# Supplementary material for: Charitable crowdfunding donation-intention estimation depending on emotional project images using fNIRS-based functional connectivity
Source: PLoS One. 2024 May 8;19(5):e0303144. doi: 10.1371/journal.pone.0303144 (PMC11078340; doi:10.1371/journal.pone.0303144)
Supplement: S1 File — (ZIP) [file pone.0303144.s001.zip]

Archive with 66 entries (64 files):
- Some donation dataset/
- Some donation dataset/negative/
- Some donation dataset/negative/subject1.xlsx
- Some donation dataset/negative/subject10.xlsx
- Some donation dataset/negative/subject11.xlsx
- Some donation dataset/negative/subject12.xlsx
- Some donation dataset/negative/subject13.xlsx
- Some donation dataset/negative/subject14.xlsx
- Some donation dataset/negative/subject15.xlsx
- Some donation dataset/negative/subject16.xlsx
- Some donation dataset/negative/subject17.xlsx
- Some donation dataset/negative/subject18.xlsx
- Some donation dataset/negative/subject19.xlsx
- Some donation dataset/negative/subject2.xlsx
- Some donation dataset/negative/subject20.xlsx
- Some donation dataset/negative/subject21.xlsx
- Some donation dataset/negative/subject22.xlsx
- Some donation dataset/negative/subject23.xlsx
- Some donation dataset/negative/subject24.xlsx
- Some donation dataset/negative/subject25.xlsx
- Some donation dataset/negative/subject26.xlsx
- Some donation dataset/negative/subject27.xlsx
- Some donation dataset/negative/subject28.xlsx
- Some donation dataset/negative/subject29.xlsx
- Some donation dataset/negative/subject3.xlsx
- Some donation dataset/negative/subject30.xlsx
- Some donation dataset/negative/subject31.xlsx
- Some donation dataset/negative/subject32.xlsx
- Some donation dataset/negative/subject33.xlsx
- Some donation dataset/negative/subject34.xlsx
- Some donation dataset/negative/subject35.xlsx
- Some donation dataset/negative/subject36.xlsx
- Some donation dataset/negative/subject37.xlsx
- Some donation dataset/negative/subject38.xlsx
- Some donation dataset/negative/subject39.xlsx
- Some donation dataset/negative/subject4.xlsx
- Some donation dataset/negative/subject40.xlsx
- Some donation dataset/negative/subject41.xlsx
- Some donation dataset/negative/subject42.xlsx
- Some donation dataset/negative/subject43.xlsx
- Some donation dataset/negative/subject44.xlsx
- Some donation dataset/negative/subject45.xlsx
- Some donation dataset/negative/subject46.xlsx
- Some donation dataset/negative/subject47.xlsx
- Some donation dataset/negative/subject48.xlsx
- Some donation dataset/negative/subject49.xlsx
- Some donation dataset/negative/subject5.xlsx
- Some donation dataset/negative/subject50.xlsx
- Some donation dataset/negative/subject51.xlsx
- Some donation dataset/negative/subject52.xlsx
- Some donation dataset/negative/subject53.xlsx
- Some donation dataset/negative/subject54.xlsx
- Some donation dataset/negative/subject55.xlsx
- Some donation dataset/negative/subject56.xlsx
- Some donation dataset/negative/subject57.xlsx
- Some donation dataset/negative/subject58.xlsx
- Some donation dataset/negative/subject59.xlsx
- Some donation dataset/negative/subject6.xlsx
- Some donation dataset/negative/subject60.xlsx
- Some donation dataset/negative/subject61.xlsx
- Some donation dataset/negative/subject62.xlsx
- Some donation dataset/negative/subject63.xlsx
- Some donation dataset/negative/subject64.xlsx
- Some donation dataset/negative/subject7.xlsx
- Some donation dataset/negative/subject8.xlsx
- Some donation dataset/negative/subject9.xlsx
