# Supplementary material for: Charitable crowdfunding donation-intention estimation depending on emotional project images using fNIRS-based functional connectivity
Source: PLoS One. 2024 May 8;19(5):e0303144. doi: 10.1371/journal.pone.0303144 (PMC11078340; doi:10.1371/journal.pone.0303144)
Supplement: S1 File — (ZIP) [file pone.0303144.s001.zip › Some donation dataset/negative/subject1.xlsx]

## Sheet: D780
	SNR :	54	40	42	38	39	36	31	35	38	34	44	37	35	37	35
Time	Marker	ch1	ch2	ch3	ch4	ch5	ch6	ch7	ch8	ch9	ch10	ch11	ch12	ch13	ch14	ch15
0.24576	0	583	107	273	255	242	175	260	327	261	284	158	237	221	239	589
0.36864	0	583	107	273	255	242	175	260	327	261	284	158	237	221	239	589
0.49152	0	590	107	274	255	248	185	263	334	270	287	161	240	224	241	596
0.6144	0	584	99	258	237	229	186	248	329	267	267	148	230	213	234	592
0.73728	0	583	97	254	237	224	183	247	330	265	265	145	227	211	231	592
0.86016	0	582	96	254	236	224	183	250	331	264	265	145	223	211	235	592
0.98304	0	585	98	257	241	225	183	251	333	266	269	148	226	216	236	595
1.10592	0	592	100	262	246	230	186	256	334	270	275	151	230	221	240	600
1.2288	0	595	103	265	250	235	188	260	339	272	281	154	234	227	244	608
1.35168	0	596	105	268	253	241	192	267	343	274	284	155	235	222	243	610
1.47456	0	587	97	256	231	222	187	252	337	269	266	148	226	212	236	600
1.59744	0	590	99	257	235	218	187	254	333	268	267	147	227	212	236	600
1.72032	0	590	98	257	237	221	186	253	334	267	268	147	227	212	237	601
1.8432	0	591	99	259	243	226	186	255	337	270	272	150	230	217	241	604
1.96608	0	599	101	264	248	233	189	260	340	273	278	154	233	224	245	610
2.08896	0	606	104	268	255	238	192	263	342	276	285	158	237	229	248	617
2.21184	0	605	105	269	255	242	196	268	346	277	286	159	237	226	246	617
2.33472	0	596	98	258	234	224	189	254	342	272	270	149	229	214	240	608
2.4576	0	597	98	259	239	221	190	259	340	272	270	149	229	214	240	607
2.58048	0	598	98	259	238	224	189	254	337	271	271	149	230	215	240	608
2.70336	0	599	100	261	246	230	190	258	340	272	276	152	233	219	244	611
2.82624	0	601	102	265	253	236	192	264	345	276	282	156	236	226	247	616
2.94912	0	610	104	270	256	240	194	268	346	279	288	159	240	232	250	623
3.072	0	609	104	267	252	243	197	265	346	277	285	157	238	225	246	620
3.19488	0	600	99	259	236	224	191	257	342	272	271	149	231	215	241	611
3.31776	0	601	100	260	240	224	192	262	343	273	274	150	231	216	240	610
3.44064	0	600	100	261	244	228	192	257	341	272	274	151	231	217	240	610
3.56352	0	606	101	264	250	235	193	262	342	274	280	154	234	224	243	614
3.6864	0	609	103	268	255	240	195	269	346	276	285	157	238	229	248	620
3.80928	0	612	106	272	261	244	197	272	351	279	293	161	242	234	253	625
3.93216	0	613	105	269	256	248	200	271	350	279	288	159	240	227	246	621
4.05504	0	605	100	261	237	227	193	258	343	273	274	152	232	216	240	613
4.17792	0	603	101	262	240	226	194	263	344	273	274	152	231	217	240	610
4.3008	0	604	100	262	243	227	192	262	344	273	275	152	232	218	240	610
4.42368	0	608	101	264	250	235	193	264	344	275	281	155	236	223	245	613
4.54656	0	611	104	269	257	240	195	269	346	277	287	158	238	229	249	619
4.66944	0	616	107	272	261	245	198	275	352	280	292	162	243	233	253	626
4.79232	0	614	106	271	256	248	201	273	354	279	290	160	240	228	247	622
4.9152	0	607	100	262	240	229	194	258	345	274	275	153	231	218	242	613
5.03808	0	605	101	261	240	229	194	262	343	273	275	151	231	217	241	612
5.16096	0	600	100	263	243	226	192	263	345	273	276	153	232	218	242	610
5.28384	0	605	102	264	251	234	194	265	347	275	282	156	234	223	245	612
5.40672	0	610	103	268	256	239	196	270	347	277	287	158	239	229	249	618
5.5296	0	613	107	273	261	244	197	275	351	280	293	160	242	234	253	625
5.65248	0	606	106	270	250	242	199	272	352	278	287	159	237	223	247	617
5.77536	0	600	99	261	239	225	193	261	347	274	275	152	232	217	241	610
5.89824	0	600	99	263	241	227	193	262	343	273	276	152	231	217	241	608
6.02112	0	597	100	262	244	226	193	262	342	272	277	153	231	218	241	606
6.144	0	597	102	266	251	234	193	265	346	274	282	156	234	224	244	609
6.26688	0	605	103	269	257	238	196	270	347	277	288	158	238	229	248	613
6.38976	0	612	105	273	262	246	198	274	349	280	293	161	242	233	252	619
6.51264	0	602	102	266	247	237	198	266	347	275	283	158	235	221	244	610
6.63552	0	595	98	261	237	225	192	259	344	272	273	151	231	215	239	601
6.7584	0	594	99	261	239	224	191	261	341	271	273	151	229	214	239	600
6.88128	0	596	99	262	243	226	190	260	338	270	275	152	231	215	240	599
7.00416	0	597	100	264	251	233	192	263	341	273	282	155	234	221	244	604
7.12704	0	602	103	269	257	238	193	269	346	276	287	159	238	228	248	610
7.24992	0	609	105	273	262	243	195	274	347	279	292	161	242	234	252	616
7.3728	0	604	105	270	252	240	199	270	347	277	286	158	237	223	246	611
7.49568	0	597	98	260	238	226	191	258	342	272	275	152	229	215	240	605
7.61856	0	597	100	262	243	224	190	263	342	271	275	152	231	216	240	602
7.74144	0	598	100	262	246	228	190	259	339	271	276	153	231	217	240	602
7.86432	0	602	102	265	252	232	192	264	340	272	282	155	234	222	244	607
7.9872	0	604	104	269	258	239	194	269	346	275	287	157	238	229	248	613
8.11008	0	609	106	273	262	245	196	275	350	279	294	162	241	233	252	619
8.23296	0	612	107	273	259	247	199	274	349	279	292	161	241	227	249	617
8.35584	0	603	101	261	240	229	193	261	343	272	277	153	231	215	242	608
8.47872	0	600	101	262	242	228	192	264	344	272	276	152	231	215	241	608
8.6016	0	600	101	262	245	227	191	264	344	271	277	152	231	216	242	607
8.72448	0	605	104	266	253	235	193	266	343	273	282	155	234	221	244	610
8.84736	0	608	106	269	258	241	195	271	345	276	288	158	238	227	248	615
8.97024	0	611	107	272	263	246	197	277	351	278	294	161	242	232	252	621
9.09312	0	607	104	267	250	240	196	270	350	276	285	156	234	220	247	612
9.216	0	604	101	261	240	228	192	262	343	272	275	152	229	215	241	606
9.33888	0	603	102	261	242	228	192	263	342	271	275	151	229	215	240	604
9.46176	0	600	102	263	245	227	190	265	344	271	278	151	230	216	241	605
9.58464	0	604	104	266	253	236	193	267	345	273	282	155	234	221	245	609
9.70752	0	612	106	270	257	242	194	272	345	275	288	158	237	227	249	615
9.8304	0	614	108	274	265	247	197	278	350	278	294	161	241	231	252	621
9.95328	0	606	104	267	249	238	196	269	350	274	284	157	233	220	245	612
10.0762	0	604	101	260	240	228	191	262	344	272	275	151	229	214	241	607
10.199	0	605	102	261	243	225	191	264	341	270	275	151	229	214	241	607
10.3219	0	604	101	263	246	228	191	264	342	270	277	152	230	215	241	607
10.4448	0	605	104	265	252	235	192	267	346	273	282	155	233	221	245	611
10.5677	0	612	106	270	258	241	193	271	347	276	287	158	238	227	250	618
10.6906	0	617	108	274	264	246	197	276	349	279	292	161	241	231	253	624
10.8134	0	610	106	267	250	239	197	270	349	275	284	157	233	219	246	616
10.9363	0	605	102	261	239	229	192	263	347	272	276	152	230	214	242	612
11.0592	0	607	102	262	242	228	192	264	344	273	275	151	230	214	242	610
11.1821	0	608	102	263	246	228	191	265	343	272	276	152	232	213	243	612
11.305	0	610	104	265	252	236	192	266	346	274	281	154	234	219	246	616
11.4278	0	614	106	268	256	240	194	270	350	276	285	157	237	224	251	621
11.5507	0	618	108	271	259	244	198	276	352	278	289	159	239	223	252	625
11.6736	0	610	102	261	240	230	193	261	346	273	274	152	230	212	244	614
11.7965	0	608	102	261	242	225	191	266	346	272	273	151	230	211	243	613
11.9194	0	607	102	261	242	225	192	266	346	272	274	151	229	211	243	613
12.0422	0	611	104	264	250	233	192	264	345	274	278	153	232	214	245	616
12.1651	0	616	106	266	255	239	194	268	347	276	283	156	236	220	250	621
12.288	0	618	107	270	260	242	196	273	352	278	289	158	239	225	253	626
12.4109	0	616	106	267	255	244	198	272	354	278	284	157	235	217	249	621
12.5338	0	609	101	260	238	228	192	260	345	272	272	151	228	209	243	613
12.6566	0	608	100	260	239	227	191	260	344	271	271	150	228	210	242	609
12.7795	0	604	101	260	242	225	191	262	345	271	272	149	229	209	241	608
12.9024	0	607	103	264	249	233	191	263	346	273	277	153	232	214	243	610
13.0253	0	611	102	267	254	238	195	267	346	276	282	155	235	219	248	614
13.1482	0	614	106	271	259	245	197	273	349	277	289	158	238	223	251	617
13.271	0	606	103	265	245	235	196	265	349	275	278	154	230	213	244	608
13.3939	0	601	99	259	236	224	192	258	343	270	269	148	228	206	238	599
13.5168	0	599	99	259	236	222	190	259	339	269	268	148	226	206	237	595
13.6397	0	597	98	259	239	225	189	257	338	268	270	148	228	207	238	594
13.7626	0	598	100	263	247	231	190	262	341	270	275	152	230	211	240	597
13.8854	0	602	102	266	250	236	192	264	344	273	280	155	233	218	244	602
14.0083	0	607	105	270	257	242	196	269	344	275	285	157	235	220	247	606
14.1312	0	597	99	259	235	226	192	257	339	269	271	149	225	208	239	595
14.2541	0	593	97	258	236	222	189	257	338	267	268	147	225	207	236	591
14.377	0	593	99	259	238	219	188	259	336	266	268	148	226	207	237	590
14.4998	0	596	100	261	244	229	188	258	335	267	272	151	228	209	240	593
14.6227	0	600	101	265	250	233	191	262	339	270	278	153	232	217	244	600
14.7456	0	605	104	268	256	238	192	269	344	273	284	157	236	223	249	607
14.8685	0	611	107	272	262	247	196	274	348	276	290	159	238	223	250	614
14.9914	0	604	101	262	240	230	192	260	342	271	273	151	229	210	242	602
15.1142	0	601	100	261	238	225	190	259	339	268	269	148	227	209	240	601
15.2371	0	599	100	260	240	221	189	263	340	269	271	149	228	208	239	600
15.36	0	603	101	262	246	228	189	261	340	270	274	151	230	211	241	604
15.4829	0	609	102	265	253	236	192	264	342	272	279	155	233	218	246	611
15.6058	0	610	105	269	258	239	194	270	345	275	286	157	236	224	251	618
15.7286	0	616	108	273	263	246	197	277	353	277	293	161	241	230	255	625
15.8515	0	616	107	271	258	248	199	274	352	278	290	159	237	222	250	623
15.9744	0	612	102	262	241	228	194	262	346	273	275	150	230	212	244	616
16.0973	0	609	101	263	243	227	194	266	345	272	275	151	230	211	243	614
16.2202	0	608	103	261	245	228	192	265	347	272	275	151	231	213	243	614
16.343	0	613	104	265	253	234	193	268	347	274	280	155	234	217	246	618
16.4659	0	618	105	270	257	241	196	273	349	276	287	158	237	223	251	623
16.5888	0	622	108	273	263	246	197	278	354	279	292	160	241	228	255	629
16.7117	0	622	110	274	266	250	202	281	359	281	294	161	241	225	253	629
16.8346	0	613	102	263	242	230	195	265	350	275	278	152	232	214	244	619
16.9574	0	615	103	263	244	231	195	267	347	275	277	152	232	213	244	616
17.0803	0	611	103	263	246	228	194	269	347	273	276	152	231	213	243	614
17.2032	0	612	103	265	254	235	194	269	351	275	281	155	234	217	246	616
17.3261	0	618	106	271	259	243	197	275	351	277	288	158	238	224	250	620
17.449	0	622	108	274	262	244	199	282	352	280	294	161	241	228	254	624
17.5718	0	623	110	278	266	253	203	284	359	281	297	163	242	226	254	627
17.6947	0	611	103	264	243	233	197	267	352	275	279	153	232	214	244	613
17.8176	0	610	102	264	241	231	195	266	348	274	276	151	230	212	243	610
17.9405	0	608	102	263	242	228	193	266	344	273	275	151	230	212	242	608
18.0634	0	607	102	264	252	233	193	267	346	273	280	153	233	215	244	609
18.1862	0	610	105	267	256	239	195	272	349	276	285	157	236	221	248	613
18.3091	0	616	107	272	261	245	196	275	350	277	291	160	239	225	253	619
18.432	0	622	110	276	268	251	200	281	352	280	296	162	243	229	255	625
18.5549	0	611	104	265	247	237	197	268	350	276	282	155	232	217	247	615
18.6778	0	607	102	262	242	230	193	265	347	273	276	151	230	212	243	610
18.8006	0	607	102	262	243	226	192	264	344	271	275	151	229	212	242	608
18.9235	0	607	103	263	248	229	191	266	342	271	277	152	231	213	243	609
19.0464	0	611	104	266	253	236	193	268	346	273	282	156	234	218	247	613
19.1693	0	613	106	270	259	242	195	272	350	276	288	158	238	224	251	618
19.2922	0	619	109	273	265	250	199	277	351	278	292	161	240	226	253	623
19.415	0	610	102	264	243	232	195	264	345	273	279	154	229	215	245	614
19.5379	0	607	102	262	241	229	192	264	344	271	274	151	228	212	242	609
19.6608	0	606	102	262	243	226	191	267	344	269	276	151	229	212	241	608
19.7837	0	608	102	263	249	232	192	266	342	271	279	153	231	213	244	609
19.9066	0	613	104	266	255	239	193	268	344	273	283	156	234	217	249	613
20.0294	0	615	108	270	259	243	195	274	348	274	288	159	236	220	252	618
20.1523	0	619	109	274	266	250	197	278	353	276	292	162	238	219	253	623
20.2752	0	611	102	261	241	233	194	263	346	271	275	154	225	205	245	609
20.3981	0	607	102	260	239	228	190	260	340	267	271	149	222	201	242	603
20.521	0	604	101	259	239	228	188	261	342	265	270	149	222	201	239	600
20.6438	0	606	102	261	247	231	187	262	341	266	273	150	225	201	239	599
20.7667	0	612	103	264	253	235	189	266	342	268	278	154	229	207	243	606
20.8896	0	617	106	268	258	241	191	269	342	271	282	156	231	211	246	617
21.0125	0	618	108	272	265	248	194	276	348	273	288	158	233	215	249	625
21.1354	0	612	104	263	249	237	193	266	346	269	276	153	224	200	242	618
21.2582	0	610	102	258	240	228	188	259	339	266	267	150	218	194	237	610
21.3811	0	608	101	259	239	227	187	257	336	264	265	146	217	193	234	604
21.504	0	607	102	258	248	229	186	258	338	265	266	148	220	193	234	602
21.6269	0	609	103	262	253	234	188	262	341	266	273	151	223	198	236	606
21.7498	0	615	106	265	259	239	189	267	342	268	277	153	225	202	240	611
21.8726	0	619	109	268	263	246	193	268	345	271	281	156	227	204	241	614
21.9955	0	609	102	258	241	228	188	258	340	265	266	148	218	192	233	603
22.1184	0	608	101	258	242	224	186	260	339	264	265	146	219	191	231	600
22.2413	0	609	102	258	248	227	186	257	337	265	265	146	219	191	232	599
22.3642	0	610	102	261	251	231	186	260	337	265	269	148	222	195	234	604
22.487	0	614	105	265	257	239	188	265	341	269	276	152	224	201	238	609
22.6099	0	618	108	268	263	242	191	272	346	271	282	156	227	207	242	614
22.7328	0	620	108	267	259	247	194	270	345	271	280	154	225	201	239	613
22.8557	0	611	103	258	241	227	187	259	339	267	266	148	219	192	232	603
22.9786	0	609	103	259	244	226	188	262	339	266	265	147	220	191	231	600
23.1014	0	609	103	259	248	229	187	260	341	266	268	147	220	192	232	600
23.2243	0	612	103	261	253	234	188	262	340	268	271	150	223	197	234	603
23.3472	0	618	106	265	259	239	191	268	343	271	278	153	226	204	239	606
23.4701	0	621	108	269	264	244	192	274	348	274	283	157	229	209	244	610
23.593	0	621	110	269	261	248	196	273	351	275	285	156	231	206	243	608
23.7158	0	613	104	260	242	229	190	261	343	271	269	149	223	198	236	600
23.8387	0	613	105	260	242	229	190	261	342	269	269	149	224	198	237	601
23.9616	0	611	103	260	247	229	190	263	343	269	270	150	225	199	238	602
24.0845	0	612	106	262	252	235	190	264	345	272	275	152	227	205	242	607
24.2074	0	618	107	266	257	240	192	270	347	275	281	155	231	211	245	612
24.3302	0	623	109	270	262	245	195	273	348	277	286	158	233	216	249	618
24.4531	0	622	110	270	260	250	198	274	353	276	287	158	233	213	247	617
24.576	0	612	104	259	243	230	192	263	348	271	271	150	225	201	240	606
24.6989	0	610	104	260	242	228	191	263	344	271	269	149	225	201	237	601
24.8218	0	610	104	260	245	227	190	262	341	270	269	149	224	201	237	597
24.9446	0	609	104	261	250	233	190	264	344	271	275	152	227	204	240	597
25.0675	0	610	105	265	255	238	192	270	348	273	279	154	230	210	243	601
25.1904	0	617	106	268	260	244	194	274	348	275	285	158	234	216	247	606
25.3133	0	620	110	273	263	250	198	277	351	276	289	160	234	214	247	607
25.4362	0	607	103	260	241	230	191	262	347	270	271	150	223	202	238	593
25.559	0	605	101	259	240	227	190	261	343	268	269	148	222	200	236	588
25.6819	0	603	101	260	240	224	189	262	339	268	267	148	223	199	235	584
25.8048	0	606	103	261	249	230	189	261	339	267	271	150	225	202	236	585
25.9277	0	607	104	264	254	237	191	267	342	270	277	153	227	208	240	593
26.0506	0	611	107	268	259	242	192	271	346	272	283	156	230	212	242	597
26.1734	0	617	109	273	266	251	196	276	348	276	289	159	233	215	244	601
26.2963	0	609	103	262	245	234	193	263	343	270	274	153	224	201	234	586
26.4192	0	602	101	260	241	229	189	260	340	267	268	148	222	197	230	580
26.5421	0	601	101	258	241	226	188	261	339	266	268	147	220	196	230	576
26.665	0	602	102	260	248	230	188	260	336	266	270	149	221	198	231	575
26.7878	0	606	103	263	254	236	189	265	337	267	276	153	224	204	234	578
26.9107	0	608	105	266	258	242	191	270	343	270	281	156	227	210	239	584
27.0336	0	608	107	268	257	245	194	271	345	270	282	156	228	206	237	583
27.1565	0	601	101	258	238	231	188	257	337	266	265	150	220	195	232	576
27.2794	0	597	104	259	236	235	187	256	336	264	263	149	219	194	231	577
27.4022	0	596	103	259	240	229	184	255	333	262	261	148	219	192	230	579
27.5251	0	598	104	263	247	236	184	258	335	264	267	151	221	196	232	577
27.648	0	603	106	265	253	241	186	262	335	266	273	155	225	203	237	582
27.7709	0	610	108	271	262	247	189	267	338	269	280	158	229	207	240	585
27.8938	0	601	104	263	250	240	188	259	338	266	271	152	221	196	233	577
28.0166	0	596	100	257	238	226	183	253	333	262	261	147	218	191	226	568
28.1395	0	597	101	257	242	228	183	254	330	261	262	147	216	192	227	565
28.2624	1	596	102	259	246	227	182	254	328	262	264	148	219	193	228	566
28.3853	0	598	102	262	253	234	184	259	333	264	270	151	222	199	233	571
28.5082	0	600	105	267	259	239	187	265	337	267	277	156	225	206	238	576
28.631	0	609	108	271	265	249	191	269	338	271	281	158	229	207	240	583
28.7539	0	599	100	259	241	230	186	255	331	264	266	150	220	195	231	572
28.8768	0	595	101	257	239	226	183	255	331	262	262	147	219	193	230	568
28.9997	0	594	100	257	242	224	182	255	329	261	263	147	219	193	229	566
29.1226	0	595	102	260	249	229	183	256	329	263	267	150	221	195	231	569
29.2454	0	600	103	263	254	234	185	261	331	265	273	153	224	203	235	575
29.3683	0	604	104	267	259	241	188	266	336	267	279	155	227	208	240	581
29.4912	0	601	105	264	253	239	189	263	337	267	274	152	224	199	234	577
29.6141	0	597	100	257	238	224	183	254	329	263	263	147	219	194	230	571
29.737	0	596	101	257	243	227	183	256	328	261	264	147	219	194	229	567
29.8598	0	594	101	259	245	227	181	255	330	262	266	148	220	195	231	569
29.9827	0	598	101	262	252	234	184	260	334	265	272	152	224	201	235	574
30.1056	0	604	104	266	256	239	186	264	336	268	277	155	227	207	240	580
30.2285	0	607	108	269	262	249	189	268	338	270	281	157	229	206	242	584
30.3514	0	597	109	255	228	246	189	242	339	260	250	156	218	185	239	583
30.4742	0	592	110	254	219	236	180	235	323	253	240	151	218	176	237	590
30.5971	0	594	108	253	222	232	176	232	317	252	239	148	218	175	235	590
30.72	0	598	109	255	231	232	176	233	315	253	241	149	220	176	234	591
30.8429	0	601	111	257	238	238	177	240	319	255	248	152	223	181	237	596
30.9658	0	607	113	262	243	243	179	244	322	257	255	154	226	187	241	601
31.0886	0	609	114	263	243	246	182	245	322	260	257	154	225	184	239	600
31.2115	0	602	107	252	227	229	176	232	315	253	242	145	217	174	231	588
31.3344	0	599	106	252	229	231	175	231	317	252	243	145	217	174	229	585
31.4573	0	599	106	252	231	228	174	235	317	252	242	145	217	173	229	583
31.5802	0	601	108	255	237	230	176	237	318	254	247	147	219	178	231	586
31.703	0	607	108	257	243	236	177	243	320	256	253	150	223	185	235	590
31.8259	0	609	111	263	249	244	180	248	325	259	261	153	227	189	237	595
31.9488	0	602	106	255	237	234	180	242	324	257	250	147	219	180	232	587
32.0717	0	600	104	252	235	227	176	236	320	255	245	143	217	176	228	582
32.1946	0	600	103	254	238	226	177	238	320	254	246	144	216	177	228	581
32.3174	0	600	104	255	240	228	178	241	323	255	250	145	219	179	229	582
32.4403	0	606	104	258	247	233	180	247	326	258	257	149	222	186	233	588
32.5632	0	611	106	262	252	239	182	251	327	262	263	152	224	192	237	594
32.6861	0	615	110	266	258	245	184	257	332	265	269	156	227	197	241	601
32.809	0	608	107	261	246	239	186	250	332	262	260	151	221	185	233	591
32.9318	0	604	101	255	235	227	182	242	329	260	251	145	218	179	229	584
33.0547	0	604	102	255	239	228	182	242	326	259	250	144	218	179	228	583
33.1776	0	603	102	257	242	227	181	244	327	259	252	146	218	181	229	584
33.3005	0	605	103	259	248	233	183	250	331	262	259	148	222	187	233	588
33.4234	0	609	106	263	254	240	186	255	335	263	265	151	224	193	237	596
33.5462	0	616	108	268	259	244	188	260	337	267	272	156	228	198	242	602
33.6691	0	616	108	267	255	247	191	259	338	268	269	154	225	191	237	599
33.792	0	606	102	257	235	228	186	248	335	262	254	146	218	180	230	589
33.9149	0	606	102	258	240	232	185	246	333	261	253	145	218	179	228	587
34.0378	0	606	103	258	241	229	185	246	331	262	255	146	218	181	228	584
34.1606	0	607	103	260	246	235	187	252	333	264	260	149	221	185	230	585
34.2835	0	609	106	264	252	241	188	257	338	266	266	152	223	192	235	591
34.4064	0	615	108	268	258	244	190	263	341	269	272	155	227	197	238	596
34.5293	0	610	106	264	248	240	191	256	338	267	264	152	220	186	232	588
34.6522	0	605	101	259	237	230	188	248	333	263	255	145	217	182	228	581
34.775	0	601	102	259	238	228	187	254	336	263	256	146	216	181	226	577
34.8979	0	601	102	260	243	230	187	251	335	263	258	148	217	183	227	573
35.0208	0	604	103	262	248	235	189	256	336	266	264	151	221	190	231	576
35.1437	0	608	105	267	253	241	191	260	339	269	271	153	224	196	234	580
35.2666	0	610	108	270	257	246	194	267	343	270	275	155	226	195	235	581
35.3894	0	600	100	259	234	227	189	251	337	264	258	147	217	184	225	566
35.5123	0	600	100	258	236	224	187	252	333	263	257	146	216	184	225	562
35.6352	0	597	100	258	238	224	186	251	332	262	258	146	216	185	224	560
35.7581	0	598	101	261	245	229	186	254	335	264	263	149	219	189	228	564
35.881	0	603	102	264	251	236	189	259	338	266	270	153	222	198	233	572
36.0038	0	608	105	268	255	240	190	263	341	269	276	155	226	204	239	579
36.1267	0	611	109	272	259	249	195	270	344	272	279	158	228	203	239	584
36.2496	0	599	100	259	235	226	189	252	339	266	262	148	219	191	230	572
36.3725	0	600	100	259	236	223	187	254	337	264	261	147	219	191	228	572
36.4954	0	601	100	259	238	225	187	252	334	265	260	147	219	190	229	572
36.6182	0	601	102	261	244	231	188	254	335	265	265	149	221	193	231	576
36.7411	0	605	103	266	252	237	189	261	340	268	272	153	225	201	236	582
36.864	0	611	107	271	257	241	191	267	343	272	279	158	229	207	241	591
36.9869	0	618	110	275	265	250	194	273	345	274	285	161	233	212	243	601
37.1098	0	612	107	267	250	242	196	266	344	272	275	156	227	199	235	592
37.2326	0	606	102	261	239	228	191	258	342	269	265	149	222	191	230	585
37.3555	0	609	102	263	240	229	191	260	342	270	265	150	222	193	231	584
37.4784	0	610	103	263	247	231	191	258	338	269	267	151	223	193	232	585
37.6013	0	612	105	266	252	238	192	263	341	272	274	154	226	200	236	591
37.7242	0	616	108	271	258	242	194	268	348	275	281	158	230	205	240	597
37.847	0	622	109	274	264	249	197	274	349	276	287	159	234	210	244	605
37.9699	0	617	106	267	250	240	197	266	345	274	275	155	227	197	235	597
38.0928	0	614	104	263	241	230	193	259	343	270	267	149	223	193	232	594
38.2157	0	611	103	264	245	230	192	265	344	271	269	150	223	193	232	592
38.3386	0	613	105	265	251	235	193	262	344	272	271	152	225	195	232	591
38.4614	0	618	106	269	257	241	195	268	345	274	278	155	228	203	236	593
38.5843	0	620	110	273	262	246	197	273	349	276	284	158	233	209	241	598
38.7072	0	624	112	278	268	254	200	280	354	279	291	162	237	213	246	603
38.8301	0	616	107	267	250	240	199	269	351	275	278	155	230	200	236	595
38.953	0	613	104	264	240	232	195	261	344	272	269	150	225	197	234	589
39.0758	0	611	105	264	241	234	193	261	343	271	269	150	224	197	234	588
39.1987	0	608	106	265	248	234	192	262	344	271	272	152	226	199	235	587
39.3216	0	613	105	268	254	240	195	268	345	273	278	156	230	206	240	592
39.4445	0	617	108	273	260	245	196	272	345	275	285	158	233	212	245	598
39.5674	0	619	111	276	265	251	199	277	349	277	290	163	237	216	248	606
39.6902	0	620	112	278	264	257	201	279	354	279	292	163	236	214	247	604
39.8131	0	609	103	264	241	231	195	261	345	273	271	153	226	198	237	594
39.936	0	610	103	265	241	232	193	261	341	270	270	150	225	198	236	590
40.0589	0	608	104	263	242	229	192	263	341	270	269	151	225	199	236	588
40.1818	0	608	105	267	249	236	192	264	343	271	275	154	228	202	238	591
40.3046	0	612	106	269	256	242	194	269	344	273	281	157	231	210	243	596
40.4275	0	618	108	274	259	244	195	276	345	275	287	160	235	215	247	602
40.5504	0	621	111	277	267	255	200	278	349	277	292	163	238	216	249	607
40.6733	0	610	104	266	242	234	194	263	346	271	275	153	228	203	239	595
40.7962	0	610	104	265	243	231	192	264	341	270	272	153	227	201	239	593
40.919	0	609	104	265	240	231	192	262	340	269	271	151	227	201	238	592
41.0419	0	608	105	266	251	234	191	264	341	270	275	154	228	204	240	595
41.1648	0	610	106	269	255	242	194	269	345	273	282	158	232	211	244	599
41.2877	0	619	108	274	260	247	195	274	347	276	287	161	236	216	249	604
41.4106	0	621	111	276	262	250	199	278	348	276	289	161	236	214	248	606
41.5334	0	610	102	263	239	231	192	261	344	270	273	153	226	202	240	597
41.6563	0	611	103	264	241	231	192	263	342	271	271	152	228	202	239	596
41.7792	0	610	104	264	242	227	191	262	340	270	270	151	226	202	238	594
41.9021	0	612	103	266	250	233	192	263	341	271	276	153	229	205	241	599
42.025	0	615	106	269	255	239	194	268	346	274	282	157	232	212	246	604
42.1478	0	619	108	273	260	245	195	274	349	276	288	160	235	216	249	609
42.2707	0	624	111	277	264	251	199	278	350	278	291	162	237	216	251	613
42.3936	0	614	103	263	241	231	192	260	344	272	272	153	226	203	242	603
42.5165	0	611	102	263	239	229	192	262	344	270	269	151	226	201	239	601
42.6394	0	612	104	262	239	226	191	262	343	270	270	151	227	201	238	601
42.7622	0	615	103	263	248	233	192	261	341	271	273	152	228	203	240	604
42.8851	0	617	105	267	252	238	193	266	344	273	279	155	231	210	244	609
43.008	0	620	107	271	258	242	195	272	349	274	284	158	234	215	249	615
43.1309	0	625	110	275	264	250	198	277	352	278	289	160	237	218	251	620
43.2538	0	617	104	264	241	234	194	263	346	274	274	154	227	205	243	611
43.3766	0	614	103	262	238	229	192	261	343	273	269	150	225	201	240	608
43.4995	0	610	102	262	236	226	192	261	344	271	269	150	226	200	239	604
43.6224	0	611	102	264	245	231	191	260	344	272	271	152	227	202	240	605
43.7453	0	615	104	265	249	236	192	264	344	273	276	154	230	206	242	609
43.8682	0	618	105	269	253	239	194	268	346	275	281	156	232	210	245	613
43.991	0	617	107	271	256	244	197	273	351	276	284	158	233	210	246	614
44.1139	0	609	101	260	235	228	192	258	344	271	268	150	224	199	238	603
44.2368	0	609	101	262	237	225	191	260	340	270	267	148	224	198	237	600
44.3597	0	605	100	260	237	224	190	260	340	269	265	149	222	198	235	599
44.4826	0	603	101	263	244	229	190	260	341	271	271	151	225	200	236	599
44.6054	0	608	102	265	249	234	192	264	343	272	276	154	228	205	238	601
44.7283	0	613	105	269	255	240	194	268	344	274	281	157	231	210	242	606
44.8512	0	612	105	268	250	244	196	266	344	274	279	156	228	204	240	603
44.9741	0	601	99	258	232	224	189	254	340	268	265	148	221	195	232	591
45.097	0	599	99	258	232	223	188	254	336	267	263	147	220	193	231	587
45.2198	0	600	99	258	234	222	187	253	333	266	262	147	219	193	230	586
45.3427	0	600	99	261	243	226	187	256	335	267	268	149	222	197	233	588
45.4656	0	602	101	264	248	232	188	260	338	269	274	153	226	203	238	594
45.5885	0	609	104	267	252	238	191	265	341	272	279	156	229	208	242	601
45.7114	0	614	106	270	254	244	195	268	341	273	282	157	229	207	242	603
45.8342	0	602	99	258	233	224	188	254	337	267	264	148	220	195	234	592
45.9571	0	601	98	258	232	222	187	255	336	265	262	147	219	194	231	589
46.08	0	601	100	258	233	221	187	253	333	265	263	146	219	193	231	589
46.2029	0	603	100	259	241	226	187	254	333	265	266	149	222	197	234	592
46.3258	0	606	100	263	247	232	188	260	337	268	273	150	224	202	238	598
46.4486	0	609	103	266	250	236	190	264	342	271	277	155	227	207	241	602
46.5715	0	613	105	266	251	239	194	265	342	272	277	154	227	205	239	603
46.6944	0	605	99	257	232	223	188	253	336	267	264	148	221	195	234	596
46.8173	0	605	99	259	236	221	187	258	338	266	264	148	221	195	234	594
46.9402	0	604	100	259	240	225	187	255	337	267	266	148	222	196	234	595
47.063	0	609	101	260	246	230	188	259	339	269	270	151	225	200	237	598
47.1859	0	614	102	265	250	234	191	262	341	271	277	153	227	206	242	604
47.3088	0	617	105	268	255	240	192	270	347	273	282	157	230	212	245	610
47.4317	0	617	106	266	250	242	195	266	347	273	279	155	227	203	241	607
47.5546	0	612	100	258	234	225	190	254	340	268	265	147	220	196	235	599
47.6774	0	610	100	259	234	224	190	256	339	267	265	147	221	195	234	595
47.8003	0	608	100	258	238	223	189	258	341	268	266	147	221	194	232	593
47.9232	0	612	101	261	245	230	190	259	342	269	271	151	223	199	236	595
48.0461	0	616	104	265	250	235	192	264	343	272	276	153	226	206	239	598
48.169	0	618	105	268	254	240	193	268	345	274	282	156	229	210	242	604
48.2918	0	618	105	268	251	244	198	268	350	274	281	156	228	206	240	601
48.4147	0	610	99	258	233	223	191	256	341	269	265	148	219	194	233	590
48.5376	0	610	100	257	233	224	190	255	338	267	263	147	219	194	230	585
48.6605	0	607	99	257	235	219	189	257	337	266	264	146	219	193	230	583
48.7834	0	605	100	260	243	227	189	258	340	267	270	151	221	197	232	584
48.9062	0	612	102	264	248	234	191	263	341	270	275	153	225	203	236	588
49.0291	0	617	104	268	252	237	193	265	342	273	280	156	229	209	241	593
49.152	0	618	106	271	256	245	196	272	347	274	284	158	230	208	241	597
49.2749	0	606	100	259	235	226	190	257	341	268	268	149	220	197	233	585
49.3978	0	604	99	259	236	223	189	257	338	268	265	148	221	197	232	581
49.5206	0	603	99	257	238	223	188	255	334	266	266	147	221	197	231	578
49.6435	0	602	101	261	243	226	188	257	337	267	271	150	223	200	234	579
49.7664	0	605	102	264	249	233	190	261	340	269	276	153	226	206	236	584
49.8893	0	611	104	268	255	238	192	266	342	273	282	157	229	212	242	589
50.0122	0	616	107	272	260	247	197	270	344	275	286	160	232	212	243	593
50.135	0	603	99	260	236	227	191	255	340	269	270	151	222	200	235	582
50.2579	0	602	99	258	236	223	188	259	339	267	267	149	221	198	233	578
50.3808	0	603	99	259	238	223	188	254	335	266	266	149	221	197	233	577
50.5037	0	604	100	260	244	226	188	257	334	268	270	151	223	201	234	580
50.6266	0	606	102	264	250	232	189	262	339	270	277	154	226	207	239	584
50.7494	0	612	105	268	255	237	191	267	343	273	283	158	231	213	244	592
50.8723	0	618	107	273	262	243	194	272	345	276	288	160	235	218	249	599
50.9952	0	615	107	268	251	240	196	268	345	274	282	158	229	208	242	594
51.1181	0	605	100	259	237	226	190	258	340	269	270	151	223	201	236	588
51.241	0	607	102	260	240	223	188	260	339	269	270	150	224	201	236	586
51.3638	0	608	101	261	243	224	187	260	337	268	272	152	224	202	236	586
51.4867	0	610	103	264	249	233	190	261	339	270	277	155	226	207	240	591
51.6096	0	613	105	268	256	238	191	268	345	273	283	158	230	213	245	596
51.7325	0	621	107	272	261	244	193	273	348	276	289	162	234	219	250	604
51.8554	0	627	111	276	268	253	197	278	350	279	293	164	237	220	251	609
51.9782	0	616	103	262	244	232	193	264	346	273	276	155	226	206	242	601
52.1011	0	614	103	263	243	227	192	265	346	272	274	153	227	205	240	598
52.224	0	614	103	263	242	228	191	264	344	273	273	153	226	204	240	597
52.3469	0	617	104	263	250	232	191	263	343	273	277	156	228	207	242	600
52.4698	0	619	106	268	256	238	193	269	347	275	284	159	231	213	246	604
52.5926	0	622	107	272	260	243	195	273	351	278	289	161	235	219	252	611
52.7155	0	628	111	275	265	250	198	280	353	280	294	163	237	218	251	614
52.8384	0	619	104	263	243	232	194	264	347	274	276	154	226	205	243	604
52.9613	0	617	103	262	242	231	192	264	346	273	274	152	226	204	241	602
53.0842	0	617	103	263	244	227	191	266	347	272	275	153	227	204	241	601
53.207	0	619	104	265	252	234	191	265	345	274	278	155	229	207	242	602
53.3299	0	624	105	268	257	239	193	270	347	275	284	158	232	214	247	607
53.4528	0	626	108	272	262	245	196	275	351	279	290	161	235	219	251	612
53.5757	0	631	111	275	269	254	199	280	356	281	295	165	237	221	253	616
53.6986	0	623	104	264	245	235	195	265	350	275	278	157	227	208	244	605
53.8214	0	621	103	262	241	230	192	263	345	273	272	152	225	203	241	601
53.9443	0	616	103	262	241	229	191	263	346	272	273	152	225	203	239	597
54.0672	0	618	104	263	249	230	191	264	345	273	276	153	227	204	241	598
54.1901	0	622	106	266	254	238	193	266	344	275	281	157	230	210	244	601
54.313	0	624	107	271	259	242	194	272	347	276	285	159	232	216	248	607
54.4358	11	626	109	274	265	248	197	276	353	278	290	162	235	218	250	610
54.5587	0	619	104	264	245	235	196	266	349	275	278	156	226	206	244	599
54.6816	0	617	102	261	239	227	192	261	343	271	271	151	224	203	240	594
54.8045	0	613	102	261	242	225	190	261	342	270	270	150	224	202	238	592
54.9274	0	610	103	262	247	230	190	261	343	271	273	152	225	204	239	592
55.0502	0	616	105	266	254	235	190	264	344	273	280	156	229	210	242	595
55.1731	0	621	106	269	257	241	193	269	345	275	283	158	230	215	246	599
55.296	0	622	108	272	264	247	197	274	348	277	288	160	235	218	249	605
55.4189	0	613	104	263	244	233	194	263	347	272	276	154	224	205	242	594
55.5418	0	611	101	260	238	226	189	259	341	269	269	150	222	201	238	589
55.6646	0	612	101	260	239	224	188	259	338	269	268	150	221	202	237	587
55.7875	0	611	103	262	244	227	188	260	339	269	271	150	223	202	237	588
55.9104	0	613	102	263	250	233	190	264	342	271	277	155	227	209	241	592
56.0333	0	619	105	268	255	238	192	267	343	274	282	157	230	213	245	598
56.1562	0	624	108	271	262	243	194	272	345	277	288	160	233	218	249	604
56.279	0	619	106	267	250	240	195	269	347	274	280	157	228	207	243	597
56.4019	0	611	101	259	236	224	189	258	342	270	270	149	222	200	238	592
56.5248	0	613	101	259	239	224	188	260	340	270	269	149	222	201	236	589
56.6477	0	612	102	260	242	224	188	259	338	269	270	150	224	201	237	589
56.7706	0	614	103	263	250	232	189	262	341	270	276	152	226	207	240	594
56.8934	0	617	105	265	254	237	192	268	347	273	280	156	229	211	244	600
57.0163	0	623	107	270	259	242	194	271	346	276	286	159	232	216	247	606
57.1392	0	622	107	268	255	244	196	269	347	276	284	158	230	212	245	604
57.2621	0	613	101	260	237	225	190	259	344	271	270	150	222	202	238	594
57.385	0	614	102	259	239	224	189	262	343	271	270	150	222	201	236	592
57.5078	0	614	101	260	239	226	189	259	341	270	271	150	223	201	237	593
57.6307	0	616	102	262	248	231	191	263	341	272	277	153	225	206	238	595
57.7536	0	617	104	265	253	237	193	269	346	274	282	156	229	211	242	599
57.8765	0	623	107	269	257	241	196	273	350	277	288	158	231	216	247	604
57.9994	0	624	107	269	255	245	198	271	349	277	286	158	230	210	244	601
58.1222	0	614	101	259	236	225	193	260	343	271	271	150	222	201	236	592
58.2451	0	612	101	260	238	223	192	263	344	271	272	150	221	200	234	588
58.368	0	611	100	259	238	222	191	264	343	270	271	150	221	200	234	585
58.4909	0	614	101	262	247	231	192	263	343	272	276	152	225	204	236	587
58.6138	0	616	103	266	252	236	194	268	345	273	282	156	228	210	241	591
58.7366	0	618	105	269	257	241	195	274	350	277	288	158	231	215	244	596
58.8595	0	624	108	274	264	249	200	279	353	280	293	162	234	218	246	600
58.9824	0	617	102	262	242	232	195	263	346	274	277	154	223	204	239	588
59.1053	0	613	100	259	237	226	194	260	343	271	270	150	221	200	234	583
59.2282	0	608	100	260	238	224	192	262	344	270	270	150	220	200	232	579
59.351	0	610	101	261	243	225	192	264	342	271	273	151	224	201	235	581
59.4739	0	616	102	264	249	232	194	264	342	273	279	154	226	207	238	584
59.5968	0	617	105	267	254	240	195	269	346	275	284	158	228	213	242	591
59.7197	0	620	107	271	260	246	198	276	352	278	290	160	232	216	245	596
59.8426	0	614	103	265	242	236	197	265	349	274	279	154	223	203	237	587
59.9654	0	612	100	260	236	227	194	260	344	271	271	150	221	200	235	582
60.0883	0	610	101	259	238	225	192	262	344	269	270	149	221	199	233	581
60.2112	0	610	101	260	242	225	192	264	345	270	273	151	222	201	234	582
60.3341	0	615	102	263	250	233	194	266	345	273	278	154	225	206	237	586
60.457	0	621	104	266	255	239	195	269	347	274	282	155	228	211	241	592
60.5798	0	621	106	270	260	246	199	276	352	276	288	158	230	213	243	596
60.7027	0	613	101	260	239	229	195	262	348	271	273	152	221	200	235	585
60.8256	0	612	100	258	237	222	192	260	343	269	268	149	218	197	231	580
60.9485	0	610	100	258	235	223	190	260	340	267	267	147	217	196	230	577
61.0714	0	609	100	259	241	224	191	263	341	267	271	149	219	197	230	578
61.1942	0	612	101	262	248	233	192	264	344	270	277	152	222	203	233	581
61.3171	0	617	104	265	252	238	193	267	344	272	281	156	224	207	236	586
61.44	0	622	106	270	259	244	198	273	347	275	286	158	227	210	239	590
61.5629	0	609	100	260	238	227	194	260	345	269	272	150	218	196	231	579
61.6858	0	607	100	256	232	223	189	257	341	265	266	147	215	193	227	572
61.8086	0	607	99	256	235	220	188	258	336	265	265	146	216	193	226	569
61.9315	0	606	100	259	239	222	188	260	335	265	268	148	217	194	227	570
62.0544	0	609	101	261	245	231	189	262	339	267	275	151	220	200	231	573
62.1773	0	614	103	265	250	235	191	264	343	270	280	154	223	206	236	580
62.3002	0	618	106	268	253	239	195	270	343	272	282	156	225	205	237	583
62.423	0	608	99	258	233	224	189	255	337	265	266	147	216	195	228	573
62.5459	0	605	99	257	235	220	188	257	336	264	266	146	216	193	227	570
62.6688	0	607	98	258	236	218	186	259	336	265	266	148	217	194	228	570
62.7917	0	610	99	259	243	226	187	256	334	267	269	149	220	198	231	574
62.9146	0	612	102	263	248	233	189	262	337	268	276	152	222	205	236	580
63.0374	0	616	104	268	253	237	191	269	344	271	282	155	226	210	240	586
63.1603	0	614	103	264	246	237	194	264	344	271	276	153	222	201	235	581
63.2832	0	610	99	257	233	221	188	255	336	266	265	147	217	196	230	575
63.4061	0	608	100	258	236	221	188	258	336	266	267	147	219	195	230	575
63.529	0	606	100	257	237	220	187	259	338	266	269	148	219	197	231	576
63.6518	0	612	101	261	245	231	189	260	339	269	274	152	222	203	235	581
63.7747	0	618	103	265	251	235	191	264	342	272	280	155	226	209	240	587
63.8976	0	620	106	269	257	239	193	271	346	275	286	158	230	214	244	596
64.0205	0	617	105	267	247	239	195	269	349	274	280	156	227	204	238	590
64.1434	0	612	99	257	234	225	190	257	342	270	269	149	220	198	233	583
64.2662	0	614	99	258	237	221	190	260	339	268	268	148	221	198	233	582
64.3891	0	610	100	259	240	224	189	259	340	269	269	149	221	200	233	583
64.512	0	614	101	261	246	231	190	263	344	272	276	152	224	204	237	587
64.6349	0	620	103	267	251	236	193	266	345	273	282	156	227	210	241	594
64.7578	0	626	107	269	258	240	194	271	348	277	286	159	232	215	246	601
64.8806	0	622	105	266	249	239	197	269	349	276	281	156	228	206	241	596
65.0035	0	615	101	258	235	226	192	259	345	271	270	149	223	200	236	590
65.1264	0	616	101	259	238	225	190	260	343	271	269	149	223	200	235	589
65.2493	0	617	102	260	241	224	190	260	340	270	271	150	223	200	236	589
65.3722	0	618	102	261	248	233	192	263	345	272	276	152	226	206	239	592
65.495	0	621	104	266	253	237	194	268	349	275	282	155	229	211	243	598
65.6179	0	627	107	270	258	243	196	272	350	277	287	158	233	216	246	603
65.7408	0	622	105	265	246	237	197	267	348	275	278	154	227	205	240	597
65.8637	0	614	101	259	239	224	191	262	346	271	270	149	223	200	235	590
65.9866	0	616	102	259	240	226	192	264	345	271	271	148	223	200	235	587
66.1094	0	617	102	261	243	227	191	262	342	271	272	150	224	201	236	587
66.2323	0	620	103	264	250	236	193	265	344	273	277	153	227	207	239	591
66.3552	0	622	106	267	257	240	195	270	350	276	283	156	230	213	243	595
66.4781	0	627	108	271	261	245	198	276	353	279	290	159	233	217	247	601
66.601	0	626	107	268	250	242	200	271	350	276	283	156	229	208	241	594
66.7238	0	618	102	260	237	226	193	260	345	270	270	148	221	200	235	585
66.8467	0	613	101	260	238	226	193	262	344	269	270	148	221	200	233	581
66.9696	0	614	102	260	239	224	191	263	343	270	270	149	222	199	233	579
67.0925	0	618	102	263	250	233	192	264	342	271	275	152	224	204	236	581
67.2154	0	620	104	266	253	239	194	268	345	273	281	154	228	211	240	587
67.3382	0	623	107	271	258	243	197	274	350	276	287	158	232	216	246	592
67.4611	0	622	107	270	254	244	199	276	352	276	286	157	230	211	242	591
67.584	0	616	102	260	238	226	193	259	343	270	270	149	221	200	235	582
67.7069	0	614	101	260	236	227	191	260	343	268	270	148	221	199	234	578
67.8298	0	611	100	260	239	224	190	264	343	267	270	147	221	199	233	578
67.9526	0	614	103	262	247	231	191	263	343	269	275	151	224	203	236	581
68.0755	0	619	104	265	252	236	194	266	344	271	280	154	227	210	240	587
68.1984	0	623	107	269	257	242	195	272	348	274	285	157	230	214	244	593
68.3213	0	618	105	265	248	237	197	269	350	272	280	154	225	205	238	587
68.4442	0	613	101	259	237	224	192	260	343	269	270	148	220	200	233	581
68.567	0	613	101	259	240	224	191	262	341	268	269	147	221	199	233	580
68.6899	0	611	101	260	242	225	190	263	342	268	271	149	222	201	234	580
68.8128	0	613	103	263	249	233	192	265	346	271	277	152	224	206	237	584
68.9357	0	619	104	267	255	237	195	269	347	273	282	156	228	212	242	590
69.0586	0	625	108	272	260	241	196	273	349	277	288	158	232	218	246	598
69.1814	0	625	110	274	264	250	200	279	355	277	292	160	233	215	246	597
69.3043	0	615	101	260	240	227	193	262	348	271	274	150	222	203	237	587
69.4272	0	614	101	260	238	225	192	261	344	270	271	150	221	201	234	584
69.5501	0	612	100	259	239	223	191	262	341	269	271	148	221	201	234	582
69.673	0	611	102	261	247	228	190	263	344	270	275	151	225	204	237	584
69.7958	0	614	104	266	252	237	194	267	347	273	280	154	227	210	240	589
69.9187	0	622	106	271	257	240	197	273	349	276	286	157	230	216	245	595
70.0416	0	626	109	274	264	246	198	277	352	279	293	161	235	221	249	603
70.1645	0	619	107	270	253	242	201	274	355	277	286	158	229	211	243	597
70.2874	0	614	101	260	238	226	193	264	348	273	274	151	223	203	238	590
70.4102	0	616	102	260	240	227	193	262	345	271	273	150	224	203	237	589
70.5331	0	613	102	261	244	225	192	264	345	271	273	151	224	204	237	590
70.656	0	615	103	264	251	233	193	266	347	272	280	154	227	209	241	594
70.7789	0	621	105	268	256	239	195	271	351	275	285	157	230	214	245	599
70.9018	0	626	107	271	262	243	197	276	351	278	291	159	234	221	249	605
71.0246	0	625	108	271	259	247	200	274	354	279	290	159	231	215	246	604
71.1475	0	615	102	261	239	229	192	263	350	273	274	151	224	205	240	597
71.2704	0	618	103	263	243	228	193	267	349	274	275	152	225	205	239	596
71.3933	0	618	103	262	246	228	193	265	345	272	275	152	226	205	239	596
71.5162	0	619	104	265	253	235	194	268	349	274	281	154	229	211	242	602
71.639	0	622	107	269	258	240	196	273	354	277	287	158	232	218	247	606
71.7619	0	629	109	274	264	246	198	278	356	280	293	161	236	222	251	613
71.8848	0	636	112	278	270	254	202	284	358	283	299	165	240	226	254	620
72.0077	0	625	106	267	250	242	200	271	355	280	287	158	230	212	245	611
72.1306	0	621	103	263	242	229	195	267	354	276	277	153	227	206	242	605
72.2534	0	622	104	262	243	229	195	269	352	275	277	152	226	207	242	606
72.3763	0	624	104	265	247	232	195	269	350	276	279	155	228	207	241	607
72.4992	0	624	105	266	256	238	196	272	352	277	285	158	232	213	246	611
72.6221	0	627	107	271	260	244	198	277	358	280	290	160	234	218	250	616
72.745	0	635	110	275	266	249	199	281	358	282	296	163	237	225	253	621
72.8678	0	637	113	278	269	255	205	287	360	284	299	165	238	222	253	622
72.9907	0	623	104	263	245	232	197	268	357	278	280	155	227	209	245	612
73.1136	0	624	105	263	243	232	196	268	356	276	277	154	227	207	244	613
73.2365	0	623	104	264	243	230	194	269	351	276	275	153	227	204	242	614
73.3594	0	625	105	265	251	233	195	271	352	277	280	156	229	206	242	610
73.4822	0	627	108	269	258	241	197	275	355	279	286	158	231	212	244	611
73.6051	0	628	108	272	262	246	199	279	359	281	290	161	235	217	248	615
73.728	0	632	110	275	263	249	203	281	360	282	294	161	234	216	248	615
73.8509	0	623	103	262	242	231	195	266	352	276	276	153	225	204	240	605
73.9738	0	619	103	262	243	232	195	267	352	275	275	153	226	205	239	604
74.0966	0	618	103	262	244	227	194	270	352	275	276	153	227	204	239	602
74.2195	0	622	103	264	251	235	195	268	351	277	280	157	229	209	242	605
74.3424	0	624	106	268	259	242	196	273	353	278	286	158	232	216	246	609
74.4653	0	625	109	273	263	245	198	277	359	281	291	161	234	220	252	615
74.5882	0	628	110	272	259	251	201	276	359	280	288	161	234	211	251	622
74.711	0	620	103	262	240	230	194	264	350	275	274	153	223	199	240	606
74.8339	0	618	104	261	240	230	194	265	348	273	273	152	224	200	237	597
74.9568	0	615	104	261	242	226	192	267	350	272	273	152	225	201	238	598
75.0797	0	619	105	263	250	234	193	267	350	275	278	155	228	205	241	601
75.2026	0	623	106	267	256	240	194	271	351	277	283	157	231	212	244	606
75.3254	0	628	109	271	260	244	197	275	354	279	288	160	233	217	248	611
75.4483	0	621	107	266	251	241	198	271	355	277	282	156	228	207	242	605
75.5712	0	617	103	259	238	227	192	262	349	273	271	152	223	202	238	599
75.6941	0	619	103	261	240	226	191	263	346	273	271	151	223	201	237	599
75.817	0	617	104	261	244	226	190	263	346	272	272	151	225	203	237	599
75.9398	0	618	104	263	250	234	191	266	350	274	277	154	227	207	241	602
76.0627	0	623	106	267	255	239	193	269	351	277	283	157	230	212	244	607
76.1856	0	630	109	271	261	246	195	274	352	279	288	159	233	217	246	611
76.3085	0	621	103	262	243	233	194	264	351	275	276	153	225	204	239	602
76.4314	0	615	101	260	237	226	189	261	348	273	270	149	223	200	235	596
76.5542	0	616	103	259	238	225	190	261	346	272	269	149	223	200	235	594
76.6771	0	619	103	260	242	225	189	262	344	272	271	151	225	201	236	595
76.8	0	618	104	262	250	234	191	264	346	273	276	153	226	206	239	598
76.9229	0	621	105	266	254	238	192	269	351	277	282	156	229	211	243	604
77.0458	0	627	107	271	260	244	195	273	352	279	287	158	233	214	246	607
77.1686	0	619	104	261	239	232	192	261	348	274	272	152	223	202	239	597
77.2915	0	613	101	259	234	225	188	257	345	271	267	149	221	198	234	592
77.4144	0	610	101	258	236	221	188	259	344	269	267	148	221	198	233	587
77.5373	0	612	101	259	240	224	188	258	342	270	268	150	222	199	234	586
77.6602	0	615	101	261	247	230	188	259	342	271	273	151	224	203	236	588
77.783	0	615	103	264	251	235	190	265	345	273	277	154	227	207	239	592
77.9059	0	617	106	268	252	240	193	270	350	275	281	156	228	207	240	593
78.0288	0	609	100	258	233	225	190	255	341	269	266	148	218	196	233	580
78.1517	0	605	99	257	231	222	186	254	336	265	263	146	217	195	230	575
78.2746	0	599	98	256	232	218	185	257	336	264	262	146	218	195	229	570
78.3974	0	601	99	259	239	224	185	255	337	265	267	148	220	198	230	569
78.5203	0	605	100	262	244	229	187	257	337	268	271	150	222	203	234	572
78.6432	0	608	102	265	250	234	189	263	338	271	277	153	225	207	237	577
78.7661	0	602	101	261	239	230	190	260	340	268	271	150	220	199	232	569
78.889	0	596	96	255	228	218	184	252	334	262	260	145	216	193	227	560
79.0118	0	595	97	255	231	216	183	254	329	262	262	145	217	193	227	558
79.1347	0	590	97	255	234	219	182	253	328	262	263	146	217	193	229	569
79.2576	0	594	97	258	241	227	184	256	333	263	269	150	220	199	232	575
79.3805	0	594	99	262	245	233	187	261	337	267	275	151	224	205	236	579
79.5034	0	597	101	264	248	238	190	265	338	268	278	153	225	204	236	580
79.6262	0	586	96	254	229	220	185	249	332	262	263	145	217	194	227	566
79.7491	0	584	95	253	227	215	182	252	330	260	260	144	216	193	224	557
79.872	0	588	95	254	229	215	182	253	330	261	261	145	216	194	225	556
79.9949	0	592	95	254	235	222	182	252	329	263	264	146	218	197	227	559
80.1178	0	592	98	258	239	228	184	255	332	265	270	150	221	204	232	566
80.2406	0	597	101	263	245	234	189	262	339	267	275	152	224	206	234	572
80.3635	0	590	95	254	228	219	184	250	333	263	261	145	217	197	227	565
80.4864	0	592	96	254	232	218	182	251	329	263	261	144	218	198	227	562
80.6093	0	592	97	256	233	221	183	253	332	263	264	146	219	198	228	562
80.7322	0	594	97	257	239	225	184	255	335	265	268	149	222	204	232	565
80.855	0	600	100	262	246	232	187	261	339	269	275	153	226	210	237	572
80.9779	0	606	102	263	245	236	191	263	339	270	276	153	227	207	236	572
81.1008	0	598	97	255	229	220	184	252	336	264	263	146	221	198	230	568
81.2237	0	597	98	256	232	220	185	258	338	266	266	147	221	199	231	568
81.3466	0	601	99	257	238	225	185	255	337	267	267	148	223	201	233	570
81.4694	0	606	99	259	243	230	187	257	339	269	272	152	226	207	238	576
81.5923	0	609	102	264	249	236	190	264	344	272	279	154	230	212	241	582
81.7152	0	603	99	256	234	224	188	257	342	269	267	148	222	203	234	575
81.8381	0	603	98	255	232	217	185	257	337	267	263	148	222	201	233	574
81.961	0	604	100	257	238	224	186	253	338	267	266	149	223	201	234	576
82.0838	0	604	99	258	241	227	186	257	340	269	270	150	226	206	238	579
82.2067	0	609	102	262	248	233	188	264	345	272	277	154	229	214	242	586
82.3296	0	614	104	265	248	237	192	266	346	275	279	155	231	212	242	587
82.4525	0	606	98	255	232	221	187	253	340	269	264	147	224	202	236	580
82.5754	0	606	100	256	235	221	186	258	341	269	266	148	226	204	236	581
82.6982	0	607	100	258	240	225	187	255	342	271	268	150	226	204	238	581
82.8211	0	612	101	260	246	230	188	259	344	273	273	153	230	211	242	586
82.944	0	617	103	266	251	236	191	266	347	276	280	157	233	219	248	594
83.0669	0	615	105	266	248	239	194	265	350	276	280	155	232	212	244	592
83.1898	0	610	100	256	234	223	188	256	346	272	267	148	226	205	238	584
83.3126	0	614	102	258	238	222	188	260	342	272	268	150	228	205	239	585
83.4355	0	612	102	259	241	226	188	259	342	272	270	151	229	207	241	586
83.5584	0	613	104	264	249	233	190	265	347	275	278	155	231	215	245	591
83.6813	0	619	106	268	255	240	192	270	351	279	285	158	237	221	250	596
83.8042	0	620	106	267	253	244	196	269	351	279	282	158	235	216	247	594
83.927	0	611	101	257	235	225	190	257	344	273	268	150	228	206	240	585
84.0499	0	609	101	259	239	225	190	262	345	273	270	150	229	207	239	583
84.1728	0	610	102	262	244	228	190	260	346	273	273	151	230	208	240	583
84.2957	0	613	102	264	249	234	191	264	345	275	278	155	233	215	245	586
84.4186	0	617	106	269	256	240	195	270	349	278	285	158	237	222	249	592
84.5414	0	610	104	264	244	236	194	267	350	275	278	154	231	211	243	586
84.6643	0	607	100	259	236	223	189	259	344	272	268	150	228	207	238	579
84.7872	0	608	100	259	239	225	190	263	342	272	271	151	229	209	239	580
84.9101	0	607	101	262	246	229	190	260	343	272	276	153	231	213	241	583
85.033	0	609	103	265	252	237	193	268	348	275	282	157	235	220	248	589
85.1558	0	617	106	272	259	244	194	274	352	279	291	162	240	228	253	597
85.2787	0	617	106	270	255	246	198	270	351	279	286	159	236	221	248	596
85.4016	0	607	100	260	236	227	191	260	345	271	272	151	228	212	242	590
85.5245	0	606	101	262	241	225	191	266	346	272	273	152	230	213	241	590
85.6474	0	609	103	263	245	226	191	265	346	272	275	153	231	214	243	591
85.7702	0	613	103	266	252	237	193	266	347	275	282	157	235	222	248	598
85.8931	0	616	107	271	259	242	195	275	352	279	290	161	240	230	253	604
86.016	0	621	111	276	267	254	200	282	359	282	297	164	243	234	255	612
86.1389	0	615	104	264	242	233	196	267	352	276	281	155	231	218	247	601
86.2618	0	614	103	262	242	227	193	266	348	274	276	154	231	216	244	600
86.3846	0	613	105	262	245	228	193	269	349	275	279	154	232	217	245	601
86.5075	0	614	105	265	251	234	193	269	353	276	283	156	234	221	247	603
86.6304	0	621	106	269	259	243	196	273	354	279	289	160	239	228	252	609
86.7533	0	626	110	275	264	249	199	280	356	281	296	163	242	234	256	617
86.8762	0	621	108	271	253	244	200	276	359	279	289	161	236	224	249	612
86.999	0	616	103	263	242	228	195	269	355	276	280	154	231	217	245	608
87.1219	0	619	104	265	247	230	195	272	352	277	281	156	233	218	245	608
87.2448	0	619	105	266	249	233	195	272	352	276	283	157	234	221	246	609
87.3677	0	620	105	269	257	242	197	277	357	279	291	160	238	228	251	614
87.4906	0	625	109	274	264	248	199	281	361	282	298	163	242	235	256	621
87.6134	0	625	108	272	258	249	201	276	358	281	293	161	239	227	249	616
87.7363	0	617	103	263	240	228	195	266	352	276	279	154	229	219	244	608
87.8592	0	614	103	264	246	229	195	272	354	276	282	155	232	219	243	607
87.9821	0	615	104	264	245	229	195	273	353	276	283	156	233	219	245	607
88.105	0	619	105	268	254	238	196	273	353	279	288	159	236	227	249	610
88.2278	0	622	108	274	261	245	198	278	357	281	295	162	241	234	253	616
88.3507	0	623	111	276	262	251	203	283	362	282	299	165	241	231	253	617
88.4736	0	614	101	261	239	229	195	265	353	276	279	155	229	218	243	605
88.5965	0	614	102	263	242	229	194	267	349	275	278	154	230	217	242	604
88.7194	0	612	102	263	243	226	193	268	348	273	279	155	230	218	242	602
88.8422	0	611	103	265	250	234	193	269	351	275	285	157	233	222	245	605
88.9651	0	618	106	270	256	240	195	274	353	278	291	161	238	230	251	610
89.088	0	626	109	275	263	248	199	279	355	282	297	164	241	235	254	617
89.2109	0	617	107	268	250	241	199	272	354	277	288	159	234	222	246	610
89.3338	0	611	103	262	238	227	193	265	351	274	277	154	230	216	241	603
89.4566	0	612	104	263	243	228	193	269	348	273	278	154	230	216	241	601
89.5795	0	613	102	263	245	230	192	267	345	273	281	155	230	217	241	601
89.7024	0	615	104	265	253	237	194	271	350	275	286	158	234	223	245	604
89.8253	0	617	107	271	258	242	196	275	354	278	292	161	237	227	249	608
89.9482	0	615	105	266	246	237	197	270	350	275	284	158	231	217	242	601
90.071	1	609	101	261	237	227	191	262	344	272	275	152	227	214	239	595
90.1939	0	607	102	262	242	227	192	266	345	272	277	154	228	214	238	593
90.3168	0	608	103	263	244	228	190	267	346	272	280	153	228	215	240	592
90.4397	0	612	103	266	251	237	192	268	347	273	284	157	233	221	243	597
90.5626	0	618	106	271	259	243	194	274	348	276	291	160	236	227	247	601
90.6854	0	608	103	265	243	234	194	265	347	272	281	155	228	215	239	592
90.8083	0	603	99	258	234	224	189	260	342	269	272	150	225	210	233	585
90.9312	0	603	100	260	237	223	188	261	340	267	273	151	225	210	234	583
91.0541	0	603	100	261	241	224	188	260	338	269	276	151	225	211	235	583
91.177	0	603	102	263	247	233	189	264	342	270	280	155	229	217	240	588
91.2998	0	610	104	268	252	238	191	269	345	273	288	158	233	223	243	592
91.4227	0	607	102	264	242	234	193	264	341	271	280	154	227	213	237	585
91.5456	0	599	97	257	231	221	185	253	335	265	269	148	220	207	232	577
91.6685	0	595	98	256	233	217	185	256	336	263	269	148	221	207	231	573
91.7914	0	595	98	258	235	219	183	254	334	264	270	148	222	207	232	572
91.9142	0	600	99	260	242	227	184	256	333	265	275	151	225	211	235	577
92.0371	0	602	102	265	247	233	186	262	336	269	280	154	228	219	240	582
92.16	0	600	101	263	244	235	189	261	340	268	278	154	226	212	236	581
92.2829	0	592	96	255	228	218	183	249	333	262	265	146	219	205	231	571
92.4058	0	594	96	255	230	218	182	252	329	261	265	147	219	205	229	569
92.5286	0	592	97	255	233	217	181	250	328	261	265	146	220	204	230	568
92.6515	0	592	97	257	239	224	182	254	332	263	271	150	223	209	234	572
92.7744	0	598	100	261	244	230	184	257	334	266	276	153	226	214	237	577
92.8973	0	601	101	263	245	233	187	261	334	267	277	153	226	213	238	578
93.0202	0	592	95	255	226	218	181	248	329	262	264	146	219	204	231	570
93.143	0	591	95	255	231	216	181	252	330	261	265	146	219	204	229	568
93.2659	0	591	97	254	233	218	180	251	328	261	266	145	220	204	229	569
93.3888	0	596	97	258	240	224	181	252	329	263	270	149	222	209	233	572
93.5117	0	597	100	262	244	229	185	258	333	266	276	152	227	214	238	579
93.6346	0	600	102	266	248	238	187	262	338	268	282	155	229	217	239	581
93.7574	0	592	96	255	228	220	183	250	332	264	266	147	219	204	231	570
93.8803	0	590	95	254	228	216	181	250	327	261	263	145	219	203	229	566
94.0032	0	588	95	254	228	215	180	251	328	261	264	144	219	203	229	565
94.1261	0	588	96	256	235	222	181	251	330	261	267	148	221	204	231	565
94.249	0	593	98	261	240	227	184	255	331	265	273	151	225	211	236	571
94.3718	0	599	101	265	245	231	186	258	333	267	278	153	227	217	240	577
94.4947	0	597	100	263	239	231	188	261	337	267	276	153	225	211	235	575
94.6176	0	587	94	254	226	216	182	248	331	261	263	146	218	202	228	564
94.7405	0	588	95	254	226	217	181	249	328	261	263	145	218	203	228	561
94.8634	0	586	96	255	230	218	181	250	327	261	264	145	219	202	229	561
94.9862	0	589	97	258	236	224	183	253	331	262	270	149	223	207	234	566
95.1091	0	592	99	263	243	229	185	258	335	266	276	153	226	214	237	572
95.232	0	601	101	267	248	236	187	263	337	270	282	155	231	220	242	578
95.3549	0	598	101	265	244	237	190	260	338	269	278	154	227	212	238	577
95.4778	0	589	95	255	227	219	184	252	334	264	266	146	220	204	231	566
95.6006	0	589	95	256	230	219	185	255	334	263	267	146	221	205	230	564
95.7235	0	590	96	257	233	221	184	254	331	263	267	148	222	204	231	565
95.8464	0	591	98	261	239	227	185	256	333	266	273	151	224	210	234	569
95.9693	0	594	100	263	244	233	188	262	340	270	279	154	228	216	239	575
96.0922	0	598	103	268	247	238	192	267	343	270	283	156	230	215	239	577
96.215	0	590	95	257	228	222	187	252	334	265	266	148	220	204	231	565
96.3379	0	588	96	257	230	217	186	256	332	264	267	147	221	205	230	563
96.4608	0	585	96	257	230	218	185	256	334	263	268	147	221	204	230	561
96.5837	0	588	97	259	239	226	185	257	336	267	273	151	224	208	233	564
96.7066	0	595	99	264	244	232	188	261	336	268	278	154	228	215	239	572
96.8294	0	599	103	269	251	239	192	267	341	272	285	157	232	222	244	579
96.9523	0	594	102	265	240	236	193	265	343	269	280	155	227	211	238	572
97.0752	0	587	95	257	228	220	186	254	337	265	267	148	222	204	231	565
97.1981	0	589	96	258	232	218	186	256	334	264	267	148	221	204	232	563
97.321	0	587	97	259	232	220	185	256	334	264	269	149	222	206	232	564
97.4438	0	590	99	261	241	229	187	259	338	267	276	151	226	211	237	568
97.5667	0	596	101	266	246	234	190	264	341	270	281	155	230	219	242	575
97.6896	0	603	104	270	253	243	193	269	343	273	286	160	233	220	244	581
97.8125	0	591	98	260	233	224	189	258	338	267	272	151	223	208	235	570
97.9354	0	588	97	258	230	219	187	257	337	265	268	148	221	205	233	567
98.0582	0	587	97	258	231	218	186	257	336	264	268	147	222	205	233	566
98.1811	0	591	98	259	237	225	186	255	333	265	271	150	224	207	235	568
98.304	0	595	100	263	243	231	187	259	337	268	276	152	227	214	240	574
98.4269	0	596	101	266	248	236	190	265	343	271	282	156	231	219	243	579
98.5498	0	596	101	263	239	232	191	262	342	269	276	152	226	210	238	574
98.6726	0	591	97	256	228	219	185	252	334	264	264	146	220	204	232	567
98.7955	0	590	97	258	231	220	185	256	334	264	267	147	221	205	231	566
98.9184	0	589	99	258	234	221	185	256	335	264	269	147	222	206	233	567
99.0413	0	594	99	262	240	229	186	257	337	267	273	151	226	212	238	571
99.1642	0	600	101	266	247	233	188	262	338	269	280	155	229	217	242	577
99.287	0	603	105	269	252	242	192	268	343	272	285	157	233	220	245	582
99.4099	0	594	98	259	232	227	188	256	340	266	272	149	222	207	237	571
99.5328	0	590	96	256	229	219	185	253	334	264	265	146	221	203	233	566
99.6557	0	589	97	256	230	218	183	255	331	262	264	147	220	204	232	563
99.7786	0	589	98	258	234	222	183	255	333	264	268	148	222	206	233	566
99.9014	0	592	99	262	241	229	184	258	337	266	274	152	227	212	238	569
100.024	0	599	101	265	247	234	188	263	339	269	280	154	231	217	243	576
100.147	0	604	105	270	252	243	192	266	341	271	285	157	233	218	245	580
100.27	0	593	98	258	230	225	188	253	336	265	268	148	222	206	236	570
100.393	0	590	97	257	231	219	184	254	335	262	265	145	220	204	233	567
100.516	0	590	97	257	231	218	183	255	332	263	266	147	221	203	233	565
100.639	0	592	98	259	235	222	184	255	331	264	268	148	223	206	235	568
100.762	0	594	100	261	243	229	186	257	336	266	275	151	227	212	240	573
100.884	0	598	102	266	247	234	189	264	341	269	281	155	229	218	244	580
101.007	0	599	101	264	244	238	191	261	340	269	278	152	227	211	240	577
101.13	0	591	97	256	228	219	186	252	332	264	265	146	221	205	234	568
101.253	0	591	98	257	233	218	185	256	334	263	268	146	222	206	234	567
101.376	0	590	98	258	234	221	184	256	335	263	269	147	224	206	235	567
101.499	0	596	100	262	241	228	186	257	334	266	273	151	225	211	238	572
101.622	0	601	102	266	246	235	188	261	338	269	280	154	229	218	242	578
101.745	0	605	105	270	253	240	192	269	344	272	287	158	234	222	247	584
101.868	0	599	102	264	241	235	192	264	344	269	278	153	226	212	240	577
101.99	0	594	97	257	230	220	188	254	335	265	267	147	222	206	234	568
102.113	0	595	99	258	233	220	186	257	333	263	267	147	221	206	233	566
102.236	0	592	98	258	236	222	184	256	334	264	270	148	223	207	234	567
102.359	0	596	99	262	243	229	187	260	338	266	275	151	226	212	237	571
102.482	0	603	102	266	248	236	189	263	339	270	282	155	229	219	241	576
102.605	0	607	104	271	254	241	192	270	342	273	288	158	234	224	246	585
102.728	0	607	107	272	255	245	197	274	348	273	291	159	234	222	245	585
102.851	0	597	98	260	233	225	190	258	342	269	272	148	222	209	234	574
102.973	0	598	99	259	234	223	188	258	337	266	271	148	222	209	234	572
103.096	0	598	99	260	237	223	188	257	335	265	271	148	223	208	234	571
103.219	0	599	101	262	243	229	189	260	339	267	277	150	226	213	238	575
103.342	0	604	102	266	249	235	191	267	342	271	283	155	231	219	242	581
103.465	0	611	104	270	253	241	194	271	343	273	288	157	233	223	246	589
103.588	0	612	106	270	252	244	198	270	346	274	288	157	232	220	244	587
103.711	0	600	101	261	234	224	191	260	343	267	273	148	225	210	234	579
103.834	0	602	101	261	237	224	191	264	342	268	275	149	225	210	235	578
103.956	0	604	101	262	240	225	191	261	341	269	275	150	226	210	237	577
104.079	0	608	101	265	245	231	192	264	342	270	279	153	229	215	241	583
104.202	0	611	104	269	252	239	194	270	348	274	286	156	232	221	245	588
104.325	0	615	107	272	257	244	196	275	351	277	293	160	237	228	250	596
104.448	0	618	106	271	252	245	199	272	350	276	289	158	234	219	244	591
104.571	0	609	100	261	235	226	193	261	344	270	274	150	225	210	238	584
104.694	0	608	101	261	239	224	192	263	345	269	275	148	225	211	237	582
104.817	0	607	102	261	238	224	191	266	344	269	275	150	226	210	237	582
104.94	0	612	102	264	245	230	192	266	344	271	280	152	229	215	241	585
105.062	0	616	103	268	252	237	195	269	346	273	285	156	233	221	245	591
105.185	0	620	107	272	255	242	196	274	352	276	291	159	235	226	249	597
105.308	0	621	107	272	256	246	200	276	355	278	292	159	235	223	247	596
105.431	0	613	100	259	234	228	193	262	345	270	275	149	225	210	239	584
105.554	0	612	101	260	234	226	191	260	344	269	272	148	225	209	236	581
105.677	0	607	100	260	237	222	191	264	344	268	273	148	224	209	236	578
105.8	0	610	102	263	243	230	191	263	345	271	278	150	228	212	239	580
105.923	0	614	102	265	248	235	193	266	345	273	282	154	231	218	242	584
106.045	0	618	105	270	252	240	195	271	348	274	287	157	233	223	247	590
106.168	0	619	108	274	256	245	199	277	353	276	292	159	236	222	247	592
106.291	0	609	99	261	234	228	193	262	348	271	276	150	225	211	237	577
106.414	0	608	99	261	234	225	191	261	342	268	273	148	224	209	236	572
106.537	0	604	98	261	235	220	190	261	339	266	271	147	224	208	234	569
106.66	0	601	101	262	240	225	190	262	341	268	277	150	226	210	237	569
106.783	0	606	101	265	246	233	192	265	343	271	281	154	229	217	240	574
106.906	0	610	103	269	252	238	194	270	344	273	287	157	232	223	245	579
107.028	0	613	106	272	254	244	197	273	347	275	290	158	233	221	245	580
107.151	0	599	98	260	232	226	192	258	343	267	272	149	224	209	235	566
107.274	0	597	98	260	233	222	188	259	339	266	271	148	222	208	233	562
107.397	0	599	97	260	231	220	187	259	334	265	271	148	222	206	233	559
107.52	0	599	99	263	238	226	187	260	336	266	275	149	225	210	234	562
107.643	0	600	100	265	246	233	189	263	340	269	281	154	228	217	239	567
107.766	0	608	102	269	251	238	191	268	343	272	287	157	232	224	244	574
107.889	0	614	106	274	259	247	196	274	345	275	292	160	236	224	246	580
108.012	0	603	99	262	236	231	191	260	340	268	275	152	224	211	236	568
108.134	0	596	98	260	232	223	187	257	338	265	270	147	223	208	232	563
108.257	0	597	98	260	234	220	186	260	336	265	271	146	222	208	233	560
108.38	0	599	99	261	237	225	187	259	334	265	273	149	224	209	234	561
108.503	0	602	100	265	245	233	188	262	336	268	280	153	227	216	238	567
108.626	0	605	102	269	250	237	191	267	342	271	286	155	232	221	243	573
108.749	0	613	106	273	255	246	194	274	346	275	293	158	236	226	245	580
108.872	0	605	101	265	240	232	193	264	341	269	279	154	226	212	236	568
108.995	0	599	97	260	234	226	188	256	336	266	271	148	223	209	233	563
109.117	0	595	98	260	234	222	187	260	335	265	272	148	222	208	232	560
109.24	0	598	98	262	237	225	187	260	335	266	275	150	224	208	233	560
109.363	0	602	99	264	244	232	188	260	334	267	279	153	228	214	237	564
109.486	0	604	102	269	249	239	189	265	338	270	285	156	231	221	241	570
109.609	0	604	103	270	250	243	193	270	343	270	287	157	231	217	240	568
109.732	0	595	97	259	230	223	186	255	335	263	271	148	222	206	230	557
109.855	0	595	96	260	231	223	185	256	332	263	270	147	222	206	231	555
109.978	0	594	97	260	233	220	183	258	329	262	270	148	222	206	230	553
110.1	0	595	99	262	240	229	184	258	333	264	276	151	225	209	234	555
110.223	0	601	101	265	247	235	186	263	335	267	281	155	229	217	238	562
110.346	0	609	103	271	251	240	189	266	337	270	287	157	233	222	243	570
110.469	0	603	102	268	246	242	192	265	338	269	283	155	230	214	239	565
110.592	0	593	96	259	229	222	185	255	333	262	269	148	221	205	229	554
110.715	0	593	96	259	230	221	183	255	330	261	269	147	221	204	229	552
110.838	0	594	97	259	234	222	182	254	327	260	269	148	221	205	230	552
110.961	0	596	97	260	240	228	183	257	330	262	275	150	224	210	234	556
111.084	0	598	100	266	245	235	186	263	335	266	281	154	228	216	239	563
111.206	0	607	103	269	251	240	188	266	338	270	286	158	232	221	245	570
111.329	0	602	101	266	240	236	190	262	336	265	278	153	225	209	238	563
111.452	0	597	96	257	227	222	183	252	330	261	267	146	219	203	233	559
111.575	0	595	97	257	230	220	183	256	330	260	267	146	219	202	231	558
111.698	0	597	97	258	232	221	181	253	329	260	267	147	219	202	231	558
111.821	0	601	99	260	240	229	183	256	329	262	273	150	223	207	234	561
111.944	0	605	100	264	245	234	184	261	333	265	279	153	225	213	240	568
112.067	0	608	103	267	247	239	189	266	338	266	282	155	227	211	239	570
112.189	0	599	96	256	227	222	182	252	331	261	266	146	218	201	231	561
112.312	0	600	96	257	230	218	182	255	328	260	266	145	218	202	230	560
112.435	0	599	96	257	232	221	181	254	329	259	267	145	219	201	230	560
112.558	0	600	99	260	238	226	182	255	332	261	271	148	222	205	234	564
112.681	0	607	100	264	243	232	184	261	333	264	278	152	226	212	239	571
112.804	0	614	102	267	248	238	187	264	335	267	284	155	229	217	244	578
112.927	0	606	100	262	238	232	188	261	337	265	276	151	223	207	237	571
113.05	0	602	96	256	227	221	183	253	332	261	265	145	218	201	232	564
113.172	0	602	95	256	230	219	182	255	330	261	265	144	218	201	232	563
113.295	0	602	97	257	232	220	182	254	328	260	266	146	220	201	233	565
113.418	0	605	97	259	239	228	184	256	333	262	272	148	223	206	237	569
113.541	0	608	100	263	244	233	186	262	337	265	277	152	226	212	242	576
113.664	0	616	103	267	250	242	189	266	339	269	282	155	229	213	243	581
113.787	0	606	97	258	229	226	187	253	334	263	267	147	219	201	235	570
113.91	0	601	96	256	226	219	182	251	331	259	263	143	218	199	232	567
114.033	0	601	96	255	228	218	182	254	332	259	263	143	218	198	231	564
114.156	0	603	97	257	233	223	182	252	331	261	266	146	220	199	233	570
114.278	0	608	99	261	240	229	183	257	333	263	272	148	223	206	237	572
114.401	0	610	100	263	245	234	186	262	337	265	278	152	226	211	241	578
114.524	0	614	103	267	246	240	190	266	342	267	281	153	228	210	241	579
114.647	0	605	96	256	227	221	184	252	334	261	264	144	219	199	233	569
114.77	0	604	98	256	228	219	183	253	332	261	263	143	220	198	232	567
114.893	0	600	97	256	229	218	182	255	332	260	264	144	219	198	232	566
115.016	0	603	98	258	235	225	184	254	335	262	268	146	222	201	235	569
115.139	0	608	99	261	240	229	186	259	336	264	273	150	225	207	239	573
115.261	0	612	101	264	245	235	188	263	339	267	278	152	228	213	243	580
115.384	0	609	101	262	240	236	190	260	341	266	274	150	224	206	238	575
115.507	0	601	96	255	225	219	185	252	335	261	262	144	219	198	233	566
115.63	0	603	97	256	229	218	184	255	332	261	261	143	219	198	232	564
115.753	0	601	97	256	230	220	183	251	331	259	262	143	219	199	232	564
115.876	0	603	98	259	237	226	184	256	335	262	268	147	222	203	236	567
115.999	0	608	99	261	242	231	186	261	338	265	273	149	226	209	239	572
116.122	0	612	102	266	246	235	189	264	339	267	279	152	230	213	245	579
116.244	11	616	104	269	253	244	193	268	343	269	283	155	231	214	245	583
116.367	0	603	97	258	229	224	187	256	339	263	267	146	219	200	235	570
116.49	0	601	96	256	227	220	185	255	335	261	263	143	218	198	232	564
116.613	0	602	96	256	228	218	185	254	330	260	261	144	218	197	231	561
116.736	0	600	98	258	233	219	183	255	332	260	265	145	220	199	231	563
116.859	0	601	98	261	240	228	186	258	337	263	271	148	222	204	235	566
116.982	0	607	100	264	244	234	188	263	340	265	276	151	226	210	239	573
117.105	0	614	102	268	250	239	190	267	341	269	282	154	229	215	243	578
117.228	0	611	102	265	241	238	193	265	342	267	277	152	225	206	237	574
117.35	0	602	97	256	228	222	186	255	339	261	265	145	219	199	232	565
117.473	0	602	97	256	231	221	186	258	337	261	266	144	220	199	232	565
117.596	0	603	97	258	232	221	186	257	335	262	266	145	220	198	233	564
117.719	0	605	100	260	239	230	187	259	338	264	272	148	223	204	236	570
117.842	0	607	101	264	246	236	190	266	343	266	278	152	226	210	241	576
117.965	0	615	103	268	251	239	191	271	346	270	284	155	230	215	244	582
118.088	0	619	105	270	254	246	196	275	347	272	286	157	230	213	243	584
118.211	0	608	97	258	230	226	190	258	342	265	269	148	220	200	234	574
118.333	0	607	99	257	234	222	188	262	343	264	268	146	221	199	233	573
118.456	0	607	99	259	234	223	188	262	340	265	268	147	221	199	233	572
118.579	0	612	99	261	241	229	189	262	341	266	272	150	224	203	234	575
118.702	0	613	102	264	246	235	191	266	345	267	279	153	226	209	240	581
118.825	0	616	103	268	251	239	192	271	349	271	284	154	230	214	243	587
118.948	0	621	107	271	253	245	197	276	352	273	287	157	232	214	244	591
119.071	0	613	100	259	234	227	190	260	343	267	271	149	222	202	235	580
119.194	0	611	100	260	234	225	189	262	344	266	270	147	223	202	234	579
119.316	0	611	99	259	235	223	188	263	344	266	270	147	223	202	235	578
119.439	0	614	101	261	242	228	188	262	344	268	273	150	225	205	237	582
119.562	0	617	102	264	247	234	190	266	345	270	279	153	228	210	241	586
119.685	0	621	105	267	253	239	192	270	349	272	284	155	231	217	246	593
119.808	0	620	105	269	252	244	195	274	353	273	285	156	231	213	243	592
119.931	0	614	99	258	232	224	189	259	344	266	268	147	222	200	236	580
120.054	0	611	100	257	234	224	187	258	340	265	266	146	222	200	234	578
120.177	0	609	100	258	234	220	186	260	340	264	267	146	222	200	234	575
120.3	0	610	100	260	241	228	186	259	340	266	272	148	224	203	235	577
120.422	0	615	101	263	246	235	188	264	341	268	276	151	227	208	239	581
120.545	0	621	104	266	251	237	191	268	342	270	281	153	229	212	245	587
120.668	0	616	103	265	246	240	193	266	345	269	279	152	227	207	239	583
120.791	0	607	98	256	230	221	186	255	339	264	266	144	219	198	233	571
120.914	0	606	97	256	230	219	185	256	334	261	264	145	220	197	232	568
121.037	0	605	97	256	230	218	183	256	332	260	263	145	220	197	231	567
121.16	0	605	99	258	239	225	184	256	335	261	268	147	221	201	233	569
121.283	0	607	99	261	243	231	186	260	338	264	272	150	225	205	237	572
121.405	0	612	102	265	248	234	187	264	339	266	277	152	228	210	241	579
121.528	0	609	101	262	239	232	189	261	337	264	272	150	223	201	236	573
121.651	0	600	96	255	226	219	183	252	333	259	262	143	217	195	231	564
121.774	0	598	95	255	231	217	182	255	332	258	262	142	218	195	229	561
121.897	0	598	96	255	231	219	181	252	328	257	261	144	218	196	229	561
122.02	0	601	97	258	237	225	182	254	328	259	267	145	220	199	232	564
122.143	0	602	98	260	242	228	184	258	333	262	271	148	222	205	235	568
122.266	0	606	101	264	244	235	187	263	337	263	276	150	225	205	236	570
122.388	0	599	95	254	226	219	182	249	329	259	261	142	215	195	228	558
122.511	0	594	94	254	226	216	180	249	325	255	259	141	215	192	226	553
122.634	0	591	94	254	227	213	179	252	325	254	259	141	215	193	225	552
122.757	0	593	96	255	234	221	179	250	328	257	264	144	216	194	226	552
122.88	0	597	97	259	239	226	181	254	328	259	268	148	219	201	230	555
123.003	0	603	99	261	243	231	184	258	330	262	273	150	222	207	236	562
123.126	0	605	102	266	251	238	188	265	337	265	281	153	226	209	238	569
123.249	0	596	97	256	231	225	185	254	333	260	266	145	217	197	230	557
123.372	0	594	95	253	227	215	181	249	327	256	260	142	214	194	225	551
123.494	0	592	94	254	228	215	180	250	324	255	259	141	215	194	225	549
123.617	0	590	96	255	232	218	179	251	327	256	263	143	215	194	226	550
123.74	0	594	96	258	238	224	182	254	331	259	269	147	219	200	230	554
123.863	0	602	99	262	243	231	184	260	331	262	274	150	222	205	234	560
123.986	0	607	102	266	249	237	186	264	335	266	280	153	226	212	239	569
124.109	0	610	106	271	256	247	191	271	343	268	286	156	230	211	241	573
124.232	0	601	98	257	232	226	187	256	338	263	268	147	218	197	232	563
124.355	0	601	97	256	230	220	184	257	332	260	263	144	217	196	230	561
124.477	0	599	97	257	231	219	183	255	330	259	263	144	218	196	229	559
124.6	0	599	97	258	237	224	184	255	333	261	268	147	219	197	231	561
124.723	0	602	100	262	244	231	185	261	337	263	274	151	223	203	237	566
124.846	0	611	101	265	248	236	189	266	339	267	279	153	227	210	240	572
124.969	0	615	104	269	253	241	192	270	342	269	285	156	230	214	244	582
125.092	0	610	103	265	244	239	193	268	345	268	280	153	226	205	239	576
125.215	0	605	97	257	231	224	187	258	339	263	267	146	219	199	232	568
125.338	0	607	99	259	235	223	187	261	337	262	268	147	219	199	231	567
125.46	0	606	98	259	236	224	187	260	336	263	268	148	221	198	232	567
125.583	0	606	99	262	244	230	187	263	340	265	275	151	223	204	236	571
125.706	0	610	101	267	249	238	190	268	344	268	281	154	227	211	240	577
125.829	0	617	105	270	255	243	193	273	346	271	287	157	232	216	244	582
125.952	0	618	108	274	258	251	198	278	349	273	290	159	232	214	243	582
126.075	0	608	100	260	233	229	191	260	345	266	272	150	221	201	235	572
126.198	0	607	99	259	234	225	189	263	343	263	268	148	220	197	233	573
126.321	0	608	99	259	233	225	188	261	339	264	268	147	219	197	231	570
126.444	0	609	100	261	240	228	188	263	339	264	272	149	221	199	231	569
126.566	0	611	101	264	248	236	190	266	343	267	278	152	224	204	235	572
126.689	0	616	104	269	252	241	192	272	346	269	284	155	227	210	236	576
126.812	0	622	107	272	259	251	195	276	348	273	288	159	231	212	239	580
126.935	0	613	101	262	238	233	193	264	344	267	274	150	223	199	229	566
127.058	0	607	100	258	233	225	188	259	341	263	268	147	219	195	226	562
127.181	0	608	99	259	235	224	187	263	341	263	270	146	218	196	227	559
127.304	0	610	101	261	239	227	188	262	339	264	270	149	220	198	229	561
127.427	0	612	101	263	247	234	189	265	340	266	276	151	223	203	234	567
127.549	0	615	103	267	252	239	191	270	345	269	282	156	227	210	238	571
127.672	0	618	106	270	254	245	195	274	348	270	286	156	229	210	239	573
127.795	0	611	99	259	232	227	189	258	340	264	269	149	220	200	232	566
127.918	0	610	99	259	235	225	188	262	338	264	269	148	221	201	232	566
128.041	0	609	100	259	236	224	187	262	340	264	269	148	222	201	233	566
128.164	0	608	101	261	242	230	188	262	341	265	273	151	225	205	236	570
128.287	0	613	103	266	248	235	190	265	342	269	279	153	227	211	239	579
128.41	0	616	105	268	251	241	193	271	344	271	283	155	229	213	241	583
128.532	0	609	100	258	233	226	189	258	342	266	269	148	221	202	233	571
128.655	0	594	101	258	235	225	187	264	341	265	272	148	224	202	233	570
128.778	0	612	100	259	236	225	186	264	338	264	273	148	223	202	235	583
128.901	0	608	102	261	240	230	187	265	339	264	276	151	223	205	236	589
129.024	0	613	102	264	249	237	189	267	342	267	280	154	227	210	240	592
129.147	0	616	105	268	251	242	192	272	346	270	284	155	229	210	240	590
129.27	0	603	99	259	231	227	188	257	338	264	268	147	220	200	233	577
129.393	0	610	99	257	231	222	185	257	335	262	265	146	220	199	230	572
129.516	0	608	99	258	232	222	185	258	335	262	266	146	221	199	230	566
129.638	0	609	100	259	238	227	184	258	336	262	268	149	223	200	234	566
129.761	0	610	100	262	244	232	187	261	336	265	274	151	226	205	237	569
129.884	0	612	103	264	247	238	191	265	340	266	277	153	226	206	238	571
130.007	0	600	97	255	227	221	184	252	334	259	263	145	218	196	230	561
130.13	0	599	98	256	230	219	183	255	333	259	263	145	220	197	228	560
130.253	0	601	98	257	233	221	183	255	331	260	264	146	221	198	229	562
130.376	0	603	101	259	241	228	184	257	334	263	270	149	224	204	234	570
130.499	0	606	102	264	247	236	186	263	339	266	276	152	227	211	238	575
130.621	0	602	101	259	235	228	187	258	336	264	267	149	223	201	233	565
130.744	0	600	98	255	228	218	183	254	331	262	261	145	221	199	230	563
130.867	0	603	100	259	236	223	184	255	332	261	265	146	222	199	232	566
130.99	0	602	101	260	239	227	184	255	336	264	269	147	224	201	235	567
131.113	0	609	101	263	244	234	187	262	339	266	273	152	228	208	240	572
131.236	0	610	102	264	243	237	190	262	338	265	272	151	228	205	238	573
131.359	0	602	98	255	228	223	184	252	332	261	262	145	222	198	232	565
131.482	0	603	99	258	235	224	185	256	336	263	265	147	224	199	234	567
131.604	0	605	102	259	238	227	185	256	337	263	267	148	226	202	236	570
131.727	0	610	102	262	244	233	188	260	339	267	273	151	229	210	242	576
131.85	0	614	104	266	250	242	193	267	342	269	279	154	231	212	243	579
131.973	0	604	98	257	229	222	186	254	340	263	264	145	223	202	234	570
132.096	0	606	100	258	234	222	186	259	339	263	266	147	225	202	235	569
132.219	0	605	100	259	237	226	187	258	337	266	268	148	226	204	235	571
132.342	0	605	102	262	244	231	189	262	340	267	274	150	228	209	240	575
132.465	0	611	104	267	253	243	193	268	348	270	282	155	232	216	242	579
132.588	0	601	100	258	231	227	190	256	343	266	267	147	224	204	236	569
132.71	0	601	98	257	232	222	187	257	337	264	264	146	224	202	232	565
132.833	0	601	99	260	237	224	188	258	339	265	268	147	224	204	233	564
132.956	0	601	100	262	241	229	189	262	342	266	273	150	226	208	236	566
133.079	0	606	103	267	250	238	192	269	346	270	280	154	232	217	242	573
133.202	0	604	102	265	245	239	195	264	344	269	276	152	228	208	237	569
133.325	0	596	97	257	229	222	188	256	339	264	264	146	222	201	232	560
133.448	0	595	98	260	235	224	189	261	342	264	269	147	224	203	232	560
133.571	0	596	99	261	240	227	189	260	342	267	271	150	225	206	235	562
133.693	0	601	101	264	248	234	192	265	343	269	278	153	229	213	240	567
133.816	0	605	105	270	252	243	196	272	347	272	283	156	232	214	242	572
133.939	0	593	97	258	233	224	190	258	344	265	267	147	224	204	232	561
134.062	0	597	99	260	237	224	190	263	341	266	270	149	225	205	234	563
134.185	0	599	101	261	241	228	190	263	341	267	271	150	226	207	235	565
134.308	0	601	101	264	248	235	191	265	344	270	278	154	229	214	240	569
134.431	0	605	105	269	256	244	196	273	350	273	287	158	235	220	244	575
134.554	0	599	100	260	237	233	193	261	346	269	274	152	227	207	234	567
134.676	0	597	98	259	238	227	190	258	341	267	269	149	226	206	234	565
134.799	0	597	100	262	241	228	190	263	343	267	273	150	226	208	235	567
134.922	0	598	101	264	247	233	191	265	346	270	276	154	229	211	238	568
135.045	0	604	104	268	256	242	194	271	348	273	284	157	234	218	245	573
135.168	0	604	102	265	249	242	197	267	346	271	279	155	231	211	239	570
135.291	0	596	98	258	233	224	190	258	341	266	268	148	223	204	234	562
135.414	0	597	101	261	239	227	190	265	344	266	272	149	225	204	234	562
135.537	0	598	100	261	244	230	190	261	342	268	272	151	227	206	236	563
135.66	0	602	102	267	251	237	192	267	344	269	279	153	231	214	241	568
135.782	0	606	106	271	255	245	196	273	348	272	285	157	233	215	243	572
135.905	0	595	98	258	234	224	190	258	343	266	268	148	224	204	233	559
136.028	0	598	100	258	238	226	189	258	340	266	269	148	223	204	233	558
136.151	0	599	100	260	241	226	188	260	338	264	270	149	225	205	234	559
136.274	0	599	101	263	248	234	189	263	342	267	275	151	227	211	239	563
136.397	0	603	104	269	255	240	193	270	347	270	283	156	233	219	243	570
136.52	0	607	106	270	256	245	196	273	347	272	285	156	233	215	240	570
136.643	0	598	98	257	233	224	189	256	339	265	267	147	224	203	231	559
136.765	0	598	100	260	238	222	189	263	341	265	268	146	224	204	233	560
136.888	0	599	100	261	241	226	189	262	342	265	270	149	225	205	234	560
137.011	0	602	102	264	248	234	191	265	343	267	276	153	228	211	238	566
137.134	0	610	104	269	255	242	193	271	346	272	284	156	233	219	245	573
137.257	0	613	109	275	264	252	199	277	352	275	291	159	236	221	246	579
137.38	0	604	101	261	238	230	192	262	347	268	273	150	226	207	236	568
137.503	0	605	101	261	238	227	190	263	343	267	270	148	224	206	235	567
137.626	0	605	103	262	242	226	191	266	343	267	270	149	225	205	236	567
137.748	0	605	103	264	248	233	191	265	346	267	275	151	227	210	238	570
137.871	0	610	104	269	254	241	194	273	351	272	283	156	232	218	245	577
137.994	0	617	108	274	262	248	196	278	352	276	291	160	237	224	249	584
138.117	0	618	111	274	261	256	202	279	354	276	292	160	237	221	247	584
138.24	0	608	101	261	236	227	193	263	349	269	273	149	226	207	237	574
138.363	0	608	104	264	242	228	194	269	349	269	275	150	228	208	238	573
138.486	0	608	103	264	241	227	193	269	346	269	274	151	227	208	238	571
138.609	0	608	104	268	250	236	193	268	346	270	279	154	230	212	241	574
138.732	0	610	106	271	258	244	195	275	352	274	287	158	234	219	247	580
138.854	0	616	110	276	263	254	201	281	356	276	293	161	238	223	249	585
138.977	0	607	102	263	240	232	195	264	348	270	276	153	229	210	237	573
139.1	0	605	101	264	240	229	192	266	345	267	274	151	228	208	237	571
139.223	0	604	103	266	243	229	194	270	346	268	277	152	228	208	238	570
139.346	0	606	104	266	248	233	194	268	347	270	279	153	230	213	239	571
139.469	0	610	106	272	256	242	196	274	348	272	287	157	234	219	246	578
139.592	0	616	108	277	263	249	199	280	351	276	293	162	239	226	251	586
139.715	0	612	107	274	257	250	201	277	355	275	290	161	237	218	245	581
139.837	0	603	100	263	236	228	193	264	347	269	275	151	227	208	236	571
139.96	0	606	104	264	243	227	193	270	344	268	276	152	227	209	238	571
140.083	0	604	102	265	245	229	192	266	344	268	276	152	228	208	238	571
140.206	0	604	103	269	253	236	194	270	348	270	283	155	231	215	241	575
140.329	0	612	107	274	259	243	195	277	352	274	290	159	236	222	247	581
140.452	0	619	109	278	265	250	199	281	352	277	296	162	240	228	250	589
140.575	0	611	106	270	250	243	200	274	351	274	286	158	233	214	241	582
140.698	0	603	101	263	238	227	192	266	347	268	275	151	226	208	235	574
140.82	0	606	102	263	243	229	193	268	345	268	277	151	227	208	236	573
140.943	0	605	102	265	245	228	192	267	342	268	276	152	227	208	236	573
141.066	0	608	104	267	253	237	194	271	346	270	284	156	231	215	241	578
141.189	0	612	106	273	259	243	197	277	352	273	290	159	235	221	246	585
141.312	0	619	110	278	266	252	199	282	355	276	296	162	239	225	249	590
141.435	0	611	103	264	243	235	196	267	348	271	280	155	228	212	237	580
141.558	0	606	100	262	239	229	192	263	345	267	275	150	227	208	235	575
141.681	0	604	102	263	241	226	191	267	346	266	276	151	225	207	235	572
141.804	0	605	101	264	243	228	190	267	344	268	276	152	227	207	236	572
141.926	0	609	102	267	252	236	192	268	344	269	282	155	230	213	241	576
142.049	0	611	106	271	256	243	194	273	349	272	288	158	234	219	245	582
142.172	0	611	106	273	256	246	197	276	351	272	289	158	232	216	243	580
142.295	0	602	98	260	235	227	191	261	342	265	272	150	224	204	232	569
142.418	0	601	100	261	237	226	190	263	338	264	272	149	223	204	233	567
142.541	0	598	99	261	237	223	188	263	339	263	272	148	224	205	232	565
142.664	0	600	100	263	245	231	188	265	341	265	277	152	226	208	236	567
142.787	0	604	102	268	251	238	190	269	341	269	282	156	231	214	241	572
142.909	0	610	105	272	258	244	193	272	344	272	289	158	233	219	246	578
143.032	0	603	103	266	245	238	194	268	345	267	281	154	227	208	239	570
143.155	0	594	97	258	232	222	187	257	338	262	268	148	221	203	232	561
143.278	0	595	99	259	234	223	186	259	334	262	269	148	221	203	232	560
143.401	0	594	98	260	238	223	185	257	332	260	270	148	222	203	231	558
143.524	0	595	99	262	244	231	186	261	336	264	276	151	225	208	236	563
143.647	0	600	102	267	250	238	188	266	340	267	282	155	229	214	241	568
143.77	0	608	106	272	256	245	191	271	342	269	287	158	232	217	245	574
143.892	0	599	99	262	237	231	189	259	337	264	274	151	221	203	234	563
144.015	0	590	97	257	230	222	184	255	334	260	267	147	219	199	231	558
144.138	0	591	97	258	233	220	183	258	333	261	267	147	219	199	230	556
144.261	0	594	98	258	235	223	182	255	330	261	268	149	221	201	231	557
144.384	0	596	100	264	244	231	185	260	332	263	275	152	225	207	237	565
144.507	0	600	102	266	249	236	187	265	339	266	281	155	229	212	242	572
144.63	0	607	105	270	252	242	191	271	342	269	284	156	230	212	242	575
144.753	0	596	96	257	230	224	185	254	333	261	267	147	220	199	232	564
144.876	0	594	97	257	232	221	184	255	332	260	266	146	219	200	231	562
144.998	0	593	96	256	232	218	183	257	332	260	265	145	219	200	230	560
145.121	0	595	99	260	239	225	183	256	333	261	269	149	223	202	233	562
145.244	0	601	99	262	244	232	185	259	334	263	274	151	225	208	237	568
145.367	0	605	101	265	249	237	187	264	336	266	280	154	228	212	241	575
145.49	0	598	99	260	236	229	187	259	337	262	270	149	221	203	235	567
145.613	0	596	96	255	230	217	183	253	332	261	264	144	219	200	231	562
145.736	0	597	97	256	232	219	183	255	330	260	265	146	219	199	230	562
145.859	0	595	97	257	235	220	182	254	331	260	266	146	220	200	232	563
145.981	0	600	98	261	242	229	185	258	336	263	273	150	224	206	237	569
146.104	0	606	101	265	247	234	186	262	337	267	278	153	227	212	241	575
146.227	0	609	104	267	250	240	191	266	339	268	280	154	228	209	241	577
146.35	0	598	97	255	230	222	185	252	334	261	264	145	218	199	233	567
146.473	0	598	97	255	229	220	183	254	334	260	263	144	218	198	231	565
146.596	0	599	96	255	231	217	182	254	331	260	262	144	218	197	231	564
146.719	0	602	97	257	237	223	184	253	330	261	267	147	221	200	233	568
146.842	0	605	99	261	243	230	185	258	335	264	272	149	224	206	239	573
146.964	0	608	101	264	248	236	187	264	340	266	277	153	227	211	242	580
147.087	0	610	102	264	245	239	191	262	340	267	276	152	225	207	239	577
147.21	0	602	97	255	228	221	185	251	333	261	262	144	219	199	232	570
147.333	0	602	97	255	232	220	184	256	334	260	263	143	219	198	231	568
147.456	0	600	97	255	232	219	184	256	334	260	263	143	218	198	231	566
147.579	0	604	97	258	240	225	185	256	333	263	266	147	222	202	235	570
147.702	0	609	100	262	245	233	188	260	336	265	273	150	224	208	240	576
147.825	0	612	102	265	250	239	191	265	342	268	279	153	229	211	241	580
147.948	0	604	97	257	233	226	188	255	339	263	266	146	219	200	234	569
148.07	0	601	96	255	229	218	185	252	333	260	260	143	217	198	230	563
148.193	0	599	97	255	231	217	185	255	331	259	260	142	217	197	230	561
148.316	0	596	97	256	237	222	183	252	333	260	263	145	218	197	230	559
148.439	0	602	97	259	242	228	187	257	336	263	269	148	221	204	234	564
148.562	0	606	100	263	245	230	187	263	336	265	274	150	226	209	238	568
148.685	0	609	104	267	251	241	191	264	339	268	278	153	228	210	240	573
148.808	0	596	95	255	230	221	187	252	335	261	263	144	217	199	231	559
148.931	0	593	94	255	228	217	184	251	331	258	258	142	215	196	228	552
149.053	0	592	94	254	226	216	183	250	327	257	257	141	215	195	227	549
149.176	0	591	95	255	232	217	183	251	327	258	261	144	217	197	228	549
149.299	0	593	96	258	239	227	185	255	332	261	267	148	221	203	233	554
149.422	0	599	99	263	244	231	187	260	335	265	273	150	224	209	239	562
149.545	0	606	101	267	251	237	190	264	337	268	279	153	228	213	242	568
149.668	0	597	98	258	236	228	190	256	336	263	267	148	220	201	234	560
149.791	0	590	94	254	227	218	184	250	333	259	259	142	217	197	229	553
149.914	0	591	95	254	230	217	184	253	330	258	259	143	216	196	229	550
150.036	0	591	95	255	231	219	183	250	329	259	261	144	218	197	229	551
150.159	0	595	97	259	240	225	185	254	331	261	267	147	220	202	233	556
150.282	0	597	98	262	246	232	187	260	337	265	273	150	224	209	238	563
150.405	0	603	101	266	251	239	191	265	341	267	277	153	228	211	241	568
150.528	0	596	96	256	233	223	187	253	333	262	263	145	219	200	233	559
150.651	0	593	95	255	232	216	185	255	332	259	260	142	218	198	230	557
150.774	0	592	95	254	232	217	185	255	332	259	263	144	217	198	230	555
150.897	0	595	97	257	237	224	185	254	333	261	265	146	221	200	232	557
151.02	0	601	98	261	245	231	187	258	334	264	271	149	224	208	238	565
151.142	0	605	101	265	250	235	190	264	340	267	277	153	228	213	242	571
151.265	0	606	104	269	253	242	194	269	345	269	282	155	229	212	244	574
151.388	0	599	96	256	233	222	188	255	337	263	265	146	220	201	234	564
151.511	0	599	96	256	232	219	186	255	334	261	262	144	219	200	232	560
151.634	0	597	96	255	232	216	186	256	333	260	262	144	219	199	231	559
151.757	0	598	97	258	240	225	187	256	335	261	266	146	222	201	234	561
151.88	1	604	99	263	246	232	188	260	337	265	273	150	225	209	238	566
152.003	0	610	101	266	251	235	191	265	339	268	279	154	229	214	244	574
152.125	0	612	104	270	258	246	194	271	345	271	283	156	232	215	245	579
152.248	0	602	97	258	235	228	189	257	342	265	268	148	221	202	236	566
152.371	0	602	97	256	234	220	187	257	335	263	264	144	220	200	233	563
152.494	0	600	97	256	233	219	186	257	333	261	263	144	220	200	232	560
152.617	0	599	98	258	240	223	186	255	334	262	266	147	222	202	233	561
152.74	0	603	99	262	246	230	187	260	338	265	272	150	225	207	238	566
152.863	0	608	101	265	250	236	189	264	339	268	277	153	228	212	243	572
152.986	0	608	102	263	246	236	192	261	339	267	273	151	226	207	239	569
153.108	0	601	96	256	231	220	185	252	334	261	262	145	218	201	232	561
153.231	0	600	97	256	235	219	185	258	335	261	264	145	220	200	231	560
153.354	0	601	97	258	238	222	184	253	332	262	265	146	221	200	232	560
153.477	0	604	99	261	244	229	186	256	333	264	270	150	224	206	237	565
153.6	0	608	101	264	250	234	188	262	338	267	276	153	228	212	242	572
153.723	0	612	103	268	255	241	191	268	343	270	282	156	232	216	247	576
153.846	0	610	101	262	241	233	191	260	339	267	272	150	224	204	238	569
153.969	0	604	97	256	233	221	186	254	333	262	262	145	220	201	235	563
154.092	0	602	97	257	235	219	185	257	334	261	263	144	221	199	233	562
154.214	0	604	98	257	239	224	185	253	335	262	264	145	222	201	235	564
154.337	0	610	99	261	245	230	187	257	335	265	270	149	226	206	239	568
154.46	0	613	101	264	251	235	188	263	338	267	275	152	228	210	245	575
154.583	0	616	104	269	256	243	192	269	344	269	281	156	232	214	247	581
154.706	0	610	100	259	236	230	190	258	339	265	267	148	223	203	240	572
154.829	0	610	99	257	233	222	186	254	333	262	262	144	222	199	237	570
154.952	0	610	98	257	234	221	185	256	333	261	262	145	222	199	237	571
155.075	0	608	101	258	239	226	186	254	335	262	264	146	223	200	239	574
155.197	0	613	101	260	243	231	187	258	338	264	269	149	226	204	243	579
155.32	0	619	102	263	247	235	189	262	338	266	273	152	230	209	247	586
155.443	0	616	102	261	239	233	191	260	338	264	268	148	226	203	243	582
155.566	0	607	98	255	230	222	185	252	336	260	259	143	220	198	238	574
155.689	0	608	98	254	232	220	185	253	333	260	259	142	220	196	236	571
155.812	0	610	98	255	234	221	185	252	331	259	259	143	221	195	236	569
155.935	0	611	100	258	240	229	185	253	333	261	263	145	224	197	240	574
156.058	0	612	101	261	244	231	188	258	338	264	268	148	226	202	244	579
156.18	0	615	103	262	245	234	190	261	339	264	267	149	226	200	245	579
156.303	0	610	97	253	228	221	185	248	331	258	254	142	215	189	238	572
156.426	0	609	98	253	231	217	183	251	330	256	251	141	213	184	235	570
156.549	0	593	98	254	236	223	182	248	331	256	252	140	213	181	232	565
156.672	0	601	98	255	238	227	182	251	332	257	257	143	216	183	231	562
156.795	0	609	100	259	243	233	185	256	332	259	262	146	220	187	235	564
156.918	0	612	103	261	244	235	188	260	335	259	263	147	219	186	235	561
157.041	0	603	97	252	228	220	182	248	331	254	252	139	214	180	231	551
157.164	0	605	97	252	231	218	182	250	328	254	249	140	214	181	231	549
157.286	0	607	97	253	235	222	182	247	326	253	252	141	216	181	232	551
157.409	0	609	98	256	239	225	184	251	329	255	256	143	218	186	236	553
157.532	0	606	100	260	245	234	186	259	335	259	264	147	222	193	243	560
157.655	0	604	101	259	243	234	188	257	334	259	262	146	221	189	239	558
157.778	0	596	96	253	228	219	184	250	327	255	251	140	215	183	234	551
157.901	0	598	97	254	232	222	184	251	328	255	253	141	217	183	233	551
158.024	0	598	98	255	235	224	183	249	329	255	255	143	219	184	234	549
158.147	0	603	99	258	240	229	186	255	331	260	262	147	222	194	235	553
158.269	0	609	102	263	248	241	190	260	333	262	269	150	227	200	241	561
158.392	0	600	100	255	231	226	188	253	330	257	256	143	218	190	234	551
158.515	0	596	98	254	228	219	184	252	329	256	254	142	218	188	232	547
158.638	0	598	99	255	236	227	185	250	328	257	256	143	219	188	234	548
158.761	0	600	99	257	239	228	184	251	327	258	259	146	222	191	236	553
158.884	0	604	102	262	245	236	187	258	333	262	266	150	226	199	244	561
159.007	0	604	103	261	243	238	191	259	336	261	265	148	224	195	240	555
159.13	0	599	98	254	229	222	184	251	328	256	253	142	218	189	234	549
159.252	0	599	101	257	237	228	185	250	327	258	257	145	220	189	235	551
159.375	0	598	101	258	237	227	184	250	329	257	256	145	220	188	234	554
159.498	0	601	102	259	242	233	186	255	333	260	262	149	223	193	238	559
159.621	0	606	106	263	244	239	191	259	335	263	265	150	224	195	240	562
159.744	0	599	100	254	229	224	184	249	329	258	253	142	217	187	232	551
159.867	0	600	100	256	236	227	185	250	330	258	255	144	219	187	232	552
159.99	0	601	101	257	237	227	184	250	332	259	257	144	221	188	234	552
160.113	0	605	102	259	241	233	186	255	333	262	262	149	224	194	239	558
160.236	0	613	106	265	249	241	189	261	336	265	270	153	229	202	245	567
160.358	0	607	104	260	239	235	190	259	337	262	262	148	222	192	238	560
160.481	0	604	100	255	231	223	185	253	333	259	256	143	220	188	235	558
160.604	0	606	102	257	239	229	187	253	333	260	260	145	222	190	236	559
160.727	0	609	102	258	240	231	186	254	334	261	261	147	224	191	239	563
160.85	0	611	104	264	247	237	189	262	338	265	269	151	227	201	246	570
160.973	0	618	108	267	256	249	194	268	344	268	276	155	232	203	248	577
161.096	0	611	102	256	234	228	188	254	337	262	259	145	221	192	239	566
161.219	0	611	102	257	238	227	187	257	334	262	258	145	222	192	237	567
161.341	0	611	103	259	239	228	188	258	338	263	261	146	224	192	238	569
161.464	0	614	104	260	244	232	188	260	341	265	266	148	226	197	243	572
161.587	0	620	106	266	252	242	192	266	343	269	274	154	231	205	249	581
161.71	0	627	109	270	259	252	197	271	347	271	279	157	234	205	251	585
161.833	0	617	103	257	235	228	191	258	342	266	263	147	223	194	241	575
161.956	0	617	104	259	242	230	190	263	343	266	264	147	226	194	241	574
162.079	0	621	105	261	246	234	190	260	340	267	266	148	227	196	241	576
162.202	0	620	106	263	250	237	192	264	343	267	270	152	229	200	246	580
162.324	0	624	108	270	257	246	194	272	349	271	279	156	234	209	254	586
162.447	0	630	113	275	265	256	199	279	353	275	286	160	239	213	257	592
162.57	0	624	106	262	243	236	195	265	346	271	269	151	226	199	247	580
162.693	0	621	106	263	244	231	193	264	344	268	266	150	228	199	244	579
162.816	0	619	107	264	244	232	193	268	346	268	269	149	227	198	244	576
162.939	0	620	106	265	250	236	192	266	346	270	271	153	230	201	246	577
163.062	0	624	108	269	256	244	195	271	346	272	278	156	234	209	252	580
163.185	0	625	112	274	260	251	200	276	349	273	284	158	235	209	253	583
163.308	0	613	104	261	238	230	192	261	345	266	266	147	223	197	244	569
163.43	0	613	105	263	245	229	192	266	343	267	268	150	227	198	242	567
163.553	0	615	106	264	245	231	191	264	340	267	269	151	227	199	241	565
163.676	0	614	107	267	252	238	193	266	341	268	273	153	230	203	246	568
163.799	0	616	108	272	259	243	194	273	347	271	281	158	235	212	252	574
163.922	0	618	110	274	258	251	198	273	348	272	282	158	233	209	249	571
164.045	0	610	103	261	237	226	190	258	337	264	265	148	222	197	241	558
164.168	0	608	103	263	242	228	189	264	336	263	268	150	225	198	239	558
164.291	0	605	104	264	245	229	188	262	338	263	268	149	225	199	239	555
164.413	0	607	105	266	251	234	190	265	338	265	273	153	229	203	243	559
164.536	0	614	109	271	256	243	193	269	340	268	280	157	233	210	249	567
164.659	0	614	109	271	256	246	196	270	341	268	280	157	231	207	246	564
164.782	0	604	101	259	237	225	188	259	337	261	264	147	222	198	238	554
164.905	0	605	104	262	243	227	188	264	336	262	267	148	224	198	237	553
165.028	0	605	103	261	244	227	187	259	333	262	266	149	224	198	236	553
165.151	0	609	105	264	250	235	188	264	335	263	271	153	227	203	241	557
165.274	0	611	108	269	256	241	191	269	341	267	279	155	232	210	247	565
165.396	0	615	109	271	257	245	194	272	342	268	280	156	232	207	245	564
165.519	0	609	102	259	238	225	186	258	333	261	264	147	221	197	237	557
165.642	0	608	103	261	244	228	187	264	335	260	267	149	223	198	237	557
165.765	0	606	103	261	246	229	186	259	336	260	268	148	224	198	237	557
165.888	0	612	105	265	251	234	187	264	337	263	272	151	227	202	241	560
166.011	0	617	107	269	257	242	189	268	339	266	279	155	231	210	247	569
166.134	0	615	108	267	251	242	192	265	340	264	273	152	226	203	241	563
166.257	0	610	102	260	239	224	185	261	337	260	265	146	221	197	236	559
166.38	0	611	104	262	245	229	187	262	335	261	267	148	223	198	236	559
166.502	0	611	104	262	246	230	185	260	333	260	268	148	224	199	235	559
166.625	0	613	107	266	252	236	187	265	337	263	274	152	228	204	241	564
166.748	0	617	108	270	258	245	191	270	343	266	280	155	231	208	243	568
166.871	0	611	103	260	238	230	188	259	336	260	265	147	220	198	236	556
166.994	0	610	103	260	238	225	185	260	332	258	264	145	221	196	233	556
167.117	0	607	103	260	240	225	185	262	333	259	265	146	220	196	232	555
167.24	0	609	104	261	246	230	185	261	335	260	268	148	223	198	234	557
167.363	0	614	105	265	250	235	188	264	336	263	273	150	226	204	238	563
167.485	0	613	106	265	248	239	191	263	337	263	273	150	223	200	237	560
167.608	0	603	100	255	231	221	184	253	332	256	259	142	216	192	229	550
167.731	0	603	100	256	235	220	183	257	331	257	259	142	216	192	227	548
167.854	0	604	100	257	236	221	182	255	328	256	259	143	217	192	228	547
167.977	0	605	102	259	243	228	183	255	328	258	265	146	220	196	231	552
168.1	0	608	104	263	248	234	185	261	333	261	271	149	223	202	237	558
168.223	0	604	102	259	238	228	186	258	333	258	264	145	217	194	230	550
168.346	0	599	97	253	228	216	179	248	325	254	254	140	212	189	225	541
168.468	0	596	98	253	231	215	179	251	322	252	254	139	212	189	224	540
168.591	0	593	98	254	235	220	178	247	324	252	256	141	214	189	224	539
168.714	0	598	100	256	240	225	180	252	327	256	261	144	217	194	230	544
168.837	0	604	102	260	245	230	182	256	328	259	267	148	220	200	235	551
168.96	0	600	101	259	239	230	185	253	327	257	262	144	217	192	229	546
169.083	0	591	97	251	226	215	178	245	323	251	252	138	211	189	225	538
169.206	0	591	97	252	229	213	178	248	321	252	252	138	212	188	223	535
169.329	0	592	97	253	233	218	177	244	320	253	253	140	213	188	225	538
169.452	0	595	99	255	237	222	179	248	321	255	258	143	216	194	229	544
169.574	0	598	101	259	243	228	181	254	329	258	265	147	221	200	236	551
169.697	0	605	104	263	250	235	184	261	332	261	272	150	224	204	240	559
169.82	0	601	100	255	234	223	184	253	329	256	258	143	216	195	232	552
169.943	0	596	98	252	230	216	180	248	324	254	253	140	215	192	229	547
170.066	0	594	98	253	231	214	180	251	326	254	255	140	215	191	228	548
170.189	0	597	99	254	236	222	181	249	328	256	257	142	218	193	230	551
170.312	0	602	101	257	239	226	183	251	327	258	261	144	220	195	233	555
170.435	0	604	101	257	242	227	183	255	331	260	263	146	221	198	237	559
170.557	0	606	102	261	247	234	186	260	336	263	268	148	225	203	242	567
170.68	0	606	103	259	238	229	188	257	336	260	262	144	220	195	237	562
170.803	0	604	99	253	233	219	184	250	329	257	255	140	217	193	232	559
170.926	0	603	101	254	234	220	185	253	331	257	257	141	219	192	233	560
171.049	0	602	101	256	239	225	185	253	334	258	259	143	221	193	236	561
171.172	0	609	102	258	244	231	187	258	337	261	265	147	224	200	240	569
171.295	0	615	105	263	249	237	190	263	339	265	271	150	228	204	245	576
171.418	0	616	107	264	249	240	194	267	344	266	272	150	229	202	245	577
171.54	0	608	103	255	234	224	188	259	341	261	260	143	222	195	239	570
171.663	0	613	104	259	242	231	189	259	340	263	263	145	224	195	239	571
171.786	0	614	103	259	242	230	190	258	338	262	264	146	225	196	240	572
171.909	0	614	105	262	248	237	192	264	342	265	268	148	228	201	244	577
172.032	0	617	108	267	254	242	195	269	348	268	275	153	232	208	249	582
172.155	0	622	109	267	253	245	199	272	348	269	276	153	231	205	247	581
172.278	0	614	103	258	234	228	193	257	340	263	261	145	222	196	239	570
172.401	0	613	105	260	239	228	192	264	342	263	262	145	225	196	238	568
172.524	0	612	105	260	240	231	191	262	342	263	263	147	225	195	239	565
172.646	0	615	104	262	246	236	194	263	341	264	268	150	228	199	242	570
172.769	0	620	107	267	252	243	196	267	343	266	274	153	231	205	249	575
172.892	0	615	107	263	242	237	196	264	344	266	267	149	227	198	242	567
173.015	0	609	103	259	237	230	192	257	341	262	262	146	225	195	239	563
173.138	0	614	106	262	245	238	193	259	338	264	265	149	228	197	241	564
173.261	0	612	107	262	243	241	192	256	342	262	261	152	228	195	243	563
173.384	0	614	111	266	243	243	193	256	345	263	262	155	230	194	248	571
173.507	0	615	112	269	248	250	194	261	344	264	266	157	230	195	246	567
173.629	0	610	105	259	232	231	189	249	335	259	254	148	220	186	239	551
173.752	0	612	107	263	244	237	188	252	334	261	259	151	226	188	240	549
173.875	0	612	108	263	246	239	189	253	338	261	261	151	228	191	243	553
173.998	0	616	108	267	251	243	190	258	339	262	265	155	231	197	248	559
174.121	0	623	111	272	258	254	194	262	341	265	272	159	235	201	251	565
174.244	0	614	107	262	239	241	190	254	336	262	259	150	226	191	242	556
174.367	0	609	106	262	245	236	187	252	336	260	259	150	226	191	240	553
174.49	0	612	108	264	248	239	189	257	337	261	263	152	228	191	241	551
174.612	0	614	108	266	250	239	191	258	334	263	266	153	231	195	244	554
174.735	0	617	110	270	257	249	194	265	337	264	275	156	234	203	251	563
174.858	0	610	109	264	243	237	193	261	338	263	265	150	228	194	244	555
174.981	0	608	105	260	240	230	190	257	333	260	261	148	226	192	241	552
175.104	0	610	105	261	245	234	190	256	331	261	262	148	226	191	241	553
175.227	0	605	105	260	241	229	189	256	330	258	260	146	224	191	239	550
175.35	0	601	105	260	243	231	189	256	330	258	262	147	224	192	236	546
175.473	0	591	100	255	229	227	188	249	325	253	256	142	213	186	234	532
175.596	0	582	94	248	218	214	180	238	313	245	245	136	206	179	227	518
175.718	0	576	94	244	215	212	176	238	310	242	241	134	206	178	222	511
175.841	0	571	93	244	217	208	174	240	310	241	242	133	207	178	219	511
175.964	0	573	96	247	222	216	175	238	309	242	245	135	210	180	220	517
176.087	0	571	94	246	217	219	177	237	306	241	244	135	207	178	219	515
176.21	0	559	89	240	205	205	170	228	300	233	235	128	200	173	214	502
176.333	0	558	89	239	206	203	167	230	300	232	235	128	202	172	213	499
176.456	0	556	91	239	207	204	166	229	297	233	235	130	203	172	213	499
176.579	0	564	93	244	216	215	169	234	301	238	244	135	209	182	220	510
176.701	0	580	102	258	231	232	173	251	315	246	263	147	226	199	230	528
176.824	0	581	105	260	234	240	184	255	323	250	265	148	225	195	230	532
176.947	0	585	102	254	230	228	179	249	320	250	258	144	220	193	231	537
177.07	0	595	105	262	239	241	184	257	326	255	268	149	227	202	238	551
177.193	0	599	108	264	240	243	186	263	334	259	273	151	231	207	242	561
177.316	0	608	113	271	250	254	191	273	343	264	284	157	240	215	248	576
177.439	0	627	121	281	260	265	198	283	350	270	293	164	249	223	254	591
177.562	0	619	116	271	246	253	198	276	349	269	281	157	238	213	247	588
177.684	0	622	115	271	249	249	197	279	353	270	284	157	240	215	252	597
177.807	11	629	119	277	259	262	203	284	360	275	291	162	245	221	258	605
177.93	0	635	120	279	261	264	204	287	362	277	295	164	249	226	261	614
178.053	0	647	126	286	270	273	208	295	366	282	304	168	257	234	268	626
178.176	0	651	131	292	276	282	215	303	374	284	310	172	260	233	268	632
178.299	0	643	120	273	252	254	208	286	371	279	291	161	247	222	258	624
178.422	0	655	126	284	268	268	212	295	372	284	301	167	254	228	267	634
178.545	0	657	127	285	269	269	215	298	374	287	304	169	257	230	269	638
178.668	0	664	128	289	275	275	217	303	380	288	310	171	261	237	275	646
178.79	0	674	136	298	283	286	220	311	386	292	318	177	269	244	280	656
178.913	0	671	132	291	276	284	225	308	384	291	314	174	262	236	274	649
179.036	0	665	125	278	258	260	217	295	380	286	299	165	255	228	266	645
179.159	0	669	131	289	271	271	223	308	385	290	309	171	261	233	273	650
179.282	0	670	130	288	269	271	222	309	385	291	309	171	262	234	274	650
179.405	0	676	132	293	280	280	224	309	385	293	314	175	266	242	279	655
179.528	0	682	138	303	289	293	229	316	389	296	322	180	274	247	283	661
179.651	0	667	127	286	267	275	226	301	387	291	309	172	259	232	270	645
179.773	0	664	125	282	262	260	221	298	381	289	302	167	259	230	265	640
179.896	0	666	127	285	268	267	223	302	379	289	304	170	261	230	266	639
180.019	0	662	126	286	266	264	221	301	378	289	304	170	260	230	267	637
180.142	0	665	129	292	276	276	223	303	382	290	311	174	263	238	273	640
180.265	0	667	131	294	281	282	227	308	383	291	315	177	265	236	271	638
180.388	0	654	120	277	253	255	217	285	371	284	292	165	250	224	260	621
180.511	0	652	122	281	257	263	216	291	373	283	294	167	256	225	260	619
180.634	0	647	123	282	260	258	215	291	371	282	295	167	255	224	258	615
180.756	0	648	123	284	264	261	214	292	370	283	298	169	256	226	261	615
180.879	0	655	124	289	275	274	217	295	370	285	304	173	259	231	268	618
181.002	0	645	121	280	260	261	215	286	369	279	293	168	250	219	259	604
181.125	0	640	116	275	252	248	208	282	364	277	286	163	248	215	256	598
181.248	0	643	121	281	259	256	211	287	363	277	292	167	249	216	260	599
181.371	0	645	121	281	262	257	210	285	361	277	292	167	250	217	261	600
181.494	0	645	122	285	271	266	211	289	364	279	299	171	255	225	268	605
181.617	0	645	121	284	268	271	213	288	366	278	297	170	252	220	262	601
181.74	0	636	114	273	249	246	205	275	356	273	282	160	244	212	254	593
181.862	0	638	117	277	257	250	205	282	355	273	286	164	248	213	256	596
181.985	0	635	119	277	259	252	204	281	355	272	287	163	245	213	257	595
182.108	0	637	119	280	265	259	206	283	358	274	293	166	249	220	261	600
182.231	0	641	120	283	267	266	209	283	357	275	293	166	249	218	260	597
182.354	0	629	112	268	244	241	199	270	347	268	276	157	238	208	250	587
182.477	0	629	114	272	252	244	198	275	348	266	279	159	239	208	252	587
182.6	0	629	114	272	250	242	197	275	347	267	279	159	238	207	252	585
182.723	0	633	116	275	259	251	198	272	346	268	283	161	242	210	255	589
182.845	0	633	116	275	258	256	200	274	347	268	285	162	242	209	254	588
182.968	0	623	109	265	241	236	193	262	341	261	270	152	231	201	248	579
183.091	0	626	111	267	247	238	192	269	340	261	273	154	234	202	247	579
183.214	0	626	112	267	248	237	190	266	337	260	273	153	233	202	246	579
183.337	0	628	112	269	254	245	191	267	339	263	277	156	237	206	250	584
183.46	0	625	113	268	250	246	195	267	341	261	275	155	233	201	248	581
183.583	0	619	106	260	238	229	187	259	334	257	265	148	225	197	243	575
183.706	0	623	110	263	243	231	187	264	332	257	268	150	228	199	242	576
183.828	0	624	111	263	245	232	186	262	332	257	268	151	229	199	243	577
183.951	0	625	111	267	252	240	187	265	337	259	274	153	232	204	249	582
184.074	0	624	112	264	245	241	190	262	335	257	270	150	228	199	246	578
184.197	0	621	106	255	233	224	182	253	327	251	260	145	221	195	239	572
184.32	0	620	108	257	237	226	182	257	328	252	260	145	222	195	237	572
184.443	0	618	107	257	241	229	179	254	328	251	260	144	223	193	239	569
184.566	0	625	110	261	243	236	179	253	332	254	259	149	225	194	245	580
184.689	0	620	110	257	238	233	178	246	328	250	252	146	215	187	241	577
184.812	0	613	103	249	226	217	170	237	320	242	242	140	208	178	231	558
184.934	0	612	103	248	232	219	167	237	319	241	241	137	208	176	228	549
185.057	0	611	103	250	234	219	167	235	316	241	242	138	210	175	225	544
185.18	0	615	105	254	240	224	167	240	317	244	247	141	214	178	228	543
185.303	0	616	106	253	238	229	172	242	319	245	248	141	213	179	230	548
185.426	0	608	101	246	228	217	165	230	314	238	237	134	206	171	224	541
185.549	0	609	102	248	231	216	164	232	311	239	236	134	207	171	223	541
185.672	0	609	103	248	233	217	165	233	309	238	236	135	206	170	222	543
185.795	0	610	104	251	237	221	166	235	312	241	243	138	210	174	224	545
185.917	0	613	107	256	242	230	171	241	318	244	246	140	213	176	227	542
186.04	0	606	101	246	229	216	168	230	309	240	236	133	207	171	222	529
186.163	0	604	101	246	230	215	167	232	306	239	237	134	208	171	222	530
186.286	0	602	102	247	231	216	166	234	309	240	239	134	209	172	224	534
186.409	0	604	103	250	235	219	169	237	312	243	243	137	212	176	227	539
186.532	0	609	105	256	241	227	172	242	316	247	250	141	215	182	231	543
186.655	0	605	104	252	233	223	172	235	314	244	242	137	210	175	226	538
186.778	0	599	99	247	229	213	169	233	311	239	238	133	207	171	222	532
186.9	0	597	100	248	230	215	169	235	312	240	238	134	207	171	221	530
187.023	0	596	101	249	232	216	169	236	312	243	241	136	210	173	224	531
187.146	0	602	102	253	237	222	172	240	314	245	247	139	213	180	230	538
187.269	0	598	103	252	233	222	175	242	317	245	245	138	213	177	227	536
187.392	0	593	98	246	227	213	170	235	313	241	238	133	210	174	223	531
187.515	0	594	99	248	229	216	170	234	312	243	241	135	211	175	224	533
187.638	0	594	100	250	231	216	171	237	312	244	242	137	213	178	228	536
187.761	0	597	101	252	236	223	173	242	318	247	248	140	217	183	234	544
187.884	0	603	104	257	241	231	178	249	324	251	254	144	221	189	238	552
188.006	0	597	99	248	226	217	175	241	316	246	242	137	213	180	229	544
188.129	0	595	98	246	227	213	172	237	313	244	240	134	211	177	227	540
188.252	0	593	99	248	229	216	173	238	315	245	242	135	213	176	228	542
188.375	0	595	99	249	231	218	174	240	317	246	246	138	216	180	230	546
188.498	0	602	101	254	237	224	176	245	320	249	251	142	219	187	236	554
188.621	0	608	104	258	242	232	181	249	325	255	257	144	222	192	239	562
188.744	0	601	102	251	230	222	181	246	324	250	248	138	216	184	232	556
188.867	0	598	98	247	223	211	176	241	320	247	242	134	212	180	228	551
188.989	0	601	99	247	229	216	176	239	317	247	243	135	212	179	228	550
189.112	0	601	100	249	231	218	176	242	318	248	246	137	215	181	228	553
189.235	0	604	101	252	236	223	179	247	323	252	253	140	218	189	234	561
189.358	0	610	104	257	240	228	182	252	327	255	260	144	221	195	239	570
189.481	0	615	105	258	243	233	187	255	329	257	261	145	222	194	239	573
189.604	0	606	100	248	225	216	181	243	322	249	247	135	214	185	231	564
189.727	0	603	99	248	226	213	180	247	324	249	247	136	213	184	230	563
189.85	0	604	101	248	229	215	180	243	322	250	249	137	214	184	229	562
189.972	0	608	102	252	234	221	182	246	322	252	253	140	218	187	233	565
190.095	0	611	103	256	239	228	184	250	326	256	258	143	220	193	238	573
190.218	0	615	105	260	244	234	187	257	333	259	265	145	224	198	243	580
190.341	0	618	107	261	244	236	190	258	334	260	265	145	225	197	241	581
190.464	0	612	101	249	226	217	184	245	326	253	250	137	215	187	235	571
190.587	0	610	101	251	228	214	184	247	326	252	250	137	215	186	232	569
190.71	0	608	100	251	232	219	184	245	328	251	251	138	217	186	233	566
190.833	0	611	103	254	236	223	184	250	330	254	256	142	221	190	236	570
190.956	0	619	104	259	242	232	187	254	331	259	262	145	224	196	243	578
191.078	0	623	109	264	247	237	191	259	336	261	268	149	227	201	248	585
191.201	0	625	112	268	254	247	195	265	344	264	273	151	231	202	250	590
191.324	0	620	105	254	231	225	189	251	337	259	255	142	221	190	243	579
191.447	0	620	104	255	233	224	187	249	333	257	253	141	221	188	242	577
191.57	0	619	104	254	236	223	187	250	333	255	254	140	221	187	242	575
191.693	0	620	106	258	240	228	188	253	336	258	258	143	224	190	244	578
191.816	0	626	107	262	247	235	190	259	338	261	264	147	227	196	250	585
191.939	0	633	110	267	252	243	193	262	341	264	270	151	230	202	256	593
192.061	0	636	114	270	259	251	198	268	347	267	274	153	234	202	258	598
192.184	0	628	106	257	234	229	193	255	343	260	258	143	223	190	249	586
192.307	0	628	106	256	236	226	190	255	339	259	256	142	223	189	247	586
192.43	0	630	106	257	240	226	190	255	337	260	256	143	225	189	246	585
192.553	0	629	108	261	245	231	191	255	339	261	261	146	227	192	250	591
192.676	0	633	109	263	251	239	193	262	345	263	267	150	231	198	255	595
192.799	0	639	112	268	256	244	196	267	346	266	272	152	234	204	260	602
192.922	0	637	111	265	248	243	198	262	345	265	267	149	229	197	255	598
193.044	0	632	107	258	238	228	191	254	341	260	257	144	225	191	250	592
193.167	0	633	108	259	243	229	192	258	343	261	259	144	226	192	250	592
193.29	0	633	108	259	244	231	191	257	341	261	260	145	228	192	251	591
193.413	0	637	110	264	250	237	194	261	342	262	266	148	230	197	255	596
193.536	0	640	111	268	255	244	196	266	346	266	272	153	234	203	260	601
193.659	0	644	114	272	260	248	199	273	352	269	279	155	238	209	265	608
193.782	0	646	114	268	255	249	202	267	350	268	273	153	233	201	260	603
193.905	0	636	106	258	236	228	194	255	341	260	258	144	223	192	253	592
194.028	0	633	107	258	236	228	192	255	341	259	258	142	223	190	250	587
194.15	0	630	106	257	240	226	190	256	339	257	257	142	223	189	248	582
194.273	0	632	107	261	246	231	191	257	338	259	260	145	226	192	249	584
194.396	0	636	109	263	248	235	192	259	339	260	264	148	230	195	251	586
194.519	0	638	109	264	252	238	194	262	344	262	267	150	232	198	255	589
194.642	0	636	109	263	247	239	196	261	344	261	265	148	228	194	251	585
194.765	0	622	102	253	230	223	187	248	335	253	251	140	216	185	245	572
194.888	0	619	102	252	230	221	186	246	330	250	247	138	215	184	242	564
195.011	0	615	101	251	232	216	182	246	330	249	246	138	215	183	240	560
195.133	0	615	102	253	236	221	182	245	331	249	250	140	218	184	239	559
195.256	0	618	104	256	238	224	182	246	329	252	251	142	221	186	241	562
195.379	0	622	104	257	243	230	184	250	331	254	256	145	223	191	245	568
195.502	0	610	101	253	232	222	183	245	331	249	247	139	216	184	240	559
195.625	0	605	98	248	225	212	176	237	327	245	240	136	211	180	237	552
195.748	0	606	100	248	229	215	175	236	323	244	239	136	212	179	235	550
195.871	0	606	100	250	231	216	174	237	324	245	241	138	215	180	235	551
195.994	0	608	102	253	236	221	176	240	325	247	246	141	218	183	239	555
196.116	0	615	103	257	241	227	177	246	329	251	252	145	221	189	245	563
196.239	0	614	103	254	236	224	179	241	326	249	246	141	217	183	241	559
196.362	0	607	99	247	225	214	174	233	319	244	238	135	212	180	236	552
196.485	0	605	99	249	231	215	173	235	322	244	240	137	214	180	236	553
196.608	0	606	100	250	233	216	174	236	322	246	242	137	215	181	236	554
196.731	0	611	100	254	238	223	175	241	324	248	247	141	219	185	240	560
196.854	0	616	103	258	244	231	179	246	328	253	254	146	223	190	247	568
196.977	0	612	102	252	232	223	180	241	327	249	244	139	217	184	241	561
197.1	0	608	100	249	231	216	175	238	323	247	239	137	215	181	238	558
197.222	0	612	101	250	232	220	176	236	323	248	240	139	216	181	240	561
197.345	0	613	104	253	233	225	176	237	326	248	241	142	217	182	243	563
197.468	0	615	107	257	236	229	177	239	331	252	246	146	220	186	248	570
197.591	0	618	109	257	232	233	179	237	329	252	243	145	219	183	246	569
197.714	0	612	105	250	224	221	173	227	322	248	232	138	213	177	241	560
197.837	0	612	105	251	229	222	173	229	322	246	233	139	215	176	240	562
197.96	0	614	105	252	231	224	171	231	324	248	236	140	217	178	242	565
198.083	0	619	105	254	237	229	175	235	326	250	241	145	221	183	247	571
198.205	0	624	109	258	242	237	179	237	329	253	244	145	221	184	249	575
198.328	0	617	105	250	226	225	174	225	323	248	232	138	215	176	243	566
198.451	0	619	104	250	231	222	174	230	322	248	232	138	216	175	243	570
198.574	0	621	106	251	232	224	175	231	322	249	235	139	217	176	242	574
198.697	0	626	107	254	236	226	177	235	322	251	239	142	220	181	245	578
198.82	0	628	109	258	241	235	182	238	328	255	245	145	222	184	248	582
198.943	0	621	103	250	227	223	179	228	325	249	232	137	215	175	242	572
199.066	0	621	103	249	230	219	177	230	322	249	232	138	216	175	240	571
199.188	0	622	103	250	232	220	179	231	323	251	234	139	218	176	241	570
199.311	0	623	105	253	236	225	180	235	325	252	238	142	220	180	245	575
199.434	0	627	107	257	241	232	185	240	331	255	244	145	223	184	248	578
199.557	0	620	102	249	228	220	180	229	326	251	231	137	215	176	241	567
199.68	0	619	103	249	229	216	179	229	322	250	230	136	216	175	240	564
199.803	0	619	102	250	229	218	179	230	324	250	232	137	217	175	240	564
199.926	0	621	103	252	234	221	180	234	327	251	237	140	220	179	243	567
200.049	0	626	104	254	239	227	182	238	328	254	243	143	224	185	248	573
200.172	0	623	102	252	232	226	183	232	326	252	236	138	217	178	244	566
200.294	0	615	97	246	221	214	178	226	321	247	228	134	212	173	239	556
200.417	0	613	98	246	226	214	177	227	321	247	230	133	212	172	237	553
200.54	0	614	97	246	228	216	177	229	321	249	232	135	214	174	237	553
200.663	0	614	99	249	233	219	179	232	322	250	236	139	218	177	239	557
200.786	0	616	100	252	236	227	182	237	327	252	240	141	219	179	241	560
200.909	0	606	94	244	217	213	178	229	321	247	229	132	208	171	235	546
201.032	0	604	93	241	220	208	176	225	316	243	225	130	206	168	232	540
201.155	0	602	94	243	221	211	174	225	314	243	226	132	208	169	231	538
201.277	0	600	94	245	225	213	174	228	317	245	230	135	211	171	231	540
201.4	0	603	96	247	229	219	177	233	321	249	236	138	215	176	235	546
201.523	0	607	97	249	232	223	180	233	322	249	236	138	214	176	236	547
201.646	0	598	93	242	217	209	175	226	315	243	225	131	206	169	230	537
201.769	0	595	93	242	219	209	172	224	314	242	227	130	206	168	229	535
201.892	0	595	95	242	221	210	173	226	315	243	229	132	209	169	229	536
202.015	0	600	95	246	224	214	174	230	315	246	233	136	212	172	232	540
202.138	0	603	97	248	229	220	176	234	318	249	237	139	215	178	238	548
202.26	0	603	99	250	232	225	179	236	321	250	240	139	215	177	237	550
202.383	0	596	95	243	217	208	174	230	317	244	228	131	207	172	231	538
202.506	0	596	93	242	220	209	171	226	313	242	227	131	208	169	230	537
202.629	0	597	95	244	220	209	171	229	312	243	227	132	209	169	233	541
202.752	0	597	97	245	224	214	173	230	315	243	230	134	210	168	230	544
202.875	0	601	98	247	229	219	174	234	318	246	234	137	213	170	231	548
202.998	0	605	99	249	231	224	177	234	319	247	235	136	212	169	230	544
203.121	0	598	95	244	221	212	173	227	313	242	226	131	205	163	225	533
203.244	0	595	96	244	223	211	171	227	313	242	226	132	207	162	224	530
203.366	0	598	96	246	225	215	172	229	314	243	230	134	209	164	226	531
203.489	0	603	97	248	230	219	174	234	316	246	236	139	213	171	232	537
203.612	0	608	101	254	237	226	176	238	320	251	241	143	216	177	238	547
203.735	0	608	101	253	236	228	179	238	323	249	238	140	216	172	236	546
203.858	0	602	97	246	225	214	174	230	317	245	228	134	210	166	232	537
203.981	0	603	99	248	228	216	174	230	315	245	230	134	213	166	230	537
204.104	0	604	100	250	230	218	175	231	316	246	233	137	214	169	233	539
204.227	0	605	101	252	234	223	176	236	320	249	239	141	218	175	241	545
204.349	0	612	104	257	241	232	180	243	326	253	246	145	221	182	246	554
204.472	0	608	101	250	230	221	179	232	320	249	233	138	215	173	239	544
204.595	0	604	99	248	225	213	175	232	316	246	230	136	213	170	237	541
204.718	0	603	100	250	230	217	175	232	318	247	233	137	215	172	237	543
204.841	0	606	102	253	234	220	177	235	322	249	238	140	218	174	241	545
204.964	0	611	102	255	238	226	179	240	323	252	243	144	222	181	246	551
205.087	0	613	104	256	239	230	183	240	325	253	243	142	222	180	245	552
205.21	0	601	99	247	223	215	177	231	320	247	231	135	213	172	239	540
205.332	0	601	99	248	228	215	175	232	318	246	232	135	213	172	236	536
205.455	0	601	98	248	228	215	176	232	318	247	233	136	215	173	236	535
205.578	0	605	100	252	232	220	177	235	319	250	238	140	218	175	239	540
205.701	0	606	103	255	237	225	180	240	324	252	243	143	221	181	244	545
205.824	0	603	101	251	230	223	180	235	324	249	236	138	216	175	238	538
205.947	0	598	96	245	225	212	174	229	315	245	229	134	210	171	235	530
206.07	0	599	98	247	225	213	174	229	315	245	230	134	212	171	234	529
206.193	0	597	99	249	228	217	174	232	318	245	235	137	214	172	236	531
206.316	0	603	101	252	233	223	176	237	322	250	240	140	218	179	240	537
206.438	0	610	103	256	238	231	181	239	324	253	243	143	220	181	243	542
206.561	0	604	98	247	225	214	176	232	318	247	230	134	212	172	237	533
206.684	0	600	99	248	226	216	175	231	319	246	230	134	213	172	236	532
206.807	0	604	99	250	230	218	176	233	321	248	233	137	215	173	238	534
206.93	0	607	99	252	234	223	177	236	321	250	238	140	218	177	241	540
207.053	0	609	102	255	239	230	179	241	324	253	244	143	220	184	246	546
207.176	0	607	102	252	235	228	181	238	326	251	239	139	218	177	241	541
207.299	0	604	99	248	228	217	176	232	321	248	231	134	213	173	237	535
207.421	0	606	101	250	230	219	178	235	320	249	234	136	215	173	236	536
207.544	0	607	101	252	233	223	178	236	321	250	237	139	217	176	239	539
207.667	0	609	101	255	239	228	181	241	326	254	243	143	221	182	245	545
207.79	0	614	105	257	241	233	185	244	330	255	245	143	222	183	245	548
207.913	0	607	100	249	227	218	179	234	321	250	232	135	214	174	240	538
208.036	0	607	101	250	231	221	180	235	322	250	234	136	216	174	239	539
208.159	0	607	103	252	234	222	179	238	323	251	238	139	218	177	241	540
208.282	0	608	104	257	238	228	183	241	326	254	243	142	221	182	246	546
208.404	0	615	105	260	245	238	186	245	329	258	249	147	225	186	250	551
208.527	0	609	102	253	231	222	183	238	324	253	236	138	216	177	243	542
208.65	0	606	102	253	233	222	180	238	324	252	236	138	218	177	242	540
208.773	0	608	102	254	235	224	181	238	324	252	238	140	218	177	242	542
208.896	0	613	105	257	239	227	183	241	324	255	243	144	222	182	247	548
209.019	0	615	106	261	245	236	186	248	329	258	249	147	225	188	252	556
209.142	0	610	105	256	234	227	186	240	329	254	240	141	219	180	245	548
209.265	0	608	102	253	235	222	182	238	325	253	237	138	219	177	244	547
209.388	0	611	104	255	235	224	183	240	324	253	239	140	221	179	244	548
209.51	0	612	105	257	238	227	184	240	326	255	243	143	223	181	247	551
209.633	0	614	107	261	244	233	187	246	330	257	248	146	226	185	250	556
209.756	0	609	104	254	234	224	184	239	326	254	238	138	219	178	244	547
209.879	0	607	102	252	231	220	180	234	321	252	235	136	217	176	241	543
210.002	0	606	101	252	232	220	180	235	319	251	236	137	217	175	239	542
210.125	0	604	103	253	234	220	181	237	323	252	239	139	218	177	240	544
210.248	0	608	104	257	238	225	182	242	325	255	244	143	223	182	244	549
210.371	0	609	103	256	235	225	183	238	323	253	239	139	218	178	241	545
210.493	0	603	100	251	230	217	178	235	320	250	235	137	216	175	239	541
210.616	0	604	102	253	233	222	180	237	323	251	239	138	219	177	240	543
210.739	0	605	103	254	234	222	180	239	323	252	240	140	221	179	240	546
210.862	0	612	103	256	238	225	181	242	324	255	244	143	223	184	245	551
210.985	0	611	103	256	239	229	185	242	325	255	244	141	222	182	244	549
211.108	0	604	100	250	231	217	179	236	323	252	236	136	217	177	240	543
211.231	0	606	101	250	231	220	181	236	323	250	236	137	217	177	238	542
211.354	0	605	100	251	230	217	180	234	318	249	234	135	216	176	237	539
211.476	0	604	100	249	230	217	178	235	319	249	235	137	216	176	237	540
211.599	0	603	100	250	229	219	180	237	321	249	236	135	215	175	236	536
211.722	0	594	95	243	217	208	175	229	313	243	226	129	206	170	232	522
211.845	0	593	95	243	219	208	174	226	309	241	225	129	205	168	228	517
211.968	0	591	95	242	219	208	172	225	308	240	225	129	205	168	225	511
212.091	0	589	96	245	222	210	171	228	311	242	230	131	208	171	224	511
212.214	0	592	98	248	226	215	174	231	313	245	233	134	212	173	226	514
212.337	0	586	95	242	217	207	172	225	306	241	224	128	204	168	223	504
212.46	0	583	94	242	216	205	168	223	303	238	223	128	204	166	220	497
212.582	0	583	95	244	221	210	169	226	307	241	229	131	208	170	223	499
212.705	0	586	96	247	224	214	171	231	311	244	233	135	210	173	227	506
212.828	0	593	99	253	232	221	174	235	314	249	242	139	216	183	235	516
212.951	0	601	105	259	240	235	180	244	321	253	251	145	220	189	242	527
213.074	0	594	100	250	225	218	179	237	319	249	236	136	215	177	232	519
213.197	0	592	99	249	227	216	175	232	316	247	234	136	213	177	230	515
213.32	0	595	101	251	228	220	178	234	316	248	238	138	216	177	232	518
213.443	0	596	101	253	232	223	178	238	319	251	242	141	218	181	237	524
213.565	1	600	103	259	239	230	181	245	326	255	250	145	222	190	244	532
213.688	0	606	107	264	243	239	187	248	331	259	255	149	227	190	246	538
213.811	0	597	100	252	223	219	181	237	322	252	237	138	215	179	237	525
213.934	0	592	99	251	226	216	179	237	319	250	237	137	216	178	234	520
214.057	0	592	99	252	230	220	180	237	321	251	239	139	217	179	234	520
214.18	0	592	102	255	232	222	181	240	323	252	243	142	221	183	237	523
214.303	0	600	102	259	239	229	184	245	325	256	250	146	224	190	243	532
214.426	0	603	106	263	243	238	189	249	329	258	252	147	225	190	245	535
214.548	0	591	99	252	223	219	183	238	324	253	238	138	215	180	237	521
214.671	0	589	100	251	229	218	180	237	321	252	237	138	217	179	236	518
214.794	0	589	101	253	230	221	180	235	320	250	239	139	219	180	236	518
214.917	0	591	103	256	232	224	182	240	322	253	244	143	221	183	240	523
215.04	0	595	103	259	239	231	184	245	327	257	251	148	225	190	247	531
215.163	0	599	106	261	240	234	188	248	329	259	251	146	225	188	245	530
215.286	0	589	98	251	225	219	181	236	321	252	238	138	215	180	239	519
215.409	0	588	100	253	229	222	180	237	319	251	239	140	219	181	237	518
215.532	0	588	102	254	230	222	179	239	322	253	241	141	220	182	238	519
215.654	0	590	102	258	236	227	181	242	323	255	247	145	223	186	242	524
215.777	0	598	105	262	242	237	185	247	326	259	255	149	228	193	249	531
215.9	0	592	103	256	230	226	185	243	323	255	243	142	220	184	241	524
216.023	0	587	99	252	229	220	180	236	321	251	239	140	219	181	237	519
216.146	0	588	101	254	232	225	180	238	321	252	241	141	221	181	237	518
216.269	0	591	102	255	234	226	180	239	320	253	244	143	222	184	239	522
216.392	0	595	103	259	238	232	184	245	324	256	250	147	225	189	246	530
216.515	0	594	103	259	237	235	186	245	328	255	249	145	223	186	243	527
216.637	0	587	99	250	225	219	180	237	319	251	238	138	216	180	237	520
216.76	0	589	101	253	231	223	180	238	319	250	240	140	218	180	237	522
216.883	0	589	101	254	231	222	179	239	319	250	241	141	219	181	237	524
217.006	0	591	102	258	236	227	182	243	324	254	247	144	222	186	242	529
217.129	0	595	104	259	238	234	185	247	325	256	250	146	224	187	243	532
217.252	0	588	98	250	222	217	180	235	316	249	236	137	213	179	236	522
217.375	0	587	98	250	228	219	177	235	316	248	238	137	215	178	234	522
217.498	0	586	99	250	229	218	177	236	317	248	238	138	216	179	234	522
217.62	0	589	101	254	233	223	178	239	318	251	244	141	220	182	237	527
217.743	0	595	102	257	238	233	181	243	320	254	248	145	223	186	242	533
217.866	0	586	99	250	223	216	178	236	317	248	235	137	213	178	235	523
217.989	0	582	97	248	226	216	174	231	315	245	234	134	212	176	232	519
218.112	0	582	99	249	226	218	173	233	315	246	234	136	214	177	233	520
218.235	0	584	101	252	227	223	173	231	314	246	235	139	216	177	236	524
218.358	0	588	103	256	232	228	174	235	318	249	239	143	218	180	240	531
218.481	0	586	102	254	225	226	173	232	316	246	234	138	213	173	234	520
218.604	0	579	99	248	220	218	167	224	311	242	227	133	209	170	231	513
218.726	0	583	100	249	223	218	167	226	310	243	228	136	211	169	230	514
218.849	0	583	100	251	226	220	167	227	309	243	230	136	213	170	231	515
218.972	0	586	101	254	230	225	170	232	315	247	236	141	216	176	236	521
219.095	0	586	102	255	233	230	173	233	317	248	236	140	216	174	234	518
219.218	0	578	98	248	221	217	168	225	309	243	226	133	208	168	229	507
219.341	0	578	99	249	224	218	168	226	309	242	227	133	210	168	229	506
219.464	0	576	99	250	225	217	169	229	311	244	231	135	213	170	231	506
219.587	0	580	101	254	229	222	172	232	313	248	236	140	216	176	237	512
219.709	0	582	102	255	232	227	177	233	314	250	236	139	217	177	237	514
219.832	0	574	98	248	221	215	173	226	309	245	227	132	211	171	231	502
219.955	0	572	97	249	223	217	173	228	311	245	229	133	212	170	231	502
220.078	0	572	99	250	224	218	173	229	311	247	231	136	214	172	233	503
220.201	0	576	100	253	229	222	175	231	313	250	235	139	217	176	236	509
220.324	0	579	101	255	231	224	178	234	314	251	237	139	217	177	237	510
220.447	0	569	97	248	222	212	174	228	311	246	228	133	212	172	231	500
220.57	0	568	97	250	223	217	175	231	312	247	231	135	214	171	231	501
220.692	0	570	99	252	225	217	175	230	311	248	232	136	215	173	232	502
220.815	0	572	100	253	229	219	178	234	314	251	236	139	217	177	236	506
220.938	0	573	101	255	230	224	181	237	319	251	239	140	218	177	236	507
221.061	0	564	96	248	221	212	177	229	313	246	228	133	211	171	231	496
221.184	0	565	97	248	222	214	177	230	310	247	230	134	212	171	230	495
221.307	0	564	97	249	224	213	176	230	310	247	231	134	213	172	230	496
221.43	0	566	99	252	226	217	176	234	315	249	236	137	216	175	233	500
221.553	0	571	100	255	232	224	181	239	319	252	240	141	219	178	237	505
221.676	0	563	97	249	219	210	179	234	313	247	231	133	211	172	230	494
221.798	0	558	94	245	217	207	174	229	308	244	227	130	208	169	227	488
221.921	0	556	95	247	221	211	174	228	309	244	229	132	210	169	226	484
222.044	0	557	97	249	223	211	174	230	311	246	232	135	212	172	227	486
222.167	0	562	97	252	227	217	176	234	312	249	236	138	216	177	234	492
222.29	0	564	99	255	230	222	181	236	315	251	239	138	217	178	234	494
222.413	0	554	94	246	215	206	176	230	309	243	228	130	206	170	226	481
222.536	0	549	93	244	217	206	172	227	307	242	227	130	207	170	225	476
222.659	0	551	94	246	219	208	172	226	305	242	229	132	208	169	224	475
222.781	0	554	95	248	222	212	173	230	307	245	233	134	211	173	226	480
222.904	0	557	96	251	228	218	176	235	313	249	239	138	214	178	233	486
223.027	0	563	100	255	233	225	180	239	317	253	244	141	218	182	236	493
223.15	0	555	95	247	217	210	178	235	311	246	232	132	209	173	229	484
223.273	0	551	93	245	216	206	174	230	306	243	229	131	206	171	226	480
223.396	0	551	94	246	219	210	173	229	308	244	232	131	209	171	225	478
223.519	0	552	95	249	221	213	173	232	309	246	236	134	211	175	226	482
223.642	0	558	98	252	226	218	176	236	312	250	241	139	214	181	233	489
223.764	0	564	99	255	232	224	178	242	316	254	247	142	217	187	239	498
223.887	0	563	100	254	231	227	183	243	321	252	244	141	217	182	236	499
224.01	0	555	95	247	218	209	177	237	315	248	235	133	210	176	231	490
224.133	0	556	97	247	221	212	176	234	312	248	235	134	210	176	229	490
224.256	0	557	97	248	223	214	176	234	311	249	237	135	212	177	230	492
224.379	0	559	99	252	228	219	178	239	316	252	242	138	216	181	234	497
224.502	0	565	100	256	233	224	180	244	321	256	249	142	220	188	241	505
224.625	0	572	103	260	238	231	183	248	324	260	254	146	224	193	247	516
224.748	0	571	103	258	233	231	187	245	324	259	249	141	221	186	242	513
224.87	0	565	98	250	224	215	183	241	321	254	241	135	216	180	237	506
224.993	0	564	99	252	228	218	183	240	321	255	241	136	217	180	236	507
225.116	0	567	99	252	227	220	182	239	320	256	242	137	218	181	236	508
225.239	0	570	101	255	233	224	183	243	322	258	247	141	221	185	241	513
225.362	0	573	102	257	237	229	186	248	328	262	252	144	225	190	246	519
225.485	0	578	105	262	242	237	191	253	333	265	258	147	228	194	249	525
225.608	0	574	100	253	227	219	188	246	327	260	245	138	220	185	241	517
225.731	0	573	100	252	228	218	186	245	324	259	244	137	220	183	239	517
225.853	0	573	100	254	231	222	186	243	327	258	245	137	221	183	239	519
225.976	0	574	102	255	233	225	188	246	329	261	249	140	225	187	242	523
226.099	0	580	102	257	238	229	190	251	331	264	255	145	227	192	248	529
226.222	0	585	105	262	243	236	192	255	335	267	260	148	231	198	253	539
226.345	0	588	108	265	244	240	196	261	341	269	264	148	232	197	254	543
226.468	0	581	100	252	226	222	191	248	335	262	247	138	221	186	246	532
226.591	0	582	99	252	225	218	189	246	330	259	246	136	220	186	243	531
226.714	0	581	100	252	229	218	187	246	328	258	245	136	221	184	242	531
226.836	0	582	101	253	231	223	187	246	331	260	249	139	225	186	243	534
226.959	0	587	102	257	238	228	190	250	334	262	254	143	227	191	249	539
227.082	0	593	104	260	242	232	191	254	336	265	258	146	230	196	253	546
227.205	0	594	104	259	241	234	195	255	337	265	258	144	229	193	251	546
227.328	0	585	100	250	224	219	188	245	333	258	245	136	220	185	245	536
227.451	0	585	100	250	224	214	186	247	330	256	244	134	219	184	243	533
227.574	0	586	99	250	227	216	186	245	327	257	245	136	220	183	242	533
227.697	0	587	101	252	233	220	186	245	328	258	248	139	223	186	244	536
227.82	0	589	101	256	235	225	188	250	333	260	253	143	226	191	249	541
227.942	0	596	104	259	240	231	190	254	336	263	258	145	228	195	254	547
228.065	0	599	106	260	242	233	193	257	338	265	259	144	228	194	255	548
228.188	0	589	100	251	225	219	189	245	331	258	244	137	219	185	247	536
228.311	0	586	99	249	225	215	185	248	331	254	243	135	217	182	244	531
228.434	0	585	99	251	229	219	185	245	330	255	245	136	218	182	243	527
228.557	0	587	101	253	232	222	186	247	330	259	249	139	222	185	244	528
228.68	0	591	103	257	238	227	189	252	332	261	254	142	226	190	248	532
228.803	0	592	104	259	243	234	190	256	338	264	260	146	228	195	252	538
228.925	0	598	107	263	245	237	195	261	342	267	262	146	230	196	253	542
229.048	0	591	101	253	227	221	190	248	335	261	248	137	219	186	245	530
229.171	0	587	100	251	226	218	188	247	331	257	244	136	217	183	242	523
229.294	0	585	100	252	228	216	187	249	331	258	245	135	218	183	240	521
229.417	0	587	102	252	233	223	188	248	331	259	247	138	221	184	241	521
229.54	0	592	102	256	237	226	189	250	333	262	253	142	224	188	243	527
229.663	0	596	103	259	240	229	192	256	334	263	256	145	226	193	249	534
229.786	0	597	106	262	242	235	195	259	341	266	259	145	227	194	250	537
229.908	0	590	101	253	229	219	191	250	336	262	246	138	219	185	244	528
230.031	0	593	101	251	230	220	189	247	332	260	245	136	219	185	242	526
230.154	0	592	102	253	230	220	189	248	330	260	246	137	221	183	241	526
230.277	0	592	102	255	235	223	189	248	333	262	250	140	224	187	244	530
230.4	0	597	102	256	240	229	191	253	338	265	255	144	227	192	248	537
230.523	0	604	105	260	244	234	194	258	339	268	260	146	229	197	253	545
230.646	0	609	107	265	249	241	198	260	343	270	264	148	232	200	254	551
230.769	0	603	104	254	233	224	195	254	340	265	251	139	224	190	247	542
230.892	0	599	102	253	229	219	192	253	338	264	248	137	222	187	245	538
231.014	0	600	100	253	232	220	192	250	334	263	247	138	222	187	244	538
231.137	0	602	102	254	235	223	191	249	333	262	249	139	224	187	244	540
231.26	0	601	103	256	239	227	192	254	337	265	255	142	227	191	247	546
231.383	0	607	105	259	243	232	194	258	340	267	258	145	229	195	251	550
231.506	0	613	107	262	247	238	197	260	343	269	263	148	233	197	253	556
231.629	0	605	102	254	230	222	193	252	337	263	250	138	222	188	247	544
231.752	0	600	100	251	230	215	188	251	333	259	246	135	219	186	244	539
231.875	0	598	100	251	228	215	187	251	332	257	246	136	218	185	243	536
231.997	0	600	100	252	231	220	187	248	329	258	248	138	221	186	242	535
232.12	0	603	101	255	237	225	188	251	330	259	253	141	225	190	245	539
232.243	0	604	103	258	241	229	189	255	335	262	258	144	227	194	249	544
232.366	0	609	105	260	244	233	194	259	338	264	261	145	228	195	250	547
232.489	0	602	100	251	228	218	188	250	330	258	248	136	220	187	245	536
232.612	0	600	99	250	229	216	185	249	327	255	245	136	219	185	242	533
232.735	0	598	100	250	229	217	185	249	327	255	247	135	219	183	241	532
232.858	0	600	101	253	235	222	185	249	329	256	250	139	222	187	243	533
232.98	0	605	101	255	238	227	187	252	331	258	255	143	226	191	246	538
233.103	0	611	103	258	243	230	189	256	333	261	258	143	227	194	251	544
233.226	0	606	104	256	237	225	190	256	335	259	253	139	223	189	247	540
233.349	0	601	100	250	229	216	185	250	330	256	246	136	218	185	242	533
233.472	0	604	100	251	234	220	186	246	327	255	246	136	219	185	242	534
233.595	0	605	101	251	234	222	185	248	327	256	247	138	221	186	244	535
233.718	0	605	102	254	237	224	186	251	332	259	253	140	223	189	246	539
233.841	0	610	103	255	242	229	189	256	336	262	257	143	227	194	250	545
233.964	0	614	105	256	241	230	190	256	335	262	254	141	225	190	248	544
234.086	0	607	100	250	229	216	186	249	329	257	244	136	219	185	244	537
234.209	0	606	100	249	228	215	184	250	329	256	244	135	219	184	243	536
234.332	0	603	100	249	233	220	184	248	330	257	246	135	219	184	243	538
234.455	0	605	101	253	236	224	185	250	331	259	250	140	222	187	246	546
234.578	0	611	103	254	240	230	188	254	333	263	255	142	225	191	248	551
234.701	0	615	105	257	245	234	191	257	338	265	259	145	227	195	250	556
234.824	0	612	102	253	232	221	190	253	336	262	249	138	221	188	246	545
234.947	0	610	101	250	228	217	187	251	331	259	245	135	218	185	242	541
235.069	0	609	101	250	231	219	187	249	331	259	246	136	220	185	241	545
235.192	0	609	101	251	235	222	187	249	334	261	249	138	221	186	241	549
235.315	0	612	103	254	238	228	188	252	337	264	253	141	225	191	244	556
235.438	0	620	103	256	242	233	191	256	339	267	257	144	227	195	247	558
235.561	0	614	103	252	232	224	191	253	336	264	249	138	222	188	243	549
235.684	0	603	100	248	225	215	187	248	333	259	243	134	217	182	240	540
235.807	0	603	100	247	224	214	186	248	331	259	241	135	217	180	239	536
235.93	0	607	101	249	230	218	185	244	330	260	243	136	220	182	239	536
236.052	0	610	101	252	234	223	188	247	333	262	248	138	223	185	243	541
236.175	0	613	102	254	235	227	190	253	338	263	251	141	223	186	244	542
236.298	0	612	100	248	227	215	187	248	334	260	243	134	219	181	239	534
236.421	0	612	99	248	227	215	186	245	330	259	242	134	218	181	239	530
236.544	0	611	100	249	231	219	187	245	329	259	244	135	220	181	240	531
236.667	0	611	100	251	233	222	188	248	334	261	248	138	222	183	243	535
236.79	0	614	101	253	237	228	189	252	339	263	253	142	225	189	247	541
236.913	0	617	104	255	238	230	194	255	339	265	254	141	225	189	247	543
237.036	0	612	100	250	228	217	189	250	334	260	245	136	220	184	244	537
237.158	0	610	101	251	231	220	188	251	335	260	246	137	220	183	242	537
237.281	0	612	102	252	234	222	188	250	336	261	248	138	222	184	243	539
237.404	0	613	101	254	236	228	190	254	336	263	253	141	225	189	246	543
237.527	0	617	103	257	241	233	192	258	338	266	258	144	227	194	250	549
237.65	0	619	105	259	241	236	196	261	344	267	260	144	227	193	250	551
237.773	0	611	102	252	229	220	190	255	338	261	249	138	220	186	245	542
237.896	0	611	102	254	229	220	191	255	334	259	249	138	222	185	245	541
238.019	0	610	101	253	232	222	189	253	334	260	251	139	221	186	244	542
238.141	0	610	102	256	237	227	191	255	337	262	255	141	224	188	246	544
238.264	0	614	103	258	241	233	193	259	341	265	261	146	228	195	249	550
238.387	0	620	105	262	248	240	196	264	341	268	266	148	231	198	253	556
238.51	0	614	103	256	234	227	195	258	339	264	255	141	223	190	248	549
238.633	0	609	100	254	232	221	191	259	338	261	254	139	222	188	245	545
238.756	0	609	101	254	233	222	191	259	339	262	255	140	223	188	243	544
238.879	0	612	102	257	238	227	192	257	337	264	258	143	226	191	245	548
239.002	0	617	104	259	244	236	194	262	341	267	265	147	230	198	251	554
239.124	0	622	107	265	251	240	197	269	347	270	272	151	233	203	256	563
239.247	0	628	110	268	256	247	201	275	351	273	277	154	237	205	257	570
239.37	0	623	105	257	236	230	196	260	344	269	260	143	227	194	250	563
239.493	0	623	104	258	239	227	195	265	343	268	260	144	228	194	248	561
239.616	11	624	106	259	239	228	195	266	346	269	263	146	230	195	249	564
239.739	0	627	107	261	247	235	196	265	348	271	266	148	233	199	252	569
239.862	0	633	108	266	254	242	198	270	349	275	273	152	236	205	258	578
239.985	0	639	110	270	259	251	203	276	354	277	280	155	240	207	261	583
240.108	0	632	107	259	239	232	198	266	352	274	265	146	231	198	254	577
240.23	0	634	108	261	243	231	197	270	350	273	266	148	232	198	253	579
240.353	0	637	108	261	245	233	198	269	350	274	267	149	234	198	253	581
240.476	0	639	108	263	251	238	199	270	352	275	272	152	235	202	256	586
240.599	0	641	110	268	256	245	201	276	358	279	278	154	239	209	262	592
240.722	0	645	111	267	252	247	204	274	358	279	276	153	237	203	258	591
240.845	0	641	108	259	241	229	198	267	352	274	265	147	231	198	255	587
240.968	0	641	108	261	246	232	199	273	354	275	269	148	235	200	255	589
241.091	0	643	109	263	246	233	198	272	356	276	272	149	236	200	256	592
241.213	0	646	110	265	253	240	200	274	357	278	275	153	238	204	260	597
241.336	0	652	112	269	258	249	204	279	359	280	283	156	242	209	265	599
241.459	0	645	109	260	243	236	200	271	356	275	269	148	232	200	258	597
241.582	0	644	107	259	241	228	198	271	355	274	267	146	231	198	256	595
241.705	0	645	108	261	243	229	197	272	354	273	268	147	233	198	256	597
241.828	0	642	108	260	247	234	198	272	352	274	271	149	235	200	258	601
241.951	0	639	110	265	254	242	200	276	356	277	278	153	238	207	262	608
242.074	0	640	111	265	254	246	202	279	360	276	278	153	236	205	261	608
242.196	0	632	106	257	237	229	196	266	352	272	264	145	227	197	256	598
242.319	0	639	107	258	241	230	196	269	350	272	266	147	230	198	254	594
242.442	0	638	108	259	243	231	195	268	350	272	268	146	231	199	252	595
242.565	0	637	107	261	249	238	197	271	354	273	274	150	234	204	254	597
242.688	0	643	110	265	256	248	200	276	356	276	280	154	237	208	257	604
242.811	0	639	107	259	238	233	197	264	349	272	266	145	227	199	252	597
242.934	0	636	107	257	239	226	194	268	349	270	264	145	229	198	249	591
243.057	0	635	107	258	241	228	195	269	350	270	265	146	230	197	249	587
243.18	0	638	107	259	247	235	195	268	349	273	269	147	233	201	251	590
243.302	0	643	109	263	253	242	198	271	350	274	273	150	235	205	255	592
243.425	0	639	108	260	242	234	197	267	349	271	266	146	228	198	252	586
243.548	0	634	105	256	238	226	192	265	346	268	261	142	226	196	248	580
243.671	0	637	106	258	238	227	193	265	344	269	262	144	227	196	248	579
243.794	0	637	106	259	241	228	193	265	343	269	263	144	229	197	248	580
243.917	0	638	107	261	248	237	195	268	347	271	269	149	232	201	252	584
244.04	0	637	107	261	241	236	197	268	349	270	267	146	229	197	249	580
244.163	0	630	103	255	234	226	192	258	341	266	257	141	224	193	246	571
244.285	0	631	105	256	235	225	191	262	340	265	259	142	225	193	245	570
244.408	0	629	105	257	237	227	191	261	340	266	261	143	226	194	246	571
244.531	0	631	105	258	246	232	193	264	344	268	266	146	228	198	249	575
244.654	0	637	108	263	250	242	197	267	346	271	271	150	232	199	253	579
244.777	0	628	103	256	232	226	193	258	340	266	257	141	222	192	247	569
244.9	0	624	103	255	234	221	190	260	339	264	256	140	222	190	245	565
245.023	0	624	104	256	234	224	191	261	340	264	257	140	223	189	245	564
245.146	0	628	104	257	240	230	191	260	340	266	261	144	226	191	246	568
245.268	0	631	106	260	247	236	193	264	342	268	266	147	229	198	252	574
245.391	0	635	110	264	250	240	198	270	347	270	271	149	231	199	253	580
245.514	0	628	104	256	234	225	192	259	344	265	257	141	223	191	247	572
245.637	0	630	105	255	235	225	192	262	341	265	258	141	224	190	245	572
[truncated: 757 more rows]

## Sheet: D850
	SNR :	49	32	39	42	38	35	32	33	34	33	40	36	33	35	34
Time	Marker	ch1	ch2	ch3	ch4	ch5	ch6	ch7	ch8	ch9	ch10	ch11	ch12	ch13	ch14	ch15
0.24576	0	330	47	135	222	183	150	230	284	208	257	134	186	177	201	462
0.36864	0	330	47	135	222	183	150	230	284	208	257	134	186	177	201	462
0.49152	0	339	50	135	224	188	148	234	294	214	262	137	190	179	202	464
0.6144	0	335	42	120	209	161	139	219	291	212	245	125	183	170	195	448
0.73728	0	335	43	119	207	154	134	218	290	210	243	123	184	169	198	444
0.86016	0	335	43	117	207	151	130	217	291	209	244	123	181	172	202	444
0.98304	0	338	44	119	211	152	128	221	294	211	248	126	183	175	204	447
1.10592	0	346	47	124	218	158	131	229	298	214	255	130	188	179	208	453
1.2288	0	351	50	127	225	163	132	234	301	218	262	133	192	185	211	461
1.35168	0	350	48	130	221	177	139	235	303	219	261	133	192	186	213	463
1.47456	0	341	40	116	206	153	127	224	299	213	245	124	182	174	208	452
1.59744	0	343	40	118	204	156	127	223	297	213	245	125	182	174	208	451
1.72032	0	342	40	117	206	153	126	221	296	212	245	125	182	176	208	452
1.8432	0	347	43	120	214	153	127	225	298	215	252	127	186	179	210	455
1.96608	0	352	47	125	221	160	131	230	303	218	260	132	191	182	214	461
2.08896	0	359	51	129	229	166	133	237	307	222	266	135	196	188	218	468
2.21184	0	357	49	130	224	179	140	236	308	223	264	135	194	188	218	469
2.33472	0	349	40	116	209	153	128	228	303	217	247	127	186	175	212	459
2.4576	0	350	40	117	207	158	129	227	303	216	248	128	185	177	211	459
2.58048	0	351	41	119	211	153	128	227	302	216	249	127	185	178	211	459
2.70336	0	353	44	123	219	156	131	227	303	219	255	130	189	182	214	462
2.82624	0	358	48	127	225	162	133	234	307	220	263	134	193	185	217	467
2.94912	0	364	51	129	231	166	135	241	312	224	270	138	198	190	219	474
3.072	0	361	47	130	223	178	140	237	311	224	263	135	195	186	216	471
3.19488	0	356	40	117	212	154	130	232	304	218	250	128	187	177	212	462
3.31776	0	355	41	121	211	162	130	229	305	218	252	129	187	179	212	461
3.44064	0	356	41	120	216	155	129	227	305	217	253	128	187	179	212	461
3.56352	0	360	46	125	221	160	132	234	306	220	259	132	191	184	216	465
3.6864	0	364	51	129	230	167	135	240	309	223	267	136	196	189	218	471
3.80928	0	369	54	133	237	170	137	245	314	225	274	140	201	192	222	478
3.93216	0	365	49	132	228	182	143	242	315	225	266	137	196	188	218	472
4.05504	0	361	42	119	215	156	131	234	308	220	252	129	189	177	212	464
4.17792	0	361	43	121	214	162	133	232	306	218	254	130	187	179	213	462
4.3008	0	358	43	121	215	158	131	231	307	217	255	130	187	181	213	461
4.42368	0	362	48	125	223	161	132	236	309	220	261	133	190	185	215	465
4.54656	0	368	51	130	230	168	137	242	311	224	269	137	196	188	219	471
4.66944	0	371	55	133	236	171	138	247	315	225	275	141	200	193	222	478
4.79232	0	367	50	134	230	184	143	244	316	225	268	137	197	188	218	474
4.9152	0	361	42	120	217	155	132	233	310	219	254	130	189	179	214	464
5.03808	0	360	43	122	215	161	133	236	306	219	254	130	188	180	213	463
5.16096	0	358	43	121	215	159	130	233	307	218	256	130	187	181	214	463
5.28384	0	360	47	126	224	161	133	237	309	220	262	134	191	185	217	466
5.40672	0	365	51	130	230	167	136	240	312	224	269	137	195	188	220	471
5.5296	0	369	53	133	236	171	138	246	314	226	275	141	200	193	223	477
5.65248	0	363	47	132	222	182	142	243	314	223	265	135	193	187	218	471
5.77536	0	354	42	120	214	157	131	236	309	219	254	130	189	178	212	463
5.89824	0	353	42	122	214	161	133	235	308	219	255	130	188	179	213	460
6.02112	0	351	43	121	217	158	130	233	305	218	256	130	187	181	212	459
6.144	0	355	47	126	224	162	132	236	307	219	262	134	191	186	216	462
6.26688	0	359	50	130	231	166	134	242	311	223	270	137	195	188	219	467
6.38976	0	366	54	134	235	173	138	247	313	225	275	140	200	192	222	472
6.51264	0	356	44	128	218	176	140	238	310	222	258	133	192	183	214	462
6.63552	0	350	41	119	214	156	130	233	305	218	251	129	187	177	209	454
6.7584	0	348	41	120	212	159	130	231	304	215	253	129	185	178	211	452
6.88128	0	349	41	120	215	158	128	229	303	216	255	130	186	180	212	452
7.00416	0	352	47	125	225	161	131	233	303	218	262	133	190	183	215	457
7.12704	0	357	50	129	230	165	133	240	307	221	268	137	194	187	218	464
7.24992	0	362	54	133	237	172	137	246	312	224	275	141	200	191	221	469
7.3728	0	359	46	132	223	183	143	242	309	222	263	136	194	187	216	463
7.49568	0	351	41	119	216	155	130	234	303	216	253	129	187	177	212	456
7.61856	0	349	42	121	213	161	129	231	303	216	254	129	187	178	210	455
7.74144	0	351	42	121	218	155	129	229	302	216	256	129	187	180	213	455
7.86432	0	356	47	125	225	161	131	235	303	218	262	134	190	184	215	459
7.9872	0	360	51	130	232	166	134	241	307	221	268	137	195	187	218	466
8.11008	0	365	55	134	237	171	137	246	313	223	276	141	200	192	221	472
8.23296	0	363	52	135	232	185	143	246	315	224	271	139	198	188	219	470
8.35584	0	357	43	120	216	157	131	235	306	219	254	131	188	177	214	460
8.47872	0	357	43	122	215	162	131	236	304	217	255	130	187	177	213	458
8.6016	0	355	43	122	215	160	130	233	305	216	256	130	187	179	214	459
8.72448	0	361	48	125	225	162	132	237	307	219	262	132	190	183	216	463
8.84736	0	364	52	130	232	167	135	242	310	221	269	137	194	187	218	468
8.97024	0	369	56	134	238	174	138	248	314	225	275	140	198	191	222	473
9.09312	0	362	48	129	222	178	140	241	311	221	261	133	190	184	217	466
9.216	0	359	44	121	216	158	131	236	307	217	254	129	186	177	211	458
9.33888	0	358	44	122	214	163	132	234	304	216	255	129	185	177	211	457
9.46176	0	358	45	121	218	159	129	233	305	216	257	129	186	180	212	457
9.58464	0	361	50	127	227	162	132	238	308	219	263	133	190	183	216	462
9.70752	0	367	53	131	232	169	134	244	310	221	270	137	194	186	219	468
9.8304	0	372	57	135	238	176	137	248	314	224	275	140	199	192	222	474
9.95328	0	364	48	128	222	176	139	240	311	221	260	133	190	182	215	464
10.0762	0	360	44	120	216	157	130	237	307	216	254	129	186	177	211	459
10.199	0	360	44	120	213	163	130	233	304	215	254	129	185	176	211	458
10.3219	0	360	46	122	217	160	130	233	303	216	255	129	186	180	213	459
10.4448	0	364	50	127	225	162	131	237	307	219	262	133	190	184	217	466
10.5677	0	368	54	130	231	167	134	241	311	221	269	136	193	187	219	471
10.6906	0	374	56	134	238	174	138	249	314	224	274	140	198	191	223	477
10.8134	0	368	48	128	221	177	140	240	311	222	259	133	190	182	217	469
10.9363	0	364	45	120	216	159	130	235	307	216	254	130	187	176	213	464
11.0592	0	364	45	122	214	163	131	236	307	218	254	130	186	176	214	463
11.1821	0	366	47	122	217	161	129	234	306	218	255	130	188	179	215	464
11.305	0	368	50	126	225	163	132	237	308	219	260	133	191	182	218	469
11.4278	0	373	53	129	231	168	135	242	312	222	266	136	194	185	222	475
11.5507	0	374	53	133	230	183	140	247	315	224	267	137	195	185	222	478
11.6736	0	369	46	120	216	159	133	236	309	219	251	129	187	174	215	466
11.7965	0	367	46	120	214	162	130	234	307	218	252	129	186	173	215	466
11.9194	0	366	46	121	214	162	130	233	308	218	252	129	186	174	215	466
12.0422	0	369	48	123	223	161	131	234	310	219	257	131	189	179	218	470
12.1651	0	374	52	128	229	166	134	240	311	222	263	135	193	181	220	475
12.288	0	379	56	131	235	170	136	245	314	225	270	137	197	184	223	481
12.4109	0	374	50	132	227	179	141	242	314	224	261	134	192	181	220	476
12.5338	0	367	45	119	215	158	132	234	310	219	250	128	186	172	214	466
12.6566	0	366	44	120	214	160	132	235	307	218	249	129	186	173	214	463
12.7795	0	364	44	120	215	160	129	229	306	217	251	128	185	174	213	462
12.9024	0	365	47	124	221	160	131	234	308	219	256	130	188	178	215	465
13.0253	0	369	51	129	228	164	133	239	311	221	262	133	192	180	219	468
13.1482	0	373	54	132	232	171	137	243	313	224	269	137	196	184	221	473
13.271	0	365	46	126	216	173	139	236	309	220	253	130	187	175	214	462
13.3939	0	357	43	119	210	156	129	232	305	215	246	127	185	170	208	453
13.5168	0	355	42	119	209	159	129	229	302	214	247	126	184	169	209	448
13.6397	0	355	41	120	212	154	128	229	300	214	249	126	183	171	210	447
13.7626	0	356	46	124	218	159	130	231	303	215	255	129	185	175	212	452
13.8854	0	358	50	127	224	163	132	236	306	218	260	132	189	179	215	456
14.0083	0	363	51	133	228	176	138	239	308	220	264	135	192	182	217	459
14.1312	0	354	41	120	211	157	132	230	301	214	247	126	183	170	208	448
14.2541	0	352	41	119	209	157	128	228	298	211	246	126	182	170	208	445
14.377	0	349	41	121	206	157	127	228	297	210	246	125	181	171	209	444
14.4998	0	353	44	122	216	156	127	227	299	212	251	128	183	174	211	448
14.6227	0	358	47	126	222	161	130	232	301	215	258	131	188	177	213	453
14.7456	0	362	52	129	229	166	132	238	305	218	264	135	192	182	216	462
14.8685	0	366	55	136	233	180	140	244	310	220	269	138	196	184	220	467
14.9914	0	359	43	121	215	162	134	235	304	216	250	128	185	174	212	456
15.1142	0	357	43	120	212	158	129	231	300	213	248	127	184	171	210	454
15.2371	0	357	44	120	211	160	128	228	300	213	248	127	184	172	211	455
15.36	0	358	44	121	217	157	128	230	302	213	252	129	185	176	212	457
15.4829	0	365	50	127	224	162	131	236	305	217	259	132	189	179	215	463
15.6058	0	372	54	131	232	167	135	241	308	220	266	135	194	183	219	471
15.7286	0	376	56	134	238	173	137	248	314	223	273	140	199	188	223	478
15.8515	0	375	52	134	230	184	142	245	316	223	267	136	193	183	219	475
15.9744	0	370	46	120	216	159	132	237	309	218	253	129	186	174	215	467
16.0973	0	370	46	122	216	162	133	235	307	217	253	129	187	174	214	467
16.2202	0	369	45	122	217	159	131	233	307	217	253	129	186	178	214	468
16.343	0	371	50	126	225	162	132	238	311	219	261	131	189	180	217	471
16.4659	0	378	53	131	232	169	137	242	313	222	267	135	194	183	221	476
16.5888	0	381	57	134	238	173	138	248	316	225	273	140	198	189	223	484
16.7117	0	380	54	136	234	188	145	250	319	225	272	139	198	188	224	484
16.8346	0	373	46	121	218	160	134	240	314	220	255	129	189	175	214	472
16.9574	0	373	47	122	220	163	135	240	311	219	257	130	188	175	215	469
17.0803	0	371	46	122	215	164	132	238	310	219	256	129	187	176	216	468
17.2032	0	372	49	126	225	163	134	239	311	220	261	132	190	180	217	470
17.3261	0	375	53	131	232	169	136	245	315	223	269	136	193	183	220	474
17.449	0	382	57	135	235	177	139	253	318	225	275	140	199	188	223	479
17.5718	0	381	56	140	237	193	146	254	319	228	274	140	198	190	224	480
17.6947	0	370	47	123	220	161	135	240	313	221	255	130	190	175	214	467
17.8176	0	368	46	122	218	162	133	239	310	218	255	130	188	175	213	464
17.9405	0	368	45	122	215	163	132	237	308	218	254	129	186	175	213	460
18.0634	0	368	47	124	223	162	132	236	308	219	258	132	188	178	215	462
18.1862	0	371	52	130	229	166	134	243	311	220	266	134	192	182	219	467
18.3091	0	375	55	133	236	172	137	248	314	223	272	139	196	186	222	474
18.432	0	381	58	139	242	183	142	252	317	227	277	142	200	191	224	479
18.5549	0	370	47	126	222	171	139	241	312	221	258	132	190	178	217	468
18.6778	0	366	46	122	219	159	132	237	308	218	253	129	187	175	214	464
18.8006	0	365	45	123	215	163	131	235	306	216	254	130	186	174	214	461
18.9235	0	367	46	123	220	162	130	236	306	217	256	131	187	178	215	463
19.0464	0	369	51	128	228	164	133	239	307	220	262	133	190	182	219	468
19.1693	0	374	54	131	233	169	135	244	311	222	269	137	194	186	221	474
19.2922	0	377	57	137	237	181	140	249	315	223	274	139	197	188	223	478
19.415	0	370	47	123	219	165	136	239	309	218	255	130	188	176	216	466
19.5379	0	366	45	121	217	160	131	237	305	216	254	129	187	175	214	464
19.6608	0	364	45	122	215	163	131	235	306	215	253	129	186	175	213	462
19.7837	0	366	47	123	221	160	130	235	306	215	258	130	187	178	215	463
19.9066	0	371	51	128	228	166	133	240	308	218	263	135	190	180	219	467
20.0294	0	375	55	131	234	170	135	244	310	220	268	138	194	181	222	473
20.1523	0	377	57	137	237	185	140	248	315	222	272	141	194	182	223	478
20.2752	0	368	46	121	219	164	134	237	310	216	252	130	184	168	214	464
20.3981	0	368	46	120	215	160	129	234	305	213	249	128	181	165	211	457
20.521	0	365	44	120	215	159	127	234	301	211	249	128	180	163	209	454
20.6438	0	365	46	120	220	158	127	231	303	212	252	129	181	167	210	455
20.7667	0	370	51	126	226	165	130	238	306	214	259	132	184	171	214	461
20.8896	0	375	53	129	232	168	132	241	307	216	263	135	186	174	216	472
21.0125	0	381	57	134	240	177	135	246	310	218	269	139	190	177	219	481
21.1354	0	371	49	124	219	174	136	237	307	214	251	129	182	166	212	474
21.2582	0	368	45	119	216	158	128	234	303	210	245	127	178	160	206	466
21.3811	0	367	44	119	216	160	127	231	301	209	244	126	176	158	203	460
21.504	0	367	46	119	220	157	126	228	299	210	246	126	176	160	204	459
21.6269	0	371	50	123	226	162	127	233	302	212	252	128	179	164	207	463
21.7498	0	375	53	127	232	166	130	238	307	214	258	132	182	167	210	468
21.8726	0	378	54	132	234	181	136	241	307	217	261	133	184	170	211	472
21.9955	0	368	46	119	216	160	129	231	301	211	244	126	176	157	204	462
22.1184	0	367	45	119	215	160	127	230	300	209	245	125	175	158	203	458
22.2413	0	367	45	118	218	157	126	226	300	209	245	124	176	159	202	458
22.3642	0	371	48	121	224	159	128	230	301	211	249	126	177	162	205	462
22.487	0	375	53	125	232	166	129	236	304	214	255	130	181	165	207	467
22.6099	0	380	56	129	238	170	133	242	309	216	262	134	185	169	211	473
22.7328	0	376	54	130	232	182	139	241	310	218	258	133	183	166	209	471
22.8557	0	373	46	118	217	158	129	232	303	212	244	125	177	157	203	461
22.9786	0	371	47	118	216	162	128	232	302	212	245	127	177	157	203	459
23.1014	0	369	47	119	219	157	127	228	302	212	246	125	176	159	202	459
23.2243	0	374	51	123	226	162	130	233	305	214	252	127	179	163	206	462
23.3472	0	378	55	127	232	167	132	239	307	216	258	131	183	167	208	466
23.4701	0	382	58	130	239	172	134	244	311	220	265	135	189	172	213	469
23.593	0	380	56	132	233	185	140	245	314	220	262	134	187	171	213	468
23.7158	0	375	47	119	219	161	131	235	307	216	249	128	181	163	208	460
23.8387	0	374	48	119	219	161	130	236	306	217	249	128	182	164	209	459
23.9616	0	372	46	119	216	161	129	231	305	215	249	127	182	166	210	461
24.0845	0	375	51	123	225	163	131	235	307	216	254	129	185	170	214	466
24.2074	0	379	55	127	232	168	132	240	311	219	261	134	187	173	216	471
24.3302	0	384	58	131	238	173	136	246	313	222	268	138	192	178	219	478
24.4531	0	382	56	133	233	184	141	247	314	224	264	136	190	176	218	477
24.576	0	373	48	119	218	160	132	236	309	217	248	128	182	165	211	465
24.6989	0	371	48	119	215	162	130	235	307	216	248	128	182	165	210	459
24.8218	0	371	47	119	214	160	129	230	305	215	248	127	182	167	209	456
24.9446	0	371	49	122	223	161	131	233	305	217	253	129	183	170	211	457
25.0675	0	375	54	127	229	166	132	240	308	218	260	132	186	173	214	461
25.1904	0	379	56	129	235	170	135	243	313	221	266	137	190	177	217	466
25.3133	0	380	57	135	234	189	143	249	314	223	268	138	192	180	217	467
25.4362	0	369	47	118	216	161	133	235	306	216	248	128	182	166	208	453
25.559	0	364	45	118	216	159	129	234	304	213	247	127	180	165	206	448
25.6819	0	364	45	118	214	160	128	233	303	212	247	127	179	165	206	445
25.8048	0	365	48	122	220	159	128	231	302	213	251	128	181	168	208	446
25.9277	0	369	52	126	228	165	131	236	304	214	257	131	183	171	210	453
26.0506	0	375	55	130	234	170	132	242	308	217	263	135	186	174	212	460
26.1734	0	377	58	136	240	181	138	248	313	220	269	138	189	177	214	461
26.2963	0	368	47	123	221	168	135	237	306	215	250	129	182	165	203	447
26.4192	0	363	45	120	217	159	128	234	301	211	246	127	179	161	200	440
26.5421	0	359	44	119	214	161	127	231	300	211	247	127	176	162	199	437
26.665	0	362	46	119	219	158	127	231	299	210	250	127	178	166	202	437
26.7878	0	365	51	125	226	163	130	235	302	213	256	131	181	167	205	440
26.9107	0	367	53	129	232	168	131	240	303	216	262	134	185	171	208	444
27.0336	0	364	51	130	228	181	137	241	306	217	259	134	183	171	208	444
27.1565	0	356	45	117	213	160	126	231	300	210	243	127	177	160	201	436
27.2794	0	356	45	120	210	165	128	230	299	209	242	127	175	160	200	437
27.4022	0	353	45	119	210	161	123	223	294	207	241	126	175	159	200	438
27.5251	0	355	48	122	219	162	124	226	296	208	246	129	177	163	202	438
27.648	0	361	53	127	228	168	127	234	300	211	254	133	180	166	204	441
27.7709	0	366	56	131	237	175	130	239	302	214	261	136	185	172	207	447
27.8938	0	358	47	125	222	174	132	230	299	211	246	129	178	162	201	437
28.0166	0	353	44	117	213	156	124	228	294	207	241	126	175	156	195	428
28.1395	0	352	44	118	214	158	124	226	292	206	242	125	172	158	196	424
28.2624	1	353	43	118	219	156	123	224	291	206	243	126	174	160	198	425
28.3853	0	356	49	124	226	161	125	229	293	208	250	129	178	163	201	430
28.5082	0	362	53	128	233	167	128	234	298	211	258	133	182	167	204	436
28.631	0	364	54	134	236	183	134	240	302	214	262	136	186	171	207	444
28.7539	0	356	44	119	217	162	129	230	295	209	243	128	176	160	200	431
28.8768	0	352	43	118	215	157	124	228	291	207	241	126	175	158	197	428
28.9997	0	350	42	117	212	158	123	224	291	205	242	126	174	158	198	426
29.1226	0	353	45	119	220	157	123	226	293	207	246	126	175	162	200	429
29.2454	0	358	50	124	227	163	126	232	294	210	253	130	179	166	203	435
29.3683	0	361	53	128	233	167	129	238	298	213	259	133	184	169	206	442
29.4912	0	356	46	126	223	176	133	233	298	212	252	131	179	165	203	436
29.6141	0	351	42	116	213	155	123	229	293	207	242	125	175	158	198	429
29.737	0	352	43	118	213	160	123	224	291	207	243	125	175	159	199	427
29.8598	0	353	44	118	218	156	122	224	290	207	245	126	175	162	200	428
29.9827	0	356	49	123	224	160	124	231	294	210	252	129	179	165	204	436
30.1056	0	362	52	127	231	166	128	236	299	212	258	132	184	169	206	440
30.2285	0	364	53	130	232	184	133	238	301	215	258	135	184	172	209	444
30.3514	0	355	51	116	202	174	132	215	297	205	225	128	174	146	207	441
30.4742	0	349	51	114	196	163	120	208	287	198	217	126	174	143	205	449
30.5971	0	349	50	113	197	157	117	207	281	198	219	125	173	143	203	449
30.72	0	355	51	112	203	158	116	205	280	199	222	126	175	146	203	449
30.8429	0	360	56	118	212	163	118	210	281	202	228	129	178	150	205	455
30.9658	0	366	60	121	219	168	121	216	286	204	235	131	183	154	207	460
31.0886	0	365	58	125	215	181	128	217	288	205	235	133	181	153	206	459
31.2115	0	358	48	111	203	156	118	207	281	200	221	123	174	143	199	446
31.3344	0	358	48	112	205	154	117	205	279	198	221	123	173	143	197	444
31.4573	0	356	48	112	203	155	116	206	280	197	222	122	172	143	197	443
31.5802	0	359	50	114	208	158	117	210	283	199	227	124	174	147	200	446
31.703	0	365	55	120	217	163	120	215	285	203	234	127	178	152	203	450
31.8259	0	368	57	123	224	172	124	222	289	206	240	130	182	155	205	455
31.9488	0	359	48	117	210	167	124	215	287	202	229	125	176	148	201	447
32.0717	0	358	45	111	208	154	119	210	284	199	226	122	173	144	198	442
32.1946	0	359	45	114	207	157	119	207	283	200	227	122	173	147	197	440
32.3174	0	360	46	113	212	156	118	211	284	200	229	123	174	149	199	443
32.4403	0	364	51	120	220	161	121	217	288	202	236	127	177	152	202	448
32.5632	0	370	54	123	228	166	125	225	293	206	244	129	182	156	205	455
32.6861	0	375	57	127	234	173	129	231	297	209	251	134	187	163	208	462
32.809	0	367	48	122	218	175	131	223	294	207	237	128	178	154	203	452
32.9318	0	363	44	115	212	154	123	218	291	204	230	123	174	147	198	446
33.0547	0	362	45	114	213	156	123	215	291	204	232	123	174	147	198	445
33.1776	0	364	46	116	213	157	123	216	291	204	232	124	174	151	200	444
33.3005	0	365	50	121	222	160	125	223	294	207	238	126	177	153	202	449
33.4234	0	370	53	124	229	167	127	228	299	210	245	130	181	158	206	456
33.5462	0	376	57	129	236	171	131	235	303	212	253	133	186	163	209	463
33.6691	0	374	52	129	228	184	136	232	301	212	247	131	182	158	206	460
33.792	0	366	44	116	213	158	126	223	295	207	232	124	175	148	200	450
33.9149	0	365	46	117	217	158	125	221	295	206	234	124	175	148	198	447
34.0378	0	364	45	117	216	157	125	219	295	207	234	124	175	149	199	445
34.1606	0	369	49	121	220	161	127	225	297	209	240	127	176	153	201	447
34.2835	0	372	53	125	227	166	129	230	300	212	248	130	180	158	204	454
34.4064	0	375	55	129	234	172	132	236	305	214	255	133	184	162	208	459
34.5293	0	369	49	127	220	177	135	229	303	212	242	128	179	156	202	450
34.6522	0	364	45	118	215	156	127	227	298	209	236	124	174	149	197	442
34.775	0	363	45	119	212	163	128	226	297	208	236	124	173	151	197	439
34.8979	0	360	44	120	217	157	126	224	298	209	238	124	174	153	197	436
35.0208	0	365	49	124	222	161	129	229	301	211	244	128	177	156	200	440
35.1437	0	370	54	127	230	168	131	234	303	214	252	132	181	160	203	444
35.2666	0	369	53	131	230	185	138	236	305	215	254	133	182	163	205	445
35.3894	0	358	44	117	212	158	128	226	300	209	236	125	175	151	194	430
35.5123	0	358	43	118	209	160	127	225	297	208	237	125	173	151	195	426
35.6352	0	357	43	118	209	157	126	222	295	207	238	124	173	153	195	424
35.7581	0	357	46	121	217	157	126	225	296	209	243	126	174	157	198	427
35.881	0	361	50	125	225	163	129	230	301	211	250	129	180	162	202	435
36.0038	0	369	53	129	231	169	132	237	304	214	258	134	185	167	206	444
36.1267	0	369	54	134	231	186	139	242	306	218	259	136	186	170	207	447
36.2496	0	360	44	118	212	157	129	228	300	211	239	125	176	157	200	435
36.3725	0	358	43	118	210	160	128	227	299	209	240	125	175	156	199	436
36.4954	0	358	44	118	212	156	127	224	297	209	240	126	174	158	199	434
36.6182	0	362	47	122	219	157	128	226	298	211	245	128	177	161	201	438
36.7411	0	365	51	126	226	163	129	233	302	214	252	132	180	164	204	446
36.864	0	370	55	130	234	170	132	240	307	216	260	135	186	170	207	453
36.9869	0	378	59	135	241	177	136	246	312	220	267	139	190	175	212	464
37.1098	0	371	50	129	222	182	140	239	308	217	250	133	183	166	204	454
37.2326	0	369	45	120	215	159	129	233	303	214	244	128	178	158	201	448
37.3555	0	367	46	122	216	164	131	233	304	213	245	128	178	158	200	447
37.4784	0	371	48	122	220	159	129	228	303	214	248	128	178	162	202	447
37.6013	0	374	51	127	227	165	132	234	305	217	254	132	182	165	206	455
37.7242	0	378	55	131	233	171	135	241	310	219	262	135	186	168	208	461
37.847	0	382	58	135	240	178	138	248	315	221	267	139	190	173	212	468
37.9699	0	377	50	128	222	179	139	239	311	220	251	131	183	164	204	461
38.0928	0	375	48	122	219	161	132	235	306	216	247	129	180	159	203	456
38.2157	0	374	48	124	216	168	134	235	307	217	249	129	180	160	203	456
38.3386	0	374	50	125	224	162	131	233	308	217	252	130	180	163	203	454
38.4614	0	379	55	129	233	168	135	239	311	219	259	133	185	166	207	456
38.5843	0	384	58	133	239	175	138	247	313	222	266	137	189	172	209	462
38.7072	0	388	61	139	244	183	142	252	318	224	273	141	194	176	214	468
38.8301	0	377	51	128	224	179	141	241	313	221	254	132	186	167	206	458
38.953	0	375	49	122	218	163	133	238	309	218	249	129	181	161	204	451
39.0758	0	372	48	123	219	164	133	237	306	216	249	128	180	163	205	449
39.1987	0	372	48	124	221	160	131	234	306	216	253	130	182	166	206	450
39.3216	0	373	53	129	229	168	135	239	310	218	259	134	184	169	210	455
39.4445	0	379	56	133	236	173	136	245	312	221	266	137	190	173	213	461
39.5674	0	383	60	136	243	178	139	250	314	224	273	140	194	179	216	468
39.6902	0	381	58	139	238	193	146	252	317	224	270	141	193	178	217	468
39.8131	0	371	47	122	219	161	134	236	310	217	249	131	184	163	206	455
39.936	0	369	48	123	218	163	132	238	306	216	250	130	182	164	207	451
40.0589	0	367	47	123	216	162	132	235	303	214	250	129	181	164	206	449
40.1818	0	368	49	125	223	162	131	236	305	216	255	131	183	169	209	452
40.3046	0	373	53	131	231	169	134	241	309	218	262	135	187	172	213	458
40.4275	0	378	58	134	236	178	136	248	310	220	269	139	192	177	215	463
40.5504	0	380	59	141	242	190	143	251	313	223	273	143	194	181	218	468
40.6733	0	370	49	124	221	164	134	239	308	217	251	132	186	167	209	457
40.7962	0	369	48	123	219	165	131	237	304	216	252	132	183	167	209	454
40.919	0	370	48	124	218	164	132	238	304	215	251	131	183	167	209	452
41.0419	0	370	49	125	226	163	131	236	303	216	255	132	184	170	211	454
41.1648	0	375	54	131	232	169	134	242	308	218	263	136	188	174	214	459
41.2877	0	381	57	134	239	173	136	247	311	220	269	140	193	179	218	466
41.4106	0	381	57	138	235	191	143	249	313	222	268	140	194	179	218	467
41.5334	0	373	47	122	219	160	133	237	306	217	249	130	185	167	211	456
41.6563	0	371	48	124	217	163	130	237	305	215	251	131	184	167	211	456
41.7792	0	371	48	123	216	163	131	236	305	215	251	130	183	168	210	455
41.9021	0	374	51	126	225	162	132	235	304	216	256	132	185	172	213	458
42.025	0	377	54	130	232	169	133	242	307	219	262	136	190	174	215	464
42.1478	0	383	57	134	238	173	136	246	311	222	270	139	193	179	219	470
42.2707	0	385	58	140	236	192	143	251	316	224	271	141	194	181	220	474
42.3936	0	376	49	122	218	162	133	237	309	218	249	131	184	167	212	463
42.5165	0	375	48	121	217	162	131	236	306	216	249	130	184	166	212	462
42.6394	0	374	48	121	214	162	130	236	307	215	250	130	183	166	211	461
42.7622	0	377	50	125	222	161	131	234	306	217	253	130	184	170	212	464
42.8851	0	380	53	129	228	166	134	240	309	220	260	134	188	174	217	469
43.008	0	383	56	133	234	172	135	243	312	223	266	137	193	178	219	476
43.1309	0	386	59	138	240	183	142	248	316	224	271	140	196	181	222	482
43.2538	0	380	49	124	221	167	137	238	311	221	251	131	185	168	213	470
43.3766	0	377	48	122	216	162	132	235	307	219	248	129	183	167	212	466
43.4995	0	375	47	122	216	161	132	233	307	217	248	129	182	166	211	465
43.6224	0	373	48	122	218	161	132	232	308	217	251	129	184	169	212	465
43.7453	0	378	52	128	225	165	133	236	310	220	257	133	187	171	215	469
43.8682	0	380	54	130	229	167	135	241	311	222	262	136	189	175	218	473
43.991	0	381	53	134	229	185	141	243	313	223	263	137	190	177	217	475
44.1139	0	370	45	120	212	159	132	233	309	217	246	129	182	164	210	464
44.2368	0	369	45	119	212	162	131	232	306	218	247	128	181	164	209	460
44.3597	0	365	45	120	209	160	131	230	303	215	246	128	181	163	207	459
44.4826	0	366	46	122	218	160	129	230	305	216	251	129	181	167	208	459
44.6054	0	368	51	128	224	164	132	236	307	218	256	132	185	169	211	463
44.7283	0	374	53	130	230	168	135	242	309	220	263	136	189	172	214	467
44.8512	0	370	51	131	226	179	140	238	308	221	257	135	187	170	212	464
44.9741	0	359	43	118	209	155	129	228	301	215	242	126	179	159	204	452
45.097	0	358	43	118	210	157	129	229	301	212	242	126	178	159	204	448
45.2198	0	357	43	119	208	155	127	226	298	211	242	126	177	160	204	446
45.3427	0	359	46	121	216	157	128	227	298	212	248	127	180	164	207	449
45.4656	0	363	49	126	222	162	130	232	301	215	254	132	183	167	209	455
45.5885	0	367	52	129	228	166	132	237	306	218	260	134	188	170	212	462
45.7114	0	370	52	131	227	183	140	239	307	220	260	135	188	173	213	465
45.8342	0	359	42	118	210	156	129	228	299	213	242	126	178	159	206	453
45.9571	0	358	43	118	209	156	127	228	298	210	242	126	178	160	205	450
46.08	0	358	42	117	208	156	126	227	298	210	242	126	177	160	204	450
46.2029	0	361	44	120	214	155	127	225	298	212	246	127	178	164	207	452
46.3258	0	364	49	124	220	160	130	230	300	213	252	129	182	166	209	458
46.4486	0	370	51	127	226	163	132	235	304	216	258	133	186	170	212	464
46.5715	0	368	50	128	221	178	138	235	306	217	255	134	185	169	213	465
46.6944	0	365	43	118	211	155	129	229	299	213	243	126	179	160	206	456
46.8173	0	364	44	119	208	160	128	226	299	211	244	126	179	161	207	456
46.9402	0	363	44	119	213	155	127	224	301	211	244	126	179	163	206	456
47.063	0	368	48	123	219	158	129	230	302	214	250	129	182	165	209	460
47.1859	0	373	51	127	224	165	132	235	305	216	257	133	185	169	212	466
47.3088	0	376	54	129	231	168	135	241	308	219	263	135	190	173	215	473
47.4317	0	374	50	130	223	178	140	237	310	219	256	133	186	169	213	469
47.5546	0	368	44	118	212	156	130	231	305	214	243	126	179	161	206	459
47.6774	0	369	44	119	210	157	130	230	302	213	244	127	179	161	206	457
47.8003	0	367	43	118	210	155	129	228	302	212	244	127	178	162	205	456
47.9232	0	369	46	123	217	158	129	230	305	215	250	128	180	165	208	458
48.0461	0	374	51	126	225	164	132	236	306	218	256	132	183	169	210	461
48.169	0	379	53	129	229	167	136	241	310	220	263	136	187	172	212	467
48.2918	0	376	51	130	224	178	141	240	311	220	258	134	185	170	212	464
48.4147	0	368	43	117	209	156	131	230	304	213	243	126	178	159	204	453
48.5376	0	367	43	119	208	156	130	229	302	213	242	125	176	159	203	449
48.6605	0	363	42	118	206	158	128	227	300	212	244	125	176	160	202	444
48.7834	0	366	44	122	215	157	129	229	302	213	248	127	178	163	205	448
48.9062	0	367	49	126	221	161	131	234	305	215	255	131	181	167	207	451
49.0291	0	372	52	129	227	166	134	238	307	218	261	135	186	171	210	457
49.152	0	374	53	133	226	184	141	242	308	220	263	136	187	173	212	459
49.2749	0	362	43	118	211	157	131	230	303	214	245	127	178	161	205	447
49.3978	0	359	42	119	209	158	129	227	301	212	245	126	178	162	203	443
49.5206	0	359	42	117	208	157	128	224	298	210	244	126	177	162	202	439
49.6435	0	358	44	120	216	155	128	226	299	213	249	127	179	166	204	441
49.7664	0	362	49	125	222	161	130	233	302	215	256	132	183	168	207	445
49.8893	0	370	52	130	229	166	134	239	305	218	262	136	187	173	210	450
50.0122	0	372	52	134	231	182	140	242	307	220	265	138	189	176	212	455
50.135	0	361	42	120	212	158	131	231	301	214	246	128	180	164	205	443
50.2579	0	357	42	119	209	158	128	227	300	212	246	127	177	162	203	439
50.3808	0	357	42	119	210	156	128	226	298	211	246	126	177	163	203	438
50.5037	0	359	44	121	216	155	128	227	298	212	250	129	179	167	205	440
50.6266	0	361	49	127	223	161	129	234	300	214	257	132	182	170	208	445
50.7494	0	368	52	128	231	167	133	239	305	218	263	137	187	174	212	453
50.8723	0	374	56	133	238	173	135	246	309	220	270	140	193	178	215	460
50.9952	0	369	49	131	223	181	140	240	307	219	259	135	186	172	212	454
51.1181	0	364	44	118	212	157	129	232	302	214	247	129	179	165	207	448
51.241	0	361	44	120	212	160	128	231	301	213	248	129	179	165	206	446
51.3638	0	365	44	120	213	158	128	230	301	213	250	129	181	167	208	447
51.4867	0	367	48	124	223	159	129	233	301	216	257	133	183	172	210	451
51.6096	0	371	52	129	230	166	133	239	306	218	264	136	187	175	213	458
51.7325	0	375	56	132	236	171	135	246	311	221	271	140	192	179	216	466
51.8554	0	381	58	140	238	187	142	249	314	224	275	143	194	183	219	470
51.9782	0	372	46	123	218	164	134	238	308	219	253	132	184	169	212	459
52.1011	0	371	46	122	216	162	130	237	307	216	253	131	183	169	211	459
52.224	0	371	46	121	216	162	131	235	306	216	253	131	182	168	211	457
52.3469	0	375	48	124	222	161	131	234	307	218	257	132	184	173	213	460
52.4698	0	377	52	129	230	167	133	241	309	220	265	136	188	176	215	465
52.5926	0	383	55	133	236	171	135	245	313	222	271	140	192	180	219	472
52.7155	0	384	57	138	237	190	143	251	317	225	273	142	194	182	221	475
52.8384	0	376	46	122	218	163	134	238	310	220	253	132	184	169	213	463
52.9613	0	375	46	121	218	161	131	238	308	217	253	132	183	168	212	462
53.0842	0	373	46	122	215	165	131	235	309	217	254	131	182	169	210	461
53.207	0	378	47	124	224	162	131	236	310	218	258	133	184	172	213	462
53.3299	0	381	52	129	232	167	134	242	311	221	265	137	189	176	216	466
53.4528	0	386	55	132	238	172	136	248	314	223	271	141	193	181	220	472
53.5757	0	388	59	139	242	186	142	252	320	226	276	144	195	184	222	478
53.6986	0	379	48	124	220	166	137	241	314	221	255	134	185	171	213	464
53.8214	0	378	46	122	218	161	132	237	308	219	252	131	182	167	211	460
53.9443	0	376	46	122	216	161	131	237	308	217	252	131	182	167	211	457
54.0672	0	375	47	123	221	161	130	234	308	217	255	131	183	171	212	458
54.1901	0	381	53	127	228	165	133	239	309	220	261	135	186	174	215	462
54.313	0	384	55	131	233	169	135	243	312	222	266	139	190	177	217	467
54.4358	11	386	57	135	239	179	138	247	314	225	272	141	193	180	220	471
54.5587	0	377	47	124	220	170	137	239	312	220	254	132	185	170	212	460
54.6816	0	375	46	120	217	160	131	237	307	217	251	130	182	166	210	454
54.8045	0	371	46	122	214	161	131	233	304	216	250	130	181	166	210	450
54.9274	0	371	47	121	220	157	129	232	305	215	253	130	182	170	211	451
55.0502	0	373	49	126	225	163	131	238	307	218	259	134	185	173	214	455
55.1731	0	379	55	129	232	168	133	242	309	220	265	137	189	176	215	460
55.296	0	383	57	135	237	177	138	246	312	223	270	140	192	180	218	465
55.4189	0	371	47	125	219	167	135	236	307	218	252	132	183	170	212	453
55.5418	0	368	45	119	215	157	129	233	304	215	248	129	180	166	209	448
55.6646	0	368	44	120	212	160	128	232	302	213	248	128	179	166	208	447
55.7875	0	368	45	120	214	159	129	230	301	213	251	128	180	168	209	447
55.9104	0	371	50	125	224	161	129	235	304	216	257	133	184	172	213	452
56.0333	0	375	53	129	230	167	133	240	308	219	263	137	188	175	215	458
56.1562	0	381	56	133	237	173	136	246	310	222	269	140	193	180	218	464
56.279	0	375	49	130	222	180	139	240	308	219	256	134	185	173	214	457
56.4019	0	369	45	119	214	157	129	233	304	214	248	128	180	165	208	451
56.5248	0	368	45	119	211	160	129	230	303	214	249	128	180	165	209	448
56.6477	0	370	45	120	214	158	128	230	301	215	249	129	179	167	208	449
56.7706	0	372	48	123	223	160	130	232	303	216	255	131	183	170	212	454
56.8934	0	377	51	128	228	164	132	239	308	218	261	134	185	175	214	460
57.0163	0	382	55	131	234	168	135	244	313	221	268	138	191	178	218	466
57.1392	0	380	52	132	227	181	140	242	312	222	261	135	187	174	215	463
57.2621	0	373	45	118	213	157	130	233	305	215	248	129	181	166	210	454
57.385	0	371	46	119	212	161	129	234	306	215	250	129	180	166	209	453
57.5078	0	373	45	120	215	156	129	232	305	215	250	128	180	167	208	452
57.6307	0	375	48	123	221	159	131	234	305	218	255	131	182	171	211	455
57.7536	0	378	52	128	227	166	134	239	308	219	263	134	186	173	214	460
57.8765	0	382	54	131	233	169	136	244	313	221	269	137	190	178	217	466
57.9994	0	381	51	131	228	181	142	243	314	222	264	136	188	174	215	462
58.1222	0	374	45	119	213	155	132	234	307	217	249	128	181	165	208	451
58.2451	0	372	45	119	211	159	131	233	306	215	250	129	179	165	206	447
58.368	0	368	44	118	210	159	131	232	306	214	251	128	179	165	206	445
58.4909	0	372	47	123	219	160	132	234	306	217	256	131	181	169	209	446
58.6138	0	376	51	128	225	165	135	240	308	218	262	134	185	173	212	451
58.7366	0	379	53	131	232	169	136	244	313	222	269	137	189	178	214	457
58.8595	0	382	57	136	239	184	142	251	317	225	274	141	192	181	216	461
58.9824	0	373	46	123	218	165	138	239	311	219	253	130	181	168	208	447
59.1053	0	369	44	119	214	157	133	234	306	216	249	128	180	165	205	442
59.2282	0	367	42	119	211	158	132	231	305	214	250	128	178	164	205	440
59.351	0	368	45	121	215	158	130	232	305	215	253	129	179	167	205	440
59.4739	0	373	49	126	224	162	133	236	308	217	258	132	183	171	209	444
59.5968	0	377	52	129	230	167	135	241	310	220	265	136	186	175	212	451
59.7197	0	381	55	132	234	176	139	247	314	222	270	139	190	179	215	456
59.8426	0	373	47	125	218	171	139	240	312	219	255	132	182	169	208	447
59.9654	0	370	44	119	213	157	132	236	307	215	250	128	179	164	205	443
60.0883	0	369	44	119	212	159	133	233	305	213	249	128	178	165	205	442
60.2112	0	370	44	119	214	159	131	233	307	214	252	128	179	167	206	444
60.3341	0	372	49	124	223	161	134	237	310	216	258	132	181	170	209	447
60.457	0	378	52	129	229	167	136	242	311	220	264	135	185	174	211	452
60.5798	0	381	55	134	233	179	141	244	314	222	268	138	188	176	213	457
60.7027	0	370	44	120	215	162	136	236	309	216	249	130	179	165	205	445
60.8256	0	370	43	118	210	159	132	231	307	213	247	128	177	162	202	441
60.9485	0	369	42	118	209	156	131	232	304	212	247	126	175	162	201	438
61.0714	0	369	45	120	212	157	129	231	302	212	249	127	175	164	202	438
61.1942	0	373	49	124	221	160	132	235	306	214	256	130	178	168	204	443
61.3171	0	376	51	127	227	165	134	238	308	217	261	133	182	170	207	447
61.44	0	380	54	133	231	179	139	243	310	220	266	136	185	174	209	451
61.5629	0	371	44	121	214	161	134	234	304	213	247	128	176	162	201	439
61.6858	0	366	42	117	210	154	129	231	302	209	244	125	173	159	198	433
61.8086	0	364	42	117	206	156	128	228	300	208	244	125	172	158	196	429
61.9315	0	365	43	118	211	155	127	228	298	208	247	125	174	162	198	429
62.0544	0	369	47	123	218	158	129	230	301	211	253	128	177	165	202	436
62.1773	0	372	50	126	224	163	131	237	305	214	259	132	181	168	205	441
62.3002	0	375	50	130	225	180	138	239	307	216	261	134	182	170	206	445
62.423	0	366	42	116	210	156	131	228	300	210	244	125	174	159	198	434
62.5459	0	365	42	118	206	156	127	228	297	208	244	125	173	159	198	431
62.6688	0	363	42	118	206	157	126	227	297	208	244	125	173	160	198	431
62.7917	0	367	45	120	215	156	128	227	298	210	249	127	175	164	201	434
62.9146	0	372	49	124	222	160	130	232	300	213	255	131	179	167	203	441
63.0374	0	376	52	127	228	166	133	237	305	216	261	134	184	172	208	449
63.1603	0	371	46	127	218	172	136	234	305	214	253	131	179	166	205	442
63.2832	0	367	42	116	209	154	128	229	300	211	244	126	174	160	200	436
63.4061	0	365	42	117	206	159	128	226	297	210	245	126	174	160	201	435
63.529	0	366	44	117	210	156	127	226	298	211	247	127	175	163	201	436
63.6518	0	368	48	123	219	157	129	231	303	212	254	129	179	167	205	441
63.7747	0	376	51	126	224	164	132	236	305	215	260	134	184	170	207	447
63.8976	0	381	54	130	231	169	134	242	308	219	266	137	188	175	212	455
64.0205	0	376	48	130	218	181	139	239	309	217	257	133	182	169	208	449
64.1434	0	371	43	117	209	155	129	231	304	213	246	127	178	162	203	443
64.2662	0	371	43	118	207	159	129	228	302	213	246	127	177	164	203	442
64.3891	0	373	44	118	210	157	129	229	302	212	248	126	177	164	204	442
64.512	0	373	48	123	219	158	130	232	305	215	255	129	180	168	208	447
64.6349	0	379	51	126	225	165	133	237	309	218	262	133	185	172	211	454
64.7578	0	385	54	130	232	169	136	243	311	221	267	137	189	177	214	461
64.8806	0	380	49	129	220	180	141	240	311	220	259	134	184	171	210	456
65.0035	0	374	44	118	211	156	129	232	307	215	248	127	179	164	206	449
65.1264	0	375	45	119	211	159	131	231	305	214	248	128	179	164	206	448
65.2493	0	376	44	120	212	158	130	230	305	214	250	127	180	166	207	448
65.3722	0	378	49	123	222	160	132	232	306	216	255	131	182	169	209	452
65.495	0	382	52	127	227	167	134	238	311	219	262	134	186	172	212	459
65.6179	0	388	55	131	233	172	138	245	315	222	268	138	191	177	215	465
65.7408	0	382	49	126	219	175	139	238	311	220	255	131	183	170	210	456
65.8637	0	376	46	118	212	159	130	233	306	216	248	128	180	164	205	450
65.9866	0	375	46	119	210	163	131	232	307	214	249	128	179	164	206	447
66.1094	0	377	46	120	214	159	131	232	307	215	251	127	180	168	207	448
66.2323	0	381	50	125	223	163	133	236	309	218	257	131	183	171	210	451
66.3552	0	384	54	128	230	167	135	242	311	220	264	135	186	174	211	457
66.4781	0	388	58	132	237	172	138	248	317	222	271	138	191	179	215	463
66.601	0	383	51	130	222	182	143	242	315	221	259	133	185	172	210	455
66.7238	0	378	46	119	213	158	131	234	307	216	248	127	180	164	204	444
66.8467	0	375	46	121	213	161	132	232	304	214	248	126	178	163	203	441
66.9696	0	373	45	120	211	160	129	233	305	213	249	127	178	164	203	440
67.0925	0	378	49	124	222	160	131	233	306	215	255	129	181	169	207	442
67.2154	0	381	52	129	226	166	135	240	307	217	262	133	184	172	210	447
67.3382	0	385	56	131	234	171	137	245	312	220	268	137	190	176	214	454
67.4611	0	382	54	133	225	185	143	246	314	220	263	135	186	174	212	451
67.584	0	376	45	119	213	158	132	234	308	214	247	126	178	163	205	441
67.7069	0	372	45	120	213	158	131	234	304	212	247	127	178	162	204	438
67.8298	0	371	44	119	212	161	129	231	303	212	249	127	177	163	204	438
67.9526	0	374	48	123	219	161	131	233	305	213	254	128	179	168	206	442
68.0755	0	379	52	128	227	166	134	238	308	216	260	132	183	171	210	446
68.1984	0	384	55	130	233	169	136	244	311	219	266	136	187	175	213	453
68.3213	0	376	49	128	220	179	140	239	311	216	257	131	181	170	208	447
68.4442	0	372	45	118	211	156	131	234	306	213	248	127	177	163	204	440
68.567	0	373	44	120	211	161	131	231	305	211	248	125	177	165	204	439
68.6899	0	371	45	120	214	158	130	230	304	212	250	126	178	167	205	440
68.8128	0	374	50	124	222	161	131	235	306	215	257	129	181	170	207	444
68.9357	0	378	53	128	229	166	135	242	310	217	263	134	185	173	211	449
69.0586	0	384	57	132	237	172	138	247	314	221	270	138	190	178	214	456
69.1814	0	383	56	136	234	188	144	249	316	222	269	138	189	180	215	458
69.3043	0	373	45	119	216	158	133	234	310	214	249	128	180	166	206	446
69.4272	0	373	46	119	214	159	131	235	308	213	250	127	178	165	205	443
69.5501	0	370	44	119	211	158	130	232	304	212	249	126	177	165	205	441
69.673	0	372	47	122	217	158	130	233	306	215	253	128	179	170	207	443
69.7958	0	376	51	128	227	163	132	240	310	216	261	133	183	172	210	449
69.9187	0	381	54	131	232	168	136	244	313	219	268	136	188	176	213	455
70.0416	0	387	58	135	240	176	139	251	316	222	275	141	193	181	217	462
70.1645	0	381	51	131	226	184	142	245	314	220	262	134	186	176	214	457
70.2874	0	374	46	120	216	156	132	236	310	216	252	128	180	167	208	450
70.4102	0	373	45	120	215	160	132	236	309	215	253	128	180	167	207	447
70.5331	0	374	45	121	217	161	131	232	307	215	253	130	180	169	208	448
70.656	0	376	49	124	223	162	131	237	309	217	260	132	183	173	211	452
70.7789	0	380	53	130	231	168	135	243	313	219	267	136	188	176	214	458
70.9018	0	388	58	133	237	173	137	250	317	222	273	138	193	181	218	465
71.0246	0	385	53	134	231	184	145	247	317	223	268	138	189	178	216	464
71.1475	0	377	46	120	216	158	132	237	311	217	252	130	181	169	211	455
71.2704	0	377	45	122	215	164	133	238	311	217	255	129	182	170	210	455
71.3933	0	378	47	122	216	160	131	234	311	217	255	130	182	171	211	455
71.5162	0	381	50	127	225	163	134	238	312	220	261	134	185	175	214	459
71.639	0	386	54	130	233	169	136	244	314	222	269	137	190	178	217	466
71.7619	0	389	58	134	240	173	139	252	320	224	276	141	194	183	220	473
71.8848	0	395	62	139	245	184	143	258	324	228	281	145	199	187	225	480
72.0077	0	387	51	129	226	178	143	246	319	224	262	135	188	175	217	469
72.1306	0	384	49	122	221	161	133	241	316	220	256	131	185	171	214	466
72.2534	0	382	48	122	217	163	134	241	315	220	257	132	184	170	213	464
72.3763	0	384	48	123	220	162	133	240	314	220	259	132	184	174	214	465
72.4992	0	388	53	129	231	166	136	242	316	222	265	135	188	177	217	470
72.6221	0	391	57	132	236	172	139	249	319	225	272	139	193	181	220	476
72.745	0	396	59	135	244	177	140	254	324	227	279	143	197	185	224	482
72.8678	0	397	59	142	242	195	147	258	326	230	279	144	198	188	225	485
72.9907	0	387	49	123	223	164	136	245	319	225	258	133	186	172	217	472
73.1136	0	385	50	123	221	164	135	242	318	222	257	132	184	171	217	474
73.2365	0	385	47	123	218	165	134	241	316	220	256	132	184	169	215	473
73.3594	0	387	51	125	224	166	134	241	317	222	260	134	185	173	214	470
73.4822	0	389	56	130	232	169	136	246	318	224	267	137	189	175	217	472
73.6051	0	395	57	134	239	173	139	252	322	226	274	140	192	180	221	478
73.728	0	393	56	136	236	189	144	253	324	228	273	141	193	181	221	477
73.8509	0	386	49	122	220	161	135	241	317	222	255	132	185	170	214	465
73.9738	0	384	49	123	221	164	134	240	316	221	256	133	185	170	213	465
74.0966	0	381	48	123	217	164	132	239	315	221	257	132	184	170	212	462
74.2195	0	385	52	126	225	165	134	240	317	222	262	134	187	174	216	467
74.3424	0	388	56	131	233	169	136	244	318	225	268	138	191	179	218	472
74.4653	0	387	59	133	240	175	140	249	321	227	273	141	195	182	223	477
74.5882	0	390	58	136	235	188	143	250	323	227	267	140	193	177	223	484
74.711	0	383	49	121	219	161	134	239	316	221	251	130	184	164	213	467
74.8339	0	382	48	122	218	163	133	240	313	220	253	132	184	165	211	460
74.9568	0	381	47	121	215	164	131	237	312	219	253	130	183	168	212	461
75.0797	0	382	50	124	226	162	132	238	315	220	258	133	185	172	214	465
75.2026	0	390	55	129	230	169	135	243	318	223	265	137	188	175	217	469
75.3254	0	392	58	132	236	172	138	248	319	226	269	139	193	180	220	475
75.4483	0	386	52	129	223	181	141	243	318	224	259	134	187	174	216	469
75.5712	0	382	48	120	216	158	131	236	314	219	251	129	183	167	212	462
75.6941	0	382	47	120	215	164	131	235	311	219	252	130	183	167	211	461
75.817	0	382	49	120	217	161	131	234	310	218	252	129	183	170	212	462
75.9398	0	384	52	125	225	164	132	237	313	221	258	133	186	173	214	466
76.0627	0	387	54	128	231	168	134	241	316	223	264	136	189	177	217	471
76.1856	0	392	57	132	236	178	137	246	319	226	270	139	193	180	219	475
76.3085	0	383	49	123	220	168	137	239	314	222	253	132	185	170	213	466
76.4314	0	380	47	120	216	159	130	235	311	218	249	129	181	166	209	461
76.5542	0	379	47	119	214	161	130	234	311	217	249	129	182	166	209	458
76.6771	0	381	48	122	217	161	129	232	310	219	251	129	182	169	211	459
76.8	0	384	53	126	224	163	132	236	311	221	257	133	185	172	213	464
76.9229	0	388	55	129	230	167	133	240	314	223	263	135	187	175	215	468
77.0458	0	390	57	134	233	178	137	245	319	225	268	139	191	178	218	474
77.1686	0	384	48	121	218	166	136	237	314	220	250	130	184	168	212	462
77.2915	0	379	46	119	213	158	130	231	308	218	246	128	181	163	208	456
77.4144	0	376	45	118	210	159	129	230	307	216	246	128	180	162	207	453
77.5373	0	375	47	120	213	159	127	229	306	216	248	129	181	165	207	452
77.6602	0	378	49	124	220	162	130	232	308	218	253	131	183	168	210	454
77.783	0	381	52	127	225	164	131	236	309	220	258	133	185	170	212	458
77.9059	0	379	52	131	225	180	137	239	312	222	260	135	186	173	213	459
78.0288	0	370	44	118	210	157	130	231	306	216	243	126	179	161	205	446
78.1517	0	367	44	118	207	156	128	228	302	212	242	126	178	160	203	440
78.2746	0	362	42	117	205	157	126	224	298	211	242	125	176	160	202	435
78.3974	0	362	44	119	213	155	125	225	300	211	246	127	177	164	203	436
78.5203	0	365	48	124	220	158	129	231	302	214	251	129	181	167	206	439
78.6432	0	369	50	127	224	164	132	234	304	218	258	133	184	170	208	443
78.7661	0	363	44	124	211	171	135	230	302	214	246	127	179	164	204	435
78.889	0	356	40	115	204	151	125	224	296	208	238	123	176	158	200	426
79.0118	0	355	39	115	202	156	124	223	295	207	241	123	174	158	200	426
79.1347	0	355	40	116	205	153	124	223	293	208	242	123	174	160	200	433
79.2576	0	355	44	121	214	156	126	226	295	210	248	128	178	163	203	440
79.3805	0	359	48	124	220	162	128	232	300	212	255	131	182	167	206	443
79.5034	0	360	48	127	217	178	136	235	302	215	255	132	182	169	206	443
79.6262	0	349	39	114	204	154	127	223	294	207	240	124	175	159	199	428
79.7491	0	343	39	113	202	153	124	220	291	205	238	122	173	158	197	421
79.872	0	342	39	114	198	155	123	221	292	205	238	123	174	160	196	419
79.9949	0	348	40	117	207	152	124	220	293	207	243	124	176	163	198	422
80.1178	0	353	44	120	214	157	126	226	295	210	249	129	178	166	201	429
80.2406	0	355	46	125	215	173	132	231	299	212	252	130	181	169	204	435
80.3635	0	348	39	115	203	153	125	223	295	208	239	123	175	161	198	426
80.4864	0	349	39	115	202	152	123	220	294	207	240	123	175	162	198	424
80.6093	0	351	40	117	203	155	125	220	293	208	242	124	175	164	200	423
80.7322	0	353	44	120	210	153	124	225	296	211	247	127	178	166	202	427
80.855	0	359	48	124	218	161	128	231	302	213	255	130	185	171	205	434
80.9779	0	362	47	126	214	176	135	231	303	215	253	131	182	171	206	434
81.1008	0	357	41	116	204	153	126	225	298	210	241	125	176	163	201	428
81.2237	0	358	42	118	204	159	126	226	299	211	243	126	178	164	203	430
81.3466	0	359	43	117	207	154	127	224	301	212	245	125	179	167	204	431
81.4694	0	364	47	121	215	158	129	228	303	215	251	129	183	169	208	436
81.5923	0	369	50	127	220	170	133	233	306	217	257	133	186	173	210	444
81.7152	0	361	42	117	205	161	131	228	303	214	244	126	179	166	206	437
81.8381	0	361	41	115	202	156	126	224	300	212	242	125	178	165	204	435
81.961	0	365	42	117	208	154	126	222	301	212	244	126	180	167	205	436
82.0838	0	367	44	119	212	155	126	226	302	214	249	128	181	170	208	440
82.2067	0	372	50	124	220	161	130	234	307	217	257	132	186	174	210	448
82.3296	0	371	49	127	219	176	137	234	310	219	255	133	187	174	212	449
82.4525	0	367	42	115	207	153	128	226	304	214	243	126	181	165	206	441
82.5754	0	368	43	117	206	158	127	225	302	214	243	126	182	167	208	441
82.6982	0	368	44	118	211	154	127	225	304	215	246	127	182	170	209	443
82.8211	0	372	48	123	217	159	129	231	308	219	254	131	186	173	212	447
82.944	0	378	54	127	226	165	132	238	311	222	261	135	192	178	216	454
83.0669	0	376	50	128	219	177	138	236	311	221	257	133	189	176	215	452
83.1898	0	370	45	116	209	155	127	230	307	217	244	127	183	167	209	445
83.3126	0	371	45	119	207	161	128	229	307	217	246	128	183	169	209	444
83.4355	0	374	45	120	211	159	129	230	306	218	249	129	185	172	212	446
83.5584	0	374	51	125	221	161	131	233	309	220	256	133	189	176	214	451
83.6813	0	379	55	129	230	167	135	242	315	224	265	137	194	179	218	456
83.8042	0	379	52	131	224	180	140	239	314	224	259	135	192	178	217	455
83.927	0	373	44	118	210	155	130	230	307	219	246	127	185	169	211	444
84.0499	0	370	45	121	209	162	130	230	307	218	248	128	185	171	212	443
84.1728	0	369	45	121	215	157	129	229	308	218	251	129	186	173	212	443
84.2957	0	373	50	125	221	162	132	234	309	221	258	133	189	176	215	446
84.4186	0	377	54	130	229	169	135	240	312	224	265	137	196	181	218	452
84.5414	0	371	47	128	216	176	139	236	311	221	255	132	188	175	214	445
84.6643	0	365	43	119	209	157	129	231	307	217	247	128	184	170	210	438
84.7872	0	368	45	120	210	164	130	231	306	217	250	129	185	172	212	438
84.9101	0	366	47	123	217	158	129	230	305	219	253	131	187	176	213	441
85.033	0	371	51	128	226	165	133	239	310	221	263	136	193	180	217	448
85.1558	0	374	55	132	234	170	136	246	314	225	271	140	198	187	222	457
85.2787	0	374	52	134	227	184	143	242	315	224	263	139	194	183	219	453
85.4016	0	366	45	120	212	156	130	233	307	219	250	129	186	173	213	445
85.5245	0	366	46	122	211	162	131	233	308	218	252	131	187	176	214	446
85.6474	0	367	46	124	214	161	131	235	309	219	255	131	187	178	215	447
85.7702	0	373	51	127	226	163	133	238	311	222	263	136	192	182	218	454
85.8931	0	376	56	131	234	171	137	247	314	225	271	140	199	187	222	461
86.016	0	382	59	139	240	186	143	253	320	228	279	144	202	193	225	467
86.1389	0	374	47	123	219	166	136	241	316	223	257	133	189	178	218	457
86.2618	0	375	47	122	215	162	133	237	313	221	256	132	188	178	216	455
86.3846	0	373	47	123	215	166	133	239	312	221	257	132	189	180	218	456
86.5075	0	376	51	128	225	163	133	238	314	222	263	134	191	184	219	459
86.6304	0	380	55	130	233	170	137	247	319	225	271	140	196	187	223	465
86.7533	0	386	58	135	239	177	140	253	322	229	278	144	202	194	226	472
86.8762	0	382	51	132	225	184	144	248	320	226	265	138	195	186	222	467
86.999	0	376	47	122	217	160	132	242	317	222	258	133	189	180	217	463
87.1219	0	379	48	125	218	168	135	241	317	224	261	134	190	182	218	462
87.2448	0	380	49	125	221	166	134	241	317	223	264	136	190	186	219	464
87.3677	0	381	54	131	231	168	136	248	319	225	272	139	196	188	223	469
87.4906	0	385	59	135	239	175	139	254	323	230	280	143	202	193	226	476
87.6134	0	383	53	136	229	187	146	250	323	228	271	141	198	188	221	471
87.7363	0	377	46	122	218	159	134	241	317	224	258	133	189	180	217	461
87.8592	0	376	48	125	216	168	134	240	316	222	260	134	189	182	217	462
87.9821	0	375	48	125	217	165	134	243	317	222	262	135	190	184	218	461
88.105	0	379	53	130	228	166	135	245	318	226	270	138	194	189	221	464
88.2278	0	383	57	134	236	174	139	252	320	229	277	142	200	193	224	470
88.3507	0	383	55	138	234	192	146	252	323	230	277	144	200	194	225	472
88.4736	0	373	46	121	216	160	134	240	316	222	257	133	190	179	214	459
88.5965	0	373	46	123	215	162	133	240	314	222	258	133	189	180	216	458
88.7194	0	370	46	123	215	164	132	238	311	221	258	133	188	182	216	455
88.8422	0	374	49	127	223	162	133	240	313	223	265	135	191	186	218	459
88.9651	0	376	54	132	233	170	135	247	317	225	273	140	195	189	222	465
89.088	0	383	59	136	238	177	140	253	320	228	279	145	201	195	226	472
89.2109	0	375	50	131	222	181	143	243	317	226	263	136	193	185	218	462
89.3338	0	370	46	121	217	159	132	237	312	221	255	132	189	179	214	457
89.4566	0	370	46	124	215	167	133	238	312	221	258	133	188	180	214	455
89.5795	0	372	48	124	217	163	132	238	311	221	261	133	188	181	215	454
89.7024	0	375	52	128	226	166	135	242	312	223	266	137	192	184	218	458
89.8253	0	379	55	133	233	172	136	246	317	224	273	140	196	189	221	463
89.9482	0	371	48	129	219	177	140	240	314	222	259	135	191	182	214	455
90.071	1	369	46	121	214	157	130	236	309	219	254	132	186	175	211	448
90.1939	0	366	46	123	211	164	130	235	307	217	255	131	186	178	212	447
90.3168	0	366	47	124	216	161	130	235	307	218	258	132	186	180	213	447
90.4397	0	369	52	129	225	164	133	240	311	221	266	136	190	183	215	451
90.5626	0	373	55	133	232	172	136	245	313	224	272	140	195	187	218	456
90.6854	0	365	46	126	215	172	137	237	309	220	256	132	187	177	210	445
90.8083	0	358	44	119	210	155	128	232	305	214	252	128	184	174	206	439
90.9312	0	358	43	121	209	159	128	231	303	213	252	130	183	173	207	436
91.0541	0	359	44	122	212	158	128	230	302	214	254	130	183	176	208	437
91.177	0	362	49	126	219	160	130	235	303	216	260	134	186	179	211	441
91.2998	0	366	53	129	227	166	132	240	308	219	267	137	191	183	214	447
91.4227	0	359	45	127	214	175	137	235	305	217	254	132	186	177	208	439
91.5456	0	352	41	117	206	152	126	227	296	211	247	127	180	169	203	429
91.6685	0	350	41	118	202	156	125	224	296	209	247	127	179	169	203	428
91.7914	0	348	42	118	206	154	123	224	296	210	248	127	179	172	204	427
91.9142	0	354	45	123	214	156	126	227	298	213	254	130	182	176	208	430
92.0371	0	359	49	126	220	161	128	232	298	215	260	134	187	179	209	436
92.16	0	354	46	128	216	171	134	231	300	214	255	131	184	175	207	433
92.2829	0	346	39	114	202	150	123	224	294	208	242	124	177	167	202	423
92.4058	0	345	39	116	200	153	124	222	292	207	242	124	177	166	200	421
92.5286	0	345	39	116	202	151	122	219	289	206	243	125	176	168	202	420
92.6515	0	349	43	121	211	153	123	223	292	208	249	127	179	173	205	425
92.7744	0	352	47	124	216	157	125	228	296	212	255	131	183	176	207	430
92.8973	0	353	46	125	213	171	132	228	297	213	253	131	183	175	207	431
93.0202	0	344	38	115	200	151	123	221	290	207	240	124	175	166	200	422
93.143	0	343	38	116	199	154	122	219	289	206	242	124	176	166	201	422
93.2659	0	343	39	116	201	152	122	219	290	206	243	124	176	168	200	420
93.3888	0	347	43	119	210	153	123	222	291	208	248	127	179	171	204	424
93.5117	0	350	46	124	215	158	126	227	294	211	255	131	183	175	206	430
93.6346	0	354	49	129	220	171	132	230	299	214	259	133	185	178	208	434
93.7574	0	343	39	117	202	154	126	222	293	208	241	123	177	167	201	423
93.8803	0	342	38	115	199	151	122	219	289	205	239	123	175	165	199	418
94.0032	0	339	38	116	198	151	121	217	287	205	240	123	174	165	198	416
94.1261	0	340	39	117	205	151	121	218	290	206	244	125	176	169	201	417
94.249	0	345	44	122	211	155	124	225	293	209	252	128	181	172	205	424
94.3718	0	350	48	125	218	159	127	229	296	213	257	132	185	177	207	429
94.4947	0	346	44	126	208	173	134	229	295	211	251	129	181	173	205	426
94.6176	0	338	37	114	198	150	122	221	290	205	238	122	175	164	196	416
94.7405	0	337	36	115	197	151	122	219	288	204	240	123	174	164	198	413
94.8634	0	338	37	115	200	150	121	216	287	204	241	123	174	166	198	412
94.9862	0	340	41	119	207	152	123	221	289	206	247	126	177	170	202	417
95.1091	0	346	46	124	215	157	126	227	295	210	255	130	183	173	205	424
95.232	0	351	49	127	222	162	130	233	299	213	260	134	188	178	209	431
95.3549	0	348	44	128	214	174	135	230	299	213	253	131	183	174	206	427
95.4778	0	341	38	116	201	150	125	223	292	206	241	124	176	165	200	417
95.6006	0	338	38	118	199	156	125	222	292	206	243	124	176	165	200	416
95.7235	0	338	38	117	201	152	123	220	292	207	244	125	176	168	200	415
95.8464	0	344	43	121	209	155	125	224	293	210	250	128	179	171	203	419
95.9693	0	346	46	125	216	160	128	230	297	212	258	132	184	175	205	425
96.0922	0	347	47	130	217	177	135	235	301	214	258	133	185	177	207	428
96.215	0	338	38	116	201	152	126	224	294	208	242	125	177	165	200	415
96.3379	0	337	38	117	199	156	125	221	292	207	244	124	176	167	200	413
96.4608	0	337	38	117	199	155	124	223	292	207	243	124	176	168	200	412
96.5837	0	339	41	120	208	153	125	225	295	209	251	128	179	171	202	415
96.7066	0	345	46	125	215	160	128	231	298	213	257	132	184	175	206	421
96.8294	0	349	50	130	222	166	132	237	301	216	265	137	190	179	210	429
96.9523	0	342	42	127	209	175	136	233	301	213	253	131	182	172	206	423
97.0752	0	337	38	117	200	150	125	225	295	208	243	125	178	167	199	415
97.1981	0	336	38	118	198	156	126	224	295	207	245	125	177	166	200	413
97.321	0	336	39	117	203	152	125	223	292	208	246	126	176	169	201	413
97.4438	0	340	43	123	211	156	126	227	295	210	253	128	182	173	204	418
97.5667	0	345	47	126	218	161	129	232	300	213	259	132	186	177	207	425
97.6896	0	350	50	133	222	175	136	238	305	217	265	136	190	179	211	431
97.8125	0	341	40	120	202	159	130	226	298	211	245	127	179	169	202	420
97.9354	0	338	38	117	199	155	124	224	295	208	244	125	177	167	201	417
98.0582	0	337	38	117	199	155	124	223	294	207	245	125	177	167	201	414
98.1811	0	341	41	119	206	152	125	221	295	209	247	126	178	171	203	417
98.304	0	345	46	125	212	157	127	228	296	211	254	130	183	175	205	424
98.4269	0	348	49	127	218	161	130	233	300	214	260	133	187	178	210	430
98.5498	0	344	43	125	206	172	134	229	300	212	250	128	181	172	206	423
98.6726	0	340	38	116	200	150	125	224	294	207	242	125	177	165	201	417
98.7955	0	340	38	117	199	156	125	223	292	207	243	125	176	167	201	415
98.9184	0	339	39	118	202	153	124	222	292	207	245	125	177	169	202	416
99.0413	0	343	44	122	210	155	126	226	296	210	253	128	180	172	206	422
99.1642	0	350	48	126	218	161	129	231	300	213	258	133	186	177	208	427
99.287	0	353	50	132	222	173	134	237	302	216	262	136	189	179	211	432
99.4099	0	343	40	119	204	159	130	227	297	209	244	125	179	168	203	421
99.5328	0	339	37	116	198	153	124	222	293	207	242	123	176	165	201	415
99.6557	0	339	38	116	198	155	122	220	291	206	242	124	176	165	200	413
99.7786	0	338	39	117	203	152	123	221	290	206	244	125	177	169	202	415
99.9014	0	343	44	124	210	155	125	226	294	209	251	128	180	173	205	419
100.024	0	348	48	127	218	161	128	231	298	212	259	132	186	176	208	425
100.147	0	350	49	133	222	175	135	235	302	215	262	135	188	179	211	429
100.27	0	342	40	118	203	156	128	224	294	208	242	125	178	168	203	418
100.393	0	339	38	117	199	152	123	221	292	207	241	125	176	165	201	416
100.516	0	338	39	116	197	154	123	221	292	205	242	124	176	166	201	414
100.639	0	341	40	118	203	155	123	223	291	207	246	125	178	169	204	416
100.762	0	344	46	123	212	158	127	225	294	210	252	129	183	173	207	421
100.884	0	349	48	126	218	161	129	231	298	212	259	132	187	177	210	429
101.007	0	347	45	127	212	171	135	228	299	212	253	130	182	173	207	425
101.13	0	342	39	115	201	150	125	223	293	207	241	123	176	165	202	416
101.253	0	340	39	118	198	156	124	221	291	206	242	124	176	167	202	415
101.376	0	341	40	118	202	152	123	221	292	206	245	124	177	169	202	416
101.499	0	344	44	122	211	155	126	225	295	209	251	126	180	173	206	419
101.622	0	350	49	126	218	161	129	231	298	212	258	131	185	176	208	426
101.745	0	355	52	130	224	167	132	237	302	215	264	135	191	181	212	434
101.868	0	348	43	127	209	174	135	232	301	213	250	128	182	173	206	424
101.99	0	343	39	117	202	151	124	225	296	207	243	123	178	165	202	416
102.113	0	344	40	118	201	156	126	222	293	206	244	124	176	167	201	414
102.236	0	341	41	117	203	153	125	223	292	207	246	124	176	168	201	414
102.359	0	346	44	123	212	156	126	226	295	209	253	127	180	173	205	419
102.482	0	354	49	126	219	161	129	232	300	213	260	131	186	177	208	425
102.605	0	358	52	130	226	166	133	238	303	217	266	137	191	181	211	433
102.728	0	358	50	134	223	183	139	240	305	218	265	136	189	183	212	434
102.851	0	348	41	118	207	154	129	229	300	210	246	125	181	170	201	421
102.973	0	350	41	119	205	156	127	227	297	209	247	126	179	168	202	419
103.096	0	349	41	119	205	156	127	224	294	209	248	125	178	170	203	418
103.219	0	351	45	122	212	156	128	227	296	211	253	127	181	174	205	421
103.342	0	356	49	127	219	161	130	234	300	213	260	131	185	178	209	429
103.465	0	361	52	129	227	167	133	240	305	217	266	135	190	183	212	436
103.588	0	360	50	132	221	180	140	239	306	217	264	134	188	180	211	434
103.711	0	354	42	118	208	154	129	231	299	211	249	127	180	170	203	425
103.834	0	353	43	121	207	161	129	230	301	212	252	127	180	172	205	425
103.956	0	356	43	121	208	157	128	229	300	210	252	127	180	173	205	426
104.079	0	360	46	124	216	159	131	232	302	213	257	130	183	176	209	430
104.202	0	364	50	128	224	165	133	237	306	216	265	134	188	181	211	436
104.325	0	370	53	131	230	169	136	243	311	219	272	138	194	185	215	444
104.448	0	367	50	134	223	180	141	242	311	220	264	134	189	181	211	439
104.571	0	362	43	119	209	155	131	233	304	213	250	126	181	170	206	430
104.694	0	360	43	121	207	162	130	230	303	212	251	127	181	171	206	430
104.817	0	360	43	121	207	159	128	232	304	211	251	127	180	173	206	430
104.94	0	364	46	124	217	159	131	232	305	214	258	129	183	177	209	433
105.062	0	369	51	129	223	164	133	238	307	217	264	133	188	180	212	439
105.185	0	373	54	132	229	170	135	242	311	220	270	136	193	184	216	446
105.308	0	373	53	134	225	184	143	242	314	220	268	136	191	183	215	445
105.431	0	365	43	119	208	156	131	233	307	213	249	126	181	171	206	432
105.554	0	363	43	119	209	156	130	232	304	213	249	127	180	171	206	429
105.677	0	361	43	119	205	158	128	229	301	212	249	126	179	171	206	428
105.8	0	361	43	122	213	157	128	230	304	214	255	128	182	175	209	429
105.923	0	369	49	128	219	161	132	235	308	215	261	131	186	178	211	433
106.045	0	371	51	130	225	167	134	240	308	220	266	135	191	183	214	438
106.168	0	372	52	135	227	184	140	246	311	221	269	136	191	184	215	440
106.291	0	361	43	120	209	158	132	232	306	214	249	126	182	171	204	426
106.414	0	358	42	120	205	158	129	229	303	212	249	127	180	170	204	422
106.537	0	355	41	120	202	158	128	229	299	211	248	125	179	169	203	417
106.66	0	355	42	121	209	157	128	229	299	211	253	128	181	173	206	419
106.783	0	356	47	127	218	161	130	232	303	213	259	130	184	177	209	423
106.906	0	364	50	129	223	165	134	238	306	218	266	134	189	180	211	428
107.028	0	362	50	134	222	182	140	241	306	219	266	135	190	182	212	429
107.151	0	353	40	119	206	155	130	229	300	212	247	125	181	169	201	416
107.274	0	348	40	118	203	156	126	226	298	209	247	125	178	168	202	412
107.397	0	347	39	118	205	155	126	226	295	208	248	125	178	169	202	408
107.52	0	350	42	122	208	156	127	228	294	210	251	127	179	173	204	411
107.643	0	353	48	126	217	160	129	231	297	213	258	131	184	177	206	418
107.766	0	357	50	129	224	165	131	238	303	216	265	134	189	182	210	425
107.889	0	363	53	136	228	180	138	241	306	219	270	137	192	185	213	430
108.012	0	352	42	122	208	162	132	230	299	212	249	128	181	171	203	416
108.134	0	349	40	119	204	155	126	227	295	208	248	125	180	168	201	411
108.257	0	346	40	119	202	157	125	225	294	207	246	125	177	170	201	410
108.38	0	348	41	120	207	156	125	226	294	208	251	127	179	173	203	411
108.503	0	353	46	125	217	160	128	230	294	211	258	130	183	176	206	416
108.626	0	357	49	129	222	165	130	235	300	214	265	134	187	180	209	424
108.749	0	360	53	135	228	176	135	243	305	217	270	138	193	184	212	430
108.872	0	353	42	125	210	170	134	232	300	213	253	129	183	173	204	417
108.995	0	348	40	120	208	153	127	228	295	209	248	126	178	169	201	411
109.117	0	346	40	120	202	158	126	226	293	207	248	126	177	169	200	408
109.24	0	345	40	120	206	156	124	226	293	207	251	127	179	172	202	408
109.363	0	351	45	126	215	160	127	230	296	210	257	130	182	176	205	412
109.486	0	356	49	129	221	163	130	234	297	213	263	134	187	179	208	418
109.609	0	354	47	132	219	178	136	235	299	214	262	133	185	178	207	418
109.732	0	343	38	118	203	155	126	227	293	206	246	124	179	167	198	406
109.855	0	343	39	120	203	157	124	225	291	206	247	126	177	168	199	402
109.978	0	342	39	119	202	156	123	225	288	204	248	125	176	168	200	402
110.1	0	345	42	122	210	156	124	225	290	206	252	127	179	172	202	405
110.223	0	349	48	127	218	162	125	231	294	209	260	132	185	176	205	411
110.346	0	356	50	130	223	168	130	238	298	213	267	136	189	180	209	418
110.469	0	352	46	132	216	178	136	234	296	213	259	132	185	176	204	413
110.592	0	343	38	118	202	153	124	225	290	206	244	124	177	166	198	404
110.715	0	341	38	119	201	156	123	224	288	203	246	124	176	167	196	401
110.838	0	343	37	117	203	153	121	220	287	204	246	124	176	167	198	401
110.961	0	346	42	121	210	155	122	224	288	206	252	127	178	172	201	405
111.084	0	351	47	126	216	159	126	231	292	208	259	131	184	175	205	412
111.206	0	355	49	130	223	167	129	237	298	212	265	135	189	179	209	420
111.329	0	351	43	127	209	175	133	231	294	210	251	128	181	172	205	412
111.452	0	345	38	117	200	152	122	224	288	204	243	123	175	164	200	406
111.575	0	343	38	118	198	156	122	221	287	203	243	124	174	163	199	406
111.698	0	345	39	118	202	153	120	222	287	202	245	123	174	165	199	408
111.821	0	350	42	121	209	156	123	224	289	205	250	126	177	169	202	411
111.944	0	354	46	125	216	161	125	230	291	208	257	130	182	172	205	417
112.067	0	355	47	129	216	176	132	231	294	210	257	131	181	173	206	419
112.189	0	348	38	116	201	152	122	223	290	203	241	123	174	162	198	410
112.312	0	349	38	118	200	157	121	221	288	202	243	123	174	164	198	409
112.435	0	349	39	117	201	153	120	219	287	202	243	123	173	164	199	409
112.558	0	351	41	119	207	153	121	224	289	203	248	125	176	168	201	414
112.681	0	357	47	125	214	160	125	230	293	207	256	128	181	172	205	421
112.804	0	362	49	127	221	165	129	234	296	210	263	133	186	177	208	427
112.927	0	356	42	125	207	173	131	229	294	208	249	128	178	170	204	419
113.05	0	349	37	115	200	151	122	224	290	203	241	122	174	162	199	414
113.172	0	351	39	117	197	156	122	221	290	203	241	123	173	162	199	413
113.295	0	353	38	117	200	153	120	220	288	203	243	122	173	164	200	414
113.418	0	355	43	120	209	156	123	224	290	204	248	124	177	169	203	419
113.541	0	360	46	124	215	161	126	230	295	208	256	128	182	172	206	425
113.664	0	365	48	129	219	174	132	235	299	210	259	132	185	174	209	431
113.787	0	356	40	118	201	158	127	225	292	206	241	123	176	163	202	418
113.91	0	354	38	115	197	151	122	222	289	202	239	121	173	160	198	416
114.033	0	350	37	115	196	155	121	219	290	201	241	120	172	161	199	415
114.156	0	355	39	117	203	150	120	219	291	203	243	122	174	163	201	418
114.278	0	358	42	121	209	156	125	226	294	206	251	126	178	168	204	422
114.401	0	361	47	125	215	161	127	230	296	209	255	128	182	170	207	427
114.524	0	362	46	128	214	177	134	234	300	211	256	130	183	172	208	430
114.647	0	353	38	114	199	153	124	224	294	204	239	121	174	161	200	418
114.77	0	355	38	116	199	155	123	221	291	204	240	121	174	160	200	415
114.893	0	353	38	116	196	154	121	220	291	203	240	121	173	161	200	416
115.016	0	355	40	117	205	153	122	221	292	204	244	122	176	165	203	419
115.139	0	360	44	121	210	158	125	227	296	208	250	126	180	167	205	423
115.261	0	364	46	125	216	162	128	232	298	211	256	130	185	172	209	429
115.384	0	359	43	127	208	172	133	227	298	209	249	125	179	168	205	425
115.507	0	352	38	113	197	150	123	222	293	203	237	121	175	159	201	417
115.63	0	352	38	115	195	155	123	220	292	203	238	121	174	160	201	414
115.753	0	353	38	115	199	152	122	219	290	203	239	120	174	161	201	414
115.876	0	354	41	117	207	153	124	222	292	205	244	124	176	165	202	417
115.999	0	357	46	123	212	158	126	228	297	207	251	126	181	168	207	423
116.122	0	364	48	126	218	163	130	233	302	210	257	130	185	172	209	430
116.244	11	366	50	132	221	179	136	236	302	213	260	132	187	175	211	433
116.367	0	355	39	117	202	155	127	224	296	206	240	122	176	161	202	419
116.49	0	352	38	115	198	154	124	223	294	202	238	121	174	159	199	414
116.613	0	349	37	115	194	155	123	221	291	202	238	120	173	159	199	412
116.736	0	351	38	116	200	153	122	222	290	203	241	121	174	163	201	413
116.859	0	354	44	121	210	156	125	226	294	205	248	123	177	166	203	417
116.982	0	357	46	125	216	160	128	230	298	208	254	128	181	169	206	423
117.105	0	364	49	127	220	166	131	237	302	211	260	131	185	173	208	430
117.228	0	360	44	126	209	176	136	234	300	209	252	127	180	168	205	424
117.35	0	354	38	115	201	151	125	226	295	204	240	122	174	159	199	417
117.473	0	352	38	117	199	158	125	225	295	204	242	122	175	160	200	415
117.596	0	353	39	117	203	154	124	224	295	205	243	123	174	162	200	414
117.719	0	356	42	120	210	154	126	228	296	207	249	125	177	166	203	421
117.842	0	361	46	124	217	161	128	235	301	209	255	128	182	170	206	426
117.965	0	365	49	127	222	167	131	240	305	212	261	133	186	173	209	435
118.088	0	367	49	131	220	183	139	241	307	214	262	133	185	175	209	435
118.211	0	358	40	117	203	155	129	230	301	208	244	124	177	161	202	424
118.333	0	358	40	117	201	159	127	228	300	207	245	124	175	162	201	423
118.456	0	359	41	117	203	158	126	230	300	206	245	123	175	162	201	423
118.579	0	363	44	121	210	156	128	229	301	209	249	125	178	166	203	426
118.702	0	367	47	124	217	162	130	234	303	212	256	129	182	170	206	432
118.825	0	372	50	128	223	166	131	240	307	214	262	132	186	173	209	438
118.948	0	373	51	132	223	182	138	244	311	216	265	133	187	176	211	441
119.071	0	366	42	118	206	157	130	232	305	211	247	125	178	163	203	430
119.194	0	365	42	118	206	157	128	230	302	210	246	125	178	163	204	429
119.316	0	364	42	119	203	158	127	230	302	209	246	124	177	164	203	429
119.439	0	365	43	120	211	156	127	231	303	210	250	125	179	168	206	432
119.562	0	372	48	125	218	161	130	235	306	214	256	129	183	171	209	437
119.685	0	374	51	129	224	166	131	240	307	215	263	133	188	174	212	443
119.808	0	375	49	130	221	180	137	241	311	217	260	132	186	174	211	443
119.931	0	366	41	117	206	155	129	231	304	210	244	124	179	163	203	431
120.054	0	367	42	117	203	157	127	229	301	209	244	125	178	161	202	428
120.177	0	365	41	118	202	157	125	227	298	207	243	123	177	162	203	428
120.3	0	365	44	120	210	155	125	228	300	209	248	124	178	167	205	429
120.422	0	369	48	125	218	160	128	233	303	211	255	128	183	169	208	433
120.545	0	374	50	127	223	164	130	238	305	214	260	132	187	173	211	439
120.668	0	369	47	128	217	175	136	235	304	214	253	129	182	170	208	434
120.791	0	360	41	115	202	152	125	226	298	206	240	122	176	160	201	424
120.914	0	360	40	115	202	156	123	223	295	204	240	122	176	158	200	420
121.037	0	359	39	116	200	154	123	223	293	204	240	121	175	160	200	418
121.16	0	359	42	119	209	153	123	224	293	205	244	123	176	164	203	421
121.283	0	363	46	122	214	159	125	229	296	207	250	126	180	167	206	426
121.405	0	367	48	126	219	164	128	234	300	211	257	129	184	171	209	432
121.528	0	362	43	125	208	172	133	230	297	208	246	126	178	165	205	425
121.651	0	355	39	114	201	151	123	222	291	202	237	121	174	158	200	417
121.774	0	350	38	116	199	155	122	221	289	201	237	120	173	158	198	415
121.897	0	351	38	115	201	151	121	219	289	201	239	121	172	159	198	414
122.02	0	353	41	118	206	154	122	222	290	203	243	122	175	163	201	417
122.143	0	357	45	123	213	156	124	227	292	205	249	125	178	166	203	422
122.266	0	357	45	126	214	171	130	232	295	206	252	127	180	168	205	425
122.388	0	348	37	116	199	151	124	222	290	201	236	119	171	157	196	412
122.511	0	346	36	113	196	151	120	220	285	199	235	119	170	155	195	407
122.634	0	343	36	114	195	151	119	217	283	198	235	118	170	156	194	405
122.757	0	343	38	114	203	149	119	217	286	199	240	120	171	159	195	406
122.88	0	349	41	120	210	154	123	223	289	203	245	123	174	162	198	410
123.003	0	353	45	122	215	159	126	227	291	205	252	128	179	166	201	415
123.126	0	356	48	128	222	171	130	234	295	208	257	129	182	169	204	422
123.249	0	346	38	118	203	157	128	224	290	203	239	122	173	159	196	411
123.372	0	341	36	114	197	150	121	219	287	198	236	119	169	155	195	404
123.494	0	342	36	114	195	152	121	217	284	198	236	119	169	155	194	402
123.617	0	342	37	114	200	151	118	218	284	199	238	119	170	159	194	403
123.74	0	346	41	120	208	153	123	223	288	202	245	123	173	162	198	408
123.863	0	352	45	123	215	158	125	228	293	205	252	127	178	165	201	415
123.986	0	358	49	126	222	164	129	235	297	208	259	131	184	169	205	422
124.109	0	360	51	133	225	181	136	238	299	211	263	134	185	173	208	426
124.232	0	351	39	117	205	155	126	227	295	204	241	123	174	159	199	414
124.355	0	351	39	116	201	154	124	225	293	202	241	121	173	158	198	413
124.477	0	350	38	116	199	155	123	222	290	202	240	122	172	157	198	411
124.6	0	351	40	117	207	153	123	223	291	203	243	123	173	162	199	414
124.723	0	356	41	119	213	158	126	229	295	206	251	126	177	165	202	419
124.846	0	362	47	125	220	163	129	234	300	209	256	129	182	169	206	426
124.969	0	367	51	128	226	168	132	241	304	213	263	134	187	173	209	433
125.092	0	363	44	127	213	178	137	237	302	211	253	129	180	168	206	428
125.215	0	357	39	116	204	152	125	228	297	205	244	123	175	160	200	420
125.338	0	357	40	118	203	161	126	227	297	206	244	124	174	161	199	418
125.46	0	357	40	117	204	154	126	227	295	206	244	124	174	163	200	419
125.583	0	360	44	123	214	160	127	231	297	208	252	127	178	166	204	424
125.706	0	366	49	126	221	163	130	238	303	211	258	131	182	170	206	429
125.829	0	371	51	130	228	169	134	246	307	215	266	135	187	174	210	435
125.952	0	370	52	136	228	187	141	246	309	217	267	136	188	177	211	435
126.075	0	360	42	119	208	158	129	233	303	210	245	124	177	162	202	423
126.198	0	359	41	117	207	159	127	231	301	208	246	125	175	159	201	425
126.321	0	359	40	118	204	158	126	232	299	207	245	125	175	158	199	423
126.444	0	362	43	121	209	159	127	233	299	208	249	126	175	163	200	423
126.566	0	367	48	126	218	163	129	236	301	210	255	129	179	167	202	426
126.689	0	370	51	128	226	167	131	241	306	213	262	132	182	169	205	430
126.812	0	374	54	134	231	180	137	246	310	215	267	137	186	173	207	435
126.935	0	365	43	121	211	166	134	234	303	211	248	126	179	162	196	422
127.058	0	364	42	118	209	156	126	232	299	207	244	125	175	159	194	416
127.181	0	360	41	119	205	160	126	230	299	205	245	124	173	159	196	415
127.304	0	363	42	120	209	158	126	230	299	207	248	126	175	162	198	416
127.427	0	365	48	126	217	161	128	233	300	210	253	128	179	166	200	421
127.549	0	368	50	128	223	165	130	239	304	211	260	132	184	170	204	427
127.672	0	370	50	133	222	182	137	243	307	215	262	133	184	173	207	431
127.795	0	364	42	119	208	157	128	233	300	209	247	126	176	162	200	420
127.918	0	364	41	120	206	158	127	229	299	208	246	125	176	163	201	421
128.041	0	363	42	120	205	159	126	229	297	208	247	124	177	165	202	421
128.164	0	364	44	121	212	158	126	230	300	210	251	127	179	169	204	425
128.287	0	369	49	126	219	164	130	236	304	212	258	130	184	171	206	433
128.41	0	370	50	130	221	178	135	239	304	215	260	133	186	175	209	437
128.532	0	366	42	118	206	158	129	229	299	210	245	126	178	164	201	425
128.655	0	375	42	118	206	161	126	232	300	207	249	125	179	165	200	426
128.778	0	376	42	119	204	163	126	234	300	208	250	126	176	165	203	436
128.901	0	372	43	121	210	162	127	234	300	209	254	128	178	169	204	441
129.024	0	370	48	126	219	163	130	237	301	212	258	131	183	171	206	444
129.147	0	369	50	131	220	179	135	240	306	214	261	133	184	173	208	443
129.27	0	359	40	118	205	157	128	229	299	208	243	125	177	161	200	428
129.393	0	358	40	117	202	157	125	227	295	207	242	124	175	161	199	425
129.516	0	358	41	118	200	156	125	224	294	205	241	123	175	161	200	420
129.638	0	363	42	119	209	155	125	225	296	206	245	125	177	165	201	420
129.761	0	367	47	124	216	160	126	232	298	209	252	128	181	167	205	422
129.884	0	366	48	127	214	177	134	234	300	211	252	130	183	167	206	425
130.007	0	355	40	115	201	152	124	223	292	204	238	121	174	158	197	416
130.13	0	353	40	116	197	156	122	223	292	203	239	122	174	159	197	415
130.253	0	356	41	117	202	154	123	223	293	204	241	123	175	162	198	417
130.376	0	359	44	120	211	157	125	226	294	207	247	126	178	166	202	423
130.499	0	362	50	125	217	163	128	231	297	210	253	129	184	170	204	429
130.621	0	356	42	121	205	167	130	225	296	208	242	125	177	163	201	420
130.744	0	355	40	115	201	153	122	222	292	205	238	123	175	160	198	417
130.867	0	356	41	117	203	156	125	222	292	205	240	123	177	163	201	419
130.99	0	355	43	120	208	154	124	223	294	207	244	125	179	165	202	421
131.113	0	360	49	124	214	161	128	231	298	209	251	128	183	167	205	425
131.236	0	362	46	125	210	173	133	229	299	210	248	128	182	167	205	425
131.359	0	357	42	115	201	152	125	223	294	206	238	123	177	159	201	419
131.482	0	357	42	118	203	159	126	223	294	207	240	123	177	163	203	420
131.604	0	360	43	119	207	155	126	224	297	207	244	125	179	165	204	423
131.727	0	365	47	123	216	161	129	231	299	211	251	127	185	169	208	429
131.85	0	368	49	130	217	179	137	235	302	213	254	130	187	173	209	433
131.973	0	360	42	115	203	154	127	224	297	207	239	123	178	163	203	423
132.096	0	361	43	117	202	157	126	226	298	208	242	123	179	165	204	423
132.219	0	365	44	120	205	158	127	226	299	209	244	123	179	167	205	424
132.342	0	366	47	123	216	158	129	230	301	211	251	128	184	171	206	428
132.465	0	368	52	131	222	175	136	237	306	215	259	132	189	175	210	433
132.588	0	360	42	118	204	157	131	229	302	209	242	123	180	164	202	421
132.71	0	356	42	117	202	155	127	227	298	208	241	123	178	163	202	418
132.833	0	357	42	120	205	159	128	226	299	209	243	124	178	166	202	418
132.956	0	356	45	122	211	155	128	228	301	210	250	127	182	170	204	419
133.079	0	361	50	127	222	165	132	238	307	214	259	132	188	174	208	426
133.202	0	357	46	128	214	176	140	234	305	213	251	129	184	170	204	421
133.325	0	351	40	117	203	152	128	226	297	208	240	123	178	162	200	413
133.448	0	350	42	119	203	161	129	229	299	209	244	125	178	166	201	414
133.571	0	350	43	121	209	156	128	228	301	209	247	126	180	167	203	415
133.693	0	355	48	126	219	162	132	234	304	214	255	130	186	173	206	421
133.816	0	357	50	133	221	183	140	239	307	216	258	133	188	176	209	425
133.939	0	349	40	118	204	154	129	228	300	209	242	124	179	164	200	414
134.062	0	350	41	120	205	160	128	230	302	209	246	125	179	169	203	415
134.185	0	352	43	121	208	160	129	230	301	211	248	127	180	170	204	417
134.308	0	354	47	125	219	161	131	234	304	214	256	130	186	173	206	422
134.431	0	359	52	132	228	175	137	241	308	218	263	135	191	178	210	429
134.554	0	352	42	121	209	165	134	234	305	212	247	127	183	168	200	419
134.676	0	350	41	119	209	156	129	228	302	211	245	127	180	167	202	418
134.799	0	349	44	122	210	161	130	230	302	211	248	127	180	171	204	418
134.922	0	354	46	123	217	160	131	233	304	213	254	129	184	173	207	421
135.045	0	358	51	129	225	168	134	241	309	216	262	134	191	176	210	426
135.168	0	356	47	130	217	179	140	237	307	215	254	132	186	172	206	422
135.291	0	349	41	118	207	154	127	230	300	211	243	125	179	164	202	414
135.414	0	350	42	121	207	163	130	232	301	210	247	127	180	167	204	414
135.537	0	351	45	122	213	158	129	230	302	211	249	127	181	170	205	415
135.66	0	356	49	126	221	163	132	236	304	213	257	131	186	173	208	422
135.782	0	359	51	134	224	184	139	242	307	217	260	134	189	177	209	425
135.905	0	348	42	117	206	156	129	229	301	210	242	123	181	163	200	412
136.028	0	349	41	119	210	155	127	229	299	209	244	124	178	166	202	410
136.151	0	350	42	120	209	158	129	229	299	210	246	125	178	167	203	412
136.274	0	353	46	123	217	158	129	231	300	211	252	128	183	172	205	415
136.397	0	357	51	129	226	166	132	240	306	214	262	133	188	177	209	422
136.52	0	358	50	132	222	183	140	240	308	216	259	133	189	176	208	422
136.643	0	350	42	117	207	152	128	228	300	209	241	124	180	164	198	411
136.765	0	351	41	120	206	159	128	229	299	210	244	125	179	166	201	412
136.888	0	351	43	119	210	159	128	228	300	210	246	125	179	168	203	412
137.011	0	355	48	125	219	159	130	235	304	213	253	127	183	171	206	417
137.134	0	361	52	130	228	169	134	242	307	215	261	133	190	177	210	425
137.257	0	364	56	138	233	185	142	246	310	219	267	137	193	180	212	429
137.38	0	356	45	120	211	160	133	234	306	212	245	126	182	167	202	418
137.503	0	357	44	119	209	158	130	233	303	211	247	126	181	166	203	417
137.626	0	358	45	121	208	162	131	232	303	211	247	126	180	168	205	418
137.748	0	360	47	124	218	160	130	233	304	213	252	128	183	171	207	422
137.871	0	363	53	129	227	167	133	241	309	215	261	132	188	176	211	428
137.994	0	370	57	133	234	174	138	250	313	219	269	137	193	181	214	435
138.117	0	372	55	136	231	188	145	248	314	222	267	137	194	181	213	435
138.24	0	361	45	120	213	156	132	235	307	214	247	126	183	167	205	423
138.363	0	360	46	123	211	165	132	235	307	214	251	128	182	169	207	423
138.486	0	359	46	122	212	164	132	234	307	213	251	128	182	170	206	422
138.609	0	360	48	126	221	163	134	239	307	215	257	131	186	174	210	424
138.732	0	365	53	131	230	170	136	245	310	217	265	134	190	178	213	430
138.854	0	366	56	139	234	186	142	249	315	220	271	138	194	181	216	435
138.977	0	357	44	123	214	163	135	237	310	215	250	128	186	169	204	423
139.1	0	355	46	122	214	161	132	236	305	213	252	128	183	169	207	420
139.223	0	354	46	124	212	166	132	235	305	213	253	129	182	171	207	419
139.346	0	355	48	126	221	162	132	236	306	213	256	130	185	175	209	421
139.469	0	360	53	133	229	168	134	244	310	217	265	135	191	178	211	427
139.592	0	368	57	136	236	175	140	251	313	221	272	139	198	184	217	434
139.715	0	362	53	137	226	186	145	246	312	219	265	136	192	179	212	431
139.837	0	354	43	122	212	154	130	236	307	213	250	127	183	168	204	421
139.96	0	354	43	123	212	166	133	237	305	214	253	129	183	171	206	420
140.083	0	353	44	123	215	160	130	234	304	213	254	129	182	172	207	420
140.206	0	357	48	128	223	163	132	239	306	215	261	132	186	175	210	424
140.329	0	362	54	132	231	171	135	246	311	217	269	136	193	181	213	431
140.452	0	369	57	138	238	179	140	252	315	221	276	141	197	186	217	438
140.575	0	361	49	132	222	182	143	242	311	218	260	133	188	177	209	430
140.698	0	352	43	120	213	155	130	236	306	212	251	128	183	169	203	424
140.82	0	353	44	124	211	165	132	235	306	212	254	129	182	170	205	422
140.943	0	355	45	123	214	160	131	235	305	213	254	129	182	172	206	423
141.066	0	358	50	129	224	164	133	240	306	215	262	133	186	176	209	427
141.189	0	364	53	133	233	171	136	247	311	218	269	137	192	180	212	434
141.312	0	369	56	139	236	184	141	253	315	221	276	141	195	183	216	439
141.435	0	359	46	124	217	168	138	239	309	215	253	129	186	172	204	427
141.558	0	355	43	120	213	157	131	237	304	213	251	128	182	169	203	423
141.681	0	353	44	122	209	164	131	234	304	210	251	129	181	168	204	422
141.804	0	353	44	123	214	160	130	234	305	211	253	128	181	171	205	422
141.926	0	358	49	128	222	164	133	239	305	213	261	133	184	175	208	425
142.049	0	362	52	132	229	170	133	244	308	216	266	136	189	178	212	431
142.172	0	360	50	133	224	184	141	244	310	216	265	136	188	177	210	431
142.295	0	350	41	118	209	154	129	233	303	210	247	126	182	165	199	418
142.418	0	350	42	121	208	161	129	232	299	209	250	127	179	166	202	416
142.541	0	346	42	121	206	159	127	231	298	208	248	127	178	167	202	413
142.664	0	348	44	123	216	157	127	233	300	209	254	128	180	172	204	415
142.787	0	354	50	129	225	166	131	238	302	212	261	134	185	175	208	421
142.909	0	358	53	133	229	170	133	244	305	216	267	137	190	179	211	427
143.032	0	349	45	129	215	179	137	238	302	212	254	131	182	171	206	420
143.155	0	343	40	117	206	151	124	230	296	206	245	125	178	164	198	411
143.278	0	341	40	120	205	158	126	228	295	205	246	125	176	165	200	408
143.401	0	342	41	119	207	155	124	225	292	205	247	125	177	166	200	407
143.524	0	345	44	123	215	157	125	230	294	207	252	129	179	170	204	413
143.647	0	348	50	128	222	164	129	236	299	210	260	132	185	174	207	418
143.77	0	353	52	134	227	174	133	240	302	214	265	136	187	176	210	424
143.892	0	343	41	123	209	165	131	230	297	208	248	126	179	165	200	411
144.015	0	340	39	116	205	152	124	226	291	204	243	124	175	161	198	406
144.138	0	338	39	117	201	157	125	224	292	202	244	125	174	161	198	405
144.261	0	339	40	118	205	154	123	225	291	204	246	125	175	164	200	406
144.384	0	345	43	123	214	158	126	228	293	207	254	129	180	169	203	413
144.507	0	349	49	127	220	164	128	234	297	210	259	133	184	172	205	420
144.63	0	351	49	133	221	181	136	238	301	211	261	134	186	174	209	423
144.753	0	341	38	117	206	153	126	226	295	206	243	124	177	162	198	411
144.876	0	341	40	117	202	155	124	225	291	204	242	124	175	162	199	410
144.998	0	339	39	117	200	155	122	222	290	202	242	123	174	162	198	408
145.121	0	341	40	119	208	153	123	224	292	204	246	125	175	165	201	411
145.244	0	347	45	123	215	159	125	230	294	207	253	128	180	169	205	416
145.367	0	352	48	126	220	165	130	234	297	210	258	131	185	173	207	423
145.49	0	345	40	121	206	167	131	228	295	206	244	125	177	165	201	415
145.613	0	341	38	115	200	151	122	223	290	203	241	122	173	161	198	410
145.736	0	343	39	117	199	157	124	222	290	204	242	123	173	162	198	410
145.859	0	344	40	117	203	152	122	222	289	204	242	124	174	164	200	411
145.981	0	348	44	122	213	155	126	227	294	206	249	126	178	168	203	417
146.104	0	354	48	126	218	162	128	232	298	209	255	129	183	171	205	424
146.227	0	355	48	130	216	177	136	235	299	212	256	131	183	172	207	427
146.35	0	348	39	115	202	151	126	224	292	205	239	122	174	161	199	415
146.473	0	346	39	116	199	153	123	223	291	203	240	123	173	160	199	414
146.596	0	346	39	114	198	154	123	221	292	202	240	121	173	160	199	414
146.719	0	350	42	119	207	153	123	222	292	204	243	122	174	164	201	416
146.842	0	354	46	123	214	159	127	227	294	207	250	127	179	167	204	422
146.964	0	359	48	125	219	162	128	233	299	210	256	129	183	170	207	428
147.087	0	357	46	127	213	172	134	232	301	209	251	128	180	169	205	427
147.21	0	352	40	114	202	150	124	223	293	204	239	121	173	159	199	418
147.333	0	349	40	115	198	156	125	222	292	203	239	122	173	161	199	417
147.456	0	349	40	116	200	154	123	223	292	203	239	122	173	161	199	416
147.579	0	353	43	119	210	154	124	224	295	206	244	123	176	165	202	420
147.702	0	358	47	124	217	160	128	228	297	209	251	126	180	169	204	424
147.825	0	362	50	128	219	169	133	233	300	211	256	130	184	170	207	429
147.948	0	352	41	119	205	160	130	225	296	205	241	122	175	162	200	419
148.07	0	350	39	115	200	152	125	222	293	203	237	120	172	158	197	413
148.193	0	348	38	115	199	154	125	220	291	202	236	119	172	158	197	410
148.316	0	349	39	116	204	150	124	219	289	202	238	120	172	161	198	410
148.439	0	350	44	121	211	155	126	224	292	204	245	123	176	165	201	414
148.562	0	355	47	125	214	163	128	232	298	208	252	127	180	167	205	419
148.685	0	357	48	129	220	175	135	232	299	211	255	130	183	170	205	422
148.808	0	344	38	115	201	152	129	222	293	203	236	120	173	159	196	409
148.931	0	341	36	113	197	150	123	218	289	200	234	118	171	157	194	402
149.053	0	339	36	113	196	150	124	219	287	199	234	119	170	157	194	399
149.176	0	340	38	115	201	150	122	219	287	200	237	119	171	159	196	400
149.299	0	343	43	121	210	153	124	222	289	202	243	123	176	163	199	405
149.422	0	347	46	124	215	158	127	228	294	206	251	127	181	168	202	412
149.545	0	353	48	128	221	167	132	234	298	209	256	131	184	171	207	419
149.668	0	343	39	120	205	166	133	225	293	205	240	123	175	163	200	408
149.791	0	338	36	114	199	149	124	220	288	200	235	120	172	157	196	402
149.914	0	335	36	115	196	153	124	218	288	199	235	120	171	158	195	400
150.036	0	338	36	116	202	148	122	220	288	200	237	120	171	161	196	401
150.159	0	341	42	120	209	154	126	222	290	203	244	123	175	164	200	406
150.282	0	347	45	123	216	158	128	228	294	205	250	127	179	167	202	413
150.405	0	349	47	129	220	171	134	232	299	208	255	129	182	171	205	418
150.528	0	343	38	116	202	155	129	224	293	204	238	122	173	161	198	407
150.651	0	341	36	115	198	154	125	220	289	202	238	120	172	160	197	405
150.774	0	340	37	116	198	155	124	220	290	201	237	120	172	161	197	405
150.897	0	342	38	117	207	151	123	221	291	203	241	122	174	164	199	407
151.02	0	348	45	122	215	156	127	226	294	206	249	126	179	167	202	414
151.142	0	354	48	126	220	163	131	232	298	209	255	130	184	171	206	420
151.265	0	355	48	131	220	179	138	237	302	211	257	131	185	173	209	424
151.388	0	347	39	115	204	153	128	225	297	205	239	121	175	162	200	411
151.511	0	346	38	116	200	154	125	223	293	203	239	121	174	161	199	409
151.634	0	344	38	116	200	155	125	220	290	202	238	120	173	161	198	407
151.757	0	346	39	117	208	152	125	223	292	203	243	123	175	164	200	410
151.88	1	351	45	123	215	158	127	228	296	207	250	126	179	168	204	416
152.003	0	358	48	127	222	164	130	235	300	211	256	130	185	171	207	422
152.125	0	360	50	133	226	178	137	238	302	213	260	133	187	175	209	426
152.248	0	350	39	117	206	158	130	227	298	207	242	124	177	163	201	414
152.371	0	347	38	116	202	155	126	224	294	203	240	122	174	161	200	412
152.494	0	349	38	116	200	155	126	222	293	203	239	121	174	161	199	408
152.617	0	350	40	118	208	153	125	221	292	204	242	122	175	164	200	411
152.74	0	353	44	123	215	157	126	227	295	207	249	126	179	168	203	415
152.863	0	358	47	125	220	162	130	233	299	210	255	129	183	171	207	422
152.986	0	355	45	127	213	171	135	229	298	210	248	127	180	169	203	418
153.108	0	348	37	115	203	151	124	223	291	203	238	122	174	160	198	409
153.231	0	348	39	117	201	156	125	223	292	203	239	122	174	162	199	409
153.354	0	348	39	117	205	151	123	220	292	204	240	122	175	162	200	409
153.477	0	353	43	121	213	156	126	225	293	207	247	125	177	167	202	414
153.6	0	358	48	125	220	161	128	231	296	209	253	129	183	171	206	420
153.723	0	363	51	129	226	169	131	236	302	212	259	133	187	174	209	427
153.846	0	356	42	123	211	171	133	228	299	208	244	126	179	166	204	417
153.969	0	354	39	115	204	152	124	223	292	205	238	122	175	160	200	412
154.092	0	354	40	116	202	156	125	222	291	204	238	122	174	160	200	412
154.214	0	352	40	117	208	150	124	220	293	204	240	121	175	163	202	413
154.337	0	357	45	123	213	158	127	226	295	207	248	125	178	167	205	418
154.46	0	364	49	124	219	161	129	229	297	209	252	129	184	170	208	423
154.583	0	367	52	130	225	173	134	235	302	212	258	131	187	174	213	430
154.706	0	359	42	120	208	161	130	228	298	208	241	123	178	164	205	421
154.829	0	359	41	116	203	156	125	223	295	205	239	122	176	160	205	418
154.952	0	358	42	116	202	157	125	222	291	203	238	121	176	160	205	419
155.075	0	361	41	117	208	153	124	220	293	204	240	122	177	164	206	423
155.197	0	364	45	120	213	158	126	225	296	206	245	124	182	166	210	429
155.32	0	369	48	124	217	161	130	230	300	209	250	127	184	169	212	434
155.443	0	365	44	124	208	171	134	228	297	208	242	124	180	164	209	429
155.566	0	360	41	114	201	152	125	221	293	203	234	120	174	159	205	423
155.689	0	359	40	115	199	158	125	220	293	202	235	119	174	158	203	420
155.812	0	359	41	116	202	153	124	218	291	202	234	119	174	157	204	419
155.935	0	363	44	119	209	155	125	221	292	204	238	121	178	162	206	423
156.058	0	365	47	122	213	159	128	226	296	207	243	124	181	163	209	429
156.18	0	364	46	123	211	169	132	225	298	208	241	124	179	162	209	428
156.303	0	359	39	113	200	152	125	220	292	201	228	118	172	151	203	420
156.426	0	359	39	113	198	154	123	216	289	199	227	118	169	147	200	420
156.549	0	361	40	113	201	150	122	214	289	198	228	117	168	146	197	414
156.672	0	358	43	117	208	153	122	220	292	199	232	119	171	149	198	413
156.795	0	363	47	120	213	161	126	224	294	202	238	122	174	151	201	416
156.918	0	364	46	123	213	172	132	226	293	203	238	123	174	151	201	413
157.041	0	355	39	113	200	152	123	219	289	197	227	118	167	142	197	403
157.164	0	353	40	111	197	154	122	216	288	195	226	117	168	145	198	403
157.286	0	355	39	113	202	151	122	213	286	197	226	117	169	146	199	402
157.409	0	357	41	116	209	153	125	219	288	198	231	118	173	150	202	406
157.532	0	363	46	120	216	159	127	225	293	202	239	123	178	154	206	413
157.655	0	360	45	122	209	172	132	223	294	201	236	122	175	152	205	410
157.778	0	350	38	113	199	153	125	217	287	197	227	118	170	146	200	403
157.901	0	348	39	114	200	155	124	216	286	197	227	118	170	148	200	402
158.024	0	347	39	115	203	151	123	216	287	197	230	118	172	150	200	401
158.147	0	349	45	119	210	156	125	222	291	201	238	122	176	154	202	404
158.269	0	357	49	124	216	170	132	228	294	205	244	127	180	158	206	411
158.392	0	348	40	117	200	161	130	218	288	200	231	119	173	151	200	402
158.515	0	345	40	114	196	156	123	217	286	197	228	118	171	150	199	399
158.638	0	345	41	115	203	155	125	217	288	199	230	119	172	152	200	400
158.761	0	348	43	117	206	155	125	220	288	200	234	121	175	155	203	403
158.884	0	353	48	122	215	161	127	227	291	204	242	126	181	158	206	410
159.007	0	352	46	124	211	173	135	225	292	204	239	124	178	157	206	408
159.13	0	347	40	113	198	153	123	219	288	199	229	120	171	150	201	399
159.252	0	349	42	117	204	156	126	216	288	199	231	120	172	152	201	401
159.375	0	350	43	116	205	155	123	217	286	199	231	121	173	153	201	403
159.498	0	352	47	120	211	158	126	222	291	203	238	123	176	156	202	410
159.621	0	355	48	125	211	174	133	228	294	205	239	126	178	157	204	412
159.744	0	349	41	114	200	154	125	219	288	200	228	119	171	148	197	400
159.867	0	348	43	115	204	155	124	215	287	200	230	120	171	151	198	401
159.99	0	350	43	116	204	154	124	216	289	200	231	121	173	153	200	402
160.113	0	355	48	120	212	158	126	224	293	202	238	123	178	156	203	407
160.236	0	361	52	125	221	168	131	232	297	208	246	128	184	161	207	417
160.358	0	357	46	122	207	173	133	226	294	204	235	124	176	154	205	410
160.481	0	354	42	114	202	155	124	221	291	201	231	120	173	150	201	408
160.604	0	358	43	117	206	158	126	220	293	203	234	121	174	154	203	409
160.727	0	361	46	118	210	157	125	222	294	204	236	122	177	156	205	412
160.85	0	363	50	123	219	163	129	229	297	207	245	127	182	159	207	420
160.973	0	368	55	130	224	181	136	235	303	210	251	130	187	164	212	428
161.096	0	362	44	116	206	159	129	225	298	205	234	122	175	153	204	415
161.219	0	363	45	116	205	158	126	223	295	204	235	122	176	154	204	416
161.341	0	365	46	118	207	161	128	224	296	205	236	122	176	156	205	419
161.464	0	366	48	120	215	159	128	227	299	206	243	124	180	159	208	423
161.587	0	373	53	126	224	167	132	236	305	211	251	130	187	163	212	430
161.71	0	378	55	132	227	186	140	239	307	214	254	133	189	168	215	435
161.833	0	369	46	117	209	158	130	230	301	209	237	123	177	156	207	424
161.956	0	369	47	118	210	162	128	229	302	207	240	124	178	157	208	426
162.079	0	371	48	120	213	161	129	228	302	209	241	124	179	160	209	426
162.202	0	375	50	123	220	161	131	234	304	211	246	128	184	162	212	430
162.324	0	379	56	128	230	170	134	241	308	215	256	133	191	167	217	437
162.447	0	383	60	136	236	186	141	248	313	217	263	137	194	172	221	443
162.57	0	376	49	121	216	167	135	236	308	212	242	127	182	161	211	430
162.693	0	373	48	119	216	161	130	233	304	211	244	127	180	161	212	428
162.816	0	373	49	123	213	167	132	234	304	210	244	126	181	162	212	427
162.939	0	371	49	123	220	162	131	234	306	212	247	128	184	164	213	428
163.062	0	375	54	129	229	169	135	241	308	214	256	133	188	168	216	431
163.185	0	377	55	134	228	188	143	245	310	216	258	135	190	171	217	433
163.308	0	366	47	119	211	159	131	232	303	210	240	124	179	158	207	418
163.43	0	364	47	122	211	166	130	236	303	209	245	126	181	162	210	417
163.553	0	364	47	123	215	163	130	232	301	209	246	126	180	162	208	415
163.676	0	365	50	125	224	163	131	235	301	210	250	129	183	166	212	417
163.799	0	369	55	131	232	170	134	243	306	214	258	134	190	171	215	424
163.922	0	367	54	134	228	185	142	243	308	214	256	134	188	169	214	421
164.045	0	358	45	118	211	154	129	232	298	207	240	124	178	158	205	407
164.168	0	357	46	120	210	165	129	231	296	207	243	126	179	161	206	406
164.291	0	355	46	120	213	161	128	230	295	205	243	127	179	162	206	405
164.413	0	356	49	124	222	161	129	233	299	208	249	129	181	166	209	409
164.536	0	364	55	130	230	170	131	240	302	211	259	134	189	169	213	417
164.659	0	361	53	133	225	182	139	239	302	211	255	132	186	168	211	413
164.782	0	352	43	116	211	155	126	230	294	204	240	124	176	158	203	403
164.905	0	353	45	120	211	163	127	229	296	203	243	125	177	160	203	402
165.028	0	353	45	120	212	158	125	228	293	203	243	125	177	160	203	401
165.151	0	357	49	123	220	160	127	232	295	206	249	128	181	164	207	405
165.274	0	363	54	129	230	168	131	239	298	209	257	133	186	169	210	413
165.396	0	363	53	132	224	183	137	239	302	209	254	132	185	168	209	414
165.519	0	356	45	117	211	155	125	229	294	203	240	123	176	158	202	403
165.642	0	356	45	121	211	163	127	230	293	203	242	125	177	161	204	404
165.765	0	357	45	119	214	156	124	226	292	202	243	125	176	161	204	404
165.888	0	359	49	123	220	162	126	233	296	205	249	126	180	166	207	410
166.011	0	366	53	128	229	168	130	238	299	208	257	132	186	168	210	416
166.134	0	364	49	128	220	177	136	234	298	207	249	128	181	165	207	411
166.257	0	358	45	118	210	156	123	229	293	202	241	123	175	158	202	407
166.38	0	359	46	121	214	164	126	228	295	202	244	124	176	161	202	407
166.502	0	360	46	120	215	157	125	226	293	203	242	124	177	162	203	407
166.625	0	363	50	124	223	162	128	233	295	205	250	128	180	166	205	411
166.748	0	367	54	130	227	176	133	239	300	208	256	131	183	169	207	417
166.871	0	358	44	119	211	162	129	231	296	202	240	123	175	159	199	405
166.994	0	360	44	117	209	159	125	230	292	201	240	122	174	158	199	403
167.117	0	358	45	119	207	161	125	228	290	200	240	122	173	158	198	403
167.24	0	358	46	120	214	157	124	227	292	201	243	123	175	161	200	405
167.363	0	363	51	124	220	162	128	232	297	205	251	127	180	165	204	410
167.485	0	362	49	126	216	173	133	232	296	205	246	126	177	162	201	408
167.608	0	353	41	114	204	151	124	223	288	197	234	119	170	153	193	397
167.731	0	351	42	116	201	157	122	222	288	196	235	119	169	154	193	395
167.854	0	350	41	116	204	154	122	221	288	195	235	119	169	154	194	396
167.977	0	355	45	119	211	154	123	225	289	200	240	121	172	159	197	399
168.1	0	359	49	123	217	160	126	228	292	202	247	125	177	161	200	405
168.223	0	351	44	120	205	167	129	225	290	199	237	121	172	155	195	397
168.346	0	346	39	111	198	148	120	218	285	194	228	117	167	149	189	389
168.468	0	345	40	113	197	152	120	217	282	193	229	115	166	150	189	386
168.591	0	344	40	112	202	146	118	214	281	194	231	116	167	153	191	387
168.714	0	346	44	117	208	151	121	219	285	197	238	120	170	156	194	392
168.837	0	352	48	121	214	157	123	224	288	200	243	123	176	159	197	399
168.96	0	347	43	120	206	166	129	220	286	198	235	120	170	154	194	393
169.083	0	340	38	109	196	146	117	216	279	192	225	114	165	148	188	384
169.206	0	337	38	111	194	150	117	214	279	192	227	115	164	149	188	384
169.329	0	339	38	110	197	145	116	211	279	192	228	115	165	151	190	385
169.452	0	343	43	115	205	150	119	216	280	196	234	118	170	155	193	390
169.574	0	348	47	119	212	154	122	221	285	199	239	121	175	158	197	398
169.697	0	351	48	123	217	164	127	228	290	203	246	125	178	163	201	405
169.82	0	346	40	116	202	159	126	220	286	197	232	119	170	155	196	396
169.943	0	343	39	111	196	150	120	217	282	195	229	116	167	152	193	393
170.066	0	344	39	112	197	152	119	215	282	194	229	116	167	153	193	393
170.189	0	344	40	112	203	149	120	215	285	195	232	117	168	155	195	397
170.312	0	348	43	116	205	153	123	219	287	199	235	119	171	158	198	400
170.435	0	352	45	117	210	154	124	221	288	200	237	120	174	159	199	404
170.557	0	357	49	121	215	159	126	226	293	203	243	123	178	162	203	413
170.68	0	352	43	119	203	166	130	225	293	201	236	120	172	156	200	406
170.803	0	350	40	112	200	149	121	219	288	197	230	117	170	153	197	403
170.926	0	351	40	114	201	154	124	217	288	198	230	117	170	154	198	404
171.049	0	353	42	113	205	151	122	218	290	198	233	118	172	157	199	407
171.172	0	357	47	119	213	155	126	226	294	202	240	121	176	159	203	414
171.295	0	363	51	122	217	161	130	231	299	205	246	125	182	162	206	420
171.418	0	365	50	124	215	175	136	232	300	206	246	126	181	163	208	422
171.54	0	359	43	115	203	155	126	226	297	201	234	120	174	155	203	414
171.663	0	361	44	116	210	158	128	223	299	202	237	120	175	158	204	416
171.786	0	362	45	118	209	157	129	225	298	202	238	121	175	159	204	415
171.909	0	365	48	120	216	160	131	230	299	205	244	124	180	162	207	421
172.032	0	371	53	125	223	167	132	237	305	209	250	127	185	166	210	427
172.155	0	371	53	127	219	180	140	237	307	209	249	129	184	164	211	426
172.278	0	364	44	116	207	157	130	228	300	203	235	121	174	156	203	413
172.401	0	362	45	118	206	162	130	229	297	203	237	121	176	157	204	413
172.524	0	360	46	118	208	161	128	227	297	202	238	122	176	157	203	411
172.646	0	363	49	122	215	161	131	230	300	205	243	123	179	161	206	413
172.769	0	368	53	125	220	168	134	236	303	208	249	129	185	164	210	419
172.892	0	363	48	124	208	175	138	232	300	206	240	125	179	160	206	413
173.015	0	357	44	117	208	155	129	227	296	202	236	122	176	157	203	408
173.138	0	360	46	121	211	165	132	226	297	204	240	124	178	159	205	408
173.261	0	360	49	120	211	166	130	223	300	204	236	127	178	158	207	407
173.384	0	361	56	124	212	167	131	224	302	204	237	130	181	159	211	415
173.507	0	363	55	130	214	182	136	229	301	206	240	131	182	159	209	413
173.629	0	357	47	117	204	159	125	221	293	200	229	123	174	147	200	396
173.752	0	360	48	121	213	163	126	219	293	201	234	125	176	153	204	395
173.875	0	362	48	122	214	164	127	221	293	201	236	126	178	155	206	399
173.998	0	364	52	125	219	167	128	226	297	203	241	129	183	158	209	406
174.121	0	368	57	131	227	182	135	233	301	207	248	133	187	162	212	412
174.244	0	360	48	121	211	170	130	225	296	203	234	126	177	153	204	401
174.367	0	359	47	119	211	161	124	221	293	201	235	125	178	153	203	400
174.49	0	357	49	123	216	165	128	222	295	202	238	126	178	156	204	397
174.612	0	361	50	125	217	164	128	228	294	204	243	127	180	159	207	401
174.735	0	366	54	129	226	173	132	233	296	207	250	131	187	162	211	409
174.858	0	358	48	122	211	173	134	229	293	203	240	126	180	157	206	401
174.981	0	355	46	117	212	159	128	225	290	200	237	124	178	155	204	398
175.104	0	355	46	121	211	163	129	223	291	201	237	124	177	155	204	398
175.227	0	352	45	119	206	162	128	223	287	199	235	122	175	155	202	395
175.35	0	349	46	118	208	158	126	222	287	199	237	122	176	157	201	391
175.473	0	335	40	115	197	160	128	217	283	193	225	117	171	148	190	379
175.596	0	325	34	106	186	144	118	208	271	185	216	110	167	140	180	365
175.718	0	320	33	105	183	143	116	205	266	182	215	111	161	139	182	358
175.841	0	316	32	104	180	143	112	203	266	181	215	109	160	140	182	359
175.964	0	316	35	106	186	144	114	202	267	182	219	111	161	143	184	362
176.087	0	313	34	108	182	153	121	203	266	182	216	110	161	142	182	359
176.21	0	302	29	99	173	138	111	196	256	175	206	105	155	133	174	347
176.333	0	298	29	100	169	139	107	195	254	174	206	105	155	134	175	345
176.456	0	299	30	100	171	136	107	193	255	174	208	105	155	135	176	345
176.579	0	306	37	104	182	140	109	201	260	179	218	109	163	140	180	355
176.701	0	322	48	115	200	154	119	217	270	189	233	120	178	152	189	372
176.824	0	324	47	123	196	177	131	220	277	193	235	122	178	154	191	377
176.947	0	326	44	113	195	151	120	215	279	192	232	117	173	152	193	381
177.07	0	338	50	121	205	166	128	224	286	196	241	123	181	157	197	393
177.193	0	342	54	123	210	167	130	230	290	201	247	126	184	162	201	403
177.316	0	356	60	129	220	174	134	241	299	205	257	132	192	168	208	416
177.439	0	367	66	139	230	188	142	252	308	212	269	139	201	176	214	432
177.562	0	368	56	130	213	187	141	244	308	211	255	132	189	170	212	427
177.684	0	374	61	127	218	174	135	246	311	212	260	132	193	173	214	437
177.807	11	379	65	136	227	187	143	253	318	216	268	136	199	179	218	445
177.93	0	387	67	136	233	185	143	256	323	219	272	138	203	182	223	452
178.053	0	397	74	144	242	193	148	266	329	223	281	145	211	188	230	464
178.176	0	401	75	152	242	217	159	271	332	228	285	148	212	190	232	469
178.299	0	395	63	127	226	176	143	259	330	222	266	136	199	178	224	463
178.422	0	407	71	140	238	188	149	264	335	226	277	142	206	187	231	472
178.545	0	407	71	142	238	197	152	269	336	229	281	144	209	190	233	476
178.668	0	413	76	145	248	197	153	272	340	232	288	147	214	193	237	482
178.79	0	426	84	152	257	205	160	284	348	235	297	153	224	200	243	495
178.913	0	420	76	153	245	221	165	279	348	235	288	150	216	193	238	487
179.036	0	417	69	131	234	179	149	270	343	231	276	141	208	186	233	482
179.159	0	420	74	145	242	204	159	276	345	234	286	146	212	194	241	487
179.282	0	420	73	144	241	201	156	278	347	235	287	146	212	195	241	486
179.405	0	428	79	148	253	201	158	280	349	238	293	152	221	198	245	492
179.528	0	435	85	160	262	215	166	288	352	240	302	158	227	203	248	498
179.651	0	418	72	142	240	205	163	273	346	235	281	146	214	189	235	481
179.773	0	415	67	135	235	186	153	270	343	232	278	143	212	188	233	477
179.896	0	416	68	142	238	199	158	271	341	233	280	146	213	189	234	475
180.019	0	414	69	141	238	195	156	271	339	233	281	146	212	192	235	473
180.142	0	417	73	147	250	196	158	276	342	235	289	151	217	196	239	478
180.265	0	415	75	155	248	219	167	277	344	236	290	152	219	195	238	477
180.388	0	402	63	130	228	178	151	260	335	228	267	139	206	180	224	458
180.511	0	400	65	136	230	190	151	263	332	227	272	144	208	184	229	457
180.634	0	398	64	138	229	191	150	259	330	226	272	144	207	184	225	454
180.756	0	398	65	140	236	188	149	262	331	227	275	145	209	187	229	454
180.879	0	403	71	147	248	197	154	267	334	229	283	150	213	190	234	458
181.002	0	393	62	139	229	196	154	256	328	223	266	142	205	177	223	444
181.125	0	389	60	131	227	176	142	254	323	220	263	139	200	174	223	439
181.248	0	391	61	137	230	191	147	258	324	221	268	143	201	178	227	440
181.371	0	392	61	136	233	185	145	255	322	221	269	143	202	180	228	440
181.494	0	396	67	142	243	188	147	260	324	224	276	148	209	184	231	447
181.617	0	391	64	144	238	202	154	259	324	223	272	145	206	180	228	443
181.74	0	383	56	127	224	171	139	249	317	216	259	137	198	171	219	433
181.862	0	386	58	134	228	187	143	252	316	218	264	140	199	175	222	435
181.985	0	385	59	134	230	181	141	249	313	216	263	139	197	177	224	435
182.108	0	387	64	138	239	182	142	253	317	218	270	143	202	180	227	439
182.231	0	385	64	142	237	199	150	256	318	218	269	143	203	178	224	438
182.354	0	377	55	125	221	167	136	243	308	211	251	133	193	167	213	427
182.477	0	377	55	129	220	178	136	244	306	211	256	135	192	169	218	427
182.6	0	375	54	128	219	176	135	242	305	210	254	135	191	169	219	427
182.723	0	380	58	129	230	176	135	243	307	211	259	136	194	174	222	429
182.845	0	379	59	135	229	189	143	245	306	212	258	136	195	172	218	429
182.968	0	370	51	120	214	163	129	236	298	205	245	129	186	162	211	419
183.091	0	370	52	125	215	173	130	237	299	205	248	130	186	165	213	421
183.214	0	371	53	124	216	168	129	234	298	204	249	130	185	165	213	420
183.337	0	376	56	127	223	170	131	237	299	206	253	132	189	169	217	425
183.46	0	373	53	128	219	180	136	236	298	205	250	131	185	165	213	422
183.583	0	367	48	116	207	159	124	230	293	199	241	124	180	159	208	417
183.706	0	369	50	121	209	168	127	231	293	200	243	126	182	161	209	417
183.828	0	369	51	121	213	164	126	229	292	200	244	126	181	163	211	417
183.951	0	374	56	124	221	167	127	233	294	202	250	129	185	166	213	424
184.074	0	370	52	126	213	175	134	230	295	200	243	126	182	162	210	419
184.197	0	366	48	113	202	156	121	223	288	195	235	120	175	154	204	413
184.32	0	364	49	115	203	163	122	224	286	195	236	121	175	156	203	412
184.443	0	365	48	116	206	156	119	219	286	194	235	121	176	157	205	412
184.566	0	369	53	119	210	162	120	222	290	195	234	124	177	158	211	421
184.689	0	366	50	119	204	168	124	215	288	192	225	120	173	151	201	418
184.812	0	360	44	108	197	148	111	208	278	186	215	114	164	141	193	401
184.934	0	359	44	109	199	148	110	203	276	183	216	114	163	138	190	393
185.057	0	359	45	109	199	146	109	204	277	183	218	114	163	139	190	391
185.18	0	361	48	112	205	150	111	210	277	186	222	115	166	144	193	389
185.303	0	361	48	115	204	162	117	211	277	186	222	116	166	144	194	393
185.426	0	354	42	105	198	141	109	201	272	180	211	112	160	135	189	387
185.549	0	353	42	106	196	146	108	199	271	180	211	110	160	136	188	388
185.672	0	354	43	107	199	143	108	200	271	181	212	110	160	137	188	388
185.795	0	356	47	109	203	149	110	204	271	183	216	112	162	139	189	390
185.917	0	357	49	116	206	161	117	207	275	187	220	114	166	141	191	389
186.04	0	349	41	106	196	144	111	198	270	181	211	110	160	134	187	376
186.163	0	350	41	105	194	143	110	197	268	181	211	109	160	135	187	376
186.286	0	349	42	106	195	144	110	198	267	181	211	109	161	138	189	380
186.409	0	349	45	109	202	146	111	204	271	183	217	110	164	141	191	386
186.532	0	355	49	115	209	153	116	210	276	188	222	114	168	143	194	391
186.655	0	349	43	112	201	153	119	203	273	185	215	112	163	139	191	384
186.778	0	344	40	106	193	142	111	198	268	181	210	109	160	134	187	378
186.9	0	341	40	107	195	143	111	200	270	181	211	109	160	136	186	377
187.023	0	343	41	108	197	143	110	201	271	182	214	110	163	138	188	377
187.146	0	346	44	111	203	148	115	207	274	187	219	112	167	142	192	383
187.269	0	342	42	112	197	158	120	207	273	186	217	113	165	141	192	382
187.392	0	336	37	104	192	141	110	198	269	181	211	109	161	137	188	376
187.515	0	337	39	106	194	144	112	201	271	183	213	110	163	139	190	377
187.638	0	339	39	107	196	144	113	203	272	184	214	109	165	142	191	381
187.761	0	342	44	111	203	148	115	207	274	187	221	113	169	144	195	388
187.884	0	346	48	117	209	161	121	213	280	191	227	116	173	148	199	395
188.006	0	340	38	107	192	150	119	206	276	186	215	111	165	141	194	387
188.129	0	339	37	103	191	143	113	202	271	184	212	110	163	139	191	384
188.252	0	339	37	106	193	143	114	201	272	185	213	110	163	141	191	385
188.375	0	341	39	107	197	144	114	205	274	187	218	111	166	144	193	390
188.498	0	348	45	113	204	149	117	210	279	189	224	114	171	146	197	397
188.621	0	353	48	117	210	158	123	216	282	194	229	117	175	150	200	405
188.744	0	348	40	111	195	157	124	211	279	191	220	113	167	144	195	398
188.867	0	343	38	105	189	145	115	207	276	186	215	110	164	141	191	394
188.989	0	344	38	106	192	144	115	203	276	187	216	110	163	141	190	394
189.112	0	347	40	107	196	143	116	205	276	189	218	111	165	145	192	396
189.235	0	351	44	111	202	149	119	212	279	192	225	113	170	148	196	404
189.358	0	356	49	116	210	154	123	218	284	195	233	117	175	153	199	412
189.481	0	358	48	119	206	168	131	220	287	197	232	118	174	153	201	415
189.604	0	351	38	106	194	147	121	210	280	190	218	111	166	145	195	406
189.727	0	350	39	106	190	147	119	208	278	189	219	110	165	145	194	405
189.85	0	350	40	107	194	143	119	207	279	189	220	111	165	145	194	404
189.972	0	354	43	109	198	146	120	211	280	192	224	112	169	149	196	409
190.095	0	358	48	114	207	151	124	216	284	195	231	116	173	151	199	414
190.218	0	364	51	118	213	157	127	222	290	199	237	119	177	156	203	422
190.341	0	363	50	121	207	170	134	222	292	199	237	120	176	156	204	423
190.464	0	356	41	108	195	146	123	215	285	193	222	112	167	147	196	413
190.587	0	354	41	108	192	149	123	212	283	191	222	112	167	146	196	408
190.71	0	353	42	109	198	144	121	209	284	191	223	111	167	147	196	409
190.833	0	358	45	113	203	148	123	215	287	194	228	114	171	151	199	413
190.956	0	364	50	117	211	156	126	221	291	198	235	118	177	155	202	419
191.078	0	370	53	122	218	160	131	227	295	202	241	122	180	159	207	427
191.201	0	372	55	128	220	178	137	230	300	205	245	125	183	161	210	432
191.324	0	364	45	111	202	154	128	220	295	198	226	116	173	149	204	420
191.447	0	367	44	112	201	151	125	217	292	197	227	116	171	149	204	417
191.57	0	364	44	113	200	152	124	217	290	196	226	116	170	149	205	417
191.693	0	367	47	114	207	153	126	218	293	197	229	116	174	153	206	420
191.816	0	372	52	120	215	158	128	226	297	201	237	121	180	156	210	427
191.939	0	380	56	124	222	166	133	231	302	205	244	125	184	159	215	436
192.061	0	383	58	131	224	181	139	235	304	207	246	127	186	162	217	440
192.184	0	375	47	115	206	156	130	223	299	202	230	118	174	150	210	428
192.307	0	375	48	114	205	155	127	223	298	199	229	118	174	150	210	428
192.43	0	377	47	115	206	157	128	219	297	199	230	117	174	150	210	428
192.553	0	380	49	117	213	157	128	221	298	200	234	119	178	153	212	432
192.676	0	382	54	122	220	162	132	229	302	204	241	122	183	157	216	437
192.799	0	387	57	126	224	167	134	235	307	207	246	127	187	162	219	444
192.922	0	385	52	125	216	176	139	230	305	206	239	124	182	158	216	439
193.044	0	380	47	114	209	153	128	222	299	202	230	118	175	151	212	432
193.167	0	381	49	116	210	161	130	222	300	202	232	119	177	152	214	433
193.29	0	382	49	117	212	157	129	223	300	201	234	120	177	154	214	433
193.413	0	386	54	121	219	161	131	228	302	204	240	122	183	159	215	437
193.536	0	390	58	126	225	167	136	234	305	207	246	126	188	162	219	443
193.659	0	395	62	130	232	172	137	241	310	210	253	130	191	166	224	450
193.782	0	392	57	129	223	184	143	237	311	209	245	127	185	162	220	445
193.905	0	387	48	114	209	154	131	227	302	203	230	118	176	151	213	433
194.028	0	383	48	116	208	158	131	227	298	200	230	118	175	151	212	428
194.15	0	380	47	115	207	156	128	221	297	199	230	118	174	150	210	424
194.273	0	382	49	117	213	156	129	222	298	200	233	119	176	155	213	425
194.396	0	385	52	122	216	162	131	225	300	203	237	121	179	156	213	428
194.519	0	387	55	123	221	164	132	229	301	203	241	123	183	160	215	432
194.642	0	383	52	124	216	173	137	228	302	202	236	122	179	155	214	427
194.765	0	371	44	111	201	150	126	218	294	195	223	115	170	145	205	414
194.888	0	366	42	111	199	152	125	216	290	192	221	114	168	144	201	406
195.011	0	362	42	110	196	149	120	211	287	190	220	114	167	144	201	402
195.133	0	361	43	112	201	149	122	212	288	191	222	115	169	146	203	402
195.256	0	364	45	114	206	150	122	213	289	193	226	116	171	149	204	404
195.379	0	367	49	119	210	157	125	217	291	196	229	118	175	153	207	409
195.502	0	359	41	113	197	158	126	212	287	189	219	114	167	143	201	401
195.625	0	351	39	107	191	144	116	206	283	186	214	111	164	140	197	393
195.748	0	349	39	107	194	144	116	202	283	186	213	112	164	140	197	392
195.871	0	351	40	108	198	144	115	203	283	187	214	112	164	143	198	393
195.994	0	355	44	112	203	147	116	208	284	188	220	115	169	146	200	398
196.116	0	358	47	116	208	153	118	213	288	191	225	117	173	149	204	404
196.239	0	356	43	116	199	161	124	210	285	190	220	116	169	146	202	401
196.362	0	350	38	106	193	141	114	203	279	185	211	111	163	140	197	393
196.485	0	349	39	108	194	144	115	201	279	185	213	111	163	142	197	394
196.608	0	350	41	108	197	144	114	204	280	187	215	111	165	144	198	395
196.731	0	356	44	112	203	148	117	209	284	190	221	115	170	146	200	401
196.854	0	362	48	118	211	159	122	214	287	193	226	118	174	149	205	409
196.977	0	354	41	112	198	154	122	207	284	190	216	115	166	144	201	402
197.1	0	352	40	108	196	144	115	201	282	187	214	112	164	141	200	398
197.222	0	355	42	109	198	149	118	203	283	189	213	114	166	144	201	400
197.345	0	357	45	111	199	150	118	203	286	190	214	115	167	146	203	404
197.468	0	361	51	115	204	153	119	205	289	193	218	118	171	147	206	411
197.591	0	359	50	117	200	164	124	206	289	192	215	118	170	144	206	410
197.714	0	355	43	108	191	146	115	196	282	188	205	113	164	137	202	401
197.837	0	358	44	109	194	149	115	196	281	187	207	113	165	139	202	402
197.96	0	359	44	109	197	149	114	198	283	189	208	114	166	141	204	406
198.083	0	364	50	114	205	154	116	203	287	192	215	117	172	145	206	411
198.205	0	369	51	118	207	166	124	205	288	194	216	118	173	146	209	415
198.328	0	362	43	107	196	145	117	197	281	189	205	113	165	137	204	407
198.451	0	364	45	107	196	147	115	196	280	188	205	113	164	138	204	411
198.574	0	366	45	108	198	149	117	199	281	189	207	112	167	140	205	415
198.697	0	371	48	111	204	152	119	202	284	192	213	115	171	143	206	419
198.82	0	373	50	118	209	164	127	206	287	195	216	118	174	145	208	423
198.943	0	367	43	108	196	146	120	199	281	190	206	113	166	137	202	412
199.066	0	367	43	106	195	146	118	197	282	189	205	112	166	138	203	412
199.188	0	368	44	109	197	146	120	198	282	190	207	111	167	139	204	412
199.311	0	370	46	110	203	149	120	202	284	193	211	114	171	143	206	416
199.434	0	371	50	117	205	161	126	206	288	195	215	115	173	146	208	421
199.557	0	364	42	108	195	147	121	197	284	189	206	111	166	137	203	410
199.68	0	366	41	106	194	143	119	195	281	190	204	111	165	137	202	407
199.803	0	365	41	108	195	145	119	195	281	190	206	111	166	139	202	406
199.926	0	367	43	110	200	146	120	201	284	191	209	112	170	142	205	410
200.049	0	373	46	113	206	152	123	206	289	194	215	115	174	144	208	416
200.172	0	368	41	113	197	156	127	198	285	191	206	112	168	139	204	408
200.294	0	361	36	103	190	140	117	195	277	187	201	109	163	133	199	398
200.417	0	358	37	103	190	142	117	194	279	187	201	108	163	134	199	397
200.54	0	358	37	105	192	141	117	196	280	187	204	109	163	136	199	397
200.663	0	362	40	107	198	145	119	201	281	191	208	110	168	140	201	400
200.786	0	362	42	114	202	159	127	203	284	193	210	112	169	142	203	403
200.909	0	350	35	104	185	144	120	197	278	185	199	107	160	133	195	389
201.032	0	345	33	101	183	137	114	189	274	183	197	105	158	130	194	383
201.155	0	344	33	102	185	138	115	190	273	182	199	106	158	132	192	381
201.277	0	344	35	104	189	139	114	194	274	185	200	106	161	134	195	384
201.4	0	348	40	108	194	145	117	199	277	188	206	110	164	137	197	390
201.523	0	348	38	110	193	153	123	199	280	188	207	111	165	137	197	390
201.646	0	340	32	101	182	139	116	192	272	183	197	106	157	129	191	380
201.769	0	338	32	101	182	137	113	188	270	182	197	105	156	130	190	378
201.892	0	337	34	102	183	138	114	191	272	182	198	104	158	132	191	379
202.015	0	341	35	104	190	141	115	195	274	184	204	108	161	135	193	384
202.138	0	348	40	108	194	145	117	201	277	188	209	110	166	138	196	391
202.26	0	348	39	110	194	155	123	200	279	189	208	111	165	137	198	394
202.383	0	339	33	103	177	141	115	194	272	183	198	105	157	130	191	382
202.506	0	338	33	102	182	137	113	191	272	183	198	106	157	130	191	380
202.629	0	339	34	103	182	140	115	193	270	183	198	105	157	130	193	383
202.752	0	341	36	104	188	141	113	194	271	183	200	106	159	132	192	387
202.875	0	344	40	107	194	143	116	199	274	186	204	107	161	134	192	390
202.998	0	345	40	110	193	153	120	199	277	187	205	110	161	131	190	389
203.121	0	340	34	103	185	141	116	190	271	182	198	105	155	125	186	377
203.244	0	338	35	103	186	138	113	192	269	181	198	106	156	125	185	375
203.366	0	339	36	104	190	140	112	194	271	182	199	106	158	127	187	376
203.489	0	344	41	108	196	144	115	200	275	185	205	108	162	131	190	382
203.612	0	352	44	112	204	151	118	204	279	190	211	113	167	135	195	390
203.735	0	351	43	115	197	161	125	201	278	189	208	112	164	134	196	390
203.858	0	343	37	105	187	140	115	192	273	183	199	107	159	128	191	381
203.981	0	343	37	106	190	143	115	194	273	184	200	107	161	129	192	381
204.104	0	346	38	107	193	143	116	198	273	186	202	109	163	131	194	382
204.227	0	350	43	110	199	148	118	202	276	188	208	112	168	136	197	388
204.349	0	353	46	116	206	157	123	208	283	192	215	115	171	140	203	397
204.472	0	349	39	109	195	149	122	198	278	188	205	111	164	133	200	387
204.595	0	345	38	105	188	143	117	196	274	185	202	109	162	131	198	384
204.718	0	346	39	107	193	144	116	195	274	186	204	109	164	135	198	385
204.841	0	348	40	110	197	144	117	202	277	188	208	111	167	137	200	388
204.964	0	353	44	114	203	149	119	206	281	191	213	114	171	140	203	393
205.087	0	353	44	115	202	160	127	204	281	192	212	116	170	139	203	394
205.21	0	343	37	106	190	142	117	197	274	186	202	109	162	131	197	382
205.332	0	341	37	106	190	141	116	195	274	185	203	109	162	133	197	379
205.455	0	343	37	107	191	142	116	196	275	185	203	110	162	134	197	377
205.578	0	345	40	109	195	145	118	200	276	188	207	111	167	136	199	381
205.701	0	350	44	113	202	151	120	205	279	191	213	114	171	140	202	388
205.824	0	343	38	111	192	155	123	200	278	187	205	112	164	135	198	379
205.947	0	339	36	104	186	140	115	193	273	184	199	108	159	130	194	372
206.07	0	339	36	105	188	141	115	193	271	183	200	108	160	132	193	370
206.193	0	341	38	106	192	142	114	194	272	185	203	108	162	135	195	372
206.316	0	346	41	109	197	147	118	201	278	187	210	111	167	138	198	380
206.438	0	349	44	116	200	161	125	204	282	191	212	114	170	139	201	384
206.561	0	344	36	106	185	146	118	195	275	186	200	109	161	132	197	376
206.684	0	344	37	104	189	142	115	195	273	185	201	108	160	132	196	375
206.807	0	345	37	107	192	144	115	197	276	185	203	108	162	135	197	377
206.93	0	350	41	110	199	147	119	202	278	189	208	111	166	137	200	382
207.053	0	354	46	115	204	152	122	207	281	192	214	114	171	142	202	388
207.176	0	351	41	114	196	159	126	201	279	190	207	112	164	136	200	383
207.299	0	347	37	106	190	143	116	196	278	186	202	108	161	133	196	378
207.421	0	347	39	109	193	145	118	200	277	187	204	110	163	135	197	379
207.544	0	350	40	109	196	146	118	202	278	189	207	110	165	138	199	381
207.667	0	354	45	114	204	152	121	207	281	192	214	113	171	141	202	387
207.79	0	355	45	117	204	163	128	207	285	194	214	115	170	142	205	389
207.913	0	349	38	108	192	146	119	200	279	188	203	109	162	133	198	379
208.036	0	348	40	108	194	146	120	200	277	189	204	110	164	135	200	379
208.159	0	349	41	110	196	147	119	203	278	190	206	110	165	138	201	382
208.282	0	352	44	113	204	151	122	207	283	192	214	113	170	141	203	387
208.404	0	356	49	120	209	165	128	212	286	196	219	116	174	143	207	393
208.527	0	350	41	112	194	150	125	203	280	191	206	112	165	136	202	382
208.65	0	348	40	110	197	147	120	200	279	191	206	112	166	136	202	382
208.773	0	349	42	112	199	149	121	203	280	191	207	112	167	139	202	384
208.896	0	353	45	114	204	152	123	209	284	194	213	114	171	142	205	388
209.019	0	358	50	120	211	161	127	212	286	197	220	118	176	145	210	396
209.142	0	352	42	115	199	156	127	205	284	193	209	113	168	138	205	388
209.265	0	351	42	110	198	148	121	201	282	191	208	113	168	138	204	387
209.388	0	353	42	114	200	151	122	203	282	192	210	113	168	141	206	387
209.51	0	355	44	114	204	152	123	207	283	194	213	115	171	142	207	391
209.633	0	359	48	119	209	158	126	211	286	196	218	116	175	145	209	397
209.756	0	350	42	113	198	155	127	205	282	193	208	113	168	137	204	388
209.879	0	347	40	110	197	144	120	201	278	190	207	110	166	136	202	383
210.002	0	346	40	111	195	147	121	200	277	190	206	110	166	137	201	382
210.125	0	347	41	112	198	146	120	202	278	190	208	111	167	139	202	385
210.248	0	350	44	114	204	151	121	207	282	194	214	114	172	143	205	390
210.371	0	349	42	115	197	157	127	204	280	191	209	113	168	139	202	384
210.493	0	345	39	108	194	142	118	199	277	189	206	111	166	136	200	380
210.616	0	347	41	111	196	148	122	200	278	191	208	112	167	139	201	384
210.739	0	348	42	112	200	147	119	204	279	192	211	112	169	140	202	385
210.862	0	353	45	114	204	150	121	208	283	195	215	114	174	144	205	391
210.985	0	353	45	117	202	161	129	206	283	194	214	114	171	141	205	388
211.108	0	347	39	108	194	144	120	199	278	191	206	110	165	136	201	382
211.231	0	347	40	110	195	148	120	200	279	190	207	110	166	138	201	383
211.354	0	346	39	108	193	145	119	199	278	190	204	109	165	136	199	378
211.476	0	346	39	108	195	145	119	200	276	189	205	110	166	138	199	380
211.599	0	343	39	111	190	153	122	200	276	189	204	109	165	136	198	377
211.722	0	336	33	103	181	142	115	194	270	182	195	104	158	129	190	363
211.845	0	333	34	103	183	138	114	188	267	180	196	103	156	129	187	358
211.968	0	330	33	102	182	135	113	189	265	180	195	104	156	129	185	353
212.091	0	330	35	103	185	138	113	191	265	182	198	105	158	131	187	354
212.214	0	332	36	107	189	145	117	196	268	183	202	106	160	133	188	357
212.337	0	325	33	103	178	142	115	188	263	179	194	104	154	128	183	344
212.46	0	322	31	100	179	133	109	185	260	178	192	102	153	127	181	340
212.582	0	322	34	103	182	137	111	190	262	180	196	103	156	130	184	343
212.705	0	326	38	106	188	140	113	195	265	182	202	105	160	133	186	347
212.828	0	333	43	111	197	148	118	203	272	187	210	111	167	138	192	358
212.951	0	340	47	120	205	163	127	211	277	193	219	117	172	144	198	367
213.074	0	333	38	109	189	151	121	197	273	188	204	109	163	136	193	359
213.197	0	331	37	108	188	143	116	197	272	185	204	108	162	135	192	355
213.32	0	332	39	110	192	146	119	199	273	187	207	110	164	138	193	358
213.443	0	336	42	112	198	147	119	202	275	189	212	111	168	140	195	363
213.565	1	340	46	116	204	153	123	211	280	193	219	115	173	145	200	371
213.688	0	344	48	122	208	168	132	214	285	197	223	119	176	148	205	377
213.811	0	335	38	110	189	150	123	206	278	191	207	112	164	137	195	363
213.934	0	330	38	109	190	145	119	201	275	189	206	110	164	137	195	359
214.057	0	330	38	110	192	145	120	200	275	189	207	111	165	138	194	359
214.18	0	332	40	112	197	147	121	204	278	191	213	113	168	142	197	363
214.303	0	338	46	117	205	154	124	211	282	196	220	115	174	145	200	369
214.426	0	339	47	122	205	168	132	212	284	197	220	119	175	147	203	372
214.548	0	328	38	110	189	148	122	204	277	191	207	112	165	137	196	360
214.671	0	326	37	110	191	145	120	200	276	189	207	111	165	138	195	357
214.794	0	327	39	111	192	146	120	200	275	190	209	112	166	139	196	356
214.917	0	329	41	113	198	149	121	203	277	192	213	113	170	143	198	361
215.04	0	334	47	117	204	155	124	211	282	196	221	118	175	146	203	368
215.163	0	334	46	121	201	168	132	212	285	197	219	119	174	145	203	367
215.286	0	326	37	109	189	146	121	202	277	190	207	112	166	136	196	357
215.409	0	325	38	110	193	148	121	200	275	191	209	112	166	138	196	355
215.532	0	324	39	112	196	147	120	201	275	191	210	112	168	140	197	356
215.654	0	329	42	114	201	151	122	208	279	193	216	115	172	144	201	360
215.777	0	333	49	121	208	162	127	214	284	197	224	120	177	148	205	368
215.9	0	328	40	115	193	161	128	209	279	193	212	116	169	141	200	360
216.023	0	323	39	110	193	145	119	199	274	190	209	113	167	139	197	356
216.146	0	323	40	113	195	149	121	203	276	190	212	114	168	140	197	356
216.269	0	327	40	113	198	150	120	205	277	192	215	115	170	143	198	359
216.392	0	331	45	118	206	155	123	210	279	195	220	117	175	146	202	366
216.515	0	329	44	120	200	166	130	211	280	195	218	117	172	144	201	365
216.637	0	322	38	109	191	146	118	203	274	188	208	112	166	138	195	357
216.76	0	324	38	112	194	150	119	201	274	190	211	113	166	140	196	358
216.883	0	325	40	112	196	147	119	204	274	190	211	113	167	142	197	359
217.006	0	328	42	114	202	152	121	209	278	193	217	115	172	145	199	366
217.129	0	330	44	120	202	165	129	211	281	194	219	118	173	145	200	369
217.252	0	323	36	108	189	146	120	204	274	188	207	111	164	137	194	358
217.375	0	321	36	109	190	145	118	198	272	188	208	111	164	139	194	358
217.498	0	321	37	108	191	145	117	201	272	188	208	110	165	139	194	359
217.62	0	323	40	111	196	148	119	204	275	189	213	112	168	142	196	363
217.743	0	328	44	117	202	160	124	207	278	193	217	116	172	145	200	369
217.866	0	322	37	110	187	150	120	202	273	187	206	111	163	137	194	359
217.989	0	318	36	108	186	143	114	197	270	184	204	109	161	136	192	356
218.112	0	317	37	109	188	145	115	196	271	185	205	110	163	137	194	357
218.235	0	319	40	110	190	147	114	197	273	186	205	111	164	138	196	361
218.358	0	324	44	113	197	152	116	201	275	189	209	114	168	141	197	368
218.481	0	320	40	114	190	159	118	198	272	186	202	113	163	133	193	358
218.604	0	316	36	107	185	142	108	192	268	181	198	107	159	130	190	352
218.726	0	317	38	107	186	145	111	190	268	182	199	110	160	130	190	352
218.849	0	318	39	109	189	145	110	194	268	183	200	109	161	133	191	353
218.972	0	321	43	114	197	149	113	198	271	187	207	112	166	136	194	359
219.095	0	320	42	116	195	159	119	198	274	188	206	112	165	134	194	358
219.218	0	313	36	107	185	142	111	191	267	182	197	108	158	128	189	347
219.341	0	313	37	108	186	144	111	190	267	182	198	108	160	129	190	345
219.464	0	311	38	109	188	145	112	193	266	184	200	107	161	133	191	346
219.587	0	314	40	111	195	148	115	197	271	187	205	110	167	136	195	350
219.709	0	315	43	116	194	157	122	198	272	189	207	111	167	137	196	351
219.832	0	308	35	107	184	143	115	191	266	185	197	107	160	130	192	341
219.955	0	307	37	109	186	143	116	192	266	185	198	107	161	131	192	341
220.078	0	307	37	110	187	143	115	193	268	186	200	108	162	134	193	341
220.201	0	310	40	113	193	146	119	197	271	189	205	110	167	136	195	347
220.324	0	311	42	116	193	155	123	198	273	191	205	111	167	136	197	348
220.447	0	304	35	107	185	142	116	191	266	186	198	107	161	130	191	339
220.57	0	303	36	109	187	143	117	193	268	187	200	107	161	133	191	339
220.692	0	304	37	110	189	143	118	195	270	188	201	108	164	134	193	339
220.815	0	307	39	111	193	146	119	200	270	189	206	110	167	136	195	342
220.938	0	307	41	116	194	155	125	200	273	191	207	111	167	138	197	345
221.061	0	299	35	108	184	141	118	192	268	186	198	108	161	129	191	335
221.184	0	298	36	108	186	141	118	193	269	186	198	107	161	130	191	334
221.307	0	297	36	109	187	141	118	194	267	186	200	108	161	132	191	335
221.43	0	300	38	110	190	144	118	197	271	189	205	109	165	136	193	338
221.553	0	302	42	116	195	153	125	202	275	191	209	111	168	138	196	344
221.676	0	295	35	109	182	149	122	194	269	188	199	108	161	131	190	332
221.798	0	291	32	106	180	139	115	191	264	183	196	105	158	128	187	326
221.921	0	289	33	106	183	138	115	190	263	183	196	105	159	130	186	325
222.044	0	291	35	108	185	139	116	195	266	184	200	106	161	132	188	326
222.167	0	295	38	111	192	144	118	198	269	188	207	109	166	136	192	331
222.29	0	295	40	115	192	153	125	199	270	190	207	110	166	137	193	333
222.413	0	286	31	106	177	141	117	193	263	183	196	105	158	128	186	321
222.536	0	283	31	104	179	134	113	190	262	181	195	103	155	128	183	317
222.659	0	283	32	105	181	136	113	190	262	182	197	105	157	130	185	316
222.781	0	285	33	106	185	139	115	194	262	184	201	106	160	132	187	319
222.904	0	291	39	112	192	143	118	198	267	187	208	108	165	136	190	326
223.027	0	294	42	117	196	156	124	204	272	191	213	111	168	140	195	332
223.15	0	287	33	108	179	146	120	196	266	185	202	107	159	131	188	323
223.273	0	282	32	104	177	138	115	193	262	181	199	104	156	130	186	319
223.396	0	282	33	105	181	138	114	193	262	183	200	104	157	131	186	318
223.519	0	284	34	106	184	139	115	195	265	184	202	105	160	134	187	323
223.642	0	289	38	110	191	145	119	201	269	188	210	109	165	138	191	329
223.764	0	295	43	114	197	149	121	207	273	192	216	112	169	141	195	336
223.887	0	294	40	116	192	160	127	206	274	193	213	112	167	140	195	337
224.01	0	287	34	107	179	144	118	198	269	186	203	107	160	133	190	329
224.133	0	287	34	108	185	141	116	195	269	187	204	108	159	134	191	327
224.256	0	287	36	108	186	140	117	197	268	187	205	107	161	136	191	329
224.379	0	292	38	110	191	144	118	202	271	191	211	109	166	140	193	334
224.502	0	295	43	116	198	150	122	207	277	195	217	112	171	144	198	343
224.625	0	302	47	119	204	156	127	213	282	198	223	117	175	147	203	350
224.748	0	301	42	119	196	164	131	211	280	198	216	115	170	144	201	347
224.87	0	296	36	109	185	148	121	203	275	194	208	110	164	137	197	341
224.993	0	295	37	111	190	147	122	201	275	194	209	109	165	138	196	342
225.116	0	296	38	111	193	145	122	202	277	195	210	110	166	141	196	342
225.239	0	300	41	113	196	148	124	207	278	197	214	111	171	143	199	347
225.362	0	305	46	117	201	153	127	212	283	200	221	115	175	146	203	355
225.485	0	307	47	123	206	165	134	217	288	203	225	117	176	150	207	360
225.608	0	302	39	112	189	153	128	208	284	198	213	112	169	141	201	352
225.731	0	302	39	111	192	150	126	206	282	198	212	111	169	141	200	350
225.853	0	302	39	112	193	147	126	206	281	198	213	111	169	143	200	351
225.976	0	304	40	113	196	150	126	209	284	200	217	111	173	145	203	357
226.099	0	310	45	117	204	154	129	214	288	203	224	115	177	148	205	364
226.222	0	317	49	121	209	158	134	220	292	207	229	119	181	152	209	372
226.345	0	319	48	125	209	173	140	221	294	209	230	120	182	154	212	374
226.468	0	311	39	111	193	151	130	212	289	201	215	113	171	142	204	365
226.591	0	311	38	110	191	150	126	211	286	199	214	110	170	141	203	363
226.714	0	311	39	111	192	148	126	207	284	198	214	110	170	142	203	362
226.836	0	313	41	112	195	148	126	208	285	200	216	111	172	144	204	365
226.959	0	316	44	115	201	151	129	215	289	201	223	113	176	149	206	373
227.082	0	323	47	119	207	156	131	220	294	205	228	117	180	152	210	378
227.205	0	323	47	119	201	167	137	217	294	205	225	116	178	150	211	378
227.328	0	315	39	109	190	147	128	211	287	198	212	110	170	141	205	369
227.451	0	315	39	109	186	148	125	208	286	196	212	110	169	142	203	366
227.574	0	315	38	109	188	147	123	208	285	196	212	109	169	141	204	366
227.697	0	318	41	112	194	147	125	209	285	197	216	112	171	146	205	368
227.82	0	322	44	114	201	151	127	213	288	199	222	113	175	148	208	373
227.942	0	326	48	118	206	155	130	220	293	203	227	116	180	151	212	379
228.065	0	326	47	121	202	167	136	220	295	204	226	117	179	150	213	380
228.188	0	320	40	110	190	150	128	213	288	197	213	110	169	141	206	368
228.311	0	316	39	109	188	148	124	210	285	195	212	109	167	140	204	363
228.434	0	314	39	109	191	144	124	206	286	195	213	109	168	141	203	360
228.557	0	316	40	111	197	147	125	210	288	197	217	110	171	144	205	361
228.68	0	320	45	115	202	152	128	215	290	201	223	113	174	147	207	365
228.803	0	325	49	118	208	156	131	219	293	204	229	116	179	151	210	371
228.925	0	325	49	123	207	172	139	225	299	205	232	119	179	153	212	374
229.048	0	319	41	113	194	152	131	214	293	200	216	112	170	142	204	362
229.171	0	316	40	110	190	149	127	212	287	197	214	110	167	139	203	356
229.294	0	313	39	110	189	150	126	211	287	197	213	111	167	140	201	354
229.417	0	316	41	111	195	146	126	211	288	199	216	111	168	144	202	355
229.54	0	319	44	114	200	151	129	215	291	202	221	113	173	146	205	359
229.663	0	325	48	118	203	157	132	220	293	204	227	116	178	149	207	365
229.786	0	327	49	122	206	170	138	221	296	207	228	118	177	151	210	369
229.908	0	320	41	112	193	152	130	213	291	201	215	112	169	141	203	360
230.031	0	320	39	111	192	149	128	209	290	200	214	112	169	141	203	357
230.154	0	320	39	112	193	150	128	210	286	201	214	111	169	143	203	358
230.277	0	323	42	114	200	149	128	212	290	202	217	113	172	146	205	362
230.4	0	326	47	117	204	154	131	218	294	206	225	115	177	149	207	368
230.523	0	333	49	120	209	159	135	221	298	208	230	118	181	152	211	374
230.646	0	339	52	125	213	170	141	225	301	211	234	120	182	155	214	381
230.769	0	330	43	114	197	157	135	216	297	206	219	115	173	146	209	372
230.892	0	328	40	112	192	153	130	215	294	204	216	112	171	144	206	368
231.014	0	330	40	112	194	151	130	212	292	203	217	112	171	143	206	369
231.137	0	329	42	113	198	149	130	213	292	203	218	113	173	146	207	370
231.26	0	334	44	116	204	154	131	217	294	205	224	114	176	149	208	376
231.383	0	337	48	118	206	156	133	221	298	207	228	117	180	152	211	380
231.506	0	340	50	123	211	167	139	223	301	210	232	120	182	155	214	386
231.629	0	335	41	114	195	156	135	216	294	203	218	114	174	146	208	374
231.752	0	330	40	110	190	151	127	212	289	199	215	111	170	143	204	370
231.875	0	327	38	111	189	150	127	213	289	198	215	111	169	142	204	366
231.997	0	328	39	111	195	147	126	211	287	198	217	111	170	145	204	367
232.12	0	331	43	115	201	150	129	214	289	201	222	113	174	148	206	369
232.243	0	336	46	118	205	153	129	219	291	202	227	115	178	150	209	375
232.366	0	336	46	121	205	167	136	223	295	203	229	118	178	152	211	378
232.489	0	330	39	111	192	151	128	215	289	198	217	112	170	143	205	367
232.612	0	328	39	109	190	150	125	212	285	196	215	111	169	142	203	364
232.735	0	326	39	110	193	148	124	210	284	195	215	111	169	143	203	363
232.858	0	328	41	111	198	147	126	212	287	196	219	111	171	146	205	365
232.98	0	333	46	115	202	153	128	216	289	200	223	114	175	149	208	370
233.103	0	337	47	117	206	156	130	221	292	203	228	115	178	152	210	374
233.226	0	333	44	117	196	165	134	217	290	201	221	115	173	147	209	371
233.349	0	330	40	110	191	150	125	211	286	195	215	111	169	143	206	366
233.472	0	331	41	110	195	149	125	209	286	196	215	111	169	143	206	365
233.595	0	331	42	110	197	147	125	211	285	197	215	111	171	145	207	366
233.718	0	335	44	113	201	152	126	214	288	199	221	112	175	147	207	371
233.841	0	338	47	117	206	155	128	219	293	203	226	115	177	151	211	377
233.964	0	339	45	118	202	164	134	219	293	203	223	115	175	148	210	375
234.086	0	335	39	110	191	151	126	211	288	198	214	110	170	141	206	367
234.209	0	334	40	109	191	151	125	212	286	197	213	110	169	142	206	368
234.332	0	335	41	109	195	148	124	211	287	197	214	110	169	143	206	369
234.455	0	339	43	112	199	150	127	215	290	200	220	112	172	146	208	375
234.578	0	344	46	116	205	155	130	219	292	204	224	115	177	149	209	381
234.701	0	349	50	119	208	163	133	223	296	207	229	116	179	152	212	387
234.824	0	341	43	113	195	160	132	216	294	203	218	113	172	145	209	376
234.947	0	339	40	108	192	151	128	212	291	200	213	111	170	143	204	371
235.069	0	339	40	110	193	150	127	213	289	201	215	111	170	144	204	375
235.192	0	340	41	111	199	149	127	212	292	202	217	112	172	145	205	379
235.315	0	343	45	114	203	153	129	216	295	205	222	113	175	149	207	384
235.438	0	347	48	116	206	159	133	220	299	208	227	116	178	151	209	388
235.561	0	344	43	113	195	159	135	215	295	205	217	113	173	145	206	378
235.684	0	338	41	109	188	148	126	209	289	201	210	110	169	139	203	370
235.807	0	336	39	108	186	148	125	210	289	200	210	110	168	139	202	367
235.93	0	337	40	108	193	146	125	208	290	200	211	109	170	140	202	367
236.052	0	341	43	112	198	149	128	211	292	203	215	111	173	144	205	371
236.175	0	343	44	116	199	160	132	215	295	205	218	112	173	145	207	374
236.298	0	338	39	108	188	151	128	210	291	201	211	110	169	139	203	365
236.421	0	340	39	108	191	148	127	208	290	200	211	109	169	139	202	363
236.544	0	339	41	109	194	146	127	208	289	201	212	109	170	141	204	361
236.667	0	343	43	111	198	149	127	211	291	202	215	110	173	142	205	367
236.79	0	347	46	115	203	154	130	218	296	204	222	112	176	146	209	374
236.913	0	347	45	116	201	164	136	218	298	206	222	114	176	146	210	376
237.036	0	342	40	110	190	152	129	213	292	201	214	111	170	140	207	369
237.158	0	340	41	110	194	151	127	213	292	201	215	111	171	142	207	369
237.281	0	341	41	112	197	150	129	213	293	201	217	111	172	144	207	370
237.404	0	344	45	115	201	153	130	217	295	203	222	112	175	147	210	375
237.527	0	348	48	118	207	157	133	222	299	206	227	114	180	149	212	380
237.65	0	347	48	120	204	167	139	224	300	207	227	117	178	150	214	383
237.773	0	340	42	112	193	153	129	216	296	202	217	111	171	143	209	374
237.896	0	339	42	112	193	155	130	217	294	201	218	112	172	144	208	372
238.019	0	338	42	112	196	153	128	216	292	201	219	112	172	145	208	372
238.141	0	338	43	114	202	153	129	218	294	202	224	114	174	147	209	376
238.264	0	343	48	119	207	159	133	225	299	206	231	116	179	150	212	381
238.387	0	349	51	123	212	166	138	229	302	208	236	119	183	154	215	387
238.51	0	341	43	116	198	160	137	223	297	206	224	116	174	146	210	378
238.633	0	336	41	113	194	154	129	220	294	202	222	113	172	145	207	376
238.756	0	337	42	115	196	157	130	222	295	204	223	114	173	147	206	375
238.879	0	340	44	116	204	153	131	220	297	205	227	116	175	149	209	377
239.002	0	344	49	120	211	158	134	228	299	208	234	119	181	153	211	384
239.124	0	352	53	124	218	165	136	234	303	212	241	123	186	157	216	393
239.247	0	356	54	130	218	183	144	240	309	215	245	127	188	160	219	399
239.37	0	350	45	117	204	157	136	230	304	210	229	118	178	150	212	390
239.493	0	351	45	117	203	161	133	228	302	210	230	118	179	152	212	391
239.616	11	352	46	118	204	162	134	230	303	210	231	119	180	152	212	393
239.739	0	356	49	121	214	159	134	231	306	212	238	121	183	157	215	397
239.862	0	362	53	125	220	167	138	236	311	217	245	126	189	160	218	405
239.985	0	367	56	132	224	181	145	241	313	218	249	128	190	164	221	410
240.108	0	362	47	118	209	161	137	233	309	215	234	122	181	155	217	405
240.23	0	364	48	119	207	165	136	234	311	215	237	122	182	156	218	406
240.353	0	367	50	121	210	164	137	233	311	216	238	123	183	157	218	408
240.476	0	370	51	122	219	164	137	234	312	218	242	125	188	161	219	412
240.599	0	374	56	127	224	168	140	242	317	221	249	127	193	164	223	419
240.722	0	374	54	128	218	178	144	242	319	220	246	127	188	161	223	418
240.845	0	371	48	117	209	159	135	236	314	217	237	122	183	155	219	413
240.968	0	373	50	121	209	167	137	237	314	218	240	123	185	158	221	416
241.091	0	374	51	122	212	163	137	236	315	218	241	123	185	159	220	419
241.213	0	379	56	125	221	165	139	241	319	220	248	126	190	163	224	424
241.336	0	384	58	130	227	176	144	247	321	223	255	129	194	166	228	426
241.459	0	378	49	121	210	169	142	237	316	219	239	123	185	156	223	422
241.582	0	375	49	118	207	163	135	234	314	216	238	122	183	156	222	422
241.705	0	377	50	120	208	165	137	237	315	216	239	123	183	157	222	423
241.828	0	378	51	120	214	164	136	237	315	218	242	123	186	161	224	426
241.951	0	379	54	124	222	168	139	242	317	220	251	127	191	163	226	431
242.074	0	376	55	127	218	180	144	242	319	220	249	127	189	163	227	434
242.196	0	369	48	116	207	158	136	236	313	215	236	121	181	154	219	423
242.319	0	370	48	117	206	164	135	235	313	216	237	122	183	157	220	420
242.442	0	370	50	118	210	161	134	234	311	215	238	122	182	158	219	422
242.565	0	373	53	122	218	163	136	237	315	217	245	124	186	162	220	423
242.688	0	376	57	128	223	177	142	243	318	220	252	127	190	164	222	431
242.811	0	373	49	119	208	163	138	236	312	215	237	121	182	156	218	422
242.934	0	369	48	116	205	163	134	233	308	214	235	120	181	156	216	415
243.057	0	370	50	118	206	163	135	234	308	214	236	121	182	158	216	415
243.18	0	372	52	121	213	161	134	233	311	215	240	123	184	160	217	417
243.302	0	376	55	125	220	167	138	238	313	219	246	125	188	163	221	420
243.425	0	371	50	122	209	172	141	234	309	214	236	121	182	157	218	414
243.548	0	368	47	117	201	159	132	229	305	211	232	119	179	154	215	409
243.671	0	368	48	118	203	163	133	230	306	211	233	119	180	154	215	407
243.794	0	370	49	118	208	161	134	230	305	213	235	120	182	156	216	407
243.917	0	371	52	123	215	163	136	234	307	215	241	122	186	160	218	412
244.04	0	368	50	124	208	174	139	235	306	212	236	121	182	156	216	408
244.163	0	362	45	115	203	154	131	225	303	208	229	117	176	150	211	400
244.285	0	362	46	117	201	160	133	227	302	209	230	118	177	153	212	399
244.408	0	362	46	117	204	157	131	225	299	209	231	117	177	154	212	399
244.531	0	364	51	121	211	160	133	230	303	212	237	120	183	157	214	404
244.654	0	367	53	127	215	172	140	234	308	215	242	123	185	159	217	407
244.777	0	360	45	117	202	157	134	226	301	209	228	117	176	149	212	396
244.9	0	356	45	114	198	157	132	224	299	208	227	117	175	148	211	393
245.023	0	356	45	116	198	159	131	226	299	207	228	116	174	149	210	393
245.146	0	357	48	118	208	156	132	226	302	209	232	118	178	152	211	397
245.268	0	364	52	122	213	162	135	231	305	211	239	121	183	155	214	403
245.391	0	366	54	127	216	178	140	236	306	214	240	123	184	158	216	408
245.514	0	361	46	116	202	157	133	227	303	209	228	117	175	148	210	399
245.637	0	360	46	115	200	158	132	227	303	208	229	116	175	149	210	399
[truncated: 757 more rows]

## Sheet: Short_ch
	SNR :	48	44	40	41	37	36	52	42	37	40	36	35	0	0	0	0	0	0	0	0	0	0	0	0
		D780						D850						D725						D940
Time	Marker	ch16	ch17	ch18	ch19	ch20	ch21	ch16	ch17	ch18	ch19	ch20	ch21	ch16	ch17	ch18	ch19	ch20	ch21	ch16	ch17	ch18	ch19	ch20	ch21
0.24576	0	0	0	0	0	0	0	0	0	0	0	0	0	0	0	0	0	0	0	0	0	0	0	0	0
0.36864	0	94	96	119	100	67	104	98	93	109	91	57	77	2	3	-46	-1	-2	-58	-1	-3	12	5	3	34
0.49152	0	94	95	118	100	67	101	96	94	105	91	57	75	3	0	-53	0	-2	-64	-3	-1	4	4	3	34
0.6144	0	92	90	105	99	64	110	95	88	97	90	52	80	4	0	-50	-1	-3	-67	-3	-1	0	4	6	35
0.73728	0	92	89	106	99	64	114	95	88	96	89	53	83	4	0	-52	0	-3	-73	-4	0	1	4	6	32
0.86016	0	91	89	106	99	64	117	94	87	98	89	53	87	3	0	-54	0	-3	-74	-4	-1	2	5	7	31
0.98304	0	92	90	108	99	65	120	94	89	100	89	54	88	4	0	-55	0	-2	-76	-4	0	3	4	7	32
1.10592	0	92	92	109	100	67	121	94	90	101	90	55	89	3	1	-57	-1	-3	-78	-5	-1	3	3	6	33
1.2288	0	92	93	111	99	67	124	95	93	104	90	57	91	4	0	-58	0	-2	-80	-5	-1	3	4	7	34
1.35168	0	92	93	112	100	67	123	95	93	108	91	57	94	3	0	-55	0	-2	-82	-5	-1	4	4	7	32
1.47456	0	91	89	105	100	65	123	94	87	103	90	54	93	4	0	-53	-1	-2	-83	-4	-2	6	4	8	26
1.59744	0	91	90	105	99	65	123	93	87	103	89	54	92	4	1	-54	-1	-2	-83	-5	-1	6	4	8	29
1.72032	0	91	89	104	99	65	124	93	88	103	90	55	92	4	0	-52	-1	-2	-82	-5	-1	6	4	8	29
1.8432	0	92	90	106	99	66	124	94	90	105	90	55	91	5	1	-53	-1	-2	-81	-6	-1	6	4	8	31
1.96608	0	92	93	108	99	67	125	94	92	106	90	56	92	3	0	-55	-1	-2	-81	-6	-1	7	4	6	32
2.08896	0	92	95	109	99	69	125	95	94	109	91	58	93	4	1	-56	0	-3	-83	-5	-2	7	3	7	34
2.21184	0	93	94	112	99	68	124	96	93	107	91	58	95	4	0	-58	0	-3	-84	-5	-1	5	5	7	32
2.33472	0	91	91	105	99	66	124	94	90	104	90	56	93	4	1	-54	0	-2	-85	-5	-2	7	4	7	27
2.4576	0	91	92	105	99	66	124	93	89	105	89	56	93	4	1	-54	0	-1	-85	-5	-2	6	5	8	28
2.58048	0	92	91	105	99	66	125	94	90	104	90	55	93	4	0	-54	-1	-2	-83	-5	-1	6	4	9	29
2.70336	0	92	93	106	99	67	125	94	91	106	89	56	93	4	0	-55	-1	-2	-82	-5	-1	6	4	8	31
2.82624	0	92	94	109	100	69	126	95	93	108	91	57	94	4	1	-56	0	-2	-82	-5	-2	7	3	8	32
2.94912	0	92	95	111	100	69	127	95	96	111	91	58	94	4	1	-57	0	-2	-84	-5	-1	6	4	7	34
3.072	0	93	95	112	99	68	124	95	93	108	91	57	96	4	1	-55	-1	-2	-85	-5	-2	6	4	7	30
3.19488	0	92	91	106	99	66	125	95	90	105	90	56	94	3	0	-55	0	-2	-86	-5	-2	6	5	8	27
3.31776	0	93	91	106	99	66	124	94	91	106	89	55	93	3	0	-53	0	-2	-85	-5	-2	7	3	8	29
3.44064	0	91	92	106	99	66	125	94	91	105	89	56	94	4	0	-55	-1	-2	-84	-5	-2	6	4	8	30
3.56352	0	91	93	107	99	68	126	95	93	109	90	56	94	4	1	-55	0	-2	-84	-4	-1	7	4	8	31
3.6864	0	92	96	110	99	69	126	95	95	110	91	56	94	4	0	-57	0	-2	-84	-5	-2	7	4	8	34
3.80928	0	92	97	112	101	71	127	95	97	113	91	58	95	4	1	-57	0	-2	-86	-5	-2	7	3	8	35
3.93216	0	92	96	113	100	69	124	95	94	111	91	58	96	4	1	-57	-1	-2	-87	-4	-2	7	4	8	29
4.05504	0	92	92	107	100	66	125	95	90	106	89	56	95	5	1	-55	0	-2	-87	-5	-2	8	5	8	26
4.17792	0	91	92	107	99	67	126	94	92	106	89	55	94	3	0	-56	0	-2	-86	-5	-2	7	3	7	28
4.3008	0	91	92	106	99	67	125	95	92	107	90	56	94	3	1	-54	0	-2	-85	-4	-1	7	4	8	29
4.42368	0	92	94	107	99	68	126	95	93	110	91	56	94	3	0	-56	0	-1	-84	-5	-2	7	4	8	31
4.54656	0	92	95	111	99	69	126	95	95	111	90	58	94	4	1	-57	-1	-2	-85	-4	-2	7	3	8	33
4.66944	0	93	96	112	100	70	128	97	98	113	91	59	95	3	1	-57	0	-3	-86	-4	-2	7	4	7	35
4.79232	0	93	94	113	100	69	124	95	96	112	91	58	96	3	0	-58	0	-2	-87	-4	-2	7	4	8	30
4.9152	0	92	93	108	100	67	125	95	91	106	91	56	95	4	1	-55	0	-2	-88	-5	-2	7	4	8	27
5.03808	0	92	90	108	98	68	125	94	92	107	90	57	94	3	0	-56	-1	-2	-85	-5	-2	6	4	9	28
5.16096	0	92	92	107	99	68	125	94	91	107	90	56	94	3	1	-56	0	-2	-86	-4	-2	6	4	8	30
5.28384	0	91	94	108	100	69	125	94	93	110	90	57	93	4	0	-57	0	-2	-85	-4	-2	7	4	8	31
5.40672	0	92	94	110	100	69	126	95	95	111	91	58	95	3	0	-58	0	-2	-85	-5	-2	7	4	7	33
5.5296	0	93	96	113	100	70	128	96	97	113	90	59	95	4	0	-58	0	-2	-85	-5	-2	8	5	7	34
5.65248	0	93	94	113	100	69	124	94	94	110	90	58	96	5	1	-57	-1	-2	-88	-5	-2	7	4	8	29
5.77536	0	92	92	108	99	67	125	94	91	107	90	56	96	4	0	-55	0	-1	-87	-5	-1	7	4	8	27
5.89824	0	91	92	108	99	66	125	94	91	107	89	55	95	4	1	-56	0	-1	-86	-5	-2	7	4	7	29
6.02112	0	92	90	108	100	66	126	95	92	107	90	56	94	4	1	-56	0	-2	-86	-5	-1	6	4	7	30
6.144	0	92	93	108	100	67	126	94	93	109	91	56	94	4	1	-55	0	-2	-84	-4	-1	6	3	8	31
6.26688	0	93	95	111	99	70	126	95	94	112	90	58	95	4	1	-57	0	-2	-85	-5	-1	7	4	7	33
6.38976	0	92	96	113	100	70	126	95	96	113	91	60	95	4	0	-59	0	-3	-87	-5	-1	7	4	7	34
6.51264	0	92	93	111	100	67	126	95	92	109	90	57	95	4	0	-56	0	-1	-88	-6	-2	7	4	7	28
6.63552	0	91	91	107	99	66	124	93	91	106	89	57	95	4	0	-55	0	-1	-87	-5	-2	7	4	8	27
6.7584	0	92	91	107	99	65	123	93	90	106	89	55	94	3	0	-55	-1	-2	-85	-5	-1	7	4	8	28
6.88128	0	92	91	107	99	67	125	93	91	107	90	56	93	4	0	-56	0	-2	-85	-6	0	7	4	8	30
7.00416	0	92	92	109	99	68	126	94	93	110	90	57	94	4	0	-56	-1	-2	-85	-5	-2	6	4	8	32
7.12704	0	93	94	111	99	68	126	96	95	111	90	59	94	4	1	-56	0	-3	-85	-4	-2	6	3	7	34
7.24992	0	93	96	113	100	70	127	95	97	112	91	59	95	3	0	-57	0	-3	-85	-5	-3	6	4	7	35
7.3728	0	92	95	113	99	69	124	96	93	110	90	58	95	3	1	-56	0	-2	-88	-6	-2	7	4	7	28
7.49568	0	92	91	107	98	66	124	95	90	107	90	56	96	3	1	-55	0	-2	-87	-6	-2	8	4	8	26
7.61856	0	92	92	108	100	66	125	94	91	107	89	55	93	4	1	-54	-1	-3	-86	-5	-1	6	4	8	28
7.74144	0	93	92	108	99	67	125	95	90	108	90	55	94	4	1	-56	0	-2	-85	-4	-2	6	4	7	30
7.86432	0	92	93	109	99	68	126	94	92	109	90	57	93	3	0	-56	0	-2	-85	-4	-2	7	4	8	31
7.9872	0	93	94	110	100	69	126	95	94	111	91	60	93	3	0	-57	0	-2	-84	-5	-2	6	4	7	34
8.11008	0	93	96	113	100	70	127	96	97	113	91	60	94	4	1	-58	0	-2	-85	-5	-2	5	4	7	34
8.23296	0	93	95	114	101	69	124	96	95	113	91	58	95	4	0	-58	0	-1	-88	-5	-2	6	3	8	31
8.35584	0	92	91	109	100	67	124	96	91	107	90	57	94	4	1	-56	0	-3	-88	-5	-2	8	4	8	26
8.47872	0	92	91	109	98	67	124	95	91	107	90	56	94	4	0	-55	0	-3	-87	-5	-1	7	4	8	28
8.6016	0	92	92	108	99	67	124	95	91	109	89	56	94	4	1	-56	-1	-2	-85	-4	-1	7	4	8	30
8.72448	0	93	92	109	99	68	126	95	93	110	91	55	93	4	0	-57	0	-2	-85	-5	-1	6	4	8	31
8.84736	0	93	94	112	99	69	126	95	94	113	91	59	94	4	0	-57	-1	-2	-85	-5	-1	7	4	6	33
8.97024	0	93	96	115	100	70	126	96	96	114	91	60	95	3	0	-58	0	-2	-85	-5	-1	6	4	7	35
9.09312	0	92	94	113	100	68	124	96	92	111	91	57	96	4	1	-56	-1	-2	-88	-5	-2	7	4	8	28
9.216	0	92	90	109	98	66	124	94	90	107	91	56	94	4	1	-56	-1	-1	-87	-4	-3	7	4	7	28
9.33888	0	92	91	109	99	66	124	95	89	107	90	56	94	4	0	-56	-1	-2	-86	-5	-2	6	4	8	29
9.46176	0	91	91	109	99	67	124	94	90	109	91	56	93	4	0	-56	-1	-2	-84	-4	-1	7	4	8	30
9.58464	0	92	93	110	99	68	124	95	92	111	89	56	93	3	0	-56	0	-2	-85	-5	-2	6	4	9	32
9.70752	0	93	94	113	99	69	125	95	94	113	90	58	93	4	0	-58	0	-2	-87	-5	-1	6	4	7	33
9.8304	0	93	96	115	100	70	125	96	96	115	91	59	95	4	1	-58	-1	-3	-86	-5	-1	6	3	7	34
9.95328	0	93	92	113	99	68	124	95	92	111	90	58	95	4	0	-56	0	-1	-88	-4	-1	7	5	7	27
10.0762	0	92	91	109	98	67	124	95	91	107	90	56	95	4	0	-56	-1	-2	-87	-5	-2	7	4	8	26
10.199	0	92	90	108	99	66	124	94	90	108	90	56	93	3	1	-55	0	-2	-86	-5	-1	7	4	8	28
10.3219	0	93	91	108	99	67	124	94	91	108	89	56	93	4	0	-55	0	-2	-85	-5	-2	6	5	8	29
10.4448	0	93	93	109	100	69	124	94	92	111	90	58	94	4	0	-56	0	-2	-84	-5	-2	7	4	7	31
10.5677	0	92	95	112	101	69	126	96	93	113	91	58	93	3	0	-58	-1	-2	-85	-5	-1	5	4	8	33
10.6906	0	93	96	114	100	70	126	96	96	114	91	60	94	4	1	-59	0	-4	-86	-4	-2	7	4	7	34
10.8134	0	92	92	113	100	68	124	95	92	111	91	58	94	3	1	-57	0	-2	-88	-5	-2	7	4	7	29
10.9363	0	92	91	108	99	66	124	95	91	108	89	56	94	5	2	-55	0	-1	-87	-5	-2	7	4	8	27
11.0592	0	92	92	109	99	67	123	95	91	108	89	56	92	4	0	-56	0	-2	-87	-4	-2	7	5	8	29
11.1821	0	93	92	108	99	68	123	95	92	109	90	56	92	4	0	-57	0	-1	-86	-5	-2	7	4	8	30
11.305	0	92	93	109	99	69	124	95	93	111	90	58	92	3	1	-56	-1	-2	-85	-5	-1	6	4	8	31
11.4278	0	93	94	111	100	69	124	95	94	113	91	58	92	4	0	-57	0	-2	-86	-5	-2	8	4	7	32
11.5507	0	94	95	114	99	69	121	96	95	113	91	60	93	4	1	-58	0	-2	-87	-5	-1	6	4	7	33
11.6736	0	93	92	109	99	67	122	95	91	108	89	57	94	4	1	-57	0	-2	-88	-5	-1	8	3	7	26
11.7965	0	93	92	109	98	67	122	95	91	108	90	56	91	4	1	-56	-1	-2	-87	-4	-2	7	4	8	29
11.9194	0	92	91	108	98	67	123	95	91	108	89	56	91	4	1	-56	-1	-1	-86	-5	-2	6	4	7	29
12.0422	0	93	93	108	99	68	121	95	93	110	89	57	91	4	0	-56	0	-2	-85	-5	-2	7	4	8	30
12.1651	0	93	94	111	99	70	123	95	94	113	89	58	90	4	0	-57	0	-2	-86	-6	-1	7	4	8	33
12.288	0	94	95	113	99	70	122	95	97	113	91	60	92	4	0	-58	-1	-2	-86	-4	-1	7	4	6	34
12.4109	0	94	94	114	99	69	120	96	94	112	89	58	92	3	0	-57	0	-1	-88	-5	-2	7	4	8	29
12.5338	0	92	91	108	98	67	121	95	91	107	89	57	92	4	0	-56	0	-2	-88	-4	-2	8	5	8	27
12.6566	0	92	91	109	98	66	121	94	90	107	89	56	91	4	1	-55	0	-2	-85	-5	-1	7	4	7	27
12.7795	0	93	90	107	97	67	121	94	91	107	89	56	90	4	1	-54	0	-2	-86	-5	-1	7	4	9	30
12.9024	0	92	92	109	98	68	121	95	91	109	89	57	91	4	0	-56	0	-2	-84	-5	-1	7	4	8	31
13.0253	0	92	94	110	99	70	122	95	94	111	90	57	91	5	1	-57	0	-2	-85	-6	-2	7	4	8	33
13.1482	0	94	94	113	98	69	121	95	95	112	90	59	92	4	0	-57	-1	-3	-85	-5	-2	6	4	7	33
13.271	0	93	92	111	97	67	122	95	92	108	89	57	92	4	1	-56	0	-2	-87	-5	-1	8	5	8	27
13.3939	0	92	89	107	98	66	119	94	88	106	89	55	92	4	0	-55	0	-1	-85	-5	-2	7	4	8	25
13.5168	0	92	89	107	97	65	120	93	88	106	87	55	90	3	0	-54	0	-2	-84	-4	-2	7	4	8	27
13.6397	0	91	90	106	97	65	119	93	88	106	88	54	90	3	0	-55	0	-2	-83	-5	-2	6	4	8	29
13.7626	0	91	90	108	97	66	121	93	90	108	90	56	90	4	1	-54	0	-2	-83	-6	-1	7	4	7	30
13.8854	0	92	92	109	99	68	121	95	91	110	88	57	90	3	0	-55	0	-2	-83	-6	-2	5	4	7	31
14.0083	0	93	94	112	98	69	120	95	93	112	89	58	91	4	0	-57	0	-3	-85	-5	-2	7	3	7	32
14.1312	0	92	89	107	98	65	120	94	89	106	88	56	92	3	0	-55	0	-1	-86	-5	-2	7	3	7	25
14.2541	0	91	89	106	98	65	119	93	88	105	88	54	90	3	1	-54	0	-2	-84	-4	-1	7	5	8	27
14.377	0	92	89	106	98	65	119	93	88	104	88	55	89	4	0	-54	0	-2	-84	-5	-1	6	3	8	28
14.4998	0	92	91	106	98	66	120	93	89	107	88	55	90	4	0	-54	-1	-1	-83	-5	-1	7	3	7	30
14.6227	0	92	92	109	98	68	121	93	92	109	88	57	90	4	1	-55	-1	-2	-83	-5	-2	6	4	7	32
14.7456	0	93	94	111	100	69	122	95	94	111	90	58	90	4	1	-56	0	-3	-84	-5	-1	6	4	7	33
14.8685	0	93	95	115	99	70	121	95	95	113	90	59	91	4	0	-57	-1	-2	-84	-5	-2	7	5	7	34
14.9914	0	93	90	110	98	67	121	95	90	108	90	56	92	4	1	-55	0	-1	-87	-5	-1	7	4	7	26
15.1142	0	92	90	108	98	66	121	93	89	106	88	55	91	4	1	-55	-1	-2	-85	-5	-2	7	4	8	28
15.2371	0	92	90	107	98	66	121	94	89	108	89	56	91	4	1	-54	0	-2	-84	-4	-2	7	3	8	29
15.36	0	92	92	107	98	67	121	95	91	109	89	56	91	4	1	-56	0	-2	-84	-5	-2	6	4	8	30
15.4829	0	93	92	110	99	68	121	95	92	110	90	57	91	4	0	-56	0	-2	-84	-5	-2	6	5	7	32
15.6058	0	93	94	112	99	70	123	95	95	112	91	58	91	4	0	-57	0	-2	-84	-5	-2	7	4	7	33
15.7286	0	94	95	114	100	71	124	96	97	115	91	61	93	5	0	-58	0	-2	-85	-5	-2	7	4	7	35
15.8515	0	93	95	115	100	70	120	95	94	113	91	59	93	4	1	-58	0	-1	-88	-5	-1	8	4	8	30
15.9744	0	93	91	110	99	67	122	94	91	109	89	57	93	3	0	-57	0	-2	-89	-5	-2	7	4	8	27
16.0973	0	93	92	110	98	67	121	95	91	109	89	57	92	3	0	-56	0	-1	-86	-5	-2	6	3	8	28
16.2202	0	93	91	109	98	68	122	94	92	110	89	57	91	4	0	-57	0	-2	-86	-4	-2	6	3	8	29
16.343	0	93	92	110	99	69	123	95	93	111	90	57	91	4	1	-57	0	-2	-85	-5	-2	6	4	8	31
16.4659	0	93	94	112	99	69	123	97	94	113	91	60	91	4	1	-58	0	-2	-86	-5	-2	7	4	7	32
16.5888	0	94	96	114	99	71	124	95	96	114	91	61	92	4	0	-59	0	-3	-87	-5	-1	6	5	7	35
16.7117	0	93	95	116	100	71	123	96	96	115	91	61	94	3	1	-58	0	-3	-88	-5	-2	7	4	7	32
16.8346	0	93	92	111	99	67	122	95	91	110	89	57	94	3	1	-56	-1	-1	-90	-5	-2	7	4	8	27
16.9574	0	93	91	110	98	68	121	95	91	110	89	57	92	3	1	-58	-1	-2	-89	-5	-2	8	4	8	29
17.0803	0	93	91	109	98	67	123	95	90	110	89	57	92	4	0	-57	-1	-1	-87	-5	-2	7	4	8	30
17.2032	0	92	92	111	98	69	123	95	92	111	90	58	92	4	0	-57	0	-2	-85	-5	-2	6	4	8	30
17.3261	0	94	94	112	99	69	123	95	94	114	89	59	92	4	0	-58	0	-2	-86	-5	-1	7	4	8	33
17.449	0	94	95	115	99	70	124	96	96	116	90	59	93	4	1	-59	0	-2	-88	-5	-1	6	3	7	35
17.5718	0	94	96	117	98	70	122	96	96	116	90	60	94	5	0	-59	0	-2	-89	-4	-2	7	4	8	33
17.6947	0	93	91	112	98	67	122	95	91	110	91	58	93	4	1	-56	0	-1	-89	-5	-3	9	4	7	26
17.8176	0	92	91	110	98	67	121	95	90	110	89	57	93	4	1	-56	-1	-2	-88	-5	-2	8	4	8	28
17.9405	0	92	91	109	98	68	123	94	89	108	89	57	91	4	0	-58	0	-2	-88	-5	-1	7	3	8	29
18.0634	0	92	93	109	98	68	123	95	91	111	89	57	92	4	0	-57	0	-2	-85	-5	-2	7	5	7	30
18.1862	0	93	93	112	99	69	123	95	93	113	89	58	92	4	0	-57	0	-2	-86	-5	-2	6	3	6	33
18.3091	0	93	95	114	99	70	123	96	95	115	90	60	92	3	0	-58	-1	-2	-87	-5	-2	7	4	6	34
18.432	0	94	97	116	99	71	122	96	97	116	91	61	92	4	1	-60	0	-3	-88	-5	-2	6	4	7	34
18.5549	0	93	92	114	99	68	123	95	91	112	89	57	94	4	0	-56	0	-1	-90	-5	-2	7	4	8	27
18.6778	0	92	91	110	99	68	122	95	90	109	89	57	93	4	1	-55	-1	-1	-88	-4	-2	7	3	8	27
18.8006	0	93	91	109	98	67	123	95	90	108	89	56	92	4	1	-56	-1	-2	-87	-5	-2	8	4	8	28
18.9235	0	93	91	109	98	68	122	94	90	110	89	57	91	3	0	-57	0	-2	-86	-5	-2	7	4	8	30
19.0464	0	93	93	110	99	69	123	95	93	112	89	57	92	4	1	-57	-1	-2	-85	-5	-1	6	4	8	31
19.1693	0	93	95	113	99	69	123	95	94	113	90	60	92	3	1	-58	0	-3	-85	-5	-2	7	4	6	33
19.2922	0	93	95	116	99	71	121	96	95	114	90	60	93	5	0	-59	0	-3	-87	-5	-2	6	4	7	33
19.415	0	93	92	112	98	68	122	94	90	110	90	57	94	4	0	-57	0	-2	-89	-5	-2	7	4	7	26
19.5379	0	93	92	110	98	67	122	94	90	109	90	57	92	3	1	-57	0	-1	-87	-5	-1	6	4	7	28
19.6608	0	92	92	110	98	67	122	94	89	109	89	57	91	3	0	-55	-1	-2	-86	-6	-1	7	4	8	28
19.7837	0	93	91	110	97	67	122	94	91	111	89	57	91	3	0	-56	0	-2	-86	-5	-1	7	4	8	30
19.9066	0	93	93	111	98	69	121	95	92	112	89	58	91	4	0	-57	0	-2	-86	-5	-1	7	4	7	32
20.0294	0	93	94	113	99	70	121	96	94	113	89	59	90	4	0	-58	0	-2	-86	-4	-1	7	4	7	32
20.1523	0	94	96	116	98	70	118	96	96	115	88	60	90	4	2	-58	-1	-2	-89	-5	-2	7	4	7	34
20.2752	0	92	92	111	97	67	117	95	90	110	88	57	90	4	2	-56	0	-2	-89	-5	-2	8	4	9	25
20.3981	0	93	91	109	97	66	115	93	90	107	88	56	89	4	1	-55	0	-2	-88	-6	-2	6	3	8	26
20.521	0	92	91	108	96	66	114	94	89	107	87	56	87	4	0	-55	-1	-1	-87	-5	-2	6	5	8	28
20.6438	0	92	92	108	95	67	114	94	90	109	88	56	86	4	0	-56	0	-2	-86	-5	-2	6	5	7	29
20.7667	0	93	93	110	96	69	116	95	93	110	86	57	86	4	0	-57	0	-1	-87	-4	-2	7	4	8	31
20.8896	0	93	94	112	95	69	115	96	96	113	87	59	87	4	0	-57	0	-3	-86	-5	-2	7	4	7	33
21.0125	0	94	96	115	95	70	114	96	96	114	87	60	86	4	1	-58	0	-3	-87	-4	-1	7	4	6	33
21.1354	0	92	93	112	94	68	111	95	92	111	85	57	86	4	1	-56	0	-2	-89	-5	-1	7	3	8	27
21.2582	0	93	90	109	93	66	111	94	90	108	86	56	84	4	0	-55	0	-2	-88	-5	-2	7	5	8	26
21.3811	0	92	92	108	94	65	109	94	90	107	85	56	83	3	1	-54	-1	-1	-87	-6	-1	7	4	8	26
21.504	0	93	92	109	93	66	109	94	91	108	84	55	82	4	0	-56	0	-2	-86	-5	-2	7	4	8	28
21.6269	0	93	93	110	93	68	110	95	93	110	85	57	82	3	1	-56	-1	-2	-85	-5	-1	7	4	7	30
21.7498	0	93	94	112	93	69	111	96	95	114	84	57	84	4	0	-56	-1	-2	-86	-5	-1	7	4	7	32
21.8726	0	94	96	115	93	69	110	96	95	114	85	58	83	4	0	-56	0	-2	-87	-5	-2	5	4	7	32
21.9955	0	93	92	110	93	66	108	95	90	108	85	56	83	4	1	-55	0	-2	-87	-5	-2	7	4	8	26
22.1184	0	92	91	109	93	65	110	94	90	109	85	55	82	4	1	-55	0	-1	-86	-5	-2	7	4	8	27
22.2413	0	92	92	108	92	65	109	94	91	108	84	54	81	4	0	-55	0	-1	-85	-5	-2	7	5	8	27
22.3642	0	93	91	110	92	66	111	94	91	111	84	55	82	3	0	-55	0	-1	-85	-6	-1	7	4	8	29
22.487	0	93	94	113	93	68	111	95	94	113	85	57	82	4	1	-56	0	-2	-85	-5	-2	6	4	8	30
22.6099	0	93	95	115	94	68	111	95	96	114	86	58	83	4	1	-57	-1	-3	-86	-4	-1	7	3	7	33
22.7328	0	93	95	115	94	68	109	96	94	113	85	57	84	4	0	-57	0	-2	-88	-5	-2	7	4	8	29
22.8557	0	93	91	111	93	65	110	95	89	109	83	55	83	4	0	-55	0	-1	-88	-5	-1	7	4	7	26
22.9786	0	93	91	110	93	65	109	95	90	109	84	54	82	4	0	-55	0	-1	-86	-4	-2	7	4	8	27
23.1014	0	93	90	109	92	65	109	94	90	109	84	55	82	4	1	-55	0	-1	-85	-5	-2	6	4	8	28
23.2243	0	93	92	111	92	67	110	95	91	111	85	56	81	4	1	-56	0	-2	-85	-5	-1	6	3	7	30
23.3472	0	93	94	113	93	68	112	95	94	114	85	57	83	4	1	-57	-1	-2	-86	-5	-1	7	5	8	32
23.4701	0	94	95	115	94	68	113	96	95	115	86	59	83	3	1	-58	0	-3	-86	-4	-2	6	4	6	34
23.593	0	93	94	116	95	68	113	97	95	114	87	58	86	4	0	-57	0	-2	-87	-5	-2	7	4	6	31
23.7158	0	94	90	111	94	66	113	95	90	109	86	56	85	4	0	-56	0	-2	-88	-4	-2	7	4	8	26
23.8387	0	93	91	111	94	66	113	95	91	109	86	55	85	3	0	-56	0	-2	-86	-5	-2	6	4	8	29
23.9616	0	92	91	110	94	68	114	95	89	109	86	57	85	4	0	-56	-1	-2	-86	-5	-1	6	4	8	29
24.0845	0	94	93	110	95	69	115	95	91	111	87	56	85	3	1	-56	-1	-2	-85	-4	-2	7	4	8	30
24.2074	0	94	93	112	96	69	115	96	94	114	88	59	86	4	0	-57	-1	-3	-86	-5	-2	6	4	7	32
24.3302	0	94	94	115	96	70	117	96	94	115	87	60	87	4	0	-59	-1	-2	-87	-4	-1	7	4	7	34
24.4531	0	94	94	118	95	69	115	97	94	115	88	59	88	3	1	-58	0	-2	-88	-5	-2	7	4	8	31
24.576	0	93	91	111	96	67	114	95	90	110	87	57	88	4	0	-56	0	-2	-88	-4	-2	8	4	7	26
24.6989	0	93	91	110	95	66	115	95	90	108	86	57	87	4	0	-56	0	-2	-87	-5	-2	7	5	7	28
24.8218	0	93	91	109	94	66	115	94	90	109	86	55	86	4	1	-56	-1	-2	-86	-5	-1	6	4	7	28
24.9446	0	92	91	110	95	68	115	95	91	111	87	55	86	3	1	-55	0	-2	-85	-5	-1	7	4	8	30
25.0675	0	93	92	111	95	69	116	95	93	113	87	57	87	4	0	-57	0	-2	-85	-5	-1	7	4	8	32
25.1904	0	94	95	114	96	69	118	96	94	115	87	59	88	4	1	-57	-1	-3	-86	-5	-2	7	4	7	33
25.3133	0	94	95	117	96	69	116	96	95	116	88	59	88	3	0	-59	-1	-2	-88	-5	-2	6	5	7	33
25.4362	0	93	90	111	96	65	115	95	89	109	88	56	88	4	0	-56	-1	-2	-88	-5	-1	8	4	7	25
25.559	0	92	90	110	94	66	114	94	89	109	87	56	87	4	0	-55	0	-1	-87	-5	-2	8	4	7	27
25.6819	0	93	91	109	95	66	115	94	88	108	86	54	86	4	0	-55	0	-1	-86	-5	-1	6	3	8	28
25.8048	0	92	90	109	95	66	115	95	90	109	86	56	86	4	0	-56	-1	-1	-86	-5	-2	6	4	8	30
25.9277	0	92	92	111	96	68	116	96	92	111	87	57	86	3	0	-56	0	-2	-85	-5	-1	6	4	7	31
26.0506	0	93	93	112	94	69	116	95	95	115	87	57	87	4	1	-57	0	-3	-86	-5	-2	6	4	6	33
26.1734	0	94	95	117	95	69	114	95	96	116	88	59	87	3	0	-58	0	-3	-87	-5	-1	7	4	6	33
26.2963	0	93	92	113	94	67	114	95	89	111	86	56	87	3	0	-56	-1	-2	-88	-5	-2	7	4	9	26
26.4192	0	93	90	110	94	64	114	94	89	108	86	54	86	3	0	-55	0	-2	-87	-4	-2	8	4	8	26
26.5421	0	93	91	110	94	65	113	94	89	107	85	54	85	4	0	-54	0	-2	-86	-5	-2	7	3	8	27
26.665	0	93	90	109	94	65	113	94	89	110	85	55	85	4	0	-55	0	-2	-85	-5	-1	6	4	7	29
26.7878	0	93	92	111	94	66	114	94	92	113	86	56	85	4	1	-56	0	-2	-84	-4	-1	6	4	6	31
26.9107	0	93	93	113	94	68	115	95	94	113	86	57	86	3	0	-56	0	-3	-85	-5	-2	6	4	7	33
27.0336	0	94	94	115	95	67	114	96	93	113	86	56	87	3	1	-56	-1	-2	-86	-4	-1	6	4	8	31
27.1565	0	92	91	108	94	65	112	94	89	107	85	54	87	4	1	-55	-1	-1	-87	-5	-3	6	3	8	26
27.2794	0	91	90	107	92	66	111	94	89	104	85	54	84	4	1	-55	0	-1	-85	-4	-2	6	4	8	27
27.4022	0	92	89	105	93	65	110	93	88	104	84	55	83	3	1	-54	-1	-2	-84	-4	-2	6	3	8	28
27.5251	0	92	92	106	94	67	111	94	90	106	86	55	82	4	1	-54	0	-2	-84	-4	-1	5	3	7	29
27.648	0	92	93	109	93	68	111	94	93	110	84	55	83	3	0	-54	0	-2	-84	-5	-1	6	3	8	33
27.7709	0	93	95	113	93	67	112	95	95	113	85	58	83	4	1	-57	0	-3	-86	-5	-2	6	4	7	33
27.8938	0	93	92	112	93	65	110	94	90	110	85	56	85	4	1	-55	-1	-2	-87	-4	-2	6	4	8	27
28.0166	0	92	90	108	91	64	109	93	89	106	84	53	83	4	1	-54	-1	-2	-85	-5	-1	7	5	8	26
28.1395	0	92	89	108	92	64	110	93	89	107	84	54	83	4	0	-53	0	-2	-85	-5	-2	6	4	9	28
28.2624	1	91	90	107	93	64	110	93	90	108	84	53	82	4	0	-54	0	-1	-83	-5	-1	6	4	8	29
28.3853	0	92	92	110	93	67	112	94	92	109	85	55	82	3	1	-54	0	-2	-84	-5	-2	6	4	8	30
28.5082	0	92	94	113	93	67	112	95	94	112	85	56	83	3	0	-55	0	-2	-83	-4	-3	7	4	6	32
28.631	0	94	95	115	93	68	111	95	96	113	86	57	84	5	0	-56	0	-2	-85	-5	-1	6	4	7	32
28.7539	0	92	91	110	93	66	111	94	89	107	85	54	84	4	1	-53	-1	-2	-86	-5	-2	7	3	8	26
28.8768	0	93	89	108	92	65	111	94	89	106	83	54	84	3	0	-54	0	-2	-85	-5	-2	7	5	8	26
28.9997	0	92	91	108	92	65	110	93	88	107	84	54	83	4	0	-53	0	-2	-85	-4	-1	5	4	8	28
29.1226	0	91	91	108	93	66	111	94	90	107	84	54	82	4	1	-54	0	-1	-83	-6	-2	6	4	8	28
29.2454	0	92	92	109	93	67	112	94	92	111	84	56	83	4	1	-55	0	-2	-84	-5	-1	6	3	7	31
29.3683	0	93	94	112	94	67	113	94	94	112	85	57	84	3	1	-55	0	-3	-84	-6	-1	5	3	6	33
29.4912	0	92	92	113	93	66	111	94	91	109	85	56	84	4	0	-54	0	-2	-86	-5	-1	6	4	7	28
29.6141	0	92	90	108	93	66	111	93	88	107	84	54	84	4	0	-53	0	-2	-85	-6	-1	7	4	8	26
29.737	0	93	90	107	92	65	110	93	88	106	84	54	83	5	0	-54	0	-1	-84	-5	-1	6	4	8	28
29.8598	0	92	90	108	93	65	112	94	88	108	85	55	84	3	0	-53	-1	-2	-83	-4	-1	6	3	7	28
29.9827	0	92	92	110	94	66	112	94	91	111	85	54	83	4	1	-54	-1	-2	-84	-6	-2	5	5	8	31
30.1056	0	93	94	111	93	69	113	95	93	111	85	57	83	4	0	-56	0	-2	-85	-5	-2	7	5	7	32
30.2285	0	93	95	114	94	68	112	94	94	112	85	57	85	4	0	-57	0	-3	-86	-5	-1	5	4	7	32
30.3514	0	91	89	102	91	66	102	93	88	98	84	56	80	3	1	-53	0	-2	-85	-5	-2	5	4	8	23
30.4742	0	90	88	96	91	66	96	91	87	93	83	55	75	4	1	-52	0	-1	-84	-5	-1	6	4	8	24
30.5971	0	90	88	98	90	65	98	91	86	94	83	55	75	3	0	-51	-1	-2	-83	-5	-1	6	4	7	25
30.72	0	91	89	99	91	64	98	92	89	96	84	55	73	3	1	-51	0	-1	-82	-5	-2	5	4	7	27
30.8429	0	91	92	101	91	66	99	93	91	100	83	55	74	4	0	-52	-1	-1	-81	-4	-1	4	5	8	29
30.9658	0	91	93	102	91	66	100	94	94	103	83	56	76	3	1	-52	0	-2	-81	-5	-2	4	4	7	30
31.0886	0	92	93	104	90	66	98	94	93	101	83	55	75	5	1	-52	-1	-2	-83	-5	-2	5	3	8	29
31.2115	0	91	89	100	90	63	98	93	88	97	81	54	74	4	1	-52	0	-2	-83	-5	-1	5	4	8	24
31.3344	0	90	89	99	89	63	98	93	88	97	81	53	74	3	1	-50	0	-2	-83	-5	-2	5	4	7	26
31.4573	0	91	89	99	89	63	98	92	89	97	81	53	74	3	0	-49	-1	-2	-80	-6	-2	5	3	7	27
31.5802	0	91	91	101	90	64	100	93	90	99	81	53	74	4	0	-51	0	-1	-81	-5	-1	5	5	7	28
31.703	0	91	93	103	90	65	101	93	92	102	81	55	75	4	0	-53	0	-2	-80	-5	-2	5	4	7	30
31.8259	0	91	94	105	90	66	102	93	94	105	82	55	76	4	0	-52	0	-2	-82	-5	-2	6	4	7	31
31.9488	0	91	90	104	89	64	100	94	90	101	81	53	76	3	0	-52	-1	-2	-83	-5	-2	5	4	8	26
32.0717	0	91	90	102	88	62	100	93	89	100	81	52	75	4	1	-50	-1	-1	-83	-5	-1	4	4	8	27
32.1946	0	91	90	103	89	63	100	93	89	102	81	52	75	3	1	-51	-1	-2	-82	-6	-2	5	3	7	27
32.3174	0	90	90	103	89	63	102	92	91	102	82	53	75	4	1	-51	-1	-2	-81	-4	-1	5	4	7	28
32.4403	0	91	92	106	90	66	102	93	93	105	82	54	77	4	0	-52	0	-2	-81	-5	-2	5	4	8	30
32.5632	0	92	94	108	89	66	103	95	96	107	82	56	77	3	0	-53	-1	-3	-83	-5	-1	5	4	6	31
32.6861	0	92	96	111	90	67	104	94	96	108	82	57	79	4	1	-55	-1	-3	-83	-5	-2	6	4	6	32
32.809	0	91	92	109	90	65	103	94	92	105	82	54	78	4	1	-52	-1	-2	-86	-5	-2	6	4	8	26
32.9318	0	91	90	105	89	64	102	93	90	103	81	52	77	3	1	-52	0	-2	-84	-4	-2	6	4	8	25
33.0547	0	91	91	106	89	64	102	94	90	103	80	53	76	4	1	-52	-1	-1	-84	-5	-2	5	4	8	27
33.1776	0	90	91	104	89	64	102	93	90	105	81	53	76	4	1	-53	0	-1	-83	-5	-2	6	3	8	28
33.3005	0	92	92	105	89	65	103	94	93	106	82	55	77	3	1	-53	0	-3	-81	-4	-1	5	5	7	29
33.4234	0	92	94	108	90	66	105	95	94	108	82	56	78	4	0	-54	0	-2	-83	-5	-1	6	4	7	32
33.5462	0	93	96	111	90	67	105	94	96	111	82	56	79	4	0	-55	-1	-3	-85	-5	-1	6	3	7	34
33.6691	0	93	94	112	90	67	103	94	94	110	82	56	80	3	0	-55	0	-1	-87	-5	-1	5	4	8	29
33.792	0	91	90	106	88	63	103	93	90	104	81	54	78	3	1	-54	-1	-1	-86	-4	-2	7	4	8	24
33.9149	0	91	91	105	88	63	102	94	90	105	81	53	77	4	1	-53	0	-1	-85	-5	-1	6	3	8	27
34.0378	0	90	90	105	88	63	101	93	90	105	82	53	77	4	1	-54	0	-2	-84	-4	-1	6	4	7	27
34.1606	0	92	91	106	89	66	102	94	92	107	82	54	77	4	0	-54	-1	-2	-84	-5	-1	7	4	8	29
34.2835	0	92	93	108	90	66	104	95	94	110	82	56	78	4	1	-55	-1	-3	-85	-5	-1	5	4	7	32
34.4064	0	93	95	111	91	66	105	95	96	110	83	56	78	4	1	-57	0	-3	-85	-4	-2	6	4	7	33
34.5293	0	91	92	110	90	64	103	94	92	107	82	55	79	3	1	-55	0	-1	-88	-5	-2	6	4	7	27
34.6522	0	91	90	106	89	64	103	93	90	105	82	53	78	4	1	-53	-1	-1	-86	-5	-1	7	4	7	26
34.775	0	91	90	106	89	63	103	93	89	105	82	53	78	3	0	-54	0	-2	-85	-5	-1	7	4	7	27
34.8979	0	91	91	106	89	65	104	93	89	106	81	54	77	4	0	-54	0	-2	-84	-5	-1	5	5	8	28
35.0208	0	91	92	107	89	65	105	94	92	108	81	54	78	4	0	-55	0	-2	-84	-4	-2	6	4	8	31
35.1437	0	92	94	109	89	66	106	94	94	110	82	56	78	4	0	-56	0	-2	-85	-4	-2	6	4	7	31
35.2666	0	92	94	112	89	67	105	95	95	110	82	56	80	4	0	-57	0	-1	-86	-5	-2	6	4	7	32
35.3894	0	90	90	106	89	63	104	93	89	105	81	53	80	4	1	-54	0	-1	-86	-5	-2	7	4	8	25
35.5123	0	90	89	105	89	64	104	93	89	104	81	53	79	4	1	-54	-1	-1	-85	-5	-2	7	4	8	26
35.6352	0	91	89	105	89	64	105	92	89	104	82	53	78	3	0	-54	0	-2	-84	-5	-2	7	4	8	28
35.7581	0	91	91	105	91	65	107	93	89	106	82	55	80	4	0	-55	0	-2	-84	-5	-2	7	4	7	30
35.881	0	91	93	108	90	67	108	94	93	109	83	56	80	4	0	-55	-1	-2	-84	-5	-1	6	4	7	32
36.0038	0	92	93	110	92	68	109	94	95	111	83	58	81	3	1	-57	-1	-3	-85	-5	-1	6	5	6	33
36.1267	0	92	95	113	92	69	110	95	94	110	84	59	82	3	1	-56	0	-2	-87	-5	-2	6	4	7	33
36.2496	0	92	90	107	92	65	109	93	90	106	83	56	84	4	0	-54	0	-2	-87	-5	-2	8	4	7	26
36.3725	0	90	90	106	91	65	107	93	89	104	83	55	82	3	0	-55	0	-2	-86	-4	-2	7	3	8	27
36.4954	0	91	89	105	91	66	108	92	89	105	82	55	81	3	0	-55	0	-2	-85	-5	-2	6	5	8	28
36.6182	0	91	90	107	91	67	109	93	90	108	83	56	81	4	0	-55	0	-2	-85	-4	-1	6	3	8	30
36.7411	0	92	92	108	91	67	110	93	93	109	85	58	81	3	0	-55	0	-3	-84	-4	-2	6	5	6	32
36.864	0	92	94	112	91	69	111	95	95	112	84	58	83	4	1	-57	0	-2	-85	-5	-2	6	3	6	34
36.9869	0	93	96	114	92	71	111	95	98	113	85	60	84	4	0	-57	0	-3	-87	-5	-2	6	4	6	35
37.1098	0	92	93	112	91	68	110	94	93	110	84	57	84	3	1	-56	0	-2	-90	-4	-2	6	4	8	28
37.2326	0	92	90	108	91	66	109	94	91	107	83	55	83	4	0	-56	0	-2	-88	-4	-2	8	4	9	26
37.3555	0	92	91	108	92	66	108	94	91	108	82	55	82	4	1	-56	0	-2	-87	-5	-2	7	5	8	28
37.4784	0	92	91	108	91	66	110	93	90	107	83	56	82	4	0	-56	0	-2	-87	-5	-1	7	4	7	29
37.6013	0	92	93	109	91	68	110	95	93	111	84	57	82	3	1	-57	0	-2	-86	-4	-2	6	4	8	32
37.7242	0	92	94	113	92	69	111	95	95	113	85	58	82	4	1	-57	0	-2	-87	-4	-2	6	4	7	33
37.847	0	93	96	114	92	70	111	96	97	115	85	60	83	4	1	-59	0	-3	-89	-5	-1	7	4	6	34
37.9699	0	93	93	113	91	67	111	95	93	111	84	58	83	4	1	-57	0	-1	-90	-4	-1	7	4	7	27
38.0928	0	92	91	109	91	66	110	94	92	108	83	56	83	3	1	-56	-1	-2	-89	-5	-2	8	3	8	27
38.2157	0	92	92	109	91	66	109	94	92	109	83	56	81	4	1	-56	-1	-1	-88	-5	-2	7	4	8	28
38.3386	0	92	91	109	91	67	110	94	92	110	84	56	82	4	1	-57	0	-1	-87	-5	-2	7	4	8	29
38.4614	0	92	94	112	92	68	111	95	94	113	83	57	82	4	0	-58	0	-2	-87	-5	-1	7	3	7	31
38.5843	0	93	95	114	92	69	112	95	97	114	84	59	83	4	1	-59	0	-3	-88	-5	-2	7	4	7	34
38.7072	0	93	97	117	93	70	112	96	97	117	85	60	85	4	1	-60	0	-2	-89	-5	-2	7	4	7	35
38.8301	0	93	93	112	91	68	112	95	92	111	84	58	86	4	1	-58	-1	-2	-91	-6	-2	7	4	8	27
38.953	0	93	90	109	92	66	111	94	91	110	83	56	86	4	0	-58	0	-2	-89	-6	-2	8	4	8	27
39.0758	0	92	91	109	92	66	111	94	90	108	84	56	84	4	1	-56	0	-2	-88	-5	-1	7	4	7	28
39.1987	0	92	91	109	92	67	112	94	91	110	84	56	83	5	0	-58	0	-2	-86	-4	-2	7	3	8	29
39.3216	0	93	92	110	92	68	113	94	92	112	84	58	84	4	1	-58	-1	-2	-86	-5	-2	7	4	8	32
39.4445	0	93	94	114	93	69	114	94	95	114	85	59	85	4	0	-57	0	-3	-88	-4	-1	7	4	7	33
39.5674	0	93	96	114	94	70	115	95	97	116	85	61	86	4	1	-59	-1	-3	-89	-5	-1	7	3	6	35
39.6902	0	93	96	117	93	70	113	95	96	115	86	60	87	4	1	-59	0	-2	-91	-6	-2	7	4	7	32
39.8131	0	93	90	110	92	67	112	94	91	109	84	57	86	4	0	-57	0	-1	-90	-4	-1	8	4	8	25
39.936	0	92	90	109	92	67	112	94	90	109	84	57	85	3	0	-57	-1	-1	-88	-5	-1	8	4	8	27
40.0589	0	92	91	108	92	67	113	93	91	109	84	56	84	3	1	-56	-1	-2	-88	-5	-2	7	4	8	28
40.1818	0	92	92	109	92	68	114	94	92	110	84	56	85	4	1	-57	0	-2	-86	-5	-1	6	4	8	30
40.3046	0	92	94	111	93	69	114	93	94	114	84	59	85	3	1	-58	-1	-2	-88	-5	-2	6	4	7	34
40.4275	0	92	95	113	93	70	115	95	96	114	85	61	86	4	1	-59	0	-3	-88	-5	-2	7	4	6	34
40.5504	0	93	96	116	93	71	114	95	97	115	85	60	87	3	0	-59	0	-3	-90	-5	-2	7	4	7	34
40.6733	0	92	92	110	93	67	114	94	91	109	85	57	88	3	1	-57	-1	-1	-90	-5	-1	8	4	7	26
40.7962	0	92	92	109	93	67	113	94	91	109	85	57	86	3	1	-57	0	-1	-89	-5	-2	7	4	8	28
40.919	0	93	91	108	92	68	114	94	91	108	84	57	85	4	1	-57	0	-2	-89	-5	-2	7	4	8	29
41.0419	0	92	91	109	92	69	114	94	92	111	84	59	85	4	0	-57	0	-3	-87	-5	-2	7	4	7	30
41.1648	0	92	93	110	93	69	115	95	95	112	85	59	86	3	0	-57	0	-2	-87	-5	-2	6	4	7	33
41.2877	0	93	95	113	94	70	116	95	96	114	85	60	87	3	0	-59	0	-3	-88	-5	-1	6	5	7	34
41.4106	0	93	95	116	94	70	115	95	96	115	85	60	88	4	1	-58	0	-3	-89	-5	-2	7	4	8	33
41.5334	0	92	91	110	94	67	114	94	90	109	85	58	88	4	0	-57	0	-2	-90	-4	-2	8	3	7	26
41.6563	0	92	92	108	93	67	115	94	91	109	84	57	86	4	0	-56	0	-2	-88	-5	-1	8	4	8	28
41.7792	0	92	90	108	93	68	115	94	91	109	85	57	85	4	1	-56	0	-2	-88	-5	-2	7	3	8	28
41.9021	0	92	92	108	94	68	116	94	92	111	85	58	86	4	1	-57	-1	-2	-87	-5	-2	7	4	8	31
42.025	0	93	93	111	94	69	116	95	95	113	85	60	86	4	0	-58	0	-3	-87	-5	-1	7	4	6	33
42.1478	0	94	95	113	94	70	117	95	96	115	86	61	87	3	0	-58	0	-3	-88	-5	-2	7	5	7	35
42.2707	0	93	96	116	94	70	116	96	97	116	86	60	87	4	1	-59	0	-2	-90	-5	-1	7	3	7	34
42.3936	0	92	91	109	93	68	116	93	91	109	85	58	88	4	0	-56	0	-2	-90	-5	-1	8	4	9	25
42.5165	0	91	90	109	92	67	114	94	90	108	85	57	88	4	0	-57	-1	-2	-89	-4	-1	7	5	8	28
42.6394	0	93	91	107	93	67	114	94	90	108	85	57	86	4	0	-56	0	-3	-88	-5	-1	8	4	8	29
42.7622	0	91	92	108	94	68	115	94	92	110	86	58	86	4	1	-57	0	-2	-86	-4	-1	6	4	7	30
42.8851	0	92	93	109	93	69	116	95	94	112	87	59	87	4	0	-58	-1	-3	-86	-5	-1	7	3	7	32
43.008	0	92	94	112	95	70	117	95	95	113	86	60	87	4	1	-57	0	-3	-88	-5	-1	7	4	6	34
43.1309	0	93	97	115	95	71	115	96	97	115	87	62	88	3	0	-59	0	-3	-89	-6	-2	6	5	7	34
43.2538	0	92	91	111	93	68	115	95	90	109	86	58	89	4	2	-56	-1	-2	-90	-5	-1	8	4	8	26
43.3766	0	92	90	108	93	66	114	94	91	108	85	58	87	4	1	-58	0	-2	-88	-6	-1	8	4	6	27
43.4995	0	92	91	108	94	67	114	93	89	108	84	57	86	3	1	-56	0	-2	-88	-4	-2	8	5	7	28
43.6224	0	91	90	107	93	67	114	94	91	109	85	57	85	4	0	-57	0	-1	-86	-5	-1	6	4	7	30
43.7453	0	92	92	109	93	68	115	94	92	111	85	58	85	3	1	-58	-1	-3	-86	-5	-2	7	3	7	31
43.8682	0	92	94	110	94	70	116	94	94	113	85	59	87	4	0	-58	-1	-2	-87	-4	-1	7	5	7	34
43.991	0	93	93	113	94	69	114	94	94	113	86	60	88	4	0	-58	0	-2	-88	-5	-2	7	4	7	33
44.1139	0	92	89	107	93	67	114	94	88	107	85	57	87	4	0	-57	0	-1	-88	-5	-1	8	4	7	25
44.2368	0	90	90	108	93	66	113	93	90	106	84	56	86	4	1	-57	0	-2	-89	-5	-1	7	4	8	28
44.3597	0	92	89	107	92	66	113	93	88	105	84	55	84	3	0	-55	-1	-2	-86	-5	-1	6	4	8	29
44.4826	0	92	90	106	93	67	113	93	90	108	84	56	84	4	0	-55	0	-2	-85	-6	-1	8	4	8	29
44.6054	0	91	91	109	92	68	113	94	92	110	84	56	85	4	0	-55	0	-1	-86	-6	-2	8	4	7	32
44.7283	0	92	93	110	92	68	114	94	93	112	85	59	85	4	1	-56	-1	-3	-87	-4	-2	7	4	6	34
44.8512	0	91	91	113	93	68	112	94	92	110	85	57	87	4	0	-56	0	-1	-88	-4	-2	7	4	7	30
44.9741	0	91	89	106	91	65	112	93	87	105	83	55	85	4	1	-55	-1	-2	-88	-5	-1	8	4	7	25
45.097	0	91	88	106	92	64	111	93	88	105	83	55	84	3	1	-54	0	-2	-86	-5	-2	7	4	7	27
45.2198	0	91	89	106	93	66	112	92	88	104	83	54	83	3	0	-53	0	-2	-85	-5	-2	7	4	8	28
45.3427	0	91	88	105	92	66	112	94	88	108	84	55	85	3	0	-55	0	-2	-84	-4	-1	7	3	7	30
45.4656	0	91	92	108	92	68	113	94	91	109	84	57	83	4	0	-55	0	-2	-84	-4	-1	6	5	8	32
45.5885	0	92	92	110	93	68	114	93	93	111	85	59	85	4	1	-57	0	-2	-86	-5	-2	6	5	7	34
45.7114	0	92	93	113	93	69	113	95	93	111	85	58	86	4	1	-56	0	-2	-87	-6	-2	6	4	7	30
45.8342	0	91	89	107	92	66	112	93	87	104	84	56	86	4	0	-54	0	-1	-87	-4	-1	6	3	8	25
45.9571	0	91	89	105	93	65	112	92	88	104	84	55	84	4	1	-55	0	-1	-86	-4	-2	7	4	8	28
46.08	0	91	89	106	93	65	112	93	87	105	84	55	84	4	1	-54	-1	-2	-84	-5	-2	6	4	7	28
46.2029	0	92	90	106	93	65	112	93	88	106	84	56	83	4	0	-55	0	-2	-85	-5	-2	6	4	7	30
46.3258	0	92	90	107	92	66	113	94	90	108	84	57	85	3	0	-54	-1	-2	-85	-4	-2	7	4	6	31
46.4486	0	92	92	109	93	67	114	94	92	110	85	58	84	3	0	-56	0	-3	-84	-4	-1	6	4	6	33
46.5715	0	92	92	111	93	68	112	94	91	110	85	58	86	3	0	-55	0	-2	-87	-5	-2	6	4	7	31
46.6944	0	92	88	107	93	66	113	94	88	105	84	55	85	3	1	-55	0	-2	-86	-5	-1	7	4	8	27
46.8173	0	91	88	106	92	66	111	94	89	106	84	56	84	3	0	-54	0	-2	-86	-5	-2	6	4	8	28
46.9402	0	91	90	106	92	66	111	94	90	106	84	55	84	3	0	-55	0	-2	-85	-5	-2	7	4	8	29
47.063	0	92	91	107	92	67	113	93	91	109	84	56	84	4	0	-55	0	-2	-85	-4	-1	6	3	7	31
47.1859	0	92	92	109	93	68	114	94	91	110	85	58	85	4	1	-56	0	-2	-86	-5	-2	7	4	7	33
47.3088	0	93	93	111	93	69	114	95	93	111	85	59	85	4	0	-57	0	-3	-86	-5	-2	6	3	6	33
47.4317	0	91	93	112	94	68	112	94	92	110	85	58	87	3	0	-56	-1	-2	-88	-4	-1	6	4	7	30
47.5546	0	92	90	107	92	65	112	94	89	106	84	56	86	4	1	-56	0	-1	-87	-5	-1	6	4	8	26
47.6774	0	91	90	106	93	66	112	93	88	106	85	56	84	3	0	-56	-1	-2	-86	-5	-1	7	3	7	27
47.8003	0	91	88	106	93	65	111	93	88	107	84	55	83	4	0	-55	0	-2	-85	-4	-1	6	4	8	28
47.9232	0	91	90	107	93	66	114	93	90	108	84	55	84	4	0	-56	-1	-1	-85	-5	-2	6	4	8	30
48.0461	0	92	91	109	93	67	114	94	92	109	85	56	85	4	0	-57	0	-2	-85	-4	-2	7	5	8	32
48.169	0	92	94	111	93	68	114	94	94	111	85	58	85	4	1	-57	0	-3	-86	-5	-2	7	4	6	33
48.2918	0	92	93	113	93	68	112	94	92	110	85	58	87	3	1	-57	-1	-2	-87	-5	-1	7	4	7	31
48.4147	0	91	88	106	92	65	111	93	88	105	84	55	85	4	1	-56	0	-2	-88	-5	-1	7	4	8	26
48.5376	0	91	88	106	93	65	111	93	86	105	84	54	84	4	0	-56	0	-2	-87	-5	-1	7	4	8	27
48.6605	0	91	88	105	92	64	112	92	87	105	84	53	83	4	0	-54	0	-1	-86	-5	-1	7	4	8	28
48.7834	0	91	89	106	92	66	112	92	89	107	84	55	84	4	0	-55	0	-1	-84	-5	-1	7	3	7	30
48.9062	0	91	92	108	92	67	113	93	90	108	83	56	85	4	1	-56	0	-3	-85	-4	-2	6	4	7	32
49.0291	0	92	93	110	93	67	113	94	92	110	85	57	84	3	0	-57	-1	-3	-85	-4	-1	6	3	7	33
49.152	0	93	93	114	92	68	113	94	93	112	85	58	86	5	0	-57	-1	-3	-87	-4	-1	6	5	6	32
49.2749	0	91	90	108	93	66	112	93	88	106	84	55	86	4	0	-55	-1	-3	-87	-6	-3	8	4	8	25
49.3978	0	91	88	107	92	65	113	92	88	106	84	54	84	4	0	-55	-1	-2	-86	-5	-1	6	4	8	27
49.5206	0	91	88	105	92	64	114	93	86	105	84	53	85	3	0	-55	0	-2	-85	-5	-1	6	5	8	28
49.6435	0	92	89	106	91	65	114	93	89	107	83	54	85	4	0	-54	0	-2	-84	-4	-1	6	4	7	30
49.7664	0	91	91	109	92	67	115	94	91	110	84	56	85	4	0	-55	0	-2	-84	-5	-1	6	4	7	32
49.8893	0	91	92	110	93	67	115	94	93	111	85	57	85	3	0	-57	-1	-2	-85	-5	-1	7	4	7	33
50.0122	0	92	94	114	93	69	114	94	93	112	86	58	86	4	1	-56	0	-2	-87	-5	-2	6	5	7	33
50.135	0	91	89	109	93	66	113	93	88	107	85	55	87	4	1	-54	0	-3	-88	-5	-2	7	3	8	25
50.2579	0	91	89	107	93	65	114	93	88	105	83	55	86	3	1	-54	-1	-2	-86	-4	-1	8	4	8	27
50.3808	0	92	89	106	92	65	113	92	86	105	83	55	85	4	0	-54	0	-2	-86	-4	-1	6	3	8	29
50.5037	0	91	90	106	93	66	114	93	87	108	84	55	85	3	0	-54	-1	-2	-85	-6	-1	7	4	8	30
50.6266	0	92	91	109	92	68	115	93	90	110	84	56	85	4	0	-55	-1	-2	-84	-5	-2	6	4	7	32
50.7494	0	92	93	112	93	69	115	94	93	112	86	57	86	4	0	-55	-1	-3	-85	-5	-1	6	4	7	33
50.8723	0	92	95	113	94	70	117	94	96	114	86	59	87	3	0	-57	0	-3	-87	-5	-1	6	4	7	35
50.9952	0	91	92	113	94	68	115	94	92	111	85	57	87	3	0	-57	0	-2	-90	-5	-1	7	4	8	29
51.1181	0	91	90	108	93	66	115	93	89	107	84	56	88	3	1	-55	0	-2	-87	-5	-1	7	4	8	26
51.241	0	91	90	107	94	66	115	93	88	107	84	56	86	4	1	-55	-1	-1	-87	-5	-2	6	5	7	29
51.3638	0	91	90	107	93	66	114	93	89	107	84	55	86	4	1	-55	-1	-2	-86	-5	-2	6	4	8	30
51.4867	0	91	92	109	93	68	117	94	90	109	85	57	86	4	0	-55	-1	-2	-86	-5	-2	6	4	7	32
51.6096	0	92	94	111	92	69	117	94	93	112	85	58	87	4	1	-56	0	-2	-86	-5	-2	7	4	7	33
51.7325	0	92	95	113	94	70	117	94	96	114	86	59	87	4	0	-58	0	-3	-87	-4	-2	7	4	6	34
51.8554	0	94	95	117	94	71	115	95	96	114	86	60	88	5	1	-58	-1	-2	-89	-4	-2	7	4	8	34
51.9782	0	92	92	111	93	67	117	94	89	109	86	58	90	3	0	-56	0	-1	-91	-4	-1	7	4	7	27
52.1011	0	91	92	110	93	67	116	94	90	109	85	57	88	4	1	-56	-1	-2	-89	-4	-2	7	4	8	29
52.224	0	92	91	109	94	68	116	94	89	109	85	58	86	5	0	-57	-1	-2	-89	-5	-2	7	5	8	30
52.3469	0	91	92	109	93	68	116	93	91	109	85	58	87	3	1	-57	-1	-3	-87	-4	-2	5	4	8	31
52.4698	0	92	93	111	94	70	117	94	92	112	85	59	87	4	1	-57	0	-3	-88	-5	-2	6	3	8	33
52.5926	0	92	95	113	94	71	118	95	95	114	86	60	88	3	1	-57	-1	-2	-88	-5	-1	7	4	7	34
52.7155	0	93	95	115	94	70	116	95	96	116	86	60	87	3	0	-59	0	-2	-90	-5	-1	7	4	7	33
52.8384	0	93	92	110	93	68	116	94	91	110	85	58	89	4	0	-59	0	-2	-90	-5	-2	8	4	8	26
52.9613	0	92	91	110	93	68	116	94	90	108	84	57	87	4	1	-57	0	-2	-88	-5	-1	7	4	8	28
53.0842	0	91	91	109	93	67	116	93	90	109	84	57	86	4	1	-56	0	-2	-88	-5	-1	8	4	8	29
53.207	0	91	92	109	93	68	117	93	91	111	85	57	87	3	0	-58	0	-2	-87	-4	-2	6	4	8	30
53.3299	0	92	94	111	94	69	117	95	93	113	85	59	87	4	0	-58	0	-2	-88	-5	-2	7	4	7	33
53.4528	0	93	96	114	94	71	118	94	95	116	86	60	87	4	0	-58	0	-2	-88	-4	-1	7	3	7	34
53.5757	0	92	96	117	94	71	116	95	97	116	86	61	88	4	0	-59	0	-2	-89	-5	-2	6	4	7	35
53.6986	0	92	91	112	93	69	116	93	91	110	85	58	89	4	1	-57	0	-2	-90	-5	-1	8	4	8	26
53.8214	0	92	92	109	93	67	116	93	91	108	84	57	88	3	1	-57	-1	-1	-90	-5	-1	7	3	8	27
53.9443	0	91	91	109	93	67	116	93	90	108	84	57	87	4	0	-56	0	-2	-89	-5	-1	8	4	8	28
54.0672	0	92	91	110	93	68	117	93	90	110	85	57	86	3	0	-57	0	-1	-87	-5	-1	7	4	8	30
54.1901	0	92	93	111	93	69	116	94	93	112	84	57	87	4	0	-57	0	-2	-87	-5	-2	7	4	7	32
54.313	0	92	94	112	94	70	117	94	95	114	86	58	88	4	0	-59	0	-1	-88	-5	-1	7	4	8	33
54.4358	11	93	96	115	93	70	116	95	96	115	86	61	89	3	0	-59	0	-3	-88	-5	-1	7	5	6	34
54.5587	0	92	92	112	93	67	116	94	91	110	85	58	89	4	0	-56	0	-2	-90	-5	-2	7	4	8	27
54.6816	0	90	91	110	93	67	115	93	90	108	85	57	88	3	0	-57	-1	-1	-89	-5	-1	7	3	8	27
54.8045	0	92	90	109	93	67	115	93	90	108	84	56	86	4	1	-56	0	-2	-87	-5	-2	7	4	8	28
54.9274	0	91	91	109	93	68	115	94	90	109	84	56	87	3	0	-57	0	-2	-86	-6	-1	6	5	8	29
55.0502	0	92	93	111	93	69	117	94	92	111	86	57	86	3	1	-56	-1	-2	-87	-5	-2	5	3	8	32
55.1731	0	92	94	112	92	69	117	95	94	114	86	59	88	4	0	-57	0	-3	-87	-5	-1	7	4	7	34
55.296	0	93	95	115	94	70	117	94	95	115	86	60	89	3	0	-58	0	-2	-88	-4	-2	7	4	7	34
55.4189	0	92	92	111	94	67	116	93	90	109	85	57	89	3	0	-55	-1	-1	-88	-5	-2	7	5	8	27
55.5418	0	92	90	108	93	66	116	93	89	107	84	56	87	3	1	-55	0	-1	-88	-4	-2	8	4	8	27
55.6646	0	91	90	109	94	67	114	92	89	108	84	56	86	4	1	-56	0	-1	-88	-5	-2	6	5	9	27
55.7875	0	92	91	108	93	67	116	93	89	109	85	56	87	4	0	-56	0	-2	-86	-5	-2	6	4	8	29
55.9104	0	92	92	109	94	69	117	94	91	111	85	57	87	5	1	-56	0	-2	-85	-4	-1	6	3	8	31
56.0333	0	93	93	111	94	69	117	93	93	112	85	60	86	4	1	-57	-1	-3	-86	-4	-1	6	4	7	34
56.1562	0	92	95	114	95	71	117	95	95	114	86	60	88	4	1	-58	-1	-2	-88	-5	-2	7	4	7	34
56.279	0	92	92	112	94	69	115	94	91	110	85	58	89	3	1	-57	0	-2	-90	-5	-2	7	4	8	29
56.4019	0	92	90	109	93	66	115	93	90	107	85	56	88	4	1	-55	0	-2	-88	-5	-2	8	4	7	27
56.5248	0	91	90	109	93	66	115	93	89	106	85	57	87	3	1	-55	-1	-2	-87	-4	-2	7	4	7	27
56.6477	0	92	89	108	94	66	115	92	89	108	84	56	86	4	1	-56	0	-2	-86	-5	-1	7	4	8	29
56.7706	0	92	91	109	94	69	117	94	90	110	85	57	86	3	0	-56	-1	-2	-86	-5	-1	6	4	8	30
56.8934	0	92	93	110	93	69	117	94	93	111	85	59	87	4	1	-57	-1	-3	-86	-5	-1	7	5	7	32
57.0163	0	92	95	112	95	69	117	94	94	113	86	60	87	4	0	-58	0	-3	-87	-5	-1	8	3	6	34
57.1392	0	93	94	114	94	69	115	94	93	112	86	59	88	4	1	-58	0	-1	-89	-4	-3	7	4	8	30
57.2621	0	92	90	108	94	67	115	93	89	107	85	57	88	4	1	-56	0	-2	-88	-4	-1	7	4	8	27
57.385	0	92	90	108	92	67	115	93	89	107	83	57	87	4	0	-56	-1	-2	-88	-4	-2	7	4	8	28
57.5078	0	91	90	108	93	67	115	93	88	108	85	56	86	3	0	-55	0	-1	-87	-5	-2	7	5	8	29
57.6307	0	92	91	109	93	68	116	93	91	109	85	57	86	4	1	-56	-1	-2	-86	-5	-2	6	4	8	31
57.7536	0	92	92	110	94	68	116	94	92	112	85	58	87	3	1	-57	0	-2	-87	-5	-1	7	4	8	33
57.8765	0	93	93	112	93	70	118	95	93	112	86	59	87	4	1	-57	0	-2	-87	-5	-2	7	4	7	34
57.9994	0	92	94	114	94	69	114	94	93	113	86	58	88	3	2	-57	0	-1	-89	-5	-1	7	3	7	31
58.1222	0	92	89	109	94	66	115	93	89	107	84	57	89	3	1	-56	0	-2	-89	-5	-2	8	4	8	26
58.2451	0	91	89	108	93	67	114	93	89	107	84	57	86	4	0	-56	0	-2	-88	-4	-2	7	4	8	28
58.368	0	91	89	107	93	66	114	92	89	108	84	56	87	3	0	-55	0	-2	-87	-5	-1	7	4	8	29
58.4909	0	91	90	108	92	67	115	93	90	109	85	56	86	3	0	-56	-1	-2	-86	-5	-2	6	5	8	30
58.6138	0	92	92	109	93	67	116	95	92	111	85	57	86	4	1	-57	0	-3	-87	-5	-1	6	4	7	32
58.7366	0	91	93	113	93	69	115	94	94	113	85	58	87	4	1	-58	-1	-2	-87	-5	-1	7	4	7	34
58.8595	0	93	95	115	94	70	115	95	95	114	85	60	88	3	0	-59	-1	-2	-89	-5	-2	7	4	7	35
58.9824	0	92	90	111	92	67	116	94	90	109	84	56	88	4	1	-58	-1	-3	-90	-5	-1	7	5	8	26
59.1053	0	90	90	108	93	66	115	93	88	107	84	55	88	4	0	-55	0	-2	-89	-5	-1	7	4	8	27
59.2282	0	91	88	108	93	65	115	93	88	107	83	56	86	3	0	-56	0	-1	-87	-5	-2	7	3	8	27
59.351	0	91	89	108	94	66	114	93	90	108	84	56	86	4	0	-56	-1	-2	-86	-6	-1	7	4	7	29
59.4739	0	92	92	110	92	68	116	95	91	110	85	57	85	3	1	-57	0	-3	-86	-5	-2	7	4	7	31
59.5968	0	92	93	111	93	69	116	94	93	112	85	58	86	3	0	-57	0	-2	-86	-5	-2	6	4	7	32
59.7197	0	93	94	113	93	70	115	94	95	113	85	60	87	4	1	-59	0	-3	-88	-5	-2	7	5	7	34
59.8426	0	92	91	110	94	67	115	93	91	110	86	57	87	4	0	-56	0	-2	-89	-5	-1	7	4	8	28
59.9654	0	91	90	108	92	67	114	93	88	107	85	56	86	3	0	-57	0	-2	-88	-5	-2	7	4	9	27
60.0883	0	91	89	108	92	65	114	93	89	107	84	55	86	4	1	-57	0	-2	-87	-5	-1	7	4	8	28
60.2112	0	91	90	107	93	67	114	93	89	108	83	55	86	4	0	-56	-1	-1	-86	-5	-2	7	4	8	29
60.3341	0	92	91	109	93	67	115	94	91	111	85	56	86	4	0	-57	-1	-1	-87	-5	-2	7	4	7	32
60.457	0	91	92	111	94	69	115	95	93	112	85	58	85	3	1	-58	0	-2	-87	-5	-1	7	4	7	33
60.5798	0	92	94	114	94	69	114	95	94	114	85	59	87	4	1	-58	-1	-3	-88	-5	-1	7	3	7	33
60.7027	0	92	90	110	93	66	114	94	89	108	85	57	87	5	0	-56	0	-2	-89	-5	-1	7	4	8	26
60.8256	0	91	90	107	92	66	113	92	89	106	83	55	85	4	1	-55	0	-1	-88	-4	-2	8	4	8	27
60.9485	0	92	89	107	91	64	113	92	88	106	84	55	84	4	2	-56	-1	-1	-86	-6	-2	7	4	7	28
61.0714	0	91	89	107	92	65	113	94	89	108	84	55	84	4	0	-56	0	-2	-86	-5	-1	6	5	8	29
61.1942	0	91	91	108	92	67	114	93	90	109	84	55	85	4	0	-56	0	-2	-85	-5	-1	6	4	8	31
61.3171	0	92	92	110	93	68	114	94	92	111	84	57	85	2	0	-57	0	-2	-86	-5	-1	8	3	7	32
61.44	0	92	94	113	93	68	112	94	93	113	85	58	85	4	0	-57	0	-2	-88	-5	-1	7	4	8	33
61.5629	0	92	89	108	92	65	112	93	89	107	84	55	86	4	1	-56	-1	-2	-89	-4	-1	8	5	7	25
61.6858	0	91	89	108	92	64	111	93	88	105	83	54	85	4	0	-55	0	-2	-87	-4	-1	8	4	7	26
61.8086	0	90	89	106	91	64	111	93	87	105	83	52	83	4	0	-55	0	-1	-86	-5	-1	6	4	9	27
61.9315	0	91	89	106	91	65	111	92	88	107	83	54	83	4	0	-56	0	-1	-86	-5	-1	6	4	7	29
62.0544	0	91	90	108	92	67	112	93	89	108	84	54	83	3	0	-55	0	-2	-84	-5	-2	7	4	8	31
62.1773	0	92	91	109	92	67	113	93	92	110	84	57	84	3	0	-56	0	-3	-85	-5	-1	6	4	7	32
62.3002	0	92	92	112	92	67	112	94	92	110	84	57	85	4	1	-57	-1	-2	-87	-5	-2	6	4	7	32
62.423	0	91	89	108	91	65	111	92	88	106	83	54	85	3	1	-55	-1	-2	-87	-4	-2	7	4	8	26
62.5459	0	91	90	106	91	64	111	92	86	104	82	54	84	4	0	-55	0	-2	-86	-4	-2	7	4	8	28
62.6688	0	91	89	105	91	65	112	92	87	105	83	53	83	4	0	-54	0	-2	-86	-5	-2	6	4	7	28
62.7917	0	92	89	108	92	66	113	93	88	107	84	54	83	4	0	-54	-1	-1	-84	-5	-2	5	4	8	30
62.9146	0	92	90	109	93	67	113	93	92	110	83	56	83	3	1	-55	0	-3	-83	-4	-1	6	4	7	33
63.0374	0	92	93	111	93	67	114	93	93	111	85	57	85	4	0	-56	0	-3	-85	-4	-1	7	4	7	33
63.1603	0	93	91	110	92	66	113	94	90	109	84	56	85	4	0	-55	0	-2	-88	-5	-1	6	4	8	29
63.2832	0	91	89	107	93	65	112	93	87	106	84	54	84	3	1	-55	0	-2	-87	-5	-2	7	4	8	26
63.4061	0	91	88	107	93	65	112	93	88	105	83	54	85	3	1	-54	0	-2	-86	-5	-1	7	4	8	28
63.529	0	91	89	106	92	65	113	92	88	106	83	54	85	4	0	-54	0	-2	-84	-4	-1	6	4	8	29
63.6518	0	91	90	107	92	66	114	93	90	109	85	55	85	3	0	-56	0	-2	-84	-5	-1	6	4	8	31
63.7747	0	92	92	110	93	68	116	93	91	110	85	56	85	3	0	-56	0	-2	-85	-5	-1	6	5	9	33
63.8976	0	93	94	113	93	68	115	95	94	112	85	58	86	4	0	-58	-1	-4	-86	-5	0	7	4	7	34
64.0205	0	92	91	113	93	67	114	94	91	110	84	56	87	4	1	-56	0	-1	-88	-4	-1	8	4	7	29
64.1434	0	91	89	107	93	66	114	93	87	106	84	55	87	4	1	-55	0	-1	-88	-5	-1	7	4	7	26
64.2662	0	91	89	107	93	66	114	93	88	106	84	55	85	3	1	-56	0	-2	-87	-5	-1	7	3	8	28
64.3891	0	91	89	107	93	65	114	93	88	107	84	54	85	3	0	-55	-1	-2	-85	-4	-2	6	4	8	30
64.512	0	91	91	107	93	68	115	93	90	108	85	56	85	4	0	-55	-1	-1	-85	-5	-1	7	3	7	30
64.6349	0	92	92	111	93	68	116	94	93	110	85	58	86	4	0	-57	0	-3	-85	-5	-2	7	4	8	32
64.7578	0	92	94	112	94	69	117	95	94	112	86	59	87	4	1	-58	0	-3	-87	-5	-2	7	3	6	34
64.8806	0	92	92	112	94	68	114	94	91	110	85	58	87	4	0	-57	0	-2	-89	-5	-1	7	4	7	29
65.0035	0	92	89	108	93	65	114	94	89	106	85	55	87	3	1	-56	-1	-2	-88	-5	-1	7	3	8	27
65.1264	0	92	89	107	93	67	114	93	89	107	84	55	86	4	1	-57	0	-2	-87	-5	-1	7	4	8	28
65.2493	0	91	90	107	94	66	115	93	90	107	84	55	86	4	0	-56	0	-1	-87	-5	-2	7	4	8	30
65.3722	0	92	91	109	94	69	116	94	92	109	85	57	85	4	0	-56	-1	-1	-86	-5	-1	6	4	8	30
65.495	0	92	92	111	93	68	117	95	93	111	85	58	86	4	0	-57	-1	-2	-86	-4	-1	7	4	8	32
65.6179	0	94	94	113	95	69	116	95	95	112	86	59	88	4	0	-58	0	-3	-87	-5	-1	7	4	7	34
65.7408	0	92	92	111	93	67	115	94	91	110	85	56	87	3	0	-57	0	-2	-90	-4	-2	6	5	8	28
65.8637	0	92	90	109	93	67	115	93	89	107	84	55	87	4	0	-57	0	-2	-88	-5	-2	7	4	9	27
65.9866	0	92	91	107	92	66	115	93	89	108	83	55	86	4	0	-57	0	-1	-87	-5	-1	7	4	8	28
66.1094	0	91	89	108	93	67	115	93	90	109	85	55	86	4	0	-56	0	-2	-87	-5	-2	6	5	8	30
66.2323	0	94	92	109	93	68	115	94	91	111	85	56	86	4	0	-57	0	-2	-85	-5	-1	6	4	8	31
66.3552	0	92	94	112	93	69	116	95	93	112	85	57	86	4	0	-57	-1	-2	-86	-4	-2	7	4	8	33
66.4781	0	93	94	114	94	69	117	95	95	114	86	60	88	4	1	-60	-1	-2	-87	-4	-2	7	4	7	36
66.601	0	93	93	113	93	67	115	95	92	112	85	57	88	4	1	-57	-1	-2	-89	-5	-2	7	4	7	29
66.7238	0	92	90	108	93	65	115	94	89	108	84	55	87	3	0	-56	0	-2	-88	-5	-1	8	4	7	26
66.8467	0	91	90	109	93	65	115	94	89	107	84	55	87	3	1	-57	0	-1	-87	-5	-2	7	4	8	28
66.9696	0	91	90	108	92	66	115	93	88	108	84	56	87	4	1	-56	-1	-2	-86	-4	-1	7	4	8	28
67.0925	0	92	91	109	93	67	115	93	90	110	84	56	87	5	0	-56	0	-3	-85	-5	-1	6	4	8	31
67.2154	0	92	92	111	93	67	117	94	92	112	84	57	86	5	1	-56	0	-3	-86	-4	-1	7	4	6	32
67.3382	0	93	94	113	95	68	117	94	93	114	85	58	87	4	1	-58	0	-3	-86	-5	-3	7	4	6	34
67.4611	0	92	94	115	94	69	114	95	93	112	86	57	89	4	1	-58	0	-2	-88	-5	-2	7	3	8	30
67.584	0	91	89	109	92	65	115	94	90	108	84	56	87	3	0	-56	0	-1	-89	-5	-2	8	4	7	26
67.7069	0	92	90	108	93	65	113	93	88	107	85	54	86	4	1	-57	0	-1	-88	-5	-1	6	5	7	27
67.8298	0	92	88	108	92	66	113	93	89	109	84	55	85	4	0	-55	-1	-2	-87	-5	-3	7	4	8	29
67.9526	0	92	92	108	93	67	114	94	90	108	85	56	85	4	1	-56	-1	-2	-86	-5	-1	6	4	8	30
68.0755	0	92	92	110	93	67	115	94	92	112	85	58	86	4	0	-56	-1	-3	-87	-4	-1	6	4	7	32
68.1984	0	93	93	113	93	68	117	94	95	113	85	59	86	4	1	-58	-1	-3	-87	-5	-2	6	4	7	34
68.3213	0	92	92	112	94	67	114	94	92	110	86	57	87	4	0	-57	0	-2	-88	-5	-2	6	3	8	28
68.4442	0	92	90	108	92	66	114	94	89	107	84	55	86	3	1	-56	0	-1	-87	-6	-1	8	4	8	27
68.567	0	91	90	108	93	65	113	93	88	107	84	55	85	3	1	-56	-1	-1	-88	-5	-2	6	4	8	28
68.6899	0	92	90	108	92	66	115	93	89	108	84	56	85	4	0	-56	0	-2	-86	-4	-2	7	4	8	29
68.8128	0	91	91	109	93	67	115	94	91	110	84	55	86	4	0	-55	0	-2	-86	-4	-2	7	4	8	31
68.9357	0	92	94	111	94	68	117	95	92	112	85	58	85	4	0	-57	0	-2	-87	-5	-1	7	4	7	34
69.0586	0	93	95	113	94	70	117	95	94	114	85	59	87	3	0	-58	0	-3	-87	-5	-2	8	4	7	35
69.1814	0	93	95	117	94	69	116	95	95	115	85	60	88	4	1	-57	0	-2	-89	-5	-1	7	4	7	33
69.3043	0	93	91	110	94	66	116	93	89	108	84	56	88	3	1	-56	0	-2	-89	-4	-2	7	3	8	25
69.4272	0	92	91	108	94	66	114	94	89	107	85	56	87	3	0	-56	0	-1	-88	-5	-1	8	4	8	27
69.5501	0	91	89	108	93	66	116	94	90	107	84	56	86	5	1	-56	-1	-2	-87	-5	-2	7	4	8	29
69.673	0	91	91	108	93	67	116	93	89	109	85	56	86	4	0	-56	0	-2	-86	-5	-2	6	4	8	30
69.7958	0	92	92	110	93	68	116	94	92	111	85	57	86	4	1	-58	0	-2	-85	-4	-1	7	4	8	32
69.9187	0	92	94	112	95	69	117	94	94	113	85	59	87	4	0	-58	0	-3	-87	-5	-2	6	4	7	33
70.0416	0	92	95	115	94	70	118	95	97	116	86	60	88	4	1	-58	-1	-3	-88	-5	-1	7	4	6	34
70.1645	0	93	94	115	94	68	116	94	93	113	85	59	89	4	0	-57	0	-2	-91	-6	-2	8	3	7	29
70.2874	0	92	90	109	94	67	116	94	89	108	84	57	88	4	1	-57	0	-2	-89	-5	-2	8	5	8	26
70.4102	0	91	91	109	93	66	116	94	90	108	84	56	87	3	0	-57	0	-2	-88	-5	-2	7	4	8	28
70.5331	0	91	91	108	94	67	116	93	91	109	85	56	87	4	0	-57	0	-2	-87	-5	-1	7	4	8	29
70.656	0	92	92	110	93	68	116	94	91	111	85	57	87	5	0	-56	0	-2	-87	-5	-2	7	4	7	31
70.7789	0	92	93	112	94	70	118	94	93	113	85	58	88	4	0	-58	0	-2	-87	-4	-1	6	4	7	32
70.9018	0	93	95	113	95	71	118	95	95	115	86	60	88	3	0	-59	-1	-3	-88	-5	-1	6	4	7	35
71.0246	0	93	94	116	95	69	116	94	94	113	85	60	89	4	1	-59	-1	-2	-90	-4	-2	6	4	7	30
71.1475	0	91	91	110	94	67	116	93	90	109	85	57	88	4	0	-57	0	-1	-90	-5	-2	7	3	7	27
71.2704	0	92	91	109	93	67	116	94	90	108	85	56	87	4	0	-57	-1	-2	-88	-5	-2	7	4	8	28
71.3933	0	91	91	109	93	68	117	94	91	109	84	56	87	4	0	-57	-1	-2	-87	-5	-2	7	4	8	29
71.5162	0	93	93	110	93	69	118	95	92	112	86	58	87	4	1	-57	0	-2	-87	-4	-2	7	5	8	32
71.639	0	92	93	114	93	70	117	94	94	114	85	60	87	4	0	-59	0	-3	-88	-5	-1	6	4	7	33
71.7619	0	93	96	115	94	71	119	95	96	116	87	61	89	5	1	-59	0	-3	-89	-5	-1	7	4	7	35
71.8848	0	94	98	117	95	72	118	95	98	117	86	62	89	4	0	-61	0	-3	-91	-4	-1	8	4	6	36
72.0077	0	91	94	114	94	69	118	95	93	112	85	59	89	3	0	-59	0	-2	-92	-5	-1	7	4	7	27
72.1306	0	93	92	111	94	67	117	94	92	110	86	58	88	3	0	-58	0	-1	-91	-5	-2	8	4	7	27
72.2534	0	93	92	111	94	68	117	94	91	110	85	57	88	4	1	-58	0	-2	-90	-5	-1	8	3	8	29
72.3763	0	92	92	110	93	69	117	94	93	111	85	58	88	3	1	-58	0	-2	-89	-4	-2	7	5	8	31
72.4992	0	92	94	112	94	70	118	95	93	114	85	59	87	4	2	-58	0	-1	-88	-5	-1	7	4	8	32
72.6221	0	92	95	113	94	70	118	94	95	115	86	61	88	4	0	-60	0	-3	-89	-5	-2	7	4	6	34
72.745	0	93	96	115	95	71	119	96	99	117	86	61	89	3	2	-61	0	-3	-90	-5	-1	8	4	7	35
72.8678	0	93	97	118	94	72	118	97	97	117	87	62	90	4	1	-61	0	-3	-92	-5	-3	6	4	6	35
72.9907	0	92	92	111	94	69	117	95	92	111	85	60	90	4	1	-59	-1	-1	-92	-5	-1	9	5	8	25
73.1136	0	92	92	110	94	69	116	94	93	110	85	59	89	3	0	-58	-1	-1	-92	-4	-1	8	4	8	28
73.2365	0	92	92	110	93	68	116	95	92	110	85	58	87	4	0	-58	-1	-1	-91	-5	-2	8	4	7	29
73.3594	0	92	93	110	93	68	115	94	93	111	85	57	86	4	0	-59	-1	-1	-89	-4	-3	7	4	8	31
73.4822	0	92	94	112	93	69	115	94	95	114	86	59	86	4	1	-60	0	-3	-89	-4	-1	7	4	7	33
73.6051	0	92	96	114	94	70	117	95	96	117	85	60	87	4	1	-60	0	-3	-90	-4	-2	7	4	7	34
73.728	0	93	96	117	94	71	115	95	97	116	86	60	88	4	0	-61	-1	-2	-92	-5	-1	8	4	8	33
73.8509	0	93	91	110	94	68	116	94	93	110	85	59	88	4	1	-58	0	-2	-92	-5	-2	8	3	8	26
73.9738	0	92	92	109	93	68	116	94	92	110	85	57	88	4	1	-58	-1	-2	-90	-4	-1	7	4	8	29
74.0966	0	91	92	109	93	68	115	94	91	110	85	57	87	4	0	-57	0	-2	-89	-5	-2	8	4	8	29
74.2195	0	92	92	110	94	69	117	94	93	112	85	58	87	3	1	-58	0	-2	-89	-5	-2	7	3	7	31
74.3424	0	92	95	113	94	69	117	95	95	114	86	60	88	3	0	-60	0	-2	-89	-5	-2	7	5	6	34
74.4653	0	93	96	114	95	71	118	96	98	116	87	61	89	4	1	-60	-1	-3	-90	-4	-2	8	4	7	33
74.5882	0	93	95	116	93	70	113	96	95	115	86	61	88	4	1	-60	-1	-2	-91	-5	-2	6	4	7	31
74.711	0	92	92	109	92	67	112	94	92	109	85	59	87	4	1	-58	0	-1	-91	-4	-1	8	5	7	25
74.8339	0	92	91	109	92	67	113	94	91	108	85	57	85	3	0	-58	0	-1	-90	-4	-2	7	4	8	28
74.9568	0	91	91	109	93	67	114	94	91	110	84	57	86	4	0	-58	-1	-1	-89	-5	-2	7	4	8	28
75.0797	0	93	91	109	94	69	114	94	93	112	84	58	85	4	1	-57	-1	-1	-87	-4	-1	7	4	8	31
75.2026	0	93	94	111	94	70	115	95	95	113	86	60	86	4	1	-58	0	-2	-88	-4	-2	7	3	6	33
75.3254	0	92	95	113	94	70	117	95	97	114	86	61	88	4	0	-60	0	-3	-89	-5	-2	7	4	6	35
75.4483	0	93	93	114	94	69	114	95	92	112	87	59	88	4	1	-58	0	-1	-91	-6	-1	7	4	8	30
75.5712	0	91	90	108	93	67	115	94	91	108	85	58	87	3	0	-57	0	-2	-89	-4	-2	9	4	7	26
75.6941	0	92	91	108	93	67	115	95	91	108	85	57	87	4	1	-57	0	-1	-89	-5	-2	8	4	8	28
75.817	0	92	91	108	93	68	115	95	92	110	85	58	86	4	0	-56	0	-2	-87	-5	-2	7	3	7	29
75.9398	0	92	92	110	94	69	116	95	92	111	86	58	87	4	1	-57	0	-2	-87	-5	-1	7	4	7	32
76.0627	0	93	94	112	93	70	116	95	94	113	87	60	87	4	1	-58	0	-2	-86	-5	-2	8	4	8	33
76.1856	0	93	94	114	95	70	116	96	97	115	86	60	88	5	1	-59	0	-3	-89	-5	-2	7	4	7	33
76.3085	0	93	91	111	94	68	115	95	92	109	85	58	88	3	1	-57	0	-1	-89	-5	-2	8	4	8	27
76.4314	0	92	90	108	93	67	114	93	90	108	85	57	88	4	1	-56	0	-2	-89	-5	-2	8	4	7	27
76.5542	0	92	91	108	94	66	115	94	91	108	84	57	87	4	0	-56	0	-1	-88	-5	-3	8	4	8	29
76.6771	0	92	91	108	94	68	114	95	92	109	86	57	86	4	0	-57	-1	-1	-87	-5	-2	7	4	8	29
76.8	0	92	92	109	94	68	115	95	93	111	85	58	86	4	0	-57	0	-2	-87	-5	-2	7	4	8	31
76.9229	0	92	94	110	94	69	115	95	95	113	85	59	86	4	0	-58	0	-2	-87	-5	-1	7	4	7	33
77.0458	0	93	96	113	93	70	114	96	96	114	86	60	87	4	0	-59	0	-2	-88	-5	-1	7	4	8	34
77.1686	0	93	90	111	94	67	114	96	91	110	85	58	88	4	0	-56	-1	-2	-89	-5	-2	8	5	7	26
77.2915	0	92	90	107	93	66	114	94	90	107	85	57	86	3	1	-56	-1	-2	-88	-5	-2	8	4	7	26
77.4144	0	92	90	107	93	66	113	94	89	106	84	56	85	4	1	-56	0	-2	-87	-5	-2	7	4	8	28
77.5373	0	90	90	106	93	66	113	94	90	107	84	56	85	4	0	-56	0	-2	-86	-5	-2	7	4	8	28
77.6602	0	92	91	107	92	67	114	94	92	109	84	57	84	3	0	-57	-1	-1	-87	-5	-1	7	5	8	31
77.783	0	91	92	110	93	68	114	94	92	110	86	58	85	4	0	-57	-1	-2	-86	-5	-2	7	4	7	32
77.9059	0	92	94	112	93	68	113	94	93	112	85	58	86	4	0	-57	0	-2	-87	-5	-1	7	4	7	32
78.0288	0	91	88	107	93	66	112	94	89	106	84	56	86	4	0	-56	0	-2	-87	-5	-2	8	4	7	25
78.1517	0	91	88	106	92	65	112	93	87	105	84	55	86	4	0	-55	-1	-2	-86	-4	-2	7	4	8	27
78.2746	0	91	87	105	93	65	112	92	87	105	84	55	85	4	0	-54	0	-2	-85	-5	-1	7	3	8	28
78.3974	0	91	88	105	92	66	113	92	88	105	84	55	84	4	1	-55	0	-2	-84	-4	-1	6	4	8	29
78.5203	0	91	90	107	92	66	114	94	90	108	84	56	84	4	0	-56	0	-3	-84	-5	-1	6	4	7	31
78.6432	0	92	92	109	93	68	113	94	92	109	85	58	86	5	0	-56	0	-3	-85	-6	-2	7	4	7	33
78.7661	0	91	90	109	93	65	113	94	89	105	84	56	85	3	1	-55	0	-1	-86	-5	-2	7	4	7	27
78.889	0	91	87	105	92	65	112	92	87	103	84	54	84	4	0	-54	-1	-2	-85	-4	-1	7	3	8	26
79.0118	0	92	87	104	91	64	111	92	86	102	83	53	84	3	0	-54	0	-1	-84	-5	-2	6	4	8	27
79.1347	0	91	88	105	92	65	112	92	86	103	83	54	84	4	1	-53	-1	-2	-83	-5	-1	7	4	8	28
79.2576	0	91	88	105	92	65	113	92	88	106	84	54	84	4	0	-54	0	-2	-84	-5	-1	6	4	7	31
79.3805	0	91	90	107	92	67	114	94	89	107	85	56	84	3	0	-56	-1	-1	-84	-5	-2	7	4	7	32
79.5034	0	93	92	110	93	67	114	93	90	108	84	55	85	4	0	-55	0	-2	-85	-5	-1	6	4	8	31
79.6262	0	91	87	105	93	62	113	92	86	101	83	54	86	4	0	-54	0	-1	-85	-5	-2	8	4	7	25
79.7491	0	90	87	103	92	63	113	93	85	101	85	54	86	3	0	-53	0	-2	-84	-4	-1	7	4	8	27
79.872	0	91	87	103	93	63	112	93	85	102	84	53	85	3	0	-53	-1	-2	-84	-5	-2	5	4	7	28
79.9949	0	91	87	104	93	64	114	92	86	105	84	53	85	4	1	-53	0	-2	-82	-5	-1	6	4	8	29
80.1178	0	91	89	106	94	65	115	93	88	107	85	55	85	3	0	-54	0	-2	-83	-4	-1	6	4	7	30
80.2406	0	91	90	110	94	66	114	94	89	107	86	55	87	4	0	-54	0	-2	-84	-4	-1	7	3	7	31
80.3635	0	92	87	106	94	64	115	92	85	102	85	54	86	3	0	-53	0	-2	-84	-5	-1	6	5	8	26
80.4864	0	91	87	104	93	64	115	92	86	103	85	53	86	3	0	-54	0	-1	-84	-4	-1	7	3	8	28
80.6093	0	91	88	105	93	64	115	93	85	103	85	53	86	3	1	-53	0	-1	-83	-5	-1	6	4	8	28
80.7322	0	91	89	106	94	66	116	93	87	104	85	55	86	4	0	-54	0	-2	-82	-5	-2	6	4	8	30
80.855	0	91	90	109	94	66	117	94	90	107	86	56	86	4	0	-55	0	-3	-83	-5	-1	7	4	7	32
80.9779	0	92	91	110	95	66	115	94	89	107	86	56	87	3	0	-55	0	-2	-85	-4	-2	7	4	7	30
81.1008	0	92	88	104	93	65	115	93	87	104	85	54	87	4	0	-54	0	-2	-85	-5	-1	6	4	8	27
81.2237	0	91	88	104	93	66	114	92	87	104	85	54	87	4	0	-54	-1	-1	-84	-4	-1	6	3	8	28
81.3466	0	92	88	104	94	66	115	93	87	105	85	55	86	3	1	-55	0	-2	-84	-4	0	7	4	7	29
81.4694	0	92	90	106	94	66	117	92	89	106	85	56	86	4	1	-55	0	-3	-84	-5	-2	7	4	6	31
81.5923	0	92	92	110	95	68	116	94	91	108	87	58	88	4	0	-57	0	-2	-84	-5	0	7	3	7	33
81.7152	0	92	89	106	94	66	116	94	88	104	86	56	88	4	0	-54	0	-1	-85	-5	-1	7	4	8	27
81.8381	0	91	87	105	94	65	117	93	87	105	85	55	87	3	0	-55	0	-2	-86	-5	-1	7	3	7	28
81.961	0	91	88	105	94	66	116	93	87	105	85	55	87	4	1	-54	0	-1	-84	-5	-1	6	4	8	29
82.0838	0	92	90	106	94	67	118	94	88	106	86	56	87	3	0	-55	0	-2	-84	-4	-2	6	4	8	30
82.2067	0	92	92	109	96	67	118	95	90	108	86	58	87	4	0	-56	0	-4	-84	-5	-1	6	4	7	33
82.3296	0	93	92	111	95	69	118	94	90	109	87	58	87	4	0	-57	0	-1	-86	-5	-1	6	4	7	30
82.4525	0	92	88	107	95	66	117	94	87	104	86	55	88	4	0	-56	0	-2	-86	-5	-1	7	4	8	27
82.5754	0	92	90	106	95	66	118	93	88	105	86	55	87	4	0	-55	0	-2	-85	-4	-1	6	4	8	28
82.6982	0	92	89	106	95	67	118	93	88	106	87	55	88	4	0	-55	0	-1	-84	-6	-2	7	4	8	29
82.8211	0	92	91	109	95	68	119	94	90	108	86	56	88	3	1	-55	0	-1	-85	-5	-2	7	4	9	31
82.944	0	93	93	110	96	69	120	95	93	110	87	59	89	4	0	-58	0	-3	-84	-5	-2	7	4	7	34
83.0669	0	93	93	112	95	69	117	95	92	109	87	57	90	3	1	-57	-1	-2	-87	-5	-1	7	5	8	30
83.1898	0	92	90	108	95	67	117	94	88	106	85	56	88	4	0	-56	0	-1	-86	-5	-1	8	4	8	27
83.3126	0	92	90	108	95	67	118	93	89	107	86	56	88	3	1	-56	0	-2	-86	-4	-2	7	4	8	29
83.4355	0	92	90	106	95	68	118	94	89	107	85	55	88	5	0	-57	-1	-2	-85	-4	-1	6	4	8	30
83.5584	0	92	92	108	95	68	119	94	92	109	86	57	88	4	0	-57	-1	-2	-85	-4	-2	6	4	7	32
83.6813	0	92	94	111	95	69	120	95	93	111	88	59	89	4	0	-58	0	-3	-85	-5	-2	7	4	7	33
83.8042	0	92	93	112	95	69	118	95	92	110	87	59	90	3	0	-58	0	-2	-87	-4	-2	7	3	8	30
83.927	0	92	90	107	94	67	119	94	90	106	86	56	90	3	1	-57	0	-2	-88	-4	-2	7	4	9	27
84.0499	0	91	91	107	94	67	119	94	88	106	86	56	89	3	0	-56	0	-2	-86	-5	-1	7	4	7	28
84.1728	0	92	91	107	95	67	120	94	90	108	86	56	89	3	1	-56	-1	-2	-86	-5	-2	6	4	8	30
84.2957	0	92	92	109	95	68	120	94	93	109	87	56	89	3	0	-57	0	-1	-85	-5	-2	6	4	8	32
84.4186	0	93	94	111	95	69	121	95	93	112	86	58	91	4	0	-58	0	-3	-85	-5	-1	7	4	8	33
84.5414	0	92	92	111	96	67	118	94	90	109	86	56	91	4	0	-56	0	-2	-87	-5	-2	7	3	8	28
84.6643	0	91	90	107	95	66	119	93	89	105	86	56	90	4	1	-56	0	-2	-86	-6	0	7	4	8	27
84.7872	0	92	90	107	95	67	120	93	89	106	86	56	90	4	0	-56	0	-2	-87	-5	-2	7	4	8	29
84.9101	0	92	91	107	96	67	121	94	89	108	87	56	90	4	0	-56	0	-1	-84	-5	-2	6	4	7	30
85.033	0	92	93	111	96	69	122	94	93	111	87	58	90	4	0	-56	0	-2	-85	-5	-2	7	4	7	33
85.1558	0	93	95	113	97	70	123	95	95	113	87	59	91	4	0	-59	-1	-3	-86	-5	-2	7	4	6	35
85.2787	0	92	93	115	96	68	120	94	93	111	87	57	92	4	1	-58	-1	-2	-88	-5	-1	7	3	8	30
85.4016	0	92	91	109	97	66	122	94	89	107	87	56	93	4	0	-56	0	-2	-88	-4	-1	8	4	8	27
85.5245	0	92	91	108	95	67	122	94	89	108	86	57	91	5	1	-56	-1	-2	-87	-5	-2	7	4	8	29
85.6474	0	92	92	108	96	68	123	94	90	108	87	57	91	3	0	-57	-1	-1	-86	-5	-2	7	3	8	30
85.7702	0	93	93	110	96	69	124	94	93	111	87	58	92	4	1	-58	0	-2	-87	-4	-2	7	4	8	33
85.8931	0	92	94	112	96	70	124	95	95	114	89	60	92	4	0	-59	-1	-3	-86	-5	-2	6	3	7	35
86.016	0	93	97	117	97	71	123	95	96	115	89	61	93	4	1	-59	-1	-3	-87	-5	-1	7	4	8	35
86.1389	0	93	92	111	97	69	123	94	91	111	88	58	94	4	1	-57	0	-2	-90	-4	-2	8	5	8	27
86.2618	0	92	92	109	95	67	123	93	90	108	87	57	94	4	1	-58	0	-2	-89	-4	-2	8	4	8	29
86.3846	0	92	92	110	97	68	124	94	90	109	88	57	93	5	0	-57	0	-1	-87	-5	-2	8	4	8	30
86.5075	0	92	93	109	97	69	124	95	93	112	88	59	92	5	1	-57	0	-2	-87	-4	-2	8	4	7	32
86.6304	0	93	94	112	97	70	124	95	94	113	89	60	93	4	1	-59	0	-3	-87	-4	-2	7	4	6	34
86.7533	0	94	97	115	97	71	125	96	97	115	89	62	93	4	1	-61	0	-3	-87	-5	-2	7	4	7	36
86.8762	0	93	93	115	98	69	123	95	93	112	88	59	95	3	1	-59	0	-1	-90	-5	-2	7	4	8	29
86.999	0	92	92	110	96	68	124	95	91	109	88	58	95	3	1	-57	-1	-1	-90	-5	-2	8	4	7	29
87.1219	0	92	92	110	97	68	124	94	91	110	88	58	93	3	0	-59	0	-1	-90	-5	-1	7	4	7	30
87.2448	0	93	92	110	96	69	125	94	91	111	89	58	94	3	1	-59	0	-2	-88	-6	-2	7	3	7	31
87.3677	0	93	94	112	97	70	125	94	94	114	88	59	93	4	1	-59	0	-3	-88	-5	-1	8	5	8	33
87.4906	0	93	96	115	98	71	127	95	97	116	90	61	94	4	1	-60	-2	-3	-88	-5	-2	7	4	7	35
87.6134	0	93	94	116	98	70	124	95	94	114	89	59	95	4	1	-60	0	-2	-91	-5	-2	8	4	8	31
87.7363	0	92	91	110	97	68	124	94	91	110	88	57	95	4	0	-59	0	-1	-90	-5	-3	8	5	8	27
87.8592	0	92	92	110	97	68	125	94	91	110	89	57	94	4	1	-59	0	-1	-90	-5	-2	8	4	8	29
87.9821	0	91	93	109	96	68	125	94	91	111	88	57	94	4	1	-58	0	-2	-88	-5	-1	8	4	8	30
88.105	0	93	93	110	97	69	126	95	93	113	89	57	94	3	1	-59	0	-1	-88	-5	-2	7	4	8	34
88.2278	0	93	95	113	97	70	126	94	95	115	90	61	94	3	1	-60	0	-3	-89	-4	-2	8	4	6	35
88.3507	0	94	96	116	97	70	125	96	95	115	89	61	95	4	0	-59	-1	-3	-90	-5	-2	7	4	7	32
88.4736	0	93	90	110	97	66	124	94	91	109	88	57	96	4	1	-57	0	-1	-91	-4	-2	9	4	7	26
88.5965	0	92	90	109	96	67	124	93	90	108	88	57	94	4	1	-58	0	-1	-89	-5	-2	8	4	8	29
88.7194	0	92	92	109	96	67	125	94	90	108	87	57	93	3	0	-58	0	-2	-88	-4	-2	8	4	7	31
88.8422	0	92	92	110	96	68	125	94	92	110	88	57	93	5	1	-57	-2	-2	-87	-5	-2	7	3	7	31
88.9651	0	92	94	112	98	70	125	94	95	112	89	59	94	3	0	-59	-1	-3	-87	-5	-2	7	4	7	34
89.088	0	93	96	114	97	70	125	94	96	115	90	61	94	4	1	-61	0	-3	-89	-5	-2	7	4	6	35
89.2109	0	93	92	113	98	68	124	95	92	111	88	58	95	3	1	-59	-1	-2	-91	-5	-1	7	4	7	29
89.3338	0	92	91	109	97	67	124	94	91	108	87	57	94	3	1	-57	0	-2	-89	-6	-2	7	4	8	28
89.4566	0	91	91	109	97	67	123	93	90	109	88	57	93	4	0	-57	0	-2	-89	-5	-2	8	4	8	28
89.5795	0	93	91	110	96	68	124	93	91	109	87	57	93	4	0	-58	0	-1	-88	-5	-1	8	5	7	31
89.7024	0	92	93	109	97	69	124	94	93	112	89	58	93	4	1	-58	-1	-2	-86	-5	-1	7	4	7	32
89.8253	0	92	94	113	97	70	124	95	95	114	89	59	93	3	0	-59	0	-2	-88	-4	-1	6	4	8	34
89.9482	0	92	92	112	96	68	122	95	92	110	88	57	92	3	0	-58	0	-2	-90	-5	-2	7	4	8	27
90.071	1	92	90	109	97	67	122	94	90	107	87	56	92	4	1	-57	0	-2	-88	-5	-2	7	4	8	28
90.1939	0	92	91	108	96	67	122	93	90	107	87	56	92	4	0	-57	0	-2	-88	-6	-3	7	4	7	30
90.3168	0	92	91	108	96	67	123	94	90	109	87	56	92	4	1	-56	0	-2	-87	-4	-1	6	4	9	30
90.4397	0	93	92	110	97	69	123	94	92	111	87	57	92	3	1	-58	0	-1	-86	-5	-1	7	4	8	33
90.5626	0	92	94	112	96	68	123	94	94	113	87	59	93	4	1	-58	0	-3	-88	-4	-2	7	4	7	34
90.6854	0	92	91	110	96	67	122	94	89	108	88	56	93	4	0	-57	0	-2	-88	-5	-1	8	3	7	27
90.8083	0	91	90	107	95	65	122	93	88	106	86	55	92	4	0	-56	0	-2	-87	-5	-2	8	4	8	27
90.9312	0	91	89	107	95	65	121	93	88	106	86	54	91	3	0	-56	0	-1	-87	-5	-1	7	4	8	28
91.0541	0	91	89	107	95	66	122	93	89	107	87	56	90	4	1	-56	-1	-1	-87	-6	-2	6	4	8	30
91.177	0	92	91	108	95	67	123	93	91	108	87	56	91	4	0	-57	0	-2	-85	-5	0	6	4	8	32
91.2998	0	92	92	111	96	69	122	94	93	110	87	57	92	4	1	-57	-1	-2	-86	-5	-1	7	4	8	33
91.4227	0	92	91	110	96	66	121	94	89	107	87	56	92	4	0	-56	0	-2	-88	-4	-2	7	4	8	27
91.5456	0	91	89	107	94	65	120	93	85	105	86	54	91	4	1	-54	0	-1	-87	-5	-1	6	4	7	26
91.6685	0	91	88	106	94	64	120	91	86	103	86	55	90	3	0	-54	0	-2	-84	-5	-1	6	4	6	27
91.7914	0	91	87	105	96	65	121	92	87	104	86	54	90	3	0	-54	0	-2	-84	-5	-1	6	3	8	29
91.9142	0	91	89	107	96	66	121	93	89	106	87	55	90	3	0	-54	0	-1	-84	-4	-1	6	3	8	31
92.0371	0	91	92	108	95	67	121	93	91	108	87	56	90	3	0	-56	-1	-2	-84	-5	-2	6	3	7	32
92.16	0	91	90	110	95	66	119	93	90	105	86	56	91	4	1	-55	0	-3	-86	-5	-1	6	4	7	29
92.2829	0	91	88	105	95	65	118	91	85	102	86	53	90	4	0	-53	-1	-2	-86	-5	-1	7	3	8	26
92.4058	0	91	87	104	95	64	119	93	85	102	85	54	90	4	1	-53	0	-1	-84	-5	-1	6	4	8	28
92.5286	0	90	87	104	95	64	119	92	86	103	86	53	89	4	1	-53	0	-2	-82	-6	-1	7	5	8	28
92.6515	0	91	90	104	95	65	120	92	88	105	86	56	88	4	0	-53	0	-2	-82	-5	-2	6	4	7	30
92.7744	0	92	91	106	96	67	120	93	89	106	87	54	89	4	0	-54	0	-2	-83	-5	-2	7	5	8	32
92.8973	0	91	90	109	95	67	119	94	89	106	87	55	89	4	0	-55	0	-1	-84	-5	-2	5	4	7	29
93.0202	0	91	86	104	95	64	119	92	85	102	86	54	90	4	0	-53	-1	-2	-83	-5	-1	6	4	8	25
93.143	0	91	87	103	95	64	119	93	86	102	85	53	89	5	1	-53	0	-2	-83	-6	-1	6	4	8	28
93.2659	0	90	87	103	95	64	119	91	86	103	86	53	89	4	1	-52	0	-1	-83	-4	-1	5	4	8	28
93.3888	0	92	88	105	95	65	120	92	88	104	86	54	88	3	0	-53	0	-2	-82	-4	-1	6	4	7	29
93.5117	0	92	91	106	95	66	121	93	88	106	86	55	89	4	0	-54	0	-1	-82	-5	-1	6	4	9	32
93.6346	0	91	91	110	95	67	120	94	90	107	88	56	89	3	0	-55	0	-3	-83	-4	-2	6	5	7	31
93.7574	0	91	87	105	95	64	118	92	85	102	86	54	90	4	0	-54	0	-1	-85	-4	-2	6	4	8	25
93.8803	0	90	88	103	94	63	118	92	85	101	86	52	88	3	0	-53	0	-1	-84	-5	-2	6	4	8	27
94.0032	0	90	86	102	95	63	119	92	85	101	85	52	88	3	0	-53	-1	-2	-82	-5	-2	6	4	8	27
94.1261	0	91	88	104	94	63	119	92	86	102	85	52	88	3	0	-52	0	-1	-81	-5	-1	6	4	8	29
94.249	0	91	89	106	95	65	119	93	87	105	86	54	88	4	1	-53	0	-2	-82	-5	-2	6	4	7	31
94.3718	0	91	90	107	95	66	120	92	90	106	86	56	89	3	1	-55	0	-3	-82	-5	-1	6	5	6	33
94.4947	0	92	89	109	95	66	118	93	88	105	86	54	91	4	0	-54	0	-2	-84	-5	-2	6	4	8	29
94.6176	0	90	87	103	95	63	118	91	84	101	86	53	89	4	0	-52	0	-2	-84	-5	-1	8	4	7	25
94.7405	0	90	86	102	95	64	118	91	84	101	86	52	87	4	0	-52	0	-2	-83	-6	-1	6	4	8	27
94.8634	0	91	87	102	94	64	119	92	84	101	85	53	88	3	0	-52	0	-2	-82	-5	-1	5	3	8	28
94.9862	0	91	88	104	95	65	120	92	87	102	86	53	87	4	0	-53	0	-2	-82	-5	-1	6	4	8	31
95.1091	0	90	90	107	96	67	119	93	88	105	87	54	89	3	0	-55	0	-2	-81	-5	0	6	4	9	32
95.232	0	92	91	110	96	68	121	94	90	105	87	56	89	4	0	-57	-1	-3	-83	-5	-1	3	4	7	33
95.3549	0	92	90	109	96	67	118	93	88	105	87	56	90	4	1	-55	0	-2	-85	-5	-1	6	4	8	29
95.4778	0	91	87	104	95	64	119	91	85	101	86	54	90	3	0	-53	0	-2	-84	-5	-2	6	4	8	26
95.6006	0	91	87	104	95	63	118	92	85	102	86	53	88	4	0	-53	-1	-1	-84	-5	-1	6	4	8	27
95.7235	0	91	87	104	94	64	119	92	85	102	86	53	89	4	1	-54	0	-2	-83	-4	-1	7	3	7	28
95.8464	0	91	89	106	94	65	120	93	86	103	86	53	88	3	0	-53	0	-1	-83	-5	-2	5	4	8	30
95.9693	0	91	90	106	95	67	120	93	89	106	87	55	88	3	0	-55	-1	-3	-83	-5	-2	6	4	7	32
96.0922	0	92	91	109	96	67	119	93	89	107	86	55	89	3	1	-56	0	-2	-84	-5	-2	6	4	8	31
96.215	0	91	87	105	94	63	119	92	84	102	86	53	90	3	0	-54	-1	-2	-86	-5	-1	6	3	7	25
96.3379	0	91	88	104	94	64	119	92	84	102	85	53	88	4	0	-53	-1	-2	-83	-5	-2	6	4	8	27
96.4608	0	90	87	102	95	64	118	91	85	102	85	52	88	4	0	-54	0	-1	-83	-4	-2	6	5	8	29
96.5837	0	91	88	105	94	66	119	93	86	105	85	54	88	3	1	-54	-1	-2	-83	-4	-1	6	5	7	30
96.7066	0	91	90	108	96	66	120	92	88	105	86	56	89	4	0	-56	0	-3	-83	-5	-1	7	4	7	33
96.8294	0	92	91	109	96	67	121	93	91	108	87	58	90	4	1	-56	0	-3	-83	-6	-2	6	4	7	33
96.9523	0	92	89	109	95	66	119	93	87	105	86	55	90	4	1	-54	-1	-2	-86	-5	-1	7	4	8	29
97.0752	0	90	87	104	95	64	118	92	85	101	85	54	90	5	0	-54	0	-2	-85	-5	0	7	4	8	26
97.1981	0	90	87	103	96	64	118	92	84	102	84	53	88	4	1	-54	0	-2	-84	-4	-2	7	4	8	28
97.321	0	91	87	104	95	65	119	92	86	102	85	53	88	3	0	-54	0	-2	-84	-5	-1	7	3	8	28
97.4438	0	91	89	106	95	67	120	92	87	105	86	54	88	4	1	-54	0	-1	-82	-5	0	7	4	8	31
97.5667	0	92	91	108	96	67	120	93	90	106	86	56	89	4	0	-57	-1	-2	-83	-5	-2	6	3	7	32
97.6896	0	91	93	111	96	68	118	93	90	107	86	57	90	3	1	-57	0	-2	-85	-5	-1	7	5	8	33
97.8125	0	91	88	106	95	65	120	92	85	102	86	56	91	3	0	-55	0	-1	-86	-5	-1	7	4	7	25
97.9354	0	91	88	103	95	65	120	92	85	102	85	54	90	4	0	-54	-1	-2	-85	-4	-1	6	4	8	27
98.0582	0	90	88	104	94	64	119	92	85	101	85	54	89	4	1	-55	0	-2	-83	-5	-1	6	4	8	28
98.1811	0	91	88	104	94	65	120	92	86	103	86	55	89	4	0	-55	0	-1	-84	-5	-2	7	4	8	30
98.304	0	91	90	106	95	67	121	92	87	105	86	55	89	4	1	-55	-1	-2	-83	-5	-1	5	3	9	31
98.4269	0	92	91	109	96	68	121	93	90	107	86	56	90	4	0	-56	0	-2	-83	-3	-2	6	4	8	33
98.5498	0	91	90	108	95	66	119	93	87	105	86	55	89	3	0	-55	0	-2	-86	-4	-1	6	4	8	27
98.6726	0	90	87	104	94	64	118	92	85	101	85	54	89	4	0	-53	0	-1	-85	-5	-1	7	5	8	26
98.7955	0	90	87	104	95	64	119	92	84	101	85	54	88	3	0	-54	0	-1	-84	-5	-1	7	4	8	28
98.9184	0	90	87	103	93	65	118	92	85	102	86	54	88	4	1	-54	-1	-2	-84	-5	-2	6	4	7	29
99.0413	0	92	89	106	95	67	119	93	87	104	86	54	87	4	0	-54	0	-2	-82	-5	-1	6	4	8	31
99.1642	0	92	91	107	95	68	121	93	90	106	86	56	89	4	0	-56	0	-3	-83	-5	-2	6	4	8	32
99.287	0	92	92	111	96	69	119	93	91	107	88	58	90	3	0	-56	0	-3	-84	-5	-2	7	4	7	33
99.4099	0	91	88	107	95	65	120	92	85	103	86	54	90	3	0	-55	0	-1	-85	-5	-1	6	5	9	25
99.5328	0	91	88	104	95	64	119	91	85	101	85	53	89	4	0	-54	0	-2	-85	-3	-1	8	4	8	26
99.6557	0	90	86	103	94	64	118	92	84	101	85	54	88	3	0	-54	0	-2	-84	-4	-1	6	4	8	28
99.7786	0	91	88	103	95	65	119	92	85	103	86	53	87	3	0	-54	0	-2	-82	-4	-1	7	4	8	29
99.9014	0	91	90	105	94	67	120	93	87	104	86	55	88	4	1	-53	-1	-1	-83	-4	-1	6	3	8	31
100.024	0	92	91	108	95	67	121	92	90	105	86	56	88	3	0	-56	0	-2	-82	-4	-2	7	3	7	33
100.147	0	91	92	111	96	68	119	93	91	107	87	57	89	5	0	-57	0	-2	-85	-5	-2	6	4	7	34
100.27	0	91	89	105	95	66	118	92	85	101	86	56	90	3	0	-54	-1	-2	-86	-5	-2	7	3	7	25
100.393	0	91	87	104	94	64	118	92	85	101	85	54	89	4	0	-53	-1	-2	-84	-5	-1	7	4	8	26
100.516	0	91	87	104	94	65	119	91	84	102	85	54	88	4	1	-54	0	-2	-83	-4	-1	7	5	8	27
100.639	0	91	87	104	95	67	119	93	86	102	85	54	88	4	0	-53	0	-2	-82	-5	-1	7	5	8	29
100.762	0	92	90	106	95	67	120	93	88	104	86	57	88	4	1	-54	-1	-3	-83	-4	-2	7	3	7	32
100.884	0	92	91	107	96	68	122	92	90	106	86	56	89	4	0	-55	-1	-1	-83	-5	-1	7	4	7	32
101.007	0	91	90	109	95	67	119	93	88	105	87	55	90	4	0	-55	0	-2	-86	-5	-2	6	4	8	29
101.13	0	91	88	104	95	65	119	92	85	101	85	54	89	4	1	-54	-1	-2	-84	-4	-1	6	4	8	27
101.253	0	91	86	104	94	65	119	92	86	101	85	54	88	3	0	-54	0	-2	-84	-4	-1	7	4	8	28
101.376	0	91	87	105	95	66	118	92	85	101	86	53	88	3	0	-53	0	-2	-82	-5	-2	6	4	9	29
101.499	0	90	91	107	95	67	120	92	87	105	86	55	88	4	1	-54	0	-2	-83	-5	-1	6	4	8	31
101.622	0	91	91	108	95	67	121	93	89	108	87	55	89	3	0	-56	0	-3	-83	-4	-1	6	5	8	32
101.745	0	92	93	111	95	69	121	93	91	108	88	58	89	3	0	-56	0	-3	-84	-5	-1	7	4	7	33
101.868	0	91	91	108	96	67	120	93	88	105	86	55	90	4	0	-55	0	-1	-86	-5	-1	7	4	8	28
101.99	0	90	88	105	95	64	119	92	86	101	85	54	90	4	1	-55	-1	-2	-85	-5	-2	6	4	8	26
102.113	0	91	88	105	95	65	119	92	85	102	85	54	88	4	0	-55	0	-2	-85	-6	-1	7	5	8	27
102.236	0	91	89	105	95	65	120	92	86	103	85	54	89	3	0	-54	0	-2	-83	-5	-2	6	4	8	29
102.359	0	91	89	106	94	66	121	93	89	105	87	54	88	3	0	-55	0	-2	-83	-3	-1	5	4	8	31
102.482	0	91	92	109	95	67	121	94	90	107	87	56	89	4	0	-56	0	-2	-83	-6	-2	6	4	7	32
102.605	0	92	93	111	96	68	122	94	92	109	88	58	90	4	1	-57	0	-2	-84	-5	0	6	4	6	35
102.728	0	92	93	115	96	69	121	94	91	108	87	57	91	3	1	-59	0	-2	-86	-5	-1	5	4	8	32
102.851	0	92	88	107	96	65	120	92	87	104	86	56	90	4	0	-55	0	-2	-87	-4	-1	7	4	7	25
102.973	0	91	89	106	95	64	120	93	88	103	85	55	90	4	1	-55	0	-3	-86	-5	-1	7	5	8	27
103.096	0	92	88	106	95	65	120	92	87	104	85	54	89	4	1	-55	0	-2	-84	-5	-1	6	4	8	29
103.219	0	91	90	106	95	67	121	93	89	104	86	55	90	4	0	-55	0	-1	-84	-5	-2	7	4	8	30
103.342	0	92	92	109	96	68	122	94	90	108	87	56	90	4	0	-56	0	-2	-84	-5	-2	8	3	7	32
103.465	0	92	93	110	96	68	123	94	92	109	88	58	90	3	0	-57	-1	-3	-85	-5	-1	6	4	7	34
103.588	0	92	92	113	96	69	121	94	91	109	88	57	92	3	1	-58	0	-2	-87	-4	-2	6	5	8	31
103.711	0	91	89	107	95	65	120	93	87	104	87	55	90	4	0	-55	0	-1	-87	-4	-2	7	4	8	27
103.834	0	91	89	106	95	65	121	93	88	106	86	54	90	4	1	-55	-1	-2	-86	-4	-1	6	4	8	28
103.956	0	91	89	106	96	66	120	93	88	105	86	55	89	4	0	-56	0	-2	-86	-5	-1	6	4	8	30
104.079	0	92	91	108	96	67	122	93	90	107	87	55	90	3	0	-55	-1	-1	-84	-4	-2	6	4	8	31
104.202	0	92	93	110	96	68	122	94	92	109	87	57	90	4	1	-58	0	-3	-85	-4	-2	7	4	7	33
104.325	0	92	94	112	96	70	123	94	94	111	88	59	90	4	0	-59	0	-3	-86	-5	-1	7	4	7	35
104.448	0	92	93	113	96	68	121	95	91	109	87	58	91	4	0	-58	0	-2	-89	-5	-2	7	5	7	30
104.571	0	92	89	107	96	67	121	94	87	106	86	56	91	3	1	-56	0	-2	-88	-4	-2	7	4	7	27
104.694	0	91	90	107	95	67	121	93	89	105	86	55	90	4	0	-57	-1	-1	-86	-4	-1	7	4	8	28
104.817	0	92	90	106	95	66	120	93	88	105	86	55	90	4	1	-57	0	-2	-86	-5	-2	7	4	8	30
104.94	0	92	90	108	96	67	121	94	90	108	87	56	89	4	0	-56	0	-2	-86	-5	-2	6	4	7	32
105.062	0	92	92	109	95	67	123	93	92	109	87	57	90	3	1	-58	0	-3	-85	-4	-2	7	4	7	32
105.185	0	92	95	112	97	69	124	94	94	111	87	59	91	4	1	-58	0	-3	-86	-4	-1	7	4	7	34
105.308	0	92	94	113	96	68	121	95	93	112	88	58	92	4	0	-58	0	-1	-87	-6	-2	7	4	7	31
105.431	0	92	89	107	96	66	121	93	89	105	87	56	91	4	0	-56	0	-1	-89	-4	-2	7	4	8	25
105.554	0	92	89	107	95	65	120	93	88	104	86	55	91	4	0	-55	-1	-2	-88	-5	-2	7	4	8	27
105.677	0	91	89	107	95	65	121	93	88	105	86	56	90	4	0	-56	0	-2	-86	-4	-2	6	4	8	27
105.8	0	92	90	107	95	67	120	93	88	107	86	55	90	4	1	-56	-1	-2	-85	-4	-1	6	4	8	31
105.923	0	92	91	108	96	67	122	93	91	108	86	57	89	4	1	-57	0	-2	-85	-4	-1	6	4	8	32
106.045	0	92	92	111	96	68	122	94	93	110	87	58	91	4	0	-58	0	-2	-85	-5	-1	7	4	7	33
106.168	0	92	94	112	96	70	120	94	93	112	87	58	90	4	1	-59	0	-2	-87	-4	-2	7	4	7	33
106.291	0	91	89	107	95	66	122	92	88	105	87	55	92	4	0	-56	0	-2	-87	-5	-1	8	5	8	25
106.414	0	91	90	105	95	65	120	92	88	104	86	55	90	4	0	-56	0	-2	-86	-5	-1	7	3	8	27
106.537	0	91	88	105	96	65	120	92	86	103	86	55	90	4	0	-55	-1	-2	-87	-4	-2	8	4	8	28
106.66	0	91	89	106	95	66	121	93	88	105	85	55	90	4	0	-56	0	-2	-84	-5	-2	7	4	8	29
106.783	0	92	91	108	95	67	121	92	90	107	86	57	90	5	0	-56	0	-2	-84	-5	-1	7	4	8	33
106.906	0	92	92	110	96	68	122	94	92	110	86	58	89	3	0	-57	0	-3	-85	-5	-2	6	4	7	33
107.028	0	92	93	112	96	68	121	94	91	109	87	57	92	4	1	-57	0	-2	-87	-5	-1	7	3	7	32
107.151	0	91	88	106	94	65	121	92	87	104	85	55	91	4	1	-55	0	-2	-87	-4	-1	8	4	7	24
107.274	0	91	88	105	95	65	119	92	86	102	86	54	90	4	0	-55	-1	-2	-86	-5	-1	7	4	8	27
107.397	0	91	88	105	95	64	120	92	86	103	86	54	89	4	0	-55	-1	-2	-85	-5	-1	7	5	8	28
107.52	0	91	89	105	95	66	120	92	86	104	86	54	90	4	0	-54	0	-2	-84	-5	-1	6	3	8	30
107.643	0	91	90	106	94	67	121	93	89	107	87	55	89	3	0	-54	0	-2	-83	-4	-1	7	4	7	32
107.766	0	91	93	110	96	67	122	93	92	109	86	56	90	4	1	-56	0	-3	-84	-4	-3	6	4	7	33
107.889	0	92	94	113	96	69	120	94	93	110	87	58	91	5	1	-57	0	-2	-86	-5	-1	7	4	8	34
108.012	0	91	89	108	95	65	120	92	87	104	86	55	92	3	0	-55	-1	-2	-87	-5	-2	8	4	8	25
108.134	0	91	88	106	95	64	120	93	86	103	86	54	90	3	1	-55	0	-2	-86	-4	-1	7	4	7	26
108.257	0	91	88	105	95	65	120	92	86	103	86	54	89	4	0	-55	0	-1	-85	-5	-1	8	4	8	28
108.38	0	91	89	105	95	65	120	92	87	103	86	54	90	4	0	-54	0	-2	-85	-4	-1	7	4	8	30
108.503	0	92	90	107	95	68	121	93	89	106	86	55	89	4	0	-55	0	-1	-84	-6	-1	5	4	8	31
108.626	0	92	91	109	95	67	122	94	91	108	86	57	89	5	0	-56	0	-3	-84	-5	-2	6	4	7	33
108.749	0	92	94	114	96	68	121	94	93	108	87	58	91	3	0	-58	0	-3	-86	-4	-2	4	4	7	34
108.872	0	92	90	108	95	66	121	93	87	106	86	55	92	4	1	-56	0	-2	-88	-5	-2	7	6	7	26
108.995	0	91	87	106	95	65	120	92	86	103	86	54	90	3	0	-55	-1	-2	-87	-4	-1	7	4	9	27
109.117	0	90	87	105	95	65	120	92	87	102	85	54	89	5	0	-54	0	-2	-85	-4	-2	6	4	8	27
109.24	0	91	88	105	96	65	120	92	86	105	85	54	89	3	1	-54	-1	-2	-84	-4	-1	6	3	8	30
109.363	0	91	89	107	96	66	121	94	88	106	86	55	89	4	0	-55	-1	-3	-84	-5	-1	7	4	7	31
109.486	0	92	91	107	95	68	122	94	90	107	87	57	89	4	0	-56	0	-3	-84	-5	-1	6	4	7	33
109.609	0	91	91	111	95	67	121	94	89	108	86	56	91	4	1	-55	0	-2	-86	-5	-1	6	4	8	30
109.732	0	91	88	105	94	64	119	92	85	102	86	53	90	4	1	-53	0	-2	-87	-5	-1	7	4	8	25
109.855	0	90	88	105	95	65	120	92	85	102	85	54	90	4	0	-54	0	-3	-85	-4	-1	6	4	8	28
109.978	0	90	88	104	94	65	119	91	85	102	85	53	89	3	0	-54	0	-2	-85	-5	-1	7	4	8	29
110.1	0	91	88	105	95	66	121	92	87	103	85	54	89	3	0	-53	-1	-2	-84	-5	-1	6	5	8	30
110.223	0	91	90	107	95	67	121	92	90	106	85	56	89	4	0	-55	0	-2	-84	-4	-1	7	5	7	32
110.346	0	92	92	110	96	68	122	94	91	109	86	56	90	4	0	-56	-1	-3	-85	-5	-1	6	4	8	34
110.469	0	92	91	111	95	67	120	93	89	107	86	55	91	4	0	-55	-1	-1	-87	-4	-1	7	4	8	28
110.592	0	91	87	105	94	63	118	92	85	102	85	54	90	4	1	-53	0	-2	-86	-5	-2	7	4	8	25
110.715	0	91	87	104	94	64	118	92	84	101	84	53	89	4	0	-52	-1	-2	-85	-4	-2	7	4	8	27
110.838	0	90	87	104	94	65	119	92	85	102	85	54	89	3	0	-53	0	-1	-84	-5	-2	5	4	8	28
110.961	0	90	89	106	95	66	119	92	87	103	85	54	88	3	1	-54	-1	-2	-83	-4	-1	5	4	8	30
111.084	0	90	90	107	95	66	121	94	89	105	86	56	88	4	0	-54	-1	-2	-83	-5	-1	6	4	7	32
111.206	0	91	92	111	95	68	120	93	92	106	87	57	89	3	1	-58	0	-2	-84	-4	-1	5	4	6	33
111.329	0	91	90	108	95	66	119	93	88	104	86	56	89	4	1	-55	0	-2	-87	-5	-1	6	4	7	27
111.452	0	91	87	104	94	64	117	92	85	100	85	54	89	4	0	-54	-1	-1	-86	-4	-1	7	4	8	25
111.575	0	91	88	102	94	64	116	93	85	101	84	54	87	4	1	-53	0	-2	-84	-5	-1	7	3	8	27
111.698	0	91	88	103	93	64	117	93	85	101	85	53	86	4	0	-53	0	-2	-84	-5	-1	7	4	9	28
111.821	0	91	89	105	94	66	117	93	88	103	84	54	86	4	0	-54	0	-1	-83	-5	-1	6	4	8	30
111.944	0	91	90	107	94	68	118	93	89	106	84	57	87	3	0	-55	-1	-3	-84	-5	-1	6	4	7	32
112.067	0	91	91	109	94	67	117	94	90	106	86	57	87	4	0	-55	0	-2	-85	-5	-1	6	4	7	31
112.189	0	91	87	104	94	64	116	91	85	101	85	54	87	4	0	-54	-1	-2	-85	-5	-1	7	4	8	25
112.312	0	90	88	103	94	64	116	92	85	101	84	54	87	4	0	-53	0	-2	-84	-5	-1	7	3	8	27
112.435	0	90	88	103	95	65	117	92	86	102	85	53	86	3	0	-53	0	-2	-84	-4	-1	6	3	8	28
112.558	0	91	88	104	95	66	118	93	87	103	86	54	85	3	0	-54	0	-2	-82	-5	-1	6	4	8	30
112.681	0	91	91	107	94	67	118	93	89	104	85	55	86	4	1	-55	0	-2	-84	-5	-1	6	4	7	31
112.804	0	92	91	109	95	68	119	93	92	107	87	58	88	4	0	-56	-1	-4	-84	-4	-1	7	4	8	33
112.927	0	91	90	108	94	66	117	93	88	103	86	55	89	3	0	-54	0	-2	-86	-5	-1	6	4	8	28
113.05	0	90	88	104	95	64	117	92	85	101	85	54	87	4	0	-54	-1	-2	-85	-4	-2	6	4	8	25
113.172	0	90	87	103	93	65	117	91	85	100	84	54	86	4	0	-53	-1	-1	-84	-5	-1	7	4	8	27
113.295	0	90	87	103	94	66	117	92	85	101	85	54	86	4	0	-54	0	-2	-83	-5	-1	5	4	8	29
113.418	0	91	89	105	94	66	117	94	87	103	86	55	86	4	0	-54	-1	-2	-83	-5	-1	7	4	7	31
113.541	0	91	91	107	95	68	118	93	89	105	87	55	86	4	1	-55	-1	-2	-83	-5	0	7	4	8	33
113.664	0	91	92	109	94	67	115	94	91	107	86	58	88	3	0	-57	0	-2	-85	-5	-1	7	4	6	33
113.787	0	90	88	105	94	65	116	93	86	100	86	55	88	3	0	-54	0	-2	-86	-5	-2	7	4	7	25
113.91	0	90	86	103	93	64	116	91	84	99	85	54	86	4	0	-53	-1	-1	-84	-5	-1	7	4	7	26
114.033	0	91	86	103	94	64	115	92	85	101	84	54	85	3	0	-54	0	-1	-83	-4	-1	6	4	8	27
114.156	0	90	88	103	94	66	115	92	86	102	85	54	84	4	0	-54	0	-2	-83	-4	-1	6	4	8	29
114.278	0	90	88	105	94	66	117	93	88	104	86	54	85	3	0	-55	0	-2	-83	-4	-2	6	4	9	31
114.401	0	91	90	108	95	67	117	93	89	106	86	57	85	2	0	-56	0	-3	-83	-5	-1	6	4	7	32
114.524	0	91	91	110	94	68	116	94	90	105	86	56	86	4	0	-56	0	-1	-84	-5	-1	7	4	8	31
114.647	0	91	87	104	94	65	115	92	85	100	86	53	86	3	0	-55	0	-1	-85	-5	-1	7	4	9	25
114.77	0	91	87	102	95	65	116	92	85	100	84	54	85	3	0	-55	0	-3	-84	-5	-2	7	4	8	27
114.893	0	91	86	103	94	64	115	92	85	100	85	53	85	4	0	-54	-1	-2	-82	-5	-2	6	4	8	28
115.016	0	91	88	103	94	66	116	94	86	102	85	53	85	4	0	-54	0	-2	-82	-5	-1	6	5	8	29
115.139	0	92	90	105	94	67	116	93	88	104	86	55	85	3	0	-56	0	-1	-82	-5	-1	6	4	8	31
115.261	0	92	91	107	94	68	118	94	90	105	87	57	87	4	1	-56	-1	-2	-83	-5	-1	7	4	7	32
115.384	0	91	90	108	94	67	115	92	88	104	85	56	86	4	1	-55	0	-1	-85	-5	-1	7	3	7	28
115.507	0	91	87	103	94	64	115	92	85	99	85	53	85	3	1	-54	0	-1	-85	-4	-1	8	3	8	25
115.63	0	91	86	103	94	64	115	92	85	100	85	54	85	4	1	-54	0	-1	-84	-5	-2	7	5	8	26
115.753	0	90	87	102	94	65	116	92	85	100	85	53	85	3	0	-53	-1	-2	-83	-5	-2	7	3	8	28
115.876	0	91	88	104	94	65	116	92	87	103	85	55	84	4	0	-54	-1	-2	-82	-4	-2	6	4	7	29
115.999	0	91	90	107	95	68	117	93	88	104	85	56	85	4	0	-55	0	-2	-82	-4	-2	6	4	8	30
116.122	0	92	91	108	96	68	118	94	90	106	86	57	85	4	1	-57	-1	-1	-83	-5	-1	7	5	7	32
116.244	11	92	92	112	94	68	116	94	91	106	87	57	86	4	0	-58	0	-2	-85	-4	-1	5	4	8	32
116.367	0	91	87	105	95	65	116	92	85	102	86	55	87	4	0	-55	-1	-2	-86	-5	-2	7	4	9	24
116.49	0	90	87	103	94	64	114	92	85	100	84	53	86	4	0	-55	0	-2	-84	-4	-1	8	4	8	25
116.613	0	90	87	103	94	64	115	92	85	100	85	53	85	3	0	-54	-1	-2	-84	-5	-1	7	4	8	27
116.736	0	91	87	103	93	65	116	92	87	102	85	53	84	3	0	-54	-1	-2	-83	-5	-1	7	4	8	29
116.859	0	91	89	105	94	66	116	92	87	103	85	54	84	3	0	-54	0	-1	-81	-5	-1	7	4	8	30
116.982	0	92	91	108	95	67	117	92	89	105	86	56	85	4	1	-56	0	-1	-82	-4	-1	7	4	7	32
117.105	0	91	92	109	94	68	117	93	91	107	86	59	86	3	0	-58	-1	-3	-84	-5	-2	7	4	6	33
117.228	0	91	90	110	95	66	114	93	89	106	86	56	86	4	0	-57	-1	-2	-86	-5	-1	7	3	7	28
117.35	0	90	88	104	94	64	115	92	86	101	84	55	85	4	0	-55	-1	-1	-85	-5	-2	7	4	8	26
117.473	0	90	88	104	93	65	115	92	86	102	85	54	85	5	0	-55	-1	-1	-84	-4	-1	7	4	8	28
117.596	0	90	88	103	94	65	115	92	86	103	85	54	85	4	0	-55	0	-3	-84	-6	-2	7	4	8	29
117.719	0	91	90	106	95	67	115	92	88	104	85	55	85	5	0	-55	0	-2	-83	-5	-2	6	5	8	30
117.842	0	91	91	107	94	67	116	93	89	106	86	56	84	3	0	-57	-1	-3	-83	-4	-1	7	4	8	32
117.965	0	91	93	109	95	69	117	94	92	108	86	59	85	4	0	-59	0	-3	-84	-5	-2	7	4	6	33
118.088	0	92	93	113	96	69	116	94	91	108	86	58	87	4	1	-58	-1	-3	-86	-5	-1	7	4	7	32
118.211	0	91	89	106	94	66	115	92	86	103	85	55	86	3	0	-55	0	-2	-87	-5	-2	7	4	8	26
118.333	0	91	88	105	93	66	115	92	86	103	85	55	85	3	0	-56	-1	-1	-86	-4	-2	7	4	9	27
118.456	0	90	89	104	94	65	114	92	86	103	84	54	84	3	0	-56	0	-2	-85	-5	-1	8	3	8	29
118.579	0	91	90	105	94	66	116	92	88	105	85	55	85	4	0	-57	0	-2	-84	-4	-2	6	4	8	30
118.702	0	92	91	107	95	68	117	94	90	107	86	56	84	4	1	-56	0	-2	-84	-5	-1	7	4	7	32
118.825	0	92	93	110	95	68	117	94	92	108	86	58	86	4	0	-57	0	-3	-85	-5	-2	6	3	6	34
118.948	0	93	94	112	95	69	115	94	93	109	86	58	86	3	0	-58	-1	-2	-87	-6	-1	8	3	7	32
119.071	0	91	89	107	95	66	117	93	87	104	86	56	87	3	0	-57	0	-2	-88	-5	-2	8	4	8	25
119.194	0	91	89	107	93	66	115	93	88	103	85	56	86	3	0	-57	0	-2	-86	-5	-2	8	4	8	28
119.316	0	91	88	106	94	66	116	93	87	104	85	55	85	4	0	-56	0	-1	-85	-6	-2	6	4	8	28
119.439	0	91	89	106	94	67	116	94	89	106	86	55	85	3	0	-56	0	-2	-84	-5	-1	6	4	8	31
119.562	0	92	91	108	95	69	118	94	90	108	86	57	87	3	1	-57	-1	-2	-85	-5	-1	7	4	8	32
119.685	0	92	93	110	96	69	119	94	91	110	86	58	87	3	0	-58	-1	-3	-86	-5	-1	8	4	7	32
119.808	0	92	93	112	95	69	117	94	91	109	87	59	88	3	1	-58	0	-2	-87	-5	-1	8	4	7	31
119.931	0	91	90	106	94	66	116	93	87	104	85	55	87	3	0	-56	0	-2	-88	-5	-1	8	4	8	25
120.054	0	91	88	106	94	66	115	93	87	104	85	55	86	4	1	-56	0	-1	-86	-5	-1	7	5	8	27
120.177	0	91	89	106	94	65	115	93	86	104	85	54	86	3	1	-55	0	-1	-85	-5	-2	6	3	8	28
120.3	0	92	89	106	94	67	115	92	88	105	86	55	86	3	1	-56	0	-1	-84	-4	-1	7	4	8	29
120.422	0	92	92	107	94	67	116	94	90	106	86	56	85	4	0	-56	-1	-1	-84	-5	-1	7	4	7	31
120.545	0	91	92	109	95	68	117	94	92	109	86	58	86	3	0	-57	-1	-3	-85	-5	-2	8	4	7	33
120.668	0	92	92	111	95	68	114	94	91	107	85	57	88	4	0	-57	-1	-2	-86	-5	-1	7	4	8	28
120.791	0	91	88	106	93	65	114	93	88	102	85	54	86	3	1	-54	0	-2	-86	-5	-2	8	4	8	25
120.914	0	91	89	106	94	65	114	92	86	103	85	55	85	3	0	-56	0	-2	-85	-5	-2	8	5	8	26
121.037	0	90	88	103	94	64	114	92	86	102	84	53	84	3	0	-56	-1	-1	-84	-5	-2	6	4	8	27
121.16	0	90	89	105	94	66	115	93	87	105	84	54	84	3	1	-55	0	-2	-82	-5	0	6	4	7	29
121.283	0	91	90	105	94	67	116	94	89	106	86	55	85	4	0	-54	0	-1	-83	-5	-2	7	4	8	31
121.405	0	91	92	109	95	67	117	93	91	106	86	57	86	4	0	-56	-1	-4	-83	-6	-1	7	4	7	32
121.528	0	92	91	109	95	66	115	93	88	105	85	56	86	4	1	-55	0	-2	-86	-5	-2	6	4	7	27
121.651	0	91	87	104	93	65	114	91	85	101	84	54	84	4	1	-55	0	-2	-85	-4	-2	7	4	8	26
121.774	0	90	87	104	94	64	113	92	85	101	85	54	84	3	1	-53	-1	-2	-84	-4	-2	7	5	8	27
121.897	0	91	87	104	93	64	113	92	86	101	84	54	84	3	0	-53	0	-2	-83	-5	-1	6	4	8	28
122.02	0	90	88	104	93	66	114	93	86	103	84	54	84	4	0	-54	0	-2	-82	-5	-1	6	4	8	30
122.143	0	90	90	107	94	66	115	93	88	105	85	55	83	3	1	-53	0	-2	-82	-4	-2	6	3	7	31
122.266	0	92	91	109	95	66	114	92	89	105	85	55	85	4	1	-55	0	-1	-83	-4	-2	7	4	8	30
122.388	0	90	87	104	94	63	113	91	85	101	84	53	84	4	1	-53	0	-2	-84	-5	-1	7	3	8	25
122.511	0	89	87	103	92	63	112	92	83	100	84	53	83	4	0	-53	0	-2	-83	-5	-1	6	4	8	26
122.634	0	90	86	103	93	63	112	91	84	100	84	52	83	4	0	-52	-1	-2	-82	-5	-1	7	4	8	27
122.757	0	90	87	102	93	64	113	91	85	102	84	53	83	4	1	-53	-1	-2	-81	-4	-1	6	4	8	29
122.88	0	90	89	105	93	65	113	92	87	104	84	53	83	4	0	-53	0	-1	-82	-4	-1	6	4	7	31
123.003	0	91	90	106	94	66	115	93	89	105	85	55	83	4	0	-56	0	-3	-82	-5	-1	6	5	7	32
123.126	0	90	91	111	94	67	114	93	90	106	85	56	86	3	1	-55	0	-2	-83	-4	-1	6	4	7	33
123.249	0	90	88	105	93	63	114	92	85	103	84	53	85	4	0	-53	0	-2	-86	-4	-1	6	4	8	25
123.372	0	90	86	104	92	63	113	91	84	100	83	52	84	4	1	-54	0	-2	-83	-4	-1	7	4	8	25
123.494	0	90	86	103	93	63	113	92	84	100	84	52	84	4	1	-53	0	-2	-82	-5	-1	6	4	8	26
123.617	0	89	87	103	93	64	113	92	85	101	83	53	83	4	1	-52	0	-2	-82	-5	-1	6	4	7	28
123.74	0	91	88	105	93	65	114	92	87	103	84	53	83	3	0	-52	0	-2	-82	-4	-2	6	4	8	30
123.863	0	90	90	107	93	65	114	93	89	105	85	55	83	4	1	-55	0	-2	-82	-5	-1	7	4	7	31
123.986	0	92	92	109	94	67	115	93	90	107	84	56	84	4	0	-57	0	-3	-83	-4	-1	6	4	7	33
124.109	0	92	92	114	95	68	114	94	92	107	85	58	84	4	0	-58	-1	-3	-85	-4	-2	5	5	7	32
124.232	0	91	88	106	93	65	114	93	86	103	84	55	85	4	0	-55	-1	-2	-86	-5	-2	8	4	7	25
124.355	0	91	88	105	94	64	113	92	86	102	84	54	85	4	0	-55	-1	-2	-85	-5	-1	6	3	8	25
124.477	0	90	88	104	94	64	113	92	85	101	84	54	83	4	0	-55	0	-2	-84	-5	-2	7	4	8	28
124.6	0	91	89	104	93	65	113	92	87	104	84	54	84	3	0	-54	-1	-2	-83	-5	-1	6	4	7	29
124.723	0	92	89	107	95	66	115	93	88	106	85	55	84	4	0	-55	0	-2	-82	-4	-1	7	4	8	31
124.846	0	92	92	110	94	68	115	93	90	108	86	57	85	4	0	-56	-1	-2	-84	-5	-1	7	4	7	32
124.969	0	92	93	111	95	69	115	94	93	109	86	57	86	3	1	-58	0	-3	-85	-5	-2	7	4	7	34
125.092	0	92	91	111	94	67	115	93	89	106	85	56	86	4	0	-56	0	-2	-87	-5	-1	8	4	8	29
125.215	0	90	87	105	94	65	114	93	86	103	85	55	86	4	1	-55	0	-2	-86	-4	-1	8	4	8	26
125.338	0	91	88	105	93	65	114	92	86	104	85	54	86	4	0	-56	0	-1	-85	-5	-2	7	3	8	28
125.46	0	91	88	105	93	65	115	93	87	103	85	54	84	3	0	-55	-1	-2	-85	-5	-2	6	3	8	29
125.583	0	90	90	108	94	66	115	92	89	106	85	54	84	3	1	-56	0	-1	-83	-5	-2	6	3	8	31
125.706	0	91	91	109	93	67	116	93	91	108	85	57	85	4	0	-57	-1	-2	-84	-4	-1	6	4	7	32
125.829	0	91	92	111	94	67	117	94	93	111	85	57	85	3	0	-58	0	-3	-86	-5	-2	7	4	7	34
125.952	0	92	94	117	95	69	116	94	92	110	86	58	87	4	0	-61	-1	-3	-88	-5	-1	5	3	7	32
126.075	0	91	88	108	94	66	115	93	87	105	85	55	87	4	1	-57	-1	-2	-88	-5	-1	8	4	8	25
126.198	0	90	88	106	92	65	113	92	86	104	84	54	84	3	0	-56	-1	-1	-85	-5	-2	7	4	8	27
126.321	0	91	88	105	93	65	113	92	86	105	83	54	83	4	0	-57	0	-2	-85	-5	-1	7	4	8	27
126.444	0	91	89	106	92	65	113	93	89	106	83	55	83	3	1	-56	0	-1	-85	-4	-1	7	4	8	29
126.566	0	92	91	108	92	67	113	93	89	108	85	55	84	4	0	-56	0	-1	-84	-4	-1	7	4	8	32
126.689	0	92	93	110	93	68	115	93	92	110	84	56	84	4	0	-58	-1	-3	-85	-5	-2	7	3	8	32
126.812	0	93	94	114	93	68	113	95	94	112	85	57	85	4	1	-59	0	-2	-87	-4	-2	7	4	7	34
126.935	0	91	90	110	92	65	113	93	88	106	84	55	86	3	0	-56	0	-2	-89	-5	-2	7	4	7	25
127.058	0	91	88	108	91	63	112	93	87	105	83	53	84	3	0	-56	0	-2	-87	-5	-2	7	3	8	26
127.181	0	91	88	106	91	64	112	92	87	104	83	54	83	4	0	-56	0	-2	-86	-4	-2	7	4	8	27
127.304	0	91	89	107	92	65	113	92	87	106	84	54	84	4	0	-56	0	-2	-85	-4	-2	7	4	8	29
127.427	0	91	91	108	93	66	114	93	90	107	84	55	83	4	0	-57	0	-2	-85	-4	-1	6	4	7	31
127.549	0	92	92	110	94	68	115	94	92	110	84	57	85	3	1	-57	0	-2	-84	-5	-1	8	4	7	33
127.672	0	92	92	112	93	68	114	94	91	109	86	57	85	3	1	-58	0	-2	-87	-5	-1	7	4	7	33
127.795	0	91	88	106	93	65	115	93	87	104	85	55	86	3	0	-56	0	-2	-87	-5	-1	7	4	8	25
127.918	0	91	88	105	93	65	116	93	87	104	84	54	85	3	0	-56	0	-2	-86	-5	-1	6	4	9	28
128.041	0	90	89	105	93	65	116	93	86	104	83	55	85	3	0	-55	-1	-2	-85	-5	-2	7	4	8	28
128.164	0	91	88	106	93	67	116	93	88	106	84	56	86	4	0	-56	0	-1	-84	-5	-2	6	5	8	31
128.287	0	91	92	109	94	67	117	93	91	107	85	56	85	4	1	-57	-1	-2	-84	-4	-1	7	5	8	32
128.41	0	91	92	112	94	67	116	93	91	110	85	57	87	5	0	-57	0	-2	-86	-4	-2	8	4	7	33
128.532	0	91	89	106	93	66	116	94	87	103	85	55	87	4	0	-55	-1	-3	-87	-5	-2	8	4	8	25
128.655	0	91	90	105	93	66	115	93	88	105	85	55	86	3	0	-56	0	-2	-86	-5	-2	7	4	8	29
128.778	0	92	89	107	94	66	116	93	87	103	85	54	85	4	0	-56	0	-2	-85	-5	-2	7	3	8	29
128.901	0	91	90	106	94	66	117	93	88	107	85	54	85	4	1	-56	0	-1	-84	-5	-2	6	4	8	30
129.024	0	92	91	110	94	67	117	94	90	109	85	56	86	4	0	-57	0	-2	-85	-4	-2	6	4	8	31
129.147	0	92	93	112	95	68	116	94	91	109	86	57	87	4	0	-57	0	-3	-86	-5	-1	7	4	7	32
129.27	0	92	87	107	94	65	115	92	86	104	85	54	87	4	0	-56	0	-2	-87	-5	-1	7	4	8	25
129.393	0	91	88	106	93	64	114	93	86	103	85	53	85	4	0	-56	0	-2	-86	-5	-1	7	4	7	27
129.516	0	91	89	105	93	64	115	93	86	103	85	54	85	4	0	-55	0	-1	-83	-5	-2	7	3	7	29
129.638	0	91	89	105	93	65	116	93	87	104	85	54	86	4	1	-54	0	-1	-82	-5	-1	7	4	8	29
129.761	0	92	89	107	94	66	117	94	89	106	85	55	85	4	0	-56	0	-3	-83	-5	-1	7	4	8	30
129.884	0	92	91	109	94	66	116	94	88	107	86	55	87	4	0	-56	0	-1	-84	-5	-1	6	4	8	30
130.007	0	92	87	106	94	64	115	93	85	102	85	53	86	4	0	-55	-1	-2	-84	-5	-1	8	3	8	26
130.13	0	91	87	104	93	63	114	92	85	102	84	53	85	4	1	-55	0	-2	-83	-4	-1	7	4	8	27
130.253	0	91	88	103	94	64	115	92	87	104	85	53	85	4	0	-55	-1	-2	-83	-4	-1	7	5	8	29
130.376	0	91	90	105	94	66	116	93	87	105	86	54	85	3	0	-55	0	-2	-83	-5	-2	7	4	8	30
130.499	0	92	91	109	96	68	116	94	90	107	87	56	86	3	0	-56	-1	-1	-83	-4	-2	7	5	8	32
130.621	0	91	88	108	94	66	116	93	86	103	85	55	87	3	0	-54	0	-2	-84	-5	-1	6	4	7	27
130.744	0	92	88	104	94	65	116	92	86	102	85	54	85	4	0	-54	0	-2	-83	-4	-1	6	4	7	27
130.867	0	90	88	105	94	65	116	93	87	103	85	55	85	3	0	-54	-1	-1	-83	-4	-1	5	4	8	29
130.99	0	92	89	106	94	66	116	94	87	105	86	54	85	4	1	-55	-1	-2	-82	-4	-1	6	4	8	30
131.113	0	92	90	107	95	67	116	94	89	106	86	57	84	4	0	-56	-1	-3	-83	-4	-1	7	3	7	32
131.236	0	91	91	109	95	67	114	94	89	105	86	56	87	3	0	-55	0	-1	-85	-5	-1	6	4	8	29
131.359	0	91	88	104	95	64	115	92	86	102	86	54	85	4	1	-55	0	-2	-84	-4	-2	7	4	7	27
131.482	0	92	88	105	95	65	115	93	87	103	85	54	85	4	0	-55	0	-1	-84	-5	-1	6	4	7	29
131.604	0	92	90	105	95	66	116	93	88	105	85	55	86	5	1	-54	0	-2	-83	-5	0	6	4	8	29
131.727	0	92	91	107	95	68	117	94	89	107	86	56	85	4	0	-57	-1	-1	-83	-4	-1	6	4	8	31
131.85	0	92	91	112	96	68	117	94	90	105	87	58	86	4	0	-58	-1	-2	-84	-4	-1	5	3	7	32
131.973	0	91	88	105	94	66	116	93	86	102	87	55	87	4	0	-54	-1	-1	-85	-5	-1	7	3	8	27
132.096	0	92	88	105	94	66	117	94	87	103	85	54	86	4	0	-54	0	-1	-84	-5	-1	6	4	8	28
132.219	0	92	90	105	94	67	118	93	88	104	85	56	86	3	0	-55	0	-2	-84	-5	-1	6	4	8	30
132.342	0	92	91	107	95	67	118	94	89	107	86	56	87	4	0	-57	0	-2	-83	-4	-2	7	5	8	30
132.465	0	92	93	111	95	68	116	94	91	108	87	58	88	4	1	-57	0	-2	-84	-4	-2	7	5	7	32
132.588	0	91	88	107	95	66	117	93	87	104	85	55	89	4	1	-56	0	-2	-84	-5	-1	7	4	8	25
132.71	0	91	88	105	94	66	117	93	86	103	86	55	86	3	0	-56	0	-1	-84	-5	-2	7	4	8	28
132.833	0	91	89	106	94	66	117	93	86	104	85	55	86	4	1	-55	0	-2	-83	-5	-1	7	5	8	28
132.956	0	92	90	107	95	67	118	94	89	105	85	55	86	3	0	-56	-1	-2	-83	-5	-1	7	4	8	30
133.079	0	93	93	110	95	68	119	94	91	109	86	57	88	4	1	-57	0	-2	-83	-4	-2	7	4	7	33
133.202	0	93	91	110	95	67	117	93	89	106	86	56	87	4	0	-57	-1	-1	-86	-5	-1	6	3	8	28
133.325	0	92	88	104	94	65	117	93	85	103	85	54	87	3	0	-56	0	-2	-84	-5	-2	7	4	8	27
133.448	0	91	88	106	94	66	117	92	88	104	85	55	86	4	0	-55	0	-2	-84	-5	-1	7	5	8	30
133.571	0	91	89	107	94	67	117	93	88	104	86	54	86	4	0	-56	0	-2	-83	-5	-1	7	4	8	29
133.693	0	91	92	108	94	68	119	93	91	108	86	56	87	4	1	-57	0	-2	-83	-5	-2	7	4	9	32
133.816	0	92	93	112	95	68	118	94	91	109	87	57	87	4	0	-57	-1	-3	-85	-4	-1	6	3	7	32
133.939	0	92	89	107	94	66	117	93	87	103	85	55	88	4	0	-55	-1	-2	-85	-6	-2	7	3	8	26
134.062	0	92	89	106	94	67	119	93	88	106	86	55	86	4	0	-55	0	-1	-84	-4	-2	7	4	9	29
134.185	0	92	90	107	94	67	118	94	88	106	85	55	87	4	0	-56	0	-1	-85	-5	-2	6	4	8	30
134.308	0	92	92	108	95	68	119	94	90	108	85	56	88	3	0	-57	0	-2	-83	-5	0	7	3	8	32
134.431	0	94	93	112	95	69	119	94	93	109	86	59	88	4	0	-58	0	-2	-84	-5	-2	6	4	7	33
134.554	0	92	91	108	95	67	119	94	88	105	85	56	89	4	1	-56	0	-2	-86	-5	-1	7	4	9	26
134.676	0	92	89	106	94	66	118	94	86	104	86	55	87	4	0	-57	0	-1	-85	-5	-2	7	4	8	29
134.799	0	91	91	108	94	66	119	94	88	105	85	55	88	4	1	-57	0	-2	-85	-5	-2	6	4	8	29
134.922	0	92	91	108	94	67	119	94	90	108	87	56	87	4	0	-56	0	-1	-84	-5	-2	6	4	8	31
135.045	0	92	93	112	95	69	120	94	92	110	86	58	88	4	0	-58	-1	-2	-85	-4	-1	7	4	7	34
135.168	0	91	91	112	95	67	117	94	90	109	86	57	88	3	2	-57	-1	-1	-87	-5	-2	7	4	7	30
135.291	0	92	90	107	94	65	117	93	87	106	85	55	87	4	1	-56	0	-2	-85	-4	-2	6	4	8	26
135.414	0	91	90	107	94	65	118	93	88	106	85	54	87	4	0	-55	0	-1	-84	-4	-1	7	4	8	28
135.537	0	92	89	108	95	66	118	93	88	106	85	55	87	4	0	-56	0	-1	-84	-5	-1	6	4	8	29
135.66	0	92	92	109	93	68	120	94	91	110	86	57	87	3	0	-57	0	-2	-85	-5	-3	8	4	8	32
135.782	0	92	94	114	95	69	117	95	92	109	85	59	89	3	0	-58	0	-1	-85	-4	-1	6	3	7	32
135.905	0	92	89	108	94	65	118	93	86	105	85	55	88	3	0	-55	0	-1	-85	-4	-2	8	4	9	26
136.028	0	91	89	107	93	65	118	93	88	105	86	54	87	4	0	-56	0	-1	-84	-4	-1	7	3	8	27
136.151	0	91	90	106	94	67	118	93	88	106	85	54	88	4	0	-56	0	-2	-84	-5	-1	7	4	9	28
136.274	0	92	91	109	95	68	119	94	89	107	86	56	87	4	0	-56	0	-2	-84	-5	-2	6	4	7	30
136.397	0	93	93	111	94	68	120	95	92	110	85	58	88	4	0	-57	0	-3	-83	-4	-2	8	4	6	33
136.52	0	92	93	115	95	67	118	94	91	109	86	58	89	4	1	-57	0	-3	-86	-5	-2	6	5	7	31
136.643	0	92	89	108	93	65	118	93	86	105	85	54	88	3	1	-56	0	-2	-85	-4	-2	7	4	8	24
136.765	0	92	89	108	93	66	118	93	89	106	84	55	87	3	0	-56	0	-1	-84	-5	-2	6	4	8	27
136.888	0	91	90	107	94	66	118	94	88	106	84	54	87	4	0	-56	0	-2	-84	-5	-2	7	4	7	29
137.011	0	92	91	109	94	68	119	94	90	109	85	56	88	5	0	-57	0	-2	-83	-4	-1	7	4	8	32
137.134	0	93	93	112	94	68	120	95	92	111	86	58	88	3	0	-58	-1	-3	-83	-5	-2	7	3	7	34
137.257	0	92	95	117	95	69	118	95	94	111	87	59	87	4	0	-60	0	-3	-85	-5	-2	5	4	7	34
137.38	0	92	89	109	94	66	119	94	88	106	85	56	90	4	0	-57	0	-2	-87	-5	-1	9	4	7	25
137.503	0	92	89	108	94	66	118	94	87	106	86	55	89	4	1	-57	0	-2	-84	-5	-1	7	4	9	28
137.626	0	92	91	109	94	66	119	94	89	107	86	55	87	4	0	-58	0	-2	-85	-5	-1	6	5	8	29
137.748	0	93	90	109	94	67	118	94	90	110	85	56	87	4	1	-57	0	-2	-84	-4	-2	6	4	8	31
137.871	0	93	93	112	94	68	119	94	92	111	86	58	87	3	1	-58	-1	-3	-84	-5	-2	7	4	7	33
137.994	0	93	94	114	95	70	121	95	94	114	87	60	88	4	1	-59	0	-2	-86	-5	-2	8	4	7	35
138.117	0	93	94	118	96	70	120	95	93	112	87	58	90	3	0	-61	0	-2	-87	-4	-1	5	4	8	31
138.24	0	92	90	110	95	66	118	94	88	107	85	56	90	3	1	-57	0	-1	-88	-5	-1	9	3	7	26
138.363	0	93	90	110	94	66	120	93	89	109	85	56	89	5	0	-57	-1	-2	-86	-5	-2	7	5	8	28
138.486	0	92	90	110	94	66	119	94	89	108	86	54	88	4	0	-57	0	-2	-86	-5	-2	8	4	8	29
138.609	0	92	91	110	95	68	120	94	90	110	86	57	88	4	0	-58	0	-2	-85	-5	-2	7	4	8	31
138.732	0	93	93	113	95	69	121	95	93	112	86	58	88	4	0	-59	0	-3	-85	-5	-1	7	4	7	33
138.854	0	93	95	116	94	70	119	95	94	115	86	59	89	4	1	-59	-1	-2	-86	-5	-1	7	5	7	34
138.977	0	91	90	110	94	66	120	94	89	108	86	56	90	4	0	-57	0	-2	-88	-5	-1	8	4	8	26
139.1	0	91	90	109	94	66	119	94	89	107	85	56	88	4	0	-57	0	-2	-87	-5	-2	7	4	7	29
139.223	0	92	90	110	94	66	119	94	88	108	85	56	88	4	0	-57	0	-1	-86	-5	-1	7	4	8	30
139.346	0	92	91	109	94	67	121	94	90	110	85	57	88	3	0	-56	0	-1	-85	-5	-1	7	4	7	31
139.469	0	92	93	112	94	69	120	94	92	113	87	57	89	3	0	-59	0	-2	-85	-5	-1	8	3	7	33
139.592	0	92	96	115	95	70	121	94	95	113	87	59	89	4	1	-59	0	-3	-86	-4	-1	7	4	6	34
139.715	0	93	94	115	94	69	118	94	93	112	86	58	91	3	0	-58	0	-2	-89	-5	-2	7	4	7	30
139.837	0	92	90	109	94	66	120	92	89	106	86	56	90	4	0	-56	0	-1	-88	-5	-2	8	4	8	26
139.96	0	92	90	110	94	66	120	94	88	108	86	56	89	4	0	-57	0	-1	-87	-5	-1	7	4	8	29
140.083	0	92	90	108	94	67	120	94	89	108	86	56	88	3	0	-57	0	-1	-86	-5	-2	7	3	8	30
140.206	0	92	92	110	94	69	122	94	91	111	85	56	88	4	1	-57	0	-2	-85	-5	-2	7	4	8	32
140.329	0	93	94	113	95	68	121	94	93	112	86	58	89	4	0	-59	0	-3	-86	-5	-1	8	4	6	33
140.452	0	93	96	116	95	70	122	95	96	115	87	60	90	4	0	-60	-1	-2	-87	-5	-1	7	4	7	36
140.575	0	92	92	115	95	68	119	94	91	111	85	58	91	4	0	-57	0	-1	-90	-5	-2	7	4	8	28
140.698	0	92	90	109	94	66	120	93	88	108	86	56	90	4	0	-56	0	-2	-88	-5	-2	7	4	8	26
140.82	0	91	90	109	94	66	119	93	88	107	85	56	88	4	0	-57	-1	-2	-87	-5	-2	6	5	8	28
140.943	0	91	90	108	94	67	119	93	89	108	85	56	88	3	0	-57	-1	-2	-86	-5	-2	6	4	8	29
141.066	0	91	92	110	95	67	120	94	91	111	85	57	88	4	0	-58	-1	-3	-85	-5	-2	6	4	7	32
141.189	0	92	94	113	95	69	121	94	93	113	86	57	89	3	0	-59	0	-2	-86	-5	-2	6	4	8	34
141.312	0	92	95	116	95	70	120	95	95	115	87	59	90	3	0	-60	0	-1	-87	-4	-1	7	4	7	35
141.435	0	93	90	112	94	66	119	94	89	108	84	57	91	3	1	-58	-1	-2	-90	-5	-2	8	4	7	26
141.558	0	92	90	109	94	66	118	93	88	107	85	55	88	4	0	-57	0	-2	-87	-4	-2	7	3	8	27
141.681	0	91	89	108	93	66	118	93	87	107	85	55	88	4	1	-56	0	-1	-87	-5	-2	7	4	8	29
141.804	0	91	90	108	95	67	119	93	88	108	85	56	88	4	0	-56	0	-2	-86	-5	-2	7	5	7	30
141.926	0	92	92	111	94	68	120	93	91	110	85	55	87	3	0	-57	-1	-1	-85	-4	-1	7	4	8	32
142.049	0	92	93	113	94	68	119	94	93	112	85	56	89	4	1	-59	0	-2	-86	-4	-2	7	5	8	33
142.172	0	92	92	114	94	68	118	94	91	111	87	57	90	4	1	-58	0	-2	-87	-5	-2	7	3	8	31
142.295	0	92	88	108	94	64	118	92	87	106	85	55	89	3	0	-56	-1	-2	-87	-5	-2	8	5	8	25
142.418	0	90	89	108	93	65	117	93	87	106	84	54	88	3	0	-57	0	-2	-87	-5	-1	7	4	8	27
142.541	0	91	88	108	93	65	118	93	87	105	84	54	87	4	0	-55	0	-1	-86	-5	-1	7	3	8	28
142.664	0	91	89	108	92	66	118	93	87	108	85	54	88	4	0	-56	-1	-2	-84	-5	-1	6	3	8	30
142.787	0	92	92	110	95	67	119	93	90	110	85	57	89	3	0	-57	0	-3	-85	-4	-2	7	5	7	32
142.909	0	92	92	112	95	69	119	94	92	111	85	58	87	4	0	-58	0	-2	-85	-4	-2	7	4	7	34
143.032	0	92	91	112	93	67	117	94	89	107	85	56	89	4	0	-56	-1	-2	-88	-4	-1	6	4	8	27
143.155	0	91	87	107	93	64	118	93	86	103	85	54	88	4	1	-54	-1	-2	-87	-5	-1	8	4	8	26
143.278	0	91	87	107	93	64	116	91	85	103	83	54	87	4	0	-55	0	-2	-85	-4	-2	7	4	8	28
143.401	0	91	88	105	92	65	118	92	85	104	84	54	86	4	0	-55	0	-1	-84	-4	-1	7	4	8	29
143.524	0	91	89	107	93	66	118	92	88	107	85	55	87	3	0	-55	0	-2	-84	-4	-1	7	4	8	31
143.647	0	92	91	109	92	68	118	94	90	108	85	56	86	4	0	-56	0	-2	-83	-4	-1	6	4	9	32
143.77	0	91	92	112	93	67	117	94	92	109	85	58	88	4	1	-57	0	-2	-85	-4	-1	8	4	7	33
143.892	0	90	89	109	93	65	117	92	86	105	85	55	88	3	1	-55	0	-1	-87	-5	-2	6	4	7	25
144.015	0	90	87	106	92	64	115	93	84	103	84	54	86	4	0	-55	0	-1	-85	-5	-2	7	5	8	26
144.138	0	91	87	105	92	64	115	92	85	103	84	53	86	3	1	-53	-1	-2	-84	-5	-1	6	4	8	27
144.261	0	90	87	104	93	65	116	93	85	104	84	53	85	4	0	-54	0	-1	-83	-5	-1	6	4	9	29
144.384	0	92	90	107	93	67	116	93	88	107	85	55	86	4	1	-54	0	-1	-84	-5	-2	5	4	8	31
144.507	0	91	91	109	93	68	118	93	89	108	85	56	86	3	0	-56	0	-2	-84	-4	-2	6	3	8	33
144.63	0	92	92	112	94	67	117	94	90	109	85	57	87	3	1	-56	-1	-2	-85	-4	-1	6	4	7	31
144.753	0	91	89	107	93	64	116	92	85	103	84	54	87	3	0	-54	0	-2	-86	-5	-1	7	4	8	25
144.876	0	91	87	106	92	65	115	92	85	103	84	53	86	3	0	-54	0	-2	-85	-4	-1	6	4	8	27
144.998	0	91	88	105	92	64	115	91	84	103	84	54	86	4	1	-54	-1	-1	-84	-5	-1	6	4	8	27
145.121	0	91	88	106	92	65	116	92	86	104	84	54	86	3	0	-54	-1	-2	-82	-5	-1	7	4	8	29
145.244	0	91	89	107	93	67	116	92	89	107	85	55	85	4	0	-55	0	-1	-83	-5	-2	6	4	8	31
145.367	0	92	92	109	94	68	116	94	90	108	85	56	86	4	1	-55	0	-2	-83	-5	-1	7	4	7	31
145.49	0	90	88	107	93	65	116	93	86	104	84	55	88	4	0	-53	0	-1	-85	-5	-1	7	4	8	26
145.613	0	91	87	105	93	63	116	92	85	102	84	54	87	3	0	-54	0	-1	-83	-5	-2	7	4	8	27
145.736	0	91	86	105	93	64	116	92	85	103	84	53	86	3	0	-54	0	-1	-83	-5	-1	6	4	8	28
145.859	0	91	87	105	92	65	116	92	85	103	83	53	85	4	0	-53	-1	-2	-82	-5	-1	6	4	8	29
145.981	0	91	89	106	94	66	116	92	88	105	85	55	86	3	0	-54	-1	-2	-82	-4	-1	6	4	7	31
146.104	0	92	90	109	94	66	117	93	88	106	85	56	87	3	1	-55	0	-3	-83	-4	-1	7	4	7	32
146.227	0	91	92	111	94	67	116	94	90	108	84	56	86	4	1	-56	0	-2	-85	-4	-1	6	4	8	31
146.35	0	90	87	106	93	64	115	92	85	102	85	54	87	4	0	-54	-1	-2	-85	-4	-1	7	4	7	25
146.473	0	90	87	104	93	65	115	92	85	102	84	53	86	4	0	-54	0	-2	-83	-5	-1	5	3	8	26
146.596	0	91	87	105	93	64	115	92	85	102	85	53	85	3	1	-54	-1	-2	-83	-4	-2	7	5	7	28
146.719	0	91	88	105	93	66	115	92	85	105	84	54	85	3	1	-54	0	-2	-82	-5	-1	6	4	8	29
146.842	0	91	90	106	94	66	118	93	87	106	85	54	85	4	0	-55	0	-2	-82	-4	-2	6	4	8	31
146.964	0	92	91	110	94	67	117	94	90	107	84	56	85	3	1	-56	0	-2	-82	-5	-1	7	4	8	32
147.087	0	92	91	111	94	67	115	94	88	107	85	56	88	4	1	-56	-1	-3	-85	-5	-2	6	4	8	29
147.21	0	91	87	105	94	64	115	93	85	102	85	53	87	4	0	-55	0	-2	-85	-5	-2	6	4	8	26
147.333	0	91	87	105	93	65	115	92	86	104	85	54	85	4	0	-54	0	-2	-83	-5	-2	7	4	8	27
147.456	0	91	88	104	93	64	115	92	86	104	84	53	84	4	0	-53	0	-2	-82	-4	-1	6	5	7	28
147.579	0	91	89	106	93	66	117	94	87	105	84	54	85	4	0	-54	0	-1	-82	-4	-1	7	4	8	29
147.702	0	92	91	107	93	67	117	93	89	107	86	55	85	4	0	-55	0	-2	-82	-5	-1	6	4	8	31
147.825	0	92	91	111	94	67	115	94	90	109	85	56	87	3	1	-56	0	-2	-82	-5	-1	6	3	8	32
147.948	0	91	88	107	93	65	116	93	86	104	85	54	87	3	0	-55	-1	-1	-84	-6	-1	7	4	7	26
148.07	0	91	87	105	93	64	114	92	85	102	84	53	86	3	0	-54	0	-2	-83	-5	-1	7	4	8	26
148.193	0	91	87	104	92	63	114	92	85	102	84	52	85	3	0	-54	-1	-2	-82	-5	-2	5	4	8	27
148.316	0	91	87	105	93	64	115	93	85	104	83	53	85	3	1	-54	0	-2	-81	-6	-2	6	4	8	28
148.439	0	91	89	106	92	65	116	94	86	105	84	54	85	4	0	-54	0	-1	-80	-5	-2	6	5	8	30
148.562	0	92	91	109	93	66	117	93	89	106	84	53	85	4	0	-55	0	-2	-81	-4	-1	7	5	9	31
148.685	0	92	91	112	93	67	116	93	90	109	84	55	86	4	0	-56	-1	-2	-83	-5	-1	6	4	8	31
148.808	0	91	87	106	93	63	115	92	85	102	84	53	87	4	0	-53	0	-1	-83	-4	-1	7	4	8	25
148.931	0	90	87	105	93	62	114	91	83	101	83	52	85	4	1	-52	0	-2	-82	-4	-1	7	4	8	26
149.053	0	90	86	103	91	62	114	92	83	100	82	51	85	3	0	-52	0	-2	-81	-5	-1	7	4	8	26
149.176	0	91	86	104	92	63	115	92	85	102	83	51	83	4	0	-52	0	-2	-80	-5	0	6	4	8	28
149.299	0	91	87	106	93	65	116	92	86	104	84	53	85	3	1	-53	0	-2	-80	-5	-1	7	4	8	29
149.422	0	92	90	108	94	66	117	94	88	106	85	54	85	3	0	-56	0	-3	-81	-4	0	6	4	7	31
149.545	0	91	92	112	94	66	116	94	90	106	85	55	86	4	0	-57	0	-3	-82	-4	-1	4	5	7	32
149.668	0	91	88	109	94	65	116	92	86	104	84	54	86	3	0	-55	0	-1	-85	-4	-2	6	4	9	26
149.791	0	90	86	105	93	63	114	92	84	101	83	53	86	3	1	-53	-1	-1	-82	-5	-1	8	5	8	26
149.914	0	91	86	104	93	63	114	92	84	101	84	52	85	3	0	-53	0	-2	-81	-5	-2	6	4	8	26
150.036	0	90	86	104	93	63	115	92	84	101	84	52	84	3	0	-53	0	-1	-81	-6	-1	7	4	8	28
150.159	0	91	87	106	93	65	115	93	86	104	84	53	85	4	0	-53	0	-2	-80	-5	-1	7	4	7	30
150.282	0	91	89	108	93	67	117	93	88	107	85	54	86	4	0	-54	0	-1	-81	-4	-1	5	4	8	30
150.405	0	92	91	111	94	67	115	93	88	108	86	56	86	4	1	-55	0	-2	-82	-5	-1	6	4	7	32
150.528	0	91	87	106	92	64	115	92	85	103	85	54	86	4	0	-55	0	-2	-83	-5	-1	7	5	8	26
150.651	0	91	87	105	93	64	115	91	84	103	84	53	85	3	0	-54	-1	-1	-83	-4	-2	6	4	8	27
150.774	0	91	87	105	93	64	116	92	84	102	84	53	85	4	0	-54	0	-2	-82	-4	-2	6	3	8	28
150.897	0	91	88	105	92	65	116	93	86	104	84	53	85	4	0	-54	0	-3	-81	-5	-1	6	4	8	29
151.02	0	91	90	108	94	66	116	92	87	105	85	54	85	3	0	-55	-1	-2	-82	-5	-1	6	4	8	31
151.142	0	91	92	110	94	67	118	94	89	108	86	56	86	3	1	-56	-1	-2	-82	-5	-1	6	4	7	32
151.265	0	91	92	114	95	67	116	93	90	107	86	56	87	3	0	-58	-1	-1	-84	-5	-1	4	4	8	32
151.388	0	92	87	106	93	64	115	92	85	103	84	54	87	4	0	-54	0	-1	-85	-5	-1	7	5	8	25
151.511	0	91	88	105	93	64	115	92	85	102	84	53	86	4	0	-54	0	-2	-83	-4	-1	6	4	9	26
151.634	0	91	87	105	93	64	116	92	85	102	84	52	85	4	0	-54	0	-2	-82	-5	-1	6	4	8	27
151.757	0	91	89	105	93	66	116	92	86	105	83	53	85	4	0	-53	0	-2	-81	-5	-2	7	3	9	29
151.88	1	92	90	108	94	67	118	93	89	106	84	54	86	4	0	-56	-1	-2	-82	-4	-2	6	4	8	30
152.003	0	92	91	110	94	68	118	93	90	108	86	56	87	4	0	-56	-1	-2	-83	-5	-1	7	4	8	32
152.125	0	92	93	115	93	68	117	95	91	109	85	57	86	3	0	-60	0	-2	-84	-5	-2	4	4	7	32
152.248	0	91	89	108	93	65	117	92	87	104	85	54	88	4	0	-55	-1	-2	-85	-4	-2	8	4	8	25
152.371	0	91	87	106	94	65	116	93	85	104	84	53	87	4	0	-55	0	-2	-84	-5	-2	7	4	8	26
152.494	0	90	87	105	92	64	116	92	85	102	84	53	86	3	0	-54	0	-2	-83	-5	-1	7	4	8	27
152.617	0	92	89	106	93	64	118	92	86	105	83	54	86	4	0	-54	0	-2	-82	-4	-2	6	4	7	30
152.74	0	92	91	108	93	66	117	93	88	105	84	55	86	4	1	-54	-1	-2	-82	-5	-1	6	4	8	30
152.863	0	91	91	110	94	67	118	93	89	108	85	56	86	4	0	-56	0	-1	-82	-5	-1	7	4	7	33
152.986	0	92	91	110	93	66	116	93	87	106	85	55	88	3	0	-56	-1	-1	-85	-6	-2	6	4	8	28
153.108	0	90	88	105	92	64	116	93	85	102	84	53	87	3	1	-54	0	-2	-84	-5	-2	7	4	8	27
153.231	0	91	88	106	92	64	116	91	85	103	85	52	85	4	0	-53	0	-2	-82	-4	-1	6	4	8	27
153.354	0	91	88	106	93	65	115	92	86	103	85	54	85	4	0	-54	0	-2	-82	-5	-2	5	5	8	28
153.477	0	91	89	107	93	66	118	93	87	106	84	53	86	4	0	-54	0	-2	-81	-4	-1	6	3	8	30
153.6	0	91	90	110	94	67	118	94	90	108	85	55	86	4	0	-55	0	-1	-82	-5	-1	6	4	8	31
153.723	0	92	93	112	94	68	117	94	92	108	85	57	88	4	0	-56	0	-2	-83	-5	-1	6	4	7	32
153.846	0	91	90	110	93	65	117	94	87	106	84	55	87	4	1	-55	0	-2	-85	-5	-1	6	4	8	27
153.969	0	91	88	107	92	65	116	93	86	104	84	54	87	3	1	-54	0	-2	-84	-5	-1	7	5	8	26
154.092	0	91	89	106	93	64	116	92	86	103	84	54	86	4	0	-53	0	-1	-83	-4	-2	7	4	8	27
154.214	0	91	89	106	93	65	116	93	86	105	84	53	86	4	1	-54	0	-1	-82	-5	-2	6	4	8	29
154.337	0	91	90	108	94	66	117	93	89	107	85	54	85	3	0	-55	-1	-2	-82	-5	-1	6	4	8	30
154.46	0	92	91	110	94	67	117	94	91	108	85	55	86	3	0	-55	0	-2	-82	-5	-2	6	5	8	32
154.583	0	93	93	113	95	68	116	95	92	108	86	57	86	4	1	-55	0	-2	-83	-5	-1	6	4	7	32
154.706	0	92	89	109	94	66	116	94	87	104	85	55	88	4	0	-55	0	-1	-85	-5	-2	6	3	8	25
154.829	0	92	89	106	93	65	115	93	86	103	85	54	85	4	0	-55	0	-2	-84	-4	-2	6	4	8	26
154.952	0	91	89	106	94	65	115	93	87	104	85	54	85	4	0	-54	0	-1	-84	-5	-1	7	4	8	27
155.075	0	92	89	105	94	66	116	92	88	104	85	55	84	4	1	-55	0	-1	-83	-5	-1	6	4	8	28
155.197	0	92	90	108	94	67	117	93	88	105	85	56	85	3	1	-55	0	-1	-82	-5	-1	6	3	8	30
155.32	0	92	93	109	95	68	117	94	91	107	86	56	85	4	0	-55	0	-3	-82	-5	-1	7	5	7	31
155.443	0	92	90	109	95	66	114	94	88	106	85	56	86	4	0	-55	0	-2	-84	-5	-2	7	4	8	27
155.566	0	91	88	105	94	65	114	93	87	102	85	54	85	4	0	-54	0	-2	-82	-6	-1	7	5	8	25
155.689	0	91	88	104	94	64	113	93	86	103	84	53	84	4	0	-53	-1	-2	-82	-5	-1	6	4	8	27
155.812	0	91	88	104	93	65	113	94	86	102	84	54	82	4	0	-54	0	-1	-82	-5	-1	6	4	8	28
155.935	0	92	88	105	93	65	114	92	87	104	85	53	83	3	0	-54	-1	-2	-80	-5	-1	6	4	8	29
156.058	0	92	90	107	94	68	114	95	89	106	85	55	83	3	0	-54	0	-2	-81	-4	-1	6	4	8	31
156.18	0	92	90	109	94	67	112	94	90	105	86	55	83	3	0	-55	0	-1	-82	-5	-1	7	4	8	28
156.303	0	91	87	105	93	65	109	93	85	101	83	54	82	3	0	-55	0	-2	-83	-4	-2	7	4	7	24
156.426	0	91	88	103	91	64	106	93	86	102	83	54	79	4	1	-54	0	-1	-81	-5	-2	7	4	8	25
156.549	0	92	88	103	91	62	104	92	86	102	82	52	78	4	0	-54	0	-2	-81	-5	-1	6	4	8	26
156.672	0	92	90	104	91	64	105	93	88	103	83	53	77	4	0	-54	0	-2	-81	-4	-1	6	5	8	28
156.795	0	92	91	106	91	66	105	94	89	106	82	54	76	4	0	-55	0	-2	-80	-5	-1	7	5	8	30
156.918	0	92	91	109	90	65	103	94	90	105	82	54	77	4	1	-55	0	-2	-82	-5	-2	5	4	8	29
157.041	0	91	88	105	91	63	103	93	86	101	82	53	76	4	0	-53	-1	-2	-82	-5	-1	7	5	7	24
157.164	0	92	87	103	90	64	104	92	86	102	82	53	76	4	0	-54	0	-2	-81	-5	-1	6	5	8	26
157.286	0	92	88	103	91	64	104	93	85	101	83	53	76	4	1	-54	-1	-1	-80	-4	-1	6	4	7	27
157.409	0	91	89	105	91	65	106	93	87	104	83	53	77	4	0	-53	0	-2	-81	-4	-1	5	4	8	29
157.532	0	92	91	107	92	67	108	95	90	105	84	55	78	4	1	-55	0	-2	-80	-5	0	6	4	8	30
157.655	0	92	90	107	92	66	106	94	89	104	84	55	79	4	0	-55	0	-2	-82	-5	-2	6	4	7	28
157.778	0	91	87	103	92	63	106	93	85	101	82	54	78	3	1	-54	-1	-2	-82	-5	-1	6	5	8	26
157.901	0	91	88	103	91	64	106	92	86	101	83	53	77	3	0	-54	0	-2	-81	-5	-1	5	4	8	27
158.024	0	91	89	103	91	64	107	93	87	101	84	53	78	4	1	-53	-1	-1	-80	-5	-1	7	4	8	28
158.147	0	92	90	106	92	66	111	93	88	104	84	53	80	4	0	-54	0	-2	-80	-5	-2	6	4	8	30
158.269	0	93	92	110	93	66	109	94	90	105	85	55	80	4	0	-56	-1	-3	-81	-4	-1	6	4	7	31
158.392	0	92	88	105	93	65	109	93	85	102	84	53	80	3	0	-54	0	-1	-82	-4	-1	6	4	8	25
158.515	0	91	87	103	93	63	109	93	86	101	85	52	80	4	0	-53	0	-2	-81	-5	-1	6	4	8	27
158.638	0	92	88	103	93	64	109	92	85	102	84	53	79	3	0	-52	0	-2	-81	-5	-1	6	4	8	28
158.761	0	92	88	105	93	65	111	93	86	103	84	53	80	4	0	-54	-1	-2	-80	-5	-1	7	4	8	28
158.884	0	92	90	108	93	67	111	95	89	105	85	56	81	4	0	-54	-1	-2	-80	-5	-1	6	4	7	30
159.007	0	93	90	110	93	66	108	93	88	105	85	55	82	3	0	-54	0	-2	-82	-5	-1	6	5	7	28
159.13	0	91	87	104	92	64	109	93	86	101	84	53	81	4	1	-54	0	-2	-82	-4	0	7	4	8	26
159.252	0	91	88	105	93	64	110	94	85	102	84	54	80	3	0	-53	0	-1	-82	-4	-2	5	4	7	28
159.375	0	92	88	104	92	65	109	93	86	103	84	54	79	3	0	-52	0	-2	-81	-4	-1	6	4	8	28
159.498	0	92	90	106	93	66	109	94	88	104	84	54	80	4	0	-54	0	-2	-80	-5	-1	7	4	8	30
159.621	0	93	90	108	93	66	109	95	88	105	84	55	80	4	0	-55	0	-2	-82	-4	-2	6	4	8	30
159.744	0	91	87	104	92	64	109	94	85	101	83	54	81	3	1	-54	-1	-2	-82	-5	-2	7	4	7	25
159.867	0	92	88	105	91	64	109	93	86	102	83	53	80	4	0	-53	0	-2	-81	-5	-1	6	3	8	28
159.99	0	92	89	105	91	65	108	93	87	102	84	52	79	3	0	-53	0	-2	-81	-5	-1	6	4	8	27
160.113	0	93	89	106	91	65	109	94	88	105	84	55	80	4	0	-54	0	-3	-80	-4	-1	6	4	7	30
160.236	0	92	93	111	93	68	109	94	92	105	85	58	81	4	1	-57	0	-3	-81	-5	-1	4	4	7	32
160.358	0	92	91	109	92	66	110	94	88	105	84	54	81	3	0	-55	-1	-2	-84	-5	-2	7	4	7	27
160.481	0	92	88	104	93	64	109	94	86	103	85	53	81	4	1	-53	0	-1	-81	-5	-1	6	4	8	27
160.604	0	93	89	106	92	65	110	93	87	103	84	54	81	4	1	-53	0	-2	-82	-5	0	6	4	8	28
160.727	0	92	90	106	92	66	110	95	88	105	84	55	80	4	1	-55	-1	-1	-81	-5	-1	6	4	8	29
160.85	0	92	92	108	94	67	112	94	91	107	85	55	81	4	0	-56	0	-2	-81	-5	-1	5	4	8	31
160.973	0	93	93	115	94	68	111	95	92	108	85	58	81	4	0	-58	-1	-2	-83	-4	-2	5	3	7	32
161.096	0	92	90	107	93	65	110	94	88	104	84	54	83	4	1	-55	-1	-1	-84	-5	-1	7	4	8	25
161.219	0	93	89	107	92	65	110	94	88	104	84	54	81	4	0	-55	0	-1	-84	-5	-2	6	4	8	28
161.341	0	92	90	106	93	66	110	94	88	105	85	55	81	4	1	-55	0	-1	-83	-5	-2	6	4	8	29
161.464	0	92	91	108	93	67	111	95	89	107	84	55	81	3	1	-55	-1	-1	-81	-5	-2	6	4	7	30
161.587	0	93	93	112	93	68	113	95	92	107	86	58	82	3	1	-59	-1	-3	-83	-4	-1	5	4	6	32
161.71	0	94	95	115	95	69	112	95	92	109	85	58	82	4	1	-60	0	-3	-85	-5	-1	4	4	7	33
161.833	0	92	90	108	93	65	111	94	88	105	84	55	83	4	1	-56	0	-2	-85	-5	-1	8	4	8	25
161.956	0	93	91	107	93	66	112	95	88	107	85	56	82	4	0	-56	0	-2	-85	-5	-1	6	4	8	28
162.079	0	93	91	108	93	67	111	94	89	106	84	55	83	4	0	-56	0	-2	-85	-5	-1	7	4	8	29
162.202	0	93	92	109	93	68	113	95	91	109	84	57	82	3	0	-57	0	-2	-84	-5	-2	6	3	7	30
162.324	0	93	94	113	93	69	114	94	94	111	85	59	83	3	0	-58	-1	-3	-85	-5	-1	7	4	6	33
162.447	0	94	96	118	94	70	111	96	95	111	86	59	84	3	1	-61	0	-2	-86	-4	-1	5	4	7	34
162.57	0	92	91	111	93	66	114	95	90	108	85	57	85	4	1	-57	-1	-1	-88	-4	-2	7	4	8	25
162.693	0	93	91	109	92	67	113	95	89	108	84	56	83	4	0	-57	0	-1	-86	-5	-1	7	4	8	28
162.816	0	93	91	110	92	67	114	94	90	108	85	56	83	3	0	-56	0	-2	-85	-5	-1	6	4	8	29
162.939	0	92	92	110	93	67	113	94	91	110	84	56	83	4	1	-57	0	-2	-84	-5	-2	7	4	8	30
163.062	0	92	94	112	94	69	114	95	92	112	85	58	84	4	0	-58	0	-2	-85	-5	-1	7	4	7	32
163.185	0	93	95	115	93	68	113	94	94	113	85	58	85	3	0	-58	0	-2	-87	-4	-1	6	4	7	32
163.308	0	92	90	109	93	65	113	94	89	107	84	55	85	3	0	-55	0	-1	-87	-5	-2	6	4	8	25
163.43	0	92	91	109	93	66	113	94	89	107	84	55	84	4	2	-56	0	-1	-86	-5	-1	7	5	8	29
163.553	0	93	91	110	94	66	112	94	90	109	83	55	84	3	1	-57	0	-2	-85	-5	-3	6	3	9	28
163.676	0	93	92	110	93	67	115	94	91	110	84	56	84	4	1	-57	0	-2	-84	-5	-2	6	4	8	31
163.799	0	92	93	113	93	70	115	95	94	112	85	58	85	3	0	-58	0	-2	-84	-5	-1	7	4	7	32
163.922	0	92	94	116	93	69	113	94	93	111	85	57	86	3	1	-57	0	-2	-86	-5	-2	6	4	9	30
164.045	0	91	90	110	92	65	114	93	88	106	83	55	85	4	0	-56	0	-1	-86	-5	-2	7	5	8	25
164.168	0	91	90	109	92	66	114	94	89	107	83	54	84	3	0	-56	0	-2	-85	-5	-2	6	4	8	28
164.291	0	91	90	109	92	66	114	93	89	108	84	55	83	4	0	-56	0	-2	-86	-5	-2	6	5	8	30
164.413	0	92	92	109	93	68	115	94	90	109	85	56	84	5	2	-55	0	-2	-84	-4	-1	7	4	8	31
164.536	0	93	94	112	93	68	115	94	94	111	84	58	85	4	1	-57	0	-3	-84	-5	-2	7	5	7	33
164.659	0	92	93	115	93	68	113	95	92	111	84	57	86	4	0	-57	0	-2	-87	-4	-1	6	4	8	30
164.782	0	92	90	108	93	65	114	94	87	106	84	54	86	4	1	-55	-1	-2	-87	-5	-2	6	4	9	25
164.905	0	92	90	108	92	65	114	93	88	107	83	54	84	4	0	-56	0	-1	-84	-4	-1	7	4	8	28
165.028	0	93	90	108	93	65	114	94	88	107	84	55	84	3	0	-55	0	-2	-84	-5	-2	6	4	8	28
165.151	0	92	92	109	93	67	114	94	89	109	83	55	84	4	0	-55	0	-2	-83	-5	-1	5	4	8	30
165.274	0	92	94	112	93	68	116	95	92	111	85	57	84	4	0	-57	0	-2	-84	-5	-2	7	4	8	33
165.396	0	92	94	115	93	67	114	95	92	111	84	56	86	4	0	-57	-1	-2	-86	-5	-1	6	3	7	31
165.519	0	92	91	108	92	66	114	94	87	106	84	55	85	4	0	-55	-1	-2	-86	-4	-2	7	4	9	26
165.642	0	92	91	109	92	66	115	94	88	108	84	55	84	4	1	-55	0	-2	-84	-5	-2	7	4	8	28
165.765	0	92	91	109	92	66	114	93	88	107	84	54	84	4	0	-54	0	-2	-84	-5	-1	6	4	8	29
165.888	0	92	92	109	93	67	115	94	90	109	85	55	84	4	0	-56	0	-2	-83	-5	-2	6	4	8	30
166.011	0	93	93	112	93	68	116	94	92	112	84	57	85	4	0	-57	0	-3	-84	-5	-1	7	4	7	33
166.134	0	93	92	113	93	66	113	94	90	110	84	56	85	4	0	-56	0	-1	-86	-5	-2	6	4	8	28
166.257	0	92	90	108	92	65	114	93	89	107	83	55	85	5	1	-56	-1	-2	-85	-5	-1	7	3	8	27
166.38	0	92	90	109	92	66	114	93	88	107	83	55	84	4	1	-55	-1	-2	-85	-4	-1	6	4	8	28
166.502	0	93	91	109	93	67	114	93	88	108	83	55	83	3	0	-56	0	-2	-83	-5	-2	7	3	9	29
166.625	0	93	91	110	93	67	115	94	90	109	85	54	85	5	0	-56	0	-2	-83	-5	-2	6	4	8	30
166.748	0	93	93	113	93	67	114	95	92	110	84	56	85	4	0	-57	0	-3	-85	-4	-2	6	4	8	32
166.871	0	92	90	109	92	65	114	94	87	107	84	54	85	3	0	-55	-1	-1	-86	-5	-2	7	4	8	25
166.994	0	93	89	108	92	64	113	94	87	106	84	54	84	3	1	-55	0	-1	-84	-5	-1	6	5	7	28
167.117	0	93	90	108	92	65	114	93	88	107	84	53	83	4	0	-55	-1	-2	-84	-5	-2	7	4	8	28
167.24	0	92	90	108	93	65	115	93	88	107	84	53	84	3	0	-54	0	-3	-83	-5	0	7	4	8	29
167.363	0	92	91	110	92	67	115	95	90	108	83	54	83	4	1	-55	-1	-2	-83	-5	-2	6	4	8	31
167.485	0	93	91	111	92	66	113	94	89	108	85	55	85	3	1	-55	0	-2	-84	-5	-1	6	5	8	29
167.608	0	91	88	107	92	63	112	93	85	103	83	52	84	3	0	-54	-1	-2	-83	-5	-2	7	5	9	25
167.731	0	92	88	106	92	63	112	94	85	104	83	53	83	4	0	-54	0	-1	-82	-5	-2	6	4	8	26
167.854	0	91	88	105	92	64	112	93	85	104	84	52	81	4	1	-54	-1	-1	-82	-5	-1	7	4	8	27
167.977	0	92	89	107	92	65	113	93	87	105	84	52	82	4	1	-55	-1	-2	-81	-4	-1	6	4	8	29
168.1	0	92	90	109	92	66	112	94	90	107	85	54	82	4	0	-55	0	-2	-80	-5	-2	6	4	8	30
168.223	0	91	89	109	93	64	111	93	86	105	84	53	83	4	0	-53	0	-1	-83	-6	-1	6	4	8	27
168.346	0	92	88	104	91	61	110	93	84	102	82	51	81	4	0	-52	0	-2	-82	-5	-2	7	4	8	24
168.468	0	91	87	104	91	62	111	92	84	101	83	51	81	3	1	-53	0	-2	-80	-4	0	7	4	8	26
168.591	0	91	88	103	91	62	111	92	84	102	83	51	80	4	1	-53	-1	-1	-80	-4	-1	6	4	9	28
168.714	0	92	89	106	92	63	112	92	86	103	83	52	81	4	0	-53	0	-2	-79	-4	-1	7	4	7	30
168.837	0	92	91	108	92	66	112	93	87	107	83	53	82	4	0	-54	0	-2	-81	-4	-1	7	4	8	31
168.96	0	93	89	109	92	64	110	93	85	103	84	52	82	4	0	-53	0	-2	-81	-4	-2	5	4	8	26
169.083	0	92	86	104	91	62	110	91	84	100	82	50	81	4	1	-52	0	-2	-79	-5	-2	7	4	8	24
169.206	0	91	87	103	91	62	110	93	83	101	82	51	80	3	0	-52	0	-2	-78	-5	-1	6	4	8	25
169.329	0	92	87	104	93	62	111	92	84	100	83	51	81	4	0	-52	0	-2	-79	-4	-1	5	4	8	27
169.452	0	92	89	104	92	64	113	93	85	103	83	51	81	4	0	-53	-1	-1	-78	-5	-1	6	4	8	29
169.574	0	92	91	108	93	65	113	93	88	104	84	53	81	3	0	-53	0	-1	-79	-4	-1	6	4	8	30
169.697	0	93	91	112	94	66	112	94	89	104	86	55	83	3	0	-57	0	-2	-79	-5	-2	4	5	7	32
169.82	0	92	89	107	93	64	113	93	85	104	85	52	84	4	0	-53	0	-2	-82	-4	-2	6	4	9	25
169.943	0	92	87	104	93	63	113	93	85	102	84	52	82	3	0	-53	0	-2	-80	-5	-1	6	4	8	26
170.066	0	92	87	104	93	63	112	93	84	101	84	52	83	4	0	-52	0	-2	-79	-5	-1	6	5	8	26
170.189	0	92	88	104	94	64	113	93	85	103	85	51	82	4	1	-52	0	-2	-79	-5	-1	6	4	8	28
170.312	0	93	90	105	93	65	112	94	86	104	84	52	82	3	0	-54	0	-1	-80	-5	-2	6	4	8	28
170.435	0	93	90	107	93	65	113	94	88	104	86	53	82	4	0	-55	0	-2	-79	-5	-2	6	4	8	29
170.557	0	93	91	110	94	67	114	94	90	106	86	54	83	4	0	-55	0	-2	-81	-5	-2	6	4	8	31
170.68	0	93	90	108	94	65	113	94	87	103	85	53	83	3	0	-54	0	-2	-83	-5	-1	6	4	8	27
170.803	0	92	88	105	94	64	112	93	85	102	84	53	82	3	1	-54	0	-2	-81	-4	-2	6	4	8	27
170.926	0	91	88	105	94	64	112	94	86	103	84	52	80	4	0	-54	0	-1	-81	-5	-1	6	4	8	27
171.049	0	92	90	105	94	65	113	94	85	103	85	53	81	4	0	-53	0	-2	-81	-5	-2	7	4	8	29
171.172	0	92	91	108	94	66	113	94	89	105	86	54	82	3	0	-55	-1	-2	-80	-5	-1	7	4	8	29
171.295	0	94	93	109	95	66	114	95	90	107	86	55	83	4	1	-55	0	-3	-81	-6	-2	7	4	7	32
171.418	0	94	92	113	94	67	113	94	90	106	85	55	84	4	0	-58	0	-1	-83	-5	-1	5	4	8	30
171.54	0	93	90	106	94	64	113	94	87	105	85	53	83	3	0	-56	0	-1	-82	-5	-2	7	4	7	26
171.663	0	93	90	107	94	66	113	94	87	105	85	54	82	4	0	-56	0	-2	-83	-5	-2	7	4	8	28
171.786	0	93	90	107	94	65	114	94	88	106	85	54	83	3	0	-56	-1	-2	-83	-5	-1	7	4	7	30
171.909	0	93	92	108	93	67	114	95	89	107	86	54	83	4	0	-57	0	-2	-82	-5	-2	6	4	8	31
172.032	0	93	93	112	94	69	115	96	92	109	86	56	83	4	1	-58	-1	-2	-82	-5	-1	6	5	8	33
172.155	0	93	93	112	95	68	114	96	92	110	85	56	85	3	0	-56	0	-2	-84	-5	-1	6	4	8	30
172.278	0	92	91	107	93	64	113	94	88	105	85	55	84	4	1	-57	0	-2	-85	-5	-2	7	4	8	25
172.401	0	92	90	107	94	66	112	94	88	105	85	53	83	4	2	-56	0	-2	-83	-4	-1	6	4	8	28
172.524	0	93	90	107	94	65	114	94	87	106	85	54	82	4	1	-55	0	-1	-83	-5	-1	7	4	8	28
172.646	0	93	91	108	94	66	113	94	89	106	85	54	82	4	0	-56	-1	-1	-81	-5	-1	6	4	7	30
172.769	0	93	93	110	94	68	114	96	92	108	85	55	83	5	1	-58	0	-3	-82	-4	-1	7	4	8	31
172.892	0	93	92	110	94	66	113	95	89	105	85	55	84	4	1	-55	0	-2	-84	-4	-1	6	4	8	27
173.015	0	93	89	107	93	65	113	94	87	104	85	53	83	4	0	-56	0	-1	-84	-5	-2	7	4	9	28
173.138	0	92	90	108	93	66	113	94	89	106	85	54	83	4	0	-55	0	-1	-83	-5	-2	7	4	7	29
173.261	0	92	91	107	93	67	112	94	88	104	84	55	82	4	1	-55	0	-2	-83	-5	-2	6	3	8	29
173.384	0	93	92	105	93	69	110	94	91	104	85	56	80	4	0	-56	0	-2	-82	-4	-2	6	4	8	30
173.507	0	93	94	109	93	68	108	95	91	106	85	56	79	4	1	-55	-1	-2	-84	-5	-1	5	4	8	30
173.629	0	93	91	104	92	65	106	93	88	100	82	54	77	3	1	-55	0	-2	-84	-5	-2	6	4	7	25
173.752	0	93	92	105	92	66	107	94	89	102	83	54	78	4	1	-54	0	-1	-82	-5	-1	6	4	8	29
173.875	0	93	93	106	91	67	107	94	91	104	83	55	80	3	0	-54	-1	-2	-81	-5	-1	5	4	8	29
173.998	0	93	93	108	93	68	109	95	92	106	84	56	79	4	1	-54	-1	-2	-81	-6	-2	5	4	8	31
174.121	0	93	95	110	92	69	107	94	94	107	84	58	80	4	1	-55	0	-2	-83	-5	-1	6	4	7	32
174.244	0	94	92	108	92	66	108	94	90	104	83	55	80	4	0	-54	0	-2	-84	-5	-2	6	4	8	26
174.367	0	93	92	105	92	66	108	94	89	103	83	55	79	4	1	-54	-1	-1	-83	-5	-1	6	5	8	28
174.49	0	93	92	108	91	67	109	94	90	106	83	56	80	4	1	-54	0	-2	-82	-5	-1	6	4	8	29
174.612	0	93	92	108	92	69	109	95	90	106	84	55	81	4	1	-55	0	-1	-81	-5	-1	6	4	8	31
174.735	0	94	95	111	92	68	111	95	93	109	84	57	81	4	1	-56	0	-3	-83	-6	-2	5	4	6	32
174.858	0	93	92	110	92	66	110	94	89	104	83	56	81	4	0	-54	0	-2	-84	-5	-1	6	4	7	26
174.981	0	93	91	107	91	66	110	94	88	104	83	55	81	4	0	-55	0	-2	-83	-5	-2	6	4	8	27
175.104	0	93	91	107	92	66	110	94	89	105	83	55	81	4	1	-54	0	-2	-82	-6	-2	6	4	8	28
175.227	0	93	90	107	92	66	111	94	87	103	83	55	81	4	1	-54	0	-2	-82	-5	-2	6	4	8	28
175.35	0	94	89	107	92	66	111	94	87	104	83	54	82	4	0	-53	-1	-2	-82	-5	-2	6	4	8	28
175.473	0	91	87	106	92	62	108	92	84	100	84	53	81	4	0	-52	-1	-1	-80	-5	-1	6	4	7	24
175.596	0	90	84	101	91	60	105	91	80	95	82	51	79	4	0	-51	-1	-1	-79	-5	-2	6	4	7	22
175.718	0	90	82	100	91	60	104	91	78	94	82	49	77	4	0	-50	-1	-1	-77	-5	-1	6	4	8	22
175.841	0	91	82	98	91	59	104	92	79	93	81	49	76	3	0	-49	-1	-2	-75	-4	-1	6	3	8	24
175.964	0	91	83	97	92	61	106	92	79	94	82	50	76	3	0	-49	0	-2	-75	-4	-1	6	4	8	26
176.087	0	91	83	99	92	61	105	91	78	93	82	49	77	3	0	-48	0	-1	-75	-5	-2	5	4	7	24
176.21	0	90	80	96	91	58	103	90	75	88	81	48	74	4	0	-47	0	-1	-73	-4	-1	6	5	8	22
176.333	0	90	80	94	91	58	102	90	74	88	82	47	74	4	1	-48	0	-2	-72	-4	-1	6	4	9	24
176.456	0	90	80	93	92	58	103	90	75	89	82	47	74	4	0	-48	0	-1	-72	-5	-2	5	4	8	25
176.579	0	91	84	97	93	60	106	92	78	89	83	48	74	3	-1	-51	0	-1	-71	-5	-1	4	3	7	27
176.701	0	92	87	102	93	64	108	92	84	93	85	52	78	3	0	-54	0	-3	-72	-4	-1	1	4	7	32
176.824	0	92	88	105	95	65	108	94	84	97	85	52	78	5	0	-53	0	-2	-75	-5	-1	4	4	8	30
176.947	0	93	87	102	96	64	111	94	82	95	85	52	79	4	0	-54	0	-2	-76	-4	0	4	5	8	29
177.07	0	93	89	108	95	65	112	95	86	98	86	54	80	4	0	-58	0	-3	-78	-6	-1	3	4	7	32
177.193	0	94	90	108	96	67	115	95	88	100	87	56	82	3	0	-58	0	-4	-78	-4	-1	3	4	7	32
177.316	0	95	93	111	97	69	116	96	92	103	87	57	82	4	0	-60	-1	-3	-80	-4	-2	2	3	7	35
177.439	0	96	97	115	98	71	117	97	94	106	89	60	85	3	0	-64	-1	-3	-82	-5	-1	4	5	7	37
177.562	0	96	93	110	97	69	118	98	91	107	89	57	87	4	0	-59	0	-1	-86	-5	-2	6	3	9	30
177.684	0	96	95	109	98	71	120	98	93	108	89	58	87	4	0	-60	0	-3	-85	-5	-2	7	3	8	32
177.807	11	96	97	115	99	71	120	98	95	109	89	60	87	4	0	-63	0	-3	-86	-6	-1	6	5	7	33
177.93	0	97	98	115	98	73	122	99	96	111	90	61	88	4	1	-65	-1	-4	-88	-5	-2	5	3	7	35
178.053	0	98	100	119	100	74	123	99	100	114	90	63	89	4	1	-68	0	-3	-88	-5	-2	3	4	6	38
178.176	0	97	101	122	99	75	121	100	99	116	92	63	89	3	1	-66	-1	-3	-90	-4	-2	5	4	8	37
178.299	0	97	96	113	100	72	123	100	95	114	90	62	91	4	1	-63	0	-2	-93	-5	-2	8	4	8	29
178.422	0	98	98	117	99	74	123	100	98	117	92	63	90	4	1	-65	0	-2	-91	-5	-2	8	4	7	35
178.545	0	98	100	116	100	75	124	100	99	118	91	64	91	3	1	-66	-1	-1	-92	-5	-1	8	5	8	35
178.668	0	98	101	118	100	75	125	100	102	120	91	65	91	4	1	-67	-1	-3	-92	-5	-2	8	4	7	36
178.79	0	99	103	124	101	77	125	101	104	121	92	67	92	4	0	-70	0	-3	-92	-6	-2	6	4	7	39
178.913	0	98	101	124	101	76	123	101	102	121	92	64	92	4	1	-68	0	-2	-97	-6	-3	8	5	7	33
179.036	0	99	99	116	100	74	126	100	99	118	91	63	94	4	0	-66	0	-2	-96	-5	-2	9	5	8	30
179.159	0	98	100	118	100	75	125	100	101	121	92	64	93	5	1	-67	0	-2	-95	-5	-2	8	4	8	35
179.282	0	97	101	119	99	76	125	101	101	120	92	64	93	4	0	-67	0	-2	-94	-5	-2	9	4	8	35
179.405	0	98	102	119	101	77	126	101	103	123	92	65	92	3	0	-69	0	-2	-94	-5	-2	9	4	8	36
179.528	0	98	105	123	100	79	126	102	106	124	92	67	93	4	1	-70	0	-3	-95	-5	-2	8	3	7	39
179.651	0	97	100	121	100	75	125	100	99	120	91	65	95	4	2	-66	-1	-1	-97	-5	-2	9	4	8	28
179.773	0	96	98	116	99	73	126	99	99	118	91	63	94	4	1	-66	0	-2	-96	-5	-2	10	4	9	31
[truncated: 1,293 more rows]

## Sheet: Add_info
Time	Marker	Accel_x	Accel_y	Accel_z	Gyro_x	Gyro_y	Gyro_z	Magnet_x	Magnet_y	Magnet_z	battery		ld_gain	pd_gain
[truncated: 2,755 more rows]
