# Supplementary material for: Charitable crowdfunding donation-intention estimation depending on emotional project images using fNIRS-based functional connectivity
Source: PLoS One. 2024 May 8;19(5):e0303144. doi: 10.1371/journal.pone.0303144 (PMC11078340; doi:10.1371/journal.pone.0303144)
Supplement: S1 File — (ZIP) [file pone.0303144.s001.zip › Some donation dataset/negative/subject10.xlsx]

## Sheet: D780
	SNR :	55	51	57	51	55	51	49	45	50	45	48	42	43	51	52
Time	Marker	ch1	ch2	ch3	ch4	ch5	ch6	ch7	ch8	ch9	ch10	ch11	ch12	ch13	ch14	ch15
0.24576	0	792	255	258	192	327	321	184	226	235	202	275	121	250	370	930
0.36864	0	792	255	258	192	327	321	184	226	235	202	275	121	250	370	930
0.49152	0	803	252	256	193	325	314	186	241	245	200	274	122	253	371	941
0.6144	0	799	250	255	193	324	316	185	237	246	199	273	120	253	374	944
0.73728	0	805	252	255	193	326	320	187	235	247	199	274	121	254	377	945
0.86016	0	815	254	255	195	329	323	188	241	248	202	276	122	255	378	948
0.98304	0	812	255	257	196	333	325	189	245	248	201	276	121	255	379	951
1.10592	0	816	250	250	190	320	321	183	239	244	198	272	120	251	376	953
1.2288	0	818	251	251	191	320	317	183	235	246	198	272	121	251	377	948
1.35168	0	823	250	253	191	319	319	183	241	244	198	271	120	252	377	951
1.47456	0	821	252	253	192	324	319	185	240	249	200	273	121	254	378	953
1.59744	0	822	254	254	193	328	323	187	240	247	201	276	121	255	378	954
1.72032	0	822	254	257	193	329	322	188	236	250	200	275	121	254	379	949
1.8432	0	826	251	252	190	320	320	184	243	244	198	271	121	251	377	951
1.96608	0	820	250	253	190	320	317	184	239	247	197	271	121	252	378	953
2.08896	0	822	250	254	190	320	319	184	234	247	197	271	120	252	377	950
2.21184	0	825	251	254	191	324	322	185	238	246	199	273	121	253	378	948
2.33472	0	835	255	256	192	327	323	188	242	247	200	275	121	254	381	951
2.4576	0	828	253	257	194	328	323	187	242	250	200	274	121	253	379	952
2.58048	0	829	249	251	189	320	317	181	234	246	197	271	120	250	377	951
2.70336	0	829	249	251	189	317	317	182	234	245	196	270	120	251	376	948
2.82624	0	829	248	251	189	317	319	182	242	243	196	270	121	250	376	951
2.94912	0	830	250	252	191	321	317	183	239	248	197	272	120	252	377	953
3.072	0	830	250	254	192	324	320	185	236	248	197	274	119	253	378	949
3.19488	0	832	251	256	192	327	321	185	236	249	198	273	121	253	378	949
3.31776	0	827	248	250	189	317	317	181	238	245	195	268	119	248	374	953
3.44064	0	827	247	249	187	316	314	180	235	244	194	269	119	247	374	953
3.56352	0	829	247	249	187	316	314	179	231	245	193	268	119	248	373	949
3.6864	0	829	247	250	188	317	317	182	237	243	193	268	118	248	374	948
3.80928	0	827	248	253	189	321	319	182	240	245	195	270	119	249	375	953
3.93216	0	834	249	254	191	324	318	185	237	249	195	272	120	250	375	953
4.05504	0	827	248	252	190	320	317	182	233	247	193	269	119	247	374	950
4.17792	0	821	246	248	186	315	313	179	232	243	192	266	118	244	373	947
4.3008	0	823	245	249	186	314	313	180	238	244	192	266	118	244	373	951
4.42368	0	832	247	249	186	316	312	180	235	245	192	267	117	245	375	954
4.54656	0	831	248	252	189	319	316	181	232	247	193	268	118	246	375	951
4.66944	0	828	247	254	189	322	319	183	237	245	194	270	119	248	376	949
4.79232	0	826	248	253	190	323	322	183	241	245	195	269	119	246	375	952
4.9152	0	826	245	249	185	315	314	181	235	244	193	266	118	244	372	953
5.03808	0	827	245	249	185	316	313	180	231	245	192	266	118	243	373	949
5.16096	0	828	246	250	186	316	315	181	236	243	193	266	118	244	372	949
5.28384	0	827	247	252	187	319	315	182	237	246	194	267	118	245	374	953
5.40672	0	835	248	253	188	322	317	183	236	249	194	268	119	247	376	951
5.5296	0	831	249	252	188	320	317	183	231	247	193	268	119	244	374	951
5.65248	0	826	246	249	185	314	313	180	233	244	192	265	117	242	373	949
5.77536	0	826	246	249	186	315	313	181	236	245	192	266	118	242	373	948
5.89824	0	830	247	251	185	315	312	180	234	246	192	267	118	243	374	951
6.02112	0	831	247	253	188	319	315	182	231	248	193	268	118	244	374	950
6.144	0	830	249	254	189	323	320	184	238	245	195	271	119	246	375	953
6.26688	0	823	250	255	189	323	319	184	238	247	196	269	119	245	376	950
6.38976	0	822	247	249	185	315	310	180	230	248	192	266	118	241	372	951
6.51264	0	825	245	248	185	313	311	179	229	244	191	265	117	240	371	951
6.63552	0	824	246	249	184	315	315	179	235	241	192	263	117	241	372	952
6.7584	0	822	246	251	186	316	314	182	236	246	193	266	117	241	373	950
6.88128	0	823	248	252	188	319	319	182	237	245	193	267	118	242	374	952
7.00416	0	827	250	254	190	323	317	184	232	249	194	268	118	243	375	951
7.12704	0	821	248	254	187	321	317	181	235	246	193	267	118	240	373	952
7.24992	0	818	245	249	185	314	311	179	236	246	192	264	117	237	371	948
7.3728	0	809	245	249	184	313	309	180	229	247	191	263	117	239	370	948
7.49568	0	814	244	250	184	315	312	178	230	246	191	264	116	240	371	950
7.61856	0	821	245	252	187	317	316	180	238	244	191	265	117	242	373	952
7.74144	0	819	247	254	188	322	316	182	237	248	193	267	118	243	374	948
7.86432	0	821	247	255	190	326	321	184	238	248	194	269	118	244	374	951
7.9872	0	822	247	253	187	321	317	183	233	247	193	267	117	240	373	951
8.11008	0	831	246	250	184	314	317	181	236	242	190	263	118	238	372	952
8.23296	0	823	245	250	184	316	312	180	236	246	191	263	118	238	370	949
8.35584	0	823	245	251	184	317	312	181	230	248	191	265	117	240	370	953
8.47872	0	825	245	254	186	320	315	183	232	248	192	266	118	241	372	952
8.6016	0	827	247	255	187	324	320	184	239	247	194	268	119	243	373	951
8.72448	0	820	247	256	188	324	320	185	238	250	195	269	118	242	373	949
8.84736	0	829	244	252	185	316	313	181	229	250	191	266	118	239	371	954
8.97024	0	850	245	254	185	317	316	181	232	248	192	265	118	239	372	954
9.09312	0	855	246	253	185	317	319	183	238	245	192	266	119	240	372	957
9.216	0	853	246	256	187	321	318	183	238	249	195	268	119	243	373	956
9.33888	0	856	248	257	188	324	324	184	237	249	195	269	119	245	375	961
9.46176	0	857	249	260	190	326	322	185	233	250	196	270	120	245	375	958
9.58464	0	849	246	253	185	316	319	182	234	246	193	266	119	241	373	958
9.70752	0	848	246	253	186	317	315	181	237	248	192	265	119	241	373	955
9.8304	0	852	246	255	186	317	315	182	229	251	193	267	119	243	373	961
9.95328	0	854	247	254	187	321	318	182	232	250	193	267	120	244	374	958
10.0762	0	855	251	257	188	324	323	185	239	248	195	268	120	245	377	959
10.199	0	856	251	260	191	327	324	187	238	253	197	272	120	247	379	955
10.3219	0	855	250	258	189	323	318	184	231	254	195	269	120	245	376	956
10.4448	0	853	247	253	186	316	317	181	230	247	193	266	120	243	373	958
10.5677	0	845	246	253	186	316	317	183	235	247	193	265	119	243	373	958
10.6906	0	847	247	254	187	318	316	184	238	248	193	267	119	244	374	954
10.8134	0	852	249	256	189	321	319	184	233	251	194	268	120	247	374	961
10.9363	0	853	250	259	191	324	321	186	233	252	195	269	120	248	376	954
11.0592	0	852	252	260	192	328	327	188	241	250	197	272	121	249	378	958
11.1821	0	848	249	255	189	321	316	184	234	252	194	267	120	244	374	954
11.305	0	851	248	252	187	316	314	181	229	251	193	266	120	244	374	961
11.4278	0	851	248	254	188	317	317	182	232	248	193	266	119	245	374	958
11.5507	0	851	248	254	189	320	320	184	238	246	194	268	120	246	374	957
11.6736	0	851	249	257	191	323	321	185	238	250	195	269	121	248	375	955
11.7965	0	855	251	258	193	327	323	186	235	253	196	270	122	250	376	960
11.9194	0	853	253	260	194	329	324	188	234	253	197	272	121	249	377	958
12.0422	0	848	249	254	189	319	320	183	235	248	195	267	120	246	375	957
12.1651	0	848	249	255	189	318	317	184	237	250	194	268	121	245	374	953
12.288	0	850	249	255	189	319	316	183	230	252	194	269	119	248	373	955
12.4109	0	852	251	256	191	324	319	185	233	250	194	269	121	250	375	953
12.5338	0	858	253	259	192	326	325	186	241	249	197	272	119	251	378	956
12.6566	0	855	253	261	193	330	324	189	240	253	199	273	121	252	378	958
12.7795	0	856	251	256	190	324	319	184	230	253	196	270	121	248	377	957
12.9024	0	860	252	255	190	320	319	183	233	250	195	268	120	246	378	955
13.0253	0	857	251	256	190	322	319	187	237	250	195	268	121	247	376	957
13.1482	0	857	252	257	190	323	320	187	239	251	196	270	121	250	377	958
13.271	0	859	253	260	192	327	324	188	234	254	198	272	120	252	379	957
13.3939	0	861	253	261	194	330	324	188	235	253	199	274	122	254	379	953
13.5168	0	861	253	258	191	326	325	186	238	251	198	271	121	250	378	958
13.6397	0	861	250	255	189	320	315	184	235	253	196	269	121	248	374	957
13.7626	0	864	251	255	189	320	317	184	230	251	195	269	120	249	375	957
13.8854	0	862	251	256	189	321	319	185	234	250	195	268	120	250	376	955
14.0083	0	861	253	258	191	325	324	186	241	248	197	270	121	251	378	958
14.1312	0	863	254	260	193	327	323	187	240	254	198	272	121	253	378	958
14.2541	0	865	255	262	192	328	325	189	235	253	199	274	121	251	378	957
14.377	0	862	250	255	189	320	320	183	232	248	195	268	119	246	374	954
14.4998	0	859	250	254	187	319	318	183	237	249	196	266	119	247	374	961
14.6227	0	860	251	254	188	319	317	184	237	249	195	268	119	247	374	959
14.7456	0	864	250	255	190	321	320	184	233	250	195	268	120	249	374	956
14.8685	0	862	252	258	190	325	322	185	234	252	195	270	120	250	375	954
14.9914	0	861	252	260	191	328	326	188	242	250	198	271	120	250	376	960
15.1142	0	859	253	259	192	326	321	186	236	255	198	271	120	248	376	959
15.2371	0	860	250	255	188	318	317	182	229	252	194	267	118	245	373	956
15.36	0	856	249	254	188	318	318	181	231	247	194	266	120	246	373	954
15.4829	0	855	249	254	188	318	318	184	237	248	194	266	118	245	374	960
15.6058	0	857	251	256	189	322	320	184	237	251	196	268	119	247	374	959
15.7286	0	858	253	258	192	327	322	186	234	252	195	269	119	249	375	954
15.8515	0	858	253	260	193	330	324	188	235	253	197	271	120	249	377	954
15.9744	0	862	253	257	190	324	322	186	239	251	196	269	120	243	377	961
16.0973	0	865	252	253	187	319	317	184	236	249	195	267	118	242	377	961
16.2202	0	874	255	255	186	321	320	183	231	249	194	267	117	241	379	960
16.343	0	872	252	255	187	320	318	184	234	249	194	268	118	243	376	957
16.4659	0	870	253	257	188	327	322	186	239	251	196	270	119	244	377	961
16.5888	0	868	253	259	189	330	323	187	238	253	197	272	120	246	378	960
16.7117	0	869	252	259	188	329	324	187	234	252	196	271	120	243	377	957
16.8346	0	866	250	254	184	323	320	183	233	248	194	268	118	241	374	956
16.9574	0	866	248	254	186	324	319	185	238	250	195	268	119	242	373	961
17.0803	0	869	250	256	185	325	319	186	235	249	195	269	119	242	374	960
17.2032	0	872	250	258	187	328	322	187	232	250	195	271	120	244	376	957
17.3261	0	871	251	259	187	333	326	188	239	249	196	273	120	245	377	957
17.449	0	871	251	260	188	333	325	189	240	252	198	274	120	244	376	961
17.5718	0	875	248	253	184	324	317	184	233	251	195	269	118	240	373	961
17.6947	0	879	248	254	185	324	319	183	230	247	194	269	119	240	373	957
17.8176	0	870	249	254	183	324	319	185	233	246	194	269	118	242	374	954
17.9405	0	874	250	256	186	327	320	186	238	248	196	271	118	243	374	955
18.0634	0	876	251	257	187	330	321	187	236	251	196	274	120	244	375	957
18.1862	0	880	254	260	188	333	323	188	234	251	197	274	118	245	375	957
18.3091	0	878	251	257	186	328	321	185	234	247	194	271	118	240	373	959
18.432	0	876	247	253	183	323	316	184	237	247	194	268	117	239	371	955
18.5549	0	878	248	252	183	324	314	183	232	248	193	269	116	238	371	957
18.6778	0	882	248	253	183	324	317	183	232	248	192	270	116	239	371	958
18.8006	0	877	249	255	184	327	321	184	238	244	194	271	117	241	372	958
18.9235	0	852	253	256	188	331	321	187	239	249	196	271	118	244	370	953
19.0464	0	853	254	259	192	334	322	188	238	249	196	272	118	244	371	956
19.1693	0	849	251	252	188	324	318	183	231	246	193	268	117	240	366	952
19.2922	0	838	249	248	189	321	317	181	236	242	191	268	115	240	366	949
19.415	0	832	249	251	190	323	315	182	240	245	190	270	115	240	365	947
19.5379	0	836	247	251	191	322	315	183	237	247	191	270	116	242	362	949
19.6608	0	826	248	252	193	326	318	183	234	247	192	272	115	244	361	948
19.7837	0	807	246	253	193	328	321	184	241	245	193	274	116	244	362	944
19.9066	0	788	245	253	195	330	323	185	246	246	194	277	115	245	357	940
20.0294	0	763	240	248	191	322	315	181	239	244	192	272	114	241	353	939
20.1523	0	737	237	247	190	320	313	180	237	244	190	272	113	239	350	930
20.2752	0	704	236	247	190	319	317	180	240	241	191	270	114	238	350	924
20.3981	0	698	236	248	190	321	318	182	245	243	193	272	114	238	350	916
20.521	0	711	237	250	191	324	320	184	241	245	193	274	115	238	351	919
20.6438	0	724	238	253	192	329	322	185	239	246	194	275	115	240	352	923
20.7667	0	741	238	252	192	326	323	184	244	243	194	274	115	235	352	925
20.8896	0	745	234	248	188	319	315	182	242	246	193	270	115	233	351	926
21.0125	0	744	234	248	188	321	316	183	236	245	193	268	114	234	353	936
21.1354	0	754	234	249	189	321	316	184	235	246	193	269	116	234	355	934
21.2582	0	778	236	251	191	324	319	185	241	245	194	269	116	235	357	936
21.3811	0	797	237	254	191	327	320	186	240	249	196	270	117	237	359	935
21.504	0	789	239	255	192	329	320	188	238	250	195	272	117	238	360	939
21.6269	0	797	238	250	187	320	317	183	232	247	192	268	117	233	359	937
21.7498	1	792	237	251	186	321	319	183	239	243	193	269	116	233	359	936
21.8726	0	787	238	251	188	321	316	185	239	247	192	268	117	235	359	932
21.9955	0	789	238	252	190	324	320	185	238	246	193	270	117	237	360	937
22.1184	0	788	240	254	190	327	319	187	234	250	195	271	117	238	362	935
22.2413	0	791	243	256	193	330	325	189	241	248	196	273	119	240	362	934
22.3642	0	786	242	255	190	326	320	187	240	250	195	272	117	238	360	932
22.487	0	786	238	250	187	319	313	182	230	250	192	267	116	235	359	938
22.6099	0	785	238	251	186	320	315	183	233	247	193	267	117	235	359	933
22.7328	0	788	238	250	188	319	319	185	240	245	193	266	117	236	359	936
22.8557	0	790	238	252	189	324	318	186	239	249	194	268	117	237	360	934
22.9786	0	790	241	254	189	326	320	186	235	251	194	269	118	238	361	941
23.1014	0	800	242	257	191	330	322	189	235	252	194	271	119	240	362	935
23.2243	0	778	240	254	188	325	320	184	238	248	194	269	118	236	361	938
23.3472	0	782	237	249	187	318	315	183	239	248	192	266	117	235	359	938
23.4701	0	789	238	251	186	321	316	182	232	247	192	266	117	236	359	936
23.593	0	791	239	250	187	321	316	184	235	248	192	267	117	237	359	933
23.7158	0	802	240	253	189	324	321	185	241	247	193	268	118	238	361	938
23.8387	0	803	241	254	189	328	322	187	239	251	195	270	118	240	362	939
23.9616	0	799	244	257	192	331	323	189	236	251	196	272	120	242	363	936
24.0845	0	791	240	250	187	323	319	183	233	247	193	266	119	238	362	934
24.2074	0	818	243	251	186	320	317	183	238	248	192	267	118	235	367	941
24.3302	0	803	240	252	186	321	316	183	238	249	192	268	118	236	363	939
24.4531	0	805	241	252	188	324	320	185	232	248	192	268	119	240	363	936
24.576	0	798	243	254	190	329	324	187	238	248	194	270	120	242	363	938
24.6989	0	822	247	256	191	331	325	189	242	250	195	271	120	244	366	947
24.8218	0	849	250	257	193	330	324	188	240	252	195	271	120	243	367	955
24.9446	0	865	247	253	190	322	317	184	229	251	192	267	120	243	366	956
25.0675	0	879	247	253	190	323	321	184	234	248	192	267	120	243	367	959
25.1904	0	879	248	254	190	323	320	186	239	250	194	268	120	243	367	952
25.3133	0	874	249	255	192	328	321	188	240	252	193	270	120	246	369	951
25.4362	0	871	250	256	193	331	323	189	235	252	195	270	120	247	370	949
25.559	0	851	251	258	194	334	325	191	236	254	196	272	122	249	370	949
25.6819	0	810	251	255	189	326	323	188	240	251	194	271	121	244	366	939
25.8048	0	819	251	252	187	321	319	185	237	249	194	269	120	241	368	942
25.9277	0	828	250	253	187	324	321	185	233	248	192	269	121	242	367	939
26.0506	0	825	250	252	189	322	323	186	239	247	192	268	121	244	367	940
26.1734	0	820	249	254	191	328	322	188	240	251	194	270	122	246	368	938
26.2963	0	801	250	256	193	331	324	190	240	254	195	273	122	248	370	941
26.4192	0	807	252	257	194	334	325	191	236	255	196	273	122	250	371	937
26.5421	0	809	248	253	189	325	323	186	235	249	195	269	121	245	368	935
26.665	0	808	247	251	188	322	319	184	240	250	194	268	121	245	368	934
26.7878	0	816	246	251	188	322	319	186	237	249	194	268	121	245	367	939
26.9107	0	817	247	252	190	324	319	186	234	251	193	270	123	247	368	936
27.0336	0	820	248	254	191	327	324	187	241	248	195	271	122	247	372	941
27.1565	0	830	251	256	191	331	323	190	241	253	196	273	122	246	378	946
27.2794	0	812	252	256	193	335	326	191	240	254	197	275	123	248	373	942
27.4022	0	781	253	254	190	327	321	185	236	251	195	272	121	244	370	935
27.5251	0	784	252	251	189	324	319	184	237	248	194	270	122	244	368	931
27.648	0	801	251	250	190	324	319	186	243	249	194	271	122	243	372	935
27.7709	0	817	253	253	189	324	319	186	240	251	194	271	121	241	379	935
27.8938	0	805	252	254	193	329	322	187	237	251	195	273	122	244	373	925
28.0166	0	795	252	254	194	332	325	188	244	249	196	275	121	246	373	920
28.1395	0	794	255	256	195	333	328	190	248	250	197	276	122	245	373	917
28.2624	0	778	251	249	193	324	320	185	241	249	194	272	121	242	368	914
28.3853	0	781	253	251	193	324	320	185	235	249	194	272	121	244	369	916
28.5082	0	780	252	250	193	323	322	184	240	245	194	270	121	243	368	918
28.631	0	786	253	253	194	326	320	187	243	250	195	272	121	245	370	922
28.7539	0	796	254	255	196	329	322	187	241	252	196	272	122	247	371	921
28.8768	0	799	255	257	197	332	324	189	238	253	196	275	123	247	372	922
28.9997	0	790	254	253	193	327	322	185	240	248	196	271	120	244	369	924
29.1226	0	785	255	252	192	322	317	184	242	249	194	268	121	241	372	931
29.2454	0	780	254	251	192	322	318	184	238	247	194	269	122	241	371	929
29.3683	0	777	254	250	192	322	318	184	236	249	194	269	120	242	370	923
29.4912	0	787	255	253	194	325	322	187	243	247	195	270	121	244	371	926
29.6141	0	781	254	255	195	327	321	186	242	251	196	271	122	244	373	926
29.737	0	779	255	257	196	332	326	189	243	250	197	273	121	245	374	926
29.8598	0	773	253	254	193	324	321	185	236	248	194	269	121	241	371	923
29.9827	0	767	252	250	191	320	318	182	240	243	193	266	120	240	370	922
30.1056	0	758	250	249	189	319	315	183	241	247	192	265	119	240	370	917
30.2285	0	781	254	251	188	320	316	182	236	247	193	267	119	238	375	927
30.3514	0	783	254	252	189	321	317	184	235	249	192	267	119	239	375	928
30.4742	0	784	251	253	191	325	321	186	242	247	194	268	120	241	372	924
30.5971	0	784	253	255	192	328	321	187	242	250	196	269	120	242	373	921
30.72	0	787	250	252	189	322	315	183	234	250	193	266	118	238	370	924
30.8429	0	774	248	249	188	319	314	181	234	246	191	264	119	235	368	920
30.9658	0	780	248	248	187	318	318	182	240	243	191	265	118	237	368	920
31.0886	0	794	251	250	187	319	314	182	238	247	192	265	117	235	373	931
31.2115	0	790	249	252	186	322	319	184	239	245	192	267	118	237	369	924
31.3344	0	781	249	252	189	325	318	185	234	248	193	268	117	239	370	923
31.4573	0	816	251	253	191	328	324	185	242	248	194	268	120	239	369	938
31.5802	0	841	248	249	190	320	315	182	240	247	193	265	118	236	368	949
31.703	0	858	248	249	189	319	311	182	232	248	191	264	117	238	367	957
31.8259	0	845	249	248	188	317	314	181	233	246	190	265	119	239	368	949
31.9488	0	824	251	248	187	319	317	183	240	243	191	266	118	239	370	935
32.0717	0	833	257	251	187	321	316	185	240	248	192	267	118	237	378	942
32.1946	0	827	251	253	188	325	320	186	240	247	193	270	120	240	371	935
32.3174	0	819	250	251	189	325	319	182	234	247	192	268	118	238	369	936
32.4403	0	807	248	246	186	318	317	181	239	241	191	265	117	235	367	937
32.5632	0	812	247	247	185	317	313	181	238	245	191	266	117	236	367	931
32.6861	0	818	246	247	186	318	314	181	233	246	191	265	117	237	368	937
32.809	0	818	248	250	188	320	318	184	237	245	191	265	118	236	367	935
32.9318	0	822	247	251	189	323	319	185	241	246	193	268	118	238	368	935
33.0547	0	823	250	254	190	328	319	187	240	250	195	270	118	240	369	935
33.1776	0	828	248	252	188	325	319	185	236	250	194	267	118	237	369	938
33.3005	0	826	246	248	185	318	313	181	233	245	192	265	116	235	366	934
33.4234	0	803	246	248	185	318	316	181	238	241	192	264	116	235	366	935
33.5462	0	826	249	249	184	316	312	182	237	246	193	265	116	234	371	939
33.6691	0	822	246	250	186	321	315	184	233	247	191	266	116	236	368	932
33.792	0	823	248	252	187	324	319	185	237	246	194	267	117	237	369	932
33.9149	0	823	249	253	188	326	322	187	242	247	195	270	118	239	370	935
34.0378	0	816	248	254	188	326	319	185	239	249	195	268	117	237	368	937
34.1606	0	820	246	249	185	319	315	182	233	247	192	264	116	234	367	939
34.2835	0	817	245	248	184	317	313	181	232	245	191	263	116	234	367	933
34.4064	0	812	244	248	185	318	317	183	240	244	192	264	117	235	367	937
34.5293	0	816	246	250	186	320	316	184	238	248	194	265	117	236	368	935
34.6522	0	816	246	252	188	324	320	185	237	247	194	267	118	237	370	935
34.775	0	815	248	255	189	327	322	187	238	248	195	269	119	238	371	931
34.8979	0	799	248	254	189	329	325	188	244	248	196	269	118	237	372	937
35.0208	0	824	250	249	183	320	315	183	239	248	194	265	116	232	376	943
35.1437	0	822	248	250	184	320	316	183	233	247	193	265	117	232	372	935
35.2666	0	814	246	248	184	320	317	183	236	245	192	265	117	234	370	930
35.3894	0	818	245	250	186	325	319	185	245	247	193	267	118	235	371	935
35.5123	0	821	247	254	188	327	320	187	241	251	197	268	118	236	370	935
35.6352	0	822	249	255	189	331	323	189	237	252	197	271	119	239	371	932
35.7581	0	823	250	257	190	332	324	190	239	253	198	272	120	239	372	931
35.881	0	818	248	251	187	324	318	185	241	250	196	268	119	235	368	935
36.0038	0	825	247	251	186	322	316	184	240	249	195	267	119	235	369	936
36.1267	0	825	246	249	186	323	319	185	234	248	195	267	119	236	370	933
36.2496	0	824	247	252	187	326	322	187	241	248	196	268	119	238	371	936
36.3725	0	837	250	253	188	330	324	189	245	251	198	269	120	235	377	947
36.4954	0	838	250	257	188	333	324	190	242	254	200	273	121	236	377	950
36.6182	0	835	250	257	190	335	325	191	238	254	199	274	121	236	374	940
36.7411	0	814	247	251	188	327	320	186	238	250	196	271	120	235	370	937
36.864	0	821	248	252	187	326	319	186	242	251	198	270	120	236	371	944
36.9869	0	831	248	252	188	327	319	187	241	251	198	270	121	237	371	944
37.1098	0	835	249	254	189	329	321	189	236	252	199	271	122	240	371	940
37.2326	0	836	250	256	191	332	327	190	243	250	199	272	122	240	374	943
37.3555	0	835	252	259	192	337	329	192	247	252	201	274	122	241	374	944
37.4784	0	825	248	255	190	330	320	188	239	255	199	271	122	238	374	943
37.6013	0	828	248	252	188	326	320	186	236	250	197	270	121	238	372	939
37.7242	0	823	249	253	188	326	323	188	240	247	197	269	122	239	372	937
37.847	0	821	249	254	189	327	320	189	243	251	198	270	121	240	372	938
37.9699	0	823	250	255	191	330	322	189	241	253	199	271	122	242	374	940
38.0928	0	827	252	257	192	333	324	191	238	253	199	276	123	244	373	934
38.2157	0	845	254	259	195	337	328	192	244	252	202	277	123	247	374	942
38.3386	0	858	252	255	193	330	322	188	244	252	198	274	122	242	373	949
38.4614	0	868	250	252	191	324	316	186	236	252	196	271	121	240	374	954
38.5843	0	880	248	253	194	324	319	185	235	249	197	271	120	241	371	959
38.7072	0	865	247	253	196	325	322	186	243	247	197	271	122	241	372	959
38.8301	0	897	248	255	200	330	322	186	243	251	199	271	122	242	373	964
38.953	0	918	250	257	199	333	324	188	241	253	201	271	123	243	375	965
39.0758	0	919	252	259	199	336	325	191	238	254	201	272	123	245	375	962
39.1987	0	912	250	256	196	330	325	189	240	251	200	269	122	241	374	960
39.3216	0	899	246	251	194	323	317	184	243	250	198	267	121	239	372	957
39.4445	0	896	247	252	192	323	316	184	234	251	197	267	121	240	372	966
39.5674	0	896	247	251	192	322	318	184	234	249	196	267	121	240	371	959
39.6902	0	893	249	254	193	326	321	185	242	246	198	269	121	243	372	959
39.8131	0	888	249	255	194	328	321	187	241	252	199	269	122	243	374	954
39.936	0	887	251	256	196	331	325	189	241	251	200	271	122	244	374	954
40.0589	0	885	249	255	195	329	323	187	236	251	197	269	122	241	373	955
40.1818	0	878	246	251	191	322	321	183	240	245	196	267	121	239	370	955
40.3046	0	876	246	250	190	322	316	184	240	249	196	267	120	239	370	951
40.4275	0	876	245	251	191	323	315	184	233	251	195	267	121	239	371	955
40.5504	0	875	247	254	193	326	320	185	235	250	196	268	120	240	373	955
40.6733	0	874	249	254	195	329	323	186	242	248	197	268	121	240	373	952
40.7962	0	876	249	255	196	333	323	189	242	252	199	270	122	241	374	950
40.919	0	874	249	254	193	330	321	186	238	251	198	270	120	240	372	953
41.0419	0	871	246	250	191	323	318	183	235	247	195	268	121	238	371	951
41.1648	0	869	246	251	192	322	320	184	241	244	196	267	120	238	372	949
41.2877	0	867	247	251	191	322	316	185	240	249	197	266	120	238	372	946
41.4106	0	873	249	253	192	326	319	185	236	250	197	268	120	238	376	954
41.5334	0	869	248	253	192	328	320	186	237	250	197	270	120	241	375	949
41.6563	0	865	248	253	193	329	324	185	243	246	198	271	120	240	372	950
41.7792	0	863	246	250	190	323	315	182	240	248	196	267	119	237	371	948
41.9021	0	865	246	250	190	323	316	182	235	247	195	268	120	237	371	949
42.025	0	863	245	251	190	323	316	183	235	248	196	267	120	238	372	943
42.1478	0	860	247	253	192	324	319	185	242	245	198	268	120	240	373	947
42.2707	0	862	249	255	193	328	319	187	240	250	198	270	120	242	374	948
42.3936	0	854	247	250	191	325	317	184	234	248	196	268	120	239	371	946
42.5165	0	855	244	247	188	319	313	182	232	245	193	266	119	237	371	943
42.6394	0	853	244	249	188	320	312	182	237	245	194	264	119	238	370	949
42.7622	0	850	244	247	189	321	312	183	237	247	194	266	118	238	370	949
42.8851	0	866	250	252	189	324	315	183	233	247	194	268	118	237	378	956
43.008	0	868	247	253	191	327	320	184	237	245	195	268	119	240	374	953
43.1309	0	862	246	252	191	326	321	185	241	245	196	267	119	240	372	958
43.2538	0	868	244	247	188	317	312	180	235	245	193	264	117	238	370	957
43.3766	0	874	242	247	187	315	310	179	231	243	190	262	118	237	370	960
43.4995	0	877	241	247	187	316	310	179	230	243	192	261	116	238	371	954
43.6224	0	876	242	248	188	319	314	181	239	243	192	263	117	239	372	959
43.7453	0	877	244	250	189	320	313	182	235	246	192	263	117	240	372	958
43.8682	0	878	244	250	190	325	316	183	232	248	193	267	117	242	374	956
43.991	0	877	245	252	190	326	320	185	237	246	194	267	119	240	373	954
44.1139	0	871	240	246	187	318	310	180	236	244	193	262	116	237	371	959
44.2368	0	869	238	245	186	314	309	178	233	243	190	260	115	236	368	959
44.3597	0	872	239	245	184	315	309	178	228	243	190	260	116	237	370	955
44.4826	0	870	239	247	185	317	312	180	234	241	191	262	116	236	370	955
44.6054	0	875	244	250	185	317	315	181	239	243	193	262	116	234	377	964
44.7283	0	878	243	251	186	321	313	182	234	247	192	264	117	235	377	965
44.8512	0	877	242	252	189	325	316	184	232	249	193	265	118	236	373	957
44.9741	0	869	239	248	187	317	314	180	232	244	192	262	116	233	371	955
45.097	0	867	237	246	183	314	308	179	235	243	192	261	115	232	369	954
45.2198	0	866	237	246	184	314	309	178	232	243	189	261	115	233	368	961
45.3427	0	866	236	247	185	315	310	179	229	245	190	259	116	231	368	954
45.4656	0	865	236	248	185	318	314	181	235	242	192	261	116	234	369	957
45.5885	0	867	236	249	185	322	313	183	236	248	194	264	116	234	371	958
45.7114	0	871	237	251	187	326	319	184	236	246	194	266	118	235	370	959
45.8342	0	877	236	251	185	323	315	183	231	248	195	264	117	232	371	958
45.9571	0	879	232	247	183	318	314	180	234	241	192	260	117	229	368	959
46.08	0	876	233	247	182	318	310	182	235	245	193	262	117	229	366	954
46.2029	0	876	234	247	184	317	311	181	230	245	192	263	118	231	367	958
46.3258	0	877	235	249	184	321	313	183	230	246	193	264	118	232	367	956
46.4486	0	876	236	251	186	324	316	184	237	245	194	266	117	234	369	957
46.5715	0	874	239	252	188	327	316	186	237	250	195	268	119	236	370	952
46.6944	0	867	236	251	187	324	312	184	231	250	195	266	117	234	368	955
46.8173	0	848	235	247	184	319	312	181	230	247	192	263	117	234	365	951
46.9402	0	853	236	247	185	318	315	184	236	242	193	263	118	236	365	952
47.063	0	854	237	250	187	320	313	184	236	247	194	265	118	237	366	950
47.1859	0	836	239	250	187	323	317	184	236	246	194	266	118	239	368	946
47.3088	0	818	238	252	189	326	316	186	232	250	195	268	120	239	370	931
47.4317	0	806	239	254	191	328	322	186	240	249	196	269	120	239	371	916
47.5546	0	782	235	249	187	320	313	183	237	248	193	266	118	235	369	899
47.6774	0	771	234	247	186	319	311	182	229	250	192	265	118	235	368	896
47.8003	11	762	234	248	186	319	312	182	231	247	193	264	118	236	368	894
47.9232	0	764	237	249	186	320	316	185	239	246	193	266	118	237	371	903
48.0461	0	759	242	252	188	325	316	186	238	250	196	270	119	237	378	906
48.169	0	751	242	254	190	327	321	188	238	249	196	271	119	238	377	896
48.2918	0	749	241	255	193	332	321	188	235	252	198	273	120	241	373	887
48.4147	0	749	238	251	189	323	317	184	238	247	194	268	119	237	370	885
48.5376	0	746	235	249	187	319	313	183	237	248	194	267	118	237	369	880
48.6605	0	747	237	248	187	319	315	183	232	247	193	266	118	238	369	882
48.7834	0	753	237	249	188	322	314	185	233	247	195	267	119	239	370	880
48.9062	0	755	240	252	190	326	319	187	241	247	196	269	119	241	370	879
49.0291	0	749	240	254	191	329	319	187	239	252	197	271	120	243	372	878
49.152	0	729	243	256	192	333	322	189	235	254	199	274	121	245	374	880
49.2749	0	693	253	254	189	331	324	189	235	251	197	272	121	242	372	872
49.3978	0	713	252	251	185	322	316	184	238	248	195	267	119	240	370	871
49.5206	0	721	253	251	185	321	315	184	238	249	195	268	120	241	370	869
49.6435	0	732	255	251	185	322	318	186	233	249	195	270	121	243	370	872
49.7664	0	739	259	254	186	326	319	188	235	250	196	271	122	244	372	868
49.8893	0	745	259	256	187	330	323	189	243	250	197	273	121	246	372	874
50.0122	0	736	263	257	189	332	323	191	240	254	200	275	123	248	374	873
50.135	0	741	269	257	189	335	325	192	236	255	200	276	123	246	377	871
50.2579	0	743	266	253	186	326	320	186	235	249	196	272	122	242	375	867
50.3808	0	749	264	253	187	326	319	188	241	250	197	270	121	244	373	868
50.5037	0	748	263	253	187	325	319	188	240	250	198	271	122	246	373	867
50.6266	0	750	265	254	188	328	321	190	235	252	198	274	123	248	373	862
50.7494	0	740	268	257	188	332	326	190	240	251	200	274	122	249	375	862
50.8723	0	748	269	259	190	335	329	193	245	253	202	276	123	249	376	868
50.9952	0	746	266	258	190	333	325	191	242	253	202	275	123	247	375	867
51.1181	0	759	264	253	188	327	321	187	235	251	198	272	123	247	374	864
51.241	0	759	264	254	188	328	322	188	237	250	198	273	123	248	373	861
51.3638	0	762	264	255	188	326	322	190	242	253	200	273	123	249	373	864
51.4867	0	763	266	257	190	331	323	191	241	255	201	275	123	251	378	849
51.6096	0	768	266	259	191	335	324	192	238	255	202	276	124	253	379	851
51.7325	0	765	266	258	192	334	328	191	238	253	203	276	122	251	378	854
51.8554	0	768	263	253	188	325	320	188	241	251	199	273	123	249	374	865
51.9782	0	769	264	253	187	324	319	187	240	251	199	272	123	247	376	873
52.1011	0	769	263	254	187	326	320	187	234	250	200	271	122	248	376	870
52.224	0	762	263	256	189	327	324	189	241	249	200	273	123	251	375	873
52.3469	0	767	262	258	191	330	323	191	242	253	202	274	122	252	376	875
52.4698	0	769	263	258	193	333	325	193	241	256	203	277	124	253	376	875
52.5926	0	771	264	257	191	331	325	190	237	255	201	273	123	250	379	876
52.7155	0	772	260	254	186	321	319	187	236	249	199	271	121	246	379	874
52.8384	0	754	256	251	188	322	317	186	241	250	199	269	123	246	373	871
52.9613	0	758	256	252	187	323	317	186	238	249	198	270	122	248	374	874
53.0842	0	751	255	252	189	324	320	188	235	251	199	272	121	249	375	871
53.207	0	754	257	256	190	326	323	188	241	249	200	271	122	249	374	870
53.3299	0	767	261	257	191	330	323	190	241	253	202	274	121	249	381	882
53.4528	0	762	259	258	192	331	320	190	237	255	201	273	121	247	378	877
53.5757	0	754	254	252	188	322	318	184	234	249	198	270	121	244	373	870
53.6986	0	752	253	251	187	321	318	184	235	247	197	267	120	245	372	875
53.8214	0	751	253	251	187	320	316	185	240	248	197	267	120	245	372	878
53.9443	0	753	255	252	188	321	316	186	237	248	197	269	119	246	372	878
54.0672	0	754	255	255	189	324	319	187	234	251	199	270	120	246	373	877
54.1901	0	753	254	255	190	326	323	187	241	248	200	271	121	247	374	882
54.313	0	748	256	256	191	329	323	189	241	252	200	271	121	246	374	882
54.4358	0	753	252	252	187	321	315	185	234	250	197	268	120	242	372	878
54.5587	0	752	252	251	186	320	317	183	232	247	196	267	118	242	370	874
54.6816	0	756	252	251	186	321	319	184	238	245	196	267	118	241	372	879
54.8045	0	755	254	253	186	320	317	186	240	248	198	267	119	241	374	883
54.9274	0	753	254	255	187	323	318	187	237	250	199	269	119	243	372	879
55.0502	0	755	254	256	188	327	320	187	234	252	199	270	119	243	374	878
55.1731	0	751	254	255	188	325	324	187	239	246	199	269	119	241	372	878
55.296	0	745	251	251	185	321	315	184	239	249	197	266	118	238	370	876
55.4189	0	751	251	252	186	320	314	184	231	250	197	266	117	239	370	879
55.5418	0	752	251	251	185	321	315	184	232	249	196	267	118	239	370	876
55.6646	0	755	252	253	187	323	320	186	239	246	198	267	117	241	370	878
55.7875	0	759	254	255	186	324	320	188	240	250	200	269	119	240	373	884
55.9104	0	756	252	255	186	324	316	187	234	252	198	268	117	237	373	882
56.0333	0	751	249	250	185	319	315	182	232	248	196	265	116	236	368	874
56.1562	0	748	249	250	183	319	319	184	236	244	196	265	117	236	368	876
56.279	0	743	249	252	183	320	314	184	237	248	196	266	116	236	368	873
56.4019	0	752	250	253	184	321	320	185	237	247	196	266	117	237	369	877
56.5248	0	754	247	254	185	325	319	187	233	250	197	267	118	237	369	878
56.6477	0	764	251	255	185	329	324	189	240	248	199	268	118	236	374	885
56.7706	0	754	250	252	180	318	316	186	238	249	196	264	117	230	373	886
56.8934	0	744	246	250	181	317	311	182	230	248	195	263	117	232	366	873
57.0163	0	750	245	250	180	317	313	182	231	247	194	262	115	232	366	869
57.1392	0	756	245	251	181	319	317	184	238	245	194	263	117	232	366	872
57.2621	0	751	247	252	182	321	317	185	237	249	195	265	116	234	367	871
57.385	0	755	248	254	182	323	321	186	237	248	196	266	116	235	368	877
57.5078	0	757	248	256	185	327	321	189	234	252	197	267	117	235	368	876
57.6307	0	748	246	251	182	320	317	184	236	246	195	264	116	231	366	875
57.7536	0	740	244	248	179	317	313	183	237	248	195	262	115	230	364	876
57.8765	0	739	244	249	181	318	312	183	228	249	194	262	115	231	363	874
57.9994	0	743	246	251	179	319	314	184	232	248	194	261	115	230	370	873
58.1222	0	749	246	253	181	320	319	186	239	246	194	263	115	232	367	875
58.2451	0	744	247	254	182	324	318	187	238	250	196	265	115	234	367	876
58.368	0	745	247	256	184	330	321	188	235	252	198	269	116	233	368	876
58.4909	0	743	244	251	181	322	318	183	232	247	195	263	116	229	365	872
58.6138	0	749	242	250	179	319	315	184	234	246	194	262	114	229	364	871
58.7366	0	746	242	251	179	319	313	184	236	247	195	262	116	229	364	869
58.8595	0	750	241	252	180	321	317	186	232	248	194	263	115	230	364	873
58.9824	0	752	243	254	181	324	318	187	233	250	195	264	116	232	367	873
59.1053	0	768	247	257	182	329	323	188	241	248	198	265	116	230	375	885
59.2282	0	757	246	257	185	330	321	189	239	251	198	267	117	231	369	864
59.351	0	750	242	250	181	323	314	184	230	251	196	263	116	227	366	863
59.4739	0	749	243	252	182	323	316	185	233	248	195	263	117	228	365	862
59.5968	0	756	244	252	181	322	319	186	240	245	195	262	117	229	366	864
59.7197	0	754	245	254	182	324	318	188	238	251	197	264	117	231	367	864
59.8426	0	750	245	256	183	328	319	190	235	252	198	266	118	232	369	867
59.9654	0	752	245	256	184	330	322	189	236	253	198	266	118	231	368	866
60.0883	0	754	243	251	181	322	316	187	237	248	196	263	118	228	366	868
60.2112	0	749	243	252	182	322	316	187	238	249	196	263	118	229	365	865
60.3341	0	747	245	252	182	322	318	187	233	249	196	264	118	230	365	857
60.457	0	738	248	253	183	326	318	189	234	250	196	267	118	234	365	856
60.5798	0	752	260	256	182	328	323	191	242	249	198	270	118	235	369	863
60.7027	0	755	255	259	185	332	322	192	240	254	200	271	119	237	367	859
60.8256	0	750	249	252	182	322	316	189	230	252	196	266	119	233	364	860
60.9485	0	750	247	252	181	320	316	187	232	248	196	264	117	232	364	856
61.0714	0	758	247	252	181	323	315	187	238	248	196	265	117	233	364	866
61.1942	0	752	246	253	183	324	316	188	237	250	196	266	117	234	365	868
61.3171	0	749	249	255	185	325	318	189	233	252	196	267	118	236	367	870
61.44	0	747	251	256	185	329	323	190	238	250	197	268	119	237	368	868
61.5629	0	766	255	257	185	328	326	191	243	249	199	268	118	234	376	884
61.6858	0	752	247	252	180	320	315	187	238	249	196	264	118	231	370	873
61.8086	0	740	245	250	182	321	316	185	232	248	194	263	118	232	367	865
61.9315	0	742	246	250	183	323	314	186	233	248	194	264	118	232	368	866
62.0544	0	751	247	253	184	323	320	188	241	246	195	264	117	234	368	874
62.1773	0	746	248	254	185	326	319	189	240	251	197	267	118	236	371	872
62.3002	0	750	251	256	188	329	320	190	235	252	198	270	119	238	371	869
62.423	0	744	250	255	186	328	322	189	235	249	198	269	119	236	369	863
62.5459	0	750	248	252	184	320	314	186	239	247	195	264	118	234	368	868
62.6688	0	733	248	250	185	322	314	186	238	248	196	264	118	234	368	865
62.7917	0	710	258	251	182	321	317	187	233	248	195	265	119	235	369	861
62.9146	0	748	262	253	184	324	319	188	239	246	197	266	119	237	371	865
63.0374	0	754	262	257	185	326	322	190	242	249	199	268	119	238	374	872
63.1603	0	762	259	258	188	331	320	192	240	253	199	270	121	240	373	873
63.2832	0	764	254	255	188	327	320	188	236	251	198	270	119	237	371	866
63.4061	0	759	252	252	186	323	316	186	235	247	197	269	120	236	369	863
63.529	0	765	251	253	186	322	315	187	239	248	198	267	119	237	371	876
63.6518	0	759	251	254	187	323	316	189	239	249	199	267	119	239	372	878
63.7747	0	758	254	255	188	327	319	191	235	251	200	270	121	240	374	878
63.8976	0	765	255	258	188	331	322	191	240	249	200	271	120	240	380	886
64.0205	0	748	255	256	190	331	324	191	243	248	202	271	120	240	376	882
64.1434	0	749	252	253	187	324	315	188	239	249	199	267	120	239	374	880
64.2662	0	742	253	254	187	324	318	188	234	249	199	268	119	239	375	874
64.3891	0	752	254	255	187	325	321	188	238	246	200	269	121	240	375	875
64.512	0	759	255	257	189	327	321	191	243	249	201	269	121	243	376	879
64.6349	0	759	256	259	190	330	321	192	240	253	202	271	122	244	379	881
64.7578	0	753	254	257	190	328	319	190	236	252	201	269	121	242	376	877
64.8806	0	749	253	253	188	324	317	187	234	248	199	267	121	240	376	876
65.0035	0	754	253	254	188	323	317	189	240	250	200	268	120	241	376	881
65.1264	0	749	253	254	189	324	315	190	238	250	201	268	121	242	377	882
65.2493	0	741	254	256	191	328	319	190	234	251	200	270	122	244	378	880
65.3722	0	736	254	257	192	330	323	191	239	250	201	271	123	245	379	880
65.495	0	725	254	255	191	327	320	189	241	251	200	269	121	242	379	879
65.6179	0	727	252	251	188	321	313	186	234	251	198	268	120	239	375	874
65.7408	0	742	253	251	188	323	316	186	232	248	196	266	121	237	379	881
65.8637	0	755	256	252	186	323	318	185	238	248	196	266	120	235	384	886
65.9866	0	744	252	254	188	324	320	189	243	248	198	267	122	236	379	878
66.1094	0	740	251	255	190	328	320	190	238	252	199	267	122	238	377	874
66.2323	0	741	252	256	192	331	322	191	236	254	199	268	122	238	376	871
66.3552	0	740	249	252	188	324	319	186	235	249	197	266	121	233	373	864
66.4781	0	748	249	250	186	320	315	185	238	249	196	262	121	232	372	868
66.601	0	747	248	251	186	320	314	185	237	250	195	260	120	232	371	865
66.7238	0	751	248	252	186	322	316	185	233	250	195	262	120	232	371	861
66.8467	0	750	249	255	187	324	319	187	239	248	196	263	120	233	372	866
66.9696	0	754	250	256	187	327	323	188	243	249	197	263	121	234	373	869
67.0925	0	752	250	258	190	331	323	191	239	254	200	267	122	234	374	869
67.2154	0	750	248	253	185	324	319	185	235	252	195	262	120	230	371	860
67.3382	0	746	248	250	184	320	316	184	234	247	194	260	120	229	369	863
67.4611	0	747	247	251	184	321	315	185	239	250	194	260	119	229	369	862
67.584	0	751	249	254	183	322	317	186	238	250	195	261	120	229	375	873
67.7069	0	746	248	255	184	324	318	187	233	252	196	263	120	232	371	861
67.8298	0	744	249	257	187	328	322	188	240	250	197	264	120	232	372	864
67.9526	0	748	250	259	187	332	326	191	244	252	200	266	121	233	373	866
68.0755	0	744	247	254	184	325	315	186	235	254	197	262	120	230	370	862
68.1984	0	746	247	252	184	323	318	186	233	250	195	261	119	230	369	857
68.3213	0	745	247	253	184	323	317	186	236	250	197	261	119	230	368	857
68.4442	0	749	248	254	184	325	318	188	240	251	197	263	120	232	369	860
68.567	0	748	248	256	186	328	320	189	238	254	199	266	120	234	370	861
68.6899	0	758	254	257	187	331	322	190	235	255	199	267	121	233	375	872
68.8128	0	750	249	255	185	328	321	188	236	251	199	265	120	231	372	861
68.9357	0	751	247	254	185	324	317	187	239	251	198	263	120	231	369	859
69.0586	0	749	247	254	185	325	318	188	238	251	198	264	120	232	371	859
69.1814	0	752	248	255	185	326	319	189	234	253	199	265	121	234	370	858
69.3043	0	751	249	257	187	329	323	191	241	251	200	268	122	235	372	861
69.4272	0	755	249	259	188	334	323	192	242	256	201	269	121	236	373	862
69.5501	0	751	245	253	184	324	317	189	236	253	199	264	120	232	370	863
69.673	0	758	246	252	183	324	319	187	234	250	198	264	121	231	373	865
69.7958	0	764	248	254	182	324	318	187	235	251	199	264	121	229	377	878
69.9187	0	760	247	255	184	326	319	189	240	252	199	265	120	232	376	876
70.0416	0	758	247	257	187	329	320	190	238	254	201	267	121	235	373	869
70.1645	0	757	249	258	187	332	322	192	235	255	201	269	122	237	373	863
70.2874	0	757	249	256	186	326	322	190	238	251	200	266	121	233	372	862
70.4102	0	766	245	253	184	322	316	187	240	250	199	263	120	231	370	863
70.5331	0	767	244	252	184	323	313	186	233	252	198	262	121	232	370	862
70.656	0	772	245	253	184	324	317	186	233	250	198	262	121	232	370	857
70.7789	0	773	246	255	187	325	320	188	240	248	199	264	120	234	372	864
70.9018	0	777	249	257	187	329	320	191	240	253	202	267	121	237	374	871
71.0246	0	776	250	258	188	331	319	192	235	256	202	268	121	236	374	871
71.1475	0	779	248	252	183	322	318	188	233	249	198	264	120	232	375	868
71.2704	0	780	246	252	183	320	316	187	235	247	199	262	120	232	374	870
71.3933	0	769	246	252	185	323	315	187	239	250	200	264	119	233	371	865
71.5162	0	777	246	254	186	325	316	187	237	250	200	265	120	235	374	866
71.639	0	769	249	255	186	327	319	189	234	251	200	265	121	236	374	860
71.7619	0	732	265	254	185	331	323	191	241	249	201	269	120	238	374	855
71.8848	0	726	267	257	184	330	322	191	241	253	201	268	120	237	372	846
72.0077	0	736	260	252	183	325	314	187	233	251	199	265	120	234	371	852
72.1306	0	760	259	252	184	325	316	188	233	250	199	265	120	235	372	852
72.2534	0	775	257	253	185	324	319	188	238	246	199	267	120	236	372	857
72.3763	0	786	256	256	186	328	318	190	240	252	201	267	121	237	374	863
72.4992	0	782	256	257	187	330	320	191	237	253	202	269	121	238	375	865
72.6221	0	797	257	257	187	332	320	191	234	253	201	268	121	235	379	872
72.745	0	789	251	253	185	326	320	189	238	245	200	266	120	234	375	864
72.8678	0	784	250	254	187	326	317	189	240	251	200	266	121	235	374	862
72.9907	0	785	251	255	186	326	318	190	235	250	200	265	120	236	374	868
73.1136	0	785	251	257	188	330	320	191	234	253	200	268	121	237	376	866
73.2365	0	788	252	259	189	332	324	193	242	250	203	269	121	239	376	868
73.3594	0	780	251	256	185	327	319	191	239	251	201	267	120	235	374	865
73.4822	0	791	251	253	185	325	314	188	232	253	200	264	120	233	377	873
73.6051	0	788	250	255	186	325	316	188	233	251	199	263	121	233	376	871
73.728	0	788	250	255	187	326	320	190	240	248	199	264	120	235	375	870
73.8509	0	785	251	257	188	330	320	191	240	252	201	265	120	236	376	870
73.9738	0	792	251	259	189	332	322	192	237	255	202	267	121	237	376	871
74.0966	0	786	249	256	187	328	320	189	234	251	199	265	119	233	374	865
74.2195	0	786	247	253	183	321	316	188	235	248	198	261	119	231	372	862
74.3424	0	778	248	253	185	323	314	187	238	250	198	261	119	232	373	858
74.4653	0	783	248	253	185	323	314	187	231	253	198	262	119	232	373	868
74.5882	0	793	252	256	184	325	317	188	233	251	198	264	120	232	377	874
74.711	0	783	250	257	186	328	322	191	241	249	199	264	119	235	374	868
74.8339	0	776	251	257	188	330	321	191	241	253	200	267	120	233	374	863
74.9568	0	775	246	253	183	321	313	186	231	252	196	262	118	231	370	860
75.0797	0	775	246	252	183	321	313	185	232	249	197	260	118	229	371	860
75.2026	0	775	245	252	183	321	317	186	239	245	196	260	118	230	370	863
75.3254	0	772	247	252	184	323	316	187	238	250	197	262	119	231	372	867
75.4483	0	773	248	257	184	325	317	189	235	251	197	264	117	232	374	871
75.5712	0	767	248	257	185	328	319	190	234	253	199	264	119	234	372	865
75.6941	0	764	248	257	186	329	323	189	241	248	199	264	118	232	372	865
75.817	0	751	244	253	182	322	316	186	237	250	197	261	117	229	369	854
75.9398	0	754	244	252	182	322	313	186	229	251	196	261	117	229	370	843
76.0627	0	760	245	253	182	323	315	186	232	250	196	261	117	231	371	850
76.1856	0	767	246	255	184	325	319	189	240	248	197	263	118	231	370	854
76.3085	0	773	250	256	185	328	319	190	240	252	199	264	119	231	374	861
76.4314	0	781	250	258	185	330	319	190	235	254	199	264	118	229	377	869
76.5542	0	778	246	253	180	322	317	188	231	249	196	261	117	228	370	861
76.6771	0	769	244	254	183	325	316	188	237	250	198	261	118	227	369	861
76.8	0	763	244	254	184	324	315	189	238	251	198	261	118	229	369	860
76.9229	0	766	244	256	184	328	317	189	233	253	198	263	119	230	370	865
77.0458	0	765	246	259	186	331	320	191	234	254	200	264	119	231	371	864
77.1686	0	770	247	259	184	330	317	192	235	256	199	262	120	229	370	866
77.2915	0	764	242	254	183	324	314	188	237	251	197	259	119	227	369	864
77.4144	0	760	244	255	183	324	315	188	229	252	197	259	119	228	369	864
77.5373	0	759	244	255	184	326	316	190	233	251	198	260	119	230	369	861
77.6602	0	775	248	258	184	328	320	191	241	250	199	263	119	230	376	874
77.783	0	767	247	260	186	331	320	191	238	256	200	264	120	232	374	867
77.9059	0	762	249	261	188	333	322	193	234	256	201	266	120	232	373	866
78.0288	0	756	245	255	183	323	317	189	232	250	198	261	119	228	370	860
78.1517	0	763	244	255	184	325	316	189	237	251	198	260	118	229	369	863
78.2746	0	761	245	255	184	324	315	189	237	251	198	261	118	230	370	863
78.3974	0	759	247	257	186	325	318	191	232	253	198	262	119	232	372	869
78.5203	0	773	251	260	186	329	319	192	234	253	199	264	120	231	376	876
78.6432	0	767	250	260	188	334	325	194	241	252	201	266	120	234	374	873
78.7661	0	760	251	260	187	332	319	193	236	257	201	266	120	232	373	868
78.889	0	753	247	254	185	323	315	188	229	253	198	261	119	231	370	862
79.0118	0	748	248	255	185	324	316	189	234	251	197	261	119	231	370	861
79.1347	0	756	249	256	186	326	316	190	238	251	199	262	119	233	371	866
79.2576	0	755	250	258	188	328	319	192	238	254	199	263	120	234	372	867
79.3805	0	757	253	260	188	331	321	193	234	255	201	265	121	235	374	867
79.5034	0	752	254	261	191	335	323	196	236	256	202	267	122	237	375	868
79.6262	0	757	255	260	188	332	324	195	241	255	203	266	120	233	374	870
79.7491	0	764	254	257	184	325	314	191	235	255	200	261	120	230	377	877
79.872	0	759	252	257	187	328	319	190	232	252	199	262	120	233	373	865
79.9949	0	748	251	257	187	329	319	192	236	254	200	264	121	235	372	865
80.1178	0	758	252	260	189	332	321	194	239	255	202	267	122	238	373	874
80.2406	0	759	252	261	190	334	323	195	239	257	204	269	122	239	374	875
80.3635	0	762	253	263	191	336	324	195	235	256	203	269	121	239	375	871
80.4864	0	761	250	256	186	327	317	193	231	254	201	265	120	238	372	868
80.6093	0	767	251	259	188	329	320	192	239	253	202	266	120	238	372	873
80.7322	0	764	250	259	188	329	317	193	235	257	202	267	121	239	374	874
80.855	0	769	254	260	190	333	323	193	235	255	202	268	123	241	377	876
80.9779	0	774	255	263	191	335	324	196	237	257	204	269	122	241	380	881
81.1008	0	767	253	260	188	331	323	195	240	255	203	267	122	240	375	876
81.2237	0	764	252	257	188	327	317	192	233	255	202	266	121	239	375	876
81.3466	0	766	253	259	189	329	319	192	233	253	202	266	121	240	375	873
81.4694	0	764	253	259	191	329	321	193	236	254	203	268	122	242	375	876
81.5923	0	767	255	261	192	333	322	194	240	256	204	268	122	244	376	883
81.7152	0	784	262	264	193	335	323	196	237	259	206	271	122	243	381	898
81.8381	0	801	256	260	189	327	319	192	232	256	202	267	121	240	375	915
81.961	0	828	254	257	192	323	316	190	231	253	201	264	121	241	374	939
82.0838	0	852	252	257	192	325	319	190	240	252	201	264	122	242	374	950
82.2067	0	863	251	259	193	325	319	191	237	253	202	266	122	245	376	953
82.3296	0	873	253	262	195	329	321	193	235	254	203	267	122	247	378	958
82.4525	0	876	255	262	196	332	325	194	241	252	203	269	123	249	379	960
82.5754	0	879	253	260	196	331	322	193	240	253	203	267	122	245	378	962
82.6982	0	886	253	257	192	324	315	188	232	252	200	263	120	242	381	964
82.8211	0	886	251	256	191	324	317	188	233	251	198	263	120	244	376	958
82.944	0	885	250	257	193	324	321	188	238	247	199	263	120	244	375	959
83.0669	0	883	251	259	194	325	318	190	239	252	201	264	120	244	376	956
83.1898	0	883	252	260	194	328	317	190	234	256	201	265	122	246	377	960
83.3126	0	883	254	262	195	331	322	192	234	254	201	266	121	246	378	957
83.4355	0	877	250	257	192	324	315	187	233	252	199	262	120	242	374	958
83.5584	1	872	249	256	192	322	315	188	238	249	198	261	120	240	374	954
83.6813	0	873	249	256	192	323	314	188	231	251	198	261	119	240	374	958
83.8042	0	877	252	258	191	323	317	190	232	252	200	258	119	237	382	958
83.927	0	872	250	259	194	327	322	192	240	249	200	260	120	239	380	956
84.0499	0	877	251	261	195	332	321	192	239	254	202	264	121	240	378	952
84.1728	0	878	250	259	192	327	316	189	232	255	200	261	120	236	375	957
84.2957	0	879	247	255	190	324	316	188	232	250	198	259	119	234	374	954
84.4186	0	881	246	257	190	325	317	188	235	248	198	258	119	234	375	954
84.5414	0	875	245	257	191	328	317	191	239	251	198	260	119	235	374	950
84.6643	0	879	247	259	191	329	316	191	231	256	199	262	119	236	375	955
84.7872	0	880	249	261	193	332	320	192	233	253	199	263	120	236	375	952
84.9101	0	876	245	257	190	326	317	188	234	249	198	258	119	232	373	953
85.033	0	872	245	256	190	324	315	189	236	251	198	259	118	232	372	948
85.1558	0	865	245	256	189	324	315	188	229	252	197	260	119	232	371	944
85.2787	0	861	246	258	189	327	317	190	232	251	196	260	119	234	373	946
85.4016	0	854	246	259	191	329	322	192	240	250	198	262	120	234	373	947
85.5245	0	851	247	262	193	332	321	192	239	254	200	264	120	234	374	941
85.6474	0	848	243	256	189	326	315	188	228	252	196	260	119	230	371	940
85.7702	0	844	242	255	188	324	314	187	231	248	195	257	118	229	369	940
85.8931	0	838	242	255	188	322	314	187	236	249	195	256	118	230	370	942
86.016	0	836	243	256	188	325	314	190	237	250	196	258	119	230	369	941
86.1389	0	833	244	258	190	328	317	190	233	252	196	259	120	232	371	938
86.2618	0	830	246	258	190	332	319	190	234	252	196	261	119	231	372	935
86.3846	0	826	247	258	191	333	323	191	240	249	196	260	119	229	370	939
86.5075	0	822	243	252	187	325	313	187	237	250	194	256	118	227	367	935
86.6304	0	821	244	252	188	323	312	186	229	250	192	257	117	227	367	931
86.7533	0	818	245	253	189	324	313	186	234	249	192	257	119	227	365	927
86.8762	0	816	246	254	191	325	319	188	242	247	193	258	118	229	367	932
86.999	0	817	248	256	190	329	317	188	239	251	195	261	119	232	367	930
87.1219	0	818	249	258	193	332	319	190	235	253	196	263	120	234	368	928
87.2448	0	813	249	256	193	330	322	189	236	250	195	261	118	231	367	925
87.3677	0	807	247	252	189	323	314	187	238	248	194	258	117	230	364	929
87.4906	0	807	247	252	189	323	313	186	237	249	194	259	118	230	364	928
87.6134	0	809	248	252	189	323	315	187	232	248	193	259	117	232	366	927
87.7363	0	812	249	256	189	325	319	189	238	247	194	260	119	231	369	934
87.8592	0	806	248	256	191	329	321	190	242	249	196	261	118	234	368	932
87.9821	0	807	251	258	192	333	321	192	240	254	199	263	119	236	369	932
88.105	0	807	248	255	190	329	319	188	236	251	196	262	119	232	367	927
88.2278	0	808	245	253	188	325	316	187	234	249	194	259	117	231	365	927
88.3507	0	808	244	253	189	324	316	188	239	250	195	258	119	231	365	932
88.4736	0	817	245	253	190	324	315	188	239	251	196	260	119	232	365	933
88.5965	0	819	246	256	191	327	319	190	235	253	197	261	120	233	368	935
88.7194	0	820	247	258	192	331	322	191	241	251	198	262	120	233	368	938
88.8422	0	819	247	258	192	331	321	191	242	253	199	262	120	232	368	939
88.9651	0	819	245	252	190	325	315	188	238	250	196	259	120	230	366	937
89.088	0	820	245	254	190	326	317	188	234	251	196	259	121	231	367	932
89.2109	0	818	246	254	190	324	318	189	237	251	196	261	120	233	367	931
89.3338	0	817	246	255	192	329	319	191	241	252	198	263	121	235	368	934
89.4566	0	820	248	257	193	331	320	192	239	255	200	265	122	237	370	932
89.5795	0	821	250	260	194	332	322	191	236	255	200	265	122	236	371	928
89.7024	0	816	245	254	189	322	317	188	234	249	198	260	121	234	368	923
89.8253	0	813	246	254	190	323	316	188	240	251	198	260	122	234	369	925
89.9482	0	813	246	255	190	324	315	189	238	252	197	261	121	236	368	923
90.071	0	816	247	257	191	327	317	189	234	252	197	263	122	238	370	921
90.1939	0	813	249	258	194	330	322	192	240	251	199	265	121	240	371	923
90.3168	0	813	250	260	194	333	322	194	240	255	202	268	123	242	372	925
90.4397	0	811	250	259	193	330	318	191	236	257	201	266	121	240	370	925
90.5626	0	811	246	254	190	322	314	186	229	252	197	262	121	238	368	921
90.6854	0	808	246	253	190	322	316	187	234	249	198	261	120	238	367	924
90.8083	0	807	246	255	190	323	315	188	239	251	197	263	120	239	368	926
90.9312	0	809	248	257	191	326	317	189	237	252	199	264	121	242	370	927
91.0541	0	809	249	257	192	329	320	190	233	253	198	266	121	242	370	925
91.177	0	807	251	260	194	333	324	192	240	252	200	267	121	243	371	927
91.2998	0	803	248	255	191	325	318	188	239	252	199	264	121	239	369	928
91.4227	0	802	247	253	189	323	313	186	231	252	197	263	120	238	367	929
91.5456	0	796	249	254	190	323	316	187	231	251	196	262	120	239	367	923
91.6685	0	799	249	255	190	324	319	188	237	247	196	263	120	240	368	926
91.7914	0	801	249	257	193	328	319	189	238	252	197	265	120	242	369	928
91.9142	0	807	252	259	193	332	321	190	236	254	198	268	121	243	370	927
92.0371	0	804	252	258	194	331	322	189	233	254	197	267	121	242	370	927
92.16	0	798	249	254	190	323	317	186	233	250	196	263	120	239	368	928
92.2829	0	796	250	255	190	325	317	187	238	251	196	262	120	239	368	931
92.4058	0	804	249	256	191	324	318	188	235	252	196	263	119	240	368	933
92.5286	0	812	251	257	192	327	319	189	232	253	196	265	120	242	370	938
92.6515	0	806	254	259	193	330	323	190	239	250	198	266	121	244	370	939
92.7744	0	811	257	260	192	330	322	190	239	253	199	266	121	240	375	945
92.8973	0	813	251	255	189	325	314	185	231	253	196	263	118	237	373	944
93.0202	0	810	248	255	189	325	318	186	232	251	195	263	120	240	370	936
93.143	0	808	250	256	190	326	320	188	238	248	196	264	119	241	371	937
93.2659	0	808	250	257	191	328	319	190	239	252	197	266	121	242	371	939
93.3888	0	818	251	259	193	331	322	189	236	254	198	267	122	245	374	939
93.5117	0	815	250	260	193	331	322	189	234	254	198	266	120	242	373	939
93.6346	0	811	247	253	190	322	314	186	231	251	196	262	119	239	370	940
93.7574	0	810	246	254	189	321	315	186	238	250	196	262	120	239	370	944
93.8803	0	811	247	254	189	322	314	186	231	253	196	262	119	239	371	944
94.0032	0	815	246	256	190	325	318	187	232	252	197	264	121	240	371	942
94.1261	0	813	249	258	192	327	322	189	239	250	198	265	120	241	374	943
94.249	0	813	250	259	193	330	322	190	240	254	199	267	121	242	374	944
94.3718	0	812	247	255	189	323	314	186	232	252	197	263	119	238	371	943
94.4947	0	811	246	254	188	319	315	184	230	248	196	261	119	237	370	941
94.6176	0	808	246	253	188	321	318	184	236	245	195	261	120	237	371	941
94.7405	0	808	247	254	188	321	316	186	238	250	196	262	119	238	372	943
94.8634	0	815	247	256	190	323	317	187	236	252	197	263	118	238	372	944
94.9862	0	814	250	258	191	327	319	187	233	252	198	264	119	240	373	941
95.1091	0	815	250	258	192	328	322	189	236	251	199	264	118	238	372	942
95.232	0	808	245	252	189	320	314	185	238	250	196	262	118	235	370	936
95.3549	0	808	246	253	187	318	311	185	231	251	196	260	118	236	370	930
95.4778	0	805	246	253	188	320	314	185	232	249	196	261	117	235	370	925
95.6006	0	799	249	254	189	322	318	187	238	247	197	262	119	238	372	930
95.7235	0	789	249	257	191	326	318	189	239	253	198	264	119	239	373	928
95.8464	0	806	251	257	192	328	320	190	236	254	199	267	120	240	374	934
95.9693	0	819	254	257	190	326	318	188	233	252	199	264	119	236	377	940
96.0922	0	803	248	253	187	320	317	186	237	246	198	262	118	236	372	936
96.215	0	804	248	254	189	321	315	187	238	250	197	262	118	237	371	934
96.3379	0	810	248	253	189	323	315	188	235	251	197	263	118	237	372	937
96.4608	0	809	248	257	191	326	317	188	233	252	198	263	118	239	374	935
96.5837	0	817	249	257	191	327	321	190	239	250	200	265	119	239	375	939
96.7066	0	827	251	259	188	326	319	189	238	252	200	265	118	235	378	945
96.8294	0	823	246	253	187	323	313	187	231	253	198	263	118	235	373	942
96.9523	0	821	246	254	188	324	315	188	232	251	197	263	119	237	372	935
97.0752	0	819	245	255	189	323	318	190	239	248	198	263	118	237	373	938
97.1981	0	820	247	257	191	327	318	191	239	252	199	264	119	238	374	937
97.321	0	824	248	259	191	330	321	192	235	254	200	266	121	239	376	941
97.4438	0	823	247	257	191	327	319	190	233	253	200	265	119	236	374	939
97.5667	0	820	245	254	187	321	312	187	230	252	197	261	118	235	372	938
97.6896	0	821	244	254	187	322	315	188	237	251	197	261	120	235	371	936
97.8125	0	824	244	254	188	322	313	189	231	253	196	261	119	235	373	940
97.9354	0	826	245	256	188	326	317	189	232	252	198	262	119	236	373	938
98.0582	0	825	246	258	190	328	321	191	239	251	199	265	121	237	374	938
98.1811	0	823	247	260	192	330	322	192	239	254	200	265	120	238	374	936
98.304	0	820	243	253	187	322	314	187	231	253	196	261	119	233	371	938
98.4269	0	819	243	253	185	321	315	186	231	250	196	260	119	233	371	936
98.5498	0	817	242	253	186	321	318	187	237	246	196	260	119	234	370	935
98.6726	0	820	242	255	188	322	316	189	239	251	197	261	119	235	371	933
98.7955	0	819	245	257	189	325	318	189	235	253	198	263	119	235	372	939
98.9184	0	826	247	259	189	327	320	190	233	253	199	264	120	236	376	940
99.0413	0	815	246	258	190	327	323	190	237	252	198	264	120	236	374	937
99.1642	0	810	243	253	186	321	314	187	238	251	197	260	118	233	370	933
99.287	0	813	244	253	186	320	313	187	231	252	196	259	119	233	371	939
99.4099	0	816	243	255	187	321	316	187	232	251	196	260	117	234	371	940
99.5328	0	819	245	256	189	323	320	189	239	248	198	261	119	237	371	941
99.6557	0	817	247	258	189	328	320	190	238	253	200	264	119	238	373	947
99.7786	0	822	248	260	190	330	322	192	235	256	200	267	120	239	374	945
99.9014	0	828	249	259	190	331	322	191	234	254	201	265	119	237	376	947
100.024	0	830	246	255	188	322	315	188	232	252	198	263	118	236	372	943
100.147	0	824	245	254	187	322	316	188	238	251	199	262	119	236	372	939
100.27	0	826	246	255	188	323	316	189	231	253	198	262	120	239	372	942
100.393	0	829	248	257	190	327	319	190	233	253	200	265	119	240	374	941
100.516	0	832	249	260	192	331	323	193	241	251	201	267	121	240	374	941
100.639	0	827	249	260	192	330	323	193	241	254	202	266	120	239	375	940
100.762	0	829	245	256	189	324	316	189	231	254	199	263	119	238	373	944
100.884	0	831	247	257	189	325	318	190	234	252	199	263	120	238	373	941
101.007	0	831	246	257	190	325	322	191	240	249	200	265	120	239	374	942
101.13	0	832	247	259	191	331	321	192	239	254	201	266	122	241	374	942
101.253	0	837	249	261	192	332	320	193	233	259	203	267	121	243	375	946
101.376	0	837	248	260	193	332	323	193	234	255	202	267	121	240	376	943
101.499	0	830	246	256	190	325	316	190	233	254	200	264	120	239	373	942
101.622	0	830	246	257	190	326	318	189	239	252	199	263	121	239	373	938
101.745	0	833	246	256	190	326	316	190	231	255	200	265	121	241	375	945
101.868	0	834	247	259	193	329	320	192	234	253	201	266	122	243	374	944
101.99	0	832	249	259	194	331	325	193	241	253	202	267	123	244	377	944
102.113	0	830	250	262	195	334	324	194	240	256	203	268	123	245	378	945
102.236	0	828	247	255	192	324	316	189	232	254	200	265	121	240	373	947
102.359	0	832	246	254	191	323	316	187	233	251	199	263	120	240	374	954
102.482	0	852	249	256	190	323	319	189	239	247	199	263	122	241	374	958
102.605	0	860	250	256	192	325	317	190	239	252	200	263	121	244	379	966
102.728	0	872	255	259	194	327	319	191	236	254	201	265	121	244	381	962
102.851	0	879	254	260	196	330	322	193	234	255	202	266	123	247	380	960
102.973	0	889	253	259	195	329	324	192	237	252	202	265	123	245	381	965
103.096	0	889	250	254	192	322	315	188	238	251	199	262	121	243	377	967
103.219	0	895	250	254	192	321	313	188	230	252	198	260	121	244	377	969
103.342	0	904	249	255	192	322	315	188	232	250	199	261	121	244	379	966
103.465	0	909	251	256	193	322	320	190	239	248	199	261	121	246	378	968
103.588	0	905	251	257	193	325	318	190	239	252	199	263	121	246	381	960
103.711	0	900	252	260	194	328	320	191	235	255	200	265	121	247	382	959
103.834	0	889	251	258	193	327	321	190	233	252	200	264	121	245	380	958
103.956	0	882	250	253	190	321	315	186	235	249	199	261	120	241	380	958
104.079	0	885	251	254	189	321	314	187	238	251	199	262	120	240	383	956
104.202	0	882	248	254	190	323	313	188	231	252	198	261	120	242	380	956
104.325	0	877	249	256	192	326	316	189	234	251	199	262	121	244	380	956
104.448	0	876	249	257	192	330	321	192	242	250	201	262	121	242	380	958
104.571	0	876	251	260	193	331	321	193	240	255	202	266	122	243	382	957
104.694	0	877	249	258	192	328	316	190	231	256	201	263	122	240	380	955
104.817	0	876	247	254	190	323	316	187	232	249	199	262	121	239	377	956
104.94	0	872	248	254	189	324	316	189	237	251	200	260	121	239	378	958
105.062	0	872	248	254	191	325	316	190	238	253	199	261	121	240	379	956
105.185	0	872	250	258	192	327	319	191	234	254	200	264	121	243	380	957
105.308	0	870	251	258	194	329	320	191	235	254	201	266	122	241	381	952
105.431	0	873	255	261	191	328	325	191	242	250	202	264	122	240	385	957
105.554	0	867	249	255	190	323	315	188	237	252	200	262	120	238	380	957
105.677	0	868	249	256	190	325	317	189	232	252	200	263	121	239	379	957
105.8	0	866	249	257	190	326	318	190	234	253	200	262	122	240	379	951
105.923	0	864	251	259	192	329	322	192	241	251	202	263	121	241	381	957
106.045	0	867	252	260	194	331	321	193	239	255	203	264	122	241	382	956
106.168	0	870	250	258	192	330	317	190	232	256	201	261	121	239	381	953
106.291	0	866	248	255	190	322	316	188	231	249	200	259	121	237	379	955
106.414	0	863	249	256	190	323	317	188	237	251	201	259	121	237	378	955
106.537	0	864	248	256	191	323	317	189	237	252	201	259	121	238	378	954
106.66	0	869	249	257	191	327	319	190	233	253	200	261	122	239	379	951
106.783	0	868	249	258	192	328	321	191	234	254	202	262	122	240	379	949
106.906	0	865	251	258	192	329	323	191	238	254	202	261	122	238	378	953
107.028	0	865	246	253	188	320	313	187	232	252	200	258	120	235	376	952
107.151	0	867	246	255	189	320	313	186	228	253	198	258	120	236	375	949
107.274	0	864	246	255	189	320	315	186	233	250	197	258	119	235	375	946
107.397	0	863	246	257	190	323	317	189	237	252	200	260	120	237	375	952
107.52	0	863	247	258	191	326	319	189	237	253	200	260	122	238	376	953
107.643	0	867	249	259	192	328	322	191	234	256	201	262	121	239	378	949
107.766	0	866	249	256	189	324	319	187	232	251	198	260	121	233	378	950
107.889	0	861	245	252	187	320	315	185	235	250	198	257	119	234	374	952
108.012	0	860	244	254	188	320	314	186	235	250	197	258	120	234	373	953
108.134	0	867	244	255	188	322	317	186	230	249	198	257	120	234	373	948
108.257	0	865	246	257	188	324	318	189	233	252	199	259	120	236	374	949
108.38	0	863	248	259	190	327	319	189	237	254	200	260	121	238	375	953
108.503	0	866	248	261	191	330	322	191	236	256	201	264	121	238	376	954
108.626	0	869	247	255	189	324	316	186	227	254	198	260	119	234	375	956
108.749	0	867	245	255	187	321	315	186	231	249	198	259	120	233	373	949
108.872	0	860	244	255	188	321	316	186	236	251	198	259	118	235	372	952
108.995	0	861	246	257	189	324	317	188	235	252	198	261	119	237	372	953
109.117	0	864	247	258	189	327	318	188	232	254	198	262	120	239	374	950
109.24	0	860	249	259	192	330	320	190	234	254	201	264	121	240	376	949
109.363	0	858	251	262	192	332	322	191	238	255	202	265	121	240	377	952
109.486	0	857	247	255	189	323	313	187	232	255	199	261	120	236	374	952
109.609	11	859	247	256	190	323	317	186	230	251	199	261	120	238	373	949
109.732	0	861	249	256	189	326	316	187	233	252	199	261	121	237	376	950
109.855	0	863	249	258	190	327	319	189	238	254	201	262	120	238	378	954
109.978	0	862	250	261	192	330	320	191	236	255	202	264	120	241	378	954
110.1	0	865	251	261	194	333	322	192	233	256	203	265	122	241	378	950
110.223	0	862	247	257	192	326	317	188	230	254	201	261	120	238	375	949
110.346	0	860	248	256	191	326	318	189	238	253	201	261	121	239	375	951
110.469	0	863	248	257	191	325	315	189	233	257	201	262	122	240	376	952
110.592	0	867	249	259	193	328	320	190	233	254	203	262	122	242	376	948
110.715	0	867	250	260	193	332	325	193	238	253	204	264	123	243	378	952
110.838	0	868	251	262	196	334	324	194	239	257	206	264	123	243	379	953
110.961	0	873	250	257	192	326	316	189	232	255	203	261	122	238	380	956
111.084	0	871	248	256	190	325	315	188	229	256	201	261	122	240	377	951
111.206	0	869	248	257	192	324	319	190	234	251	202	260	121	241	377	953
111.329	0	867	249	259	193	328	319	192	238	255	203	262	123	244	379	953
111.452	0	870	251	262	194	332	323	193	236	257	205	264	122	245	378	953
111.575	0	873	252	263	195	334	323	195	234	257	205	265	123	245	381	950
111.698	0	870	249	259	193	329	320	190	232	255	203	262	124	241	378	952
111.821	0	868	247	257	191	324	317	189	237	252	202	259	121	240	376	949
111.944	0	869	248	256	191	325	315	189	231	255	201	259	122	241	377	953
112.067	0	871	248	256	192	324	319	190	233	254	202	260	123	241	378	950
112.189	0	869	249	259	194	327	323	191	239	252	202	261	123	243	380	952
112.312	0	873	253	261	194	331	322	193	239	256	204	262	123	240	386	956
112.435	0	876	255	263	194	334	320	194	234	260	205	262	123	240	385	956
112.558	0	873	249	256	191	325	315	189	227	255	201	258	122	238	379	950
112.681	0	869	248	256	190	323	315	189	231	253	201	257	121	237	378	951
112.804	0	868	248	257	191	324	317	190	237	253	201	257	121	239	378	949
112.927	0	869	249	258	192	326	315	191	232	256	201	258	122	240	379	953
113.05	0	870	251	260	194	329	319	192	232	255	201	260	122	242	379	952
113.172	0	867	252	262	195	332	324	194	240	253	203	262	122	242	380	952
113.295	0	867	252	260	194	332	318	192	236	258	203	260	122	239	380	950
113.418	0	868	248	256	192	323	315	189	230	255	201	257	121	238	378	954
113.541	0	868	249	256	191	325	317	188	232	252	200	256	120	237	377	951
113.664	0	868	249	258	192	325	320	189	239	249	199	256	121	238	378	951
113.787	0	869	250	259	194	327	319	192	239	254	201	259	122	240	379	950
113.91	0	870	252	260	194	331	319	192	233	259	203	260	122	241	380	954
114.033	0	871	252	263	195	334	323	194	234	256	203	262	123	242	381	952
114.156	0	867	251	259	194	328	318	191	233	255	202	258	122	238	379	953
114.278	0	874	253	258	191	326	316	190	238	253	201	257	121	235	385	958
114.401	0	874	251	257	191	328	316	190	230	256	201	257	121	236	381	955
114.524	0	874	250	259	193	330	318	191	233	254	201	258	121	238	379	952
114.647	0	872	252	261	194	333	323	193	240	252	202	260	122	240	381	952
114.77	0	873	253	262	195	335	324	195	240	256	203	262	122	241	380	951
114.893	0	873	249	257	191	328	317	192	231	256	201	258	121	236	379	955
115.016	0	872	248	257	192	327	318	191	232	253	200	257	121	238	378	952
115.139	0	869	249	258	191	329	318	192	237	252	201	258	121	238	379	952
115.261	0	869	251	260	195	330	320	193	239	254	202	260	122	240	380	954
115.384	0	871	252	261	195	333	319	194	233	259	203	261	121	241	380	955
115.507	0	871	253	263	196	337	324	195	235	257	203	263	122	242	380	952
115.63	0	869	250	258	194	333	318	191	235	254	202	260	122	238	379	952
115.753	0	873	249	257	190	328	317	189	238	252	200	257	120	234	381	955
115.876	0	877	249	257	190	329	316	189	230	254	199	255	121	234	381	952
115.999	0	873	249	257	192	330	318	190	234	252	199	256	121	237	379	951
116.122	0	872	249	258	192	332	322	192	240	251	201	257	120	237	380	953
116.244	0	871	250	260	195	334	321	193	240	255	202	259	122	239	380	953
116.367	0	874	251	260	194	336	320	194	233	257	201	260	122	238	380	954
116.49	0	869	247	256	190	326	317	189	231	251	198	256	119	235	377	952
116.613	0	865	248	255	190	326	316	188	235	249	197	255	119	236	377	952
116.736	0	864	249	256	189	326	315	188	238	251	198	257	120	237	377	952
116.859	0	868	250	258	192	327	314	190	232	254	198	258	119	238	378	954
116.982	0	866	250	259	193	329	318	190	235	252	199	259	120	239	378	951
117.105	0	864	251	260	194	332	323	192	241	250	200	260	119	240	379	951
117.228	0	859	249	258	192	328	317	190	238	250	198	258	118	238	378	953
117.35	0	861	248	255	190	324	312	187	229	251	197	256	118	235	376	954
117.473	0	859	248	256	190	324	315	188	231	248	197	256	117	236	376	952
117.596	0	858	248	256	191	324	318	188	240	246	197	258	119	236	377	951
117.719	0	866	251	259	190	326	317	190	238	251	198	258	118	234	380	955
117.842	0	865	250	260	192	329	318	191	233	252	199	260	118	238	378	955
117.965	0	863	251	260	193	331	320	191	234	252	199	261	119	237	378	953
118.088	0	862	249	254	189	325	316	188	235	247	197	256	117	232	378	955
118.211	0	870	250	256	188	324	313	188	236	249	199	254	117	229	382	954
118.333	0	872	247	255	190	325	313	189	229	251	199	255	118	228	376	953
118.456	0	872	247	257	190	328	316	190	233	250	198	255	118	228	376	954
118.579	0	871	248	257	191	331	320	192	241	249	199	258	119	229	376	956
118.702	0	872	249	259	192	331	318	191	238	250	199	260	118	231	374	954
118.825	0	873	246	255	189	325	313	188	228	251	197	256	118	227	373	951
118.948	0	872	246	255	189	325	314	188	231	249	196	256	118	229	373	947
119.071	0	871	246	256	189	325	314	189	236	249	197	257	117	230	373	952
119.194	0	872	248	258	190	327	316	191	236	251	198	259	118	231	375	952
119.316	0	875	248	258	191	329	317	192	233	252	198	261	118	233	376	953
119.439	0	870	249	259	192	332	319	191	232	251	199	260	118	232	377	948
119.562	0	865	246	254	189	323	313	187	234	247	197	256	117	228	373	952
119.685	0	867	245	255	187	321	312	187	235	249	196	255	117	229	373	952
119.808	0	870	245	255	189	322	311	188	226	251	195	255	117	228	372	948
119.931	0	872	245	255	189	325	314	188	232	249	195	255	117	229	372	946
120.054	0	871	246	257	190	326	316	190	237	251	196	256	118	229	373	952
120.177	0	873	247	258	191	329	318	191	236	252	198	257	118	230	375	952
120.3	0	875	245	256	189	325	313	188	228	253	196	255	117	228	373	948
120.422	0	872	242	253	187	320	311	185	228	247	194	251	117	226	370	946
120.545	0	873	244	253	186	320	311	185	234	248	193	251	116	225	373	953
120.668	0	871	243	254	186	321	312	186	234	249	194	253	116	226	371	951
120.791	0	873	244	255	189	324	313	187	230	250	195	254	116	228	373	949
120.914	0	871	244	257	189	326	315	189	232	251	196	256	117	229	372	946
121.037	0	868	245	258	190	329	318	189	236	252	198	256	117	230	372	951
121.16	0	870	242	253	187	321	309	186	231	252	195	252	117	225	369	951
121.283	0	871	241	251	185	320	309	185	225	250	193	250	116	224	368	947
121.405	0	870	241	253	186	321	311	186	230	248	194	251	116	225	367	946
121.528	0	869	241	254	187	322	313	189	235	250	194	252	117	226	369	952
121.651	0	867	242	254	189	325	314	188	234	251	196	255	118	228	368	951
121.774	0	865	245	257	190	329	315	189	230	253	196	256	118	230	369	946
121.897	0	860	244	256	188	326	317	189	229	249	196	255	117	228	367	944
122.02	0	862	241	253	185	320	311	186	234	249	194	252	117	227	367	949
122.143	0	863	241	253	186	323	311	187	233	250	195	253	118	226	366	949
122.266	0	870	243	254	186	323	312	187	229	251	194	252	118	225	373	954
122.388	0	876	246	257	186	326	314	189	232	252	195	254	118	224	378	951
122.511	0	868	243	257	189	329	317	191	236	252	197	256	120	227	372	951
122.634	0	865	243	256	189	327	313	189	232	254	196	254	119	226	370	952
122.757	0	867	242	253	186	322	310	187	225	252	194	252	119	225	368	947
122.88	0	866	243	253	186	322	313	187	230	250	194	253	119	227	369	947
123.003	0	865	242	254	188	325	314	189	235	251	195	255	119	229	369	951
123.126	0	869	243	257	190	327	317	191	235	253	197	256	120	229	371	951
123.249	0	873	245	259	191	330	318	190	231	254	197	256	120	230	372	947
123.372	0	866	243	255	188	323	311	187	227	252	196	253	119	227	370	942
123.494	0	862	241	252	187	321	311	188	233	250	195	253	119	227	368	943
123.617	0	858	241	254	187	320	309	188	230	253	195	254	119	228	369	935
123.74	0	860	243	255	187	323	313	189	229	252	195	255	119	228	374	930
123.863	0	849	244	258	188	328	315	189	233	252	196	259	119	230	374	919
123.986	0	835	244	258	190	333	318	191	238	254	199	262	120	232	372	911
124.109	0	826	241	257	188	327	313	189	233	254	197	258	120	229	369	914
124.232	0	818	239	251	186	320	310	186	226	252	194	254	119	227	369	905
124.355	0	811	239	253	186	321	311	187	230	250	195	254	119	227	369	899
124.477	0	803	239	254	187	323	313	188	236	250	195	255	119	228	368	897
124.6	0	799	240	256	188	328	316	189	236	252	196	257	120	229	369	898
124.723	0	798	241	258	189	331	317	191	232	254	197	259	120	230	371	893
124.846	0	783	243	260	189	332	320	192	234	255	198	260	121	231	371	890
124.969	0	767	240	254	183	323	312	190	233	253	197	256	119	226	371	889
125.092	0	760	239	253	183	321	308	187	232	254	195	254	118	225	370	887
125.215	0	761	239	254	186	323	312	187	227	251	194	256	120	227	367	882
125.338	0	759	240	255	187	324	314	189	232	250	195	256	119	227	368	881
125.46	0	769	242	257	189	331	316	190	237	252	196	259	121	229	369	886
125.583	0	766	242	258	190	334	319	191	237	254	198	260	121	231	371	886
125.706	0	763	244	260	191	336	321	193	234	254	199	262	121	232	372	880
125.829	0	760	240	255	185	325	315	189	232	250	196	258	120	227	367	872
125.952	0	766	239	254	186	326	315	189	237	251	197	258	120	227	368	876
126.075	0	761	239	255	187	325	314	189	237	251	197	258	120	229	368	876
126.198	0	755	240	258	188	328	317	190	233	253	197	260	122	230	369	878
126.321	0	750	242	258	189	332	319	192	235	254	200	262	121	232	371	873
126.444	0	733	242	260	190	336	321	195	240	255	201	264	122	234	375	856
126.566	0	716	248	259	185	332	317	194	236	257	202	262	122	230	375	824
126.689	0	733	250	255	182	325	315	191	229	254	198	260	120	229	372	829
126.812	0	757	250	257	185	328	316	190	234	252	199	261	122	231	371	838
126.935	0	772	249	257	188	328	318	192	238	253	201	262	121	232	370	857
127.058	0	779	250	260	189	334	320	193	239	255	202	265	123	234	371	870
127.181	0	775	250	261	191	336	322	196	235	256	203	266	123	236	373	871
127.304	0	781	251	261	191	336	322	194	236	255	203	265	123	234	372	881
127.427	0	829	250	256	187	328	318	193	239	253	201	262	122	231	374	921
127.549	0	841	250	257	190	331	319	193	238	253	202	265	122	236	373	937
127.672	0	832	250	259	192	331	320	193	234	254	202	265	123	238	374	938
127.795	0	828	252	261	193	333	321	195	235	255	203	266	123	240	374	935
127.918	0	826	253	263	196	338	324	197	240	256	205	267	124	242	375	937
128.041	0	800	249	259	190	328	315	194	236	256	204	265	123	238	372	929
128.164	0	779	250	256	190	329	316	192	230	255	202	264	123	238	371	913
128.287	0	768	251	257	192	330	318	192	234	253	202	264	123	238	372	913
128.41	0	793	254	260	192	331	319	194	239	254	203	265	124	238	377	927
128.532	0	795	253	261	193	334	322	196	239	256	205	268	124	241	376	925
128.655	0	801	253	261	192	332	322	195	236	255	205	267	123	240	376	927
128.778	0	793	250	256	190	326	317	192	233	251	202	264	123	237	374	919
128.901	0	776	249	257	192	327	317	192	238	252	203	264	123	238	373	907
129.024	0	768	250	258	192	329	318	193	239	252	203	265	123	239	375	915
129.147	0	775	253	260	191	332	320	195	235	254	204	266	124	240	380	924
129.27	0	729	255	260	192	336	322	195	237	255	205	268	123	241	379	910
129.393	0	722	269	254	185	326	318	194	238	251	203	263	122	237	375	829
129.516	0	726	276	255	181	324	316	195	239	252	201	264	122	237	375	782
129.638	0	734	275	256	184	327	318	193	235	251	200	265	122	238	374	794
129.761	0	741	270	258	187	329	318	194	236	253	202	265	123	239	376	821
129.884	0	766	262	260	190	334	323	196	243	252	204	268	123	240	376	845
130.007	0	773	259	259	191	332	321	196	242	254	205	269	123	239	375	856
130.13	0	764	255	255	188	325	314	192	233	253	202	265	122	236	372	864
130.253	0	758	255	257	189	326	317	191	234	249	202	262	121	236	373	863
130.376	0	764	254	257	189	328	319	193	244	248	203	264	121	236	373	867
130.499	0	764	255	257	191	330	318	194	240	251	204	265	122	237	375	871
130.621	0	762	256	261	192	334	321	194	238	253	205	270	121	238	376	873
130.744	0	766	254	257	187	329	318	192	236	250	203	265	121	235	373	870
130.867	0	770	253	256	189	326	316	191	238	248	202	264	120	235	373	876
130.99	0	776	254	257	188	329	315	191	240	250	203	264	120	233	376	886
131.113	0	770	255	258	190	331	318	192	236	250	204	265	121	236	375	886
131.236	0	768	256	260	190	335	319	194	236	253	205	266	121	238	376	883
131.359	0	773	255	258	191	332	322	193	243	247	204	265	120	235	375	889
131.482	0	768	253	255	188	328	314	191	240	249	203	262	119	233	373	887
131.604	0	765	253	256	189	330	316	190	235	250	203	260	119	233	373	890
131.727	0	768	253	257	189	329	316	192	234	250	203	262	121	234	374	888
131.85	0	772	254	259	191	331	322	194	243	249	204	263	120	236	375	891
131.973	0	767	253	258	189	329	318	194	240	253	204	264	121	234	374	888
132.096	0	761	250	255	187	326	311	190	231	252	202	260	120	231	373	891
132.219	0	759	251	254	187	326	315	190	232	249	202	261	120	231	372	889
132.342	0	768	251	256	187	327	317	191	241	247	202	261	121	232	374	892
132.465	0	763	251	257	189	328	317	194	240	251	203	263	120	234	375	891
132.588	0	765	252	258	188	329	318	194	235	253	204	263	120	233	376	894
132.71	0	770	249	255	182	321	314	192	231	248	201	259	119	227	377	894
132.833	0	764	247	253	186	323	313	190	235	248	201	259	119	229	372	889
132.956	0	761	247	254	186	324	312	191	237	249	200	260	119	230	371	885
133.079	0	762	247	256	186	326	315	192	233	251	200	260	121	231	373	888
133.202	0	764	247	257	187	330	317	193	233	252	202	262	119	231	374	888
133.325	0	761	245	254	184	325	316	192	236	248	201	259	119	227	370	891
133.448	0	746	254	252	177	319	311	191	236	249	198	255	118	225	369	882
133.571	0	786	247	253	182	322	309	189	228	251	197	256	119	224	369	884
133.693	0	786	241	253	183	324	312	189	232	249	197	256	119	226	368	885
133.816	0	779	241	255	184	325	317	191	238	248	198	258	119	228	369	889
133.939	0	767	242	257	184	329	317	192	237	253	200	259	120	229	370	891
134.062	0	768	244	258	186	331	320	194	234	255	201	262	121	229	373	897
134.185	0	770	244	258	181	327	319	193	231	251	199	258	119	224	374	898
134.308	0	758	238	251	178	317	310	189	231	251	196	256	118	223	367	888
134.431	0	757	238	253	179	319	311	189	235	249	196	255	118	224	367	885
134.554	0	751	237	253	181	322	311	188	228	252	195	255	119	225	367	886
134.676	0	756	238	256	182	323	315	190	231	251	197	256	119	225	368	885
134.799	0	749	238	258	183	327	320	191	239	250	198	257	120	227	369	881
134.922	0	738	241	258	184	331	320	193	239	255	201	259	121	228	370	877
135.045	0	752	236	254	178	321	314	192	229	253	198	256	120	224	367	874
135.168	0	758	235	252	179	320	313	189	228	249	195	255	118	223	366	872
135.291	0	762	236	254	180	321	314	189	234	251	197	255	119	224	367	875
135.414	0	760	236	255	181	323	315	189	235	253	198	256	120	225	366	873
135.537	0	767	240	256	184	326	315	191	228	256	199	259	121	228	368	880
135.66	0	768	241	258	184	330	319	192	231	256	200	260	122	229	369	884
135.782	0	771	243	259	185	333	325	195	240	254	203	262	121	230	370	889
135.905	0	762	240	255	179	321	314	193	233	255	199	257	120	226	368	885
136.028	0	761	240	255	180	321	313	190	228	254	198	258	121	227	367	886
136.151	0	759	239	255	181	325	315	189	230	252	198	257	120	228	369	883
136.274	0	763	241	256	183	326	317	192	234	252	200	260	121	230	370	886
136.397	0	766	248	257	185	331	320	194	236	255	202	263	121	231	376	901
136.52	0	762	248	258	186	332	318	195	230	260	203	264	121	234	374	894
136.643	0	764	251	262	188	336	324	197	232	258	204	267	123	237	375	896
136.765	0	765	246	259	183	327	319	197	232	255	202	262	121	233	373	894
136.888	0	761	245	257	183	325	316	194	236	253	202	260	121	232	373	894
137.011	0	764	246	258	185	327	316	193	228	256	202	262	122	235	373	896
137.134	0	766	246	260	186	328	320	194	231	254	202	263	121	237	374	895
137.257	0	773	250	260	188	332	324	198	239	253	204	265	123	238	376	899
137.38	0	770	252	262	189	338	324	199	239	258	207	270	123	242	378	901
137.503	0	777	256	263	191	339	323	201	234	262	209	271	123	243	380	905
137.626	0	777	251	261	186	332	323	200	233	254	206	267	123	238	378	900
137.748	0	781	250	259	187	330	318	197	232	255	205	265	122	239	377	903
137.871	0	778	251	261	189	330	320	199	239	254	205	266	124	241	378	900
137.994	0	789	255	262	189	332	318	197	231	259	206	267	125	241	382	910
138.117	0	786	257	263	191	338	324	201	234	258	209	269	124	246	383	906
138.24	0	791	260	264	193	341	328	203	241	256	210	272	126	248	383	908
138.363	0	784	260	266	193	340	328	205	242	260	211	272	125	246	384	906
138.486	0	788	256	262	189	332	320	201	231	257	208	266	125	243	382	909
138.609	0	789	257	262	192	336	322	198	234	256	207	267	125	244	382	909
138.732	0	794	258	262	194	336	320	200	235	258	209	268	125	246	383	910
138.854	0	787	261	264	194	339	324	202	239	257	211	270	125	248	385	908
138.977	0	789	265	264	196	343	324	204	233	262	212	272	126	250	388	905
139.1	0	786	268	268	199	346	328	205	234	260	213	273	126	251	389	900
139.223	0	769	264	265	190	336	325	204	234	258	211	269	126	245	391	829
139.346	0	774	263	263	192	336	320	201	236	259	210	270	126	244	392	741
139.469	0	787	263	264	195	337	321	201	232	259	209	270	126	245	389	763
139.592	0	794	264	265	197	339	324	201	233	257	210	270	127	247	390	796
139.715	0	803	268	266	199	342	323	204	236	261	212	270	127	252	392	855
139.837	0	794	269	269	198	343	326	207	238	262	213	272	128	251	391	876
139.96	0	799	265	262	194	332	321	203	232	258	210	268	126	246	387	880
140.083	0	799	265	263	197	335	322	200	233	256	209	268	126	248	388	883
140.206	0	798	266	264	196	337	321	201	234	257	209	269	126	250	387	885
140.329	0	797	267	266	199	338	324	203	240	257	211	269	127	251	390	886
140.452	0	806	270	266	200	342	323	204	235	262	211	271	127	252	391	886
140.575	0	806	271	266	197	338	327	204	233	256	211	269	127	251	390	883
140.698	0	811	268	261	193	330	318	202	232	255	208	265	125	247	391	889
140.82	0	801	266	262	195	331	321	200	239	254	208	265	125	247	389	881
140.943	0	808	266	262	196	333	319	199	232	257	208	267	125	249	389	884
141.066	0	810	268	264	199	334	322	200	233	256	208	268	125	250	389	883
141.189	0	780	274	264	197	339	323	202	239	256	209	268	126	251	393	866
141.312	0	734	283	262	191	331	318	202	236	257	207	265	125	246	390	850
141.435	0	775	275	260	189	327	315	200	230	254	205	262	123	245	387	851
141.558	0	805	268	260	195	329	318	197	232	253	206	264	123	245	388	873
141.681	0	812	267	261	195	329	316	198	232	253	206	265	122	246	387	882
141.804	0	811	269	261	197	332	320	199	238	253	207	264	122	245	389	896
141.926	0	814	270	264	197	335	318	199	234	258	208	265	123	243	392	891
142.049	0	806	267	260	195	333	320	200	233	252	205	262	121	242	389	881
142.172	0	805	264	257	191	325	313	198	232	252	204	260	121	239	384	886
142.295	0	798	262	258	192	329	314	196	237	250	204	260	120	239	384	895
142.418	0	804	264	259	193	328	312	197	231	252	203	259	120	238	383	898
142.541	0	799	264	260	193	330	316	198	232	251	204	260	121	238	384	904
142.664	0	802	264	261	194	331	320	197	239	247	205	263	120	238	384	902
142.787	0	797	266	262	193	333	319	201	239	253	205	262	119	238	385	896
142.909	0	798	260	257	188	323	311	198	230	251	203	259	118	234	382	892
143.032	0	806	262	256	188	324	313	196	229	247	202	258	117	232	387	892
143.155	0	799	260	256	187	324	312	195	233	246	202	257	117	232	381	880
143.278	0	795	260	257	190	326	313	196	237	248	202	258	117	232	382	883
143.401	0	805	259	259	190	330	315	196	235	249	202	257	116	232	381	889
143.524	0	805	261	260	191	331	316	197	232	250	204	259	117	233	382	886
143.647	0	800	259	258	189	329	317	199	234	248	203	257	116	230	380	887
143.77	0	791	256	256	185	323	310	197	237	248	200	254	116	227	376	889
143.892	0	797	255	255	184	323	308	196	229	249	201	254	115	225	377	894
144.015	0	808	258	257	183	325	310	195	230	247	199	254	113	222	381	902
144.138	0	794	256	257	186	329	314	196	236	245	200	254	115	225	375	887
144.261	0	794	255	258	187	330	314	197	237	249	201	255	116	224	375	884
144.384	0	802	256	260	188	334	316	198	235	251	202	256	115	225	374	894
144.507	0	803	254	256	183	326	313	197	231	248	199	254	115	221	370	885
144.63	0	800	252	255	181	324	310	195	231	246	198	253	114	220	368	887
144.753	0	790	252	254	182	325	309	195	235	247	197	252	114	219	368	893
144.876	0	795	251	255	185	329	310	194	233	248	198	252	114	218	366	895
144.998	0	795	251	257	184	331	312	194	231	249	198	253	115	219	367	890
145.121	0	796	253	257	185	333	317	195	237	247	198	252	115	220	366	891
145.244	1	790	250	256	181	325	312	196	235	247	197	251	114	216	365	891
145.367	0	797	249	253	179	322	305	194	230	248	196	251	114	215	366	893
145.49	0	783	247	253	180	327	309	192	230	247	195	250	113	214	364	884
145.613	0	776	247	252	182	331	311	191	236	244	196	252	114	216	363	885
145.736	0	775	248	254	183	331	312	194	237	248	196	252	115	217	364	887
145.859	0	783	248	256	184	334	314	193	234	250	197	254	116	217	365	893
145.981	0	783	247	253	180	330	313	195	231	249	196	252	116	214	364	887
146.104	0	783	245	250	178	323	308	192	231	245	193	248	115	210	361	890
146.227	0	790	244	251	178	323	307	192	235	247	193	248	114	209	360	891
146.35	0	790	245	251	179	326	308	190	233	247	193	248	115	209	358	890
146.473	0	792	245	252	181	327	310	190	230	248	192	249	116	212	361	884
146.596	0	791	247	253	181	328	314	193	236	247	194	251	116	212	361	886
146.719	0	788	250	254	181	331	315	195	237	251	195	252	116	214	362	891
146.842	0	792	245	251	177	321	306	192	229	250	193	249	115	210	360	892
146.964	0	790	242	249	175	319	307	190	226	246	192	247	115	210	358	884
147.087	0	787	243	250	176	319	308	192	229	245	192	248	116	211	359	883
147.21	0	783	245	252	180	323	308	191	234	248	193	249	115	212	361	887
147.333	0	789	248	253	180	326	310	191	233	250	194	251	117	214	362	890
147.456	0	790	250	254	182	329	312	192	230	250	195	253	118	216	363	887
147.579	0	789	251	255	183	331	315	192	233	252	196	254	117	217	364	887
147.702	0	783	246	252	178	321	307	191	233	248	195	251	116	214	362	885
147.825	0	790	247	251	177	319	304	191	226	250	194	250	117	215	361	885
147.948	0	762	248	250	178	322	307	191	227	249	194	251	116	217	364	865
148.07	0	731	264	252	177	323	311	192	233	246	195	253	117	219	365	846
148.193	0	769	263	255	183	329	311	192	235	251	197	255	117	221	367	857
148.316	0	776	259	256	185	331	312	193	232	253	198	256	118	223	369	882
148.439	0	774	259	258	187	334	313	194	230	252	199	258	120	224	369	887
148.562	0	766	257	252	183	323	306	191	227	250	196	254	118	220	368	887
148.685	0	758	257	253	185	323	307	189	234	249	196	253	119	222	368	891
148.808	0	765	257	253	185	324	305	189	229	252	197	254	120	223	369	893
148.931	0	770	259	256	187	326	310	192	229	251	197	256	120	225	371	893
149.053	0	771	262	256	187	330	315	193	236	249	199	258	120	227	373	895
149.176	0	777	263	257	188	332	314	194	236	253	202	260	120	229	375	898
149.299	0	775	264	259	191	335	313	195	231	257	201	262	120	229	376	899
149.422	0	775	261	255	185	324	311	194	227	249	200	258	121	227	374	900
149.545	0	789	261	255	185	326	310	192	231	248	199	257	122	226	378	910
149.668	0	791	259	255	187	329	310	192	236	250	200	259	121	229	375	907
149.791	0	792	259	256	187	332	312	193	234	251	201	260	121	230	375	907
149.914	0	794	261	258	188	335	314	193	231	253	201	261	122	232	378	910
150.036	0	802	265	259	190	339	319	196	237	251	203	263	124	231	381	916
150.159	0	790	263	260	188	332	316	196	236	252	202	261	123	230	380	914
150.282	0	794	260	255	188	328	309	191	230	252	200	258	122	229	377	915
150.405	0	794	261	255	188	329	312	192	230	250	199	259	122	231	378	907
150.528	0	791	261	256	190	330	314	194	236	248	201	260	123	232	379	909
150.651	0	786	263	259	190	334	315	195	237	252	203	261	123	234	380	912
150.774	0	794	265	259	192	336	317	196	235	253	204	262	125	235	381	912
150.897	0	796	268	260	193	339	319	198	232	255	205	265	125	237	383	913
151.02	0	791	265	259	191	335	319	196	233	251	203	262	123	233	381	911
151.142	0	785	262	255	187	325	313	196	235	251	202	259	122	232	379	902
151.265	0	796	264	257	188	328	311	193	229	252	202	259	123	231	383	910
151.388	0	796	262	258	190	330	315	194	230	252	202	260	124	233	380	905
151.511	0	795	264	260	191	333	318	194	237	251	202	262	123	235	380	907
151.634	0	791	265	261	191	336	318	196	237	254	205	264	125	236	383	909
151.757	0	799	268	263	193	340	321	198	235	256	206	265	124	237	383	912
151.88	0	797	267	261	191	335	320	198	232	254	205	264	123	236	382	904
152.003	0	793	262	256	187	327	312	194	230	253	203	260	122	232	379	900
152.125	0	784	263	257	189	329	315	193	237	252	202	260	122	233	380	891
152.248	0	788	264	259	191	331	312	194	231	256	202	260	123	235	379	896
152.371	0	789	265	260	191	335	318	195	232	254	202	263	123	236	380	890
152.494	0	788	267	260	192	338	323	197	238	253	204	264	123	238	382	894
152.617	0	783	269	263	194	339	322	198	239	257	207	266	124	239	382	896
152.74	0	787	267	262	192	336	318	197	234	258	206	265	123	236	381	895
152.863	0	783	264	258	188	329	315	194	229	254	202	261	121	234	379	887
152.986	0	781	264	259	190	333	315	194	231	253	202	261	122	235	378	889
153.108	0	782	264	258	190	332	318	195	239	253	203	262	122	236	378	892
153.231	0	788	265	260	192	337	318	196	233	258	205	264	123	238	378	895
153.354	0	790	267	263	193	339	322	196	233	256	205	265	123	238	379	890
153.477	0	789	271	264	195	342	324	198	238	257	207	267	123	240	380	893
153.6	0	779	266	259	189	333	317	198	235	257	204	263	123	235	379	887
153.723	0	781	267	259	192	334	316	193	231	256	204	263	123	235	377	892
153.846	0	790	269	260	191	335	319	194	232	254	204	264	122	233	384	895
153.969	0	789	267	260	192	338	322	196	240	253	204	265	124	237	380	891
154.092	0	789	268	263	194	343	322	198	240	257	207	268	124	239	380	890
154.214	0	792	270	264	196	345	322	199	234	262	207	268	125	241	382	893
154.337	0	790	267	261	191	335	319	198	230	258	205	265	123	237	378	885
154.46	0	790	266	258	188	331	316	196	231	255	205	264	123	237	379	886
154.583	0	786	266	260	193	335	320	195	239	255	204	264	123	237	378	889
154.706	0	782	266	261	193	336	318	195	234	259	205	265	124	239	378	892
154.829	0	784	270	263	194	339	322	197	234	257	206	267	124	240	379	886
154.952	0	789	273	262	196	343	327	199	241	256	208	268	125	241	381	889
155.075	0	790	272	265	195	343	327	201	242	260	209	269	124	241	381	891
155.197	0	800	269	259	190	332	318	196	233	257	206	264	123	236	379	893
155.32	0	804	268	258	191	331	317	195	229	256	204	264	123	236	380	889
155.443	0	798	267	259	192	334	317	194	232	255	204	265	122	237	380	889
155.566	0	793	267	261	193	335	321	197	239	256	207	266	123	239	380	892
155.689	0	800	269	264	194	339	321	198	234	260	207	268	123	241	381	892
155.812	0	804	271	266	196	342	324	199	235	258	208	270	124	242	382	892
155.935	0	804	270	265	195	341	327	200	238	256	209	270	125	242	382	893
156.058	0	793	266	259	190	330	316	197	238	256	207	266	122	237	378	892
156.18	0	797	268	259	192	331	316	195	233	256	206	265	122	238	380	895
156.303	0	806	270	261	193	334	319	194	234	253	206	265	122	237	385	903
156.426	0	798	269	262	193	337	323	196	241	253	207	266	123	239	383	897
156.549	0	792	270	264	194	342	323	198	242	257	208	267	123	241	383	894
156.672	0	801	271	265	196	344	322	199	236	261	209	269	123	242	384	900
156.795	0	800	270	264	193	340	324	199	236	257	209	268	123	239	383	898
156.918	0	799	268	258	189	332	318	195	234	254	206	264	122	237	380	898
157.041	0	794	267	259	192	334	319	194	241	254	206	265	122	237	380	898
157.164	0	801	268	260	195	335	318	194	234	256	206	265	123	238	380	900
157.286	0	802	270	262	195	337	321	196	236	256	207	266	124	241	381	898
157.409	0	802	272	263	196	341	326	198	243	253	209	269	123	242	384	900
157.532	0	798	272	266	197	342	326	199	242	257	210	269	123	241	383	904
157.655	0	803	270	260	190	332	318	197	234	256	207	265	123	237	384	906
157.778	0	807	270	260	192	336	321	194	234	254	206	265	122	237	385	906
157.901	0	801	270	260	195	337	323	195	240	249	206	266	122	239	383	898
158.024	0	797	271	261	196	340	321	197	241	256	207	268	123	240	383	897
158.147	0	803	273	264	196	342	320	198	235	260	209	269	122	242	384	903
158.269	0	805	272	263	196	341	322	196	235	256	208	268	123	240	384	900
158.392	0	801	269	258	191	333	317	196	233	254	207	265	122	239	382	898
158.515	0	798	268	258	193	334	318	195	240	254	206	264	122	238	383	897
158.638	0	808	269	260	194	335	317	193	233	255	206	265	122	240	383	901
158.761	0	808	271	260	195	337	320	197	235	254	207	267	122	240	385	899
158.884	0	808	272	262	195	339	326	197	241	253	209	268	123	242	387	901
159.007	0	801	272	261	195	336	322	197	241	255	208	267	121	240	386	897
159.13	0	800	268	258	191	330	314	194	232	254	206	263	122	236	383	901
159.252	0	798	268	257	192	332	317	192	234	252	205	263	121	237	383	900
159.375	0	799	269	258	192	332	320	193	241	248	206	262	121	237	383	902
159.498	0	798	269	261	193	333	318	196	241	253	206	264	121	238	385	899
159.621	0	804	271	261	194	336	320	196	237	255	208	265	121	239	385	904
159.744	0	799	271	261	194	337	321	195	236	254	207	265	121	237	385	901
159.867	0	801	265	256	189	327	316	194	237	250	205	261	120	234	381	900
159.99	0	793	266	256	190	329	314	191	239	251	206	260	119	234	380	897
160.113	0	799	267	256	191	328	313	191	231	253	204	260	119	233	383	902
160.236	0	807	269	259	190	330	316	192	235	251	204	261	120	232	385	905
160.358	0	805	268	259	191	334	320	194	243	250	206	261	119	233	384	901
160.481	0	804	268	261	194	338	321	195	243	254	207	264	121	235	384	899
160.604	0	800	268	259	192	333	315	192	233	254	204	261	120	231	382	895
160.727	0	766	272	250	185	326	316	193	233	249	202	259	119	230	379	888
160.85	0	777	283	254	185	327	319	192	240	244	202	259	119	230	378	888
160.973	0	790	281	257	188	329	315	191	239	250	203	260	120	231	379	888
161.096	0	801	275	259	188	331	317	193	235	252	203	261	119	233	380	892
161.219	0	828	271	260	192	334	319	194	235	254	205	262	120	233	381	894
161.341	0	839	269	262	193	337	325	196	243	252	207	264	119	233	382	897
161.464	0	826	267	257	187	328	317	195	239	251	205	260	120	229	382	898
161.587	0	814	264	257	189	328	312	191	231	253	203	259	120	228	380	896
161.71	0	806	264	256	189	329	315	192	233	250	204	259	119	229	380	891
161.833	0	800	265	257	189	331	319	192	241	248	205	261	120	230	379	897
161.956	0	802	267	260	191	334	318	195	240	254	206	261	120	232	379	896
162.079	0	805	268	261	193	337	320	196	235	255	206	263	121	233	381	899
162.202	0	802	265	259	191	332	318	194	234	252	204	260	119	231	378	892
162.324	0	809	263	257	189	329	315	193	238	251	205	258	120	229	378	894
162.447	0	806	264	257	191	331	315	194	238	252	204	258	121	230	377	892
162.57	0	805	265	259	190	331	317	194	233	253	204	259	121	231	378	892
162.693	0	806	266	261	192	335	318	195	235	253	205	261	120	233	378	892
162.816	0	771	278	260	191	338	324	196	241	252	206	262	121	233	380	888
162.939	0	748	285	259	184	330	318	195	239	253	205	260	120	232	379	866
163.062	0	758	281	256	184	328	313	192	229	254	202	258	119	229	378	864
163.185	0	768	280	257	184	328	316	193	232	250	202	257	121	229	378	876
163.308	0	784	276	258	187	331	316	193	237	252	203	259	120	232	380	892
163.43	0	808	271	260	190	333	318	195	238	254	204	260	120	234	381	893
163.553	0	827	268	261	191	335	321	196	233	255	204	261	122	234	380	894
163.676	0	819	269	262	192	338	322	196	235	255	206	262	122	235	385	898
163.799	0	814	265	257	186	327	316	195	236	250	203	259	121	229	381	905
163.922	0	806	262	256	188	329	314	192	236	251	201	257	121	231	378	895
164.045	0	805	262	257	188	328	316	192	231	252	201	257	121	231	378	891
164.168	0	805	263	258	188	330	315	192	234	252	201	256	122	233	378	890
164.291	0	801	267	259	189	332	318	195	238	254	203	258	122	232	379	885
164.413	0	802	269	262	190	336	320	196	238	255	204	259	121	233	379	891
164.536	0	822	268	264	192	338	323	196	234	256	204	260	122	232	380	896
164.659	0	812	263	258	186	329	316	193	231	250	200	256	120	230	378	901
164.782	0	806	263	257	188	329	314	192	237	252	201	255	120	230	377	904
164.905	0	806	261	258	188	329	315	191	236	253	201	256	122	231	377	902
165.028	0	814	264	259	188	330	317	193	232	255	202	257	120	231	382	909
165.151	0	804	263	261	189	334	319	195	235	254	203	258	121	234	379	901
165.274	0	803	265	262	190	337	321	196	238	256	204	260	122	235	380	908
165.396	0	809	265	265	192	339	320	197	235	260	206	263	122	234	379	909
165.519	0	804	261	258	188	332	315	193	227	255	201	259	121	232	376	901
165.642	0	801	262	260	188	332	317	193	233	252	202	259	122	234	376	897
165.765	0	799	262	259	190	332	318	195	237	254	203	260	122	234	377	901
165.888	0	805	264	261	190	336	318	197	236	255	205	263	121	237	377	898
166.011	0	806	265	262	191	339	320	197	233	257	205	265	121	238	380	895
166.134	0	799	267	264	192	340	323	198	237	256	207	266	123	239	379	894
166.257	0	794	264	260	190	334	317	194	238	253	204	263	122	236	377	892
166.38	0	799	264	260	190	335	315	194	233	257	203	262	122	238	379	894
166.502	0	801	264	261	190	334	318	194	231	254	204	263	123	239	379	888
166.625	0	800	265	262	191	337	322	197	238	252	205	265	123	241	381	890
166.748	0	795	267	265	192	340	322	199	239	257	207	266	123	242	382	894
166.871	0	802	268	265	194	342	321	199	234	261	208	267	124	242	382	896
166.994	0	795	265	260	190	333	317	196	229	254	205	263	122	239	380	890
167.117	0	798	264	259	191	333	317	194	234	251	204	263	123	239	379	891
167.24	0	795	265	261	191	334	318	194	239	254	204	263	123	239	380	894
167.363	0	811	267	262	191	336	319	196	237	255	206	263	123	238	385	905
167.485	0	812	267	264	192	341	321	197	234	256	207	265	125	240	384	900
167.608	0	810	268	264	193	343	326	200	241	255	207	266	125	241	385	902
167.731	0	801	268	262	192	339	323	199	241	256	206	264	123	238	383	901
167.854	0	803	264	258	187	329	315	196	232	256	204	260	123	236	380	900
167.977	0	804	264	259	190	332	316	193	233	254	204	261	123	236	381	894
168.1	0	805	264	259	191	333	321	194	240	250	203	261	123	238	381	896
168.223	0	801	265	262	192	336	320	197	240	255	205	263	124	239	382	898
168.346	0	806	267	263	193	338	319	197	234	260	206	263	124	241	383	898
168.468	0	807	268	264	194	341	324	199	235	257	207	266	124	241	384	896
168.591	0	806	269	263	192	337	320	199	234	256	206	263	124	236	387	900
168.714	0	798	267	258	187	327	316	197	239	252	204	261	122	235	384	894
168.837	0	792	267	259	191	333	315	194	232	255	204	261	123	237	381	893
168.96	0	793	267	260	193	333	317	194	234	253	204	261	122	238	381	891
169.083	0	797	269	262	192	335	322	197	240	252	205	263	123	239	382	893
169.206	0	795	269	264	194	338	321	199	240	256	207	265	124	241	384	890
169.329	0	803	272	265	195	343	321	201	234	260	207	267	123	241	385	895
169.452	0	794	270	261	191	334	321	200	234	253	205	264	123	238	383	890
169.574	0	801	270	260	188	329	318	198	237	252	205	265	122	236	385	895
169.697	0	795	270	259	192	333	317	196	239	254	206	264	122	239	382	886
169.82	0	801	269	261	193	335	317	197	232	256	206	265	123	241	382	892
169.943	0	803	269	263	194	337	320	198	235	256	206	265	123	241	384	893
170.066	0	807	272	264	194	341	324	200	241	254	208	267	124	242	384	895
170.189	0	798	270	263	193	337	319	199	237	257	209	265	122	239	383	895
170.312	0	800	268	261	192	334	315	195	231	256	205	263	123	237	382	895
170.435	0	800	269	261	192	335	318	196	234	253	206	264	123	239	382	893
170.557	0	810	270	261	193	335	319	198	238	254	207	264	122	239	385	897
170.68	0	815	273	265	194	341	320	199	240	255	209	265	123	237	390	903
170.803	0	809	271	266	194	344	320	200	233	260	209	268	124	242	387	896
170.926	0	807	272	264	194	340	324	200	233	255	208	266	123	241	385	891
171.049	0	809	269	259	189	331	316	199	233	255	206	262	122	238	383	889
171.172	0	807	268	259	192	334	313	195	234	256	206	263	122	238	385	829
171.295	11	807	268	261	191	335	316	196	230	256	206	264	121	238	386	813
171.418	0	806	269	262	193	338	319	197	233	254	208	264	123	236	382	837
171.54	0	816	270	264	194	340	321	199	238	256	208	265	123	238	384	862
171.663	0	811	271	266	196	344	324	200	238	257	210	267	122	240	387	890
171.786	0	809	271	262	189	334	319	199	230	257	207	263	122	236	387	896
171.909	0	802	267	260	188	329	314	196	228	254	205	261	121	235	382	890
172.032	0	807	266	260	191	334	317	194	237	253	206	261	121	235	384	855
172.155	0	803	266	261	191	335	317	196	237	254	207	263	122	235	381	851
172.278	0	805	269	263	193	337	319	196	233	255	207	263	121	236	381	845
172.401	0	806	270	265	194	339	321	197	234	256	208	264	122	236	383	850
172.524	0	810	271	266	196	344	324	200	239	257	209	267	123	235	385	856
172.646	0	813	270	260	189	333	315	198	234	257	206	262	121	232	387	872
172.769	0	813	270	260	188	331	314	194	228	255	204	262	121	231	387	895
172.892	0	802	268	260	192	333	318	194	233	251	204	262	120	233	381	894
173.015	0	805	268	261	192	336	318	196	239	254	205	261	122	237	381	901
173.138	0	808	269	263	194	337	321	197	237	255	207	264	123	237	381	900
173.261	0	807	270	265	195	340	322	199	233	256	208	265	122	239	382	904
173.384	0	805	272	266	195	343	325	199	235	257	208	266	123	238	383	904
173.507	0	801	268	260	189	333	317	198	234	256	207	261	121	235	380	905
173.629	0	806	268	260	191	334	315	195	232	257	206	262	121	236	380	905
173.752	0	802	268	261	192	334	320	195	231	253	206	264	121	237	379	901
173.875	0	803	270	262	193	338	320	198	234	255	207	264	122	238	380	901
173.998	0	804	272	264	195	341	322	199	238	256	209	266	124	240	384	907
174.121	0	817	275	266	195	346	324	200	238	258	210	269	123	240	388	907
174.244	0	812	271	263	190	336	319	198	230	259	206	265	122	238	384	898
174.367	0	810	269	260	193	336	320	196	231	252	207	264	122	238	381	899
174.49	0	809	269	262	193	338	320	197	238	255	207	264	122	240	382	906
174.612	0	817	270	264	194	339	321	198	237	257	209	265	123	241	383	906
174.735	0	810	271	265	196	342	323	199	233	258	209	265	124	243	384	894
174.858	0	812	272	267	196	343	325	199	237	257	210	265	123	243	386	905
174.981	0	815	270	261	190	334	319	200	238	255	208	263	123	240	382	904
175.104	0	822	269	263	194	337	316	197	233	259	208	263	123	241	382	906
175.227	0	818	270	262	195	338	320	198	232	256	208	263	123	242	382	906
175.35	0	818	272	265	195	341	322	199	235	256	208	264	123	244	382	909
175.473	0	812	273	267	197	343	324	202	239	258	211	265	124	245	384	910
175.596	0	822	273	266	196	341	321	202	235	260	211	265	124	245	384	909
175.718	0	817	269	260	192	332	317	199	228	256	207	262	122	242	380	903
175.841	0	818	269	260	193	335	316	196	231	255	207	262	122	241	381	907
175.964	0	816	269	262	194	335	319	197	239	253	208	261	123	241	380	908
176.087	0	826	272	264	194	338	319	200	237	256	208	263	123	241	383	912
176.21	0	823	272	265	195	340	322	200	233	255	209	265	123	243	383	908
176.333	0	819	272	267	197	341	324	202	238	256	209	265	124	243	382	909
176.456	0	813	268	261	190	331	318	200	238	253	208	261	122	239	378	906
176.579	0	814	267	260	190	330	314	198	232	254	206	259	121	238	377	906
176.701	0	816	267	260	192	334	317	196	231	252	205	259	122	239	377	901
176.824	0	833	271	262	192	335	319	198	238	250	206	258	122	237	382	906
176.947	0	826	270	262	192	337	319	198	239	254	207	261	122	239	380	906
177.07	0	823	271	264	194	339	321	200	237	255	209	262	122	241	380	907
177.193	0	821	271	264	193	338	321	202	234	255	208	263	121	239	379	907
177.316	0	815	267	259	188	329	315	199	231	254	205	259	121	236	375	905
177.439	0	811	267	259	191	334	315	196	240	252	205	259	120	236	376	904
177.562	0	814	268	259	191	334	316	195	237	252	205	259	120	237	376	905
177.684	0	815	269	261	191	337	317	196	233	253	205	261	121	239	377	896
177.807	0	827	273	262	191	339	323	198	239	251	206	264	121	238	381	908
177.93	0	818	273	264	193	342	321	199	239	256	207	265	120	239	381	905
178.053	0	811	272	262	193	342	319	198	236	257	205	265	121	238	378	904
178.176	0	806	270	258	191	334	318	194	232	251	203	261	119	237	375	900
178.299	0	803	270	260	191	335	316	195	235	250	204	261	120	237	375	902
178.422	0	801	270	259	190	335	317	196	240	252	204	262	119	237	376	905
178.545	0	797	269	261	192	337	319	197	237	253	204	264	120	238	378	909
178.668	0	796	270	262	193	340	321	198	234	255	205	265	121	238	379	903
178.79	0	794	271	264	193	342	323	198	236	253	206	264	120	238	379	904
178.913	0	800	269	259	191	333	317	196	238	252	204	262	120	236	378	906
179.036	0	807	269	259	190	335	313	196	233	256	204	262	120	235	379	909
179.159	0	807	270	260	190	335	317	196	233	253	204	262	121	235	379	906
179.282	0	805	270	260	193	337	321	198	239	251	205	264	121	236	381	911
179.405	0	806	274	263	192	339	322	199	240	256	207	265	122	237	384	922
179.528	0	810	274	264	194	343	324	199	239	257	207	267	121	237	384	918
179.651	0	801	270	260	189	334	320	200	234	254	204	263	120	235	380	909
179.773	0	797	268	259	189	330	317	198	235	251	203	262	119	235	379	909
179.896	0	796	269	260	191	332	316	196	239	252	204	262	120	236	380	911
180.019	0	804	269	261	191	334	318	198	237	253	205	262	120	237	380	914
180.142	0	789	269	262	193	337	320	199	235	254	204	263	121	238	382	913
180.265	0	786	271	262	195	340	323	200	242	252	206	265	122	239	383	915
180.388	0	789	273	264	193	341	323	202	242	256	207	267	122	239	384	917
180.511	0	795	269	258	191	331	315	197	233	254	203	263	120	235	380	917
180.634	0	795	269	258	192	332	316	196	234	252	203	261	121	236	380	911
180.756	0	794	270	258	192	333	320	196	239	248	203	261	120	236	381	914
180.879	0	792	270	260	193	335	318	199	241	253	205	264	121	238	381	916
181.002	0	800	271	261	194	337	319	200	238	254	206	265	123	238	383	917
181.125	0	806	275	262	194	340	321	202	236	256	207	266	122	239	388	920
181.248	0	815	277	264	192	340	323	202	239	253	207	266	120	234	392	927
181.371	0	800	270	259	189	330	316	201	241	254	205	263	120	235	384	912
181.494	0	799	271	259	193	334	314	198	234	254	204	262	121	237	383	915
181.617	0	799	271	260	193	336	318	199	236	254	205	263	122	238	383	913
181.74	0	804	273	262	196	338	322	202	243	251	207	265	122	240	385	916
181.862	0	801	275	264	196	341	321	202	242	256	209	266	123	242	386	918
181.985	0	808	275	266	198	344	320	204	236	260	210	268	122	243	387	920
182.108	0	802	273	262	194	335	318	200	235	254	206	265	121	239	385	915
182.231	0	805	273	261	195	338	321	199	240	249	209	264	123	241	385	916
182.354	0	801	275	262	196	337	318	200	242	254	208	266	122	242	386	912
182.477	0	803	277	263	198	340	322	202	241	252	209	269	122	245	386	917
182.6	0	810	277	266	199	342	321	203	237	257	210	269	124	248	387	915
182.723	0	817	280	266	200	346	326	204	244	253	211	270	123	248	390	919
182.845	0	811	278	262	194	337	317	203	242	254	210	268	122	243	391	920
182.968	0	809	277	262	198	336	315	199	234	255	208	266	123	245	387	917
183.091	0	809	277	262	198	338	318	199	236	254	208	266	123	245	388	915
183.214	0	814	277	264	200	340	322	202	244	251	209	268	123	248	389	919
183.337	0	810	279	265	200	343	322	203	243	256	212	269	125	250	390	921
183.46	0	815	281	266	201	346	320	204	235	261	212	271	125	250	391	923
183.583	0	822	281	266	199	342	324	204	236	255	212	270	124	246	395	926
183.706	0	812	277	260	194	333	315	201	235	254	209	266	124	245	390	921
183.828	0	805	277	262	198	334	316	199	240	254	208	266	124	246	389	920
183.951	0	808	278	262	198	336	317	198	232	255	208	266	124	248	389	923
184.074	0	811	278	264	199	339	320	199	235	255	208	267	124	250	391	923
184.197	0	814	280	266	201	342	324	202	243	252	211	269	125	252	391	925
184.32	0	822	283	268	201	344	324	202	241	257	212	270	125	250	395	929
184.443	0	813	279	265	196	336	318	201	234	258	209	267	125	247	391	926
184.566	0	807	276	261	195	332	315	197	229	254	208	265	124	246	388	923
184.689	0	804	275	261	195	334	319	197	237	252	207	265	124	248	389	924
184.812	0	805	276	262	196	336	319	197	239	253	207	266	124	247	388	923
184.934	0	807	277	265	198	339	318	199	232	258	208	267	125	250	388	927
185.057	0	809	279	266	198	342	323	201	234	257	209	268	124	250	392	925
185.18	0	821	282	269	198	344	329	201	242	254	211	268	126	247	397	931
185.303	0	805	276	263	193	333	317	199	235	258	207	263	125	246	390	925
185.426	0	807	274	261	195	335	318	196	229	256	207	264	124	247	389	926
185.549	0	804	275	263	195	334	320	196	231	252	206	264	124	247	388	924
185.672	0	808	275	263	196	337	321	197	237	255	207	266	124	248	389	926
185.795	0	805	276	266	198	339	323	198	238	257	208	268	124	250	388	924
185.917	0	807	277	266	198	343	322	199	231	261	209	268	125	251	390	925
186.04	0	805	274	263	192	335	322	198	232	253	206	266	123	247	388	922
186.163	0	806	273	262	194	335	319	196	236	254	205	264	124	248	388	926
186.286	0	807	274	262	194	336	320	196	237	255	206	265	123	247	389	924
186.409	0	814	277	265	194	337	320	196	230	257	207	266	123	246	393	931
186.532	0	805	276	266	197	339	323	199	233	256	207	268	124	249	390	923
186.655	0	807	277	267	197	343	326	200	238	258	208	268	125	251	391	925
186.778	0	801	272	262	191	333	317	198	235	257	205	264	122	247	388	923
186.9	0	803	271	261	191	333	317	195	229	256	205	264	123	246	387	926
187.023	0	806	272	262	193	334	321	194	231	253	204	263	123	246	389	925
187.146	0	813	275	264	193	335	320	195	237	254	206	265	123	246	390	932
187.269	0	803	273	265	194	338	323	197	238	255	207	267	124	248	389	927
187.392	0	812	277	266	195	341	321	199	230	260	207	267	123	247	396	934
187.515	0	804	273	265	193	338	325	199	233	254	206	266	122	245	391	925
187.638	0	798	271	260	190	331	317	197	232	253	205	262	122	244	386	925
187.761	0	797	271	261	192	334	315	195	234	255	204	262	121	245	386	922
187.884	0	798	271	261	193	334	316	194	229	254	203	263	122	246	385	923
188.006	0	798	270	262	193	337	319	195	233	254	204	263	122	247	386	921
188.129	0	807	271	265	194	338	321	197	237	254	205	266	122	248	386	924
188.252	0	806	273	266	196	341	323	198	237	257	207	267	123	249	389	924
188.375	0	801	269	260	190	331	317	197	228	255	203	263	121	245	387	924
188.498	0	797	268	259	189	331	315	195	228	253	203	261	121	242	384	921
188.621	0	798	268	259	191	333	317	195	235	252	203	262	121	242	385	923
188.744	0	804	271	260	191	333	316	195	236	252	203	261	121	242	389	927
188.867	0	799	270	263	191	336	320	195	232	253	203	263	121	244	388	925
188.989	0	798	271	265	193	339	321	198	233	255	205	264	122	245	388	921
189.112	0	799	271	265	193	338	320	199	235	257	205	264	121	243	388	928
189.235	0	797	268	259	190	331	312	196	233	254	204	262	120	241	386	925
189.358	0	792	268	260	191	331	315	194	226	253	202	260	120	242	386	923
189.481	0	789	269	260	191	334	316	195	233	251	202	261	120	242	386	920
189.604	0	792	270	262	193	335	318	196	237	253	203	262	119	243	388	923
189.727	0	794	271	263	194	339	319	197	236	253	205	264	121	244	389	922
189.85	0	792	271	263	194	340	320	198	232	254	205	264	120	244	390	928
189.972	0	793	270	260	188	332	316	196	231	249	202	260	119	240	390	928
190.095	0	793	269	260	191	335	315	196	237	251	203	260	119	240	387	926
190.218	0	793	269	260	192	335	316	197	236	252	204	261	119	242	387	927
190.341	0	792	270	261	193	337	317	198	233	253	204	262	119	242	388	925
190.464	0	790	271	264	194	340	319	199	234	253	205	264	122	244	389	930
190.587	0	800	274	263	191	337	320	200	238	253	206	262	119	240	394	934
190.71	0	792	269	259	190	333	312	196	231	252	203	260	118	239	388	927
190.833	0	789	269	259	192	334	317	197	230	250	203	260	118	239	387	923
190.956	0	787	269	260	191	335	316	196	232	250	204	260	118	240	388	927
191.078	0	786	271	261	194	337	317	198	237	252	205	261	119	242	389	930
191.201	0	790	271	262	195	339	319	199	236	253	205	263	120	242	390	930
191.324	0	802	275	266	194	341	320	200	232	254	205	263	119	240	394	930
191.447	0	785	270	259	188	331	313	198	229	251	203	259	118	237	386	923
191.57	0	782	268	258	189	330	313	198	237	249	203	258	117	236	386	929
191.693	0	788	268	258	191	332	311	197	231	252	202	258	118	238	387	927
191.816	0	792	269	260	192	335	315	198	231	250	203	259	119	237	387	925
191.939	0	786	270	261	194	337	318	198	237	249	204	261	119	239	388	928
192.061	0	784	271	263	194	339	318	201	237	252	205	261	118	240	389	928
192.184	0	787	270	261	192	335	314	200	232	253	205	261	119	237	387	926
192.307	0	788	268	258	188	328	315	199	229	248	202	258	118	235	386	925
192.43	0	781	269	258	189	330	313	198	231	247	202	257	119	236	387	928
192.553	0	790	269	260	191	332	313	198	238	249	203	258	117	235	390	931
192.676	0	787	269	261	192	336	315	199	235	251	203	259	118	237	388	931
192.799	0	790	270	262	192	338	316	199	231	252	204	261	118	238	387	926
192.922	0	789	269	263	192	339	319	202	236	253	205	261	119	238	388	928
193.044	0	782	268	258	188	331	313	200	236	250	204	258	118	235	385	928
193.167	0	789	268	258	189	331	310	200	230	251	202	257	118	234	386	931
193.29	0	796	269	259	188	332	313	199	231	250	202	257	117	233	389	931
193.413	0	788	268	261	191	335	317	199	237	248	203	258	119	237	387	929
193.536	0	783	269	262	193	338	317	201	238	252	204	260	119	238	389	931
193.659	0	791	269	264	193	338	315	202	233	255	204	260	119	238	389	932
193.782	0	791	267	259	188	329	314	200	228	249	201	257	119	235	384	928
193.905	0	787	266	258	189	330	312	199	232	249	201	256	117	235	386	929
194.028	0	781	266	259	191	332	313	198	236	250	202	257	118	235	386	931
194.15	0	795	269	261	191	335	315	199	234	251	203	258	119	235	390	935
194.273	0	791	267	263	192	337	317	200	232	253	201	259	120	237	389	931
194.396	0	790	268	263	194	340	321	201	238	251	204	260	119	239	390	931
194.519	0	782	269	263	192	339	319	201	237	253	204	261	119	238	388	933
194.642	0	787	266	259	188	329	311	200	229	253	201	256	119	235	385	930
194.765	0	788	266	257	189	328	313	198	229	250	200	256	120	237	385	927
194.888	0	792	268	258	191	330	315	197	237	247	201	256	119	236	389	932
195.011	0	797	271	262	191	334	315	199	237	252	201	258	120	235	393	938
195.133	0	791	267	262	192	337	315	199	231	256	201	259	121	239	388	933
195.256	0	792	269	263	194	340	319	200	232	254	203	260	120	241	390	931
195.379	0	790	268	263	192	338	320	201	234	252	203	259	121	238	388	930
195.502	0	783	265	258	187	329	312	199	235	251	200	255	119	236	386	927
195.625	0	789	266	259	190	331	310	196	228	253	199	256	119	236	386	931
195.748	0	784	266	259	191	332	313	195	231	252	199	256	121	237	386	929
195.871	0	789	266	260	191	335	318	197	236	251	200	258	121	240	387	931
195.994	0	784	267	263	194	337	318	198	237	255	202	260	121	240	388	932
196.116	0	792	268	264	195	340	318	200	230	258	203	262	121	242	389	933
196.239	0	785	268	263	192	336	319	199	231	254	203	259	120	241	387	930
196.362	0	786	266	259	189	332	312	198	229	252	200	257	120	239	385	930
196.485	0	781	266	260	191	333	315	197	235	252	201	259	120	240	386	930
196.608	0	794	269	261	192	334	314	197	229	255	201	259	121	240	390	935
196.731	0	782	268	263	194	336	318	198	231	254	202	261	122	243	387	931
196.854	0	790	269	264	195	339	321	201	239	253	204	262	122	245	389	932
196.977	0	779	269	264	193	337	316	201	234	257	203	262	122	244	389	932
197.1	0	780	265	259	192	332	313	197	227	254	202	261	121	242	386	932
197.222	0	783	267	260	192	334	315	197	230	252	202	260	121	244	387	931
197.345	0	786	267	261	194	334	315	199	235	253	202	261	122	245	387	931
197.468	0	784	268	263	195	338	318	200	236	254	204	263	121	247	388	934
197.591	0	783	270	264	195	342	318	202	229	259	205	263	122	248	390	936
197.714	0	781	269	263	195	339	322	201	231	253	205	262	122	246	390	935
197.837	0	791	269	259	190	330	313	199	231	252	203	260	120	243	391	937
197.96	0	785	267	260	192	333	312	197	232	255	202	259	121	245	390	936
198.083	0	783	268	259	194	333	314	199	227	255	202	260	121	246	389	938
198.205	0	784	268	262	195	337	318	199	231	253	203	260	122	247	390	933
198.328	0	793	270	264	196	341	319	201	236	255	205	263	122	249	391	939
198.451	0	804	273	264	197	347	321	202	237	257	206	264	122	248	396	941
198.574	0	815	272	261	192	336	319	199	236	253	202	261	120	241	397	939
198.697	0	796	265	257	192	332	315	197	232	250	202	258	122	240	390	936
198.82	0	803	265	259	193	332	315	196	236	251	202	259	121	241	389	938
198.943	0	800	266	260	193	333	316	198	236	252	202	259	121	242	390	937
199.066	0	799	268	262	195	337	317	199	231	254	202	261	122	244	391	939
199.188	0	798	268	263	196	339	320	200	234	255	204	261	122	245	392	935
199.311	0	800	271	265	197	342	322	201	238	255	205	262	123	246	392	939
199.434	0	788	269	256	189	330	313	200	231	254	202	259	122	242	388	933
199.557	0	801	272	259	190	330	313	197	227	253	201	260	121	241	389	927
199.68	0	805	267	260	192	332	316	196	231	250	202	260	121	243	388	930
199.803	0	797	266	261	194	334	316	198	237	252	202	261	121	245	389	936
199.926	0	802	269	262	195	338	319	199	236	255	204	262	122	245	390	937
200.049	0	810	273	265	195	340	321	200	232	255	205	265	122	245	395	936
200.172	0	796	269	263	194	337	321	200	234	252	204	262	122	243	391	937
200.294	0	791	267	259	192	331	315	199	236	252	204	260	121	242	389	937
200.417	0	794	267	260	193	334	311	197	232	255	204	260	121	243	389	936
200.54	0	792	268	261	194	334	317	197	232	253	204	261	122	244	389	934
200.663	0	795	269	264	195	337	318	200	235	253	205	263	122	244	391	936
200.786	0	794	271	263	196	340	321	201	239	254	207	264	122	245	392	937
200.909	0	801	272	264	193	336	316	202	234	257	205	262	121	241	394	941
201.032	0	796	268	260	193	333	316	197	230	250	203	260	121	241	389	935
201.155	0	792	269	261	194	334	316	198	233	250	204	260	120	241	390	936
201.277	0	788	270	261	194	335	317	199	237	253	205	261	121	243	390	937
201.4	0	795	272	263	197	337	315	200	233	258	206	263	123	245	391	938
201.523	0	798	273	265	197	340	320	201	232	255	207	264	121	246	393	936
201.646	0	797	273	263	194	337	322	202	235	252	206	263	121	243	392	940
201.769	0	790	270	260	190	329	314	199	236	251	204	260	120	240	390	941
201.892	0	793	268	260	194	332	313	197	230	254	205	260	121	241	389	940
202.015	0	792	269	261	194	334	316	198	231	253	203	261	120	242	389	938
202.138	0	792	270	262	195	335	320	200	238	250	205	262	121	244	390	939
202.26	0	790	271	264	196	338	319	202	239	255	207	263	121	244	391	937
202.383	0	799	273	266	197	342	319	202	232	258	207	264	122	244	392	941
202.506	0	795	269	261	191	332	317	201	231	251	204	261	120	241	389	936
202.629	0	792	267	259	192	329	311	198	231	252	204	259	120	241	388	937
202.752	0	792	269	260	192	331	314	197	237	251	203	258	121	240	391	937
202.875	0	791	268	260	193	334	314	198	230	253	203	260	119	241	390	940
202.998	0	789	270	262	194	336	317	200	232	252	204	262	120	243	390	937
203.121	0	790	270	264	195	338	322	201	239	251	205	263	120	244	390	937
203.244	0	783	272	265	196	340	320	201	239	254	207	264	120	244	391	935
203.366	0	782	268	259	189	329	313	200	229	254	203	260	119	240	387	938
203.489	0	785	267	258	190	329	314	198	231	250	203	259	119	240	388	937
203.612	0	783	266	259	192	333	314	197	236	251	204	260	119	240	387	936
203.735	0	784	268	261	193	334	316	199	239	252	204	260	120	242	388	937
203.858	0	793	272	263	194	336	318	200	234	254	205	262	119	241	392	941
203.981	0	789	270	264	194	340	319	201	234	255	207	264	120	243	391	937
204.104	0	790	269	262	192	336	319	202	237	252	206	262	120	241	390	937
204.227	0	786	267	259	191	332	313	198	237	251	206	260	119	240	388	937
204.349	0	785	266	259	193	333	313	198	229	253	206	261	120	241	388	939
204.472	0	784	268	260	192	334	316	200	232	252	205	260	119	242	388	936
204.595	0	792	269	263	194	337	320	202	241	251	207	263	119	243	389	937
204.718	0	790	269	264	195	339	319	202	239	255	208	263	120	244	390	939
204.841	0	785	268	262	192	335	315	201	232	256	206	262	120	241	389	940
204.964	0	782	267	260	191	330	315	200	231	251	204	259	120	240	388	933
205.087	0	790	266	260	192	333	315	199	236	252	206	260	119	241	388	939
205.21	0	788	267	261	193	334	316	201	236	254	205	260	120	241	388	938
205.332	0	788	267	263	194	337	318	201	233	255	206	262	120	244	390	940
205.455	0	787	268	263	196	340	319	203	233	255	208	264	120	244	392	935
205.578	0	793	270	266	194	341	322	204	238	256	209	264	121	243	391	940
205.701	0	788	265	259	189	330	311	201	233	254	205	259	120	240	387	938
205.824	0	785	265	259	190	332	312	199	228	253	203	259	119	239	387	935
205.947	0	784	265	260	191	332	316	200	231	250	204	259	119	240	386	933
206.07	0	791	266	261	193	335	315	200	236	253	205	260	120	240	387	940
206.193	0	789	267	263	194	337	318	201	236	254	206	262	120	243	388	939
206.316	0	788	268	265	195	340	319	202	232	256	207	263	122	244	389	936
206.438	0	784	267	264	194	337	321	202	233	253	206	261	120	241	388	934
206.561	0	789	265	258	188	328	314	201	235	250	204	258	119	239	385	939
206.684	0	786	262	259	189	328	311	201	231	254	203	257	119	238	385	938
206.807	0	783	264	260	190	331	314	199	226	253	203	258	118	239	384	935
206.93	0	781	266	262	193	334	317	201	233	253	203	259	120	240	385	934
207.053	1	789	267	264	194	336	320	202	237	254	205	260	120	241	388	939
207.176	0	789	268	265	195	340	321	203	236	256	206	262	120	242	387	938
207.299	0	789	266	263	189	333	316	203	229	256	203	260	120	238	384	933
207.421	0	788	262	260	187	328	313	200	228	252	202	257	119	237	383	932
207.544	0	794	262	260	188	329	316	201	236	252	202	257	119	236	382	934
207.667	0	795	261	261	191	335	316	199	235	253	202	258	120	238	381	935
207.79	0	806	262	261	191	339	319	199	232	254	202	259	120	238	385	936
207.913	0	812	265	264	192	343	324	201	238	253	203	261	120	238	388	939
208.036	0	802	264	266	192	343	325	203	239	256	204	261	120	239	386	937
208.159	0	806	261	259	187	333	314	201	231	254	201	258	119	236	381	937
208.282	0	808	260	260	189	335	317	199	226	254	201	257	120	237	383	933
208.404	0	803	261	260	191	336	319	199	233	251	201	258	121	238	382	933
208.527	0	802	264	262	193	339	320	201	237	254	202	260	120	238	384	934
208.65	0	807	265	264	194	343	319	202	232	259	203	261	122	241	384	933
208.773	0	803	267	266	195	344	323	204	234	257	204	263	121	240	386	931
208.896	0	797	263	261	189	334	317	201	231	254	202	259	120	238	382	931
209.019	0	796	263	260	189	334	317	202	237	253	201	257	121	238	382	928
209.142	0	798	264	261	192	335	317	200	231	255	202	259	121	237	383	933
209.265	0	802	265	263	193	339	319	200	231	254	202	259	122	239	382	932
209.388	0	799	266	264	195	343	324	202	238	253	204	260	121	241	384	933
209.51	0	800	269	265	196	344	324	203	240	257	205	262	123	241	385	936
209.633	0	806	268	264	194	341	321	203	233	259	204	262	122	239	384	934
209.756	0	803	266	260	189	332	316	200	226	253	202	256	121	237	383	931
209.879	0	800	267	260	192	334	316	199	232	254	201	256	121	237	383	931
210.002	0	795	268	261	194	336	318	200	238	254	202	258	121	239	384	929
210.125	0	803	270	262	195	338	317	200	232	257	201	259	122	240	385	933
210.248	0	798	271	264	196	341	322	201	234	254	203	261	122	241	386	932
210.371	0	799	273	265	197	343	326	202	242	253	203	261	121	242	387	932
210.493	0	794	270	261	192	335	320	201	239	254	202	257	121	237	384	929
210.616	0	794	268	259	191	333	315	198	231	254	199	256	120	236	382	931
210.739	0	800	270	259	193	333	318	196	233	252	199	255	121	236	382	930
210.862	0	812	271	261	195	334	317	197	238	253	200	256	121	236	382	930
210.985	0	819	272	261	196	337	319	199	239	255	200	257	121	238	384	924
211.108	0	825	274	263	197	339	319	200	233	259	202	259	121	237	385	864
211.231	0	820	274	263	197	339	322	199	235	255	201	261	121	234	386	844
211.354	0	826	271	260	193	332	318	197	237	251	199	255	119	231	382	841
211.476	0	823	272	259	193	333	317	196	238	252	199	255	119	230	381	837
211.599	0	828	273	260	193	333	316	196	231	254	199	255	119	229	384	831
211.722	0	827	273	261	194	334	319	198	235	254	199	257	119	229	382	822
211.845	0	836	272	261	196	338	323	198	242	251	200	258	119	231	380	848
211.968	0	829	272	260	194	335	320	199	240	254	200	257	119	229	378	879
212.091	0	829	270	258	193	331	316	194	231	254	197	254	117	228	379	843
212.214	0	827	271	259	193	333	318	193	234	250	197	254	118	226	378	829
212.337	0	830	270	260	193	334	317	195	240	252	197	254	117	226	377	825
212.46	0	831	271	262	195	336	321	197	240	253	199	256	117	227	377	829
212.582	0	832	273	261	195	337	320	197	235	255	199	256	119	227	379	843
212.705	0	829	272	260	194	334	321	197	236	251	198	254	117	225	378	859
212.828	0	828	268	257	189	327	316	197	239	250	197	251	118	225	376	863
212.951	0	832	269	257	191	328	315	194	238	251	197	252	118	224	375	831
213.074	0	831	268	257	192	330	316	193	234	250	195	251	116	223	374	825
213.197	0	833	269	259	194	331	317	196	236	251	196	252	117	223	374	851
213.32	0	837	271	261	195	334	322	197	243	250	198	254	117	226	376	869
213.443	0	840	272	263	195	336	320	197	240	254	198	255	118	228	376	874
213.565	0	833	269	256	190	327	316	193	234	250	195	251	116	222	374	825
213.688	0	830	267	256	190	325	314	192	233	248	194	250	116	220	373	808
213.811	0	827	266	255	191	327	313	191	239	248	195	250	115	219	371	802
213.934	0	833	268	257	192	329	314	193	238	249	195	251	116	220	371	837
214.057	0	831	269	259	193	330	317	194	234	252	195	252	116	223	372	866
214.18	0	831	270	260	193	333	321	194	239	249	196	253	117	224	372	871
214.303	0	828	270	260	194	334	324	194	244	250	197	254	117	223	372	865
214.426	0	830	267	255	190	326	312	191	234	252	196	250	114	219	371	829
214.548	0	826	267	255	190	325	315	190	232	248	195	251	116	218	368	814
214.671	0	823	266	256	190	326	317	190	237	245	195	250	116	219	369	805
214.794	0	824	267	257	191	327	315	193	239	251	196	251	115	221	369	824
214.917	0	832	267	259	193	330	316	193	238	252	197	253	116	222	371	846
215.04	0	831	268	261	193	334	318	193	234	253	197	254	115	222	371	861
215.163	0	826	268	259	192	329	319	191	236	249	196	253	116	221	368	851
215.286	0	824	266	256	190	326	314	191	239	250	197	251	116	218	367	821
215.409	0	829	266	257	190	326	313	191	237	250	196	251	116	218	366	815
215.532	0	827	266	257	190	328	316	192	233	251	196	252	116	219	365	815
215.654	0	828	266	259	192	330	320	193	239	249	198	255	116	221	368	839
215.777	0	830	268	262	193	333	320	196	240	253	200	256	117	224	369	855
215.9	0	835	266	258	192	332	315	193	235	254	198	254	117	221	367	849
216.023	0	831	264	255	189	327	315	191	230	249	197	253	116	220	366	830
216.146	0	831	264	256	190	327	317	191	236	245	197	253	117	221	365	834
216.269	0	832	265	257	191	327	315	194	239	251	197	253	116	222	366	838
216.392	0	841	265	259	192	331	317	194	237	252	199	256	117	224	368	845
216.515	0	841	267	261	192	334	319	194	234	254	200	257	118	225	368	847
216.637	0	849	269	263	194	336	324	196	240	252	201	259	118	224	373	843
216.76	0	837	264	257	190	327	316	193	238	251	199	255	117	222	367	823
216.883	0	837	264	256	191	325	311	191	232	252	198	253	117	222	366	839
217.006	0	839	263	257	189	327	315	191	232	251	197	253	116	223	365	838
217.129	0	838	265	258	192	328	318	193	239	248	199	253	117	223	366	842
217.252	0	839	265	260	193	334	318	195	240	254	200	255	117	226	368	843
217.375	0	846	267	262	194	335	320	196	237	255	201	258	119	228	370	846
217.498	0	844	269	264	194	338	322	197	235	255	202	258	120	227	370	840
217.62	0	838	264	257	188	325	315	194	233	253	199	255	118	223	366	837
217.743	0	836	265	257	191	327	315	192	239	251	198	254	118	224	366	840
217.866	0	838	264	257	191	329	314	192	232	254	200	254	118	225	366	842
217.989	0	840	266	259	191	331	318	194	234	252	200	255	118	227	367	842
218.112	0	839	268	261	193	335	322	196	240	251	201	258	120	228	368	846
218.235	0	839	270	264	194	338	321	197	241	255	202	260	120	230	370	851
218.358	0	840	271	264	196	339	320	198	235	259	203	260	120	229	369	848
218.481	0	838	267	258	192	331	317	193	233	253	200	257	120	226	365	843
218.604	0	837	268	259	192	331	320	193	238	248	200	256	119	227	366	842
218.726	0	837	268	260	194	332	318	194	239	254	201	257	119	228	367	844
218.849	0	840	270	261	194	334	316	196	235	257	202	259	120	231	368	845
218.972	0	843	271	262	195	337	321	197	234	256	203	260	120	231	370	844
219.095	0	845	272	265	197	340	327	198	242	254	203	261	121	231	370	845
219.218	0	839	270	260	193	332	318	193	239	254	201	258	121	229	368	841
219.341	0	843	269	260	194	333	316	193	233	256	202	258	121	230	368	846
219.464	0	847	270	261	194	333	319	195	234	254	201	259	122	231	369	849
219.587	0	850	270	262	196	336	324	196	242	253	203	260	122	233	371	853
219.709	0	846	273	265	196	340	323	198	242	256	204	262	123	235	372	858
219.832	0	848	274	266	198	341	322	198	236	260	205	263	122	235	372	854
219.955	0	843	271	259	195	333	320	194	232	252	201	258	121	230	370	849
220.078	0	835	272	259	195	331	319	194	236	253	201	258	121	232	370	853
220.201	0	835	273	260	196	332	318	195	239	254	202	259	122	232	371	853
220.324	0	838	275	262	196	333	317	196	234	258	202	258	121	233	373	858
220.447	0	839	277	264	198	336	322	197	236	256	203	260	123	236	373	863
220.57	0	841	278	264	200	340	326	198	243	254	205	262	123	236	376	869
220.692	0	834	276	262	198	335	321	196	241	255	203	260	122	234	373	869
220.815	0	842	276	258	195	330	315	192	231	255	201	257	122	230	377	878
220.938	0	836	275	259	196	330	317	193	234	253	200	258	121	232	373	870
221.061	0	833	274	258	196	331	320	194	242	249	201	257	122	233	374	873
221.184	0	836	275	261	197	333	320	196	242	254	203	259	122	234	375	875
221.307	0	840	277	263	197	336	321	197	237	256	202	260	122	236	376	876
221.43	0	842	276	264	199	340	323	198	237	256	204	260	123	235	377	874
221.553	0	842	273	259	196	331	319	195	238	251	202	257	120	231	375	872
221.676	0	837	272	258	196	329	315	194	239	253	201	256	122	232	374	871
221.798	0	841	272	258	194	329	315	194	232	254	201	256	121	232	373	873
221.921	0	843	273	259	196	331	317	195	235	254	200	256	120	233	375	877
222.044	0	847	272	261	196	335	322	197	243	252	202	258	121	234	375	881
222.167	0	845	275	263	198	337	321	197	241	255	203	261	121	236	377	879
222.29	0	846	275	264	199	338	322	198	238	256	204	261	121	235	377	881
222.413	0	842	270	258	195	330	318	195	232	252	201	257	120	231	374	876
222.536	0	840	271	259	194	331	317	194	239	252	200	257	119	232	375	880
222.659	0	840	271	260	195	331	317	196	240	252	201	258	120	232	375	879
222.781	0	848	273	261	196	333	319	197	236	254	203	258	120	233	379	890
222.904	0	846	273	264	195	336	320	197	237	255	203	261	120	234	378	880
223.027	0	842	273	263	196	338	325	198	245	253	204	261	121	234	377	884
223.15	0	840	269	258	194	331	315	196	239	253	202	257	120	233	375	879
223.273	0	841	269	259	195	332	318	196	234	252	201	258	119	232	375	883
223.396	0	839	269	259	194	333	317	197	236	252	201	259	119	232	376	880
223.519	0	840	269	262	195	335	322	199	244	251	203	260	120	234	376	888
223.642	0	841	271	263	196	339	321	199	241	255	205	261	120	235	377	888
223.764	0	843	271	263	196	339	321	199	236	255	203	260	120	234	376	884
223.887	0	839	266	258	192	330	317	196	235	251	202	257	119	231	374	881
224.01	0	836	267	257	193	331	315	196	240	252	202	256	118	231	373	886
224.133	0	836	267	259	194	332	316	196	239	253	202	257	118	232	374	887
224.256	0	838	268	261	194	334	317	198	235	254	202	258	119	232	375	886
224.379	0	838	268	262	194	334	319	199	237	255	204	259	119	233	377	886
224.502	0	837	271	263	197	339	322	200	241	256	204	260	119	234	377	891
224.625	0	833	266	259	189	330	314	199	236	256	202	257	118	230	375	886
224.748	0	833	265	256	190	328	316	196	233	251	200	255	118	229	374	882
224.87	0	831	265	257	191	330	315	195	234	250	201	254	117	229	374	881
224.993	0	829	266	258	193	329	315	196	239	251	201	255	119	229	374	886
225.116	0	831	267	261	193	333	317	198	239	252	202	257	118	230	374	887
225.239	0	833	267	262	194	335	318	199	235	254	202	258	119	231	375	886
225.362	0	833	269	262	195	339	322	199	237	253	203	259	118	230	377	891
225.485	0	831	264	258	187	328	315	198	240	251	201	255	117	226	374	891
225.608	0	826	263	257	188	328	315	196	237	251	200	255	117	227	372	886
225.731	0	828	264	257	190	330	315	195	233	249	200	255	117	227	372	883
225.853	0	828	265	259	191	331	318	197	239	249	201	256	116	229	373	888
225.976	0	828	265	261	193	334	319	199	241	253	202	257	118	229	374	889
226.099	0	834	267	262	193	338	320	200	239	254	203	259	118	231	375	890
226.222	0	829	266	262	191	333	320	199	235	254	203	257	118	228	375	885
226.345	0	825	264	259	189	328	315	198	234	249	202	255	118	227	373	886
226.468	0	825	263	259	191	331	316	197	240	251	202	255	117	227	373	889
226.591	0	830	264	260	191	333	316	197	237	252	202	256	118	229	373	888
226.714	0	826	265	261	192	335	318	199	235	254	203	257	118	229	374	888
226.836	0	827	268	264	194	339	323	200	241	251	203	259	120	231	376	888
226.959	0	831	269	261	192	336	319	201	242	252	203	263	118	229	376	892
227.082	0	834	267	260	190	334	314	198	238	250	202	259	117	227	376	893
227.205	0	828	264	260	190	335	317	197	234	250	200	262	116	230	374	877
227.328	0	827	265	260	193	335	319	198	240	249	202	261	118	232	374	879
227.451	0	829	265	261	193	339	318	199	241	253	204	262	118	233	376	886
227.574	0	835	268	263	194	341	321	201	240	255	205	262	118	234	378	891
227.697	0	833	269	265	196	342	323	202	236	256	205	264	120	234	379	889
227.82	0	826	266	259	190	333	318	201	235	251	203	260	117	230	376	886
227.942	0	824	265	259	191	332	315	199	239	251	202	259	119	230	375	891
228.065	0	829	266	259	192	334	315	198	238	251	202	260	119	231	375	889
228.188	0	828	266	260	192	337	317	198	234	252	202	260	118	232	376	888
228.311	0	826	267	262	195	338	322	199	239	251	204	261	119	234	378	892
228.434	0	826	268	263	195	339	321	201	241	255	205	263	120	235	378	895
228.557	0	833	270	266	197	343	324	203	240	256	207	264	120	235	380	897
228.68	0	826	266	259	190	333	316	200	230	254	203	259	119	232	377	891
228.803	0	821	266	259	192	332	317	199	234	250	202	258	119	232	377	889
228.925	0	819	266	261	194	334	316	198	240	252	203	258	119	232	377	893
229.048	0	826	267	261	194	336	318	200	239	253	203	259	119	233	378	895
229.171	0	824	268	263	195	339	320	202	234	255	204	260	119	235	379	895
229.294	0	823	269	264	196	342	324	203	240	253	206	262	120	236	380	898
229.417	0	822	271	266	196	345	324	204	241	257	207	264	120	237	381	901
229.54	0	824	268	261	190	334	316	203	234	255	205	261	119	232	379	898
229.663	0	822	267	259	192	334	318	201	232	252	203	259	119	233	378	895
229.786	0	823	268	261	193	335	319	200	234	251	203	260	119	233	381	901
229.908	0	824	267	263	194	338	319	201	240	254	205	261	119	234	382	901
230.031	0	829	268	264	196	342	322	202	238	256	206	262	120	236	381	897
230.154	0	829	269	265	196	345	322	203	235	257	207	263	120	237	381	896
230.277	0	826	268	262	191	337	321	203	234	253	204	260	121	234	381	897
230.4	0	826	266	261	192	335	318	201	238	254	205	259	120	234	379	900
230.523	0	832	267	262	194	336	317	200	234	257	204	259	119	234	380	899
230.646	0	831	268	264	194	338	320	201	232	255	205	261	121	237	381	898
230.769	0	831	269	265	196	341	322	202	236	256	206	262	121	238	382	901
230.892	0	833	270	268	198	343	324	205	241	258	208	263	121	237	382	903
231.014	0	839	268	260	191	333	317	202	234	256	204	259	120	233	381	904
231.137	0	840	267	262	192	334	320	200	232	252	203	258	120	233	383	899
231.26	0	833	267	262	194	335	320	198	235	252	203	259	121	235	381	899
231.383	0	833	267	262	196	337	320	201	239	254	204	261	121	238	381	899
231.506	0	840	268	266	196	341	323	203	238	256	206	262	122	238	383	900
231.629	0	839	271	266	198	344	324	203	234	257	206	264	122	240	383	899
231.752	0	835	270	265	196	340	324	203	237	254	206	263	121	237	382	899
231.875	0	831	266	259	191	331	314	202	234	255	204	260	121	235	380	897
231.997	0	827	267	259	194	333	315	199	232	254	203	260	120	235	380	892
232.12	0	820	269	260	195	334	318	198	232	254	202	260	119	237	381	886
232.243	0	821	269	263	196	337	322	201	239	250	203	261	120	239	382	894
232.366	0	822	271	264	197	340	321	202	240	255	204	264	119	241	383	894
232.489	0	824	272	266	198	344	320	202	236	259	207	266	120	242	382	893
232.612	0	820	270	261	193	334	318	202	231	256	204	263	121	239	381	893
232.735	0	827	273	259	189	330	315	201	231	253	202	261	118	236	387	896
232.858	0	817	272	260	195	334	317	198	238	251	203	262	119	237	384	834
232.98	11	817	270	260	195	334	317	199	237	251	203	261	119	235	386	788
233.103	0	816	270	263	196	338	319	200	233	253	204	262	118	233	384	789
233.226	0	818	270	263	196	340	324	201	241	250	206	263	119	236	382	856
233.349	0	819	272	265	199	342	324	203	240	254	206	266	119	238	383	889
233.472	0	821	269	260	192	332	315	203	232	253	205	261	118	235	380	896
233.595	0	819	268	260	195	335	318	199	231	249	203	260	118	235	380	901
233.718	0	818	268	260	195	335	320	199	237	247	203	261	118	235	381	907
233.841	0	823	272	261	196	338	318	202	241	252	205	262	119	236	386	919
233.964	0	818	272	265	196	341	320	202	237	253	205	265	119	236	388	916
234.086	0	805	271	265	197	344	321	203	235	254	206	264	119	237	386	914
234.209	0	797	269	260	193	337	318	202	236	250	204	261	119	234	383	918
234.332	0	794	267	260	196	339	317	201	239	251	204	260	119	236	382	921
234.455	0	803	268	261	194	339	314	201	234	254	205	262	119	236	384	919
234.578	0	801	268	262	197	341	318	202	234	253	205	262	119	237	385	913
234.701	0	800	269	263	196	343	323	203	241	251	206	264	119	239	386	908
234.824	0	804	270	264	195	343	322	205	240	254	207	264	120	239	386	909
234.947	0	806	267	259	190	335	314	202	233	253	205	260	119	236	386	915
235.069	0	810	268	260	192	336	316	201	233	251	204	260	119	234	390	922
235.192	0	805	266	261	193	339	320	200	239	247	205	260	119	236	386	921
235.315	0	801	266	262	195	341	318	203	240	252	206	262	119	238	387	924
235.438	0	812	268	263	197	344	320	204	237	254	207	262	119	239	388	924
235.561	0	814	268	265	194	344	322	205	234	255	207	263	121	239	387	928
235.684	0	813	264	260	190	335	314	202	233	253	204	258	119	235	384	928
235.807	0	809	262	258	190	333	315	203	238	251	204	256	119	234	383	925
235.93	0	813	262	260	193	336	313	200	232	253	203	258	118	235	382	929
236.052	0	810	264	261	194	339	317	200	235	252	203	258	119	237	384	929
236.175	0	796	264	262	195	340	321	202	241	251	204	260	119	238	385	927
236.298	0	795	265	262	194	344	321	203	240	255	206	261	120	238	387	925
236.421	0	808	263	260	191	336	316	203	234	255	204	259	119	236	385	930
236.544	0	811	264	259	187	331	314	201	231	250	202	258	119	233	386	932
236.667	0	802	262	259	191	333	318	200	238	247	202	256	118	234	384	930
236.79	0	798	262	259	191	336	315	199	239	251	202	258	118	235	384	928
236.913	0	807	263	262	193	338	317	201	236	253	203	259	119	236	385	933
237.036	0	808	264	262	193	340	318	203	234	254	204	260	118	238	386	933
237.158	0	807	265	264	193	341	325	204	241	251	205	260	119	237	386	932
237.281	0	800	262	258	188	332	315	201	238	252	202	258	118	234	382	931
237.404	0	805	260	258	188	330	313	202	230	253	202	257	117	235	382	933
237.527	0	802	262	259	189	332	315	200	233	252	202	256	118	235	382	932
237.65	0	805	262	260	192	337	319	201	239	250	202	258	117	237	382	932
237.773	0	800	263	262	192	338	319	202	240	253	204	261	119	238	381	930
237.896	0	809	264	264	193	340	321	202	237	255	205	262	119	237	383	936
238.019	0	816	261	259	187	332	316	200	233	252	202	257	117	232	385	936
238.141	0	809	259	259	187	331	320	202	238	248	202	258	118	233	381	933
238.264	0	804	261	259	190	334	317	199	239	252	202	260	118	235	381	931
238.387	0	807	261	261	191	337	316	201	234	256	204	260	118	235	381	934
238.51	0	809	261	263	192	339	319	201	234	255	204	262	118	237	382	934
238.633	0	810	263	265	192	338	325	204	241	252	206	260	119	237	384	934
238.756	0	802	258	259	187	329	317	202	238	252	204	257	119	233	380	930
238.879	0	803	258	259	186	329	313	201	230	254	203	257	118	233	378	936
239.002	0	802	258	260	188	331	317	200	233	253	202	257	117	234	380	933
239.124	0	815	260	261	190	335	321	201	240	250	204	258	119	234	385	937
239.247	0	807	261	265	192	338	319	202	240	255	205	259	119	235	384	933
239.37	0	808	262	264	193	341	319	203	234	259	205	261	119	237	384	937
239.493	0	805	259	261	189	334	320	203	233	253	203	258	119	234	381	933
239.616	0	806	257	258	187	329	314	202	231	253	202	255	118	232	380	933
239.739	0	800	258	259	185	330	315	202	237	252	203	256	119	233	380	930
239.862	0	810	260	260	190	333	314	200	231	256	203	257	119	233	383	938
239.985	0	806	261	263	190	336	319	201	233	254	203	258	118	234	384	935
240.108	0	805	262	263	191	338	323	202	240	252	205	260	119	236	383	933
240.23	0	802	262	265	191	340	323	205	240	256	206	261	120	236	383	932
240.353	0	802	257	260	186	331	315	202	230	255	202	257	118	234	380	934
240.476	0	802	258	259	185	329	316	201	232	251	202	257	118	233	379	931
240.599	0	805	257	260	187	331	317	201	236	253	203	256	117	234	380	932
240.722	0	803	259	262	190	336	318	201	238	254	204	259	119	234	381	929
240.845	0	813	260	263	191	339	318	202	232	258	205	260	119	236	381	933
240.968	0	820	262	264	192	341	322	203	234	257	206	259	119	236	387	936
241.091	0	823	262	264	187	337	321	206	234	255	206	259	118	232	386	937
241.213	0	813	257	260	186	332	317	202	237	253	205	258	119	232	380	930
241.336	0	816	259	261	187	332	316	203	230	255	204	258	118	233	381	935
241.459	0	816	259	262	188	333	318	203	232	254	203	258	120	234	380	933
241.582	0	820	259	264	192	339	323	204	240	253	206	260	120	237	382	934
241.705	0	817	261	265	193	342	323	204	240	256	207	262	120	238	383	934
241.828	0	819	259	263	188	334	318	204	231	256	205	259	119	235	381	934
241.951	0	816	257	261	187	331	318	202	232	253	204	257	119	235	381	932
242.074	0	819	258	262	189	334	319	202	236	252	204	259	120	235	381	933
242.196	0	816	260	263	192	336	320	203	238	254	205	259	120	237	382	933
242.319	0	827	264	265	194	340	319	203	231	259	206	260	121	237	389	939
242.442	0	825	264	267	194	343	324	204	234	257	206	261	121	237	390	936
242.565	0	820	261	264	190	336	320	206	234	255	205	258	119	235	384	936
242.688	0	816	259	260	187	331	314	204	234	255	204	256	119	235	382	930
242.811	0	818	259	261	189	332	315	201	228	255	203	257	120	235	382	934
242.934	0	817	259	261	190	334	317	200	232	253	203	257	120	237	384	933
243.057	0	820	261	263	192	339	323	203	239	252	204	259	121	238	384	934
243.18	0	818	263	265	193	341	322	204	238	257	206	261	120	239	387	935
243.302	0	819	264	266	192	341	321	205	232	259	207	261	121	238	388	937
243.425	0	815	261	260	187	332	314	202	227	253	202	256	120	234	383	933
243.548	0	817	260	259	189	333	313	203	233	254	203	257	120	235	384	935
243.671	0	814	261	260	191	336	317	201	236	252	203	258	119	235	384	928
243.794	0	815	261	262	193	340	316	200	231	256	202	265	119	240	384	920
243.917	0	810	264	262	193	345	321	201	236	253	203	269	119	246	382	920
244.04	0	824	267	265	193	344	326	203	243	253	206	267	121	242	389	931
244.163	0	812	262	262	189	336	316	203	235	256	204	263	119	240	384	930
244.285	0	812	260	258	188	332	315	201	229	254	203	260	119	238	383	932
244.408	0	811	261	260	190	334	318	200	231	252	203	260	120	238	382	926
244.531	0	813	262	261	192	336	318	201	237	253	205	260	120	239	384	932
244.654	0	815	263	264	191	338	321	203	237	254	205	262	120	240	386	935
244.777	0	814	264	265	193	343	322	203	234	255	205	264	120	241	385	937
244.9	0	813	265	266	193	343	324	205	235	255	206	264	121	241	386	932
245.023	0	812	262	261	188	334	319	203	237	252	204	260	120	237	384	934
245.146	0	806	263	261	190	335	317	202	237	252	204	261	119	238	384	936
245.268	0	815	266	262	191	336	317	201	229	254	203	262	120	238	388	938
245.391	0	808	266	264	191	339	321	203	235	254	205	265	121	241	386	929
245.514	0	810	266	267	193	342	322	204	239	255	206	264	121	242	387	935
245.637	0	811	267	265	192	340	320	206	235	258	208	265	121	241	388	935
[truncated: 706 more rows]

## Sheet: D850
	SNR :	47	49	44	58	50	50	48	52	47	48	50	40	46	53	50
Time	Marker	ch1	ch2	ch3	ch4	ch5	ch6	ch7	ch8	ch9	ch10	ch11	ch12	ch13	ch14	ch15
0.24576	0	873	288	150	199	307	319	185	237	217	190	265	130	230	517	1032
0.36864	0	873	288	150	199	307	319	185	237	217	190	265	130	230	517	1032
0.49152	0	877	284	147	200	301	305	187	251	226	190	264	130	232	516	1041
0.6144	0	879	284	145	199	300	302	187	254	227	190	264	131	233	515	1048
0.73728	0	899	286	147	201	302	306	189	254	230	191	266	134	234	518	1052
0.86016	0	904	287	149	204	306	307	191	253	231	191	267	134	234	519	1049
0.98304	0	909	288	151	203	310	309	192	257	231	193	269	135	237	520	1047
1.10592	0	911	285	145	199	301	302	186	255	227	189	264	133	235	515	1048
1.2288	0	917	286	143	198	299	304	185	249	231	190	264	133	234	516	1055
1.35168	0	914	287	143	198	300	301	186	251	227	190	264	133	235	516	1051
1.47456	0	920	287	146	200	301	304	187	252	231	191	265	134	235	518	1049
1.59744	0	929	289	148	202	304	306	190	256	231	192	267	134	237	520	1051
1.72032	0	928	291	150	202	310	313	189	251	235	193	268	135	237	522	1058
1.8432	0	917	288	142	200	299	301	186	251	227	189	263	133	235	518	1051
1.96608	0	927	288	144	200	299	303	185	251	230	189	263	133	235	517	1050
2.08896	0	928	288	144	199	300	302	186	253	231	190	263	134	234	518	1054
2.21184	0	938	291	144	200	302	303	188	252	230	190	265	134	235	521	1059
2.33472	0	939	293	148	201	305	306	189	252	230	192	267	134	236	525	1052
2.4576	0	937	293	149	202	309	311	189	253	232	191	266	134	236	522	1049
2.58048	0	936	287	142	199	298	303	183	252	230	188	261	132	235	518	1052
2.70336	0	940	286	142	199	297	301	183	248	230	187	262	132	234	516	1055
2.82624	0	940	286	142	199	297	299	183	249	226	187	261	133	233	516	1052
2.94912	0	937	288	144	198	300	303	185	250	229	190	263	133	233	517	1050
3.072	0	939	289	145	201	302	306	187	251	231	189	265	134	234	519	1055
3.19488	0	942	291	149	200	307	310	186	248	233	190	266	134	235	520	1058
3.31776	0	937	286	141	197	298	301	182	247	228	186	261	131	232	514	1047
3.44064	0	935	284	139	196	293	298	181	249	226	183	258	132	231	512	1049
3.56352	0	936	284	140	196	294	297	180	248	227	184	258	130	230	512	1054
3.6864	0	938	285	142	197	295	297	182	248	225	184	260	131	229	513	1056
3.80928	0	939	287	142	198	298	299	183	249	226	185	261	131	231	515	1049
3.93216	0	935	289	145	199	301	304	186	249	230	187	263	132	231	516	1050
4.05504	0	930	284	144	196	301	305	181	248	227	186	261	131	230	512	1052
4.17792	0	928	282	139	194	291	297	179	245	226	182	257	129	228	510	1054
4.3008	0	932	282	139	194	292	297	178	244	224	182	256	130	227	510	1048
4.42368	0	935	284	140	195	293	298	181	246	225	183	256	129	227	513	1049
4.54656	0	938	285	142	196	295	300	182	246	228	184	259	130	227	514	1054
4.66944	0	939	286	143	196	297	301	183	246	227	184	260	131	227	515	1057
4.79232	0	935	285	145	195	300	301	183	249	225	184	260	130	227	514	1048
4.9152	0	932	282	139	194	291	297	180	247	226	182	256	129	226	509	1047
5.03808	0	934	282	140	193	292	298	180	244	226	183	256	129	226	510	1054
5.16096	0	938	283	139	193	292	296	180	245	223	183	257	129	225	510	1056
5.28384	0	939	286	141	194	294	299	181	243	227	183	257	130	226	513	1050
5.40672	0	936	289	144	196	297	302	183	246	229	185	259	130	226	515	1054
5.5296	0	938	285	144	194	297	303	182	245	227	184	257	130	227	513	1056
5.65248	0	936	284	140	193	289	297	178	242	226	181	254	129	224	510	1055
5.77536	0	934	283	139	192	289	297	178	242	224	182	254	128	225	510	1051
5.89824	0	938	284	140	192	291	296	179	244	226	182	256	129	225	511	1052
6.02112	0	939	287	143	194	295	300	181	244	227	184	258	130	225	512	1055
6.144	0	941	289	143	195	297	301	183	245	226	185	260	131	225	515	1054
6.26688	0	928	286	145	195	299	304	180	245	228	185	259	130	226	514	1053
6.38976	0	925	283	139	191	289	299	176	243	228	181	253	128	224	509	1052
6.51264	0	930	282	139	191	287	296	176	241	226	181	253	128	223	508	1054
6.63552	0	932	283	138	191	287	292	176	243	223	180	252	128	223	509	1053
6.7584	0	931	284	141	191	290	298	178	243	226	181	254	128	222	511	1054
6.88128	0	929	286	142	194	294	297	180	248	226	183	255	129	223	513	1056
7.00416	0	936	288	145	195	296	304	183	244	230	184	258	129	224	515	1058
7.12704	0	927	285	145	193	298	303	179	242	228	182	255	128	222	510	1053
7.24992	0	919	281	139	190	287	296	175	243	224	179	251	127	221	506	1051
7.3728	0	904	280	139	190	286	297	175	241	228	179	251	127	221	506	1048
7.49568	0	918	281	139	191	287	296	176	241	225	179	252	128	220	507	1052
7.61856	0	919	282	140	192	292	296	178	243	223	181	254	128	221	508	1051
7.74144	0	926	284	143	193	294	300	180	243	227	181	256	128	221	511	1051
7.86432	0	926	286	144	194	298	302	183	249	227	184	259	130	222	512	1050
7.9872	0	930	284	143	191	297	305	178	243	228	181	254	128	222	510	1051
8.11008	0	930	283	141	189	288	293	175	244	224	179	251	128	219	508	1050
8.23296	0	928	282	139	189	289	297	177	242	225	180	251	128	220	506	1050
8.35584	0	927	282	138	190	289	299	179	242	229	180	252	129	220	506	1049
8.47872	0	931	284	142	191	294	300	180	242	228	181	254	129	221	509	1053
8.6016	0	927	285	144	193	296	301	182	245	228	183	256	130	222	511	1052
8.72448	0	924	285	147	192	300	307	181	245	230	183	257	130	222	511	1052
8.84736	0	933	281	141	188	289	301	177	242	230	181	254	128	220	507	1058
8.97024	0	966	281	142	190	291	301	177	241	227	181	254	129	220	509	1065
9.09312	0	972	282	142	189	291	298	178	244	225	181	254	130	221	511	1061
9.216	0	975	285	145	191	294	303	181	244	230	183	256	130	222	513	1060
9.33888	0	976	287	147	193	298	304	184	249	229	184	259	132	224	515	1058
9.46176	0	974	288	150	194	302	311	183	244	232	185	259	131	224	516	1062
9.58464	0	968	283	143	191	291	301	177	243	229	181	254	130	223	510	1060
9.70752	0	965	283	143	190	289	302	178	243	227	182	253	130	222	512	1061
9.8304	0	965	285	143	191	290	303	178	243	231	182	255	129	222	512	1058
9.95328	0	972	287	145	191	294	304	180	242	231	183	256	131	224	514	1061
10.0762	0	981	290	148	193	297	304	182	244	230	184	259	132	223	521	1062
10.199	0	977	293	150	195	299	310	186	245	233	186	260	132	226	521	1062
10.3219	0	968	288	150	193	299	314	182	244	233	184	258	131	225	517	1063
10.4448	0	968	284	143	190	290	301	178	243	229	181	255	131	224	514	1061
10.5677	0	961	284	142	189	290	300	179	243	229	182	255	130	224	513	1061
10.6906	0	964	286	144	191	291	302	178	244	229	182	255	131	224	514	1062
10.8134	0	968	288	147	193	294	305	181	245	230	183	258	130	225	516	1060
10.9363	0	973	290	149	194	298	308	183	244	233	184	260	132	226	517	1067
11.0592	0	972	292	150	196	303	310	186	246	232	186	262	133	228	519	1062
11.1821	0	966	289	147	192	295	310	179	242	232	183	256	131	226	515	1062
11.305	0	965	287	144	191	290	304	179	243	232	182	254	130	225	513	1058
11.4278	0	968	288	144	190	291	303	179	242	230	181	254	131	225	513	1062
11.5507	0	970	290	146	193	293	301	180	244	227	182	256	131	226	514	1062
11.6736	0	969	291	148	195	296	306	184	246	231	185	259	132	226	516	1062
11.7965	0	970	292	149	197	300	310	185	247	234	187	260	132	227	518	1060
11.9194	0	970	294	153	197	304	315	186	245	235	186	262	132	229	519	1063
12.0422	0	964	290	145	193	294	304	180	244	230	182	257	131	226	515	1062
12.1651	0	965	290	144	193	293	304	180	245	229	183	256	131	227	514	1061
12.288	0	964	290	146	194	294	307	181	244	234	184	259	131	227	513	1062
12.4109	0	972	291	147	195	297	307	183	244	232	184	259	132	228	516	1067
12.5338	0	972	295	150	195	300	306	186	247	230	186	262	132	229	519	1062
12.6566	0	976	295	152	197	305	313	188	248	233	188	264	133	230	520	1059
12.7795	0	973	291	149	194	298	311	183	245	235	185	259	132	229	517	1064
12.9024	0	987	295	144	193	295	305	181	244	230	184	257	131	228	520	1068
13.0253	0	979	292	147	195	297	306	182	244	230	184	258	131	229	517	1062
13.1482	0	979	293	147	195	298	307	185	246	231	186	259	133	228	520	1060
13.271	0	982	295	149	197	301	311	187	248	233	187	261	134	230	521	1066
13.3939	0	987	297	152	199	303	313	189	246	236	189	264	134	232	523	1070
13.5168	0	986	294	151	197	303	312	185	246	234	186	261	132	229	519	1062
13.6397	0	985	291	147	194	294	308	181	244	231	184	256	131	227	516	1061
13.7626	0	985	292	146	194	294	307	182	244	233	183	257	131	228	515	1065
13.8854	0	987	292	146	193	295	306	183	244	231	185	258	131	228	516	1070
14.0083	0	988	294	148	196	299	306	186	247	229	186	260	132	229	518	1066
14.1312	0	990	297	150	197	302	310	187	247	234	188	262	133	230	519	1063
14.2541	0	989	296	153	198	307	316	187	248	234	188	263	134	230	520	1067
14.377	0	986	291	146	194	293	305	181	246	231	184	257	130	228	514	1069
14.4998	0	985	290	144	193	292	304	181	244	228	183	255	131	227	513	1060
14.6227	0	983	292	145	192	292	304	181	246	228	184	256	131	228	513	1060
14.7456	0	986	292	146	194	294	306	183	246	230	184	257	131	227	515	1067
14.8685	0	987	294	148	196	299	308	184	245	232	185	259	132	228	516	1069
14.9914	0	987	295	150	197	300	308	187	248	231	187	261	132	229	518	1062
15.1142	0	981	293	150	196	304	316	184	245	233	185	259	133	227	516	1060
15.2371	0	977	290	143	192	291	306	180	244	232	182	254	130	225	511	1065
15.36	0	976	289	144	192	291	302	179	244	230	181	254	129	226	511	1067
15.4829	0	976	290	145	191	292	304	180	243	229	182	254	130	225	512	1059
15.6058	0	976	291	146	193	296	305	182	245	229	184	256	131	226	515	1059
15.7286	0	979	293	148	196	299	309	185	246	232	186	258	130	226	516	1066
15.8515	0	984	297	148	198	303	312	187	245	235	187	261	132	227	519	1069
15.9744	0	985	295	149	193	300	309	182	244	231	184	257	131	224	518	1059
16.0973	0	987	295	140	191	294	304	181	246	228	183	255	131	223	517	1058
16.2202	0	1000	296	145	189	295	302	181	246	229	182	255	129	221	521	1064
16.343	0	999	294	144	190	296	304	181	242	230	182	257	130	223	518	1066
16.4659	0	995	295	147	192	300	306	184	244	231	185	259	131	223	519	1060
16.5888	0	992	296	149	193	303	309	186	246	233	187	261	132	224	520	1059
16.7117	0	988	292	150	192	306	313	185	246	232	185	260	131	224	518	1063
16.8346	0	990	289	144	190	296	304	181	243	230	181	256	131	222	514	1066
16.9574	0	991	290	144	190	298	304	182	243	229	183	257	130	222	513	1058
17.0803	0	991	290	145	191	299	305	183	246	229	184	257	131	221	515	1058
17.2032	0	995	292	146	192	303	307	186	245	231	185	260	131	222	517	1064
17.3261	0	998	293	148	193	306	307	188	246	230	186	262	132	223	519	1067
17.449	0	999	293	150	193	310	312	187	245	232	187	263	132	225	518	1059
17.5718	0	1003	290	143	190	299	306	181	245	232	182	258	130	222	513	1057
17.6947	0	1001	289	144	188	298	302	182	245	230	182	257	130	221	514	1063
17.8176	0	995	290	144	189	299	302	182	244	229	183	258	129	222	514	1064
17.9405	0	1000	292	144	191	302	304	184	243	229	184	259	130	222	517	1063
18.0634	0	1004	293	148	191	305	307	186	246	230	185	261	130	221	518	1062
18.1862	0	1007	296	149	193	310	311	187	246	233	187	264	131	224	521	1064
18.3091	0	1005	292	147	190	304	307	182	244	229	183	259	129	222	514	1063
18.432	0	1001	289	143	188	296	301	180	244	225	181	256	128	220	512	1063
18.5549	0	1004	288	142	188	297	303	180	244	229	181	256	128	220	512	1063
18.6778	0	1008	288	143	188	299	302	180	243	227	181	258	129	219	514	1065
18.8006	0	998	291	145	189	302	302	184	244	225	183	260	128	220	514	1063
18.9235	0	967	296	145	193	305	305	186	245	229	184	261	128	222	513	1064
19.0464	0	964	296	148	196	311	310	186	248	230	185	262	129	223	513	1061
19.1693	0	958	291	142	192	300	301	182	245	228	180	255	126	221	506	1063
19.2922	0	950	289	138	193	297	295	179	247	224	179	256	126	221	504	1065
19.415	0	941	288	139	194	297	298	179	245	224	178	257	125	221	498	1060
19.5379	0	943	287	139	195	298	299	181	248	226	180	259	126	221	497	1061
19.6608	0	923	287	142	198	301	301	182	247	227	180	260	126	222	496	1060
19.7837	0	903	285	142	199	303	302	183	248	225	182	262	126	222	496	1060
19.9066	0	871	284	144	200	307	303	183	252	223	182	265	126	225	487	1050
20.0294	0	829	277	138	195	296	298	180	252	225	181	259	123	223	479	1040
20.1523	0	793	274	137	195	295	297	178	250	223	178	260	123	221	476	1036
20.2752	0	754	272	137	195	294	293	178	250	222	179	258	123	220	475	1023
20.3981	0	747	272	138	195	298	296	180	251	222	182	259	123	219	476	1019
20.521	0	760	274	140	197	299	299	183	253	225	183	261	125	218	476	1019
20.6438	0	784	276	142	200	302	301	186	252	226	183	265	125	218	480	1023
20.7667	0	796	273	143	197	306	302	184	252	226	183	261	124	217	478	1024
20.8896	0	790	270	137	195	295	299	181	249	224	181	257	124	215	478	1029
21.0125	0	810	270	138	195	296	299	183	250	226	182	257	125	217	481	1031
21.1354	0	827	271	137	195	297	299	182	246	227	182	256	124	216	483	1036
21.2582	0	858	273	140	198	302	301	185	248	225	183	258	127	216	487	1038
21.3811	0	870	275	143	198	302	304	187	248	230	185	259	126	217	491	1040
21.504	0	874	276	144	198	307	309	188	250	230	185	261	126	218	492	1036
21.6269	0	885	276	139	195	297	300	183	247	228	182	256	127	216	492	1039
21.7498	1	878	275	139	194	297	296	184	248	225	181	256	126	216	491	1035
21.8726	0	880	275	141	194	297	300	184	247	227	183	257	126	217	491	1036
21.9955	0	881	276	141	197	300	300	186	252	225	184	259	126	217	493	1033
22.1184	0	882	281	143	198	303	306	189	246	232	185	260	128	219	494	1037
22.2413	0	878	282	146	200	306	305	190	249	229	186	262	129	220	498	1037
22.3642	0	877	280	146	199	307	309	187	248	230	185	259	128	220	494	1036
22.487	0	875	277	140	197	296	302	183	246	231	182	256	126	218	491	1034
22.6099	0	877	276	140	195	296	300	183	244	228	182	255	126	219	490	1040
22.7328	0	872	274	140	195	298	298	184	247	225	182	255	127	219	492	1036
22.8557	0	875	277	141	196	302	303	187	248	228	184	258	128	218	494	1038
22.9786	0	885	279	145	198	304	306	189	249	231	185	260	129	219	497	1038
23.1014	0	890	281	146	199	308	308	191	247	233	186	261	130	221	498	1043
23.2243	0	863	277	144	197	303	305	184	248	230	183	257	128	220	493	1031
23.3472	0	862	275	138	196	296	301	183	248	227	182	254	127	219	491	1032
23.4701	0	882	276	139	195	297	300	182	249	228	181	254	128	218	491	1036
23.593	0	888	277	141	195	299	301	184	246	229	182	256	127	219	492	1039
23.7158	0	885	279	142	196	302	301	186	248	227	184	258	129	219	495	1035
23.8387	0	894	281	144	198	305	307	188	249	232	185	260	129	221	497	1033
23.9616	0	892	283	148	199	311	311	190	249	233	186	262	130	223	500	1038
24.0845	0	890	279	141	194	300	304	184	246	231	181	256	129	221	495	1038
24.2074	0	909	283	141	195	297	300	184	244	228	181	256	128	219	505	1038
24.3302	0	902	279	141	195	299	302	185	247	228	181	257	127	218	498	1029
24.4531	0	904	281	141	197	302	303	186	249	232	183	257	129	221	498	1037
24.576	0	907	284	143	198	304	304	189	249	230	184	260	130	221	501	1043
24.6989	0	961	289	145	200	307	306	190	250	231	185	261	131	223	507	1058
24.8218	0	989	294	148	201	310	313	190	250	231	185	260	131	225	507	1063
24.9446	0	1012	292	140	201	301	305	187	245	233	182	256	130	224	506	1071
25.0675	0	1021	292	142	200	302	304	186	246	231	182	256	130	225	508	1066
25.1904	0	1015	291	143	199	302	304	187	246	231	182	257	131	225	506	1060
25.3133	0	1001	293	144	200	305	307	190	250	232	183	259	131	226	508	1057
25.4362	0	997	294	148	201	308	310	191	249	234	185	261	133	227	510	1056
25.559	0	957	296	148	202	312	313	192	248	235	187	264	133	228	510	1050
25.6819	0	903	292	146	197	309	311	189	248	231	184	260	133	227	501	1040
25.8048	0	919	292	141	196	299	303	187	249	230	182	258	131	225	504	1038
25.9277	0	933	290	142	196	301	304	186	249	230	182	258	132	224	500	1041
26.0506	0	937	290	142	197	303	303	187	249	229	182	259	133	225	499	1041
26.1734	0	918	290	145	199	306	308	190	248	233	184	260	133	226	503	1036
26.2963	0	893	292	146	201	308	310	192	251	234	185	262	133	228	506	1030
26.4192	0	905	294	147	202	313	314	193	251	236	187	264	134	230	509	1036
26.5421	0	911	288	144	199	304	309	188	248	232	182	258	132	228	502	1033
26.665	0	911	286	141	198	300	305	187	248	229	182	257	131	227	502	1030
26.7878	0	912	287	140	197	300	303	187	251	231	183	257	131	226	501	1027
26.9107	0	920	287	142	197	303	305	188	249	231	183	259	132	226	503	1033
27.0336	0	933	291	144	199	306	306	190	250	229	184	260	133	227	509	1035
27.1565	0	941	295	146	200	307	309	191	250	233	186	262	133	226	516	1033
27.2794	0	900	294	146	201	314	314	194	253	235	187	265	133	227	510	1033
27.4022	0	862	293	143	199	306	308	188	251	231	183	261	132	226	502	1030
27.5251	0	877	292	140	198	302	303	187	249	231	182	259	132	225	501	1028
27.648	0	897	294	138	198	303	304	186	251	228	183	260	132	224	507	1028
27.7709	0	905	296	141	197	304	305	188	253	229	184	260	132	222	516	1012
27.8938	0	900	294	142	199	307	308	190	253	232	185	262	133	224	509	1012
28.0166	0	889	295	142	202	307	307	191	254	230	186	265	133	225	508	1009
28.1395	0	885	296	145	202	313	309	191	255	229	186	265	133	225	506	1006
28.2624	0	858	292	138	201	301	304	186	255	229	183	261	131	225	498	995
28.3853	0	865	293	140	201	302	303	185	253	229	183	260	131	225	498	1007
28.5082	0	874	292	139	201	302	300	186	252	227	183	259	131	225	500	1007
28.631	0	881	295	142	202	302	304	189	251	229	185	261	131	225	501	1006
28.7539	0	882	297	143	203	306	306	190	254	231	187	262	133	225	503	1012
28.8768	0	885	298	144	204	309	310	191	253	233	188	265	133	226	505	1015
28.9997	0	880	295	143	202	306	308	187	251	232	185	259	131	224	502	1013
29.1226	0	876	296	140	199	298	302	186	251	227	184	256	130	221	506	1012
29.2454	0	860	294	140	199	299	301	187	253	228	183	256	131	222	503	1003
29.3683	0	866	295	139	201	299	302	187	250	227	183	257	130	222	504	1011
29.4912	0	868	296	141	201	303	302	187	250	227	184	257	131	223	507	1012
29.6141	0	869	296	142	202	303	305	189	251	230	185	259	131	223	508	1014
29.737	0	854	298	144	203	308	306	192	256	229	187	261	133	223	509	1012
29.8598	0	856	293	142	201	301	306	187	251	229	182	257	130	223	504	1010
29.9827	0	836	291	137	199	295	296	185	251	224	180	253	129	220	503	1005
30.1056	0	837	291	138	198	295	300	183	248	226	180	252	129	220	501	1005
30.2285	0	862	296	138	196	295	298	185	251	226	181	254	129	219	511	1012
30.3514	0	858	294	141	197	298	300	185	248	227	181	255	130	217	509	1013
30.4742	0	858	293	142	197	301	301	187	250	227	183	257	129	219	507	1009
30.5971	0	878	295	143	199	305	305	189	249	230	184	256	130	220	509	1010
30.72	0	866	289	140	197	297	304	183	248	230	181	252	128	218	503	1003
30.8429	0	856	287	137	195	293	298	181	247	225	179	251	127	217	499	1005
30.9658	0	851	287	136	193	293	293	181	249	223	179	251	127	216	498	1002
31.0886	0	881	292	137	193	292	298	183	247	225	180	251	126	215	507	1004
31.2115	0	871	289	140	194	296	297	184	251	224	181	252	128	215	503	1005
31.3344	0	875	290	140	195	299	302	186	246	227	181	254	128	216	501	1015
31.4573	0	920	293	142	198	304	302	187	248	226	181	255	128	217	502	1037
31.5802	0	961	293	138	196	294	300	184	248	224	180	252	127	217	501	1054
31.703	0	969	291	136	196	291	299	181	246	227	178	250	126	217	503	1061
31.8259	0	951	291	135	194	291	296	182	244	224	179	250	125	217	498	1045
31.9488	0	928	291	136	193	293	295	183	246	222	179	251	127	217	500	1025
32.0717	0	940	298	139	192	296	298	184	247	225	180	252	127	214	513	1029
32.1946	0	930	292	140	195	298	299	187	252	224	181	256	128	216	504	1026
32.3174	0	912	288	140	193	299	302	183	246	227	180	253	126	216	498	1023
32.4403	0	905	286	135	191	290	292	181	246	221	178	250	126	215	495	1018
32.5632	0	913	286	134	191	291	295	181	246	222	178	250	126	215	496	1023
32.6861	0	918	285	135	192	291	294	180	247	224	179	250	126	215	497	1021
32.809	0	921	286	137	193	294	295	182	247	223	180	252	125	215	498	1025
32.9318	0	923	288	139	193	296	297	184	246	224	182	253	127	216	499	1023
33.0547	0	932	290	141	195	300	302	186	248	227	182	256	127	216	501	1023
33.1776	0	934	288	141	193	300	305	184	248	226	182	253	126	215	499	1021
33.3005	0	927	286	135	189	289	296	180	245	225	179	249	125	214	497	1023
33.4234	0	903	284	134	190	289	291	180	246	220	178	249	124	214	496	1017
33.5462	0	925	289	136	188	289	295	179	245	223	180	248	124	212	505	1022
33.6691	0	927	287	137	190	292	297	183	245	224	180	251	125	213	499	1021
33.792	0	932	288	138	190	296	297	184	246	223	181	253	125	215	501	1027
33.9149	0	934	290	141	193	298	300	186	246	226	183	255	126	215	504	1026
34.0378	0	920	289	142	192	301	305	184	247	226	182	253	127	216	501	1022
34.1606	0	920	286	135	189	290	295	181	246	224	180	248	125	213	498	1022
34.2835	0	919	285	135	188	289	295	180	244	224	179	248	125	213	498	1026
34.4064	0	916	284	135	189	288	292	180	245	220	179	249	125	213	499	1018
34.5293	0	920	287	137	189	293	297	183	245	225	181	250	125	213	502	1017
34.6522	0	918	289	140	192	296	298	185	249	225	182	253	127	214	504	1024
34.775	0	915	290	142	193	298	301	187	248	228	184	255	127	214	506	1026
34.8979	0	897	290	143	194	303	303	186	248	225	183	254	127	215	506	1017
35.0208	0	925	291	136	188	290	299	181	247	224	181	249	126	211	514	1019
35.1437	0	923	287	136	189	290	295	181	246	226	180	248	125	211	507	1021
35.2666	0	919	286	135	190	291	295	181	245	223	179	249	126	213	503	1021
35.3894	0	929	289	136	191	295	295	184	249	223	181	252	127	213	505	1013
35.5123	0	927	290	142	192	300	304	187	250	229	184	253	129	212	506	1015
35.6352	0	930	292	141	194	301	306	189	249	231	186	257	129	214	508	1021
35.7581	0	929	294	145	194	306	312	188	247	232	187	258	129	216	507	1022
35.881	0	925	290	139	191	296	302	183	247	226	183	252	128	215	504	1013
36.0038	0	925	288	139	192	295	301	184	249	226	183	252	128	215	505	1015
36.1267	0	931	287	139	191	297	300	184	250	229	183	253	128	215	506	1019
36.2496	0	933	289	141	192	299	300	185	249	226	184	255	129	216	507	1024
36.3725	0	952	295	141	192	302	302	189	251	228	186	256	130	215	521	1026
36.4954	0	954	294	145	194	305	309	190	252	233	188	259	131	213	518	1025
36.6182	0	942	294	147	195	310	314	190	252	233	188	260	130	216	511	1025
36.7411	0	917	290	139	193	299	303	185	250	230	184	258	130	216	506	1025
36.864	0	931	291	141	194	299	303	185	249	229	186	255	131	217	509	1021
36.9869	0	935	292	140	193	300	304	186	251	230	185	257	130	217	509	1020
37.1098	0	951	294	143	196	303	307	189	251	233	188	258	132	218	512	1025
37.2326	0	953	294	146	198	306	306	190	251	231	188	260	133	219	515	1025
37.3555	0	948	296	148	198	310	310	193	254	232	191	262	134	220	517	1023
37.4784	0	933	291	145	196	306	313	188	250	234	188	257	132	219	512	1021
37.6013	0	936	291	140	194	300	303	187	252	231	186	256	133	219	510	1025
37.7242	0	932	292	142	195	300	301	186	252	228	186	257	132	219	511	1025
37.847	0	929	293	143	196	301	305	189	249	231	186	257	132	219	510	1019
37.9699	0	930	295	144	197	306	308	190	253	232	189	260	133	220	512	1019
38.0928	0	938	297	146	199	308	311	193	252	235	189	264	133	222	512	1025
38.2157	0	964	301	148	202	312	311	194	253	233	191	266	134	224	516	1032
38.3386	0	994	300	146	201	307	312	188	252	231	187	262	133	223	513	1038
38.4614	0	1024	300	142	199	299	306	185	251	232	186	258	132	221	515	1050
38.5843	0	1044	299	141	200	301	303	185	252	230	186	257	132	221	513	1054
38.7072	0	1083	301	142	203	303	302	185	252	227	187	258	133	222	515	1064
38.8301	0	1084	304	144	206	304	306	188	252	231	188	258	133	222	518	1060
38.953	0	1078	305	145	206	307	309	191	253	231	191	259	133	222	521	1059
39.0758	0	1068	307	148	206	311	313	193	252	236	191	262	135	223	523	1061
39.1987	0	1053	301	147	204	310	312	189	251	233	189	257	133	221	518	1059
39.3216	0	1033	296	142	201	299	304	185	250	228	185	253	133	219	515	1053
39.4445	0	1031	295	140	201	299	305	185	249	231	186	253	131	220	514	1045
39.5674	0	1035	296	141	199	299	303	185	248	229	185	256	131	220	514	1053
39.6902	0	1032	298	143	200	303	304	187	249	227	187	257	133	221	515	1051
39.8131	0	1026	300	144	202	304	306	189	249	231	188	258	132	221	517	1051
39.936	0	1023	302	146	202	308	306	191	255	230	189	260	134	222	518	1050
40.0589	0	1015	297	146	201	308	308	189	250	233	187	257	133	221	514	1047
40.1818	0	1011	293	140	199	297	298	184	251	226	186	254	132	219	512	1042
40.3046	0	1006	294	140	197	298	301	185	248	227	184	254	131	219	511	1043
40.4275	0	1003	293	140	198	299	303	185	248	230	185	254	131	219	512	1042
40.5504	0	1006	295	142	200	302	304	187	247	230	185	256	131	218	514	1043
40.6733	0	1008	298	144	201	304	303	187	249	228	187	257	132	219	516	1043
40.7962	0	1008	300	145	203	306	308	191	251	232	189	259	133	220	519	1044
40.919	0	999	295	144	199	305	309	189	251	230	187	258	132	220	514	1041
41.0419	0	1000	295	139	199	298	301	185	250	229	185	255	130	219	512	1040
41.1648	0	999	294	140	198	298	298	184	250	226	185	254	130	218	512	1036
41.2877	0	997	293	140	198	300	301	185	249	227	186	255	131	219	513	1037
41.4106	0	1003	297	140	199	302	303	186	250	230	187	256	131	219	518	1034
41.5334	0	998	297	143	199	304	305	189	248	230	188	259	132	219	516	1035
41.6563	0	992	295	143	199	306	302	186	252	227	186	258	131	219	514	1030
41.7792	0	989	292	138	197	296	300	184	248	225	185	255	129	218	511	1031
41.9021	0	989	292	139	198	297	299	184	250	227	185	255	130	217	512	1032
42.025	0	989	293	138	198	296	299	184	246	226	185	254	129	218	512	1040
42.1478	0	988	294	140	198	300	298	185	248	225	186	256	131	219	514	1037
42.2707	0	985	296	141	200	303	303	187	249	229	188	258	131	219	516	1036
42.3936	0	971	292	140	198	302	300	184	248	227	185	254	129	219	512	1037
42.5165	0	978	290	137	195	294	297	181	245	225	183	251	128	217	510	1040
42.6394	0	975	289	137	195	294	295	181	243	223	183	252	128	218	510	1033
42.7622	0	976	291	136	195	296	296	182	246	224	183	253	127	218	509	1039
42.8851	0	992	297	139	195	299	298	184	245	226	183	254	129	216	522	1053
43.008	0	998	294	140	197	300	298	185	247	226	185	256	129	218	516	1056
43.1309	0	989	291	140	195	302	299	184	247	222	183	253	128	219	514	1047
43.2538	0	1002	289	135	193	292	294	180	246	222	181	249	127	218	510	1050
43.3766	0	1004	287	133	193	290	291	177	243	223	180	247	126	217	511	1052
43.4995	0	1013	287	133	194	288	290	179	241	223	180	247	126	218	511	1060
43.6224	0	1014	288	136	193	292	290	179	243	220	181	249	125	218	512	1053
43.7453	0	1009	289	137	193	294	294	182	244	223	181	251	126	219	515	1054
43.8682	0	1010	291	137	196	297	297	184	244	225	182	252	126	220	517	1059
43.991	0	1009	290	141	195	301	299	183	244	224	183	253	126	219	517	1060
44.1139	0	999	284	135	191	290	293	178	242	221	180	247	126	217	511	1050
44.2368	0	995	283	132	190	286	289	177	243	219	178	245	125	216	509	1049
44.3597	0	1000	283	132	189	286	288	178	241	221	178	245	124	215	509	1055
44.4826	0	1003	283	133	190	288	288	178	241	219	178	246	124	216	510	1057
44.6054	0	1013	289	134	189	290	290	178	242	220	179	247	124	213	522	1051
44.7283	0	1009	288	137	191	293	294	181	243	224	182	248	124	213	522	1047
44.8512	0	1005	286	138	193	298	300	184	243	226	183	251	125	214	519	1053
44.9741	0	998	283	136	190	291	294	177	241	222	180	246	124	213	512	1054
45.097	0	994	281	133	189	284	290	176	239	220	178	244	123	213	510	1052
45.2198	0	993	279	132	187	285	288	175	242	220	178	244	124	212	508	1044
45.3427	0	994	279	132	189	286	289	176	240	221	179	245	123	211	507	1051
45.4656	0	996	279	134	190	288	290	178	241	221	180	246	124	211	509	1048
45.5885	0	1002	279	137	189	292	294	181	240	224	181	248	125	212	511	1045
45.7114	0	1005	281	138	190	295	294	182	246	224	184	250	126	213	514	1047
45.8342	0	1015	277	139	189	297	300	180	241	225	183	248	125	212	512	1048
45.9571	0	1016	274	134	186	287	289	177	241	220	180	244	124	209	506	1044
46.08	0	1012	274	133	187	286	290	177	239	220	179	246	125	209	503	1045
46.2029	0	1007	275	134	186	287	289	178	242	223	180	247	125	209	505	1042
46.3258	0	1010	278	136	189	291	293	179	239	224	181	248	124	210	508	1047
46.4486	0	1010	279	137	189	293	293	181	240	223	182	250	127	212	510	1045
46.5715	0	1008	281	137	191	296	298	184	241	226	183	252	126	212	511	1048
46.6944	0	982	278	138	189	295	301	181	240	226	182	250	126	212	504	1044
46.8173	0	962	277	133	189	287	293	178	240	223	181	248	125	213	501	1047
46.9402	0	976	278	135	188	289	289	177	242	221	180	248	125	214	501	1047
47.063	0	974	279	136	189	290	293	180	240	224	181	249	125	215	503	1049
47.1859	0	938	281	137	191	294	293	181	246	223	183	250	127	216	506	1039
47.3088	0	916	282	138	193	297	299	184	242	228	184	253	127	216	507	1021
47.4317	0	896	281	143	194	302	301	184	243	227	184	254	128	216	508	1002
47.5546	0	865	276	135	191	289	295	179	243	224	181	249	126	215	501	979
47.6774	0	847	275	135	189	287	295	180	241	227	181	248	126	215	500	974
47.8003	11	837	274	134	189	288	294	179	240	224	181	248	125	215	500	974
47.9232	0	847	279	135	189	290	293	180	242	222	181	251	127	215	506	976
48.0461	0	832	284	138	190	295	297	183	244	227	182	253	127	214	515	981
48.169	0	822	284	142	194	297	298	185	249	226	185	257	128	215	511	976
48.2918	0	820	283	145	197	303	306	187	244	232	187	258	128	218	508	967
48.4147	0	802	278	138	192	294	299	183	245	227	182	252	127	218	502	958
48.5376	0	806	276	135	191	289	295	180	244	224	181	250	126	216	501	961
48.6605	0	810	277	136	192	289	294	181	245	226	181	251	127	216	500	956
48.7834	0	820	278	137	193	291	297	182	242	227	182	252	127	218	501	958
48.9062	0	814	280	138	193	295	297	183	244	225	183	254	129	218	504	954
49.0291	0	810	282	141	196	298	301	186	245	229	185	256	130	220	506	955
49.152	0	780	284	144	197	303	306	190	247	232	187	259	131	222	509	956
49.2749	0	740	288	143	193	304	307	186	245	232	186	258	130	221	505	951
49.3978	0	752	289	137	190	291	299	183	243	227	183	253	129	220	502	945
49.5206	0	771	291	137	190	292	298	183	246	225	183	253	129	220	501	944
49.6435	0	777	294	138	191	293	297	183	247	229	183	255	130	221	503	947
49.7664	0	788	299	138	191	297	301	185	243	230	184	256	131	221	506	952
49.8893	0	798	302	143	193	301	301	188	247	228	187	258	131	224	508	948
50.0122	0	792	306	142	195	302	306	192	248	232	189	262	132	224	511	947
50.135	0	791	311	146	194	310	313	191	249	234	189	263	133	226	511	951
50.2579	0	793	308	141	192	297	303	185	247	230	185	257	132	223	510	949
50.3808	0	803	306	139	192	297	302	186	246	229	185	257	132	224	507	940
50.5037	0	811	306	140	193	297	302	185	249	229	186	257	132	225	508	941
50.6266	0	809	308	141	193	301	304	188	248	231	188	260	133	225	510	942
50.7494	0	798	313	143	195	305	305	191	249	231	190	262	134	227	511	944
50.8723	0	802	312	146	197	307	306	194	253	233	190	264	135	228	514	943
50.9952	0	808	311	145	196	308	312	190	251	233	190	262	134	228	510	940
51.1181	0	826	309	140	195	299	303	188	251	233	188	259	133	228	509	945
51.241	0	828	309	142	196	300	305	189	249	233	188	261	135	227	509	945
51.3638	0	821	310	142	194	303	305	190	248	232	189	262	135	228	508	939
51.4867	0	835	311	144	198	306	308	193	251	233	192	263	135	229	513	920
51.6096	0	838	313	146	199	307	311	195	251	237	192	266	136	230	516	933
51.7325	0	837	311	147	200	311	313	192	249	237	192	264	135	231	514	934
51.8554	0	832	307	141	195	299	305	188	248	230	189	260	134	229	510	940
51.9782	0	842	310	141	196	299	304	189	251	229	189	259	134	228	514	948
52.1011	0	837	309	141	195	299	303	189	250	231	190	259	134	229	513	951
52.224	0	846	310	144	197	302	304	190	250	230	190	262	135	230	513	952
52.3469	0	842	310	145	198	305	308	192	249	234	192	263	136	231	515	952
52.4698	0	840	310	147	200	308	310	194	252	236	193	265	137	231	517	952
52.5926	0	847	310	147	199	310	314	191	252	235	192	264	135	230	519	957
52.7155	0	842	305	143	193	299	303	188	249	232	188	257	133	228	517	953
52.8384	0	832	301	140	195	296	302	186	248	228	188	257	133	229	510	947
52.9613	0	824	299	142	196	296	300	187	251	230	189	258	133	228	510	949
53.0842	0	825	300	141	196	300	303	188	249	231	190	260	133	228	511	954
53.207	0	824	301	144	198	302	303	189	249	229	190	261	133	229	512	950
53.3299	0	835	307	144	198	304	306	192	250	234	192	262	133	227	522	959
53.4528	0	827	302	148	197	308	314	191	249	235	191	263	133	228	517	947
53.5757	0	819	297	141	195	296	300	187	250	230	187	257	132	227	509	952
53.6986	0	819	295	139	195	293	299	185	248	228	186	256	131	226	507	954
53.8214	0	819	297	139	194	293	299	186	247	227	187	256	130	225	508	955
53.9443	0	818	297	141	195	296	301	187	248	228	188	257	131	225	509	961
54.0672	0	822	298	143	196	299	304	187	247	231	189	258	131	226	509	963
54.1901	0	823	299	143	197	300	303	190	249	229	189	259	132	225	512	965
54.313	0	827	299	146	197	305	309	190	249	232	190	259	132	226	511	961
54.4358	0	817	295	139	195	294	302	184	248	231	186	254	130	223	507	954
54.5587	0	818	294	140	192	292	298	184	247	229	186	254	129	223	505	956
54.6816	0	817	295	140	191	292	296	184	247	226	186	254	129	222	507	960
54.8045	0	825	296	141	192	294	299	185	246	228	187	255	130	221	510	958
54.9274	0	820	297	143	194	298	302	187	249	229	188	256	130	222	510	956
55.0502	0	824	297	143	195	300	306	190	248	232	189	259	131	223	510	961
55.1731	0	818	296	144	194	300	303	186	248	228	188	256	129	222	507	958
55.296	0	821	292	140	192	291	298	184	246	226	186	254	128	221	504	958
55.4189	0	815	293	139	191	293	302	183	246	230	186	252	128	220	504	955
55.5418	0	819	293	140	192	292	299	185	244	228	186	253	128	220	505	958
55.6646	0	814	294	142	193	296	299	186	246	225	187	256	129	219	506	959
55.7875	0	823	298	143	193	297	303	187	247	230	189	256	129	219	511	964
55.9104	0	822	294	144	192	298	308	186	246	231	188	255	129	218	509	958
56.0333	0	817	291	138	190	289	299	182	243	227	184	252	128	218	503	957
56.1562	0	814	290	138	190	289	295	183	246	225	185	252	127	218	503	954
56.279	0	820	290	139	189	290	298	183	244	226	185	252	127	218	502	956
56.4019	0	820	290	141	190	293	297	185	249	226	187	254	127	217	503	955
56.5248	0	827	289	142	190	296	303	186	244	230	187	254	129	217	505	958
56.6477	0	831	294	144	191	301	304	187	245	228	187	256	128	217	512	966
56.7706	0	833	289	142	185	292	301	184	245	227	185	250	126	214	508	958
56.8934	0	819	284	137	186	286	298	182	243	228	184	249	126	213	498	948
57.0163	0	816	284	137	186	286	296	181	241	226	182	248	126	214	497	949
57.1392	0	815	285	138	186	289	294	181	243	223	182	249	126	214	498	950
57.2621	0	819	285	141	187	291	299	183	243	227	183	251	126	213	500	953
57.385	0	824	288	141	188	294	299	185	249	226	186	253	127	214	501	953
57.5078	0	827	289	144	189	299	307	187	243	232	187	254	127	215	503	958
57.6307	0	816	283	140	187	289	299	182	243	228	183	250	125	213	496	953
57.7536	0	813	282	137	185	285	296	179	243	224	182	247	125	212	495	953
57.8765	0	811	283	138	185	285	298	179	241	229	183	247	124	213	495	947
57.9994	0	809	285	138	184	288	295	181	241	227	182	248	125	211	502	950
58.1222	0	806	285	140	185	291	296	182	243	225	184	249	125	211	499	953
58.2451	0	810	286	143	187	292	301	185	244	229	185	251	126	212	500	953
58.368	0	811	286	145	188	300	305	187	247	230	186	253	126	212	500	951
58.4909	0	812	281	140	186	291	299	182	243	228	183	248	125	211	495	952
58.6138	0	809	278	138	184	286	296	180	241	227	181	247	124	210	495	948
58.7366	0	813	278	137	183	287	296	182	244	225	184	247	124	210	493	945
58.8595	0	818	279	139	183	289	296	183	245	228	183	248	125	211	494	947
58.9824	0	825	281	141	185	293	301	185	241	229	185	251	126	211	497	951
59.1053	0	838	286	143	186	296	300	187	245	227	187	252	127	209	511	960
59.2282	0	826	284	145	187	301	307	186	247	230	187	253	126	211	502	944
59.351	0	829	280	139	184	291	301	183	243	231	184	248	125	209	498	941
59.4739	0	828	281	140	185	290	299	183	242	227	183	248	126	209	497	938
59.5968	0	817	282	139	187	291	295	184	244	225	184	249	126	210	499	936
59.7197	0	822	282	142	187	294	300	186	246	229	186	251	127	209	500	938
59.8426	0	829	285	144	188	298	303	189	246	230	188	253	127	210	502	941
59.9654	0	831	284	145	188	302	308	187	244	231	187	254	128	211	501	943
60.0883	0	811	280	140	185	291	298	183	244	228	185	250	127	209	498	941
60.2112	0	814	281	139	186	291	300	184	245	227	185	249	127	210	497	939
60.3341	0	820	284	139	187	292	298	184	246	228	185	252	128	210	495	934
60.457	0	807	287	139	187	297	302	187	242	229	186	253	128	212	495	933
60.5798	0	812	295	146	187	300	301	189	247	228	186	256	128	212	502	942
60.7027	0	824	294	148	189	304	308	190	247	231	189	258	129	214	498	933
60.8256	0	825	289	141	185	296	305	188	244	233	185	253	128	213	494	932
60.9485	0	828	285	140	184	292	297	185	244	228	184	250	127	212	493	939
61.0714	0	816	285	140	186	291	298	185	242	226	184	250	128	213	495	939
61.1942	0	819	286	141	188	293	300	186	246	227	185	251	127	213	496	944
61.3171	0	821	288	142	189	297	302	188	247	230	186	254	129	213	498	946
61.44	0	829	292	143	190	300	302	190	248	229	187	257	129	214	501	951
61.5629	0	828	294	149	188	305	305	190	248	228	188	255	129	213	512	961
61.6858	0	817	285	139	186	294	300	187	246	226	184	250	127	212	500	945
61.8086	0	809	283	138	189	291	296	184	246	227	183	248	126	212	498	943
61.9315	0	817	284	139	187	292	297	185	243	227	183	251	127	213	499	949
62.0544	0	807	285	141	189	296	296	186	246	225	185	251	128	213	503	947
62.1773	0	810	287	142	191	298	302	188	246	229	186	253	129	214	505	946
62.3002	0	816	290	144	192	301	305	191	248	231	188	256	129	216	506	950
62.423	0	818	289	146	192	302	307	189	246	231	186	256	128	214	502	945
62.5459	0	807	286	139	190	292	297	185	244	226	184	250	127	214	500	940
62.6688	0	782	288	139	189	291	297	185	247	225	184	250	128	215	499	938
62.7917	0	772	295	137	186	291	296	185	247	228	184	251	128	214	500	939
62.9146	0	803	299	142	189	296	298	186	247	225	186	253	128	215	505	948
63.0374	0	813	301	143	191	299	299	189	248	226	187	254	128	215	508	945
63.1603	0	835	301	145	195	303	305	192	249	231	189	257	130	217	508	948
63.2832	0	835	295	144	193	300	304	188	248	227	187	257	130	217	503	948
63.4061	0	840	292	139	192	294	298	186	247	228	186	255	128	216	501	947
63.529	0	829	291	141	192	295	298	186	245	226	187	254	128	217	503	952
63.6518	0	829	291	141	193	296	299	188	248	227	188	254	130	217	507	956
63.7747	0	839	294	141	194	300	303	190	248	228	190	255	130	219	512	961
63.8976	0	836	297	146	194	302	301	192	249	228	191	258	131	218	519	967
64.0205	0	823	294	146	195	305	303	191	249	226	190	257	131	219	514	958
64.1434	0	813	292	141	192	296	299	188	248	226	188	254	130	219	511	956
64.2662	0	812	293	139	194	296	299	188	248	229	189	255	130	219	512	958
64.3891	0	822	294	142	194	297	297	189	250	227	189	255	130	221	513	960
64.512	0	822	296	144	195	301	299	192	249	227	191	257	131	220	514	956
64.6349	0	832	298	145	196	304	305	193	249	230	193	259	132	222	517	959
64.7578	0	830	295	146	195	303	305	190	247	230	190	256	131	222	515	960
64.8806	0	828	293	141	194	296	299	188	246	228	188	253	130	221	514	959
65.0035	0	813	294	142	195	296	299	188	245	227	189	255	131	221	513	957
65.1264	0	813	294	142	195	297	300	191	248	227	190	255	132	221	515	959
65.2493	0	811	295	145	198	301	303	190	248	230	190	257	132	223	516	963
65.3722	0	806	297	148	198	304	303	193	249	229	191	259	133	223	519	963
65.495	0	778	293	145	196	303	306	189	246	229	189	256	132	222	517	953
65.6179	0	778	291	139	195	293	301	187	246	229	187	251	131	220	511	945
65.7408	0	796	293	138	193	294	296	186	247	227	186	251	131	217	518	950
65.8637	0	812	296	140	194	293	296	187	247	224	185	252	131	217	524	956
65.9866	0	797	291	143	195	298	298	189	248	226	186	254	131	217	517	946
66.1094	0	799	291	142	195	301	304	191	250	230	189	253	132	217	515	944
66.2323	0	800	292	144	197	306	308	193	248	232	188	255	133	218	515	950
66.3552	0	804	288	141	194	296	302	187	246	229	185	249	131	215	508	942
66.4781	0	805	286	139	194	291	297	184	245	226	184	247	129	213	505	936
66.601	0	812	286	139	191	291	298	185	247	225	184	246	130	213	504	932
66.7238	0	816	288	139	192	294	299	187	245	229	184	247	130	213	504	937
66.8467	0	816	289	142	193	297	299	187	246	226	185	250	130	213	506	936
66.9696	0	813	289	144	193	300	301	189	248	227	187	250	131	213	508	938
67.0925	0	818	291	147	195	304	307	192	248	233	188	253	132	213	509	937
67.2154	0	813	286	143	192	296	302	187	246	228	184	246	130	212	503	935
67.3382	0	810	284	140	189	290	298	185	244	228	182	245	130	210	500	930
67.4611	0	802	284	141	190	291	297	184	244	226	182	245	129	211	498	928
67.584	0	816	288	141	189	292	299	186	246	228	183	247	129	209	508	938
67.7069	0	806	288	142	191	297	302	187	246	230	184	248	129	210	503	936
67.8298	0	808	289	145	193	300	302	190	247	231	185	251	130	211	505	935
67.9526	0	805	291	150	193	305	307	192	249	230	187	253	131	211	505	932
68.0755	0	807	286	142	192	296	306	188	245	231	185	248	131	211	500	924
68.1984	0	808	285	141	190	294	299	185	246	231	184	247	129	211	499	929
68.3213	0	810	286	142	190	295	299	186	245	230	184	248	130	210	499	927
68.4442	0	807	287	143	191	297	300	188	246	230	186	249	129	211	500	928
68.567	0	812	288	146	192	301	305	191	249	233	188	252	131	212	502	928
68.6899	0	828	294	147	192	305	309	192	247	235	189	255	131	212	511	938
68.8128	0	815	288	146	192	302	305	189	246	233	187	252	130	212	503	928
68.9357	0	809	287	141	192	297	300	187	245	229	186	250	130	212	501	924
69.0586	0	813	287	143	192	299	302	188	248	230	187	251	130	212	501	924
69.1814	0	816	288	144	193	300	303	189	247	232	188	252	132	212	504	931
69.3043	0	819	291	147	195	304	303	192	249	232	190	255	133	214	504	933
69.4272	0	816	289	150	194	309	309	192	248	234	191	257	133	215	506	929
69.5501	0	818	282	143	190	301	306	191	248	234	188	251	131	214	501	924
69.673	0	831	284	141	191	297	300	188	249	232	188	252	131	213	505	935
69.7958	0	840	286	143	190	297	301	188	246	231	188	250	131	211	513	945
69.9187	0	835	286	145	191	300	302	190	247	231	190	252	131	212	510	938
70.0416	0	826	286	147	192	303	305	192	251	233	191	254	132	214	507	929
70.1645	0	824	290	147	195	306	309	194	250	235	192	257	133	216	509	935
70.2874	0	828	286	147	192	307	307	191	247	233	190	254	132	215	505	930
70.4102	0	830	284	142	191	295	300	187	247	230	188	250	132	214	503	927
70.5331	0	838	284	141	191	296	301	187	247	232	189	250	131	213	502	921
70.656	0	846	284	141	191	297	300	188	246	231	188	251	131	214	503	929
70.7789	0	849	286	143	192	301	300	189	248	229	189	252	131	214	506	935
70.9018	0	847	288	146	193	303	304	191	247	234	191	255	133	216	508	938
71.0246	0	850	289	148	194	307	312	193	248	236	191	256	133	216	509	939
71.1475	0	856	286	141	190	299	300	188	248	231	188	251	131	215	508	938
71.2704	0	855	286	141	189	295	298	188	245	231	187	249	130	213	508	940
71.3933	0	854	284	141	190	296	298	188	246	228	189	250	131	214	505	932
71.5162	0	850	286	143	192	300	300	189	248	230	188	251	131	214	507	928
71.639	0	832	291	143	192	302	303	190	247	233	190	255	131	215	509	932
71.7619	0	793	300	144	192	305	302	193	248	231	191	256	132	216	508	925
71.8848	0	787	302	147	191	308	307	192	248	232	190	255	132	217	505	920
72.0077	0	794	298	141	191	297	302	187	247	233	189	252	131	216	503	919
72.1306	0	832	298	139	189	297	300	187	246	230	188	253	131	216	504	923
72.2534	0	845	297	140	190	298	297	188	248	229	188	254	132	217	505	928
72.3763	0	849	297	143	192	301	301	191	246	231	190	255	132	217	508	930
72.4992	0	865	298	144	194	304	303	193	249	233	192	257	132	217	510	933
72.6221	0	882	298	147	194	307	308	191	246	232	191	256	132	215	515	941
72.745	0	872	291	141	192	297	297	188	248	228	189	253	131	216	510	934
72.8678	0	875	292	141	193	299	300	190	245	230	190	253	131	216	509	937
72.9907	0	873	291	143	192	299	299	191	250	231	190	254	131	216	509	937
73.1136	0	873	293	145	194	304	304	193	247	232	191	256	132	217	512	940
73.2365	0	870	295	146	196	307	304	194	248	231	192	258	133	219	515	941
73.3594	0	870	291	146	194	303	304	191	247	230	190	254	132	216	510	939
73.4822	0	875	291	141	191	297	301	188	246	232	189	251	131	215	513	940
73.6051	0	878	291	143	191	297	300	188	245	230	189	252	131	214	513	941
73.728	0	873	291	143	194	300	298	189	247	228	190	252	133	215	510	942
73.8509	0	879	292	146	194	302	303	191	247	232	190	254	133	216	513	946
73.9738	0	875	294	146	195	306	307	193	249	234	192	255	133	217	514	940
74.0966	0	876	289	145	193	302	305	190	247	232	188	252	132	215	509	937
74.2195	0	867	287	141	189	295	297	188	244	230	187	248	130	213	506	933
74.3424	0	866	287	141	191	294	299	186	245	227	186	248	131	213	505	933
74.4653	0	864	289	141	191	296	301	187	244	232	187	250	129	214	509	935
74.5882	0	873	292	145	191	298	302	189	245	231	187	251	130	212	513	945
74.711	0	864	292	146	192	302	301	190	247	229	189	254	131	214	509	940
74.8339	0	862	292	147	192	305	307	190	247	231	189	254	130	214	509	939
74.9568	0	858	287	142	189	293	302	185	245	230	185	248	129	213	502	930
75.0797	0	858	285	141	188	291	298	185	242	226	185	246	128	211	502	934
75.2026	0	853	284	141	189	292	294	184	244	225	185	247	128	212	502	934
75.3254	0	862	287	141	190	296	299	185	244	228	185	249	129	211	506	936
75.4483	0	854	287	145	189	297	302	188	246	229	186	250	129	211	509	939
75.5712	0	849	288	146	191	300	305	190	244	232	189	252	129	211	507	939
75.6941	0	833	285	147	190	303	304	188	245	228	187	251	130	213	505	935
75.817	0	829	282	142	188	292	299	185	243	227	185	247	128	210	501	927
75.9398	0	829	281	142	188	292	300	184	242	230	184	246	128	211	501	908
76.0627	0	832	283	141	189	294	299	186	241	228	184	248	128	210	501	920
76.1856	0	830	286	143	189	298	298	188	244	226	185	249	129	210	502	923
76.3085	0	842	288	144	190	300	303	189	245	230	188	251	130	210	507	929
76.4314	0	857	290	149	190	305	307	189	246	230	188	252	129	209	512	935
76.5542	0	854	282	143	187	297	300	187	243	229	185	248	128	209	503	929
76.6771	0	843	282	143	189	296	300	186	240	228	185	247	128	209	501	930
76.8	0	847	282	144	189	297	300	186	244	228	186	249	129	209	501	930
76.9229	0	848	283	145	189	301	303	189	246	230	188	250	129	209	503	932
77.0458	0	851	285	148	191	304	305	192	243	233	188	252	130	211	505	937
77.1686	0	834	283	149	189	305	309	191	240	233	188	250	130	210	503	934
77.2915	0	835	280	143	189	295	300	186	243	228	185	246	129	209	500	930
77.4144	0	839	281	145	189	297	302	187	242	232	186	246	129	209	500	930
77.5373	0	842	282	144	189	298	300	186	241	230	186	248	130	210	502	931
77.6602	0	844	287	147	190	301	300	190	244	228	187	250	130	209	511	943
77.783	0	839	286	149	191	304	306	191	244	233	188	253	131	211	509	935
77.9059	0	840	287	152	193	309	312	192	247	234	189	253	131	212	509	936
78.0288	0	837	283	145	189	298	301	188	243	230	186	249	130	211	502	931
78.1517	0	826	282	145	189	295	299	187	241	228	185	248	129	210	502	931
78.2746	0	830	282	144	190	296	300	187	244	228	186	248	130	210	501	931
78.3974	0	840	286	145	190	301	302	190	245	231	186	249	131	211	505	936
78.5203	0	839	290	150	191	303	305	191	242	233	189	252	131	210	513	948
78.6432	0	830	291	151	193	305	305	194	245	231	190	255	132	212	509	942
78.7661	0	827	290	152	193	310	314	193	244	235	189	254	132	213	508	937
78.889	0	828	286	144	190	297	303	188	241	233	186	249	130	212	503	938
79.0118	0	823	287	144	192	297	301	188	242	229	186	250	130	212	503	940
79.1347	0	815	288	145	191	298	301	188	242	230	186	249	130	212	504	935
79.2576	0	822	291	147	192	302	303	192	245	232	188	251	131	211	507	936
79.3805	0	824	295	150	194	305	308	195	246	234	190	254	132	213	509	944
79.5034	0	831	295	154	196	308	310	197	244	236	192	256	133	214	512	947
79.6262	0	818	296	150	194	311	311	194	244	234	191	254	132	215	509	938
79.7491	0	835	294	146	191	302	305	190	243	233	188	250	131	213	514	942
79.872	0	823	292	147	193	301	303	191	247	233	189	251	132	213	508	941
79.9949	0	824	291	146	195	303	306	191	244	233	189	253	132	215	507	943
80.1178	0	820	292	151	196	306	307	194	244	233	191	255	133	215	509	945
80.2406	0	830	293	151	197	309	309	196	248	236	193	259	133	218	511	949
80.3635	0	832	292	153	196	312	315	195	247	236	193	258	134	218	510	951
80.4864	0	833	290	147	192	304	307	194	242	237	190	254	132	217	506	948
80.6093	0	832	290	149	194	304	307	192	243	233	191	254	132	217	507	946
80.7322	0	836	292	148	196	304	309	193	245	236	191	256	133	218	508	946
80.855	0	843	295	149	196	308	309	195	247	236	193	259	135	219	512	954
80.9779	0	849	298	153	198	311	313	197	245	237	195	260	134	219	518	958
81.1008	0	831	293	152	195	309	311	195	246	234	194	257	134	221	510	947
81.2237	0	833	292	147	197	301	308	192	246	236	191	254	133	219	509	947
81.3466	0	835	293	149	196	303	307	192	246	233	192	255	133	220	510	952
81.4694	0	837	294	149	198	305	308	192	245	234	192	257	134	221	511	952
81.5923	0	834	298	152	198	308	309	196	247	236	194	259	135	223	513	956
81.7152	0	869	304	154	199	312	316	197	247	239	196	260	135	222	522	977
81.8381	0	895	299	149	195	305	311	194	243	235	191	255	134	223	512	999
81.961	0	934	297	146	199	298	305	191	242	235	190	253	133	221	512	1028
82.0838	0	967	296	147	199	299	304	192	245	231	190	253	133	223	514	1044
82.2067	0	989	296	148	200	302	305	193	248	232	191	255	133	224	516	1051
82.3296	0	998	299	151	201	304	308	194	247	234	192	256	134	225	519	1052
82.4525	0	1009	302	152	202	307	308	195	248	233	193	258	135	227	521	1054
82.5754	0	1017	301	152	202	307	311	192	246	233	191	255	133	225	522	1051
82.6982	0	1016	299	146	199	295	304	189	246	233	188	250	132	223	523	1051
82.8211	0	1016	295	146	199	295	302	188	244	230	188	250	131	223	515	1053
82.944	0	1018	297	146	199	297	298	189	248	227	188	251	131	224	516	1051
83.0669	0	1015	297	147	200	300	304	189	245	230	189	252	132	225	517	1051
83.1898	0	1011	300	149	201	301	308	192	245	234	190	254	133	224	520	1048
83.3126	0	1011	299	153	202	307	310	193	245	234	191	255	132	225	521	1051
83.4355	0	1004	294	146	199	297	304	188	241	233	186	249	130	223	515	1047
83.5584	1	997	293	144	198	294	299	187	244	228	186	248	129	221	513	1047
83.6813	0	995	293	145	198	293	301	187	243	231	186	248	130	221	513	1045
83.8042	0	999	297	146	197	297	301	189	242	229	188	245	130	217	527	1048
83.927	0	1004	295	147	199	300	301	192	245	229	189	249	131	217	522	1044
84.0499	0	1010	297	149	201	305	307	192	246	232	191	252	131	219	521	1045
84.1728	0	1007	292	149	198	300	307	189	242	232	187	248	130	217	516	1039
84.2957	0	1012	290	144	196	294	300	188	243	229	186	247	130	215	515	1042
84.4186	0	1011	290	146	197	296	299	188	242	230	186	245	130	215	514	1040
84.5414	0	1002	289	145	197	301	300	189	243	229	186	247	130	215	514	1039
84.6643	0	1007	292	147	199	303	305	192	242	233	187	249	130	215	516	1037
84.7872	0	1009	292	152	200	306	307	191	242	232	187	250	131	216	516	1039
84.9101	0	1003	288	146	198	297	299	187	242	229	185	246	129	213	512	1032
85.033	0	993	287	146	196	297	299	187	243	228	185	245	129	214	511	1033
85.1558	0	982	287	145	196	297	301	187	242	232	184	246	129	214	510	1032
85.2787	0	979	288	147	198	299	301	189	240	229	185	248	130	213	513	1030
85.4016	0	974	288	148	198	302	301	191	244	227	186	248	130	213	514	1026
85.5245	0	967	290	152	199	307	307	192	245	231	187	251	130	214	515	1027
85.6474	0	960	285	146	197	296	302	188	241	232	184	246	129	213	509	1026
85.7702	0	955	284	144	194	294	297	186	241	228	182	244	128	212	508	1023
85.8931	0	949	283	145	195	294	298	187	239	227	182	244	128	211	509	1018
86.016	0	947	283	145	195	297	298	187	242	228	183	245	129	211	508	1019
86.1389	0	939	285	147	195	301	301	190	244	230	185	247	129	211	511	1022
86.2618	0	937	289	147	197	303	303	191	241	232	185	249	130	212	512	1024
86.3846	0	932	287	150	197	306	304	190	244	227	184	247	130	213	510	1015
86.5075	0	926	284	143	196	295	298	186	243	226	181	243	128	209	505	1010
86.6304	0	921	286	141	196	297	297	186	242	229	181	243	128	209	502	1013
86.7533	0	921	287	140	197	298	297	186	242	226	180	245	127	208	501	1014
86.8762	0	919	289	144	197	299	296	186	244	225	181	246	128	210	503	1009
86.999	0	919	291	145	198	304	302	189	246	229	183	249	130	211	503	1008
87.1219	0	919	292	147	201	306	304	192	246	230	184	251	130	212	506	1014
87.2448	0	913	291	147	200	308	306	189	243	231	183	249	129	212	504	1012
87.3677	0	906	289	141	198	297	297	186	243	226	181	245	128	211	499	1005
87.4906	0	904	289	141	197	298	298	186	245	226	181	245	128	211	499	1006
87.6134	0	905	289	141	197	299	297	187	246	228	183	247	127	212	500	1013
87.7363	0	913	292	144	197	301	298	189	245	226	183	248	129	211	508	1016
87.8592	0	904	291	146	198	305	300	192	247	227	185	251	129	213	506	1012
87.9821	0	905	293	147	200	308	305	193	248	232	187	252	130	214	508	1010
88.105	0	904	290	146	200	308	306	190	246	228	185	250	130	213	505	1012
88.2278	0	909	286	143	198	300	299	187	245	229	184	247	128	214	501	1012
88.3507	0	911	286	143	197	301	300	189	244	227	184	246	130	213	501	1005
88.4736	0	912	287	143	198	303	300	192	248	228	185	247	130	212	502	1008
88.5965	0	923	288	146	199	306	304	193	247	231	187	249	131	213	505	1015
88.7194	0	929	289	147	201	309	305	194	248	230	188	252	131	213	507	1016
88.8422	0	927	289	149	201	311	308	193	247	231	188	251	132	214	507	1011
88.9651	0	922	285	143	198	301	301	190	248	228	186	248	132	213	503	1007
89.088	0	922	286	143	199	305	302	191	248	229	186	249	132	213	503	1013
89.2109	0	923	287	143	199	304	303	190	245	230	186	249	131	214	504	1012
89.3338	0	924	289	146	201	307	304	193	246	230	188	252	132	214	506	1007
89.4566	0	923	291	148	202	309	306	196	250	233	190	253	133	215	510	1007
89.5795	0	923	292	150	202	313	313	195	250	234	190	254	134	216	510	1009
89.7024	0	918	288	145	198	303	301	192	247	231	186	249	132	215	504	1004
89.8253	0	916	287	143	198	300	301	190	246	229	186	249	132	215	505	998
89.9482	0	914	288	144	199	302	302	191	249	229	187	250	131	216	505	998
90.071	0	918	290	146	200	304	304	194	247	232	188	252	133	217	506	1005
90.1939	0	917	291	148	201	307	305	194	249	230	190	254	133	218	508	1005
90.3168	0	918	294	150	202	309	309	196	248	234	192	257	134	220	510	1004
90.4397	0	909	291	150	200	311	314	194	248	234	190	255	133	219	507	1002
90.5626	0	909	287	143	199	299	304	189	245	233	186	250	131	218	502	1005
90.6854	0	910	287	143	198	300	300	189	245	229	186	250	132	218	502	1004
90.8083	0	906	287	143	197	299	300	189	244	229	187	251	131	218	502	1004
90.9312	0	905	291	145	199	304	303	192	248	230	188	253	133	219	504	1005
91.0541	0	908	292	148	199	305	306	193	247	233	189	254	132	219	507	1012
91.177	0	908	295	149	201	309	307	194	248	232	190	257	133	221	507	1012
91.2998	0	901	288	146	198	303	305	189	245	229	187	251	130	220	502	1006
91.4227	0	894	289	141	198	298	302	188	245	231	185	250	131	218	500	1002
91.5456	0	887	291	143	196	298	300	189	245	229	185	249	131	218	499	1008
91.6685	0	898	292	144	197	299	300	189	245	227	186	251	131	219	502	1009
91.7914	0	900	292	147	198	303	304	191	244	232	188	253	131	219	503	1008
91.9142	0	894	295	148	199	306	306	193	247	233	189	255	132	219	505	1011
92.0371	0	896	294	150	199	309	311	191	245	233	188	254	131	220	504	1012
92.16	0	893	290	142	198	298	300	187	243	230	185	250	131	218	500	1009
92.2829	0	890	291	143	196	299	301	188	243	229	185	250	130	218	500	1009
92.4058	0	892	292	144	197	300	302	188	246	229	186	251	130	218	500	1018
92.5286	0	902	294	146	198	302	303	190	244	232	187	253	131	220	504	1025
92.6515	0	894	297	146	200	305	304	191	245	230	188	255	132	220	504	1026
92.7744	0	917	300	149	198	307	308	191	245	231	188	253	131	218	512	1021
92.8973	0	910	294	144	196	297	304	187	244	232	185	250	130	217	506	1015
93.0202	0	906	291	143	196	299	302	187	243	229	185	251	130	218	503	1021
93.143	0	908	292	143	197	299	300	189	244	228	185	251	131	220	504	1020
93.2659	0	909	293	145	198	304	304	190	245	232	186	253	132	220	507	1018
93.3888	0	911	294	146	199	305	306	193	248	233	188	255	132	220	510	1022
93.5117	0	913	293	148	199	307	309	189	245	233	187	254	132	220	509	1023
93.6346	0	911	289	142	195	295	303	186	240	232	184	248	131	218	503	1021
93.7574	0	910	288	142	195	295	300	187	244	229	185	249	130	218	503	1021
93.8803	0	910	289	142	195	296	301	186	244	233	185	248	130	218	505	1023
94.0032	0	915	290	145	196	299	301	188	244	231	185	250	131	219	507	1027
94.1261	0	916	292	145	198	302	302	190	245	229	187	253	131	219	509	1026
94.249	0	915	293	148	198	306	308	191	245	233	189	254	132	220	511	1023
94.3718	0	908	288	143	195	295	304	186	245	232	185	249	129	217	504	1022
94.4947	0	908	286	140	195	291	297	184	244	229	184	246	129	216	503	1026
94.6176	0	907	287	141	194	292	295	185	246	226	184	246	128	215	504	1025
94.7405	0	908	288	142	195	294	298	184	242	228	184	248	129	217	505	1022
94.8634	0	905	289	144	195	298	301	188	246	230	186	250	130	217	507	1024
94.9862	0	914	293	145	196	299	303	189	245	232	188	251	130	217	509	1029
95.1091	0	907	291	146	197	303	305	189	243	233	187	251	129	217	509	1025
95.232	0	906	289	140	193	291	298	184	243	226	184	246	128	216	505	1023
95.3549	0	899	287	139	194	291	299	185	244	230	184	246	128	215	503	1005
95.4778	0	899	288	140	194	291	296	185	244	227	184	248	127	215	504	1007
95.6006	0	890	291	141	195	295	296	186	245	226	186	249	127	216	506	1012
95.7235	0	881	293	144	196	298	300	189	245	230	188	251	129	217	509	1016
95.8464	0	897	295	145	198	301	303	190	247	231	189	254	129	218	511	1022
95.9693	0	909	296	146	195	301	305	187	245	230	188	251	128	216	515	1024
96.0922	0	902	290	141	194	292	294	185	246	227	186	249	127	215	507	1020
96.215	0	902	290	142	194	294	297	186	244	228	186	249	128	216	506	1020
96.3379	0	898	290	141	194	294	297	186	246	228	187	250	128	216	508	1018
96.4608	0	909	292	144	196	299	301	188	244	230	189	252	129	216	511	1023
96.5837	0	918	293	144	196	301	300	191	246	229	190	254	129	218	514	1022
96.7066	0	938	293	147	194	300	304	189	244	228	188	252	128	215	517	1023
96.8294	0	926	287	141	193	295	299	187	244	231	188	250	128	215	509	1014
96.9523	0	925	287	142	194	296	299	188	243	229	187	250	129	216	508	1021
97.0752	0	925	287	142	194	297	297	187	245	226	187	250	128	217	510	1023
97.1981	0	926	290	145	195	301	301	191	245	231	189	253	130	217	513	1022
97.321	0	930	291	147	197	304	304	192	248	232	191	254	131	217	516	1021
97.4438	0	927	288	146	196	302	306	189	244	231	189	252	130	217	512	1022
97.5667	0	926	286	142	193	294	299	186	240	232	185	248	129	214	508	1019
97.6896	0	927	285	142	193	294	298	187	244	227	186	249	130	215	509	1019
97.8125	0	928	285	141	192	297	301	188	243	232	186	249	130	214	510	1017
97.9354	0	933	286	143	194	298	300	190	243	230	188	251	130	214	511	1020
98.0582	0	933	288	145	196	301	300	191	245	229	188	253	132	215	513	1019
98.1811	0	930	289	149	195	306	307	191	245	233	189	254	131	216	513	1018
98.304	0	922	283	141	192	294	302	187	244	232	185	248	129	214	507	1013
98.4269	0	923	282	141	191	291	297	186	243	227	186	248	128	212	505	1016
98.5498	0	923	281	141	191	292	293	187	245	227	185	248	129	213	506	1015
98.6726	0	925	283	141	192	296	298	186	244	229	186	250	130	213	507	1015
98.7955	0	923	285	143	193	299	302	190	246	231	188	251	130	214	510	1014
98.9184	0	929	288	147	195	301	305	192	245	234	189	254	130	214	515	1020
99.0413	0	916	286	148	194	302	306	190	244	233	188	252	130	215	510	1016
99.1642	0	909	282	141	192	291	299	186	244	228	186	247	129	213	506	1015
99.287	0	911	282	141	191	293	299	184	244	231	186	247	129	213	506	1015
99.4099	0	915	282	141	191	294	298	186	244	229	186	248	129	213	506	1020
99.5328	0	912	285	144	194	297	299	189	244	228	187	249	130	213	509	1021
99.6557	0	920	287	146	194	299	303	191	245	232	188	253	129	215	509	1018
99.7786	0	925	289	148	197	302	305	193	248	234	190	255	131	216	513	1024
99.9014	0	935	289	147	196	306	308	192	245	233	190	254	131	215	515	1028
100.024	0	926	284	143	193	294	302	187	241	233	187	250	128	215	508	1024
100.147	0	929	284	143	194	295	299	188	245	229	188	250	129	216	507	1024
100.27	0	931	285	143	195	297	302	188	245	234	189	250	129	217	509	1023
100.393	0	934	288	145	195	300	304	191	245	232	189	253	130	216	511	1024
100.516	0	933	289	147	198	303	303	192	246	232	190	256	131	218	514	1025
100.639	0	934	289	149	197	307	308	192	247	233	191	256	131	218	513	1026
100.762	0	934	285	143	196	297	304	189	246	234	190	251	131	217	511	1021
100.884	0	939	285	144	197	299	303	189	244	231	189	252	131	217	511	1024
101.007	0	942	286	145	196	300	301	190	246	229	190	254	131	218	513	1023
101.13	0	944	287	147	197	304	305	194	247	233	191	254	133	219	513	1024
101.253	0	947	289	149	199	307	311	195	246	238	193	258	133	219	514	1022
101.376	0	946	288	149	199	309	312	194	245	235	191	256	132	221	514	1024
101.499	0	941	285	144	198	298	303	190	243	234	190	251	133	220	511	1021
101.622	0	939	286	145	198	299	302	191	246	231	190	252	132	220	511	1022
101.745	0	940	286	145	196	301	305	191	245	235	191	253	132	220	512	1021
101.868	0	942	288	146	199	305	306	193	246	233	192	255	133	221	514	1024
101.99	0	942	291	148	201	306	305	194	248	231	192	256	134	221	516	1024
102.113	0	939	291	151	200	312	311	195	248	235	194	257	134	223	517	1023
102.236	0	932	286	144	197	300	304	191	246	235	189	251	132	219	511	1032
102.359	0	945	285	143	198	297	300	190	245	230	188	251	131	221	511	1044
102.482	0	957	288	143	198	297	297	190	247	227	188	250	133	222	515	1045
102.605	0	980	292	143	198	301	301	191	247	230	191	252	133	222	520	1042
102.728	0	1001	297	147	200	303	305	193	248	233	191	254	133	223	526	1059
102.851	0	1020	299	147	202	305	307	194	246	234	192	255	133	224	525	1064
102.973	0	1031	298	149	202	307	308	193	247	235	191	254	133	225	524	1060
103.096	0	1044	293	141	199	295	300	189	246	228	189	249	132	224	520	1056
103.219	0	1049	293	142	199	294	300	190	245	232	188	248	132	224	521	1058
103.342	0	1054	294	141	200	295	299	189	244	230	188	250	132	224	522	1061
103.465	0	1051	294	143	199	300	297	190	246	227	188	250	132	224	522	1052
103.588	0	1039	295	144	200	302	302	192	247	231	191	252	133	224	523	1051
103.711	0	1026	297	148	201	303	304	194	248	233	192	254	133	225	526	1052
103.834	0	1013	294	146	199	304	306	191	246	233	190	252	132	224	522	1046
103.956	0	1010	291	140	196	294	296	187	245	229	187	248	131	222	521	1046
104.079	0	1010	291	142	196	294	297	189	246	228	188	248	130	220	523	1047
104.202	0	1003	290	140	196	296	299	190	245	232	188	250	130	221	519	1047
104.325	0	1002	291	144	197	301	301	191	244	231	189	251	132	222	519	1045
104.448	0	1004	292	143	198	303	300	193	247	230	191	251	132	220	521	1041
104.571	0	1004	295	147	199	305	305	194	248	234	191	254	132	221	523	1043
104.694	0	1001	290	147	198	304	308	192	245	234	190	250	133	220	518	1044
104.817	0	1001	289	143	197	297	298	188	244	231	189	249	131	219	516	1044
104.94	0	999	290	142	198	298	299	191	243	229	189	248	132	219	517	1039
105.062	0	997	290	143	197	299	299	191	247	230	190	249	132	218	517	1039
105.185	0	994	291	145	198	302	302	193	248	232	192	253	131	219	519	1040
105.308	0	995	294	145	200	304	305	194	245	233	193	254	132	220	522	1047
105.431	0	998	296	149	197	306	303	194	247	229	192	253	133	219	527	1043
105.554	0	988	291	143	197	297	300	190	246	229	191	249	132	218	520	1039
105.677	0	987	290	144	197	298	299	191	247	231	190	250	132	219	520	1039
105.8	0	989	293	144	198	299	300	192	244	232	190	251	132	219	520	1046
105.923	0	990	294	146	198	303	300	194	246	230	191	252	133	219	522	1039
106.045	0	991	296	148	200	305	305	195	247	234	193	253	134	220	524	1040
106.168	0	989	292	147	199	304	309	193	245	235	191	249	133	219	521	1042
106.291	0	988	290	142	197	295	299	190	245	232	189	246	133	217	518	1040
106.414	0	985	291	143	196	298	300	190	243	230	190	247	132	217	517	1035
106.537	0	987	290	144	196	298	300	190	246	231	189	247	133	217	517	1034
106.66	0	989	292	146	197	302	303	192	247	233	191	249	133	218	519	1038
106.783	0	992	294	147	198	305	306	194	244	235	193	251	134	218	520	1042
106.906	0	989	292	148	198	306	307	192	244	232	192	250	133	217	517	1033
107.028	0	985	287	142	196	294	301	189	244	231	189	244	132	215	513	1031
107.151	0	984	288	142	194	293	300	187	243	232	188	244	132	215	511	1035
107.274	0	985	288	143	194	293	299	187	242	230	187	246	130	215	511	1038
107.397	0	985	288	145	195	298	301	188	242	230	189	247	132	215	512	1032
107.52	0	984	290	147	196	301	304	191	246	232	191	248	132	216	515	1034
107.643	0	987	293	147	197	303	307	193	246	234	191	251	132	216	517	1040
107.766	0	986	290	146	195	298	304	188	243	232	188	246	131	214	516	1038
107.889	0	980	285	142	192	291	298	186	242	228	187	244	130	213	509	1030
108.012	0	978	286	142	192	292	299	186	243	228	187	244	130	213	508	1029
108.134	0	985	286	144	193	294	298	187	244	231	187	244	131	213	508	1038
108.257	0	988	288	144	194	298	303	189	242	232	188	247	131	214	511	1039
108.38	0	988	290	148	195	300	304	191	242	233	190	249	132	215	512	1034
108.503	0	986	291	150	197	306	308	191	245	234	192	251	132	216	514	1034
108.626	0	989	288	143	194	296	304	186	241	234	188	246	131	214	513	1034
108.749	0	985	287	143	192	293	298	186	241	229	187	246	131	214	510	1038
108.872	0	980	287	143	193	294	298	186	239	229	187	245	130	215	509	1032
108.995	0	979	288	145	195	298	300	188	243	230	188	247	131	215	510	1034
109.117	0	980	289	147	195	301	304	189	244	232	190	249	132	216	512	1039
109.24	0	981	292	148	198	303	306	191	242	234	191	251	133	217	514	1042
109.363	0	976	295	151	199	308	309	190	243	233	191	253	133	218	516	1034
109.486	0	973	290	145	195	296	304	187	242	232	188	248	131	218	510	1034
109.609	11	974	291	145	195	297	299	187	243	231	187	247	131	217	511	1038
109.732	0	984	293	145	195	298	302	188	241	230	188	248	132	217	517	1042
109.855	0	986	293	148	197	301	303	190	242	231	190	250	133	217	518	1032
109.978	0	983	294	149	198	305	305	192	246	234	192	252	134	219	518	1035
110.1	0	986	295	154	200	309	310	194	246	235	193	254	135	220	519	1040
110.223	0	982	292	147	198	303	307	189	240	235	190	249	132	219	515	1036
110.346	0	982	291	145	199	300	302	190	242	231	190	248	133	219	515	1032
110.469	0	982	292	147	199	302	305	190	242	234	192	249	133	220	514	1032
110.592	0	990	293	149	199	304	305	192	244	233	193	251	134	222	516	1038
110.715	0	994	295	151	202	307	305	194	245	233	194	253	136	222	519	1037
110.838	0	994	296	154	203	312	312	195	246	236	195	254	135	223	520	1033
110.961	0	996	293	146	200	303	306	191	245	235	192	248	134	221	521	1033
111.084	0	993	292	148	200	301	306	191	241	235	192	249	135	221	518	1037
111.206	0	994	292	147	200	302	303	191	243	233	191	249	134	222	518	1036
111.329	0	992	294	148	200	304	305	193	244	233	194	251	135	224	519	1033
111.452	0	995	296	152	203	308	308	196	247	236	195	253	135	224	521	1034
111.575	0	998	298	152	204	311	311	197	246	238	196	256	137	225	523	1040
111.698	0	994	294	152	203	307	311	193	242	238	193	251	135	225	519	1036
111.821	0	993	292	146	201	298	302	191	244	231	191	247	134	223	515	1035
111.944	0	989	292	146	200	299	305	191	245	235	191	247	133	222	516	1032
112.067	0	993	293	147	199	301	304	192	244	232	192	248	135	222	517	1037
112.189	0	996	295	149	201	305	303	194	246	232	193	251	135	222	520	1037
112.312	0	1001	300	150	202	307	308	195	246	236	194	252	135	222	532	1037
112.435	0	998	299	154	202	312	315	195	245	238	195	251	136	223	530	1036
112.558	0	994	293	146	201	301	305	189	242	236	190	246	134	220	518	1035
112.681	0	993	292	145	199	298	303	190	241	235	189	244	133	221	517	1034
112.804	0	991	292	146	200	299	301	190	244	231	190	245	133	221	518	1035
112.927	0	990	295	147	200	302	306	192	244	236	191	246	135	221	518	1035
113.05	0	992	296	149	202	305	307	194	245	236	192	248	134	222	520	1038
113.172	0	992	298	152	203	306	306	196	246	234	193	251	135	222	523	1038
113.295	0	989	295	151	202	309	313	194	243	236	193	248	135	222	520	1037
113.418	0	988	293	145	200	298	303	190	244	234	190	244	133	220	516	1035
113.541	0	991	291	145	199	299	301	190	243	232	189	244	131	220	515	1036
113.664	0	993	293	146	200	300	299	191	245	229	189	245	132	220	516	1035
113.787	0	993	294	147	201	302	304	194	244	233	191	246	132	220	518	1037
113.91	0	993	296	150	202	306	309	195	245	238	192	249	134	220	521	1035
114.033	0	995	298	151	203	310	312	196	245	238	194	251	134	222	522	1039
114.156	0	994	295	148	201	303	308	192	242	237	191	247	133	220	518	1035
114.278	0	1000	298	146	199	300	302	192	244	232	190	244	132	218	526	1034
114.401	0	995	294	147	200	302	305	191	244	236	190	245	133	218	520	1033
114.524	0	997	294	148	201	305	303	194	245	232	191	246	132	219	520	1036
114.647	0	999	298	149	202	308	304	195	246	232	192	249	133	220	522	1036
114.77	0	998	298	153	202	312	310	196	247	236	194	250	134	222	522	1038
114.893	0	994	291	148	201	303	307	193	245	235	190	246	132	220	517	1034
115.016	0	994	292	145	199	301	303	193	244	232	190	245	132	220	517	1037
115.139	0	993	292	147	200	302	302	193	243	232	190	246	132	220	518	1036
115.261	0	992	294	148	200	305	304	194	246	233	191	247	133	221	520	1035
115.384	0	992	296	150	202	308	310	197	245	238	193	250	133	221	522	1036
115.507	0	994	298	152	204	312	311	198	246	237	195	252	133	223	524	1040
115.63	0	994	292	148	201	309	307	192	244	235	191	246	132	222	517	1035
115.753	0	1000	293	144	199	302	301	191	246	230	189	243	131	218	523	1035
115.876	0	996	292	146	199	302	303	192	246	234	189	243	131	216	522	1036
115.999	0	997	291	145	199	306	302	194	244	233	189	244	132	218	519	1034
116.122	0	997	293	147	200	309	303	194	247	230	191	246	133	219	521	1035
116.244	0	997	295	149	203	310	306	196	247	234	192	247	134	220	522	1035
116.367	0	993	295	151	202	313	313	196	245	236	192	248	133	220	522	1035
116.49	0	989	291	144	199	300	300	191	245	232	187	244	131	219	517	1036
116.613	0	987	290	145	198	300	296	190	244	230	187	244	130	219	517	1035
116.736	0	983	291	143	200	301	299	191	246	229	187	244	130	219	516	1034
116.859	0	986	292	145	199	304	303	193	244	233	188	246	130	219	518	1035
116.982	0	986	294	146	200	307	302	193	244	232	189	248	130	220	520	1039
117.105	0	986	296	149	202	309	302	194	246	230	190	249	132	221	522	1039
117.228	0	976	292	147	201	305	304	191	246	230	187	246	130	220	519	1036
117.35	0	975	291	143	199	299	299	190	243	230	186	244	129	219	517	1037
117.473	0	978	290	144	198	300	297	190	243	229	186	244	128	218	517	1039
117.596	0	980	291	143	200	302	295	190	244	225	186	245	129	219	518	1039
117.719	0	985	294	147	199	304	299	191	245	230	188	247	129	218	524	1038
117.842	0	985	293	147	200	305	302	193	246	231	189	248	130	219	522	1038
117.965	0	982	294	148	201	309	306	193	244	231	188	250	130	219	520	1040
118.088	0	987	293	143	198	300	297	188	242	228	186	243	128	216	522	1038
118.211	0	992	293	145	196	300	297	189	243	227	187	242	129	212	526	1038
118.333	0	993	289	144	197	302	299	190	242	232	188	243	130	212	519	1037
118.456	0	997	290	145	199	305	299	192	241	230	187	245	129	211	518	1036
118.579	0	998	291	146	200	307	299	193	245	227	189	246	130	211	518	1033
118.702	0	994	291	148	199	310	304	193	246	229	188	248	129	212	515	1033
118.825	0	993	288	144	197	300	300	189	241	231	186	245	128	211	512	1035
118.948	0	997	287	144	197	302	298	189	241	227	186	244	128	211	512	1037
119.071	0	997	288	144	198	302	298	190	239	227	186	246	129	212	513	1031
119.194	0	998	290	147	199	305	299	192	243	229	188	247	129	213	516	1032
119.316	0	999	291	147	199	306	302	193	244	231	189	250	128	213	518	1033
119.439	0	991	292	151	200	310	307	192	242	231	187	250	130	214	518	1039
119.562	0	987	289	143	198	299	296	188	241	228	185	244	128	211	511	1029
119.685	0	989	288	144	196	298	296	188	241	226	184	243	128	212	510	1029
119.808	0	993	287	144	195	299	298	187	239	230	184	243	128	211	509	1032
119.931	0	999	288	145	196	300	298	188	239	228	184	244	129	211	511	1035
120.054	0	999	289	146	198	302	299	190	239	229	185	244	129	210	513	1029
120.177	0	999	290	149	198	306	302	193	242	231	186	246	130	211	516	1031
120.3	0	996	287	146	197	302	304	188	238	230	185	243	128	210	510	1032
120.422	0	995	284	142	195	295	294	185	239	227	182	240	127	209	508	1033
120.545	0	999	286	142	195	294	295	185	236	225	181	240	127	208	512	1027
120.668	0	993	284	143	193	297	295	186	240	226	182	240	127	209	509	1028
120.791	0	994	284	145	194	299	298	188	241	227	183	242	127	209	510	1034
120.914	0	996	287	147	196	301	301	189	238	230	184	244	128	209	511	1036
121.037	0	994	287	149	197	306	303	190	239	230	185	245	128	210	511	1030
121.16	0	993	282	144	194	297	300	185	238	228	182	239	126	209	504	1027
121.283	0	991	281	142	193	292	296	185	236	229	181	238	127	207	503	1031
121.405	0	994	280	143	193	295	295	185	236	226	180	239	126	206	501	1031
121.528	0	993	282	142	193	298	296	186	236	227	182	239	126	207	502	1025
121.651	0	987	284	144	195	299	298	187	241	228	183	242	128	208	502	1026
121.774	0	981	288	147	198	303	301	189	241	231	183	245	129	209	502	1031
121.897	0	978	286	147	196	301	301	187	238	229	183	242	128	210	501	1031
122.02	0	982	281	142	194	293	295	185	236	226	181	240	128	208	499	1022
122.143	0	983	281	143	194	295	295	186	238	227	183	240	127	208	499	1023
122.266	0	994	286	141	193	297	296	186	240	228	182	241	128	207	509	1026
122.388	0	998	288	147	193	302	301	188	237	230	183	243	130	206	516	1033
122.511	0	989	286	147	196	304	302	190	239	231	185	244	130	209	508	1023
122.634	0	984	284	147	195	303	305	187	238	231	183	243	130	209	504	1023
122.757	0	983	283	143	194	296	297	186	237	231	182	239	130	209	501	1028
122.88	0	985	283	144	194	297	297	186	236	229	181	241	129	209	502	1030
123.003	0	987	285	143	195	299	297	187	237	229	182	242	130	209	504	1024
123.126	0	991	286	146	196	302	300	189	240	230	185	245	131	210	505	1026
123.249	0	994	287	148	198	306	305	191	241	233	186	246	131	211	508	1030
123.372	0	985	282	144	194	297	301	186	235	232	182	242	130	211	502	1024
123.494	0	981	281	142	194	295	295	185	235	227	182	240	130	210	502	1015
123.617	0	971	281	143	193	295	299	186	237	230	182	242	131	210	501	1005
123.74	0	970	284	143	194	297	298	187	240	229	183	243	132	209	508	1006
123.863	0	954	284	147	195	302	301	190	238	231	184	248	131	210	506	988
123.986	0	939	285	148	196	306	304	192	241	232	187	251	132	212	504	986
124.109	0	925	280	147	194	303	307	186	241	232	184	246	131	211	498	974
124.232	0	915	278	142	192	294	296	184	238	231	182	241	130	209	495	976
124.355	0	908	276	142	191	295	296	184	238	227	182	243	130	208	495	968
124.477	0	897	277	143	192	297	296	185	238	228	183	243	130	210	496	962
124.6	0	894	279	145	192	302	300	190	242	230	185	245	131	209	498	962
124.723	0	886	280	147	194	305	303	191	243	232	186	248	132	211	500	964
124.846	0	864	281	150	195	309	309	193	240	234	187	249	132	210	501	959
124.969	0	842	277	144	189	302	304	190	237	231	184	244	130	209	499	950
125.092	0	832	274	143	190	293	300	184	238	231	182	240	130	207	497	948
125.215	0	834	276	141	191	298	299	186	239	232	183	242	130	208	494	951
125.338	0	837	277	144	192	299	299	188	239	230	183	243	131	208	495	954
125.46	0	829	279	146	192	303	302	189	241	231	185	246	131	208	497	951
125.583	0	836	281	147	195	307	304	193	244	233	187	249	132	209	499	951
125.706	0	840	281	150	196	312	309	192	245	234	188	250	132	210	500	951
125.829	0	838	276	143	191	302	300	188	242	231	184	245	131	209	493	944
125.952	0	825	275	143	193	299	299	187	242	229	185	246	131	210	494	940
126.075	0	825	276	143	193	301	300	188	245	229	185	246	131	209	493	939
126.198	0	829	277	146	193	303	303	192	246	232	187	248	131	209	497	942
126.321	0	822	279	149	195	307	306	193	244	234	188	250	131	211	500	946
126.444	0	779	279	151	196	310	308	195	244	235	190	253	134	213	504	919
126.566	0	755	284	146	191	312	312	194	244	236	191	250	132	212	503	882
126.689	0	773	285	143	189	302	302	191	244	235	188	248	131	211	498	890
126.812	0	812	287	146	191	302	302	191	243	231	188	249	132	211	499	909
126.935	0	838	286	146	193	304	303	193	243	232	189	250	132	212	499	923
127.058	0	853	286	148	194	308	306	196	246	234	191	253	135	212	500	935
127.181	0	845	289	149	197	312	309	198	248	236	193	255	135	213	503	937
127.304	0	861	288	151	197	315	312	195	246	235	192	254	134	215	502	956
127.427	0	911	291	146	196	305	304	195	245	231	190	250	133	213	509	1000
127.549	0	935	290	148	198	308	305	195	249	233	192	253	134	215	506	1012
127.672	0	935	290	147	199	308	304	196	250	235	192	254	135	217	506	1013
127.795	0	932	292	150	201	310	308	197	247	235	193	256	135	218	508	1022
127.918	0	925	293	152	202	315	312	200	246	237	195	257	136	220	510	1022
128.041	0	885	289	150	198	309	310	196	246	236	192	253	135	220	504	1010
128.164	0	853	289	145	199	305	305	195	246	237	192	253	134	218	503	992
128.287	0	843	290	145	199	307	304	195	245	235	192	254	135	219	504	996
128.41	0	867	294	148	199	308	306	197	245	234	194	256	136	218	513	1006
128.532	0	880	293	151	201	311	308	199	249	237	196	258	136	220	511	1000
128.655	0	893	293	151	200	314	312	200	251	236	196	257	136	220	510	1000
128.778	0	877	288	145	197	303	302	196	247	234	193	252	134	219	506	995
128.901	0	856	289	145	199	304	303	195	245	234	193	253	134	219	506	983
129.024	0	846	290	147	198	305	304	196	249	233	193	254	134	219	507	987
129.147	0	852	294	150	198	308	306	199	250	235	195	255	136	220	515	996
129.27	0	776	292	151	199	314	312	199	248	237	196	258	136	220	513	987
129.393	0	757	304	142	191	307	303	198	247	233	191	252	134	219	506	897
129.516	0	774	310	143	188	304	302	195	248	230	191	251	134	219	504	851
129.638	0	774	310	145	191	304	301	196	251	233	191	254	133	217	502	859
129.761	0	791	307	146	193	304	303	195	247	233	193	254	133	219	508	894
129.884	0	832	302	148	197	307	302	199	251	231	195	257	134	219	508	915
130.007	0	844	298	149	196	310	309	199	252	234	195	258	133	219	506	925
130.13	0	838	292	143	194	301	302	195	249	233	191	252	132	216	502	932
130.253	0	830	291	144	194	298	299	194	249	232	192	251	132	216	503	943
130.376	0	824	291	144	196	301	297	193	250	227	192	253	133	215	503	940
130.499	0	831	293	145	197	305	302	196	251	231	194	254	132	217	506	942
130.621	0	838	294	148	198	310	306	197	251	233	195	259	132	216	506	947
130.744	0	836	289	146	195	303	303	194	248	232	193	253	131	216	503	952
130.867	0	834	289	143	194	299	297	192	246	230	191	252	131	216	502	952
130.99	0	850	291	144	193	301	299	193	250	228	194	253	130	214	507	959
131.113	0	848	291	144	195	303	300	195	251	231	194	254	131	216	506	958
131.236	0	849	293	148	196	308	303	197	248	233	195	255	131	216	508	967
131.359	0	834	290	146	195	306	299	193	250	229	194	252	130	216	505	958
131.482	0	836	288	142	194	298	297	193	249	227	192	249	130	213	502	958
131.604	0	840	288	143	194	300	296	192	250	229	193	249	130	213	503	958
131.727	0	838	289	143	195	301	299	194	246	230	193	250	131	213	503	961
131.85	0	834	290	144	196	304	299	196	248	229	195	252	132	215	506	960
131.973	0	832	288	147	193	306	304	195	248	230	195	252	131	213	503	958
132.096	0	833	285	142	192	296	297	192	246	231	192	248	130	212	501	958
132.219	0	834	286	142	192	294	295	192	245	230	192	248	130	212	502	963
132.342	0	827	284	143	193	297	294	193	246	226	192	249	129	212	503	961
132.465	0	831	286	144	192	301	298	194	247	230	193	251	130	212	505	962
132.588	0	832	286	146	191	305	303	196	247	231	194	252	130	212	507	962
132.71	0	835	282	143	187	294	294	192	244	228	190	246	128	208	506	964
132.833	0	821	280	140	190	292	292	189	243	229	189	246	128	210	501	954
132.956	0	825	278	141	189	294	294	191	245	227	190	246	129	208	500	956
133.079	0	825	280	142	191	297	297	193	246	230	190	248	130	209	502	958
133.202	0	831	281	144	192	301	300	193	244	231	192	250	129	211	504	962
133.325	0	808	276	140	187	298	298	190	243	230	189	245	128	208	498	956
133.448	0	796	282	138	181	291	292	190	243	225	188	242	127	204	494	947
133.571	0	851	277	142	186	289	293	188	241	231	186	242	128	206	494	949
133.693	0	863	271	139	185	290	293	189	241	227	187	242	129	205	494	954
133.816	0	852	270	142	187	294	293	189	244	227	188	245	129	206	495	960
133.939	0	844	271	144	189	297	299	194	244	232	190	246	130	205	498	961
134.062	0	845	274	146	190	302	301	194	245	233	190	249	131	207	503	964
134.185	0	843	273	147	184	302	302	192	243	231	188	244	128	204	502	966
134.308	0	820	265	139	182	289	294	188	238	230	185	240	127	202	492	948
134.431	0	818	265	138	182	288	292	187	242	226	185	240	129	203	492	950
134.554	0	819	264	141	184	289	295	187	241	230	185	241	128	204	492	951
134.676	0	818	264	142	183	292	296	189	241	230	186	243	129	204	494	955
134.799	0	806	266	144	186	296	296	190	243	229	188	244	129	203	497	941
134.922	0	792	267	148	186	300	303	192	244	233	191	246	131	205	498	943
135.045	0	815	264	142	180	294	300	190	241	233	186	240	129	204	492	938
135.168	0	822	262	140	181	288	292	187	241	229	185	240	128	203	491	937
135.291	0	819	261	142	182	288	294	186	238	229	185	240	128	203	490	935
135.414	0	828	262	142	184	292	296	187	241	230	187	242	129	203	492	938
135.537	0	834	263	146	185	295	302	189	240	234	188	245	130	205	495	946
135.66	0	838	265	149	186	298	302	192	240	234	190	248	131	206	498	955
135.782	0	829	268	151	187	304	304	193	244	232	191	249	132	208	499	960
135.905	0	825	266	144	181	295	303	191	239	231	188	244	130	206	493	952
136.028	0	820	265	142	182	292	298	188	239	232	188	244	130	206	492	952
136.151	0	822	266	144	184	292	298	188	239	231	187	244	130	207	494	953
136.274	0	818	267	144	186	296	299	188	238	231	188	247	130	208	497	957
136.397	0	829	273	150	186	298	302	192	242	234	191	249	132	208	507	962
136.52	0	824	275	150	187	303	308	194	241	238	194	252	134	210	505	964
136.643	0	828	278	153	190	306	310	196	243	238	195	255	134	213	508	971
136.765	0	821	273	149	186	302	307	194	239	237	192	249	132	212	503	966
136.888	0	825	274	145	186	296	301	192	242	231	191	249	133	212	503	965
137.011	0	827	274	146	187	297	303	191	242	236	192	249	133	212	504	966
137.134	0	833	275	147	189	299	303	193	241	235	193	252	134	214	507	971
137.257	0	833	277	152	190	301	304	196	244	233	194	254	135	215	509	974
137.38	0	839	280	155	193	307	309	199	245	237	196	258	135	218	512	976
137.503	0	844	284	156	195	310	315	201	244	243	200	261	136	219	515	979
137.626	0	847	281	153	190	308	310	198	245	237	196	256	135	220	511	978
137.748	0	843	281	149	191	302	307	196	241	238	195	254	135	220	511	977
137.871	0	850	283	150	193	303	305	196	245	235	197	255	135	221	512	978
137.994	0	861	287	152	194	304	310	199	244	239	197	256	136	220	521	984
138.117	0	859	287	156	197	308	312	202	245	239	199	259	138	223	520	984
138.24	0	858	290	156	198	312	311	203	248	238	201	262	138	225	522	987
138.363	0	867	292	160	197	319	318	203	248	240	202	262	138	225	523	986
138.486	0	860	290	152	193	310	312	201	247	240	198	257	138	225	518	984
138.609	0	863	290	153	197	309	310	199	246	237	198	258	139	226	521	986
138.732	0	860	292	153	199	311	314	199	242	241	200	258	139	226	521	988
138.854	0	870	296	155	200	312	313	203	248	240	202	261	140	226	525	988
138.977	0	861	298	159	203	316	319	205	247	245	203	264	141	227	528	978
139.1	0	852	301	162	205	321	320	208	248	244	205	267	142	229	529	979
139.223	0	834	299	155	198	319	318	205	244	244	200	261	140	228	532	897
139.346	0	856	299	154	200	314	314	203	245	241	201	260	140	227	528	807
139.469	0	860	299	154	201	314	315	203	248	242	201	261	140	226	525	821
139.592	0	871	301	156	204	315	313	204	246	241	203	263	140	227	528	865
139.715	0	875	305	158	206	317	319	206	245	244	205	266	142	229	534	929
139.837	0	882	305	161	204	323	323	209	247	244	206	265	142	231	534	945
139.96	0	875	300	154	200	315	315	206	248	242	201	260	139	230	528	954
140.083	0	877	302	155	205	312	313	204	248	239	202	261	141	230	528	957
140.206	0	877	304	155	205	313	315	205	246	243	201	261	141	230	529	958
140.329	0	885	306	157	206	315	314	206	250	240	203	262	141	231	531	955
140.452	0	884	308	160	207	318	320	209	250	245	204	265	142	232	534	956
140.575	0	885	305	161	204	320	318	206	250	241	204	263	140	231	532	956
140.698	0	892	305	153	201	312	311	205	245	240	199	257	139	228	533	958
140.82	0	890	304	152	203	309	308	205	248	235	200	257	139	229	530	955
140.943	0	885	304	152	205	309	311	203	249	240	201	258	139	229	530	955
141.066	0	890	307	154	205	313	311	204	248	239	201	260	140	230	531	959
141.189	0	827	309	157	204	317	314	205	248	239	201	261	140	230	533	928
141.312	0	791	313	156	198	314	315	205	247	239	200	259	138	226	523	921
141.435	0	846	309	152	198	305	307	203	248	236	197	254	137	226	523	909
141.558	0	887	304	151	202	304	304	201	248	234	197	253	136	226	526	944
141.681	0	896	303	150	203	304	306	200	244	237	196	256	135	226	525	954
141.804	0	894	307	151	202	308	306	202	248	234	199	255	136	225	531	962
141.926	0	892	308	155	202	310	311	204	247	238	199	255	135	224	536	960
142.049	0	890	301	153	199	311	309	202	248	233	197	252	134	222	527	955
142.172	0	881	297	147	197	303	302	200	243	235	193	249	132	221	523	960
142.295	0	883	295	147	199	300	299	197	246	228	193	248	132	220	521	965
142.418	0	879	295	147	199	301	302	198	245	233	194	248	132	219	521	974
142.541	0	883	297	149	199	302	301	199	245	231	194	249	132	219	521	983
142.664	0	879	296	151	199	307	300	199	247	229	195	252	131	218	522	979
142.787	0	882	298	153	198	310	305	202	246	231	195	251	131	218	524	974
142.909	0	871	292	145	194	301	300	201	245	230	191	246	127	215	518	957
143.032	0	882	295	145	192	296	294	198	245	228	191	244	127	212	524	966
143.155	0	873	291	145	193	297	294	196	243	227	190	244	127	213	518	957
143.278	0	881	292	147	196	297	296	197	242	226	191	244	127	213	520	959
143.401	0	881	293	148	196	300	299	198	245	227	192	245	128	213	520	954
143.524	0	881	292	149	197	303	300	199	244	229	193	246	128	212	521	963
143.647	0	875	290	149	194	305	300	198	242	229	192	244	127	210	517	959
143.77	0	873	285	144	190	296	295	198	243	224	189	240	126	207	511	959
143.892	0	870	286	142	190	295	295	196	242	228	189	239	125	206	510	967
144.015	0	881	289	144	188	295	291	195	241	225	189	239	124	204	517	974
144.138	0	879	286	144	191	298	293	195	242	223	189	240	125	205	510	956
144.261	0	880	286	147	192	301	296	196	242	226	190	241	126	205	509	959
144.384	0	878	288	148	192	305	299	198	244	227	191	243	126	205	508	955
144.507	0	879	284	146	188	302	297	197	241	226	187	239	125	203	501	956
144.63	0	876	281	143	186	298	290	195	240	225	186	238	125	201	497	956
144.753	0	873	280	142	188	297	291	193	240	223	185	237	124	200	496	958
144.876	0	864	280	143	188	297	291	193	243	224	186	237	123	201	496	954
144.998	0	867	282	146	190	299	293	193	242	225	186	239	124	200	496	962
145.121	0	872	284	146	189	304	293	193	242	225	187	239	125	199	497	960
145.244	1	872	278	145	185	302	294	193	240	224	186	236	123	198	492	954
145.367	0	865	277	141	183	297	292	192	241	226	184	235	124	197	493	952
145.49	0	855	275	141	184	298	290	192	241	223	183	236	123	195	490	952
145.613	0	851	275	140	187	299	288	190	242	221	183	237	123	196	489	952
145.736	0	850	276	142	187	302	293	192	240	225	184	238	124	196	490	951
145.859	0	849	278	143	188	305	295	193	243	226	185	240	125	197	493	952
145.981	0	849	275	143	184	307	297	193	240	225	184	237	124	195	489	957
146.104	0	852	273	138	180	298	288	190	239	224	181	232	123	191	485	955
146.227	0	854	271	138	182	297	288	190	239	222	181	232	123	192	483	951
146.35	0	860	273	139	184	295	289	190	242	222	181	232	125	190	484	946
146.473	0	864	274	140	184	299	291	190	241	225	181	235	125	191	486	952
146.596	0	864	274	144	186	301	291	190	241	224	183	237	125	191	487	951
146.719	0	869	275	147	185	307	298	194	240	227	185	239	125	192	489	953
146.842	0	859	271	140	180	298	292	191	240	226	182	234	125	193	484	949
146.964	0	857	269	137	181	294	287	191	239	223	181	233	125	191	482	950
147.087	0	857	270	139	181	295	287	190	238	224	180	233	124	193	482	947
147.21	0	862	272	139	184	294	288	188	239	224	181	234	125	193	484	949
147.333	0	857	273	143	186	298	292	190	241	226	183	237	125	194	487	948
147.456	0	859	274	144	187	300	295	192	240	228	184	239	127	196	490	957
147.579	0	859	275	148	189	305	299	192	239	228	185	241	127	196	490	953
147.702	0	862	272	140	183	297	290	191	238	224	183	237	126	196	486	947
147.825	0	860	273	139	182	295	289	191	238	226	183	236	126	196	486	941
147.948	0	814	274	138	183	295	289	191	238	225	183	237	126	197	489	930
148.07	0	787	285	140	182	299	287	191	239	224	184	240	127	199	492	910
148.193	0	823	289	146	188	300	293	193	239	228	185	241	127	201	495	926
148.316	0	839	288	145	190	304	295	193	242	229	187	244	130	201	498	951
148.439	0	835	288	149	191	308	300	194	241	231	188	245	130	203	498	958
148.562	0	825	287	139	188	298	293	190	236	230	185	241	128	203	495	955
148.685	0	828	287	141	190	296	288	189	239	225	184	240	129	203	495	955
148.808	0	825	289	140	190	296	293	188	239	229	185	241	128	203	497	957
148.931	0	831	290	142	191	299	293	190	240	228	186	243	129	205	501	966
149.053	0	836	291	146	192	303	293	193	240	227	188	246	131	206	502	967
149.176	0	835	293	147	194	306	297	195	241	231	190	248	131	208	507	967
149.299	0	838	295	150	195	311	305	195	241	234	192	250	132	210	508	968
149.422	0	842	294	142	189	303	292	194	241	229	189	246	131	209	507	973
149.545	0	861	292	143	190	300	291	192	240	228	188	245	131	208	512	978
149.668	0	856	291	142	192	303	292	191	240	227	189	247	132	209	509	972
149.791	0	863	291	143	192	306	293	194	243	229	190	248	133	211	511	979
149.914	0	865	293	146	195	307	299	196	242	231	191	249	133	212	513	983
150.036	0	871	295	150	196	311	298	196	243	230	192	251	135	211	521	989
150.159	0	871	294	147	194	312	301	194	243	230	192	250	133	212	515	979
150.282	0	863	291	143	194	302	295	191	241	231	189	246	133	212	511	974
150.405	0	863	293	143	194	302	295	192	241	229	189	245	134	212	513	978
150.528	0	863	294	145	194	304	294	192	243	227	190	248	134	213	514	976
150.651	0	868	296	146	195	308	298	196	243	231	191	251	135	213	517	979
150.774	0	864	296	150	197	311	301	197	245	234	193	251	136	214	520	985
150.897	0	867	298	152	199	314	304	200	244	236	195	255	136	215	521	987
151.02	0	862	298	151	197	314	303	197	242	233	192	251	135	215	519	979
151.142	0	864	294	144	192	305	295	197	243	228	190	247	134	213	514	972
151.265	0	867	295	145	193	303	299	193	243	233	191	248	134	213	521	974
151.388	0	868	295	146	195	306	298	193	243	231	192	250	135	212	517	976
151.511	0	869	297	149	196	308	298	195	244	231	192	252	135	215	518	977
151.634	0	875	298	149	197	312	303	198	244	233	193	253	137	216	520	976
151.757	0	873	299	153	198	314	305	200	247	236	194	255	137	216	522	974
151.88	0	868	297	153	196	317	308	199	245	233	194	252	135	217	517	976
152.003	0	861	294	145	192	307	300	196	240	234	191	249	134	214	514	967
152.125	0	860	295	146	195	305	297	193	242	230	191	249	133	215	513	962
152.248	0	854	296	147	195	307	302	194	243	235	192	249	134	215	513	955
152.371	0	856	298	148	196	310	303	196	244	233	192	252	134	215	515	961
152.494	0	856	298	152	198	313	304	198	245	233	194	254	135	216	518	963
152.617	0	861	301	154	198	315	308	200	247	237	196	256	136	217	519	962
152.74	0	849	299	154	196	318	314	199	245	237	195	255	135	217	516	955
152.863	0	846	297	146	195	307	303	196	243	236	192	250	134	215	512	958
152.986	0	845	296	146	195	307	303	195	242	236	191	250	134	215	512	957
153.108	0	850	298	147	195	309	301	195	245	233	192	251	134	215	512	955
153.231	0	854	300	150	197	311	307	198	245	237	194	253	135	215	513	955
153.354	0	858	302	151	198	315	308	199	247	238	195	256	136	216	515	962
153.477	0	856	303	156	200	320	312	201	245	238	197	258	136	217	516	961
153.6	0	853	299	149	195	313	309	199	243	236	193	253	135	217	511	957
153.723	0	843	301	146	198	309	306	195	246	237	194	253	134	216	511	949
153.846	0	855	304	149	196	312	305	196	246	235	193	254	135	215	519	963
153.969	0	856	302	149	199	315	304	199	248	233	194	255	136	216	514	956
154.092	0	858	304	151	200	317	308	201	248	237	196	258	137	217	515	954
154.214	0	858	306	155	201	321	316	203	247	241	198	259	138	219	517	952
154.337	0	855	302	151	197	319	313	200	244	238	194	255	136	218	513	955
154.46	0	859	301	147	195	313	306	198	243	237	194	253	135	216	511	954
154.583	0	866	301	149	197	311	304	198	245	234	194	253	135	217	511	952
154.706	0	848	302	150	200	312	308	199	247	238	196	254	135	219	513	950
154.829	0	847	305	151	201	315	310	201	248	238	196	257	137	219	515	955
154.952	0	860	307	155	203	318	308	203	249	236	199	259	138	219	517	958
155.075	0	870	309	156	201	324	315	205	249	239	199	260	137	220	516	955
155.197	0	872	305	147	195	313	309	199	248	238	195	253	135	219	514	950
155.32	0	876	303	148	197	309	305	199	245	238	194	254	135	217	514	958
155.443	0	869	302	149	199	310	307	197	244	238	195	255	136	218	512	956
155.566	0	874	304	150	200	312	307	199	248	235	197	256	136	219	515	957
155.689	0	871	305	152	201	315	311	202	249	240	198	259	136	219	518	959
155.812	0	879	308	153	202	318	312	203	250	239	200	261	136	220	519	964
155.935	0	878	307	157	200	323	314	203	247	241	199	259	136	220	517	963
156.058	0	873	303	148	196	311	308	199	245	236	195	255	135	219	514	956
156.18	0	866	303	148	196	309	307	200	248	236	196	254	134	219	514	960
156.303	0	878	308	150	198	309	305	198	247	235	196	254	134	217	523	972
156.426	0	870	307	150	200	314	305	200	250	232	197	257	134	218	520	966
156.549	0	873	309	152	200	317	309	201	250	237	199	258	135	219	521	966
156.672	0	872	310	154	202	319	314	203	249	241	200	259	137	220	523	965
156.795	0	872	306	154	200	322	314	201	250	237	199	258	136	220	519	968
156.918	0	871	304	148	196	312	306	200	245	238	195	255	136	219	516	966
157.041	0	876	303	148	198	309	304	197	247	233	196	255	134	219	516	963
157.164	0	873	306	148	200	310	305	198	249	238	197	255	136	219	518	965
157.286	0	875	307	150	201	313	308	201	249	236	198	258	135	219	520	971
157.409	0	878	309	152	202	316	307	202	249	235	199	259	137	220	521	972
157.532	0	882	311	156	201	321	313	202	249	237	201	259	137	221	525	971
157.655	0	876	308	148	197	314	307	201	249	237	197	255	135	218	522	969
157.778	0	880	308	149	199	310	304	198	247	234	197	255	135	218	525	974
157.901	0	875	308	148	200	313	301	197	250	232	197	256	134	218	519	969
158.024	0	880	310	149	201	316	306	200	248	234	198	257	135	219	522	971
158.147	0	877	311	151	203	318	310	202	249	239	200	259	136	220	524	971
158.269	0	878	309	153	202	319	312	201	248	237	198	259	135	220	524	971
158.392	0	876	307	146	199	311	305	198	244	236	196	254	134	219	520	968
158.515	0	884	307	146	200	310	302	198	248	232	196	254	134	219	521	970
158.638	0	884	307	147	201	310	304	198	247	236	197	255	133	219	522	969
158.761	0	885	309	147	201	313	305	200	248	236	198	257	135	220	524	972
158.884	0	887	312	151	202	315	305	201	250	234	199	259	136	220	528	974
159.007	0	885	308	152	200	317	309	200	249	233	199	256	134	220	525	972
159.13	0	880	305	144	197	306	304	198	248	233	196	251	133	218	522	969
159.252	0	879	305	144	198	304	300	196	246	231	195	251	133	218	522	972
159.375	0	876	306	146	198	305	298	196	249	228	196	252	133	217	522	973
159.498	0	884	308	147	198	310	302	197	248	232	197	254	133	217	524	975
159.621	0	879	308	148	200	312	304	199	250	233	199	254	134	218	525	973
159.744	0	881	307	151	201	313	308	198	247	234	197	254	134	218	524	974
159.867	0	866	304	144	195	304	299	195	246	229	194	248	132	215	519	968
159.99	0	874	303	143	196	300	297	194	247	227	194	248	130	214	518	971
160.113	0	872	305	142	196	300	299	193	247	232	194	248	131	214	521	969
160.236	0	881	306	145	197	304	299	194	246	230	195	250	131	212	526	975
160.358	0	874	307	146	198	307	299	195	249	229	196	250	131	213	524	970
160.481	0	880	307	147	199	312	304	198	250	232	196	252	132	214	523	967
160.604	0	879	302	147	198	305	303	193	248	232	195	248	131	212	518	959
160.727	0	824	308	133	190	302	296	194	247	228	192	246	130	211	513	954
160.85	0	835	315	142	190	301	293	194	248	225	190	247	130	210	511	949
160.973	0	863	316	143	193	299	298	193	248	227	193	246	129	211	513	954
161.096	0	881	312	145	195	303	300	196	249	229	195	249	131	211	514	958
161.219	0	922	309	146	197	306	302	197	246	232	195	251	131	212	517	965
161.341	0	923	308	148	199	311	304	198	248	230	196	252	131	211	518	966
161.464	0	920	304	144	192	305	300	196	248	227	194	247	130	209	519	964
161.587	0	899	301	142	193	298	298	193	245	231	193	245	129	210	514	961
161.71	0	890	300	143	194	299	297	194	244	227	193	247	130	209	514	963
161.833	0	887	302	144	196	301	296	194	246	225	194	248	130	210	516	963
161.956	0	888	304	146	195	305	301	196	247	229	195	249	130	211	517	965
162.079	0	891	306	146	197	309	304	197	248	232	198	251	131	211	519	967
162.202	0	890	301	146	196	303	301	194	246	229	195	247	130	211	514	961
162.324	0	880	299	143	196	299	297	193	243	227	193	244	130	210	513	958
162.447	0	885	300	144	194	300	297	193	246	226	194	245	129	209	512	957
162.57	0	892	301	145	195	302	298	194	247	230	194	246	130	210	514	960
162.693	0	889	302	146	196	307	301	196	245	231	195	248	131	210	515	962
162.816	0	833	311	146	195	310	301	197	247	229	196	250	133	211	517	953
162.939	0	809	313	147	188	306	302	197	247	228	193	246	130	211	511	936
163.062	0	824	314	142	190	299	298	192	243	231	192	244	130	209	508	934
163.185	0	833	314	144	188	299	295	192	243	228	191	244	131	210	511	953
163.308	0	849	313	144	191	300	298	193	242	228	192	244	132	210	515	962
163.43	0	894	309	146	194	303	300	194	246	231	194	247	132	212	518	959
163.553	0	914	306	148	195	307	303	196	245	232	195	248	133	212	519	963
163.676	0	913	308	150	197	310	308	198	243	233	196	250	133	213	524	974
163.799	0	892	300	146	190	300	298	194	244	229	192	244	130	209	517	969
163.922	0	883	298	141	192	294	295	190	245	226	191	242	131	210	512	960
164.045	0	890	297	142	192	296	294	190	244	228	190	242	132	210	513	961
164.168	0	894	299	144	192	299	297	192	241	229	190	244	131	211	515	965
164.291	0	878	302	145	192	302	300	194	242	230	192	245	131	210	512	948
164.413	0	880	306	148	193	306	302	195	246	232	193	246	133	210	509	958
164.536	0	907	305	152	195	309	308	196	245	233	194	247	133	211	512	959
164.659	0	901	297	143	190	299	297	190	243	230	190	241	131	210	512	970
164.782	0	893	297	144	191	296	296	189	241	228	190	241	132	210	511	966
164.905	0	883	297	143	190	297	297	189	244	228	190	242	132	211	512	967
165.028	0	892	301	145	191	300	299	193	243	229	191	244	132	210	519	973
165.151	0	892	300	149	192	303	303	193	240	231	191	245	133	211	517	974
165.274	0	893	302	148	194	307	304	196	243	233	193	247	134	213	516	976
165.396	0	886	301	152	193	311	312	194	243	235	195	249	134	213	514	975
165.519	0	888	297	146	191	299	301	190	241	233	192	246	133	212	510	974
165.642	0	887	297	145	190	300	298	193	242	231	191	246	132	213	508	973
165.765	0	885	297	146	192	301	299	192	242	229	193	248	133	213	511	968
165.888	0	881	299	147	193	305	302	194	245	231	193	250	134	214	512	967
166.011	0	883	302	149	195	309	305	196	244	233	195	252	134	216	513	971
166.134	0	886	303	152	195	312	309	196	241	234	195	253	135	217	515	966
166.257	0	879	300	147	192	303	300	192	242	229	193	249	133	217	513	962
166.38	0	874	301	148	194	303	304	193	241	233	193	250	134	217	513	959
166.502	0	876	300	147	194	304	301	194	242	231	193	251	134	218	515	964
166.625	0	877	303	149	196	308	301	196	243	230	194	253	135	219	517	964
166.748	0	882	305	152	196	311	306	199	244	234	196	255	136	221	520	965
166.871	0	877	305	155	197	315	312	198	243	237	198	256	136	221	521	961
166.994	0	878	303	148	193	305	304	195	242	234	193	251	134	220	516	964
167.117	0	876	302	146	195	303	298	193	243	231	191	250	134	220	516	962
167.24	0	884	302	147	194	305	299	194	243	231	193	250	134	221	516	960
167.363	0	891	305	148	195	308	302	196	246	232	195	250	135	219	525	970
167.485	0	892	305	152	197	312	306	198	246	235	197	253	137	220	525	972
167.608	0	891	306	153	199	314	306	199	247	234	197	255	138	220	526	973
167.731	0	886	304	152	196	316	310	198	247	234	196	252	137	221	523	966
167.854	0	877	301	146	194	306	303	197	244	234	194	247	135	220	519	965
167.977	0	882	301	147	196	303	300	194	244	231	192	248	135	218	518	966
168.1	0	885	301	146	195	305	299	195	245	228	193	249	137	219	519	965
168.223	0	890	303	149	197	309	302	197	245	233	194	252	136	219	521	963
168.346	0	884	305	151	198	312	308	199	245	237	196	253	137	221	524	965
168.468	0	885	308	152	201	314	309	200	246	238	197	255	138	221	526	969
168.591	0	885	308	151	197	315	311	197	242	237	195	252	136	220	528	969
168.714	0	880	304	146	193	306	301	198	245	230	193	248	135	217	523	965
168.837	0	873	306	146	197	304	304	196	245	234	193	249	135	218	521	959
168.96	0	874	306	148	197	306	302	197	245	232	195	250	135	219	522	962
169.083	0	874	308	150	197	309	302	199	246	230	196	253	136	219	523	962
169.206	0	881	310	152	199	312	306	201	247	235	197	255	136	220	526	965
169.329	0	879	311	152	202	316	313	202	246	239	198	257	137	222	527	964
169.452	0	878	309	150	196	315	307	202	247	235	195	254	136	220	523	961
169.574	0	878	310	147	195	308	300	200	245	233	194	253	134	219	525	965
169.697	0	879	308	148	197	308	302	197	247	230	195	253	134	220	521	961
169.82	0	877	308	149	198	309	305	200	247	236	197	254	134	221	522	960
169.943	0	883	310	151	200	313	306	200	246	235	198	256	135	220	525	964
170.066	0	880	312	153	200	314	305	202	248	233	199	257	137	222	527	968
170.189	0	885	310	151	198	316	310	201	245	237	198	255	135	221	524	964
170.312	0	885	308	148	199	307	303	198	245	236	197	253	135	221	523	963
170.435	0	888	308	148	199	309	303	200	245	233	197	254	135	221	523	965
170.557	0	886	311	148	198	311	303	200	244	233	198	254	135	220	529	971
170.68	0	899	314	151	199	315	305	202	248	235	199	256	136	219	535	969
170.803	0	898	313	152	201	317	311	204	247	239	200	259	137	221	530	963
170.926	0	895	311	154	199	320	311	201	247	236	199	257	136	222	528	961
171.049	0	890	308	146	195	311	303	201	242	235	197	253	135	220	524	956
171.172	0	894	307	147	199	309	305	198	244	234	196	253	134	220	526	893
171.295	11	893	307	149	198	310	303	199	245	236	197	253	135	218	522	875
171.418	0	897	309	149	199	314	305	200	244	235	198	255	136	217	518	910
171.54	0	892	311	152	200	315	308	202	244	235	200	256	136	217	523	929
171.663	0	893	313	153	202	320	309	203	248	237	201	258	135	220	528	953
171.786	0	896	310	151	196	316	308	202	245	237	198	254	135	217	528	961
171.909	0	889	306	147	195	309	303	200	242	235	197	251	133	218	522	961
172.032	0	878	305	148	196	306	300	196	243	232	196	252	134	217	518	923
172.155	0	882	306	148	197	308	301	198	246	232	197	252	134	216	515	921
172.278	0	893	308	150	198	312	304	199	246	235	199	254	133	215	513	916
172.401	0	897	310	151	199	314	307	200	244	237	199	256	134	215	515	926
172.524	0	893	310	154	202	320	310	202	245	237	200	257	134	216	520	922
172.646	0	897	309	147	195	313	308	200	244	234	196	251	132	215	526	935
172.769	0	897	309	147	193	307	301	198	245	235	195	251	132	214	526	960
172.892	0	887	307	146	196	308	300	196	245	233	195	250	134	214	519	966
173.015	0	887	307	148	197	309	302	197	244	233	196	251	133	217	519	967
173.138	0	888	309	150	198	312	304	199	248	234	198	253	133	216	520	968
173.261	0	895	311	152	200	314	308	201	248	236	199	255	136	217	521	975
173.384	0	895	311	156	201	319	312	202	245	238	199	256	135	218	522	976
173.507	0	889	307	149	194	312	306	199	241	235	196	251	132	217	517	972
173.629	0	883	307	148	196	307	305	196	243	233	196	251	133	218	517	975
173.752	0	887	308	149	198	309	301	198	246	234	196	252	133	217	516	979
173.875	0	890	310	150	198	312	304	198	243	235	198	254	134	218	519	980
173.998	0	885	314	151	201	314	306	201	245	236	199	255	135	219	525	976
174.121	0	901	318	153	201	319	309	202	249	237	200	259	135	219	532	973
174.244	0	902	312	151	195	316	311	201	243	236	198	254	134	219	523	975
174.367	0	903	311	147	199	309	302	198	244	235	198	253	134	219	520	976
174.49	0	903	310	149	200	311	303	198	244	233	198	253	134	220	519	974
174.612	0	901	312	151	200	313	305	199	248	234	200	254	135	221	521	975
174.735	0	898	314	153	202	317	308	202	246	237	202	256	136	222	526	971
174.858	0	908	314	155	201	318	312	202	244	237	201	256	136	223	527	978
174.981	0	912	310	148	197	311	303	201	245	232	199	252	134	221	521	974
175.104	0	907	311	150	200	310	306	199	244	236	199	252	134	222	521	975
175.227	0	910	311	149	201	311	305	200	245	234	199	253	135	222	519	982
175.35	0	914	314	151	202	314	306	202	244	236	201	255	137	222	521	981
175.473	0	904	317	153	202	318	309	203	247	237	202	257	136	223	525	980
175.596	0	908	314	155	201	320	314	204	248	238	202	256	136	224	524	970
175.718	0	910	308	148	197	310	304	201	244	236	198	250	134	223	517	977
175.841	0	914	309	148	199	306	304	197	242	236	197	251	134	222	516	977
175.964	0	912	311	148	201	307	302	199	245	232	198	251	134	222	516	976
176.087	0	913	314	149	199	310	303	200	248	234	200	253	135	220	522	979
176.21	0	916	314	152	200	313	307	201	247	235	201	254	135	220	521	981
176.333	0	912	314	154	201	316	311	202	245	237	201	255	135	221	519	979
176.456	0	908	309	148	195	308	302	201	245	230	197	249	133	221	513	970
176.579	0	904	307	146	197	303	301	198	245	233	196	247	132	219	511	966
176.701	0	909	309	146	197	303	298	197	246	232	196	247	132	220	511	973
176.824	0	926	313	147	196	305	297	197	245	229	196	247	132	218	518	975
176.947	0	925	311	150	199	307	303	198	244	233	198	249	133	218	514	971
177.07	0	919	312	150	200	311	304	200	248	234	199	252	133	218	515	974
177.193	0	913	311	152	198	314	309	201	247	234	198	251	133	219	513	979
177.316	0	908	308	146	194	304	302	197	242	234	196	245	131	217	507	972
177.439	0	904	307	144	196	302	296	194	244	229	193	246	130	216	506	967
177.562	0	895	309	145	195	302	298	195	247	229	195	246	131	216	506	962
177.684	0	910	310	147	196	306	300	196	245	231	195	249	131	216	507	966
177.807	0	916	316	149	196	309	300	196	246	230	196	252	131	217	515	977
177.93	0	912	315	150	197	313	304	199	246	234	197	253	131	217	513	970
178.053	0	898	314	150	198	314	309	197	245	234	196	253	131	218	507	964
178.176	0	893	312	144	195	301	298	194	245	231	193	249	131	216	504	970
178.299	0	893	313	145	196	304	297	192	244	230	193	249	131	216	504	968
178.422	0	887	313	145	195	303	298	194	243	230	193	249	131	215	505	969
178.545	0	870	312	147	196	307	302	196	248	231	195	251	131	216	507	968
178.668	0	878	314	148	198	310	303	198	245	232	196	253	131	216	509	975
178.79	0	883	315	150	197	312	305	198	244	234	196	252	132	216	511	971
178.913	0	891	312	144	194	302	299	195	244	229	193	249	131	215	508	969
179.036	0	887	312	145	195	303	302	196	244	232	194	249	130	214	510	967
179.159	0	888	313	145	196	303	299	195	245	230	194	249	131	215	510	975
179.282	0	887	315	148	196	307	299	196	246	230	194	251	132	214	514	979
179.405	0	901	320	149	197	309	304	199	245	234	197	253	131	214	520	978
179.528	0	890	319	153	198	314	308	200	249	234	197	254	133	216	519	975
179.651	0	887	313	148	193	309	304	199	246	231	194	250	132	216	511	977
179.773	0	887	312	145	194	302	298	196	244	231	192	248	130	215	510	976
179.896	0	886	312	147	195	301	298	195	244	229	194	249	131	215	511	975
180.019	0	883	312	147	196	303	300	198	248	230	195	249	131	215	514	978
180.142	0	865	313	149	197	308	304	199	246	233	196	251	132	216	515	983
180.265	0	872	316	150	199	311	301	201	247	231	196	254	132	217	518	985
180.388	0	874	317	152	197	316	309	202	247	233	198	254	132	217	519	981
180.511	0	869	312	146	194	305	302	198	247	232	193	249	131	216	512	974
180.634	0	870	313	145	197	300	298	196	246	230	193	249	131	216	513	980
180.756	0	871	314	146	197	302	295	198	248	228	193	248	132	215	513	980
180.879	0	881	314	148	198	305	300	200	247	231	195	251	132	217	516	979
181.002	0	878	316	149	199	308	304	202	249	232	197	253	133	216	519	980
181.125	0	893	320	149	200	311	306	202	248	236	198	255	133	217	526	987
181.248	0	901	323	152	197	315	306	202	246	234	198	255	133	215	531	989
181.371	0	888	314	148	195	307	300	201	248	230	195	251	132	216	519	978
181.494	0	885	315	147	200	306	302	200	248	235	196	251	133	218	518	976
181.617	0	888	316	148	199	307	301	202	248	231	195	251	133	218	519	980
181.74	0	889	319	150	201	311	301	203	251	229	197	254	134	218	523	981
181.862	0	894	321	152	203	314	306	205	250	234	200	256	134	220	524	979
181.985	0	889	323	154	205	319	313	206	249	238	201	258	136	221	525	982
182.108	0	892	318	150	201	312	303	204	249	232	198	254	135	221	522	982
182.231	0	889	319	149	203	309	298	202	250	230	199	254	134	222	523	981
182.354	0	893	321	150	204	310	303	202	250	232	200	255	135	223	523	981
182.477	0	893	324	151	205	315	301	206	256	231	201	258	136	224	523	981
182.6	0	896	326	153	208	318	308	206	251	236	203	260	137	226	527	984
182.723	0	898	328	155	208	323	309	207	252	235	204	263	137	228	530	984
182.845	0	905	326	150	203	317	304	208	252	233	202	257	135	226	530	982
182.968	0	900	325	149	207	313	304	204	250	237	201	257	135	227	527	979
183.091	0	903	324	151	207	314	303	205	249	234	200	259	136	228	527	983
183.214	0	903	327	151	209	317	302	206	251	231	202	260	136	228	529	985
183.337	0	907	327	154	210	320	307	208	251	237	204	261	138	230	531	986
183.46	0	912	330	156	211	322	312	210	251	241	205	263	139	231	533	987
183.583	0	911	331	156	209	325	313	208	251	238	204	263	139	230	536	992
183.706	0	898	325	149	206	315	304	206	246	237	200	258	136	230	529	985
183.828	0	898	326	150	208	313	302	203	251	233	200	258	137	230	528	984
183.951	0	899	326	151	209	314	305	205	249	237	201	258	137	230	530	989
184.074	0	906	328	152	209	317	306	205	249	236	202	260	137	231	530	990
184.197	0	902	329	155	210	320	305	206	251	234	204	263	139	232	534	992
184.32	0	914	335	156	210	323	311	208	251	238	204	264	140	231	540	995
184.443	0	902	328	155	205	322	314	208	248	238	203	261	138	231	531	988
184.566	0	897	324	150	206	313	305	204	245	237	200	257	136	232	528	990
184.689	0	896	324	151	208	312	302	202	248	235	200	257	137	232	527	990
184.812	0	898	324	151	208	314	304	203	249	234	200	258	138	231	527	989
184.934	0	900	325	154	207	318	310	203	249	239	202	260	139	232	529	991
185.057	0	908	328	153	207	319	312	205	248	239	203	262	139	232	534	997
185.18	0	908	332	159	208	323	311	206	251	237	203	263	139	231	541	996
185.303	0	896	323	151	202	316	310	205	247	237	200	258	138	231	527	984
185.426	0	894	321	149	206	312	307	202	247	238	199	256	138	231	527	986
185.549	0	895	322	152	206	312	305	201	247	236	199	257	138	230	527	989
185.672	0	891	324	152	206	314	307	200	245	236	200	259	138	231	528	986
185.795	0	897	325	155	206	317	309	202	249	238	201	261	139	232	527	987
185.917	0	897	326	156	207	322	316	204	247	242	202	262	139	232	530	988
186.04	0	895	320	152	202	318	308	204	247	237	199	258	138	232	524	989
186.163	0	890	320	151	204	311	305	200	246	235	198	257	138	231	524	985
186.286	0	892	321	151	203	313	307	200	248	235	199	257	138	230	527	987
186.409	0	902	324	154	204	313	310	202	247	240	200	259	138	228	533	992
186.532	0	896	323	155	204	318	312	203	247	238	200	261	138	230	528	991
186.655	0	890	324	157	206	323	315	203	247	239	201	262	139	231	530	988
186.778	0	891	318	152	201	315	311	202	246	236	199	257	137	230	523	986
186.9	0	891	317	151	202	311	307	200	246	238	196	255	137	230	523	987
187.023	0	901	319	150	202	310	305	199	245	236	196	255	137	229	527	996
187.146	0	896	321	154	202	312	307	199	244	235	197	257	138	227	529	991
187.269	0	893	321	154	203	315	310	201	247	237	199	258	138	229	527	988
187.392	0	906	327	156	204	317	315	202	246	241	199	259	138	228	537	996
187.515	0	892	321	156	201	319	313	203	247	238	198	258	138	228	527	990
187.638	0	887	316	149	199	310	306	200	242	236	194	254	136	227	522	984
187.761	0	882	316	149	199	308	306	197	244	234	195	253	136	227	520	985
187.884	0	883	317	151	200	308	306	197	245	238	195	254	137	228	520	985
188.006	0	889	316	152	201	311	306	198	243	235	196	256	136	228	520	988
188.129	0	882	317	154	202	314	308	200	243	235	197	257	136	229	522	987
188.252	0	889	320	155	202	317	311	202	247	237	198	259	137	229	525	988
188.375	0	888	314	151	198	313	309	199	244	237	195	254	135	226	519	985
188.498	0	885	312	149	197	306	305	196	241	235	193	252	135	226	518	987
188.621	0	879	313	149	198	306	302	194	242	231	192	252	133	225	519	984
188.744	0	886	316	150	199	307	302	197	246	231	194	253	134	225	525	987
188.867	0	886	317	152	201	310	305	199	246	234	195	255	134	224	523	988
188.989	0	887	318	153	200	313	309	200	244	235	196	257	135	225	525	994
189.112	0	880	317	155	200	317	312	200	241	237	196	255	134	226	524	990
189.235	0	873	314	150	198	308	305	198	243	232	193	251	133	224	520	988
189.358	0	874	315	149	199	305	303	195	242	234	193	251	133	224	521	993
189.481	0	875	315	148	199	307	302	195	242	231	193	251	133	224	520	994
189.604	0	870	317	150	200	311	302	197	243	231	193	252	133	224	522	990
189.727	0	870	318	151	200	313	305	200	246	233	195	254	133	224	526	988
189.85	0	880	319	153	201	317	309	200	246	233	196	255	134	224	527	994
189.972	0	881	316	150	197	308	300	197	242	232	194	250	132	224	525	996
190.095	0	871	316	148	199	308	300	196	242	230	193	250	131	223	522	991
190.218	0	871	315	149	200	309	302	197	246	230	194	251	132	223	523	992
190.341	0	877	317	151	200	312	302	199	244	232	195	253	132	224	525	998
190.464	0	880	319	152	201	315	305	200	242	233	196	255	133	224	528	998
190.587	0	881	320	152	199	317	305	201	242	231	195	252	131	223	533	999
190.71	0	866	316	148	200	307	301	196	243	232	194	249	131	222	524	992
190.833	0	872	315	148	201	308	298	198	244	231	194	249	132	222	524	998
190.956	0	873	317	148	201	309	299	198	243	230	194	250	130	222	524	996
191.078	0	873	318	149	201	313	302	199	243	231	195	251	132	223	526	995
191.201	0	870	321	150	203	316	304	200	246	231	196	253	132	222	529	998
191.324	0	880	323	154	202	318	308	201	245	233	196	254	132	222	535	1005
191.447	0	869	314	148	197	310	302	200	240	233	193	249	130	222	523	999
191.57	0	867	315	146	198	307	298	198	242	228	192	248	130	220	522	994
191.693	0	863	315	146	200	307	301	197	242	229	194	248	130	220	523	995
191.816	0	868	315	148	202	309	298	197	243	229	193	249	130	220	524	1000
191.939	0	872	317	149	201	313	298	200	244	228	194	251	131	220	527	1000
192.061	0	872	318	152	202	314	303	203	243	231	196	252	130	220	528	997
192.184	0	861	315	152	201	315	308	200	243	232	194	251	131	219	524	994
192.307	0	861	312	146	197	308	295	200	244	228	191	246	129	219	521	999
192.43	0	870	314	145	197	307	296	198	242	228	192	247	128	218	524	1001
192.553	0	867	315	149	198	306	296	196	242	227	192	246	129	217	528	998
192.676	0	861	314	149	199	310	299	200	245	228	194	249	129	217	526	994
192.799	0	867	315	149	200	313	301	201	245	231	194	250	130	218	527	1002
192.922	0	866	316	152	200	317	304	203	241	231	194	251	131	219	526	999
193.044	0	867	312	147	197	309	296	199	242	226	191	246	129	219	522	997
193.167	0	865	313	146	197	309	298	198	242	230	191	245	128	217	524	997
193.29	0	871	313	148	197	308	297	199	243	227	192	246	128	216	527	1004
193.413	0	864	312	149	200	310	297	199	243	226	193	247	130	217	525	1001
193.536	0	869	314	151	201	312	301	201	242	230	194	249	131	218	526	1000
193.659	0	866	314	153	200	317	308	202	243	233	194	249	130	219	527	1000
193.782	0	865	310	147	196	308	296	200	243	228	191	245	129	218	522	1001
193.905	0	862	309	146	196	306	294	199	242	228	191	244	129	217	522	1001
194.028	0	869	310	147	198	305	296	197	241	228	190	244	129	217	523	998
194.15	0	871	313	148	198	308	299	200	244	228	192	246	129	216	529	1002
194.273	0	867	312	151	199	312	302	201	243	231	193	247	131	217	527	1005
194.396	0	867	314	152	201	314	302	203	243	230	193	249	132	220	530	1006
194.519	0	866	313	153	199	316	306	202	244	230	193	248	132	220	526	999
194.642	0	860	309	147	195	307	298	198	241	230	189	244	131	218	522	997
194.765	0	861	310	146	197	306	296	197	241	227	188	244	130	218	522	1001
194.888	0	865	312	146	198	305	295	196	243	224	189	245	131	218	527	1002
195.011	0	876	315	151	197	308	299	198	242	229	189	245	131	217	533	1002
195.133	0	865	313	151	199	311	304	198	242	232	192	247	132	218	528	999
195.256	0	869	314	153	201	314	305	201	242	232	191	249	133	221	530	1005
195.379	0	866	313	153	199	316	305	199	242	232	191	247	133	221	526	1002
195.502	0	866	308	148	196	307	297	197	242	227	188	243	132	219	522	1000
195.625	0	861	309	146	198	304	299	195	242	232	188	243	131	220	522	997
195.748	0	868	309	148	197	305	298	195	240	230	187	244	133	219	523	1001
195.871	0	866	311	150	199	309	298	197	242	228	189	247	133	220	524	999
195.994	0	872	313	152	199	311	303	199	242	232	190	249	134	221	526	999
196.116	0	868	314	154	201	315	308	202	241	236	192	251	135	223	529	1001
196.239	0	867	312	153	198	316	307	199	240	232	191	248	133	223	525	1001
196.362	0	860	310	148	198	306	300	196	238	232	188	246	133	221	523	999
196.485	0	864	311	149	199	306	299	195	242	229	189	246	134	222	523	997
196.608	0	866	314	150	198	306	301	196	242	234	189	247	133	221	529	1002
196.731	0	863	314	152	199	312	304	199	241	233	190	250	134	222	526	1003
196.854	0	855	314	154	202	313	303	201	244	231	192	251	135	224	529	1004
196.977	0	860	313	154	199	316	310	200	241	235	191	251	134	226	528	1004
197.1	0	859	310	149	199	305	302	197	241	234	190	249	133	225	526	1003
197.222	0	857	310	150	200	308	301	197	241	231	190	248	133	224	525	1006
197.345	0	852	312	150	201	310	302	197	240	232	191	250	135	225	526	1007
197.468	0	858	314	152	201	313	304	201	242	233	193	251	136	227	528	1008
197.591	0	865	316	154	203	315	310	203	241	237	194	254	136	227	532	1009
197.714	0	864	314	155	201	319	309	201	242	235	193	253	136	227	529	1012
197.837	0	860	314	148	197	309	301	199	238	234	190	249	134	226	531	1011
197.96	0	856	312	149	199	307	303	197	239	233	190	248	134	226	529	1009
198.083	0	863	311	151	201	308	302	197	242	235	191	249	134	226	528	1010
198.205	0	868	313	152	202	312	304	200	240	233	192	251	134	227	531	1017
198.328	0	863	315	153	204	316	307	202	242	235	195	254	136	228	531	1011
198.451	0	884	321	153	205	323	308	202	246	237	194	256	136	229	540	1011
198.574	0	896	316	152	199	319	306	201	247	232	190	250	135	225	539	1009
198.697	0	884	311	147	199	308	300	197	243	233	190	247	135	223	531	1005
198.82	0	874	310	148	201	306	299	195	241	231	190	247	135	223	529	1003
198.943	0	880	311	149	200	308	300	197	244	231	191	248	135	223	529	1004
199.066	0	886	312	151	201	312	304	200	244	233	193	251	135	225	532	1005
199.188	0	890	315	154	202	314	306	202	243	236	194	251	136	225	533	1011
199.311	0	883	315	158	204	319	309	201	243	235	194	252	137	225	533	1005
199.434	0	853	314	145	198	311	303	199	242	234	191	247	134	224	528	997
199.557	0	884	315	149	197	306	301	198	241	235	189	246	134	223	525	1002
199.68	0	896	310	150	200	305	299	196	242	231	190	249	133	224	527	1006
199.803	0	887	311	150	199	309	300	198	241	232	192	251	134	224	528	1004
199.926	0	882	314	152	201	312	304	200	245	233	194	252	134	224	530	1007
200.049	0	891	319	155	202	315	306	201	246	235	195	255	136	224	538	1014
200.172	0	882	313	155	200	317	306	200	243	235	193	251	134	224	531	1008
200.294	0	875	311	149	199	307	299	199	242	231	191	248	133	223	527	1005
200.417	0	868	311	149	200	307	303	199	242	233	192	249	133	223	528	1006
200.54	0	875	311	149	200	308	301	198	243	232	193	250	133	224	528	1011
200.663	0	874	314	153	200	312	304	199	241	232	194	251	135	224	531	1012
200.786	0	875	316	154	203	314	305	202	243	234	196	254	134	224	534	1010
200.909	0	879	317	155	200	316	309	200	243	235	195	251	133	222	537	1011
201.032	0	869	311	150	200	305	299	198	244	232	193	249	133	223	530	1011
201.155	0	868	313	150	200	307	299	198	242	232	193	249	133	223	530	1011
201.277	0	873	315	151	200	308	300	199	243	231	193	250	134	223	531	1010
201.4	0	872	317	153	203	311	307	202	244	236	195	252	134	223	534	1012
201.523	0	875	320	154	204	314	307	203	244	235	198	254	135	224	536	1016
201.646	0	876	317	154	201	316	306	201	243	234	195	252	134	223	536	1017
201.769	0	874	314	149	197	307	298	200	243	229	193	248	133	221	530	1012
201.892	0	866	312	149	200	305	300	198	243	233	193	247	133	222	529	1013
202.015	0	868	313	150	201	305	299	199	243	231	193	249	134	222	530	1017
202.138	0	868	316	152	201	310	300	199	243	229	194	250	134	223	532	1017
202.26	0	877	317	153	204	312	303	201	245	232	196	252	134	223	533	1017
202.383	0	875	319	156	205	317	310	203	244	237	197	254	134	225	534	1015
202.506	0	871	314	150	198	311	302	201	244	231	193	249	134	223	529	1017
202.629	0	870	311	149	198	304	300	196	239	232	190	246	132	222	527	1014
202.752	0	879	314	148	199	304	297	198	243	228	192	246	132	221	532	1017
202.875	0	873	313	150	200	305	299	197	243	233	191	249	132	221	530	1013
202.998	0	871	313	150	200	309	302	199	243	232	194	250	133	222	531	1017
203.121	0	867	316	153	202	310	301	201	244	229	195	252	132	223	532	1017
203.244	0	866	317	156	202	315	306	201	246	232	196	252	134	224	533	1019
203.366	0	861	310	147	197	308	301	199	244	232	192	247	131	222	527	1014
203.489	0	857	310	148	198	304	297	198	242	229	191	247	132	222	527	1016
203.612	0	857	311	149	198	302	298	197	241	228	193	248	131	221	527	1014
203.735	0	858	313	148	198	308	299	198	244	230	195	250	132	221	530	1015
203.858	0	868	316	152	199	309	302	200	246	231	196	251	131	221	537	1017
203.981	0	865	315	154	201	311	305	203	244	234	198	253	133	222	535	1019
204.104	0	855	311	152	199	312	303	200	243	232	195	251	131	223	532	1015
204.227	0	861	309	148	199	303	298	198	244	228	194	248	131	221	530	1013
204.349	0	866	310	150	198	305	300	198	244	233	195	249	131	221	530	1014
204.472	0	868	311	150	200	306	299	199	243	231	195	250	131	223	531	1017
204.595	0	860	313	152	200	310	299	201	245	229	196	252	132	223	532	1017
204.718	0	865	314	153	201	313	304	204	245	233	198	254	132	224	536	1017
204.841	0	865	310	152	199	312	307	202	243	234	196	250	132	223	530	1014
204.964	0	867	309	149	198	306	297	200	243	231	194	248	131	222	529	1020
205.087	0	859	309	149	199	305	298	199	242	229	195	249	132	223	529	1014
205.21	0	864	308	149	200	307	299	201	244	230	196	250	132	223	531	1016
205.332	0	871	311	152	200	312	302	202	245	233	197	253	132	223	533	1017
205.455	0	875	313	153	201	315	305	204	243	234	197	254	134	225	535	1023
205.578	0	863	313	155	201	319	308	204	243	234	199	255	133	225	534	1016
205.701	0	862	307	150	196	308	302	202	242	231	194	247	131	223	528	1013
205.824	0	867	306	148	197	305	298	200	242	233	193	248	131	223	527	1017
205.947	0	869	306	147	196	306	297	200	242	232	194	249	131	222	527	1020
206.07	0	861	308	149	199	308	300	200	241	231	194	250	131	223	529	1013
206.193	0	865	310	152	201	310	302	202	245	233	197	252	131	224	531	1014
206.316	0	872	312	153	201	313	305	203	246	235	197	254	132	225	532	1021
206.438	0	868	309	154	199	316	306	202	243	235	196	252	131	224	529	1020
206.561	0	855	305	148	194	305	297	199	242	229	192	247	130	222	524	1012
206.684	0	857	305	147	194	306	301	200	241	231	193	247	130	221	524	1010
206.807	0	864	305	148	198	304	300	199	241	235	193	248	130	221	524	1016
206.93	0	864	307	150	199	308	301	200	241	233	194	250	131	222	527	1018
207.053	1	858	309	152	199	310	304	202	242	233	196	251	132	222	528	1013
207.176	0	864	310	153	200	314	306	204	245	235	197	254	132	223	530	1013
207.299	0	863	306	153	195	313	308	204	241	235	194	249	130	222	525	1015
207.421	0	866	303	147	193	307	300	200	240	234	191	246	130	220	522	1014
207.544	0	866	302	148	193	308	299	201	241	230	191	247	130	220	520	1007
207.667	0	876	302	149	196	307	300	199	244	232	192	247	131	220	521	1007
207.79	0	891	305	149	198	312	304	201	244	234	193	249	132	219	526	1014
207.913	0	898	307	153	198	316	304	202	244	233	193	251	132	219	530	1013
208.036	0	896	306	155	199	321	309	204	245	235	194	253	132	221	526	1007
208.159	0	887	302	149	195	310	304	200	244	235	190	247	131	220	520	1002
208.282	0	890	302	148	196	311	304	199	241	236	190	247	131	220	521	1010
208.404	0	896	303	149	198	309	302	198	242	233	191	247	132	220	521	1007
208.527	0	893	305	151	200	312	303	200	243	235	192	251	133	220	523	1005
208.65	0	886	309	152	200	316	310	204	243	238	195	252	134	221	525	1006
208.773	0	891	310	158	202	321	312	204	245	237	195	254	134	222	526	1011
208.896	0	888	304	150	197	314	306	201	240	236	190	248	132	221	521	1007
209.019	0	886	304	149	195	312	301	200	242	231	191	247	132	221	521	1007
209.142	0	884	305	149	198	311	305	198	244	235	192	248	131	220	522	1005
209.265	0	882	307	152	200	312	304	201	243	235	193	250	133	220	523	1011
209.388	0	881	310	153	201	316	304	202	246	233	193	251	133	221	526	1011
209.51	0	892	312	154	203	319	310	204	246	236	195	252	135	222	529	1009
209.633	0	885	312	155	202	321	315	203	245	237	195	251	134	222	527	1009
209.756	0	882	309	147	197	310	302	201	243	236	191	246	132	220	523	1010
209.879	0	879	311	148	198	310	304	200	241	235	191	247	132	221	523	1009
210.002	0	884	311	148	200	311	301	199	245	232	190	247	132	220	524	1010
210.125	0	880	313	150	201	313	307	201	244	236	191	248	132	221	526	1007
210.248	0	883	316	152	202	316	307	203	245	236	193	250	133	221	528	1012
210.371	0	878	317	153	204	319	307	204	247	234	194	254	133	223	529	1011
210.493	0	879	314	150	199	316	307	203	247	233	190	247	132	221	524	1008
210.616	0	878	311	147	199	308	303	199	245	234	189	244	131	219	522	1005
210.739	0	879	313	147	201	308	302	197	244	233	189	244	132	218	521	1006
210.862	0	889	315	147	200	310	303	198	244	233	189	246	131	218	522	1006
210.985	0	907	317	149	202	313	304	200	247	234	190	247	132	218	525	998
211.108	0	912	319	151	203	314	309	201	246	238	192	249	132	218	528	933
211.231	0	916	318	152	203	317	311	200	246	235	191	249	132	217	523	907
211.354	0	906	313	147	197	308	301	198	246	231	187	244	130	214	516	908
211.476	0	912	314	146	199	307	302	197	247	231	188	243	130	213	514	899
211.599	0	924	316	147	198	307	303	198	246	235	188	244	130	211	518	893
211.722	0	926	315	149	200	311	304	198	246	233	189	246	130	212	514	884
211.845	0	923	317	150	202	313	302	200	249	231	190	247	131	212	512	909
211.968	0	928	315	149	199	314	308	199	249	231	189	244	129	212	514	937
212.091	0	925	312	145	198	305	302	195	246	234	187	241	129	210	509	908
212.214	0	924	312	144	199	306	300	196	246	231	187	241	128	209	505	892
212.337	0	919	313	148	199	307	301	197	245	230	187	243	128	208	503	884
212.46	0	921	315	149	200	311	303	198	249	231	189	244	128	207	505	891
212.582	0	931	316	150	201	313	306	200	250	234	189	245	130	207	511	905
212.705	0	928	314	149	199	314	306	198	247	233	187	241	129	208	510	926
212.828	0	925	311	144	194	305	300	197	246	228	185	237	126	207	507	924
212.951	0	919	309	144	197	302	299	194	248	227	185	238	127	206	504	892
213.074	0	927	311	144	198	302	298	195	249	230	185	239	126	204	500	890
213.197	0	933	312	146	199	306	301	195	245	230	186	240	127	204	504	917
213.32	0	932	314	147	199	308	301	198	249	228	187	242	127	205	507	932
213.443	0	932	314	151	199	313	308	197	250	231	188	242	128	206	509	938
213.565	0	927	308	145	195	303	299	194	248	229	184	238	126	204	502	887
213.688	0	925	307	142	195	300	296	193	246	228	183	237	126	201	495	867
213.811	0	923	307	142	196	300	296	192	244	225	183	236	125	201	493	866
213.934	0	920	309	143	197	302	298	193	248	227	184	238	125	201	497	898
214.057	0	926	311	144	196	305	301	195	247	229	185	239	124	201	501	928
214.18	0	930	313	145	199	307	299	197	248	228	186	242	127	202	503	941
214.303	0	925	312	148	199	309	302	196	249	227	186	241	125	203	504	928
214.426	0	914	307	143	196	298	299	191	246	229	183	237	125	200	496	889
214.548	0	918	306	142	194	298	294	192	246	228	183	237	125	200	490	877
214.671	0	920	307	141	195	298	292	192	247	225	184	237	124	198	489	869
214.794	0	923	307	144	193	301	296	192	245	227	185	238	125	200	494	886
214.917	0	921	309	146	196	305	300	195	248	229	186	240	125	200	498	912
215.04	0	928	311	146	199	306	303	197	247	230	187	242	127	201	501	924
215.163	0	922	307	145	197	305	301	193	245	230	184	239	125	202	497	916
215.286	0	921	306	142	196	298	296	191	244	227	185	237	125	199	491	886
215.409	0	914	307	144	195	300	297	192	247	227	185	239	125	199	487	868
215.532	0	924	306	144	194	301	297	192	245	228	185	240	125	198	488	883
215.654	0	929	308	145	196	305	298	194	246	227	186	243	125	199	494	905
215.777	0	933	309	148	197	307	302	197	246	231	189	244	126	201	498	919
215.9	0	923	305	146	196	303	305	193	245	230	187	242	125	201	494	904
216.023	0	928	304	144	195	298	296	191	245	229	186	240	126	200	492	895
216.146	0	933	304	143	194	300	293	191	246	227	185	240	125	201	493	895
216.269	0	935	305	144	195	300	297	193	243	228	187	241	125	201	494	898
216.392	0	937	306	146	197	304	300	194	246	229	188	243	127	203	496	907
216.515	0	946	307	147	198	307	304	197	245	232	189	246	127	203	500	915
216.637	0	948	311	151	197	312	305	196	246	231	191	247	128	203	504	904
216.76	0	938	305	145	193	303	300	193	244	228	187	242	127	202	494	887
216.883	0	937	304	143	193	298	299	191	243	230	187	240	126	202	493	892
217.006	0	940	304	143	194	299	297	192	243	228	187	241	127	203	493	903
217.129	0	942	305	144	196	303	297	192	245	227	188	242	127	203	495	906
217.252	0	945	306	147	196	306	301	195	244	231	189	244	128	203	496	905
217.375	0	943	309	149	197	309	303	197	247	233	190	245	129	206	499	902
217.498	0	948	309	151	199	312	311	197	246	234	191	248	130	206	501	906
217.62	0	942	304	145	192	304	302	194	241	233	188	241	129	204	495	901
217.743	0	938	304	144	195	299	298	191	244	228	187	241	129	205	494	899
217.866	0	936	304	143	195	300	301	193	245	233	188	241	129	204	494	896
217.989	0	942	307	147	196	304	301	194	245	231	189	243	129	205	496	907
218.112	0	943	309	148	198	307	301	196	245	230	190	246	130	205	498	912
218.235	0	943	312	150	199	309	306	199	245	233	193	249	130	207	501	912
218.358	0	941	312	152	199	313	314	197	246	235	193	248	130	208	501	910
218.481	0	939	309	145	197	303	301	193	244	231	189	245	130	206	496	910
218.604	0	939	309	145	197	303	296	193	246	229	188	245	130	206	495	905
218.726	0	939	310	146	196	305	301	193	245	231	190	245	131	207	497	904
218.849	0	942	312	149	199	307	305	196	245	235	191	247	131	209	498	906
218.972	0	947	314	149	200	310	306	197	246	234	193	250	132	210	500	910
219.095	0	942	315	152	202	314	307	198	246	232	193	250	132	209	501	910
219.218	0	942	311	146	199	303	302	193	246	231	189	246	131	210	498	908
219.341	0	946	312	146	198	305	303	193	246	235	190	247	131	210	498	906
219.464	0	952	311	148	198	304	303	194	245	232	191	247	132	210	499	912
219.587	0	950	314	148	200	309	302	196	246	231	192	249	133	211	501	914
219.709	0	953	316	150	201	313	307	199	248	235	192	251	134	212	504	913
219.832	0	952	317	154	203	316	314	199	247	238	195	251	134	212	505	914
219.955	0	943	313	146	200	304	302	193	247	233	190	246	132	211	500	914
220.078	0	935	315	145	201	302	300	193	244	232	190	246	131	211	500	915
220.201	0	935	316	146	199	304	301	193	246	231	190	246	133	212	502	915
220.324	0	936	319	147	201	306	305	195	245	235	191	247	133	212	503	920
220.447	0	940	322	149	203	310	306	198	246	235	193	250	134	213	507	929
220.57	0	938	324	151	204	312	306	199	248	234	194	251	134	214	510	937
220.692	0	935	320	150	203	309	308	195	248	232	192	247	133	213	506	931
220.815	0	942	319	145	199	300	302	193	245	233	190	244	132	210	509	940
220.938	0	934	317	145	199	301	300	194	244	230	189	246	131	211	505	935
221.061	0	937	319	146	200	303	297	193	247	228	190	246	132	212	505	939
221.184	0	939	319	147	201	306	302	196	247	231	191	248	133	212	507	940
221.307	0	943	320	150	202	310	305	197	249	234	193	250	133	214	509	941
221.43	0	946	321	153	203	314	311	198	246	235	194	250	133	214	510	941
221.553	0	936	315	145	200	302	301	192	246	230	190	243	131	211	505	931
221.676	0	938	315	144	200	299	299	192	247	228	190	243	132	211	504	935
221.798	0	941	316	145	200	301	300	193	246	232	189	243	130	212	504	935
221.921	0	949	316	146	201	303	300	195	245	230	190	245	132	212	506	944
222.044	0	948	317	147	201	307	300	197	248	229	192	247	131	212	508	944
222.167	0	950	319	148	201	309	305	197	248	233	193	248	132	213	510	944
222.29	0	948	318	151	201	312	309	196	249	233	193	249	132	213	509	944
222.413	0	946	314	144	199	301	300	194	246	231	190	245	130	212	506	943
222.536	0	946	314	144	199	301	299	192	245	230	190	245	130	211	506	942
222.659	0	945	314	145	199	303	300	194	247	230	192	245	130	212	506	943
222.781	0	956	318	147	199	306	302	196	247	230	193	247	130	211	514	952
222.904	0	953	315	149	200	308	305	198	246	233	192	249	131	211	512	954
223.027	0	948	315	151	201	311	304	198	248	229	193	249	131	213	511	947
223.15	0	943	311	145	199	303	300	194	248	229	191	245	130	212	507	944
223.273	0	943	311	146	199	304	299	195	249	231	190	245	130	212	508	946
223.396	0	945	311	147	200	304	301	195	246	230	191	246	129	212	509	952
223.519	0	947	312	148	200	308	299	197	249	229	193	248	130	213	510	951
223.642	0	948	313	150	202	311	305	200	250	233	195	250	130	213	512	954
223.764	0	945	312	152	201	313	307	199	249	233	194	249	130	213	510	956
223.887	0	945	308	145	196	303	298	197	247	230	191	245	129	211	507	953
224.01	0	941	308	145	198	302	298	195	245	229	191	244	129	212	506	949
224.133	0	939	308	145	198	304	298	196	249	229	192	244	128	211	508	951
224.256	0	942	309	147	199	307	300	196	247	230	193	246	130	211	509	958
224.379	0	943	311	149	201	309	304	198	246	232	193	248	130	212	511	959
224.502	0	942	312	151	202	314	306	201	247	233	195	249	130	212	512	954
224.625	0	933	308	146	197	308	304	200	245	232	191	244	129	212	507	949
224.748	0	933	307	143	196	302	296	196	246	228	190	242	128	211	506	954
224.87	0	932	306	144	198	300	296	195	245	230	189	242	128	210	506	953
224.993	0	932	307	144	197	302	297	194	245	229	190	243	128	210	508	951
225.116	0	931	308	146	197	307	300	197	249	230	191	246	128	210	508	952
225.239	0	933	309	148	199	309	303	199	248	232	193	247	128	211	510	958
225.362	0	936	310	150	199	313	307	200	245	233	193	247	128	210	512	957
225.485	0	929	305	145	193	303	297	199	245	228	190	242	127	209	507	953
225.608	0	923	303	143	195	300	295	195	249	228	191	242	126	208	504	949
225.731	0	926	303	144	196	301	295	195	248	230	190	242	127	208	504	955
225.853	0	929	305	145	197	305	295	195	248	227	190	244	127	209	506	953
225.976	0	930	306	148	196	306	300	198	246	231	193	246	128	209	508	953
226.099	0	926	309	149	198	310	303	201	248	233	194	247	128	209	510	956
226.222	0	927	306	149	196	311	304	199	247	230	192	245	128	209	507	956
226.345	0	926	304	146	194	303	296	196	245	229	190	243	126	208	504	952
226.468	0	924	304	145	197	301	297	195	245	228	190	243	128	209	505	951
226.591	0	920	305	146	197	303	298	198	248	229	192	244	128	208	507	954
226.714	0	925	308	148	198	307	301	200	247	231	194	246	128	209	508	959
226.836	0	929	309	150	199	311	302	202	248	230	192	248	129	210	509	956
226.959	0	928	310	148	195	313	302	198	248	229	192	250	128	209	507	956
227.082	0	934	308	146	194	303	296	196	248	227	191	247	127	208	508	950
227.205	0	924	305	146	196	306	297	197	248	230	191	249	127	209	503	951
227.328	0	929	305	146	197	306	295	197	248	226	191	248	128	210	506	953
227.451	0	932	307	148	199	311	301	199	245	232	193	250	128	211	511	953
227.574	0	929	309	151	199	312	303	202	248	231	195	252	130	213	513	958
227.697	0	934	310	154	200	317	309	202	249	235	196	254	130	214	514	963
227.82	0	926	306	147	194	310	300	200	246	230	191	248	128	212	508	959
227.942	0	924	304	144	196	305	297	198	244	228	191	246	128	211	507	956
228.065	0	919	305	146	198	303	298	197	247	228	191	247	128	212	507	956
228.188	0	925	307	148	198	307	299	198	246	230	192	248	129	212	510	962
228.311	0	928	310	150	199	310	300	199	246	229	193	250	130	212	512	962
228.434	0	930	311	151	199	313	304	202	245	233	195	252	131	213	515	963
228.557	0	924	312	156	201	318	309	202	250	233	196	252	131	214	516	964
228.68	0	921	307	147	196	309	303	201	245	234	193	246	130	214	510	964
228.803	0	919	307	146	196	305	298	199	245	230	191	246	130	213	510	962
228.925	0	917	309	148	198	305	298	198	244	230	192	246	129	213	512	959
229.048	0	913	310	148	198	308	300	200	247	231	193	248	130	213	513	962
229.171	0	922	312	151	199	312	304	201	246	233	194	250	131	213	515	969
229.294	0	923	314	152	201	315	305	204	247	232	196	253	132	215	517	970
229.417	0	921	314	156	201	319	311	203	246	236	196	253	132	216	519	967
229.54	0	912	309	149	195	311	305	203	246	234	193	248	131	215	514	965
229.663	0	918	309	148	197	307	300	199	247	233	193	247	131	215	513	970
229.786	0	925	312	149	198	307	301	199	244	233	192	248	130	214	517	969
229.908	0	924	310	150	199	310	303	200	245	233	194	249	131	214	518	966
230.031	0	921	312	152	200	314	306	203	248	234	196	252	132	216	519	965
230.154	0	930	313	154	201	317	310	204	247	237	197	253	132	216	521	970
230.277	0	928	309	151	198	314	306	202	244	234	194	249	132	217	516	965
230.4	0	929	308	148	198	311	302	200	243	232	194	248	132	216	517	964
230.523	0	924	309	150	199	310	307	200	243	235	195	248	132	216	518	966
230.646	0	932	310	151	201	311	305	201	246	235	196	251	134	216	519	971
230.769	0	936	312	154	201	314	309	203	244	237	196	252	133	218	521	972
230.892	0	938	313	158	203	319	312	204	246	237	198	254	134	218	523	971
231.014	0	936	311	150	196	312	307	203	246	236	194	249	132	217	521	969
231.137	0	941	310	150	198	309	302	200	246	234	193	248	132	215	521	971
231.26	0	936	310	150	200	309	303	198	245	234	193	248	132	217	519	966
231.383	0	937	310	153	201	311	306	200	245	235	195	251	133	217	519	967
231.506	0	934	312	154	203	314	308	203	247	235	197	253	134	218	521	969
231.629	0	942	315	156	204	318	312	205	248	238	198	255	135	220	523	975
231.752	0	937	313	156	200	320	312	202	246	237	196	253	133	219	521	970
231.875	0	932	309	148	197	311	306	200	241	234	192	248	133	217	516	963
231.997	0	924	310	148	201	307	304	199	245	235	192	249	131	217	518	957
232.12	0	915	313	150	201	308	302	199	245	232	193	250	132	218	520	965
232.243	0	921	313	151	202	311	303	200	247	230	194	251	132	219	521	970
232.366	0	922	315	153	202	315	307	202	246	234	195	253	133	219	522	966
232.489	0	922	316	153	203	319	311	204	247	237	196	256	133	220	522	967
232.612	0	918	313	151	199	315	309	201	243	234	193	253	132	221	519	972
232.735	0	928	316	146	197	308	303	199	242	234	191	250	130	217	527	972
232.858	0	911	316	148	200	306	301	198	244	230	193	250	130	217	522	907
232.98	11	910	313	149	200	308	301	200	247	230	194	251	130	215	519	854
233.103	0	911	313	151	201	312	304	201	246	232	195	253	130	213	515	855
233.226	0	918	315	152	203	314	304	202	247	231	195	253	131	215	517	934
233.349	0	919	316	155	202	318	309	202	247	234	196	255	131	216	520	967
233.472	0	911	311	148	198	310	304	203	246	233	194	251	129	217	516	977
233.595	0	918	311	148	200	307	299	199	246	231	194	250	129	216	517	981
233.718	0	919	311	148	201	308	298	200	248	228	193	250	129	215	518	986
233.841	0	927	316	148	201	311	301	200	245	230	195	252	129	215	525	987
233.964	0	909	317	154	202	315	304	202	250	230	197	255	129	214	527	995
234.086	0	892	314	154	203	319	308	203	247	233	197	254	131	217	525	1000
234.209	0	884	310	149	199	311	302	201	245	230	194	250	130	216	520	1002
234.332	0	882	309	148	200	310	300	201	245	229	194	250	130	216	522	998
234.455	0	883	310	148	201	312	304	200	244	232	194	250	130	216	523	995
234.578	0	890	312	150	201	314	302	202	245	231	195	252	131	217	527	996
234.701	0	896	313	151	202	316	302	203	247	230	196	253	131	218	528	988
234.824	0	896	311	152	201	320	307	205	247	231	196	252	131	218	529	993
234.947	0	891	308	146	196	312	302	202	245	231	194	249	129	217	529	999
235.069	0	892	310	149	198	311	300	201	244	229	193	249	128	216	530	1003
235.192	0	889	307	148	200	310	296	201	247	227	194	249	130	217	527	1003
235.315	0	897	310	149	200	313	301	203	246	230	195	250	129	218	530	1002
235.438	0	897	312	150	202	317	303	204	249	231	196	251	130	218	531	1009
235.561	0	903	310	154	201	321	308	205	246	233	197	252	132	219	532	1012
235.684	0	901	305	146	195	311	301	202	242	231	193	245	129	217	525	1009
235.807	0	904	303	146	196	309	296	201	245	226	193	244	130	215	521	1006
235.93	0	898	302	146	198	308	299	199	246	231	192	245	129	215	520	1005
236.052	0	905	305	147	199	310	299	200	245	229	193	246	129	215	523	1011
236.175	0	879	306	148	199	313	299	202	247	228	194	248	130	217	527	1007
236.298	0	889	307	150	199	316	305	203	246	231	195	250	130	218	528	1010
236.421	0	890	304	148	195	314	305	203	245	231	193	246	129	216	525	1007
236.544	0	893	304	145	193	307	296	200	244	227	191	244	128	214	525	1013
236.667	0	885	302	145	195	307	292	199	247	226	190	244	128	215	522	1010
236.79	0	889	302	145	196	306	297	199	244	227	191	244	128	214	522	1012
236.913	0	888	304	147	197	310	299	202	247	229	193	246	128	214	524	1010
237.036	0	893	306	148	197	312	301	202	245	231	193	247	129	216	525	1016
237.158	0	892	306	152	197	316	304	204	246	230	194	248	128	216	526	1016
237.281	0	890	301	145	192	307	298	202	245	227	191	244	127	215	521	1013
237.404	0	884	301	144	192	305	298	201	244	230	190	243	127	214	520	1011
237.527	0	892	302	145	195	306	297	200	243	228	190	243	128	215	520	1014
237.65	0	888	302	147	197	307	296	198	245	225	191	246	128	215	521	1013
237.773	0	892	303	148	197	309	300	201	246	231	192	248	128	216	521	1015
237.896	0	893	304	151	197	314	305	201	248	231	194	248	128	216	523	1012
238.019	0	900	301	146	192	306	298	201	244	228	190	244	127	213	524	1015
238.141	0	894	298	145	191	306	294	199	247	226	190	243	127	214	520	1013
238.264	0	895	298	147	195	305	298	198	246	228	190	246	128	214	518	1012
238.387	0	897	301	148	195	307	303	201	245	233	193	247	128	215	519	1012
238.51	0	900	303	150	196	310	304	202	245	232	193	248	128	215	522	1016
238.633	0	893	301	153	196	315	304	203	246	230	194	248	129	216	522	1016
238.756	0	892	297	146	191	306	298	200	245	228	192	243	127	214	517	1014
238.879	0	890	296	147	191	304	299	200	244	232	191	243	127	213	517	1011
239.002	0	891	297	146	192	304	298	199	243	229	191	244	127	214	517	1015
239.124	0	893	301	147	194	307	298	198	246	227	192	245	128	214	524	1017
239.247	0	899	302	152	196	309	303	202	246	232	194	246	129	214	524	1017
239.37	0	898	302	152	196	313	308	204	244	236	195	249	130	215	524	1015
239.493	0	894	297	149	192	310	304	203	245	231	193	244	128	214	519	1015
239.616	0	887	295	146	190	304	300	200	240	232	190	241	128	212	516	1013
239.739	0	888	296	146	192	303	298	199	243	228	191	243	127	213	515	1013
239.862	0	892	299	146	193	303	302	197	242	232	191	243	128	212	523	1013
239.985	0	894	299	150	194	306	303	199	243	232	191	244	128	212	524	1016
240.108	0	889	301	151	196	308	302	201	245	231	193	246	129	214	522	1015
240.23	0	893	301	156	195	314	308	203	246	233	195	248	130	214	523	1016
240.353	0	889	296	147	191	304	302	202	243	232	191	243	128	213	518	1012
240.476	0	890	295	148	191	303	300	200	242	230	190	242	128	213	517	1014
240.599	0	888	295	147	191	303	299	199	240	230	191	244	127	213	517	1013
240.722	0	896	296	150	194	305	301	199	244	231	191	243	128	213	519	1014
240.845	0	896	299	151	196	309	307	201	244	235	194	246	129	214	520	1012
240.968	0	910	303	154	197	312	308	203	244	235	195	247	131	213	528	1018
241.091	0	909	301	156	191	314	309	202	241	236	193	246	130	212	524	1014
241.213	0	906	295	149	191	307	300	201	243	229	192	244	129	213	518	1012
241.336	0	906	297	150	192	306	304	202	243	235	193	245	129	213	518	1010
241.459	0	911	297	150	193	307	303	200	242	231	192	246	129	213	519	1013
241.582	0	909	299	153	196	309	303	202	244	231	194	248	131	214	522	1014
241.705	0	912	300	154	197	312	309	203	245	234	196	249	131	215	525	1013
241.828	0	910	297	152	191	310	308	202	244	235	194	246	130	216	520	1011
241.951	0	910	296	148	192	307	302	201	242	231	192	246	129	215	519	1014
242.074	0	905	297	150	194	306	302	200	241	231	192	245	130	215	520	1013
242.196	0	909	298	151	196	307	304	200	244	231	193	246	130	216	522	1012
242.319	0	914	304	154	197	310	309	203	242	237	196	248	132	215	532	1015
242.442	0	917	305	156	199	314	311	204	243	236	196	251	132	215	533	1020
242.565	0	906	300	154	193	314	310	202	240	237	194	245	131	215	525	1012
242.688	0	909	298	149	192	305	303	201	240	232	191	242	129	215	522	1014
242.811	0	909	297	149	193	305	303	200	242	233	192	243	130	215	523	1012
242.934	0	911	298	150	195	304	302	198	241	231	192	245	132	216	524	1016
243.057	0	908	300	151	197	309	302	200	243	229	193	246	131	215	527	1016
243.18	0	914	303	153	198	312	307	202	244	235	196	249	132	216	531	1016
243.302	0	910	303	156	196	317	314	204	243	236	196	249	131	218	530	1016
243.425	0	910	299	149	192	307	304	201	240	234	191	244	129	214	525	1015
243.548	0	904	298	148	192	307	303	199	237	231	190	243	129	214	525	1012
243.671	0	908	299	148	194	305	301	197	243	229	190	244	131	215	523	1014
243.794	0	904	300	150	195	311	305	200	243	234	190	251	129	216	520	1011
243.917	0	906	303	150	196	316	306	200	244	233	192	257	130	220	519	1016
244.04	0	915	308	154	197	316	306	202	247	232	194	255	131	220	532	1020
244.163	0	905	301	152	193	314	310	200	243	233	192	249	130	219	523	1013
244.285	0	903	299	147	191	306	303	199	241	232	191	246	129	217	523	1014
244.408	0	904	300	148	193	307	301	197	241	230	191	247	129	217	522	1020
244.531	0	901	301	150	194	306	302	197	240	230	192	248	130	217	526	1020
244.654	0	901	303	151	194	312	305	200	244	231	194	249	131	218	527	1020
244.777	0	907	304	154	197	313	307	202	245	233	194	252	131	217	530	1021
244.9	0	906	304	155	196	317	312	203	241	234	194	252	132	219	530	1026
245.023	0	896	301	148	192	308	302	200	240	229	191	248	131	217	525	1022
245.146	0	897	303	148	193	307	302	198	244	229	191	248	130	218	526	1019
245.268	0	906	306	151	194	307	304	199	243	234	191	249	130	216	532	1023
245.391	0	899	306	151	195	310	305	201	242	232	193	252	131	218	529	1025
245.514	0	895	308	153	197	313	306	204	243	232	195	252	132	219	532	1018
245.637	0	892	306	155	196	315	312	205	243	235	196	252	132	219	532	1018
[truncated: 706 more rows]

## Sheet: Short_ch
	SNR :	55	57	35	46	39	38	49	53	44	46	46	32	0	0	0	0	0	0	0	0	0	0	0	0
		D780						D850						D725						D940
Time	Marker	ch16	ch17	ch18	ch19	ch20	ch21	ch16	ch17	ch18	ch19	ch20	ch21	ch16	ch17	ch18	ch19	ch20	ch21	ch16	ch17	ch18	ch19	ch20	ch21
0.24576	0	100	139	25	147	167	25	101	149	44	135	160	20	2	2	-60	-2	-1	-80	-2	-2	22	4	3	76
0.36864	0	99	138	25	145	166	31	101	149	51	133	159	25	4	4	-86	0	-1	-100	-3	-4	29	4	3	72
0.49152	0	97	136	28	146	168	34	100	148	52	135	159	29	4	4	-103	0	-3	-111	-4	-4	27	5	2	64
0.6144	0	98	136	30	146	168	38	99	149	54	134	159	31	4	4	-113	-1	-2	-119	-4	-5	24	4	5	58
0.73728	0	97	136	29	145	168	39	100	149	58	134	158	32	5	5	-116	-1	-3	-122	-5	-5	26	4	6	56
0.86016	0	97	136	27	145	168	40	99	148	62	134	160	33	4	5	-114	-1	-2	-124	-5	-5	30	4	7	54
0.98304	0	97	136	30	146	167	39	99	149	63	134	161	33	4	5	-117	0	-2	-126	-5	-4	31	4	7	52
1.10592	0	97	135	30	146	165	42	98	148	64	134	160	34	4	5	-119	-1	-3	-127	-5	-6	30	4	7	48
1.2288	0	97	135	30	145	165	42	98	148	64	134	160	35	4	5	-120	0	-2	-127	-5	-5	30	4	7	48
1.35168	0	97	134	30	146	165	41	98	147	65	135	161	35	4	5	-120	0	-1	-128	-5	-6	30	4	7	49
1.47456	0	97	134	29	146	166	40	98	147	64	134	160	34	3	6	-120	-1	-2	-127	-5	-5	31	3	6	50
1.59744	0	97	135	29	146	167	40	99	147	65	135	161	35	3	6	-118	0	-2	-127	-5	-6	31	4	6	50
1.72032	0	97	135	31	146	166	40	99	148	65	135	163	34	4	5	-119	0	-2	-128	-5	-5	29	4	6	49
1.8432	0	97	134	30	147	163	42	98	147	64	135	163	35	4	5	-120	0	-1	-127	-5	-6	31	4	5	47
1.96608	0	98	134	30	146	164	42	98	147	64	133	161	35	4	5	-121	-1	-2	-127	-5	-5	30	4	6	47
2.08896	0	97	133	30	146	165	43	98	147	64	134	161	35	3	6	-120	0	-1	-127	-6	-5	31	5	6	48
2.21184	0	97	135	29	146	165	41	98	147	64	134	162	35	4	6	-121	-1	-2	-128	-5	-5	31	4	6	49
2.33472	0	97	134	29	146	165	41	99	147	65	133	163	35	4	5	-120	-1	-2	-126	-6	-5	31	4	6	50
2.4576	0	97	135	31	147	165	40	98	147	64	134	163	34	4	6	-119	0	-1	-127	-5	-5	31	4	6	48
2.58048	0	97	135	29	147	164	39	98	145	64	134	162	40	4	4	-121	0	-2	-124	-5	-6	31	4	6	49
2.70336	0	97	134	29	146	162	43	98	146	64	134	164	35	4	5	-120	0	-2	-127	-5	-5	31	4	5	46
2.82624	0	96	133	30	147	163	43	97	146	64	134	161	35	4	5	-119	0	-1	-127	-5	-6	31	4	6	47
2.94912	0	98	134	30	145	165	42	99	146	63	134	161	36	4	5	-120	0	-2	-126	-5	-6	30	3	6	48
3.072	0	98	134	29	146	165	42	98	147	65	134	160	35	4	6	-119	-1	-2	-127	-6	-6	30	4	7	49
3.19488	0	97	135	30	145	165	41	98	147	64	135	162	34	4	4	-120	0	-2	-127	-5	-5	30	4	6	49
3.31776	0	96	134	30	145	161	43	98	145	64	134	163	35	4	5	-121	-1	-1	-127	-6	-5	31	4	5	45
3.44064	0	97	133	30	146	161	43	99	146	63	134	162	36	4	5	-120	0	-1	-127	-6	-5	29	4	6	45
3.56352	0	97	134	29	145	163	43	98	145	63	134	159	35	4	5	-120	0	-2	-126	-5	-5	30	4	7	46
3.6864	0	98	132	29	145	162	43	98	145	64	133	160	35	4	6	-119	0	-1	-127	-5	-5	30	4	6	47
3.80928	0	97	132	29	144	164	42	97	146	64	133	160	36	3	5	-119	-1	-1	-126	-5	-5	29	4	6	48
3.93216	0	96	133	29	145	164	42	97	147	63	133	160	36	4	5	-118	0	-1	-126	-5	-6	30	3	6	49
4.05504	0	97	132	31	144	162	43	99	145	63	133	160	34	5	6	-119	-1	0	-127	-5	-5	30	4	7	47
4.17792	0	96	133	29	145	158	43	97	144	63	132	161	35	4	5	-120	0	-1	-126	-5	-6	30	5	4	46
4.3008	0	97	131	30	144	159	43	98	144	63	132	160	36	4	5	-119	0	-2	-126	-6	-5	30	5	5	46
4.42368	0	96	131	29	143	158	43	98	144	62	132	159	35	4	5	-119	-1	-1	-126	-5	-5	29	4	5	47
4.54656	0	97	132	28	144	160	43	97	143	63	132	159	35	5	5	-119	0	-1	-125	-6	-5	30	5	6	48
4.66944	0	97	132	28	143	162	43	97	144	63	131	157	34	4	5	-120	0	-2	-126	-5	-6	30	5	6	49
4.79232	0	97	133	31	144	161	41	97	144	63	132	157	35	4	5	-118	0	-2	-126	-5	-5	30	5	7	48
4.9152	0	97	131	30	143	158	43	98	143	63	131	158	35	4	5	-120	0	-1	-125	-6	-5	31	4	5	46
5.03808	0	96	132	30	143	159	43	98	143	62	131	158	36	3	5	-119	0	0	-126	-5	-6	30	4	6	47
5.16096	0	96	131	29	143	159	43	97	144	62	131	157	35	4	5	-119	0	-1	-126	-5	-5	30	4	6	47
5.28384	0	96	132	29	143	161	43	97	143	63	131	156	35	4	5	-119	0	-2	-125	-5	-5	31	4	7	48
5.40672	0	96	132	29	144	160	43	97	144	64	132	156	35	4	5	-119	0	-2	-125	-4	-6	30	3	7	48
5.5296	0	96	132	31	144	160	43	98	143	62	131	156	35	4	5	-119	0	0	-126	-5	-5	30	5	7	47
5.65248	0	97	132	29	144	159	43	97	143	63	132	157	35	4	5	-119	0	-1	-126	-5	-5	30	5	6	46
5.77536	0	96	131	30	145	160	43	98	143	62	132	155	35	4	5	-118	0	-1	-125	-6	-5	30	5	6	46
5.89824	0	97	131	29	143	159	42	98	143	62	131	156	35	4	4	-119	0	-1	-125	-5	-5	30	4	6	47
6.02112	0	96	130	29	144	162	42	97	143	61	132	156	35	4	5	-119	0	-1	-125	-5	-6	30	5	7	48
6.144	0	96	132	29	144	161	43	97	143	63	132	156	35	4	5	-119	0	-3	-125	-4	-5	30	4	7	49
6.26688	0	96	132	32	144	160	42	98	143	63	132	157	33	4	4	-119	-1	-1	-126	-5	-6	30	4	6	48
6.38976	0	97	131	29	144	156	44	97	144	62	132	159	35	4	5	-120	0	-2	-126	-5	-5	30	5	4	46
6.51264	0	96	131	30	144	158	43	98	143	62	132	156	35	4	5	-119	0	-1	-126	-5	-6	30	4	6	46
6.63552	0	96	131	28	144	159	42	98	143	63	132	154	35	4	5	-119	0	-2	-125	-6	-6	29	3	7	46
6.7584	0	97	132	29	143	159	43	97	143	61	132	155	35	4	5	-118	0	-1	-125	-5	-5	30	4	6	48
6.88128	0	96	132	29	144	159	42	98	143	63	132	155	34	5	5	-118	0	-1	-125	-5	-5	29	4	6	48
7.00416	0	98	133	30	144	160	42	98	145	62	131	154	34	4	5	-118	0	-1	-125	-5	-5	30	4	7	49
7.12704	0	97	132	31	143	157	41	98	144	62	132	154	34	4	5	-118	0	-1	-126	-5	-5	30	4	6	47
7.24992	0	97	131	30	144	159	42	98	142	61	132	152	35	4	5	-119	-1	-1	-125	-5	-5	30	4	8	45
7.3728	0	96	132	29	145	157	43	97	142	61	132	154	35	4	5	-118	0	-1	-125	-5	-5	30	5	6	45
7.49568	0	97	131	30	145	157	43	97	143	61	132	153	35	4	4	-119	-1	-2	-125	-5	-4	29	5	7	46
7.61856	0	97	131	29	144	158	42	97	142	61	131	153	35	4	5	-118	0	-2	-125	-5	-5	30	3	7	47
7.74144	0	96	132	29	145	159	42	97	143	62	132	154	34	5	5	-117	-1	-2	-125	-5	-5	29	4	7	47
7.86432	0	96	132	30	144	159	41	97	143	62	132	154	34	3	5	-118	0	-2	-125	-5	-5	29	4	7	49
7.9872	0	96	132	31	145	157	42	97	142	62	132	154	34	4	5	-118	0	0	-126	-4	-5	30	4	7	47
8.11008	0	96	131	29	145	156	42	97	141	61	132	153	34	5	5	-118	0	-1	-125	-6	-5	29	4	7	46
8.23296	0	97	130	29	144	158	43	97	142	62	132	153	34	4	4	-118	0	-2	-125	-6	-4	29	4	7	46
8.35584	0	96	131	29	144	158	43	97	142	61	131	153	35	4	5	-118	0	-2	-125	-5	-6	29	4	7	48
8.47872	0	96	131	30	145	159	42	97	142	61	132	153	34	4	4	-117	0	-2	-125	-6	-5	29	5	7	48
8.6016	0	96	132	29	145	159	42	98	142	62	132	153	34	4	5	-118	-1	-2	-125	-5	-4	30	3	7	49
8.72448	0	97	131	31	144	159	41	97	143	61	133	154	34	5	5	-118	0	-1	-125	-5	-5	30	4	7	47
8.84736	0	96	131	29	144	157	42	96	141	61	132	153	35	4	6	-119	0	-1	-125	-5	-5	29	4	7	47
8.97024	0	96	130	29	145	158	42	97	141	62	132	153	35	4	5	-119	0	-2	-125	-5	-5	29	5	8	47
9.09312	0	96	131	29	146	158	43	97	141	62	133	153	35	4	5	-118	0	-2	-124	-5	-5	30	4	7	47
9.216	0	97	132	29	145	160	42	97	142	62	133	154	34	4	6	-118	0	-2	-125	-5	-6	30	4	7	49
9.33888	0	95	132	29	146	160	42	97	143	61	134	154	34	4	5	-118	-1	-2	-124	-4	-5	30	5	7	49
9.46176	0	95	132	31	147	160	41	97	143	62	134	154	34	3	5	-118	0	-2	-125	-5	-5	31	4	7	49
9.58464	0	96	133	30	146	160	43	96	142	62	134	154	34	4	5	-119	-1	-2	-125	-6	-6	30	5	7	46
9.70752	0	96	132	30	146	159	43	97	142	62	135	154	35	5	5	-119	0	-2	-125	-5	-5	30	4	7	46
9.8304	0	97	132	30	147	160	42	97	143	62	135	154	35	4	5	-118	0	-2	-126	-6	-5	29	4	6	47
9.95328	0	97	132	29	147	161	43	97	143	62	135	154	34	4	4	-118	0	-3	-125	-5	-5	29	4	7	48
10.0762	0	96	133	28	147	160	41	96	144	62	135	154	34	4	5	-118	-1	-2	-125	-4	-5	29	5	7	48
10.199	0	97	133	30	148	162	40	97	144	62	134	156	34	4	5	-119	0	-1	-126	-5	-4	30	4	7	50
10.3219	0	97	133	32	148	161	42	98	144	63	135	155	34	4	5	-118	-1	-2	-126	-5	-6	30	4	7	48
10.4448	0	96	133	30	148	161	44	97	143	61	135	155	35	4	5	-120	0	-2	-127	-5	-5	30	4	7	45
10.5677	0	97	133	29	148	160	43	98	143	62	135	155	35	5	5	-119	0	-2	-125	-6	-5	30	5	6	46
10.6906	0	97	133	30	149	162	43	98	143	61	136	155	34	3	6	-118	0	-2	-125	-5	-5	30	4	7	46
10.8134	0	97	133	29	149	162	42	98	143	62	135	156	35	4	5	-119	0	-3	-125	-5	-5	30	4	7	48
10.9363	0	98	134	30	148	162	43	98	144	62	136	155	34	4	4	-118	-1	-2	-125	-5	-6	30	4	6	49
11.0592	0	97	135	30	148	163	40	98	146	63	135	156	35	4	5	-119	-1	-2	-125	-5	-6	29	4	7	50
11.1821	0	97	134	31	149	161	43	99	143	63	136	157	34	3	4	-120	0	-2	-125	-5	-6	30	4	7	46
11.305	0	98	134	30	148	162	43	98	144	62	136	156	34	4	5	-120	0	-1	-125	-5	-5	29	4	7	47
11.4278	0	97	134	30	148	162	43	98	144	61	135	156	35	4	4	-118	0	-2	-126	-5	-5	30	4	7	46
11.5507	0	97	134	30	148	163	44	98	144	62	135	156	34	4	6	-118	0	-2	-125	-6	-6	30	4	7	48
11.6736	0	98	135	29	148	162	42	99	145	63	136	156	34	3	5	-119	0	-2	-125	-6	-6	30	3	7	49
11.7965	0	98	135	30	148	163	42	98	145	63	136	158	35	4	5	-119	0	-2	-125	-4	-4	31	4	6	49
11.9194	0	97	134	30	149	163	41	99	145	63	135	158	34	4	6	-118	0	-2	-126	-5	-5	30	4	7	49
12.0422	0	98	135	30	148	162	43	98	145	63	135	156	35	4	6	-120	0	-2	-126	-5	-5	32	4	7	46
12.1651	0	97	135	29	148	163	43	99	145	63	136	157	36	4	5	-119	0	-2	-126	-5	-6	30	3	7	46
12.288	0	99	134	30	147	163	43	99	145	62	136	157	35	4	5	-119	0	-2	-125	-6	-6	31	3	7	47
12.4109	0	98	135	29	148	165	43	99	146	63	135	158	34	4	5	-119	-1	-2	-126	-5	-5	30	5	6	48
12.5338	0	98	135	30	147	164	42	99	146	64	135	157	34	4	5	-120	0	-3	-125	-5	-5	30	5	7	49
12.6566	0	97	136	30	148	165	41	98	146	63	135	158	34	4	6	-120	0	-2	-126	-5	-5	31	4	7	50
12.7795	0	97	136	31	149	164	42	98	145	63	135	158	34	4	6	-119	-1	-2	-126	-5	-5	31	4	7	47
12.9024	0	97	134	30	148	162	42	98	144	63	135	158	34	4	5	-120	0	-2	-126	-6	-6	31	4	7	46
13.0253	0	98	134	30	149	163	43	99	145	62	136	157	34	4	6	-120	-1	-2	-126	-5	-5	31	4	7	48
13.1482	0	98	134	29	148	165	42	99	145	63	136	158	35	5	5	-120	0	-2	-126	-5	-6	31	4	7	48
13.271	0	97	135	29	149	165	42	99	147	63	137	158	34	4	5	-120	-1	-2	-126	-5	-5	31	4	7	49
13.3939	0	98	136	29	149	166	41	99	146	65	137	159	34	4	5	-120	-1	-2	-126	-5	-6	31	4	7	49
13.5168	0	98	134	32	149	165	42	99	146	63	136	159	34	4	6	-120	0	-2	-127	-6	-5	32	4	7	47
13.6397	0	97	135	30	148	164	43	98	146	63	136	158	34	4	5	-120	-1	-1	-126	-5	-5	31	3	7	45
13.7626	0	97	135	29	148	164	43	99	145	63	136	158	34	4	6	-120	-1	-2	-126	-5	-6	31	5	7	46
13.8854	0	98	135	30	149	165	43	99	146	63	136	159	34	4	6	-120	0	-2	-127	-6	-4	30	4	7	48
14.0083	0	98	136	30	149	165	42	99	146	63	136	158	34	4	6	-119	0	-2	-126	-5	-4	31	5	8	48
14.1312	0	98	135	29	148	164	42	99	147	65	135	159	34	5	6	-120	0	-2	-126	-5	-5	31	4	7	49
14.2541	0	97	136	31	148	165	42	98	148	62	134	159	33	4	5	-119	0	-1	-126	-5	-5	31	5	7	48
14.377	0	98	134	30	148	163	43	98	145	63	135	158	35	3	6	-120	0	-1	-126	-5	-6	31	4	7	46
14.4998	0	99	134	30	148	163	43	99	145	63	135	158	35	4	5	-120	0	-1	-126	-6	-5	31	4	8	46
14.6227	0	98	134	29	147	163	43	99	146	63	135	157	35	4	5	-120	0	-2	-126	-6	-6	31	4	8	47
14.7456	0	97	135	30	148	164	42	98	146	63	134	158	34	4	5	-119	-1	-2	-126	-5	-5	31	4	7	48
14.8685	0	97	135	29	147	164	42	99	145	63	135	158	34	3	6	-119	0	-2	-125	-6	-5	30	5	7	48
14.9914	0	97	135	29	148	164	42	98	147	64	134	158	34	4	5	-119	0	-2	-125	-5	-5	31	4	7	49
15.1142	0	98	134	31	147	162	42	99	145	63	135	159	33	4	6	-119	0	-2	-126	-5	-6	31	4	7	47
15.2371	0	98	135	30	146	162	43	99	145	63	135	158	36	4	5	-120	0	-1	-127	-5	-5	31	5	7	45
15.36	0	98	135	29	148	161	43	97	145	62	135	157	36	5	5	-120	0	-2	-126	-5	-5	30	4	6	46
15.4829	0	98	135	29	148	162	43	99	145	62	135	156	34	3	5	-118	0	-1	-125	-5	-6	30	4	7	47
15.6058	0	98	135	29	147	163	42	98	146	62	134	157	35	4	5	-119	0	-2	-125	-5	-5	30	4	7	48
15.7286	0	98	135	29	147	163	42	98	146	63	134	156	35	4	6	-120	0	-2	-125	-5	-5	29	4	8	48
15.8515	0	98	136	31	147	163	42	99	146	62	133	158	34	5	5	-119	0	-2	-126	-5	-5	31	4	6	49
15.9744	0	98	135	31	146	159	42	98	145	62	133	156	34	4	5	-119	-1	0	-126	-5	-5	31	4	7	46
16.0973	0	98	133	30	146	158	43	97	144	63	133	154	35	4	4	-120	0	0	-127	-5	-5	31	3	7	46
16.2202	0	95	132	29	145	156	42	97	142	62	132	155	35	5	4	-120	0	0	-126	-5	-6	30	4	6	46
16.343	0	96	132	29	145	159	42	96	143	63	133	153	35	4	5	-119	0	-2	-125	-5	-5	30	4	8	48
16.4659	0	97	133	28	146	159	42	97	144	63	133	153	34	4	5	-119	0	-1	-125	-5	-6	30	4	8	48
16.5888	0	97	133	28	146	160	41	98	144	62	134	153	34	4	4	-120	0	-2	-125	-6	-6	30	4	7	49
16.7117	0	97	133	31	147	159	41	97	143	62	134	155	34	4	5	-118	0	-2	-126	-5	-5	32	4	6	48
16.8346	0	96	132	30	146	159	43	97	143	63	134	153	34	4	5	-120	-1	-1	-125	-5	-5	30	5	8	46
16.9574	0	96	133	28	147	158	42	97	143	61	134	153	34	4	5	-120	0	-2	-126	-5	-5	30	4	7	47
17.0803	0	95	132	29	148	158	42	97	143	62	135	153	35	4	6	-119	0	-2	-126	-5	-4	31	4	6	48
17.2032	0	97	132	28	147	159	42	97	144	63	134	153	34	4	5	-119	0	-2	-126	-5	-5	30	4	7	48
17.3261	0	96	133	28	148	159	42	97	145	63	134	153	33	4	5	-120	0	-2	-126	-6	-5	30	4	7	50
17.449	0	96	133	30	148	158	40	96	144	62	135	155	34	4	5	-120	0	-2	-125	-5	-5	31	5	6	48
17.5718	0	96	133	29	147	157	42	96	143	62	134	153	34	4	5	-121	0	-2	-125	-5	-6	31	4	6	46
17.6947	0	96	131	29	147	159	42	96	142	62	135	154	35	4	6	-120	0	-2	-126	-5	-5	30	4	7	46
17.8176	0	96	132	29	148	160	42	96	144	62	134	153	35	4	5	-120	-1	-2	-126	-5	-6	30	4	7	48
17.9405	0	96	132	28	147	159	43	97	144	62	134	152	34	5	5	-118	0	-3	-125	-5	-5	30	4	7	47
18.0634	0	96	133	28	147	160	41	96	144	62	134	154	34	4	6	-120	0	-1	-126	-5	-6	30	4	7	49
18.1862	0	95	132	30	147	160	41	96	144	62	135	155	34	4	4	-119	0	-2	-126	-5	-6	30	4	7	49
18.3091	0	95	133	31	148	158	42	96	143	62	135	153	34	4	6	-121	0	-1	-126	-5	-5	30	4	7	46
18.432	0	95	131	29	147	158	43	96	144	61	134	152	34	4	6	-120	0	-2	-125	-5	-5	31	4	7	46
18.5549	0	95	132	29	148	157	42	96	142	62	135	153	34	4	5	-120	0	-1	-126	-5	-5	30	4	7	46
18.6778	0	95	132	29	146	156	43	96	142	61	135	153	35	4	5	-119	0	-1	-126	-5	-5	29	4	7	47
18.8006	0	95	132	29	146	158	42	96	143	62	134	152	34	4	5	-119	0	-2	-125	-6	-5	29	4	6	48
18.9235	0	97	137	29	146	159	42	98	146	62	134	153	34	4	5	-119	0	-2	-125	-5	-5	29	5	7	49
19.0464	0	98	136	30	146	160	42	99	147	62	134	155	33	4	5	-118	0	-2	-125	-5	-6	30	4	6	49
19.1693	0	98	135	30	146	159	42	98	147	62	132	153	35	3	5	-119	0	-2	-126	-5	-6	30	4	7	46
19.2922	0	97	137	30	145	159	43	99	147	62	131	153	35	4	5	-120	-1	-2	-127	-5	-6	29	5	6	45
19.415	0	98	138	30	144	161	43	99	149	62	131	154	35	3	6	-118	0	-2	-124	-5	-6	30	4	7	46
19.5379	0	99	137	29	143	160	43	99	148	63	130	154	36	4	6	-118	0	-2	-124	-5	-6	30	4	8	47
19.6608	0	98	136	30	143	161	43	99	149	62	130	154	35	4	5	-119	0	-2	-125	-5	-5	30	4	8	48
19.7837	0	98	138	29	142	161	42	99	149	62	129	155	34	3	5	-119	0	-2	-125	-5	-6	29	4	6	49
19.9066	0	99	137	30	139	162	42	99	150	63	126	155	36	4	4	-118	0	-2	-125	-5	-6	29	4	7	48
20.0294	0	98	137	31	139	160	43	99	149	62	126	155	35	3	5	-119	0	-3	-124	-5	-6	29	5	7	46
20.1523	0	99	137	30	137	159	43	100	148	62	124	154	35	4	5	-119	-1	-2	-125	-5	-6	29	4	6	47
20.2752	0	99	136	29	136	157	42	99	146	62	125	152	34	5	6	-119	0	0	-125	-6	-6	30	4	6	47
20.3981	0	96	136	30	135	158	41	98	146	62	124	151	34	3	5	-118	-1	0	-125	-5	-5	30	4	8	47
20.521	0	98	136	29	135	156	42	98	146	63	123	152	33	4	6	-118	0	-2	-125	-5	-5	29	4	7	49
20.6438	0	97	135	29	135	157	41	98	147	63	123	151	33	5	6	-118	0	-2	-126	-5	-7	30	3	8	50
20.7667	0	96	135	31	134	155	41	98	146	62	122	150	33	3	5	-119	-1	0	-126	-4	-5	29	4	8	47
20.8896	0	96	134	30	135	153	41	97	146	64	122	149	34	5	6	-118	0	0	-125	-6	-5	30	4	8	46
21.0125	0	96	134	29	135	155	41	99	145	62	123	148	34	3	6	-120	0	0	-125	-5	-5	30	4	7	47
21.1354	0	97	134	30	136	153	42	97	145	63	124	149	34	4	5	-119	-1	-2	-126	-5	-6	30	4	7	48
21.2582	0	95	133	29	138	154	41	97	145	64	125	148	33	4	5	-119	-1	-2	-125	-5	-5	30	4	7	48
21.3811	0	96	133	28	138	154	41	97	145	64	124	148	33	4	5	-120	0	-1	-126	-6	-5	30	5	7	49
21.504	0	96	134	31	138	155	40	97	146	63	126	149	33	4	5	-119	0	-2	-126	-5	-5	30	4	7	49
21.6269	0	95	133	29	138	153	41	96	144	64	125	149	35	3	5	-120	0	0	-126	-5	-5	31	4	7	47
21.7498	1	95	133	29	138	154	42	96	143	63	125	148	34	4	5	-119	0	-2	-126	-5	-5	31	4	6	47
21.8726	0	95	133	29	139	154	41	97	145	64	125	149	34	3	5	-120	-1	-2	-125	-5	-5	32	4	6	47
21.9955	0	95	132	29	138	155	41	97	146	63	126	150	34	4	4	-120	0	-2	-126	-5	-6	30	4	7	47
22.1184	0	96	133	29	138	157	41	97	145	64	126	150	34	4	5	-120	0	-2	-126	-6	-5	31	4	7	48
22.2413	0	96	134	29	139	156	40	98	146	64	127	150	33	3	4	-120	0	-2	-126	-5	-6	30	4	7	49
22.3642	0	96	134	31	140	156	40	97	146	64	127	151	34	4	5	-119	0	-2	-125	-5	-6	31	4	6	47
22.487	0	96	133	30	140	155	42	97	145	63	128	150	34	4	5	-121	0	-2	-127	-5	-6	31	4	7	46
22.6099	0	96	133	29	139	155	42	97	145	64	128	150	34	4	5	-120	0	-2	-126	-5	-6	31	4	6	46
22.7328	0	95	133	30	140	155	42	97	145	64	127	151	34	4	5	-121	0	-1	-125	-5	-5	31	4	6	48
22.8557	0	96	133	29	139	156	41	96	146	63	129	150	33	3	5	-120	0	-2	-124	-5	-5	31	4	6	48
22.9786	0	96	133	29	142	157	40	97	146	64	129	150	33	4	5	-120	-1	-2	-125	-5	-5	30	4	7	49
23.1014	0	96	133	29	141	157	40	97	146	64	129	151	33	4	5	-120	0	-1	-127	-6	-6	31	4	7	50
23.2243	0	95	133	30	140	156	41	97	145	63	128	151	34	3	5	-120	0	-1	-127	-4	-5	30	4	7	47
23.3472	0	95	133	30	141	155	41	96	144	64	128	150	35	4	6	-120	-1	-2	-126	-5	-5	31	5	6	46
23.4701	0	96	132	29	141	157	42	97	143	64	129	151	35	5	6	-121	0	-2	-126	-5	-5	31	4	8	46
23.593	0	96	133	29	141	157	42	97	145	63	130	151	35	4	5	-120	0	-2	-126	-5	-5	31	4	7	47
23.7158	0	95	132	28	142	158	42	97	146	64	130	151	34	4	5	-120	0	-2	-125	-5	-6	30	4	7	48
23.8387	0	97	132	29	142	158	41	96	146	65	130	152	33	4	6	-120	0	-2	-125	-6	-5	30	4	7	48
23.9616	0	96	134	30	142	159	40	97	145	64	131	152	33	4	4	-119	0	-1	-125	-5	-5	31	4	8	50
24.0845	0	96	132	30	142	158	41	97	144	64	130	152	34	4	5	-121	0	-1	-126	-5	-6	31	3	7	46
24.2074	0	95	131	29	142	153	42	96	143	64	130	151	34	4	5	-121	0	-1	-126	-4	-5	31	4	6	46
24.3302	0	96	132	29	142	156	42	97	144	63	130	151	34	4	6	-119	0	-2	-125	-4	-6	31	4	7	47
24.4531	0	97	132	29	144	157	42	98	144	63	131	151	34	3	5	-120	0	-2	-126	-5	-5	31	4	7	47
24.576	0	97	133	29	143	158	42	98	145	64	132	152	34	4	4	-120	-1	-2	-126	-5	-5	30	4	7	49
24.6989	0	97	134	29	144	159	41	98	146	65	132	153	35	4	4	-120	0	-2	-125	-5	-5	31	4	7	49
24.8218	0	98	134	32	146	159	41	99	147	64	132	153	35	4	5	-120	-1	-2	-126	-5	-6	32	3	7	48
24.9446	0	99	134	30	147	160	43	99	147	65	133	154	35	4	5	-122	0	-3	-126	-5	-6	31	5	7	46
25.0675	0	99	135	30	148	161	42	100	147	65	135	154	35	5	5	-121	0	-2	-125	-5	-6	31	4	8	46
25.1904	0	98	134	30	148	160	43	98	147	64	135	155	36	5	6	-120	0	-3	-126	-5	-5	32	4	7	47
25.3133	0	99	135	29	149	161	42	99	147	64	136	155	35	4	5	-121	0	-2	-125	-5	-5	31	4	7	49
25.4362	0	98	135	29	148	162	43	99	149	65	136	155	34	4	5	-121	0	-2	-126	-6	-7	31	4	7	49
25.559	0	99	135	30	147	162	41	99	149	65	135	156	34	4	5	-119	0	-2	-126	-5	-6	31	4	6	50
25.6819	0	97	134	30	147	161	41	98	146	65	134	155	35	4	5	-120	0	-2	-126	-5	-6	31	4	7	46
25.8048	0	98	133	29	146	158	43	99	146	64	133	157	35	3	5	-121	0	-2	-126	-5	-5	32	4	6	46
25.9277	0	98	134	29	146	160	43	99	145	64	133	155	35	4	6	-121	0	-2	-126	-6	-5	32	4	7	47
26.0506	0	98	134	29	147	161	42	98	145	64	134	155	35	3	6	-121	0	-3	-126	-5	-6	31	4	7	47
26.1734	0	98	134	29	148	162	42	99	147	64	135	157	35	4	5	-120	0	-2	-126	-5	-5	31	3	6	48
26.2963	0	98	136	29	148	163	42	99	149	65	136	157	35	5	6	-121	-1	-2	-125	-5	-6	32	4	7	49
26.4192	0	98	136	31	149	163	41	99	149	64	136	157	34	4	5	-121	0	-2	-127	-5	-6	32	4	7	49
26.5421	0	98	134	30	149	162	43	99	147	64	136	157	35	4	6	-121	-1	-2	-127	-5	-5	31	4	7	47
26.665	0	99	135	30	148	162	43	100	147	65	137	157	34	4	6	-122	0	-2	-127	-5	-6	32	3	7	46
26.7878	0	98	134	29	149	162	43	99	147	65	137	156	35	4	5	-122	0	-1	-125	-5	-6	30	4	8	47
26.9107	0	98	135	28	150	162	43	99	147	64	136	157	36	4	6	-121	0	-2	-125	-5	-6	31	5	7	48
27.0336	0	98	134	29	148	162	43	98	147	64	136	157	35	4	5	-120	0	-2	-125	-5	-5	32	4	7	49
27.1565	0	97	134	28	148	160	42	99	147	65	136	157	34	4	5	-122	0	-1	-125	-5	-5	32	4	7	49
27.2794	0	97	135	30	149	162	40	99	147	64	138	156	34	4	6	-121	-1	-2	-126	-5	-5	31	4	7	49
27.4022	0	98	134	30	149	162	43	99	147	65	137	156	35	5	5	-122	-1	-2	-126	-6	-6	31	4	7	46
27.5251	0	99	134	30	149	161	43	99	147	64	137	156	36	4	5	-122	0	-1	-126	-5	-6	32	4	7	47
27.648	0	98	135	30	149	158	42	99	146	64	137	155	35	4	5	-121	0	-1	-125	-5	-6	31	3	6	46
27.7709	0	96	133	29	152	155	42	98	145	64	140	153	34	4	5	-121	0	0	-126	-6	-5	32	4	7	47
27.8938	0	97	135	29	154	157	42	98	146	64	140	154	35	4	6	-121	-1	-1	-126	-5	-5	31	3	7	48
28.0166	0	97	135	29	153	160	42	99	148	65	141	154	34	4	5	-121	0	-2	-126	-5	-6	31	4	7	49
28.1395	0	98	136	32	151	161	41	100	149	65	139	154	34	4	5	-120	0	-2	-126	-5	-5	31	4	7	48
28.2624	0	99	137	31	150	162	43	100	149	64	137	154	35	3	6	-122	-1	-2	-126	-5	-6	32	3	7	46
28.3853	0	99	137	30	149	162	43	100	149	64	137	155	34	4	5	-121	0	-2	-126	-5	-5	31	3	7	47
28.5082	0	99	137	30	150	161	43	99	148	65	137	155	35	4	5	-121	0	-2	-126	-5	-6	31	5	7	47
28.631	0	99	137	30	151	161	42	100	149	65	137	156	34	4	5	-121	0	-2	-126	-6	-6	31	3	7	48
28.7539	0	98	137	30	150	161	43	100	149	65	137	155	34	5	5	-121	0	-2	-126	-6	-5	32	4	6	48
28.8768	0	98	136	31	149	162	41	99	150	65	138	155	33	4	5	-122	-1	-2	-126	-5	-6	31	4	7	49
28.9997	0	98	136	31	150	160	42	99	150	64	138	156	34	3	5	-121	0	-2	-127	-5	-6	31	4	6	46
29.1226	0	98	136	29	149	156	43	99	147	65	137	155	34	4	6	-121	0	0	-126	-5	-6	32	4	6	46
29.2454	0	100	136	30	150	159	43	100	148	64	138	154	33	4	6	-121	0	-2	-126	-6	-6	30	4	6	46
29.3683	0	99	137	30	152	159	43	100	149	65	138	154	35	3	6	-121	0	-1	-126	-6	-5	31	4	7	46
29.4912	0	98	137	30	152	159	42	100	149	64	138	154	35	5	5	-121	0	-2	-125	-6	-6	31	4	6	47
29.6141	0	99	137	29	152	160	42	99	149	65	139	154	34	4	5	-121	0	-2	-126	-6	-6	31	5	7	48
29.737	0	98	137	31	151	161	41	100	150	65	138	155	34	4	6	-121	0	-2	-126	-6	-6	32	4	7	49
29.8598	0	98	136	31	151	159	42	100	148	64	137	154	34	4	5	-121	0	-2	-127	-6	-6	32	3	7	45
29.9827	0	98	136	30	151	158	43	99	149	64	138	154	34	3	5	-122	-2	-2	-127	-5	-5	31	4	7	45
30.1056	0	98	135	31	150	159	43	99	147	63	137	154	35	4	5	-122	0	-2	-126	-6	-6	32	4	7	46
30.2285	0	98	134	29	149	158	42	98	146	64	136	151	34	4	5	-120	-1	0	-126	-6	-6	31	4	8	47
30.3514	0	97	135	29	149	157	42	99	147	63	136	151	33	5	5	-121	-1	-1	-126	-5	-7	31	4	8	48
30.4742	0	98	135	29	151	158	42	99	147	64	137	152	33	4	5	-120	0	-2	-126	-6	-6	31	4	7	48
30.5971	0	97	135	30	152	158	41	99	147	64	139	153	33	4	5	-120	0	-2	-125	-6	-5	31	4	7	48
30.72	0	97	134	30	151	156	43	100	146	64	137	152	35	4	6	-121	0	-1	-126	-5	-6	32	5	7	46
30.8429	0	97	134	30	150	156	44	98	146	63	137	151	33	4	5	-121	0	-1	-126	-5	-5	31	4	7	46
30.9658	0	98	134	30	149	157	44	98	145	63	136	151	33	4	5	-121	0	-2	-125	-5	-5	31	4	7	45
31.0886	0	96	133	29	147	154	42	98	144	63	135	148	33	3	5	-120	0	0	-125	-5	-5	31	4	8	46
31.2115	0	97	133	29	147	155	43	98	144	62	135	150	33	4	5	-120	0	-2	-125	-5	-5	30	5	7	48
31.3344	0	97	133	29	148	157	42	98	145	63	135	150	34	4	5	-121	0	-2	-125	-5	-5	30	4	7	47
31.4573	0	98	134	31	147	157	40	98	146	62	133	151	34	3	5	-120	0	-2	-125	-5	-5	31	5	6	48
31.5802	0	98	134	30	147	156	42	98	147	63	133	150	35	3	5	-120	-1	-2	-125	-5	-5	30	4	8	46
31.703	0	98	136	29	148	158	43	100	147	64	134	151	34	4	6	-120	0	-2	-126	-5	-6	30	4	7	46
31.8259	0	99	135	30	147	159	44	99	146	63	133	151	34	4	6	-120	0	-2	-125	-5	-6	30	4	7	46
31.9488	0	97	133	29	146	158	43	99	145	63	134	152	35	5	5	-119	-1	-2	-124	-6	-5	30	3	7	46
32.0717	0	97	133	29	146	155	42	97	143	63	133	150	34	4	4	-120	0	0	-124	-5	-5	30	4	7	48
32.1946	0	97	134	29	146	158	42	98	145	62	133	151	34	4	5	-119	0	-2	-124	-4	-5	30	4	7	49
32.3174	0	98	134	30	147	157	43	98	144	63	134	151	32	4	5	-120	0	-2	-125	-5	-6	31	4	7	47
32.4403	0	97	132	29	147	157	43	98	144	62	134	151	34	4	4	-121	0	-2	-124	-5	-6	31	4	7	46
32.5632	0	97	133	31	146	157	43	98	144	63	133	151	34	3	6	-119	0	-2	-125	-5	-5	31	5	7	46
32.6861	0	97	133	28	148	156	42	98	144	62	134	150	34	4	5	-120	0	-2	-125	-5	-6	30	4	7	47
32.809	0	97	133	29	146	157	43	98	145	62	135	150	33	5	6	-119	0	-2	-125	-5	-5	30	4	7	47
32.9318	0	97	133	29	147	157	42	98	144	62	135	150	33	3	5	-119	0	-2	-125	-5	-5	30	3	7	48
33.0547	0	97	133	28	146	158	41	98	145	63	133	151	33	4	5	-120	0	-2	-124	-5	-6	31	4	7	49
33.1776	0	98	133	31	146	157	41	99	143	62	134	150	32	4	5	-120	0	-2	-125	-5	-5	31	4	8	48
33.3005	0	97	132	30	146	157	42	99	143	62	133	149	34	4	5	-121	-1	-1	-126	-5	-6	31	5	8	46
33.4234	0	98	132	29	148	156	43	97	144	62	134	150	34	3	5	-120	-1	-2	-125	-5	-5	30	5	7	46
33.5462	0	97	131	28	146	155	42	97	143	61	134	149	34	4	4	-120	0	0	-124	-5	-5	30	4	8	47
33.6691	0	97	133	29	146	155	41	98	143	62	133	149	33	5	6	-120	0	-2	-124	-5	-6	31	4	7	47
33.792	0	97	132	29	147	156	43	97	143	62	135	150	32	4	5	-120	0	-2	-124	-5	-5	30	4	7	48
33.9149	0	97	133	29	147	156	42	98	144	63	135	150	32	4	5	-120	0	-2	-124	-5	-5	30	4	7	48
34.0378	0	97	132	30	147	156	41	99	145	63	134	150	32	4	5	-119	0	-1	-124	-5	-6	30	4	7	47
34.1606	0	97	132	29	147	154	43	98	144	62	135	149	33	4	5	-121	-1	-2	-125	-5	-6	31	4	7	46
34.2835	0	97	132	30	147	154	42	98	144	62	134	149	33	4	6	-120	0	-2	-125	-4	-5	31	4	6	46
34.4064	0	97	132	29	148	156	43	98	143	62	134	150	33	4	5	-120	0	-2	-125	-5	-5	31	3	8	45
34.5293	0	97	132	30	148	155	41	97	143	62	135	149	33	4	5	-119	0	-1	-124	-6	-5	30	4	8	48
34.6522	0	97	133	29	149	155	41	99	145	62	136	150	33	4	5	-120	0	-2	-125	-6	-4	30	5	7	48
34.775	0	98	133	29	149	156	41	98	145	62	136	150	32	4	5	-121	-1	-2	-126	-5	-6	30	4	7	50
34.8979	0	97	134	31	148	155	40	98	145	62	136	150	32	4	5	-119	0	-2	-126	-6	-5	31	4	7	48
35.0208	0	97	132	30	148	151	41	97	143	62	135	149	32	4	5	-121	0	0	-126	-5	-6	30	4	7	46
35.1437	0	97	132	29	148	153	42	97	143	61	134	148	33	4	5	-120	0	-1	-126	-5	-5	30	4	7	46
35.2666	0	97	133	29	149	155	43	98	144	61	137	148	33	4	4	-120	0	-2	-125	-5	-6	30	4	7	47
35.3894	0	97	132	28	151	155	41	98	144	62	138	148	33	4	5	-120	0	-3	-124	-5	-6	30	4	7	48
35.5123	0	97	133	29	151	155	40	99	145	62	140	149	32	4	4	-120	-1	-2	-125	-5	-5	31	4	7	49
35.6352	0	97	133	28	150	156	40	98	145	63	138	149	32	4	6	-120	0	-2	-125	-6	-5	30	4	7	50
35.7581	0	98	133	31	151	156	39	98	145	62	138	151	31	4	4	-120	0	-2	-125	-5	-5	31	3	7	50
35.881	0	97	133	30	151	155	42	98	144	63	138	150	32	5	6	-120	-1	-2	-126	-5	-6	32	3	7	46
36.0038	0	98	133	29	152	156	41	99	144	63	139	150	33	3	5	-121	0	-2	-125	-5	-5	31	5	7	47
36.1267	0	97	133	29	153	156	42	98	144	62	141	150	33	5	5	-121	0	-2	-125	-5	-5	30	4	7	47
36.2496	0	98	133	28	153	156	41	98	144	62	141	151	33	3	5	-120	-1	-1	-126	-5	-5	31	4	7	48
36.3725	0	97	133	28	155	151	40	97	143	63	142	149	32	4	5	-119	0	0	-126	-5	-5	30	4	7	49
36.4954	0	97	132	28	156	153	39	97	144	63	142	148	32	4	5	-120	0	-2	-125	-6	-5	31	4	7	50
36.6182	0	97	133	31	154	156	39	98	145	62	142	149	31	4	4	-119	0	-2	-127	-5	-5	31	4	7	49
36.7411	0	97	133	30	153	156	41	99	145	62	141	149	33	4	5	-121	-1	-3	-127	-5	-5	31	4	7	47
36.864	0	97	132	30	156	156	41	98	144	63	143	151	33	4	6	-122	0	-1	-126	-5	-6	31	4	7	47
36.9869	0	97	133	29	156	156	41	98	146	63	143	151	33	4	6	-121	0	-2	-126	-5	-6	30	4	7	47
37.1098	0	97	134	29	157	157	41	99	145	63	145	151	33	4	6	-121	0	-2	-126	-6	-6	31	4	7	49
37.2326	0	96	134	29	157	158	40	98	146	64	144	152	32	4	5	-121	0	-2	-127	-5	-6	31	3	7	49
37.3555	0	97	134	30	158	158	39	99	146	64	145	153	32	4	4	-120	0	-2	-126	-6	-5	31	4	8	49
37.4784	0	98	134	31	158	157	40	98	145	64	145	152	33	4	5	-121	0	-2	-127	-4	-6	31	4	7	46
37.6013	0	97	135	29	157	157	41	98	147	63	144	152	33	3	5	-122	0	-1	-128	-5	-5	32	4	6	47
37.7242	0	96	134	28	158	158	41	99	146	64	144	153	33	5	5	-121	0	-2	-127	-6	-5	31	4	6	47
37.847	0	97	135	28	156	158	41	99	146	63	144	152	33	4	5	-120	-1	-1	-127	-5	-5	30	4	6	47
37.9699	0	98	134	29	156	160	40	99	147	64	142	153	33	4	6	-121	0	-2	-126	-5	-6	31	3	7	49
38.0928	0	97	135	29	153	160	41	99	147	65	141	154	33	4	6	-121	0	-2	-127	-5	-6	31	4	7	49
38.2157	0	98	136	30	153	161	39	99	149	64	140	155	32	4	6	-120	0	-2	-127	-5	-5	31	5	7	50
38.3386	0	98	137	31	153	159	41	100	148	64	140	156	33	4	5	-121	0	-3	-127	-5	-7	31	4	6	46
38.4614	0	99	137	30	153	157	41	100	150	65	138	155	33	4	5	-122	-1	-1	-127	-5	-6	32	4	6	46
38.5843	0	100	139	30	154	158	42	101	151	64	140	155	33	3	5	-121	-1	-1	-127	-5	-6	31	3	7	47
38.7072	0	100	140	31	155	158	41	102	152	64	141	154	33	4	6	-121	0	-1	-126	-5	-6	31	4	6	47
38.8301	0	102	140	31	155	158	41	101	153	66	143	154	32	4	6	-120	0	-2	-126	-5	-6	31	5	6	49
38.953	0	101	141	30	156	159	41	101	153	66	144	153	32	4	5	-120	-1	-2	-127	-6	-5	31	4	7	48
39.0758	0	100	141	31	157	160	39	100	153	65	144	155	32	4	5	-120	0	-2	-127	-5	-6	31	4	6	49
39.1987	0	100	139	32	159	157	41	100	152	66	146	154	33	4	6	-121	-1	-2	-127	-6	-5	31	4	6	47
39.3216	0	100	138	31	159	156	41	100	150	65	145	153	34	4	6	-121	0	-1	-127	-5	-6	31	4	7	45
39.4445	0	100	138	30	158	158	42	100	150	65	145	153	34	4	6	-121	0	-2	-127	-5	-6	31	3	6	46
39.5674	0	100	138	30	156	159	42	100	150	64	144	154	33	5	6	-121	-1	-2	-127	-5	-5	31	4	7	47
39.6902	0	99	138	29	155	159	41	100	151	64	142	154	33	4	6	-120	0	-2	-127	-5	-6	31	4	6	47
39.8131	0	99	138	30	156	160	42	100	150	65	143	154	33	4	5	-121	-1	-2	-125	-6	-6	32	4	7	48
39.936	0	100	138	30	155	160	41	100	151	66	143	155	32	5	6	-121	0	-2	-127	-5	-6	31	4	6	49
40.0589	0	99	137	31	156	158	42	100	150	65	142	154	32	4	5	-121	0	-1	-127	-5	-7	31	4	6	47
40.1818	0	99	137	30	155	156	42	100	149	64	143	155	34	4	5	-122	0	-1	-127	-5	-6	31	4	6	46
40.3046	0	100	137	30	156	157	42	100	150	64	142	153	34	3	5	-121	0	-2	-127	-5	-5	30	4	6	46
40.4275	0	99	138	29	156	158	42	100	149	63	142	154	33	4	5	-120	0	-1	-127	-5	-5	30	3	7	47
40.5504	0	99	138	30	155	157	42	100	149	63	143	153	33	4	6	-120	0	-1	-127	-5	-5	30	5	7	48
40.6733	0	98	138	30	156	157	41	100	149	64	143	153	33	3	6	-120	-1	-1	-126	-5	-6	31	4	7	49
40.7962	0	99	137	30	157	157	40	100	150	65	144	152	32	4	5	-121	0	-2	-127	-6	-6	30	4	6	49
40.919	0	98	137	31	156	156	40	100	149	64	143	153	32	4	5	-121	-1	-1	-127	-6	-6	31	4	6	47
41.0419	0	100	138	31	157	156	42	100	149	64	143	153	34	4	6	-121	0	-1	-127	-6	-6	31	5	7	46
41.1648	0	99	138	30	157	156	42	99	149	64	143	152	34	5	6	-120	0	-2	-126	-5	-6	32	4	7	46
41.2877	0	99	137	30	157	156	41	100	149	63	144	151	33	4	6	-120	0	-2	-126	-5	-5	30	4	7	47
41.4106	0	99	137	29	156	154	41	99	148	64	144	152	33	4	5	-121	0	-1	-126	-5	-6	30	5	6	49
41.5334	0	99	136	29	156	157	41	100	149	63	142	151	33	4	5	-121	0	-2	-127	-5	-5	31	4	7	49
41.6563	0	99	137	31	155	157	40	100	148	65	142	152	33	3	6	-121	0	-1	-127	-5	-6	31	4	7	48
41.7792	0	99	136	31	155	156	42	100	149	64	143	151	33	4	5	-121	0	-2	-127	-5	-5	31	4	6	46
41.9021	0	99	136	30	154	157	42	99	148	63	141	153	33	4	5	-121	-1	-2	-126	-5	-6	31	4	7	47
42.025	0	99	136	29	154	157	41	99	149	63	141	152	32	4	5	-121	0	-3	-127	-6	-6	29	4	6	47
42.1478	0	99	136	30	154	158	42	99	148	64	140	153	33	4	6	-119	0	-2	-126	-5	-6	30	3	7	48
42.2707	0	98	136	30	154	158	40	100	149	64	140	152	33	4	5	-120	0	-1	-127	-6	-6	31	4	7	48
42.3936	0	99	137	31	153	157	42	100	148	63	140	153	33	4	6	-120	-1	-2	-127	-5	-5	31	3	7	46
42.5165	0	98	136	30	153	157	42	100	148	64	140	151	34	4	6	-121	0	-3	-127	-5	-6	31	4	7	46
42.6394	0	99	135	30	153	157	43	99	148	63	140	152	34	4	5	-120	0	-1	-126	-5	-5	30	4	7	46
42.7622	0	99	135	29	151	158	42	100	148	63	137	152	34	4	6	-119	0	-2	-126	-6	-5	30	4	7	46
42.8851	0	98	136	29	149	154	41	99	146	62	137	151	33	4	6	-120	0	0	-126	-5	-6	29	4	7	48
43.008	0	98	135	29	150	158	42	100	148	63	138	151	33	4	6	-119	-1	-2	-126	-6	-5	31	5	7	48
43.1309	0	99	135	31	151	158	41	99	147	63	138	153	34	4	6	-119	0	-1	-126	-5	-5	30	4	7	47
43.2538	0	98	135	30	152	158	42	99	147	63	138	152	34	3	6	-120	-1	-2	-125	-5	-5	30	4	7	44
43.3766	0	98	135	30	152	158	43	100	148	62	139	152	34	4	5	-120	0	-2	-126	-6	-4	30	4	7	45
43.4995	0	98	135	29	153	157	44	99	146	62	139	152	34	4	6	-121	0	-2	-126	-6	-5	30	5	7	46
43.6224	0	98	135	30	152	158	42	99	146	62	138	152	34	4	6	-119	0	-2	-125	-5	-5	30	4	7	47
43.7453	0	98	135	29	151	158	42	99	147	62	140	152	34	4	5	-120	-1	-2	-125	-6	-5	29	4	7	48
43.8682	0	98	135	29	151	158	43	99	148	62	138	153	33	4	5	-119	0	-2	-126	-5	-6	30	4	7	48
43.991	0	97	135	31	152	158	41	99	147	63	139	153	33	4	6	-119	0	-1	-126	-5	-5	30	4	7	48
44.1139	0	98	134	30	152	156	43	99	146	62	138	153	35	4	6	-120	-1	0	-126	-5	-6	30	4	7	46
44.2368	0	97	134	29	152	155	42	99	145	62	139	152	34	4	5	-119	-1	0	-125	-5	-6	29	4	7	46
44.3597	0	98	134	29	152	156	43	98	145	61	138	151	34	4	5	-119	0	-2	-125	-6	-6	29	4	7	46
44.4826	0	98	133	30	151	156	43	99	145	61	139	151	34	4	5	-119	-1	-2	-124	-5	-5	29	3	7	47
44.6054	0	98	132	28	150	152	42	97	143	61	137	150	33	3	6	-117	0	0	-124	-5	-5	30	4	7	48
44.7283	0	97	132	28	151	151	42	97	144	62	138	149	34	4	5	-119	0	-1	-124	-5	-5	29	3	7	47
44.8512	0	97	133	30	153	154	42	98	144	62	141	149	33	4	5	-119	0	-2	-125	-5	-6	30	3	7	49
44.9741	0	98	133	30	154	153	42	99	144	61	140	148	33	4	5	-119	-1	-2	-125	-5	-5	29	4	6	46
45.097	0	98	133	30	153	153	42	98	144	61	140	149	34	4	5	-120	0	-1	-126	-5	-5	30	3	6	46
45.2198	0	98	132	30	154	154	42	98	143	61	140	148	34	4	5	-119	-1	-2	-125	-5	-5	29	4	6	45
45.3427	0	98	133	28	153	153	42	97	144	61	140	148	34	4	5	-118	-1	0	-125	-5	-5	29	5	7	46
45.4656	0	98	132	29	154	152	42	97	144	60	140	148	34	4	5	-118	0	-1	-125	-6	-5	29	4	6	47
45.5885	0	97	132	28	153	153	42	97	143	62	140	147	33	4	5	-118	-1	-2	-124	-6	-5	29	4	7	47
45.7114	0	96	132	29	154	154	41	97	143	62	140	148	34	3	5	-118	0	-2	-125	-5	-6	29	4	6	49
45.8342	0	95	130	30	157	151	41	98	142	61	143	147	32	4	5	-118	0	-2	-126	-5	-5	30	4	8	47
45.9571	0	95	132	29	157	150	41	97	142	60	144	149	33	4	5	-119	0	-1	-126	-4	-6	30	5	6	45
46.08	0	96	131	29	155	152	42	97	143	61	142	147	34	4	5	-119	0	-1	-125	-5	-4	30	4	7	46
46.2029	0	96	131	28	155	153	42	97	142	61	140	147	34	4	5	-119	0	-2	-125	-5	-5	30	5	7	47
46.3258	0	97	133	28	155	153	41	97	144	60	142	147	34	4	5	-118	-1	-2	-126	-6	-5	29	4	7	47
46.4486	0	97	132	28	156	154	42	97	143	61	141	148	33	3	5	-118	0	-2	-125	-4	-5	29	4	7	49
46.5715	0	96	133	29	154	155	41	97	145	61	139	148	32	4	5	-119	-1	-2	-125	-6	-5	30	4	7	48
46.6944	0	98	133	30	151	156	42	97	144	60	138	148	32	4	6	-119	0	-2	-125	-5	-5	31	4	7	47
46.8173	0	97	134	29	150	157	42	98	144	61	136	149	34	4	5	-119	0	-2	-126	-4	-5	30	5	8	47
46.9402	0	97	133	29	148	158	42	98	144	61	136	150	34	3	5	-118	-1	-2	-125	-5	-5	30	4	8	46
47.063	0	98	134	30	149	157	42	98	144	61	137	151	34	4	5	-119	0	-2	-125	-5	-6	30	4	7	47
47.1859	0	97	134	29	151	157	41	99	146	61	138	150	33	4	5	-119	0	-2	-125	-6	-6	30	4	7	48
47.3088	0	98	135	29	152	157	42	98	147	62	138	151	33	4	5	-119	-1	-1	-125	-5	-5	29	4	6	49
47.4317	0	98	135	30	151	158	41	99	146	62	140	152	32	4	5	-119	0	-2	-125	-5	-5	32	4	7	48
47.5546	0	97	135	29	151	157	41	98	145	61	137	152	33	4	6	-120	0	-2	-125	-6	-5	29	4	7	45
47.6774	0	97	134	30	150	157	42	99	144	62	138	151	34	4	6	-120	0	-2	-126	-5	-6	31	4	7	46
47.8003	11	97	134	30	151	157	43	99	145	61	137	151	33	4	5	-120	-1	-3	-125	-5	-5	30	4	7	46
47.9232	0	97	133	29	150	157	42	98	144	62	137	151	33	4	5	-120	-1	-1	-125	-5	-5	30	4	7	47
48.0461	0	97	134	29	148	155	42	97	144	62	135	151	32	4	5	-119	0	0	-125	-5	-5	30	4	7	48
48.169	0	97	135	29	148	156	41	99	145	61	135	150	32	4	6	-119	0	-2	-125	-5	-5	30	4	7	49
48.2918	0	97	135	31	150	159	40	98	147	62	137	152	32	4	4	-119	0	-2	-126	-5	-6	30	4	7	50
48.4147	0	98	135	31	151	158	42	98	147	63	138	152	32	4	5	-120	0	-2	-126	-5	-6	30	4	7	46
48.5376	0	98	135	30	151	158	42	99	146	62	138	152	34	4	6	-120	-1	-2	-126	-5	-5	30	4	7	46
48.6605	0	98	135	30	151	158	41	99	146	61	138	152	34	4	5	-120	0	-3	-126	-5	-6	29	5	8	46
48.7834	0	98	135	28	151	159	43	100	145	62	138	152	33	4	5	-119	0	-2	-125	-5	-5	30	4	7	48
48.9062	0	97	136	30	151	160	41	98	147	62	137	154	34	5	5	-119	0	-3	-125	-4	-5	31	4	7	48
49.0291	0	98	136	29	151	160	41	99	148	64	138	154	33	4	5	-119	0	-2	-126	-5	-5	31	4	7	48
49.152	0	98	135	30	151	161	40	99	147	63	139	155	32	4	5	-120	-1	-2	-127	-5	-6	31	4	7	50
49.2749	0	96	132	30	151	159	41	97	144	62	139	155	32	4	5	-120	0	-2	-127	-6	-6	31	4	7	47
49.3978	0	96	132	29	152	159	43	98	144	62	138	154	33	4	5	-122	-1	-2	-127	-6	-5	31	4	7	46
49.5206	0	97	133	29	150	160	42	98	144	62	138	154	33	4	6	-121	-1	-2	-126	-5	-6	30	4	7	46
49.6435	0	97	133	29	152	160	42	97	144	61	139	154	33	4	5	-121	-1	-2	-126	-5	-5	31	4	7	47
49.7664	0	96	132	28	152	161	43	98	144	62	138	156	33	4	5	-121	0	-2	-126	-5	-5	30	4	6	48
49.8893	0	97	132	28	152	161	42	98	145	63	139	155	33	4	6	-120	0	-1	-126	-6	-6	31	4	7	48
50.0122	0	96	133	28	151	163	41	98	147	62	138	156	32	4	5	-120	-1	-3	-126	-6	-5	31	4	7	50
50.135	0	96	133	30	152	161	40	97	145	62	139	157	32	4	5	-121	0	-2	-127	-5	-6	31	4	7	49
50.2579	0	96	132	30	151	160	42	97	144	63	138	156	33	4	5	-121	0	-1	-127	-4	-5	32	4	6	46
50.3808	0	97	133	30	152	161	42	98	145	62	139	156	34	4	5	-121	-1	-3	-127	-5	-6	31	4	7	47
50.5037	0	96	134	30	152	162	42	98	145	62	139	156	34	4	5	-121	0	-3	-126	-5	-7	30	4	7	47
50.6266	0	97	133	29	153	163	41	98	146	63	139	157	33	4	5	-120	0	-2	-127	-6	-5	32	4	7	48
50.7494	0	96	133	29	153	163	41	98	145	64	140	157	33	4	5	-121	0	-3	-126	-6	-6	32	4	6	49
50.8723	0	96	134	28	153	163	40	98	146	64	140	158	33	4	4	-120	0	-2	-127	-5	-5	31	4	7	50
50.9952	0	96	134	30	153	162	41	98	147	64	140	159	34	4	5	-121	-1	-1	-127	-5	-5	31	4	6	48
51.1181	0	97	134	29	153	162	42	99	147	63	140	158	33	4	5	-122	-1	-2	-127	-5	-5	31	3	6	47
51.241	0	97	134	29	153	163	42	98	147	64	140	158	33	4	5	-122	0	-2	-127	-6	-5	31	4	7	47
51.3638	0	96	134	29	153	164	41	98	147	65	140	158	33	4	5	-121	0	-2	-127	-5	-5	32	4	7	48
51.4867	0	97	136	29	153	165	41	98	147	64	140	159	34	3	5	-122	-1	-2	-127	-5	-5	32	4	7	48
51.6096	0	97	135	29	152	166	41	97	148	64	140	160	32	4	5	-122	0	-3	-128	-5	-6	32	4	7	50
51.7325	0	96	135	30	153	164	40	98	147	65	140	160	33	5	5	-121	0	-1	-128	-5	-5	32	5	7	48
51.8554	0	97	136	29	153	163	41	98	147	64	141	159	34	4	5	-122	-1	-2	-127	-5	-6	32	4	7	46
51.9782	0	97	135	30	152	160	42	98	146	64	139	162	34	4	5	-123	0	-1	-128	-5	-6	31	3	4	47
52.1011	0	97	134	29	152	163	42	98	147	65	140	159	34	4	6	-123	-1	-2	-127	-5	-6	32	4	6	47
52.224	0	97	135	29	153	165	41	98	147	65	140	159	32	3	5	-122	-1	-2	-127	-5	-5	31	5	7	48
52.3469	0	97	135	29	153	165	40	98	148	64	140	159	33	4	6	-122	-1	-3	-127	-5	-5	32	5	7	49
52.4698	0	97	136	29	153	166	41	98	149	65	141	160	32	4	5	-122	0	-2	-127	-5	-6	32	4	7	50
52.5926	0	96	136	31	152	163	41	98	148	64	139	160	32	4	5	-122	0	-1	-128	-5	-6	32	4	7	47
52.7155	0	97	135	29	153	159	42	98	147	64	139	159	33	4	6	-123	0	-2	-129	-6	-6	32	5	6	46
52.8384	0	97	135	29	153	163	42	99	147	63	141	158	33	3	5	-122	0	-2	-128	-5	-6	32	4	7	46
52.9613	0	97	135	30	153	162	42	99	147	64	140	159	34	4	5	-122	0	-1	-128	-5	-6	31	4	6	46
53.0842	0	97	135	28	153	163	41	99	147	64	140	158	34	3	6	-122	-1	-2	-128	-5	-5	32	3	8	48
53.207	0	98	135	29	152	163	42	98	148	64	141	159	33	4	5	-121	0	-2	-128	-5	-5	31	5	7	48
53.3299	0	97	135	29	152	160	41	98	148	64	139	160	33	4	6	-122	-1	-1	-127	-6	-6	32	4	5	48
53.4528	0	97	136	30	151	162	40	99	148	64	139	158	33	4	6	-121	0	-1	-128	-5	-6	31	4	6	48
53.5757	0	97	135	29	152	159	41	98	147	64	139	159	33	4	6	-123	-1	-1	-128	-5	-5	31	5	6	46
53.6986	0	97	134	29	151	160	42	99	147	64	139	158	34	4	5	-122	-1	0	-128	-5	-5	31	3	6	46
53.8214	0	97	135	28	152	160	43	99	148	64	139	158	33	4	5	-122	0	-1	-128	-5	-6	31	4	6	46
53.9443	0	97	135	29	152	161	41	99	147	63	139	157	34	4	5	-122	0	-2	-127	-6	-5	30	4	7	46
54.0672	0	97	134	30	151	160	41	99	147	64	140	157	33	4	5	-121	-1	-1	-127	-5	-6	31	4	6	48
54.1901	0	97	135	28	150	162	41	98	148	64	138	157	33	4	6	-122	0	-1	-128	-5	-6	31	4	6	49
54.313	0	97	136	31	151	158	40	99	148	64	139	159	33	5	6	-120	0	-1	-128	-6	-6	32	4	5	48
54.4358	0	97	135	30	151	158	41	99	147	63	138	156	33	4	4	-121	-1	-1	-127	-5	-6	31	5	6	46
54.5587	0	97	135	30	150	157	42	98	146	63	138	156	34	3	6	-123	0	0	-128	-5	-5	32	3	5	46
54.6816	0	97	134	29	150	158	42	98	147	63	137	154	34	4	5	-122	-1	-1	-128	-5	-6	31	4	7	47
54.8045	0	96	134	28	150	157	41	98	146	63	136	154	33	3	5	-121	0	-2	-126	-5	-5	31	4	5	47
54.9274	0	97	134	29	149	159	40	98	146	64	137	154	33	4	5	-121	0	-2	-128	-5	-6	31	4	7	47
55.0502	0	97	135	29	150	159	40	98	147	63	138	154	33	4	6	-122	-1	-2	-127	-5	-6	31	4	7	49
55.1731	0	96	135	30	150	157	40	98	147	63	137	156	32	4	6	-121	0	-2	-128	-5	-5	31	4	6	47
55.296	0	97	134	29	149	155	41	98	146	62	137	155	33	4	6	-122	-1	-1	-127	-5	-6	32	3	5	46
55.4189	0	96	133	29	149	157	41	98	145	63	137	154	33	4	5	-122	-1	-1	-128	-5	-6	32	4	7	46
55.5418	0	96	134	28	149	157	41	98	145	63	137	153	33	4	6	-122	-1	-2	-127	-5	-5	31	4	6	47
55.6646	0	96	133	29	149	157	41	98	146	63	136	154	32	4	5	-121	0	-2	-127	-6	-7	31	3	6	48
55.7875	0	96	133	28	149	155	40	97	145	62	136	154	33	3	5	-121	0	-1	-127	-5	-5	31	3	5	49
55.9104	0	97	132	30	147	154	39	97	144	63	135	153	32	4	6	-121	-1	-2	-127	-5	-5	31	4	6	47
56.0333	0	97	133	29	148	154	41	97	145	62	136	153	32	4	5	-123	0	-1	-128	-5	-6	32	4	7	46
56.1562	0	96	131	29	149	156	41	97	145	62	136	152	32	3	6	-121	0	-1	-128	-5	-6	31	4	6	47
56.279	0	95	132	29	149	154	41	96	145	63	135	151	33	4	5	-121	-1	-1	-127	-6	-6	31	4	7	47
56.4019	0	95	131	28	148	155	40	96	144	63	136	151	32	4	5	-121	-1	-2	-127	-5	-5	31	4	7	48
56.5248	0	95	132	28	149	153	41	96	145	62	137	151	33	4	5	-121	0	-1	-126	-5	-5	31	3	5	48
56.6477	0	95	133	29	149	152	39	96	145	62	136	150	32	3	5	-121	0	-1	-127	-5	-5	31	5	6	48
56.7706	0	95	131	29	147	149	40	96	141	62	134	149	32	4	5	-122	0	0	-127	-5	-5	31	4	6	46
56.8934	0	96	131	28	148	152	41	97	142	62	135	149	33	4	5	-122	0	-1	-127	-5	-6	31	4	6	45
57.0163	0	95	130	28	147	153	41	96	142	61	135	149	33	4	6	-121	0	-2	-127	-6	-5	30	4	6	46
57.1392	0	95	131	28	148	153	41	96	142	62	135	149	31	4	5	-121	0	-1	-127	-5	-5	31	3	7	47
57.2621	0	95	131	29	147	154	40	96	142	61	134	148	32	4	5	-119	-1	-2	-126	-5	-5	30	4	6	48
57.385	0	95	131	28	147	154	40	97	143	62	135	149	33	4	5	-121	0	-1	-126	-5	-5	30	4	7	49
57.5078	0	95	131	29	147	155	40	96	143	61	135	150	31	4	5	-121	-1	-1	-127	-5	-5	31	4	7	48
57.6307	0	95	131	29	146	151	40	96	142	62	134	149	33	4	6	-120	-1	-1	-127	-5	-5	31	4	6	46
57.7536	0	95	131	28	146	152	41	96	141	62	135	149	32	3	6	-121	-1	-1	-126	-4	-5	30	4	6	46
57.8765	0	95	130	28	147	153	40	95	142	61	134	148	33	3	5	-120	0	-1	-126	-5	-5	30	4	6	47
57.9994	0	94	128	28	146	149	40	96	142	61	134	150	32	3	5	-119	0	-1	-126	-5	-6	30	4	5	47
58.1222	0	95	130	28	146	152	40	96	141	61	133	147	32	4	6	-120	-1	-2	-127	-5	-5	30	4	6	47
58.2451	0	95	131	28	146	152	41	96	142	61	134	148	32	4	5	-119	-1	-2	-126	-6	-5	30	4	6	48
58.368	0	95	131	30	146	153	40	96	142	60	134	148	31	4	5	-119	0	-1	-126	-5	-6	31	4	6	48
58.4909	0	95	130	29	146	149	41	95	142	62	134	149	32	4	5	-121	-1	-2	-128	-5	-5	31	4	5	46
58.6138	0	95	129	27	147	151	40	95	141	62	134	147	33	4	5	-121	-1	-1	-127	-5	-5	31	5	7	46
58.7366	0	94	129	29	146	151	40	95	141	60	135	147	32	4	5	-121	0	-2	-126	-5	-5	31	5	7	47
58.8595	0	95	129	27	147	152	40	96	141	61	134	147	32	4	4	-121	-1	-2	-126	-5	-5	31	5	7	47
58.9824	0	94	130	28	147	152	40	96	142	61	134	148	31	4	5	-120	0	-2	-126	-6	-6	31	4	6	48
59.1053	0	94	130	28	147	145	39	95	141	61	135	147	30	4	5	-121	0	0	-126	-4	-5	31	4	5	49
59.2282	0	94	130	29	148	149	39	95	142	61	136	146	31	3	5	-121	-1	0	-127	-6	-5	30	4	6	49
59.351	0	94	129	29	147	149	41	96	141	61	135	146	32	4	4	-122	0	-1	-127	-5	-5	31	4	7	46
59.4739	0	94	130	28	148	150	40	96	141	62	136	146	32	4	5	-121	0	-2	-126	-4	-4	32	4	6	46
59.5968	0	95	130	27	149	151	40	95	141	62	136	146	32	3	5	-121	0	-2	-126	-5	-5	30	4	7	47
59.7197	0	94	131	28	149	152	41	96	142	62	137	146	31	4	5	-121	0	-2	-126	-5	-5	31	4	7	47
59.8426	0	94	130	28	149	152	40	96	143	62	137	147	31	4	5	-122	0	-2	-127	-4	-5	32	4	6	49
59.9654	0	95	131	29	149	152	39	96	142	62	138	147	31	4	4	-121	-1	-1	-127	-5	-6	31	4	7	48
60.0883	0	95	130	28	150	151	40	95	142	62	137	147	32	4	5	-122	-1	-1	-127	-4	-5	31	4	7	47
60.2112	0	95	130	28	149	152	39	96	143	62	136	146	31	4	5	-121	0	-2	-126	-6	-5	32	4	7	47
60.3341	0	95	130	29	148	154	41	96	142	62	135	147	32	3	5	-122	0	-2	-126	-5	-5	31	4	7	47
60.457	0	95	130	29	147	154	40	96	142	63	134	149	31	3	4	-121	-1	-3	-127	-6	-5	32	4	7	48
60.5798	0	94	130	28	145	155	40	94	141	62	132	148	32	4	6	-121	-1	-2	-126	-4	-5	31	4	7	49
60.7027	0	94	130	30	145	156	38	96	144	63	133	150	31	4	5	-120	0	-1	-126	-4	-6	32	4	6	49
60.8256	0	94	131	30	147	155	41	96	143	61	135	149	32	4	5	-123	-1	-2	-127	-5	-5	32	4	7	46
60.9485	0	95	131	29	147	154	41	95	142	62	134	148	32	2	5	-122	0	-2	-127	-5	-5	32	4	7	46
61.0714	0	95	131	29	146	155	41	96	142	62	135	150	32	4	6	-122	0	-1	-126	-5	-6	32	5	7	47
61.1942	0	95	131	28	147	154	40	96	143	63	135	150	32	4	5	-122	0	-2	-127	-5	-5	32	4	7	47
61.3171	0	95	132	28	147	155	40	97	144	63	134	150	32	4	5	-122	0	-2	-127	-5	-5	32	4	7	48
61.44	0	96	133	28	147	156	39	96	145	63	134	149	32	4	5	-121	0	-2	-127	-5	-6	32	5	7	49
61.5629	0	95	131	30	147	151	39	96	143	63	135	150	31	4	5	-121	0	0	-127	-5	-5	31	4	6	48
61.6858	0	95	131	29	148	152	40	97	142	62	136	149	32	4	6	-122	0	-2	-128	-5	-5	32	4	6	46
61.8086	0	95	132	29	149	153	40	97	144	62	136	149	32	4	5	-122	0	-1	-128	-5	-5	32	5	6	46
61.9315	0	96	132	29	149	154	41	96	144	63	137	149	32	4	5	-122	-1	-2	-127	-5	-5	31	4	7	48
62.0544	0	96	133	28	151	155	41	96	145	63	138	149	32	4	5	-122	0	-2	-126	-6	-6	31	5	7	47
62.1773	0	96	133	28	150	154	41	97	145	63	138	150	32	4	6	-120	0	-2	-126	-5	-6	31	4	6	48
62.3002	0	96	135	28	150	156	40	97	145	64	138	150	32	3	5	-121	0	-2	-127	-5	-5	31	4	7	49
62.423	0	96	134	30	149	155	39	97	145	63	137	151	32	3	5	-122	-1	-1	-127	-4	-5	31	4	7	48
62.5459	0	97	133	29	150	155	41	97	144	63	137	149	32	4	5	-123	0	-2	-128	-5	-5	32	4	7	46
62.6688	0	95	133	28	150	156	41	97	145	63	137	150	33	4	6	-123	-1	-2	-128	-6	-6	32	4	8	46
62.7917	0	94	132	28	150	156	41	96	143	62	138	151	32	4	5	-122	-1	-2	-127	-5	-5	32	4	7	48
62.9146	0	95	132	28	150	157	40	96	144	63	137	150	32	3	5	-123	-1	-2	-126	-5	-6	32	4	7	49
63.0374	0	95	133	29	150	156	40	96	144	63	136	150	32	4	6	-122	0	-2	-126	-5	-6	32	3	7	49
63.1603	0	96	135	29	150	157	39	97	146	64	138	151	31	4	5	-121	0	-2	-127	-5	-6	32	4	7	49
63.2832	0	97	135	31	149	157	40	98	146	63	136	152	31	4	5	-121	0	-2	-127	-5	-5	32	4	7	47
63.4061	0	97	135	28	149	157	40	98	147	63	136	152	32	4	5	-123	-1	-1	-128	-4	-6	32	4	7	48
63.529	0	97	135	30	150	157	39	98	146	64	137	152	32	4	5	-122	-1	-1	-127	-5	-5	32	4	7	48
63.6518	0	96	135	28	150	158	40	97	148	64	138	152	31	4	6	-121	0	-2	-127	-5	-6	32	4	6	48
63.7747	0	97	135	28	151	158	40	98	147	64	139	152	32	4	5	-123	-1	-2	-127	-6	-5	32	5	7	49
63.8976	0	96	134	28	151	156	39	98	146	64	139	153	30	3	6	-122	0	-2	-128	-5	-5	33	4	6	49
64.0205	0	96	136	30	152	157	39	97	147	64	139	153	31	4	5	-123	0	-2	-127	-5	-6	33	4	6	48
64.1434	0	97	135	30	152	158	41	98	147	64	139	153	32	4	5	-122	-1	-2	-128	-4	-5	32	5	7	46
64.2662	0	97	134	29	152	158	40	98	147	64	139	153	33	4	4	-123	-1	-2	-128	-5	-6	32	4	6	47
64.3891	0	96	135	30	152	159	41	98	147	63	139	154	32	5	5	-122	0	-2	-128	-5	-6	33	4	7	48
64.512	0	97	135	29	154	159	40	98	148	64	139	154	32	4	5	-123	0	-2	-127	-6	-5	32	5	6	48
64.6349	0	97	136	28	154	159	39	98	148	64	140	154	31	4	5	-122	-1	-2	-127	-5	-6	33	3	7	49
64.7578	0	96	136	30	154	158	40	98	148	64	141	154	31	3	5	-123	0	-2	-129	-5	-6	33	3	7	47
64.8806	0	97	135	29	153	158	41	98	147	63	141	153	33	5	5	-123	-2	-2	-128	-5	-5	32	4	7	46
65.0035	0	97	135	30	153	160	41	98	148	63	140	155	32	3	6	-123	0	-2	-128	-5	-6	32	4	7	46
65.1264	0	96	136	30	154	159	40	99	148	64	140	154	32	4	4	-122	0	-1	-127	-4	-6	31	3	6	48
65.2493	0	98	137	30	154	160	40	98	148	65	141	154	32	4	6	-122	0	-2	-128	-5	-5	33	4	7	48
65.3722	0	97	137	29	154	159	40	98	150	64	141	154	32	4	5	-122	0	-1	-128	-5	-5	33	3	7	48
65.495	0	98	137	31	155	158	40	99	149	64	142	154	32	3	4	-122	0	-2	-128	-6	-6	33	5	6	46
65.6179	0	98	137	29	154	157	41	99	149	64	142	154	33	4	5	-123	-1	-1	-128	-6	-5	32	4	6	46
65.7408	0	97	135	30	156	154	42	98	148	64	144	154	33	4	5	-123	0	-1	-128	-5	-5	32	4	5	46
65.8637	0	96	135	29	157	152	41	96	146	64	143	152	33	4	5	-123	0	0	-128	-5	-5	32	4	6	47
65.9866	0	97	135	28	156	155	41	97	148	65	143	151	33	3	5	-122	0	-1	-127	-5	-6	32	4	7	48
66.1094	0	97	135	29	158	157	41	98	148	64	146	153	32	4	6	-121	0	-2	-127	-5	-5	32	4	6	48
66.2323	0	97	136	31	160	157	41	99	147	65	147	153	32	4	6	-122	0	-2	-127	-5	-5	32	4	6	48
66.3552	0	97	135	31	159	155	42	98	147	63	146	152	33	4	5	-122	0	-1	-127	-5	-6	32	4	8	45
66.4781	0	96	134	29	160	155	42	97	146	63	147	152	33	4	5	-123	-1	-1	-127	-5	-5	32	4	7	45
66.601	0	95	134	30	161	156	42	98	145	62	147	152	34	4	5	-121	-1	-1	-127	-5	-5	31	4	7	45
66.7238	0	96	133	29	160	155	41	97	144	64	147	152	33	4	5	-122	0	-1	-127	-6	-6	31	4	6	46
66.8467	0	95	133	29	160	155	41	96	145	63	146	151	33	4	6	-121	-1	-2	-126	-6	-5	31	4	6	47
66.9696	0	95	133	29	161	156	41	96	145	63	146	152	33	4	5	-121	0	-2	-126	-4	-5	32	4	6	48
67.0925	0	96	133	29	159	156	39	98	145	64	147	152	32	3	5	-122	0	-2	-127	-6	-5	32	3	7	49
67.2154	0	96	132	30	159	154	41	96	144	63	146	153	32	4	5	-122	-1	-1	-127	-5	-6	32	4	6	45
67.3382	0	96	132	29	159	155	41	96	144	63	147	151	33	4	5	-123	0	-1	-127	-4	-6	32	3	6	45
67.4611	0	95	132	29	159	154	41	97	143	63	145	153	33	4	5	-121	0	0	-126	-5	-5	33	4	5	46
67.584	0	96	131	28	157	152	41	96	143	63	145	151	33	4	4	-122	-1	-1	-126	-5	-6	31	4	6	47
67.7069	0	96	132	28	157	155	40	96	142	63	143	150	33	4	5	-121	0	-2	-126	-5	-5	31	5	7	48
67.8298	0	95	132	29	158	156	41	96	144	63	144	151	32	4	5	-121	0	-2	-126	-5	-6	31	4	7	49
67.9526	0	96	133	30	157	156	39	96	144	63	144	151	32	4	5	-121	0	-2	-127	-5	-5	31	4	6	48
68.0755	0	95	132	29	158	155	41	96	143	64	145	151	33	4	5	-123	-1	-1	-127	-5	-6	31	4	6	46
68.1984	0	95	132	29	157	154	41	96	143	63	144	151	32	4	5	-122	-1	-1	-127	-5	-6	32	4	6	46
68.3213	0	95	133	28	157	154	41	96	144	62	144	151	32	4	6	-122	0	-1	-126	-4	-6	31	4	6	47
68.4442	0	96	131	28	156	155	40	96	144	62	143	151	32	4	4	-122	-1	-2	-126	-5	-5	32	4	7	48
68.567	0	95	133	29	157	155	39	96	144	63	144	151	32	4	5	-122	0	-1	-127	-5	-6	31	4	6	49
68.6899	0	95	131	28	156	154	39	95	144	63	143	151	31	3	4	-123	0	-2	-126	-4	-5	31	4	6	49
68.8128	0	95	132	29	155	154	40	96	143	62	142	151	31	4	4	-121	0	-1	-127	-5	-5	32	4	6	47
68.9357	0	96	132	28	157	155	40	96	145	63	143	151	32	4	5	-122	0	-2	-126	-4	-5	32	3	6	46
69.0586	0	94	134	29	157	156	40	97	144	64	144	152	32	4	5	-121	0	-2	-127	-4	-6	32	4	7	47
69.1814	0	95	133	28	157	157	39	96	144	63	143	151	32	4	5	-122	0	-2	-127	-5	-6	31	4	7	48
69.3043	0	95	133	29	157	157	39	96	146	63	144	152	31	4	6	-122	-1	-3	-127	-5	-6	32	4	7	49
69.4272	0	96	133	29	157	158	39	96	145	64	144	153	31	5	5	-122	0	-2	-127	-5	-6	31	4	7	49
69.5501	0	95	132	29	157	156	40	96	144	63	145	152	32	4	4	-123	0	-2	-127	-5	-5	32	4	7	46
69.673	0	94	132	28	157	154	40	95	143	64	145	152	32	3	6	-122	-1	-1	-127	-5	-6	32	5	6	47
69.7958	0	94	131	27	157	150	40	94	142	63	144	153	32	4	6	-123	0	-2	-127	-5	-5	31	2	4	47
69.9187	0	94	131	27	158	154	39	95	143	64	144	152	31	4	6	-122	0	-1	-127	-5	-5	32	3	6	48
70.0416	0	95	133	29	158	157	39	95	145	63	145	152	32	4	6	-122	-1	-2	-127	-4	-6	32	3	7	48
70.1645	0	95	132	28	159	158	38	96	145	64	146	153	32	4	5	-122	0	-2	-128	-5	-5	32	4	6	50
70.2874	0	96	132	30	158	157	39	96	145	64	145	153	31	5	6	-122	0	-1	-128	-5	-5	32	4	6	47
70.4102	0	95	133	30	159	156	40	96	144	64	146	153	33	4	5	-123	-1	-1	-128	-4	-5	32	3	7	46
70.5331	0	95	132	29	160	157	41	96	144	64	147	152	32	4	4	-122	0	-2	-128	-5	-5	32	3	7	46
70.656	0	95	132	28	159	157	41	95	143	64	146	153	32	4	5	-122	-1	-2	-127	-5	-5	31	4	6	47
70.7789	0	95	133	29	158	157	41	96	145	63	146	154	32	4	5	-122	0	-2	-127	-4	-4	32	4	6	47
70.9018	0	95	133	28	158	157	39	96	145	64	145	154	32	3	5	-122	0	-2	-128	-5	-6	32	5	6	49
71.0246	0	95	133	30	157	158	39	96	146	65	145	154	31	4	5	-122	-1	-2	-128	-6	-6	32	4	7	48
71.1475	0	95	132	29	157	153	40	95	145	63	145	155	32	4	5	-123	0	-1	-129	-4	-5	31	3	5	46
71.2704	0	94	132	28	156	153	40	96	144	64	143	153	32	4	4	-123	-1	0	-128	-5	-5	32	4	6	46
71.3933	0	95	133	29	157	157	40	95	145	62	144	152	32	4	5	-122	0	-2	-128	-5	-6	31	4	7	47
71.5162	0	95	133	29	158	157	40	96	144	65	144	153	32	4	5	-122	0	-2	-128	-5	-5	32	4	6	48
71.639	0	96	133	28	157	158	40	96	145	64	145	153	31	4	5	-122	-1	-1	-128	-5	-6	32	3	7	49
71.7619	0	94	132	27	156	157	40	95	144	63	143	153	32	3	5	-122	0	-1	-128	-5	-5	32	4	7	50
71.8848	0	94	131	30	155	155	39	95	143	63	142	155	31	3	5	-123	0	-2	-128	-5	-4	32	4	5	47
72.0077	0	95	132	29	155	155	40	97	144	64	143	153	33	4	5	-122	0	-1	-128	-5	-5	33	4	6	47
72.1306	0	95	132	29	156	155	41	95	144	63	143	154	31	3	6	-122	0	-1	-128	-5	-5	32	4	6	47
72.2534	0	95	133	28	155	156	41	95	145	63	143	152	33	4	6	-121	-1	-2	-127	-4	-6	32	4	6	47
72.3763	0	93	132	29	156	157	40	96	144	63	143	152	32	4	5	-122	0	-2	-128	-5	-5	32	4	7	48
72.4992	0	95	133	29	156	157	39	96	145	64	143	153	32	4	5	-122	0	-2	-128	-4	-5	32	4	7	49
72.6221	0	93	132	29	156	152	39	94	144	64	144	154	31	4	5	-121	0	-1	-128	-5	-6	32	4	5	47
72.745	0	95	133	29	156	156	40	95	144	63	144	151	32	4	5	-122	0	-2	-129	-5	-5	32	3	6	46
72.8678	0	94	133	29	156	156	40	96	145	64	145	152	32	4	5	-122	0	-2	-128	-5	-5	32	4	6	47
72.9907	0	95	133	29	158	157	40	96	146	64	144	152	32	4	6	-121	0	-2	-128	-5	-5	32	4	6	48
73.1136	0	95	134	28	157	158	40	96	146	64	144	152	32	4	5	-123	-1	-1	-128	-6	-6	32	5	7	48
73.2365	0	95	134	29	157	157	39	96	146	64	144	153	31	4	5	-122	0	-1	-128	-4	-6	33	4	6	49
73.3594	0	95	134	30	156	154	40	96	145	64	144	155	32	3	5	-123	0	-1	-128	-5	-5	32	3	5	46
73.4822	0	95	133	28	158	153	40	95	145	63	144	154	33	4	5	-123	0	-1	-128	-5	-6	32	5	5	46
73.6051	0	95	133	29	157	154	40	96	145	63	144	153	32	4	5	-122	0	-2	-128	-5	-6	32	4	6	46
73.728	0	94	133	28	158	157	41	96	146	64	144	152	32	3	6	-122	-1	-2	-128	-5	-6	32	3	7	47
73.8509	0	95	134	28	157	158	39	96	146	64	145	153	32	4	6	-122	-1	-1	-127	-5	-5	32	3	7	48
73.9738	0	95	134	29	158	157	39	96	146	64	145	152	32	3	5	-122	-1	-1	-128	-5	-6	32	4	7	48
74.0966	0	95	133	31	157	155	39	96	145	64	144	153	32	4	5	-122	0	-2	-128	-4	-6	32	3	7	46
74.2195	0	95	133	29	157	153	41	96	144	64	144	154	32	4	5	-123	0	-2	-128	-6	-6	33	4	5	46
74.3424	0	95	133	30	157	155	40	96	144	63	144	152	33	4	5	-122	-1	-1	-127	-5	-6	31	4	6	46
74.4653	0	95	133	28	157	152	41	96	144	64	144	154	32	4	6	-122	-1	-1	-127	-5	-7	33	3	4	46
74.5882	0	94	131	28	156	152	40	95	144	63	142	152	32	4	6	-122	0	0	-127	-5	-6	32	5	6	48
74.711	0	94	133	28	156	156	40	96	145	63	143	150	31	4	5	-121	-1	-2	-128	-5	-5	31	5	7	48
74.8339	0	95	132	30	155	155	39	96	145	63	141	152	32	4	5	-121	0	-2	-127	-5	-5	31	4	6	48
74.9568	0	95	132	30	155	153	40	95	143	63	142	152	32	4	5	-122	0	0	-128	-5	-5	31	3	6	45
75.0797	0	95	132	29	155	154	40	95	144	63	142	152	33	4	5	-122	0	-1	-128	-5	-5	32	3	6	45
75.2026	0	95	131	29	156	154	41	95	142	63	143	150	33	4	5	-123	0	0	-126	-4	-6	32	3	7	46
75.3254	0	95	131	27	156	153	40	96	143	63	142	150	32	4	5	-121	-1	-2	-126	-5	-5	31	4	6	47
75.4483	0	94	131	27	155	153	40	94	143	63	141	150	32	4	5	-121	0	-1	-127	-5	-5	31	4	6	48
75.5712	0	94	132	28	154	155	39	95	143	63	141	149	32	4	5	-121	0	-2	-127	-5	-6	32	3	7	49
75.6941	0	94	133	30	154	154	39	95	143	63	141	150	32	4	5	-121	-1	-1	-126	-5	-5	32	4	6	48
75.817	0	95	132	29	155	152	39	95	142	63	142	151	32	4	5	-122	0	-2	-126	-5	-5	31	4	6	46
75.9398	0	94	131	28	153	152	41	95	143	62	142	150	33	4	5	-121	-1	-2	-127	-4	-6	31	4	6	46
76.0627	0	94	131	28	155	153	40	94	142	62	141	149	32	4	5	-120	0	-1	-127	-5	-5	30	4	7	46
76.1856	0	94	132	28	155	154	40	95	143	62	141	149	33	4	6	-121	-1	-1	-126	-5	-5	32	5	7	47
76.3085	0	94	132	28	154	152	40	95	143	63	141	151	32	4	5	-122	0	-1	-126	-5	-5	32	4	5	48
76.4314	0	94	132	29	154	150	38	95	142	63	142	149	31	4	5	-121	-1	0	-127	-5	-5	32	4	6	48
76.5542	0	94	130	28	156	151	41	95	142	62	143	149	32	4	6	-122	-1	-1	-126	-4	-4	32	4	6	47
76.6771	0	95	131	29	156	153	40	95	143	62	143	148	32	4	6	-121	-1	-2	-127	-5	-5	31	4	7	47
76.8	0	94	132	28	156	153	40	95	142	63	143	148	32	4	5	-122	0	-2	-126	-5	-6	31	4	7	47
76.9229	0	94	132	28	156	154	40	94	142	63	144	149	32	4	5	-120	0	-1	-126	-5	-4	32	4	7	48
77.0458	0	94	132	28	156	155	39	95	144	63	144	149	31	5	5	-122	-1	-2	-126	-5	-5	32	4	6	48
77.1686	0	93	132	30	156	153	39	95	143	64	144	149	31	4	6	-121	0	-2	-127	-5	-5	32	3	7	47
77.2915	0	94	132	29	158	154	40	94	142	63	144	149	33	4	5	-122	-1	-1	-128	-5	-5	32	3	7	46
77.4144	0	94	133	29	157	153	40	95	144	63	144	148	32	4	5	-121	-1	-2	-127	-5	-5	32	4	7	46
77.5373	0	93	131	29	157	154	39	95	143	63	143	149	32	4	5	-121	-1	-2	-127	-5	-5	32	4	7	47
77.6602	0	93	132	28	156	153	39	94	143	63	143	149	32	3	5	-121	-1	-1	-126	-5	-5	33	3	6	48
77.783	0	93	133	28	157	155	39	95	144	63	143	149	31	4	4	-122	-1	-2	-127	-4	-6	31	4	7	49
77.9059	0	94	133	30	157	155	38	95	144	63	143	150	30	3	5	-122	0	-2	-127	-5	-4	32	5	6	49
78.0288	0	94	133	29	157	155	40	95	144	63	143	150	32	3	4	-123	-1	-2	-128	-5	-5	32	4	6	47
78.1517	0	94	132	29	156	156	41	96	145	64	143	149	31	4	6	-122	0	-2	-127	-5	-6	33	4	8	46
78.2746	0	94	133	29	158	155	40	95	144	64	144	150	31	4	6	-122	0	-2	-126	-5	-5	32	4	7	47
78.3974	0	94	133	28	157	155	40	95	144	63	144	150	32	4	6	-121	0	-1	-126	-5	-5	32	5	7	48
78.5203	0	94	133	28	157	152	39	95	143	64	143	150	31	3	5	-122	0	-2	-126	-5	-5	32	4	6	49
78.6432	0	95	134	28	156	155	39	96	145	63	145	151	31	4	6	-122	0	-2	-127	-5	-6	33	3	7	49
78.7661	0	95	133	30	156	155	39	96	146	63	143	151	30	4	5	-122	0	-2	-127	-5	-6	32	3	5	48
78.889	0	95	134	29	158	155	40	96	145	64	143	151	32	3	5	-123	-1	-1	-128	-5	-5	33	4	7	46
79.0118	0	95	134	29	157	155	40	96	145	64	144	151	32	4	5	-123	0	-1	-127	-5	-5	32	4	6	46
79.1347	0	95	134	28	158	157	40	96	146	63	144	151	32	4	4	-122	-1	-2	-127	-5	-6	32	4	7	47
79.2576	0	95	134	28	157	157	38	96	146	65	145	151	32	3	5	-122	0	-2	-126	-5	-6	32	4	7	48
79.3805	0	95	134	28	157	157	39	96	147	63	144	152	31	4	5	-123	-1	-2	-127	-5	-6	33	4	7	48
79.5034	0	95	135	27	157	158	38	96	148	63	144	153	30	5	5	-122	0	-2	-127	-5	-6	33	4	7	50
79.6262	0	96	135	30	157	156	39	96	147	64	145	154	30	3	6	-121	0	-2	-128	-5	-6	34	4	5	47
79.7491	0	96	134	29	159	151	40	96	146	64	146	153	32	4	5	-123	0	-2	-127	-5	-7	33	4	4	46
79.872	0	96	134	29	158	157	39	96	146	63	145	151	32	4	5	-123	0	-2	-128	-5	-5	33	4	7	47
79.9949	0	94	134	28	158	158	39	96	146	64	145	152	33	4	5	-123	-1	-2	-127	-6	-6	32	4	7	48
80.1178	0	95	135	28	157	159	39	96	147	63	144	153	31	4	6	-123	0	-3	-128	-5	-7	33	4	7	49
80.2406	0	95	136	27	157	159	39	96	147	64	143	154	31	4	5	-123	0	-2	-127	-5	-6	33	5	7	49
80.3635	0	95	135	29	156	160	37	96	147	64	143	154	31	4	5	-123	0	-2	-129	-5	-6	34	4	7	49
80.4864	0	95	135	29	156	159	41	97	148	64	143	154	32	3	5	-123	-1	-3	-129	-5	-6	33	4	7	46
80.6093	0	95	135	29	157	160	40	96	146	65	143	154	31	4	5	-123	0	-2	-128	-5	-6	34	4	6	47
80.7322	0	95	135	29	157	160	39	96	148	65	143	155	31	4	5	-123	-1	-3	-128	-5	-6	34	4	7	49
80.855	0	95	135	27	156	160	39	96	148	64	144	155	31	3	6	-123	-1	-2	-128	-4	-6	34	5	7	49
80.9779	0	94	135	28	157	160	38	96	148	63	144	155	31	4	5	-123	0	-1	-129	-5	-6	34	4	6	49
81.1008	0	95	136	29	157	160	39	96	147	65	144	155	32	4	5	-122	0	-1	-128	-4	-5	34	4	7	47
81.2237	0	95	136	28	158	161	40	95	147	64	144	155	32	4	6	-123	-1	-2	-129	-5	-6	33	4	7	47
81.3466	0	96	136	29	158	162	40	97	148	65	145	155	32	4	4	-123	0	-2	-129	-5	-5	33	4	7	47
81.4694	0	96	136	28	159	162	40	97	149	65	145	156	31	4	6	-124	0	-2	-128	-4	-5	34	4	7	48
81.5923	0	96	137	28	158	162	39	97	149	64	145	157	32	4	4	-123	0	-2	-128	-6	-6	34	3	7	49
81.7152	0	96	137	29	157	161	38	96	149	63	144	157	31	4	6	-122	0	-1	-128	-5	-6	34	4	7	48
81.8381	0	96	137	29	157	161	40	97	149	65	144	155	32	4	5	-123	-1	-2	-130	-5	-6	33	4	6	46
81.961	0	97	139	29	157	162	40	99	150	65	144	156	33	3	5	-124	0	-2	-129	-5	-5	34	4	6	45
82.0838	0	97	140	30	158	163	40	98	152	65	145	157	33	4	6	-123	-1	-2	-128	-6	-5	33	5	7	47
82.2067	0	97	139	29	159	163	40	98	151	66	146	157	32	4	6	-123	0	-2	-128	-5	-5	33	4	7	47
82.3296	0	97	139	29	159	165	40	98	151	66	146	159	31	4	6	-123	0	-3	-129	-5	-6	33	4	6	48
82.4525	0	98	140	29	159	166	40	99	153	66	146	159	31	4	5	-123	0	-2	-128	-5	-7	34	3	6	49
82.5754	0	97	140	31	159	164	40	99	152	65	147	159	32	4	5	-122	0	-2	-128	-5	-6	34	4	7	47
82.6982	0	97	139	29	159	159	42	98	150	65	145	158	32	4	5	-124	0	-1	-128	-5	-7	33	4	7	46
82.8211	0	98	139	30	159	163	42	98	150	65	146	158	33	5	5	-123	0	-2	-128	-5	-5	32	4	6	46
82.944	0	98	140	30	160	165	42	98	152	66	147	158	33	4	5	-123	0	-1	-128	-5	-7	33	3	7	47
83.0669	0	98	139	29	161	164	42	98	152	65	147	158	32	3	6	-122	0	-3	-128	-6	-6	32	4	7	48
83.1898	0	98	141	30	161	164	41	100	151	66	147	158	33	4	5	-123	0	-2	-127	-5	-6	32	4	8	48
83.3126	0	98	140	30	161	163	41	99	153	65	147	158	32	4	5	-122	0	-2	-127	-6	-6	32	4	7	48
83.4355	0	98	138	31	161	160	42	98	152	65	147	159	33	4	6	-123	0	0	-127	-6	-5	32	4	7	45
83.5584	1	97	139	30	159	161	42	98	150	65	146	156	34	5	5	-123	0	0	-128	-5	-7	33	4	6	46
83.6813	0	98	138	29	160	160	43	99	151	64	146	157	33	4	6	-123	0	-1	-127	-5	-6	31	3	6	47
83.8042	0	97	139	29	165	158	41	98	149	65	151	156	32	4	6	-123	0	0	-128	-5	-6	32	5	6	47
83.927	0	98	138	29	164	163	40	99	150	66	151	157	32	4	5	-122	0	-2	-126	-5	-6	32	4	8	48
84.0499	0	97	138	29	162	164	41	98	151	65	150	158	33	4	5	-122	-1	-2	-127	-6	-6	32	3	7	49
84.1728	0	98	138	31	163	161	41	97	151	65	150	157	33	4	6	-122	-1	-2	-127	-5	-6	32	3	7	46
84.2957	0	96	137	30	164	159	42	97	150	65	150	158	33	4	5	-123	0	-1	-128	-5	-5	32	4	5	46
84.4186	0	96	138	30	164	160	42	97	150	65	150	157	33	3	5	-122	-1	-1	-127	-5	-6	33	4	7	46
84.5414	0	97	137	29	163	161	42	98	150	65	149	157	34	3	5	-122	0	-2	-126	-5	-6	32	3	7	46
84.6643	0	97	137	29	162	162	41	97	150	65	150	156	33	4	6	-122	-1	-1	-127	-5	-6	32	4	6	48
84.7872	0	97	138	30	163	160	40	97	150	65	149	156	32	4	6	-121	-1	-1	-126	-6	-5	32	3	6	47
84.9101	0	96	137	30	163	157	42	97	149	64	149	158	33	4	5	-123	-1	-3	-126	-5	-5	32	4	5	46
85.033	0	97	137	30	162	159	41	97	149	64	148	156	34	4	6	-122	0	0	-125	-5	-7	32	4	5	46
85.1558	0	96	137	30	161	159	41	97	149	64	148	155	33	4	5	-123	0	-2	-126	-5	-6	32	4	7	47
85.2787	0	96	137	29	162	160	41	97	149	64	147	155	33	5	6	-122	0	-1	-127	-5	-6	31	4	7	48
85.4016	0	96	138	29	162	159	41	97	149	65	148	156	33	4	5	-122	-1	-1	-126	-5	-6	32	4	6	48
85.5245	0	96	137	30	161	160	40	97	149	65	149	155	33	4	6	-121	-1	-2	-126	-5	-6	33	4	7	48
85.6474	0	95	136	30	160	156	41	96	149	64	147	157	33	4	5	-122	0	-2	-126	-5	-5	32	3	5	45
85.7702	0	96	135	29	161	156	42	97	149	64	147	155	33	4	5	-123	-1	-1	-126	-5	-6	31	4	6	46
85.8931	0	96	135	30	161	157	41	96	148	64	148	154	33	5	5	-121	0	-1	-126	-4	-5	32	4	6	47
86.016	0	96	136	29	161	156	41	98	148	65	148	155	32	3	5	-122	0	-1	-126	-5	-5	31	4	6	46
86.1389	0	96	136	29	161	158	41	98	147	64	148	154	33	4	6	-121	0	-2	-126	-4	-5	32	4	6	47
86.2618	0	96	136	28	161	159	40	97	148	65	147	155	33	3	4	-123	-1	-2	-126	-5	-6	33	4	7	48
86.3846	0	97	137	30	160	158	39	96	148	64	147	154	33	4	5	-122	0	-2	-125	-5	-5	32	4	6	47
86.5075	0	97	135	30	159	156	41	98	148	64	147	154	33	4	5	-122	0	0	-126	-5	-5	32	4	6	44
86.6304	0	97	136	30	160	155	42	98	148	65	146	154	33	4	6	-122	0	0	-125	-5	-7	31	3	6	46
86.7533	0	97	136	29	158	156	41	97	147	64	145	153	33	4	6	-122	-1	-1	-126	-6	-5	31	3	6	46
86.8762	0	97	137	29	156	157	40	98	149	64	143	151	33	4	5	-121	0	-2	-126	-5	-6	30	4	7	47
86.999	0	97	137	29	154	158	41	98	149	64	141	151	33	3	6	-121	0	-2	-125	-5	-6	32	3	7	48
87.1219	0	97	136	29	155	157	41	99	149	64	142	152	33	4	5	-122	0	-2	-126	-6	-6	32	4	7	49
87.2448	0	97	137	30	156	157	40	98	149	65	142	154	33	5	5	-121	0	-1	-127	-5	-6	31	4	7	48
87.3677	0	97	136	30	155	155	41	99	148	64	142	154	33	3	5	-122	0	0	-127	-5	-5	32	4	7	46
87.4906	0	97	136	30	154	158	41	98	149	65	141	152	32	4	6	-122	0	-2	-126	-6	-6	32	4	7	47
87.6134	0	98	137	29	154	157	41	99	148	65	140	152	34	4	5	-122	0	-2	-126	-6	-6	31	4	7	47
87.7363	0	97	136	29	153	155	41	98	148	65	140	152	32	4	5	-122	0	-2	-125	-6	-6	32	4	7	48
87.8592	0	97	136	28	155	158	40	98	148	65	141	152	32	4	6	-122	0	-2	-126	-6	-6	32	4	7	49
87.9821	0	98	136	30	156	158	39	98	149	64	141	153	32	4	5	-122	-1	-2	-126	-6	-5	32	4	6	49
88.105	0	98	136	29	156	157	40	98	148	66	143	153	33	4	6	-121	0	-1	-127	-5	-6	32	5	7	47
88.2278	0	98	136	30	157	156	41	97	148	65	143	153	33	4	5	-123	0	-1	-127	-6	-5	32	4	6	47
88.3507	0	97	135	30	157	156	40	98	147	65	143	152	33	4	6	-122	0	-1	-127	-5	-6	32	4	6	46
88.4736	0	98	136	30	158	157	41	98	148	65	145	152	32	4	6	-122	-1	-1	-126	-5	-6	32	4	7	47
88.5965	0	97	136	29	159	157	41	99	148	64	147	152	32	4	6	-123	-1	-2	-126	-6	-5	32	3	7	48
88.7194	0	98	136	28	160	157	40	98	149	65	147	152	32	5	5	-122	0	-2	-127	-5	-6	34	4	7	49
88.8422	0	96	136	30	160	157	39	99	148	65	147	153	32	4	5	-121	0	-2	-126	-6	-5	33	4	6	48
88.9651	0	98	137	29	161	158	41	98	148	66	147	153	33	4	5	-123	-1	-1	-127	-5	-6	32	3	6	47
89.088	0	97	137	29	161	158	40	99	149	65	147	154	33	4	5	-122	-1	-2	-127	-6	-5	32	4	6	47
89.2109	0	97	137	29	160	158	41	98	150	65	147	153	33	4	5	-122	-1	-2	-127	-4	-5	32	4	6	48
89.3338	0	98	137	28	160	160	40	98	150	66	147	153	32	4	6	-124	0	-2	-127	-5	-6	33	4	6	48
89.4566	0	98	138	29	160	161	39	98	150	65	147	155	32	4	6	-122	0	-1	-128	-5	-7	32	4	6	49
89.5795	0	98	137	29	161	160	38	99	150	65	147	155	32	4	5	-122	0	-2	-128	-6	-6	33	4	7	49
89.7024	0	98	137	29	160	160	41	99	149	66	148	155	32	5	4	-123	0	-1	-128	-5	-6	33	4	7	46
89.8253	0	98	137	30	159	160	40	98	149	65	147	154	32	4	6	-123	0	-3	-128	-5	-5	33	3	7	46
89.9482	0	97	137	30	159	160	40	99	150	65	146	156	32	3	6	-123	-1	-2	-127	-5	-6	33	4	7	47
90.071	0	97	138	29	158	161	40	99	150	66	145	156	32	4	5	-123	-1	-2	-128	-5	-5	32	4	6	48
90.1939	0	98	138	29	159	162	40	98	151	65	145	157	31	4	5	-122	0	-2	-127	-6	-6	33	4	7	48
90.3168	0	99	138	28	158	163	39	98	150	65	145	157	32	4	5	-123	-1	-1	-128	-5	-6	33	4	6	49
90.4397	0	98	138	31	158	162	38	99	150	66	144	156	32	4	6	-123	0	-1	-129	-6	-6	33	4	6	47
90.5626	0	98	138	30	157	162	41	99	150	66	143	157	33	3	5	-124	0	-2	-128	-5	-6	33	4	6	45
90.6854	0	98	137	29	158	162	41	99	149	65	143	157	33	3	6	-123	0	-1	-128	-5	-6	33	4	7	46
90.8083	0	98	137	30	157	162	41	99	149	65	143	157	33	5	5	-123	0	-2	-127	-5	-6	33	4	7	47
90.9312	0	98	138	29	156	162	41	98	149	65	143	158	32	4	5	-123	-1	-2	-128	-5	-6	32	3	6	47
91.0541	0	98	138	30	157	163	41	99	150	66	143	157	32	4	5	-123	0	-3	-127	-5	-5	32	4	6	48
91.177	0	97	138	29	157	163	39	98	150	65	143	157	32	4	6	-122	0	-2	-127	-5	-6	32	3	7	48
91.2998	0	98	136	30	156	160	41	98	149	65	143	157	33	4	6	-122	0	-2	-128	-5	-6	33	5	7	45
91.4227	0	98	138	30	156	161	41	99	149	65	143	157	34	4	5	-122	0	-2	-128	-5	-5	32	4	7	46
91.5456	0	98	137	29	156	161	41	99	149	65	143	156	32	3	5	-122	-1	-2	-128	-5	-6	32	4	6	46
91.6685	0	98	138	30	156	162	41	99	149	65	142	156	33	4	6	-122	-1	-2	-127	-5	-5	32	4	7	47
91.7914	0	98	138	29	155	161	41	98	150	65	142	156	33	4	6	-122	-1	-2	-127	-6	-5	33	4	7	48
91.9142	0	99	137	30	155	163	41	99	150	65	141	156	32	3	6	-123	0	-2	-127	-5	-5	33	4	7	49
92.0371	0	98	139	31	155	161	40	99	150	65	141	157	32	4	5	-122	0	-1	-128	-6	-7	32	4	6	47
92.16	0	98	137	30	154	159	42	100	149	64	141	157	33	3	5	-123	-2	-1	-127	-5	-5	32	3	6	46
92.2829	0	99	137	30	155	160	42	99	149	65	141	155	33	4	5	-122	0	-1	-126	-5	-6	32	4	7	47
92.4058	0	98	138	30	155	161	41	99	150	64	141	155	33	4	5	-122	0	-2	-127	-5	-5	31	4	7	47
92.5286	0	98	137	30	155	162	41	99	150	64	141	156	32	4	5	-122	-1	-2	-127	-5	-6	32	5	6	48
92.6515	0	98	137	29	154	162	41	99	150	65	141	155	32	3	5	-123	0	-2	-126	-5	-6	33	4	7	49
92.7744	0	98	137	31	155	158	39	98	149	65	141	155	32	4	5	-122	0	-1	-126	-5	-6	32	4	6	48
92.8973	0	97	136	30	154	157	41	98	148	64	141	153	33	3	5	-123	0	0	-127	-5	-5	33	4	7	46
93.0202	0	97	136	29	155	161	42	98	148	65	143	155	32	4	6	-123	0	-2	-127	-5	-6	32	4	8	47
93.143	0	98	136	29	155	161	43	99	149	63	143	156	33	4	4	-122	0	-2	-127	-5	-6	31	4	7	47
93.2659	0	98	137	29	156	162	41	97	149	64	143	155	34	3	5	-122	-1	-3	-127	-5	-5	31	3	7	48
93.3888	0	97	138	29	158	163	41	98	150	65	144	156	33	4	4	-122	-1	-2	-126	-5	-6	32	3	7	49
93.5117	0	97	138	31	158	161	40	98	149	64	145	157	33	4	5	-121	0	-2	-128	-5	-6	32	4	6	47
93.6346	0	98	136	30	158	160	41	98	148	65	145	155	34	4	6	-123	-1	-3	-127	-5	-5	31	4	7	45
93.7574	0	98	137	29	158	160	42	98	149	64	145	155	33	5	5	-122	0	-2	-127	-5	-5	32	4	7	46
93.8803	0	98	137	29	158	159	41	97	148	64	145	155	34	3	5	-122	0	-2	-127	-5	-6	32	4	7	46
94.0032	0	98	137	30	158	161	41	98	149	63	144	156	33	4	5	-121	0	-2	-127	-6	-5	31	4	7	48
94.1261	0	98	137	29	158	162	41	99	150	65	146	155	33	4	5	-122	-1	-2	-126	-5	-6	32	4	7	48
94.249	0	98	138	30	157	162	40	98	149	64	144	155	32	4	6	-122	-1	-2	-126	-5	-6	32	4	7	48
94.3718	0	99	137	30	157	159	41	98	148	64	143	154	33	4	5	-123	0	-2	-128	-5	-6	32	4	7	46
94.4947	0	98	137	29	157	159	42	100	148	64	144	155	32	4	5	-123	0	-1	-126	-6	-6	33	4	6	46
94.6176	0	97	136	30	157	159	41	99	148	64	143	154	33	4	5	-122	0	-3	-127	-6	-6	31	4	7	46
94.7405	0	98	136	29	157	159	41	98	149	64	143	154	33	4	6	-122	-1	-2	-127	-5	-6	31	3	7	47
94.8634	0	98	137	29	156	160	41	99	149	64	145	154	32	4	5	-121	0	-2	-126	-5	-6	32	3	7	48
94.9862	0	97	138	29	157	160	41	99	149	64	143	154	32	4	6	-122	0	-2	-127	-5	-6	32	5	7	48
95.1091	0	99	137	31	156	158	40	98	148	63	143	156	31	4	5	-122	-1	-1	-127	-5	-6	31	4	6	48
95.232	0	98	136	31	156	158	41	98	148	63	142	152	33	4	6	-122	-1	0	-127	-6	-6	31	3	7	46
95.3549	0	98	136	29	156	158	41	99	149	63	142	153	33	4	5	-122	0	-2	-127	-5	-6	32	3	7	46
95.4778	0	98	136	29	155	159	41	98	148	63	142	153	32	4	5	-121	-1	-2	-127	-5	-6	32	4	7	47
95.6006	0	98	138	29	155	159	41	99	149	64	141	153	32	4	5	-121	0	-2	-127	-5	-7	32	4	7	48
95.7235	0	99	137	29	154	160	40	99	149	64	140	154	31	4	7	-121	-1	-2	-127	-6	-6	32	3	7	49
95.8464	0	98	137	29	154	159	40	99	149	64	140	154	32	5	5	-121	0	-2	-127	-5	-6	32	4	7	49
95.9693	0	98	136	30	153	155	39	98	148	64	140	154	31	3	5	-121	-1	0	-128	-5	-5	31	4	6	47
96.0922	0	98	136	28	153	158	41	98	147	64	140	152	32	4	5	-123	-1	-1	-127	-6	-5	32	4	6	46
96.215	0	99	137	30	153	158	41	99	148	64	140	153	32	4	5	-121	0	-1	-127	-5	-6	32	4	7	46
96.3379	0	97	136	29	153	158	41	98	149	63	140	153	32	4	5	-122	-1	-1	-128	-5	-6	31	4	6	47
96.4608	0	97	136	29	154	158	40	99	149	64	141	153	32	3	6	-122	-1	-2	-128	-6	-5	32	4	7	48
96.5837	0	97	137	30	154	159	40	98	148	64	140	153	31	4	6	-122	-1	-1	-127	-5	-6	33	4	8	49
96.7066	0	97	135	30	152	155	39	97	146	63	139	152	31	4	6	-121	0	0	-127	-5	-5	32	4	8	47
96.8294	0	97	135	29	152	157	41	98	147	64	140	152	33	4	6	-123	-1	-1	-128	-5	-5	33	5	7	46
96.9523	0	97	135	29	153	158	40	98	148	63	140	152	32	4	5	-123	0	-2	-128	-5	-6	33	4	7	46
97.0752	0	96	136	29	154	158	41	98	147	64	140	153	32	3	5	-122	0	-1	-128	-5	-5	32	4	7	48
97.1981	0	97	136	29	154	158	39	98	149	64	142	152	32	3	4	-122	0	-2	-127	-6	-5	32	4	7	49
97.321	0	97	137	29	156	158	39	98	149	63	143	153	31	4	5	-122	0	-2	-127	-5	-6	32	4	6	49
97.4438	0	97	136	31	156	156	40	97	147	64	143	154	32	4	5	-121	0	-1	-128	-5	-6	33	4	6	47
97.5667	0	98	136	29	156	155	41	98	148	63	143	153	32	5	5	-124	-1	-1	-128	-5	-5	32	4	6	45
97.6896	0	97	136	29	156	157	41	98	148	63	143	152	33	4	5	-122	0	-2	-127	-6	-6	32	4	7	46
97.8125	0	97	136	29	157	157	42	97	147	63	143	152	32	5	4	-123	-1	-1	-127	-5	-6	32	4	7	47
97.9354	0	96	135	29	157	156	40	97	148	65	144	151	32	4	5	-122	0	-2	-128	-5	-6	32	4	7	48
98.0582	0	97	135	29	158	158	40	97	147	64	145	152	32	4	6	-122	-1	-2	-128	-5	-5	32	4	7	48
98.1811	0	97	137	31	158	157	39	97	148	63	144	152	31	4	6	-121	-1	-1	-127	-5	-5	32	4	7	48
98.304	0	97	136	29	157	155	41	97	147	64	144	152	33	3	5	-122	0	-1	-128	-5	-6	33	4	6	46
98.4269	0	97	135	29	157	156	41	99	147	64	144	152	33	4	5	-123	0	-1	-128	-5	-6	32	4	6	45
98.5498	0	97	135	29	158	156	42	97	146	63	143	150	33	4	5	-122	0	-2	-127	-5	-6	32	3	6	47
98.6726	0	96	135	28	156	157	41	97	146	64	144	151	32	3	5	-122	-1	-2	-126	-6	-6	31	4	7	47
98.7955	0	96	135	29	157	156	40	97	146	64	143	151	32	3	5	-122	0	-2	-128	-5	-6	32	5	7	48
98.9184	0	96	135	29	157	156	39	97	147	64	144	151	32	4	5	-122	0	-2	-127	-6	-5	32	5	7	49
99.0413	0	97	135	30	157	157	39	98	147	64	142	151	31	5	5	-121	-1	-2	-128	-5	-5	32	4	6	48
99.1642	0	97	136	29	156	157	40	97	145	63	143	150	32	4	5	-123	0	-2	-128	-6	-5	32	4	7	47
99.287	0	96	135	29	157	156	40	98	146	63	143	151	32	4	5	-122	0	-2	-128	-5	-5	32	4	7	47
99.4099	0	96	135	29	157	157	41	97	146	64	142	151	33	4	5	-123	-1	-2	-127	-5	-6	32	5	8	47
99.5328	0	97	135	30	157	157	40	98	147	64	142	151	32	4	5	-121	0	-1	-127	-5	-4	32	4	7	48
99.6557	0	97	135	29	155	158	40	97	147	64	142	152	31	4	5	-123	-1	-2	-127	-5	-6	32	5	7	49
99.7786	0	97	136	28	156	158	39	98	148	63	142	152	31	5	6	-121	0	-2	-127	-5	-7	32	4	7	49
99.9014	0	96	136	31	154	156	39	97	147	64	141	153	30	4	6	-123	0	-2	-128	-5	-5	33	4	7	49
100.024	0	96	136	29	155	157	41	97	147	64	141	151	32	4	5	-123	-1	-2	-128	-5	-6	32	4	7	46
100.147	0	98	136	29	156	158	40	98	147	64	142	152	32	4	6	-122	-1	-2	-127	-5	-6	32	4	7	46
100.27	0	97	136	29	156	157	40	98	148	64	143	153	32	4	5	-122	0	-2	-128	-5	-6	32	3	7	47
100.393	0	97	137	28	156	158	40	97	147	65	142	153	31	4	6	-122	-1	-2	-128	-5	-5	32	4	8	48
100.516	0	97	137	29	156	160	40	98	149	64	142	153	31	5	6	-122	0	-2	-128	-4	-5	33	3	7	48
100.639	0	97	137	30	156	159	39	98	149	64	144	154	32	3	5	-122	-1	-2	-127	-5	-5	33	5	7	49
100.762	0	97	138	29	157	159	40	97	148	64	144	153	32	4	5	-122	0	-2	-128	-5	-6	32	4	7	47
100.884	0	96	137	29	158	159	40	98	149	65	144	153	32	4	6	-123	0	-2	-128	-5	-6	33	4	7	48
101.007	0	97	138	29	159	159	40	98	149	65	145	153	32	4	6	-122	0	-2	-127	-4	-6	32	5	7	47
101.13	0	97	137	28	159	159	40	97	149	64	145	154	32	4	5	-122	0	-1	-128	-5	-6	33	4	7	49
101.253	0	97	137	29	159	160	40	98	150	64	145	154	31	4	6	-122	0	-2	-128	-6	-6	33	4	7	49
101.376	0	97	138	31	160	159	39	98	150	64	146	155	31	4	6	-122	0	-2	-129	-5	-6	34	4	7	49
101.499	0	97	137	29	159	159	41	97	149	65	145	154	33	4	5	-123	0	-2	-129	-5	-6	33	4	7	47
101.622	0	98	137	30	160	160	41	97	149	64	147	154	32	3	6	-123	0	-2	-129	-5	-6	32	4	7	47
101.745	0	97	138	29	161	160	40	98	149	65	147	155	33	4	6	-123	0	-2	-129	-5	-6	32	4	7	47
101.868	0	98	138	29	160	161	40	98	149	66	146	155	32	4	6	-123	-1	-2	-129	-5	-5	32	4	7	48
101.99	0	97	138	28	161	161	39	99	151	65	147	155	31	4	5	-123	-1	-2	-129	-6	-6	33	5	7	48
102.113	0	98	138	31	161	161	39	99	151	64	147	156	31	3	6	-123	-1	-2	-128	-5	-6	34	4	7	48
102.236	0	97	138	29	160	161	41	98	149	65	147	155	33	4	5	-124	-2	-2	-129	-6	-6	34	5	7	45
102.359	0	97	138	30	160	161	41	98	150	65	147	154	34	3	5	-123	0	-2	-129	-5	-6	34	4	7	47
102.482	0	98	138	29	160	162	41	99	150	66	146	155	33	4	5	-123	0	-2	-128	-6	-6	32	4	7	47
102.605	0	97	138	30	160	163	41	98	151	65	147	156	33	5	5	-123	-1	-2	-128	-6	-6	33	4	7	47
102.728	0	97	139	30	161	162	41	98	150	65	147	157	32	3	5	-123	-1	-2	-128	-5	-6	33	4	7	48
102.851	0	98	139	29	161	164	40	99	152	65	148	157	33	4	6	-123	0	-2	-128	-5	-6	34	4	7	50
102.973	0	99	140	31	161	164	40	99	152	66	148	158	33	5	5	-123	-1	-3	-129	-5	-6	34	4	7	47
103.096	0	98	139	30	162	163	42	99	150	65	149	158	34	4	6	-123	-1	-2	-128	-6	-6	33	4	7	45
103.219	0	99	139	29	162	164	42	98	151	65	148	157	34	4	6	-123	0	-2	-128	-5	-6	32	4	7	46
103.342	0	98	139	30	162	163	41	99	151	65	148	158	33	5	6	-123	-1	-1	-128	-4	-6	33	4	7	47
103.465	0	98	139	30	163	163	42	99	151	66	148	159	33	4	6	-122	0	-2	-127	-5	-5	32	4	6	47
103.588	0	98	138	29	162	164	42	98	151	65	148	159	32	4	6	-123	0	-2	-127	-6	-6	33	4	7	48
103.711	0	98	139	29	162	164	41	98	152	65	148	158	32	4	5	-124	0	-3	-127	-6	-6	33	4	7	49
103.834	0	98	138	31	162	162	40	99	150	64	148	158	32	4	5	-123	0	-2	-128	-5	-6	34	4	6	47
103.956	0	97	137	30	161	160	42	98	149	65	149	158	33	4	5	-123	0	-2	-129	-5	-5	34	3	6	45
104.079	0	98	138	30	162	158	41	98	149	65	148	158	33	4	5	-123	0	-1	-127	-5	-6	33	4	6	46
104.202	0	98	137	30	161	161	41	98	149	65	147	155	33	4	5	-124	-1	-2	-129	-5	-6	33	4	7	46
104.325	0	97	138	29	160	162	41	98	149	64	146	156	32	4	5	-123	-1	-1	-128	-4	-5	33	3	7	48
104.448	0	97	137	29	161	160	41	98	150	65	147	156	32	4	5	-123	0	-1	-128	-5	-5	33	4	6	48
104.571	0	97	137	28	161	162	39	98	151	65	147	157	32	4	5	-123	0	-2	-128	-5	-5	34	5	7	49
104.694	0	97	137	32	160	160	41	98	149	65	148	155	32	3	6	-122	-1	-2	-129	-5	-6	34	4	6	47
104.817	0	98	137	30	161	160	41	98	149	65	148	155	33	4	6	-123	0	-2	-129	-5	-6	33	4	6	47
104.94	0	97	137	29	161	160	41	98	149	65	148	155	32	4	5	-123	-1	-2	-129	-6	-7	33	4	6	47
105.062	0	97	137	30	161	160	42	98	149	65	147	155	32	4	6	-123	-1	-2	-128	-5	-6	33	4	7	47
105.185	0	98	138	30	161	161	41	98	150	65	147	155	31	3	5	-123	0	-3	-128	-5	-6	33	4	7	48
105.308	0	97	137	29	161	161	40	98	149	65	147	156	32	4	6	-124	-1	-2	-128	-4	-5	33	4	7	49
105.431	0	97	137	30	160	156	39	97	150	64	146	157	31	4	6	-123	-1	-1	-128	-5	-6	34	4	5	48
105.554	0	97	137	30	160	160	41	98	149	65	146	155	32	4	6	-123	-1	-2	-128	-5	-6	33	3	7	46
105.677	0	97	137	30	161	160	40	98	148	65	147	155	32	4	5	-123	0	-1	-128	-5	-6	33	4	6	47
105.8	0	98	138	30	161	161	41	98	150	65	148	155	32	4	6	-124	0	-2	-129	-5	-5	32	4	7	47
105.923	0	97	137	30	161	161	40	98	150	65	148	156	32	4	6	-123	0	-2	-128	-5	-6	33	5	7	48
106.045	0	97	138	29	163	161	40	98	150	65	148	155	32	4	5	-123	-1	-2	-128	-5	-6	33	4	7	48
106.168	0	97	138	30	162	160	40	98	149	66	148	156	32	4	5	-123	0	-2	-129	-5	-6	34	4	7	47
106.291	0	97	137	30	163	161	41	98	149	65	149	156	33	4	6	-124	-1	-2	-129	-4	-6	33	3	7	46
106.414	0	98	138	29	163	161	41	98	150	65	149	156	31	4	6	-123	0	-2	-129	-5	-6	33	4	7	46
106.537	0	97	138	30	164	161	40	98	149	65	150	155	32	3	5	-123	-1	-2	-128	-6	-7	32	4	7	47
106.66	0	98	138	29	164	162	40	97	149	65	149	157	31	4	5	-123	-1	-2	-129	-6	-6	32	4	6	47
106.783	0	97	137	29	162	162	40	98	150	65	150	157	31	4	6	-123	-1	-2	-129	-5	-6	33	3	8	47
106.906	0	98	137	31	163	161	39	98	149	65	150	157	31	4	4	-123	0	-2	-129	-5	-6	33	4	7	47
107.028	0	98	137	30	163	161	41	98	148	64	149	156	32	4	5	-123	0	-2	-128	-5	-5	32	4	6	45
107.151	0	98	138	30	163	160	41	97	148	65	149	155	32	4	5	-123	-1	-2	-128	-6	-6	32	4	7	46
107.274	0	97	136	30	162	161	41	97	147	64	148	155	32	5	6	-123	-2	-2	-128	-5	-7	33	5	7	46
107.397	0	97	136	29	162	162	41	98	148	64	148	155	31	4	5	-123	0	-2	-128	-5	-6	32	4	7	47
107.52	0	97	135	30	162	161	40	97	148	64	148	157	32	3	4	-123	0	-2	-128	-5	-5	32	4	7	48
107.643	0	97	137	30	162	161	39	97	149	65	148	157	32	3	5	-123	0	-3	-128	-5	-5	33	4	7	48
107.766	0	96	135	31	162	157	40	97	147	64	148	158	31	4	4	-123	-1	0	-128	-4	-6	33	4	5	46
107.889	0	96	136	30	161	159	41	97	147	64	147	155	32	4	5	-124	-1	-1	-127	-5	-5	32	4	6	46
108.012	0	96	136	31	161	159	41	98	147	64	147	156	33	3	5	-122	-1	-1	-128	-5	-5	31	3	6	46
108.134	0	97	135	29	161	160	40	96	147	64	147	154	33	4	5	-122	0	-2	-127	-5	-6	32	4	7	46
108.257	0	97	135	29	161	160	41	97	146	64	148	155	32	4	5	-122	-1	-2	-127	-5	-5	32	4	7	48
108.38	0	97	136	29	161	161	40	97	147	64	146	155	32	4	4	-122	-1	-2	-127	-5	-6	31	4	7	48
108.503	0	96	137	30	162	161	39	97	148	64	147	155	32	5	5	-122	-1	-2	-127	-5	-7	32	4	7	48
108.626	0	97	135	30	161	157	41	97	146	64	147	158	32	4	6	-123	-1	-2	-128	-5	-6	33	4	5	46
108.749	0	97	135	30	159	157	41	98	146	63	145	155	32	4	6	-123	0	-1	-128	-5	-5	32	5	6	46
108.872	0	97	135	29	160	161	41	97	146	63	146	154	33	3	5	-122	0	-2	-127	-5	-6	31	4	7	47
108.995	0	97	136	30	161	161	41	97	147	63	146	155	32	4	5	-121	-1	-2	-127	-5	-5	31	4	7	47
109.117	0	97	135	29	160	161	41	97	148	65	146	155	31	5	5	-122	-1	-2	-128	-5	-6	32	4	7	48
109.24	0	97	136	29	161	162	40	97	148	64	146	157	32	4	5	-121	-1	-2	-127	-5	-5	33	4	7	49
109.363	0	96	137	31	159	162	39	97	148	64	147	156	31	4	6	-122	0	-3	-128	-5	-6	32	4	6	49
109.486	0	97	137	29	160	161	41	97	148	64	146	156	32	4	6	-122	0	-2	-128	-5	-6	32	4	7	47
109.609	11	97	137	29	160	161	41	98	148	65	147	155	32	4	5	-123	0	-1	-128	-5	-5	32	4	7	46
109.732	0	97	136	30	160	159	40	97	147	64	146	157	32	4	5	-122	0	-1	-128	-5	-5	32	4	6	47
109.855	0	97	137	29	161	160	40	97	148	65	147	155	32	5	5	-122	0	-2	-128	-6	-5	31	4	7	48
109.978	0	97	137	29	162	161	39	97	149	65	147	156	32	4	6	-122	-1	-2	-127	-5	-4	32	4	6	48
110.1	0	97	137	31	163	162	38	97	150	64	148	157	31	3	6	-122	0	-3	-129	-5	-5	33	4	6	50
110.223	0	97	137	31	162	162	40	97	149	65	149	157	32	4	5	-123	0	-2	-129	-5	-4	33	3	7	47
110.346	0	97	137	30	162	162	40	97	149	65	148	157	33	4	5	-122	-1	-2	-129	-5	-6	33	3	7	47
110.469	0	97	138	30	163	162	40	98	149	65	148	157	33	4	6	-122	-1	-3	-128	-5	-7	32	4	7	48
110.592	0	97	137	28	163	162	40	97	150	65	149	157	33	4	5	-122	-1	-2	-128	-6	-5	33	4	6	47
110.715	0	97	138	28	164	164	40	97	150	65	150	158	32	4	6	-122	-1	-2	-129	-6	-6	33	4	7	49
110.838	0	97	138	31	165	164	39	97	150	65	150	159	32	4	5	-122	0	-2	-128	-5	-6	33	3	7	49
110.961	0	96	136	30	165	160	41	97	149	66	151	160	33	4	6	-124	0	-1	-129	-5	-6	33	3	6	46
111.084	0	97	138	30	164	163	41	98	149	66	150	158	33	3	5	-124	0	-2	-129	-5	-6	33	4	7	47
111.206	0	97	138	29	165	164	40	97	150	66	151	159	32	4	5	-123	-1	-2	-128	-5	-5	33	4	6	47
111.329	0	97	138	29	166	164	40	98	150	66	151	159	32	5	6	-123	-1	-1	-128	-5	-6	33	4	6	48
111.452	0	97	138	29	165	165	40	98	151	65	151	161	31	4	6	-123	0	-2	-129	-6	-5	33	4	7	48
111.575	0	97	139	29	165	166	40	98	151	65	151	160	31	3	6	-121	0	-2	-129	-5	-6	34	4	7	49
111.698	0	98	139	30	166	164	36	98	150	65	152	161	35	3	6	-122	0	-1	-127	-6	-6	34	3	7	50
111.821	0	98	138	29	165	164	41	98	150	66	151	161	33	4	5	-124	0	-1	-129	-5	-6	34	3	7	46
111.944	0	98	139	29	166	165	42	98	150	66	152	161	33	4	6	-123	-1	-1	-129	-5	-4	33	4	6	46
112.067	0	98	138	29	167	165	41	97	151	66	153	161	33	4	6	-124	-1	-2	-128	-4	-5	33	3	6	47
112.189	0	97	139	29	167	166	40	98	151	66	153	162	32	4	6	-123	0	-2	-129	-5	-7	33	4	6	48
112.312	0	97	138	29	167	161	40	97	150	65	153	163	31	4	5	-123	-1	-2	-128	-5	-6	34	4	5	48
112.435	0	97	138	30	166	162	37	98	150	65	152	161	32	3	5	-122	-1	0	-129	-5	-5	33	3	6	47
112.558	0	97	138	30	167	162	41	98	150	66	153	161	33	4	6	-123	-1	-1	-130	-5	-6	33	4	6	45
112.681	0	97	138	30	167	165	42	99	150	66	154	160	33	4	5	-123	0	-2	-129	-5	-6	33	4	7	45
112.804	0	97	139	30	168	166	40	98	151	66	153	160	33	5	5	-123	0	-2	-128	-5	-5	33	4	7	46
112.927	0	97	138	29	167	165	41	98	150	66	154	160	33	4	5	-122	-1	-2	-128	-6	-6	33	4	7	47
113.05	0	98	138	30	167	165	40	97	151	66	153	160	32	3	6	-123	-2	-2	-128	-4	-5	33	3	7	48
113.172	0	98	139	29	166	165	38	98	151	65	152	161	32	4	5	-123	0	-2	-128	-5	-6	34	3	6	48
113.295	0	97	138	31	165	165	40	98	151	65	153	161	32	4	5	-122	0	-2	-128	-6	-6	33	3	7	47
113.418	0	97	138	30	167	162	41	98	150	66	153	162	32	4	5	-123	-1	0	-129	-6	-6	33	3	6	45
113.541	0	97	137	29	166	163	41	98	150	66	152	161	32	4	5	-122	-1	0	-128	-5	-6	32	4	6	46
113.664	0	97	138	29	166	164	41	98	151	66	152	161	33	4	4	-123	0	-1	-128	-5	-6	32	4	6	46
113.787	0	98	138	29	165	164	41	98	149	67	151	160	33	4	6	-122	0	-2	-128	-5	-6	33	4	7	47
113.91	0	97	139	29	165	164	40	98	151	66	152	159	32	3	6	-122	0	-2	-128	-5	-6	33	4	7	48
114.033	0	96	139	30	165	165	40	98	150	64	151	161	31	2	6	-123	0	-2	-128	-5	-6	33	3	7	49
114.156	0	97	138	31	165	161	41	98	149	65	151	162	33	3	6	-122	0	-1	-128	-5	-7	34	4	5	46
114.278	0	97	137	30	165	158	40	97	149	65	151	159	32	4	6	-123	-1	-1	-129	-5	-6	34	4	5	46
114.401	0	97	137	30	164	160	41	97	150	66	151	159	33	4	6	-123	-1	0	-129	-5	-6	33	3	5	46
114.524	0	96	138	29	165	163	40	98	150	66	151	159	33	4	6	-123	0	-2	-128	-4	-6	33	4	7	48
114.647	0	97	139	28	166	164	40	98	151	66	151	159	32	4	5	-123	0	-2	-128	-6	-5	33	4	7	48
114.77	0	96	138	29	165	164	39	98	150	65	151	160	32	4	5	-123	-1	-2	-128	-5	-6	33	4	6	49
114.893	0	97	137	30	165	163	41	97	150	65	151	160	33	4	5	-124	-1	-1	-129	-5	-6	33	4	7	46
115.016	0	97	138	30	166	162	40	97	148	65	151	159	33	4	5	-124	0	-2	-129	-5	-6	34	3	7	46
115.139	0	96	138	29	164	163	40	98	149	65	150	159	32	5	6	-123	-1	-1	-128	-6	-6	33	4	6	47
115.261	0	97	138	29	164	164	40	98	151	65	150	159	32	4	6	-123	0	-2	-128	-5	-6	34	3	6	48
115.384	0	97	138	29	164	164	40	97	151	65	151	159	32	4	6	-123	-1	-2	-128	-5	-6	34	4	6	48
115.507	0	97	138	30	164	164	39	97	151	65	151	161	31	3	6	-123	0	-2	-129	-5	-5	34	4	6	48
115.63	0	98	138	30	164	162	40	97	149	65	149	159	33	4	5	-123	-1	-1	-129	-5	-6	34	4	6	46
115.753	0	96	137	29	165	158	40	97	149	66	151	160	32	4	5	-123	-1	-1	-128	-6	-6	33	4	5	45
115.876	0	97	136	29	164	158	41	98	148	66	150	159	32	5	5	-123	0	-1	-128	-5	-5	33	4	5	46
115.999	0	96	137	29	165	162	41	98	149	65	152	159	33	4	6	-123	0	-2	-128	-6	-6	32	3	6	47
116.122	0	97	138	29	165	163	40	98	149	66	151	159	33	4	6	-123	-1	-2	-128	-6	-5	33	3	7	47
116.244	0	97	137	29	165	163	41	97	150	66	151	159	32	3	5	-123	0	-1	-127	-5	-5	33	4	7	47
116.367	0	97	138	30	163	163	39	98	151	65	150	158	32	4	5	-122	-1	-2	-129	-5	-6	35	4	7	48
116.49	0	97	138	30	163	161	42	97	149	66	149	159	33	4	5	-123	0	-2	-128	-5	-6	33	4	6	47
116.613	0	97	138	30	161	161	41	97	149	65	149	158	34	4	5	-124	0	-1	-127	-5	-6	33	4	6	46
116.736	0	97	137	29	161	160	41	97	148	66	147	158	34	4	5	-123	0	-1	-127	-6	-6	33	4	6	46
116.859	0	97	137	30	161	161	41	98	148	65	147	158	33	4	5	-122	0	-1	-127	-5	-6	33	4	6	48
116.982	0	98	138	30	160	162	40	97	149	65	147	157	33	4	5	-124	0	-2	-127	-5	-6	32	4	7	48
117.105	0	97	137	29	160	163	39	97	150	65	147	158	33	3	6	-123	0	-2	-128	-5	-5	33	4	6	48
117.228	0	97	138	31	160	160	41	97	150	66	146	157	33	4	5	-122	-1	-1	-128	-5	-5	33	4	6	47
117.35	0	96	137	29	160	159	41	97	149	65	145	158	34	5	5	-124	0	-1	-128	-5	-6	32	4	5	45
117.473	0	97	137	30	160	160	40	98	149	66	146	156	34	4	6	-123	-1	-1	-127	-6	-5	32	4	7	46
117.596	0	97	138	29	160	159	41	97	149	65	145	157	34	4	6	-123	-1	-1	-127	-5	-6	33	4	6	47
117.719	0	95	136	29	159	156	40	97	148	65	145	157	33	5	5	-122	0	-1	-128	-5	-5	32	4	5	47
117.842	0	97	138	29	159	159	40	97	149	65	145	156	33	4	5	-122	0	-2	-128	-5	-5	32	4	6	49
117.965	0	97	137	30	159	159	39	96	150	66	145	156	32	4	5	-123	-1	-1	-128	-6	-6	33	3	7	48
118.088	0	96	136	29	160	155	41	97	147	65	147	155	34	4	5	-123	0	0	-129	-5	-6	32	4	5	45
118.211	0	95	137	28	163	155	40	96	148	66	150	152	33	4	5	-123	-1	-2	-127	-5	-6	32	5	6	46
118.333	0	96	136	29	169	161	40	96	148	65	155	155	33	4	5	-122	0	-2	-127	-6	-5	32	4	7	46
118.456	0	96	136	28	168	163	39	97	148	66	153	157	33	4	5	-122	0	-2	-127	-5	-5	32	4	7	48
118.579	0	97	136	30	165	163	40	97	148	65	150	157	33	4	5	-122	0	-2	-127	-5	-6	33	4	7	48
118.702	0	96	137	31	163	160	39	96	148	65	148	157	32	3	5	-122	-1	-2	-127	-5	-6	33	4	6	48
118.825	0	97	136	30	161	160	40	96	148	64	148	156	32	4	5	-123	0	-1	-127	-6	-6	32	4	8	46
118.948	0	97	136	29	161	160	40	97	147	66	148	155	34	4	5	-121	0	-2	-127	-5	-5	33	3	7	46
119.071	0	97	136	29	161	160	40	96	148	66	147	156	33	4	5	-122	-1	-2	-127	-5	-6	32	4	7	47
119.194	0	96	136	29	161	161	40	97	149	65	147	155	33	4	5	-123	0	-1	-127	-5	-5	32	4	7	47
119.316	0	97	137	29	159	160	39	97	150	65	147	155	32	4	5	-123	-1	-3	-127	-5	-6	32	4	7	48
119.439	0	96	137	30	161	160	39	97	150	65	146	156	31	3	5	-123	0	-2	-127	-5	-6	32	3	6	48
119.562	0	97	137	30	160	158	40	97	148	65	147	155	33	4	6	-123	-1	-1	-128	-5	-6	32	4	6	45
119.685	0	97	136	28	160	159	41	97	148	65	147	156	33	4	5	-122	0	-2	-127	-6	-6	33	4	6	45
119.808	0	97	136	29	161	159	41	97	148	64	147	154	33	4	5	-123	0	-2	-127	-5	-6	32	4	8	47
119.931	0	96	137	30	161	159	40	96	148	64	146	155	33	4	5	-122	-1	-1	-127	-5	-6	32	4	7	46
120.054	0	96	136	29	161	159	40	96	148	66	148	154	33	3	6	-121	0	-2	-127	-4	-5	32	3	7	47
120.177	0	96	136	30	160	159	40	97	148	65	147	154	33	4	5	-122	0	-2	-127	-5	-5	32	4	7	49
120.3	0	96	136	30	161	158	40	96	148	65	146	154	32	3	6	-123	-1	-1	-127	-5	-5	32	4	6	47
120.422	0	96	136	29	161	158	41	96	146	64	148	154	33	4	5	-122	-1	-1	-127	-5	-6	32	4	7	46
120.545	0	96	134	30	161	154	41	97	146	64	147	154	33	4	5	-122	0	-1	-126	-5	-6	32	4	6	46
120.668	0	96	134	28	160	157	40	96	146	64	147	152	33	4	5	-122	-1	-2	-125	-5	-6	31	4	7	46
120.791	0	96	135	29	160	159	39	96	147	64	146	153	33	4	5	-121	-1	-1	-126	-5	-5	31	4	7	47
120.914	0	95	135	28	159	158	40	96	147	64	145	153	33	4	4	-121	-1	-1	-125	-5	-5	31	4	6	48
121.037	0	96	136	30	160	159	40	96	147	64	146	153	32	4	6	-121	0	-2	-126	-5	-6	32	4	7	49
121.16	0	95	134	29	160	157	41	96	146	65	146	152	33	4	5	-122	0	-1	-126	-6	-5	32	4	7	45
121.283	0	95	134	29	160	156	41	96	146	64	146	153	33	3	5	-123	-1	-1	-127	-5	-6	32	4	6	46
121.405	0	95	135	29	160	156	41	95	146	63	146	151	32	4	5	-122	0	-2	-126	-5	-5	31	4	6	46
121.528	0	95	134	28	160	157	40	95	146	64	146	152	33	4	5	-121	0	-2	-126	-5	-6	31	3	7	47
121.651	0	96	135	29	159	158	41	96	147	65	146	152	33	4	6	-121	-1	-2	-126	-4	-6	31	4	7	48
121.774	0	95	135	29	158	158	40	96	147	64	144	152	32	4	6	-122	0	-2	-126	-5	-7	31	4	7	49
121.897	0	97	135	31	158	156	40	97	147	64	145	152	32	4	5	-121	-1	-1	-126	-5	-6	31	4	6	46
122.02	0	96	134	29	159	156	41	97	146	64	146	152	33	4	6	-122	0	-1	-127	-5	-6	31	4	6	45
122.143	0	95	134	29	159	157	41	96	146	64	147	151	33	4	5	-121	0	-1	-126	-5	-5	31	3	7	46
122.266	0	95	135	28	161	154	40	95	145	64	148	151	33	3	5	-122	0	-1	-126	-5	-6	31	4	7	47
122.388	0	95	134	28	160	152	40	94	145	63	147	151	32	4	5	-122	0	0	-126	-5	-6	32	3	6	47
122.511	0	96	136	28	161	158	40	95	146	65	147	151	32	4	5	-121	0	-3	-126	-5	-5	31	4	6	48
122.634	0	96	135	30	162	157	39	96	146	63	148	152	32	4	5	-121	-1	-2	-126	-5	-5	32	4	6	47
122.757	0	96	135	28	162	157	40	96	147	63	149	151	33	4	5	-122	-1	-2	-127	-5	-5	31	4	8	46
122.88	0	95	136	29	162	158	41	95	146	64	149	152	33	4	6	-122	0	-2	-126	-5	-5	31	3	7	47
123.003	0	96	135	29	163	159	40	96	146	64	149	153	33	3	5	-121	0	-2	-126	-5	-5	32	4	7	47
123.126	0	96	136	29	164	159	40	96	147	65	150	153	32	4	5	-121	-1	-3	-125	-5	-5	32	4	7	48
123.249	0	96	136	30	164	160	39	96	148	64	150	154	34	4	5	-122	0	-2	-126	-6	-6	32	3	7	48
123.372	0	96	136	29	165	158	40	96	146	65	150	154	33	4	5	-122	0	-1	-126	-5	-5	32	4	6	46
123.494	0	97	136	28	164	160	41	97	146	64	149	154	33	4	5	-122	0	-2	-126	-5	-6	32	4	6	46
123.617	0	96	136	30	164	159	40	96	147	63	151	153	34	4	5	-122	-1	-1	-125	-5	-6	32	4	7	46
123.74	0	96	135	28	165	157	40	95	145	64	151	153	32	4	6	-121	-1	-2	-126	-6	-5	31	4	6	47
123.863	0	95	135	29	165	158	40	96	145	63	151	153	33	3	5	-121	-1	-3	-125	-4	-6	32	4	7	48
123.986	0	96	136	29	165	160	39	96	146	64	150	154	33	4	5	-121	0	-2	-126	-5	-6	32	3	6	48
124.109	0	96	135	31	164	159	41	96	146	63	150	154	33	4	5	-121	-2	-1	-126	-5	-6	31	4	6	47
124.232	0	95	134	29	165	159	40	95	144	64	150	154	34	4	5	-122	0	-2	-127	-5	-6	32	4	8	46
124.355	0	96	135	29	164	158	41	95	145	63	150	154	33	5	5	-122	0	-1	-126	-5	-6	32	5	6	47
124.477	0	96	135	29	164	159	41	95	145	64	150	153	33	3	5	-121	-1	-2	-125	-5	-5	31	4	7	47
124.6	0	95	136	28	164	160	40	96	146	64	150	154	32	4	5	-121	-1	-1	-126	-5	-6	31	4	7	47
124.723	0	95	135	29	164	160	40	96	145	65	150	154	32	4	5	-122	0	-2	-126	-4	-5	32	4	6	49
124.846	0	97	135	30	163	159	38	97	146	64	149	155	32	4	5	-121	-1	-2	-127	-5	-5	32	4	6	49
124.969	0	95	134	30	164	156	40	95	144	63	150	154	32	4	5	-122	-1	-1	-126	-5	-5	31	4	5	45
125.092	0	95	134	29	164	156	40	96	143	64	151	152	33	4	6	-122	-1	0	-127	-5	-6	32	4	8	45
125.215	0	95	134	28	164	158	40	96	145	65	149	152	32	4	5	-122	-1	-1	-127	-5	-6	32	4	7	46
125.338	0	97	135	28	164	159	41	95	145	64	152	152	33	4	5	-121	-1	-2	-127	-5	-5	31	4	7	47
125.46	0	96	135	28	164	159	40	96	146	64	150	154	32	5	4	-121	-1	-2	-125	-5	-6	32	4	6	48
125.583	0	96	135	27	162	160	39	96	146	64	149	153	32	4	6	-122	0	-2	-126	-5	-5	32	4	7	49
125.706	0	96	135	29	164	159	38	96	146	64	149	153	31	3	5	-121	-1	-2	-126	-4	-4	32	3	7	48
125.829	0	96	134	30	163	158	41	96	145	64	149	154	32	4	6	-123	-1	-1	-127	-5	-5	32	4	7	46
125.952	0	96	135	29	162	159	40	96	145	64	149	153	33	4	5	-122	0	-2	-127	-5	-6	32	4	7	46
126.075	0	96	135	28	163	160	40	96	145	64	150	154	32	3	5	-122	-1	-2	-127	-5	-6	32	5	7	47
126.198	0	97	136	29	163	159	40	97	145	64	149	154	32	4	5	-122	0	-2	-127	-5	-6	32	4	7	48
126.321	0	95	136	28	162	160	39	96	146	64	149	155	31	3	5	-122	0	-2	-127	-6	-6	32	4	6	49
126.444	0	96	136	28	163	161	39	96	146	63	151	155	31	4	5	-122	-1	-3	-127	-5	-6	33	4	7	50
126.566	0	95	133	30	163	156	38	95	144	64	149	156	30	3	5	-122	0	-2	-127	-5	-6	33	5	5	47
126.689	0	95	132	28	162	158	39	94	143	64	148	154	31	4	6	-123	-1	-2	-128	-5	-6	33	4	7	47
126.812	0	94	134	29	162	159	40	96	145	64	148	154	31	3	5	-123	-1	-2	-128	-4	-5	32	5	7	48
126.935	0	96	135	28	162	160	40	96	145	65	147	154	31	4	6	-122	0	-1	-127	-4	-5	33	4	6	48
127.058	0	95	135	28	162	160	38	96	145	65	149	154	31	4	5	-123	0	-2	-128	-5	-5	33	3	7	49
127.181	0	96	135	27	162	160	38	96	147	64	149	156	31	4	5	-122	-1	-2	-128	-5	-5	34	4	6	49
127.304	0	95	136	30	161	159	37	96	147	64	148	155	31	3	5	-122	0	-1	-129	-5	-5	34	4	6	48
127.427	0	95	136	29	160	157	39	95	147	65	147	154	31	4	5	-123	-1	-2	-128	-5	-5	34	4	7	46
127.549	0	96	138	28	160	161	39	97	149	64	147	154	31	4	5	-123	-1	-2	-128	-5	-5	33	3	8	47
127.672	0	96	138	29	162	162	40	97	150	65	148	156	31	4	5	-124	0	-2	-128	-5	-5	34	3	7	48
127.795	0	97	139	27	162	163	39	97	150	65	149	157	31	4	5	-124	-1	-2	-129	-6	-5	34	4	7	48
127.918	0	97	138	28	162	163	38	97	151	64	149	158	31	4	5	-123	0	-2	-129	-5	-6	35	3	7	49
128.041	0	96	139	30	162	162	39	98	149	66	149	157	32	4	6	-124	-1	-3	-128	-5	-6	34	4	7	46
128.164	0	98	137	28	161	162	40	97	149	65	148	157	31	4	5	-124	-1	-2	-130	-5	-6	34	4	6	46
128.287	0	97	137	28	161	161	39	97	149	65	147	157	32	4	5	-123	-1	-1	-129	-5	-6	34	4	7	47
128.41	0	97	137	28	161	159	39	97	149	65	148	158	31	5	6	-123	0	-1	-129	-5	-5	34	3	6	49
128.532	0	96	138	27	160	163	39	98	149	65	148	157	30	4	5	-123	-1	-2	-129	-5	-6	35	3	7	49
128.655	0	96	139	29	162	163	38	97	150	65	149	158	31	3	5	-124	0	-1	-128	-5	-6	35	3	7	47
128.778	0	96	138	29	163	162	40	98	150	65	148	158	31	4	6	-124	0	-1	-129	-6	-6	34	5	6	46
128.901	0	97	138	29	164	163	39	98	150	66	149	158	31	4	6	-123	-1	-2	-129	-5	-6	35	4	7	47
129.024	0	98	139	29	164	164	39	97	149	65	149	158	32	4	6	-124	-1	-2	-129	-5	-6	35	4	7	47
129.147	0	97	138	28	163	163	39	96	149	65	150	158	30	4	5	-123	-1	-2	-129	-5	-6	34	4	6	48
129.27	0	96	137	27	163	164	37	97	148	64	149	158	31	3	5	-124	-1	-2	-129	-5	-5	35	4	7	49
129.393	0	95	135	28	163	163	39	96	146	64	149	159	31	3	6	-124	0	-2	-130	-5	-6	35	4	6	46
129.516	0	94	134	29	164	163	40	95	145	64	150	158	32	4	6	-124	-1	-2	-129	-5	-5	34	4	6	46
129.638	0	94	134	28	160	163	40	95	145	64	147	158	32	4	5	-123	0	-1	-129	-5	-6	34	4	7	47
129.761	0	94	134	28	161	163	39	95	145	65	149	158	31	4	5	-124	0	-2	-128	-5	-6	34	4	7	47
129.884	0	95	137	27	162	164	39	96	148	64	147	158	30	4	5	-124	0	-1	-128	-5	-5	35	3	7	49
130.007	0	96	138	29	160	162	38	96	149	65	146	158	30	4	6	-123	0	-2	-128	-5	-5	35	3	6	48
130.13	0	96	137	28	160	160	40	96	148	65	146	157	31	4	5	-124	0	-1	-129	-5	-5	33	4	7	46
130.253	0	96	137	30	160	160	40	96	148	65	146	156	31	3	5	-124	0	-2	-129	-5	-5	35	3	6	47
130.376	0	95	138	29	160	159	39	96	149	65	147	157	31	3	5	-124	-1	-1	-128	-5	-6	34	4	6	47
130.499	0	96	138	28	161	161	38	96	148	64	147	156	30	4	5	-124	-1	-2	-128	-5	-6	34	4	8	48
130.621	0	95	137	29	158	162	37	96	149	64	145	157	30	4	6	-123	0	-2	-129	-4	-6	34	4	7	49
130.744	0	96	137	30	158	160	39	96	148	64	145	156	30	3	4	-124	0	-2	-130	-5	-6	34	4	7	47
130.867	0	96	136	29	158	160	39	96	147	65	145	156	30	5	6	-124	0	-2	-130	-5	-5	34	4	7	47
130.99	0	94	136	28	158	159	38	95	146	64	144	155	31	4	5	-123	-1	-1	-128	-5	-6	34	5	7	47
131.113	0	95	137	28	158	160	38	96	148	65	145	154	30	3	6	-123	-1	-2	-130	-5	-6	33	4	8	47
131.236	0	95	138	27	159	161	39	96	149	64	146	156	30	4	5	-124	-1	-2	-130	-5	-6	34	4	7	49
131.359	0	96	136	31	160	159	38	96	147	64	146	156	30	4	5	-123	0	-2	-130	-5	-5	33	4	6	46
131.482	0	95	137	28	160	158	39	96	148	65	147	155	31	4	5	-124	0	-1	-129	-4	-5	33	4	6	46
131.604	0	95	137	29	160	158	39	96	148	64	147	155	31	4	6	-124	0	-1	-129	-5	-6	33	4	6	47
131.727	0	96	137	29	161	159	39	96	148	64	148	154	30	4	5	-123	-1	-2	-129	-5	-5	33	3	6	48
131.85	0	95	137	28	160	160	38	96	148	65	147	154	30	4	6	-123	0	-2	-129	-6	-5	33	3	7	49
131.973	0	96	137	30	160	158	38	95	147	64	146	154	30	4	5	-123	-1	-2	-129	-5	-6	34	4	7	46
132.096	0	96	137	28	160	157	39	97	147	64	146	154	31	4	5	-124	-1	-1	-130	-5	-6	33	4	6	46
132.219	0	95	137	29	160	159	38	97	147	64	146	154	31	4	5	-125	-1	-1	-130	-5	-6	33	3	7	47
132.342	0	95	136	28	159	159	39	96	148	64	147	153	31	3	5	-123	0	-2	-129	-5	-5	34	4	7	47
132.465	0	95	136	29	160	160	38	96	147	64	146	153	31	4	5	-124	0	-2	-129	-6	-6	33	4	7	48
132.588	0	96	137	29	158	158	38	96	148	64	146	152	30	4	6	-123	0	-1	-129	-5	-6	34	4	7	48
132.71	0	95	135	28	158	155	39	94	146	64	145	153	30	4	6	-124	-1	0	-130	-5	-5	34	4	7	46
132.833	0	95	135	29	158	156	39	95	146	64	146	151	31	5	6	-123	-1	-2	-130	-4	-6	33	4	8	47
132.956	0	95	135	29	158	158	39	96	146	63	145	152	30	4	6	-124	-1	-1	-129	-6	-6	33	4	7	47
133.079	0	95	135	29	158	158	39	95	146	64	146	152	30	4	6	-123	-1	-2	-129	-5	-5	33	4	7	47
133.202	0	95	135	28	159	158	39	96	146	63	146	152	30	4	6	-123	0	-2	-129	-5	-5	33	4	7	48
133.325	0	94	134	30	159	156	39	95	144	63	145	151	29	3	6	-123	0	-1	-129	-5	-5	33	4	8	46
133.448	0	93	132	27	158	153	39	93	142	63	145	151	31	3	5	-123	0	0	-129	-5	-6	33	4	6	45
133.571	0	94	133	28	158	154	40	94	144	63	144	150	31	4	4	-124	0	-1	-128	-4	-5	32	4	6	46
133.693	0	94	134	28	158	155	40	94	144	63	145	150	30	4	6	-124	-1	-1	-129	-5	-6	32	4	6	47
133.816	0	95	134	28	159	155	39	94	143	63	145	150	31	4	4	-123	0	-2	-128	-5	-6	33	4	7	48
133.939	0	94	134	28	158	157	38	94	144	64	145	150	30	3	4	-123	-1	-2	-128	-5	-6	34	4	8	48
134.062	0	94	134	28	159	156	37	94	145	62	145	151	30	4	5	-123	-1	-1	-129	-5	-5	33	4	6	49
134.185	0	93	132	29	158	151	39	94	142	62	146	151	29	3	5	-124	0	-2	-129	-5	-5	33	4	5	47
134.308	0	94	132	27	159	153	40	94	143	62	145	149	31	4	5	-123	0	-1	-129	-5	-6	32	4	6	44
134.431	0	93	133	28	159	154	40	94	141	62	145	149	31	4	6	-123	0	-2	-128	-5	-5	31	4	7	46
134.554	0	94	132	28	159	154	40	94	142	61	146	150	30	3	6	-123	-1	-1	-128	-5	-6	33	5	6	46
134.676	0	93	133	28	160	154	40	94	143	62	146	149	30	4	5	-123	-1	-2	-128	-5	-5	32	3	6	47
134.799	0	93	132	28	159	156	39	94	142	63	146	150	31	4	6	-123	0	-2	-127	-5	-5	33	4	7	48
134.922	0	94	132	28	159	156	38	94	143	61	146	151	30	4	6	-121	0	-3	-128	-5	-5	33	4	6	48
135.045	0	94	131	30	159	154	39	95	142	62	146	150	30	4	5	-123	-1	-2	-128	-4	-6	32	4	7	46
135.168	0	94	132	28	159	154	41	94	142	61	146	149	30	4	6	-123	-1	-2	-128	-5	-5	32	4	7	45
135.291	0	94	132	29	159	155	40	94	142	63	146	149	31	4	6	-122	0	-2	-128	-5	-5	32	4	7	46
135.414	0	94	132	29	158	155	39	94	142	62	146	149	32	4	5	-122	-1	-2	-128	-5	-5	32	4	7	47
135.537	0	94	132	27	159	156	39	94	143	63	146	149	31	4	4	-123	0	-3	-128	-4	-6	32	4	7	47
135.66	0	93	133	28	159	157	39	94	143	62	145	151	29	3	5	-122	0	-2	-127	-5	-5	32	4	7	48
135.782	0	94	133	29	159	156	37	94	143	62	145	151	29	4	4	-123	0	-2	-128	-5	-5	33	4	7	49
135.905	0	94	132	29	159	155	40	94	142	63	145	150	31	4	5	-122	0	-1	-128	-5	-5	33	3	7	46
136.028	0	93	133	28	159	156	40	94	142	63	145	151	30	4	5	-123	-1	-2	-128	-4	-6	32	5	6	46
136.151	0	94	132	28	159	157	39	94	143	62	146	151	31	3	5	-123	0	-2	-128	-5	-6	32	4	7	47
136.274	0	93	133	28	158	158	39	95	143	63	145	151	30	4	5	-123	-1	-3	-128	-5	-6	32	4	7	48
136.397	0	93	132	27	159	156	38	94	143	63	145	151	30	3	5	-122	-1	-1	-128	-5	-5	32	3	7	48
136.52	0	94	133	27	158	159	38	95	144	62	145	153	30	4	6	-123	-1	-2	-128	-4	-5	33	4	7	49
136.643	0	95	134	27	159	160	38	96	145	61	146	154	29	4	5	-123	0	-2	-129	-5	-5	33	4	7	50
136.765	0	94	134	30	159	158	38	95	144	63	146	154	30	4	5	-123	0	-2	-129	-5	-5	34	3	7	46
136.888	0	94	134	28	160	159	39	94	145	63	145	154	31	4	5	-123	0	-2	-129	-4	-5	33	4	7	46
137.011	0	94	135	28	159	160	39	95	144	63	147	154	30	4	5	-123	0	-2	-129	-5	-4	33	4	7	47
137.134	0	95	134	27	160	161	39	95	146	62	146	154	30	4	5	-122	-1	-3	-128	-6	-5	33	4	7	49
137.257	0	95	136	26	160	161	39	95	146	63	146	155	30	3	5	-123	-1	-2	-128	-5	-5	34	4	7	49
137.38	0	94	135	26	159	163	38	94	147	62	145	156	31	4	5	-122	-1	-2	-129	-6	-6	34	4	7	50
137.503	0	94	137	26	160	164	37	95	148	60	147	158	30	4	6	-121	0	-2	-129	-5	-5	34	4	7	50
137.626	0	94	136	29	161	162	38	95	147	63	147	157	29	4	6	-124	0	-1	-130	-5	-5	36	4	7	48
137.748	0	94	136	29	161	163	39	95	147	63	148	157	30	4	5	-123	-1	-2	-129	-5	-6	34	4	7	47
137.871	0	95	137	28	162	164	38	94	148	63	148	158	30	4	6	-124	0	-2	-129	-4	-6	35	3	6	48
137.994	0	94	136	26	162	164	38	95	147	63	148	158	30	3	6	-124	-1	-2	-130	-5	-5	35	4	7	48
138.117	0	95	137	25	162	165	39	95	149	62	150	159	30	4	5	-123	-1	-2	-130	-6	-5	35	4	8	50
138.24	0	95	138	24	164	166	38	96	150	60	149	160	29	4	6	-123	-1	-2	-129	-6	-6	35	5	6	50
138.363	0	95	139	26	164	166	37	95	151	61	150	162	29	4	6	-122	0	-2	-130	-5	-5	35	4	6	49
138.486	0	95	138	27	163	165	35	96	149	64	150	162	34	4	5	-125	-1	-2	-128	-5	-5	35	4	7	49
138.609	0	95	139	27	165	167	38	96	150	64	152	161	30	3	6	-124	-1	-3	-131	-5	-5	35	4	6	48
138.732	0	96	139	26	165	167	39	95	151	63	152	162	30	4	5	-124	-1	-2	-130	-5	-6	36	4	7	48
138.854	0	95	139	24	165	167	37	96	151	62	152	162	30	4	6	-124	-1	-2	-129	-6	-6	36	3	7	48
138.977	0	96	139	23	166	168	38	97	152	62	153	163	30	3	6	-122	0	-2	-131	-5	-6	37	4	7	50
139.1	0	95	140	24	166	169	37	96	152	61	152	164	29	3	5	-121	0	-2	-131	-5	-6	37	3	7	50
139.223	0	95	139	27	167	166	37	97	152	62	153	165	31	4	6	-124	0	-2	-125	-5	-6	37	4	6	53
139.346	0	96	140	26	167	166	37	97	151	62	154	164	30	5	5	-124	-1	-1	-124	-5	-6	37	4	6	53
139.469	0	96	141	25	166	166	38	97	152	63	153	165	30	5	6	-124	-1	-1	-130	-5	-5	36	3	5	48
139.592	0	96	141	24	167	168	37	97	153	62	153	163	30	4	5	-126	-1	-2	-132	-5	-6	37	3	7	49
139.715	0	96	142	23	168	169	37	97	153	62	154	163	31	4	7	-124	0	-2	-131	-5	-6	38	4	6	49
139.837	0	97	141	24	168	170	36	97	154	61	154	165	30	4	6	-123	-1	-2	-131	-6	-6	37	4	6	49
139.96	0	96	142	25	168	169	38	97	153	63	155	164	31	4	7	-125	0	-2	-119	-5	-6	37	4	7	59
140.083	0	95	142	25	167	169	35	96	153	63	154	165	33	4	6	-125	0	-2	-129	-5	-6	37	4	7	51
140.206	0	97	143	25	168	169	38	97	154	62	154	165	31	3	5	-125	-1	-1	-131	-5	-6	37	3	7	48
140.329	0	96	142	23	168	170	38	97	155	62	154	165	30	4	6	-124	-1	-2	-131	-5	-6	37	4	7	49
140.452	0	96	143	22	168	171	37	98	156	61	155	166	30	4	5	-124	0	-2	-130	-6	-6	38	3	7	49
140.575	0	97	143	26	169	169	38	97	155	63	156	166	30	3	5	-124	0	-2	-125	-5	-6	38	4	6	54
140.698	0	96	142	25	169	165	38	97	153	64	155	168	31	4	5	-126	0	-1	-119	-5	-5	37	4	5	60
140.82	0	97	142	25	168	168	38	96	154	64	153	165	31	4	6	-124	-1	-2	-125	-5	-7	38	3	6	53
140.943	0	96	142	25	168	169	38	97	154	64	155	165	30	5	5	-125	0	-2	-131	-5	-6	37	4	7	48
141.066	0	96	144	25	168	170	39	98	155	63	154	165	31	4	6	-124	-1	-1	-132	-6	-6	37	4	7	48
141.189	0	96	141	23	168	169	39	97	155	62	154	166	31	4	6	-125	-1	-1	-131	-5	-6	37	4	6	48
141.312	0	95	139	26	167	163	41	96	151	63	154	167	28	4	6	-124	0	-2	-122	-5	-6	37	4	4	57
141.435	0	95	141	27	165	163	35	95	151	65	152	165	35	4	6	-125	-1	-2	-122	-5	-6	37	4	5	56
141.558	0	96	142	27	167	166	36	97	152	64	154	165	34	5	6	-125	0	-1	-128	-5	-7	37	4	7	50
141.681	0	96	141	26	165	166	40	96	154	64	151	163	30	3	5	-124	-1	-2	-130	-5	-6	36	4	7	47
141.804	0	96	142	26	166	164	38	96	153	64	152	164	31	3	6	-124	-1	-2	-130	-6	-6	36	3	5	47
141.926	0	96	141	26	167	163	38	97	153	63	154	163	30	3	5	-125	-1	-1	-130	-5	-6	37	3	6	47
142.049	0	96	140	29	167	162	39	97	152	63	153	163	31	4	5	-124	-1	-1	-125	-5	-7	36	4	5	52
142.172	0	96	139	28	165	160	36	97	152	65	152	163	35	4	6	-125	-1	-2	-127	-6	-6	36	4	4	49
142.295	0	96	139	28	165	159	39	96	151	65	151	163	32	4	6	-125	0	-2	-129	-5	-6	36	4	4	45
142.418	0	96	139	28	164	159	40	97	151	64	150	162	31	4	6	-125	0	-2	-130	-5	-6	35	4	4	46
142.541	0	96	139	27	163	158	39	96	150	65	149	161	31	4	4	-125	0	-2	-130	-5	-6	36	4	5	47
142.664	0	95	140	27	161	159	38	95	150	64	147	160	31	4	5	-124	-1	-2	-130	-5	-6	35	4	5	48
142.787	0	95	139	29	160	159	37	95	151	63	148	159	30	3	5	-123	-1	-1	-128	-5	-6	36	3	6	48
142.909	0	95	138	29	161	157	39	95	150	64	147	158	30	4	5	-124	0	0	-129	-5	-5	36	4	6	46
143.032	0	94	137	28	160	156	39	96	148	65	147	154	31	4	6	-125	0	0	-130	-5	-6	35	3	7	45
143.155	0	94	137	29	159	156	39	95	148	65	147	156	31	3	5	-124	0	-1	-130	-5	-6	35	4	6	46
143.278	0	94	136	28	160	157	39	95	149	65	146	155	31	3	6	-123	-1	-1	-128	-4	-6	35	4	6	46
143.401	0	94	138	28	161	157	39	95	148	64	146	154	31	4	6	-123	0	-2	-128	-5	-7	35	4	7	47
143.524	0	94	137	27	160	157	38	95	149	63	146	154	30	4	5	-124	0	-1	-129	-5	-6	35	4	6	48
143.647	0	94	137	29	158	153	38	95	148	64	146	156	31	4	6	-124	0	-1	-128	-5	-6	35	3	4	47
143.77	0	95	136	29	158	152	39	94	147	64	145	153	31	4	6	-125	0	-2	-128	-5	-6	33	3	6	46
143.892	0	94	135	29	157	151	38	94	145	64	144	152	31	4	5	-124	0	-1	-129	-5	-6	35	4	6	45
144.015	0	92	134	29	159	150	39	92	143	65	146	148	30	4	5	-124	-1	0	-128	-5	-5	34	4	7	45
144.138	0	93	134	28	157	150	38	93	145	64	145	151	31	4	5	-123	0	-1	-128	-5	-5	35	4	4	48
144.261	0	93	135	28	157	152	38	93	145	63	144	149	31	4	6	-123	0	-1	-127	-5	-6	34	4	6	47
144.384	0	93	135	28	157	152	37	93	146	63	144	150	31	4	5	-123	0	-1	-128	-5	-5	34	4	6	47
144.507	0	93	134	29	157	147	39	94	144	64	144	150	31	4	5	-124	-1	-2	-129	-6	-5	34	4	4	46
144.63	0	91	134	29	156	147	39	93	145	64	143	150	30	4	5	-123	-1	-1	-128	-4	-5	33	3	5	45
144.753	0	92	133	28	156	149	39	92	143	64	143	148	31	4	5	-123	0	-2	-127	-5	-5	34	4	5	45
144.876	0	92	133	29	155	148	39	93	143	63	143	148	31	4	5	-124	0	-1	-127	-5	-6	33	4	6	46
144.998	0	93	133	28	155	149	38	93	144	64	143	147	30	3	5	-122	-1	-1	-128	-4	-5	33	4	7	47
145.121	0	92	133	29	156	149	38	92	143	62	143	146	31	4	4	-123	0	-2	-127	-4	-6	34	4	7	47
145.244	1	93	132	29	156	147	39	93	143	63	142	146	30	4	5	-123	-1	-1	-127	-5	-6	33	4	5	46
145.367	0	92	132	29	155	147	38	92	142	64	142	143	30	4	5	-124	-1	0	-127	-5	-6	32	5	7	45
145.49	0	92	132	29	154	146	39	93	142	63	140	145	31	4	5	-123	0	-1	-127	-5	-6	32	3	5	46
145.613	0	92	132	28	153	149	38	93	142	64	140	144	31	4	5	-122	-1	-1	-127	-5	-5	32	4	7	46
145.736	0	93	132	28	154	149	39	93	141	63	140	144	31	4	6	-123	0	-2	-127	-5	-5	33	3	7	47
145.859	0	93	132	27	155	150	38	93	142	63	142	144	31	3	5	-123	0	-1	-127	-4	-5	32	5	7	46
145.981	0	92	131	29	157	149	38	93	141	63	143	144	30	4	4	-122	0	-2	-127	-4	-5	33	4	6	46
146.104	0	92	130	29	158	149	39	93	140	63	145	144	31	4	5	-123	-1	-1	-128	-4	-5	33	4	6	44
146.227	0	92	130	28	159	149	38	93	140	63	145	145	30	4	5	-122	0	-2	-127	-4	-5	32	4	6	45
146.35	0	92	130	29	158	150	39	92	140	62	145	145	31	4	5	-123	-1	-2	-126	-4	-5	32	4	7	46
146.473	0	91	130	29	158	150	38	91	140	63	145	144	30	4	5	-122	0	-2	-126	-4	-5	32	4	7	47
146.596	0	91	130	28	159	150	38	92	140	63	145	145	31	4	4	-122	0	-2	-126	-5	-5	33	5	7	48
146.719	0	92	130	29	158	150	38	92	141	63	145	145	30	3	6	-121	-2	-2	-126	-5	-6	32	4	7	48
146.842	0	92	130	29	159	148	39	92	140	62	145	146	31	3	5	-122	0	-1	-127	-4	-6	33	3	6	45
146.964	0	91	130	28	159	147	39	92	139	62	145	146	31	3	5	-123	0	-1	-127	-4	-5	32	4	6	45
147.087	0	92	130	27	159	149	39	92	139	63	145	144	31	3	5	-122	0	-1	-126	-6	-6	32	4	6	46
147.21	0	92	130	29	158	150	39	92	140	62	145	144	31	4	4	-122	0	-2	-126	-4	-5	32	3	7	46
147.333	0	91	130	28	158	151	39	93	140	62	145	145	31	4	4	-122	0	-2	-126	-5	-5	31	3	7	47
147.456	0	92	131	28	158	152	38	92	140	63	146	146	31	4	4	-122	-1	-3	-126	-5	-5	33	4	8	48
147.579	0	92	131	28	157	152	37	92	140	62	144	147	30	4	5	-122	-1	-2	-126	-4	-5	33	4	6	48
147.702	0	91	130	28	158	151	38	92	140	63	145	146	31	4	6	-122	0	-1	-126	-4	-5	33	4	7	46
147.825	0	93	130	28	158	151	39	92	140	63	145	146	32	4	4	-123	0	-2	-127	-5	-4	32	4	7	45
147.948	0	92	130	28	157	152	39	92	139	63	144	147	31	4	5	-122	0	-1	-127	-5	-6	32	4	7	46
148.07	0	91	129	28	157	154	39	92	139	63	145	147	31	3	5	-121	0	-2	-126	-4	-5	32	4	7	48
148.193	0	92	131	28	157	155	39	94	141	63	144	148	31	4	5	-121	0	-2	-126	-5	-5	32	4	8	48
148.316	0	94	134	28	157	155	38	94	143	63	144	148	31	4	5	-122	-1	-2	-126	-4	-5	32	4	7	48
148.439	0	95	134	29	157	154	37	94	145	64	144	149	30	3	5	-123	0	-3	-127	-4	-6	32	4	6	48
148.562	0	94	134	29	157	153	39	95	144	64	144	148	31	3	5	-123	0	-2	-127	-5	-5	32	4	7	47
148.685	0	94	135	29	158	155	39	95	144	62	145	148	32	4	5	-122	0	-2	-127	-5	-5	32	4	7	45
148.808	0	95	135	29	158	155	39	95	145	64	145	149	32	4	5	-122	0	-2	-127	-4	-6	32	4	7	46
148.931	0	95	135	28	159	156	39	96	145	65	145	150	31	4	5	-122	-1	-3	-128	-5	-6	32	4	7	47
149.053	0	95	135	28	158	156	38	96	145	64	146	150	30	4	6	-122	0	-2	-127	-5	-5	33	4	7	49
149.176	0	95	136	27	159	156	37	95	146	64	146	150	30	4	5	-122	-1	-2	-126	-4	-5	33	4	7	49
149.299	0	96	137	30	160	158	38	96	147	64	146	152	30	5	5	-121	0	-2	-128	-5	-6	33	4	6	49
149.422	0	96	135	29	159	156	39	94	145	63	146	152	31	3	5	-123	-1	-2	-129	-5	-6	33	3	7	46
149.545	0	94	135	29	161	155	39	93	145	64	147	152	31	4	4	-123	-1	-2	-128	-5	-5	33	4	7	46
149.668	0	94	135	29	161	158	39	95	146	64	147	152	31	4	5	-122	0	-3	-128	-5	-5	33	5	7	47
149.791	0	95	135	29	163	160	39	95	146	64	149	154	32	3	5	-122	-1	-1	-127	-5	-5	32	4	7	47
149.914	0	95	136	28	163	160	39	95	146	64	150	155	31	3	5	-122	0	-2	-128	-5	-5	32	3	7	49
150.036	0	95	136	27	164	159	38	95	147	63	151	154	31	4	6	-123	-1	-3	-128	-5	-5	33	3	6	49
150.159	0	95	136	30	163	160	37	95	147	64	149	155	31	3	5	-122	0	-2	-128	-5	-6	34	4	7	48
150.282	0	95	136	29	165	160	39	95	147	65	150	155	31	4	6	-123	-1	-3	-128	-5	-6	33	4	7	47
150.405	0	94	135	30	165	160	39	95	146	65	150	155	32	3	5	-123	0	-2	-129	-5	-5	33	4	7	47
150.528	0	95	136	28	165	161	40	96	147	64	151	156	32	4	5	-123	0	-2	-127	-5	-5	33	3	8	47
150.651	0	95	138	28	165	162	39	95	147	64	151	155	32	4	5	-123	-1	-2	-127	-5	-5	33	4	7	47
150.774	0	95	137	27	166	162	39	95	147	64	152	156	31	4	5	-123	0	-2	-128	-5	-6	34	4	7	48
150.897	0	95	138	27	165	163	38	96	148	63	152	157	31	4	5	-123	0	-1	-128	-5	-5	32	4	7	49
151.02	0	95	137	30	165	162	38	96	148	64	151	157	30	4	6	-122	0	-2	-128	-5	-4	34	4	7	47
151.142	0	95	137	29	165	161	39	95	147	65	151	158	32	4	5	-123	-1	-2	-128	-6	-6	34	4	6	45
151.265	0	95	137	29	166	158	39	95	147	64	152	158	32	4	6	-123	-1	-1	-128	-5	-6	34	4	5	47
151.388	0	95	136	29	165	161	40	95	147	65	152	156	32	3	6	-122	0	-1	-129	-5	-5	34	3	7	47
151.511	0	94	137	28	165	162	38	95	147	65	152	156	32	4	5	-123	0	-2	-128	-5	-6	33	4	7	48
151.634	0	95	137	27	165	163	38	95	147	64	151	157	31	4	5	-123	0	-2	-128	-5	-5	34	4	7	48
151.757	0	95	137	25	165	163	38	95	148	64	151	158	30	4	5	-123	0	-3	-128	-6	-6	34	4	7	48
151.88	0	95	137	29	166	162	39	95	146	64	151	157	31	4	5	-122	-1	-1	-128	-5	-5	35	4	7	48
152.003	0	96	137	28	164	161	40	95	145	65	150	156	32	3	5	-123	-1	-2	-128	-5	-5	34	4	7	46
152.125	0	95	137	28	163	161	39	96	146	65	150	157	32	4	5	-124	0	-1	-128	-5	-6	35	4	6	46
152.248	0	95	137	29	163	162	39	96	147	64	150	156	32	4	5	-123	0	-2	-128	-4	-6	34	4	7	46
152.371	0	96	137	28	164	162	40	96	147	65	149	157	31	4	5	-123	-1	-2	-128	-5	-6	34	4	7	49
152.494	0	95	138	27	164	163	39	96	147	63	149	157	30	4	5	-123	-1	-2	-127	-5	-5	34	4	7	49
152.617	0	95	137	27	163	163	37	95	148	63	149	157	31	3	5	-122	-1	-1	-127	-5	-5	34	4	7	49
152.74	0	95	137	30	163	162	37	95	147	64	149	157	30	5	5	-122	-1	-1	-129	-5	-6	34	4	7	47
152.863	0	96	137	29	163	161	39	95	147	64	149	157	32	3	6	-125	-1	-1	-129	-4	-6	34	4	6	46
152.986	0	95	136	30	163	161	39	95	147	65	148	155	32	4	5	-123	0	-2	-129	-5	-5	35	4	6	47
153.108	0	95	137	29	163	162	40	95	145	65	149	157	31	4	5	-122	-1	-2	-128	-5	-6	34	4	7	47
153.231	0	94	136	28	163	161	39	95	146	65	149	156	31	4	5	-122	0	-2	-128	-5	-5	34	3	7	48
153.354	0	95	138	27	163	162	39	96	147	64	149	157	30	3	5	-123	0	-2	-128	-5	-6	34	3	6	49
153.477	0	95	138	27	162	163	37	95	148	63	149	157	30	4	5	-122	0	-2	-129	-6	-5	34	4	7	49
153.6	0	95	138	29	163	161	39	96	147	65	148	157	31	4	6	-123	0	-2	-129	-5	-6	34	4	7	46
153.723	0	96	138	29	162	160	39	96	147	65	148	156	31	4	5	-123	0	-2	-129	-5	-5	34	3	6	47
153.846	0	96	138	29	162	160	38	95	146	64	148	155	30	4	5	-124	0	-1	-128	-5	-6	34	4	7	47
153.969	0	95	137	27	162	161	39	95	147	64	149	155	31	4	5	-123	0	-2	-128	-5	-5	34	4	7	49
154.092	0	96	139	26	163	163	38	96	148	63	149	157	30	4	5	-123	-1	-2	-128	-5	-6	34	3	7	49
154.214	0	96	139	26	162	164	37	96	148	62	149	157	31	5	5	-122	0	-2	-128	-5	-6	34	4	7	49
154.337	0	96	138	29	162	163	39	96	147	65	148	158	31	3	5	-124	0	-2	-129	-5	-6	34	4	7	47
154.46	0	95	137	28	163	162	39	96	148	64	149	156	32	4	5	-124	0	-2	-129	-5	-6	34	4	7	46
154.583	0	96	138	28	163	162	39	96	148	65	149	157	31	4	5	-124	-1	-2	-129	-4	-6	34	4	7	47
154.706	0	95	139	27	163	164	38	96	147	65	149	158	30	4	5	-123	-1	-2	-129	-5	-6	34	4	7	48
154.829	0	96	138	27	163	163	38	97	149	64	149	158	30	4	5	-123	0	-2	-130	-5	-5	35	4	7	49
154.952	0	96	139	25	162	164	38	96	149	63	148	158	30	4	6	-123	-1	-2	-128	-5	-6	35	4	7	50
155.075	0	96	140	28	163	164	38	96	150	64	149	158	30	4	6	-122	0	-1	-129	-5	-6	35	4	7	49
155.197	0	96	138	28	163	159	39	96	149	65	149	160	31	4	5	-125	0	-2	-130	-5	-6	34	4	5	45
155.32	0	96	138	29	162	161	39	95	148	65	149	158	31	5	5	-124	0	-2	-130	-5	-6	34	3	7	46
155.443	0	96	137	28	163	163	39	96	148	65	150	157	30	4	6	-125	-1	-2	-130	-5	-6	35	4	7	47
155.566	0	96	139	27	164	163	38	96	149	65	150	158	31	4	6	-124	0	-1	-129	-5	-6	35	3	7	48
155.689	0	95	140	27	163	164	37	96	150	65	149	159	30	4	5	-124	0	-3	-130	-5	-6	35	4	7	49
155.812	0	96	139	26	163	165	37	96	150	63	150	159	30	4	5	-123	-1	-3	-129	-5	-6	35	4	7	50
155.935	0	95	139	29	163	163	37	95	149	63	150	159	30	4	5	-123	0	-1	-130	-5	-6	35	4	7	49
156.058	0	96	138	29	162	162	39	97	149	65	149	159	30	5	6	-125	0	-1	-130	-5	-7	35	3	7	46
156.18	0	96	138	28	164	163	39	96	149	64	150	158	31	3	5	-125	0	-2	-130	-5	-6	35	4	7	46
156.303	0	95	139	28	164	160	39	95	148	65	150	159	30	4	4	-124	-1	-1	-130	-4	-6	35	4	6	47
156.426	0	95	138	28	163	163	37	96	148	64	150	157	30	3	5	-124	0	-2	-129	-5	-6	35	4	7	48
156.549	0	95	139	27	164	164	38	97	150	65	149	159	30	2	5	-124	-1	-2	-129	-5	-5	35	4	6	48
156.672	0	96	139	25	164	165	38	97	150	63	150	159	30	4	5	-122	0	-2	-129	-6	-6	35	4	6	49
156.795	0	97	140	29	164	163	37	96	150	64	151	160	30	4	6	-124	0	-1	-131	-5	-6	35	4	6	48
156.918	0	97	139	29	164	162	38	96	149	65	151	159	31	4	6	-126	0	-1	-130	-4	-6	35	4	6	46
157.041	0	96	140	29	164	164	39	96	149	65	151	159	31	4	5	-124	-1	-3	-130	-4	-6	35	4	7	46
157.164	0	96	140	28	164	163	39	96	150	65	151	158	30	4	6	-125	0	-2	-130	-5	-6	35	4	7	47
157.286	0	96	140	27	163	164	38	96	150	65	150	158	30	4	4	-125	-1	-2	-130	-5	-5	34	5	7	49
157.409	0	95	140	27	163	164	38	96	151	64	150	160	29	3	5	-125	-1	-2	-130	-5	-6	35	4	7	49
157.532	0	95	139	28	164	164	37	97	151	64	150	159	30	4	6	-123	0	-2	-130	-5	-6	36	4	7	49
157.655	0	96	140	28	163	161	39	97	150	65	151	159	30	4	5	-125	-1	-1	-131	-6	-6	36	4	6	47
157.778	0	96	139	28	164	159	38	96	149	65	151	159	30	4	5	-125	-1	-2	-132	-5	-6	36	3	6	47
157.901	0	96	140	28	163	163	39	97	151	65	149	158	30	4	6	-125	-1	-2	-130	-5	-6	35	4	7	47
158.024	0	97	140	28	163	164	38	97	151	65	150	159	30	4	4	-123	-1	-2	-130	-5	-6	35	3	7	48
158.147	0	96	140	27	164	164	38	97	152	64	150	159	29	4	6	-124	-1	-2	-130	-5	-6	34	5	6	49
158.269	0	96	140	29	164	164	37	98	151	65	149	158	29	3	6	-124	0	-2	-131	-5	-6	35	4	7	48
158.392	0	96	140	27	163	163	38	97	150	66	150	159	31	4	5	-125	0	0	-132	-4	-6	34	3	7	46
158.515	0	96	139	29	163	164	38	96	150	66	149	159	31	4	6	-125	0	-1	-130	-5	-6	34	4	6	47
158.638	0	96	140	28	163	163	38	97	151	65	150	158	30	4	6	-124	-1	-2	-131	-5	-5	35	4	7	47
158.761	0	97	140	28	163	164	38	96	151	64	150	159	30	4	5	-124	0	-2	-130	-5	-6	35	4	7	49
158.884	0	96	141	27	162	164	38	96	152	64	150	159	30	3	5	-124	-1	-2	-130	-5	-6	35	5	7	49
159.007	0	96	140	29	163	163	38	97	151	65	149	159	30	4	5	-123	0	-1	-130	-5	-7	35	4	7	47
159.13	0	96	140	28	163	162	35	97	150	65	149	158	34	4	6	-124	-1	-1	-126	-6	-6	34	4	7	49
159.252	0	96	140	29	163	162	39	97	150	65	149	158	30	3	5	-124	0	-2	-130	-5	-6	34	4	6	47
159.375	0	97	140	29	162	162	38	97	151	66	149	157	30	4	5	-124	-1	-3	-130	-6	-6	35	4	7	47
159.498	0	96	139	28	161	163	38	96	151	65	150	158	30	4	6	-124	-1	-2	-129	-5	-6	35	3	8	48
159.621	0	96	139	27	162	163	38	96	151	65	149	157	30	4	5	-124	0	-3	-130	-4	-5	34	4	7	49
159.744	0	97	139	29	163	162	37	96	151	64	149	158	30	4	5	-124	0	-2	-130	-4	-6	34	4	7	48
159.867	0	97	139	29	163	160	35	97	149	65	149	157	34	4	5	-124	-1	-2	-128	-5	-5	34	3	7	50
159.99	0	96	138	29	162	160	39	97	150	65	149	157	31	4	5	-124	0	-2	-129	-5	-6	33	5	6	46
160.113	0	96	139	29	162	160	38	97	150	66	149	156	30	4	6	-124	0	-2	-130	-5	-6	34	4	5	47
160.236	0	96	138	29	162	158	38	96	149	65	148	156	30	4	6	-124	0	-2	-131	-5	-6	33	4	6	47
160.358	0	97	139	28	162	160	38	96	150	65	149	156	30	4	6	-123	0	-1	-130	-5	-6	33	4	7	47
160.481	0	96	139	29	162	161	37	97	150	64	148	156	30	3	6	-123	-1	-1	-129	-5	-6	34	4	7	48
160.604	0	96	138	31	161	159	38	98	149	65	149	156	29	4	5	-123	0	-2	-131	-6	-6	34	4	6	46
160.727	0	95	137	28	161	158	39	96	147	64	147	155	30	4	6	-124	-1	-1	-130	-5	-6	33	4	6	46
160.85	0	95	135	29	159	158	39	96	146	64	147	155	31	3	5	-124	-1	-1	-130	-5	-5	33	4	6	46
160.973	0	95	136	28	160	159	38	96	147	64	147	153	31	4	5	-124	0	-2	-129	-5	-5	34	4	7	47
161.096	0	95	136	28	159	159	38	95	148	65	147	154	30	3	5	-123	0	-2	-129	-5	-6	34	4	6	48
161.219	0	96	138	28	161	159	38	95	149	64	146	154	29	3	5	-124	-1	-2	-130	-4	-6	33	4	7	49
161.341	0	95	138	29	160	160	37	96	149	64	147	154	29	4	5	-123	-1	-2	-129	-5	-5	34	4	7	49
161.464	0	95	137	29	161	156	38	96	149	64	147	154	30	4	5	-125	-1	0	-129	-5	-5	34	4	6	46
161.587	0	96	138	29	161	156	38	95	148	65	147	153	29	4	5	-124	-1	0	-130	-5	-6	34	3	6	46
161.71	0	95	138	29	159	158	38	97	149	64	147	152	30	3	5	-124	-1	-2	-130	-5	-6	33	4	7	47
161.833	0	95	137	29	159	158	38	96	149	64	147	153	30	4	5	-123	0	-2	-129	-5	-5	33	4	7	48
161.956	0	95	138	29	160	159	37	96	149	64	147	154	29	4	6	-123	-1	-2	-129	-5	-6	34	4	7	48
162.079	0	96	138	28	160	160	37	96	150	63	148	154	29	3	5	-123	0	-2	-130	-5	-6	33	4	8	48
162.202	0	96	138	30	161	158	38	97	149	64	148	153	29	4	5	-124	-1	-2	-130	-5	-6	34	4	7	47
[truncated: 1,385 more rows]

## Sheet: Add_info
Time	Marker	Accel_x	Accel_y	Accel_z	Gyro_x	Gyro_y	Gyro_z	Magnet_x	Magnet_y	Magnet_z	battery		ld_gain	pd_gain
[truncated: 2,704 more rows]
