# Supplementary material for: Charitable crowdfunding donation-intention estimation depending on emotional project images using fNIRS-based functional connectivity
Source: PLoS One. 2024 May 8;19(5):e0303144. doi: 10.1371/journal.pone.0303144 (PMC11078340; doi:10.1371/journal.pone.0303144)
Supplement: S1 File — (ZIP) [file pone.0303144.s001.zip › Some donation dataset/negative/subject11.xlsx]

## Sheet: D780
	SNR :	46	42	57	50	43	50	49	42	49	55	41	45	46	48	37
Time	Marker	ch1	ch2	ch3	ch4	ch5	ch6	ch7	ch8	ch9	ch10	ch11	ch12	ch13	ch14	ch15
0.24576	0	429	79	167	215	268	188	370	324	244	347	126	41	252	168	102
0.36864	0	429	79	167	215	268	188	370	324	244	347	126	41	252	168	102
0.49152	0	428	78	166	213	265	190	373	326	249	356	137	40	263	170	103
0.6144	0	433	76	167	212	260	194	370	323	250	368	152	39	259	175	107
0.73728	0	433	77	166	213	260	196	370	325	249	370	153	40	264	178	107
0.86016	0	431	75	166	213	260	198	372	331	249	372	152	40	265	178	104
0.98304	0	428	77	167	216	262	201	372	331	249	373	152	40	266	177	103
1.10592	0	430	77	164	212	257	199	370	324	247	371	151	38	265	177	102
1.2288	0	429	77	163	213	257	200	370	327	247	371	151	39	266	177	101
1.35168	0	426	78	164	214	258	201	374	333	248	372	151	39	266	176	101
1.47456	0	428	79	165	215	259	202	374	330	249	376	151	39	266	176	102
1.59744	0	431	78	164	216	261	203	373	326	248	372	154	39	269	176	102
1.72032	0	428	78	163	213	256	199	369	328	246	368	152	39	269	175	102
1.8432	0	428	77	164	213	257	200	372	333	247	371	154	39	269	175	101
1.96608	0	428	78	164	214	257	201	372	329	248	371	153	40	269	176	102
2.08896	0	428	79	164	216	261	203	373	325	249	373	154	40	270	176	102
2.21184	0	430	79	164	214	262	202	372	329	247	372	154	39	271	176	102
2.33472	0	428	77	163	212	256	199	371	330	247	369	154	39	270	175	102
2.4576	0	429	78	163	213	258	200	370	327	248	371	154	40	271	175	102
2.58048	0	431	77	164	214	260	202	372	324	248	372	155	39	271	176	103
2.70336	0	431	79	165	217	263	203	374	332	248	375	154	40	272	178	102
2.82624	0	430	78	165	216	261	202	374	332	247	374	155	40	273	176	102
2.94912	0	431	78	163	214	259	200	373	327	247	372	154	39	273	176	100
3.072	0	432	79	165	214	261	202	373	327	247	374	156	40	273	176	102
3.19488	0	431	78	165	216	261	202	375	332	249	376	155	39	273	177	101
3.31776	0	432	79	165	217	265	204	376	333	249	377	157	41	273	177	103
3.44064	0	434	79	164	216	262	203	373	327	249	372	156	39	273	175	102
3.56352	0	433	79	164	215	261	202	373	325	248	372	156	39	274	176	102
3.6864	0	432	78	165	216	264	203	375	333	249	374	156	40	273	176	103
3.80928	0	432	79	165	216	264	204	376	333	249	376	158	40	274	177	103
3.93216	0	436	80	165	218	267	206	376	327	251	375	158	40	275	176	103
4.05504	0	433	79	164	215	263	202	373	324	247	372	156	39	275	176	103
4.17792	0	434	80	165	217	264	204	376	331	249	375	157	39	275	177	103
4.3008	0	433	80	165	216	264	205	375	330	250	375	158	40	276	177	103
4.42368	0	437	80	165	218	266	207	376	326	251	377	159	40	276	177	103
4.54656	0	437	80	166	218	267	205	376	327	250	376	157	40	276	177	104
4.66944	0	433	80	165	217	264	203	376	331	249	376	158	40	276	177	103
4.79232	0	434	81	165	217	266	205	377	328	250	376	157	40	276	177	104
4.9152	0	437	80	166	219	267	205	375	325	251	375	159	40	277	177	104
5.03808	0	436	81	167	219	270	207	377	330	251	376	159	40	277	177	104
5.16096	0	435	81	165	215	265	204	374	331	249	373	158	40	277	177	104
5.28384	0	436	80	165	216	264	204	373	328	250	373	159	40	276	177	104
5.40672	0	437	79	165	217	265	204	374	325	250	373	160	40	278	177	103
5.5296	0	437	80	166	217	266	206	374	330	250	375	160	41	277	177	105
5.65248	0	429	81	166	218	269	207	376	333	250	376	159	41	277	178	104
5.77536	0	436	79	164	215	264	203	372	326	250	372	159	39	277	176	104
5.89824	0	437	80	165	216	266	204	372	324	249	372	158	41	276	176	103
6.02112	0	437	80	164	217	265	204	374	329	251	374	159	40	276	176	104
6.144	0	436	80	165	218	267	207	376	333	251	376	160	40	278	177	105
6.26688	0	437	80	166	218	267	205	374	325	251	373	159	40	276	177	104
6.38976	0	438	80	165	216	264	202	372	323	249	372	158	40	277	175	103
6.51264	0	435	80	165	216	265	202	373	329	249	373	158	40	276	177	104
6.63552	0	435	80	165	217	266	204	374	331	251	374	158	40	275	176	104
6.7584	0	439	80	166	218	268	207	374	326	252	375	160	40	276	176	104
6.88128	0	438	80	165	217	264	203	371	323	249	372	157	39	277	176	103
7.00416	0	436	80	164	216	263	202	373	328	250	373	158	40	276	177	104
7.12704	0	435	79	165	217	265	204	374	328	250	373	159	40	276	176	104
7.24992	0	432	80	165	218	267	205	374	324	251	374	159	39	277	177	103
7.3728	0	438	80	166	219	267	205	374	325	250	375	159	40	277	176	103
7.49568	0	436	79	165	217	263	202	373	328	249	372	157	40	276	176	104
7.61856	0	436	79	165	217	264	203	373	326	250	372	159	40	275	176	104
7.74144	0	438	79	165	217	264	204	372	322	250	373	157	40	274	176	103
7.86432	0	439	79	166	219	266	204	376	325	250	374	159	40	276	176	103
7.9872	0	436	80	165	218	265	203	374	329	250	374	158	40	275	176	104
8.11008	0	436	79	165	216	261	202	371	325	250	373	158	39	274	177	104
8.23296	0	438	80	164	217	263	203	372	322	250	373	157	40	274	176	103
8.35584	0	436	79	165	217	265	202	374	325	250	373	158	39	274	177	103
8.47872	0	437	80	166	218	267	204	376	330	251	375	157	40	276	176	104
8.6016	0	436	79	164	216	263	202	372	324	249	372	157	40	274	176	103
8.72448	0	437	79	164	216	262	201	371	320	248	372	157	40	273	176	103
8.84736	0	436	78	164	216	262	201	372	325	248	372	156	39	274	176	102
8.97024	0	429	79	164	218	263	202	375	329	249	374	157	40	274	176	103
9.09312	0	437	80	165	218	266	203	374	324	251	374	159	40	275	177	103
9.216	0	436	79	164	216	261	200	369	320	248	371	156	39	274	177	103
9.33888	0	435	79	164	215	262	200	371	324	247	372	156	39	273	177	103
9.46176	0	433	79	164	215	261	200	372	327	248	371	156	39	272	175	103
9.58464	0	436	78	164	216	262	202	372	322	249	372	156	39	273	177	103
9.70752	0	436	79	165	217	264	202	371	322	249	372	157	40	272	177	103
9.8304	0	433	78	163	215	260	198	370	324	247	370	155	39	272	176	103
9.95328	0	433	78	164	214	261	200	371	326	248	371	155	39	272	176	103
10.0762	0	437	79	164	215	260	200	371	320	248	370	155	40	272	176	102
10.199	0	435	79	164	216	261	201	373	321	248	373	156	40	272	176	103
10.3219	0	434	79	165	218	264	201	373	325	247	372	155	40	273	176	102
10.4448	0	433	78	163	216	259	199	372	323	247	370	154	39	271	175	103
10.5677	0	430	78	165	217	259	200	371	318	249	371	154	39	271	176	102
10.6906	0	435	79	164	217	261	200	373	319	247	372	156	40	271	176	103
10.8134	0	434	79	164	220	263	201	376	325	248	374	155	40	273	176	102
10.9363	0	433	78	165	218	262	200	374	322	247	373	155	39	272	176	103
11.0592	0	436	78	163	216	258	199	372	317	247	371	155	40	272	176	103
11.1821	0	435	78	164	217	261	199	373	319	246	372	154	39	272	176	103
11.305	0	432	78	164	218	261	200	375	325	248	373	155	39	271	177	102
11.4278	0	433	79	165	219	264	202	375	323	249	374	156	39	271	176	103
11.5507	0	435	78	164	218	261	200	372	316	247	371	154	39	272	177	103
11.6736	0	434	78	164	215	258	198	372	319	246	370	155	38	272	176	103
11.7965	0	430	77	164	217	259	199	373	324	247	371	155	39	271	176	103
11.9194	0	433	78	164	218	261	201	374	321	247	372	155	39	271	176	103
12.0422	0	434	78	164	220	264	201	375	318	248	373	156	40	271	177	103
12.1651	0	432	78	165	217	260	199	373	320	247	371	154	39	272	176	102
12.288	0	425	77	163	217	259	198	374	323	246	371	154	39	271	177	103
12.4109	0	433	77	163	217	260	199	373	318	248	372	155	39	271	176	102
12.5338	0	435	77	164	218	261	200	374	316	248	373	154	39	270	177	102
12.6566	0	434	79	165	221	262	202	376	321	248	374	156	40	271	177	103
12.7795	0	431	77	164	217	260	199	374	323	247	372	154	40	270	176	103
12.9024	0	433	77	163	218	258	198	372	317	246	371	155	39	270	176	103
13.0253	0	434	77	165	218	259	199	372	315	247	371	155	39	271	176	102
13.1482	0	433	77	165	218	261	199	375	321	247	373	155	39	271	176	103
13.271	0	433	78	164	220	262	202	376	322	249	374	156	39	271	177	104
13.3939	0	434	77	164	217	259	199	373	316	248	371	155	39	270	176	102
13.5168	0	433	77	164	217	259	199	372	314	247	371	154	39	271	176	102
13.6397	0	432	77	164	218	259	199	374	320	247	371	154	39	271	177	104
13.7626	0	431	78	164	218	260	200	375	322	248	374	156	40	270	176	103
13.8854	0	428	78	165	220	264	202	373	316	249	373	156	39	270	177	103
14.0083	0	434	76	164	217	259	198	371	316	246	370	155	40	270	175	102
14.1312	0	432	76	164	218	259	198	373	321	247	370	155	39	269	176	103
14.2541	0	431	78	164	216	259	199	373	319	248	372	155	39	271	177	103
14.377	0	434	79	165	219	261	201	373	315	248	372	155	39	270	176	102
14.4998	0	434	78	165	218	263	202	374	318	248	373	156	40	270	177	102
14.6227	0	430	77	164	216	258	197	373	321	247	371	155	39	270	175	102
14.7456	0	431	77	164	217	259	198	373	318	249	371	155	39	270	176	103
14.8685	0	433	78	163	217	260	199	372	314	248	371	154	38	270	176	102
14.9914	0	433	77	164	217	260	199	374	317	248	372	156	40	271	176	102
15.1142	0	432	79	165	220	263	201	375	324	249	374	156	39	271	176	103
15.2371	0	432	77	163	217	259	198	372	317	248	369	154	39	270	176	103
15.36	0	433	77	164	217	259	198	371	314	248	369	154	39	269	176	102
15.4829	0	433	76	163	217	259	198	372	317	248	370	155	38	270	177	102
15.6058	0	432	78	164	218	262	200	375	323	249	372	155	40	270	177	103
15.7286	0	433	77	164	218	264	202	372	319	250	371	155	40	269	176	103
15.8515	0	434	78	163	218	259	199	373	315	248	372	154	38	270	177	102
15.9744	0	431	77	163	214	262	197	365	319	247	362	152	40	266	179	103
16.0973	0	424	76	163	212	258	198	364	322	247	363	155	38	270	178	104
16.2202	0	431	76	165	218	263	200	371	317	250	369	155	39	271	179	103
16.343	0	432	77	164	217	263	201	369	316	249	367	156	39	271	179	104
16.4659	0	430	77	162	216	259	197	368	319	247	366	154	39	270	178	105
16.5888	0	430	76	164	216	259	198	370	320	248	368	154	39	271	177	105
16.7117	0	433	77	164	216	261	199	371	315	248	368	155	39	270	177	103
16.8346	0	433	77	164	218	262	200	372	315	248	371	155	39	271	177	104
16.9574	0	433	77	165	220	265	201	375	322	248	372	156	40	270	178	104
17.0803	0	431	77	164	216	258	198	371	319	248	369	153	39	269	176	104
17.2032	0	428	77	163	217	260	199	370	313	248	369	154	39	271	176	103
17.3261	0	434	77	163	216	261	198	371	314	248	370	155	39	270	176	103
17.449	0	432	76	164	218	261	200	374	322	249	371	155	40	271	176	103
17.5718	0	432	78	165	220	263	201	376	320	250	372	155	39	270	177	104
17.6947	0	433	76	163	218	259	199	371	313	249	368	153	40	271	175	103
17.8176	0	433	76	163	217	259	198	372	314	248	369	154	40	269	175	103
17.9405	0	429	76	163	217	260	199	372	321	248	369	153	39	269	176	103
18.0634	0	431	77	164	217	261	199	373	318	250	371	155	40	269	177	104
18.1862	0	433	78	164	219	263	202	372	315	250	370	154	39	271	176	102
18.3091	0	431	77	164	215	258	197	371	316	248	367	154	39	269	176	103
18.432	0	431	76	163	215	258	198	370	320	248	368	154	40	269	176	103
18.5549	0	430	78	163	216	260	198	369	317	249	368	154	39	270	176	103
18.6778	0	433	79	163	213	261	199	366	314	249	367	156	39	269	175	103
18.8006	0	433	78	164	215	262	200	368	319	248	368	154	39	270	175	103
18.9235	0	424	77	163	213	259	196	367	319	248	367	153	39	269	175	103
19.0464	1	431	77	164	214	259	198	367	315	248	367	154	40	270	175	103
19.1693	0	434	76	164	215	259	199	367	313	248	368	153	39	269	176	102
19.2922	0	432	77	164	215	261	199	370	319	249	370	154	40	269	176	103
19.415	0	426	77	164	216	262	199	370	321	249	368	154	39	268	176	103
19.5379	0	432	77	162	213	257	197	366	314	249	365	153	39	268	175	102
19.6608	0	433	76	163	214	258	198	366	313	247	366	153	39	269	176	101
19.7837	0	431	77	164	214	259	197	366	319	248	367	154	39	269	177	102
19.9066	0	431	77	164	215	261	200	369	321	250	369	153	40	268	176	103
20.0294	0	433	77	164	214	261	199	367	315	249	367	154	39	268	176	102
20.1523	0	433	76	162	211	257	196	364	313	247	365	152	39	268	176	101
20.2752	0	431	77	164	213	259	197	366	319	247	366	152	39	269	175	102
20.3981	0	430	77	164	213	258	197	367	320	248	367	154	39	268	175	102
20.521	0	428	77	164	215	261	199	367	315	249	368	154	38	268	176	102
20.6438	0	432	77	164	215	260	199	365	315	247	367	153	40	269	176	102
20.7667	0	431	75	163	212	257	196	366	320	247	366	153	38	269	174	102
20.8896	0	429	76	163	213	258	198	366	319	247	366	152	39	268	175	101
21.0125	0	432	77	164	214	258	198	365	315	248	367	154	39	268	176	102
21.1354	0	433	78	164	215	261	200	368	317	248	368	154	39	270	175	101
21.2582	0	431	76	163	213	259	198	367	320	247	366	153	40	269	176	102
21.3811	0	431	76	163	213	259	197	366	318	247	366	153	39	269	175	102
21.504	0	432	76	163	213	259	198	365	314	248	366	153	39	268	176	101
21.6269	0	433	77	163	214	259	198	368	318	247	368	154	39	269	176	101
21.7498	0	431	77	164	215	263	200	368	323	247	370	154	39	270	176	103
21.8726	0	431	76	164	212	258	197	365	318	247	365	154	38	270	176	102
21.9955	0	433	77	163	213	258	199	366	314	247	366	153	38	269	175	101
22.1184	0	432	76	163	213	259	197	367	318	246	366	153	39	269	176	102
22.2413	0	431	78	164	213	260	199	369	323	248	368	154	40	270	176	103
22.3642	0	434	77	165	215	262	200	369	320	248	369	155	40	270	178	102
22.487	0	432	76	162	212	258	199	365	315	247	365	153	39	270	177	102
22.6099	0	432	76	162	212	259	197	367	319	247	367	153	39	270	176	102
22.7328	0	425	76	164	213	259	197	368	322	247	368	154	39	270	177	102
22.8557	0	432	77	164	213	260	199	368	319	249	368	154	39	271	177	102
22.9786	0	434	78	165	216	263	202	369	317	249	369	155	40	271	177	101
23.1014	0	432	77	164	213	259	198	367	321	247	367	153	39	272	177	103
23.2243	0	431	77	164	212	258	199	369	322	247	367	153	39	270	177	102
23.3472	0	434	77	163	213	260	198	367	318	248	368	154	39	271	176	102
23.4701	0	433	77	165	214	262	200	369	317	248	369	154	39	271	177	102
23.593	0	433	79	164	213	265	202	367	324	249	369	155	40	272	178	102
23.7158	0	432	79	164	211	261	199	368	324	248	367	154	39	271	178	103
23.8387	0	434	77	164	211	260	199	367	320	248	368	153	39	270	177	102
23.9616	0	434	77	164	214	261	200	369	319	246	368	154	39	272	176	102
24.0845	0	434	77	164	214	262	201	370	326	247	370	154	39	272	179	103
24.2074	0	433	78	165	216	264	202	373	326	248	371	155	39	272	178	103
24.3302	0	430	77	165	214	261	201	369	319	248	369	155	39	272	176	102
24.4531	0	434	78	163	214	260	199	369	319	246	369	155	39	272	178	101
24.576	0	434	78	165	214	262	200	370	325	247	370	155	39	272	177	102
24.6989	0	434	78	164	215	264	202	372	324	249	371	156	39	272	178	103
24.8218	0	430	79	165	217	265	204	372	320	249	372	156	39	272	178	103
24.9446	0	435	78	165	215	261	200	370	320	247	369	156	39	273	177	102
25.0675	0	435	78	164	214	263	200	373	325	248	370	154	39	272	178	103
25.1904	0	433	79	164	215	262	200	372	322	250	371	156	40	273	178	103
25.3133	0	438	79	167	217	265	202	372	319	250	373	157	40	273	178	103
25.4362	0	437	79	165	217	266	203	372	321	248	372	155	40	275	178	104
25.559	0	433	78	165	215	261	200	372	324	249	370	155	40	274	177	103
25.6819	0	436	78	165	215	262	201	372	322	250	372	156	40	274	178	104
25.8048	0	437	79	165	216	264	202	372	319	249	372	156	40	275	179	103
25.9277	0	437	79	166	217	267	202	373	322	250	373	157	40	274	179	104
26.0506	0	429	79	165	216	266	203	374	326	250	373	158	40	276	179	104
26.1734	0	436	79	164	215	262	199	372	321	249	371	156	39	275	178	103
26.2963	0	437	78	165	215	264	201	372	318	250	370	157	39	274	178	103
26.4192	0	436	78	165	215	263	202	372	322	249	372	156	40	274	178	105
26.5421	0	430	79	166	218	267	203	376	327	251	374	158	40	275	179	104
26.665	0	436	80	166	217	267	202	373	321	249	372	157	39	275	178	104
26.7878	0	436	79	164	214	262	200	370	317	250	371	155	40	275	179	103
26.9107	0	436	79	164	215	263	201	371	322	249	371	156	40	276	179	104
27.0336	0	434	79	166	216	264	202	373	325	250	373	157	39	275	178	104
27.1565	0	437	80	166	217	267	204	374	321	252	374	158	40	276	178	104
27.2794	0	437	79	166	217	266	203	372	319	250	373	158	40	276	179	104
27.4022	0	435	78	165	217	263	199	372	322	249	372	156	40	275	179	104
27.5251	0	434	79	166	217	266	201	373	324	251	373	156	40	275	178	105
27.648	0	437	78	165	216	263	201	373	320	251	373	157	40	275	179	104
27.7709	0	437	80	165	217	267	203	374	319	251	375	158	39	276	178	104
27.8938	0	436	80	165	216	265	201	373	323	250	373	157	40	276	179	104
28.0166	0	434	79	164	216	263	200	373	323	250	372	157	40	275	178	104
28.1395	0	431	79	166	216	264	201	372	319	250	372	157	39	276	178	103
28.2624	0	436	79	165	216	265	202	373	319	250	373	157	41	275	179	103
28.3853	0	436	80	166	218	267	204	376	325	251	375	157	40	276	178	104
28.5082	0	434	80	165	217	264	201	374	323	250	372	157	39	276	178	104
28.631	0	430	79	165	215	263	200	372	317	250	371	157	40	275	178	103
28.7539	0	437	79	166	217	265	201	373	319	249	372	157	39	276	179	104
28.8768	0	434	79	165	216	266	202	375	325	251	375	157	41	275	179	104
28.9997	0	435	81	166	219	267	203	376	324	252	375	157	41	275	178	104
29.1226	0	436	80	166	217	265	203	372	318	251	372	157	39	276	178	104
29.2454	0	437	79	164	215	263	200	372	319	248	372	156	40	275	177	104
29.3683	0	435	80	165	215	264	201	373	325	250	373	157	40	275	178	103
29.4912	0	435	80	165	217	265	202	375	322	251	374	158	41	276	179	104
29.6141	0	437	80	167	218	267	203	375	320	251	375	157	40	276	178	104
29.737	0	436	80	166	218	266	203	374	321	249	373	157	40	276	179	104
29.8598	0	428	79	164	216	263	201	374	324	250	373	156	40	276	177	104
29.9827	0	436	79	165	216	265	201	374	321	250	373	157	40	275	179	104
30.1056	0	437	79	165	217	265	202	374	317	250	374	157	39	277	178	104
30.2285	0	437	80	166	218	267	203	376	322	250	376	158	41	277	178	105
30.3514	0	429	80	167	218	267	203	377	325	251	374	157	39	276	178	104
30.4742	0	436	79	165	216	263	201	374	320	250	373	156	39	276	178	104
30.5971	0	437	79	166	218	264	203	374	317	250	372	157	40	276	179	103
30.72	0	436	79	165	218	266	203	377	322	250	374	157	41	277	178	105
30.8429	0	435	80	166	219	268	205	378	326	251	376	158	41	277	179	104
30.9658	0	437	80	166	219	268	204	376	320	250	375	157	41	277	180	104
31.0886	0	437	78	165	216	264	202	374	317	250	373	158	39	277	179	104
31.2115	0	435	79	166	217	264	204	376	323	251	374	157	40	277	178	104
31.3344	0	434	80	166	217	266	203	377	325	251	375	158	40	278	179	104
31.4573	0	438	80	166	219	267	205	378	321	252	376	158	40	278	179	104
31.5802	0	439	81	166	221	270	206	378	321	252	377	158	40	277	179	104
31.703	0	437	79	164	217	264	202	376	323	248	373	157	39	277	178	105
31.8259	0	434	79	165	218	265	202	376	324	251	376	158	40	277	178	104
31.9488	0	433	79	166	219	265	203	376	319	251	374	158	40	277	179	104
32.0717	0	438	80	166	220	267	204	377	319	251	376	156	39	278	179	104
32.1946	0	437	80	167	221	269	205	379	327	251	379	157	40	277	179	104
32.3174	0	434	80	165	218	264	203	377	324	251	375	157	39	277	178	105
32.4403	0	432	79	165	217	264	203	375	318	252	374	157	40	277	178	104
32.5632	0	436	79	165	218	265	203	375	320	250	375	157	40	275	178	104
32.6861	0	435	79	166	219	266	203	377	326	251	376	158	40	276	179	104
32.809	0	436	80	166	219	269	205	378	324	252	377	158	41	277	178	104
32.9318	0	437	79	166	218	267	204	375	319	251	373	157	41	276	178	103
33.0547	0	437	79	164	217	262	202	374	319	249	373	156	39	276	178	104
33.1776	0	434	78	164	217	264	202	375	325	250	375	156	39	276	177	104
33.3005	0	433	79	165	218	264	202	375	322	252	376	157	40	276	178	103
33.4234	0	438	80	165	220	267	204	376	319	251	376	158	41	276	178	103
33.5462	0	435	79	166	219	266	203	375	321	249	374	157	40	276	177	103
33.6691	0	427	78	164	217	263	201	374	323	250	373	157	40	274	177	103
33.792	0	434	78	165	216	264	201	374	320	250	373	156	40	275	178	104
33.9149	0	436	78	165	218	263	202	373	317	250	374	156	39	274	178	104
34.0378	0	436	78	166	219	267	203	375	322	251	375	157	40	275	178	103
34.1606	0	427	78	165	217	264	201	375	324	250	373	157	40	276	177	104
34.2835	0	435	78	164	217	262	200	372	320	249	372	156	39	274	177	103
34.4064	0	434	77	165	217	262	201	372	316	250	372	155	39	273	178	103
34.5293	0	434	78	166	216	262	201	373	321	249	372	156	40	273	177	103
34.6522	0	427	79	165	219	264	202	375	325	251	375	157	40	274	177	104
34.775	0	434	79	166	217	263	202	371	320	249	372	156	40	275	177	104
34.8979	0	433	76	164	216	260	199	368	316	248	370	156	39	273	176	103
35.0208	0	432	78	165	215	260	198	370	321	248	371	154	40	273	176	103
35.1437	0	431	77	165	216	261	199	372	324	248	372	155	39	273	177	104
35.2666	0	435	78	165	217	263	201	372	319	250	372	156	40	273	178	103
35.3894	0	434	78	165	217	264	202	370	318	248	371	156	39	273	177	103
35.5123	0	431	77	164	215	259	198	370	320	247	370	154	40	272	177	104
35.6352	0	430	77	164	215	260	199	371	322	248	371	155	39	272	176	103
35.7581	0	433	77	164	215	261	199	369	318	248	370	155	39	273	177	103
35.881	0	434	78	164	217	262	201	371	318	248	371	156	40	272	177	103
36.0038	0	432	78	165	218	263	201	371	323	247	373	155	39	273	177	104
36.1267	0	430	76	164	215	260	197	369	322	247	370	154	38	272	177	104
36.2496	0	428	78	164	216	260	199	368	317	247	369	154	38	272	177	103
36.3725	0	433	77	164	215	260	199	369	318	246	370	154	39	273	177	103
36.4954	0	432	77	165	217	262	201	372	324	248	373	154	40	272	178	104
36.6182	0	432	78	166	216	263	201	370	322	247	372	155	39	273	177	104
36.7411	0	427	77	165	216	259	198	369	316	246	370	154	39	273	177	103
36.864	0	433	77	164	215	259	198	369	319	246	371	154	39	273	178	103
36.9869	0	432	77	165	215	261	199	370	324	246	371	155	40	273	178	103
37.1098	0	432	78	165	217	262	200	372	323	248	373	155	39	274	179	104
37.2326	0	434	77	165	218	264	203	371	319	247	372	156	40	273	178	104
37.3555	0	434	77	163	215	260	198	370	319	247	369	154	40	273	178	102
37.4784	0	431	76	164	215	260	198	370	324	246	371	154	39	273	177	103
37.6013	0	432	77	165	214	261	199	370	321	247	371	155	39	272	178	104
37.7242	0	435	78	165	215	261	201	370	318	248	370	155	40	273	178	103
37.847	0	434	79	166	218	264	202	373	323	247	374	155	39	275	179	103
37.9699	0	432	77	165	215	260	200	370	324	246	371	155	39	274	179	103
38.0928	0	433	78	165	215	260	199	371	320	247	370	155	39	273	179	104
38.2157	0	434	77	164	214	260	200	368	318	246	370	154	40	274	179	103
38.3386	0	435	77	164	216	262	201	372	323	245	371	155	39	274	179	104
38.4614	0	433	79	166	217	264	202	374	328	248	375	156	40	275	179	104
38.5843	0	434	78	165	217	263	200	371	322	247	372	155	39	275	179	104
38.7072	0	433	77	165	215	261	200	369	318	245	369	155	39	274	179	104
38.8301	0	434	78	165	215	261	201	370	322	245	371	155	40	274	179	104
38.953	0	434	78	165	216	264	201	372	326	247	373	156	39	274	179	104
39.0758	0	436	79	165	217	266	203	373	322	248	374	156	39	275	180	104
39.1987	0	436	78	166	216	264	203	372	320	246	371	156	40	274	179	104
39.3216	0	434	78	165	214	261	200	372	322	245	371	155	40	275	179	105
39.4445	0	433	78	165	215	263	201	371	326	247	373	155	40	275	178	104
39.5674	0	437	78	165	216	264	202	372	321	247	372	156	40	275	179	104
39.6902	0	437	79	165	218	266	204	374	321	247	375	157	39	277	180	104
39.8131	0	437	79	165	218	266	203	373	327	246	374	156	39	277	179	105
39.936	0	433	77	166	216	261	200	372	325	246	372	156	39	276	179	105
40.0589	0	438	77	165	216	263	202	372	320	246	371	157	39	276	179	105
40.1818	0	436	78	165	215	264	201	372	320	246	372	156	40	276	179	104
40.3046	0	436	78	166	218	266	203	374	327	246	375	156	41	276	180	105
40.4275	0	435	79	166	218	267	204	374	327	247	375	157	40	277	180	105
40.5504	0	430	77	164	214	262	201	370	319	246	371	156	39	276	179	104
40.6733	0	436	77	165	216	261	201	371	320	244	372	155	40	276	178	104
40.7962	0	435	78	166	216	263	202	372	326	246	374	156	40	276	179	105
40.919	0	435	78	166	217	266	204	375	324	247	375	156	39	277	180	105
41.0419	0	438	79	167	218	268	205	375	321	247	374	156	40	276	180	105
41.1648	0	437	77	165	216	264	201	372	320	245	372	155	40	277	179	105
41.2877	0	435	78	166	216	262	201	372	326	244	372	155	39	276	179	105
41.4106	0	435	77	166	216	263	201	373	323	245	372	156	40	277	179	105
41.5334	0	438	79	165	217	265	203	374	319	246	374	156	40	277	179	105
41.6563	0	437	79	166	218	267	204	374	323	246	376	157	39	277	179	104
41.7792	0	434	78	166	216	264	200	373	325	245	373	156	39	277	180	105
41.9021	0	437	78	165	216	263	202	372	322	246	373	156	40	276	180	105
42.025	0	436	78	166	217	264	202	372	318	245	373	156	40	278	180	105
42.1478	0	436	79	167	216	266	202	375	324	245	374	155	40	278	179	105
42.2707	0	430	80	166	219	269	204	377	328	246	377	157	39	278	179	105
42.3936	0	436	78	166	217	264	202	373	322	246	373	156	40	278	180	105
42.5165	0	436	77	165	215	262	201	372	317	244	372	155	39	277	179	104
42.6394	0	435	78	166	216	263	202	372	321	244	373	156	40	277	179	105
42.7622	0	429	79	166	217	265	202	373	326	247	375	156	39	277	180	105
42.8851	0	437	79	168	218	268	204	375	322	248	376	157	39	277	180	105
43.008	0	438	78	166	217	266	202	372	319	245	373	156	40	277	179	105
43.1309	0	436	77	165	215	263	199	372	322	244	373	155	39	277	179	105
43.2538	0	428	78	165	217	263	202	373	324	246	373	155	40	276	180	106
43.3766	0	437	79	166	217	264	202	372	320	246	374	156	40	277	180	104
43.4995	0	437	79	167	217	267	203	373	320	246	374	156	39	277	180	104
43.6224	0	435	79	166	218	267	203	373	324	246	375	156	41	278	181	105
43.7453	0	433	78	166	216	263	200	371	324	246	372	156	40	277	180	106
43.8682	0	437	78	165	216	264	201	371	319	246	371	156	40	276	180	105
43.991	0	438	79	165	216	265	201	371	319	245	371	156	40	277	179	105
44.1139	0	436	79	167	216	266	203	375	324	246	375	156	40	277	180	106
44.2368	0	436	80	167	218	268	203	375	325	247	375	157	40	278	180	106
44.3597	0	431	77	165	216	263	202	370	318	246	371	156	40	277	180	105
44.4826	0	437	78	166	216	265	201	371	318	246	372	156	40	277	180	104
44.6054	0	436	78	166	216	263	202	373	324	246	373	155	39	277	180	105
44.7283	0	434	79	166	217	265	203	375	325	247	374	157	40	278	179	105
44.8512	0	431	80	166	218	267	205	373	320	247	375	157	41	278	180	105
44.9741	0	436	78	164	215	263	200	370	318	244	372	154	40	278	180	105
45.097	11	435	78	166	215	264	201	372	324	245	372	156	40	276	179	105
45.2198	0	434	78	166	216	264	202	373	322	246	372	156	39	276	179	104
45.3427	0	437	79	165	216	265	203	373	318	248	373	156	39	277	180	105
45.4656	0	436	78	166	218	267	204	374	322	246	374	157	40	276	179	105
45.5885	0	431	79	165	212	266	200	368	325	245	370	158	40	276	179	105
45.7114	0	433	79	164	209	264	201	361	324	246	362	155	39	272	179	106
45.8342	0	435	79	165	212	263	201	365	318	246	367	157	40	274	178	104
45.9571	0	434	78	165	214	265	202	369	322	246	370	156	39	275	179	105
46.08	0	428	79	166	216	268	204	372	327	246	373	157	40	276	179	105
46.2029	0	434	77	164	213	261	201	368	321	245	369	157	39	275	178	105
46.3258	0	435	77	165	213	263	201	368	317	246	368	155	40	274	179	104
46.4486	0	434	78	165	214	262	201	368	321	245	371	155	39	274	179	105
46.5715	0	427	77	165	214	264	202	371	326	248	372	156	39	274	179	104
46.6944	0	435	79	166	216	266	203	371	322	248	372	157	40	275	180	105
46.8173	0	434	77	166	215	263	201	367	318	245	369	155	40	274	179	105
46.9402	0	433	77	164	214	261	200	369	322	244	369	156	38	274	179	105
47.063	0	427	77	164	214	263	202	369	326	245	370	156	40	273	179	104
47.1859	0	434	77	166	214	263	201	369	323	247	371	156	39	274	178	104
47.3088	0	435	78	167	216	265	203	370	320	247	372	157	40	275	178	104
47.4317	0	434	78	165	215	261	200	369	323	244	369	156	39	274	179	104
47.5546	0	432	78	165	214	261	198	368	322	245	369	155	39	274	179	105
47.6774	0	434	77	165	214	261	200	367	318	245	368	156	40	274	178	104
47.8003	0	435	78	165	215	262	200	368	318	245	369	155	39	274	179	104
47.9232	0	435	78	165	216	264	201	371	324	246	372	156	39	274	179	104
48.0461	0	431	78	165	215	261	199	369	323	244	369	155	39	275	178	104
48.169	0	429	77	164	214	260	199	368	317	245	368	155	40	274	179	103
48.2918	0	435	78	166	214	261	199	366	317	244	368	156	39	274	179	104
48.4147	0	433	78	166	215	263	199	369	324	245	369	156	38	275	179	105
48.5376	0	433	78	165	216	264	202	371	323	247	372	156	40	274	179	105
48.6605	0	430	77	166	215	259	200	366	317	245	368	155	38	274	178	105
48.7834	0	434	77	165	215	259	199	368	317	245	368	156	39	273	179	104
48.9062	0	432	77	165	214	262	199	369	325	245	369	156	39	274	180	104
49.0291	0	432	76	165	215	262	201	368	323	246	369	156	40	274	180	105
49.152	0	437	78	165	217	266	203	370	321	246	371	156	39	274	180	104
49.2749	0	434	78	164	214	260	200	367	320	243	367	154	39	273	179	104
49.3978	0	431	77	165	215	261	200	369	325	244	369	155	39	274	180	105
49.5206	0	431	77	165	215	261	200	368	322	245	369	155	40	274	179	104
49.6435	0	435	78	166	216	263	201	368	318	245	369	155	38	274	180	104
49.7664	0	434	79	166	216	264	201	368	321	245	369	156	39	274	180	105
49.8893	0	431	77	164	214	259	198	368	323	243	367	155	40	274	179	105
50.0122	0	433	77	164	214	261	199	367	321	245	368	156	39	274	180	105
50.135	0	434	77	165	214	262	200	366	317	245	368	155	39	274	180	104
50.2579	0	435	79	166	216	263	201	369	320	246	370	155	39	273	179	105
50.3808	0	427	78	165	215	263	200	369	324	244	369	155	39	274	178	104
50.5037	0	434	77	164	214	259	199	366	319	244	366	154	39	273	179	104
50.6266	0	434	77	165	214	260	200	366	317	244	367	155	39	273	179	105
50.7494	0	435	78	164	215	261	199	368	321	245	368	155	39	274	179	105
50.8723	0	428	78	166	216	263	201	369	325	246	369	155	39	274	180	105
50.9952	0	433	76	165	214	260	198	366	318	244	367	154	39	273	178	104
51.1181	0	435	76	164	213	260	198	365	315	243	367	154	39	272	178	104
51.241	0	434	77	164	213	260	198	367	320	243	368	154	39	273	178	105
51.3638	0	427	77	166	213	261	200	369	323	245	370	154	39	273	178	105
51.4867	0	434	77	166	214	261	200	366	318	244	367	154	39	273	179	105
51.6096	0	434	77	164	212	257	197	363	314	243	365	153	38	273	178	104
51.7325	0	432	76	165	212	259	197	364	320	243	365	153	39	272	178	104
51.8554	0	432	76	165	213	258	197	366	321	244	367	153	39	273	178	105
51.9782	0	434	77	165	213	260	200	366	318	245	367	153	39	272	179	104
52.1011	0	433	77	164	212	260	198	363	316	243	365	153	39	272	178	104
52.224	0	431	77	165	210	257	195	364	320	242	364	153	39	272	177	104
52.3469	0	430	76	164	212	257	196	364	321	244	365	152	39	272	178	104
52.4698	0	433	76	164	212	258	197	363	316	244	365	154	39	272	178	104
52.5926	0	432	77	165	214	260	199	365	317	244	367	153	38	272	178	104
52.7155	0	431	77	164	213	257	196	364	319	242	365	153	39	272	177	104
52.8384	0	429	77	163	211	256	196	363	319	243	363	153	38	272	177	104
52.9613	0	426	76	164	211	258	196	362	314	243	365	152	38	271	177	103
53.0842	0	433	77	163	212	259	197	364	317	242	365	153	39	271	178	104
53.207	0	431	77	165	213	261	198	366	321	243	366	152	39	271	178	104
53.3299	0	430	76	164	211	257	195	363	318	242	364	152	38	272	177	104
53.4528	0	432	77	162	211	256	196	362	314	243	364	152	38	271	177	103
53.5757	0	432	76	164	211	256	196	363	316	242	364	152	38	271	177	103
53.6986	0	429	77	164	211	259	197	365	323	243	366	152	39	271	178	104
53.8214	0	429	78	165	212	260	197	364	319	243	366	153	38	271	178	104
53.9443	0	431	76	164	210	255	195	360	313	242	362	151	38	270	177	103
54.0672	0	431	76	164	210	256	195	362	316	243	363	152	39	270	177	103
54.1901	0	430	77	163	210	257	196	364	321	243	365	152	38	271	177	104
54.313	0	430	76	165	212	259	197	365	319	245	367	153	39	272	178	103
54.4358	0	433	77	164	213	258	198	363	315	243	364	152	39	271	177	103
54.5587	0	430	76	163	210	256	194	361	316	243	363	152	38	270	177	103
54.6816	0	423	76	164	211	256	194	364	320	243	363	151	38	270	176	103
54.8045	0	430	77	163	211	256	196	361	317	245	363	152	39	270	177	103
54.9274	0	430	78	165	212	259	197	363	314	244	365	153	39	270	178	103
55.0502	0	430	77	164	213	260	198	364	320	243	365	152	40	270	178	103
55.1731	0	423	77	163	210	256	195	363	320	244	362	152	39	270	176	103
55.296	0	429	76	163	211	256	195	362	315	244	363	152	38	270	177	103
55.4189	0	431	77	164	211	256	195	362	314	244	363	152	39	270	178	103
55.5418	0	430	78	165	212	259	197	365	319	244	365	152	38	269	177	104
55.6646	0	429	77	166	213	260	198	367	322	245	366	153	39	269	176	103
55.7875	0	431	77	163	212	256	195	362	314	245	363	154	38	269	176	102
55.9104	0	430	77	164	211	257	195	363	313	243	363	153	38	270	177	102
56.0333	0	429	77	165	211	258	196	364	319	244	365	154	38	270	177	103
56.1562	0	429	77	165	213	259	197	366	321	245	367	154	39	269	177	103
56.279	0	426	78	165	214	261	198	364	316	245	366	154	39	269	177	103
56.4019	0	432	75	164	212	255	195	363	314	243	363	153	40	270	176	102
56.5248	0	429	76	164	211	257	196	364	320	244	364	153	39	269	176	103
56.6477	0	428	77	165	213	258	197	364	320	244	365	153	39	270	177	103
56.7706	0	432	78	166	213	259	198	366	315	247	366	153	39	269	176	103
56.8934	0	432	79	165	216	261	199	367	317	246	367	153	39	270	177	102
57.0163	0	429	78	164	213	257	194	364	319	244	364	153	39	270	176	103
57.1392	0	427	77	164	212	257	196	364	319	245	364	153	39	269	176	102
57.2621	0	424	77	163	212	257	197	364	314	245	365	153	40	268	175	102
57.385	0	431	78	163	214	258	198	366	316	245	365	154	39	269	175	102
57.5078	0	429	79	165	215	261	199	368	323	247	368	154	40	270	176	103
57.6307	0	428	77	164	214	257	196	366	318	245	364	153	39	268	176	102
57.7536	0	431	77	163	213	257	195	363	313	245	364	153	39	269	175	102
57.8765	0	429	77	164	213	258	196	365	314	245	365	154	39	268	175	102
57.9994	0	428	78	165	214	259	197	367	320	247	366	152	38	269	175	103
58.1222	0	429	79	165	215	262	199	369	319	248	367	154	39	269	175	102
58.2451	0	430	78	165	214	259	198	365	313	246	365	154	40	269	175	101
58.368	0	429	77	163	213	257	196	365	315	245	365	153	40	268	174	102
58.4909	0	428	78	163	214	258	196	367	321	246	366	153	39	268	175	102
58.6138	0	429	78	165	215	257	197	368	317	247	367	154	39	269	175	102
58.7366	0	431	78	165	216	262	199	367	314	247	368	155	39	269	176	101
58.8595	0	429	78	165	215	259	196	366	317	245	366	154	39	269	175	102
58.9824	0	420	78	164	214	257	195	366	319	245	366	154	39	269	175	102
59.1053	0	428	78	164	214	259	197	366	316	247	366	154	39	269	174	102
59.2282	0	429	79	165	214	259	198	366	313	247	367	155	39	269	175	101
59.351	0	430	79	166	216	262	198	368	319	247	369	155	39	270	176	102
59.4739	0	420	78	165	214	258	196	368	320	246	366	154	39	270	175	102
59.5968	0	427	77	164	213	257	196	365	315	247	366	153	39	269	175	101
59.7197	0	429	77	163	214	258	197	365	312	246	365	154	39	269	175	102
59.8426	0	428	78	164	214	260	198	368	318	246	367	153	39	269	175	102
59.9654	0	428	79	164	215	262	198	370	322	248	369	156	39	270	176	102
60.0883	0	428	78	164	215	258	197	366	314	246	365	154	39	270	176	101
60.2112	0	428	78	163	214	256	196	365	312	245	364	153	39	269	175	101
60.3341	0	428	78	165	214	258	197	367	318	246	365	153	39	268	174	102
60.457	0	426	78	165	214	258	198	368	321	248	366	154	39	268	174	102
60.5798	0	429	79	165	216	262	199	368	317	248	368	156	39	269	176	102
60.7027	0	429	78	165	214	260	197	366	314	246	366	154	40	270	176	101
60.8256	0	426	77	164	213	257	196	366	317	246	365	153	39	269	175	102
60.9485	0	426	77	164	215	259	197	367	319	247	367	154	39	269	176	102
61.0714	0	429	78	165	214	260	197	366	315	248	366	155	39	269	175	102
61.1942	0	430	79	165	215	261	199	367	316	248	368	154	40	269	176	102
61.3171	0	426	77	164	215	261	198	368	321	246	366	154	38	269	176	101
61.44	0	425	78	163	214	258	196	368	319	248	366	154	39	268	175	101
61.5629	0	423	77	164	214	259	198	367	315	248	366	153	40	269	175	101
61.6858	0	429	78	166	215	259	197	368	315	247	368	154	39	270	175	102
61.8086	0	428	79	165	217	262	199	370	322	248	370	154	39	271	176	103
61.9315	0	427	77	164	216	259	198	368	320	248	368	154	39	269	175	103
62.0544	0	423	76	164	214	257	196	367	314	247	366	153	39	269	175	102
62.1773	0	429	78	164	215	258	197	367	315	247	366	154	39	269	174	102
62.3002	0	427	78	165	215	260	198	370	322	248	369	154	39	269	175	101
62.423	0	427	79	165	217	261	199	371	320	249	369	154	39	269	175	101
62.5459	0	422	77	163	215	258	199	367	314	248	366	153	39	269	175	101
62.6688	0	427	77	164	214	256	195	366	314	246	364	153	38	267	174	101
62.7917	0	425	77	164	214	258	195	367	319	247	366	153	38	267	175	101
62.9146	0	426	77	165	214	257	197	369	318	247	367	153	39	267	175	101
63.0374	0	428	77	165	217	259	198	369	314	249	368	154	39	267	175	101
63.1603	0	427	77	164	215	260	198	367	316	247	366	153	39	267	174	100
63.2832	0	423	76	162	213	256	194	365	318	246	365	152	39	267	174	101
63.4061	0	426	76	164	214	255	195	365	316	247	365	153	39	266	174	101
63.529	0	426	77	163	214	256	195	364	312	246	365	152	39	265	175	100
63.6518	0	427	77	164	215	257	196	367	316	246	367	152	38	267	175	101
63.7747	0	425	77	164	216	257	196	367	319	246	365	153	39	266	175	100
63.8976	0	425	76	162	213	254	194	365	314	246	364	152	38	265	173	100
64.0205	0	426	76	163	214	254	194	363	311	246	364	152	38	265	173	100
64.1434	0	425	76	163	214	255	194	365	315	245	364	152	39	265	174	100
64.2662	0	425	76	163	215	257	196	369	321	247	367	152	38	265	174	100
64.3891	0	426	77	163	214	256	195	365	315	246	364	152	38	265	174	100
64.512	0	425	75	163	213	254	194	363	310	246	362	151	38	264	172	100
64.6349	0	426	76	163	213	253	193	364	314	245	362	152	38	264	173	100
64.7578	0	423	76	163	213	255	193	365	319	246	363	152	39	263	173	101
64.8806	0	425	77	163	214	256	195	364	316	248	365	152	39	265	175	100
65.0035	0	427	76	163	214	257	195	364	312	246	363	152	38	263	173	99
65.1264	0	424	75	163	212	251	191	362	314	244	363	152	39	265	173	100
65.2493	0	423	75	163	213	253	192	363	317	245	362	150	38	264	174	99
65.3722	0	425	76	163	213	252	193	364	314	246	362	151	39	263	173	100
65.495	0	426	76	165	212	256	194	362	311	247	364	151	38	264	174	100
65.6179	0	425	76	163	214	257	195	365	318	246	365	152	38	264	174	100
65.7408	0	423	76	163	211	251	192	362	317	245	362	151	38	264	174	100
65.8637	0	425	75	162	212	251	192	362	311	245	362	150	38	264	174	100
65.9866	0	425	76	163	212	254	194	362	310	244	362	150	39	265	174	100
66.1094	0	425	76	164	212	254	194	365	316	246	366	152	39	265	174	100
66.2323	0	425	78	163	215	257	195	367	319	247	367	151	40	266	174	101
66.3552	0	427	75	163	212	252	193	363	311	246	363	151	38	265	174	100
66.4781	0	426	76	162	211	254	193	361	310	245	363	150	38	264	174	99
66.601	0	425	75	164	213	253	193	365	315	244	365	151	38	266	175	100
66.7238	0	425	76	164	214	255	194	366	318	247	367	152	38	266	175	100
66.8467	0	429	76	164	215	258	197	367	314	248	366	153	39	267	176	101
66.9696	0	427	76	164	212	254	193	363	311	245	363	152	38	266	174	100
67.0925	0	427	76	162	213	252	193	364	317	245	364	151	39	266	175	101
67.2154	0	425	76	163	213	255	194	366	317	246	366	152	38	267	176	101
67.3382	0	429	77	164	214	256	196	366	314	248	366	153	38	266	176	101
67.4611	0	429	77	164	216	259	197	367	314	247	368	153	39	269	176	101
67.584	0	428	77	163	213	255	195	367	318	246	366	152	39	267	175	101
67.7069	0	425	77	163	213	253	194	366	317	246	365	153	38	268	175	102
67.8298	0	429	76	163	213	255	196	366	313	248	365	153	38	268	176	100
67.9526	0	428	78	164	214	256	196	367	313	246	367	153	39	269	176	101
68.0755	0	429	78	163	216	259	197	369	320	248	370	153	39	270	176	101
68.1984	0	427	77	165	215	259	197	367	319	248	368	153	39	269	177	101
68.3213	0	430	77	163	213	254	196	364	312	247	365	153	39	269	176	101
68.4442	0	428	77	164	214	256	197	367	313	246	367	153	40	269	176	101
68.567	0	429	77	164	214	257	196	368	319	247	368	153	40	270	176	101
68.6899	0	429	78	165	216	258	199	370	319	249	369	154	39	270	177	102
68.8128	0	431	78	164	216	261	199	369	314	249	368	155	39	271	177	102
68.9357	0	430	77	163	214	256	195	366	313	246	366	153	39	270	176	101
69.0586	0	430	77	164	214	256	196	368	318	247	367	153	39	270	176	102
69.1814	0	429	77	163	215	257	197	368	318	249	368	154	39	270	176	103
69.3043	0	431	77	165	215	260	198	369	314	250	369	155	40	271	176	102
69.4272	0	432	78	164	216	261	200	368	317	249	370	155	38	272	176	102
69.5501	0	428	77	163	214	255	195	367	319	247	367	153	40	269	175	102
69.673	0	429	76	163	213	255	197	367	317	249	367	154	40	270	176	102
69.7958	0	430	76	163	213	257	198	367	313	248	367	154	40	269	176	101
69.9187	0	431	78	163	214	258	198	368	317	249	369	154	40	270	176	102
70.0416	0	428	78	164	215	260	198	369	322	249	370	154	39	271	177	102
70.1645	0	428	76	163	212	256	196	366	316	248	365	154	38	269	177	102
70.2874	0	429	77	163	213	255	196	365	312	249	365	154	40	270	175	101
70.4102	0	429	77	163	212	257	196	364	316	248	364	153	39	269	176	101
70.5331	0	428	77	163	212	258	197	365	321	249	366	154	39	269	176	102
70.656	0	432	77	164	214	261	199	367	319	250	367	153	39	270	176	102
70.7789	0	430	76	164	213	256	196	363	312	247	365	153	39	269	176	101
70.9018	0	429	76	163	211	255	195	363	315	247	364	153	39	269	175	102
71.0246	0	427	77	163	212	257	195	365	320	247	365	154	39	270	175	102
71.1475	0	429	77	163	212	257	196	366	317	250	365	154	39	269	176	102
71.2704	0	431	78	164	215	260	199	366	314	250	366	155	39	270	176	101
71.3933	0	429	77	163	212	258	196	364	316	247	364	154	39	269	176	102
71.5162	0	428	76	163	211	256	195	362	322	248	363	154	39	269	175	102
71.639	0	429	77	162	211	255	196	361	316	249	362	154	39	269	175	102
71.7619	0	430	77	164	212	259	197	362	314	248	365	154	38	269	176	102
71.8848	0	430	77	163	213	259	197	365	318	248	366	154	40	269	176	102
72.0077	0	428	77	163	211	256	195	363	319	247	364	153	39	269	177	102
72.1306	0	429	76	162	211	254	195	362	316	248	362	154	39	269	177	102
72.2534	0	430	76	163	211	255	195	361	314	248	363	154	39	270	177	102
72.3763	0	430	77	163	211	257	196	363	318	248	364	153	39	269	177	102
72.4992	0	423	77	165	214	260	197	366	322	250	366	154	39	269	178	102
72.6221	0	429	76	163	213	257	197	363	316	248	364	154	39	269	177	103
72.745	0	429	76	162	211	254	195	362	312	248	362	153	39	269	177	102
72.8678	0	429	77	162	211	255	194	363	317	248	364	153	39	270	177	103
72.9907	0	423	77	164	212	256	196	366	320	249	365	153	39	270	177	102
73.1136	0	433	77	164	214	257	197	366	316	250	367	154	39	271	177	102
73.2365	0	432	77	164	214	259	199	365	315	249	367	154	39	272	177	102
73.3594	0	430	77	163	213	255	195	365	317	247	365	152	39	272	177	102
73.4822	0	429	76	164	213	256	196	366	320	249	365	154	39	271	177	103
73.6051	0	432	76	164	212	256	196	365	315	249	366	154	39	272	177	102
73.728	0	433	77	163	214	257	197	366	314	249	368	154	39	272	178	103
73.8509	0	431	78	164	216	260	198	370	320	250	369	155	40	273	178	104
73.9738	0	431	77	164	214	259	197	368	321	250	367	155	39	273	178	104
74.0966	0	434	77	163	214	254	196	367	315	250	366	154	39	274	177	103
74.2195	0	434	78	164	213	256	197	364	314	249	367	155	39	274	177	102
74.3424	0	432	78	164	213	258	197	368	320	249	369	154	39	274	178	104
74.4653	0	431	78	164	215	259	199	371	322	251	370	156	40	275	178	103
74.5882	0	435	79	164	216	263	200	369	318	253	371	158	40	274	179	104
74.711	0	433	77	164	214	259	198	368	314	250	368	156	39	275	178	103
74.8339	0	432	78	163	213	259	197	368	320	250	369	157	39	275	178	104
74.9568	0	429	78	163	214	258	198	369	320	251	370	156	40	275	178	104
75.0797	0	427	77	165	215	261	199	368	315	252	370	156	39	277	178	103
75.2026	0	434	79	164	217	262	200	369	318	252	372	158	41	277	180	104
75.3254	0	434	78	164	217	262	200	369	321	251	371	158	40	278	179	105
75.4483	0	431	77	163	214	259	198	368	321	251	370	157	40	277	179	105
75.5712	0	429	78	163	215	260	200	368	316	252	370	158	40	277	179	105
75.6941	0	435	78	164	215	260	200	369	316	251	371	158	40	277	180	104
75.817	0	433	78	165	216	262	201	372	324	252	373	158	40	277	179	105
75.9398	0	435	78	165	217	265	203	373	323	253	374	159	41	278	180	106
76.0627	0	429	77	164	216	260	200	370	316	251	370	158	39	277	179	105
76.1856	0	435	78	164	216	261	199	368	317	251	370	158	39	277	179	104
76.3085	0	433	77	164	215	260	199	371	323	252	372	157	40	277	180	105
76.4314	0	433	78	164	216	261	201	372	321	253	373	158	40	278	180	106
76.5542	0	436	79	165	217	265	202	373	318	254	373	159	40	278	179	106
76.6771	0	437	79	166	218	268	203	373	321	252	374	159	40	278	180	106
76.8	0	433	78	164	215	262	199	371	323	252	372	157	39	277	179	105
76.9229	0	433	77	164	215	260	199	370	320	253	370	158	39	278	180	106
77.0458	0	436	77	165	216	262	201	369	317	253	370	158	40	279	179	106
77.1686	0	437	78	164	216	264	202	371	320	252	372	159	40	278	180	106
77.2915	0	435	79	165	218	264	202	375	327	254	376	158	40	279	180	106
77.4144	0	436	78	166	218	267	203	374	323	255	375	159	40	279	180	106
77.5373	0	437	77	163	217	262	201	371	317	252	372	158	40	278	180	106
77.6602	0	437	78	165	216	261	201	372	320	253	373	159	40	278	180	105
77.783	0	429	78	164	218	263	200	373	325	253	374	158	40	279	179	106
77.9059	0	437	79	165	218	265	203	374	322	254	375	159	41	279	179	105
78.0288	0	438	79	165	219	268	205	375	319	255	376	159	40	280	180	106
78.1517	0	436	79	165	218	265	202	373	321	252	373	159	40	280	179	107
78.2746	0	429	78	164	217	263	200	373	325	253	374	159	41	279	180	106
78.3974	0	437	79	165	217	265	202	373	320	253	373	158	41	280	179	106
78.5203	0	438	78	165	218	264	203	373	318	253	373	159	40	279	180	105
78.6432	0	437	79	166	219	267	204	376	324	254	377	159	40	280	180	106
78.7661	0	430	80	167	220	269	205	377	328	254	377	159	40	281	180	107
78.889	0	436	78	165	217	263	202	372	320	253	373	159	40	280	180	106
79.0118	0	437	78	165	217	264	203	372	319	253	373	159	40	280	180	107
79.1347	0	436	79	165	218	264	202	374	324	253	375	159	41	279	180	106
79.2576	0	435	80	165	218	267	204	376	327	254	377	159	40	280	180	107
79.3805	0	439	80	166	220	268	205	376	323	256	377	160	41	281	181	106
79.5034	0	438	79	166	220	269	206	374	321	254	376	160	40	280	181	106
79.6262	0	437	77	165	217	263	202	373	324	252	374	158	39	281	181	106
79.7491	0	434	78	165	217	263	203	374	326	254	374	159	40	280	180	107
79.872	0	433	78	165	217	264	203	373	321	254	374	159	40	280	181	106
79.9949	0	439	79	166	219	268	205	375	321	254	376	160	40	281	181	106
80.1178	0	437	80	167	220	269	205	379	327	255	378	161	40	281	180	107
80.2406	0	435	79	167	219	268	206	376	325	255	377	161	40	281	180	108
80.3635	0	432	78	165	217	264	204	372	320	254	374	160	40	281	179	106
80.4864	0	436	79	165	217	265	204	374	321	253	375	160	40	281	181	106
80.6093	0	436	79	166	218	266	204	376	326	254	376	159	40	282	180	106
80.7322	0	436	79	165	219	268	206	377	326	255	377	159	40	282	180	107
80.855	0	433	81	167	221	272	208	377	321	256	379	160	41	282	181	106
80.9779	1	438	79	165	218	266	205	374	322	253	374	160	39	282	180	106
81.1008	0	437	79	165	218	265	204	374	327	254	375	159	40	282	180	107
81.2237	0	437	79	166	218	266	205	376	325	254	374	160	40	281	179	107
81.3466	0	439	79	167	219	267	206	374	321	255	376	160	40	282	181	107
81.4694	0	440	80	166	221	269	207	377	325	255	379	161	41	281	180	107
81.5923	0	431	79	166	220	269	206	377	329	254	377	161	40	282	181	107
81.7152	0	436	78	165	218	265	204	375	324	254	374	160	40	280	181	107
81.8381	0	438	78	166	218	265	206	373	322	255	375	159	41	281	180	107
81.961	0	437	78	166	217	267	205	374	326	254	375	159	40	281	181	107
82.0838	0	431	79	167	219	267	206	377	331	255	377	160	40	281	182	108
82.2067	0	439	79	167	219	271	208	376	327	256	378	161	40	281	182	108
82.3296	0	438	79	165	217	265	206	371	322	253	374	160	40	282	179	108
82.4525	0	437	77	165	217	263	203	373	326	253	374	159	40	280	180	108
82.5754	0	430	78	165	216	264	204	373	331	254	374	160	40	280	180	108
82.6982	0	438	78	165	217	265	206	374	327	254	374	160	39	281	180	107
82.8211	0	439	79	166	218	268	207	375	325	256	376	160	40	281	181	107
82.944	0	437	79	167	219	268	207	374	329	254	376	160	40	281	181	108
83.0669	0	429	77	164	215	262	203	373	330	253	373	158	40	280	181	108
83.1898	0	437	77	165	216	264	204	371	327	254	374	159	39	280	180	107
83.3126	0	438	77	165	216	264	205	372	327	253	374	159	40	279	180	108
83.4355	0	435	78	166	217	265	205	375	334	253	375	158	41	279	180	108
83.5584	0	436	78	165	218	268	206	376	335	254	377	160	41	279	180	108
83.6813	0	431	76	164	215	263	204	371	328	252	371	158	39	280	179	107
83.8042	0	437	77	165	215	262	203	371	326	252	374	158	40	279	179	107
83.927	0	435	77	165	216	262	203	372	334	251	374	158	39	279	179	107
84.0499	0	434	77	165	216	264	205	373	335	253	376	158	39	279	180	107
84.1728	0	433	78	166	217	266	206	373	330	254	376	159	39	279	180	107
84.2957	0	436	76	165	216	265	205	371	330	252	374	158	40	279	179	106
84.4186	0	434	76	165	214	260	203	371	335	252	373	158	39	279	179	107
84.5414	0	434	77	164	214	262	205	371	333	252	374	157	39	278	179	108
84.6643	0	430	77	165	215	262	204	371	330	252	374	158	38	279	180	107
84.7872	0	438	77	165	216	264	204	373	332	251	375	158	40	279	181	107
84.9101	0	434	78	165	217	267	205	375	337	252	376	158	40	279	179	107
85.033	0	433	76	165	213	260	203	370	332	251	372	157	39	279	179	107
85.1558	0	436	75	164	213	261	203	370	328	251	372	157	40	278	179	108
85.2787	0	436	76	164	214	261	202	370	331	250	373	157	39	279	179	107
85.4016	0	434	77	165	215	263	204	373	337	251	375	157	39	278	180	108
85.5245	0	437	77	166	216	264	206	373	334	252	376	157	40	279	181	107
85.6474	0	437	76	165	215	264	205	370	329	250	373	157	39	279	180	107
85.7702	0	434	77	164	213	259	202	369	331	249	371	157	39	279	179	107
85.8931	0	427	76	164	213	260	202	371	335	249	373	156	39	278	179	107
86.016	0	435	76	164	214	260	202	370	333	251	373	156	39	277	180	108
86.1389	0	436	78	166	215	264	205	371	329	250	373	157	40	279	180	107
86.2618	0	436	78	165	217	266	205	372	334	250	375	158	39	278	180	108
86.3846	0	427	76	164	213	262	202	370	335	249	373	157	40	279	180	107
86.5075	0	435	76	164	213	260	202	369	331	250	372	156	39	279	179	107
86.6304	0	435	76	165	213	262	203	369	330	249	372	156	38	278	180	106
86.7533	0	434	77	165	214	263	203	371	335	250	374	156	39	278	179	107
86.8762	0	428	77	165	215	265	205	374	337	251	375	157	40	279	181	107
86.999	0	436	77	165	214	265	205	370	331	251	373	157	39	279	180	107
87.1219	0	435	76	165	212	260	203	369	328	249	370	156	39	277	179	107
87.2448	0	433	76	164	213	261	203	370	335	249	372	156	40	278	179	108
87.3677	0	433	77	165	213	263	204	371	336	250	373	156	39	277	179	108
87.4906	0	431	76	165	215	264	206	373	332	251	374	157	39	278	180	107
87.6134	0	436	78	166	216	267	206	371	331	249	374	158	40	278	180	108
87.7363	0	434	76	165	212	261	202	369	335	248	371	156	39	278	179	107
87.8592	0	432	76	164	212	261	203	369	335	249	371	155	39	277	179	108
87.9821	0	429	77	164	213	262	203	369	329	250	372	156	39	277	179	107
88.105	0	435	76	164	214	263	204	370	331	248	372	157	40	277	180	107
88.2278	0	435	78	165	215	266	205	372	337	250	375	157	39	277	181	108
88.3507	0	432	77	165	213	263	203	369	333	249	372	156	39	277	180	108
88.4736	0	429	75	163	211	260	203	367	328	248	370	155	40	276	179	107
88.5965	0	434	76	165	213	261	203	367	329	247	370	155	39	277	180	107
88.7194	0	434	76	165	212	261	203	369	335	248	371	157	39	277	179	107
88.8422	0	434	77	165	214	264	204	372	334	249	374	156	39	277	180	108
88.9651	0	430	77	166	215	264	205	369	329	248	372	155	38	277	180	107
89.088	0	435	75	164	211	260	201	368	330	246	371	154	39	277	179	106
89.2109	0	431	75	164	211	261	202	369	334	246	370	155	38	275	179	107
89.3338	0	434	76	164	212	260	203	370	332	247	371	155	38	275	178	107
89.4566	0	435	76	164	212	262	205	369	329	248	372	155	39	277	179	106
89.5795	0	436	77	165	215	265	204	370	331	247	373	155	39	276	180	107
89.7024	0	426	75	164	212	260	203	370	334	247	371	155	39	276	179	107
89.8253	0	433	75	164	212	260	202	369	330	247	371	155	40	276	179	107
89.9482	0	434	76	165	212	261	202	368	327	246	371	155	39	275	179	106
90.071	0	435	76	165	213	260	203	371	332	246	373	155	39	277	179	107
90.1939	0	427	78	165	214	264	204	372	335	247	374	156	39	276	179	107
90.3168	0	434	76	164	212	260	202	368	329	246	371	155	39	276	179	107
90.4397	0	435	76	164	211	260	201	367	326	246	369	154	39	275	179	106
90.5626	0	434	75	164	211	259	202	368	332	245	370	154	38	276	179	106
90.6854	0	426	75	164	211	260	202	370	334	246	372	155	38	276	179	107
90.8083	0	435	77	165	214	263	204	371	329	248	373	156	40	277	180	106
90.9312	0	434	77	164	213	261	203	368	326	246	370	155	39	276	178	107
91.0541	0	432	75	163	211	257	199	368	330	245	370	156	39	275	179	106
91.177	0	431	75	163	211	259	201	368	332	247	370	153	39	275	179	107
91.2998	0	428	76	164	212	259	202	369	327	247	370	155	39	275	178	106
91.4227	0	435	75	165	213	262	202	369	327	246	372	154	40	275	179	106
91.5456	0	433	76	164	213	263	203	369	332	246	372	155	39	275	179	106
91.6685	0	431	75	163	210	257	200	367	330	246	369	153	39	274	179	107
91.7914	0	428	75	163	210	258	201	366	327	246	368	154	39	275	178	107
91.9142	0	433	76	164	211	259	200	366	326	246	368	154	39	275	179	106
92.0371	0	432	76	163	212	259	201	369	332	246	371	153	39	274	178	106
92.16	0	432	77	165	213	262	203	369	331	246	371	154	39	275	179	107
92.2829	0	427	74	163	211	258	200	366	323	245	368	153	38	275	178	106
92.4058	0	433	75	164	210	257	199	366	326	244	369	153	38	274	178	106
92.5286	0	430	76	164	211	258	199	368	331	244	369	153	38	274	178	106
92.6515	0	430	75	164	212	258	201	367	329	246	370	153	39	273	179	107
92.7744	0	434	76	164	213	262	202	367	325	247	371	155	40	274	179	106
92.8973	0	432	76	164	210	257	199	364	326	244	369	153	39	273	178	106
93.0202	0	423	75	163	210	257	198	364	330	244	368	153	39	272	178	106
93.143	0	430	75	163	210	257	199	365	327	246	368	153	39	271	179	106
93.2659	0	432	75	164	212	258	200	366	324	246	369	153	38	273	179	106
93.3888	0	433	76	163	212	261	202	368	328	246	371	153	40	273	179	106
93.5117	0	424	75	164	210	259	198	364	330	244	368	152	38	273	178	107
93.6346	0	431	75	163	210	255	198	364	325	246	367	153	39	272	177	105
93.7574	0	431	75	164	210	256	198	364	323	245	366	153	39	271	177	106
93.8803	0	430	75	163	210	256	198	365	329	245	368	153	39	272	178	106
94.0032	0	430	76	165	212	260	201	368	330	246	371	153	39	273	179	106
94.1261	0	431	76	165	211	257	200	364	324	246	367	154	40	272	178	105
94.249	0	431	75	163	209	255	198	363	321	243	366	153	38	273	177	105
94.3718	0	429	75	163	210	255	199	364	328	244	367	152	39	272	178	105
94.4947	0	429	76	164	211	256	199	366	329	246	369	154	39	272	177	106
94.6176	0	433	76	164	212	259	200	366	324	247	369	153	39	274	179	105
94.7405	0	432	76	166	213	260	201	365	323	245	368	153	40	273	178	105
94.8634	0	430	75	164	210	255	198	365	326	244	366	152	38	273	178	106
94.9862	0	429	76	164	210	257	199	365	326	245	368	153	39	273	178	105
95.1091	0	426	75	164	211	258	199	365	322	245	369	153	39	272	178	105
95.232	0	433	76	164	213	260	201	367	324	245	371	154	39	273	179	105
95.3549	0	431	76	164	213	259	201	368	328	246	370	154	39	273	179	106
95.4778	0	430	76	164	211	255	198	365	324	246	367	153	39	273	179	106
95.6006	0	432	75	164	211	258	200	364	322	246	367	153	39	273	179	105
95.7235	0	432	76	164	211	257	199	365	324	245	368	154	40	273	179	105
95.8464	0	430	76	164	212	260	202	368	330	246	371	154	38	273	180	106
95.9693	0	432	77	164	213	262	202	367	326	247	370	154	40	274	179	107
96.0922	0	430	75	164	210	256	199	363	319	246	367	154	38	273	178	106
96.215	0	431	75	164	211	257	199	364	324	245	368	154	39	274	178	106
96.3379	0	424	75	164	211	258	200	367	329	247	369	153	39	273	179	105
96.4608	0	431	76	164	212	260	201	367	325	247	370	155	39	274	179	105
96.5837	0	433	77	165	213	260	203	366	322	247	370	154	39	275	179	105
96.7066	0	430	75	164	211	257	198	364	324	245	368	154	39	274	178	107
96.8294	0	423	74	164	210	258	200	365	326	246	369	154	40	274	178	106
96.9523	0	431	76	163	211	259	201	365	322	247	369	154	39	274	178	105
97.0752	0	433	77	165	212	260	201	366	322	246	370	155	39	274	178	106
97.1981	0	432	77	164	214	262	202	369	327	247	371	155	39	275	179	106
97.321	0	427	75	164	209	256	199	365	326	245	368	154	39	273	178	106
97.4438	0	426	75	164	211	258	200	364	321	247	368	154	40	274	178	105
97.5667	0	431	76	164	211	259	201	365	321	245	368	154	39	274	178	106
97.6896	0	431	76	165	212	259	201	368	328	246	370	154	40	274	178	106
97.8125	0	429	77	165	213	262	203	367	327	247	370	156	40	274	179	107
97.9354	0	425	76	164	210	257	200	364	320	246	367	154	39	274	178	106
98.0582	0	433	76	164	210	257	201	364	322	245	368	154	40	274	177	105
98.1811	0	429	76	164	211	258	201	367	328	245	369	154	38	273	179	106
98.304	0	429	76	164	212	259	202	368	326	247	370	155	39	273	178	106
98.4269	0	434	76	166	213	262	204	366	321	247	369	154	39	274	179	106
98.5498	0	431	75	164	209	256	199	363	322	245	367	153	40	274	177	106
98.6726	0	429	75	164	210	257	199	365	327	246	367	153	39	273	177	106
98.7955	0	431	75	164	209	258	200	365	324	246	367	154	39	273	177	106
98.9184	0	431	76	164	211	259	201	365	321	247	368	153	39	274	177	105
99.0413	0	431	77	166	212	262	202	367	325	247	369	154	39	274	177	106
99.1642	0	423	77	165	209	257	199	364	325	245	367	153	39	273	178	106
99.287	0	430	75	163	210	256	199	363	320	247	366	153	39	273	177	105
99.4099	0	431	75	164	209	256	199	363	320	245	366	153	39	273	178	105
99.5328	0	431	76	164	211	258	200	366	326	245	369	154	39	272	178	105
99.6557	0	429	77	164	212	261	201	367	327	246	369	154	40	273	179	106
99.7786	0	426	75	163	210	256	198	363	320	247	365	154	39	273	177	105
99.9014	0	430	75	163	209	257	199	362	318	245	366	153	39	272	178	104
100.024	0	429	75	164	209	257	198	363	324	244	367	153	39	272	177	105
100.147	0	428	76	164	210	258	200	365	326	247	368	154	40	273	178	106
100.27	0	426	77	165	211	260	202	365	319	247	367	155	40	273	178	105
100.393	0	430	75	164	209	256	197	362	319	244	364	153	39	273	176	105
100.516	0	429	75	164	208	256	197	363	324	244	366	153	39	272	177	106
100.639	0	429	76	164	210	255	199	364	324	245	366	153	39	272	177	106
100.762	0	431	76	165	210	257	200	364	320	247	366	154	39	272	178	105
100.884	0	431	76	165	212	262	202	366	322	246	368	153	39	273	178	104
101.007	0	428	76	164	209	254	197	362	324	245	365	153	38	272	177	105
101.13	0	430	74	164	209	255	198	363	321	246	365	153	40	272	177	106
101.253	0	430	75	164	209	255	199	361	318	246	365	152	38	270	177	105
101.376	0	431	75	165	210	258	199	364	321	245	367	153	39	272	176	104
101.499	0	423	76	165	212	259	200	365	325	246	367	154	39	272	178	105
101.622	0	429	75	164	209	255	198	361	319	246	363	152	39	271	177	105
101.745	0	429	74	163	208	255	198	362	316	245	364	153	38	271	176	104
101.868	0	429	75	164	209	255	198	362	321	245	364	153	39	270	176	104
101.99	0	421	75	164	209	257	198	363	324	246	366	153	39	271	177	105
102.113	0	430	77	164	211	259	200	364	319	246	366	154	39	271	177	103
102.236	0	430	76	165	209	254	197	360	315	244	364	152	39	270	176	103
102.359	0	427	74	164	209	254	197	362	320	245	364	153	39	270	176	102
102.482	0	427	74	164	209	255	197	362	321	247	365	153	38	270	176	104
102.605	0	430	75	164	210	257	198	362	318	246	365	153	39	271	176	103
102.728	0	430	76	165	211	259	200	362	317	246	366	154	40	270	177	103
102.851	0	428	75	164	210	254	196	361	320	244	364	152	39	269	176	103
102.973	0	426	76	163	209	254	197	361	321	246	364	152	38	269	176	104
103.096	0	423	76	165	209	255	198	362	315	246	364	153	40	269	176	103
103.219	0	429	75	165	210	256	197	363	316	245	366	154	39	270	177	103
103.342	0	429	76	165	211	258	199	363	322	245	366	153	39	271	176	103
103.465	0	426	74	163	208	253	197	362	318	245	364	152	39	270	176	103
103.588	0	422	75	164	209	255	198	361	314	246	364	152	39	270	176	103
103.711	0	427	75	164	209	255	197	362	317	245	364	153	39	269	175	102
103.834	0	426	75	164	211	257	198	366	322	247	368	153	40	270	177	103
103.956	0	427	76	164	211	257	199	363	319	246	366	153	40	270	175	104
104.079	0	428	76	163	209	253	197	360	312	245	364	152	40	270	175	102
104.202	0	427	75	163	210	254	197	361	316	244	364	152	40	269	176	103
104.325	0	420	75	164	209	253	197	362	321	245	365	153	40	269	176	103
104.448	0	428	75	165	211	257	198	364	318	246	365	154	39	270	177	103
104.571	0	429	77	164	211	257	199	361	313	245	365	152	38	271	176	103
104.694	0	427	75	164	208	253	196	361	316	245	363	153	39	269	176	103
104.817	0	420	75	163	209	254	196	362	318	245	364	153	39	270	175	103
104.94	0	427	74	164	209	256	198	362	315	246	364	152	39	270	176	103
105.062	0	429	76	165	211	257	198	363	314	246	366	153	39	270	176	103
105.185	0	427	76	165	211	257	197	361	318	245	365	153	40	270	176	103
105.308	0	426	75	162	209	253	195	362	318	245	364	151	38	269	175	103
105.431	0	427	75	163	208	256	197	361	314	246	363	153	39	270	176	103
105.554	0	428	75	163	209	255	198	360	312	246	365	152	39	270	176	103
105.677	0	427	76	164	211	257	198	364	318	245	367	153	40	271	176	103
105.8	0	425	75	164	210	257	197	363	319	245	366	153	39	270	176	103
105.923	0	423	75	164	209	253	197	360	312	245	365	153	39	271	176	103
106.045	0	427	76	164	210	255	197	361	313	245	364	153	39	270	176	103
106.168	0	428	76	164	210	257	197	364	319	245	366	153	39	270	176	103
106.291	0	427	77	164	211	259	200	366	319	247	367	153	39	271	176	103
106.414	0	423	76	164	209	257	197	361	312	246	365	152	39	271	176	103
106.537	0	428	75	162	208	254	196	360	312	245	365	153	38	270	176	103
106.66	0	425	75	163	209	254	196	362	318	246	365	152	39	269	176	102
106.783	0	426	76	164	210	256	197	364	317	247	366	153	39	271	176	103
106.906	0	429	77	165	211	260	200	364	314	248	367	154	40	271	177	103
107.028	11	428	76	163	209	257	197	362	313	245	364	154	39	270	176	102
107.151	0	425	76	164	209	255	196	362	317	246	365	152	39	270	175	102
107.274	0	425	75	164	209	255	197	362	315	246	365	152	39	271	176	103
107.397	0	428	75	165	209	257	199	363	312	247	366	153	40	270	176	102
107.52	0	427	76	164	211	259	200	365	316	247	368	154	40	271	176	103
107.643	0	425	76	164	209	254	197	362	318	246	366	153	39	271	175	102
107.766	0	427	76	163	209	254	196	362	314	246	365	153	39	271	175	102
107.889	0	426	76	164	208	255	198	363	311	246	365	153	40	270	176	103
108.012	0	428	76	164	210	258	198	364	316	246	366	154	39	270	176	103
108.134	0	421	77	165	211	260	200	366	320	247	368	153	39	271	176	103
108.257	0	426	75	164	210	256	197	363	313	246	365	153	39	270	176	102
108.38	0	428	76	163	209	256	197	361	310	246	363	154	39	270	175	103
108.503	0	425	76	165	209	256	197	363	316	246	365	153	39	271	175	103
108.626	0	419	77	165	210	257	199	365	319	248	367	154	38	271	176	103
108.749	0	428	77	165	212	260	200	365	315	248	367	154	40	271	176	103
108.872	0	428	76	164	210	255	198	362	312	246	364	152	40	270	176	102
108.995	0	425	77	163	210	256	198	364	317	246	366	153	39	271	176	104
109.117	0	425	76	164	211	256	197	365	318	247	365	155	39	271	175	104
109.24	0	429	76	165	212	259	200	365	314	249	367	155	39	271	176	103
109.363	0	428	78	165	213	261	201	366	315	247	368	155	39	271	176	103
109.486	0	425	76	165	210	255	196	364	317	247	365	153	39	271	176	103
109.609	0	425	75	163	211	256	199	365	318	248	365	154	40	270	176	103
109.732	0	422	77	164	210	259	198	363	314	249	364	155	40	270	175	103
109.855	0	428	76	165	210	260	200	363	315	248	363	156	39	271	176	102
109.978	0	427	77	165	211	262	201	366	321	248	365	157	40	271	176	104
110.1	0	426	75	164	209	256	198	361	318	248	360	156	40	270	175	104
110.223	0	423	77	164	209	258	199	360	314	247	359	156	39	269	176	103
110.346	0	429	75	163	210	258	199	359	317	247	358	156	40	270	176	103
110.469	0	427	76	164	210	260	199	362	323	248	361	156	39	270	177	104
110.592	0	428	77	164	210	263	200	362	321	249	361	156	40	271	175	105
110.715	0	428	76	163	210	257	198	358	314	248	360	156	39	271	176	104
110.838	0	426	77	164	211	258	198	359	318	248	359	156	40	270	176	104
110.961	0	418	76	164	210	258	198	361	322	249	361	156	40	271	175	104
111.084	0	426	77	165	210	261	200	362	320	250	363	156	39	271	176	104
111.206	0	426	77	165	212	262	201	360	316	249	360	157	40	272	177	104
111.329	0	422	76	163	210	257	198	357	318	248	359	155	39	270	175	104
111.452	0	414	76	164	209	259	198	359	323	248	361	156	40	271	176	103
111.575	0	423	77	164	210	260	199	357	320	249	360	157	39	270	175	103
111.698	0	425	77	165	211	262	200	359	317	250	362	157	40	271	176	103
111.821	0	423	77	164	210	261	199	360	322	249	360	156	40	270	176	104
111.944	0	423	76	163	209	258	197	360	322	249	359	157	39	270	176	105
112.067	0	426	77	164	210	259	199	360	317	249	360	155	39	270	176	105
112.189	0	427	76	165	211	260	199	361	317	248	360	156	40	270	177	106
112.312	0	428	77	164	213	263	200	363	323	250	363	156	40	270	177	106
112.435	0	425	76	164	210	258	198	361	321	249	360	155	38	270	176	106
112.558	0	428	77	164	211	257	198	361	315	249	359	154	39	269	176	105
112.681	0	427	76	164	210	259	199	361	315	249	361	156	39	268	176	106
112.804	0	427	77	164	211	260	199	365	322	249	363	155	39	269	176	106
112.927	0	426	77	165	213	262	201	368	321	249	366	154	38	269	176	105
113.05	0	428	76	164	212	258	198	364	314	248	362	155	38	269	175	105
113.172	0	430	76	164	211	259	198	363	315	247	361	154	39	269	175	104
113.295	0	427	77	164	211	258	197	365	321	248	362	154	39	268	174	104
113.418	0	428	77	165	212	260	199	365	320	250	364	154	39	269	175	104
113.541	0	430	77	164	212	259	200	363	315	249	362	154	38	269	175	104
113.664	0	430	76	164	211	256	197	363	315	248	361	154	39	268	175	104
113.787	0	427	76	164	211	258	197	364	321	249	364	153	39	270	175	104
113.91	0	429	77	163	212	258	198	364	318	250	366	154	40	270	175	104
114.033	0	432	77	164	213	260	200	364	315	250	365	155	39	270	175	104
114.156	0	428	77	164	212	258	198	364	317	249	363	154	39	270	175	104
114.278	0	422	76	163	210	256	198	365	321	249	363	153	40	270	175	103
114.401	0	429	76	164	211	258	198	364	317	250	364	154	39	269	175	103
114.524	0	430	76	165	213	259	198	365	314	250	365	154	39	271	176	102
114.647	0	430	77	165	214	262	200	366	320	249	366	155	39	270	176	104
114.77	0	429	77	164	212	258	197	364	319	249	364	154	39	272	175	104
114.893	0	431	76	164	212	258	198	364	315	251	365	154	39	270	176	104
115.016	0	432	77	164	212	259	199	364	314	249	364	155	40	271	175	103
115.139	0	430	78	165	213	261	199	368	321	250	368	155	40	271	176	104
115.261	0	429	77	165	212	260	199	367	321	250	367	155	39	272	176	104
115.384	0	432	76	165	212	259	197	364	314	250	364	154	38	271	176	103
115.507	0	430	77	164	212	258	199	363	314	249	364	155	39	271	176	104
115.63	0	430	77	165	212	260	197	366	320	249	366	155	40	271	176	104
115.753	0	430	78	165	214	262	201	366	321	251	367	156	40	272	177	103
115.876	0	426	77	164	211	258	197	364	314	250	364	155	39	271	175	104
115.999	0	430	76	165	212	257	198	364	313	249	363	154	40	270	176	103
116.122	0	430	77	164	212	258	197	365	320	249	366	154	39	270	177	104
116.244	0	430	77	165	213	259	198	366	318	250	366	156	39	271	176	104
116.367	0	426	78	165	213	262	200	365	315	250	367	157	40	272	177	103
116.49	0	431	76	164	211	257	196	362	314	248	364	154	40	272	175	104
116.613	0	428	77	163	211	258	196	364	320	249	364	154	40	271	176	103
116.736	0	429	76	164	212	257	197	363	317	249	365	155	39	271	175	103
116.859	0	432	78	165	212	259	199	365	314	250	365	155	39	271	176	103
116.982	0	430	77	164	213	261	200	365	317	248	365	156	40	270	175	103
117.105	0	428	76	164	211	256	196	363	318	248	364	154	39	269	174	103
117.228	0	430	76	164	211	257	198	363	317	249	364	154	40	269	176	103
117.35	0	431	76	164	212	258	198	363	312	249	365	154	39	270	174	102
117.473	0	429	78	164	212	260	198	365	317	248	366	155	40	271	176	102
117.596	0	422	77	165	212	259	198	366	321	249	367	155	40	272	175	103
117.719	0	430	77	163	211	255	196	364	315	248	364	155	40	271	175	102
117.842	0	430	76	164	212	257	198	363	312	248	365	154	38	271	175	103
117.965	0	430	76	164	212	258	198	364	318	249	367	154	39	270	175	103
118.088	0	429	77	165	214	261	198	368	322	250	369	156	40	271	176	104
118.211	0	430	76	164	213	258	198	364	315	250	365	156	40	271	176	102
118.333	0	430	77	164	212	256	197	364	313	248	365	155	40	270	174	102
118.456	0	428	77	164	212	257	197	365	318	248	367	155	39	271	175	103
118.579	0	427	76	164	214	258	198	367	321	250	367	155	39	271	176	103
118.702	0	425	77	165	215	260	201	366	316	251	368	156	40	272	175	103
118.825	0	430	76	163	212	257	197	364	313	248	365	155	40	271	175	103
118.948	0	428	76	163	213	256	197	365	319	248	366	155	40	271	175	103
119.071	0	428	77	164	212	256	197	364	319	250	366	156	39	272	176	103
119.194	0	425	77	164	213	259	198	366	315	250	368	155	39	271	175	102
119.316	0	432	78	165	215	262	200	367	315	249	368	156	40	271	176	103
119.439	0	428	76	165	212	256	196	365	319	249	365	156	39	271	176	103
119.562	0	427	76	163	212	255	198	365	317	250	366	155	40	271	176	103
119.685	0	430	76	164	212	257	197	364	314	249	366	155	40	271	175	103
119.808	0	432	77	165	214	259	198	366	316	249	367	156	39	272	176	103
119.931	0	429	78	166	215	261	200	368	322	250	369	156	39	272	176	103
120.054	0	429	77	164	213	257	197	365	316	250	366	155	40	273	175	103
120.177	0	431	76	163	212	257	197	364	312	250	366	155	40	271	176	103
120.3	0	430	76	164	213	257	197	366	316	249	367	156	40	272	175	103
120.422	0	430	77	165	213	259	198	368	322	250	368	156	40	273	177	104
120.545	0	430	78	165	214	261	200	367	318	250	369	156	39	273	176	103
120.668	0	430	76	164	212	256	197	366	313	249	365	156	40	273	176	103
120.791	0	430	76	164	214	259	198	366	316	249	367	156	39	273	175	103
120.914	0	423	76	164	213	258	198	368	320	250	368	156	40	272	177	104
121.037	0	432	77	165	214	262	199	369	317	251	369	157	40	273	176	104
121.16	0	432	77	164	214	261	200	366	314	250	368	156	40	274	176	103
121.283	0	432	77	163	215	258	197	365	317	249	366	156	40	274	176	104
121.405	0	424	77	164	214	260	198	367	320	249	368	156	39	274	176	104
121.528	0	431	76	165	214	259	199	367	315	251	368	156	39	274	176	104
121.651	0	434	79	165	216	262	200	368	315	250	370	157	40	274	177	104
121.774	0	431	78	165	215	260	200	367	319	250	368	156	40	274	177	104
121.897	0	429	77	164	213	257	197	367	319	249	367	156	39	274	176	105
122.02	0	433	76	164	214	260	200	367	314	250	368	157	40	273	177	104
122.143	0	432	77	165	214	259	199	366	315	250	368	156	39	274	177	104
122.266	0	431	78	165	214	262	200	370	321	251	370	156	41	273	177	104
122.388	0	430	78	165	215	262	200	369	320	251	369	156	40	274	177	105
122.511	0	426	77	164	214	258	198	366	314	250	365	156	39	273	177	104
122.634	0	432	77	165	213	259	199	365	314	249	366	155	40	274	176	104
122.757	0	431	77	164	213	259	198	368	320	250	367	156	39	273	176	105
122.88	0	432	78	165	215	262	200	370	320	251	370	156	40	273	177	104
123.003	0	427	78	165	215	263	201	366	315	250	369	157	39	274	177	104
123.126	0	432	77	164	213	257	196	366	315	249	367	156	39	274	177	104
123.249	0	428	77	165	213	260	198	367	321	248	367	156	40	273	176	105
123.372	0	430	77	165	213	260	199	368	317	250	367	155	40	274	177	104
123.494	0	433	77	165	215	261	200	368	314	251	368	155	39	273	177	104
123.617	0	431	77	165	214	261	199	367	317	249	368	156	39	273	176	104
123.74	0	430	76	163	212	257	197	367	320	247	366	155	39	273	177	104
123.863	0	431	77	165	213	260	198	366	317	249	367	155	39	272	177	105
123.986	0	433	77	164	213	261	197	365	314	249	367	156	39	273	177	104
124.109	0	433	77	165	215	263	200	368	318	249	370	155	39	274	177	105
124.232	0	425	77	164	214	262	199	368	321	249	367	156	39	273	177	105
124.355	0	432	76	165	212	258	197	366	316	250	366	154	40	273	177	105
124.477	0	432	76	165	214	259	199	365	313	249	366	155	39	273	177	104
124.6	0	431	77	165	213	260	198	369	318	248	368	155	40	272	177	105
124.723	0	431	77	166	215	263	199	370	321	250	370	155	40	272	177	104
124.846	0	432	77	165	214	262	199	368	316	249	367	154	39	273	177	105
124.969	0	432	76	162	212	258	197	364	312	248	366	155	40	273	177	104
125.092	0	430	76	164	213	260	198	366	319	248	367	155	39	273	176	105
125.215	0	430	77	164	213	261	199	368	320	249	368	156	39	274	178	105
125.338	0	434	77	165	214	262	200	369	315	250	368	156	40	274	177	105
125.46	0	434	77	164	214	262	199	366	316	248	367	155	40	274	178	104
125.583	0	431	76	164	213	258	197	367	319	247	366	154	39	273	178	105
125.706	0	432	77	165	214	260	198	368	319	249	367	155	39	273	178	106
125.829	0	428	77	165	215	262	199	367	315	250	367	155	39	273	177	105
125.952	0	435	77	166	215	263	200	369	317	249	369	156	39	273	178	105
126.075	0	432	76	165	215	261	198	368	321	247	368	156	39	274	178	106
126.198	0	432	77	164	213	259	198	367	318	248	367	155	39	273	177	105
126.321	0	434	76	165	214	259	198	367	314	248	367	156	39	273	178	105
126.444	0	434	77	165	215	261	199	368	317	247	368	155	38	273	178	105
126.566	0	433	78	165	216	263	200	371	323	249	370	155	40	274	178	105
126.689	0	432	78	165	214	261	199	367	318	248	367	155	39	273	177	105
126.812	0	434	77	164	214	260	197	367	313	248	367	155	39	273	177	105
126.935	0	434	76	164	214	261	198	368	317	248	367	155	39	274	177	105
127.058	0	432	77	165	214	262	199	369	323	249	369	155	39	273	177	106
127.181	0	434	77	166	216	264	201	371	319	250	370	156	39	274	178	106
127.304	0	435	76	164	215	260	198	366	314	248	367	155	39	273	177	105
127.427	0	434	75	164	213	259	197	367	318	248	367	155	39	274	178	106
127.549	0	427	77	165	214	260	198	369	322	248	368	155	40	273	177	105
127.672	0	434	77	165	214	261	200	369	317	248	367	155	40	273	177	105
127.795	0	434	77	165	216	264	201	370	316	248	370	156	40	274	178	105
127.918	0	432	77	165	214	260	198	367	319	248	366	154	39	274	177	106
128.041	0	424	75	164	212	259	197	368	321	248	366	155	39	273	177	106
128.164	0	433	77	165	214	260	199	367	316	248	366	155	39	273	177	105
128.287	0	434	76	165	213	261	200	366	315	248	367	155	39	272	178	105
128.41	0	433	78	167	216	264	200	370	322	248	370	155	40	273	178	107
128.532	0	431	77	165	214	261	199	368	321	248	368	155	40	273	178	106
128.655	0	429	76	165	213	258	198	367	314	248	366	156	39	273	178	105
128.778	0	435	76	165	214	260	198	367	314	248	366	154	40	273	177	105
128.901	0	433	77	164	215	261	199	369	321	248	369	155	39	272	178	106
129.024	0	433	77	165	216	263	200	370	320	249	370	156	40	274	178	106
129.147	0	429	77	165	215	259	198	366	314	248	367	154	39	273	178	106
129.27	0	434	76	164	214	258	196	366	315	246	366	155	40	272	178	105
129.393	0	432	77	164	214	259	198	369	320	247	368	154	39	273	178	105
129.516	0	432	77	165	215	261	199	368	319	248	368	155	39	273	178	107
129.638	0	435	78	166	216	263	201	368	316	249	369	156	39	274	178	105
129.761	0	434	76	165	214	259	197	366	315	246	366	155	39	273	178	106
129.884	0	430	76	164	213	258	197	367	320	246	365	154	40	273	177	105
130.007	0	433	76	165	213	259	197	367	317	248	367	154	40	273	177	106
130.13	0	435	77	164	214	260	199	366	314	248	367	156	40	273	179	106
130.253	0	436	77	165	217	264	199	369	318	248	369	155	40	273	178	106
130.376	0	427	76	164	214	259	198	368	320	246	366	155	39	273	178	105
130.499	0	433	75	163	213	258	196	365	316	248	365	155	39	271	177	106
130.621	0	434	76	164	213	259	197	365	313	246	365	155	39	271	177	106
130.744	0	433	76	165	214	261	197	367	318	246	365	154	39	273	178	106
130.867	0	427	78	165	215	262	199	369	321	249	368	155	39	272	178	106
130.99	0	433	76	164	214	259	198	366	315	247	366	156	38	272	178	106
131.113	0	434	76	164	214	257	196	364	312	246	365	154	39	272	177	105
131.236	0	433	75	165	212	258	196	366	317	246	365	154	40	271	177	106
131.359	0	432	76	165	213	258	197	368	320	247	367	154	39	271	177	105
131.482	0	435	77	165	215	261	199	368	315	248	367	155	39	271	178	105
131.604	0	434	75	164	214	260	197	365	313	246	366	154	39	271	177	104
131.727	0	432	76	163	213	258	195	366	317	245	365	153	39	271	177	105
131.85	0	431	75	164	213	258	196	366	317	247	366	153	39	271	177	105
131.973	0	429	76	165	214	259	197	366	313	247	365	154	38	271	177	104
132.096	0	433	76	165	216	261	198	367	315	246	365	154	39	271	177	105
132.219	0	432	75	165	214	259	196	367	318	244	365	153	38	271	177	104
132.342	0	431	74	163	213	256	196	365	317	247	364	153	39	269	176	105
132.465	0	426	76	165	214	257	196	365	312	246	364	153	39	269	177	105
132.588	0	434	75	164	214	257	196	365	314	245	366	154	39	270	177	104
132.71	0	431	76	165	216	260	198	368	321	247	367	154	39	269	177	105
132.833	0	430	76	164	214	259	197	366	316	247	365	154	39	270	177	105
132.956	0	432	75	164	213	255	195	364	312	245	362	153	38	268	176	104
133.079	0	431	75	163	212	256	195	363	314	246	363	153	38	270	176	105
133.202	0	430	75	164	214	257	196	366	320	246	365	153	39	269	176	104
133.325	0	433	76	165	215	259	196	367	316	248	366	154	40	269	177	105
133.448	0	434	76	165	214	259	198	364	313	246	365	153	39	271	177	104
133.571	0	430	74	163	213	254	193	364	314	245	363	153	39	268	176	105
133.693	0	425	76	164	214	256	194	365	317	245	363	152	39	269	176	105
133.816	0	431	75	164	214	255	195	365	315	247	364	153	38	269	177	104
133.939	0	433	76	164	215	258	196	366	313	247	365	154	39	269	176	104
134.062	0	432	76	164	215	259	197	366	317	245	366	153	39	269	176	105
134.185	0	422	75	164	213	254	194	365	318	246	363	152	39	269	176	104
134.308	0	433	74	163	214	256	195	364	313	247	363	153	39	269	177	104
134.431	0	432	75	164	215	257	196	365	312	245	364	153	39	268	177	104
134.554	0	431	76	163	215	258	196	367	317	247	366	153	39	269	177	104
134.676	0	430	77	165	215	259	197	366	319	247	366	154	38	270	176	105
134.799	0	427	75	164	213	255	195	363	311	247	363	153	39	270	177	103
134.922	0	432	75	163	213	256	196	364	313	245	364	153	38	268	176	104
135.045	0	431	75	164	214	255	196	366	318	246	366	153	38	269	176	104
135.168	0	430	76	164	215	257	197	368	318	248	366	155	39	269	177	104
135.291	0	428	76	165	215	261	199	365	314	248	366	154	39	269	177	104
135.414	0	432	76	163	213	255	195	363	313	246	363	153	39	269	176	104
135.537	0	430	76	163	214	256	195	366	318	247	364	153	39	268	176	104
135.66	0	431	75	163	213	257	197	365	317	247	364	153	38	268	177	104
135.782	0	434	77	163	215	257	197	365	313	248	365	153	38	269	176	104
135.905	0	434	77	164	216	259	198	366	316	246	367	154	39	270	177	104
136.028	0	431	74	164	214	255	195	365	319	245	363	152	38	269	176	104
136.151	0	432	75	163	213	255	195	364	315	246	362	152	38	269	176	104
136.274	0	434	75	164	213	256	197	363	312	247	362	153	39	269	176	104
136.397	0	433	75	163	213	257	196	365	316	246	365	153	38	269	176	105
136.52	0	431	76	164	215	259	199	369	321	248	366	154	38	270	176	104
136.643	0	432	75	163	214	255	195	363	314	246	362	153	38	269	176	104
136.765	0	432	75	163	213	254	194	362	311	246	362	152	38	268	176	104
136.888	0	432	74	163	213	255	195	363	316	245	362	152	38	269	176	105
137.011	0	429	76	163	213	258	195	364	322	247	363	154	38	267	175	104
137.134	0	433	76	165	214	259	198	362	318	249	361	155	38	268	176	103
137.257	0	432	75	163	213	255	195	361	313	245	359	154	39	269	175	104
137.38	0	431	74	163	212	254	194	362	317	244	361	152	38	268	175	104
137.503	0	430	75	163	213	255	196	362	318	246	361	153	39	269	175	105
137.626	0	428	75	163	213	257	197	363	314	247	362	154	38	269	176	104
137.748	0	433	76	163	215	259	197	363	315	246	363	153	38	269	176	105
137.871	0	430	75	163	212	254	194	361	317	245	360	152	38	267	176	103
137.994	0	429	74	163	213	254	195	362	316	245	361	153	39	268	176	104
138.117	0	426	74	163	212	255	196	361	313	245	361	152	38	268	175	104
138.24	0	433	74	164	213	256	196	363	313	246	362	152	39	267	175	104
138.363	0	430	76	164	215	258	198	365	320	246	364	152	38	268	176	105
138.486	0	430	74	163	211	254	195	362	315	245	360	152	38	268	175	105
138.609	0	431	75	162	212	253	196	360	311	245	360	151	39	267	176	103
138.732	0	431	74	163	212	254	195	362	314	244	361	151	38	268	176	103
138.854	0	430	74	164	212	256	196	365	320	245	363	152	39	268	176	104
138.977	0	432	75	164	214	260	197	364	316	247	363	153	39	269	176	104
139.1	0	432	74	164	212	253	195	361	310	244	359	152	38	269	176	103
139.223	0	431	74	162	212	253	194	361	314	245	361	151	38	268	176	104
139.346	0	424	74	163	212	254	194	363	318	245	362	151	38	268	176	105
139.469	0	432	76	164	213	255	196	363	314	246	363	151	38	269	176	104
139.592	0	434	75	164	214	258	198	364	312	246	363	152	39	268	176	104
139.715	0	431	74	163	212	253	194	362	315	243	361	151	37	269	176	105
139.837	0	429	73	162	211	253	194	363	318	244	360	151	39	268	176	104
139.96	0	431	74	163	212	253	195	362	313	244	361	152	39	269	176	105
140.083	0	432	74	163	213	256	196	363	312	244	361	152	38	268	176	104
140.206	0	432	75	164	214	259	197	364	318	245	363	151	38	268	176	104
140.329	0	429	74	163	212	254	195	362	318	245	360	151	38	269	176	104
140.452	0	426	74	162	211	253	195	362	313	245	360	152	38	268	176	104
140.575	0	432	74	162	212	254	195	362	312	244	360	151	38	267	175	103
140.698	0	431	75	163	212	256	196	364	319	244	362	152	38	269	177	105
140.82	0	431	75	164	215	259	198	365	319	245	364	152	38	269	176	105
140.943	0	426	74	163	211	254	195	361	312	244	360	151	38	268	176	104
141.066	0	431	74	163	211	255	195	361	312	244	360	150	38	268	176	104
141.189	0	430	74	162	212	255	195	362	319	244	362	151	38	268	176	104
141.312	0	430	75	164	212	256	196	364	318	245	363	152	38	268	176	105
141.435	0	427	75	164	213	259	198	363	314	246	362	153	38	268	176	105
141.558	0	432	73	162	211	254	195	360	314	242	360	152	38	268	175	104
141.681	0	429	74	163	212	254	194	361	318	243	361	151	38	267	176	105
141.804	0	428	74	163	211	255	195	362	315	244	361	151	38	267	175	104
141.926	0	432	73	164	212	256	196	362	312	244	362	151	38	267	175	104
142.049	0	432	76	163	213	258	197	363	316	244	363	152	38	268	176	104
142.172	0	423	74	164	211	255	194	362	318	243	360	152	37	267	176	105
142.295	0	430	74	162	209	254	195	361	315	243	359	152	37	267	175	104
142.418	0	430	74	163	211	255	195	358	311	243	359	151	37	267	175	103
142.541	0	430	75	163	211	254	196	361	317	244	361	151	38	267	175	104
142.664	1	425	75	163	213	258	198	365	320	245	364	152	38	267	176	103
142.787	0	431	74	163	211	254	195	360	315	243	359	152	37	266	175	104
142.909	0	431	73	163	210	254	195	360	311	242	360	151	38	267	175	104
143.032	0	429	75	163	211	255	194	362	316	243	362	151	37	267	175	104
143.155	0	429	75	163	212	255	196	363	319	244	363	152	38	267	175	104
143.278	0	432	76	164	213	259	198	363	315	245	362	152	38	268	176	104
143.401	0	431	74	162	211	255	194	360	311	242	359	151	38	268	174	103
143.524	0	428	74	162	210	254	194	361	317	242	360	152	38	267	174	104
143.647	0	428	74	163	210	255	195	361	319	244	359	154	38	267	174	104
143.77	0	432	75	164	211	256	196	361	314	244	360	153	38	267	174	103
143.892	0	432	76	164	213	260	197	362	315	244	361	154	38	267	175	104
144.015	0	429	74	163	210	255	194	359	318	242	358	152	38	267	175	104
144.138	0	427	74	162	208	253	194	358	317	243	357	153	38	267	176	105
144.261	0	425	74	162	210	255	196	358	314	244	358	152	39	267	174	104
144.384	0	431	75	163	211	256	196	360	314	242	359	152	38	267	175	102
144.507	0	431	75	164	212	259	198	362	321	243	362	153	38	267	176	104
144.63	0	429	74	163	210	255	195	360	317	243	358	152	38	268	175	104
144.753	0	431	73	162	209	253	194	357	312	242	357	151	38	266	175	103
144.876	0	431	74	162	209	254	195	359	314	241	359	152	38	267	174	104
144.998	0	430	75	164	210	256	195	361	319	243	361	152	38	268	176	105
145.121	0	431	74	164	212	259	197	364	318	244	362	153	39	268	176	104
145.244	0	433	75	163	211	255	196	360	312	241	360	151	38	267	174	103
145.367	0	431	73	163	210	253	194	359	315	241	360	151	38	268	175	104
145.49	0	422	74	163	210	255	194	361	319	242	362	151	38	268	174	104
145.613	0	430	74	163	211	256	195	361	315	243	361	153	37	268	175	103
145.736	0	432	74	165	213	258	198	362	313	243	363	152	38	268	175	103
145.859	0	431	73	164	211	256	196	361	316	240	362	152	39	268	175	103
145.981	0	424	74	162	210	254	194	363	318	242	361	151	38	268	175	104
146.104	0	431	74	164	211	255	196	362	315	243	362	152	38	268	174	103
146.227	0	432	74	163	212	256	196	363	312	242	364	152	39	268	175	103
146.35	0	431	75	164	213	259	198	365	318	242	366	153	38	269	176	104
146.473	0	430	73	163	214	257	197	364	319	242	364	151	38	270	175	104
146.596	0	432	74	162	212	254	195	363	313	243	361	152	38	268	176	103
146.719	0	432	74	163	211	256	195	362	312	241	363	152	38	269	175	104
146.842	0	431	75	163	212	257	195	365	319	243	364	153	38	269	176	103
146.964	0	429	75	164	213	257	197	366	320	244	366	153	38	270	175	104
147.087	0	427	75	164	213	259	197	364	314	244	364	152	38	270	176	103
147.21	0	431	74	163	211	255	195	362	312	242	362	151	37	269	176	103
147.333	0	430	74	163	211	255	196	364	318	242	364	151	37	268	176	103
147.456	0	428	75	163	211	257	196	365	319	244	364	151	39	270	176	104
147.579	0	426	75	164	213	259	198	365	314	245	364	152	38	270	176	103
147.702	0	434	76	165	213	261	198	365	316	243	365	153	38	270	176	104
147.825	0	431	75	163	212	255	195	364	319	242	363	152	38	270	176	104
147.948	0	431	74	163	211	255	196	363	318	243	364	153	38	269	175	105
148.07	0	433	74	164	212	257	197	364	313	244	363	152	38	269	176	104
148.193	0	433	75	165	212	258	198	365	316	243	366	153	38	270	176	104
148.316	0	433	76	165	215	262	199	367	322	244	368	154	39	270	177	104
148.439	0	431	75	163	212	258	197	365	318	244	364	152	38	270	176	104
148.562	0	434	75	164	211	256	196	364	313	243	363	153	38	270	176	102
148.685	0	432	75	164	213	258	197	365	317	243	364	153	38	271	176	104
148.808	0	425	75	165	213	259	199	367	322	245	366	152	39	271	175	104
148.931	0	433	76	165	214	262	199	368	319	246	367	154	38	271	176	104
149.053	0	433	75	165	213	260	199	365	315	244	365	153	38	271	176	104
149.176	0	433	75	163	212	258	196	365	318	244	365	153	39	271	176	105
149.299	0	426	75	164	212	259	198	367	322	245	366	154	38	271	176	104
149.422	0	434	75	166	213	259	199	367	318	246	367	154	39	272	176	104
149.545	0	435	76	165	215	262	200	368	317	245	368	155	38	271	177	104
149.668	0	434	76	164	215	262	199	368	321	245	367	154	39	272	177	105
149.791	0	432	75	164	213	257	197	367	321	245	365	153	39	271	176	104
149.914	0	432	76	164	213	260	199	366	317	245	366	153	39	271	177	104
150.036	0	435	76	164	213	260	200	367	316	245	367	154	38	272	176	104
150.159	0	432	76	165	214	261	201	369	322	246	369	154	38	273	177	105
150.282	0	432	76	165	215	265	201	370	323	246	371	155	40	273	177	105
150.405	0	428	76	165	213	259	199	366	316	245	366	154	38	274	177	104
150.528	0	435	76	164	213	259	199	366	316	244	367	154	39	272	176	104
150.651	0	433	75	165	213	260	200	368	321	245	367	154	39	273	176	105
150.774	0	433	76	165	214	262	201	370	323	247	369	155	39	273	177	104
150.897	0	430	77	167	216	264	202	370	318	248	370	155	40	274	178	105
151.02	0	435	76	165	213	261	199	368	317	245	367	154	39	274	176	105
151.142	0	433	75	164	214	260	199	367	322	245	367	154	38	273	177	105
151.265	0	432	76	165	213	260	200	368	320	246	367	156	39	273	177	105
151.388	0	429	76	166	214	261	202	368	317	246	368	155	38	275	176	105
151.511	0	436	77	165	216	263	202	369	321	247	371	156	39	274	177	105
151.634	0	433	76	165	216	264	202	370	323	246	370	155	39	275	177	105
151.757	0	433	76	164	214	260	199	368	320	247	368	155	38	274	176	105
151.88	0	435	75	165	215	260	202	368	317	247	368	155	39	274	176	104
152.003	0	435	76	165	215	262	201	370	322	246	370	155	39	274	176	105
152.125	0	427	77	166	216	264	204	371	327	247	372	157	40	274	178	105
152.248	0	433	77	166	217	266	204	371	323	247	372	156	39	274	177	105
152.371	0	434	76	165	215	260	201	368	318	246	368	155	38	274	176	105
152.494	0	434	76	166	214	261	201	370	322	245	369	155	39	274	177	105
152.617	0	426	76	165	215	262	201	371	326	246	371	156	39	273	176	104
152.74	0	435	77	166	216	263	203	372	322	248	371	157	39	274	178	105
152.863	0	436	77	166	217	265	203	370	319	247	371	156	39	275	176	104
152.986	0	434	76	165	215	261	199	369	322	246	369	155	38	274	176	105
153.108	0	426	76	166	215	261	201	371	325	246	371	155	39	274	177	104
153.231	0	434	77	165	215	261	202	370	321	248	370	155	39	273	177	104
153.354	0	436	77	166	217	263	203	371	321	247	371	156	39	274	177	104
153.477	0	433	76	166	216	264	202	371	324	248	371	156	39	276	177	105
153.6	0	431	76	164	214	260	200	369	323	246	369	155	39	273	176	104
153.723	0	429	76	166	214	261	202	369	320	247	369	155	38	273	176	104
153.846	0	435	76	166	214	261	200	368	319	246	369	155	39	274	176	105
153.969	0	433	77	166	216	263	201	371	326	247	372	157	40	274	177	105
154.092	0	432	76	166	216	265	202	370	325	246	372	157	40	274	176	105
154.214	0	429	76	164	214	258	200	367	317	246	368	156	38	274	176	104
154.337	0	434	76	165	215	260	199	367	319	247	369	155	39	274	177	104
154.46	0	433	75	165	214	261	201	370	325	247	370	154	39	274	176	105
154.583	0	433	77	166	215	263	202	372	324	247	372	156	40	274	176	104
154.706	0	428	76	165	215	261	201	368	318	246	369	155	39	273	176	104
154.829	0	434	76	165	214	258	199	367	319	245	368	155	39	272	175	104
154.952	0	431	75	165	214	260	200	369	326	246	369	154	38	273	176	104
155.075	0	432	75	165	214	261	200	368	324	247	370	155	39	273	176	105
155.197	0	436	77	165	217	262	203	369	320	248	370	156	39	273	176	104
155.32	0	433	76	165	215	259	199	367	321	245	368	155	38	273	175	104
155.443	0	424	75	164	214	257	198	367	325	244	368	154	39	272	176	105
155.566	0	432	75	165	213	258	199	367	322	246	367	154	39	272	175	104
155.689	0	434	75	165	214	260	200	366	320	246	368	154	39	272	176	104
155.812	0	433	75	165	214	261	201	368	324	245	369	155	39	272	175	104
155.935	0	424	75	164	213	258	199	366	325	245	367	154	38	271	176	104
156.058	0	431	73	164	211	256	197	364	321	245	366	154	38	272	175	103
156.18	0	432	74	164	213	256	199	363	319	244	365	153	38	271	174	103
156.303	0	431	74	164	213	257	199	365	325	244	367	153	39	271	175	104
156.426	0	430	75	165	214	260	200	368	328	246	368	154	38	271	175	104
156.549	0	432	74	164	212	257	198	363	321	245	365	154	38	270	174	103
156.672	0	432	74	164	212	254	196	363	318	244	363	153	38	270	174	103
156.795	0	429	74	163	211	255	197	365	326	244	364	153	39	270	175	103
156.918	0	428	74	164	212	256	198	365	327	245	366	153	38	269	175	104
157.041	0	425	75	165	212	258	200	366	323	245	367	153	38	269	174	103
157.164	0	430	74	164	212	255	198	363	321	243	364	153	38	269	175	102
157.286	0	429	73	162	211	254	196	363	324	243	365	152	38	269	175	103
157.409	0	428	74	164	211	255	196	364	325	244	366	153	37	269	174	103
157.532	0	424	75	164	213	256	198	364	322	244	365	153	38	269	175	103
157.655	0	431	75	165	213	259	198	365	323	244	366	153	38	270	176	103
157.778	0	428	74	164	211	256	196	364	325	243	364	152	37	268	174	103
157.901	0	428	73	163	210	255	196	363	323	244	363	152	37	268	174	103
158.024	0	430	74	164	210	254	197	362	321	245	363	153	38	269	175	103
158.147	0	430	74	163	210	256	198	364	323	244	365	153	38	268	174	103
158.269	0	430	75	165	212	259	199	366	330	245	367	153	38	270	175	103
158.392	0	429	74	164	211	256	197	364	324	244	365	152	39	269	175	103
158.515	0	431	73	164	210	254	196	361	319	244	362	152	39	270	174	103
158.638	0	429	73	164	210	255	196	363	324	242	364	152	37	268	174	103
158.761	0	422	74	163	210	255	197	365	328	244	366	152	38	268	175	104
158.884	0	430	75	164	213	257	199	366	325	246	367	153	38	269	175	103
159.007	0	429	74	164	213	259	199	363	321	244	366	152	39	269	175	103
159.13	0	428	74	164	210	253	196	363	323	243	364	151	38	269	175	103
159.252	0	421	74	164	210	256	197	364	327	244	365	152	39	269	175	104
159.375	0	428	74	164	210	255	198	364	323	246	365	152	37	269	176	103
159.498	0	431	75	164	213	258	199	365	323	244	366	154	38	269	176	103
159.621	0	427	75	165	213	257	199	366	327	244	367	154	39	270	176	104
159.744	0	429	75	165	214	260	199	369	328	246	369	155	38	270	178	105
159.867	0	428	76	166	215	261	200	368	323	248	370	155	38	271	176	103
159.99	0	433	77	166	217	262	202	370	324	247	372	155	38	273	177	104
160.113	0	432	77	167	218	265	203	374	330	248	374	156	40	273	177	105
160.236	0	432	78	167	221	269	205	376	328	249	375	157	39	275	178	106
160.358	0	427	76	165	216	260	201	369	320	247	369	155	39	274	177	105
160.481	0	433	76	165	214	259	199	367	320	246	369	155	39	274	177	105
160.604	0	432	75	165	215	260	201	370	327	246	371	156	39	274	178	105
160.727	0	433	76	165	215	261	202	371	326	248	372	156	39	275	178	106
160.85	0	436	76	165	216	263	204	371	324	248	372	157	39	275	177	105
160.973	0	435	77	166	216	263	204	370	324	246	371	156	37	275	177	105
161.096	0	432	75	166	214	260	200	369	328	246	369	156	39	274	177	105
161.219	0	433	75	165	214	261	202	370	326	247	370	156	39	275	178	106
161.341	0	434	75	166	215	261	203	369	323	247	370	156	39	275	177	106
161.464	0	435	76	166	217	265	204	371	327	248	372	157	39	276	178	106
161.587	0	427	75	165	215	261	203	372	330	248	371	156	39	275	178	106
161.71	0	435	76	166	216	263	203	372	325	249	373	156	39	276	178	106
161.833	0	437	75	166	218	264	205	372	324	249	373	158	39	277	178	106
161.956	0	435	77	167	218	266	205	375	329	249	376	158	40	277	179	107
162.079	0	435	77	167	220	267	205	377	331	250	377	159	40	278	179	108
162.202	0	438	77	167	221	269	206	376	324	251	376	159	40	279	179	107
162.324	0	436	75	165	216	262	202	371	320	247	369	153	37	275	178	106
162.447	0	433	75	165	216	263	203	372	327	248	372	157	39	278	178	107
162.57	0	434	76	166	217	261	204	372	329	249	372	157	39	277	178	107
162.693	0	433	76	166	217	264	204	373	325	249	374	158	39	278	179	107
162.816	0	438	77	166	218	266	206	373	326	248	374	157	40	277	179	107
162.939	0	435	75	165	214	260	201	371	328	246	371	157	39	276	179	107
163.062	0	434	75	165	215	260	202	371	328	247	372	156	39	276	178	107
163.185	0	430	75	165	214	261	202	370	325	248	370	157	39	276	178	107
163.308	0	438	74	165	215	263	204	370	328	248	371	156	38	276	178	107
163.43	0	436	75	165	215	265	205	372	334	247	373	157	39	275	178	107
163.553	0	433	75	164	213	260	202	368	328	246	365	153	38	274	178	107
163.676	0	436	74	164	211	257	201	365	325	246	367	155	39	275	177	107
163.799	0	435	74	164	212	259	201	366	328	245	367	155	38	274	176	106
163.922	0	433	74	164	211	260	202	367	333	246	369	155	39	274	177	107
164.045	0	435	75	164	210	261	202	365	330	246	366	157	38	273	178	107
164.168	0	435	75	165	210	259	202	362	326	245	364	155	39	274	178	107
164.291	0	433	73	163	208	256	197	361	328	244	362	155	38	272	177	107
164.413	0	425	72	162	208	255	198	362	332	244	363	153	38	272	176	107
164.536	0	434	72	163	210	256	199	362	328	245	365	153	38	273	176	106
164.659	0	433	73	165	209	258	200	363	325	245	365	154	38	273	176	106
164.782	0	432	74	163	210	259	199	363	328	243	365	154	38	271	176	106
164.905	0	424	72	163	208	254	195	361	330	243	361	153	38	272	175	106
165.028	0	431	73	162	207	254	197	360	326	243	361	153	38	270	176	106
165.151	0	431	72	162	208	255	196	360	324	242	361	153	38	270	175	105
165.274	0	431	73	163	209	256	197	360	330	243	361	154	37	271	176	106
165.396	0	429	72	163	208	255	197	359	330	243	361	153	38	270	175	106
165.519	0	426	73	163	207	253	196	358	325	243	360	152	38	270	175	105
165.642	0	430	72	164	208	254	197	359	324	242	360	152	37	270	176	105
165.765	0	430	74	164	209	255	197	359	330	244	361	153	38	271	176	106
165.888	0	430	73	164	210	257	198	362	331	244	363	154	38	270	177	106
166.011	0	427	75	164	209	268	196	350	333	245	351	163	37	271	178	106
166.134	0	429	71	162	194	252	197	324	343	243	326	159	37	268	177	106
166.257	0	430	71	162	201	252	196	342	336	241	343	157	37	271	176	107
166.38	0	430	71	162	203	252	196	346	333	243	347	155	38	272	177	106
166.502	0	432	71	163	204	255	197	349	328	242	349	156	38	272	177	105
166.625	0	433	71	162	206	256	197	351	330	242	354	155	38	272	176	106
166.748	0	430	72	164	209	258	198	353	333	241	355	155	38	273	177	106
166.871	0	428	71	163	205	253	195	351	329	241	353	153	38	272	176	105
166.994	0	432	71	163	205	252	196	350	325	241	353	153	38	272	176	105
167.117	0	428	71	162	206	252	195	354	328	240	356	153	38	272	176	105
167.24	0	423	71	163	208	256	196	359	331	242	361	153	39	272	175	105
167.363	0	431	72	163	211	257	199	359	328	244	362	153	38	272	176	106
167.485	0	431	72	163	209	254	197	356	322	240	359	153	38	272	175	105
167.608	0	430	71	162	207	252	195	356	326	240	359	152	37	273	175	105
167.731	0	424	72	163	208	253	196	357	329	241	361	152	38	272	176	106
167.854	0	431	72	163	209	253	197	360	326	242	360	152	39	272	176	105
167.977	0	432	72	163	211	256	199	361	325	242	362	154	37	272	177	105
168.1	0	429	72	164	209	256	197	359	328	241	361	153	38	273	176	105
168.223	0	422	71	162	207	251	196	358	328	241	359	153	37	272	176	106
168.346	0	430	72	163	208	252	197	358	325	242	360	153	39	272	175	105
168.468	0	431	71	162	209	254	197	358	325	242	360	153	38	271	176	105
168.591	0	428	72	163	210	255	199	360	330	243	363	153	37	272	176	105
168.714	11	429	73	163	211	258	200	362	330	244	364	154	39	273	177	106
168.837	0	424	72	162	208	253	197	357	323	243	359	153	38	272	176	105
168.96	0	429	71	162	207	252	197	356	322	242	359	152	37	271	176	105
169.083	0	428	72	163	207	252	197	358	330	242	360	153	38	271	176	106
169.206	0	428	72	164	207	254	199	359	330	243	362	155	38	271	176	106
169.329	0	425	73	163	210	257	200	360	325	245	363	155	38	272	176	105
169.452	0	431	73	163	209	257	199	359	325	243	362	154	38	272	176	105
169.574	0	429	72	163	206	252	197	357	328	242	360	153	38	271	176	105
169.697	0	428	72	163	207	253	198	359	328	242	361	153	38	271	176	106
169.82	0	431	72	162	207	254	198	358	323	243	360	153	38	272	175	105
169.943	0	431	72	162	209	256	199	360	326	243	362	154	38	271	176	106
170.066	0	428	73	165	211	259	200	363	331	244	364	154	39	272	176	105
170.189	0	428	72	162	208	255	198	358	326	243	360	153	38	271	175	105
170.312	0	430	72	163	207	254	198	357	322	243	359	153	38	271	175	105
170.435	0	430	73	163	208	255	198	359	325	242	361	153	39	271	176	105
170.557	0	429	72	164	208	257	199	361	331	243	361	154	39	272	175	105
170.68	0	431	73	164	209	260	201	359	329	245	359	158	38	272	176	105
170.803	0	431	73	163	208	256	198	357	323	244	357	155	39	271	174	104
170.926	0	429	72	163	207	255	197	358	325	242	358	153	38	271	176	104
171.049	0	422	72	163	208	254	198	360	329	244	359	154	38	271	175	105
171.172	0	431	73	163	209	257	199	360	326	244	360	154	39	271	176	104
171.295	0	432	73	165	211	259	201	362	324	245	361	154	39	271	175	104
171.418	0	431	74	164	212	261	200	361	328	243	362	154	39	272	175	106
171.54	0	422	73	162	209	255	197	359	326	243	358	154	39	270	175	105
171.663	0	429	72	162	207	255	198	358	322	244	358	153	38	271	175	104
171.786	0	431	73	164	208	256	198	358	323	243	358	154	38	271	173	103
171.909	0	429	73	165	209	257	199	360	328	243	362	154	37	271	175	104
172.032	0	429	74	165	211	260	201	362	329	244	363	154	38	270	176	105
172.155	0	425	72	164	208	256	199	357	322	244	359	153	38	270	175	104
172.278	0	430	73	163	207	255	197	357	321	243	358	153	38	270	175	103
172.401	0	429	72	164	208	255	197	359	327	243	359	152	38	270	174	104
172.524	0	427	74	164	209	256	199	359	327	244	360	153	39	270	174	104
172.646	0	425	73	164	211	259	200	360	323	246	362	154	38	269	174	103
172.769	0	430	73	163	209	257	200	358	322	243	359	153	38	269	174	104
172.892	0	428	71	163	207	255	196	358	326	242	357	153	38	268	174	104
173.015	0	427	72	163	208	255	197	357	325	244	358	154	39	268	173	104
173.138	0	424	73	163	208	256	198	356	322	244	357	154	39	269	173	103
173.261	0	431	73	164	209	258	199	358	325	245	360	155	38	270	173	104
173.384	0	427	73	163	209	258	198	358	328	244	359	154	38	270	173	104
173.507	0	426	71	163	207	253	196	355	323	243	356	153	38	268	173	104
173.629	0	429	72	162	207	255	197	355	321	243	356	153	38	267	174	103
173.752	0	429	72	163	208	255	197	356	323	243	357	154	38	268	174	104
173.875	0	427	73	163	209	257	199	358	329	244	360	154	39	268	174	104
173.998	0	428	72	164	209	258	200	357	325	245	359	154	39	268	174	103
174.121	0	429	71	163	207	253	196	353	318	242	355	153	38	267	173	103
174.244	0	427	71	163	207	254	195	355	323	242	357	153	38	267	173	103
174.367	0	420	72	161	207	253	195	357	327	243	357	153	38	268	173	104
174.49	0	428	73	163	208	256	199	357	324	245	358	154	37	268	174	103
174.612	0	429	73	164	209	258	199	356	321	244	359	153	38	269	173	103
174.735	0	428	71	162	206	254	195	355	323	242	355	153	37	268	174	103
174.858	0	420	71	162	206	253	196	354	326	242	356	153	38	268	173	103
174.981	0	428	72	162	207	254	197	354	323	244	356	153	38	268	173	103
175.104	0	429	72	162	207	255	198	355	322	243	356	154	38	268	173	103
175.227	0	427	72	163	209	258	199	357	327	243	359	154	37	268	173	104
175.35	0	426	71	162	206	254	196	355	326	243	355	154	38	268	173	104
175.473	0	422	71	162	205	254	196	352	322	243	353	154	38	266	174	103
175.596	0	428	71	163	206	253	196	353	322	242	354	153	38	267	173	102
175.718	0	426	72	163	207	255	197	355	327	242	357	153	37	267	174	104
175.841	0	426	73	163	208	257	199	356	327	243	359	153	38	268	175	104
175.964	0	422	71	161	207	254	197	354	321	243	354	153	38	268	174	103
176.087	0	427	71	161	205	253	195	354	321	243	355	153	39	267	173	103
176.21	0	427	72	163	205	253	197	355	327	242	356	154	38	268	174	103
176.333	0	426	72	163	207	255	196	356	326	244	356	155	38	268	173	103
176.456	0	423	73	163	207	256	198	353	324	245	354	156	38	267	174	103
176.579	0	429	73	162	207	254	196	353	323	242	353	154	37	268	175	103
176.701	0	425	72	161	205	253	195	353	326	242	353	154	38	268	173	103
176.824	0	427	71	161	205	253	196	353	325	243	354	153	37	267	174	103
176.947	0	428	71	162	206	254	196	353	321	244	354	154	38	268	174	104
177.07	0	428	72	162	208	256	198	355	325	243	356	154	38	267	174	104
177.193	0	427	72	162	207	256	198	355	328	243	357	153	38	267	175	104
177.316	0	427	71	161	205	252	195	353	322	243	354	153	38	267	173	103
177.439	0	429	71	162	205	253	196	353	320	242	354	153	38	267	175	104
177.562	0	428	71	161	206	253	195	353	324	242	355	153	37	267	174	104
177.684	0	421	73	163	207	253	197	356	328	243	358	153	38	268	175	104
177.807	0	429	73	163	208	258	198	357	324	244	358	155	38	267	174	103
177.93	0	428	71	162	206	253	195	352	319	242	354	152	38	268	175	103
178.053	0	427	72	161	206	252	195	353	323	242	356	153	38	267	175	104
178.176	0	420	72	162	206	253	196	354	327	243	356	152	37	268	174	103
178.299	0	429	72	163	206	255	197	356	323	244	357	153	37	268	175	103
178.422	0	430	73	163	208	257	198	358	321	244	358	153	38	268	175	103
178.545	0	427	72	162	207	253	195	355	324	243	356	153	38	267	174	103
178.668	0	427	72	162	206	253	196	356	324	243	356	152	38	268	175	104
178.79	0	429	72	162	206	254	196	354	320	244	356	153	38	268	175	103
178.913	0	430	72	163	207	255	196	356	320	242	358	154	38	268	175	103
179.036	0	430	73	163	208	258	198	358	325	244	359	153	38	269	176	104
179.159	0	427	73	163	207	256	197	356	324	244	358	153	38	269	176	104
179.282	0	424	72	163	206	253	196	354	318	243	354	152	38	269	175	103
179.405	0	429	73	162	207	254	196	355	319	242	356	152	37	269	175	104
179.528	0	428	73	163	206	255	196	357	324	243	358	154	39	268	175	105
179.651	0	428	72	163	208	256	198	358	325	245	359	154	39	269	175	104
179.773	0	424	74	163	208	258	199	356	318	244	358	154	38	269	175	103
179.896	0	429	72	161	205	253	194	354	318	242	355	152	38	268	175	103
180.019	0	426	71	162	206	253	196	356	322	243	357	153	38	267	175	104
180.142	0	427	73	162	205	255	196	354	322	243	356	154	38	268	175	104
180.265	0	431	72	163	207	256	198	354	318	244	356	153	37	268	175	103
180.388	0	430	72	163	209	258	199	356	320	243	358	155	39	269	176	104
180.511	0	427	72	162	206	253	195	355	321	243	356	152	38	268	174	103
180.634	0	428	72	163	206	254	196	354	318	243	356	153	39	268	174	104
180.756	0	429	72	162	206	254	197	354	316	242	356	153	38	268	174	103
180.879	0	429	73	163	207	256	197	357	319	244	358	153	39	268	175	104
181.002	0	421	73	163	209	258	199	358	324	245	360	154	38	268	175	104
181.125	0	428	72	162	207	254	196	355	319	243	357	153	38	269	175	104
181.248	0	429	72	162	206	254	197	354	315	243	357	153	38	268	175	103
181.371	0	427	73	162	207	254	196	357	319	243	358	153	38	268	175	104
181.494	0	422	72	163	208	255	198	359	323	244	360	153	38	269	174	103
181.617	0	429	73	164	209	259	199	358	319	245	360	154	39	268	176	103
181.74	0	429	73	162	208	254	196	355	314	243	357	154	39	269	174	104
181.862	0	428	73	163	207	253	196	357	319	243	358	152	38	269	175	104
181.985	0	426	73	163	208	255	197	360	321	244	359	153	38	268	175	104
182.108	0	429	73	163	208	256	198	358	318	246	360	154	37	269	175	103
182.231	0	430	74	164	210	258	200	359	318	246	361	152	38	269	176	104
182.354	0	427	73	163	208	254	197	358	319	244	358	153	38	270	175	104
182.477	0	426	72	162	207	254	197	357	319	245	359	153	38	268	175	104
182.6	0	423	72	162	207	254	198	357	316	244	358	153	38	269	175	103
182.723	0	429	72	162	208	255	199	357	315	245	359	153	39	268	175	104
182.845	0	428	74	164	209	258	199	360	322	246	361	154	38	270	176	103
182.968	0	426	72	163	209	256	199	359	320	245	360	153	37	270	175	104
183.091	0	423	72	161	206	253	196	356	314	245	357	153	38	269	175	103
183.214	0	429	72	163	208	254	197	356	315	244	359	152	38	269	175	103
183.337	0	426	73	164	208	255	198	359	322	245	360	153	38	268	174	103
183.46	0	428	74	164	210	257	199	361	321	247	362	154	38	268	174	103
183.583	0	424	74	164	210	260	201	359	315	246	360	153	38	269	175	103
183.706	0	428	73	162	207	254	196	355	316	244	357	153	38	269	175	103
183.828	0	426	73	164	206	255	196	357	321	245	357	153	38	268	174	103
183.951	0	426	72	164	208	255	198	357	320	246	358	154	38	269	174	103
184.074	0	429	74	164	208	256	199	357	317	247	360	154	39	268	175	103
184.197	0	429	74	164	210	260	200	359	319	246	360	155	38	269	175	103
184.32	0	426	73	164	207	256	197	356	322	244	356	154	39	269	175	104
184.443	0	427	74	163	205	255	197	356	318	245	356	154	38	269	175	103
184.566	0	428	72	163	208	257	198	355	315	246	357	153	38	269	174	103
184.689	0	428	73	163	209	256	198	357	318	245	359	154	39	269	174	103
184.812	0	422	74	163	210	260	200	361	323	246	360	155	38	269	175	104
184.934	0	428	73	164	209	259	199	358	319	246	359	153	39	269	175	104
185.057	0	428	73	163	208	254	197	356	314	246	358	153	38	268	174	103
185.18	0	427	73	163	209	256	198	358	318	245	358	153	38	269	174	104
185.303	0	421	73	163	209	257	198	360	322	246	360	154	38	268	174	103
185.426	0	429	74	164	211	258	200	361	319	248	361	154	39	268	175	103
185.549	0	428	74	164	210	259	200	357	316	246	359	153	38	270	174	102
185.672	0	427	72	161	207	255	196	357	318	245	357	153	38	267	174	103
185.795	0	420	73	163	209	256	197	358	321	246	359	153	38	267	174	103
185.917	0	426	73	163	209	255	198	358	316	247	358	154	38	267	173	103
186.04	0	429	73	164	209	257	199	358	315	246	360	154	39	267	174	102
186.163	0	427	74	164	211	260	199	361	320	246	361	153	38	268	174	103
186.286	0	426	72	163	207	255	196	357	320	245	357	153	38	266	173	103
186.409	0	427	71	163	207	254	197	356	315	246	356	152	37	265	173	101
186.532	0	427	72	163	206	255	197	355	315	245	356	153	39	267	174	102
186.655	0	427	73	163	208	256	198	357	321	246	359	153	39	266	174	102
186.778	0	426	73	164	209	259	199	359	322	248	359	153	39	267	174	103
186.9	0	421	72	162	208	254	197	355	314	245	356	153	38	266	174	102
187.023	0	427	73	163	208	253	196	355	314	246	357	152	38	265	172	102
187.146	0	425	72	162	208	254	195	356	318	246	358	152	38	265	174	102
187.269	0	425	73	163	208	255	198	358	319	247	360	152	38	265	173	102
187.392	0	422	73	164	211	258	198	358	316	247	358	153	38	266	174	102
187.515	0	427	72	162	208	254	196	355	315	244	356	151	39	266	173	101
187.638	0	425	72	163	208	253	195	355	320	244	356	151	38	266	173	102
187.761	0	425	72	162	207	254	196	356	318	245	356	152	38	265	173	102
187.884	0	428	72	164	208	255	197	355	316	246	357	153	38	266	174	102
188.006	0	429	73	164	208	258	198	354	319	246	355	155	38	266	174	102
188.129	0	425	73	163	207	256	197	354	321	244	355	153	38	266	174	103
188.252	0	425	72	163	204	255	195	349	320	245	351	154	38	265	173	102
188.375	0	429	73	163	204	254	196	348	316	245	350	153	38	264	173	101
188.498	0	429	72	162	204	255	196	354	319	245	354	153	38	266	174	102
188.621	0	428	74	162	207	257	198	356	324	246	358	153	38	267	173	103
188.744	0	429	73	163	207	257	198	354	319	245	356	152	38	265	174	103
188.867	0	429	72	161	205	252	195	351	314	243	352	153	38	266	173	102
188.989	0	427	72	163	205	253	196	351	318	245	353	152	38	265	173	103
189.112	0	419	72	163	206	252	196	353	321	245	354	153	38	266	174	102
189.235	0	427	73	164	207	256	197	353	319	246	355	154	38	266	173	104
189.358	0	428	73	164	208	259	199	352	317	245	355	154	39	267	174	103
189.481	0	424	72	162	206	253	195	351	318	243	353	152	38	266	174	103
189.604	0	417	72	162	205	253	196	353	322	245	353	152	39	266	174	103
189.727	0	424	72	162	205	254	197	351	318	245	354	153	38	266	173	102
189.85	0	425	73	163	207	256	198	352	316	246	355	152	38	267	175	102
189.972	0	425	73	164	208	258	199	354	322	246	358	153	38	268	175	103
190.095	0	423	72	162	206	255	197	355	322	245	355	153	38	267	174	102
190.218	0	425	74	162	206	255	197	353	317	246	355	153	38	268	173	103
190.341	0	427	72	164	208	256	198	353	316	244	355	153	39	268	174	102
190.464	0	426	73	163	207	255	198	355	321	246	357	154	38	269	175	103
190.587	0	426	74	164	208	259	201	358	323	247	359	154	38	268	175	103
190.71	0	428	72	162	206	255	198	354	317	246	355	154	38	269	174	102
190.833	0	429	72	162	206	255	197	353	316	245	355	153	38	268	175	103
190.956	0	428	72	163	207	256	197	356	321	245	357	153	38	268	174	103
191.078	0	427	74	164	207	256	199	357	322	246	358	154	38	268	175	103
191.201	0	425	74	163	210	259	201	358	318	248	359	154	39	268	175	103
191.324	0	430	72	162	207	257	198	355	317	245	356	153	38	268	175	102
191.447	0	429	72	163	207	254	196	355	321	244	356	153	39	269	175	104
191.57	0	427	73	163	206	255	199	355	321	246	356	153	38	268	174	104
191.693	0	424	73	163	207	256	199	356	317	247	356	153	38	268	174	103
191.816	0	432	74	164	209	259	200	357	319	247	359	154	38	269	176	103
191.939	0	429	73	164	208	256	199	355	322	245	357	154	38	269	174	104
192.061	0	429	72	162	206	253	197	354	318	246	355	152	39	268	175	104
192.184	0	431	73	163	206	255	198	354	316	244	355	152	38	268	175	103
192.307	0	430	72	163	206	256	198	354	318	245	356	153	38	267	174	103
192.43	0	428	73	164	208	257	200	357	324	247	359	152	38	268	174	103
192.553	0	430	72	164	208	258	200	356	321	247	357	153	37	267	175	103
192.676	0	430	73	163	206	253	198	352	315	244	354	152	38	267	175	102
192.799	0	430	72	163	206	255	198	353	318	244	355	152	38	267	174	103
192.922	0	423	73	163	205	255	198	354	323	244	357	152	38	267	175	103
193.044	0	430	73	164	206	257	199	357	320	247	358	154	38	268	174	104
193.167	0	431	74	164	208	257	201	355	317	246	356	153	38	269	175	104
193.29	0	429	73	163	207	254	196	353	318	243	355	152	38	268	175	104
193.413	0	424	72	163	206	253	198	355	323	245	356	152	38	268	174	104
193.536	0	430	73	162	206	254	198	354	319	246	357	153	38	268	175	103
193.659	0	432	73	164	208	256	199	356	317	246	358	154	39	268	175	103
193.782	0	431	73	163	208	258	200	355	322	245	358	152	39	269	176	105
193.905	0	422	73	163	205	253	196	355	321	244	356	151	37	267	175	104
194.028	0	430	73	163	206	253	198	353	317	245	356	153	38	268	175	103
194.15	0	431	73	163	207	254	199	355	317	244	356	152	38	268	175	104
194.273	0	429	73	164	208	256	199	357	322	244	358	153	38	269	174	104
194.396	0	431	73	164	208	258	200	358	324	246	359	153	38	269	176	104
194.519	0	425	72	162	205	254	197	354	316	244	356	152	38	269	175	104
194.642	0	431	73	163	205	253	198	355	316	244	356	152	38	269	175	103
194.765	0	430	73	163	206	254	198	355	323	245	358	152	38	269	175	104
194.888	0	429	73	164	208	255	200	357	325	246	359	153	38	269	175	105
195.011	0	428	73	165	209	259	201	358	320	247	359	153	39	269	175	103
195.133	0	431	72	163	206	255	198	354	317	244	357	152	37	269	174	104
195.256	0	431	73	164	207	253	198	355	321	244	357	152	38	269	175	104
195.379	0	430	73	164	207	254	199	357	322	246	357	152	38	270	175	105
195.502	0	426	74	164	208	256	200	356	319	247	358	153	38	269	174	103
195.625	0	433	73	164	208	258	201	358	320	245	359	154	39	269	175	104
195.748	0	430	73	164	208	256	198	355	324	244	359	153	39	270	175	104
195.871	0	429	73	163	206	255	197	355	320	245	358	152	37	270	175	104
195.994	0	425	73	164	207	255	200	355	317	245	358	153	38	269	174	104
196.116	0	432	73	164	207	256	199	356	320	245	359	152	38	269	174	104
196.239	0	430	73	163	208	258	200	359	326	246	361	154	39	271	174	104
196.362	0	430	73	164	208	257	199	356	322	245	358	154	38	270	175	104
196.485	0	431	73	163	206	255	198	355	316	246	357	152	38	269	174	104
196.608	0	431	73	163	207	256	199	355	319	244	357	153	38	269	174	104
196.731	0	429	73	163	207	257	199	357	324	245	358	154	39	270	175	104
196.854	0	432	74	165	209	258	200	358	323	248	361	154	38	270	176	104
196.977	0	433	74	164	208	259	202	357	318	246	358	154	38	270	175	103
197.1	0	431	72	163	206	254	198	355	318	244	357	152	38	270	174	104
197.222	0	423	73	163	207	255	199	357	324	245	359	152	39	269	176	103
197.345	0	431	74	164	207	255	199	358	321	246	359	152	39	270	174	104
197.468	0	432	73	165	209	258	201	358	319	246	360	153	39	270	175	104
197.591	0	432	75	166	210	260	202	358	323	245	361	153	38	270	175	104
197.714	0	424	72	163	207	255	199	357	322	245	358	153	38	269	174	103
197.837	0	431	72	164	206	256	199	357	319	246	359	153	38	269	174	103
197.96	0	432	73	163	207	257	199	356	317	245	358	154	40	269	174	103
198.083	0	431	74	164	209	257	200	358	323	246	361	153	38	270	175	103
198.205	0	424	74	164	210	259	202	359	325	247	362	153	40	269	175	103
198.328	0	431	73	163	206	255	199	355	318	245	357	153	38	270	174	103
198.451	0	432	72	163	207	256	199	355	317	244	358	154	38	269	174	103
198.574	0	429	72	163	208	256	199	357	323	244	359	153	39	270	174	103
198.697	0	430	74	164	208	257	202	359	324	246	361	153	39	270	175	104
198.82	0	426	74	164	209	258	202	358	319	246	361	154	40	270	174	103
198.943	0	431	72	164	206	254	198	355	317	244	357	154	39	269	174	102
199.066	0	430	73	163	208	256	200	357	323	244	360	153	38	270	174	103
199.188	0	429	74	163	207	256	200	357	323	246	360	154	39	270	175	103
199.311	0	427	74	164	209	257	202	357	320	245	361	153	39	270	174	103
199.434	0	431	73	165	208	256	200	356	317	243	359	153	38	271	174	103
199.557	0	429	73	164	207	254	198	356	322	242	359	152	38	270	173	103
199.68	0	428	73	163	207	255	199	356	323	244	359	152	39	269	173	104
199.803	0	424	73	164	207	255	200	356	319	244	358	154	39	270	174	103
199.926	0	430	74	164	207	259	201	357	322	244	360	153	39	269	174	103
200.049	0	428	73	163	207	255	199	356	323	242	359	152	38	270	174	104
200.172	0	428	73	162	206	252	198	355	322	244	357	152	38	269	173	104
200.294	0	423	71	163	206	254	199	353	320	243	359	152	39	268	173	103
200.417	0	431	73	163	206	255	199	355	323	243	359	153	39	270	173	103
200.54	0	427	73	164	207	256	199	358	329	244	361	153	39	269	174	103
200.663	0	426	73	163	206	254	199	355	324	243	358	152	38	268	173	103
200.786	0	429	72	163	205	252	198	353	320	242	356	151	38	268	174	103
200.909	0	428	72	163	204	253	198	354	323	243	356	151	38	268	174	103
201.032	0	426	73	163	205	254	198	355	328	242	357	152	38	269	174	103
201.155	0	429	73	163	206	257	200	356	326	244	360	153	38	269	176	103
201.277	0	430	72	163	204	256	199	353	320	242	356	153	38	269	173	103
201.4	0	428	72	163	205	252	197	353	324	241	355	152	39	269	173	103
201.523	0	420	72	164	204	253	197	354	328	242	356	152	38	269	174	103
201.646	0	428	72	163	205	253	199	354	325	243	358	151	39	269	174	103
201.769	0	429	73	164	208	256	200	355	323	243	359	153	38	269	176	103
201.892	0	428	72	163	205	254	197	353	325	242	357	151	39	269	174	104
202.015	0	421	73	162	204	253	197	354	328	242	357	151	38	269	173	103
202.138	0	428	71	162	205	254	197	354	324	243	356	152	38	269	174	104
202.26	0	429	73	163	206	254	198	355	323	243	357	153	38	269	174	103
202.383	0	427	74	164	207	258	200	357	327	242	360	153	38	269	175	103
202.506	0	427	74	165	205	254	198	353	327	242	357	152	39	269	174	104
202.629	0	429	72	162	204	252	197	353	322	243	355	152	39	269	175	103
202.752	0	430	73	163	205	252	198	352	323	241	357	152	38	269	175	103
202.875	0	429	73	164	205	255	199	355	329	241	359	152	38	269	175	103
202.998	0	428	73	165	207	257	199	358	329	243	361	153	39	269	175	104
203.121	0	426	73	164	207	258	200	355	324	243	360	153	38	270	174	103
203.244	0	430	73	162	205	252	196	353	321	241	358	152	39	270	174	103
203.366	0	429	73	163	205	253	196	355	328	242	359	151	38	269	175	103
203.489	0	428	73	164	205	253	197	356	328	241	359	152	38	270	175	104
203.612	0	425	73	163	207	257	201	357	324	243	360	152	39	270	175	104
203.735	0	432	73	164	208	259	201	358	326	242	362	153	38	270	176	103
203.858	0	429	73	164	207	256	198	356	329	241	360	152	39	271	175	103
203.981	0	428	73	164	206	254	197	356	326	242	358	153	38	271	176	103
204.104	0	431	72	163	206	255	199	355	323	242	359	153	38	271	175	103
204.227	0	429	73	164	208	254	199	359	325	242	361	153	39	271	175	102
204.349	0	429	73	164	211	258	200	362	330	243	366	155	40	272	175	104
204.472	1	431	74	166	211	262	201	361	327	244	365	154	38	272	176	103
204.595	0	431	73	163	209	255	198	356	321	242	361	154	39	272	174	103
204.718	0	430	73	163	209	255	199	358	325	242	362	153	39	272	175	103
204.841	0	423	73	164	209	256	198	361	329	243	363	154	39	272	174	103
204.964	0	431	74	164	210	259	201	362	327	244	365	156	38	272	175	103
205.087	0	431	74	165	211	263	202	360	324	244	363	156	39	272	175	104
205.21	0	429	73	163	209	257	198	358	327	242	361	155	39	272	174	103
205.332	0	424	73	164	208	257	199	359	329	244	363	155	40	272	175	103
205.455	0	430	73	164	209	257	200	360	325	244	362	155	39	271	175	103
205.578	0	432	74	164	211	259	201	361	324	244	364	156	39	272	174	103
205.701	0	432	75	165	213	262	202	363	328	245	366	156	38	273	175	103
205.824	0	430	74	165	210	258	199	361	328	244	364	155	39	273	175	103
205.947	0	431	73	163	209	257	199	358	323	244	362	154	39	273	174	103
206.07	0	431	74	164	210	258	199	358	323	243	362	155	38	272	174	102
206.193	0	430	74	164	210	259	200	360	327	243	364	155	39	273	175	103
206.316	0	430	74	164	212	261	201	363	329	245	366	156	39	272	175	104
206.438	0	426	75	165	213	262	203	360	323	245	364	156	40	272	174	103
206.561	0	430	73	163	210	256	198	357	320	243	362	155	39	272	174	102
206.684	0	429	73	163	210	257	198	358	327	243	362	154	39	272	174	102
206.807	0	429	74	164	210	257	200	359	327	245	363	156	38	272	174	103
206.93	0	426	74	165	212	260	200	361	323	246	365	156	40	272	174	102
207.053	0	432	75	165	213	263	202	362	324	245	366	156	39	272	175	103
207.176	0	428	73	164	210	257	199	359	326	243	363	155	39	271	173	102
207.299	0	429	73	164	210	256	199	359	325	244	362	156	39	270	174	103
207.421	0	423	74	164	211	258	200	358	322	245	364	156	39	271	174	102
207.544	0	432	74	164	211	258	201	361	323	244	365	156	39	270	174	103
207.667	0	429	75	165	213	262	202	363	329	245	366	157	39	272	174	103
207.79	0	427	73	165	212	258	199	360	324	244	364	156	39	271	173	102
207.913	0	430	73	165	211	257	200	359	320	245	363	155	39	270	173	101
208.036	0	430	73	165	211	258	200	360	323	245	364	155	38	271	174	102
208.159	0	422	75	164	212	260	201	363	328	245	366	157	38	272	173	102
208.282	0	431	75	166	214	261	203	363	326	247	368	157	39	271	174	102
208.404	0	432	74	165	213	260	202	361	321	245	364	156	38	272	174	102
208.527	0	429	73	163	210	257	198	359	324	245	363	156	40	272	174	102
208.65	0	423	74	164	211	258	200	360	328	245	365	156	39	272	174	102
208.773	0	430	74	165	212	258	201	362	325	247	365	156	39	272	173	102
208.896	0	430	75	165	214	260	203	363	323	247	367	156	39	272	174	102
209.019	0	431	75	166	215	265	203	364	326	247	368	158	39	273	174	103
209.142	0	422	75	165	211	258	200	361	326	246	363	156	39	272	173	103
209.265	0	429	75	165	211	258	201	361	324	246	365	155	39	273	174	102
209.388	0	431	74	165	213	258	201	361	322	245	365	156	39	273	174	102
209.51	0	430	75	165	214	261	202	364	328	247	369	157	40	274	175	102
209.633	0	430	76	166	216	264	204	366	330	247	370	157	39	274	175	103
209.756	0	431	74	165	213	260	201	362	324	248	365	156	39	274	175	101
209.879	0	432	74	165	212	260	201	362	322	245	365	156	39	274	174	102
210.002	0	430	74	165	213	261	201	364	329	246	367	156	39	273	175	102
210.125	0	428	75	165	213	262	204	366	330	247	369	157	40	274	174	103
210.248	0	428	76	166	217	265	205	367	326	249	371	158	40	274	174	102
210.371	0	432	75	166	214	262	203	363	323	246	367	157	39	275	174	102
210.493	0	431	75	165	214	261	201	365	329	246	367	157	39	274	174	103
210.616	0	431	75	165	214	262	203	365	330	247	368	158	39	274	175	103
210.739	0	427	76	166	214	264	203	365	326	249	369	158	40	276	174	103
210.862	0	434	76	166	216	266	206	367	329	249	372	158	40	275	175	102
210.985	0	433	76	166	216	265	204	368	332	248	370	158	39	277	175	104
211.108	0	432	74	165	213	261	202	365	329	248	367	158	40	275	176	104
211.231	0	434	75	166	214	262	204	366	325	248	367	158	40	275	175	103
211.354	0	434	75	165	214	263	204	367	328	247	368	157	39	276	176	103
211.476	0	433	75	167	215	265	206	369	335	249	370	159	40	276	175	103
211.599	0	434	77	166	217	268	208	369	332	249	372	159	41	277	176	104
211.722	0	435	74	165	213	262	204	365	326	247	367	158	40	276	175	103
211.845	0	435	74	164	213	264	204	366	330	247	369	158	40	277	176	104
211.968	0	427	74	166	215	264	205	369	335	248	371	158	39	277	175	103
212.091	0	435	76	166	215	265	207	370	333	249	373	158	40	278	176	105
212.214	0	437	77	167	218	269	209	373	333	250	374	160	40	279	176	105
212.337	0	435	74	165	214	264	204	367	333	248	369	158	39	277	176	104
212.46	0	427	75	165	215	263	205	369	336	248	370	158	40	277	175	105
212.582	0	435	75	165	215	264	206	370	334	249	371	158	39	277	177	104
212.705	0	436	76	166	216	265	207	369	332	249	371	158	39	278	176	104
212.828	0	436	76	166	218	268	209	372	336	249	374	159	40	279	177	104
212.951	0	429	75	166	216	264	205	369	336	248	371	159	38	278	177	105
213.074	0	435	75	166	214	263	204	368	332	249	370	158	39	278	176	104
213.197	0	437	74	166	215	264	206	368	332	247	370	159	40	278	176	104
213.32	0	436	75	167	215	266	206	369	337	249	372	158	40	278	177	105
213.443	0	429	75	167	217	267	207	373	338	249	374	159	40	278	176	104
213.565	0	435	74	166	215	265	205	368	332	248	369	158	39	278	176	104
213.688	0	437	75	165	215	263	205	367	331	248	370	157	39	278	176	104
213.811	0	437	75	166	215	264	205	369	336	249	371	158	40	278	177	105
213.934	0	436	75	166	216	266	206	372	338	248	372	158	39	279	177	105
214.057	0	433	76	167	217	268	208	371	333	250	372	159	40	279	177	104
214.18	0	437	74	165	214	263	204	367	331	247	369	158	40	278	177	104
214.303	0	436	74	166	215	265	205	370	336	248	371	158	39	278	177	105
214.426	0	435	75	165	215	264	206	369	337	248	371	158	40	278	177	106
214.548	0	434	76	167	216	265	207	370	333	249	372	158	40	277	177	104
214.671	0	438	74	166	216	266	206	368	333	248	371	158	39	279	177	105
214.794	0	436	75	165	213	262	204	369	336	247	369	158	39	278	177	105
214.917	0	435	74	166	213	262	205	368	336	247	370	158	40	277	177	104
215.04	0	432	75	166	214	264	205	368	331	247	370	158	39	279	177	105
215.163	0	439	75	166	215	267	206	370	334	248	371	157	39	279	177	105
215.286	0	436	75	165	214	264	204	368	337	245	369	157	39	279	177	106
215.409	0	436	74	165	212	261	203	367	335	246	367	157	40	276	176	105
215.532	0	438	75	166	212	263	204	366	331	246	367	156	40	277	177	105
215.654	0	438	74	165	212	262	204	368	334	245	369	156	39	277	177	105
215.777	0	437	75	166	214	264	205	370	339	247	370	157	39	277	177	105
215.9	0	437	74	166	212	262	204	366	334	245	367	156	39	277	177	106
216.023	0	437	73	165	211	259	202	364	330	244	365	156	38	275	177	105
216.146	0	436	74	165	211	260	201	365	332	244	366	155	38	275	176	105
216.269	0	428	74	165	212	261	202	367	337	244	367	154	38	275	177	105
216.392	0	437	75	165	213	263	204	368	334	246	368	156	39	275	177	105
216.515	0	437	74	165	211	263	203	364	330	245	365	154	39	274	176	105
216.637	0	436	74	165	210	258	200	364	333	244	365	154	39	274	176	105
216.76	0	428	73	165	211	260	201	365	336	244	364	155	39	275	176	105
216.883	0	436	74	164	211	260	202	365	331	244	365	155	39	275	176	105
217.006	0	438	75	166	211	262	204	366	331	244	366	154	39	274	177	105
217.129	0	436	73	166	210	260	200	363	333	242	364	153	38	274	177	105
217.252	0	427	73	164	210	258	200	364	335	243	362	154	38	274	176	105
217.375	0	437	73	165	210	259	200	363	330	243	363	153	38	274	177	105
217.498	0	436	73	165	210	259	202	363	330	243	365	153	39	273	177	104
217.62	0	436	73	166	213	261	202	366	334	243	366	154	38	274	177	105
217.743	0	434	73	163	209	257	199	364	334	241	364	153	38	273	176	105
217.866	0	430	73	164	207	258	200	361	330	242	362	153	38	274	176	105
217.989	0	437	73	165	209	258	200	363	329	242	363	153	38	273	176	105
218.112	0	434	73	165	210	260	201	365	333	241	363	153	39	273	176	105
218.235	0	434	73	165	212	260	202	366	334	243	365	153	38	273	177	105
218.358	0	430	72	164	209	257	200	362	328	242	362	152	38	273	176	105
218.481	0	435	72	163	208	255	198	361	328	240	362	151	38	272	176	105
218.604	0	432	72	164	209	256	198	363	333	241	362	152	38	273	176	106
218.726	0	432	72	165	209	258	200	363	333	241	364	152	38	272	177	106
218.849	0	429	74	164	211	260	200	364	328	243	365	153	38	273	177	104
218.972	0	435	73	165	211	258	200	362	329	240	360	150	39	271	177	105
219.095	0	433	72	163	209	254	198	361	332	240	362	152	39	272	177	105
219.218	0	433	72	164	210	256	199	362	331	240	362	152	38	272	176	106
219.341	0	429	73	164	209	256	199	363	327	241	363	152	38	272	177	105
219.464	0	435	72	166	211	258	200	364	330	241	364	152	38	272	177	106
219.587	0	433	73	165	209	257	200	363	333	241	364	152	38	273	177	106
219.709	0	432	72	164	208	254	198	361	330	240	360	152	39	271	176	105
219.832	0	434	72	163	209	256	199	361	327	241	361	152	38	272	176	105
219.955	0	434	72	163	209	257	199	363	330	241	363	152	39	272	177	105
220.078	0	434	72	165	211	260	201	365	334	242	364	153	39	272	177	105
220.201	0	434	73	165	210	258	200	363	331	241	362	153	38	273	177	106
220.324	0	434	72	164	209	255	198	361	326	240	360	152	38	272	178	104
220.447	0	433	72	164	210	256	199	361	330	240	362	152	39	272	176	105
220.57	0	428	72	164	210	257	200	364	333	240	362	153	38	273	177	105
220.692	0	436	74	164	211	259	201	365	330	242	364	153	39	273	177	105
220.815	0	435	72	166	212	260	201	362	327	241	363	152	38	273	177	105
220.938	0	433	71	164	208	255	198	362	330	240	361	151	38	273	176	105
221.061	0	426	72	164	208	256	198	363	333	240	362	152	39	273	176	106
221.184	0	433	74	163	209	255	199	363	328	242	362	153	38	273	178	105
221.307	0	435	73	165	210	259	200	364	328	241	365	152	38	273	178	105
221.43	0	434	73	165	211	260	201	365	332	241	366	153	38	274	179	107
221.553	0	433	71	164	208	256	198	362	333	240	362	152	39	272	176	105
221.676	0	435	72	164	209	256	199	362	327	241	362	153	39	273	177	105
221.798	0	436	73	164	209	256	198	363	327	240	363	152	38	273	177	105
221.921	0	435	72	164	211	258	200	366	333	241	366	152	39	274	177	105
222.044	0	433	74	165	212	261	202	366	333	242	367	154	39	274	178	107
222.167	0	429	73	164	209	256	199	362	326	240	363	152	38	273	177	106
222.29	0	435	72	165	209	255	199	362	327	240	363	152	38	273	178	105
222.413	0	433	72	165	209	256	199	364	332	240	364	153	38	273	178	106
222.536	0	433	74	165	209	259	200	365	332	241	365	153	39	274	178	106
222.659	0	431	74	166	212	260	202	365	328	242	365	153	39	274	177	106
222.781	0	436	73	165	210	255	199	361	327	239	362	152	38	274	177	105
222.904	0	434	72	164	210	256	199	363	332	239	363	153	39	273	178	106
223.027	0	434	72	165	209	256	199	364	331	241	363	153	38	273	177	106
223.15	0	430	74	164	211	256	200	364	327	241	364	153	39	274	178	105
223.273	0	438	74	166	212	261	201	364	329	241	366	153	39	274	178	106
223.396	0	433	72	163	209	255	198	363	331	239	363	152	39	274	177	106
223.519	0	433	72	164	208	255	198	362	330	239	359	150	39	270	177	106
223.642	0	436	73	165	208	255	199	360	325	240	361	152	38	272	178	105
223.764	0	435	72	166	210	257	199	362	329	241	363	152	39	272	178	106
223.887	0	429	74	165	211	258	201	365	333	241	364	153	39	273	178	106
224.01	0	436	72	164	209	256	198	361	328	239	362	151	39	273	177	106
224.133	0	435	72	163	208	253	198	358	324	238	360	152	38	273	177	106
224.256	0	435	72	163	209	254	197	361	329	238	362	152	38	272	177	106
224.379	0	428	72	164	208	255	198	362	332	239	363	152	38	272	177	107
224.502	0	435	74	165	210	258	200	364	327	242	364	152	39	272	178	106
224.625	0	436	73	164	208	256	199	360	325	238	361	152	38	272	178	105
224.748	0	435	72	164	208	253	196	361	328	238	361	150	39	272	177	106
224.87	0	427	73	163	209	254	197	361	331	239	362	151	39	271	177	107
224.993	0	429	73	164	209	254	198	360	326	240	362	152	39	273	178	105
225.116	0	438	73	164	211	256	199	362	326	239	362	153	39	272	178	105
225.239	0	435	72	164	209	255	197	361	329	238	360	151	38	272	177	106
225.362	0	433	71	163	208	253	196	361	329	238	360	151	39	271	177	106
225.485	0	429	72	164	208	253	197	360	325	239	360	151	39	272	177	105
225.608	0	436	72	163	209	254	197	360	325	239	361	151	38	272	177	105
225.731	0	435	73	164	210	256	198	363	331	239	363	151	38	271	177	106
225.853	0	433	73	164	209	254	198	360	328	239	361	151	38	271	177	105
225.976	0	429	71	163	207	251	195	358	323	238	356	148	38	268	176	105
226.099	0	434	72	163	208	251	195	358	324	237	359	150	38	270	177	104
226.222	0	432	71	163	208	252	196	360	330	238	360	150	38	269	177	105
226.345	0	433	72	165	209	254	197	360	327	240	362	150	38	270	177	105
226.468	0	435	73	164	210	255	198	360	324	239	361	151	39	271	177	105
226.591	0	428	72	162	206	250	194	357	324	236	354	147	38	267	176	104
226.714	0	426	71	163	208	251	195	358	328	237	360	149	38	269	176	105
226.836	0	432	71	163	206	250	194	358	325	237	359	150	39	268	176	104
226.959	0	435	73	163	209	252	197	358	322	239	360	150	39	269	176	105
227.082	0	434	72	164	211	253	197	360	326	238	362	150	38	269	176	104
227.205	0	424	71	163	207	249	193	358	327	236	360	150	38	269	176	105
227.328	0	432	72	163	207	248	193	357	322	237	358	149	38	268	176	104
227.451	0	433	72	163	207	250	194	357	320	238	357	149	38	268	175	104
227.574	0	432	73	163	208	250	195	359	325	238	360	150	38	268	175	104
227.697	0	425	72	165	210	253	196	360	328	238	362	151	38	269	176	104
227.82	0	426	72	163	208	250	194	356	321	237	359	150	38	268	176	105
227.942	0	433	71	163	207	249	193	355	321	235	358	149	38	269	175	104
228.065	0	431	71	163	206	248	193	357	326	236	359	150	39	268	176	104
228.188	0	431	71	163	208	250	194	358	327	238	361	150	38	268	177	105
228.311	0	430	73	163	210	254	197	359	323	240	361	151	38	269	177	104
228.434	0	433	72	163	208	250	194	356	321	236	358	150	38	268	175	103
228.557	0	432	71	162	208	247	192	357	324	237	358	149	38	268	176	105
228.68	0	430	72	162	208	248	194	357	324	238	359	150	38	267	176	104
228.803	0	428	71	163	208	249	195	357	320	238	359	151	37	268	175	103
228.925	0	434	73	164	211	252	195	359	322	238	362	151	38	269	176	104
229.048	0	431	72	163	210	251	196	358	325	237	360	151	38	268	175	105
229.171	0	431	71	161	208	247	193	356	322	236	358	149	38	268	176	105
229.294	0	433	72	162	208	248	195	355	319	238	359	150	38	268	176	104
229.417	0	433	71	162	208	249	194	357	322	236	359	150	38	268	176	104
229.54	0	431	73	163	210	250	196	359	327	238	363	149	37	269	176	104
229.663	0	432	73	163	210	251	196	359	324	238	362	150	38	269	176	103
229.786	0	433	71	163	207	247	193	356	318	237	358	150	38	268	176	103
229.908	0	431	71	162	207	247	193	357	322	236	358	149	37	268	175	103
230.031	0	425	72	164	208	248	194	358	328	238	360	150	38	269	176	104
230.154	0	433	72	164	209	250	195	359	323	239	360	151	38	269	176	104
230.277	0	434	73	164	211	252	197	358	321	239	361	151	38	269	176	104
230.4	11	430	71	162	208	248	193	356	323	237	359	149	37	268	175	103
230.523	0	425	71	162	207	246	193	357	326	237	358	150	37	268	175	104
230.646	0	431	71	162	207	248	194	356	321	238	358	150	38	268	176	104
230.769	0	433	71	163	208	249	194	357	320	237	358	151	38	268	176	103
230.892	0	433	73	164	211	251	196	360	325	238	362	149	38	270	177	105
231.014	0	424	72	163	209	248	194	357	324	238	359	150	39	269	175	104
231.137	0	432	71	162	208	246	193	355	320	238	357	149	38	268	176	104
231.26	0	432	71	163	209	247	194	355	320	237	359	149	38	269	176	102
231.383	0	431	72	163	208	247	194	357	325	237	359	150	39	269	176	103
231.506	0	431	73	163	210	251	196	358	327	238	361	151	39	270	176	105
231.629	0	427	73	163	209	251	196	356	321	239	358	151	38	269	177	105
231.752	0	431	72	163	207	246	192	353	319	237	357	149	38	268	176	104
231.875	0	430	71	163	207	247	193	355	325	238	357	150	38	268	175	104
231.997	0	429	72	163	208	249	194	356	325	238	359	150	38	268	175	104
232.12	0	427	72	163	209	251	195	356	321	239	360	151	38	269	176	103
232.243	0	432	72	163	209	250	195	355	320	237	358	150	38	269	176	103
232.366	0	429	72	161	207	247	193	356	325	237	357	150	38	268	175	103
232.489	0	429	71	163	206	248	194	356	324	237	358	150	38	268	176	104
232.612	0	432	72	163	208	248	195	355	321	238	358	151	38	269	176	104
232.735	0	433	72	163	209	251	197	357	323	238	361	151	38	269	177	104
232.858	0	429	72	163	207	246	194	355	326	237	358	150	38	268	175	105
232.98	0	430	72	162	206	247	194	354	323	238	357	150	39	269	175	104
233.103	0	431	72	163	207	247	195	354	319	238	357	150	38	269	176	105
233.226	0	431	72	162	207	249	194	356	323	238	360	151	38	268	175	106
233.349	0	425	73	162	209	251	196	359	329	239	361	151	38	269	176	105
233.472	0	431	72	162	207	246	194	354	321	238	358	150	38	268	174	105
233.595	0	432	71	162	206	246	194	353	319	237	356	149	38	268	176	105
233.718	0	430	71	162	205	246	193	353	323	237	357	149	37	268	175	105
233.841	0	423	72	163	207	247	195	356	328	238	359	149	38	269	176	105
233.964	0	430	72	163	208	251	197	355	323	239	360	150	38	269	177	106
234.086	0	431	70	162	204	246	193	352	319	237	356	150	37	268	175	104
234.209	0	428	71	161	205	245	192	353	324	236	357	148	38	269	176	105
234.332	0	421	71	161	204	245	194	353	326	237	357	149	38	267	176	105
234.455	0	421	72	162	206	247	195	355	322	240	358	149	37	267	175	104
234.578	0	429	72	163	207	249	196	357	321	238	360	149	38	268	176	104
234.701	0	428	70	162	205	245	192	354	324	236	356	149	37	268	175	105
234.824	0	428	71	162	205	245	194	355	325	237	357	148	38	268	176	104
234.947	0	431	72	162	205	246	193	353	320	238	356	149	37	268	175	104
235.069	0	431	72	162	205	246	194	355	321	238	358	150	38	269	175	103
235.192	0	431	72	163	208	249	195	357	327	239	361	149	38	269	176	104
235.315	0	427	70	162	205	245	193	354	323	238	357	149	37	268	174	105
235.438	0	424	71	161	205	245	194	353	319	238	356	149	37	268	175	104
235.561	0	429	70	161	204	246	193	354	320	238	357	148	38	268	175	104
235.684	0	429	72	163	206	248	195	357	327	239	359	149	39	268	176	105
235.807	0	430	72	163	208	249	196	357	324	240	359	151	39	268	176	105
235.93	0	424	71	162	205	245	194	352	319	238	355	149	38	267	176	103
236.052	0	430	71	162	204	245	193	353	320	237	356	148	38	267	176	105
236.175	0	428	72	162	205	246	193	354	327	237	357	149	38	268	175	104
236.298	0	428	72	162	207	247	194	356	325	240	358	150	38	268	176	106
236.421	0	432	71	163	207	250	196	356	320	239	359	150	38	269	176	104
236.544	0	429	71	162	205	246	192	352	320	237	356	148	38	269	176	105
236.667	0	427	70	162	204	244	192	354	325	238	357	149	38	267	175	104
236.79	0	430	71	162	204	246	193	354	322	239	356	149	38	269	176	105
236.913	0	430	72	163	205	248	195	354	319	239	358	151	38	270	176	105
237.036	0	429	72	164	208	251	196	357	324	239	361	150	37	269	176	105
237.158	0	428	71	163	205	246	194	357	326	238	358	150	38	268	175	104
237.281	0	428	71	162	205	245	193	354	323	238	358	149	37	269	176	104
237.404	0	429	70	162	205	247	195	354	321	238	357	150	38	269	175	103
237.527	0	429	72	163	206	248	194	357	325	239	360	150	38	269	177	104
237.65	0	427	72	163	207	252	196	358	327	240	360	151	39	270	176	104
237.773	0	429	70	162	205	247	194	354	321	238	356	150	38	269	176	103
237.896	0	430	71	162	205	246	194	353	318	238	357	150	38	269	175	103
238.019	0	430	72	163	207	248	194	355	325	238	358	150	37	269	176	104
238.141	0	429	72	164	206	249	196	357	327	241	359	151	37	269	176	105
238.264	0	430	72	163	208	252	197	356	321	242	360	151	38	270	175	103
238.387	0	430	72	163	206	247	194	353	318	239	357	150	38	270	175	103
238.51	0	429	72	163	207	248	195	356	325	240	359	151	38	269	176	104
238.633	0	428	72	162	207	249	196	357	325	240	360	150	38	269	176	105
238.756	0	426	73	163	209	252	197	358	321	243	361	153	39	269	176	104
238.879	0	430	73	162	207	251	197	356	320	240	358	151	39	270	176	104
239.002	0	428	71	162	206	249	195	356	324	240	358	151	39	270	175	104
239.124	0	428	72	163	206	249	195	356	324	241	358	152	38	270	175	105
239.247	0	425	72	162	207	250	196	356	320	242	359	152	39	270	175	104
239.37	0	432	74	164	208	254	198	357	323	241	360	153	39	270	176	104
239.493	0	429	72	164	206	249	196	356	324	240	358	152	38	270	175	104
239.616	0	428	71	163	206	249	195	355	323	241	358	152	38	270	175	104
239.739	0	424	72	162	206	249	195	356	319	242	358	152	38	270	175	103
239.862	0	431	72	163	208	251	196	356	322	241	360	152	39	270	176	103
239.985	0	428	73	164	209	253	199	358	327	242	362	153	38	271	175	104
240.108	0	428	71	162	206	250	196	356	321	241	358	152	38	270	175	104
240.23	0	430	72	162	206	249	196	354	318	242	358	151	38	270	174	103
240.353	0	431	72	163	206	250	195	354	321	240	358	152	39	270	175	103
240.476	0	428	73	163	207	251	196	357	326	242	361	151	38	270	175	104
240.599	0	429	73	164	208	254	198	358	323	243	361	153	38	270	175	105
240.722	0	429	72	163	206	249	195	352	318	241	356	152	38	270	174	102
240.845	0	429	71	162	206	250	195	355	322	241	357	151	38	269	174	103
240.968	0	420	72	163	206	251	196	357	326	241	358	152	38	269	174	103
241.091	0	429	73	164	207	252	197	357	323	243	360	153	38	269	174	104
241.213	0	431	72	164	208	253	198	355	319	242	358	152	38	270	174	104
241.336	0	428	72	162	206	250	193	353	322	241	355	154	39	269	174	102
241.459	0	422	73	163	204	250	195	352	327	243	353	154	38	268	173	103
241.582	0	428	72	162	205	251	196	354	322	243	355	153	37	269	175	103
241.705	0	431	72	165	207	253	197	355	320	242	359	154	38	270	174	103
241.828	0	429	73	163	207	252	197	355	323	241	358	153	38	269	174	104
241.951	0	420	70	163	206	247	194	353	324	241	356	151	38	269	173	103
242.074	0	427	72	163	206	250	195	353	320	242	357	152	38	269	173	103
242.196	0	430	71	162	206	251	196	354	318	241	357	151	38	268	174	103
242.319	0	427	73	163	208	253	196	357	326	243	361	152	39	269	174	104
242.442	0	426	72	163	207	252	195	356	324	242	358	152	37	270	174	104
242.565	0	427	71	162	205	248	193	353	319	242	355	152	38	268	173	103
242.688	0	428	72	163	205	248	195	353	319	241	355	152	38	268	173	102
242.811	0	427	72	162	205	249	195	356	325	241	358	151	38	268	174	103
242.934	0	426	73	163	207	251	196	357	325	243	360	153	38	269	174	103
243.057	0	424	72	165	207	253	197	354	320	243	358	152	39	269	173	102
243.18	0	427	71	163	206	248	193	353	318	240	356	151	38	268	173	102
243.302	0	425	71	162	205	249	194	355	324	241	358	151	38	267	173	103
243.425	0	427	71	163	206	249	195	355	324	243	358	152	39	267	172	103
243.548	0	421	73	163	208	252	197	357	320	244	359	152	38	268	173	102
243.671	0	428	72	163	208	252	196	356	320	242	359	151	38	268	173	102
243.794	0	425	71	162	206	249	194	354	323	242	357	151	38	268	172	103
243.917	0	426	71	163	206	250	195	355	323	243	359	151	38	268	173	103
244.04	0	428	72	163	206	249	196	355	319	243	359	151	39	268	173	103
244.163	0	429	72	164	208	252	197	356	322	243	361	152	38	268	173	102
244.285	0	425	73	163	207	252	196	356	326	242	359	151	38	268	173	102
244.408	0	426	71	162	206	249	194	354	322	243	357	151	37	267	173	103
244.531	0	427	71	163	206	249	195	353	319	242	357	152	38	268	173	102
244.654	0	427	73	163	206	249	195	356	320	242	359	153	38	268	174	102
244.777	0	427	72	163	208	252	197	360	327	244	361	152	38	267	174	103
244.9	0	427	72	163	208	253	197	357	321	244	360	151	39	268	174	103
245.023	0	427	71	162	205	248	195	354	316	242	357	150	38	268	173	102
245.146	0	426	71	163	206	250	194	355	322	242	358	151	38	268	173	102
245.268	0	419	72	163	206	250	196	358	327	243	360	151	38	268	173	102
245.391	0	427	71	164	208	252	198	358	323	245	361	153	39	267	173	103
245.514	0	429	72	163	208	253	198	356	320	244	360	152	39	269	174	103
245.637	0	426	71	163	206	248	194	354	322	242	357	152	38	268	172	103
[truncated: 768 more rows]

## Sheet: D850
	SNR :	39	34	41	44	41	43	47	40	48	53	41	41	43	45	36
Time	Marker	ch1	ch2	ch3	ch4	ch5	ch6	ch7	ch8	ch9	ch10	ch11	ch12	ch13	ch14	ch15
0.24576	0	280	69	77	197	239	199	352	326	220	331	130	45	247	216	97
0.36864	0	280	69	77	197	239	199	352	326	220	331	130	45	247	216	97
0.49152	0	281	67	77	198	233	182	358	331	223	340	141	43	257	217	97
0.6144	0	284	65	74	199	222	176	357	336	224	353	153	42	252	221	102
0.73728	0	284	64	74	199	220	174	357	335	225	352	153	42	254	219	104
0.86016	0	282	66	72	202	218	171	358	337	224	353	151	42	254	216	105
0.98304	0	282	68	74	203	222	174	360	340	224	354	150	44	254	213	105
1.10592	0	281	67	70	200	217	170	356	336	224	351	146	44	251	211	103
1.2288	0	280	67	69	201	216	170	356	335	225	349	147	43	252	211	104
1.35168	0	279	68	69	201	218	170	359	338	224	351	147	45	252	209	103
1.47456	0	282	68	70	204	220	171	362	341	226	354	148	45	252	211	103
1.59744	0	281	69	71	202	223	174	359	339	226	350	150	43	255	210	103
1.72032	0	281	66	67	199	216	170	354	334	223	347	147	44	254	209	102
1.8432	0	279	68	68	200	216	169	356	338	224	348	149	44	255	210	102
1.96608	0	281	68	69	201	218	170	358	339	224	350	149	43	255	210	102
2.08896	0	283	69	70	203	220	172	360	337	227	352	151	45	256	210	102
2.21184	0	282	69	70	201	224	174	358	334	226	350	150	44	255	210	101
2.33472	0	280	68	68	198	216	169	356	336	223	347	149	44	256	210	102
2.4576	0	282	68	69	200	217	171	357	338	224	349	149	44	256	210	103
2.58048	0	283	68	70	201	219	172	357	336	226	350	150	44	257	211	103
2.70336	0	284	70	70	204	224	174	360	337	227	352	152	45	259	211	102
2.82624	0	282	68	71	202	222	174	359	339	224	350	150	44	258	211	102
2.94912	0	282	69	69	202	218	170	359	340	224	350	150	44	259	210	103
3.072	0	284	69	69	203	221	172	360	337	225	352	150	45	258	212	102
3.19488	0	285	70	70	204	221	173	361	337	227	352	151	45	259	211	102
3.31776	0	285	70	71	206	225	176	363	340	227	354	152	45	259	211	102
3.44064	0	284	69	71	202	222	174	359	338	225	349	151	44	258	210	104
3.56352	0	287	70	69	202	221	173	360	335	226	350	152	44	259	210	103
3.6864	0	285	70	70	204	222	174	361	337	225	352	152	44	259	211	104
3.80928	0	288	70	70	204	224	174	364	341	227	354	152	45	261	211	103
3.93216	0	289	72	73	206	229	178	363	340	228	354	154	45	261	212	103
4.05504	0	288	70	70	203	222	175	360	334	226	351	153	43	260	211	103
4.17792	0	288	72	71	205	225	175	362	336	226	353	153	44	261	212	104
4.3008	0	289	72	71	204	225	175	364	340	226	354	154	44	262	212	103
4.42368	0	293	72	72	207	228	176	365	340	227	357	155	45	263	212	104
4.54656	0	291	72	72	205	229	178	362	333	228	354	153	45	263	212	105
4.66944	0	290	73	71	204	224	173	363	335	225	353	153	45	262	212	104
4.79232	0	292	73	72	206	227	175	364	339	227	354	154	45	263	212	104
4.9152	0	292	73	72	206	228	176	364	338	228	355	155	46	264	213	104
5.03808	0	291	74	73	207	232	179	365	336	230	355	155	46	264	213	104
5.16096	0	289	72	72	203	227	175	361	336	225	349	154	45	263	211	103
5.28384	0	291	72	70	203	226	174	361	340	227	351	155	45	263	212	104
5.40672	0	293	72	72	205	228	176	362	337	227	353	155	45	264	213	104
5.5296	0	293	73	72	207	228	177	363	337	228	353	156	45	264	212	104
5.65248	0	297	74	73	207	230	179	362	339	227	353	156	45	265	212	104
5.77536	0	291	72	72	204	224	175	359	338	226	351	154	46	262	211	103
5.89824	0	293	73	71	204	227	176	360	336	227	351	154	45	263	212	104
6.02112	0	292	72	71	205	226	175	360	336	227	351	154	46	262	211	104
6.144	0	292	74	73	207	228	176	364	339	228	354	156	45	265	212	104
6.26688	0	294	73	73	205	229	178	361	340	226	352	154	44	263	211	104
6.38976	0	293	73	70	203	225	174	359	334	226	350	153	45	262	211	104
6.51264	0	293	73	72	204	226	174	359	334	226	350	154	45	263	210	103
6.63552	0	292	73	72	206	226	175	360	339	227	353	155	45	263	211	104
6.7584	0	293	74	73	208	230	178	363	340	228	354	155	45	264	212	104
6.88128	0	294	73	72	205	227	176	358	334	226	350	154	45	263	211	104
7.00416	0	293	72	71	206	224	174	358	333	225	351	154	45	262	211	103
7.12704	0	292	73	71	206	225	175	361	338	226	352	154	45	263	211	104
7.24992	0	300	73	71	207	225	175	363	337	226	354	154	44	263	211	105
7.3728	0	295	74	72	207	229	178	362	334	229	353	155	45	262	212	104
7.49568	0	292	72	70	205	224	173	360	333	225	350	153	44	262	211	104
7.61856	0	292	72	71	206	224	173	361	337	226	352	153	45	263	211	104
7.74144	0	294	73	72	207	224	174	362	335	226	352	153	44	263	211	104
7.86432	0	294	74	72	208	226	175	363	333	229	355	154	45	263	211	104
7.9872	0	293	73	71	206	226	175	360	333	225	351	153	45	262	210	104
8.11008	0	292	72	70	204	222	172	359	336	224	351	153	44	261	211	103
8.23296	0	293	72	71	205	224	174	360	334	226	352	153	44	260	211	104
8.35584	0	294	72	70	206	224	173	360	333	227	352	153	44	261	212	104
8.47872	0	293	74	72	208	228	176	362	334	226	353	154	45	262	212	103
8.6016	0	291	72	71	203	223	173	358	334	224	349	151	44	260	210	103
8.72448	0	293	71	70	203	222	172	357	331	226	351	151	45	260	210	104
8.84736	0	292	71	70	204	222	172	358	330	225	350	152	45	261	210	103
8.97024	0	297	72	71	206	223	172	360	334	225	353	152	44	260	210	103
9.09312	0	292	72	72	206	228	175	361	334	226	353	152	44	260	212	104
9.216	0	291	70	70	203	221	172	356	329	224	348	150	44	259	210	103
9.33888	0	291	72	70	203	219	171	357	329	224	348	150	44	259	210	102
9.46176	0	290	71	69	203	221	171	357	333	223	350	150	44	258	210	103
9.58464	0	292	71	70	205	223	171	361	335	224	351	152	44	259	210	104
9.70752	0	293	72	72	205	226	175	359	330	226	350	151	44	260	211	103
9.8304	0	291	70	69	202	219	171	355	327	223	346	149	44	258	210	103
9.95328	0	290	71	70	202	220	170	356	331	222	348	150	44	259	210	102
10.0762	0	290	71	69	202	221	171	358	332	224	350	150	44	259	210	103
10.199	0	293	72	71	205	223	172	359	329	225	352	151	43	260	211	103
10.3219	0	290	71	71	205	226	173	358	327	224	349	151	45	259	211	103
10.4448	0	289	71	70	203	220	169	357	330	222	348	149	43	257	210	102
10.5677	0	296	70	70	206	221	170	358	329	223	350	150	44	258	210	103
10.6906	0	291	70	69	206	220	171	360	326	224	350	150	44	259	210	102
10.8134	0	290	71	70	207	223	171	361	329	223	352	151	44	260	211	102
10.9363	0	289	70	71	205	223	171	359	330	222	350	150	44	259	210	102
11.0592	0	290	70	70	204	221	169	358	327	222	348	148	45	257	210	103
11.1821	0	289	71	69	206	221	171	358	325	224	349	150	43	259	211	103
11.305	0	290	71	70	205	221	170	359	327	222	350	150	44	259	211	102
11.4278	0	292	71	70	207	226	172	362	331	223	352	151	45	259	212	103
11.5507	0	289	70	69	204	222	172	358	326	223	349	148	44	257	211	103
11.6736	0	290	70	69	204	219	170	357	323	222	347	149	43	258	211	102
11.7965	0	288	70	70	205	221	170	359	326	221	348	149	44	258	211	102
11.9194	0	290	69	70	206	221	170	360	329	222	351	150	44	257	212	103
12.0422	0	291	71	71	207	226	173	361	328	224	352	151	44	259	212	103
12.1651	0	288	71	70	204	222	172	358	323	221	348	149	43	258	211	102
12.288	0	293	68	69	205	219	168	358	325	220	349	149	44	257	209	102
12.4109	0	288	70	69	205	220	170	359	328	220	349	149	44	256	211	102
12.5338	0	290	70	69	206	222	170	361	325	223	351	149	44	258	211	103
12.6566	0	290	71	71	208	224	173	362	325	224	352	151	44	258	211	102
12.7795	0	286	69	69	205	220	171	359	325	221	348	149	44	258	211	103
12.9024	0	288	68	70	205	219	169	360	325	221	349	148	44	256	211	103
13.0253	0	289	69	69	206	220	170	358	323	222	349	149	44	257	211	102
13.1482	0	290	70	70	207	222	170	360	323	222	350	151	43	258	210	102
13.271	0	290	70	71	208	225	173	362	328	223	352	151	44	258	211	102
13.3939	0	289	70	69	204	222	170	359	325	221	348	149	44	257	209	102
13.5168	0	290	70	70	205	221	170	359	322	222	348	149	44	256	210	103
13.6397	0	287	69	70	206	221	169	360	322	221	348	150	44	256	210	102
13.7626	0	288	70	70	207	222	170	361	326	223	351	150	44	258	211	102
13.8854	0	296	70	71	207	225	173	361	327	223	352	151	44	258	211	103
14.0083	0	288	69	69	203	219	170	357	321	222	347	149	44	257	210	102
14.1312	0	287	69	70	205	219	169	357	321	220	348	150	45	256	211	102
14.2541	0	287	70	70	206	220	169	358	326	222	350	150	44	257	210	102
14.377	0	290	71	70	207	222	170	361	326	222	351	151	44	257	210	103
14.4998	0	289	70	71	207	226	174	360	322	225	351	151	45	258	211	102
14.6227	0	285	69	69	204	219	170	358	322	220	346	149	43	256	209	102
14.7456	0	287	68	70	204	219	168	359	325	221	348	149	44	256	210	103
14.8685	0	287	68	70	205	220	169	357	323	222	349	150	44	256	210	102
14.9914	0	288	70	70	206	222	171	359	322	224	350	151	44	256	210	102
15.1142	0	288	71	72	208	226	172	361	325	222	351	152	44	257	211	102
15.2371	0	287	68	70	205	219	168	357	325	221	347	149	44	256	209	102
15.36	0	288	69	70	204	219	168	357	321	222	347	150	44	256	209	102
15.4829	0	287	69	70	204	219	169	357	321	222	348	149	43	256	210	102
15.6058	0	287	70	71	208	222	170	360	324	223	349	151	45	257	211	102
15.7286	0	289	70	71	206	226	172	359	328	224	350	151	44	257	211	102
15.8515	0	287	69	69	205	219	170	358	322	223	349	150	43	257	211	102
15.9744	0	288	68	68	203	221	169	352	320	222	343	152	44	256	213	102
16.0973	0	292	67	69	201	215	168	351	325	221	341	150	44	256	212	103
16.2202	0	288	69	71	206	224	170	358	327	222	348	151	44	257	214	106
16.343	0	287	70	71	206	225	173	356	323	225	345	150	44	259	214	105
16.4659	0	286	68	70	204	219	169	352	320	221	344	148	43	257	212	104
16.5888	0	287	68	69	203	219	168	356	323	221	345	149	44	256	211	104
16.7117	0	287	69	69	205	221	169	357	324	222	346	150	44	257	210	104
16.8346	0	289	70	70	207	221	170	359	323	224	349	150	43	258	211	104
16.9574	0	287	70	71	208	226	172	360	323	223	350	150	44	258	212	103
17.0803	0	287	69	69	204	219	168	356	323	220	346	148	43	257	209	103
17.2032	0	293	68	69	205	219	168	357	322	222	347	149	44	256	210	103
17.3261	0	288	68	70	205	220	169	357	320	224	347	149	44	256	209	103
17.449	0	287	70	70	208	221	169	359	323	223	349	149	44	256	209	103
17.5718	0	289	70	71	208	225	173	361	326	224	350	150	43	257	211	103
17.6947	0	287	67	69	205	219	168	356	323	222	346	148	44	257	210	103
17.8176	0	286	68	68	205	219	169	356	320	223	346	149	44	255	209	103
17.9405	0	286	68	69	205	219	167	356	322	222	346	148	44	256	208	102
18.0634	0	287	70	70	206	220	169	359	326	223	348	150	44	256	209	102
18.1862	0	288	70	71	207	224	171	359	324	224	349	150	45	256	210	103
18.3091	0	286	69	70	204	219	169	354	319	221	344	148	44	255	207	101
18.432	0	285	69	69	204	219	167	354	322	221	345	148	44	255	208	102
18.5549	0	286	70	70	203	221	168	355	324	221	346	148	44	254	209	102
18.6778	0	289	70	69	201	221	168	352	323	224	345	149	44	255	209	103
18.8006	0	287	69	70	203	222	171	353	321	223	345	148	44	255	209	102
18.9235	0	291	68	69	200	217	167	351	321	220	344	147	43	254	208	102
19.0464	1	286	68	70	201	218	167	352	324	222	345	148	43	254	209	102
19.1693	0	288	68	70	203	219	167	353	321	222	345	148	43	254	208	102
19.2922	0	287	69	70	204	220	168	355	322	223	347	149	44	255	208	102
19.415	0	292	68	70	203	223	169	353	323	219	344	148	44	255	208	101
19.5379	0	285	68	69	200	216	165	352	323	220	343	147	44	253	207	101
19.6608	0	286	68	69	201	218	167	351	320	222	344	146	44	253	207	102
19.7837	0	286	67	68	202	218	166	351	321	221	344	147	43	254	209	101
19.9066	0	286	68	70	203	220	168	355	325	222	347	148	44	254	209	101
20.0294	0	286	67	70	202	221	169	352	325	221	344	147	44	254	207	101
20.1523	0	286	67	68	199	217	167	348	320	220	341	147	43	253	207	101
20.2752	0	284	67	68	200	218	166	350	320	220	342	147	43	253	207	100
20.3981	0	285	67	69	202	217	166	351	324	220	344	146	42	253	208	101
20.521	0	292	68	69	203	220	168	355	325	222	347	147	43	254	208	102
20.6438	0	287	67	69	201	222	169	351	320	220	343	146	44	254	208	101
20.7667	0	284	67	67	199	216	165	350	320	218	342	146	42	253	207	101
20.8896	0	285	66	68	200	218	166	350	324	219	344	145	43	253	208	100
21.0125	0	287	68	69	200	217	166	353	323	220	344	147	43	254	209	101
21.1354	0	287	68	69	202	222	170	353	321	223	345	147	44	254	207	101
21.2582	0	284	66	69	201	219	167	349	321	218	342	146	43	253	207	100
21.3811	0	284	67	68	200	217	165	351	325	219	343	145	44	254	208	101
21.504	0	286	67	68	201	218	166	351	323	220	344	145	42	253	208	101
21.6269	0	285	67	69	203	218	167	353	322	221	344	146	43	254	209	101
21.7498	0	286	68	69	203	223	169	353	324	219	344	147	43	255	209	102
21.8726	0	284	66	69	200	218	166	351	324	218	342	145	43	254	209	100
21.9955	0	285	67	69	200	218	166	350	322	219	343	145	42	253	208	101
22.1184	0	286	66	68	199	217	166	351	321	221	343	145	43	254	208	101
22.2413	0	285	68	68	201	219	167	353	324	220	345	147	42	255	208	102
22.3642	0	287	68	70	202	224	170	355	327	221	346	147	44	256	210	101
22.487	0	286	67	68	200	217	167	350	322	219	342	145	42	255	209	101
22.6099	0	285	67	67	199	216	166	351	319	220	342	144	43	255	210	100
22.7328	0	290	67	68	199	217	166	352	324	218	343	145	44	255	209	102
22.8557	0	286	67	69	202	219	167	355	327	219	345	147	43	256	209	102
22.9786	0	288	68	70	203	224	171	355	324	222	346	147	43	256	211	102
23.1014	0	286	67	68	198	218	168	351	320	219	343	145	42	255	209	101
23.2243	0	285	66	67	199	216	165	352	323	218	343	146	43	255	209	102
23.3472	0	287	67	68	199	218	166	352	325	220	344	146	42	255	209	102
23.4701	0	288	68	69	201	219	168	356	323	222	346	146	43	256	209	101
23.593	0	287	70	68	200	225	170	351	325	223	345	148	44	257	211	102
23.7158	0	287	68	69	199	219	169	351	325	219	343	146	43	256	210	102
23.8387	0	288	67	68	199	218	167	355	327	219	344	146	43	255	210	102
23.9616	0	289	67	69	200	220	170	354	325	220	345	147	43	256	210	103
24.0845	0	289	69	70	201	220	169	355	327	221	347	147	44	257	210	103
24.2074	0	290	70	70	203	224	171	358	331	221	349	148	43	257	212	102
24.3302	0	295	68	69	201	221	169	355	326	219	345	146	43	257	210	102
24.4531	0	290	68	68	202	219	169	355	323	221	345	147	43	257	211	102
24.576	0	289	68	68	201	219	169	355	325	220	345	148	43	257	211	102
24.6989	0	291	70	69	203	220	170	357	329	221	347	148	44	258	212	103
24.8218	0	298	70	70	204	225	173	358	328	221	348	150	43	259	212	103
24.9446	0	291	68	68	201	219	170	355	322	220	345	147	43	257	211	103
25.0675	0	291	69	69	202	220	169	356	324	220	347	147	43	257	211	102
25.1904	0	292	69	70	203	220	169	357	328	221	348	148	43	258	212	103
25.3133	0	293	70	70	204	223	170	360	327	222	350	150	44	260	212	103
25.4362	0	293	70	70	204	226	173	357	323	222	348	149	44	260	213	103
25.559	0	291	69	69	202	218	168	355	324	219	346	148	44	260	212	103
25.6819	0	291	69	69	202	221	170	358	328	221	348	149	43	259	212	104
25.8048	0	293	70	69	203	221	170	358	325	221	348	149	44	260	212	103
25.9277	0	293	71	70	205	224	172	360	325	223	350	150	44	261	214	103
26.0506	0	298	70	71	203	224	171	358	326	221	348	148	44	261	213	103
26.1734	0	292	69	69	202	219	168	357	326	220	347	149	44	259	212	103
26.2963	0	293	70	69	204	221	170	357	325	222	347	149	44	260	213	104
26.4192	0	292	70	69	204	222	170	358	324	223	349	150	44	260	214	103
26.5421	0	298	71	71	206	224	170	361	328	222	351	151	44	262	214	104
26.665	0	293	70	70	204	225	172	358	328	222	350	150	45	260	212	104
26.7878	0	292	69	68	202	219	168	356	323	221	347	149	44	260	213	103
26.9107	0	292	70	70	202	220	169	356	323	222	348	149	44	261	213	103
27.0336	0	290	71	69	204	221	169	359	325	222	349	150	43	261	213	105
27.1565	0	294	72	71	206	224	171	362	329	223	352	151	45	263	214	105
27.2794	0	293	71	70	205	225	173	357	324	223	349	151	43	261	213	104
27.4022	0	292	70	69	203	219	167	356	322	221	347	149	44	261	213	103
27.5251	0	291	70	69	204	220	169	358	326	221	349	150	44	261	213	104
27.648	0	293	71	70	204	221	170	359	328	222	349	150	44	261	212	105
27.7709	0	294	72	71	208	225	172	361	325	225	352	151	45	262	214	104
27.8938	0	291	71	71	203	223	171	357	323	221	349	149	45	261	212	104
28.0166	0	291	70	69	204	219	167	358	326	221	349	150	45	261	212	103
28.1395	0	299	71	71	203	220	169	359	327	222	349	151	45	261	213	104
28.2624	0	294	70	70	206	221	169	359	323	224	351	151	45	262	212	104
28.3853	0	293	72	71	207	226	171	362	326	223	353	152	45	262	214	104
28.5082	0	292	71	71	204	222	170	358	327	221	348	150	45	261	212	104
28.631	0	299	71	69	203	219	168	359	326	222	348	150	43	261	213	104
28.7539	0	293	71	69	204	220	169	358	323	223	349	151	45	261	213	105
28.8768	0	291	72	70	205	222	169	360	325	222	351	151	45	262	213	104
28.9997	0	293	72	71	207	225	171	361	330	224	353	151	45	262	214	104
29.1226	0	293	71	71	205	222	170	359	326	222	349	150	44	262	212	104
29.2454	0	291	72	70	203	219	168	357	323	222	347	150	44	261	212	104
29.3683	0	292	71	69	204	220	168	359	324	222	350	150	45	261	212	104
29.4912	0	294	73	70	206	221	169	361	329	222	351	151	45	262	213	104
29.6141	0	295	72	71	207	224	172	362	328	224	354	153	45	263	214	105
29.737	0	293	72	70	205	225	173	359	324	224	350	151	45	261	212	104
29.8598	0	297	71	69	204	219	167	359	324	222	348	150	44	261	213	104
29.9827	0	292	72	70	205	220	169	360	327	223	350	151	45	262	213	105
30.1056	0	294	72	70	206	221	171	359	326	223	351	152	44	262	213	105
30.2285	0	295	72	71	207	223	171	362	326	226	353	151	45	263	213	105
30.3514	0	298	72	72	206	225	172	361	328	222	351	151	45	262	213	105
30.4742	0	293	72	69	205	220	169	360	327	222	349	151	45	262	212	105
30.5971	0	293	73	71	205	222	171	362	325	224	351	151	44	262	213	105
30.72	0	292	73	70	207	221	170	361	325	225	353	151	45	262	213	104
30.8429	0	293	73	72	208	224	171	364	329	225	355	152	44	263	214	105
30.9658	0	294	73	70	207	226	173	363	330	224	353	153	44	263	214	105
31.0886	0	294	72	71	206	220	169	361	325	223	350	151	44	262	213	104
31.2115	0	293	71	70	206	221	170	361	325	224	352	151	45	262	213	104
31.3344	0	293	73	70	206	222	170	362	329	223	353	151	44	263	214	104
31.4573	0	295	74	71	209	224	172	366	332	225	355	154	45	265	214	105
31.5802	0	296	73	73	208	228	175	364	327	227	355	153	45	264	213	105
31.703	0	292	72	70	205	220	170	361	324	224	350	151	44	262	212	104
31.8259	0	293	71	70	206	221	170	362	328	224	353	151	44	263	213	104
31.9488	0	300	73	70	207	221	171	363	330	224	352	151	45	263	213	104
32.0717	0	296	73	71	208	223	172	365	327	227	356	152	45	263	213	105
32.1946	0	295	73	73	209	228	175	365	328	226	356	153	45	265	214	105
32.3174	0	294	72	70	205	222	170	362	329	223	352	151	44	263	214	105
32.4403	0	300	71	70	205	221	170	362	328	224	353	152	44	263	213	105
32.5632	0	293	72	69	206	222	171	362	326	225	352	151	44	262	213	105
32.6861	0	292	72	71	208	221	171	362	328	225	354	152	45	263	213	105
32.809	0	294	73	71	209	226	172	365	331	226	356	153	45	264	214	104
32.9318	0	294	71	71	205	225	172	361	328	225	352	151	45	263	213	105
33.0547	0	293	71	69	205	220	170	359	324	224	350	151	44	262	212	104
33.1776	0	292	71	70	205	221	170	361	326	223	351	151	45	262	212	105
33.3005	0	294	71	69	207	221	169	361	330	225	353	151	44	262	213	104
33.4234	0	293	72	71	208	225	172	363	329	226	354	152	46	262	212	104
33.5462	0	293	71	70	205	224	172	359	324	223	350	152	44	261	211	104
33.6691	0	297	71	68	205	218	167	358	326	222	350	150	45	261	212	104
33.792	0	291	71	69	205	220	169	360	328	224	351	150	44	261	212	104
33.9149	0	291	71	70	207	220	169	361	326	225	353	151	45	261	212	104
34.0378	0	292	71	71	208	223	172	362	326	226	353	152	46	262	212	104
34.1606	0	296	71	70	205	222	171	359	326	221	351	150	44	261	210	104
34.2835	0	291	70	68	204	217	166	357	327	222	349	149	43	260	211	104
34.4064	0	292	69	68	204	219	168	358	325	223	349	149	44	259	210	104
34.5293	0	290	69	69	205	219	169	358	324	223	350	149	43	259	210	103
34.6522	0	296	71	70	208	222	169	360	328	224	352	151	45	261	211	104
34.775	0	290	69	70	205	222	170	358	328	222	349	150	44	260	210	103
34.8979	0	291	69	68	202	216	167	355	323	221	347	149	44	258	210	103
35.0208	0	289	68	68	203	218	167	355	322	221	347	149	44	259	209	103
35.1437	0	288	70	70	203	217	166	356	327	221	349	149	44	259	210	103
35.2666	0	290	70	70	205	219	168	358	328	223	351	150	44	259	210	104
35.3894	0	289	70	70	203	222	170	355	325	222	347	149	44	259	210	103
35.5123	0	288	69	68	203	216	165	352	321	220	345	148	44	257	209	102
35.6352	0	288	69	69	203	217	166	354	325	220	346	147	44	257	209	103
35.7581	0	288	69	69	203	218	166	355	327	220	348	148	44	258	210	103
35.881	0	289	70	70	205	218	168	356	324	223	350	149	45	258	211	103
36.0038	0	289	68	70	204	221	169	355	323	220	348	148	44	258	210	103
36.1267	0	288	68	68	202	214	163	352	325	219	345	148	43	257	209	103
36.2496	0	295	68	69	202	217	166	353	325	221	346	148	43	257	209	103
36.3725	0	289	69	68	203	217	167	354	323	221	348	147	45	257	210	103
36.4954	0	287	68	70	205	219	167	356	325	220	350	148	43	259	210	104
36.6182	0	288	69	69	204	222	169	357	327	220	348	148	44	259	210	102
36.7411	0	294	67	68	202	214	165	354	324	219	346	147	43	257	210	103
36.864	0	288	68	68	202	216	167	355	322	221	347	147	43	258	211	102
36.9869	0	288	68	69	202	217	165	353	323	219	348	146	42	259	211	103
37.1098	0	289	69	69	203	219	166	357	329	221	351	148	43	260	211	103
37.2326	0	290	69	69	204	223	170	357	326	221	350	149	44	259	211	104
37.3555	0	287	67	68	201	216	167	352	321	219	345	147	43	258	210	103
37.4784	0	286	68	68	202	216	165	353	324	218	347	147	44	258	211	103
37.6013	0	288	68	68	202	217	166	354	327	219	348	148	44	258	211	104
37.7242	0	289	69	69	204	218	168	356	326	221	349	148	44	259	211	104
37.847	0	290	69	70	204	222	170	357	325	222	350	149	44	260	212	104
37.9699	0	288	68	69	203	217	168	354	325	218	346	148	44	258	211	104
38.0928	0	289	68	67	202	217	165	354	327	219	346	147	43	259	210	104
38.2157	0	289	68	69	203	217	167	353	325	220	347	148	44	259	212	104
38.3386	0	289	68	69	203	219	167	356	325	221	349	147	44	259	212	104
38.4614	0	289	69	70	205	221	168	358	329	221	351	149	44	260	213	105
38.5843	0	290	69	69	203	221	169	356	329	219	348	149	44	260	211	104
38.7072	0	290	68	68	202	217	167	355	324	220	347	148	43	259	211	104
38.8301	0	289	69	69	203	219	168	356	324	220	347	149	44	258	212	103
38.953	0	289	69	69	204	218	167	357	329	220	349	149	43	260	212	105
39.0758	0	292	70	70	205	222	170	360	331	222	351	151	44	261	214	105
39.1987	0	291	70	71	203	223	171	357	326	222	349	149	44	260	212	104
39.3216	0	290	68	69	203	217	167	355	324	220	347	148	44	260	212	104
39.4445	0	290	69	69	204	217	167	359	329	220	349	149	44	260	213	104
39.5674	0	292	69	70	203	220	169	358	331	221	350	151	44	261	214	105
39.6902	0	293	71	71	206	223	170	360	328	223	352	152	44	262	213	106
39.8131	0	290	71	71	205	224	172	357	327	222	350	150	44	262	213	105
39.936	0	290	69	69	202	217	167	355	329	219	348	149	44	261	212	105
40.0589	0	291	69	70	204	220	169	357	330	220	349	150	44	261	213	105
40.1818	0	293	69	70	204	220	170	357	327	222	349	149	44	261	212	106
40.3046	0	292	70	71	206	223	170	359	329	223	352	151	44	262	215	105
40.4275	0	293	70	71	204	225	173	359	332	220	351	151	45	263	213	106
40.5504	0	297	69	69	202	219	168	357	328	220	347	149	44	260	213	104
40.6733	0	292	69	69	204	220	169	356	327	220	349	149	45	262	213	106
40.7962	0	291	69	70	204	220	169	356	328	221	350	150	45	261	213	106
40.919	0	292	70	70	206	223	169	360	332	223	353	150	45	262	214	106
41.0419	0	294	70	72	205	226	173	359	331	222	353	152	45	263	214	106
41.1648	0	292	69	70	203	220	170	356	326	219	348	149	44	261	214	105
41.2877	0	292	70	70	203	218	168	357	327	220	348	149	44	263	214	105
41.4106	0	292	69	70	203	220	168	359	331	221	350	150	45	263	214	105
41.5334	0	294	71	70	205	222	170	359	330	222	352	151	44	264	214	106
41.6563	0	293	71	72	205	226	173	361	328	223	353	152	46	264	214	105
41.7792	0	291	69	70	203	221	169	357	327	219	349	151	45	263	213	105
41.9021	0	292	69	71	203	219	169	357	329	220	350	150	45	264	213	105
42.025	0	293	70	70	203	221	169	357	328	221	350	151	44	263	213	106
42.1478	0	292	71	71	206	223	170	359	327	223	352	151	45	264	214	105
42.2707	0	300	71	71	206	226	172	361	330	222	354	152	45	266	215	106
42.3936	0	293	71	70	203	223	170	358	331	220	350	150	45	264	214	106
42.5165	0	293	69	69	202	219	168	356	327	221	349	151	45	264	213	106
42.6394	0	293	68	70	203	221	170	356	325	222	349	150	44	263	214	106
42.7622	0	299	71	71	205	222	169	358	329	222	352	152	45	264	214	105
42.8851	0	295	72	70	207	225	171	362	333	223	353	152	45	266	214	107
43.008	0	295	71	71	204	224	172	357	327	221	350	151	45	264	214	106
43.1309	0	293	70	70	202	219	167	356	324	219	349	150	45	264	214	106
43.2538	0	299	70	70	204	220	168	357	328	220	349	150	44	263	214	106
43.3766	0	294	70	70	204	220	169	358	330	222	351	151	44	264	215	105
43.4995	0	295	71	71	205	224	170	359	328	224	352	152	45	265	215	106
43.6224	0	295	71	71	205	226	173	357	327	222	351	152	44	264	215	106
43.7453	0	293	69	71	202	218	167	355	329	219	349	150	45	264	215	106
43.8682	0	292	70	70	202	220	169	356	330	222	349	150	44	264	214	106
43.991	0	294	71	70	204	221	170	356	327	223	350	151	45	265	214	107
44.1139	0	293	71	71	206	223	169	359	328	222	352	153	44	264	215	106
44.2368	0	294	71	72	205	225	172	358	331	222	351	152	45	264	215	106
44.3597	0	299	69	70	201	219	168	356	329	220	348	150	44	264	214	107
44.4826	0	295	71	71	203	221	170	355	326	221	349	151	45	264	214	106
44.6054	0	293	71	70	204	220	169	357	327	222	351	151	45	265	214	106
44.7283	0	295	71	71	205	222	169	359	331	222	353	153	45	264	215	106
44.8512	0	301	72	71	206	227	172	359	331	223	352	151	45	265	216	107
44.9741	0	292	70	70	202	219	170	355	326	222	348	150	44	264	213	106
45.097	11	292	71	70	203	219	169	356	327	221	349	151	45	264	214	105
45.2198	0	292	70	71	202	221	168	358	330	222	350	150	44	263	214	105
45.3427	0	293	71	71	205	222	170	359	331	224	353	152	44	264	214	106
45.4656	0	293	72	72	205	226	174	358	327	225	351	152	45	265	215	106
45.5885	0	289	70	69	200	221	167	352	329	221	345	151	44	262	213	105
45.7114	0	291	71	69	198	217	168	347	333	222	344	155	43	264	212	106
45.8342	0	292	71	70	200	218	168	350	329	223	345	152	44	261	213	106
45.9571	0	292	71	70	201	220	169	353	328	224	348	152	45	262	213	106
46.08	0	298	71	72	204	225	172	355	330	223	349	152	45	263	213	106
46.2029	0	290	70	70	201	219	169	351	329	221	346	150	44	261	213	105
46.3258	0	291	69	69	201	218	168	352	327	222	346	150	45	261	213	106
46.4486	0	289	69	69	201	219	169	353	326	222	347	151	44	261	212	105
46.5715	0	296	70	70	202	219	169	356	330	222	348	151	45	261	212	105
46.6944	0	291	70	70	203	223	171	356	333	224	350	152	44	262	213	105
46.8173	0	290	69	71	201	219	169	352	327	222	346	151	45	261	212	105
46.9402	0	289	69	69	201	217	167	352	325	222	345	150	43	260	212	105
47.063	0	294	69	69	202	218	168	352	329	221	346	150	44	261	212	105
47.1859	0	291	70	70	201	218	168	354	332	223	348	151	44	261	214	106
47.3088	0	292	70	70	204	222	171	355	329	225	350	151	44	261	213	105
47.4317	0	289	69	70	202	219	169	350	325	221	345	150	44	261	212	105
47.5546	0	289	68	68	201	215	165	351	327	221	345	150	43	261	214	105
47.6774	0	290	69	69	200	216	167	352	329	222	346	151	44	260	212	106
47.8003	0	292	69	70	201	218	168	353	327	224	348	151	44	261	212	105
47.9232	0	291	70	71	203	221	169	355	327	224	350	151	44	261	213	105
48.0461	0	290	69	68	201	217	167	351	328	221	345	150	44	260	212	104
48.169	0	296	68	68	201	215	166	351	328	222	346	149	44	260	212	106
48.2918	0	290	68	70	202	217	168	352	325	223	345	150	43	259	213	105
48.4147	0	291	69	69	202	218	167	352	327	224	346	150	44	261	213	105
48.5376	0	292	70	71	204	221	168	355	331	224	349	151	44	261	214	106
48.6605	0	297	69	71	202	218	167	352	328	223	345	150	44	260	213	105
48.7834	0	291	69	70	201	215	167	351	323	225	345	150	44	261	213	106
48.9062	0	289	69	69	201	218	166	352	326	222	345	151	44	260	213	105
49.0291	0	289	69	70	203	217	167	353	332	223	347	152	45	260	215	106
49.152	0	291	69	72	203	221	171	354	332	224	348	153	43	261	215	106
49.2749	0	287	69	70	200	217	169	351	326	222	344	150	43	260	213	105
49.3978	0	288	69	69	201	215	167	351	328	222	345	150	45	260	214	106
49.5206	0	288	69	69	202	215	166	353	331	222	346	150	44	261	214	105
49.6435	0	290	70	70	203	218	168	354	329	225	347	152	43	262	214	106
49.7664	0	290	69	72	203	220	171	352	327	224	347	152	45	261	214	105
49.8893	0	288	69	69	202	215	167	350	326	221	343	150	44	261	214	105
50.0122	0	289	69	69	201	215	167	351	329	222	345	149	43	260	213	106
50.135	0	290	69	70	201	216	167	352	328	222	345	151	44	261	214	106
50.2579	0	291	71	70	202	218	168	352	326	225	347	151	44	262	214	106
50.3808	0	296	69	70	200	219	168	352	328	222	345	149	44	262	213	105
50.5037	0	290	69	69	200	214	165	350	328	221	344	149	44	260	214	106
50.6266	0	292	69	69	200	215	167	350	326	222	344	149	44	260	214	106
50.7494	0	291	69	69	201	215	167	351	325	223	346	150	44	261	214	105
50.8723	0	296	70	70	202	220	169	353	328	223	347	150	44	262	214	106
50.9952	0	289	68	69	199	214	166	350	328	221	343	149	43	260	213	106
51.1181	0	291	68	68	198	215	166	348	325	223	343	149	43	260	213	106
51.241	0	290	69	69	199	215	166	349	323	223	344	149	43	260	213	105
51.3638	0	295	69	70	201	216	166	351	327	222	345	149	45	261	214	105
51.4867	0	290	69	70	200	219	168	350	328	222	344	149	43	259	213	106
51.6096	0	289	68	68	198	211	164	346	323	221	340	147	43	258	212	106
51.7325	0	288	67	68	197	213	165	346	322	221	341	148	44	259	212	105
51.8554	0	289	67	68	199	213	164	348	327	221	343	148	44	260	213	105
51.9782	0	289	68	69	199	216	166	350	329	222	344	149	44	259	213	106
52.1011	0	288	67	70	197	214	167	347	323	221	341	147	44	259	212	105
52.224	0	286	66	67	197	210	163	344	322	221	340	147	42	257	212	104
52.3469	0	287	68	69	197	213	164	346	326	220	341	147	44	258	212	105
52.4698	0	287	67	68	198	212	164	347	326	221	342	148	43	259	213	105
52.5926	0	290	67	68	199	216	167	349	323	223	344	149	44	258	213	105
52.7155	0	286	67	69	197	212	164	345	322	221	340	147	43	258	211	104
52.8384	0	286	68	68	197	211	163	345	325	220	341	147	43	258	212	103
52.9613	0	293	66	68	196	212	163	346	324	221	341	147	43	258	211	104
53.0842	0	288	68	68	198	213	165	347	322	222	343	148	43	258	212	105
53.207	0	286	67	68	197	216	166	347	323	222	342	148	44	257	213	104
53.3299	0	286	67	67	196	211	161	345	324	220	339	146	43	257	212	103
53.4528	0	286	67	66	196	212	162	346	324	220	339	146	43	257	211	105
53.5757	0	285	67	68	197	212	164	345	320	222	340	146	43	257	211	104
53.6986	0	285	69	68	198	213	164	347	324	221	343	146	44	257	212	105
53.8214	0	286	68	69	196	216	165	345	326	222	340	147	43	256	212	103
53.9443	0	285	67	68	194	210	162	343	321	220	339	145	43	256	211	104
54.0672	0	285	67	67	195	211	163	344	320	221	339	147	42	255	211	103
54.1901	0	284	67	67	196	211	162	346	323	221	340	146	43	256	211	104
54.313	0	286	68	68	197	214	163	348	327	222	343	147	43	257	211	104
54.4358	0	286	67	68	196	216	166	346	323	223	341	147	44	257	212	103
54.5587	0	285	66	67	196	211	163	343	319	221	338	145	43	255	210	103
54.6816	0	290	66	68	196	211	162	344	322	221	338	146	43	255	210	103
54.8045	0	286	68	68	197	212	162	346	326	222	341	147	43	255	211	103
54.9274	0	288	68	69	198	214	164	347	323	223	342	147	44	256	211	104
55.0502	0	286	68	69	199	217	167	346	321	223	340	147	42	256	211	104
55.1731	0	291	67	66	195	210	162	345	323	221	339	146	43	255	211	103
55.296	0	285	68	68	196	212	162	345	325	221	341	146	43	255	210	103
55.4189	0	286	68	68	197	213	163	344	322	224	340	146	43	255	211	104
55.5418	0	285	69	68	198	215	165	348	322	224	342	148	43	256	211	103
55.6646	0	283	69	69	199	218	166	348	325	222	342	148	43	256	211	103
55.7875	0	286	68	68	196	212	162	346	324	222	339	146	43	255	210	103
55.9104	0	285	67	68	197	214	164	345	320	223	340	147	44	256	210	103
56.0333	0	286	69	68	199	214	163	347	321	223	341	147	43	255	210	103
56.1562	0	286	69	68	199	216	165	350	325	224	344	147	44	256	211	104
56.279	0	292	70	69	199	218	167	349	326	224	342	147	43	256	211	105
56.4019	0	285	68	67	197	213	164	345	320	222	339	146	44	254	210	103
56.5248	0	283	68	69	197	213	163	345	321	222	340	146	44	254	209	103
56.6477	0	285	68	68	199	214	163	347	325	223	342	147	44	254	210	102
56.7706	0	285	70	68	200	217	165	350	326	225	344	148	44	256	210	104
56.8934	0	287	70	70	201	220	168	349	322	226	343	149	43	257	210	102
57.0163	0	284	68	67	198	213	163	346	320	222	339	147	44	254	209	102
57.1392	0	285	69	67	198	213	162	346	324	222	340	147	44	255	209	102
57.2621	0	292	68	68	199	214	163	347	323	223	342	147	45	255	209	103
57.385	0	286	69	69	200	217	166	349	321	225	344	147	44	255	209	103
57.5078	0	286	70	70	202	220	166	350	323	225	345	149	44	256	209	103
57.6307	0	284	68	68	198	215	164	349	323	222	341	147	43	254	208	102
57.7536	0	285	69	68	199	213	163	346	321	223	340	146	44	254	207	102
57.8765	0	283	69	68	200	215	165	347	319	224	341	148	44	254	208	101
57.9994	0	285	69	68	200	215	164	349	322	223	343	149	43	255	208	103
58.1222	0	285	71	69	203	219	166	352	327	225	345	149	44	256	209	102
58.2451	0	284	69	69	201	218	166	349	322	223	341	148	44	255	208	102
58.368	0	283	69	68	200	214	164	347	319	224	340	147	44	254	208	102
58.4909	0	283	69	68	201	215	164	349	321	223	343	149	44	254	208	102
58.6138	0	284	70	69	200	216	164	351	325	224	344	149	44	254	210	102
58.7366	0	286	70	70	203	220	167	352	323	226	346	150	44	257	209	102
58.8595	0	283	69	68	200	217	165	348	319	224	342	147	43	254	207	102
58.9824	0	287	69	69	200	214	163	348	321	223	342	147	43	254	208	102
59.1053	0	281	70	69	200	216	164	350	324	224	343	148	44	254	208	102
59.2282	0	284	70	69	202	217	165	351	322	225	344	149	45	255	208	102
59.351	0	284	71	70	203	221	168	352	322	227	346	150	44	257	209	102
59.4739	0	288	69	69	200	217	164	349	323	224	342	147	44	254	207	101
59.5968	0	283	69	68	200	215	163	349	323	223	342	148	44	254	207	101
59.7197	0	284	70	68	200	215	164	348	321	225	343	148	44	255	208	102
59.8426	0	283	71	69	203	215	165	351	321	226	344	149	45	255	208	101
59.9654	0	284	71	70	203	221	166	352	324	225	347	150	45	256	209	102
60.0883	0	282	70	69	200	217	165	349	323	224	343	149	44	255	207	102
60.2112	0	283	69	70	200	214	164	348	319	224	341	148	44	255	207	102
60.3341	0	280	70	69	200	216	164	349	319	225	343	148	45	254	207	101
60.457	0	281	70	69	200	218	163	350	324	225	343	149	45	255	208	102
60.5798	0	284	70	70	202	220	166	353	327	225	346	150	45	255	209	102
60.7027	0	284	70	70	201	220	167	348	320	225	342	149	44	255	208	102
60.8256	0	282	69	68	200	214	164	349	319	224	342	148	44	254	207	101
60.9485	0	282	70	70	202	216	164	350	324	224	342	148	44	255	208	101
61.0714	0	283	70	69	202	217	165	352	325	225	345	148	44	255	208	102
61.1942	0	284	70	70	203	221	167	352	322	227	346	150	43	255	209	102
61.3171	0	281	69	70	200	218	167	351	321	225	343	148	45	255	207	101
61.44	0	282	70	69	201	215	163	352	325	224	343	149	43	254	207	100
61.5629	0	288	69	70	201	217	165	351	324	226	344	149	44	255	208	102
61.6858	0	285	70	70	203	218	166	353	321	226	345	149	44	255	208	101
61.8086	0	284	71	70	204	220	167	354	324	226	346	150	44	256	209	102
61.9315	0	283	69	70	201	218	166	352	325	224	343	149	44	255	207	102
62.0544	0	289	68	67	200	214	163	351	322	225	343	149	44	254	208	102
62.1773	0	283	69	69	202	215	165	351	321	226	343	148	44	253	208	101
62.3002	0	281	69	70	203	216	165	353	322	225	344	150	44	254	207	101
62.423	0	282	70	70	204	219	167	355	327	227	346	149	45	254	208	101
62.5459	0	289	69	69	202	218	167	350	323	226	343	148	44	252	207	102
62.6688	0	280	68	69	200	213	165	349	320	224	340	148	43	252	206	101
62.7917	0	278	68	69	200	214	165	350	322	224	341	147	43	252	207	100
62.9146	0	280	68	68	202	214	164	352	325	225	343	147	44	252	206	100
63.0374	0	281	70	70	203	217	166	354	324	227	345	148	45	252	206	101
63.1603	0	280	69	69	202	218	169	349	320	225	341	147	43	251	206	100
63.2832	0	278	67	67	199	211	162	347	320	223	339	146	44	250	205	100
63.4061	0	278	67	69	200	213	163	349	323	223	341	146	43	250	205	99
63.529	0	279	67	68	200	213	163	349	320	224	342	146	43	250	204	100
63.6518	0	280	68	70	203	216	165	351	320	226	342	148	44	250	205	99
63.7747	0	278	67	69	201	215	166	349	321	222	340	145	43	249	205	99
63.8976	0	278	66	67	198	210	160	347	321	222	337	145	44	248	205	99
64.0205	0	277	67	69	199	211	162	347	319	222	337	145	43	249	204	100
64.1434	0	278	66	68	201	211	161	348	318	224	338	147	43	248	204	99
64.2662	0	277	67	69	202	214	163	350	321	224	341	147	43	249	206	100
64.3891	0	276	67	68	200	213	163	346	321	223	338	145	44	248	205	99
64.512	0	278	66	67	197	210	161	346	317	221	336	143	43	246	203	98
64.6349	0	276	66	67	199	210	161	344	316	221	336	144	43	247	204	99
64.7578	0	274	67	68	200	210	160	347	319	222	338	145	43	247	204	98
64.8806	0	277	66	68	200	212	161	350	322	223	340	146	43	248	205	99
65.0035	0	276	66	68	200	214	165	347	318	222	337	145	43	247	205	99
65.1264	0	276	65	66	197	208	159	343	314	220	334	143	43	246	203	98
65.2493	0	273	66	68	198	208	161	345	318	220	335	144	43	245	203	98
65.3722	0	275	66	68	198	209	160	346	320	221	337	144	43	247	203	99
65.495	0	278	66	68	200	210	161	348	319	224	339	145	43	247	205	100
65.6179	0	277	66	69	200	215	164	346	317	222	338	146	43	248	204	99
65.7408	0	274	66	68	198	207	158	345	317	218	335	143	42	246	204	98
65.8637	0	276	65	67	197	207	160	346	318	220	336	143	42	247	204	98
65.9866	0	277	65	67	197	208	160	345	316	221	337	145	42	247	204	99
66.1094	0	277	67	68	200	211	160	346	316	222	339	144	43	248	205	99
66.2323	0	277	67	68	200	214	163	349	320	221	340	145	43	248	205	99
66.3552	0	275	66	67	198	207	159	346	318	220	336	143	43	247	204	98
66.4781	0	277	66	68	199	207	161	346	315	220	338	144	43	248	204	99
66.601	0	276	65	67	197	209	160	345	315	220	338	144	43	248	205	99
66.7238	0	278	66	69	200	211	160	350	319	220	340	145	42	250	205	99
66.8467	0	279	68	69	200	214	163	350	321	222	342	146	43	250	207	99
66.9696	0	278	67	68	198	209	162	346	315	220	338	144	42	249	204	99
67.0925	0	277	66	66	199	208	160	345	315	220	337	145	43	249	205	99
67.2154	0	279	66	67	198	209	160	347	318	219	339	145	42	250	206	100
67.3382	0	279	68	68	200	211	161	349	320	221	341	145	44	250	206	99
67.4611	0	281	68	69	202	214	164	351	318	224	342	147	44	251	207	100
67.584	0	277	67	68	199	213	162	347	316	221	338	145	44	250	206	100
67.7069	0	279	66	67	198	209	160	347	319	219	338	145	42	250	206	99
67.8298	0	278	67	68	198	211	162	348	319	220	340	146	43	251	206	101
67.9526	0	280	67	68	200	211	162	349	317	223	341	146	44	251	206	101
68.0755	0	280	68	69	203	214	163	351	320	222	344	146	43	252	207	100
68.1984	0	281	68	69	200	215	165	350	322	222	342	146	43	252	207	100
68.3213	0	280	67	67	199	210	161	348	319	221	340	146	43	251	206	100
68.4442	0	280	67	69	199	212	163	349	317	222	340	145	42	251	206	100
68.567	0	280	67	69	200	212	161	350	318	221	341	146	43	253	208	101
68.6899	0	281	69	69	201	215	163	354	323	222	345	148	43	254	208	100
68.8128	0	282	67	69	200	217	165	352	321	222	342	147	43	253	207	101
68.9357	0	281	68	67	198	210	162	348	315	221	339	146	43	252	206	101
69.0586	0	280	68	69	199	213	162	349	318	221	340	147	43	251	208	100
69.1814	0	282	67	69	201	212	162	350	321	221	343	146	44	254	207	101
69.3043	0	283	69	70	202	214	164	352	321	223	344	148	43	254	208	101
69.4272	0	283	68	69	201	218	167	351	319	224	342	146	44	252	208	101
69.5501	0	280	67	68	198	211	161	347	318	220	340	145	44	252	206	101
69.673	0	280	67	68	199	211	162	349	322	221	340	146	43	252	207	101
69.7958	0	281	67	68	198	212	162	350	319	221	341	147	43	252	207	102
69.9187	0	282	68	68	201	213	164	351	319	224	343	147	44	253	206	101
70.0416	0	282	68	70	202	217	165	351	321	223	344	147	44	253	207	101
70.1645	0	280	67	68	196	211	161	347	322	220	339	146	44	251	206	100
70.2874	0	279	67	68	197	211	162	347	319	221	339	145	44	251	206	100
70.4102	0	280	68	68	197	212	163	346	317	222	338	146	44	251	206	101
70.5331	0	280	68	68	199	212	163	347	321	222	339	147	45	251	206	101
70.656	0	280	68	70	200	216	166	349	324	223	341	147	44	253	207	101
70.7789	0	282	67	68	196	213	163	346	319	220	337	146	43	251	205	101
70.9018	0	280	66	67	197	210	162	344	316	221	337	146	43	250	205	99
71.0246	0	279	67	68	197	211	161	345	318	220	337	146	43	251	207	100
71.1475	0	281	68	69	199	213	162	348	322	221	340	146	43	250	207	100
71.2704	0	281	69	69	201	216	166	348	321	223	341	148	44	252	207	101
71.3933	0	280	67	69	196	212	164	344	316	219	337	145	43	250	206	100
71.5162	0	278	68	67	195	210	160	342	320	219	335	145	43	251	206	101
71.639	0	279	66	67	197	212	161	344	321	219	337	147	44	251	207	101
71.7619	0	282	67	68	199	213	163	344	320	222	339	147	44	251	206	101
71.8848	0	280	68	69	200	215	164	346	319	223	338	147	44	253	207	101
72.0077	0	278	67	69	197	211	162	342	319	218	335	145	44	251	206	101
72.1306	0	279	66	67	197	209	161	342	321	220	335	144	43	251	206	101
72.2534	0	281	67	68	196	210	161	342	317	220	336	144	43	250	207	101
72.3763	0	281	68	68	197	211	162	344	317	221	337	145	43	251	208	101
72.4992	0	286	68	69	200	214	163	347	322	221	340	146	44	252	209	101
72.6221	0	281	67	68	196	212	163	345	321	219	337	145	43	251	207	102
72.745	0	280	66	66	196	209	161	344	316	219	336	144	43	250	206	102
72.8678	0	279	67	68	196	209	161	343	316	219	337	145	43	251	207	101
72.9907	0	286	67	68	198	210	160	346	318	220	339	145	43	252	207	102
73.1136	0	281	68	69	200	213	162	349	322	220	341	146	44	253	208	102
73.2365	0	283	68	69	199	216	165	346	319	221	339	146	43	253	209	102
73.3594	0	280	67	67	197	208	161	343	315	219	336	144	44	253	207	101
73.4822	0	281	67	68	198	210	161	345	319	218	338	146	43	253	208	102
73.6051	0	283	67	68	198	210	160	347	320	220	339	146	43	253	208	102
73.728	0	285	67	68	200	213	163	348	318	222	341	147	43	254	209	103
73.8509	0	285	70	69	202	216	165	351	318	223	343	148	44	255	210	102
73.9738	0	283	68	69	200	213	164	348	320	219	340	147	43	254	209	103
74.0966	0	283	67	68	198	210	161	348	320	220	340	146	44	255	209	102
74.2195	0	285	67	67	198	213	163	347	317	222	340	146	44	256	209	103
74.3424	0	284	69	69	200	213	162	348	318	221	341	146	44	256	210	103
74.4653	0	285	69	69	201	216	164	351	322	221	344	149	45	258	211	102
74.5882	0	286	69	69	203	218	167	354	325	224	346	149	45	258	211	104
74.711	0	285	68	68	198	214	164	349	318	221	341	147	44	257	209	103
74.8339	0	284	68	67	198	214	163	349	317	222	341	148	43	257	209	104
74.9568	0	283	68	69	199	213	164	351	321	220	344	147	43	257	209	102
75.0797	0	291	69	69	201	216	164	352	322	222	345	149	44	259	210	103
75.2026	0	288	71	69	203	218	166	353	321	225	346	151	44	260	211	104
75.3254	0	286	69	70	202	219	167	351	320	222	344	149	43	259	211	104
75.4483	0	286	68	68	199	213	163	350	323	221	343	148	44	259	210	104
75.5712	0	293	69	69	201	216	165	351	322	223	344	149	44	260	211	105
75.6941	0	288	69	69	201	216	165	352	321	225	344	150	45	259	211	105
75.817	0	287	70	70	204	218	167	355	323	224	347	150	44	260	212	104
75.9398	0	289	71	71	204	224	169	356	327	224	348	151	44	261	213	104
76.0627	0	294	68	69	201	217	165	351	324	223	343	149	44	259	211	105
76.1856	0	289	68	69	202	216	165	352	320	224	344	149	43	260	212	105
76.3085	0	287	69	69	201	216	166	352	323	224	344	149	43	260	211	105
76.4314	0	288	70	70	204	218	166	355	327	224	346	150	44	259	212	105
76.5542	0	290	71	70	205	221	168	358	326	226	349	150	45	261	213	105
76.6771	0	290	70	71	205	225	171	357	324	227	349	151	43	261	213	106
76.8	0	287	69	70	202	217	166	353	324	223	344	149	44	259	212	105
76.9229	0	289	69	68	201	216	165	353	326	224	344	150	44	260	212	105
77.0458	0	288	69	69	201	218	166	354	325	225	346	150	44	260	211	106
77.1686	0	289	71	70	203	220	166	354	323	227	348	150	45	261	212	105
77.2915	0	290	71	71	205	221	167	358	327	226	351	152	44	262	214	106
77.4144	0	291	72	71	204	225	171	358	330	227	349	151	44	262	212	106
77.5373	0	291	69	69	202	219	166	355	324	225	347	149	44	260	211	106
77.6602	0	291	70	68	202	219	167	355	322	226	347	150	44	261	212	106
77.783	0	295	70	69	203	220	167	355	326	225	348	150	45	262	212	106
77.9059	0	290	70	70	206	221	167	359	329	226	350	151	45	262	213	106
78.0288	0	293	72	71	208	225	171	361	327	229	353	152	44	263	213	107
78.1517	0	291	71	71	204	223	171	356	323	226	348	151	44	262	212	106
78.2746	0	296	71	69	203	219	166	356	326	225	348	150	44	262	212	106
78.3974	0	291	70	70	204	220	168	357	329	226	349	151	44	263	212	105
78.5203	0	292	71	70	206	222	169	358	326	227	351	152	45	263	213	106
78.6432	0	292	72	71	208	224	171	361	327	228	353	152	45	264	214	106
78.7661	0	299	73	72	207	228	173	360	330	226	353	152	45	264	214	107
78.889	0	292	71	69	204	221	167	356	328	226	349	150	44	263	212	107
79.0118	0	293	71	70	204	220	168	357	326	227	350	152	44	263	213	107
79.1347	0	291	71	71	205	222	170	358	326	227	350	151	44	264	213	107
79.2576	0	292	71	70	207	222	170	361	329	227	353	152	44	265	214	108
79.3805	0	295	72	71	209	227	171	364	332	229	355	153	45	266	214	107
79.5034	0	295	72	73	207	228	174	360	327	228	352	152	45	265	213	107
79.6262	0	292	70	71	204	221	169	356	326	225	348	151	44	265	213	106
79.7491	0	291	70	70	204	222	168	357	329	226	350	152	45	265	214	106
79.872	0	300	71	70	205	223	169	360	330	227	351	152	44	264	213	107
79.9949	0	295	72	71	206	225	171	361	328	229	354	153	45	266	214	108
80.1178	0	294	73	72	209	228	172	363	330	229	356	154	45	266	215	107
80.2406	0	294	72	72	205	228	173	361	332	227	352	153	44	265	213	107
80.3635	0	299	71	69	205	221	169	358	330	226	350	152	44	264	213	108
80.4864	0	293	70	70	205	224	171	359	326	228	352	152	45	266	213	107
80.6093	0	292	71	71	207	223	170	360	328	227	353	152	45	266	214	107
80.7322	0	295	73	71	209	226	171	363	332	229	355	154	45	267	215	107
80.855	0	303	73	73	210	231	174	364	333	229	356	155	45	267	215	108
80.9779	1	295	72	71	205	225	173	359	327	227	352	151	44	265	214	108
81.1008	0	293	72	71	206	223	170	359	329	227	351	153	45	266	214	107
81.2237	0	295	71	72	206	224	171	359	333	227	352	153	45	267	214	108
81.3466	0	296	72	71	208	226	171	361	332	229	355	154	45	266	214	108
81.4694	0	296	73	72	210	228	174	363	330	230	356	155	45	268	215	109
81.5923	0	299	72	71	208	229	175	360	331	227	354	153	45	267	215	108
81.7152	0	292	71	71	204	222	170	358	332	225	352	152	45	266	214	106
81.8381	0	293	71	71	206	224	172	360	330	227	351	153	44	266	215	108
81.961	0	293	72	71	206	224	173	359	330	228	352	154	45	266	214	108
82.0838	0	300	73	71	208	226	173	361	333	227	354	155	44	267	216	108
82.2067	0	295	74	72	209	230	175	362	337	229	355	155	45	267	217	108
82.3296	0	295	71	71	204	224	172	357	330	226	350	152	44	265	215	108
82.4525	0	293	71	71	203	222	171	356	329	226	350	152	43	265	214	108
82.5754	0	298	70	70	204	222	171	357	333	226	350	153	43	265	214	109
82.6982	0	293	71	71	206	223	171	360	336	227	353	153	43	265	214	108
82.8211	0	295	71	72	209	225	174	361	334	228	356	154	45	267	215	109
82.944	0	294	70	72	205	226	175	358	331	227	351	153	44	266	214	108
83.0669	0	298	69	70	204	220	170	355	334	225	349	150	44	265	213	107
83.1898	0	293	69	70	204	221	169	357	336	225	350	153	44	265	213	107
83.3126	0	294	70	70	204	220	170	356	334	226	351	151	44	264	213	108
83.4355	0	294	71	70	204	223	172	358	335	227	352	153	44	265	213	108
83.5584	0	293	70	70	206	226	175	359	338	226	353	153	43	266	214	107
83.6813	0	297	68	71	202	221	170	354	336	225	350	151	44	265	212	108
83.8042	0	292	69	70	202	220	170	354	334	225	349	152	43	264	213	107
83.927	0	290	69	70	203	220	169	355	335	224	350	151	43	264	213	108
84.0499	0	292	69	69	204	221	170	356	339	225	352	151	44	265	213	108
84.1728	0	298	71	70	205	224	172	358	340	227	353	152	44	265	213	109
84.2957	0	293	70	70	203	224	173	354	335	224	350	151	44	264	213	107
84.4186	0	290	69	69	201	218	168	353	335	223	348	150	43	263	212	108
84.5414	0	290	69	70	201	218	169	355	338	223	349	150	44	263	212	106
84.6643	0	299	69	69	201	219	169	356	337	225	350	151	44	264	213	108
84.7872	0	291	70	70	204	221	172	357	336	226	351	151	44	265	214	108
84.9101	0	291	70	71	203	224	173	358	337	224	351	151	44	264	213	108
85.033	0	291	68	67	200	218	167	353	337	222	348	148	42	263	212	107
85.1558	0	290	68	68	200	218	169	353	336	223	347	149	44	263	213	108
85.2787	0	290	69	70	200	217	169	352	334	225	348	150	43	263	213	107
85.4016	0	290	69	69	202	218	169	355	338	224	350	151	44	264	213	108
85.5245	0	292	70	70	204	221	170	357	341	225	353	151	44	265	214	108
85.6474	0	291	67	70	201	223	172	353	336	224	349	150	43	264	212	108
85.7702	0	290	68	68	199	216	168	352	333	222	346	148	44	263	213	108
85.8931	0	295	67	68	199	217	169	353	337	223	347	149	43	264	213	108
86.016	0	290	68	69	202	217	168	354	339	223	348	150	43	263	212	108
86.1389	0	292	69	69	202	220	169	356	337	226	349	150	43	264	214	108
86.2618	0	292	69	71	204	224	172	355	336	226	350	151	44	264	214	109
86.3846	0	295	68	69	200	217	169	351	337	222	346	148	43	264	213	107
86.5075	0	290	68	69	199	217	168	351	339	222	347	148	43	263	212	108
86.6304	0	290	68	69	200	218	169	352	336	224	348	149	43	262	213	108
86.7533	0	290	69	69	202	218	170	354	336	224	349	151	43	263	213	107
86.8762	0	297	70	70	203	221	170	356	339	225	351	151	43	265	214	108
86.999	0	292	68	70	200	222	172	354	339	224	349	150	43	263	213	108
87.1219	0	291	68	68	199	217	169	352	335	224	346	148	43	263	212	108
87.2448	0	290	68	69	200	218	169	352	335	223	347	149	43	263	214	108
87.3677	0	291	68	69	200	218	169	354	339	223	348	149	43	264	213	109
87.4906	0	298	70	69	203	220	170	355	340	226	351	150	43	264	214	109
87.6134	0	293	69	70	202	225	174	354	337	227	348	151	43	264	213	109
87.7363	0	289	68	68	199	217	169	350	335	222	346	149	43	263	213	107
87.8592	0	290	67	68	199	217	168	351	339	221	346	149	42	262	213	107
87.9821	0	295	67	69	199	217	169	353	338	223	346	149	43	263	213	109
88.105	0	292	68	69	202	219	171	353	335	224	348	150	43	264	214	108
88.2278	0	291	69	70	202	223	173	355	337	224	349	151	43	264	215	109
88.3507	0	291	68	69	198	219	171	351	337	221	347	149	43	262	213	108
88.4736	0	297	68	68	197	216	168	351	336	222	345	148	43	261	213	108
88.5965	0	291	68	68	198	217	170	350	333	223	344	149	43	261	212	108
88.7194	0	289	68	68	200	217	168	352	335	222	347	149	43	262	213	108
88.8422	0	291	69	70	201	218	170	355	339	224	350	150	43	263	213	108
88.9651	0	299	69	70	200	222	172	353	335	223	347	149	43	262	213	109
89.088	0	290	66	68	198	216	169	349	332	221	344	149	42	261	212	108
89.2109	0	288	68	69	198	216	168	351	334	221	345	148	43	262	212	107
89.3338	0	289	68	69	199	216	169	352	338	221	346	149	43	262	213	107
89.4566	0	292	68	69	200	219	170	354	336	223	349	149	44	261	212	108
89.5795	0	292	69	70	202	223	173	352	334	223	349	149	43	262	214	108
89.7024	0	295	67	68	198	216	168	350	334	220	344	147	44	261	211	107
89.8253	0	290	67	68	197	216	168	350	336	220	346	148	43	261	212	108
89.9482	0	291	68	68	198	215	168	351	333	221	346	148	43	262	212	108
90.071	0	291	68	69	200	218	169	353	333	223	348	149	42	261	213	108
90.1939	0	296	69	70	201	222	171	355	336	222	349	149	43	262	212	108
90.3168	0	288	68	68	197	217	169	350	335	219	344	148	43	260	213	108
90.4397	0	290	67	68	197	214	167	350	331	220	344	148	44	261	212	107
90.5626	0	289	67	67	198	216	168	351	331	220	345	148	43	260	213	108
90.6854	0	296	67	68	200	216	168	353	334	220	346	148	43	262	212	108
90.8083	0	293	68	70	201	220	169	355	336	222	349	149	43	262	214	109
90.9312	0	291	68	69	197	219	170	350	331	221	344	147	43	261	212	108
91.0541	0	290	65	67	196	213	166	348	330	218	342	145	42	261	212	107
91.177	0	289	66	68	197	216	167	349	333	217	344	147	43	260	213	108
91.2998	0	296	66	68	198	215	167	350	334	220	345	147	43	261	213	109
91.4227	0	291	67	69	200	217	169	351	332	221	347	148	43	261	213	108
91.5456	0	289	67	69	199	221	170	350	331	219	346	148	43	262	213	107
91.6685	0	289	66	67	196	213	166	347	332	217	342	147	43	260	212	107
91.7914	0	296	66	68	197	214	166	348	332	219	343	146	42	260	212	108
91.9142	0	289	65	68	197	214	168	348	329	220	342	147	42	260	212	108
92.0371	0	288	67	69	199	216	167	351	331	220	345	147	43	260	212	108
92.16	0	290	67	68	200	220	170	351	334	219	346	148	43	260	212	108
92.2829	0	296	65	68	197	215	166	347	330	217	341	146	43	258	211	108
92.4058	0	287	65	67	197	214	166	347	328	218	342	147	42	258	211	107
92.5286	0	287	66	68	197	213	166	348	330	217	343	146	43	259	211	107
92.6515	0	289	67	68	198	216	166	350	333	218	344	147	43	260	212	107
92.7744	0	289	68	69	199	220	168	351	331	220	345	147	43	259	212	107
92.8973	0	287	65	68	196	214	166	346	325	217	339	145	43	257	210	107
93.0202	0	293	66	66	195	212	163	346	329	217	341	145	42	258	211	107
93.143	0	286	65	68	196	213	164	347	331	217	341	145	43	258	211	107
93.2659	0	288	66	68	198	215	165	349	330	218	344	147	42	258	211	107
93.3888	0	288	68	69	200	217	168	349	328	220	344	147	44	259	211	107
93.5117	0	292	65	69	197	214	166	347	328	216	340	145	43	258	210	107
93.6346	0	286	65	67	194	211	163	345	329	216	340	145	42	256	210	106
93.7574	0	287	66	67	196	212	165	345	327	217	341	145	43	256	211	107
93.8803	0	286	66	69	197	212	164	345	327	218	341	146	43	258	211	106
94.0032	0	286	67	69	199	216	166	349	330	219	345	148	43	258	212	106
94.1261	0	286	66	69	198	217	167	345	330	218	340	145	43	257	212	106
94.249	0	286	65	67	195	212	164	344	324	217	338	145	42	256	209	106
94.3718	0	285	66	67	195	213	164	343	325	216	340	145	42	256	211	105
94.4947	0	285	66	67	197	213	164	346	330	218	342	146	42	257	210	106
94.6176	0	287	67	69	199	216	165	349	331	219	344	147	43	259	213	106
94.7405	0	288	66	69	198	218	170	346	325	218	342	146	43	257	209	106
94.8634	0	285	65	67	195	211	163	344	324	216	339	145	42	256	210	105
94.9862	0	286	66	68	197	212	164	345	329	216	340	146	42	257	211	105
95.1091	0	293	67	68	197	214	165	345	328	218	342	147	43	258	211	106
95.232	0	288	68	69	200	216	167	348	327	220	343	147	43	259	211	107
95.3549	0	286	67	69	198	217	169	346	328	217	342	148	43	258	213	106
95.4778	0	286	66	68	196	212	163	345	328	216	340	145	43	258	211	106
95.6006	0	287	67	68	197	214	165	345	327	217	340	146	43	257	211	107
95.7235	0	285	67	68	197	213	166	346	326	219	341	147	43	258	212	106
95.8464	0	287	67	69	199	215	166	349	328	219	344	147	43	259	213	107
95.9693	0	287	67	69	198	219	170	347	331	219	343	148	43	259	212	107
96.0922	0	285	66	68	196	212	165	344	325	217	339	145	43	258	211	107
96.215	0	285	66	68	196	214	166	345	323	218	340	146	43	259	212	106
96.3379	0	291	67	68	198	213	165	345	327	216	342	147	43	259	212	107
96.4608	0	286	66	69	199	215	167	350	331	219	344	148	43	259	211	106
96.5837	0	288	68	69	200	220	170	348	328	220	344	148	43	260	212	106
96.7066	0	285	65	68	196	213	166	345	322	216	340	146	43	260	212	106
96.8294	0	291	66	68	196	213	165	345	326	216	341	146	43	259	211	106
96.9523	0	286	66	68	197	213	165	347	328	217	342	146	43	259	211	107
97.0752	0	288	66	69	199	216	167	348	326	220	344	148	43	260	212	107
97.1981	0	286	68	69	200	220	170	348	326	219	344	148	43	260	212	107
97.321	0	285	65	67	196	214	165	346	327	215	340	146	43	259	211	106
97.4438	0	292	67	69	197	213	166	346	328	217	340	147	44	259	211	107
97.5667	0	289	67	68	198	214	167	346	325	218	342	147	43	259	211	107
97.6896	0	286	67	68	199	215	167	348	327	218	344	148	43	260	212	107
97.8125	0	288	66	70	199	220	170	348	329	218	344	148	44	261	212	106
97.9354	0	292	67	67	196	212	165	345	325	216	339	146	43	259	212	107
98.0582	0	287	66	67	196	213	167	345	323	218	340	146	43	259	212	106
98.1811	0	285	65	68	196	213	165	346	325	217	342	146	42	259	211	106
98.304	0	287	66	68	198	215	165	349	330	219	345	147	43	260	212	107
98.4269	0	288	67	69	198	219	170	349	327	219	343	147	43	260	211	107
98.5498	0	286	66	67	195	212	166	343	322	216	339	144	43	258	210	107
98.6726	0	283	65	68	196	212	165	345	325	216	339	146	43	259	210	106
98.7955	0	285	66	68	196	212	164	345	328	217	340	145	43	259	211	107
98.9184	0	288	67	68	198	215	166	347	326	219	342	147	43	259	211	106
99.0413	0	286	67	69	198	217	169	347	324	219	342	147	43	259	211	107
99.1642	0	290	64	66	195	211	164	344	325	215	338	145	43	259	210	107
99.287	0	286	66	66	194	212	164	344	326	216	338	145	42	258	211	106
99.4099	0	287	65	68	195	211	164	344	324	217	340	145	43	258	211	107
99.5328	0	285	67	67	197	212	165	346	324	219	340	146	43	259	211	106
99.6557	0	286	67	69	197	217	169	347	328	217	342	146	43	259	211	107
99.7786	0	291	64	67	195	211	163	344	324	216	337	144	43	258	210	106
99.9014	0	285	64	67	194	211	164	344	321	216	338	145	43	258	211	105
100.024	0	284	65	67	194	210	164	343	322	217	337	146	43	258	211	106
100.147	0	286	66	68	197	212	165	346	327	216	341	146	43	258	211	106
100.27	0	292	66	69	196	217	167	346	325	218	340	146	43	258	211	106
100.393	0	285	64	67	193	210	164	342	320	215	336	145	44	257	210	106
100.516	0	283	65	67	194	210	163	342	322	216	336	144	43	258	211	106
100.639	0	284	66	68	195	211	163	344	325	216	338	145	42	257	210	106
100.762	0	286	66	68	196	212	165	345	326	217	340	146	42	257	211	106
100.884	0	286	67	69	197	217	168	344	322	218	338	145	43	257	210	106
101.007	0	283	64	66	193	209	164	341	322	214	335	144	42	257	210	106
101.13	0	284	65	67	194	209	162	343	323	215	336	144	42	256	210	105
101.253	0	285	64	68	194	211	163	343	323	216	337	145	43	256	210	106
101.376	0	285	66	67	196	212	165	344	321	218	338	145	44	257	211	106
101.499	0	291	66	69	197	216	165	343	323	216	338	145	42	257	211	106
101.622	0	284	63	66	194	209	163	342	322	214	334	144	43	255	209	106
101.745	0	285	64	67	193	210	163	342	320	216	335	143	43	255	210	105
101.868	0	284	64	68	194	210	163	341	318	216	335	144	43	255	209	104
101.99	0	289	65	68	196	211	162	343	323	216	338	145	43	256	211	105
102.113	0	285	65	69	196	214	167	345	324	218	339	145	43	256	210	104
102.236	0	284	64	66	193	209	164	340	318	214	333	143	42	254	209	104
102.359	0	283	65	67	194	208	162	341	317	215	335	143	42	254	208	103
102.482	0	282	64	67	192	209	162	342	321	215	335	143	42	256	209	103
102.605	0	284	65	67	196	210	163	343	322	217	337	145	43	255	210	104
102.728	0	285	66	69	196	214	166	343	319	218	337	146	43	255	210	104
102.851	0	281	64	67	193	208	162	339	316	215	334	143	42	254	209	103
102.973	0	283	64	66	194	209	160	342	320	215	336	143	43	255	209	103
103.096	0	288	65	68	195	209	162	341	320	216	335	144	43	254	208	103
103.219	0	284	65	67	196	211	165	343	317	219	338	146	43	255	209	104
103.342	0	283	65	68	196	214	166	342	318	215	336	144	43	255	209	104
103.465	0	280	63	66	193	207	161	341	319	215	334	143	42	255	208	102
103.588	0	289	64	67	194	209	161	341	318	215	335	145	43	254	209	104
103.711	0	281	65	68	196	209	163	342	316	217	336	144	42	256	209	103
103.834	0	283	66	69	196	212	163	344	319	217	339	146	43	255	209	104
103.956	0	283	66	68	196	213	164	343	321	216	337	145	42	255	209	103
104.079	0	282	64	67	193	207	161	341	316	215	334	143	42	253	208	103
104.202	0	281	64	67	194	208	163	340	314	216	334	144	42	254	208	103
104.325	0	287	65	67	195	209	161	342	318	216	336	144	42	254	208	103
104.448	0	282	65	68	195	212	163	345	321	217	338	145	43	255	208	103
104.571	0	283	64	67	194	212	165	342	316	217	336	144	43	254	208	103
104.694	0	281	64	66	192	206	161	338	313	215	334	143	43	254	208	103
104.817	0	286	64	67	193	208	161	340	316	214	335	143	42	255	208	104
104.94	0	281	65	67	194	208	161	342	319	216	337	144	42	255	208	103
105.062	0	283	66	68	195	212	163	343	317	219	339	144	43	255	210	103
105.185	0	282	64	67	193	212	164	341	314	216	335	143	42	254	208	103
105.308	0	280	65	67	192	207	159	340	316	214	334	143	43	253	209	103
105.431	0	282	63	68	192	209	162	340	317	215	335	143	43	255	208	103
105.554	0	282	65	67	195	210	162	341	315	217	337	143	43	255	209	103
105.677	0	284	65	68	196	212	163	343	316	217	339	145	42	256	209	103
105.8	0	281	64	68	193	212	163	341	318	214	336	143	43	255	207	103
105.923	0	286	65	65	192	208	161	341	317	215	335	143	43	255	208	104
106.045	0	282	65	67	194	209	162	340	314	216	336	144	42	255	208	103
106.168	0	282	65	67	194	210	161	342	316	216	337	143	43	255	208	103
106.291	0	282	65	68	195	214	164	345	319	216	339	145	43	257	209	104
106.414	0	289	64	67	193	211	161	341	317	214	335	142	43	255	208	103
106.537	0	281	64	66	192	208	161	340	312	215	335	144	42	255	208	103
106.66	0	280	65	67	193	208	161	342	314	216	336	143	42	254	208	102
106.783	0	281	66	67	195	211	161	343	318	215	337	144	43	256	208	102
106.906	0	284	65	68	196	215	165	345	318	217	341	145	43	256	209	104
107.028	11	281	66	67	193	210	163	340	312	215	335	143	43	255	209	103
107.151	0	281	63	66	193	208	160	340	313	214	335	143	43	254	208	103
107.274	0	282	64	67	193	209	160	342	316	214	338	143	42	255	207	102
107.397	0	283	67	68	195	211	162	343	316	215	338	144	42	256	209	103
107.52	0	283	66	68	197	214	164	345	315	218	339	145	43	256	209	103
107.643	0	280	65	67	194	209	162	342	314	213	336	143	43	254	208	103
107.766	0	281	65	67	193	207	160	342	316	214	336	143	43	255	209	103
107.889	0	282	66	67	194	210	161	342	314	215	337	143	42	254	208	103
108.012	0	281	66	67	194	212	163	344	313	216	339	145	43	255	209	104
108.134	0	288	67	69	197	215	164	345	317	215	340	146	43	256	209	104
108.257	0	281	66	68	193	211	161	344	317	214	336	144	43	255	207	103
108.38	0	283	66	67	194	211	162	342	313	215	336	143	43	255	208	103
108.503	0	281	66	67	195	210	161	343	313	215	337	144	42	255	209	104
108.626	0	287	66	67	196	211	162	345	318	215	339	145	43	255	209	102
108.749	0	284	67	69	197	217	166	346	319	217	340	145	43	256	209	104
108.872	0	282	65	67	195	210	162	341	312	214	335	143	42	254	208	103
108.995	0	282	65	67	195	210	161	343	313	215	336	143	42	255	209	103
109.117	0	282	66	68	196	211	162	344	316	215	337	145	44	255	208	103
109.24	0	283	67	68	197	214	162	347	318	216	340	145	42	256	208	103
109.363	0	286	67	69	198	218	166	346	315	217	340	146	44	256	209	104
109.486	0	280	67	67	194	210	162	343	314	214	336	143	43	255	208	103
109.609	0	282	66	68	194	211	162	344	317	215	337	145	44	255	208	103
109.732	0	288	66	67	196	212	161	345	318	216	337	146	44	255	208	104
109.855	0	283	67	68	197	215	164	344	317	218	337	147	42	257	209	103
109.978	0	283	68	69	197	218	166	345	317	217	337	147	44	257	209	104
110.1	0	282	68	67	194	212	161	340	319	213	332	146	42	255	207	103
110.223	0	289	67	67	194	212	162	340	317	215	331	147	43	255	209	105
110.346	0	283	67	67	194	213	162	340	316	217	332	147	42	255	209	104
110.469	0	283	66	68	197	215	163	342	319	216	334	148	44	257	209	105
110.592	0	282	67	68	197	218	166	343	322	217	335	148	43	257	209	105
110.715	0	282	67	68	194	212	162	339	318	216	332	146	42	255	208	105
110.838	0	281	66	67	194	213	162	340	316	217	332	147	43	257	209	104
110.961	0	286	66	67	196	213	162	341	319	217	334	147	42	256	208	104
111.084	0	281	68	68	198	216	162	344	323	217	336	148	42	257	209	105
111.206	0	281	67	68	197	219	167	342	319	217	335	148	43	258	208	104
111.329	0	278	67	68	195	213	163	338	316	216	333	146	44	256	207	104
111.452	0	282	67	68	195	214	162	339	320	216	334	147	43	256	208	103
111.575	0	277	67	67	196	216	162	340	324	218	333	148	43	256	209	103
111.698	0	280	68	69	197	218	165	343	321	220	337	149	44	258	208	104
111.821	0	277	67	68	196	217	165	340	318	218	333	147	43	256	209	104
111.944	0	278	67	67	194	213	161	340	322	216	333	147	44	255	208	105
112.067	0	280	66	66	196	215	163	342	322	218	334	147	43	256	208	107
112.189	0	283	68	68	197	215	164	343	319	219	336	150	43	256	210	108
112.312	0	281	68	69	198	218	166	345	321	219	338	149	43	257	209	107
112.435	0	283	66	67	196	214	163	342	322	216	334	147	43	255	208	106
112.558	0	281	65	67	196	213	162	342	321	217	335	147	43	255	208	106
112.681	0	284	67	68	195	215	163	342	318	219	335	147	42	255	209	108
112.804	0	282	67	68	198	214	163	346	319	218	339	147	43	255	209	107
112.927	0	283	68	69	199	220	166	351	322	218	342	148	42	256	209	105
113.05	0	284	66	67	197	214	163	345	320	217	337	146	42	255	207	106
113.172	0	283	67	67	196	214	163	346	316	218	337	146	42	253	206	106
113.295	0	283	66	67	196	214	162	345	318	217	339	146	42	254	206	105
113.418	0	285	68	68	198	215	163	347	323	219	340	147	42	254	207	105
113.541	0	284	68	67	197	218	165	346	320	219	339	147	43	255	206	105
113.664	0	284	67	67	196	212	161	343	316	218	337	146	43	254	207	104
113.787	0	284	66	67	198	212	162	346	319	218	338	147	42	255	207	104
113.91	0	285	67	67	198	214	160	347	322	219	340	148	42	255	207	104
114.033	0	287	67	67	198	217	164	347	321	220	341	148	42	256	208	105
114.156	0	285	66	67	197	215	164	344	317	219	338	147	43	255	207	103
114.278	0	289	67	66	196	212	160	345	319	218	339	146	42	255	207	104
114.401	0	286	67	68	195	214	162	347	321	219	340	147	43	255	208	104
114.524	0	288	67	67	198	215	162	346	320	222	341	147	43	256	208	104
114.647	0	286	68	68	198	219	166	347	318	222	341	148	42	258	208	103
114.77	0	284	67	67	197	213	161	345	320	218	338	147	43	256	209	104
114.893	0	286	68	67	197	214	163	346	321	220	340	147	43	256	208	104
115.016	0	287	68	67	198	215	163	348	319	221	341	147	43	256	207	104
115.139	0	287	68	69	200	217	164	349	319	222	342	147	43	257	209	104
115.261	0	288	68	68	197	218	164	346	321	220	340	147	42	257	208	104
115.384	0	286	67	67	196	213	162	347	320	220	339	147	43	256	208	104
115.507	0	288	67	67	197	214	163	346	317	222	339	147	42	256	208	104
115.63	0	287	67	68	198	216	162	348	320	222	341	147	43	257	209	104
115.753	0	288	68	68	200	220	166	350	323	222	343	148	43	258	210	103
115.876	0	292	68	68	196	216	163	347	320	220	339	147	43	256	208	103
115.999	0	285	68	66	195	213	162	347	317	221	340	148	43	256	207	104
116.122	0	284	67	67	197	216	162	348	319	221	340	147	43	255	208	104
116.244	0	288	68	67	198	216	163	348	322	221	343	147	43	256	208	104
116.367	0	294	68	69	198	220	165	348	321	222	342	148	43	256	209	104
116.49	0	286	66	65	196	214	163	344	316	221	338	147	43	255	206	103
116.613	0	286	67	68	196	215	161	345	318	219	338	145	43	255	207	103
116.736	0	286	66	67	196	215	162	347	321	220	340	147	42	255	208	103
116.859	0	288	69	68	198	217	164	349	321	222	342	147	43	255	207	104
116.982	0	287	67	68	198	219	167	347	318	222	340	147	43	255	207	103
117.105	0	284	65	67	195	211	161	345	318	219	337	146	43	254	206	103
117.228	0	284	66	68	196	214	162	347	321	220	339	147	42	254	207	103
117.35	0	286	68	68	198	214	162	347	320	221	340	147	42	254	206	103
117.473	0	284	68	69	198	216	164	349	318	223	343	148	43	256	208	102
117.596	0	291	68	68	198	218	165	348	320	220	341	148	43	256	207	103
117.719	0	285	67	66	197	213	161	347	320	221	339	147	43	255	206	102
117.842	0	285	67	67	198	215	163	348	318	222	341	147	43	255	206	103
117.965	0	286	67	68	198	215	163	348	318	222	343	148	43	256	206	102
118.088	0	286	67	69	199	219	165	350	321	221	343	149	44	257	207	103
118.211	0	285	67	68	197	216	163	347	322	221	341	147	43	255	206	103
118.333	0	285	66	67	197	212	162	347	317	221	340	147	43	255	206	103
118.456	0	285	68	68	198	214	162	346	317	221	341	147	43	256	206	102
118.579	0	286	68	68	200	216	162	349	322	222	343	148	44	256	207	102
118.702	0	292	68	69	200	221	166	350	324	223	345	150	43	258	207	104
118.825	0	285	66	67	197	214	163	347	317	220	340	148	43	256	206	103
118.948	0	284	67	67	197	214	162	346	318	222	340	147	43	256	207	102
119.071	0	284	68	67	198	214	162	348	322	221	342	147	43	256	206	102
119.194	0	292	68	69	199	217	163	351	322	223	345	149	43	257	206	102
119.316	0	287	69	70	200	222	167	350	319	225	343	149	43	256	207	103
119.439	0	282	66	67	198	213	162	346	318	220	340	147	43	256	206	102
119.562	0	284	67	67	198	213	162	349	322	221	341	148	43	256	205	102
119.685	0	285	67	67	198	215	163	349	321	221	343	148	43	256	207	103
119.808	0	286	68	68	200	216	164	351	319	224	345	149	43	258	208	103
119.931	0	286	69	71	201	220	166	351	322	223	344	149	44	258	208	103
120.054	0	286	68	68	197	214	161	349	321	220	341	148	44	256	207	103
120.177	0	286	67	68	198	214	163	348	321	222	342	148	44	257	206	104
120.3	0	286	67	67	198	215	163	349	318	223	343	150	44	257	208	104
120.422	0	285	69	68	200	216	163	352	322	222	345	149	43	259	209	104
120.545	0	287	68	69	201	221	167	351	324	223	345	149	44	259	209	102
120.668	0	286	68	67	197	215	163	349	320	222	342	148	44	257	206	103
120.791	0	287	68	68	199	216	164	350	318	223	343	149	44	258	207	103
120.914	0	291	68	68	199	216	163	351	322	222	344	149	43	259	207	103
121.037	0	288	69	69	201	219	165	353	324	223	346	150	44	260	208	104
121.16	0	289	68	69	200	220	167	350	321	223	344	150	43	260	208	104
121.283	0	287	68	67	199	215	163	349	318	222	342	149	43	260	208	103
121.405	0	293	67	69	199	217	163	350	321	221	344	149	43	259	209	103
121.528	0	287	69	68	200	217	164	353	323	222	345	150	45	260	209	104
121.651	0	290	70	70	202	221	167	354	321	225	347	150	43	261	210	105
121.774	0	288	69	68	201	221	167	350	319	223	344	149	43	260	209	103
121.897	0	286	68	67	199	215	162	350	322	221	343	148	43	259	208	104
122.02	0	287	69	69	200	217	164	351	323	222	344	149	44	259	208	105
122.143	0	289	69	68	200	218	165	352	321	225	345	150	43	259	208	105
122.266	0	287	70	69	201	220	166	354	322	225	346	151	44	260	210	104
122.388	0	288	68	70	200	221	167	352	325	223	344	149	43	259	209	104
122.511	0	293	68	67	199	215	163	351	322	222	342	149	43	259	208	105
122.634	0	288	68	69	199	217	165	349	319	223	344	149	44	259	208	105
122.757	0	286	69	69	200	216	164	351	321	223	345	150	44	259	209	105
122.88	0	287	69	69	202	219	166	354	326	224	347	150	44	261	209	104
123.003	0	295	69	70	200	222	168	351	323	225	344	150	43	260	209	104
123.126	0	287	68	68	197	216	164	349	318	223	342	148	43	259	208	104
123.249	0	285	68	68	199	217	164	350	321	222	343	149	43	259	209	104
123.372	0	287	69	69	200	217	163	351	324	223	345	149	44	259	208	104
123.494	0	288	69	69	201	220	166	354	323	224	346	150	43	259	210	105
123.617	0	288	69	69	198	221	167	351	320	224	343	149	43	258	209	104
123.74	0	286	67	68	198	215	163	349	321	222	342	148	44	258	207	104
123.863	0	287	68	68	198	218	164	350	324	223	344	150	43	259	209	105
123.986	0	288	68	68	200	217	164	352	322	224	345	150	44	259	209	105
124.109	0	288	70	69	201	220	166	353	321	226	346	150	44	260	210	105
124.232	0	292	68	69	200	220	166	351	323	223	343	149	44	259	209	105
124.355	0	286	68	67	198	215	164	350	323	223	342	148	43	260	209	105
124.477	0	288	68	67	199	216	164	350	320	224	344	149	44	258	209	104
124.6	0	287	68	68	201	217	164	351	321	224	344	150	44	259	211	104
124.723	0	288	70	69	202	220	166	354	325	225	348	150	44	260	210	105
124.846	0	288	68	70	199	221	167	351	325	225	344	149	44	259	209	105
124.969	0	289	67	67	197	215	163	349	320	223	343	149	44	258	209	105
125.092	0	288	68	68	198	217	164	350	320	224	344	148	43	260	209	104
125.215	0	288	69	68	201	218	164	352	324	224	344	149	43	258	210	105
125.338	0	289	69	70	201	220	166	354	325	226	347	151	43	259	210	105
125.46	0	290	68	68	200	221	168	352	321	225	344	150	43	259	210	104
125.583	0	288	67	68	199	215	163	350	321	223	343	148	43	259	210	105
125.706	0	288	68	68	199	217	163	351	324	224	345	149	44	258	210	105
125.829	0	296	69	69	201	218	164	352	325	225	345	149	44	259	210	106
125.952	0	291	69	70	202	221	168	353	322	227	347	151	44	260	210	106
126.075	0	288	69	69	201	219	166	351	322	223	343	150	43	260	210	106
126.198	0	289	68	69	199	215	163	351	324	223	345	149	44	259	210	105
126.321	0	290	69	68	199	218	165	353	324	225	345	149	43	260	210	106
126.444	0	289	69	69	201	219	166	353	322	226	346	149	45	260	210	105
126.566	0	291	69	70	203	223	167	356	325	225	348	151	43	261	211	106
126.689	0	291	68	68	199	218	165	353	325	224	345	149	43	259	210	105
126.812	0	291	67	68	199	217	164	352	322	224	344	148	43	259	210	105
126.935	0	291	68	68	201	218	166	352	320	226	346	149	44	259	211	105
127.058	0	289	69	69	201	219	165	354	325	225	348	149	43	259	210	106
127.181	0	292	69	70	203	223	168	355	328	226	349	150	45	260	211	106
127.304	0	291	68	68	200	220	167	352	323	225	345	150	43	260	210	106
127.427	0	289	68	68	200	216	165	351	321	225	344	149	43	259	210	105
127.549	0	295	69	69	198	218	165	352	324	224	345	150	43	259	211	105
127.672	0	290	68	70	201	219	165	354	327	226	348	150	44	260	211	106
127.795	0	292	70	69	202	224	168	355	325	228	348	151	43	261	212	106
127.918	0	288	69	70	199	220	166	351	322	225	345	149	44	259	209	105
128.041	0	294	69	68	199	217	164	352	325	224	343	150	43	259	210	106
128.164	0	289	69	68	200	218	165	352	326	226	345	150	43	259	210	106
128.287	0	290	69	69	200	219	167	354	323	228	347	151	44	259	212	106
128.41	0	292	69	68	203	223	167	355	325	228	349	151	44	260	212	105
128.532	0	291	69	70	201	221	167	352	326	224	345	150	43	259	211	105
128.655	0	296	69	67	200	217	165	352	325	224	345	149	44	259	211	106
128.778	0	291	68	69	199	218	166	352	322	226	345	150	44	258	211	105
128.901	0	290	68	69	201	218	166	354	323	226	347	150	44	259	210	106
129.024	0	291	70	70	203	222	167	356	329	226	350	151	44	260	212	106
129.147	0	296	68	68	200	219	166	353	325	225	345	149	43	260	211	106
129.27	0	290	68	68	200	216	166	352	321	225	344	149	43	258	210	105
129.393	0	288	68	68	201	218	166	352	323	225	345	150	44	259	211	106
129.516	0	290	70	69	201	219	165	355	328	226	347	150	44	259	211	105
129.638	0	291	70	71	203	224	169	355	326	228	349	151	44	260	212	107
129.761	0	289	69	69	199	218	167	351	321	226	344	149	44	258	210	106
129.884	0	289	68	68	200	217	164	351	323	224	344	149	44	258	211	106
130.007	0	289	68	69	200	219	165	353	327	225	345	149	44	258	210	105
130.13	0	291	70	68	201	219	166	354	325	227	345	149	45	259	211	107
130.253	0	291	69	70	202	222	168	354	323	228	346	150	43	259	213	106
130.376	0	295	68	69	199	219	165	350	324	224	341	149	43	258	211	106
130.499	0	290	67	68	199	216	163	351	326	224	342	149	43	258	211	105
130.621	0	291	69	68	199	217	165	351	323	226	342	148	44	259	211	106
130.744	0	291	69	69	202	218	166	353	322	225	344	150	44	259	211	106
130.867	0	296	69	70	203	220	166	355	326	226	347	150	44	259	211	106
130.99	0	290	68	69	201	221	167	352	326	225	344	148	44	258	210	106
131.113	0	290	69	68	199	216	164	351	321	224	342	148	44	258	210	105
131.236	0	289	67	68	200	217	164	350	320	225	342	148	44	258	210	105
131.359	0	290	68	68	200	217	164	352	325	225	343	148	44	257	211	105
131.482	0	291	69	69	202	221	167	355	327	226	346	149	44	258	211	105
131.604	0	291	67	70	199	219	167	351	321	225	342	148	44	257	210	105
131.727	0	288	67	68	199	215	163	350	320	224	341	148	44	257	210	104
131.85	0	288	67	68	200	216	164	350	325	223	342	147	44	257	210	104
131.973	0	296	68	69	201	215	165	352	325	225	344	149	44	256	210	106
132.096	0	291	69	70	203	220	167	353	322	227	345	150	44	258	211	106
132.219	0	288	68	69	199	216	165	350	321	224	340	148	43	256	209	105
132.342	0	288	66	68	199	214	162	349	323	222	341	147	44	255	209	104
132.465	0	295	68	68	199	214	163	350	323	223	341	148	44	255	210	105
132.588	0	288	68	68	201	215	164	351	319	225	342	148	43	256	210	104
132.71	0	289	68	69	203	218	165	353	323	225	345	148	44	256	210	105
132.833	0	288	68	69	199	217	165	350	325	223	341	147	45	255	209	104
132.956	0	288	67	68	198	213	163	348	320	223	340	147	43	255	209	104
133.079	0	288	67	68	199	213	163	348	318	224	340	147	43	255	209	104
133.202	0	287	68	68	200	214	163	351	321	224	342	147	44	254	209	104
133.325	0	289	69	70	203	217	163	352	325	225	344	148	44	256	209	104
133.448	0	289	67	70	201	218	166	350	320	223	341	148	43	256	209	104
133.571	0	287	67	67	199	211	162	347	316	222	338	147	44	254	208	104
133.693	0	292	67	67	200	213	161	349	321	222	340	148	43	255	208	104
133.816	0	287	68	68	199	213	162	350	324	224	341	147	43	254	209	104
133.939	0	289	68	69	202	215	164	351	322	225	343	149	44	255	210	104
134.062	0	287	69	69	202	218	166	349	320	225	342	148	44	256	209	104
134.185	0	293	67	68	200	211	160	348	321	222	339	146	43	254	208	104
134.308	0	287	67	68	199	212	162	349	323	223	340	147	44	254	209	104
134.431	0	288	67	68	201	214	163	348	319	225	341	148	45	255	208	103
134.554	0	289	67	69	202	215	164	352	321	226	344	149	43	256	210	103
134.676	0	288	68	70	202	217	167	351	324	224	343	148	43	256	209	104
134.799	0	293	68	67	199	212	162	348	321	223	340	147	43	255	207	103
134.922	0	289	66	68	200	213	164	348	319	225	340	147	43	255	209	104
135.045	0	286	67	68	201	213	162	349	320	224	341	147	44	255	209	104
135.168	0	288	69	69	203	215	164	353	326	225	344	148	44	257	209	104
135.291	0	295	68	69	201	218	167	352	324	225	341	148	43	255	210	104
135.414	0	287	66	67	199	212	163	346	319	223	338	146	43	255	209	104
135.537	0	286	67	68	201	212	163	349	320	224	339	147	43	254	209	103
135.66	0	288	68	67	200	212	163	348	324	224	341	147	45	255	209	103
135.782	0	290	68	68	202	213	164	351	324	225	342	148	45	256	209	104
135.905	0	289	68	70	203	219	168	351	320	226	342	149	44	257	209	104
136.028	0	286	67	68	200	211	162	348	321	221	338	146	43	254	209	103
136.151	0	287	66	68	199	211	162	347	323	223	339	146	43	254	208	104
136.274	0	288	67	69	199	212	163	349	320	225	340	147	43	254	208	104
136.397	0	288	67	69	202	214	165	349	319	224	341	148	43	255	209	104
136.52	0	287	69	71	203	217	165	351	324	224	342	148	45	255	209	103
136.643	0	286	67	68	199	212	164	346	323	222	338	145	43	254	208	104
136.765	0	287	66	68	199	211	162	347	319	223	338	146	44	254	207	104
136.888	0	286	66	68	200	211	162	346	318	224	339	147	43	253	208	103
137.011	0	284	67	69	200	214	160	348	325	224	338	148	43	254	207	102
137.134	0	287	68	69	201	216	165	347	328	227	338	149	43	256	208	103
137.257	0	287	66	68	198	211	163	344	319	224	336	147	43	254	207	104
137.38	0	285	65	67	199	210	162	345	319	224	335	146	44	254	208	103
137.503	0	286	66	68	198	211	162	346	322	222	336	147	43	254	207	104
137.626	0	293	67	68	200	213	163	347	324	223	338	147	43	255	208	104
137.748	0	289	67	69	200	217	166	347	321	225	339	147	43	255	209	104
137.871	0	285	66	68	198	211	162	344	319	221	336	145	43	253	207	103
137.994	0	287	66	67	198	209	161	346	322	222	337	146	43	253	207	103
138.117	0	293	66	68	199	210	162	346	321	222	337	146	44	253	207	104
138.24	0	287	67	68	200	211	163	347	320	224	339	147	43	254	208	104
138.363	0	285	68	69	200	215	165	348	321	222	339	146	44	254	207	104
138.486	0	284	65	68	197	210	162	345	322	221	335	145	43	252	207	104
138.609	0	285	66	67	197	209	162	345	320	221	337	145	43	252	207	103
138.732	0	284	67	69	198	210	162	346	317	223	337	145	43	253	207	103
138.854	0	286	67	68	200	211	162	348	321	222	339	145	42	254	208	104
138.977	0	288	68	69	199	215	165	348	324	223	339	147	43	254	208	104
139.1	0	286	65	67	197	208	162	344	319	220	335	145	42	252	208	104
139.223	0	285	66	67	198	208	161	344	316	221	336	144	43	252	207	103
139.346	0	290	66	68	199	209	161	345	319	220	336	144	43	253	207	103
139.469	0	286	66	68	199	211	162	348	323	222	339	146	43	254	208	104
139.592	0	287	67	69	201	215	166	347	320	223	338	146	43	254	208	104
139.715	0	285	65	66	197	209	162	344	317	220	334	144	43	253	208	103
139.837	0	283	65	67	197	208	160	345	320	220	335	145	42	253	208	103
139.96	0	286	65	69	197	208	161	347	322	220	336	145	43	253	208	104
140.083	0	287	67	67	199	212	163	347	320	222	338	145	44	254	208	104
140.206	0	287	67	68	199	214	165	348	319	223	339	145	43	254	208	104
140.329	0	285	65	67	197	210	161	345	321	220	335	143	42	251	208	103
140.452	0	291	66	67	197	208	161	345	321	220	335	144	42	253	208	104
140.575	0	287	66	68	197	210	163	344	319	222	335	144	43	253	208	104
140.698	0	285	67	68	199	212	162	347	320	221	337	145	43	254	208	104
140.82	0	286	67	68	200	215	165	348	324	222	338	146	43	254	208	104
140.943	0	291	65	67	197	208	161	343	320	220	334	144	43	252	207	103
141.066	0	286	66	66	197	210	162	344	318	221	335	144	43	253	207	104
141.189	0	284	66	68	198	210	161	345	320	220	335	145	43	253	207	103
141.312	0	285	67	69	198	211	162	348	324	222	338	146	43	254	209	103
141.435	0	293	67	68	198	216	165	347	323	221	338	146	43	254	208	104
141.558	0	285	65	67	196	210	163	342	317	220	333	143	43	252	208	103
141.681	0	284	66	67	196	208	161	342	319	220	334	144	42	252	207	103
141.804	0	285	65	67	197	209	162	344	322	219	334	144	43	252	208	103
141.926	0	285	66	68	197	210	163	346	321	222	337	144	42	252	208	103
142.049	0	286	67	70	198	214	165	346	320	222	337	147	43	254	208	103
142.172	0	289	65	68	196	210	163	342	320	219	334	144	43	251	208	103
142.295	0	283	65	68	195	209	160	343	322	219	333	144	43	251	207	103
142.418	0	285	65	67	195	208	162	344	320	220	333	145	43	251	207	104
142.541	0	284	66	68	198	210	163	344	319	221	336	145	43	252	208	104
142.664	1	290	67	68	199	213	164	347	323	220	339	145	43	254	208	104
142.787	0	284	66	67	197	211	162	342	322	219	333	144	43	251	206	103
142.909	0	285	66	67	196	209	161	343	318	220	334	145	43	251	206	103
143.032	0	283	64	68	196	210	161	343	318	220	334	144	43	251	207	103
143.155	0	283	66	68	198	211	161	345	322	220	337	145	43	252	207	104
143.278	0	286	66	70	199	215	165	347	324	221	338	146	43	253	207	103
143.401	0	284	66	68	196	208	162	342	318	219	333	145	42	251	205	103
143.524	0	282	65	68	195	209	161	341	318	219	333	145	42	252	206	102
143.647	0	283	66	68	196	210	160	342	323	218	334	146	43	252	206	102
143.77	0	284	67	69	197	211	161	344	323	220	336	146	43	252	207	103
143.892	0	286	67	69	199	216	165	344	321	223	337	146	44	253	208	103
144.015	0	282	66	67	195	210	161	340	319	217	330	145	42	251	207	103
144.138	0	283	65	66	193	208	159	340	323	218	331	146	42	251	205	103
144.261	0	289	66	67	195	210	162	342	321	218	332	145	43	251	206	103
144.384	0	285	65	69	197	211	162	342	320	220	334	146	43	252	207	103
144.507	0	284	66	69	198	214	164	345	321	220	336	146	43	253	207	103
144.63	0	283	66	68	196	211	161	342	322	217	334	144	42	252	207	103
144.753	0	284	66	68	195	207	161	341	320	218	332	144	42	250	206	103
144.876	0	283	65	67	196	209	162	341	316	218	333	144	42	252	206	102
144.998	0	284	65	67	197	210	161	343	321	218	336	145	42	253	207	102
145.121	0	285	66	68	198	215	163	346	325	219	338	146	43	253	208	102
145.244	0	286	65	68	195	211	163	341	320	217	333	145	42	253	206	103
145.367	0	284	65	66	196	208	161	341	317	217	333	144	42	252	206	103
145.49	0	289	66	67	196	210	161	341	320	217	335	145	43	252	206	102
145.613	0	285	66	67	198	211	161	345	323	217	337	145	42	252	207	103
145.736	0	288	67	67	199	214	164	345	321	221	338	146	43	253	207	103
145.859	0	285	66	68	198	212	163	343	317	216	336	144	43	254	207	102
145.981	0	290	65	67	198	209	160	343	320	215	336	144	44	254	207	102
146.104	0	286	66	68	197	210	161	345	322	217	337	144	43	253	206	103
146.227	0	286	67	68	199	211	163	345	320	219	339	146	43	254	207	103
146.35	0	285	66	69	200	215	164	348	320	219	340	145	42	256	209	104
146.473	0	286	64	68	197	213	163	345	322	216	337	145	42	254	208	102
146.596	0	286	65	66	197	209	160	345	321	216	337	144	43	255	207	103
146.719	0	286	65	67	198	211	162	344	319	217	338	146	43	254	208	104
146.842	0	286	67	68	199	213	162	347	319	218	340	146	42	255	208	103
146.964	0	287	67	69	201	213	164	350	323	219	341	147	43	256	209	103
147.087	0	292	67	69	198	215	166	348	323	217	339	145	43	255	207	103
147.21	0	288	66	68	197	210	162	344	318	217	338	145	43	254	208	103
147.333	0	285	65	68	196	211	162	346	319	217	337	145	42	254	207	103
147.456	0	286	66	69	199	212	161	348	323	218	339	146	42	255	209	103
147.579	0	294	68	68	201	213	164	350	324	220	341	147	43	256	208	103
147.702	0	289	68	70	200	218	167	347	320	220	341	147	43	256	209	104
147.825	0	285	66	68	198	211	162	345	321	217	337	145	42	255	207	103
147.948	0	287	67	67	197	211	161	346	323	216	338	145	43	255	208	103
148.07	0	288	66	68	198	212	164	348	321	217	339	146	44	255	208	104
148.193	0	288	67	68	201	215	165	348	321	220	342	147	43	256	209	104
148.316	0	289	68	70	202	218	166	351	325	219	344	148	43	257	209	104
148.439	0	287	66	69	199	214	164	348	324	218	339	147	43	255	209	104
148.562	0	288	67	68	199	213	163	348	322	218	339	147	42	256	209	104
148.685	0	288	67	68	200	213	164	348	320	219	341	147	43	256	209	103
148.808	0	293	67	70	202	216	164	350	323	220	342	147	43	256	209	104
148.931	0	290	68	69	202	219	166	353	328	221	345	149	43	258	210	104
149.053	0	291	69	69	200	217	165	349	322	219	340	147	44	257	209	104
149.176	0	289	67	68	199	214	164	347	320	219	340	146	43	257	210	104
149.299	0	294	68	69	200	215	164	350	324	218	342	148	43	258	209	104
149.422	0	290	69	69	202	217	165	351	327	220	344	148	43	258	208	103
149.545	0	292	68	70	203	219	167	354	325	223	346	149	43	260	210	105
149.668	0	290	69	71	201	220	168	351	322	221	343	149	43	258	209	104
149.791	0	289	69	69	200	213	163	350	325	219	342	149	44	258	208	103
149.914	0	290	68	70	201	216	164	351	326	220	343	149	44	259	210	105
150.036	0	292	68	70	202	217	165	352	323	222	344	148	44	259	210	104
150.159	0	293	70	70	204	220	167	353	325	221	346	149	43	260	211	104
150.282	0	293	71	72	203	222	170	355	328	222	346	150	45	261	211	105
150.405	0	296	69	70	201	215	165	350	325	221	343	148	43	259	210	104
150.528	0	291	69	69	202	217	167	351	323	223	343	149	45	259	210	104
150.651	0	290	69	70	202	217	166	352	324	221	345	149	43	260	210	104
150.774	0	292	69	71	203	219	167	355	329	222	347	150	44	261	210	104
150.897	0	299	70	72	205	223	170	357	329	224	349	151	44	261	211	105
151.02	0	291	69	71	201	218	169	352	323	221	343	149	43	259	210	105
151.142	0	290	69	70	201	216	166	352	325	222	343	150	44	260	210	105
151.265	0	291	69	70	201	217	166	353	329	222	345	149	44	260	210	105
151.388	0	299	70	71	203	219	168	355	328	223	346	151	44	261	211	105
151.511	0	293	71	72	205	221	170	356	326	225	347	152	44	261	211	106
151.634	0	291	70	71	204	222	170	354	327	222	346	151	44	261	211	106
151.757	0	292	69	71	202	217	165	354	329	222	346	150	44	261	210	105
151.88	0	293	70	71	202	218	168	354	327	223	346	150	44	261	210	106
152.003	0	293	69	71	205	218	169	355	327	225	347	151	44	261	210	105
152.125	0	299	71	72	206	222	169	358	330	224	350	152	44	262	211	104
152.248	0	292	71	73	206	225	172	358	333	225	349	152	44	262	212	104
152.371	0	291	70	71	203	218	169	355	328	222	345	151	44	261	210	105
152.494	0	291	71	71	202	218	170	355	326	224	346	150	44	262	210	105
152.617	0	296	70	71	204	219	167	356	330	223	348	151	43	263	211	104
152.74	0	293	71	73	205	221	169	359	334	226	350	152	44	262	212	104
152.863	0	293	71	72	206	225	172	356	328	224	349	152	44	262	211	105
152.986	0	291	69	71	203	217	168	354	326	223	345	151	44	261	211	105
153.108	0	298	70	71	204	217	167	355	330	223	348	150	44	262	210	104
153.231	0	292	71	70	205	219	168	357	332	224	348	151	44	262	211	105
153.354	0	293	71	72	207	221	170	357	329	226	350	152	44	263	211	104
153.477	0	292	70	73	205	223	172	355	329	224	349	152	45	261	211	104
153.6	0	290	70	72	203	217	167	355	329	222	346	150	44	260	210	104
153.723	0	297	70	71	203	219	168	356	331	225	347	151	44	262	210	105
153.846	0	293	70	71	204	220	169	355	327	224	348	151	45	261	211	105
153.969	0	292	72	73	206	220	169	357	329	226	350	152	44	262	210	104
154.092	0	293	70	73	205	222	172	356	332	224	348	152	45	262	211	105
154.214	0	298	70	71	202	217	167	353	330	223	346	151	44	261	210	105
154.337	0	294	70	71	204	219	168	353	327	226	347	151	43	261	211	105
154.46	0	291	71	72	205	219	167	355	329	223	348	152	44	262	209	105
154.583	0	292	71	73	205	222	170	358	333	225	349	153	44	262	212	104
154.706	0	299	70	72	203	220	171	354	330	224	347	151	44	261	210	105
154.829	0	291	70	72	202	216	168	352	326	223	345	151	44	260	210	104
154.952	0	290	70	71	203	217	167	353	328	223	347	151	44	261	209	105
155.075	0	292	70	73	204	219	167	355	333	224	347	151	44	260	209	104
155.197	0	293	71	72	206	222	171	356	331	226	349	151	45	261	210	105
155.32	0	290	69	72	201	219	168	351	326	224	344	150	44	260	208	104
155.443	0	296	68	70	201	214	167	351	328	223	343	150	43	260	208	104
155.566	0	289	69	70	202	217	166	351	332	223	344	151	44	259	208	104
155.689	0	290	69	72	202	216	167	352	330	225	345	151	43	260	209	104
155.812	0	291	70	73	203	220	169	353	330	226	346	151	44	260	209	104
155.935	0	294	68	70	199	216	167	350	330	222	342	150	44	259	208	104
156.058	0	288	67	70	200	214	165	349	330	221	342	149	43	258	208	103
156.18	0	289	68	71	199	215	166	348	329	223	342	149	43	257	208	104
156.303	0	287	68	71	200	215	166	350	329	224	343	150	42	258	208	103
156.426	0	287	69	71	203	217	168	352	333	224	346	150	44	258	208	103
156.549	0	287	68	71	199	216	168	350	331	223	343	148	43	257	208	104
156.672	0	287	67	70	198	213	165	347	326	223	340	148	44	256	205	104
156.795	0	287	68	70	199	213	166	346	328	222	341	148	43	256	207	103
156.918	0	287	68	70	201	213	165	349	332	222	342	149	43	257	207	103
157.041	0	294	69	71	203	218	168	351	332	224	344	150	43	257	208	103
157.164	0	287	67	71	200	214	167	346	326	222	340	148	43	256	207	103
157.286	0	285	67	70	199	210	164	345	327	221	339	147	43	255	207	102
157.409	0	286	66	71	199	212	165	347	331	222	340	148	43	256	207	103
157.532	0	293	68	69	200	214	165	349	331	223	342	148	43	256	208	104
157.655	0	287	68	71	202	217	168	350	328	225	343	149	43	256	208	103
157.778	0	283	65	70	198	213	164	346	327	220	338	147	43	255	207	103
157.901	0	285	67	70	198	210	164	347	330	221	339	146	43	255	206	102
158.024	0	285	67	70	199	212	164	348	329	222	339	147	43	255	208	103
158.147	0	285	67	70	199	213	165	347	328	224	341	147	43	255	207	103
158.269	0	286	68	70	201	216	167	349	330	223	343	148	43	257	208	103
158.392	0	284	66	71	197	214	167	347	331	222	340	147	43	254	208	103
158.515	0	285	67	69	198	210	164	346	327	220	338	147	43	255	207	103
158.638	0	285	66	68	198	212	166	347	326	222	339	147	43	255	207	103
158.761	0	290	68	69	198	213	164	347	330	222	341	148	43	256	208	103
158.884	0	286	68	71	201	215	165	350	334	224	344	148	43	256	208	104
159.007	0	286	68	71	201	216	168	348	328	223	341	149	43	256	208	103
159.13	0	284	67	70	198	210	164	345	325	221	338	146	44	255	208	103
159.252	0	290	66	70	197	211	164	346	330	221	339	147	43	257	208	104
159.375	0	284	66	70	199	213	165	348	332	222	341	147	43	256	208	103
159.498	0	286	67	71	200	217	167	349	329	225	342	149	44	257	209	104
159.621	0	286	67	71	202	215	166	349	329	225	343	149	43	258	210	103
159.744	0	288	68	71	203	217	168	353	333	225	345	150	43	259	210	104
159.867	0	294	70	71	204	219	167	354	334	226	347	150	45	259	211	105
159.99	0	291	70	73	206	221	170	356	331	228	349	152	44	261	212	105
160.113	0	290	72	74	209	223	170	359	332	229	353	153	45	263	213	106
160.236	0	293	72	75	210	229	174	362	336	229	353	153	44	264	213	107
160.358	0	297	69	72	203	219	169	353	330	225	345	151	45	263	211	106
160.481	0	291	70	71	203	218	170	353	328	226	345	152	43	262	212	105
160.604	0	289	70	71	204	217	168	352	329	226	347	151	44	263	211	107
160.727	0	291	70	72	205	220	169	355	334	226	350	152	44	264	212	107
160.85	0	293	71	74	205	223	173	358	334	229	351	153	45	264	213	107
160.973	0	292	70	73	203	223	175	354	329	226	346	152	44	264	212	106
161.096	0	290	69	70	202	217	168	353	330	225	346	151	44	264	212	107
161.219	0	291	69	72	202	220	169	354	335	226	347	151	45	264	213	106
161.341	0	292	70	72	204	221	171	356	333	228	349	153	45	263	212	107
161.464	0	293	70	73	204	224	173	355	332	228	350	152	45	264	212	107
161.587	0	297	70	72	205	220	170	356	334	226	349	152	45	264	212	106
161.71	0	293	71	73	207	224	172	360	338	228	351	154	44	265	213	108
161.833	0	294	71	73	207	223	173	359	334	229	352	153	44	266	214	107
161.956	0	295	72	74	209	226	173	361	333	229	354	154	45	266	214	108
162.079	0	294	73	74	211	227	174	364	337	230	357	156	46	268	215	109
162.202	0	296	73	75	209	232	177	363	338	231	355	155	44	267	215	109
162.324	0	296	71	73	204	221	173	357	330	227	352	155	45	269	213	108
162.447	0	295	70	72	205	223	172	358	331	227	350	153	44	267	214	107
162.57	0	296	70	72	206	221	170	358	336	226	351	153	45	267	214	108
162.693	0	302	72	73	207	223	172	359	337	227	353	155	45	267	215	108
162.816	0	298	71	73	206	227	176	359	334	229	353	155	45	269	214	109
162.939	0	294	68	71	204	220	172	355	332	225	348	152	45	265	214	108
163.062	0	295	69	72	203	220	170	355	336	225	348	152	44	265	214	108
163.185	0	301	69	72	203	219	171	356	336	225	348	152	45	266	213	109
163.308	0	295	70	72	203	221	172	356	335	227	350	153	45	266	212	108
163.43	0	294	71	73	205	225	173	356	336	226	349	153	45	266	213	109
163.553	0	293	68	72	200	220	170	352	337	223	347	153	43	266	211	108
163.676	0	293	68	71	200	217	169	351	335	224	344	151	44	264	212	108
163.799	0	293	68	70	200	217	169	350	333	224	344	150	44	264	211	108
163.922	0	290	68	72	200	218	169	350	336	224	344	151	43	264	212	108
164.045	0	292	69	70	200	220	171	350	340	225	344	152	43	262	212	108
164.168	0	291	68	72	197	220	171	346	335	223	340	150	43	262	210	108
164.291	0	291	66	68	197	213	167	344	331	221	339	149	42	261	211	108
164.413	0	295	67	70	197	213	167	344	335	220	340	148	43	260	211	108
164.536	0	289	66	69	196	214	168	347	337	222	341	149	43	261	210	107
164.659	0	292	67	71	199	215	168	348	335	223	343	150	43	261	210	107
164.782	0	291	66	71	197	218	169	344	331	221	340	148	43	260	210	107
164.905	0	293	65	68	194	212	164	342	334	219	336	148	42	258	209	106
165.028	0	288	66	69	196	211	165	342	335	220	337	147	42	259	209	107
165.151	0	288	65	70	196	212	165	343	332	221	338	148	42	260	209	106
165.274	0	289	66	68	197	213	166	342	333	221	338	149	43	260	209	108
165.396	0	287	65	68	195	213	165	340	335	218	337	148	42	259	209	106
165.519	0	294	65	69	195	211	163	341	333	220	337	147	42	259	209	107
165.642	0	288	65	69	196	212	165	342	330	221	337	148	42	258	210	107
165.765	0	287	66	69	196	211	164	343	332	221	338	149	42	258	209	106
165.888	0	289	66	69	198	214	166	345	336	221	340	149	43	260	210	107
166.011	0	295	68	71	195	231	162	335	345	224	328	156	41	261	213	109
166.134	0	288	64	68	185	202	167	310	348	223	311	161	41	263	212	109
166.257	0	286	63	67	189	208	164	323	338	220	319	151	43	261	211	107
166.38	0	287	63	67	190	210	164	329	339	219	324	151	42	260	210	106
166.502	0	289	64	68	193	212	164	333	336	220	327	150	43	261	211	107
166.625	0	289	65	68	195	212	166	336	334	222	330	149	43	261	211	107
166.748	0	290	65	69	195	218	167	337	335	219	330	150	42	263	211	107
166.871	0	287	64	68	193	209	163	334	334	216	329	147	43	261	210	107
166.994	0	289	63	67	192	210	165	335	333	218	328	147	42	260	210	106
167.117	0	287	63	68	195	210	164	336	331	217	333	148	42	261	209	106
167.24	0	295	65	69	196	212	164	343	334	218	338	149	42	262	211	105
167.363	0	290	66	70	198	216	166	345	336	221	339	149	43	262	211	106
167.485	0	290	64	68	195	212	166	339	330	218	334	148	43	260	209	106
167.608	0	288	64	67	195	208	163	338	329	218	334	147	42	261	209	105
167.731	0	294	64	68	196	209	164	340	332	218	336	147	42	261	209	106
167.854	0	288	65	68	196	210	164	344	335	219	337	149	42	260	210	106
167.977	0	290	65	70	199	214	167	343	332	221	339	149	42	261	211	106
168.1	0	289	65	69	196	214	167	341	329	219	336	148	43	261	210	105
168.223	0	293	64	68	195	207	163	340	332	217	335	147	42	261	209	106
168.346	0	287	64	68	195	209	164	342	334	219	335	148	42	260	210	106
168.468	0	289	65	68	196	211	166	342	331	220	337	148	43	260	209	106
168.591	0	290	65	70	197	213	166	343	332	221	339	150	43	262	210	107
168.714	11	289	67	69	198	217	169	345	335	221	339	150	43	262	211	106
168.837	0	293	64	68	195	209	165	340	332	218	335	147	42	260	209	106
168.96	0	288	64	67	194	209	165	340	330	219	335	146	42	261	209	106
169.083	0	286	65	68	196	209	164	341	331	220	336	148	43	260	209	105
169.206	0	287	65	68	197	211	166	344	335	220	339	148	43	262	210	106
169.329	0	296	66	69	197	214	167	345	335	222	340	149	43	262	210	107
169.452	0	289	65	70	196	216	169	342	330	221	336	149	43	261	210	106
169.574	0	286	64	67	195	210	163	340	330	219	335	147	42	261	209	105
169.697	0	287	64	67	194	210	165	343	334	219	337	148	43	261	208	105
169.82	0	288	65	68	197	212	166	344	333	220	337	149	43	260	210	105
169.943	0	287	66	69	198	214	168	344	331	223	339	150	43	261	210	106
170.066	0	288	66	70	199	217	169	345	334	222	340	150	43	261	210	106
170.189	0	288	65	67	195	212	165	341	333	218	336	148	43	260	210	106
170.312	0	287	65	68	195	212	165	341	331	220	337	149	43	260	209	106
170.435	0	287	65	69	196	211	166	343	330	221	337	148	42	261	209	107
170.557	0	285	65	69	197	215	165	344	334	221	339	149	43	262	209	106
170.68	0	289	67	70	198	219	168	345	338	222	337	153	42	262	209	106
170.803	0	288	64	69	195	214	168	341	332	220	333	149	43	260	209	105
170.926	0	288	65	69	195	212	166	340	329	220	335	149	42	261	208	105
171.049	0	293	64	68	196	213	166	343	334	219	335	149	43	259	209	105
171.172	0	289	65	69	197	215	167	345	336	222	337	149	42	261	209	105
171.295	0	290	67	69	198	217	167	347	333	224	341	151	44	262	209	106
171.418	0	289	66	70	199	219	171	345	331	221	339	150	43	261	209	106
171.54	0	293	65	69	196	211	164	342	331	220	335	149	42	260	208	105
171.663	0	287	65	69	195	213	165	343	333	220	337	148	43	259	208	105
171.786	0	287	65	69	196	214	166	343	331	221	336	149	43	259	208	104
171.909	0	289	66	69	198	215	167	346	331	222	339	149	43	260	208	104
172.032	0	289	66	71	199	220	169	347	336	222	341	151	43	261	208	105
172.155	0	293	64	68	195	215	167	341	332	220	336	149	43	260	207	106
172.278	0	289	65	68	195	213	166	340	329	220	336	148	41	258	206	104
172.401	0	287	65	69	196	213	165	341	329	220	336	148	42	257	207	104
172.524	0	287	65	68	198	214	165	344	335	221	338	148	42	259	207	105
172.646	0	295	66	70	199	218	168	346	334	222	341	150	43	259	207	104
172.769	0	288	65	69	197	218	169	340	328	221	337	148	43	258	206	104
172.892	0	284	64	67	195	212	164	339	329	219	335	148	43	258	206	104
173.015	0	285	64	69	195	213	165	341	332	219	336	149	43	257	206	104
173.138	0	293	65	67	196	214	165	341	332	221	336	148	43	258	206	104
173.261	0	288	65	69	198	216	167	343	331	223	338	149	43	259	206	104
173.384	0	285	64	69	197	217	169	340	330	219	335	149	43	258	206	104
173.507	0	285	63	67	193	211	163	339	332	219	334	149	42	256	206	104
173.629	0	285	63	68	195	212	165	339	331	220	333	148	42	256	205	103
173.752	0	285	64	67	196	214	166	340	329	221	335	149	42	257	206	103
173.875	0	285	65	69	198	216	165	343	333	221	338	149	42	257	206	104
173.998	0	285	65	69	197	219	169	342	334	221	336	149	43	258	206	103
174.121	0	285	64	67	194	211	164	337	328	218	331	147	41	256	204	104
174.244	0	282	63	67	194	212	165	338	327	220	333	147	42	256	205	103
174.367	0	290	64	67	194	212	164	339	331	219	334	148	42	257	205	104
174.49	0	285	65	69	196	214	165	341	334	221	336	149	43	257	207	103
174.612	0	285	65	69	197	218	169	342	331	221	337	149	42	257	205	103
174.735	0	283	63	67	193	213	165	337	327	218	332	147	41	256	205	102
174.858	0	289	63	66	193	211	162	337	330	218	332	148	42	257	205	104
174.981	0	283	63	68	194	212	164	337	331	218	334	147	42	256	205	104
175.104	0	285	64	67	195	213	166	339	330	220	335	149	43	257	205	104
175.227	0	285	65	68	197	217	168	339	331	221	335	150	42	257	206	104
175.35	0	281	63	68	193	214	164	336	331	218	331	148	41	255	206	103
175.473	0	288	62	66	193	212	163	336	332	218	331	147	42	254	206	104
175.596	0	283	63	67	194	212	165	336	328	219	332	148	42	255	206	104
175.718	0	282	64	68	195	213	164	338	330	220	334	148	43	257	206	103
175.841	0	284	64	68	197	217	167	341	333	220	337	148	42	258	207	104
175.964	0	289	63	67	193	212	164	337	329	218	333	147	42	256	205	103
176.087	0	283	63	66	193	211	163	335	327	219	331	148	42	256	205	103
176.21	0	281	63	67	192	211	164	336	329	218	331	147	42	255	206	104
176.333	0	282	63	68	194	214	164	338	334	220	332	147	42	256	205	103
176.456	0	291	64	67	195	216	166	336	332	220	331	150	42	258	207	104
176.579	0	283	63	67	192	214	166	335	327	218	330	148	41	256	205	104
176.701	0	282	62	66	192	209	162	335	328	218	329	146	42	255	204	104
176.824	0	283	61	66	191	210	162	336	331	218	331	147	42	254	205	103
176.947	0	283	62	66	193	212	163	336	330	219	332	146	42	255	206	104
177.07	0	284	63	68	195	214	165	338	329	220	333	147	42	256	207	104
177.193	0	283	63	67	193	216	166	337	330	218	332	147	42	255	205	104
177.316	0	281	62	66	192	210	162	335	330	217	329	146	42	254	205	103
177.439	0	282	62	67	193	210	162	334	329	219	331	146	41	255	206	104
177.562	0	284	63	66	193	210	163	335	327	219	331	147	41	255	206	104
177.684	0	288	63	68	194	211	164	337	331	219	333	147	42	256	206	104
177.807	0	284	64	68	195	217	166	339	333	220	334	147	42	256	207	103
177.93	0	284	62	67	191	211	163	335	327	219	330	146	42	255	206	104
178.053	0	284	62	66	192	209	162	334	326	219	330	146	42	255	206	103
178.176	0	288	62	67	192	210	162	336	329	218	330	146	42	256	206	103
178.299	0	284	63	68	193	213	163	339	331	219	333	146	42	256	207	104
178.422	0	285	65	67	195	216	166	340	328	222	334	148	42	257	207	103
178.545	0	284	62	67	193	211	165	336	325	218	331	146	41	256	207	104
178.668	0	282	62	66	193	209	161	336	328	218	332	146	42	255	207	103
178.79	0	285	63	67	192	211	163	338	330	218	333	147	42	256	207	104
178.913	0	285	64	68	194	212	164	338	327	221	334	146	42	256	208	104
179.036	0	285	64	67	196	215	166	341	328	221	336	148	41	257	209	104
179.159	0	285	62	67	193	215	165	338	329	218	333	146	42	257	207	104
179.282	0	291	63	66	193	209	162	338	327	218	331	146	42	256	207	104
179.405	0	286	63	66	192	212	164	336	324	219	332	146	41	256	208	104
179.528	0	283	63	66	193	211	163	338	327	219	333	146	42	256	208	104
179.651	0	286	64	68	196	214	164	340	329	221	336	148	42	257	208	104
179.773	0	293	64	68	194	216	167	339	328	220	334	148	43	258	208	104
179.896	0	285	63	66	192	209	162	335	322	218	331	146	42	256	207	104
180.019	0	283	63	65	192	210	162	336	324	218	331	147	42	256	207	103
180.142	0	284	62	67	192	210	162	337	327	219	331	146	42	256	208	104
180.265	0	285	64	66	194	212	163	339	326	220	334	148	42	257	209	104
180.388	0	286	64	68	195	217	167	338	324	221	334	148	43	257	208	105
180.511	0	283	63	67	192	209	162	335	324	216	331	145	42	255	206	104
180.634	0	283	63	66	192	208	162	336	325	217	331	146	41	256	207	104
180.756	0	285	63	66	192	209	162	337	323	219	332	147	42	256	208	105
180.879	0	285	64	67	195	212	164	338	323	219	333	148	42	256	207	104
181.002	0	290	64	68	196	215	165	340	326	219	336	148	42	258	208	104
181.125	0	284	63	67	192	210	162	337	325	217	332	146	41	257	208	103
181.248	0	285	63	66	192	209	163	337	321	218	333	146	42	256	207	104
181.371	0	284	64	68	194	210	162	337	320	218	333	147	43	257	206	104
181.494	0	290	65	67	195	210	162	340	324	219	336	148	43	256	207	104
181.617	0	285	65	69	196	215	167	341	327	220	336	148	42	258	208	104
181.74	0	285	64	67	192	210	164	339	321	218	333	147	43	256	207	104
181.862	0	283	63	67	193	209	162	338	320	217	333	147	42	257	207	104
181.985	0	283	63	67	194	210	162	340	324	217	335	146	42	256	207	103
182.108	0	285	65	68	196	212	163	342	325	219	336	147	43	257	207	105
182.231	0	286	64	68	197	215	166	343	322	221	338	148	42	259	208	104
182.354	0	284	64	68	193	211	163	338	319	217	333	146	43	256	206	103
182.477	0	284	63	67	193	209	161	338	322	217	333	146	42	256	207	104
182.6	0	291	64	68	194	209	163	339	322	217	334	147	42	256	206	105
182.723	0	286	64	67	195	210	165	341	321	219	336	147	42	257	208	104
182.845	0	285	66	68	197	215	165	342	322	219	338	148	43	257	209	104
182.968	0	285	64	69	193	213	165	340	322	216	334	147	42	257	206	103
183.091	0	290	63	67	192	208	162	338	321	216	334	146	42	255	206	103
183.214	0	285	63	67	193	209	163	338	319	218	334	147	42	256	207	104
183.337	0	283	64	67	194	210	163	340	322	218	334	146	43	256	207	104
183.46	0	284	65	69	197	212	164	342	325	219	338	147	43	257	208	103
183.583	0	291	65	69	195	217	168	342	324	219	337	148	42	257	207	103
183.706	0	283	64	66	193	210	163	337	319	217	331	147	43	257	207	104
183.828	0	283	64	68	194	211	163	336	322	217	334	146	42	256	206	104
183.951	0	283	64	68	193	211	164	338	324	217	334	147	43	257	207	103
184.074	0	286	65	69	195	215	164	342	324	220	335	149	42	257	207	104
184.197	0	285	66	69	197	218	167	342	322	221	336	149	43	258	208	104
184.32	0	283	64	68	192	213	164	337	322	217	331	147	42	256	207	104
184.443	0	283	63	67	192	210	162	336	323	217	332	147	42	256	206	103
184.566	0	284	64	67	193	212	164	338	321	217	333	147	42	257	207	103
184.689	0	284	65	68	195	212	164	340	320	220	335	148	42	257	208	103
184.812	0	290	65	69	198	216	165	343	324	219	336	148	43	258	207	104
184.934	0	283	65	69	195	214	165	339	325	218	334	148	42	256	206	103
185.057	0	283	63	67	195	211	162	339	320	218	334	147	43	257	206	103
185.18	0	283	64	68	195	212	164	339	319	219	334	147	43	256	206	103
185.303	0	288	65	68	197	213	164	342	322	218	336	147	42	256	206	102
185.426	0	285	66	69	198	216	164	344	326	219	338	148	43	257	207	103
185.549	0	285	65	69	195	217	168	340	321	219	335	147	43	256	205	102
185.672	0	283	63	68	193	210	162	338	318	217	332	145	43	254	204	102
185.795	0	287	63	68	194	211	163	338	322	217	332	146	43	255	205	102
185.917	0	282	64	68	195	212	162	341	323	218	335	147	43	255	205	102
186.04	0	284	64	69	197	213	165	342	322	220	336	148	43	256	205	102
186.163	0	284	65	69	197	218	167	340	321	219	335	147	42	256	205	102
186.286	0	281	64	68	193	210	162	338	322	216	332	145	42	253	204	101
186.409	0	280	63	67	193	212	162	339	321	217	332	145	42	253	205	102
186.532	0	282	63	68	193	211	162	337	320	218	332	145	42	252	205	102
186.655	0	281	64	68	196	212	164	339	321	218	333	146	43	254	205	102
186.778	0	282	65	69	196	217	166	340	324	218	334	147	42	255	205	102
186.9	0	287	62	67	192	211	162	337	321	217	331	145	42	253	203	102
187.023	0	281	62	67	192	210	161	336	318	218	331	145	43	252	204	102
187.146	0	279	62	67	193	211	162	337	319	217	332	145	41	253	204	101
187.269	0	281	64	68	195	211	162	340	323	217	333	146	42	253	204	102
187.392	0	288	64	69	196	215	165	341	324	219	335	146	43	253	204	102
187.515	0	281	63	68	194	211	163	337	317	216	331	145	42	252	203	101
187.638	0	279	62	67	194	209	161	337	319	216	330	144	43	252	204	101
187.761	0	280	62	67	194	209	161	338	321	216	331	144	41	252	204	102
187.884	0	282	63	67	194	213	161	338	322	218	332	146	42	252	204	102
188.006	0	282	64	68	194	214	165	336	321	220	331	147	42	253	205	102
188.129	0	280	63	68	192	212	163	334	320	216	328	146	42	253	204	102
188.252	0	282	63	65	190	210	159	330	324	216	325	146	41	252	203	101
188.375	0	281	63	66	190	209	161	331	322	217	325	144	42	252	204	102
188.498	0	281	63	67	193	211	162	333	319	217	330	145	42	253	204	102
188.621	0	282	64	68	195	214	162	337	323	218	332	146	41	253	204	103
188.744	0	282	63	68	194	215	165	336	325	217	330	146	41	253	205	102
188.867	0	282	62	67	191	208	160	332	320	215	326	145	42	252	204	102
188.989	0	282	62	66	191	209	161	332	318	216	327	145	42	252	204	103
189.112	0	287	62	67	192	209	161	334	321	216	328	145	42	253	204	102
189.235	0	281	63	67	194	213	161	336	325	217	331	145	42	254	205	103
189.358	0	280	64	67	194	215	165	335	322	218	331	146	42	253	205	103
189.481	0	278	62	66	192	209	161	331	318	215	327	145	41	252	204	102
189.604	0	282	61	66	192	209	160	333	321	215	328	144	42	252	205	103
189.727	0	277	63	67	193	210	160	334	323	215	328	145	42	253	204	103
189.85	0	277	63	68	194	211	162	335	321	218	331	145	42	253	205	103
189.972	0	278	64	68	196	215	164	338	321	218	333	146	42	254	206	102
190.095	0	276	63	67	193	210	161	335	322	214	330	144	42	254	204	102
190.218	0	279	62	66	192	209	161	335	323	216	330	145	42	253	204	102
190.341	0	280	63	67	191	210	163	335	320	217	331	145	41	254	206	102
190.464	0	282	63	67	194	211	163	338	320	217	332	146	42	255	205	102
190.587	0	282	64	69	195	215	166	339	324	217	334	147	42	255	206	102
190.71	0	282	62	67	193	211	162	335	322	214	329	145	42	255	205	102
190.833	0	283	62	66	192	209	162	335	319	216	330	145	42	256	206	102
190.956	0	282	63	67	194	210	162	336	320	216	331	145	42	255	206	102
191.078	0	284	64	68	195	212	162	339	325	217	332	145	42	256	206	103
191.201	0	291	65	69	196	216	165	341	324	218	334	147	42	256	207	103
191.324	0	285	62	67	193	211	164	335	318	216	330	145	41	254	206	103
191.447	0	281	62	67	193	209	161	335	319	215	330	144	42	254	205	103
191.57	0	283	62	66	192	209	161	336	322	215	331	145	42	254	206	103
191.693	0	292	63	67	194	211	162	338	323	216	332	146	43	255	206	103
191.816	0	286	63	68	194	215	166	339	321	219	334	146	42	256	207	104
191.939	0	284	62	67	192	213	164	335	321	215	329	144	42	255	205	103
192.061	0	283	62	65	191	208	162	335	322	213	329	144	41	254	204	103
192.184	0	285	63	66	192	210	162	335	320	215	330	144	42	254	206	104
192.307	0	284	63	67	193	211	163	335	319	217	331	144	42	255	206	104
192.43	0	284	63	67	196	212	164	338	322	216	333	145	42	256	207	103
192.553	0	285	63	68	192	215	166	337	324	216	331	145	41	254	206	102
192.676	0	285	62	66	191	208	162	334	319	214	329	144	42	254	205	102
192.799	0	285	61	67	190	209	161	334	318	215	329	144	42	254	206	102
192.922	0	290	62	66	192	208	162	334	321	215	331	144	42	254	206	103
193.044	0	285	62	67	193	212	162	337	325	216	332	145	42	254	205	104
193.167	0	287	62	68	192	214	166	335	320	216	332	145	42	255	207	103
193.29	0	285	60	66	192	207	161	333	317	214	329	143	40	254	204	102
193.413	0	290	62	67	191	207	161	334	321	213	329	143	40	254	206	103
193.536	0	286	62	68	192	208	162	336	321	215	331	144	41	254	206	104
193.659	0	287	64	68	195	212	164	336	320	216	332	144	42	256	207	104
193.782	0	286	62	68	192	214	165	335	318	215	331	143	41	254	207	104
193.905	0	290	61	67	191	206	160	334	319	212	329	143	42	254	206	104
194.028	0	284	62	66	190	208	161	334	322	214	329	143	41	255	206	104
194.15	0	286	62	67	192	209	162	335	318	215	330	145	41	255	206	105
194.273	0	287	63	67	194	210	163	337	319	215	333	145	42	256	207	103
194.396	0	285	63	68	193	215	166	336	322	214	332	145	41	256	207	105
194.519	0	290	61	66	191	207	161	334	319	213	328	143	42	254	206	105
194.642	0	287	62	67	190	208	162	333	318	214	329	145	41	255	205	104
194.765	0	285	62	66	191	208	161	335	319	214	329	143	41	255	205	104
194.888	0	286	63	67	194	210	162	338	322	214	333	144	43	256	207	105
195.011	0	293	64	68	194	214	166	338	323	215	335	145	42	256	208	105
195.133	0	286	62	67	191	210	162	333	317	214	330	143	41	254	205	105
195.256	0	284	61	66	191	207	160	334	318	212	329	144	41	255	206	104
195.379	0	287	62	68	191	208	162	335	322	213	331	143	41	255	206	104
195.502	0	293	63	67	192	209	162	338	322	215	333	145	42	255	205	105
195.625	0	288	64	68	194	214	165	338	320	217	334	146	42	256	207	105
195.748	0	284	63	68	192	210	164	334	318	213	330	143	41	257	206	104
195.871	0	285	62	66	192	207	160	334	320	212	329	144	41	256	206	104
195.994	0	292	63	68	191	209	162	335	320	213	331	144	41	256	206	104
196.116	0	287	63	67	194	210	163	337	318	215	331	145	42	255	207	105
196.239	0	287	65	67	195	213	164	338	322	215	334	145	42	257	207	104
196.362	0	287	64	68	193	213	164	335	321	213	330	144	41	256	206	104
196.485	0	286	62	67	190	207	160	336	319	214	329	144	42	256	206	104
196.608	0	285	62	67	192	210	164	335	317	214	330	145	41	255	205	103
196.731	0	285	64	67	193	210	162	337	320	214	332	145	43	256	206	104
196.854	0	287	65	68	196	213	164	341	323	215	335	146	42	257	207	105
196.977	0	287	63	69	194	215	166	336	320	214	332	145	43	256	206	105
197.1	0	286	62	66	193	207	162	335	316	213	330	143	42	255	205	104
197.222	0	291	62	68	193	209	162	337	319	213	331	145	42	255	206	104
197.345	0	286	64	68	193	210	163	338	322	213	333	146	42	256	206	104
197.468	0	289	64	69	195	212	165	339	320	216	335	147	42	256	207	104
197.591	0	287	64	69	194	217	167	338	319	214	334	147	42	257	205	104
197.714	0	290	63	67	192	208	162	335	319	212	330	145	43	255	205	103
197.837	0	284	63	67	192	209	163	337	321	213	331	145	42	255	205	103
197.96	0	286	63	68	192	210	162	336	318	215	332	145	42	256	206	103
198.083	0	286	64	69	195	212	164	338	319	216	335	147	42	257	206	104
198.205	0	293	65	69	196	215	167	338	322	214	334	146	43	256	205	103
198.328	0	285	63	67	192	209	162	335	320	212	330	144	41	256	205	103
198.451	0	286	62	67	192	210	163	334	319	213	331	145	41	256	204	103
198.574	0	286	64	68	194	209	162	337	318	213	331	145	43	256	205	103
198.697	0	285	64	69	196	211	164	340	323	214	334	146	43	257	205	103
198.82	0	292	64	69	194	215	167	339	323	214	334	146	43	256	206	103
198.943	0	286	63	68	193	209	163	336	316	213	330	144	42	255	205	104
199.066	0	285	63	68	192	210	164	336	317	214	331	146	41	256	205	103
199.188	0	285	62	67	193	210	163	337	321	212	333	144	42	257	204	103
199.311	0	291	63	68	195	213	164	339	322	214	335	146	42	258	205	104
199.434	0	286	62	67	193	211	166	336	318	213	331	145	42	256	206	103
199.557	0	282	62	66	192	208	161	334	317	211	330	144	42	256	205	102
199.68	0	284	62	67	192	209	162	334	321	212	331	144	42	255	204	103
199.803	0	291	62	68	192	210	163	336	322	213	332	145	41	256	205	104
199.926	0	286	62	68	195	213	166	338	320	214	333	146	42	257	205	103
200.049	0	282	61	67	191	210	164	334	320	211	330	144	40	255	204	103
200.172	0	283	61	67	190	207	160	334	323	210	329	143	41	254	204	102
200.294	0	290	61	67	190	208	162	333	321	211	329	144	42	255	204	103
200.417	0	283	61	68	192	208	163	334	321	213	331	144	42	255	204	103
200.54	0	284	62	68	193	212	164	336	324	213	333	145	42	256	206	103
200.663	0	282	61	67	190	208	163	334	324	211	329	143	41	255	204	103
200.786	0	282	62	66	190	207	160	332	322	211	327	142	42	254	204	104
200.909	0	281	62	67	190	207	161	332	321	212	328	142	41	254	204	102
201.032	0	281	61	68	191	208	161	334	324	212	329	143	41	255	205	102
201.155	0	283	62	67	192	210	163	336	327	212	331	144	42	256	205	104
201.277	0	281	61	68	190	211	164	332	323	213	327	143	42	254	204	104
201.4	0	283	60	66	189	206	160	330	319	211	326	142	41	253	204	103
201.523	0	287	60	66	189	206	161	332	324	210	328	142	41	255	204	103
201.646	0	282	62	66	191	207	161	335	326	212	330	145	41	255	205	104
201.769	0	286	62	67	191	212	164	335	325	214	331	145	42	255	206	104
201.892	0	282	61	67	189	208	162	332	320	211	326	143	41	254	205	103
202.015	0	286	60	67	188	205	160	331	325	211	326	141	42	255	205	104
202.138	0	283	61	67	189	206	160	332	326	211	329	143	41	254	205	103
202.26	0	283	62	68	191	209	162	333	324	213	331	143	42	255	206	104
202.383	0	283	62	68	191	212	164	336	323	213	331	144	41	257	207	103
202.506	0	281	61	65	188	208	162	330	324	211	328	142	42	255	206	104
202.629	0	282	61	66	188	206	160	331	325	211	328	142	42	254	205	104
202.752	0	283	61	66	189	207	161	331	323	213	328	142	41	255	206	103
202.875	0	283	62	66	191	209	161	333	324	212	331	143	42	256	207	103
202.998	0	285	63	67	191	211	162	337	327	213	333	143	41	256	206	103
203.121	0	291	62	68	191	213	164	335	327	215	332	143	41	257	206	104
203.244	0	284	60	65	189	207	160	331	320	212	329	142	41	255	205	104
203.366	0	283	61	66	189	207	160	332	323	213	329	142	41	256	206	103
203.489	0	283	61	66	191	207	161	333	327	212	331	144	42	255	206	104
203.612	0	292	61	68	192	210	162	337	328	215	333	145	42	256	206	103
203.735	0	287	63	67	193	215	165	337	326	216	335	146	42	257	208	104
203.858	0	284	61	67	190	209	162	334	325	213	331	143	40	257	206	103
203.981	0	282	61	64	189	208	160	333	326	212	331	144	41	256	206	102
204.104	0	285	60	66	190	208	163	334	326	214	331	144	41	256	206	103
204.227	0	282	61	66	193	209	163	339	325	215	335	145	42	257	207	103
204.349	0	284	63	67	196	213	164	342	327	216	338	146	42	258	208	104
204.472	1	286	61	69	196	216	167	340	329	216	337	147	42	259	207	104
204.595	0	286	63	66	192	210	162	337	324	214	334	144	42	258	206	104
204.718	0	286	62	67	193	209	162	337	324	215	335	145	42	258	207	103
204.841	0	291	63	67	194	210	162	339	327	215	337	146	43	259	206	103
204.964	0	287	63	67	195	213	163	342	330	216	339	147	42	259	207	104
205.087	0	288	64	68	197	217	166	343	328	218	338	149	42	259	208	104
205.21	0	286	62	66	193	211	163	337	325	215	333	146	42	258	206	103
205.332	0	291	62	67	193	209	162	339	327	215	336	146	42	258	206	103
205.455	0	287	63	67	195	212	163	341	330	216	337	147	43	258	206	103
205.578	0	288	63	68	197	214	165	342	328	218	339	148	42	259	207	103
205.701	0	287	65	68	198	217	167	343	328	219	340	148	42	260	207	103
205.824	0	286	62	66	195	213	165	340	328	214	336	146	42	259	206	102
205.947	0	286	62	67	193	210	163	340	328	216	336	146	41	258	205	103
206.07	0	286	62	68	195	212	164	340	326	216	337	147	42	258	206	103
206.193	0	286	64	67	196	213	164	341	326	218	338	148	42	258	206	103
206.316	0	286	64	68	198	216	165	345	331	219	342	149	43	259	206	103
206.438	0	292	65	70	196	218	169	342	330	218	339	148	43	259	206	104
206.561	0	285	62	65	194	211	163	340	325	216	337	147	42	258	205	102
206.684	0	285	62	66	195	211	164	339	325	216	337	147	41	258	205	102
206.807	0	285	62	67	196	212	162	342	329	217	338	148	43	258	205	102
206.93	0	293	64	68	197	215	166	344	331	219	342	148	42	259	206	103
207.053	0	287	64	69	199	219	169	345	327	221	341	149	42	259	206	103
207.176	0	283	63	67	196	213	163	341	326	217	338	147	42	257	204	101
207.299	0	285	62	67	196	212	162	342	329	217	339	147	43	257	206	102
207.421	0	292	62	67	197	214	163	342	327	218	339	148	42	257	204	102
207.544	0	285	65	67	199	215	165	343	327	220	341	148	41	259	205	102
207.667	0	287	65	69	200	218	167	346	329	220	343	150	43	259	206	102
207.79	0	284	63	66	196	213	163	343	328	217	339	147	42	258	205	102
207.913	0	284	63	67	196	213	164	342	327	218	339	147	42	258	205	103
208.036	0	284	64	67	198	213	165	343	326	218	340	148	42	258	205	102
208.159	0	291	64	67	199	215	164	346	329	220	342	149	42	259	204	102
208.282	0	286	65	69	203	219	166	349	333	221	345	149	43	260	206	102
208.404	0	285	65	68	199	218	168	343	327	219	341	149	42	258	204	103
208.527	0	285	64	67	197	212	163	341	325	218	339	147	43	258	204	102
208.65	0	290	63	67	198	214	164	343	330	219	340	149	43	258	205	101
208.773	0	286	65	68	198	215	164	347	332	221	342	149	43	259	205	102
208.896	0	288	65	69	202	218	167	349	331	223	344	151	43	261	205	102
209.019	0	286	65	70	202	223	170	348	328	222	344	150	43	260	205	102
209.142	0	290	63	67	199	214	165	345	329	219	341	148	42	258	204	102
209.265	0	286	64	68	199	215	165	346	331	220	343	149	43	260	205	103
209.388	0	287	64	68	199	217	166	346	330	221	343	150	42	260	205	102
209.51	0	286	66	69	201	219	167	350	330	223	345	151	43	261	205	102
209.633	0	286	66	70	204	222	170	350	334	224	347	152	43	262	207	103
209.756	0	285	65	69	200	217	167	347	331	219	343	150	42	262	206	101
209.879	0	287	65	68	200	217	167	348	330	222	343	150	42	261	205	102
210.002	0	285	65	68	201	219	167	348	331	222	344	151	43	261	206	102
210.125	0	287	67	69	203	219	167	352	336	222	348	152	43	263	207	103
210.248	0	294	68	70	205	224	170	354	337	224	349	153	44	264	208	103
210.371	0	289	66	70	200	222	170	349	330	222	345	151	44	263	206	104
210.493	0	286	65	68	200	217	166	348	331	221	344	151	43	262	206	103
210.616	0	288	66	70	201	220	169	351	336	223	346	152	43	262	207	102
210.739	0	296	67	71	203	221	170	353	337	224	347	152	43	263	206	103
210.862	0	292	68	70	206	224	172	355	335	226	351	154	44	264	207	103
210.985	0	289	67	71	204	227	173	353	335	223	347	153	44	264	208	103
211.108	0	288	66	69	201	220	167	350	335	221	346	151	42	263	207	103
211.231	0	289	66	70	202	221	170	351	336	222	347	153	44	264	207	103
211.354	0	288	67	70	203	220	171	352	335	225	348	153	44	264	207	103
211.476	0	291	68	69	205	224	171	355	339	225	351	154	44	265	208	104
211.599	0	292	68	71	204	229	175	356	341	225	352	154	43	266	208	104
211.722	0	290	67	69	202	220	170	351	337	223	345	153	43	264	207	103
211.845	0	291	66	68	203	221	171	352	336	224	347	152	43	265	207	104
211.968	0	296	67	70	204	222	170	354	340	225	350	153	45	265	208	103
212.091	0	293	67	71	206	224	171	359	345	225	353	155	44	265	208	105
212.214	0	293	68	72	207	229	176	359	344	227	354	155	44	267	210	105
212.337	0	292	67	71	203	224	173	353	339	224	349	153	44	266	208	104
212.46	0	296	66	68	202	221	171	354	342	224	350	152	43	265	208	105
212.582	0	292	67	70	203	223	172	356	344	224	350	153	44	267	209	104
212.705	0	295	68	70	205	224	173	359	342	226	352	154	43	267	209	104
212.828	0	294	70	71	207	229	176	359	341	227	353	155	44	267	210	104
212.951	0	298	67	69	203	224	172	354	341	223	349	153	44	267	209	104
213.074	0	294	66	70	204	222	171	354	344	224	350	152	44	266	209	104
213.197	0	295	67	70	204	223	173	355	342	226	350	153	44	266	209	105
213.32	0	294	68	70	205	223	173	358	341	226	352	154	44	267	210	104
213.443	0	301	68	71	206	229	177	359	345	225	353	155	44	267	210	105
213.565	0	293	66	69	202	222	172	355	343	224	348	153	44	267	209	104
213.688	0	294	66	69	203	222	173	355	341	226	349	154	43	267	210	105
213.811	0	293	67	70	204	223	172	355	342	225	350	154	43	267	209	104
213.934	0	295	67	70	205	224	172	360	345	226	353	155	44	268	211	105
214.057	0	301	70	71	206	229	175	358	345	226	352	155	44	268	211	106
214.18	0	296	66	69	202	222	173	354	340	224	349	154	43	268	210	105
214.303	0	294	67	69	203	222	172	356	342	225	349	153	44	267	210	105
214.426	0	296	67	70	204	222	172	356	346	225	351	153	43	266	210	105
214.548	0	303	68	70	206	224	173	358	346	226	352	154	44	267	210	106
214.671	0	296	67	71	204	226	177	355	340	225	350	154	44	267	209	106
214.794	0	294	66	69	202	220	171	353	341	223	347	153	44	267	210	105
214.917	0	294	67	69	202	221	172	356	345	224	349	152	44	267	209	104
215.04	0	303	67	70	202	222	171	356	344	225	350	154	44	266	210	106
215.163	0	298	68	70	205	224	174	357	343	226	352	155	44	267	211	106
215.286	0	295	66	71	203	223	174	353	342	223	348	153	43	266	210	106
215.409	0	294	66	69	200	219	171	353	344	222	346	151	44	265	209	105
215.532	0	294	66	69	201	221	171	354	344	224	346	152	44	266	210	105
215.654	0	295	66	69	201	220	173	355	342	224	348	153	44	266	211	106
215.777	0	295	68	69	205	223	173	356	342	224	350	153	44	267	211	106
215.9	0	294	66	70	201	221	172	352	344	223	346	151	43	265	209	106
216.023	0	295	66	68	198	217	170	351	341	222	344	150	42	264	209	106
216.146	0	294	65	69	199	218	172	350	340	223	344	151	43	265	209	105
216.269	0	298	66	70	201	218	169	353	342	223	346	151	43	263	209	105
216.392	0	294	67	70	201	222	172	356	345	224	348	152	43	264	211	106
216.515	0	295	65	70	199	221	172	350	341	222	344	151	43	263	209	105
216.637	0	293	65	68	198	215	170	349	339	222	342	149	43	263	209	105
216.76	0	298	65	69	199	216	169	349	342	220	343	151	42	263	208	106
216.883	0	294	65	69	199	217	170	351	344	222	344	151	44	263	209	105
217.006	0	295	66	70	201	221	172	354	341	223	346	152	43	263	210	106
217.129	0	293	65	69	198	218	171	348	338	221	343	150	43	262	209	104
217.252	0	297	64	69	198	215	169	349	341	220	342	150	43	262	207	105
217.375	0	294	65	68	199	216	169	351	342	222	343	150	42	262	209	105
217.498	0	294	65	69	200	217	170	349	340	223	343	150	43	263	209	105
217.62	0	293	65	69	200	221	172	351	340	222	345	150	43	262	210	105
217.743	0	290	65	69	197	216	168	347	340	219	341	149	43	262	209	105
217.866	0	298	64	68	198	213	169	349	341	220	341	149	43	262	209	106
217.989	0	292	64	69	198	215	169	347	338	221	342	148	43	261	209	106
218.112	0	291	65	69	198	216	169	350	339	221	342	149	42	261	210	106
218.235	0	293	66	69	201	221	171	352	342	223	344	150	43	262	210	105
218.358	0	297	64	69	197	215	169	347	340	220	340	148	42	260	208	106
218.481	0	292	64	68	196	213	169	346	337	220	339	148	42	261	208	106
218.604	0	289	64	68	196	214	169	348	338	219	340	148	42	261	209	105
218.726	0	290	64	68	198	215	168	348	342	220	342	149	43	261	209	105
218.849	0	299	65	69	200	218	170	351	341	222	345	149	43	261	210	105
218.972	0	292	64	69	196	218	172	347	336	221	343	151	42	263	209	106
219.095	0	289	64	68	197	213	167	346	337	219	339	147	42	261	209	105
219.218	0	290	64	67	197	214	168	347	341	219	341	147	43	260	209	105
219.341	0	297	65	68	198	215	168	348	339	219	342	148	43	261	208	106
219.464	0	291	64	70	200	216	170	349	338	222	343	150	43	262	210	105
219.587	0	290	65	69	198	219	172	349	339	219	342	148	42	262	209	105
219.709	0	290	63	68	196	213	167	346	340	219	340	148	42	261	209	105
219.832	0	291	65	68	196	214	168	347	339	219	340	148	42	261	210	106
219.955	0	291	64	68	197	216	169	348	337	220	341	149	43	260	209	105
220.078	0	291	64	70	199	218	169	350	340	220	344	150	43	262	210	106
220.201	0	290	64	69	198	219	171	348	341	220	341	149	43	261	210	106
220.324	0	290	63	67	197	214	169	348	339	219	339	147	43	261	209	106
220.447	0	291	64	68	198	215	170	347	336	220	339	148	42	261	209	105
220.57	0	296	64	69	198	215	168	348	340	219	342	150	43	262	211	106
220.692	0	293	66	69	201	218	170	352	343	221	345	150	43	262	211	106
220.815	0	292	63	71	198	221	173	348	338	221	342	150	43	262	211	106
220.938	0	289	64	68	196	213	169	346	336	218	339	148	43	260	210	105
221.061	0	295	64	68	196	215	168	348	340	218	341	149	43	262	209	106
221.184	0	291	64	69	198	216	169	350	342	219	342	149	44	262	210	106
221.307	0	292	66	69	200	218	171	352	339	222	345	150	43	262	211	106
221.43	0	291	64	70	199	223	173	350	338	221	343	150	43	263	211	107
221.553	0	290	65	68	196	215	169	346	340	217	340	148	43	262	210	106
221.676	0	291	64	69	196	217	169	348	341	219	341	148	43	261	210	106
221.798	0	292	65	69	197	217	171	349	339	220	343	149	43	262	211	106
221.921	0	291	65	69	200	219	171	352	339	220	345	150	44	263	211	106
222.044	0	292	66	71	201	222	173	352	342	221	345	150	45	263	212	106
222.167	0	296	64	69	197	216	170	348	340	218	341	149	43	262	211	106
222.29	0	293	64	69	198	215	170	348	338	220	342	149	43	263	210	106
222.413	0	290	64	69	198	216	169	349	338	219	342	149	43	262	212	106
222.536	0	291	66	69	199	218	170	353	343	220	345	150	43	263	211	106
222.659	0	298	66	71	200	224	173	351	341	221	345	151	44	264	212	106
222.781	0	292	64	68	196	216	170	347	338	218	341	149	43	262	211	106
222.904	0	290	64	69	198	216	170	348	338	218	341	150	43	263	211	106
223.027	0	291	64	69	198	217	169	349	342	218	343	150	43	262	211	106
223.15	0	300	65	70	200	219	172	351	341	221	344	151	43	265	212	107
223.273	0	294	66	70	200	223	174	350	339	222	345	151	44	265	212	107
223.396	0	291	65	69	197	217	171	347	338	218	341	149	43	262	211	106
223.519	0	293	65	69	196	215	168	348	342	218	344	151	43	265	210	106
223.642	0	292	64	69	197	217	169	347	339	219	341	150	44	262	211	107
223.764	0	294	63	70	197	218	171	349	338	220	342	151	43	263	212	106
223.887	0	299	65	69	200	222	172	351	341	220	345	151	44	264	212	107
224.01	0	291	64	69	198	218	171	347	341	218	340	149	44	262	211	106
224.133	0	293	63	68	196	214	170	346	338	217	340	148	42	262	211	107
224.256	0	291	63	68	196	215	170	346	337	218	340	148	43	262	210	106
224.379	0	297	64	68	197	216	169	348	340	218	342	150	43	262	211	106
224.502	0	292	65	70	199	219	171	351	342	221	344	151	44	264	213	106
224.625	0	292	65	70	197	220	172	346	337	219	340	149	43	262	211	106
224.748	0	291	64	67	196	215	168	345	336	218	340	148	43	263	211	106
224.87	0	297	64	69	196	215	168	347	339	217	341	149	43	261	211	106
224.993	0	299	65	69	197	215	169	347	340	218	342	149	44	263	212	107
225.116	0	294	66	69	199	218	171	349	337	220	343	149	44	262	212	107
225.239	0	291	64	69	196	217	172	345	336	217	339	148	44	262	210	106
225.362	0	292	64	67	196	213	167	345	339	216	340	148	43	262	210	106
225.485	0	297	63	67	196	214	169	345	339	217	340	149	43	261	211	106
225.608	0	293	64	69	197	215	169	346	336	219	341	149	43	261	212	106
225.731	0	292	65	69	200	217	170	350	337	219	343	150	44	261	212	106
225.853	0	292	64	70	196	218	171	346	339	217	340	148	43	261	211	105
225.976	0	297	63	68	196	212	167	343	336	217	340	150	43	261	210	105
226.099	0	292	62	69	195	212	168	343	334	216	338	147	43	259	210	105
226.222	0	290	64	69	196	213	167	344	335	217	340	147	43	260	210	106
226.345	0	292	64	68	198	215	168	347	339	218	343	148	44	260	211	105
226.468	0	291	64	69	197	218	171	345	336	218	341	148	43	260	211	106
226.591	0	294	63	67	194	210	167	341	331	215	338	149	43	260	209	104
226.714	0	295	62	67	196	211	166	342	334	215	338	146	43	258	208	104
226.836	0	289	64	67	196	210	165	343	337	215	338	146	43	258	208	104
226.959	0	291	64	68	197	212	167	344	335	218	340	148	42	258	210	105
227.082	0	292	65	69	199	215	171	345	334	218	341	149	43	259	210	104
227.205	0	294	63	68	196	211	166	340	333	214	337	147	42	258	209	104
227.328	0	288	62	67	195	208	164	342	334	215	337	146	42	257	208	104
227.451	0	289	62	67	196	209	166	342	331	216	338	147	43	256	207	104
227.574	0	288	64	68	197	210	166	343	331	216	339	148	43	257	209	103
227.697	0	295	63	70	199	213	168	345	336	217	341	148	43	258	209	104
227.82	0	295	63	68	196	211	166	340	334	215	337	147	42	258	207	104
227.942	0	289	62	67	195	208	165	340	330	216	337	146	44	257	208	104
228.065	0	288	63	68	196	210	165	341	330	215	338	146	43	257	208	103
228.188	0	289	64	67	197	209	164	343	334	216	340	148	43	257	210	104
228.311	0	295	65	69	198	215	167	344	335	218	341	148	43	258	210	105
228.434	0	289	63	68	196	210	166	339	330	216	336	146	43	256	208	103
228.557	0	287	62	68	195	206	162	339	330	215	335	147	43	256	207	103
228.68	0	287	63	68	196	207	164	342	333	215	337	146	43	256	208	103
228.803	0	295	64	69	197	209	165	342	333	216	339	147	43	257	209	105
228.925	0	290	64	68	199	211	166	344	331	218	341	149	44	257	209	104
229.048	0	288	63	69	197	211	168	341	329	215	337	147	44	258	209	103
229.171	0	288	62	67	195	206	163	340	332	214	335	146	42	257	208	102
229.294	0	288	63	67	196	208	164	341	331	215	337	146	43	256	208	104
229.417	0	287	64	68	196	208	165	341	329	216	338	147	44	256	209	104
229.54	0	288	64	68	198	210	165	343	331	216	340	147	43	257	209	104
229.663	0	287	64	69	197	213	169	344	334	216	340	148	44	259	209	103
229.786	0	287	63	67	195	206	164	339	329	215	335	145	43	256	208	103
229.908	0	287	63	67	196	206	165	339	329	216	336	146	42	256	209	103
230.031	0	292	64	67	196	207	164	341	331	215	337	147	42	256	209	104
230.154	0	288	64	68	198	208	165	343	334	217	339	147	43	258	208	103
230.277	0	288	64	69	199	214	168	343	332	218	340	147	44	258	209	104
230.4	11	287	63	66	195	207	165	338	327	215	335	147	43	256	207	103
230.523	0	290	63	67	196	205	163	338	331	214	335	146	43	256	209	104
230.646	0	287	63	66	196	206	164	341	332	215	335	146	43	257	208	104
230.769	0	288	63	68	197	207	165	340	329	217	338	146	44	257	209	104
230.892	0	288	64	70	198	210	167	343	330	217	340	147	44	259	209	103
231.014	0	292	62	68	195	208	165	339	331	215	336	146	43	257	208	104
231.137	0	286	62	66	195	205	163	338	330	215	335	145	43	257	207	104
231.26	0	288	62	67	195	206	165	338	328	216	336	146	43	257	208	103
231.383	0	285	63	68	197	207	164	341	329	216	337	147	44	258	208	102
231.506	0	288	64	68	199	209	166	341	333	218	339	148	44	257	210	103
231.629	0	292	63	67	195	209	167	338	331	216	335	147	43	257	208	103
231.752	0	286	63	67	194	204	164	336	328	215	334	145	43	257	208	104
231.875	0	284	63	67	195	206	164	337	330	215	335	146	43	257	209	103
231.997	0	286	64	66	196	206	164	339	333	217	336	147	42	257	209	103
232.12	0	293	64	68	198	210	166	342	333	217	338	147	43	258	209	104
232.243	0	287	63	68	195	208	167	337	328	216	334	147	43	257	208	104
232.366	0	284	62	67	193	204	164	337	329	214	333	146	43	255	208	103
232.489	0	286	63	67	195	205	164	338	332	215	336	145	43	257	209	104
232.612	0	286	64	68	195	206	165	339	331	217	336	146	42	256	209	105
232.735	0	287	64	69	198	210	168	340	329	218	338	147	44	259	209	106
232.858	0	284	62	68	193	206	165	337	329	214	334	145	43	257	209	105
232.98	0	285	62	66	193	203	162	337	332	215	333	145	43	257	208	105
233.103	0	286	62	66	194	205	165	337	330	216	335	146	43	256	209	105
233.226	0	286	63	66	195	206	165	338	330	217	336	146	43	257	210	106
233.349	0	290	63	68	196	210	168	340	331	216	337	147	44	258	210	106
233.472	0	285	62	66	191	204	165	335	332	214	333	144	43	256	209	105
233.595	0	285	61	66	192	202	164	335	329	216	333	144	43	256	209	105
233.718	0	284	61	67	193	204	165	335	327	215	333	144	43	256	209	105
233.841	0	289	62	67	194	204	164	338	332	215	335	145	42	257	210	105
233.964	0	285	63	68	195	209	167	338	333	216	336	146	43	257	210	105
234.086	0	284	61	68	192	203	165	334	328	215	332	144	42	256	209	105
234.209	0	283	62	66	190	200	163	333	327	215	332	145	42	256	208	105
234.332	0	287	61	66	192	202	163	335	331	214	333	144	42	255	207	104
234.455	0	288	62	68	193	204	164	338	333	216	335	145	42	256	208	104
234.578	0	284	62	68	194	208	167	339	330	218	337	147	43	257	210	105
234.701	0	282	61	65	192	203	163	334	326	214	333	144	42	256	209	104
234.824	0	281	61	67	191	201	163	335	330	213	332	144	42	255	208	104
234.947	0	282	61	66	192	203	163	336	331	215	333	145	43	254	208	105
235.069	0	285	62	67	193	205	164	337	329	216	336	146	42	256	209	104
235.192	0	283	63	67	195	208	166	337	329	216	335	146	43	257	209	104
235.315	0	283	61	66	191	202	163	335	330	213	332	144	43	254	209	104
235.438	0	288	60	66	193	202	163	335	329	214	333	145	43	256	208	104
235.561	0	283	61	66	192	202	164	335	326	215	333	144	43	256	208	104
235.684	0	281	62	66	193	204	163	337	329	215	335	145	42	257	209	105
235.807	0	284	62	67	193	209	167	339	333	216	335	146	43	257	210	105
235.93	0	289	60	66	191	203	164	334	328	214	331	145	42	256	208	105
236.052	0	283	61	66	191	202	163	334	327	215	331	145	42	255	208	106
236.175	0	283	61	66	192	203	163	334	328	215	332	144	42	255	209	105
236.298	0	284	62	67	194	204	165	338	333	216	334	145	43	256	209	105
236.421	0	285	63	68	194	210	167	338	331	217	335	147	42	257	212	105
236.544	0	282	61	66	191	204	165	334	325	214	331	144	42	256	209	105
236.667	0	280	61	66	190	202	162	333	327	214	331	144	42	256	208	104
236.79	0	282	61	66	192	203	164	336	331	215	332	145	42	256	210	104
236.913	0	285	62	66	192	205	165	338	330	216	335	146	42	257	209	106
237.036	0	284	63	67	194	209	167	340	328	217	335	147	43	258	211	105
237.158	0	280	62	66	190	204	164	335	330	214	332	145	43	256	208	104
237.281	0	281	62	66	191	203	162	336	331	213	333	145	43	256	209	104
237.404	0	284	61	66	191	205	165	336	330	215	333	145	43	257	210	104
237.527	0	283	62	67	194	206	165	338	328	216	335	147	42	257	210	104
237.65	0	281	63	67	194	210	167	341	331	215	335	148	42	258	210	105
237.773	0	283	62	66	190	204	164	335	330	213	332	145	42	258	209	104
237.896	0	284	62	66	192	205	165	335	326	216	332	146	41	257	208	104
238.019	0	284	63	67	193	207	165	337	327	215	332	146	41	258	208	104
238.141	0	284	63	68	195	208	165	339	330	215	335	147	42	259	209	104
238.264	0	284	63	68	194	212	168	338	331	216	335	148	43	258	210	105
238.387	0	284	61	67	192	205	164	335	325	215	332	146	42	258	209	104
238.51	0	285	62	67	194	207	165	337	326	215	333	148	42	257	208	103
238.633	0	284	63	67	194	208	165	340	330	214	335	147	43	258	209	104
238.756	0	292	64	68	196	210	167	343	331	218	338	149	44	259	210	105
238.879	0	284	62	67	194	211	169	339	325	216	333	147	43	259	208	104
239.002	0	283	63	66	192	205	164	338	326	215	333	147	42	259	209	104
239.124	0	283	62	68	194	208	166	339	329	215	334	147	43	258	208	104
239.247	0	290	64	68	194	210	166	339	330	217	335	148	43	259	209	104
239.37	0	287	65	69	195	215	170	339	327	218	336	149	43	260	210	104
239.493	0	283	63	68	192	209	167	337	326	214	332	148	42	259	209	103
239.616	0	283	63	66	192	207	164	337	328	215	332	147	43	259	208	103
239.739	0	291	63	68	193	208	166	338	328	217	334	148	43	259	209	104
239.862	0	284	64	68	194	210	167	339	328	218	335	149	44	259	209	104
239.985	0	285	64	69	197	214	168	341	329	217	336	150	43	260	210	104
240.108	0	283	63	67	194	208	165	337	328	215	333	147	43	258	207	103
240.23	0	285	63	67	193	207	165	337	327	216	333	148	42	259	208	104
240.353	0	283	63	68	193	208	166	337	325	216	334	148	43	257	208	103
240.476	0	283	64	67	195	210	165	340	328	216	335	149	43	259	209	104
240.599	0	283	63	69	195	215	170	340	331	217	337	149	43	260	208	103
240.722	0	283	63	66	193	208	166	336	325	216	332	147	43	258	208	103
240.845	0	283	63	67	194	208	165	337	324	216	333	147	43	258	207	103
240.968	0	288	64	68	193	208	165	338	327	216	334	148	43	257	207	103
241.091	0	285	64	68	195	210	167	341	331	218	335	148	42	259	208	104
241.213	0	284	64	69	194	213	169	338	327	218	334	148	43	258	207	103
241.336	0	281	64	67	191	208	164	334	325	216	330	148	42	258	206	102
241.459	0	287	63	68	191	208	164	333	330	217	329	149	43	256	206	103
241.582	0	282	63	67	193	209	165	337	330	218	332	149	42	258	207	103
241.705	0	285	63	70	196	211	167	340	328	219	335	149	43	259	208	104
241.828	0	282	62	69	194	211	168	336	324	217	331	149	43	258	207	103
241.951	0	287	61	67	192	206	163	335	326	215	331	146	42	257	206	103
242.074	0	282	62	68	194	209	165	336	328	216	332	146	43	257	207	103
242.196	0	282	63	67	193	208	165	336	326	218	333	148	42	258	207	104
242.319	0	284	64	68	196	210	165	339	326	219	335	149	43	258	208	103
242.442	0	281	62	68	194	211	167	337	327	215	333	148	43	257	207	103
242.565	0	280	61	67	193	205	163	334	325	216	330	147	43	257	205	103
242.688	0	281	62	68	193	207	165	334	324	217	331	146	42	256	206	103
242.811	0	280	63	68	194	207	164	336	325	218	333	148	42	257	206	103
242.934	0	281	65	68	195	209	166	339	329	218	335	149	42	257	207	103
243.057	0	287	63	68	194	214	168	337	327	217	334	148	42	257	206	103
243.18	0	282	61	68	191	205	164	333	322	217	331	146	43	256	205	103
243.302	0	278	62	68	193	206	165	335	324	217	331	146	43	256	205	102
243.425	0	279	62	67	194	207	163	337	328	217	334	147	43	255	206	103
243.548	0	288	63	68	195	210	166	338	329	219	336	148	43	257	206	103
243.671	0	281	63	68	194	211	168	337	324	218	333	148	43	256	204	102
243.794	0	279	61	67	193	205	163	335	324	216	331	147	42	255	205	102
243.917	0	280	63	67	193	207	164	337	328	217	333	147	43	255	206	102
244.04	0	281	63	68	195	209	164	339	327	218	335	148	42	256	205	103
244.163	0	281	63	67	196	211	167	339	326	220	337	150	42	256	206	102
244.285	0	279	62	68	194	210	167	336	325	217	333	147	43	255	205	102
244.408	0	279	61	66	192	205	163	336	327	216	332	146	43	255	205	102
244.531	0	280	62	67	192	207	164	335	325	218	333	147	42	255	205	103
244.654	0	281	62	67	194	209	165	337	325	219	334	147	43	255	204	102
244.777	0	280	63	69	196	210	166	340	328	219	336	148	42	256	206	103
244.9	0	280	63	68	195	212	169	338	328	219	334	147	42	256	205	102
245.023	0	279	61	66	193	206	163	334	323	217	332	147	43	255	206	102
245.146	0	280	62	67	193	207	165	336	324	218	333	147	42	256	205	102
245.268	0	285	62	68	194	208	164	338	328	218	336	147	42	255	205	103
245.391	0	280	62	70	196	210	166	342	330	219	337	149	43	256	205	103
245.514	0	282	63	69	195	214	168	339	326	219	336	148	43	256	206	103
245.637	0	279	61	67	191	206	165	336	323	217	333	147	42	256	205	102
[truncated: 768 more rows]

## Sheet: Short_ch
	SNR :	46	45	31	46	48	38	47	43	53	43	47	34	0	0	0	0	0	0	0	0	0	0	0	0
		D780						D850						D725						D940
Time	Marker	ch16	ch17	ch18	ch19	ch20	ch21	ch16	ch17	ch18	ch19	ch20	ch21	ch16	ch17	ch18	ch19	ch20	ch21	ch16	ch17	ch18	ch19	ch20	ch21
0.24576	0	0	0	0	0	0	0	0	0	0	0	0	0	0	0	0	0	0	0	0	0	0	0	0	0
0.36864	0	82	116	41	73	129	12	80	120	57	72	129	10	2	1	-61	-1	-2	-74	-1	-1	19	5	3	47
0.49152	0	82	114	54	73	128	15	80	118	71	70	128	13	2	1	-90	-1	-2	-94	-2	-1	33	4	2	47
0.6144	0	80	114	56	72	128	16	78	117	75	69	127	14	3	1	-101	0	-1	-103	-2	-3	44	4	2	43
0.73728	0	81	113	53	71	127	17	79	118	71	69	128	14	2	1	-110	0	-1	-107	-3	-3	47	4	3	40
0.86016	0	80	113	51	71	130	16	79	118	68	69	126	15	3	2	-114	-1	-2	-111	-3	-3	48	4	5	39
0.98304	0	80	113	41	71	131	18	79	118	74	69	126	15	3	2	-108	0	-2	-112	-3	-2	56	4	5	37
1.10592	0	79	112	36	72	126	17	78	116	71	69	129	14	3	2	-112	0	-2	-114	-3	-3	57	5	3	35
1.2288	0	79	113	35	72	125	17	77	117	70	69	130	15	3	2	-111	0	-2	-115	-3	-3	58	4	2	35
1.35168	0	79	112	35	72	125	18	77	117	70	69	130	15	3	2	-110	-1	-2	-114	-3	-4	58	4	3	35
1.47456	0	79	113	34	71	126	16	78	118	69	69	131	14	4	2	-109	0	-1	-116	-2	-3	59	4	3	35
1.59744	0	80	114	34	72	126	17	78	117	69	70	130	14	3	2	-110	0	-2	-116	-4	-4	59	5	2	34
1.72032	0	80	111	32	72	126	17	78	116	68	69	131	15	3	2	-111	0	-2	-116	-3	-3	58	5	2	33
1.8432	0	78	112	32	72	125	17	78	117	69	68	130	15	3	2	-109	0	-2	-115	-3	-4	58	4	3	33
1.96608	0	80	112	32	72	126	18	77	117	68	70	131	15	3	2	-110	0	-1	-115	-3	-3	58	4	2	34
2.08896	0	80	113	33	72	126	18	78	118	68	70	131	14	3	2	-110	-1	-1	-117	-2	-4	59	4	2	34
2.21184	0	79	113	33	72	125	17	78	117	68	69	130	14	3	2	-110	0	-2	-116	-3	-2	59	3	2	34
2.33472	0	79	111	31	72	126	18	78	117	67	69	131	15	3	2	-110	0	-2	-115	-3	-3	58	4	3	33
2.4576	0	80	112	32	72	126	17	78	118	68	69	131	15	3	2	-110	0	-2	-115	-3	-3	59	4	2	34
2.58048	0	79	113	32	72	126	17	78	118	69	69	130	15	3	3	-111	0	-1	-115	-3	-3	59	4	3	33
2.70336	0	80	113	33	72	126	17	78	119	69	70	131	15	3	2	-109	-1	-2	-116	-4	-3	59	4	3	34
2.82624	0	80	113	32	72	127	17	77	118	68	69	131	15	3	2	-109	0	-2	-116	-2	-3	59	3	4	34
2.94912	0	79	112	30	72	126	18	78	117	69	70	132	15	3	2	-111	0	-1	-116	-3	-3	59	4	3	34
3.072	0	79	113	32	72	126	18	77	118	68	70	132	15	3	2	-111	0	-2	-116	-3	-3	59	4	2	34
3.19488	0	79	113	32	73	126	17	78	118	69	70	131	15	3	2	-109	0	-2	-116	-3	-4	59	5	3	34
3.31776	0	79	114	33	72	127	17	78	119	68	70	132	15	3	2	-108	-1	-2	-117	-3	-4	60	3	3	35
3.44064	0	79	113	31	72	126	17	77	118	67	70	131	15	3	2	-110	0	-2	-117	-4	-3	59	4	2	33
3.56352	0	80	113	31	72	127	17	78	118	68	71	132	16	3	2	-110	0	-2	-117	-3	-4	59	4	2	34
3.6864	0	80	114	31	73	127	17	77	118	68	69	132	15	2	2	-109	0	-1	-116	-4	-4	59	5	2	34
3.80928	0	81	114	31	72	127	17	78	119	69	69	132	15	3	3	-108	0	-2	-117	-3	-3	60	4	3	34
3.93216	0	80	115	32	73	127	16	79	120	68	71	132	15	3	2	-110	0	-1	-118	-3	-3	60	5	3	35
4.05504	0	80	114	30	73	127	18	79	118	68	70	132	15	3	2	-110	0	-2	-117	-4	-3	60	4	2	33
4.17792	0	79	114	31	73	127	18	77	118	69	69	133	16	2	3	-108	0	-2	-117	-4	-2	59	4	3	34
4.3008	0	80	113	31	73	127	17	78	119	68	70	132	15	2	1	-108	-1	-2	-117	-3	-3	60	4	2	34
4.42368	0	80	115	31	72	128	17	79	120	69	70	132	15	3	3	-109	0	-2	-118	-4	-3	61	5	3	34
4.54656	0	80	114	31	73	128	18	78	120	68	71	133	15	3	3	-109	0	-2	-117	-3	-3	60	5	2	34
4.66944	0	80	114	30	73	127	18	79	119	68	70	132	15	4	3	-108	0	-2	-117	-3	-4	60	4	3	34
4.79232	0	80	114	30	73	128	18	79	119	68	70	133	14	2	2	-108	0	-1	-117	-3	-3	60	4	3	34
4.9152	0	80	114	29	73	128	17	79	120	69	70	133	16	3	2	-109	0	-2	-118	-4	-3	60	4	3	34
5.03808	0	80	115	31	73	128	17	79	121	69	70	133	15	3	2	-109	0	-1	-117	-3	-4	60	4	2	34
5.16096	0	80	114	30	73	128	18	78	120	67	70	133	15	2	3	-108	0	-2	-117	-3	-3	59	4	3	33
5.28384	0	80	113	31	73	128	17	78	120	68	70	133	15	3	2	-108	0	-2	-117	-3	-3	60	5	3	34
5.40672	0	80	114	30	72	128	17	79	120	68	70	134	16	3	2	-109	0	-2	-118	-3	-3	60	3	2	34
5.5296	0	80	114	31	73	129	18	79	120	69	70	134	15	3	2	-109	0	-2	-117	-3	-3	60	5	3	34
5.65248	0	80	115	31	73	128	18	79	120	69	70	133	14	3	3	-107	-1	-2	-118	-3	-4	59	3	3	33
5.77536	0	80	114	31	72	128	18	78	118	66	70	133	15	3	2	-108	0	-2	-117	-3	-3	59	5	2	33
5.89824	0	80	114	30	73	128	17	78	119	68	70	133	15	3	1	-109	0	-2	-117	-3	-5	60	5	3	34
6.02112	0	80	114	30	73	128	17	79	120	68	70	133	15	3	2	-109	0	-1	-117	-4	-4	59	5	2	34
6.144	0	80	115	31	73	128	17	78	120	68	70	132	15	3	2	-108	0	-2	-116	-4	-3	60	4	2	35
6.26688	0	80	114	30	73	128	17	79	119	68	71	132	15	3	2	-108	0	-2	-117	-3	-5	60	4	3	34
6.38976	0	79	114	30	72	128	18	79	119	67	69	133	15	3	2	-109	-1	-2	-117	-3	-3	60	4	2	33
6.51264	0	80	113	31	72	128	18	78	119	68	70	133	16	3	2	-109	0	-2	-118	-3	-4	60	5	2	34
6.63552	0	80	114	30	73	128	17	79	119	69	70	133	15	3	3	-108	0	-2	-117	-3	-4	60	4	3	34
6.7584	0	80	115	31	72	128	17	79	120	69	70	132	15	3	2	-109	0	-2	-117	-3	-3	60	4	2	34
6.88128	0	80	113	31	73	127	17	78	119	67	70	133	15	2	3	-110	0	-2	-118	-3	-4	60	5	3	33
7.00416	0	80	114	30	73	127	18	78	119	68	70	132	16	3	2	-109	-1	-2	-118	-3	-3	59	5	3	34
7.12704	0	79	114	31	73	127	17	78	120	68	70	132	15	3	3	-108	-1	-2	-117	-4	-4	59	4	2	34
7.24992	0	80	114	31	73	128	18	79	120	69	71	133	14	3	2	-110	0	-2	-117	-3	-4	60	4	2	34
7.3728	0	81	114	32	72	128	18	78	120	68	70	133	15	3	2	-110	0	-1	-117	-3	-4	60	4	3	34
7.49568	0	80	115	31	72	128	18	78	120	68	70	133	15	3	2	-109	0	-2	-117	-3	-4	60	4	2	33
7.61856	0	80	113	30	73	127	18	78	119	69	70	132	15	3	2	-110	0	-2	-118	-4	-4	60	4	3	33
7.74144	0	79	114	31	72	127	18	79	119	68	71	132	15	3	2	-110	-1	-2	-118	-3	-5	60	4	3	34
7.86432	0	81	114	32	73	127	17	79	120	69	70	132	15	3	2	-109	0	-1	-118	-4	-3	60	4	2	34
7.9872	0	81	115	32	73	128	17	78	120	68	71	133	15	3	2	-108	-1	-2	-118	-4	-3	60	3	3	34
8.11008	0	80	113	31	72	127	17	79	119	67	71	133	14	2	3	-109	0	-1	-117	-3	-4	59	4	2	33
8.23296	0	80	113	30	72	127	18	79	120	69	70	132	15	3	2	-110	0	-2	-118	-3	-4	59	4	3	34
8.35584	0	80	113	31	73	127	18	78	120	69	70	132	16	3	3	-110	0	-1	-118	-3	-3	60	4	3	33
8.47872	0	80	115	31	72	128	17	79	120	69	70	133	15	3	3	-109	0	-2	-117	-3	-4	59	5	2	34
8.6016	0	80	114	31	73	127	17	79	119	67	70	132	14	3	3	-110	0	-1	-118	-3	-3	60	4	2	34
8.72448	0	80	114	31	73	127	17	78	119	67	69	132	15	4	3	-110	-1	-2	-118	-3	-4	60	3	2	33
8.84736	0	80	114	31	72	127	18	78	118	68	71	132	15	3	2	-111	0	-1	-117	-4	-4	60	4	2	33
8.97024	0	80	114	30	73	127	18	78	120	69	70	132	16	3	2	-109	0	-2	-117	-3	-4	59	4	3	34
9.09312	0	80	113	32	72	126	17	79	120	69	70	132	14	3	2	-110	0	-1	-118	-4	-3	59	4	2	35
9.216	0	81	113	31	73	127	18	78	118	68	70	132	14	3	3	-111	0	-2	-117	-4	-3	59	4	2	33
9.33888	0	80	113	31	73	126	18	77	118	68	70	131	15	3	2	-110	0	-1	-117	-2	-4	59	4	3	34
9.46176	0	80	113	32	72	127	17	78	119	68	70	132	16	3	3	-109	-1	-2	-117	-4	-4	59	4	2	33
9.58464	0	79	113	30	73	126	17	78	119	69	70	131	15	3	2	-110	-1	-2	-117	-4	-3	59	4	2	34
9.70752	0	80	113	33	73	127	17	78	120	68	70	132	15	3	3	-110	0	-2	-117	-4	-3	59	4	2	33
9.8304	0	80	113	31	72	126	17	78	118	68	70	131	15	3	2	-110	-1	-2	-116	-3	-3	59	4	2	33
9.95328	0	80	113	32	71	126	17	78	118	67	70	132	15	3	2	-110	0	-1	-117	-3	-4	59	4	2	34
10.0762	0	79	112	32	72	127	18	79	119	68	69	131	14	3	3	-110	0	-2	-117	-3	-3	59	4	3	33
10.199	0	79	115	32	73	127	18	79	119	69	69	132	14	3	2	-111	0	-2	-117	-3	-4	59	4	3	33
10.3219	0	79	114	33	72	127	17	77	119	68	69	131	15	2	2	-110	-1	-2	-117	-4	-3	59	5	2	33
10.4448	0	80	114	32	72	127	18	78	118	68	70	131	15	3	2	-110	-1	-2	-117	-3	-3	59	5	2	33
10.5677	0	80	113	31	72	126	18	78	119	69	70	131	15	3	2	-110	0	-2	-116	-3	-3	58	4	1	34
10.6906	0	80	114	32	72	127	18	78	119	69	70	132	15	3	2	-110	-1	-2	-116	-3	-2	59	4	3	34
10.8134	0	80	114	33	73	127	17	78	120	69	69	132	15	3	2	-109	0	-1	-117	-3	-3	60	4	2	34
10.9363	0	79	113	32	72	127	18	78	119	69	70	132	15	3	3	-110	0	-2	-116	-3	-4	59	4	2	33
11.0592	0	79	113	31	72	127	18	78	119	69	70	132	15	3	1	-110	0	-2	-118	-3	-4	60	4	3	33
11.1821	0	80	113	32	73	126	18	78	119	69	70	131	15	3	2	-111	0	-1	-117	-4	-3	59	4	2	34
11.305	0	80	114	32	72	126	17	78	121	68	70	131	15	3	2	-110	0	-1	-116	-3	-3	59	3	3	34
11.4278	0	79	114	32	72	126	17	79	120	69	69	132	14	3	2	-109	0	-2	-117	-4	-4	60	4	2	34
11.5507	0	80	113	32	72	127	18	77	118	68	70	132	15	3	2	-110	0	-2	-117	-4	-3	59	4	2	33
11.6736	0	80	112	32	71	126	18	78	118	68	70	131	15	3	2	-111	0	-2	-117	-3	-3	59	4	3	33
11.7965	0	80	113	31	72	127	17	77	119	70	70	131	16	3	2	-110	0	-1	-116	-3	-4	59	5	2	34
11.9194	0	80	114	31	72	126	18	78	119	69	70	131	14	3	2	-110	0	-2	-116	-3	-3	59	4	3	34
12.0422	0	81	113	32	72	127	18	78	120	69	70	132	14	3	2	-110	0	-1	-117	-4	-4	59	5	3	34
12.1651	0	79	113	31	73	126	17	78	118	68	70	131	15	3	3	-111	-1	-2	-117	-3	-3	59	4	3	33
12.288	0	80	113	31	72	126	18	78	119	69	70	131	15	3	2	-109	-1	-2	-117	-3	-3	59	5	3	33
12.4109	0	79	114	31	73	125	17	78	119	69	70	130	15	3	2	-110	0	-2	-117	-3	-4	59	4	2	34
12.5338	0	80	114	32	73	126	17	78	119	69	71	131	15	2	2	-110	0	-1	-117	-3	-4	60	4	2	34
12.6566	0	80	114	33	72	126	17	79	120	70	70	131	15	3	3	-109	0	-2	-117	-4	-4	60	4	3	34
12.7795	0	79	113	32	72	126	17	78	119	69	70	131	16	2	2	-109	-1	-2	-117	-3	-3	60	5	2	33
12.9024	0	80	114	31	72	126	17	77	119	68	69	131	15	3	2	-110	0	-2	-117	-2	-3	59	4	3	34
13.0253	0	80	113	32	72	126	17	78	119	69	69	131	15	3	2	-111	0	-2	-117	-4	-4	60	4	3	34
13.1482	0	80	113	31	72	126	18	78	120	70	69	131	15	3	2	-110	-1	-2	-118	-4	-3	59	4	3	34
13.271	0	79	115	32	73	126	17	79	120	69	69	131	15	2	3	-110	0	-1	-117	-4	-4	59	4	2	34
13.3939	0	80	112	33	72	126	17	77	118	68	69	131	15	3	3	-110	0	-2	-117	-3	-4	61	4	3	33
13.5168	0	79	113	32	72	126	17	77	119	68	69	131	16	3	3	-111	-1	-2	-117	-3	-4	60	4	1	33
13.6397	0	79	113	32	72	125	19	78	118	68	69	130	15	3	3	-110	0	-2	-116	-4	-4	59	4	3	33
13.7626	0	80	113	32	73	126	17	78	119	69	70	131	15	2	2	-110	-1	-2	-117	-3	-3	58	4	3	34
13.8854	0	79	114	33	71	126	17	79	119	70	70	131	15	3	2	-110	0	-2	-117	-3	-3	60	4	2	34
14.0083	0	79	113	32	73	126	18	78	118	68	69	131	15	2	2	-111	0	-2	-117	-4	-3	59	3	2	32
14.1312	0	79	112	32	72	125	17	78	120	68	69	130	14	3	2	-110	-1	-2	-117	-4	-4	58	4	3	33
14.2541	0	79	113	31	73	125	17	77	119	69	69	130	15	3	2	-111	0	-2	-117	-4	-3	59	4	2	34
14.377	0	81	113	32	72	126	17	78	119	69	69	131	15	2	2	-110	0	-2	-117	-3	-4	59	5	2	34
14.4998	0	80	114	33	72	126	17	78	119	69	69	132	15	3	2	-110	0	-2	-117	-3	-4	59	4	3	34
14.6227	0	80	113	32	71	126	17	78	119	67	69	131	15	2	3	-110	0	-2	-117	-3	-3	59	4	2	32
14.7456	0	79	113	31	72	125	18	78	117	69	68	131	15	3	2	-110	0	-1	-117	-3	-3	58	5	2	34
14.8685	0	80	113	31	71	125	18	78	118	69	69	130	15	3	3	-110	0	-2	-117	-4	-3	59	4	2	33
14.9914	0	80	114	32	72	125	17	78	120	69	69	131	14	3	2	-111	0	-2	-116	-3	-3	59	4	3	34
15.1142	0	80	114	33	73	126	18	78	119	69	69	131	15	3	2	-109	0	-2	-116	-3	-4	60	4	2	33
15.2371	0	79	113	32	73	126	17	77	118	68	69	130	15	3	2	-110	0	-2	-116	-3	-3	59	4	2	33
15.36	0	80	113	32	72	125	17	78	118	68	69	130	15	3	2	-111	0	-2	-116	-2	-4	59	4	3	34
15.4829	0	79	114	32	72	125	18	77	119	69	69	130	15	4	2	-111	0	-2	-116	-3	-3	59	4	2	33
15.6058	0	80	113	33	73	125	17	78	119	69	70	131	15	3	2	-109	0	-2	-116	-3	-3	59	4	3	34
15.7286	0	80	114	32	72	126	17	78	119	69	69	130	15	3	2	-111	0	-2	-118	-3	-4	59	4	3	34
15.8515	0	79	114	32	72	125	17	79	118	68	69	130	15	3	2	-111	0	-2	-117	-3	-3	59	4	2	34
15.9744	0	80	113	33	72	125	18	78	117	68	70	130	14	3	3	-112	-1	-2	-116	-3	-5	58	4	2	32
16.0973	0	79	112	32	73	124	18	78	118	68	70	130	16	3	2	-112	0	-1	-117	-4	-3	57	4	3	33
16.2202	0	80	114	33	72	126	18	78	120	69	70	130	14	3	2	-111	0	-2	-117	-4	-4	58	4	3	34
16.343	0	80	113	33	73	126	17	78	119	70	70	132	15	3	3	-111	0	-2	-117	-3	-3	59	5	2	33
16.4659	0	80	113	32	72	125	17	78	118	69	69	130	15	3	2	-112	-1	-1	-117	-3	-4	58	3	3	33
16.5888	0	80	113	32	72	125	18	78	119	69	71	130	16	4	2	-110	0	-2	-116	-4	-3	58	3	2	33
16.7117	0	80	113	33	72	125	18	78	119	69	70	130	14	3	2	-111	-1	-2	-116	-3	-3	58	3	3	34
16.8346	0	79	114	33	72	126	17	78	120	70	69	130	15	3	2	-111	0	-2	-116	-4	-3	59	4	3	34
16.9574	0	80	114	33	72	125	17	79	120	69	69	131	15	3	2	-110	0	-2	-116	-3	-4	59	4	1	35
17.0803	0	79	113	31	72	125	17	77	118	68	69	130	14	3	3	-110	0	-2	-116	-3	-4	58	3	2	33
17.2032	0	79	114	31	72	125	18	77	118	69	69	130	15	3	2	-111	-1	-2	-116	-3	-3	59	4	2	32
17.3261	0	79	114	31	72	126	18	78	119	69	69	131	15	3	1	-111	0	-1	-117	-4	-4	59	4	2	34
17.449	0	80	114	33	72	125	18	80	119	69	69	130	15	4	3	-110	0	-2	-116	-4	-4	58	4	2	34
17.5718	0	80	114	33	71	126	17	79	120	69	69	131	14	3	2	-110	-1	-1	-116	-3	-4	60	4	2	34
17.6947	0	80	114	32	72	126	17	78	119	68	69	130	16	2	2	-111	0	-1	-116	-3	-3	59	4	3	33
17.8176	0	79	113	32	72	125	17	79	119	68	69	130	16	3	1	-111	0	-2	-117	-3	-4	58	4	3	32
17.9405	0	79	113	33	71	125	17	78	118	69	69	130	15	3	2	-110	0	-2	-117	-3	-4	59	3	2	33
18.0634	0	80	113	33	72	125	18	78	119	69	70	129	15	3	3	-111	0	-2	-117	-4	-3	59	4	3	34
18.1862	0	80	114	33	73	126	17	78	120	69	70	131	15	3	2	-111	0	-2	-117	-4	-3	58	3	2	33
18.3091	0	79	113	32	72	125	18	77	118	68	69	130	15	3	2	-111	-1	-1	-117	-4	-4	58	5	2	33
18.432	0	79	113	31	72	125	18	78	118	68	68	130	15	2	2	-111	0	-2	-116	-4	-4	58	5	2	33
18.5549	0	80	114	32	71	126	18	78	119	69	69	130	15	3	2	-111	-1	-2	-116	-3	-4	57	4	3	33
18.6778	0	80	113	32	72	126	17	78	118	69	69	131	15	4	1	-113	0	-2	-117	-4	-3	57	5	2	32
18.8006	0	80	113	33	72	125	17	78	118	69	69	130	15	4	2	-112	0	-2	-116	-3	-3	57	4	3	33
18.9235	0	80	113	32	71	125	18	77	117	67	69	129	14	4	2	-111	-1	-2	-116	-4	-4	57	4	3	33
19.0464	1	80	113	33	72	125	18	78	118	68	68	130	15	3	2	-111	0	-1	-116	-3	-3	57	3	2	32
19.1693	0	79	113	33	72	125	18	78	118	69	69	130	16	4	3	-111	-1	-2	-116	-4	-4	58	4	2	33
19.2922	0	80	114	33	72	125	18	78	120	70	69	130	15	3	2	-111	0	-2	-116	-3	-4	57	4	2	34
19.415	0	79	113	34	71	124	17	77	118	67	69	130	15	3	2	-110	0	-2	-117	-3	-4	58	4	3	33
19.5379	0	79	112	32	72	125	18	77	117	68	70	130	15	3	2	-112	-1	-2	-116	-4	-3	57	5	3	33
19.6608	0	80	113	33	72	125	18	77	117	68	68	130	16	3	2	-113	0	-2	-116	-3	-3	58	5	3	32
19.7837	0	80	112	32	72	125	18	79	118	69	69	129	15	3	1	-112	0	-2	-116	-4	-4	57	4	3	33
19.9066	0	79	113	34	71	126	17	78	119	69	69	130	15	3	2	-112	0	-2	-116	-3	-3	57	4	3	33
20.0294	0	79	113	33	72	125	17	79	118	69	69	129	15	3	2	-111	0	-2	-116	-3	-4	56	4	2	33
20.1523	0	80	112	34	72	125	17	78	117	68	69	130	15	3	3	-113	0	-2	-116	-3	-3	57	4	2	33
20.2752	0	79	112	33	72	124	18	77	117	69	69	129	15	3	2	-112	0	-2	-116	-3	-3	57	3	3	33
20.3981	0	79	113	33	72	125	18	78	117	69	69	130	16	3	1	-112	0	-1	-115	-4	-3	56	4	3	33
20.521	0	80	113	33	72	126	17	78	119	69	70	130	15	3	1	-111	0	-2	-116	-3	-3	57	4	3	34
20.6438	0	79	112	34	72	125	17	78	117	68	69	130	16	3	2	-112	0	-2	-116	-3	-4	57	4	3	32
20.7667	0	79	112	33	72	125	17	77	116	68	69	130	14	3	3	-112	0	-2	-115	-3	-3	57	5	3	32
20.8896	0	79	112	33	72	125	17	78	116	69	69	130	15	4	2	-112	-1	-2	-115	-3	-3	56	4	2	33
21.0125	0	79	112	33	72	125	17	78	117	69	70	130	15	3	2	-112	0	-2	-116	-4	-3	57	4	3	33
21.1354	0	80	113	33	72	125	17	77	119	69	69	130	14	2	3	-113	0	-1	-116	-3	-2	57	3	2	34
21.2582	0	79	112	33	72	125	17	78	117	69	71	130	16	3	3	-111	0	-2	-116	-3	-4	57	4	2	33
21.3811	0	80	112	32	72	125	18	78	117	68	70	129	15	3	2	-111	-1	-2	-115	-4	-3	56	4	2	33
21.504	0	79	112	33	72	125	18	77	116	69	70	130	15	3	2	-113	-1	-2	-115	-3	-3	57	4	2	34
21.6269	0	79	113	33	72	125	18	77	117	69	69	130	16	3	2	-112	0	-2	-116	-3	-3	57	4	3	34
21.7498	0	79	113	34	72	126	18	78	118	69	70	130	15	3	2	-112	0	-1	-115	-3	-4	57	4	3	34
21.8726	0	79	112	32	72	125	19	77	117	68	70	130	15	3	2	-112	0	-1	-116	-3	-2	57	3	3	33
21.9955	0	79	111	33	73	125	18	77	117	69	69	130	15	3	2	-112	0	-1	-116	-3	-2	57	5	2	32
22.1184	0	80	112	33	72	126	18	78	116	69	69	130	15	3	2	-112	0	-1	-116	-4	-3	57	4	3	34
22.2413	0	79	112	33	72	126	17	78	117	69	70	130	16	3	3	-112	0	-2	-116	-3	-3	57	4	3	34
22.3642	0	80	112	34	72	126	17	78	118	69	70	131	15	3	3	-111	0	-2	-116	-4	-3	57	4	2	33
22.487	0	79	111	33	73	126	18	77	116	68	70	130	16	3	2	-112	-1	-2	-116	-4	-4	57	4	3	33
22.6099	0	79	111	32	72	126	18	77	117	68	70	130	15	3	2	-113	0	-2	-116	-3	-4	57	4	3	33
22.7328	0	78	112	33	72	126	18	77	116	69	70	131	15	2	2	-111	0	-2	-115	-3	-3	57	3	3	34
22.8557	0	79	113	32	72	126	18	77	117	69	69	131	15	3	3	-111	0	-2	-116	-3	-3	57	4	3	34
22.9786	0	78	113	34	72	126	17	77	117	69	69	131	15	3	2	-112	0	-2	-117	-3	-3	58	4	2	34
23.1014	0	79	112	33	72	126	18	77	116	68	70	130	15	3	2	-112	-1	-2	-116	-3	-3	57	4	3	33
23.2243	0	79	111	32	72	126	18	77	117	68	70	131	14	3	2	-111	0	-2	-116	-2	-3	57	4	2	33
23.3472	0	79	112	33	72	126	18	78	116	68	70	131	15	3	2	-111	-1	-2	-116	-3	-3	57	4	3	33
23.4701	0	79	112	33	73	126	18	77	117	69	70	131	15	2	3	-113	-1	-2	-116	-3	-3	58	4	2	34
23.593	0	80	113	33	71	127	17	78	117	69	71	131	15	3	1	-113	0	-2	-116	-3	-3	58	4	3	34
23.7158	0	79	112	32	73	126	18	78	117	69	70	131	15	2	3	-111	0	-2	-116	-3	-3	57	4	2	33
23.8387	0	79	112	33	73	126	18	77	116	68	69	131	14	2	2	-112	0	-1	-116	-3	-2	58	4	3	33
23.9616	0	79	112	33	72	126	18	77	117	69	70	131	15	4	3	-111	0	-2	-116	-3	-3	58	4	2	34
24.0845	0	79	113	33	73	126	18	77	118	69	69	132	15	3	3	-111	-1	-2	-117	-3	-4	58	4	3	34
24.2074	0	79	114	33	73	126	17	77	118	69	69	131	15	3	2	-110	0	-2	-116	-3	-3	58	4	2	34
24.3302	0	79	113	32	73	125	18	77	116	68	69	130	16	3	2	-111	-1	-2	-116	-3	-3	58	4	3	32
24.4531	0	78	113	31	72	127	18	77	117	68	70	132	15	3	2	-112	-1	-2	-116	-3	-4	58	3	3	32
24.576	0	79	112	32	73	126	17	77	117	68	71	132	15	3	2	-111	0	-2	-116	-4	-4	58	4	2	33
24.6989	0	80	112	32	73	127	17	78	118	69	70	131	15	3	2	-110	0	-2	-116	-4	-3	58	4	2	34
24.8218	0	80	114	33	72	127	18	77	118	70	69	132	15	2	2	-111	0	-2	-116	-3	-3	59	4	2	34
24.9446	0	80	113	31	73	126	17	77	118	68	70	132	15	3	2	-111	0	-2	-116	-4	-3	58	4	3	33
25.0675	0	79	112	32	73	126	18	77	117	68	70	131	16	3	3	-110	-1	-2	-116	-3	-4	58	4	3	34
25.1904	0	79	113	32	73	127	18	77	118	68	70	131	15	3	2	-110	0	-1	-116	-4	-3	58	4	2	34
25.3133	0	80	114	33	73	127	17	78	119	69	70	132	15	3	3	-110	0	-2	-117	-3	-3	59	5	2	34
25.4362	0	79	113	33	73	127	18	78	118	69	70	132	15	3	2	-110	0	-1	-117	-3	-3	59	4	3	33
25.559	0	79	113	31	72	127	18	77	117	69	70	132	14	2	3	-110	0	-2	-116	-3	-4	58	5	2	32
25.6819	0	79	113	31	73	126	18	78	118	68	71	131	15	5	3	-110	-1	-2	-116	-3	-3	58	4	3	34
25.8048	0	79	113	32	72	127	18	78	118	68	70	132	15	3	2	-110	-1	-2	-117	-2	-3	58	4	3	34
25.9277	0	78	114	33	73	127	18	78	119	69	71	132	15	3	2	-110	0	-2	-117	-4	-3	59	4	3	34
26.0506	0	78	113	33	72	126	17	79	118	68	71	132	15	2	3	-109	0	-2	-116	-3	-3	59	4	2	33
26.1734	0	80	113	31	74	127	18	78	117	68	70	132	15	3	2	-109	0	-2	-116	-3	-4	59	4	2	33
26.2963	0	79	113	31	73	127	18	78	118	68	70	133	16	3	2	-111	0	-2	-117	-3	-3	58	4	3	34
26.4192	0	79	113	31	72	127	17	78	118	69	70	132	15	3	3	-110	0	-2	-116	-4	-3	59	5	1	34
26.5421	0	80	114	32	72	128	17	78	119	69	70	133	15	3	1	-109	0	-2	-116	-3	-3	59	4	2	34
26.665	0	80	113	31	73	127	17	77	119	68	70	132	15	3	2	-109	0	-2	-117	-3	-3	59	3	3	34
26.7878	0	79	113	32	73	127	17	77	117	67	70	133	15	3	2	-110	0	-2	-117	-3	-3	59	5	3	34
26.9107	0	78	112	31	73	128	17	78	118	68	70	132	15	3	1	-111	0	-1	-117	-3	-4	58	4	3	34
27.0336	0	80	114	31	73	128	18	77	119	68	71	133	14	3	2	-109	0	-2	-116	-3	-4	58	4	3	34
27.1565	0	80	113	31	73	128	17	78	119	69	71	133	16	2	2	-109	0	-1	-117	-4	-4	59	5	3	34
27.2794	0	80	114	31	73	127	17	77	119	68	71	133	16	3	2	-110	0	-2	-117	-3	-3	59	5	2	33
27.4022	0	79	113	31	74	128	18	78	119	68	70	133	15	3	2	-110	0	-2	-116	-3	-4	59	5	3	33
27.5251	0	79	114	31	73	127	18	78	119	68	71	133	15	2	2	-109	0	-2	-117	-4	-3	58	5	2	34
27.648	0	79	113	32	73	128	18	79	118	68	70	132	15	3	2	-110	0	-2	-117	-4	-3	60	4	3	34
27.7709	0	79	113	32	73	128	18	78	120	69	71	133	15	3	2	-110	0	-2	-116	-2	-4	59	4	2	34
27.8938	0	79	113	32	73	128	18	78	119	68	71	133	15	2	3	-110	0	-2	-116	-3	-4	59	4	2	34
28.0166	0	80	112	31	73	129	18	77	118	68	71	134	15	3	2	-110	0	-2	-117	-3	-4	60	4	2	33
28.1395	0	79	114	31	73	128	18	77	119	68	70	133	15	3	2	-110	0	-2	-116	-3	-3	59	4	3	33
28.2624	0	79	114	31	73	127	18	77	119	69	70	133	15	3	3	-110	-1	-2	-117	-3	-3	59	4	2	34
28.3853	0	80	114	33	73	128	18	78	120	69	71	133	16	3	3	-109	0	-2	-117	-3	-3	59	4	3	34
28.5082	0	79	114	32	73	128	17	78	119	68	71	133	15	3	2	-109	0	-1	-116	-3	-3	59	4	2	33
28.631	0	79	114	31	73	127	18	78	119	67	71	132	15	3	3	-110	0	-2	-117	-4	-3	59	5	2	34
28.7539	0	79	114	32	73	128	17	78	118	68	71	133	15	3	2	-110	0	-2	-117	-3	-4	59	3	3	34
28.8768	0	79	114	32	73	128	18	78	120	69	71	133	15	3	3	-109	-1	-1	-117	-3	-3	60	5	2	34
28.9997	0	80	114	32	73	128	17	78	120	69	71	133	15	3	3	-109	-1	-2	-117	-2	-3	60	4	2	34
29.1226	0	80	113	32	72	128	18	78	119	67	71	133	15	3	2	-109	0	-2	-118	-3	-4	60	4	2	33
29.2454	0	79	114	31	74	128	18	77	120	67	71	133	15	3	2	-110	-1	-2	-116	-3	-4	59	4	3	33
29.3683	0	79	114	31	73	128	18	77	119	68	71	133	15	2	3	-109	-1	-2	-116	-4	-4	59	4	3	34
29.4912	0	80	113	30	73	128	18	78	118	69	71	133	15	2	2	-109	0	-2	-117	-2	-3	58	4	3	34
29.6141	0	80	114	31	73	128	18	78	121	69	70	133	15	2	2	-109	0	-2	-118	-3	-4	61	4	2	34
29.737	0	80	114	31	74	128	17	78	120	68	71	133	15	3	2	-109	0	-2	-117	-2	-3	60	4	2	33
29.8598	0	80	114	31	73	128	18	78	119	68	71	133	15	3	2	-109	0	-2	-117	-4	-4	59	4	2	33
29.9827	0	79	114	30	73	128	17	78	119	68	71	133	16	2	2	-110	0	-2	-118	-4	-3	59	4	2	34
30.1056	0	80	114	31	73	128	18	78	119	68	71	133	15	4	2	-111	0	-1	-117	-3	-4	59	5	2	33
30.2285	0	80	114	31	73	128	18	78	121	70	70	133	15	3	2	-109	0	-1	-118	-4	-3	60	5	3	34
30.3514	0	80	114	32	72	128	17	78	120	68	71	133	15	3	1	-108	0	-2	-117	-3	-3	60	5	3	33
30.4742	0	79	114	31	73	127	18	78	119	67	70	133	15	2	3	-109	0	-1	-117	-4	-3	59	5	2	34
30.5971	0	80	114	31	73	128	18	78	119	68	70	133	15	3	2	-109	0	-2	-117	-3	-3	60	3	2	34
30.72	0	80	114	31	74	128	17	77	119	69	71	134	15	3	2	-110	0	-1	-118	-4	-4	60	4	3	34
30.8429	0	79	114	31	72	128	17	78	120	68	71	134	15	2	3	-108	-1	-2	-117	-4	-3	59	5	3	34
30.9658	0	80	114	31	73	128	17	78	120	69	71	133	15	3	2	-109	0	-2	-117	-4	-4	60	2	2	34
31.0886	0	80	113	30	73	127	17	78	119	68	72	133	16	4	2	-109	0	-2	-118	-4	-4	60	3	2	34
31.2115	0	79	113	30	73	128	17	78	119	68	70	132	16	4	3	-109	0	-2	-118	-3	-3	60	4	3	34
31.3344	0	80	114	30	74	128	17	79	120	69	71	133	15	3	2	-108	-1	-1	-118	-4	-4	59	4	2	34
31.4573	0	80	114	31	73	128	17	78	120	69	71	134	15	3	2	-109	0	-2	-117	-4	-2	60	4	2	34
31.5802	0	81	114	32	73	128	17	78	120	68	71	134	15	3	2	-109	0	-1	-117	-3	-4	61	4	2	34
31.703	0	80	114	31	74	128	18	77	119	67	70	133	15	3	3	-109	0	-1	-118	-3	-3	60	4	2	32
31.8259	0	79	114	31	73	128	17	78	119	68	71	133	15	3	2	-109	0	-2	-118	-3	-3	61	4	2	34
31.9488	0	79	114	30	73	128	17	77	119	68	71	134	16	2	2	-109	0	-1	-118	-4	-4	60	4	2	34
32.0717	0	80	114	30	73	128	18	79	121	70	71	134	15	3	2	-108	0	-2	-118	-3	-4	61	4	2	33
32.1946	0	80	115	32	73	128	17	78	120	68	71	133	15	3	2	-108	0	-2	-117	-4	-4	60	4	2	35
32.3174	0	80	112	30	73	128	18	79	120	67	71	133	15	2	3	-108	-1	-1	-118	-3	-4	60	4	3	33
32.4403	0	79	113	30	74	128	18	78	119	68	71	132	15	3	2	-110	0	-2	-118	-3	-4	60	4	3	33
32.5632	0	80	113	31	73	128	18	78	119	68	70	133	15	3	3	-110	0	-2	-118	-3	-3	60	4	2	34
32.6861	0	80	114	31	73	127	17	78	120	69	70	132	15	3	2	-109	0	-2	-117	-4	-4	60	4	3	33
32.809	0	80	115	31	72	127	18	78	122	69	71	132	15	3	2	-108	0	-2	-117	-3	-3	60	4	3	34
32.9318	0	80	114	31	72	128	18	79	119	68	71	132	15	3	2	-109	0	-2	-117	-3	-3	60	5	3	33
33.0547	0	80	113	30	72	127	18	78	119	68	70	133	15	3	2	-110	-1	-2	-118	-3	-3	60	5	2	33
33.1776	0	80	114	31	73	127	18	78	119	68	69	132	15	3	3	-109	-1	-2	-118	-4	-3	59	4	2	33
33.3005	0	80	114	31	72	127	18	79	120	68	70	132	15	3	3	-109	0	-2	-117	-4	-3	59	3	3	34
33.4234	0	79	114	31	73	128	18	79	120	69	70	133	15	3	2	-109	0	-2	-118	-3	-3	60	4	3	34
33.5462	0	80	114	32	73	127	18	78	120	68	69	132	15	4	2	-110	0	-1	-118	-4	-3	59	4	3	33
33.6691	0	80	114	31	73	127	18	78	119	68	70	132	16	3	2	-109	0	-2	-118	-3	-4	60	4	3	33
33.792	0	80	114	31	71	127	18	79	118	68	70	132	15	2	2	-110	0	-1	-117	-3	-4	59	4	2	33
33.9149	0	80	114	31	72	126	17	78	120	69	69	131	15	3	2	-111	0	-1	-117	-4	-4	60	4	3	34
34.0378	0	80	114	32	72	127	17	78	121	69	69	132	15	2	3	-110	0	-2	-118	-3	-3	59	4	3	34
34.1606	0	80	113	32	73	128	18	78	119	68	70	132	14	3	3	-110	-1	-2	-117	-3	-4	58	4	3	33
34.2835	0	80	114	32	73	126	18	78	119	67	70	132	15	3	1	-111	-1	-2	-118	-3	-4	59	4	3	33
34.4064	0	79	113	31	72	127	18	78	119	68	70	132	15	3	2	-112	0	-2	-117	-2	-3	60	5	3	33
34.5293	0	80	114	31	72	127	18	78	119	69	69	131	15	3	2	-111	0	-2	-117	-4	-3	59	4	2	34
34.6522	0	80	113	32	73	126	17	79	120	69	69	131	16	3	2	-109	0	-2	-117	-4	-3	59	4	3	34
34.775	0	79	114	32	72	127	18	78	119	69	70	132	15	3	3	-111	0	-2	-118	-4	-3	59	4	3	33
34.8979	0	79	112	32	72	126	18	77	119	67	69	131	15	2	3	-112	0	-2	-117	-3	-4	58	4	2	33
35.0208	0	80	113	33	72	127	18	78	118	67	69	131	15	3	2	-112	-1	-2	-117	-3	-3	59	4	3	33
35.1437	0	80	113	32	72	127	18	78	118	68	69	131	16	3	2	-111	-1	-1	-117	-3	-3	58	4	2	34
35.2666	0	79	113	32	73	126	17	78	119	69	69	131	15	2	2	-111	0	-2	-117	-3	-4	59	5	2	34
35.3894	0	79	114	33	71	127	17	78	118	69	70	131	16	3	2	-113	-1	-2	-117	-3	-4	58	4	2	34
35.5123	0	80	112	32	72	126	18	78	117	67	69	131	15	3	2	-111	0	-1	-116	-4	-3	58	4	2	33
35.6352	0	80	113	33	72	126	18	78	117	68	70	130	16	2	2	-111	0	-2	-116	-4	-4	58	4	3	33
35.7581	0	79	113	33	72	126	18	78	117	68	70	131	15	3	2	-112	0	-2	-116	-3	-4	58	4	2	33
35.881	0	80	113	34	72	126	17	78	120	69	69	131	15	3	2	-111	-1	-1	-117	-3	-3	58	4	2	34
36.0038	0	79	113	34	73	126	17	78	118	69	70	131	15	3	2	-111	-1	-2	-117	-3	-3	58	4	2	33
36.1267	0	79	112	32	72	126	18	77	118	68	70	131	15	3	2	-111	0	-2	-117	-3	-4	57	4	2	34
36.2496	0	79	112	33	72	126	18	77	118	69	70	131	15	3	2	-112	-1	-2	-117	-3	-4	58	5	2	33
36.3725	0	79	113	33	71	126	17	78	118	68	69	132	16	3	2	-112	0	-2	-117	-3	-3	57	4	2	34
36.4954	0	79	113	33	73	126	18	79	119	70	69	131	14	3	3	-111	-1	-1	-117	-3	-3	58	4	3	34
36.6182	0	80	114	33	73	127	18	77	118	69	70	132	15	3	3	-111	0	-2	-116	-4	-3	58	4	2	33
36.7411	0	80	113	32	72	126	18	77	117	68	69	131	15	2	1	-112	-1	-2	-117	-3	-4	58	5	2	33
36.864	0	79	113	33	72	126	18	78	117	69	70	131	15	3	3	-112	0	-2	-117	-4	-4	57	4	2	33
36.9869	0	79	113	33	72	127	18	78	117	68	70	132	16	2	2	-112	0	-2	-116	-3	-4	58	4	3	33
37.1098	0	79	114	34	72	127	18	78	119	68	70	132	15	3	2	-111	0	-2	-116	-3	-3	58	4	2	34
37.2326	0	80	113	33	72	127	17	78	118	70	69	132	15	3	1	-111	0	-2	-117	-4	-3	58	4	2	34
37.3555	0	79	113	33	73	126	18	78	117	68	70	131	15	3	2	-112	0	-2	-117	-3	-4	57	4	3	32
37.4784	0	79	112	32	73	126	18	77	117	68	69	131	15	2	2	-111	-1	-2	-117	-3	-3	57	4	2	33
37.6013	0	79	113	33	73	126	18	77	117	68	70	131	15	3	1	-111	-1	-2	-116	-3	-3	57	4	3	33
37.7242	0	79	113	33	72	127	18	77	118	69	70	131	15	3	2	-112	0	-2	-117	-3	-3	57	3	3	34
37.847	0	80	114	34	73	127	18	78	118	70	69	132	15	2	2	-112	0	-2	-117	-3	-4	59	4	3	34
37.9699	0	79	111	33	73	127	18	78	117	68	70	131	15	3	2	-111	0	-2	-116	-3	-4	57	4	3	33
38.0928	0	79	113	32	73	127	17	77	117	69	70	132	15	3	2	-111	0	-2	-116	-3	-4	58	4	2	33
38.2157	0	79	113	33	72	127	17	77	118	69	70	132	15	2	2	-112	0	-2	-117	-3	-3	58	5	2	33
38.3386	0	79	113	33	73	128	18	78	118	69	70	133	15	4	2	-112	-1	-2	-117	-3	-3	58	4	2	34
38.4614	0	79	113	33	72	127	17	78	119	70	70	132	15	3	2	-110	0	-2	-116	-4	-4	58	4	2	34
38.5843	0	79	113	33	72	127	18	78	118	68	70	133	15	3	2	-111	0	-1	-117	-3	-3	58	4	2	33
38.7072	0	79	113	32	72	128	18	77	117	68	70	132	16	3	2	-112	0	-1	-117	-3	-4	58	3	3	34
38.8301	0	79	113	33	72	127	17	76	118	68	70	132	15	3	3	-111	-1	-2	-116	-4	-4	57	4	3	33
38.953	0	80	113	32	73	128	17	77	118	69	70	133	16	3	2	-110	0	-2	-116	-3	-3	58	3	3	34
39.0758	0	80	114	32	72	128	17	77	119	69	70	133	15	3	2	-111	0	-2	-117	-2	-3	58	4	3	34
39.1987	0	79	114	33	72	127	17	78	118	69	69	132	15	3	2	-112	0	-2	-117	-3	-3	58	4	3	32
39.3216	0	80	112	32	72	127	18	77	118	68	70	132	15	3	1	-112	0	-2	-117	-4	-3	59	5	3	33
39.4445	0	79	112	32	73	128	18	78	118	68	70	133	16	3	2	-110	-1	-2	-116	-4	-3	59	3	1	34
39.5674	0	79	114	32	72	128	18	77	118	70	70	133	15	3	3	-111	0	-2	-117	-4	-4	59	5	2	34
39.6902	0	80	114	33	73	128	17	79	119	69	70	133	15	2	3	-111	0	-2	-117	-3	-4	59	3	3	34
39.8131	0	80	113	34	72	128	18	78	119	67	69	133	15	2	1	-111	-1	-2	-116	-3	-4	58	4	2	34
39.936	0	80	112	32	73	127	18	77	117	67	70	133	15	3	2	-110	0	-2	-117	-4	-3	59	4	3	33
40.0589	0	79	112	32	73	128	18	77	118	68	70	133	15	2	2	-110	0	-2	-117	-3	-4	58	4	3	33
40.1818	0	80	113	32	72	127	17	77	119	68	71	132	16	3	2	-111	0	-2	-117	-3	-3	59	4	3	34
40.3046	0	80	114	32	72	128	18	78	119	69	71	133	15	3	2	-110	0	-2	-116	-4	-4	58	4	2	34
40.4275	0	80	113	33	73	128	17	78	118	68	70	133	15	3	2	-110	0	-2	-117	-3	-4	59	4	3	34
40.5504	0	79	112	31	73	127	18	78	117	67	70	132	15	3	2	-110	-1	-1	-117	-3	-3	59	4	2	32
40.6733	0	79	112	32	72	127	18	78	119	67	69	132	15	3	2	-111	0	-2	-117	-4	-3	58	4	3	34
40.7962	0	80	113	32	73	128	18	77	117	69	71	132	15	3	2	-110	0	-2	-116	-3	-4	58	4	3	34
40.919	0	79	113	32	73	128	18	78	119	69	71	133	15	2	2	-110	-1	-1	-117	-3	-4	59	4	2	34
41.0419	0	79	114	33	73	128	18	78	119	69	71	133	16	3	2	-110	0	-2	-118	-4	-4	59	4	2	34
41.1648	0	80	112	32	73	128	17	78	117	68	70	133	16	3	3	-111	-1	-2	-117	-3	-4	59	4	3	33
41.2877	0	79	113	32	73	128	19	78	117	68	70	133	16	4	3	-111	-1	-1	-117	-3	-3	58	5	3	33
41.4106	0	79	112	32	74	128	18	77	119	68	71	133	15	3	2	-110	0	-2	-117	-3	-4	58	4	2	34
41.5334	0	79	113	32	73	128	17	78	119	69	70	133	16	3	1	-111	0	-1	-118	-4	-3	59	4	2	34
41.6563	0	80	114	32	72	128	17	78	119	69	70	133	16	3	1	-110	-1	-2	-117	-3	-3	59	3	2	34
41.7792	0	79	113	32	72	128	18	78	118	67	71	133	15	3	3	-109	0	-1	-117	-4	-3	59	3	3	33
41.9021	0	79	113	31	73	129	18	78	118	69	70	133	16	3	2	-110	0	-2	-118	-3	-3	59	4	3	33
42.025	0	79	113	32	73	128	18	79	119	68	71	134	15	2	3	-110	-1	-2	-117	-4	-3	59	4	2	33
42.1478	0	80	114	32	73	127	18	78	119	69	70	133	16	4	2	-111	-1	-1	-117	-3	-3	59	4	2	34
42.2707	0	79	113	33	73	128	17	77	119	69	70	133	15	3	3	-109	0	-2	-117	-3	-4	59	4	2	34
42.3936	0	78	113	32	72	128	19	77	118	67	70	133	15	2	2	-110	0	-1	-117	-3	-4	57	4	3	33
42.5165	0	79	112	31	73	128	17	78	119	67	70	134	15	3	2	-111	0	-1	-117	-3	-3	58	4	2	33
42.6394	0	79	113	32	73	128	18	77	119	68	71	133	16	2	2	-110	0	-2	-117	-3	-4	58	4	3	32
42.7622	0	79	113	32	72	128	18	78	119	68	71	133	16	3	2	-110	0	-1	-117	-3	-3	58	4	2	33
42.8851	0	79	114	33	73	129	17	78	119	69	70	134	16	3	2	-110	-1	-2	-117	-3	-3	59	3	2	34
43.008	0	80	113	33	72	128	18	78	118	68	71	133	15	3	2	-111	0	-2	-117	-4	-3	59	4	3	33
43.1309	0	80	113	31	73	128	17	77	117	68	70	133	15	3	2	-111	-1	-2	-117	-3	-3	58	4	2	33
43.2538	0	79	113	31	73	128	18	78	118	68	71	133	15	3	3	-110	0	-2	-117	-3	-3	58	4	2	33
43.3766	0	80	113	32	73	128	17	78	117	69	71	133	15	3	2	-110	0	-2	-117	-4	-3	59	4	3	34
43.4995	0	80	114	32	73	129	18	78	119	69	71	133	15	3	2	-111	-1	-2	-118	-3	-3	59	4	3	34
43.6224	0	79	113	33	73	128	17	78	119	68	71	133	15	3	2	-110	0	-2	-117	-3	-4	59	4	2	34
43.7453	0	79	112	32	73	128	18	78	118	67	71	134	15	3	2	-110	0	-1	-117	-3	-3	59	5	3	34
43.8682	0	79	112	31	73	128	18	77	118	67	70	133	16	3	2	-111	0	-1	-118	-3	-4	59	4	2	34
43.991	0	79	112	32	73	129	17	77	118	68	71	134	16	3	2	-112	0	-2	-117	-3	-3	59	5	2	33
44.1139	0	79	113	32	73	129	18	79	119	69	71	134	15	3	3	-110	0	-2	-117	-3	-3	58	5	3	34
44.2368	0	80	113	32	73	129	17	78	118	68	70	134	15	3	2	-110	0	-2	-117	-3	-3	59	4	2	34
44.3597	0	79	112	32	73	128	18	78	118	68	71	133	15	3	3	-111	-1	-1	-117	-3	-4	59	4	3	34
44.4826	0	79	113	32	72	128	18	77	118	68	71	133	15	3	2	-111	0	-2	-118	-3	-4	58	4	3	33
44.6054	0	79	113	32	72	128	18	78	118	69	70	134	15	3	2	-110	0	-2	-117	-4	-4	58	4	2	34
44.7283	0	80	113	33	73	129	17	79	119	69	72	134	16	2	2	-109	0	-2	-118	-3	-4	59	4	3	34
44.8512	0	79	114	32	73	129	17	77	118	69	71	134	15	3	2	-110	0	-3	-117	-3	-3	59	4	3	33
44.9741	0	79	112	31	73	128	18	77	118	68	71	133	15	3	2	-111	0	-2	-118	-4	-3	59	5	2	33
45.097	11	80	113	32	73	128	18	78	118	68	70	133	15	3	2	-111	0	-2	-116	-3	-4	58	5	2	34
45.2198	0	80	113	31	73	128	18	78	118	69	71	134	16	3	2	-110	-1	-1	-117	-2	-3	58	4	2	33
45.3427	0	80	113	31	72	128	18	78	120	69	71	134	15	3	2	-110	0	-2	-117	-3	-4	59	4	3	34
45.4656	0	79	114	32	73	128	17	78	120	69	70	133	15	2	1	-111	0	-1	-118	-4	-4	58	4	2	33
45.5885	0	80	113	32	72	128	18	77	118	67	71	132	16	2	3	-110	-1	-2	-118	-3	-3	58	4	3	33
45.7114	0	79	112	31	73	127	19	78	118	67	71	133	16	3	3	-112	-1	-2	-117	-3	-4	57	4	3	33
45.8342	0	79	112	31	73	128	18	78	117	69	71	133	15	4	2	-112	-1	-2	-117	-3	-3	57	4	2	33
45.9571	0	79	113	33	72	128	18	77	118	69	70	133	15	2	2	-112	-1	-2	-117	-3	-3	57	4	2	34
46.08	0	79	114	34	72	127	18	78	119	69	71	133	15	3	2	-109	0	-2	-118	-4	-4	58	3	3	33
46.2029	0	79	113	32	73	127	18	78	117	68	70	132	16	3	3	-111	-1	-1	-118	-5	-4	58	5	2	33
46.3258	0	80	113	31	72	127	18	78	117	68	70	132	15	3	2	-112	-1	-2	-117	-4	-4	59	3	3	34
46.4486	0	80	112	32	72	127	18	78	118	69	70	132	15	3	3	-111	-1	-1	-117	-3	-3	58	4	3	33
46.5715	0	79	114	32	72	127	17	77	118	69	71	132	15	3	2	-110	0	-2	-117	-3	-3	58	5	2	34
46.6944	0	80	114	33	73	127	18	78	120	69	70	132	15	4	2	-110	0	-2	-117	-3	-4	58	3	2	33
46.8173	0	80	113	32	72	127	18	78	117	68	70	133	15	3	2	-112	0	-2	-117	-3	-3	58	4	2	33
46.9402	0	79	112	32	73	126	18	78	117	68	70	132	15	3	2	-112	0	-2	-117	-4	-3	58	4	3	33
47.063	0	79	113	32	73	126	18	77	118	68	69	131	15	2	2	-111	0	-2	-116	-3	-3	58	5	3	33
47.1859	0	79	113	32	74	126	17	78	119	68	70	132	15	2	3	-111	0	-1	-117	-3	-3	58	4	3	33
47.3088	0	79	114	33	73	127	18	77	119	69	70	132	15	3	2	-112	0	-2	-117	-3	-3	58	4	3	34
47.4317	0	79	113	33	72	127	18	78	117	68	70	132	15	3	2	-111	0	-2	-117	-3	-4	58	4	2	33
47.5546	0	80	112	32	73	127	17	78	118	68	71	132	16	4	2	-111	0	-1	-117	-3	-4	58	5	2	33
47.6774	0	79	113	32	73	126	17	77	118	69	70	132	15	3	3	-111	0	-1	-117	-4	-3	58	4	2	33
47.8003	0	79	113	32	72	126	18	78	118	68	70	131	15	2	3	-112	0	-2	-117	-3	-3	58	4	2	34
47.9232	0	79	113	33	72	127	18	79	118	69	70	132	16	3	2	-111	0	-2	-117	-3	-3	58	4	2	34
48.0461	0	80	112	32	73	128	18	78	117	68	70	133	15	3	2	-111	-1	-2	-117	-3	-3	58	4	3	33
48.169	0	79	113	32	72	126	18	77	117	68	69	132	15	3	2	-112	0	-2	-117	-3	-2	58	3	2	33
48.2918	0	79	112	32	72	127	18	77	117	68	70	132	15	3	2	-113	-1	-2	-116	-4	-3	58	4	2	33
48.4147	0	79	112	33	72	127	18	78	118	69	70	131	15	3	2	-112	0	-1	-117	-4	-3	56	4	3	34
48.5376	0	79	114	33	72	127	17	78	119	69	70	131	16	4	3	-111	0	-2	-117	-4	-3	58	4	2	34
48.6605	0	79	113	32	72	126	17	78	117	68	70	132	15	2	3	-112	-1	-2	-116	-3	-3	58	4	2	33
48.7834	0	79	113	32	72	126	18	77	117	69	71	132	15	3	2	-112	-1	-2	-117	-3	-4	58	4	2	34
48.9062	0	80	114	33	72	126	18	78	117	69	69	132	14	3	2	-111	0	-2	-117	-3	-4	58	4	3	34
49.0291	0	80	114	33	73	126	18	78	118	69	70	131	14	3	3	-111	0	-2	-117	-4	-4	57	4	2	33
49.152	0	80	114	33	72	127	17	79	119	68	71	133	15	4	2	-112	0	-2	-117	-3	-3	57	4	2	34
49.2749	0	79	113	33	73	127	18	77	118	68	70	132	15	3	3	-112	0	-1	-118	-3	-3	58	4	2	34
49.3978	0	79	113	32	73	127	17	77	119	68	70	132	15	3	2	-111	0	-2	-116	-3	-4	57	4	2	33
49.5206	0	78	112	32	73	127	18	78	118	68	70	132	15	3	1	-111	0	-2	-117	-3	-3	58	4	2	34
49.6435	0	79	113	32	73	127	18	78	119	69	71	132	15	3	3	-112	-1	-1	-117	-3	-3	58	4	2	34
49.7664	0	80	114	33	72	127	17	78	118	69	70	132	15	3	3	-113	0	-2	-117	-3	-4	58	4	3	33
49.8893	0	80	113	32	73	127	18	78	117	67	71	133	15	3	2	-111	0	-2	-117	-4	-3	57	5	3	33
50.0122	0	79	113	32	72	127	18	78	118	68	70	132	15	3	2	-112	-1	-2	-116	-4	-3	57	4	2	33
50.135	0	79	112	33	73	127	18	77	118	68	69	132	15	3	2	-113	-1	-1	-117	-3	-3	57	5	2	34
50.2579	0	79	113	33	72	127	18	78	119	69	70	133	15	2	3	-113	0	-2	-117	-3	-4	57	4	3	34
50.3808	0	80	113	34	72	127	18	78	117	68	70	132	14	2	1	-112	0	-2	-117	-4	-3	58	3	3	33
50.5037	0	79	112	32	72	128	18	77	117	68	71	133	15	3	2	-112	0	-2	-116	-3	-3	57	4	3	33
50.6266	0	79	113	32	72	126	18	77	117	69	71	132	15	3	2	-112	-1	-2	-117	-3	-3	57	4	2	33
50.7494	0	79	113	33	72	126	19	78	118	69	70	132	15	3	3	-112	0	-2	-116	-4	-3	56	4	2	35
50.8723	0	79	114	34	73	128	18	77	118	68	70	132	16	3	2	-111	0	-2	-117	-3	-3	57	4	2	34
50.9952	0	79	111	33	72	127	18	77	117	67	70	132	15	3	2	-112	0	-2	-117	-3	-3	56	4	2	33
51.1181	0	78	112	33	73	127	18	78	117	68	71	132	15	3	3	-112	0	-2	-117	-3	-4	57	4	3	33
51.241	0	78	112	33	73	127	18	78	118	69	69	132	16	3	3	-112	0	-2	-116	-3	-4	57	4	3	33
51.3638	0	79	113	33	73	127	17	78	117	69	69	132	15	3	3	-112	0	-2	-116	-3	-3	57	4	3	34
51.4867	0	79	113	34	73	127	18	77	117	69	70	132	15	3	2	-112	0	-2	-116	-3	-3	57	4	3	33
51.6096	0	79	112	32	72	126	18	77	116	68	70	132	15	3	3	-113	0	-2	-117	-3	-4	56	3	3	32
51.7325	0	79	111	34	73	126	18	77	117	68	70	131	16	3	2	-113	0	-2	-116	-3	-3	57	5	3	32
51.8554	0	78	113	33	72	127	18	77	116	69	70	132	15	3	2	-112	0	-2	-116	-4	-3	57	5	2	33
51.9782	0	78	112	34	73	126	18	77	117	69	70	131	15	3	2	-113	0	-2	-116	-3	-3	56	4	2	33
52.1011	0	79	111	34	73	127	18	77	116	68	70	132	15	3	2	-113	0	-1	-116	-4	-4	57	4	3	33
52.224	0	78	112	34	73	126	18	77	115	67	70	131	15	3	2	-113	0	-2	-116	-3	-4	56	5	3	33
52.3469	0	79	112	33	73	126	18	77	116	68	69	132	15	3	2	-113	0	-2	-116	-3	-4	56	4	2	33
52.4698	0	79	112	33	72	127	18	78	116	69	70	132	16	3	2	-113	-1	-1	-116	-4	-3	56	4	2	33
52.5926	0	79	112	35	73	127	18	76	116	69	70	132	15	3	2	-113	-1	-2	-116	-3	-3	57	5	2	33
52.7155	0	78	111	34	73	127	18	77	116	68	70	132	16	3	2	-112	-1	-1	-116	-3	-4	56	4	2	33
52.8384	0	79	111	33	72	126	19	77	116	69	70	132	16	2	3	-112	0	-2	-116	-3	-3	55	4	2	33
52.9613	0	79	112	34	73	126	19	77	115	69	70	131	15	3	2	-113	0	-2	-116	-3	-3	56	3	2	33
53.0842	0	79	112	35	72	126	18	77	115	69	70	131	15	3	2	-114	-1	-2	-117	-4	-3	56	4	3	33
53.207	0	79	111	35	72	127	18	77	117	69	71	131	14	3	2	-112	-1	-2	-116	-3	-3	56	3	3	33
53.3299	0	79	112	35	73	126	18	77	115	67	70	131	15	4	2	-113	0	-1	-116	-3	-3	56	4	3	33
53.4528	0	80	111	34	72	126	18	77	114	68	70	131	15	3	2	-114	-1	-2	-116	-2	-4	55	4	3	33
53.5757	0	78	111	34	72	126	18	76	117	70	70	131	15	4	2	-113	0	-2	-117	-3	-3	55	3	3	33
53.6986	0	79	111	34	73	126	18	77	116	70	70	131	15	3	2	-112	0	-2	-115	-4	-4	56	4	3	34
53.8214	0	79	112	35	72	126	18	78	116	68	71	131	15	3	3	-112	0	-1	-116	-3	-3	56	4	3	33
53.9443	0	78	111	34	72	126	18	77	114	69	70	131	15	3	2	-113	0	-2	-116	-2	-3	55	5	3	33
54.0672	0	78	111	35	72	126	17	76	114	69	69	131	15	3	2	-113	0	-2	-116	-3	-3	56	4	2	34
54.1901	0	79	111	34	72	125	18	77	115	69	69	131	16	2	2	-113	0	-2	-116	-3	-2	56	4	2	33
54.313	0	78	112	35	73	126	18	78	117	69	69	131	15	3	2	-112	0	-2	-116	-4	-4	56	5	2	34
54.4358	0	79	112	34	73	126	17	77	116	69	70	131	15	3	2	-114	-1	-2	-117	-3	-3	55	5	2	33
54.5587	0	78	111	34	72	126	18	77	116	68	71	131	16	3	2	-113	0	-2	-116	-3	-3	55	5	3	33
54.6816	0	78	112	34	72	125	18	76	115	68	70	130	15	3	2	-112	0	-2	-115	-4	-3	56	4	2	33
54.8045	0	79	112	33	73	125	17	76	116	69	70	131	15	3	2	-113	0	-2	-116	-3	-3	56	4	2	33
54.9274	0	78	112	34	73	126	18	77	115	69	69	131	16	3	3	-113	-1	-2	-116	-3	-4	57	4	2	33
55.0502	0	78	112	35	73	127	17	77	117	69	71	132	14	3	2	-113	0	-2	-116	-3	-3	56	4	3	33
55.1731	0	78	111	33	73	125	18	77	116	69	69	130	15	3	2	-112	0	-2	-115	-4	-4	56	4	3	33
55.296	0	79	112	34	72	125	17	77	116	69	70	130	15	3	2	-113	0	-2	-116	-3	-3	55	5	3	33
55.4189	0	79	112	34	72	126	19	76	116	70	70	131	15	3	2	-114	0	-2	-116	-3	-4	57	4	2	33
55.5418	0	78	112	34	72	126	17	77	117	69	70	130	15	3	2	-112	0	-2	-116	-4	-3	57	3	3	34
55.6646	0	79	113	34	72	126	17	78	117	68	70	130	15	3	2	-112	0	-2	-115	-4	-4	56	5	3	33
55.7875	0	79	112	33	73	125	18	76	115	68	69	130	15	3	2	-113	-1	-2	-117	-3	-3	56	4	2	33
55.9104	0	78	111	34	72	125	18	77	116	69	70	130	15	2	2	-113	0	-2	-117	-3	-4	56	5	3	33
56.0333	0	78	111	33	72	126	17	77	116	69	70	131	15	3	2	-113	0	-3	-116	-3	-3	56	4	3	33
56.1562	0	79	113	34	73	126	18	78	117	68	71	131	16	2	3	-112	0	-2	-117	-4	-3	57	5	3	33
56.279	0	79	112	35	73	126	17	78	117	69	70	131	15	3	2	-111	0	-2	-116	-3	-4	57	4	3	33
56.4019	0	78	111	34	73	125	18	77	116	67	70	130	14	3	1	-112	0	-1	-117	-3	-3	57	5	3	33
56.5248	0	79	112	33	72	126	18	78	116	68	70	131	15	3	2	-112	0	-2	-116	-3	-4	57	3	2	33
56.6477	0	80	113	33	73	126	18	78	117	69	70	131	15	3	2	-112	0	-2	-116	-3	-3	57	4	2	33
56.7706	0	79	113	34	72	126	18	77	117	69	71	130	15	3	3	-112	0	-2	-115	-3	-3	57	4	2	34
56.8934	0	79	113	34	73	126	18	78	117	69	70	131	14	3	2	-113	0	-1	-116	-4	-3	57	4	2	33
57.0163	0	80	112	33	73	126	18	77	116	68	69	130	15	3	2	-112	0	-2	-115	-4	-3	57	4	2	33
57.1392	0	78	112	33	73	125	18	77	117	69	69	130	15	2	1	-112	0	-2	-116	-3	-3	56	5	3	32
57.2621	0	79	112	34	72	125	18	78	116	68	69	130	15	3	2	-112	0	-2	-117	-3	-3	56	3	2	33
57.385	0	79	113	34	73	125	18	77	118	69	69	131	15	3	2	-113	-1	-1	-116	-4	-3	57	5	3	34
57.5078	0	79	113	35	72	125	18	78	118	69	70	130	14	3	2	-112	0	-2	-116	-3	-3	57	4	3	33
57.6307	0	78	112	33	73	126	18	77	116	68	70	131	15	3	3	-112	0	-2	-116	-3	-3	56	4	3	32
57.7536	0	79	112	33	72	125	18	77	116	68	70	130	14	2	2	-112	0	-2	-116	-3	-4	57	3	2	33
57.8765	0	79	113	33	73	126	18	78	117	69	70	130	15	3	3	-113	-2	-2	-116	-3	-4	57	4	3	33
57.9994	0	79	114	33	72	126	17	78	118	69	69	130	16	3	2	-112	-1	-1	-116	-3	-3	56	4	3	34
58.1222	0	79	113	34	73	125	18	77	118	69	70	130	15	2	2	-111	0	-1	-117	-4	-3	58	4	3	34
58.2451	0	79	112	34	73	125	17	78	117	68	70	130	16	3	3	-112	0	-1	-117	-3	-4	57	4	2	33
58.368	0	79	113	33	72	125	18	77	116	68	70	130	15	3	3	-113	-1	-2	-116	-3	-3	57	4	2	32
58.4909	0	79	113	33	72	125	18	77	117	69	70	129	14	2	3	-112	0	-1	-115	-3	-4	57	4	2	33
58.6138	0	79	113	33	72	125	18	78	117	69	70	130	15	3	3	-111	0	-2	-116	-3	-4	57	5	3	33
58.7366	0	80	113	34	72	126	17	78	118	69	69	131	15	3	3	-111	0	-2	-116	-3	-3	58	4	3	34
58.8595	0	79	113	33	72	125	18	78	117	68	70	130	14	3	2	-113	0	-2	-116	-3	-2	57	3	3	33
58.9824	0	79	112	33	73	125	18	78	118	68	70	130	15	3	3	-112	0	-1	-116	-4	-3	57	4	3	33
59.1053	0	79	112	33	72	125	17	77	117	69	70	130	14	3	2	-112	0	-2	-116	-3	-3	57	4	2	33
59.2282	0	79	114	33	72	126	18	78	118	69	71	130	16	3	2	-113	0	-2	-116	-4	-3	57	4	2	34
59.351	0	79	113	34	72	126	17	78	119	69	70	131	14	2	2	-111	0	-1	-117	-4	-4	57	5	3	34
59.4739	0	80	112	33	72	125	17	77	117	68	70	130	15	3	2	-112	0	-1	-116	-3	-3	57	4	3	33
59.5968	0	79	112	33	72	125	18	77	117	68	70	130	16	3	2	-112	-1	-2	-115	-4	-3	57	5	3	33
59.7197	0	79	112	33	72	125	18	77	118	68	70	129	15	3	2	-112	0	-1	-117	-3	-3	57	5	2	33
59.8426	0	79	112	33	72	126	17	78	118	69	70	131	15	2	1	-112	0	-2	-117	-3	-3	57	4	2	33
59.9654	0	80	113	34	72	126	17	78	119	68	69	130	14	2	2	-111	-1	-3	-116	-3	-3	58	4	3	34
60.0883	0	79	113	32	73	126	18	78	118	68	70	130	15	3	2	-111	0	-2	-116	-3	-3	56	4	3	33
60.2112	0	79	112	33	72	125	18	77	118	69	71	130	14	3	2	-113	0	-2	-116	-4	-3	58	4	3	33
60.3341	0	79	112	33	72	124	17	78	118	69	70	130	15	3	2	-112	0	-2	-116	-2	-3	57	4	2	33
60.457	0	79	113	33	73	126	17	77	118	68	70	130	15	2	2	-111	0	-3	-116	-3	-4	57	5	3	32
60.5798	0	79	114	34	73	125	18	78	119	69	70	130	15	3	2	-111	0	-2	-117	-3	-4	57	5	3	34
60.7027	0	79	113	34	72	126	18	78	117	69	71	130	14	4	2	-112	0	-2	-116	-4	-4	57	4	3	32
60.8256	0	79	112	33	73	125	18	78	117	68	70	130	15	3	1	-112	0	-1	-117	-3	-2	57	4	2	34
60.9485	0	80	112	32	72	125	18	78	117	69	71	130	15	3	2	-112	0	-2	-116	-3	-4	57	5	2	33
61.0714	0	79	113	33	73	125	18	78	118	69	70	130	15	3	2	-112	0	-2	-117	-3	-3	58	5	2	34
61.1942	0	80	113	34	73	126	17	77	119	68	71	131	15	3	2	-112	0	-2	-117	-3	-3	58	4	2	34
61.3171	0	79	113	33	72	125	17	78	117	69	70	130	15	3	2	-112	0	-1	-117	-3	-3	58	4	2	34
61.44	0	79	113	32	72	125	17	77	117	69	69	130	15	3	3	-111	0	-2	-116	-3	-3	58	4	3	33
61.5629	0	80	112	33	72	125	17	77	118	68	70	130	15	3	2	-112	0	-3	-116	-4	-3	59	4	3	33
61.6858	0	79	114	32	72	125	17	78	119	69	70	130	15	3	1	-112	0	-1	-116	-4	-3	58	3	3	33
61.8086	0	79	114	33	73	125	17	78	119	70	70	130	15	3	3	-110	0	-2	-117	-4	-3	58	4	2	34
61.9315	0	80	112	33	72	125	17	78	117	67	70	130	14	3	1	-111	0	-1	-117	-3	-3	58	5	2	33
62.0544	0	79	113	32	72	125	18	78	117	68	70	130	15	3	2	-112	0	-1	-117	-3	-3	57	4	3	33
62.1773	0	79	113	33	72	125	18	77	117	69	69	129	15	3	2	-113	-1	-1	-117	-3	-4	58	4	2	32
62.3002	0	79	113	33	72	125	18	78	118	69	69	130	16	3	2	-110	0	-2	-116	-3	-3	58	4	3	33
62.423	0	80	113	33	72	125	17	78	119	68	69	130	15	3	2	-111	-1	-2	-117	-3	-3	58	4	3	34
62.5459	0	79	112	33	72	125	17	78	117	68	69	129	14	3	2	-112	0	-2	-117	-3	-3	57	5	3	34
62.6688	0	80	112	32	72	125	18	77	117	67	69	129	14	3	2	-113	0	-2	-117	-3	-4	57	4	2	32
62.7917	0	79	112	32	72	124	17	77	118	68	69	130	15	3	2	-112	-1	-1	-116	-3	-3	57	4	2	32
62.9146	0	79	112	32	72	124	17	77	118	69	69	129	15	3	3	-112	0	-2	-117	-3	-4	58	3	3	33
63.0374	0	80	113	32	71	124	17	77	118	70	69	129	14	3	2	-112	-1	-2	-116	-4	-3	58	4	2	33
63.1603	0	79	113	34	72	124	18	77	118	68	69	129	14	3	2	-113	0	-2	-116	-3	-3	57	5	3	33
63.2832	0	79	113	32	72	124	18	78	118	68	69	128	14	2	1	-111	0	-2	-117	-3	-4	56	5	2	33
63.4061	0	79	112	33	72	124	17	77	118	69	69	129	15	3	2	-112	0	-2	-116	-4	-4	57	4	2	32
63.529	0	79	113	34	72	124	17	78	117	68	69	128	16	3	2	-113	0	-1	-116	-3	-3	57	4	3	33
63.6518	0	79	113	33	71	124	17	77	118	70	68	129	14	2	2	-113	-1	-2	-117	-3	-4	57	4	2	33
63.7747	0	80	113	34	71	123	18	78	117	68	68	127	15	4	2	-111	-1	-1	-115	-3	-4	57	3	3	33
63.8976	0	79	112	34	71	122	17	78	117	68	68	127	15	3	2	-112	-1	-2	-115	-3	-3	57	4	3	32
64.0205	0	79	112	34	73	123	18	78	116	69	69	127	14	4	2	-113	0	-2	-116	-4	-3	57	4	3	33
64.1434	0	79	112	34	71	123	17	78	116	69	68	127	15	3	2	-113	0	-2	-116	-3	-3	56	4	2	33
64.2662	0	78	113	34	70	123	17	77	118	69	68	128	14	3	3	-112	0	-1	-115	-4	-2	56	3	3	34
64.3891	0	79	112	34	71	122	18	77	116	69	69	127	15	3	2	-113	0	-1	-115	-3	-4	56	4	3	31
64.512	0	79	112	34	71	122	18	77	115	69	68	127	15	3	3	-114	0	-2	-115	-3	-3	56	5	3	33
64.6349	0	79	111	34	71	122	18	78	116	69	68	127	14	4	2	-113	-1	-2	-115	-4	-4	56	3	2	33
64.7578	0	79	112	34	71	122	18	78	116	69	69	127	15	3	2	-112	0	-2	-115	-3	-3	55	3	3	32
64.8806	0	79	112	35	71	123	17	78	118	69	68	127	15	3	2	-112	0	-1	-115	-3	-4	55	4	2	33
65.0035	0	79	112	35	71	123	17	78	117	69	69	127	15	2	2	-113	-1	-2	-115	-3	-3	56	4	3	32
65.1264	0	79	112	35	71	123	18	77	115	69	69	128	15	2	2	-113	-1	-2	-115	-3	-3	56	4	3	32
65.2493	0	79	112	35	71	123	17	77	116	69	69	127	15	2	2	-113	-1	-2	-115	-4	-3	55	5	2	32
65.3722	0	79	112	36	71	123	18	77	116	69	69	127	14	3	2	-113	0	-2	-115	-3	-3	55	4	2	33
65.495	0	79	112	35	71	123	18	77	116	71	69	127	15	4	2	-114	-1	-2	-115	-3	-4	56	4	2	33
65.6179	0	79	111	36	72	123	18	77	117	69	69	128	14	3	2	-113	-1	-2	-115	-3	-4	55	4	3	33
65.7408	0	78	111	35	71	122	18	77	115	69	69	127	14	3	2	-113	0	-1	-115	-3	-3	54	4	2	32
65.8637	0	79	111	35	72	123	18	78	116	69	69	128	15	4	2	-113	-1	-1	-115	-3	-2	56	5	2	33
65.9866	0	79	112	35	72	123	19	77	116	70	69	127	15	3	3	-113	0	-1	-115	-3	-3	55	4	3	32
66.1094	0	80	112	36	72	124	18	78	117	70	68	128	15	3	2	-112	0	-2	-114	-3	-3	55	4	3	34
66.2323	0	79	112	36	72	123	18	78	117	69	69	128	15	2	2	-111	-1	-2	-114	-3	-3	56	4	2	33
66.3552	0	78	111	35	70	123	18	76	115	69	69	128	15	3	2	-113	0	-2	-115	-3	-4	55	4	3	32
66.4781	0	79	112	35	71	123	18	77	116	69	69	127	15	3	2	-113	0	-2	-115	-3	-3	55	4	3	33
66.601	0	78	111	35	71	124	18	76	115	69	68	128	14	4	2	-113	0	-2	-115	-3	-4	55	4	3	33
66.7238	0	79	112	35	72	123	17	78	117	69	69	128	15	3	2	-112	0	-2	-114	-3	-3	56	5	3	33
66.8467	0	79	112	36	72	124	18	77	116	70	69	129	14	2	3	-113	-1	-1	-115	-3	-3	57	4	2	33
66.9696	0	79	111	35	71	123	18	77	116	68	69	128	15	3	2	-113	0	-2	-115	-3	-3	55	4	3	33
67.0925	0	79	112	34	72	123	18	77	116	69	69	128	15	3	2	-112	0	-2	-115	-3	-3	55	4	3	33
67.2154	0	78	112	34	71	124	18	77	116	69	69	128	15	3	2	-113	-1	-2	-114	-3	-3	56	4	3	33
67.3382	0	79	113	34	72	124	18	77	117	70	70	129	15	2	2	-113	0	-2	-115	-3	-4	56	5	3	33
67.4611	0	79	113	35	71	124	18	78	117	69	68	129	15	3	2	-113	0	-2	-115	-3	-3	57	5	3	34
67.584	0	79	112	34	72	124	18	77	116	69	69	129	14	3	2	-113	0	-2	-116	-3	-3	56	4	2	33
67.7069	0	79	111	33	71	124	18	77	115	68	69	129	15	2	3	-112	0	-2	-115	-3	-3	56	4	3	33
67.8298	0	78	111	34	71	124	18	77	116	68	68	128	15	3	1	-112	0	-2	-115	-3	-3	57	4	3	33
67.9526	0	79	112	34	72	124	18	77	116	69	69	129	15	3	2	-113	0	-1	-116	-4	-4	57	4	2	33
68.0755	0	79	113	35	72	124	17	77	117	69	70	129	15	3	2	-111	-1	-2	-115	-3	-3	58	5	2	34
68.1984	0	79	113	34	73	125	18	77	116	68	68	129	15	3	2	-111	-2	-2	-116	-3	-3	57	5	3	33
68.3213	0	78	111	33	72	125	17	76	117	68	69	129	15	3	2	-112	-1	-2	-116	-3	-4	56	4	3	32
68.4442	0	79	112	33	71	124	18	78	116	69	69	129	15	3	2	-113	0	-2	-116	-4	-3	57	4	2	33
68.567	0	80	111	34	72	125	19	78	117	69	70	130	15	2	3	-112	-2	-2	-115	-3	-3	57	5	2	33
68.6899	0	79	113	34	73	125	18	78	119	69	70	130	15	2	3	-111	0	-2	-115	-4	-3	58	4	3	34
68.8128	0	78	113	34	72	125	18	77	117	68	69	130	15	3	2	-112	0	-2	-115	-3	-4	57	5	2	33
68.9357	0	79	111	33	72	124	18	77	117	68	69	129	15	3	3	-113	0	-2	-116	-3	-3	57	5	3	32
69.0586	0	79	112	33	71	125	18	77	116	68	70	129	15	3	3	-112	0	-2	-115	-3	-3	58	4	2	33
69.1814	0	79	113	34	72	124	18	77	117	68	69	129	15	4	2	-110	-1	-2	-115	-3	-3	57	4	2	34
69.3043	0	79	112	33	73	125	18	78	118	68	69	129	14	3	3	-111	0	-2	-116	-3	-3	58	5	2	34
69.4272	0	79	114	34	72	125	19	77	117	69	70	130	15	3	1	-111	-1	-1	-115	-3	-3	57	3	3	33
69.5501	0	79	111	32	72	125	18	78	116	68	69	130	15	3	2	-111	-1	-2	-115	-4	-4	57	3	3	33
69.673	0	79	111	32	73	124	18	77	116	68	69	129	15	3	2	-112	0	-2	-115	-3	-3	57	4	2	33
69.7958	0	79	113	33	72	125	18	78	116	68	68	129	15	2	2	-112	-1	-2	-116	-3	-3	57	4	3	33
69.9187	0	79	113	32	72	125	18	78	116	69	70	130	15	3	3	-112	-1	-2	-116	-3	-3	58	4	3	33
70.0416	0	79	113	34	72	125	18	77	117	69	70	129	15	2	2	-111	0	-2	-116	-4	-4	58	4	2	34
70.1645	0	79	111	33	71	124	18	77	116	67	69	129	15	2	2	-112	0	-1	-115	-3	-3	57	4	3	32
70.2874	0	79	112	32	72	124	18	78	115	68	69	129	14	2	3	-113	-1	-2	-115	-3	-4	57	5	3	32
70.4102	0	79	112	33	72	124	18	77	116	68	69	128	15	3	1	-113	0	-2	-115	-3	-3	56	4	3	33
70.5331	0	79	112	33	72	124	17	77	116	69	70	129	15	3	2	-112	-1	-2	-115	-4	-4	56	4	2	33
70.656	0	79	114	34	72	124	17	78	118	68	69	129	14	3	2	-112	0	-1	-115	-3	-4	57	5	2	33
70.7789	0	79	111	34	71	124	19	77	116	68	69	129	15	2	2	-113	0	-2	-116	-4	-3	56	4	2	32
70.9018	0	79	112	33	72	125	18	76	116	68	70	129	14	4	2	-112	0	-2	-115	-3	-3	56	4	3	33
71.0246	0	78	112	33	71	124	17	77	115	68	68	129	15	2	2	-112	0	-2	-115	-4	-4	56	4	3	33
71.1475	0	79	113	34	71	124	18	77	117	68	69	129	15	2	2	-112	0	-2	-116	-2	-3	56	5	2	33
71.2704	0	79	112	34	72	124	18	78	116	69	70	129	15	3	2	-113	0	-2	-115	-3	-3	56	4	2	33
71.3933	0	78	111	34	72	124	17	77	117	68	70	129	16	2	2	-113	0	-2	-115	-3	-4	56	3	2	32
71.5162	0	79	111	33	72	124	18	77	116	68	69	129	15	3	2	-112	0	-1	-114	-4	-4	56	4	3	33
71.639	0	78	111	34	73	124	19	77	115	69	68	129	15	3	2	-113	0	-1	-114	-3	-3	55	3	3	32
71.7619	0	80	112	35	72	124	18	78	116	69	69	129	15	3	2	-113	0	-1	-115	-3	-3	56	3	2	33
71.8848	0	79	113	35	72	124	17	78	117	69	69	129	15	3	2	-113	-1	-1	-115	-3	-3	57	4	3	33
72.0077	0	78	112	34	72	124	18	78	115	68	69	129	15	3	2	-112	0	-1	-115	-4	-3	56	4	2	32
72.1306	0	79	112	34	73	124	17	77	116	68	69	129	16	3	1	-112	0	-2	-115	-3	-2	55	4	2	32
72.2534	0	78	111	34	72	124	18	77	116	69	68	129	15	3	3	-113	0	-1	-114	-3	-3	56	3	3	33
72.3763	0	79	112	35	72	125	18	78	116	69	70	129	15	4	2	-112	0	-1	-115	-3	-3	56	4	3	33
72.4992	0	79	112	35	71	125	18	77	116	69	70	130	15	3	2	-112	0	-2	-115	-3	-3	57	4	3	34
72.6221	0	79	112	34	72	124	18	77	116	69	69	130	16	3	3	-112	-1	-2	-115	-3	-3	55	5	2	32
72.745	0	79	111	34	72	125	18	77	116	68	69	129	15	3	2	-113	-1	-1	-116	-3	-3	55	5	3	33
72.8678	0	79	111	34	72	124	18	77	116	69	70	129	15	3	2	-113	-1	-3	-115	-3	-4	55	4	3	32
72.9907	0	79	112	34	72	125	18	78	116	68	70	129	15	4	3	-112	0	-1	-115	-3	-3	56	4	3	32
73.1136	0	79	112	35	72	125	18	78	117	69	69	130	15	3	2	-112	0	-2	-115	-3	-3	57	5	3	33
73.2365	0	79	112	34	71	125	18	78	118	69	69	130	15	3	1	-113	0	-2	-115	-3	-4	56	3	3	33
73.3594	0	80	112	35	72	125	19	77	116	68	69	130	16	3	2	-113	0	-1	-115	-3	-3	57	4	2	33
73.4822	0	79	112	34	72	125	19	77	116	68	69	130	15	3	2	-112	0	-1	-115	-3	-3	56	5	2	32
73.6051	0	79	111	33	72	125	18	78	116	68	69	130	15	3	2	-112	0	-2	-114	-3	-3	56	4	2	33
73.728	0	80	112	34	73	127	19	78	117	69	69	131	15	3	2	-113	0	-2	-116	-4	-3	56	4	2	33
73.8509	0	79	115	34	72	126	18	78	118	69	71	131	15	2	2	-112	0	-2	-115	-3	-4	57	5	2	34
73.9738	0	79	112	34	72	125	18	77	117	68	69	131	15	3	3	-111	-1	-2	-115	-4	-3	57	3	3	33
74.0966	0	79	111	33	73	126	18	77	117	67	70	131	16	4	2	-112	0	-2	-115	-4	-3	57	5	2	33
74.2195	0	78	112	33	72	125	18	78	117	69	70	130	15	3	2	-113	-1	-2	-116	-3	-3	58	5	2	33
74.3424	0	79	112	34	72	127	18	78	117	68	69	131	15	3	2	-112	0	-2	-114	-4	-2	57	4	3	33
74.4653	0	79	114	34	72	126	18	78	118	69	70	131	15	3	3	-110	0	-1	-116	-4	-3	57	4	3	33
74.5882	0	79	114	34	72	127	18	78	118	69	70	132	16	3	2	-111	0	-2	-115	-3	-4	58	4	2	34
74.711	0	79	111	33	72	127	19	78	116	68	69	132	15	3	2	-112	0	-2	-117	-4	-3	58	4	2	33
74.8339	0	79	112	33	73	126	18	77	117	68	69	131	15	3	3	-111	0	-2	-115	-3	-4	58	5	2	34
74.9568	0	80	113	33	73	126	18	77	117	68	70	131	15	3	2	-111	0	-2	-116	-4	-3	56	4	3	33
75.0797	0	79	113	34	73	127	18	78	118	68	70	132	15	3	1	-111	0	-2	-116	-3	-3	58	4	3	34
75.2026	0	81	114	34	73	127	18	77	118	68	70	132	15	3	2	-112	-1	-1	-116	-3	-4	58	4	2	34
75.3254	0	79	113	33	72	127	18	77	117	68	70	132	15	3	2	-111	-1	-1	-116	-3	-3	57	4	3	33
75.4483	0	80	112	32	73	126	19	78	117	68	69	131	15	3	2	-111	0	-1	-116	-3	-4	57	4	2	33
75.5712	0	79	112	33	73	127	18	77	117	68	70	132	16	3	2	-111	-1	-1	-116	-3	-3	58	5	2	33
75.6941	0	78	114	33	73	127	18	77	117	69	70	131	15	3	2	-111	0	-2	-116	-3	-2	58	4	3	34
75.817	0	79	113	34	73	127	18	78	118	69	70	132	15	3	3	-110	0	-1	-116	-3	-3	58	4	3	34
75.9398	0	79	114	34	72	127	18	78	119	69	70	133	16	3	3	-110	0	-2	-116	-3	-4	59	4	2	33
76.0627	0	80	112	32	72	127	18	77	117	67	70	131	15	3	2	-112	0	-1	-116	-3	-3	58	4	3	33
76.1856	0	79	113	33	72	126	18	77	117	67	70	131	15	3	3	-112	0	-2	-116	-5	-4	58	4	2	33
76.3085	0	79	113	33	72	127	18	78	118	68	70	132	15	3	2	-110	0	-2	-116	-3	-3	58	4	2	33
76.4314	0	80	113	34	72	126	19	78	118	67	69	131	15	3	2	-110	0	-2	-116	-3	-2	58	4	2	34
76.5542	0	79	114	32	72	127	17	78	119	69	69	132	15	4	2	-111	0	-2	-116	-3	-3	58	5	3	34
76.6771	0	79	114	34	73	127	18	78	119	69	70	132	14	3	3	-111	0	-2	-117	-3	-4	58	4	2	34
76.8	0	79	113	31	73	127	17	78	117	68	70	132	15	2	2	-110	0	-1	-116	-3	-4	58	4	3	33
76.9229	0	79	113	31	73	126	17	77	118	68	71	132	16	2	3	-111	0	-1	-116	-4	-4	58	4	2	33
77.0458	0	78	112	32	71	126	19	77	118	68	71	131	15	3	2	-111	0	-2	-117	-3	-4	58	4	2	32
77.1686	0	79	113	32	72	127	19	77	119	69	70	132	15	3	2	-111	0	-2	-117	-3	-3	59	4	3	35
77.2915	0	80	114	33	73	128	18	78	119	69	70	132	16	3	1	-108	-1	-1	-116	-4	-3	59	4	3	35
77.4144	0	79	114	33	73	127	17	78	119	69	70	132	15	3	2	-109	0	-2	-117	-3	-4	59	4	3	33
77.5373	0	79	113	31	72	127	18	78	118	68	70	132	15	3	3	-111	-1	-3	-117	-3	-4	58	3	3	33
77.6602	0	79	113	32	72	128	18	78	118	69	70	132	16	2	2	-112	0	-2	-117	-3	-4	59	4	2	33
77.783	0	80	114	31	72	128	18	78	118	69	70	132	14	3	2	-110	0	-1	-117	-4	-3	58	4	3	33
77.9059	0	80	114	32	72	128	18	78	119	69	70	133	15	4	2	-110	0	-2	-116	-4	-4	59	3	3	33
78.0288	0	79	114	33	72	127	18	79	120	69	71	132	15	2	2	-110	0	-1	-117	-3	-3	60	4	2	34
78.1517	0	81	113	32	72	127	17	78	119	68	70	132	14	3	2	-111	0	-2	-117	-3	-3	59	4	3	33
78.2746	0	79	113	31	73	127	18	78	120	68	70	133	15	3	3	-109	-1	-2	-116	-3	-4	59	3	3	33
78.3974	0	80	113	32	73	127	19	78	118	68	70	133	15	3	2	-110	-1	-2	-117	-3	-3	58	4	2	33
78.5203	0	79	113	32	73	128	18	77	119	69	70	133	16	3	2	-111	0	-1	-117	-3	-4	60	4	3	34
78.6432	0	80	114	32	72	128	18	78	120	70	69	133	16	3	2	-109	-1	-2	-117	-3	-3	59	4	2	34
78.7661	0	80	114	32	73	128	18	79	121	68	70	134	16	2	2	-108	0	-2	-117	-3	-4	60	4	2	34
78.889	0	79	114	31	73	128	19	78	119	67	71	133	16	3	3	-110	0	-2	-117	-4	-3	59	5	2	33
79.0118	0	79	113	31	72	128	18	78	119	68	70	133	15	3	2	-111	0	-2	-118	-3	-3	59	4	2	33
79.1347	0	79	113	32	73	129	18	79	119	69	70	134	15	2	2	-109	0	-2	-118	-3	-4	60	4	3	34
79.2576	0	80	114	32	73	129	18	78	120	70	71	134	16	3	2	-109	0	-2	-116	-3	-3	59	4	3	34
79.3805	0	80	115	32	72	128	18	79	122	69	70	133	15	3	2	-109	0	-2	-117	-4	-4	60	4	3	34
79.5034	0	81	114	32	73	129	17	79	119	68	70	134	16	3	2	-110	0	-2	-118	-3	-3	59	4	2	34
79.6262	0	79	113	32	72	128	18	78	119	67	71	133	15	2	2	-110	-1	-2	-117	-3	-4	59	4	2	33
79.7491	0	79	113	31	72	128	18	77	118	68	71	133	15	3	3	-109	0	-2	-118	-3	-4	59	4	2	34
79.872	0	79	114	31	73	128	18	78	120	69	70	133	15	3	3	-110	-1	-2	-117	-4	-3	59	3	2	34
79.9949	0	79	114	32	73	128	19	79	120	69	71	134	15	3	2	-110	0	-2	-118	-3	-4	60	4	2	35
80.1178	0	81	116	32	73	129	18	79	120	70	71	135	15	3	3	-108	-1	-1	-117	-3	-3	61	4	2	35
80.2406	0	80	114	32	73	128	18	78	120	69	70	133	15	3	2	-109	0	-1	-118	-4	-4	60	4	3	33
80.3635	0	79	114	31	74	129	18	78	118	68	70	134	16	3	2	-110	-1	-2	-118	-3	-3	60	4	2	33
80.4864	0	80	114	31	73	128	18	78	119	68	71	133	16	3	2	-110	-1	-2	-118	-3	-3	59	4	3	33
80.6093	0	80	114	31	73	129	17	79	120	69	71	134	15	3	3	-108	0	-2	-116	-3	-3	59	4	2	34
80.7322	0	80	114	32	72	129	17	79	121	69	70	134	15	3	3	-108	0	-2	-118	-4	-3	60	4	2	34
80.855	0	80	115	32	73	129	17	79	121	69	71	134	15	3	2	-109	0	-1	-118	-4	-3	60	4	2	35
80.9779	1	80	114	32	73	129	18	79	120	67	71	134	15	3	2	-110	0	-2	-118	-3	-4	59	4	2	33
81.1008	0	80	114	30	73	129	18	78	119	69	70	134	15	3	2	-109	-1	-1	-118	-3	-4	59	4	2	34
81.2237	0	79	114	31	72	129	18	78	119	68	71	134	16	3	2	-109	0	-2	-117	-4	-4	59	4	3	33
81.3466	0	80	115	32	72	128	19	79	121	69	70	133	15	3	3	-110	0	-2	-118	-3	-4	60	4	3	34
81.4694	0	80	115	32	74	129	17	79	121	70	70	134	15	3	2	-109	0	-1	-118	-4	-3	60	4	3	34
81.5923	0	80	114	32	72	129	18	79	121	68	70	134	16	2	1	-109	0	-2	-118	-3	-4	60	5	2	34
81.7152	0	80	114	31	73	128	18	78	119	67	71	133	16	3	3	-109	0	-2	-118	-3	-3	60	4	2	33
81.8381	0	80	114	31	72	128	18	78	119	68	71	134	15	3	2	-110	0	-1	-118	-3	-3	60	4	3	34
81.961	0	80	114	31	72	128	18	79	120	69	70	134	15	3	2	-110	0	-2	-118	-4	-4	59	4	2	35
82.0838	0	80	115	31	72	129	18	78	121	69	71	134	15	3	2	-108	-1	-2	-118	-3	-3	59	4	3	35
82.2067	0	80	115	32	72	129	17	79	121	68	71	134	15	3	3	-109	0	-2	-118	-3	-3	59	5	2	34
82.3296	0	79	113	31	73	129	18	79	119	67	70	134	16	3	2	-111	0	-2	-118	-3	-4	60	4	2	33
82.4525	0	80	113	32	73	128	18	79	119	67	70	133	16	2	2	-110	0	-2	-118	-3	-3	59	4	2	33
82.5754	0	79	114	31	72	128	18	78	119	68	71	134	15	3	2	-109	-1	-1	-117	-4	-4	59	4	2	34
82.6982	0	80	113	31	73	128	18	79	120	69	71	133	15	3	2	-108	0	-2	-118	-4	-3	60	4	2	34
82.8211	0	80	115	31	73	129	18	79	120	69	70	133	15	3	2	-110	0	-2	-117	-4	-4	59	4	3	34
82.944	0	80	114	32	72	128	18	78	120	68	71	133	14	3	2	-109	0	-1	-118	-3	-3	59	4	3	34
83.0669	0	80	113	30	73	128	18	78	118	68	71	133	16	3	2	-110	0	-2	-118	-3	-4	59	4	3	33
83.1898	0	79	114	31	73	127	18	78	118	68	70	133	16	3	3	-110	0	-2	-118	-3	-4	59	4	3	33
83.3126	0	80	113	30	72	129	18	78	119	69	70	133	15	3	2	-111	0	-2	-118	-4	-3	59	4	3	34
83.4355	0	80	113	31	73	128	19	78	121	69	70	133	15	3	2	-111	-1	-2	-118	-4	-4	59	4	2	34
83.5584	0	80	114	33	73	128	17	79	120	68	70	133	15	3	2	-109	-1	-1	-118	-3	-4	59	4	3	34
83.6813	0	80	113	31	72	128	18	78	118	67	71	133	16	3	2	-111	0	-2	-118	-3	-3	59	5	3	33
83.8042	0	80	113	32	73	128	18	78	118	67	70	133	15	3	3	-111	0	-2	-118	-3	-4	58	4	3	33
83.927	0	79	113	32	72	127	18	79	118	68	70	132	16	3	3	-110	0	-1	-118	-4	-3	58	4	2	34
84.0499	0	80	114	31	72	128	18	78	119	69	70	133	15	3	2	-110	0	-2	-118	-3	-3	59	4	3	34
84.1728	0	79	114	32	72	128	17	79	120	68	71	133	15	3	2	-109	0	-1	-117	-3	-4	59	4	3	35
84.2957	0	80	113	32	73	128	18	78	118	68	70	133	15	4	2	-112	0	-2	-118	-3	-3	59	4	2	33
84.4186	0	79	112	31	72	128	18	78	118	68	71	133	16	3	2	-111	0	-2	-117	-3	-3	58	4	3	33
84.5414	0	80	113	31	73	128	18	78	118	68	70	133	15	3	2	-110	0	-2	-117	-3	-4	58	5	3	34
84.6643	0	79	112	32	73	128	18	78	118	68	70	133	16	3	2	-111	0	-1	-117	-4	-3	60	4	2	34
84.7872	0	80	113	31	73	128	18	79	118	70	70	133	15	2	3	-111	-1	-2	-118	-3	-3	58	4	2	34
84.9101	0	80	114	33	73	128	18	78	120	68	71	133	15	2	3	-110	0	-2	-117	-4	-2	59	4	3	34
85.033	0	79	112	32	72	128	18	78	118	67	70	133	16	3	2	-110	0	-2	-119	-3	-3	58	4	2	33
85.1558	0	79	113	31	72	128	18	79	118	68	70	133	15	3	2	-111	0	-2	-117	-3	-3	58	4	2	33
85.2787	0	79	112	31	72	128	18	78	118	69	70	133	15	3	2	-111	0	-2	-117	-3	-3	58	3	3	33
85.4016	0	79	112	32	73	127	18	78	119	68	70	133	16	4	3	-110	-1	-2	-118	-4	-4	58	4	2	34
85.5245	0	79	113	32	72	128	17	79	119	69	70	133	15	4	3	-110	-1	-2	-118	-3	-3	59	4	2	34
85.6474	0	80	113	33	72	127	17	78	118	67	70	133	15	3	2	-112	0	-2	-118	-4	-4	58	4	2	33
85.7702	0	79	112	33	72	128	19	78	118	67	70	133	15	2	1	-111	0	-2	-118	-3	-3	58	4	2	33
85.8931	0	80	113	32	72	128	18	78	117	68	70	133	15	3	3	-110	0	-2	-117	-4	-4	58	4	2	33
86.016	0	79	113	32	72	128	18	78	117	68	71	133	16	2	2	-111	0	-2	-117	-3	-4	58	4	2	34
86.1389	0	79	113	33	73	128	18	79	118	68	70	133	15	3	3	-111	0	-2	-117	-3	-3	59	4	2	34
86.2618	0	79	113	33	72	128	18	77	120	68	70	133	15	3	3	-111	0	-2	-117	-3	-4	59	4	3	34
86.3846	0	80	111	32	72	128	18	78	118	67	71	133	14	3	2	-111	0	-1	-118	-3	-4	58	4	3	33
86.5075	0	80	112	31	72	128	18	77	117	68	70	133	15	3	2	-111	0	-2	-118	-2	-4	58	3	2	33
86.6304	0	80	112	31	73	128	18	78	118	68	71	133	15	3	2	-112	0	-2	-117	-3	-3	57	4	3	33
86.7533	0	79	112	33	72	128	18	78	118	69	70	133	16	3	2	-110	0	-2	-117	-4	-4	58	4	2	33
86.8762	0	80	113	33	73	128	18	79	119	69	70	132	15	3	2	-110	0	-2	-117	-3	-3	58	4	2	34
86.999	0	79	113	32	73	128	18	78	119	68	71	133	15	4	2	-110	0	-2	-118	-3	-4	58	5	3	33
87.1219	0	80	113	32	73	127	18	77	118	67	70	133	16	3	1	-113	0	-2	-117	-3	-4	58	4	2	33
87.2448	0	80	113	32	74	127	18	78	118	67	70	133	15	3	3	-111	0	-1	-117	-3	-3	58	4	2	33
87.3677	0	80	112	32	72	128	18	78	118	68	70	133	15	3	2	-110	-1	-2	-117	-3	-4	57	4	2	34
87.4906	0	79	113	32	73	127	18	78	119	68	70	132	15	2	3	-111	0	-1	-118	-3	-3	59	4	2	34
87.6134	0	79	112	33	73	128	18	78	119	68	70	133	16	3	1	-112	0	-2	-117	-3	-3	58	4	2	33
87.7363	0	79	112	31	72	128	18	78	118	67	70	134	15	3	2	-111	-1	-2	-118	-4	-4	58	4	2	32
87.8592	0	79	112	32	72	127	18	78	118	67	71	133	15	3	2	-111	-1	-2	-117	-4	-3	57	5	2	33
87.9821	0	79	112	32	73	127	18	78	117	68	70	133	15	2	3	-111	0	-1	-117	-3	-3	58	4	2	34
88.105	0	79	112	32	73	128	18	79	118	69	70	132	15	3	2	-112	0	-2	-118	-3	-3	58	4	3	34
88.2278	0	79	112	33	71	127	17	79	119	69	70	132	15	2	2	-111	0	-2	-117	-3	-3	58	4	2	34
88.3507	0	80	112	32	72	128	18	78	117	68	70	133	15	3	2	-110	0	-2	-117	-4	-3	58	4	2	33
88.4736	0	78	111	32	72	128	18	78	117	67	70	133	15	3	2	-112	0	-2	-117	-3	-3	57	4	3	33
88.5965	0	79	111	32	72	127	17	79	118	67	70	132	15	3	2	-112	0	-2	-118	-3	-4	57	4	3	33
88.7194	0	79	111	32	73	127	18	78	119	68	70	132	16	3	2	-111	0	-2	-117	-3	-3	58	4	2	34
88.8422	0	79	112	33	72	127	17	77	118	68	69	133	15	3	3	-110	-1	-1	-117	-3	-3	58	5	2	34
88.9651	0	79	113	33	72	127	18	77	118	68	70	132	15	3	2	-112	0	-2	-117	-4	-3	58	4	2	34
89.088	0	79	111	33	72	127	18	78	116	67	70	132	16	3	2	-112	0	-2	-118	-4	-3	58	5	2	32
89.2109	0	79	112	32	72	127	17	78	117	68	69	132	15	3	2	-111	0	-2	-117	-3	-4	57	3	2	33
89.3338	0	79	111	32	71	127	18	77	116	68	70	132	16	3	2	-111	0	-2	-117	-3	-4	58	4	3	33
89.4566	0	79	112	33	72	127	17	78	118	68	69	132	16	3	2	-113	0	-1	-117	-4	-4	58	5	2	34
89.5795	0	79	112	33	72	127	18	78	118	68	70	133	15	2	3	-111	0	-1	-117	-3	-3	58	5	2	34
89.7024	0	79	111	32	72	127	18	78	117	67	70	133	15	3	2	-111	-1	-2	-117	-3	-4	58	4	1	33
89.8253	0	78	111	32	73	127	18	77	117	68	70	133	16	3	2	-112	0	-2	-118	-3	-4	57	4	2	33
89.9482	0	78	112	32	72	127	18	78	117	68	70	132	15	3	3	-112	-1	-2	-117	-4	-3	58	4	3	33
90.071	0	79	112	33	71	128	18	78	118	69	70	133	15	3	2	-112	0	-2	-116	-4	-3	57	4	2	34
90.1939	0	79	113	34	72	127	17	77	117	68	70	133	15	2	2	-110	0	-2	-117	-4	-3	57	4	2	34
90.3168	0	78	111	32	71	127	18	77	116	67	71	133	15	3	2	-112	0	-2	-117	-3	-3	57	4	2	32
90.4397	0	78	111	31	72	127	19	77	117	67	70	132	15	3	3	-113	0	-1	-118	-3	-3	57	4	2	33
90.5626	0	79	111	32	71	127	17	78	116	68	70	132	15	3	2	-112	-1	-2	-117	-3	-3	57	5	3	33
90.6854	0	79	112	33	72	127	18	78	117	68	70	132	16	3	2	-111	0	-2	-117	-3	-3	58	4	2	34
90.8083	0	78	112	32	72	127	18	77	118	68	70	133	16	3	3	-112	-1	-2	-118	-3	-4	58	4	2	34
90.9312	0	78	111	33	72	127	18	78	116	67	70	132	14	3	3	-112	-1	-2	-117	-3	-3	57	4	2	33
91.0541	0	79	111	33	72	126	18	78	117	68	70	131	16	3	2	-112	0	-2	-116	-4	-4	57	5	3	33
91.177	0	78	111	33	71	127	18	77	116	67	70	132	16	3	2	-111	0	-2	-116	-2	-3	57	4	3	32
91.2998	0	79	111	33	73	126	18	77	117	68	69	131	16	3	2	-112	0	-2	-117	-3	-4	57	5	2	34
91.4227	0	78	111	33	72	127	18	78	116	68	69	132	15	3	2	-112	0	-2	-116	-4	-4	57	4	2	34
91.5456	0	79	111	34	73	127	17	77	116	68	69	132	16	3	1	-112	0	-2	-116	-4	-4	57	4	2	33
91.6685	0	78	110	32	71	126	18	78	116	68	69	132	15	4	1	-111	-1	-2	-116	-3	-3	56	4	2	32
91.7914	0	79	111	33	72	127	18	77	116	68	70	132	15	3	2	-113	0	-2	-116	-3	-3	57	4	3	33
91.9142	0	79	110	33	72	126	18	77	116	68	70	131	16	3	2	-113	0	-2	-117	-4	-4	57	4	2	33
92.0371	0	79	111	34	73	126	17	78	117	69	69	131	15	2	2	-111	0	-1	-117	-3	-4	57	4	3	34
92.16	0	78	112	33	72	128	17	78	116	69	70	132	15	3	3	-112	-1	-2	-117	-3	-3	57	4	3	33
92.2829	0	78	111	33	72	127	18	78	116	68	70	132	16	3	2	-113	0	-2	-116	-3	-4	57	4	3	32
92.4058	0	78	110	33	72	126	18	77	115	68	69	131	15	3	2	-113	-1	-1	-116	-4	-3	57	4	3	33
92.5286	0	79	110	33	71	127	18	78	116	68	70	131	16	3	2	-112	0	-2	-116	-3	-3	56	4	2	33
92.6515	0	78	111	34	71	127	18	76	117	69	70	131	15	3	3	-112	-1	-2	-116	-3	-3	57	5	3	33
92.7744	0	79	111	34	72	126	17	76	117	69	69	132	15	3	2	-113	0	-2	-116	-3	-4	57	4	2	33
92.8973	0	78	110	34	72	126	18	77	116	68	69	131	15	3	2	-113	-1	-1	-116	-3	-4	56	4	3	33
93.0202	0	79	111	33	72	126	18	77	115	68	70	131	16	3	2	-113	-1	-2	-116	-3	-3	56	4	3	33
93.143	0	79	110	33	71	126	18	77	115	69	70	131	15	3	2	-113	-1	-2	-116	-3	-3	55	5	2	34
93.2659	0	79	111	34	72	126	18	77	116	69	69	131	16	3	3	-114	-1	-2	-116	-3	-3	56	5	2	34
93.3888	0	79	112	35	72	126	18	78	117	70	69	131	16	3	2	-113	-1	-1	-116	-3	-3	56	5	2	33
93.5117	0	78	111	35	72	126	18	78	116	68	69	131	16	3	2	-112	0	-1	-116	-3	-3	56	4	3	32
93.6346	0	79	111	34	71	125	18	78	116	70	70	130	15	3	2	-113	0	-2	-116	-3	-3	56	4	3	32
93.7574	0	79	110	34	72	126	19	77	115	69	69	131	15	3	2	-114	0	-2	-115	-3	-3	56	4	2	32
93.8803	0	79	110	35	72	125	17	76	116	69	69	130	15	3	2	-113	-1	-2	-116	-2	-3	55	5	2	32
94.0032	0	79	112	36	71	126	18	78	117	69	69	131	15	3	2	-112	0	-2	-116	-3	-3	56	4	2	34
94.1261	0	78	112	35	71	125	18	77	115	69	70	130	16	3	2	-113	-1	-2	-116	-3	-4	55	4	2	33
94.249	0	79	110	34	72	126	18	77	115	68	69	131	16	3	2	-113	0	-2	-116	-3	-4	54	5	3	33
94.3718	0	78	111	34	72	125	18	77	116	69	69	131	15	2	3	-113	0	-2	-116	-3	-3	55	4	3	32
94.4947	0	78	111	35	71	125	18	78	116	68	69	130	15	3	2	-112	0	-2	-115	-4	-3	56	4	3	33
94.6176	0	79	112	35	71	126	18	78	117	69	68	131	16	2	2	-113	-1	-1	-115	-3	-3	55	4	2	34
94.7405	0	78	112	36	72	126	18	77	116	68	69	130	16	3	2	-113	-1	-2	-116	-3	-3	56	4	2	34
94.8634	0	79	111	34	71	125	18	77	116	69	69	130	15	2	2	-113	0	-2	-115	-4	-3	55	4	2	33
94.9862	0	78	110	35	72	126	18	78	115	69	69	130	15	3	2	-112	-1	-1	-115	-3	-3	55	4	3	33
95.1091	0	78	111	34	72	126	18	77	116	69	69	131	16	3	2	-113	-1	-1	-116	-3	-3	55	4	2	33
95.232	0	79	112	35	72	126	18	78	118	70	70	131	16	2	2	-113	0	-2	-116	-3	-3	56	4	2	34
95.3549	0	78	111	35	71	126	17	77	117	70	69	132	16	3	1	-112	0	-2	-116	-3	-3	56	5	2	33
95.4778	0	79	110	33	71	125	19	77	115	69	69	130	15	3	2	-112	0	-1	-115	-3	-4	55	4	2	33
95.6006	0	78	111	34	71	126	19	77	116	69	69	130	16	3	2	-113	0	-2	-116	-3	-4	55	4	2	33
95.7235	0	78	111	35	72	126	18	78	117	69	69	131	15	2	2	-113	-1	-2	-116	-3	-4	56	3	3	33
95.8464	0	79	112	35	72	127	18	79	117	69	69	131	15	3	3	-112	0	-2	-115	-4	-3	56	4	3	32
95.9693	0	79	111	35	72	126	18	77	116	69	70	131	15	3	2	-112	-1	-2	-115	-4	-3	57	4	3	33
96.0922	0	79	111	34	72	126	18	78	115	68	69	131	15	3	2	-113	0	-2	-116	-3	-3	56	5	3	33
96.215	0	78	110	33	72	125	18	77	116	69	70	130	16	3	1	-113	0	-2	-115	-3	-4	55	5	2	33
96.3379	0	79	111	34	72	126	18	78	116	69	69	131	16	4	1	-112	-1	-2	-115	-4	-3	56	4	3	33
96.4608	0	79	112	35	72	127	18	78	117	69	69	132	15	3	3	-112	0	-2	-115	-2	-4	57	4	2	33
96.5837	0	79	112	35	73	126	18	78	117	69	70	132	15	4	1	-112	-1	-2	-116	-4	-3	56	3	2	33
96.7066	0	78	111	33	71	126	18	77	115	68	70	132	15	2	2	-113	0	-1	-116	-3	-4	56	4	2	32
96.8294	0	79	111	34	72	126	18	77	116	68	69	131	15	2	2	-112	0	-2	-115	-3	-3	55	5	2	32
96.9523	0	78	111	34	72	126	18	77	116	69	69	131	15	3	2	-113	0	-2	-116	-3	-3	56	5	2	33
97.0752	0	79	112	34	72	127	18	77	117	69	70	132	15	3	2	-113	0	-2	-116	-3	-3	57	4	2	33
97.1981	0	79	112	35	72	127	18	78	117	69	69	132	16	3	2	-112	-1	-2	-116	-4	-3	57	4	3	34
97.321	0	78	111	33	71	127	18	77	116	68	69	132	15	3	2	-112	0	-2	-116	-3	-3	56	4	2	33
97.4438	0	79	111	33	72	126	19	78	115	69	70	131	16	3	2	-113	-1	-1	-116	-3	-4	56	3	2	33
97.5667	0	79	111	33	72	127	18	77	116	69	70	131	16	3	2	-113	0	-2	-116	-3	-3	56	4	3	33
97.6896	0	79	112	35	73	127	18	78	116	69	69	131	15	3	2	-112	0	-1	-115	-3	-3	56	4	3	34
97.8125	0	79	112	34	71	126	18	77	116	69	70	131	15	3	2	-112	-1	-1	-116	-3	-2	57	3	2	33
97.9354	0	79	111	34	73	126	19	77	115	68	70	132	16	4	2	-113	0	-1	-116	-3	-3	56	4	2	32
98.0582	0	78	111	33	73	126	17	78	116	69	70	131	16	4	3	-113	0	-1	-116	-3	-3	55	4	2	33
98.1811	0	79	110	34	73	126	18	78	116	68	70	131	15	2	2	-112	0	-1	-115	-3	-3	56	4	2	33
98.304	0	79	112	34	72	126	18	77	116	68	70	132	16	3	1	-112	0	-2	-116	-3	-3	56	3	2	34
98.4269	0	79	111	35	71	127	17	77	116	69	69	132	16	3	2	-112	-1	-2	-116	-4	-3	57	4	3	33
98.5498	0	79	111	34	72	126	19	77	115	67	69	132	15	3	2	-113	0	-1	-116	-3	-3	55	4	2	32
98.6726	0	78	111	33	72	126	18	78	115	67	70	131	15	3	2	-112	0	-2	-115	-3	-4	56	3	2	33
98.7955	0	78	111	33	72	126	18	77	115	68	69	131	16	3	2	-113	0	-2	-116	-4	-3	56	4	3	33
98.9184	0	79	112	34	73	126	18	77	115	69	70	131	15	3	2	-113	-1	-2	-115	-3	-4	56	4	2	33
99.0413	0	79	112	35	72	126	17	77	116	69	70	131	15	4	2	-112	-1	-2	-115	-3	-3	56	3	3	34
99.1642	0	79	111	34	71	126	18	76	116	67	69	131	16	3	3	-112	-1	-2	-115	-3	-4	55	5	3	32
99.287	0	79	110	34	72	126	18	77	115	68	69	131	15	2	2	-113	0	-2	-115	-3	-3	55	4	2	33
99.4099	0	79	111	34	71	126	18	78	115	68	70	131	14	3	2	-114	-1	-1	-115	-3	-3	55	5	2	33
99.5328	0	79	112	35	72	126	19	77	116	69	69	131	15	3	2	-113	0	-2	-115	-3	-3	55	4	3	33
99.6557	0	79	111	35	72	126	18	77	117	68	70	131	16	2	1	-113	0	-2	-115	-3	-3	56	3	3	33
99.7786	0	78	110	34	72	126	18	77	115	69	70	131	16	3	2	-114	0	-2	-116	-3	-3	55	5	3	33
99.9014	0	78	111	34	73	127	19	77	115	68	70	131	15	3	2	-113	0	-2	-116	-2	-2	55	4	3	32
100.024	0	78	110	34	72	126	17	77	115	68	69	131	15	3	1	-113	0	-1	-115	-3	-4	55	4	2	32
100.147	0	78	111	35	71	126	18	77	116	69	70	131	15	2	3	-112	-1	-2	-114	-4	-3	55	5	2	33
100.27	0	79	112	35	71	126	18	77	116	68	70	131	15	3	3	-113	0	-1	-116	-3	-4	56	5	2	34
100.393	0	79	110	35	71	126	18	77	114	68	69	131	15	3	2	-113	-1	-1	-115	-2	-3	55	4	2	32
100.516	0	79	111	35	72	125	18	78	115	69	70	131	15	2	3	-113	0	-1	-115	-3	-3	55	5	2	33
100.639	0	78	111	35	72	126	18	76	115	68	69	131	15	3	2	-112	-1	-1	-116	-3	-3	55	3	3	33
100.762	0	79	111	35	71	126	18	77	115	70	68	131	15	3	2	-113	0	-2	-116	-2	-3	56	4	3	33
100.884	0	78	111	35	71	126	18	77	116	69	69	131	15	2	2	-113	0	-2	-115	-3	-3	55	4	2	33
101.007	0	78	110	35	72	125	18	76	115	68	68	130	16	3	2	-113	0	-2	-115	-3	-4	55	4	3	33
101.13	0	78	110	35	72	125	18	77	114	68	70	131	16	3	2	-113	0	-2	-115	-3	-2	55	4	3	32
101.253	0	78	111	35	70	126	19	76	116	68	69	130	15	4	2	-114	0	-1	-115	-4	-3	55	3	3	33
101.376	0	78	111	35	72	126	18	77	116	69	69	131	14	2	2	-114	-1	-2	-114	-3	-3	55	5	3	33
101.499	0	78	111	35	72	126	18	77	116	69	69	131	15	3	2	-113	0	-1	-114	-4	-3	55	5	3	33
101.622	0	78	110	34	71	125	19	76	114	69	69	130	15	2	3	-113	0	-1	-115	-3	-3	55	4	3	32
101.745	0	77	111	35	71	125	18	77	115	69	68	130	15	3	2	-114	0	-2	-114	-3	-3	55	4	3	32
101.868	0	78	111	34	72	125	18	77	115	69	69	130	15	3	2	-114	-1	-2	-114	-3	-3	54	5	3	33
101.99	0	78	111	35	71	125	19	77	115	69	68	130	16	3	2	-113	0	-2	-114	-3	-3	55	3	2	33
102.113	0	78	111	36	71	125	19	77	115	69	69	130	15	2	3	-113	0	-1	-116	-3	-3	55	4	2	33
102.236	0	78	110	35	71	125	19	77	114	69	69	130	15	3	2	-115	-1	-1	-115	-4	-3	55	4	3	32
102.359	0	78	111	35	71	125	18	76	115	69	69	130	15	3	1	-113	-1	-2	-115	-3	-2	54	4	2	32
102.482	0	78	110	36	71	125	18	77	114	68	68	130	16	3	1	-113	-1	-2	-115	-4	-4	54	5	2	32
102.605	0	78	111	36	71	125	18	77	116	69	69	130	15	3	2	-113	0	-2	-115	-3	-3	55	5	2	34
102.728	0	79	111	36	72	124	17	77	115	69	70	130	16	3	2	-114	0	-1	-115	-3	-4	55	4	2	33
102.851	0	78	111	36	71	125	18	76	114	69	68	130	15	3	1	-114	0	-2	-115	-3	-3	54	4	2	32
102.973	0	79	112	34	72	124	18	77	115	69	69	129	16	2	2	-113	0	-1	-115	-3	-3	54	3	3	32
103.096	0	78	111	36	71	124	18	76	115	69	69	130	15	2	2	-114	0	-2	-115	-2	-3	55	5	2	32
103.219	0	79	111	36	71	125	18	77	115	69	69	130	15	3	2	-113	0	-1	-115	-3	-3	55	4	2	33
103.342	0	79	112	37	71	125	18	76	115	69	69	130	15	3	2	-113	0	-2	-114	-3	-3	54	5	2	32
103.465	0	79	110	34	72	125	18	76	114	69	68	130	15	2	2	-113	-1	-1	-115	-3	-3	54	4	2	32
103.588	0	78	111	36	72	125	19	77	114	69	68	130	16	3	2	-114	0	-1	-115	-4	-3	54	4	2	32
103.711	0	78	111	36	71	125	18	76	116	70	68	130	16	3	2	-113	-1	-2	-115	-3	-3	54	4	2	33
103.834	0	79	112	37	72	125	18	77	115	68	69	130	15	4	2	-113	-1	-1	-114	-3	-3	56	4	2	34
103.956	0	80	111	37	71	125	17	77	115	69	69	130	15	3	2	-113	-1	-2	-114	-3	-4	55	5	2	33
104.079	0	78	111	35	71	124	18	76	114	69	68	129	16	3	2	-114	0	-1	-114	-4	-2	55	4	3	32
104.202	0	77	110	35	70	125	18	77	114	69	69	130	15	3	2	-113	0	-2	-114	-3	-3	53	3	3	33
104.325	0	78	110	36	72	124	19	77	115	68	69	129	15	3	2	-112	0	-2	-115	-4	-3	55	4	2	33
104.448	0	78	111	37	71	125	18	77	115	69	69	129	16	2	2	-112	0	-2	-115	-3	-3	55	4	2	34
104.571	0	78	110	36	72	125	18	77	114	69	69	130	15	3	2	-113	0	-2	-114	-3	-3	54	4	3	32
104.694	0	77	110	36	72	124	19	76	114	69	69	129	15	3	2	-114	0	-2	-114	-3	-3	54	4	2	32
104.817	0	78	110	36	72	125	18	76	114	69	68	129	15	4	3	-113	0	-2	-114	-3	-3	55	4	3	32
104.94	0	78	110	36	71	125	18	76	114	69	69	129	16	3	2	-114	0	-2	-113	-4	-3	54	4	2	32
105.062	0	78	111	37	71	125	18	76	115	68	70	130	15	3	1	-113	0	-1	-114	-3	-2	55	4	2	33
105.185	0	78	111	37	71	126	18	76	114	69	69	130	16	3	2	-113	0	-1	-115	-3	-3	55	5	2	33
105.308	0	78	110	35	71	125	18	76	114	69	69	130	15	3	2	-113	0	-2	-114	-4	-3	54	4	3	32
105.431	0	77	111	35	72	125	18	77	114	68	69	130	15	3	2	-113	0	-1	-114	-3	-3	54	4	2	31
105.554	0	77	110	35	71	125	18	77	114	69	69	130	15	2	2	-114	0	-2	-114	-4	-4	55	4	3	33
105.677	0	78	111	36	72	125	18	76	115	69	68	130	15	3	2	-112	0	-2	-114	-3	-4	56	4	3	33
105.8	0	78	111	36	72	125	19	77	114	69	69	130	15	2	2	-112	0	-2	-114	-3	-2	54	4	3	32
105.923	0	78	110	35	72	125	18	76	114	68	68	130	15	3	2	-113	-1	-2	-115	-3	-4	54	3	2	32
106.045	0	78	112	35	71	125	18	76	114	70	70	130	15	3	2	-113	0	-1	-115	-3	-3	54	4	3	34
106.168	0	77	111	35	72	125	18	76	115	69	70	130	15	3	2	-112	0	-2	-114	-3	-3	55	5	2	33
106.291	0	78	112	37	73	126	17	77	116	69	69	130	15	3	2	-112	0	-2	-115	-4	-3	56	4	3	34
106.414	0	78	110	35	72	125	18	76	115	69	69	129	15	3	2	-114	0	-2	-114	-3	-3	55	4	3	32
106.537	0	77	110	35	72	124	19	76	114	69	70	129	15	2	1	-114	-1	-2	-115	-3	-3	55	4	2	32
106.66	0	78	111	35	71	125	18	77	115	68	70	130	15	2	2	-112	0	-2	-114	-3	-3	54	4	2	32
106.783	0	78	111	35	72	125	19	77	114	68	70	130	15	3	2	-112	0	-1	-115	-3	-3	55	4	2	33
106.906	0	78	111	36	71	125	16	76	116	68	69	130	15	3	2	-113	0	-2	-114	-4	-3	56	4	3	33
107.028	11	77	110	35	71	125	19	76	113	68	68	130	15	3	2	-113	0	-2	-115	-3	-3	55	3	2	32
107.151	0	77	111	34	71	125	19	76	113	69	69	130	16	2	2	-113	0	-2	-114	-4	-3	55	3	3	32
107.274	0	78	110	35	72	125	19	76	114	68	69	129	16	3	1	-112	0	-2	-114	-3	-4	55	4	2	33
107.397	0	79	110	35	71	125	19	76	114	69	68	130	15	2	2	-113	0	-1	-115	-3	-3	55	4	3	34
107.52	0	78	111	36	72	125	19	76	115	68	70	130	15	4	2	-113	0	-2	-115	-3	-4	55	3	3	33
107.643	0	78	110	35	72	125	18	76	114	68	69	130	15	2	2	-112	0	-2	-115	-3	-3	55	4	2	32
107.766	0	77	110	34	72	124	18	77	114	69	69	129	16	3	2	-113	0	-2	-115	-2	-3	55	4	2	33
107.889	0	78	111	34	71	125	19	76	115	69	69	130	15	3	2	-113	0	-2	-114	-3	-4	55	4	3	32
108.012	0	77	110	35	71	125	18	76	115	68	69	130	16	3	2	-113	0	-1	-115	-2	-3	55	4	2	34
108.134	0	79	111	35	72	125	18	76	115	69	69	130	15	3	2	-111	-1	-1	-114	-3	-3	56	4	2	33
108.257	0	78	111	34	71	124	18	76	115	68	69	129	15	3	2	-113	0	-2	-115	-3	-3	56	4	2	33
108.38	0	78	109	35	72	125	18	77	114	68	69	130	15	3	2	-114	-1	-2	-116	-3	-3	55	4	2	33
108.503	0	78	111	35	72	124	18	77	115	69	69	129	15	3	3	-113	0	-2	-115	-3	-4	55	4	2	33
108.626	0	78	111	35	72	125	18	76	115	68	70	130	16	2	2	-112	0	-2	-114	-3	-3	56	5	3	33
108.749	0	78	112	36	72	125	17	76	115	69	69	130	15	3	1	-112	0	-2	-114	-3	-4	57	3	3	33
108.872	0	78	111	34	73	125	19	76	115	68	69	130	15	3	2	-114	-1	-2	-115	-3	-4	56	4	3	33
108.995	0	78	110	35	72	124	18	76	115	68	70	129	15	3	2	-113	0	-2	-115	-3	-3	56	4	3	33
109.117	0	78	111	35	72	125	18	76	114	67	70	130	15	3	2	-112	-1	-1	-115	-3	-4	56	4	2	33
109.24	0	78	112	34	72	125	18	77	116	68	70	130	15	3	2	-113	-1	-2	-115	-3	-3	56	4	3	34
109.363	0	78	112	36	71	125	18	77	116	68	70	131	15	2	2	-113	-1	-1	-115	-3	-4	56	4	2	33
109.486	0	78	110	34	71	125	18	77	114	68	70	130	15	2	2	-113	0	-1	-115	-3	-4	56	4	2	33
109.609	0	78	111	35	72	125	18	76	115	67	69	130	15	3	3	-112	0	-2	-115	-3	-3	56	4	2	33
109.732	0	79	111	34	72	125	18	77	115	68	69	130	15	2	2	-112	0	-2	-116	-4	-3	56	3	2	33
109.855	0	78	111	34	72	124	18	77	116	69	70	130	15	3	3	-113	0	-2	-115	-4	-3	55	4	2	32
109.978	0	79	112	35	72	125	18	76	116	68	70	130	15	3	2	-111	0	-2	-115	-3	-3	56	5	2	34
110.1	0	79	110	35	71	125	18	77	114	67	70	130	16	3	2	-113	0	-2	-114	-3	-3	55	3	2	32
110.223	0	78	111	35	72	125	19	77	114	68	69	129	15	3	1	-113	0	-1	-115	-3	-3	55	4	3	32
110.346	0	78	111	34	72	124	18	77	114	69	70	130	15	2	2	-113	0	-2	-115	-3	-3	55	5	3	33
110.469	0	79	112	34	73	125	19	77	116	69	70	130	15	3	3	-112	0	-1	-115	-3	-3	55	4	2	33
110.592	0	78	113	35	73	125	17	77	117	68	70	130	15	3	2	-113	0	-2	-114	-3	-4	56	4	3	33
110.715	0	78	111	34	73	125	18	77	114	69	71	130	16	3	2	-113	0	-1	-114	-4	-3	55	5	3	32
110.838	0	79	111	34	73	125	18	77	115	69	70	130	16	3	2	-114	0	-2	-115	-3	-3	55	4	2	32
110.961	0	79	112	35	72	125	18	77	116	69	70	130	15	3	1	-112	0	-2	-114	-3	-4	55	4	3	33
111.084	0	79	111	35	73	125	18	77	116	69	70	130	16	4	2	-113	0	-1	-114	-3	-4	56	4	2	34
111.206	0	79	112	35	72	125	18	77	115	69	70	130	14	2	2	-113	0	-1	-115	-4	-3	55	4	2	32
111.329	0	79	110	35	72	125	18	76	115	69	69	130	16	3	2	-114	0	-1	-114	-4	-4	55	4	3	32
111.452	0	78	111	35	72	125	18	77	116	69	70	130	16	3	1	-113	0	-2	-115	-2	-3	55	4	2	33
111.575	0	78	111	35	73	125	18	76	116	68	70	130	15	3	1	-113	0	-2	-115	-2	-3	55	4	3	33
111.698	0	78	112	35	72	125	18	78	116	70	70	131	15	2	2	-114	0	-2	-115	-4	-3	56	4	3	33
111.821	0	79	111	35	72	125	18	77	116	68	70	130	15	2	2	-113	0	-2	-115	-4	-3	55	4	3	33
111.944	0	79	111	34	72	124	19	77	115	68	70	129	16	3	2	-113	0	-1	-115	-3	-2	55	5	3	33
112.067	0	78	111	35	72	125	18	76	115	69	69	130	16	2	3	-112	0	-2	-115	-4	-3	55	4	2	33
112.189	0	78	112	34	72	125	18	77	116	70	69	130	15	3	2	-113	0	-2	-115	-3	-4	56	5	3	34
112.312	0	79	113	35	71	124	18	78	116	69	69	130	15	3	3	-113	0	-1	-115	-4	-4	57	4	2	33
112.435	0	78	111	34	73	125	18	77	116	68	70	130	16	3	3	-112	0	-1	-115	-4	-4	56	4	2	32
112.558	0	78	111	34	72	124	17	77	115	68	70	129	14	3	2	-113	0	-1	-115	-3	-3	56	4	3	33
112.681	0	78	111	33	73	124	19	76	116	70	69	129	16	3	3	-113	0	-2	-115	-3	-3	56	4	3	32
112.804	0	78	112	34	72	125	18	78	117	69	71	130	15	3	2	-111	0	-2	-115	-3	-3	56	4	2	33
112.927	0	78	112	34	72	125	18	78	116	68	70	130	15	3	2	-112	0	-2	-115	-3	-4	57	4	3	33
113.05	0	79	111	33	72	125	18	78	116	68	69	130	16	3	2	-113	0	-1	-116	-3	-3	56	4	2	32
113.172	0	79	112	33	73	124	18	77	115	69	70	130	15	3	3	-113	0	-1	-115	-4	-3	55	4	2	33
113.295	0	78	113	33	72	124	18	77	117	68	70	130	15	3	2	-112	0	-1	-115	-3	-4	56	4	3	33
113.418	0	79	112	33	72	125	17	77	117	68	70	130	15	3	1	-112	0	-2	-115	-3	-4	57	4	3	33
113.541	0	79	113	35	72	126	17	77	117	68	69	130	14	3	2	-113	0	-2	-116	-4	-4	56	4	2	32
113.664	0	78	111	33	72	125	18	77	116	68	70	130	16	3	2	-113	0	-2	-115	-3	-4	56	5	3	33
113.787	0	79	112	33	72	125	18	77	116	68	71	130	15	3	2	-113	-1	-1	-115	-3	-4	56	5	3	32
113.91	0	79	113	34	72	125	18	77	116	68	70	129	15	3	2	-113	0	-1	-115	-4	-3	57	5	3	33
114.033	0	79	112	34	72	126	17	77	117	69	70	131	16	3	2	-113	0	-1	-117	-3	-3	57	4	3	33
114.156	0	78	112	34	72	125	18	77	115	68	69	130	15	2	2	-113	-1	-1	-115	-4	-3	56	4	3	33
114.278	0	78	111	33	73	124	18	76	116	68	70	130	15	3	1	-111	0	-2	-115	-3	-3	55	4	2	33
114.401	0	78	112	34	72	125	17	77	116	68	70	130	15	3	1	-112	0	-2	-116	-3	-3	56	5	3	33
114.524	0	79	113	34	72	125	17	77	116	69	70	130	15	4	2	-113	-1	-2	-116	-3	-3	57	4	2	33
114.647	0	79	113	35	73	126	18	77	116	69	70	130	16	4	3	-113	0	-2	-116	-4	-3	57	5	3	33
114.77	0	78	111	33	72	125	19	77	116	69	70	130	15	3	2	-113	0	-2	-116	-3	-3	57	5	2	33
114.893	0	78	111	34	72	125	18	77	116	68	69	130	16	3	2	-113	0	-1	-116	-4	-3	57	4	3	33
115.016	0	79	112	34	72	125	18	77	116	69	69	130	14	3	2	-113	0	-2	-116	-3	-3	56	4	2	33
115.139	0	79	111	34	73	126	18	77	117	69	70	131	15	3	2	-113	0	-2	-116	-3	-3	57	4	2	33
115.261	0	78	112	34	71	126	18	77	116	68	70	131	15	3	3	-113	0	-1	-117	-3	-4	57	4	2	33
115.384	0	78	111	34	72	125	18	76	115	68	69	130	15	3	3	-112	0	-2	-116	-3	-3	56	5	2	32
115.507	0	78	111	34	72	125	18	77	115	68	70	130	15	3	2	-113	0	-2	-116	-3	-3	56	4	3	33
115.63	0	78	112	34	73	125	18	78	117	68	70	131	15	3	3	-112	0	-1	-116	-3	-3	56	4	2	34
115.753	0	79	112	35	71	125	18	77	117	69	70	131	15	2	2	-111	-1	-2	-116	-3	-3	56	4	3	34
115.876	0	78	111	34	72	125	18	77	116	69	70	130	14	3	3	-112	-1	-2	-117	-3	-3	56	4	2	32
115.999	0	78	111	33	72	124	18	77	115	68	69	129	16	3	3	-113	0	-1	-117	-3	-3	56	4	2	33
116.122	0	78	112	34	71	126	18	77	115	68	70	130	16	2	2	-112	0	-2	-116	-4	-3	56	5	2	34
116.244	0	78	111	33	73	125	18	76	116	69	70	130	15	2	2	-112	0	-1	-116	-4	-3	56	4	2	33
116.367	0	78	113	35	72	125	18	77	117	69	69	130	15	3	2	-113	0	-2	-116	-3	-4	57	4	3	33
116.49	0	78	111	34	73	126	18	76	115	68	69	130	15	2	2	-113	-1	-1	-116	-3	-3	56	4	3	32
116.613	0	78	111	33	72	124	18	76	116	69	69	129	15	3	2	-113	0	-1	-115	-4	-3	56	4	2	33
116.736	0	78	111	34	72	125	18	77	116	68	70	130	15	3	2	-113	-1	-2	-116	-3	-3	55	4	2	33
116.859	0	79	112	34	71	125	18	77	117	69	69	130	15	4	2	-113	0	-2	-117	-4	-4	57	4	3	34
116.982	0	78	112	35	73	125	18	77	116	68	69	130	15	4	2	-113	0	-2	-116	-2	-3	56	5	3	33
117.105	0	79	111	33	72	124	18	77	116	69	69	129	16	3	1	-112	-1	-1	-115	-3	-4	56	4	3	33
117.228	0	78	112	34	72	125	18	77	114	68	70	130	15	3	2	-112	0	-2	-116	-4	-3	55	4	2	32
117.35	0	78	111	34	73	125	19	77	115	69	70	129	15	4	2	-113	0	-2	-116	-3	-3	56	4	2	33
117.473	0	79	112	35	72	125	18	77	117	69	70	130	15	3	2	-112	0	-1	-116	-3	-3	57	4	3	34
117.596	0	78	112	35	72	124	18	77	116	68	69	129	16	3	2	-112	0	-3	-116	-3	-3	57	4	2	33
117.719	0	79	112	33	72	124	18	76	115	69	69	130	15	3	2	-113	0	-2	-116	-2	-4	56	3	2	32
117.842	0	78	112	34	72	125	18	77	115	69	70	129	15	3	2	-114	0	-1	-116	-3	-4	56	5	2	33
117.965	0	79	112	34	71	125	18	77	116	69	69	129	14	3	3	-113	-1	-2	-116	-4	-4	57	4	3	33
118.088	0	79	113	35	72	125	18	77	117	69	69	130	15	3	2	-112	0	-1	-117	-3	-4	57	5	2	33
118.211	0	79	112	33	72	124	18	76	116	69	69	129	15	3	2	-113	0	-2	-116	-3	-4	56	4	2	33
118.333	0	79	112	33	71	124	18	77	116	69	70	129	15	3	2	-114	0	-3	-117	-4	-4	57	5	2	32
118.456	0	79	112	34	72	125	18	77	115	69	69	130	15	2	2	-113	0	-2	-116	-3	-3	56	4	2	34
118.579	0	79	111	34	72	125	17	78	117	70	70	129	15	3	2	-112	0	-2	-116	-4	-3	57	4	3	34
118.702	0	78	112	35	72	125	18	77	116	69	70	130	15	3	2	-112	0	-2	-116	-3	-3	58	4	2	34
118.825	0	79	112	34	73	125	18	76	116	69	70	129	17	3	2	-113	0	-1	-116	-4	-3	57	5	3	33
118.948	0	78	112	33	72	125	17	77	114	69	69	130	16	3	3	-113	0	-2	-116	-3	-3	57	4	3	32
119.071	0	79	112	34	71	125	17	77	116	68	70	130	16	3	1	-112	0	-2	-116	-3	-3	57	3	3	33
119.194	0	79	113	34	72	124	18	77	116	70	70	129	15	3	2	-113	-1	-2	-116	-3	-3	58	4	2	33
119.316	0	78	113	35	72	125	18	77	116	69	70	130	16	4	1	-112	-1	-1	-116	-3	-3	57	4	2	34
119.439	0	79	111	32	72	125	18	77	115	68	69	130	15	2	2	-112	0	-1	-117	-3	-3	56	4	3	33
119.562	0	77	111	33	72	124	18	77	115	68	70	130	15	2	2	-112	0	-1	-117	-3	-4	57	4	2	33
119.685	0	79	111	33	73	124	18	77	116	68	70	129	14	2	2	-114	-1	-2	-116	-3	-4	57	4	3	34
119.808	0	79	112	34	72	124	17	77	117	69	70	130	15	3	2	-113	-1	-2	-116	-3	-4	57	4	2	33
119.931	0	79	112	34	72	125	17	77	117	69	70	130	15	2	2	-112	0	-1	-116	-3	-3	57	5	2	34
120.054	0	78	112	33	72	125	16	76	116	68	71	130	16	3	2	-113	-1	-1	-117	-2	-2	57	4	2	32
120.177	0	78	112	33	71	125	18	78	116	69	70	130	15	3	3	-113	-1	-1	-117	-3	-3	57	3	3	33
120.3	0	78	111	33	73	126	18	77	116	68	71	131	16	2	1	-113	0	-2	-116	-3	-3	57	5	3	33
120.422	0	78	113	33	72	126	18	77	117	69	70	131	15	3	2	-112	0	-2	-117	-3	-3	57	6	2	33
120.545	0	79	113	34	72	126	18	77	118	69	71	130	15	2	2	-112	0	-2	-116	-3	-4	58	4	3	34
120.668	0	79	112	33	71	125	18	77	116	68	70	130	16	3	2	-113	0	-2	-116	-4	-3	57	4	3	33
120.791	0	78	112	33	72	125	18	77	116	69	70	131	16	3	2	-113	0	-2	-117	-4	-4	57	4	2	33
120.914	0	78	112	33	72	126	18	78	117	69	69	131	16	3	3	-111	-1	-2	-116	-3	-3	57	4	3	34
121.037	0	80	112	34	72	126	17	78	118	69	69	131	15	3	2	-112	-1	-2	-117	-3	-4	58	5	2	34
121.16	0	79	111	34	72	126	17	77	118	69	71	130	15	3	2	-113	0	-1	-117	-4	-4	58	4	3	33
121.283	0	78	111	32	73	125	18	76	116	69	70	131	16	2	2	-113	-1	-2	-116	-3	-3	58	4	3	33
121.405	0	79	112	33	72	126	17	77	117	69	70	131	15	3	3	-112	0	-2	-116	-3	-3	58	5	3	34
121.528	0	79	112	32	72	126	18	77	117	69	70	131	16	3	2	-112	0	-1	-117	-2	-4	58	5	2	34
121.651	0	79	113	33	73	126	18	77	118	69	70	131	16	2	2	-112	0	-2	-117	-4	-3	58	4	3	33
121.774	0	79	113	34	73	127	18	76	117	69	70	131	15	3	2	-112	-1	-2	-117	-2	-3	58	4	3	33
121.897	0	78	112	32	72	126	17	77	115	69	70	131	15	3	2	-111	0	-2	-116	-4	-3	58	5	2	34
122.02	0	79	112	32	72	126	19	77	116	69	71	131	15	3	2	-112	-1	-2	-117	-3	-3	57	4	2	34
122.143	0	79	112	33	72	127	18	78	117	69	70	131	15	2	2	-113	-1	-2	-117	-3	-4	58	4	3	34
122.266	0	79	113	33	72	126	17	78	118	69	70	131	16	3	2	-111	0	-2	-117	-3	-3	58	4	3	33
122.388	0	78	112	33	72	126	18	78	116	69	70	131	15	3	2	-112	-1	-2	-116	-3	-4	58	5	2	33
122.511	0	78	113	32	72	125	18	77	115	67	70	130	15	3	3	-113	0	-2	-117	-3	-4	57	3	3	33
122.634	0	78	112	33	72	125	18	77	117	68	70	130	15	3	1	-113	0	-2	-117	-3	-3	57	5	3	33
122.757	0	79	113	33	72	126	18	77	116	69	70	131	16	3	2	-111	0	-2	-116	-3	-3	57	4	3	33
122.88	0	79	113	33	73	126	17	78	117	69	70	131	16	3	2	-111	0	-2	-117	-3	-3	58	5	2	34
123.003	0	78	113	33	72	126	18	77	118	69	70	132	16	4	2	-112	0	-2	-117	-3	-4	57	4	2	33
123.126	0	78	112	33	72	125	18	77	116	68	70	130	15	3	2	-113	0	-2	-118	-3	-4	58	4	2	34
123.249	0	78	112	32	72	126	18	77	117	69	70	131	16	3	3	-112	0	-2	-117	-3	-3	57	4	2	33
123.372	0	78	112	33	72	125	17	77	117	69	70	130	15	3	2	-112	-1	-2	-117	-4	-3	57	5	2	32
123.494	0	78	113	33	73	126	17	78	117	70	70	131	15	3	2	-112	0	-2	-117	-4	-3	58	5	3	34
123.617	0	80	112	33	72	126	18	77	117	69	70	131	15	3	3	-112	0	-1	-117	-4	-2	58	4	2	33
123.74	0	78	111	32	72	125	18	77	116	68	70	130	16	2	2	-112	-1	-2	-116	-3	-3	58	5	3	33
123.863	0	78	112	33	72	125	18	77	116	68	70	131	16	3	1	-113	0	-2	-117	-3	-3	57	5	2	33
123.986	0	79	112	33	71	126	18	77	117	69	71	131	15	3	2	-113	-1	-2	-116	-3	-4	58	3	2	34
124.109	0	79	112	34	72	126	17	77	118	69	69	131	15	3	2	-112	0	-2	-116	-3	-4	57	4	3	34
124.232	0	79	112	34	72	126	18	77	117	68	70	131	15	4	2	-111	0	-2	-117	-3	-4	58	4	3	32
124.355	0	78	112	32	72	125	18	77	116	67	71	131	15	3	2	-112	0	-1	-116	-4	-3	57	4	3	32
124.477	0	78	112	32	71	126	17	77	117	69	70	131	15	4	2	-113	0	-1	-116	-3	-4	58	4	3	34
124.6	0	79	112	33	72	126	18	78	116	69	71	131	15	2	2	-112	-1	-2	-117	-3	-3	58	4	3	34
124.723	0	79	112	33	73	126	17	78	118	69	70	130	14	3	2	-111	-1	-1	-117	-4	-4	57	5	3	35
124.846	0	78	111	33	72	126	18	77	117	68	70	130	16	3	2	-112	-1	-2	-117	-3	-5	57	4	2	33
124.969	0	78	112	32	72	125	18	76	116	68	71	130	15	3	3	-113	0	-1	-118	-4	-4	58	4	2	33
125.092	0	77	112	32	72	126	17	77	116	69	70	131	15	3	3	-112	0	-2	-117	-3	-4	57	4	2	33
125.215	0	78	112	33	73	126	18	77	116	69	70	131	15	3	2	-111	-1	-2	-116	-3	-3	57	4	2	34
125.338	0	79	112	33	72	126	18	77	117	69	70	131	15	3	2	-111	0	-1	-117	-4	-3	59	4	3	34
125.46	0	78	112	33	72	126	18	78	118	68	70	131	15	3	2	-113	0	-2	-118	-2	-4	58	4	2	33
125.583	0	79	111	33	72	125	18	77	116	68	69	131	16	3	1	-112	0	-2	-117	-3	-3	58	4	2	33
125.706	0	78	113	33	72	125	17	77	117	68	70	130	15	3	2	-111	0	-2	-117	-4	-3	57	4	3	33
125.829	0	78	112	33	73	126	17	77	117	69	71	131	16	3	2	-112	0	-1	-117	-3	-3	58	3	2	33
125.952	0	78	113	33	72	126	17	77	117	69	70	132	16	3	2	-113	0	-2	-117	-3	-4	57	4	2	34
126.075	0	79	111	34	72	126	18	76	116	69	71	131	15	3	3	-111	0	-2	-118	-3	-3	57	4	2	33
126.198	0	79	111	32	73	126	18	77	116	68	70	131	15	3	2	-112	0	-2	-117	-3	-4	57	4	2	33
126.321	0	78	112	32	73	126	18	77	116	68	71	131	15	3	1	-113	0	-2	-117	-3	-3	58	4	2	34
126.444	0	78	113	33	72	126	18	77	117	69	70	131	15	3	2	-113	-1	-2	-117	-3	-4	58	5	3	34
126.566	0	78	113	33	73	127	17	78	117	70	70	132	15	3	2	-112	0	-2	-118	-4	-3	58	3	2	34
126.689	0	79	112	32	72	126	18	78	116	68	70	131	15	3	2	-112	0	-2	-117	-3	-3	57	4	3	33
126.812	0	78	112	32	72	126	18	76	117	68	70	130	16	2	2	-113	0	-2	-117	-4	-4	58	5	3	34
126.935	0	79	112	33	73	126	18	77	117	69	71	131	16	3	2	-112	-1	-2	-117	-4	-4	57	4	2	33
127.058	0	78	112	33	72	126	18	77	117	69	71	131	15	3	2	-111	0	-2	-117	-4	-3	58	5	2	33
127.181	0	78	113	33	72	126	17	78	117	70	70	132	15	3	2	-111	0	-2	-117	-3	-3	58	4	3	34
127.304	0	78	113	32	72	126	18	77	117	68	70	130	15	3	2	-112	-1	-2	-117	-3	-3	58	4	3	33
127.427	0	78	112	32	73	125	18	77	117	69	70	130	15	3	2	-112	0	-1	-117	-3	-3	57	4	3	33
127.549	0	78	112	32	72	126	18	77	116	69	69	131	15	3	2	-112	0	-2	-117	-3	-4	58	5	3	33
127.672	0	79	112	33	73	126	18	77	117	69	70	131	15	3	2	-112	0	-2	-117	-4	-4	58	4	2	33
127.795	0	79	113	34	71	126	18	77	118	69	70	131	16	3	2	-112	0	-2	-118	-3	-3	59	4	3	34
127.918	0	78	110	33	72	126	17	78	117	68	70	131	15	3	2	-112	0	-1	-117	-3	-4	58	4	2	33
128.041	0	79	112	32	73	125	19	77	116	68	69	130	16	3	2	-112	0	-1	-117	-4	-3	57	4	2	33
128.164	0	79	111	32	73	125	18	78	117	69	70	131	15	3	3	-112	-1	-2	-116	-3	-4	57	4	2	34
128.287	0	79	113	33	73	126	18	78	118	69	70	130	15	3	1	-113	-1	-2	-117	-3	-3	58	4	3	34
128.41	0	79	114	33	72	126	18	76	118	70	70	131	15	3	3	-111	0	-1	-117	-4	-3	58	4	3	34
128.532	0	78	112	33	72	126	18	77	117	68	70	131	15	3	2	-111	0	-1	-117	-3	-3	57	4	2	33
128.655	0	79	111	32	72	126	18	77	117	68	70	131	15	3	3	-112	0	-2	-118	-3	-3	58	4	2	33
128.778	0	79	112	33	72	125	18	77	117	69	69	130	15	3	3	-113	0	-2	-118	-3	-4	58	4	3	33
128.901	0	78	113	32	73	125	18	77	117	69	70	131	15	2	2	-112	0	-2	-117	-2	-4	58	4	3	34
129.024	0	79	113	33	72	126	18	77	119	70	69	131	15	3	2	-111	0	-1	-118	-2	-3	58	5	3	34
129.147	0	78	112	32	73	126	17	77	116	68	70	131	15	2	2	-112	0	-1	-118	-3	-4	58	4	2	33
129.27	0	78	111	32	72	125	18	78	116	69	70	130	16	3	2	-114	0	-2	-118	-4	-3	57	4	2	33
129.393	0	79	112	33	72	126	18	77	117	69	70	131	14	3	2	-112	0	-2	-118	-2	-3	59	4	3	34
129.516	0	78	113	33	72	126	18	77	117	69	70	131	15	4	2	-112	0	-1	-118	-3	-4	58	5	3	34
129.638	0	79	112	34	72	126	18	77	118	69	69	131	16	4	2	-112	-1	-2	-117	-4	-3	58	3	2	34
129.761	0	78	112	33	72	126	18	78	117	68	70	131	15	3	3	-113	0	-1	-118	-4	-5	59	4	3	32
129.884	0	79	111	33	72	125	18	77	116	68	70	131	16	3	2	-112	-1	-1	-117	-3	-3	57	4	2	34
130.007	0	78	112	31	72	125	18	77	116	69	69	130	16	3	2	-113	-1	-2	-117	-3	-3	57	4	3	33
130.13	0	78	112	32	72	125	18	78	117	70	70	131	16	3	2	-113	-1	-1	-117	-2	-3	58	4	2	33
130.253	0	79	113	34	72	126	17	78	117	69	71	131	15	2	2	-113	0	-2	-118	-3	-3	58	5	3	34
130.376	0	78	112	33	73	125	18	77	117	68	70	130	15	3	2	-112	0	-1	-117	-3	-3	57	4	3	33
130.499	0	78	112	32	72	126	18	76	117	68	69	131	15	4	2	-112	0	-2	-117	-3	-3	57	4	2	33
130.621	0	78	112	32	72	126	18	77	116	68	70	130	15	2	3	-113	-1	-2	-118	-3	-3	57	4	3	32
130.744	0	79	112	33	72	125	18	77	117	70	70	131	15	3	2	-113	-1	-2	-117	-3	-3	59	4	3	34
130.867	0	79	114	33	72	126	18	77	119	70	70	131	14	3	2	-111	0	-2	-117	-3	-4	58	5	2	34
130.99	0	78	113	33	72	125	18	78	116	68	70	130	16	3	3	-112	0	-2	-117	-3	-3	57	4	3	33
131.113	0	79	113	33	72	126	18	77	116	68	70	131	16	3	2	-113	0	-2	-117	-3	-3	58	4	2	33
131.236	0	79	112	33	72	125	18	77	116	69	69	130	15	3	3	-113	-1	-2	-117	-3	-3	58	4	3	33
131.359	0	79	112	33	71	125	17	77	117	69	69	130	16	2	2	-112	-1	-2	-117	-3	-3	58	5	2	34
131.482	0	79	112	33	72	125	17	77	117	70	69	130	15	3	2	-112	0	-2	-117	-3	-4	58	3	3	34
131.604	0	78	112	34	72	125	18	77	117	68	69	130	16	3	3	-113	-1	-2	-118	-3	-4	57	4	3	33
131.727	0	78	112	33	71	125	17	77	116	68	69	130	15	3	2	-112	-1	-2	-116	-3	-3	58	5	2	32
131.85	0	78	111	33	72	125	18	77	116	69	69	129	15	2	2	-112	0	-2	-116	-4	-3	58	4	3	33
131.973	0	78	112	33	72	124	18	78	117	68	69	129	16	3	2	-113	0	-2	-118	-5	-4	57	4	3	33
132.096	0	78	112	34	72	125	18	77	117	70	70	130	15	3	1	-113	0	-2	-117	-3	-4	58	5	3	33
132.219	0	79	111	34	71	125	18	77	117	69	69	130	15	2	2	-112	0	-3	-116	-3	-4	57	4	3	32
132.342	0	78	112	33	72	124	18	77	117	69	69	129	16	3	2	-113	-1	-1	-117	-3	-4	58	4	3	32
132.465	0	78	112	33	71	124	17	77	117	69	69	129	15	3	2	-113	0	-2	-117	-3	-3	57	4	3	32
132.588	0	78	112	32	72	124	18	77	117	70	69	130	15	3	2	-113	0	-1	-116	-3	-3	57	4	2	34
132.71	0	79	113	34	72	124	17	77	118	70	69	129	15	4	2	-112	-1	-2	-116	-3	-3	58	5	2	34
132.833	0	79	112	34	72	125	18	77	117	69	69	129	15	4	2	-112	0	-2	-117	-3	-3	57	4	2	32
132.956	0	79	112	32	72	124	18	76	116	69	69	129	15	3	2	-113	-1	-1	-117	-3	-3	56	4	2	33
133.079	0	79	111	34	71	124	18	77	116	69	69	129	15	3	2	-114	0	-2	-117	-3	-4	57	4	3	33
133.202	0	78	112	33	70	124	18	77	117	70	68	129	15	4	2	-113	-1	-1	-116	-3	-3	57	5	2	33
133.325	0	78	113	34	71	125	17	77	118	70	70	129	16	3	2	-113	-1	-1	-117	-4	-3	57	4	3	34
133.448	0	79	112	35	71	124	18	77	117	69	69	129	16	3	2	-113	0	-1	-116	-3	-4	57	4	3	32
133.571	0	79	112	33	72	124	18	77	116	69	69	129	15	3	1	-114	-1	-1	-116	-3	-4	57	4	2	32
133.693	0	79	112	33	71	124	18	77	115	69	69	129	15	3	2	-113	0	-2	-116	-4	-3	57	4	2	33
133.816	0	78	111	34	71	124	18	77	118	69	69	129	15	3	2	-113	-1	-2	-117	-3	-3	56	4	2	32
133.939	0	79	113	34	70	124	17	77	118	71	69	129	15	3	2	-114	0	-2	-117	-3	-3	58	5	2	34
134.062	0	79	113	35	71	125	18	77	117	69	69	129	15	3	2	-113	0	-1	-117	-3	-3	57	5	3	34
134.185	0	78	110	33	71	124	18	77	115	69	69	129	14	3	2	-113	0	-1	-116	-3	-3	57	4	2	32
134.308	0	78	112	34	71	124	17	77	116	69	69	129	15	3	2	-113	-1	-2	-116	-3	-3	56	3	3	33
134.431	0	80	112	35	72	124	18	78	117	70	68	128	15	3	3	-113	0	-2	-116	-3	-3	57	4	3	33
134.554	0	79	112	34	71	124	18	78	117	71	70	129	16	3	2	-113	-1	-1	-116	-3	-3	57	5	3	33
134.676	0	79	112	36	72	124	16	78	117	69	70	129	15	2	3	-112	0	-2	-117	-3	-3	58	4	2	33
134.799	0	79	112	33	71	124	18	77	116	69	69	129	16	3	2	-113	0	-2	-117	-4	-4	56	4	2	32
134.922	0	80	111	34	72	124	18	77	116	69	68	129	16	3	2	-114	0	-2	-116	-3	-4	57	4	3	33
135.045	0	79	112	35	71	124	17	77	118	70	69	129	15	3	2	-113	0	-1	-116	-3	-4	56	4	2	33
135.168	0	78	113	34	71	124	17	78	118	70	69	130	15	3	2	-112	0	-2	-116	-4	-3	57	5	3	33
135.291	0	79	112	35	72	124	17	77	118	70	68	129	15	2	2	-114	0	-2	-117	-3	-4	57	4	3	33
135.414	0	78	111	34	71	124	18	77	117	69	69	129	15	3	2	-114	0	-2	-117	-2	-4	57	4	2	32
135.537	0	78	111	34	72	124	17	76	117	69	69	128	15	3	1	-113	0	-2	-116	-2	-4	57	4	3	33
135.66	0	79	112	34	71	124	17	78	117	70	69	129	15	2	2	-114	-1	-2	-116	-3	-3	57	5	3	33
135.782	0	79	112	34	72	124	17	77	118	71	69	129	16	3	2	-114	0	-2	-117	-4	-3	57	4	2	33
135.905	0	79	114	35	70	124	17	78	117	70	69	129	15	2	2	-114	-1	-2	-116	-3	-3	57	5	3	34
136.028	0	79	112	34	71	124	18	77	117	69	70	128	15	3	1	-113	0	-2	-116	-3	-4	56	3	3	32
136.151	0	79	112	34	71	123	18	77	117	70	68	128	15	3	2	-112	0	-2	-116	-3	-3	56	4	2	32
136.274	0	78	112	35	71	124	18	77	117	69	69	129	16	2	2	-114	0	-1	-116	-3	-3	56	4	2	32
136.397	0	78	112	34	72	124	18	77	118	70	68	129	16	3	2	-114	0	-2	-116	-4	-3	56	4	2	34
136.52	0	79	113	35	71	124	17	77	118	69	69	129	15	2	2	-113	0	-2	-116	-3	-3	57	4	2	33
136.643	0	79	112	34	71	124	18	77	117	69	68	128	16	3	2	-113	0	-2	-116	-4	-3	56	4	2	32
136.765	0	78	113	34	71	124	18	77	117	69	68	129	15	3	2	-114	0	-1	-116	-4	-4	56	4	3	32
136.888	0	79	112	35	71	124	18	77	117	70	69	129	16	2	2	-113	0	-2	-116	-3	-2	56	3	2	33
137.011	0	79	112	35	70	123	17	78	117	70	68	128	15	2	3	-112	0	-2	-116	-3	-4	56	5	3	33
137.134	0	79	113	35	72	125	18	77	118	71	69	129	15	3	2	-113	-1	-2	-116	-3	-3	56	5	3	33
137.257	0	78	112	35	72	124	19	77	117	70	69	128	15	3	3	-115	0	-1	-116	-4	-3	55	5	2	32
137.38	0	78	112	34	71	124	18	77	116	70	69	128	15	3	3	-113	0	-2	-115	-3	-3	55	4	3	33
137.503	0	78	112	34	71	123	18	77	117	71	68	128	15	2	3	-114	0	-2	-115	-3	-4	55	4	3	33
137.626	0	79	112	35	72	124	18	77	117	70	68	129	15	2	1	-114	0	-2	-116	-4	-4	56	5	3	34
137.748	0	78	112	36	71	123	17	78	117	70	69	128	15	3	2	-113	-1	-2	-116	-3	-2	56	5	2	33
137.871	0	79	111	34	71	124	18	77	116	70	69	129	15	3	2	-113	0	-1	-116	-4	-3	56	4	2	32
137.994	0	79	112	35	72	124	17	77	116	70	68	128	15	2	2	-113	0	-2	-115	-3	-3	56	4	3	33
138.117	0	78	113	34	71	124	17	77	116	70	69	128	15	3	2	-115	-1	-2	-116	-3	-4	55	5	3	33
138.24	0	78	112	35	72	124	18	76	117	71	69	129	15	4	2	-114	-1	-2	-115	-3	-4	56	4	3	33
138.363	0	79	112	35	71	125	18	77	118	70	69	129	15	3	2	-113	0	-2	-116	-4	-3	57	4	2	33
138.486	0	79	111	34	72	124	18	76	115	70	69	128	15	2	2	-113	0	-1	-116	-3	-2	56	4	2	32
138.609	0	79	111	35	72	124	18	76	116	69	69	129	15	3	2	-114	0	-1	-116	-3	-3	55	4	3	32
138.732	0	79	112	35	71	124	17	78	116	70	69	128	15	3	2	-113	0	-2	-115	-3	-3	56	4	2	32
138.854	0	79	111	35	72	124	18	77	116	71	68	129	16	3	2	-112	0	-1	-115	-3	-3	56	4	3	33
138.977	0	79	112	35	71	124	17	77	117	70	69	129	16	3	1	-112	0	-2	-115	-3	-3	56	5	3	33
139.1	0	78	111	36	71	124	18	76	116	69	69	129	15	3	2	-114	0	-2	-116	-3	-3	56	5	2	33
139.223	0	77	111	35	71	124	18	76	116	70	69	129	14	2	2	-114	0	-1	-116	-4	-3	56	4	2	33
139.346	0	78	111	35	71	124	18	77	115	70	69	129	15	3	3	-113	0	-2	-115	-3	-3	56	5	2	33
139.469	0	79	113	35	71	124	18	77	117	70	69	128	15	3	2	-113	0	-1	-115	-3	-4	56	4	3	34
139.592	0	77	112	36	71	123	17	77	116	70	69	129	15	4	2	-113	0	-1	-116	-3	-3	56	4	2	32
139.715	0	78	111	36	71	124	18	76	115	70	69	129	15	3	2	-113	0	-1	-115	-3	-3	56	4	3	32
139.837	0	78	111	34	71	124	19	77	115	70	69	129	15	3	2	-113	0	-1	-115	-3	-3	55	4	3	33
139.96	0	78	111	36	71	124	18	76	116	69	68	129	15	3	2	-114	-1	-2	-115	-3	-3	56	3	2	33
140.083	0	78	112	35	72	124	19	78	117	70	69	128	15	3	2	-114	0	-2	-116	-3	-4	55	4	3	33
140.206	0	78	112	35	71	125	18	77	116	70	69	129	14	3	2	-114	0	-1	-115	-3	-3	56	5	2	33
140.329	0	78	111	35	71	124	18	76	115	69	69	129	15	3	2	-114	-1	-2	-115	-2	-4	55	4	3	33
140.452	0	78	111	35	71	124	18	77	116	69	69	129	15	3	2	-114	0	-2	-116	-3	-3	56	4	2	32
140.575	0	78	111	35	71	124	18	77	115	70	69	129	15	3	1	-114	-1	-2	-116	-4	-3	55	4	2	33
140.698	0	78	111	35	72	124	18	77	117	70	69	129	15	3	2	-113	-1	-2	-115	-3	-3	55	4	2	34
140.82	0	79	112	36	72	124	18	77	116	70	69	129	15	2	2	-112	0	-2	-115	-3	-4	56	3	2	33
140.943	0	78	111	35	71	124	18	77	115	70	68	129	15	4	1	-114	-1	-1	-115	-3	-3	55	4	2	31
141.066	0	78	111	35	71	124	18	77	115	70	69	128	15	3	2	-115	0	-2	-115	-3	-3	56	4	2	33
141.189	0	78	111	35	71	124	18	76	115	70	70	129	15	3	2	-114	0	-1	-115	-3	-3	55	4	3	32
141.312	0	78	111	36	71	124	18	76	116	70	69	129	16	3	2	-113	-1	-1	-115	-4	-3	56	4	2	34
141.435	0	78	112	36	72	124	18	76	117	70	70	129	15	2	2	-114	0	-2	-115	-2	-3	55	4	3	33
141.558	0	78	111	36	71	123	18	76	115	70	68	128	15	3	2	-113	0	-2	-115	-3	-3	56	5	3	31
141.681	0	78	110	35	71	124	19	76	116	70	68	128	15	3	2	-113	0	-2	-115	-4	-3	55	4	3	32
141.804	0	77	111	35	70	124	18	76	115	70	68	128	15	2	2	-114	0	-2	-115	-3	-4	55	5	2	32
141.926	0	78	110	36	71	124	19	77	116	70	69	128	15	3	2	-114	0	-2	-115	-3	-3	56	4	3	33
142.049	0	78	112	37	72	124	17	77	117	70	69	129	15	4	2	-114	0	-2	-116	-2	-3	55	5	3	34
142.172	0	79	111	35	71	124	18	76	115	69	69	129	15	3	2	-113	0	-2	-115	-3	-4	54	4	2	32
142.295	0	77	110	35	71	123	18	76	114	70	69	128	16	3	2	-113	0	-2	-115	-4	-4	54	4	3	32
142.418	0	77	110	35	70	124	18	76	115	71	69	129	15	3	1	-114	-1	-2	-115	-3	-2	55	3	2	33
142.541	0	78	111	36	71	123	18	77	115	71	69	128	15	3	2	-113	0	-2	-115	-3	-3	54	4	2	33
142.664	1	79	112	36	72	124	18	77	117	70	68	128	15	3	2	-113	0	-2	-116	-3	-3	55	3	2	33
142.787	0	78	111	36	72	124	18	76	115	70	69	128	15	2	2	-114	0	-2	-116	-3	-4	54	4	2	33
142.909	0	78	111	36	71	124	18	77	115	70	68	128	15	3	2	-114	0	-2	-114	-3	-3	55	4	2	32
143.032	0	77	111	36	70	124	18	76	115	71	69	128	15	3	2	-115	0	-2	-115	-4	-3	55	4	3	33
143.155	0	78	111	36	71	124	18	77	116	71	68	129	14	3	2	-113	0	-2	-115	-4	-3	56	5	3	33
143.278	0	78	112	36	72	124	17	76	117	71	69	128	15	3	1	-112	0	-2	-116	-3	-3	55	4	2	33
143.401	0	79	112	36	71	124	18	77	115	70	68	128	16	2	2	-114	0	-1	-115	-3	-4	55	4	3	32
143.524	0	79	110	36	72	123	18	77	115	70	69	128	15	3	3	-115	0	-1	-115	-4	-4	55	4	3	33
143.647	0	78	111	35	71	124	19	77	115	71	69	129	15	3	2	-114	0	-2	-115	-3	-3	54	5	2	32
143.77	0	79	111	35	71	123	17	77	115	72	69	128	16	3	2	-114	0	-2	-115	-4	-3	54	3	3	33
143.892	0	79	112	37	70	124	18	76	116	71	69	128	15	3	2	-114	-1	-1	-116	-4	-3	55	4	3	32
144.015	0	78	111	37	71	124	18	76	115	69	68	128	16	3	1	-114	0	-2	-115	-3	-4	55	4	3	32
144.138	0	78	110	37	71	123	18	76	116	70	69	128	15	3	2	-114	0	-2	-115	-3	-3	54	5	2	32
144.261	0	78	111	36	70	123	17	77	115	70	69	128	15	2	2	-115	0	-1	-114	-3	-4	54	4	2	32
144.384	0	78	111	36	72	123	19	77	116	71	69	128	15	3	2	-115	0	-1	-115	-3	-3	54	4	2	33
144.507	0	78	112	37	71	124	18	77	116	70	68	129	15	3	2	-113	0	-2	-115	-3	-3	55	4	2	34
144.63	0	78	111	36	71	123	18	77	115	70	68	129	15	3	2	-114	0	-1	-115	-3	-3	54	4	3	32
144.753	0	78	110	36	72	124	18	76	115	70	69	129	15	3	2	-114	0	-2	-115	-4	-3	54	4	2	33
144.876	0	78	110	36	72	124	19	78	115	70	69	129	15	3	2	-115	-1	-2	-115	-3	-3	54	4	2	33
144.998	0	78	112	36	71	124	18	77	116	71	69	128	16	3	2	-113	0	-1	-115	-3	-3	54	4	3	33
145.121	0	78	112	37	72	123	17	77	116	70	68	128	15	2	2	-114	-1	-1	-115	-4	-3	55	4	2	34
145.244	0	78	112	36	72	124	18	76	116	71	69	128	15	3	3	-114	0	-2	-115	-3	-4	54	4	3	32
145.367	0	78	111	35	71	123	18	76	115	71	69	128	16	2	2	-114	0	-2	-116	-3	-3	54	3	3	33
145.49	0	77	111	36	72	124	18	75	115	71	69	128	16	3	2	-113	0	-2	-114	-3	-2	55	4	2	33
145.613	0	77	111	36	72	124	18	77	115	70	69	129	15	4	2	-114	0	-2	-115	-3	-3	55	5	2	33
145.736	0	78	112	37	72	124	18	77	116	71	69	128	16	3	2	-114	0	-1	-116	-3	-3	55	4	2	34
145.859	0	77	111	36	72	123	17	77	115	70	69	128	16	3	1	-114	0	-2	-115	-3	-3	55	5	2	33
145.981	0	77	111	36	72	124	18	76	115	70	68	129	15	3	2	-113	0	-2	-115	-3	-4	55	4	3	32
146.104	0	78	111	36	72	124	18	75	115	70	69	129	14	3	2	-114	0	-1	-115	-3	-3	55	4	3	33
146.227	0	78	110	35	72	124	18	77	117	71	68	129	16	3	1	-114	-1	-2	-115	-3	-4	55	4	2	33
146.35	0	78	112	37	71	125	17	77	116	70	69	130	16	3	2	-113	0	-2	-115	-3	-3	56	4	3	34
146.473	0	78	111	36	72	124	18	77	116	70	69	129	15	3	2	-112	0	-2	-115	-3	-4	55	3	2	31
146.596	0	78	110	35	72	124	18	76	115	71	69	129	16	3	3	-113	0	-2	-115	-3	-4	55	4	2	33
146.719	0	78	111	35	72	124	18	76	116	71	70	129	15	4	2	-114	0	-1	-115	-3	-3	55	4	2	33
146.842	0	78	111	35	72	124	18	76	116	71	69	129	16	3	2	-113	-1	-2	-116	-4	-3	56	4	2	33
146.964	0	78	111	36	71	125	17	76	117	70	68	130	15	3	2	-112	0	-2	-115	-4	-3	57	4	3	33
147.087	0	78	112	35	72	124	18	76	116	70	69	129	14	3	3	-113	0	-2	-115	-3	-3	55	5	2	33
147.21	0	78	111	35	72	125	18	75	115	70	69	129	15	2	3	-114	0	-2	-116	-3	-3	56	4	3	32
147.333	0	78	112	34	72	125	18	76	115	70	70	129	16	3	2	-114	0	-2	-116	-2	-3	56	4	3	33
147.456	0	78	112	34	71	125	18	76	116	70	69	129	15	2	2	-112	0	-2	-115	-3	-3	56	4	3	33
147.579	0	78	111	35	72	124	18	77	116	70	68	129	15	2	2	-113	0	-2	-115	-3	-3	56	4	2	33
147.702	0	79	112	35	72	124	18	77	116	71	70	129	15	3	2	-113	0	-2	-115	-3	-4	56	4	2	34
147.825	0	78	110	35	71	125	18	76	115	69	69	129	16	3	3	-113	0	-2	-116	-3	-4	56	4	3	32
147.948	0	78	112	33	71	125	19	77	115	69	69	130	15	3	2	-113	-1	-2	-116	-3	-3	55	3	2	32
148.07	0	78	111	34	72	124	18	76	117	70	70	129	16	3	1	-114	0	-2	-115	-4	-3	56	3	2	33
148.193	0	78	112	35	72	125	18	77	117	70	69	130	15	3	2	-114	0	-2	-116	-3	-3	57	4	2	33
148.316	0	78	112	36	72	125	18	77	118	71	69	130	15	3	1	-112	0	-2	-116	-4	-4	57	4	2	34
148.439	0	79	112	34	72	124	17	76	116	69	70	129	15	3	2	-112	-1	-1	-115	-2	-4	56	4	2	32
148.562	0	78	112	34	71	125	17	77	117	70	69	130	16	3	2	-113	0	-2	-116	-3	-4	56	5	2	33
148.685	0	79	111	34	72	125	18	77	116	70	70	130	16	3	3	-113	0	-2	-116	-3	-4	57	4	2	33
148.808	0	79	112	34	71	125	18	77	116	70	70	130	15	2	3	-112	0	-2	-116	-4	-2	57	4	3	34
148.931	0	79	112	34	72	125	18	77	117	70	70	130	15	3	2	-112	0	-1	-116	-4	-3	57	5	2	33
149.053	0	78	111	34	72	126	18	77	117	70	70	131	15	2	2	-114	0	-2	-117	-3	-5	57	4	2	33
149.176	0	78	111	33	71	125	18	77	116	70	69	130	16	2	3	-113	0	-2	-116	-3	-3	57	4	2	33
149.299	0	78	112	34	72	125	18	77	117	70	70	130	16	2	2	-113	0	-2	-116	-3	-4	56	4	3	33
149.422	0	79	112	33	72	126	18	76	118	71	70	131	15	4	2	-113	0	-2	-116	-4	-3	57	4	2	33
149.545	0	79	113	34	72	125	18	77	119	70	69	131	15	3	2	-113	-2	-2	-117	-3	-3	57	5	2	34
149.668	0	78	112	34	73	126	18	77	117	70	70	131	15	3	3	-112	0	-1	-117	-2	-4	58	4	3	33
149.791	0	78	111	33	72	125	18	76	116	68	69	130	15	3	2	-113	-1	-2	-117	-3	-4	57	4	2	33
149.914	0	78	111	34	71	125	17	76	117	69	70	130	15	3	2	-113	0	-2	-116	-3	-3	57	4	3	33
150.036	0	78	112	33	72	125	18	77	116	69	69	131	16	3	2	-113	0	-1	-116	-3	-3	57	4	2	34
150.159	0	77	112	34	72	126	18	76	118	70	69	131	16	3	2	-112	0	-1	-116	-3	-3	57	5	2	33
150.282	0	78	112	34	73	126	17	77	118	70	70	131	15	2	3	-112	-1	-2	-116	-3	-4	58	4	2	33
150.405	0	78	111	33	72	126	19	77	117	69	69	131	15	2	2	-112	-1	-2	-117	-3	-3	57	5	2	33
150.528	0	79	112	32	72	125	19	76	117	69	70	130	15	2	2	-112	0	-2	-117	-3	-4	57	4	2	33
150.651	0	78	112	33	72	126	18	77	117	69	70	131	15	3	2	-112	0	-2	-117	-4	-3	57	4	3	33
150.774	0	78	113	34	73	126	17	77	117	70	69	131	15	3	2	-111	0	-2	-118	-3	-3	58	5	3	34
150.897	0	78	113	34	72	126	17	77	119	70	69	131	16	3	2	-112	-1	-2	-117	-4	-4	58	4	2	35
151.02	0	78	112	33	72	126	18	77	117	69	69	131	15	3	2	-113	0	-2	-117	-3	-3	58	4	2	33
151.142	0	78	112	33	73	127	18	77	116	69	70	131	15	3	2	-113	0	-2	-117	-3	-4	58	5	3	33
151.265	0	79	112	32	72	126	18	77	116	70	70	131	15	3	2	-112	0	-2	-117	-3	-4	58	4	2	32
151.388	0	79	112	33	72	126	18	77	118	70	69	131	15	3	1	-113	0	-2	-117	-4	-4	57	4	2	34
151.511	0	78	113	33	72	126	18	77	118	70	70	131	16	3	1	-113	0	-2	-117	-3	-3	58	5	2	34
151.634	0	79	113	33	72	126	18	78	118	70	69	131	16	3	2	-111	0	-2	-117	-3	-3	58	4	3	34
151.757	0	79	112	32	72	126	17	77	117	69	70	131	16	3	2	-112	0	-2	-117	-3	-3	58	3	2	34
151.88	0	78	112	32	71	126	18	76	118	70	69	131	16	3	2	-113	-1	-1	-118	-3	-3	58	4	2	34
152.003	0	78	113	33	72	126	18	77	119	70	69	131	15	3	2	-113	-1	-1	-116	-4	-4	57	5	3	33
152.125	0	79	113	33	72	126	18	77	119	70	70	131	15	3	3	-111	0	-2	-116	-3	-4	58	4	3	34
152.248	0	79	113	33	72	126	17	77	118	69	70	131	16	3	2	-111	-1	-2	-118	-3	-4	59	5	2	33
152.371	0	78	112	31	72	126	18	77	118	69	70	131	15	3	3	-112	0	-2	-118	-2	-3	59	4	3	33
152.494	0	79	111	32	72	126	19	77	117	69	70	132	15	4	1	-112	-1	-1	-117	-3	-3	58	4	2	33
152.617	0	79	112	33	72	126	18	77	117	70	70	131	15	3	2	-111	0	-2	-118	-4	-3	58	4	2	33
152.74	0	78	113	32	72	126	18	77	119	70	70	131	15	3	2	-111	0	-2	-118	-3	-4	58	5	2	34
152.863	0	79	113	33	72	127	17	77	119	70	70	131	15	3	3	-113	-1	-2	-118	-3	-3	58	4	3	33
152.986	0	79	113	32	72	125	18	77	118	69	70	131	15	3	2	-113	0	-2	-117	-3	-3	59	4	2	33
153.108	0	79	112	32	71	126	17	77	118	70	70	132	16	3	1	-112	0	-2	-117	-3	-3	58	5	3	34
153.231	0	78	112	32	73	126	18	77	119	70	70	131	16	3	2	-112	0	-2	-117	-3	-4	58	5	3	33
153.354	0	79	112	33	72	126	18	77	119	71	70	131	16	3	2	-113	-1	-2	-118	-3	-4	59	4	3	34
153.477	0	78	113	33	72	126	17	77	119	71	70	132	15	3	3	-112	-1	-2	-117	-3	-3	59	4	2	34
153.6	0	79	111	32	72	125	17	77	118	69	70	131	16	3	2	-111	0	-2	-118	-3	-4	58	4	2	33
153.723	0	79	112	32	72	126	18	77	118	70	70	131	16	3	2	-112	0	-1	-117	-3	-4	58	4	2	33
153.846	0	78	112	32	72	125	18	78	119	70	70	131	16	2	2	-113	0	-2	-118	-3	-4	58	4	3	34
153.969	0	79	113	33	73	126	17	76	119	70	70	131	16	2	2	-111	0	-2	-118	-3	-4	58	4	3	34
154.092	0	78	112	33	72	126	17	77	118	70	71	131	15	3	2	-111	0	-2	-118	-3	-4	58	4	2	33
154.214	0	78	112	32	72	126	18	77	118	69	69	131	16	3	3	-112	0	-1	-118	-4	-4	58	4	3	32
154.337	0	79	112	33	72	125	17	77	118	69	69	131	15	4	3	-112	0	-2	-118	-2	-3	57	5	2	34
154.46	0	78	112	32	73	126	18	78	119	71	70	131	14	3	2	-112	0	-1	-117	-3	-4	58	4	2	34
154.583	0	78	113	34	72	125	18	78	119	70	69	131	16	2	3	-111	0	-2	-117	-4	-3	59	5	3	34
154.706	0	79	112	33	72	126	18	76	118	69	69	131	15	3	2	-113	-1	-1	-118	-3	-4	57	5	3	34
154.829	0	78	112	33	72	126	18	78	118	69	70	131	16	3	2	-113	0	-2	-118	-3	-4	58	4	3	34
154.952	0	78	112	32	72	125	18	77	118	70	70	130	16	3	3	-112	0	-2	-117	-4	-4	58	4	3	34
155.075	0	78	112	32	72	125	18	77	118	70	69	130	16	2	2	-112	-1	-2	-117	-3	-3	58	4	2	34
155.197	0	79	113	33	72	125	18	78	119	70	69	131	15	2	2	-113	0	-2	-118	-3	-4	58	4	2	34
155.32	0	78	111	33	72	125	18	77	117	69	69	130	15	2	3	-113	0	-2	-117	-3	-3	58	4	3	33
155.443	0	78	111	34	72	125	18	77	118	69	69	130	15	3	2	-113	0	-2	-117	-2	-3	58	4	2	33
155.566	0	78	111	33	72	126	18	77	118	70	69	131	15	3	2	-113	-1	-1	-117	-4	-3	58	4	3	33
155.689	0	79	112	32	71	125	18	77	118	70	70	130	16	4	2	-113	-1	-2	-118	-3	-3	58	4	2	33
155.812	0	78	112	34	71	125	17	77	118	70	69	130	15	3	2	-113	0	-2	-118	-3	-3	57	5	2	34
155.935	0	78	111	33	73	125	18	77	117	69	69	130	15	2	3	-112	-1	-2	-117	-4	-4	56	4	2	33
156.058	0	77	111	33	71	125	18	78	116	69	69	130	15	3	2	-113	0	-2	-117	-3	-3	57	4	2	32
156.18	0	78	111	34	71	125	18	77	116	69	69	130	15	3	3	-114	0	-2	-117	-3	-3	56	4	3	33
156.303	0	78	112	34	72	124	18	77	116	70	69	129	16	2	2	-113	-1	-1	-117	-3	-3	57	5	2	34
156.426	0	79	113	34	72	125	17	77	118	70	69	130	16	3	2	-112	-1	-1	-117	-4	-3	57	4	3	33
156.549	0	79	111	34	72	123	18	77	117	69	68	129	15	3	2	-114	0	-1	-117	-3	-4	57	4	2	33
156.672	0	78	111	33	71	124	18	77	116	70	69	129	16	2	1	-115	0	-1	-117	-4	-3	56	4	3	33
156.795	0	78	112	34	72	125	17	76	117	70	69	130	15	3	2	-113	0	-2	-116	-4	-4	57	4	2	33
156.918	0	78	111	34	71	124	18	77	117	70	69	129	15	3	3	-113	0	-2	-117	-4	-3	56	4	3	34
157.041	0	78	111	35	72	124	17	77	118	70	70	129	15	3	2	-114	0	-2	-117	-3	-3	57	4	2	34
157.164	0	78	112	35	71	124	18	77	117	69	69	129	16	3	2	-115	0	-2	-116	-3	-4	56	4	2	32
157.286	0	78	111	34	71	125	18	77	117	70	69	129	16	3	2	-114	-1	-2	-117	-3	-4	55	4	3	33
157.409	0	77	112	34	72	125	18	76	116	70	69	129	16	3	2	-113	0	-2	-116	-3	-3	56	4	2	32
157.532	0	78	112	34	70	125	18	77	117	70	69	129	16	3	2	-114	0	-2	-117	-4	-4	55	5	3	33
157.655	0	78	112	35	71	124	18	77	118	70	69	130	15	3	2	-114	0	-2	-117	-3	-4	56	4	3	33
157.778	0	78	111	35	72	124	19	77	116	70	69	129	15	3	2	-113	-1	-2	-116	-3	-4	56	4	2	32
157.901	0	78	110	34	71	124	18	77	116	70	68	129	15	3	2	-114	0	-2	-116	-3	-3	56	4	2	33
158.024	0	78	111	34	71	124	17	77	116	70	69	129	16	3	2	-114	-1	-1	-116	-3	-4	56	4	3	32
158.147	0	78	110	34	72	124	18	77	116	71	68	129	15	3	2	-114	0	-2	-116	-3	-3	56	4	3	34
158.269	0	78	112	35	72	124	18	77	118	70	69	129	16	3	3	-113	0	-1	-116	-3	-3	56	4	2	34
158.392	0	78	110	35	71	124	18	77	115	70	69	129	16	2	2	-113	0	-2	-116	-4	-3	56	5	2	32
158.515	0	78	111	34	72	125	19	76	116	69	69	129	15	2	2	-114	0	-1	-116	-3	-4	56	3	2	32
158.638	0	78	110	35	71	124	18	77	116	70	69	129	16	3	2	-114	0	-2	-116	-4	-3	55	4	3	33
158.761	0	78	111	34	71	124	17	77	117	69	69	129	16	3	1	-112	0	-1	-116	-4	-4	56	5	3	33
158.884	0	78	112	35	71	125	17	77	117	70	69	130	16	4	2	-113	-1	-2	-117	-3	-2	57	5	2	33
159.007	0	79	111	35	72	124	18	77	116	71	69	130	15	3	2	-114	-1	-1	-117	-3	-2	56	4	3	33
159.13	0	78	111	34	72	125	17	76	116	69	69	129	15	3	2	-114	-1	-1	-117	-4	-3	56	4	3	33
159.252	0	78	112	34	71	125	18	78	116	70	69	130	15	3	3	-114	0	-1	-117	-3	-4	56	4	3	33
159.375	0	78	112	34	71	125	18	76	116	70	68	130	15	2	2	-114	-1	-1	-116	-3	-3	56	4	3	33
159.498	0	79	111	35	71	124	17	77	118	70	68	129	15	2	2	-114	0	-2	-116	-3	-3	57	4	2	34
159.621	0	78	111	34	72	126	18	76	116	71	69	130	16	3	1	-113	0	-2	-116	-3	-3	56	4	2	34
159.744	0	78	113	35	72	125	18	78	118	71	70	130	15	3	2	-112	-1	-2	-116	-3	-3	57	4	2	34
159.867	0	79	113	35	72	125	18	77	118	70	69	131	15	3	3	-112	-1	-2	-118	-3	-3	57	5	3	34
159.99	0	79	113	35	72	125	18	78	119	70	71	130	15	3	2	-112	0	-1	-117	-3	-3	58	4	2	34
160.113	0	79	114	35	73	126	18	77	120	71	70	131	15	2	3	-111	-1	-2	-118	-3	-4	58	4	2	34
160.236	0	79	114	35	72	126	17	78	121	70	70	132	15	3	3	-111	-1	-2	-118	-4	-3	59	5	3	34
160.358	0	79	112	33	73	126	18	78	118	69	68	131	15	3	3	-112	0	-2	-118	-3	-3	58	4	2	33
160.481	0	79	112	32	72	126	17	77	118	69	70	131	16	3	2	-113	0	-2	-117	-4	-3	58	3	3	33
160.604	0	79	112	33	72	126	18	78	119	69	69	131	16	3	3	-112	-1	-2	-117	-3	-3	58	4	2	34
160.727	0	79	113	33	73	127	17	78	118	70	70	132	15	3	2	-112	0	-2	-118	-3	-3	58	3	2	34
160.85	0	79	113	34	72	127	18	78	119	70	69	132	15	3	2	-112	0	-2	-118	-4	-3	60	4	2	34
160.973	0	79	112	33	72	126	18	77	119	70	71	131	15	3	2	-112	0	-1	-118	-3	-3	58	4	2	33
161.096	0	79	112	32	72	127	17	76	118	68	70	132	15	3	1	-112	0	-2	-118	-3	-4	59	5	2	33
161.219	0	79	112	32	72	126	18	77	118	69	70	132	15	3	2	-112	-1	-1	-118	-3	-3	58	4	2	33
161.341	0	78	113	32	72	126	17	78	119	70	71	132	15	3	2	-113	-1	-1	-119	-4	-4	59	4	2	34
161.464	0	79	112	34	72	127	18	78	119	70	70	132	15	2	2	-112	0	-2	-118	-3	-4	58	4	3	34
161.587	0	79	113	32	72	127	18	78	119	70	70	132	16	1	2	-112	0	-2	-118	-3	-3	59	4	2	33
161.71	0	79	114	32	72	127	18	77	119	70	69	133	15	2	2	-112	0	-1	-118	-4	-4	59	4	2	34
161.833	0	79	113	33	73	127	18	77	120	70	70	132	16	3	2	-112	0	-2	-118	-4	-3	59	5	2	35
161.956	0	79	115	33	72	127	17	78	121	71	70	132	16	3	3	-111	0	-2	-118	-3	-3	60	4	2	34
162.079	0	79	115	33	73	127	17	78	121	71	70	132	15	3	2	-110	-1	-2	-118	-3	-3	59	4	3	34
162.202	0	79	115	33	71	127	16	79	121	70	70	133	15	3	3	-110	0	-1	-119	-3	-4	59	4	2	34
162.324	0	79	113	31	72	127	18	78	119	68	70	133	17	3	2	-112	0	-1	-118	-3	-3	59	3	3	33
162.447	0	78	113	32	72	127	18	76	120	69	70	133	15	3	2	-111	0	-1	-118	-4	-3	58	5	2	33
162.57	0	78	113	31	72	127	18	77	119	69	71	133	16	3	3	-110	0	-2	-118	-3	-4	59	4	3	34
162.693	0	79	114	31	72	128	18	78	120	70	70	133	16	2	3	-111	0	-2	-118	-4	-3	59	4	1	34
162.816	0	78	114	33	72	128	18	78	121	69	71	133	16	2	3	-111	0	-2	-118	-3	-4	59	5	2	34
162.939	0	78	113	32	72	127	18	78	118	68	70	132	16	3	2	-112	0	-1	-118	-2	-3	59	4	2	33
163.062	0	80	113	31	73	127	18	77	117	69	70	132	16	2	3	-111	0	-2	-118	-2	-3	58	4	3	33
163.185	0	79	112	32	72	127	18	77	118	69	70	132	16	2	2	-112	0	-2	-118	-3	-4	58	4	2	33
163.308	0	79	113	32	72	128	18	77	119	69	70	132	15	3	2	-113	0	-2	-118	-3	-4	58	3	2	34
163.43	0	79	113	33	72	127	18	78	119	69	70	132	15	4	2	-111	0	-1	-118	-3	-4	59	4	2	34
163.553	0	79	111	32	72	127	18	77	117	68	70	132	16	3	2	-111	0	-2	-118	-4	-4	58	4	2	33
163.676	0	78	111	32	71	127	19	77	117	68	70	132	15	2	2	-113	-1	-2	-118	-3	-3	58	4	2	33
163.799	0	78	112	32	71	126	18	77	116	69	70	132	15	2	2	-114	0	-2	-117	-3	-2	58	4	3	33
163.922	0	78	111	32	72	126	18	77	117	70	69	132	16	3	3	-113	0	-2	-117	-4	-5	58	5	2	33
164.045	0	79	112	33	72	126	18	77	118	68	70	131	16	3	2	-113	-1	-2	-118	-3	-3	57	4	2	33
164.168	0	78	111	33	72	126	18	76	117	69	70	132	15	3	2	-114	0	-2	-118	-3	-4	57	4	2	32
164.291	0	78	110	33	73	126	18	77	116	69	70	131	16	4	3	-114	0	-2	-117	-3	-3	56	4	2	33
164.413	0	78	110	33	71	126	18	77	116	69	69	131	16	3	3	-113	0	-2	-116	-4	-4	56	4	2	32
164.536	0	78	111	33	72	125	18	77	117	69	70	131	16	2	2	-113	0	-2	-116	-3	-3	56	3	2	33
164.659	0	78	112	34	72	125	17	77	117	70	69	131	16	3	2	-114	0	-2	-117	-3	-3	56	4	2	33
164.782	0	77	111	35	72	126	17	77	116	69	69	131	16	2	2	-113	0	-2	-117	-3	-3	56	4	3	33
164.905	0	78	111	35	72	126	18	77	115	70	69	131	15	3	2	-114	0	-2	-116	-3	-3	56	4	2	32
165.028	0	78	110	34	71	125	18	77	115	70	69	130	16	2	2	-114	0	-2	-116	-3	-3	55	4	2	33
165.151	0	78	110	35	72	125	18	78	115	70	69	130	15	3	2	-116	-1	-2	-117	-3	-3	55	4	2	33
165.274	0	78	110	35	72	125	18	77	116	71	69	130	15	3	3	-115	0	-2	-116	-3	-4	55	5	2	33
165.396	0	78	110	36	71	125	18	77	115	70	69	131	16	3	4	-113	-1	-2	-116	-3	-3	55	4	3	32
165.519	0	77	110	35	71	125	18	76	115	71	70	130	15	3	2	-114	0	-2	-116	-3	-2	54	4	2	32
165.642	0	78	110	36	72	125	17	77	117	70	69	131	16	3	2	-115	0	-2	-116	-3	-3	54	4	3	32
165.765	0	78	111	35	72	124	18	76	116	71	69	130	15	3	1	-114	0	-2	-116	-3	-2	54	4	2	33
165.888	0	78	111	36	72	125	18	76	116	71	69	130	15	3	2	-114	-1	-1	-116	-3	-3	54	4	3	34
166.011	0	78	110	44	72	124	18	77	116	72	70	130	16	3	3	-116	-1	-1	-115	-3	-4	53	4	2	33
166.134	0	78	108	39	75	127	20	76	113	75	72	132	17	3	2	-121	0	-2	-115	-4	-4	49	4	2	31
166.257	0	78	108	38	74	127	19	77	114	73	71	132	17	3	2	-117	0	-2	-115	-3	-4	52	4	2	32
166.38	0	77	108	38	74	127	19	76	114	72	70	133	16	2	2	-116	0	-1	-114	-4	-3	52	4	2	32
166.502	0	78	110	38	74	127	18	77	114	73	71	132	16	3	2	-116	0	-2	-115	-4	-3	54	5	3	33
166.625	0	78	110	38	73	128	19	77	116	72	70	133	16	3	1	-115	0	-2	-115	-4	-3	54	4	3	33
166.748	0	78	111	39	73	128	18	76	116	72	71	133	15	3	2	-115	-1	-1	-115	-2	-3	54	4	2	33
166.871	0	77	110	37	74	127	18	77	115	72	70	132	16	2	2	-116	0	-1	-115	-3	-2	54	5	2	32
166.994	0	77	110	37	73	127	19	76	115	71	71	132	16	3	3	-116	0	-2	-115	-3	-3	53	4	2	32
167.117	0	78	110	36	73	127	18	76	115	72	70	132	16	4	2	-115	-1	-2	-115	-3	-3	54	4	2	33
167.24	0	78	111	37	72	127	18	76	115	72	70	132	16	3	1	-113	0	-1	-115	-3	-3	55	4	2	34
167.363	0	79	111	38	73	127	18	77	117	71	70	132	16	3	2	-113	0	-2	-115	-3	-3	56	4	2	34
167.485	0	78	109	37	72	127	19	76	115	71	70	133	16	3	2	-115	0	-1	-116	-3	-3	54	4	3	33
167.608	0	77	111	36	72	127	18	77	116	71	70	133	16	2	3	-115	0	-1	-116	-3	-3	54	4	2	32
167.731	0	78	110	36	73	126	18	76	116	71	70	132	16	3	2	-114	0	-2	-115	-4	-3	54	4	2	33
167.854	0	78	109	36	73	126	18	77	115	71	70	131	16	2	2	-115	0	-2	-115	-3	-3	55	4	2	33
167.977	0	78	111	36	72	128	17	77	117	71	71	133	16	3	2	-115	0	-2	-116	-3	-3	55	4	2	33
168.1	0	78	110	36	72	126	18	76	115	71	70	132	16	3	2	-115	0	-2	-116	-3	-3	55	4	2	32
168.223	0	78	109	35	72	126	18	76	115	71	70	131	16	3	2	-115	-1	-1	-115	-4	-2	54	4	2	32
168.346	0	78	110	36	73	126	19	76	115	70	70	131	16	3	2	-114	-1	-2	-116	-4	-3	54	4	2	33
168.468	0	78	110	36	72	126	18	76	115	71	71	131	16	3	2	-115	-1	-1	-116	-3	-3	55	4	3	33
168.591	0	78	111	36	72	127	18	77	116	71	71	132	15	3	2	-114	0	-2	-116	-2	-2	55	4	2	34
168.714	11	78	111	37	72	126	17	76	116	70	69	132	16	3	2	-113	0	-2	-116	-3	-3	55	4	2	33
168.837	0	77	109	36	72	125	18	77	115	70	69	131	16	3	3	-115	0	-2	-116	-3	-4	55	4	2	32
168.96	0	78	109	35	72	126	19	76	115	71	71	132	16	3	2	-115	-1	-2	-116	-4	-4	55	4	3	32
169.083	0	78	110	36	72	126	19	76	115	71	70	131	16	3	2	-114	0	-2	-115	-3	-3	54	4	2	32
169.206	0	78	110	35	72	126	19	77	115	71	70	131	15	3	1	-113	0	-2	-116	-3	-4	55	4	3	34
169.329	0	78	111	37	72	126	18	77	116	71	70	132	16	2	2	-114	0	-2	-116	-3	-3	57	4	3	33
169.452	0	79	110	36	73	126	18	76	116	71	69	132	15	3	2	-115	0	-1	-116	-3	-3	55	4	3	33
169.574	0	78	109	35	72	126	18	77	114	70	70	131	16	2	2	-114	0	-2	-116	-3	-3	55	3	3	32
169.697	0	78	109	35	73	125	18	76	114	71	71	130	16	2	2	-114	0	-2	-116	-3	-3	55	4	3	32
169.82	0	78	110	35	72	126	18	76	115	70	70	131	16	3	3	-114	-1	-2	-116	-3	-3	55	4	2	34
169.943	0	78	110	35	72	126	19	76	116	71	70	131	15	3	1	-115	0	-1	-116	-3	-3	54	5	2	34
170.066	0	78	110	36	72	126	17	76	117	70	70	131	16	3	1	-113	-1	-2	-116	-3	-3	55	4	2	34
170.189	0	77	110	35	73	126	18	77	114	70	71	131	16	3	2	-114	-1	-1	-116	-3	-3	56	4	2	32
170.312	0	77	110	35	72	127	19	76	116	70	70	132	16	3	3	-115	0	-1	-117	-3	-2	55	4	3	33
170.435	0	78	110	35	72	126	18	77	114	71	70	131	16	3	2	-114	0	-2	-115	-3	-3	54	4	2	33
170.557	0	78	111	36	73	126	18	77	116	70	70	131	15	2	2	-114	0	-2	-116	-4	-3	55	4	3	33
170.68	0	78	110	35	72	126	18	77	117	71	70	131	16	3	3	-114	0	-1	-117	-3	-3	55	4	2	34
170.803	0	78	109	36	72	126	19	77	115	70	70	131	16	3	1	-114	0	-2	-116	-3	-3	55	4	2	33
170.926	0	78	110	34	71	125	19	75	115	71	70	131	15	2	2	-115	0	-1	-116	-3	-3	55	5	2	32
171.049	0	78	110	35	73	126	18	77	115	70	71	131	15	3	2	-113	0	-2	-115	-3	-3	55	3	2	33
171.172	0	78	111	35	73	126	18	77	117	72	70	131	17	3	2	-114	0	-2	-116	-3	-3	56	4	2	33
171.295	0	78	111	35	72	126	18	78	117	71	70	131	16	3	1	-115	0	-1	-116	-4	-4	56	4	2	34
171.418	0	78	110	36	73	126	17	77	117	70	70	131	16	3	2	-114	0	-2	-116	-3	-3	56	4	2	33
171.54	0	77	110	35	73	126	18	77	116	70	70	131	16	3	2	-114	-1	-2	-116	-3	-3	56	4	3	32
171.663	0	78	110	34	73	126	18	76	115	71	69	131	16	3	2	-115	0	-1	-116	-4	-3	55	4	3	33
171.786	0	77	110	35	72	126	18	76	115	70	68	131	16	2	2	-115	0	-2	-116	-3	-3	55	3	3	33
171.909	0	78	110	36	71	126	18	76	115	71	69	131	16	3	1	-114	0	-2	-116	-3	-3	56	4	2	34
172.032	0	79	111	35	72	126	18	78	117	70	69	131	15	3	2	-113	-1	-2	-116	-4	-4	56	4	2	34
172.155	0	77	110	36	72	125	19	76	116	70	70	130	16	3	2	-115	0	-1	-116	-3	-4	55	4	3	32
172.278	0	78	110	35	72	126	18	76	116	70	70	130	16	2	2	-116	0	-2	-116	-3	-3	55	4	3	32
172.401	0	78	110	35	72	125	17	76	115	71	70	130	15	2	2	-114	-1	-2	-116	-2	-3	55	4	3	32
172.524	0	77	111	35	72	125	18	76	117	71	70	130	16	3	3	-114	0	-1	-116	-3	-3	55	5	2	34
172.646	0	78	111	36	72	125	18	77	118	71	70	130	15	3	2	-114	0	-2	-116	-3	-4	56	4	3	34
172.769	0	78	110	36	71	125	18	78	117	70	69	130	15	4	1	-114	0	-2	-116	-4	-4	54	4	3	33
172.892	0	78	110	36	73	125	18	77	115	70	69	130	15	2	2	-114	0	-1	-116	-4	-3	55	5	2	33
173.015	0	78	110	35	72	125	18	76	115	71	68	130	16	3	2	-114	-1	-2	-116	-3	-3	54	3	3	32
173.138	0	78	110	35	71	125	18	77	116	71	69	130	15	3	2	-115	-1	-2	-116	-4	-3	55	5	2	33
173.261	0	78	111	35	72	125	18	76	116	71	69	130	16	2	2	-115	0	-1	-116	-3	-3	55	4	2	33
173.384	0	78	110	37	72	125	18	77	116	71	70	130	15	3	2	-114	0	-2	-115	-4	-4	54	5	2	32
173.507	0	76	110	35	71	124	19	77	115	71	69	129	15	3	2	-114	-1	-2	-115	-3	-3	54	4	2	32
173.629	0	77	109	36	72	124	18	76	115	72	69	130	15	2	2	-115	0	-1	-116	-3	-4	54	4	2	32
173.752	0	78	110	36	72	124	18	76	116	71	69	129	15	3	3	-115	0	-2	-115	-3	-3	54	4	2	32
173.875	0	79	110	36	71	125	18	76	116	72	71	129	16	3	1	-113	-1	-2	-116	-4	-3	54	4	2	34
173.998	0	78	110	37	73	124	18	78	116	71	69	129	15	3	2	-115	0	-2	-115	-3	-3	55	4	3	33
174.121	0	78	109	37	71	125	18	77	114	72	69	130	16	3	2	-117	0	-2	-116	-2	-3	54	5	2	32
174.244	0	78	109	36	72	124	18	76	114	71	70	129	16	3	2	-115	0	-2	-115	-3	-3	54	4	3	33
174.367	0	78	110	36	72	124	18	76	114	72	70	129	16	3	1	-114	0	-2	-116	-3	-3	54	3	3	33
174.49	0	78	111	36	72	124	18	77	115	72	70	129	16	2	2	-114	0	-2	-115	-3	-3	55	3	2	33
174.612	0	78	110	37	72	124	18	77	116	72	69	129	15	3	2	-115	0	-1	-116	-3	-3	55	4	2	33
174.735	0	77	109	37	72	125	18	77	115	71	70	130	16	3	3	-116	0	-1	-116	-3	-3	54	4	2	31
174.858	0	78	109	36	72	123	19	76	114	72	69	129	16	3	2	-115	0	-1	-115	-3	-4	54	5	2	32
174.981	0	78	110	36	71	124	18	77	115	72	69	129	15	3	2	-115	0	-2	-116	-3	-3	53	4	3	33
175.104	0	78	109	37	72	125	18	77	115	72	69	130	16	2	2	-115	-1	-2	-116	-3	-3	55	5	2	33
175.227	0	77	110	38	72	125	18	77	116	71	69	129	16	4	2	-115	0	-2	-116	-3	-3	54	4	3	33
175.35	0	78	109	37	71	124	18	76	114	71	70	129	15	2	2	-115	0	-1	-115	-4	-3	53	4	3	32
175.473	0	77	109	37	71	124	18	77	114	72	69	130	16	2	1	-115	0	-2	-115	-3	-2	53	4	2	32
175.596	0	78	110	37	72	124	18	77	113	72	69	129	16	3	2	-115	0	-2	-115	-4	-3	54	4	3	33
175.718	0	78	110	37	72	124	18	76	115	71	69	129	16	3	2	-114	0	-2	-115	-3	-3	54	4	2	33
175.841	0	78	110	38	72	124	18	77	115	71	70	130	16	2	1	-114	0	-2	-115	-4	-3	55	4	3	33
175.964	0	78	109	37	71	125	18	77	113	72	68	129	16	3	2	-115	0	-2	-116	-3	-3	54	5	2	32
176.087	0	78	109	37	72	124	18	76	114	72	70	129	16	2	3	-115	0	-1	-115	-3	-3	54	4	3	32
176.21	0	78	109	37	71	124	19	76	115	72	70	129	16	2	2	-115	0	-2	-115	-3	-3	53	4	2	32
176.333	0	78	109	37	73	124	18	76	115	71	69	130	16	3	2	-115	0	-2	-115	-3	-3	54	5	3	33
176.456	0	79	110	38	72	124	17	77	115	72	69	129	15	2	2	-116	0	-2	-115	-3	-4	54	4	3	33
176.579	0	79	110	38	72	124	17	77	114	72	69	129	15	3	2	-116	-1	-1	-115	-3	-4	54	4	2	32
176.701	0	78	109	37	72	125	18	77	114	72	69	130	16	3	2	-115	0	-3	-114	-3	-3	53	4	2	32
176.824	0	76	109	38	73	123	18	76	114	72	69	128	16	3	2	-115	0	-2	-115	-3	-3	54	4	3	32
176.947	0	77	109	36	71	125	18	77	114	71	69	130	16	3	2	-116	-1	-2	-116	-3	-3	54	5	3	34
177.07	0	78	110	38	73	124	18	75	115	71	69	129	16	3	2	-115	0	-1	-115	-3	-3	54	4	2	33
177.193	0	77	109	38	72	124	18	76	115	71	70	129	16	3	3	-114	0	-2	-115	-2	-3	54	3	3	33
177.316	0	77	108	37	72	124	18	76	114	72	70	129	15	3	2	-115	0	-1	-115	-3	-3	54	4	3	32
177.439	0	77	109	37	72	125	19	76	114	72	70	130	16	3	1	-117	0	-1	-115	-4	-3	54	4	3	32
177.562	0	77	109	37	72	124	18	77	114	71	69	129	15	2	2	-115	0	-2	-115	-2	-3	53	4	2	33
177.684	0	78	110	37	72	125	18	76	114	71	69	130	15	3	2	-114	-1	-2	-115	-3	-4	54	4	2	33
177.807	0	78	110	38	72	124	17	77	116	71	69	129	16	3	2	-115	0	-2	-114	-3	-3	55	3	3	33
177.93	0	78	109	37	72	125	19	76	114	71	69	130	15	3	3	-116	0	-2	-115	-3	-3	54	4	2	31
178.053	0	78	109	37	72	125	18	76	113	71	69	129	15	3	2	-116	0	-2	-115	-3	-2	53	4	3	33
178.176	0	78	109	37	71	125	18	76	114	71	69	129	15	3	2	-115	0	-1	-115	-3	-3	53	4	2	32
178.299	0	78	109	38	73	125	18	77	114	71	69	130	16	3	2	-115	-1	-1	-115	-2	-3	55	4	3	33
178.422	0	77	110	37	71	125	18	76	115	71	68	130	16	3	1	-115	0	-1	-115	-4	-4	55	4	3	33
178.545	0	78	109	37	71	125	18	76	114	71	70	130	15	3	2	-115	0	-1	-115	-3	-3	55	5	2	32
178.668	0	78	110	36	72	125	18	76	114	71	69	130	15	3	2	-114	0	-2	-114	-3	-4	54	4	3	32
178.79	0	77	110	38	72	125	19	76	114	70	69	130	16	3	2	-114	0	-2	-115	-3	-3	54	4	3	33
178.913	0	78	110	36	72	125	18	76	114	71	69	130	15	2	2	-115	0	-2	-115	-3	-3	54	5	2	33
179.036	0	79	112	37	72	125	18	77	114	71	71	130	16	4	1	-114	0	-1	-115	-3	-4	54	4	2	33
179.159	0	78	110	37	73	124	17	77	115	71	70	130	15	2	2	-113	0	-2	-115	-3	-3	54	4	3	32
179.282	0	77	109	37	73	125	18	77	113	71	68	129	16	3	2	-115	0	-2	-116	-3	-3	54	4	3	32
179.405	0	78	109	36	72	125	18	76	114	72	69	130	16	3	2	-115	0	-2	-115	-2	-3	53	4	2	33
179.528	0	78	109	37	72	124	18	76	115	71	69	130	16	3	2	-114	0	-2	-115	-3	-3	54	4	2	33
179.651	0	77	110	36	72	124	18	76	116	71	70	130	16	3	1	-114	0	-2	-115	-3	-3	55	4	2	33
179.773	0	78	110	38	71	125	18	76	115	71	70	130	15	3	1	-114	0	-2	-116	-4	-3	55	4	3	32
179.896	0	77	109	36	72	125	19	77	114	72	69	129	15	4	2	-116	0	-2	-115	-3	-3	54	4	3	32
180.019	0	77	109	37	72	124	18	76	113	70	70	129	16	3	2	-114	0	-2	-115	-3	-4	53	4	3	32
180.142	0	78	110	36	71	125	18	76	113	71	69	130	15	3	2	-114	0	-2	-115	-3	-3	54	4	2	33
180.265	0	78	111	37	71	124	18	76	116	72	69	129	16	3	1	-115	-1	-2	-115	-3	-3	54	4	3	33
180.388	0	78	110	37	72	125	18	77	115	71	70	130	16	2	2	-115	0	-2	-115	-4	-3	54	4	3	33
180.511	0	76	109	37	72	124	18	76	113	71	70	129	16	3	2	-115	0	-2	-115	-3	-3	54	4	2	33
180.634	0	77	109	36	72	124	18	77	114	71	69	129	16	3	2	-115	0	-2	-115	-3	-4	53	5	2	32
180.756	0	78	109	38	71	124	18	76	114	71	69	130	15	2	1	-115	0	-2	-115	-3	-3	54	4	2	32
180.879	0	77	109	37	72	125	18	76	115	71	68	130	17	3	2	-115	-1	-2	-115	-3	-3	54	4	2	33
181.002	0	78	110	38	72	125	18	77	116	71	69	130	15	3	2	-113	0	-2	-115	-3	-3	54	4	3	33
181.125	0	77	110	37	72	124	19	77	114	71	69	129	16	3	2	-115	0	-2	-115	-4	-4	53	4	2	32
181.248	0	77	109	37	72	124	18	76	114	71	70	129	15	4	2	-116	0	-2	-115	-3	-3	54	5	3	32
181.371	0	77	110	36	72	125	18	76	114	71	70	130	16	3	2	-115	-1	-1	-116	-3	-3	54	4	2	32
181.494	0	78	110	36	71	125	18	76	116	71	69	130	16	2	2	-113	0	-2	-115	-2	-3	54	4	3	33
181.617	0	78	111	37	71	125	18	77	115	71	69	130	16	3	2	-114	-1	-2	-115	-4	-3	56	4	2	33
181.74	0	77	110	37	72	125	18	75	115	70	69	130	15	3	3	-115	0	-2	-115	-4	-3	55	4	3	32
181.862	0	77	110	36	71	124	19	76	115	70	69	130	15	2	2	-115	0	-1	-115	-3	-3	54	4	2	33
181.985	0	77	109	36	72	125	17	76	114	71	70	130	17	2	2	-114	0	-2	-115	-3	-3	54	4	2	32
182.108	0	78	110	36	72	124	18	77	114	71	70	129	16	3	2	-114	0	-2	-115	-4	-3	54	4	2	32
182.231	0	79	111	37	73	125	18	77	115	71	70	130	15	3	2	-114	0	-2	-116	-3	-3	55	4	3	32
182.354	0	78	110	37	72	125	19	76	114	70	70	130	15	3	2	-114	-1	-2	-115	-3	-3	55	4	2	33
[truncated: 1,283 more rows]

## Sheet: Add_info
Time	Marker	Accel_x	Accel_y	Accel_z	Gyro_x	Gyro_y	Gyro_z	Magnet_x	Magnet_y	Magnet_z	battery		ld_gain	pd_gain
[truncated: 2,766 more rows]
