# Supplementary material for: Charitable crowdfunding donation-intention estimation depending on emotional project images using fNIRS-based functional connectivity
Source: PLoS One. 2024 May 8;19(5):e0303144. doi: 10.1371/journal.pone.0303144 (PMC11078340; doi:10.1371/journal.pone.0303144)
Supplement: S1 File — (ZIP) [file pone.0303144.s001.zip › Some donation dataset/negative/subject12.xlsx]

## Sheet: D780
	SNR :	53	41	52	46	53	59	42	52	62	45	53	55	45	47	46
Time	Marker	ch1	ch2	ch3	ch4	ch5	ch6	ch7	ch8	ch9	ch10	ch11	ch12	ch13	ch14	ch15
0.24576	0	226	151	334	158	399	272	193	206	222	215	256	252	166	447	218
0.36864	0	226	151	334	158	399	272	193	206	222	215	256	252	166	447	218
0.49152	0	225	151	335	171	409	298	213	235	257	220	261	306	174	509	218
0.6144	0	224	150	341	172	405	300	217	247	269	216	260	328	175	539	220
0.73728	0	224	149	340	172	403	304	217	249	271	217	261	339	175	549	217
0.86016	0	223	148	341	171	401	307	219	250	271	216	259	343	174	555	218
0.98304	0	222	144	337	169	391	307	222	248	270	213	258	346	174	558	214
1.10592	0	222	143	337	168	392	307	222	249	269	214	257	346	174	562	215
1.2288	0	222	143	337	168	392	308	221	251	268	213	258	345	175	564	220
1.35168	0	222	144	338	169	394	308	223	251	269	215	259	347	175	565	222
1.47456	0	222	146	338	171	397	309	223	252	269	215	260	347	176	569	221
1.59744	0	223	143	337	169	394	308	221	250	269	212	258	349	173	566	219
1.72032	0	222	141	335	167	392	306	218	249	268	211	257	348	172	565	221
1.8432	0	222	142	336	167	392	307	219	250	268	212	258	349	173	564	224
1.96608	0	222	144	337	168	393	308	220	250	269	213	259	350	174	567	224
2.08896	0	223	145	339	168	395	308	221	251	269	212	260	349	175	568	224
2.21184	0	222	147	341	171	396	309	222	251	270	214	260	350	175	570	228
2.33472	0	222	148	344	172	398	311	222	252	270	214	260	350	176	572	231
2.4576	0	223	145	340	170	395	309	218	250	269	212	259	349	172	570	227
2.58048	0	224	146	339	168	394	308	217	249	269	211	258	348	173	570	225
2.70336	0	222	146	340	169	393	309	217	250	268	211	259	350	174	574	228
2.82624	0	223	147	342	170	395	310	218	250	270	212	260	349	175	575	232
2.94912	0	222	149	342	171	397	310	220	250	270	213	261	349	175	576	231
3.072	0	224	151	345	172	399	311	220	250	270	213	262	349	177	578	232
3.19488	0	222	152	347	174	399	311	222	252	269	216	261	349	178	580	235
3.31776	0	222	152	347	173	400	311	223	252	272	214	260	350	177	580	233
3.44064	0	222	149	345	171	397	307	220	248	272	213	259	349	175	579	231
3.56352	0	223	149	345	171	396	309	219	250	270	213	260	349	175	579	232
3.6864	0	222	151	345	171	396	310	221	251	270	214	260	350	177	578	234
3.80928	0	222	152	346	173	398	311	222	251	271	215	262	351	178	577	233
3.93216	0	223	153	348	173	400	313	224	251	272	216	261	350	178	578	233
4.05504	0	224	156	350	175	402	313	224	252	272	216	264	348	179	582	233
4.17792	0	222	156	349	176	403	314	221	253	271	216	263	349	179	585	236
4.3008	0	223	154	347	174	401	312	220	252	271	214	262	348	177	583	233
4.42368	0	224	154	346	174	399	312	219	252	271	214	262	348	178	584	234
4.54656	0	224	155	347	174	402	312	220	251	272	214	263	347	179	585	234
4.66944	0	224	157	347	176	402	312	221	253	271	216	264	346	180	586	237
4.79232	0	224	157	348	179	404	314	221	254	271	217	265	346	181	587	235
4.9152	0	224	157	349	179	406	314	221	253	272	217	264	346	180	586	236
5.03808	0	225	155	346	176	402	310	218	250	274	215	262	347	179	584	231
5.16096	0	223	155	346	176	400	312	219	252	272	215	262	347	179	583	234
5.28384	0	223	155	345	176	400	313	219	253	272	216	262	347	179	581	236
5.40672	0	224	157	347	177	400	312	221	254	271	218	262	349	180	579	235
5.5296	0	225	158	349	178	402	313	224	254	271	218	263	350	181	577	233
5.65248	0	225	159	350	179	404	314	224	254	272	220	263	351	180	577	236
5.77536	0	224	157	347	178	404	310	220	251	273	217	263	349	179	579	233
5.89824	0	225	156	345	178	408	312	209	253	271	214	264	348	179	581	230
6.02112	0	224	157	344	177	403	312	210	253	270	214	263	347	178	582	230
6.144	0	224	156	346	177	401	311	213	254	269	216	262	345	178	582	233
6.26688	0	224	158	348	178	402	312	216	255	270	216	263	344	179	585	236
6.38976	0	223	159	349	179	402	313	217	255	270	217	263	343	179	584	235
6.51264	0	226	159	350	181	404	314	219	255	270	217	262	344	180	585	235
6.63552	0	224	156	346	177	399	310	217	251	272	215	260	343	178	583	236
6.7584	0	224	156	344	176	398	308	217	251	271	214	259	342	178	582	235
6.88128	0	223	155	344	175	396	310	218	253	268	215	258	343	178	582	236
7.00416	0	225	156	345	176	396	310	219	253	269	215	260	343	178	582	235
7.12704	0	225	157	347	176	398	311	221	253	268	216	261	344	179	582	239
7.24992	0	224	159	349	178	399	312	222	254	269	219	260	343	179	583	239
7.3728	0	224	156	347	176	398	312	221	253	270	215	259	343	179	581	236
7.49568	0	224	156	345	174	396	309	220	249	271	215	257	344	177	578	234
7.61856	0	224	156	345	174	393	310	222	252	269	215	256	344	179	578	236
7.74144	0	224	156	345	175	395	310	222	252	269	216	257	343	178	578	236
7.86432	0	223	158	348	176	397	311	224	252	269	217	257	343	179	580	238
7.9872	0	225	158	350	177	397	312	225	253	269	218	258	343	180	581	236
8.11008	0	223	157	347	176	397	309	222	249	271	215	258	343	179	581	238
8.23296	0	224	154	346	174	394	308	220	249	272	214	256	343	178	581	237
8.35584	0	224	155	345	173	395	308	221	249	271	215	257	342	178	580	238
8.47872	0	224	156	346	175	394	310	222	250	268	214	256	342	178	580	235
8.6016	0	224	157	348	175	395	310	223	251	268	216	258	341	178	582	242
8.72448	0	225	159	348	175	396	312	226	252	269	216	258	341	178	583	241
8.84736	0	224	157	349	176	397	311	224	250	271	215	258	342	180	583	240
8.97024	0	224	154	345	174	392	306	221	246	274	214	257	342	177	580	235
9.09312	0	224	154	344	173	392	308	220	247	271	213	256	342	176	580	237
9.216	0	224	156	345	173	393	309	221	247	270	213	256	341	177	581	238
9.33888	0	223	157	346	175	394	311	222	250	269	214	257	341	178	582	239
9.46176	0	224	157	348	175	395	312	222	251	269	214	258	341	178	582	240
9.58464	0	225	159	348	177	397	314	222	251	269	215	258	340	179	584	238
9.70752	0	224	155	346	174	394	309	221	245	273	213	256	341	176	583	236
9.8304	0	223	155	345	173	392	306	219	246	272	213	255	340	176	582	238
9.95328	0	225	156	346	173	393	306	218	244	273	212	255	340	177	583	239
10.0762	0	224	156	346	175	394	311	219	250	269	213	255	340	178	584	238
10.199	0	225	158	347	176	394	312	221	251	269	215	257	340	178	584	241
10.3219	0	224	159	349	176	397	313	222	251	269	215	256	341	179	584	241
10.4448	0	224	156	347	175	395	308	221	246	273	214	254	341	176	581	237
10.5677	0	225	156	346	174	393	307	221	244	273	213	255	342	176	579	236
10.6906	0	224	156	347	174	393	307	222	245	274	215	254	342	177	579	238
10.8134	0	224	158	349	175	393	309	225	247	271	215	254	341	177	582	239
10.9363	0	225	161	352	174	395	311	221	251	269	214	257	332	180	594	238
11.0592	0	225	162	356	177	398	310	223	249	271	216	257	335	181	591	237
11.1821	0	223	160	352	174	399	305	218	247	274	214	258	339	179	587	236
11.305	0	223	160	350	174	398	307	218	249	270	214	258	340	178	585	237
11.4278	0	225	160	351	173	397	309	219	251	269	214	258	340	178	585	237
11.5507	0	226	160	351	174	399	309	219	251	267	215	258	340	178	585	238
11.6736	0	224	163	353	175	401	309	218	253	268	216	259	342	178	585	239
11.7965	0	224	163	353	176	402	309	223	253	268	217	258	344	178	582	239
11.9194	0	225	160	350	174	396	301	225	246	273	215	254	344	176	578	238
12.0422	0	227	160	350	173	390	297	235	245	272	219	249	344	177	575	234
12.1651	0	226	160	348	173	393	300	236	248	270	222	249	347	177	573	238
12.288	0	225	161	350	174	394	303	237	251	268	222	250	348	176	574	238
12.4109	0	228	162	351	176	395	304	237	251	268	223	251	348	175	574	237
12.5338	0	229	162	352	177	397	305	236	251	268	223	252	348	175	574	235
12.6566	0	226	158	346	174	394	304	232	251	267	220	251	347	172	571	235
12.7795	0	225	156	343	173	391	300	235	248	270	221	249	348	172	568	236
12.9024	0	229	160	340	179	396	303	227	247	270	220	251	350	172	569	236
13.0253	0	226	159	336	176	407	298	215	243	274	218	257	352	174	573	236
13.1482	0	223	158	340	174	408	301	216	246	271	219	259	355	174	577	243
13.271	0	225	157	335	174	414	299	209	243	274	218	261	357	174	573	239
13.3939	0	225	155	335	172	410	297	206	241	274	215	262	359	173	571	240
13.5168	0	226	153	335	171	407	297	210	242	274	217	259	358	171	571	241
13.6397	0	226	153	335	171	407	298	211	245	269	217	259	358	172	571	245
13.7626	0	227	154	337	171	409	301	213	248	268	219	259	357	172	572	243
13.8854	0	225	154	338	171	409	303	214	248	268	219	259	357	171	572	243
14.0083	0	225	153	338	168	400	297	219	246	268	219	252	349	170	565	240
14.1312	0	224	156	343	169	399	299	222	248	264	219	250	351	168	563	247
14.2541	0	227	159	344	171	396	299	225	248	265	219	249	353	169	564	252
14.377	0	228	159	346	171	393	301	232	249	265	220	249	353	169	565	253
14.4998	0	229	161	349	174	393	304	240	251	265	221	249	352	168	566	254
14.6227	0	238	160	352	175	393	306	239	251	266	219	249	349	167	568	254
14.7456	0	247	158	349	174	387	305	243	251	267	218	247	346	168	569	247
14.8685	0	248	157	346	172	387	303	245	249	267	218	246	348	170	570	246
14.9914	0	245	157	346	172	389	303	247	249	267	219	246	349	172	571	247
15.1142	0	239	159	346	174	393	303	241	249	268	219	249	350	174	573	252
15.2371	0	235	161	351	173	395	297	241	244	272	219	252	353	175	571	252
15.36	0	235	158	349	170	393	294	237	241	273	218	252	357	173	566	250
15.4829	0	236	160	352	171	390	293	243	241	272	218	250	358	173	565	249
15.6058	0	233	161	351	170	389	299	257	247	267	221	247	356	173	566	254
15.7286	0	232	161	353	174	397	299	252	249	269	222	251	355	175	569	255
15.8515	0	234	163	353	173	398	300	250	248	270	223	252	356	176	570	254
15.9744	0	233	162	355	173	399	298	250	247	272	222	252	356	174	568	254
16.0973	0	233	161	352	171	395	298	249	248	269	222	251	357	173	567	256
16.2202	0	233	161	353	171	395	296	252	247	271	222	251	358	174	567	258
16.343	0	234	162	354	172	395	299	253	249	269	224	251	358	174	566	259
16.4659	0	236	163	356	173	396	299	259	249	269	226	251	360	175	564	264
16.5888	0	237	166	360	175	400	300	263	249	270	228	252	361	176	565	271
16.7117	0	235	162	355	174	398	297	257	247	271	226	252	360	174	563	270
16.8346	0	236	163	353	173	397	295	256	246	272	226	253	361	174	564	271
16.9574	0	236	163	353	174	400	299	255	249	269	226	254	361	175	565	272
17.0803	0	237	164	356	174	401	301	252	250	269	226	256	360	177	567	276
17.2032	0	236	165	357	175	405	302	251	253	269	228	258	360	177	566	278
17.3261	0	236	165	360	177	407	302	252	253	271	228	259	361	177	566	272
17.449	0	235	162	357	175	404	300	249	252	270	225	257	361	174	563	255
17.5718	0	232	163	358	175	404	300	248	251	269	226	257	362	174	562	244
17.6947	0	223	163	360	174	405	299	250	252	270	227	253	362	173	562	236
17.8176	0	229	163	354	171	408	301	250	252	271	227	255	361	171	562	253
17.9405	0	236	162	350	171	410	302	249	253	271	230	256	360	171	564	253
18.0634	0	234	160	350	170	406	298	255	251	274	230	251	356	170	561	253
18.1862	0	232	161	347	171	397	295	267	250	274	233	248	355	175	558	249
18.3091	0	233	161	349	174	395	296	275	250	276	234	248	356	173	558	248
18.432	0	228	163	352	175	399	300	274	251	274	234	249	355	173	562	242
18.5549	0	227	164	355	175	399	301	273	252	274	235	252	355	176	567	243
18.6778	0	226	167	357	177	399	297	276	249	278	237	250	355	178	567	238
18.8006	0	226	164	357	176	394	295	274	248	278	234	249	354	177	564	234
18.9235	0	228	164	356	176	398	298	267	250	276	234	252	354	176	566	234
19.0464	0	227	163	356	175	398	300	263	252	274	233	253	354	177	568	239
19.1693	0	227	166	357	177	402	302	260	254	274	234	254	354	177	569	238
19.2922	1	228	165	357	177	403	302	258	254	274	234	253	356	177	567	233
19.415	0	230	163	359	175	404	294	250	246	279	232	252	357	176	559	225
19.5379	0	229	165	370	177	421	296	225	244	286	229	266	374	175	553	223
19.6608	0	230	172	375	177	425	298	223	247	288	230	269	377	174	554	226
19.7837	0	230	174	376	179	429	299	226	248	288	232	270	376	174	554	224
19.9066	0	231	177	377	182	431	299	227	248	288	235	270	375	172	554	222
20.0294	0	229	174	373	178	428	298	224	249	287	232	269	375	170	552	224
20.1523	0	229	173	371	176	425	297	225	249	286	233	266	373	170	552	223
20.2752	0	229	172	372	178	421	297	230	250	285	234	266	371	170	554	223
20.3981	0	230	173	373	180	418	296	236	250	284	236	264	369	171	556	224
20.521	0	229	176	375	181	416	302	245	257	279	238	261	367	175	560	228
20.6438	0	229	178	375	182	421	300	244	255	281	239	263	368	173	558	226
20.7667	0	228	177	373	180	417	297	240	251	283	236	262	367	172	557	223
20.8896	0	230	178	375	180	416	298	240	252	282	237	264	368	171	557	220
21.0125	0	229	177	375	181	419	301	236	257	277	234	266	369	171	557	221
21.1354	0	229	180	376	181	421	303	234	258	277	234	269	369	172	559	223
21.2582	0	229	181	379	183	422	305	234	258	277	234	270	368	173	560	223
21.3811	0	230	178	376	181	419	299	232	251	279	230	268	368	172	556	220
21.504	0	231	179	376	181	420	303	232	256	275	231	269	367	172	558	224
21.6269	0	230	179	377	182	418	304	232	256	274	232	269	367	172	557	223
21.7498	0	229	179	377	183	418	304	235	255	275	232	268	367	174	558	224
21.8726	0	230	180	379	183	418	305	236	256	275	232	268	367	174	559	227
21.9955	0	228	176	378	184	416	302	237	252	277	231	266	366	174	558	228
22.1184	0	229	176	379	182	414	303	238	255	273	232	265	366	173	558	226
22.2413	0	228	177	379	182	414	302	240	253	276	232	265	364	174	559	227
22.3642	0	231	177	380	184	413	304	241	255	274	233	265	365	175	559	228
22.487	0	230	179	382	185	414	306	244	255	273	233	265	364	176	561	231
22.6099	0	231	180	382	184	415	303	243	253	276	232	264	364	176	561	228
22.7328	0	230	177	380	182	410	301	243	251	276	231	263	363	175	559	228
22.8557	0	231	177	381	183	408	301	245	251	275	230	261	362	176	561	224
22.9786	0	230	177	381	185	409	305	249	254	273	232	259	361	178	562	226
23.1014	0	230	180	382	186	409	306	248	254	274	232	262	356	179	569	229
23.2243	0	229	183	381	186	413	308	250	255	274	231	264	354	180	573	228
23.3472	0	231	181	376	182	410	302	245	250	278	229	262	356	179	570	222
23.4701	0	231	181	375	182	410	304	243	251	275	228	262	356	179	568	225
23.593	0	231	180	374	183	408	307	244	254	272	228	262	357	179	567	227
23.7158	0	229	179	374	182	407	305	246	252	275	228	262	356	178	568	227
23.8387	0	232	177	375	183	409	308	246	254	273	229	263	357	180	567	229
23.9616	0	231	177	376	184	411	307	248	251	275	229	262	356	179	569	228
24.0845	0	229	174	374	183	406	303	246	249	277	228	261	355	177	567	228
24.2074	0	229	176	375	182	405	302	247	248	276	228	260	355	178	567	229
24.3302	0	230	175	376	183	407	304	248	248	277	229	260	356	178	567	229
24.4531	0	230	177	377	184	406	306	250	250	275	229	261	355	178	567	229
24.576	0	229	179	378	184	406	309	254	253	273	233	260	356	182	567	231
24.6989	0	229	178	377	186	409	304	253	248	278	231	260	356	181	565	231
24.8218	0	230	178	376	183	406	304	250	248	278	229	260	357	179	563	231
24.9446	0	230	179	377	184	406	305	250	247	277	229	260	358	179	563	230
25.0675	0	230	179	377	184	407	307	251	250	275	230	260	357	179	563	233
25.1904	0	229	180	378	185	408	308	252	251	276	231	261	357	180	564	233
25.3133	0	232	181	378	185	408	309	252	250	276	231	261	357	178	565	232
25.4362	0	231	177	375	184	406	304	250	246	278	230	260	356	178	564	230
25.559	0	231	178	376	185	405	304	251	247	277	230	259	355	178	564	234
25.6819	0	229	178	377	185	405	305	251	248	279	231	260	356	178	564	233
25.8048	0	230	178	377	184	405	306	254	247	278	231	260	356	179	565	233
25.9277	0	231	180	379	186	407	309	255	250	277	232	260	357	178	566	232
26.0506	0	230	177	376	184	402	304	251	247	277	229	259	356	177	564	233
26.1734	0	230	178	375	184	403	305	251	246	277	229	258	356	177	564	233
26.2963	0	231	178	375	183	403	305	251	246	277	229	258	355	177	564	234
26.4192	0	232	178	376	184	403	306	252	246	277	229	258	355	179	565	233
26.5421	0	230	180	378	185	405	307	254	247	277	231	259	356	179	566	236
26.665	0	231	176	374	183	402	305	252	247	277	228	258	355	176	566	234
26.7878	0	231	175	375	182	400	306	251	246	277	228	257	355	175	565	232
26.9107	0	231	175	373	182	400	306	249	245	277	227	258	355	175	566	231
27.0336	0	229	177	374	183	400	306	250	246	277	227	257	355	176	566	231
27.1565	0	228	179	375	183	403	308	250	249	275	228	258	354	177	568	232
27.2794	0	230	179	375	184	403	308	249	247	277	228	258	355	177	568	230
27.4022	0	230	176	371	181	400	306	246	246	277	225	257	353	175	566	225
27.5251	0	228	176	368	180	399	307	245	247	277	225	257	354	176	565	226
27.648	0	227	174	366	180	399	308	246	250	275	226	258	354	176	566	226
27.7709	0	228	174	366	178	400	309	245	250	275	227	258	354	175	567	226
27.8938	0	229	176	367	180	401	310	245	250	276	228	259	354	175	567	225
28.0166	0	227	174	366	180	403	310	245	250	275	227	258	354	177	568	226
28.1395	0	227	171	362	178	398	306	244	247	277	225	257	353	175	566	225
28.2624	0	229	171	363	177	398	306	242	247	278	225	257	352	177	570	225
28.3853	0	228	172	364	178	399	311	241	252	272	226	259	349	177	576	225
28.5082	0	229	172	364	179	399	311	243	253	274	226	260	350	178	577	228
28.631	0	227	173	367	180	399	312	249	254	273	228	257	351	180	575	225
28.7539	0	226	175	366	182	406	314	242	253	274	226	257	336	183	595	221
28.8768	0	227	173	366	180	402	314	238	254	273	223	257	335	183	597	223
28.9997	0	225	174	366	181	402	315	236	255	273	224	260	339	182	592	225
29.1226	0	226	173	365	180	403	315	237	256	273	224	259	342	182	587	223
29.2454	0	227	173	365	181	402	315	240	255	273	225	260	343	182	585	222
29.3683	0	227	173	366	182	403	316	242	255	273	225	261	344	183	585	221
29.4912	0	226	172	362	180	399	313	240	255	271	223	257	343	180	581	220
29.6141	0	226	171	362	179	398	312	239	255	272	224	258	344	179	580	221
29.737	0	227	171	361	181	398	312	240	254	272	223	258	345	181	581	220
29.8598	0	228	172	362	181	399	314	241	254	272	225	259	345	181	580	219
29.9827	0	227	173	363	181	401	315	243	255	273	226	259	345	181	582	223
30.1056	0	226	172	362	180	401	314	241	255	271	224	258	345	180	580	221
30.2285	0	227	168	359	179	396	313	239	254	271	222	256	343	178	577	220
30.3514	0	225	170	360	179	396	313	240	254	271	221	256	344	178	575	219
30.4742	0	225	171	361	178	395	313	241	254	271	224	257	346	178	573	221
30.5971	0	226	171	362	180	397	313	243	256	271	224	256	347	178	573	222
30.72	0	227	172	364	181	398	315	244	255	272	224	257	348	178	572	222
30.8429	0	226	169	361	180	396	313	241	253	271	221	256	346	175	568	220
30.9658	0	224	168	362	178	394	312	241	254	271	222	254	346	174	567	223
31.0886	0	225	168	362	180	394	312	243	255	271	222	255	347	175	567	223
31.2115	0	226	169	364	180	394	313	243	255	272	222	256	349	176	566	224
31.3344	0	226	170	366	181	396	314	245	256	272	223	256	349	176	568	224
31.4573	0	225	173	368	182	398	315	247	256	272	223	257	349	176	568	226
31.5802	0	223	169	365	180	395	313	245	254	271	222	255	349	175	564	224
31.703	0	225	170	366	180	394	312	245	254	271	222	254	349	173	564	224
31.8259	0	225	171	366	180	394	313	245	254	272	222	255	349	174	564	223
31.9488	0	225	172	367	180	396	314	246	256	272	223	255	350	174	566	225
32.0717	0	224	173	369	182	397	315	247	256	273	224	257	351	175	566	226
32.1946	0	226	173	370	183	399	315	248	256	273	224	257	351	176	567	225
32.3174	0	225	171	369	181	396	315	246	254	273	221	255	351	174	566	223
32.4403	0	224	172	369	181	394	313	249	254	272	224	253	351	175	566	224
32.5632	0	224	174	371	183	397	315	250	255	274	224	253	352	177	566	226
32.6861	0	225	177	373	184	397	315	251	255	274	224	255	352	176	567	228
32.809	0	226	180	374	185	401	316	250	256	274	225	256	353	177	571	227
32.9318	0	225	182	376	185	403	317	249	257	274	224	257	351	176	573	228
33.0547	0	227	179	372	183	399	315	245	257	273	223	256	350	175	574	227
33.1776	0	228	180	371	182	399	316	246	256	274	223	257	350	176	576	224
33.3005	0	227	180	372	183	399	315	249	257	273	224	255	349	177	576	225
33.4234	0	226	181	373	184	401	317	248	257	274	224	257	346	179	580	228
33.5462	0	227	182	372	185	404	318	247	259	275	224	259	345	179	588	228
33.6691	0	228	179	369	181	401	316	243	257	274	221	257	343	179	586	224
33.792	0	227	178	368	181	400	316	243	257	274	221	258	343	180	585	225
33.9149	0	226	177	368	180	401	316	243	257	273	222	258	345	180	584	227
34.0378	0	226	179	369	181	402	318	246	259	274	224	258	346	180	584	227
34.1606	0	227	181	371	183	403	318	247	258	275	224	259	347	182	583	224
34.2835	0	227	176	367	181	400	316	244	256	273	221	257	345	178	581	225
34.4064	0	226	175	365	179	398	316	243	257	272	221	256	346	177	579	224
34.5293	0	226	174	365	180	398	315	243	258	273	220	257	347	178	578	225
34.6522	0	227	174	366	180	399	316	244	257	273	221	257	347	178	576	222
34.775	0	226	176	367	180	400	316	245	258	273	222	257	348	179	576	224
34.8979	0	226	174	368	180	400	317	245	258	273	221	256	348	177	575	224
35.0208	0	224	172	364	178	397	314	243	256	272	219	256	347	175	571	224
35.1437	0	225	172	364	179	396	315	241	256	272	218	255	348	176	570	220
35.2666	0	227	172	363	178	396	315	241	257	272	218	256	349	174	570	222
35.3894	0	225	173	365	180	398	316	242	257	272	220	256	349	176	570	223
35.5123	0	225	173	366	179	398	316	244	258	272	221	257	349	176	571	225
35.6352	0	226	174	366	179	398	316	242	256	272	219	256	348	175	570	220
35.7581	0	226	171	362	177	394	314	240	254	271	217	253	346	174	572	220
35.881	0	226	171	362	177	393	313	242	256	271	218	253	345	176	575	221
36.0038	0	224	172	364	177	393	314	242	256	271	220	253	339	179	582	219
36.1267	0	225	173	363	178	398	314	238	256	272	218	256	333	180	595	224
36.2496	0	225	174	363	177	398	315	238	256	271	220	258	337	182	591	225
36.3725	0	225	174	364	179	400	316	241	258	272	220	258	340	179	587	224
36.4954	0	224	170	361	177	397	313	237	256	270	217	255	340	178	584	222
36.6182	0	225	172	361	176	396	312	236	256	270	218	255	341	177	581	222
36.7411	0	225	173	361	177	395	312	238	255	271	219	255	344	177	578	221
36.864	0	224	172	361	178	397	314	240	257	271	220	255	346	178	577	223
36.9869	0	225	174	365	178	398	314	241	257	271	221	256	345	178	577	224
37.1098	0	227	175	366	180	400	315	242	257	272	222	256	346	179	576	223
37.2326	0	225	172	364	178	397	313	240	255	270	219	254	345	176	573	220
37.3555	0	225	171	362	177	397	313	240	254	271	219	254	346	176	573	222
37.4784	0	224	172	363	177	397	314	241	255	270	220	254	347	176	572	222
37.6013	0	226	172	364	179	394	313	245	254	270	221	252	347	176	569	221
37.7242	0	226	174	368	180	395	313	249	255	272	223	251	350	179	564	223
37.847	0	225	176	370	181	396	315	251	255	272	223	252	349	177	565	224
37.9699	0	225	173	367	178	393	311	248	250	273	222	249	347	175	565	223
38.0928	0	226	173	365	178	392	313	246	252	271	221	252	343	175	574	223
38.2157	0	226	172	366	179	393	313	244	253	271	221	253	342	176	577	223
38.3386	0	228	174	365	180	394	314	245	253	272	220	253	342	176	577	225
38.4614	0	228	175	367	180	395	316	247	253	272	220	255	343	178	577	225
38.5843	0	229	176	368	181	397	316	245	253	271	220	255	344	177	577	225
38.7072	0	227	171	365	178	394	312	240	250	273	216	253	342	174	573	220
38.8301	0	226	171	363	178	392	313	241	251	270	216	252	343	175	574	222
38.953	0	226	171	362	177	391	313	241	252	270	217	252	343	175	574	223
39.0758	0	228	172	363	178	394	313	241	252	271	217	253	343	175	574	222
39.1987	0	227	173	364	179	394	315	242	252	271	217	253	343	176	575	222
39.3216	0	226	173	365	180	396	316	245	253	272	218	254	344	175	575	223
39.4445	0	225	169	362	177	392	312	241	249	273	216	251	343	174	572	221
39.5674	0	226	169	361	176	391	313	240	251	270	214	251	343	174	572	219
39.6902	0	226	168	360	177	390	312	240	250	270	214	251	344	174	571	223
39.8131	0	225	170	361	176	392	314	241	251	270	215	251	343	174	572	224
39.936	0	225	171	363	178	392	315	242	252	271	217	252	344	174	573	225
40.0589	0	227	171	365	179	395	316	244	251	271	216	253	344	175	573	225
40.1818	0	226	168	361	177	391	312	240	248	272	214	251	343	173	571	221
40.3046	0	224	168	360	177	391	313	241	250	270	214	250	344	174	570	222
40.4275	0	224	168	361	176	390	311	242	249	272	215	250	344	174	571	221
40.5504	0	225	169	362	175	390	314	243	250	270	216	251	343	173	570	221
40.6733	0	226	170	363	177	392	314	246	250	270	216	251	345	175	571	220
40.7962	0	224	170	363	176	392	315	247	250	271	215	251	345	173	570	221
40.919	0	224	168	360	176	389	311	245	247	271	215	249	344	172	568	221
41.0419	0	226	167	360	174	389	312	245	247	271	214	250	344	172	569	220
41.1648	0	226	167	360	175	389	314	247	248	270	216	250	344	172	569	220
41.2877	0	224	169	362	176	389	315	250	249	270	216	250	345	173	570	223
41.4106	0	226	171	364	177	391	317	252	250	270	216	251	346	175	570	224
41.5334	0	225	169	360	176	391	311	250	244	274	214	249	345	172	567	220
41.6563	0	227	165	358	175	388	311	246	243	274	214	248	345	173	565	216
41.7792	0	224	165	359	174	388	310	247	244	274	213	249	345	171	565	219
41.9021	0	225	166	359	175	388	312	247	246	271	214	250	346	172	564	220
42.025	0	225	167	360	175	388	314	248	245	272	215	250	346	172	566	220
42.1478	0	227	168	361	176	391	314	250	246	272	216	250	346	173	566	220
42.2707	0	225	167	360	175	390	311	253	244	275	215	248	347	173	564	220
42.3936	0	225	164	357	174	388	310	250	243	274	214	248	346	171	560	221
42.5165	0	227	164	356	173	387	311	248	242	274	214	248	347	170	559	220
42.6394	0	227	163	356	174	386	310	248	241	275	216	249	347	169	560	218
42.7622	0	226	165	357	175	389	311	250	243	275	216	249	347	172	560	222
42.8851	0	225	166	359	176	388	314	251	246	273	217	251	348	171	561	222
43.008	0	227	166	359	176	391	312	251	243	276	217	250	349	171	560	221
43.1309	0	226	164	357	173	387	311	248	242	275	215	249	347	170	558	219
43.2538	0	225	163	356	174	387	309	249	243	275	215	250	348	170	558	220
43.3766	0	225	164	357	174	386	310	249	243	275	215	250	348	169	558	221
43.4995	0	227	165	358	175	389	310	250	243	275	216	250	348	171	559	221
43.6224	0	226	167	360	176	391	314	252	246	273	217	251	347	171	561	221
43.7453	0	226	165	358	176	389	312	250	244	275	215	251	346	172	564	222
43.8682	0	225	164	357	174	387	311	248	242	275	215	250	346	171	562	221
43.991	0	226	163	356	174	388	310	249	242	276	215	250	347	171	562	221
44.1139	0	226	164	357	175	388	311	250	243	275	216	250	346	172	562	220
44.2368	0	225	166	359	175	388	313	252	246	273	217	252	347	172	561	223
44.3597	0	225	167	361	176	391	315	254	247	273	218	253	348	173	563	223
44.4826	0	226	165	358	175	389	312	251	245	274	215	252	347	171	560	221
44.6054	0	227	163	356	173	386	309	249	243	274	214	250	346	170	558	220
44.7283	0	224	163	355	173	386	311	249	243	275	214	249	346	171	558	221
44.8512	0	224	163	356	173	387	314	250	246	274	216	252	347	171	558	222
44.9741	0	227	164	357	175	388	314	250	245	273	217	251	347	172	559	221
45.097	0	225	165	359	176	391	314	252	247	273	216	251	345	173	564	222
45.2198	0	225	165	359	176	392	312	249	245	275	216	251	345	172	564	222
45.3427	0	224	162	356	173	387	311	246	244	275	214	250	344	172	563	221
45.4656	11	226	163	356	173	387	310	244	243	274	214	251	345	172	562	220
45.5885	0	226	162	356	174	388	311	245	243	275	216	250	346	172	562	219
45.7114	0	226	164	357	174	389	316	246	249	271	216	250	346	173	562	221
45.8342	0	225	165	358	176	390	315	247	248	275	217	253	347	174	562	223
45.9571	0	225	166	359	177	392	315	247	247	274	217	253	347	174	563	221
46.08	0	225	163	355	173	386	310	244	244	275	215	251	345	172	560	219
46.2029	0	224	162	356	173	387	310	243	243	275	215	250	346	172	561	221
46.3258	0	224	163	357	174	387	310	245	245	276	216	250	345	172	561	221
46.4486	0	224	164	357	175	388	310	248	244	276	218	250	345	174	562	219
46.5715	0	224	167	359	175	389	313	249	246	274	219	250	347	177	562	219
46.6944	0	223	166	360	177	390	314	250	248	274	219	251	347	175	563	222
46.8173	0	223	164	356	174	389	311	245	244	276	216	251	346	174	567	223
46.9402	0	225	165	357	175	390	310	243	244	275	216	251	343	174	571	222
47.063	0	225	165	358	174	388	313	243	246	274	216	252	344	176	571	221
47.1859	0	225	166	358	175	391	316	245	250	272	218	252	344	176	572	224
47.3088	0	225	168	360	177	393	314	246	249	273	219	254	342	177	577	224
47.4317	0	226	168	360	179	396	316	243	249	274	218	255	338	178	584	224
47.5546	0	226	164	355	176	393	314	236	248	274	214	255	339	178	581	219
47.6774	0	225	164	354	176	392	313	236	249	273	214	253	340	178	578	222
47.8003	0	225	163	355	176	391	314	238	249	274	215	253	342	177	578	222
47.9232	0	225	165	355	177	392	316	239	251	271	217	254	341	178	577	223
48.0461	0	225	166	356	178	393	316	239	252	272	219	254	341	179	577	223
48.169	0	225	166	358	179	398	318	238	253	273	219	256	344	179	576	223
48.2918	0	224	162	355	177	393	312	237	247	275	216	253	343	176	572	221
48.4147	0	225	162	355	177	391	311	236	246	276	215	252	342	178	571	218
48.5376	0	224	163	355	176	391	313	236	248	273	216	253	343	176	570	221
48.6605	0	225	164	357	176	390	315	238	251	272	218	254	343	178	570	221
48.7834	0	223	165	358	177	392	317	241	251	272	219	254	344	177	568	222
48.9062	0	226	166	360	177	395	317	241	252	272	220	255	345	177	568	220
49.0291	0	224	163	356	176	391	314	239	249	274	216	253	343	175	566	219
49.152	0	224	163	355	175	389	313	239	248	273	217	252	344	174	564	220
49.2749	0	223	163	356	175	389	312	241	249	273	218	251	345	174	562	222
49.3978	0	224	163	357	176	389	313	243	251	271	219	253	345	174	561	219
49.5206	0	225	166	358	175	390	315	245	251	271	219	254	347	175	561	224
49.6435	0	224	166	359	176	392	316	245	251	272	220	253	346	175	561	222
49.7664	0	225	164	355	174	388	308	243	246	275	217	251	345	173	560	221
49.8893	0	225	163	355	173	387	309	242	244	274	215	251	345	173	558	219
50.0122	0	223	163	355	174	387	309	243	245	274	218	252	345	172	557	222
50.135	0	224	164	355	175	387	313	244	250	271	218	252	345	173	557	222
50.2579	0	225	165	357	176	389	311	245	248	274	219	252	345	173	558	222
50.3808	0	225	165	358	175	390	313	248	248	273	219	252	346	173	557	220
50.5037	0	224	162	353	174	386	308	244	244	274	216	249	343	170	554	221
50.6266	0	223	161	353	172	385	307	245	245	274	215	248	344	169	553	222
50.7494	0	224	161	352	172	383	308	244	244	274	215	248	344	170	553	220
50.8723	0	225	161	354	172	383	307	245	243	274	215	249	345	170	552	218
50.9952	0	223	162	355	174	386	311	247	246	272	216	250	345	170	552	222
51.1181	0	223	164	356	175	386	310	248	247	272	217	249	347	170	550	221
51.241	0	223	161	353	172	384	308	247	243	274	216	247	345	169	546	221
51.3638	0	224	160	351	172	383	306	245	241	273	214	247	344	167	543	218
51.4867	0	223	160	352	171	381	306	244	242	273	214	246	346	166	542	221
51.6096	0	222	160	352	171	380	306	244	242	273	215	247	347	166	543	221
51.7325	0	223	161	355	172	382	306	247	242	274	216	247	348	166	544	220
51.8554	0	224	163	356	173	383	310	248	244	272	216	247	349	166	546	220
51.9782	0	224	162	354	173	383	307	247	242	274	214	245	348	168	544	221
52.1011	0	223	162	355	171	381	305	247	241	272	214	245	348	167	544	220
52.224	0	224	161	353	171	382	306	245	241	273	213	245	348	167	545	218
52.3469	0	224	162	354	173	382	306	244	241	274	214	246	350	166	545	218
52.4698	0	224	164	355	173	384	311	246	247	269	215	247	348	167	547	220
52.5926	0	223	165	357	174	387	310	247	245	272	216	248	349	166	549	218
52.7155	0	224	163	355	173	383	307	245	242	273	214	247	348	166	549	218
52.8384	0	223	162	355	171	382	306	244	241	273	212	246	349	166	549	218
52.9613	0	222	162	355	172	384	306	244	241	274	214	247	349	166	550	220
53.0842	0	223	164	355	172	383	309	246	244	272	214	247	349	166	551	217
53.207	0	225	165	357	173	386	310	245	244	272	214	249	349	168	553	220
53.3299	0	224	167	359	175	388	312	246	245	272	216	250	349	169	555	219
53.4528	0	222	164	357	174	387	308	244	242	275	213	248	349	167	553	221
53.5757	0	224	163	356	173	383	307	242	242	273	213	248	349	167	552	218
53.6986	0	223	164	356	172	384	307	241	242	273	212	247	349	167	553	221
53.8214	0	223	165	356	173	385	307	243	241	274	212	249	349	168	553	218
53.9443	0	222	167	360	174	386	312	243	246	269	214	248	349	169	555	221
54.0672	0	223	168	360	174	388	311	245	245	272	216	250	350	170	556	221
54.1901	0	225	168	362	176	389	310	244	243	275	215	249	350	169	556	221
54.313	0	224	166	357	173	385	308	242	242	274	212	248	349	169	554	218
54.4358	0	221	166	356	173	385	307	242	241	273	213	249	349	168	554	222
54.5587	0	223	166	358	173	385	308	243	242	274	214	249	350	168	553	220
54.6816	0	225	167	359	174	386	308	245	243	274	213	250	349	170	554	221
54.8045	0	224	168	362	174	388	313	246	247	270	214	249	350	171	556	220
54.9274	0	224	170	364	177	390	314	247	248	271	216	250	350	170	557	223
55.0502	0	223	168	361	176	390	309	246	243	275	215	251	350	170	555	222
55.1731	0	225	168	361	175	387	308	245	242	273	214	250	350	170	555	221
55.296	0	225	167	361	174	387	309	244	242	274	214	249	350	169	554	220
55.4189	0	224	169	361	174	388	311	245	245	272	215	251	350	170	555	223
55.5418	0	223	169	363	175	389	312	248	245	273	216	251	350	171	556	223
55.6646	0	224	171	365	176	391	313	249	246	274	216	252	351	171	557	223
55.7875	0	224	169	362	175	390	309	247	243	274	215	250	351	170	556	222
55.9104	0	224	167	362	175	388	308	247	243	275	214	250	349	169	554	223
56.0333	0	223	168	362	175	388	308	248	243	275	215	250	350	169	554	223
56.1562	0	225	168	363	175	388	309	247	243	276	214	250	350	170	555	221
56.279	0	224	170	364	176	388	312	249	245	273	216	251	350	172	555	224
56.4019	0	224	170	366	177	391	315	252	249	272	217	252	351	172	555	225
56.5248	0	224	170	365	177	392	311	251	244	277	217	252	351	170	556	223
56.6477	0	224	167	362	175	389	309	248	242	275	215	250	350	170	553	221
56.7706	0	223	167	362	176	388	308	249	242	274	214	249	350	169	552	224
56.8934	0	224	168	362	175	386	308	249	244	275	215	249	350	169	553	224
57.0163	0	223	169	363	175	387	308	252	243	276	216	250	350	170	553	222
57.1392	0	225	170	364	177	390	312	252	245	274	216	251	352	171	555	221
57.2621	0	224	171	364	178	391	312	252	246	274	217	252	352	172	556	226
57.385	0	223	168	360	176	389	310	248	244	276	216	250	351	170	553	222
57.5078	0	222	167	359	175	387	309	247	243	275	215	250	351	169	552	221
57.6307	0	224	168	359	175	387	308	248	243	274	215	250	351	169	553	221
57.7536	0	223	168	359	175	387	308	249	243	276	216	251	351	169	553	223
57.8765	0	223	169	360	177	389	311	250	247	273	217	251	352	171	554	223
57.9994	0	224	170	363	178	390	315	251	249	272	218	251	352	171	555	223
58.1222	0	224	168	361	177	389	310	249	243	275	216	251	351	170	554	221
58.2451	0	223	167	360	176	386	307	248	243	275	215	250	351	169	554	223
58.368	0	223	168	360	176	387	308	249	243	276	217	249	352	169	553	219
58.4909	0	223	168	361	176	386	307	252	244	276	217	250	351	169	554	223
58.6138	0	224	170	361	177	389	311	253	247	273	217	251	352	171	556	222
58.7366	0	224	171	363	179	390	313	252	250	271	217	252	352	172	557	226
58.8595	0	223	169	361	177	389	309	251	245	277	216	250	352	171	557	223
58.9824	0	224	168	360	175	387	308	250	245	275	216	250	350	170	556	224
59.1053	0	224	169	360	175	387	307	250	244	275	215	251	351	171	556	222
59.2282	0	224	168	361	177	387	308	250	245	275	217	251	352	171	558	224
59.351	0	224	170	362	177	388	310	253	247	273	218	251	351	171	558	225
59.4739	0	226	172	364	177	389	314	254	249	271	218	252	351	173	559	226
59.5968	0	225	170	362	177	390	311	251	246	274	217	251	351	171	558	224
59.7197	0	223	169	360	176	386	308	250	243	274	216	250	350	171	557	226
59.8426	0	223	170	361	176	387	308	250	244	274	216	250	350	170	556	226
59.9654	0	225	169	361	176	387	307	250	243	275	216	250	350	171	556	226
60.0883	0	226	171	362	177	388	310	250	246	273	217	250	351	173	558	225
60.2112	0	224	172	362	178	389	313	252	249	271	218	251	351	173	560	228
60.3341	0	224	172	363	178	392	309	252	245	275	217	251	350	173	559	227
60.457	0	225	170	361	177	387	308	249	243	275	216	250	350	171	557	227
60.5798	0	225	169	360	177	388	308	248	243	275	217	250	350	170	558	224
60.7027	0	225	170	361	176	386	307	249	244	275	216	250	350	170	557	227
60.8256	0	225	171	363	177	389	311	250	246	274	218	251	351	172	558	228
60.9485	0	226	172	363	178	390	312	251	247	273	217	251	350	172	559	225
61.0714	0	224	169	360	177	389	308	247	244	274	215	250	350	172	557	225
61.1942	0	224	169	361	175	388	307	248	243	274	215	249	350	170	556	226
61.3171	0	224	169	361	176	386	307	249	244	275	216	250	350	171	555	228
61.44	0	225	170	361	175	387	307	250	243	275	215	251	349	170	555	225
61.5629	0	226	171	363	177	389	313	251	248	271	217	251	349	172	556	230
61.6858	0	225	173	364	178	392	311	253	248	274	219	252	351	171	557	229
61.8086	0	225	169	362	175	388	308	248	244	275	216	250	349	170	554	226
61.9315	0	225	168	361	175	387	307	249	242	274	215	249	350	169	554	225
62.0544	0	223	169	362	176	386	308	249	242	274	214	249	350	170	554	227
62.1773	0	224	169	362	176	386	310	251	245	272	215	249	351	170	554	228
62.3002	0	224	171	364	177	389	310	253	245	273	216	249	350	171	555	229
62.423	0	224	172	365	178	391	312	254	246	273	217	250	350	171	556	228
62.5459	0	223	168	361	176	389	309	249	243	274	214	248	350	170	555	228
62.6688	0	223	168	361	175	387	308	248	243	274	215	249	349	168	554	225
62.7917	0	224	169	361	174	388	308	248	243	273	215	249	350	169	554	224
62.9146	0	225	169	362	176	388	310	248	245	272	215	250	349	170	555	223
63.0374	0	224	170	362	176	389	314	247	249	271	216	251	350	171	556	226
63.1603	0	223	171	362	177	392	313	246	247	273	216	252	350	171	559	224
63.2832	0	224	167	359	175	387	309	242	243	274	213	250	348	170	561	222
63.4061	0	224	167	359	175	387	308	245	243	275	214	249	348	170	559	221
63.529	0	224	168	358	175	387	311	244	246	272	215	250	348	170	559	224
63.6518	0	223	168	359	176	390	311	246	246	273	215	252	349	171	560	220
63.7747	0	224	170	361	177	391	315	247	250	271	216	251	350	172	562	223
63.8976	0	224	168	361	177	389	310	244	243	274	214	250	348	170	560	221
64.0205	0	223	167	357	174	387	308	244	243	274	213	249	348	170	559	222
64.1434	0	222	166	358	175	386	310	243	247	271	214	250	348	169	559	221
64.2662	0	224	167	358	175	387	310	244	247	272	214	250	349	170	559	223
64.3891	0	225	169	359	176	388	313	245	249	271	214	252	349	171	560	221
64.512	0	224	169	361	177	391	314	248	250	271	216	252	349	171	561	224
64.6349	0	223	166	357	176	388	308	244	244	274	214	250	348	169	559	222
64.7578	0	224	165	356	174	387	307	241	244	273	213	251	347	168	558	222
64.8806	0	224	166	355	174	385	310	240	245	271	212	251	348	169	559	219
65.0035	0	223	166	357	174	386	313	241	249	269	213	252	350	171	558	223
65.1264	0	224	168	357	176	387	314	244	249	271	214	252	349	171	560	223
65.2493	0	224	169	360	177	390	315	244	248	271	216	252	349	171	561	224
65.3722	0	224	166	357	175	388	311	243	246	272	213	251	349	169	558	221
65.495	0	223	165	355	175	386	307	242	244	274	213	249	348	168	558	223
65.6179	0	222	165	356	174	386	310	242	246	272	214	251	349	169	557	223
65.7408	0	225	166	357	175	386	313	242	248	270	213	252	349	170	559	224
65.8637	0	224	168	359	176	387	313	244	248	270	215	252	350	171	559	223
65.9866	0	223	169	360	177	389	315	246	249	271	216	252	350	171	560	224
66.1094	0	223	167	357	175	387	309	243	244	274	214	251	349	170	558	225
66.2323	0	224	167	357	175	386	308	243	244	274	214	251	350	169	558	224
66.3552	0	224	166	357	174	386	311	243	245	273	214	251	350	171	559	223
66.4781	0	224	167	358	176	387	313	245	249	271	214	252	351	172	560	225
66.601	0	222	168	360	176	389	314	246	248	271	216	253	350	173	561	227
66.7238	0	224	169	360	177	391	313	246	247	273	216	252	351	172	561	223
66.8467	0	223	165	357	174	387	308	244	243	275	214	251	350	169	559	222
66.9696	0	223	165	356	175	385	311	243	245	272	214	251	350	170	558	225
67.0925	0	223	166	357	175	386	311	244	246	273	215	252	350	170	558	224
67.2154	0	224	168	359	175	389	311	245	246	273	215	253	351	171	560	221
67.3382	0	224	168	360	175	390	315	247	248	272	217	253	352	172	561	225
67.4611	0	222	168	360	177	391	314	248	246	275	217	253	352	171	561	225
67.584	0	222	165	358	174	387	309	245	243	276	214	252	351	170	558	223
67.7069	0	224	164	356	175	385	309	243	243	275	214	251	351	169	558	221
67.8298	0	224	165	357	174	387	310	244	243	275	214	252	352	170	559	225
67.9526	0	224	166	357	175	388	313	244	245	274	216	253	351	171	559	225
68.0755	0	222	168	359	176	390	313	244	247	274	217	254	352	172	560	225
68.1984	0	224	168	359	178	392	314	246	246	275	216	253	352	172	560	222
68.3213	0	224	164	356	174	387	309	244	243	276	216	252	350	170	557	226
68.4442	0	223	165	355	175	387	308	244	244	276	215	252	351	169	557	225
68.567	0	223	164	356	175	388	309	244	243	276	215	253	351	170	557	223
68.6899	0	225	166	357	176	389	309	245	243	276	216	253	351	172	558	222
68.8128	0	223	167	359	177	390	315	248	248	272	217	253	352	171	559	226
68.9357	0	223	166	358	177	389	310	246	244	276	215	252	351	170	558	225
69.0586	0	223	164	356	175	386	308	245	243	276	215	252	351	169	557	223
69.1814	0	224	164	355	175	387	308	244	242	275	215	251	352	170	558	221
69.3043	0	224	165	356	175	388	308	245	242	275	215	251	351	170	557	225
69.4272	0	223	166	358	176	389	311	246	246	274	215	253	351	172	558	225
69.5501	0	224	169	358	177	390	311	247	247	274	216	254	352	173	560	226
69.673	0	224	167	358	176	389	309	246	243	275	214	253	351	170	559	222
69.7958	0	223	165	355	175	387	308	243	242	275	213	251	351	170	557	224
69.9187	0	223	163	355	175	387	308	243	243	275	213	251	350	170	558	224
70.0416	0	223	165	355	175	387	309	244	242	275	214	252	350	170	558	224
70.1645	0	224	165	358	176	389	309	245	243	276	215	252	351	171	558	223
70.2874	0	224	167	359	178	390	312	247	245	273	215	253	351	171	559	226
70.4102	0	222	166	359	177	390	309	246	244	275	216	252	350	170	559	225
70.5331	0	222	165	356	174	388	308	245	241	274	213	250	350	170	558	223
70.656	0	224	165	356	175	388	308	245	242	275	214	251	350	170	557	221
70.7789	0	223	165	356	175	387	307	244	242	275	213	252	350	170	558	224
70.9018	0	223	166	358	176	389	311	246	245	272	215	253	351	171	559	224
71.0246	0	224	167	359	178	391	312	248	246	273	216	253	351	172	561	224
71.1475	0	223	165	359	177	391	309	248	243	275	214	251	352	171	560	220
71.2704	0	223	164	357	175	388	308	246	242	275	214	251	351	170	559	224
71.3933	0	223	166	357	175	389	308	246	243	274	214	251	351	170	560	225
71.5162	0	223	165	359	176	389	308	247	243	275	216	252	351	172	560	224
71.639	0	225	168	360	177	390	312	248	245	274	216	254	351	172	562	224
71.7619	0	223	169	361	178	393	313	249	245	274	216	253	352	172	562	227
71.8848	0	223	167	358	177	393	310	245	243	275	214	253	351	171	560	225
72.0077	0	223	166	357	176	390	309	244	243	275	213	251	351	171	560	225
72.1306	0	226	166	357	177	390	309	244	243	275	213	252	351	171	560	222
72.2534	0	225	167	358	177	390	309	246	243	275	215	252	350	170	560	226
72.3763	0	224	168	360	177	391	313	247	246	274	215	253	351	172	561	228
72.4992	0	224	169	362	178	393	311	248	244	276	217	254	351	173	562	228
72.6221	0	225	167	357	176	391	310	245	243	275	214	251	351	171	560	224
72.745	0	224	165	356	176	389	308	243	242	274	213	251	350	170	560	226
72.8678	0	223	165	357	176	388	308	244	243	275	214	252	350	171	559	227
72.9907	0	223	166	357	176	389	311	246	246	272	215	253	351	171	560	226
73.1136	0	225	168	360	177	390	312	247	245	273	216	252	351	172	560	225
73.2365	0	224	168	361	178	393	313	247	245	274	216	253	351	172	561	228
73.3594	0	224	165	358	175	389	309	245	243	274	214	250	350	170	558	226
73.4822	0	224	164	358	176	390	308	245	243	274	215	252	350	170	558	225
73.6051	0	224	164	358	176	388	309	245	243	275	214	252	350	170	558	224
73.728	0	223	167	358	175	389	313	246	247	270	215	252	350	171	558	228
73.8509	0	222	167	360	176	391	315	247	248	272	216	252	350	172	559	227
73.9738	0	223	166	358	176	391	310	245	243	275	214	252	350	171	559	225
74.0966	0	224	165	355	175	387	308	244	242	274	213	250	349	169	557	222
74.2195	0	223	165	357	174	387	308	244	242	274	214	251	349	170	558	226
74.3424	0	222	165	357	175	387	311	245	244	273	215	251	350	170	558	227
74.4653	0	223	167	359	176	389	312	247	245	274	217	252	350	171	559	227
74.5882	0	225	168	361	178	392	313	248	246	274	216	253	351	172	559	225
74.711	0	222	166	357	175	389	309	245	242	275	214	251	350	169	557	226
74.8339	0	223	165	356	174	387	308	244	241	274	214	250	350	169	556	226
74.9568	0	224	164	357	174	386	309	245	242	274	214	251	349	169	557	224
75.0797	0	224	165	357	175	388	310	245	242	275	215	250	350	170	556	222
75.2026	0	224	166	359	175	389	311	246	246	273	217	252	350	172	558	227
75.3254	0	222	167	359	176	391	314	246	246	274	217	252	351	170	558	226
75.4483	0	223	164	357	174	387	308	244	242	274	213	249	350	169	557	224
75.5712	0	224	163	356	174	386	308	245	241	274	215	250	349	169	557	220
75.6941	0	223	164	356	175	386	308	245	242	274	214	251	349	169	557	224
75.817	0	223	166	358	174	388	312	246	245	273	217	252	350	170	557	226
75.9398	0	223	166	359	175	390	313	247	245	273	216	252	350	171	558	226
76.0627	0	223	165	358	176	389	309	245	242	275	214	251	351	169	557	221
76.1856	0	222	164	357	174	386	308	244	241	275	214	251	350	168	557	224
76.3085	0	223	163	357	174	386	308	246	242	275	215	249	350	169	557	224
76.4314	0	221	164	358	174	388	308	247	243	275	215	250	350	170	558	223
76.5542	0	222	167	359	175	388	311	249	244	273	216	251	351	171	559	221
76.6771	0	223	167	361	177	392	313	249	246	274	216	251	350	171	561	226
76.8	0	223	164	356	175	389	309	245	243	274	214	251	349	170	564	226
76.9229	0	223	165	356	175	387	308	244	242	275	214	251	348	171	566	224
77.0458	0	223	164	356	174	387	309	245	241	274	214	251	349	170	565	222
77.1686	0	223	165	358	176	388	311	245	244	273	214	251	349	171	566	226
77.2915	0	223	167	359	176	391	315	248	248	271	216	252	349	171	566	226
77.4144	0	221	167	359	176	393	311	247	244	276	215	252	349	170	565	225
77.5373	0	223	163	356	175	389	309	244	241	275	213	251	348	169	562	220
77.6602	0	223	163	356	174	388	308	243	242	275	213	251	349	169	559	224
77.783	0	222	163	355	174	388	309	244	242	274	214	251	350	169	561	224
77.9059	0	223	164	358	175	389	312	243	245	273	213	253	349	171	564	223
78.0288	0	223	165	359	177	392	313	243	246	274	214	253	348	172	569	221
78.1517	0	223	165	359	177	392	313	243	246	273	213	253	349	170	572	225
78.2746	0	222	163	356	174	388	310	241	243	274	211	252	347	170	570	223
78.3974	0	222	164	356	175	389	309	241	243	275	212	251	347	171	569	222
78.5203	0	224	165	356	174	388	311	242	246	272	212	251	348	171	567	219
78.6432	0	223	164	357	176	389	315	243	248	272	213	253	348	172	567	223
78.7661	0	222	166	359	177	393	315	245	250	272	215	253	350	172	568	224
78.889	0	223	164	358	176	391	310	242	244	275	213	252	348	171	566	222
79.0118	0	225	163	355	175	388	311	241	246	272	212	252	348	171	564	220
79.1347	0	222	163	356	175	389	312	242	245	273	212	251	349	171	564	223
79.2576	0	223	165	356	175	391	315	243	249	270	213	252	349	171	565	223
79.3805	0	223	166	358	177	391	316	244	251	272	213	253	349	172	567	225
79.5034	0	224	168	360	178	394	316	244	251	272	213	255	349	172	569	223
79.6262	0	222	165	358	175	390	313	241	247	273	211	252	349	170	565	224
79.7491	0	222	164	356	175	389	313	239	251	270	210	252	349	170	566	224
79.872	0	222	165	357	175	388	314	238	252	271	210	253	348	170	568	223
79.9949	0	223	165	356	176	391	314	239	253	271	209	253	347	172	571	222
80.1178	0	222	168	358	178	391	315	240	255	271	210	254	348	173	572	226
80.2406	0	222	168	360	177	393	316	241	256	271	213	254	348	173	573	224
80.3635	0	222	165	356	176	391	315	238	255	270	210	253	346	173	576	224
80.4864	0	222	164	356	176	394	316	229	256	270	207	255	345	173	578	220
80.6093	0	222	165	355	175	392	316	228	255	269	208	255	343	173	577	223
80.7322	0	221	165	355	176	393	317	229	257	270	209	256	344	173	577	222
80.855	0	222	167	357	177	394	317	230	257	269	210	256	344	175	578	222
80.9779	0	223	167	359	178	394	318	234	258	270	211	255	344	176	579	218
81.1008	0	221	166	358	178	396	317	232	258	270	211	256	345	175	579	222
81.2237	1	222	164	356	175	394	316	227	258	269	207	255	344	173	576	222
81.3466	0	222	163	356	176	393	315	228	258	270	209	256	344	173	578	221
81.4694	0	223	165	356	176	393	316	229	257	269	209	256	344	173	577	221
81.5923	0	223	167	358	176	394	316	232	258	269	211	256	346	174	577	224
81.7152	0	222	168	359	178	394	316	238	258	270	213	255	346	174	574	223
81.8381	0	223	166	357	177	390	315	239	256	268	213	252	345	174	571	219
81.961	0	224	165	356	176	388	312	244	253	269	215	249	346	179	566	220
82.0838	0	222	166	357	177	390	312	242	253	271	215	251	346	175	572	226
82.2067	0	223	167	357	177	390	314	242	254	270	215	252	343	175	577	226
82.3296	0	223	168	360	178	392	315	243	254	271	215	254	343	176	578	226
82.4525	0	223	169	361	179	394	316	244	254	271	215	254	344	176	577	225
82.5754	0	222	166	357	177	389	312	240	253	270	213	251	343	172	577	226
82.6982	0	222	165	356	175	388	312	241	253	269	212	250	343	173	575	225
82.8211	0	223	165	356	176	389	313	242	253	270	212	252	344	173	575	225
82.944	0	223	166	358	177	390	314	241	252	270	214	252	343	174	576	223
83.0669	0	222	168	359	178	390	314	244	254	271	214	252	344	173	577	227
83.1898	0	222	169	360	178	393	316	244	254	270	214	252	344	173	575	227
83.3126	0	222	165	357	176	388	314	241	252	270	211	251	345	170	569	224
83.4355	0	222	164	356	175	388	313	241	252	269	210	250	345	171	567	222
83.5584	0	221	165	356	175	387	313	240	252	270	211	250	347	170	564	225
83.6813	0	221	167	358	176	389	313	241	252	268	213	251	348	171	565	225
83.8042	0	222	168	360	178	390	316	243	252	271	214	252	350	171	564	225
83.927	0	223	168	360	178	392	315	244	253	270	213	251	349	171	564	225
84.0499	0	221	164	357	176	388	313	241	251	270	212	250	348	169	561	226
84.1728	0	221	166	358	175	389	313	242	250	269	213	250	349	170	559	225
84.2957	0	223	166	359	176	388	313	243	251	270	212	250	350	170	559	225
84.4186	0	222	166	360	178	389	314	244	251	270	213	251	351	170	559	226
84.5414	0	222	169	363	178	391	315	246	251	270	214	251	352	170	559	229
84.6643	0	221	169	363	178	391	314	246	252	270	214	250	352	169	558	226
84.7872	0	222	167	363	177	388	313	244	250	270	212	249	351	170	556	226
84.9101	0	222	167	362	177	389	314	243	250	270	212	250	352	169	556	224
85.033	0	222	168	363	178	389	315	246	251	271	213	250	352	169	557	228
85.1558	0	221	169	365	179	390	315	247	252	272	215	251	353	169	558	228
85.2787	0	221	170	367	181	394	317	248	252	272	215	251	354	170	558	228
85.4016	0	221	167	365	178	390	312	245	248	272	213	250	352	169	556	225
85.5245	0	221	168	363	178	389	313	246	250	270	212	248	352	169	556	228
85.6474	0	221	167	364	178	390	313	247	252	270	213	249	352	169	556	225
85.7702	0	222	170	365	179	389	315	247	251	271	214	250	354	169	556	229
85.8931	0	222	171	367	179	392	315	249	252	272	215	250	354	170	558	228
86.016	0	221	172	366	180	394	316	248	251	271	214	252	354	169	557	229
86.1389	0	220	168	363	177	389	312	246	248	272	213	249	352	168	555	224
86.2618	0	221	168	363	177	388	313	245	250	270	212	249	352	169	555	227
86.3846	0	221	169	364	177	387	313	245	249	271	211	249	353	169	555	226
86.5075	0	221	169	365	178	390	314	247	251	271	213	250	352	169	557	228
86.6304	0	221	171	365	179	392	315	247	252	271	214	251	354	170	557	228
86.7533	0	221	170	367	180	393	316	247	252	272	213	251	353	169	556	227
86.8762	0	221	167	364	177	389	311	245	248	272	211	249	353	169	554	225
86.999	0	221	167	365	177	389	314	246	251	269	213	249	353	168	554	227
87.1219	0	219	167	365	179	388	314	247	251	270	213	249	353	168	554	227
87.2448	0	220	168	367	181	388	314	249	250	270	214	249	353	171	558	226
87.3677	0	221	171	370	182	393	316	250	252	271	214	250	354	172	559	227
87.4906	0	220	170	370	182	393	315	249	252	270	213	249	353	169	558	227
87.6134	0	218	170	368	182	389	314	249	252	270	212	249	352	172	559	225
87.7363	0	220	171	369	183	391	314	248	253	270	211	249	352	174	559	228
87.8592	0	220	173	370	183	392	315	248	253	271	211	250	353	171	559	226
87.9821	0	220	175	371	185	394	316	248	255	270	213	251	353	170	559	229
88.105	0	220	176	373	185	396	317	250	256	272	213	251	353	171	560	227
88.2278	0	220	173	370	184	394	315	246	255	270	211	250	353	169	558	227
88.3507	0	221	174	371	184	393	316	245	256	271	211	250	353	169	558	224
88.4736	0	220	174	372	182	392	316	247	255	271	212	250	353	170	558	226
88.5965	0	220	176	373	184	393	315	251	254	271	214	250	353	174	561	227
88.7194	0	222	181	374	185	396	317	252	255	272	215	250	354	173	561	228
88.8422	0	222	178	370	182	393	315	248	253	270	212	249	352	170	558	223
88.9651	0	221	177	368	181	392	314	248	253	271	213	249	352	170	558	226
89.088	0	220	177	368	181	392	315	248	254	272	212	249	353	170	559	225
89.2109	0	222	177	369	181	393	316	250	254	272	214	251	353	171	559	225
89.3338	0	222	177	371	181	395	317	249	255	273	215	251	354	171	561	223
89.4566	0	221	175	368	179	392	315	248	254	271	212	249	353	169	558	224
89.5795	0	220	173	368	178	390	312	247	251	272	212	248	351	169	557	223
89.7024	0	222	171	365	178	390	313	247	252	271	211	248	352	169	557	223
89.8253	0	222	172	367	178	391	314	248	253	271	212	250	353	169	557	223
89.9482	0	220	173	368	180	391	315	250	254	272	215	250	353	170	559	226
90.071	0	220	173	367	179	392	314	247	254	271	212	249	351	168	558	224
90.1939	0	221	170	364	176	388	312	246	250	271	210	247	350	167	555	222
90.3168	0	222	171	365	176	389	312	247	251	270	211	247	352	168	555	221
90.4397	0	219	170	365	177	388	312	247	252	270	211	249	352	168	555	223
90.5626	0	220	172	365	178	390	313	249	253	271	213	250	352	169	556	224
90.6854	0	221	172	367	179	391	315	251	253	272	214	250	352	169	557	224
90.8083	0	222	171	365	177	389	313	248	251	269	211	248	351	168	556	221
90.9312	0	221	170	363	175	385	311	248	250	270	210	246	351	167	555	224
91.0541	0	220	169	363	174	386	311	249	251	269	212	248	351	167	555	223
91.177	0	222	169	362	176	386	313	250	251	270	212	248	351	168	555	224
91.2998	0	220	171	364	177	388	314	252	251	271	212	249	352	170	555	224
91.4227	0	222	171	367	178	390	315	254	252	271	214	250	352	170	557	225
91.5456	0	220	171	365	178	391	315	253	251	270	213	248	352	169	558	225
91.6685	0	222	169	363	176	386	312	250	250	270	210	247	351	168	555	222
91.7914	0	220	168	363	176	386	313	251	250	269	212	248	351	168	555	223
91.9142	0	220	169	363	176	386	314	251	250	270	213	248	351	169	555	226
92.0371	0	221	169	364	178	388	314	253	252	271	214	249	352	170	557	225
92.16	0	222	171	367	179	389	315	256	252	272	215	250	352	171	557	224
92.2829	0	221	171	365	179	391	315	255	251	271	214	249	353	170	557	227
92.4058	0	221	168	362	177	387	314	254	250	270	214	248	352	169	554	226
92.5286	0	220	167	363	176	387	314	256	251	271	214	249	352	169	557	226
92.6515	0	222	170	364	177	387	314	256	250	270	215	248	352	169	556	225
92.7744	0	221	170	364	178	389	314	256	252	271	216	249	352	171	558	229
92.8973	0	221	171	365	179	390	316	258	253	271	216	251	352	172	559	230
93.0202	0	220	170	366	179	391	315	258	252	271	214	249	352	171	558	228
93.143	0	222	168	362	176	387	314	256	250	270	213	247	351	170	557	225
93.2659	0	221	168	362	178	387	314	257	251	270	214	249	352	170	556	229
93.3888	0	221	168	362	177	387	314	257	251	272	216	249	352	170	557	229
93.5117	0	221	169	363	177	390	316	260	253	272	217	250	353	172	558	230
93.6346	0	223	171	365	178	391	317	260	252	272	217	251	353	172	559	228
93.7574	0	221	169	363	179	391	316	259	251	271	215	249	353	172	557	229
93.8803	0	221	167	361	177	387	314	257	251	270	214	249	352	171	557	229
94.0032	0	221	166	361	179	387	315	257	251	271	214	248	352	170	557	229
94.1261	0	222	167	361	178	387	315	258	251	271	214	249	352	171	556	228
94.249	0	222	169	362	178	390	316	260	252	272	217	249	353	172	557	232
94.3718	0	221	169	364	179	392	317	262	252	272	217	250	352	172	559	232
94.4947	0	222	168	363	179	391	317	261	252	271	215	249	353	172	558	231
94.6176	0	221	167	361	177	388	315	258	250	270	213	248	352	171	556	227
94.7405	0	221	167	361	178	390	315	256	250	270	214	249	352	172	558	229
94.8634	0	221	168	362	177	390	315	256	252	270	215	249	352	172	559	229
94.9862	0	223	170	364	178	391	316	257	252	271	217	250	352	172	560	230
95.1091	0	224	171	365	179	393	317	258	253	271	216	250	352	174	561	229
95.232	0	222	169	363	178	392	313	255	250	272	214	249	352	172	558	229
95.3549	0	222	168	361	177	389	312	255	249	273	214	249	351	171	558	229
95.4778	0	222	169	363	178	389	312	254	250	273	214	248	351	171	558	229
95.6006	0	223	170	363	178	391	315	255	251	271	215	249	351	171	559	228
95.7235	0	222	170	365	179	391	316	257	252	272	216	249	351	172	560	232
95.8464	0	222	172	367	180	393	317	259	253	272	217	249	351	173	561	232
95.9693	0	223	169	362	177	390	310	254	247	276	214	248	351	170	558	230
96.0922	0	222	168	362	177	388	312	254	248	272	213	248	350	171	558	229
96.215	0	222	168	363	177	388	314	255	251	270	214	246	350	171	558	232
96.3379	0	222	169	364	177	389	315	256	251	271	215	247	350	172	559	232
96.4608	0	222	170	366	179	391	315	258	252	271	215	250	351	171	560	233
96.5837	0	222	172	366	179	392	314	258	250	274	216	249	351	172	561	231
96.7066	0	222	169	363	177	389	310	253	247	275	213	248	350	170	558	232
96.8294	0	222	169	363	177	389	312	253	248	272	214	248	350	172	558	228
96.9523	0	223	169	364	177	387	313	252	248	273	214	248	349	171	559	231
97.0752	0	223	171	364	178	390	315	252	250	270	214	248	349	172	559	230
97.1981	0	222	171	367	179	391	316	255	250	271	216	248	350	172	559	233
97.321	0	222	171	367	179	391	313	256	249	273	215	249	350	172	560	230
97.4438	0	222	170	364	178	387	310	253	247	274	214	248	349	172	558	232
97.5667	0	222	169	364	178	388	311	253	248	271	214	247	349	171	559	230
97.6896	0	221	170	364	178	388	315	254	250	269	214	247	348	171	558	233
97.8125	0	222	171	366	179	389	315	257	252	270	216	246	349	172	560	233
97.9354	0	222	172	368	180	392	316	257	252	270	216	248	349	171	561	234
98.0582	0	223	169	365	178	388	309	254	246	274	213	247	348	170	558	229
98.1811	0	221	169	364	177	387	311	255	247	271	213	246	349	170	558	233
98.304	0	221	170	365	178	387	311	255	249	271	214	247	348	171	558	232
98.4269	0	222	170	366	177	387	313	255	250	270	214	246	349	171	559	233
98.5498	0	223	171	367	179	388	314	258	250	269	215	246	349	171	560	231
98.6726	0	221	173	367	180	389	315	258	252	270	215	247	348	172	560	233
98.7955	0	222	169	363	177	387	309	253	246	274	213	247	347	170	558	231
98.9184	0	222	168	363	178	387	308	252	245	274	212	246	347	170	558	230
99.0413	0	223	169	363	177	386	313	252	250	268	211	246	346	170	558	229
99.1642	0	222	170	364	177	386	313	253	250	269	213	247	348	171	558	231
99.287	0	221	172	367	179	389	314	255	251	269	214	247	348	171	559	232
99.4099	0	223	171	365	179	389	312	255	248	271	213	247	348	170	558	231
99.5328	0	223	168	362	176	385	310	250	247	270	211	246	347	169	556	230
99.6557	0	220	168	362	176	385	310	251	247	271	211	245	346	169	557	230
99.7786	0	221	169	362	176	386	311	252	247	271	212	245	347	170	557	230
99.9014	0	223	169	364	176	386	314	252	250	269	213	247	348	171	558	231
100.024	0	223	171	366	178	388	314	254	251	270	214	248	347	171	560	231
100.147	0	220	168	364	178	385	312	254	248	270	212	246	348	169	558	231
100.27	0	221	169	363	176	384	311	252	247	271	211	245	347	170	556	231
100.393	0	223	168	363	176	385	313	251	248	268	211	245	348	169	558	231
100.516	0	222	168	364	177	386	314	254	248	269	212	246	348	169	558	230
100.639	0	221	171	365	178	385	314	256	251	268	213	247	349	171	559	233
100.762	0	220	170	366	178	387	316	256	251	269	212	247	348	170	559	231
100.884	0	222	169	361	176	385	309	252	244	272	210	245	348	169	558	227
101.007	0	223	169	361	176	385	311	252	247	270	211	245	347	170	557	229
101.13	0	223	170	362	177	385	314	251	250	268	210	247	348	170	558	231
101.253	0	222	170	362	177	387	314	251	251	269	212	248	348	169	558	231
101.376	0	224	172	364	178	388	316	253	250	270	213	248	349	171	560	229
101.499	0	222	171	362	178	388	313	251	247	271	211	247	348	170	558	231
101.622	0	222	168	360	175	383	311	250	247	270	209	246	347	168	558	231
101.745	0	221	168	360	175	384	310	250	247	271	210	246	347	169	557	231
101.868	0	224	169	360	175	384	313	250	250	269	209	247	347	169	558	228
101.99	0	222	170	362	177	385	315	252	250	268	211	247	349	170	559	232
102.113	0	222	172	363	177	388	315	253	251	269	212	248	350	171	559	232
102.236	0	222	168	361	176	387	314	250	250	269	210	247	349	169	557	230
102.359	0	223	168	359	175	385	311	248	246	270	209	246	348	169	556	226
102.482	0	222	168	359	175	385	313	247	249	269	210	247	349	169	557	230
102.605	0	222	170	361	176	384	314	250	250	268	211	247	348	169	557	231
102.728	0	223	170	362	177	387	315	252	251	269	212	248	349	170	558	231
102.851	0	224	171	363	178	389	316	252	251	269	212	248	349	170	559	230
102.973	0	222	168	361	175	386	313	249	249	268	209	246	349	169	557	231
103.096	0	221	168	360	176	385	313	249	249	268	210	246	348	169	558	231
103.219	0	223	169	360	175	385	314	249	250	268	209	248	348	169	557	230
103.342	0	223	170	361	176	385	313	250	251	268	212	247	349	170	558	231
103.465	0	222	172	363	177	387	315	253	251	270	212	248	349	170	559	234
103.588	0	222	170	363	178	389	315	251	251	270	211	247	350	170	558	232
103.711	0	221	167	361	175	385	312	250	248	271	210	246	348	169	557	231
103.834	0	223	169	362	175	386	314	250	250	269	210	247	349	170	557	229
103.956	0	221	168	362	175	386	313	251	250	269	211	247	349	171	557	232
104.079	0	222	171	362	177	387	315	254	251	270	212	248	349	171	559	234
104.202	0	224	172	363	178	389	316	254	251	270	213	249	349	171	559	233
104.325	0	223	170	361	177	387	312	251	248	272	210	248	349	170	558	231
104.448	0	223	168	360	176	385	313	249	250	269	209	247	348	169	557	233
104.571	0	222	168	360	175	386	311	250	248	271	210	248	349	170	557	230
104.694	0	222	169	361	176	386	314	252	250	269	211	248	349	170	558	233
104.817	0	223	170	363	177	387	314	252	251	270	213	248	349	170	558	232
104.94	0	222	172	365	178	390	316	254	252	271	213	249	349	171	560	234
105.062	0	221	167	360	176	387	312	252	248	271	210	247	349	169	558	229
105.185	0	222	167	361	175	386	313	250	250	269	210	246	349	169	557	231
105.308	0	221	167	361	175	385	313	250	249	269	210	246	350	171	558	228
105.431	0	221	170	362	177	386	314	251	249	270	211	246	349	172	560	231
105.554	0	221	171	364	178	388	314	252	251	271	214	249	349	171	562	233
105.677	0	223	172	365	179	391	316	252	252	270	212	248	349	171	562	232
105.8	0	222	169	361	176	387	311	249	247	272	211	248	349	169	560	229
105.923	0	221	168	362	176	386	314	251	250	270	212	249	350	169	559	232
106.045	0	222	170	362	175	386	313	251	251	270	212	249	350	170	560	231
106.168	0	223	170	363	176	388	314	253	251	270	213	249	350	171	560	231
106.291	0	224	171	365	178	391	316	254	251	270	213	249	351	172	561	229
106.414	0	221	169	361	176	387	314	249	251	270	211	248	351	170	559	229
106.537	0	221	168	361	176	387	313	250	251	269	211	249	351	170	558	229
106.66	0	222	167	361	175	386	313	250	250	270	210	248	350	171	560	228
106.783	0	222	170	363	176	388	314	251	251	270	212	249	351	170	561	224
106.906	0	221	171	365	177	389	315	253	251	271	212	250	352	171	562	228
107.028	0	220	169	363	177	390	315	251	251	270	212	249	351	170	560	225
107.151	0	222	168	361	175	387	311	249	248	271	210	248	351	170	558	225
107.274	11	222	168	361	176	387	313	248	250	269	209	249	350	169	559	224
107.397	0	221	168	361	176	387	314	249	250	269	210	248	351	170	560	227
107.52	0	222	170	363	176	388	314	251	251	270	211	250	352	171	560	226
107.643	0	223	171	363	178	389	316	251	251	270	211	250	351	171	562	227
107.766	0	222	167	361	175	386	311	249	247	271	210	249	350	169	559	224
107.889	0	221	167	360	174	385	313	247	249	269	209	247	350	169	559	226
108.012	0	222	168	359	175	385	313	248	249	268	210	249	351	169	559	227
108.134	0	222	169	362	175	386	313	250	250	269	212	247	351	171	561	225
108.257	0	221	171	364	175	388	314	252	250	270	212	248	352	172	562	225
108.38	0	221	169	363	176	390	315	250	251	269	211	247	352	171	560	228
108.503	0	221	168	361	174	386	311	248	247	272	210	248	351	168	560	228
108.626	0	223	169	361	175	387	313	248	249	268	210	248	352	170	559	228
108.749	0	222	169	361	175	386	313	249	250	269	212	250	353	169	560	227
108.872	0	221	171	363	176	387	314	249	251	269	212	250	352	170	560	229
108.995	0	222	171	365	178	391	316	250	251	270	214	251	352	170	561	230
109.117	0	223	168	361	177	388	312	248	247	272	211	249	352	169	559	226
109.24	0	222	169	361	175	387	314	247	249	269	211	249	351	170	560	228
109.363	0	223	169	362	176	386	314	249	250	269	213	250	352	169	559	229
109.486	0	222	170	363	176	388	315	250	250	270	213	250	352	171	560	230
109.609	0	223	170	365	178	390	316	252	251	270	214	250	353	170	561	227
109.732	0	222	171	363	176	390	313	250	248	271	213	250	352	171	561	231
109.855	0	221	168	362	175	388	313	248	250	269	211	248	352	169	559	230
109.978	0	222	170	362	176	387	312	249	248	271	211	249	352	171	559	231
110.1	0	223	169	364	176	387	314	249	250	269	213	250	353	170	560	227
110.223	0	222	171	364	176	390	316	250	250	269	213	250	352	172	561	232
110.346	0	222	172	367	178	391	316	252	251	270	214	251	353	170	562	233
110.469	0	221	169	363	176	388	309	250	245	274	211	249	352	170	559	230
110.592	0	222	168	362	175	387	311	247	246	271	211	248	351	170	558	226
110.715	0	222	169	362	175	388	314	248	249	269	212	249	351	169	559	230
110.838	0	222	169	364	177	388	315	248	250	269	213	250	352	170	559	231
110.961	0	220	170	365	177	388	316	250	251	269	213	250	353	171	561	231
111.084	0	223	171	366	178	392	315	251	250	270	212	249	353	171	561	228
111.206	0	222	167	361	176	388	311	247	246	271	210	248	351	170	560	230
111.329	0	221	167	362	176	386	311	248	247	270	210	249	351	169	558	230
111.452	0	222	168	362	175	388	314	248	250	268	211	248	352	170	559	229
111.575	0	223	169	363	177	389	315	250	249	269	212	249	352	170	559	227
111.698	0	222	169	365	178	389	315	250	249	269	213	251	352	172	560	231
111.821	0	221	169	365	178	389	315	251	251	269	212	249	352	170	560	231
111.944	0	221	166	361	176	386	311	249	246	271	210	248	352	170	559	229
112.067	0	223	167	362	176	387	313	249	249	268	210	249	351	170	558	226
112.189	0	221	167	362	177	387	314	250	249	269	211	249	352	170	559	231
112.312	0	223	169	364	177	388	314	251	251	269	213	249	353	171	560	231
112.435	0	222	169	365	178	390	315	253	250	270	213	249	353	170	561	230
112.558	0	222	166	362	176	386	310	251	246	271	210	246	352	169	560	226
112.681	0	221	167	362	176	386	311	252	246	271	210	247	352	170	559	230
112.804	0	221	168	363	177	387	313	250	250	269	211	248	352	169	560	231
112.927	0	222	169	365	177	388	314	252	250	269	212	249	352	170	561	231
113.05	0	224	171	365	177	390	315	253	250	270	212	250	352	171	561	229
113.172	0	222	169	363	178	391	313	253	248	272	212	249	352	169	560	232
113.295	0	222	167	362	175	387	311	249	247	271	210	247	351	169	559	232
113.418	0	222	168	362	176	386	312	249	250	269	210	248	352	169	559	231
113.541	0	223	168	363	175	387	313	250	249	269	211	248	353	169	559	228
113.664	0	222	169	365	176	389	315	251	249	270	212	249	352	170	560	232
113.787	0	222	170	366	177	390	315	254	251	270	214	249	353	171	560	233
113.91	0	222	167	363	177	389	314	251	250	269	212	249	352	169	560	230
114.033	0	222	167	362	175	387	313	250	249	269	210	247	352	169	558	228
114.156	0	222	166	361	176	385	314	250	248	269	210	247	352	168	558	231
114.278	0	222	166	362	176	386	313	251	251	269	211	247	352	170	559	232
114.401	0	222	168	365	177	388	314	253	249	269	213	248	353	170	562	232
114.524	0	223	170	367	178	390	315	253	250	269	213	248	354	171	562	230
114.647	0	222	167	362	177	388	313	251	249	268	211	248	351	169	559	231
114.77	0	221	167	363	175	387	313	251	249	268	211	248	353	170	560	233
114.893	0	221	168	363	175	388	313	251	250	269	211	249	352	169	559	230
115.016	0	223	169	364	177	388	314	252	249	269	212	249	353	170	560	230
115.139	0	223	171	366	177	391	315	253	251	270	214	249	353	171	561	233
115.261	0	221	169	363	176	389	316	252	250	270	213	249	353	169	561	232
115.384	0	222	167	362	175	386	311	249	248	270	211	248	352	169	559	232
115.507	0	222	168	363	175	387	313	250	249	269	211	248	352	169	559	229
115.63	0	222	168	362	175	388	314	251	249	269	212	247	353	171	560	233
115.753	0	222	170	363	177	388	314	251	250	270	214	249	354	172	561	234
115.876	0	222	170	366	178	392	316	254	251	270	215	250	353	171	562	232
115.999	0	222	168	362	175	388	312	250	247	271	211	248	353	170	560	227
116.122	0	222	167	362	175	387	313	249	248	269	211	247	352	169	559	231
116.244	0	222	168	359	176	386	313	249	249	268	211	248	352	169	559	232
116.367	0	222	168	361	175	388	314	250	250	269	212	249	352	170	559	232
116.49	0	222	169	363	176	389	315	252	250	269	213	250	353	171	561	230
116.613	0	222	170	365	177	391	315	254	251	270	213	249	353	171	562	233
116.736	0	221	168	361	175	387	313	250	249	269	211	248	352	169	559	232
116.859	0	221	167	361	174	387	310	251	246	270	212	248	353	169	559	232
116.982	0	222	168	361	175	385	313	253	249	269	211	248	353	171	560	229
117.105	0	222	168	363	176	387	315	253	249	269	213	249	354	171	561	234
117.228	0	222	170	365	178	390	315	254	251	269	214	249	354	171	562	233
117.35	0	222	169	363	177	390	314	254	250	269	211	248	354	170	560	232
117.473	0	223	167	361	175	386	314	251	249	269	211	248	353	169	560	229
117.596	0	222	167	362	176	387	313	252	249	268	211	248	353	169	559	233
117.719	0	222	168	363	175	387	314	253	249	269	211	249	354	171	561	233
117.842	0	222	170	364	177	389	315	255	251	270	213	250	355	170	563	233
117.965	0	224	171	365	178	391	316	256	251	270	212	249	355	172	562	232
118.088	0	222	167	362	175	387	312	253	247	271	210	246	353	170	561	233
118.211	0	221	167	361	176	385	310	252	247	270	210	247	353	170	561	232
118.333	0	222	167	361	175	386	310	253	247	271	211	248	354	169	561	232
118.456	0	223	168	363	176	387	314	254	249	269	212	249	354	171	561	231
118.579	0	222	170	364	177	389	315	255	250	269	213	249	355	171	562	235
118.702	0	222	170	364	178	390	315	256	251	269	213	250	355	170	563	233
118.825	0	221	167	362	176	387	311	252	246	271	210	248	353	170	561	231
118.948	0	223	168	363	176	386	311	252	247	270	210	248	354	170	560	230
119.071	0	222	168	362	176	387	314	252	249	268	212	248	353	169	561	233
119.194	0	221	169	363	176	388	314	255	250	268	211	249	355	170	564	231
119.316	0	221	170	366	177	391	316	255	250	270	213	249	354	172	563	231
119.439	0	223	169	363	177	390	313	252	248	271	211	248	354	170	562	229
119.562	0	222	168	361	176	387	313	250	249	269	210	249	354	170	563	233
119.685	0	223	169	361	175	389	314	249	250	270	211	250	353	170	563	232
119.808	0	222	170	362	177	388	314	251	250	269	212	250	353	171	564	232
119.931	0	223	171	364	178	391	315	251	251	270	212	251	354	172	564	230
120.054	0	222	171	364	178	392	315	251	251	269	212	250	354	171	564	232
120.177	0	221	168	362	176	389	312	249	248	271	210	249	353	169	561	232
120.3	0	222	169	362	176	389	311	249	248	270	212	250	353	170	562	231
120.422	0	223	170	362	175	387	314	249	250	269	211	250	352	171	562	230
120.545	0	223	172	365	177	389	315	251	251	269	212	250	353	172	563	233
120.668	0	223	172	366	179	391	315	253	253	270	214	251	354	171	564	233
120.791	0	223	170	363	177	389	312	249	247	271	211	249	352	171	562	231
120.914	0	223	169	361	175	386	311	248	247	271	211	248	352	169	562	230
121.037	0	222	169	362	177	386	313	248	250	269	211	249	352	170	562	233
121.16	0	222	170	363	177	388	313	251	251	269	212	249	354	171	561	232
121.283	0	223	171	364	177	390	316	250	252	270	213	251	354	172	562	233
121.405	0	223	172	364	178	391	313	251	249	272	213	251	353	172	562	230
121.528	0	222	169	363	176	387	313	250	250	268	212	249	353	169	562	233
121.651	0	222	170	362	175	387	313	248	250	269	212	248	353	170	561	232
121.774	0	222	170	362	176	387	313	249	250	269	213	249	353	171	561	232
121.897	0	223	170	364	176	388	314	251	250	269	213	250	353	171	562	232
122.02	0	223	172	365	179	391	315	251	250	270	214	250	354	171	560	235
122.143	0	222	168	362	176	388	314	248	251	269	213	249	354	170	559	229
122.266	0	224	170	360	176	389	313	248	250	269	213	250	353	170	559	230
122.388	0	225	170	360	178	391	315	244	250	270	213	251	354	171	560	229
122.511	0	224	169	360	178	392	316	244	251	270	214	250	353	172	562	231
122.634	0	223	171	362	179	395	316	244	253	270	214	252	353	173	563	228
122.757	0	225	170	362	180	394	318	241	252	269	213	251	353	171	562	229
122.88	0	226	169	360	178	390	314	240	250	269	211	250	352	170	560	227
123.003	0	224	167	358	177	390	315	241	251	269	212	250	352	170	561	231
123.126	0	224	168	358	177	389	314	242	251	269	213	251	353	170	561	230
123.249	0	225	168	361	177	391	316	243	251	270	214	251	353	172	562	232
123.372	0	225	170	362	179	392	316	245	252	271	215	251	352	171	562	230
123.494	0	223	166	359	177	389	315	242	251	269	214	251	352	169	560	230
123.617	0	223	167	359	176	387	315	241	250	268	212	250	351	170	560	230
123.74	0	224	167	359	176	388	314	242	250	269	213	250	352	170	559	230
123.863	0	224	167	359	176	389	314	243	251	269	213	251	353	171	560	229
123.986	0	223	168	360	177	390	315	246	251	269	215	251	352	171	561	232
124.109	0	223	169	362	178	393	316	245	252	270	215	251	352	171	561	231
124.232	0	225	166	358	176	388	314	242	250	268	212	249	351	169	560	231
124.355	0	225	166	358	177	387	314	243	251	269	213	250	352	169	559	228
124.477	0	223	166	358	176	388	314	243	251	269	213	250	353	169	560	232
124.6	0	224	168	360	177	390	315	245	251	269	214	251	353	170	560	231
124.723	0	225	169	361	178	391	316	247	252	270	215	251	354	172	561	231
124.846	0	224	167	360	178	390	315	245	251	269	213	250	351	170	560	229
124.969	0	223	167	358	175	388	314	244	250	269	212	249	351	168	560	232
125.092	0	222	167	359	175	387	314	247	251	267	213	248	353	171	560	229
125.215	0	225	167	360	176	388	315	248	250	269	214	248	351	174	562	232
125.338	0	224	170	361	176	390	316	249	251	270	214	250	352	172	562	231
125.46	0	224	169	363	177	393	317	249	252	270	214	251	352	172	563	235
125.583	0	223	168	359	177	391	315	247	252	269	212	249	352	170	561	232
125.706	0	224	168	360	175	387	314	247	250	269	212	249	352	169	559	232
125.829	0	224	167	358	175	388	314	245	250	269	212	249	352	169	559	230
125.952	0	223	168	359	175	388	315	246	252	269	213	249	353	170	559	232
126.075	0	223	169	359	177	391	315	248	252	270	214	250	352	171	561	232
126.198	0	224	170	363	177	393	316	249	252	270	215	251	353	171	561	231
126.321	0	224	168	361	177	391	316	247	251	270	213	250	353	169	560	229
126.444	0	223	167	359	176	388	315	246	250	269	212	249	353	169	559	230
126.566	0	223	168	359	175	389	314	247	251	268	212	250	352	170	560	229
126.689	0	223	168	361	176	389	314	249	251	270	214	249	353	170	561	229
126.812	0	224	170	364	177	391	316	251	251	270	213	250	354	172	562	227
126.935	0	224	171	364	178	392	317	250	253	270	215	249	354	171	562	230
127.058	0	222	168	360	176	389	315	249	251	269	212	249	353	169	560	229
127.181	0	223	168	361	176	389	316	249	250	270	213	248	353	171	560	228
127.304	0	223	169	362	175	389	315	248	250	270	213	250	353	170	561	228
127.427	0	223	171	364	175	390	316	250	252	269	215	250	354	171	562	231
127.549	0	223	171	365	178	392	316	253	253	270	215	250	354	173	563	231
127.672	0	224	172	366	179	393	318	252	252	270	214	250	354	171	563	228
127.795	0	223	169	363	176	389	315	250	250	269	212	249	353	170	562	229
127.918	0	224	168	362	175	390	315	249	251	270	214	250	353	170	562	230
128.041	0	223	169	363	177	390	315	250	251	270	214	250	353	171	562	231
128.164	0	225	170	365	176	390	316	252	252	270	214	250	354	171	563	229
128.287	0	223	173	367	177	393	318	253	252	270	215	251	354	172	564	234
128.41	0	223	172	366	179	393	318	253	252	270	215	251	354	171	563	233
128.532	0	222	170	364	175	390	316	251	250	269	213	250	353	170	561	232
128.655	0	224	170	364	176	390	315	251	250	269	213	249	354	170	561	229
128.778	0	223	170	364	176	391	316	251	251	269	214	249	353	171	561	232
128.901	0	223	172	366	177	391	316	252	252	270	215	251	354	172	562	234
129.024	0	224	173	367	178	392	316	255	253	271	216	251	354	172	564	233
129.147	0	224	171	366	177	391	316	251	251	270	213	250	354	172	562	229
129.27	0	224	169	364	176	390	314	252	251	270	214	249	354	170	562	233
129.393	0	223	171	364	176	389	316	252	251	270	214	249	353	170	561	234
129.516	0	223	170	366	178	390	316	254	252	270	215	250	354	172	562	235
129.638	0	224	172	367	178	390	316	256	252	271	215	251	354	172	563	233
129.761	0	224	173	368	179	393	318	256	251	271	216	250	354	172	563	235
129.884	0	222	170	365	176	391	315	252	252	270	214	250	353	171	561	234
130.007	0	224	170	365	176	390	314	251	251	269	213	250	353	171	562	233
130.13	0	224	172	365	177	390	316	252	251	269	213	251	352	170	562	232
130.253	0	223	173	367	178	391	316	253	251	270	215	251	353	171	564	236
130.376	0	223	173	369	179	393	318	254	253	271	217	252	354	173	564	237
130.499	0	223	172	368	179	395	317	254	253	270	215	251	354	172	563	235
130.621	0	223	170	365	177	390	316	251	251	269	213	248	353	172	562	232
130.744	0	222	171	365	176	390	315	251	251	269	214	250	353	170	562	235
130.867	0	222	171	366	177	391	316	252	251	269	214	249	353	172	562	235
130.99	0	224	172	366	178	391	317	253	252	270	214	252	353	172	563	236
131.113	0	224	173	369	179	393	317	254	252	270	215	252	354	172	564	234
131.236	0	223	171	367	179	392	316	253	252	269	213	249	354	173	564	235
131.359	0	222	171	365	177	390	313	252	248	271	215	248	353	172	563	235
131.482	0	223	172	366	177	391	315	252	251	269	213	249	353	171	562	234
131.604	0	223	172	367	177	390	315	252	251	269	213	250	353	171	563	234
131.727	0	224	173	367	178	392	315	254	252	270	215	251	353	172	564	237
131.85	0	222	173	368	179	393	316	253	253	269	215	251	353	172	565	235
131.973	0	224	171	366	177	389	315	252	250	269	212	249	353	171	563	234
132.096	0	223	171	365	177	390	314	252	250	270	213	250	352	170	563	232
132.219	0	223	171	366	177	389	316	251	250	269	213	250	353	171	563	235
132.342	0	223	172	367	177	390	316	253	252	270	215	250	353	172	564	235
132.465	0	225	173	368	179	393	317	255	253	270	215	251	353	172	564	235
132.588	0	223	171	366	178	391	314	252	249	271	213	250	353	171	564	231
132.71	0	223	171	364	177	389	315	250	250	268	212	249	352	170	562	233
132.833	0	222	170	365	175	389	315	252	250	268	213	249	352	171	562	231
132.956	0	224	172	365	177	388	316	251	250	270	213	249	353	171	563	233
133.079	0	224	172	367	178	390	317	253	251	271	214	250	353	172	563	231
133.202	0	223	173	368	178	393	317	253	252	270	213	250	353	172	565	235
133.325	0	222	170	362	177	388	312	251	248	271	212	248	353	170	561	230
133.448	0	223	170	363	175	387	314	249	250	269	211	248	351	170	561	233
133.571	0	223	170	364	175	386	314	249	249	269	212	249	351	170	562	232
133.693	0	222	170	366	177	389	315	251	251	269	213	248	352	170	562	234
133.816	0	223	171	367	178	389	316	254	252	270	214	249	353	172	563	235
133.939	0	223	170	367	176	388	315	253	251	270	213	248	352	171	562	234
134.062	0	223	169	364	176	386	312	251	247	271	210	247	353	171	560	232
134.185	0	222	171	364	177	386	313	252	250	268	212	247	352	170	561	234
134.308	0	222	170	365	175	387	314	253	251	269	212	248	351	171	562	234
134.431	0	223	171	366	177	388	315	253	251	270	213	249	352	171	563	235
134.554	0	223	172	367	178	388	312	254	249	272	213	249	352	171	563	233
134.676	0	222	169	364	175	386	313	251	250	268	211	248	351	170	561	234
134.799	0	222	170	364	176	385	313	252	250	270	212	248	350	171	561	233
134.922	0	224	171	364	175	386	314	251	250	269	212	249	351	169	562	234
135.045	0	224	173	366	176	387	315	251	251	271	213	249	351	171	563	233
135.168	0	223	173	367	178	389	316	254	252	270	214	249	351	171	563	235
135.291	0	222	170	364	175	387	311	251	249	271	212	248	351	169	561	232
135.414	0	223	169	363	176	385	311	250	247	270	211	246	350	170	561	234
135.537	0	225	169	363	175	385	313	250	249	269	211	247	351	169	561	231
135.66	0	223	171	365	175	386	313	251	251	270	212	247	352	170	562	235
135.782	0	223	172	366	177	386	315	252	251	269	214	249	353	171	563	235
135.905	0	224	172	366	178	389	315	250	251	269	213	248	352	170	563	234
136.028	0	224	171	363	175	385	311	249	247	271	210	247	351	169	561	230
136.151	0	222	170	363	175	385	314	249	250	268	211	247	351	169	561	234
136.274	0	221	171	364	174	385	314	250	250	268	212	245	351	172	563	232
136.397	0	225	171	365	175	386	314	250	250	269	213	249	352	172	564	233
136.52	0	224	173	366	177	390	315	250	251	270	214	248	351	171	564	233
136.643	0	223	170	363	176	386	314	248	250	269	211	247	350	170	562	233
136.765	0	224	170	363	175	385	312	248	247	270	211	248	351	169	563	232
136.888	0	224	170	363	175	386	313	248	250	268	211	248	351	169	562	232
137.011	0	225	171	365	176	388	314	250	249	269	211	248	352	170	563	232
137.134	0	223	174	367	177	388	316	252	252	269	214	249	352	171	564	236
137.257	0	223	172	366	176	388	314	250	251	269	212	248	352	170	564	234
137.38	0	224	170	363	175	385	313	248	249	268	211	246	351	169	562	233
137.503	0	224	170	364	176	385	313	248	250	268	212	247	351	169	562	233
137.626	0	222	171	364	175	386	314	249	250	269	212	248	352	170	563	235
137.748	0	223	172	366	177	387	315	251	251	269	213	249	352	171	564	234
137.871	0	225	174	368	178	390	316	252	250	270	214	249	352	172	564	235
137.994	0	224	171	365	176	388	314	248	249	269	211	248	351	169	563	232
138.117	0	223	170	363	175	386	314	248	250	268	211	247	352	169	562	233
138.24	0	223	170	364	176	386	313	249	249	269	211	248	352	170	562	233
138.363	0	224	171	366	176	387	314	251	251	269	213	248	352	171	563	234
138.486	0	224	173	367	177	388	315	253	251	269	214	248	352	172	565	234
138.609	0	224	173	366	178	389	316	253	251	270	214	249	353	170	564	235
138.732	0	223	170	364	175	386	314	251	250	268	211	248	352	170	562	234
138.854	0	224	171	365	176	385	313	254	249	269	212	247	353	171	563	234
138.977	0	223	171	365	177	386	314	255	250	269	212	247	353	172	562	233
139.1	0	223	172	366	178	387	315	255	251	269	214	249	353	172	563	235
139.223	0	223	173	368	178	389	316	257	252	269	214	249	353	171	565	236
139.346	0	223	171	365	177	385	313	253	249	269	212	247	353	171	562	232
139.469	0	223	171	364	176	385	313	254	250	268	213	248	353	170	562	233
139.592	0	223	171	365	177	386	314	257	249	268	213	247	353	170	563	235
139.715	0	223	171	366	177	387	314	258	251	270	215	248	354	171	563	236
139.837	0	224	174	369	178	387	316	259	252	270	216	249	353	172	565	236
139.96	0	223	170	366	177	387	314	257	250	269	213	248	353	170	563	234
140.083	0	224	170	364	175	385	312	255	249	268	212	246	352	170	561	235
140.206	0	222	170	363	176	386	313	257	250	268	212	247	353	170	562	235
140.329	0	225	171	364	176	385	313	257	249	269	213	247	353	171	562	232
140.452	0	224	171	365	176	386	315	257	250	269	214	248	354	172	564	237
140.575	0	224	172	367	177	388	315	258	251	270	215	248	355	171	565	236
140.698	0	222	170	364	176	384	311	255	247	270	211	247	353	169	562	235
140.82	0	224	170	363	176	383	313	256	248	267	213	246	352	170	563	231
140.943	0	223	169	362	175	383	313	256	249	269	213	246	353	171	562	234
141.066	0	223	171	364	176	385	314	257	249	269	214	247	354	171	563	236
141.189	0	223	171	366	176	386	314	260	250	269	214	248	355	171	565	235
141.312	0	223	169	364	177	384	311	258	247	271	213	246	354	171	564	230
141.435	0	222	169	363	175	383	312	257	247	268	212	245	352	170	562	236
141.558	0	223	170	364	176	384	312	257	249	268	213	247	354	170	563	235
141.681	0	222	171	365	177	384	312	259	250	269	214	247	354	170	563	236
141.804	0	225	172	365	177	385	315	259	250	270	214	248	355	171	565	234
141.926	0	222	172	366	177	387	311	258	247	272	213	247	354	170	563	236
142.049	0	223	169	364	176	384	310	256	247	270	213	247	353	169	562	235
142.172	0	222	170	364	174	383	313	256	248	269	213	246	354	169	562	235
142.295	0	224	170	365	175	384	312	257	248	268	213	247	355	171	563	233
142.418	0	222	172	367	176	385	314	259	249	270	214	248	354	171	564	238
142.541	0	223	173	368	178	389	315	259	250	269	215	249	355	170	566	237
142.664	0	222	172	366	175	386	311	256	247	271	212	247	354	169	563	235
142.787	0	223	170	364	175	384	312	255	248	268	212	247	354	169	563	233
142.909	0	222	170	365	175	385	313	255	249	268	212	246	354	170	563	236
143.032	1	223	172	366	177	386	314	257	250	269	214	248	355	171	565	237
143.155	0	223	172	369	177	388	315	259	250	269	215	249	357	171	567	238
143.278	0	224	172	368	178	387	313	257	247	271	215	249	356	170	565	234
143.401	0	223	170	365	176	385	313	254	248	269	213	248	354	169	563	237
143.524	0	222	171	366	176	385	313	255	249	268	213	247	355	169	564	237
143.647	0	222	170	367	176	384	312	260	250	268	214	247	356	172	568	236
143.77	0	222	172	371	179	387	313	262	250	269	216	247	355	173	568	235
143.892	0	222	176	372	180	391	315	262	250	269	216	248	356	172	567	240
144.015	0	224	175	369	178	388	314	256	250	268	214	248	355	170	566	237
144.138	0	223	175	368	178	388	314	256	249	268	214	248	354	170	566	236
144.261	0	225	175	368	177	389	315	256	250	269	214	248	355	171	565	232
144.384	0	224	175	370	178	390	316	257	249	269	215	247	355	173	567	236
144.507	0	224	177	374	180	394	317	250	253	270	217	251	357	173	568	236
144.63	0	225	178	374	180	395	317	242	253	271	215	254	357	170	565	232
144.753	0	227	176	372	177	392	316	242	252	269	214	253	357	168	565	230
144.876	0	227	176	372	178	390	316	246	253	270	214	252	356	168	565	233
144.998	0	225	175	368	178	391	315	250	253	268	216	252	356	169	565	235
145.121	0	225	175	367	178	393	317	251	253	270	217	252	356	170	566	235
145.244	0	225	177	368	180	394	317	250	253	271	217	253	357	170	566	232
145.367	0	224	173	365	177	391	316	248	251	269	215	250	356	167	564	234
145.49	0	225	173	364	177	390	315	248	251	269	215	250	355	168	564	236
145.613	0	224	173	365	177	389	314	249	251	269	215	250	355	169	564	235
145.736	0	225	173	364	179	389	316	252	252	269	216	249	355	170	565	231
145.859	0	225	174	367	178	393	316	253	252	269	216	249	356	171	565	238
145.981	0	225	172	365	177	389	315	251	251	269	214	248	354	169	563	235
146.104	0	224	172	363	175	387	312	251	248	270	215	248	354	167	561	235
146.227	0	224	172	365	176	386	314	253	249	268	214	248	353	168	563	232
146.35	0	220	172	366	177	387	314	254	251	269	215	248	355	170	563	237
146.473	0	221	172	370	180	383	314	269	252	269	218	246	356	175	566	245
146.596	0	225	173	369	181	387	312	265	251	269	216	246	356	175	563	260
146.719	0	228	172	369	178	381	307	267	247	270	216	244	356	176	564	268
146.842	0	227	173	370	182	383	307	278	250	268	219	242	354	182	568	272
146.964	0	222	178	369	180	392	307	265	250	270	220	248	359	177	568	254
147.087	0	221	181	375	177	397	303	252	249	273	223	253	366	177	561	236
147.21	0	225	180	372	174	401	301	253	248	274	223	253	371	171	563	233
147.333	0	232	173	362	168	399	303	253	249	271	221	250	366	167	566	247
147.456	0	232	171	359	166	398	303	259	252	271	224	251	363	165	568	250
147.579	0	234	171	360	167	397	303	266	253	271	225	249	361	166	567	251
147.702	0	231	172	362	173	392	304	280	255	271	228	246	361	170	566	247
147.825	0	228	174	365	178	392	304	289	255	272	231	244	359	172	562	248
147.948	0	229	170	363	174	388	302	289	256	271	229	242	357	171	558	245
148.07	0	229	167	364	177	383	302	303	255	271	234	241	354	177	557	249
148.193	0	232	167	363	177	389	303	300	255	272	232	243	357	177	554	247
148.316	0	233	169	361	177	391	305	301	255	272	233	243	359	174	555	251
148.439	0	232	169	362	178	394	306	302	257	273	234	244	359	173	555	252
148.562	0	232	169	356	175	390	304	295	256	272	230	244	358	172	553	249
148.685	0	233	169	355	174	390	304	295	255	271	230	245	359	173	552	248
148.808	0	232	168	355	175	390	305	295	256	271	230	247	359	174	553	251
148.931	0	231	168	355	175	394	307	292	258	271	230	248	361	175	556	252
149.053	0	231	167	355	175	396	309	289	258	272	230	250	361	174	557	249
149.176	0	230	166	353	172	394	308	282	256	271	225	250	358	173	555	246
149.299	0	230	165	353	172	396	310	279	256	272	226	251	357	174	556	250
149.422	0	229	165	353	174	394	310	278	256	272	226	253	358	174	555	249
149.545	0	229	166	355	173	395	312	278	257	272	227	253	360	174	556	248
149.668	0	230	167	357	175	397	313	278	256	272	226	253	359	176	558	243
149.791	0	228	165	354	172	393	311	276	255	270	223	251	358	174	555	246
149.914	0	228	165	355	173	393	312	277	255	271	224	252	357	173	555	243
150.036	0	228	165	356	172	393	312	276	255	271	225	253	359	174	558	241
150.159	0	228	167	358	173	394	313	276	254	272	225	253	360	175	558	237
150.282	0	227	169	362	175	397	314	278	256	272	226	254	360	174	556	239
150.405	0	225	166	359	173	394	312	275	254	270	223	252	358	173	552	236
150.528	0	225	166	360	173	394	313	274	254	270	223	251	359	173	551	231
150.651	0	226	166	361	174	392	312	273	254	271	224	252	360	173	550	227
150.774	0	223	167	364	174	393	313	278	255	271	225	251	363	174	551	225
150.897	0	224	170	366	175	397	315	278	256	271	226	253	363	175	553	228
151.02	0	223	169	365	175	395	314	276	256	272	224	252	361	173	549	226
151.142	0	222	167	365	174	393	312	276	254	271	223	251	361	172	548	222
151.265	0	223	167	365	175	393	312	276	253	271	223	251	361	172	548	224
151.388	0	223	167	367	176	394	313	278	254	272	224	251	363	173	549	221
151.511	0	223	167	369	176	396	314	279	256	272	225	253	364	173	551	220
151.634	0	222	167	368	176	396	314	277	254	271	223	252	362	173	551	215
151.757	0	221	165	365	174	393	312	276	253	272	221	251	361	173	548	218
151.88	0	221	165	367	176	393	313	278	254	272	223	251	362	173	549	216
152.003	0	221	165	369	176	393	314	278	254	272	224	253	363	173	550	214
152.125	0	222	166	370	178	395	315	280	255	272	224	253	365	173	550	214
152.248	0	220	164	370	178	396	315	278	255	272	223	251	363	172	550	216
152.371	0	220	162	368	177	391	312	276	253	271	222	251	363	171	547	213
152.494	0	219	162	370	178	393	313	277	254	271	221	250	363	172	548	211
152.617	0	220	164	370	178	392	313	276	253	271	222	251	364	172	548	210
152.74	0	219	165	371	177	392	314	278	254	271	223	252	365	172	550	213
152.863	0	221	165	373	180	396	315	280	255	272	224	251	365	172	551	212
152.986	0	219	161	369	178	391	310	276	251	273	221	250	362	170	547	209
153.108	0	219	162	368	177	391	312	274	252	271	220	251	363	170	546	207
153.231	0	218	162	369	177	391	313	274	252	272	220	250	364	172	548	209
153.354	0	218	163	371	178	391	314	275	253	271	221	250	365	171	549	209
153.477	0	218	164	371	179	392	314	277	254	272	222	251	366	173	549	209
153.6	0	219	163	373	180	392	312	276	250	274	221	250	364	174	550	205
153.723	0	216	163	369	179	387	307	277	245	275	222	246	361	178	547	208
153.846	0	216	164	371	180	389	309	279	249	272	222	246	361	179	546	208
153.969	0	216	166	372	181	388	309	278	249	273	222	247	362	176	544	208
154.092	0	218	167	374	181	392	312	279	251	271	222	250	364	174	545	208
154.214	0	218	168	378	183	392	314	278	252	272	223	251	365	172	546	210
154.337	0	218	169	373	181	390	309	276	247	276	221	249	363	171	543	210
154.46	0	217	168	374	181	389	310	277	248	273	221	249	364	172	544	208
154.583	0	218	169	374	181	390	310	277	248	274	222	249	365	173	544	208
154.706	0	218	169	376	182	387	311	282	250	272	223	247	365	178	546	210
154.829	0	217	168	380	187	388	311	290	252	272	227	246	365	183	541	214
154.952	0	216	169	379	189	391	307	289	245	277	225	246	362	179	534	214
155.075	0	217	173	379	188	391	306	283	245	277	223	246	363	175	533	211
155.197	0	217	178	380	187	392	311	280	250	272	221	247	365	174	538	213
155.32	0	218	181	381	186	394	312	279	251	272	222	248	366	175	542	212
155.443	0	217	185	382	185	399	314	274	254	273	220	254	347	180	574	213
155.566	0	218	182	381	184	396	312	272	251	274	220	252	353	180	572	210
155.689	0	217	181	379	184	394	312	272	252	272	219	249	357	178	554	213
155.812	0	218	182	377	183	395	312	271	254	272	220	251	359	176	551	211
155.935	0	218	185	378	182	395	313	272	253	272	220	251	362	176	553	211
156.058	0	221	186	379	182	396	315	272	253	272	221	252	362	177	553	211
156.18	0	220	181	376	181	394	313	267	252	271	218	250	358	174	548	215
156.303	0	221	179	370	176	395	314	265	253	271	218	250	358	174	546	218
156.426	0	220	174	366	177	394	314	265	253	271	218	250	360	175	551	212
156.549	0	222	172	363	177	395	314	265	252	272	220	250	359	175	553	211
156.672	0	221	172	363	178	397	316	266	254	271	220	252	360	175	553	214
156.795	0	220	168	359	175	392	314	262	252	270	217	250	355	173	550	207
156.918	0	220	168	360	174	390	310	262	250	272	217	250	354	172	549	208
157.041	0	221	168	360	172	390	312	261	252	270	217	250	355	172	549	207
157.164	0	220	166	359	174	389	312	260	253	270	219	250	357	173	551	211
157.286	0	220	168	360	174	391	313	262	254	271	219	250	357	173	552	211
157.409	0	220	165	358	172	389	309	259	250	272	216	249	352	171	548	208
157.532	0	219	164	357	172	386	311	256	250	269	214	249	352	169	546	206
157.655	0	219	163	358	172	385	311	257	252	270	215	249	354	171	548	209
157.778	0	219	164	357	171	387	311	257	253	269	217	249	355	171	549	209
157.901	0	219	165	357	172	390	312	259	253	271	218	252	355	171	550	209
158.024	0	220	167	360	174	390	314	258	254	271	218	251	356	171	551	209
158.147	0	220	164	357	172	388	312	255	252	270	215	249	355	170	549	211
158.269	0	219	163	356	171	386	311	254	253	268	215	250	354	169	547	209
158.392	0	218	162	355	172	385	311	255	252	269	216	250	355	169	547	209
158.515	0	219	163	356	172	388	312	255	253	269	217	251	355	170	548	208
158.638	0	219	164	357	173	388	314	256	253	270	218	252	356	172	549	213
158.761	0	219	165	359	174	390	315	259	255	271	219	252	357	172	551	213
158.884	0	219	166	360	176	391	316	259	255	271	218	253	357	172	552	212
159.007	0	219	164	357	173	389	313	256	253	270	215	251	355	171	549	209
159.13	0	219	163	357	172	388	312	256	253	270	216	250	355	171	549	213
159.252	0	220	163	358	173	387	314	256	254	270	217	251	355	171	549	211
159.375	0	219	165	359	173	388	315	258	254	271	218	252	357	173	551	212
159.498	0	221	165	360	174	391	315	259	255	272	220	253	357	172	553	210
159.621	0	220	167	362	175	391	316	261	255	273	220	253	358	173	554	214
159.744	0	220	168	363	176	394	316	262	256	272	221	254	358	173	556	214
159.867	0	219	165	360	173	390	314	258	254	271	217	252	357	172	553	212
159.99	0	219	166	360	173	389	314	258	254	271	219	251	357	173	554	208
160.113	0	220	164	358	175	390	315	258	255	272	219	251	357	175	556	212
160.236	0	219	164	358	175	392	317	260	256	272	221	253	357	176	558	214
160.358	0	220	166	360	176	395	317	260	257	273	222	255	358	177	561	216
160.481	0	222	166	360	177	396	319	260	257	273	223	255	358	177	562	216
160.604	0	220	168	362	178	396	318	261	257	274	222	255	358	178	563	218
160.727	0	220	164	359	175	392	317	259	255	272	220	253	357	175	560	218
160.85	0	219	164	361	176	391	317	258	256	272	220	253	357	175	559	218
160.973	0	220	165	361	174	391	316	259	256	273	221	254	358	176	559	217
161.096	0	219	165	362	175	394	318	261	256	274	222	254	358	178	560	221
161.219	0	221	167	364	176	394	319	262	258	273	223	255	359	177	561	220
161.341	0	219	169	365	179	396	320	263	258	275	225	256	360	178	563	221
161.464	0	221	167	363	177	395	319	262	257	273	222	254	359	176	562	219
161.587	0	220	166	362	175	394	316	261	256	273	221	254	358	176	560	222
161.71	0	220	167	363	176	394	317	262	256	274	222	254	358	177	561	222
161.833	0	220	167	362	175	393	318	262	256	274	222	255	359	177	562	222
161.956	0	221	168	363	177	394	318	263	257	274	223	255	359	177	563	221
162.079	0	221	170	366	178	396	319	265	258	275	224	256	360	178	565	224
162.202	0	221	166	363	176	394	318	263	257	274	222	254	358	177	563	222
162.324	0	220	166	363	175	393	317	261	257	274	221	253	358	177	562	223
162.447	0	222	167	363	175	393	317	261	256	274	221	254	359	177	562	221
162.57	0	220	167	363	175	393	317	263	256	273	221	254	359	177	563	225
162.693	0	220	168	363	176	395	319	264	256	273	222	254	359	177	564	223
162.816	0	220	169	365	176	395	318	265	257	274	224	254	359	179	565	224
162.939	0	222	166	362	176	394	317	261	255	273	221	253	358	176	563	221
163.062	0	220	165	361	174	392	316	261	253	273	219	253	356	176	561	223
163.185	0	220	166	360	173	391	315	260	255	272	219	252	358	175	562	223
163.308	0	220	165	360	173	391	316	261	254	273	219	253	358	177	563	223
163.43	0	222	167	362	174	391	316	261	255	272	220	253	358	176	563	224
163.553	0	222	169	364	174	393	317	262	255	271	220	253	359	176	564	225
163.676	0	220	167	362	174	391	316	261	254	272	219	252	355	174	560	222
163.799	0	220	166	361	172	388	313	259	251	273	217	251	354	173	560	222
163.922	0	222	166	361	173	387	312	259	250	272	217	250	354	173	560	223
164.045	0	220	165	363	172	386	310	265	250	272	218	247	356	176	563	222
164.168	0	220	168	365	174	386	314	269	252	270	221	247	356	179	563	225
164.291	0	219	169	367	175	388	314	267	252	271	220	249	357	177	562	225
164.413	0	221	169	364	174	389	312	263	250	272	218	249	356	172	560	222
164.536	0	221	167	361	173	386	310	261	249	272	216	248	353	170	557	225
164.659	0	220	167	361	172	384	309	259	248	272	216	248	354	170	558	223
164.782	0	220	167	361	172	384	310	260	248	272	216	248	356	170	560	222
164.905	0	221	168	362	172	385	312	261	250	270	216	248	356	171	561	223
165.028	0	220	168	364	173	387	314	263	251	270	218	248	356	172	563	224
165.151	0	220	168	365	173	388	313	265	251	270	218	247	356	174	564	222
165.274	0	218	167	362	172	387	308	259	246	274	215	247	353	171	561	221
165.396	0	220	167	362	172	386	308	258	245	273	216	248	354	172	562	221
165.519	0	220	166	361	171	386	311	256	248	272	213	248	352	172	564	221
165.642	0	220	167	361	172	386	313	256	252	269	215	248	353	172	564	220
165.765	0	219	168	363	172	386	314	259	251	269	216	248	355	173	564	222
165.888	0	221	168	365	173	388	314	260	252	270	217	249	355	173	564	222
166.011	0	220	165	361	172	386	310	258	248	271	215	248	352	170	562	222
166.134	0	221	166	360	170	385	310	255	248	270	214	247	351	172	569	222
166.257	0	219	168	361	170	385	312	252	251	269	215	249	350	172	573	220
166.38	0	221	170	361	172	392	311	246	251	269	215	249	354	175	570	218
166.502	0	220	173	362	173	412	313	220	254	271	216	261	363	175	563	218
166.625	0	219	177	367	172	422	312	211	256	274	216	270	370	174	561	219
166.748	0	219	178	368	169	429	310	206	255	275	217	271	377	172	558	219
166.871	0	221	177	366	170	422	307	209	255	274	217	270	376	170	554	218
166.994	0	221	177	367	170	421	306	213	258	273	219	269	377	168	553	221
167.117	0	222	178	369	172	411	307	226	262	272	222	264	369	169	555	224
167.24	0	223	178	370	174	409	308	238	265	271	224	261	365	169	558	227
167.363	0	225	178	370	173	402	308	245	265	271	226	257	364	176	563	228
167.485	0	224	178	371	175	396	309	269	268	271	232	251	354	191	580	241
167.608	0	222	177	367	173	398	309	263	266	272	227	253	354	173	575	238
167.731	0	221	176	366	174	401	309	257	268	272	225	255	355	170	579	236
167.854	0	222	176	365	173	400	310	255	267	272	225	255	357	171	579	235
167.977	0	224	178	366	174	401	311	256	268	272	225	257	356	171	580	234
168.1	0	223	177	368	174	402	311	259	268	273	225	257	357	173	580	237
168.223	0	223	178	368	176	402	314	262	266	273	224	256	357	172	578	238
168.346	0	224	177	366	173	397	310	259	263	272	223	255	356	170	575	236
168.468	0	225	177	367	174	397	310	260	261	272	221	253	356	171	575	234
168.591	0	223	176	367	174	396	311	262	261	272	222	252	357	172	576	237
168.714	0	224	177	367	175	397	312	264	261	272	223	254	357	172	577	238
168.837	0	225	179	369	175	398	313	264	261	272	223	255	358	172	578	238
168.96	11	225	179	369	175	400	314	265	261	273	223	255	359	173	578	237
169.083	0	223	178	368	175	398	313	263	260	272	221	253	356	172	576	239
169.206	0	223	176	367	174	396	312	262	258	272	222	254	356	171	576	238
169.329	0	224	177	367	175	397	313	263	258	272	222	254	357	173	575	237
169.452	0	226	178	367	175	396	314	264	258	273	222	255	358	172	576	236
169.574	0	225	180	369	175	397	314	265	259	273	222	256	359	173	577	238
169.697	0	225	180	370	176	398	316	265	260	273	223	256	358	174	577	240
169.82	0	226	180	370	176	398	315	265	258	274	221	254	358	174	578	237
169.943	0	225	179	368	174	395	314	265	256	273	221	252	357	174	577	233
170.066	0	223	178	368	176	395	314	265	257	272	221	253	357	175	577	237
170.189	0	224	179	368	175	396	314	265	257	274	222	255	357	174	578	238
170.312	0	225	180	370	176	396	315	264	258	273	222	256	357	175	579	238
170.435	0	226	180	370	177	399	316	264	258	273	222	256	356	175	578	238
170.557	0	225	183	372	178	400	317	265	258	274	223	256	356	175	578	239
170.68	0	224	179	369	176	396	314	263	258	273	221	255	357	173	577	238
170.803	0	226	180	368	177	398	316	263	258	274	221	255	357	173	577	238
170.926	0	226	180	368	176	396	315	263	256	273	221	256	356	175	578	237
171.049	0	225	181	369	177	396	316	264	258	274	222	256	356	175	577	241
171.172	0	224	182	371	179	398	317	266	258	274	223	257	356	176	578	239
171.295	0	227	185	372	180	400	318	267	258	274	224	257	356	175	578	240
171.418	0	226	180	369	178	397	313	264	255	276	222	256	356	174	578	236
171.54	0	226	181	370	178	397	316	265	257	274	222	255	356	175	578	240
171.663	0	225	182	370	177	397	316	264	258	273	222	255	356	174	577	238
171.786	0	226	181	372	177	398	316	265	257	273	222	256	355	176	578	240
171.909	0	226	183	372	179	398	316	266	257	274	224	257	355	176	577	239
172.032	0	225	184	373	179	400	318	266	258	274	223	258	355	175	579	242
172.155	0	225	181	369	177	397	313	264	255	276	222	257	356	174	578	239
172.278	0	225	180	371	178	396	316	264	256	273	222	256	355	176	578	241
172.401	0	227	181	371	178	395	316	265	256	273	222	256	355	176	578	238
172.524	0	225	182	371	178	396	317	265	257	273	223	256	354	175	578	242
172.646	0	226	183	372	179	398	317	267	257	274	224	256	354	176	578	241
172.769	0	225	180	372	180	398	314	266	256	276	223	255	354	175	580	240
172.892	0	227	180	369	177	395	315	264	255	273	222	254	354	174	579	237
173.015	0	224	179	371	178	394	315	264	256	272	222	254	354	175	578	241
173.138	0	224	179	369	177	394	315	265	256	272	222	254	354	174	578	240
173.261	0	226	180	371	177	395	316	266	257	273	221	254	353	175	579	241
173.384	0	227	181	371	179	398	316	266	256	273	223	256	354	175	579	238
173.507	0	224	177	369	177	393	315	263	256	272	221	254	353	173	578	239
173.629	0	224	178	367	176	391	311	263	254	275	220	253	353	173	579	236
173.752	0	225	177	367	175	391	314	263	256	273	220	253	353	173	578	238
173.875	0	226	178	367	176	392	314	263	255	273	220	253	353	174	578	237
173.998	0	224	179	368	177	393	314	263	257	272	220	253	354	173	578	238
174.121	0	225	179	367	177	394	315	263	257	272	221	254	352	173	580	238
174.244	0	225	177	363	174	390	314	260	255	272	218	252	351	172	581	238
174.367	0	226	177	364	175	389	313	260	255	272	218	254	352	172	578	235
174.49	0	224	175	363	175	388	312	260	256	272	218	253	352	172	578	237
174.612	0	224	177	364	175	390	313	260	258	272	219	254	353	172	578	237
174.735	0	225	177	365	175	391	314	261	258	273	219	254	353	174	578	239
174.858	0	225	176	364	176	391	314	259	256	272	218	253	353	172	578	234
174.981	0	224	175	362	173	388	313	258	256	272	216	252	353	171	576	236
175.104	0	224	174	362	175	388	314	258	257	272	216	252	352	171	576	236
175.227	0	225	176	363	174	388	313	259	258	272	216	253	354	172	576	236
175.35	0	226	175	363	175	389	314	259	257	274	217	253	354	172	576	234
175.473	0	224	176	364	174	391	315	260	258	273	217	253	353	172	577	236
175.596	0	223	173	361	174	387	312	258	256	272	216	253	353	170	576	234
175.718	0	225	173	360	173	387	312	258	256	272	215	251	353	170	575	235
175.841	0	225	174	360	173	387	312	258	257	273	216	253	353	170	576	233
175.964	0	223	175	362	174	388	313	259	258	273	217	253	354	170	576	236
176.087	0	224	176	363	174	388	313	261	259	273	217	254	355	171	578	236
176.21	0	224	174	362	174	389	313	260	257	272	215	252	353	170	576	235
176.333	0	225	173	360	173	386	310	257	255	272	214	251	352	169	574	232
176.456	0	224	175	361	173	386	311	258	257	272	215	251	353	169	575	234
176.579	0	223	174	360	174	386	312	260	259	273	214	252	354	169	574	232
176.701	0	226	175	361	173	388	312	260	259	272	216	252	355	171	576	236
176.824	0	225	175	362	175	389	313	261	258	273	216	254	356	171	577	234
176.947	0	224	173	361	174	388	313	258	256	272	214	252	353	168	575	234
177.07	0	224	174	360	173	386	311	257	256	271	214	251	352	169	574	231
177.193	0	226	172	359	172	386	311	258	256	272	214	251	353	169	575	234
177.316	0	225	173	359	173	387	312	258	257	272	215	253	355	169	577	232
177.439	0	225	174	361	174	388	312	259	258	273	214	252	355	170	578	235
177.562	0	224	175	362	175	390	313	260	257	273	215	252	356	171	578	232
177.684	0	225	173	360	174	388	312	258	256	271	214	251	353	168	575	234
177.807	0	225	172	358	171	386	311	257	255	271	213	251	353	169	574	232
177.93	0	224	172	358	172	388	311	257	256	271	213	251	354	169	575	235
178.053	0	224	172	359	173	387	312	259	257	271	214	251	356	169	576	233
178.176	0	225	174	361	174	389	312	259	256	272	215	252	355	171	578	235
178.299	0	226	175	362	175	391	314	260	256	272	215	252	356	170	578	233
178.422	0	224	172	361	173	388	312	257	255	271	213	251	353	169	574	234
178.545	0	224	172	358	173	387	311	256	255	271	213	251	355	169	576	234
178.668	0	226	173	360	172	388	312	257	256	272	213	252	356	169	577	234
178.79	0	225	173	361	174	389	313	258	255	273	214	252	356	171	578	233
178.913	0	225	173	362	175	390	314	260	256	272	215	252	357	171	577	236
179.036	0	224	175	363	176	392	314	260	257	272	216	253	357	170	578	236
179.159	0	226	172	362	174	389	312	258	254	271	213	252	354	169	575	233
179.282	0	225	173	362	174	388	312	257	253	272	212	251	355	169	575	233
179.405	0	224	171	360	173	388	312	257	255	272	213	251	357	169	577	236
179.528	0	224	173	361	173	389	314	258	256	272	213	252	358	171	577	235
179.651	0	225	174	364	175	390	314	259	256	273	214	253	357	172	578	236
179.773	0	225	175	364	175	391	315	260	255	272	214	254	357	172	579	235
179.896	0	224	172	361	174	390	313	257	254	272	213	251	356	169	574	236
180.019	0	223	171	361	173	389	313	258	253	272	213	251	356	170	575	235
180.142	0	225	171	362	173	389	312	259	254	272	213	250	356	171	577	232
180.265	0	225	172	362	174	389	314	259	254	273	214	252	357	172	579	230
180.388	0	224	174	364	174	392	315	259	255	273	215	253	356	173	580	235
180.511	0	225	175	365	176	394	316	260	256	273	215	253	354	173	585	236
180.634	0	225	173	362	174	391	314	255	254	273	214	253	355	172	580	233
180.756	0	225	172	362	174	391	313	257	254	272	213	253	356	171	579	232
180.879	0	224	173	362	175	391	315	257	254	272	214	252	356	171	578	235
181.002	0	225	174	363	175	391	315	259	256	273	215	253	358	172	578	235
181.125	0	226	174	365	175	394	316	260	256	273	215	253	359	173	579	235
181.248	0	225	175	366	177	394	317	260	255	273	214	253	358	173	578	234
181.371	0	224	171	362	175	391	314	257	254	272	214	252	357	171	575	235
181.494	0	224	172	362	175	392	314	257	255	272	215	252	357	171	575	235
181.617	0	224	172	363	175	391	315	258	254	272	214	253	357	172	576	234
181.74	0	226	173	363	176	392	316	259	255	272	214	253	357	173	576	233
181.862	0	224	174	365	176	392	317	260	255	273	216	254	358	173	577	236
181.985	0	224	174	365	176	394	317	260	256	273	216	254	357	172	577	236
182.108	0	226	171	363	174	390	314	258	254	272	213	252	356	170	575	233
182.231	0	225	171	362	175	389	314	257	254	272	214	253	356	170	574	232
182.354	0	223	172	362	176	390	314	257	254	273	214	252	355	171	576	236
182.477	0	223	173	364	176	390	315	259	256	273	214	253	357	172	577	235
182.6	0	225	174	365	176	392	317	260	256	273	215	254	356	172	576	235
182.723	0	225	174	365	176	392	315	259	252	275	215	253	356	171	577	233
182.845	0	224	172	361	175	389	314	259	254	273	213	252	355	171	576	233
182.968	0	223	172	363	176	389	314	257	254	272	214	252	355	170	574	234
183.091	0	224	172	362	175	388	314	258	254	272	214	252	355	170	575	234
183.214	0	225	174	363	176	390	314	259	254	272	216	253	355	172	576	232
183.337	0	224	175	365	177	391	316	261	255	273	216	253	355	173	578	235
183.46	0	223	173	364	176	390	315	260	255	273	215	252	354	171	576	234
183.583	0	224	172	361	176	388	312	258	251	274	214	251	354	171	576	233
183.706	0	225	172	363	175	387	314	259	254	272	213	251	354	171	576	230
183.828	0	224	173	362	175	388	314	258	253	272	215	251	354	171	576	234
183.951	0	224	174	364	176	389	315	260	256	272	215	253	353	172	577	235
184.074	0	225	175	366	177	392	317	258	255	272	215	253	353	173	577	235
184.197	0	225	172	362	175	388	312	257	251	274	213	251	353	171	575	231
184.32	0	225	172	361	174	388	314	257	254	270	213	251	354	171	575	234
184.443	0	224	173	361	174	388	314	256	253	271	214	251	353	171	574	233
184.566	0	223	173	361	175	388	315	257	254	271	214	253	354	172	576	234
184.689	0	225	174	363	175	389	316	256	254	271	215	253	353	172	576	233
184.812	0	224	174	362	176	391	316	256	255	272	214	252	353	171	576	235
184.934	0	223	171	360	174	387	312	254	251	272	212	250	353	171	575	234
185.057	0	224	171	359	174	386	313	254	252	271	212	250	352	171	575	231
185.18	0	225	170	360	174	386	314	254	252	270	213	251	353	169	574	231
185.303	0	224	171	360	174	387	314	254	253	271	214	251	353	171	574	234
185.426	0	224	173	361	176	388	315	257	254	271	215	250	353	172	575	234
185.549	0	223	171	359	175	388	314	255	253	270	212	250	352	171	574	232
185.672	0	224	170	358	173	385	312	252	252	270	212	249	352	169	572	230
185.795	0	223	171	358	174	385	313	253	252	270	212	250	352	169	572	233
185.917	0	223	170	359	173	384	312	253	253	270	213	249	353	169	572	233
186.04	0	223	171	360	174	385	313	256	253	270	214	250	352	172	574	233
186.163	0	224	173	362	175	387	314	256	252	271	213	250	353	171	574	232
186.286	0	223	170	357	174	383	312	253	251	270	211	249	352	169	572	233
186.409	0	223	170	358	173	384	311	253	253	270	210	248	353	169	573	233
186.532	0	223	170	359	173	385	313	252	252	270	211	249	353	170	573	234
186.655	0	225	171	360	175	385	314	253	252	270	211	250	352	170	574	231
186.778	0	224	172	361	174	388	313	255	254	271	213	250	354	171	575	234
186.9	0	223	171	361	174	386	313	255	253	270	211	249	352	169	572	234
187.023	0	224	170	358	173	383	309	253	249	272	211	248	352	167	572	233
187.146	0	226	171	359	172	383	311	254	250	269	211	248	353	168	571	230
187.269	0	224	171	360	172	384	311	254	252	269	211	249	353	170	573	235
187.392	0	224	171	361	174	386	313	256	252	270	212	248	353	170	574	235
187.515	0	224	173	362	175	387	314	255	253	271	211	249	354	169	575	233
187.638	0	225	170	359	173	385	312	251	250	270	208	248	352	168	572	230
187.761	0	224	170	360	172	384	311	252	251	268	209	248	353	167	571	232
187.884	0	223	170	360	173	383	311	251	251	270	209	247	353	168	571	232
188.006	0	224	172	361	174	384	312	253	252	269	211	248	354	169	573	233
188.129	0	225	174	363	175	387	312	255	252	271	211	249	356	170	574	231
188.252	0	225	173	362	175	388	314	255	252	270	210	249	354	168	574	235
188.375	0	223	171	359	173	385	312	252	250	269	209	247	353	168	571	232
188.498	0	224	171	360	172	384	311	253	251	269	209	248	354	168	571	232
188.621	0	225	173	360	173	384	311	254	251	270	209	248	354	169	572	231
188.744	0	224	174	363	174	385	312	256	252	270	210	249	355	169	573	234
188.867	0	224	173	364	175	387	314	259	252	270	212	249	355	168	573	233
188.989	0	224	171	361	173	384	310	257	251	270	209	245	353	168	572	231
189.112	0	225	172	360	173	384	311	255	252	269	209	247	354	169	571	230
189.235	0	225	172	362	173	384	312	256	251	270	209	247	353	169	572	233
189.358	0	224	173	363	174	385	312	256	252	270	211	248	355	169	575	234
189.481	0	224	175	364	175	388	314	259	253	271	212	249	356	169	575	234
189.604	0	224	172	364	173	387	313	258	252	270	210	248	353	169	573	231
189.727	0	223	171	361	173	384	311	254	250	269	209	248	353	167	571	233
189.85	0	224	171	361	172	384	312	255	251	270	210	247	353	167	571	233
189.972	0	224	171	362	172	384	311	255	251	269	210	248	354	168	573	233
190.095	0	224	173	364	173	386	313	256	252	270	211	248	356	169	574	232
190.218	0	224	173	364	174	387	313	257	252	271	213	248	356	170	575	236
190.341	0	223	170	362	172	386	311	256	252	270	210	246	353	167	572	234
190.464	0	224	170	362	172	383	310	256	250	269	209	247	354	168	570	233
190.587	0	225	170	363	171	384	311	256	251	269	211	248	354	168	571	232
190.71	0	224	172	364	172	384	312	257	252	270	211	247	356	169	572	235
190.833	0	223	174	365	173	386	313	258	252	271	212	248	356	170	574	235
190.956	0	225	174	367	174	387	314	259	252	271	211	248	355	169	573	234
191.078	0	224	172	365	174	385	312	256	250	270	210	247	353	168	571	233
191.201	0	223	172	364	173	383	311	257	250	270	209	247	354	168	571	234
191.324	0	223	172	365	174	385	311	259	252	269	211	246	356	169	574	234
191.447	0	225	175	366	174	386	314	259	252	271	212	248	356	170	575	234
191.57	0	225	176	367	176	389	314	260	253	272	213	249	357	170	576	234
191.693	0	224	173	364	173	385	313	256	251	270	211	248	354	168	572	234
191.816	0	223	173	364	173	384	312	257	251	270	210	248	354	168	570	234
191.939	0	225	174	364	174	385	311	257	251	271	211	249	355	169	571	234
192.061	0	225	174	364	173	385	313	257	252	271	211	249	356	169	573	233
192.184	0	224	175	365	175	387	314	259	253	271	212	249	356	170	575	236
192.307	0	224	176	366	175	389	314	257	253	271	212	250	355	169	574	234
192.43	0	224	173	364	174	385	312	255	252	270	209	247	354	167	570	233
192.553	0	225	173	361	173	385	312	253	251	271	211	248	354	168	570	232
192.676	0	224	173	361	174	384	312	254	252	271	210	248	354	168	571	233
192.799	0	224	174	362	174	386	314	255	253	271	211	250	356	170	574	234
192.922	0	225	175	364	176	387	315	257	254	272	213	250	356	170	574	234
193.044	0	224	173	361	174	386	313	253	252	271	210	248	354	169	570	232
193.167	0	224	172	361	173	384	312	253	251	270	209	248	353	167	570	233
193.29	0	223	173	360	173	383	312	254	252	270	210	248	353	167	571	233
193.413	0	226	172	362	173	384	313	253	252	270	212	249	354	169	573	234
193.536	0	225	174	362	175	386	313	256	253	272	212	249	355	170	574	233
193.659	0	224	173	363	175	386	314	258	253	271	212	248	355	168	573	233
193.782	0	224	171	360	173	383	312	255	252	270	210	246	353	169	572	230
193.905	0	225	172	360	174	383	312	254	251	271	210	248	354	168	572	234
194.028	0	225	172	361	174	384	312	255	251	271	210	248	356	169	573	232
194.15	0	223	173	361	173	386	313	256	253	271	211	249	355	170	575	235
194.273	0	224	175	364	175	388	315	257	253	271	212	250	356	171	575	237
194.396	0	223	172	361	173	384	313	254	251	270	209	248	354	169	570	233
194.519	0	224	172	360	172	382	311	253	252	270	210	248	353	168	571	231
194.642	0	223	171	360	172	384	312	254	251	271	210	248	354	168	570	233
194.765	0	224	172	361	173	385	313	256	253	271	212	248	355	170	572	233
194.888	0	225	174	362	174	385	314	256	253	271	213	250	356	171	574	234
195.011	0	226	174	363	175	387	313	255	252	270	211	249	355	169	574	232
195.133	0	224	172	360	173	384	313	253	251	269	210	248	354	168	571	233
195.256	0	222	171	359	173	382	312	253	252	270	210	249	353	167	570	232
195.379	0	224	172	360	172	383	313	253	252	270	210	249	354	169	571	233
195.502	0	224	173	362	173	385	313	255	252	270	212	247	356	171	574	231
195.625	0	224	174	363	175	388	314	256	252	271	213	249	356	171	575	234
195.748	0	223	172	360	173	384	313	254	251	269	210	248	353	168	572	234
195.871	0	224	171	359	173	383	311	253	251	269	210	249	354	167	571	233
195.994	0	225	172	360	173	384	313	253	251	269	210	249	354	168	571	232
196.116	0	223	173	362	174	385	312	254	252	270	211	249	354	170	571	234
196.239	0	223	174	362	174	386	315	255	253	270	212	249	356	169	574	235
196.362	0	225	173	362	174	386	313	254	252	269	210	248	355	169	571	234
196.485	0	224	171	361	173	382	311	253	250	269	209	248	354	167	570	231
196.608	0	222	171	361	172	383	313	254	251	268	210	247	354	168	571	234
196.731	0	223	173	361	173	384	313	255	252	270	211	248	354	168	572	234
196.854	0	224	173	362	174	386	314	255	252	270	212	250	356	170	573	236
196.977	0	225	175	364	174	387	314	256	252	270	211	249	356	169	573	233
197.1	0	222	173	361	173	384	312	254	251	268	210	246	353	167	570	234
197.222	0	223	173	361	173	384	311	254	250	268	210	246	353	167	570	233
197.345	0	224	171	361	172	383	311	253	250	269	210	247	354	168	570	234
197.468	0	224	173	362	173	384	313	254	250	269	209	248	355	169	571	232
197.591	0	223	174	364	175	387	314	256	252	269	211	248	356	169	574	236
197.714	0	224	174	363	174	387	313	256	251	269	210	248	353	166	571	233
197.837	0	223	172	363	172	383	311	252	250	267	209	247	354	167	570	235
197.96	0	225	172	362	172	383	312	253	250	268	209	247	354	168	570	232
198.083	0	223	172	362	172	384	313	253	251	268	210	247	353	168	570	234
198.205	0	223	173	363	174	385	312	254	252	269	211	248	357	168	572	234
198.328	0	225	174	364	174	388	314	255	251	269	211	248	355	168	571	234
198.451	0	224	173	364	172	384	312	253	250	268	209	247	353	167	569	231
198.574	0	223	173	362	173	384	311	253	249	269	209	246	354	167	569	234
198.697	0	223	173	362	172	384	312	254	250	268	210	247	354	167	569	233
198.82	0	224	173	363	174	386	314	254	251	268	211	249	355	169	571	233
198.943	0	225	174	365	174	387	314	257	252	270	212	248	357	169	573	232
199.066	0	222	173	364	171	384	311	255	250	269	210	246	354	167	570	233
199.188	0	222	172	363	172	384	312	254	249	268	210	247	355	167	569	232
199.311	0	224	173	363	172	383	313	254	250	269	210	247	355	168	570	232
199.434	0	225	173	363	173	385	313	254	251	269	211	247	355	168	570	232
199.557	0	224	174	365	173	386	315	256	251	269	212	248	357	169	571	236
199.68	0	222	174	365	174	388	314	256	251	269	212	248	356	167	571	233
199.803	0	223	174	364	172	383	312	253	249	268	211	246	354	166	569	233
199.926	0	224	172	363	171	384	312	255	249	269	210	245	355	167	570	230
200.049	0	223	172	362	173	384	314	254	249	269	211	246	355	168	569	235
200.172	0	222	174	364	172	385	314	256	252	269	212	248	356	168	571	233
200.294	0	225	175	364	174	387	315	256	252	269	213	248	355	169	571	233
200.417	0	224	174	364	174	386	314	254	250	269	211	247	354	167	570	231
200.54	0	223	172	363	173	384	313	254	249	269	210	246	354	167	569	233
200.663	0	222	172	362	172	384	313	255	251	269	212	247	355	168	569	233
200.786	0	225	173	364	172	385	313	255	250	270	212	248	355	168	569	232
200.909	0	224	174	365	173	385	315	257	251	270	213	249	357	170	572	233
201.032	0	222	174	365	174	387	315	257	252	269	213	246	356	168	570	234
201.155	0	223	172	364	172	384	313	256	250	269	211	246	355	167	569	233
201.277	0	224	172	363	173	384	313	255	250	269	212	246	355	168	569	233
201.4	0	224	172	363	173	385	313	256	250	269	212	246	355	168	569	232
201.523	0	224	174	365	173	385	314	258	251	270	214	246	355	169	570	234
201.646	0	223	175	366	174	388	316	258	253	271	214	249	357	169	571	234
201.769	0	224	172	365	173	385	314	255	250	269	211	247	354	168	568	233
201.892	0	224	171	362	173	383	313	254	249	268	211	246	355	167	567	231
202.015	0	222	173	362	172	383	312	254	250	269	212	246	355	168	569	233
202.138	0	223	174	364	174	383	314	255	251	270	213	247	354	169	569	235
202.26	0	225	175	365	174	385	315	258	251	271	214	247	356	169	570	235
202.383	0	225	175	367	174	388	315	256	251	270	213	248	355	168	569	233
202.506	0	223	173	364	171	385	314	253	250	269	212	247	354	167	568	234
202.629	0	223	172	363	172	384	312	257	250	269	213	246	354	167	568	233
202.752	0	224	172	364	172	384	313	257	250	269	213	247	354	169	569	234
202.875	0	224	173	366	173	386	314	257	251	269	214	248	355	169	568	234
202.998	0	222	175	368	174	387	315	259	252	270	215	247	355	169	569	236
203.121	0	223	173	366	174	386	314	258	252	269	214	248	355	167	567	233
203.244	0	224	173	364	172	384	314	256	250	269	213	246	354	167	568	233
203.366	0	224	172	365	172	384	313	259	250	269	213	246	354	168	569	232
203.489	0	222	173	366	173	385	314	260	252	269	214	246	354	169	570	235
203.612	0	223	176	368	175	387	315	259	252	270	215	248	353	170	571	236
203.735	0	225	175	369	175	389	316	259	251	270	215	248	353	168	571	235
203.858	0	224	172	366	173	384	314	256	249	269	213	248	353	168	569	232
203.981	0	223	173	365	174	385	314	256	249	269	214	246	353	168	569	234
204.104	0	223	173	364	173	385	314	256	251	269	214	247	354	169	569	236
204.227	0	224	174	367	174	386	315	257	250	269	214	248	354	170	569	235
204.349	0	224	175	368	175	389	315	257	252	270	216	249	354	171	571	234
204.472	0	222	174	366	175	387	315	257	250	269	214	248	353	167	569	235
204.595	1	223	172	365	173	384	312	256	248	271	213	247	353	168	568	234
204.718	0	224	174	365	173	385	314	256	250	269	213	247	354	168	568	233
204.841	0	224	174	366	172	385	314	257	250	268	215	247	353	169	569	232
204.964	0	223	175	368	175	388	314	258	252	269	215	247	354	170	570	235
205.087	0	223	176	369	176	389	317	259	253	270	216	249	353	170	570	236
205.21	0	224	174	366	175	386	314	255	251	269	214	248	354	168	568	233
205.332	0	225	174	365	174	386	313	255	251	269	215	248	354	168	569	233
205.455	0	223	174	364	174	385	314	256	251	270	215	247	353	168	569	234
205.578	0	223	175	366	174	386	315	256	252	269	216	247	353	170	570	235
205.701	0	225	176	367	175	388	316	258	253	270	216	249	353	170	571	235
205.824	0	225	175	367	176	388	316	258	252	270	216	249	354	168	571	233
205.947	0	223	174	365	175	385	314	256	251	268	214	248	353	169	569	235
206.07	0	224	174	365	174	385	315	256	251	269	216	248	353	168	569	235
206.193	0	224	175	365	174	387	315	255	251	270	215	248	353	170	570	234
206.316	0	225	177	367	176	388	315	257	252	270	216	249	353	170	570	235
206.438	0	224	177	368	176	390	317	258	254	271	218	249	353	171	571	237
206.561	0	223	174	365	175	386	313	254	249	271	213	248	352	168	569	235
206.684	0	224	174	363	174	384	315	253	251	269	213	248	352	168	569	235
206.807	0	224	174	364	174	385	314	255	251	269	214	247	353	168	569	234
206.93	0	223	174	366	175	387	315	255	252	269	216	248	353	169	570	236
207.053	0	223	176	367	175	388	316	257	254	270	216	249	353	171	570	235
207.176	0	225	176	366	176	389	316	257	252	270	216	249	353	169	570	236
207.299	0	224	173	364	174	385	312	254	249	271	214	247	352	169	569	234
207.421	0	224	174	363	175	386	314	255	251	269	214	248	352	168	568	236
207.544	0	223	174	365	175	385	314	255	251	269	214	248	353	169	569	236
207.667	0	225	175	365	175	386	315	256	252	271	216	248	353	170	571	237
207.79	0	225	176	367	176	389	317	256	253	271	217	249	353	170	570	236
207.913	0	222	173	365	174	386	315	255	252	269	213	247	353	169	569	236
208.036	0	223	173	364	174	384	313	255	252	269	214	247	353	168	569	236
208.159	0	224	173	366	174	385	314	257	251	270	215	247	353	169	569	235
208.282	0	224	175	365	175	384	315	258	252	270	215	248	353	171	570	236
208.404	0	223	176	367	175	388	315	257	254	270	216	249	352	170	572	237
208.527	0	223	174	366	175	387	316	256	253	270	213	248	353	170	571	237
208.65	0	224	173	364	174	385	313	254	253	269	214	248	352	170	569	236
208.773	0	225	173	364	175	385	315	255	253	270	214	248	353	168	568	234
208.896	0	223	174	365	174	386	314	256	254	270	216	248	353	169	569	237
209.019	0	223	175	366	175	387	315	257	254	271	217	249	353	170	569	238
209.142	0	224	174	366	176	387	316	257	254	270	215	249	353	168	569	235
209.265	0	225	172	363	173	384	312	254	253	269	213	247	353	168	567	234
209.388	0	222	173	364	173	384	314	253	253	269	213	247	352	168	569	236
209.51	0	223	172	364	173	383	315	255	253	270	214	248	353	169	569	236
209.633	0	225	173	365	175	386	314	256	253	271	215	248	352	169	569	236
209.756	0	225	176	366	175	388	315	255	253	270	215	249	353	170	570	234
209.879	0	223	172	363	173	385	313	254	253	269	212	247	353	168	569	235
210.002	0	222	171	362	173	383	312	253	252	268	213	247	353	168	567	235
210.125	0	225	172	364	173	383	313	254	252	269	213	247	354	168	567	234
210.248	0	224	173	364	174	384	314	254	252	269	214	248	353	169	568	232
210.371	0	223	174	365	174	386	316	255	254	269	215	249	354	169	568	236
210.493	0	224	174	367	175	388	316	256	254	271	217	249	354	170	569	237
210.616	0	224	171	363	174	386	314	254	253	269	213	248	354	168	568	234
210.739	0	224	172	363	173	384	314	254	252	269	215	247	353	168	568	232
210.862	0	224	172	364	174	385	314	254	253	269	214	247	354	170	569	234
210.985	0	223	174	365	174	387	315	256	254	270	215	249	354	169	568	235
211.108	0	225	174	367	175	388	316	255	255	271	216	250	355	170	570	235
211.231	0	225	173	365	174	387	315	254	253	270	214	248	355	169	568	232
211.354	0	223	173	364	173	385	314	254	254	270	214	248	354	169	568	234
211.476	0	223	173	365	173	386	314	254	253	270	214	248	354	169	568	235
211.599	0	224	174	366	174	386	315	255	254	270	216	249	355	169	569	235
211.722	0	225	175	367	175	388	316	257	253	272	217	249	356	170	569	235
211.845	0	224	176	368	175	390	317	257	255	271	217	250	355	169	569	235
211.968	0	223	173	364	173	387	315	255	252	269	214	248	355	169	567	235
212.091	0	225	173	364	174	386	314	254	253	270	214	247	355	169	567	235
212.214	0	225	174	365	173	385	315	255	254	270	215	249	356	169	568	233
212.337	0	224	174	365	174	386	315	255	254	271	216	249	355	170	568	236
212.46	0	223	175	367	175	388	316	258	255	271	217	250	356	170	570	236
212.582	0	225	175	366	176	389	315	256	253	271	215	249	356	170	569	236
212.705	0	225	173	365	174	386	314	253	252	270	214	248	355	170	567	234
212.828	0	224	173	365	173	387	315	255	253	270	214	249	355	169	567	236
212.951	0	223	173	365	173	386	314	254	253	270	215	248	356	169	568	236
213.074	0	225	174	367	175	387	316	257	253	271	216	248	355	170	569	235
213.197	0	224	176	368	176	390	317	259	253	271	217	249	356	171	571	235
213.32	0	223	173	366	175	387	314	255	253	271	216	248	356	170	568	235
213.443	0	224	172	365	173	386	315	256	252	270	215	248	356	170	567	236
213.565	0	224	174	366	174	387	316	256	253	270	215	248	356	170	568	235
213.688	0	224	175	367	175	387	316	257	253	271	216	249	356	169	568	235
213.811	0	224	174	367	176	389	316	258	254	271	217	249	356	171	569	236
213.934	0	224	175	367	175	391	316	257	254	271	215	250	356	171	569	236
214.057	0	225	173	365	174	387	315	255	252	271	214	249	356	169	568	235
214.18	0	225	173	365	174	387	316	256	252	271	214	248	356	169	567	235
214.303	0	223	174	366	174	389	315	255	254	272	215	249	356	169	567	236
214.426	0	224	175	367	175	390	317	257	254	272	216	250	356	171	568	236
214.548	0	225	175	369	176	391	317	258	254	272	216	250	356	170	569	234
214.671	0	225	172	365	174	387	315	254	252	271	213	248	356	169	567	234
214.794	0	223	172	365	174	388	314	253	252	271	214	249	356	169	568	235
214.917	0	223	172	364	174	386	315	254	253	271	214	248	356	169	567	235
215.04	0	224	173	365	174	387	316	255	253	271	215	249	356	170	568	234
215.163	0	224	175	367	174	389	317	258	254	272	215	250	357	170	568	238
215.286	0	225	174	367	176	390	317	257	254	271	215	249	357	169	568	236
215.409	0	222	171	364	173	386	312	256	250	272	213	247	356	168	567	234
215.532	0	224	172	364	173	387	315	256	253	271	214	248	355	170	567	233
215.654	0	224	172	365	174	387	315	256	253	272	214	249	357	169	567	237
215.777	0	224	173	366	175	387	315	257	255	271	215	250	357	170	567	236
215.9	0	224	174	368	176	389	317	260	255	272	217	251	357	170	569	236
216.023	0	224	173	367	176	390	316	258	254	271	215	250	356	169	568	233
216.146	0	224	171	365	174	386	315	258	253	270	214	248	357	169	567	237
216.269	0	222	172	366	174	386	314	259	254	271	214	247	356	169	568	234
216.392	0	223	173	367	175	387	315	261	253	271	215	247	356	170	569	233
216.515	0	223	175	368	177	389	316	261	254	271	216	248	355	171	570	233
216.637	0	225	176	369	177	392	317	261	254	272	215	250	354	171	573	238
216.76	0	224	174	366	174	388	315	256	254	271	214	249	353	169	574	236
216.883	0	223	173	366	175	386	315	257	254	272	213	249	354	170	575	236
217.006	0	225	174	365	174	387	316	256	254	272	214	250	354	170	574	235
217.129	0	225	174	366	175	388	316	258	254	272	215	252	354	171	572	238
217.252	0	224	174	368	176	391	318	260	255	272	217	251	354	171	572	238
217.375	0	224	173	366	175	389	316	257	254	271	213	250	355	170	571	236
217.498	0	225	172	362	174	387	315	255	253	271	212	249	354	170	570	233
217.62	0	224	172	364	174	387	315	254	253	271	212	250	354	170	571	237
217.743	0	224	172	364	174	387	315	256	255	271	214	250	354	170	570	236
217.866	0	224	172	365	175	389	317	257	255	272	215	251	354	171	570	235
217.989	0	226	173	367	176	392	318	257	256	272	215	251	355	171	570	232
218.112	0	223	170	363	174	388	315	253	253	270	213	249	355	169	567	235
218.235	0	222	170	362	173	388	315	253	254	271	213	249	355	169	567	235
218.358	0	224	170	363	174	387	316	254	254	271	213	250	355	170	566	233
218.481	0	224	170	364	175	387	315	255	256	272	215	250	355	169	567	233
218.604	0	223	174	365	175	389	316	257	256	273	215	252	355	170	567	235
218.726	0	223	171	363	174	389	316	255	256	271	214	250	355	168	566	235
218.849	0	224	169	362	173	385	315	254	255	271	212	249	355	168	566	233
218.972	0	224	169	363	173	386	315	255	254	270	212	249	355	169	566	231
219.095	0	223	170	362	173	385	315	255	255	272	214	250	355	168	566	234
219.218	0	223	172	363	175	388	316	257	256	272	215	250	355	169	565	235
219.341	0	223	171	364	175	390	317	257	255	272	213	250	355	169	566	233
219.464	0	223	169	361	173	386	314	254	254	270	212	249	354	168	564	232
219.587	0	223	168	361	173	387	315	255	255	271	213	250	355	168	564	233
219.709	0	223	170	361	174	386	315	255	256	271	213	249	356	169	564	233
219.832	0	225	170	362	175	387	316	256	256	273	214	251	356	171	565	233
219.955	0	225	171	364	176	389	317	258	255	273	214	251	357	170	566	232
220.078	0	222	168	361	174	388	315	255	255	271	212	248	355	167	564	232
220.201	0	222	167	360	172	386	314	255	255	271	212	249	355	169	564	232
220.324	0	224	167	361	173	386	315	255	255	272	212	249	355	168	564	232
220.447	0	223	168	362	173	387	316	255	256	271	213	249	356	168	563	231
220.57	0	224	170	362	175	388	316	257	256	272	214	251	356	169	565	234
220.692	0	223	169	362	175	390	317	256	256	272	214	250	357	168	565	232
220.815	0	224	168	361	172	386	315	253	254	271	212	249	355	168	563	232
220.938	0	224	168	360	172	385	315	252	255	271	212	248	356	167	563	229
221.061	0	223	168	360	172	385	314	254	255	272	213	249	356	168	563	233
221.184	0	223	167	361	173	388	316	255	256	272	213	249	357	168	563	232
221.307	0	224	169	362	174	391	317	256	257	273	215	251	358	169	565	233
221.43	0	224	166	360	173	387	315	253	254	271	212	249	356	167	563	229
221.553	0	223	165	359	172	386	315	253	254	271	212	248	356	168	563	232
221.676	0	222	166	359	172	386	315	255	255	271	212	249	356	167	563	232
221.798	0	224	166	360	173	387	316	255	255	271	213	250	357	168	564	233
221.921	0	225	167	362	174	388	316	256	255	273	213	251	357	169	564	231
222.044	0	223	168	362	173	390	317	254	255	272	212	250	357	168	565	233
222.167	0	222	167	359	171	384	314	253	254	270	212	249	356	166	563	232
222.29	0	223	166	358	173	385	316	254	253	271	210	250	357	168	564	232
222.413	0	225	166	360	172	385	315	254	255	271	211	250	357	168	564	230
222.536	0	222	168	362	172	387	315	256	255	272	213	250	357	169	565	234
222.659	0	223	168	362	174	389	317	257	256	272	213	251	358	169	566	233
222.781	0	223	166	361	172	386	315	254	254	271	210	247	356	167	565	232
222.904	0	224	165	358	171	385	315	252	253	271	211	249	356	168	563	229
223.027	0	222	166	359	171	386	315	253	254	271	212	249	357	167	563	234
223.15	0	222	167	359	172	386	316	254	255	272	212	250	357	168	564	232
223.273	0	224	168	361	173	387	317	255	254	272	213	251	357	170	565	233
223.396	0	224	168	362	174	389	316	256	255	272	213	250	357	168	565	231
223.519	0	222	166	360	171	385	314	253	254	270	211	249	357	167	563	231
223.642	0	223	166	359	169	386	315	254	254	270	211	249	357	167	562	232
223.764	0	223	166	359	171	385	315	253	253	271	211	250	358	167	563	231
223.887	0	224	167	361	173	387	316	255	254	272	211	250	357	168	564	230
224.01	0	224	168	361	173	389	316	258	256	273	214	250	358	169	566	233
224.133	0	222	166	361	171	387	316	254	255	271	211	249	357	168	563	231
224.256	0	224	166	359	172	386	315	252	253	270	211	250	357	167	562	231
224.379	0	224	166	360	173	385	316	253	253	271	211	250	358	168	563	229
224.502	0	224	166	361	173	386	316	254	255	272	213	250	358	169	563	231
224.625	0	223	168	362	173	389	316	256	256	273	214	251	359	169	565	232
224.748	0	224	168	362	173	390	317	256	255	272	212	251	358	168	564	228
224.87	0	223	167	361	171	386	315	252	253	272	211	250	357	167	563	229
224.993	0	223	166	360	172	387	314	253	255	271	211	250	357	167	563	231
225.116	0	222	166	359	171	386	315	254	254	271	212	251	358	168	565	231
225.239	0	224	168	361	173	387	316	255	256	272	212	251	358	169	565	230
225.362	0	223	169	362	173	390	317	255	256	272	213	251	358	170	566	234
225.485	0	223	167	361	172	388	315	253	255	272	211	250	357	167	564	230
225.608	0	222	166	359	171	384	314	251	254	270	211	249	356	167	564	230
225.731	0	224	166	358	172	385	314	252	253	272	212	250	357	167	564	228
225.853	0	223	167	360	172	387	315	253	254	271	211	250	358	168	564	232
225.976	0	224	168	361	173	388	316	256	256	272	213	251	358	169	564	231
226.099	0	224	168	363	174	389	317	256	255	272	213	251	357	170	566	231
226.222	0	224	167	360	171	386	315	252	253	271	210	249	357	168	563	228
226.345	0	222	166	359	171	384	315	252	253	271	211	249	356	166	563	231
226.468	0	222	165	359	171	385	315	253	255	271	212	250	358	168	563	231
226.591	0	223	166	360	172	386	315	254	255	272	212	251	358	168	563	231
226.714	0	224	168	362	173	388	317	256	255	273	213	251	357	168	565	230
226.836	0	223	167	360	173	386	316	254	254	271	211	250	358	167	563	231
226.959	0	223	166	359	171	384	315	253	254	270	211	249	357	167	562	230
227.082	0	223	166	359	171	385	314	253	254	270	210	250	357	167	562	230
227.205	0	224	167	359	172	384	314	253	254	271	211	250	357	168	563	229
227.328	0	223	168	361	172	386	316	257	255	271	212	250	356	170	564	233
227.451	0	222	169	362	173	388	316	256	255	271	212	250	356	168	565	232
227.574	0	223	166	359	171	383	313	253	253	270	209	248	356	167	562	229
227.697	0	223	166	358	171	384	314	252	253	270	209	249	356	167	562	228
227.82	0	223	167	358	170	384	314	253	254	270	210	248	356	167	564	230
227.942	0	223	168	359	171	384	314	255	255	271	211	249	356	168	564	231
228.065	0	224	168	361	174	386	316	256	256	271	212	250	356	169	565	231
228.188	0	224	167	360	173	386	315	254	253	271	209	249	356	166	564	228
228.311	0	223	166	357	170	383	313	251	254	269	210	248	355	166	562	230
228.434	0	223	166	358	172	383	314	252	254	269	209	248	356	166	562	229
228.557	0	223	166	358	171	384	314	252	254	270	210	249	356	167	563	229
228.68	0	224	167	361	173	386	316	254	254	271	210	250	356	168	563	229
228.803	0	224	168	361	173	388	317	254	255	271	212	249	356	168	565	231
228.925	0	222	167	358	171	385	315	252	254	269	209	248	354	167	562	229
229.048	0	223	166	358	172	384	314	252	253	270	209	248	355	166	562	229
229.171	0	224	166	358	171	382	314	252	253	270	210	248	356	166	562	228
229.294	0	223	167	360	173	384	315	254	254	270	211	249	356	169	563	231
229.417	0	222	169	360	173	387	316	256	255	271	212	250	356	169	564	231
229.54	0	224	168	360	172	386	315	254	255	270	209	249	357	167	563	230
229.663	0	223	167	359	172	384	314	252	253	269	210	248	356	166	563	227
229.786	0	223	167	359	171	383	314	253	254	270	209	249	355	166	563	231
229.908	0	223	168	360	172	385	315	254	254	271	211	249	356	168	564	231
230.031	0	224	169	362	173	386	316	256	255	271	211	249	357	168	564	233
230.154	0	224	169	362	174	388	316	255	255	271	211	250	356	167	564	229
230.277	0	222	167	360	171	384	314	253	253	269	209	248	355	166	563	231
230.4	0	222	167	359	171	385	314	253	253	269	210	248	356	167	562	230
230.523	0	224	167	359	171	384	314	254	253	270	210	248	356	166	562	231
230.646	0	223	168	361	171	385	315	255	253	271	210	248	356	167	565	229
230.769	11	223	170	363	173	387	316	257	255	271	212	249	356	168	565	232
230.892	0	223	169	361	174	387	316	255	253	269	210	249	355	166	564	231
231.014	0	224	168	360	172	384	314	253	252	269	209	249	356	165	563	231
231.137	0	224	168	360	171	385	314	252	252	270	210	249	356	166	563	229
231.26	0	223	169	360	172	385	315	253	254	270	210	248	356	168	563	231
231.383	0	223	169	362	172	387	316	255	254	271	212	250	356	168	564	232
231.506	0	224	171	363	173	388	317	257	255	270	213	250	356	168	564	232
231.629	0	225	168	360	172	384	315	253	253	269	210	249	355	165	562	228
231.752	0	223	168	361	172	383	314	253	253	270	210	248	356	166	563	231
231.875	0	223	168	360	171	384	315	253	254	270	210	248	356	167	563	231
231.997	0	224	168	361	173	385	316	254	254	270	211	249	356	168	563	232
232.12	0	225	170	363	173	386	317	257	255	270	212	250	357	168	564	230
232.243	0	223	170	362	172	388	316	254	254	270	211	249	356	167	563	232
232.366	0	222	167	360	170	384	314	253	253	269	210	248	355	166	562	230
232.489	0	224	168	360	171	385	314	253	253	270	211	249	355	167	563	231
232.612	0	225	169	360	172	383	315	253	253	270	211	249	356	168	563	228
232.735	0	222	169	361	172	385	316	255	254	271	211	250	355	168	564	231
232.858	0	222	170	362	174	387	317	257	255	271	213	250	356	168	564	231
232.98	0	224	167	359	170	384	314	252	253	269	209	248	354	166	562	231
233.103	0	224	168	359	171	381	313	252	253	269	210	248	353	166	561	227
233.226	0	221	167	358	170	382	314	253	253	269	210	247	353	165	561	228
233.349	0	222	168	360	171	383	315	255	254	269	211	248	354	168	562	229
233.472	0	224	168	361	172	385	315	255	254	271	212	249	355	167	563	231
233.595	0	225	170	362	173	386	316	253	254	271	212	249	356	166	562	227
233.718	0	223	168	360	170	382	313	251	252	269	210	247	354	164	560	229
233.841	0	221	168	360	170	381	314	252	253	270	210	248	354	165	560	229
233.964	0	223	167	359	171	382	314	251	252	270	210	249	354	166	560	231
234.086	0	225	168	359	172	384	316	253	254	270	211	248	355	168	562	227
234.209	0	222	169	362	172	386	316	255	256	271	212	249	355	168	562	230
234.332	0	222	169	360	172	384	315	253	254	271	211	247	355	166	561	228
234.455	0	222	167	359	171	382	313	252	253	269	210	247	354	166	559	229
234.578	0	224	167	358	171	382	314	252	253	269	210	247	354	166	560	227
234.701	0	222	167	359	171	382	313	252	253	270	211	247	354	167	561	230
234.824	0	222	169	362	173	385	315	254	255	270	212	248	356	167	564	230
234.947	0	224	170	362	172	387	316	254	255	270	212	248	355	167	563	229
235.069	0	224	169	360	170	382	314	252	252	269	210	247	354	166	560	227
235.192	0	222	167	358	171	382	313	252	253	269	211	247	355	166	561	230
235.315	0	222	168	358	171	382	314	253	253	271	211	247	355	166	562	228
235.438	0	224	169	361	173	384	314	254	253	270	212	248	355	167	562	229
235.561	0	224	171	362	172	385	315	255	253	270	212	249	356	168	565	229
235.684	0	223	170	362	173	385	314	254	253	271	212	248	355	166	563	230
235.807	0	223	169	360	172	382	313	252	252	268	209	247	354	167	561	229
235.93	0	223	168	358	170	383	314	250	253	269	210	248	354	166	562	229
236.052	0	224	169	359	172	384	315	249	253	269	210	248	355	166	561	227
236.175	0	222	169	360	173	386	316	251	253	269	212	249	355	168	563	229
236.298	0	222	171	361	173	385	316	253	254	271	212	249	356	168	565	230
236.421	0	223	168	360	172	386	315	250	254	269	210	248	355	167	561	228
236.544	0	223	170	360	172	384	315	247	252	269	210	248	355	166	562	226
236.667	0	223	168	357	173	385	314	246	253	269	210	249	354	166	562	229
236.79	0	222	168	359	173	385	315	249	254	269	211	249	355	168	563	229
236.913	0	223	170	360	173	385	315	251	253	270	212	249	355	168	564	229
237.036	0	224	170	362	174	386	316	252	253	269	211	247	355	167	564	227
237.158	0	222	168	359	171	382	312	250	252	268	210	247	354	166	562	230
237.281	0	222	169	360	173	383	314	249	252	268	210	248	354	166	562	229
237.404	0	224	168	359	172	384	313	252	252	269	211	249	355	167	563	229
237.527	0	223	170	361	173	384	315	253	252	269	211	248	355	168	563	227
237.65	0	222	170	362	173	386	315	255	253	270	213	248	355	168	566	230
237.773	0	222	170	360	173	385	315	251	252	268	210	249	354	167	566	230
237.896	0	224	170	357	173	386	315	244	253	268	209	249	353	167	567	227
238.019	0	224	168	355	174	388	316	240	253	269	208	248	351	168	570	225
238.141	0	222	169	354	175	392	318	236	255	269	208	249	349	171	577	227
238.264	0	223	162	348	180	398	322	230	258	270	209	254	344	174	585	224
238.387	0	224	161	345	182	398	322	229	259	270	208	254	345	175	586	221
238.51	0	224	155	340	179	394	321	225	259	269	206	252	344	173	580	218
238.633	0	222	156	338	178	390	319	225	259	267	206	252	344	170	578	221
238.756	0	223	156	339	177	385	318	230	258	268	206	248	344	170	578	220
238.879	0	224	158	343	177	385	316	239	256	268	208	249	344	172	584	222
239.002	0	224	159	345	177	389	316	235	257	267	206	252	342	174	584	224
239.124	0	223	159	346	178	388	317	237	258	267	208	252	342	171	581	224
239.247	0	221	157	343	175	384	314	236	255	266	206	249	341	171	577	224
239.37	0	222	156	343	174	384	314	237	254	267	206	249	342	170	577	223
239.493	0	222	157	343	175	383	315	238	255	267	206	249	343	170	577	223
239.616	0	222	158	346	175	384	316	241	256	267	207	250	344	171	578	225
239.739	0	222	158	349	176	385	317	244	257	268	208	249	344	170	579	227
239.862	0	222	157	347	173	383	315	242	255	268	206	249	344	169	576	225
239.985	0	222	156	347	171	378	314	243	254	267	206	247	343	168	575	225
240.108	0	222	157	348	172	379	312	251	254	266	207	247	343	168	575	227
240.23	0	220	157	348	172	380	313	251	255	267	208	246	345	169	575	228
240.353	0	223	159	349	173	381	313	251	254	269	208	248	345	170	577	228
240.476	0	222	159	349	173	383	315	249	255	268	209	249	346	170	578	226
240.599	0	222	158	347	172	382	313	246	255	267	206	247	345	168	575	227
240.722	0	221	157	346	170	381	313	244	254	267	206	248	344	168	574	225
240.845	0	221	156	345	170	380	312	245	254	268	207	247	345	168	575	222
240.968	0	220	158	347	171	383	313	245	254	269	207	248	346	169	574	224
241.091	0	222	158	349	173	385	315	246	256	269	209	249	346	170	576	226
241.213	0	221	160	350	173	384	314	246	255	268	209	249	346	168	574	226
241.336	0	222	158	347	170	381	312	244	253	268	207	247	345	168	572	222
241.459	0	220	158	346	170	380	312	243	254	268	207	247	345	167	571	226
241.582	0	221	157	347	170	380	312	246	254	268	208	246	347	168	570	225
241.705	0	221	159	349	172	381	313	248	254	268	209	247	349	169	568	225
241.828	0	222	161	351	174	385	315	248	254	270	210	248	349	168	569	224
241.951	0	221	158	348	171	382	313	245	253	270	208	246	348	164	566	226
242.074	0	222	158	347	170	379	311	245	254	269	208	246	350	165	565	225
242.196	0	221	158	348	169	381	313	245	253	268	208	248	350	164	566	225
242.319	0	222	160	349	170	381	313	246	253	270	209	248	351	166	567	224
242.442	0	221	161	350	170	383	314	247	254	270	210	248	352	167	567	228
242.565	0	221	162	351	172	384	314	248	254	270	209	248	351	165	566	226
242.688	0	222	159	348	170	380	312	246	253	268	206	246	350	165	563	225
242.811	0	222	159	347	169	378	312	245	253	269	206	246	351	165	563	223
242.934	0	221	160	348	169	378	312	248	253	268	208	245	352	166	562	226
243.057	0	221	161	349	171	380	312	250	254	269	209	246	351	168	566	227
243.18	0	221	162	351	172	382	313	251	255	270	210	247	352	167	568	227
243.302	0	222	159	349	169	380	312	248	252	269	206	246	350	164	564	223
243.425	0	221	159	348	169	378	311	246	252	268	207	246	350	164	562	226
243.548	0	220	160	348	169	377	310	249	253	269	207	245	351	164	560	225
243.671	0	221	159	349	169	378	311	251	253	269	208	246	352	165	560	224
243.794	0	221	162	352	170	379	312	253	253	269	209	247	353	165	560	223
243.917	0	221	161	351	171	381	313	254	254	269	209	245	353	164	559	225
244.04	0	221	160	350	169	377	310	251	252	268	207	245	350	163	556	223
244.163	0	221	159	349	168	377	310	251	252	268	209	245	352	164	556	222
244.285	0	222	159	350	169	379	310	252	252	268	208	244	353	164	557	221
244.408	0	219	160	349	169	379	311	253	252	269	209	244	355	166	558	223
244.531	0	221	162	353	171	381	312	255	253	270	210	246	356	166	559	226
244.654	0	221	160	351	169	380	311	252	252	269	208	246	353	164	560	224
244.777	0	221	160	350	169	377	310	251	251	268	206	245	352	164	561	221
244.9	0	220	161	349	170	378	311	251	252	269	207	244	353	166	563	225
245.023	0	221	160	350	169	378	310	252	252	269	208	246	354	165	563	225
245.146	0	222	162	350	170	380	311	254	252	269	210	247	355	166	564	225
245.268	0	222	163	352	171	382	313	252	252	269	209	246	354	166	562	223
245.391	0	220	160	349	168	378	310	250	251	268	207	244	350	164	558	224
245.514	0	220	160	349	168	377	310	250	251	268	207	245	352	164	558	224
245.637	0	222	161	350	169	378	311	250	251	269	208	246	353	164	558	224
[truncated: 690 more rows]

## Sheet: D850
	SNR :	41	34	42	38	45	58	38	47	52	44	48	49	41	44	41
Time	Marker	ch1	ch2	ch3	ch4	ch5	ch6	ch7	ch8	ch9	ch10	ch11	ch12	ch13	ch14	ch15
0.24576	0	49	150	276	152	382	324	189	214	226	208	258	267	156	463	223
0.36864	0	49	150	276	152	382	324	189	214	226	208	258	267	156	463	223
0.49152	0	49	144	266	172	376	302	212	248	261	215	263	320	164	528	219
0.6144	0	50	137	252	175	366	290	218	262	274	214	262	341	164	558	215
0.73728	0	48	137	248	179	361	286	221	264	277	215	263	351	166	571	220
0.86016	0	48	134	247	177	356	285	221	266	275	214	261	356	165	575	217
0.98304	0	48	130	241	175	347	280	223	265	272	212	257	355	163	575	217
1.10592	0	49	130	240	175	344	279	222	265	273	211	258	354	164	579	218
1.2288	0	47	131	240	176	344	278	223	266	274	211	259	353	164	582	220
1.35168	0	48	133	240	177	344	280	224	266	275	212	260	352	165	585	220
1.47456	0	48	136	243	178	347	281	224	267	275	214	260	351	166	589	224
1.59744	0	47	132	241	175	343	281	221	265	273	209	257	347	166	584	223
1.72032	0	47	131	236	174	339	278	220	264	271	209	255	345	165	582	222
1.8432	0	47	131	237	173	339	278	220	264	272	209	255	346	163	583	221
1.96608	0	47	132	237	173	340	278	220	265	273	209	256	346	164	585	226
2.08896	0	48	134	241	176	342	279	222	265	273	210	258	347	164	588	231
2.21184	0	47	136	241	178	345	281	223	265	273	212	259	348	166	591	233
2.33472	0	48	138	247	179	348	282	224	266	274	211	260	349	166	591	231
2.4576	0	47	135	242	176	344	282	219	265	273	209	257	346	167	590	230
2.58048	0	48	133	239	174	340	280	217	263	272	208	256	345	166	589	233
2.70336	0	48	133	240	174	341	281	217	263	271	208	256	344	166	590	233
2.82624	0	48	135	241	175	342	280	218	263	272	208	257	345	165	594	233
2.94912	0	48	138	244	176	344	281	219	264	274	210	259	346	166	596	237
3.072	0	48	140	246	179	346	283	220	264	275	211	260	348	166	599	241
3.19488	0	49	143	248	181	348	284	223	266	275	211	260	348	169	602	242
3.31776	0	49	141	251	179	350	284	223	265	275	211	258	347	168	600	239
3.44064	0	48	139	244	177	343	285	219	262	276	210	257	345	168	601	237
3.56352	0	49	140	247	176	345	281	219	265	274	209	258	346	167	601	240
3.6864	0	48	140	247	178	345	283	220	264	275	210	259	347	168	600	238
3.80928	0	49	143	249	180	347	282	223	265	275	212	261	349	168	601	239
3.93216	0	49	145	251	181	349	284	226	266	277	213	261	350	168	603	238
4.05504	0	49	148	252	182	352	285	227	268	277	214	262	351	169	607	243
4.17792	0	49	148	254	182	355	287	222	267	277	212	263	348	170	608	238
4.3008	0	49	146	249	181	349	285	220	267	276	212	261	347	170	607	240
4.42368	0	50	147	251	181	351	285	221	267	275	212	261	347	170	609	241
4.54656	0	49	148	250	183	350	284	223	267	276	212	263	347	170	610	244
4.66944	0	51	150	251	184	353	286	221	267	277	213	264	347	170	613	241
4.79232	0	50	152	251	185	356	287	223	270	278	214	265	349	173	614	241
4.9152	0	51	151	255	187	358	289	223	269	278	215	265	349	173	613	240
5.03808	0	51	149	250	185	354	288	220	266	279	214	263	349	171	609	241
5.16096	0	51	148	251	185	353	286	220	268	277	213	263	349	173	609	239
5.28384	0	51	151	251	185	353	286	223	268	277	214	263	351	172	607	240
5.40672	0	51	152	253	187	353	286	225	270	278	217	265	354	172	605	240
5.5296	0	51	154	255	188	356	287	228	271	280	219	265	355	173	604	244
5.65248	0	52	156	257	190	360	289	230	270	280	218	267	355	174	605	241
5.77536	0	52	153	254	188	359	291	223	267	280	217	265	353	173	605	239
5.89824	0	50	153	253	188	361	288	212	271	277	213	267	352	173	606	234
6.02112	0	51	152	251	188	357	287	214	270	276	214	266	350	173	609	240
6.144	0	51	154	252	189	356	287	217	271	277	214	266	350	171	610	239
6.26688	0	52	155	253	189	357	288	220	271	278	215	266	350	173	612	240
6.38976	0	53	158	255	191	358	288	223	273	278	217	268	351	173	614	242
6.51264	0	52	158	259	192	361	288	224	274	279	218	268	351	174	615	245
6.63552	0	53	154	253	188	356	290	220	270	279	215	264	349	173	611	238
6.7584	0	50	153	251	188	353	289	222	269	278	215	263	349	172	610	242
6.88128	0	52	153	252	187	353	285	223	271	276	216	264	349	171	609	243
7.00416	0	52	154	252	188	353	286	224	271	277	216	264	350	171	610	246
7.12704	0	52	156	254	190	355	287	226	272	277	217	266	351	172	611	244
7.24992	0	51	158	257	191	357	287	229	272	279	219	267	351	173	613	247
7.3728	0	52	155	256	189	357	287	226	271	278	217	264	351	173	609	244
7.49568	0	52	153	253	188	352	288	226	268	279	216	263	351	171	606	246
7.61856	0	52	153	253	188	353	286	228	270	277	217	262	351	172	606	241
7.74144	0	51	155	254	189	353	285	229	271	277	217	264	352	172	608	245
7.86432	0	52	157	255	190	355	286	230	271	279	218	265	353	173	610	245
7.9872	0	52	159	258	191	357	288	234	272	279	218	267	352	173	613	249
8.11008	0	52	156	256	190	355	291	229	268	280	216	264	352	172	610	242
8.23296	0	50	153	254	188	351	289	228	267	279	215	263	352	172	609	246
8.35584	0	52	153	255	188	352	289	228	268	280	215	263	351	171	610	245
8.47872	0	51	154	254	188	352	287	230	270	278	216	265	351	172	612	250
8.6016	0	52	158	257	190	354	287	231	270	278	216	265	351	173	614	247
8.72448	0	51	159	258	192	357	288	232	271	280	218	266	352	173	616	251
8.84736	0	52	156	259	190	359	293	231	269	281	216	265	352	173	614	248
8.97024	0	51	154	254	188	352	293	229	266	282	216	261	351	171	611	249
9.09312	0	52	154	254	188	352	290	228	267	278	214	262	350	171	612	247
9.216	0	51	154	254	188	352	290	227	267	279	214	264	351	171	612	247
9.33888	0	52	155	256	189	353	288	228	269	278	215	264	351	171	616	248
9.46176	0	52	158	257	190	355	288	230	271	280	216	265	351	173	617	250
9.58464	0	52	159	259	190	360	290	230	272	280	217	266	352	173	618	250
9.70752	0	52	155	255	188	354	294	227	265	282	214	261	351	171	615	246
9.8304	0	52	155	254	188	351	293	225	265	281	214	263	351	171	615	247
9.95328	0	52	154	253	187	352	292	226	265	282	214	263	350	171	616	248
10.0762	0	52	156	254	188	352	288	227	268	278	214	264	350	171	618	251
10.199	0	52	157	256	190	355	289	229	270	279	216	264	352	172	619	251
10.3219	0	53	159	259	191	357	290	230	271	279	217	267	352	171	619	251
10.4448	0	52	156	256	187	354	294	228	266	283	215	262	352	171	615	246
10.5677	0	51	156	254	188	352	292	228	265	282	215	262	353	171	612	248
10.6906	0	51	156	256	188	352	293	229	264	282	216	263	353	170	613	248
10.8134	0	53	157	257	188	352	292	233	267	281	217	262	352	171	616	246
10.9363	0	52	161	260	189	355	287	230	270	280	216	265	347	173	630	249
11.0592	0	52	161	264	191	360	292	230	269	282	218	267	349	174	627	249
11.1821	0	51	160	259	187	358	292	224	266	282	215	266	350	173	620	246
11.305	0	52	160	258	187	355	289	224	269	279	216	265	350	171	620	246
11.4278	0	52	159	258	188	356	286	225	271	276	215	265	351	171	619	247
11.5507	0	53	161	258	188	357	286	226	271	278	216	265	351	172	620	249
11.6736	0	54	163	262	189	360	286	226	272	278	217	267	352	173	619	248
11.7965	0	53	163	263	189	362	287	229	273	278	220	266	353	172	617	248
11.9194	0	52	160	259	187	353	287	232	267	280	218	260	355	171	609	246
12.0422	0	54	160	258	185	346	284	241	265	281	221	254	355	171	603	245
12.1651	0	54	160	256	186	351	281	241	267	280	222	254	356	171	601	245
12.288	0	55	162	257	189	351	280	243	271	279	224	258	355	170	604	247
12.4109	0	55	162	258	190	353	280	244	271	279	226	260	357	169	605	247
12.5338	0	56	162	259	191	357	283	243	272	278	224	258	357	169	603	245
12.6566	0	54	157	254	188	349	282	237	271	277	222	256	355	168	598	242
12.7795	0	55	155	249	187	346	281	240	267	278	222	254	354	166	595	245
12.9024	0	57	161	247	191	354	283	234	267	278	221	256	355	166	596	243
13.0253	0	53	159	243	190	363	283	221	263	283	219	263	363	168	599	246
13.1482	0	53	160	246	188	362	282	223	265	280	220	264	360	168	601	252
13.271	0	55	157	243	187	367	283	216	262	281	218	264	362	167	599	247
13.3939	0	53	154	241	184	363	281	212	261	282	217	266	363	166	595	248
13.5168	0	53	153	241	184	361	281	214	261	279	218	262	362	166	596	252
13.6397	0	54	153	240	184	360	277	216	264	276	218	263	361	165	596	253
13.7626	0	55	154	243	184	361	277	219	267	275	219	263	359	166	599	253
13.8854	0	53	154	244	184	363	278	220	267	275	220	262	361	165	596	252
14.0083	0	53	154	244	181	352	278	225	265	274	219	255	361	165	588	253
14.1312	0	53	157	250	182	350	275	227	266	272	220	252	357	163	586	257
14.2541	0	54	158	247	183	349	275	229	267	271	220	253	355	162	588	257
14.377	0	54	158	247	185	347	275	236	267	272	222	252	354	161	592	264
14.4998	0	58	160	249	188	350	279	245	269	274	221	252	352	161	593	268
14.6227	0	67	159	256	187	348	280	241	269	273	219	253	351	160	593	265
14.7456	0	76	154	250	185	338	281	245	268	273	217	250	348	162	593	260
14.8685	0	77	155	249	184	339	279	249	267	273	218	249	348	162	596	256
14.9914	0	73	156	249	185	342	278	251	267	273	218	249	350	165	596	260
15.1142	0	69	158	252	185	345	278	245	265	274	217	253	351	165	597	262
15.2371	0	67	159	255	185	348	281	244	261	278	218	255	355	165	595	259
15.36	0	64	156	255	181	344	278	241	260	278	217	252	357	165	588	259
15.4829	0	65	158	257	181	341	277	248	259	278	219	252	358	163	587	263
15.6058	0	64	158	257	182	341	273	260	264	274	221	248	356	165	589	266
15.7286	0	64	162	257	186	349	273	255	265	275	221	253	357	166	595	267
15.8515	0	63	164	257	185	350	274	254	266	276	222	255	358	168	597	266
15.9744	0	64	162	262	185	350	277	255	264	277	222	253	358	166	593	268
16.0973	0	64	160	258	185	345	273	254	266	274	221	252	356	165	591	267
16.2202	0	63	161	256	183	346	275	255	263	276	220	252	356	166	592	270
16.343	0	64	162	259	185	346	272	259	266	275	222	253	358	165	591	271
16.4659	0	65	164	261	187	348	273	264	267	276	225	254	361	166	591	281
16.5888	0	66	166	264	188	353	275	266	267	277	228	254	362	166	593	288
16.7117	0	66	162	259	185	348	276	262	264	277	226	254	362	165	589	286
16.8346	0	65	163	259	184	347	276	261	265	277	225	253	360	166	590	286
16.9574	0	67	163	259	186	349	273	259	267	275	226	255	359	166	592	290
17.0803	0	67	165	261	186	353	274	258	269	276	224	259	360	166	595	293
17.2032	0	67	166	261	188	355	276	257	270	276	226	261	361	168	597	294
17.3261	0	66	165	266	190	358	277	258	271	277	228	260	362	169	595	288
17.449	0	65	162	262	187	357	275	253	269	275	226	258	363	167	590	272
17.5718	0	61	162	262	187	356	275	252	268	275	225	258	363	167	588	254
17.6947	0	52	163	262	186	355	274	257	269	275	228	255	363	165	587	244
17.8176	0	58	163	258	182	358	274	256	271	277	227	256	361	164	587	257
17.9405	0	65	161	255	184	361	277	255	271	279	229	257	361	163	587	262
18.0634	0	63	158	254	182	356	279	260	269	280	230	253	359	164	583	250
18.1862	0	62	159	253	183	348	275	272	267	280	233	249	357	167	580	252
18.3091	0	60	161	253	186	347	276	280	267	282	234	249	357	165	581	252
18.432	0	58	163	257	186	351	275	282	270	281	234	254	356	165	588	252
18.5549	0	57	165	260	188	351	276	279	271	283	236	256	356	166	592	244
18.6778	0	55	167	264	188	352	282	283	266	285	236	253	355	170	594	244
18.8006	0	56	164	261	186	345	279	279	266	284	234	251	354	169	591	241
18.9235	0	57	164	259	187	349	277	272	267	283	233	252	354	169	593	245
19.0464	0	57	165	260	187	350	275	268	270	280	232	255	355	168	596	241
19.1693	0	56	166	260	189	353	277	266	271	282	233	257	355	168	596	243
19.2922	1	58	166	262	189	356	279	264	273	282	234	256	356	169	593	238
19.415	0	57	161	260	185	357	278	254	266	285	231	253	358	169	584	233
19.5379	0	59	162	272	187	368	276	231	262	295	228	267	374	168	575	226
19.6608	0	58	169	278	190	373	279	230	263	295	230	270	374	166	575	228
19.7837	0	61	174	280	190	377	280	232	266	295	233	271	376	165	577	227
19.9066	0	61	176	281	192	381	281	234	267	295	234	271	375	165	579	230
20.0294	0	59	174	276	188	377	281	231	266	292	232	269	373	165	576	223
20.1523	0	58	173	274	188	372	279	232	267	291	232	267	372	163	576	225
20.2752	0	58	172	276	190	370	280	237	269	290	233	266	369	163	577	227
20.3981	0	59	175	275	190	368	280	243	269	290	235	265	367	164	582	229
20.521	0	58	177	279	193	367	276	253	276	286	239	264	366	167	586	228
20.6438	0	58	179	279	191	371	280	250	275	286	238	264	366	167	583	229
20.7667	0	59	178	276	190	365	280	246	271	288	236	263	367	165	581	226
20.8896	0	58	178	279	191	367	281	245	271	287	236	265	366	164	582	227
21.0125	0	58	181	278	192	369	276	241	275	284	234	266	368	164	583	225
21.1354	0	58	182	281	194	371	278	241	275	283	233	271	368	165	585	227
21.2582	0	60	184	284	194	374	280	242	277	282	234	272	369	166	587	228
21.3811	0	58	181	281	192	370	284	238	271	285	232	270	367	164	584	228
21.504	0	59	182	281	192	370	278	237	274	281	231	270	368	165	585	226
21.6269	0	58	181	281	193	370	278	239	275	280	231	270	368	165	585	228
21.7498	0	60	183	283	194	371	278	241	276	282	233	270	368	166	587	230
21.8726	0	58	184	286	196	373	280	245	277	282	233	271	369	168	590	232
21.9955	0	58	180	284	193	371	282	243	273	283	232	269	369	167	586	231
22.1184	0	57	179	284	195	367	279	243	275	281	232	268	367	166	588	233
22.2413	0	57	179	284	195	368	282	246	272	282	232	267	367	166	589	233
22.3642	0	58	180	286	196	368	281	249	275	281	233	269	367	167	590	234
22.487	0	59	183	288	199	370	281	251	276	283	234	269	367	169	593	234
22.6099	0	58	181	290	197	371	285	251	272	284	233	269	367	169	591	236
22.7328	0	59	179	286	195	365	283	250	273	283	233	266	365	168	590	234
22.8557	0	58	179	287	196	364	283	253	272	283	233	264	365	168	591	235
22.9786	0	58	180	288	197	365	281	257	275	282	233	264	365	171	594	235
23.1014	0	57	183	290	198	368	283	258	275	283	233	267	363	172	602	236
23.2243	0	59	188	290	198	371	285	257	276	282	234	270	360	173	607	234
23.3472	0	58	185	284	194	364	289	253	270	286	230	266	359	172	602	233
23.4701	0	60	184	283	195	364	287	252	272	283	230	267	359	171	600	232
23.593	0	59	183	280	194	364	285	251	274	281	230	267	360	171	599	232
23.7158	0	60	181	281	195	365	287	254	273	283	231	268	361	172	601	233
23.8387	0	58	181	283	198	367	286	257	275	283	232	269	361	172	603	235
23.9616	0	59	181	285	196	370	290	258	273	285	231	268	362	173	601	236
24.0845	0	58	178	282	195	364	290	254	269	286	230	266	361	171	599	236
24.2074	0	58	178	282	196	363	290	254	270	286	231	267	361	171	600	235
24.3302	0	57	178	284	197	364	290	256	270	288	232	268	361	171	598	237
24.4531	0	57	180	285	197	367	288	258	272	286	232	268	363	172	600	238
24.576	0	57	181	288	201	368	287	265	275	284	234	267	364	176	602	239
24.6989	0	58	182	287	199	368	293	260	269	288	233	266	363	175	598	237
24.8218	0	59	183	284	198	365	291	258	269	288	232	267	364	173	596	238
24.9446	0	59	182	285	197	365	292	258	268	288	232	268	364	172	595	240
25.0675	0	58	184	285	199	366	290	259	272	286	232	269	365	172	597	240
25.1904	0	61	185	286	200	368	291	263	272	287	234	270	365	172	598	240
25.3133	0	59	184	289	201	371	293	263	272	287	234	269	365	173	597	241
25.4362	0	59	181	283	198	364	293	259	269	288	232	267	364	172	596	242
25.559	0	58	182	285	198	365	292	262	269	288	233	267	364	172	597	241
25.6819	0	60	182	285	199	365	293	262	268	287	234	268	363	172	597	240
25.8048	0	59	184	288	201	367	293	264	269	289	234	269	366	172	599	242
25.9277	0	60	184	289	201	370	294	264	272	288	234	268	365	173	599	243
26.0506	0	59	181	284	198	363	294	259	268	287	231	265	364	171	596	241
26.1734	0	60	182	285	198	364	293	260	268	287	232	265	363	171	596	241
26.2963	0	59	182	285	198	361	293	261	268	287	231	266	363	171	596	243
26.4192	0	60	183	285	200	363	293	262	268	289	232	267	364	171	598	244
26.5421	0	61	184	287	200	366	294	264	268	289	233	268	365	172	599	245
26.665	0	60	180	284	197	362	293	260	268	286	230	264	363	170	595	239
26.7878	0	59	179	283	197	358	292	258	267	286	230	263	362	169	594	241
26.9107	0	58	179	282	196	358	293	259	267	286	229	263	362	168	594	241
27.0336	0	56	180	282	198	360	292	258	267	287	229	264	361	168	595	238
27.1565	0	59	183	283	199	361	290	259	269	285	230	265	361	170	598	239
27.2794	0	58	181	284	197	364	295	257	267	287	229	264	361	170	597	237
27.4022	0	57	178	278	195	357	292	252	266	285	227	262	358	169	593	235
27.5251	0	56	179	275	194	357	291	251	267	285	226	262	357	168	593	232
27.648	0	57	177	273	192	357	289	251	268	282	226	263	357	169	594	231
27.7709	0	57	177	273	194	357	290	252	269	283	228	263	358	169	595	232
27.8938	0	57	178	274	194	359	292	252	269	283	228	264	358	170	596	233
28.0166	0	57	176	274	194	361	292	250	269	283	227	264	357	169	596	232
28.1395	0	57	173	269	191	354	291	249	266	283	226	261	355	169	594	229
28.2624	0	56	174	269	192	354	291	248	266	283	227	262	353	169	597	232
28.3853	0	57	173	269	191	353	287	248	271	279	224	262	352	168	605	233
28.5082	0	56	175	270	193	356	287	249	271	279	226	264	352	170	604	233
28.631	0	57	177	272	193	355	288	255	272	280	228	261	353	172	604	230
28.7539	0	54	177	273	193	363	288	248	272	281	226	262	344	175	623	226
28.8768	0	55	175	270	193	356	289	242	271	278	224	262	339	174	628	233
28.9997	0	55	175	271	193	358	289	240	271	278	222	262	341	174	622	232
29.1226	0	56	177	269	194	356	288	242	273	278	223	263	344	173	616	231
29.2454	0	56	176	271	195	359	289	245	273	279	224	264	346	174	615	231
29.3683	0	56	176	272	196	360	291	247	273	279	225	264	345	175	615	231
29.4912	0	56	173	267	194	355	288	244	272	276	224	260	346	173	608	227
29.6141	0	55	173	266	193	353	287	244	272	276	224	260	345	172	608	227
29.737	0	55	172	265	193	351	288	245	271	276	225	261	344	172	608	228
29.8598	0	56	174	266	193	353	287	247	272	276	223	261	345	173	609	229
29.9827	0	55	177	268	196	354	288	248	272	277	225	262	346	174	611	230
30.1056	0	56	173	268	194	356	290	244	272	276	224	260	347	173	606	226
30.2285	0	55	170	264	191	350	286	242	271	275	222	258	345	172	603	228
30.3514	0	55	171	263	192	348	286	243	271	274	222	258	344	170	601	228
30.4742	0	54	172	265	192	349	286	244	270	275	223	258	345	170	598	228
30.5971	0	55	173	265	193	350	286	246	271	276	222	259	346	170	599	229
30.72	0	54	173	268	193	352	288	247	272	276	223	260	348	170	599	230
30.8429	0	54	169	265	191	348	287	245	270	275	222	258	346	169	592	229
30.9658	0	54	169	264	191	346	285	244	269	274	220	256	345	169	590	230
31.0886	0	53	170	266	190	345	284	246	271	274	221	256	344	168	589	229
31.2115	0	52	170	265	192	346	284	247	270	275	221	256	346	167	589	231
31.3344	0	54	172	269	193	349	285	249	271	275	222	257	346	167	592	234
31.4573	0	52	173	272	193	351	288	250	271	275	222	257	347	167	593	234
31.5802	0	53	169	268	191	346	286	246	270	274	222	256	346	167	587	231
31.703	0	53	171	268	191	344	285	246	269	274	221	254	345	165	586	231
31.8259	0	53	171	267	190	345	285	247	270	274	220	254	346	166	586	233
31.9488	0	53	173	269	193	346	285	249	271	274	220	256	346	165	589	232
32.0717	0	53	175	271	194	348	286	250	270	276	223	257	348	166	591	232
32.1946	0	54	176	274	195	352	288	251	272	276	222	257	348	166	593	234
32.3174	0	54	174	271	192	347	287	248	270	275	221	255	346	167	588	233
32.4403	0	53	175	271	193	345	286	251	269	275	222	253	346	166	590	233
32.5632	0	53	178	273	194	346	286	253	270	275	222	253	347	168	592	233
32.6861	0	53	181	275	195	349	286	255	270	276	223	254	349	167	593	235
32.809	0	56	185	276	198	352	288	253	271	278	223	258	350	166	596	239
32.9318	0	55	186	278	197	355	290	250	272	277	223	258	348	167	597	237
33.0547	0	55	183	274	194	350	288	248	271	276	222	257	347	167	599	235
33.1776	0	55	184	275	195	350	288	249	273	276	221	257	347	167	601	238
33.3005	0	56	184	274	195	349	288	252	273	277	222	256	347	168	603	236
33.4234	0	56	187	276	197	353	289	251	273	278	222	258	347	169	608	238
33.5462	0	57	187	278	197	356	291	250	274	278	222	261	343	171	613	236
33.6691	0	56	182	272	194	352	289	246	273	276	220	258	342	171	615	238
33.792	0	57	183	272	194	351	288	247	274	276	221	258	342	171	615	237
33.9149	0	55	182	272	194	352	289	248	274	276	221	258	344	171	613	237
34.0378	0	57	184	273	196	353	289	248	275	277	222	260	345	170	613	237
34.1606	0	56	184	275	196	357	291	251	275	278	224	262	346	171	613	240
34.2835	0	56	181	272	194	352	289	248	274	276	222	258	346	170	608	235
34.4064	0	55	179	269	192	350	288	246	274	276	220	257	346	170	606	233
34.5293	0	57	179	269	193	349	288	247	274	276	219	258	346	170	606	232
34.6522	0	55	180	269	192	350	288	248	276	277	220	258	346	170	605	236
34.775	0	56	181	271	193	353	289	249	275	279	220	260	349	170	605	235
34.8979	0	55	179	274	193	353	291	247	275	276	221	259	349	170	602	233
35.0208	0	55	176	267	190	347	288	247	274	277	220	256	347	168	597	232
35.1437	0	55	174	267	190	347	288	245	274	275	219	256	346	167	596	233
35.2666	0	55	176	266	191	347	287	245	274	275	217	256	348	167	597	233
35.3894	0	54	177	269	192	349	288	246	274	277	218	257	348	167	599	232
35.5123	0	56	178	269	192	349	288	249	274	278	219	258	349	167	600	233
35.6352	0	55	176	271	191	351	290	246	274	277	219	257	347	168	598	233
35.7581	0	54	174	266	189	345	287	242	272	275	217	256	345	166	599	232
35.881	0	53	173	266	190	345	287	243	272	275	218	254	343	167	603	230
36.0038	0	54	175	265	189	346	287	246	272	276	219	253	344	169	613	228
36.1267	0	54	176	266	190	349	287	243	273	277	217	257	340	171	626	234
36.2496	0	55	179	267	191	350	288	242	274	277	219	260	339	173	626	237
36.3725	0	53	177	269	191	353	289	242	274	277	218	259	341	172	620	234
36.4954	0	55	174	264	189	348	287	240	273	275	218	257	341	170	614	231
36.6182	0	54	174	264	189	348	286	241	273	274	218	257	342	170	612	232
36.7411	0	54	175	264	189	348	286	241	273	274	217	256	344	170	609	233
36.864	0	53	176	264	191	350	285	243	274	275	218	256	345	171	611	233
36.9869	0	54	177	267	193	350	286	245	274	275	219	258	346	170	610	233
37.1098	0	54	178	271	193	354	288	246	275	276	221	258	346	171	610	234
37.2326	0	55	175	267	190	349	287	244	273	275	219	256	347	170	604	232
37.3555	0	53	175	265	192	347	286	243	271	274	219	256	347	169	603	232
37.4784	0	55	174	267	190	346	286	246	272	274	219	255	347	168	603	231
37.6013	0	55	175	268	190	345	285	248	271	275	220	254	348	168	602	232
37.7242	0	56	178	271	195	349	287	254	272	277	222	254	352	171	598	236
37.847	0	56	180	275	194	351	289	255	272	278	223	255	351	169	597	235
37.9699	0	55	176	271	193	345	289	253	267	279	222	252	349	168	597	232
38.0928	0	56	177	269	194	345	287	249	269	277	220	254	345	169	607	234
38.2157	0	57	177	267	194	344	286	248	269	276	219	255	344	169	610	236
38.3386	0	58	178	268	194	346	287	249	270	277	219	256	345	170	612	236
38.4614	0	58	181	271	197	348	287	251	270	278	220	257	346	170	612	236
38.5843	0	57	180	273	197	351	289	250	270	277	220	257	347	170	611	236
38.7072	0	57	175	267	194	344	289	246	266	277	217	255	345	168	607	233
38.8301	0	55	174	265	193	343	286	246	268	275	217	255	345	168	607	233
38.953	0	56	174	266	193	344	286	245	269	275	216	255	344	168	607	232
39.0758	0	56	175	266	194	344	287	246	269	276	216	256	345	169	610	234
39.1987	0	57	178	267	194	346	287	248	270	277	217	257	347	170	611	235
39.3216	0	57	177	270	196	350	289	250	270	278	218	259	347	170	611	234
39.4445	0	56	175	266	193	345	289	246	267	278	216	255	346	168	604	229
39.5674	0	56	172	264	192	343	286	246	269	274	216	255	344	167	604	230
39.6902	0	56	172	264	193	342	286	245	269	275	215	255	344	166	604	235
39.8131	0	56	173	264	193	344	286	247	268	275	215	254	345	167	605	235
39.936	0	55	175	265	194	347	287	249	270	276	216	255	346	168	608	237
40.0589	0	55	175	268	195	349	289	249	269	277	217	257	346	168	608	236
40.1818	0	55	171	263	193	344	289	246	266	277	215	255	345	167	603	234
40.3046	0	55	171	263	192	343	286	247	268	275	215	254	345	166	603	231
40.4275	0	55	171	265	192	343	288	248	265	277	215	254	345	167	604	230
40.5504	0	55	173	265	194	344	286	250	269	275	215	255	346	168	605	232
40.6733	0	54	173	266	195	345	288	253	268	277	216	256	348	168	606	233
40.7962	0	55	172	267	193	347	289	253	267	276	215	256	346	166	604	230
40.919	0	55	170	262	191	341	289	251	264	277	215	253	346	165	603	230
41.0419	0	55	170	263	191	341	290	251	263	277	214	252	345	167	603	230
41.1648	0	55	170	264	192	341	286	253	266	276	214	253	346	166	603	231
41.2877	0	55	173	265	193	343	288	256	266	277	214	254	348	166	604	233
41.4106	0	56	175	267	195	347	290	258	268	276	216	255	349	167	605	234
41.5334	0	55	170	265	192	345	294	255	262	280	215	253	348	166	600	230
41.6563	0	55	168	261	190	341	293	250	260	278	214	253	347	166	597	230
41.7792	0	55	167	261	189	339	292	251	260	278	212	253	347	165	596	229
41.9021	0	54	167	261	191	340	290	251	262	276	214	253	348	164	598	229
42.025	0	55	169	263	191	342	291	255	263	278	214	254	350	166	598	230
42.1478	0	55	170	264	193	344	292	257	262	279	216	256	351	165	600	233
42.2707	0	56	167	265	191	344	295	256	260	280	215	253	349	164	595	229
42.3936	0	56	166	260	189	340	293	253	259	279	214	251	349	164	590	229
42.5165	0	55	166	259	189	340	293	254	259	279	214	252	349	163	589	230
42.6394	0	56	165	259	189	340	293	252	258	280	213	252	349	163	590	231
42.7622	0	56	168	261	191	341	294	254	259	281	214	254	350	163	592	231
42.8851	0	56	169	262	191	345	291	255	262	279	216	255	352	164	594	232
43.008	0	56	169	265	192	346	296	256	260	281	216	255	352	163	592	231
43.1309	0	56	165	259	190	339	293	253	258	280	215	253	351	162	589	231
43.2538	0	56	166	261	190	339	293	252	258	280	214	253	349	162	589	230
43.3766	0	56	165	259	189	339	292	254	259	280	214	253	350	161	589	231
43.4995	0	56	167	261	191	340	293	255	259	281	214	254	352	163	591	231
43.6224	0	56	169	263	192	344	292	256	262	280	216	255	352	163	594	233
43.7453	0	55	167	263	190	343	295	253	259	279	215	255	350	163	595	231
43.8682	0	56	165	260	189	340	293	251	259	279	214	253	349	163	593	230
43.991	0	54	165	261	190	339	293	252	259	280	214	253	349	163	592	231
44.1139	0	56	167	260	189	339	293	253	258	280	213	253	349	164	592	233
44.2368	0	55	167	263	192	342	292	256	261	278	215	256	350	163	595	233
44.3597	0	55	170	266	192	345	293	258	263	279	216	257	352	165	595	234
44.4826	0	54	166	264	189	344	294	254	259	281	215	255	351	163	590	231
44.6054	0	55	165	261	189	339	293	252	258	279	214	253	349	163	588	232
44.7283	0	55	165	261	189	339	292	252	259	279	213	253	349	161	589	231
44.8512	0	56	164	260	189	339	290	253	261	278	213	253	350	163	590	231
44.9741	0	55	167	264	190	342	291	254	262	277	214	254	351	162	591	232
45.097	0	56	168	265	191	344	292	254	262	280	215	256	352	165	598	234
45.2198	0	54	165	265	190	345	294	250	259	279	214	255	349	164	596	232
45.3427	0	54	163	261	189	340	293	248	259	279	213	254	349	163	594	230
45.4656	11	55	163	261	189	341	293	247	259	278	212	253	348	163	594	230
45.5885	0	55	164	261	188	341	292	248	258	279	212	253	349	163	593	231
45.7114	0	54	166	262	190	342	289	249	264	275	213	255	350	164	595	231
45.8342	0	56	167	264	191	345	291	250	262	279	213	256	352	165	596	232
45.9571	0	54	167	266	192	347	293	250	261	278	215	256	351	165	595	232
46.08	0	54	164	261	189	341	292	246	259	278	213	254	350	164	592	232
46.2029	0	54	165	260	189	341	292	246	259	279	213	254	350	163	591	232
46.3258	0	55	165	261	189	340	292	248	259	279	213	253	350	163	592	231
46.4486	0	54	166	263	189	341	292	250	260	279	215	253	350	166	596	230
46.5715	0	53	169	265	190	343	291	252	261	279	215	253	352	168	598	232
46.6944	0	53	169	267	192	346	292	251	262	278	215	254	353	167	597	233
46.8173	0	55	166	262	189	341	293	247	259	279	214	254	350	166	601	233
46.9402	0	54	167	263	190	343	293	245	259	279	213	255	349	167	605	234
47.063	0	55	167	264	190	344	290	246	261	277	213	255	349	167	606	235
47.1859	0	54	170	264	191	344	288	248	264	276	214	256	350	168	607	236
47.3088	0	56	173	266	193	347	291	248	264	279	216	258	349	169	612	236
47.4317	0	54	171	268	193	353	294	245	264	279	214	259	346	171	619	234
47.5546	0	54	167	262	191	347	292	239	263	277	212	258	345	171	618	234
47.6774	0	54	167	260	190	346	291	239	263	276	213	256	345	171	617	233
47.8003	0	55	167	259	191	346	290	241	264	277	213	256	345	170	615	234
47.9232	0	55	168	261	193	346	288	242	267	276	214	258	346	171	616	235
48.0461	0	56	169	262	194	348	290	244	267	277	215	259	348	171	617	236
48.169	0	55	171	265	196	355	291	242	267	277	216	260	349	172	615	235
48.2918	0	55	166	262	191	348	295	240	263	280	215	257	350	170	607	232
48.4147	0	54	166	261	191	344	293	239	261	279	214	256	349	170	607	233
48.5376	0	55	166	261	190	345	290	239	264	278	214	256	348	170	606	234
48.6605	0	54	169	261	192	346	288	241	267	276	215	258	348	171	607	234
48.7834	0	55	170	263	194	347	289	244	268	277	216	258	350	170	607	233
48.9062	0	55	171	266	195	350	291	246	268	277	218	259	351	170	607	237
49.0291	0	56	167	263	191	346	292	242	265	279	216	257	350	168	602	233
49.152	0	54	168	261	191	344	290	242	264	278	216	256	350	168	599	233
49.2749	0	56	168	261	191	343	291	244	264	277	217	256	349	168	598	231
49.3978	0	55	168	261	192	344	287	247	267	276	217	257	350	168	598	237
49.5206	0	55	170	262	193	345	287	248	266	277	218	258	350	169	599	234
49.6435	0	54	170	265	193	349	289	249	266	278	218	258	351	167	599	235
49.7664	0	55	167	260	189	342	293	246	262	281	217	255	349	166	594	233
49.8893	0	54	166	260	189	341	292	247	262	280	217	255	348	166	593	234
50.0122	0	55	166	260	190	341	291	246	261	280	215	255	348	167	593	231
50.135	0	54	168	260	191	342	286	248	266	276	216	256	349	168	594	234
50.2579	0	55	170	261	191	343	289	250	264	279	217	256	349	167	595	235
50.3808	0	54	169	264	191	344	291	253	264	279	218	257	349	166	593	237
50.5037	0	54	165	258	188	339	291	248	260	280	216	253	347	165	586	231
50.6266	0	53	164	256	188	337	290	247	260	279	216	252	346	163	586	232
50.7494	0	53	164	255	188	336	289	247	260	279	214	252	345	163	585	231
50.8723	0	53	164	256	188	335	290	248	259	280	215	252	345	162	586	234
50.9952	0	54	166	258	188	337	288	251	262	279	214	254	346	163	586	231
51.1181	0	53	167	261	190	339	289	251	262	279	215	253	348	164	586	234
51.241	0	53	163	256	186	335	290	249	259	279	215	249	348	163	575	230
51.3638	0	52	162	255	186	332	288	247	258	279	214	249	347	162	572	233
51.4867	0	53	161	253	184	332	287	245	258	278	213	249	346	158	573	229
51.6096	0	54	162	254	186	331	287	248	257	278	214	249	346	159	574	231
51.7325	0	53	164	255	187	332	288	250	258	279	214	250	347	159	576	232
51.8554	0	54	165	257	188	334	286	251	261	278	215	251	348	158	578	234
51.9782	0	53	163	257	185	334	290	249	257	279	215	249	348	159	576	228
52.1011	0	53	163	255	185	330	287	248	256	278	212	246	346	160	575	229
52.224	0	52	163	254	185	331	288	248	257	278	213	249	346	158	574	230
52.3469	0	54	163	254	186	330	287	246	258	279	212	249	347	159	576	230
52.4698	0	53	165	257	187	334	284	248	262	276	213	250	348	158	577	231
52.5926	0	53	167	258	187	336	287	250	260	278	213	252	349	158	579	235
52.7155	0	52	164	255	186	334	289	247	258	279	213	249	347	158	579	228
52.8384	0	53	163	254	185	331	288	246	257	279	212	249	346	158	578	231
52.9613	0	53	164	254	185	331	288	245	257	278	211	249	347	158	580	230
53.0842	0	53	164	256	186	333	286	246	260	276	212	250	348	158	581	233
53.207	0	52	167	258	186	335	286	247	260	277	213	251	349	159	584	231
53.3299	0	54	168	260	188	338	289	249	261	279	213	252	351	160	585	234
53.4528	0	53	165	257	186	336	290	245	258	279	213	251	349	159	582	230
53.5757	0	52	164	256	184	332	289	242	257	278	212	249	347	159	581	230
53.6986	0	53	166	255	185	332	287	242	258	278	212	249	346	158	582	229
53.8214	0	53	166	257	185	333	287	243	257	278	211	250	348	159	583	233
53.9443	0	53	168	258	186	335	284	245	261	274	212	251	349	159	585	232
54.0672	0	54	170	260	188	337	287	246	261	278	213	253	350	160	586	233
54.1901	0	54	168	261	188	340	292	246	258	280	214	252	349	160	585	232
54.313	0	53	168	257	185	335	289	242	257	279	213	251	348	159	583	232
54.4358	0	53	167	258	185	333	288	241	257	278	211	249	347	160	582	230
54.5587	0	53	168	257	186	334	289	242	257	278	211	250	347	160	582	231
54.6816	0	53	168	260	186	335	288	245	258	278	211	251	348	160	585	232
54.8045	0	54	170	261	188	339	286	247	263	275	215	252	350	162	586	234
54.9274	0	54	173	265	189	342	287	249	263	277	215	253	351	162	588	234
55.0502	0	54	170	263	188	340	292	245	258	279	215	252	349	161	584	232
55.1731	0	53	169	262	186	337	289	244	258	279	213	251	348	161	583	232
55.296	0	53	170	261	187	338	289	246	257	279	213	251	349	160	582	234
55.4189	0	53	171	263	187	337	288	247	259	277	213	252	349	161	584	235
55.5418	0	54	172	265	188	339	288	249	260	278	214	252	350	161	586	234
55.6646	0	54	173	267	189	342	289	250	260	279	215	254	351	162	587	235
55.7875	0	55	172	266	187	341	292	248	258	279	213	253	349	162	583	235
55.9104	0	52	170	263	186	338	290	246	257	279	213	251	348	161	583	235
56.0333	0	55	170	264	187	339	290	248	258	279	213	252	347	160	581	234
56.1562	0	53	172	264	188	338	289	249	257	279	213	252	349	161	583	237
56.279	0	55	172	267	190	341	288	251	260	278	214	254	350	161	584	233
56.4019	0	53	175	268	191	342	287	254	263	277	215	256	350	163	587	237
56.5248	0	54	173	270	191	345	293	252	259	281	216	254	351	162	584	234
56.6477	0	53	170	264	187	339	290	249	258	280	214	252	349	161	581	236
56.7706	0	54	169	264	187	338	290	249	257	279	214	253	348	161	580	232
56.8934	0	52	170	263	188	337	291	250	257	280	214	252	348	161	580	234
57.0163	0	53	172	265	188	337	289	252	257	280	214	252	349	161	583	232
57.1392	0	54	174	267	191	341	288	253	261	279	215	254	350	161	584	236
57.2621	0	54	175	268	191	346	291	253	262	280	215	255	351	162	586	234
57.385	0	52	171	264	189	341	292	249	257	280	215	253	350	162	582	233
57.5078	0	54	169	262	187	337	290	249	258	280	214	252	350	160	580	232
57.6307	0	53	170	263	187	337	289	249	258	280	214	252	348	160	582	235
57.7536	0	54	171	262	189	338	289	249	258	281	213	252	350	161	583	232
57.8765	0	53	173	265	189	340	288	252	261	278	215	254	350	162	585	235
57.9994	0	53	174	267	191	342	288	254	264	277	217	255	352	162	587	235
58.1222	0	53	171	264	189	341	292	251	259	280	215	254	350	161	584	235
58.2451	0	53	171	262	189	337	289	249	258	279	214	252	350	162	583	233
58.368	0	54	172	263	188	337	289	250	258	280	215	253	350	161	584	237
58.4909	0	53	173	265	190	338	289	254	259	280	214	253	350	161	586	234
58.6138	0	55	174	266	190	340	287	256	262	279	216	254	352	161	587	237
58.7366	0	54	177	268	192	343	286	257	264	277	217	256	353	163	591	238
58.8595	0	54	174	267	190	343	290	253	260	280	216	254	352	162	587	236
58.9824	0	53	172	262	189	338	289	252	259	281	216	253	350	162	587	235
59.1053	0	54	173	263	190	337	289	252	259	280	216	254	350	162	589	237
59.2282	0	54	174	263	189	338	289	253	260	280	215	253	351	162	589	237
59.351	0	55	176	265	190	340	287	255	263	279	216	255	352	163	592	238
59.4739	0	55	178	267	192	342	286	256	265	278	218	257	353	163	593	240
59.5968	0	54	175	268	191	344	289	254	262	279	216	255	352	163	591	239
59.7197	0	54	173	264	189	338	289	252	259	280	216	254	351	163	589	238
59.8426	0	55	174	264	190	338	290	252	260	279	216	253	351	164	588	239
59.9654	0	55	176	265	191	339	288	251	259	280	215	254	351	162	589	238
60.0883	0	55	177	266	192	341	287	253	262	279	216	255	352	163	592	239
60.2112	0	56	179	268	193	344	286	254	264	278	217	256	353	164	594	241
60.3341	0	55	177	269	193	345	293	254	260	281	217	255	353	164	592	238
60.457	0	55	176	265	190	339	290	250	260	280	216	253	351	163	589	239
60.5798	0	55	175	264	190	339	290	250	260	280	215	254	351	163	589	240
60.7027	0	55	176	265	190	340	288	250	259	281	215	254	352	163	590	240
60.8256	0	56	177	267	192	341	287	252	262	279	216	255	352	163	591	240
60.9485	0	55	178	268	194	343	289	254	263	279	217	257	353	164	594	243
61.0714	0	56	174	266	191	342	291	251	259	280	215	254	351	163	589	240
61.1942	0	54	174	265	190	340	289	249	259	279	214	252	350	163	587	240
61.3171	0	56	174	266	189	339	289	250	258	279	215	254	350	161	586	239
61.44	0	56	175	265	191	340	288	251	259	280	215	255	351	163	588	243
61.5629	0	57	177	268	191	342	285	254	263	276	216	255	353	163	590	240
61.6858	0	54	178	269	193	346	290	254	262	279	216	256	353	163	590	242
61.8086	0	55	173	266	190	340	291	250	259	280	215	253	351	162	584	239
61.9315	0	54	173	265	188	338	289	250	258	279	215	252	350	161	584	242
62.0544	0	54	173	266	188	338	290	251	258	278	214	253	350	161	585	239
62.1773	0	54	174	267	189	339	287	253	260	277	214	252	350	161	586	241
62.3002	0	54	176	268	191	341	288	255	261	278	214	253	351	162	588	241
62.423	0	55	177	271	192	345	289	255	261	278	215	255	351	162	589	244
62.5459	0	54	174	267	188	340	290	250	258	278	214	252	349	162	585	238
62.6688	0	55	173	264	187	338	289	249	257	278	213	252	348	161	583	237
62.7917	0	53	173	265	188	339	288	248	258	278	213	252	349	160	584	237
62.9146	0	55	175	265	190	340	288	249	260	277	213	253	349	161	585	238
63.0374	0	55	176	265	191	343	285	249	263	275	214	255	351	161	588	236
63.1603	0	55	174	267	191	345	290	247	261	277	213	254	349	163	589	236
63.2832	0	54	172	262	188	340	290	244	257	278	212	252	347	161	590	234
63.4061	0	54	172	262	189	339	289	244	258	278	212	253	346	161	588	235
63.529	0	53	171	262	188	338	287	245	260	275	212	253	346	161	589	234
63.6518	0	54	173	262	189	340	287	247	261	275	212	253	347	161	591	237
63.7747	0	54	174	265	190	343	287	248	263	274	213	254	349	162	592	234
63.8976	0	54	171	263	189	342	291	243	259	278	212	252	347	162	588	235
64.0205	0	54	170	259	187	336	290	242	257	277	211	251	345	161	588	234
64.1434	0	54	170	260	187	338	288	243	259	275	212	251	345	161	588	234
64.2662	0	54	171	260	187	338	287	244	260	275	212	251	346	161	589	234
64.3891	0	54	172	262	189	339	285	246	263	273	212	252	346	161	590	237
64.512	0	54	174	262	190	342	287	247	263	274	213	254	347	161	590	235
64.6349	0	54	170	260	187	339	291	243	257	277	212	252	346	162	587	233
64.7578	0	53	168	257	187	336	290	242	257	276	209	250	344	161	586	232
64.8806	0	54	169	257	186	337	287	240	260	274	209	251	344	161	586	234
65.0035	0	54	171	258	187	337	284	241	262	272	210	251	345	161	588	233
65.1264	0	54	172	260	190	339	284	243	262	272	211	253	346	160	589	235
65.2493	0	54	173	262	188	342	286	246	261	273	212	252	347	162	590	235
65.3722	0	54	170	259	188	339	288	242	259	275	212	251	345	161	585	234
65.495	0	54	168	258	187	335	289	241	256	276	210	250	344	160	585	235
65.6179	0	54	169	258	186	335	286	242	258	274	211	251	344	161	586	235
65.7408	0	54	170	258	187	335	284	244	261	272	211	251	344	161	586	236
65.8637	0	55	172	260	187	337	285	245	261	273	212	252	346	161	589	237
65.9866	0	54	172	264	189	340	286	246	261	273	212	252	347	162	589	237
66.1094	0	54	169	259	186	336	290	242	258	276	212	250	345	161	586	236
66.2323	0	54	168	258	186	336	290	241	258	276	211	250	345	160	586	236
66.3552	0	54	169	258	188	336	287	243	259	274	211	250	345	161	586	237
66.4781	0	54	169	260	188	337	285	245	261	273	212	252	346	161	589	239
66.601	0	54	172	260	190	339	286	246	262	274	213	253	347	162	590	238
66.7238	0	54	171	263	189	341	290	245	260	276	214	252	347	162	588	240
66.8467	0	54	169	259	186	336	291	243	257	277	212	250	346	162	585	237
66.9696	0	53	167	258	185	337	287	244	259	275	211	251	345	161	585	238
67.0925	0	54	169	259	185	335	287	243	259	275	212	251	346	161	586	235
67.2154	0	54	170	258	187	337	286	246	259	276	212	253	347	161	588	239
67.3382	0	55	171	261	188	340	286	248	261	275	214	253	348	161	590	239
67.4611	0	52	170	263	188	343	290	247	259	277	214	254	348	162	589	238
67.584	0	55	167	257	187	337	290	243	257	278	213	251	347	162	584	235
67.7069	0	52	166	257	186	335	290	244	257	278	212	251	346	162	585	238
67.8298	0	53	167	256	185	336	290	244	256	278	211	251	347	161	585	234
67.9526	0	54	167	258	185	337	287	245	259	277	212	253	347	161	587	237
68.0755	0	54	170	259	188	340	289	246	260	277	213	255	349	162	589	239
68.1984	0	54	168	260	188	342	290	246	260	278	214	254	348	162	588	240
68.3213	0	53	165	258	185	337	290	243	257	278	212	252	347	163	585	235
68.4442	0	53	165	257	185	336	290	243	256	279	213	252	347	162	584	237
68.567	0	54	165	256	185	336	289	244	257	279	213	253	348	161	585	236
68.6899	0	54	166	258	187	337	290	245	257	280	213	253	348	162	587	240
68.8128	0	55	167	260	188	339	287	246	262	275	214	254	349	161	588	238
68.9357	0	53	166	260	187	340	292	244	257	280	213	252	348	163	585	237
69.0586	0	53	164	256	185	335	290	243	257	279	213	252	346	161	584	235
69.1814	0	54	164	256	186	335	290	244	257	279	213	252	347	161	584	238
69.3043	0	54	165	256	186	336	290	245	257	280	213	252	347	163	585	235
69.4272	0	53	168	258	188	338	288	246	260	278	213	254	348	162	587	238
69.5501	0	54	169	260	188	340	290	249	260	278	215	255	349	163	589	238
69.673	0	54	165	257	188	340	292	245	257	280	213	253	348	163	585	239
69.7958	0	54	164	254	186	335	289	242	256	279	213	253	346	162	584	234
69.9187	0	53	164	255	185	336	289	241	256	279	211	253	346	161	584	235
70.0416	0	54	165	256	187	335	289	243	257	279	212	253	346	161	585	235
70.1645	0	55	167	256	189	336	288	246	258	280	213	254	347	162	587	239
70.2874	0	55	169	259	189	339	288	247	260	279	214	256	349	162	589	236
70.4102	0	54	167	260	188	341	291	246	257	280	213	254	348	163	587	237
70.5331	0	53	164	256	185	335	289	244	257	279	213	252	346	161	586	235
70.656	0	54	165	256	185	335	289	243	257	279	212	252	347	162	586	237
70.7789	0	53	165	257	185	335	289	244	257	279	212	253	347	162	585	235
70.9018	0	54	166	257	187	338	287	246	259	278	213	254	348	161	588	237
71.0246	0	54	168	260	189	340	288	248	260	277	214	256	350	162	590	238
71.1475	0	54	166	262	188	340	292	247	257	279	213	253	348	163	588	238
71.2704	0	54	166	257	187	336	290	246	256	278	212	253	348	162	587	235
71.3933	0	53	165	258	187	337	289	246	257	278	213	254	348	162	589	237
71.5162	0	53	167	259	188	338	290	247	257	279	213	254	348	161	589	237
71.639	0	54	169	260	189	340	287	248	260	278	213	255	349	162	592	241
71.7619	0	55	169	263	191	343	289	249	259	279	214	257	350	163	593	239
71.8848	0	53	167	259	187	340	291	246	258	279	213	255	349	163	588	238
72.0077	0	54	167	258	188	338	290	244	257	279	212	254	348	162	589	236
72.1306	0	54	167	258	188	338	290	244	257	279	212	254	349	162	590	239
72.2534	0	55	168	259	189	340	290	244	257	279	213	255	348	162	590	238
72.3763	0	54	169	262	191	340	288	247	259	277	214	256	350	162	592	239
72.4992	0	54	171	264	191	345	293	249	258	280	215	257	351	164	592	238
72.6221	0	54	167	260	189	340	291	244	257	279	213	255	348	162	588	240
72.745	0	54	167	259	187	337	289	245	256	278	212	253	349	162	588	237
72.8678	0	54	167	258	187	337	289	244	256	278	212	254	348	161	588	239
72.9907	0	55	168	258	188	338	286	245	258	277	212	255	349	162	590	239
73.1136	0	55	169	260	190	340	287	247	260	278	214	256	350	163	591	243
73.2365	0	55	169	262	190	344	290	248	259	277	214	256	350	164	591	238
73.3594	0	53	165	259	187	337	289	244	257	279	213	253	348	162	587	239
73.4822	0	53	165	258	187	338	289	244	257	278	213	253	347	163	587	238
73.6051	0	54	166	257	187	336	288	245	256	278	212	253	348	162	586	241
73.728	0	55	167	259	188	339	284	245	261	274	213	254	348	162	588	239
73.8509	0	54	168	261	189	340	285	247	261	275	214	255	349	163	590	241
73.9738	0	54	166	261	188	341	290	245	256	279	213	254	348	162	587	238
74.0966	0	54	165	256	186	336	288	243	256	277	212	251	347	162	585	240
74.2195	0	55	165	258	186	336	288	244	256	277	212	251	347	162	585	236
74.3424	0	53	166	257	187	336	285	245	258	275	212	252	347	161	587	239
74.4653	0	53	168	260	187	339	286	247	259	277	213	254	348	162	589	240
74.5882	0	55	168	261	188	342	289	248	259	277	214	256	349	162	589	243
74.711	0	54	163	257	185	338	289	243	256	277	213	252	347	162	584	236
74.8339	0	52	163	256	184	335	288	242	255	277	212	252	345	162	583	236
74.9568	0	53	164	257	186	335	288	243	255	277	211	252	345	161	584	235
75.0797	0	53	165	257	187	336	288	243	255	278	212	253	346	161	585	238
75.2026	0	54	166	261	188	339	288	246	258	276	213	253	347	161	587	237
75.3254	0	53	167	261	187	341	289	246	258	276	213	254	348	161	587	239
75.4483	0	52	164	257	185	335	288	243	256	276	213	251	346	160	583	236
75.5712	0	52	163	257	184	335	288	243	255	277	212	250	345	161	585	239
75.6941	0	53	164	257	185	335	289	243	255	277	211	251	346	160	584	236
75.817	0	53	165	257	186	335	286	245	257	275	213	252	346	160	586	239
75.9398	0	52	167	260	188	338	287	246	258	275	213	253	347	161	587	237
76.0627	0	53	164	260	186	337	290	244	255	277	212	253	346	160	584	239
76.1856	0	53	164	256	185	334	288	241	254	276	211	251	345	161	582	236
76.3085	0	52	164	256	183	334	288	244	255	276	211	250	345	160	584	234
76.4314	0	52	164	257	186	335	288	246	255	277	211	250	345	161	587	235
76.5542	0	53	166	258	187	337	286	247	256	275	213	252	347	161	587	240
76.6771	0	53	167	262	187	341	288	248	257	276	213	252	347	161	589	237
76.8	0	52	164	256	185	336	289	243	255	277	212	251	344	161	591	236
76.9229	0	53	164	256	183	335	288	243	254	276	211	250	343	161	592	237
77.0458	0	52	165	256	186	334	288	243	254	277	210	251	343	161	593	240
77.1686	0	53	165	258	185	338	287	244	256	275	211	252	344	161	593	236
77.2915	0	53	167	258	187	339	284	245	259	273	212	253	346	161	594	237
77.4144	0	54	167	259	186	341	291	245	255	278	212	254	346	161	593	236
77.5373	0	52	163	255	185	335	289	243	255	276	211	251	345	162	588	238
77.6602	0	53	164	255	184	335	288	242	253	276	209	250	345	161	585	233
77.783	0	52	164	255	185	336	288	241	254	276	210	251	345	161	586	236
77.9059	0	52	164	257	185	337	286	242	258	275	210	252	345	160	591	236
78.0288	0	54	168	258	187	340	288	244	258	276	211	254	346	161	596	240
78.1517	0	53	165	260	188	343	289	242	258	275	210	253	344	161	597	234
78.2746	0	53	164	255	185	337	290	238	256	275	208	252	342	162	597	235
78.3974	0	52	163	255	185	337	289	239	256	275	209	251	342	162	596	234
78.5203	0	53	163	256	185	337	287	241	258	275	209	251	344	162	594	237
78.6432	0	54	164	258	188	339	286	243	261	273	209	253	345	162	595	235
78.7661	0	53	167	258	188	341	286	244	261	274	211	254	346	162	596	237
78.889	0	53	164	258	185	339	292	241	258	277	210	253	345	162	592	234
79.0118	0	54	163	256	185	337	287	240	258	275	210	252	345	161	591	237
79.1347	0	53	164	256	186	337	287	241	258	274	209	251	344	162	591	234
79.2576	0	52	165	257	186	339	286	241	261	273	209	252	346	161	593	235
79.3805	0	53	169	259	187	340	286	242	262	274	209	254	347	161	596	237
79.5034	0	53	168	262	189	344	287	244	263	275	210	255	347	162	596	240
79.6262	0	53	164	257	186	339	289	240	260	275	209	253	345	161	591	235
79.7491	0	52	165	257	186	338	285	238	263	273	208	252	344	162	592	235
79.872	0	52	165	256	186	338	285	238	264	273	208	252	344	161	594	235
79.9949	0	53	166	257	185	338	285	239	266	273	207	253	345	162	598	239
80.1178	0	53	167	258	187	341	286	239	268	274	207	255	345	162	600	237
80.2406	0	53	169	260	187	344	287	242	270	274	209	255	346	164	603	237
80.3635	0	52	166	258	186	342	287	238	269	273	208	253	343	164	604	235
80.4864	0	52	163	255	186	343	287	229	269	272	205	255	340	164	605	237
80.6093	0	52	164	256	186	342	288	229	269	272	204	256	339	164	606	234
80.7322	0	52	164	255	187	342	287	230	271	271	204	256	339	165	607	235
80.855	0	51	167	258	188	343	287	231	272	273	207	257	341	165	608	236
80.9779	0	53	169	260	189	344	288	237	272	273	209	256	343	166	610	235
81.1008	0	53	167	261	189	348	290	232	273	273	207	255	341	167	609	233
81.2237	1	52	165	256	188	342	288	229	273	272	207	256	340	164	606	234
81.3466	0	53	164	256	188	341	286	229	273	271	207	256	340	165	606	234
81.4694	0	53	165	257	189	340	287	230	273	271	207	257	341	164	607	238
81.5923	0	53	168	259	190	342	287	234	273	273	209	257	342	164	607	235
81.7152	0	53	169	261	190	345	288	238	272	273	211	258	345	164	605	238
81.8381	0	52	167	259	189	340	288	241	271	272	211	253	345	165	598	232
81.961	0	53	166	258	189	338	285	245	269	272	214	250	346	169	595	236
82.0838	0	53	166	257	189	339	284	241	269	273	213	253	342	166	603	236
82.2067	0	53	169	259	190	340	284	243	269	274	213	254	342	166	608	238
82.3296	0	53	169	261	191	342	286	244	270	274	214	255	342	166	611	239
82.4525	0	54	170	263	192	344	287	245	269	275	214	256	344	166	610	241
82.5754	0	53	166	258	189	339	286	241	268	273	213	254	343	165	606	236
82.6982	0	52	166	257	188	338	285	240	269	272	212	253	341	165	606	237
82.8211	0	52	166	257	188	338	285	242	268	273	212	254	342	164	607	237
82.944	0	52	167	259	189	338	284	243	269	273	212	254	343	165	609	240
83.0669	0	53	170	261	190	342	286	244	269	274	212	255	343	164	610	240
83.1898	0	52	169	263	191	344	287	246	269	274	213	256	345	165	607	239
83.3126	0	52	165	258	188	339	285	243	268	273	212	253	346	164	598	236
83.4355	0	52	165	257	187	337	284	242	267	272	211	253	346	161	594	237
83.5584	0	52	166	259	188	337	284	241	266	272	211	252	345	162	594	236
83.6813	0	53	168	259	188	339	284	243	268	273	211	254	346	162	595	238
83.8042	0	52	170	260	190	341	286	245	268	274	213	255	348	162	597	239
83.927	0	52	168	263	190	344	287	245	269	274	213	255	348	162	593	240
84.0499	0	51	164	258	188	338	285	241	266	274	211	253	347	161	589	237
84.1728	0	52	166	259	188	337	285	242	266	273	212	252	347	161	589	239
84.2957	0	52	167	259	188	338	285	243	266	272	212	253	347	161	589	238
84.4186	0	52	168	262	190	339	285	245	266	274	212	253	349	162	591	241
84.5414	0	52	170	265	192	341	286	247	267	274	214	255	350	161	590	241
84.6643	0	51	169	265	189	343	286	245	267	274	213	254	350	160	588	239
84.7872	0	50	167	262	189	338	284	244	267	273	213	252	349	160	586	240
84.9101	0	52	168	263	190	339	285	244	266	273	213	253	349	160	585	241
85.033	0	51	170	264	189	339	285	246	266	274	212	252	350	160	586	240
85.1558	0	51	171	266	190	342	285	249	265	274	214	254	352	161	588	243
85.2787	0	52	172	270	193	345	287	249	267	275	214	255	352	160	590	242
85.4016	0	51	169	265	189	339	288	246	264	275	212	253	351	160	586	242
85.5245	0	51	169	265	189	338	284	245	265	273	212	253	350	159	586	241
85.6474	0	51	169	265	189	339	285	246	266	273	212	252	350	159	586	244
85.7702	0	52	171	266	189	341	285	248	266	273	212	254	351	160	587	241
85.8931	0	51	173	267	192	343	285	250	267	275	214	254	354	161	589	244
86.016	0	52	172	269	192	344	287	249	267	275	214	255	352	161	588	242
86.1389	0	51	170	263	188	338	288	244	264	276	212	253	350	160	584	242
86.2618	0	50	168	263	188	337	284	245	266	273	212	253	349	159	584	239
86.3846	0	51	169	263	189	338	284	246	265	273	212	253	350	160	585	242
86.5075	0	51	171	265	190	339	284	247	265	274	211	253	351	160	586	241
86.6304	0	51	172	267	190	342	285	250	266	275	213	254	351	160	587	242
86.7533	0	51	170	268	189	344	287	248	267	274	214	254	351	159	585	240
86.8762	0	51	166	262	189	337	287	245	263	275	212	252	350	159	582	241
86.999	0	50	168	264	188	337	284	245	265	273	211	253	350	159	582	240
87.1219	0	49	167	264	189	337	284	247	265	272	211	252	350	160	583	240
87.2448	0	49	169	267	191	339	284	250	266	273	212	251	350	161	589	239
87.3677	0	50	171	269	194	342	285	252	267	274	213	254	352	162	590	245
87.4906	0	48	171	269	193	342	287	250	267	274	213	253	350	160	585	241
87.6134	0	48	172	267	192	337	284	247	267	272	211	252	349	162	588	237
87.7363	0	48	174	269	194	340	283	248	269	273	211	252	348	163	589	239
87.8592	0	49	175	269	193	341	284	249	268	273	211	253	348	161	589	243
87.9821	0	51	177	270	196	343	286	249	270	275	212	255	350	160	590	242
88.105	0	50	178	273	196	346	287	250	270	273	212	255	350	161	590	240
88.2278	0	49	175	269	194	342	286	245	270	272	210	253	350	160	585	236
88.3507	0	50	176	270	193	342	285	245	270	274	209	254	350	160	587	240
88.4736	0	49	176	270	194	340	286	246	269	273	211	254	350	160	587	238
88.5965	0	50	179	271	195	342	286	250	271	274	212	253	352	164	591	241
88.7194	0	51	183	274	194	347	288	252	270	275	214	254	352	163	590	241
88.8422	0	51	180	269	191	342	287	247	268	274	212	253	351	161	586	238
88.9651	0	51	179	267	190	340	285	248	268	274	211	252	349	161	587	238
89.088	0	51	178	266	189	340	285	248	267	274	212	252	350	160	587	238
89.2109	0	52	179	268	190	342	285	250	269	274	212	253	351	160	589	237
89.3338	0	52	179	270	191	346	286	252	269	275	212	255	352	161	591	238
89.4566	0	51	173	266	189	341	286	247	268	273	211	252	350	161	585	235
89.5795	0	52	171	262	186	337	286	247	265	276	211	252	349	160	584	236
89.7024	0	50	173	265	186	338	284	246	267	274	211	251	349	159	585	236
89.8253	0	51	174	265	188	338	284	247	267	273	210	252	350	160	586	237
89.9482	0	51	175	267	190	342	285	249	267	275	212	254	350	160	589	238
90.071	0	51	172	266	188	343	285	246	267	274	212	252	350	160	584	234
90.1939	0	50	169	262	185	336	284	243	266	272	211	250	349	158	582	234
90.3168	0	50	171	262	184	336	282	243	266	272	210	250	348	158	582	234
90.4397	0	50	171	263	184	336	282	244	266	272	209	252	349	158	583	236
90.5626	0	50	173	266	186	338	283	247	266	273	211	252	349	159	585	235
90.6854	0	51	175	268	187	341	284	251	266	274	211	253	350	160	587	238
90.8083	0	51	170	265	185	338	283	246	265	272	210	251	348	159	582	235
90.9312	0	50	169	262	184	334	281	245	264	272	209	250	347	158	580	235
91.0541	0	51	171	263	184	334	281	246	264	271	209	249	346	158	581	234
91.177	0	50	171	263	184	334	281	248	265	272	209	250	347	158	583	236
91.2998	0	51	172	265	184	337	283	251	264	273	210	251	348	158	584	238
91.4227	0	51	174	266	186	339	284	253	265	273	212	252	350	160	587	239
91.5456	0	52	171	266	185	342	285	252	265	273	213	251	349	158	584	236
91.6685	0	51	171	263	182	335	283	248	264	272	211	249	347	159	581	238
91.7914	0	50	170	262	184	335	283	249	264	272	210	249	347	159	582	238
91.9142	0	49	170	264	184	335	283	251	264	272	210	251	347	159	583	238
92.0371	0	51	171	264	186	338	283	253	265	273	211	252	348	160	585	238
92.16	0	51	173	266	188	339	284	254	265	273	213	252	350	161	587	243
92.2829	0	51	171	268	186	341	285	255	265	272	213	252	349	160	585	237
92.4058	0	50	170	264	184	336	284	252	264	272	211	250	348	160	584	240
92.5286	0	50	170	265	185	336	284	255	265	272	212	251	348	160	584	240
92.6515	0	51	171	265	186	336	283	256	265	272	212	250	348	160	585	243
92.7744	0	52	172	265	188	338	284	257	265	273	213	252	349	160	588	241
92.8973	0	51	175	266	188	341	285	258	265	274	214	253	350	161	590	243
93.0202	0	51	173	266	187	341	286	257	266	273	214	252	350	161	588	241
93.143	0	51	171	263	185	335	284	255	264	273	212	250	349	160	585	244
93.2659	0	52	171	262	187	337	284	256	264	273	212	251	349	161	585	241
93.3888	0	51	172	263	187	337	284	257	265	273	212	251	349	162	587	242
93.5117	0	52	174	264	189	341	286	260	266	274	214	253	351	161	589	243
93.6346	0	52	174	267	190	343	287	262	267	275	215	255	352	163	592	247
93.7574	0	52	172	266	188	342	288	258	265	274	215	253	351	162	588	242
93.8803	0	51	170	262	187	337	286	257	265	273	213	251	350	162	586	242
94.0032	0	51	171	263	187	338	285	258	265	274	213	252	349	161	587	242
94.1261	0	51	170	262	186	338	286	259	265	273	212	252	350	161	588	246
94.249	0	51	172	265	189	340	286	261	266	275	214	253	351	162	590	244
94.3718	0	51	175	266	190	342	287	264	267	275	215	254	354	164	592	247
94.4947	0	51	171	267	188	343	288	260	266	274	215	254	352	163	589	244
94.6176	0	51	171	264	187	339	286	259	265	273	213	252	351	162	589	245
94.7405	0	51	172	263	188	340	287	257	266	274	214	254	351	162	589	241
94.8634	0	52	173	262	189	341	286	257	267	274	214	254	352	163	591	242
94.9862	0	52	175	266	190	343	287	259	267	275	214	255	353	164	593	243
95.1091	0	52	177	268	191	346	288	260	267	276	215	256	354	163	594	246
95.232	0	53	173	264	188	342	290	256	263	277	213	254	352	163	591	243
95.3549	0	52	173	265	188	342	290	255	263	276	213	254	352	163	591	243
95.4778	0	52	174	265	189	342	289	256	264	276	214	254	353	162	591	243
95.6006	0	53	174	266	190	342	287	257	266	275	213	255	354	163	593	246
95.7235	0	52	176	267	191	345	288	258	267	276	214	257	355	164	594	246
95.8464	0	53	177	271	192	347	290	259	266	276	215	257	355	164	595	247
95.9693	0	52	174	266	189	342	293	256	262	279	213	254	354	163	592	245
96.0922	0	53	174	267	189	342	291	256	263	277	213	254	353	163	592	247
96.215	0	52	173	267	190	340	287	257	265	275	213	253	353	162	592	245
96.3379	0	53	175	269	191	342	287	259	266	275	213	255	355	164	594	247
96.4608	0	53	177	271	192	345	289	260	266	277	214	256	355	163	595	248
96.5837	0	53	177	273	193	349	292	261	265	279	214	257	356	164	596	250
96.7066	0	52	174	268	190	343	292	255	261	279	213	254	355	163	591	244
96.8294	0	53	175	268	191	342	290	254	263	277	212	256	355	163	592	247
96.9523	0	52	175	267	191	343	289	255	263	276	213	254	355	163	592	244
97.0752	0	53	177	268	191	344	288	256	266	275	213	256	355	164	594	247
97.1981	0	53	177	272	193	345	289	257	266	276	214	256	357	164	596	248
97.321	0	53	177	273	193	348	292	257	264	278	215	256	356	163	594	249
97.4438	0	52	175	268	192	342	292	254	261	279	212	254	354	163	592	245
97.5667	0	52	176	269	192	343	290	256	262	276	213	254	355	163	592	247
97.6896	0	52	176	269	191	342	287	257	265	274	212	255	355	163	592	248
97.8125	0	53	179	271	192	344	288	258	266	275	214	256	356	164	595	247
97.9354	0	53	178	273	194	349	290	260	267	276	215	257	357	163	596	247
98.0582	0	51	175	271	192	344	294	256	261	279	213	253	354	162	591	248
98.1811	0	52	175	270	190	341	290	256	262	276	212	254	354	163	592	249
98.304	0	52	175	271	192	342	289	257	262	277	213	253	355	162	591	248
98.4269	0	52	177	271	192	342	286	259	264	275	214	255	356	162	594	248
98.5498	0	51	179	274	193	345	288	261	266	276	214	256	356	162	596	249
98.6726	0	52	179	275	194	349	290	258	265	276	214	255	356	164	594	248
98.7955	0	53	176	269	191	341	292	255	260	278	212	253	354	162	591	245
98.9184	0	52	176	267	189	341	290	254	260	279	212	252	353	161	590	245
99.0413	0	53	175	269	190	341	286	253	264	274	212	252	353	161	590	246
99.1642	0	52	177	269	191	342	287	255	264	275	211	254	354	162	591	245
99.287	0	52	178	270	193	345	287	256	265	275	213	255	354	162	594	246
99.4099	0	52	176	273	192	347	291	256	263	278	213	254	354	162	592	245
99.5328	0	51	173	267	190	340	288	252	261	275	210	252	352	161	587	244
99.6557	0	51	174	268	189	340	288	252	261	274	210	251	351	161	587	244
99.7786	0	52	174	267	189	340	287	253	262	275	211	252	351	161	588	245
99.9014	0	50	175	269	190	342	286	256	264	273	211	254	352	160	590	245
100.024	0	51	176	272	192	344	287	255	264	274	211	254	354	162	592	247
100.147	0	52	173	269	190	345	289	253	261	275	211	252	351	160	589	245
100.27	0	52	173	268	189	340	287	253	261	274	210	251	351	161	587	245
100.393	0	51	173	267	189	339	285	253	263	273	210	251	351	160	587	245
100.516	0	52	175	268	189	340	285	254	263	273	209	251	351	160	589	246
100.639	0	51	175	270	190	342	286	256	264	273	210	253	352	161	591	249
100.762	0	52	176	272	191	344	288	256	264	274	212	253	352	161	590	246
100.884	0	52	174	266	188	338	290	252	258	277	210	250	350	160	587	245
101.007	0	53	175	265	188	339	287	251	260	275	209	251	349	160	588	245
101.13	0	52	175	266	188	339	285	252	262	272	209	250	349	161	589	245
101.253	0	53	177	266	189	341	285	252	264	272	210	252	351	161	591	244
101.376	0	54	178	269	190	342	287	254	265	272	210	254	352	161	592	248
101.499	0	52	175	269	188	345	291	251	262	275	210	252	351	160	588	243
101.622	0	52	173	264	187	338	287	250	260	273	208	250	349	160	587	244
101.745	0	54	173	265	187	338	288	250	260	273	208	251	349	160	587	244
101.868	0	53	175	265	187	339	285	249	263	270	208	250	350	159	589	246
101.99	0	53	177	267	190	341	286	252	263	272	208	252	350	160	590	243
102.113	0	53	178	269	189	344	287	253	263	272	209	253	352	161	591	246
102.236	0	53	174	266	189	342	288	250	263	272	209	251	350	160	588	244
102.359	0	53	174	265	186	338	287	248	260	273	208	250	349	159	586	246
102.482	0	53	174	265	187	338	285	248	261	271	207	250	349	160	587	243
102.605	0	52	175	264	187	340	285	248	262	271	206	250	349	160	587	245
102.728	0	52	177	266	188	342	287	251	263	272	208	252	351	160	589	246
102.851	0	54	178	268	189	345	288	252	263	272	209	253	351	160	591	248
102.973	0	53	175	265	189	340	286	249	262	272	208	251	350	160	587	243
103.096	0	53	174	264	187	339	287	248	263	271	208	250	349	160	587	245
103.219	0	53	175	265	187	339	286	248	263	271	207	250	350	160	587	245
103.342	0	54	177	265	188	340	286	250	263	271	208	251	350	161	590	248
103.465	0	54	178	268	189	343	287	253	263	272	209	253	352	162	591	248
103.588	0	53	176	268	189	344	288	251	264	271	209	252	351	161	589	246
103.711	0	52	174	265	188	339	287	250	261	273	209	251	350	159	588	246
103.834	0	53	175	265	187	339	285	252	262	271	208	250	349	161	588	246
103.956	0	53	176	264	186	340	286	251	263	272	207	251	349	161	589	246
104.079	0	54	177	266	189	341	285	253	263	272	208	252	351	162	591	248
104.202	0	53	179	269	191	345	287	254	264	273	210	253	351	162	592	248
104.325	0	53	176	265	188	342	289	250	261	274	209	252	350	161	588	247
104.448	0	53	174	264	187	338	285	249	262	272	208	250	349	161	587	246
104.571	0	52	174	263	187	338	288	250	261	273	207	250	349	161	587	250
104.694	0	52	174	265	188	338	285	251	262	273	207	251	349	161	588	247
104.817	0	53	176	268	190	342	286	254	263	272	209	253	351	161	590	250
104.94	0	52	176	269	191	345	288	253	263	273	210	254	351	162	590	248
105.062	0	52	172	264	187	339	289	251	261	274	208	251	349	161	587	249
105.185	0	51	172	263	187	338	285	251	263	271	209	250	349	160	588	244
105.308	0	52	173	264	188	337	285	251	263	271	208	248	348	161	589	245
105.431	0	51	175	264	189	338	284	251	263	273	209	250	349	162	590	245
105.554	0	52	177	266	190	341	286	252	264	273	210	253	350	162	593	248
105.677	0	53	177	268	191	344	288	253	265	273	210	253	349	161	593	244
105.8	0	53	173	264	188	337	287	249	262	274	210	251	348	161	589	246
105.923	0	52	174	264	189	338	285	250	263	273	209	251	349	161	589	246
106.045	0	52	175	264	188	338	285	251	264	273	209	251	349	161	588	245
106.168	0	53	176	266	189	339	286	253	265	272	210	253	350	161	591	246
106.291	0	52	175	269	190	344	288	254	265	274	212	254	351	161	590	247
106.414	0	52	173	265	188	339	286	250	264	273	210	252	348	161	587	243
106.537	0	52	173	263	188	337	285	251	265	273	210	251	348	161	587	243
106.66	0	51	173	263	188	338	286	251	264	272	211	252	348	160	588	238
106.783	0	52	175	264	188	340	286	253	265	273	211	253	349	161	589	240
106.906	0	53	178	266	191	342	287	254	265	274	211	255	350	162	592	241
107.028	0	52	174	266	189	342	287	252	265	273	211	253	349	162	588	238
107.151	0	52	171	262	187	337	288	249	262	274	211	252	348	161	586	238
107.274	11	53	172	263	187	338	286	249	264	273	209	252	347	160	586	239
107.397	0	53	173	262	189	337	285	250	265	272	210	252	348	160	588	238
107.52	0	53	175	265	189	340	285	252	265	274	211	254	349	162	589	240
107.643	0	52	175	267	190	343	289	253	265	274	211	254	349	161	589	240
107.766	0	51	171	262	187	337	287	249	262	274	210	252	348	161	585	239
107.889	0	51	171	261	188	335	285	248	264	272	209	252	346	161	585	239
108.012	0	52	172	261	186	336	284	249	264	272	209	251	347	161	586	239
108.134	0	51	173	263	189	338	284	252	264	272	209	251	348	162	589	237
108.257	0	52	175	265	189	340	286	253	264	274	211	251	349	163	591	240
108.38	0	51	174	266	190	342	287	250	264	273	211	253	349	161	589	241
108.503	0	52	172	262	188	337	288	248	261	275	210	251	347	160	586	240
108.626	0	52	173	263	188	338	284	249	265	272	211	253	347	160	586	241
108.749	0	53	173	263	187	339	285	249	264	273	209	252	348	161	587	243
108.872	0	52	175	265	188	339	285	251	264	273	211	254	348	161	589	244
108.995	0	53	176	267	190	344	287	252	265	274	212	254	350	162	589	243
109.117	0	52	172	264	188	339	289	248	262	275	210	253	348	161	586	244
109.24	0	54	173	263	188	339	286	248	264	272	211	253	348	160	587	243
109.363	0	51	174	265	188	339	286	249	264	273	210	252	348	161	587	244
109.486	0	54	175	265	189	340	285	251	264	273	211	254	349	162	588	244
109.609	0	53	176	268	189	342	286	252	265	274	212	255	351	161	590	248
109.732	0	54	175	266	189	344	290	250	263	276	212	254	349	161	589	242
109.855	0	51	172	264	188	338	286	249	263	273	210	252	348	162	587	244
109.978	0	53	174	265	187	340	289	248	261	275	211	253	349	162	587	243
110.1	0	53	174	265	188	339	286	250	264	273	211	253	348	162	589	247
110.223	0	53	175	267	190	342	287	252	265	274	212	254	351	162	590	243
110.346	0	52	175	269	191	346	288	253	265	274	212	255	352	163	591	247
110.469	0	53	173	265	188	340	291	249	260	277	212	252	350	162	587	242
110.592	0	53	172	264	187	340	287	248	262	274	211	252	349	161	587	247
110.715	0	52	170	264	187	339	286	248	264	273	210	252	349	162	587	242
110.838	0	52	172	265	188	341	285	250	264	273	211	253	349	162	588	245
110.961	0	54	174	268	190	342	286	252	265	273	212	254	350	161	591	246
111.084	0	53	173	268	190	345	288	252	265	273	212	255	351	163	590	248
111.206	0	52	170	265	187	339	289	247	262	274	210	252	349	161	586	241
111.329	0	52	170	262	186	339	287	247	260	274	210	252	349	160	586	243
111.452	0	52	170	263	187	338	284	248	265	273	211	252	348	160	587	243
111.575	0	52	172	265	188	339	285	250	264	273	210	252	349	162	588	246
111.698	0	52	173	267	189	342	285	252	264	274	211	253	351	162	591	245
111.821	0	51	170	267	189	343	287	249	264	273	211	254	349	162	589	244
111.944	0	52	169	262	187	337	287	250	261	274	210	251	348	162	586	243
112.067	0	52	169	262	187	338	285	249	264	272	210	251	348	161	586	246
112.189	0	53	170	264	187	338	285	251	263	272	210	252	348	161	587	244
112.312	0	52	172	264	190	340	285	252	263	274	210	252	350	161	589	247
112.435	0	52	170	268	189	342	287	253	265	273	211	253	350	163	590	245
112.558	0	52	168	264	186	337	287	251	261	274	210	250	348	161	586	245
112.681	0	52	169	264	187	337	287	251	260	274	209	249	348	162	587	243
112.804	0	52	169	263	187	338	284	251	263	272	209	250	348	160	588	245
112.927	0	53	172	264	189	339	285	252	264	273	210	252	349	161	589	245
113.05	0	53	174	265	190	340	285	254	264	273	211	254	350	162	591	250
113.172	0	52	172	266	188	342	289	251	261	274	211	252	349	162	588	246
113.295	0	52	169	262	187	336	287	249	261	274	210	251	348	161	586	245
113.418	0	53	169	262	186	335	283	249	264	271	209	249	347	160	586	245
113.541	0	52	171	261	188	336	284	251	263	272	209	249	347	161	587	247
113.664	0	53	172	264	188	337	284	252	264	272	209	251	348	161	589	245
113.787	0	52	174	266	190	341	286	253	265	273	212	253	349	162	590	248
113.91	0	52	170	264	188	339	285	251	264	272	211	251	347	161	587	246
114.033	0	51	170	262	187	335	284	249	264	272	209	250	347	160	585	247
114.156	0	52	169	262	185	335	284	249	263	272	209	249	347	160	586	245
114.278	0	51	170	260	188	335	284	251	263	272	210	249	347	160	586	246
114.401	0	51	173	264	190	337	284	254	265	272	211	250	348	162	590	247
114.524	0	53	173	267	190	341	286	254	264	273	212	251	349	161	589	250
114.647	0	52	171	262	186	334	284	249	263	271	210	248	347	161	585	245
114.77	0	52	170	262	187	335	284	250	263	272	210	249	346	160	585	246
114.893	0	52	171	261	187	335	283	251	264	271	210	249	346	161	586	246
115.016	0	53	173	263	189	337	284	252	265	272	211	251	347	161	588	249
115.139	0	53	174	265	189	340	286	253	264	273	212	252	348	161	590	247
115.261	0	51	172	263	188	338	286	249	264	271	212	250	346	161	586	246
115.384	0	52	170	261	186	333	285	249	261	274	210	248	346	160	586	246
115.507	0	52	171	261	187	335	284	249	263	271	209	248	345	160	586	248
115.63	0	53	172	262	187	335	284	250	263	272	210	249	346	160	587	245
115.753	0	53	173	262	189	337	285	252	264	273	211	251	348	161	588	248
115.876	0	52	175	265	189	340	286	253	265	272	213	251	348	162	591	247
115.999	0	52	171	261	187	335	287	249	262	274	211	249	346	161	585	248
116.122	0	53	170	260	186	333	284	249	263	271	210	248	344	161	585	244
116.244	0	51	170	259	185	333	284	249	263	270	211	249	344	160	583	244
116.367	0	52	172	260	187	335	284	250	263	272	211	249	345	160	586	245
116.49	0	53	174	262	190	337	285	252	264	272	212	250	346	161	588	249
116.613	0	53	173	264	189	340	286	252	264	273	213	251	346	161	588	247
116.736	0	51	170	260	185	334	285	249	263	271	211	249	345	160	585	246
116.859	0	52	170	259	186	333	286	250	261	273	210	248	344	161	585	246
116.982	0	52	170	260	187	334	283	251	263	271	211	248	346	161	586	249
117.105	0	53	172	261	187	335	284	253	263	271	212	250	346	161	587	247
117.228	0	53	173	265	189	337	285	255	265	274	212	251	348	161	589	249
117.35	0	52	170	263	187	337	286	251	263	272	211	250	346	161	585	245
117.473	0	52	169	259	186	333	284	250	263	272	210	249	345	160	585	249
117.596	0	53	170	260	187	334	284	251	263	272	210	248	345	160	585	245
117.719	0	52	170	261	186	335	284	252	263	272	210	249	346	161	585	247
117.842	0	53	173	263	189	337	285	255	264	273	211	250	347	161	588	248
117.965	0	53	173	265	189	340	287	255	264	273	213	251	348	162	588	249
118.088	0	52	169	260	186	334	288	252	260	274	210	248	347	161	586	245
118.211	0	52	169	260	186	333	287	251	260	274	210	248	346	161	585	247
118.333	0	52	170	260	186	334	287	252	260	274	210	248	347	160	584	246
118.456	0	53	170	262	188	335	285	253	263	272	210	249	347	160	586	250
118.579	0	53	173	264	188	337	286	254	263	273	211	251	349	161	589	248
118.702	0	52	172	266	188	341	288	254	263	273	211	250	348	162	587	248
118.825	0	52	170	260	186	334	287	251	261	274	210	249	347	161	585	246
118.948	0	52	171	261	185	335	288	252	260	274	209	248	347	160	585	248
119.071	0	53	171	260	187	336	286	251	262	272	209	249	347	160	585	244
119.194	0	52	172	262	188	337	285	252	263	273	210	250	347	161	587	243
119.316	0	52	174	264	188	340	286	254	263	274	211	250	350	161	590	244
119.439	0	53	170	262	186	340	290	250	262	275	209	249	348	160	586	247
119.562	0	53	170	261	186	337	286	248	262	271	209	249	346	160	587	244
119.685	0	53	171	261	186	337	286	248	263	273	209	249	347	160	588	246
119.808	0	54	172	261	187	337	286	250	264	272	209	251	347	161	587	246
119.931	0	54	174	263	189	340	287	250	264	273	210	252	350	161	590	248
120.054	0	54	173	265	188	343	288	248	264	273	210	252	349	161	588	245
120.177	0	53	170	261	186	337	288	246	261	273	209	250	348	161	585	244
120.3	0	53	172	261	186	337	288	247	262	275	209	249	347	161	585	244
120.422	0	53	173	261	187	337	285	248	264	272	209	250	348	160	586	247
120.545	0	54	175	263	188	339	287	249	264	272	209	251	349	161	588	247
120.668	0	53	175	266	189	342	287	251	265	273	210	252	350	161	589	248
120.791	0	52	172	263	187	338	288	247	262	274	211	251	348	162	586	245
120.914	0	53	171	261	186	336	287	246	261	274	209	249	347	161	585	246
121.037	0	53	172	262	186	336	285	247	262	271	208	248	347	160	585	245
121.16	0	53	173	262	187	337	285	247	263	272	211	250	348	161	586	247
121.283	0	53	174	264	188	338	285	250	265	273	210	252	349	161	588	247
121.405	0	53	174	267	187	341	289	250	262	274	211	252	349	161	588	248
121.528	0	53	171	263	186	337	286	246	263	272	210	250	347	161	585	245
121.651	0	53	171	263	186	335	284	247	263	271	211	250	347	161	585	246
121.774	0	52	171	263	186	335	285	247	263	272	210	250	348	160	585	247
121.897	0	53	174	265	187	338	285	249	264	272	211	251	349	160	587	249
122.02	0	53	174	266	187	340	286	250	264	273	211	252	350	161	587	247
122.143	0	54	172	263	187	337	285	246	263	272	212	250	349	162	583	248
122.266	0	54	172	261	186	336	285	246	263	272	210	250	347	161	583	245
122.388	0	55	172	260	187	340	285	240	264	272	210	251	348	161	585	244
122.511	0	55	171	261	188	340	286	243	263	272	211	252	349	161	587	243
122.634	0	55	173	262	189	342	287	244	265	274	212	255	349	163	589	248
122.757	0	55	170	261	188	343	288	239	265	273	212	252	349	162	586	240
122.88	0	56	168	257	187	337	284	237	264	271	209	251	346	161	584	243
123.003	0	55	168	258	188	337	285	239	264	271	209	251	346	161	585	243
123.126	0	56	170	258	187	336	285	240	264	270	211	251	346	161	587	244
123.249	0	55	171	260	188	338	286	244	264	272	212	252	347	161	588	244
123.372	0	56	172	263	189	341	287	244	265	272	212	253	346	162	589	247
123.494	0	54	168	259	186	336	285	241	264	271	211	250	346	162	585	244
123.617	0	55	167	257	185	335	284	239	263	271	210	251	345	161	584	243
123.74	0	54	167	258	185	334	285	241	264	270	211	250	345	161	584	242
123.863	0	54	169	258	186	336	284	241	263	271	210	251	346	161	586	246
123.986	0	54	170	260	188	338	285	244	264	271	212	253	346	162	588	246
124.109	0	55	170	260	187	339	285	245	265	272	212	252	347	162	587	245
124.232	0	54	167	258	186	335	285	242	263	271	211	250	344	161	584	242
124.355	0	54	168	257	186	335	284	241	263	270	210	250	345	161	585	245
124.477	0	54	168	257	187	335	283	242	263	271	210	251	344	160	586	244
124.6	0	55	170	259	188	335	284	244	264	271	209	251	346	160	587	245
124.723	0	54	171	261	189	338	284	246	264	271	212	252	347	161	589	246
124.846	0	55	168	260	187	337	286	243	264	270	211	251	346	162	585	244
124.969	0	55	168	257	186	334	284	242	263	270	210	250	344	162	585	243
125.092	0	54	168	258	186	333	284	243	263	271	210	248	344	163	587	242
125.215	0	54	170	259	186	334	283	246	263	271	210	249	344	163	589	246
125.338	0	55	171	261	189	336	285	247	263	271	210	251	346	162	591	247
125.46	0	55	173	262	190	338	285	248	264	272	212	253	347	163	591	247
125.583	0	55	169	259	187	338	285	244	263	271	211	251	346	162	587	245
125.706	0	54	170	259	186	334	284	243	264	270	210	249	345	162	585	244
125.829	0	54	170	258	186	333	284	244	263	270	209	250	345	162	586	245
125.952	0	54	170	258	187	334	283	245	263	271	210	249	345	161	587	245
126.075	0	55	172	261	188	337	283	246	265	271	211	251	347	162	589	245
126.198	0	54	174	262	189	339	285	248	264	272	211	253	348	163	590	244
126.321	0	54	170	262	188	337	286	245	265	271	210	250	347	162	586	244
126.444	0	55	170	258	187	334	284	244	264	271	210	250	345	161	586	241
126.566	0	54	170	259	187	335	284	246	263	270	210	249	345	161	586	241
126.689	0	53	172	260	188	335	283	248	263	271	210	250	347	161	589	242
126.812	0	55	174	263	188	338	285	249	264	272	210	251	348	162	591	245
126.935	0	54	174	264	189	341	287	250	264	272	212	252	349	163	591	243
127.058	0	54	172	261	187	335	284	247	264	272	210	250	347	161	586	242
127.181	0	53	172	261	188	336	284	247	263	271	211	249	346	163	588	242
127.304	0	54	172	262	188	336	284	248	263	271	210	251	347	162	589	244
127.427	0	52	174	264	189	337	284	251	264	272	211	252	348	161	590	245
127.549	0	55	176	265	189	339	285	252	265	273	212	253	350	162	592	245
127.672	0	55	175	267	189	342	287	250	265	272	213	252	350	163	591	247
127.795	0	54	173	262	189	337	284	247	264	272	211	251	348	162	588	244
127.918	0	53	173	261	188	337	285	248	263	271	211	250	347	162	588	243
128.041	0	54	173	264	188	337	285	249	264	271	211	251	348	161	589	244
128.164	0	54	175	265	189	338	285	251	264	272	212	252	349	162	590	247
128.287	0	55	178	267	191	341	286	253	265	273	211	254	350	162	592	245
128.41	0	53	176	268	191	342	288	252	265	272	212	252	350	162	590	246
128.532	0	55	173	263	188	337	285	248	265	272	211	251	348	162	587	244
128.655	0	55	174	265	188	337	284	249	265	271	211	250	348	162	588	248
128.778	0	54	176	265	188	337	285	250	264	272	211	251	349	162	589	246
128.901	0	53	177	266	189	340	285	252	264	272	211	252	350	162	591	248
129.024	0	54	178	269	191	341	287	255	266	272	212	253	350	162	592	247
129.147	0	54	175	267	189	341	287	252	265	272	211	251	349	163	590	249
129.27	0	55	175	265	189	337	285	252	264	272	211	251	348	162	589	246
129.393	0	54	176	265	188	338	285	252	264	272	211	250	349	162	589	247
129.516	0	56	176	267	189	339	285	254	265	273	211	252	349	162	591	247
129.638	0	55	178	269	190	341	286	255	265	273	212	253	351	163	592	251
129.761	0	55	177	271	192	345	288	256	265	274	213	253	351	163	592	247
129.884	0	54	175	266	189	339	285	252	264	272	212	252	349	162	588	246
130.007	0	55	176	266	190	338	285	253	265	272	211	252	348	161	589	247
130.13	0	55	176	267	189	341	286	252	265	272	211	253	349	162	589	250
130.253	0	55	178	267	191	341	286	254	265	273	211	254	351	163	591	247
130.376	0	55	179	270	192	343	287	256	265	274	213	255	352	163	593	250
130.499	0	54	179	270	191	347	289	255	267	274	213	254	351	163	592	248
130.621	0	55	175	267	189	340	286	251	265	273	212	252	351	162	589	249
130.744	0	54	176	266	190	340	286	252	264	272	211	251	351	162	589	247
130.867	0	54	177	267	189	340	286	252	265	273	211	252	351	161	590	249
130.99	0	54	178	269	191	343	286	255	266	273	212	254	351	161	593	249
131.113	0	54	180	272	192	344	287	256	265	274	214	255	353	163	594	253
131.236	0	55	176	270	190	345	289	254	265	273	213	253	352	163	592	246
131.359	0	53	176	268	190	341	288	253	263	275	212	251	351	164	591	249
131.482	0	53	177	267	190	340	287	253	264	272	212	252	351	163	591	248
131.604	0	54	177	268	190	341	286	255	264	273	212	252	351	162	592	251
131.727	0	54	178	269	192	343	287	256	265	273	211	254	353	163	594	250
131.85	0	54	177	272	192	346	288	254	265	273	212	254	353	163	593	250
131.973	0	53	175	267	189	340	286	253	265	272	212	253	352	162	590	248
132.096	0	54	176	268	188	341	286	253	265	271	210	253	352	162	591	250
132.219	0	54	176	269	189	341	285	252	263	272	211	253	352	163	590	249
132.342	0	54	178	270	190	343	286	253	264	273	211	254	353	163	593	250
132.465	0	54	179	272	192	346	287	256	265	273	212	255	354	163	594	250
132.588	0	54	176	269	189	343	289	252	262	275	212	253	352	163	591	250
132.71	0	54	175	267	188	341	286	251	264	271	210	253	351	162	590	247
132.833	0	53	175	267	188	340	285	250	263	272	210	252	352	162	590	250
132.956	0	53	176	267	190	341	285	251	264	272	210	252	352	162	591	246
133.079	0	54	177	270	190	343	287	253	264	273	210	255	354	163	593	251
133.202	0	54	177	272	190	346	288	253	264	273	211	255	354	162	593	247
133.325	0	53	174	266	188	340	288	250	262	274	210	252	353	161	588	249
133.448	0	54	173	266	187	339	286	249	263	270	210	252	352	162	588	246
133.571	0	54	175	266	187	338	285	250	263	271	209	252	353	161	589	248
133.693	0	54	175	268	188	340	285	252	262	272	210	253	354	161	590	249
133.816	0	54	177	270	190	343	287	254	264	273	211	254	354	161	592	250
133.939	0	53	173	269	189	342	287	253	263	272	211	252	353	161	590	247
134.062	0	53	173	267	187	337	287	251	261	273	210	252	352	161	587	250
134.185	0	53	173	267	187	338	284	251	262	271	210	251	352	160	588	249
134.308	0	53	174	267	187	338	284	253	262	271	209	252	353	161	589	249
134.431	0	53	176	269	189	339	285	254	263	272	210	254	353	161	591	248
134.554	0	53	175	269	188	341	289	253	261	274	210	253	353	162	590	250
134.676	0	53	172	266	187	336	285	249	262	271	209	252	352	161	587	248
134.799	0	53	173	265	187	336	285	250	262	271	209	251	351	161	588	247
134.922	0	54	173	265	187	336	285	250	262	271	208	252	351	161	588	246
135.045	0	54	174	267	187	339	285	251	263	271	209	253	353	160	590	250
135.168	0	53	176	270	190	342	287	253	262	273	210	254	353	162	592	249
135.291	0	54	173	266	186	337	288	250	260	273	210	252	351	161	587	246
135.414	0	54	172	264	186	335	287	248	259	272	209	250	350	161	585	245
135.537	0	52	172	264	185	334	284	248	261	271	208	251	350	160	586	248
135.66	0	53	174	265	187	336	285	250	261	271	208	251	351	161	588	248
135.782	0	54	176	266	187	339	285	251	262	271	209	252	352	160	589	250
135.905	0	53	174	268	187	341	286	250	263	272	210	252	352	161	588	247
136.028	0	54	172	264	185	335	287	246	259	272	208	251	350	160	586	247
136.151	0	54	172	265	186	334	285	246	260	270	208	250	350	160	586	246
136.274	0	54	173	264	185	335	284	248	262	270	208	249	350	160	588	245
136.397	0	54	174	266	187	337	285	249	262	270	209	251	350	161	589	247
136.52	0	55	176	269	187	341	286	249	262	271	209	252	351	162	590	248
136.643	0	54	173	264	185	336	286	246	261	270	209	251	350	160	586	246
136.765	0	54	173	264	186	334	287	246	259	271	208	251	349	160	586	246
136.888	0	54	173	264	185	335	285	247	261	270	208	250	349	160	587	247
137.011	0	54	174	265	185	335	285	247	261	270	208	250	350	159	588	248
137.134	0	54	175	267	187	339	285	250	262	271	209	252	351	160	589	250
137.257	0	54	173	268	186	338	287	248	261	270	210	252	349	160	587	246
137.38	0	53	172	264	185	335	284	247	261	269	209	249	348	159	586	247
137.503	0	54	172	264	184	334	285	246	261	269	208	249	348	159	586	247
137.626	0	54	173	264	186	335	284	247	261	269	208	250	348	159	586	248
137.748	0	55	175	267	186	337	285	248	262	271	208	251	350	160	590	248
137.871	0	54	175	269	188	341	287	250	262	271	210	251	350	161	590	248
137.994	0	54	172	265	184	335	286	246	261	270	209	250	348	160	586	247
138.117	0	54	172	263	184	333	284	245	261	269	208	249	347	160	585	247
138.24	0	55	172	263	184	334	285	245	261	269	208	249	348	160	586	248
138.363	0	54	175	264	185	336	284	249	261	270	209	250	349	160	588	248
138.486	0	55	176	266	187	336	285	251	262	270	209	251	349	160	590	250
138.609	0	54	175	269	186	338	287	250	262	271	210	251	349	161	589	249
138.732	0	54	173	263	185	333	285	249	262	269	209	248	347	160	586	248
138.854	0	54	172	265	185	332	284	250	261	270	209	247	347	160	587	247
138.977	0	54	173	264	185	333	282	251	261	270	209	248	348	161	588	249
139.1	0	54	174	267	186	335	284	254	263	270	210	249	349	161	589	250
139.223	0	54	175	269	186	337	286	254	263	271	210	250	349	162	589	249
139.346	0	54	172	264	184	331	285	251	262	270	209	249	348	161	586	250
139.469	0	54	173	264	185	331	283	251	261	269	209	248	347	161	587	250
139.592	0	53	173	264	184	332	283	253	262	270	210	248	347	160	587	251
139.715	0	54	174	267	185	334	283	254	263	270	210	249	348	160	589	251
139.837	0	54	176	268	187	337	285	256	263	271	212	250	350	162	591	251
139.96	0	55	172	265	186	333	286	253	262	270	210	249	348	162	587	250
140.083	0	53	171	262	184	330	284	252	262	269	210	248	346	161	586	250
140.206	0	54	172	261	185	329	283	252	262	270	209	247	346	161	586	248
140.329	0	54	172	261	184	331	283	253	262	270	209	248	347	161	587	252
140.452	0	54	173	263	186	332	283	255	261	271	210	249	347	160	588	249
140.575	0	53	172	265	187	334	286	255	261	270	211	250	348	162	589	251
140.698	0	54	170	261	184	329	286	252	259	273	210	248	347	161	585	248
140.82	0	52	169	259	183	328	283	252	260	269	209	245	345	163	586	250
140.943	0	54	170	260	184	328	284	252	261	269	209	246	347	161	586	249
141.066	0	52	172	263	186	329	283	253	261	270	209	248	347	161	588	250
141.189	0	54	171	264	186	332	284	256	261	271	211	248	348	161	589	251
141.312	0	51	169	262	184	330	286	254	259	272	210	245	346	163	588	250
141.435	0	53	169	261	184	327	282	253	260	270	209	246	345	162	586	247
141.558	0	52	170	261	183	327	282	252	260	269	208	247	346	161	585	249
141.681	0	53	172	263	183	328	282	253	261	269	209	246	346	161	587	249
141.804	0	53	173	264	186	331	283	255	260	271	210	249	347	162	589	253
141.926	0	53	170	264	185	333	287	253	258	273	210	248	347	161	587	248
142.049	0	53	170	262	184	326	284	252	257	271	209	246	345	161	585	249
142.172	0	53	170	263	184	328	282	251	260	270	209	246	346	159	586	248
142.295	0	53	171	263	185	328	282	252	260	270	209	247	347	161	587	252
142.418	0	54	173	264	185	330	283	254	260	271	210	248	348	161	588	249
142.541	0	52	173	267	187	334	284	254	261	271	210	249	347	161	588	251
142.664	0	54	170	262	184	329	285	251	258	272	209	246	347	161	585	248
142.787	0	53	170	263	183	329	283	249	260	270	209	246	345	161	585	251
142.909	0	53	171	263	185	330	283	250	259	269	208	246	346	160	586	248
143.032	1	53	172	264	186	330	283	252	260	270	209	248	347	160	588	251
143.155	0	54	175	266	186	333	284	254	261	271	210	249	347	161	588	252
143.278	0	53	172	268	186	335	287	252	258	272	211	249	348	162	586	252
143.401	0	53	171	263	185	330	284	250	259	270	209	247	347	162	586	250
143.524	0	51	170	265	185	330	283	250	260	269	209	247	346	161	585	250
143.647	0	52	171	265	185	330	282	255	260	270	210	246	345	163	588	250
143.77	0	52	174	269	187	332	283	257	260	270	211	247	347	163	590	254
143.892	0	53	176	271	189	337	285	256	260	271	211	249	348	163	590	251
144.015	0	52	175	268	187	334	284	251	260	270	210	248	346	163	589	251
144.138	0	54	175	268	186	334	284	251	259	270	210	248	346	162	590	250
144.261	0	53	176	267	186	333	285	250	260	270	210	248	348	161	589	251
144.384	0	54	177	267	186	337	285	251	260	271	210	248	349	163	591	247
144.507	0	55	178	272	188	342	285	245	262	272	211	253	349	162	592	249
144.63	0	56	178	272	189	342	287	237	263	272	211	255	350	161	588	245
144.753	0	56	177	268	186	337	286	239	263	271	210	253	349	160	588	248
144.876	0	56	177	269	187	338	286	241	262	271	210	252	348	160	588	246
144.998	0	56	178	269	187	337	287	245	263	271	211	252	350	159	588	248
145.121	0	56	178	268	188	340	285	246	264	271	212	252	351	160	591	249
145.244	0	56	178	269	188	343	287	246	264	271	212	254	352	160	589	252
145.367	0	55	174	266	185	339	286	244	263	270	210	251	350	160	587	247
145.49	0	53	175	263	186	337	285	244	262	271	210	251	349	160	586	249
145.613	0	55	173	265	185	336	285	245	262	270	210	251	349	159	587	249
145.736	0	55	174	264	186	338	286	248	262	271	211	250	351	161	589	252
145.859	0	54	176	268	188	341	287	249	262	271	211	251	350	161	590	249
145.981	0	53	174	266	185	337	286	246	261	271	210	250	350	160	586	248
146.104	0	53	173	262	185	336	287	246	259	272	210	248	349	161	584	247
146.227	0	53	173	266	185	335	284	246	261	270	209	248	348	160	585	251
146.35	0	50	174	264	185	335	283	249	261	271	210	249	350	160	588	249
146.473	0	51	174	271	187	336	285	261	262	272	213	246	350	165	590	265
146.596	0	55	173	270	187	338	284	260	261	271	212	246	351	165	587	282
146.719	0	56	174	267	188	328	284	262	259	272	213	245	351	166	590	289
146.842	0	56	175	267	189	335	279	270	261	270	214	244	349	169	594	296
146.964	0	52	178	270	187	340	278	260	260	271	214	250	352	166	591	275
147.087	0	52	181	275	186	344	276	249	260	274	219	255	364	165	585	252
147.21	0	56	179	267	181	348	277	249	260	275	220	255	362	163	581	248
147.333	0	61	168	259	176	344	274	250	261	272	219	252	358	160	584	253
147.456	0	65	168	256	177	343	273	257	263	272	220	250	356	158	584	258
147.579	0	65	170	258	176	342	272	263	265	272	221	249	356	158	585	260
147.702	0	62	173	263	181	342	273	275	267	273	224	247	355	160	587	261
147.825	0	61	173	268	185	345	274	283	267	274	226	245	356	162	584	256
147.948	0	58	169	263	183	334	273	285	266	274	226	243	355	161	579	254
148.07	0	61	167	264	184	335	274	295	268	273	229	243	353	166	578	256
148.193	0	61	166	264	184	336	274	296	268	275	229	244	353	166	576	260
148.316	0	63	170	264	185	336	274	298	269	275	229	246	354	164	575	260
148.439	0	63	169	264	185	340	276	297	269	275	229	247	354	165	576	261
148.562	0	64	168	256	184	335	275	291	269	275	227	246	353	163	573	257
148.685	0	63	169	256	183	334	275	292	269	274	228	247	353	163	572	260
148.808	0	63	169	256	183	334	275	291	268	274	227	248	354	163	572	258
148.931	0	61	171	256	184	339	277	289	270	275	227	251	353	163	574	260
149.053	0	62	168	257	184	342	280	286	270	276	226	253	352	164	574	259
149.176	0	60	166	251	181	337	279	278	269	273	224	253	352	163	574	259
149.299	0	61	166	253	181	338	279	276	269	274	223	253	351	164	576	256
149.422	0	59	166	254	181	339	280	274	270	273	223	254	352	164	576	256
149.545	0	60	168	255	182	341	281	276	270	274	224	255	353	165	578	256
149.668	0	59	168	258	183	343	283	276	269	275	224	256	352	166	578	257
149.791	0	59	166	255	180	338	281	272	268	273	223	254	350	165	576	250
149.914	0	57	166	257	180	337	282	272	268	273	221	253	351	164	575	251
150.036	0	57	165	258	182	338	281	273	268	273	222	255	349	165	576	250
150.159	0	57	168	259	182	340	282	274	269	274	223	255	351	165	577	250
150.282	0	55	169	263	185	342	283	276	269	274	223	256	352	164	578	245
150.405	0	54	167	261	182	338	282	272	268	273	222	255	353	164	573	242
150.528	0	54	166	261	182	337	282	272	268	273	222	254	352	162	572	238
150.651	0	54	167	262	182	339	282	273	268	273	221	255	354	163	571	240
150.774	0	52	169	265	185	339	282	276	267	274	223	253	354	164	572	236
150.897	0	51	172	268	185	342	283	278	268	275	223	255	355	165	572	236
151.02	0	52	169	269	184	344	284	273	268	275	223	256	356	163	570	233
151.142	0	52	168	267	184	339	282	275	267	273	222	255	355	162	568	234
151.265	0	52	169	267	185	340	283	275	267	274	222	254	355	162	567	227
151.388	0	50	169	269	186	340	282	276	268	275	222	254	355	162	567	227
151.511	0	50	170	272	186	343	284	278	269	275	223	256	356	163	569	227
151.634	0	49	169	270	186	343	284	276	268	275	223	256	355	162	568	224
151.757	0	49	167	269	185	340	283	274	267	273	221	254	356	163	567	220
151.88	0	48	166	270	186	341	284	275	267	275	221	254	356	163	568	222
152.003	0	48	166	271	187	341	284	277	267	275	221	254	356	163	569	221
152.125	0	48	168	273	190	343	284	278	269	275	223	256	358	163	570	224
152.248	0	48	165	275	189	345	286	277	269	275	222	255	358	163	568	218
152.371	0	46	162	271	187	339	283	276	267	275	222	254	358	162	565	218
152.494	0	46	163	272	188	340	284	276	268	275	221	254	358	161	565	217
152.617	0	45	163	273	188	341	283	277	268	275	221	255	359	161	565	219
152.74	0	46	165	276	189	342	284	279	268	276	221	255	359	162	566	214
152.863	0	45	165	278	191	345	286	280	269	277	223	257	360	163	567	217
152.986	0	43	161	273	186	340	287	276	265	277	221	254	360	162	563	214
153.108	0	44	161	273	187	340	284	275	268	274	220	254	359	161	562	214
153.231	0	44	162	272	188	339	284	274	266	275	220	254	359	160	562	210
153.354	0	43	162	274	190	340	283	275	267	277	220	255	359	161	562	212
153.477	0	43	164	276	191	342	284	277	267	277	221	256	361	163	565	212
153.6	0	41	162	279	192	343	288	278	265	279	221	255	361	163	564	212
153.723	0	41	161	274	191	339	288	277	260	279	220	251	360	169	562	204
153.846	0	40	162	276	191	339	285	278	262	277	220	251	360	168	561	210
153.969	0	42	164	276	191	339	284	280	262	278	221	253	361	165	558	210
154.092	0	42	166	279	193	342	283	280	266	276	221	254	361	163	557	212
154.214	0	42	166	283	195	346	285	279	266	278	222	256	361	162	558	209
154.337	0	42	166	278	193	343	290	278	260	281	221	253	363	162	556	210
154.46	0	42	167	278	192	340	285	278	263	278	221	253	361	161	556	209
154.583	0	41	167	279	192	342	285	277	262	279	221	254	362	161	555	211
154.706	0	42	168	281	195	342	283	282	265	277	222	252	362	168	557	207
154.829	0	41	167	287	198	347	284	289	266	278	225	253	364	172	555	215
154.952	0	40	169	285	199	347	287	289	261	282	225	250	365	170	548	212
155.075	0	39	172	284	198	345	286	286	261	282	222	251	364	167	546	213
155.197	0	42	177	285	197	346	284	282	265	277	221	253	364	164	548	208
155.32	0	41	180	286	197	348	283	280	266	278	222	255	365	163	550	211
155.443	0	44	186	288	196	353	285	276	268	280	219	261	356	169	589	215
155.566	0	42	181	287	194	350	288	274	266	279	220	257	354	170	585	214
155.689	0	42	180	285	194	347	284	274	267	277	219	256	360	168	568	210
155.812	0	41	182	283	194	349	285	273	268	277	220	257	361	166	563	210
155.935	0	43	184	285	193	349	284	273	268	277	220	257	361	166	563	211
156.058	0	44	184	287	195	353	286	274	268	278	220	258	361	166	563	212
156.18	0	44	177	279	190	349	285	269	267	277	218	255	363	166	559	207
156.303	0	45	173	276	188	347	285	268	266	276	217	255	361	164	557	215
156.426	0	46	169	270	187	348	285	266	268	275	219	256	358	165	557	211
156.549	0	47	166	269	187	348	284	267	269	276	218	256	358	165	559	210
156.672	0	47	166	267	187	354	287	265	268	277	218	259	358	165	561	207
156.795	0	44	160	264	184	347	285	263	268	275	216	255	359	165	559	203
156.918	0	44	161	265	184	343	286	261	265	276	216	254	358	163	557	205
157.041	0	46	161	264	184	341	283	262	267	275	217	254	358	162	556	206
157.164	0	45	162	266	183	344	283	263	267	274	217	255	355	163	556	203
157.286	0	44	163	268	184	347	285	263	268	275	218	257	356	162	558	207
157.409	0	43	158	263	181	342	286	257	265	276	215	254	356	163	555	203
157.532	0	43	156	259	181	339	282	255	267	273	214	253	355	161	553	204
157.655	0	43	156	259	180	339	281	255	265	272	214	254	353	161	552	200
157.778	0	42	158	262	181	339	281	257	267	273	214	254	354	160	553	203
157.901	0	43	159	263	181	341	281	258	268	273	214	256	354	162	556	204
158.024	0	44	162	266	183	343	283	259	268	273	215	256	355	162	557	206
158.147	0	44	157	261	181	340	284	255	267	273	215	254	355	161	552	200
158.269	0	42	155	258	180	337	282	253	266	271	213	253	353	161	551	203
158.392	0	43	156	260	179	337	281	253	267	271	213	253	352	160	551	204
158.515	0	43	157	260	179	337	281	254	267	272	213	253	353	159	552	205
158.638	0	44	158	262	180	339	282	255	267	272	214	254	354	161	554	202
158.761	0	43	160	263	182	341	283	257	267	274	215	256	355	161	555	206
158.884	0	43	160	266	184	344	284	258	268	274	217	256	354	162	558	206
159.007	0	43	157	259	181	338	283	254	266	272	214	254	353	161	553	206
159.13	0	43	158	260	180	337	282	254	266	272	214	252	352	160	553	202
159.252	0	43	158	261	181	338	282	253	267	272	213	253	352	162	554	205
159.375	0	43	159	261	181	338	283	255	267	273	215	254	354	161	556	205
159.498	0	45	161	264	183	340	284	257	267	273	216	256	355	161	559	208
159.621	0	44	163	264	184	343	285	258	267	274	216	257	355	161	560	205
159.744	0	43	164	269	185	345	286	260	269	275	218	256	356	163	561	209
159.867	0	44	160	264	183	338	284	256	268	273	216	255	354	163	557	206
159.99	0	43	162	264	183	338	284	257	267	272	216	253	354	163	560	205
160.113	0	43	161	261	183	340	284	256	267	273	216	253	353	165	562	201
160.236	0	44	161	262	185	341	284	259	268	274	218	255	354	165	564	208
160.358	0	45	164	264	185	343	285	259	270	275	218	257	353	165	569	211
160.481	0	45	164	265	188	344	287	260	270	275	220	258	354	165	571	214
160.604	0	44	164	267	187	347	288	261	270	276	220	258	355	166	570	212
160.727	0	44	162	263	185	340	287	258	269	274	219	255	353	166	566	213
160.85	0	43	162	263	185	341	285	260	269	274	219	255	353	165	566	213
160.973	0	45	161	263	186	341	286	260	270	275	219	256	353	166	565	215
161.096	0	45	163	265	187	342	286	262	271	276	220	257	354	166	567	214
161.219	0	44	165	267	188	344	288	264	270	276	221	259	355	167	569	217
161.341	0	45	166	269	188	346	289	267	272	277	223	259	356	168	572	218
161.464	0	45	164	268	188	345	289	263	272	277	222	258	355	168	569	218
161.587	0	45	164	265	187	341	287	262	271	276	221	256	354	167	567	216
161.71	0	45	164	265	187	341	288	264	271	276	221	257	354	167	569	219
161.833	0	44	165	266	188	342	288	264	271	277	221	257	354	167	570	219
161.956	0	46	167	268	189	345	288	265	273	278	222	258	355	168	572	222
162.079	0	46	168	270	190	347	290	268	272	278	223	259	356	168	574	220
162.202	0	45	164	267	189	345	290	264	272	277	223	257	354	168	571	221
162.324	0	44	165	266	187	342	288	264	272	277	222	257	353	167	571	220
162.447	0	45	165	266	188	341	287	265	272	277	222	258	354	167	570	222
162.57	0	46	167	267	188	342	287	265	272	278	222	258	354	167	572	219
162.693	0	45	168	267	189	345	289	267	273	279	222	258	355	168	574	223
162.816	0	46	168	271	189	348	290	269	273	279	223	259	356	169	576	223
162.939	0	45	164	267	187	345	290	266	272	278	222	257	355	168	573	223
163.062	0	47	165	265	187	342	288	264	272	276	221	256	356	168	572	219
163.185	0	44	164	265	187	341	288	263	271	277	220	256	354	167	571	222
163.308	0	44	165	266	187	342	289	265	271	277	221	256	353	166	572	222
163.43	0	46	167	267	189	344	289	265	271	278	221	257	354	168	574	222
163.553	0	46	168	269	190	346	290	267	272	279	221	258	355	167	575	221
163.676	0	46	166	267	187	343	290	263	271	278	220	256	355	167	573	223
163.799	0	44	164	264	187	339	290	261	268	279	218	255	355	166	571	222
163.922	0	46	166	264	187	339	289	262	268	279	218	254	354	165	571	220
164.045	0	45	164	267	187	337	289	268	267	279	219	251	352	167	573	220
164.168	0	44	168	269	188	340	286	272	267	278	220	252	353	170	573	226
164.291	0	47	171	271	189	342	288	272	270	278	222	255	354	166	573	225
164.413	0	45	167	269	188	343	291	268	267	279	219	253	355	164	570	226
164.536	0	46	166	265	186	337	288	264	265	279	218	252	354	164	570	221
164.659	0	45	166	265	185	338	289	264	264	277	216	251	355	162	569	222
164.782	0	45	166	265	184	338	289	264	265	279	216	252	352	163	568	222
164.905	0	46	168	266	185	339	286	264	268	276	217	253	354	162	571	223
165.028	0	47	169	269	187	340	287	266	269	277	217	253	355	164	573	221
165.151	0	44	169	270	187	343	288	267	268	277	218	253	355	165	575	222
165.274	0	46	167	266	185	338	291	262	262	280	216	251	355	163	573	221
165.396	0	45	166	265	184	339	290	260	262	280	216	252	352	162	572	220
165.519	0	45	164	263	186	338	287	258	264	277	214	253	352	162	573	218
165.642	0	45	166	264	185	338	286	259	266	275	215	253	351	162	572	221
165.765	0	46	167	267	185	340	286	261	267	276	216	253	352	164	573	222
165.888	0	46	168	268	187	343	287	262	267	276	217	254	353	163	574	223
166.011	0	46	166	265	184	340	289	260	263	277	214	252	353	162	573	220
166.134	0	45	166	264	184	338	288	257	263	276	214	251	349	162	579	223
166.257	0	47	167	265	182	339	285	254	266	274	212	251	348	163	584	222
166.38	0	46	171	265	184	347	283	249	267	274	215	254	352	166	579	219
166.502	0	46	176	265	186	364	283	223	270	276	215	266	366	167	577	221
166.625	0	46	179	271	184	376	282	214	270	279	215	273	375	166	574	222
166.748	0	48	178	272	182	380	283	209	271	279	215	272	376	164	567	220
166.871	0	47	178	270	182	373	278	213	271	277	216	271	375	162	563	220
166.994	0	47	178	271	182	372	278	216	272	276	216	270	375	161	562	221
167.117	0	47	178	273	185	362	278	230	277	276	220	266	370	161	567	228
167.24	0	50	180	274	187	360	279	239	281	275	223	263	365	160	570	230
167.363	0	49	180	275	188	355	279	249	282	276	225	261	363	166	577	230
167.485	0	49	179	276	188	357	283	270	284	277	230	256	353	180	593	241
167.608	0	47	177	271	185	352	281	264	283	276	227	256	354	167	587	240
167.731	0	49	178	270	186	351	281	258	283	275	225	258	352	163	590	238
167.854	0	49	176	270	185	351	281	257	283	276	225	259	352	163	589	238
167.977	0	49	179	270	187	352	282	258	284	276	224	259	353	163	590	239
168.1	0	50	180	272	188	353	284	259	283	277	223	260	353	163	591	240
168.223	0	51	181	273	187	355	286	264	282	277	225	260	355	162	590	239
168.346	0	50	177	270	186	349	284	261	280	275	222	258	355	163	589	240
168.468	0	51	177	271	186	348	283	262	279	275	221	256	354	162	589	240
168.591	0	51	177	270	186	348	283	263	278	275	222	256	353	162	588	240
168.714	0	51	179	272	186	347	284	265	277	275	221	257	353	162	590	240
168.837	0	52	181	273	187	350	286	267	277	276	222	258	353	162	591	242
168.96	11	52	182	276	189	352	286	269	276	278	222	259	354	163	592	244
169.083	0	51	179	274	187	350	286	264	275	276	222	257	355	163	590	241
169.206	0	52	179	271	187	347	285	264	274	276	221	256	354	163	590	240
169.329	0	51	179	272	187	348	285	263	274	276	221	256	354	162	591	241
169.452	0	52	181	273	188	348	285	264	273	277	220	258	355	163	591	243
169.574	0	52	182	274	188	350	287	266	274	278	221	260	355	163	592	243
169.697	0	53	183	276	190	352	288	267	275	279	222	261	356	165	593	243
169.82	0	52	182	276	189	352	289	267	274	278	222	258	356	164	594	241
169.943	0	52	181	273	187	348	287	267	273	277	221	256	356	164	593	240
170.066	0	52	182	274	188	348	287	267	272	277	221	257	356	165	594	239
170.189	0	53	182	274	189	348	286	267	272	278	221	259	355	164	595	242
170.312	0	52	185	275	190	351	288	266	274	278	221	261	356	165	597	243
170.435	0	53	185	277	192	352	289	269	274	280	222	261	357	165	599	244
170.557	0	54	186	278	193	355	290	268	274	281	223	262	358	166	598	244
170.68	0	53	184	275	191	350	288	266	274	279	221	260	357	164	595	243
170.803	0	52	183	275	190	349	289	267	274	280	222	260	357	164	595	242
170.926	0	53	185	275	191	349	288	266	273	280	223	261	358	164	595	243
171.049	0	52	186	276	192	352	289	268	273	280	222	261	358	165	598	243
171.172	0	54	187	279	194	354	289	272	275	280	224	263	359	166	599	244
171.295	0	55	188	281	195	355	291	270	276	281	224	264	359	167	599	244
171.418	0	55	186	276	192	352	293	268	272	282	223	262	358	166	597	245
171.54	0	54	187	277	192	352	289	268	273	279	223	262	358	166	597	244
171.663	0	54	186	276	193	352	290	269	274	279	224	262	357	165	597	245
171.786	0	54	188	277	193	353	289	271	274	281	225	263	358	165	599	245
171.909	0	54	190	279	195	355	291	272	275	282	224	264	359	167	601	247
172.032	0	54	189	280	196	357	292	271	275	282	224	264	358	168	600	246
172.155	0	55	187	276	193	351	292	268	273	283	224	262	358	167	598	246
172.278	0	54	186	278	193	352	289	269	275	280	224	262	358	166	600	244
172.401	0	53	187	278	193	352	289	271	275	281	224	263	357	166	600	247
172.524	0	55	187	279	195	354	290	271	275	282	225	264	358	167	602	247
172.646	0	54	189	280	196	355	292	274	277	282	226	264	358	168	603	248
172.769	0	54	186	282	194	357	295	271	273	284	225	263	357	168	601	244
172.892	0	53	185	276	194	350	290	269	274	280	224	261	357	167	601	248
173.015	0	54	185	277	193	352	290	270	274	280	223	261	357	167	601	246
173.138	0	53	185	277	194	350	289	271	275	280	223	261	357	166	601	246
173.261	0	54	186	278	195	351	290	272	275	281	225	263	357	166	603	247
173.384	0	54	186	280	195	356	292	273	276	282	225	264	357	167	603	249
173.507	0	53	182	276	192	349	289	269	274	280	222	260	357	166	601	245
173.629	0	52	182	274	190	347	291	270	271	282	222	258	356	167	601	244
173.752	0	53	183	273	191	347	288	269	275	280	221	259	355	166	600	244
173.875	0	53	182	273	192	347	288	269	274	280	222	260	355	165	600	246
173.998	0	54	184	274	193	349	288	269	274	281	222	262	355	165	601	247
174.121	0	54	182	274	191	349	289	267	275	280	221	261	354	166	602	245
174.244	0	53	179	269	189	344	287	264	274	278	220	258	351	164	601	243
174.367	0	53	180	268	189	343	286	264	273	278	220	258	352	164	599	245
174.49	0	53	178	268	189	343	286	264	273	279	218	258	351	164	599	244
174.612	0	54	181	269	190	343	286	265	274	279	219	258	352	164	599	244
174.735	0	53	180	269	191	345	287	265	276	280	220	260	353	163	599	243
174.858	0	53	178	270	189	344	287	262	273	279	219	257	351	163	597	244
174.981	0	53	176	265	188	340	285	261	272	277	217	256	351	163	596	242
175.104	0	53	176	265	187	341	285	261	274	277	217	256	349	162	595	242
175.227	0	52	176	265	187	340	285	262	274	278	216	256	350	162	596	242
175.35	0	53	178	266	188	340	285	263	275	279	216	258	350	162	597	243
175.473	0	53	178	268	189	343	287	264	273	277	217	258	350	163	598	243
175.596	0	52	175	263	187	338	284	259	273	276	216	256	349	162	594	243
175.718	0	52	174	262	187	338	283	260	273	276	215	255	348	161	594	240
175.841	0	52	175	263	186	336	284	260	273	276	214	254	348	162	594	243
175.964	0	53	176	263	187	338	285	261	273	277	215	255	348	162	596	243
176.087	0	53	178	264	187	339	285	264	273	277	216	256	348	163	595	244
176.21	0	52	175	264	186	339	286	261	273	277	215	255	349	161	595	241
176.333	0	53	172	259	185	334	283	259	272	275	215	254	348	161	593	242
176.456	0	53	171	258	184	335	282	258	272	275	212	252	347	161	593	241
176.579	0	53	174	259	185	335	283	260	273	275	213	253	347	160	593	245
176.701	0	54	175	261	185	336	284	261	273	276	214	253	346	161	594	241
176.824	0	54	176	261	186	339	285	261	273	276	214	254	346	161	594	244
176.947	0	53	172	261	184	336	285	258	271	274	212	252	347	161	594	240
177.07	0	53	171	255	184	334	283	256	271	274	212	251	346	161	593	243
177.193	0	52	172	257	184	333	282	257	271	274	212	250	346	161	592	240
177.316	0	53	173	257	185	332	282	258	272	275	211	251	344	160	591	242
177.439	0	54	173	258	185	335	283	259	272	274	213	252	344	160	594	242
177.562	0	54	174	260	186	337	284	260	272	275	213	252	345	161	595	247
177.684	0	53	171	258	183	335	284	257	270	273	213	251	345	161	594	241
177.807	0	53	170	255	183	331	283	257	270	273	211	249	345	160	593	242
177.93	0	53	171	256	183	332	282	257	270	273	210	250	344	160	592	241
178.053	0	53	172	256	184	333	282	258	270	273	211	250	343	160	593	242
178.176	0	53	173	258	184	336	283	260	270	273	212	251	344	160	595	242
178.299	0	54	174	260	187	338	285	259	270	274	213	252	345	160	594	244
178.422	0	53	171	257	184	333	283	255	268	273	211	250	345	161	594	240
178.545	0	55	171	256	183	332	283	256	269	272	211	250	344	160	593	242
178.668	0	53	171	257	184	333	283	256	269	272	211	250	343	159	592	241
178.79	0	54	173	258	184	334	283	258	269	273	211	251	344	160	594	244
178.913	0	54	174	259	185	336	284	258	269	274	212	251	345	160	595	244
179.036	0	54	175	263	187	339	286	258	269	274	213	252	346	162	596	244
179.159	0	52	170	257	185	333	284	255	268	273	210	249	346	161	594	242
179.282	0	54	170	256	184	332	282	256	268	273	210	250	346	161	594	244
179.405	0	53	172	256	184	333	283	256	268	273	211	249	345	160	593	242
179.528	0	54	172	257	185	333	283	257	268	273	211	250	346	160	594	244
179.651	0	52	174	260	186	336	284	258	268	275	212	251	346	161	596	244
179.773	0	54	175	262	187	340	285	259	269	274	212	252	346	162	596	246
179.896	0	54	171	258	185	335	283	256	267	273	211	250	346	161	595	240
180.019	0	53	171	258	183	334	282	255	267	272	211	250	347	161	595	243
180.142	0	52	171	258	184	335	283	257	267	272	211	249	346	162	596	240
180.265	0	52	172	259	185	336	284	257	268	273	211	249	345	162	597	242
180.388	0	53	173	262	186	339	285	258	267	273	212	251	347	161	600	242
180.511	0	54	175	264	188	341	286	259	268	274	212	253	345	162	604	245
180.634	0	53	171	261	186	338	285	256	268	273	211	252	346	162	601	241
180.756	0	53	173	261	185	336	285	256	267	273	211	252	347	162	600	243
180.879	0	54	173	261	184	338	285	256	267	274	211	252	348	162	598	242
181.002	0	53	174	262	185	339	285	258	267	275	211	253	347	162	598	243
181.125	0	53	175	265	187	341	285	258	268	275	213	254	348	162	598	243
181.248	0	54	175	267	189	345	287	259	268	276	214	254	349	162	599	244
181.371	0	54	172	263	187	340	286	256	267	275	211	252	349	163	596	240
181.494	0	54	172	264	186	340	286	256	267	273	212	252	349	163	597	242
181.617	0	54	173	264	186	339	285	257	268	274	212	252	349	162	597	241
181.74	0	54	175	265	186	342	287	258	268	274	213	254	349	162	598	244
181.862	0	54	177	266	188	344	287	259	267	276	214	255	349	163	598	243
181.985	0	53	175	268	188	345	289	258	267	275	212	253	349	163	597	242
182.108	0	53	173	264	186	340	287	256	267	274	213	254	350	161	595	241
182.231	0	54	174	264	186	340	286	256	266	273	211	253	350	163	596	243
182.354	0	54	174	264	186	340	286	257	267	274	211	253	350	162	597	240
182.477	0	54	175	265	187	341	287	258	267	275	212	254	350	162	597	243
182.6	0	54	177	267	188	343	287	260	268	275	213	255	351	163	601	244
182.723	0	54	175	268	188	345	291	259	266	278	213	255	351	163	599	243
182.845	0	54	174	264	186	340	286	257	266	276	212	253	350	162	597	240
182.968	0	53	175	265	186	341	286	257	267	274	211	253	350	162	597	241
183.091	0	53	175	265	187	341	285	257	268	274	212	254	350	162	598	241
183.214	0	53	176	265	188	343	287	259	268	275	212	255	351	163	599	243
183.337	0	53	178	269	190	344	288	261	268	276	213	256	350	163	600	243
183.46	0	53	176	268	187	343	289	258	267	276	213	254	351	163	598	241
183.583	0	53	175	265	187	338	288	259	265	276	212	252	350	162	598	240
183.706	0	53	175	265	186	340	286	257	267	275	212	253	350	163	599	241
183.828	0	54	177	266	187	340	286	259	267	275	212	253	350	163	601	240
183.951	0	54	177	265	189	342	286	259	268	276	213	256	351	163	602	243
184.074	0	53	179	269	190	346	289	260	268	275	214	256	351	163	602	243
184.197	0	54	174	265	188	341	290	257	265	276	212	254	351	162	598	242
184.32	0	53	175	265	187	339	286	255	267	274	212	253	349	163	598	239
184.443	0	53	174	265	186	339	286	255	267	274	212	254	350	161	598	241
184.566	0	53	177	265	187	341	286	256	267	274	211	255	350	163	600	242
184.689	0	55	178	266	188	342	287	258	268	275	212	256	351	162	602	244
184.812	0	54	177	266	189	344	288	256	267	275	213	255	350	164	600	239
184.934	0	54	173	262	186	337	288	255	265	276	211	253	349	162	597	240
185.057	0	55	173	262	186	337	285	254	267	273	211	253	349	162	598	240
185.18	0	53	173	261	186	338	285	255	267	273	211	252	349	162	598	242
185.303	0	54	175	262	187	338	285	256	267	274	211	254	350	162	598	240
185.426	0	54	175	263	188	341	286	257	267	274	212	254	350	162	599	242
185.549	0	54	173	263	186	339	286	254	268	273	212	253	348	162	596	240
185.672	0	54	171	259	186	335	284	253	266	272	210	252	347	161	595	242
185.795	0	53	172	259	185	335	285	253	266	273	209	251	348	161	595	239
185.917	0	53	173	260	187	335	284	255	266	272	210	251	348	161	595	241
186.04	0	52	174	262	186	336	285	257	266	273	210	251	348	162	598	241
186.163	0	53	174	263	187	339	286	258	267	272	212	252	349	161	597	244
186.286	0	53	172	260	185	334	284	253	265	272	211	250	346	161	594	240
186.409	0	53	173	260	185	334	283	253	265	271	209	250	347	160	595	241
186.532	0	53	172	259	185	334	284	253	265	272	209	250	347	161	595	240
186.655	0	54	174	260	186	336	284	252	266	272	209	251	347	161	596	243
186.778	0	54	175	261	188	338	285	256	267	273	210	252	347	162	597	242
186.9	0	53	172	262	187	336	285	253	265	272	210	251	347	161	595	240
187.023	0	53	172	258	184	332	285	253	263	273	209	248	346	160	593	240
187.146	0	54	172	259	184	333	282	253	265	272	208	249	346	161	594	242
187.269	0	53	172	259	185	332	282	254	265	271	208	250	346	161	594	241
187.392	0	54	174	262	186	334	283	257	265	272	209	250	348	160	596	242
187.515	0	53	174	263	186	338	284	254	266	272	209	250	347	159	596	240
187.638	0	53	171	258	184	332	282	251	265	271	207	249	347	160	594	242
187.761	0	54	171	258	184	332	282	251	264	270	206	247	345	160	593	238
187.884	0	53	172	259	184	332	282	252	265	271	207	248	346	159	592	241
188.006	0	54	174	259	185	333	282	253	265	271	207	249	346	160	593	240
188.129	0	54	175	261	186	335	283	253	265	272	208	250	347	159	594	243
188.252	0	53	174	262	185	337	285	252	265	271	207	250	348	160	593	239
188.375	0	53	172	259	183	332	282	251	264	271	207	248	347	159	590	240
188.498	0	54	172	260	185	331	283	252	265	269	206	247	346	159	590	240
188.621	0	55	173	259	184	331	281	251	264	270	206	249	347	159	592	243
188.744	0	54	175	262	185	334	282	255	265	271	208	249	346	158	593	241
188.867	0	53	175	264	186	336	284	256	265	271	208	249	348	160	593	242
188.989	0	54	171	261	183	331	282	253	264	270	207	246	346	160	592	239
189.112	0	54	173	260	183	331	282	254	263	270	207	246	346	160	593	242
189.235	0	53	173	260	185	331	282	253	264	270	206	247	346	158	593	239
189.358	0	54	175	261	184	332	282	256	264	271	208	249	346	159	592	242
189.481	0	54	175	263	186	335	283	256	265	271	209	249	346	159	594	243
189.604	0	53	173	263	185	334	284	253	265	270	208	248	347	160	592	243
189.727	0	53	172	260	184	330	282	252	263	270	206	247	346	159	592	240
189.85	0	53	172	259	182	331	282	250	263	269	206	246	346	159	592	240
189.972	0	53	173	260	183	331	281	254	263	270	206	247	345	158	591	242
190.095	0	55	175	262	185	333	282	256	264	270	208	249	345	158	593	244
190.218	0	53	174	264	186	336	283	255	264	271	209	249	347	159	593	243
190.341	0	52	171	261	182	332	283	253	263	270	208	246	347	159	593	241
190.464	0	52	171	261	182	330	281	252	263	269	207	246	345	159	591	241
190.587	0	53	171	260	183	330	281	253	263	269	207	247	346	158	592	243
190.71	0	53	173	262	184	331	281	254	263	270	207	247	346	158	592	243
190.833	0	53	174	264	185	333	281	255	264	272	208	248	345	159	594	244
190.956	0	52	174	266	185	336	284	256	265	271	210	248	347	158	593	243
191.078	0	53	172	262	183	330	281	252	262	269	207	245	346	159	591	243
191.201	0	53	172	263	182	331	281	254	263	270	207	246	347	159	593	241
191.324	0	52	173	263	184	331	281	255	263	270	208	245	345	159	593	242
191.447	0	51	176	264	185	334	282	257	263	271	208	247	345	159	594	244
191.57	0	54	177	267	185	337	284	258	265	272	209	250	346	159	594	247
191.693	0	53	172	262	184	333	283	252	263	270	208	247	347	160	593	242
191.816	0	53	174	262	183	331	281	252	263	269	208	247	345	160	592	243
191.939	0	52	173	262	183	332	282	254	263	270	208	247	346	159	592	243
192.061	0	53	175	262	183	333	282	255	264	270	208	247	346	159	593	245
192.184	0	53	176	264	186	335	283	256	263	271	209	249	347	159	594	244
192.307	0	53	175	265	184	336	285	253	264	271	209	249	347	160	593	243
192.43	0	52	171	259	182	332	282	250	263	270	207	247	347	159	592	242
192.553	0	53	173	259	182	331	282	250	263	269	207	247	346	159	591	242
192.676	0	54	173	259	183	330	282	250	264	270	207	247	345	159	591	241
192.799	0	54	175	260	183	332	283	252	265	271	208	248	345	158	593	242
192.922	0	55	176	262	186	334	283	254	266	272	209	249	345	159	594	243
193.044	0	53	171	259	182	332	284	250	265	271	208	248	347	160	592	243
193.167	0	53	170	257	182	330	282	249	264	269	208	247	346	159	591	241
193.29	0	52	170	257	182	328	281	250	264	271	207	247	345	159	591	242
193.413	0	53	173	258	183	330	282	251	264	271	208	248	344	159	592	241
193.536	0	54	175	259	184	331	282	252	264	272	208	249	345	159	593	245
193.659	0	54	173	261	183	334	284	252	265	272	209	248	346	160	593	242
193.782	0	53	171	258	181	327	281	251	263	271	208	246	345	160	594	245
193.905	0	52	171	258	182	329	281	252	263	270	208	246	344	159	594	241
194.028	0	53	172	258	181	330	281	251	264	271	207	247	344	159	592	243
194.15	0	54	174	260	184	330	283	253	264	272	208	249	344	159	594	244
194.273	0	53	175	262	185	334	284	254	265	272	209	249	346	160	595	242
194.396	0	52	171	258	182	329	283	250	264	271	208	247	346	160	593	240
194.519	0	54	170	256	181	328	282	250	263	271	207	247	345	158	592	242
194.642	0	53	171	256	181	328	282	251	264	271	207	247	345	160	593	241
194.765	0	52	173	258	182	329	283	251	265	272	208	248	345	159	593	242
194.888	0	53	175	260	183	332	283	253	265	272	209	250	344	159	595	241
195.011	0	52	171	259	183	333	284	251	265	272	209	249	345	160	594	242
195.133	0	53	169	254	182	327	283	248	263	272	207	248	345	160	593	241
195.256	0	53	171	255	181	329	282	249	265	271	207	248	345	160	592	240
195.379	0	53	172	256	182	330	282	249	264	271	207	248	345	160	593	240
195.502	0	54	173	257	183	329	283	252	264	272	209	248	345	160	596	241
195.625	0	53	174	260	184	333	284	253	265	272	209	250	346	162	597	242
195.748	0	53	171	257	182	329	284	249	264	271	208	248	345	160	595	240
195.871	0	53	170	256	181	328	283	249	264	271	208	247	344	160	594	240
195.994	0	52	171	256	182	328	283	250	264	271	208	249	345	160	594	242
196.116	0	53	173	257	184	329	283	251	264	271	208	249	346	159	595	242
196.239	0	53	174	258	184	331	284	253	265	271	209	249	345	160	595	242
196.362	0	53	171	257	183	331	285	250	265	272	209	249	347	160	594	240
196.485	0	52	171	255	181	329	284	250	264	269	207	248	346	160	594	242
196.608	0	52	172	256	182	329	283	250	263	270	207	247	345	160	595	241
196.731	0	53	172	258	182	329	284	251	264	270	208	248	346	159	596	242
196.854	0	54	174	259	184	331	284	253	265	272	209	250	346	159	597	242
196.977	0	53	174	260	183	334	285	252	265	271	209	249	346	160	595	243
197.1	0	53	170	255	183	328	284	249	262	271	206	247	345	160	593	241
197.222	0	52	171	257	181	327	283	250	263	270	206	246	345	159	593	242
197.345	0	53	172	257	181	328	282	251	264	269	207	247	345	159	595	240
197.468	0	53	174	258	183	330	283	252	264	270	207	248	346	159	596	244
197.591	0	53	175	260	184	331	284	252	263	271	207	249	346	159	596	243
197.714	0	53	172	259	182	332	284	250	264	270	208	247	346	159	595	242
197.837	0	52	170	257	181	328	283	249	263	269	206	247	345	160	593	240
197.96	0	52	170	255	182	328	282	248	262	268	206	246	345	160	594	243
198.083	0	52	171	257	182	329	282	249	263	269	207	247	345	160	594	241
198.205	0	53	174	260	183	331	282	251	263	270	208	248	345	158	593	243
198.328	0	53	174	261	183	333	284	251	264	270	208	248	346	160	594	241
198.451	0	53	169	257	181	328	282	249	263	270	206	246	345	159	592	242
198.574	0	53	172	257	181	328	282	248	262	269	206	246	345	159	593	241
198.697	0	53	172	258	182	328	283	250	263	269	206	246	345	158	592	242
198.82	0	54	173	259	183	330	283	252	263	270	208	248	345	159	594	243
198.943	0	53	174	262	184	333	285	253	263	270	209	247	345	160	594	242
199.066	0	53	170	258	181	330	284	249	262	269	207	246	346	159	594	241
199.188	0	53	171	258	181	327	282	250	263	268	207	245	345	159	593	241
199.311	0	52	172	257	181	328	283	249	262	269	208	246	346	159	592	240
199.434	0	53	173	259	181	329	283	252	261	270	208	246	347	158	594	242
199.557	0	53	176	261	183	331	284	252	263	270	208	248	346	158	594	242
199.68	0	53	173	263	181	333	286	252	263	269	208	247	347	159	592	241
199.803	0	53	169	257	181	328	283	250	261	268	207	245	345	160	591	241
199.926	0	53	172	258	181	328	283	250	261	268	207	244	345	159	593	240
200.049	0	52	173	259	181	330	283	251	261	268	207	245	346	159	593	241
200.172	0	53	174	260	183	332	283	253	261	269	208	247	346	159	593	242
200.294	0	54	175	263	183	334	285	253	262	270	209	248	346	159	594	242
200.417	0	52	172	260	182	331	286	251	262	268	207	246	346	160	593	242
200.54	0	52	172	258	181	329	284	250	260	268	207	245	346	159	592	241
200.663	0	54	174	259	181	329	284	251	262	268	208	245	347	158	592	240
200.786	0	53	175	260	183	330	283	253	261	269	208	247	347	159	594	241
200.909	0	53	176	263	184	331	285	255	262	270	209	247	346	159	594	243
201.032	0	53	174	262	182	334	286	252	261	269	209	247	347	160	593	241
201.155	0	53	173	260	182	328	284	251	261	268	207	244	346	160	592	241
201.277	0	53	174	260	182	329	284	251	261	269	208	245	346	159	593	241
201.4	0	53	175	260	182	329	284	253	261	269	207	246	348	159	593	242
201.523	0	53	176	262	184	332	285	253	261	270	209	246	348	158	595	242
201.646	0	53	177	263	184	335	287	255	262	270	210	248	348	160	595	243
201.769	0	52	173	260	182	331	285	252	262	269	208	245	347	160	592	241
201.892	0	52	172	259	181	329	284	250	261	268	207	245	347	159	591	241
202.015	0	53	174	260	181	329	285	251	261	268	207	245	347	159	592	241
202.138	0	54	175	261	182	331	284	253	262	270	209	246	348	159	594	241
202.26	0	54	177	261	183	333	285	254	262	270	209	248	348	160	594	243
202.383	0	54	177	264	183	335	287	254	262	270	209	248	349	160	594	242
202.506	0	54	174	259	182	330	285	251	261	268	209	246	348	160	592	242
202.629	0	53	174	261	181	329	284	253	262	269	209	246	347	159	595	239
202.752	0	52	175	261	183	330	284	254	262	269	209	246	348	160	595	241
202.875	0	53	175	262	183	331	284	254	262	270	209	248	349	159	595	243
202.998	0	54	177	264	184	334	285	256	261	271	210	249	350	160	596	244
203.121	0	53	175	264	182	333	286	254	262	270	210	247	349	160	593	242
203.244	0	53	175	262	182	330	285	253	262	270	209	246	349	159	593	242
203.366	0	53	175	263	181	330	284	256	262	270	209	245	349	160	596	242
203.489	0	53	176	264	183	333	284	255	261	270	209	247	348	160	598	244
203.612	0	55	178	266	185	335	285	256	262	271	210	249	350	160	600	245
203.735	0	53	178	267	185	337	287	255	262	271	211	249	350	161	598	244
203.858	0	52	175	263	182	332	284	252	261	270	210	248	349	161	595	243
203.981	0	53	176	263	182	331	284	252	262	270	210	247	349	160	594	243
204.104	0	53	176	263	183	333	284	253	262	270	210	248	349	160	595	242
204.227	0	54	178	264	185	334	285	255	262	270	210	249	351	159	597	244
204.349	0	54	179	268	186	336	286	256	263	271	211	250	351	161	598	246
204.472	0	54	177	267	184	335	286	253	262	271	210	249	350	160	596	243
204.595	1	54	176	263	182	332	287	252	259	272	210	248	350	160	594	242
204.718	0	53	175	264	184	332	284	253	262	270	210	248	350	160	595	242
204.841	0	55	177	265	184	332	284	254	262	270	210	248	351	160	597	243
204.964	0	54	179	266	184	336	284	255	261	271	211	251	351	160	598	244
205.087	0	54	180	268	186	338	287	256	263	272	213	251	352	160	599	243
205.21	0	54	176	265	185	336	286	253	262	271	211	249	351	160	596	242
205.332	0	53	178	265	184	334	285	252	262	270	210	249	350	160	596	243
205.455	0	54	177	265	184	335	284	251	263	271	210	250	351	161	596	244
205.578	0	54	179	266	186	336	285	254	263	272	211	250	352	160	598	244
205.701	0	54	179	267	188	337	286	256	264	273	212	252	353	161	600	244
205.824	0	54	178	268	185	339	287	254	264	272	211	252	353	161	598	244
205.947	0	54	177	265	185	334	285	251	262	271	210	250	352	162	597	244
206.07	0	54	178	265	185	334	285	252	263	271	211	250	351	161	598	243
206.193	0	54	179	265	186	335	285	252	263	271	211	250	352	161	598	245
206.316	0	55	180	267	187	337	286	254	263	272	211	252	353	161	601	245
206.438	0	54	180	269	187	340	288	254	263	272	214	253	353	162	602	246
206.561	0	55	178	266	185	335	288	251	261	273	211	251	353	161	598	243
206.684	0	53	178	264	185	335	285	250	263	271	210	251	352	160	598	243
206.807	0	54	178	265	184	335	285	251	262	272	211	250	352	161	598	245
206.93	0	54	178	266	186	335	285	253	263	271	211	251	354	160	599	245
207.053	0	55	180	267	187	338	286	255	264	272	213	253	354	161	601	246
207.176	0	54	180	269	187	341	288	254	265	272	213	253	354	161	600	246
207.299	0	54	177	265	184	335	288	251	260	273	211	251	353	161	597	245
207.421	0	53	177	266	185	335	285	252	263	271	210	250	353	161	597	245
207.544	0	54	178	266	185	335	285	252	263	271	212	251	353	160	598	245
207.667	0	54	180	267	187	337	285	255	264	272	212	253	354	160	600	246
207.79	0	54	181	269	188	340	287	256	263	273	211	253	355	162	600	247
207.913	0	53	177	266	185	336	286	252	263	272	211	251	352	161	599	245
208.036	0	56	178	265	185	334	285	253	264	271	211	251	353	160	599	245
208.159	0	53	177	265	186	334	285	254	264	271	210	251	353	162	599	244
208.282	0	54	179	266	187	337	285	254	264	273	212	252	353	162	601	246
208.404	0	55	180	268	188	339	285	256	265	272	212	253	353	162	604	247
208.527	0	54	178	267	186	338	286	252	266	272	212	253	353	161	600	244
208.65	0	53	177	265	185	334	285	252	265	271	211	251	352	161	600	244
208.773	0	54	177	265	185	335	285	252	265	272	210	251	353	161	599	245
208.896	0	54	178	265	186	335	284	253	265	272	212	252	353	162	599	247
209.019	0	55	180	268	188	338	285	256	266	273	212	253	353	162	601	246
209.142	0	54	177	269	187	340	287	254	266	273	212	253	353	161	598	245
209.265	0	53	176	263	184	333	285	252	265	272	211	251	352	160	597	245
209.388	0	54	175	263	184	333	285	252	266	272	209	251	351	160	597	245
209.51	0	54	175	263	185	333	285	253	265	272	211	251	352	160	598	244
209.633	0	54	178	264	186	337	284	254	266	273	211	253	352	161	599	246
209.756	0	54	179	267	187	339	286	256	267	272	211	253	353	161	601	246
209.879	0	54	176	264	185	334	285	252	265	272	210	251	352	161	597	243
210.002	0	54	175	262	184	334	284	251	265	272	210	250	351	159	595	243
210.125	0	53	176	263	185	334	284	251	265	271	210	250	351	159	595	243
210.248	0	54	176	264	186	334	283	253	265	272	211	252	352	161	596	244
210.371	0	54	178	266	187	337	285	254	266	272	212	253	352	160	598	245
210.493	0	54	178	268	187	340	286	255	266	273	214	254	353	160	598	244
210.616	0	54	176	264	184	334	285	252	267	271	211	251	352	160	594	243
210.739	0	53	176	264	184	335	285	252	266	272	211	250	351	161	595	241
210.862	0	53	176	264	184	335	285	252	266	272	212	251	351	161	597	244
210.985	0	54	178	266	186	337	285	255	267	272	212	252	352	160	598	243
211.108	0	54	179	267	188	338	287	256	269	273	213	253	353	160	599	244
211.231	0	55	177	267	185	338	286	253	266	272	213	252	352	160	595	245
211.354	0	54	177	265	186	336	285	252	266	272	213	251	351	160	595	244
211.476	0	55	177	265	185	336	285	254	266	272	213	251	351	159	596	243
211.599	0	54	179	267	186	337	284	255	267	274	212	252	352	160	596	245
211.722	0	55	180	268	186	339	286	258	268	274	214	254	353	161	598	247
211.845	0	54	178	269	188	341	288	257	267	273	214	253	352	161	597	246
211.968	0	55	176	266	184	335	285	255	266	271	214	251	351	160	594	244
212.091	0	54	177	265	185	336	285	254	267	272	213	252	352	159	594	245
212.214	0	54	176	264	186	336	285	254	266	272	212	252	352	161	595	246
212.337	0	55	179	266	186	338	286	255	268	272	214	252	353	161	597	247
212.46	0	55	180	270	188	340	287	258	268	274	215	253	353	161	598	247
212.582	0	53	178	270	187	340	288	255	268	273	215	253	353	161	596	246
212.705	0	54	176	266	186	336	286	253	267	273	214	252	352	160	594	246
212.828	0	54	176	266	184	336	286	253	267	273	214	251	352	160	594	245
212.951	0	54	177	266	186	337	284	254	267	272	214	252	352	160	594	244
213.074	0	53	179	268	187	338	285	258	268	274	214	253	352	162	598	244
213.197	0	55	180	271	187	343	288	259	268	274	215	254	354	162	598	248
213.32	0	53	178	267	185	339	286	255	268	273	215	253	353	160	594	246
213.443	0	55	178	267	186	337	286	254	268	273	215	252	352	160	594	245
213.565	0	54	178	267	186	337	285	255	267	273	214	253	352	160	595	245
213.688	0	55	178	267	186	339	286	257	268	274	214	254	353	161	596	246
213.811	0	53	180	269	189	342	286	258	268	275	215	254	354	161	597	247
213.934	0	54	178	270	187	343	288	257	268	274	215	254	354	161	595	245
214.057	0	54	175	266	185	338	286	255	268	273	214	253	354	161	594	245
214.18	0	54	176	268	186	339	287	255	268	274	215	253	353	160	594	245
214.303	0	54	177	266	185	338	286	255	268	274	214	254	354	160	595	246
214.426	0	55	178	269	187	340	286	257	269	275	215	254	355	161	597	246
214.548	0	55	178	270	188	344	288	258	269	276	216	255	356	161	597	249
214.671	0	54	176	265	185	338	287	254	266	275	213	253	353	161	593	245
214.794	0	53	176	267	184	337	286	254	267	274	213	252	353	161	594	246
214.917	0	55	175	265	184	337	287	255	268	274	213	253	353	160	594	245
215.04	0	54	176	267	186	339	286	257	269	274	214	255	354	160	596	248
215.163	0	54	178	269	187	341	287	258	269	275	214	254	355	161	597	244
215.286	0	54	177	269	186	343	289	257	268	275	214	254	355	162	595	246
215.409	0	54	175	265	184	337	288	255	265	276	214	252	353	161	595	244
215.532	0	54	174	266	184	337	286	255	267	274	214	252	353	160	595	247
215.654	0	53	175	266	184	337	286	255	267	274	212	252	355	160	594	242
215.777	0	54	176	268	187	339	286	257	268	276	214	254	355	161	596	246
215.9	0	55	177	269	186	342	288	259	269	275	214	255	356	161	598	246
216.023	0	54	176	271	186	343	289	258	268	275	215	254	356	160	596	247
216.146	0	53	173	267	184	337	286	257	268	274	214	252	355	160	594	244
216.269	0	52	174	268	185	338	286	258	267	274	214	252	355	160	597	243
216.392	0	52	176	267	186	338	286	259	268	274	214	252	355	161	598	242
216.515	0	54	178	270	188	341	286	260	267	275	214	254	356	161	600	249
216.637	0	54	178	272	189	345	289	259	268	276	214	256	356	161	602	246
216.76	0	53	176	267	186	340	288	256	268	275	213	254	354	161	603	246
216.883	0	55	176	267	185	340	286	255	267	274	213	254	352	160	604	246
217.006	0	54	175	267	186	341	287	256	267	274	213	254	354	161	603	248
217.129	0	55	177	267	187	341	288	258	267	276	214	256	355	161	602	245
217.252	0	54	178	269	189	344	288	259	268	277	214	257	356	162	604	247
217.375	0	54	175	268	185	342	289	255	268	275	213	254	355	161	600	244
217.498	0	54	174	265	185	339	288	254	268	275	212	253	355	161	599	247
217.62	0	55	174	266	185	339	286	255	267	275	212	255	355	160	598	242
217.743	0	53	176	265	186	339	287	255	267	275	212	255	354	160	600	245
217.866	0	55	175	266	187	342	287	257	269	275	212	256	356	162	600	245
217.989	0	55	176	269	186	346	290	256	268	276	213	256	357	162	600	247
218.112	0	54	173	264	185	339	287	252	267	275	211	255	355	160	596	242
218.235	0	55	172	264	183	339	287	253	268	275	212	254	354	159	595	244
218.358	0	54	172	263	185	338	286	254	268	275	212	254	355	160	594	242
218.481	0	54	174	264	186	340	287	255	269	275	212	255	356	161	597	246
218.604	0	56	175	266	187	342	288	257	268	276	213	256	357	161	598	244
218.726	0	54	172	265	185	342	289	254	269	275	214	255	356	160	594	243
218.849	0	54	170	263	184	338	286	253	268	275	211	253	355	159	594	242
218.972	0	53	170	262	183	339	286	254	268	274	212	254	354	159	596	243
219.095	0	54	172	263	184	338	286	256	268	275	211	253	356	160	595	241
219.218	0	54	173	263	185	340	287	257	269	275	212	254	356	161	596	244
219.341	0	53	171	265	187	342	288	255	270	275	213	254	356	160	594	242
219.464	0	54	170	261	183	337	286	253	268	274	212	252	355	159	592	243
219.587	0	54	171	262	184	337	286	254	268	275	211	252	354	159	593	241
219.709	0	54	171	261	184	336	285	255	269	274	211	254	355	159	594	242
219.832	0	53	173	263	184	340	286	257	269	275	212	254	356	161	595	243
219.955	0	55	173	265	186	343	288	257	269	276	213	256	355	160	596	245
220.078	0	53	167	261	183	337	287	254	269	274	212	253	355	159	593	240
220.201	0	54	167	258	182	336	285	253	268	274	210	251	353	161	592	241
220.324	0	53	169	260	182	335	286	254	268	274	211	253	353	158	592	240
220.447	0	54	170	260	184	337	286	255	270	275	211	253	354	159	591	243
220.57	0	54	171	261	185	338	286	255	269	275	212	255	354	160	594	243
220.692	0	54	170	263	185	342	288	255	270	274	213	254	354	160	593	242
220.815	0	53	166	256	182	334	286	252	268	273	212	252	353	159	590	240
220.938	0	54	167	258	182	335	285	253	268	274	211	251	352	158	590	242
221.061	0	53	167	257	184	335	285	251	268	274	211	251	353	159	591	242
221.184	0	54	170	260	184	336	286	254	269	275	211	253	354	158	591	242
221.307	0	53	170	261	185	338	287	255	270	275	212	255	354	160	593	241
221.43	0	53	168	259	183	337	287	252	270	274	212	253	353	158	590	242
221.553	0	54	167	256	181	334	286	252	269	273	210	251	352	159	590	242
221.676	0	54	167	258	182	333	285	254	269	273	211	252	353	158	590	241
221.798	0	53	169	257	183	336	286	254	270	274	211	253	352	158	591	241
221.921	0	53	170	259	185	338	287	256	269	276	211	254	354	159	593	244
222.044	0	53	167	261	184	339	288	253	270	274	211	252	353	159	591	242
222.167	0	54	165	256	182	333	286	252	269	273	210	250	351	158	591	241
222.29	0	53	166	256	182	334	284	251	269	274	211	251	351	158	590	239
222.413	0	53	167	257	183	334	285	252	269	273	210	251	352	158	590	242
222.536	0	53	168	259	185	335	286	255	270	274	210	254	353	159	593	243
222.659	0	54	170	261	185	339	289	255	269	275	212	252	353	160	593	243
222.781	0	53	164	255	181	332	286	251	269	273	210	250	350	159	590	237
222.904	0	54	167	255	182	333	285	250	268	274	209	250	351	159	588	241
223.027	0	53	166	255	181	333	285	251	268	274	210	251	351	159	589	240
223.15	0	54	168	256	183	334	285	252	269	274	210	251	352	158	590	242
223.273	0	53	170	259	184	335	286	254	269	274	212	252	353	159	592	242
223.396	0	54	169	259	183	338	288	253	269	274	212	252	353	159	592	243
223.519	0	54	164	254	181	332	286	250	267	273	210	250	351	159	588	241
223.642	0	54	164	256	182	332	285	250	267	273	210	250	351	158	588	240
223.764	0	54	165	255	183	332	286	251	268	272	209	250	350	158	588	240
223.887	0	53	167	258	182	334	286	252	268	274	210	251	352	158	590	241
224.01	0	52	168	259	184	337	287	254	268	275	211	252	352	160	591	241
224.133	0	53	166	257	182	335	288	252	268	274	210	251	351	159	587	239
224.256	0	53	166	256	181	333	285	251	268	273	209	250	351	159	587	240
224.379	0	53	166	257	182	333	285	252	267	274	210	250	351	158	588	241
224.502	0	54	167	257	183	334	286	253	268	274	210	251	352	158	588	242
224.625	0	54	169	259	184	336	286	254	269	275	211	253	353	160	590	242
224.748	0	55	168	261	183	339	288	252	269	274	211	252	353	159	589	243
224.87	0	54	164	254	181	333	286	250	267	274	209	250	352	159	587	240
224.993	0	53	167	256	181	333	286	249	267	274	209	250	351	159	588	241
225.116	0	54	166	256	182	334	285	251	268	274	209	251	352	159	589	240
225.239	0	54	168	257	183	336	287	252	269	274	210	252	352	158	592	244
225.362	0	54	169	260	184	339	288	253	268	275	211	253	354	159	593	239
225.485	0	52	164	255	181	335	287	249	266	274	209	251	352	160	589	239
225.608	0	55	164	254	180	332	286	248	267	273	209	250	351	159	587	238
225.731	0	53	165	256	181	333	286	249	267	273	208	250	352	159	588	241
225.853	0	54	166	257	182	334	286	250	268	274	208	251	353	158	588	238
225.976	0	53	168	258	182	336	286	252	268	274	209	252	354	159	591	240
226.099	0	53	168	261	183	339	288	252	268	274	212	252	354	159	592	239
226.222	0	53	164	256	181	333	286	249	267	274	209	250	352	158	587	241
226.345	0	54	165	256	181	332	285	248	266	274	208	250	351	159	587	238
226.468	0	54	166	257	180	334	286	250	267	274	209	250	352	159	586	239
226.591	0	53	167	258	183	334	286	251	267	273	209	251	353	159	590	239
226.714	0	54	167	259	183	337	287	253	268	274	210	252	355	158	590	243
226.836	0	53	165	258	182	336	288	249	267	274	208	251	353	160	587	238
226.959	0	53	167	257	180	332	285	248	267	273	208	250	352	159	587	239
227.082	0	52	166	257	180	334	286	249	265	274	208	250	352	158	586	239
227.205	0	53	167	257	182	334	285	251	267	274	207	251	353	159	588	242
227.328	0	54	168	258	183	335	286	251	266	274	209	252	354	159	590	240
227.451	0	53	168	261	182	338	288	252	266	275	210	252	353	159	589	241
227.574	0	53	165	256	180	332	285	248	265	274	208	250	352	158	586	238
227.697	0	53	166	257	179	332	284	249	266	273	207	249	351	159	587	240
227.82	0	53	166	257	180	332	285	250	265	272	207	248	352	158	587	237
227.942	0	54	168	257	181	333	285	251	266	274	208	250	353	158	590	240
228.065	0	53	169	259	181	337	285	252	266	274	209	253	353	159	591	241
228.188	0	54	166	258	180	335	286	249	265	274	207	250	352	158	587	239
228.311	0	52	166	255	179	330	285	247	265	272	206	248	351	159	586	237
228.434	0	52	166	256	180	332	285	248	265	272	206	249	351	157	586	239
228.557	0	53	167	256	180	332	284	248	266	273	206	250	353	158	587	238
228.68	0	54	168	259	182	334	285	251	266	274	207	251	354	158	589	241
228.803	0	52	169	260	183	338	287	250	266	273	207	252	354	159	589	240
228.925	0	53	164	256	181	333	286	247	265	273	207	250	353	159	585	238
229.048	0	52	166	256	180	332	284	248	265	272	206	248	351	158	586	237
229.171	0	54	166	257	180	333	285	249	265	273	205	248	351	158	587	240
229.294	0	54	169	258	181	333	285	250	265	273	207	250	353	158	587	239
229.417	0	53	169	260	182	336	285	252	266	273	207	251	353	159	590	242
229.54	0	53	166	259	180	335	287	250	266	274	207	251	353	159	587	238
229.663	0	54	166	258	180	332	285	248	265	272	205	249	352	158	586	241
229.786	0	54	167	258	181	334	285	249	264	272	206	249	352	158	587	239
229.908	0	53	168	258	180	333	284	250	265	273	207	250	352	157	589	241
230.031	0	53	169	260	183	335	286	252	266	274	207	251	354	157	590	240
230.154	0	54	170	263	182	338	288	251	265	274	208	251	355	159	589	242
230.277	0	53	166	257	179	332	286	247	264	272	206	248	353	159	586	239
230.4	0	52	167	258	179	331	285	248	265	272	206	249	352	158	586	239
230.523	0	52	168	258	180	332	285	250	265	272	206	249	352	157	586	237
230.646	0	53	169	261	181	334	285	252	264	273	206	249	353	157	589	241
230.769	11	53	171	262	183	335	286	253	265	274	207	250	354	157	592	242
230.892	0	53	168	261	181	336	287	249	265	272	206	249	354	159	588	239
231.014	0	53	167	258	179	332	286	248	264	271	206	249	352	157	586	238
231.137	0	54	168	258	180	334	285	248	263	272	206	248	352	157	587	241
231.26	0	54	168	258	180	333	285	249	265	272	205	248	352	158	589	240
231.383	0	54	170	260	182	333	286	250	265	273	207	250	353	157	589	240
231.506	0	54	170	263	182	337	287	251	265	273	207	251	355	158	590	240
231.629	0	53	168	260	180	333	287	247	264	272	205	249	352	158	586	242
231.752	0	54	168	258	179	333	286	249	264	272	206	248	352	157	587	239
231.875	0	55	168	259	180	332	286	249	264	272	206	248	353	158	586	240
231.997	0	54	170	260	180	334	285	252	265	272	206	250	354	157	588	239
232.12	0	54	170	262	182	336	287	252	265	273	207	251	354	158	590	242
232.243	0	54	168	260	180	335	288	251	264	273	207	249	352	159	587	240
232.366	0	53	168	258	179	331	286	248	263	272	206	249	352	158	586	240
232.489	0	53	167	259	179	331	285	249	264	272	206	249	351	157	587	238
232.612	0	53	168	259	181	332	286	250	264	272	206	249	352	158	588	242
232.735	0	54	169	260	182	332	286	252	265	272	207	250	353	157	590	241
232.858	0	55	169	263	182	336	288	252	264	273	208	251	354	159	589	241
232.98	0	53	165	257	179	331	285	248	264	271	206	248	351	157	585	236
233.103	0	53	165	256	179	328	285	248	264	271	206	248	351	157	585	239
233.226	0	53	166	256	179	329	284	249	264	270	206	247	350	157	586	237
233.349	0	53	168	256	180	329	285	252	264	271	206	248	351	157	588	237
233.472	0	53	168	259	181	332	285	253	265	272	208	250	351	157	589	236
233.595	0	52	168	260	181	334	288	251	265	273	208	249	352	158	589	239
233.718	0	53	164	254	178	329	285	247	264	271	206	247	350	157	583	236
233.841	0	52	163	254	179	328	284	247	265	272	207	247	349	156	584	236
233.964	0	53	166	255	179	328	284	249	265	272	205	248	349	157	585	235
234.086	0	53	169	257	180	329	285	251	265	273	207	248	350	157	587	239
234.209	0	54	170	259	181	333	286	251	266	272	208	249	351	157	588	238
234.332	0	52	166	256	179	331	286	249	265	272	208	248	350	158	585	237
234.455	0	53	166	255	179	327	284	248	265	272	207	246	349	157	584	236
234.578	0	53	167	256	178	328	283	249	264	272	207	247	349	157	585	238
234.701	0	53	167	255	180	329	285	250	265	273	207	247	349	157	586	237
234.824	0	53	169	258	182	330	285	252	267	273	208	248	349	157	588	239
234.947	0	53	170	260	181	333	287	252	266	273	209	249	350	158	588	237
235.069	0	52	165	254	180	327	284	248	265	272	207	247	349	159	585	237
235.192	0	53	167	255	179	327	284	248	264	272	208	248	347	158	586	237
235.315	0	54	168	255	180	328	283	250	265	272	206	248	348	157	586	237
235.438	0	53	170	255	182	329	284	251	266	272	209	249	349	157	589	238
235.561	0	54	172	258	182	330	285	252	266	274	209	250	350	158	590	240
235.684	0	53	169	257	181	331	286	249	266	272	209	249	349	159	587	237
235.807	0	53	166	253	179	327	283	247	265	272	207	248	347	158	586	237
235.93	0	53	168	253	181	328	283	246	266	272	207	248	348	158	586	236
236.052	0	52	169	255	181	329	283	247	266	272	207	248	350	158	587	237
236.175	0	52	171	256	183	331	285	248	266	274	208	249	350	158	588	236
236.298	0	54	171	258	183	333	286	252	267	274	209	250	350	159	590	239
236.421	0	54	169	256	181	331	286	246	267	272	209	249	348	158	587	237
236.544	0	53	167	253	180	330	284	244	266	273	208	248	348	158	586	237
236.667	0	53	168	254	181	330	284	244	266	273	207	249	347	158	586	235
236.79	0	54	169	254	183	330	284	246	267	272	208	249	349	158	588	237
236.913	0	53	171	256	182	331	285	249	267	273	210	250	350	158	590	237
237.036	0	53	169	258	183	332	286	249	267	273	208	249	349	158	589	239
237.158	0	54	168	255	182	328	284	246	265	272	208	248	347	157	587	237
237.281	0	53	168	255	181	328	284	247	266	272	208	247	347	157	586	237
237.404	0	52	168	256	182	328	283	249	266	272	208	248	348	158	588	237
237.527	0	53	170	257	181	330	284	252	265	273	208	249	349	158	590	239
237.65	0	53	173	259	183	333	285	253	267	273	210	249	349	160	593	238
237.773	0	54	168	256	182	333	285	247	266	271	209	248	348	158	590	235
237.896	0	54	167	252	182	331	284	241	266	272	206	248	346	159	592	234
238.019	0	53	166	248	183	332	285	239	267	272	205	249	345	159	595	235
238.141	0	54	165	248	185	335	284	235	269	272	206	251	343	160	600	234
238.264	0	55	164	241	191	343	287	228	271	274	206	255	340	165	611	231
238.387	0	55	161	241	192	345	291	227	273	273	206	256	338	166	612	230
238.51	0	54	156	230	189	339	290	222	273	270	204	254	338	166	606	229
238.633	0	53	153	233	188	333	288	222	272	270	203	252	338	165	603	228
238.756	0	53	153	235	187	329	287	229	273	269	205	249	337	163	603	225
238.879	0	54	158	242	188	331	285	236	271	270	205	249	335	164	609	231
239.002	0	53	159	243	188	333	285	235	272	271	204	254	334	164	613	234
239.124	0	52	158	244	187	334	286	234	272	270	204	253	336	164	608	234
239.247	0	53	155	239	183	328	285	234	270	268	205	250	336	163	602	232
239.37	0	52	155	241	185	329	284	235	270	269	204	250	335	162	602	232
239.493	0	52	155	241	185	328	284	237	269	269	204	249	335	162	603	233
239.616	0	51	157	243	186	328	284	238	270	270	205	250	336	161	605	235
239.739	0	53	159	246	186	331	284	243	270	270	206	252	337	162	606	236
239.862	0	51	155	243	184	328	285	239	269	269	205	250	337	161	602	234
239.985	0	51	154	242	184	324	283	243	268	269	205	248	336	160	600	235
240.108	0	49	154	245	182	324	282	247	267	269	204	247	335	160	600	237
240.23	0	52	157	245	182	324	281	248	268	270	205	248	337	160	601	236
240.353	0	51	158	247	184	329	282	248	268	271	207	251	337	160	604	237
240.476	0	52	159	248	184	331	285	247	268	270	206	250	337	161	603	237
240.599	0	50	154	243	182	325	283	242	268	269	204	248	337	160	600	235
240.722	0	51	153	242	181	325	282	241	267	269	203	247	336	160	600	234
240.845	0	51	155	242	181	324	281	243	267	269	204	247	337	160	599	234
240.968	0	51	156	245	183	325	281	244	267	270	204	248	339	159	601	233
241.091	0	51	158	246	183	328	282	244	269	271	205	251	340	160	601	236
241.213	0	51	157	248	183	330	285	242	268	271	206	250	339	159	599	233
241.336	0	50	154	243	181	324	281	241	268	270	205	248	338	159	596	235
241.459	0	51	155	243	180	325	280	241	267	270	204	248	338	158	597	232
241.582	0	50	155	245	180	323	281	244	266	271	205	247	339	159	595	232
241.705	0	50	159	247	183	326	281	246	268	271	206	248	342	159	595	233
241.828	0	51	160	250	183	330	282	247	267	272	207	249	343	158	595	236
241.951	0	51	157	246	180	326	283	244	267	271	206	248	342	157	590	231
242.074	0	50	157	246	181	325	281	243	266	270	206	248	342	156	589	233
242.196	0	51	158	245	180	325	281	244	267	271	205	247	341	156	589	233
242.319	0	52	159	246	183	325	281	245	267	271	205	249	343	156	592	237
242.442	0	52	161	249	183	328	283	247	268	272	207	249	345	157	593	234
242.565	0	50	159	248	182	329	284	245	267	272	206	249	345	158	590	233
242.688	0	51	155	244	180	323	280	242	267	270	205	248	344	156	587	232
242.811	0	52	157	244	181	323	280	244	267	271	206	247	343	156	586	234
242.934	0	51	158	246	179	324	280	247	266	271	205	245	344	157	587	229
243.057	0	51	159	247	181	325	281	249	267	272	205	247	344	158	591	234
243.18	0	51	161	250	183	328	282	249	267	272	207	249	344	157	592	234
243.302	0	51	155	244	181	325	281	245	267	270	205	247	344	156	587	234
243.425	0	50	155	243	179	321	280	245	266	270	204	245	343	156	585	229
243.548	0	51	156	244	179	322	279	245	265	270	205	246	343	155	583	232
243.671	0	49	158	246	180	322	278	248	266	272	205	246	343	155	583	232
243.794	0	53	161	248	181	324	279	251	267	272	206	247	345	154	584	234
243.917	0	52	160	250	180	328	281	252	267	271	206	247	346	155	581	231
244.04	0	51	156	244	180	323	279	248	266	271	206	246	344	156	579	231
244.163	0	50	158	246	179	321	279	249	265	270	206	245	344	155	578	229
244.285	0	50	157	245	180	322	278	250	266	270	205	244	344	156	580	230
244.408	0	50	159	246	179	323	279	251	265	271	205	243	344	156	580	228
244.531	0	50	161	250	182	325	280	253	267	271	207	247	345	155	581	229
244.654	0	50	157	246	179	324	280	250	265	271	205	244	344	155	583	228
244.777	0	50	156	243	178	321	279	248	265	270	204	244	343	156	585	231
244.9	0	50	156	244	179	322	279	247	265	271	205	245	341	156	584	231
245.023	0	50	158	245	180	322	278	249	266	270	205	246	342	155	584	231
245.146	0	49	160	247	179	324	279	251	266	271	207	247	342	156	585	232
245.268	0	50	159	247	179	327	282	250	265	270	207	247	343	156	585	233
245.391	0	50	155	243	177	321	279	246	264	270	205	245	343	156	581	230
245.514	0	50	154	243	178	321	278	247	264	269	204	245	343	156	581	230
245.637	0	49	155	243	178	322	278	248	265	269	205	244	342	154	581	228
[truncated: 690 more rows]

## Sheet: Short_ch
	SNR :	49	50	41	50	44	41	49	44	41	51	44	47	0	0	0	0	0	0	0	0	0	0	0	0
		D780						D850						D725						D940
Time	Marker	ch16	ch17	ch18	ch19	ch20	ch21	ch16	ch17	ch18	ch19	ch20	ch21	ch16	ch17	ch18	ch19	ch20	ch21	ch16	ch17	ch18	ch19	ch20	ch21
0.24576	0	0	0	0	0	0	0	0	0	0	0	0	0	0	0	0	0	0	0	0	0	0	0	0	0
0.36864	0	103	125	33	102	119	23	102	131	43	96	119	21	3	5	-48	-2	-2	-60	-2	-5	20	2	5	15
0.49152	0	102	131	32	100	118	28	101	139	46	92	117	25	2	2	-61	-2	-1	-74	-2	-2	22	5	3	69
0.6144	0	101	131	24	99	117	22	101	139	49	92	117	20	4	1	-63	-1	-2	-99	-3	-3	24	5	3	81
0.73728	0	99	129	27	98	118	25	100	138	54	91	116	22	4	2	-85	0	-2	-109	-4	-4	27	5	2	75
0.86016	0	99	129	30	98	118	27	99	139	52	91	115	25	4	2	-101	0	-3	-117	-4	-4	25	4	3	65
0.98304	0	100	127	30	99	120	30	98	136	55	91	113	26	4	2	-110	0	-2	-120	-4	-4	25	4	6	58
1.10592	0	99	128	29	97	120	31	98	136	59	92	114	27	4	4	-112	0	-2	-123	-4	-5	27	4	6	56
1.2288	0	99	127	30	99	117	32	98	136	61	92	117	27	3	3	-115	0	-3	-122	-5	-5	26	4	5	53
1.35168	0	99	128	30	98	115	32	98	137	62	91	119	27	5	4	-116	0	-2	-123	-4	-5	27	4	4	51
1.47456	0	99	128	30	99	116	30	98	137	63	91	119	26	4	4	-116	-1	-2	-124	-5	-5	26	4	3	52
1.59744	0	99	128	32	98	115	31	98	136	64	91	119	26	4	4	-116	0	-2	-125	-5	-5	27	4	3	49
1.72032	0	98	127	31	98	115	32	97	135	63	92	119	27	4	4	-117	-1	-2	-124	-5	-6	27	4	3	48
1.8432	0	98	127	31	97	114	32	96	136	63	90	118	27	4	4	-117	0	-2	-125	-5	-4	27	4	3	49
1.96608	0	99	127	31	97	115	32	97	135	64	91	119	28	4	4	-117	0	-2	-124	-5	-5	27	4	3	49
2.08896	0	98	128	31	98	115	32	97	136	63	91	120	28	4	3	-117	0	-2	-124	-5	-5	27	5	3	50
2.21184	0	99	129	31	98	115	32	97	136	64	91	120	28	4	4	-117	0	-2	-125	-5	-5	28	4	2	51
2.33472	0	99	129	32	98	116	31	97	137	63	90	120	27	3	3	-116	0	-2	-124	-5	-5	28	4	2	50
2.4576	0	99	128	33	97	115	29	98	136	64	90	120	31	4	4	-117	0	-2	-121	-6	-5	27	4	3	51
2.58048	0	99	128	32	98	115	28	97	135	63	91	119	32	4	4	-117	0	-2	-122	-5	-5	26	5	3	52
2.70336	0	98	127	32	98	115	33	97	135	63	91	119	28	4	4	-116	-1	-2	-125	-5	-4	27	3	3	49
2.82624	0	99	128	32	97	115	32	96	136	63	90	120	29	4	3	-116	0	-2	-124	-4	-4	27	4	3	50
2.94912	0	99	129	32	98	116	33	97	137	63	91	120	28	4	4	-117	0	-2	-124	-4	-5	26	3	2	50
3.072	0	99	130	31	98	117	32	98	137	64	91	121	27	4	3	-116	-1	-2	-124	-5	-6	27	4	3	50
3.19488	0	99	129	30	98	117	32	98	139	64	91	122	27	5	3	-117	0	-2	-124	-5	-5	27	5	3	51
3.31776	0	100	130	33	98	117	32	98	138	63	92	122	26	4	3	-116	0	-2	-124	-5	-5	27	5	3	49
3.44064	0	99	129	32	98	117	32	98	137	65	91	122	28	3	3	-117	0	-2	-124	-5	-5	28	3	3	48
3.56352	0	100	129	32	97	117	31	96	137	64	91	122	28	4	4	-118	0	-2	-125	-4	-5	27	3	3	49
3.6864	0	100	129	32	98	117	32	98	138	65	90	121	27	5	4	-117	0	-2	-125	-6	-5	27	4	3	49
3.80928	0	99	130	32	98	117	31	97	138	64	90	121	26	4	4	-116	0	-2	-124	-5	-5	27	4	2	50
3.93216	0	100	130	30	98	118	31	99	139	64	91	122	26	4	3	-116	0	-2	-124	-5	-5	28	3	3	50
4.05504	0	99	131	31	98	119	31	98	140	64	92	123	27	4	4	-117	0	-2	-124	-5	-5	28	4	3	50
4.17792	0	100	131	33	98	119	27	99	140	65	91	124	31	5	4	-117	-1	-2	-120	-6	-5	27	3	3	53
4.3008	0	99	131	33	97	119	24	98	139	65	91	123	34	4	4	-117	0	-1	-117	-5	-5	27	4	3	57
4.42368	0	100	131	32	98	119	31	98	141	66	91	124	27	4	4	-117	0	-2	-124	-5	-5	27	4	3	49
4.54656	0	99	131	32	98	119	31	98	141	65	91	124	27	4	5	-118	-1	-2	-125	-5	-5	28	4	3	49
4.66944	0	100	132	32	98	120	31	98	141	65	91	124	26	5	4	-116	-1	-2	-125	-5	-6	27	4	3	50
4.79232	0	101	133	32	98	120	30	98	143	66	92	124	27	3	4	-116	-1	-2	-124	-5	-5	27	4	3	50
4.9152	0	99	134	33	99	120	29	98	142	66	92	124	25	4	4	-116	-1	-2	-124	-5	-5	27	4	3	50
5.03808	0	99	132	32	97	120	27	98	141	66	91	123	31	5	4	-118	-1	-3	-114	-5	-5	27	4	3	59
5.16096	0	100	133	33	97	119	22	99	142	65	92	124	34	5	4	-117	0	-2	-117	-5	-4	27	5	3	57
5.28384	0	100	132	32	99	120	30	98	142	66	91	124	26	4	4	-117	0	-3	-124	-5	-5	26	4	4	50
5.40672	0	99	133	32	98	120	30	99	143	65	93	124	26	4	4	-116	-1	-2	-125	-6	-5	28	3	3	49
5.5296	0	99	133	31	99	120	29	99	143	65	92	125	25	4	4	-117	0	-2	-125	-5	-5	28	4	3	50
5.65248	0	100	134	32	99	120	29	98	145	65	91	124	25	4	5	-117	-1	-2	-125	-5	-5	28	4	3	50
5.77536	0	100	133	35	98	120	28	99	143	66	92	124	28	4	4	-118	0	-2	-111	-5	-5	27	5	3	63
5.89824	0	100	133	34	99	120	28	98	144	67	92	124	29	5	5	-117	0	-2	-112	-4	-6	25	5	3	63
6.02112	0	99	133	32	98	119	29	98	144	66	92	124	28	4	3	-117	0	-2	-111	-6	-5	26	4	3	63
6.144	0	100	133	33	97	119	21	99	144	66	91	124	35	4	4	-117	0	-2	-118	-4	-6	26	4	3	57
6.26688	0	100	133	33	97	120	22	98	144	67	90	125	34	5	4	-117	0	-3	-117	-5	-5	26	4	3	57
6.38976	0	99	133	32	97	119	22	98	145	66	91	124	33	4	4	-116	0	-2	-118	-5	-6	27	4	3	57
6.51264	0	100	134	33	98	120	23	99	144	66	92	124	31	4	4	-116	-1	-2	-114	-5	-5	28	4	2	60
6.63552	0	99	133	33	97	118	28	98	144	68	90	123	28	4	4	-118	0	-2	-111	-5	-6	27	4	3	63
6.7584	0	100	132	32	97	119	28	98	143	67	90	123	28	4	5	-118	0	-2	-111	-5	-5	28	4	3	63
6.88128	0	100	133	32	98	118	28	98	143	68	90	123	28	4	4	-118	0	-2	-111	-5	-5	28	4	3	62
7.00416	0	99	133	32	97	119	25	98	144	67	91	124	31	4	4	-118	-1	-2	-115	-5	-5	28	4	3	60
7.12704	0	100	132	32	97	119	22	99	144	67	91	123	35	4	3	-117	0	-2	-118	-5	-5	27	4	3	58
7.24992	0	99	133	31	98	120	20	99	145	67	91	124	34	4	6	-118	-1	-2	-118	-5	-5	28	3	3	57
7.3728	0	99	132	32	98	119	27	99	143	67	91	124	27	4	4	-118	0	-2	-112	-5	-5	28	4	3	63
7.49568	0	99	132	32	98	119	28	98	143	67	90	123	27	4	4	-119	0	-2	-112	-5	-6	29	3	3	63
7.61856	0	99	132	31	98	119	28	98	143	67	90	123	28	5	4	-118	0	-2	-112	-6	-5	29	4	3	63
7.74144	0	99	132	31	98	119	28	98	142	68	91	123	28	3	4	-117	-1	-2	-111	-5	-5	28	4	3	63
7.86432	0	99	132	31	98	119	27	99	143	66	91	124	28	4	4	-118	-1	-2	-111	-5	-5	29	4	2	63
7.9872	0	100	133	30	98	119	25	98	144	66	92	124	31	5	4	-120	-1	-2	-115	-5	-5	30	4	3	60
8.11008	0	99	133	32	99	119	28	99	143	67	91	123	27	4	4	-119	-1	-2	-112	-5	-6	30	4	3	63
8.23296	0	99	131	31	97	119	28	99	143	67	91	123	28	4	5	-119	0	-2	-112	-5	-5	29	4	3	63
8.35584	0	99	131	31	98	118	28	98	143	67	91	123	28	3	5	-118	0	-2	-112	-5	-5	30	4	3	64
8.47872	0	99	132	31	98	118	28	98	143	67	90	122	28	4	4	-119	0	-2	-112	-5	-6	29	4	3	63
8.6016	0	99	132	31	97	118	28	98	144	67	91	123	28	5	4	-118	0	-2	-112	-5	-5	29	4	3	64
8.72448	0	99	132	29	98	119	24	99	144	67	91	123	31	4	4	-119	-1	-2	-115	-5	-5	30	4	3	61
8.84736	0	99	132	32	98	119	27	98	144	67	91	123	28	4	5	-118	0	-2	-112	-5	-5	30	4	3	63
8.97024	0	99	132	32	98	118	29	98	143	69	91	123	29	4	5	-118	0	-2	-112	-5	-5	29	4	3	63
9.09312	0	99	132	31	98	118	28	99	142	67	91	123	29	4	4	-119	-1	-1	-112	-4	-6	29	4	3	63
9.216	0	98	131	32	98	118	29	98	143	67	91	122	29	4	4	-119	0	-2	-112	-5	-5	29	5	3	63
9.33888	0	99	132	31	97	119	29	99	143	68	90	123	28	4	3	-118	0	-2	-112	-5	-5	30	4	3	63
9.46176	0	98	132	31	97	118	29	98	144	67	91	123	28	4	4	-118	0	-2	-112	-6	-5	29	4	3	63
9.58464	0	100	133	32	97	119	24	99	145	67	91	123	31	4	4	-118	0	-2	-116	-5	-5	29	4	3	61
9.70752	0	100	132	32	98	118	29	98	143	67	90	122	29	4	5	-119	0	-2	-113	-5	-5	29	4	2	63
9.8304	0	100	132	32	97	118	29	99	144	67	90	123	29	5	5	-119	0	-2	-112	-5	-5	28	4	3	63
9.95328	0	100	131	32	97	118	29	98	143	67	91	122	29	4	4	-119	-1	-2	-112	-5	-5	29	4	3	63
10.0762	0	99	131	32	97	119	29	98	143	68	90	123	29	4	5	-119	0	-3	-113	-5	-5	29	4	3	63
10.199	0	99	131	30	98	118	25	99	144	68	91	123	31	4	4	-118	-1	-1	-116	-5	-5	29	5	3	61
10.3219	0	101	131	31	98	119	28	99	145	67	90	123	29	5	5	-117	0	-2	-112	-4	-5	28	4	4	64
10.4448	0	100	132	32	97	118	28	98	144	68	90	123	28	4	4	-119	-1	-2	-112	-5	-6	30	4	2	63
10.5677	0	99	132	32	98	117	28	98	143	67	91	122	28	4	4	-119	0	-2	-113	-5	-6	29	4	3	63
10.6906	0	100	131	30	99	117	27	99	143	67	91	122	28	4	4	-119	0	-2	-113	-5	-5	29	4	3	64
10.8134	0	100	131	30	98	117	27	100	143	66	91	122	27	5	5	-119	0	-2	-112	-5	-5	29	4	3	63
10.9363	0	100	131	32	97	122	25	99	144	67	90	124	31	4	4	-118	0	-1	-116	-6	-5	29	4	3	61
11.0592	0	100	132	32	98	121	24	98	145	67	91	125	31	4	4	-118	0	-2	-116	-6	-5	29	4	3	61
11.1821	0	98	131	33	97	120	28	98	143	68	90	125	28	4	5	-119	0	-2	-112	-6	-4	28	4	3	64
11.305	0	100	132	33	97	119	28	98	144	67	91	124	27	4	4	-119	0	-2	-112	-6	-5	28	5	3	63
11.4278	0	99	131	31	97	119	28	98	144	67	91	124	28	4	5	-118	0	-2	-112	-6	-6	28	5	3	63
11.5507	0	99	131	31	97	119	24	99	144	67	90	124	31	5	4	-118	0	-2	-115	-5	-6	29	4	3	61
11.6736	0	99	132	31	98	119	21	99	144	66	90	124	34	4	4	-118	0	-3	-118	-5	-5	28	4	3	57
11.7965	0	98	132	31	98	119	23	98	144	66	91	123	30	3	4	-118	0	-2	-115	-5	-5	29	3	3	61
11.9194	0	98	131	28	98	118	25	98	142	66	91	123	27	4	4	-119	0	-2	-112	-5	-5	30	4	3	63
12.0422	0	98	131	22	99	119	25	97	143	61	93	123	26	4	5	-118	-1	-3	-111	-5	-5	33	4	3	63
12.1651	0	98	131	23	100	118	18	98	144	60	93	122	32	4	4	-119	0	-2	-118	-5	-5	34	4	3	57
12.288	0	99	132	22	99	117	21	97	144	60	92	122	28	4	3	-120	0	-2	-114	-5	-6	35	5	3	60
12.4109	0	99	132	22	99	115	24	98	145	60	93	120	24	4	5	-120	0	-1	-111	-5	-6	35	4	3	63
12.5338	0	99	133	24	99	115	25	97	144	61	92	119	24	4	4	-119	0	-3	-111	-5	-5	35	3	3	63
12.6566	0	98	132	25	99	114	25	98	144	63	91	118	25	4	4	-121	0	-1	-111	-4	-5	34	4	4	62
12.7795	0	98	131	23	99	114	25	98	143	62	92	118	25	4	4	-120	0	-2	-110	-4	-6	34	4	3	63
12.9024	0	98	133	30	99	113	25	99	146	66	92	118	25	4	5	-120	0	-2	-110	-6	-5	32	4	3	63
13.0253	0	98	132	32	99	116	25	98	145	68	91	120	25	4	4	-120	0	-2	-111	-5	-5	29	4	3	63
13.1482	0	98	131	31	98	117	18	98	143	68	90	121	31	3	4	-120	0	-2	-118	-5	-5	28	4	2	57
13.271	0	98	131	34	98	117	26	98	143	65	91	121	25	4	5	-119	0	-1	-110	-5	-5	26	4	3	63
13.3939	0	97	129	31	97	116	26	97	142	66	91	120	26	4	3	-119	0	-2	-111	-5	-5	26	3	3	63
13.5168	0	97	128	32	97	115	25	97	140	66	90	119	25	3	4	-119	0	-2	-112	-5	-4	26	5	3	63
13.6397	0	98	128	32	97	115	22	97	140	66	91	120	28	4	5	-117	-1	-2	-114	-4	-5	26	3	3	60
13.7626	0	98	128	31	96	114	22	97	140	66	91	119	28	3	4	-118	0	-2	-114	-6	-6	27	4	3	60
13.8854	0	97	128	31	97	114	21	97	141	66	90	118	28	3	4	-118	0	-2	-114	-6	-5	26	4	3	60
14.0083	0	99	128	31	99	114	25	99	140	65	93	117	25	4	4	-118	0	-1	-110	-4	-4	28	4	4	62
14.1312	0	100	128	29	98	112	25	99	139	66	91	113	24	3	4	-118	-1	0	-111	-6	-5	29	4	5	62
14.2541	0	100	129	28	98	111	24	99	140	65	90	114	24	3	5	-119	0	-2	-110	-5	-6	30	4	3	63
14.377	0	100	131	25	99	110	25	99	141	63	91	112	25	4	5	-118	0	-2	-111	-4	-4	31	5	5	63
14.4998	0	100	131	24	98	109	24	99	142	59	91	111	24	4	4	-118	-1	-1	-112	-5	-5	33	5	4	63
14.6227	0	99	132	23	97	110	25	97	142	60	91	111	24	4	5	-119	0	-2	-110	-5	-6	34	4	4	62
14.7456	0	98	130	22	97	111	26	98	142	59	89	114	25	4	5	-119	0	-2	-110	-5	-4	35	4	3	62
14.8685	0	100	131	21	97	115	27	97	141	59	90	115	24	5	3	-120	0	-3	-111	-4	-4	37	4	4	62
14.9914	0	99	130	21	97	117	27	98	141	60	91	115	26	5	4	-120	0	-2	-111	-5	-6	36	5	6	62
15.1142	0	99	131	26	97	118	24	97	142	62	90	117	28	3	4	-121	0	-3	-114	-4	-5	35	4	4	59
15.2371	0	98	131	25	98	116	23	98	141	63	89	120	30	4	4	-120	0	-1	-114	-4	-5	34	4	3	59
15.36	0	98	129	25	98	115	26	97	140	63	91	119	26	3	4	-121	-1	-2	-111	-5	-4	34	4	3	63
15.4829	0	98	129	19	99	114	20	97	140	59	92	118	32	4	4	-120	0	-2	-118	-5	-6	35	4	3	56
15.6058	0	98	130	18	100	114	27	97	140	57	93	119	23	3	4	-115	-1	-2	-125	-5	-5	38	4	3	49
15.7286	0	99	132	18	100	115	26	98	142	57	92	119	23	5	4	-118	0	-2	-125	-4	-5	38	4	3	49
15.8515	0	98	131	17	99	116	26	98	143	58	92	121	23	5	4	-118	0	-2	-124	-5	-5	37	4	2	48
15.9744	0	99	131	17	99	115	21	98	142	57	91	118	27	3	4	-118	0	-2	-114	-5	-5	38	4	3	59
16.0973	0	98	130	17	99	115	22	97	142	56	92	119	27	4	4	-119	-1	-2	-113	-5	-5	39	4	3	59
16.2202	0	99	131	16	98	114	22	97	141	57	92	119	26	3	4	-119	0	-1	-113	-5	-5	39	4	3	59
16.343	0	98	131	15	100	114	22	97	142	57	92	119	26	4	5	-118	0	-2	-122	-5	-6	39	4	3	52
16.4659	0	98	132	15	99	114	25	98	142	58	93	118	21	4	4	-117	-1	-3	-125	-5	-6	40	4	3	49
16.5888	0	99	133	16	100	114	25	97	144	57	93	118	20	4	4	-117	0	-2	-124	-5	-5	41	4	3	49
16.7117	0	99	131	16	99	113	24	97	142	58	92	117	22	4	4	-118	0	-2	-109	-5	-6	42	4	3	63
16.8346	0	98	131	16	100	113	23	97	142	57	93	117	23	4	4	-118	0	-2	-108	-5	-5	42	5	3	63
16.9574	0	98	131	15	100	113	21	98	142	57	93	118	26	4	4	-119	0	-2	-113	-4	-5	42	4	3	59
17.0803	0	98	132	16	100	114	17	97	143	57	92	118	30	3	4	-119	-1	-2	-116	-5	-6	40	4	3	56
17.2032	0	99	132	16	100	115	17	97	144	57	93	119	30	4	4	-119	0	-2	-116	-6	-5	40	4	2	57
17.3261	0	99	133	16	101	115	21	98	145	58	94	119	25	4	5	-119	-1	-2	-112	-6	-5	40	4	3	60
17.449	0	99	133	18	100	114	24	97	143	58	93	119	23	4	4	-120	-1	-2	-109	-4	-5	40	4	3	63
17.5718	0	99	133	17	100	114	24	97	143	58	93	118	23	4	4	-120	0	-2	-109	-5	-6	38	4	3	63
17.6947	0	98	132	15	102	114	20	97	143	56	95	118	26	4	4	-118	0	-2	-113	-5	-6	39	5	3	59
17.8176	0	97	130	15	101	111	20	96	140	56	93	115	25	4	4	-118	0	-2	-112	-5	-6	39	3	3	59
17.9405	0	97	129	15	100	110	15	97	139	56	93	115	29	4	4	-118	0	-2	-116	-5	-6	39	5	3	57
18.0634	0	96	128	14	101	112	23	97	139	57	94	114	21	5	4	-118	0	-2	-108	-5	-4	40	4	4	63
18.1862	0	99	130	15	106	119	15	97	140	57	97	117	29	4	4	-114	0	-3	-115	-4	-5	43	4	5	56
18.3091	0	99	132	15	105	115	14	98	144	60	97	119	28	3	4	-112	0	-3	-115	-6	-6	44	4	2	56
18.432	0	98	133	16	103	113	14	98	143	59	96	118	28	4	4	-113	0	-1	-115	-5	-6	45	4	3	56
18.5549	0	97	133	15	102	114	15	97	144	61	95	118	28	3	4	-115	0	-2	-116	-5	-5	45	4	3	56
18.6778	0	98	133	17	105	120	21	96	144	60	97	119	20	3	5	-114	0	-2	-107	-5	-5	45	4	5	64
18.8006	0	98	134	16	104	117	22	97	144	61	97	122	22	4	4	-116	0	-3	-108	-5	-5	46	4	3	63
18.9235	0	97	133	16	102	117	22	97	143	58	95	121	21	4	5	-118	0	-3	-109	-5	-5	44	5	3	63
19.0464	0	97	133	15	100	117	23	96	143	59	93	121	21	4	5	-120	-1	-2	-108	-4	-5	43	4	4	63
19.1693	0	97	133	15	100	117	21	97	143	59	93	121	22	3	5	-119	0	-2	-108	-5	-5	42	4	2	63
19.2922	1	98	133	16	100	114	22	97	144	59	93	119	22	4	4	-120	0	-2	-108	-5	-5	41	4	3	63
19.415	0	99	131	24	104	116	23	97	142	59	97	121	22	4	4	-121	0	-2	-109	-5	-5	39	4	3	62
19.5379	0	99	134	27	104	115	20	98	144	65	95	119	26	4	4	-126	-1	-2	-112	-6	-5	34	4	3	60
19.6608	0	100	135	27	102	113	20	99	144	65	95	113	26	4	4	-123	0	0	-111	-5	-6	32	5	5	60
19.7837	0	99	134	27	102	111	24	98	145	65	95	115	21	4	4	-122	0	-2	-123	-5	-6	31	4	2	49
19.9066	0	100	136	27	103	111	24	99	145	64	95	115	21	4	5	-120	0	-2	-123	-5	-5	31	4	3	49
20.0294	0	99	134	29	102	110	22	99	143	64	95	114	21	4	4	-121	0	-2	-108	-5	-5	31	4	3	64
20.1523	0	99	134	27	103	110	18	99	143	64	95	113	25	4	4	-120	0	-1	-112	-5	-6	31	4	4	60
20.2752	0	100	134	24	102	109	21	99	144	63	94	112	21	4	4	-119	0	-3	-107	-5	-5	32	4	3	63
20.3981	0	101	135	20	103	110	15	100	144	60	96	114	29	5	5	-118	0	-2	-115	-5	-5	34	4	3	57
20.521	0	101	135	19	107	116	15	100	145	58	100	115	29	4	4	-116	0	-2	-115	-5	-5	36	5	5	57
20.6438	0	101	135	20	104	112	21	99	145	58	97	116	21	4	5	-118	0	-2	-108	-5	-5	36	4	3	63
20.7667	0	100	135	21	103	110	21	99	146	59	96	114	21	4	3	-120	0	-2	-107	-5	-6	36	4	2	64
20.8896	0	100	135	21	103	109	21	100	145	60	95	114	21	4	4	-120	-1	-2	-108	-5	-5	35	4	3	64
21.0125	0	100	135	24	102	109	23	100	145	61	96	113	21	4	4	-120	0	-2	-108	-5	-5	35	4	3	63
21.1354	0	101	136	24	103	110	23	100	146	62	95	114	21	5	4	-120	-1	-2	-108	-5	-5	33	3	3	64
21.2582	0	100	136	25	102	111	23	99	147	61	94	116	21	4	5	-120	-1	-2	-108	-5	-5	33	4	3	64
21.3811	0	100	136	26	100	111	23	100	146	64	94	115	22	3	4	-120	0	-2	-108	-5	-6	32	3	3	63
21.504	0	101	136	25	101	111	23	99	146	63	93	116	23	5	4	-121	0	-2	-109	-5	-5	32	3	3	64
21.6269	0	101	136	25	102	111	23	100	147	64	94	115	22	4	5	-121	0	-2	-108	-5	-5	33	5	3	63
21.7498	0	100	136	25	102	112	23	100	148	63	94	117	22	3	4	-119	0	-2	-108	-5	-6	33	4	3	65
21.8726	0	101	137	24	102	112	23	101	147	63	95	117	23	4	5	-119	0	-2	-108	-5	-5	33	4	2	64
21.9955	0	101	137	24	102	112	23	101	147	63	95	116	22	3	5	-120	0	-2	-109	-5	-6	33	4	3	64
22.1184	0	102	137	23	101	111	23	102	148	63	94	115	22	4	5	-120	-1	-3	-109	-6	-5	34	4	3	63
22.2413	0	102	138	23	102	113	23	102	148	62	94	117	23	4	5	-119	0	-2	-109	-5	-5	35	5	3	63
22.3642	0	103	137	22	101	113	23	101	149	60	94	117	23	4	5	-120	0	-3	-110	-5	-5	36	5	3	63
22.487	0	102	138	21	102	113	22	102	150	60	95	118	23	4	4	-119	-1	-2	-109	-5	-6	35	5	2	64
22.6099	0	102	138	23	102	114	23	101	149	60	94	118	22	4	5	-119	0	-2	-108	-6	-6	36	4	3	64
22.7328	0	103	137	22	101	114	23	101	148	61	94	118	23	4	4	-120	0	-2	-108	-6	-5	36	4	3	63
22.8557	0	102	138	19	102	114	23	100	149	60	94	118	22	5	4	-120	0	-2	-109	-5	-5	37	4	2	63
22.9786	0	103	138	19	104	116	23	102	149	58	96	119	23	3	4	-119	0	-3	-109	-5	-6	37	4	3	64
23.1014	0	103	139	19	102	116	22	102	150	59	94	121	24	4	5	-119	0	-2	-110	-6	-5	37	4	3	64
23.2243	0	102	139	21	101	117	23	100	150	59	93	122	23	3	4	-119	0	-2	-109	-5	-6	37	4	3	64
23.3472	0	101	137	21	100	117	24	99	147	61	93	122	23	3	4	-121	0	-2	-110	-5	-5	36	4	3	64
23.4701	0	101	137	20	100	117	24	99	148	61	93	121	24	4	4	-121	0	-2	-110	-5	-6	37	4	3	63
23.593	0	101	136	21	100	116	24	99	147	61	93	121	23	4	5	-121	0	-2	-109	-6	-6	37	4	3	63
23.7158	0	100	137	21	99	116	24	99	148	61	93	121	24	4	5	-120	0	-3	-110	-5	-5	38	5	2	63
23.8387	0	101	137	20	100	117	23	100	148	60	93	121	24	4	4	-121	0	-2	-109	-5	-6	37	4	2	64
23.9616	0	101	138	20	100	117	23	100	148	61	93	121	24	4	5	-120	0	-3	-110	-6	-6	37	4	4	64
24.0845	0	101	137	20	100	116	24	100	148	60	93	121	24	4	4	-121	-1	-2	-110	-5	-6	37	5	3	64
24.2074	0	102	137	20	99	117	24	100	147	60	93	121	24	5	4	-120	0	-2	-110	-5	-5	37	5	3	64
24.3302	0	100	137	20	100	116	24	100	148	60	93	120	24	4	4	-119	0	-2	-110	-5	-6	37	4	3	64
24.4531	0	102	138	19	100	117	23	100	149	60	93	122	24	3	5	-120	0	-2	-110	-6	-5	38	4	3	64
24.576	0	103	139	18	104	121	24	101	149	59	97	124	24	4	4	-119	-1	-2	-110	-6	-5	39	4	3	64
24.6989	0	102	138	19	104	119	23	101	149	59	97	123	23	5	5	-119	0	-2	-110	-6	-5	37	4	3	64
24.8218	0	102	137	19	102	117	23	101	149	59	94	121	24	4	4	-121	0	-3	-110	-5	-6	37	4	3	63
24.9446	0	101	138	19	102	116	24	101	149	61	95	120	24	4	5	-120	-1	-2	-110	-4	-5	38	4	3	63
25.0675	0	101	137	18	101	116	24	101	150	60	94	121	23	4	4	-120	0	-3	-110	-5	-5	37	4	3	64
25.1904	0	102	139	19	102	116	23	101	150	59	94	121	23	3	4	-120	0	-2	-110	-5	-5	38	3	3	64
25.3133	0	102	139	20	101	117	23	101	149	60	94	121	24	4	4	-119	0	-2	-110	-5	-6	38	4	3	64
25.4362	0	102	138	19	102	116	24	101	150	60	94	121	23	4	4	-120	0	-2	-110	-5	-6	39	3	3	63
25.559	0	103	138	19	102	116	23	101	149	59	93	120	23	4	5	-120	0	-2	-110	-4	-5	39	5	3	63
25.6819	0	103	138	19	101	116	24	102	150	60	94	120	23	4	5	-120	0	-3	-110	-5	-5	39	5	3	64
25.8048	0	103	139	18	102	116	23	102	151	60	94	120	24	4	5	-119	0	-2	-110	-5	-6	39	4	3	64
25.9277	0	103	139	19	101	116	23	101	151	59	94	121	23	4	5	-119	0	-2	-110	-6	-6	38	5	3	64
26.0506	0	102	138	19	101	115	23	101	150	61	94	120	23	4	4	-121	0	-3	-110	-5	-6	39	4	3	63
26.1734	0	103	139	19	101	116	23	101	150	60	95	120	24	4	5	-120	-1	-3	-110	-6	-5	38	4	2	64
26.2963	0	103	137	19	101	116	24	101	150	60	94	120	23	4	5	-121	0	-2	-110	-5	-6	38	4	3	64
26.4192	0	103	137	18	100	116	24	101	150	60	94	120	23	4	5	-119	0	-3	-110	-4	-5	38	4	3	63
26.5421	0	103	138	18	101	116	23	102	151	60	94	120	23	4	4	-119	0	-3	-109	-5	-5	38	4	2	64
26.665	0	102	138	21	101	115	23	102	150	60	93	120	24	5	5	-121	0	-1	-110	-4	-6	39	4	3	63
26.7878	0	103	137	20	100	114	23	101	149	61	93	119	24	4	5	-121	0	-2	-110	-6	-7	39	4	3	63
26.9107	0	102	138	21	101	115	24	101	149	61	94	120	23	3	4	-121	-1	-2	-110	-6	-5	37	4	3	62
27.0336	0	102	137	21	100	115	24	101	150	60	94	120	24	4	4	-121	0	-3	-110	-6	-6	37	4	3	63
27.1565	0	103	137	21	100	115	24	101	150	61	94	120	24	4	5	-121	0	-3	-110	-5	-6	38	3	3	64
27.2794	0	102	138	22	100	115	24	101	148	61	94	119	23	4	5	-120	0	-3	-111	-5	-5	37	5	3	63
27.4022	0	102	135	23	101	115	25	102	148	62	92	119	24	4	5	-122	0	-2	-110	-6	-5	36	4	3	63
27.5251	0	101	135	24	100	115	25	99	147	62	93	119	24	5	5	-121	-1	-2	-110	-5	-5	36	4	3	63
27.648	0	101	136	23	100	115	25	99	146	63	93	119	23	4	4	-121	-1	-2	-110	-5	-5	35	4	3	63
27.7709	0	100	136	23	101	115	25	99	148	61	94	119	24	4	5	-120	0	-2	-110	-5	-5	35	4	3	63
27.8938	0	100	136	22	100	116	24	99	148	63	93	120	24	4	5	-120	0	-2	-111	-6	-5	35	4	3	64
28.0166	0	100	136	25	100	116	24	100	147	63	93	120	23	4	4	-120	0	-2	-110	-5	-6	35	4	3	64
28.1395	0	100	134	25	99	115	25	99	146	62	93	120	24	3	5	-121	0	-2	-110	-5	-5	35	4	3	63
28.2624	0	100	135	26	100	115	25	99	146	63	93	120	24	4	5	-120	0	-2	-111	-5	-5	34	4	2	63
28.3853	0	99	135	26	100	117	26	99	145	64	92	121	24	4	4	-121	0	-2	-111	-5	-5	34	4	3	64
28.5082	0	100	135	25	99	116	24	99	146	63	92	120	25	4	5	-120	0	-2	-110	-5	-5	34	5	2	64
28.631	0	100	135	22	102	120	26	99	147	61	95	122	24	3	4	-119	0	-3	-111	-5	-5	35	5	3	63
28.7539	0	101	135	28	101	129	26	100	147	64	94	123	25	4	5	-120	-1	-2	-111	-5	-5	34	4	6	63
28.8768	0	101	136	28	99	124	27	100	147	65	92	126	25	4	4	-121	0	-2	-111	-5	-5	33	4	4	63
28.9997	0	100	136	29	98	122	27	100	148	66	91	127	25	4	5	-120	0	-2	-111	-5	-6	32	4	2	63
29.1226	0	100	136	28	97	122	26	100	147	66	90	127	25	5	5	-119	0	-2	-110	-6	-6	31	4	3	63
29.2454	0	100	136	27	97	121	23	100	149	64	90	126	28	5	5	-119	0	-2	-115	-5	-6	32	4	2	61
29.3683	0	100	136	26	97	122	22	99	148	64	90	126	27	4	5	-119	0	-2	-114	-6	-6	32	5	3	60
29.4912	0	100	136	26	98	121	26	99	146	64	91	126	25	4	4	-120	0	-2	-111	-6	-5	33	4	3	63
29.6141	0	101	135	26	98	120	26	99	147	63	91	125	24	4	5	-121	-1	-2	-110	-5	-6	33	4	3	63
29.737	0	100	135	26	97	121	27	100	147	64	91	126	25	4	4	-119	0	-2	-110	-5	-6	33	4	3	63
29.8598	0	100	134	26	97	120	26	100	148	63	90	125	25	4	5	-119	0	-2	-111	-5	-5	34	4	3	63
29.9827	0	101	135	25	97	121	22	100	148	63	91	126	29	4	4	-119	0	-2	-114	-6	-5	35	4	3	60
30.1056	0	100	135	27	97	122	26	99	147	64	91	126	24	4	4	-121	0	-2	-110	-5	-5	33	4	3	62
30.2285	0	100	135	28	98	120	27	99	146	65	90	124	25	4	3	-121	0	-2	-111	-4	-5	33	5	3	62
30.3514	0	99	135	27	98	120	27	100	145	64	90	124	25	4	5	-120	0	-2	-112	-5	-5	33	4	3	63
30.4742	0	100	135	27	97	118	27	99	146	63	91	123	25	4	4	-120	0	-2	-111	-5	-5	33	4	3	63
30.5971	0	100	134	26	98	119	23	99	147	63	91	123	27	4	4	-119	0	-2	-114	-6	-5	34	5	2	60
30.72	0	100	136	25	98	119	22	100	148	63	90	123	28	5	5	-119	-1	-3	-114	-6	-5	34	4	3	60
30.8429	0	100	135	27	97	117	27	101	146	63	90	121	25	4	5	-121	0	-2	-111	-5	-5	33	3	3	62
30.9658	0	100	134	26	97	116	27	100	147	64	90	121	25	5	4	-121	0	-2	-111	-5	-5	33	4	3	63
31.0886	0	100	135	27	96	117	27	100	146	63	90	121	25	4	5	-120	-1	-2	-111	-5	-6	33	3	3	62
31.2115	0	102	135	27	97	116	27	100	147	63	91	121	25	4	4	-119	0	-2	-111	-6	-6	34	4	3	63
31.3344	0	101	136	25	97	117	20	100	148	63	91	121	31	4	5	-119	0	-2	-118	-5	-5	34	4	3	57
31.4573	0	101	135	26	98	117	26	100	148	62	91	121	24	4	5	-118	0	-2	-118	-6	-6	35	5	3	56
31.5802	0	102	135	27	98	116	27	101	147	63	91	120	25	5	4	-120	0	-2	-110	-6	-5	34	5	3	62
31.703	0	101	136	25	99	116	28	100	147	64	91	120	24	4	4	-120	0	-3	-111	-5	-5	34	4	3	62
31.8259	0	101	136	26	98	115	27	101	146	63	92	120	25	4	5	-119	0	-2	-112	-5	-6	34	4	3	63
31.9488	0	102	136	25	99	115	21	101	147	63	91	120	32	4	4	-119	0	-2	-118	-5	-6	34	4	3	56
32.0717	0	102	137	25	98	117	24	101	148	63	91	120	27	4	4	-119	-1	-2	-121	-4	-5	34	4	3	53
32.1946	0	102	136	25	98	115	26	101	148	62	91	119	24	4	5	-119	0	-2	-118	-6	-6	35	4	3	56
32.3174	0	101	135	27	98	115	27	101	147	63	91	119	24	5	4	-120	0	-2	-111	-6	-5	34	4	2	63
32.4403	0	102	136	24	100	116	24	101	148	62	94	120	28	4	4	-120	0	-2	-115	-5	-6	35	4	3	60
32.5632	0	104	137	23	102	117	24	102	149	61	95	121	28	5	4	-119	0	-2	-114	-5	-6	35	4	2	60
32.6861	0	104	139	23	102	117	20	103	151	61	95	121	31	5	4	-119	0	-2	-118	-5	-5	36	5	3	56
32.809	0	103	139	25	101	116	24	102	151	62	93	120	27	5	4	-119	0	-2	-122	-5	-5	35	3	3	53
32.9318	0	104	138	27	99	116	30	102	150	63	92	120	20	4	4	-119	0	-2	-115	-5	-5	34	5	2	59
33.0547	0	102	137	27	99	116	27	101	149	63	92	121	24	4	5	-120	0	-2	-111	-6	-6	34	4	3	62
33.1776	0	102	139	26	99	116	26	102	151	63	91	121	25	4	4	-119	0	-2	-112	-6	-5	34	3	3	63
33.3005	0	102	138	24	100	117	20	101	150	62	92	121	31	4	5	-119	0	-2	-118	-6	-5	35	4	3	57
33.4234	0	102	138	25	99	118	20	101	151	62	91	123	31	4	4	-119	0	-2	-118	-6	-6	35	4	3	57
33.5462	0	101	138	26	98	119	27	101	150	62	92	125	23	4	5	-119	0	-2	-118	-5	-6	34	5	3	56
33.6691	0	101	136	27	98	120	27	100	149	63	91	125	25	4	4	-121	0	-2	-111	-5	-5	34	4	3	63
33.792	0	100	136	27	98	121	24	100	149	63	91	125	28	5	6	-120	0	-2	-114	-5	-5	34	4	3	60
33.9149	0	101	136	26	98	121	24	100	149	63	91	125	28	5	5	-120	0	-2	-114	-4	-5	34	5	3	60
34.0378	0	101	137	24	98	121	23	101	149	62	91	126	28	5	5	-119	0	-2	-114	-6	-6	34	4	3	60
34.1606	0	100	136	24	98	122	24	100	150	63	92	126	27	3	4	-119	0	-2	-114	-5	-6	35	5	3	60
34.2835	0	100	136	27	98	120	27	99	148	64	92	125	24	3	5	-120	0	-1	-112	-6	-6	34	5	3	62
34.4064	0	100	136	26	98	120	27	100	148	63	91	124	25	5	5	-121	0	-3	-111	-5	-5	33	4	3	63
34.5293	0	101	136	26	98	120	27	100	148	63	90	123	25	5	4	-119	0	-2	-111	-5	-6	33	5	3	63
34.6522	0	101	135	26	98	120	27	100	148	64	90	124	25	6	5	-120	0	-3	-112	-6	-6	34	4	3	63
34.775	0	101	136	24	99	120	24	100	148	63	92	125	28	4	4	-120	0	-2	-114	-5	-5	34	4	3	60
34.8979	0	101	136	26	98	119	27	100	147	63	91	123	25	4	4	-119	0	-2	-111	-5	-6	34	4	3	63
35.0208	0	101	135	26	98	117	27	99	146	64	90	122	25	4	5	-120	-2	-2	-111	-5	-5	33	4	3	63
35.1437	0	101	135	27	98	117	28	100	146	64	92	121	26	4	4	-121	-1	-2	-112	-5	-5	33	4	3	62
35.2666	0	101	135	27	97	116	28	100	146	64	92	121	25	4	5	-120	0	-2	-112	-5	-5	33	4	3	63
35.3894	0	100	135	27	97	117	25	100	148	64	91	121	29	3	4	-120	-1	-3	-115	-5	-6	33	4	3	60
35.5123	0	101	136	25	96	117	24	100	147	63	90	122	29	4	4	-118	-1	-2	-115	-5	-6	33	4	3	61
35.6352	0	100	135	28	98	117	27	99	146	63	91	121	25	4	5	-120	0	-2	-112	-4	-6	33	4	2	63
35.7581	0	100	134	28	97	117	28	100	146	65	91	121	27	5	5	-121	0	-2	-112	-5	-5	32	4	3	63
35.881	0	100	134	27	98	118	29	99	146	65	91	122	26	4	5	-120	0	-2	-111	-5	-5	32	5	3	62
36.0038	0	100	133	27	101	122	26	100	146	63	93	123	31	4	4	-119	0	-2	-115	-6	-5	33	4	4	59
36.1267	0	100	134	30	97	125	22	99	146	65	91	122	33	3	5	-120	0	-2	-119	-5	-4	32	4	5	57
36.2496	0	98	134	30	97	124	29	99	146	65	90	126	25	4	4	-120	0	-3	-125	-5	-5	31	4	3	49
36.3725	0	99	134	29	97	122	27	99	146	66	91	126	25	3	4	-119	0	-2	-119	-5	-5	31	3	3	56
36.4954	0	99	135	30	96	120	28	99	146	65	90	124	26	4	5	-119	0	-2	-111	-5	-5	31	5	3	63
36.6182	0	99	134	29	97	120	24	99	145	66	89	124	30	4	4	-120	0	-2	-114	-6	-5	31	4	3	59
36.7411	0	99	134	28	97	119	21	99	146	65	90	124	33	4	5	-119	0	-2	-118	-5	-6	31	4	3	57
36.864	0	100	134	27	97	120	21	100	147	64	90	124	32	4	4	-118	0	-2	-118	-5	-6	31	4	3	57
36.9869	0	100	134	27	98	119	25	100	147	64	90	124	28	4	4	-119	0	-2	-121	-4	-6	33	4	3	53
37.1098	0	99	135	26	96	119	28	99	147	64	90	123	24	4	5	-118	-1	-2	-118	-5	-6	32	4	3	56
37.2326	0	99	135	28	97	118	27	99	146	65	90	122	25	4	4	-120	0	-2	-112	-5	-5	32	4	3	63
37.3555	0	99	135	27	97	118	27	99	147	64	90	122	26	3	4	-119	0	-2	-111	-5	-5	32	5	2	62
37.4784	0	100	135	26	97	118	26	99	147	64	90	123	25	5	5	-120	0	-2	-112	-5	-5	33	4	2	63
37.6013	0	100	135	24	98	117	20	100	147	62	90	122	33	4	5	-119	0	-2	-118	-5	-5	34	3	3	56
37.7242	0	102	135	22	102	119	20	101	148	61	95	123	32	4	4	-118	0	-2	-119	-5	-6	35	4	3	57
37.847	0	101	137	22	102	117	26	100	149	61	93	121	24	4	5	-118	0	-2	-119	-5	-5	36	4	3	56
37.9699	0	100	135	22	100	117	25	100	148	62	94	121	25	4	5	-119	0	-3	-110	-5	-6	35	4	3	63
38.0928	0	100	135	25	99	117	26	99	148	62	92	122	25	3	5	-120	0	-2	-111	-5	-6	36	4	3	62
38.2157	0	100	135	25	98	118	26	98	148	63	91	122	26	4	4	-120	0	-2	-112	-4	-6	35	4	3	63
38.3386	0	99	136	25	97	118	26	99	149	63	91	122	26	4	5	-120	0	-2	-111	-5	-5	35	5	3	63
38.4614	0	99	136	24	97	117	27	99	149	63	90	121	25	4	5	-119	0	-2	-111	-5	-5	34	4	3	63
38.5843	0	100	136	26	97	118	26	99	149	63	90	122	25	4	4	-120	0	-2	-112	-5	-5	34	4	3	64
38.7072	0	99	135	28	96	117	27	99	148	64	91	121	27	4	4	-120	-1	-3	-112	-6	-5	33	4	3	62
38.8301	0	99	135	28	96	117	27	99	148	66	90	121	27	4	5	-120	0	-2	-112	-5	-6	33	4	3	63
38.953	0	98	135	27	97	117	28	98	147	66	90	122	27	4	5	-120	0	-2	-112	-5	-6	33	5	3	62
39.0758	0	99	135	27	96	117	28	98	147	65	90	122	27	4	4	-120	0	-1	-113	-5	-5	33	4	3	63
39.1987	0	98	134	26	96	117	21	98	148	64	89	122	34	3	5	-120	-1	-2	-119	-5	-6	33	4	2	56
39.3216	0	99	135	26	96	118	27	98	148	64	89	122	27	4	5	-119	0	-2	-111	-5	-5	34	4	3	64
39.4445	0	98	134	27	96	117	29	99	147	66	90	121	28	3	4	-121	0	-2	-111	-5	-5	33	4	3	63
39.5674	0	99	134	27	97	117	28	99	146	65	89	121	27	4	4	-121	-1	-2	-113	-6	-5	32	4	3	63
39.6902	0	99	133	28	96	117	29	99	146	66	90	121	28	4	4	-121	0	-3	-112	-5	-5	33	4	3	62
39.8131	0	98	133	26	97	116	28	98	147	65	90	121	28	4	5	-120	0	-2	-112	-4	-5	33	4	3	63
39.936	0	98	133	26	96	117	24	98	147	65	90	121	31	4	4	-119	0	-2	-114	-6	-6	34	4	3	60
40.0589	0	99	135	26	96	117	25	99	148	64	89	121	30	4	5	-119	0	-2	-115	-5	-6	33	3	3	60
40.1818	0	98	134	27	97	116	29	98	146	66	89	120	28	4	5	-120	-1	-2	-112	-5	-7	33	3	3	62
40.3046	0	98	134	26	96	116	28	99	146	66	89	121	28	3	4	-121	0	-2	-112	-5	-6	34	4	3	62
40.4275	0	98	133	26	96	116	29	98	147	65	89	120	28	4	4	-120	0	-2	-112	-5	-5	33	4	3	63
40.5504	0	98	134	25	96	116	25	98	147	64	89	120	31	4	4	-119	0	-2	-116	-4	-6	34	4	3	60
40.6733	0	99	134	23	96	117	21	98	147	64	89	121	34	4	4	-121	0	-3	-119	-5	-6	33	4	3	57
40.7962	0	99	134	24	96	116	27	99	146	63	90	120	27	4	5	-119	0	-2	-112	-5	-6	34	4	3	63
40.919	0	98	133	24	96	115	28	98	147	63	89	119	28	4	4	-120	0	-2	-112	-5	-6	35	4	3	62
41.0419	0	98	132	24	96	116	28	99	147	63	89	120	27	4	4	-120	0	-2	-112	-6	-5	35	4	3	63
41.1648	0	98	133	23	97	116	28	98	146	62	89	120	27	4	5	-121	0	-2	-112	-5	-6	36	4	2	63
41.2877	0	98	133	21	96	115	25	98	146	61	90	120	31	4	4	-119	-1	-2	-115	-4	-5	36	4	3	60
41.4106	0	98	134	21	96	116	22	99	148	61	90	120	34	4	4	-119	0	-2	-118	-6	-5	36	4	3	57
41.5334	0	99	133	24	96	115	28	97	146	61	90	120	27	2	4	-120	0	-2	-112	-5	-6	35	4	3	62
41.6563	0	99	132	24	96	116	29	99	145	64	89	120	28	4	5	-122	0	-2	-112	-5	-5	35	4	3	62
41.7792	0	98	132	24	97	114	28	99	145	63	89	118	28	5	4	-120	-1	-2	-112	-6	-5	36	4	3	62
41.9021	0	97	132	23	96	115	25	98	145	62	91	119	31	3	5	-120	0	-2	-115	-4	-5	35	3	3	59
42.025	0	98	133	22	97	116	22	99	146	63	90	119	34	4	4	-120	0	-3	-119	-5	-5	35	4	3	57
42.1478	0	98	133	21	97	115	21	98	144	61	90	119	34	4	4	-120	0	-2	-119	-5	-5	36	4	3	57
42.2707	0	98	133	20	98	114	28	98	145	61	91	118	27	4	6	-120	0	-2	-112	-5	-5	37	4	3	62
42.3936	0	98	132	23	98	114	28	98	145	61	91	118	28	4	5	-120	-1	-2	-112	-5	-6	36	4	3	63
42.5165	0	97	132	23	97	113	28	98	144	62	90	117	28	4	4	-120	0	-2	-112	-5	-5	36	4	3	63
42.6394	0	98	132	24	98	113	22	98	146	62	91	117	34	4	4	-121	0	-3	-119	-5	-5	35	4	3	56
42.7622	0	98	133	22	97	113	22	98	145	62	90	117	33	4	4	-120	0	-2	-119	-5	-6	36	3	3	57
42.8851	0	98	133	21	97	113	25	99	145	61	90	118	29	4	5	-119	0	-1	-122	-5	-5	36	3	2	53
43.008	0	98	133	23	97	113	24	98	146	61	90	117	30	4	4	-120	0	-1	-115	-6	-6	36	4	3	60
43.1309	0	98	132	23	96	112	29	98	145	62	90	116	27	4	4	-121	0	-2	-112	-5	-5	36	4	3	62
43.2538	0	98	133	23	97	112	24	98	145	62	90	116	31	4	4	-120	0	-2	-115	-6	-5	36	4	3	59
43.3766	0	98	133	21	97	112	24	98	145	62	89	116	30	3	5	-119	0	-2	-115	-5	-5	36	4	3	60
43.4995	0	98	133	22	97	113	21	98	145	61	90	117	34	4	4	-119	-1	-2	-118	-6	-5	36	6	3	56
43.6224	0	97	133	22	97	113	21	99	146	60	90	117	34	5	4	-119	0	-2	-118	-6	-6	37	4	3	57
43.7453	0	97	132	24	97	114	28	98	146	62	90	118	26	4	4	-119	0	-2	-112	-5	-6	36	3	3	63
43.8682	0	97	132	23	97	114	29	98	145	61	89	118	27	4	4	-120	-1	-2	-112	-5	-5	36	4	3	63
43.991	0	98	132	22	97	114	29	97	144	61	89	118	26	4	4	-121	0	-2	-112	-4	-5	36	4	3	62
44.1139	0	98	132	22	97	114	22	98	145	61	90	118	34	4	4	-120	0	-2	-119	-6	-5	36	4	3	57
44.2368	0	98	132	21	97	114	26	98	145	61	90	118	29	3	4	-120	-1	-3	-122	-5	-5	37	4	2	53
44.3597	0	98	133	20	98	114	29	98	146	60	90	118	25	4	4	-119	0	-2	-125	-5	-5	36	4	3	50
44.4826	0	99	133	23	97	114	28	98	146	61	90	118	26	4	4	-120	0	-3	-112	-5	-5	36	5	3	63
44.6054	0	98	132	22	97	113	27	98	145	61	90	117	28	4	4	-120	-1	-2	-112	-5	-6	36	4	3	62
44.7283	0	98	132	23	96	113	25	97	144	61	90	117	30	4	3	-120	-1	-2	-115	-5	-5	36	4	3	59
44.8512	0	97	133	23	97	113	22	98	144	61	90	117	34	3	5	-120	0	-2	-118	-5	-6	36	5	2	55
44.9741	0	97	132	22	98	114	26	97	145	61	90	118	30	5	5	-119	-1	-2	-122	-5	-5	36	5	3	53
45.097	0	98	133	22	98	115	22	98	147	61	91	119	34	4	5	-119	0	-3	-118	-5	-6	37	4	3	57
45.2198	0	98	133	25	98	115	29	99	144	62	90	119	26	2	5	-119	0	-2	-111	-5	-5	35	4	2	62
45.3427	0	98	132	25	98	115	29	97	144	63	90	119	28	4	3	-121	0	-2	-112	-5	-5	36	4	3	62
45.4656	11	97	133	25	97	115	29	98	145	64	90	119	27	3	5	-121	0	-2	-112	-5	-4	34	4	2	63
45.5885	0	98	132	25	97	114	23	98	146	63	90	119	33	5	4	-121	0	-2	-119	-5	-6	34	4	3	57
45.7114	0	98	133	24	97	115	26	98	146	63	91	119	30	4	5	-119	0	-1	-122	-5	-5	35	4	2	53
45.8342	0	98	133	23	97	115	29	98	146	62	91	119	26	4	4	-119	0	-2	-125	-5	-6	35	4	3	50
45.9571	0	98	133	25	98	115	28	98	145	63	90	119	26	4	4	-119	0	-2	-119	-5	-6	35	4	3	56
46.08	0	98	133	26	97	115	22	98	145	64	91	119	34	4	4	-120	0	-2	-118	-5	-6	34	5	3	56
46.2029	0	98	132	25	97	115	21	98	145	63	90	119	34	3	5	-120	0	-2	-118	-5	-5	34	4	3	56
46.3258	0	98	133	26	98	115	26	98	145	64	90	119	30	3	5	-119	0	-2	-121	-5	-5	33	4	3	52
46.4486	0	98	133	22	100	119	26	99	146	62	93	119	30	4	4	-119	-1	-2	-122	-5	-5	35	4	4	53
46.5715	0	98	134	22	101	119	25	99	146	61	95	121	30	4	4	-120	0	-2	-122	-5	-5	36	3	3	53
46.6944	0	98	134	24	101	117	25	99	146	61	93	121	30	4	4	-119	-1	-2	-122	-6	-5	35	4	2	53
46.8173	0	99	133	26	97	116	25	98	146	64	91	120	30	5	5	-120	-1	-2	-115	-6	-5	34	5	3	59
46.9402	0	98	133	27	98	117	23	98	146	64	90	121	33	4	4	-121	0	-2	-118	-5	-5	34	4	3	56
47.063	0	99	133	25	97	117	22	99	147	64	90	122	34	3	4	-120	0	-2	-118	-5	-6	33	4	3	57
47.1859	0	98	134	24	97	118	29	98	146	63	90	121	26	4	5	-119	-1	-3	-125	-5	-5	34	4	4	49
47.3088	0	98	134	24	97	119	29	99	146	63	90	122	26	4	4	-118	0	-2	-125	-5	-5	34	4	3	50
47.4317	0	98	134	28	96	121	29	98	147	64	90	124	26	4	4	-119	-1	-2	-118	-5	-5	33	4	3	56
47.5546	0	97	133	29	96	121	30	97	147	66	89	124	27	4	4	-120	-1	-2	-112	-5	-5	32	4	3	63
47.6774	0	97	132	28	96	120	25	98	146	66	90	124	31	4	4	-119	0	-2	-114	-5	-5	32	4	3	60
47.8003	0	97	133	28	97	120	22	98	148	65	90	124	34	4	4	-120	0	-3	-118	-5	-6	31	4	3	56
47.9232	0	97	134	28	97	120	27	96	147	64	89	124	30	4	5	-119	0	-2	-122	-6	-5	31	3	3	53
48.0461	0	97	135	27	97	120	25	98	147	64	91	125	30	5	5	-120	0	-2	-121	-6	-5	33	4	3	53
48.169	0	97	135	29	96	121	25	98	148	66	91	124	29	3	4	-119	0	-2	-121	-5	-5	31	3	3	53
48.2918	0	97	134	29	96	119	28	98	147	66	90	124	27	3	5	-120	-1	-2	-111	-5	-6	32	4	3	62
48.4147	0	97	134	29	96	119	29	98	147	66	89	124	27	4	4	-119	0	-2	-111	-5	-6	31	5	3	63
48.5376	0	97	133	28	98	119	21	97	146	66	90	124	34	3	4	-120	-1	-3	-118	-5	-6	32	5	3	56
48.6605	0	97	133	27	97	119	21	98	147	66	90	124	33	4	5	-119	0	-2	-117	-6	-6	32	4	2	57
48.7834	0	98	134	26	97	119	24	97	148	65	90	123	29	5	4	-118	-1	-1	-121	-5	-6	33	4	3	53
48.9062	0	98	134	26	97	119	24	98	148	65	90	123	29	4	5	-119	0	-2	-122	-6	-5	33	4	3	53
49.0291	0	98	134	28	96	117	27	98	147	66	90	121	26	4	4	-120	0	-3	-112	-5	-6	32	4	4	63
49.152	0	98	133	27	96	117	23	98	146	64	90	122	29	5	5	-120	0	-2	-114	-5	-6	33	5	3	60
49.2749	0	97	133	25	97	117	27	98	146	65	90	121	26	4	5	-119	0	-3	-111	-5	-5	33	5	3	63
49.3978	0	97	133	25	97	116	23	98	146	64	90	121	30	4	4	-119	0	-2	-114	-5	-5	33	4	2	60
49.5206	0	97	133	24	98	117	19	98	147	63	91	121	34	4	4	-119	0	-2	-118	-5	-6	34	5	3	57
49.6435	0	98	133	25	97	116	23	98	147	63	91	120	29	3	4	-119	-1	-2	-114	-5	-6	33	4	3	60
49.7664	0	97	133	25	97	116	27	98	145	64	90	120	26	3	4	-121	0	-2	-111	-5	-5	34	4	3	63
49.8893	0	97	132	26	96	115	27	98	145	64	91	119	27	4	4	-120	0	-2	-111	-6	-5	34	5	3	63
50.0122	0	97	132	25	96	116	27	97	145	64	90	120	27	4	4	-120	0	-2	-112	-5	-5	33	4	3	63
50.135	0	98	133	25	96	115	23	97	146	63	90	119	31	4	4	-119	0	-2	-115	-5	-5	34	4	3	60
50.2579	0	98	132	25	96	115	23	98	147	63	90	119	30	4	4	-120	0	-2	-115	-5	-6	34	5	3	59
50.3808	0	97	132	24	97	115	23	97	146	62	89	119	30	4	4	-119	0	-2	-114	-5	-4	35	5	3	60
50.5037	0	98	131	26	96	113	28	97	144	62	89	117	27	3	5	-120	0	-2	-112	-5	-5	35	4	3	62
50.6266	0	97	131	26	96	112	28	97	144	63	89	117	26	4	5	-120	0	-2	-111	-6	-6	35	4	3	62
50.7494	0	97	131	25	96	112	28	97	143	64	89	116	28	4	4	-121	0	-3	-112	-5	-5	35	4	3	63
50.8723	0	97	131	24	97	112	28	97	143	63	89	116	28	4	4	-121	0	-2	-112	-5	-5	35	5	4	63
50.9952	0	97	132	24	96	112	22	97	144	63	90	116	33	4	4	-120	0	-1	-118	-6	-5	35	4	3	56
51.1181	0	97	131	23	98	111	21	97	144	63	91	115	34	4	4	-120	0	-2	-119	-6	-5	35	4	3	56
51.241	0	97	131	26	100	112	28	98	142	63	91	114	28	3	5	-120	0	-1	-112	-5	-4	35	4	4	62
51.3638	0	96	130	27	98	110	28	97	143	64	91	112	28	4	5	-121	0	-1	-113	-5	-5	35	4	5	62
51.4867	0	97	130	27	98	111	28	96	142	65	90	110	28	4	5	-121	0	0	-112	-5	-5	33	3	5	63
51.6096	0	98	130	26	98	108	25	96	142	64	90	112	31	4	4	-120	0	-2	-116	-4	-5	34	5	3	59
51.7325	0	97	130	25	97	108	22	96	142	64	89	111	34	4	5	-119	0	-1	-119	-5	-5	34	4	3	56
51.8554	0	97	131	24	98	108	22	97	144	62	90	112	34	3	4	-120	0	-2	-119	-5	-6	34	4	3	57
51.9782	0	97	131	25	99	108	28	96	142	63	91	112	27	4	4	-121	0	-3	-112	-5	-5	34	4	2	63
52.1011	0	97	130	25	100	109	29	96	142	63	93	113	28	4	5	-121	0	-3	-113	-5	-5	35	4	3	62
52.224	0	97	130	27	98	109	28	96	142	64	91	112	29	4	4	-120	0	-2	-112	-5	-6	34	4	3	62
52.3469	0	97	130	26	99	108	22	97	142	65	91	111	34	4	5	-121	0	-3	-119	-5	-5	34	4	3	56
52.4698	0	97	132	25	98	108	23	97	143	64	90	111	34	3	4	-119	0	-2	-119	-5	-5	33	5	3	56
52.5926	0	98	131	26	97	108	29	97	143	63	90	112	26	4	4	-119	-1	-2	-126	-5	-5	33	4	3	49
52.7155	0	97	131	26	96	108	29	97	143	65	90	112	27	4	4	-121	0	-2	-112	-5	-5	34	3	3	62
52.8384	0	98	131	27	97	108	29	96	142	64	90	112	28	3	5	-120	0	-3	-113	-6	-6	34	4	3	62
52.9613	0	97	130	27	97	109	26	97	142	64	89	113	32	4	4	-120	0	-2	-116	-5	-6	33	5	3	58
53.0842	0	97	131	27	98	109	23	97	143	64	89	113	34	4	4	-120	0	-2	-119	-5	-5	34	4	2	56
53.207	0	98	132	27	97	110	26	97	143	63	90	114	31	4	4	-119	-1	-3	-123	-5	-6	33	4	2	52
53.3299	0	97	132	26	97	110	30	97	144	63	91	114	26	4	4	-120	-1	-2	-126	-4	-5	34	4	3	50
53.4528	0	97	132	28	98	110	26	97	143	64	90	113	31	4	5	-120	0	-2	-116	-5	-5	34	3	3	59
53.5757	0	98	131	28	98	110	29	97	143	64	90	114	28	3	4	-121	-1	-2	-112	-5	-5	33	4	3	62
53.6986	0	97	132	29	98	110	26	97	142	65	90	113	31	5	4	-120	0	-2	-116	-5	-5	32	3	3	59
53.8214	0	98	131	28	97	110	24	97	142	65	90	113	35	3	4	-120	0	-1	-119	-5	-6	33	5	3	56
53.9443	0	98	132	27	98	110	27	97	142	65	90	115	31	4	4	-118	0	-2	-123	-5	-5	32	4	2	52
54.0672	0	97	132	27	98	111	32	98	144	63	91	115	26	3	5	-118	0	-2	-127	-5	-5	33	4	3	50
54.1901	0	98	132	28	98	111	29	97	144	63	90	115	28	4	4	-119	0	-1	-119	-5	-5	33	4	3	56
54.313	0	97	132	28	97	111	27	97	143	65	91	115	31	4	4	-120	0	-2	-116	-4	-5	32	5	3	59
54.4358	0	98	132	29	98	110	27	97	143	64	91	114	31	4	4	-120	0	-2	-116	-5	-5	32	4	3	59
54.5587	0	97	132	28	97	111	23	98	144	64	90	114	35	4	5	-119	0	-2	-119	-5	-5	32	5	3	56
54.6816	0	97	133	27	97	111	27	97	143	64	90	115	31	4	4	-120	-1	-2	-123	-5	-5	33	3	4	52
54.8045	0	98	133	26	98	111	31	99	144	64	91	115	26	4	4	-119	-1	-2	-126	-5	-6	33	4	3	49
54.9274	0	98	132	25	98	112	31	98	145	62	91	116	26	4	4	-118	0	-1	-126	-5	-6	33	3	3	50
55.0502	0	97	133	27	97	111	26	98	143	63	90	115	30	4	5	-119	0	-3	-122	-5	-6	33	4	3	53
55.1731	0	99	133	27	97	112	22	97	143	64	90	115	35	5	4	-120	0	-2	-118	-5	-5	33	4	3	56
55.296	0	98	133	27	97	112	23	98	144	64	91	115	34	4	4	-119	0	-2	-120	-5	-6	32	3	4	57
55.4189	0	99	132	26	97	111	22	98	143	64	91	115	34	3	4	-119	-1	-2	-119	-5	-4	33	4	3	57
55.5418	0	98	133	25	98	112	26	98	145	63	91	116	30	5	3	-118	0	-2	-122	-5	-6	34	4	2	53
55.6646	0	97	133	25	97	112	29	97	144	62	91	116	26	4	4	-119	0	-2	-126	-6	-5	35	5	2	50
55.7875	0	98	133	26	98	112	25	97	145	64	90	116	31	4	4	-120	0	-2	-116	-4	-5	34	5	3	59
55.9104	0	98	132	25	97	112	26	98	144	63	89	116	31	4	3	-120	0	-2	-116	-6	-6	33	4	3	60
56.0333	0	98	132	26	98	112	26	97	144	62	90	115	30	4	4	-120	0	-2	-116	-5	-5	34	5	3	59
56.1562	0	98	134	25	98	112	22	97	145	62	90	115	34	4	4	-119	-1	-2	-119	-5	-5	34	3	3	56
56.279	0	98	133	25	97	112	26	98	145	62	90	116	30	4	4	-119	0	-2	-122	-5	-5	35	3	2	53
56.4019	0	98	134	24	98	112	30	99	145	61	90	116	26	3	4	-118	-1	-2	-126	-5	-6	35	5	3	50
56.5248	0	97	134	25	97	112	29	97	145	62	90	115	26	4	5	-119	0	-2	-119	-6	-6	35	4	3	56
56.6477	0	98	133	25	98	112	28	97	145	63	90	115	27	4	5	-121	-1	-2	-112	-5	-5	35	4	3	63
56.7706	0	98	133	26	97	111	29	97	144	62	90	115	28	5	5	-119	0	-2	-112	-5	-5	34	3	3	62
56.8934	0	97	133	24	98	111	25	97	144	63	90	115	31	3	4	-119	0	-2	-115	-5	-6	35	4	3	60
57.0163	0	97	132	23	98	111	22	97	144	61	91	115	35	4	4	-120	0	-2	-118	-6	-5	35	4	3	55
57.1392	0	98	133	23	98	111	26	97	145	61	90	115	30	4	4	-119	-1	-2	-123	-6	-4	35	4	3	53
57.2621	0	98	134	23	98	111	26	97	145	61	90	115	29	4	4	-119	0	-2	-122	-5	-5	35	5	3	53
57.385	0	97	133	25	98	112	25	97	145	63	90	115	30	4	4	-121	0	-2	-115	-5	-5	34	5	4	60
57.5078	0	97	133	25	97	111	29	98	144	63	90	115	27	4	4	-121	0	-2	-112	-4	-5	34	4	3	63
57.6307	0	98	133	26	98	110	25	97	144	63	91	114	30	4	5	-121	0	-2	-116	-5	-5	35	4	3	59
57.7536	0	98	133	24	97	111	22	97	144	62	90	115	34	4	4	-120	0	-2	-119	-5	-5	34	4	3	57
57.8765	0	97	134	25	98	111	30	97	144	62	90	114	26	4	5	-119	0	-3	-126	-5	-6	35	4	3	49
57.9994	0	97	134	24	98	111	25	98	145	61	91	115	30	3	4	-119	0	-2	-122	-5	-5	36	5	2	54
58.1222	0	98	133	26	97	111	25	99	145	62	90	114	31	4	4	-120	0	-2	-116	-5	-6	35	4	3	60
58.2451	0	98	132	26	98	111	26	97	144	63	90	114	31	5	4	-121	0	-2	-116	-4	-5	35	5	3	59
58.368	0	98	132	25	97	111	26	97	143	62	90	115	30	4	4	-120	0	-2	-115	-5	-5	35	4	3	60
58.4909	0	97	132	22	98	111	22	97	145	61	90	115	34	3	5	-118	-1	-2	-118	-5	-5	36	4	3	56
58.6138	0	98	134	22	97	111	22	98	146	61	90	115	34	4	5	-120	0	-2	-119	-5	-5	37	3	3	57
58.7366	0	98	134	23	97	112	25	97	146	59	91	115	30	3	5	-119	-1	-2	-122	-5	-5	36	4	3	54
58.8595	0	99	133	24	97	113	27	98	145	62	90	116	27	4	4	-119	0	-2	-112	-5	-6	35	4	3	63
58.9824	0	98	133	24	98	112	28	97	146	62	90	115	27	4	4	-120	0	-2	-112	-5	-5	36	5	3	63
59.1053	0	97	133	24	96	112	28	98	145	63	90	116	28	4	5	-120	0	-2	-112	-5	-5	36	4	3	63
59.2282	0	98	133	24	98	112	25	98	145	62	90	115	31	4	4	-120	0	-2	-115	-5	-5	36	4	2	59
59.351	0	98	134	22	98	112	21	98	145	61	91	116	34	3	4	-119	0	-2	-118	-5	-5	36	5	3	57
59.4739	0	98	134	22	99	113	25	98	146	61	91	117	30	4	4	-119	0	-2	-122	-5	-5	35	5	3	54
59.5968	0	99	134	24	97	113	25	98	146	62	90	117	30	5	5	-120	0	-2	-116	-5	-6	36	4	3	59
59.7197	0	98	133	25	98	113	28	97	145	63	90	116	28	3	3	-120	0	-2	-112	-5	-6	36	5	3	63
59.8426	0	98	132	24	98	112	29	98	145	63	91	116	28	5	4	-121	-1	-2	-113	-5	-6	35	3	3	63
59.9654	0	97	134	24	97	111	28	98	145	63	90	115	27	4	4	-120	0	-2	-112	-6	-5	35	4	3	63
60.0883	0	97	134	24	98	113	22	98	146	61	91	116	34	4	4	-119	-1	-2	-119	-5	-5	35	4	3	56
60.2112	0	97	135	22	99	115	25	98	147	61	92	117	30	4	5	-119	0	-2	-122	-6	-5	35	4	4	53
60.3341	0	98	135	24	97	113	24	98	146	62	91	117	30	4	4	-119	0	-3	-115	-5	-6	35	5	3	61
60.457	0	98	134	25	98	112	29	98	146	63	91	117	27	4	5	-120	-1	-1	-113	-5	-5	35	4	3	63
60.5798	0	98	134	25	98	113	28	98	146	63	90	117	27	4	5	-121	0	-2	-113	-5	-5	34	5	3	63
60.7027	0	98	134	25	98	112	26	98	146	62	90	116	30	4	4	-120	0	-2	-116	-5	-5	35	3	3	60
60.8256	0	98	134	25	98	113	22	97	146	63	91	117	34	4	5	-119	0	-2	-119	-5	-6	35	4	2	57
60.9485	0	98	135	23	98	113	24	98	146	63	91	117	31	4	4	-119	0	-3	-116	-5	-6	35	4	4	60
61.0714	0	98	134	25	98	112	28	97	146	63	89	116	27	4	4	-120	0	-2	-113	-5	-5	35	4	3	63
61.1942	0	98	134	24	97	112	28	97	145	64	91	116	28	4	4	-119	0	-2	-112	-5	-5	34	5	4	63
61.3171	0	97	133	24	98	112	28	98	146	63	91	116	27	3	4	-120	-1	-2	-112	-6	-6	35	5	3	63
61.44	0	99	133	24	97	112	22	98	146	63	90	116	34	4	4	-120	0	-2	-119	-5	-5	35	4	3	56
61.5629	0	98	134	23	98	112	22	98	147	62	91	116	34	4	4	-120	0	-2	-120	-5	-6	35	5	3	57
61.6858	0	98	134	24	99	113	23	97	146	61	91	117	30	3	4	-119	0	-2	-115	-5	-5	35	4	3	61
61.8086	0	98	134	25	97	112	28	98	145	63	91	116	27	3	4	-119	-1	-2	-112	-5	-4	34	4	3	63
61.9315	0	97	133	24	98	112	29	97	145	63	91	116	27	3	4	-121	-1	-2	-112	-5	-5	35	5	3	62
62.0544	0	98	133	24	98	111	29	99	145	63	91	115	28	5	4	-121	0	-2	-113	-5	-6	35	4	3	62
62.1773	0	97	133	23	98	111	26	98	146	62	91	115	31	4	3	-120	0	-2	-115	-5	-4	35	4	3	59
62.3002	0	98	133	23	98	112	23	97	146	61	91	116	33	4	4	-119	0	-2	-118	-5	-5	36	4	3	57
62.423	0	98	134	24	98	112	25	97	146	61	90	116	30	4	4	-119	0	-2	-116	-4	-6	35	4	3	61
62.5459	0	99	134	25	97	111	29	98	146	64	89	115	27	4	4	-120	0	-2	-113	-5	-5	35	4	3	63
62.6688	0	98	133	26	98	111	26	98	145	63	90	115	30	4	4	-121	0	-2	-115	-4	-4	35	4	3	59
62.7917	0	97	133	26	97	111	29	97	146	63	89	115	28	4	4	-120	0	-2	-112	-5	-5	34	4	3	63
62.9146	0	98	134	26	96	111	23	96	145	64	89	115	34	4	4	-120	-1	-2	-119	-5	-6	34	4	3	57
63.0374	0	97	133	27	97	112	23	97	146	64	90	116	33	4	4	-119	-1	-2	-119	-6	-4	34	4	3	56
63.1603	0	98	134	28	97	112	30	97	146	64	89	116	27	3	4	-120	0	-2	-119	-5	-5	33	4	3	56
63.2832	0	98	133	27	97	111	29	98	145	65	89	115	28	3	4	-120	0	-2	-113	-5	-6	33	4	2	62
63.4061	0	97	133	27	98	112	24	97	144	65	89	115	34	4	4	-121	0	-2	-119	-5	-5	33	5	3	56
63.529	0	98	134	27	97	112	24	98	145	65	90	116	34	4	4	-119	-1	-3	-118	-5	-6	32	4	3	57
63.6518	0	97	133	26	97	112	31	97	146	64	89	116	26	4	4	-119	0	-2	-126	-5	-6	33	3	3	49
63.7747	0	97	134	25	97	113	30	98	146	63	90	117	26	4	3	-119	-1	-2	-126	-5	-6	33	4	2	50
63.8976	0	98	134	29	96	113	27	97	145	64	91	116	31	4	4	-119	0	-3	-116	-4	-6	33	4	3	61
64.0205	0	98	133	28	97	112	26	98	144	64	90	116	32	4	5	-120	0	-1	-115	-4	-5	32	4	3	59
64.1434	0	97	132	28	97	112	26	98	145	64	90	116	31	4	5	-120	-1	-2	-114	-6	-5	32	5	2	59
64.2662	0	98	133	26	97	112	27	98	144	65	90	116	31	4	4	-120	0	-3	-123	-5	-5	33	4	3	52
64.3891	0	98	133	26	96	113	31	98	145	64	90	116	26	4	4	-119	-1	-3	-126	-5	-6	34	4	3	49
64.512	0	97	133	27	97	113	29	98	146	63	89	117	27	4	4	-119	0	-2	-126	-5	-7	33	3	3	49
64.6349	0	97	132	28	97	112	29	98	144	64	89	116	27	4	4	-119	0	-2	-113	-5	-5	33	4	3	62
64.7578	0	97	132	30	97	112	30	97	145	66	89	116	28	3	4	-120	0	-3	-112	-6	-6	33	5	3	62
64.8806	0	98	133	30	96	112	24	98	144	66	90	116	35	3	4	-120	0	-3	-119	-5	-5	31	5	3	55
65.0035	0	97	133	28	97	113	29	97	145	66	89	116	30	4	4	-119	-1	-2	-122	-5	-5	32	4	3	53
65.1264	0	97	134	28	97	112	31	97	145	64	90	116	27	4	5	-119	0	-2	-125	-5	-5	33	5	3	50
65.2493	0	97	134	27	97	113	31	98	146	63	90	117	26	4	4	-119	0	-3	-126	-5	-4	33	4	3	50
65.3722	0	97	133	29	97	112	27	98	144	65	90	116	30	3	5	-119	0	-2	-122	-6	-5	32	3	3	52
65.495	0	97	132	29	98	112	24	97	144	65	90	116	34	4	4	-120	0	-2	-119	-5	-6	32	4	3	56
65.6179	0	98	133	28	97	112	27	97	144	64	90	116	31	5	5	-119	-1	-3	-122	-5	-5	32	5	3	52
65.7408	0	97	133	28	97	112	31	98	146	66	90	116	27	4	4	-119	0	-2	-126	-5	-6	33	4	3	50
65.8637	0	97	132	27	97	112	31	98	146	64	91	116	26	4	4	-119	-1	-2	-125	-5	-5	33	4	3	50
65.9866	0	98	133	29	98	113	30	97	146	64	91	117	26	4	5	-119	0	-2	-125	-5	-5	33	3	3	49
66.1094	0	98	133	28	97	112	27	97	144	65	90	116	30	3	5	-119	0	-2	-122	-4	-6	31	4	3	53
66.2323	0	98	132	29	97	113	27	98	145	64	90	117	31	4	4	-120	0	-2	-122	-5	-6	31	5	3	53
66.3552	0	98	133	29	98	113	27	97	144	64	90	116	31	4	5	-120	0	-2	-123	-5	-6	32	4	3	53
66.4781	0	98	133	27	98	113	31	98	145	64	90	116	26	4	4	-119	0	-2	-125	-5	-5	32	4	3	49
66.601	0	97	134	26	97	113	30	98	146	63	90	117	26	4	5	-119	0	-2	-125	-5	-5	32	4	3	49
66.7238	0	97	134	28	98	113	29	97	146	64	90	117	26	4	4	-119	0	-2	-126	-5	-5	32	4	3	49
66.8467	0	97	133	28	98	113	23	98	144	65	90	117	33	5	3	-120	0	-2	-119	-5	-5	33	4	3	56
66.9696	0	98	132	28	97	113	23	98	145	64	90	116	34	4	5	-120	0	-3	-119	-5	-5	33	4	3	56
67.0925	0	97	133	27	97	111	27	97	145	63	91	115	30	3	4	-119	0	-2	-122	-4	-6	33	4	2	53
67.2154	0	98	134	27	97	113	27	98	145	64	90	117	29	4	5	-119	-1	-2	-122	-5	-5	32	5	3	53
67.3382	0	97	134	27	97	113	30	97	146	62	91	117	26	4	5	-119	0	-2	-126	-5	-5	33	3	3	49
67.4611	0	98	133	27	97	113	26	98	145	62	90	117	29	4	4	-118	0	-3	-122	-5	-5	32	4	3	53
67.584	0	98	132	27	97	113	30	97	144	64	89	117	27	4	4	-120	0	-2	-111	-5	-6	32	4	3	62
67.7069	0	97	132	29	97	112	27	97	144	64	90	117	30	3	5	-120	0	-2	-115	-5	-5	32	4	3	60
67.8298	0	97	132	28	97	113	23	97	144	65	90	116	33	4	4	-120	0	-2	-119	-4	-5	32	4	4	56
67.9526	0	96	132	28	97	112	31	96	144	64	89	116	26	4	4	-119	0	-3	-126	-5	-5	32	4	3	49
68.0755	0	97	132	27	97	113	30	97	145	64	91	116	26	4	4	-119	0	-2	-126	-5	-5	32	4	3	50
68.1984	0	98	133	29	97	113	30	98	145	64	90	117	26	4	4	-119	-1	-3	-119	-5	-5	32	4	3	56
68.3213	0	97	132	28	97	112	22	97	144	65	90	116	34	4	4	-120	0	-2	-119	-6	-5	32	4	3	56
68.4442	0	96	133	29	97	112	23	97	143	64	91	116	34	4	5	-119	0	-2	-118	-4	-4	32	4	2	57
68.567	0	97	132	28	96	112	27	97	144	64	89	116	30	3	4	-120	0	-2	-122	-5	-5	33	4	3	53
68.6899	0	96	132	28	97	112	27	97	144	64	90	116	30	4	4	-120	0	-2	-122	-5	-5	32	4	3	53
68.8128	0	97	133	26	97	113	30	97	144	63	90	116	26	3	4	-119	0	-2	-126	-5	-5	33	4	3	50
68.9357	0	97	133	28	97	113	26	96	144	64	90	116	29	3	4	-119	-1	-3	-122	-5	-5	32	5	3	53
69.0586	0	97	132	28	97	112	29	97	144	64	90	115	27	4	4	-119	0	-2	-112	-5	-5	33	4	3	63
69.1814	0	97	132	29	97	111	26	97	144	65	90	115	30	4	5	-120	-1	-2	-115	-4	-6	31	4	3	59
69.3043	0	97	132	27	97	112	22	96	143	64	89	116	35	3	4	-119	0	-2	-118	-5	-6	32	4	3	56
69.4272	0	98	133	26	97	112	31	97	144	64	90	116	26	4	5	-119	-1	-2	-126	-4	-4	33	5	3	49
69.5501	0	97	133	26	97	112	30	96	145	62	91	116	26	4	4	-119	0	-2	-126	-5	-5	33	4	3	49
69.673	0	97	133	28	96	112	29	96	145	65	90	116	27	4	4	-120	0	-2	-112	-5	-5	32	4	3	63
69.7958	0	98	132	29	97	112	30	96	143	65	89	116	27	4	3	-120	0	-2	-113	-4	-5	32	4	3	62
69.9187	0	98	133	29	96	113	26	97	144	65	89	116	32	4	3	-120	0	-2	-115	-5	-5	32	4	3	59
70.0416	0	97	132	28	97	112	28	97	144	65	89	116	30	4	4	-120	0	-3	-122	-5	-5	32	4	3	52
70.1645	0	97	133	27	97	112	27	96	145	64	90	116	31	4	4	-119	0	-2	-123	-5	-5	33	4	3	53
70.2874	0	97	133	26	96	112	31	97	145	63	91	116	26	4	4	-119	0	-2	-127	-5	-6	32	4	3	50
70.4102	0	97	133	28	97	112	26	97	145	64	90	116	30	4	4	-119	0	-2	-122	-5	-5	32	3	3	53
70.5331	0	97	133	27	96	113	30	97	143	64	89	116	28	3	5	-120	-1	-2	-113	-6	-5	32	3	3	63
70.656	0	97	132	28	97	112	23	97	143	64	90	116	34	4	4	-120	0	-3	-118	-5	-4	32	4	3	56
70.7789	0	97	134	28	97	112	23	97	144	64	90	116	34	3	5	-120	0	-3	-120	-6	-6	32	3	3	57
70.9018	0	97	134	26	97	112	30	97	145	64	89	116	26	4	5	-118	0	-2	-125	-5	-5	33	4	4	50
71.0246	0	98	133	25	98	112	30	98	145	63	90	116	26	3	5	-119	0	-2	-126	-5	-5	34	4	3	49
71.1475	0	98	133	27	98	112	26	97	145	63	91	116	30	4	5	-119	0	-2	-115	-5	-5	33	3	3	61
71.2704	0	98	133	27	98	113	22	97	145	64	90	117	35	4	4	-120	0	-2	-119	-5	-5	33	4	3	56
71.3933	0	97	133	27	97	112	26	98	145	64	90	116	32	4	4	-120	0	-2	-116	-5	-5	33	4	2	59
71.5162	0	97	132	26	97	112	27	97	145	63	90	116	30	4	4	-119	0	-2	-121	-5	-5	34	4	3	52
71.639	0	98	133	26	97	112	26	97	145	62	91	116	31	3	5	-119	0	-2	-123	-4	-5	33	4	3	53
71.7619	0	98	134	25	98	113	26	98	146	62	90	117	30	4	4	-118	0	-3	-123	-5	-5	33	4	4	54
71.8848	0	98	134	28	97	112	29	97	145	64	90	116	28	4	5	-120	0	-2	-112	-5	-5	33	4	4	63
72.0077	0	97	134	29	97	114	30	98	145	64	90	117	28	4	4	-120	0	-2	-112	-5	-5	33	4	3	62
72.1306	0	98	134	28	97	112	26	97	146	65	90	116	32	3	4	-120	0	-2	-116	-5	-6	32	3	3	60
72.2534	0	98	134	27	96	113	23	98	145	64	90	117	34	3	4	-119	0	-2	-119	-5	-6	33	4	2	57
72.3763	0	97	133	26	97	114	30	98	146	63	90	117	26	4	4	-119	0	-2	-126	-4	-5	33	4	3	50
72.4992	0	98	134	27	98	113	29	98	146	63	91	117	26	5	5	-118	0	-2	-126	-6	-5	33	4	3	50
72.6221	0	97	134	28	97	112	29	97	146	65	90	117	28	4	5	-120	0	-2	-112	-5	-6	33	4	2	63
72.745	0	98	133	28	97	113	26	98	145	65	90	117	31	3	6	-119	0	-2	-115	-5	-5	32	4	4	59
72.8678	0	98	134	27	97	113	26	98	145	63	90	116	32	4	4	-119	0	-2	-115	-5	-6	33	4	3	60
72.9907	0	98	134	27	97	113	26	97	146	64	90	117	30	3	4	-119	0	-2	-122	-5	-5	33	5	3	53
73.1136	0	97	134	26	97	113	26	98	146	63	90	117	30	4	3	-118	-1	-2	-123	-5	-6	34	4	3	53
73.2365	0	98	134	27	97	113	26	97	146	63	90	117	30	3	5	-119	0	-2	-123	-5	-4	34	4	3	54
73.3594	0	98	134	28	97	113	25	97	145	64	90	116	31	4	4	-119	-1	-2	-115	-5	-5	32	4	3	59
73.4822	0	98	133	28	97	112	26	97	145	64	89	116	30	4	5	-119	0	-3	-115	-5	-6	33	5	3	59
73.6051	0	97	133	28	97	112	23	98	144	64	90	116	34	4	5	-120	-1	-2	-118	-5	-6	33	4	3	56
73.728	0	98	133	27	98	113	22	97	145	63	90	117	34	4	4	-120	0	-2	-119	-5	-5	32	4	3	56
73.8509	0	98	133	26	97	113	30	98	146	63	89	117	26	4	5	-119	0	-2	-126	-5	-5	33	4	3	50
73.9738	0	97	133	28	97	113	29	98	144	64	90	117	27	3	4	-120	0	-2	-112	-5	-5	32	4	3	62
74.0966	0	97	133	28	97	113	30	98	145	64	89	116	27	4	5	-120	0	-2	-112	-5	-5	32	4	3	62
74.2195	0	98	133	28	97	112	23	97	144	64	90	116	34	4	4	-120	0	-2	-118	-4	-5	33	4	2	56
74.3424	0	97	132	27	97	112	22	97	144	64	89	116	34	4	5	-119	0	-2	-118	-5	-5	33	5	4	56
74.4653	0	97	133	25	97	112	26	98	145	64	89	116	29	4	4	-119	0	-2	-122	-5	-5	32	3	2	53
74.5882	0	98	133	27	97	112	29	98	145	63	90	116	25	3	4	-119	-1	-2	-126	-5	-5	34	5	3	50
74.711	0	97	133	28	96	113	26	98	144	64	89	116	30	3	4	-120	0	-2	-115	-6	-5	32	4	3	60
74.8339	0	97	132	28	97	112	26	97	144	65	90	116	30	4	5	-121	0	-2	-115	-6	-5	32	4	3	59
74.9568	0	97	132	28	96	112	27	97	144	64	90	116	30	4	5	-120	0	-2	-123	-5	-5	33	4	3	52
75.0797	0	98	133	27	97	112	26	97	144	64	89	116	30	3	4	-119	0	-2	-122	-5	-5	32	4	3	53
75.2026	0	98	133	27	97	112	30	98	145	64	89	116	25	3	4	-119	0	-2	-126	-5	-5	33	4	3	49
75.3254	0	97	133	27	96	112	25	96	144	63	89	115	29	4	4	-118	-1	-2	-122	-5	-5	32	4	3	53
75.4483	0	97	132	28	97	112	29	97	143	64	89	116	27	3	4	-120	0	-2	-112	-5	-5	33	3	2	62
75.5712	0	97	132	28	97	112	22	97	144	64	89	116	34	4	4	-119	0	-2	-119	-5	-5	33	4	3	55
75.6941	0	98	132	28	97	112	24	98	143	64	90	116	33	4	5	-119	0	-2	-118	-6	-5	32	4	3	56
75.817	0	97	133	26	98	112	30	97	145	64	89	116	26	4	4	-119	0	-1	-126	-5	-6	33	4	3	50
75.9398	0	97	133	26	97	112	29	97	145	63	90	116	26	4	4	-119	0	-3	-126	-5	-6	33	4	3	49
76.0627	0	97	133	28	96	112	27	97	143	65	89	115	29	4	5	-119	-1	-2	-115	-5	-5	32	4	3	60
76.1856	0	97	133	28	97	111	22	97	143	64	90	115	34	4	4	-120	-1	-2	-118	-5	-5	32	4	3	55
76.3085	0	97	132	27	97	112	23	97	143	63	91	116	34	4	4	-119	0	-2	-119	-5	-5	33	4	3	56
76.4314	0	98	133	26	98	113	27	98	144	62	90	116	30	4	5	-119	0	-2	-121	-5	-6	33	4	3	52
76.5542	0	98	132	25	97	112	31	97	144	63	90	117	26	4	5	-119	0	-2	-126	-4	-5	33	4	3	49
76.6771	0	97	133	27	97	112	27	97	145	63	90	116	29	3	4	-119	-1	-2	-123	-5	-6	33	4	3	52
76.8	0	97	133	29	96	113	26	98	144	63	89	117	31	3	4	-119	0	-2	-114	-6	-5	33	4	3	59
76.9229	0	98	132	28	97	113	23	97	143	64	89	117	34	4	4	-119	-1	-2	-118	-5	-5	33	4	3	55
77.0458	0	98	132	28	97	113	27	97	144	64	89	117	31	4	5	-120	0	-2	-122	-6	-5	33	4	3	53
77.1686	0	97	133	27	97	114	31	98	144	64	90	117	27	3	4	-119	0	-2	-126	-5	-6	33	4	3	48
77.2915	0	97	133	26	97	113	31	98	144	63	89	118	26	5	4	-118	0	-2	-125	-5	-5	33	3	3	50
77.4144	0	98	133	28	97	113	30	97	144	64	89	117	26	4	4	-119	0	-3	-126	-4	-6	31	5	3	49
77.5373	0	98	133	29	97	113	26	97	143	64	90	116	30	4	5	-120	0	-2	-115	-5	-6	32	4	3	59
77.6602	0	98	132	28	96	114	24	97	144	64	90	115	34	4	4	-119	0	-1	-119	-5	-6	32	4	4	56
77.783	0	97	133	30	97	113	24	97	144	65	89	116	34	4	4	-119	0	-2	-118	-6	-4	31	4	3	56
77.9059	0	97	133	29	97	112	27	97	144	65	90	116	30	4	4	-119	0	-3	-121	-5	-5	31	4	3	53
78.0288	0	97	133	29	96	114	31	97	144	64	90	117	26	4	5	-119	-1	-1	-126	-5	-5	32	4	3	50
78.1517	0	98	133	30	96	114	28	97	145	65	89	116	30	3	5	-118	0	-2	-122	-4	-6	31	5	3	53
78.2746	0	97	132	30	96	114	28	97	144	65	89	118	31	4	4	-119	0	-2	-115	-5	-5	32	4	3	59
78.3974	0	97	133	30	97	113	25	97	144	65	88	117	34	4	4	-119	0	-2	-118	-5	-6	32	4	3	56
78.5203	0	97	133	29	96	114	29	96	144	66	89	117	31	4	4	-119	0	-2	-122	-5	-6	32	3	4	53
78.6432	0	97	133	29	97	114	32	97	143	64	90	118	27	4	4	-119	0	-2	-126	-5	-5	31	4	3	49
78.7661	0	97	134	28	96	114	31	97	144	64	89	118	26	4	4	-118	0	-2	-125	-5	-6	32	5	3	50
78.889	0	97	133	30	96	113	25	97	145	64	89	117	35	4	4	-119	0	-2	-118	-5	-6	32	5	3	56
79.0118	0	96	133	30	96	113	24	96	143	66	88	117	35	3	4	-119	0	-2	-118	-4	-5	31	3	3	55
79.1347	0	97	133	30	96	113	24	97	143	65	89	117	35	3	5	-119	-1	-2	-118	-5	-5	31	3	4	56
79.2576	0	98	133	29	96	113	32	97	144	64	89	117	28	4	4	-118	0	-2	-126	-5	-5	32	4	4	50
79.3805	0	97	133	28	96	114	33	97	145	64	89	118	28	4	4	-118	0	-2	-125	-5	-5	31	4	3	50
79.5034	0	97	133	29	97	114	32	98	146	64	89	118	27	4	4	-118	0	-2	-126	-5	-6	32	4	3	50
79.6262	0	97	134	31	95	113	25	97	143	65	88	116	35	4	4	-119	-1	-2	-120	-6	-6	31	4	4	56
79.7491	0	97	133	31	96	113	28	96	144	65	89	116	33	4	5	-120	0	-2	-115	-5	-5	31	4	3	59
79.872	0	97	133	30	95	113	25	96	144	66	89	116	36	4	5	-119	-1	-2	-119	-6	-5	32	4	3	56
79.9949	0	97	133	30	96	114	30	96	144	65	89	117	32	4	4	-118	-1	-2	-122	-5	-4	30	3	3	53
80.1178	0	98	134	30	96	114	34	97	145	66	89	118	28	5	5	-119	0	-2	-126	-5	-5	31	4	4	50
80.2406	0	96	134	29	97	115	32	97	145	64	89	118	28	3	4	-117	0	-2	-126	-5	-5	31	4	3	50
80.3635	0	97	133	32	97	115	29	97	144	66	89	119	33	4	4	-118	0	-2	-116	-6	-5	31	4	3	59
80.4864	0	97	133	34	95	115	30	97	144	67	89	119	34	3	4	-119	0	-2	-116	-5	-5	29	4	3	60
80.6093	0	97	133	33	96	115	27	97	143	67	88	119	37	4	5	-118	0	-2	-119	-5	-5	29	4	3	57
80.7322	0	97	133	33	95	116	34	97	144	67	88	119	30	4	5	-118	0	-2	-126	-5	-6	28	4	3	50
80.855	0	98	133	33	95	116	34	97	145	67	88	120	29	4	4	-118	0	-2	-125	-4	-5	29	5	4	51
80.9779	0	97	133	31	97	116	33	97	145	66	89	120	29	4	4	-118	0	-2	-126	-5	-5	28	4	3	51
81.1008	0	97	133	34	96	116	29	96	145	67	89	120	33	4	4	-118	0	-2	-123	-5	-6	29	4	3	54
81.2237	1	97	133	34	95	115	30	96	145	67	88	119	32	4	5	-118	0	-2	-123	-5	-5	28	4	3	54
81.3466	0	98	133	33	95	115	33	98	144	67	89	119	29	3	5	-118	-1	-2	-126	-5	-5	28	4	3	50
81.4694	0	97	133	32	96	115	29	97	144	67	88	118	32	4	4	-118	0	-2	-122	-5	-5	28	4	3	54
81.5923	0	97	134	30	96	115	33	97	145	66	89	118	28	5	4	-118	0	-2	-126	-4	-5	28	4	3	51
81.7152	0	97	134	30	96	115	31	97	146	65	89	119	28	3	4	-117	0	-2	-125	-4	-5	30	4	2	50
81.8381	0	98	133	28	98	116	24	97	145	64	91	118	36	5	5	-118	-1	-3	-119	-5	-5	31	4	5	57
81.961	0	98	133	27	105	122	32	97	145	63	96	120	27	4	4	-118	0	-2	-126	-6	-5	33	3	5	50
82.0838	0	97	133	29	98	116	27	97	144	64	91	120	31	4	4	-119	0	-3	-122	-5	-7	32	4	3	54
82.2067	0	97	133	29	97	116	28	97	145	65	90	120	31	5	5	-119	0	-2	-122	-5	-5	32	3	3	53
82.3296	0	98	133	28	97	116	27	97	145	64	90	121	30	4	5	-119	0	-2	-123	-5	-5	32	4	3	53
82.4525	0	98	134	29	96	117	26	97	146	64	89	121	32	4	4	-119	0	-2	-115	-5	-5	33	4	3	60
82.5754	0	96	134	29	96	115	30	97	145	66	88	119	28	3	4	-120	0	-2	-112	-6	-5	31	5	3	63
82.6982	0	97	133	28	96	115	30	97	145	65	89	118	28	5	4	-119	0	-2	-112	-5	-5	32	4	3	62
82.8211	0	97	133	29	95	115	31	97	145	66	89	119	28	4	4	-120	0	-2	-113	-5	-6	32	5	3	62
82.944	0	97	134	29	96	115	24	98	145	65	89	119	35	4	4	-119	0	-2	-120	-5	-6	32	4	3	58
83.0669	0	97	134	27	97	115	24	97	145	64	88	119	34	3	5	-119	-1	-2	-119	-4	-5	32	4	3	57
83.1898	0	98	133	28	96	115	30	97	145	64	89	119	28	4	5	-118	0	-2	-120	-4	-5	33	4	3	56
83.3126	0	97	133	29	96	113	30	97	144	66	88	118	28	4	4	-120	-1	-1	-113	-4	-5	31	4	3	63
83.4355	0	97	133	29	96	113	31	98	145	65	89	117	29	4	5	-120	0	-2	-113	-5	-5	31	4	3	63
83.5584	0	97	133	29	96	113	26	97	144	66	89	117	32	4	4	-121	0	-2	-116	-5	-5	32	4	3	60
83.6813	0	98	133	28	96	112	27	97	145	65	89	116	31	4	4	-120	0	-2	-115	-4	-5	32	4	3	60
83.8042	0	98	133	27	96	113	27	97	145	65	89	117	31	4	4	-119	0	-2	-123	-5	-5	32	4	3	53
83.927	0	98	134	29	97	113	30	98	146	64	90	116	27	5	4	-119	0	-2	-119	-4	-6	32	4	3	56
84.0499	0	97	133	29	97	113	29	97	145	65	90	114	28	4	5	-120	0	0	-113	-5	-6	32	4	5	62
84.1728	0	98	134	29	97	112	26	98	144	66	90	115	32	4	4	-120	0	-2	-116	-6	-4	32	5	3	60
84.2957	0	98	134	29	97	112	27	97	145	64	89	115	31	4	5	-120	0	-2	-116	-6	-5	33	4	4	60
84.4186	0	98	134	27	98	112	22	98	146	65	90	115	35	5	6	-119	0	-2	-119	-5	-6	33	4	3	57
84.5414	0	99	135	27	97	111	27	98	146	64	90	115	30	4	4	-119	0	-2	-123	-4	-5	33	4	3	53
84.6643	0	98	135	29	98	111	29	98	145	65	89	115	27	4	5	-119	0	-2	-112	-5	-5	32	4	3	63
84.7872	0	98	135	28	98	110	29	98	145	65	90	114	28	4	4	-120	0	-2	-112	-5	-5	32	4	3	62
84.9101	0	99	134	28	96	110	26	97	146	65	90	114	32	4	5	-120	0	-2	-116	-5	-5	32	4	3	60
85.033	0	99	135	28	97	111	23	98	147	64	89	114	34	4	4	-120	-1	-3	-119	-5	-5	33	4	3	57
85.1558	0	99	135	27	98	110	27	99	146	64	90	114	30	5	4	-119	0	-2	-123	-5	-5	33	3	3	53
85.2787	0	100	136	28	97	111	25	98	146	63	90	114	30	4	5	-119	-1	-2	-115	-5	-5	33	4	3	60
85.4016	0	99	134	29	97	110	29	99	146	65	90	113	28	4	4	-120	-1	-3	-113	-6	-6	33	4	3	63
85.5245	0	99	135	27	98	110	30	98	147	65	89	114	27	4	4	-120	-1	-2	-113	-5	-6	32	4	3	63
85.6474	0	99	135	28	98	110	26	98	146	64	90	114	31	4	4	-118	-1	-3	-116	-5	-6	33	4	3	60
85.7702	0	99	135	27	98	111	23	98	146	64	90	115	34	4	4	-119	-1	-3	-119	-5	-5	33	5	3	57
85.8931	0	98	135	26	98	111	22	98	147	64	90	115	34	4	5	-118	0	-2	-120	-5	-5	33	4	3	57
86.016	0	99	135	28	97	112	29	98	146	64	91	115	26	4	5	-118	0	-2	-120	-6	-5	33	5	3	57
86.1389	0	99	134	29	97	111	29	99	145	65	90	115	28	4	5	-120	0	-2	-112	-5	-5	33	3	3	64
86.2618	0	100	134	29	98	110	30	98	146	64	90	114	28	4	5	-120	0	-2	-113	-4	-5	33	4	3	63
86.3846	0	99	135	28	97	110	30	99	145	64	90	114	28	3	5	-120	0	-2	-113	-5	-6	32	4	3	63
86.5075	0	99	134	27	97	111	23	99	145	64	90	114	34	4	4	-120	0	-2	-120	-6	-6	33	4	3	57
86.6304	0	99	135	26	97	110	26	99	147	63	91	114	31	4	4	-119	0	-2	-122	-5	-6	33	4	3	53
86.7533	0	99	135	28	98	110	25	99	146	65	90	114	31	4	4	-119	0	-1	-116	-6	-5	33	4	3	61
86.8762	0	99	135	29	97	109	29	98	145	64	90	113	29	4	5	-120	0	-2	-113	-5	-6	33	5	3	64
86.999	0	99	134	28	98	110	29	98	145	65	89	114	28	4	4	-120	-1	-2	-112	-5	-5	33	4	2	63
87.1219	0	100	135	28	98	110	26	98	146	64	90	114	31	4	4	-120	-1	-2	-116	-5	-5	33	3	3	60
87.2448	0	101	136	26	100	115	27	101	148	64	92	114	31	4	4	-119	0	-1	-117	-5	-6	34	4	4	60
87.3677	0	102	138	26	101	114	23	101	150	63	92	116	35	3	5	-119	0	-3	-119	-5	-6	34	4	4	57
87.4906	0	101	138	29	98	112	29	100	149	64	91	115	27	4	4	-120	-1	-3	-114	-6	-5	33	4	2	63
87.6134	0	102	139	28	101	116	32	101	150	65	93	115	29	4	5	-119	0	-2	-113	-4	-6	33	4	4	62
87.7363	0	103	139	28	101	115	31	103	150	65	93	117	30	5	5	-119	-1	-2	-112	-5	-5	33	4	4	63
87.8592	0	103	139	28	99	112	24	101	151	65	91	116	35	5	5	-120	-1	-2	-120	-5	-6	33	4	3	57
87.9821	0	104	140	28	98	112	28	102	151	65	91	116	31	4	4	-119	0	-2	-123	-5	-5	33	4	3	54
88.105	0	103	140	29	98	113	30	101	151	64	90	116	27	4	4	-119	-1	-2	-119	-6	-6	33	4	3	57
88.2278	0	102	140	31	97	112	30	101	150	65	90	115	28	4	4	-120	0	-2	-113	-5	-5	32	5	3	63
88.3507	0	103	139	30	97	112	31	101	150	66	90	115	29	4	4	-120	-1	-2	-113	-5	-6	31	5	3	64
88.4736	0	102	140	29	98	112	27	101	151	65	91	115	32	4	5	-120	0	-1	-117	-6	-6	32	5	3	60
88.5965	0	103	140	26	100	116	32	102	151	64	93	116	27	4	5	-118	0	-3	-126	-6	-7	34	6	5	51
88.7194	0	102	139	27	99	114	31	101	150	63	92	117	26	5	4	-118	0	-1	-127	-5	-6	34	3	4	51
88.8422	0	100	138	28	98	113	27	100	148	64	91	116	31	4	5	-120	0	-3	-116	-5	-5	33	5	3	60
88.9651	0	101	138	28	98	112	27	100	147	64	91	116	31	4	4	-120	0	-2	-116	-5	-5	34	5	2	59
89.088	0	100	136	27	97	113	26	99	148	63	90	116	30	5	4	-119	-1	-2	-116	-5	-6	34	4	2	60
89.2109	0	99	136	26	97	113	27	99	147	63	91	116	30	4	5	-119	0	-2	-123	-5	-6	33	4	3	55
89.3338	0	99	137	26	97	112	26	99	147	62	90	116	30	4	4	-118	0	-2	-124	-5	-5	34	4	3	54
89.4566	0	99	136	28	98	112	30	98	146	64	89	115	27	4	5	-120	0	-2	-113	-5	-6	33	4	3	62
89.5795	0	99	135	28	98	112	30	99	146	63	89	116	28	4	4	-120	0	-2	-114	-5	-5	33	4	3	63
89.7024	0	99	135	28	97	112	29	98	146	65	89	116	27	5	4	-119	0	-2	-113	-5	-5	33	4	3	62
89.8253	0	100	136	27	98	112	24	99	145	64	89	115	34	4	4	-120	0	-2	-119	-6	-5	34	4	3	57
89.9482	0	99	136	26	98	112	27	98	146	63	91	116	30	4	5	-119	0	-2	-123	-5	-6	33	4	3	54
90.071	0	99	135	30	96	112	30	98	145	64	90	116	27	4	4	-119	0	-2	-113	-5	-6	33	5	3	63
90.1939	0	99	134	29	97	111	30	98	144	64	89	115	28	4	4	-121	-1	-2	-113	-5	-5	33	4	3	63
90.3168	0	98	135	29	97	111	30	98	144	64	89	115	28	4	5	-120	0	-2	-113	-5	-6	32	4	3	62
90.4397	0	98	134	28	96	111	23	98	144	64	89	114	35	5	4	-120	0	-2	-119	-5	-5	32	4	3	56
90.5626	0	99	135	27	97	112	28	97	144	63	90	115	31	5	4	-119	-1	-2	-122	-5	-6	33	4	3	53
90.6854	0	98	135	26	97	112	30	98	145	62	90	115	26	4	4	-119	0	-2	-127	-5	-5	34	5	3	50
90.8083	0	98	134	28	97	111	29	98	144	64	89	115	28	4	4	-120	0	-1	-113	-5	-6	33	4	3	63
90.9312	0	98	134	28	96	111	27	98	143	64	89	115	30	4	4	-120	0	-3	-116	-5	-5	33	4	3	59
91.0541	0	98	134	27	97	111	27	97	143	63	89	115	31	4	4	-119	0	-2	-116	-5	-5	33	4	4	59
91.177	0	98	134	26	97	111	27	97	143	63	90	115	30	3	4	-120	-1	-2	-123	-5	-6	34	4	3	52
91.2998	0	98	135	26	95	111	31	98	144	61	89	115	26	3	4	-120	0	-2	-127	-5	-6	34	4	3	49
91.4227	0	98	135	24	98	112	31	99	145	61	90	116	26	3	4	-118	0	-2	-127	-4	-5	34	4	3	49
91.5456	0	98	134	27	97	111	30	97	144	62	89	115	26	5	4	-118	0	-3	-119	-5	-5	34	4	3	56
91.6685	0	98	134	27	97	111	27	97	143	63	90	115	30	4	4	-120	0	-2	-116	-4	-5	34	4	3	60
91.7914	0	98	134	26	96	112	24	98	144	62	90	116	34	3	5	-119	0	-2	-119	-5	-5	34	5	3	56
91.9142	0	98	134	25	96	111	32	97	144	62	89	115	27	4	4	-119	0	-2	-126	-5	-5	34	4	3	49
92.0371	0	98	134	25	97	111	30	97	144	61	90	115	27	4	5	-119	-1	-2	-126	-5	-5	34	4	3	50
92.16	0	98	134	23	97	112	30	99	145	61	90	116	26	4	4	-119	0	-2	-126	-5	-4	35	4	2	50
92.2829	0	98	134	25	97	111	30	96	144	60	90	115	25	4	5	-119	0	-3	-119	-5	-6	35	3	3	57
92.4058	0	98	134	24	97	112	23	98	144	62	90	115	34	4	4	-120	0	-2	-118	-4	-5	36	4	4	57
92.5286	0	98	134	24	97	112	23	97	144	61	89	116	33	3	4	-119	-1	-2	-118	-5	-5	35	5	4	56
92.6515	0	98	134	23	97	113	24	98	144	60	89	116	33	4	4	-120	-1	-2	-119	-5	-6	37	4	3	57
92.7744	0	98	134	22	97	112	30	98	145	60	89	116	25	4	3	-119	0	-2	-126	-5	-5	36	4	3	49
92.8973	0	99	135	22	97	112	30	97	145	59	90	117	25	4	4	-118	-1	-2	-126	-4	-5	37	4	3	50
93.0202	0	98	135	23	97	112	25	97	144	60	90	116	30	4	5	-119	0	-2	-116	-5	-5	36	4	4	60
93.143	0	98	134	24	98	112	29	97	144	60	90	116	27	4	4	-120	0	-2	-113	-4	-6	36	4	3	63
93.2659	0	97	134	23	97	112	24	96	144	60	90	116	33	4	5	-120	0	-2	-119	-5	-5	37	4	3	57
93.3888	0	97	134	22	98	113	23	97	144	60	91	116	34	4	4	-119	0	-2	-118	-5	-5	37	4	3	56
93.5117	0	98	134	21	97	113	26	97	145	59	89	117	29	4	4	-119	0	-2	-122	-5	-5	37	4	3	53
93.6346	0	97	134	21	98	113	29	97	145	59	90	117	26	5	5	-119	0	-2	-127	-5	-5	37	4	3	49
93.7574	0	96	134	22	97	113	29	97	145	60	90	116	26	3	4	-120	0	-2	-112	-5	-5	37	4	3	63
93.8803	0	97	134	23	97	113	28	96	144	59	89	116	28	4	5	-120	0	-2	-111	-5	-6	37	4	4	62
94.0032	0	97	134	22	97	112	29	96	144	60	90	116	27	4	5	-119	-1	-2	-112	-5	-6	37	4	3	63
94.1261	0	98	133	22	97	113	22	96	144	59	90	116	34	4	5	-121	0	-2	-119	-5	-4	37	4	3	56
94.249	0	97	134	20	98	113	22	97	145	60	91	116	34	4	4	-119	0	-3	-118	-5	-5	37	3	3	57
94.3718	0	98	133	20	98	113	29	97	145	59	91	117	26	4	4	-118	0	-2	-126	-5	-6	37	4	3	49
94.4947	0	98	133	22	98	113	29	97	145	59	90	117	27	3	5	-120	0	-2	-112	-5	-5	38	5	3	63
94.6176	0	97	134	22	97	112	29	96	144	60	89	116	28	3	4	-121	0	-2	-113	-5	-4	37	4	3	63
94.7405	0	96	133	23	97	113	23	97	143	61	90	117	34	4	4	-120	0	-2	-119	-6	-5	37	4	3	57
94.8634	0	97	133	23	97	114	27	97	144	61	90	118	30	4	4	-120	0	-2	-115	-5	-6	37	4	3	60
94.9862	0	97	133	21	97	114	26	98	145	61	90	117	30	4	4	-120	0	-1	-122	-5	-6	36	4	4	54
95.1091	0	97	134	22	98	114	25	97	146	60	90	118	30	4	5	-119	-1	-2	-116	-4	-5	36	4	3	62
95.232	0	97	133	23	97	113	29	96	144	61	90	117	28	4	5	-121	0	-2	-113	-5	-6	36	5	3	62
95.3549	0	96	134	23	97	114	30	97	145	62	90	117	28	4	6	-121	-1	-2	-112	-4	-5	36	4	4	63
95.4778	0	97	133	23	97	114	29	96	145	62	90	117	28	3	4	-119	0	-2	-112	-6	-6	36	4	3	63
95.6006	0	97	133	23	97	113	23	97	145	62	90	117	35	4	5	-120	0	-2	-119	-5	-5	36	4	3	57
95.7235	0	97	134	22	98	114	23	97	144	60	90	118	34	4	4	-119	-1	-2	-119	-5	-5	36	4	2	57
95.8464	0	97	135	23	96	114	29	97	147	60	90	118	27	4	5	-119	-1	-2	-120	-4	-5	36	5	3	57
95.9693	0	97	134	24	98	113	29	97	146	62	89	117	28	4	5	-120	0	-2	-113	-5	-5	37	4	3	63
96.0922	0	97	134	23	97	113	30	97	144	61	90	117	28	4	4	-120	0	-2	-112	-5	-5	36	4	3	63
96.215	0	97	134	22	97	113	26	97	145	62	90	117	32	4	5	-120	0	-2	-116	-5	-5	36	4	3	61
96.3379	0	97	133	22	98	113	26	96	145	60	90	118	31	5	4	-119	0	-2	-115	-5	-5	37	4	3	60
96.4608	0	98	134	21	98	113	26	98	146	61	90	117	30	4	5	-120	0	-2	-123	-6	-5	37	4	3	53
96.5837	0	97	135	22	97	114	25	97	146	60	90	117	30	4	4	-119	0	-2	-116	-5	-5	36	4	3	61
96.7066	0	98	133	24	97	114	30	97	146	63	90	118	28	4	5	-121	0	-3	-112	-5	-5	36	4	3	64
96.8294	0	98	133	25	97	113	30	96	145	63	90	117	28	4	6	-121	0	-2	-112	-5	-5	35	4	3	63
96.9523	0	98	134	25	97	113	29	97	147	63	89	117	28	4	4	-120	0	-2	-113	-4	-6	35	4	3	63
97.0752	0	97	133	23	97	113	23	97	146	63	91	117	34	4	5	-120	0	-2	-120	-5	-5	36	4	3	57
97.1981	0	98	135	22	97	113	22	97	147	62	90	118	34	4	4	-120	-1	-2	-119	-5	-5	36	4	3	58
97.321	0	97	135	24	96	114	28	97	146	61	90	117	27	4	5	-120	0	-1	-113	-6	-5	35	3	3	63
97.4438	0	97	134	24	97	113	29	98	145	63	90	117	28	4	5	-120	0	-3	-113	-4	-6	36	3	3	64
97.5667	0	98	134	24	97	114	29	98	146	62	90	117	28	4	4	-120	0	-2	-113	-5	-6	36	5	3	63
97.6896	0	98	134	23	98	113	26	97	147	62	90	116	32	4	5	-120	0	-2	-116	-5	-5	36	4	3	60
97.8125	0	98	135	22	98	114	26	97	146	61	89	117	31	5	5	-118	-1	-2	-116	-5	-6	37	4	2	60
97.9354	0	97	135	23	97	114	25	98	147	60	91	118	31	4	4	-119	0	-2	-115	-5	-6	37	3	2	61
98.0582	0	97	135	23	97	112	29	97	146	62	89	116	28	4	4	-120	0	-2	-113	-4	-6	35	3	3	63
98.1811	0	98	134	23	97	113	30	97	145	62	90	117	28	3	5	-121	0	-2	-112	-5	-5	36	4	3	62
98.304	0	97	135	23	97	112	30	97	145	62	90	116	28	3	5	-120	0	-3	-112	-6	-5	36	4	3	63
98.4269	0	97	134	22	97	113	26	97	146	61	90	116	31	4	4	-120	0	-2	-115	-6	-6	37	4	3	60
98.5498	0	98	135	21	97	114	22	97	146	61	91	117	34	3	5	-120	0	-3	-119	-5	-5	37	4	2	57
98.6726	0	98	135	23	97	113	28	97	146	61	90	117	28	3	4	-119	0	-2	-113	-5	-6	37	5	3	63
98.7955	0	98	133	25	97	113	29	97	145	62	89	117	29	4	4	-120	-1	-2	-112	-6	-5	36	4	3	62
98.9184	0	98	134	25	98	113	29	97	145	64	89	116	29	3	5	-121	0	-2	-113	-4	-5	36	5	3	63
99.0413	0	97	133	25	97	113	30	97	146	62	89	116	29	4	5	-120	0	-1	-113	-5	-5	35	4	3	63
99.1642	0	97	134	23	97	112	26	97	146	62	89	117	31	4	5	-120	0	-2	-116	-5	-5	35	4	4	61
99.287	0	97	135	22	97	113	24	97	146	62	90	117	34	4	4	-119	0	-2	-119	-5	-6	36	4	3	56
99.4099	0	98	134	24	97	112	29	97	146	62	90	116	27	5	5	-119	0	-2	-113	-5	-6	36	4	3	63
99.5328	0	98	133	25	96	113	30	96	145	63	89	116	28	3	5	-122	-1	-2	-113	-5	-5	36	4	3	63
99.6557	0	97	133	24	97	112	30	97	144	64	90	116	28	4	4	-121	0	-2	-113	-5	-5	35	4	3	63
99.7786	0	98	134	24	96	112	27	98	145	63	88	116	32	4	4	-120	-1	-2	-116	-5	-5	36	4	2	59
99.9014	0	98	133	24	97	112	24	97	145	63	89	116	34	3	5	-120	-1	-2	-120	-5	-5	35	4	3	57
100.024	0	98	134	24	97	112	23	97	145	62	90	116	34	4	4	-119	-1	-2	-120	-5	-5	36	5	3	57
100.147	0	97	134	25	97	113	30	97	145	63	90	116	27	4	4	-120	0	-2	-112	-5	-5	35	4	3	63
100.27	0	98	133	25	97	112	30	97	145	63	89	116	29	4	5	-120	0	-3	-112	-5	-5	35	4	3	62
100.393	0	97	133	24	96	111	30	97	145	63	90	115	28	4	3	-120	0	-2	-113	-5	-5	36	5	3	62
100.516	0	97	133	23	98	112	24	97	145	62	89	115	35	4	5	-120	0	-2	-120	-5	-6	36	4	3	56
100.639	0	98	134	23	97	113	23	97	145	61	89	116	36	3	5	-120	0	-3	-119	-4	-5	35	4	3	57
100.762	0	98	134	24	97	112	30	97	145	61	89	115	27	4	4	-119	0	-2	-119	-5	-5	36	3	4	56
100.884	0	97	133	26	97	112	30	97	145	63	90	116	28	4	5	-119	-1	-2	-113	-5	-5	35	3	3	63
101.007	0	97	134	25	96	112	24	96	145	63	89	116	36	4	5	-120	0	-2	-120	-6	-5	35	5	3	56
101.13	0	96	132	26	96	112	28	96	144	63	89	116	32	3	5	-120	0	-2	-115	-4	-5	35	5	3	59
101.253	0	97	133	25	97	113	28	97	145	63	90	116	31	5	5	-120	0	-2	-122	-5	-5	35	4	3	53
101.376	0	97	135	23	97	112	27	97	146	62	90	116	31	4	4	-120	0	-3	-123	-5	-5	36	4	3	53
101.499	0	97	133	26	96	113	31	96	145	62	89	116	28	4	4	-119	0	-2	-120	-5	-6	34	4	3	56
101.622	0	96	133	26	97	112	28	97	144	64	89	115	32	4	4	-121	0	-2	-116	-5	-5	35	4	4	60
101.745	0	97	133	25	96	112	28	97	144	64	89	116	32	3	4	-120	-1	-2	-115	-4	-5	34	4	3	60
101.868	0	98	133	25	97	112	25	98	144	64	90	115	35	4	4	-120	0	-2	-119	-5	-6	35	4	2	57
101.99	0	96	134	25	96	113	29	97	145	63	90	116	32	4	4	-119	-1	-2	-123	-5	-4	35	4	3	53
102.113	0	97	132	24	97	112	31	97	145	63	90	116	28	4	4	-119	0	-2	-126	-5	-5	35	4	3	49
102.236	0	97	133	27	97	112	31	97	145	64	89	116	28	5	4	-120	0	-3	-112	-4	-5	34	4	3	63
102.359	0	96	132	27	96	112	25	97	144	64	90	116	35	4	4	-121	0	-2	-119	-5	-5	33	4	3	56
102.482	0	96	133	27	97	112	24	97	144	64	89	116	36	4	4	-120	-1	-3	-119	-5	-5	33	3	3	57
102.605	0	96	133	27	97	112	33	96	143	63	90	116	28	4	4	-120	0	-2	-126	-6	-5	34	4	2	50
102.728	0	98	133	26	97	112	33	97	145	64	89	116	28	4	4	-120	-1	-2	-126	-5	-5	35	4	3	50
102.851	0	96	134	26	96	112	32	97	144	63	90	117	27	4	4	-119	0	-2	-126	-5	-6	35	4	2	50
102.973	0	97	133	27	96	112	25	97	143	63	89	116	35	4	4	-120	-1	-2	-119	-6	-5	34	4	3	57
103.096	0	97	133	26	97	112	24	97	144	64	89	116	36	4	4	-119	-2	-2	-119	-5	-5	34	4	3	56
103.219	0	96	132	26	97	112	29	97	144	63	89	116	31	4	4	-120	0	-2	-122	-5	-5	34	5	3	53
103.342	0	97	133	25	97	113	29	97	144	63	89	116	32	4	4	-119	0	-2	-123	-5	-5	34	3	3	53
103.465	0	97	133	24	97	112	32	97	144	62	89	116	27	3	4	-119	0	-3	-126	-5	-5	34	3	4	51
103.588	0	97	133	27	97	112	28	96	145	62	89	116	31	4	4	-119	-1	-2	-122	-5	-5	34	4	3	54
103.711	0	96	133	26	97	113	25	97	144	64	89	116	35	3	5	-120	0	-3	-119	-4	-5	34	5	3	57
103.834	0	96	133	25	96	112	25	97	144	63	90	116	35	4	5	-120	0	-2	-119	-5	-5	34	4	3	57
103.956	0	96	132	24	97	113	25	97	144	62	89	116	35	3	4	-120	0	-2	-119	-4	-5	35	4	3	57
104.079	0	96	133	24	97	114	32	97	145	63	90	117	28	4	4	-118	-1	-2	-126	-5	-6	35	4	3	50
104.202	0	97	133	25	97	113	31	97	145	62	89	117	28	4	5	-118	-1	-2	-126	-5	-6	36	4	3	50
104.325	0	97	132	27	97	113	27	96	144	64	89	116	32	4	4	-119	-1	-2	-117	-5	-6	34	4	3	59
104.448	0	97	132	26	97	112	25	95	144	63	89	116	36	5	4	-120	0	-2	-120	-5	-5	34	4	3	56
104.571	0	97	132	25	97	113	29	96	144	64	89	117	33	4	5	-120	-1	-2	-116	-6	-6	34	4	3	59
104.694	0	97	133	25	97	112	29	96	144	63	90	116	32	4	4	-120	-1	-3	-123	-5	-5	35	4	3	53
104.817	0	97	133	24	96	112	33	96	145	62	90	117	28	3	4	-119	0	-2	-126	-5	-6	35	5	3	50
104.94	0	97	133	25	96	113	31	96	145	61	90	117	27	4	4	-119	0	-2	-126	-5	-6	35	4	3	50
105.062	0	97	132	27	96	112	28	97	144	63	89	116	32	3	5	-120	0	-2	-116	-5	-5	35	4	3	59
105.185	0	97	133	26	97	112	25	97	143	63	90	116	35	4	4	-120	0	-2	-119	-6	-5	34	4	3	57
105.308	0	96	132	26	98	113	25	96	143	63	90	116	36	4	4	-120	0	-2	-120	-5	-6	35	4	3	56
105.431	0	97	132	26	98	114	28	97	145	63	91	118	33	4	4	-119	0	-2	-123	-5	-5	35	4	3	53
105.554	0	97	133	24	97	114	32	97	146	63	90	117	28	4	4	-119	0	-2	-126	-6	-5	35	4	3	50
105.677	0	97	133	26	97	113	32	98	145	64	90	117	27	4	4	-120	0	-2	-126	-5	-6	34	4	3	49
105.8	0	97	133	26	96	114	25	96	145	64	90	115	36	4	4	-120	0	-1	-119	-5	-5	34	5	4	57
105.923	0	97	133	26	96	113	29	98	145	63	89	115	31	5	4	-120	0	-1	-122	-5	-6	34	4	5	53
106.045	0	97	133	25	97	113	24	97	143	63	89	116	35	4	4	-119	0	-2	-119	-5	-5	35	3	3	57
106.168	0	96	133	24	96	113	28	97	145	63	89	117	31	3	4	-119	-1	-2	-123	-5	-5	34	4	3	54
106.291	0	97	133	25	97	113	28	97	145	63	89	116	31	4	4	-119	0	-2	-123	-5	-6	35	4	3	54
106.414	0	97	133	26	97	112	28	97	145	64	89	116	32	4	4	-120	0	-2	-117	-5	-6	34	5	3	59
106.537	0	97	133	27	96	112	28	96	145	63	90	115	33	5	4	-120	0	-2	-116	-5	-6	34	4	3	60
106.66	0	97	132	26	97	112	25	96	143	64	89	116	35	4	5	-120	-1	-2	-120	-4	-5	34	4	3	56
106.783	0	97	132	26	97	113	25	97	144	64	90	116	36	4	4	-120	0	-2	-120	-4	-5	34	4	3	57
106.906	0	97	133	25	97	113	31	97	144	63	89	117	27	4	5	-120	0	-2	-127	-5	-5	35	4	3	50
107.028	0	97	133	28	97	112	29	97	144	63	90	116	30	4	4	-120	0	-2	-113	-5	-5	34	4	3	63
107.151	0	96	132	27	97	113	31	96	143	64	89	117	29	4	4	-120	0	-3	-114	-5	-5	34	4	3	63
107.274	11	97	132	27	96	113	27	97	144	64	89	116	33	3	4	-121	0	-3	-117	-5	-5	34	4	4	60
107.397	0	97	132	26	97	113	24	96	144	64	89	116	36	4	5	-120	-1	-2	-120	-5	-5	34	4	3	57
107.52	0	97	133	26	97	113	28	96	145	63	89	116	33	4	4	-119	-1	-2	-122	-5	-6	34	3	3	53
107.643	0	97	133	26	96	113	27	97	145	64	89	117	32	4	4	-119	0	-2	-116	-5	-6	33	4	3	60
107.766	0	96	132	28	96	112	31	96	143	64	89	116	30	5	4	-121	0	-2	-113	-5	-5	33	4	3	62
107.889	0	97	132	28	96	112	28	97	144	65	89	116	33	4	4	-121	0	-2	-116	-4	-5	34	4	4	59
108.012	0	96	132	27	96	112	28	97	144	64	89	115	33	4	4	-120	0	-2	-116	-4	-5	33	4	3	60
108.134	0	97	132	26	98	112	25	97	144	63	90	116	36	4	5	-119	0	-2	-119	-5	-4	34	5	2	56
108.257	0	97	133	24	99	114	28	97	145	63	92	118	32	4	5	-120	0	-2	-123	-5	-5	34	4	3	53
108.38	0	97	133	28	97	113	28	97	144	64	90	117	31	3	4	-120	0	-2	-123	-5	-5	34	5	3	53
108.503	0	97	133	28	98	114	27	96	143	65	89	113	32	4	4	-121	0	0	-116	-5	-6	34	4	5	59
108.626	0	97	132	27	96	112	24	96	145	64	89	115	36	4	4	-120	0	-2	-119	-5	-5	33	4	3	57
108.749	0	97	133	27	98	111	24	96	144	64	90	115	36	3	4	-120	0	-2	-119	-5	-5	33	4	3	57
108.872	0	96	133	27	97	112	32	96	144	63	89	116	27	3	5	-119	0	-2	-126	-5	-5	33	4	3	50
108.995	0	97	133	27	97	112	31	97	145	63	90	116	27	3	3	-119	0	-2	-126	-5	-6	34	4	3	50
109.117	0	97	132	27	97	112	31	96	144	65	88	116	29	4	5	-120	0	-2	-113	-5	-6	33	4	3	63
109.24	0	98	132	27	96	112	24	96	144	64	89	116	35	3	4	-120	0	-3	-120	-5	-6	33	4	3	57
109.363	0	97	133	27	97	112	25	97	144	64	90	115	35	4	3	-120	0	-2	-119	-5	-6	33	4	3	56
109.486	0	97	133	27	96	112	28	97	145	63	89	116	31	4	4	-120	-1	-2	-122	-5	-5	34	4	3	53
109.609	0	97	134	25	97	112	27	97	145	64	89	116	32	5	4	-119	-1	-2	-123	-6	-5	34	5	3	54
109.732	0	97	133	27	97	112	30	97	146	64	89	116	28	5	4	-119	0	-3	-120	-4	-5	33	4	2	56
109.855	0	96	133	27	96	112	27	96	144	64	90	116	32	4	4	-120	0	-2	-115	-6	-5	33	5	3	60
109.978	0	97	133	28	96	112	27	97	145	64	89	116	32	3	4	-120	0	-2	-116	-5	-5	34	4	3	59
110.1	0	97	134	27	97	112	24	96	144	64	89	116	35	4	4	-120	-1	-2	-119	-5	-5	34	4	3	57
110.223	0	96	133	25	97	112	24	97	145	64	89	116	35	3	4	-119	0	-3	-119	-4	-6	33	4	3	58
110.346	0	97	134	26	97	113	31	97	145	62	90	116	27	4	5	-119	0	-2	-126	-5	-5	34	4	4	50
110.469	0	97	133	29	97	112	30	97	145	64	89	116	28	5	4	-120	0	-2	-113	-6	-6	34	4	3	63
110.592	0	97	133	28	97	112	31	97	144	65	89	116	29	4	4	-120	0	-2	-113	-5	-5	33	4	2	63
110.715	0	97	133	27	97	112	27	97	144	64	89	116	32	3	5	-121	0	-3	-116	-5	-6	33	4	3	59
110.838	0	97	134	27	97	112	25	97	144	63	89	116	36	4	5	-120	0	-2	-119	-5	-5	34	4	3	57
110.961	0	97	134	26	97	112	27	97	145	64	90	116	32	4	4	-119	0	-2	-123	-5	-5	33	5	3	52
111.084	0	97	134	27	97	113	26	96	145	64	89	116	32	4	5	-119	0	-2	-116	-5	-5	33	4	3	60
111.206	0	97	133	27	96	112	30	96	144	65	89	116	30	4	4	-120	-1	-2	-113	-5	-5	33	5	3	63
111.329	0	97	132	27	97	111	27	97	144	65	90	115	32	4	4	-120	0	-2	-117	-4	-6	33	5	4	59
111.452	0	96	133	28	96	112	24	96	144	64	90	115	36	4	5	-119	0	-3	-119	-5	-6	33	4	3	56
111.575	0	97	134	26	97	112	25	98	145	64	89	116	35	3	5	-120	0	-2	-119	-5	-6	34	4	4	57
111.698	0	97	133	26	97	113	32	97	145	64	90	116	28	4	4	-120	-1	-3	-127	-5	-5	34	4	3	50
111.821	0	96	134	27	96	112	34	96	145	64	90	116	25	4	4	-119	0	-3	-117	-5	-5	34	4	3	60
111.944	0	97	133	27	97	113	30	97	144	65	90	116	30	4	4	-120	0	-2	-113	-5	-5	33	3	4	63
112.067	0	97	133	28	96	112	27	97	143	65	90	116	33	4	4	-120	0	-2	-117	-5	-4	34	4	3	60
112.189	0	97	133	27	96	112	25	96	144	63	91	115	36	4	5	-119	0	-2	-120	-5	-5	34	4	3	57
112.312	0	98	133	25	97	112	28	97	145	63	90	116	32	3	4	-120	0	-2	-123	-6	-5	34	5	3	54
112.435	0	98	134	26	98	112	29	97	145	62	89	116	29	5	4	-119	-1	-2	-120	-5	-5	35	4	3	57
112.558	0	98	133	27	97	113	31	97	144	63	89	116	29	4	4	-120	0	-2	-114	-5	-6	34	4	3	63
112.681	0	96	133	26	98	112	25	97	144	63	90	116	36	4	4	-120	-1	-2	-120	-5	-4	34	4	3	56
112.804	0	96	133	26	98	112	25	97	144	63	90	116	36	4	5	-120	-1	-3	-119	-5	-5	34	5	3	57
112.927	0	97	133	26	97	112	29	97	145	63	90	115	32	4	4	-120	0	-2	-123	-6	-5	34	5	3	53
113.05	0	97	134	26	97	112	27	97	145	62	90	116	32	3	5	-119	0	-2	-122	-5	-6	34	4	3	53
113.172	0	97	134	27	96	112	31	97	145	63	89	116	28	4	5	-120	-1	-2	-120	-5	-5	34	4	3	57
113.295	0	96	134	27	96	112	27	97	144	64	90	116	33	4	4	-120	0	-2	-117	-5	-5	34	4	3	59
113.418	0	97	133	27	96	112	27	96	144	64	89	115	33	4	5	-120	0	-2	-116	-6	-5	33	4	3	59
113.541	0	97	132	27	96	112	25	96	144	63	90	116	36	4	4	-120	0	-2	-120	-5	-5	34	4	3	56
113.664	0	96	133	26	97	112	28	96	145	63	89	116	32	4	4	-120	-1	-2	-123	-5	-5	34	4	3	54
113.787	0	96	134	25	97	112	31	97	146	62	89	116	28	4	4	-118	0	-2	-126	-5	-5	35	5	3	50
113.91	0	96	132	28	96	113	27	97	144	63	89	116	32	4	4	-120	0	-2	-116	-5	-6	35	5	3	59
114.033	0	96	132	27	96	112	28	96	144	64	89	116	32	4	5	-121	0	-2	-116	-5	-5	34	5	3	59
114.156	0	97	133	27	96	112	25	96	144	64	89	115	35	4	4	-119	-1	-2	-120	-5	-5	34	4	3	57
114.278	0	97	133	26	97	111	25	97	144	63	89	115	35	4	4	-119	0	-2	-119	-5	-5	35	4	3	57
114.401	0	97	134	24	97	112	28	97	145	63	90	116	31	3	4	-119	0	-2	-123	-5	-6	35	4	3	54
114.524	0	98	134	25	97	113	30	97	144	63	90	117	28	4	4	-119	0	-2	-120	-5	-5	34	4	3	56
114.647	0	97	133	27	96	111	28	98	145	63	89	115	32	4	4	-120	0	-2	-116	-5	-6	34	4	3	59
114.77	0	97	133	27	96	112	24	96	144	63	90	116	36	4	4	-120	0	-2	-119	-5	-5	34	4	3	56
114.893	0	97	134	27	97	112	28	96	144	63	90	116	32	3	4	-120	0	-2	-123	-5	-5	34	4	3	52
115.016	0	97	133	26	96	112	28	97	145	63	90	116	32	4	4	-120	0	-2	-123	-5	-6	34	4	3	53
115.139	0	98	134	25	97	112	32	97	146	62	89	116	27	4	4	-119	0	-3	-126	-5	-6	35	4	3	50
115.261	0	96	133	28	96	112	31	97	145	63	89	116	28	3	4	-120	0	-2	-120	-5	-5	34	4	3	55
115.384	0	97	133	26	97	112	27	96	144	64	90	116	33	5	4	-120	0	-2	-116	-6	-5	34	4	3	59
115.507	0	96	133	27	97	112	25	97	145	64	90	116	35	4	3	-120	0	-2	-119	-5	-5	34	4	3	57
115.63	0	97	133	26	96	112	28	97	144	64	89	116	31	4	4	-120	-1	-2	-124	-5	-6	33	4	3	53
115.753	0	96	133	25	97	112	32	97	145	63	89	116	27	4	4	-120	0	-2	-126	-6	-5	34	4	3	50
115.876	0	97	134	24	97	112	31	97	145	63	90	116	27	3	5	-119	-1	-2	-127	-5	-6	35	4	3	50
115.999	0	96	133	27	97	113	28	96	144	64	89	116	31	4	4	-120	-1	-2	-116	-5	-6	34	4	3	60
116.122	0	97	132	27	96	112	24	96	145	64	90	115	35	4	4	-121	0	-2	-119	-5	-5	33	3	3	56
116.244	0	96	132	28	97	112	27	96	144	63	89	116	32	4	4	-121	0	-3	-116	-4	-5	34	4	3	59
116.367	0	96	133	25	96	112	28	97	144	63	89	116	31	4	5	-120	-1	-2	-123	-5	-5	34	4	3	53
116.49	0	97	133	25	97	113	32	96	144	63	90	116	28	4	4	-119	0	-2	-127	-5	-6	34	4	3	49
116.613	0	97	134	26	96	112	30	97	145	63	89	116	27	4	4	-119	0	-2	-120	-5	-6	34	4	3	56
116.736	0	96	133	27	96	112	28	96	143	63	89	115	32	4	4	-121	0	-2	-115	-5	-5	34	4	4	60
116.859	0	96	132	26	97	112	27	96	143	63	89	116	32	4	4	-120	0	-2	-116	-5	-5	34	4	3	59
116.982	0	96	133	25	98	112	25	96	145	62	90	116	35	5	5	-120	0	-2	-119	-4	-6	35	3	3	56
117.105	0	97	132	25	97	112	25	97	145	62	90	117	34	4	4	-119	0	-2	-119	-4	-6	35	4	3	57
117.228	0	96	134	24	96	112	31	97	144	61	90	116	27	5	3	-119	0	-3	-127	-5	-5	35	4	3	50
117.35	0	96	133	26	97	113	31	96	145	63	89	115	28	4	4	-120	0	-1	-112	-5	-5	34	4	4	63
117.473	0	97	133	26	96	112	28	96	144	63	90	115	32	4	4	-121	-1	-1	-117	-5	-6	35	4	3	59
117.596	0	96	133	27	96	112	25	96	144	63	89	115	35	3	4	-120	0	-2	-119	-5	-5	35	4	3	56
117.719	0	96	133	25	96	112	24	96	144	62	89	116	35	4	5	-120	0	-2	-120	-4	-4	35	4	3	56
117.842	0	97	134	23	97	112	32	96	145	61	89	116	27	3	3	-119	0	-2	-127	-4	-6	36	4	3	50
117.965	0	97	134	25	97	112	35	97	145	61	90	116	24	4	5	-118	-1	-2	-123	-5	-4	36	5	3	52
118.088	0	97	132	25	96	112	27	96	144	62	89	116	33	3	5	-120	0	-2	-116	-5	-5	36	4	3	59
118.211	0	96	132	25	98	113	28	97	144	62	90	117	32	3	5	-120	0	-2	-116	-5	-5	35	4	3	60
118.333	0	96	132	25	97	112	25	97	143	62	90	116	35	4	5	-120	-1	-2	-119	-5	-5	35	4	3	56
118.456	0	96	133	24	97	112	29	96	145	62	89	116	31	3	4	-119	0	-2	-124	-5	-5	35	4	3	53
118.579	0	97	134	23	97	112	28	97	145	61	90	116	31	4	5	-119	0	-2	-123	-5	-5	36	4	3	53
118.702	0	96	134	26	97	112	28	96	144	62	90	116	31	4	5	-119	0	-2	-123	-5	-5	35	5	3	53
118.825	0	97	133	26	98	112	31	96	144	62	89	116	29	4	5	-119	0	-2	-112	-4	-6	35	4	3	62
118.948	0	97	132	26	97	112	29	96	145	62	89	116	31	4	4	-121	0	-2	-117	-5	-5	34	4	3	59
119.071	0	96	134	25	97	112	25	97	145	63	89	115	36	3	5	-120	0	-2	-119	-5	-6	34	4	3	57
119.194	0	97	133	24	98	113	29	97	144	62	90	116	32	4	4	-119	0	-3	-123	-5	-5	34	4	4	53
119.316	0	97	133	24	98	114	32	97	144	61	90	118	27	4	4	-119	0	-2	-126	-5	-5	35	4	3	49
119.439	0	96	133	27	97	112	28	96	145	63	90	116	32	4	5	-121	0	-2	-115	-5	-5	34	4	3	60
119.562	0	96	132	27	96	112	25	97	144	63	89	115	35	4	5	-121	-1	-2	-120	-5	-5	33	4	3	56
119.685	0	96	133	27	96	112	29	96	144	64	89	116	31	4	5	-120	0	-3	-123	-5	-6	34	3	3	53
119.808	0	96	134	27	97	113	30	97	145	64	89	116	31	4	4	-120	0	-2	-122	-5	-6	34	5	3	53
119.931	0	97	135	26	97	113	33	98	145	63	90	117	28	3	5	-119	0	-2	-127	-6	-6	34	4	3	50
120.054	0	97	134	28	96	113	28	96	145	63	90	117	31	4	4	-119	0	-2	-123	-4	-6	33	4	3	53
120.177	0	96	134	28	97	112	28	96	145	63	89	116	31	4	4	-119	-1	-2	-116	-4	-4	33	4	3	59
120.3	0	96	133	28	97	112	29	96	144	65	89	116	31	4	4	-120	0	-2	-123	-6	-6	33	4	3	53
120.422	0	97	133	27	96	113	25	96	144	64	90	116	35	4	4	-119	0	-2	-120	-4	-6	33	4	4	57
120.545	0	97	134	26	97	113	32	97	145	63	89	117	28	4	4	-120	-1	-2	-127	-5	-5	33	4	3	50
120.668	0	97	134	27	96	113	31	97	146	62	90	116	28	4	5	-119	0	-2	-127	-4	-6	33	3	3	50
120.791	0	96	133	27	96	112	28	97	144	64	89	116	32	4	4	-119	0	-2	-116	-5	-5	32	4	3	60
120.914	0	96	134	28	97	113	25	96	144	65	90	117	35	4	5	-120	0	-2	-120	-4	-5	32	3	3	56
121.037	0	97	133	28	97	113	25	96	144	64	90	116	35	4	4	-120	-1	-3	-119	-5	-5	34	4	4	57
121.16	0	97	133	27	96	113	33	97	144	63	89	116	27	5	4	-119	0	-2	-126	-5	-5	33	4	3	49
121.283	0	97	134	26	97	113	32	96	146	62	89	117	27	4	4	-119	0	-2	-127	-5	-5	33	4	3	50
121.405	0	97	134	27	97	112	28	96	145	63	90	116	32	4	4	-120	0	-2	-123	-5	-5	33	4	3	53
121.528	0	97	133	28	97	112	24	96	144	64	90	116	35	4	4	-120	0	-2	-119	-6	-5	33	4	2	56
121.651	0	96	133	28	97	113	25	96	145	63	90	116	35	4	4	-119	0	-2	-118	-5	-6	34	3	3	56
121.774	0	97	134	27	97	112	29	96	144	64	89	115	31	4	4	-120	0	-2	-123	-5	-5	33	4	3	53
121.897	0	97	134	26	97	112	32	96	144	63	90	116	27	4	4	-120	0	-2	-127	-4	-5	34	4	3	49
122.02	0	96	134	27	97	112	31	96	146	63	90	116	27	4	4	-119	0	-2	-126	-5	-5	33	4	3	50
122.143	0	96	134	28	97	111	27	96	145	64	89	115	32	3	5	-119	0	-3	-115	-5	-5	33	3	3	59
122.266	0	96	134	29	96	111	29	96	144	64	90	115	32	4	4	-120	0	-2	-123	-5	-5	32	4	3	53
122.388	0	96	134	31	96	112	29	96	145	65	89	116	30	4	5	-120	0	-2	-123	-5	-5	31	4	3	53
122.511	0	96	134	29	96	113	32	96	146	65	89	117	27	3	4	-119	0	-2	-126	-5	-6	32	4	3	49
122.634	0	97	135	30	97	113	31	96	146	64	90	117	28	4	5	-118	-1	-3	-126	-5	-5	32	4	3	50
122.757	0	96	135	32	96	113	27	97	146	66	90	116	31	3	4	-119	0	-2	-123	-4	-5	31	4	2	53
122.88	0	96	133	30	96	112	24	97	145	65	89	116	35	3	4	-120	0	-2	-119	-6	-5	31	4	3	56
123.003	0	96	133	31	97	112	29	95	145	66	89	116	31	4	4	-119	-1	-2	-123	-7	-6	31	4	3	52
123.126	0	96	134	30	97	112	32	96	145	66	89	116	27	4	4	-119	0	-2	-126	-6	-6	31	4	3	49
123.249	0	96	134	30	97	112	32	96	145	65	89	115	27	4	4	-118	0	-2	-126	-5	-6	32	4	3	49
123.372	0	96	135	29	96	112	30	96	146	64	90	116	27	4	4	-118	0	-2	-125	-5	-6	32	3	3	51
123.494	0	96	133	31	96	112	28	96	144	66	88	116	30	3	5	-119	-1	-2	-122	-4	-5	31	4	3	53
123.617	0	97	133	31	97	112	29	96	145	66	89	116	30	4	4	-118	-1	-2	-122	-5	-5	31	4	3	53
123.74	0	97	133	30	96	112	28	96	145	66	89	116	31	3	5	-119	0	-2	-122	-5	-4	31	5	3	53
123.863	0	96	133	29	96	112	32	96	145	65	89	116	27	4	4	-120	0	-2	-126	-5	-4	30	4	3	49
123.986	0	96	134	30	96	113	31	97	145	64	89	116	27	4	5	-119	0	-2	-126	-5	-5	31	4	4	50
124.109	0	96	134	29	97	112	30	96	145	65	89	116	27	4	5	-117	0	-2	-125	-5	-5	31	4	3	50
124.232	0	95	133	30	96	112	24	95	145	64	89	115	35	3	4	-120	0	-2	-119	-5	-6	31	4	3	56
124.355	0	97	133	31	96	112	24	96	144	64	89	115	35	4	5	-119	0	-2	-119	-5	-5	31	4	3	56
124.477	0	96	134	29	96	111	29	96	145	65	90	115	31	3	5	-119	0	-2	-122	-5	-5	31	4	2	52
124.6	0	96	133	28	96	112	31	96	145	65	89	116	28	4	3	-118	0	-2	-126	-5	-6	31	4	3	49
124.723	0	96	134	27	96	113	32	96	145	64	89	117	27	3	4	-119	0	-2	-126	-5	-6	32	5	3	50
124.846	0	96	133	32	96	112	28	96	144	64	89	115	31	3	5	-119	-1	-3	-123	-5	-5	32	3	4	53
124.969	0	96	132	29	96	112	25	97	144	65	90	116	34	3	4	-120	0	-2	-119	-5	-5	32	4	3	56
125.092	0	96	133	28	98	113	24	95	144	64	91	116	35	4	4	-119	0	-2	-118	-5	-5	32	3	4	56
125.215	0	96	132	28	99	114	29	97	144	63	92	117	31	4	5	-118	0	-2	-122	-5	-6	33	4	3	52
125.338	0	97	134	28	97	113	32	97	146	63	90	116	28	4	5	-119	0	-2	-126	-5	-5	32	3	3	49
125.46	0	96	134	27	97	113	31	96	146	63	90	117	27	3	4	-118	0	-2	-126	-5	-5	33	4	3	49
125.583	0	96	133	30	97	112	28	96	145	65	89	115	31	4	5	-119	-1	-2	-122	-5	-5	32	4	2	53
125.706	0	96	133	29	96	112	24	96	145	65	89	115	35	4	4	-120	0	-3	-119	-5	-5	32	4	3	55
125.829	0	97	131	29	97	112	29	97	144	65	89	116	31	4	5	-119	0	-2	-123	-5	-4	32	4	2	53
125.952	0	97	133	29	95	112	32	96	145	64	89	116	28	4	4	-119	0	-3	-126	-6	-5	33	4	3	49
126.075	0	96	133	27	96	112	31	95	146	64	90	116	28	4	5	-119	-1	-2	-127	-5	-6	33	4	3	49
126.198	0	97	134	27	97	112	31	97	146	64	89	117	28	3	4	-119	0	-2	-126	-5	-5	32	3	3	51
126.321	0	97	133	29	97	112	28	96	144	64	90	116	31	4	4	-120	0	-2	-124	-5	-5	33	4	3	52
126.444	0	97	132	29	96	112	25	96	144	64	89	115	35	4	4	-120	0	-2	-119	-4	-5	32	3	3	56
126.566	0	95	133	28	96	112	28	96	144	65	89	116	32	4	5	-119	0	-3	-122	-6	-6	32	4	3	52
126.689	0	96	133	27	97	112	28	97	144	63	89	117	32	4	4	-119	0	-2	-122	-5	-5	33	4	3	53
126.812	0	97	134	26	98	113	32	97	145	62	90	117	28	4	4	-119	0	-2	-126	-4	-4	33	4	3	50
126.935	0	96	134	28	97	113	31	96	145	62	90	117	27	4	4	-118	0	-2	-126	-5	-5	34	4	2	50
127.058	0	97	132	28	96	113	25	95	145	64	89	116	35	3	4	-120	0	-2	-118	-5	-6	33	4	2	56
127.181	0	96	133	27	96	112	29	96	144	64	89	116	31	4	3	-120	-1	-2	-123	-5	-6	33	5	3	53
127.304	0	95	132	27	97	112	28	97	144	64	90	116	31	4	4	-119	0	-2	-122	-4	-5	33	4	3	53
127.427	0	97	133	25	97	112	33	96	145	63	89	116	27	4	4	-118	0	-2	-126	-5	-5	34	5	3	50
127.549	0	96	134	25	98	113	31	96	145	62	90	117	28	3	5	-118	0	-2	-126	-4	-5	35	4	3	50
127.672	0	97	133	26	97	113	27	97	145	63	90	116	30	3	4	-119	0	-2	-122	-5	-5	33	4	3	54
127.795	0	96	132	26	96	112	25	96	145	64	89	116	35	4	4	-121	0	-2	-119	-5	-5	33	4	3	57
127.918	0	95	133	27	97	112	24	96	145	63	90	116	36	4	4	-120	0	-2	-118	-5	-6	33	4	3	56
128.041	0	95	133	27	97	112	28	96	144	63	90	116	31	3	4	-120	0	-2	-123	-6	-6	33	3	2	53
128.164	0	97	133	26	96	112	33	97	145	62	89	116	27	4	4	-119	0	-2	-126	-5	-5	34	4	4	49
128.287	0	97	134	24	97	113	31	97	145	61	90	117	27	5	5	-119	-1	-2	-126	-4	-6	34	5	3	50
128.41	0	96	133	27	97	113	28	96	144	63	89	117	30	4	3	-119	0	-3	-122	-5	-5	35	4	3	53
128.532	0	96	133	27	96	112	24	96	145	63	90	116	35	4	3	-120	-1	-3	-119	-5	-5	34	4	3	57
128.655	0	97	132	27	97	113	24	96	144	63	89	117	35	4	4	-121	0	-1	-119	-4	-6	34	4	3	56
128.778	0	96	133	26	96	113	28	96	145	63	89	116	31	3	5	-119	0	-2	-123	-5	-6	34	3	3	53
128.901	0	96	134	24	97	113	32	97	145	63	89	117	28	4	4	-119	0	-3	-126	-5	-5	34	4	3	49
129.024	0	97	133	23	97	113	31	97	146	61	90	117	27	4	4	-118	-1	-2	-126	-5	-6	34	4	3	50
129.147	0	96	133	25	97	113	24	96	145	63	90	116	34	4	5	-120	0	-2	-120	-5	-6	35	4	3	56
129.27	0	96	133	25	96	113	24	96	144	62	89	116	35	3	4	-120	0	-2	-119	-5	-5	35	4	2	57
129.393	0	97	132	25	96	112	28	96	145	62	89	116	31	4	4	-120	0	-2	-122	-6	-5	34	4	3	52
129.516	0	97	133	23	96	112	28	96	145	62	90	117	32	5	5	-120	-1	-2	-122	-5	-5	35	4	3	53
129.638	0	96	134	23	97	112	32	96	145	61	88	116	27	4	5	-118	0	-2	-126	-5	-6	36	4	3	51
129.761	0	96	134	24	97	113	27	97	146	62	89	117	30	3	4	-118	0	-2	-123	-6	-5	36	4	3	54
129.884	0	96	133	25	96	113	27	96	145	62	89	116	32	4	4	-121	0	-2	-116	-5	-5	35	4	3	60
130.007	0	97	132	25	96	113	28	96	145	62	90	116	31	4	4	-119	0	-2	-122	-6	-5	35	5	4	53
130.13	0	97	133	25	96	113	28	96	145	63	89	117	32	4	4	-120	-1	-2	-122	-5	-6	34	5	3	53
130.253	0	95	133	24	97	113	28	96	145	63	90	117	31	4	4	-119	-1	-2	-123	-6	-6	35	4	4	54
130.376	0	97	134	24	96	113	31	97	146	62	89	117	26	4	4	-119	-1	-2	-126	-5	-6	35	4	3	50
130.499	0	96	133	25	97	113	30	95	146	62	88	117	27	4	4	-120	-1	-2	-119	-5	-5	34	4	3	56
130.621	0	96	134	25	97	112	28	96	144	64	89	116	32	3	4	-120	0	-2	-116	-5	-5	35	4	3	59
130.744	0	96	133	26	96	112	25	96	145	64	88	116	35	4	4	-120	0	-2	-119	-4	-5	34	4	4	56
130.867	0	97	133	25	97	112	28	96	145	63	89	116	31	4	4	-120	-1	-2	-122	-5	-6	35	5	3	53
130.99	0	96	133	24	97	112	28	96	145	62	90	116	31	3	4	-118	0	-2	-122	-5	-6	35	4	2	53
131.113	0	96	133	23	96	113	32	96	146	62	90	117	27	4	4	-119	0	-2	-126	-5	-5	35	4	3	50
131.236	0	97	133	24	98	114	28	97	145	62	90	117	30	3	4	-120	0	-1	-122	-5	-5	35	4	3	53
131.359	0	97	133	25	97	113	27	97	145	62	91	117	32	4	5	-120	-1	-2	-116	-5	-5	35	5	2	59
131.482	0	97	134	25	98	113	24	96	145	62	90	116	35	4	4	-120	0	-2	-119	-5	-6	35	4	3	57
131.604	0	96	134	25	97	113	24	96	144	62	89	117	35	4	5	-120	0	-2	-120	-5	-5	35	5	3	57
131.727	0	96	133	23	97	113	32	96	146	63	90	117	27	3	5	-119	0	-2	-127	-5	-5	35	4	3	50
131.85	0	96	133	24	97	113	27	97	145	63	90	117	31	3	4	-118	0	-2	-123	-6	-5	35	4	3	53
131.973	0	96	133	25	97	113	31	97	144	63	90	116	29	4	5	-120	0	-2	-113	-5	-5	34	4	3	62
132.096	0	97	133	25	97	113	25	96	145	63	89	117	35	4	4	-120	0	-2	-119	-5	-5	35	4	3	56
132.219	0	97	133	25	96	113	25	96	145	62	89	117	35	4	4	-119	0	-2	-119	-5	-6	35	3	3	57
132.342	0	96	134	24	96	113	32	96	145	63	90	117	28	5	5	-119	0	-1	-126	-4	-5	35	4	3	50
132.465	0	97	134	24	98	113	32	97	146	62	90	118	27	4	5	-120	0	-2	-127	-5	-5	36	4	3	50
132.588	0	96	133	27	97	113	27	97	144	63	90	117	32	4	4	-120	0	-2	-116	-5	-5	34	5	3	59
132.71	0	97	133	26	97	113	28	96	144	64	89	116	32	4	4	-120	-1	-2	-116	-5	-6	34	4	3	59
132.833	0	95	132	26	97	112	28	96	144	63	90	116	33	4	4	-119	0	-1	-116	-5	-5	34	5	3	59
132.956	0	96	133	25	97	113	29	96	144	63	90	117	32	4	4	-120	-1	-2	-122	-6	-6	34	5	3	54
133.079	0	96	134	25	97	114	32	96	144	63	91	117	28	4	3	-119	0	-2	-126	-5	-5	35	4	3	51
133.202	0	97	133	25	96	113	28	95	145	63	89	117	31	4	4	-119	0	-2	-123	-5	-5	35	3	3	54
133.325	0	96	133	26	97	113	27	96	144	64	90	116	33	4	4	-120	-1	-3	-115	-4	-5	34	3	3	60
133.448	0	96	133	27	96	112	25	96	144	64	89	116	35	4	4	-120	0	-2	-119	-5	-5	33	4	3	56
133.571	0	97	133	27	97	112	25	96	145	64	89	115	36	4	5	-120	0	-3	-119	-5	-5	34	4	4	57
133.693	0	96	133	25	96	112	33	96	144	63	90	116	27	4	4	-119	-1	-2	-126	-5	-6	34	5	4	49
133.816	0	96	133	24	97	112	32	96	145	62	90	116	28	4	4	-119	0	-3	-125	-5	-5	36	4	2	50
133.939	0	96	132	25	97	112	29	96	144	62	91	116	32	4	5	-118	0	-2	-123	-5	-5	34	4	3	52
134.062	0	97	133	26	96	112	25	95	144	63	89	116	35	4	4	-121	0	-2	-119	-5	-6	34	4	4	56
134.185	0	96	132	26	97	112	25	96	145	63	90	116	36	4	4	-121	0	-2	-119	-5	-5	35	4	3	57
134.308	0	96	133	25	97	112	33	96	145	63	90	116	28	4	4	-119	0	-1	-126	-5	-4	34	4	3	49
134.431	0	96	134	25	97	112	32	96	144	62	89	116	28	4	4	-119	-1	-2	-126	-5	-5	35	4	3	50
134.554	0	97	134	26	96	112	31	96	144	61	89	116	28	5	4	-119	0	-2	-120	-5	-5	34	4	3	57
134.676	0	96	133	27	97	112	25	96	144	63	90	116	35	4	4	-120	0	-2	-120	-5	-6	34	4	4	57
134.799	0	95	132	27	97	112	29	96	144	63	89	116	32	3	4	-120	0	-2	-115	-5	-5	34	4	3	60
134.922	0	96	132	26	97	112	29	96	143	64	89	116	31	4	3	-119	-1	-2	-123	-5	-5	33	4	3	53
135.045	0	97	132	25	96	112	32	96	144	62	90	116	28	4	4	-120	0	-2	-126	-4	-5	35	5	3	50
135.168	0	96	134	26	96	113	33	97	144	62	90	117	27	3	4	-118	0	-3	-126	-6	-5	34	5	2	49
135.291	0	97	132	27	96	112	28	96	143	63	89	116	32	4	4	-120	0	-2	-115	-5	-5	34	4	3	59
135.414	0	96	131	27	96	113	25	97	143	64	89	116	35	4	4	-120	-1	-2	-119	-5	-5	34	4	3	56
135.537	0	96	132	27	97	112	25	96	143	64	89	116	35	4	4	-120	0	-2	-119	-5	-5	33	4	3	56
135.66	0	96	133	26	97	113	33	95	143	64	90	116	28	4	4	-119	0	-2	-126	-5	-6	33	3	4	50
135.782	0	96	133	25	97	113	32	96	145	64	90	117	28	3	5	-119	0	-3	-126	-6	-5	34	4	3	50
135.905	0	96	133	28	97	112	31	95	144	62	89	116	27	4	4	-119	0	-1	-125	-5	-6	34	3	3	50
136.028	0	96	133	28	97	112	25	96	143	65	90	116	34	4	5	-120	0	-2	-118	-5	-6	33	3	3	56
136.151	0	97	132	28	97	113	28	96	142	64	89	116	31	4	5	-119	0	-2	-122	-5	-5	33	3	3	53
136.274	0	97	133	27	98	114	33	95	144	63	90	117	28	4	4	-120	-1	-2	-126	-5	-5	33	4	4	49
136.397	0	96	133	27	98	113	33	96	144	63	90	117	28	5	4	-119	0	-2	-125	-5	-4	33	4	3	49
136.52	0	97	133	27	96	113	32	96	144	63	89	117	27	4	5	-119	0	-2	-126	-5	-5	33	4	3	51
136.643	0	96	133	28	96	112	29	96	144	64	88	116	31	3	5	-120	-1	-2	-123	-5	-5	33	4	3	52
136.765	0	96	134	29	97	112	28	96	143	64	89	115	31	5	5	-119	0	-2	-122	-5	-5	33	4	3	53
136.888	0	97	133	28	96	112	29	96	143	64	89	116	31	4	5	-120	0	-2	-122	-4	-5	33	4	3	53
137.011	0	96	132	28	97	113	33	97	143	63	89	116	28	4	5	-119	-1	-2	-125	-5	-4	32	4	3	50
137.134	0	97	134	26	96	112	33	96	144	63	89	116	27	4	4	-118	0	-2	-126	-5	-6	33	3	3	50
137.257	0	96	133	29	96	113	33	96	144	62	89	116	26	4	4	-119	0	-2	-126	-4	-5	32	4	3	49
137.38	0	96	134	29	97	112	29	96	144	64	89	115	31	3	5	-119	-1	-2	-123	-5	-5	33	5	3	52
137.503	0	96	132	28	97	112	33	96	143	64	90	116	28	4	4	-119	0	-2	-127	-6	-5	33	4	3	49
137.626	0	97	132	28	96	112	32	96	144	63	90	115	28	3	4	-119	-1	-2	-125	-5	-6	33	3	3	49
137.748	0	96	133	27	96	113	33	96	143	63	89	116	27	3	4	-119	0	-2	-125	-5	-5	33	4	3	50
137.871	0	97	134	27	96	112	32	96	144	62	89	116	27	3	4	-118	0	-2	-126	-5	-5	33	4	3	50
137.994	0	96	132	28	96	112	29	96	143	64	90	116	31	3	4	-120	-1	-2	-123	-5	-5	33	4	3	52
138.117	0	96	133	27	96	112	33	96	144	64	90	116	28	2	4	-120	-1	-2	-126	-5	-5	33	4	3	49
138.24	0	96	134	28	96	112	33	96	143	64	89	116	28	5	4	-119	-1	-2	-125	-4	-5	33	4	3	49
138.363	0	97	133	26	97	113	33	96	144	62	89	116	27	4	4	-119	-1	-2	-125	-5	-6	34	4	3	49
138.486	0	96	134	25	97	113	32	96	144	61	89	117	27	4	5	-119	-1	-2	-125	-5	-5	34	4	3	50
138.609	0	96	134	26	96	112	32	96	143	62	88	116	27	5	4	-120	0	-2	-125	-5	-5	34	4	3	49
138.732	0	96	133	27	97	112	28	96	143	63	89	116	31	4	5	-120	-1	-2	-122	-5	-5	33	4	4	53
138.854	0	96	132	25	98	113	33	96	143	63	90	116	27	3	5	-119	-1	-2	-126	-5	-5	35	4	3	48
138.977	0	97	133	25	98	113	33	97	142	61	90	116	28	4	4	-119	0	-2	-126	-5	-6	35	4	3	49
139.1	0	96	134	24	97	113	33	96	144	61	90	117	28	4	4	-119	0	-2	-126	-4	-5	35	4	3	50
139.223	0	96	134	25	96	112	32	96	144	61	90	116	27	4	4	-119	0	-2	-125	-5	-6	35	4	3	50
139.346	0	96	133	26	96	112	29	96	143	61	89	116	31	3	4	-120	0	-2	-122	-5	-4	35	4	3	52
139.469	0	95	133	24	96	113	32	96	143	62	90	117	27	5	3	-120	0	-2	-126	-5	-5	34	4	3	48
139.592	0	96	133	24	97	113	33	96	144	61	89	116	27	4	3	-120	0	-3	-126	-5	-6	36	4	4	49
139.715	0	97	133	23	96	112	32	95	144	60	90	117	27	4	4	-119	0	-2	-126	-5	-5	37	4	2	50
139.837	0	96	134	22	97	113	32	96	144	60	89	117	27	4	5	-119	0	-2	-126	-5	-5	37	4	3	50
139.96	0	96	133	24	97	113	28	96	144	61	88	116	30	4	4	-120	0	-2	-122	-5	-6	36	5	3	53
140.083	0	96	133	24	97	113	25	95	143	61	89	116	35	4	4	-121	0	-2	-119	-5	-6	37	4	3	56
140.206	0	95	132	24	97	113	32	95	143	61	89	116	27	4	5	-120	0	-3	-126	-4	-6	36	4	3	49
140.329	0	96	133	24	97	112	33	96	143	61	89	116	28	4	4	-120	0	-2	-126	-5	-6	36	4	3	49
140.452	0	95	133	23	97	113	33	95	144	60	89	116	27	4	4	-120	0	-2	-126	-5	-5	36	4	3	50
140.575	0	95	133	25	96	113	32	96	144	59	88	116	27	4	4	-119	0	-2	-126	-6	-5	37	4	3	49
140.698	0	96	132	25	96	112	28	96	142	62	89	115	31	4	4	-120	0	-2	-122	-5	-5	36	4	3	52
140.82	0	96	132	25	97	112	29	96	144	61	90	116	31	4	4	-120	0	-2	-123	-5	-5	35	4	4	52
140.943	0	96	132	25	98	113	33	96	142	61	90	116	28	4	4	-120	-1	-2	-126	-6	-5	35	4	4	49
141.066	0	96	133	24	97	112	32	95	143	61	89	116	28	3	4	-119	0	-3	-126	-5	-5	36	4	3	49
141.189	0	96	133	23	97	112	32	96	144	59	89	116	28	3	5	-119	-1	-3	-125	-6	-6	37	5	3	50
141.312	0	96	132	26	99	113	32	95	143	61	90	116	27	3	4	-120	0	-2	-126	-5	-5	37	4	3	48
141.435	0	96	132	25	97	112	29	96	143	62	89	116	31	4	5	-120	-1	-2	-123	-5	-5	35	4	3	53
141.558	0	96	132	24	98	112	32	96	143	61	89	115	28	4	4	-121	0	-3	-126	-5	-5	36	3	3	48
141.681	0	96	132	24	96	112	33	96	143	61	90	115	27	4	4	-119	0	-2	-126	-5	-5	36	4	3	49
141.804	0	96	133	24	97	112	32	95	143	60	90	116	27	4	4	-119	0	-1	-126	-6	-5	36	4	3	50
141.926	0	96	132	26	97	112	32	95	143	61	89	116	27	4	4	-120	0	-2	-126	-5	-5	35	4	3	49
142.049	0	96	132	25	96	112	33	96	143	62	90	116	27	4	4	-120	0	-2	-126	-5	-5	36	5	4	48
142.172	0	95	132	26	96	112	33	96	143	61	89	115	27	4	3	-119	0	-2	-125	-6	-5	36	4	3	49
142.295	0	96	133	24	98	112	33	96	143	62	90	115	28	4	4	-119	-1	-2	-126	-4	-5	35	5	4	48
142.418	0	96	133	24	97	113	32	96	145	61	90	117	27	5	4	-119	0	-2	-125	-5	-6	36	4	2	50
142.541	0	96	133	25	96	112	32	96	144	60	89	116	27	4	4	-119	-1	-2	-125	-5	-5	35	3	4	49
142.664	0	96	133	26	97	111	32	96	143	62	89	115	28	3	5	-120	0	-2	-126	-5	-5	35	3	3	48
142.787	0	96	133	26	96	112	29	96	143	62	89	115	31	3	5	-120	0	-2	-122	-5	-6	34	3	3	52
142.909	0	97	133	26	96	111	33	95	143	62	89	115	27	4	5	-119	0	-2	-126	-5	-5	34	3	3	48
143.032	1	96	133	24	96	111	33	97	144	62	90	115	27	3	4	-120	0	-2	-125	-5	-6	35	4	3	50
143.155	0	97	134	23	96	112	31	96	144	61	89	116	27	4	4	-119	0	-2	-125	-4	-5	35	4	3	51
143.278	0	96	133	26	97	112	32	96	145	62	89	115	27	4	4	-119	0	-3	-125	-5	-6	35	4	3	49
143.401	0	96	134	26	96	112	32	96	143	62	89	115	27	4	5	-120	0	-2	-126	-5	-5	35	4	4	48
143.524	0	96	132	25	97	111	32	96	144	61	89	115	27	4	4	-119	0	-2	-125	-5	-5	35	3	2	49
143.647	0	97	134	23	99	114	32	96	142	60	91	116	27	4	5	-119	-1	-3	-125	-4	-4	36	4	3	48
143.77	0	98	135	22	99	114	32	97	145	60	92	117	28	4	5	-119	0	-3	-125	-5	-5	36	4	4	49
143.892	0	98	136	25	99	113	31	97	145	60	91	117	27	3	5	-118	0	-2	-126	-4	-5	35	4	3	49
144.015	0	97	135	26	97	112	31	97	144	63	90	115	27	3	4	-119	0	-2	-125	-5	-6	36	5	4	48
144.138	0	97	134	26	97	111	32	97	144	62	90	116	28	5	4	-120	0	-2	-125	-5	-5	34	4	3	49
144.261	0	97	134	25	97	112	32	95	144	62	90	115	27	3	4	-119	0	-2	-125	-5	-5	35	4	3	49
144.384	0	97	134	25	99	114	32	96	144	61	91	117	28	4	5	-118	0	-3	-126	-5	-5	35	3	3	49
144.507	0	96	135	30	98	114	32	96	146	63	90	114	28	4	4	-119	0	-1	-125	-5	-5	33	4	5	51
144.63	0	96	135	33	96	112	32	95	145	67	89	111	27	4	5	-119	0	-1	-125	-5	-5	31	4	5	50
144.753	0	96	134	31	97	111	32	95	144	66	89	110	27	4	4	-119	0	0	-125	-5	-5	32	5	5	49
144.876	0	95	134	29	97	111	32	95	145	64	89	111	26	4	4	-119	-1	0	-125	-4	-5	31	4	5	49
144.998	0	96	134	27	96	110	31	96	145	62	89	114	27	4	5	-118	0	-2	-125	-5	-6	33	4	3	49
145.121	0	96	135	27	96	110	31	96	144	61	89	113	26	4	4	-118	0	-2	-124	-4	-6	33	4	3	50
145.244	0	96	134	28	97	110	30	97	144	64	89	114	25	4	4	-118	0	-2	-125	-5	-6	33	4	3	50
145.367	0	96	134	30	96	110	27	96	144	64	89	114	30	4	5	-119	-1	-2	-122	-4	-5	33	4	3	52
145.49	0	96	134	28	96	110	31	96	143	64	89	114	26	4	4	-119	0	-2	-125	-5	-5	32	4	3	49
145.613	0	96	134	27	96	110	32	96	144	63	88	114	27	4	5	-119	0	-2	-126	-5	-6	32	5	3	50
145.736	0	96	133	26	98	112	31	97	144	63	91	114	26	4	4	-118	0	-1	-125	-4	-5	33	5	3	49
145.859	0	97	133	27	97	111	31	96	144	62	90	115	26	3	5	-117	0	-2	-125	-5	-5	33	4	3	49
145.981	0	96	134	29	97	111	27	96	144	63	89	114	30	4	5	-119	0	-2	-121	-5	-6	32	4	3	52
146.104	0	96	133	28	96	111	27	96	143	63	89	114	31	4	3	-120	0	-2	-122	-5	-5	33	4	2	52
146.227	0	96	134	27	96	111	32	96	144	62	89	114	27	5	4	-119	0	-2	-126	-5	-5	32	3	3	49
146.35	0	96	133	25	96	111	32	96	144	61	89	114	26	4	4	-119	0	-2	-126	-4	-5	33	5	3	49
146.473	0	97	135	21	100	119	32	96	145	57	94	112	27	4	5	-116	0	-1	-124	-4	-5	36	4	6	49
146.596	0	97	135	22	100	117	32	97	144	58	93	114	27	4	4	-118	-1	-3	-126	-5	-5	37	4	6	48
146.719	0	97	135	18	101	119	33	97	145	59	94	116	28	5	3	-119	0	-2	-126	-5	-5	39	4	5	48
146.842	0	98	136	19	104	123	33	97	145	56	96	120	27	3	4	-116	0	-2	-125	-5	-6	40	4	5	49
146.964	0	98	135	23	100	115	32	96	146	59	93	120	26	4	4	-120	-1	-2	-125	-6	-6	37	4	3	50
147.087	0	95	135	26	100	115	30	95	144	64	92	115	25	4	5	-122	0	0	-124	-4	-5	35	4	5	51
147.21	0	95	132	23	98	113	28	94	141	61	91	113	23	3	4	-121	-1	0	-124	-5	-5	35	5	5	50
147.333	0	93	128	19	98	111	28	93	137	58	91	111	24	4	4	-121	0	0	-125	-5	-5	36	4	5	49
147.456	0	93	126	16	98	110	27	93	137	55	91	110	22	4	4	-118	0	0	-124	-4	-5	36	5	5	49
147.579	0	93	126	16	98	110	26	93	136	56	91	110	22	3	4	-117	0	0	-124	-5	-5	39	4	5	49
147.702	0	95	131	14	103	113	26	94	141	58	95	113	21	4	4	-111	0	-3	-124	-4	-6	41	4	4	50
147.825	0	95	134	17	104	114	25	95	144	57	96	114	20	4	4	-110	0	-2	-125	-4	-5	42	4	4	49
147.948	0	95	132	15	103	112	26	94	142	59	96	113	20	3	3	-113	-1	-2	-124	-5	-5	44	4	4	48
148.07	0	96	133	16	107	122	25	95	144	61	101	115	20	4	3	-107	0	-3	-125	-5	-5	46	4	6	48
148.193	0	95	133	18	105	117	25	95	143	60	97	118	21	4	4	-111	0	-2	-124	-5	-5	46	4	4	48
148.316	0	95	133	18	104	113	21	96	143	60	96	117	25	4	5	-112	-1	-2	-120	-5	-5	47	3	3	52
148.439	0	95	133	18	103	114	24	94	142	60	95	117	21	5	5	-111	0	-2	-117	-4	-5	47	4	3	55
148.562	0	94	132	17	101	114	24	94	141	59	94	117	22	4	4	-113	0	-2	-109	-4	-5	46	5	3	62
148.685	0	94	132	16	102	113	21	94	141	60	93	117	26	4	4	-113	0	-2	-113	-4	-5	46	4	2	59
148.808	0	95	132	16	101	113	18	94	141	59	93	117	29	3	4	-114	0	-3	-117	-5	-4	46	4	3	55
148.931	0	94	131	16	100	113	18	94	141	59	93	117	30	5	4	-114	0	-2	-117	-4	-4	45	4	3	57
149.053	0	94	131	17	99	114	21	95	140	58	92	118	27	4	4	-116	0	-3	-113	-4	-5	44	4	2	59
149.176	0	94	129	17	98	114	26	95	139	57	91	118	23	4	4	-118	0	-2	-111	-5	-5	43	4	3	62
149.299	0	94	129	16	98	116	26	94	139	57	91	119	24	3	4	-119	0	-2	-110	-5	-5	43	4	4	63
149.422	0	94	129	16	98	116	22	94	139	57	91	119	28	4	4	-119	0	-2	-114	-5	-4	42	4	3	60
149.545	0	94	129	16	97	116	24	94	140	57	91	119	27	4	4	-118	0	-2	-121	-5	-6	41	5	3	52
149.668	0	94	130	16	98	115	23	94	140	57	90	119	27	4	3	-118	0	-2	-114	-5	-5	42	4	3	60
149.791	0	93	129	16	98	115	26	94	139	56	91	119	24	4	4	-120	0	-2	-111	-5	-5	41	5	4	63
149.914	0	94	129	16	97	115	23	94	139	56	90	119	27	4	3	-120	0	-3	-113	-5	-5	41	3	3	59
150.036	0	94	128	17	97	116	20	93	140	56	91	119	31	4	4	-118	0	-2	-117	-4	-6	41	4	3	56
150.159	0	94	129	16	99	116	24	94	139	57	91	119	27	5	4	-118	0	-2	-121	-5	-5	41	3	3	53
150.282	0	94	130	17	98	114	23	94	141	56	91	118	27	4	3	-118	0	-2	-122	-5	-5	42	4	3	53
150.405	0	94	130	16	98	114	26	94	140	57	91	118	25	4	4	-119	0	-2	-111	-4	-6	42	4	3	63
150.528	0	94	130	17	98	114	26	93	139	55	91	118	24	4	4	-118	-1	-2	-110	-5	-5	41	4	3	63
150.651	0	94	130	17	98	114	23	93	140	56	90	117	28	4	4	-119	0	-2	-115	-5	-5	40	4	4	59
150.774	0	94	130	16	99	115	20	94	140	56	93	119	31	4	4	-118	0	-2	-119	-5	-5	42	4	3	56
150.897	0	94	129	17	99	114	27	94	141	56	92	118	23	4	4	-117	0	-2	-125	-5	-6	41	4	3	49
151.02	0	94	132	16	98	114	26	94	141	56	91	117	24	3	4	-118	0	-2	-111	-4	-5	41	3	4	63
151.142	0	94	130	16	98	114	26	94	141	57	91	117	25	4	3	-119	0	-2	-111	-5	-4	41	4	3	62
151.265	0	95	130	17	97	113	20	94	140	57	89	117	30	3	3	-118	0	-2	-117	-4	-5	41	4	3	56
151.388	0	94	131	16	97	113	23	94	141	57	90	117	27	4	3	-118	0	-3	-114	-5	-5	41	4	3	59
151.511	0	94	131	16	98	113	19	94	141	57	90	117	31	3	4	-117	0	-2	-118	-5	-5	41	5	3	57
151.634	0	94	131	17	98	113	26	95	141	57	90	117	24	4	3	-118	0	-2	-112	-4	-6	42	5	3	63
151.757	0	95	131	17	98	113	27	94	140	56	90	117	24	4	4	-119	0	-2	-111	-5	-5	41	3	3	63
151.88	0	95	131	17	98	112	27	94	141	56	91	116	24	4	4	-119	0	-3	-111	-5	-5	41	4	3	64
152.003	0	95	132	17	98	114	24	95	142	57	90	118	28	4	4	-118	0	-2	-115	-4	-5	41	4	3	60
152.125	0	95	132	17	97	113	19	95	141	57	89	117	31	4	4	-118	0	-2	-118	-5	-5	41	4	3	57
152.248	0	97	132	17	98	113	25	95	142	56	90	116	24	5	4	-118	-1	-2	-113	-4	-4	41	4	3	63
152.371	0	96	133	17	98	113	27	95	142	58	90	116	25	4	4	-119	0	-2	-112	-5	-5	41	4	3	63
152.494	0	96	132	17	98	113	27	96	142	57	91	117	24	5	4	-119	0	-2	-112	-5	-5	41	4	3	63
152.617	0	95	132	17	98	113	24	95	141	57	91	116	28	3	4	-118	-1	-1	-115	-5	-5	41	5	3	60
152.74	0	96	132	16	98	113	20	95	143	58	89	116	31	3	3	-118	-1	-2	-118	-4	-5	42	5	3	58
152.863	0	96	133	17	97	112	23	95	143	57	90	116	28	4	5	-117	0	-2	-115	-4	-5	42	5	3	60
152.986	0	95	133	18	97	112	27	96	142	58	90	117	25	3	4	-119	0	-2	-112	-5	-5	41	4	3	63
153.108	0	96	133	17	98	112	27	96	142	57	90	116	25	4	3	-120	0	-2	-112	-5	-5	40	4	3	63
153.231	0	97	132	17	97	112	27	96	142	57	90	115	25	3	4	-120	0	-2	-111	-5	-6	40	5	3	64
153.354	0	96	133	17	97	113	25	96	142	58	90	117	29	4	4	-119	0	-2	-116	-5	-5	41	5	3	60
153.477	0	97	133	17	98	113	20	95	144	57	90	116	32	4	4	-118	0	-2	-118	-5	-6	41	4	3	57
153.6	0	97	134	17	98	114	23	95	143	58	92	116	28	4	4	-119	0	-2	-115	-5	-6	40	4	3	60
153.723	0	98	135	16	105	123	29	97	144	58	98	117	26	4	4	-119	0	-2	-113	-5	-4	41	4	6	62
153.846	0	99	135	17	107	121	28	98	144	58	99	120	26	3	5	-118	0	-2	-112	-5	-5	42	4	5	64
153.969	0	99	135	16	105	117	25	98	145	58	98	118	29	4	4	-119	-1	-2	-115	-6	-6	41	5	5	61
154.092	0	99	136	17	102	115	20	98	147	58	94	115	33	4	5	-117	0	0	-118	-5	-5	41	5	5	57
154.214	0	98	136	17	100	114	20	99	147	57	93	114	31	4	5	-118	0	0	-119	-5	-5	41	4	5	57
154.337	0	98	135	18	100	114	27	98	145	58	94	114	25	4	5	-118	0	-1	-112	-6	-5	41	4	6	63
154.46	0	98	136	17	100	113	27	98	146	58	93	115	25	4	4	-118	-1	-1	-112	-5	-5	41	3	4	63
154.583	0	99	135	17	101	111	24	98	145	58	93	115	29	4	4	-118	0	-2	-116	-5	-4	41	4	4	60
154.706	0	100	136	16	107	122	22	99	147	59	98	116	33	5	4	-118	0	-2	-119	-6	-6	41	4	6	57
154.829	0	102	139	18	111	127	28	101	150	58	104	120	25	4	5	-116	0	-2	-127	-5	-5	42	4	6	50
154.952	0	104	142	18	110	119	27	101	151	60	103	121	26	4	4	-117	0	-2	-111	-5	-5	43	4	4	64
155.075	0	103	141	18	107	117	27	102	151	59	100	117	25	3	4	-118	0	0	-113	-5	-5	43	4	6	63
155.197	0	101	141	18	104	116	28	100	151	59	97	115	26	4	4	-119	0	0	-112	-5	-6	42	4	5	63
155.32	0	101	140	18	104	114	24	99	150	59	96	114	29	4	4	-119	-1	-1	-115	-5	-6	41	4	5	60
155.443	0	100	139	20	98	125	27	97	149	60	91	118	27	4	4	-120	0	-3	-112	-6	-6	40	4	7	64
155.566	0	100	138	19	99	122	28	98	148	59	91	121	27	4	4	-120	0	-2	-112	-4	-5	40	4	5	64
155.689	0	99	138	19	101	118	29	98	148	59	94	122	26	4	4	-118	-1	-2	-112	-6	-5	40	3	4	63
155.812	0	98	137	19	100	116	28	97	148	58	92	119	26	4	4	-119	-1	-2	-112	-5	-5	40	3	3	64
155.935	0	98	137	19	99	115	24	97	147	58	92	119	30	4	4	-119	0	-2	-115	-6	-5	40	4	3	60
156.058	0	98	137	19	100	115	24	96	147	58	93	119	29	4	4	-119	0	-2	-116	-5	-5	39	4	3	61
156.18	0	97	135	20	99	116	28	96	144	59	93	119	26	4	4	-121	0	-2	-112	-5	-4	39	4	3	64
156.303	0	96	133	19	98	115	29	95	142	59	91	119	26	4	4	-120	0	-2	-112	-5	-5	39	4	3	63
156.426	0	96	132	19	99	115	29	96	142	59	92	119	26	4	4	-120	0	-3	-112	-5	-7	38	4	3	64
156.549	0	96	132	19	98	115	25	95	142	59	92	119	30	4	4	-120	0	-2	-116	-6	-6	38	4	3	61
156.672	0	96	132	20	99	115	24	95	142	58	91	120	29	4	5	-119	-1	-2	-116	-5	-6	38	3	3	61
156.795	0	95	130	21	98	115	28	95	140	59	91	119	27	4	4	-121	0	-2	-112	-4	-6	37	5	3	63
156.918	0	95	130	22	98	115	28	94	140	60	90	118	26	4	4	-121	0	-2	-111	-5	-5	38	5	3	63
157.041	0	95	130	21	98	115	28	94	140	60	90	118	27	4	4	-121	0	-2	-112	-4	-5	37	4	3	63
157.164	0	96	130	20	97	115	22	94	140	59	90	119	32	3	4	-121	0	-2	-119	-5	-4	37	4	3	57
157.286	0	95	130	21	98	115	20	95	140	59	90	119	33	3	5	-119	0	-2	-119	-5	-5	38	3	3	57
157.409	0	94	130	23	97	114	29	94	139	61	90	117	26	3	3	-121	0	-2	-112	-4	-5	37	4	3	62
157.532	0	94	129	24	97	113	29	94	139	60	91	116	27	4	5	-122	0	-2	-112	-5	-5	35	4	3	62
157.655	0	94	130	23	97	113	25	94	138	61	90	116	31	4	4	-121	0	-2	-115	-5	-5	35	4	3	60
157.778	0	95	130	23	97	113	26	93	138	60	89	117	29	4	3	-120	0	-2	-115	-5	-5	35	4	3	60
157.901	0	94	130	23	97	113	26	95	140	61	91	117	30	3	4	-120	0	-2	-122	-5	-5	35	5	3	53
158.024	0	94	130	23	97	113	30	94	140	60	89	117	25	3	5	-120	0	-2	-126	-5	-5	36	4	3	50
158.147	0	94	129	25	97	113	29	94	138	61	90	116	26	4	3	-120	0	-2	-112	-5	-5	35	4	3	63
158.269	0	95	129	26	97	113	26	93	138	62	90	116	30	4	4	-121	0	-2	-114	-5	-5	35	4	3	59
158.392	0	94	130	25	97	112	23	94	139	62	89	116	34	4	3	-120	0	-2	-118	-5	-6	34	4	3	57
158.515	0	94	130	25	97	113	27	94	139	61	89	116	29	4	4	-120	0	-2	-122	-4	-4	35	3	4	53
158.638	0	94	130	24	98	112	31	93	139	60	89	116	25	4	3	-120	0	-2	-126	-5	-5	35	3	4	50
158.761	0	95	130	24	97	113	30	95	140	59	90	117	24	3	4	-120	-1	-2	-125	-5	-4	36	4	3	50
158.884	0	94	131	24	98	113	29	93	140	59	90	116	25	4	4	-119	0	-2	-125	-5	-5	36	4	3	50
159.007	0	95	130	26	98	113	26	94	139	62	90	117	30	4	4	-120	0	-2	-115	-5	-6	36	5	3	59
159.13	0	94	130	24	96	113	23	94	138	61	89	117	33	3	4	-121	0	-2	-118	-5	-4	35	4	2	56
159.252	0	94	131	24	97	113	30	94	140	61	90	116	25	4	4	-120	0	-2	-126	-6	-5	35	4	3	49
159.375	0	94	129	24	97	114	30	95	140	61	90	118	25	3	5	-120	0	-2	-125	-5	-5	36	3	3	49
159.498	0	95	131	22	97	114	30	94	141	60	90	118	24	3	4	-120	0	-2	-126	-5	-5	35	3	3	50
159.621	0	93	130	22	97	114	30	94	141	59	91	118	24	4	4	-118	0	-2	-126	-5	-5	36	4	3	51
159.744	0	94	130	23	96	115	28	94	141	59	90	119	24	3	4	-119	0	-3	-126	-5	-5	37	4	3	50
159.867	0	94	131	24	98	114	28	94	140	60	90	118	26	3	3	-121	0	-2	-112	-5	-5	36	4	4	63
159.99	0	94	130	22	98	115	22	93	140	60	92	119	32	4	4	-120	0	-2	-118	-5	-5	36	4	3	57
160.113	0	93	131	22	100	118	22	92	142	59	92	121	33	4	4	-120	0	-2	-118	-5	-6	36	4	3	57
160.236	0	93	131	22	99	117	30	93	142	59	92	121	25	4	4	-119	0	-2	-125	-5	-5	36	4	3	49
160.358	0	94	131	22	98	117	29	94	143	59	92	120	24	4	4	-119	0	-3	-126	-5	-5	37	5	3	50
160.481	0	94	132	21	98	117	29	94	143	60	92	122	24	4	5	-120	0	-2	-126	-5	-5	36	4	3	50
160.604	0	94	132	22	98	117	25	94	143	59	91	121	27	4	5	-119	0	-2	-122	-5	-5	36	4	3	54
160.727	0	93	132	22	99	117	25	94	142	60	91	121	29	4	4	-121	0	-2	-114	-6	-5	35	4	3	60
160.85	0	93	131	22	98	117	21	93	141	59	91	121	32	3	4	-120	0	-2	-118	-4	-5	37	4	3	57
160.973	0	93	131	20	98	116	21	93	141	59	91	120	32	4	4	-120	0	-2	-119	-4	-6	37	4	3	57
161.096	0	94	131	21	98	117	21	92	142	59	91	121	31	3	3	-120	0	-2	-119	-5	-6	37	5	3	57
161.219	0	94	132	20	98	117	29	93	143	58	91	121	23	4	4	-118	0	-3	-126	-5	-5	37	3	3	49
161.341	0	93	131	20	98	118	28	95	143	59	91	122	24	3	4	-119	0	-2	-126	-5	-5	38	4	3	50
161.464	0	93	131	21	98	117	27	93	142	59	91	122	25	3	5	-120	0	-2	-112	-5	-5	39	4	3	63
161.587	0	94	130	20	99	117	28	93	141	59	91	121	26	4	3	-121	0	-2	-112	-4	-5	38	4	3	63
161.71	0	93	131	21	99	117	24	94	142	58	91	121	29	3	3	-120	0	-2	-115	-4	-4	38	4	3	60
161.833	0	93	131	20	98	117	24	93	142	59	91	122	29	3	4	-120	0	-2	-115	-5	-5	38	5	3	60
161.956	0	94	131	19	98	117	24	93	143	59	91	121	29	3	4	-121	-1	-2	-115	-5	-5	38	4	3	61
162.079	0	92	132	19	99	118	20	93	143	58	92	122	32	4	4	-119	0	-2	-119	-5	-5	38	4	3	57
162.202	0	93	131	20	98	117	27	93	142	59	92	121	25	4	4	-120	0	-2	-112	-5	-5	38	4	3	64
162.324	0	93	130	20	99	117	27	93	143	59	90	121	26	5	4	-121	0	-3	-112	-5	-6	38	5	4	63
162.447	0	93	130	20	98	117	28	93	142	59	91	121	26	4	4	-121	0	-3	-113	-5	-4	37	4	3	63
162.57	0	93	131	19	98	117	27	93	142	59	91	122	26	4	4	-121	0	-2	-113	-5	-5	38	4	3	64
162.693	0	93	131	18	98	118	24	93	143	59	91	122	29	3	4	-119	0	-2	-115	-5	-4	38	4	2	60
162.816	0	93	131	19	98	118	26	93	142	58	92	122	25	3	4	-119	0	-2	-112	-6	-5	39	5	3	64
162.939	0	93	131	21	98	117	27	93	142	59	91	121	25	4	4	-120	0	-2	-113	-5	-5	38	4	3	63
163.062	0	93	130	21	97	117	28	93	140	60	91	121	26	4	3	-122	0	-2	-112	-4	-5	38	4	3	63
163.185	0	93	130	21	97	116	28	93	141	60	90	120	26	4	3	-121	0	-2	-112	-5	-5	37	4	3	63
163.308	0	92	130	20	98	116	28	93	141	60	90	120	25	3	4	-121	0	-2	-112	-5	-5	37	5	3	64
163.43	0	92	130	20	97	116	27	93	142	60	91	121	26	3	4	-121	-1	-2	-113	-5	-6	38	4	3	64
163.553	0	94	131	20	98	116	27	94	143	60	90	121	26	4	4	-120	0	-2	-113	-5	-6	37	4	3	64
163.676	0	93	130	22	97	116	28	93	142	61	90	119	26	4	5	-121	0	-2	-113	-4	-6	38	4	3	63
163.799	0	93	129	21	99	115	28	93	141	61	90	119	26	4	4	-121	0	-2	-112	-5	-5	37	4	3	63
163.922	0	92	129	22	97	114	28	93	141	61	91	118	27	3	5	-122	0	-2	-113	-5	-5	37	4	3	63
164.045	0	93	129	18	101	119	29	92	141	59	93	119	27	3	4	-120	-1	-2	-113	-5	-5	39	4	5	62
164.168	0	94	130	18	104	120	25	93	141	58	97	121	30	4	4	-119	0	-2	-116	-5	-5	39	4	3	61
164.291	0	94	130	18	100	117	27	94	143	59	93	118	26	4	5	-119	0	-1	-112	-4	-5	39	4	4	63
164.413	0	94	130	21	99	116	27	93	141	59	91	115	26	4	5	-121	0	0	-113	-5	-5	38	4	5	63
164.536	0	93	129	21	98	115	28	93	141	61	91	115	27	4	4	-122	0	0	-113	-5	-5	38	3	5	63
164.659	0	93	129	21	97	114	28	94	140	61	90	115	27	4	4	-122	0	-1	-113	-5	-5	38	4	5	63
164.782	0	93	129	21	97	112	29	93	140	60	91	116	27	4	3	-122	0	-2	-113	-5	-4	38	4	3	63
164.905	0	93	129	21	98	113	29	92	140	60	90	116	27	4	4	-121	0	-2	-113	-4	-5	38	4	3	63
165.028	0	92	130	20	98	114	26	93	141	60	91	118	30	4	4	-121	0	-2	-116	-5	-4	38	4	3	60
165.151	0	93	129	20	100	115	29	93	141	59	93	119	27	3	3	-120	0	-2	-113	-4	-5	38	4	3	63
165.274	0	93	129	22	98	114	29	93	140	61	92	117	28	4	4	-121	0	-2	-113	-4	-5	37	4	3	63
165.396	0	93	129	24	98	113	29	92	141	61	91	117	28	4	4	-121	0	-3	-114	-4	-5	36	5	3	63
165.519	0	93	130	24	97	114	29	93	140	62	90	118	29	4	4	-122	0	-2	-113	-4	-5	36	4	3	63
165.642	0	93	129	23	97	114	26	93	141	62	90	118	31	4	4	-121	0	-2	-115	-4	-5	36	4	3	60
165.765	0	93	130	21	96	113	22	93	140	61	90	117	33	3	4	-119	0	-2	-119	-5	-5	36	4	2	57
165.888	0	93	129	21	96	113	30	93	140	61	90	117	26	4	4	-120	0	-2	-120	-4	-5	38	4	3	57
166.011	0	93	129	23	97	112	29	93	140	62	90	116	28	4	4	-121	0	-3	-113	-4	-5	36	4	3	63
166.134	0	93	129	25	97	114	30	93	139	62	89	117	28	4	4	-121	0	-3	-113	-5	-5	35	4	4	62
166.257	0	93	128	25	96	116	29	93	140	64	89	119	29	3	4	-121	0	-3	-112	-5	-4	34	5	3	63
166.38	0	93	128	31	99	117	29	93	140	63	91	118	31	4	4	-121	0	-3	-123	-5	-5	33	4	4	54
166.502	0	93	131	33	99	115	31	92	142	66	92	119	27	4	3	-121	-1	-2	-125	-5	-6	26	4	3	52
166.625	0	92	130	32	98	115	30	92	141	65	91	118	26	4	3	-118	-1	-2	-124	-5	-5	24	4	3	53
166.748	0	91	129	32	98	113	29	92	140	64	91	115	26	3	4	-116	0	-2	-124	-5	-5	23	4	4	52
166.871	0	91	129	32	98	112	28	92	139	63	90	113	25	4	4	-116	0	-1	-126	-5	-5	24	4	5	52
166.994	0	92	128	30	98	112	28	92	140	65	90	112	24	4	4	-116	0	0	-125	-5	-5	23	4	5	51
167.117	0	93	129	28	99	111	27	93	141	63	91	111	23	4	4	-116	0	0	-125	-5	-5	26	4	5	51
167.24	0	92	130	27	98	109	26	93	141	61	91	112	22	4	4	-116	-1	-2	-125	-4	-4	28	4	3	50
167.363	0	93	130	22	105	116	27	93	141	61	97	115	23	3	4	-116	0	-3	-125	-4	-6	30	5	3	50
167.485	0	94	130	24	124	129	27	94	141	55	115	126	22	4	4	-113	0	-2	-125	-5	-5	33	4	4	50
167.608	0	94	130	19	111	117	24	94	140	57	103	117	22	3	4	-116	0	0	-110	-5	-5	36	5	5	64
167.731	0	94	130	21	106	115	24	93	140	58	98	114	23	3	3	-119	0	0	-110	-4	-5	36	4	5	63
167.854	0	94	130	21	104	113	25	93	141	59	97	116	23	3	4	-120	0	-1	-110	-5	-5	36	5	4	63
167.977	0	94	129	21	104	113	26	93	141	59	97	116	23	3	4	-120	-1	-2	-111	-5	-5	37	5	3	64
168.1	0	93	130	19	104	113	25	94	141	59	97	116	24	3	3	-120	0	-2	-111	-4	-5	36	4	3	64
168.223	0	94	130	19	104	112	25	93	142	58	95	116	24	4	4	-118	0	-2	-110	-5	-5	37	4	3	64
168.346	0	94	130	19	104	112	26	93	141	58	97	115	24	4	4	-120	0	-1	-111	-5	-5	37	4	4	63
168.468	0	94	129	19	103	112	26	92	141	58	95	116	25	4	4	-120	0	-2	-111	-4	-4	38	3	3	63
168.591	0	93	129	19	104	112	26	93	140	57	96	116	25	4	4	-120	0	-2	-111	-5	-4	38	4	3	63
168.714	0	93	130	19	104	113	27	93	141	57	96	116	24	3	4	-119	0	-3	-111	-5	-5	37	4	3	63
168.837	0	94	130	17	103	112	26	93	142	58	95	116	24	3	5	-118	0	-2	-111	-5	-5	38	4	3	63
168.96	11	93	130	18	103	113	22	94	142	58	95	116	27	4	4	-119	0	-2	-115	-5	-5	38	4	4	61
169.083	0	94	131	19	103	112	27	93	141	58	95	116	23	4	4	-120	-1	-2	-111	-4	-5	37	4	3	63
169.206	0	93	130	19	102	112	26	93	141	59	96	116	25	3	3	-120	0	-2	-111	-5	-4	38	4	3	62
169.329	0	94	130	20	103	113	27	94	140	59	96	116	24	4	4	-119	0	-1	-111	-5	-6	38	4	3	63
169.452	0	92	131	18	103	113	26	93	142	58	95	117	25	4	4	-120	0	-3	-112	-5	-6	38	4	3	63
169.574	0	93	132	18	103	112	23	93	141	58	96	117	28	4	4	-120	0	-2	-115	-5	-5	38	4	3	60
169.697	0	93	131	18	103	113	24	94	143	58	95	117	28	4	3	-119	0	-2	-115	-4	-5	38	4	4	60
169.82	0	94	131	19	103	113	26	94	143	58	96	116	25	4	4	-119	0	-2	-112	-6	-5	38	4	3	63
169.943	0	95	131	18	104	114	27	94	142	58	97	117	25	4	4	-119	0	-3	-112	-5	-5	38	4	3	64
170.066	0	94	131	18	104	115	28	94	142	58	96	118	25	4	4	-119	0	-2	-112	-5	-5	38	4	3	64
[truncated: 1,305 more rows]

## Sheet: Add_info
Time	Marker	Accel_x	Accel_y	Accel_z	Gyro_x	Gyro_y	Gyro_z	Magnet_x	Magnet_y	Magnet_z	battery		ld_gain	pd_gain
[truncated: 2,688 more rows]
