# Supplementary material for: Charitable crowdfunding donation-intention estimation depending on emotional project images using fNIRS-based functional connectivity
Source: PLoS One. 2024 May 8;19(5):e0303144. doi: 10.1371/journal.pone.0303144 (PMC11078340; doi:10.1371/journal.pone.0303144)
Supplement: S1 File — (ZIP) [file pone.0303144.s001.zip › Some donation dataset/negative/subject13.xlsx]

## Sheet: D780
	SNR :	45	43	49	36	35	43	36	41	38	43	36	43	44	46	51
Time	Marker	ch1	ch2	ch3	ch4	ch5	ch6	ch7	ch8	ch9	ch10	ch11	ch12	ch13	ch14	ch15
0.24576	0	558	225	295	234	247	279	193	339	198	268	240	221	236	369	571
0.36864	0	558	225	295	234	247	279	193	339	198	268	240	221	236	369	571
0.49152	0	560	226	301	230	246	285	191	354	210	270	242	226	238	374	572
0.6144	0	561	223	299	229	245	288	190	357	215	268	242	230	240	375	576
0.73728	0	564	223	298	230	246	292	192	358	216	268	242	229	240	378	580
0.86016	0	556	219	294	227	244	291	191	361	217	266	241	222	237	367	575
0.98304	0	557	218	290	226	242	291	191	361	217	266	241	221	236	366	573
1.10592	0	556	218	290	226	242	291	193	361	219	265	239	222	236	366	574
1.2288	0	557	218	290	227	242	291	192	361	219	265	241	223	237	369	575
1.35168	0	558	219	290	227	243	292	195	364	219	267	241	225	238	373	577
1.47456	0	561	222	293	230	247	293	196	367	221	268	244	228	240	375	577
1.59744	0	554	217	291	229	248	293	194	366	221	266	242	226	236	369	570
1.72032	0	549	213	288	226	247	292	192	365	220	264	242	223	234	363	563
1.8432	0	549	212	287	226	247	291	192	365	220	263	241	223	233	363	562
1.96608	0	549	213	287	226	247	291	192	364	220	263	242	223	233	364	562
2.08896	0	549	215	287	229	248	292	192	364	220	265	242	224	235	368	563
2.21184	0	553	215	289	229	248	293	193	363	221	265	243	226	236	371	565
2.33472	0	552	217	291	230	249	294	195	363	220	267	242	228	236	372	566
2.4576	0	543	211	287	227	245	291	193	362	219	262	240	220	232	363	557
2.58048	0	541	210	286	226	243	290	193	360	220	261	238	221	231	361	555
2.70336	0	543	210	286	225	242	289	192	359	218	260	238	222	230	361	555
2.82624	0	543	210	286	227	242	289	192	361	219	261	238	223	232	364	557
2.94912	0	547	212	288	227	244	290	192	362	219	263	240	225	233	369	560
3.072	0	548	214	289	227	244	292	192	362	219	264	243	226	235	372	562
3.19488	0	547	216	291	228	247	293	193	362	220	264	241	227	236	370	560
3.31776	0	540	208	287	224	243	290	192	364	218	262	240	222	231	362	551
3.44064	0	540	208	285	224	243	289	191	364	220	261	240	222	230	361	550
3.56352	0	541	208	286	224	243	289	190	361	219	260	239	223	230	361	551
3.6864	0	543	210	286	226	243	290	192	362	219	261	240	223	231	365	554
3.80928	0	544	212	288	225	243	291	192	366	220	262	242	225	233	369	557
3.93216	0	547	214	290	227	246	292	193	366	221	264	243	227	236	372	559
4.05504	0	540	210	287	226	243	291	191	363	219	262	240	223	232	364	552
4.17792	0	539	207	285	223	241	289	191	363	218	260	239	220	230	359	548
4.3008	0	540	208	285	223	242	289	191	364	219	260	240	222	230	359	548
4.42368	0	541	209	285	224	242	289	190	364	220	261	240	223	231	362	549
4.54656	0	544	211	287	224	243	290	191	362	220	262	241	226	233	366	554
4.66944	0	548	212	288	226	242	291	192	361	220	264	242	226	235	370	564
4.79232	0	552	214	290	227	244	293	194	362	221	266	242	228	235	371	575
4.9152	0	548	208	287	223	239	291	192	357	220	263	239	221	230	361	582
5.03808	0	552	205	285	222	235	291	191	353	220	261	237	220	229	358	587
5.16096	0	556	207	286	223	235	289	191	351	219	261	236	221	228	357	592
5.28384	0	560	208	285	223	234	290	191	351	220	263	236	222	229	359	595
5.40672	0	564	210	286	226	232	290	192	349	220	264	237	223	232	361	598
5.5296	0	568	212	288	226	234	292	192	347	221	266	236	225	232	364	600
5.65248	0	575	213	291	227	230	295	193	344	221	268	234	225	233	368	603
5.77536	0	568	208	288	225	223	293	193	338	219	266	229	219	230	360	590
5.89824	0	572	207	286	223	219	290	191	330	218	266	226	217	227	356	584
6.02112	0	573	207	286	222	219	288	191	329	217	264	227	217	227	354	581
6.144	0	576	208	287	223	219	290	192	329	217	265	228	219	228	354	586
6.26688	0	584	211	289	226	218	294	194	327	218	269	229	221	230	362	594
6.38976	0	606	212	292	226	213	292	196	307	215	272	224	220	232	377	578
6.51264	0	604	215	296	228	217	289	196	311	216	272	229	222	234	377	583
6.63552	0	582	209	291	226	227	293	194	331	218	270	236	220	232	360	570
6.7584	0	573	211	290	225	230	294	195	339	218	268	237	222	232	355	549
6.88128	0	568	210	291	226	232	294	196	343	219	269	240	224	233	356	546
7.00416	0	563	213	292	228	235	296	196	348	219	271	242	225	236	361	549
7.12704	0	560	216	293	229	238	298	198	354	220	273	243	228	238	366	549
7.24992	0	558	219	294	231	239	298	200	357	221	274	244	230	241	371	549
7.3728	0	559	221	297	235	240	301	199	357	224	275	244	233	242	375	557
7.49568	0	558	216	294	232	238	300	198	352	222	273	242	229	237	365	557
7.61856	0	590	214	294	229	231	301	200	340	223	275	237	228	236	362	584
7.74144	0	607	219	298	228	223	304	203	321	221	281	229	228	237	368	604
7.86432	0	580	235	290	220	216	300	206	297	216	287	220	224	239	376	596
7.9872	0	585	248	295	217	216	298	209	291	214	291	219	225	241	381	596
8.11008	0	608	255	299	219	217	298	211	293	216	295	221	226	243	382	606
8.23296	0	605	245	304	227	222	298	211	304	218	293	230	230	245	380	612
8.35584	0	611	224	299	227	232	301	204	325	223	287	241	229	243	366	593
8.47872	0	614	219	298	230	239	304	204	335	227	286	246	232	244	366	573
8.6016	0	616	219	298	230	239	304	205	338	227	286	246	233	245	366	579
8.72448	0	618	221	297	231	238	304	206	337	228	287	247	235	245	371	582
8.84736	0	618	223	299	235	241	307	206	340	230	287	249	237	248	377	583
8.97024	0	618	225	300	238	244	308	207	342	231	289	251	240	250	383	585
9.09312	0	609	221	300	237	244	307	206	343	229	287	249	238	247	375	579
9.216	0	607	219	297	236	242	305	206	344	228	286	248	237	246	372	578
9.33888	0	611	221	299	237	243	305	205	342	230	287	248	238	246	374	583
9.46176	0	613	221	298	238	242	307	205	344	230	287	249	239	248	377	586
9.58464	0	617	223	300	239	242	307	208	344	230	289	249	240	249	383	594
9.70752	0	620	225	301	240	244	309	208	345	232	291	250	242	251	388	606
9.8304	0	615	222	300	240	243	308	208	345	231	289	249	241	249	380	602
9.95328	0	611	219	298	238	242	306	206	345	230	287	249	237	248	375	600
10.0762	0	614	219	298	238	242	306	208	346	231	289	249	239	248	377	601
10.199	0	614	220	299	238	242	306	208	345	231	290	249	240	248	378	602
10.3219	0	616	222	300	240	242	307	208	345	232	291	250	241	250	383	607
10.4448	0	621	224	301	241	244	308	210	347	231	292	250	243	252	387	612
10.5677	0	610	219	300	238	243	306	208	348	231	290	248	237	248	377	602
10.6906	0	607	217	298	237	241	305	208	347	230	289	248	235	247	373	598
10.8134	0	608	218	298	237	242	304	205	346	230	289	247	236	248	372	599
10.9363	0	608	220	298	238	242	305	206	347	230	288	248	238	247	374	600
11.0592	0	610	221	299	240	242	305	208	348	231	290	249	239	249	379	604
11.1821	0	613	222	301	240	244	305	208	348	230	290	249	240	250	381	604
11.305	0	601	216	298	239	242	303	206	346	228	287	247	233	246	372	596
11.4278	0	600	215	295	237	240	301	205	345	228	286	246	232	245	367	592
11.5507	0	600	216	295	237	239	301	206	345	227	286	245	232	245	366	593
11.6736	0	601	217	296	237	241	301	205	343	228	286	246	233	246	368	594
11.7965	0	604	218	297	239	243	301	204	343	226	287	247	235	247	371	597
11.9194	0	606	220	299	239	244	302	205	343	226	288	247	237	248	375	599
12.0422	0	594	214	296	236	241	299	203	344	224	285	244	229	244	366	587
12.1651	0	593	213	294	235	240	298	204	343	223	285	244	228	242	361	583
12.288	0	594	213	294	236	241	296	202	340	223	283	243	229	241	361	583
12.4109	0	595	214	294	237	239	297	202	341	222	282	243	231	243	362	582
12.5338	0	597	216	295	237	241	298	203	341	222	284	246	232	245	367	584
12.6566	0	599	218	296	239	242	298	203	341	223	284	246	234	247	372	587
12.7795	0	594	216	297	238	242	298	202	340	222	283	245	232	243	366	580
12.9024	0	587	211	294	235	241	296	200	339	220	281	243	226	241	358	571
13.0253	0	589	211	293	234	241	296	200	341	220	280	243	226	241	356	571
13.1482	0	588	212	293	236	242	294	200	339	219	279	243	227	241	357	572
13.271	0	591	213	294	235	241	296	200	337	220	279	244	229	242	362	575
13.3939	0	593	214	295	236	242	296	200	338	220	281	244	230	243	365	579
13.5168	0	592	214	297	238	243	297	201	340	220	281	244	230	243	364	577
13.6397	0	583	210	292	234	239	293	198	337	218	278	241	224	238	356	568
13.7626	0	584	210	293	233	242	294	198	337	218	277	241	224	239	354	569
13.8854	0	584	210	291	234	240	294	198	337	218	277	241	224	238	354	569
14.0083	0	588	211	293	235	242	294	199	338	218	278	242	227	239	357	573
14.1312	0	591	213	295	236	243	295	199	337	218	279	243	228	241	361	576
14.2541	0	592	214	296	237	244	297	200	337	219	280	243	229	242	363	578
14.377	0	581	208	291	234	242	295	199	338	217	277	241	222	237	353	567
14.4998	0	580	207	290	231	242	293	199	338	216	276	240	221	236	349	564
14.6227	0	581	206	290	231	243	294	198	336	217	276	241	222	236	348	565
14.7456	0	582	207	290	232	242	294	198	335	216	275	241	224	237	350	565
14.8685	0	584	209	291	233	245	294	200	338	216	277	242	224	239	353	568
14.9914	0	586	209	291	233	245	295	200	339	218	278	243	225	240	357	569
15.1142	0	587	211	294	234	247	296	200	338	218	279	242	226	240	357	569
15.2371	0	576	205	289	230	243	293	199	335	216	276	240	217	235	347	557
15.36	0	576	205	288	228	243	294	199	337	216	275	239	218	233	345	556
15.4829	0	576	204	288	228	245	293	199	337	216	275	240	218	233	344	556
15.6058	0	579	205	288	230	244	294	198	335	217	274	240	221	233	346	558
15.7286	0	580	207	289	231	246	294	199	335	216	275	241	222	235	351	560
15.8515	0	581	207	290	231	248	295	200	339	217	276	242	223	237	353	562
15.9744	0	585	209	291	233	248	297	201	339	218	277	244	226	238	357	564
16.0973	0	575	205	288	230	248	296	198	338	217	275	241	218	233	348	553
16.2202	0	573	202	286	228	246	294	196	337	215	272	240	216	231	343	550
16.343	0	573	202	285	227	247	294	197	339	216	273	239	217	230	342	549
16.4659	0	575	203	286	227	247	294	198	339	216	272	240	218	230	342	550
16.5888	0	576	204	287	228	249	295	198	338	217	273	241	220	233	345	553
16.7117	0	578	206	288	229	251	295	199	340	217	274	242	221	234	350	555
16.8346	0	581	208	289	231	251	296	200	342	218	275	244	223	236	354	558
16.9574	0	582	210	291	232	254	298	200	343	219	276	243	224	237	355	559
17.0803	0	573	203	286	229	251	297	199	340	218	272	242	217	231	345	548
17.2032	0	573	203	285	228	251	295	197	340	217	271	241	217	230	343	547
17.3261	0	573	204	287	228	252	295	198	341	218	272	241	218	230	343	547
17.449	0	575	205	287	228	253	295	199	341	218	272	241	220	231	344	550
17.5718	0	578	207	287	230	253	297	199	341	219	272	243	221	232	349	554
17.6947	0	581	208	288	229	254	297	199	341	220	273	243	222	234	353	556
17.8176	0	583	211	290	231	256	298	201	345	220	274	245	225	236	357	559
17.9405	0	579	208	290	230	258	299	200	345	220	274	244	222	234	353	556
18.0634	0	572	204	287	228	254	296	199	341	218	271	242	218	231	345	549
18.1862	0	576	206	287	228	255	296	199	342	218	272	242	219	230	345	551
18.3091	0	575	205	288	228	256	295	199	344	217	272	241	219	230	346	551
18.432	0	578	206	287	230	256	296	199	344	218	272	243	221	232	350	554
18.5549	0	579	208	288	230	258	296	199	342	219	273	244	222	234	354	558
18.6778	0	583	210	290	231	260	297	200	344	219	274	244	224	235	358	561
18.8006	0	585	212	291	233	260	299	202	347	220	276	246	226	237	363	564
18.9235	0	576	207	289	230	258	297	201	344	219	273	243	220	233	353	554
19.0464	0	574	206	287	228	258	296	198	341	218	272	242	217	231	347	552
19.1693	0	574	205	286	228	259	295	198	343	218	271	242	217	231	348	553
19.2922	0	575	205	287	229	260	293	199	342	218	270	242	220	231	349	553
19.415	0	578	208	287	231	261	294	199	341	219	271	243	221	233	353	557
19.5379	0	580	209	288	231	263	295	199	340	218	272	244	222	234	357	560
19.6608	0	582	211	290	233	262	295	200	343	219	273	245	224	235	362	564
19.7837	0	585	213	292	234	263	298	202	345	219	274	245	227	237	364	567
19.9066	0	574	208	288	230	261	296	198	341	218	271	243	218	232	354	559
20.0294	0	574	206	287	229	257	294	198	339	218	269	241	218	231	350	559
20.1523	0	575	207	287	228	257	293	198	342	218	269	240	218	231	349	562
20.2752	0	576	208	288	229	257	293	198	341	219	271	240	220	231	351	565
20.3981	0	579	209	288	230	258	295	198	339	219	271	242	222	232	355	569
20.521	0	582	210	289	232	258	295	198	339	219	272	243	223	234	360	572
20.6438	0	585	212	290	233	260	296	200	343	220	275	245	225	236	364	577
20.7667	0	587	214	292	234	263	299	200	343	222	276	246	227	238	366	578
20.8896	0	577	209	288	233	260	296	199	340	220	273	243	220	232	355	568
21.0125	0	577	207	287	230	260	295	199	340	220	272	244	220	231	352	567
21.1354	0	577	207	288	231	260	295	200	341	221	272	244	221	231	352	569
21.2582	0	579	210	289	233	259	295	200	342	221	272	243	223	233	355	571
21.3811	0	582	211	289	234	262	296	199	341	222	273	245	225	234	358	575
21.504	0	586	213	291	236	261	297	200	343	222	274	246	226	236	364	579
21.6269	0	587	215	292	236	259	298	201	345	223	276	248	228	239	367	582
21.7498	0	589	217	293	234	264	300	202	347	225	275	248	229	235	367	582
21.8726	0	580	211	290	231	258	297	197	344	224	273	244	223	232	358	574
21.9955	0	582	212	290	234	254	298	198	345	224	273	245	224	233	355	577
22.1184	0	585	213	291	234	246	297	199	344	224	272	243	225	234	356	581
22.2413	0	587	215	291	234	243	298	198	341	223	275	243	225	235	358	586
22.3642	1	591	216	292	236	245	298	199	336	223	277	243	227	238	362	590
22.487	0	594	217	294	235	247	300	201	337	225	282	245	228	240	366	593
22.6099	0	596	218	296	237	250	302	204	338	225	283	247	231	242	369	595
22.7328	0	587	213	292	235	252	300	203	336	225	281	245	225	237	359	583
22.8557	0	587	212	290	235	250	299	204	336	224	280	244	223	235	356	582
22.9786	0	588	213	290	235	252	301	203	336	222	281	244	224	236	356	581
23.1014	0	591	213	291	234	252	301	205	338	223	280	245	225	235	357	583
23.2243	0	593	215	292	236	253	302	204	336	224	281	246	226	237	362	585
23.3472	0	597	217	293	238	256	302	206	336	224	283	246	227	239	365	586
23.4701	0	600	218	293	238	257	304	207	339	224	284	248	229	239	368	588
23.593	0	591	213	292	234	258	303	205	339	223	282	244	224	235	360	581
23.7158	0	588	211	290	233	253	300	205	333	223	281	243	221	233	357	585
23.8387	0	589	210	289	234	253	300	205	331	221	280	242	222	234	358	588
23.9616	0	590	210	290	233	258	300	205	333	222	280	243	222	233	358	585
24.0845	0	592	211	291	236	261	300	206	334	222	281	244	223	235	360	589
24.2074	0	594	213	290	237	263	301	206	334	222	281	245	225	236	363	594
24.3302	0	597	214	293	238	267	302	208	335	223	281	246	226	237	367	592
24.4531	0	588	211	291	238	267	302	205	337	222	281	244	222	234	359	582
24.576	0	586	209	288	236	266	299	206	336	221	277	244	220	231	356	577
24.6989	0	586	210	289	233	267	300	204	334	221	277	243	221	233	355	576
24.8218	0	588	210	290	235	266	299	205	334	221	278	243	222	233	356	578
24.9446	0	589	212	290	237	266	300	206	336	221	279	244	223	234	358	580
25.0675	0	591	213	292	237	267	300	206	335	222	279	245	224	236	363	582
25.1904	0	594	214	292	239	268	302	206	335	223	280	246	226	237	366	585
25.3133	0	588	212	292	236	269	300	205	336	221	279	245	223	234	361	579
25.4362	0	585	209	289	235	266	298	205	337	221	278	243	220	232	356	575
25.559	0	584	210	290	234	267	297	204	336	221	277	243	221	232	355	575
25.6819	0	587	210	288	235	265	297	204	333	220	275	243	221	232	357	575
25.8048	0	588	212	290	236	267	297	204	334	220	277	243	222	234	359	578
25.9277	0	590	212	291	236	266	297	205	336	221	278	243	224	235	362	581
26.0506	0	593	214	292	237	269	298	205	337	221	279	246	225	236	364	582
26.1734	0	584	211	289	235	268	298	204	335	220	276	243	221	233	357	574
26.2963	0	582	207	288	233	265	295	203	334	219	275	242	218	231	353	571
26.4192	0	583	208	287	232	265	295	202	334	219	275	241	218	231	353	571
26.5421	0	582	209	287	232	265	294	202	332	218	274	242	219	232	354	573
26.665	0	586	211	288	234	265	295	201	331	219	274	242	222	233	357	574
26.7878	0	588	211	288	235	266	295	203	332	219	275	243	222	235	362	576
26.9107	0	590	213	290	236	268	295	204	336	220	276	243	224	236	365	579
27.0336	0	585	212	289	236	267	296	202	334	219	275	242	221	234	359	573
27.1565	0	579	207	286	232	264	292	201	332	217	272	240	216	231	352	565
27.2794	0	579	207	286	232	264	292	200	332	218	272	240	218	230	352	566
27.4022	0	580	208	286	231	263	292	200	333	217	272	240	219	231	352	566
27.5251	0	582	210	286	232	264	292	199	331	217	272	242	220	232	355	568
27.648	0	584	210	288	233	265	293	200	330	218	272	242	220	234	359	569
27.7709	0	587	212	288	234	266	295	201	333	218	274	243	222	235	364	572
27.8938	0	589	214	291	236	267	296	203	335	220	276	244	225	236	366	570
28.0166	0	579	209	287	233	268	294	200	333	219	273	242	219	232	355	560
28.1395	0	579	208	287	232	267	293	199	332	218	272	242	217	231	353	557
28.2624	0	579	208	286	233	266	293	200	334	218	272	242	218	231	354	558
28.3853	0	582	209	287	233	267	293	200	334	218	272	243	221	232	356	559
28.5082	0	584	211	289	234	269	293	200	333	220	273	244	221	234	360	561
28.631	0	587	214	290	236	268	295	200	334	220	273	246	223	236	364	565
28.7539	0	588	215	290	237	271	297	201	337	221	276	246	225	239	369	567
28.8768	0	588	214	292	235	275	298	202	341	223	276	247	225	235	366	564
28.9997	0	579	210	287	232	271	296	199	336	222	274	245	221	232	358	557
29.1226	0	581	210	288	233	269	297	201	336	221	273	245	222	234	358	558
29.2454	0	582	210	289	234	270	296	202	338	222	274	244	222	234	359	559
29.3683	0	584	211	289	235	271	296	202	340	222	275	246	224	236	362	561
29.4912	0	587	213	290	235	273	298	202	338	223	276	247	225	237	366	565
29.6141	0	589	215	291	238	273	299	203	340	224	277	248	227	239	370	568
29.737	0	590	216	292	239	276	300	204	343	225	278	248	227	238	370	568
29.8598	0	581	210	289	234	271	298	204	342	223	276	246	222	235	361	559
29.9827	0	581	211	289	235	273	297	202	341	224	275	245	222	235	359	560
30.1056	0	582	210	290	234	272	297	201	340	223	275	246	223	235	360	560
30.2285	0	584	211	289	234	273	297	202	342	225	277	246	223	236	363	562
30.3514	0	587	213	290	237	273	298	204	341	224	277	247	226	237	367	565
30.4742	0	589	215	292	237	276	299	203	342	225	279	249	227	240	371	568
30.5971	0	591	217	292	239	278	301	204	343	226	280	250	229	240	372	570
30.72	0	581	212	290	236	276	298	204	344	225	277	247	223	235	363	561
30.8429	0	579	209	288	234	275	297	202	342	225	276	247	221	233	359	558
30.9658	0	578	210	288	234	273	297	201	340	224	274	247	223	234	359	559
31.0886	0	580	211	289	234	274	295	202	342	225	275	246	224	235	360	560
31.2115	0	583	213	289	236	274	297	203	343	224	277	248	225	236	364	563
31.3344	0	584	214	289	236	276	297	203	342	225	277	249	225	237	368	566
31.4573	0	587	215	292	238	278	298	203	342	226	278	250	228	239	371	569
31.5802	0	582	212	290	237	279	298	203	343	225	277	248	225	237	365	563
31.703	0	575	208	288	233	275	295	202	344	224	276	248	221	233	358	557
31.8259	0	575	209	287	233	274	294	202	341	225	275	247	222	233	359	558
31.9488	0	575	209	288	231	276	294	200	343	224	273	248	222	232	358	558
32.0717	0	577	210	287	232	275	294	201	344	224	275	247	224	234	362	560
32.1946	0	579	210	288	233	277	295	203	345	224	275	248	225	237	366	563
32.3174	0	581	213	289	236	278	296	202	343	225	278	250	227	239	370	567
32.4403	0	582	213	292	237	279	297	203	343	226	278	249	228	239	371	568
32.5632	0	571	208	288	233	278	295	202	344	224	276	248	222	234	361	558
32.6861	0	571	207	287	233	277	294	202	345	224	275	248	222	233	360	557
32.809	0	571	207	286	233	276	293	201	343	225	274	248	223	233	359	557
32.9318	0	573	209	287	233	277	294	201	343	225	275	248	224	235	362	560
33.0547	0	575	212	288	234	277	295	203	344	225	277	249	224	237	366	564
33.1776	0	577	213	289	236	278	296	203	346	226	278	249	226	238	369	565
33.3005	0	581	214	292	237	279	298	203	346	226	278	250	228	240	372	568
33.4234	0	572	210	289	235	278	296	202	344	225	277	249	224	236	365	562
33.5462	0	571	208	287	233	276	295	201	347	225	276	248	223	235	361	558
33.6691	0	570	209	287	233	276	295	202	346	226	277	248	223	235	361	559
33.792	0	570	208	288	233	275	294	202	345	225	276	249	224	235	362	561
33.9149	0	573	210	289	234	278	296	204	345	226	277	250	225	237	366	564
34.0378	0	574	211	288	235	278	296	202	348	226	278	250	225	238	369	567
34.1606	0	576	212	290	237	281	297	204	348	228	281	251	227	239	371	568
34.2835	0	565	208	287	234	280	295	202	346	225	277	249	222	235	362	559
34.4064	0	562	205	286	233	276	294	201	344	225	275	249	221	233	359	558
34.5293	0	562	205	286	232	276	294	202	345	224	275	247	221	233	358	557
34.6522	0	563	205	285	232	275	293	201	344	224	275	247	222	235	360	558
34.775	0	565	208	286	233	277	293	201	342	223	276	248	223	235	363	560
34.8979	0	567	208	287	233	275	293	200	342	224	276	248	223	237	366	563
35.0208	0	569	210	288	235	280	293	202	346	223	276	249	224	237	368	562
35.1437	0	559	205	286	231	278	291	199	344	222	274	246	217	233	359	551
35.2666	0	556	203	284	229	274	290	197	341	221	273	246	217	232	356	551
35.3894	0	554	204	284	231	275	289	197	340	220	272	245	217	232	354	552
35.5123	0	557	204	283	230	275	289	198	341	220	272	246	219	233	357	552
35.6352	0	557	205	284	233	274	288	199	340	221	272	246	219	234	358	553
35.7581	0	559	206	284	232	277	290	198	338	221	274	249	221	236	363	555
35.881	0	561	208	287	233	277	291	198	340	222	276	250	223	238	366	558
36.0038	0	552	204	285	232	278	289	198	342	219	273	248	218	233	358	548
36.1267	0	547	201	282	229	277	288	195	338	220	271	246	215	232	354	545
36.2496	0	547	201	282	228	277	287	194	337	219	270	247	217	231	353	544
36.3725	0	548	201	282	229	274	287	195	336	219	270	245	218	232	354	545
36.4954	0	549	202	283	230	275	288	197	339	220	270	247	218	233	357	547
36.6182	0	552	205	284	231	276	288	197	339	220	270	248	219	234	361	550
36.7411	0	554	206	286	232	279	289	196	339	221	271	249	221	236	365	553
36.864	0	554	207	287	233	279	291	198	340	221	272	248	222	235	365	553
36.9869	0	544	201	282	230	278	288	196	342	220	269	246	217	231	357	544
37.1098	0	544	201	282	226	278	288	195	341	220	269	247	218	229	355	543
37.2326	0	543	201	282	228	275	289	194	339	220	268	247	219	230	356	545
37.3555	0	547	203	284	229	276	288	196	340	220	269	246	220	232	360	548
37.4784	0	547	204	284	230	278	289	197	342	220	271	248	220	234	363	552
37.6013	0	551	206	286	232	279	291	198	342	222	272	249	222	236	365	553
37.7242	0	554	208	287	234	281	293	198	342	223	273	250	223	237	370	556
37.847	0	544	204	285	230	280	291	198	343	222	270	248	220	234	361	549
37.9699	0	544	202	284	229	280	291	197	344	222	270	247	219	232	359	548
38.0928	0	544	202	284	231	280	291	197	343	222	271	248	219	233	358	548
38.2157	0	546	204	285	229	279	290	197	341	222	270	249	220	233	360	549
38.3386	0	550	204	285	231	281	292	197	344	223	272	250	222	235	364	553
38.4614	0	552	206	286	232	281	294	199	345	223	273	251	223	236	369	556
38.5843	0	555	208	288	234	282	294	199	345	224	275	253	225	238	372	558
38.7072	0	551	206	287	233	284	295	199	344	224	273	251	223	236	367	554
38.8301	0	546	202	284	230	281	293	198	345	223	271	251	219	232	360	549
38.953	0	547	202	284	229	282	293	198	345	223	271	250	220	232	359	549
39.0758	0	546	202	285	228	283	292	196	342	222	271	249	221	233	359	549
39.1987	0	549	204	284	228	286	294	196	343	223	271	251	222	232	361	550
39.3216	0	552	205	286	230	283	294	199	344	223	274	251	223	235	364	553
39.4445	0	555	206	286	232	284	295	200	344	225	276	253	226	238	368	556
39.5674	0	558	209	290	234	288	297	200	343	226	277	254	227	240	372	558
39.6902	0	550	203	287	230	286	296	200	342	224	275	252	222	234	363	551
39.8131	0	548	202	284	230	286	295	200	342	224	274	252	220	233	358	547
39.936	0	551	202	285	229	289	294	200	341	224	274	251	221	233	358	549
40.0589	0	552	202	284	230	291	294	199	337	224	273	252	223	235	358	551
40.1818	0	559	203	284	230	289	295	200	335	224	275	251	224	234	361	565
40.3046	0	568	205	285	230	287	296	202	336	224	277	252	224	236	366	573
40.4275	0	572	206	288	232	288	297	203	335	225	279	251	225	237	369	574
40.5504	0	575	208	288	233	293	299	203	335	225	280	253	227	238	369	568
40.6733	0	560	202	286	229	299	297	200	336	224	276	253	222	234	360	554
40.7962	0	558	202	285	230	299	296	201	337	223	275	251	221	233	357	556
40.919	0	565	200	285	227	297	296	199	334	223	275	249	222	231	358	569
41.0419	0	568	203	286	227	298	294	200	332	223	274	251	223	231	359	570
41.1648	0	571	204	287	230	300	296	202	334	224	275	252	225	234	362	571
41.2877	0	573	205	288	231	301	298	202	336	225	277	254	226	235	365	574
41.4106	0	579	208	290	234	306	300	204	337	226	278	254	229	237	368	576
41.5334	0	572	204	287	232	303	298	203	337	225	276	252	222	232	359	567
41.6563	0	573	204	287	230	306	298	203	338	225	276	252	223	233	358	564
41.7792	0	579	206	288	233	307	298	203	334	225	276	252	224	235	361	568
41.9021	0	585	208	289	233	303	298	203	334	224	278	252	226	235	365	577
42.025	0	590	210	289	235	306	299	205	337	225	279	254	227	237	368	583
42.1478	0	593	212	291	237	309	301	206	336	227	280	256	230	239	373	588
42.2707	0	592	212	292	237	310	302	205	337	226	281	256	230	238	370	584
42.3936	0	586	209	289	235	309	300	205	337	225	278	254	225	235	362	575
42.5165	0	588	211	290	236	309	300	205	338	225	278	254	225	235	362	573
42.6394	0	590	212	291	236	312	300	204	337	225	280	255	228	236	367	574
42.7622	0	592	215	291	237	311	302	207	339	226	281	256	229	238	370	576
42.8851	0	594	216	292	240	313	301	208	342	227	283	257	230	240	373	578
43.008	0	595	217	294	241	316	304	209	341	228	283	257	230	239	372	576
43.1309	0	588	214	291	238	314	302	207	340	227	280	256	225	236	363	570
43.2538	0	590	215	292	239	317	303	207	342	227	281	257	227	237	364	570
43.3766	0	594	217	293	240	321	304	207	341	227	282	257	228	238	367	572
43.4995	0	596	219	293	241	323	305	208	341	228	283	259	230	240	371	575
43.6224	0	599	221	294	243	325	306	210	345	229	285	260	232	241	374	577
43.7453	0	598	219	294	244	327	307	209	345	229	284	259	229	239	371	574
43.8682	0	592	215	292	240	326	304	207	344	227	282	258	224	237	364	567
43.991	0	593	216	293	241	327	305	208	344	228	281	258	227	236	363	569
44.1139	0	595	217	293	241	327	306	208	346	228	282	258	226	237	363	570
44.2368	0	598	219	295	243	329	306	209	347	229	282	258	228	238	365	573
44.3597	0	600	219	295	245	330	308	210	344	228	284	260	229	240	370	576
44.4826	0	601	221	297	245	333	310	211	346	228	286	261	230	241	373	578
44.6054	0	601	221	297	246	333	309	212	349	228	286	259	229	239	369	575
44.7283	0	595	217	294	242	331	307	209	347	228	282	259	224	236	363	569
44.8512	0	597	217	294	242	332	308	208	344	228	282	259	225	236	362	569
44.9741	0	597	218	294	243	333	307	208	345	227	282	259	225	236	360	570
45.097	0	599	219	295	244	332	308	211	348	229	283	259	227	237	363	572
45.2198	0	601	220	296	245	335	309	210	347	228	283	260	228	239	367	575
45.3427	0	603	221	296	247	335	310	211	346	230	285	262	231	240	370	576
45.4656	0	604	222	298	247	337	312	211	348	229	285	262	231	240	371	578
45.5885	0	597	218	295	244	335	309	210	349	229	283	260	225	236	362	570
45.7114	0	597	216	294	243	336	308	209	345	228	282	260	224	237	360	569
45.8342	0	596	217	294	242	333	307	207	344	228	280	259	225	236	361	570
45.9571	0	598	218	294	243	332	307	209	345	228	281	259	227	236	362	572
46.08	0	599	220	295	243	331	306	208	346	228	282	260	227	238	366	574
46.2029	0	602	221	294	244	331	307	209	344	228	282	260	228	240	369	576
46.3258	0	603	222	295	247	331	308	209	344	228	283	261	230	240	373	578
46.4486	0	598	219	294	245	332	306	207	346	227	280	260	226	238	366	573
46.5715	0	595	217	293	241	329	303	207	346	227	279	258	223	236	361	569
46.6944	0	596	216	292	241	327	303	205	342	226	278	257	224	236	361	569
46.8173	0	596	218	292	241	327	302	203	342	225	277	257	224	236	361	569
46.9402	0	596	219	292	243	325	301	206	343	225	278	256	224	236	363	571
47.063	0	599	219	293	244	324	301	206	343	226	279	258	226	238	366	573
47.1859	0	601	222	293	245	324	302	206	342	226	280	259	228	239	370	575
47.3088	0	598	220	294	244	326	303	204	342	225	278	257	226	237	366	569
47.4317	0	594	217	291	239	323	299	203	342	224	275	255	221	234	360	563
47.5546	0	593	217	291	240	322	298	202	342	225	274	255	221	233	359	563
47.6774	0	594	217	290	239	320	298	201	338	224	274	255	222	234	359	562
47.8003	0	595	218	290	240	321	297	201	338	222	274	254	224	234	362	565
47.9232	11	597	220	290	242	319	297	203	341	223	274	255	224	236	365	567
48.0461	0	598	221	292	243	321	298	203	342	225	275	256	225	237	369	568
48.169	0	600	223	294	245	321	300	204	340	225	276	256	226	238	371	571
48.2918	0	592	218	291	242	320	298	201	340	223	272	253	221	233	362	563
48.4147	0	592	217	290	240	319	296	200	341	222	272	252	220	233	359	560
48.5376	0	592	217	289	239	319	295	199	340	222	271	253	220	232	358	560
48.6605	0	593	218	290	239	318	296	200	337	222	271	252	222	233	360	560
48.7834	0	594	219	291	241	317	296	202	339	222	272	253	222	235	363	562
48.9062	0	595	221	291	242	321	296	202	342	223	271	254	224	235	367	563
49.0291	0	597	221	293	241	326	297	202	343	224	272	255	226	235	370	563
49.152	0	598	222	295	243	327	300	202	341	226	274	257	228	237	370	562
49.2749	0	588	218	290	238	326	299	200	343	223	272	254	221	232	361	553
49.3978	0	586	217	291	235	327	297	200	343	224	271	255	220	232	358	552
49.5206	0	587	216	290	235	325	298	199	341	224	270	255	220	232	358	552
49.6435	0	589	217	291	237	325	297	199	340	223	270	255	223	233	360	555
49.7664	0	590	219	292	236	330	299	201	342	224	271	256	224	235	363	558
49.8893	0	592	219	293	239	327	300	203	345	225	274	256	226	237	367	562
50.0122	0	599	223	294	243	324	300	204	345	226	276	257	227	239	372	569
50.135	0	602	225	296	245	325	303	203	343	226	277	256	229	239	374	573
50.2579	0	593	219	293	241	322	301	203	344	225	275	254	223	236	365	565
50.3808	0	593	218	292	241	322	301	203	345	225	274	254	223	236	363	565
50.5037	0	593	218	292	240	322	301	203	343	226	274	255	224	235	362	566
50.6266	0	596	219	293	242	323	302	204	342	226	274	256	225	236	364	568
50.7494	0	598	220	294	243	323	302	204	344	226	276	256	226	237	368	571
50.8723	0	600	222	295	243	323	304	207	345	227	277	257	227	240	370	574
50.9952	0	606	224	295	245	325	305	206	343	228	279	258	230	242	374	577
51.1181	0	603	224	296	245	326	306	205	344	228	279	258	228	239	371	577
51.241	0	599	220	294	240	324	304	205	345	227	277	255	224	236	363	571
51.3638	0	598	220	293	241	323	304	205	345	227	278	257	226	237	363	572
51.4867	0	600	221	294	241	322	304	206	341	227	279	256	225	237	363	573
51.6096	0	602	222	295	242	322	304	205	341	228	279	257	227	238	365	575
51.7325	0	602	221	295	244	324	306	208	345	228	282	258	227	240	369	578
51.8554	0	602	221	297	245	327	306	207	346	229	281	260	229	241	373	579
51.9782	0	603	222	298	244	330	308	209	345	230	283	260	231	242	374	581
52.1011	0	591	217	294	240	329	306	205	345	227	279	258	224	238	365	572
52.224	0	590	214	292	239	329	304	204	346	227	278	257	223	237	362	570
52.3469	0	589	215	293	238	328	304	204	344	227	277	257	223	235	361	569
52.4698	0	589	214	293	239	329	304	203	343	227	275	256	224	236	362	570
52.5926	0	592	217	293	239	330	302	205	345	225	276	256	225	237	364	569
52.7155	0	593	217	294	241	329	304	206	347	226	277	256	225	238	369	569
52.8384	0	596	220	295	242	330	305	205	347	227	278	257	228	239	372	570
52.9613	0	595	220	296	242	333	306	204	345	226	278	257	226	238	369	566
53.0842	0	586	214	293	237	329	302	202	344	224	274	254	219	234	360	557
53.207	0	584	214	292	237	328	301	202	345	224	274	253	220	234	360	556
53.3299	0	582	213	291	236	324	298	201	342	223	272	252	221	233	358	555
53.4528	0	584	214	292	235	328	299	201	340	222	271	253	221	232	359	556
53.5757	0	584	215	292	236	326	299	202	342	222	271	252	223	233	362	557
53.6986	0	586	216	293	239	324	299	203	344	221	272	253	223	235	367	562
53.8214	0	588	217	293	240	326	300	204	343	222	273	253	225	237	371	568
53.9443	0	586	217	295	240	328	301	202	342	222	273	253	223	236	369	565
54.0672	0	577	212	291	236	323	299	199	343	220	270	251	217	233	360	557
54.1901	0	577	212	290	235	321	298	201	343	220	269	249	218	232	358	554
54.313	0	577	211	290	234	321	297	198	340	219	268	249	219	232	357	554
54.4358	0	581	213	291	236	313	296	199	335	220	268	249	220	231	359	555
54.5587	0	581	215	291	234	308	293	199	334	220	269	250	221	233	362	556
54.6816	0	584	215	293	239	312	297	200	339	219	270	251	221	235	365	559
54.8045	0	587	219	293	240	310	299	200	338	221	271	252	224	237	369	561
54.9274	0	586	218	295	240	312	301	201	338	220	272	252	225	235	367	561
55.0502	0	578	213	291	235	313	297	197	340	220	268	251	219	232	359	554
55.1731	0	578	214	292	236	305	297	197	341	219	267	248	219	231	357	552
55.296	0	578	213	292	235	296	295	196	338	219	268	247	220	231	358	557
55.4189	0	580	214	291	235	295	294	198	337	219	268	248	220	231	361	565
55.5418	0	582	215	293	237	294	296	200	341	218	269	248	222	233	363	568
55.6646	0	585	216	293	239	295	297	199	342	220	269	249	223	236	367	572
55.7875	0	587	218	295	240	297	300	200	342	220	271	251	224	237	369	574
55.9104	0	578	214	293	236	298	298	198	340	219	269	249	219	233	361	564
56.0333	0	576	212	291	235	295	297	198	340	218	268	247	218	231	356	561
56.1562	0	575	211	291	236	294	297	199	340	218	268	247	219	232	356	562
56.279	0	577	213	291	236	296	296	199	338	219	268	248	220	231	357	562
56.4019	0	579	213	292	237	297	298	199	338	219	269	249	221	233	360	565
56.5248	0	581	215	293	239	298	298	200	340	219	271	250	223	235	363	566
56.6477	0	585	217	295	241	302	300	201	343	222	272	252	224	236	366	569
56.7706	0	580	215	294	239	302	301	200	341	221	271	251	222	234	362	564
56.8934	0	573	210	291	235	300	298	198	339	219	269	249	218	230	354	556
57.0163	0	574	211	290	235	299	297	200	341	218	269	248	218	230	353	555
57.1392	0	573	210	290	234	299	297	199	339	219	269	248	219	231	352	554
57.2621	0	575	212	290	235	299	298	199	336	219	269	250	221	232	354	557
57.385	0	578	213	292	238	299	299	200	336	219	270	249	221	232	357	560
57.5078	0	580	215	292	238	300	299	202	339	220	272	251	224	235	361	562
57.6307	0	583	215	294	239	303	301	202	339	221	274	252	225	236	364	561
57.7536	0	572	210	291	236	300	299	201	336	219	270	248	218	231	354	549
57.8765	0	571	209	290	234	298	300	200	335	219	271	248	219	229	351	544
57.9994	0	570	208	290	235	295	299	201	335	218	271	246	219	230	351	543
58.1222	0	572	210	290	235	289	298	202	328	218	273	244	219	231	355	540
58.2451	0	577	212	292	235	283	297	201	325	218	273	243	220	232	358	537
58.368	0	578	212	293	237	288	298	201	329	217	274	247	221	234	359	542
58.4909	0	580	213	293	238	298	301	203	336	220	275	252	224	236	363	545
58.6138	0	580	215	295	239	302	303	203	338	220	275	252	224	235	361	544
58.7366	0	570	210	292	235	300	301	201	337	219	270	250	218	229	352	533
58.8595	0	570	208	290	234	303	301	201	339	219	268	250	219	228	350	533
58.9824	0	569	208	290	231	303	300	201	340	219	269	248	219	228	350	531
59.1053	0	570	208	290	233	304	300	201	339	219	269	249	221	230	352	534
59.2282	0	573	210	292	234	306	301	202	337	220	270	250	222	231	356	537
59.351	0	575	210	293	235	307	302	203	340	221	273	252	222	234	360	542
59.4739	0	577	212	294	237	311	303	205	343	221	275	254	225	235	363	545
59.5968	0	574	213	295	237	314	305	206	344	223	275	254	224	234	360	543
59.7197	0	567	206	291	233	313	304	203	342	221	272	251	219	230	353	535
59.8426	0	569	208	290	233	295	303	204	318	217	272	246	219	230	353	539
59.9654	0	572	209	290	232	287	292	200	305	215	271	244	220	229	354	543
60.0883	0	577	213	292	236	286	296	198	301	215	269	243	221	232	358	549
60.2112	0	581	214	292	236	269	295	201	271	207	269	242	220	232	365	557
60.3341	0	586	215	291	234	259	279	200	242	198	268	237	219	234	370	566
60.457	0	590	219	293	236	253	275	198	230	193	266	235	219	235	376	574
60.5798	0	590	218	293	234	240	269	194	208	187	261	229	216	234	372	576
60.7027	0	584	213	288	228	226	260	190	194	181	252	221	210	230	364	574
60.8256	0	585	215	288	226	216	257	185	186	179	247	215	210	230	365	579
60.9485	0	587	215	289	225	210	254	182	184	177	244	211	209	230	364	581
61.0714	0	591	218	288	226	207	254	180	182	177	242	210	210	231	367	587
61.1942	0	594	219	289	230	205	254	182	184	177	243	208	211	232	370	589
61.3171	0	597	220	291	231	205	256	183	187	178	244	207	212	233	377	597
61.44	0	601	223	292	232	205	256	183	183	178	242	208	214	236	383	603
61.5629	0	597	221	292	231	203	255	182	181	176	241	202	211	233	373	595
61.6858	0	589	216	290	228	201	253	179	183	174	240	200	206	229	364	587
61.8086	0	589	216	290	229	201	255	180	183	175	239	200	207	228	363	587
61.9315	0	590	219	291	229	200	251	179	181	173	236	199	209	227	362	587
62.0544	0	592	220	291	229	200	254	177	185	176	238	201	210	228	363	590
62.1773	0	594	222	293	231	201	255	179	186	175	238	201	210	228	367	593
62.3002	0	596	223	294	231	201	257	181	190	177	240	203	212	230	371	594
62.423	0	596	224	296	234	204	259	181	191	178	242	203	212	232	372	597
62.5459	0	584	218	293	230	204	258	178	190	175	239	201	206	227	360	584
62.6688	0	583	215	291	230	203	257	179	190	175	238	200	206	225	357	582
62.7917	0	581	215	292	228	204	258	177	193	175	239	200	207	224	355	582
62.9146	0	582	216	292	229	202	258	179	194	176	238	202	209	224	356	582
63.0374	0	586	219	293	231	203	259	178	193	177	239	203	210	225	359	585
63.1603	0	587	219	293	230	205	260	180	197	179	240	204	211	225	363	585
63.2832	0	591	221	294	231	206	262	181	199	180	241	206	212	228	367	586
63.4061	0	592	223	297	234	207	263	181	200	180	242	206	212	228	366	587
63.529	0	580	216	292	231	204	262	180	199	178	240	203	206	224	355	574
63.6518	0	580	215	289	230	205	263	180	205	180	241	204	206	222	352	572
63.7747	0	581	216	289	231	204	262	182	210	180	244	205	207	221	350	571
63.8976	0	583	217	290	232	205	263	182	212	182	245	206	210	223	350	571
64.0205	0	584	218	291	234	206	266	182	220	184	247	209	209	224	354	573
64.1434	0	586	222	293	236	209	269	183	223	185	246	210	211	225	357	576
64.2662	0	588	224	294	237	208	267	182	226	187	245	213	213	227	363	581
64.3891	0	586	223	295	237	209	271	180	233	189	245	215	212	226	361	578
64.512	0	576	215	291	233	207	270	178	233	187	241	213	206	221	349	567
64.6349	0	574	214	290	232	207	270	179	236	186	241	213	207	219	348	567
64.7578	0	573	213	288	232	207	269	179	239	187	241	213	208	219	347	566
64.8806	0	575	215	289	232	207	269	179	238	189	241	214	210	219	348	567
65.0035	0	577	215	290	233	209	272	180	245	191	244	215	210	221	353	570
65.1264	0	580	216	290	236	212	276	185	254	193	247	215	211	224	357	572
65.2493	0	581	217	291	237	215	278	187	257	194	249	218	214	226	360	576
65.3722	0	583	217	293	239	219	280	186	255	195	250	218	214	226	360	575
65.495	0	571	212	289	235	218	279	186	259	194	248	216	208	220	348	563
65.6179	0	571	211	288	233	217	279	187	260	194	248	216	209	219	346	561
65.7408	0	572	211	287	233	216	278	187	261	194	247	216	209	218	344	561
65.8637	0	573	212	288	232	219	280	187	262	196	247	217	211	218	347	560
65.9866	0	574	212	290	232	219	281	187	268	197	249	219	213	220	350	559
66.1094	0	575	213	290	234	221	283	189	271	199	251	220	214	222	354	563
66.2323	0	578	216	291	236	221	282	190	267	198	253	221	216	226	359	570
66.3552	0	575	213	292	237	224	285	190	271	199	255	221	214	224	354	565
66.4781	0	567	209	287	234	223	282	190	268	197	253	217	209	220	346	557
66.601	0	568	208	287	233	224	281	192	267	197	252	216	210	219	344	557
66.7238	0	568	209	286	234	224	282	191	266	197	251	218	210	217	344	557
66.8467	0	570	210	287	233	226	280	191	263	197	252	217	212	219	347	559
66.9696	0	574	212	288	234	226	281	193	265	197	253	218	213	221	350	560
67.0925	0	576	214	288	235	226	281	193	265	197	253	218	214	222	355	564
67.2154	0	579	215	290	237	228	282	194	264	199	254	220	216	224	358	565
67.3382	0	574	212	289	235	228	283	192	264	197	253	218	214	220	352	559
67.4611	0	566	208	285	232	225	280	192	264	196	250	216	208	218	343	550
67.584	0	567	208	286	232	224	279	190	263	196	249	217	209	216	342	550
67.7069	0	567	208	285	230	224	278	189	263	196	248	216	210	216	341	550
67.8298	0	567	209	286	231	227	280	188	261	197	249	217	212	217	344	550
67.9526	0	570	211	286	232	226	278	189	258	196	250	216	212	219	348	553
68.0755	0	572	212	287	234	227	278	191	259	196	251	217	213	221	352	557
68.1984	0	576	214	289	235	227	280	190	257	198	252	218	216	223	358	562
68.3213	0	569	212	288	234	228	279	190	257	195	251	217	213	222	350	556
68.4442	0	562	206	284	232	225	278	189	258	195	249	214	208	217	342	548
68.567	0	563	205	284	231	226	278	190	260	195	249	215	209	216	342	548
68.6899	0	564	206	283	231	226	278	188	258	195	247	215	209	216	342	548
68.8128	0	567	208	285	232	228	279	188	261	195	249	216	210	218	345	551
68.9357	0	568	210	285	233	227	281	189	265	197	250	218	212	220	348	553
69.0586	0	572	211	286	233	228	280	190	266	199	250	219	213	221	351	556
69.1814	0	574	213	288	236	230	283	190	265	199	251	220	214	224	356	560
69.3043	0	564	209	287	234	229	282	189	266	198	249	217	211	219	347	551
69.4272	0	562	206	285	230	227	280	189	269	197	249	217	208	217	342	548
69.5501	0	562	206	283	231	229	281	188	269	197	248	218	209	217	343	548
69.673	0	563	207	283	232	229	281	188	269	199	249	218	211	218	343	550
69.7958	0	566	209	285	233	231	282	188	273	199	250	219	212	220	347	552
69.9187	0	567	210	286	233	231	284	190	275	200	250	221	213	221	352	555
70.0416	0	573	214	288	235	232	284	190	275	202	252	222	214	223	355	557
70.1645	0	574	215	291	237	233	286	191	275	202	253	222	216	224	357	560
70.2874	0	563	208	286	233	232	284	189	276	201	251	219	210	220	348	549
70.4102	0	560	206	284	231	231	284	190	277	200	249	219	208	217	343	546
70.5331	0	560	208	284	230	230	283	189	276	201	249	218	209	218	342	545
70.656	0	562	208	285	231	230	283	189	275	200	249	219	211	217	343	547
70.7789	0	565	209	285	232	232	284	189	279	201	251	220	212	219	347	550
70.9018	0	567	210	285	232	233	285	192	282	203	252	222	213	221	351	552
71.0246	0	569	213	288	234	235	287	192	282	205	253	223	214	223	355	556
71.1475	0	572	214	290	236	236	289	192	283	205	254	223	216	224	358	558
71.2704	0	560	208	288	232	234	286	190	284	204	252	222	209	219	348	547
71.3933	0	557	205	285	230	234	285	190	283	204	250	222	208	217	343	542
71.5162	0	557	205	284	231	235	284	189	280	204	251	221	209	217	342	542
71.639	0	559	206	285	230	235	284	188	280	205	251	222	209	217	343	543
71.7619	0	561	208	285	231	236	285	190	282	205	252	222	211	218	346	545
71.8848	0	563	210	287	231	237	285	191	283	205	252	224	212	221	351	548
72.0077	0	566	211	287	234	239	287	191	282	207	254	225	215	223	355	552
72.1306	0	569	214	289	235	239	289	192	283	207	255	226	216	224	360	556
72.2534	0	561	209	288	233	240	288	191	285	206	253	224	212	220	351	547
72.3763	0	556	205	285	231	236	285	189	284	206	252	223	209	217	345	541
72.4992	0	556	206	285	231	237	284	189	281	206	252	222	209	217	344	543
72.6221	0	557	206	285	231	236	285	190	282	205	250	223	210	218	344	544
72.745	0	560	208	287	232	239	285	190	284	207	252	224	212	220	349	547
72.8678	0	563	209	287	232	237	286	190	284	206	254	225	212	220	352	549
72.9907	0	566	211	289	233	238	288	191	283	208	253	225	214	223	356	554
73.1136	0	569	214	290	235	240	289	192	285	208	256	228	216	224	361	557
73.2365	0	560	210	289	233	240	288	192	285	207	254	225	213	221	352	550
73.3594	0	556	206	286	231	237	285	190	282	207	252	224	209	218	346	544
73.4822	0	557	206	287	231	237	286	190	281	207	252	224	211	218	346	545
73.6051	0	558	207	286	230	239	284	191	282	206	252	224	211	218	347	546
73.728	0	559	209	288	230	239	287	191	286	207	251	225	213	219	351	547
73.8509	0	563	211	288	230	238	285	190	284	207	254	225	213	222	356	554
73.9738	0	565	213	290	234	237	286	192	281	206	255	226	216	225	361	560
74.0966	0	567	213	293	236	240	288	193	285	207	256	227	217	226	364	562
74.2195	0	555	206	288	231	237	286	192	286	206	254	223	210	222	351	552
74.3424	0	554	205	286	230	237	286	191	283	205	251	223	209	219	347	550
74.4653	0	553	205	287	231	237	285	190	283	205	251	223	210	218	347	549
74.5882	0	554	206	287	229	237	285	190	285	205	251	224	211	220	348	551
74.711	0	558	207	287	230	238	286	191	286	205	253	225	212	221	352	553
74.8339	0	560	209	288	231	240	286	192	284	207	253	226	213	222	355	558
74.9568	0	563	211	290	234	239	288	191	284	207	254	226	214	224	360	560
75.0797	0	563	212	290	234	240	289	193	286	206	256	226	215	225	360	559
75.2026	0	552	204	287	229	237	284	191	285	204	252	223	208	219	348	547
75.3254	0	551	203	286	229	237	284	189	284	205	250	223	208	218	346	546
75.4483	0	550	203	286	228	236	284	189	282	205	250	223	208	219	344	546
75.5712	0	553	205	285	229	238	284	190	286	203	251	224	209	219	346	547
75.6941	0	555	206	287	230	239	284	190	285	205	251	223	210	220	350	549
75.817	0	558	207	287	231	239	284	190	282	206	252	224	211	221	353	552
75.9398	0	560	209	289	232	240	286	191	284	205	253	225	213	224	357	557
76.0627	0	557	209	289	233	242	287	192	287	205	254	225	213	224	356	554
76.1856	0	548	203	286	227	238	284	188	286	205	251	223	207	219	347	544
76.3085	0	549	203	286	229	238	283	188	282	204	250	223	206	217	343	544
76.4314	0	548	202	285	227	238	282	188	282	203	249	222	208	217	343	544
76.5542	0	550	204	285	229	238	283	189	284	203	250	223	209	218	346	546
76.6771	0	553	205	286	229	238	284	188	283	205	250	224	210	220	349	549
76.8	0	556	207	288	230	240	284	189	281	204	251	225	211	222	352	552
76.9229	0	558	210	289	232	240	285	191	284	205	252	226	212	223	358	556
77.0458	0	555	208	290	232	241	286	190	285	205	252	225	211	221	353	552
77.1686	0	547	204	286	227	238	283	187	283	203	250	223	206	219	345	544
77.2915	0	549	202	286	229	238	283	188	281	204	249	223	207	218	345	546
77.4144	0	548	203	285	228	239	282	188	280	203	249	223	207	218	345	546
77.5373	0	551	205	287	227	241	284	189	285	204	249	224	210	219	348	545
77.6602	0	553	206	287	228	242	285	190	283	204	250	225	210	221	351	549
77.783	0	556	208	288	231	239	284	191	279	204	252	225	212	223	357	555
77.9059	0	558	209	290	232	242	284	192	283	204	254	226	213	225	361	559
78.0288	0	549	204	289	230	241	285	191	283	203	252	224	210	222	353	553
78.1517	0	545	201	285	227	239	281	189	278	202	250	223	206	219	346	548
78.2746	0	545	201	285	228	238	281	188	276	201	249	221	207	218	346	550
78.3974	0	547	202	286	227	236	279	190	276	199	249	220	208	218	345	551
78.5203	0	550	204	285	228	237	280	190	275	200	251	221	209	219	349	553
78.6432	0	553	204	287	229	236	280	189	270	200	251	221	210	220	351	557
78.7661	0	555	207	288	230	237	279	190	268	199	251	221	210	221	356	559
78.889	0	556	209	290	230	244	282	191	278	200	252	223	212	223	357	555
79.0118	0	545	203	285	228	236	281	190	272	198	249	220	206	220	348	547
79.1347	0	544	203	284	224	231	274	184	257	194	247	216	205	217	344	546
79.2576	0	547	205	286	227	229	274	184	253	192	245	214	203	217	344	549
79.3805	0	547	204	285	226	226	273	186	254	192	245	214	205	217	345	550
79.5034	0	549	204	286	228	227	273	186	254	192	247	215	208	218	348	553
79.6262	0	552	206	286	228	228	274	187	253	193	247	215	208	220	352	557
79.7491	0	555	207	287	230	228	273	186	252	193	248	217	210	222	356	561
79.872	0	558	210	289	232	228	275	188	253	193	249	216	211	224	359	564
79.9949	0	545	203	286	227	228	273	187	252	193	247	214	206	219	349	552
80.1178	0	544	201	284	226	225	273	186	250	192	245	213	205	217	343	551
80.2406	0	543	201	284	227	226	273	185	251	192	246	214	205	218	344	551
80.3635	0	544	203	285	228	226	272	186	255	192	247	215	206	218	344	553
80.4864	0	548	205	286	229	229	275	186	258	193	247	217	208	221	349	555
80.6093	0	550	205	287	228	229	274	187	264	195	248	217	209	222	352	559
80.7322	0	553	207	287	231	230	280	188	277	198	250	219	212	223	356	564
80.855	0	550	207	288	230	232	282	189	276	197	251	219	210	223	352	565
80.9779	0	545	201	285	228	228	277	187	270	198	250	217	205	218	344	561
81.1008	0	549	201	284	228	226	278	187	266	197	249	217	206	218	344	565
81.2237	0	552	202	284	227	224	276	187	262	195	249	216	205	216	343	570
81.3466	0	556	204	286	227	227	276	187	264	196	250	216	207	219	346	576
81.4694	0	559	206	285	229	227	278	188	262	197	250	217	208	220	348	579
81.5923	0	562	207	288	229	229	278	189	262	198	251	219	209	222	351	582
81.7152	0	551	201	285	228	228	276	188	261	195	249	216	204	218	342	570
81.8381	0	548	199	283	226	227	274	186	261	195	248	216	202	217	340	565
81.961	0	550	200	284	225	226	274	186	258	195	248	215	204	217	338	566
82.0838	0	549	201	283	225	228	274	186	256	194	247	216	204	216	339	567
82.2067	0	552	202	284	227	228	275	187	257	195	249	216	205	218	342	571
82.3296	0	554	204	285	227	228	274	187	256	195	249	217	206	221	347	573
82.4525	0	554	205	287	228	229	275	187	254	195	249	217	207	219	346	573
82.5754	0	541	198	283	223	227	271	184	250	193	245	214	200	214	337	561
82.6982	0	540	196	281	222	228	270	183	252	193	244	213	201	213	334	554
82.8211	0	540	197	282	220	223	272	183	249	192	243	212	200	212	335	558
82.944	0	543	198	283	222	223	269	184	242	190	245	211	203	215	338	567
83.0669	0	545	200	282	225	221	269	184	241	190	246	210	203	217	342	573
83.1898	0	548	201	284	225	223	270	186	242	190	248	212	204	218	346	577
83.3126	0	546	200	285	225	224	271	186	243	191	248	211	203	217	343	575
83.4355	0	536	195	281	220	221	268	182	239	189	244	209	198	213	332	561
83.5584	0	536	193	280	221	220	267	182	241	189	243	209	198	211	331	560
83.6813	1	536	194	279	221	221	267	183	243	189	243	209	198	211	329	558
83.8042	0	539	195	280	221	222	267	182	244	190	242	211	200	211	331	560
83.927	0	541	198	281	222	223	268	181	247	191	244	213	201	214	335	564
84.0499	0	544	200	282	223	224	271	184	259	193	245	215	202	215	339	565
84.1728	0	545	200	284	223	228	274	183	265	195	246	215	204	216	339	565
84.2957	0	531	193	279	219	225	273	181	264	192	243	213	197	210	329	547
84.4186	0	530	192	278	219	223	272	180	263	193	240	214	197	209	326	547
84.5414	0	532	193	279	218	224	271	181	265	193	241	213	198	209	325	545
84.6643	0	533	194	279	219	225	273	181	270	194	241	214	200	210	327	546
84.7872	0	536	196	281	220	227	272	181	268	195	241	216	201	210	330	548
84.9101	0	537	197	282	219	226	274	181	268	195	242	216	202	212	334	549
85.033	0	538	199	284	221	229	275	183	270	195	244	216	204	213	336	553
85.1558	0	527	192	279	219	226	274	181	272	194	241	215	199	209	326	543
85.2787	0	526	191	277	217	225	273	181	269	195	240	214	198	208	324	543
85.4016	0	527	191	278	217	225	272	181	266	193	240	214	200	208	325	543
85.5245	0	530	192	279	218	226	272	180	271	194	241	214	201	209	327	545
85.6474	0	530	194	279	218	230	274	183	274	196	241	216	202	211	331	543
85.7702	0	534	195	281	220	232	274	182	272	196	242	217	204	213	335	544
85.8931	0	531	195	282	221	233	276	181	273	196	242	217	204	212	333	540
86.016	0	520	188	277	215	229	272	179	272	194	239	214	198	208	323	529
86.1389	0	519	188	276	215	228	270	179	271	194	238	213	199	206	322	528
86.2618	0	519	188	277	214	227	270	178	270	194	236	213	199	206	321	528
86.3846	0	523	189	278	215	228	272	179	270	195	238	214	200	208	324	531
86.5075	0	525	191	279	216	229	272	180	273	195	240	214	201	210	327	534
86.6304	0	529	192	280	217	230	272	181	273	196	240	216	204	211	332	536
86.7533	0	527	193	281	217	229	276	180	272	197	240	216	204	210	330	534
86.8762	0	517	186	276	214	227	271	177	270	194	237	211	196	206	319	524
86.999	0	519	184	276	211	226	270	177	273	193	236	211	197	205	318	523
87.1219	0	517	185	276	211	227	270	178	275	194	236	213	198	205	317	520
87.2448	0	518	187	277	213	228	273	178	278	198	236	214	200	207	320	518
87.3677	0	518	189	278	214	230	276	179	284	199	239	216	201	208	325	518
87.4906	0	523	191	279	215	232	277	179	286	201	241	217	204	211	330	524
87.6134	0	526	192	281	216	233	279	180	284	202	242	218	205	210	329	524
87.7363	0	517	184	276	211	228	279	178	281	201	238	214	199	206	317	512
87.8592	0	526	185	278	209	222	278	178	274	199	242	208	199	205	317	527
87.9821	0	527	191	277	204	212	276	181	261	194	247	201	198	204	323	535
88.105	0	521	199	278	201	209	275	184	254	192	249	198	197	205	324	536
88.2278	0	514	206	279	202	209	274	185	251	191	252	198	198	207	329	538
88.3507	0	524	204	286	207	211	274	185	260	196	254	204	199	210	332	539
88.4736	0	543	199	284	211	221	280	183	278	204	252	215	205	212	330	542
88.5965	0	531	186	282	210	227	279	180	283	205	246	219	201	208	318	512
88.7194	0	528	185	279	210	232	282	178	290	207	245	223	205	208	315	494
88.8422	0	528	187	279	212	232	283	179	295	208	245	224	207	207	316	500
88.9651	0	530	190	281	213	233	284	179	297	210	245	226	208	209	320	502
89.088	0	533	191	283	212	241	286	179	299	212	244	228	210	209	327	503
89.2109	0	534	193	285	212	250	289	180	304	214	244	231	214	211	332	505
89.3338	0	531	191	287	212	244	291	181	306	213	247	229	213	212	330	506
89.4566	0	524	188	282	213	234	282	179	295	210	244	226	209	211	325	506
89.5795	0	528	190	283	214	233	283	179	290	209	246	228	212	213	328	511
89.7024	0	530	192	284	215	232	280	181	289	209	244	228	212	214	331	515
89.8253	0	532	193	284	218	235	286	181	298	211	245	230	214	217	336	520
89.9482	0	537	195	286	220	237	288	181	300	212	247	231	218	220	342	527
90.071	0	540	198	290	222	240	290	183	303	214	248	233	219	221	345	531
90.1939	0	528	192	285	218	238	289	181	307	214	246	231	216	216	334	522
90.3168	0	528	191	286	218	241	292	183	311	215	246	233	217	217	334	521
90.4397	0	530	192	287	219	242	291	182	311	217	247	233	219	217	336	523
90.5626	0	532	194	287	220	241	293	184	311	218	248	234	219	220	341	525
90.6854	0	537	197	289	222	244	295	185	314	219	250	235	222	221	346	529
90.8083	0	539	200	290	224	245	296	186	316	219	251	237	224	224	349	532
90.9312	0	528	192	287	221	245	293	184	312	220	249	235	218	219	339	523
91.0541	0	528	192	287	219	245	293	182	311	220	248	235	218	219	337	522
91.177	0	529	194	287	221	246	293	185	314	219	249	233	220	219	338	525
91.2998	0	531	194	288	221	246	293	186	313	220	250	234	221	220	341	526
91.4227	0	535	198	289	223	246	294	186	311	221	252	235	222	223	346	533
91.5456	0	539	200	291	224	247	295	186	310	223	252	235	223	223	349	536
91.6685	0	528	193	288	219	248	292	184	310	219	249	234	218	218	339	525
91.7914	0	526	192	286	218	243	291	184	307	218	248	233	217	217	336	521
91.9142	0	528	193	286	219	242	286	184	296	216	249	231	219	219	336	525
92.0371	0	530	194	287	221	240	286	185	296	214	249	231	219	220	339	528
92.16	0	534	197	287	222	243	286	185	298	215	251	232	220	223	344	531
92.2829	0	537	198	288	225	245	287	185	300	216	252	233	221	224	348	535
92.4058	0	528	193	287	223	245	286	183	297	214	249	231	216	221	339	527
92.5286	0	525	191	284	221	241	284	183	296	212	247	229	214	218	334	522
92.6515	0	526	192	285	221	241	283	183	298	213	248	230	215	219	334	523
92.7744	0	528	193	285	220	242	283	183	297	213	248	230	216	219	336	525
92.8973	0	532	195	285	223	244	284	183	296	213	249	232	217	222	340	529
93.0202	0	535	197	286	224	245	285	184	299	213	251	231	218	224	345	532
93.143	0	535	197	288	226	248	289	183	303	214	251	232	219	224	344	531
93.2659	0	524	192	284	222	243	285	182	299	214	249	229	213	219	335	522
93.3888	0	526	192	284	222	244	284	181	296	212	248	230	214	220	334	523
93.5117	0	526	193	284	223	245	283	182	297	212	248	230	214	219	334	524
93.6346	0	529	195	286	223	248	284	184	299	212	249	232	215	221	338	526
93.7574	0	533	196	286	225	249	284	183	297	212	251	232	218	223	344	531
93.8803	0	537	199	288	227	251	286	183	297	213	252	233	219	226	349	534
94.0032	0	531	197	288	226	250	286	184	298	212	251	232	217	223	342	529
94.1261	0	527	192	285	223	249	282	183	299	211	249	231	213	220	336	521
94.249	0	529	195	284	224	250	282	183	296	211	250	231	214	220	336	523
94.3718	0	529	195	285	224	251	281	183	296	211	249	232	215	221	337	524
94.4947	0	533	197	285	226	252	283	184	299	212	252	233	216	223	343	527
94.6176	0	537	200	286	227	254	284	184	300	212	252	235	218	224	347	531
94.7405	0	540	202	288	229	255	286	184	298	214	253	236	219	227	352	535
94.8634	0	532	197	287	227	254	284	184	298	212	251	234	215	224	343	530
94.9862	0	529	195	284	225	252	282	184	299	211	250	234	214	221	339	527
95.1091	0	532	197	285	226	254	283	184	299	211	251	234	215	222	341	528
95.232	0	533	198	286	226	254	282	183	298	211	250	234	215	223	342	530
95.3549	0	538	199	286	227	255	284	184	300	211	252	235	216	225	347	534
95.4778	0	540	201	287	229	255	284	186	302	212	253	236	218	226	351	537
95.6006	0	541	201	288	230	256	286	185	302	212	253	236	218	226	350	536
95.7235	0	532	196	284	225	254	282	182	298	211	249	235	213	222	341	529
95.8464	0	534	196	284	226	255	282	185	299	210	251	234	215	222	342	531
95.9693	0	534	197	284	226	254	280	184	299	210	251	233	216	222	342	531
96.0922	0	538	199	286	227	256	280	185	299	210	250	235	216	224	347	535
96.215	0	542	200	286	228	255	282	184	297	211	252	237	217	225	351	538
96.3379	0	543	203	288	229	257	283	184	300	211	254	237	218	226	354	542
96.4608	0	533	196	285	226	255	280	185	300	210	252	235	213	221	344	534
96.5837	0	534	195	283	223	253	278	181	296	209	249	235	211	220	340	531
96.7066	0	533	196	282	225	252	277	181	294	208	248	233	211	219	340	532
96.8294	0	536	197	283	224	251	277	182	295	207	249	233	212	220	341	533
96.9523	0	538	198	283	225	253	277	182	297	207	250	235	213	221	342	535
97.0752	0	541	200	284	227	253	278	183	294	208	250	235	214	222	346	538
97.1981	0	539	198	286	226	254	279	183	293	208	251	235	214	221	346	539
97.321	0	530	193	281	221	253	275	180	294	206	248	232	208	218	337	530
97.4438	0	529	193	281	222	251	274	181	293	205	247	231	208	217	336	529
97.5667	0	530	194	281	221	250	273	180	290	205	245	231	208	216	334	529
97.6896	0	533	194	280	221	251	273	180	290	205	246	232	210	217	336	531
97.8125	0	534	196	282	223	252	273	180	293	204	247	232	210	218	338	534
97.9354	0	537	199	283	223	253	274	181	293	206	248	234	211	220	343	538
98.0582	0	536	197	283	224	254	276	181	290	206	249	233	210	220	342	536
98.1811	0	528	192	280	220	250	273	178	290	204	245	231	206	215	334	529
98.304	0	528	193	279	220	251	271	179	290	202	246	230	206	214	332	529
98.4269	0	527	193	278	220	250	271	180	289	203	244	230	207	214	331	528
98.5498	0	530	194	278	222	252	271	179	288	204	245	231	208	214	333	531
98.6726	0	533	196	280	222	250	272	180	288	202	246	231	208	215	337	533
98.7955	0	535	197	282	222	252	273	181	292	204	248	233	209	218	340	536
98.9184	0	537	198	282	224	255	275	181	292	207	249	234	211	219	343	538
99.0413	0	529	194	281	222	251	274	179	289	205	245	232	206	215	335	531
99.1642	0	527	193	279	221	249	271	179	290	203	245	232	205	213	332	528
99.287	0	527	192	279	220	250	272	179	291	203	245	231	206	212	331	528
99.4099	0	530	193	279	220	250	271	178	289	204	245	231	207	214	332	529
99.5328	0	532	195	280	222	250	272	178	289	204	245	232	208	215	336	531
99.6557	0	534	198	281	222	251	275	181	292	205	246	233	209	216	339	535
99.7786	0	537	199	282	223	254	275	181	294	206	248	235	210	218	342	537
99.9014	0	535	198	284	225	253	276	180	293	207	247	235	209	217	341	535
100.024	0	528	194	280	221	251	273	179	291	205	245	233	206	214	333	529
100.147	0	529	193	280	221	251	273	179	294	205	245	232	206	213	332	529
100.27	0	529	194	280	221	251	271	180	293	205	244	232	207	213	333	529
100.393	0	531	196	280	222	250	271	178	291	206	244	233	208	214	334	530
100.516	0	532	197	281	223	253	272	180	292	205	245	233	209	215	338	534
100.639	0	536	199	281	224	255	273	181	295	206	246	234	210	218	341	536
100.762	0	538	200	284	226	255	276	181	296	208	247	234	211	218	343	537
100.884	0	530	197	280	223	254	273	178	292	206	244	232	205	214	333	529
101.007	0	529	195	278	221	251	271	177	290	204	242	231	205	212	330	527
101.13	0	529	195	278	221	249	270	178	291	203	242	230	205	212	329	527
101.253	0	530	197	279	223	248	269	177	291	204	242	230	206	213	331	528
101.376	0	533	199	280	224	251	270	177	289	204	243	231	206	215	334	531
101.499	0	537	200	279	225	251	271	177	290	203	244	232	208	216	338	534
101.622	0	540	203	281	226	251	272	179	293	205	245	232	210	218	342	537
101.745	0	540	203	282	227	253	273	180	293	205	244	233	209	217	340	535
101.868	0	533	199	278	224	248	271	177	288	203	241	230	203	213	331	527
101.99	0	533	199	277	223	247	269	177	289	202	241	228	204	211	330	527
102.113	0	534	199	277	223	246	267	177	291	202	240	228	205	211	329	526
102.236	0	536	200	278	223	249	268	176	289	203	240	231	206	211	332	525
102.359	0	538	201	279	222	253	270	177	289	203	242	230	207	213	334	528
102.482	0	541	203	280	225	252	271	178	292	203	244	232	207	216	340	533
102.605	0	545	205	282	228	253	272	182	293	205	247	233	210	220	345	539
102.728	0	546	207	283	230	255	275	180	292	207	247	234	210	218	343	537
102.851	0	539	202	279	227	252	271	178	288	204	244	232	205	215	334	530
102.973	0	541	202	280	228	251	270	179	290	204	245	232	205	214	333	530
103.096	0	541	203	279	226	250	269	179	291	204	244	231	206	214	332	530
103.219	0	544	205	279	228	248	270	178	288	204	245	231	208	215	336	533
103.342	0	547	207	281	229	249	271	178	288	205	245	232	209	216	339	536
103.465	0	551	210	282	230	250	273	180	291	205	247	233	211	217	345	540
103.588	0	555	212	284	232	248	277	181	290	208	247	233	213	221	350	543
103.711	0	558	215	286	233	245	271	180	278	207	248	233	215	221	351	546
103.834	0	551	209	283	226	243	270	176	277	204	244	230	208	216	340	536
103.956	0	551	209	283	229	239	268	178	277	202	244	229	209	214	338	537
104.079	0	552	210	283	228	240	266	178	276	202	243	230	209	216	338	536
104.202	0	554	211	284	229	239	267	176	276	203	244	230	210	217	342	540
104.325	0	557	213	284	230	240	270	178	276	203	244	230	212	218	347	544
104.448	0	559	215	286	232	240	270	178	275	203	245	231	213	221	351	548
104.571	0	564	218	286	233	240	269	179	276	204	245	232	216	223	356	552
104.694	0	566	220	289	234	241	275	178	275	204	247	231	216	222	354	553
104.817	0	558	213	284	231	237	270	177	273	201	245	230	211	218	345	545
104.94	0	558	214	284	231	236	270	178	276	202	244	229	212	218	342	544
105.062	0	558	213	284	229	238	271	177	279	204	243	229	212	216	343	543
105.185	0	561	215	285	230	239	272	175	278	205	244	231	213	218	347	546
105.308	0	563	216	286	231	241	274	177	281	205	246	230	214	220	351	548
105.431	0	565	217	288	232	243	275	179	287	207	248	234	217	223	356	551
105.554	0	567	218	288	234	247	278	181	288	209	250	237	219	226	361	556
105.677	0	564	218	289	234	247	279	180	286	209	249	234	216	223	354	553
105.8	0	557	213	285	233	242	275	180	285	205	248	233	211	219	347	548
105.923	0	561	217	285	233	237	273	179	279	203	248	230	212	220	345	550
106.045	0	573	228	286	240	230	270	178	268	200	245	225	213	221	345	555
106.168	0	576	228	287	241	224	271	176	265	199	244	224	214	222	350	562
106.291	0	579	229	290	241	219	268	177	252	192	244	219	213	225	360	575
106.414	0	583	230	291	241	211	265	178	236	188	242	215	214	227	371	588
106.537	0	588	232	293	240	208	262	177	224	186	240	211	215	230	377	601
106.66	0	582	229	292	237	205	259	173	212	183	234	205	212	226	366	596
106.783	0	579	226	290	236	197	257	173	210	180	234	202	210	223	359	591
106.906	0	579	226	290	235	194	255	174	202	178	230	200	208	224	360	595
107.028	0	582	226	289	234	192	251	172	195	177	227	200	210	224	361	597
107.151	0	587	228	292	237	192	253	173	195	177	227	201	210	225	365	601
107.274	0	589	229	293	239	193	252	174	196	176	230	202	212	227	369	603
107.397	0	591	232	293	239	192	253	175	199	177	230	203	213	229	373	605
107.52	0	593	233	296	241	194	254	175	198	178	231	203	214	229	372	606
107.643	0	581	226	292	237	193	252	173	201	176	229	203	207	225	359	591
107.766	0	581	225	291	237	192	252	172	203	175	229	203	206	223	355	588
107.889	0	580	224	290	238	193	249	173	206	176	229	203	206	222	352	586
108.012	0	580	226	291	238	195	251	172	206	176	230	204	209	224	353	588
108.134	0	582	227	292	240	195	251	172	212	177	231	208	210	226	357	589
108.257	0	583	228	292	241	196	253	173	219	180	233	210	210	228	359	591
108.38	0	583	228	294	240	198	258	173	226	183	234	211	212	228	361	593
108.503	0	573	222	291	239	198	257	172	226	183	233	211	206	223	350	581
108.626	0	571	221	290	237	198	259	173	234	183	234	210	206	222	346	579
108.749	0	571	221	288	237	199	260	174	241	186	235	213	207	222	347	578
108.872	0	573	220	289	238	199	262	176	242	187	237	213	209	223	349	579
108.995	0	575	222	290	237	201	264	175	242	188	237	215	210	224	352	581
109.117	0	577	224	290	239	202	265	175	243	188	238	217	211	226	356	584
109.24	0	576	223	293	240	203	266	176	246	190	240	217	213	226	356	583
109.363	0	567	219	288	237	201	263	175	243	188	236	215	206	221	346	573
109.486	0	566	217	287	235	200	263	173	241	188	235	215	207	220	343	571
109.609	0	564	217	286	235	199	262	174	244	188	236	214	207	220	342	571
109.732	11	567	217	287	235	200	263	175	246	189	236	216	209	220	345	573
109.855	0	568	218	288	235	201	263	174	246	190	237	217	209	221	349	575
109.978	0	570	220	288	234	204	266	175	248	191	237	218	211	221	352	574
110.1	0	564	219	289	235	204	264	176	246	190	238	218	210	221	348	568
110.223	0	557	214	285	233	200	260	174	243	188	235	215	204	218	340	561
110.346	0	557	213	284	233	200	257	172	240	187	233	215	205	216	339	561
110.469	0	556	213	284	232	199	259	173	241	186	234	215	205	217	339	560
110.592	0	557	215	285	233	200	259	173	243	187	235	216	206	217	341	562
110.715	0	560	215	286	234	201	259	173	247	189	235	217	207	219	345	564
110.838	0	562	217	288	234	203	262	173	248	191	236	218	209	221	349	566
110.961	0	555	214	287	232	203	263	173	251	190	236	217	206	218	342	559
111.084	0	549	210	283	231	200	260	172	251	189	235	215	202	215	335	551
111.206	0	549	210	283	228	201	260	170	252	189	234	215	203	214	335	550
111.329	0	550	211	283	228	200	260	170	250	189	233	215	204	214	334	550
111.452	0	552	212	283	230	199	262	171	252	190	235	216	205	215	338	552
111.575	0	553	214	285	230	201	263	172	254	191	235	218	206	217	341	554
111.698	0	554	215	288	232	203	264	174	256	192	237	219	208	218	343	554
111.821	0	546	211	284	228	200	263	172	253	191	234	216	202	214	335	546
111.944	0	544	208	282	227	200	260	172	254	190	232	215	202	212	332	541
112.067	0	544	209	282	227	201	261	172	255	189	234	215	202	212	330	542
112.189	0	546	209	282	227	200	261	172	255	190	234	216	203	212	332	543
112.312	0	548	212	282	228	200	262	171	254	191	235	217	205	214	335	545
112.435	0	549	212	284	228	203	263	172	257	192	237	219	206	216	339	547
112.558	0	550	213	286	229	204	265	174	260	194	238	220	206	216	340	547
112.681	0	540	206	282	226	203	262	172	260	193	235	218	200	211	330	535
112.804	0	535	203	280	224	208	262	172	263	195	236	218	200	209	326	530
112.927	0	532	199	278	223	214	264	174	270	197	238	220	201	209	325	528
113.05	0	533	200	279	222	216	267	177	279	200	241	222	204	209	326	530
113.172	0	535	200	279	223	218	269	177	281	202	242	223	203	211	329	532
113.295	0	538	203	281	224	220	271	178	283	204	244	225	206	212	332	537
113.418	0	542	204	283	226	220	275	180	287	205	246	227	207	213	334	542
113.541	0	532	198	280	222	217	272	178	287	204	243	224	202	209	326	532
113.664	0	532	196	278	220	216	270	178	285	203	241	224	201	206	322	531
113.787	0	535	196	278	220	215	270	177	284	203	242	222	202	205	321	536
113.91	0	538	198	279	220	214	271	178	288	204	242	222	203	206	322	540
114.033	0	541	199	280	221	216	272	179	289	204	243	225	204	208	327	543
114.156	0	544	201	280	222	218	273	179	289	206	244	225	205	209	330	543
114.278	0	547	204	283	224	220	276	180	292	207	245	227	207	211	335	545
114.401	0	542	202	282	223	220	277	180	296	208	244	226	206	209	330	540
114.524	0	536	199	279	221	218	273	179	294	206	242	224	202	206	324	533
114.647	0	538	198	279	223	217	273	178	291	207	241	225	202	206	323	534
114.77	0	540	200	280	223	216	272	178	290	205	241	223	203	207	325	537
114.893	0	544	205	281	225	215	273	179	290	206	243	225	205	209	328	539
115.016	0	548	206	282	226	216	274	180	289	206	243	226	207	210	332	541
115.139	0	551	207	284	227	219	275	179	288	208	244	227	208	212	336	545
115.261	0	555	209	286	228	221	278	181	291	207	245	228	210	214	340	549
115.384	0	547	206	284	226	220	275	180	292	206	244	226	206	210	331	541
115.507	0	547	204	282	225	218	274	179	289	206	242	226	205	208	328	539
115.63	0	548	205	283	225	217	274	178	287	207	241	225	206	207	327	541
115.753	0	549	205	282	225	218	274	179	289	207	242	226	207	208	330	543
115.876	0	552	207	283	227	219	275	181	291	207	243	227	209	210	335	546
115.999	0	556	209	285	227	219	275	180	291	208	244	228	210	212	339	549
116.122	0	559	211	286	229	222	278	179	290	209	245	229	212	214	344	553
116.244	0	557	210	287	229	222	278	181	293	209	246	229	212	214	340	552
116.367	0	551	206	284	226	219	275	180	291	208	244	226	206	210	332	546
116.49	0	552	207	285	227	219	275	179	289	208	243	227	208	210	331	547
116.613	0	552	206	284	226	220	274	178	287	208	242	227	210	211	332	548
116.736	0	556	209	285	227	221	276	180	290	208	244	228	210	212	337	551
116.859	0	558	211	286	229	220	276	181	291	208	245	228	212	214	342	554
116.982	0	560	212	287	231	221	277	180	290	209	246	230	214	215	346	558
117.105	0	564	215	290	232	223	279	180	290	210	247	229	216	218	349	561
117.228	0	553	209	286	228	220	276	180	289	208	245	227	209	212	337	549
117.35	0	552	207	284	228	220	274	179	289	207	243	226	207	210	334	547
117.473	0	552	208	284	228	218	273	178	286	206	243	226	209	211	334	548
117.596	0	554	209	284	228	217	272	177	285	206	243	226	210	212	336	549
117.719	0	557	210	285	228	219	274	179	288	206	245	227	211	214	341	553
117.842	0	558	212	287	231	220	274	180	289	208	245	228	213	216	345	556
117.965	0	562	214	288	232	221	277	180	287	209	247	229	215	219	352	559
118.088	0	558	213	288	232	222	276	179	287	207	246	227	213	216	345	554
118.211	0	550	207	284	228	220	273	180	287	206	244	225	208	212	336	545
118.333	0	551	208	284	227	219	272	178	286	206	243	225	209	212	335	544
118.456	0	551	207	284	227	218	271	177	284	206	241	226	209	212	336	544
118.579	0	553	210	284	227	220	272	176	286	206	243	226	210	212	339	544
118.702	0	555	211	285	229	222	273	178	289	206	245	228	212	215	344	547
118.825	0	556	212	286	230	222	275	179	291	209	246	230	215	217	349	550
118.948	0	560	214	288	232	224	277	180	291	210	248	231	217	219	353	553
119.071	0	550	209	286	231	224	276	180	291	209	245	229	212	215	343	544
119.194	0	548	206	285	228	223	274	179	293	208	244	228	210	213	337	539
119.316	0	550	207	284	228	224	274	178	292	209	245	228	210	214	336	540
119.439	0	551	207	285	228	226	274	177	290	210	245	229	212	213	338	542
119.562	0	553	210	287	230	223	275	179	290	207	246	229	213	216	346	549
119.685	0	556	213	286	232	223	275	181	290	209	247	230	215	218	351	553
119.808	0	561	215	289	234	222	275	183	285	209	249	230	218	221	355	557
119.931	0	564	218	292	236	225	277	182	282	209	250	230	219	222	359	560
120.054	0	553	210	287	232	220	274	182	282	206	247	228	214	218	346	552
120.177	0	552	209	286	231	220	272	181	280	206	246	226	213	215	343	551
120.3	0	554	210	287	231	218	270	180	277	206	246	226	214	217	343	554
120.422	0	555	211	287	232	219	271	180	275	205	246	226	215	217	346	556
120.545	0	560	213	289	233	219	272	182	275	204	248	227	218	219	351	560
120.668	0	562	215	290	234	220	273	183	274	205	249	227	218	222	357	564
120.791	0	566	218	291	234	219	273	181	270	205	249	228	221	223	362	568
120.914	0	563	218	292	234	221	274	180	268	205	248	227	220	220	357	564
121.037	0	555	212	290	230	217	270	179	268	203	246	226	213	218	346	554
121.16	0	556	212	289	231	218	271	179	273	203	246	226	216	218	346	554
121.283	0	556	213	289	230	217	273	178	275	205	246	227	217	219	346	555
121.405	0	560	214	290	232	220	275	179	275	205	247	227	218	220	352	560
121.528	0	562	215	292	234	221	276	179	280	207	249	228	219	222	355	563
121.651	0	564	217	293	234	221	278	180	281	211	250	230	221	225	360	567
121.774	0	567	219	295	236	223	279	182	282	211	251	232	223	227	364	570
121.897	0	555	213	291	234	227	279	181	284	210	250	232	217	223	351	558
122.02	0	550	209	288	232	230	277	181	290	211	251	233	214	223	344	550
122.143	0	550	206	291	232	331	212	188	377	193	270	358	218	257	337	533
122.266	0	546	202	294	190	657	115	156	522	136	263	611	240	233	376	583
122.388	0	596	232	308	245	798	244	194	595	154	285	654	237	235	492	740
122.511	0	606	234	310	306	744	342	209	549	210	313	517	238	267	480	761
122.634	0	611	234	303	307	671	320	213	490	220	311	447	238	273	453	760
122.757	0	622	242	306	302	487	317	214	395	214	305	354	231	267	424	752
122.88	0	626	244	298	263	256	268	186	281	191	296	280	215	267	398	740
123.003	0	638	254	301	258	198	252	179	199	184	273	211	209	274	399	748
123.126	0	640	256	306	266	176	241	172	161	182	246	167	212	287	397	750
123.249	0	643	250	307	269	174	244	166	156	181	235	152	217	303	395	758
123.372	0	644	247	307	268	176	245	167	156	179	237	150	221	304	393	763
123.494	0	645	245	308	266	176	244	168	156	174	239	149	223	301	394	763
123.617	0	647	246	309	267	177	245	167	156	172	239	150	223	298	394	760
123.74	0	630	238	308	265	176	241	166	155	169	235	152	211	288	382	726
123.863	0	618	229	305	257	174	237	163	156	166	233	155	209	278	367	709
123.986	0	614	230	302	255	173	235	161	157	165	230	159	206	271	362	699
124.109	0	613	226	301	254	171	233	162	155	164	228	160	206	270	361	703
124.232	0	614	224	303	255	169	233	161	153	164	228	161	208	272	360	707
124.355	0	614	224	301	254	171	234	162	156	165	230	162	210	273	362	709
124.477	0	616	223	302	254	172	234	163	160	166	230	165	211	273	364	706
124.6	0	600	216	301	250	172	233	161	160	164	229	165	204	266	353	679
124.723	0	592	211	297	243	171	231	158	158	162	226	165	201	260	343	667
124.846	0	589	209	296	241	170	230	158	162	163	226	165	202	257	340	667
124.969	0	588	208	292	240	171	230	158	164	163	226	167	203	255	336	667
125.092	0	589	207	293	240	170	233	157	168	165	224	170	205	256	338	666
125.215	0	589	209	293	240	170	235	156	170	167	227	172	206	256	338	665
125.338	0	590	210	294	240	171	236	158	175	167	228	173	206	256	341	664
125.46	0	573	204	292	236	171	236	157	175	166	225	170	200	249	330	643
125.583	0	565	197	290	231	169	233	153	177	165	222	169	198	244	324	627
125.706	0	561	197	287	228	168	233	153	181	165	222	169	198	241	320	624
125.829	0	562	197	286	226	166	235	154	183	163	221	169	200	239	319	627
125.952	0	564	198	287	226	168	233	153	184	166	221	170	200	237	320	628
126.075	0	566	199	287	226	167	235	153	183	166	221	171	201	237	325	630
126.198	0	567	200	288	226	169	235	154	187	168	222	173	203	239	327	632
126.321	0	552	195	286	222	168	236	152	189	166	220	171	198	234	318	618
126.444	0	545	192	284	215	163	234	150	193	167	216	169	194	228	311	607
126.566	0	544	188	282	215	163	234	149	192	165	213	168	195	226	310	605
126.689	0	544	188	280	213	163	233	149	193	166	212	168	196	224	310	606
126.812	0	548	190	281	213	164	234	148	194	167	213	169	197	224	312	607
126.935	0	550	192	282	213	164	235	148	195	168	213	171	198	225	317	609
127.058	0	553	194	284	214	164	236	148	196	170	213	172	199	227	321	613
127.181	0	542	191	284	211	164	236	149	198	169	212	170	197	223	314	601
127.304	0	534	185	280	206	160	234	147	198	166	209	167	192	218	306	591
127.427	0	535	184	277	205	159	233	145	199	166	209	166	193	216	304	590
127.549	0	534	184	276	204	159	232	144	198	166	206	166	193	216	304	588
127.672	0	536	185	277	205	159	232	146	202	167	208	168	195	216	306	590
127.795	0	538	185	276	205	159	234	145	212	169	210	169	196	217	308	591
127.918	0	540	187	277	206	160	235	145	222	171	212	173	198	219	312	594
128.041	0	532	185	278	205	161	239	146	228	173	212	173	196	217	307	586
128.164	0	524	181	273	201	158	237	144	227	170	209	171	192	212	299	573
128.287	0	524	179	272	198	156	236	143	227	170	207	170	192	209	298	574
128.41	0	524	180	271	197	157	235	143	225	171	205	170	193	208	299	571
128.532	0	525	180	272	196	156	237	141	229	171	205	172	195	208	301	571
128.655	0	529	182	273	199	156	238	142	231	171	208	174	196	211	307	577
128.778	0	531	185	276	201	159	239	145	236	173	210	174	198	213	308	578
128.901	0	519	178	273	198	158	239	143	236	173	209	171	192	209	298	566
129.024	0	516	175	270	194	154	237	143	238	172	206	168	189	204	294	559
129.147	0	514	175	270	193	154	237	142	241	172	206	169	191	204	293	557
129.27	0	516	174	268	194	153	237	143	245	172	206	169	192	203	293	556
129.393	0	519	176	269	195	155	239	143	245	174	207	171	194	205	296	558
129.516	0	523	178	269	196	157	241	143	244	176	208	171	195	206	300	561
129.638	0	525	181	272	199	159	242	144	247	176	210	173	196	208	301	562
129.761	0	515	175	268	192	155	239	143	242	173	206	169	189	202	292	549
129.884	0	516	175	267	190	151	234	141	234	172	204	166	189	199	288	552
130.007	0	516	173	265	190	150	234	139	233	170	202	165	188	199	288	551
130.13	0	520	174	265	191	152	233	140	234	170	203	166	192	199	288	555
130.253	0	528	177	267	191	151	236	140	233	171	205	167	192	200	295	559
130.376	0	538	180	267	192	150	236	142	223	170	210	163	191	203	306	561
130.499	0	529	179	272	194	151	234	143	222	170	211	165	190	202	307	546
130.621	0	508	174	269	191	151	234	139	236	171	204	167	185	197	292	523
130.744	0	504	175	266	189	150	236	137	241	173	201	168	186	196	287	514
130.867	0	503	173	264	189	150	233	135	234	171	199	169	187	196	287	522
130.99	0	507	175	266	191	151	233	135	237	171	199	170	189	198	290	527
131.113	0	512	176	267	193	153	236	137	241	173	200	172	190	200	295	531
131.236	0	521	178	268	195	153	236	136	240	174	202	174	193	203	300	538
131.359	0	531	178	270	194	155	239	138	241	174	204	172	192	202	295	543
131.482	0	515	175	266	192	152	235	136	239	172	199	169	188	198	289	533
131.604	0	509	174	265	191	152	236	135	244	172	198	169	188	197	288	524
131.727	0	507	174	265	191	152	237	135	244	174	199	170	189	198	289	522
131.85	0	521	177	267	193	151	238	135	243	175	200	171	190	200	294	533
131.973	0	535	180	269	194	153	241	137	244	176	203	171	192	203	299	541
132.096	0	548	184	272	195	153	245	139	244	176	208	170	193	205	302	552
132.219	0	527	183	267	189	150	241	141	229	171	211	161	187	201	300	552
132.342	0	506	193	264	182	147	237	141	219	167	212	156	184	200	300	543
132.465	0	516	192	264	181	147	235	142	218	166	212	156	183	200	300	543
132.588	0	514	187	273	188	148	234	140	227	169	211	163	184	202	302	554
132.71	0	535	182	270	193	150	240	139	241	176	209	173	189	205	300	564
132.833	0	538	183	271	197	154	244	138	248	179	208	175	193	208	302	555
132.956	0	524	181	271	196	156	245	138	251	178	206	174	189	205	295	536
133.079	0	516	177	268	193	153	243	136	251	177	203	173	186	201	288	524
133.202	0	517	177	268	193	150	243	134	249	177	202	173	188	201	288	524
133.325	0	519	176	268	194	152	241	134	245	176	202	172	189	203	291	527
133.448	0	524	180	269	196	151	244	135	250	177	203	173	191	206	295	531
133.571	0	528	181	270	200	155	244	138	250	179	205	175	193	209	302	538
133.693	0	525	181	272	200	155	245	137	248	178	206	174	192	208	298	534
133.816	0	517	177	269	196	152	242	135	245	175	203	171	187	204	290	526
133.939	0	519	178	269	196	149	241	136	244	174	204	170	188	204	290	526
134.062	0	518	176	267	196	151	237	136	237	173	204	170	189	204	290	525
134.185	0	521	179	269	198	152	238	136	240	173	204	173	191	207	296	530
134.308	0	524	180	270	201	152	243	137	245	175	207	175	192	209	300	535
134.431	0	522	179	271	201	153	241	139	245	174	208	173	192	209	297	530
134.554	0	514	176	268	198	151	239	138	243	173	206	169	187	207	289	522
134.676	0	514	176	268	198	149	238	135	240	172	205	170	187	206	289	522
134.799	0	515	175	266	199	149	239	137	241	171	205	170	189	207	290	523
134.922	0	518	176	267	200	151	239	137	244	173	207	172	190	209	294	525
135.045	0	521	178	269	202	152	240	138	243	173	208	174	191	211	299	529
135.168	0	518	179	269	201	155	240	138	238	172	208	174	191	210	298	524
135.291	0	509	177	268	199	151	236	136	236	169	206	170	186	207	289	515
135.414	0	512	175	268	198	151	235	136	236	169	206	170	187	207	289	515
135.537	0	510	175	268	200	150	236	136	235	169	205	170	188	209	289	515
135.66	0	513	177	268	202	150	236	136	235	169	206	171	189	211	294	518
135.782	0	516	179	269	203	151	238	137	236	170	208	172	190	213	298	522
135.905	0	515	180	270	205	154	238	138	238	171	210	173	191	214	298	520
136.028	0	506	176	269	201	150	235	136	236	168	206	169	185	210	290	510
136.151	0	508	175	267	200	150	234	137	232	167	205	169	187	210	289	510
136.274	0	508	175	266	201	150	232	136	233	166	206	168	187	211	288	513
136.397	0	511	178	268	202	150	234	137	236	168	207	169	188	212	293	517
136.52	0	514	178	269	204	151	235	136	235	169	208	172	189	214	296	521
136.643	0	515	178	270	204	151	237	137	236	168	209	171	188	215	296	521
136.765	0	505	176	267	201	149	233	136	234	165	207	168	184	212	288	512
136.888	0	506	176	267	201	147	233	136	234	166	207	167	185	211	287	511
137.011	0	507	174	264	200	149	231	135	230	165	205	166	186	211	288	512
137.134	0	509	176	265	202	148	231	135	230	164	206	168	187	213	290	516
137.257	0	512	176	267	204	148	232	136	233	166	208	169	187	215	295	519
137.38	0	514	180	269	205	150	234	137	235	167	209	170	189	217	296	521
137.503	0	504	176	266	201	147	231	135	230	165	207	167	183	212	288	511
137.626	0	502	174	265	200	145	228	133	228	162	205	165	181	210	285	509
137.748	0	502	173	264	201	145	227	134	228	161	205	165	182	210	284	507
137.871	0	504	173	262	200	146	227	134	229	162	204	165	183	211	286	509
137.994	0	508	175	264	202	147	228	134	227	163	206	167	185	213	290	514
138.117	0	510	177	266	203	147	229	133	229	164	208	168	186	215	294	517
138.24	0	507	176	266	202	151	230	135	231	164	208	167	185	215	290	512
138.363	0	499	172	264	200	147	226	133	227	161	205	165	180	210	284	502
138.486	0	500	172	263	199	145	226	133	225	159	203	164	182	208	283	502
138.609	0	500	171	261	200	145	224	133	225	160	204	164	181	209	282	504
138.732	0	503	173	262	201	147	226	134	227	160	206	166	182	211	286	505
138.854	0	506	175	264	202	148	226	135	227	163	207	168	183	213	289	508
138.977	0	510	177	265	204	150	229	136	228	163	208	169	186	215	294	512
139.1	0	504	176	266	204	151	229	136	229	162	207	168	183	212	288	504
139.223	0	498	172	263	201	147	226	134	229	161	206	165	180	209	282	497
139.346	0	499	171	262	202	146	226	134	226	161	205	166	180	209	281	497
139.469	0	500	171	262	201	148	226	133	225	161	204	165	182	209	281	497
139.592	0	504	175	263	203	149	227	135	229	162	205	167	183	210	285	501
139.715	0	506	175	265	204	150	228	137	232	164	207	169	185	212	289	503
139.837	0	510	177	266	206	151	231	138	230	165	209	172	187	215	294	508
139.96	0	511	178	267	208	153	233	137	231	166	209	171	186	214	293	508
140.083	0	501	174	266	204	150	230	137	229	163	207	167	182	210	284	499
140.206	0	503	174	265	203	150	230	137	231	164	207	167	183	210	283	499
140.329	0	503	173	264	204	150	230	136	228	163	206	166	184	209	283	500
140.452	0	507	173	264	206	151	232	137	230	164	207	169	185	211	286	502
140.575	0	511	176	266	207	153	233	139	234	166	209	170	186	213	291	506
140.698	0	514	178	267	208	153	235	139	236	168	210	172	188	216	294	511
140.82	0	518	180	270	211	156	239	139	236	170	211	173	190	217	296	512
140.943	0	507	176	268	208	153	237	140	234	167	209	169	184	211	287	503
141.066	0	507	175	267	207	152	235	139	235	167	209	169	184	211	286	501
141.189	0	508	174	266	206	153	236	139	235	168	208	168	186	210	285	502
141.312	0	510	175	266	207	152	237	139	234	168	208	169	186	211	288	505
141.435	0	514	177	267	209	153	237	140	235	169	210	171	188	213	292	509
141.558	0	517	179	270	209	155	240	141	239	171	210	173	190	216	296	513
141.681	0	520	181	272	213	156	242	142	240	172	212	173	191	217	300	517
141.804	0	512	178	271	209	157	241	141	237	171	211	170	187	213	292	508
141.926	0	507	174	267	207	154	239	139	236	169	206	168	184	209	285	502
142.049	0	507	175	268	206	152	237	140	237	168	207	168	184	210	285	501
142.172	0	508	174	266	206	152	237	138	235	169	205	167	186	209	286	501
142.295	0	511	176	267	208	153	238	139	233	170	206	169	186	211	289	506
142.418	0	513	178	268	208	154	238	139	237	169	207	169	188	213	293	509
142.541	0	518	180	269	210	154	239	140	240	171	209	171	189	216	298	513
142.664	0	516	180	272	211	155	241	141	239	171	209	171	190	215	296	510
142.787	0	504	174	268	207	152	237	138	233	168	205	166	184	210	286	500
142.909	0	504	173	267	205	151	235	139	233	166	205	165	183	209	284	499
143.032	0	504	173	265	204	149	233	139	233	166	205	165	183	207	284	498
143.155	0	506	174	265	205	151	232	137	232	166	205	166	185	209	285	501
143.278	0	509	175	266	205	151	234	137	232	167	205	167	185	210	289	505
143.401	0	513	177	267	208	152	234	139	234	167	207	169	187	213	295	510
143.524	0	517	179	269	210	153	236	140	237	170	209	171	189	215	299	515
143.647	0	510	178	270	208	155	237	140	235	170	208	170	187	213	293	508
143.77	0	502	173	266	204	151	232	138	231	166	205	165	183	208	284	499
143.892	0	502	174	265	205	150	230	139	232	165	205	165	182	207	284	499
144.015	0	503	171	264	204	149	231	137	232	167	204	166	184	206	284	498
144.138	0	505	173	265	205	152	231	137	232	167	205	168	185	208	286	500
144.261	0	507	175	266	205	150	233	138	232	167	206	169	186	210	291	505
144.384	0	511	177	267	210	153	233	141	233	168	209	171	188	212	295	511
144.507	0	515	179	270	211	156	236	142	235	170	212	173	190	216	300	517
144.63	0	506	176	269	210	154	235	142	231	169	210	170	186	211	291	508
144.753	0	503	172	266	206	152	232	141	228	167	208	167	184	207	286	502
144.876	0	504	173	264	206	151	232	141	229	167	208	167	185	208	285	505
144.998	0	505	173	265	207	152	230	141	230	167	208	168	185	208	286	507
145.121	0	509	175	268	209	152	233	141	229	168	210	170	188	210	290	511
145.244	0	513	176	268	211	155	233	142	231	168	211	171	188	212	294	515
145.367	0	516	178	270	212	155	235	144	233	169	213	172	191	215	299	521
145.49	1	519	180	273	214	156	237	146	233	171	215	173	192	216	302	524
145.613	0	506	176	271	209	155	236	143	229	169	212	169	186	210	291	511
145.736	0	506	174	268	208	153	233	144	228	168	211	168	187	209	288	510
145.859	0	506	174	269	209	153	234	145	230	168	210	168	188	209	287	511
145.981	0	508	174	269	210	155	233	144	230	170	212	170	189	210	290	514
146.104	0	512	177	271	212	155	237	144	231	171	212	170	190	212	294	518
146.227	0	515	177	272	213	157	237	146	234	172	214	172	192	214	298	522
146.35	0	518	180	275	214	158	240	147	236	174	216	175	195	217	302	527
146.473	0	518	181	276	215	161	242	147	237	174	216	174	196	216	301	526
146.596	0	508	174	272	212	157	238	145	231	171	213	170	189	211	291	516
146.719	0	509	173	271	209	156	237	147	231	171	213	169	191	209	290	516
146.842	0	509	174	272	211	157	238	147	230	171	213	170	191	210	290	517
146.964	0	512	175	272	212	156	236	148	225	171	214	170	192	213	294	524
147.087	0	515	177	272	214	156	238	148	224	171	215	171	193	215	297	527
147.21	0	520	178	274	216	159	238	149	226	171	217	172	196	216	302	532
147.333	0	520	180	275	217	160	239	150	227	173	217	172	197	218	303	534
147.456	0	508	173	273	212	156	237	147	225	171	214	168	190	214	292	521
147.579	0	508	172	271	211	155	235	146	223	169	212	169	190	212	290	521
147.702	0	507	171	270	211	155	235	146	228	169	213	166	190	211	290	520
147.825	0	510	172	270	212	154	235	145	229	170	213	169	191	212	292	522
147.948	0	513	174	271	212	156	237	144	229	170	213	169	192	214	296	526
148.07	0	515	175	271	213	155	238	146	232	171	214	170	194	216	299	530
148.193	0	517	176	273	215	157	239	148	235	172	216	172	195	218	301	533
148.316	0	503	173	271	211	154	237	145	232	170	213	168	188	212	291	517
148.439	0	501	170	269	208	152	234	143	230	169	210	167	187	210	288	516
148.562	0	501	170	268	208	151	234	143	230	168	210	166	187	211	287	516
148.685	0	502	169	267	208	150	232	144	232	169	211	168	188	210	288	518
148.808	0	505	171	267	209	151	233	144	232	170	211	169	190	212	291	521
148.931	0	508	173	270	211	154	234	143	232	171	212	171	192	215	296	523
149.053	0	511	175	271	212	155	236	145	234	171	214	173	193	216	299	527
149.176	0	498	170	269	209	154	235	145	235	170	212	169	188	213	291	514
149.299	0	493	168	267	207	151	231	143	232	169	211	169	185	209	286	509
149.422	0	493	167	265	206	151	231	142	230	168	210	170	186	209	285	509
149.545	0	495	168	265	207	151	230	142	232	169	209	170	187	209	286	511
149.668	0	497	169	266	208	153	231	145	235	170	212	172	189	211	290	514
149.791	0	501	171	268	210	154	233	144	235	172	213	174	191	213	293	516
149.914	0	504	172	271	211	156	236	146	237	173	214	175	192	215	298	522
150.036	0	498	172	270	210	156	237	146	238	173	214	175	192	212	293	516
150.159	0	490	166	265	207	154	233	145	237	172	212	172	187	208	287	508
150.282	0	490	166	265	207	154	232	145	235	173	212	174	188	208	286	509
150.405	0	491	167	266	207	155	233	145	235	171	212	174	189	208	286	510
150.528	0	495	169	266	207	156	234	145	238	174	213	175	191	210	290	514
150.651	0	497	170	269	210	158	236	147	240	175	215	178	192	211	294	518
150.774	0	502	170	273	212	157	237	148	240	177	216	180	194	214	298	523
150.897	0	505	174	274	213	160	240	149	242	179	217	181	196	216	302	527
151.02	0	492	169	269	210	160	239	149	243	177	216	179	192	211	292	514
151.142	0	491	168	269	209	158	237	148	242	177	215	178	191	209	288	512
151.265	0	492	168	268	209	159	238	147	241	178	215	178	192	208	289	514
151.388	0	493	169	270	210	160	240	148	243	178	214	179	193	210	290	515
151.511	0	497	169	271	211	160	241	150	246	178	216	180	195	212	294	520
151.634	0	500	170	274	212	161	242	150	246	181	217	182	196	214	298	523
151.757	0	504	172	275	214	163	244	151	247	182	219	183	199	216	302	529
151.88	0	503	174	276	216	165	247	152	249	184	219	183	198	215	301	527
152.003	0	493	169	272	211	163	244	152	249	181	217	180	194	210	292	517
152.125	0	494	168	271	212	162	244	151	248	183	217	180	195	210	291	518
152.248	0	495	169	271	212	162	244	151	247	183	216	180	196	211	291	520
152.371	0	497	169	273	213	163	246	151	249	183	217	182	197	212	295	523
152.494	0	501	171	275	214	163	246	152	251	185	218	184	198	214	298	526
152.617	0	505	172	277	216	165	249	153	251	187	219	185	201	217	303	532
152.74	0	508	175	279	218	167	249	152	250	188	220	186	204	218	307	536
152.863	0	497	172	275	214	165	249	152	251	185	218	183	198	214	298	525
152.986	0	492	169	273	212	163	246	150	249	185	216	182	195	210	293	519
153.108	0	494	169	272	212	163	246	150	247	185	215	182	196	210	292	520
153.231	0	495	168	273	212	162	246	150	246	184	215	182	198	211	293	522
153.354	0	498	171	273	214	163	246	151	249	185	216	183	199	212	297	527
153.477	0	502	172	276	214	164	247	151	250	187	218	185	200	215	300	530
153.6	0	505	174	277	216	165	249	152	248	188	218	186	202	216	306	536
153.723	0	509	176	280	218	166	251	153	250	189	220	188	204	219	310	540
153.846	0	497	172	275	214	167	249	153	251	187	218	185	200	213	299	528
153.969	0	492	169	272	211	162	246	152	248	186	216	184	198	210	294	522
154.092	0	494	168	272	209	162	246	150	247	186	215	184	198	209	294	523
154.214	0	495	169	272	211	163	245	151	248	186	215	185	199	210	294	525
154.337	0	498	169	275	212	164	246	152	250	187	218	187	200	213	298	529
154.46	0	502	171	275	213	163	246	153	250	189	219	188	202	215	303	534
154.583	0	505	173	277	215	166	249	154	250	191	220	190	203	217	307	538
154.706	0	509	175	279	217	169	250	155	255	192	222	191	206	219	312	542
154.829	0	499	172	275	215	167	249	155	255	191	220	189	202	214	302	532
154.952	0	495	169	272	211	163	245	153	251	188	218	187	199	212	296	529
155.075	0	496	169	272	213	164	246	153	252	189	218	187	201	214	297	531
155.197	0	497	170	273	213	165	247	153	254	189	219	187	203	214	299	533
155.32	0	500	170	275	213	165	247	154	256	191	220	188	203	216	303	536
155.443	0	506	172	278	215	167	248	155	255	192	220	191	205	218	307	540
155.566	0	509	174	278	217	169	249	154	255	192	221	192	206	221	312	545
155.689	0	513	176	281	219	169	251	157	257	193	224	193	208	222	315	548
155.812	0	502	174	276	215	170	249	156	259	192	223	190	205	218	306	538
155.935	0	498	170	274	213	167	248	154	255	192	221	190	202	216	303	531
156.058	0	499	171	274	213	167	248	155	255	191	221	190	203	215	301	534
156.18	0	500	171	275	213	168	248	155	259	193	222	190	204	216	302	536
156.303	0	503	171	277	215	168	250	156	261	194	223	192	206	218	305	538
156.426	0	506	173	278	217	169	251	155	260	195	223	193	207	220	309	542
156.549	0	510	174	280	218	172	253	156	263	197	224	195	208	221	313	547
156.672	0	514	176	282	219	172	256	158	269	199	226	197	210	224	318	551
156.795	0	509	176	281	217	175	257	157	269	200	226	196	210	222	314	547
156.918	0	499	171	275	214	171	255	155	264	198	223	193	203	217	304	535
157.041	0	501	171	276	215	172	254	155	265	199	223	193	204	216	302	536
157.164	0	502	171	275	214	172	254	156	266	199	222	194	205	216	303	536
157.286	0	504	171	278	215	172	255	156	266	200	222	194	206	217	304	539
157.409	0	506	173	278	217	174	255	156	265	200	223	195	207	219	308	542
157.532	0	508	174	279	217	176	256	156	267	201	224	196	208	221	311	544
157.655	0	511	175	282	219	175	258	157	271	202	224	197	209	222	315	549
157.778	0	512	177	282	219	176	260	157	270	203	225	198	210	222	314	550
157.901	0	498	171	276	213	174	255	155	264	199	222	193	202	217	304	537
158.024	0	498	170	275	213	173	253	155	265	198	220	191	201	214	301	535
158.147	0	497	170	273	213	171	252	153	265	197	219	191	201	214	301	535
158.269	0	500	170	273	213	170	250	152	262	197	219	191	202	215	301	538
158.392	0	500	172	274	212	170	249	152	259	196	219	190	204	216	302	539
158.515	0	503	173	275	215	171	250	154	260	196	219	191	204	218	306	543
158.638	0	505	172	277	215	172	250	153	263	197	220	192	204	219	309	546
158.761	0	504	174	276	215	173	251	153	261	196	220	192	204	219	308	545
158.884	0	493	169	271	212	168	246	151	257	193	217	188	197	213	300	533
159.007	0	493	168	270	209	167	244	150	258	191	216	187	197	212	297	532
159.13	0	493	167	269	209	167	243	150	257	191	214	187	196	212	296	531
159.252	0	494	169	269	208	166	243	148	254	191	215	186	197	212	297	534
159.375	0	496	170	270	210	167	242	149	254	190	215	187	198	214	299	537
159.498	0	498	171	271	209	167	243	149	256	191	215	188	199	214	302	539
159.621	0	501	171	273	211	168	244	149	258	192	217	190	201	215	306	542
159.744	0	501	174	274	212	169	244	150	256	192	218	191	201	216	306	543
159.867	0	491	167	268	209	166	241	149	252	189	215	187	194	211	298	533
159.99	0	490	166	268	208	167	240	148	254	187	214	185	194	210	295	530
160.113	0	491	167	268	206	166	238	148	251	187	213	186	195	210	295	531
160.236	0	494	169	268	208	165	240	147	250	187	213	185	195	210	295	532
160.358	0	496	171	270	209	167	239	148	252	187	215	187	197	213	298	534
160.481	0	499	172	270	208	168	241	148	255	189	216	188	197	214	301	537
160.604	0	502	173	271	211	168	243	150	254	190	217	190	199	215	304	540
160.727	0	502	174	273	212	171	244	150	254	190	217	189	199	215	303	539
160.85	0	494	168	268	208	168	241	148	253	188	215	187	194	211	295	528
160.973	0	494	168	267	207	167	241	149	253	186	214	186	194	209	293	528
161.096	0	494	169	268	206	167	240	148	251	187	215	186	195	209	293	528
161.219	0	498	170	268	207	168	241	147	251	188	214	188	196	211	294	530
161.341	0	500	172	270	209	169	242	148	253	188	215	188	197	212	296	534
161.464	0	503	172	270	209	169	244	149	255	189	217	190	197	213	300	536
161.587	0	506	174	271	211	171	244	150	253	191	217	191	199	215	304	540
161.71	0	507	176	273	212	173	247	150	254	191	218	192	200	215	304	541
161.833	0	496	171	270	208	170	244	150	255	189	215	188	195	211	295	529
161.956	0	495	168	268	207	169	243	149	254	189	213	187	194	209	293	525
162.079	0	496	170	268	206	170	243	148	251	189	213	188	194	208	291	526
162.202	0	498	171	269	208	168	242	148	252	188	212	189	195	209	291	528
162.324	0	500	172	270	208	169	244	148	254	189	213	188	197	210	294	529
162.447	0	501	173	271	209	171	244	149	254	191	213	189	197	212	298	532
162.57	0	506	175	272	210	172	246	148	252	191	214	191	199	213	301	536
162.693	0	508	177	273	211	173	248	150	253	191	216	191	201	215	305	538
162.816	0	500	173	273	209	172	246	149	254	190	214	189	196	211	297	529
162.939	0	495	170	268	208	169	244	148	251	189	212	187	194	208	291	522
163.062	0	495	169	268	206	169	244	147	248	189	210	187	194	207	290	521
163.185	0	495	169	268	207	169	243	146	249	188	210	186	195	207	291	523
163.308	0	498	170	269	207	170	244	147	251	189	212	187	197	209	292	525
163.43	0	501	172	270	208	170	246	147	250	190	211	189	197	210	297	529
163.553	0	503	174	271	209	171	246	147	249	191	212	190	199	212	301	531
163.676	0	507	176	273	211	172	248	148	253	192	214	192	201	216	305	535
163.799	0	508	177	274	211	174	250	150	256	193	215	191	202	215	306	534
163.922	0	496	172	271	207	170	246	148	251	191	212	188	196	209	295	523
164.045	0	495	171	270	206	171	244	147	249	190	210	187	196	207	292	521
164.168	0	496	170	269	206	170	245	147	250	189	210	186	197	208	292	523
164.291	0	498	171	270	207	170	245	147	252	189	211	187	198	209	294	525
164.413	0	501	173	271	209	171	245	146	250	190	213	191	199	211	297	528
164.536	0	504	175	272	211	171	247	149	250	191	213	190	200	213	302	532
164.659	0	507	176	273	212	172	247	149	254	192	214	191	202	215	306	535
164.782	0	511	179	277	214	175	250	150	256	194	217	193	204	217	310	540
164.905	0	502	174	274	211	174	250	150	254	193	215	189	201	214	301	531
165.028	0	498	172	271	208	171	246	148	251	192	212	189	197	210	296	525
165.151	0	499	172	271	208	171	248	149	255	191	213	188	198	210	295	526
165.274	0	500	172	271	207	173	246	149	255	192	213	189	199	211	295	527
165.396	0	503	173	272	208	173	247	149	253	192	214	190	200	212	299	530
165.519	0	505	175	272	210	173	248	149	255	193	216	191	202	214	302	533
165.642	0	509	177	274	212	174	250	151	259	194	216	192	204	216	307	538
165.765	0	514	180	277	214	176	252	153	260	195	219	195	205	219	312	541
165.888	0	507	177	276	213	177	252	152	258	195	217	192	203	215	304	536
166.011	0	501	171	271	208	174	249	150	257	193	215	190	198	211	298	527
166.134	0	501	172	272	209	174	248	149	258	193	215	189	198	210	296	527
166.257	0	502	172	271	209	172	246	150	256	193	214	189	200	210	295	526
166.38	0	504	173	272	209	173	248	149	254	194	214	192	200	213	297	530
166.502	0	508	176	273	210	174	248	150	256	193	216	192	202	214	303	534
166.625	0	509	177	274	211	174	250	151	258	194	217	193	203	216	306	537
166.748	0	514	179	276	214	175	251	152	259	196	217	194	206	220	312	541
166.871	0	514	180	278	216	178	253	153	258	196	219	195	207	219	311	541
166.994	0	503	173	274	211	174	249	151	256	193	215	191	199	213	299	528
167.117	0	502	172	271	209	172	248	151	256	192	214	189	198	212	296	525
167.24	0	502	173	271	209	172	246	149	254	192	213	190	199	212	294	525
167.363	0	504	173	272	210	173	247	149	253	192	213	189	200	212	296	527
167.485	0	507	175	273	211	173	247	150	253	191	214	190	201	213	299	531
167.608	0	509	177	273	213	174	247	150	256	192	215	191	202	216	304	534
167.731	0	512	178	274	213	174	249	151	255	194	216	193	204	218	309	539
167.854	0	517	181	276	216	176	250	151	254	194	216	193	206	222	315	543
167.977	0	508	177	275	215	176	249	152	255	193	216	191	203	218	305	534
168.1	0	502	174	273	210	173	247	150	254	192	214	189	197	212	298	526
168.223	0	504	173	271	209	173	246	149	251	191	212	190	198	211	296	526
168.346	0	502	173	272	210	171	246	148	250	190	212	189	199	210	296	524
168.468	0	507	176	272	211	171	248	149	249	190	214	189	200	214	299	530
168.591	0	508	177	273	213	173	239	151	237	187	216	189	201	216	304	535
168.714	0	512	179	273	215	172	243	148	241	189	216	191	203	218	310	539
168.837	0	516	180	275	216	174	245	149	243	190	216	192	205	222	315	544
168.96	0	517	182	278	217	176	249	150	248	192	218	192	207	223	315	544
169.083	0	506	177	274	213	173	247	150	246	189	214	188	199	217	304	531
169.206	0	505	174	272	211	171	246	149	243	190	214	188	198	215	300	530
169.329	0	506	174	271	210	172	245	148	243	188	215	188	199	214	298	529
169.452	0	507	176	272	211	172	244	148	246	189	215	189	201	215	301	531
169.574	0	512	176	274	212	173	246	150	247	190	216	190	202	217	305	535
169.697	0	514	179	273	214	173	248	150	246	191	216	192	203	219	309	539
169.82	0	517	181	275	216	175	249	151	248	192	217	193	205	222	314	544
169.943	0	520	183	278	218	177	251	152	252	194	220	194	207	225	317	546
170.066	0	508	176	275	213	174	249	152	250	192	218	190	201	218	306	533
170.189	0	505	174	272	210	173	247	149	246	190	216	189	198	215	301	530
170.312	0	506	174	272	211	173	246	150	247	190	215	188	198	215	300	529
170.435	0	507	176	273	211	172	246	150	249	190	216	189	201	215	300	530
170.557	0	512	177	274	212	173	247	150	248	190	216	190	201	218	305	535
170.68	0	515	179	275	213	174	249	150	248	192	218	192	203	219	309	538
170.803	0	517	181	277	215	175	251	152	250	192	219	193	205	221	315	543
170.926	0	521	184	278	218	176	252	154	254	194	221	194	206	224	319	547
171.049	0	514	180	277	215	177	252	153	252	193	219	192	203	220	310	538
171.172	0	506	175	274	212	173	250	151	248	191	216	189	197	215	302	527
171.295	0	506	174	273	210	172	248	151	249	189	216	189	197	214	299	526
171.418	0	507	174	272	210	173	248	151	250	191	216	188	197	214	299	526
171.54	11	510	176	274	212	175	250	150	249	192	217	190	200	215	302	529
171.663	0	513	178	275	213	174	250	151	247	191	217	190	201	216	305	533
171.786	0	516	180	275	214	175	251	152	250	192	218	191	202	219	310	537
171.909	0	519	182	276	213	176	252	153	254	193	219	193	204	218	314	540
172.032	0	518	183	280	215	178	254	154	251	195	220	193	205	219	314	540
172.155	0	504	177	275	213	175	251	152	249	191	218	190	196	215	303	526
172.278	0	502	174	274	212	175	250	152	249	190	215	188	194	214	298	522
172.401	0	502	173	273	211	173	250	152	250	190	214	188	196	213	298	522
172.524	0	504	174	273	211	174	250	150	247	192	214	189	197	212	299	525
172.646	0	508	176	274	213	176	250	150	249	191	215	189	199	214	303	527
172.769	0	511	178	275	213	176	252	152	250	192	217	190	200	217	307	532
172.892	0	515	179	276	215	176	253	153	252	193	217	193	201	219	311	535
173.015	0	518	183	278	217	178	255	153	251	194	219	193	204	221	316	539
173.138	0	509	179	277	216	177	255	153	250	193	217	191	200	217	307	529
173.261	0	503	173	273	212	175	251	153	250	191	216	188	195	213	299	521
173.384	0	503	174	273	210	175	251	151	250	191	215	189	195	212	298	521
173.507	0	503	175	272	211	175	251	149	247	191	214	188	196	212	298	520
173.629	0	506	176	273	212	175	251	151	248	192	214	189	197	213	301	523
173.752	0	507	176	275	213	176	251	150	250	191	215	190	197	214	305	528
173.875	0	510	178	275	215	176	252	152	250	193	215	191	199	217	309	532
173.998	0	513	180	276	217	177	253	153	249	193	217	192	201	219	313	537
174.121	0	505	176	275	216	176	252	152	250	192	217	189	196	216	306	529
174.244	0	498	173	273	211	174	250	151	249	189	213	187	192	213	299	520
174.367	0	497	172	271	210	173	249	150	247	189	214	186	193	211	297	519
174.49	0	498	171	270	210	171	248	149	245	189	213	186	192	212	297	520
174.612	0	500	174	269	211	172	247	149	245	188	213	185	193	212	300	523
174.735	0	503	175	271	213	173	247	151	248	189	214	188	194	214	302	526
174.858	0	505	177	273	214	173	248	150	246	189	215	188	197	216	307	531
174.981	0	508	180	274	215	174	249	150	246	191	216	189	198	219	312	534
175.104	0	497	176	273	212	173	248	150	248	188	214	186	193	213	302	522
175.227	0	489	171	269	208	169	245	149	244	186	212	183	187	210	295	512
175.35	0	489	169	267	208	167	243	148	243	185	210	182	187	208	292	512
175.473	0	489	170	268	207	168	242	146	240	184	208	182	188	208	293	512
175.596	0	491	170	267	207	168	242	148	242	185	210	182	189	209	294	516
175.718	0	494	172	267	210	169	243	148	244	185	211	183	192	210	298	518
175.841	0	495	174	268	209	169	243	148	243	186	212	185	191	213	301	522
175.964	0	500	175	270	212	172	245	149	244	186	213	186	194	216	306	527
176.087	0	491	173	271	209	172	246	149	245	186	213	184	191	212	299	517
176.21	0	482	168	267	205	168	242	147	244	183	209	181	183	207	292	508
176.333	0	482	166	265	204	168	241	146	240	183	207	181	183	206	289	507
176.456	0	481	165	263	203	167	239	145	239	181	206	179	185	206	289	508
176.579	0	485	167	265	205	166	239	146	241	182	206	181	187	206	290	510
176.701	0	486	169	265	206	168	240	146	243	183	208	182	188	208	293	514
176.824	0	490	171	267	207	169	242	145	241	183	207	182	189	209	298	517
176.947	0	493	172	268	208	170	244	147	242	185	210	184	190	212	303	522
177.07	0	491	172	270	210	172	245	148	245	183	210	183	190	211	300	518
177.193	0	480	168	267	204	169	242	146	242	182	207	180	183	205	290	506
177.316	0	480	166	264	203	168	241	146	239	181	205	179	184	204	288	505
177.439	0	479	165	263	202	168	240	144	240	180	204	179	183	203	287	504
177.562	0	482	167	263	203	168	241	145	242	180	205	180	185	204	287	508
177.684	0	484	168	265	206	169	241	146	241	181	206	181	186	206	292	513
177.807	0	488	169	266	207	169	242	145	240	181	205	182	186	207	295	515
177.93	0	490	172	268	208	171	243	146	242	182	208	182	187	210	299	520
178.053	0	482	168	266	206	171	244	147	243	182	207	182	184	206	292	510
178.176	0	477	164	264	203	167	242	145	240	180	204	178	180	202	285	503
178.299	0	478	163	262	202	167	241	144	237	179	203	178	179	201	284	502
178.422	0	479	165	262	202	168	239	144	239	178	203	177	180	201	284	504
178.545	0	481	164	263	204	167	239	145	240	179	203	178	182	202	285	506
178.668	0	483	167	263	204	167	240	144	239	179	203	180	183	204	290	511
178.79	0	487	168	264	204	169	241	145	239	181	204	181	184	205	293	514
178.913	0	488	170	266	207	171	244	145	242	182	206	182	186	206	295	515
179.036	0	476	165	264	203	170	242	146	240	180	204	178	180	202	287	503
179.159	0	474	162	262	201	166	239	144	237	179	201	175	177	199	282	500
179.282	0	474	160	260	200	166	238	143	235	177	200	174	178	198	280	500
179.405	0	476	161	260	201	165	238	143	237	175	200	175	179	199	281	502
179.528	0	478	163	261	201	166	238	144	238	178	201	176	180	199	284	505
179.651	0	481	164	262	203	168	239	143	235	178	200	177	181	202	287	507
179.773	0	485	165	264	204	169	241	144	238	179	202	179	183	204	292	511
179.896	0	488	167	268	206	170	242	145	241	181	204	180	184	206	295	515
180.019	0	479	164	264	202	169	243	144	241	180	202	178	180	201	286	504
180.142	0	474	162	262	200	167	240	142	236	179	199	175	177	197	281	498
180.265	0	476	160	260	199	165	238	141	236	178	198	175	178	197	279	498
180.388	0	478	162	260	199	167	238	142	237	177	198	175	179	197	280	499
180.511	0	481	164	261	200	167	239	142	236	179	198	177	180	198	282	502
180.634	0	483	165	263	202	167	239	141	235	180	198	177	181	199	285	505
180.756	0	486	168	264	204	168	241	142	237	181	200	179	182	202	290	509
180.879	0	489	168	266	204	170	243	143	241	183	201	180	185	203	294	511
181.002	0	486	168	265	205	171	243	143	240	183	201	179	183	201	289	506
181.125	0	479	163	262	202	167	241	142	236	180	198	177	178	197	282	500
181.248	0	480	163	261	202	167	241	143	237	180	198	176	179	197	281	501
181.371	0	482	163	261	201	168	240	142	239	181	198	177	180	197	282	502
181.494	0	485	165	262	203	168	242	142	240	183	199	178	182	199	284	505
181.617	0	488	167	263	205	170	243	142	238	183	201	180	182	201	288	509
181.74	0	491	168	264	205	171	245	144	241	184	202	181	185	203	292	513
181.862	0	496	171	267	207	171	246	145	244	185	204	182	186	205	296	515
181.985	0	491	169	267	206	172	247	145	243	186	203	181	184	203	289	509
182.108	0	486	164	263	202	169	245	143	239	183	199	177	179	198	283	500
182.231	0	486	165	263	202	169	244	144	242	183	200	178	181	197	281	502
182.354	0	489	166	262	203	169	243	144	242	183	199	178	182	198	281	502
182.477	0	491	167	263	203	169	243	143	239	184	200	179	183	198	284	506
182.6	0	495	169	264	205	170	244	143	239	184	200	180	184	200	288	508
182.723	0	499	172	265	206	169	245	144	243	185	201	181	185	203	292	512
182.845	0	502	174	266	208	172	245	146	244	187	203	182	187	205	298	517
182.968	0	500	175	269	208	173	247	145	243	187	204	181	187	205	293	514
183.091	0	492	169	263	204	169	242	143	240	184	199	178	179	198	285	502
183.214	0	492	168	262	202	167	240	143	240	182	199	177	180	198	282	501
183.337	0	493	169	261	202	165	239	140	238	181	198	176	180	198	281	501
183.46	0	497	171	262	203	166	238	142	235	181	198	176	182	198	284	504
183.583	0	499	173	262	205	167	239	141	236	180	198	178	182	200	288	508
183.706	0	503	174	264	206	167	239	143	239	181	200	179	184	202	294	511
183.828	0	506	176	265	207	169	240	142	239	183	201	180	187	205	297	516
183.951	0	512	180	268	210	169	242	142	238	183	202	182	189	208	302	520
184.074	0	503	176	266	207	168	241	143	239	181	200	178	183	203	291	508
184.197	0	500	173	262	205	166	237	142	237	179	199	175	181	200	286	501
184.32	0	502	174	263	204	165	236	141	236	180	198	175	182	199	285	503
184.443	0	504	175	262	204	166	235	140	234	179	197	176	182	199	285	502
184.566	0	506	178	264	206	166	237	141	236	179	199	177	185	202	289	509
184.689	0	510	178	266	207	167	238	141	238	180	200	178	186	204	295	515
184.812	0	514	180	266	208	167	239	142	237	181	202	179	189	207	299	518
184.934	0	518	183	270	211	170	241	142	238	182	203	181	191	210	304	523
185.057	0	514	181	269	210	169	241	143	239	181	202	180	188	206	296	515
185.18	0	510	178	265	208	167	238	143	239	181	201	177	184	203	290	508
185.303	0	513	179	266	206	167	238	142	237	180	200	178	186	202	289	510
185.426	0	513	179	265	207	168	238	142	236	180	201	179	187	203	290	512
185.549	0	517	181	267	209	168	240	144	239	180	202	179	188	205	295	516
185.672	0	520	182	267	210	169	242	144	241	183	203	181	191	208	299	520
185.795	0	523	185	270	212	172	243	144	241	184	205	182	193	210	304	523
185.917	0	527	187	272	214	171	245	145	242	186	207	183	195	213	309	527
186.04	0	521	185	270	211	172	244	146	244	183	205	181	190	208	298	515
186.163	0	517	180	268	208	170	242	144	244	183	204	179	187	203	291	509
186.286	0	518	181	267	208	169	242	144	241	184	202	180	189	204	291	510
186.409	0	519	181	267	209	170	243	144	242	184	204	182	189	204	291	512
186.532	0	522	183	268	209	170	244	144	245	184	205	183	191	207	295	515
186.655	0	524	184	270	211	172	244	145	245	185	206	183	193	208	300	520
186.778	0	527	186	270	212	172	246	145	244	187	207	183	195	211	305	524
186.9	0	532	188	273	214	173	249	147	246	187	209	186	197	214	311	528
187.023	0	524	184	271	212	175	248	147	247	186	208	183	193	208	298	517
187.146	0	519	179	268	208	172	245	144	245	186	206	181	190	205	293	510
187.269	0	519	180	268	208	170	245	144	242	184	204	181	191	204	291	510
187.392	0	521	180	268	208	172	244	145	243	185	204	181	191	203	291	512
187.515	0	524	182	269	209	171	244	145	246	186	205	183	193	206	294	514
187.638	0	526	183	270	210	173	245	146	245	187	207	183	194	207	298	518
187.761	0	530	185	271	212	173	246	146	245	187	207	185	195	210	303	522
187.884	0	531	188	273	213	173	248	147	248	188	209	186	198	213	308	527
188.006	0	529	187	273	214	175	249	147	249	188	208	184	196	211	303	521
188.129	0	520	180	269	210	172	246	145	245	186	205	182	189	206	292	510
188.252	0	520	179	268	209	172	244	144	244	185	204	181	190	204	291	510
188.375	0	520	180	268	209	171	244	144	245	185	204	182	191	204	291	511
188.498	0	523	182	269	209	172	245	145	248	186	205	182	192	205	293	515
188.621	0	525	181	270	209	173	246	144	246	188	205	183	193	208	298	518
188.744	0	526	184	271	211	175	245	146	245	187	206	184	195	209	301	522
188.867	0	529	185	273	213	173	248	146	249	187	208	186	197	211	304	527
188.989	0	525	184	272	211	175	248	148	250	188	208	184	195	209	299	520
189.112	0	518	180	270	208	173	244	145	245	186	204	182	190	205	292	512
189.235	0	521	180	269	209	171	244	145	244	185	203	181	191	205	292	514
189.358	0	520	178	268	208	170	244	145	246	186	204	181	190	205	292	514
189.481	0	522	180	269	209	172	244	144	246	186	205	183	192	206	295	518
189.604	0	525	182	271	211	173	245	145	245	187	207	184	194	207	299	521
189.727	0	527	184	270	212	172	246	145	246	186	206	184	195	209	303	526
189.85	0	528	185	273	214	175	247	147	250	188	209	186	197	211	304	527
189.972	0	517	180	270	209	173	244	146	247	186	206	181	190	206	294	513
190.095	0	514	177	266	208	170	242	144	243	185	203	180	188	204	291	511
190.218	0	514	176	266	207	169	241	143	243	184	202	180	188	202	289	510
190.341	0	515	178	266	207	170	240	144	244	184	203	180	189	203	290	511
190.464	0	516	179	266	207	169	240	144	243	184	204	181	191	203	293	513
190.587	0	518	180	268	210	169	241	144	242	183	204	182	192	205	297	517
190.71	0	520	180	269	211	171	243	145	244	184	207	184	192	208	301	522
190.833	0	517	180	270	212	173	243	146	246	184	206	182	192	207	298	518
190.956	0	508	175	266	206	167	239	143	242	183	203	179	186	202	289	505
191.078	0	505	173	265	206	168	238	142	240	181	201	178	186	200	287	504
191.201	0	505	172	264	205	167	236	143	240	180	201	178	186	201	286	504
191.324	0	509	172	264	205	167	237	144	240	181	202	179	187	201	288	506
191.447	0	510	174	264	207	168	237	141	239	181	202	180	189	202	292	509
191.57	0	512	176	266	207	169	239	143	240	183	203	181	190	205	295	512
191.693	0	514	178	267	209	170	240	143	243	183	205	182	192	207	301	515
191.816	0	511	178	270	208	173	241	145	244	184	205	182	191	206	296	511
191.939	0	501	171	266	204	169	239	143	240	181	201	178	186	200	288	500
192.061	0	500	170	263	204	168	238	142	239	181	201	178	186	200	286	500
192.184	0	500	170	263	203	167	237	141	241	180	201	178	186	200	284	500
192.307	0	502	172	263	200	169	238	141	240	182	201	179	188	199	287	500
192.43	0	503	175	265	204	169	238	142	238	181	203	180	188	202	292	507
192.553	0	506	174	267	207	169	240	143	240	182	204	181	191	205	297	511
192.676	0	508	176	268	208	170	242	145	243	183	207	183	192	207	300	515
192.799	0	502	174	269	206	172	242	145	242	183	205	180	190	204	293	508
192.922	0	496	171	265	204	168	240	144	238	182	204	178	187	201	288	502
193.044	0	497	169	264	203	169	241	145	240	181	204	179	188	202	288	503
193.167	0	498	169	263	205	170	239	144	241	182	205	180	188	202	288	503
193.29	0	501	172	265	205	169	241	144	241	183	205	181	190	203	291	506
193.413	0	503	173	268	207	170	242	145	242	184	207	182	191	205	295	510
193.536	0	506	175	268	208	172	245	145	244	185	209	184	194	208	298	514
193.659	0	507	176	270	209	174	247	148	248	186	210	184	195	208	299	515
193.782	0	496	171	267	205	173	245	147	244	184	207	181	188	203	290	503
193.905	0	493	170	266	204	170	243	145	242	184	205	180	186	201	286	501
194.028	0	493	169	264	202	171	243	145	243	183	205	181	187	201	286	501
194.15	0	495	170	264	203	169	243	145	245	184	205	181	190	202	287	503
194.273	0	498	171	267	206	170	244	145	243	185	206	182	191	204	291	506
194.396	0	500	173	267	206	172	245	146	243	184	207	183	190	205	294	510
194.519	0	503	175	268	207	172	247	146	247	186	208	184	193	207	298	514
194.642	0	501	174	271	208	175	248	147	249	186	209	184	193	206	296	511
194.765	0	490	169	267	203	172	245	146	242	185	205	181	186	201	287	500
194.888	0	490	167	264	202	171	244	144	242	184	204	179	187	200	285	500
195.011	0	490	167	264	203	171	243	146	244	183	204	181	187	200	285	500
195.133	0	494	169	266	203	171	244	145	245	184	205	182	189	200	286	502
195.256	0	495	171	267	204	172	244	144	243	185	206	182	190	202	290	505
195.379	0	497	172	267	206	172	246	145	244	185	206	183	190	205	295	509
195.502	0	501	174	269	207	174	247	147	247	186	208	184	194	207	299	512
195.625	0	497	173	271	207	176	248	147	249	188	207	183	192	204	295	507
195.748	0	490	168	265	204	172	245	145	244	184	204	181	187	201	287	498
195.871	0	490	168	267	203	173	245	145	244	184	204	180	188	200	286	499
195.994	0	490	169	265	202	173	245	145	247	185	204	180	189	200	286	499
196.116	0	494	170	267	204	172	246	146	245	185	205	181	190	201	289	501
196.239	0	497	172	268	206	173	247	145	244	186	205	183	191	203	293	505
196.362	0	500	174	271	206	174	248	146	246	187	207	184	192	205	296	508
196.485	0	502	175	271	207	176	250	148	250	189	208	186	194	208	301	512
196.608	0	495	173	270	205	176	249	147	248	188	207	182	190	203	291	502
196.731	0	492	169	267	203	173	248	146	245	185	204	182	189	199	288	498
196.854	0	494	170	268	204	174	247	147	246	186	205	181	190	201	287	499
196.977	0	495	171	267	205	174	247	146	249	187	206	183	191	201	289	500
197.1	0	498	172	271	206	173	248	146	248	188	207	185	192	202	293	504
197.222	0	501	174	271	206	175	250	146	247	189	207	186	194	205	297	507
197.345	0	504	176	272	208	177	251	148	251	189	209	187	196	208	300	511
197.468	0	504	178	274	208	178	252	148	254	192	209	187	196	207	300	511
197.591	0	494	171	270	205	175	249	147	250	188	207	184	190	201	291	498
197.714	0	494	170	268	204	174	249	146	246	188	206	183	190	201	289	498
197.837	0	494	171	269	205	175	248	148	247	187	206	184	191	200	288	499
197.96	0	497	171	269	205	175	248	147	250	188	207	185	194	201	290	502
198.083	0	500	173	270	206	175	250	147	247	189	208	186	194	203	295	506
198.205	0	503	174	271	209	176	250	147	248	190	208	188	196	206	298	509
198.328	0	506	177	272	210	176	251	149	252	191	210	188	197	208	304	515
198.451	0	504	176	273	209	179	252	149	253	192	210	188	196	207	299	510
198.574	0	496	171	269	207	176	249	147	248	189	207	185	191	201	291	500
198.697	0	496	170	268	205	175	248	147	248	188	206	185	192	200	289	500
198.82	0	497	172	269	206	175	249	147	249	188	207	185	194	201	290	501
198.943	0	501	173	270	207	175	249	146	249	190	208	187	195	202	292	504
199.066	0	503	175	271	209	176	248	147	248	191	208	186	196	204	297	509
199.188	0	506	177	273	209	177	251	149	249	192	209	188	198	207	301	514
199.311	0	508	179	274	211	180	252	150	253	193	212	190	199	210	304	518
199.434	0	506	178	275	210	180	252	150	251	193	211	188	199	208	301	514
199.557	0	498	173	271	206	177	250	147	247	190	208	186	195	202	292	505
199.68	0	499	173	272	206	176	250	147	249	191	207	185	195	202	291	503
199.803	0	500	174	271	206	176	248	146	248	190	208	186	196	202	291	506
199.926	0	502	175	272	208	176	248	147	246	190	208	186	198	205	295	510
200.049	0	504	176	273	210	177	249	148	245	190	209	188	198	206	299	515
200.172	0	507	177	274	211	178	250	149	247	191	210	188	199	209	302	518
200.294	0	510	180	276	212	178	252	151	251	192	213	189	202	211	306	522
200.417	0	502	177	273	210	178	251	149	247	191	210	187	196	207	297	512
200.54	0	500	173	271	209	176	249	148	245	189	208	185	195	204	292	508
200.663	0	502	174	272	208	176	249	148	247	188	209	185	195	204	292	509
200.786	0	503	175	271	208	175	248	148	248	188	209	186	196	205	292	509
200.909	0	507	176	271	210	176	249	147	245	189	209	187	197	206	296	514
201.032	0	508	178	272	211	177	249	148	246	191	210	187	198	208	300	518
201.155	0	511	180	275	212	177	250	149	249	190	212	188	199	212	304	521
201.277	0	509	180	276	213	179	251	149	248	190	212	188	199	209	301	518
201.4	0	499	175	273	208	176	247	148	244	188	207	185	192	205	292	506
201.523	0	501	174	271	208	174	247	147	244	186	207	184	192	203	289	506
201.646	0	501	173	270	207	174	246	147	246	186	208	184	193	203	289	506
201.769	0	503	175	272	208	176	246	146	245	187	207	185	194	205	290	509
201.892	0	506	177	272	209	175	247	146	243	187	208	185	195	206	295	513
202.015	0	509	179	274	211	177	248	146	245	188	210	187	196	208	299	516
202.138	0	511	181	275	212	178	250	148	248	189	210	187	198	210	303	519
202.26	0	504	177	273	210	178	249	147	246	188	209	185	193	206	295	510
202.383	0	500	174	270	206	174	246	146	241	186	206	183	190	203	289	503
202.506	0	502	174	271	207	175	244	146	242	184	207	183	192	203	289	504
202.629	0	502	175	271	206	175	246	146	244	185	206	183	192	202	289	503
202.752	0	506	177	272	209	175	246	145	239	184	207	184	194	205	294	509
202.875	0	507	179	273	210	176	245	145	235	183	207	185	195	206	298	514
202.998	0	510	180	274	212	177	244	147	236	184	210	185	197	210	302	518
203.121	0	514	182	276	213	178	246	149	241	186	211	187	199	211	306	523
203.244	0	507	178	273	211	178	247	147	240	185	208	184	196	206	296	510
203.366	0	504	177	273	210	176	245	146	238	183	206	183	192	205	291	509
203.489	0	506	177	272	210	176	245	147	240	184	207	183	193	203	291	509
203.612	0	507	178	272	210	176	247	146	243	185	207	184	195	205	293	510
203.735	0	511	180	274	210	177	246	146	241	186	208	186	196	206	297	515
203.858	0	513	182	274	211	177	247	147	240	185	209	187	198	208	300	519
203.981	0	515	183	276	213	179	248	148	243	187	211	188	198	211	305	522
204.104	0	514	183	277	214	180	251	149	244	188	211	188	199	210	302	519
204.227	0	508	179	272	210	178	246	147	239	185	207	185	193	206	294	509
204.349	0	508	178	272	209	176	245	147	236	184	207	184	195	204	294	512
204.472	0	508	178	273	210	176	244	147	237	184	207	185	195	205	294	513
204.595	0	511	180	274	211	176	245	147	236	183	208	185	196	207	297	517
204.718	0	514	182	274	212	177	244	145	234	184	208	186	197	209	302	521
204.841	0	516	184	275	213	178	244	147	235	184	210	187	199	211	306	525
204.964	0	519	186	277	215	180	246	149	238	185	212	188	200	213	309	529
205.087	0	508	181	274	211	177	245	147	236	183	209	185	194	207	299	516
205.21	0	507	178	272	209	174	242	146	232	181	207	183	194	207	295	513
205.332	0	508	178	272	210	174	241	146	232	180	207	182	194	205	294	514
205.455	0	509	179	271	210	174	241	146	234	181	207	184	195	206	295	516
205.578	0	511	180	272	211	174	242	146	236	183	208	185	197	208	300	520
205.701	0	514	183	274	212	174	242	144	233	183	208	185	197	209	304	523
205.824	0	517	183	275	213	176	243	146	237	182	210	186	200	212	309	528
205.947	0	518	186	276	215	179	245	148	239	184	211	186	201	214	309	529
206.07	0	507	181	274	209	176	242	147	234	182	208	184	193	207	299	516
206.193	0	506	178	271	209	174	241	145	231	180	207	183	193	206	295	514
206.316	0	507	178	271	208	173	240	145	233	179	206	182	194	206	294	514
206.438	0	509	180	272	209	174	241	146	235	180	206	182	195	207	297	517
206.561	0	512	181	273	211	175	242	146	233	183	208	184	197	209	301	521
206.684	0	514	183	275	211	177	242	146	234	181	208	185	198	210	306	525
206.807	0	516	185	276	213	177	242	147	232	180	210	184	200	213	311	528
206.93	0	518	187	278	216	178	243	148	229	180	212	185	201	216	314	534
207.053	0	509	180	274	211	175	240	147	223	177	210	181	194	210	303	522
207.176	1	509	179	273	211	174	237	146	220	176	208	181	195	209	301	522
207.299	0	510	180	273	210	173	237	147	222	175	210	180	195	208	300	522
207.421	0	512	181	273	212	174	238	147	222	176	210	182	197	210	304	526
207.544	0	515	183	274	213	174	239	146	221	178	210	182	198	212	308	531
207.667	0	517	185	274	214	175	238	147	222	178	211	182	199	214	311	535
207.79	0	520	185	275	216	176	240	149	227	179	212	185	201	216	317	538
207.913	0	517	184	276	215	178	241	149	226	179	211	182	200	214	312	533
208.036	0	510	180	272	212	174	238	146	222	176	210	182	193	210	304	525
208.159	0	510	181	272	211	172	236	146	221	175	208	180	195	210	303	526
208.282	0	512	180	271	210	172	236	146	223	175	208	180	195	210	304	526
208.404	0	513	182	272	211	173	235	146	221	176	209	182	196	212	308	530
208.527	0	516	183	273	213	172	235	144	221	176	209	181	197	213	311	533
208.65	0	517	185	274	214	174	236	147	224	177	211	182	198	215	316	537
208.773	0	517	186	275	215	176	238	148	227	178	212	183	200	216	317	537
208.896	0	506	181	272	211	172	235	144	225	175	208	180	193	212	307	523
209.019	0	503	178	269	208	170	237	143	228	176	206	179	191	210	304	521
209.142	0	504	177	267	208	168	236	143	231	175	206	179	191	210	303	520
209.265	0	504	178	268	208	169	236	142	233	176	206	180	193	210	305	522
209.388	0	506	179	269	209	169	236	143	232	178	207	181	194	212	309	526
209.51	0	508	180	269	211	171	237	142	233	178	208	181	195	213	312	529
209.633	0	511	183	271	211	172	238	144	234	180	210	183	196	216	316	532
209.756	0	503	180	272	210	172	238	144	236	179	208	180	194	212	309	522
209.879	0	496	176	267	206	168	234	142	231	176	205	178	188	209	303	514
210.002	0	498	175	266	206	168	233	141	229	175	205	177	188	208	302	515
210.125	0	497	175	264	206	166	233	141	231	175	204	177	189	208	303	516
210.248	0	500	176	267	206	167	233	142	231	175	205	179	191	209	305	518
210.371	0	502	177	268	207	168	234	141	230	176	206	180	192	211	309	521
210.493	0	505	181	269	209	170	236	141	231	178	207	181	193	213	313	526
210.616	0	508	183	270	210	172	237	142	235	178	209	182	196	215	317	528
210.739	0	496	177	268	208	169	236	142	234	177	206	179	189	210	306	514
210.862	0	495	175	266	205	167	234	140	231	176	204	177	188	207	302	512
210.985	0	495	176	267	205	167	233	139	230	174	203	177	189	206	302	512
211.108	0	496	177	266	206	167	232	141	232	175	203	177	189	207	302	514
211.231	0	498	177	267	207	168	233	141	232	176	205	179	191	209	306	517
211.354	0	501	179	267	207	168	236	141	232	177	205	180	192	211	310	520
211.476	0	505	180	269	209	170	237	141	232	178	207	181	196	213	315	524
211.599	0	503	182	271	210	171	238	143	237	180	208	182	195	213	314	524
211.722	0	494	177	268	206	169	235	142	234	177	205	178	188	208	305	511
211.845	0	494	175	267	206	167	236	141	232	177	204	177	189	206	302	511
211.968	0	495	176	266	204	167	234	141	231	176	204	177	190	206	302	510
212.091	0	497	176	268	207	168	233	142	232	176	206	179	191	208	305	515
212.214	0	499	177	268	208	169	236	141	232	177	206	180	192	210	308	520
212.337	0	503	180	269	210	170	237	142	232	178	207	181	193	212	313	524
212.46	0	505	182	271	211	172	239	144	234	179	210	182	196	215	316	526
212.582	0	497	179	269	209	171	240	144	236	180	209	181	192	210	308	517
212.705	0	492	174	267	207	169	236	143	233	178	206	179	189	207	303	513
212.828	0	493	174	267	207	169	237	143	232	177	205	179	189	207	301	512
212.951	0	495	174	266	206	168	237	142	234	177	206	179	190	207	302	513
213.074	0	498	175	267	207	168	238	143	236	180	208	181	192	209	305	516
213.197	0	501	177	268	209	171	239	144	236	181	208	181	193	211	309	521
213.32	0	503	179	269	210	172	240	144	237	181	209	183	195	213	313	525
213.443	0	506	181	272	211	173	243	146	240	182	210	183	197	214	316	528
213.565	0	494	176	269	208	171	241	144	239	180	209	181	190	209	306	514
213.688	0	492	174	267	206	169	240	143	236	180	207	179	188	206	301	510
213.811	0	492	173	267	204	169	240	143	234	179	207	180	190	206	299	511
213.934	0	494	173	266	206	169	240	144	237	180	207	180	190	207	301	513
214.057	0	497	175	267	207	170	241	144	237	181	208	181	192	208	304	517
214.18	0	499	177	268	208	172	243	144	237	183	209	182	193	210	309	520
214.303	0	504	179	270	210	172	245	144	238	184	209	183	196	212	314	525
214.426	0	506	181	273	211	173	247	147	243	185	212	185	198	215	319	528
214.548	0	496	177	271	209	174	246	146	241	184	209	182	193	210	309	518
214.671	0	493	174	269	206	171	243	145	237	183	208	180	190	208	303	511
214.794	0	493	173	268	206	171	243	145	237	182	207	181	191	207	302	513
214.917	0	495	173	268	206	171	244	145	241	183	208	180	191	207	302	514
215.04	0	497	175	268	208	171	245	144	240	184	208	181	194	209	306	518
215.163	0	499	176	269	209	173	247	145	239	185	209	183	194	211	310	522
215.286	0	503	179	271	210	175	248	146	242	186	211	184	196	213	313	526
215.409	0	505	180	273	212	175	249	147	245	188	212	185	199	216	318	529
215.532	0	498	177	273	210	174	250	147	245	188	212	184	195	213	311	521
215.654	0	492	173	270	207	173	247	145	241	184	209	182	190	209	304	514
215.777	0	493	174	269	207	172	246	147	242	185	209	181	192	209	304	515
215.9	0	494	174	269	207	171	247	146	244	185	209	182	192	209	304	515
216.023	0	498	175	269	208	173	247	147	243	187	210	183	194	210	307	519
216.146	0	500	178	271	211	174	249	146	242	186	211	185	196	212	311	523
216.269	0	503	179	272	211	174	250	147	245	187	212	186	196	215	316	528
216.392	0	507	180	273	214	175	251	149	248	188	214	187	199	217	321	531
216.515	0	495	176	272	209	175	250	147	245	188	211	184	194	212	311	519
216.637	0	491	173	270	207	173	246	146	242	184	208	182	189	208	304	512
216.76	0	490	172	268	206	171	246	146	242	183	209	181	190	209	302	513
216.883	0	491	171	267	206	170	244	146	244	183	209	181	191	208	302	513
217.006	0	493	174	268	207	171	245	145	242	185	209	182	192	209	305	516
217.129	0	495	175	269	209	172	246	145	240	184	209	183	193	212	309	520
217.252	0	498	177	270	210	172	246	146	242	185	211	184	194	214	313	524
217.375	0	501	179	272	212	174	247	147	246	187	213	186	197	216	318	528
217.498	0	492	175	272	210	173	248	147	243	185	212	183	193	212	309	518
217.62	0	485	171	268	206	170	243	145	240	182	209	180	186	207	301	509
217.743	0	485	171	267	205	169	242	145	241	181	208	180	188	207	300	510
217.866	0	486	170	266	204	170	242	146	241	181	208	180	190	206	299	507
217.989	0	489	172	267	206	168	244	145	237	180	208	180	190	208	302	513
218.112	0	492	174	269	208	171	242	146	235	180	210	180	191	210	306	518
218.235	0	495	177	270	210	171	243	147	236	180	211	181	193	212	311	522
218.358	0	497	178	271	213	171	243	149	236	181	212	183	196	216	317	527
218.481	0	498	179	273	213	174	246	148	238	183	213	183	196	215	316	525
218.604	0	485	172	270	208	171	243	147	234	180	210	179	188	210	304	510
218.726	0	485	171	268	207	169	241	146	237	178	209	179	189	207	300	511
218.849	0	485	171	267	207	170	241	146	237	179	209	180	188	208	300	510
218.972	0	487	172	267	208	171	242	145	236	180	209	180	191	208	301	514
219.095	0	491	174	268	210	171	243	145	237	180	209	181	192	211	306	518
219.218	0	493	175	270	210	172	244	146	241	182	211	182	193	213	310	520
219.341	0	495	176	270	212	173	247	148	242	182	212	185	195	216	314	524
219.464	0	499	179	273	213	176	249	147	242	185	213	186	198	217	317	526
219.587	0	487	173	270	211	173	248	147	241	183	211	182	191	212	307	514
219.709	0	486	172	269	208	172	246	147	241	181	209	182	189	209	301	510
219.832	0	487	171	268	208	173	245	147	240	182	209	180	190	209	301	510
219.955	0	488	172	268	208	172	246	146	239	181	209	182	191	210	303	514
220.078	0	492	174	269	209	173	246	147	240	181	211	182	193	212	306	518
220.201	0	495	175	270	210	174	247	147	243	183	212	184	193	214	310	521
220.324	0	497	177	271	212	175	248	148	241	185	213	184	195	215	314	525
220.447	0	500	180	274	214	175	250	148	241	186	214	187	198	218	319	529
220.57	0	491	176	273	210	177	250	148	243	184	213	183	192	214	310	518
220.692	0	486	172	269	207	173	246	147	241	181	210	181	188	209	301	510
220.815	0	486	171	268	207	173	245	147	240	182	210	181	189	209	301	511
220.938	0	486	171	268	208	173	246	146	236	180	209	181	189	209	301	512
221.061	0	490	173	268	208	173	246	146	240	181	210	182	191	210	303	516
221.184	0	492	175	270	210	174	246	147	242	182	212	183	191	212	307	519
221.307	0	494	176	271	211	174	248	147	239	183	212	184	194	215	312	524
221.43	0	498	178	272	212	176	248	147	237	183	213	184	195	217	316	528
221.553	0	495	178	273	213	177	249	149	241	182	214	184	194	215	314	525
221.676	0	484	172	270	208	173	246	148	238	180	210	181	187	210	303	512
221.798	0	482	171	267	207	172	245	146	235	180	209	180	187	208	299	512
221.921	0	483	170	267	206	172	244	145	236	180	208	179	187	208	299	512
222.044	0	485	172	267	208	171	245	147	238	180	209	180	189	209	300	514
222.167	0	488	171	267	209	172	245	147	240	181	210	181	190	210	304	518
222.29	0	489	174	270	209	174	246	147	238	182	210	182	191	212	308	522
222.413	0	494	176	270	211	174	247	148	239	182	212	184	194	215	312	526
222.536	0	496	177	273	212	175	249	149	243	182	213	184	195	216	314	528
222.659	0	484	171	270	208	174	247	148	240	181	212	181	188	211	304	514
222.781	0	483	168	266	206	172	245	146	237	180	208	180	186	208	300	511
222.904	0	482	169	267	205	172	245	147	237	179	208	179	185	208	300	512
223.027	0	484	169	267	206	172	246	147	239	180	208	180	188	208	299	513
223.15	0	487	171	267	208	171	245	146	239	180	210	181	189	210	303	517
223.273	0	489	173	269	209	172	246	147	238	181	210	182	190	211	307	520
223.396	0	492	175	269	210	175	247	147	240	181	211	183	192	213	311	525
223.519	0	496	177	272	212	176	248	149	243	183	213	184	195	216	316	529
223.642	0	487	173	270	209	175	249	148	242	183	212	181	191	213	308	520
223.764	0	482	170	266	207	172	247	148	238	179	209	180	188	210	302	514
223.887	0	484	170	268	207	173	247	147	239	180	209	180	188	209	301	516
224.01	0	485	171	268	207	172	245	147	241	180	209	181	190	209	301	516
224.133	0	487	172	268	208	173	246	147	240	180	209	182	191	210	305	519
224.256	0	491	174	269	209	175	247	146	239	181	210	182	192	213	308	523
224.379	0	492	175	271	211	175	248	147	241	181	212	184	193	214	313	528
224.502	0	496	178	273	213	175	250	149	245	182	214	184	194	216	316	530
224.625	0	486	173	270	209	175	248	148	242	181	212	182	190	212	308	519
224.748	0	483	170	268	205	172	247	145	240	179	208	181	188	208	303	515
224.87	0	484	170	267	206	173	247	148	239	179	210	180	189	208	302	517
224.993	0	485	170	268	208	171	243	148	236	178	210	180	190	209	305	522
225.116	0	489	172	268	209	173	244	147	232	179	211	181	191	213	309	526
225.239	0	492	173	269	210	173	245	148	231	178	211	180	193	213	313	529
225.362	0	496	175	271	212	173	244	149	232	178	213	183	195	216	317	533
225.485	0	499	178	274	213	175	245	151	233	180	214	184	197	217	321	538
225.608	0	493	175	274	212	176	244	149	229	177	212	181	194	216	314	531
225.731	0	485	170	269	207	171	241	147	225	174	211	178	188	211	305	522
225.853	0	487	170	269	207	172	237	149	222	171	210	177	189	210	305	522
225.976	0	487	169	269	207	171	238	147	221	171	210	178	190	210	304	523
226.099	0	491	173	270	209	172	238	147	220	172	211	178	192	212	307	527
226.222	0	493	175	271	209	173	240	147	222	173	211	179	192	213	311	532
226.345	0	496	176	273	211	174	241	149	224	173	212	180	194	215	315	536
226.468	0	499	179	274	211	174	242	150	225	175	214	181	195	218	320	541
226.591	0	499	178	276	215	176	244	150	225	176	214	182	196	217	319	542
226.714	0	488	172	272	209	174	241	148	223	172	212	178	189	212	308	529
226.836	0	489	171	270	207	173	242	149	222	172	211	177	189	210	306	527
226.959	0	489	171	271	209	172	241	150	223	173	210	178	189	209	304	529
227.082	0	492	172	271	208	173	242	147	222	174	210	178	192	210	306	531
227.205	0	493	174	272	209	173	241	149	222	173	210	179	192	210	309	534
227.328	0	495	176	272	211	174	241	149	224	175	212	180	192	212	312	535
227.451	0	498	177	274	213	175	242	150	223	175	213	181	194	215	317	541
227.574	0	501	179	276	216	177	245	150	220	173	214	181	195	219	322	548
227.697	0	490	172	272	211	173	240	151	216	170	212	176	189	212	310	539
227.82	0	491	170	271	208	170	239	150	214	168	212	173	187	210	306	537
227.942	0	491	170	269	208	170	237	149	212	168	211	172	188	210	305	537
228.065	0	494	171	270	209	171	237	149	210	168	210	173	189	209	306	540
228.188	0	496	173	270	210	170	236	149	211	168	212	174	190	211	310	543
228.311	0	499	174	271	210	172	235	151	209	166	211	172	191	211	313	546
228.434	0	501	175	273	212	173	236	150	211	169	213	176	192	213	316	549
228.557	0	504	177	273	214	174	237	150	213	171	213	177	193	216	320	552
228.68	0	494	173	271	211	171	238	149	216	169	213	174	188	212	310	543
228.803	0	491	169	267	209	170	235	149	211	165	210	170	184	209	305	539
228.925	0	496	173	267	211	168	233	147	203	163	210	168	185	209	304	539
229.048	0	498	175	268	214	168	230	147	198	162	208	167	186	210	303	541
229.171	0	500	177	268	214	167	229	147	199	163	208	167	187	211	307	544
229.294	0	502	178	270	216	168	228	147	200	163	209	169	188	213	311	547
229.417	0	504	179	270	216	168	230	147	200	164	210	171	190	215	314	551
229.54	0	507	179	271	218	170	231	147	203	165	212	172	191	216	318	555
229.663	0	507	181	273	218	172	233	148	209	166	211	173	192	217	318	554
229.786	0	495	174	269	214	168	232	146	212	166	208	170	185	212	306	540
229.908	0	495	172	269	211	168	234	144	215	166	207	171	186	209	304	537
230.031	0	495	171	268	212	169	233	144	213	166	207	172	186	209	302	537
230.154	0	497	173	268	212	168	233	145	216	167	206	172	188	209	304	540
230.277	0	499	174	269	214	171	233	145	215	166	207	174	188	212	308	545
230.4	0	502	176	270	214	170	233	145	216	169	207	175	190	213	311	547
230.523	0	504	178	271	217	171	235	145	219	169	209	175	191	215	316	550
230.646	0	501	177	274	215	171	237	147	221	169	210	176	191	214	312	546
230.769	0	492	171	268	211	169	235	145	218	169	207	173	185	209	304	537
230.892	0	494	171	269	211	169	235	144	216	167	207	172	187	208	303	543
231.014	0	496	170	269	210	169	235	145	217	167	206	172	186	208	303	549
231.137	0	501	172	269	211	169	236	146	220	169	209	174	189	210	306	557
231.26	0	504	174	272	212	170	237	146	219	170	211	174	189	211	309	564
231.383	0	508	176	272	213	170	239	146	220	170	210	175	191	213	313	570
231.506	0	513	178	272	215	172	242	148	224	173	214	177	192	215	318	577
231.629	0	504	174	273	212	172	240	147	224	172	213	175	189	211	309	570
231.752	0	498	169	269	209	169	239	145	221	170	209	173	184	208	300	562
231.875	0	499	168	269	209	170	238	146	220	169	209	173	185	206	299	564
231.997	0	500	169	268	207	169	237	145	221	168	209	172	184	205	297	564
232.12	0	504	171	268	210	170	237	145	223	169	208	174	187	206	300	562
232.243	0	506	172	269	211	170	239	145	223	170	209	175	188	208	305	560
232.366	0	508	173	269	212	170	239	146	225	172	210	176	189	211	308	558
232.489	0	511	175	272	213	173	241	146	229	174	212	177	190	213	310	559
232.612	0	498	169	268	210	170	239	146	227	170	210	174	184	207	300	541
232.735	0	494	167	266	206	166	237	144	223	170	207	173	181	204	295	534
232.858	0	495	167	265	205	166	235	143	222	168	207	172	183	204	294	533
232.98	0	495	167	264	206	167	236	142	224	168	206	173	183	204	294	532
233.103	0	498	169	267	206	168	235	144	224	169	206	174	185	205	297	534
233.226	11	500	170	266	208	168	235	142	223	170	207	175	186	208	303	537
233.349	0	502	173	269	211	169	237	143	224	171	208	176	189	211	308	539
233.472	0	500	173	270	210	169	238	144	228	171	208	175	187	210	306	535
233.595	0	488	167	266	206	166	235	142	225	169	205	173	181	205	296	521
233.718	0	488	166	265	205	167	234	141	223	168	204	172	182	203	294	518
233.841	0	487	166	264	204	165	233	141	223	167	203	171	182	204	293	517
233.964	0	489	168	264	205	164	233	140	226	168	203	173	184	204	295	519
234.086	0	492	170	266	206	167	234	141	226	171	205	174	185	206	301	521
234.209	0	495	171	268	209	167	236	141	225	170	205	175	187	209	305	524
234.332	0	498	174	270	210	168	237	143	227	172	207	176	189	211	309	528
234.455	0	490	170	268	207	169	238	142	230	171	207	174	186	208	300	519
234.578	0	484	166	265	203	165	235	141	227	170	203	173	182	203	295	508
234.701	0	486	167	265	205	165	234	141	224	169	203	173	183	203	294	511
234.824	0	487	167	265	205	165	235	141	226	169	204	172	184	204	294	513
234.947	0	490	169	266	206	168	235	142	226	171	206	175	186	207	300	517
235.069	0	493	170	267	208	167	235	143	223	171	207	175	187	209	305	523
235.192	0	497	173	268	209	167	237	143	222	172	209	176	190	212	311	530
235.315	0	498	173	270	210	168	238	145	222	171	210	176	191	211	309	528
235.438	0	487	167	266	205	166	234	144	219	168	207	173	184	205	299	515
235.561	0	489	166	265	204	165	233	144	214	168	206	172	185	204	297	515
235.684	0	489	167	265	204	166	232	143	213	167	205	172	185	204	296	516
235.807	0	491	168	266	206	167	232	144	215	168	207	173	187	206	298	519
235.93	0	496	171	268	206	166	233	144	216	168	207	174	188	208	303	524
236.052	0	498	173	269	209	167	233	144	214	170	208	175	190	210	308	526
236.175	0	501	176	271	211	168	235	145	216	171	210	176	192	213	314	533
236.298	0	494	173	270	210	169	236	145	217	169	209	175	190	210	305	522
236.421	0	488	167	265	205	164	232	143	214	167	207	172	183	205	296	512
236.544	0	488	167	266	205	165	231	143	212	167	206	172	185	204	295	513
236.667	0	489	168	266	203	165	231	143	211	167	206	172	185	204	295	512
236.79	0	492	170	266	205	165	231	143	214	168	207	173	187	205	298	516
236.913	0	496	172	267	207	168	233	143	213	169	207	174	189	208	302	519
237.036	0	499	174	268	207	168	233	143	213	170	209	175	191	211	307	523
237.158	0	502	175	272	210	168	235	144	214	171	210	175	193	212	312	528
237.281	0	491	170	270	207	168	234	144	214	168	209	173	187	208	300	515
237.404	0	487	168	268	203	164	231	143	212	167	205	172	183	204	294	508
237.527	0	487	167	266	204	165	231	142	209	167	206	172	186	204	294	509
237.65	0	488	167	265	205	165	231	140	212	167	205	173	186	204	294	508
237.773	0	491	169	267	205	167	232	142	215	168	207	173	188	206	298	512
237.896	0	494	171	268	206	167	233	141	215	170	207	175	188	209	303	515
238.019	0	497	173	269	208	167	234	142	215	171	208	176	192	211	308	520
238.141	0	500	175	272	210	169	236	143	218	172	210	178	192	214	311	521
238.264	0	489	170	268	205	169	234	143	218	170	208	174	187	208	299	508
238.387	0	487	167	266	204	166	233	142	214	169	206	173	185	207	295	505
238.51	0	489	168	267	205	167	233	142	213	168	206	174	186	206	294	505
238.633	0	490	169	267	205	168	232	142	215	170	206	173	187	206	296	508
238.756	0	493	170	267	205	167	233	142	216	170	207	175	189	208	300	512
238.879	0	496	172	269	207	168	235	142	217	172	208	177	190	211	305	515
239.002	0	499	174	270	209	171	237	142	217	172	210	178	192	212	309	520
239.124	0	497	173	273	209	170	238	144	219	171	211	177	192	211	305	517
239.247	0	489	168	268	204	169	234	143	218	171	207	175	185	207	296	506
239.37	0	489	168	268	205	169	235	143	217	171	207	175	186	206	296	506
239.493	0	490	169	266	205	168	234	141	220	170	207	176	187	206	295	507
239.616	0	493	170	268	207	170	237	143	224	173	209	176	189	208	300	511
239.739	0	496	171	269	208	171	239	143	228	174	209	178	191	211	304	516
239.862	0	498	173	271	209	172	241	144	226	176	210	179	192	212	309	520
239.985	0	501	176	272	211	172	244	144	229	177	212	181	194	215	311	523
240.108	0	490	171	271	207	171	242	144	229	175	211	178	188	210	301	510
240.23	0	487	167	267	205	169	240	144	227	174	209	177	185	206	296	506
240.353	0	488	167	267	206	169	239	143	225	174	207	177	186	207	295	506
240.476	0	490	167	267	205	170	239	144	224	174	208	176	187	207	295	507
240.599	0	492	171	268	207	169	241	143	226	175	209	178	189	207	298	511
240.722	0	495	172	269	207	172	239	143	225	175	209	179	189	209	302	515
240.845	0	497	172	270	209	172	242	144	227	177	209	179	191	211	306	516
240.968	0	498	174	272	210	172	243	145	226	176	211	179	193	213	308	520
241.091	0	486	169	268	207	171	240	145	222	172	210	176	185	208	298	507
241.213	0	485	166	267	205	170	238	145	219	171	208	174	184	206	295	506
241.336	0	486	166	267	205	168	236	143	216	170	207	174	185	204	295	508
241.459	0	489	167	266	205	169	237	144	217	170	209	175	187	205	295	511
241.582	0	491	169	267	205	169	237	145	219	171	209	176	188	207	299	514
241.705	0	494	171	269	208	170	238	145	217	171	209	176	189	209	302	518
241.828	0	498	174	271	210	171	238	145	217	172	210	177	191	212	308	523
241.951	0	497	175	272	210	172	239	146	218	172	211	178	192	212	307	524
242.074	0	487	166	269	207	170	237	144	218	170	208	175	184	204	296	510
242.196	0	486	167	267	203	170	235	143	215	169	207	174	185	204	294	512
242.319	0	488	166	267	206	169	235	143	212	167	207	172	186	204	294	516
242.442	0	491	167	267	207	169	234	144	212	168	207	173	186	206	295	520
242.565	0	495	168	268	208	169	234	145	214	169	209	174	188	207	299	525
242.688	0	499	169	270	208	170	235	145	212	170	210	175	188	209	303	529
242.811	0	503	171	272	210	171	237	146	212	171	211	175	191	211	307	535
242.934	0	496	168	270	209	171	235	146	211	169	210	174	187	207	298	526
243.057	0	492	166	267	206	168	233	146	211	167	209	170	184	204	293	520
243.18	0	493	166	266	206	169	233	145	209	168	208	172	184	205	292	522
243.302	0	495	165	266	206	167	233	144	209	167	208	173	185	205	293	525
243.425	0	499	168	268	208	169	233	146	210	168	209	173	187	206	295	529
243.548	0	500	168	269	207	169	234	145	211	168	211	174	188	209	300	533
243.671	0	503	171	272	209	169	235	145	211	169	210	176	189	210	304	537
243.794	0	501	170	273	210	170	237	146	211	169	211	174	188	209	302	535
243.917	0	490	167	268	206	168	233	145	210	167	208	171	183	204	292	522
244.04	0	489	164	266	206	167	231	145	210	166	208	170	182	203	290	520
244.163	0	489	163	266	205	166	232	143	207	165	207	170	182	203	289	520
244.285	0	491	166	266	205	167	231	143	208	165	207	171	184	203	291	523
244.408	0	494	167	266	207	168	231	143	209	165	207	171	185	205	294	526
244.531	0	495	168	269	208	168	231	145	209	166	208	173	186	206	299	530
244.654	0	498	172	270	209	170	232	145	212	167	208	174	188	208	302	530
244.777	0	488	167	269	208	169	234	143	212	167	208	172	184	204	294	520
244.9	0	483	163	265	204	167	230	143	210	163	206	169	180	202	288	515
245.023	0	482	163	264	204	166	229	144	206	162	205	168	181	202	288	517
245.146	0	484	163	264	203	165	228	143	203	162	205	168	181	202	288	519
245.268	0	486	165	265	205	165	228	143	205	162	205	168	183	203	290	523
245.391	0	489	166	267	206	166	228	143	208	163	206	169	184	206	295	524
245.514	0	492	167	269	207	167	229	144	207	165	207	171	186	207	299	529
245.637	0	494	170	271	209	168	232	144	208	165	208	172	187	209	301	531
[truncated: 711 more rows]

## Sheet: D850
	SNR :	40	44	43	33	35	39	38	43	34	40	37	41	49	45	52
Time	Marker	ch1	ch2	ch3	ch4	ch5	ch6	ch7	ch8	ch9	ch10	ch11	ch12	ch13	ch14	ch15
0.24576	0	299	206	185	213	211	240	171	368	154	229	203	173	201	325	458
0.36864	0	299	206	185	213	211	240	171	368	154	229	203	173	201	325	458
0.49152	0	303	199	168	213	202	228	172	387	166	233	204	176	201	331	457
0.6144	0	308	199	163	215	200	224	173	391	170	232	204	181	206	332	454
0.73728	0	308	199	162	215	200	224	173	393	173	234	206	183	209	336	454
0.86016	0	301	195	158	213	197	221	171	393	173	234	206	181	206	330	444
0.98304	0	301	192	158	212	193	220	172	394	173	233	205	179	205	331	442
1.10592	0	301	192	158	211	193	217	172	395	174	235	206	179	205	331	443
1.2288	0	303	194	158	211	193	219	172	396	174	235	206	181	206	334	444
1.35168	0	305	196	160	213	194	219	172	398	175	235	208	183	208	337	446
1.47456	0	307	199	162	216	196	220	172	402	176	237	209	186	210	341	448
1.59744	0	300	194	161	213	199	221	173	402	176	236	210	179	208	337	439
1.72032	0	296	189	158	210	196	219	170	400	175	235	209	176	206	330	432
1.8432	0	295	188	157	210	195	219	171	397	175	234	209	175	205	331	430
1.96608	0	296	189	157	209	196	218	171	398	174	234	208	175	205	331	432
2.08896	0	297	192	158	212	197	219	171	398	176	234	209	179	206	334	433
2.21184	0	300	193	158	213	197	220	173	396	176	234	209	180	207	337	436
2.33472	0	299	192	161	213	199	222	174	396	177	235	209	182	208	340	436
2.4576	0	291	186	157	209	195	219	172	395	174	233	207	174	205	329	427
2.58048	0	290	184	155	207	192	217	169	392	174	230	205	173	202	328	426
2.70336	0	289	185	156	208	192	216	169	392	173	231	206	174	203	330	425
2.82624	0	292	187	156	209	193	216	169	393	175	231	206	177	204	332	428
2.94912	0	294	189	158	211	192	217	172	395	175	232	207	180	205	334	431
3.072	0	296	191	158	211	194	219	172	397	176	232	208	182	207	337	433
3.19488	0	294	191	161	211	198	222	170	396	176	233	208	181	207	338	432
3.31776	0	287	184	157	207	194	218	169	396	175	231	207	175	203	327	422
3.44064	0	288	183	156	206	192	217	169	396	174	231	207	174	202	328	422
3.56352	0	289	184	156	205	191	216	169	397	174	230	207	174	203	328	422
3.6864	0	291	186	157	207	193	217	170	396	174	229	207	178	203	331	424
3.80928	0	293	189	157	210	193	217	169	397	175	231	208	181	205	335	428
3.93216	0	294	191	161	211	195	220	170	400	176	233	209	183	208	339	429
4.05504	0	288	185	158	205	194	219	169	399	175	232	208	176	204	330	421
4.17792	0	286	182	155	206	191	216	167	397	174	230	207	173	202	326	419
4.3008	0	287	182	154	205	191	216	168	397	174	230	206	174	202	327	419
4.42368	0	290	184	155	206	191	215	168	398	174	230	206	175	203	329	421
4.54656	0	292	186	156	208	191	217	169	396	175	231	207	179	204	333	424
4.66944	0	296	188	157	209	192	219	170	394	176	233	208	181	206	335	432
4.79232	0	299	190	160	211	194	221	170	392	177	235	209	183	208	338	442
4.9152	0	295	184	157	205	190	218	169	388	175	233	206	176	203	325	446
5.03808	0	299	181	154	204	185	218	169	384	174	231	206	173	201	324	449
5.16096	0	302	181	154	204	185	217	167	380	173	231	204	173	201	323	455
5.28384	0	306	183	154	206	184	216	169	378	175	233	204	174	203	327	457
5.40672	0	308	186	157	208	184	217	169	377	174	233	204	177	203	329	461
5.5296	0	314	187	158	209	184	220	170	376	175	235	203	179	204	331	463
5.65248	0	320	188	163	210	183	223	171	368	176	237	202	179	206	335	464
5.77536	0	314	182	158	206	177	221	169	360	173	235	199	172	201	324	452
5.89824	0	315	181	155	204	172	216	167	352	172	235	197	170	199	320	446
6.02112	0	318	181	155	203	170	215	168	351	171	234	197	169	198	319	443
6.144	0	321	184	157	205	171	218	169	350	171	235	198	172	200	322	447
6.26688	0	328	186	159	208	172	224	171	344	172	237	197	175	202	327	455
6.38976	0	346	189	160	210	166	218	174	323	169	241	194	177	203	339	443
6.51264	0	347	190	167	212	170	213	173	331	170	242	198	178	206	340	449
6.63552	0	328	183	161	209	179	220	170	353	172	237	203	174	204	324	444
6.7584	0	318	185	159	209	182	222	172	363	173	237	204	174	203	322	433
6.88128	0	312	187	159	210	185	221	171	371	173	238	205	175	204	324	424
7.00416	0	310	189	160	212	187	222	172	377	174	238	208	179	207	327	419
7.12704	0	307	193	163	215	188	225	173	381	175	239	209	183	208	332	419
7.24992	0	305	197	162	216	190	226	176	387	177	241	210	187	210	337	421
7.3728	0	307	198	167	218	193	229	177	387	178	243	211	190	212	341	427
7.49568	0	305	192	163	214	189	231	176	380	178	242	210	182	210	332	425
7.61856	0	331	192	162	213	181	230	178	362	178	244	206	180	208	332	447
7.74144	0	348	197	158	210	176	234	179	337	174	249	201	180	209	335	463
7.86432	0	326	215	152	207	169	223	185	309	169	256	193	179	210	342	457
7.9872	0	321	227	158	200	170	223	186	301	169	260	191	179	213	346	457
8.11008	0	331	232	162	204	170	226	187	302	170	263	193	182	214	347	467
8.23296	0	343	218	164	213	176	225	186	319	173	261	199	185	216	348	473
8.35584	0	358	199	167	212	185	228	183	345	177	256	209	182	213	333	463
8.47872	0	365	197	161	215	190	235	182	356	181	254	213	185	215	335	454
8.6016	0	366	198	164	215	191	234	181	358	183	254	214	186	216	337	444
8.72448	0	366	200	165	217	190	233	183	360	184	256	213	190	216	339	448
8.84736	0	364	202	169	221	193	235	184	364	185	256	215	194	218	344	449
8.97024	0	363	205	171	224	194	238	184	367	186	258	219	198	222	350	450
9.09312	0	354	199	170	223	195	237	183	367	186	257	217	191	220	345	444
9.216	0	352	197	167	220	192	234	184	369	185	257	216	189	219	342	443
9.33888	0	354	199	168	221	194	236	184	367	186	257	217	192	220	345	448
9.46176	0	356	200	168	221	194	236	185	368	186	256	218	193	220	346	450
9.58464	0	359	202	170	224	193	236	186	368	187	259	217	197	222	351	459
9.70752	0	364	205	171	226	194	238	187	371	188	260	218	200	225	356	470
9.8304	0	357	202	172	224	196	239	187	370	186	260	218	194	222	349	465
9.95328	0	356	199	168	221	193	236	186	370	186	259	218	191	221	344	461
10.0762	0	357	198	169	222	193	236	186	369	187	259	217	192	221	347	463
10.199	0	359	200	169	224	192	236	186	371	187	261	217	193	221	349	466
10.3219	0	362	202	171	227	194	237	189	371	187	262	218	197	223	352	469
10.4448	0	364	204	173	228	195	239	187	373	189	262	219	200	225	357	474
10.5677	0	354	198	171	223	196	238	185	373	188	260	218	194	222	345	464
10.6906	0	352	196	169	222	192	235	185	373	186	260	217	190	219	340	459
10.8134	0	352	197	169	223	194	235	184	374	185	260	217	190	220	343	461
10.9363	0	352	198	168	223	194	234	185	373	187	259	218	190	221	344	463
11.0592	0	355	200	170	226	194	234	186	374	186	259	218	195	222	348	466
11.1821	0	356	202	173	227	195	236	186	374	187	262	218	196	223	351	468
11.305	0	346	195	169	223	194	235	184	372	186	258	217	189	219	338	457
11.4278	0	346	193	167	220	192	232	184	370	184	257	215	186	218	334	454
11.5507	0	345	193	166	222	192	232	184	369	184	258	215	186	218	336	455
11.6736	0	347	196	168	223	192	231	184	369	183	258	217	187	219	337	456
11.7965	0	350	198	168	224	193	232	184	370	184	257	215	190	221	341	459
11.9194	0	351	199	172	226	195	233	184	370	183	258	217	192	222	344	461
12.0422	0	341	192	168	221	193	230	183	368	181	256	215	185	218	331	450
12.1651	0	339	191	165	220	190	228	182	367	180	255	213	183	215	327	447
12.288	0	339	191	166	221	192	228	181	366	180	254	213	184	215	328	445
12.4109	0	341	193	167	221	191	227	181	365	178	254	213	184	217	332	446
12.5338	0	344	194	167	223	192	228	181	365	179	254	214	187	217	336	448
12.6566	0	347	197	169	224	194	228	182	367	180	255	213	190	220	340	452
12.7795	0	340	192	169	224	196	230	179	367	179	254	215	186	218	333	444
12.9024	0	335	187	165	220	192	225	180	364	178	251	212	181	213	323	435
13.0253	0	335	188	164	221	192	225	179	364	176	251	211	181	215	325	436
13.1482	0	335	190	163	221	192	224	179	364	176	251	211	180	214	327	436
13.271	0	338	192	165	222	192	225	179	363	176	250	212	183	215	330	439
13.3939	0	340	193	165	222	194	226	179	363	177	251	213	186	217	333	443
13.5168	0	338	192	169	223	195	228	181	364	177	252	213	185	217	332	442
13.6397	0	331	186	163	219	193	224	178	362	175	249	211	179	212	320	433
13.7626	0	332	186	164	220	192	224	177	362	174	249	210	178	212	322	434
13.8854	0	333	186	162	218	192	223	178	361	174	248	210	178	212	323	433
14.0083	0	335	189	164	220	193	224	179	361	174	250	210	181	213	325	437
14.1312	0	338	190	164	222	194	225	179	362	175	250	210	183	214	328	440
14.2541	0	340	193	168	222	197	226	179	363	174	250	212	184	215	332	443
14.377	0	330	185	164	217	195	225	178	361	173	248	210	178	210	319	431
14.4998	0	328	183	161	217	191	223	177	361	172	247	209	175	209	315	428
14.6227	0	328	182	162	216	194	223	178	361	173	247	209	174	209	316	429
14.7456	0	330	184	161	217	193	222	177	360	172	246	210	177	210	320	431
14.8685	0	333	186	162	218	196	224	179	360	172	248	210	180	212	321	433
14.9914	0	335	187	163	220	196	224	180	362	174	249	210	182	213	325	436
15.1142	0	333	188	167	221	200	228	181	363	174	249	211	181	213	325	434
15.2371	0	324	180	161	215	196	225	176	360	171	247	208	174	207	312	422
15.36	0	324	179	159	213	195	223	176	359	171	245	209	172	206	311	422
15.4829	0	323	179	159	214	195	222	177	359	171	244	208	171	206	311	421
15.6058	0	326	181	160	214	195	223	178	359	171	245	208	173	207	315	423
15.7286	0	328	183	160	215	196	224	177	360	172	246	209	177	208	317	425
15.8515	0	329	185	161	217	197	225	178	361	172	247	210	179	210	321	428
15.9744	0	332	187	165	218	201	226	179	363	174	247	212	181	211	324	430
16.0973	0	323	181	161	215	199	227	178	363	172	245	210	174	207	314	419
16.2202	0	322	178	158	212	197	223	176	361	172	242	209	171	204	308	414
16.343	0	321	178	159	212	197	223	175	361	171	242	208	170	204	309	415
16.4659	0	322	179	158	213	197	223	175	362	171	242	209	171	203	311	415
16.5888	0	326	180	158	213	199	224	176	363	172	244	210	174	206	314	418
16.7117	0	327	182	159	215	201	225	177	363	173	244	210	177	208	317	420
16.8346	0	330	186	161	217	203	226	179	364	174	244	212	180	209	321	424
16.9574	0	329	186	164	217	206	230	179	366	176	246	212	180	209	324	424
17.0803	0	321	180	159	214	202	226	177	365	173	243	210	173	204	309	413
17.2032	0	322	179	158	212	201	226	176	365	174	242	210	170	204	310	413
17.3261	0	322	179	158	211	200	225	177	364	173	241	209	171	203	311	413
17.449	0	324	181	158	212	202	225	177	366	172	242	209	173	205	314	416
17.5718	0	327	183	160	214	203	225	177	366	173	242	211	177	205	317	419
17.6947	0	329	185	160	217	205	227	178	367	175	243	212	179	207	320	422
17.8176	0	331	187	162	217	205	227	179	368	175	244	212	181	208	324	425
17.9405	0	327	185	162	215	208	229	179	369	175	244	212	177	208	321	422
18.0634	0	323	182	158	213	204	225	176	367	174	242	211	172	204	311	415
18.1862	0	323	181	158	213	204	225	176	367	174	241	210	171	204	314	416
18.3091	0	325	183	158	213	203	224	179	366	174	241	209	172	204	315	417
18.432	0	327	184	159	214	205	225	179	368	174	242	210	175	205	319	421
18.5549	0	329	187	160	216	207	226	179	368	175	242	211	178	207	321	423
18.6778	0	331	189	161	218	207	226	178	368	175	243	211	181	208	326	426
18.8006	0	333	191	164	219	210	229	180	370	176	244	213	183	210	330	430
18.9235	0	324	184	161	215	210	227	178	369	175	244	211	175	207	319	419
19.0464	0	323	181	159	214	206	225	177	366	173	241	210	171	204	314	417
19.1693	0	323	182	158	212	208	224	176	364	173	241	209	171	205	315	418
19.2922	0	324	184	158	214	207	223	176	365	172	241	209	173	205	318	419
19.415	0	327	185	159	215	208	224	177	366	173	240	210	176	205	321	422
19.5379	0	329	187	161	215	209	225	179	365	173	241	211	178	207	323	426
19.6608	0	332	189	162	217	211	225	179	365	175	242	212	181	208	327	429
19.7837	0	332	191	164	220	212	228	180	368	175	243	211	183	210	332	433
19.9066	0	324	184	162	215	208	226	177	366	173	241	210	174	205	319	424
20.0294	0	324	185	159	213	206	224	176	364	172	240	208	172	203	316	422
20.1523	0	323	183	159	213	205	222	174	362	173	240	208	172	203	317	426
20.2752	0	326	185	159	214	205	222	176	363	173	240	208	173	204	320	429
20.3981	0	329	187	160	215	206	223	177	363	174	241	209	176	205	322	433
20.521	0	331	189	160	218	207	226	178	363	174	242	210	179	207	326	435
20.6438	0	334	191	162	219	209	225	178	365	175	242	210	182	208	330	440
20.7667	0	336	192	165	221	212	229	181	367	176	245	213	183	210	334	442
20.8896	0	326	186	161	217	210	226	177	365	175	243	211	176	206	321	432
21.0125	0	327	185	159	216	208	224	177	364	176	241	211	175	205	320	429
21.1354	0	327	186	159	214	208	224	178	364	174	241	211	174	205	321	431
21.2582	0	330	188	161	217	207	225	179	365	176	242	211	177	206	324	435
21.3811	0	332	190	161	219	208	227	178	366	177	243	212	179	207	326	439
21.504	0	335	192	162	221	208	227	180	367	177	243	213	182	208	331	442
21.6269	0	338	196	163	222	209	227	180	369	179	245	214	185	211	335	445
21.7498	0	338	197	166	221	215	231	179	372	180	245	216	185	209	336	446
21.8726	0	331	190	161	219	206	227	178	369	178	243	214	178	206	324	437
21.9955	0	333	191	161	219	205	228	177	368	179	243	214	178	207	325	441
22.1184	0	334	193	163	219	198	228	176	367	178	242	212	178	207	327	443
22.2413	0	337	195	163	221	194	228	178	365	179	245	211	180	208	329	447
22.3642	1	341	196	165	223	195	229	179	360	179	247	212	183	210	332	452
22.487	0	345	198	165	223	197	229	181	357	179	250	213	186	211	334	456
22.6099	0	346	199	167	226	202	232	181	359	180	252	215	187	213	337	457
22.7328	0	337	193	165	221	202	230	182	359	179	251	215	180	210	327	446
22.8557	0	337	191	162	219	201	229	181	359	179	251	213	178	208	325	443
22.9786	0	338	192	162	218	203	231	182	357	178	250	214	178	208	326	443
23.1014	0	341	194	164	221	202	229	183	358	178	250	213	179	209	328	446
23.2243	0	345	195	165	223	204	231	185	358	178	251	214	181	210	331	447
23.3472	0	348	196	164	225	205	231	184	359	179	252	215	184	211	334	450
23.4701	0	350	198	168	226	208	233	185	360	180	253	215	186	212	337	452
23.593	0	342	192	164	220	209	234	183	359	178	251	213	178	208	328	443
23.7158	0	339	188	161	218	203	230	184	354	177	251	212	176	206	325	446
23.8387	0	339	189	161	221	205	228	185	352	176	250	212	174	205	326	448
23.9616	0	341	190	161	221	206	228	184	351	177	250	211	176	208	328	446
24.0845	0	343	191	162	223	211	229	184	354	177	250	213	178	207	329	449
24.2074	0	344	194	163	225	214	230	185	357	177	251	213	180	209	331	455
24.3302	0	346	196	165	226	216	232	186	357	178	251	214	183	210	335	454
24.4531	0	340	190	164	223	216	232	185	357	178	251	213	178	208	328	444
24.576	0	336	187	161	221	215	228	183	357	176	248	213	175	205	323	440
24.6989	0	337	189	161	222	213	229	185	356	176	247	212	174	205	324	440
24.8218	0	338	190	161	221	214	228	184	355	177	247	212	176	206	326	441
24.9446	0	341	191	161	222	215	229	184	355	176	248	212	178	207	329	443
25.0675	0	343	193	162	224	216	230	186	357	177	249	213	181	209	331	447
25.1904	0	345	195	164	226	217	230	186	358	178	250	214	183	211	334	449
25.3133	0	339	191	164	222	217	231	184	357	177	248	213	179	208	330	444
25.4362	0	337	189	161	220	214	227	185	356	176	247	212	175	205	324	440
25.559	0	337	189	160	220	214	226	183	356	175	246	212	176	206	325	439
25.6819	0	337	189	160	220	213	226	182	356	176	246	212	174	206	326	439
25.8048	0	338	191	161	221	214	226	183	355	176	247	212	177	207	328	442
25.9277	0	341	192	161	224	214	226	184	356	177	247	212	179	208	331	445
26.0506	0	344	194	163	224	216	228	185	358	176	248	214	181	210	334	447
26.1734	0	335	189	162	221	216	227	182	356	175	246	212	176	206	325	439
26.2963	0	334	187	159	220	213	224	180	355	174	246	211	173	205	321	436
26.4192	0	333	187	158	218	211	222	180	353	174	244	210	172	204	321	436
26.5421	0	333	188	159	218	212	221	180	354	174	244	210	172	205	323	437
26.665	0	337	189	159	218	213	223	181	353	173	245	210	175	207	326	438
26.7878	0	339	191	159	221	213	223	180	352	174	244	211	178	208	329	441
26.9107	0	342	192	162	222	213	223	181	354	173	245	212	181	209	332	444
27.0336	0	335	190	161	220	215	226	181	355	174	245	210	176	207	328	438
27.1565	0	330	186	157	216	211	220	179	352	171	242	208	171	203	319	431
27.2794	0	330	186	156	216	211	220	178	350	171	241	209	171	203	319	431
27.4022	0	331	185	157	217	209	218	177	350	171	241	209	171	204	321	432
27.5251	0	333	188	158	217	209	219	178	350	172	241	209	174	205	323	433
27.648	0	336	191	158	219	211	220	178	352	172	241	209	176	205	327	435
27.7709	0	338	191	158	220	212	221	179	352	172	243	210	179	206	330	437
27.8938	0	340	193	162	223	214	224	181	353	173	244	210	180	208	334	436
28.0166	0	329	187	158	218	213	222	179	353	172	243	210	173	205	322	426
28.1395	0	330	186	157	216	212	220	178	352	171	241	209	172	203	321	423
28.2624	0	330	186	157	217	213	219	177	351	172	241	210	171	205	321	424
28.3853	0	332	188	157	218	212	220	178	352	172	241	211	173	205	325	425
28.5082	0	335	191	159	220	213	221	178	354	173	242	211	177	206	328	429
28.631	0	338	192	159	221	214	222	178	354	174	242	212	180	208	332	432
28.7539	0	340	195	161	224	216	223	179	356	175	244	213	183	210	336	435
28.8768	0	337	194	164	222	221	226	180	360	175	243	214	181	209	335	432
28.9997	0	331	188	159	219	213	223	179	358	174	243	212	175	206	324	425
29.1226	0	333	188	159	219	215	224	178	357	175	243	213	175	207	327	425
29.2454	0	332	189	158	218	213	223	178	357	174	243	213	174	207	328	427
29.3683	0	335	191	160	221	215	224	180	359	175	244	213	179	208	330	429
29.4912	0	337	193	161	222	217	225	180	360	177	245	213	180	209	334	432
29.6141	0	341	195	161	224	217	226	181	361	178	246	215	183	211	337	436
29.737	0	340	196	164	225	220	228	180	363	178	247	215	183	212	339	437
29.8598	0	332	190	160	220	217	225	180	362	176	246	214	176	207	327	427
29.9827	0	333	190	160	220	216	225	181	361	177	245	214	176	208	328	427
30.1056	0	333	189	158	219	215	224	179	360	177	245	214	176	208	329	428
30.2285	0	335	192	159	221	218	224	179	361	177	246	214	179	209	332	430
30.3514	0	338	193	160	221	219	225	181	362	178	247	215	181	210	335	433
30.4742	0	341	196	162	224	219	225	181	364	179	247	215	183	211	338	435
30.5971	0	342	195	164	224	222	229	183	364	180	248	217	185	212	342	438
30.72	0	332	191	162	221	220	227	181	363	178	246	215	178	208	329	428
30.8429	0	330	189	160	221	216	223	181	363	177	246	214	175	207	326	426
30.9658	0	330	188	158	220	217	223	178	362	177	246	214	175	207	327	426
31.0886	0	331	190	157	219	217	223	179	361	177	244	214	176	207	329	428
31.2115	0	335	192	159	221	219	223	178	362	178	245	215	180	209	333	430
31.3344	0	336	192	160	223	219	224	180	363	178	247	216	182	210	336	434
31.4573	0	338	195	161	224	222	225	180	365	179	247	216	185	212	339	435
31.5802	0	332	191	162	221	223	226	180	364	179	246	215	180	210	333	429
31.703	0	327	187	158	218	219	222	178	362	177	245	215	176	206	326	424
31.8259	0	327	187	158	218	219	222	178	363	177	245	214	175	207	326	424
31.9488	0	327	187	156	217	221	222	178	364	176	243	214	175	205	328	424
32.0717	0	328	188	158	218	218	222	178	363	177	244	214	178	207	331	428
32.1946	0	330	189	159	219	220	223	179	364	177	245	215	180	209	333	432
32.3174	0	333	192	160	222	222	223	180	366	179	246	216	182	211	338	435
32.4403	0	333	192	163	224	224	226	181	365	179	248	217	184	212	340	436
32.5632	0	323	186	159	220	222	223	180	364	179	246	215	176	208	328	426
32.6861	0	323	185	158	219	221	222	179	365	178	244	215	176	207	328	426
32.809	0	323	186	157	217	220	221	180	365	177	245	215	176	207	328	426
32.9318	0	324	188	158	219	221	220	179	364	178	244	215	177	208	331	430
33.0547	0	328	190	159	220	221	222	179	365	179	246	215	179	210	334	432
33.1776	0	330	193	159	221	222	222	180	367	179	247	216	182	211	337	435
33.3005	0	333	193	162	223	223	224	182	370	181	247	217	185	212	340	438
33.4234	0	325	189	161	221	223	225	181	368	179	246	217	178	210	333	429
33.5462	0	322	187	158	218	220	222	179	367	179	246	216	177	208	330	428
33.6691	0	322	187	158	219	221	221	179	368	178	245	216	175	208	330	428
33.792	0	323	188	159	219	221	222	180	368	178	247	216	177	208	332	429
33.9149	0	325	189	160	220	222	222	179	367	179	247	217	180	210	334	433
34.0378	0	326	191	159	222	222	223	180	369	179	247	217	181	211	338	436
34.1606	0	328	192	162	223	223	225	181	370	179	249	217	182	212	341	437
34.2835	0	319	186	158	218	223	223	179	369	178	247	217	177	209	328	428
34.4064	0	317	184	156	217	221	221	179	365	178	246	215	174	206	327	427
34.5293	0	315	184	155	217	220	220	178	364	177	245	215	173	206	326	426
34.6522	0	316	183	155	218	219	220	179	365	176	245	214	174	208	330	428
34.775	0	318	185	157	219	219	219	179	365	176	246	215	176	209	332	430
34.8979	0	320	187	157	220	221	220	179	364	176	246	215	179	210	334	432
35.0208	0	320	189	159	220	224	221	178	366	177	245	216	178	210	337	431
35.1437	0	313	183	156	215	221	219	176	365	175	244	214	172	206	324	422
35.2666	0	309	181	154	216	218	217	176	362	175	243	213	171	205	322	421
35.3894	0	308	180	154	215	218	215	175	359	174	241	212	170	204	321	421
35.5123	0	309	181	153	214	218	214	175	358	173	242	212	170	205	325	423
35.6352	0	310	182	154	216	218	215	176	359	173	242	211	171	206	328	424
35.7581	0	312	185	155	217	219	216	177	360	173	242	214	175	207	329	426
35.881	0	314	187	158	219	221	217	177	361	174	242	215	178	210	333	429
36.0038	0	305	181	155	215	221	218	175	360	172	242	213	171	205	324	421
36.1267	0	300	178	152	215	216	214	175	359	171	240	212	168	204	319	416
36.2496	0	300	177	151	212	216	213	173	357	170	240	212	168	204	320	417
36.3725	0	300	178	150	212	218	212	171	355	171	238	213	169	204	322	417
36.4954	0	303	180	152	213	218	213	174	358	170	238	212	171	204	325	421
36.6182	0	305	182	153	216	218	213	175	358	171	239	213	174	206	327	423
36.7411	0	308	183	155	216	220	214	175	360	172	239	215	176	208	332	427
36.864	0	307	185	158	218	223	217	174	360	174	240	213	176	208	333	427
36.9869	0	298	178	153	213	219	214	173	360	171	239	212	169	204	322	417
37.1098	0	298	177	153	211	217	214	174	362	171	237	212	169	203	322	417
37.2326	0	297	178	151	212	217	212	173	360	171	238	212	169	203	324	418
37.3555	0	300	180	153	215	218	214	172	359	172	237	212	170	205	327	421
37.4784	0	302	183	155	216	218	214	174	361	172	238	214	174	205	329	424
37.6013	0	304	183	154	216	221	216	175	363	174	240	214	176	208	332	427
37.7242	0	307	186	158	218	223	219	176	364	174	241	216	177	210	336	429
37.847	0	298	180	156	214	223	217	174	363	174	240	215	172	206	327	423
37.9699	0	298	179	153	212	219	215	174	363	174	239	214	171	205	326	421
38.0928	0	298	179	153	214	220	216	174	363	173	240	213	171	204	327	422
38.2157	0	300	181	153	215	221	217	173	363	174	240	215	173	205	329	423
38.3386	0	302	183	155	216	222	218	173	363	174	239	215	176	207	331	427
38.4614	0	304	185	156	218	223	218	176	365	175	242	215	177	208	335	430
38.5843	0	308	187	157	220	224	221	177	367	176	242	217	180	210	338	432
38.7072	0	303	183	158	218	226	222	177	366	176	243	217	175	209	333	428
38.8301	0	298	179	154	214	222	218	175	365	175	240	216	172	206	327	422
38.953	0	298	179	154	214	223	218	175	365	174	241	215	172	206	326	422
39.0758	0	300	180	154	215	220	217	176	365	174	240	215	172	205	328	423
39.1987	0	302	182	156	213	227	220	175	366	175	240	217	174	206	331	423
39.3216	0	304	184	156	216	224	219	176	363	176	241	217	177	208	333	427
39.4445	0	308	185	157	217	224	220	178	365	177	243	218	180	210	336	430
39.5674	0	311	188	160	220	228	223	178	365	178	244	218	182	211	340	432
39.6902	0	303	182	157	216	228	224	177	363	176	244	218	176	208	329	423
39.8131	0	301	179	154	213	226	221	174	361	176	243	217	172	206	325	420
39.936	0	302	179	154	214	228	221	176	360	175	242	217	173	206	325	423
40.0589	0	304	181	154	214	230	221	177	358	176	242	217	174	206	326	424
40.1818	0	311	180	155	215	228	221	176	353	176	244	217	176	207	330	435
40.3046	0	319	182	157	215	226	220	178	351	175	245	217	179	207	333	443
40.4275	0	323	185	158	217	227	223	180	351	176	247	217	181	209	336	445
40.5504	0	325	185	161	218	232	224	181	354	177	247	219	181	210	337	441
40.6733	0	311	179	156	216	235	224	178	354	176	245	219	175	206	326	426
40.7962	0	309	178	155	214	236	224	176	353	175	243	217	174	206	326	428
40.919	0	316	178	155	213	233	221	177	350	174	243	216	174	204	326	437
41.0419	0	319	179	156	213	234	220	178	351	175	243	217	174	204	327	439
41.1648	0	321	181	156	215	236	223	178	351	176	244	218	178	205	330	439
41.2877	0	324	184	159	217	238	223	180	353	176	244	217	180	207	332	444
41.4106	0	329	187	162	218	243	227	181	356	178	246	220	183	209	336	445
41.5334	0	324	182	157	216	242	224	180	355	176	244	219	177	206	326	435
41.6563	0	324	182	158	215	242	224	179	355	176	243	219	176	206	326	434
41.7792	0	330	186	158	216	243	225	179	351	177	245	219	178	206	330	437
41.9021	0	336	187	160	219	240	225	181	351	175	246	218	181	208	333	446
42.025	0	340	189	160	219	242	227	181	353	177	247	220	184	209	336	452
42.1478	0	344	193	162	223	244	227	183	356	178	248	221	187	211	341	457
42.2707	0	342	193	164	222	248	231	182	356	178	248	221	184	210	339	452
42.3936	0	337	188	160	220	245	227	182	355	178	247	221	178	208	330	443
42.5165	0	338	191	161	221	245	227	182	357	177	248	220	179	207	334	443
42.6394	0	340	194	161	223	245	229	184	357	178	249	221	182	209	336	444
42.7622	0	343	196	163	224	248	228	183	357	178	249	222	184	210	338	446
42.8851	0	345	198	164	226	249	229	184	360	180	251	223	187	211	342	449
43.008	0	345	199	166	225	253	232	184	360	180	251	223	186	212	341	447
43.1309	0	341	195	162	223	250	230	184	360	180	249	223	179	208	332	439
43.2538	0	342	196	163	225	252	229	185	361	179	250	223	180	209	335	441
43.3766	0	346	198	163	226	254	231	185	363	180	251	223	183	211	338	443
43.4995	0	349	200	164	228	257	233	185	363	180	251	225	186	212	341	445
43.6224	0	351	202	165	229	259	233	187	364	181	253	227	188	213	344	448
43.7453	0	348	201	166	229	261	236	186	365	181	253	227	184	212	340	444
43.8682	0	344	198	164	226	259	232	186	365	180	252	225	180	209	331	439
43.991	0	345	200	164	227	260	233	186	364	180	251	224	179	209	333	438
44.1139	0	347	200	163	228	261	231	186	364	180	251	225	179	209	334	439
44.2368	0	349	201	165	229	264	234	188	366	180	252	225	182	211	336	442
44.3597	0	352	203	166	231	264	235	188	367	181	253	226	185	212	339	444
44.4826	0	356	205	167	232	267	236	189	367	183	253	227	187	214	342	447
44.6054	0	352	204	169	231	268	238	188	368	182	253	227	184	212	339	445
44.7283	0	347	199	164	231	265	235	188	368	181	252	225	180	210	330	438
44.8512	0	348	199	165	230	266	235	188	366	181	251	226	180	209	330	438
44.9741	0	349	201	164	231	266	235	188	366	181	252	226	179	210	332	439
45.097	0	351	202	166	231	267	235	189	367	180	252	226	180	210	334	442
45.2198	0	353	203	167	233	266	235	191	368	181	253	227	184	211	338	444
45.3427	0	355	205	167	233	269	238	190	369	183	254	228	186	212	339	446
45.4656	0	355	206	169	235	272	239	189	368	183	254	229	186	214	341	446
45.5885	0	349	201	167	234	267	237	190	368	180	252	227	180	210	331	438
45.7114	0	348	201	165	233	267	235	189	367	181	253	226	180	209	331	438
45.8342	0	348	200	164	231	265	234	188	365	180	251	226	178	209	331	439
45.9571	0	349	202	165	231	266	234	187	364	180	250	226	180	211	333	440
46.08	0	351	203	166	232	264	234	187	365	180	251	227	182	211	336	443
46.2029	0	352	204	165	234	265	234	188	366	182	251	226	184	212	339	445
46.3258	0	355	206	168	235	265	235	188	367	182	252	228	187	214	342	448
46.4486	0	349	202	167	233	264	235	188	365	181	250	227	181	211	336	441
46.5715	0	345	199	164	230	259	230	187	365	180	250	224	178	208	330	437
46.6944	0	345	200	163	229	259	230	186	364	179	249	224	177	208	331	437
46.8173	0	346	200	162	231	257	229	186	363	178	247	224	177	209	332	436
46.9402	0	347	201	163	231	258	229	185	362	178	247	223	179	210	334	439
47.063	0	349	203	164	230	259	229	184	362	179	248	224	181	211	336	441
47.1859	0	351	206	165	232	259	229	186	364	180	249	225	184	211	339	443
47.3088	0	347	202	165	231	260	231	183	362	178	247	224	180	210	335	439
47.4317	0	342	199	161	229	254	225	182	360	177	246	223	176	206	327	432
47.5546	0	342	199	161	227	254	226	183	360	176	245	222	175	207	328	432
47.6774	0	343	198	160	228	252	223	181	359	176	244	220	175	206	328	431
47.8003	0	344	200	161	226	253	224	180	357	176	243	221	177	207	332	433
47.9232	11	346	202	163	228	254	224	180	358	176	243	221	179	209	334	435
48.0461	0	347	204	163	229	255	225	180	360	177	244	222	182	209	338	437
48.169	0	351	205	166	232	258	228	181	362	177	244	222	182	210	340	439
48.2918	0	341	200	163	228	254	226	180	360	176	243	220	176	206	329	430
48.4147	0	341	198	160	227	250	222	179	357	175	241	219	174	206	326	428
48.5376	0	340	199	160	225	250	222	179	358	174	241	218	173	204	328	428
48.6605	0	342	200	161	226	251	222	178	357	174	240	218	174	206	329	428
48.7834	0	343	201	161	226	253	222	178	357	174	241	219	177	208	332	430
48.9062	0	345	203	163	228	255	223	178	360	175	240	220	179	208	333	432
49.0291	0	346	204	163	227	258	224	179	363	176	242	222	182	208	337	432
49.152	0	346	205	166	228	261	227	179	364	178	242	223	183	210	339	432
49.2749	0	337	199	162	223	257	225	178	361	176	241	220	176	207	328	424
49.3978	0	335	198	161	223	256	224	179	362	175	241	220	174	205	326	422
49.5206	0	335	198	160	223	257	223	179	361	175	240	220	174	205	327	422
49.6435	0	337	198	161	224	257	224	179	360	176	239	220	176	206	330	424
49.7664	0	340	200	161	223	260	224	178	361	176	240	222	179	207	332	428
49.8893	0	342	202	163	226	259	225	179	362	176	242	222	181	209	335	432
50.0122	0	347	207	163	228	257	226	180	365	177	244	222	184	210	338	438
50.135	0	350	207	168	232	257	230	184	364	178	245	223	185	212	342	441
50.2579	0	342	201	164	227	255	228	181	363	177	244	221	178	209	332	434
50.3808	0	342	200	163	228	254	226	181	363	177	243	221	176	209	331	433
50.5037	0	343	201	162	226	255	226	181	364	177	244	222	177	208	332	433
50.6266	0	345	202	163	228	256	227	180	362	178	243	222	179	209	334	435
50.7494	0	347	203	165	229	258	228	181	362	178	244	222	180	210	337	438
50.8723	0	351	206	165	229	257	229	183	365	178	246	222	183	212	339	442
50.9952	0	354	208	166	232	258	232	184	365	180	247	224	186	213	343	446
51.1181	0	352	207	168	231	260	233	185	364	180	247	224	183	213	340	443
51.241	0	346	202	164	228	255	229	184	363	179	247	223	178	210	332	438
51.3638	0	348	203	165	228	255	229	184	362	179	247	223	178	209	333	439
51.4867	0	349	204	164	228	255	229	185	362	179	247	223	178	209	333	440
51.6096	0	351	204	166	229	256	230	184	362	180	248	224	181	210	336	441
51.7325	0	350	205	167	230	258	230	184	363	181	249	224	183	211	338	444
51.8554	0	352	205	166	232	260	232	185	366	182	250	227	185	213	341	446
51.9782	0	351	205	169	231	264	234	186	366	181	251	226	186	214	344	448
52.1011	0	340	197	166	229	261	233	186	364	181	249	226	180	210	332	439
52.224	0	338	196	163	227	258	230	184	363	180	247	223	178	209	330	436
52.3469	0	338	195	164	227	259	229	185	364	179	245	224	177	208	330	437
52.4698	0	339	196	164	226	259	229	182	364	179	246	223	177	209	332	437
52.5926	0	340	197	164	227	261	230	183	364	178	245	223	178	211	335	436
52.7155	0	343	200	165	228	263	230	182	365	179	246	224	180	211	336	437
52.8384	0	345	202	166	229	264	230	184	367	179	247	223	184	212	339	438
52.9613	0	342	200	168	230	262	232	186	367	179	246	223	181	211	338	434
53.0842	0	335	195	163	226	259	229	182	363	177	243	220	175	207	326	425
53.207	0	334	194	161	225	257	226	181	361	176	242	220	174	205	326	424
53.3299	0	331	193	162	225	256	225	180	361	174	241	219	172	205	325	423
53.4528	0	333	194	161	224	258	224	181	362	174	240	218	174	207	328	424
53.5757	0	333	194	162	224	258	225	179	360	175	240	219	175	207	330	426
53.6986	0	335	197	162	224	258	225	181	361	174	240	219	178	208	334	431
53.8214	0	338	198	165	228	259	226	181	364	175	242	220	180	210	338	436
53.9443	0	335	197	166	225	259	228	182	363	176	242	219	178	209	336	433
54.0672	0	327	191	161	223	253	225	180	360	173	239	216	172	205	325	424
54.1901	0	326	190	162	222	252	222	180	360	172	238	216	171	205	326	423
54.313	0	326	190	159	223	252	222	180	360	171	237	215	171	204	325	423
54.4358	0	329	193	161	224	247	224	179	353	172	238	216	173	205	328	424
54.5587	0	331	195	162	226	242	219	177	351	171	238	216	175	206	330	425
54.6816	0	334	197	163	224	246	222	176	354	172	239	217	178	207	332	428
54.8045	0	336	200	164	225	247	225	179	358	173	240	218	180	209	336	431
54.9274	0	335	198	167	225	248	227	179	359	173	240	218	179	209	335	430
55.0502	0	326	192	162	223	245	223	178	356	172	238	217	173	204	325	422
55.1731	0	327	193	161	222	241	223	177	358	171	237	215	172	204	325	422
55.296	0	326	194	162	222	232	221	177	358	171	237	214	172	203	326	425
55.4189	0	328	194	163	224	231	221	177	357	171	238	216	173	204	328	431
55.5418	0	330	195	163	222	232	222	176	358	171	238	216	177	207	331	436
55.6646	0	334	197	164	224	234	224	177	361	171	240	216	178	207	334	439
55.7875	0	335	198	166	226	237	226	177	363	174	240	217	180	208	337	441
55.9104	0	326	193	164	224	236	225	177	361	172	239	216	174	206	327	432
56.0333	0	325	191	162	221	232	223	176	358	171	239	215	171	205	322	428
56.1562	0	325	192	161	220	233	223	176	358	171	238	214	172	204	323	429
56.279	0	327	193	162	221	235	223	176	358	172	238	215	172	204	326	429
56.4019	0	329	194	163	224	237	224	176	358	172	238	215	175	206	328	431
56.5248	0	331	195	163	223	237	225	177	358	172	239	216	178	207	331	434
56.6477	0	333	198	166	225	238	226	179	360	175	240	217	181	208	334	436
56.7706	0	328	195	167	224	240	228	177	361	173	241	218	177	207	329	431
56.8934	0	322	190	161	221	236	225	177	358	173	238	216	172	204	320	422
57.0163	0	322	191	161	222	235	223	178	358	172	239	215	172	204	320	422
57.1392	0	322	190	160	221	235	223	177	357	172	238	215	172	203	321	422
57.2621	0	324	192	162	222	238	224	177	356	171	239	216	174	204	323	424
57.385	0	325	194	163	223	237	225	177	355	173	239	217	177	205	326	427
57.5078	0	329	196	164	225	237	227	178	356	174	240	218	178	207	328	429
57.6307	0	329	196	166	225	240	228	180	358	173	243	218	180	209	332	429
57.7536	0	321	189	162	222	237	227	178	356	173	241	216	173	204	320	418
57.8765	0	320	188	160	220	234	225	178	351	172	241	215	172	202	318	414
57.9994	0	320	188	160	221	234	226	177	350	171	239	214	172	203	319	411
58.1222	0	323	188	161	222	227	225	181	343	171	243	211	172	203	324	410
58.2451	0	325	191	162	223	222	223	179	341	170	244	211	174	205	325	408
58.368	0	326	193	163	223	228	225	180	345	171	243	214	177	206	326	412
58.4909	0	330	194	163	225	236	227	180	353	174	243	217	180	207	329	414
58.6138	0	328	195	167	224	241	230	181	357	174	244	219	180	208	331	415
58.7366	0	320	189	162	220	239	229	178	356	173	241	217	174	203	318	404
58.8595	0	319	189	162	218	240	227	179	356	172	239	217	172	202	318	403
58.9824	0	317	187	161	219	241	225	178	356	172	238	216	172	203	318	404
59.1053	0	320	189	161	220	243	227	180	358	173	239	216	174	204	320	405
59.2282	0	322	190	162	220	243	228	180	358	173	240	218	177	205	324	409
59.351	0	324	191	163	222	245	229	181	359	174	241	219	179	207	327	413
59.4739	0	326	193	164	224	248	230	182	362	176	243	219	182	209	330	416
59.5968	0	322	192	167	223	250	233	182	364	176	244	220	180	208	329	414
59.7197	0	316	186	161	219	249	233	182	361	176	242	219	174	204	319	406
59.8426	0	318	187	162	223	233	235	184	326	171	242	214	173	203	324	409
59.9654	0	319	190	161	222	225	217	182	315	168	242	213	173	205	323	413
60.0883	0	326	193	162	223	224	226	178	313	169	241	213	176	207	327	417
60.2112	0	331	194	163	224	213	230	182	271	162	242	212	176	207	331	425
60.3341	0	334	197	163	226	203	207	182	239	152	241	209	176	209	337	433
60.457	0	339	201	165	226	197	204	180	225	148	239	206	179	211	344	443
60.5798	0	336	200	165	224	188	200	178	201	143	234	201	173	208	339	442
60.7027	0	334	195	160	220	173	190	171	186	136	224	196	166	204	328	439
60.8256	0	335	194	159	217	165	188	168	178	134	220	191	165	203	331	444
60.9485	0	336	195	159	218	160	186	165	175	132	217	186	163	204	332	446
61.0714	0	341	198	159	218	158	187	162	175	133	216	184	164	205	335	450
61.1942	0	344	201	160	217	161	188	161	178	134	217	184	168	208	338	452
61.3171	0	346	202	162	219	161	191	162	180	135	218	183	170	210	344	460
61.44	0	351	206	164	220	161	192	162	178	136	217	182	173	214	349	466
61.5629	0	345	201	165	218	160	192	161	178	133	215	180	168	209	340	459
61.6858	0	338	198	162	216	157	190	158	178	133	214	178	163	205	329	450
61.8086	0	339	199	161	216	157	192	159	177	133	212	177	164	203	329	451
61.9315	0	339	200	161	217	156	185	158	176	131	211	177	163	203	330	450
62.0544	0	342	201	163	219	158	191	158	182	132	213	177	165	205	333	453
62.1773	0	344	202	164	220	158	192	157	183	133	212	177	167	206	336	455
62.3002	0	345	204	166	223	160	195	158	185	134	214	178	170	207	338	457
62.423	0	346	205	168	223	163	197	159	187	134	216	179	170	208	341	460
62.5459	0	334	197	165	219	162	195	160	187	134	213	178	165	203	326	447
62.6688	0	333	196	162	217	159	194	158	186	133	213	176	163	201	323	445
62.7917	0	331	195	162	217	158	195	160	188	133	213	178	163	200	322	444
62.9146	0	333	197	163	217	161	196	158	191	134	213	178	163	201	326	445
63.0374	0	336	199	164	219	162	198	159	191	135	214	178	166	202	329	448
63.1603	0	338	199	164	221	164	198	161	194	135	215	180	168	202	330	449
63.2832	0	341	203	164	223	163	200	160	197	137	217	180	170	205	334	451
63.4061	0	341	203	169	224	167	201	160	199	137	217	181	170	205	334	451
63.529	0	332	195	163	218	162	199	161	201	137	216	180	164	200	319	438
63.6518	0	331	194	161	218	161	200	161	204	137	216	180	163	199	318	437
63.7747	0	330	195	160	219	160	200	161	207	137	219	180	163	199	319	435
63.8976	0	333	197	161	221	163	201	163	213	139	220	181	164	198	321	436
64.0205	0	335	199	162	222	164	203	164	223	142	221	184	166	199	322	438
64.1434	0	337	204	162	225	166	206	163	225	143	220	185	170	200	325	441
64.2662	0	339	206	165	227	165	203	162	231	143	220	188	171	203	331	446
64.3891	0	337	204	167	227	168	209	162	241	146	219	188	171	203	329	443
64.512	0	327	197	161	220	164	206	159	241	146	216	189	165	198	317	432
64.6349	0	326	194	160	220	163	205	158	242	145	216	187	164	196	316	432
64.7578	0	323	193	159	219	163	205	161	244	145	216	187	164	195	315	431
64.8806	0	326	194	160	221	163	204	159	246	147	217	187	164	196	318	433
65.0035	0	328	195	160	223	166	206	161	255	148	218	188	168	197	321	436
65.1264	0	329	198	162	225	170	211	165	261	149	220	189	170	200	325	438
65.2493	0	332	199	162	227	173	213	168	265	151	223	191	174	200	328	443
65.3722	0	331	198	166	228	177	215	169	267	153	225	192	173	202	330	441
65.495	0	323	191	160	223	174	213	167	268	152	223	190	167	196	316	429
65.6179	0	323	190	159	222	173	212	167	269	152	223	191	167	196	316	428
65.7408	0	322	191	158	221	173	212	168	271	152	222	190	165	195	316	428
65.8637	0	324	192	159	223	175	212	168	274	154	223	191	168	196	318	427
65.9866	0	325	195	161	221	177	215	169	279	156	223	192	170	196	320	427
66.1094	0	327	195	160	225	178	216	170	281	156	225	193	172	198	323	431
66.2323	0	330	198	163	227	178	215	170	280	157	228	194	175	200	328	437
66.3552	0	325	195	165	226	182	220	171	283	158	228	194	172	200	325	432
66.4781	0	318	187	158	222	179	216	171	278	156	227	192	166	195	314	424
66.601	0	319	188	157	222	179	213	171	277	154	227	191	167	195	315	424
66.7238	0	319	188	158	221	181	215	173	277	155	227	192	167	194	315	424
66.8467	0	322	190	158	222	181	213	173	273	155	228	191	168	196	317	427
66.9696	0	324	191	159	223	182	215	173	273	155	228	193	171	197	320	428
67.0925	0	327	193	161	225	183	214	174	274	155	228	192	174	199	324	432
67.2154	0	331	197	161	228	184	216	175	276	157	231	194	176	201	328	434
67.3382	0	324	193	162	225	186	218	174	275	156	228	193	171	199	320	426
67.4611	0	318	187	157	219	181	213	171	273	155	226	191	166	193	311	418
67.584	0	318	188	157	219	181	212	171	272	153	226	191	166	194	311	418
67.7069	0	318	188	157	218	180	211	170	274	153	224	191	166	193	312	418
67.8298	0	320	189	157	220	182	214	169	272	155	224	191	168	194	315	419
67.9526	0	322	191	158	221	182	213	171	266	154	225	190	170	196	318	423
68.0755	0	324	193	159	223	184	211	171	267	155	227	191	173	197	321	427
68.1984	0	327	194	160	226	183	213	173	267	155	227	192	175	199	326	430
68.3213	0	321	190	159	223	185	214	171	267	155	226	192	170	199	320	425
68.4442	0	315	185	156	220	181	211	169	267	153	224	190	166	194	310	418
68.567	0	316	185	156	219	182	211	170	269	152	225	190	165	193	312	417
68.6899	0	316	187	155	218	181	211	170	269	153	224	190	165	193	312	418
68.8128	0	319	187	156	219	182	212	170	271	154	224	190	169	194	315	420
68.9357	0	320	190	157	221	183	213	170	275	155	225	191	170	195	317	423
69.0586	0	323	191	158	224	185	215	170	276	156	225	192	172	197	321	426
69.1814	0	326	193	160	225	187	216	171	278	158	227	193	174	200	326	430
69.3043	0	317	188	159	221	186	216	171	277	157	225	192	168	196	317	421
69.4272	0	315	185	155	218	182	214	170	278	155	223	192	167	194	312	418
69.5501	0	315	186	156	219	184	214	169	281	156	224	192	167	194	313	419
69.673	0	317	187	156	219	185	214	169	281	156	224	191	167	194	314	420
69.7958	0	319	189	158	221	186	215	169	283	157	224	193	170	196	317	421
69.9187	0	322	192	158	222	187	216	172	285	157	225	193	171	197	320	425
70.0416	0	324	194	158	225	188	217	172	287	159	226	193	174	198	324	427
70.1645	0	326	196	162	226	189	219	172	289	160	228	195	175	200	328	430
70.2874	0	315	188	158	220	187	217	172	287	159	226	193	168	196	315	420
70.4102	0	314	185	156	219	185	216	170	288	158	224	193	166	194	312	416
70.5331	0	315	187	156	220	185	216	170	288	158	224	192	166	194	312	417
70.656	0	317	188	157	219	185	215	170	288	158	224	193	167	194	315	418
70.7789	0	318	190	157	222	187	216	171	292	159	225	193	170	196	317	421
70.9018	0	320	192	158	223	188	217	172	295	160	226	194	172	197	320	424
71.0246	0	323	194	159	225	190	219	172	297	162	228	196	174	199	324	426
71.1475	0	324	195	163	226	194	222	174	297	163	229	197	175	200	329	428
71.2704	0	314	188	159	221	191	220	172	295	161	227	195	168	197	315	417
71.3933	0	311	186	157	219	189	217	172	295	161	227	194	167	194	312	414
71.5162	0	311	185	157	219	189	218	170	295	160	225	194	166	194	312	413
71.639	0	313	186	157	219	189	216	171	294	161	226	194	167	194	314	414
71.7619	0	316	189	158	222	190	217	171	295	162	226	194	169	196	317	417
71.8848	0	317	190	158	222	191	217	172	296	162	227	196	171	197	320	421
72.0077	0	320	193	160	224	193	219	173	297	164	228	197	173	198	324	424
72.1306	0	323	194	161	225	194	221	174	299	165	229	198	177	200	329	428
72.2534	0	315	190	162	223	194	221	172	296	164	229	197	171	198	322	420
72.3763	0	310	186	158	219	190	217	170	296	162	227	196	167	194	313	414
72.4992	0	310	186	158	219	192	219	172	296	162	227	196	165	195	315	414
72.6221	0	311	186	158	220	191	218	171	295	162	226	196	167	195	316	416
72.745	0	313	188	159	222	191	218	172	295	163	226	197	170	196	320	420
72.8678	0	316	191	159	222	193	219	173	298	163	228	197	172	197	323	422
72.9907	0	319	193	160	224	193	220	172	298	165	229	199	174	199	326	425
73.1136	0	322	195	163	226	197	222	175	298	165	231	200	177	200	331	429
73.2365	0	315	190	162	223	196	220	172	296	164	230	198	171	199	323	422
73.3594	0	312	187	158	221	191	218	171	296	163	229	197	168	196	317	418
73.4822	0	312	187	160	220	192	220	171	296	164	228	197	167	196	318	419
73.6051	0	312	188	159	220	193	217	173	295	164	227	197	168	196	319	419
73.728	0	315	190	160	220	193	220	173	298	164	228	199	171	197	322	421
73.8509	0	318	191	160	224	191	219	175	298	163	228	198	173	199	326	427
73.9738	0	320	194	162	226	193	219	175	297	165	230	199	176	201	330	431
74.0966	0	321	196	166	226	196	221	175	299	165	230	199	177	202	335	435
74.2195	0	311	188	161	222	194	219	173	300	162	230	198	169	198	321	424
74.3424	0	311	186	159	219	191	219	172	300	163	228	198	168	197	317	422
74.4653	0	309	185	159	219	193	220	172	299	163	227	197	167	196	319	422
74.5882	0	311	186	159	219	192	218	173	297	164	227	197	168	198	321	424
74.711	0	313	189	159	221	193	220	173	299	163	228	198	170	198	325	427
74.8339	0	316	190	160	223	193	218	174	300	164	229	199	172	200	327	430
74.9568	0	318	193	162	224	194	220	174	301	165	229	200	175	201	331	433
75.0797	0	317	192	165	225	198	222	174	300	165	230	199	175	203	332	433
75.2026	0	308	184	159	219	193	218	173	300	162	228	197	168	197	316	421
75.3254	0	307	184	158	218	192	217	172	300	162	227	197	167	195	316	420
75.4483	0	306	184	158	218	191	217	170	298	162	227	197	166	196	316	419
75.5712	0	308	185	159	218	191	218	171	298	162	226	197	167	195	319	422
75.6941	0	312	187	159	220	193	217	172	298	162	227	196	169	198	322	424
75.817	0	313	189	159	220	193	217	172	300	163	227	198	171	199	324	427
75.9398	0	316	191	160	225	194	218	173	300	163	228	198	174	201	329	429
76.0627	0	313	190	164	222	198	221	172	301	165	229	198	173	202	329	429
76.1856	0	304	184	158	218	192	217	173	299	161	227	197	166	196	315	418
76.3085	0	305	183	157	218	193	217	171	298	161	226	197	165	196	315	419
76.4314	0	305	183	157	217	191	216	171	296	161	226	196	165	195	316	419
76.5542	0	306	186	158	219	193	215	171	296	160	226	197	166	196	319	421
76.6771	0	309	187	159	221	194	217	172	299	162	226	197	168	198	322	424
76.8	0	313	189	159	222	193	218	173	299	162	227	198	172	199	325	426
76.9229	0	315	192	161	223	195	219	173	299	163	228	199	174	201	329	431
77.0458	0	312	190	163	221	195	219	171	300	162	229	198	171	199	327	428
77.1686	0	304	183	158	219	191	216	172	298	160	227	196	166	197	316	419
77.2915	0	305	183	157	217	193	218	170	297	161	225	197	166	196	318	421
77.4144	0	305	184	158	218	194	214	171	295	160	226	196	166	197	319	421
77.5373	0	308	186	159	218	196	217	171	299	162	225	198	168	197	322	421
77.6602	0	310	188	160	220	195	219	173	299	161	226	199	170	199	325	426
77.783	0	313	190	160	221	195	218	174	297	161	227	199	173	200	328	432
77.9059	0	315	191	163	225	198	218	175	299	163	229	199	175	202	333	434
78.0288	0	307	185	161	221	197	219	174	298	161	229	198	169	201	325	428
78.1517	0	303	181	159	218	193	215	173	296	160	226	197	166	198	318	423
78.2746	0	304	181	157	217	194	215	173	292	159	226	196	165	197	319	424
78.3974	0	304	183	158	217	191	213	173	289	158	226	195	165	197	320	427
78.5203	0	307	185	158	218	191	213	174	288	157	227	196	167	197	324	430
78.6432	0	310	186	160	220	192	214	175	287	157	227	195	169	199	325	433
78.7661	0	313	189	161	221	192	212	174	284	158	227	197	172	201	329	435
78.889	0	313	191	163	223	199	216	173	296	160	228	197	174	201	331	431
79.0118	0	303	184	159	218	193	220	172	285	156	226	194	167	198	321	424
79.1347	0	303	183	157	220	185	207	172	270	152	224	192	164	195	316	423
79.2576	0	305	185	157	219	184	208	170	263	152	223	191	163	195	317	424
79.3805	0	305	185	157	218	184	206	169	262	150	222	190	164	196	319	427
79.5034	0	307	186	158	219	183	207	169	265	150	224	190	166	197	323	430
79.6262	0	310	187	158	220	184	209	170	266	152	224	191	169	199	326	432
79.7491	0	313	189	159	221	187	210	170	264	153	224	192	172	200	329	437
79.872	0	315	193	162	223	189	210	170	263	152	226	192	173	202	334	441
79.9949	0	304	184	159	219	184	208	172	262	150	225	190	167	199	321	430
80.1178	0	302	183	157	218	182	208	168	262	150	223	190	165	196	318	426
80.2406	0	302	182	157	217	183	206	169	263	150	223	190	164	197	318	426
80.3635	0	304	184	157	218	183	208	169	267	151	223	190	166	197	320	429
80.4864	0	306	187	158	220	185	209	169	271	153	224	191	168	198	323	431
80.6093	0	310	188	159	222	187	206	170	280	155	225	193	170	200	327	435
80.7322	0	312	191	159	222	188	216	171	293	156	226	195	172	202	329	441
80.855	0	308	188	161	223	190	219	171	292	157	227	194	171	202	327	440
80.9779	0	303	183	157	217	184	214	171	286	156	227	193	166	198	316	435
81.1008	0	307	184	157	218	186	214	170	280	155	226	193	165	196	319	440
81.2237	0	310	183	157	218	183	211	172	272	155	227	192	165	196	319	443
81.3466	0	314	186	158	219	184	211	172	276	155	226	192	166	197	321	449
81.4694	0	317	188	159	221	184	212	172	277	156	228	193	168	199	323	453
81.5923	0	319	188	160	222	187	213	172	277	156	227	194	170	200	325	455
81.7152	0	309	183	157	218	186	211	170	272	155	226	193	166	197	316	445
81.8381	0	307	181	155	216	184	208	171	272	153	225	191	163	196	313	439
81.961	0	308	180	155	215	184	210	170	271	153	225	191	163	195	314	440
82.0838	0	308	182	155	216	184	209	170	269	154	224	192	164	196	315	442
82.2067	0	311	184	157	218	185	209	170	268	153	225	192	166	197	319	445
82.3296	0	314	186	157	220	185	207	170	266	154	226	193	168	198	322	449
82.4525	0	312	186	161	220	187	211	171	266	154	227	192	169	198	322	448
82.5754	0	302	179	156	214	183	206	170	261	151	223	191	162	193	310	435
82.6982	0	300	178	154	212	186	205	168	261	150	222	190	161	192	308	430
82.8211	0	300	177	153	213	180	206	169	257	148	222	189	160	192	311	434
82.944	0	302	180	155	214	179	203	168	253	148	222	187	163	194	315	441
83.0669	0	305	180	156	216	181	203	169	250	149	223	186	165	196	316	448
83.1898	0	309	183	156	216	179	203	170	251	150	224	188	167	196	320	452
83.3126	0	305	182	159	217	182	206	170	252	149	225	188	165	197	318	450
83.4355	0	296	175	154	213	179	203	168	250	147	222	187	159	192	304	436
83.5584	0	296	174	153	211	179	202	167	248	147	220	186	159	190	303	434
83.6813	1	296	174	151	211	178	200	166	249	147	220	186	158	190	303	434
83.8042	0	298	176	152	211	179	201	166	255	148	220	187	159	191	307	436
83.927	0	301	178	153	214	180	203	166	260	149	220	188	163	192	310	439
84.0499	0	303	180	153	216	181	205	167	270	152	222	190	164	193	313	441
84.1728	0	303	181	157	218	184	210	168	276	152	222	190	165	194	315	441
84.2957	0	292	172	153	210	182	207	165	279	151	220	188	159	189	302	430
84.4186	0	291	171	150	210	181	205	163	278	151	218	189	157	188	299	423
84.5414	0	291	173	150	210	180	205	163	279	152	218	189	158	188	300	422
84.6643	0	292	174	151	209	180	206	164	283	153	218	189	159	188	303	423
84.7872	0	294	176	152	210	183	206	165	284	153	218	190	161	189	305	425
84.9101	0	296	178	153	212	183	208	165	284	154	218	191	164	190	308	426
85.033	0	297	178	156	214	184	208	165	283	154	219	191	165	190	310	429
85.1558	0	287	171	153	208	182	206	163	285	151	218	191	160	187	300	420
85.2787	0	286	169	150	208	181	206	163	284	152	218	190	157	187	299	420
85.4016	0	285	170	150	208	181	205	164	279	151	217	189	158	186	299	420
85.5245	0	289	172	151	208	181	202	164	283	151	217	189	160	188	302	422
85.6474	0	289	174	152	210	184	206	166	288	154	216	190	162	189	304	421
85.7702	0	292	176	152	210	186	206	166	289	153	218	191	164	190	308	422
85.8931	0	288	174	156	210	189	211	165	288	154	218	191	163	190	307	418
86.016	0	279	166	149	206	184	205	163	284	151	216	189	158	185	294	407
86.1389	0	278	166	148	205	181	202	164	284	151	216	188	156	184	294	405
86.2618	0	278	165	149	203	183	203	163	284	150	214	187	156	184	294	405
86.3846	0	281	167	149	205	181	204	163	283	152	213	188	158	185	297	409
86.5075	0	283	169	149	203	182	204	162	286	152	214	187	160	187	301	410
86.6304	0	287	172	150	207	182	205	164	288	153	216	189	163	188	303	413
86.7533	0	285	169	154	205	186	209	164	286	153	216	190	162	188	302	411
86.8762	0	275	161	147	203	180	203	162	282	149	214	186	156	183	289	400
86.999	0	276	161	147	201	178	200	161	284	149	213	185	155	182	288	400
87.1219	0	275	162	147	199	179	201	160	289	150	213	186	155	182	289	397
87.2448	0	276	163	148	200	181	204	161	295	153	212	187	157	183	292	396
87.3677	0	276	166	149	202	182	206	161	298	154	213	188	160	184	295	397
87.4906	0	280	169	149	203	183	209	163	297	155	215	189	163	186	300	402
87.6134	0	281	168	154	204	185	211	163	299	157	216	189	163	187	300	402
87.7363	0	272	160	150	200	180	209	162	294	155	215	187	157	183	285	389
87.8592	0	280	161	145	199	174	212	162	282	154	216	183	156	181	287	400
87.9821	0	279	165	146	195	165	203	165	266	148	221	177	153	181	291	408
88.105	0	274	175	145	192	163	203	165	259	146	224	172	154	182	294	408
88.2278	0	269	184	143	189	164	204	167	257	146	225	173	156	183	297	411
88.3507	0	278	179	147	195	164	200	167	265	150	226	177	158	184	300	413
88.4736	0	300	173	158	200	175	210	165	287	156	224	186	162	185	300	417
88.5965	0	293	160	148	198	180	211	162	298	158	220	189	158	182	286	404
88.7194	0	285	160	149	199	184	212	159	304	160	218	192	160	183	285	387
88.8422	0	283	163	150	199	184	213	161	307	161	217	194	161	182	286	380
88.9651	0	285	165	151	202	185	210	160	312	162	217	195	165	183	290	380
89.088	0	287	168	154	202	191	215	161	317	165	217	198	168	185	294	382
89.2109	0	289	170	155	201	198	217	161	321	166	216	200	172	187	299	385
89.3338	0	284	167	158	203	196	223	162	318	166	219	199	170	187	299	386
89.4566	0	280	163	153	201	182	212	164	309	162	218	197	164	187	294	384
89.5795	0	282	166	154	204	186	215	163	304	163	218	198	166	188	298	389
89.7024	0	285	167	154	203	183	208	162	302	162	218	198	167	189	299	392
89.8253	0	287	169	157	207	185	215	162	313	165	218	198	172	191	303	396
89.9482	0	290	173	157	208	190	217	164	319	166	219	200	175	193	309	402
90.071	0	294	174	161	210	193	221	164	322	168	221	202	176	196	313	407
90.1939	0	282	167	157	208	191	220	165	324	168	220	202	170	192	303	398
90.3168	0	283	167	158	207	191	220	164	329	169	220	203	171	193	305	397
90.4397	0	285	169	158	207	192	221	165	331	170	220	203	172	192	306	399
90.5626	0	286	171	159	209	193	223	167	331	172	221	205	176	194	310	401
90.6854	0	290	175	159	211	195	225	167	331	173	222	206	180	196	313	403
90.8083	0	292	178	164	214	197	226	167	334	175	224	206	180	198	317	408
90.9312	0	283	169	161	207	196	224	166	331	173	223	205	175	195	307	398
91.0541	0	282	168	159	209	194	224	167	330	173	222	205	174	194	307	397
91.177	0	283	170	160	208	195	223	166	330	173	222	205	174	195	309	400
91.2998	0	286	173	160	210	196	223	167	331	173	224	206	177	195	311	401
91.4227	0	290	175	161	212	197	224	168	331	175	225	205	180	198	315	407
91.5456	0	293	178	165	214	199	227	169	328	175	225	207	182	200	319	409
91.6685	0	282	170	160	208	198	223	166	325	174	224	205	175	195	306	399
91.7914	0	281	168	158	206	194	223	168	321	172	223	203	173	193	304	395
91.9142	0	281	169	158	207	193	215	167	313	170	224	202	173	195	306	398
92.0371	0	285	171	159	209	193	217	166	311	170	223	202	174	196	308	400
92.16	0	288	174	161	211	194	216	167	312	170	224	203	177	198	312	405
92.2829	0	291	176	162	214	195	218	167	316	170	225	203	179	200	315	407
92.4058	0	280	169	161	210	196	219	166	315	170	224	203	174	197	306	400
92.5286	0	279	167	157	208	193	215	164	314	167	223	201	170	194	301	394
92.6515	0	279	168	157	209	193	215	164	312	166	222	200	171	194	303	395
92.7744	0	282	168	157	208	193	214	166	313	167	222	201	170	196	305	397
92.8973	0	285	172	159	210	194	216	165	313	167	222	202	174	198	308	401
93.0202	0	289	176	159	212	197	216	167	315	169	224	202	176	198	311	404
93.143	0	286	174	162	213	198	221	166	317	169	224	202	175	198	312	403
93.2659	0	277	168	157	209	195	216	163	316	167	223	200	169	195	299	393
93.3888	0	279	167	158	210	196	216	164	313	167	222	200	169	196	302	393
93.5117	0	279	168	156	210	196	214	164	313	165	223	200	168	195	303	393
93.6346	0	283	172	157	211	196	215	165	313	166	223	202	171	197	306	397
93.7574	0	286	175	158	213	199	216	166	314	166	224	202	174	198	311	400
93.8803	0	288	177	160	214	199	217	166	313	168	224	202	176	200	314	404
94.0032	0	284	173	160	213	203	219	164	312	167	225	202	172	198	309	399
94.1261	0	279	168	156	209	198	213	164	312	165	224	201	168	195	302	393
94.249	0	281	170	158	212	199	216	165	313	166	223	201	168	196	305	393
94.3718	0	281	171	157	211	199	214	165	312	166	223	201	169	196	306	394
94.4947	0	285	174	158	212	201	215	167	313	166	224	202	173	198	310	398
94.6176	0	288	177	160	215	202	216	168	316	167	225	204	175	199	314	401
94.7405	0	292	180	161	217	204	218	167	316	168	226	205	177	202	318	404
94.8634	0	285	174	160	215	205	218	165	315	167	225	204	172	199	311	398
94.9862	0	283	173	157	213	202	214	166	315	165	224	204	169	197	307	396
95.1091	0	284	173	158	213	203	215	166	316	166	225	204	168	198	308	397
95.232	0	286	174	157	215	202	214	166	316	167	224	204	169	198	310	399
95.3549	0	289	176	159	214	204	214	166	316	167	224	205	173	200	315	401
95.4778	0	291	179	160	218	203	215	166	319	167	225	206	175	201	317	406
95.6006	0	291	178	162	217	207	217	167	319	167	226	206	174	201	317	406
95.7235	0	283	172	157	213	202	213	167	316	164	225	205	169	197	307	397
95.8464	0	285	173	158	214	204	213	165	314	165	224	204	169	198	310	399
95.9693	0	286	173	156	213	202	212	165	315	165	225	204	169	198	310	400
96.0922	0	288	175	158	216	204	213	165	317	165	225	205	171	199	313	403
96.215	0	292	177	159	217	206	213	166	316	166	225	205	173	201	316	406
96.3379	0	294	178	162	217	207	215	168	315	167	226	207	175	202	319	409
96.4608	0	285	173	157	213	205	213	164	313	164	225	204	169	197	308	401
96.5837	0	284	170	155	212	202	210	164	313	162	224	204	166	195	305	398
96.7066	0	285	171	155	211	201	210	162	311	162	223	202	165	195	305	398
96.8294	0	286	173	154	212	199	209	163	310	162	222	202	166	196	308	400
96.9523	0	288	173	155	212	202	209	164	311	162	223	204	168	196	310	402
97.0752	0	290	176	155	214	202	209	164	312	163	223	203	169	197	311	404
97.1981	0	288	174	159	214	205	211	164	310	162	223	203	169	197	311	404
97.321	0	280	168	153	209	201	207	163	307	160	221	201	163	192	300	396
97.4438	0	280	167	153	206	200	205	161	307	159	220	200	162	193	301	394
97.5667	0	280	167	152	208	200	204	160	306	160	220	200	161	191	300	395
97.6896	0	282	168	153	208	199	205	161	305	160	219	200	163	192	303	397
97.8125	0	284	170	152	210	200	204	161	306	159	219	201	164	192	305	399
97.9354	0	287	173	153	210	199	205	162	306	160	220	202	167	195	308	402
98.0582	0	286	172	156	211	203	208	162	306	160	221	201	166	195	308	402
98.1811	0	277	166	150	208	199	204	159	303	158	219	199	160	191	297	393
98.304	0	277	166	151	207	200	203	158	303	157	217	198	160	189	297	394
98.4269	0	278	165	150	206	198	201	160	303	156	217	199	159	189	297	394
98.5498	0	280	168	149	208	199	203	159	303	157	217	199	160	190	299	396
98.6726	0	281	170	151	207	199	202	160	302	158	217	199	162	191	302	398
98.7955	0	284	172	153	209	199	203	160	303	159	218	200	164	192	304	400
98.9184	0	286	174	154	210	200	205	163	305	159	219	201	167	192	307	403
99.0413	0	279	167	152	208	201	206	160	304	158	218	200	161	190	299	396
99.1642	0	277	166	150	205	199	202	159	303	158	217	199	158	188	295	393
99.287	0	278	166	150	205	198	201	159	302	157	216	199	159	187	296	394
99.4099	0	279	168	151	206	197	202	158	304	157	217	199	160	187	298	395
99.5328	0	281	170	151	207	200	203	159	304	158	216	200	163	188	301	397
99.6557	0	282	171	153	209	198	203	160	304	159	217	200	164	190	303	399
99.7786	0	286	174	153	212	199	204	162	309	160	218	203	166	191	307	402
99.9014	0	284	173	156	210	203	207	162	309	159	219	203	165	192	305	401
100.024	0	278	167	151	208	201	204	158	306	159	217	200	160	189	296	393
100.147	0	278	168	151	208	199	203	158	307	158	217	200	160	188	297	394
100.27	0	278	168	151	207	200	202	159	306	158	216	199	159	187	298	393
100.393	0	280	169	151	208	200	202	159	306	158	217	199	161	190	300	396
100.516	0	283	173	151	209	199	203	159	305	159	217	200	163	190	302	398
100.639	0	285	174	152	210	200	204	161	308	160	216	202	165	191	305	400
100.762	0	286	176	154	212	204	205	160	310	160	218	201	166	192	307	402
100.884	0	278	172	151	209	200	204	159	308	158	216	200	160	189	295	393
101.007	0	278	168	150	209	196	201	158	303	157	214	198	157	187	293	390
101.13	0	278	168	148	207	197	199	157	303	155	214	197	158	186	293	390
101.253	0	279	171	148	208	196	199	157	304	156	214	197	158	187	296	391
101.376	0	282	173	150	208	197	200	157	304	156	214	197	160	188	298	394
101.499	0	284	175	151	210	199	201	157	304	157	214	198	162	190	301	396
101.622	0	289	179	152	212	199	202	158	304	159	214	199	165	191	305	400
101.745	0	286	177	155	213	200	204	158	306	157	215	199	164	190	303	398
101.868	0	281	172	150	208	196	200	157	302	155	213	196	158	186	292	389
101.99	0	281	173	149	207	195	198	155	300	155	212	195	157	186	292	389
102.113	0	281	172	148	207	195	196	156	300	153	212	195	156	184	293	389
102.236	0	283	174	148	207	198	197	156	302	154	211	196	158	186	295	389
102.359	0	286	177	149	208	199	198	156	302	156	212	197	161	187	297	391
102.482	0	288	179	151	211	196	201	157	301	157	213	197	163	189	301	396
102.605	0	292	181	153	213	198	201	159	302	156	215	199	166	191	306	401
102.728	0	290	181	155	214	202	204	158	305	159	218	199	165	191	305	400
102.851	0	287	176	150	210	197	201	158	301	156	215	198	159	188	295	392
102.973	0	287	177	150	211	199	199	157	298	156	215	198	158	188	295	392
103.096	0	288	177	150	211	195	198	157	299	155	215	196	159	188	297	393
103.219	0	290	180	150	212	196	199	157	300	156	215	197	162	189	300	396
103.342	0	294	183	152	213	196	201	158	300	156	215	197	164	190	302	397
103.465	0	298	186	153	214	197	202	159	300	157	216	199	167	191	306	401
103.588	0	301	189	154	217	196	208	160	298	158	217	199	170	193	312	406
103.711	0	304	193	159	218	194	201	160	288	158	218	199	170	194	314	408
103.834	0	297	185	154	215	188	201	158	287	155	215	198	162	190	302	398
103.956	0	298	186	153	214	188	198	157	282	154	216	197	162	190	302	397
104.079	0	298	186	153	213	187	196	155	282	154	215	196	162	190	302	399
104.202	0	300	188	154	214	188	199	156	287	155	215	197	164	191	305	401
104.325	0	303	190	154	215	189	201	155	285	155	214	198	166	192	309	404
104.448	0	306	193	156	217	188	200	157	281	155	216	198	170	194	312	409
104.571	0	311	196	157	221	188	200	157	283	155	217	199	172	196	317	412
104.694	0	312	197	161	221	190	205	157	287	157	218	199	171	197	318	413
104.817	0	304	191	155	217	187	202	156	281	155	217	197	165	193	306	405
104.94	0	305	190	156	215	186	199	156	283	155	216	197	164	192	306	405
105.062	0	305	190	155	216	187	200	156	288	155	215	197	164	191	307	404
105.185	0	306	193	155	216	188	202	156	290	158	216	199	167	193	311	407
105.308	0	309	194	157	217	189	204	157	291	158	216	199	169	194	314	410
105.431	0	310	195	159	219	192	205	158	296	158	218	201	172	198	318	413
105.554	0	312	197	160	222	196	208	161	299	161	219	202	176	198	323	417
105.677	0	309	195	161	221	198	211	160	300	161	220	201	171	198	318	413
105.8	0	304	190	157	219	190	206	159	294	159	219	200	166	195	308	408
105.923	0	307	195	155	220	186	206	158	286	157	219	198	166	195	310	411
106.045	0	319	207	155	228	179	199	157	278	153	218	194	164	196	310	414
106.168	0	321	207	158	229	177	202	157	275	153	217	194	167	198	313	420
106.291	0	324	208	159	231	171	200	158	256	146	216	191	170	199	322	432
106.414	0	328	211	159	230	167	197	158	237	142	216	188	171	203	332	445
106.537	0	333	212	163	231	160	192	158	225	141	214	185	174	206	339	457
106.66	0	327	208	162	228	156	190	158	215	137	209	181	166	201	330	451
106.783	0	325	204	159	224	152	189	155	210	134	207	178	163	198	321	445
106.906	0	326	204	160	224	149	187	156	200	133	205	177	163	199	324	450
107.028	0	329	205	159	225	146	182	155	195	131	203	176	163	200	326	451
107.151	0	332	208	161	226	148	186	154	195	133	203	175	166	202	329	454
107.274	0	334	210	161	228	149	184	154	194	132	204	177	168	204	333	457
107.397	0	337	212	163	229	150	188	154	198	133	206	176	171	205	337	460
107.52	0	337	211	166	230	152	189	155	200	133	206	177	170	206	337	461
107.643	0	328	204	162	226	149	186	153	203	132	205	177	165	200	319	446
107.766	0	327	204	161	225	150	186	153	203	133	205	178	163	199	317	442
107.889	0	326	204	159	226	150	185	153	205	131	205	178	161	199	316	442
108.012	0	326	204	161	226	151	187	154	209	133	204	178	163	199	319	443
108.134	0	328	206	162	229	153	187	152	215	134	205	181	165	201	322	444
108.257	0	330	209	162	231	154	189	153	220	136	206	182	167	202	324	447
108.38	0	329	208	164	232	157	194	155	231	137	209	183	168	204	327	448
108.503	0	321	201	161	227	154	194	154	234	138	208	183	163	199	314	436
108.626	0	319	198	160	225	154	194	153	241	140	208	184	162	198	312	434
108.749	0	318	198	158	224	156	196	155	246	140	209	184	161	198	313	434
108.872	0	320	200	159	225	157	198	155	249	142	211	186	164	199	315	436
108.995	0	321	202	160	226	158	199	157	250	144	212	188	166	200	318	438
109.117	0	322	203	161	229	159	199	156	251	146	211	188	168	201	320	440
109.24	0	322	203	163	229	161	202	158	251	144	214	188	168	201	322	440
109.363	0	314	196	159	223	158	198	157	250	144	212	188	163	197	309	430
109.486	0	313	195	157	223	156	196	155	250	144	210	187	161	196	309	429
109.609	0	312	195	158	222	156	196	155	251	144	211	188	161	196	309	429
109.732	11	313	196	157	222	156	196	155	254	144	211	188	163	197	311	430
109.855	0	315	198	159	225	157	196	155	256	145	212	189	165	198	314	432
109.978	0	316	200	159	225	159	200	156	258	147	212	191	168	199	317	433
110.1	0	313	197	162	224	160	200	155	251	146	211	190	165	197	315	428
110.223	0	306	191	156	219	156	193	155	248	144	210	188	160	194	304	420
110.346	0	306	190	156	220	155	191	154	249	142	210	187	160	194	305	421
110.469	0	305	190	156	220	156	192	154	249	143	210	187	160	193	306	420
110.592	0	307	191	155	219	156	192	154	250	143	209	188	162	194	308	422
110.715	0	307	194	156	221	156	193	154	255	145	210	188	164	196	311	424
110.838	0	309	196	157	221	158	195	153	258	145	211	189	166	197	314	426
110.961	0	304	192	158	219	159	198	153	258	145	210	190	162	194	307	418
111.084	0	298	186	154	217	154	192	153	258	144	209	187	159	191	300	411
111.206	0	298	186	154	217	155	194	154	260	145	209	187	158	191	300	410
111.329	0	299	187	153	215	155	193	152	261	145	208	188	158	191	301	411
111.452	0	300	190	154	216	156	195	151	262	146	209	188	160	191	305	413
111.575	0	302	191	156	218	156	195	153	264	146	209	189	163	193	307	414
111.698	0	303	193	158	220	160	198	154	265	148	211	189	164	194	309	416
111.821	0	296	186	156	215	158	196	153	264	145	209	189	159	190	299	407
111.944	0	294	184	152	213	156	194	151	262	145	208	187	157	189	297	404
112.067	0	293	184	152	214	156	193	152	262	145	208	187	157	188	298	404
112.189	0	294	185	152	215	156	194	152	264	146	209	188	158	188	298	406
112.312	0	297	188	153	216	157	194	152	264	147	209	189	160	190	302	407
112.435	0	299	189	154	218	158	197	152	265	147	209	190	163	191	304	409
112.558	0	298	190	158	217	162	199	153	267	149	211	190	163	191	306	409
112.681	0	291	182	152	211	158	194	153	269	147	210	189	158	187	293	398
112.804	0	287	178	149	210	161	193	152	274	148	209	190	157	185	291	393
112.927	0	283	174	150	208	167	194	154	280	150	210	190	156	184	290	392
113.05	0	283	174	149	210	170	198	156	288	153	213	192	157	184	293	394
113.172	0	285	176	149	211	171	201	158	293	155	214	192	159	186	295	397
113.295	0	288	178	152	211	172	203	159	295	157	215	194	162	186	298	401
113.418	0	290	179	154	213	172	204	159	298	158	217	196	163	188	301	404
113.541	0	282	173	151	207	171	203	158	298	158	217	193	158	185	290	396
113.664	0	281	171	148	207	169	201	157	298	158	215	193	156	182	286	393
113.787	0	283	171	147	205	169	200	156	296	157	215	193	156	180	288	398
113.91	0	287	172	149	206	168	199	158	297	157	215	193	157	181	290	402
114.033	0	290	174	149	207	168	200	158	300	157	215	194	159	182	293	405
114.156	0	293	175	152	208	169	201	159	303	159	216	195	161	184	295	407
114.278	0	296	178	153	210	172	205	159	306	161	216	197	165	185	300	409
114.401	0	290	177	154	209	175	207	160	307	161	216	196	161	184	297	404
114.524	0	286	172	150	206	170	202	159	307	159	215	194	157	182	288	396
114.647	0	287	173	149	207	168	202	158	306	158	215	195	157	181	289	397
114.77	0	290	176	150	209	168	201	157	302	159	213	194	157	182	291	400
114.893	0	294	180	151	211	169	201	159	301	159	214	194	161	184	294	403
115.016	0	297	182	152	213	170	202	159	301	159	215	196	163	184	298	405
115.139	0	300	183	153	215	171	204	159	302	161	216	196	166	186	301	409
115.261	0	303	186	157	215	174	206	161	302	162	217	198	169	188	306	413
115.384	0	297	181	154	212	173	205	160	301	160	217	197	162	185	297	405
115.507	0	296	179	152	210	171	203	158	301	160	215	195	160	183	293	403
115.63	0	297	179	152	212	171	204	159	299	160	214	196	159	183	294	404
115.753	0	299	182	153	213	171	204	157	300	160	214	197	163	184	298	406
115.876	0	301	183	154	214	172	203	159	302	161	216	197	165	185	301	409
115.999	0	303	186	155	215	172	205	159	304	162	217	198	168	187	304	413
116.122	0	307	188	157	216	174	207	161	303	164	217	199	171	187	308	416
116.244	0	305	187	160	216	176	210	161	302	163	218	198	168	188	307	415
116.367	0	300	182	154	212	172	206	159	302	161	217	197	163	186	298	409
116.49	0	301	183	154	212	172	206	159	302	161	217	198	163	185	299	410
116.613	0	302	184	154	213	172	204	160	299	162	216	197	164	186	300	411
116.736	0	304	186	156	213	173	205	160	300	161	216	198	167	187	304	414
116.859	0	307	188	156	216	174	206	160	302	162	217	198	169	189	307	417
116.982	0	310	191	158	218	175	207	160	303	163	219	199	172	191	311	421
117.105	0	312	194	161	220	177	210	163	303	165	219	200	173	192	315	425
117.228	0	302	186	158	215	175	207	160	299	162	218	198	166	189	303	414
117.35	0	301	184	155	214	172	204	159	299	160	218	197	163	186	300	410
117.473	0	302	184	155	214	173	204	159	298	160	217	196	164	187	301	411
117.596	0	303	186	156	213	172	204	159	298	160	216	197	164	187	304	413
117.719	0	305	187	156	215	172	204	159	296	161	217	197	168	189	307	416
117.842	0	307	190	158	218	173	205	160	300	162	218	198	171	190	311	420
117.965	0	311	192	159	219	175	206	161	301	163	219	199	174	193	317	423
118.088	0	306	191	160	218	176	209	160	299	162	219	199	169	191	311	417
118.211	0	299	185	155	214	172	203	158	297	160	217	196	164	188	300	408
118.333	0	300	184	155	213	171	202	159	297	159	217	197	164	187	302	408
118.456	0	300	184	155	213	171	202	157	296	159	216	196	164	187	303	408
118.579	0	302	187	156	215	173	203	158	297	161	216	197	167	189	306	409
118.702	0	304	189	156	215	174	203	158	298	162	218	198	170	190	310	413
118.825	0	306	191	157	218	176	204	160	303	162	218	198	173	192	315	415
118.948	0	309	192	161	220	179	208	160	305	165	220	200	175	193	319	419
119.071	0	300	186	159	216	180	208	160	303	164	219	199	168	191	308	409
119.194	0	298	183	155	214	175	203	159	302	163	218	199	166	189	302	405
119.316	0	298	183	156	214	176	204	159	305	162	218	198	166	189	304	406
119.439	0	299	185	156	214	176	204	159	305	163	218	198	166	189	305	407
119.562	0	302	187	158	217	176	205	160	301	163	218	199	171	192	312	414
119.685	0	306	191	159	220	176	206	161	300	163	219	199	174	193	317	418
119.808	0	309	194	160	222	176	206	163	295	164	223	200	177	196	320	423
119.931	0	311	195	164	223	179	207	163	296	164	223	201	178	198	326	425
120.054	0	301	189	159	218	175	207	163	291	161	221	199	171	193	312	415
120.177	0	302	186	159	217	173	204	161	289	160	221	197	169	192	311	415
120.3	0	303	188	157	215	172	202	162	287	159	222	197	170	192	312	417
120.422	0	305	188	159	218	172	204	161	286	160	220	198	172	194	313	420
120.545	0	309	192	160	220	172	204	162	283	160	220	198	175	195	318	424
120.668	0	311	194	161	223	172	205	162	282	161	223	198	178	198	322	428
120.791	0	315	197	163	223	175	204	164	281	161	223	200	180	198	328	434
120.914	0	312	196	165	221	176	207	163	279	161	223	200	178	198	325	428
121.037	0	304	190	161	218	171	200	160	276	158	220	199	171	194	311	419
121.16	0	306	190	160	217	171	204	160	283	159	220	198	172	195	314	420
121.283	0	306	190	160	219	172	205	160	287	161	220	199	172	195	316	421
121.405	0	309	192	161	221	172	207	160	288	162	220	199	175	196	319	423
121.528	0	311	195	164	221	174	208	162	290	163	222	200	177	198	323	428
121.651	0	313	196	164	223	177	209	162	293	164	224	201	180	200	327	431
121.774	0	317	198	167	226	178	212	163	295	167	225	204	183	202	332	435
121.897	0	306	190	165	222	183	211	161	298	166	224	203	176	200	318	422
122.02	0	300	185	161	220	182	207	161	302	167	225	203	173	197	311	417
122.143	0	297	182	163	232	199	136	175	443	147	246	292	176	228	304	408
122.266	0	297	188	158	161	486	228	128	638	105	204	453	194	182	359	445
122.388	0	327	222	171	191	623	288	153	693	126	218	511	189	174	527	594
122.511	0	336	220	173	271	583	276	176	610	173	261	427	194	209	492	606
122.634	0	343	219	170	279	504	229	188	544	181	266	368	198	222	453	590
122.757	0	355	228	174	277	406	249	192	420	174	264	300	193	219	392	581
122.88	0	362	229	169	253	187	196	173	288	150	259	242	179	224	354	566
123.003	0	373	237	166	252	139	184	167	194	141	240	190	174	230	360	577
123.126	0	376	236	172	262	125	167	162	156	137	219	151	172	248	360	581
123.249	0	380	230	174	265	125	175	156	150	136	209	139	174	267	364	589
123.372	0	383	226	175	262	128	179	157	147	134	212	136	176	269	364	593
123.494	0	385	226	175	260	130	177	157	147	131	214	138	180	270	366	593
123.617	0	385	226	179	260	133	177	154	149	130	214	139	180	270	366	591
123.74	0	371	214	174	252	134	175	152	148	128	211	139	177	258	340	577
123.863	0	362	207	169	248	129	172	150	149	125	206	141	170	247	328	560
123.986	0	355	204	170	245	129	171	149	149	125	205	146	167	241	323	552
124.109	0	352	202	170	242	130	170	147	149	124	203	144	165	241	325	545
124.232	0	353	200	171	240	131	170	145	149	124	203	144	165	243	328	541
124.355	0	353	198	171	238	130	171	145	149	124	205	145	166	244	332	542
124.477	0	353	199	172	238	132	173	146	151	124	207	147	169	245	334	541
124.6	0	341	189	167	234	134	171	143	154	125	204	148	165	238	316	532
124.723	0	333	182	161	229	129	169	144	154	123	201	147	163	231	306	520
124.846	0	331	180	162	225	130	169	141	155	123	200	147	162	228	304	511
124.969	0	327	179	163	223	130	170	140	158	122	201	148	162	228	305	505
125.092	0	326	180	162	223	131	172	140	162	124	200	149	163	228	306	502
125.215	0	327	181	163	223	132	174	140	164	126	202	151	163	229	308	502
125.338	0	327	182	165	223	133	177	142	167	127	203	152	165	229	309	503
125.46	0	316	172	162	217	132	174	140	168	125	199	150	161	221	294	482
125.583	0	307	167	155	211	129	172	138	173	124	198	149	158	213	285	475
125.706	0	303	165	157	208	127	173	136	177	124	197	150	157	210	284	471
125.829	0	301	166	156	208	127	173	136	176	123	195	149	157	209	285	467
125.952	0	302	168	157	207	126	173	137	177	124	196	149	158	209	288	469
126.075	0	304	169	158	207	128	173	137	180	125	197	149	161	210	291	472
126.198	0	306	171	160	207	129	175	138	182	125	196	150	162	211	295	474
126.321	0	294	161	157	202	129	174	134	185	126	195	149	157	205	282	459
126.444	0	287	156	151	196	124	174	132	189	124	191	148	155	197	274	450
126.566	0	284	155	149	194	125	172	132	191	124	188	146	153	196	274	447
126.689	0	285	156	150	193	122	171	132	188	124	187	146	153	196	276	448
126.812	0	285	158	151	193	123	171	132	190	124	187	147	155	196	278	450
126.935	0	287	159	152	192	124	171	131	192	126	188	146	156	198	281	455
127.058	0	290	161	155	193	124	174	131	195	127	188	147	160	200	286	456
127.181	0	283	156	153	191	127	174	130	196	127	186	147	155	195	278	445
127.304	0	275	149	146	185	120	170	127	195	124	185	144	151	189	268	434
127.427	0	275	150	146	184	119	170	126	196	124	183	143	150	186	267	434
127.549	0	274	149	146	182	118	169	125	197	124	181	142	151	186	268	433
127.672	0	276	151	146	181	118	169	126	199	126	182	143	150	188	271	436
127.795	0	277	153	147	183	119	170	125	209	126	182	143	154	189	273	437
127.918	0	279	154	148	184	119	171	128	222	128	185	145	156	190	276	440
128.041	0	272	149	148	182	122	178	126	231	130	185	147	153	187	270	431
128.164	0	266	143	141	177	117	175	125	227	127	182	146	150	183	262	420
128.287	0	264	145	143	176	117	172	125	226	128	180	145	149	181	262	420
128.41	0	264	143	141	173	115	169	122	227	127	178	144	149	179	263	418
128.532	0	264	145	142	173	114	173	122	233	129	178	145	150	181	266	418
128.655	0	267	147	143	176	117	171	124	232	129	179	145	153	183	269	423
128.778	0	270	149	146	178	118	174	124	237	129	182	145	154	184	272	426
128.901	0	260	140	142	173	116	172	124	238	128	180	144	150	178	260	412
129.024	0	256	137	136	169	113	170	121	240	128	177	142	146	174	255	406
129.147	0	254	135	135	168	112	169	122	241	127	176	141	146	173	255	405
129.27	0	255	137	137	167	113	170	122	244	128	176	141	146	174	257	404
129.393	0	257	139	138	169	113	172	122	246	130	176	141	149	175	260	406
129.516	0	261	143	139	172	114	172	123	245	130	178	141	151	177	263	410
129.638	0	262	144	142	171	115	176	123	246	131	178	143	151	178	264	412
129.761	0	254	136	137	166	114	173	120	239	129	175	141	145	172	251	398
129.884	0	256	133	133	162	110	165	120	233	126	173	139	144	168	249	399
130.007	0	254	134	134	163	108	166	117	231	126	171	137	142	168	250	399
130.13	0	257	137	134	163	108	166	117	230	125	171	137	144	169	252	403
130.253	0	265	139	137	164	109	169	117	228	125	172	136	146	170	256	407
130.376	0	271	143	133	167	108	169	120	217	124	178	133	146	172	265	408
130.499	0	266	142	142	167	110	163	121	218	124	178	134	145	172	266	397
130.621	0	251	134	134	163	110	166	116	231	124	172	138	140	166	251	382
130.744	0	243	132	131	162	107	169	114	237	126	168	139	141	164	247	376
130.867	0	242	135	133	162	107	165	112	233	126	166	138	139	165	249	374
130.99	0	245	137	133	163	107	166	112	234	126	165	139	143	166	252	379
131.113	0	250	140	135	164	108	167	112	234	126	167	139	146	168	256	385
131.236	0	257	141	136	166	109	168	114	237	128	169	140	148	171	258	390
131.359	0	265	140	138	165	112	172	114	237	129	169	139	146	170	257	393
131.482	0	253	133	133	162	108	167	113	236	126	166	139	141	166	249	385
131.604	0	247	135	132	162	107	166	112	240	125	165	138	141	166	249	377
131.727	0	247	136	132	162	107	168	111	242	126	165	138	141	165	251	376
131.85	0	255	139	135	162	108	169	112	241	128	166	138	144	168	255	384
131.973	0	268	141	136	165	109	172	114	239	129	167	138	147	170	258	392
132.096	0	278	144	142	165	110	177	116	236	129	172	138	148	172	262	401
132.219	0	259	146	130	160	108	172	116	220	123	175	132	140	168	259	398
132.342	0	238	152	125	152	104	165	116	210	120	176	129	136	166	259	390
132.465	0	239	156	123	152	102	165	116	207	119	176	128	135	168	260	390
132.588	0	252	146	144	158	104	162	116	218	120	176	131	139	169	260	399
132.71	0	274	142	137	163	107	172	116	238	127	174	137	144	171	260	409
132.833	0	277	144	136	167	111	176	114	246	130	172	140	146	174	261	403
132.956	0	264	139	137	166	113	177	111	245	130	170	141	143	172	255	385
133.079	0	256	136	132	162	107	172	111	246	129	167	140	141	168	247	376
133.202	0	256	136	132	165	107	174	111	245	130	167	140	140	169	250	375
133.325	0	256	139	135	165	107	170	110	241	128	166	140	141	171	252	378
133.448	0	258	141	137	168	109	172	111	242	130	167	140	145	173	255	383
133.571	0	261	143	137	170	109	174	112	244	130	169	139	148	176	259	388
133.693	0	258	140	139	168	111	176	113	245	130	170	141	145	175	257	385
133.816	0	252	134	133	165	107	171	110	240	128	168	139	140	170	249	376
133.939	0	253	135	133	164	106	173	110	237	127	168	139	140	170	251	378
134.062	0	252	136	134	165	106	164	110	231	125	167	137	141	170	252	376
134.185	0	255	140	134	167	106	168	110	237	126	169	138	145	174	255	381
134.308	0	258	142	137	171	108	173	111	240	127	170	139	146	176	259	385
134.431	0	255	139	139	170	109	173	112	237	126	171	139	144	176	257	383
134.554	0	249	134	133	167	105	169	110	236	125	169	138	140	172	249	373
134.676	0	249	133	131	167	105	169	110	235	124	168	137	140	173	250	373
134.799	0	249	135	133	166	105	167	110	233	125	169	137	140	173	252	374
134.922	0	251	137	135	170	104	168	110	236	124	170	138	144	176	254	377
135.045	0	255	140	136	170	106	170	112	237	125	172	138	145	178	258	381
135.168	0	252	139	137	171	109	172	111	233	125	170	139	145	177	258	376
135.291	0	246	134	132	167	104	167	109	227	123	168	137	140	173	248	368
135.414	0	245	136	133	169	105	163	109	227	121	168	136	139	174	250	368
135.537	0	245	136	134	169	104	165	109	229	121	168	136	139	175	250	368
135.66	0	247	138	135	171	105	167	109	230	122	170	136	142	178	253	371
135.782	0	249	140	135	172	106	167	111	229	122	171	137	145	180	257	373
135.905	0	248	140	139	173	108	170	111	229	122	172	138	145	181	258	373
136.028	0	241	135	133	168	105	167	110	228	120	170	136	139	177	248	363
136.151	0	242	135	133	169	104	165	109	225	120	169	136	139	177	249	364
136.274	0	243	135	134	169	103	163	108	225	120	169	135	138	177	250	365
136.397	0	246	138	134	171	105	165	109	226	119	170	136	140	179	253	368
136.52	0	248	140	135	173	104	165	111	229	119	171	136	144	181	256	372
136.643	0	248	141	138	172	106	168	111	228	121	172	137	143	181	256	373
136.765	0	242	133	132	168	104	164	108	225	118	169	135	138	178	247	364
136.888	0	240	133	131	170	103	162	107	224	117	169	134	137	177	247	364
137.011	0	241	134	131	169	102	161	107	224	117	169	134	137	178	248	364
137.134	0	243	137	133	170	102	162	108	223	118	170	134	138	180	250	368
137.257	0	246	139	134	171	103	162	109	224	117	170	135	141	182	254	371
137.38	0	246	140	136	174	105	165	108	225	118	172	135	143	184	256	373
137.503	0	239	132	131	170	104	162	108	223	117	170	134	137	179	246	362
137.626	0	238	131	128	167	101	159	107	218	115	168	132	134	177	244	360
137.748	0	236	130	127	168	100	157	106	218	113	167	132	134	177	245	360
137.871	0	239	133	131	168	100	156	106	218	114	168	133	135	178	247	363
137.994	0	241	135	131	170	100	159	107	219	115	169	133	138	180	250	365
138.117	0	244	137	133	173	101	161	108	219	116	170	135	141	182	253	369
138.24	0	240	135	133	173	103	161	108	219	115	171	133	138	181	250	365
138.363	0	235	129	127	168	99	157	106	217	112	167	132	134	177	242	356
138.486	0	234	129	127	169	99	156	105	215	112	168	131	133	176	243	355
138.609	0	234	130	126	167	98	156	105	214	112	167	131	133	177	244	356
138.732	0	237	134	129	169	100	155	108	215	112	168	132	136	179	247	358
138.854	0	240	135	130	170	101	157	106	218	114	169	132	138	181	250	361
138.977	0	243	137	132	174	103	159	108	219	116	170	133	141	182	253	366
139.1	0	238	133	132	173	105	161	106	217	114	170	133	136	180	248	357
139.223	0	233	129	127	169	99	155	106	216	112	168	133	134	177	241	351
139.346	0	235	130	127	170	101	156	106	216	113	168	132	133	177	243	351
139.469	0	235	131	129	170	100	156	106	216	113	168	133	134	178	244	351
139.592	0	237	134	129	171	102	157	106	217	114	168	133	136	179	247	355
139.715	0	240	135	130	174	102	160	108	220	114	170	135	139	180	249	356
139.837	0	244	138	132	176	104	162	108	221	117	172	136	142	182	253	363
139.96	0	243	137	135	176	108	164	110	221	117	172	136	141	183	253	362
140.083	0	236	131	129	173	103	160	106	219	114	170	135	135	179	244	353
140.206	0	237	130	129	173	103	160	108	219	115	170	135	135	178	244	353
140.329	0	238	132	130	173	102	161	108	220	116	170	134	136	177	245	353
140.452	0	241	135	131	174	104	161	109	222	117	170	135	139	180	247	356
140.575	0	245	137	132	176	105	163	109	223	117	172	135	141	181	251	359
140.698	0	248	140	134	179	105	165	111	225	118	174	136	144	184	254	364
140.82	0	248	141	138	180	109	168	113	228	121	174	138	144	184	257	366
140.943	0	242	133	133	176	107	167	111	225	118	173	138	138	181	247	356
141.066	0	241	132	132	175	105	164	111	224	118	172	136	137	180	247	355
141.189	0	242	134	133	175	106	164	111	225	119	171	135	138	178	247	355
141.312	0	243	135	133	176	105	165	110	225	120	172	136	140	180	250	357
141.435	0	246	139	135	178	106	168	111	225	121	173	136	142	182	252	361
141.558	0	249	141	137	179	107	168	113	228	122	174	138	144	184	256	366
141.681	0	252	143	138	183	110	171	113	231	122	176	139	147	186	260	370
141.804	0	246	137	136	179	110	173	112	229	123	173	138	141	183	252	360
141.926	0	242	133	132	176	105	168	111	226	121	171	136	139	179	246	354
142.049	0	241	132	133	175	106	166	109	225	120	171	136	137	178	246	354
142.172	0	241	134	133	176	105	167	109	226	119	170	136	139	179	250	355
142.295	0	243	136	135	177	106	167	111	226	121	170	135	141	180	251	359
142.418	0	246	138	135	177	107	168	110	227	121	172	137	142	182	254	361
142.541	0	249	141	137	181	107	169	111	227	122	173	137	145	184	258	365
142.664	0	248	139	140	181	109	172	113	230	123	173	137	144	183	257	364
142.787	0	240	132	133	176	106	167	109	225	120	170	134	138	179	245	352
142.909	0	238	130	132	174	103	165	109	222	119	169	134	137	177	245	352
143.032	0	238	131	131	174	103	162	108	223	118	168	133	136	177	246	351
143.155	0	240	134	133	176	103	162	109	223	118	169	134	138	178	249	354
143.278	0	241	136	134	176	104	165	109	222	119	169	134	140	180	252	357
143.401	0	245	139	134	179	106	163	111	224	120	171	134	143	181	254	362
143.524	0	248	141	138	180	106	166	111	225	121	172	137	146	184	259	367
143.647	0	244	137	138	179	109	169	112	225	121	173	137	142	182	254	360
143.77	0	238	131	131	175	104	164	110	220	118	169	135	137	177	245	351
143.892	0	237	130	132	176	103	160	109	220	118	168	134	137	177	246	352
144.015	0	237	132	132	174	104	161	108	222	118	168	134	138	177	246	351
144.138	0	238	134	133	175	105	162	110	223	118	170	135	139	178	249	353
144.261	0	241	136	134	179	105	164	112	223	120	171	136	142	180	252	357
144.384	0	244	139	135	181	105	163	111	220	120	173	136	145	181	255	363
144.507	0	248	142	139	184	109	164	113	224	121	175	138	146	184	260	369
144.63	0	241	135	136	179	107	166	113	223	120	174	137	141	181	252	360
144.753	0	238	131	133	177	104	162	111	218	118	172	136	138	176	247	355
144.876	0	239	133	133	178	104	162	111	216	118	173	135	139	177	249	356
144.998	0	239	134	135	177	105	161	112	218	119	172	135	140	177	249	359
145.121	0	242	136	134	179	106	162	113	219	119	174	136	142	179	253	362
145.244	0	245	138	137	181	107	164	114	219	121	175	136	144	180	255	365
145.367	0	249	141	137	184	108	165	114	220	121	176	137	148	184	258	371
145.49	1	251	143	143	187	110	168	116	222	122	178	139	149	184	263	374
145.613	0	241	135	137	182	110	167	116	220	121	177	138	143	181	251	363
145.736	0	241	134	136	180	108	162	115	217	121	175	138	142	179	250	362
145.859	0	240	135	138	179	108	164	115	218	119	175	137	141	179	250	363
145.981	0	243	136	138	180	109	163	115	221	121	176	138	143	180	253	366
146.104	0	246	139	138	181	110	168	116	221	123	176	138	147	182	256	369
146.227	0	248	140	140	185	110	167	116	223	123	178	139	149	184	260	374
146.35	0	251	143	141	188	111	169	117	226	125	180	141	153	186	263	378
146.473	0	250	142	146	187	115	173	119	227	125	181	141	152	186	263	377
146.596	0	243	135	140	183	111	169	118	222	124	178	140	146	180	251	367
146.719	0	244	135	139	184	111	168	117	219	124	177	140	145	180	253	368
146.842	0	242	134	140	183	109	168	118	217	123	178	138	145	181	254	368
146.964	0	246	138	141	184	110	167	119	213	122	180	138	148	182	258	373
147.087	0	249	138	142	186	111	168	120	214	124	179	139	151	185	259	378
147.21	0	252	140	143	188	112	169	120	213	124	182	139	152	186	264	382
147.333	0	252	142	146	188	114	171	120	214	124	182	140	153	188	266	384
147.456	0	244	133	140	183	111	168	118	216	123	179	139	147	183	254	372
147.579	0	243	134	140	183	109	165	116	214	123	178	138	145	182	253	370
147.702	0	242	133	138	183	109	166	116	216	121	177	138	144	181	253	370
147.825	0	245	136	140	183	107	166	116	217	121	177	137	146	182	256	374
147.948	0	246	136	141	183	108	165	118	220	123	178	138	148	185	259	377
148.07	0	248	139	141	186	109	169	116	222	125	179	140	150	186	261	380
148.193	0	251	140	145	187	111	170	118	222	124	180	139	151	187	265	382
148.316	0	240	129	138	183	108	169	117	222	122	178	138	145	182	251	369
148.439	0	237	129	136	181	106	165	115	220	121	177	137	143	181	250	368
148.562	0	237	129	136	180	106	164	115	219	120	175	138	142	179	250	367
148.685	0	238	131	136	181	106	163	115	219	121	175	136	143	181	253	369
148.808	0	240	133	137	182	107	163	115	223	120	177	137	146	183	255	371
148.931	0	242	134	138	184	107	165	115	222	122	177	138	148	183	257	374
149.053	0	245	137	141	186	109	167	116	224	124	178	140	150	185	262	378
149.176	0	235	131	138	181	109	166	116	223	122	177	139	145	182	252	366
149.299	0	230	125	133	179	105	162	114	222	121	175	138	142	179	248	361
149.422	0	230	127	135	178	105	162	113	221	121	175	138	141	178	249	361
149.545	0	231	129	135	181	105	161	114	221	122	175	139	142	179	252	363
149.668	0	234	131	136	181	107	162	115	224	122	177	139	145	181	255	367
149.791	0	237	133	137	182	108	164	117	224	123	178	141	147	182	256	370
149.914	0	239	135	140	185	109	166	118	227	126	179	142	150	184	260	374
150.036	0	235	133	141	184	112	169	117	227	126	180	142	147	183	257	370
150.159	0	228	128	135	180	108	164	116	226	124	178	142	143	179	248	361
150.282	0	227	128	134	180	109	164	116	226	125	177	142	143	177	250	362
150.405	0	229	129	135	181	107	163	118	226	125	177	143	143	178	251	363
150.528	0	231	131	137	183	109	165	117	227	126	179	144	147	180	254	367
150.651	0	234	132	138	184	111	166	118	230	126	180	144	149	181	258	371
150.774	0	237	133	141	186	113	169	119	231	128	181	146	151	184	260	375
150.897	0	240	137	143	189	115	171	120	232	130	182	147	154	186	263	379
151.02	0	230	132	140	183	113	171	121	233	129	181	147	148	181	255	368
151.142	0	229	129	138	182	111	168	120	234	128	181	146	147	179	253	364
151.265	0	230	129	137	183	112	170	120	234	129	180	146	146	179	254	366
151.388	0	231	131	138	184	112	170	121	233	130	181	147	148	180	256	369
151.511	0	234	132	140	185	114	170	120	235	130	182	148	151	182	258	373
151.634	0	237	134	143	189	116	172	121	239	131	183	148	154	183	261	377
151.757	0	241	136	144	190	117	174	123	240	134	184	150	156	186	264	381
151.88	0	240	136	148	191	119	178	123	241	136	184	151	155	185	265	380
152.003	0	232	132	141	185	115	173	122	239	134	183	150	150	181	255	370
152.125	0	232	132	141	186	116	174	123	240	133	182	150	149	180	257	371
152.248	0	233	132	141	187	116	174	122	240	135	183	150	150	182	257	371
152.371	0	236	133	142	188	116	174	123	240	135	183	150	153	182	260	375
152.494	0	238	134	144	189	118	176	125	241	136	184	152	155	184	263	379
152.617	0	242	137	146	191	119	178	125	244	137	186	152	157	186	266	383
152.74	0	245	139	148	195	122	181	125	244	139	186	154	161	189	270	388
152.863	0	236	135	145	190	120	179	123	241	137	185	154	155	186	263	377
152.986	0	231	131	140	186	115	175	123	241	135	183	152	152	181	256	373
153.108	0	231	132	141	187	118	176	122	240	136	182	151	152	181	257	374
153.231	0	234	132	143	187	116	175	123	239	137	181	151	152	180	259	376
153.354	0	236	135	143	188	117	176	122	239	137	182	152	155	183	261	379
153.477	0	240	137	144	189	117	177	122	242	137	184	153	158	185	264	383
153.6	0	242	137	146	192	119	178	124	242	139	185	154	160	188	268	388
153.723	0	246	139	150	195	121	182	125	242	140	187	155	162	189	273	392
153.846	0	236	135	144	189	120	180	125	242	139	184	155	156	185	263	381
153.969	0	233	130	140	185	117	175	123	242	137	183	155	154	182	257	375
154.092	0	233	131	141	186	115	176	122	241	138	183	153	153	181	260	377
154.214	0	234	133	140	186	116	175	123	240	140	183	154	155	183	262	378
154.337	0	237	132	146	188	118	176	124	241	139	184	154	158	184	263	383
154.46	0	239	135	145	190	119	177	124	243	141	185	156	160	186	267	387
154.583	0	243	138	147	192	120	179	126	246	142	186	157	162	187	271	390
154.706	0	247	139	150	194	122	182	128	246	144	188	158	165	189	275	396
154.829	0	237	135	147	189	123	181	126	247	142	187	159	158	186	267	386
154.952	0	235	133	142	188	117	177	125	245	141	187	157	156	184	262	382
155.075	0	235	133	143	188	118	176	126	247	142	186	157	156	185	263	383
155.197	0	237	134	143	189	118	177	127	247	142	186	157	157	185	265	386
155.32	0	240	133	145	191	120	178	128	249	141	188	157	160	187	268	389
155.443	0	244	136	147	192	121	178	127	250	143	189	159	163	189	271	393
155.566	0	246	139	148	193	122	181	128	250	145	189	159	165	190	276	396
155.689	0	251	142	152	197	124	182	129	251	146	191	162	167	193	280	401
155.812	0	242	138	146	191	125	182	128	252	145	189	161	162	190	273	391
155.935	0	238	135	144	189	121	179	128	252	145	188	161	158	187	266	387
156.058	0	239	135	145	189	121	178	127	251	145	188	160	158	187	268	387
156.18	0	241	136	144	189	121	177	128	252	144	188	161	159	188	269	388
156.303	0	242	137	147	191	123	180	130	255	145	190	161	162	189	273	392
156.426	0	245	139	149	193	123	181	130	257	147	191	162	164	191	275	395
156.549	0	248	140	150	196	125	183	130	259	149	192	164	167	192	278	400
156.672	0	252	143	152	197	126	184	131	262	151	194	165	169	195	283	405
156.795	0	248	141	153	194	130	189	131	263	151	194	165	166	195	281	401
156.918	0	241	136	146	190	124	184	130	262	150	191	164	161	189	268	389
157.041	0	241	136	146	191	125	184	129	261	150	190	164	161	188	269	389
157.164	0	242	136	145	190	125	182	129	261	150	191	163	161	189	270	390
157.286	0	244	137	148	191	126	183	130	262	151	191	164	162	190	273	393
157.409	0	246	138	150	193	127	186	130	263	152	192	164	165	191	274	396
157.532	0	248	140	150	194	128	185	131	263	153	191	165	166	192	278	400
157.655	0	252	142	151	197	129	188	131	265	154	193	166	168	194	281	403
157.778	0	250	144	154	197	133	190	133	266	154	194	166	168	195	282	404
157.901	0	241	137	147	190	128	186	130	262	152	191	164	162	189	268	391
158.024	0	239	134	145	189	126	183	128	259	151	189	164	160	187	267	390
158.147	0	239	134	144	188	124	181	127	259	149	188	162	159	187	266	391
158.269	0	240	135	143	188	125	180	127	257	150	187	162	158	187	269	392
158.392	0	241	137	144	189	124	179	127	255	148	187	161	159	188	271	394
158.515	0	243	138	144	192	124	179	127	254	148	187	161	161	189	273	397
158.638	0	244	137	147	192	124	179	127	257	148	190	161	162	191	275	400
158.761	0	242	139	148	193	127	183	127	257	149	189	161	161	191	275	400
158.884	0	235	133	142	186	124	177	125	253	146	186	160	156	186	263	388
159.007	0	234	132	140	185	121	175	124	251	145	184	159	154	184	262	387
159.13	0	233	132	140	185	120	173	124	251	143	184	157	152	184	262	387
159.252	0	235	133	139	184	121	172	123	251	143	185	157	153	185	265	389
159.375	0	237	134	139	185	121	173	122	249	143	183	157	154	185	267	391
159.498	0	239	136	140	188	122	172	124	249	142	185	159	155	186	269	395
159.621	0	241	137	143	188	120	175	125	251	144	186	158	158	188	271	397
159.744	0	240	137	144	190	125	177	126	252	144	186	159	157	189	272	399
159.867	0	232	131	139	186	121	172	123	247	141	184	157	152	185	261	388
159.99	0	232	130	137	184	119	169	121	246	140	183	156	151	182	260	386
160.113	0	232	130	137	183	118	168	123	245	138	183	156	150	182	260	386
160.236	0	234	132	138	185	120	169	123	246	139	183	155	150	183	263	388
160.358	0	237	134	139	185	119	170	123	245	140	184	156	152	185	264	390
160.481	0	239	136	139	187	122	171	124	247	139	184	156	154	185	267	393
160.604	0	242	138	139	188	122	173	124	249	141	185	158	156	187	270	396
160.727	0	242	138	143	188	125	176	124	250	142	186	158	155	187	269	395
160.85	0	234	132	138	183	122	171	121	247	139	184	157	151	183	260	386
160.973	0	235	131	137	183	120	169	123	247	139	184	156	150	181	258	385
161.096	0	236	132	137	183	120	170	122	246	139	183	157	149	181	258	385
161.219	0	237	134	138	185	121	170	122	246	138	184	158	150	182	261	386
161.341	0	240	136	138	186	122	171	123	246	139	185	158	152	183	263	390
161.464	0	242	136	139	187	124	173	124	249	140	185	158	154	184	265	393
161.587	0	246	139	141	189	124	174	125	250	142	186	159	156	186	268	396
161.71	0	246	139	143	189	127	178	125	250	142	187	161	157	188	270	396
161.833	0	238	133	139	183	123	174	124	248	140	185	159	151	183	259	386
161.956	0	237	132	136	183	123	172	122	248	139	184	158	149	180	257	383
162.079	0	236	132	135	181	122	172	123	248	139	183	158	150	179	257	382
162.202	0	238	133	137	182	123	173	121	245	140	182	158	149	180	259	385
162.324	0	240	134	138	185	123	173	124	247	141	183	157	152	181	261	386
162.447	0	242	137	138	185	125	173	124	247	141	183	158	154	182	263	388
162.57	0	245	139	140	187	125	175	125	249	142	184	159	156	185	266	391
162.693	0	248	140	142	189	127	178	124	249	143	184	160	158	187	269	396
162.816	0	240	134	139	185	128	177	123	248	142	184	159	153	183	262	386
162.939	0	236	131	136	183	124	173	121	247	140	182	158	151	178	256	381
163.062	0	236	132	137	181	123	173	122	245	141	180	157	150	178	255	380
163.185	0	238	132	137	182	122	172	120	244	140	179	157	149	179	257	380
163.308	0	240	134	137	183	123	174	122	243	140	180	157	152	180	260	383
163.43	0	241	136	138	183	124	174	122	245	142	180	158	154	181	262	385
163.553	0	244	137	139	186	124	175	123	246	142	181	159	155	184	265	388
163.676	0	247	140	141	188	126	176	123	246	143	182	159	159	186	268	393
163.799	0	246	140	144	189	129	180	124	248	144	183	159	158	185	271	393
163.922	0	238	133	138	183	126	176	122	247	142	182	159	152	181	258	380
164.045	0	237	131	137	183	124	174	121	245	142	180	158	151	179	257	378
164.168	0	237	132	138	184	123	174	121	242	141	180	158	151	179	258	380
164.291	0	239	134	138	183	123	174	123	243	141	179	157	153	180	259	382
164.413	0	242	136	139	186	125	176	124	246	143	181	158	155	182	262	386
164.536	0	244	138	140	188	126	176	124	245	143	182	158	157	184	266	389
164.659	0	247	140	142	188	125	178	125	247	144	183	160	160	186	269	394
164.782	0	250	142	145	191	127	180	126	250	145	185	161	162	188	273	398
164.905	0	243	138	143	187	129	181	124	251	144	184	160	156	185	266	388
165.028	0	241	134	139	185	126	177	124	248	144	183	159	154	182	260	383
165.151	0	240	136	140	186	125	177	124	248	143	182	158	153	182	261	383
165.274	0	242	136	140	186	124	177	125	249	142	184	158	153	180	260	384
165.396	0	244	137	141	186	126	178	125	251	145	184	159	156	184	265	388
165.519	0	247	139	142	188	128	179	125	251	146	185	160	158	186	267	390
165.642	0	249	142	144	189	127	180	126	252	147	186	161	161	187	270	395
165.765	0	253	146	144	191	130	182	128	255	148	187	163	164	189	275	399
165.888	0	248	141	145	190	133	183	128	255	147	187	163	159	187	270	392
166.011	0	242	136	141	186	128	179	126	253	145	185	162	155	182	259	384
166.134	0	241	135	141	186	128	178	125	252	144	185	162	154	183	260	383
166.257	0	243	136	141	185	126	177	126	252	144	184	160	153	182	262	384
166.38	0	246	137	142	188	127	178	126	252	145	184	161	156	183	264	387
166.502	0	247	141	143	189	128	179	126	252	145	185	161	158	186	267	391
166.625	0	251	142	144	190	129	180	127	253	146	186	163	161	187	270	395
166.748	0	254	145	145	194	129	181	128	256	148	188	163	164	190	274	398
166.871	0	255	145	148	193	132	185	128	255	149	189	164	163	190	276	399
166.994	0	244	136	142	187	129	181	127	252	145	186	162	155	185	262	384
167.117	0	244	135	140	187	126	177	125	252	144	184	160	154	183	258	382
167.24	0	243	135	140	186	126	177	125	250	144	184	160	154	183	259	382
167.363	0	245	137	140	187	127	177	125	249	145	183	160	154	184	263	383
167.485	0	247	139	141	189	126	177	124	249	144	183	160	157	185	265	388
167.608	0	249	142	142	190	127	179	126	249	144	184	161	159	188	268	391
167.731	0	252	144	144	192	128	179	127	252	146	186	161	162	189	273	395
167.854	0	256	147	145	195	130	182	126	252	147	186	163	165	193	277	400
167.977	0	249	141	145	192	132	182	127	249	146	186	161	160	189	269	390
168.1	0	243	135	140	187	127	178	125	248	144	184	161	155	184	260	382
168.223	0	243	137	140	187	126	177	125	247	143	182	160	154	184	261	383
168.346	0	244	138	139	187	125	176	124	247	144	182	160	153	184	262	382
168.468	0	247	140	141	189	125	182	125	240	144	183	159	157	186	266	386
168.591	0	250	142	142	190	127	167	128	229	140	185	158	158	187	269	391
168.714	0	252	143	143	192	126	175	125	236	141	185	159	161	190	272	394
168.837	0	256	146	143	195	127	179	126	238	143	186	162	163	193	276	398
168.96	0	257	147	149	196	130	182	127	240	145	188	163	164	194	280	401
169.083	0	247	139	143	191	128	178	126	241	144	185	161	156	189	265	387
169.206	0	246	139	142	190	127	177	125	239	142	184	160	156	187	264	384
169.329	0	246	139	142	188	127	176	125	238	142	184	160	156	186	264	385
169.452	0	248	139	142	189	125	176	124	239	143	185	160	155	188	268	388
169.574	0	251	142	143	191	128	178	126	241	143	186	160	159	189	270	391
169.697	0	253	144	143	193	128	180	127	242	145	187	161	161	191	274	394
169.82	0	257	146	145	196	128	182	126	243	146	188	162	163	193	277	398
169.943	0	259	149	148	197	132	183	128	245	146	191	164	165	196	281	402
170.066	0	249	141	145	192	131	182	128	245	144	188	162	159	190	268	389
170.189	0	247	138	143	190	128	179	126	243	145	187	161	155	187	264	384
170.312	0	246	138	142	188	128	178	127	242	143	186	161	155	187	265	385
170.435	0	249	140	142	190	127	178	126	242	143	186	161	155	189	268	386
170.557	0	251	142	144	190	128	179	128	244	144	188	162	158	189	271	390
170.68	0	253	144	145	194	130	180	128	244	145	188	162	161	190	274	393
170.803	0	258	146	146	195	129	182	130	245	146	189	163	163	193	279	398
170.926	0	260	149	148	198	132	183	131	248	146	190	164	166	195	282	402
171.049	0	254	145	149	194	134	186	130	249	146	190	164	161	193	275	394
171.172	0	248	139	144	189	130	180	129	245	145	188	161	156	187	264	384
171.295	0	247	137	143	190	130	181	128	243	144	188	161	155	186	264	382
171.418	0	247	138	143	189	127	179	128	243	144	187	161	154	186	264	382
171.54	11	250	140	144	191	129	181	128	245	144	188	161	156	187	268	386
171.663	0	252	142	145	192	129	181	128	245	145	187	161	158	189	270	389
171.786	0	255	144	145	193	130	182	129	246	145	188	162	160	191	274	392
171.909	0	257	147	146	196	131	184	129	248	146	189	163	163	192	278	395
172.032	0	257	148	150	196	135	188	131	250	147	191	164	164	194	280	396
172.155	0	246	138	144	192	130	183	129	246	145	188	163	156	188	265	382
172.278	0	245	135	142	190	129	181	128	244	144	186	161	154	185	262	379
172.401	0	244	137	143	189	129	181	128	245	145	187	161	153	185	263	379
172.524	0	247	138	143	191	129	181	128	245	145	187	160	154	186	266	381
172.646	0	249	141	143	193	130	183	130	244	146	186	161	156	187	268	385
172.769	0	252	143	145	194	132	183	130	245	146	188	162	159	190	272	388
172.892	0	255	144	147	196	133	186	132	248	146	189	163	160	192	276	392
173.015	0	259	149	149	198	136	187	132	249	148	190	164	164	193	280	397
173.138	0	250	142	148	194	135	188	132	247	148	189	163	158	190	272	385
173.261	0	244	137	143	191	131	182	129	245	146	187	162	154	186	262	378
173.384	0	244	137	143	191	130	183	129	246	144	186	161	153	185	264	378
173.507	0	245	138	142	190	130	183	128	245	145	186	161	152	185	264	378
173.629	0	247	139	143	192	130	183	128	244	147	186	162	154	186	268	380
173.752	0	249	142	144	195	130	183	129	245	146	186	161	156	188	270	385
173.875	0	251	144	145	196	131	183	130	247	146	188	163	158	190	274	389
173.998	0	254	146	146	199	133	185	130	248	148	188	163	161	192	278	394
174.121	0	247	141	148	194	135	187	130	246	147	188	162	156	190	272	385
174.244	0	240	133	141	190	129	181	128	245	144	186	160	152	185	261	376
174.367	0	240	136	142	189	129	181	128	245	144	186	160	150	185	262	377
174.49	0	240	136	141	189	128	179	128	243	143	185	159	150	185	263	377
174.612	0	243	137	142	191	129	180	128	242	143	185	159	152	187	266	379
174.735	0	245	140	140	193	128	179	128	243	144	186	159	153	188	269	383
174.858	0	247	142	142	194	129	181	130	244	144	187	160	155	189	272	386
174.981	0	249	145	145	196	130	183	130	245	145	188	161	158	192	276	391
175.104	0	241	138	143	191	131	183	129	242	142	187	159	152	187	267	379
175.227	0	234	131	137	187	125	177	128	241	141	184	157	147	182	258	370
175.35	0	233	132	138	187	125	176	128	240	139	183	156	147	182	257	369
175.473	0	233	131	136	187	125	175	125	238	138	182	156	145	181	258	370
175.596	0	234	133	138	187	124	175	127	237	139	182	155	147	183	261	373
175.718	0	236	135	138	188	126	175	127	238	139	183	155	148	185	264	376
175.841	0	240	138	140	189	125	177	127	240	139	184	156	151	186	267	380
175.964	0	241	140	142	192	127	179	127	241	141	186	158	153	188	270	384
176.087	0	235	134	142	189	129	179	127	241	140	184	156	148	185	264	375
176.21	0	227	127	135	183	125	175	126	240	136	182	155	144	179	253	366
176.333	0	227	128	135	184	123	173	125	238	136	180	154	143	179	254	365
176.456	0	226	128	134	184	123	172	123	236	136	179	152	142	178	254	365
176.579	0	228	130	135	184	124	173	124	236	136	179	153	143	179	257	369
176.701	0	230	132	137	186	124	173	125	238	136	180	153	145	181	260	371
176.824	0	233	134	138	187	124	174	127	239	137	180	154	147	183	262	375
176.947	0	236	137	138	189	126	176	126	239	138	181	155	150	184	267	379
177.07	0	234	135	142	190	129	179	126	241	139	182	156	149	184	265	377
177.193	0	225	126	133	184	125	175	123	239	136	179	154	142	179	253	365
177.316	0	225	128	134	183	124	173	123	237	135	178	153	141	178	252	363
177.439	0	224	127	135	184	122	174	124	237	134	177	153	141	176	252	362
177.562	0	227	129	135	183	124	171	124	237	135	177	152	142	178	255	366
177.684	0	229	130	136	186	125	173	124	238	135	178	153	143	178	257	370
177.807	0	231	132	136	187	126	174	125	239	136	179	153	145	180	260	373
177.93	0	233	135	138	189	127	176	125	238	137	179	154	147	182	264	379
178.053	0	226	130	139	184	128	178	126	239	135	179	154	143	180	257	369
178.176	0	221	124	133	182	125	174	123	238	134	177	152	140	174	248	362
178.299	0	222	126	133	181	124	172	123	235	133	176	151	138	175	249	362
178.422	0	223	126	133	181	123	172	123	234	133	175	151	137	174	250	362
178.545	0	225	129	134	182	124	171	122	235	132	176	151	139	176	252	365
178.668	0	228	129	135	185	125	173	123	236	133	175	151	141	177	255	368
178.79	0	230	132	136	186	126	174	124	238	135	176	152	143	178	258	371
178.913	0	233	133	139	187	129	177	124	237	136	178	153	145	179	261	373
179.036	0	222	125	134	182	125	175	124	236	134	176	152	139	175	250	363
179.159	0	220	121	131	180	123	171	122	234	132	174	150	136	171	246	358
179.282	0	220	121	131	180	124	171	122	232	131	174	148	134	171	245	359
179.405	0	222	123	130	180	122	169	121	231	131	173	147	135	171	247	360
179.528	0	224	125	132	182	124	170	123	233	131	174	148	137	173	249	363
179.651	0	226	127	133	182	125	172	124	233	132	174	150	139	174	251	367
179.773	0	229	128	135	183	126	173	123	234	133	174	149	142	176	254	369
179.896	0	232	130	139	187	127	175	123	235	133	175	151	144	178	258	373
180.019	0	223	126	136	183	125	175	124	236	133	175	150	139	174	250	363
180.142	0	220	121	129	179	124	172	122	234	132	173	149	135	170	244	357
180.265	0	220	123	131	178	124	171	122	231	132	171	148	135	169	244	357
180.388	0	222	124	131	179	124	170	120	231	131	171	149	134	170	246	359
180.511	0	224	125	132	180	123	171	121	232	132	171	149	136	171	249	361
180.634	0	227	128	133	182	126	172	122	233	133	171	150	139	172	251	365
180.756	0	230	131	134	184	125	173	122	233	134	172	150	140	174	253	367
180.879	0	233	132	137	186	126	175	123	235	135	172	151	143	175	256	371
181.002	0	228	130	138	184	129	177	123	235	136	174	152	140	175	254	367
181.125	0	223	124	132	182	125	173	119	234	135	172	151	136	170	246	359
181.248	0	225	124	132	180	125	173	121	232	134	171	150	135	170	247	360
181.371	0	226	125	132	182	125	172	121	234	133	171	150	135	171	248	361
181.494	0	229	127	133	184	126	174	122	235	136	172	151	138	172	249	365
181.617	0	232	129	134	184	127	176	123	235	137	173	151	140	174	253	367
181.74	0	235	132	136	185	127	176	123	237	136	173	152	142	175	255	371
181.862	0	239	135	137	188	130	178	125	239	139	175	153	145	177	259	375
181.985	0	232	132	138	186	130	180	125	240	138	175	152	141	175	254	368
182.108	0	230	127	134	182	126	176	125	237	137	173	152	137	171	246	360
182.231	0	230	127	133	182	126	175	122	236	136	172	151	137	170	247	360
182.354	0	232	127	133	182	125	175	124	236	135	171	150	137	170	248	361
182.477	0	234	130	133	183	126	176	122	237	137	173	151	139	172	250	364
182.6	0	237	133	135	184	128	176	123	237	137	172	152	142	173	253	368
182.723	0	241	136	136	186	128	176	124	237	138	173	152	144	175	256	370
182.845	0	243	139	136	189	130	178	125	239	139	175	153	146	177	259	376
182.968	0	242	138	139	188	131	180	126	240	139	176	154	144	177	258	373
183.091	0	236	131	135	184	127	176	122	237	137	173	152	138	172	246	360
183.214	0	235	131	131	182	126	172	122	234	135	172	150	137	171	247	360
183.337	0	236	131	131	182	124	171	122	233	135	171	149	135	171	246	360
183.46	0	238	133	131	183	123	170	121	233	134	171	149	137	172	250	363
183.583	0	240	135	133	186	123	171	121	232	134	171	149	139	174	251	366
183.706	0	244	138	134	185	125	171	122	233	134	171	149	141	175	256	371
183.828	0	249	141	135	188	126	172	122	235	135	174	151	145	177	259	375
183.951	0	252	145	138	190	128	176	124	236	136	174	152	146	180	264	378
184.074	0	244	140	136	186	126	174	122	233	135	173	150	140	177	253	366
184.197	0	242	137	132	184	123	169	121	232	133	171	149	137	172	248	361
184.32	0	244	138	133	183	123	168	120	232	132	170	149	137	173	249	363
184.443	0	245	139	133	184	122	168	121	232	132	170	149	138	173	250	361
184.566	0	248	141	134	186	122	169	120	232	132	172	148	140	176	253	368
184.689	0	250	143	135	187	124	170	121	233	133	171	149	143	177	256	373
184.812	0	253	145	136	192	125	172	123	235	133	173	150	147	179	260	376
184.934	0	258	149	138	193	126	174	123	235	136	175	152	149	182	266	382
185.057	0	254	146	138	190	127	174	122	235	134	174	151	144	180	259	372
185.18	0	251	142	134	186	122	171	121	234	133	174	149	140	175	252	367
185.303	0	253	142	136	188	124	171	123	233	132	173	150	140	176	254	367
185.426	0	255	144	134	186	123	171	121	234	133	174	151	141	177	255	370
185.549	0	257	146	136	189	124	171	123	233	134	173	151	144	178	258	374
185.672	0	260	148	137	191	125	173	124	236	134	176	152	147	180	262	378
185.795	0	264	150	139	194	127	175	123	239	137	178	152	150	182	265	381
185.917	0	267	153	141	196	130	178	126	240	137	179	154	153	184	270	386
186.04	0	261	148	140	192	129	177	124	238	136	178	153	146	181	260	374
186.163	0	257	145	136	188	125	174	124	239	135	177	152	143	177	252	368
186.286	0	258	145	136	188	127	174	124	239	136	176	152	143	178	255	369
186.409	0	260	146	138	188	127	174	124	239	136	177	153	143	178	255	370
186.532	0	261	147	137	191	127	175	125	240	137	177	153	147	180	259	374
186.655	0	264	150	139	192	128	177	126	241	138	179	153	149	181	262	378
186.778	0	267	152	140	194	128	177	127	242	139	179	155	152	183	266	382
186.9	0	271	154	142	196	131	180	127	243	140	180	156	155	185	271	386
187.023	0	263	147	142	193	132	180	126	243	139	180	155	149	182	261	376
187.146	0	259	144	138	190	128	177	125	241	137	179	154	146	178	254	369
187.269	0	261	144	137	190	128	176	126	242	137	179	154	145	177	254	369
187.392	0	261	145	137	190	127	176	125	240	137	177	154	145	178	257	369
187.515	0	264	147	139	191	130	176	126	241	138	177	154	147	179	259	373
187.638	0	265	149	139	192	130	177	126	243	138	179	153	150	180	261	376
187.761	0	269	151	141	194	130	179	126	243	139	179	156	152	181	266	381
187.884	0	272	153	142	197	131	180	126	244	141	181	156	157	185	270	385
188.006	0	268	151	144	194	134	183	128	245	140	181	157	152	184	267	380
188.129	0	261	144	139	189	130	178	126	245	138	178	155	146	178	253	368
188.252	0	261	143	138	190	130	177	124	242	138	178	155	146	177	254	369
188.375	0	261	143	137	189	128	175	125	241	138	177	155	145	177	256	371
188.498	0	263	145	139	191	129	177	124	244	138	178	155	147	178	259	374
188.621	0	264	147	140	192	129	178	125	245	139	178	155	150	181	261	377
188.744	0	266	148	140	194	129	178	126	245	141	177	155	151	182	263	380
188.867	0	270	150	141	194	131	178	127	245	141	180	156	153	184	267	385
188.989	0	265	147	143	193	133	180	127	246	140	180	156	150	182	262	378
189.112	0	261	142	137	190	129	176	126	245	138	178	155	146	178	255	372
189.235	0	261	144	138	190	130	176	124	242	139	177	154	145	178	256	372
189.358	0	261	143	137	190	128	175	125	242	138	177	155	145	179	257	374
189.481	0	263	146	138	191	130	176	126	243	138	177	155	148	180	260	377
189.604	0	265	146	139	191	129	176	127	244	139	178	155	149	181	262	381
189.727	0	267	149	140	194	130	177	125	244	140	178	156	152	183	265	384
189.85	0	269	150	143	195	132	180	127	245	140	181	157	153	184	268	386
189.972	0	259	141	138	189	130	177	126	244	137	179	155	147	179	256	372
190.095	0	257	140	136	187	127	174	124	241	137	177	153	145	176	253	370
190.218	0	256	139	136	187	126	172	123	239	136	177	154	144	176	253	369
190.341	0	257	141	135	188	126	170	124	240	135	176	153	143	176	255	371
190.464	0	259	143	136	188	126	173	124	240	135	177	153	145	177	258	372
190.587	0	259	143	138	191	127	172	125	240	136	177	153	147	178	260	376
190.71	0	261	146	138	191	128	174	126	240	137	177	154	150	181	264	381
190.833	0	259	144	141	191	130	176	126	241	136	178	154	148	180	262	377
190.956	0	250	135	133	187	126	171	123	238	135	175	152	142	174	250	365
191.078	0	249	134	133	186	124	169	123	236	133	175	150	140	174	249	364
191.201	0	248	135	132	184	124	167	123	234	133	174	150	140	173	250	363
191.324	0	249	136	132	185	123	168	123	235	133	174	150	141	175	253	366
191.447	0	252	137	134	187	124	168	123	236	132	175	151	144	176	255	369
191.57	0	253	140	135	189	126	170	123	237	135	174	151	146	177	257	371
191.693	0	256	142	136	190	127	172	125	238	135	176	152	148	179	261	375
191.816	0	252	140	139	189	128	174	125	239	135	177	153	146	179	259	371
191.939	0	244	131	132	183	125	170	122	238	134	175	151	141	173	249	360
192.061	0	243	131	131	183	125	168	122	235	132	174	151	140	173	249	360
192.184	0	243	133	131	183	124	168	122	234	131	173	150	140	172	250	360
192.307	0	245	134	132	184	122	169	123	236	133	173	151	141	174	252	362
192.43	0	246	136	134	186	125	170	123	235	133	175	151	144	175	255	366
192.553	0	248	138	136	188	126	170	122	235	134	175	151	147	177	258	371
192.676	0	252	140	137	191	127	172	124	237	134	177	153	149	179	261	374
192.799	0	244	135	139	186	129	175	125	237	133	177	153	145	177	257	368
192.922	0	240	129	132	183	126	171	124	235	133	176	152	142	174	250	362
193.044	0	241	131	134	184	126	171	123	234	132	175	152	142	175	252	363
193.167	0	242	132	133	185	125	171	123	234	133	177	152	141	175	253	364
193.29	0	243	134	135	186	126	171	125	237	134	178	152	144	177	255	366
193.413	0	246	135	136	188	127	174	125	238	135	179	153	147	178	258	370
193.536	0	248	138	136	190	129	176	126	239	136	180	154	149	180	260	372
193.659	0	249	139	140	191	132	178	126	241	138	181	155	150	181	263	375
193.782	0	239	131	136	185	127	176	126	240	136	179	154	144	176	252	363
193.905	0	239	129	132	183	127	174	124	238	135	177	153	142	174	250	361
194.028	0	238	130	134	183	127	173	124	237	134	178	153	141	173	250	361
194.15	0	239	131	134	184	126	173	125	237	134	178	153	143	176	252	364
194.273	0	241	134	135	186	127	174	125	239	135	178	154	144	177	256	367
194.396	0	243	135	136	188	128	176	125	239	136	179	154	147	179	258	370
194.519	0	246	138	138	188	129	177	126	241	137	179	155	150	180	262	374
194.642	0	242	137	141	188	133	181	126	242	137	181	155	147	180	260	371
194.765	0	236	128	133	183	128	175	125	241	136	179	154	143	174	249	360
194.888	0	235	129	134	182	128	175	124	239	136	177	153	141	172	248	359
195.011	0	235	129	133	184	127	174	125	238	135	178	153	140	173	250	360
195.133	0	236	131	134	183	128	174	125	239	136	177	153	143	174	252	362
195.256	0	238	133	135	184	128	175	123	241	136	178	154	144	175	255	366
195.379	0	242	135	137	186	130	178	126	240	137	178	153	148	177	258	369
195.502	0	244	138	139	189	131	179	127	243	138	180	155	150	180	260	373
195.625	0	241	135	141	187	132	181	128	243	138	180	156	146	178	259	369
195.748	0	234	128	135	183	129	177	125	242	136	177	154	142	174	250	358
195.871	0	235	130	135	183	128	176	125	241	137	177	154	142	173	250	359
195.994	0	236	131	134	184	127	176	125	240	136	177	153	142	173	251	360
196.116	0	237	132	135	185	129	177	125	242	137	177	154	145	174	255	363
196.239	0	241	135	138	187	130	178	126	243	138	178	153	146	176	256	366
196.362	0	243	137	138	187	130	179	126	243	138	179	155	149	177	260	369
196.485	0	246	139	142	190	133	181	127	244	140	180	156	151	180	263	374
196.608	0	239	135	140	186	134	181	128	246	140	180	155	146	177	256	364
196.731	0	237	132	136	185	129	178	126	244	139	178	154	143	174	251	359
196.854	0	237	132	137	186	130	177	125	243	137	178	155	143	174	253	361
196.977	0	239	133	137	186	130	179	126	244	139	178	155	145	174	254	363
197.1	0	241	135	137	188	131	179	127	245	140	179	155	147	176	257	365
197.222	0	244	138	139	189	132	180	128	247	140	180	156	149	178	259	369
197.345	0	247	140	140	190	133	182	128	248	142	180	157	152	180	263	373
197.468	0	247	141	144	191	137	185	129	250	142	181	159	153	180	265	372
197.591	0	239	133	139	185	132	181	128	247	140	181	157	146	174	253	360
197.714	0	238	132	137	186	132	179	127	245	140	179	156	145	173	253	360
197.837	0	238	133	138	186	131	178	128	244	140	179	157	145	174	254	361
197.96	0	240	134	139	186	131	180	128	245	139	179	156	147	175	256	364
198.083	0	244	136	139	188	134	181	128	247	142	180	157	150	177	259	368
198.205	0	246	138	140	190	135	182	129	247	142	181	159	151	178	262	370
198.328	0	249	141	141	193	135	183	130	248	143	183	160	155	181	266	375
198.451	0	245	139	145	191	136	185	130	249	144	184	160	152	180	264	373
198.574	0	240	134	139	186	133	180	128	247	142	181	158	147	174	253	362
198.697	0	241	134	138	186	133	180	127	246	142	180	158	147	174	254	362
198.82	0	241	134	139	187	132	178	127	245	141	180	158	148	175	255	363
198.943	0	244	137	139	188	132	180	128	246	142	180	159	150	176	257	366
199.066	0	247	140	140	189	133	182	129	246	143	181	159	152	177	260	369
199.188	0	249	141	142	191	135	181	128	247	144	181	160	155	178	263	374
199.311	0	252	145	143	193	137	182	130	249	145	183	160	158	182	268	379
199.434	0	249	142	146	192	137	187	130	250	144	184	162	153	181	265	376
199.557	0	242	136	141	189	135	181	128	247	142	181	161	150	177	256	366
199.68	0	243	136	140	187	133	182	128	245	142	181	159	149	176	256	366
199.803	0	244	137	141	188	133	179	128	245	142	181	159	149	175	257	368
199.926	0	246	139	142	189	133	180	129	244	143	182	159	151	178	260	372
200.049	0	248	139	141	191	134	180	129	244	142	183	159	154	180	262	375
200.172	0	251	142	143	193	135	182	130	244	143	183	160	155	182	266	379
200.294	0	254	144	146	195	137	184	131	247	145	185	162	158	183	269	384
200.417	0	247	140	143	191	136	183	130	247	144	184	161	152	180	260	372
200.54	0	246	137	141	188	133	180	129	244	143	182	160	150	177	255	368
200.663	0	245	137	141	188	133	180	127	243	142	182	159	150	178	256	370
200.786	0	246	138	140	190	133	179	128	244	142	182	159	150	178	259	371
200.909	0	250	141	142	191	133	180	129	244	143	182	159	151	180	261	375
201.032	0	252	142	142	192	134	181	129	244	143	183	160	154	181	263	379
201.155	0	254	145	144	194	134	182	130	245	144	183	161	156	184	267	382
201.277	0	252	144	146	194	138	185	130	246	144	185	161	154	183	265	378
201.4	0	244	135	140	188	132	179	128	243	141	183	159	148	177	253	367
201.523	0	245	137	139	188	132	179	128	242	141	181	157	147	176	252	367
201.646	0	245	138	139	189	132	178	127	242	139	181	157	146	177	254	368
201.769	0	247	139	139	191	132	178	128	242	140	181	157	148	178	257	370
201.892	0	250	141	141	191	133	179	129	242	140	182	159	151	180	259	374
202.015	0	252	144	143	192	133	180	129	243	141	182	159	153	181	262	377
202.138	0	254	146	145	194	135	183	129	245	142	184	159	155	183	267	382
202.26	0	248	141	143	191	135	182	129	244	141	182	159	149	180	257	371
202.383	0	245	138	139	189	132	178	128	241	140	180	157	146	175	251	366
202.506	0	245	138	140	187	132	175	126	239	139	181	157	146	176	253	366
202.629	0	247	139	138	188	131	177	127	240	139	179	156	147	176	254	366
202.752	0	249	142	141	190	132	179	128	238	138	180	157	149	178	258	372
202.875	0	251	143	142	192	134	176	129	233	138	181	157	152	179	261	374
202.998	0	253	146	142	196	135	177	128	234	138	182	158	154	182	264	379
203.121	0	257	149	146	196	137	181	131	237	139	183	159	156	184	268	384
203.244	0	250	143	144	192	136	180	129	237	138	183	159	151	181	259	372
203.366	0	248	141	141	190	133	178	128	237	140	181	158	149	177	256	369
203.489	0	249	141	142	190	134	179	128	237	138	181	158	148	177	257	371
203.612	0	250	142	141	191	133	178	127	238	139	181	157	149	178	258	373
203.735	0	253	145	142	192	134	180	129	239	140	182	158	151	180	261	375
203.858	0	256	146	143	194	135	181	131	237	141	182	159	155	182	264	379
203.981	0	259	149	144	196	135	180	130	239	141	184	160	155	183	267	383
204.104	0	256	148	146	195	138	186	130	240	142	185	161	155	183	267	381
204.227	0	251	143	142	192	134	179	128	237	140	181	159	150	178	257	371
204.349	0	252	142	141	192	134	178	128	234	139	182	158	149	178	259	373
204.472	0	253	144	140	192	133	176	128	233	139	182	159	149	179	259	375
204.595	0	254	146	141	193	133	176	129	234	137	183	158	151	180	262	377
204.718	0	257	146	143	195	134	176	129	234	139	182	159	154	182	265	381
204.841	0	260	149	144	196	135	179	129	233	139	184	159	156	184	269	385
204.964	0	262	152	147	198	137	179	130	234	140	185	160	157	186	273	389
205.087	0	253	145	143	192	135	178	128	235	138	183	160	151	181	260	377
205.21	0	251	142	140	191	132	175	127	231	136	182	158	149	178	257	373
205.332	0	252	142	142	191	131	174	127	229	136	181	158	148	179	258	374
205.455	0	251	144	141	191	132	173	128	230	136	182	157	149	180	261	377
205.578	0	254	146	142	193	131	175	127	233	137	182	158	152	182	262	380
205.701	0	257	147	143	195	132	176	128	234	137	183	158	155	183	266	383
205.824	0	260	150	144	197	133	177	128	233	139	183	159	157	185	270	386
205.947	0	260	152	147	198	136	180	128	235	139	184	159	157	187	273	388
206.07	0	251	142	142	191	132	176	128	233	137	183	157	149	180	259	376
206.193	0	250	144	139	190	131	175	127	231	135	182	157	148	179	257	374
206.316	0	250	143	140	191	131	173	126	228	134	181	157	148	179	258	374
206.438	0	252	144	141	192	130	173	127	231	135	181	157	150	180	261	377
206.561	0	255	147	142	194	132	175	128	232	137	182	157	153	182	264	381
206.684	0	257	149	143	194	134	177	129	232	137	182	159	155	183	267	384
206.807	0	260	151	144	197	134	177	129	226	136	183	158	158	186	272	389
206.93	0	260	152	147	199	137	177	130	223	136	186	158	157	188	276	393
207.053	0	253	144	144	194	133	173	130	219	132	185	156	151	184	264	382
207.176	1	253	144	142	193	131	171	128	216	132	184	155	149	182	264	381
207.299	0	252	144	141	193	131	170	128	216	131	183	155	149	182	265	382
207.421	0	255	145	141	194	130	170	129	217	131	184	155	151	184	267	385
207.544	0	257	148	144	195	131	172	129	218	132	185	156	153	185	270	389
207.667	0	260	149	144	197	133	174	129	219	133	185	156	156	187	273	392
207.79	0	262	152	145	199	134	175	131	222	135	186	157	159	189	278	397
207.913	0	259	150	146	197	135	178	131	222	133	186	157	155	188	275	391
208.036	0	253	144	141	192	132	172	128	219	132	184	156	150	182	265	383
208.159	0	254	145	141	193	131	171	127	216	131	183	155	150	184	267	384
208.282	0	253	145	140	192	129	169	128	216	130	182	154	149	184	268	384
208.404	0	256	146	141	193	129	169	127	217	131	183	155	152	186	271	387
208.527	0	258	149	142	195	130	171	127	218	131	184	155	154	187	274	391
208.65	0	259	151	141	196	131	171	128	218	132	186	156	156	189	277	394
208.773	0	259	151	145	195	133	175	129	220	132	185	157	155	190	280	395
208.896	0	249	143	139	190	130	168	127	221	130	184	155	149	185	267	381
209.019	0	247	142	138	189	127	169	124	227	131	182	154	146	183	265	377
209.142	0	247	140	136	189	125	170	123	227	130	180	153	145	182	266	378
209.265	0	247	142	137	190	126	169	124	228	130	180	153	145	184	268	380
209.388	0	249	143	138	190	126	170	125	229	130	181	152	149	185	271	382
209.51	0	250	145	139	192	127	170	123	229	131	181	154	150	186	273	386
209.633	0	253	147	140	193	129	172	124	229	133	182	154	153	189	277	390
209.756	0	245	141	139	190	129	173	125	231	132	182	153	149	186	271	381
209.879	0	241	136	133	187	126	168	123	228	130	180	152	143	181	263	373
210.002	0	240	137	133	185	124	166	122	225	128	179	150	144	180	263	373
210.125	0	240	137	133	186	124	165	121	224	127	178	150	143	181	265	373
210.248	0	241	140	134	186	124	166	122	226	128	178	150	144	182	268	376
210.371	0	245	141	135	187	126	167	122	227	129	178	151	147	184	270	379
210.493	0	247	145	137	190	126	168	122	227	131	179	151	149	186	274	383
210.616	0	248	146	139	193	126	172	124	228	131	181	153	152	187	277	386
210.739	0	240	138	135	187	126	169	122	227	129	180	151	145	183	266	372
210.862	0	237	136	133	185	124	166	121	226	128	178	150	142	179	262	369
210.985	0	238	135	133	184	123	165	121	224	128	177	149	142	180	263	369
211.108	0	238	138	133	186	122	164	121	225	127	177	149	143	181	266	371
211.231	0	241	140	135	187	123	165	121	226	128	178	150	144	182	268	375
211.354	0	243	142	135	188	125	167	121	227	129	178	151	147	183	271	378
211.476	0	246	144	136	189	126	168	123	227	129	179	151	150	185	274	382
211.599	0	245	143	141	190	129	171	124	230	130	180	153	150	186	276	381
211.722	0	237	136	133	186	125	168	122	228	129	179	151	142	180	264	369
211.845	0	238	137	135	186	124	166	122	227	128	179	150	142	180	264	369
211.968	0	237	137	133	185	123	165	120	224	128	176	149	143	179	264	367
212.091	0	240	139	134	187	123	165	122	225	127	179	150	144	181	266	373
212.214	0	241	140	135	188	124	167	122	226	129	178	151	146	182	269	377
212.337	0	244	143	137	190	126	169	123	227	130	180	152	149	184	273	381
212.46	0	248	144	139	192	127	171	123	227	131	182	153	152	187	277	385
212.582	0	239	137	137	189	128	170	124	228	130	180	153	146	183	270	375
212.705	0	236	133	132	185	125	167	122	228	128	180	151	143	180	262	369
212.828	0	236	134	133	186	124	167	122	228	130	179	152	141	179	263	370
212.951	0	238	135	133	185	124	168	122	227	129	180	151	143	180	265	371
213.074	0	240	137	136	186	126	168	124	228	130	180	151	145	181	268	375
213.197	0	242	138	137	189	125	170	124	230	131	180	152	147	183	271	378
213.32	0	247	141	137	190	126	171	123	230	132	182	154	150	185	275	382
213.443	0	247	144	141	193	130	176	125	232	133	182	154	152	187	277	385
213.565	0	237	134	136	187	127	173	124	231	131	182	153	145	182	265	372
213.688	0	235	131	133	184	125	170	124	231	130	180	153	143	179	262	369
213.811	0	235	133	133	186	124	170	123	229	131	181	152	143	179	261	368
213.934	0	236	134	134	186	125	170	124	229	132	179	151	143	180	265	371
214.057	0	239	135	136	188	125	171	123	229	132	180	152	146	182	267	374
214.18	0	243	138	136	189	127	172	125	232	133	181	152	148	183	270	377
214.303	0	245	140	137	192	129	175	126	233	134	182	154	151	185	274	382
214.426	0	248	143	141	195	131	178	127	234	135	184	156	154	188	279	386
214.548	0	239	137	139	191	132	178	126	233	134	182	154	147	183	269	375
214.671	0	236	133	134	187	126	173	124	233	133	181	153	145	180	262	369
214.794	0	236	134	136	186	126	173	123	232	134	181	153	144	181	264	370
214.917	0	237	135	135	187	127	174	124	233	134	180	154	145	180	265	373
215.04	0	239	136	136	188	127	176	126	235	134	181	154	147	183	269	375
215.163	0	242	139	137	190	128	177	126	236	136	182	154	149	184	271	379
215.286	0	245	141	138	193	130	179	126	236	137	182	155	152	186	275	383
215.409	0	248	143	140	195	133	181	128	238	138	183	156	155	188	278	387
215.532	0	240	137	141	192	133	182	129	239	138	185	156	150	187	273	379
215.654	0	236	133	136	189	127	177	126	238	136	182	154	146	182	264	371
215.777	0	237	134	137	189	129	178	126	236	136	182	154	146	182	266	372
215.9	0	237	134	137	187	127	176	125	236	136	182	154	146	182	268	373
216.023	0	239	137	136	190	127	177	126	239	136	182	155	147	184	271	376
216.146	0	243	138	139	191	130	179	127	238	138	183	155	151	185	272	380
216.269	0	246	141	140	193	131	181	127	239	139	184	156	153	188	277	384
216.392	0	249	144	142	196	132	182	128	241	139	186	157	155	190	281	389
216.515	0	239	137	141	191	134	182	128	241	138	185	157	150	186	271	376
216.637	0	234	131	135	188	128	176	127	239	136	183	155	145	182	263	369
216.76	0	234	133	136	189	127	177	124	237	135	182	154	145	181	263	369
216.883	0	234	133	136	186	126	175	126	237	135	182	154	144	182	265	371
217.006	0	236	135	137	188	127	176	126	237	136	182	153	146	183	269	373
217.129	0	238	137	138	190	128	177	127	237	136	183	154	148	185	271	377
217.252	0	241	139	139	192	128	177	127	238	136	183	155	151	187	274	381
217.375	0	244	142	140	194	130	179	127	239	137	184	155	153	189	278	386
217.498	0	236	136	141	189	132	181	127	239	136	185	155	148	186	270	376
217.62	0	230	130	134	186	125	175	126	236	134	182	154	143	181	261	366
217.743	0	229	130	135	185	125	174	124	234	133	181	153	142	180	261	368
217.866	0	229	131	134	184	125	172	124	235	133	181	153	142	180	262	367
217.989	0	233	135	136	188	126	175	125	233	132	182	152	145	181	265	371
218.112	0	235	137	137	190	127	173	126	230	132	182	153	147	183	268	376
218.235	0	238	139	139	191	127	174	127	229	132	183	153	149	186	273	380
218.358	0	240	142	139	194	129	175	128	230	133	185	155	153	188	276	385
218.481	0	241	141	143	195	132	179	128	234	134	185	155	152	188	277	384
218.604	0	230	132	136	188	129	175	127	230	131	183	153	144	182	262	369
218.726	0	230	132	135	188	127	172	126	230	131	182	153	144	180	262	369
218.849	0	230	133	136	187	126	173	127	231	131	182	153	143	181	263	370
218.972	0	232	134	135	187	126	174	126	232	131	182	152	143	182	265	373
219.095	0	234	136	137	189	129	174	127	232	132	182	153	147	185	268	375
219.218	0	236	137	140	193	129	176	128	234	133	184	154	150	186	271	379
219.341	0	240	141	139	194	130	178	128	238	134	184	155	152	187	274	383
219.464	0	242	143	143	195	133	181	128	240	137	186	156	155	189	278	386
219.587	0	232	135	141	190	131	180	127	237	134	186	155	147	185	268	373
219.709	0	231	132	137	189	128	177	127	235	133	185	155	144	183	263	370
219.832	0	231	133	137	188	129	176	128	235	133	184	154	144	182	263	371
219.955	0	233	135	138	188	128	177	128	235	134	183	154	144	184	266	373
220.078	0	236	136	139	191	129	177	126	235	134	184	155	148	185	269	377
220.201	0	237	138	139	193	130	179	128	236	135	185	155	149	187	272	380
220.324	0	241	141	141	194	131	178	130	237	135	186	156	153	188	276	384
220.447	0	244	144	142	197	133	182	129	240	137	187	157	155	190	281	388
220.57	0	235	137	142	192	133	183	129	237	136	187	156	149	188	272	377
220.692	0	230	132	136	188	130	176	127	236	133	185	155	144	182	262	370
220.815	0	231	133	137	189	129	177	127	236	134	185	155	143	182	263	370
220.938	0	232	133	137	188	129	177	127	234	135	184	153	143	182	265	372
221.061	0	234	136	138	189	129	177	128	235	133	183	154	144	184	267	375
221.184	0	236	138	140	192	130	178	128	236	134	184	154	147	185	269	379
221.307	0	239	140	139	193	131	180	128	236	135	185	155	150	187	273	383
221.43	0	242	143	142	196	133	179	128	235	136	186	157	152	189	277	387
221.553	0	239	140	144	195	135	182	130	235	136	187	156	150	189	276	385
221.676	0	230	132	136	187	130	177	128	235	133	184	154	144	183	261	372
221.798	0	230	131	136	188	128	176	127	233	133	184	153	142	181	261	372
221.921	0	228	132	136	187	129	176	126	233	133	183	153	142	181	262	371
222.044	0	231	134	136	190	129	177	128	233	133	183	153	142	182	264	375
222.167	0	232	136	138	189	129	178	128	235	133	183	153	145	184	267	378
222.29	0	236	136	139	191	130	179	128	235	134	184	154	148	186	270	381
222.413	0	239	140	140	194	131	179	129	237	135	185	156	149	187	274	386
222.536	0	240	141	143	196	134	182	130	238	135	186	156	151	189	277	388
222.659	0	229	132	137	189	130	180	129	236	134	185	154	143	183	264	374
222.781	0	228	131	136	188	128	177	128	236	132	184	154	142	181	261	371
222.904	0	228	132	136	187	128	177	127	234	132	183	153	141	182	262	373
223.027	0	230	133	136	189	128	178	127	234	132	183	153	142	183	264	374
223.15	0	232	135	138	189	129	179	127	236	133	183	153	145	184	267	378
223.273	0	235	136	139	193	130	179	127	235	134	183	154	146	185	270	381
223.396	0	238	140	139	193	131	179	128	236	135	185	155	150	186	274	384
223.519	0	241	141	141	195	133	182	129	238	135	186	156	152	189	277	389
223.642	0	233	137	141	191	133	182	130	238	135	186	155	147	187	271	380
223.764	0	229	132	138	188	129	179	128	237	133	184	154	144	182	264	374
223.887	0	230	132	136	189	130	179	127	236	133	183	154	143	182	264	375
224.01	0	230	133	137	189	129	177	128	236	133	184	154	144	183	265	376
224.133	0	233	134	138	190	130	180	127	237	133	184	154	145	185	269	380
224.256	0	236	137	139	191	130	180	129	238	135	185	154	148	186	271	383
224.379	0	239	140	140	193	131	181	129	237	134	186	156	150	187	275	386
224.502	0	241	143	143	196	133	183	130	239	136	188	156	152	190	280	392
224.625	0	233	135	142	190	133	182	130	239	135	186	156	146	187	271	382
224.748	0	230	132	136	188	131	179	128	237	134	185	155	144	183	265	376
224.87	0	231	132	138	188	130	180	129	234	133	184	154	143	182	266	378
224.993	0	232	132	138	190	130	175	130	231	131	185	153	145	183	269	382
225.116	0	235	136	139	191	130	177	129	230	131	185	154	148	186	273	386
225.239	0	239	138	140	193	131	178	130	228	133	186	154	150	187	276	390
225.362	0	240	141	142	196	134	178	132	227	132	186	155	152	189	279	393
225.485	0	245	143	143	197	133	179	131	227	132	188	156	155	191	284	398
225.608	0	238	138	144	194	135	180	132	227	132	188	155	150	190	277	391
225.731	0	234	132	139	190	129	177	128	221	129	185	154	145	185	267	382
225.853	0	233	133	138	189	130	170	129	213	126	186	151	144	184	268	383
225.976	0	233	134	139	190	129	171	129	215	127	185	152	144	184	269	384
226.099	0	238	138	140	191	129	173	129	216	126	186	152	146	185	273	388
226.222	0	240	140	142	192	130	175	131	216	128	186	153	149	188	275	391
226.345	0	243	141	141	194	132	176	132	218	128	188	154	151	189	278	396
226.468	0	246	144	143	197	133	177	132	221	129	189	154	153	191	282	400
226.591	0	246	144	147	198	136	181	132	221	130	190	155	154	192	284	402
226.714	0	235	135	142	192	132	176	131	218	128	186	154	147	186	269	389
226.836	0	236	135	141	190	131	175	130	217	127	186	153	146	185	269	388
226.959	0	236	135	140	189	131	174	132	219	127	187	153	145	185	270	389
227.082	0	239	137	141	192	132	175	131	219	129	186	154	147	185	272	391
227.205	0	240	138	142	193	133	176	132	217	129	186	154	149	187	274	393
227.328	0	243	140	143	194	133	175	131	217	129	187	155	150	188	276	396
227.451	0	246	142	143	197	134	178	132	218	129	188	155	153	190	280	401
227.574	0	247	144	147	198	136	179	134	217	130	189	155	153	192	284	406
227.697	0	239	135	142	193	132	175	132	210	126	188	153	146	187	274	398
227.82	0	239	133	139	192	130	173	131	207	124	188	151	144	185	270	397
227.942	0	238	133	139	192	129	172	132	206	124	187	150	144	184	271	397
228.065	0	241	136	140	193	129	172	130	205	124	186	149	144	185	272	399
228.188	0	244	137	140	193	130	172	132	204	124	186	149	146	187	275	402
228.311	0	247	139	141	194	130	169	133	203	123	188	148	147	187	278	405
228.434	0	249	141	142	195	132	171	132	206	125	188	151	151	189	280	408
228.557	0	251	143	144	198	134	175	133	210	127	188	152	152	190	284	412
228.68	0	242	135	143	194	131	177	132	209	125	188	151	145	188	274	403
228.803	0	238	134	138	194	128	170	130	204	121	186	147	142	184	267	399
228.925	0	243	138	136	194	128	168	130	199	120	185	145	141	185	267	399
229.048	0	246	140	138	195	126	165	131	192	118	185	145	142	185	269	400
229.171	0	248	142	139	197	126	166	130	192	119	184	144	143	186	272	404
229.294	0	250	143	139	200	127	165	130	193	119	185	145	145	188	274	405
229.417	0	252	146	140	201	127	167	130	196	119	186	147	148	189	278	408
229.54	0	255	147	141	203	128	168	131	197	122	187	148	150	191	282	413
229.663	0	254	146	145	202	132	170	131	203	122	187	149	149	192	283	413
229.786	0	243	136	139	196	128	169	128	208	120	184	147	143	187	268	400
229.908	0	242	138	139	196	126	170	127	212	122	184	148	143	185	268	397
230.031	0	243	137	138	195	127	170	127	210	122	183	148	142	184	268	397
230.154	0	244	138	139	197	127	171	128	210	121	182	148	143	185	271	399
230.277	0	246	139	140	198	129	168	127	211	122	183	148	145	187	274	403
230.4	0	249	142	140	200	129	171	129	213	124	184	151	148	188	276	406
230.523	0	251	145	142	201	130	172	128	214	125	185	151	150	190	279	409
230.646	0	247	142	146	200	132	174	128	215	125	185	151	148	189	277	406
230.769	0	240	136	139	195	128	171	128	215	123	185	150	142	184	267	397
230.892	0	243	135	140	194	129	170	129	214	125	184	149	142	184	269	401
231.014	0	243	136	139	194	127	170	128	213	122	184	149	142	185	268	405
231.137	0	248	138	140	195	128	172	129	213	123	184	149	143	185	272	413
231.26	0	251	141	140	198	129	172	128	215	125	187	150	146	186	274	418
231.383	0	254	141	142	200	130	174	130	217	126	187	151	148	188	277	425
231.506	0	259	145	145	201	131	178	131	219	128	189	152	151	189	281	432
231.629	0	250	139	144	198	132	177	131	218	127	189	152	147	187	273	424
231.752	0	245	133	139	192	130	173	129	217	125	187	150	143	182	262	416
231.875	0	247	133	139	191	129	174	128	218	126	185	149	142	180	263	418
231.997	0	248	134	138	192	127	172	128	216	126	184	150	140	181	263	419
232.12	0	251	136	139	193	127	173	129	219	125	184	148	142	183	266	418
232.243	0	252	138	139	194	129	174	130	221	127	185	151	145	184	269	417
232.366	0	255	141	141	196	128	176	129	222	127	185	151	147	186	271	416
232.489	0	255	141	143	198	132	177	129	223	128	187	152	148	189	276	417
232.612	0	244	133	140	192	130	175	128	223	126	186	150	142	183	263	400
232.735	0	242	130	135	190	126	172	126	221	124	184	149	140	179	257	394
232.858	0	241	132	137	189	126	169	126	218	124	182	149	138	179	258	392
232.98	0	243	132	135	190	125	169	126	218	123	181	148	138	179	261	392
233.103	0	245	133	137	190	125	170	127	220	124	181	148	141	181	263	395
233.226	11	247	137	138	192	126	171	127	221	125	183	149	144	183	266	396
233.349	0	249	139	138	195	128	172	126	222	126	182	150	146	185	270	400
233.472	0	247	138	143	194	130	174	126	222	126	184	150	144	186	270	397
233.595	0	237	131	134	188	125	170	126	222	123	181	148	139	180	257	383
233.718	0	236	130	136	187	124	168	123	220	122	180	147	138	179	257	380
233.841	0	236	130	135	187	124	168	122	218	122	179	147	137	179	258	379
233.964	0	238	132	135	189	122	168	123	220	122	179	147	139	181	260	382
234.086	0	239	134	136	190	123	168	124	221	123	180	148	141	182	263	384
234.209	0	243	136	137	191	125	170	125	222	124	180	149	143	184	266	386
234.332	0	245	139	139	193	127	171	126	222	125	181	149	146	185	271	391
234.455	0	238	134	139	190	128	173	124	223	125	181	149	142	182	264	382
234.578	0	234	130	135	185	123	169	123	224	124	179	148	138	178	256	371
234.701	0	233	130	135	186	125	169	123	221	124	179	147	138	179	259	374
234.824	0	234	131	135	187	123	169	124	219	122	179	147	138	180	261	376
234.947	0	238	132	136	190	124	169	125	219	123	180	147	140	182	264	381
235.069	0	241	135	137	191	125	170	125	218	124	181	148	144	183	267	386
235.192	0	244	138	139	193	126	170	125	218	125	182	150	147	186	272	392
235.315	0	244	138	141	193	129	172	126	215	125	183	149	147	186	273	391
235.438	0	236	130	137	189	125	168	125	211	122	181	147	139	181	259	378
235.561	0	236	130	136	188	123	167	123	208	121	182	147	139	180	260	378
235.684	0	236	131	135	187	122	165	124	206	121	180	146	139	179	261	378
235.807	0	238	133	136	188	124	165	125	207	121	182	147	140	182	263	382
235.93	0	243	136	138	191	124	166	125	208	122	182	146	144	182	266	385
236.052	0	245	138	137	192	126	168	127	209	123	183	149	147	185	270	389
236.175	0	249	141	141	196	127	170	127	209	125	184	149	150	187	274	394
236.298	0	241	137	142	191	129	171	126	208	124	184	149	144	184	268	385
236.421	0	236	130	136	187	124	166	126	206	121	182	147	140	180	258	375
236.544	0	236	131	135	186	123	166	123	205	122	181	147	139	179	258	374
236.667	0	237	131	136	185	123	165	124	204	121	181	146	139	179	260	376
236.79	0	240	133	136	187	123	165	125	204	121	181	146	141	180	263	378
236.913	0	242	136	138	189	124	166	125	206	122	182	147	144	183	266	382
237.036	0	245	138	139	191	125	167	126	206	123	183	148	147	185	269	386
237.158	0	248	140	141	193	127	170	126	205	123	184	150	149	187	273	390
237.281	0	238	133	139	189	128	168	125	205	122	183	148	143	182	262	377
237.404	0	235	128	134	185	124	164	124	204	120	181	146	140	179	257	371
237.527	0	234	130	136	185	123	164	122	204	121	181	147	139	179	258	371
237.65	0	237	131	136	186	122	165	124	204	122	180	147	141	180	260	372
237.773	0	238	133	136	187	123	165	123	205	122	181	147	143	181	262	375
237.896	0	242	134	137	189	125	167	124	208	122	182	148	144	183	265	379
238.019	0	245	137	138	191	126	168	125	208	123	182	149	148	186	270	383
238.141	0	247	140	142	193	128	170	125	209	124	183	150	149	188	274	385
238.264	0	237	132	139	187	126	170	124	208	123	182	150	143	182	262	372
238.387	0	236	129	137	186	124	166	124	207	121	182	148	140	180	259	369
238.51	0	236	130	137	187	124	166	124	207	122	181	148	140	181	259	370
238.633	0	238	132	136	186	123	167	124	207	122	181	147	140	181	261	372
238.756	0	242	134	138	189	124	167	124	208	123	181	149	144	183	265	377
238.879	0	244	137	139	191	127	169	126	211	124	182	150	147	185	268	380
239.002	0	247	140	140	194	127	170	127	211	125	184	152	149	186	272	384
239.124	0	243	137	143	191	130	173	125	211	125	184	151	147	186	269	381
239.247	0	236	131	137	187	124	168	123	211	123	183	149	141	182	258	370
239.37	0	238	131	136	186	126	168	124	212	123	182	150	141	182	262	372
239.493	0	237	131	137	187	126	170	123	214	125	182	150	142	181	261	371
239.616	0	240	135	138	189	126	170	125	216	126	183	150	144	184	264	375
239.739	0	242	136	138	191	126	173	126	221	127	183	151	147	184	267	379
239.862	0	245	138	140	194	128	174	125	222	128	185	152	149	186	271	384
239.985	0	249	140	143	194	131	178	126	224	131	186	154	151	188	274	387
240.108	0	238	134	140	189	129	177	126	222	129	186	152	144	184	263	375
240.23	0	235	129	136	187	125	172	125	220	126	184	152	142	181	258	370
240.353	0	236	130	136	187	127	173	124	220	127	182	151	141	181	259	370
240.476	0	236	132	136	187	128	172	125	219	127	183	151	140	182	261	371
240.599	0	240	133	138	189	126	173	126	219	127	183	151	144	183	264	375
240.722	0	242	136	139	190	128	173	127	219	127	184	151	145	184	266	380
240.845	0	244	138	140	192	128	176	127	223	129	185	153	148	186	270	381
240.968	0	245	139	144	194	131	177	127	220	130	186	154	149	187	273	384
241.091	0	234	129	137	189	128	173	125	216	126	185	151	142	182	261	372
241.213	0	235	128	136	188	125	170	126	212	124	184	150	140	181	259	371
241.336	0	234	129	136	188	125	169	127	211	124	183	150	139	180	259	373
241.459	0	236	131	136	190	127	170	126	209	126	183	149	141	181	262	375
241.582	0	239	133	137	190	127	170	128	211	125	184	150	143	182	264	379
241.705	0	243	136	139	192	128	172	127	211	126	185	150	146	183	266	382
241.828	0	245	138	140	194	129	172	128	212	127	185	151	148	186	271	387
241.951	0	245	139	144	194	133	175	128	212	126	186	152	148	187	272	389
242.074	0	235	130	139	188	128	171	127	210	125	183	151	141	181	258	375
242.196	0	236	129	137	189	124	170	128	209	124	183	150	141	180	258	376
242.319	0	236	130	137	189	126	169	126	206	123	183	148	140	180	259	380
242.442	0	240	131	138	189	127	169	126	204	122	183	148	142	181	263	384
242.565	0	244	132	139	192	127	169	129	206	123	184	149	144	182	264	389
242.688	0	246	135	139	193	127	171	128	207	125	185	150	146	184	266	393
242.811	0	251	137	142	195	129	172	128	205	125	186	151	149	185	270	397
242.934	0	243	132	141	191	130	171	128	203	124	186	149	144	183	264	389
243.057	0	241	128	137	189	126	167	127	202	122	184	148	140	179	257	384
243.18	0	242	129	138	188	126	169	128	202	122	184	148	140	180	257	386
243.302	0	243	130	137	188	126	167	127	201	123	184	148	141	180	259	387
243.425	0	246	131	138	191	126	169	127	202	122	184	148	142	182	262	391
243.548	0	248	133	140	193	128	170	130	204	123	186	149	145	183	265	395
243.671	0	252	135	141	195	128	170	129	206	125	186	151	148	185	268	399
243.794	0	249	135	144	194	130	175	128	204	124	186	150	146	185	268	396
243.917	0	239	128	137	188	127	169	126	202	122	184	147	141	179	255	384
244.04	0	238	128	135	187	126	166	127	202	121	183	147	139	178	254	383
244.163	0	238	128	136	186	125	166	127	201	120	183	147	138	177	255	383
244.285	0	240	131	136	189	125	166	127	200	121	182	147	139	179	258	385
244.408	0	242	132	136	190	125	165	127	200	120	182	147	141	182	260	389
244.531	0	243	133	139	190	127	166	127	202	121	183	147	144	182	263	393
244.654	0	246	135	140	193	128	169	128	206	122	184	150	146	184	266	393
244.777	0	237	129	138	190	128	171	125	204	121	184	147	141	181	259	382
244.9	0	232	124	134	187	125	165	124	201	119	182	146	137	178	251	378
245.023	0	232	126	134	187	124	164	124	200	118	182	144	136	177	253	381
245.146	0	233	127	134	188	123	162	124	197	117	181	144	136	178	254	381
245.268	0	236	128	135	188	124	163	125	197	118	180	143	138	179	257	384
245.391	0	238	130	137	188	124	162	126	199	118	181	144	141	180	259	387
245.514	0	241	131	139	192	126	165	126	201	119	183	145	143	181	262	391
245.637	0	242	135	142	194	129	169	127	201	120	183	146	145	183	266	393
[truncated: 711 more rows]

## Sheet: Short_ch
	SNR :	49	47	31	54	47	45	54	49	39	48	49	40	0	0	0	0	0	0	0	0	0	0	0	0
		D780						D850						D725						D940
Time	Marker	ch16	ch17	ch18	ch19	ch20	ch21	ch16	ch17	ch18	ch19	ch20	ch21	ch16	ch17	ch18	ch19	ch20	ch21	ch16	ch17	ch18	ch19	ch20	ch21
0.24576	0	0	0	0	0	0	0	0	0	0	0	0	0	0	0	0	0	0	0	0	0	0	0	0	0
0.36864	0	66	135	48	76	130	65	61	133	51	69	122	50	0	1	-62	-1	-1	-55	-1	-1	23	4	0	31
0.49152	0	65	135	41	74	130	72	60	133	51	67	123	57	1	2	-68	-1	-1	-63	0	-2	13	4	0	36
0.6144	0	64	133	42	74	130	70	60	133	53	67	123	55	1	2	-73	-1	-1	-65	0	-3	12	4	0	40
0.73728	0	64	133	43	74	134	74	60	133	51	68	121	59	2	4	-80	0	-2	-71	-1	-4	12	4	0	39
0.86016	0	64	132	43	74	131	77	60	130	49	67	121	61	1	4	-82	0	-1	-73	-2	-4	10	4	1	37
0.98304	0	63	132	41	74	129	78	60	129	52	66	121	62	1	4	-82	-1	-1	-74	-1	-4	13	5	0	35
1.10592	0	63	131	40	72	128	80	60	129	55	66	122	61	1	4	-81	-1	-1	-75	-2	-4	15	4	0	35
1.2288	0	63	132	40	74	129	80	60	130	54	67	123	62	1	5	-82	0	-1	-76	-1	-4	14	4	0	35
1.35168	0	64	131	41	74	130	81	60	131	54	66	124	62	1	3	-81	0	0	-76	-2	-4	15	4	0	35
1.47456	0	64	132	41	74	130	80	60	132	55	68	125	63	2	4	-81	0	-1	-77	-2	-5	15	4	1	35
1.59744	0	63	132	42	74	127	81	59	130	55	66	126	63	2	4	-82	0	0	-78	-2	-4	15	5	1	33
1.72032	0	63	130	40	72	125	81	59	129	55	66	125	62	2	5	-82	0	0	-78	-1	-4	16	5	2	33
1.8432	0	62	130	41	73	125	80	58	128	55	66	125	62	1	4	-82	0	0	-77	-1	-4	15	5	2	33
1.96608	0	63	131	41	73	126	82	60	128	54	66	124	63	2	5	-81	-1	0	-76	0	-5	15	4	1	33
2.08896	0	63	131	42	75	128	82	59	129	55	66	124	63	1	3	-82	0	0	-77	-1	-5	15	4	1	33
2.21184	0	63	131	41	75	129	81	60	130	55	67	125	64	2	3	-82	0	0	-78	-1	-5	14	4	1	33
2.33472	0	64	131	41	73	128	82	59	131	55	67	127	64	1	4	-81	0	0	-77	-2	-4	15	4	1	33
2.4576	0	63	129	40	73	125	80	59	128	55	66	125	64	2	4	-82	0	0	-78	-1	-5	15	3	1	32
2.58048	0	63	129	40	72	124	80	60	128	55	66	124	63	2	4	-81	0	0	-78	-1	-4	15	4	2	33
2.70336	0	62	130	41	74	124	80	59	129	55	67	124	63	2	4	-82	0	0	-77	-1	-3	15	4	2	32
2.82624	0	63	129	40	73	127	81	59	128	55	66	123	64	1	4	-81	-1	0	-76	-1	-5	16	5	1	32
2.94912	0	63	130	41	74	128	81	60	129	56	67	124	63	2	4	-80	0	0	-77	-2	-4	15	4	1	32
3.072	0	63	131	41	75	129	81	60	130	55	67	125	63	2	4	-82	0	-1	-77	-2	-5	15	4	1	32
3.19488	0	63	131	42	75	127	81	60	130	56	67	125	63	2	4	-82	0	0	-76	-1	-5	14	5	1	32
3.31776	0	63	129	41	73	124	80	59	127	54	66	124	63	1	4	-81	0	0	-77	-1	-4	15	4	1	32
3.44064	0	63	129	41	73	125	80	59	128	55	65	123	63	2	4	-80	-1	0	-77	-2	-4	15	4	1	31
3.56352	0	63	129	40	74	124	79	59	127	54	66	124	63	2	4	-83	-1	0	-76	-2	-4	15	4	1	32
3.6864	0	62	130	40	73	129	80	59	128	54	66	124	63	1	4	-81	0	0	-76	-1	-4	15	4	2	32
3.80928	0	64	130	40	74	128	81	59	128	55	68	124	63	2	4	-81	0	0	-77	-2	-3	15	4	0	33
3.93216	0	64	132	42	74	127	81	60	130	55	68	126	63	2	4	-81	-1	-1	-75	-2	-5	15	4	0	33
4.05504	0	64	130	41	74	125	80	59	128	54	66	125	63	2	3	-81	0	0	-77	-2	-4	15	4	2	32
4.17792	0	64	129	40	74	125	80	58	126	55	66	124	64	2	4	-82	0	0	-77	-1	-5	16	5	2	32
4.3008	0	62	130	40	74	124	81	59	127	55	66	124	63	2	4	-80	0	0	-77	-2	-4	16	4	1	33
4.42368	0	63	129	40	74	127	81	59	128	54	67	123	63	2	4	-81	0	0	-75	-2	-4	15	4	2	32
4.54656	0	64	130	41	75	127	81	60	128	54	67	124	63	1	4	-81	0	0	-77	-2	-5	15	4	0	33
4.66944	0	63	130	40	74	129	82	60	130	55	67	125	63	2	3	-82	0	0	-76	-2	-5	16	4	0	33
4.79232	0	64	131	42	74	128	80	60	130	55	67	127	63	2	4	-81	0	0	-76	-2	-4	15	4	1	33
4.9152	0	64	129	41	74	125	80	59	127	55	65	125	63	3	5	-81	0	0	-77	-1	-4	16	4	2	32
5.03808	0	62	128	40	73	124	79	60	127	54	65	125	63	1	4	-81	0	0	-78	-2	-4	16	4	1	32
5.16096	0	62	129	40	74	124	80	58	127	54	66	124	63	2	4	-82	0	0	-77	-1	-5	15	4	2	32
5.28384	0	63	130	40	73	126	80	59	127	54	66	124	63	2	4	-80	0	0	-76	-2	-4	16	4	1	32
5.40672	0	64	130	39	74	126	80	60	129	55	66	124	63	1	4	-81	0	-1	-76	-2	-3	16	4	0	32
5.5296	0	64	130	40	74	129	81	59	130	56	67	124	62	1	4	-81	-1	0	-78	-1	-3	15	4	1	33
5.65248	0	63	130	42	75	127	81	59	130	55	67	126	63	2	5	-80	-1	0	-78	-1	-4	15	4	1	32
5.77536	0	64	131	41	73	124	80	59	127	55	65	124	64	1	5	-79	0	0	-79	-1	-4	16	4	2	31
5.89824	0	63	128	40	71	123	80	59	127	54	65	123	63	2	4	-79	0	0	-79	-2	-4	16	3	1	30
6.02112	0	63	129	39	72	123	80	59	127	55	66	123	62	1	5	-79	0	0	-78	-2	-4	17	4	2	31
6.144	0	63	129	40	73	124	80	59	128	54	65	122	63	2	4	-78	0	0	-77	-2	-4	16	4	1	31
6.26688	0	63	130	40	74	128	80	59	129	55	66	123	62	2	5	-78	0	0	-77	-2	-4	17	4	1	32
6.38976	0	64	131	40	74	128	82	60	129	55	67	124	63	2	4	-78	0	-1	-78	-2	-4	17	4	0	32
6.51264	0	64	132	41	75	129	81	61	132	55	67	125	63	2	5	-80	0	0	-77	-2	-4	17	4	0	32
6.63552	0	64	130	40	74	124	81	60	129	54	66	125	63	2	4	-79	0	0	-77	-2	-4	16	5	2	33
6.7584	0	63	130	39	74	127	81	60	129	54	66	124	62	2	4	-79	-1	0	-76	-2	-5	15	5	2	32
6.88128	0	64	131	40	73	128	81	60	129	55	67	123	62	2	4	-81	0	0	-77	-2	-5	16	4	1	34
7.00416	0	64	131	41	74	128	81	60	130	55	67	126	63	2	5	-83	0	-1	-78	-2	-5	16	4	0	34
7.12704	0	64	132	41	74	130	82	61	131	56	68	126	64	2	4	-82	-1	-1	-77	-2	-5	15	4	0	34
7.24992	0	64	133	42	75	132	82	60	133	56	68	127	63	2	4	-82	-1	-1	-78	-2	-5	15	3	0	34
7.3728	0	65	135	42	76	132	84	61	134	57	68	128	64	2	4	-84	-1	-1	-78	-2	-5	16	4	0	34
7.49568	0	64	133	43	75	128	82	60	131	57	68	128	65	2	5	-84	0	0	-79	-2	-4	16	4	1	33
7.61856	0	64	132	41	74	128	82	61	131	57	67	128	65	2	4	-83	0	0	-81	-1	-5	17	4	1	33
7.74144	0	64	131	42	74	129	82	60	130	57	68	126	65	2	5	-82	-1	0	-80	-2	-5	17	5	2	32
7.86432	0	63	127	39	74	129	83	60	125	57	68	127	65	2	4	-84	0	-1	-81	-2	-5	19	4	0	31
7.9872	0	62	125	38	75	131	84	58	124	56	67	127	65	2	4	-84	0	0	-82	-2	-4	18	5	0	32
8.11008	0	62	126	39	75	133	84	59	126	56	69	129	66	2	4	-85	0	-1	-82	-1	-4	18	4	0	34
8.23296	0	64	131	41	76	134	84	60	131	57	68	129	65	1	5	-84	0	-1	-82	-2	-4	18	5	0	35
8.35584	0	63	132	40	75	130	82	60	130	57	67	130	64	1	4	-85	0	0	-81	-1	-5	17	4	1	34
8.47872	0	64	132	41	75	132	82	61	132	56	68	130	64	1	5	-85	0	0	-82	-2	-5	18	4	1	35
8.6016	0	64	132	41	74	132	83	61	132	57	67	130	64	2	4	-84	0	-1	-81	-2	-4	18	5	0	35
8.72448	0	64	134	42	76	133	83	61	134	57	69	131	65	2	6	-85	0	-1	-82	-2	-5	18	4	0	35
8.84736	0	65	134	42	77	134	83	61	135	59	69	131	65	2	5	-86	0	0	-82	-2	-5	18	4	0	35
8.97024	0	64	136	42	77	137	84	62	135	60	70	132	66	2	4	-88	0	-1	-82	-1	-5	18	4	0	36
9.09312	0	65	135	44	76	132	83	62	135	59	69	134	67	2	5	-86	0	0	-82	-2	-5	17	4	1	35
9.216	0	66	135	43	76	132	84	62	134	59	69	133	66	2	5	-86	0	0	-83	-2	-4	17	4	1	34
9.33888	0	65	135	43	75	133	83	61	136	59	69	135	65	2	4	-87	0	-1	-83	-1	-5	18	4	1	34
9.46176	0	65	135	43	76	133	84	62	135	58	69	134	66	2	4	-89	0	-1	-83	-2	-6	17	5	0	35
9.58464	0	65	136	43	76	135	84	62	137	60	70	133	66	1	5	-88	0	0	-83	-2	-4	17	4	1	35
9.70752	0	65	137	44	77	136	84	63	138	60	71	134	66	2	4	-88	-1	-1	-83	-2	-5	18	4	0	36
9.8304	0	66	136	44	76	134	84	62	135	60	69	135	66	2	5	-87	0	0	-84	-3	-6	18	5	1	35
9.95328	0	65	136	43	75	132	83	61	135	60	69	134	65	2	4	-87	0	0	-84	-1	-5	19	4	1	35
10.0762	0	64	135	44	76	132	84	62	137	60	69	135	66	2	5	-87	-1	-1	-83	-2	-5	18	4	0	35
10.199	0	65	135	43	76	133	85	62	136	61	69	134	65	2	4	-88	0	-1	-84	-2	-4	18	3	0	34
10.3219	0	66	136	43	77	135	85	62	137	60	70	134	66	2	4	-88	-1	-1	-83	-2	-4	18	4	0	35
10.4448	0	66	137	44	76	135	85	63	138	61	70	136	66	2	5	-89	-1	-1	-84	-2	-5	18	5	0	36
10.5677	0	64	135	44	76	133	84	61	137	61	68	134	67	3	4	-87	-1	0	-85	-1	-4	18	4	1	35
10.6906	0	65	135	43	75	132	83	62	135	60	69	134	66	2	4	-87	0	-1	-84	-2	-5	18	3	1	35
10.8134	0	65	135	43	76	132	83	61	136	60	70	133	66	1	5	-87	0	0	-84	-2	-5	18	4	2	34
10.9363	0	65	136	43	76	132	83	62	136	60	69	133	66	2	5	-87	0	0	-84	-2	-5	17	4	2	35
11.0592	0	65	136	44	76	133	84	62	137	59	69	134	66	2	4	-86	-1	0	-83	-1	-5	18	3	1	35
11.1821	0	65	137	44	77	135	84	63	138	60	70	135	66	2	5	-88	-1	-1	-84	-1	-5	18	4	2	36
11.305	0	65	136	43	75	131	83	61	136	60	67	133	67	2	5	-87	0	0	-85	-2	-5	18	5	1	34
11.4278	0	65	134	43	75	130	83	61	135	59	68	132	66	2	4	-87	0	0	-85	-2	-5	17	4	2	34
11.5507	0	65	134	42	75	130	83	61	135	59	68	132	66	2	4	-86	0	0	-83	-2	-4	17	4	2	34
11.6736	0	64	135	42	75	130	83	60	136	60	68	133	66	2	4	-86	0	-1	-83	-2	-5	17	4	0	34
11.7965	0	65	135	43	76	132	83	61	136	60	69	132	66	2	4	-86	0	0	-83	-2	-5	18	4	0	35
11.9194	0	65	136	43	76	132	84	61	137	60	70	133	66	1	4	-86	0	-1	-83	-2	-5	17	4	1	34
12.0422	0	65	135	44	76	130	84	61	134	59	67	131	66	2	5	-86	-1	0	-83	-3	-5	18	6	1	33
12.1651	0	64	133	43	75	129	83	61	135	59	68	131	66	1	4	-84	0	0	-83	-2	-6	17	4	2	33
12.288	0	63	134	43	75	130	84	60	133	58	67	130	66	1	4	-85	0	0	-83	-2	-5	17	5	2	34
12.4109	0	64	134	43	75	130	83	60	134	59	68	131	66	3	5	-84	0	-1	-83	-1	-5	17	4	0	33
12.5338	0	64	134	43	75	132	83	61	136	59	69	131	66	2	4	-86	0	0	-81	-2	-5	17	5	0	34
12.6566	0	65	136	43	75	133	84	61	136	60	68	131	67	2	5	-85	0	-1	-82	-1	-5	16	4	0	34
12.7795	0	64	134	44	75	129	83	61	135	59	68	132	66	2	5	-86	0	0	-83	-1	-5	17	4	1	34
12.9024	0	63	133	43	74	128	84	60	133	58	67	129	66	2	4	-84	0	0	-83	-3	-5	17	4	2	33
13.0253	0	63	134	44	74	129	82	60	133	58	67	130	66	2	4	-84	0	0	-82	-1	-4	17	5	2	33
13.1482	0	63	133	42	74	130	82	60	133	58	68	128	65	2	4	-84	-1	0	-81	-1	-5	16	4	1	33
13.271	0	64	133	42	74	130	83	61	133	59	69	130	66	2	5	-85	-1	-1	-82	-2	-4	17	5	0	33
13.3939	0	64	134	43	75	131	83	61	134	58	68	129	66	1	5	-85	0	0	-82	-2	-5	16	4	0	34
13.5168	0	64	133	45	76	130	84	61	135	59	67	131	65	2	4	-83	0	0	-82	-2	-4	17	4	1	35
13.6397	0	63	132	41	74	127	82	60	132	58	67	129	65	2	4	-84	0	0	-82	-3	-5	16	4	1	33
13.7626	0	64	132	42	74	127	82	59	133	58	66	129	65	3	4	-85	-1	0	-82	-2	-5	17	4	2	33
13.8854	0	64	133	43	74	127	82	60	132	58	67	129	65	1	5	-83	0	0	-81	-2	-5	17	4	1	33
14.0083	0	63	133	42	74	130	82	60	133	58	67	128	64	2	4	-83	-1	0	-80	-3	-5	17	5	1	33
14.1312	0	64	134	42	75	130	83	60	134	58	68	128	64	1	5	-84	0	0	-81	-1	-5	16	4	0	33
14.2541	0	64	134	43	74	129	82	61	134	58	68	129	66	2	5	-86	0	0	-81	-2	-4	16	5	0	34
14.377	0	63	132	43	73	126	82	59	132	58	66	127	65	2	4	-83	0	0	-81	-3	-5	16	4	2	33
14.4998	0	63	131	42	73	126	81	59	130	58	66	127	65	2	5	-83	-1	0	-79	-2	-5	16	4	1	32
14.6227	0	63	131	42	73	126	81	59	131	57	66	127	64	3	4	-84	-1	0	-81	-1	-5	16	3	2	32
14.7456	0	63	131	42	73	128	82	59	131	57	67	126	64	2	5	-84	0	0	-80	-2	-4	17	4	2	33
14.8685	0	63	132	41	74	128	82	59	132	57	67	128	64	2	4	-85	0	-1	-80	-3	-5	16	4	1	33
14.9914	0	63	133	43	73	129	83	60	133	58	67	127	65	2	5	-84	-1	-1	-79	-2	-4	16	5	0	34
15.1142	0	64	133	43	74	129	82	59	133	60	68	128	64	2	4	-85	0	0	-80	-2	-5	17	4	0	34
15.2371	0	62	130	42	73	126	81	58	130	57	66	127	63	2	4	-85	0	0	-81	-2	-5	17	4	1	32
15.36	0	62	130	42	73	124	81	59	129	57	65	125	64	1	4	-84	0	0	-81	-2	-4	16	4	1	32
15.4829	0	62	130	42	73	125	80	59	129	57	65	125	64	1	4	-83	0	0	-80	-2	-4	16	4	1	33
15.6058	0	62	130	42	72	127	81	59	129	57	65	124	64	2	4	-85	0	0	-79	-1	-4	17	4	2	33
15.7286	0	62	130	42	73	127	82	59	131	57	66	126	64	1	3	-85	0	-1	-79	-1	-5	16	4	0	33
15.8515	0	63	132	42	74	128	81	59	131	58	67	127	64	3	4	-84	0	-1	-79	-2	-4	16	6	0	34
15.9744	0	63	132	43	74	129	81	59	131	58	68	127	64	2	4	-85	0	0	-79	-2	-5	16	4	0	33
16.0973	0	62	131	43	73	125	80	59	130	57	66	126	64	2	4	-85	0	0	-81	-1	-4	17	4	1	33
16.2202	0	62	129	42	72	124	80	58	129	57	65	125	63	2	5	-85	0	0	-81	-1	-4	17	5	2	33
16.343	0	63	129	41	72	123	80	58	128	56	65	124	63	2	4	-84	0	0	-79	-2	-4	16	4	2	33
16.4659	0	62	129	42	72	125	80	59	129	57	65	124	63	2	5	-84	0	0	-79	-2	-5	16	5	1	33
16.5888	0	62	130	41	74	126	81	59	130	56	66	125	63	2	4	-85	-1	0	-78	-1	-4	17	5	1	33
16.7117	0	62	132	42	73	128	81	59	130	57	66	125	63	2	5	-86	0	-1	-78	-2	-4	16	4	0	34
16.8346	0	64	131	43	74	128	81	60	131	58	67	125	63	3	4	-85	0	0	-78	-1	-4	17	4	0	34
16.9574	0	63	132	42	74	129	80	59	132	58	66	127	63	1	4	-86	0	0	-79	-3	-5	16	4	1	33
17.0803	0	62	130	42	73	125	79	59	129	57	64	126	63	3	5	-85	0	0	-81	-1	-4	16	5	2	33
17.2032	0	61	130	42	72	124	80	58	129	57	65	125	62	1	4	-85	0	0	-80	-2	-4	16	5	1	32
17.3261	0	62	129	41	72	125	79	58	129	56	66	123	63	1	5	-84	0	0	-79	-2	-4	17	4	2	32
17.449	0	62	130	41	73	127	80	59	129	57	66	123	63	2	4	-85	0	0	-79	-2	-4	16	4	1	33
17.5718	0	62	130	41	73	127	80	59	129	58	65	125	62	1	4	-86	0	0	-79	-2	-4	16	5	1	33
17.6947	0	63	131	41	74	128	81	59	131	57	67	125	63	1	4	-85	0	-1	-78	-1	-4	16	4	0	34
17.8176	0	63	132	42	74	130	80	59	131	58	67	125	63	2	4	-86	0	0	-78	-3	-4	17	4	0	33
17.9405	0	63	131	42	73	128	79	59	131	57	66	125	63	2	4	-86	0	0	-78	-1	-4	16	4	2	33
18.0634	0	62	130	42	73	124	80	59	129	57	65	125	62	2	4	-87	0	0	-80	-1	-5	16	5	2	33
18.1862	0	62	130	41	72	124	79	59	131	57	65	124	63	2	5	-86	0	0	-79	-2	-4	16	4	2	33
18.3091	0	63	130	40	73	125	79	59	129	57	66	124	63	2	5	-86	0	0	-79	-2	-4	16	5	1	32
18.432	0	63	131	42	75	127	81	58	130	57	67	125	63	2	4	-87	0	0	-78	-2	-5	16	3	0	34
18.5549	0	63	132	42	73	129	81	59	131	57	67	125	63	2	4	-86	0	-1	-79	-2	-5	16	5	0	34
18.6778	0	63	132	42	74	129	81	60	132	58	67	126	63	2	4	-86	-1	0	-79	-2	-5	17	4	0	34
18.8006	0	63	133	43	74	131	81	60	132	57	68	127	64	2	4	-86	0	-1	-78	-2	-4	16	4	0	34
18.9235	0	62	131	42	74	127	80	59	131	58	66	127	64	2	4	-87	0	0	-79	-2	-5	16	5	2	32
19.0464	0	62	130	41	73	125	80	58	130	57	66	126	63	2	5	-86	0	0	-80	-2	-5	16	4	2	33
19.1693	0	63	131	42	73	126	80	59	129	57	66	125	63	3	4	-86	0	0	-79	-2	-4	16	4	1	33
19.2922	0	62	131	41	73	127	80	59	129	57	65	124	63	2	5	-85	0	0	-78	-2	-4	17	4	1	32
19.415	0	63	132	41	73	127	80	60	129	57	67	125	63	2	4	-87	0	-1	-79	-1	-5	16	4	0	33
19.5379	0	63	133	41	75	128	81	59	131	57	68	126	63	2	4	-86	0	-1	-78	-2	-5	16	5	1	33
19.6608	0	63	133	42	75	131	82	61	132	57	67	125	63	1	5	-86	0	0	-79	-1	-5	17	4	0	33
19.7837	0	64	132	42	75	130	81	60	133	57	68	129	63	2	5	-87	-1	-1	-78	-1	-5	15	3	0	34
19.9066	0	63	131	42	73	126	81	59	131	57	66	127	63	1	4	-86	-1	0	-80	-2	-4	16	4	2	34
20.0294	0	62	130	42	72	124	80	59	130	56	65	125	63	2	3	-86	-1	0	-79	-2	-5	16	4	2	32
20.1523	0	63	131	42	73	125	80	59	130	56	66	125	63	2	4	-84	0	0	-79	-2	-5	17	4	1	32
20.2752	0	63	131	41	73	127	80	59	130	57	66	125	64	3	5	-84	0	0	-78	-2	-5	15	4	2	33
20.3981	0	63	131	42	73	127	80	60	130	58	66	125	62	2	4	-87	-1	-1	-78	-2	-3	16	4	0	32
20.521	0	62	132	42	73	128	81	60	132	58	67	126	62	2	4	-85	0	0	-79	-2	-5	14	4	0	33
20.6438	0	64	133	42	74	130	81	60	133	58	68	126	63	2	4	-85	-1	-1	-77	-2	-5	16	5	0	34
20.7667	0	64	133	43	74	130	81	60	132	58	68	129	63	2	5	-85	0	0	-79	-2	-5	16	4	0	34
20.8896	0	63	132	43	74	127	80	59	131	58	67	127	63	1	4	-87	0	0	-79	-1	-5	16	4	2	33
21.0125	0	62	131	41	73	125	80	60	131	57	65	127	63	2	4	-86	-1	-1	-79	-2	-4	16	4	1	34
21.1354	0	63	131	42	74	126	81	59	130	57	66	126	63	2	4	-84	0	0	-78	-1	-4	16	4	1	33
21.2582	0	63	131	42	74	127	81	59	132	58	67	126	63	2	4	-85	0	-1	-79	-1	-5	16	4	0	33
21.3811	0	63	133	43	74	128	80	60	132	59	67	126	63	2	5	-87	-1	-1	-79	-2	-4	16	5	1	34
21.504	0	64	133	43	74	129	81	59	134	59	67	127	63	2	5	-86	0	0	-78	-2	-4	15	5	0	34
21.6269	0	64	134	43	76	131	81	60	135	59	68	127	63	1	4	-85	0	-1	-79	-1	-4	17	4	0	35
21.7498	0	64	134	43	74	131	79	61	134	58	68	128	64	1	4	-86	0	-1	-79	-2	-4	16	4	2	34
21.8726	0	64	132	42	73	127	80	60	132	58	66	128	63	2	4	-86	0	0	-81	-3	-4	17	4	2	34
21.9955	0	63	133	42	74	127	81	60	133	58	66	126	64	3	5	-86	0	0	-80	-1	-4	16	3	1	33
22.1184	0	63	132	44	73	127	81	60	133	58	66	127	64	3	4	-84	0	0	-79	-2	-5	16	4	2	33
22.2413	0	63	133	42	73	129	81	60	133	59	67	127	64	2	4	-84	-1	-1	-79	-2	-5	17	4	0	33
22.3642	1	64	133	43	75	130	82	60	134	59	67	128	63	2	5	-85	0	-1	-80	-2	-5	17	4	0	35
22.487	0	63	134	42	74	131	83	61	134	59	67	128	64	2	5	-86	0	0	-79	-2	-5	16	4	0	35
22.6099	0	64	135	43	74	133	82	61	136	59	68	129	63	1	5	-84	0	-1	-80	-2	-4	16	4	0	35
22.7328	0	63	133	43	74	128	80	60	133	58	66	128	64	2	4	-87	0	0	-80	-2	-4	16	4	2	34
22.8557	0	63	132	43	72	126	81	59	133	59	66	128	62	1	4	-88	-1	0	-81	-2	-5	17	4	1	34
22.9786	0	63	133	43	73	128	80	59	133	59	66	127	63	1	4	-87	0	1	-81	-1	-5	16	4	2	34
23.1014	0	63	133	43	74	128	81	60	134	58	67	128	63	2	4	-85	0	-1	-80	-1	-4	17	3	1	34
23.2243	0	63	134	42	74	131	81	60	134	59	67	127	63	2	4	-88	0	0	-81	-1	-4	18	4	1	33
23.3472	0	64	135	43	74	131	82	60	135	59	67	128	63	2	4	-88	0	0	-81	-2	-5	16	4	0	35
23.4701	0	63	136	43	75	133	81	61	136	60	67	128	63	2	5	-88	0	0	-81	-3	-4	17	4	0	35
23.593	0	63	133	41	74	128	80	60	133	58	66	127	63	2	5	-87	-1	0	-83	-2	-5	17	4	1	34
23.7158	0	63	133	42	72	126	79	59	133	59	65	127	63	1	6	-88	0	0	-82	-2	-4	17	4	1	33
23.8387	0	63	133	43	73	125	80	60	132	59	64	127	63	2	4	-88	-1	0	-83	-2	-5	17	4	1	33
23.9616	0	63	132	42	72	127	79	59	132	59	65	126	64	2	4	-88	-1	0	-81	-1	-5	17	4	2	34
24.0845	0	63	133	43	74	129	81	60	133	59	67	124	62	2	5	-88	-1	0	-80	-2	-4	16	4	1	34
24.2074	0	63	134	43	73	129	80	60	136	60	67	128	63	2	5	-89	0	-1	-81	-1	-5	17	3	0	34
24.3302	0	64	134	43	73	129	81	60	135	60	67	128	63	1	4	-89	0	-2	-81	-1	-4	16	5	1	34
24.4531	0	63	133	43	73	127	81	59	134	59	67	128	63	2	4	-88	0	0	-81	-2	-5	16	4	1	34
24.576	0	62	132	43	73	125	79	59	132	59	66	126	63	2	5	-87	0	0	-81	-2	-5	17	4	2	33
24.6989	0	62	133	42	72	126	80	60	132	59	67	125	62	2	4	-89	0	0	-81	-1	-5	17	4	2	33
24.8218	0	63	132	43	73	128	80	59	133	59	66	125	63	2	5	-88	-1	0	-80	-1	-5	17	4	1	33
24.9446	0	62	133	43	73	128	80	60	134	59	66	126	63	2	4	-89	-1	-1	-81	-2	-4	17	5	0	34
25.0675	0	63	132	42	73	129	81	59	134	60	67	126	62	2	4	-88	-1	0	-79	-2	-4	16	5	0	33
25.1904	0	63	134	43	74	131	81	61	135	59	67	127	62	2	5	-89	0	0	-81	-2	-4	17	4	0	34
25.3133	0	63	134	43	73	129	80	59	134	59	66	127	63	2	5	-89	0	0	-81	-2	-5	16	4	2	33
25.4362	0	63	133	43	74	126	80	59	132	60	65	126	63	2	4	-88	0	0	-81	-2	-4	18	5	1	33
25.559	0	62	132	43	73	126	80	59	132	59	66	126	64	2	4	-88	0	0	-81	-1	-5	17	4	1	34
25.6819	0	63	132	42	73	127	79	59	133	59	65	126	63	2	4	-88	-1	0	-81	-2	-5	17	4	1	33
25.8048	0	62	133	42	73	130	81	60	133	59	66	125	63	1	4	-88	0	1	-80	-2	-5	16	4	2	33
25.9277	0	63	133	42	73	129	80	60	134	59	67	127	63	2	5	-88	-1	0	-80	-2	-4	16	4	0	34
26.0506	0	63	134	43	74	130	80	61	134	60	67	127	64	2	4	-89	-1	-1	-80	-2	-5	16	5	0	34
26.1734	0	63	133	43	73	126	80	59	132	58	66	127	63	2	4	-88	0	0	-81	-2	-4	17	4	2	34
26.2963	0	62	132	43	73	126	80	60	132	58	65	126	62	1	4	-88	0	0	-81	-1	-4	17	4	2	33
26.4192	0	63	132	43	73	126	80	59	132	58	65	125	63	2	4	-86	-1	0	-79	-2	-5	17	4	2	33
26.5421	0	63	132	43	74	128	80	59	131	58	65	124	62	2	4	-87	0	0	-80	-2	-3	16	4	1	33
26.665	0	63	133	42	73	127	81	59	132	59	66	127	63	2	4	-88	0	0	-80	-2	-4	16	4	0	33
26.7878	0	63	132	42	74	128	81	61	134	58	66	127	63	1	4	-86	0	0	-79	-2	-5	16	4	1	34
26.9107	0	64	133	42	74	130	81	60	133	59	67	127	63	2	5	-86	0	0	-79	-1	-4	16	4	0	34
27.0336	0	63	133	43	73	127	80	59	133	58	66	127	63	2	4	-86	-1	0	-80	-2	-5	16	5	2	33
27.1565	0	63	132	42	73	125	80	59	131	57	66	126	63	2	5	-87	0	0	-80	-2	-4	16	4	2	32
27.2794	0	62	130	42	72	125	80	59	131	57	65	125	62	2	4	-85	-1	0	-80	-3	-5	16	4	2	33
27.4022	0	63	131	41	73	126	80	59	132	58	66	125	63	1	5	-85	-1	0	-78	-2	-4	16	4	2	32
27.5251	0	62	131	42	73	128	80	60	132	57	66	124	62	2	4	-86	0	0	-79	-1	-4	15	4	1	33
27.648	0	63	133	41	74	129	80	60	132	58	67	127	63	2	5	-86	0	-1	-79	-1	-4	16	3	0	33
27.7709	0	63	133	42	74	130	81	60	133	57	67	127	64	1	4	-86	0	-1	-77	-1	-5	16	4	0	34
27.8938	0	64	134	43	74	131	80	60	134	58	68	127	63	2	4	-84	0	-1	-79	-1	-5	16	4	0	34
28.0166	0	62	132	43	73	126	79	59	131	57	66	126	63	1	4	-86	0	0	-79	-1	-5	15	3	2	33
28.1395	0	63	132	42	73	127	80	60	130	57	66	125	63	1	4	-86	-1	0	-79	-2	-5	16	4	2	33
28.2624	0	63	131	42	74	128	79	60	131	57	66	125	63	2	5	-84	-1	0	-78	-2	-4	15	4	1	33
28.3853	0	63	132	42	72	128	80	60	132	58	66	125	62	2	4	-85	0	0	-78	-1	-5	16	4	0	33
28.5082	0	63	132	43	73	129	80	60	132	58	67	127	63	1	4	-86	-1	0	-78	-2	-5	15	4	0	34
28.631	0	63	133	42	75	130	81	60	133	57	67	127	63	2	4	-86	0	-1	-79	-2	-5	15	4	0	34
28.7539	0	64	135	42	75	131	81	60	134	58	68	127	63	1	4	-86	-1	-1	-78	-2	-4	15	4	0	35
28.8768	0	64	134	42	74	130	80	60	134	58	67	130	63	3	4	-86	-1	0	-79	-2	-4	15	4	1	34
28.9997	0	63	132	42	74	127	80	60	132	57	67	128	63	2	3	-87	0	0	-80	-2	-5	16	5	2	33
29.1226	0	63	132	43	74	128	80	59	132	57	66	128	63	1	4	-87	-1	0	-79	-2	-4	15	4	1	33
29.2454	0	63	133	42	73	129	81	59	132	58	66	126	63	2	5	-86	0	0	-79	-2	-4	16	4	2	34
29.3683	0	63	133	42	73	130	81	60	133	58	67	128	63	2	5	-85	0	0	-79	-2	-4	16	4	1	34
29.4912	0	63	134	43	75	130	82	60	134	58	67	129	63	2	4	-88	-1	-1	-79	-2	-4	16	5	0	34
29.6141	0	64	133	42	75	132	81	60	134	58	67	129	62	1	5	-89	-1	0	-79	-1	-4	15	4	0	34
29.737	0	64	134	44	74	132	80	59	135	59	68	129	64	1	4	-87	0	0	-80	-2	-5	16	4	1	34
29.8598	0	62	133	42	74	128	80	60	132	58	67	128	64	2	5	-86	-1	0	-80	-2	-4	16	4	2	33
29.9827	0	64	132	42	74	128	81	59	133	59	66	128	63	3	5	-87	0	0	-80	-2	-4	15	4	2	33
30.1056	0	63	132	42	73	130	80	60	132	57	66	127	63	1	4	-86	-1	0	-80	-2	-5	15	4	2	34
30.2285	0	63	132	42	74	130	81	60	134	58	67	127	64	2	4	-86	-1	0	-79	-2	-5	16	4	0	34
30.3514	0	64	133	43	74	130	80	60	134	58	67	128	63	2	4	-87	-1	0	-79	-2	-5	15	4	0	35
30.4742	0	64	134	43	74	132	81	60	134	59	68	129	62	3	5	-88	-1	-1	-79	-2	-5	16	3	0	34
30.5971	0	64	135	43	75	132	81	61	136	59	68	130	64	2	5	-88	0	0	-79	-2	-5	15	4	0	35
30.72	0	64	133	42	73	130	80	60	133	58	66	129	63	2	5	-87	0	0	-81	-2	-5	17	6	2	34
30.8429	0	62	132	41	73	127	80	59	133	58	66	128	63	1	4	-87	-1	0	-81	-2	-4	17	4	2	34
30.9658	0	63	133	42	73	127	80	60	132	59	66	128	63	2	4	-87	0	0	-82	-1	-4	16	4	1	34
31.0886	0	63	132	42	73	129	80	59	132	57	66	128	64	1	5	-87	0	0	-81	-2	-4	15	4	2	34
31.2115	0	64	133	43	73	130	80	59	132	59	67	127	63	2	4	-87	0	0	-79	-1	-5	16	4	0	34
31.3344	0	63	133	43	75	130	81	61	134	58	68	128	63	2	4	-87	-1	-1	-80	-2	-5	15	4	0	34
31.4573	0	64	134	43	75	131	81	60	135	58	68	129	63	2	4	-89	0	-1	-80	-2	-4	15	4	0	35
31.5802	0	63	134	43	74	128	80	59	134	58	67	130	63	2	5	-87	0	0	-81	-2	-5	15	4	1	34
31.703	0	63	132	41	73	127	80	59	131	58	66	128	63	2	5	-86	0	0	-81	-2	-4	15	4	2	34
31.8259	0	63	132	43	73	127	80	59	132	57	66	128	62	2	4	-86	-1	0	-81	-2	-5	15	4	2	34
31.9488	0	63	131	42	74	127	80	59	131	57	66	127	62	2	4	-87	-1	0	-81	-1	-5	15	4	1	33
32.0717	0	63	132	41	74	129	80	59	132	57	67	128	64	2	4	-86	-1	0	-80	-3	-5	15	4	1	34
32.1946	0	63	134	42	74	129	80	60	132	58	67	129	63	2	5	-86	0	-1	-79	-2	-5	16	3	0	34
32.3174	0	64	133	43	74	131	81	60	133	58	67	128	63	2	4	-88	0	-1	-79	-1	-5	15	4	0	34
32.4403	0	63	134	43	75	131	81	60	134	57	67	129	63	2	4	-87	-2	0	-81	-2	-5	16	4	0	34
32.5632	0	62	131	42	73	128	80	59	131	58	66	128	63	2	4	-87	-1	0	-80	-1	-6	16	4	2	34
32.6861	0	62	131	42	73	127	79	58	131	57	66	128	63	1	4	-86	-1	0	-80	-2	-5	16	5	2	33
32.809	0	62	131	42	73	126	80	59	131	58	66	127	62	2	4	-88	0	0	-81	-2	-4	16	3	1	34
32.9318	0	63	133	42	73	129	80	59	131	57	67	128	63	2	5	-87	-1	0	-80	-1	-4	15	4	1	34
33.0547	0	62	133	42	74	130	81	59	131	58	66	128	63	2	4	-86	-1	0	-80	-2	-4	16	4	0	34
33.1776	0	63	134	43	75	131	81	59	133	59	67	127	62	2	5	-87	0	0	-80	-2	-4	15	4	0	35
33.3005	0	63	134	43	74	131	81	60	134	59	68	130	64	2	5	-88	0	0	-80	-2	-5	15	4	1	35
33.4234	0	62	132	43	73	129	80	59	131	59	67	129	63	2	4	-88	0	0	-81	-2	-4	16	5	2	34
33.5462	0	63	131	41	73	126	81	59	132	58	66	129	63	2	5	-86	-2	0	-81	-2	-5	16	4	1	34
33.6691	0	62	131	42	73	129	80	60	132	57	66	127	63	2	4	-86	0	0	-81	-2	-4	14	4	2	34
33.792	0	63	131	42	73	128	80	59	131	59	66	128	63	2	5	-88	-1	0	-80	-1	-4	15	4	0	34
33.9149	0	62	133	42	74	130	81	59	132	58	67	128	63	1	4	-87	0	-1	-81	-2	-5	16	4	0	34
34.0378	0	63	132	41	74	131	81	59	132	59	67	128	64	1	4	-86	-1	-1	-80	-3	-4	16	5	0	34
34.1606	0	63	133	43	74	130	80	59	133	58	68	129	63	2	5	-86	0	-1	-81	-1	-5	16	3	0	36
34.2835	0	62	131	43	73	128	81	58	131	58	67	129	63	1	4	-89	0	0	-82	-1	-4	17	4	2	34
34.4064	0	61	131	41	72	126	80	58	130	57	66	127	63	2	5	-88	-1	0	-82	-2	-5	16	5	1	34
34.5293	0	62	130	42	73	127	80	58	130	57	66	127	63	2	4	-85	0	0	-81	-2	-5	16	3	2	34
34.6522	0	61	130	42	73	128	80	59	130	58	66	127	63	0	4	-85	-1	0	-81	-1	-5	16	4	2	33
34.775	0	62	131	42	73	129	80	58	131	57	67	128	63	2	4	-87	0	0	-80	-2	-5	15	4	1	34
34.8979	0	62	132	42	73	130	81	59	131	58	67	129	63	2	4	-87	0	-1	-80	-2	-4	16	5	0	34
35.0208	0	63	132	42	74	128	81	59	133	57	67	129	63	2	4	-86	0	-1	-80	-1	-4	16	4	0	35
35.1437	0	62	130	42	73	127	79	58	130	57	66	127	62	2	4	-85	0	0	-81	-2	-4	16	4	2	34
35.2666	0	62	130	42	73	126	80	57	129	56	66	126	63	2	5	-86	0	0	-80	-2	-4	15	4	2	34
35.3894	0	63	130	42	73	127	80	58	129	57	65	127	63	2	4	-85	0	0	-81	-1	-4	15	4	2	34
35.5123	0	62	129	43	73	127	80	59	130	56	65	127	63	2	4	-84	-1	0	-80	-2	-4	15	4	1	34
35.6352	0	62	130	42	73	127	79	59	130	58	65	126	64	1	5	-84	0	-1	-79	-1	-5	15	3	0	33
35.7581	0	61	130	42	73	129	81	58	130	56	67	126	63	2	4	-86	-1	0	-79	-1	-5	16	4	0	36
35.881	0	62	131	41	74	130	80	59	131	57	67	127	63	2	4	-84	0	-1	-80	-2	-5	16	4	0	36
36.0038	0	62	130	42	73	127	79	59	128	56	65	127	64	1	4	-84	-1	0	-80	-2	-5	15	4	2	34
36.1267	0	62	129	43	72	124	80	57	128	56	65	126	63	1	4	-84	-1	0	-81	-1	-4	15	4	2	34
36.2496	0	61	129	42	73	125	80	58	127	55	65	125	63	2	4	-86	0	0	-81	-2	-4	15	4	1	34
36.3725	0	61	130	40	72	126	80	58	128	56	64	125	63	1	4	-84	0	0	-80	-2	-3	15	5	3	34
36.4954	0	62	129	41	73	127	80	58	128	55	66	125	63	2	4	-82	-1	0	-79	-1	-4	14	4	1	34
36.6182	0	62	129	40	73	128	79	58	129	56	66	126	63	2	4	-84	0	-1	-79	-2	-4	15	4	0	34
36.7411	0	62	131	42	74	130	80	59	130	56	67	126	63	1	5	-84	0	0	-79	-2	-5	15	5	0	34
36.864	0	62	131	43	73	129	80	58	130	57	66	127	63	1	5	-84	-1	0	-79	-2	-4	14	4	1	34
36.9869	0	61	129	41	72	126	79	58	128	55	65	126	62	2	4	-83	0	0	-80	-1	-4	14	5	2	33
37.1098	0	62	127	40	72	127	78	57	128	55	65	125	62	2	4	-85	0	0	-79	-2	-5	14	5	2	33
37.2326	0	61	129	40	73	126	79	58	127	55	66	125	62	2	4	-84	0	0	-79	-2	-5	14	5	2	33
37.3555	0	61	129	41	73	128	80	58	129	57	66	125	63	2	5	-83	0	0	-78	-1	-4	14	4	0	33
37.4784	0	62	128	40	73	129	80	58	129	56	65	126	63	1	5	-83	0	0	-78	-1	-4	14	4	0	34
37.6013	0	62	130	42	73	129	80	58	129	55	66	126	63	2	4	-84	0	-1	-78	-1	-5	14	4	0	35
37.7242	0	63	131	42	73	130	80	58	131	57	67	127	63	3	4	-86	0	-1	-79	-1	-4	15	4	0	35
37.847	0	62	129	43	73	127	80	58	129	56	66	127	63	2	4	-84	0	0	-79	-2	-5	14	3	1	34
37.9699	0	62	129	42	72	126	79	58	129	56	65	125	63	2	4	-84	0	0	-79	-1	-4	14	4	2	33
38.0928	0	61	129	41	72	126	79	57	128	56	66	125	62	3	5	-85	-1	0	-79	-1	-5	13	4	2	33
38.2157	0	62	130	40	73	128	79	59	129	58	67	125	63	2	5	-86	0	0	-79	-1	-4	14	5	1	34
38.3386	0	62	130	42	74	129	81	58	129	57	66	127	62	1	5	-84	0	-1	-78	-3	-4	14	4	1	34
38.4614	0	63	131	42	73	130	80	59	130	56	66	126	63	2	4	-84	0	-1	-78	-2	-4	15	4	1	35
38.5843	0	62	132	42	73	131	80	59	132	57	67	127	63	2	4	-86	0	-1	-79	-1	-6	15	3	0	35
38.7072	0	63	131	43	74	128	80	59	131	58	66	128	63	2	4	-86	-1	0	-80	-2	-5	14	4	1	35
38.8301	0	63	130	42	73	127	79	57	129	56	65	126	63	1	4	-85	0	0	-80	-1	-4	14	4	2	34
38.953	0	61	130	41	72	126	79	57	128	56	65	126	62	3	4	-84	0	0	-79	-2	-5	14	5	1	33
39.0758	0	62	129	41	72	127	80	57	128	56	67	127	62	2	4	-86	0	0	-79	-2	-4	14	4	2	34
39.1987	0	62	130	41	73	128	80	58	129	56	66	126	62	1	4	-85	0	0	-79	-2	-5	14	4	1	34
39.3216	0	62	130	41	73	129	80	59	130	57	66	126	63	2	5	-85	0	-1	-79	-2	-5	14	4	0	35
39.4445	0	62	131	42	75	130	81	59	130	57	67	128	63	2	5	-85	0	-1	-79	-2	-4	15	3	0	34
39.5674	0	63	132	43	73	130	80	59	131	57	66	129	63	2	4	-86	0	0	-80	-1	-5	14	3	0	35
39.6902	0	62	130	42	73	128	80	58	129	56	66	128	61	2	4	-87	0	0	-81	-1	-4	14	5	2	34
39.8131	0	62	129	41	73	126	79	58	128	57	64	127	63	1	4	-86	0	0	-80	-2	-4	14	3	1	34
39.936	0	61	129	41	72	127	79	57	127	56	65	126	62	3	4	-85	0	0	-79	-2	-5	14	4	2	33
40.0589	0	62	129	40	73	129	81	58	128	57	65	126	62	2	4	-87	-1	0	-80	-1	-4	15	5	1	35
40.1818	0	61	129	42	73	128	80	58	129	56	66	126	63	2	4	-87	-1	-1	-80	-2	-4	14	4	0	34
40.3046	0	62	130	40	73	130	81	57	129	57	67	128	63	1	4	-86	0	0	-79	-2	-4	16	5	0	33
40.4275	0	62	132	42	74	131	81	59	130	57	67	127	63	2	4	-86	-1	-1	-79	-2	-4	15	4	0	35
40.5504	0	62	131	42	73	133	81	58	131	57	67	128	62	2	4	-88	0	0	-80	-2	-4	16	4	1	34
40.6733	0	62	129	42	73	128	79	58	128	57	66	127	63	2	4	-87	0	0	-80	-1	-5	14	4	2	34
40.7962	0	62	129	42	72	127	79	57	128	57	66	126	63	2	4	-86	-1	0	-79	-1	-5	14	4	1	34
40.919	0	62	129	42	73	127	79	57	129	55	65	126	62	2	4	-85	-1	0	-80	-2	-5	13	4	1	33
41.0419	0	61	129	39	73	128	79	58	128	55	66	125	62	1	4	-88	0	0	-79	-2	-4	15	4	1	34
41.1648	0	62	130	41	74	130	80	58	128	55	67	127	62	2	4	-87	0	0	-79	-1	-5	15	5	0	34
41.2877	0	62	130	42	73	130	80	58	130	55	67	127	62	2	4	-86	0	-1	-78	-2	-4	14	4	0	35
41.4106	0	63	132	42	73	130	79	59	131	56	67	129	62	2	5	-88	-1	0	-80	-2	-5	14	4	0	34
41.5334	0	62	130	42	72	128	79	58	129	56	65	127	61	2	4	-88	0	0	-80	-2	-4	14	4	1	34
41.6563	0	62	130	41	72	129	80	58	129	57	66	126	62	1	4	-86	0	0	-80	-1	-4	14	4	2	33
41.7792	0	63	130	41	73	130	80	58	130	56	66	126	62	2	4	-88	0	0	-80	-1	-5	14	4	2	35
41.9021	0	62	131	41	74	130	81	59	131	57	66	128	63	2	5	-88	0	-1	-80	-2	-5	15	4	0	34
42.025	0	63	131	41	75	131	80	59	132	57	66	129	62	2	4	-87	0	-1	-79	-2	-5	14	4	0	35
42.1478	0	63	133	41	74	133	80	59	132	57	68	129	62	3	4	-88	0	0	-80	-1	-4	14	4	0	35
42.2707	0	64	134	42	74	131	79	60	133	57	67	130	63	2	5	-89	-1	0	-80	-1	-5	13	4	1	35
42.3936	0	62	132	43	73	129	80	59	131	57	66	129	62	1	3	-87	0	0	-80	-1	-4	15	3	2	34
42.5165	0	62	132	42	73	130	80	59	132	57	67	128	62	2	4	-90	0	0	-80	-2	-4	14	4	2	34
42.6394	0	63	133	42	74	131	79	59	132	58	67	127	62	2	4	-91	0	0	-81	-1	-5	15	4	1	35
42.7622	0	62	134	42	74	132	80	60	134	58	67	130	62	2	4	-89	-1	-1	-80	-1	-5	15	4	0	35
42.8851	0	64	134	42	74	133	80	60	135	58	68	131	62	2	4	-89	0	-1	-80	-1	-5	15	5	0	35
43.008	0	64	135	43	75	132	80	61	135	57	67	131	62	2	4	-90	-1	0	-81	-1	-4	15	4	0	35
43.1309	0	63	133	41	74	129	80	60	134	57	66	130	62	2	4	-90	0	0	-83	-2	-4	14	4	2	35
43.2538	0	62	134	43	73	129	80	59	134	59	66	130	62	2	4	-89	0	0	-82	-2	-5	14	4	1	35
43.3766	0	63	134	42	74	131	80	59	135	58	67	130	62	2	4	-90	0	-1	-81	-2	-5	15	4	0	35
43.4995	0	63	136	43	74	132	80	60	135	58	67	131	63	2	5	-90	0	0	-82	-2	-5	14	4	0	35
43.6224	0	64	136	43	74	135	80	60	137	59	68	130	62	1	4	-90	0	-1	-81	-2	-5	15	5	1	36
43.7453	0	63	136	44	74	132	79	61	136	59	66	130	63	2	5	-89	0	0	-82	-2	-5	14	4	2	35
43.8682	0	63	135	42	74	129	79	60	134	58	66	130	62	2	5	-91	0	0	-82	-2	-5	14	4	2	35
43.991	0	64	136	43	73	130	79	59	136	57	66	130	63	2	4	-91	0	0	-83	-2	-5	14	5	2	34
44.1139	0	64	135	41	72	130	80	60	136	58	66	129	63	2	5	-89	0	0	-81	-2	-5	14	4	2	35
44.2368	0	64	135	43	74	132	79	60	137	58	67	129	63	2	5	-90	0	0	-82	-1	-4	14	4	1	35
44.3597	0	64	136	43	75	132	80	60	136	59	67	131	62	2	4	-92	0	-1	-82	-2	-5	14	5	1	36
44.4826	0	64	137	43	75	133	81	60	136	59	68	131	62	2	4	-91	0	0	-81	-2	-5	14	5	0	36
44.6054	0	64	137	44	74	132	80	60	138	59	67	131	63	2	4	-90	0	-1	-82	-1	-5	14	3	1	36
44.7283	0	63	136	44	73	130	79	60	136	59	65	129	62	1	5	-91	0	0	-83	-2	-5	14	4	2	36
44.8512	0	62	135	42	73	131	79	59	136	59	66	128	62	1	3	-91	0	0	-83	-1	-5	14	4	2	35
44.9741	0	63	136	42	73	131	78	60	135	58	66	127	62	3	4	-91	0	0	-82	-2	-5	14	4	1	35
45.097	0	63	136	43	73	131	79	59	137	59	66	128	62	2	4	-90	0	0	-81	-1	-5	15	5	1	35
45.2198	0	64	136	44	74	131	80	60	138	60	67	130	62	2	5	-91	0	-1	-82	-2	-4	14	5	0	36
45.3427	0	64	138	43	74	133	80	61	138	59	68	130	63	2	4	-92	0	-1	-81	-2	-5	14	4	0	36
45.4656	0	64	137	44	74	134	80	61	138	60	67	130	63	2	5	-91	0	0	-82	-2	-5	13	4	1	37
45.5885	0	63	135	44	73	129	79	59	136	59	66	129	62	2	5	-90	0	0	-83	-1	-4	14	4	2	35
45.7114	0	63	135	43	73	130	79	60	137	59	66	129	62	2	4	-92	-1	0	-82	-2	-6	14	4	2	35
45.8342	0	63	135	43	74	130	79	60	136	58	66	128	62	2	5	-91	0	0	-82	-2	-4	13	4	1	35
45.9571	0	63	136	43	74	130	80	60	136	59	66	129	63	2	4	-90	0	-1	-82	-2	-5	14	4	0	35
46.08	0	64	136	43	74	132	80	60	137	59	67	129	63	1	5	-89	-1	0	-81	-2	-5	14	5	1	35
46.2029	0	63	136	42	74	133	80	60	138	59	66	130	63	2	4	-91	0	-1	-81	-1	-6	14	4	0	36
46.3258	0	64	138	43	74	134	80	61	139	60	67	131	62	2	6	-92	-1	0	-82	-2	-5	14	4	0	36
46.4486	0	63	137	44	73	130	80	60	136	58	66	131	63	2	4	-90	-1	0	-82	-2	-5	14	4	1	35
46.5715	0	63	135	43	73	129	80	60	137	59	66	129	62	2	5	-89	-1	0	-83	-3	-5	13	4	1	34
46.6944	0	64	135	44	73	129	79	60	135	59	66	130	63	2	5	-90	-1	0	-81	-2	-5	15	4	2	34
46.8173	0	63	135	42	73	130	79	60	136	59	66	128	62	1	5	-90	0	0	-82	-2	-4	14	4	1	34
46.9402	0	63	136	43	74	130	79	59	136	58	67	129	63	2	5	-88	-1	-2	-81	-1	-5	14	3	0	34
47.063	0	63	136	43	74	132	80	61	137	59	67	129	63	2	5	-88	-1	-1	-81	-2	-5	13	4	0	34
47.1859	0	64	136	43	74	132	81	60	138	59	67	129	63	2	5	-90	0	-1	-80	-2	-5	14	4	0	35
47.3088	0	64	136	43	74	131	80	60	137	59	67	130	63	2	4	-90	0	0	-82	-2	-5	14	5	2	35
47.4317	0	63	135	44	73	129	79	59	135	58	65	129	62	1	5	-87	-1	0	-81	-2	-5	14	5	2	33
47.5546	0	63	135	43	73	130	80	59	135	57	66	128	62	1	5	-87	0	0	-81	-1	-5	13	4	1	34
47.6774	0	64	136	43	73	130	79	60	135	58	66	128	62	2	4	-89	0	0	-81	-2	-6	14	4	2	34
47.8003	0	63	136	42	74	130	80	60	135	57	66	129	63	1	4	-88	0	-1	-80	-2	-5	14	4	0	34
47.9232	11	63	136	43	74	131	79	60	136	57	67	129	63	2	5	-88	0	-1	-79	-2	-4	14	5	0	34
48.0461	0	63	136	43	74	132	81	60	136	58	68	129	62	2	5	-87	0	0	-79	-3	-5	13	5	0	34
48.169	0	65	137	44	74	132	80	61	138	59	67	130	62	2	5	-88	-1	-1	-80	-3	-5	13	5	0	34
48.2918	0	64	135	44	73	129	79	60	135	57	67	129	63	2	4	-88	0	0	-80	-2	-5	14	3	2	35
48.4147	0	64	134	43	72	127	79	59	135	57	65	129	62	2	4	-86	0	0	-80	-2	-5	14	5	1	34
48.5376	0	64	134	43	72	129	79	60	134	58	66	127	62	2	5	-86	0	0	-80	-2	-5	13	4	2	33
48.6605	0	64	135	44	73	129	80	60	135	57	66	128	63	2	4	-88	0	-1	-80	-2	-5	13	4	0	34
48.7834	0	63	135	43	73	130	80	60	136	58	67	128	63	2	4	-87	0	0	-79	-2	-5	12	4	0	34
48.9062	0	64	136	42	74	132	79	60	136	58	67	128	62	1	5	-86	0	-1	-79	-2	-4	13	4	0	34
49.0291	0	64	136	42	75	132	79	60	136	56	68	128	62	2	5	-87	0	-1	-79	-1	-5	12	4	0	34
49.152	0	64	135	42	75	132	79	60	137	57	68	130	63	2	4	-87	-1	0	-79	-2	-5	13	3	2	35
49.2749	0	64	134	42	73	129	79	59	134	56	65	129	61	2	4	-87	-1	0	-80	-2	-5	13	4	2	34
49.3978	0	63	135	42	73	129	78	59	134	55	66	128	62	2	4	-86	0	0	-79	-2	-5	14	4	2	33
49.5206	0	63	134	41	73	131	78	60	134	56	66	127	61	2	4	-87	0	0	-79	-2	-4	13	3	2	34
49.6435	0	62	134	40	72	131	78	59	134	55	66	128	61	2	4	-87	0	0	-79	-2	-5	14	4	0	34
49.7664	0	63	134	41	74	131	78	59	135	56	66	129	62	2	3	-86	0	-1	-78	-2	-4	13	4	0	33
49.8893	0	63	135	40	74	131	79	60	135	57	66	129	62	2	5	-87	0	0	-78	-2	-4	14	4	0	35
50.0122	0	64	136	42	74	133	81	61	137	57	67	129	61	2	5	-88	0	-1	-78	-2	-5	13	5	0	36
50.135	0	64	137	43	74	132	80	61	137	58	67	132	63	2	5	-89	0	-2	-79	-2	-4	13	4	1	35
50.2579	0	64	136	43	73	130	80	60	135	58	66	130	62	2	5	-87	-1	0	-79	-2	-4	13	4	2	34
50.3808	0	64	135	43	73	128	79	59	135	57	65	128	63	2	4	-87	0	0	-79	-2	-5	13	5	1	34
50.5037	0	64	135	43	73	129	80	58	135	57	66	129	62	2	5	-88	0	0	-79	-2	-5	13	4	3	34
50.6266	0	63	136	42	73	130	80	60	135	58	66	129	62	2	4	-88	0	-1	-79	-1	-5	14	4	1	35
50.7494	0	64	136	43	73	131	81	60	137	59	67	129	62	2	5	-88	0	-1	-79	-2	-5	14	5	0	35
50.8723	0	63	136	42	74	132	80	59	137	58	67	129	62	3	5	-88	0	0	-79	-1	-5	14	5	0	35
50.9952	0	64	138	44	74	134	81	61	137	58	67	130	63	2	4	-89	-1	0	-80	-1	-5	13	4	0	36
51.1181	0	64	137	43	75	131	80	60	138	58	68	130	64	2	4	-89	0	0	-81	-2	-5	15	4	0	35
51.241	0	63	136	43	72	129	79	59	136	58	67	130	63	1	4	-89	-1	0	-80	-1	-5	13	4	2	34
51.3638	0	62	135	43	73	131	79	60	136	58	66	129	62	2	5	-88	0	0	-80	-2	-4	14	4	1	35
51.4867	0	63	136	44	73	130	80	59	136	57	66	129	62	2	5	-90	-1	0	-80	-2	-5	14	3	2	34
51.6096	0	63	136	42	74	132	80	60	136	58	66	128	62	1	5	-90	0	0	-80	-1	-6	13	4	1	35
51.7325	0	64	136	42	74	132	81	59	136	58	67	129	63	1	4	-89	-2	-1	-80	-2	-5	14	4	0	35
51.8554	0	64	137	43	74	133	81	61	137	58	67	130	63	2	5	-89	0	-1	-80	-3	-5	14	3	0	36
51.9782	0	64	137	43	74	132	80	61	138	58	68	131	62	1	5	-90	0	-1	-80	-2	-5	13	4	0	36
52.1011	0	64	135	43	73	129	80	60	135	58	65	130	61	1	4	-89	0	0	-82	-2	-5	13	4	1	35
52.224	0	62	135	44	72	130	80	60	134	58	65	129	63	2	5	-88	0	0	-80	-2	-5	14	3	2	34
52.3469	0	64	134	43	73	129	79	59	134	58	65	127	62	1	4	-89	-1	0	-82	-2	-5	14	3	2	34
52.4698	0	63	134	41	74	130	80	59	135	58	66	127	62	1	4	-89	0	0	-80	-2	-4	14	5	1	34
52.5926	0	63	135	42	73	130	79	59	135	57	66	129	63	1	5	-89	0	-1	-81	-2	-4	14	4	1	35
52.7155	0	63	135	42	73	132	80	60	135	58	67	129	63	2	4	-89	-1	-1	-80	-2	-4	14	4	0	34
52.8384	0	64	135	43	74	132	80	60	135	58	67	129	64	2	4	-89	0	0	-80	-2	-4	14	4	0	35
52.9613	0	64	136	44	74	130	79	60	135	58	66	130	63	2	5	-89	0	0	-81	-1	-5	13	4	1	34
53.0842	0	63	133	42	72	127	79	60	133	57	65	129	62	2	5	-89	-1	0	-82	-2	-5	13	4	2	33
53.207	0	63	134	43	72	127	80	59	133	57	65	128	63	2	4	-86	0	0	-81	-3	-5	14	5	2	34
53.3299	0	63	132	42	72	127	79	59	132	56	64	127	62	2	4	-88	0	0	-80	-2	-4	14	5	1	34
53.4528	0	63	132	42	73	129	79	59	133	57	66	126	62	2	4	-88	0	0	-80	-1	-5	13	4	1	34
53.5757	0	63	133	42	73	129	79	59	133	57	66	128	62	2	4	-88	0	-1	-79	-2	-5	13	4	0	34
53.6986	0	63	133	41	74	131	80	60	134	56	67	129	63	1	4	-86	0	-1	-78	-2	-4	13	4	0	34
53.8214	0	64	134	43	74	132	80	60	135	58	67	129	64	2	5	-89	0	0	-78	-1	-5	12	5	0	34
53.9443	0	63	134	43	73	129	80	59	133	56	66	130	63	2	4	-89	0	-1	-79	-2	-4	13	4	1	34
54.0672	0	61	131	42	72	127	79	59	132	56	65	128	63	1	5	-87	0	0	-80	-2	-5	13	5	2	33
54.1901	0	62	132	42	72	127	79	58	131	56	65	128	62	1	4	-85	0	0	-79	-2	-5	13	4	2	33
54.313	0	61	131	42	72	128	79	60	132	56	65	126	62	1	4	-87	0	0	-78	-1	-5	13	5	2	33
54.4358	0	63	132	42	72	129	80	59	132	56	66	127	62	2	4	-86	0	0	-78	-2	-4	14	4	2	33
54.5587	0	63	133	41	73	130	79	59	133	56	65	127	62	3	5	-87	0	0	-77	-2	-4	14	4	1	33
54.6816	0	63	134	42	74	130	79	60	134	56	66	128	63	1	5	-85	0	0	-76	-2	-5	13	4	0	34
54.8045	0	63	134	42	73	131	80	60	134	58	67	127	62	3	5	-86	0	-1	-78	-3	-5	14	4	0	34
54.9274	0	64	134	43	74	130	79	60	134	57	67	129	63	2	4	-87	0	0	-77	-2	-4	13	4	1	34
55.0502	0	62	133	43	73	127	79	59	132	57	65	128	63	2	5	-85	0	0	-78	-2	-5	14	3	2	33
55.1731	0	63	132	44	72	127	78	60	132	57	65	126	62	2	5	-84	0	0	-78	-2	-5	14	4	2	33
55.296	0	63	133	41	73	127	79	58	132	56	65	126	61	2	5	-84	-1	0	-77	-1	-5	15	4	2	33
55.4189	0	63	133	42	73	128	79	59	132	57	66	127	62	2	5	-85	0	0	-77	-1	-5	14	5	2	33
55.5418	0	62	133	42	72	128	79	59	133	57	66	126	63	2	3	-83	-1	0	-76	-1	-5	14	5	0	34
55.6646	0	63	134	43	73	130	80	59	134	57	66	127	62	2	4	-84	0	0	-76	-1	-5	13	4	0	35
55.7875	0	63	134	42	73	130	80	60	134	57	66	129	63	1	4	-86	0	0	-77	-2	-5	13	5	1	34
55.9104	0	63	133	43	73	127	79	58	132	57	65	128	62	1	4	-85	0	0	-79	-1	-4	14	4	2	33
56.0333	0	62	132	42	72	126	79	59	132	56	65	126	63	2	4	-84	-1	0	-77	-1	-5	13	5	1	32
56.1562	0	62	131	42	71	127	79	58	132	56	65	125	62	2	5	-83	0	0	-77	-2	-4	14	4	2	33
56.279	0	62	132	42	72	128	79	59	132	57	65	126	62	2	4	-85	-1	0	-77	-1	-4	13	4	1	33
56.4019	0	63	133	43	73	128	80	59	133	58	66	126	62	2	4	-86	0	0	-77	-2	-5	14	4	1	33
56.5248	0	62	134	42	73	129	80	59	133	57	66	126	62	2	5	-85	-1	-1	-77	-2	-5	14	4	1	34
56.6477	0	63	133	43	74	130	81	60	134	58	67	127	62	2	4	-84	0	-1	-77	-2	-4	14	4	0	34
56.7706	0	62	133	42	73	128	78	59	134	57	65	127	63	1	5	-86	-1	0	-78	-1	-5	14	4	2	33
56.8934	0	62	132	42	72	126	79	58	131	57	65	126	62	1	5	-86	0	0	-79	-1	-5	14	5	1	34
57.0163	0	63	132	42	72	125	78	58	131	57	64	126	62	2	4	-84	0	0	-78	-1	-5	14	4	1	33
57.1392	0	62	132	42	71	127	79	58	131	57	65	125	62	2	5	-84	0	0	-77	-2	-5	14	5	2	33
57.2621	0	62	132	41	72	127	79	58	131	56	65	124	62	2	4	-86	-1	0	-77	-1	-4	14	4	1	33
57.385	0	62	132	42	72	128	80	59	132	56	65	125	62	1	4	-86	0	0	-77	-1	-4	14	4	1	34
57.5078	0	62	133	43	73	130	80	60	133	58	66	126	63	3	4	-84	0	0	-77	-1	-5	14	4	0	34
57.6307	0	63	134	43	73	131	80	59	133	58	66	127	63	1	3	-86	0	0	-77	-1	-5	14	4	0	35
57.7536	0	62	131	42	72	126	79	58	131	57	65	126	62	2	5	-87	0	0	-78	-2	-4	14	4	2	34
57.8765	0	62	132	42	72	125	79	58	130	57	65	124	62	2	5	-86	-1	0	-79	-1	-5	14	4	3	32
57.9994	0	62	131	42	71	125	79	58	130	58	65	125	62	2	5	-84	0	0	-78	-1	-4	14	4	2	33
58.1222	0	62	131	42	72	127	79	58	131	57	65	123	62	2	4	-85	0	0	-78	-1	-5	15	4	2	32
58.2451	0	62	133	42	72	128	79	58	131	58	64	126	62	1	4	-86	-1	-1	-79	-2	-4	15	4	0	33
58.368	0	62	133	42	73	129	80	59	132	58	66	126	62	2	4	-85	-1	-1	-78	-2	-4	15	4	0	34
58.4909	0	62	133	43	74	130	80	59	133	58	66	127	62	1	4	-85	0	-1	-78	-2	-5	14	4	0	35
58.6138	0	62	133	44	73	129	78	59	133	58	66	127	62	2	4	-86	0	0	-79	-1	-4	14	4	1	34
58.7366	0	62	132	41	73	126	78	59	132	57	65	126	61	2	4	-86	0	0	-79	-2	-5	14	5	2	33
58.8595	0	62	132	41	72	125	78	58	130	56	64	125	62	2	5	-86	0	0	-78	-1	-5	14	4	2	33
58.9824	0	61	131	41	72	126	78	58	130	56	65	125	61	1	5	-85	0	0	-78	-2	-5	14	5	2	33
59.1053	0	62	131	41	73	128	78	57	131	56	65	125	62	2	5	-86	0	0	-77	-2	-4	14	3	1	33
59.2282	0	63	131	41	73	127	79	58	132	55	66	126	61	1	5	-87	0	-1	-77	-1	-5	13	4	0	33
59.351	0	62	131	41	73	131	79	59	132	56	66	126	62	1	4	-88	-1	0	-77	-2	-4	14	4	0	34
59.4739	0	63	133	41	73	132	79	59	134	57	67	127	62	1	4	-87	-1	0	-77	-1	-5	14	5	0	35
59.5968	0	62	132	42	73	130	78	59	133	56	66	128	62	2	5	-88	-1	0	-78	-2	-5	14	4	2	34
59.7197	0	61	131	41	71	126	77	57	131	56	64	126	61	1	4	-88	0	0	-79	-2	-4	14	5	2	33
59.8426	0	61	132	43	72	126	78	59	131	58	65	126	62	2	5	-85	-1	0	-80	-2	-4	15	3	1	33
59.9654	0	61	131	42	72	126	79	58	131	57	65	125	62	2	5	-83	0	0	-79	-2	-3	15	4	2	33
60.0883	0	62	133	43	72	127	79	59	132	57	65	126	62	2	4	-83	-1	0	-78	-1	-4	15	4	2	33
60.2112	0	62	132	45	72	127	80	58	133	58	66	126	63	1	5	-83	0	0	-79	-1	-4	16	4	2	32
60.3341	0	62	133	43	74	127	81	59	134	58	66	127	64	2	5	-80	0	-1	-78	-2	-4	16	5	0	33
60.457	0	62	133	42	74	129	82	59	134	57	66	128	65	1	4	-77	0	-1	-78	-2	-5	16	4	0	31
60.5798	0	63	133	43	73	127	82	59	133	57	66	128	66	2	5	-75	-1	0	-79	-1	-4	15	4	2	31
60.7027	0	62	130	40	71	124	82	59	131	55	64	126	66	2	4	-70	-1	0	-78	-2	-5	15	4	1	28
60.8256	0	62	130	39	72	124	82	59	131	53	64	125	67	2	4	-67	0	0	-75	-1	-4	15	4	2	26
60.9485	0	62	130	39	72	124	82	59	129	53	65	126	66	2	5	-65	-1	0	-74	-2	-4	15	4	1	27
61.0714	0	62	130	39	73	124	83	59	130	54	65	126	67	1	5	-65	0	0	-74	-1	-5	14	3	1	28
61.1942	0	63	131	39	72	126	83	58	131	52	65	127	66	2	5	-64	0	0	-73	-1	-4	14	4	2	28
61.3171	0	62	131	40	73	127	83	59	131	53	65	128	68	2	4	-64	0	0	-70	-2	-4	14	4	0	28
61.44	0	62	131	40	73	128	84	59	133	53	66	127	68	3	4	-64	-1	0	-71	-1	-4	14	5	0	28
61.5629	0	62	131	42	73	125	83	59	131	52	65	127	67	2	6	-63	0	0	-72	-2	-4	14	4	1	28
61.6858	0	62	128	39	72	124	82	59	130	51	63	125	66	2	5	-63	-1	0	-71	-1	-5	12	4	2	28
61.8086	0	62	130	40	73	122	82	58	130	52	63	124	66	3	4	-62	0	0	-69	-2	-6	13	4	2	27
61.9315	0	62	129	39	72	123	82	58	129	51	63	125	66	2	4	-61	0	0	-70	-1	-4	14	4	1	27
62.0544	0	62	130	39	72	122	81	59	131	52	64	124	65	3	4	-62	0	0	-69	-1	-5	13	4	1	28
62.1773	0	62	131	40	72	124	82	58	131	53	65	124	65	1	4	-62	0	0	-69	-1	-5	13	4	0	28
62.3002	0	63	131	41	72	125	83	59	132	52	65	125	66	1	5	-61	0	-1	-69	-2	-4	13	4	0	28
62.423	0	62	132	40	71	126	82	59	135	52	65	126	66	1	4	-63	0	0	-69	-2	-4	13	4	0	29
62.5459	0	62	130	41	71	122	81	58	131	52	63	124	64	3	4	-63	0	0	-70	-2	-5	13	4	2	27
62.6688	0	61	129	40	70	120	81	58	130	52	62	122	64	1	4	-62	-1	0	-69	-2	-4	13	4	1	27
62.7917	0	61	129	39	70	120	80	57	130	51	64	122	63	2	5	-62	0	0	-68	-1	-4	12	3	1	28
62.9146	0	62	130	40	70	121	80	58	131	51	63	122	63	1	4	-62	0	0	-69	-2	-4	12	5	1	28
63.0374	0	62	130	40	72	120	81	58	132	52	64	124	63	1	4	-63	-1	-1	-69	-2	-5	13	4	0	29
63.1603	0	62	130	39	71	123	80	58	132	52	64	123	64	2	4	-62	0	-1	-68	-1	-5	13	4	0	29
63.2832	0	63	131	40	71	125	81	59	133	52	64	121	64	3	5	-63	-1	0	-68	-2	-5	12	4	0	28
63.4061	0	63	132	41	72	124	81	59	134	52	63	124	64	2	5	-63	0	0	-69	-2	-4	13	5	1	28
63.529	0	62	130	40	70	120	79	59	131	52	62	121	63	2	4	-63	0	0	-70	-2	-4	13	4	1	28
63.6518	0	62	130	40	71	119	79	58	129	52	63	121	63	1	4	-63	-1	0	-69	-2	-5	14	3	1	29
63.7747	0	61	129	41	70	119	79	57	130	52	63	121	62	1	3	-65	0	0	-69	-2	-4	14	3	1	27
63.8976	0	61	130	41	71	122	80	59	131	52	62	120	62	2	4	-65	-1	0	-70	-2	-5	14	3	2	28
64.0205	0	62	131	41	71	122	81	59	131	52	63	120	62	1	4	-65	0	0	-70	-2	-4	14	5	1	29
64.1434	0	63	132	42	70	122	80	59	133	54	63	121	63	2	4	-65	0	0	-70	-2	-5	13	4	1	29
64.2662	0	63	132	41	71	123	81	60	134	53	64	122	64	2	4	-64	0	-1	-69	-2	-4	14	4	0	29
64.3891	0	62	132	42	71	122	79	59	133	54	64	123	64	2	5	-63	0	0	-71	-2	-4	13	5	1	29
64.512	0	63	130	41	70	118	78	58	131	53	62	120	63	2	4	-62	0	0	-70	-1	-4	12	5	1	28
64.6349	0	62	130	40	69	118	78	59	130	52	63	119	61	2	5	-63	0	0	-71	-1	-5	14	4	1	28
64.7578	0	62	129	41	70	118	78	58	129	52	62	119	62	2	5	-63	0	0	-69	-2	-5	14	4	1	28
64.8806	0	62	130	40	70	119	78	58	131	53	63	120	61	3	4	-64	-1	0	-70	-1	-4	13	5	2	29
65.0035	0	62	130	40	70	120	79	59	132	52	64	120	62	2	5	-64	0	0	-69	-2	-4	13	5	0	29
65.1264	0	62	132	41	70	122	79	59	133	54	64	120	62	2	4	-66	0	0	-70	-2	-5	14	4	0	30
65.2493	0	63	132	41	71	123	79	59	133	53	65	120	62	1	5	-69	0	-1	-70	-2	-4	11	5	0	30
65.3722	0	62	132	43	71	123	80	60	134	52	64	121	63	2	5	-71	0	0	-71	-2	-4	12	4	1	31
65.495	0	61	130	39	70	119	78	59	131	54	63	120	62	2	4	-68	-1	0	-73	-1	-4	12	4	1	29
65.6179	0	62	130	42	71	118	77	58	130	53	63	120	62	2	5	-68	-1	0	-71	-2	-4	14	5	2	29
65.7408	0	62	129	41	70	118	79	58	130	53	63	120	61	2	4	-70	0	0	-72	-1	-4	14	4	1	29
65.8637	0	62	130	41	70	120	77	59	131	53	64	121	61	1	4	-70	-1	0	-72	-2	-3	14	4	0	30
65.9866	0	62	131	40	71	121	77	59	131	53	64	120	61	2	5	-70	0	0	-73	-1	-4	14	4	0	30
66.1094	0	62	131	40	71	121	78	59	132	53	64	122	61	2	4	-69	0	-1	-71	-1	-4	14	5	0	30
66.2323	0	64	131	40	71	123	79	59	133	55	65	123	62	2	5	-71	0	-1	-73	-2	-4	13	4	0	30
66.3552	0	63	131	42	72	121	79	59	132	55	64	123	63	2	4	-73	0	0	-73	-2	-4	14	5	1	31
66.4781	0	61	130	42	71	118	78	58	130	54	63	120	61	2	4	-73	-1	0	-73	-1	-5	13	4	2	30
66.601	0	61	129	41	71	118	78	58	130	54	62	120	61	2	4	-73	-1	0	-74	-2	-3	13	4	2	29
66.7238	0	61	129	41	70	118	78	58	130	55	62	119	61	1	4	-74	0	0	-73	-1	-5	14	5	2	29
66.8467	0	61	130	42	71	119	77	59	131	54	63	120	62	1	4	-75	-1	0	-74	-2	-5	14	4	2	29
66.9696	0	62	131	42	71	120	79	59	131	56	64	122	61	2	4	-75	-1	-2	-73	-1	-4	15	4	0	29
67.0925	0	63	131	41	71	121	79	59	131	56	64	120	62	2	4	-74	0	0	-73	-2	-4	14	4	0	29
67.2154	0	63	132	41	71	122	79	60	133	56	64	121	62	1	4	-77	-1	0	-74	-2	-4	14	4	0	31
67.3382	0	63	131	42	71	120	79	58	132	56	63	122	63	2	4	-76	0	-1	-75	-1	-4	13	4	1	29
67.4611	0	62	129	42	70	118	77	58	130	56	63	120	61	2	5	-74	0	0	-74	-2	-4	14	4	2	29
67.584	0	62	130	41	70	118	77	57	129	55	63	119	62	2	4	-75	0	0	-74	-3	-4	14	5	1	28
67.7069	0	61	129	41	70	118	78	58	130	54	63	119	61	2	4	-74	0	0	-74	-2	-4	14	5	2	29
67.8298	0	61	130	41	71	118	77	59	130	55	64	119	62	2	5	-75	0	0	-73	-2	-4	14	4	1	28
67.9526	0	60	130	41	71	121	78	59	131	55	64	119	62	2	4	-74	0	0	-73	-2	-4	14	5	1	30
68.0755	0	62	132	41	71	121	79	59	132	56	64	120	62	2	5	-75	0	0	-73	-2	-4	14	4	0	30
68.1984	0	62	132	43	72	123	80	59	133	56	65	120	63	2	5	-76	0	-1	-73	-2	-5	13	4	0	30
68.3213	0	61	131	42	71	119	78	59	132	56	64	122	62	2	4	-76	0	-1	-73	-2	-4	14	4	1	29
68.4442	0	61	129	41	70	118	78	58	130	55	63	119	62	2	4	-75	0	0	-74	-1	-5	14	5	1	28
68.567	0	62	128	41	70	117	77	58	129	56	63	118	61	1	4	-75	0	0	-73	-2	-4	14	3	1	29
68.6899	0	61	129	41	70	118	77	58	130	55	63	119	61	2	4	-75	0	0	-73	-2	-4	15	5	2	29
68.8128	0	62	129	42	71	117	78	58	131	56	63	121	61	2	4	-75	0	0	-72	-1	-4	14	4	0	29
68.9357	0	62	130	43	71	120	78	58	131	56	64	120	62	2	4	-75	0	-1	-71	-1	-4	14	4	0	29
69.0586	0	62	131	42	72	121	78	58	131	56	64	120	62	2	5	-76	0	0	-73	-2	-5	13	4	0	30
69.1814	0	63	132	42	72	122	79	60	133	57	65	121	63	2	4	-76	0	0	-73	-2	-3	14	4	0	30
69.3043	0	62	130	43	71	120	78	59	131	56	63	121	62	2	5	-76	0	0	-74	-2	-5	14	3	1	29
69.4272	0	62	129	41	71	119	77	58	130	56	64	120	61	1	4	-75	0	0	-74	-1	-4	14	4	1	30
69.5501	0	61	129	41	70	118	77	57	130	56	63	119	61	2	4	-76	-1	0	-73	-2	-4	14	4	2	29
69.673	0	62	128	42	70	119	78	58	130	55	64	119	61	1	4	-76	0	0	-73	-2	-4	14	4	2	30
69.7958	0	62	129	41	71	119	78	59	131	56	64	120	61	2	4	-76	-1	-1	-73	-2	-4	15	4	0	30
69.9187	0	61	130	42	72	121	79	59	131	56	64	120	62	2	4	-76	0	-1	-73	-2	-5	15	4	1	30
70.0416	0	63	131	41	72	122	79	59	133	57	65	120	62	2	4	-76	0	0	-73	-2	-4	14	4	0	31
70.1645	0	62	132	42	73	123	79	59	133	57	66	122	63	2	5	-77	0	0	-74	-1	-4	14	4	0	31
70.2874	0	62	130	42	71	118	78	58	130	56	63	120	62	2	5	-76	0	0	-74	-1	-4	14	4	1	29
70.4102	0	62	128	41	70	118	78	58	130	56	64	120	62	1	4	-76	-1	0	-74	-1	-4	15	4	2	29
70.5331	0	61	129	41	71	118	78	58	129	57	64	119	62	2	4	-77	-1	0	-74	-2	-5	14	4	1	29
70.656	0	61	128	41	70	118	78	58	131	57	64	119	61	2	5	-78	0	0	-73	-2	-4	14	4	0	30
70.7789	0	62	130	42	71	119	78	59	131	56	64	120	62	2	5	-76	-1	-1	-74	-2	-4	14	4	0	30
70.9018	0	62	130	41	72	119	78	58	131	56	65	121	62	1	5	-77	0	-1	-73	-1	-4	14	4	0	30
71.0246	0	62	131	43	72	123	79	58	132	56	65	121	62	1	4	-78	0	-1	-73	-1	-5	15	4	0	31
71.1475	0	63	131	42	73	123	80	59	133	57	66	122	62	2	4	-79	-1	-1	-75	-1	-5	14	4	1	31
71.2704	0	62	129	42	70	119	79	57	131	57	63	120	62	1	4	-77	0	0	-74	-2	-5	14	5	1	30
71.3933	0	61	129	42	71	118	78	57	129	56	63	120	62	2	4	-77	0	0	-74	-2	-5	14	4	1	29
71.5162	0	61	128	42	70	117	78	58	129	56	64	119	61	2	4	-77	-1	0	-74	-1	-3	15	4	2	30
71.639	0	61	128	42	70	119	78	58	130	56	65	120	61	2	4	-79	0	0	-74	-2	-4	14	4	1	29
71.7619	0	62	129	41	71	118	78	58	130	58	65	121	62	1	5	-77	0	-2	-73	-1	-4	14	4	0	30
71.8848	0	62	130	41	72	120	79	57	130	56	64	122	62	1	3	-77	0	-1	-74	-2	-4	14	4	1	30
72.0077	0	62	132	41	72	121	79	60	131	57	65	122	61	2	5	-79	-1	-1	-74	-2	-5	13	4	1	31
72.1306	0	62	131	42	72	123	79	59	133	57	67	123	62	1	5	-79	-1	0	-74	-2	-5	14	5	0	31
72.2534	0	63	130	42	72	119	78	58	132	56	64	122	63	1	4	-78	-1	0	-75	-2	-4	14	4	1	30
72.3763	0	61	129	42	70	118	77	57	129	56	64	120	62	2	4	-77	0	0	-74	-2	-4	15	4	1	30
72.4992	0	62	129	41	71	118	78	58	129	56	64	120	61	2	4	-78	-1	0	-75	-1	-4	14	4	1	30
72.6221	0	62	129	42	71	119	79	58	129	56	64	120	61	2	4	-78	0	0	-74	-1	-4	14	4	1	31
72.745	0	61	129	42	72	120	78	59	130	56	65	122	62	2	4	-78	0	-1	-74	-1	-3	14	4	0	30
72.8678	0	61	130	41	71	121	78	58	131	56	65	121	61	1	5	-79	0	-1	-74	-1	-4	15	4	0	31
72.9907	0	63	131	42	72	122	79	58	132	57	66	122	61	2	5	-78	-1	-1	-75	-2	-4	14	4	0	31
73.1136	0	63	131	42	74	123	80	60	133	57	67	123	63	1	5	-79	-1	-1	-74	-1	-4	14	3	0	32
73.2365	0	62	129	42	72	121	78	59	131	57	64	122	63	2	4	-77	0	0	-75	-2	-5	13	5	2	30
73.3594	0	61	130	41	71	119	78	58	130	57	64	121	62	2	3	-78	0	0	-75	-1	-5	15	4	1	30
73.4822	0	62	129	42	72	119	78	58	129	56	64	120	62	1	4	-78	0	0	-75	-1	-4	14	4	1	30
73.6051	0	61	129	41	71	118	78	58	131	56	64	122	62	2	4	-78	-1	-1	-75	-2	-5	14	4	1	31
73.728	0	61	129	40	72	120	78	58	130	56	65	123	62	2	4	-77	0	0	-74	-1	-4	14	4	1	30
73.8509	0	62	130	41	72	120	80	59	131	57	65	123	62	2	4	-78	-1	-1	-74	-2	-4	15	4	0	30
73.9738	0	62	131	42	73	122	80	59	133	57	67	124	63	2	5	-79	-1	0	-75	-2	-4	15	4	0	31
74.0966	0	63	131	43	72	123	80	59	133	57	67	124	64	1	4	-78	0	-1	-75	-2	-4	14	4	0	31
74.2195	0	61	129	41	72	120	79	58	130	57	65	122	63	2	5	-77	-1	0	-75	-1	-5	14	3	2	30
74.3424	0	61	128	41	71	119	78	58	129	56	64	121	62	2	4	-79	0	0	-75	-1	-5	15	4	1	29
74.4653	0	61	128	41	70	119	78	58	129	55	64	121	62	2	4	-78	0	0	-76	-2	-6	15	3	1	29
74.5882	0	62	129	41	71	119	78	57	130	56	64	122	62	1	4	-78	0	0	-75	-2	-4	14	4	1	29
74.711	0	62	128	41	72	120	79	59	130	57	65	122	63	1	4	-78	-1	-1	-74	-2	-4	14	4	0	31
74.8339	0	61	130	42	71	121	79	59	132	56	65	123	63	1	4	-79	0	0	-74	-1	-4	14	3	0	30
74.9568	0	63	131	42	72	123	81	59	133	57	66	123	63	2	4	-79	-1	-1	-75	-1	-4	14	4	0	31
75.0797	0	62	131	42	72	122	79	59	132	57	66	123	63	2	4	-78	0	-1	-75	-2	-5	14	4	1	31
75.2026	0	61	129	42	71	119	78	58	129	56	64	121	63	2	4	-78	0	0	-75	-2	-4	15	4	1	30
75.3254	0	61	128	41	71	118	78	58	130	55	64	120	62	2	5	-78	0	0	-75	-1	-4	15	5	2	29
75.4483	0	61	129	41	71	119	78	57	129	56	64	121	62	2	4	-78	0	0	-74	-2	-4	15	4	1	29
75.5712	0	61	130	41	72	119	78	58	129	55	64	121	61	2	5	-77	0	0	-75	-2	-4	14	5	1	30
75.6941	0	61	129	41	72	120	79	59	129	56	65	123	62	2	4	-78	0	-2	-74	-2	-3	14	5	0	30
75.817	0	62	129	42	72	121	79	59	130	56	65	122	62	2	4	-79	-1	-2	-75	-2	-4	14	4	1	31
75.9398	0	62	130	41	72	123	80	58	132	56	66	124	63	2	3	-78	-1	-1	-74	-1	-5	15	4	0	31
76.0627	0	62	129	43	72	120	79	59	132	57	65	124	63	2	4	-78	0	-1	-75	-2	-4	15	5	0	31
76.1856	0	61	127	42	72	119	78	58	129	55	65	121	63	1	4	-79	-1	0	-75	-2	-4	14	4	2	29
76.3085	0	61	127	41	71	118	78	58	128	55	65	121	62	2	4	-78	0	0	-74	-2	-4	14	5	1	29
76.4314	0	61	128	41	70	118	79	57	129	55	63	121	62	1	4	-77	0	0	-75	-2	-5	14	4	1	29
76.5542	0	61	128	41	71	117	79	58	130	55	65	121	62	2	4	-76	0	-1	-74	-1	-4	14	4	1	29
76.6771	0	61	129	42	71	120	79	58	129	56	65	123	63	2	4	-77	-1	-1	-73	-1	-4	14	5	0	31
76.8	0	61	129	41	73	120	78	58	130	57	65	122	62	2	5	-79	0	-1	-75	-2	-4	14	4	0	30
76.9229	0	62	130	41	72	122	80	58	132	56	66	123	62	2	4	-78	0	-2	-75	-1	-4	14	4	0	31
77.0458	0	61	129	42	72	121	79	59	132	55	65	123	63	2	3	-78	0	0	-74	-2	-5	14	4	1	31
77.1686	0	62	128	41	71	119	78	58	128	55	64	121	61	2	4	-78	0	0	-75	-2	-5	14	3	1	30
77.2915	0	61	128	41	71	118	78	58	129	55	64	120	62	2	4	-79	-1	0	-74	-2	-5	14	4	1	31
77.4144	0	61	128	41	71	117	78	59	129	55	64	122	61	2	3	-78	0	-1	-74	-1	-4	14	4	0	30
77.5373	0	60	128	41	72	119	77	58	130	55	64	123	62	2	4	-78	-1	-1	-74	-2	-5	14	5	0	30
77.6602	0	61	128	40	72	120	78	58	131	56	65	122	61	1	4	-79	-1	0	-73	-2	-4	14	4	0	30
77.783	0	61	130	41	72	122	79	58	131	56	66	122	63	2	4	-79	0	-1	-74	-1	-4	14	4	0	31
77.9059	0	62	131	41	71	122	79	59	131	57	66	124	63	2	4	-78	0	-1	-74	-3	-5	14	4	0	31
78.0288	0	61	129	41	71	120	78	58	130	56	66	123	63	1	4	-79	0	0	-75	-2	-4	15	3	0	30
78.1517	0	61	126	40	71	119	77	58	129	55	64	121	62	1	4	-78	0	0	-74	-3	-5	15	5	2	30
78.2746	0	61	127	40	71	118	78	57	129	56	64	120	62	2	4	-79	0	0	-75	-2	-5	15	4	2	28
78.3974	0	60	127	41	71	119	78	57	128	56	64	121	61	1	5	-77	0	0	-74	-2	-4	14	5	1	29
78.5203	0	60	128	42	71	118	78	58	129	57	64	122	62	2	3	-78	-1	-1	-73	-1	-4	15	4	0	30
78.6432	0	61	128	42	72	118	79	59	129	57	65	123	62	1	4	-79	0	-1	-75	-2	-5	14	4	0	30
78.7661	0	62	129	41	71	120	79	58	130	57	65	123	63	1	4	-79	0	-1	-75	-2	-4	15	4	0	30
78.889	0	62	130	41	73	123	79	59	131	57	66	123	63	2	4	-79	-1	-1	-74	-2	-5	15	4	0	30
79.0118	0	61	127	42	71	120	78	57	128	55	64	122	63	1	4	-77	0	0	-75	-2	-5	15	4	2	30
79.1347	0	61	127	41	70	118	79	57	128	56	63	120	62	2	5	-76	-1	0	-74	-2	-4	15	4	1	28
79.2576	0	60	128	41	70	118	78	58	128	56	63	120	62	1	4	-76	0	0	-74	-2	-4	15	4	2	28
79.3805	0	61	127	41	70	118	78	58	129	56	63	120	62	2	4	-75	0	0	-73	-2	-4	14	4	1	28
79.5034	0	61	127	41	71	118	78	58	129	55	64	122	62	2	4	-75	-1	-1	-73	-2	-4	15	5	0	29
79.6262	0	61	129	40	72	118	79	58	131	57	64	123	62	1	4	-77	0	-1	-73	-2	-4	14	4	0	29
79.7491	0	62	129	41	72	121	80	59	132	55	65	121	63	1	4	-76	0	0	-73	-2	-4	14	4	0	30
79.872	0	62	129	42	72	121	80	59	132	57	66	124	63	1	4	-76	0	-1	-73	-1	-4	15	4	0	30
79.9949	0	61	128	40	72	119	79	58	128	55	63	120	62	1	4	-75	0	0	-73	-2	-5	14	4	2	29
80.1178	0	61	127	41	71	118	78	57	129	56	64	120	62	1	4	-77	0	0	-73	-2	-5	14	4	1	29
80.2406	0	60	127	41	70	118	79	57	128	56	64	120	63	2	4	-76	0	0	-73	-1	-5	13	5	1	28
80.3635	0	61	127	41	71	118	78	57	128	56	64	121	63	2	4	-76	0	0	-73	-2	-5	14	4	1	29
80.4864	0	61	128	40	71	117	78	58	130	56	64	122	62	1	4	-77	0	-1	-73	-1	-4	14	4	0	30
80.6093	0	61	129	41	72	119	79	58	130	56	65	123	63	2	4	-77	0	-1	-73	-1	-5	15	5	0	31
80.7322	0	62	129	41	72	120	80	59	131	57	65	123	63	2	4	-77	0	-1	-73	-1	-4	14	5	1	30
80.855	0	61	129	42	71	120	80	58	130	56	65	123	63	1	5	-77	-1	0	-73	-2	-4	14	5	1	31
80.9779	0	60	126	41	71	118	77	57	129	56	64	120	62	1	4	-77	0	0	-74	-2	-4	15	4	1	29
81.1008	0	60	127	41	71	118	77	58	129	56	64	120	62	2	4	-76	0	0	-74	-2	-5	15	4	1	29
81.2237	0	61	127	41	70	118	78	58	129	56	64	120	62	3	4	-77	-1	0	-75	-1	-5	15	4	1	29
81.3466	0	62	128	41	70	118	79	58	129	56	63	120	62	2	4	-75	0	0	-73	-1	-4	15	4	2	29
81.4694	0	62	128	41	71	118	78	58	130	56	64	122	63	3	5	-77	-1	-1	-74	-2	-4	15	4	0	29
81.5923	0	61	129	41	72	119	79	59	131	57	65	123	63	1	4	-78	0	-1	-74	-1	-4	14	4	0	31
81.7152	0	61	127	41	71	118	79	58	129	56	64	120	63	3	5	-76	0	0	-75	-2	-4	15	4	2	29
81.8381	0	61	126	40	71	117	78	58	128	56	62	119	62	2	4	-75	0	0	-75	-1	-4	14	4	1	29
81.961	0	61	127	41	70	117	78	58	128	55	63	119	62	2	4	-77	0	0	-74	-3	-4	15	5	1	28
82.0838	0	60	127	41	71	117	78	57	128	56	64	120	63	2	4	-76	0	-1	-74	-2	-4	14	5	1	29
82.2067	0	61	128	41	70	117	78	58	129	56	64	120	63	1	4	-75	0	-1	-73	-2	-4	14	4	1	30
82.3296	0	61	127	41	71	117	79	58	130	56	65	121	62	2	3	-75	0	-1	-73	-2	-4	14	5	0	30
82.4525	0	62	128	42	71	119	78	58	130	57	64	121	64	2	4	-76	0	0	-74	-2	-5	13	4	1	29
82.5754	0	61	125	40	70	117	77	56	127	54	63	119	62	0	4	-76	0	0	-74	-1	-5	14	5	1	28
82.6982	0	60	125	40	70	117	76	57	127	54	62	118	60	2	4	-75	0	0	-74	-1	-4	14	4	2	28
82.8211	0	60	125	39	70	116	77	57	126	54	63	118	61	2	4	-75	0	0	-73	-2	-5	14	4	1	28
82.944	0	61	126	40	71	116	78	57	127	55	62	118	62	2	4	-75	-1	0	-73	-1	-4	14	4	1	29
83.0669	0	60	126	40	70	116	79	58	127	55	63	120	62	2	4	-74	-1	-1	-73	-1	-5	14	4	0	29
83.1898	0	61	126	40	71	117	79	58	127	55	65	119	62	2	4	-75	0	-1	-73	-2	-4	15	4	0	29
83.3126	0	62	127	40	72	117	79	58	127	55	64	119	63	2	4	-75	0	0	-74	-1	-5	15	4	1	29
83.4355	0	60	125	40	70	115	76	56	126	55	62	116	62	2	4	-75	0	0	-73	-2	-4	15	4	1	28
83.5584	0	59	125	40	70	114	76	56	125	54	62	116	60	1	4	-74	0	0	-72	-1	-4	14	3	1	28
83.6813	1	60	125	41	70	114	77	56	125	54	63	115	61	2	4	-74	-1	0	-72	-1	-4	15	4	1	28
83.8042	0	61	125	39	70	113	76	56	126	53	62	116	60	2	4	-74	-1	-1	-72	-1	-4	14	4	1	29
83.927	0	60	125	41	70	114	77	57	126	54	62	117	60	1	4	-75	-1	0	-72	-2	-4	14	5	0	29
84.0499	0	61	126	40	71	116	77	57	128	55	64	117	61	1	4	-74	0	-1	-71	-1	-3	14	4	0	29
84.1728	0	61	126	40	70	116	77	58	128	54	64	118	62	2	3	-75	-1	0	-72	-1	-4	14	4	1	29
84.2957	0	60	124	39	69	114	77	56	125	54	64	116	60	2	4	-74	0	0	-73	-2	-3	15	3	1	29
84.4186	0	60	123	39	69	113	75	56	125	54	62	114	60	2	4	-75	0	0	-72	-3	-3	14	4	1	28
84.5414	0	59	124	39	69	113	76	56	125	54	62	114	60	2	5	-74	0	0	-71	-1	-4	14	4	1	28
84.6643	0	61	124	38	70	114	76	57	125	54	62	114	60	1	4	-74	0	0	-71	-1	-4	14	4	2	28
84.7872	0	60	125	39	70	114	75	57	126	53	63	116	59	1	3	-75	0	0	-72	-1	-4	14	4	1	29
84.9101	0	61	125	39	71	115	76	58	126	53	63	117	60	2	4	-75	0	0	-72	-2	-4	14	4	0	30
85.033	0	60	127	41	70	115	76	57	126	54	64	117	61	2	4	-74	0	0	-72	-1	-3	14	5	1	29
85.1558	0	60	124	40	69	113	75	57	125	53	63	115	61	1	3	-74	-1	0	-72	-2	-4	13	4	1	28
85.2787	0	60	123	39	69	113	75	56	124	53	62	115	59	3	4	-75	-1	0	-72	-1	-5	14	4	1	29
85.4016	0	60	123	38	69	112	75	56	124	53	62	114	59	1	3	-74	0	0	-71	-1	-4	13	4	1	28
85.5245	0	60	124	38	70	114	75	56	124	53	62	115	60	2	4	-74	0	0	-72	-1	-4	13	4	1	29
85.6474	0	59	125	38	70	113	76	57	126	54	63	116	60	2	3	-75	-1	-1	-71	-1	-4	13	4	0	29
85.7702	0	61	124	40	71	116	76	57	126	53	65	116	61	2	3	-76	-1	-1	-71	-1	-5	14	4	0	29
85.8931	0	60	126	40	70	115	76	56	124	53	64	117	60	2	4	-75	-1	0	-71	-2	-3	13	4	1	29
86.016	0	61	122	39	70	113	75	56	123	53	62	115	60	2	4	-74	-1	0	-72	-2	-4	12	4	1	28
86.1389	0	59	122	39	69	112	75	55	122	53	62	114	60	2	4	-75	0	0	-71	-1	-5	14	4	1	27
86.2618	0	59	123	39	70	112	75	56	121	52	63	113	59	2	4	-75	-1	0	-71	-2	-4	14	5	1	28
86.3846	0	59	123	39	70	114	74	56	122	52	63	114	59	2	4	-75	0	0	-70	-2	-3	13	4	2	29
86.5075	0	60	125	39	69	114	76	56	124	52	63	115	59	2	3	-74	0	0	-71	-1	-4	14	4	0	29
86.6304	0	60	124	38	71	116	75	56	124	52	63	116	60	1	3	-75	-1	-1	-71	-2	-4	14	4	0	29
86.7533	0	61	125	39	71	116	75	57	124	52	64	115	60	2	4	-75	0	0	-71	-2	-4	13	4	0	29
86.8762	0	59	122	39	70	112	75	56	123	52	63	114	59	1	4	-73	-1	0	-70	-1	-3	13	4	1	27
86.999	0	60	121	39	69	112	74	55	121	52	62	114	60	2	4	-73	0	0	-70	-1	-5	14	4	1	27
87.1219	0	60	122	38	69	112	74	56	122	51	62	114	58	2	4	-75	0	0	-70	-2	-4	13	4	1	28
87.2448	0	60	123	38	70	112	75	57	122	51	63	113	59	2	3	-74	-1	0	-70	-1	-4	13	4	1	28
87.3677	0	61	123	38	71	114	75	57	123	52	63	114	58	2	5	-74	0	-1	-69	-1	-4	13	5	0	29
87.4906	0	60	124	39	72	117	75	57	124	53	64	114	60	2	3	-74	-1	-1	-69	-2	-4	13	4	0	29
87.6134	0	61	124	39	72	117	75	57	124	53	64	115	58	2	4	-75	0	0	-70	-1	-4	12	4	2	29
87.7363	0	60	121	38	70	112	75	56	122	52	63	114	58	1	3	-75	0	0	-70	-2	-4	13	4	1	28
87.8592	0	59	122	39	70	113	74	56	121	52	62	114	57	2	4	-74	0	0	-71	-1	-4	14	4	1	29
87.9821	0	59	119	38	70	113	73	55	119	52	62	114	58	2	4	-74	0	0	-72	-1	-3	16	4	2	27
88.105	0	59	117	37	70	114	74	55	116	51	62	113	58	2	3	-74	0	0	-71	-2	-3	16	5	2	28
88.2278	0	59	117	36	70	115	75	55	117	51	63	114	58	2	3	-75	-1	0	-73	-2	-3	16	5	1	29
88.3507	0	60	119	37	71	118	75	56	119	51	64	115	58	1	4	-73	0	0	-72	-1	-4	15	4	0	29
88.4736	0	60	122	38	71	118	74	57	122	52	65	116	59	2	4	-73	-1	0	-71	-1	-3	14	4	1	30
88.5965	0	59	121	37	70	114	74	57	120	50	62	115	58	2	4	-74	0	0	-72	-2	-4	13	3	2	29
88.7194	0	60	122	38	70	116	74	57	121	49	63	114	57	2	3	-74	-1	0	-71	-2	-4	12	3	2	29
88.8422	0	60	121	37	70	118	74	56	122	50	64	114	57	2	4	-72	0	0	-71	-1	-5	13	4	2	29
88.9651	0	60	123	38	71	119	74	58	124	50	63	115	58	2	4	-74	-1	0	-70	-1	-4	13	3	0	29
89.088	0	61	124	37	72	120	74	57	124	50	66	116	58	2	3	-75	0	-1	-71	-2	-4	12	4	0	30
89.2109	0	61	124	35	73	121	75	58	124	49	66	116	58	2	5	-75	0	0	-71	-1	-4	13	4	0	31
89.3338	0	61	125	37	72	119	75	57	124	50	65	118	59	1	4	-75	-1	0	-71	-2	-4	12	5	2	30
89.4566	0	60	123	37	70	118	75	57	123	51	64	117	58	3	3	-74	0	0	-72	-2	-4	14	4	2	30
89.5795	0	61	124	38	70	118	76	57	124	51	64	118	59	2	4	-74	0	0	-71	-2	-4	13	5	2	30
89.7024	0	61	124	38	71	119	77	57	125	51	64	116	60	2	4	-73	0	0	-71	-2	-4	13	4	1	30
89.8253	0	61	126	38	71	120	77	58	125	52	65	118	59	2	4	-73	0	0	-71	-2	-5	13	4	1	30
89.9482	0	61	126	39	72	123	77	58	127	51	66	119	61	1	4	-75	0	0	-72	-1	-4	12	4	0	30
90.071	0	62	128	39	73	123	77	58	128	53	66	121	61	1	4	-76	0	0	-74	-2	-4	13	3	1	32
90.1939	0	61	125	38	72	120	77	58	125	52	64	121	60	2	4	-75	0	0	-72	-2	-4	14	4	2	31
90.3168	0	61	125	39	71	119	77	57	127	51	65	121	60	2	4	-76	0	0	-72	-2	-4	13	4	2	31
90.4397	0	61	126	39	71	119	78	58	126	52	65	120	61	2	4	-77	0	-1	-73	-1	-4	13	5	0	31
90.5626	0	62	126	39	72	122	78	57	126	53	65	121	60	2	4	-77	-1	0	-73	-2	-4	14	4	0	31
90.6854	0	62	128	39	72	123	78	59	128	53	65	122	61	2	3	-78	0	0	-72	-1	-4	13	4	0	32
90.8083	0	62	128	39	74	124	79	59	129	54	67	122	62	1	4	-77	0	0	-73	-2	-4	14	4	0	32
90.9312	0	61	126	39	71	120	78	57	126	53	64	121	62	2	5	-78	0	0	-74	-2	-5	13	5	1	30
91.0541	0	61	126	39	72	119	78	58	126	53	65	122	62	1	4	-78	0	0	-74	-1	-4	13	3	1	30
91.177	0	61	126	39	72	121	78	57	126	53	65	120	62	2	4	-77	0	0	-74	-2	-4	14	4	2	30
91.2998	0	61	127	39	72	121	78	59	128	54	65	122	62	2	5	-76	-1	0	-73	-1	-3	14	4	1	30
91.4227	0	61	128	40	72	123	79	59	129	54	65	122	61	2	4	-78	-1	-1	-74	-1	-4	13	4	0	31
91.5456	0	62	128	40	73	123	79	59	129	54	67	124	62	1	3	-78	0	-1	-74	-2	-4	13	4	0	32
91.6685	0	61	127	39	71	120	77	58	127	53	65	122	61	1	4	-77	0	0	-74	-2	-5	13	4	2	30
91.7914	0	61	126	39	72	119	77	58	126	53	64	121	61	2	3	-77	0	0	-74	-2	-4	13	4	1	30
91.9142	0	61	125	40	72	119	77	57	126	53	65	122	61	2	5	-78	-1	0	-74	-1	-4	13	4	1	30
92.0371	0	61	126	39	72	121	78	58	128	53	65	121	62	1	4	-77	0	0	-74	-1	-4	14	4	1	31
92.16	0	62	127	40	72	122	79	59	128	54	66	122	63	2	4	-77	-1	-1	-73	-1	-3	13	4	0	30
92.2829	0	61	129	40	72	123	79	59	129	54	66	123	62	2	4	-78	0	0	-74	-2	-4	12	5	1	31
92.4058	0	62	127	40	72	121	78	58	127	53	64	121	62	2	4	-77	0	0	-73	-2	-4	14	5	2	30
92.5286	0	61	126	39	72	119	78	58	126	52	64	121	62	2	4	-77	-1	0	-73	-2	-4	13	4	2	30
92.6515	0	61	126	39	72	119	78	58	126	52	64	121	62	1	4	-75	0	0	-73	-1	-5	13	4	2	30
92.7744	0	62	126	39	72	120	78	58	126	53	64	122	62	3	3	-76	0	-1	-73	-2	-4	14	4	0	30
92.8973	0	62	126	39	72	121	79	59	128	53	66	122	61	1	4	-77	-1	0	-73	-2	-4	13	4	1	30
93.0202	0	62	128	40	74	123	79	59	129	54	66	121	62	3	5	-77	-1	-1	-73	-2	-4	12	4	0	30
93.143	0	61	128	40	73	122	79	58	129	54	66	122	62	2	4	-76	-1	0	-72	-2	-4	13	4	1	30
93.2659	0	61	126	40	71	119	79	58	125	53	64	121	62	2	4	-77	-1	0	-73	-3	-4	13	4	1	29
93.3888	0	61	126	39	71	119	78	58	127	52	64	121	62	1	3	-76	-1	0	-74	-1	-4	12	4	2	30
93.5117	0	61	127	40	71	120	78	58	125	53	66	120	62	1	4	-77	0	0	-72	-2	-4	13	4	2	31
93.6346	0	61	127	40	72	120	78	58	127	52	65	122	62	2	4	-77	0	-1	-73	-2	-4	13	4	0	30
93.7574	0	62	128	40	72	122	79	58	128	54	67	122	61	2	4	-77	0	-1	-73	-1	-4	12	5	0	31
93.8803	0	62	128	40	72	124	80	59	129	54	66	123	62	2	4	-77	0	0	-73	-2	-4	12	4	0	32
94.0032	0	62	127	41	73	121	79	59	129	54	66	123	63	1	4	-77	-1	0	-73	-1	-5	12	4	1	30
94.1261	0	61	126	40	71	120	77	58	126	54	64	121	61	2	3	-77	0	0	-73	-2	-4	13	4	2	31
94.249	0	61	127	40	71	121	78	58	127	54	66	121	62	2	5	-77	0	0	-74	-2	-5	13	4	2	30
94.3718	0	62	127	39	73	121	78	58	127	54	65	121	62	2	4	-77	-1	-1	-73	-1	-4	13	4	0	29
94.4947	0	62	128	40	72	122	79	58	128	54	66	122	62	1	4	-77	0	-1	-73	-2	-4	13	4	1	31
94.6176	0	62	128	40	73	123	79	59	130	54	67	123	62	2	3	-77	-1	-1	-73	-2	-5	13	4	1	31
94.7405	0	63	130	42	73	124	80	60	130	54	66	123	63	1	4	-78	0	0	-73	-2	-5	12	5	0	32
94.8634	0	61	128	41	72	122	78	58	128	53	65	123	63	2	4	-77	-1	0	-74	-2	-4	13	4	1	31
94.9862	0	61	127	40	72	121	79	58	127	54	65	122	62	2	4	-78	0	0	-73	-2	-5	12	4	2	30
95.1091	0	61	127	41	71	121	79	58	128	54	65	122	61	2	4	-77	-1	0	-74	-2	-5	12	4	2	31
95.232	0	62	127	41	72	121	79	58	127	54	66	122	63	2	4	-78	0	0	-73	-3	-5	12	4	1	31
95.3549	0	62	127	40	73	122	79	58	129	54	65	124	62	2	4	-78	0	-1	-74	-2	-4	12	5	1	31
95.4778	0	62	129	41	73	124	80	59	129	55	65	123	63	3	5	-77	0	-1	-72	-2	-5	13	3	0	32
95.6006	0	62	128	42	73	123	79	58	129	55	67	124	62	2	4	-78	0	-1	-72	-2	-4	13	4	1	32
95.7235	0	61	128	41	72	120	79	58	129	54	65	122	63	2	5	-78	-2	0	-74	-2	-4	13	4	2	30
95.8464	0	62	127	41	72	120	79	58	127	54	66	123	62	2	4	-79	0	0	-73	0	-4	13	4	0	30
95.9693	0	62	126	40	72	120	79	58	128	54	66	122	62	1	4	-77	0	0	-73	-2	-5	12	5	1	31
96.0922	0	62	128	40	72	122	78	59	129	55	65	123	62	2	4	-78	0	-1	-73	-2	-4	12	4	0	31
96.215	0	62	128	41	72	122	80	59	128	55	66	122	63	2	5	-79	0	-1	-75	-3	-5	12	4	0	32
96.3379	0	62	129	41	73	123	79	58	130	54	66	125	63	1	5	-78	0	-1	-73	-2	-5	11	4	0	32
96.4608	0	62	128	41	71	120	79	58	128	55	66	122	63	1	5	-77	0	0	-73	-1	-6	13	5	1	30
96.5837	0	61	126	40	71	119	78	57	126	54	64	121	62	2	4	-77	-1	0	-74	-1	-4	13	5	2	30
96.7066	0	61	127	40	72	119	78	57	127	53	64	121	61	2	4	-78	0	0	-75	-1	-4	12	4	2	30
96.8294	0	61	127	39	71	121	78	58	126	53	65	120	62	2	4	-77	0	0	-72	-2	-4	13	4	2	29
96.9523	0	61	127	40	72	121	79	59	127	53	65	121	62	2	4	-76	-1	0	-72	-2	-5	13	4	1	31
97.0752	0	61	127	40	72	121	78	58	128	53	65	122	62	1	3	-77	0	-1	-73	-1	-5	12	4	1	30
97.1981	0	61	127	41	71	122	79	58	128	53	65	121	62	1	4	-76	0	-1	-73	-1	-4	12	4	1	31
97.321	0	61	125	39	70	119	77	57	125	53	64	120	61	2	4	-76	0	0	-73	-1	-4	13	4	1	30
97.4438	0	60	125	39	70	118	76	57	124	53	64	119	61	2	4	-76	-1	0	-72	-1	-4	13	4	1	29
97.5667	0	61	125	39	71	118	77	57	125	53	63	119	61	1	4	-77	-1	0	-72	-2	-3	13	4	2	29
97.6896	0	60	125	40	71	119	78	57	125	52	64	118	61	2	4	-77	0	0	-72	-1	-5	12	5	2	29
97.8125	0	61	126	39	71	119	77	57	126	53	64	119	61	2	4	-76	-1	0	-71	-2	-4	13	4	1	30
97.9354	0	61	127	40	71	120	78	58	126	52	65	119	61	1	4	-76	0	-1	-72	-1	-4	12	5	0	30
98.0582	0	61	126	40	70	121	78	57	127	53	65	120	61	1	4	-77	0	0	-71	-2	-4	12	4	0	30
98.1811	0	60	125	40	70	117	76	57	124	52	63	118	61	2	4	-76	0	0	-72	-2	-4	12	3	1	30
98.304	0	60	124	39	71	117	76	56	123	52	63	118	61	2	3	-75	-1	0	-71	-1	-4	13	4	1	28
98.4269	0	59	124	39	70	116	75	57	124	52	63	117	60	1	4	-75	0	0	-71	-1	-4	12	5	1	30
98.5498	0	60	125	40	70	118	76	57	124	52	64	117	60	2	3	-76	-1	0	-71	-2	-4	12	4	1	29
98.6726	0	60	125	40	71	119	76	57	125	53	63	117	60	2	3	-76	0	0	-71	-2	-5	12	5	2	30
98.7955	0	61	126	40	70	121	77	57	127	53	64	118	60	2	3	-76	0	0	-71	-2	-4	12	3	1	30
98.9184	0	60	126	40	70	119	77	58	127	53	65	119	61	2	4	-77	0	-1	-71	-2	-4	12	5	0	30
99.0413	0	60	125	41	70	117	77	57	125	51	63	118	61	2	4	-76	0	0	-72	-1	-4	12	4	2	30
99.1642	0	60	124	39	70	116	77	56	124	52	62	117	60	2	4	-76	0	0	-71	-1	-4	12	5	2	30
99.287	0	60	124	40	69	116	75	57	124	52	62	116	59	1	4	-74	-1	0	-70	-2	-4	12	5	2	30
99.4099	0	60	125	39	70	117	76	57	125	52	62	116	60	1	4	-75	-1	0	-71	-1	-4	12	5	1	30
99.5328	0	60	125	40	70	116	77	56	125	52	64	117	60	1	3	-77	-1	-1	-71	-2	-4	12	5	0	30
99.6557	0	61	125	40	71	120	77	57	125	53	64	116	60	2	4	-75	0	0	-70	-1	-4	12	4	1	31
99.7786	0	60	126	40	71	120	76	58	127	53	63	117	60	1	4	-75	-1	0	-71	-1	-4	12	4	0	31
99.9014	0	60	128	40	71	118	76	58	126	52	64	118	60	1	5	-76	0	0	-72	-2	-5	11	4	1	30
100.024	0	61	125	40	70	116	76	58	125	52	62	116	59	2	3	-76	0	0	-72	-2	-4	11	4	1	30
100.147	0	60	125	40	70	117	76	56	125	52	62	117	60	2	5	-75	0	0	-71	-1	-5	12	5	1	30
100.27	0	60	125	39	70	117	76	56	125	52	62	115	59	2	4	-74	-1	0	-70	-2	-4	11	4	2	29
100.393	0	61	126	40	70	118	76	56	125	52	63	115	60	2	4	-76	0	0	-71	-2	-4	11	4	1	30
100.516	0	61	127	40	71	120	78	57	126	53	63	116	61	1	4	-75	-1	0	-70	-1	-5	11	5	2	30
100.639	0	61	127	40	71	120	77	58	127	53	64	117	61	2	4	-75	-1	0	-70	-1	-4	12	4	0	30
100.762	0	61	127	41	71	120	77	58	127	53	64	118	61	2	5	-75	0	0	-71	-1	-4	12	4	0	31
100.884	0	61	125	41	70	116	76	56	125	53	62	117	61	2	4	-75	0	0	-71	-1	-5	11	4	2	30
101.007	0	60	125	40	69	116	76	57	125	53	63	116	60	2	4	-75	0	0	-71	-2	-4	11	4	1	29
101.13	0	60	125	40	69	116	75	57	123	52	62	117	60	2	4	-75	0	0	-70	-2	-4	12	4	1	29
101.253	0	60	125	41	71	117	76	56	125	53	63	116	59	2	4	-76	0	0	-70	-2	-4	12	5	3	30
101.376	0	60	125	40	71	119	76	57	126	52	63	115	60	2	3	-75	0	0	-70	-2	-4	12	4	2	30
101.499	0	61	127	39	71	119	77	57	126	52	65	117	60	2	4	-75	-1	-1	-70	-1	-4	11	5	0	30
101.622	0	61	127	41	71	120	77	58	127	53	64	117	60	1	4	-74	-1	-1	-70	-2	-3	12	4	0	30
101.745	0	62	128	41	71	119	77	58	127	53	64	118	61	2	5	-75	0	0	-70	-1	-4	13	3	0	30
101.868	0	60	126	41	69	116	76	57	126	52	63	117	60	1	4	-75	-1	0	-71	-2	-5	12	4	2	29
101.99	0	61	125	41	70	115	76	57	125	52	64	116	59	2	4	-74	-1	0	-70	-2	-4	12	5	2	30
102.113	0	61	126	40	70	116	75	57	124	52	63	116	60	2	4	-73	0	0	-70	-2	-4	12	3	2	29
102.236	0	60	126	39	70	117	75	56	126	52	63	115	60	1	4	-74	-1	0	-68	-1	-5	11	5	2	30
102.359	0	61	127	39	70	119	76	57	127	51	63	117	60	1	5	-75	0	0	-69	-2	-4	12	5	1	29
102.482	0	61	128	40	71	120	76	58	127	53	64	117	59	2	4	-75	0	-1	-69	-3	-5	12	4	0	30
102.605	0	61	128	40	72	122	77	58	128	52	65	118	61	2	4	-74	-1	0	-68	-1	-4	12	5	0	30
102.728	0	63	128	41	72	121	77	58	128	53	65	118	61	2	4	-75	0	0	-70	-2	-4	11	4	0	30
102.851	0	62	127	40	70	116	77	57	126	52	64	118	58	2	4	-76	0	0	-70	-1	-4	11	4	1	29
102.973	0	62	128	41	70	118	76	58	126	53	63	118	60	2	5	-74	-1	0	-71	-1	-5	12	4	2	31
103.096	0	61	127	40	71	118	75	57	127	53	62	116	60	2	3	-74	0	0	-71	-1	-4	12	5	2	30
103.219	0	62	127	41	71	118	76	59	127	54	64	116	60	2	5	-75	0	0	-70	-2	-5	12	5	0	30
103.342	0	62	127	42	70	120	77	58	127	54	65	118	60	2	4	-76	0	-1	-70	-1	-4	11	4	0	30
103.465	0	62	129	41	71	121	78	59	129	54	65	117	61	2	5	-74	-1	0	-71	-2	-4	13	4	0	31
103.588	0	63	129	43	72	122	79	59	130	54	66	119	62	2	4	-74	-1	-1	-71	-2	-4	12	5	1	30
103.711	0	64	131	43	72	122	79	59	131	54	66	120	62	2	4	-75	0	0	-71	-2	-4	13	4	1	30
103.834	0	63	130	41	70	118	77	58	129	53	63	119	61	1	4	-73	0	0	-71	-2	-5	13	4	1	30
103.956	0	62	129	42	71	117	76	58	128	52	63	118	61	1	5	-71	-1	0	-71	-2	-4	12	4	2	30
104.079	0	62	129	41	71	117	77	59	128	53	63	118	62	2	3	-71	0	0	-70	-2	-4	12	4	2	30
104.202	0	62	130	41	71	118	78	58	130	53	64	118	62	1	4	-73	0	0	-70	-2	-5	11	4	0	30
104.325	0	62	130	42	71	120	78	59	130	53	64	119	62	2	5	-72	-1	-1	-69	-1	-3	12	4	0	30
104.448	0	63	130	42	72	122	78	60	131	53	65	119	62	2	4	-72	0	0	-70	-2	-4	12	4	0	30
104.571	0	64	131	42	73	123	79	60	132	54	66	120	62	3	5	-72	0	0	-70	-2	-5	11	4	0	31
104.694	0	63	132	42	73	122	79	60	133	54	66	122	62	2	4	-73	-1	0	-70	-2	-4	10	3	1	30
104.817	0	62	131	42	72	118	78	58	130	53	64	119	62	2	4	-72	-1	0	-71	-1	-5	13	5	1	29
104.94	0	63	129	41	72	119	77	59	130	53	64	119	62	2	4	-71	0	0	-70	-2	-5	12	4	2	30
105.062	0	63	130	40	71	118	77	58	129	53	64	119	61	2	4	-72	0	0	-71	-2	-5	12	4	2	30
105.185	0	63	131	40	72	120	78	59	131	52	64	121	62	2	5	-73	-1	0	-70	-1	-4	12	4	0	30
105.308	0	62	130	40	73	122	77	60	131	52	66	121	62	2	4	-72	-1	0	-70	-2	-4	11	4	0	30
105.431	0	63	132	40	73	123	79	60	132	54	65	121	62	3	4	-72	0	0	-70	-1	-4	12	4	0	31
105.554	0	64	132	42	74	125	79	60	134	53	66	122	63	2	4	-73	0	-1	-71	-2	-5	12	5	0	31
105.677	0	63	132	41	72	121	79	60	133	54	65	123	63	1	4	-75	-1	0	-72	-2	-4	11	5	1	31
105.8	0	63	130	41	71	119	78	59	130	52	64	121	62	1	5	-73	-1	0	-71	-2	-4	12	4	1	30
105.923	0	63	131	43	71	119	79	59	132	54	64	120	62	2	4	-72	-1	0	-71	-2	-5	12	4	1	30
106.045	0	64	133	44	71	118	79	60	135	56	64	120	62	2	5	-71	0	0	-71	-2	-4	13	4	1	29
106.168	0	64	135	43	72	120	81	61	137	55	65	120	65	2	5	-71	0	0	-71	-2	-4	12	4	2	30
106.291	0	65	135	44	72	121	81	61	137	56	64	121	65	1	5	-68	0	0	-71	-2	-4	12	4	1	29
106.414	0	64	135	43	73	123	83	61	136	56	66	121	66	2	4	-65	-1	-1	-71	-2	-5	14	4	0	29
106.537	0	65	135	42	74	125	82	61	137	55	67	123	67	1	5	-64	0	-1	-71	-2	-5	12	4	1	28
106.66	0	63	133	42	72	120	82	61	134	53	66	122	67	2	5	-63	-1	0	-71	-1	-5	13	5	2	27
106.783	0	63	132	40	72	119	80	59	133	53	65	120	66	2	5	-61	-1	0	-70	-2	-4	12	3	1	28
106.906	0	63	131	41	71	119	82	60	132	53	64	120	65	3	4	-59	-1	0	-69	-1	-4	12	4	1	27
107.028	0	62	131	41	72	120	81	59	133	53	64	121	65	1	4	-60	0	0	-68	-2	-4	12	4	2	27
107.151	0	63	131	41	72	121	82	59	134	52	65	121	65	1	4	-60	-1	0	-67	-1	-4	13	3	1	27
107.274	0	64	133	41	72	121	82	61	134	54	65	122	65	2	5	-59	0	-1	-67	-3	-5	13	4	0	27
107.397	0	63	134	42	72	123	82	60	135	54	66	122	66	2	5	-60	-1	0	-67	-2	-4	12	4	0	29
107.52	0	63	135	42	72	122	83	61	135	53	65	124	66	1	5	-60	0	0	-68	-1	-4	12	5	1	28
107.643	0	63	132	41	72	119	82	60	134	52	63	121	65	2	5	-59	0	0	-67	-2	-5	12	3	2	27
107.766	0	63	132	40	70	118	80	60	133	52	64	120	64	2	5	-59	0	0	-67	-2	-5	13	4	1	27
107.889	0	62	132	41	70	117	80	60	133	53	63	119	63	2	5	-59	-1	0	-66	-2	-4	13	4	1	28
108.012	0	63	133	42	70	120	80	59	134	53	63	121	64	2	5	-60	-1	0	-67	-2	-5	13	5	2	28
108.134	0	63	134	42	71	119	81	60	135	53	63	121	64	1	4	-59	-1	-1	-67	-2	-5	13	4	1	29
108.257	0	64	133	42	71	121	81	60	136	53	64	121	65	2	5	-59	0	-1	-66	-2	-4	12	4	0	29
108.38	0	64	134	43	71	122	81	60	136	53	65	123	65	1	5	-60	-1	-1	-67	-2	-5	13	5	0	29
108.503	0	62	133	42	70	119	80	59	133	53	63	121	63	2	4	-61	0	0	-67	-2	-4	12	4	1	28
108.626	0	63	133	41	70	118	79	60	134	53	63	120	63	2	5	-61	-1	0	-68	-2	-5	12	4	1	28
108.749	0	63	132	42	69	118	79	59	134	52	62	120	63	2	4	-60	-1	0	-67	-2	-5	14	4	1	29
108.872	0	63	132	42	71	119	80	60	132	53	62	120	63	2	5	-62	0	0	-68	-1	-4	12	4	1	29
108.995	0	63	132	43	70	119	80	60	134	53	63	121	63	2	4	-62	-1	0	-70	-2	-5	12	5	2	29
109.117	0	63	133	42	70	120	80	61	135	54	64	122	63	2	5	-63	0	-2	-69	-1	-4	13	5	0	29
109.24	0	62	133	43	70	121	80	59	135	54	64	122	64	1	5	-62	0	0	-69	-2	-4	12	4	0	29
109.363	0	62	132	41	70	119	78	59	134	53	63	121	63	1	5	-63	0	0	-70	-2	-5	13	4	1	29
109.486	0	62	132	41	69	117	78	59	132	53	63	119	61	2	4	-62	0	0	-69	-2	-4	13	4	2	30
109.609	0	63	131	41	69	117	79	58	132	53	63	119	62	2	5	-62	-1	0	-70	-2	-5	13	4	1	29
109.732	11	62	131	42	70	118	79	60	132	53	62	119	63	3	5	-62	0	0	-69	-2	-5	13	5	2	30
109.855	0	63	131	42	70	118	79	60	133	54	63	120	62	2	5	-63	0	0	-70	-2	-5	14	4	2	30
109.978	0	63	132	40	71	119	79	59	132	53	64	120	62	2	4	-63	0	0	-70	-1	-5	13	5	0	30
110.1	0	62	131	41	70	118	78	59	132	54	63	120	63	2	6	-63	0	0	-69	-2	-5	12	5	1	29
110.223	0	62	130	41	69	116	78	58	130	52	63	118	62	2	5	-62	0	0	-70	-2	-5	12	4	1	29
110.346	0	62	130	41	69	116	78	58	129	52	62	117	62	2	4	-63	0	0	-69	-2	-5	12	4	1	29
110.469	0	62	129	41	70	116	78	57	129	53	62	118	62	2	4	-62	0	0	-68	-2	-5	13	4	1	28
110.592	0	63	130	41	68	117	78	59	130	53	62	118	61	2	4	-62	-1	0	-69	-2	-4	12	4	1	29
110.715	0	62	130	41	69	117	78	59	131	53	63	118	61	2	4	-62	0	0	-68	-1	-5	13	4	1	30
110.838	0	62	131	42	71	118	79	60	132	52	63	119	63	2	4	-63	-1	-1	-69	-2	-5	12	4	0	30
110.961	0	62	130	42	70	117	78	59	131	53	62	118	62	2	4	-64	0	0	-69	-1	-4	13	4	2	29
111.084	0	61	128	41	70	115	78	57	128	52	63	117	62	2	4	-62	0	0	-69	-2	-4	13	4	2	29
111.206	0	62	128	40	70	115	77	57	128	52	62	116	62	2	4	-63	0	0	-69	-2	-5	12	4	1	29
111.329	0	62	128	40	69	114	77	58	128	52	62	116	60	2	4	-63	0	0	-68	-2	-4	13	4	1	28
111.452	0	61	129	41	69	116	78	58	129	52	62	115	61	2	4	-62	0	0	-69	-2	-5	12	4	1	29
111.575	0	63	129	41	70	116	78	58	129	52	63	118	62	1	4	-62	-1	-1	-68	-2	-4	12	4	0	29
111.698	0	62	130	40	70	118	78	58	130	52	63	117	61	2	3	-64	0	0	-69	-2	-4	13	4	0	29
111.821	0	61	129	40	69	114	77	58	128	52	62	116	61	2	5	-63	0	0	-69	-2	-4	13	5	1	28
111.944	0	61	128	40	69	114	76	58	127	53	61	115	61	2	4	-61	-1	0	-69	-1	-5	12	4	1	28
112.067	0	62	127	40	69	113	77	58	127	51	61	115	61	2	5	-63	0	0	-68	-2	-4	12	4	1	29
112.189	0	62	127	41	69	114	76	57	128	51	61	115	60	1	3	-63	-1	0	-68	-2	-4	12	4	1	29
112.312	0	61	128	40	70	117	77	57	128	52	63	113	60	3	4	-63	-1	0	-70	-1	-4	14	4	2	29
112.435	0	63	129	41	70	117	78	59	129	52	63	115	61	2	5	-63	0	0	-69	-1	-5	12	4	1	29
112.558	0	62	130	41	69	117	77	58	130	52	63	117	61	1	4	-63	0	-1	-70	-2	-5	13	4	1	30
112.681	0	62	127	39	69	114	75	57	127	51	62	115	60	2	4	-64	-1	0	-69	-1	-4	13	4	1	28
112.804	0	61	126	38	68	114	75	57	125	50	61	114	59	2	5	-63	0	0	-70	-1	-5	12	5	1	28
112.927	0	60	126	38	69	113	75	56	125	48	62	113	58	2	4	-64	0	0	-69	-2	-4	12	4	2	29
113.05	0	61	126	37	69	115	74	56	125	50	63	112	58	2	5	-65	0	0	-69	-2	-4	12	4	2	29
113.172	0	61	126	38	70	117	74	58	127	50	62	112	59	1	5	-66	-1	0	-69	-2	-4	11	4	1	29
113.295	0	60	127	38	70	117	75	57	126	50	63	113	59	1	4	-67	0	0	-70	-2	-5	12	3	0	30
113.418	0	62	129	39	71	117	75	58	128	50	62	115	60	1	4	-66	-1	0	-71	-2	-4	12	5	1	31
113.541	0	61	125	39	69	114	74	57	125	50	62	114	58	1	4	-67	0	0	-70	-2	-4	13	4	1	29
113.664	0	61	126	39	69	112	73	57	125	50	61	113	58	2	4	-67	0	0	-71	-1	-4	12	4	2	29
113.787	0	61	125	37	69	112	74	56	125	50	61	112	58	2	4	-68	0	0	-71	-1	-4	12	4	1	29
113.91	0	60	125	38	68	113	74	57	125	50	61	112	58	1	4	-66	0	0	-71	-2	-4	12	5	1	29
114.033	0	61	126	38	69	114	74	58	126	51	62	112	58	2	5	-67	-1	0	-70	0	-4	13	4	1	28
114.156	0	61	126	39	69	116	75	57	127	51	62	112	58	2	4	-68	-1	0	-71	-2	-4	12	4	1	30
114.278	0	60	127	38	70	117	75	58	127	50	63	113	59	2	4	-68	0	0	-71	-2	-4	13	4	0	31
114.401	0	60	128	39	71	115	74	58	126	51	62	114	59	1	4	-67	0	0	-71	-2	-4	13	4	1	30
114.524	0	60	126	37	68	111	73	57	125	50	61	112	58	2	4	-68	0	0	-71	-2	-5	12	4	1	28
114.647	0	61	126	39	69	112	74	57	125	51	60	113	58	0	4	-68	0	0	-72	-2	-5	13	5	2	29
114.77	0	61	126	39	68	112	75	57	125	50	61	112	59	3	4	-69	0	0	-70	-2	-5	12	5	2	29
114.893	0	61	127	39	69	115	75	57	126	51	62	111	59	2	4	-68	-1	0	-70	-2	-4	13	5	2	30
115.016	0	62	129	40	70	116	75	58	127	51	63	112	59	2	4	-68	0	0	-70	-2	-3	13	4	1	30
115.139	0	62	128	40	71	117	76	59	128	51	64	114	60	2	5	-68	-1	0	-72	-2	-4	13	3	0	31
115.261	0	63	129	40	70	118	76	59	129	51	64	114	59	2	4	-70	0	0	-72	-1	-4	12	5	1	30
115.384	0	61	128	40	70	114	76	57	129	52	61	114	60	2	3	-69	0	0	-72	-1	-4	13	4	2	30
115.507	0	62	127	40	69	113	76	58	126	52	62	114	60	2	4	-69	0	0	-72	-2	-3	14	4	2	29
115.63	0	61	128	40	69	113	75	57	127	52	61	113	58	1	4	-69	0	0	-72	-1	-4	13	4	1	29
115.753	0	61	128	40	69	115	76	57	128	52	62	113	59	2	4	-68	0	0	-71	-2	-5	12	4	1	29
115.876	0	62	128	40	70	115	75	58	128	51	63	114	60	1	4	-68	0	0	-71	-2	-4	13	3	0	29
115.999	0	61	129	40	70	118	76	58	129	52	62	113	59	1	4	-69	0	-1	-71	-1	-4	12	5	0	30
116.122	0	62	130	40	71	119	77	58	130	53	63	115	60	1	5	-70	0	-1	-71	-2	-5	13	5	0	31
116.244	0	62	130	40	71	118	77	59	130	51	63	116	61	1	4	-70	0	0	-72	-2	-5	12	4	1	31
116.367	0	61	128	40	70	114	75	58	128	53	62	115	60	1	4	-69	0	0	-72	-2	-4	13	4	0	30
116.49	0	61	130	39	70	115	76	58	128	52	62	114	59	2	4	-69	0	0	-72	-2	-4	13	4	2	30
116.613	0	62	129	40	70	116	76	57	129	52	63	113	60	2	4	-69	0	0	-72	-2	-4	13	4	1	29
116.736	0	61	129	40	71	117	76	58	129	52	63	115	60	2	5	-69	0	0	-72	-1	-4	11	4	0	30
116.859	0	63	131	41	71	120	77	58	130	54	64	114	60	2	5	-69	0	0	-71	-1	-4	13	4	2	30
116.982	0	62	131	41	72	120	77	59	131	53	64	116	60	1	4	-71	0	0	-73	-2	-4	13	5	0	30
117.105	0	62	131	41	72	120	78	59	132	53	65	118	61	2	4	-70	0	0	-73	-1	-4	12	4	1	30
117.228	0	62	129	41	69	116	77	58	130	53	63	117	61	1	4	-70	0	0	-72	-2	-5	13	4	1	30
117.35	0	62	129	40	70	115	76	58	128	53	62	116	60	2	4	-69	0	0	-72	-2	-4	13	4	2	29
117.473	0	61	129	40	71	115	75	59	127	52	62	116	60	2	4	-70	-1	0	-72	-2	-3	13	5	1	29
117.596	0	62	128	40	71	118	76	59	129	53	64	115	60	2	5	-69	0	0	-72	-2	-4	13	4	1	29
117.719	0	61	130	40	72	118	76	59	130	53	64	117	62	2	4	-70	-1	-1	-71	-2	-5	13	4	0	30
117.842	0	62	130	41	72	121	78	59	130	53	65	116	61	1	4	-69	-1	0	-71	-1	-5	13	4	0	31
117.965	0	62	132	42	72	120	78	60	132	53	66	118	61	1	4	-71	-1	0	-72	-2	-5	13	4	0	31
118.088	0	62	131	41	71	118	78	59	131	53	64	119	61	3	4	-70	0	0	-72	-2	-4	13	4	2	30
118.211	0	62	129	41	70	115	77	58	129	52	62	117	60	2	5	-69	0	0	-73	-2	-5	13	4	1	30
118.333	0	62	129	40	70	115	76	58	130	52	63	117	61	2	3	-70	-1	0	-72	-1	-5	13	4	1	29
118.456	0	61	130	40	71	117	76	58	129	52	64	116	60	1	4	-70	-1	0	-72	-2	-5	12	4	2	29
118.579	0	62	130	39	71	120	76	59	130	51	64	116	60	3	4	-70	-1	1	-72	-1	-5	12	4	2	30
118.702	0	63	130	40	71	120	77	59	130	53	65	118	61	2	4	-70	0	-1	-71	-3	-4	12	4	0	30
118.825	0	63	132	40	72	121	77	60	131	51	65	119	60	2	5	-70	-1	-2	-71	-2	-4	13	4	0	31
118.948	0	64	132	41	72	122	77	60	132	53	66	120	61	2	5	-71	0	0	-72	-2	-4	13	4	0	31
119.071	0	63	130	40	71	118	76	59	131	53	64	118	60	2	5	-70	0	0	-72	-2	-4	11	5	1	30
119.194	0	61	129	40	71	117	76	59	130	52	64	118	60	1	4	-70	0	0	-72	-2	-5	13	4	2	30
119.316	0	62	129	40	69	117	76	59	129	52	63	117	60	2	4	-71	0	0	-72	-2	-5	12	5	2	30
119.439	0	62	130	40	71	118	76	59	130	52	64	118	60	2	5	-71	-1	0	-71	-2	-4	13	4	1	30
119.562	0	63	131	41	71	120	77	60	130	52	65	118	60	2	4	-72	0	0	-71	-1	-4	12	4	1	30
119.685	0	63	131	41	71	121	78	59	131	54	66	117	61	2	4	-71	-1	-1	-72	-1	-5	13	5	1	31
119.808	0	63	132	41	72	123	79	60	133	54	66	120	62	1	5	-71	-1	-1	-72	-1	-5	13	5	0	31
119.931	0	64	133	42	73	122	79	60	133	55	66	122	62	2	4	-73	-2	-1	-73	-2	-5	13	4	0	31
120.054	0	63	131	41	70	119	78	59	131	54	64	120	62	2	5	-72	-1	0	-74	-2	-5	13	5	1	30
120.177	0	63	129	41	70	118	78	59	131	52	64	119	62	2	4	-71	0	0	-72	-1	-4	13	5	1	30
120.3	0	62	131	40	70	118	78	59	131	54	64	119	62	2	4	-71	0	0	-73	-2	-5	14	4	2	30
120.422	0	62	131	41	71	119	78	58	132	54	64	119	62	1	4	-71	0	0	-73	-1	-4	13	5	2	30
120.545	0	63	131	41	71	119	78	60	132	54	65	120	62	2	4	-70	0	-1	-72	-2	-5	14	4	0	31
120.668	0	63	132	42	72	121	79	60	134	54	65	120	63	2	5	-71	0	-1	-72	-2	-4	13	5	0	31
120.791	0	63	133	41	73	123	79	61	134	54	66	120	63	2	5	-70	0	0	-73	-2	-4	13	5	0	30
120.914	0	64	133	41	72	121	78	61	133	53	65	121	63	1	3	-71	0	0	-73	-1	-5	12	5	0	31
121.037	0	63	130	41	71	118	78	59	131	53	64	120	62	2	5	-68	-1	0	-73	-2	-4	13	4	2	29
121.16	0	63	131	41	71	119	78	59	132	53	64	120	61	2	5	-69	0	0	-72	-2	-4	14	4	2	29
121.283	0	63	131	41	71	119	78	60	131	52	64	121	62	3	5	-70	0	-1	-73	-2	-5	13	4	1	29
121.405	0	63	131	40	72	121	78	60	133	53	65	120	63	2	4	-70	0	-1	-72	-2	-4	14	5	0	31
121.528	0	64	132	40	72	122	79	60	134	53	65	121	63	2	5	-69	-1	-1	-72	-2	-4	13	4	0	30
121.651	0	64	133	40	73	124	79	60	135	54	65	122	63	2	4	-69	-1	-1	-72	-2	-5	12	4	0	32
121.774	0	64	134	40	73	124	79	61	135	54	67	124	63	2	4	-70	0	0	-73	-2	-5	12	4	0	31
121.897	0	63	133	40	71	121	78	59	134	53	65	122	63	3	4	-70	0	0	-73	-2	-5	13	4	1	30
122.02	0	62	131	39	71	121	78	59	131	51	64	120	61	1	5	-69	0	0	-74	-2	-4	12	4	2	31
122.143	0	62	133	19	74	138	99	58	135	46	65	128	82	2	4	-67	-1	0	-75	-1	-5	9	4	0	46
122.266	0	70	167	35	111	187	62	68	166	40	98	173	61	2	2	-51	-1	-1	-85	-1	-5	17	5	1	66
122.388	0	97	191	53	131	191	36	90	183	31	115	169	16	3	4	-66	0	-2	-101	-2	-6	2	5	1	85
122.511	0	93	170	56	125	172	78	86	166	52	109	157	53	4	6	-85	-1	0	-72	-3	-7	1	5	2	34
122.634	0	91	164	47	121	167	91	84	161	51	106	155	74	3	6	-85	0	0	-77	-4	-7	0	4	1	25
122.757	0	89	164	53	118	160	95	84	161	59	104	155	76	3	7	-79	-1	0	-76	-4	-6	3	5	2	26
122.88	0	86	164	36	116	157	86	81	162	53	103	152	69	3	6	-65	-1	0	-68	-3	-7	9	4	3	17
123.003	0	84	163	37	114	160	90	79	162	54	101	157	73	2	7	-63	0	0	-67	-4	-7	11	4	1	20
123.126	0	85	164	42	111	176	96	79	165	58	99	165	80	3	6	-60	0	-1	-65	-4	-7	12	5	0	22
123.249	0	84	163	44	113	189	100	79	164	59	102	176	86	4	7	-59	0	0	-67	-4	-7	13	4	0	24
123.372	0	84	159	45	111	186	99	79	162	58	101	178	89	3	7	-59	0	0	-69	-3	-7	13	3	0	24
123.494	0	83	158	45	110	182	101	79	161	58	98	178	89	3	7	-59	-1	-1	-72	-4	-7	13	5	0	24
123.617	0	84	158	46	108	179	101	79	159	57	97	179	87	3	6	-58	-1	0	-73	-3	-6	13	5	0	23
123.74	0	82	155	47	105	173	97	77	155	56	94	174	83	3	6	-57	0	0	-71	-3	-6	12	4	2	23
123.863	0	80	152	44	102	169	95	76	152	55	92	167	79	2	7	-57	-1	0	-69	-4	-6	13	4	2	23
123.986	0	80	151	44	100	165	93	75	151	55	90	164	76	3	6	-56	0	0	-67	-3	-6	13	4	2	25
124.109	0	79	149	43	100	163	93	75	149	55	88	163	76	3	6	-56	0	0	-66	-3	-6	12	4	1	25
124.232	0	79	148	43	100	161	94	74	147	54	89	165	75	3	6	-55	0	0	-65	-3	-6	13	4	1	24
124.355	0	77	147	44	99	162	92	73	148	53	88	167	74	3	6	-55	0	-1	-64	-3	-6	12	3	0	25
124.477	0	78	146	43	98	164	93	73	147	54	88	165	75	2	6	-54	-1	0	-63	-3	-6	12	4	1	25
124.6	0	76	146	44	97	160	90	72	144	53	86	161	73	3	6	-56	0	0	-64	-3	-6	12	3	1	25
124.723	0	77	142	42	94	157	89	71	140	52	84	156	72	2	5	-54	0	0	-64	-3	-4	12	5	1	24
124.846	0	76	142	42	93	155	88	70	139	52	84	155	71	3	5	-54	0	0	-63	-2	-6	10	4	2	25
124.969	0	75	141	41	93	154	87	71	138	50	83	155	69	2	5	-54	0	0	-62	-3	-5	12	3	1	26
125.092	0	75	141	41	92	154	87	71	139	50	83	155	69	3	5	-54	-1	0	-62	-2	-4	12	4	2	25
125.215	0	75	142	41	93	155	88	70	139	51	83	155	69	3	6	-54	-1	-1	-62	-2	-5	12	4	1	26
125.338	0	74	142	42	93	155	86	70	139	51	84	156	69	2	5	-55	-1	0	-62	-2	-5	11	4	1	26
125.46	0	73	139	41	91	150	84	69	135	50	82	151	67	2	6	-53	0	0	-63	-2	-6	11	4	2	25
125.583	0	73	136	40	91	148	83	68	133	48	81	147	66	2	5	-53	0	0	-61	-2	-6	12	5	2	24
125.706	0	73	136	39	90	147	82	68	132	47	81	147	64	3	5	-53	0	0	-61	-3	-5	12	4	1	25
125.829	0	72	135	40	89	145	81	67	132	49	81	146	64	3	5	-54	0	0	-60	-3	-4	12	4	1	25
125.952	0	72	135	39	90	147	82	68	132	49	81	145	64	2	4	-54	0	1	-60	-2	-4	13	4	1	25
126.075	0	72	135	39	91	148	83	68	131	48	80	145	64	3	4	-55	-1	0	-61	-3	-4	12	4	1	25
126.198	0	73	136	39	91	149	82	68	132	48	82	146	64	2	4	-54	0	0	-61	-2	-4	11	4	0	25
126.321	0	72	133	37	90	145	80	67	129	47	80	145	63	2	5	-53	0	0	-61	-3	-5	11	4	2	25
126.444	0	72	132	38	89	141	78	66	127	46	80	141	62	3	4	-52	-1	0	-60	-2	-4	11	4	2	25
126.566	0	71	131	38	89	140	78	66	126	46	79	140	61	3	4	-53	0	0	-59	-2	-4	11	4	2	24
126.689	0	71	130	36	89	140	77	65	125	46	79	139	60	2	4	-52	-1	0	-58	-2	-5	12	5	2	24
126.812	0	71	130	36	88	142	77	65	126	45	79	138	60	1	4	-52	0	0	-57	-2	-3	11	4	1	24
126.935	0	71	131	36	89	145	77	66	127	46	80	139	60	2	5	-52	0	0	-58	-3	-4	11	4	0	25
127.058	0	71	132	37	90	145	78	67	127	46	79	141	61	2	4	-53	0	0	-58	-2	-5	11	4	0	25
127.181	0	71	130	36	89	143	76	66	126	44	79	140	58	2	4	-53	0	0	-58	-2	-4	12	4	2	25
127.304	0	70	128	36	88	138	74	65	123	43	78	138	59	2	5	-52	0	0	-57	-2	-4	12	4	1	24
127.427	0	70	127	35	88	137	74	65	122	43	78	138	57	2	4	-51	-1	0	-57	-1	-4	11	4	1	24
127.549	0	70	127	35	88	139	74	65	122	43	78	136	57	2	4	-51	-1	1	-57	-3	-4	12	4	2	23
127.672	0	71	128	35	88	141	75	65	122	43	78	135	56	3	4	-51	0	0	-56	-2	-4	12	4	1	24
127.795	0	71	128	35	88	142	74	65	123	42	79	136	57	3	4	-52	0	0	-55	-2	-4	11	4	1	25
127.918	0	71	130	35	89	143	75	65	124	42	79	137	58	2	4	-52	0	-1	-56	-2	-5	12	4	0	25
128.041	0	70	128	36	88	142	73	65	123	44	78	138	57	2	5	-52	0	1	-56	-1	-5	12	5	2	25
128.164	0	69	127	34	88	137	72	64	121	42	78	136	56	2	5	-52	0	0	-56	-2	-4	11	4	1	24
128.287	0	69	126	34	87	137	71	64	120	42	77	135	56	2	4	-50	-1	0	-56	-3	-4	11	5	2	24
128.41	0	68	126	33	87	138	70	64	119	41	78	133	55	2	4	-50	-1	0	-56	-2	-4	11	5	2	24
128.532	0	69	126	33	87	139	70	64	120	40	78	134	55	2	4	-51	0	0	-55	-2	-4	11	4	0	24
128.655	0	69	128	35	88	141	72	65	122	41	78	135	56	2	4	-52	0	0	-55	-3	-4	12	4	0	25
128.778	0	69	129	35	88	143	72	65	123	41	79	134	57	2	4	-51	0	0	-55	-2	-4	12	5	1	25
128.901	0	68	126	35	87	136	71	63	120	41	78	136	54	2	4	-52	0	0	-57	-2	-5	11	4	2	25
129.024	0	69	125	33	86	134	69	63	118	40	76	134	54	2	3	-52	0	0	-56	-2	-4	11	4	2	25
129.147	0	68	124	32	86	135	70	63	117	40	77	133	53	2	4	-51	-1	0	-55	-2	-4	12	4	1	25
129.27	0	68	125	33	86	137	69	63	117	39	77	131	54	2	4	-51	-1	1	-54	-2	-4	12	4	2	23
129.393	0	68	127	34	87	140	70	63	118	40	77	131	54	2	4	-52	0	1	-53	-2	-4	11	5	1	25
129.516	0	68	126	34	86	140	71	64	121	40	78	133	54	2	4	-52	0	0	-54	-2	-4	11	4	0	24
129.638	0	69	127	35	88	141	70	64	120	41	78	134	54	2	3	-52	0	0	-55	-3	-3	11	4	0	25
129.761	0	68	124	33	86	135	69	62	117	40	77	133	53	2	4	-52	0	0	-55	-2	-4	12	4	1	24
129.884	0	67	123	32	86	133	68	62	116	39	76	131	53	1	3	-50	0	0	-54	-2	-5	10	4	2	25
130.007	0	68	123	33	85	134	69	62	116	39	76	130	52	1	3	-51	0	0	-54	-2	-4	11	5	1	24
130.13	0	68	123	31	87	136	68	62	115	38	76	130	52	3	3	-50	-1	0	-53	-1	-4	11	4	1	25
130.253	0	68	124	32	86	138	68	62	118	38	77	129	53	2	4	-49	-1	1	-52	-2	-4	11	5	0	23
130.376	0	68	126	33	87	139	70	63	118	39	77	130	53	2	4	-51	-1	0	-53	-1	-3	11	4	2	24
130.499	0	68	126	33	87	138	69	62	119	40	77	131	53	2	4	-51	-1	0	-54	-2	-4	11	4	1	24
130.621	0	68	124	33	86	135	67	62	116	38	77	130	52	2	5	-49	0	0	-53	-2	-3	11	4	1	24
130.744	0	68	123	32	86	135	67	61	116	37	76	129	51	2	3	-49	0	0	-52	-2	-4	10	4	1	24
130.867	0	67	124	31	86	135	67	62	116	38	76	128	52	3	4	-48	0	1	-52	-2	-3	11	4	1	24
130.99	0	68	124	31	86	137	68	62	117	38	77	128	52	2	3	-48	0	0	-52	-2	-4	11	4	1	24
131.113	0	68	125	32	86	138	68	63	119	38	77	131	53	3	4	-49	-1	0	-51	-2	-4	11	4	0	24
131.236	0	68	127	33	86	139	69	63	119	37	77	132	54	2	4	-49	0	0	-51	-2	-4	11	4	0	25
131.359	0	68	127	33	87	139	69	63	118	38	77	131	53	2	3	-49	0	0	-53	-2	-4	11	4	1	25
131.482	0	68	124	32	86	135	68	62	116	38	76	130	52	2	3	-48	0	1	-52	-1	-4	10	4	2	24
131.604	0	67	125	31	85	136	67	62	115	38	76	130	52	2	4	-47	0	0	-51	-2	-4	10	4	2	23
131.727	0	68	125	32	85	136	67	63	115	37	76	130	52	2	4	-48	-1	0	-51	-2	-4	11	4	1	25
131.85	0	68	125	32	86	139	68	62	117	38	76	130	53	2	4	-49	0	1	-51	-3	-3	10	5	2	24
131.973	0	67	126	32	86	139	69	63	118	38	77	131	53	2	3	-49	0	0	-50	-2	-3	10	4	0	24
132.096	0	68	126	33	87	140	69	63	119	39	78	132	54	2	4	-49	0	0	-51	-2	-4	11	4	1	24
132.219	0	67	123	32	85	134	70	61	114	37	76	131	53	2	4	-49	0	0	-53	-2	-4	11	4	1	25
132.342	0	65	118	31	85	134	69	60	109	35	74	129	53	2	3	-49	-1	0	-53	-2	-3	11	4	2	24
132.465	0	64	118	31	84	135	69	60	110	36	75	130	52	2	3	-49	0	0	-53	-2	-3	11	3	1	23
132.588	0	66	122	31	85	137	68	61	115	36	75	128	53	1	4	-49	0	0	-52	-1	-4	11	4	1	23
132.71	0	67	125	33	86	138	69	62	117	38	76	131	54	2	3	-49	-1	-1	-51	-2	-3	11	4	0	25
132.833	0	68	127	34	87	140	70	63	119	38	77	133	54	2	4	-48	0	-1	-52	-2	-4	11	4	0	24
132.956	0	68	126	34	86	139	70	62	118	38	76	132	55	2	4	-47	-1	1	-53	-1	-3	10	3	1	25
133.079	0	68	125	31	85	135	70	62	116	38	75	131	54	3	3	-47	-1	0	-51	-1	-4	9	4	2	24
133.202	0	67	126	32	86	135	69	61	116	37	75	130	54	3	4	-46	0	0	-52	-2	-3	9	5	1	24
133.325	0	67	125	32	85	137	70	63	117	37	76	130	53	2	4	-46	0	1	-51	-2	-3	10	4	1	25
133.448	0	66	127	33	85	138	71	63	118	37	77	131	54	2	3	-47	0	0	-52	-3	-4	10	5	0	25
133.571	0	67	127	33	86	140	70	62	119	38	77	134	56	2	3	-47	0	0	-50	-2	-3	10	4	0	24
133.693	0	67	127	34	85	140	70	62	120	37	76	132	55	2	4	-47	0	0	-52	-2	-4	10	4	1	25
133.816	0	67	125	33	85	135	69	62	116	38	76	131	54	1	3	-47	0	1	-52	-2	-4	9	4	2	24
133.939	0	68	126	33	84	136	70	62	117	36	75	131	54	2	4	-46	0	0	-51	-2	-4	9	3	1	25
134.062	0	67	126	31	85	137	69	61	117	37	75	130	54	2	3	-45	0	0	-52	-2	-5	10	4	1	24
134.185	0	68	127	33	85	138	70	63	119	37	76	131	54	3	4	-46	-1	0	-51	-1	-4	9	4	0	24
134.308	0	68	128	34	86	140	71	63	120	38	76	132	55	2	4	-46	0	0	-51	-1	-3	10	4	1	24
134.431	0	67	128	34	85	139	71	63	119	38	76	133	56	2	4	-46	0	0	-52	-2	-4	9	4	2	24
134.554	0	67	126	33	84	135	70	61	117	37	75	132	54	3	4	-46	0	1	-51	-2	-4	10	4	1	24
134.676	0	67	126	34	84	137	70	61	118	37	74	131	54	2	4	-45	0	0	-52	-1	-3	10	4	1	25
134.799	0	67	127	34	85	137	71	61	117	36	75	131	54	2	3	-46	0	0	-52	-2	-4	9	4	1	23
134.922	0	67	128	34	85	139	71	62	119	38	76	132	54	2	4	-46	0	0	-51	-2	-4	10	4	1	25
135.045	0	67	128	34	85	140	71	62	121	38	76	132	55	1	4	-47	0	0	-51	-1	-4	9	3	1	25
135.168	0	67	128	34	85	139	70	63	121	37	76	133	56	2	4	-46	0	0	-51	-2	-5	10	4	2	24
135.291	0	66	126	33	84	135	70	61	118	37	75	133	54	3	4	-44	-1	1	-51	-2	-3	9	4	2	24
135.414	0	66	127	33	84	136	70	62	118	36	74	131	54	2	4	-44	0	0	-50	-2	-3	10	4	1	24
135.537	0	67	127	33	84	137	71	62	118	38	74	131	54	2	4	-44	-1	0	-51	-3	-4	10	4	2	24
135.66	0	67	127	34	85	138	71	62	119	38	75	131	56	1	4	-45	-1	0	-51	-2	-4	10	5	1	24
135.782	0	67	128	34	85	140	71	62	120	39	76	134	56	2	4	-46	0	0	-51	-2	-4	9	4	0	24
135.905	0	68	128	35	85	140	71	62	121	38	76	133	57	2	3	-46	0	0	-51	-2	-4	10	4	1	24
136.028	0	67	127	35	84	135	71	62	118	37	74	133	55	2	4	-46	-1	0	-51	-2	-4	10	4	1	24
136.151	0	67	127	34	84	138	71	60	119	37	74	132	55	3	4	-46	0	0	-51	-2	-4	11	4	2	24
136.274	0	67	127	34	84	137	71	62	118	37	74	132	55	2	4	-45	0	0	-51	-2	-5	9	4	1	24
136.397	0	67	127	33	85	138	72	61	120	38	75	131	55	3	4	-44	0	1	-51	-2	-4	10	4	1	25
136.52	0	67	128	34	84	139	71	62	121	38	75	133	56	2	3	-44	0	0	-51	-2	-4	9	4	0	25
136.643	0	67	128	35	84	140	72	62	120	38	76	132	56	2	4	-44	0	0	-51	-1	-4	10	4	1	24
136.765	0	66	127	34	84	136	71	62	118	37	74	133	56	2	4	-44	0	0	-51	-3	-3	9	4	2	23
136.888	0	66	127	34	83	136	72	61	118	36	75	132	56	1	3	-43	0	0	-51	-2	-3	10	4	1	24
137.011	0	66	128	34	84	137	72	61	119	38	74	131	55	2	3	-44	-1	0	-50	-2	-4	9	4	1	23
137.134	0	66	127	34	84	139	72	61	119	37	75	132	56	2	4	-44	0	0	-51	-2	-4	8	4	1	24
137.257	0	66	128	34	85	140	72	61	120	38	75	134	57	2	4	-45	0	-1	-50	-1	-3	9	4	0	24
137.38	0	67	129	35	85	141	72	61	121	38	76	134	58	2	4	-45	0	0	-50	-1	-4	10	4	0	24
137.503	0	66	127	35	83	136	71	61	118	38	74	134	57	2	3	-44	-1	1	-51	-2	-4	10	3	2	23
137.626	0	66	126	34	83	135	71	61	118	37	74	133	55	2	3	-44	-1	1	-50	-2	-4	10	4	2	23
137.748	0	66	126	33	82	136	71	60	117	37	74	131	55	2	4	-43	0	0	-51	-2	-4	9	4	2	24
137.871	0	65	126	34	83	137	71	61	117	37	75	132	55	3	4	-42	-1	0	-50	-1	-3	10	4	2	25
137.994	0	66	127	34	83	140	72	61	119	37	75	132	56	1	4	-43	0	0	-50	-2	-4	9	3	1	24
138.117	0	66	127	34	84	140	72	61	120	38	75	134	56	2	4	-43	0	0	-50	-2	-4	8	4	1	24
138.24	0	66	127	35	84	138	72	61	119	36	74	134	57	1	4	-44	-1	1	-50	-2	-4	9	4	1	24
138.363	0	66	125	34	83	134	72	60	117	36	73	133	55	1	4	-43	0	0	-51	-1	-4	10	4	1	24
138.486	0	66	126	34	83	135	71	59	117	37	73	131	55	2	3	-44	-1	0	-50	-2	-4	9	4	1	24
138.609	0	65	126	34	83	136	71	61	117	36	73	130	55	2	4	-43	-1	1	-50	-2	-3	10	4	1	23
138.732	0	66	126	34	83	138	72	60	118	36	74	131	56	2	3	-42	-1	0	-49	-2	-3	9	4	1	24
138.854	0	65	127	35	84	139	71	61	119	36	74	132	56	2	4	-44	0	0	-49	-1	-4	8	4	1	24
138.977	0	66	128	34	84	140	71	61	121	38	75	133	56	2	4	-44	0	0	-50	-2	-3	9	5	0	24
139.1	0	66	128	37	84	137	72	60	119	36	73	134	56	2	4	-44	0	1	-52	-2	-3	8	4	1	24
139.223	0	66	125	34	83	134	70	60	118	36	72	132	56	2	3	-43	0	0	-50	-2	-3	9	4	2	24
139.346	0	65	125	33	82	133	70	60	117	36	73	131	54	2	3	-43	0	0	-50	-2	-4	9	4	1	24
139.469	0	66	126	34	83	135	70	59	117	37	73	130	55	3	4	-43	0	1	-51	-2	-4	9	4	1	23
139.592	0	65	127	35	83	138	71	61	119	37	73	130	55	2	4	-44	0	0	-50	-2	-4	8	4	1	24
139.715	0	66	128	35	82	137	70	60	119	37	74	132	56	2	3	-44	0	-1	-50	-3	-4	7	4	1	24
139.837	0	66	128	36	83	140	71	62	120	37	74	134	56	3	4	-44	0	0	-50	-2	-4	8	4	0	24
139.96	0	66	129	37	83	138	72	61	121	37	75	134	57	2	4	-45	-1	0	-52	-3	-3	8	4	1	25
140.083	0	66	127	35	83	132	70	60	117	38	72	132	56	3	4	-44	0	0	-51	-2	-4	9	4	2	24
140.206	0	65	125	34	82	133	71	59	118	38	72	132	55	2	3	-43	0	0	-52	-1	-3	9	4	2	24
140.329	0	65	125	35	83	133	71	59	117	38	72	129	56	2	3	-43	0	0	-51	-2	-4	8	3	1	24
140.452	0	66	126	34	83	136	71	60	118	38	72	130	56	2	4	-44	0	1	-51	-2	-4	9	4	1	24
140.575	0	66	126	37	82	136	71	60	120	37	73	131	56	2	4	-45	0	0	-50	-2	-4	8	4	0	24
140.698	0	66	128	37	83	138	72	61	121	38	73	132	58	2	4	-45	0	0	-50	-2	-4	7	4	0	24
140.82	0	66	129	38	83	140	72	61	122	38	75	134	57	1	3	-47	-1	-1	-52	-2	-5	8	4	0	24
140.943	0	66	127	36	82	135	71	61	120	39	72	133	56	2	4	-45	0	0	-52	-1	-4	9	4	2	24
141.066	0	65	127	34	82	134	72	60	119	39	72	131	56	2	4	-44	0	0	-52	-2	-3	9	4	1	24
141.189	0	65	126	35	82	134	71	61	119	39	72	130	56	2	4	-44	0	0	-52	-2	-4	9	4	2	24
141.312	0	66	126	35	82	136	71	60	119	40	73	130	56	2	4	-44	0	0	-52	-2	-4	9	4	2	24
141.435	0	65	127	35	83	136	72	60	121	39	73	130	56	2	3	-45	0	0	-53	-2	-3	10	4	0	24
141.558	0	66	128	37	83	138	72	61	122	37	74	132	57	2	4	-45	0	0	-51	-1	-4	8	4	0	25
141.681	0	67	129	37	84	139	72	62	123	39	74	134	58	2	4	-47	0	-1	-52	-2	-3	8	3	0	24
141.804	0	65	129	36	83	136	72	61	120	39	73	134	58	2	4	-44	-1	1	-53	-2	-4	10	4	3	25
141.926	0	65	127	36	82	133	71	59	119	38	72	131	55	1	4	-45	-1	0	-52	-2	-3	10	5	1	24
142.049	0	65	126	35	81	132	72	59	118	39	72	132	56	2	3	-44	-1	0	-52	-1	-5	10	4	1	24
142.172	0	64	126	35	81	134	72	59	118	38	73	130	56	2	4	-43	0	0	-51	-2	-3	9	5	1	24
142.295	0	64	127	35	82	135	72	59	119	37	73	130	57	2	4	-44	0	0	-51	-2	-4	8	4	1	25
142.418	0	65	126	35	83	137	72	60	121	38	73	132	56	1	4	-44	0	0	-51	-2	-5	9	4	0	25
142.541	0	66	129	37	83	139	72	60	122	38	74	134	57	2	5	-44	0	-1	-51	-2	-4	9	4	0	25
142.664	0	66	129	36	82	137	73	60	121	40	73	135	57	2	5	-45	0	0	-51	-2	-4	9	5	1	25
142.787	0	64	126	35	82	133	71	60	118	38	72	133	56	2	4	-44	0	0	-52	-2	-4	10	4	1	24
142.909	0	65	125	36	81	132	71	59	118	37	73	132	55	2	3	-42	0	0	-51	-2	-4	8	5	1	23
143.032	0	65	126	35	82	133	70	59	118	38	72	129	55	2	3	-42	0	0	-50	-1	-4	9	4	1	23
143.155	0	64	127	35	82	135	71	59	119	38	73	129	55	2	3	-43	0	0	-50	-2	-4	8	4	1	23
143.278	0	65	127	34	82	136	72	61	120	38	73	130	56	2	4	-44	0	1	-50	-2	-4	9	3	2	24
143.401	0	65	128	35	83	137	71	60	120	38	73	131	56	2	3	-45	-1	0	-51	-2	-3	9	3	0	24
143.524	0	66	128	38	83	140	72	62	121	36	74	134	58	1	3	-47	0	0	-50	-2	-4	7	4	0	24
143.647	0	66	128	36	82	137	73	60	120	40	73	132	57	3	5	-44	-1	1	-51	-1	-3	9	4	1	24
143.77	0	64	126	35	81	132	71	60	118	37	71	132	55	2	4	-43	0	0	-51	-2	-3	10	4	1	24
143.892	0	64	125	35	82	132	71	59	118	38	71	130	56	3	3	-43	-1	1	-51	-2	-3	9	4	1	24
144.015	0	64	126	35	80	134	70	59	118	37	72	128	56	2	4	-43	0	0	-51	-1	-3	9	4	1	24
144.138	0	64	126	34	82	136	71	59	119	38	72	129	55	1	4	-43	-1	1	-52	-2	-3	8	4	1	25
144.261	0	65	127	34	81	136	71	60	119	39	73	130	56	2	4	-44	-1	0	-51	-2	-3	9	4	0	24
144.384	0	65	128	37	82	137	71	61	120	37	73	131	57	3	4	-46	0	-1	-50	-2	-3	7	4	0	24
144.507	0	65	130	38	83	138	73	61	122	38	73	132	57	2	4	-47	0	0	-50	-1	-4	7	4	0	25
144.63	0	65	128	36	81	134	72	59	121	39	73	133	57	1	4	-45	0	1	-53	-2	-4	10	4	1	25
144.753	0	65	126	35	81	131	71	59	118	39	71	131	57	2	4	-45	0	0	-53	-2	-4	9	4	2	25
144.876	0	64	126	35	81	131	71	58	118	39	71	129	55	2	4	-43	0	0	-52	-3	-3	9	4	2	24
144.998	0	64	127	36	81	133	71	59	119	38	71	128	56	2	3	-45	-1	0	-52	-2	-4	8	4	2	25
145.121	0	63	127	35	80	135	71	60	120	40	72	128	57	2	3	-44	0	0	-52	-3	-4	10	4	2	25
145.244	0	65	127	36	82	136	72	60	120	39	72	130	57	2	4	-46	0	0	-52	-1	-4	8	4	0	24
145.367	0	65	129	38	81	138	72	61	121	38	73	131	58	2	4	-47	-1	0	-53	-1	-4	7	4	0	25
145.49	1	65	130	39	82	138	72	60	122	38	73	133	58	2	4	-48	-1	0	-52	-1	-3	8	5	0	24
145.613	0	65	127	36	81	132	72	60	120	41	72	132	57	2	4	-45	0	0	-54	-2	-4	10	4	2	26
145.736	0	64	127	35	80	130	71	59	120	39	70	131	57	1	3	-45	0	0	-54	-1	-3	9	4	1	24
145.859	0	65	127	35	81	132	71	59	119	39	71	129	56	1	4	-45	0	0	-53	-1	-4	9	4	2	25
145.981	0	65	126	36	80	134	71	60	119	38	71	128	57	2	4	-46	0	0	-54	-2	-4	8	3	1	25
146.104	0	65	128	37	81	135	73	60	120	41	72	129	57	3	4	-46	0	0	-53	-1	-4	9	5	0	24
146.227	0	65	130	37	81	136	73	61	122	39	72	131	59	3	4	-47	-1	0	-54	-2	-4	8	5	0	25
146.35	0	65	130	39	82	138	73	60	124	39	73	131	58	2	5	-48	0	0	-53	-1	-4	8	5	0	25
146.473	0	65	130	37	81	137	73	60	122	42	72	132	59	2	4	-46	0	0	-55	-2	-4	10	4	1	25
146.596	0	65	127	35	80	132	73	59	120	40	71	131	57	1	4	-47	0	0	-55	-2	-4	9	5	1	25
146.719	0	64	127	35	81	132	73	59	120	41	71	130	57	2	4	-47	-1	1	-55	-1	-3	10	5	2	24
146.842	0	64	126	36	81	132	72	59	120	41	72	129	57	2	4	-46	-1	0	-55	-2	-4	9	5	1	25
146.964	0	64	128	36	81	135	72	60	121	41	72	129	58	1	3	-47	0	0	-54	-2	-4	9	4	2	24
147.087	0	65	128	37	81	136	73	60	121	41	72	131	57	2	3	-47	0	0	-54	-2	-4	10	4	0	25
147.21	0	65	130	38	81	137	75	60	122	41	72	132	59	1	4	-49	0	0	-54	-2	-4	9	4	0	25
147.333	0	64	130	40	82	139	74	61	124	39	72	132	60	1	4	-49	0	0	-55	-3	-3	8	4	1	25
147.456	0	64	127	37	80	132	73	59	120	40	71	131	58	2	4	-48	-1	0	-54	-2	-4	10	4	1	25
147.579	0	64	126	36	80	130	73	59	120	39	70	130	58	3	4	-47	0	0	-54	-2	-4	10	4	2	24
147.702	0	64	126	36	79	133	72	59	120	40	71	129	58	2	4	-45	0	0	-54	-2	-4	10	4	1	25
147.825	0	63	128	36	81	134	73	58	121	41	71	128	57	2	5	-46	-1	0	-54	-1	-3	10	3	1	25
147.948	0	64	127	37	81	136	73	59	121	40	71	130	58	2	4	-47	-1	0	-53	-2	-4	9	4	0	25
148.07	0	65	128	36	81	138	73	60	123	41	72	131	58	2	3	-46	0	0	-54	-3	-5	9	3	0	25
148.193	0	65	128	38	82	138	74	60	122	40	72	132	59	2	4	-47	-1	0	-54	-3	-4	8	4	0	25
148.316	0	64	127	37	81	131	73	59	120	40	71	131	57	2	3	-45	-1	0	-53	-2	-4	9	4	2	24
148.439	0	64	125	36	80	131	72	58	119	39	70	130	57	2	4	-45	0	0	-54	-2	-3	9	4	2	25
148.562	0	64	126	36	80	132	71	58	117	40	70	129	56	1	3	-46	0	0	-54	-1	-5	10	5	1	25
148.685	0	63	126	35	80	134	71	58	119	40	71	128	57	2	4	-45	-1	0	-53	-1	-4	10	4	2	24
148.808	0	64	126	36	80	134	72	59	120	40	71	130	57	2	3	-45	0	-1	-53	-2	-4	9	5	0	25
148.931	0	63	127	37	81	137	73	60	121	39	71	130	57	2	4	-47	-1	0	-53	-2	-4	8	5	0	25
149.053	0	65	129	37	81	138	73	61	122	39	73	131	59	2	4	-47	0	-1	-53	-2	-3	8	4	0	25
149.176	0	64	126	37	81	133	72	59	119	39	70	132	57	2	3	-45	-1	0	-54	-2	-4	9	4	1	25
149.299	0	63	124	35	80	130	72	58	118	39	69	130	56	2	3	-45	-1	0	-54	-2	-3	10	5	2	25
149.422	0	64	124	35	80	130	72	58	118	39	70	129	57	2	4	-45	-1	0	-54	-1	-4	9	3	1	25
149.545	0	63	124	35	80	133	71	59	118	40	70	127	57	2	4	-45	0	0	-55	-2	-4	9	3	2	25
149.668	0	63	125	36	81	135	71	58	119	40	70	128	57	2	3	-44	0	1	-52	-2	-4	8	4	2	24
149.791	0	64	126	37	81	136	72	59	120	39	72	128	58	2	4	-47	-1	0	-53	-1	-4	9	4	1	25
149.914	0	62	128	38	81	137	74	59	121	37	72	130	58	1	4	-50	0	0	-53	-2	-3	7	3	0	25
150.036	0	64	126	37	80	135	73	59	119	40	71	131	58	1	4	-48	0	0	-55	-2	-3	8	4	1	24
150.159	0	63	125	35	80	131	72	58	118	40	71	128	56	2	5	-46	0	0	-55	-1	-4	9	4	1	25
150.282	0	63	124	35	79	132	72	58	118	40	70	126	57	2	3	-47	-1	0	-55	-2	-4	10	5	1	25
150.405	0	63	124	35	79	133	71	58	117	40	70	127	56	2	4	-47	0	1	-55	-2	-4	9	4	1	25
150.528	0	63	125	37	80	134	72	59	119	39	70	127	57	1	4	-48	-1	1	-54	-1	-4	8	4	1	25
150.651	0	64	126	38	81	136	72	58	119	38	71	128	57	2	3	-49	0	0	-54	-2	-4	7	4	1	26
150.774	0	63	127	38	81	136	73	59	121	41	71	130	58	2	4	-49	-1	0	-55	-2	-5	9	4	0	25
150.897	0	64	128	38	81	138	73	59	121	40	72	130	59	2	3	-50	0	0	-55	-2	-3	9	4	1	26
151.02	0	64	126	36	80	133	72	58	119	40	71	131	58	1	4	-47	0	0	-56	-2	-5	10	4	2	25
151.142	0	64	125	36	79	131	73	58	118	41	70	129	56	1	4	-48	0	0	-56	-2	-4	10	4	1	26
151.265	0	62	125	36	79	132	72	58	119	41	70	127	56	1	4	-48	0	0	-57	-2	-4	10	4	2	26
151.388	0	62	125	36	80	133	73	58	118	41	70	127	57	1	3	-49	0	1	-56	-2	-3	10	4	2	26
151.511	0	63	126	37	80	136	72	58	119	42	71	128	58	2	4	-48	0	0	-56	-1	-4	10	4	0	25
151.634	0	63	127	38	81	136	73	59	120	41	71	129	58	2	3	-50	-1	0	-56	-2	-4	10	4	0	25
151.757	0	63	128	38	81	137	74	59	122	42	72	131	59	2	4	-52	0	0	-57	-1	-5	10	5	0	27
151.88	0	64	128	39	81	137	74	58	122	42	72	131	59	1	3	-51	0	0	-57	-2	-4	10	4	1	26
152.003	0	64	125	36	80	131	72	59	119	42	70	130	57	2	4	-48	-1	0	-57	-2	-3	10	4	2	25
152.125	0	62	126	36	79	133	72	58	119	42	71	129	57	2	4	-49	0	0	-57	-1	-3	11	4	2	26
152.248	0	63	126	37	80	134	72	58	119	42	69	128	57	2	4	-50	-1	0	-57	-2	-4	11	4	1	26
152.371	0	63	126	35	80	135	73	58	121	43	70	127	58	1	4	-50	0	0	-57	-1	-4	11	4	0	26
152.494	0	63	127	37	80	136	73	59	121	43	71	130	58	2	3	-48	0	0	-55	-2	-4	10	4	0	26
152.617	0	63	129	37	81	138	74	59	122	42	71	131	59	2	3	-51	0	-1	-57	-2	-4	9	4	0	26
152.74	0	64	129	37	81	139	75	59	123	44	72	133	60	2	5	-51	0	-1	-57	-2	-4	10	4	0	27
152.863	0	63	129	37	80	135	74	58	121	42	71	132	59	2	4	-49	0	1	-58	-1	-3	11	4	2	26
152.986	0	63	126	36	80	131	73	58	119	42	70	130	58	2	4	-49	0	0	-56	-2	-4	10	5	1	25
153.108	0	63	125	36	79	132	72	58	119	41	69	130	56	1	4	-49	0	0	-57	-2	-4	11	4	1	25
153.231	0	62	125	36	79	134	72	58	120	42	71	129	56	3	4	-50	0	0	-57	-1	-4	10	4	1	26
153.354	0	64	126	36	79	136	73	58	120	43	71	129	58	2	4	-49	0	0	-56	-2	-5	10	4	0	25
153.477	0	64	127	36	81	136	73	59	121	43	71	131	58	2	3	-49	-1	0	-56	-2	-4	12	4	0	26
153.6	0	63	128	37	81	138	73	59	123	44	72	132	59	2	4	-50	0	0	-57	-1	-4	11	3	0	25
153.723	0	64	130	38	81	139	75	60	124	44	72	133	59	2	4	-49	-1	-1	-57	-2	-4	11	4	0	26
153.846	0	63	126	38	80	135	74	59	121	42	71	132	59	2	4	-49	0	0	-58	-2	-3	10	4	1	27
153.969	0	63	126	36	79	133	72	59	119	41	70	130	57	2	4	-49	0	0	-58	-1	-4	11	4	1	26
154.092	0	62	125	36	80	133	72	57	119	42	71	129	57	2	4	-50	0	0	-57	-2	-4	10	4	3	26
154.214	0	62	125	37	80	134	72	58	120	42	70	129	57	2	3	-50	0	0	-57	-2	-4	10	4	0	26
154.337	0	62	127	36	80	136	72	59	120	42	70	130	58	2	4	-50	0	0	-56	-2	-4	11	4	1	25
154.46	0	63	127	36	80	137	73	59	121	42	71	130	57	3	4	-50	-1	0	-57	-1	-4	11	4	0	26
154.583	0	63	127	36	80	139	74	59	123	44	72	133	59	2	4	-51	-1	0	-58	-2	-4	11	4	0	26
154.706	0	64	129	38	81	140	75	58	124	43	72	134	59	1	4	-53	-1	-1	-58	-3	-4	10	4	0	27
154.829	0	63	127	38	79	136	73	58	121	42	71	134	58	2	4	-51	0	0	-59	-1	-4	11	4	1	26
154.952	0	63	126	36	80	133	73	58	119	43	70	132	58	2	3	-50	0	0	-58	-2	-4	11	4	2	26
155.075	0	63	125	37	79	134	73	57	119	43	70	132	58	2	4	-52	0	0	-59	-2	-4	12	4	2	26
155.197	0	62	126	37	79	135	74	58	120	44	70	131	58	1	4	-51	-1	0	-58	-1	-4	11	3	1	26
155.32	0	63	126	36	80	137	74	58	121	43	71	131	59	1	4	-51	0	0	-59	-2	-4	11	4	0	26
155.443	0	63	127	37	80	138	75	58	122	43	72	132	60	2	4	-52	0	0	-58	-1	-3	11	4	0	27
155.566	0	64	128	38	81	140	76	59	123	44	71	134	60	2	4	-53	0	0	-58	-1	-4	11	4	0	26
155.689	0	64	129	39	81	141	76	59	125	43	73	135	61	2	4	-54	0	-1	-59	-2	-4	9	4	0	27
155.812	0	63	127	37	80	137	76	59	121	44	71	135	60	1	4	-52	-1	0	-60	-2	-3	11	5	1	27
155.935	0	62	127	37	79	134	74	58	120	43	71	132	59	2	4	-52	0	0	-60	-2	-4	11	4	2	27
156.058	0	63	127	37	80	135	75	58	120	43	71	133	59	2	4	-52	0	0	-60	-2	-4	12	4	2	27
156.18	0	62	127	37	79	136	74	58	121	44	71	130	59	3	3	-52	-1	0	-59	-2	-4	11	4	2	26
156.303	0	63	126	37	79	138	75	58	121	45	71	132	60	2	4	-53	-1	0	-59	-1	-5	12	4	1	27
156.426	0	63	127	38	80	139	76	59	123	45	72	133	60	2	4	-54	0	0	-59	-2	-4	11	4	0	27
156.549	0	63	128	38	81	141	77	59	123	44	72	135	60	1	3	-53	0	0	-60	-2	-4	11	4	0	27
156.672	0	63	131	38	82	142	77	59	126	45	73	135	61	2	4	-53	0	-1	-59	-2	-4	11	4	0	27
156.795	0	64	129	39	82	140	76	58	123	45	72	137	61	2	4	-54	0	0	-60	-1	-4	12	4	1	27
156.918	0	62	127	37	80	135	75	58	121	45	70	135	59	2	4	-53	0	0	-62	-2	-5	11	4	1	27
157.041	0	63	126	38	79	135	76	58	121	43	71	133	59	3	4	-53	-1	0	-62	-2	-4	12	4	2	28
157.164	0	63	127	38	80	136	75	58	121	44	71	133	59	2	4	-53	0	0	-60	-2	-4	11	4	1	27
157.286	0	63	128	37	80	138	75	59	122	45	71	133	60	2	5	-53	0	0	-61	-2	-3	12	3	1	27
157.409	0	63	128	38	81	138	75	58	123	44	71	134	61	2	3	-53	0	0	-60	-2	-5	12	4	1	27
157.532	0	63	127	38	80	140	77	59	123	44	72	134	61	2	5	-53	0	0	-60	-2	-4	10	4	0	27
157.655	0	64	129	38	81	141	76	60	124	46	72	135	61	2	4	-54	0	0	-60	-1	-4	10	4	0	27
157.778	0	64	129	38	81	141	76	60	125	46	73	136	61	2	3	-54	0	0	-61	-2	-4	12	4	0	27
157.901	0	62	126	38	80	134	75	58	122	44	70	134	60	2	4	-54	-1	0	-61	-1	-4	12	3	2	27
158.024	0	63	126	36	79	134	74	58	121	45	70	133	59	1	3	-53	0	0	-60	-1	-4	10	4	2	27
158.147	0	63	127	37	79	134	75	58	120	43	69	132	58	1	4	-52	-1	0	-60	-2	-3	11	3	1	27
158.269	0	63	125	37	80	136	75	58	120	43	70	130	59	2	4	-52	0	0	-59	-2	-3	11	4	2	26
158.392	0	62	127	37	79	138	75	58	121	43	71	131	59	2	4	-53	-1	1	-59	-1	-4	11	4	0	27
158.515	0	63	126	36	80	138	74	58	121	42	72	132	59	3	4	-51	0	0	-59	-2	-4	11	3	1	26
158.638	0	63	128	36	80	140	75	59	122	44	71	134	60	2	4	-52	0	-1	-58	-3	-3	11	4	0	26
158.761	0	63	127	38	81	139	75	59	123	44	71	134	60	2	4	-53	0	0	-59	-2	-4	11	4	1	26
158.884	0	63	125	37	79	134	73	58	120	43	70	133	58	1	4	-51	-1	0	-60	-1	-3	11	5	1	26
159.007	0	62	125	36	79	133	73	57	118	42	70	131	58	2	4	-51	0	0	-58	-1	-4	10	4	1	27
159.13	0	62	124	36	79	134	73	57	118	42	70	132	58	2	4	-50	-1	1	-59	-1	-3	11	4	2	26
159.252	0	62	124	36	79	136	73	57	118	42	70	130	58	2	4	-50	0	0	-58	-1	-3	11	4	1	26
159.375	0	62	125	36	80	137	73	57	119	42	70	131	59	2	4	-51	0	0	-58	-2	-3	9	4	1	26
159.498	0	63	125	36	79	137	73	57	121	42	71	132	59	1	4	-50	-1	0	-57	-1	-4	10	5	0	26
159.621	0	63	127	37	80	138	73	58	121	43	71	132	58	2	4	-51	0	-1	-57	-2	-4	10	4	0	26
159.744	0	63	128	37	80	138	74	58	121	43	71	134	60	2	4	-50	0	0	-57	-2	-4	10	4	0	26
159.867	0	62	124	37	79	133	73	58	119	41	69	132	57	2	3	-50	0	0	-59	-1	-4	10	5	2	26
159.99	0	62	124	36	78	132	73	58	117	41	69	132	58	1	3	-50	-1	0	-57	-2	-3	11	4	2	25
160.113	0	62	123	37	78	132	73	56	118	41	69	129	58	2	4	-50	0	0	-57	-1	-4	11	4	2	26
160.236	0	62	125	36	78	134	73	58	119	42	69	129	58	2	3	-51	0	0	-57	-1	-3	11	4	1	26
160.358	0	62	124	36	78	137	73	57	119	42	70	130	58	1	4	-51	0	0	-58	-1	-4	11	4	2	25
160.481	0	62	125	36	79	137	73	58	120	43	71	130	58	2	4	-50	0	0	-57	-2	-4	10	5	0	25
160.604	0	63	126	37	79	138	73	58	121	43	71	132	58	2	3	-51	0	0	-57	-2	-4	11	4	0	26
160.727	0	63	126	36	79	138	74	57	121	43	71	131	59	2	4	-51	0	0	-58	-1	-4	11	4	1	25
160.85	0	62	125	36	78	132	73	56	118	42	70	131	57	2	4	-51	-1	0	-59	-2	-3	11	4	2	26
160.973	0	63	124	36	78	132	72	57	118	41	69	129	57	2	4	-50	0	0	-58	-2	-3	11	4	2	26
161.096	0	61	124	36	78	134	72	56	118	41	69	128	57	1	4	-50	0	0	-58	-1	-3	10	3	1	27
161.219	0	61	125	37	78	135	73	56	119	42	69	128	57	2	4	-50	0	0	-58	-1	-4	10	4	2	27
161.341	0	61	125	37	78	136	73	57	119	42	70	129	58	1	4	-51	0	0	-57	-1	-3	9	4	0	26
161.464	0	63	126	35	78	136	72	58	121	43	70	131	58	2	3	-50	0	0	-57	-1	-4	10	4	0	26
161.587	0	62	126	36	80	137	74	58	121	43	71	132	58	2	3	-53	0	-1	-57	-1	-4	10	4	0	26
161.71	0	63	127	36	80	138	74	58	121	43	71	131	59	2	4	-51	0	0	-58	-2	-4	11	4	0	27
161.833	0	62	124	36	78	133	72	57	118	42	69	130	58	2	5	-51	0	0	-58	-1	-4	11	5	2	26
161.956	0	61	124	36	77	130	73	56	117	42	70	130	57	2	4	-51	0	0	-58	-2	-4	10	4	2	26
162.079	0	62	124	36	78	132	71	57	117	42	68	128	57	1	3	-52	0	0	-58	-2	-4	10	4	2	26
162.202	0	62	124	38	78	133	72	56	117	42	69	127	57	2	4	-51	0	1	-58	-1	-4	10	5	1	26
162.324	0	61	124	37	78	135	72	57	118	42	69	128	57	1	4	-50	-1	0	-57	-1	-4	10	5	0	26
162.447	0	62	125	36	78	136	72	57	120	42	70	128	58	2	4	-50	0	0	-57	-2	-4	11	4	0	26
162.57	0	61	126	36	79	137	74	58	119	43	70	130	58	1	3	-51	0	0	-57	-1	-4	10	4	1	26
162.693	0	63	127	37	79	138	74	58	121	44	70	132	58	1	4	-52	0	0	-58	-1	-4	11	5	0	26
162.816	0	61	125	37	79	135	73	58	120	42	69	130	59	2	4	-50	0	2	-57	-2	-4	10	4	1	26
162.939	0	61	123	36	78	130	72	57	117	41	68	130	57	2	4	-50	0	0	-58	-2	-4	10	4	2	26
163.062	0	61	124	36	77	130	72	56	118	41	69	128	56	1	3	-51	0	0	-58	-2	-3	10	5	2	26
163.185	0	62	123	35	78	133	71	56	117	42	68	126	56	1	3	-50	0	0	-57	-2	-4	10	4	2	26
163.308	0	61	124	36	78	134	71	57	118	41	69	127	56	2	4	-50	0	1	-56	-2	-4	10	5	1	26
163.43	0	61	124	36	78	135	72	58	118	42	69	128	57	1	3	-50	-1	0	-57	-1	-4	11	5	1	26
163.553	0	61	126	36	78	137	72	57	119	42	69	131	56	1	3	-51	0	0	-57	-2	-4	11	4	0	26
163.676	0	62	126	37	78	137	74	58	121	42	71	131	58	2	4	-51	0	0	-56	-1	-4	11	4	0	26
163.799	0	63	125	37	80	138	73	59	120	42	71	131	59	2	4	-50	-1	0	-57	-2	-4	11	4	1	26
163.922	0	62	125	36	79	133	72	58	118	42	69	130	57	2	3	-51	-1	0	-58	-2	-4	10	4	2	25
164.045	0	62	124	36	77	131	71	56	117	42	69	130	56	1	3	-50	0	0	-58	-1	-4	11	4	3	26
164.168	0	61	123	36	78	133	71	57	118	42	69	128	56	2	3	-50	-1	0	-57	-2	-3	10	4	1	26
164.291	0	62	124	35	78	134	71	57	118	42	69	127	55	2	4	-49	0	0	-56	-1	-4	11	4	1	26
164.413	0	62	125	36	78	137	72	58	118	43	69	128	55	2	4	-51	0	0	-57	-2	-4	10	4	2	26
164.536	0	62	126	37	78	136	72	57	120	43	70	130	57	2	3	-52	0	0	-57	-1	-4	11	4	0	26
164.659	0	63	126	37	79	138	74	58	121	43	71	131	58	2	4	-52	0	0	-56	-2	-4	11	3	0	26
164.782	0	63	128	37	80	139	73	58	123	43	71	133	58	2	3	-51	0	0	-57	-2	-4	11	4	0	26
164.905	0	62	126	38	78	136	73	58	120	42	70	132	58	2	4	-52	0	0	-58	-2	-4	11	5	1	26
165.028	0	62	125	36	78	133	73	57	119	42	69	130	56	2	4	-52	0	0	-58	-2	-3	11	5	1	26
165.151	0	62	125	36	78	134	72	57	119	42	69	131	56	2	5	-51	-1	0	-58	-2	-4	9	4	2	26
165.274	0	61	124	37	78	135	72	57	119	43	69	129	57	1	4	-51	0	0	-58	-1	-4	11	5	1	26
165.396	0	62	125	36	78	137	73	57	120	42	69	128	57	2	4	-53	-1	0	-57	-3	-3	12	5	1	26
165.519	0	63	126	36	78	138	73	58	120	43	70	129	57	2	3	-52	0	0	-58	-1	-4	11	4	1	27
165.642	0	63	127	37	79	138	74	58	122	44	71	132	57	2	4	-52	0	-1	-58	-1	-4	12	4	0	26
165.765	0	64	128	37	80	140	74	58	123	45	72	133	58	2	3	-52	0	0	-58	-1	-5	11	5	0	27
165.888	0	62	128	37	80	137	73	57	121	43	71	134	58	1	3	-53	0	0	-59	-2	-4	10	3	1	26
166.011	0	62	125	37	78	133	72	57	118	43	68	132	56	2	3	-53	-1	0	-60	-2	-4	11	4	1	26
166.134	0	62	125	37	78	133	72	58	120	42	69	131	57	1	4	-52	-1	0	-59	-3	-4	11	4	2	26
166.257	0	61	125	37	78	135	72	57	119	42	69	130	57	2	4	-53	-1	1	-58	-2	-3	11	4	1	25
166.38	0	62	126	36	79	136	72	57	120	43	70	130	57	1	3	-53	0	0	-58	-2	-4	11	5	2	25
166.502	0	63	126	37	79	138	73	57	120	43	70	131	57	2	4	-53	0	0	-59	-2	-4	11	4	1	25
166.625	0	62	126	37	80	139	73	59	122	44	70	133	58	2	4	-53	-1	0	-58	-2	-4	11	4	0	27
166.748	0	64	128	37	80	140	74	58	124	44	71	134	59	2	4	-54	0	0	-58	-2	-3	10	5	0	26
166.871	0	63	129	39	80	141	74	59	124	44	71	134	59	2	4	-54	0	0	-60	-2	-4	12	5	0	26
166.994	0	63	126	36	78	134	73	58	122	43	69	133	57	2	3	-53	0	0	-59	-2	-4	11	4	1	26
167.117	0	62	125	36	78	134	73	57	120	42	70	132	57	2	3	-52	-1	1	-59	-2	-4	10	5	2	27
167.24	0	63	125	36	78	133	72	57	121	43	69	131	57	2	5	-52	0	0	-59	-2	-4	11	5	2	26
167.363	0	62	126	36	78	135	72	58	120	44	69	131	57	2	4	-53	0	0	-57	-2	-4	10	5	2	26
167.485	0	61	127	37	79	138	74	58	122	43	70	130	58	2	4	-53	0	0	-57	-2	-4	10	4	2	25
167.608	0	62	127	37	79	139	73	58	122	42	71	133	58	1	3	-52	0	-1	-57	-1	-3	11	4	0	26
167.731	0	63	128	37	80	139	75	59	123	43	70	134	58	2	3	-52	0	0	-58	-2	-3	11	4	0	26
167.854	0	63	128	37	80	142	75	59	126	44	72	136	60	2	4	-53	0	-1	-59	-1	-3	12	4	0	26
167.977	0	63	128	38	80	138	74	58	123	44	70	135	59	2	4	-52	0	0	-58	-2	-3	11	4	1	26
168.1	0	61	126	36	77	134	72	57	120	44	70	133	58	2	3	-52	0	0	-59	-1	-3	12	3	2	26
168.223	0	62	126	36	78	133	72	57	120	43	69	133	58	2	3	-52	0	0	-58	-3	-4	11	4	1	26
168.346	0	62	125	36	79	135	71	57	120	43	70	131	56	2	4	-51	0	0	-58	-1	-4	11	4	2	26
168.468	0	62	126	37	79	136	73	58	121	44	70	131	57	2	4	-52	-1	0	-57	-1	-3	11	4	3	25
168.591	0	63	127	38	79	139	74	58	121	44	71	132	58	2	4	-53	0	0	-58	-1	-3	11	4	2	26
168.714	0	62	128	37	79	139	75	59	123	44	71	134	58	2	3	-52	0	-1	-57	-1	-4	11	3	0	26
168.837	0	63	129	36	80	142	75	59	124	45	71	136	59	2	4	-52	-1	-1	-58	-1	-4	11	4	0	26
168.96	0	64	130	38	81	143	75	59	125	45	72	136	59	2	4	-52	0	0	-57	-2	-4	10	4	0	26
169.083	0	63	127	37	79	136	74	57	121	44	70	135	59	1	4	-52	0	0	-58	-2	-4	11	4	1	26
169.206	0	63	126	37	79	134	73	58	121	43	70	134	58	2	4	-52	0	0	-58	-2	-3	10	4	2	25
169.329	0	62	126	35	79	136	73	58	120	42	69	134	59	2	4	-52	0	0	-59	-2	-4	10	4	2	27
169.452	0	62	126	38	79	137	73	58	121	43	70	133	59	2	3	-52	0	0	-58	-2	-4	10	4	1	26
169.574	0	63	127	36	81	139	74	58	123	43	70	133	59	1	3	-52	-1	0	-58	-2	-3	11	4	1	26
169.697	0	63	128	38	79	140	75	59	123	44	70	135	58	1	5	-53	0	0	-58	-2	-3	11	4	0	27
169.82	0	63	129	38	80	141	75	59	125	44	72	136	59	2	4	-54	0	0	-59	-2	-4	10	4	1	26
169.943	0	63	130	37	80	142	76	59	126	44	72	137	60	2	3	-52	0	0	-58	-1	-4	11	4	0	28
170.066	0	63	127	38	79	136	75	59	122	44	71	136	59	2	4	-52	0	0	-60	-1	-4	10	4	2	26
170.189	0	62	125	36	78	135	74	57	122	43	69	135	58	2	4	-53	-1	0	-59	-1	-4	11	4	2	26
170.312	0	62	127	37	79	136	74	57	121	43	69	133	58	2	4	-53	-1	1	-59	-2	-4	11	4	1	26
170.435	0	62	127	37	79	137	73	58	121	43	70	133	58	2	4	-52	0	0	-59	-1	-4	11	5	1	26
170.557	0	63	127	37	79	140	74	58	122	43	71	131	58	2	4	-52	0	0	-58	-2	-4	12	4	1	26
170.68	0	62	127	37	80	139	74	59	124	44	71	134	59	2	4	-54	0	0	-59	-1	-4	11	4	0	26
170.803	0	63	128	38	79	141	76	58	124	44	71	135	60	2	4	-54	-1	-1	-59	-1	-5	11	3	0	27
170.926	0	63	129	38	80	143	76	60	127	45	72	137	60	2	4	-53	0	0	-59	-1	-5	11	4	0	27
171.049	0	63	129	38	79	140	75	58	123	44	71	136	61	2	4	-54	0	1	-61	-2	-4	11	4	2	25
171.172	0	62	127	36	78	135	74	57	121	44	70	135	58	2	4	-54	0	0	-60	-2	-4	11	4	2	26
171.295	0	62	126	36	78	134	73	58	120	44	70	134	57	2	4	-54	0	0	-60	-1	-4	11	4	2	26
171.418	0	62	125	36	77	135	73	58	121	44	70	133	58	2	3	-53	-1	0	-59	-2	-5	11	4	1	26
171.54	11	62	127	37	79	138	72	58	122	44	70	132	57	1	4	-54	0	0	-59	-2	-4	12	4	1	26
171.663	0	62	126	37	79	138	74	58	122	44	71	132	59	1	3	-54	0	0	-60	-1	-3	11	4	2	26
171.786	0	62	128	37	79	140	75	59	124	44	71	135	58	2	5	-55	0	0	-60	-1	-4	12	4	0	27
171.909	0	64	128	37	79	141	75	58	125	45	72	135	59	2	3	-53	-1	-1	-59	-2	-4	11	4	0	27
172.032	0	64	130	38	79	141	74	59	125	44	72	137	59	2	4	-54	-1	0	-59	-1	-4	12	4	1	27
172.155	0	62	127	37	78	134	73	59	122	44	69	135	58	2	4	-54	0	0	-60	-1	-3	11	4	1	26
172.278	0	61	126	37	77	133	72	57	120	43	69	133	57	1	4	-54	0	0	-60	-1	-4	11	4	2	26
172.401	0	62	126	36	77	133	73	57	121	44	70	133	58	2	4	-54	-1	1	-58	-2	-4	11	3	1	26
172.524	0	61	125	37	78	136	73	58	121	44	68	131	58	1	4	-53	-1	0	-59	-1	-4	12	5	2	25
172.646	0	62	127	37	79	137	73	57	122	44	70	133	58	2	4	-54	-1	0	-59	-2	-4	12	4	0	26
172.769	0	62	126	37	79	138	74	58	123	44	70	134	59	2	4	-54	0	-1	-59	-2	-3	12	4	0	27
172.892	0	63	127	37	80	140	74	59	124	45	70	134	58	2	4	-53	0	0	-59	-1	-4	11	4	0	26
173.015	0	64	130	37	79	142	75	60	126	46	71	135	60	1	4	-55	-1	0	-60	-2	-3	11	4	0	26
173.138	0	62	128	38	78	137	74	58	122	45	70	136	59	2	5	-54	0	0	-59	-2	-4	11	4	1	26
173.261	0	61	125	36	77	133	74	57	121	44	70	133	58	2	4	-53	-1	0	-60	-1	-4	11	4	2	26
173.384	0	61	125	36	77	134	73	57	121	44	69	133	58	2	4	-53	-1	0	-59	-2	-4	11	4	2	26
173.507	0	62	125	36	78	135	72	58	120	45	69	131	57	1	4	-54	0	0	-59	-2	-4	11	4	1	25
[truncated: 1,298 more rows]

## Sheet: Add_info
Time	Marker	Accel_x	Accel_y	Accel_z	Gyro_x	Gyro_y	Gyro_z	Magnet_x	Magnet_y	Magnet_z	battery		ld_gain	pd_gain
[truncated: 2,709 more rows]
