# Supplementary material for: Charitable crowdfunding donation-intention estimation depending on emotional project images using fNIRS-based functional connectivity
Source: PLoS One. 2024 May 8;19(5):e0303144. doi: 10.1371/journal.pone.0303144 (PMC11078340; doi:10.1371/journal.pone.0303144)
Supplement: S1 File — (ZIP) [file pone.0303144.s001.zip › Some donation dataset/negative/subject14.xlsx]

## Sheet: D780
	SNR :	52	36	48	49	39	45	32	45	49	36	53	52	52	43	55
Time	Marker	ch1	ch2	ch3	ch4	ch5	ch6	ch7	ch8	ch9	ch10	ch11	ch12	ch13	ch14	ch15
0.24576	0	625	393	478	247	367	263	236	196	280	290	367	243	166	665	913
0.36864	0	625	393	478	247	367	263	236	196	280	290	367	243	166	665	913
0.49152	0	618	393	488	240	358	257	233	190	270	284	364	248	163	662	940
0.6144	0	621	387	490	238	357	251	232	186	268	281	362	247	163	655	951
0.73728	0	625	388	489	238	355	251	233	186	268	282	359	248	164	653	958
0.86016	0	629	391	489	240	355	250	236	187	268	283	359	248	164	651	959
0.98304	0	632	391	490	241	357	254	238	189	270	284	359	250	165	651	961
1.10592	0	636	396	494	243	358	255	240	190	271	284	360	251	165	652	964
1.2288	0	639	397	494	245	360	259	242	191	273	286	361	249	166	655	967
1.35168	0	630	388	490	242	357	252	241	188	267	284	359	249	163	652	960
1.47456	0	629	387	487	240	356	248	240	185	267	284	356	250	163	649	956
1.59744	0	630	388	489	239	357	249	238	185	268	283	356	250	162	650	956
1.72032	0	632	390	487	241	355	251	241	186	268	283	356	250	163	651	957
1.8432	0	634	389	489	243	358	253	243	188	270	286	357	249	163	652	959
1.96608	0	638	392	493	243	359	256	245	190	272	286	358	251	164	654	961
2.08896	0	641	395	496	246	361	259	246	191	273	288	360	252	165	656	965
2.21184	0	629	386	491	240	360	253	241	187	268	284	356	249	163	653	959
2.33472	0	624	379	487	237	355	248	241	183	264	283	354	250	162	649	952
2.4576	0	623	378	485	237	354	248	240	183	264	282	353	250	161	650	952
2.58048	0	624	378	485	237	354	247	240	182	263	282	353	251	161	649	951
2.70336	0	625	380	485	238	354	250	241	184	265	284	354	250	161	652	955
2.82624	0	628	381	487	241	356	252	243	186	268	285	355	250	163	653	958
2.94912	0	630	384	491	243	357	254	245	188	269	288	358	252	164	656	962
3.072	0	624	380	490	241	359	254	243	186	267	285	356	252	162	653	959
3.19488	0	614	372	482	236	353	245	239	181	261	281	352	249	160	650	954
3.31776	0	613	369	479	234	351	245	239	181	261	282	352	249	160	648	952
3.44064	0	613	371	480	235	351	244	238	182	262	282	354	250	161	650	955
3.56352	0	616	377	483	238	356	246	235	182	264	278	355	249	162	653	960
3.6864	0	619	379	485	239	353	249	235	184	265	279	357	248	164	653	967
3.80928	0	622	379	484	242	355	251	238	186	268	282	358	249	164	654	972
3.93216	0	621	381	486	243	357	253	239	188	269	284	359	250	164	655	975
4.05504	0	611	371	481	238	352	244	234	182	263	280	356	250	163	650	970
4.17792	0	609	370	478	236	350	242	234	181	261	280	354	249	162	651	970
4.3008	0	609	368	478	236	350	242	235	183	262	282	355	249	162	652	972
4.42368	0	610	369	478	239	349	243	238	184	263	283	356	251	162	653	976
4.54656	0	613	374	480	240	349	246	239	184	265	285	358	252	164	655	980
4.66944	0	616	375	482	243	352	248	241	186	268	287	360	252	165	658	985
4.79232	0	619	378	483	244	355	251	243	189	269	290	361	251	166	661	987
4.9152	0	609	370	481	240	353	245	241	186	265	288	359	252	165	658	984
5.03808	0	607	369	479	239	351	242	239	184	264	287	358	253	164	658	984
5.16096	0	607	369	479	238	351	242	240	184	264	286	358	251	165	659	985
5.28384	0	609	368	480	239	351	242	242	186	264	288	360	252	165	661	987
5.40672	0	611	372	481	242	352	245	244	187	267	290	362	253	166	662	990
5.5296	0	615	376	484	244	354	248	245	189	269	291	363	254	167	664	994
5.65248	0	618	378	487	245	357	251	246	190	272	293	364	254	168	665	997
5.77536	0	608	370	483	239	353	246	244	187	266	291	362	252	166	664	993
5.89824	0	606	367	480	238	351	241	244	185	265	289	361	254	165	662	991
6.02112	0	607	369	480	237	352	242	242	183	265	289	360	254	165	661	991
6.144	0	607	368	481	237	350	242	242	185	265	289	361	253	165	661	992
6.26688	0	611	370	483	240	352	246	245	187	267	291	362	253	167	664	994
6.38976	0	614	373	485	241	353	248	247	189	269	292	364	256	168	665	996
6.51264	0	616	377	488	244	355	251	248	191	272	294	364	256	167	667	999
6.63552	0	610	372	489	242	356	250	246	188	268	292	362	255	167	665	994
6.7584	0	603	363	482	236	349	242	242	185	264	288	360	254	166	660	987
6.88128	0	602	363	480	235	349	241	241	183	264	287	358	255	164	659	984
7.00416	0	603	365	481	232	348	241	239	183	265	286	358	256	164	657	984
7.12704	0	606	365	481	234	348	243	240	184	266	286	357	255	164	657	983
7.24992	0	608	365	481	235	348	247	241	185	267	288	358	254	165	659	984
7.3728	0	612	368	483	238	348	249	244	187	269	289	359	255	166	660	986
7.49568	0	611	371	487	240	351	252	243	188	270	289	360	256	166	660	985
7.61856	0	600	360	480	232	348	243	237	181	263	285	356	254	164	654	974
7.74144	0	598	356	476	230	343	242	235	180	262	283	353	254	162	651	968
7.86432	0	599	356	477	229	344	241	234	179	262	281	353	254	162	650	966
7.9872	0	601	358	476	230	343	243	234	180	263	281	353	256	162	649	965
8.11008	0	604	360	479	232	344	244	234	181	265	281	353	254	162	651	967
8.23296	0	606	362	480	234	345	247	236	183	267	282	355	254	163	651	968
8.35584	0	610	364	483	236	347	251	238	184	270	284	357	255	164	653	971
8.47872	0	606	363	483	234	350	251	235	183	266	282	356	252	163	656	967
8.6016	0	599	356	476	230	344	242	231	178	263	278	353	254	162	648	960
8.72448	0	599	354	476	229	344	242	231	178	263	278	352	252	161	646	958
8.84736	0	599	354	476	229	344	242	229	178	263	278	352	253	161	647	957
8.97024	0	601	358	476	231	344	244	230	179	264	277	353	255	161	646	959
9.09312	0	604	361	477	234	345	246	232	180	266	278	354	253	163	649	962
9.216	0	606	363	479	236	347	248	233	182	267	281	356	253	164	650	967
9.33888	0	608	364	482	237	349	252	234	184	268	282	356	255	164	652	967
9.46176	0	599	359	475	231	346	243	231	179	263	279	354	254	162	647	958
9.58464	0	599	357	474	231	345	243	229	178	261	278	352	253	162	646	957
9.70752	0	599	357	475	231	345	241	230	180	262	277	351	252	162	647	959
9.8304	0	602	362	474	234	345	243	232	181	264	279	353	252	162	648	960
9.95328	0	606	367	477	236	346	247	232	182	266	279	354	254	163	652	964
10.0762	0	610	370	480	238	349	249	234	184	269	280	357	251	165	653	970
10.199	0	613	374	482	241	350	253	235	187	270	281	359	250	166	655	974
10.3219	0	607	372	482	238	354	251	232	186	268	281	359	250	164	653	971
10.4448	0	597	370	476	237	348	242	227	181	263	275	356	251	163	651	966
10.5677	0	596	370	478	237	347	241	222	180	264	271	356	246	163	652	971
10.6906	0	593	373	482	239	347	242	215	184	267	263	366	240	163	664	973
10.8134	0	601	384	486	237	351	247	208	190	274	244	380	241	167	665	967
10.9363	0	607	384	489	238	352	249	203	191	278	235	379	245	169	655	965
11.0592	0	613	385	490	240	354	253	201	193	282	234	380	245	169	655	970
11.1821	0	619	388	494	241	357	257	201	196	285	228	384	247	167	657	967
11.305	0	606	375	486	236	348	248	198	189	277	231	371	249	166	646	961
11.4278	0	605	371	478	237	344	239	201	187	272	240	364	246	162	642	966
11.5507	0	605	370	478	237	344	240	202	187	271	240	362	244	162	640	968
11.6736	0	608	370	476	237	346	238	204	188	271	243	363	243	162	639	968
11.7965	0	610	372	475	241	345	242	206	191	273	245	364	244	162	637	972
11.9194	0	614	375	477	242	347	244	209	193	275	249	365	246	163	637	976
12.0422	0	617	378	481	245	351	247	209	193	277	251	366	245	163	639	979
12.1651	0	609	373	481	242	351	245	208	193	273	250	366	243	162	636	972
12.288	0	605	367	475	238	346	237	205	189	268	248	362	239	160	635	964
12.4109	0	605	371	473	238	348	238	204	188	270	246	364	243	160	630	964
12.5338	0	608	377	471	239	351	237	202	189	271	239	365	238	163	634	965
12.6566	0	609	381	479	239	353	244	198	193	274	236	367	231	164	637	973
12.7795	0	614	379	479	239	351	249	201	197	277	243	365	236	166	641	979
12.9024	0	617	382	482	240	351	253	202	199	280	245	367	245	170	641	986
13.0253	0	617	382	483	243	354	258	209	203	281	253	366	243	170	648	990
13.1482	0	605	373	478	236	349	246	209	196	272	255	362	241	166	646	981
13.271	0	602	372	475	238	350	243	213	195	271	260	360	237	165	649	980
13.3939	0	602	372	481	238	351	245	212	198	274	259	362	242	166	643	982
13.5168	0	604	374	480	237	351	252	214	202	276	260	362	240	166	645	988
13.6397	0	608	373	481	239	354	257	220	205	279	264	362	239	168	651	991
13.7626	0	609	375	483	240	357	261	223	208	281	269	363	240	169	654	995
13.8854	0	610	380	489	243	360	266	224	210	284	271	365	242	170	656	998
14.0083	0	601	371	483	236	357	257	220	204	278	271	362	239	166	652	987
14.1312	0	599	370	483	236	355	254	221	202	277	272	361	239	162	650	982
14.2541	0	599	369	484	236	356	255	222	204	280	274	361	236	161	653	981
14.377	0	599	371	485	235	356	258	223	205	281	274	360	243	161	648	978
14.4998	0	602	371	487	237	357	262	224	207	284	277	361	241	161	650	979
14.6227	0	604	374	488	239	359	265	226	208	286	279	363	240	162	652	980
14.7456	0	604	375	491	240	360	269	227	211	287	281	364	242	162	652	979
14.8685	0	595	368	486	234	355	259	222	203	281	277	359	240	159	649	958
14.9914	0	593	365	485	231	354	258	220	200	280	275	356	240	157	644	959
15.1142	0	592	364	484	230	351	259	221	200	280	276	355	241	155	641	955
15.2371	0	593	365	483	229	350	260	220	203	283	277	354	238	155	644	952
15.36	0	596	366	486	230	349	263	219	202	285	276	354	244	154	641	952
15.4829	0	598	368	487	232	349	266	221	204	287	277	355	243	155	643	953
15.6058	0	596	367	487	231	351	268	221	204	285	277	354	241	154	643	947
15.7286	0	586	355	479	223	344	256	216	197	279	273	348	237	151	639	931
15.8515	0	585	353	478	221	340	256	213	195	278	270	345	240	149	635	925
15.9744	0	583	353	476	220	336	257	210	195	278	268	344	236	148	633	921
16.0973	0	584	353	477	219	336	259	211	196	280	267	343	239	148	630	920
16.2202	0	587	355	479	221	336	262	210	198	282	270	343	238	148	634	920
16.343	0	590	358	480	223	336	264	212	198	283	270	344	244	149	632	921
16.4659	0	587	358	480	224	338	266	211	197	282	270	344	238	148	637	915
16.5888	0	577	346	471	217	332	256	206	191	275	265	337	239	146	627	900
16.7117	0	576	346	469	215	327	253	205	190	274	264	336	236	144	629	896
16.8346	0	576	345	469	215	325	254	202	189	275	262	334	238	145	627	894
16.9574	0	579	351	469	215	327	256	201	191	276	260	334	234	145	628	897
17.0803	0	585	355	472	219	327	258	201	192	278	258	336	236	147	628	912
17.2032	0	587	357	472	221	328	262	202	194	280	260	338	234	148	635	919
17.3261	0	586	357	474	222	330	264	203	194	281	260	337	236	148	632	914
17.449	0	576	348	464	215	324	253	197	188	273	255	332	231	145	625	896
17.5718	0	575	346	461	214	320	253	198	187	272	254	329	233	145	618	892
17.6947	0	573	345	460	214	320	252	198	188	273	255	328	231	143	620	888
17.8176	0	575	348	461	215	320	254	198	189	273	256	328	234	143	621	887
17.9405	0	580	351	463	219	322	258	201	190	276	258	329	235	142	622	890
18.0634	0	581	355	464	221	325	261	205	193	278	262	331	234	144	628	892
18.1862	0	580	356	466	222	327	262	207	195	278	264	331	237	144	629	888
18.3091	0	571	345	460	218	321	253	204	188	272	259	327	234	141	627	873
18.432	0	571	346	458	216	321	251	203	186	271	258	326	231	140	627	871
18.5549	0	571	344	456	217	319	252	203	189	272	258	325	232	140	624	869
18.6778	0	573	349	457	219	320	253	205	189	273	260	326	231	141	630	871
18.8006	0	576	352	462	223	322	256	206	191	276	261	329	237	142	628	875
18.9235	0	581	358	463	224	325	260	207	192	278	262	330	236	144	633	880
19.0464	0	577	356	465	224	329	262	207	192	277	263	330	235	143	632	877
19.1693	0	568	346	455	219	321	252	203	188	271	259	325	231	141	629	863
19.2922	0	569	346	455	219	320	251	203	186	270	257	324	233	140	627	861
19.415	0	568	345	454	218	319	250	201	186	271	256	324	231	139	628	858
19.5379	0	570	348	455	220	317	251	203	187	272	257	324	233	140	626	860
19.6608	0	573	353	457	221	320	254	206	188	274	260	326	231	141	631	863
19.7837	0	578	355	461	224	324	258	206	191	277	262	327	235	142	633	868
19.9066	0	567	347	456	220	322	253	203	188	272	257	324	230	141	629	857
20.0294	0	563	342	448	216	317	245	200	184	268	255	319	227	138	622	849
20.1523	0	563	341	448	215	315	245	199	183	267	253	318	227	137	620	845
20.2752	0	564	343	448	215	314	246	198	182	267	250	318	229	137	619	849
20.3981	0	568	345	451	217	313	247	196	183	269	251	319	226	138	619	858
20.521	0	571	346	450	220	313	249	198	185	270	251	319	228	138	618	863
20.6438	0	571	349	452	220	317	252	200	187	271	254	321	227	139	623	861
20.7667	0	559	340	445	216	312	243	193	180	264	247	316	226	138	614	842
20.8896	0	557	337	440	212	307	240	191	178	261	244	312	221	135	609	832
21.0125	0	555	333	439	210	306	240	190	178	259	243	311	221	133	605	825
21.1354	0	555	335	438	213	304	238	191	180	261	244	310	221	132	605	824
21.2582	0	556	338	439	216	306	241	192	180	263	244	312	224	133	606	825
21.3811	0	559	339	442	217	308	243	192	180	264	246	313	222	133	609	827
21.504	0	556	339	442	217	307	243	190	180	262	244	312	221	133	603	821
21.6269	0	548	331	431	212	301	233	186	176	255	239	306	217	131	598	806
21.7498	0	546	331	430	211	296	231	183	173	253	235	305	213	130	597	802
21.8726	0	547	327	427	211	296	231	180	172	252	233	302	213	128	591	799
21.9955	0	549	328	427	212	296	231	181	172	255	234	303	213	129	590	801
22.1184	0	551	329	429	214	297	233	183	174	255	235	304	215	130	591	803
22.2413	0	554	331	431	216	299	235	183	176	257	238	305	217	130	594	806
22.3642	0	546	326	428	214	298	231	182	173	252	236	303	213	128	590	796
22.487	0	540	319	422	210	292	224	178	169	247	231	298	209	126	584	784
22.6099	0	537	319	419	210	291	223	178	168	245	229	297	208	125	580	780
22.7328	0	538	317	419	210	290	223	176	167	246	228	296	211	124	579	778
22.8557	0	540	319	421	211	291	224	176	168	247	228	297	209	126	582	781
22.9786	0	543	321	420	212	292	226	180	170	249	232	298	211	126	582	785
23.1014	1	546	324	424	214	296	229	181	172	251	235	300	211	128	588	789
23.2243	0	539	320	424	214	294	227	183	170	248	234	299	212	126	584	782
23.3472	0	533	315	417	210	290	219	178	165	242	230	294	208	124	579	770
23.4701	0	532	312	417	209	289	218	177	165	241	229	292	204	123	577	766
23.593	0	532	312	416	210	287	217	177	165	240	229	292	206	123	574	765
23.7158	0	534	314	417	211	289	219	178	165	241	229	293	209	124	577	768
23.8387	0	534	316	419	212	292	221	179	166	244	231	294	208	125	580	772
23.9616	0	537	319	421	214	295	223	181	168	245	233	296	211	125	580	776
24.0845	0	531	314	420	213	292	223	180	167	242	234	294	208	124	577	766
24.2074	0	524	305	415	208	287	214	178	161	235	229	290	203	122	573	751
24.3302	0	523	304	412	208	285	212	176	160	234	226	287	203	121	568	747
24.4531	0	523	306	410	207	285	210	176	159	234	226	286	201	120	566	746
24.576	0	524	306	412	210	283	212	178	160	235	227	286	203	120	566	749
24.6989	0	527	310	415	212	287	216	179	161	238	228	290	205	121	569	753
24.8218	0	530	313	417	213	289	218	179	163	239	229	291	205	123	572	759
24.9446	0	530	313	419	215	291	221	182	164	239	232	292	206	123	570	759
25.0675	0	519	301	411	210	286	211	178	160	232	227	286	202	121	563	740
25.1904	0	516	297	408	207	283	207	176	157	229	224	283	199	119	561	733
25.3133	0	515	298	407	207	280	206	175	155	228	223	282	199	119	557	730
25.4362	0	516	300	408	208	280	207	176	156	230	224	283	201	119	556	731
25.559	0	519	302	409	209	283	210	177	158	231	225	285	201	120	560	736
25.6819	0	523	304	412	211	284	212	178	159	234	227	288	203	122	563	743
25.8048	0	525	307	415	214	287	215	179	161	237	228	289	203	122	566	750
25.9277	0	523	306	415	213	289	216	177	163	236	229	290	204	122	562	747
26.0506	0	513	298	410	209	283	207	175	157	229	225	285	198	120	556	731
26.1734	0	512	295	406	207	278	203	173	154	227	222	282	197	119	554	725
26.2963	0	511	294	407	206	278	203	171	155	226	220	281	198	119	552	724
26.4192	0	513	295	408	207	278	205	172	155	228	222	283	199	120	551	726
26.5421	0	516	298	410	209	279	208	174	157	229	225	286	200	121	556	730
26.665	0	518	301	413	210	282	211	174	158	233	226	288	203	122	560	736
26.7878	0	522	305	414	211	285	214	176	161	235	228	290	207	123	562	742
26.9107	0	521	306	416	213	288	217	179	162	235	232	292	205	124	563	742
27.0336	0	513	297	411	208	281	207	176	157	229	228	286	201	122	556	726
27.1565	0	511	295	408	207	279	204	174	154	228	226	285	202	121	554	721
27.2794	0	510	294	408	206	277	204	173	154	226	225	283	200	120	554	720
27.4022	0	513	296	410	208	276	205	175	155	228	226	285	202	121	554	723
27.5251	0	515	297	412	208	279	208	177	157	231	229	286	203	122	560	725
27.648	0	517	300	414	210	281	211	178	159	232	231	289	207	123	564	730
27.7709	0	521	305	417	211	283	214	180	160	235	234	291	209	125	568	738
27.8938	0	514	300	416	212	284	212	181	161	232	235	289	207	124	565	731
28.0166	0	510	295	411	207	278	204	178	157	228	231	285	203	122	560	719
28.1395	0	510	292	410	207	277	203	177	154	227	229	285	205	121	558	717
28.2624	0	509	293	409	206	275	203	176	154	226	228	285	203	121	559	717
28.3853	0	512	295	410	208	277	206	179	156	229	230	285	205	124	559	721
28.5082	0	515	298	415	210	279	209	180	158	231	232	288	206	123	564	727
28.631	0	518	302	417	212	283	212	180	160	234	233	290	208	124	568	733
28.7539	0	522	305	420	214	286	216	183	162	237	235	294	210	126	568	740
28.8768	0	516	303	418	212	287	215	183	161	234	236	292	205	126	566	732
28.9997	0	510	294	412	208	280	205	178	156	226	232	286	203	122	558	719
29.1226	0	509	293	410	207	277	203	177	155	227	229	285	204	121	554	715
29.2454	0	509	293	410	207	276	203	177	153	225	228	284	201	121	553	715
29.3683	0	511	296	411	209	277	205	178	155	228	230	285	200	122	556	719
29.4912	0	514	298	415	211	280	208	182	158	230	232	287	205	122	560	722
29.6141	0	518	301	418	213	283	211	183	158	232	235	289	207	123	563	729
29.737	0	521	304	422	215	286	215	185	161	235	238	293	209	125	565	737
29.8598	0	520	306	423	217	290	217	188	164	237	240	294	209	126	566	737
29.9827	0	512	297	416	213	283	207	187	158	229	236	289	204	124	560	722
30.1056	0	510	297	413	211	281	203	184	156	225	233	286	203	121	557	718
30.2285	0	510	297	413	212	279	203	184	156	226	232	286	204	122	553	717
30.3514	0	512	298	414	212	280	204	185	155	226	233	286	202	122	555	719
30.4742	0	515	300	418	212	283	207	186	158	228	235	288	204	122	559	722
30.5971	0	517	304	420	215	286	209	187	159	232	236	290	207	124	563	728
30.72	0	522	308	423	218	288	213	189	161	235	240	292	208	125	565	735
30.8429	0	524	311	425	220	292	217	192	164	238	243	296	209	127	571	743
30.9658	0	521	309	426	220	291	217	193	165	237	244	296	208	127	571	737
31.0886	0	515	302	420	217	288	207	188	158	230	238	290	207	124	564	727
31.2115	0	514	302	419	215	286	206	187	158	229	237	289	206	124	559	724
31.3344	0	515	302	418	217	286	205	189	158	229	238	288	203	123	562	724
31.4573	0	517	304	421	218	286	207	189	158	230	239	290	207	123	564	728
31.5802	0	519	307	424	218	287	210	191	160	233	240	291	208	125	567	732
31.703	0	522	308	427	220	290	213	192	162	234	242	294	208	126	568	740
31.8259	0	527	313	427	222	292	215	194	164	238	244	296	210	128	572	745
31.9488	0	525	314	430	223	293	218	195	166	237	245	297	212	128	569	744
32.0717	0	518	306	423	218	289	209	191	159	231	241	292	206	125	567	732
32.1946	0	517	306	422	217	288	206	190	158	230	240	290	206	125	562	731
32.3174	0	519	304	421	219	285	206	192	158	230	241	291	204	125	563	730
32.4403	0	520	306	423	218	286	209	192	160	233	241	292	207	125	566	734
32.5632	0	522	310	427	220	288	212	194	161	234	241	294	208	127	569	738
32.6861	0	525	312	429	221	290	214	193	163	237	244	295	210	127	572	745
32.809	0	529	315	430	223	292	218	195	166	240	247	298	211	128	575	750
32.9318	0	528	318	433	224	296	220	198	168	240	249	300	215	129	576	751
33.0547	0	520	307	426	217	290	210	191	160	233	244	295	209	126	571	737
33.1776	0	516	304	423	216	286	207	190	158	230	241	293	208	126	564	731
33.3005	0	517	304	421	215	285	206	189	159	230	241	291	205	125	568	730
33.4234	0	517	303	423	214	284	207	190	160	232	241	292	208	126	568	732
33.5462	0	520	306	424	217	283	210	191	161	233	242	293	209	126	571	736
33.6691	0	523	307	426	217	285	212	192	162	236	244	295	211	126	572	741
33.792	0	526	311	428	220	288	216	192	164	239	246	298	210	128	578	747
33.9149	0	530	314	432	222	291	219	196	167	242	249	300	216	130	579	753
34.0378	0	521	306	428	218	290	215	191	163	236	245	296	211	127	575	740
34.1606	0	517	299	423	213	284	207	189	157	232	241	292	208	126	566	732
34.2835	0	516	300	420	213	281	206	189	158	231	241	292	205	126	566	729
34.4064	0	517	299	421	211	280	207	189	158	231	240	292	205	125	570	730
34.5293	0	518	302	421	215	282	209	188	158	234	240	293	208	126	568	733
34.6522	0	522	304	425	216	285	212	189	161	236	242	295	210	126	569	739
34.775	0	525	306	425	218	287	215	191	164	239	244	297	208	128	574	744
34.8979	0	528	311	430	220	290	218	193	166	241	247	299	215	130	575	752
35.0208	0	527	311	431	221	293	220	194	167	241	246	300	211	130	578	750
35.1437	0	519	300	424	215	286	210	189	160	234	242	294	208	126	566	735
35.2666	0	518	299	419	214	284	207	189	159	233	242	292	206	126	566	732
35.3894	0	516	299	420	213	283	208	188	159	233	240	291	205	125	568	730
35.5123	0	519	302	422	216	283	209	187	159	233	240	292	207	126	567	733
35.6352	0	520	303	423	217	284	211	189	160	236	242	293	209	125	567	736
35.7581	0	524	307	425	219	287	214	192	162	238	244	296	208	127	572	741
35.881	0	527	310	428	220	290	216	193	165	241	246	298	215	128	574	746
36.0038	0	525	310	431	221	292	219	193	166	240	246	298	209	129	577	744
36.1267	0	517	300	422	217	286	209	189	159	233	242	293	208	126	565	730
36.2496	0	515	302	420	216	285	207	190	159	234	241	291	206	125	565	726
36.3725	0	515	301	421	216	284	207	189	158	233	240	291	208	125	566	726
36.4954	0	518	304	422	217	282	209	189	158	234	241	292	207	125	568	729
36.6182	0	521	306	425	218	286	211	192	161	236	243	294	208	126	569	734
36.7411	0	523	308	425	221	288	213	193	164	238	246	294	209	127	574	738
36.864	0	527	312	429	222	292	217	195	165	242	247	297	215	129	576	743
36.9869	0	525	312	432	223	292	219	196	166	242	249	298	211	129	580	744
37.1098	0	515	300	422	217	287	209	192	159	233	244	293	208	127	568	727
37.2326	0	514	300	419	215	283	205	191	158	231	243	290	205	125	566	721
37.3555	0	513	299	421	215	283	205	190	157	231	240	290	207	124	564	720
37.4784	0	514	302	421	216	282	206	189	157	232	240	289	206	124	566	722
37.6013	0	516	301	421	218	284	208	190	159	233	242	291	207	125	566	726
37.7242	0	518	305	424	219	285	210	192	160	236	244	294	207	126	570	729
37.847	0	521	308	427	221	288	213	192	163	238	246	295	213	127	571	735
37.9699	0	524	310	430	222	290	216	193	163	241	247	297	209	129	577	739
38.0928	0	513	300	423	217	286	208	190	159	233	243	292	206	126	565	724
38.2157	0	508	298	417	215	283	203	188	157	230	241	289	203	125	563	717
38.3386	0	508	297	418	216	279	202	188	155	230	241	290	205	124	562	714
38.4614	0	509	297	417	216	280	203	186	155	230	239	288	203	124	562	715
38.5843	0	512	298	419	217	281	206	188	157	231	241	290	205	125	562	721
38.7072	0	513	302	421	218	283	208	190	159	233	243	292	204	126	568	723
38.8301	0	516	303	423	220	285	210	189	160	237	245	294	208	126	571	730
38.953	0	519	307	427	220	287	214	192	163	239	246	296	211	127	572	737
39.0758	0	512	301	421	219	287	211	191	161	235	245	293	206	127	568	726
39.1987	0	507	294	416	214	281	203	188	157	229	242	290	203	125	563	715
39.3216	0	506	293	416	214	279	202	187	156	229	241	289	205	124	562	714
39.4445	0	506	293	415	213	279	202	186	156	229	240	289	202	123	563	714
39.5674	0	508	293	416	214	280	204	189	156	231	241	290	204	124	561	716
39.6902	0	510	296	418	216	281	206	189	159	234	243	292	204	125	566	720
39.8131	0	513	299	420	218	282	209	190	160	235	245	294	208	127	570	725
39.936	0	517	301	423	219	285	212	192	162	239	247	296	210	127	571	731
40.0589	0	509	295	421	217	285	210	191	161	234	247	294	207	126	568	721
40.1818	0	503	286	415	211	279	202	189	157	230	243	289	203	124	563	709
40.3046	0	502	287	414	213	278	200	188	155	229	240	288	205	124	561	708
40.4275	0	502	286	413	211	277	201	186	154	229	240	288	203	123	561	708
40.5504	0	504	287	413	213	277	204	188	157	231	241	289	205	123	561	713
40.6733	0	507	291	415	215	279	206	189	158	232	242	291	205	125	565	716
40.7962	0	510	294	417	216	282	208	191	159	235	243	292	207	126	569	721
40.919	0	513	296	420	218	284	210	192	161	238	246	294	209	127	570	727
41.0419	0	514	299	422	220	288	215	194	164	239	249	296	209	127	572	729
41.1648	0	503	286	416	213	280	204	190	158	231	243	290	204	125	565	711
41.2877	0	499	282	411	212	278	200	187	155	228	240	287	204	124	560	704
41.4106	0	498	283	410	211	276	201	186	154	228	238	286	201	122	559	703
41.5334	0	500	283	410	211	276	201	188	155	229	238	287	200	123	557	704
41.6563	0	502	286	412	213	277	203	187	157	231	240	287	203	124	560	707
41.7792	0	504	290	414	214	278	206	189	158	232	240	289	205	124	561	711
41.9021	0	507	291	416	218	280	208	189	158	235	243	292	207	125	562	717
42.025	0	511	295	418	218	284	211	193	162	238	245	292	206	126	566	723
42.1478	0	508	295	419	220	286	211	193	163	237	246	292	206	126	568	718
42.2707	0	499	284	412	213	280	203	189	156	229	241	287	202	123	558	702
42.3936	0	498	283	411	212	277	199	187	155	229	238	285	200	122	555	697
42.5165	0	497	282	409	213	275	200	188	155	228	239	284	200	122	553	695
42.6394	0	498	285	410	213	275	201	187	154	229	238	285	201	122	555	698
42.7622	0	501	288	413	215	277	204	188	156	231	239	286	203	123	557	701
42.8851	0	504	290	414	216	279	205	188	158	233	241	289	205	124	558	706
43.008	0	507	294	417	219	282	209	192	161	236	243	290	204	126	562	711
43.1309	0	510	297	419	220	284	212	194	163	239	246	293	210	127	566	717
43.2538	0	502	292	418	218	283	209	192	161	235	244	290	204	126	562	706
43.3766	0	498	286	412	214	279	202	188	155	229	240	286	202	123	554	696
43.4995	0	498	286	411	215	277	201	190	156	230	240	286	200	123	555	695
43.6224	0	498	287	411	214	277	202	190	155	230	240	286	201	124	557	695
43.7453	0	500	290	413	216	279	204	189	157	232	240	288	204	123	559	698
43.8682	0	502	291	415	218	279	206	190	158	234	242	288	204	124	559	703
43.991	0	506	294	417	218	281	208	193	160	237	244	289	203	126	565	708
44.1139	0	509	297	419	219	285	212	194	163	239	248	293	209	127	565	713
44.2368	0	501	290	418	218	284	209	191	160	234	245	289	205	125	562	703
44.3597	0	497	283	412	214	278	201	188	155	231	241	286	203	122	554	693
44.4826	0	495	285	410	213	276	201	189	156	229	242	285	200	123	555	692
44.6054	0	496	284	410	212	274	201	190	156	229	240	285	202	122	555	692
44.7283	0	498	287	412	215	276	203	190	156	232	241	287	202	123	557	696
44.8512	0	501	289	413	214	278	205	190	158	233	243	288	204	125	558	701
44.9741	0	504	292	415	216	280	208	192	160	236	246	290	203	125	564	706
45.097	0	508	295	418	219	283	211	194	163	238	248	293	210	128	565	712
45.2198	0	502	292	417	216	283	210	192	161	236	246	291	205	125	565	705
45.3427	0	493	280	411	212	275	201	188	155	229	242	286	202	123	553	690
45.4656	0	492	277	407	210	274	198	186	155	228	241	284	199	122	552	687
45.5885	0	491	279	406	209	272	199	186	154	228	239	283	198	121	553	685
45.7114	0	493	278	407	211	273	200	186	154	228	239	284	202	121	552	687
45.8342	0	496	281	408	211	274	202	187	155	230	241	286	202	122	552	692
45.9571	0	498	284	411	213	276	204	188	158	232	242	287	202	123	558	695
46.08	0	502	287	413	216	279	207	189	159	236	245	289	207	124	560	701
46.2029	0	501	288	417	216	282	211	191	161	236	247	290	204	125	564	703
46.3258	0	492	276	408	211	275	201	186	155	229	242	285	201	122	551	686
46.4486	0	489	274	404	208	272	196	185	154	227	239	282	198	120	549	679
46.5715	0	489	273	404	209	270	197	184	151	226	237	281	198	122	551	678
46.6944	0	491	274	405	209	271	198	185	152	227	237	281	199	119	549	680
46.8173	0	492	277	407	211	272	199	186	154	227	239	283	200	120	548	684
46.9402	0	495	279	407	211	274	201	186	155	230	239	284	200	122	553	687
47.063	0	498	281	410	213	276	204	188	156	233	242	286	203	123	556	692
47.1859	0	501	285	413	216	280	208	190	158	235	243	288	203	124	561	697
47.3088	0	492	276	409	212	277	203	188	156	229	241	285	202	122	551	684
47.4317	0	488	272	404	210	271	196	188	153	227	238	281	197	120	547	676
47.5546	0	488	272	404	211	271	197	187	152	226	237	280	200	120	546	675
47.6774	0	489	273	405	210	271	196	186	151	226	236	280	197	120	547	675
47.8003	0	490	275	406	211	271	198	187	153	227	239	281	200	121	546	678
47.9232	0	492	277	407	213	273	200	188	155	230	240	284	200	122	551	682
48.0461	0	496	281	410	215	276	202	189	156	232	241	285	203	123	555	688
48.169	0	499	284	413	217	280	206	190	158	233	243	286	205	125	555	692
48.2918	0	489	276	408	213	275	201	187	154	228	240	283	198	122	550	679
48.4147	0	486	272	403	210	270	194	186	152	226	237	279	196	121	544	670
48.5376	0	485	271	403	211	269	194	184	150	225	235	279	197	120	542	669
48.6605	0	486	273	404	210	268	194	184	150	224	234	278	196	119	543	669
48.7834	0	488	274	403	212	269	196	186	152	226	236	279	195	121	544	673
48.9062	0	491	276	407	213	271	198	186	154	228	238	281	198	121	547	676
49.0291	0	493	280	407	213	273	200	187	154	231	239	283	200	123	550	681
49.152	11	496	282	411	216	274	204	189	157	233	240	285	202	123	552	688
49.2749	0	492	281	410	216	277	204	190	157	232	242	285	197	123	551	682
49.3978	0	483	271	403	210	270	195	184	150	225	236	278	193	121	543	667
49.5206	0	482	270	401	209	266	192	182	149	222	233	276	194	119	537	663
49.6435	0	482	268	399	208	265	191	180	148	222	232	276	195	118	534	661
49.7664	0	483	271	399	208	265	192	181	149	223	233	277	194	119	538	663
49.8893	0	485	273	402	210	266	195	181	150	226	235	278	195	119	539	667
50.0122	0	487	276	403	210	268	197	183	152	228	236	280	198	120	543	672
50.135	0	491	279	407	212	269	200	184	153	229	238	282	199	121	544	677
50.2579	0	494	282	408	214	273	203	187	157	232	240	284	198	123	552	684
50.3808	0	487	275	407	213	269	200	186	155	229	238	282	196	122	548	673
50.5037	0	481	269	400	206	266	193	180	149	223	234	278	194	119	537	661
50.6266	0	480	267	398	206	264	190	178	148	223	232	275	193	117	533	659
50.7494	0	480	266	396	206	262	192	180	148	222	232	274	192	119	533	659
50.8723	0	482	268	398	206	263	193	180	151	224	233	276	194	117	537	662
50.9952	0	484	270	399	209	264	195	180	150	226	233	278	195	119	539	666
51.1181	0	487	273	401	209	267	198	182	153	228	236	280	196	121	541	673
51.241	0	491	277	403	211	269	201	183	156	231	238	282	195	121	547	678
51.3638	0	495	280	407	214	272	203	186	157	234	241	284	203	123	549	684
51.4867	0	486	275	406	211	271	201	184	155	230	238	282	196	122	546	674
51.6096	0	482	267	399	207	265	194	182	151	225	235	278	195	120	536	664
51.7325	0	482	268	398	208	264	194	182	150	225	235	277	193	117	537	663
51.8554	0	482	267	397	207	265	195	180	150	225	234	277	195	119	537	663
51.9782	0	485	269	400	208	265	196	181	151	226	235	278	195	119	539	667
52.1011	0	487	272	400	210	267	198	183	153	228	237	279	196	121	541	670
52.224	0	489	276	403	211	271	201	183	156	231	239	281	196	121	546	676
52.3469	0	493	279	405	212	273	204	185	157	233	241	283	200	122	551	682
52.4698	0	491	279	409	215	274	206	186	158	233	242	284	198	123	551	682
52.5926	0	484	269	400	208	267	197	183	153	226	237	278	192	120	541	667
52.7155	0	483	267	398	208	265	194	183	152	225	237	276	193	120	538	665
52.8384	0	483	268	399	210	266	195	183	150	225	237	278	194	118	537	665
52.9613	0	485	270	400	210	267	196	182	152	226	236	278	193	119	538	668
53.0842	0	488	275	401	210	269	199	183	154	229	237	279	195	120	540	673
53.207	0	491	277	404	212	270	201	186	155	231	239	282	196	121	546	678
53.3299	0	495	281	407	214	274	205	186	158	234	240	283	199	122	551	684
53.4528	0	498	284	410	216	278	208	189	160	236	244	286	200	124	552	692
53.5757	0	488	276	407	214	274	204	187	157	231	241	283	196	121	546	678
53.6986	0	484	270	401	211	269	196	186	153	227	237	277	193	120	540	667
53.8214	0	483	270	402	210	268	195	184	151	227	235	277	195	119	539	667
53.9443	0	484	271	401	210	267	196	182	151	226	235	276	195	119	536	667
54.0672	0	488	274	402	211	268	198	184	154	228	236	278	192	119	540	669
54.1901	0	490	277	403	212	270	200	186	155	230	238	279	196	120	544	675
54.313	0	494	281	407	213	272	203	186	155	233	240	282	197	122	548	680
54.4358	0	497	284	410	217	275	206	187	159	235	242	284	200	123	550	687
54.5587	0	498	287	412	219	280	209	190	162	238	243	287	200	124	553	691
54.6816	0	487	275	405	213	273	200	186	155	230	238	282	193	122	547	673
54.8045	0	485	274	402	211	268	196	184	152	226	236	278	194	120	540	668
54.9274	0	485	273	402	211	270	197	184	153	227	234	278	194	119	537	668
55.0502	0	487	276	402	212	270	198	184	153	228	236	279	192	120	539	670
55.1731	0	488	279	405	213	271	199	186	156	230	237	280	195	120	543	674
55.296	0	491	282	408	215	274	202	186	157	233	238	282	196	122	546	678
55.4189	0	496	284	409	217	275	204	187	158	234	240	284	199	123	549	685
55.5418	0	499	287	412	219	278	209	189	161	238	243	287	198	125	556	692
55.6646	0	495	286	413	218	280	210	191	162	237	245	287	201	123	552	687
55.7875	0	488	278	407	215	271	199	187	155	230	239	281	195	123	546	674
55.9104	0	488	278	406	213	272	198	188	155	230	239	282	196	122	542	673
56.0333	0	488	277	405	214	271	200	187	155	230	239	281	196	121	544	673
56.1562	0	490	281	407	214	271	200	188	155	231	239	282	197	121	547	676
56.279	0	492	284	409	216	274	203	188	158	233	241	283	199	123	549	681
56.4019	0	496	286	410	216	276	206	190	160	236	244	286	200	123	553	686
56.5248	0	499	289	413	219	278	208	193	162	239	247	288	201	125	559	693
56.6477	0	498	291	416	220	281	212	193	164	240	247	289	204	126	559	694
56.7706	0	488	280	406	214	273	201	189	157	232	242	284	197	123	549	677
56.8934	0	486	275	405	211	272	198	188	156	231	240	281	195	123	546	673
57.0163	0	486	275	404	212	269	198	189	156	230	241	281	198	122	544	672
57.1392	0	488	278	404	212	270	199	188	155	231	241	282	201	123	546	675
57.2621	0	490	279	407	213	270	203	187	157	233	241	284	203	123	548	680
57.385	0	492	281	407	214	272	204	190	159	234	244	285	202	123	551	685
57.5078	0	495	283	410	215	276	207	190	162	237	247	288	203	125	558	690
57.6307	0	499	286	414	217	279	211	192	163	240	248	290	207	126	562	696
57.7536	0	490	278	412	213	276	208	190	160	236	246	287	202	124	557	685
57.8765	0	484	268	404	209	271	199	186	155	229	242	282	198	122	549	673
57.9994	0	483	268	400	208	267	198	187	155	230	241	281	200	122	547	672
58.1222	0	483	268	402	208	268	199	185	154	231	240	280	200	121	546	672
58.2451	0	485	271	403	208	270	201	184	155	231	240	282	202	122	547	675
58.368	0	489	274	403	210	270	202	188	158	233	242	283	198	122	552	680
58.4909	0	491	277	406	211	272	205	187	159	235	243	285	202	123	555	685
58.6138	0	496	281	409	213	275	208	188	161	239	245	287	204	125	559	692
58.7366	0	497	282	412	216	277	212	191	163	240	247	288	205	125	560	697
58.8595	0	485	271	403	210	271	203	188	156	232	243	284	198	123	550	678
58.9824	0	482	265	400	207	267	198	186	155	230	240	281	196	122	551	672
59.1053	0	481	265	400	207	267	198	185	154	230	239	279	199	121	546	671
59.2282	0	484	266	399	208	267	199	187	155	230	239	280	199	122	544	673
59.351	0	487	269	400	210	267	201	187	156	231	241	281	197	122	549	677
59.4739	0	487	271	403	211	269	203	188	158	234	242	283	200	123	553	682
59.5968	0	492	276	406	213	273	206	189	159	236	243	285	201	124	558	689
59.7197	0	497	281	407	215	275	210	190	162	238	245	288	202	126	558	697
59.8426	0	492	279	409	215	275	210	191	162	236	245	286	198	124	555	688
59.9654	0	489	273	400	210	270	201	187	156	231	241	282	194	123	550	676
60.0883	0	491	275	402	211	270	200	188	155	230	239	281	195	123	546	674
60.2112	0	492	276	402	212	268	200	189	155	229	239	281	196	123	542	673
60.3341	0	496	280	404	213	272	201	190	156	231	240	281	195	123	547	676
60.457	0	499	283	406	216	274	204	192	158	232	241	284	200	125	549	681
60.5798	0	503	287	408	218	275	207	193	159	234	242	285	198	126	554	686
60.7027	0	507	291	411	220	279	210	194	162	237	245	288	200	128	556	694
60.8256	0	497	285	409	219	276	207	194	161	233	244	285	197	126	552	685
60.9485	0	495	277	405	216	272	201	191	156	229	241	281	196	123	547	678
61.0714	0	494	279	403	216	273	201	191	155	229	240	282	195	124	547	679
61.1942	0	494	278	405	216	272	201	189	156	230	240	282	197	123	545	679
61.3171	0	496	282	405	217	274	203	191	158	231	242	283	195	125	549	681
61.44	0	499	284	407	219	274	204	193	159	233	242	283	198	124	552	685
61.5629	0	502	286	410	220	276	207	193	160	235	244	286	200	126	554	690
61.6858	0	500	285	410	219	278	209	194	161	234	244	286	198	126	552	686
61.8086	0	491	275	404	213	272	199	189	156	228	241	280	195	124	546	673
61.9315	0	491	276	402	213	271	198	188	155	228	239	280	197	123	543	671
62.0544	0	491	276	400	214	269	198	189	154	227	239	278	193	122	544	671
62.1773	0	492	276	401	214	269	200	188	155	228	239	280	193	122	545	672
62.3002	0	494	280	403	214	269	201	190	156	231	240	281	196	123	548	677
62.423	0	497	282	405	215	272	203	191	158	232	242	283	198	124	551	681
62.5459	0	494	279	405	215	273	205	189	158	231	242	282	195	124	548	676
62.6688	0	485	269	396	209	266	195	186	153	225	237	276	192	121	538	662
62.7917	0	482	266	395	207	264	192	184	152	223	236	275	189	120	538	656
62.9146	0	482	267	394	207	262	192	183	150	222	233	274	193	119	534	656
63.0374	0	484	268	395	209	261	194	183	151	224	234	275	194	120	533	658
63.1603	0	487	270	395	210	264	196	183	153	224	236	277	191	119	537	662
63.2832	0	490	274	397	210	267	199	184	155	228	237	279	195	121	541	666
63.4061	0	493	279	400	213	269	201	186	157	230	239	280	197	122	544	671
63.529	0	481	266	394	209	263	196	181	152	224	235	276	190	119	535	656
63.6518	0	476	260	387	204	259	190	178	149	220	232	272	189	118	528	646
63.7747	0	476	258	387	203	257	189	177	148	220	231	271	186	118	529	644
63.8976	0	477	260	386	202	257	189	177	147	219	230	271	190	118	527	645
64.0205	0	479	261	388	203	257	191	178	149	221	231	273	192	117	527	650
64.1434	0	481	265	388	206	260	194	179	152	223	234	274	190	118	533	654
64.2662	0	484	268	391	208	262	196	180	153	226	235	276	196	119	534	660
64.3891	0	488	272	395	210	264	199	183	155	228	238	279	196	121	543	666
64.512	0	484	269	394	209	266	201	182	155	227	238	278	194	121	536	660
64.6349	0	474	260	385	204	258	190	179	149	220	235	272	189	118	529	646
64.7578	0	472	256	385	202	255	188	177	148	219	231	270	188	118	529	643
64.8806	0	473	256	383	203	255	188	177	148	218	231	270	190	118	526	642
65.0035	0	475	258	384	203	255	190	178	148	221	231	272	190	119	526	646
65.1264	0	478	262	386	204	259	192	179	151	221	233	274	190	120	531	651
65.2493	0	481	265	389	207	261	195	181	152	224	234	276	193	120	535	655
65.3722	0	485	269	392	208	263	198	183	155	227	237	277	194	121	540	663
65.495	0	488	272	395	212	267	202	184	157	230	240	279	197	123	542	668
65.6179	0	479	265	392	210	262	197	183	155	225	237	276	192	121	536	655
65.7408	0	474	259	387	205	259	190	180	149	221	233	273	188	119	532	646
65.8637	0	474	258	386	205	257	190	178	148	220	232	271	190	118	527	645
65.9866	0	474	258	386	205	256	190	180	149	220	233	271	188	118	528	646
66.1094	0	476	262	386	207	259	192	180	151	222	234	272	191	119	531	649
66.2323	0	480	265	390	208	261	195	180	152	225	236	274	195	120	535	655
66.3552	0	482	268	393	209	263	198	182	153	228	237	276	196	121	536	660
66.4781	0	486	272	396	212	266	201	185	157	230	240	278	197	123	542	666
66.601	0	488	275	398	214	270	205	187	160	233	243	282	197	124	548	671
66.7238	0	478	265	392	211	263	197	184	154	227	239	276	196	122	538	655
66.8467	0	476	263	390	209	260	193	182	151	223	235	273	192	121	534	650
66.9696	0	476	262	389	208	259	194	182	151	223	236	273	191	120	533	651
67.0925	0	477	264	390	209	261	194	182	152	224	236	273	193	119	535	651
67.2154	0	481	267	393	209	262	197	183	152	226	236	275	197	121	538	655
67.3382	0	484	269	396	211	265	199	184	154	228	239	277	198	121	540	659
67.4611	0	487	273	397	212	268	202	186	157	231	241	279	199	123	545	665
67.584	0	489	278	401	215	270	206	189	159	234	244	281	200	124	550	670
67.7069	0	481	269	397	212	265	200	186	155	228	240	277	197	122	541	657
67.8298	0	478	266	393	209	262	194	183	152	225	237	274	193	121	538	651
67.9526	0	478	266	392	209	261	196	183	153	225	236	274	193	121	537	651
68.0755	0	479	268	392	208	261	196	185	153	226	237	274	197	121	540	652
68.1984	0	482	270	395	209	263	199	184	153	228	238	276	199	122	544	657
68.3213	0	485	271	399	211	265	202	186	156	229	241	278	200	122	545	663
68.4442	0	488	273	401	212	268	205	189	158	233	244	281	199	124	553	668
68.567	0	492	276	403	214	273	209	191	161	236	247	284	208	126	556	675
68.6899	0	484	269	403	211	270	206	188	158	232	245	279	202	125	553	664
68.8128	0	478	262	394	207	263	197	186	153	225	240	276	198	122	543	654
68.9357	0	479	263	393	207	262	196	186	153	225	239	274	196	122	544	654
69.0586	0	480	265	393	208	262	198	186	153	227	239	275	196	122	547	656
69.1814	0	482	267	396	209	263	200	186	155	228	240	275	200	122	548	660
69.3043	0	486	271	398	210	267	202	188	157	231	242	278	202	123	549	665
69.4272	0	490	274	399	212	269	206	190	159	233	245	281	201	125	556	672
69.5501	0	493	278	403	215	272	209	191	161	236	247	284	208	126	559	679
69.673	0	490	276	405	215	274	211	192	162	236	248	284	202	125	559	675
69.7958	0	482	265	396	209	265	199	187	157	228	242	277	197	123	549	662
69.9187	0	481	264	394	208	264	198	188	155	228	241	277	198	123	547	660
70.0416	0	482	267	393	209	263	198	187	154	228	240	276	200	122	548	662
70.1645	0	485	270	395	210	264	201	186	156	229	240	278	198	124	551	666
70.2874	0	488	273	397	212	267	203	188	158	231	242	280	199	124	551	672
70.4102	0	492	277	399	214	269	206	190	161	235	244	281	200	125	555	677
70.5331	0	495	280	403	215	272	208	191	162	237	247	285	204	126	561	683
70.656	0	498	282	406	218	275	213	193	164	239	249	287	202	126	563	687
70.7789	0	486	272	396	212	268	202	190	159	232	244	280	197	124	552	671
70.9018	0	486	271	394	213	266	200	189	159	230	243	279	198	124	549	669
71.0246	0	487	271	396	212	267	201	190	158	230	242	280	200	123	549	668
71.1475	0	488	272	398	212	267	202	189	158	231	243	279	198	123	551	671
71.2704	0	491	275	398	214	269	204	191	160	233	245	282	197	125	555	675
71.3933	0	493	277	400	216	271	207	192	162	236	247	283	201	126	557	679
71.5162	0	497	281	404	218	274	210	194	163	239	248	285	204	127	561	686
71.639	0	496	281	406	219	276	212	195	164	239	249	286	201	127	562	686
71.7619	0	486	271	397	214	269	202	191	159	231	245	280	197	125	551	669
71.8848	0	486	270	396	213	268	201	191	158	231	244	280	195	125	553	668
72.0077	0	486	271	395	213	267	200	190	158	231	242	279	199	125	549	668
72.1306	0	488	272	398	214	268	203	190	159	231	244	280	200	125	548	671
72.2534	0	490	275	399	215	271	205	192	161	235	246	281	198	125	553	675
72.3763	0	494	278	401	216	272	208	193	163	237	248	285	201	126	558	680
72.4992	0	497	281	403	218	275	210	194	164	239	249	286	204	127	561	686
72.6221	0	496	281	406	218	277	212	195	165	240	250	286	203	127	558	685
72.745	0	484	271	395	212	270	201	191	159	231	245	279	196	124	548	665
72.8678	0	484	266	394	211	266	198	190	157	229	243	277	196	124	548	661
72.9907	0	483	267	395	212	265	199	190	157	230	242	278	196	123	544	662
73.1136	0	485	269	395	212	266	200	190	157	230	242	277	198	123	543	664
73.2365	0	487	272	396	212	268	203	191	159	232	244	279	198	124	547	667
73.3594	0	491	275	398	214	270	204	192	160	234	245	282	200	125	551	672
73.4822	0	493	278	401	216	272	207	192	161	235	247	283	200	126	556	678
73.6051	0	496	280	404	219	275	209	193	164	238	249	283	202	126	555	681
73.728	0	484	269	396	213	267	200	190	158	230	244	278	196	125	546	663
73.8509	0	481	265	392	209	264	197	187	155	227	241	275	195	122	545	657
73.9738	0	481	265	392	209	262	198	187	155	227	239	275	196	122	542	658
74.0966	0	481	266	391	208	263	197	187	155	227	240	275	193	122	542	659
74.2195	0	484	268	391	209	264	199	188	157	229	241	277	197	123	544	662
74.3424	0	487	271	395	211	266	201	189	159	231	243	279	199	123	548	668
74.4653	0	489	274	397	212	267	204	189	159	233	245	280	202	125	550	672
74.5882	0	494	277	399	214	270	207	192	162	236	248	283	202	126	554	679
74.711	0	486	271	398	212	268	205	190	160	232	245	280	198	125	551	668
74.8339	0	480	263	390	207	262	197	186	154	226	241	275	197	123	544	658
74.9568	0	479	262	390	207	260	197	185	154	226	241	275	194	122	543	658
75.0797	0	480	262	388	206	261	196	186	155	226	240	274	195	122	545	660
75.2026	0	483	266	390	208	263	198	187	156	228	241	276	197	122	547	664
75.3254	0	486	268	393	209	264	202	186	156	230	243	277	199	123	552	670
75.4483	0	489	272	396	210	266	203	188	159	232	245	278	202	124	553	674
75.5712	0	493	274	397	213	269	207	191	162	236	247	282	203	126	559	680
75.6941	0	493	277	400	216	271	209	192	164	237	249	283	205	125	558	683
75.817	0	484	265	393	208	263	200	188	156	229	244	276	200	124	552	667
75.9398	0	483	266	392	209	263	198	187	156	228	242	277	201	124	550	666
76.0627	0	483	265	390	207	262	199	189	157	227	244	276	198	125	552	666
76.1856	0	486	268	392	209	263	200	188	158	228	245	277	200	124	553	669
76.3085	0	489	271	394	211	266	202	190	158	231	245	279	201	124	558	674
76.4314	0	490	272	396	211	269	204	189	160	233	248	280	204	127	558	679
76.5542	0	493	275	397	215	270	206	193	163	235	249	283	203	128	565	683
76.6771	0	494	277	401	216	273	211	194	164	236	251	285	205	127	566	685
76.8	0	484	266	393	211	265	200	190	157	229	246	278	200	125	556	670
76.9229	0	485	266	392	209	264	199	190	158	228	246	277	200	125	554	670
77.0458	0	484	267	391	209	264	199	191	158	228	245	277	199	124	554	670
77.1686	0	488	268	393	212	267	202	191	160	230	245	278	201	125	556	672
77.2915	0	489	272	395	213	268	204	191	160	231	246	281	202	127	559	678
77.4144	0	493	274	397	214	271	207	193	162	234	249	282	204	127	560	682
77.5373	0	495	277	400	216	274	209	194	165	237	252	285	203	129	568	687
77.6602	0	496	279	403	218	275	213	197	167	238	253	286	206	129	566	688
77.783	0	484	269	393	211	269	202	191	159	230	246	278	200	127	556	668
77.9059	0	483	263	391	211	266	198	192	157	227	245	276	196	125	551	664
78.0288	0	482	264	390	210	265	199	190	158	227	244	276	197	125	549	663
78.1517	0	485	265	390	211	265	200	190	158	229	244	275	200	124	550	665
78.2746	0	487	268	392	210	265	203	191	158	230	244	278	199	124	554	668
78.3974	0	489	270	393	212	268	203	192	160	232	247	279	201	125	553	673
78.5203	0	492	273	396	214	272	207	194	162	235	249	282	201	126	560	678
78.6432	0	494	276	401	216	274	211	194	164	236	251	285	204	127	561	682
78.7661	0	482	264	392	210	267	201	190	158	229	245	278	196	124	550	664
78.889	0	480	259	388	208	265	196	189	156	227	243	275	195	123	545	658
79.0118	0	480	260	387	208	262	197	189	156	226	242	274	196	122	544	656
79.1347	0	481	262	387	209	263	197	188	156	227	242	275	199	122	544	659
79.2576	0	483	263	390	209	265	200	188	157	227	243	276	195	123	547	662
79.3805	0	486	266	391	210	266	202	189	159	230	244	278	199	123	549	668
79.5034	0	489	269	393	212	268	205	190	160	232	248	281	199	124	556	673
79.6262	0	492	272	396	213	272	208	194	162	235	249	282	203	126	561	680
79.7491	0	484	266	394	211	271	205	190	160	230	247	279	197	125	554	668
79.872	0	476	259	385	208	263	196	188	157	226	243	275	195	123	546	659
79.9949	0	478	258	385	207	262	196	188	156	225	244	275	196	122	548	659
80.1178	0	479	260	386	206	263	197	187	155	226	243	275	198	122	547	660
80.2406	0	481	260	388	208	264	198	187	157	227	244	277	199	122	549	665
80.3635	0	483	262	389	209	265	201	189	159	229	246	278	198	124	555	670
80.4864	0	486	266	390	210	268	204	191	161	231	248	281	201	126	560	675
80.6093	0	489	267	395	212	270	207	193	162	234	250	283	203	127	564	681
80.7322	0	487	268	396	212	272	208	194	164	234	251	283	203	126	561	680
80.855	0	480	258	388	207	266	198	190	159	228	247	278	198	124	555	668
80.9779	0	479	257	387	207	264	198	190	158	227	246	278	200	125	558	668
81.1008	0	479	258	386	207	263	199	190	158	227	245	278	200	125	558	670
81.2237	0	482	260	389	208	264	201	190	159	229	247	279	202	125	557	674
81.3466	0	484	262	390	209	267	202	191	161	231	248	281	200	126	564	678
81.4694	0	486	265	391	210	269	206	193	162	233	251	282	207	126	564	683
81.5923	0	490	269	395	212	271	208	194	163	236	253	285	205	129	572	689
81.7152	0	487	266	395	213	273	207	195	164	234	253	284	205	128	566	685
81.8381	0	480	257	387	207	264	198	191	160	229	250	279	199	126	560	673
81.961	0	478	255	385	207	264	198	190	159	228	247	279	199	126	562	672
82.0838	0	479	256	386	206	264	198	190	158	229	247	279	201	125	559	671
82.2067	0	481	256	387	208	263	200	191	159	229	248	279	201	125	559	675
82.3296	0	484	260	387	209	265	203	191	162	231	250	282	200	127	564	679
82.4525	0	486	265	390	210	267	204	192	162	232	251	283	205	127	564	685
82.5754	0	491	268	393	212	271	207	194	164	236	253	285	203	129	568	689
82.6982	0	489	269	396	214	273	210	195	165	236	254	286	205	129	565	688
82.8211	0	478	257	387	209	264	199	192	160	229	249	280	198	126	555	670
82.944	0	477	254	384	206	264	197	190	157	227	247	278	196	124	555	665
83.0669	0	477	255	383	206	261	197	188	157	226	244	277	197	125	550	663
83.1898	0	479	257	385	207	261	198	190	158	227	245	278	197	125	547	664
83.3126	0	481	261	385	208	264	200	190	159	229	246	278	197	124	550	666
83.4355	0	484	264	387	210	265	202	189	160	230	248	279	199	125	554	670
83.5584	0	487	268	390	211	267	204	192	160	232	248	282	199	126	557	674
83.6813	0	489	269	393	214	270	207	193	162	233	250	283	201	127	556	677
83.8042	0	480	259	386	209	264	201	191	159	228	248	277	197	126	548	661
83.927	0	476	253	382	207	262	195	188	155	225	244	275	195	123	547	655
84.0499	0	477	254	382	208	261	196	188	154	225	242	274	195	123	542	653
84.1728	0	478	255	382	208	262	196	188	155	224	243	275	195	123	541	654
84.2957	0	479	258	383	208	263	198	189	157	227	244	276	197	123	545	656
84.4186	0	481	260	385	210	265	200	190	157	227	245	278	199	124	550	660
84.5414	0	484	262	388	211	268	202	190	158	229	246	279	199	125	553	665
84.6643	0	485	264	390	214	270	204	194	160	231	249	281	202	126	555	671
84.7872	0	491	261	387	212	269	204	193	161	229	249	280	198	126	552	664
84.9101	0	482	254	383	209	264	196	190	156	225	245	276	195	123	550	656
85.033	1	480	254	384	208	264	196	191	155	224	243	275	197	124	547	656
85.1558	0	481	254	384	209	264	196	190	155	224	245	275	197	123	545	656
85.2787	0	482	255	384	209	265	198	192	157	225	245	276	197	124	550	659
85.4016	0	485	258	386	211	268	201	192	158	227	246	278	200	124	554	664
85.5245	0	487	260	388	212	268	202	193	160	230	248	279	200	126	558	670
85.6474	0	489	263	389	214	270	204	195	162	232	250	281	202	126	559	675
85.7702	0	486	260	390	213	271	205	195	161	230	250	280	200	127	559	671
85.8931	0	479	253	383	209	263	197	191	158	225	247	276	195	124	555	660
86.016	0	478	252	383	208	262	196	190	156	224	245	276	197	124	551	660
86.1389	0	477	250	382	208	261	196	190	156	223	244	273	197	124	549	660
86.2618	0	478	253	382	207	263	198	190	158	224	245	275	197	124	552	663
86.3846	0	480	254	383	208	263	199	190	157	226	246	276	200	124	555	667
86.5075	0	482	258	386	209	264	201	190	158	229	247	278	199	125	558	671
86.6304	0	486	259	387	210	266	203	191	161	231	250	281	202	126	559	677
86.7533	0	488	260	390	212	269	205	193	163	233	251	282	200	127	565	679
86.8762	0	477	250	384	205	262	198	188	158	227	248	276	196	125	557	665
86.999	0	472	247	380	202	258	194	185	155	224	243	275	196	124	550	659
87.1219	0	472	244	379	200	256	194	183	155	223	243	274	193	124	549	658
87.2448	0	472	246	378	201	254	194	183	155	224	243	273	195	122	547	658
87.3677	0	475	248	378	201	256	197	182	156	226	243	275	198	124	548	660
87.4906	0	476	250	381	202	258	199	183	156	228	245	275	198	124	553	664
87.6134	0	479	252	382	204	257	201	184	158	230	246	277	200	125	552	668
87.7363	0	482	255	384	205	261	203	186	161	233	249	280	199	126	559	673
87.8592	0	483	257	388	207	264	206	188	162	233	250	281	203	126	559	673
87.9821	0	474	248	379	202	256	196	183	155	227	245	275	197	123	548	656
88.105	0	472	244	377	199	254	193	182	155	224	242	273	192	122	544	652
88.2278	0	471	244	375	200	254	193	181	154	224	241	272	194	122	541	648
88.3507	0	473	247	376	199	254	196	181	155	225	241	273	194	122	544	650
88.4736	0	476	250	378	200	255	197	182	156	226	242	274	196	122	545	654
88.5965	0	479	251	379	203	257	201	183	157	229	244	275	198	123	545	658
88.7194	0	483	255	382	204	261	203	186	160	232	247	279	199	124	551	662
88.8422	0	486	258	385	206	264	206	187	162	234	248	281	205	126	555	669
88.9651	0	486	259	387	208	268	209	190	163	235	250	281	201	126	558	668
89.088	0	477	250	379	203	260	199	186	158	228	246	275	195	123	546	653
89.2109	0	477	248	377	203	259	198	187	157	227	245	275	196	123	545	651
89.3338	0	478	249	377	203	259	198	187	157	226	243	274	196	123	548	651
89.4566	0	480	252	380	203	262	200	186	157	227	244	273	198	123	549	653
89.5795	0	482	253	380	205	264	202	188	159	229	246	276	201	123	549	658
89.7024	0	486	256	383	207	265	204	191	161	231	249	279	200	125	557	664
89.8253	0	489	259	386	209	269	207	192	162	235	251	281	206	126	558	668
89.9482	0	492	263	389	211	272	211	195	165	237	253	284	205	127	566	675
90.071	0	482	254	384	209	268	205	192	161	231	250	280	198	126	559	662
90.1939	0	481	249	380	206	265	200	193	160	229	249	276	200	124	555	658
90.3168	0	483	253	382	207	266	201	193	159	228	249	276	202	124	557	659
90.4397	0	484	254	383	207	267	203	192	159	230	248	277	201	125	560	663
90.5626	0	487	257	384	210	269	204	193	161	231	250	279	203	126	560	668
90.6854	0	489	259	386	211	272	208	196	164	234	253	281	203	126	568	673
90.8083	0	493	263	390	213	275	211	197	166	237	255	284	209	128	570	679
90.9312	0	496	265	392	215	278	214	200	168	240	257	286	211	130	575	687
91.0541	0	494	263	394	215	279	215	200	168	238	257	286	208	130	574	683
91.177	0	484	256	384	211	272	204	197	163	230	252	281	203	128	567	671
91.2998	0	485	257	383	211	271	203	196	162	231	252	280	205	127	567	670
91.4227	0	485	256	385	210	273	204	195	161	231	251	280	202	126	568	673
91.5456	0	488	260	385	211	273	206	196	162	232	253	281	206	127	568	678
91.6685	0	490	263	388	213	275	208	197	165	235	255	283	204	128	574	682
91.7914	0	494	266	391	215	276	210	200	167	237	256	285	208	129	578	687
91.9142	0	497	269	394	216	279	214	200	168	239	259	288	208	132	582	693
92.0371	0	500	272	397	218	281	217	202	171	243	262	290	210	132	584	699
92.16	0	491	266	393	217	279	213	200	168	236	258	286	207	131	578	687
92.2829	0	487	259	386	211	274	205	197	164	233	256	284	204	129	576	679
92.4058	0	487	259	387	211	273	206	197	163	234	255	283	205	128	574	681
92.5286	0	488	259	387	212	273	207	198	164	234	255	283	207	128	572	682
92.6515	0	489	261	389	213	274	209	199	166	236	257	286	206	129	577	686
92.7744	0	492	264	392	214	276	210	199	167	237	258	287	209	130	580	690
92.8973	0	496	265	395	215	278	214	199	168	240	260	289	209	132	583	696
93.0202	0	498	268	396	216	281	217	203	170	244	263	292	212	132	585	701
93.143	0	495	267	397	216	283	217	203	171	242	263	291	210	132	585	697
93.2659	0	488	258	388	211	276	208	199	165	235	259	286	206	130	581	684
93.3888	0	488	258	390	212	274	208	199	164	236	257	285	207	130	578	684
93.5117	0	489	258	389	210	275	208	198	165	236	258	286	209	130	574	684
93.6346	0	492	260	390	212	276	211	199	166	237	259	287	209	130	578	686
93.7574	0	494	264	392	213	277	213	201	168	240	260	288	211	131	581	690
93.8803	0	497	266	394	215	280	215	202	169	242	262	290	211	132	585	695
94.0032	0	501	269	397	215	281	219	204	170	244	264	292	214	133	586	700
94.1261	0	497	267	397	217	283	218	203	171	241	264	290	211	132	584	694
94.249	0	490	259	389	210	276	209	198	164	236	258	286	207	130	578	680
94.3718	0	490	259	388	211	275	208	199	164	235	257	283	206	129	575	678
94.4947	0	490	258	387	210	276	208	198	164	235	257	284	209	130	571	679
94.6176	0	493	261	388	211	275	212	199	165	236	257	285	208	129	576	681
94.7405	0	495	263	390	211	279	211	199	166	238	258	286	210	130	578	685
94.8634	0	498	266	393	213	280	215	201	167	240	259	289	209	131	582	689
94.9862	0	501	268	395	215	282	217	202	169	242	261	290	212	131	584	695
95.1091	0	497	268	395	215	283	219	203	170	241	262	290	210	131	585	691
95.232	0	490	258	387	210	276	208	198	163	235	257	283	209	130	575	678
95.3549	0	490	257	386	209	275	208	198	162	233	254	283	206	129	575	676
95.4778	0	489	256	385	209	274	208	197	163	232	254	281	207	128	572	675
95.6006	0	492	258	384	210	277	209	199	163	233	254	283	206	128	577	678
95.7235	0	493	259	387	211	277	210	199	164	235	255	283	209	129	580	682
95.8464	0	496	262	389	214	280	213	200	165	236	258	285	211	129	581	688
95.9693	0	499	264	391	215	282	215	202	168	239	259	288	210	131	585	692
96.0922	0	500	269	394	216	284	219	205	169	241	262	289	209	132	590	696
96.215	0	492	259	387	213	279	211	200	165	235	257	283	209	131	581	684
96.3379	0	490	256	385	212	278	207	199	162	233	254	283	205	128	580	682
96.4608	0	490	257	384	212	277	208	199	163	232	255	282	207	130	578	682
96.5837	0	491	258	384	213	278	209	200	165	233	256	283	206	129	580	685
96.7066	0	493	260	386	213	279	210	200	164	234	257	285	209	129	584	689
96.8294	0	495	261	389	213	281	212	202	165	236	258	286	212	131	584	693
96.9523	0	498	264	389	216	284	214	202	168	237	261	288	210	132	588	698
97.0752	0	500	267	393	218	286	217	205	170	241	264	290	211	133	595	703
97.1981	0	493	262	391	216	283	214	203	168	237	261	287	211	132	589	695
97.321	0	490	257	386	213	280	208	201	164	234	258	284	207	131	586	690
97.4438	0	490	257	385	212	279	208	201	164	233	258	285	209	131	583	690
97.5667	0	490	257	385	213	280	209	202	164	235	259	285	208	131	586	691
97.6896	0	492	261	388	214	281	212	202	166	236	261	286	211	132	587	695
97.8125	0	495	261	389	216	282	213	203	167	239	261	289	213	133	586	699
97.9354	0	496	265	391	217	284	215	204	168	241	263	289	212	133	591	703
98.0582	0	500	271	394	219	287	217	206	171	243	266	292	212	134	595	707
98.1811	0	492	263	390	215	282	212	202	167	237	262	288	211	133	586	694
98.304	0	488	259	386	210	280	206	198	163	235	259	285	206	131	581	688
98.4269	0	488	258	385	212	277	207	198	163	234	259	283	206	131	577	687
98.5498	0	489	259	385	211	277	208	198	164	235	258	284	207	130	578	688
98.6726	0	491	262	386	211	277	210	199	164	236	259	285	211	131	578	689
98.7955	0	494	264	390	212	278	212	198	165	238	259	288	212	131	578	693
98.9184	0	497	266	391	213	281	214	199	167	240	261	288	211	132	581	696
99.0413	0	500	270	391	215	283	217	201	168	243	263	290	212	133	588	700
99.1642	0	493	265	393	213	283	214	200	166	238	261	286	212	132	581	689
99.287	0	488	257	386	208	278	208	194	161	234	255	283	205	130	573	679
99.4099	0	488	257	385	208	275	208	196	161	234	255	282	206	129	571	678
99.5328	0	489	258	384	206	276	207	193	161	233	254	281	206	128	572	676
99.6557	0	493	262	386	208	276	209	193	161	235	254	281	208	129	574	681
99.7786	0	495	265	389	209	279	212	194	163	236	255	283	209	129	574	685
99.9014	0	498	267	389	211	280	214	197	164	238	257	285	210	131	578	689
100.024	0	502	270	392	212	283	217	199	167	241	259	288	211	132	585	695
100.147	0	502	272	397	214	287	220	199	168	242	262	288	212	132	587	697
100.27	0	494	263	388	209	281	210	197	162	235	256	284	206	130	580	683
100.393	0	494	259	385	208	279	209	196	163	234	255	282	205	129	577	679
100.516	0	493	260	385	207	279	210	196	162	234	255	282	207	128	579	680
100.639	0	496	262	386	208	280	211	195	163	234	255	282	209	130	581	683
100.762	0	498	264	388	210	282	213	197	164	236	255	283	210	130	582	687
100.884	0	500	267	390	211	285	216	200	167	238	257	285	208	130	589	693
101.007	0	502	270	393	213	287	218	200	168	240	261	288	215	132	591	697
101.13	0	505	273	397	215	292	221	202	170	242	262	289	213	133	597	703
101.253	0	498	264	392	212	288	215	202	167	237	260	286	211	133	588	693
101.376	0	496	263	389	211	286	212	202	166	235	258	284	208	131	590	690
101.499	0	498	263	390	211	286	213	202	165	236	259	284	210	130	591	691
101.622	0	498	264	391	212	286	215	202	166	236	260	285	211	131	594	695
101.745	0	501	266	393	213	290	217	204	168	238	262	287	214	133	594	700
101.868	0	504	269	394	215	293	218	206	170	241	265	289	210	135	601	704
101.99	0	507	272	397	217	294	222	209	173	243	267	292	217	135	602	711
102.113	0	509	276	402	220	299	225	209	174	245	269	293	216	136	608	715
102.236	0	500	268	394	214	295	217	205	169	238	264	289	213	133	596	703
102.359	0	497	267	390	214	291	213	204	167	237	261	286	210	133	596	700
102.482	0	499	267	392	213	291	214	204	167	237	262	287	213	132	596	700
102.605	0	499	268	394	215	290	214	204	167	238	262	288	212	133	596	702
102.728	0	502	268	394	216	290	217	205	169	239	263	290	214	134	596	707
102.851	0	504	271	396	216	293	218	206	170	242	266	290	212	135	601	711
102.973	0	505	274	398	219	295	221	207	171	243	268	293	219	135	601	716
103.096	0	508	278	403	219	299	224	209	173	246	270	296	215	136	608	721
103.219	0	499	269	398	216	295	219	205	170	242	266	292	214	135	596	709
103.342	0	495	266	392	212	292	213	203	166	238	263	288	210	133	592	700
103.465	0	496	266	391	211	291	213	202	166	238	262	288	212	133	594	699
103.588	0	496	266	395	214	289	214	202	165	239	262	289	212	133	590	701
103.711	0	499	269	395	215	290	216	203	166	240	262	289	214	133	589	704
103.834	0	502	272	396	216	292	218	204	169	242	265	292	214	134	594	709
103.956	0	505	275	400	217	294	221	205	169	244	266	294	218	135	595	714
104.079	0	508	279	404	220	295	224	207	171	247	267	296	217	137	601	719
104.202	0	505	277	402	220	297	224	206	170	246	267	295	216	135	595	713
104.325	0	498	270	396	213	291	215	202	166	240	263	289	211	134	591	701
104.448	0	498	271	395	212	291	215	201	165	240	262	290	215	133	589	699
104.571	0	500	271	396	213	288	216	201	166	240	261	289	212	133	590	701
104.694	0	502	273	397	214	290	218	203	167	241	262	292	214	133	588	703
104.817	0	505	276	399	215	293	220	203	169	243	264	293	213	135	595	708
104.94	0	507	279	402	216	295	222	205	170	246	265	294	219	135	595	712
105.062	0	511	281	403	219	298	226	206	171	248	268	297	220	136	599	717
105.185	0	506	280	404	217	298	224	205	173	246	267	295	217	136	597	712
105.308	0	502	273	398	212	292	217	205	168	242	265	291	213	134	593	702
105.431	0	504	274	399	214	292	218	204	168	242	264	291	216	134	595	703
105.554	0	505	274	399	212	294	219	204	168	242	265	292	213	133	597	705
105.677	0	508	276	399	215	294	222	206	170	244	266	293	216	135	597	708
105.8	0	511	280	403	217	298	223	207	173	245	268	295	216	136	604	713
105.923	0	513	283	405	218	300	226	208	174	248	269	297	222	137	605	719
106.045	0	517	286	408	221	302	228	211	176	250	271	299	220	138	609	724
106.168	0	510	281	404	217	301	225	208	173	245	270	295	216	137	604	714
106.291	0	506	275	399	214	295	218	206	169	240	266	291	215	135	602	706
106.414	0	505	276	399	214	295	218	206	170	241	265	290	216	134	602	707
106.537	0	506	275	399	213	295	219	205	169	240	265	291	217	135	602	709
106.66	0	509	277	400	214	297	220	208	171	242	267	292	216	134	605	712
106.783	0	511	280	401	216	298	222	208	173	243	268	294	215	135	610	716
106.906	0	515	282	405	218	301	224	210	174	246	269	295	216	138	614	721
107.028	0	516	285	407	219	303	227	211	175	248	272	296	220	138	613	727
107.151	0	508	279	401	215	301	222	208	172	243	269	293	213	136	609	715
107.274	0	505	273	398	213	296	216	206	169	239	265	290	214	135	605	709
107.397	0	505	274	397	215	296	216	206	169	239	264	290	214	134	605	711
107.52	0	506	273	398	214	296	217	207	169	239	264	290	215	135	604	714
107.643	0	509	277	399	215	298	218	207	170	240	266	292	214	136	605	717
107.766	0	510	279	400	216	299	221	209	171	242	268	293	215	136	610	721
107.889	0	513	280	403	218	302	223	210	173	244	269	295	216	137	613	726
108.012	0	516	283	406	220	304	226	210	173	247	271	297	218	138	613	730
108.134	0	508	279	401	215	301	222	208	171	242	267	292	213	136	609	719
108.257	0	505	274	398	215	297	215	207	168	239	265	290	213	136	604	713
108.38	0	506	275	399	215	298	216	206	167	239	263	289	215	134	603	714
108.503	0	506	275	399	215	298	217	206	167	240	264	290	216	134	600	716
108.626	0	509	277	400	217	300	219	206	169	241	265	293	213	135	604	719
108.749	0	511	281	401	218	302	220	208	170	242	267	293	215	136	606	722
108.872	0	514	282	405	219	302	223	208	170	244	268	295	217	136	608	727
108.995	0	515	285	407	221	307	226	210	172	246	270	296	218	137	607	729
109.117	0	508	278	399	216	302	219	207	168	241	267	291	213	135	602	716
109.24	0	507	277	401	216	301	218	207	167	240	266	290	214	135	600	714
109.363	0	509	278	400	217	300	218	206	167	240	265	291	215	135	599	714
109.486	0	509	279	402	218	302	220	207	168	241	265	291	217	135	598	717
109.609	0	513	281	402	218	304	222	209	169	244	267	293	213	135	603	721
109.732	0	516	285	404	221	306	223	210	171	246	269	295	217	137	605	724
109.855	0	518	287	408	222	307	226	212	173	247	270	296	218	137	609	728
109.978	0	517	286	409	223	309	227	212	173	247	270	296	219	136	605	726
110.1	0	510	280	400	216	304	218	208	168	241	267	291	212	134	600	712
110.223	0	508	278	399	215	301	218	207	168	240	265	291	215	134	599	709
110.346	0	509	278	400	214	301	217	205	168	240	264	290	215	133	597	709
110.469	0	512	279	401	215	301	219	206	167	241	264	290	216	134	597	711
110.592	0	514	283	402	217	301	221	208	170	241	266	291	214	134	600	713
110.715	0	516	286	404	218	304	224	209	172	244	267	294	220	135	601	716
110.838	0	519	287	406	219	305	226	209	172	247	269	296	218	136	608	722
110.961	0	518	287	409	219	308	227	210	174	246	270	296	219	136	605	720
111.084	11	511	280	399	212	301	219	206	168	241	265	291	213	134	600	707
111.206	0	509	277	400	210	300	216	205	168	238	264	290	214	133	600	703
111.329	0	511	279	399	210	298	217	202	168	239	262	289	216	133	600	703
111.452	0	512	280	400	212	297	219	204	169	240	263	289	217	133	600	707
111.575	0	515	283	401	213	300	221	205	170	242	265	291	214	134	604	710
111.698	0	518	285	404	213	301	222	206	172	244	267	293	221	135	604	714
111.821	0	521	288	406	215	301	224	206	172	246	269	296	217	136	612	720
111.944	0	523	291	408	216	306	228	208	175	247	271	296	219	137	612	724
112.067	0	514	282	400	211	300	220	206	171	241	267	292	215	135	607	710
112.189	0	512	277	400	210	298	216	203	170	240	265	290	215	134	607	708
112.312	0	513	279	399	209	297	216	202	168	239	264	290	215	133	607	711
112.435	0	515	279	401	211	297	217	202	169	239	265	290	216	134	605	712
112.558	0	517	282	402	212	298	219	204	170	242	267	292	214	135	611	716
112.681	0	520	284	403	213	300	222	206	172	244	268	293	220	136	611	722
112.804	0	522	287	407	215	303	224	207	173	246	270	295	218	137	618	727
112.927	0	526	291	410	217	307	227	208	175	249	271	297	221	139	619	733
113.05	0	518	286	404	215	304	222	206	172	244	269	296	215	137	615	724
113.172	0	517	283	402	213	302	219	204	169	242	266	292	213	136	616	721
113.295	0	519	286	404	213	303	219	205	168	242	265	294	215	136	613	723
113.418	0	520	285	404	213	303	221	205	170	243	264	294	216	136	610	725
113.541	0	523	288	405	215	304	223	206	171	245	267	295	216	137	615	730
113.664	0	526	291	409	217	309	226	207	172	248	268	297	222	137	614	734
113.787	0	529	294	410	219	309	228	209	174	250	271	300	221	138	619	741
113.91	0	531	295	412	220	312	231	212	176	251	273	301	220	139	621	745
114.033	0	523	289	405	216	307	222	209	172	244	269	297	215	137	613	730
114.156	0	521	287	404	215	306	220	207	170	243	266	294	217	136	610	727
114.278	0	523	288	404	216	306	221	207	169	242	266	294	216	136	611	728
114.401	0	524	289	405	216	306	221	207	170	243	267	295	217	135	607	730
114.524	0	527	291	406	219	310	225	210	171	246	267	296	216	137	612	734
114.647	0	530	295	410	220	311	226	211	173	248	269	298	222	138	612	738
114.77	0	532	299	411	222	313	228	212	173	249	270	301	222	139	614	743
114.893	0	536	300	417	223	316	233	215	176	251	274	303	221	140	617	746
115.016	0	527	294	408	218	312	224	211	172	244	270	297	217	137	611	731
115.139	0	526	291	406	216	310	221	209	169	243	267	295	218	137	608	726
115.261	0	527	293	407	217	309	221	209	169	244	266	295	217	135	608	727
115.384	0	529	293	407	218	311	223	210	170	243	268	296	219	136	606	728
115.507	0	531	296	409	219	312	225	212	173	245	269	298	218	136	611	732
115.63	0	533	298	411	222	314	226	213	174	247	270	299	225	138	612	736
115.753	0	537	303	413	224	316	230	213	175	249	272	302	223	138	615	741
115.876	0	539	304	418	225	319	233	216	177	251	275	303	223	140	619	745
115.999	0	532	298	410	221	315	224	214	174	246	271	299	219	137	614	731
116.122	0	531	297	410	219	314	222	211	171	244	270	298	220	137	613	728
116.244	0	532	298	410	220	313	224	212	172	244	268	298	218	137	614	729
116.367	0	534	299	411	220	314	225	213	173	245	270	300	220	138	613	731
116.49	0	537	301	413	220	315	226	214	175	247	271	301	220	138	619	734
116.613	0	540	304	415	222	317	229	214	175	249	273	303	226	139	619	739
116.736	0	543	307	417	224	319	231	216	177	251	276	304	224	140	623	744
116.859	0	542	308	417	225	321	232	217	179	251	277	305	223	140	623	744
116.982	0	537	303	412	219	316	224	214	175	246	274	300	221	139	620	733
117.105	0	538	302	413	219	315	223	213	174	246	273	300	222	139	622	734
117.228	0	540	303	413	220	315	225	215	174	246	273	301	223	139	620	735
117.35	0	541	305	414	221	316	227	215	176	247	275	302	222	140	624	739
117.473	0	545	306	417	222	317	228	217	178	249	277	303	221	140	629	743
117.596	0	547	309	420	223	319	231	217	178	252	279	305	228	140	630	747
117.719	0	550	312	421	225	322	232	220	180	254	280	308	225	142	633	753
117.842	0	548	312	421	224	324	234	218	181	252	281	306	224	142	631	750
117.965	0	542	306	413	219	318	225	215	174	247	276	301	221	140	630	741
118.088	0	543	306	413	219	316	224	214	174	246	275	301	224	140	627	740
118.211	0	542	307	415	220	315	224	214	173	246	274	301	225	139	625	742
118.333	0	544	307	414	220	314	226	215	175	247	275	303	223	140	626	745
118.456	0	546	309	416	220	317	228	215	177	249	277	304	224	140	632	749
118.579	0	548	312	417	223	317	229	217	177	251	278	305	225	141	634	752
118.702	0	550	313	419	224	320	232	217	179	253	279	306	227	142	634	758
118.825	0	549	314	420	223	321	233	217	180	252	279	306	226	142	632	756
118.948	0	541	306	415	220	316	224	213	174	247	274	301	223	139	628	743
119.071	0	540	306	412	217	314	224	211	172	247	272	299	224	139	626	742
119.194	0	539	306	412	218	314	223	210	171	247	270	299	225	138	621	743
119.316	0	541	307	412	219	314	224	212	172	247	271	299	222	139	625	746
119.439	0	542	309	415	221	314	227	212	173	250	272	299	224	140	626	748
119.562	0	544	313	417	222	316	228	213	174	252	273	302	226	140	628	752
119.685	0	547	315	418	224	319	231	214	175	253	274	304	228	141	627	757
119.808	0	547	317	420	225	322	233	215	178	254	276	305	227	141	627	757
119.931	0	539	309	415	220	317	225	211	172	248	270	300	225	139	621	744
120.054	0	538	309	414	218	314	224	210	170	248	269	298	225	138	619	742
120.177	0	537	311	412	219	315	224	210	170	247	268	298	226	137	616	743
120.3	0	540	311	413	220	315	225	211	171	248	268	299	224	137	619	744
120.422	0	541	312	416	220	317	228	212	172	249	269	300	224	137	622	748
120.545	0	543	316	417	222	319	229	212	173	251	269	301	225	139	623	751
120.668	0	547	319	420	224	322	232	213	175	253	270	305	227	140	624	756
120.791	0	545	320	419	224	323	233	212	176	253	270	305	223	139	623	753
120.914	0	540	315	416	221	319	224	211	172	248	266	302	224	137	617	742
121.037	0	540	315	416	220	316	225	211	170	247	265	301	224	137	616	743
121.16	0	540	316	415	221	318	225	211	170	247	265	301	224	138	614	742
121.283	0	543	317	416	221	318	228	212	173	249	267	301	222	137	618	746
121.405	0	546	319	419	223	321	229	213	175	250	269	304	228	138	619	750
121.528	0	548	323	421	225	321	231	214	176	252	271	304	225	140	625	754
121.651	0	552	327	422	226	324	234	217	178	255	274	306	227	140	627	759
121.774	0	546	323	422	223	323	232	214	177	250	273	305	225	139	625	750
121.897	0	542	318	416	219	319	224	212	173	246	270	301	225	137	620	741
122.02	0	542	317	418	219	316	223	211	172	245	268	300	223	137	622	741
122.143	0	544	320	416	220	316	224	212	171	245	269	300	226	137	619	743
122.266	0	547	323	418	220	317	226	213	173	247	270	301	222	138	624	747
122.388	0	550	326	421	222	319	228	214	176	249	272	303	227	139	623	753
122.511	0	552	330	423	223	320	230	214	177	251	273	304	224	140	628	757
122.634	0	555	332	422	225	323	233	218	179	253	275	307	226	141	630	762
122.757	0	550	327	423	222	322	230	214	178	250	273	305	224	139	625	752
122.88	0	545	321	417	218	316	222	211	173	245	271	302	224	137	622	745
123.003	0	545	320	418	217	315	223	210	173	245	270	301	222	137	623	746
123.126	0	546	321	416	220	314	224	213	173	245	270	301	224	138	620	748
123.249	0	547	323	418	219	315	225	212	174	248	271	303	222	138	626	751
123.372	0	551	325	421	221	317	228	214	176	248	273	304	228	139	624	755
123.494	0	554	328	422	223	320	230	215	177	250	274	305	227	140	627	760
123.617	0	556	329	425	224	322	232	216	179	253	277	308	226	140	632	767
123.74	0	552	329	425	225	322	232	216	180	252	277	307	225	141	631	761
123.863	0	547	323	419	219	319	225	211	175	247	273	304	226	139	627	754
123.986	0	548	324	419	219	317	224	211	173	247	272	303	223	139	628	756
124.109	0	548	325	417	220	315	224	212	174	247	273	303	225	139	626	757
124.232	0	551	327	420	221	318	226	213	176	248	273	305	223	140	630	764
124.355	0	555	332	426	223	321	230	214	176	251	273	306	224	141	630	769
124.477	0	560	336	425	225	321	232	214	178	254	274	309	226	142	627	772
124.6	0	564	339	428	227	325	235	216	181	256	275	312	226	144	628	775
124.723	0	561	337	427	225	326	233	216	180	254	273	310	220	142	622	777
124.846	0	559	333	425	223	322	227	215	174	250	269	308	222	141	612	776
124.969	0	561	335	426	224	323	229	215	175	251	269	308	221	142	612	772
125.092	0	563	335	425	224	324	229	217	176	251	270	308	221	141	609	770
125.215	0	566	338	426	226	326	232	219	178	253	271	309	222	142	612	774
125.338	0	569	342	431	228	328	235	221	179	255	272	311	223	144	615	777
125.46	0	571	344	433	230	331	237	222	180	257	273	312	225	145	614	782
125.583	0	572	344	434	231	334	240	224	183	257	275	313	226	145	615	782
125.706	0	562	336	429	227	328	232	222	178	252	271	309	222	144	613	770
125.829	0	562	336	429	227	328	230	219	176	252	270	308	223	144	612	769
125.952	0	562	338	429	227	329	232	221	177	252	270	308	226	144	611	770
126.075	0	563	337	430	228	330	233	222	178	252	271	309	225	144	612	771
126.198	0	565	342	431	230	331	236	225	180	254	272	310	228	144	614	775
126.321	0	568	346	436	231	334	238	224	180	256	272	311	229	146	616	780
126.444	0	569	348	436	233	336	240	225	182	258	274	312	226	146	620	785
126.566	0	560	339	431	228	333	233	223	178	253	271	309	222	145	613	774
126.689	0	557	338	429	227	331	231	221	177	251	269	308	228	143	609	772
126.812	0	557	339	429	227	333	231	219	176	252	268	308	225	144	612	774
126.935	0	555	338	430	228	331	232	219	176	252	267	308	225	144	611	778
127.058	0	555	339	430	229	331	234	221	178	254	269	310	225	144	613	782
127.181	0	556	341	431	230	332	235	220	180	257	273	312	229	145	616	786
127.304	0	556	342	432	230	334	239	221	181	258	271	314	225	147	623	791
127.427	0	545	333	428	224	330	230	213	176	252	263	311	226	146	613	780
127.549	0	542	329	425	222	326	226	211	176	251	262	309	222	144	613	777
127.672	0	542	329	422	220	324	226	210	175	252	263	309	223	146	613	778
127.795	0	542	328	423	220	323	228	209	175	253	264	310	224	144	612	779
127.918	0	544	330	423	221	324	230	211	178	254	267	310	226	144	610	782
128.041	0	546	330	425	222	323	232	213	179	256	270	312	223	145	615	784
128.164	0	548	331	428	223	326	235	214	182	259	272	314	230	146	614	786
128.287	0	538	325	424	218	323	230	210	177	252	269	310	224	143	613	774
128.41	0	533	318	418	214	318	223	208	173	248	266	307	223	142	606	768
128.532	0	533	317	418	213	316	222	207	174	249	267	306	220	142	609	767
128.655	0	532	317	418	214	315	224	209	174	249	266	306	225	141	609	768
128.778	0	535	319	420	214	316	225	208	174	251	267	307	222	143	613	771
128.901	0	537	324	421	217	317	228	208	177	253	270	309	223	142	615	777
129.024	0	540	325	424	219	317	230	210	179	254	272	310	221	144	622	783
129.147	0	542	328	428	221	321	234	211	180	257	276	313	229	145	622	789
129.27	0	536	323	426	217	320	231	209	177	253	272	310	223	142	621	780
129.393	0	532	320	419	214	316	224	206	174	249	270	306	224	141	614	772
129.516	0	532	319	420	214	315	223	206	175	249	269	307	221	141	616	773
129.638	0	533	321	420	214	312	223	206	174	249	270	307	224	141	617	774
129.761	0	536	324	422	216	314	226	206	175	251	269	308	222	141	618	777
129.884	0	539	328	423	217	317	229	207	176	254	272	309	223	142	618	782
130.007	0	542	329	425	220	320	232	210	179	256	274	311	223	142	623	786
130.13	0	544	331	429	220	323	234	211	181	258	276	313	229	144	622	792
130.253	0	542	331	431	221	323	235	211	180	258	275	312	223	143	625	789
130.376	0	535	325	423	216	319	227	206	176	251	271	307	224	141	614	779
130.499	0	536	324	423	216	319	226	208	176	251	271	308	222	141	614	777
130.621	0	536	325	424	217	319	226	207	174	252	269	307	225	140	613	779
130.744	0	538	326	426	219	319	229	209	175	253	269	308	226	139	611	781
130.867	0	541	329	427	220	321	231	210	176	256	272	309	225	140	613	784
130.99	0	544	333	429	223	323	234	211	179	258	273	310	224	142	619	789
131.113	0	548	336	433	224	326	237	214	180	261	276	312	230	143	619	795
131.236	0	550	341	436	227	329	241	216	182	263	277	314	228	143	622	801
131.359	0	542	337	430	223	328	234	212	179	257	274	311	227	141	614	789
131.482	0	540	332	430	222	324	230	212	176	255	273	309	225	141	615	783
131.604	0	541	333	431	222	324	231	211	176	255	271	308	226	139	615	786
131.727	0	542	334	431	223	325	232	212	177	256	271	309	227	140	613	787
131.85	0	544	335	432	223	327	234	214	178	257	272	310	226	141	615	790
131.973	0	545	341	434	225	330	237	215	180	260	273	311	226	141	621	796
132.096	0	548	345	439	228	332	239	216	181	261	275	313	228	142	623	801
132.219	0	552	349	440	230	333	242	217	183	265	276	315	231	143	625	807
132.342	0	546	342	440	226	332	239	216	181	262	275	313	229	142	620	799
132.465	0	542	340	434	224	329	233	214	178	258	273	309	227	141	621	792
132.588	0	542	339	436	223	330	234	214	178	258	272	310	228	141	621	795
132.71	0	542	338	435	225	329	234	215	177	259	271	309	230	142	620	796
132.833	0	544	338	437	226	330	237	216	180	260	273	311	228	141	624	801
132.956	0	547	341	439	227	332	240	218	181	263	276	312	232	143	627	805
133.079	0	549	344	441	229	333	242	218	182	265	277	315	233	144	630	811
133.202	0	553	347	443	232	336	245	220	185	268	279	316	232	146	636	819
133.325	0	548	345	444	229	337	243	219	183	264	278	315	231	145	632	812
133.448	0	543	338	436	224	330	234	215	178	259	274	311	228	143	631	801
133.571	0	542	337	437	223	330	234	214	178	258	274	310	228	142	631	801
133.693	0	543	338	436	223	329	234	215	178	258	273	311	230	143	629	803
133.816	0	545	338	437	224	330	237	216	181	260	274	313	228	143	632	806
133.939	0	547	340	438	225	331	239	218	182	262	276	313	232	145	635	810
134.062	0	550	342	442	227	332	242	219	185	265	279	315	229	145	641	816
134.185	0	553	345	443	229	335	244	220	185	266	281	318	230	148	643	822
134.308	0	551	344	445	229	336	246	222	186	266	282	317	231	146	639	819
134.431	0	544	335	437	223	329	236	217	181	259	279	313	228	144	639	805
134.554	0	544	334	437	222	328	234	217	179	258	276	312	228	144	638	807
134.676	0	546	336	435	222	326	235	216	180	258	276	313	228	143	636	807
134.799	0	547	336	437	223	328	237	219	182	259	278	312	225	144	641	810
134.922	0	550	338	439	225	330	241	220	183	262	279	315	232	145	639	814
135.045	0	554	342	442	226	330	243	220	184	264	281	317	228	145	645	819
135.168	0	556	346	443	228	332	245	223	187	266	283	319	229	147	645	825
135.291	0	558	347	446	229	337	249	224	190	268	287	321	231	148	647	827
135.414	0	549	340	438	224	332	240	219	184	261	282	316	229	146	643	814
135.537	0	550	338	438	223	329	236	218	182	261	280	314	228	145	641	812
135.66	0	550	340	437	224	329	237	219	182	260	280	315	229	146	638	814
135.782	0	552	340	439	225	330	239	221	184	261	281	316	227	145	642	815
135.905	0	554	342	443	226	330	242	222	184	264	283	317	233	146	641	819
136.028	0	558	346	443	229	333	243	222	186	265	284	319	230	146	647	825
136.151	0	562	350	445	230	335	248	223	188	268	286	321	231	148	647	831
136.274	0	563	351	448	231	338	250	226	191	270	289	323	232	149	647	833
136.397	0	555	344	441	227	332	242	222	186	262	284	319	235	147	641	821
136.52	0	555	343	442	226	332	238	221	183	262	283	318	229	146	642	819
136.643	0	556	345	441	227	332	240	223	184	262	284	317	230	146	639	821
136.765	0	557	346	441	229	333	240	223	187	263	284	317	228	146	643	822
136.888	0	560	349	443	231	334	244	225	188	265	285	320	234	148	643	827
137.011	0	563	350	445	231	336	247	226	188	268	286	321	230	147	648	832
137.134	0	565	354	446	233	338	249	228	190	269	289	323	233	149	648	838
137.257	0	563	353	448	233	339	250	228	191	269	290	322	229	149	649	836
137.38	0	557	344	441	227	334	239	223	183	263	283	318	232	146	642	822
137.503	0	555	345	440	227	334	238	222	182	261	283	317	229	145	642	821
137.626	0	555	345	440	228	332	238	223	184	261	282	315	231	145	638	823
137.748	0	556	345	441	230	334	239	224	185	263	283	318	228	146	643	826
137.871	0	560	349	442	230	334	241	225	185	265	284	318	235	146	640	830
137.994	0	561	349	444	232	336	244	225	187	267	285	319	230	147	645	834
138.117	0	563	353	446	234	337	246	228	189	268	286	322	231	147	646	839
138.24	0	556	347	445	231	338	244	226	187	265	284	319	229	146	643	829
138.363	0	550	341	438	226	332	235	221	181	259	280	315	230	144	638	820
138.486	0	550	341	437	225	330	236	221	181	259	279	314	227	143	638	820
138.609	0	549	339	436	226	330	234	221	182	258	279	314	228	142	634	822
138.732	0	551	341	437	228	330	236	224	184	260	279	314	226	144	638	823
138.854	0	553	343	441	230	330	238	223	183	261	281	316	232	144	637	829
138.977	0	555	344	443	231	333	241	225	184	262	281	316	231	145	639	832
139.1	0	558	348	443	232	335	244	226	186	265	284	318	230	145	643	836
139.223	0	547	337	440	228	331	236	224	184	259	280	314	226	144	641	823
139.346	0	545	336	435	225	329	232	220	181	256	278	312	227	142	639	818
139.469	0	545	335	436	225	328	231	220	179	256	277	312	225	143	640	820
139.592	0	546	336	435	226	327	232	223	180	256	278	311	227	142	637	822
139.715	0	547	336	437	227	328	235	224	182	257	280	313	225	143	642	824
139.837	0	550	341	439	229	329	238	224	184	259	281	314	232	143	640	829
139.96	0	553	340	441	230	330	239	226	184	261	283	317	229	144	644	833
140.083	0	552	342	442	230	332	241	226	185	262	284	317	227	145	645	834
140.206	0	545	333	437	225	329	232	222	181	256	281	313	225	143	643	822
140.329	0	546	335	436	225	328	231	223	180	255	281	313	228	143	644	823
140.452	0	545	333	438	226	327	232	223	181	255	280	313	228	142	642	825
140.575	0	547	335	436	226	328	234	224	183	256	283	314	227	143	643	827
140.698	0	548	337	438	228	328	237	226	184	258	285	316	225	144	649	830
140.82	0	552	340	441	230	331	239	227	185	260	286	318	231	145	647	835
140.943	0	554	341	444	232	332	242	229	187	261	287	319	229	145	649	839
141.066	0	547	334	442	228	331	237	225	184	258	285	317	228	144	646	831
141.189	0	544	330	436	224	327	232	222	180	253	283	314	224	143	645	824
141.312	0	544	331	437	224	325	232	222	181	255	282	315	228	144	646	825
141.435	0	545	333	438	224	326	233	222	180	255	281	314	229	143	642	827
141.558	0	547	333	438	226	326	236	223	181	256	283	316	228	143	644	828
141.681	0	549	335	440	226	327	236	224	183	259	285	318	227	143	649	832
141.804	0	552	338	442	228	329	238	225	184	260	285	319	232	144	647	836
141.926	0	552	339	444	229	331	241	225	185	262	287	320	230	145	649	839
142.049	0	543	331	438	224	326	233	221	180	255	281	315	228	144	640	826
142.172	0	542	328	435	221	323	231	218	178	254	280	313	226	143	641	820
142.295	0	542	330	436	222	322	231	217	177	253	279	313	228	142	639	820
142.418	0	543	331	436	222	319	231	217	177	254	278	313	228	143	635	820
142.541	0	545	330	437	222	319	233	218	178	255	278	314	229	143	635	822
142.664	0	547	334	437	224	321	235	218	179	257	279	314	228	142	640	825
142.787	0	549	336	440	225	324	236	218	180	260	280	317	229	143	642	830
142.909	0	550	337	443	227	325	239	219	181	259	281	317	230	144	639	830
143.032	0	541	328	436	220	319	231	213	176	253	276	312	226	142	632	816
143.155	0	540	328	434	219	318	228	212	175	252	273	311	227	141	630	811
143.278	0	539	327	434	218	316	228	211	174	252	271	309	228	141	627	812
143.401	0	541	328	432	219	314	229	212	173	253	271	309	229	141	625	812
143.524	0	542	328	434	220	316	231	212	175	254	272	309	229	141	626	815
143.647	0	544	328	436	221	317	233	213	176	255	272	311	229	142	631	818
143.77	0	546	332	438	223	318	234	213	177	258	273	312	229	142	633	823
143.892	0	543	330	436	221	319	234	213	177	256	272	311	230	141	628	818
144.015	0	536	323	433	218	315	228	210	173	250	269	306	226	139	625	807
144.138	0	536	321	433	217	313	226	209	172	251	267	304	226	140	625	806
144.261	0	536	322	432	217	311	227	208	171	252	266	304	227	138	624	805
144.384	0	539	325	432	218	312	229	209	172	253	266	305	228	138	623	808
144.507	0	540	327	433	220	313	231	210	173	254	269	306	225	138	628	811
144.63	0	543	329	435	221	314	233	210	176	255	270	307	231	139	627	816
144.753	0	545	333	439	223	319	236	212	178	259	271	309	228	141	634	820
144.876	0	538	325	435	218	314	231	209	175	252	270	305	228	139	625	809
144.998	0	533	318	430	213	311	225	208	171	249	265	302	223	136	623	799
145.121	0	532	319	431	214	309	225	207	172	249	265	300	225	137	623	799
145.244	0	533	319	430	214	309	225	206	170	248	264	300	224	136	623	800
145.367	0	535	321	431	215	309	228	208	172	249	265	300	225	136	621	802
145.49	0	537	325	432	217	311	230	210	174	252	268	303	223	137	628	805
145.613	0	541	328	436	219	313	233	210	175	254	269	305	230	138	628	811
145.736	0	543	332	438	221	316	235	211	177	255	270	307	226	139	635	815
145.859	0	534	324	432	217	311	228	209	174	249	269	302	226	137	625	802
145.981	0	532	320	429	214	309	224	209	171	246	266	300	223	135	627	799
146.104	0	534	319	431	214	307	225	209	171	246	266	300	222	136	630	802
146.227	0	536	322	431	214	309	226	208	171	247	265	301	219	136	630	806
146.35	0	539	326	433	217	311	229	209	173	248	266	302	220	136	628	811
146.473	0	543	330	435	218	313	231	210	176	252	268	305	218	138	632	815
146.596	0	547	332	438	221	315	234	212	177	253	272	308	225	138	630	822
146.719	1	548	335	439	222	319	238	213	179	254	273	310	218	139	635	825
146.842	0	540	326	435	218	315	229	210	176	249	270	305	219	137	625	814
146.964	0	539	326	433	218	314	226	211	174	247	270	303	218	137	628	813
147.087	0	541	327	434	217	312	227	211	174	247	270	304	220	136	628	814
147.21	0	543	328	434	218	313	228	212	175	249	271	305	220	136	626	820
147.333	0	547	331	436	219	315	232	213	177	251	273	307	220	137	630	823
147.456	0	549	334	439	221	318	234	215	179	253	275	309	220	139	635	829
147.579	0	552	337	444	224	320	237	216	180	255	277	312	226	139	635	835
147.702	0	550	336	442	223	322	236	217	181	254	277	312	224	139	632	834
147.825	0	545	330	437	221	317	230	215	176	250	275	308	222	138	629	826
147.948	0	546	331	438	220	318	229	216	177	250	274	308	221	138	632	829
148.07	0	547	333	438	221	317	230	215	176	250	275	309	223	138	632	832
148.193	0	551	334	441	223	321	232	217	178	252	276	310	224	139	632	837
148.316	0	554	337	442	223	322	235	219	180	255	278	312	224	140	635	841
148.439	0	556	340	445	225	325	238	221	182	257	280	315	227	140	636	845
148.562	0	560	344	448	228	327	241	222	183	259	282	317	225	143	642	853
148.685	0	552	337	444	224	325	236	219	181	254	279	314	226	140	634	844
148.808	0	549	333	441	221	322	230	217	176	251	276	310	221	139	632	837
148.931	0	549	333	441	222	321	230	217	177	251	276	311	223	139	632	839
149.053	0	551	334	442	223	321	230	217	176	251	275	310	224	139	631	840
149.176	0	552	336	443	223	322	233	218	178	254	275	311	227	139	629	844
149.299	0	554	338	444	225	323	235	221	180	255	277	313	226	140	632	848
149.422	0	558	339	446	227	326	237	221	182	258	279	315	230	142	634	852
149.545	0	560	343	449	229	328	240	222	183	260	281	317	228	142	640	856
149.668	0	552	338	445	225	326	235	220	180	254	277	313	228	140	633	848
149.791	0	549	333	442	223	323	229	219	176	251	275	310	224	139	630	842
149.914	0	548	331	442	223	321	229	217	177	252	275	310	225	140	631	842
150.036	0	549	333	442	222	322	230	218	176	252	273	309	227	139	631	844
150.159	0	551	336	442	224	322	232	218	177	253	275	311	228	140	629	848
150.282	0	553	337	444	226	324	235	220	179	256	277	312	225	140	635	852
150.405	0	556	338	448	227	326	237	221	181	259	277	314	231	142	635	855
150.528	0	558	342	448	228	329	240	222	182	261	280	315	231	143	638	861
150.651	0	553	340	446	226	329	238	221	180	258	279	314	229	142	636	856
150.774	0	548	333	442	222	324	230	219	176	252	276	311	225	140	635	848
150.897	0	548	332	443	224	324	231	219	177	253	275	310	231	140	632	848
151.02	0	548	334	443	223	325	231	218	176	253	276	310	227	141	638	850
151.142	0	550	337	442	225	323	233	221	177	254	277	310	228	141	637	853
151.265	0	552	338	444	226	326	234	222	179	255	279	313	226	142	642	857
151.388	0	555	340	448	226	329	238	222	181	258	281	314	233	143	641	861
151.511	0	558	343	450	229	330	241	224	182	260	282	316	232	144	644	865
151.634	0	551	339	445	227	329	237	220	180	255	281	314	229	142	642	860
151.757	0	550	335	444	224	326	230	220	178	253	279	311	226	140	644	855
151.88	0	551	334	445	225	326	232	221	178	253	279	312	233	141	641	858
152.003	0	553	335	444	225	325	233	220	178	253	280	312	226	141	646	860
152.125	0	555	338	445	225	327	235	223	180	255	282	314	229	142	646	864
152.248	0	557	341	446	227	329	237	223	181	257	284	316	228	143	651	867
152.371	0	562	343	450	229	331	240	225	183	259	285	319	233	146	652	873
152.494	0	564	348	452	232	335	243	226	185	260	287	320	232	145	655	878
152.617	0	558	341	445	227	331	237	223	182	255	284	317	230	144	651	868
152.74	0	555	337	444	224	327	231	222	178	252	284	314	227	143	652	864
152.863	0	557	337	444	225	327	231	221	178	253	283	315	233	143	649	866
152.986	0	558	338	444	225	325	232	222	177	253	282	315	231	143	650	868
153.108	0	561	340	445	227	327	234	223	179	254	284	317	229	144	654	872
153.231	0	563	343	446	228	329	236	224	181	256	287	319	228	144	659	875
153.354	0	567	344	450	229	330	238	225	183	259	287	320	235	146	656	880
153.477	0	570	348	451	231	333	241	225	184	261	289	322	233	147	660	884
153.6	0	563	342	449	227	332	237	223	182	255	286	319	231	145	655	877
153.723	0	561	339	444	225	327	231	220	178	253	283	318	228	145	655	870
153.846	0	564	341	444	226	326	231	221	176	254	282	318	230	144	654	870
153.969	0	565	341	445	226	325	230	220	177	253	281	318	232	144	650	871
154.092	0	567	344	444	227	326	233	221	178	255	283	318	232	145	651	874
154.214	0	569	347	445	228	328	235	222	180	257	283	320	230	145	657	877
154.337	0	572	349	450	229	330	237	223	182	259	285	321	237	146	654	882
154.46	0	575	350	451	232	332	240	223	183	262	286	324	234	146	656	887
154.583	0	571	349	451	230	332	240	223	183	259	286	323	233	146	653	883
154.706	0	566	344	446	226	328	231	220	179	255	282	319	231	145	652	873
154.829	0	567	342	446	227	326	232	220	177	255	281	317	233	144	651	873
154.952	0	567	345	446	226	327	232	219	177	256	281	318	234	144	647	874
155.075	0	570	346	446	229	327	233	221	179	257	282	319	233	144	647	876
155.197	0	572	347	449	230	328	235	223	181	259	284	320	232	145	654	879
155.32	0	574	350	450	232	329	238	223	181	261	285	322	234	145	655	884
155.443	0	576	351	453	232	332	240	225	184	263	286	323	235	147	655	887
155.566	0	571	348	451	230	331	238	223	182	258	285	321	235	146	651	881
155.689	0	568	345	447	228	328	233	222	179	257	283	319	233	144	653	877
155.812	0	569	345	448	229	329	233	222	179	258	283	319	234	145	651	878
155.935	0	569	347	447	230	328	233	223	180	258	282	318	235	144	650	880
156.058	0	571	348	448	230	329	236	226	181	259	284	319	235	145	653	883
156.18	0	573	351	450	232	332	238	226	183	262	286	321	238	146	654	886
156.303	0	575	354	453	233	334	240	227	184	264	287	324	239	147	657	892
156.426	0	575	354	455	235	336	243	228	186	264	289	324	236	147	659	893
156.549	0	566	346	447	228	332	235	223	180	257	286	319	232	145	655	879
156.672	0	564	344	446	228	328	233	224	179	256	285	317	232	144	655	877
156.795	0	565	345	448	229	327	233	222	180	257	284	318	233	144	654	877
156.918	0	567	345	447	228	328	234	224	180	257	284	317	234	144	653	878
157.041	0	569	347	449	230	330	236	226	181	258	285	318	234	145	652	879
157.164	0	573	348	450	232	332	238	228	183	261	287	321	237	145	655	881
157.286	0	576	353	454	232	334	241	229	183	262	288	322	236	146	656	883
157.409	0	576	352	456	232	336	241	230	183	260	288	322	234	147	657	879
157.532	0	570	346	448	227	331	232	225	178	255	284	319	230	146	654	866
157.655	0	569	344	448	228	328	230	225	177	255	283	318	235	145	650	864
157.778	0	570	347	449	229	328	231	225	177	254	284	317	231	146	655	863
157.901	0	572	349	448	229	329	233	225	177	255	284	318	233	146	653	865
158.024	0	574	349	450	231	331	235	227	180	256	285	320	233	147	656	867
158.147	0	577	351	454	232	332	237	229	181	258	286	323	236	147	657	870
158.269	0	580	355	455	232	334	240	230	181	259	287	323	235	149	660	873
158.392	0	578	355	453	233	338	241	229	183	259	288	323	233	149	660	871
158.515	0	572	347	449	228	332	233	227	178	253	285	321	229	147	660	861
158.638	0	572	347	449	230	332	232	226	178	253	284	321	235	147	657	862
158.761	0	573	348	451	231	330	232	227	176	253	285	322	235	148	658	863
158.884	0	576	350	450	231	333	233	228	178	255	285	322	233	147	661	866
159.007	0	580	355	453	233	335	236	229	180	257	287	324	234	149	664	872
159.13	0	581	358	454	235	337	239	229	182	259	288	325	237	151	667	878
159.252	0	584	359	459	237	338	242	230	184	262	290	327	237	151	670	882
159.375	0	576	354	455	233	336	238	228	181	258	288	326	235	150	666	876
159.498	0	577	352	452	233	334	233	229	180	257	287	325	233	150	668	872
159.621	0	578	354	453	233	335	234	228	179	257	287	325	238	150	664	874
159.744	0	578	353	455	234	335	236	229	179	258	287	326	238	149	666	877
159.867	0	582	358	454	234	338	238	231	182	259	288	328	236	151	669	880
159.99	0	584	359	456	237	338	240	232	184	261	291	329	237	152	671	885
160.113	0	587	362	459	238	340	242	234	185	263	292	331	240	153	671	888
160.236	0	579	356	456	235	338	238	231	182	259	290	329	240	151	668	881
160.358	0	578	353	454	232	337	233	229	181	258	289	325	238	151	665	878
160.481	0	578	353	454	233	336	235	231	181	257	289	326	235	150	668	879
160.604	0	580	353	454	233	335	236	231	181	258	290	327	242	150	664	880
160.727	0	582	354	457	234	336	239	232	182	260	289	327	240	150	668	884
160.85	0	584	358	455	235	338	240	233	184	261	291	328	239	151	669	888
160.973	0	583	357	458	236	340	241	234	185	262	292	327	242	151	669	887
161.096	0	575	348	454	230	336	234	230	180	256	287	324	239	150	667	877
161.219	0	574	348	451	230	333	233	228	179	256	286	323	240	149	662	876
161.341	0	573	347	450	228	332	232	226	179	255	286	321	240	149	660	877
161.464	0	575	349	451	231	329	234	227	179	257	285	322	238	149	664	878
161.587	0	577	350	453	232	332	236	228	180	258	286	323	243	149	662	881
161.71	0	578	352	456	232	332	238	228	181	261	286	324	242	149	664	884
161.833	0	571	348	454	229	332	236	226	181	257	286	322	240	149	660	880
161.956	0	565	342	448	225	327	230	223	177	253	282	319	238	147	660	871
162.079	0	564	344	448	225	326	229	220	175	253	280	318	239	146	657	869
162.202	0	564	344	447	224	325	229	220	175	254	280	318	240	146	654	871
162.324	0	565	345	450	227	324	232	222	176	255	282	319	239	146	655	873
162.447	0	568	348	449	229	328	234	223	178	257	283	320	241	148	657	875
162.57	0	571	351	453	229	329	236	222	179	259	285	323	242	149	661	880
162.693	0	567	351	453	229	331	237	222	179	257	285	321	240	148	660	875
162.816	0	558	341	448	225	327	228	218	174	252	281	319	235	146	657	864
162.939	0	555	340	447	223	324	227	218	174	251	282	318	237	146	657	862
163.062	0	556	342	448	223	326	228	218	173	252	281	319	238	146	657	862
163.185	0	558	345	448	226	325	230	220	175	253	282	319	239	146	656	863
163.308	0	560	346	451	227	328	232	221	176	255	284	322	238	147	658	866
163.43	0	563	348	455	229	330	236	223	179	258	286	324	242	148	662	868
163.553	0	567	352	457	231	334	238	225	181	260	288	326	241	149	666	873
163.676	0	566	354	457	232	337	240	226	181	261	290	327	240	149	667	873
163.799	0	557	345	452	228	331	231	223	176	254	286	324	236	148	664	861
163.922	0	556	342	453	227	331	230	223	176	253	285	324	242	148	661	858
164.045	0	558	346	453	228	332	231	224	175	254	285	324	237	147	664	860
164.168	0	561	349	453	229	333	233	226	176	255	286	325	239	148	664	862
164.291	0	564	351	456	231	335	234	228	179	258	288	327	240	149	666	866
164.413	0	566	353	459	232	338	237	229	180	260	290	329	243	151	668	870
164.536	0	570	355	462	233	340	240	230	183	261	291	331	243	152	671	874
164.659	0	573	359	463	237	342	243	233	185	265	293	333	241	152	674	879
164.782	0	566	353	459	232	341	238	230	181	259	292	330	238	150	671	870
164.905	0	564	350	458	231	337	232	228	178	257	288	329	244	150	665	865
165.028	0	566	351	459	232	338	234	229	179	258	288	328	243	150	665	865
165.151	0	568	353	457	232	337	235	229	179	258	288	329	241	150	666	867
165.274	0	570	355	460	233	338	237	230	181	261	288	329	239	151	670	870
165.396	0	573	356	462	234	339	240	231	182	263	288	331	247	151	666	873
165.519	0	577	359	464	235	340	242	232	184	265	290	333	246	151	670	878
165.642	0	579	361	464	236	343	245	234	186	267	292	334	244	153	673	882
165.765	0	579	363	466	236	344	246	235	187	268	292	333	246	152	670	880
165.888	0	573	355	460	231	339	237	229	181	262	288	329	243	151	668	871
166.011	0	574	353	461	229	337	237	226	180	261	286	328	245	149	662	872
166.134	0	574	353	459	229	335	237	227	181	262	285	328	245	150	660	871
166.257	0	577	354	459	231	334	239	227	181	262	286	328	242	149	663	873
166.38	0	579	356	461	230	335	241	226	182	265	286	329	249	150	661	877
166.502	0	582	357	464	232	335	243	227	183	266	287	329	246	150	662	882
166.625	0	584	359	464	234	336	246	229	186	269	289	331	244	150	665	887
166.748	0	587	362	466	235	338	250	231	189	271	291	333	248	152	667	891
166.871	0	579	357	462	230	336	243	226	184	266	289	329	245	151	665	881
166.994	0	578	355	460	228	333	240	225	181	264	287	327	247	151	660	879
167.117	0	578	352	461	228	330	239	224	182	265	287	326	246	149	657	881
167.24	0	578	353	459	228	331	241	224	182	265	288	327	243	149	662	882
167.363	0	581	355	462	231	332	243	225	182	267	288	328	245	151	664	886
167.485	0	583	357	463	232	332	246	225	185	268	289	329	246	151	664	890
167.608	0	586	360	464	234	335	247	228	186	271	291	330	246	152	666	894
167.731	0	588	363	468	235	337	252	229	189	272	293	333	249	152	667	897
167.854	0	578	355	461	230	333	243	225	183	266	291	329	244	151	666	888
167.977	0	579	355	460	227	331	241	224	182	264	289	328	245	151	661	887
168.1	0	577	354	459	230	330	240	226	184	264	290	328	240	150	664	887
168.223	0	578	355	461	231	331	242	226	183	265	292	328	247	150	662	890
168.346	0	582	358	462	232	333	244	226	184	267	291	330	243	152	668	894
168.468	0	584	363	463	233	336	246	228	185	268	293	331	244	152	668	898
168.591	0	587	364	465	237	337	249	230	188	271	296	333	243	153	671	902
168.714	0	589	366	469	238	342	252	231	190	272	298	335	247	154	672	903
168.837	0	578	359	464	231	337	243	226	184	265	293	329	242	152	670	890
168.96	0	577	358	461	231	335	240	227	182	263	293	328	243	151	665	889
169.083	0	577	359	461	232	335	239	228	183	263	294	328	240	152	668	889
169.206	0	579	360	462	233	336	241	229	183	263	293	329	246	151	667	890
169.329	0	581	363	464	234	338	243	228	184	264	294	330	244	152	668	893
169.452	0	584	367	463	237	339	245	231	186	265	296	332	242	153	671	896
169.574	0	586	368	465	238	341	246	234	187	267	298	333	243	154	674	900
169.697	0	587	370	471	240	344	250	235	189	270	299	335	247	154	674	902
169.82	0	579	363	465	235	342	241	230	183	263	296	332	239	152	675	890
169.943	0	578	363	462	234	340	239	230	182	260	294	330	241	152	670	889
170.066	0	579	364	462	237	339	238	232	183	261	294	330	238	153	674	888
170.189	0	581	366	463	236	341	238	232	182	261	293	330	243	152	670	890
170.312	0	585	368	466	238	342	240	234	183	263	295	332	242	153	672	894
170.435	0	587	371	465	240	344	243	236	186	265	296	334	240	153	675	897
170.557	0	589	373	468	241	346	245	237	187	265	297	335	242	154	677	901
170.68	0	591	376	473	243	349	248	238	190	268	299	337	245	155	677	903
170.803	0	583	369	467	238	345	240	233	184	261	296	333	242	152	673	892
170.926	0	584	367	463	237	345	237	234	182	260	295	332	241	153	671	891
171.049	0	584	369	465	240	344	237	236	184	260	295	332	238	152	675	891
171.172	0	587	370	466	240	345	238	236	183	261	295	331	244	152	671	893
171.295	0	589	373	467	241	346	240	237	185	263	297	334	242	153	673	896
171.418	0	592	373	468	243	348	242	239	187	263	298	335	240	154	676	900
171.54	0	595	376	470	244	348	244	240	188	266	300	336	244	154	676	903
171.663	0	592	376	472	243	349	246	239	188	266	299	336	241	153	679	902
171.786	0	589	371	467	238	346	238	235	184	261	297	334	242	153	672	895
171.909	0	590	370	466	239	345	238	238	185	262	297	333	241	154	670	897
172.032	0	590	370	467	239	345	239	237	185	261	297	333	245	153	671	897
172.155	0	592	371	468	240	346	241	238	185	263	298	334	241	152	676	901
172.278	0	595	374	469	242	346	243	239	186	265	298	335	243	153	674	905
172.401	0	597	374	471	243	346	244	242	190	267	302	336	243	156	676	909
172.524	0	598	376	472	244	348	247	242	191	268	303	337	244	155	676	911
172.646	0	588	367	469	238	345	240	236	185	262	298	333	241	154	673	901
172.769	11	589	366	465	237	342	237	236	183	260	298	333	242	153	669	901
172.892	0	588	366	465	236	340	237	235	184	261	298	332	239	152	671	902
173.015	0	590	366	464	236	340	238	236	184	261	298	332	244	152	667	904
173.138	0	591	368	466	238	339	241	235	185	263	299	334	241	153	672	908
173.261	0	592	368	465	239	340	243	236	187	264	300	334	243	153	670	911
173.384	0	595	369	467	240	340	243	238	188	267	302	335	243	155	672	915
173.507	0	591	366	467	238	341	243	235	187	263	300	335	245	154	669	910
173.629	0	583	360	462	234	336	236	230	181	260	297	331	241	152	667	902
173.752	0	583	359	459	232	334	235	230	180	259	296	330	241	151	663	902
173.875	0	583	357	460	231	333	235	230	181	259	296	330	238	151	665	902
173.998	0	583	358	460	232	332	237	229	181	260	295	330	246	150	662	903
174.121	0	584	359	462	234	332	238	231	181	262	296	331	244	152	664	907
174.244	0	588	363	461	234	334	241	231	183	263	297	334	241	152	666	909
174.367	0	589	365	465	236	337	241	233	185	265	300	334	243	153	668	912
174.49	0	580	357	463	232	336	238	228	182	260	297	332	241	152	667	903
174.612	0	576	354	460	229	333	233	225	178	256	293	329	242	151	662	898
174.735	0	576	353	457	229	333	232	226	178	256	292	328	240	150	660	897
174.858	0	576	354	457	230	331	233	226	178	257	293	329	237	151	664	897
174.981	0	579	357	459	232	333	235	227	179	258	293	330	244	151	662	898
175.104	0	580	358	462	233	334	237	228	179	260	294	331	241	152	665	901
175.227	0	581	361	462	236	337	240	230	181	260	295	333	240	152	668	903
175.35	0	584	365	463	236	339	241	233	185	263	298	335	243	153	670	905
175.473	0	576	359	461	234	337	236	229	181	258	294	331	239	152	669	896
175.596	0	573	357	459	231	335	233	227	176	254	292	330	241	152	665	892
175.718	0	575	356	460	233	335	233	229	179	256	292	330	238	151	664	890
175.841	0	575	359	460	233	336	233	229	178	255	292	330	242	151	666	891
175.964	0	577	361	462	234	338	234	230	178	256	292	332	242	151	667	893
176.087	0	580	363	464	236	339	236	231	180	258	294	333	240	152	670	896
176.21	0	582	366	464	237	340	239	233	182	261	295	334	239	154	672	898
176.333	0	585	369	467	239	345	241	236	184	263	297	337	243	154	674	901
176.456	0	578	365	465	236	342	237	234	182	259	295	334	238	152	673	893
176.579	0	577	363	463	235	339	233	233	179	256	293	333	240	151	668	888
176.701	0	579	363	463	236	341	233	234	182	256	294	332	240	153	668	888
176.824	0	580	365	463	237	341	233	235	181	256	295	333	242	152	669	888
176.947	0	583	367	466	238	342	236	236	181	259	295	334	239	153	674	892
177.07	0	586	370	466	239	342	238	236	183	261	296	335	241	153	673	895
177.193	0	588	371	469	240	344	240	239	187	263	298	337	242	153	673	898
177.316	0	589	372	472	243	348	242	240	188	264	300	338	246	154	674	900
177.439	0	582	367	468	237	345	237	235	182	259	296	334	239	152	673	889
177.562	0	582	365	464	235	342	234	235	182	258	295	333	242	151	666	885
177.684	0	582	366	464	236	341	234	236	183	258	295	333	238	152	669	885
177.807	0	583	368	462	237	340	234	235	181	259	295	333	245	151	664	887
177.93	0	586	367	466	237	339	237	236	182	260	296	334	244	151	666	890
178.053	0	588	370	466	238	340	239	237	184	262	297	335	243	152	667	893
178.176	0	591	370	468	239	340	241	239	186	264	298	336	244	152	668	896
178.299	0	592	372	470	241	342	245	239	190	267	300	337	247	153	668	899
178.422	0	583	365	465	235	340	238	233	184	262	297	334	240	152	666	890
178.545	0	582	360	462	232	334	234	231	182	258	295	331	243	150	659	885
178.668	0	581	358	462	230	333	233	229	181	259	294	331	240	149	661	884
178.79	0	582	359	460	230	331	234	228	180	260	293	330	243	149	660	885
178.913	0	583	359	462	231	329	237	227	180	260	293	330	244	149	658	889
179.036	0	585	361	461	232	329	238	227	181	262	294	331	243	150	659	894
179.159	0	587	363	461	232	330	241	230	183	265	295	334	244	151	661	896
179.282	0	590	364	465	235	332	243	230	185	267	297	335	247	152	662	901
179.405	0	582	360	462	232	332	241	228	182	263	295	332	244	151	660	895
179.528	0	578	353	457	228	327	235	224	178	259	293	329	243	148	654	888
179.651	0	578	352	457	226	326	233	224	179	259	292	327	240	149	658	888
179.773	0	578	353	457	226	325	234	223	178	259	290	328	241	148	657	889
179.896	0	580	355	457	228	326	237	223	178	261	291	329	242	149	655	892
180.019	0	581	356	458	229	328	237	224	180	262	291	329	242	150	657	895
180.142	0	583	359	459	231	330	240	225	182	265	294	331	245	151	659	899
180.265	0	585	362	463	234	332	243	227	182	267	295	334	245	151	662	902
180.388	0	584	361	463	233	335	243	226	183	265	295	333	243	150	662	901
180.511	0	577	353	459	228	332	236	225	179	259	293	330	238	149	660	891
180.634	0	577	355	459	230	331	235	225	179	261	292	330	243	149	659	892
180.756	0	578	356	460	228	332	236	223	178	261	291	330	240	149	662	893
180.879	0	580	358	460	232	333	237	226	179	261	292	331	241	149	661	895
181.002	0	581	359	463	232	335	240	229	181	262	294	333	242	151	664	897
181.125	0	584	362	466	234	338	242	231	183	265	296	334	244	152	666	901
181.248	0	588	367	468	237	342	244	232	185	267	297	336	244	152	668	905
181.371	0	583	366	467	235	343	244	233	184	264	297	334	241	152	667	899
181.494	0	578	361	463	233	338	237	232	181	260	294	333	238	151	668	892
181.617	0	579	360	466	235	340	237	232	181	260	294	333	245	151	665	892
181.74	0	580	364	466	235	340	237	233	180	261	294	333	239	151	670	893
181.862	0	583	367	466	237	342	239	235	182	261	296	334	241	151	669	895
181.985	0	585	368	469	238	344	241	238	184	264	298	335	242	153	670	898
182.108	0	589	370	471	240	346	244	238	186	266	300	338	245	153	673	900
182.231	0	591	373	472	242	347	245	240	188	268	302	338	245	155	677	906
182.354	0	588	373	471	240	349	246	240	188	265	302	337	243	153	675	900
182.477	0	582	365	468	236	346	237	237	184	259	299	335	239	152	675	889
182.6	0	581	366	468	236	344	238	237	183	260	298	335	246	152	669	889
182.723	0	583	366	469	237	344	236	238	183	260	297	334	244	152	671	889
182.845	0	585	370	468	239	345	239	240	185	261	299	336	243	152	672	889
182.968	0	588	372	471	240	346	241	241	186	264	300	338	241	152	676	893
183.091	0	591	374	474	242	347	243	241	187	265	301	338	247	154	673	896
183.214	0	594	376	475	242	350	246	243	189	267	302	340	245	154	677	900
183.337	0	591	374	475	242	352	247	242	190	266	303	339	244	154	675	896
183.46	0	585	368	470	237	346	238	238	184	261	301	337	241	152	674	886
183.583	0	585	368	469	236	344	238	237	183	261	298	336	243	151	672	885
183.706	0	586	369	469	237	342	236	237	183	261	297	335	245	151	668	885
183.828	0	587	369	469	238	341	239	237	184	261	298	335	244	152	668	886
183.951	0	591	371	470	239	342	240	239	186	264	301	336	242	152	673	890
184.074	0	592	372	472	241	342	243	238	186	266	300	337	248	151	670	895
184.197	0	595	376	473	241	344	246	239	188	268	302	339	246	154	673	899
184.32	0	592	372	473	240	345	246	238	190	267	302	338	246	153	669	896
184.443	0	586	367	467	235	340	238	234	184	263	299	335	242	153	670	888
184.566	0	587	365	468	234	338	238	233	182	262	297	335	244	151	669	888
184.689	0	589	367	466	234	336	238	231	182	263	297	334	245	151	665	889
184.812	0	589	367	466	235	336	239	231	184	263	297	335	245	152	665	892
184.934	0	592	368	469	236	335	241	232	185	264	297	335	247	152	666	896
185.057	0	593	370	470	237	336	244	232	184	267	298	337	244	153	671	900
185.18	0	596	373	471	238	339	246	235	185	269	300	338	245	154	670	905
185.303	0	587	364	468	235	336	242	232	184	264	298	336	241	152	668	895
185.426	0	584	360	462	232	332	237	227	181	261	294	333	242	151	664	889
185.549	0	585	359	463	231	332	236	226	179	260	293	332	242	150	663	891
185.672	0	586	363	461	231	331	236	225	179	260	292	333	243	150	660	893
185.795	0	587	364	463	232	330	238	228	180	262	294	333	239	151	663	896
185.917	0	589	365	463	234	333	240	228	180	264	294	335	245	151	661	898
186.04	0	592	367	466	236	335	241	229	182	265	295	335	245	151	663	902
186.163	0	593	370	468	237	338	244	230	184	266	296	337	243	152	665	906
186.286	0	584	360	463	233	334	238	228	182	261	294	335	239	150	663	895
186.409	0	581	357	460	229	331	234	226	178	258	292	333	243	149	657	891
186.532	0	581	356	460	230	332	234	224	177	257	290	332	238	149	661	891
186.655	0	582	357	460	232	331	234	227	178	258	291	332	240	149	658	892
186.778	0	583	359	460	232	333	237	229	180	260	292	333	237	149	662	893
186.9	0	585	362	463	235	335	238	231	181	260	292	335	243	150	659	896
187.023	0	588	364	464	235	338	241	230	181	262	293	337	241	151	663	900
187.146	0	590	367	465	237	340	242	233	185	264	295	338	241	151	666	902
187.269	0	580	361	463	234	339	238	232	182	259	295	335	237	150	663	891
187.392	0	579	357	461	232	337	232	231	179	256	292	334	237	149	662	887
187.515	0	577	358	461	233	337	232	232	179	256	292	332	239	149	659	886
187.638	0	578	358	460	233	335	232	232	180	256	292	333	237	148	660	885
187.761	0	581	361	461	235	338	234	234	180	257	293	334	236	149	665	887
187.884	0	583	364	463	237	340	236	235	182	259	294	336	241	150	663	890
188.006	0	585	366	466	238	342	238	236	183	260	295	337	239	150	666	892
188.129	0	587	368	467	240	344	240	240	186	261	297	339	239	151	669	896
188.252	0	581	365	466	239	343	237	238	185	259	298	337	236	150	668	886
188.375	0	579	363	464	237	341	233	236	181	255	295	334	237	149	666	881
188.498	0	579	363	464	236	341	233	236	180	256	295	334	240	150	663	880
188.621	0	579	362	463	237	341	233	238	181	256	295	334	238	149	664	879
188.744	0	582	365	464	238	341	235	239	184	257	296	336	241	150	664	881
188.867	0	582	367	467	239	343	237	240	183	259	297	336	244	150	665	882
188.989	0	586	368	470	241	344	240	241	186	260	298	338	241	151	668	885
189.112	0	588	370	470	242	347	243	242	187	262	300	340	240	151	670	887
189.235	0	579	363	467	238	344	237	239	184	258	298	337	238	151	669	876
189.358	0	578	362	466	235	341	234	236	181	256	296	335	239	150	666	873
189.481	0	579	363	465	236	339	234	235	182	257	295	335	241	149	663	872
189.604	0	580	362	467	236	338	235	236	183	257	296	336	240	149	663	873
189.727	0	582	365	466	238	338	237	238	184	259	297	336	242	150	665	875
189.85	0	585	367	467	239	339	238	237	183	261	297	337	244	150	665	880
189.972	0	587	370	469	240	340	241	238	185	262	298	339	243	152	669	884
190.095	0	589	371	471	241	344	245	238	188	265	301	340	241	152	669	887
190.218	0	580	361	466	236	338	239	234	182	259	297	336	238	150	666	875
190.341	0	578	359	466	232	334	234	230	180	257	295	334	240	149	663	872
190.464	0	578	359	463	231	331	235	227	180	258	293	333	241	149	658	871
190.587	0	579	358	463	232	330	235	228	180	258	293	334	238	148	661	873
190.71	0	581	359	464	232	330	238	228	181	260	293	334	244	149	659	876
190.833	0	583	361	465	233	330	239	227	180	262	293	335	241	149	663	880
190.956	0	585	363	465	234	331	241	228	182	263	295	337	242	151	662	884
191.078	0	587	364	467	236	333	244	230	184	266	296	337	243	151	663	889
191.201	0	579	358	465	232	331	240	226	181	261	294	335	245	150	659	881
191.324	0	576	354	461	228	325	235	222	176	258	291	332	239	149	659	875
191.447	0	575	353	459	228	325	234	220	176	257	289	331	241	148	653	876
191.57	0	576	352	459	227	324	234	220	177	259	289	332	237	148	656	876
191.693	0	578	351	460	229	323	236	221	178	260	288	331	243	149	653	879
191.816	0	580	356	460	230	326	238	222	178	261	289	333	239	148	658	883
191.939	0	582	358	461	231	327	239	223	179	263	291	333	241	150	658	887
192.061	0	585	359	462	233	331	241	226	182	265	292	336	242	151	660	892
192.184	0	581	356	465	233	330	242	225	182	264	291	336	243	150	660	889
192.307	0	575	351	459	229	329	236	221	176	258	289	332	235	149	658	882
192.43	0	574	352	458	228	327	232	221	177	258	287	331	239	148	652	881
192.553	0	574	351	458	229	325	233	224	177	258	287	330	235	148	655	881
192.676	0	577	353	458	230	329	235	224	178	258	288	330	241	149	652	884
192.799	0	579	355	459	232	330	236	225	178	260	289	332	240	149	656	886
192.922	0	580	359	459	233	332	237	226	180	260	290	333	237	149	659	888
193.044	0	583	361	462	235	335	240	228	183	263	292	335	240	150	661	892
193.167	0	579	356	465	235	335	239	230	182	261	293	334	241	149	658	888
193.29	0	575	354	460	232	333	233	228	178	257	290	331	236	148	660	882
193.413	0	575	355	459	231	334	233	228	179	256	290	331	238	148	656	882
193.536	0	576	356	459	233	335	232	231	180	257	291	331	235	148	661	881
193.659	0	577	360	461	234	335	234	232	180	257	291	332	241	150	659	883
193.782	0	579	362	463	236	337	236	232	181	258	293	333	239	150	662	887
193.905	0	583	365	462	238	339	238	234	183	260	294	335	237	150	666	890
194.028	0	585	367	465	239	342	241	237	186	263	297	337	239	152	668	894
194.15	0	578	362	466	237	341	239	235	183	259	296	335	238	150	665	885
194.273	0	574	357	461	235	339	231	232	180	254	293	332	234	149	664	876
194.396	0	573	359	460	234	337	232	233	181	253	293	331	236	149	660	875
194.519	0	574	360	460	236	336	230	235	180	254	292	332	234	148	662	874
194.642	0	576	363	462	236	338	233	233	181	255	293	333	240	149	659	876
194.765	0	579	364	463	237	338	235	235	181	257	294	335	239	150	662	879
194.888	0	581	367	463	239	341	238	237	183	258	296	336	237	149	664	881
195.011	0	583	369	467	239	341	240	239	186	261	297	338	239	151	665	883
195.133	0	580	366	467	238	342	238	237	185	259	297	337	238	151	666	879
195.256	0	574	361	461	234	339	232	233	180	254	294	333	234	149	663	869
195.379	0	574	359	459	234	335	231	232	179	253	293	333	237	149	656	867
195.502	0	574	359	460	233	335	230	232	179	254	292	333	234	149	659	866
195.625	0	576	361	462	234	335	233	232	180	255	293	333	236	148	660	869
195.748	0	580	362	463	237	334	234	232	179	256	293	335	238	150	658	872
195.871	0	581	365	462	237	335	236	233	182	258	295	336	237	149	660	876
195.994	0	584	367	464	239	336	239	235	184	260	296	338	239	151	662	881
196.116	0	583	367	467	238	338	240	234	184	261	297	338	237	151	664	879
196.239	0	575	361	461	233	333	232	228	178	256	293	335	238	150	655	870
196.362	0	575	357	459	231	330	231	227	179	255	293	334	238	149	654	868
196.485	0	576	358	458	231	328	232	227	179	255	293	333	236	149	657	870
196.608	0	577	360	460	230	328	233	226	178	257	292	334	237	150	656	873
196.731	0	580	361	461	234	328	234	227	180	258	293	335	238	150	655	876
196.854	0	583	362	461	235	329	237	227	181	260	294	337	238	150	658	881
196.977	0	587	365	462	236	331	238	229	183	262	296	338	240	151	658	884
197.1	0	586	366	466	238	335	241	230	184	263	297	339	238	152	663	887
197.222	0	578	360	462	233	331	233	225	180	259	294	337	239	150	655	879
197.345	0	578	357	458	231	329	232	225	179	258	294	335	238	150	654	879
197.468	0	581	359	460	233	328	234	226	179	259	293	336	235	151	659	882
197.591	0	583	361	461	233	329	236	226	179	259	292	336	236	151	658	888
197.714	0	585	362	461	233	331	237	226	180	261	293	337	238	153	657	894
197.837	0	586	364	461	235	332	239	226	182	263	295	339	236	154	660	901
197.96	0	590	367	465	237	336	242	229	185	267	296	341	241	157	665	909
198.083	0	587	366	466	238	338	245	229	185	267	297	342	238	157	670	912
198.205	0	581	360	462	233	334	237	224	180	261	294	338	240	155	663	907
198.328	0	581	362	461	234	333	237	228	181	262	294	338	240	156	663	910
198.451	0	581	361	461	234	334	237	227	181	262	295	338	243	156	663	912
198.574	0	583	362	463	235	335	239	228	182	265	295	340	239	156	668	915
198.697	0	585	365	463	236	336	242	229	184	266	295	341	240	157	668	919
198.82	0	587	366	465	238	338	243	230	186	268	298	341	240	158	670	922
198.943	0	588	369	468	239	342	246	232	188	270	300	343	243	158	670	925
199.066	0	578	361	465	233	339	239	229	183	263	296	340	239	157	669	916
199.188	0	577	361	462	234	338	237	229	181	262	295	339	240	155	664	915
199.311	0	577	360	463	235	337	236	231	183	262	296	338	235	155	666	914
199.434	0	578	363	462	235	337	237	232	182	263	296	338	241	156	664	915
199.557	0	580	364	464	236	339	240	231	184	264	296	339	237	155	669	918
199.68	0	581	367	466	237	341	241	234	185	265	297	340	240	156	667	921
199.803	0	583	368	467	239	342	244	235	187	268	300	342	240	157	669	924
199.926	0	575	364	469	236	341	241	234	185	264	299	340	243	155	664	914
200.049	0	569	360	462	233	338	234	230	180	259	295	336	238	153	666	905
200.172	0	567	358	460	232	336	233	229	179	257	293	335	238	154	662	903
200.294	0	568	358	462	232	337	232	231	180	258	294	334	234	152	665	901
200.417	0	570	358	463	233	336	235	231	180	258	295	335	240	153	661	902
200.54	0	571	362	464	235	336	237	231	180	260	295	337	236	153	667	904
200.663	0	573	364	465	236	336	239	232	182	262	296	338	238	153	666	907
200.786	0	573	365	468	238	340	241	234	184	263	298	338	239	153	665	906
200.909	0	565	358	460	232	337	233	228	180	257	295	335	240	152	659	892
201.032	0	561	354	461	230	332	231	226	176	255	292	332	236	151	661	885
201.155	0	563	356	459	229	330	230	226	177	255	291	332	236	150	656	883
201.277	0	564	356	461	230	331	230	226	177	254	292	332	234	150	659	883
201.4	0	566	357	463	233	330	233	226	178	256	293	333	241	150	657	885
201.523	0	569	360	464	233	331	235	226	179	258	294	334	239	150	659	887
201.646	0	571	364	465	235	333	238	227	181	260	295	336	238	151	662	889
201.769	0	571	363	468	236	335	240	228	182	261	297	337	239	151	661	885
201.892	0	564	357	461	231	329	232	224	176	256	293	334	240	150	655	872
202.015	0	564	355	462	230	328	232	222	175	254	292	333	236	150	658	871
202.138	0	565	357	461	230	326	230	222	175	255	291	332	237	149	654	874
202.26	0	567	357	463	232	326	233	223	177	255	293	334	235	150	659	876
202.383	0	570	359	466	232	326	236	223	178	258	294	335	241	151	657	881
202.506	0	572	362	468	233	329	237	223	179	260	294	335	239	151	660	885
202.629	0	575	365	469	235	331	239	225	182	262	296	338	238	152	663	890
202.752	0	575	365	471	236	333	242	226	184	263	298	339	240	153	662	891
202.875	0	570	359	467	231	330	235	221	179	259	295	335	241	151	657	882
202.998	0	571	359	467	231	330	234	221	178	259	294	335	236	151	661	884
203.121	0	571	359	465	231	328	235	222	179	259	295	334	238	151	658	885
203.244	0	573	360	467	233	328	237	224	180	260	296	336	235	152	662	887
203.366	0	578	362	470	234	330	239	226	182	263	297	337	242	152	660	892
203.489	0	579	364	471	234	334	242	225	182	265	298	338	241	152	662	897
203.612	0	581	367	473	237	335	245	228	185	266	299	340	240	153	665	902
203.735	0	575	362	470	234	335	242	227	183	262	299	338	237	153	663	894
203.858	0	573	358	467	230	332	235	224	180	260	297	335	239	152	661	891
203.981	0	574	357	466	230	332	236	224	180	261	295	335	240	152	657	893
204.104	0	574	358	465	233	332	238	225	181	261	296	335	239	151	657	895
204.227	0	576	359	467	233	333	240	228	183	263	297	336	237	151	662	897
204.349	0	578	360	470	235	335	241	229	183	265	297	338	243	152	660	901
204.472	0	581	362	471	236	338	244	230	184	267	297	338	241	153	662	905
204.595	0	582	365	473	237	341	246	232	187	269	301	340	241	153	664	909
204.718	0	573	356	468	233	337	239	228	183	262	298	336	238	151	661	896
204.841	0	571	354	465	231	335	235	227	179	260	294	334	239	151	658	893
204.964	0	571	356	464	229	335	236	225	179	261	293	333	240	150	654	893
205.087	0	571	355	465	230	335	236	226	179	260	293	333	239	149	654	894
205.21	0	572	356	465	232	334	238	228	181	262	294	334	237	150	661	896
205.332	0	574	359	466	232	336	239	229	182	263	294	335	243	151	657	899
205.455	0	575	361	469	234	338	242	230	182	266	295	336	240	152	660	901
205.578	0	578	364	470	235	340	244	231	184	266	296	338	239	151	663	904
205.701	0	569	357	467	230	338	238	227	180	261	295	334	237	150	661	891
205.824	0	567	353	463	228	336	233	225	176	258	291	332	238	150	658	887
205.947	0	565	353	463	229	334	232	225	176	259	290	331	239	149	655	884
206.07	0	565	352	462	229	333	234	226	178	258	291	330	238	148	654	884
206.193	0	568	355	464	230	334	236	227	178	260	291	332	237	148	661	886
206.316	0	569	358	465	232	335	238	227	179	261	292	334	242	149	658	888
206.438	0	572	360	467	233	337	240	229	179	263	293	335	240	150	662	892
206.561	0	575	363	469	236	339	243	231	183	266	296	337	239	151	665	894
206.684	0	567	359	467	233	338	237	227	181	261	295	335	239	150	663	883
206.807	0	566	356	465	230	335	233	225	177	258	291	333	239	149	662	878
206.93	0	565	358	464	232	333	233	226	177	258	291	332	240	148	659	877
207.053	0	568	359	465	233	334	234	226	178	259	292	332	239	149	659	877
207.176	0	569	362	468	234	335	236	226	179	260	292	334	242	149	661	880
207.299	0	572	365	469	236	335	239	227	179	263	293	336	239	150	665	884
207.421	0	574	365	471	237	338	242	228	181	263	295	337	241	151	665	887
207.544	0	577	369	473	239	340	245	231	184	266	297	339	241	152	665	889
207.667	0	570	364	469	234	337	237	227	181	261	295	336	243	151	660	879
207.79	0	570	364	470	234	334	235	226	178	259	295	336	238	151	664	877
207.913	0	572	365	468	234	334	236	226	179	260	294	335	239	151	661	879
208.036	0	573	367	469	235	334	238	227	180	260	296	337	237	151	665	880
208.159	0	576	368	472	237	334	239	229	183	262	297	337	243	152	663	885
208.282	1	579	372	473	238	336	242	227	183	264	298	339	243	152	666	888
208.404	0	582	374	475	239	338	244	231	186	266	300	340	241	153	669	892
208.527	0	580	374	477	241	339	246	232	187	266	303	340	242	153	667	891
208.65	0	574	368	469	235	334	237	226	182	259	297	337	243	151	663	880
208.773	0	574	365	470	234	332	236	224	181	258	297	336	238	150	665	880
208.896	0	574	367	468	232	332	235	225	181	258	298	335	240	151	661	880
209.019	0	576	367	470	234	331	237	226	182	260	298	335	236	150	664	882
209.142	0	579	370	471	235	333	239	228	182	261	299	337	243	151	661	886
209.265	0	582	371	473	237	333	241	227	184	263	299	338	242	151	663	890
209.388	0	584	374	472	239	336	243	230	186	265	301	339	240	152	665	894
209.51	0	580	371	474	237	337	243	229	187	265	301	338	238	151	665	891
209.633	0	575	363	467	232	332	236	226	180	258	297	335	240	149	659	881
209.756	0	575	363	465	232	331	235	226	180	257	296	333	236	149	659	881
209.879	0	576	362	465	231	331	234	225	180	258	295	332	238	149	654	881
210.002	0	577	363	466	233	331	236	228	181	259	296	333	236	149	657	884
210.125	0	580	366	467	234	333	238	228	182	261	297	334	244	150	656	888
210.248	0	581	366	469	235	334	240	229	183	262	297	336	241	151	657	892
210.371	0	584	369	469	237	337	242	230	185	264	298	336	239	150	661	896
210.493	0	581	367	470	237	338	242	231	185	263	299	336	237	151	662	893
210.616	0	575	360	463	233	335	235	228	180	258	295	333	238	149	656	884
210.739	0	576	360	462	232	334	234	228	179	258	295	333	240	149	653	886
210.862	0	575	358	462	234	333	234	230	180	257	296	333	238	148	652	886
210.985	0	577	359	463	234	334	236	231	180	258	295	334	237	148	658	888
211.108	0	578	361	465	236	337	238	232	181	261	296	335	239	149	659	892
211.231	0	581	362	467	236	338	240	233	181	262	297	336	240	149	658	895
211.354	0	583	365	467	238	340	241	235	184	263	300	339	239	151	662	899
211.476	0	581	363	468	237	341	241	235	185	263	301	337	243	150	660	895
211.599	0	575	357	466	234	340	237	232	180	260	297	334	239	149	660	888
211.722	0	576	358	463	235	338	235	233	179	259	297	335	241	150	659	889
211.845	0	575	356	465	236	338	235	234	180	259	298	335	241	149	659	889
211.968	0	578	357	467	236	339	238	234	181	260	299	336	243	149	661	892
212.091	0	580	361	468	237	341	240	235	182	261	299	337	244	151	663	895
212.214	0	582	362	469	238	341	241	237	182	263	300	338	241	152	668	899
212.337	0	583	365	471	241	345	245	239	185	265	303	340	241	152	670	902
212.46	0	576	359	469	238	343	240	236	181	261	300	338	244	152	665	893
212.582	0	573	356	466	235	340	236	233	178	258	298	336	241	150	666	888
212.705	0	573	357	464	235	339	235	232	179	258	297	335	241	149	664	886
212.828	0	573	357	467	235	338	236	233	179	258	299	334	237	150	668	887
212.951	0	574	359	468	238	338	239	234	180	259	298	336	245	151	666	889
213.074	0	577	363	468	239	340	240	233	181	262	300	337	240	151	672	892
213.197	0	579	365	468	241	340	243	234	182	263	301	339	243	152	672	896
213.32	0	580	366	472	242	342	244	236	185	266	303	341	243	153	673	898
213.443	0	573	360	471	237	339	241	233	182	261	301	338	246	152	667	889
213.565	0	570	357	467	236	336	236	229	178	258	297	335	241	151	670	883
213.688	0	570	359	465	235	334	235	229	178	258	297	335	242	151	667	882
213.811	0	572	360	466	235	332	236	227	180	258	298	335	238	151	671	882
213.934	0	573	360	468	236	333	238	228	180	260	298	335	246	152	668	884
214.057	0	575	362	469	237	333	241	228	180	262	298	338	244	152	669	887
214.18	0	578	365	469	239	333	242	229	184	263	300	338	243	153	672	890
214.303	0	581	368	471	239	334	245	231	185	266	302	341	244	153	674	893
214.426	0	575	363	472	238	335	243	228	184	263	301	338	243	152	674	887
214.548	0	573	362	466	234	330	237	225	180	259	298	336	244	151	668	880
214.671	0	573	362	465	232	329	236	224	180	260	299	336	243	151	667	882
214.794	0	573	362	466	233	328	238	225	180	260	298	335	239	151	670	881
214.917	0	575	365	468	235	329	239	225	181	262	299	337	243	152	671	885
215.04	0	577	365	469	236	331	241	226	183	264	300	338	244	153	670	889
215.163	0	580	365	469	236	333	244	228	184	266	301	339	243	153	672	891
215.286	0	583	369	471	238	335	246	231	187	267	303	341	245	154	674	897
215.409	0	578	366	472	237	335	245	229	185	266	303	340	244	153	675	892
215.532	0	576	363	466	235	332	239	226	182	262	300	338	244	153	669	888
215.654	0	577	362	467	235	333	239	228	184	263	300	337	243	152	667	889
215.777	0	578	362	467	235	331	239	230	183	264	301	337	242	153	672	890
215.9	0	580	364	468	236	334	242	229	185	266	301	339	244	152	672	893
216.023	0	583	368	469	238	336	243	231	185	267	302	340	244	153	671	899
216.146	0	584	368	470	238	337	245	233	188	268	305	341	245	153	672	902
216.269	0	585	370	472	240	340	249	234	190	271	305	343	248	154	672	903
216.392	0	578	361	468	234	337	241	231	183	264	302	340	242	153	671	894
216.515	0	578	362	465	236	336	239	232	183	263	301	338	243	153	667	894
216.637	0	579	360	467	236	336	239	233	185	265	301	339	241	152	670	894
216.76	0	581	361	468	237	337	241	234	184	265	303	340	246	152	668	897
216.883	0	583	363	469	238	339	243	234	186	267	303	341	246	153	669	901
217.006	0	586	366	469	239	342	244	236	187	269	304	342	244	154	672	906
217.129	0	588	368	471	240	345	246	238	188	270	306	343	246	154	674	908
217.252	0	582	365	470	239	344	245	237	187	267	305	342	248	154	671	902
217.375	0	577	359	467	235	342	238	233	183	264	300	339	241	153	671	895
217.498	0	578	359	464	235	340	238	232	181	263	300	338	243	151	666	894
217.62	0	577	358	464	235	340	237	233	181	262	300	338	240	152	668	893
217.743	0	579	361	466	237	341	239	236	182	263	300	339	246	151	666	897
217.866	0	582	362	469	238	341	241	236	182	266	300	339	245	152	668	900
217.989	0	584	364	471	240	343	243	237	184	267	302	341	242	153	671	903
218.112	0	585	367	472	242	346	246	239	186	269	304	343	244	153	671	904
218.235	0	577	360	470	238	343	240	233	181	263	301	338	242	152	669	894
218.358	0	576	358	467	235	339	237	232	178	261	298	337	243	151	664	890
218.481	0	575	357	467	235	340	237	232	179	261	299	337	242	150	664	889
218.604	0	576	359	467	237	340	237	233	179	262	299	337	240	150	668	889
218.726	0	578	362	469	239	339	240	234	180	263	299	338	242	152	670	893
218.849	0	579	363	471	240	341	242	235	181	264	301	340	244	152	669	897
218.972	0	582	365	472	242	342	244	236	183	265	303	341	243	153	672	899
219.095	0	576	363	473	239	342	243	234	183	264	302	339	245	152	668	893
219.218	0	573	359	470	237	339	237	231	179	260	300	338	242	152	669	888
219.341	0	574	362	469	237	339	238	231	179	261	300	338	243	151	667	888
219.464	0	574	361	468	238	337	239	233	179	261	300	338	243	152	669	888
219.587	0	578	362	472	240	337	239	233	181	262	302	340	244	153	671	893
219.709	0	579	366	474	240	340	243	232	182	264	302	340	241	153	676	896
219.832	0	581	367	476	243	342	245	235	184	266	304	342	243	153	675	898
219.955	0	574	362	472	239	339	243	232	183	262	304	339	240	153	673	889
220.078	0	571	358	471	234	336	237	229	180	259	301	337	245	152	668	883
220.201	0	572	360	471	236	334	237	228	180	260	300	338	240	152	673	885
220.324	0	573	363	469	235	334	239	228	180	259	301	337	241	152	672	886
220.447	0	575	363	471	236	334	241	229	183	261	303	339	239	153	674	888
220.57	0	577	365	473	238	335	242	230	184	264	304	340	246	154	672	892
220.692	0	580	367	475	239	336	245	231	185	266	304	340	245	154	676	895
220.815	0	576	365	474	237	336	244	230	185	263	305	341	242	153	673	891
220.938	0	570	360	469	233	332	239	226	182	259	302	336	239	153	673	884
221.061	0	571	360	468	232	331	238	226	181	259	302	337	241	152	672	883
221.184	0	571	359	467	231	330	237	225	181	259	300	336	243	152	668	884
221.307	0	573	360	468	233	330	240	227	182	260	302	337	241	152	670	886
221.43	0	576	362	469	234	332	242	228	184	263	303	338	240	152	675	890
221.553	0	578	364	470	235	333	244	229	185	264	303	340	247	153	672	894
221.676	0	580	366	473	236	337	246	229	187	267	305	341	243	153	675	898
221.798	0	573	359	470	233	334	242	228	185	263	303	337	242	152	670	890
221.921	0	570	355	465	231	331	236	227	182	261	301	336	240	151	672	885
222.044	0	571	355	464	230	330	237	228	182	261	300	336	242	152	670	887
222.167	0	573	356	463	231	331	238	229	181	262	299	335	243	151	666	888
222.29	0	574	357	464	232	333	239	230	183	263	300	337	243	151	667	890
222.413	0	576	356	466	233	334	241	232	184	264	301	339	245	151	669	894
222.536	0	581	360	470	235	337	243	231	185	267	303	340	242	152	674	902
222.659	0	587	362	474	237	340	246	233	186	268	303	342	243	153	673	907
222.781	0	581	357	468	235	337	239	233	183	263	300	338	238	153	671	899
222.904	0	582	356	466	232	336	237	231	182	262	298	338	241	153	671	898
223.027	0	584	357	467	232	338	237	231	180	263	294	339	240	152	670	898
223.15	0	585	357	469	233	338	238	230	180	264	292	340	242	153	663	900
223.273	0	586	358	468	234	342	242	232	182	266	295	341	238	153	664	905
223.396	0	618	358	472	232	342	245	233	185	269	295	344	239	154	666	939
223.519	0	640	357	472	233	346	247	236	185	271	297	345	232	156	679	973
223.642	0	637	354	471	233	345	248	236	185	268	297	342	225	154	681	982
223.764	0	612	350	465	234	342	240	236	181	263	295	339	222	151	672	961
223.887	0	603	351	468	235	342	240	236	181	265	295	339	227	148	664	944
224.01	0	614	352	467	235	343	242	235	182	264	295	339	233	147	658	931
224.133	0	607	357	469	238	346	243	237	182	266	295	340	236	147	655	926
224.256	0	607	362	471	238	348	246	238	184	268	296	341	234	149	660	926
224.379	0	609	365	475	241	348	248	239	185	269	299	343	240	151	659	926
224.502	0	602	364	476	241	349	246	236	183	265	297	341	234	150	661	917
224.625	0	597	360	470	236	345	239	234	180	262	295	339	237	149	655	909
224.748	0	597	363	470	237	345	240	234	180	263	294	337	235	148	658	906
224.87	0	607	361	471	237	343	241	233	180	263	295	338	241	149	656	907
224.993	0	602	364	475	239	344	243	235	180	265	295	339	239	150	659	909
225.116	0	602	368	475	240	347	245	237	183	266	298	340	238	151	663	913
225.239	0	602	369	477	242	348	247	237	185	267	300	342	240	150	663	912
225.362	0	594	364	474	237	346	241	233	181	262	297	339	238	150	663	902
225.485	0	594	365	473	237	344	240	233	179	261	297	338	240	149	662	900
225.608	0	593	367	474	237	342	240	233	181	262	297	339	239	150	663	900
225.731	0	595	368	476	241	343	242	234	182	264	298	341	241	152	665	901
225.853	0	598	371	478	242	345	246	235	184	265	300	342	243	153	668	905
225.976	0	600	373	481	243	348	249	237	186	268	302	344	240	153	671	908
226.099	0	591	368	477	240	347	245	235	185	263	301	342	241	151	668	900
226.222	0	589	363	477	238	343	239	233	182	262	300	340	242	152	668	895
226.345	0	588	368	476	238	343	241	233	182	263	299	340	239	152	673	895
226.468	0	589	369	476	238	342	242	233	182	263	300	340	240	152	672	897
226.591	0	591	370	477	240	344	245	234	186	265	302	343	240	153	673	898
226.714	0	594	372	481	242	345	248	237	187	267	303	343	243	153	675	903
226.836	0	596	375	482	242	347	251	238	188	269	305	345	243	153	678	905
226.959	0	587	368	478	238	344	244	235	186	264	303	342	242	153	674	896
227.082	0	586	366	476	237	342	241	234	186	264	302	341	238	152	677	892
227.205	0	587	367	478	236	342	243	234	185	265	302	341	244	152	674	893
227.328	0	588	369	478	238	341	245	235	186	264	302	341	243	153	676	895
227.451	0	590	372	476	239	343	247	237	188	267	304	342	242	153	678	898
227.574	0	594	372	479	241	345	249	239	190	269	305	344	243	154	680	901
227.697	0	595	374	483	243	347	252	240	192	272	307	345	245	155	682	903
227.82	0	593	373	483	242	348	254	239	192	271	307	345	244	155	681	903
227.942	0	587	367	476	237	345	244	237	186	265	303	341	242	153	678	896
228.065	0	587	367	477	239	343	245	239	188	267	303	342	239	154	681	894
228.188	0	588	367	477	238	343	246	239	187	268	303	341	246	153	676	894
228.311	0	591	368	479	240	345	248	239	187	269	303	342	245	154	678	897
228.434	0	595	373	479	240	346	250	241	190	271	304	343	243	154	680	901
228.557	0	597	376	480	242	346	251	243	192	274	307	345	245	155	681	903
228.68	0	596	376	482	242	350	255	244	193	273	306	346	244	155	685	906
228.803	0	590	368	476	237	347	247	239	187	268	303	342	245	153	676	896
228.925	0	591	365	475	237	345	246	239	188	270	303	341	244	153	676	895
229.048	0	591	366	475	239	345	246	241	188	269	303	341	241	154	679	896
229.171	0	594	368	476	239	345	248	242	187	270	302	342	243	153	679	897
229.294	0	596	369	478	241	347	251	242	188	272	302	344	245	154	677	901
229.417	0	599	371	478	242	347	252	243	190	275	304	345	244	155	680	904
229.54	0	600	372	481	244	352	255	245	192	276	307	346	247	156	679	906
229.663	0	590	363	476	238	346	247	238	185	269	302	343	243	154	677	895
229.786	0	589	362	472	236	344	245	237	183	268	300	340	244	152	671	892
229.908	0	589	361	471	235	344	244	236	183	266	298	339	241	152	673	890
230.031	0	590	360	473	236	343	244	238	184	269	298	339	246	152	669	890
230.154	0	593	364	474	239	342	246	237	183	269	299	340	243	153	674	894
230.277	0	596	366	474	240	345	249	237	185	271	299	342	244	154	671	898
230.4	0	598	367	475	241	345	250	239	186	273	301	343	244	154	673	902
230.523	0	592	362	477	239	345	249	236	185	269	300	341	246	154	669	894
230.646	0	586	358	470	235	340	241	232	180	264	296	337	240	152	670	886
230.769	0	586	358	468	234	339	241	232	181	264	295	336	243	151	664	885
230.892	0	586	359	468	234	339	240	231	180	264	295	336	239	150	667	886
231.014	0	590	360	470	236	339	242	231	181	265	295	337	245	151	664	888
231.137	0	591	362	471	237	339	245	231	181	267	296	338	244	151	666	892
231.26	0	594	365	471	239	341	246	233	182	268	298	339	242	152	669	896
231.383	0	594	367	474	241	344	250	235	185	269	300	340	243	152	670	897
231.506	0	585	358	469	236	340	242	230	180	264	296	337	240	151	668	886
231.629	0	585	357	467	234	337	238	228	178	261	295	335	238	150	668	884
231.752	0	583	356	467	234	335	238	229	179	261	295	335	239	150	663	884
231.875	0	585	360	466	236	336	238	229	179	261	294	335	237	151	667	885
231.997	0	587	361	467	237	336	241	230	180	264	296	336	243	150	665	888
232.12	0	590	362	470	237	338	243	231	182	264	297	337	242	151	667	893
232.243	0	592	365	470	239	339	245	232	184	266	300	339	239	152	670	898
232.366	0	589	363	472	240	339	244	234	185	265	300	338	237	152	673	893
232.489	0	583	360	467	235	337	239	230	180	260	298	335	239	151	669	888
232.612	0	585	360	468	236	336	238	230	180	260	297	335	239	150	667	890
232.735	0	584	358	466	236	335	238	232	181	260	299	335	239	151	667	890
232.858	0	587	362	466	237	336	239	233	182	261	300	336	237	150	673	892
232.98	0	589	364	469	238	337	242	234	183	263	300	337	241	152	670	897
233.103	0	591	365	470	240	339	243	235	184	263	302	338	239	152	675	902
233.226	0	591	365	471	240	340	245	236	187	265	304	339	239	152	675	901
233.349	0	581	357	466	235	338	237	234	182	258	301	336	237	151	674	892
233.472	0	582	359	466	236	336	235	234	181	258	301	334	237	151	673	892
233.595	0	583	359	464	235	335	234	234	182	257	299	334	237	150	671	894
233.718	0	585	359	464	237	335	236	236	182	258	301	335	237	150	671	896
233.841	0	587	361	468	237	337	237	237	183	259	302	336	239	152	674	900
233.964	0	590	364	469	239	338	240	237	184	260	303	337	239	151	676	903
234.086	0	592	367	469	241	342	243	239	186	262	304	339	238	152	678	908
234.209	0	582	358	466	237	338	238	237	184	257	304	337	234	152	677	899
234.332	0	579	353	462	235	335	233	235	181	253	300	333	238	150	671	894
234.455	11	579	354	462	233	335	231	235	182	252	299	332	234	149	675	895
234.578	0	580	355	462	234	335	230	236	181	252	298	331	234	149	672	897
234.701	0	581	356	461	235	336	232	238	182	253	299	333	231	149	677	898
234.824	0	585	357	464	236	336	234	238	183	255	301	335	239	150	672	902
234.947	0	587	360	465	238	339	236	238	183	256	301	336	237	150	675	906
235.069	0	586	359	466	239	340	238	239	186	257	302	337	235	150	676	907
235.192	0	577	351	460	234	337	230	236	180	251	299	333	232	149	674	896
235.315	0	575	349	459	232	336	228	234	179	250	297	332	236	148	669	894
235.438	0	575	348	459	232	335	228	235	178	250	296	331	234	148	669	894
235.561	0	576	349	458	233	335	228	237	178	250	296	333	233	147	670	897
235.684	0	578	353	460	233	336	230	236	180	252	296	335	233	149	673	902
235.807	0	581	356	461	237	338	232	236	180	255	296	337	235	151	673	911
235.93	0	582	356	465	238	340	235	236	181	256	297	339	233	152	675	916
236.052	0	577	353	464	235	341	235	235	182	254	298	337	232	151	672	912
236.175	0	571	346	460	232	338	228	232	179	253	296	334	230	150	674	906
236.298	0	570	347	459	234	337	230	233	178	254	295	335	233	149	672	907
236.421	0	570	348	460	233	337	230	231	177	252	294	336	234	150	670	909
236.544	0	572	349	461	236	337	232	233	179	254	296	337	233	151	670	912
236.667	0	574	350	463	236	338	234	234	181	256	297	338	232	151	675	915
236.79	0	576	351	465	237	338	235	233	180	258	298	340	234	152	676	919
236.913	0	573	351	464	236	340	236	234	181	258	298	340	235	151	673	918
237.036	0	567	345	460	233	337	230	231	177	254	297	336	234	150	668	908
237.158	0	567	344	461	232	336	229	230	178	254	296	337	232	150	670	908
237.281	0	566	345	461	233	335	230	230	177	254	296	336	234	150	670	909
237.404	0	568	348	462	234	334	232	231	177	256	297	336	235	150	669	912
237.527	0	570	350	462	236	337	234	232	179	258	298	338	234	151	670	915
237.65	0	572	350	466	237	336	236	232	181	259	300	339	238	152	671	919
237.773	0	570	349	468	237	337	237	232	181	258	300	340	233	152	673	917
237.896	0	562	344	463	232	334	231	228	176	254	297	337	234	151	665	906
238.019	0	560	342	460	230	330	229	226	176	253	297	335	230	150	667	904
238.141	0	559	342	461	230	330	229	224	175	254	297	335	237	149	663	903
238.264	0	561	345	462	229	329	231	224	176	253	296	335	233	149	669	907
238.387	0	563	345	464	231	329	234	225	178	255	297	337	234	150	668	910
238.51	0	566	350	464	233	331	236	226	179	257	299	337	235	151	669	913
238.633	0	568	351	467	233	332	239	227	182	258	300	340	239	151	670	915
238.756	0	559	346	463	229	329	232	222	178	253	298	334	232	150	670	906
238.879	0	557	342	460	226	324	229	220	174	250	295	332	232	149	664	900
239.002	0	557	343	459	225	323	229	219	176	251	295	332	229	148	667	899
239.124	0	559	343	462	227	323	229	220	176	251	296	333	237	148	665	901
239.247	0	563	347	462	226	324	232	220	177	252	295	332	235	149	667	905
239.37	0	565	348	464	228	325	234	221	178	255	297	333	232	150	669	909
239.493	0	569	351	465	229	327	236	223	181	257	299	336	231	151	674	912
239.616	0	570	353	467	231	329	239	224	181	258	300	336	237	150	672	913
239.739	0	565	348	463	226	326	231	220	177	253	295	333	230	149	672	903
239.862	0	566	347	459	224	325	229	220	177	252	294	330	232	148	667	901
239.985	0	566	348	460	226	323	231	222	178	250	294	331	230	147	670	901
240.108	0	568	349	462	226	325	231	221	178	252	294	331	236	148	666	903
240.23	0	573	353	463	228	327	234	222	179	254	295	332	233	148	670	906
240.353	0	577	356	464	230	329	237	225	180	256	296	334	231	148	672	909
240.476	0	582	357	467	231	331	238	227	183	259	297	334	235	150	673	913
240.599	0	584	360	470	234	335	241	228	184	260	298	337	234	149	677	916
240.722	0	578	354	463	229	331	234	226	179	254	296	334	234	149	669	905
240.845	0	580	354	463	229	329	232	227	179	255	295	331	233	147	668	902
240.968	0	581	355	461	230	331	233	227	179	255	293	332	231	146	671	901
241.091	0	584	358	462	230	331	233	227	179	255	294	333	233	146	670	903
241.213	0	588	359	464	232	333	236	228	180	257	294	334	234	147	670	906
241.336	0	591	361	465	234	336	238	230	182	260	296	336	235	149	670	909
241.459	0	595	364	468	235	338	241	232	184	262	297	337	237	149	672	914
241.582	0	596	366	471	237	341	243	233	184	263	299	339	235	149	675	915
241.705	0	591	360	464	232	337	236	228	179	258	295	336	236	147	666	904
241.828	0	592	359	464	234	336	234	231	180	258	295	335	232	147	669	903
241.951	0	593	360	464	233	336	235	231	180	258	294	335	235	147	668	903
242.074	0	596	362	464	234	337	237	231	179	259	294	336	235	146	668	906
242.196	0	598	364	466	236	338	239	233	181	262	295	337	236	147	666	910
242.319	0	601	366	468	236	340	241	233	182	264	298	339	238	149	666	912
242.442	0	605	368	470	239	341	244	236	184	267	300	341	242	149	668	916
242.565	0	603	369	473	240	342	245	234	184	266	299	341	236	149	671	915
242.688	0	597	363	465	234	339	237	231	179	260	296	338	239	147	662	903
242.811	0	597	360	464	234	336	235	231	178	260	296	336	235	148	662	902
242.934	0	597	362	463	234	337	236	228	179	261	295	336	242	147	658	902
243.057	0	599	361	467	234	335	237	229	178	262	294	336	236	148	661	904
243.18	0	602	366	467	237	336	239	230	179	263	296	338	239	147	659	909
243.302	0	604	367	469	238	336	241	231	181	265	298	339	237	148	665	912
243.425	0	606	370	473	240	337	244	232	184	267	300	341	244	149	663	916
243.548	0	606	372	474	240	341	246	233	184	268	299	341	237	149	668	916
243.671	0	599	367	467	234	335	237	227	178	261	298	336	239	148	658	904
243.794	0	598	365	468	234	333	236	227	179	261	296	336	236	147	661	901
243.917	0	597	365	466	232	332	236	225	177	260	296	335	238	147	659	903
244.04	0	600	367	468	233	331	237	224	178	262	296	335	240	147	658	904
244.163	0	602	371	468	234	332	239	225	180	263	298	337	238	148	661	909
244.285	0	604	373	470	236	332	242	228	181	265	299	337	236	150	666	912
244.408	0	606	376	473	239	334	243	228	183	267	300	339	244	149	664	917
244.531	0	606	376	477	239	336	247	228	184	267	301	339	240	150	668	919
244.654	0	599	371	469	234	332	238	224	180	260	299	335	239	148	661	907
244.777	0	598	372	468	233	331	236	224	180	259	298	334	236	148	666	906
244.9	0	598	372	469	233	331	236	223	180	259	297	333	237	148	665	908
245.023	0	600	373	470	234	329	238	225	179	259	298	333	239	147	665	911
245.146	0	602	376	470	235	332	241	227	181	261	300	334	237	149	668	912
245.268	0	605	378	473	237	333	243	228	183	264	301	335	240	149	670	917
245.391	0	607	380	476	239	334	244	230	183	266	302	336	242	150	671	921
245.514	0	606	381	476	239	337	246	230	184	265	302	336	239	151	673	921
245.637	0	602	376	471	235	334	239	229	182	259	300	332	237	149	668	912
[truncated: 776 more rows]

## Sheet: D850
	SNR :	46	36	47	45	37	47	30	42	45	34	49	47	50	42	60
Time	Marker	ch1	ch2	ch3	ch4	ch5	ch6	ch7	ch8	ch9	ch10	ch11	ch12	ch13	ch14	ch15
0.24576	0	386	308	327	224	294	226	213	176	242	243	324	189	133	579	712
0.36864	0	386	308	327	224	294	226	213	176	242	243	324	189	133	579	712
0.49152	0	383	302	317	220	279	209	210	172	233	238	321	195	130	577	733
0.6144	0	389	300	315	219	275	206	212	168	233	238	319	198	131	577	739
0.73728	0	390	300	312	220	274	206	211	169	233	238	318	195	132	576	735
0.86016	0	393	303	306	221	272	206	213	170	234	240	317	194	132	577	737
0.98304	0	398	305	311	222	274	210	214	172	235	241	317	193	133	579	739
1.10592	0	401	306	311	224	276	211	216	173	238	243	318	194	133	580	741
1.2288	0	404	311	314	225	279	216	217	176	239	245	320	194	135	583	744
1.35168	0	395	302	309	222	275	211	217	170	233	242	317	194	134	577	737
1.47456	0	394	301	306	220	272	205	216	170	230	242	316	193	132	575	733
1.59744	0	396	300	308	222	273	207	216	169	231	242	314	194	133	575	733
1.72032	0	397	301	308	221	273	207	217	170	232	241	315	193	134	576	733
1.8432	0	400	304	307	224	275	210	217	171	234	242	316	193	133	579	737
1.96608	0	403	305	311	226	276	213	220	173	237	245	317	194	135	581	739
2.08896	0	407	308	314	227	281	217	221	175	239	247	319	195	134	584	743
2.21184	0	394	301	312	224	276	213	220	170	232	243	316	195	133	579	735
2.33472	0	388	293	305	220	269	203	218	167	227	241	313	193	132	575	729
2.4576	0	388	292	302	220	270	205	216	166	227	240	312	192	131	575	728
2.58048	0	388	290	305	221	269	203	217	167	228	241	312	193	132	574	728
2.70336	0	390	294	304	222	270	206	218	167	229	241	313	193	132	576	729
2.82624	0	393	296	306	223	273	208	218	169	232	243	315	193	132	580	734
2.94912	0	396	297	308	224	275	210	220	172	234	246	316	194	133	583	737
3.072	0	388	292	313	221	277	214	218	169	231	244	316	194	134	579	734
3.19488	0	378	284	302	218	268	201	215	165	226	240	313	193	131	574	729
3.31776	0	377	283	298	218	267	200	216	163	224	240	311	191	130	574	728
3.44064	0	378	284	297	218	266	201	215	164	224	239	312	191	130	574	731
3.56352	0	381	287	300	220	270	201	213	166	227	236	314	190	133	579	735
3.6864	0	384	291	303	223	270	204	211	167	231	238	316	191	133	579	741
3.80928	0	387	294	304	222	272	207	212	169	233	241	317	192	133	581	746
3.93216	0	387	292	308	222	276	213	215	171	233	243	318	193	134	581	749
4.05504	0	375	284	301	221	267	201	212	167	226	240	316	191	133	576	743
4.17792	0	374	284	296	220	265	198	213	166	225	238	314	192	132	576	743
4.3008	0	374	283	296	220	264	199	212	165	225	239	314	191	133	578	746
4.42368	0	376	285	295	220	267	199	213	167	227	241	316	191	133	580	749
4.54656	0	380	286	300	223	269	202	215	169	229	243	317	193	134	583	753
4.66944	0	383	288	302	224	271	205	217	170	233	245	319	194	134	586	757
4.79232	0	385	292	303	226	275	208	220	173	233	248	321	195	135	590	761
4.9152	0	376	285	303	223	271	205	219	169	229	246	320	194	135	586	757
5.03808	0	374	282	299	222	266	198	218	168	226	246	319	194	134	585	756
5.16096	0	374	283	300	221	267	199	218	168	227	246	320	194	135	587	758
5.28384	0	375	285	298	222	267	199	219	169	227	247	319	193	135	589	761
5.40672	0	378	284	301	223	270	202	220	172	231	249	322	194	136	591	765
5.5296	0	381	289	304	225	272	204	221	173	233	250	323	195	137	593	768
5.65248	0	384	291	306	226	275	208	224	174	236	252	324	196	137	596	772
5.77536	0	374	285	303	224	272	204	221	170	229	249	323	195	135	591	766
5.89824	0	372	283	297	221	267	197	222	167	228	248	322	194	136	590	764
6.02112	0	373	281	302	221	268	199	221	169	227	248	322	194	135	590	764
6.144	0	374	284	302	221	267	200	222	169	229	248	322	196	136	590	765
6.26688	0	377	287	301	222	270	201	221	171	232	249	324	195	136	593	767
6.38976	0	381	286	306	223	271	205	223	173	233	251	324	196	138	595	770
6.51264	0	384	290	307	225	274	208	224	175	237	254	326	197	139	598	772
6.63552	0	376	287	312	223	275	209	223	173	232	251	324	197	137	593	767
6.7584	0	369	280	300	219	266	198	220	168	227	247	321	196	136	589	760
6.88128	0	370	279	296	217	265	198	219	166	226	246	319	196	135	586	758
7.00416	0	369	277	300	217	262	197	218	166	228	245	318	195	135	585	756
7.12704	0	372	279	301	216	263	200	217	166	229	246	319	196	135	585	756
7.24992	0	374	282	301	217	265	202	218	169	231	246	319	197	136	587	757
7.3728	0	378	282	304	219	268	205	218	170	234	248	320	197	135	588	759
7.49568	0	378	283	310	220	273	212	219	171	235	248	321	197	136	589	759
7.61856	0	367	273	302	214	264	199	214	165	228	243	317	196	133	582	747
7.74144	0	365	271	296	213	259	196	213	164	225	240	313	195	133	578	741
7.86432	0	365	270	295	211	259	197	211	163	224	239	313	195	133	577	739
7.9872	0	367	269	297	212	258	199	210	162	226	239	313	195	132	577	738
8.11008	0	370	272	299	213	261	201	211	164	228	239	313	195	133	578	739
8.23296	0	373	276	299	215	264	203	211	165	231	240	316	196	134	580	742
8.35584	0	377	277	301	217	265	206	213	167	234	242	317	196	134	583	744
8.47872	0	371	273	307	213	269	209	210	166	231	241	316	200	135	576	741
8.6016	0	365	268	298	211	261	199	208	161	227	237	313	195	131	575	732
8.72448	0	364	268	294	212	259	198	207	160	225	235	311	195	131	573	730
8.84736	0	364	267	294	211	258	198	207	160	225	235	312	195	132	573	730
8.97024	0	367	269	296	211	261	201	206	162	227	235	313	195	133	575	732
9.09312	0	370	273	297	213	264	204	206	164	229	236	313	195	133	576	735
9.216	0	373	275	299	217	265	205	207	165	232	239	315	196	134	579	738
9.33888	0	372	275	304	216	270	211	209	166	232	240	316	195	134	580	740
9.46176	0	365	268	297	214	261	199	207	162	227	236	313	195	133	575	730
9.58464	0	364	267	295	214	261	197	206	161	226	236	311	195	132	574	730
9.70752	0	365	270	293	212	261	198	206	160	223	235	310	194	131	574	731
9.8304	0	366	272	294	213	264	199	206	163	227	235	312	194	133	576	732
9.95328	0	371	276	297	217	265	203	207	166	229	237	313	194	133	579	737
10.0762	0	375	281	301	218	267	205	209	167	232	237	316	194	135	581	742
10.199	0	378	285	302	221	269	208	210	170	236	238	317	194	136	584	745
10.3219	0	372	283	305	221	271	211	210	169	232	238	318	193	135	582	742
10.4448	0	363	282	297	219	264	198	204	164	227	234	315	190	133	580	737
10.5677	0	361	285	296	219	261	196	200	164	226	230	315	189	133	580	741
10.6906	0	358	286	294	220	264	197	191	167	230	222	322	185	135	592	746
10.8134	0	366	295	304	218	265	201	187	172	237	205	335	184	138	595	744
10.9363	0	375	294	304	220	266	203	184	174	242	198	334	189	138	589	743
11.0592	0	381	295	306	222	267	206	183	176	246	196	335	192	138	588	746
11.1821	0	384	298	312	223	273	214	180	179	249	192	340	194	137	593	746
11.305	0	373	289	301	217	265	203	179	173	239	194	327	192	136	583	740
11.4278	0	371	282	294	219	259	193	181	171	234	201	320	189	133	578	744
11.5507	0	372	283	296	218	261	194	182	171	234	202	319	189	132	577	743
11.6736	0	375	285	293	218	260	195	183	171	234	203	320	189	133	576	744
11.7965	0	378	285	293	219	263	198	184	174	236	206	320	188	133	575	749
11.9194	0	382	288	296	222	266	200	186	175	237	210	321	188	133	576	752
12.0422	0	385	291	299	224	268	202	188	178	240	212	324	189	133	576	754
12.1651	0	376	287	302	222	269	204	185	175	236	210	323	188	132	572	748
12.288	0	373	283	291	219	261	192	184	171	231	209	321	191	131	563	741
12.4109	0	372	284	295	219	261	193	184	171	232	209	320	187	131	566	742
12.5338	0	378	290	289	220	265	192	182	172	232	201	322	190	134	560	743
12.6566	0	378	292	299	220	268	199	178	177	238	199	324	191	135	563	748
12.7795	0	383	293	298	222	266	204	180	180	243	204	323	190	136	568	755
12.9024	0	386	296	300	223	269	208	181	185	247	207	325	189	139	578	760
13.0253	0	386	295	304	223	273	219	186	186	247	213	325	190	140	583	763
13.1482	0	373	289	297	221	267	203	187	180	236	216	322	186	138	580	756
13.271	0	372	290	292	218	266	199	190	179	236	220	319	189	135	576	754
13.3939	0	371	287	298	218	269	201	190	183	238	220	322	186	136	579	756
13.5168	0	374	287	302	219	270	209	191	186	242	221	323	187	137	581	760
13.6397	0	376	293	299	219	273	213	195	190	247	224	322	187	138	583	764
13.7626	0	379	292	301	222	274	217	199	194	250	229	323	186	138	588	769
13.8854	0	378	293	309	222	280	225	201	197	253	232	326	187	139	592	772
14.0083	0	370	286	305	220	273	215	200	189	245	231	323	186	137	583	760
14.1312	0	368	288	300	217	271	209	201	187	244	232	322	186	134	583	756
14.2541	0	367	286	303	218	273	214	199	188	245	233	323	189	133	577	754
14.377	0	368	285	304	219	273	216	201	191	247	235	322	187	132	580	753
14.4998	0	370	288	306	218	276	219	202	192	251	236	324	188	132	581	754
14.6227	0	373	290	308	220	277	222	202	194	255	238	324	188	133	583	755
14.7456	0	373	290	314	220	282	230	203	195	257	241	324	187	134	585	755
14.8685	0	363	284	307	216	273	218	200	188	247	237	321	191	131	572	746
14.9914	0	360	281	306	213	270	214	200	186	247	235	318	188	128	571	735
15.1142	0	359	280	304	211	268	215	197	186	248	234	317	186	127	572	732
15.2371	0	361	279	303	211	266	217	197	185	249	235	316	191	126	567	730
15.36	0	362	279	308	211	266	221	197	188	252	236	314	187	126	572	729
15.4829	0	365	282	307	212	267	224	199	190	254	236	316	189	127	573	730
15.6058	0	361	279	311	210	272	230	196	189	254	237	315	189	126	572	726
15.7286	0	351	270	300	204	261	213	192	181	245	233	309	191	124	558	709
15.8515	0	350	267	299	200	257	212	189	179	244	228	306	190	122	554	704
15.9744	0	348	265	299	198	254	213	187	178	246	226	303	192	120	551	699
16.0973	0	350	268	296	198	251	217	186	178	246	226	303	187	120	555	699
16.2202	0	351	268	299	199	253	219	185	180	249	227	303	190	120	554	700
16.343	0	355	270	302	203	255	223	185	182	251	229	303	189	121	560	700
16.4659	0	350	268	305	200	259	227	186	181	250	228	303	193	120	554	695
16.5888	0	340	260	293	195	247	212	182	174	242	222	297	186	118	551	680
16.7117	0	339	258	292	192	245	211	178	173	241	222	294	189	117	545	676
16.8346	0	339	255	290	192	243	211	178	173	240	220	292	188	116	543	673
16.9574	0	341	262	288	193	243	213	176	173	242	218	292	188	115	544	675
17.0803	0	348	264	293	195	245	216	173	174	245	216	293	184	118	550	687
17.2032	0	351	266	293	196	244	219	173	176	247	217	294	186	119	549	696
17.3261	0	348	266	297	197	250	225	173	177	247	217	294	187	119	548	690
17.449	0	337	257	287	192	240	211	171	170	239	213	289	186	117	536	672
17.5718	0	336	257	282	192	238	208	169	168	238	211	284	180	115	538	668
17.6947	0	336	256	281	191	235	210	171	169	237	211	284	182	114	532	665
17.8176	0	337	256	281	193	237	211	170	171	239	213	284	183	114	535	665
17.9405	0	341	259	284	193	240	215	173	173	242	214	285	181	114	543	666
18.0634	0	344	265	286	196	243	217	174	176	245	217	287	182	114	547	669
18.1862	0	341	263	289	197	246	225	178	176	245	219	288	182	114	550	666
18.3091	0	333	254	280	192	238	210	174	170	238	215	283	183	113	538	651
18.432	0	332	255	280	193	237	208	174	170	238	214	281	183	112	537	649
18.5549	0	332	256	276	192	236	211	174	168	237	214	281	180	112	541	647
18.6778	0	334	257	278	193	238	211	176	171	240	215	281	181	112	540	650
18.8006	0	338	260	283	196	240	215	176	173	242	217	284	180	113	546	653
18.9235	0	342	267	284	200	242	219	178	175	245	218	285	181	114	550	657
19.0464	0	337	264	288	200	247	222	177	175	243	217	285	181	114	550	653
19.1693	0	330	256	277	196	236	208	174	169	237	214	281	182	113	537	641
19.2922	0	329	255	276	193	234	208	174	169	237	212	279	181	111	537	639
19.415	0	329	254	275	195	234	208	174	168	236	214	278	182	112	535	635
19.5379	0	331	257	275	194	236	209	173	167	238	213	278	177	111	541	637
19.6608	0	334	260	276	198	238	212	175	171	240	214	280	182	112	541	641
19.7837	0	336	261	282	199	240	215	176	174	243	217	283	182	113	543	645
19.9066	0	327	254	279	194	240	214	174	168	238	213	279	181	112	534	632
20.0294	0	323	252	268	193	231	203	170	165	233	209	274	178	110	529	624
20.1523	0	323	249	268	193	229	202	170	164	232	207	272	178	109	527	621
20.2752	0	324	249	269	192	228	202	168	164	231	205	271	176	108	525	624
20.3981	0	328	252	270	192	229	204	168	165	233	205	272	176	109	524	630
20.521	0	331	255	271	195	232	207	168	166	236	206	273	173	110	532	636
20.6438	0	330	256	275	195	235	212	169	168	236	208	273	176	109	529	635
20.7667	0	318	248	264	191	227	201	165	161	228	202	269	173	107	519	616
20.8896	0	315	244	262	188	223	197	163	160	226	199	264	173	105	512	606
21.0125	0	313	243	257	187	220	195	160	158	225	197	261	170	104	511	601
21.1354	0	314	242	256	188	220	194	160	159	224	198	262	170	104	511	600
21.2582	0	316	243	259	189	222	198	161	161	227	199	262	171	104	511	601
21.3811	0	318	247	260	191	224	200	162	161	228	200	263	172	105	514	603
21.504	0	313	245	264	190	226	202	160	160	225	197	262	167	105	513	596
21.6269	0	304	238	251	186	216	189	156	155	218	193	256	166	101	501	584
21.7498	0	305	237	250	188	215	187	152	153	216	190	252	168	100	493	579
21.8726	0	305	234	246	186	210	184	152	152	215	188	252	164	99	492	576
21.9955	0	307	236	246	185	212	186	151	152	216	188	252	164	99	493	578
22.1184	0	309	237	248	187	215	189	152	154	218	189	253	163	101	497	581
22.2413	0	311	237	250	189	216	190	152	156	220	191	255	164	100	501	583
22.3642	0	301	231	250	188	215	192	152	153	214	190	252	163	99	494	572
22.487	0	297	227	241	185	208	179	149	148	208	185	246	159	97	487	562
22.6099	0	296	226	239	184	206	178	147	147	208	182	244	158	96	484	558
22.7328	0	296	223	239	183	206	176	145	147	208	182	244	157	96	484	557
22.8557	0	298	225	240	184	209	179	146	147	208	183	244	157	96	486	559
22.9786	0	300	229	241	187	209	182	147	149	211	185	246	155	97	492	564
23.1014	1	302	231	243	188	213	183	150	149	213	187	248	159	96	494	567
23.2243	0	296	226	245	186	214	186	150	149	209	187	246	158	97	489	560
23.3472	0	290	221	237	184	205	174	149	144	203	183	241	156	95	481	549
23.4701	0	290	221	235	184	205	173	147	142	201	181	240	154	94	480	545
23.593	0	288	219	234	184	204	172	147	142	201	181	239	154	95	480	544
23.7158	0	291	220	236	184	205	173	147	145	202	182	239	154	95	482	546
23.8387	0	293	223	239	187	206	176	147	146	205	183	242	157	95	484	549
23.9616	0	295	225	241	188	209	178	149	147	207	185	243	153	95	491	553
24.0845	0	289	219	243	187	211	180	150	144	202	185	241	155	96	483	546
24.2074	0	281	213	233	185	203	169	148	140	195	181	234	155	93	470	531
24.3302	0	279	210	232	183	199	165	146	139	193	179	232	151	92	469	526
24.4531	0	280	212	229	183	200	164	146	137	192	177	231	150	92	469	525
24.576	0	281	213	230	184	200	165	145	138	194	179	232	150	92	471	529
24.6989	0	284	216	234	185	203	169	146	140	197	180	235	151	93	473	532
24.8218	0	287	220	236	187	205	171	149	142	199	181	236	153	92	476	537
24.9446	0	285	219	240	188	208	178	149	142	200	182	238	150	93	479	537
25.0675	0	276	209	232	186	202	165	148	137	191	179	231	148	92	467	522
25.1904	0	273	206	226	184	196	160	146	135	187	176	228	149	91	457	513
25.3133	0	272	204	228	181	195	159	145	133	187	175	226	147	90	458	510
25.4362	0	273	206	227	181	197	160	144	134	188	176	227	144	90	464	512
25.559	0	276	208	227	183	199	162	144	136	190	177	230	146	91	465	516
25.6819	0	278	209	231	185	201	165	146	137	192	177	232	149	92	467	522
25.8048	0	282	214	233	188	203	167	147	140	195	178	235	149	93	469	527
25.9277	0	279	212	237	188	206	173	147	139	195	180	235	146	93	472	526
26.0506	0	271	203	228	183	199	160	144	134	186	176	228	144	92	459	512
26.1734	0	269	201	225	183	194	157	143	131	184	175	225	146	90	451	505
26.2963	0	269	201	225	182	192	156	141	131	183	173	225	143	90	453	504
26.4192	0	270	203	225	181	195	157	139	132	186	173	226	142	91	460	506
26.5421	0	273	203	228	183	195	159	141	134	188	174	228	146	91	461	511
26.665	0	276	206	232	185	199	163	142	137	190	177	232	147	90	465	516
26.7878	0	279	211	233	187	200	166	145	137	194	180	234	147	91	473	521
26.9107	0	277	210	237	187	205	172	146	139	194	180	235	147	94	473	522
27.0336	0	270	204	229	185	197	160	144	133	186	179	229	146	93	461	508
27.1565	0	268	201	227	183	193	157	144	132	184	176	227	145	91	457	502
27.2794	0	267	200	228	181	192	156	143	131	183	176	226	145	91	456	501
27.4022	0	269	203	227	182	193	157	142	132	186	176	226	143	91	463	503
27.5251	0	271	204	229	183	195	160	143	134	188	179	230	147	92	464	507
27.648	0	274	206	233	184	198	162	147	136	190	181	232	150	92	469	511
27.7709	0	277	211	235	188	200	166	149	138	194	183	234	149	93	478	517
27.8938	0	271	206	237	185	201	170	148	136	190	184	233	147	93	475	511
28.0166	0	265	200	229	183	193	158	146	132	183	180	228	148	92	464	502
28.1395	0	265	198	230	181	192	157	145	131	183	179	225	147	92	462	499
28.2624	0	266	199	228	180	191	155	144	130	183	179	226	148	92	461	498
28.3853	0	268	202	229	181	193	156	144	132	186	180	228	145	92	468	503
28.5082	0	270	203	231	184	196	161	145	135	188	182	231	149	92	469	508
28.631	0	274	206	235	186	198	164	148	136	192	183	234	151	93	472	513
28.7539	0	278	210	238	189	201	167	150	138	195	184	236	150	94	480	520
28.8768	0	272	206	239	188	203	170	149	137	190	184	235	150	94	472	513
28.9997	0	266	201	230	183	194	157	147	132	184	181	230	147	93	462	502
29.1226	0	265	197	228	183	192	155	145	131	182	179	226	146	91	458	498
29.2454	0	266	198	228	183	192	155	144	130	182	178	227	146	92	457	497
29.3683	0	268	201	228	183	194	156	145	132	185	180	228	145	91	461	500
29.4912	0	270	202	231	184	195	159	148	134	187	182	230	147	92	464	505
29.6141	0	273	204	236	187	198	162	150	136	190	183	233	149	92	468	510
29.737	0	277	210	238	191	202	166	153	138	193	186	236	148	94	476	516
29.8598	0	276	210	242	191	206	173	153	140	194	188	237	149	94	478	518
29.9827	0	268	202	235	187	200	160	151	134	186	185	231	147	94	465	505
30.1056	0	266	201	231	186	195	155	150	132	183	183	228	146	93	461	500
30.2285	0	267	202	231	186	196	155	150	131	182	181	226	143	92	462	499
30.3514	0	269	204	231	187	196	155	150	132	183	182	228	146	92	462	501
30.4742	0	271	205	234	189	198	158	152	134	186	184	230	147	93	464	505
30.5971	0	275	207	237	190	200	161	153	135	188	185	232	150	93	469	510
30.72	0	278	211	240	194	203	164	155	138	193	187	236	149	94	477	517
30.8429	0	281	215	241	196	205	167	158	140	196	191	238	151	95	482	523
30.9658	0	277	212	245	194	209	173	158	140	194	191	237	151	96	477	520
31.0886	0	271	208	238	192	201	160	156	134	187	188	232	149	96	469	508
31.2115	0	271	208	236	192	199	158	156	133	184	187	231	146	93	470	506
31.3344	0	271	208	235	191	201	157	154	133	185	186	231	147	94	469	507
31.4573	0	274	208	238	192	202	159	155	134	187	188	232	149	95	471	510
31.5802	0	276	211	239	195	203	162	156	137	190	188	234	150	94	473	515
31.703	0	280	216	243	196	206	164	158	138	192	190	236	148	95	479	521
31.8259	0	283	217	244	199	208	168	159	140	195	192	239	149	96	483	528
31.9488	0	280	216	248	198	211	173	161	142	195	194	240	150	97	483	527
32.0717	0	275	211	241	195	203	162	159	135	188	191	234	150	96	471	514
32.1946	0	274	211	239	194	201	158	157	134	186	189	234	147	95	472	513
32.3174	0	274	211	238	192	201	158	157	133	187	188	233	147	95	471	514
32.4403	0	277	212	240	194	202	159	157	135	189	190	234	150	95	472	516
32.5632	0	279	213	243	195	204	163	159	137	192	191	237	151	96	476	520
32.6861	0	283	217	246	197	206	166	159	139	194	192	240	151	96	483	526
32.809	0	286	219	247	200	208	170	161	142	198	195	241	152	98	488	531
32.9318	0	285	219	252	199	212	177	163	143	199	196	243	151	98	490	532
33.0547	0	276	212	244	195	204	164	160	136	191	193	237	152	97	476	518
33.1776	0	274	209	240	192	199	159	159	135	187	191	235	149	96	475	513
33.3005	0	273	208	238	191	199	159	158	134	186	189	233	149	95	474	513
33.4234	0	275	208	240	190	199	159	156	135	188	190	233	151	96	473	515
33.5462	0	277	211	241	190	200	162	156	136	191	190	236	153	95	478	518
33.6691	0	280	212	242	192	201	164	157	138	194	192	238	151	96	484	523
33.792	0	283	215	246	194	205	167	159	140	197	194	241	155	98	486	529
33.9149	0	287	218	249	196	208	172	160	142	199	196	244	153	100	492	534
34.0378	0	277	211	248	193	206	170	158	139	193	195	240	154	98	480	522
34.1606	0	272	205	240	189	198	159	157	134	188	191	235	149	97	476	514
34.2835	0	273	204	236	188	197	159	154	133	186	189	234	150	96	473	513
34.4064	0	273	204	238	187	196	159	154	133	189	188	234	153	96	469	512
34.5293	0	276	207	239	189	197	160	154	135	190	190	235	152	96	475	515
34.6522	0	279	208	242	190	200	164	155	137	194	190	238	150	96	481	520
34.775	0	282	211	243	191	202	167	157	139	197	192	240	154	96	482	526
34.8979	0	285	214	245	196	206	169	158	142	200	194	242	153	97	488	532
35.0208	0	283	213	250	195	209	176	158	142	199	195	244	156	98	483	531
35.1437	0	276	206	241	191	200	162	156	135	191	192	238	150	97	477	518
35.2666	0	275	204	237	190	198	159	156	134	189	189	235	151	97	473	515
35.3894	0	274	204	238	189	197	160	153	133	189	190	236	154	96	469	514
35.5123	0	276	205	237	188	199	161	154	136	190	190	235	151	97	474	515
35.6352	0	279	207	240	191	200	163	155	136	193	189	237	149	97	479	519
35.7581	0	281	210	242	193	202	166	157	138	196	191	239	153	97	481	523
35.881	0	285	214	245	195	204	168	159	141	198	193	241	151	97	487	529
36.0038	0	281	212	250	195	209	175	159	140	198	195	241	155	98	482	526
36.1267	0	273	205	241	191	199	161	157	134	191	191	235	149	96	477	514
36.2496	0	273	206	237	191	198	159	156	133	190	190	234	150	96	473	511
36.3725	0	273	205	238	190	199	159	155	134	189	189	234	150	95	473	510
36.4954	0	276	208	239	191	200	160	155	134	191	190	235	152	95	474	513
36.6182	0	278	209	242	193	201	162	157	137	194	191	237	149	95	481	516
36.7411	0	281	212	243	194	203	165	158	138	196	193	237	153	97	482	522
36.864	0	284	216	245	197	206	168	161	141	199	195	240	153	97	489	527
36.9869	0	282	215	251	198	210	174	159	141	199	197	242	158	98	487	527
37.1098	0	273	208	241	193	201	160	158	135	191	192	236	149	98	479	511
37.2326	0	271	204	237	192	198	156	157	132	188	191	232	150	95	473	507
37.3555	0	270	203	238	191	196	157	155	132	187	190	232	150	94	472	505
37.4784	0	271	206	238	192	198	157	154	133	189	189	233	151	94	472	506
37.6013	0	274	206	240	191	199	160	154	134	192	190	235	148	96	478	509
37.7242	0	276	209	241	195	202	162	156	137	193	191	236	151	96	479	515
37.847	0	279	212	244	196	203	165	157	138	197	193	239	150	96	484	519
37.9699	0	280	214	250	197	208	171	160	140	198	195	241	155	98	484	524
38.0928	0	270	206	241	193	202	162	156	134	189	191	235	147	97	477	509
38.2157	0	267	202	235	191	196	155	154	132	186	189	232	149	95	470	503
38.3386	0	266	199	236	189	196	154	154	130	186	188	231	149	95	468	501
38.4614	0	267	203	236	190	196	155	153	131	187	189	232	149	95	469	503
38.5843	0	269	203	237	191	197	157	153	133	189	190	233	147	95	475	505
38.7072	0	271	205	238	191	198	160	155	134	191	190	235	151	95	475	510
38.8301	0	275	208	242	193	201	162	156	135	194	192	237	152	95	478	515
38.953	0	278	211	244	197	204	166	158	139	196	194	240	152	97	486	521
39.0758	0	269	205	245	193	203	167	157	136	193	194	237	149	97	480	511
39.1987	0	264	201	235	191	195	156	155	131	187	190	233	149	95	470	502
39.3216	0	264	197	236	189	196	155	155	131	186	189	232	148	95	469	501
39.4445	0	264	198	233	190	194	155	153	131	186	189	232	149	95	470	500
39.5674	0	266	199	235	188	196	155	152	132	189	190	233	148	95	474	503
39.6902	0	267	200	238	191	198	159	155	134	190	191	235	149	95	475	507
39.8131	0	271	202	239	192	199	160	156	136	193	193	237	153	95	477	511
39.936	0	274	204	242	194	203	164	157	137	196	196	240	152	97	485	516
40.0589	0	266	197	244	191	202	166	157	136	192	194	237	150	96	480	507
40.1818	0	260	192	234	190	195	155	154	130	186	191	232	148	95	469	498
40.3046	0	260	189	234	186	195	153	153	130	185	189	232	149	95	468	496
40.4275	0	260	190	233	186	193	153	153	130	186	189	231	149	94	467	496
40.5504	0	262	192	232	188	194	155	151	131	188	188	232	146	94	473	500
40.6733	0	265	194	234	189	196	157	154	133	190	191	234	150	94	473	504
40.7962	0	267	196	235	191	198	160	155	135	192	191	237	152	96	477	508
40.919	0	271	200	239	192	201	163	157	137	196	194	238	150	96	484	513
41.0419	0	271	201	245	193	205	170	158	138	198	195	240	151	96	485	515
41.1648	0	260	192	234	189	197	158	156	133	188	191	234	150	95	472	499
41.2877	0	256	187	232	187	194	153	154	130	185	189	230	150	94	467	493
41.4106	0	256	186	231	187	192	152	153	128	184	187	229	149	94	465	491
41.5334	0	257	188	229	186	193	152	151	130	186	187	229	148	93	466	492
41.6563	0	259	190	231	187	195	155	152	131	188	188	231	149	94	468	496
41.7792	0	263	191	233	190	195	156	153	132	190	189	232	149	94	470	498
41.9021	0	266	195	236	191	198	159	155	135	193	190	235	148	94	475	503
42.025	0	269	198	236	193	201	163	156	137	195	192	237	150	95	480	508
42.1478	0	266	195	242	192	204	168	157	137	195	194	236	151	96	475	506
42.2707	0	258	188	233	189	195	155	155	131	187	189	231	148	93	463	491
42.3936	0	256	187	231	187	192	153	153	129	185	187	228	148	93	460	486
42.5165	0	255	186	229	186	192	152	151	129	185	186	227	145	92	462	484
42.6394	0	256	189	229	188	193	153	153	130	188	187	228	147	93	462	486
42.7622	0	258	190	232	189	194	155	153	132	189	187	230	148	93	466	490
42.8851	0	262	193	234	191	197	158	153	134	192	188	232	147	94	470	494
43.008	0	265	197	236	191	198	160	157	135	194	191	234	148	94	475	500
43.1309	0	268	200	239	195	201	164	159	138	198	194	237	149	95	480	505
43.2538	0	260	193	241	191	202	166	156	135	193	192	234	150	95	470	495
43.3766	0	256	189	233	190	195	152	155	131	188	189	230	146	94	466	486
43.4995	0	255	190	231	189	195	154	154	130	186	188	230	147	95	465	485
43.6224	0	254	190	231	188	195	153	154	131	187	188	229	148	94	463	485
43.7453	0	259	192	234	190	195	155	155	132	189	188	231	149	94	466	488
43.8682	0	261	195	236	191	196	158	157	134	192	190	232	147	94	471	492
43.991	0	264	197	237	194	198	160	156	135	194	192	235	151	95	473	496
44.1139	0	267	200	237	195	202	163	158	137	197	195	236	150	96	479	502
44.2368	0	259	194	240	192	200	165	158	134	192	194	234	151	96	469	492
44.3597	0	254	189	232	189	193	154	154	130	188	190	230	146	94	466	484
44.4826	0	253	187	231	188	194	153	153	129	186	188	229	147	93	463	484
44.6054	0	254	188	230	188	193	153	153	130	187	189	229	148	94	462	482
44.7283	0	256	190	233	188	194	155	155	132	189	190	231	149	94	465	486
44.8512	0	259	194	234	191	195	158	154	133	192	191	233	147	94	471	490
44.9741	0	261	196	234	192	198	159	156	135	194	193	235	151	95	473	495
45.097	0	264	198	238	193	200	164	158	138	198	196	238	150	95	480	501
45.2198	0	258	194	242	192	202	167	158	136	193	195	235	151	96	472	494
45.3427	0	251	186	230	187	193	153	153	130	187	190	230	145	94	464	480
45.4656	0	250	183	227	186	190	151	153	128	185	189	229	147	92	459	478
45.5885	0	250	182	228	185	189	151	152	128	185	188	227	149	92	455	477
45.7114	0	250	183	228	185	190	152	150	129	187	188	228	148	93	460	478
45.8342	0	254	185	230	186	192	154	151	130	189	189	229	146	92	466	482
45.9571	0	256	187	231	187	194	158	153	132	191	190	231	149	93	467	485
46.08	0	259	189	233	190	194	159	154	134	193	192	233	149	94	473	490
46.2029	0	259	191	238	190	201	166	156	135	194	194	235	152	95	472	492
46.3258	0	249	181	230	185	192	155	152	129	187	189	229	146	93	462	477
46.4486	0	247	177	225	184	189	150	150	127	184	186	225	146	92	456	471
46.5715	0	246	177	226	182	188	149	150	126	184	186	225	149	91	452	470
46.6944	0	248	179	225	183	189	150	149	127	184	186	225	147	91	455	472
46.8173	0	251	180	227	184	191	152	150	128	186	186	227	145	91	460	475
46.9402	0	253	182	227	185	191	153	152	130	187	188	228	147	92	460	479
47.063	0	256	183	230	187	194	156	153	132	190	189	230	149	92	464	482
47.1859	0	258	185	233	190	197	161	156	134	193	191	232	151	93	468	487
47.3088	0	250	179	233	188	195	158	152	131	188	190	228	144	93	463	476
47.4317	0	246	175	226	184	190	149	151	127	184	187	225	145	91	454	468
47.5546	0	246	176	226	185	191	150	152	128	183	187	223	146	91	453	467
47.6774	0	246	176	226	185	189	150	150	126	184	185	224	146	92	453	467
47.8003	0	249	178	227	185	190	150	150	127	186	186	225	144	91	458	470
47.9232	0	251	180	229	186	192	153	153	129	187	188	227	146	91	459	474
48.0461	0	253	184	230	189	193	155	153	131	190	189	228	148	92	462	478
48.169	0	256	187	234	192	197	159	156	133	192	191	231	147	93	468	483
48.2918	0	247	179	232	188	193	156	152	129	186	188	227	146	92	457	471
48.4147	0	244	175	226	187	188	148	152	125	181	185	223	143	91	450	463
48.5376	0	244	175	226	184	189	148	149	125	181	184	222	143	91	448	463
48.6605	0	244	177	225	185	188	146	148	125	182	183	222	143	90	447	462
48.7834	0	247	177	225	186	188	148	148	127	184	184	223	144	91	451	465
48.9062	0	248	181	226	187	189	151	151	128	186	185	225	145	92	454	469
49.0291	0	250	182	228	188	191	152	153	130	188	187	226	146	92	458	473
49.152	11	253	185	231	191	194	156	154	131	191	189	229	145	92	464	478
49.2749	0	248	183	234	189	197	159	153	130	189	189	228	145	92	459	475
49.3978	0	242	176	224	186	186	147	150	125	181	184	222	144	91	443	461
49.5206	0	238	172	222	184	185	144	148	123	179	183	219	142	90	442	455
49.6435	0	239	173	222	184	183	144	147	123	180	181	219	139	90	443	454
49.7664	0	240	174	221	182	184	145	146	124	180	180	220	141	90	444	457
49.8893	0	241	175	222	184	184	146	145	126	182	182	221	142	90	445	461
50.0122	0	244	177	225	186	186	150	147	127	186	184	223	145	90	449	464
50.135	0	247	181	226	187	189	152	149	129	187	185	225	142	91	456	469
50.2579	0	250	183	228	188	191	155	150	130	190	187	228	147	92	458	475
50.3808	0	243	179	230	185	191	156	150	128	185	187	225	146	91	448	467
50.5037	0	238	171	222	183	183	146	147	123	180	183	220	142	89	441	455
50.6266	0	236	170	219	181	182	145	145	123	179	181	218	138	89	442	452
50.7494	0	237	169	218	178	181	143	143	122	179	180	218	139	88	440	453
50.8723	0	239	170	219	180	181	146	143	124	181	181	219	142	89	441	456
50.9952	0	241	172	221	181	184	147	145	125	183	181	220	142	90	444	459
51.1181	0	244	175	222	183	185	150	145	127	186	183	223	140	90	450	463
51.241	0	247	177	223	185	188	154	147	129	189	186	225	144	91	453	470
51.3638	0	250	182	227	188	190	157	149	132	191	188	228	143	91	460	476
51.4867	0	243	176	229	184	191	158	147	129	187	186	225	144	91	450	465
51.6096	0	239	171	219	182	183	146	145	126	181	183	221	138	90	446	457
51.7325	0	238	169	219	180	183	147	145	125	181	183	220	140	89	443	456
51.8554	0	239	169	218	180	183	146	145	124	181	182	220	141	90	442	457
51.9782	0	241	171	221	181	184	147	146	126	183	183	221	142	90	444	459
52.1011	0	244	174	222	183	186	149	146	127	185	184	223	140	90	450	463
52.224	0	246	176	223	185	187	153	148	130	187	186	224	144	90	452	468
52.3469	0	249	180	225	187	189	156	151	131	190	189	227	146	91	456	473
52.4698	0	248	178	231	186	194	161	150	132	190	189	227	147	92	454	472
52.5926	0	240	170	222	182	186	149	147	126	183	185	222	142	90	445	459
52.7155	0	240	170	218	181	185	147	146	125	182	184	221	141	90	443	457
52.8384	0	240	169	220	182	183	147	146	125	182	184	219	140	90	442	458
52.9613	0	243	171	221	182	184	147	146	125	183	183	221	142	90	444	460
53.0842	0	244	173	223	183	186	150	148	128	186	185	221	140	90	449	464
53.207	0	248	176	225	186	189	153	149	130	188	186	224	143	90	451	468
53.3299	0	251	179	227	188	190	156	151	132	192	188	226	145	91	456	474
53.4528	0	254	183	231	191	194	160	152	134	195	190	229	145	92	463	480
53.5757	0	244	176	230	188	193	159	151	131	188	189	225	144	92	451	468
53.6986	0	240	172	221	183	187	148	148	126	182	185	220	141	91	443	459
53.8214	0	241	171	222	184	186	147	148	126	182	184	219	140	90	443	458
53.9443	0	241	172	221	182	186	147	147	126	183	182	219	138	89	444	458
54.0672	0	243	174	223	185	186	150	147	127	185	183	220	140	88	446	461
54.1901	0	246	176	225	187	188	152	149	129	187	186	222	142	90	449	465
54.313	0	250	181	226	188	189	154	150	131	190	187	225	145	90	452	470
54.4358	0	253	185	229	190	192	158	152	133	194	188	228	143	92	460	477
54.5587	0	254	186	234	192	197	165	153	135	195	190	229	144	93	463	480
54.6816	0	244	177	225	187	190	154	151	130	187	187	224	145	92	445	464
54.8045	0	242	174	222	186	186	148	149	127	184	185	220	140	90	443	459
54.9274	0	241	174	223	186	185	148	148	127	184	183	220	138	91	445	459
55.0502	0	244	175	222	186	186	148	148	127	184	184	220	140	91	446	462
55.1731	0	246	178	225	187	189	151	149	129	188	185	223	142	91	447	465
55.296	0	249	180	228	188	190	154	150	131	189	185	224	144	91	451	469
55.4189	0	253	185	229	191	191	156	152	132	193	187	227	142	92	457	474
55.5418	0	256	189	230	193	194	159	154	135	195	190	230	147	93	462	480
55.6646	0	252	186	235	192	198	165	154	135	195	192	229	146	93	460	478
55.7875	0	245	179	227	189	189	150	151	129	187	187	224	143	93	449	465
55.9104	0	245	180	227	188	188	150	150	129	186	187	224	140	92	451	465
56.0333	0	244	180	224	188	188	150	150	129	187	187	223	142	92	450	464
56.1562	0	247	181	227	189	190	152	150	131	189	187	225	144	91	451	467
56.279	0	249	184	228	190	190	154	153	133	191	189	226	146	91	456	471
56.4019	0	252	187	231	191	193	158	154	134	194	190	229	144	93	462	476
56.5248	0	256	189	232	192	194	160	157	136	197	194	231	148	93	463	482
56.6477	0	255	189	238	193	199	167	157	138	197	194	233	149	95	466	484
56.7706	0	245	181	227	190	190	153	153	132	189	189	226	146	94	452	468
56.8934	0	243	179	224	188	185	150	153	128	187	188	224	144	93	449	465
57.0163	0	244	177	224	186	186	150	150	130	187	188	224	145	92	449	464
57.1392	0	244	178	224	185	186	150	152	130	189	188	224	145	92	451	466
57.2621	0	247	181	227	185	190	154	152	131	191	189	226	145	93	458	471
57.385	0	250	182	229	187	189	157	154	132	193	191	228	146	93	462	474
57.5078	0	253	184	230	189	191	158	155	136	196	193	230	151	93	464	480
57.6307	0	257	186	233	192	196	162	157	138	200	195	233	152	94	469	486
57.7536	0	247	178	234	188	195	163	153	134	194	193	229	150	94	460	475
57.8765	0	240	172	223	184	186	150	153	129	188	189	225	145	92	452	464
57.9994	0	240	170	222	181	185	150	150	129	187	188	223	146	92	450	464
58.1222	0	240	170	223	181	185	149	149	128	187	187	223	146	92	451	463
58.2451	0	242	172	223	182	186	151	149	130	189	188	224	144	91	455	465
58.368	0	245	173	224	184	187	154	151	131	192	189	226	147	92	457	471
58.4909	0	248	176	227	186	189	157	151	134	193	190	227	148	93	459	476
58.6138	0	252	180	229	189	192	160	154	136	197	192	230	150	92	463	480
58.7366	0	253	182	234	188	197	166	154	137	199	195	232	148	94	469	485
58.8595	0	243	172	226	184	189	156	151	131	190	191	225	146	93	455	469
58.9824	0	240	168	220	181	184	150	150	130	186	188	223	148	91	446	463
59.1053	0	239	167	221	181	184	150	149	129	187	188	222	145	91	450	463
59.2282	0	240	167	220	180	184	151	149	129	187	187	222	142	92	453	464
59.351	0	242	170	221	181	186	153	149	130	189	187	224	145	91	455	469
59.4739	0	245	171	222	183	186	154	151	132	191	189	225	147	92	457	472
59.5968	0	249	175	224	187	189	158	153	133	193	190	228	148	93	460	477
59.7197	0	254	180	226	189	191	161	154	136	198	192	231	146	94	467	484
59.8426	0	249	178	229	189	197	165	153	135	194	192	229	147	94	460	477
59.9654	0	246	173	220	185	186	153	151	130	187	188	224	146	93	447	467
60.0883	0	248	173	223	185	188	152	151	129	187	187	223	144	93	449	465
60.2112	0	250	176	223	185	186	151	152	129	186	185	223	140	93	451	464
60.3341	0	254	179	224	188	187	154	154	132	188	188	224	143	94	453	468
60.457	0	256	182	226	187	191	156	155	133	190	189	226	142	94	458	470
60.5798	0	260	185	231	191	192	158	157	133	193	190	228	146	95	459	475
60.7027	0	264	190	231	194	196	162	158	136	196	192	230	145	95	467	483
60.8256	0	255	185	229	192	196	163	156	133	190	192	229	144	95	457	475
60.9485	0	252	180	224	189	189	151	154	131	186	189	223	142	94	450	469
61.0714	0	252	181	223	189	189	153	154	130	186	188	225	144	94	451	469
61.1942	0	253	181	222	189	189	152	154	131	186	187	224	140	94	454	469
61.3171	0	254	182	225	190	190	155	154	131	189	188	225	144	94	454	472
61.44	0	257	183	228	191	191	156	156	134	189	191	227	145	94	457	476
61.5629	0	259	186	228	193	193	158	157	134	192	192	229	144	94	464	479
61.6858	0	257	185	233	192	197	163	156	135	193	192	228	143	95	462	477
61.8086	0	249	178	222	189	187	151	155	130	186	188	223	142	93	449	465
61.9315	0	248	176	224	187	187	150	153	129	185	187	221	142	93	449	463
62.0544	0	247	177	220	187	186	150	150	128	185	186	221	142	92	447	462
62.1773	0	249	178	222	186	187	152	152	130	186	187	222	143	93	450	464
62.3002	0	251	180	222	189	188	153	153	130	187	188	223	144	92	453	468
62.423	0	254	182	224	190	190	155	154	133	190	189	226	146	93	456	471
62.5459	0	250	179	230	188	192	159	153	131	188	189	225	145	93	453	467
62.6688	0	242	173	216	184	183	148	149	126	181	184	219	139	91	443	454
62.7917	0	239	170	214	183	179	144	148	125	179	183	217	142	90	436	450
62.9146	0	239	167	214	181	179	144	146	125	179	181	216	140	90	439	449
63.0374	0	241	169	214	180	180	146	145	126	181	183	217	137	89	443	452
63.1603	0	244	172	216	182	181	148	146	127	183	182	219	141	91	444	455
63.2832	0	246	175	218	185	184	151	148	128	185	184	221	142	90	447	460
63.4061	0	249	178	222	185	187	155	149	130	188	186	223	143	91	450	464
63.529	0	238	167	217	181	183	150	146	126	181	183	218	141	90	438	451
63.6518	0	233	164	207	178	174	142	143	122	177	179	213	136	88	432	441
63.7747	0	233	161	207	175	175	140	141	122	176	179	212	139	88	427	441
63.8976	0	234	161	208	175	174	141	140	122	175	179	212	138	87	431	441
64.0205	0	236	163	208	175	175	144	140	123	178	180	214	136	88	438	445
64.1434	0	238	166	210	178	178	145	142	125	180	181	216	139	88	439	449
64.2662	0	242	168	212	180	179	148	143	127	183	182	219	138	89	445	454
64.3891	0	245	172	215	183	182	151	147	129	186	184	222	143	90	447	459
64.512	0	240	168	220	182	187	155	144	128	184	185	220	139	90	446	455
64.6349	0	232	161	207	177	177	144	142	123	177	180	213	137	88	435	442
64.7578	0	230	158	203	176	173	139	140	122	175	179	212	140	88	427	439
64.8806	0	231	157	205	175	172	140	139	121	175	177	212	137	88	430	439
65.0035	0	232	159	206	174	175	141	140	123	177	179	213	135	88	435	441
65.1264	0	235	161	206	178	174	144	143	124	179	179	215	138	88	436	445
65.2493	0	237	164	209	179	178	147	144	127	181	181	217	139	88	440	449
65.3722	0	241	167	213	182	181	149	145	128	183	184	220	142	90	445	455
65.495	0	244	171	215	184	184	153	147	130	187	186	222	141	91	452	460
65.6179	0	235	163	214	181	183	153	145	127	181	185	218	139	91	440	450
65.7408	0	230	159	207	177	176	142	143	123	177	181	213	140	89	430	441
65.8637	0	230	158	207	178	177	142	142	122	176	179	213	138	89	430	440
65.9866	0	231	158	207	177	175	140	141	122	177	180	212	138	88	432	440
66.1094	0	233	161	206	179	176	144	143	124	178	180	214	138	89	435	443
66.2323	0	235	163	210	180	178	146	144	126	182	182	217	140	89	438	448
66.3552	0	239	166	214	181	180	148	146	127	185	183	219	139	89	446	452
66.4781	0	242	169	215	185	182	152	147	130	187	185	221	141	90	449	458
66.601	0	244	172	220	186	188	158	149	132	189	189	223	144	91	451	462
66.7238	0	234	163	213	181	183	150	146	127	182	186	218	140	91	439	449
66.8467	0	232	162	210	181	179	144	144	124	179	182	215	140	90	435	444
66.9696	0	233	162	209	181	179	145	143	124	180	183	215	139	89	436	443
67.0925	0	234	162	208	181	177	144	145	125	180	183	215	140	89	436	443
67.2154	0	237	163	212	182	179	147	145	126	182	184	217	142	89	441	448
67.3382	0	239	167	214	183	181	150	147	127	185	186	219	140	90	447	451
67.4611	0	242	171	216	185	183	152	149	130	187	187	221	142	91	452	456
67.584	0	246	174	220	188	187	157	150	133	191	189	223	145	92	453	461
67.7069	0	236	167	218	183	184	154	147	128	184	187	218	142	91	442	449
67.8298	0	234	163	213	182	179	146	146	125	180	184	215	141	91	438	443
67.9526	0	234	164	213	180	180	147	145	126	180	184	215	139	89	438	444
68.0755	0	235	164	211	181	178	146	146	127	182	184	216	141	89	440	444
68.1984	0	239	166	214	180	180	150	146	129	184	185	218	143	90	444	448
68.3213	0	241	170	216	183	182	152	148	130	188	187	220	142	91	451	452
68.4442	0	244	171	219	185	185	154	151	132	190	190	223	147	91	455	458
68.567	0	247	172	221	187	188	158	153	134	194	194	225	146	92	463	464
68.6899	0	238	166	225	183	191	161	151	131	189	192	222	147	93	452	454
68.8128	0	234	160	214	181	181	147	148	127	183	187	217	141	91	446	445
68.9357	0	234	161	213	178	180	147	148	126	182	186	216	142	90	444	446
69.0586	0	235	161	212	180	180	148	147	127	182	186	216	145	91	441	446
69.1814	0	239	165	215	180	181	149	148	129	185	187	218	144	90	447	449
69.3043	0	241	167	217	182	182	152	149	130	187	188	221	143	92	453	454
69.4272	0	244	171	216	184	184	156	151	132	190	190	223	146	92	455	462
69.5501	0	248	175	221	187	187	159	153	135	193	193	225	146	93	463	467
69.673	0	245	172	226	187	193	164	153	135	192	193	225	148	94	458	465
69.7958	0	237	165	214	181	182	150	149	129	185	188	219	143	92	447	450
69.9187	0	236	163	211	179	181	148	148	128	183	187	218	143	91	446	452
70.0416	0	238	164	214	179	180	149	149	129	183	187	218	143	92	446	451
70.1645	0	240	168	214	180	182	150	149	130	186	187	220	144	92	449	456
70.2874	0	244	171	216	183	184	154	151	132	189	189	222	142	93	454	461
70.4102	0	247	173	217	185	185	155	151	134	191	191	223	145	93	455	467
70.5331	0	251	177	218	188	187	159	153	137	193	193	226	148	93	459	470
70.656	0	251	178	226	190	193	165	156	137	196	195	228	148	94	462	474
70.7789	0	241	172	214	185	184	155	151	132	188	191	221	143	94	450	459
70.9018	0	242	168	213	182	184	151	151	131	186	189	220	143	93	449	458
71.0246	0	242	167	215	183	182	152	149	131	187	190	220	142	92	448	459
71.1475	0	243	170	215	183	184	152	151	132	188	190	221	145	93	450	460
71.2704	0	246	172	217	186	183	155	153	134	190	191	222	145	93	453	465
71.3933	0	249	174	218	187	187	158	153	135	193	193	224	145	93	456	469
71.5162	0	252	176	221	189	189	159	155	137	195	194	227	148	94	461	474
71.639	0	251	178	227	190	194	167	156	138	196	196	228	148	95	460	473
71.7619	0	242	171	213	185	183	154	153	132	187	192	223	143	94	450	460
71.8848	0	242	168	213	184	184	151	153	132	187	191	220	146	94	445	459
72.0077	0	242	167	215	184	185	152	152	132	187	191	219	143	92	448	458
72.1306	0	244	170	217	185	185	153	152	133	189	191	222	142	93	452	460
72.2534	0	247	173	217	187	186	156	153	135	191	191	224	145	93	453	465
72.3763	0	250	175	220	189	188	158	154	136	194	194	225	147	93	457	469
72.4992	0	253	178	221	192	191	160	158	137	196	195	228	149	94	461	473
72.6221	0	251	177	227	190	196	167	157	139	196	197	228	145	95	462	473
72.745	0	241	169	214	184	184	152	154	131	188	191	221	143	93	447	457
72.8678	0	240	166	212	185	182	149	152	131	185	190	219	144	92	441	453
72.9907	0	239	165	213	183	182	150	151	130	185	189	219	144	92	442	451
73.1136	0	241	167	214	185	183	150	151	132	187	188	219	139	91	446	454
73.2365	0	243	170	215	183	184	152	152	132	188	190	219	142	92	449	458
73.3594	0	246	172	216	186	185	155	154	134	190	192	222	146	92	450	460
73.4822	0	249	175	220	188	187	157	155	134	194	192	224	146	92	455	466
73.6051	0	250	177	225	190	193	163	157	136	195	195	226	145	94	460	470
73.728	0	239	167	215	185	184	153	152	131	187	189	220	142	92	445	454
73.8509	0	237	164	211	182	180	148	151	129	183	188	215	143	92	437	449
73.9738	0	236	163	212	180	181	147	149	128	183	186	215	141	91	439	448
74.0966	0	238	164	209	180	180	148	148	129	184	187	217	141	90	440	449
74.2195	0	240	165	211	181	180	149	149	130	185	188	217	142	91	445	454
74.3424	0	241	167	213	182	182	153	149	132	187	189	219	144	91	446	457
74.4653	0	245	169	217	184	184	154	152	133	190	190	222	143	92	454	461
74.5882	0	248	174	218	187	187	157	153	134	193	193	224	143	92	460	468
74.711	0	240	168	218	183	187	159	150	132	188	192	221	145	92	449	459
74.8339	0	235	162	211	179	178	147	148	128	182	187	215	141	90	443	450
74.9568	0	235	162	211	177	180	147	147	128	183	186	215	142	90	441	450
75.0797	0	236	161	207	178	178	147	147	128	182	186	215	142	90	443	450
75.2026	0	239	164	209	178	179	148	149	130	184	187	216	143	91	446	455
75.3254	0	241	165	213	181	180	151	149	132	186	189	218	144	91	450	458
75.4483	0	245	169	213	182	183	153	150	132	188	191	220	144	92	457	463
75.5712	0	248	172	215	184	186	157	151	135	192	193	223	144	93	462	469
75.6941	0	247	172	222	185	191	163	154	136	193	195	224	146	94	464	471
75.817	0	238	163	213	181	182	151	150	132	185	191	218	144	93	451	456
75.9398	0	238	163	211	180	180	149	148	130	183	190	217	142	92	453	456
76.0627	0	239	163	209	178	180	148	149	130	183	189	217	143	92	452	456
76.1856	0	241	165	211	179	180	150	150	131	186	190	217	144	92	452	459
76.3085	0	244	166	214	182	182	153	151	132	188	191	219	146	93	456	463
76.4314	0	246	170	214	184	183	155	152	134	189	192	221	145	93	463	467
76.5542	0	249	172	215	185	186	157	154	136	191	195	223	149	94	464	472
76.6771	0	248	172	222	187	190	164	156	137	193	197	224	148	94	466	473
76.8	0	241	164	213	181	181	152	151	132	186	192	219	145	93	455	460
76.9229	0	241	164	211	181	181	149	151	131	185	191	218	142	93	456	460
77.0458	0	240	164	210	183	182	150	150	131	185	191	218	144	93	454	460
77.1686	0	243	166	212	182	182	151	151	133	186	192	219	145	93	455	462
77.2915	0	245	168	215	184	184	154	153	134	188	193	221	148	93	459	466
77.4144	0	248	171	216	186	186	158	155	136	191	194	223	145	94	464	470
77.5373	0	251	174	217	189	188	159	157	138	194	197	226	149	95	466	475
77.6602	0	251	174	224	191	195	167	157	139	195	198	226	149	95	468	476
77.783	0	240	165	212	184	183	153	153	133	187	193	220	145	93	451	459
77.9059	0	239	164	208	182	182	150	151	130	184	191	216	144	93	447	455
78.0288	0	238	162	208	181	182	149	151	131	183	190	216	142	91	448	454
78.1517	0	240	163	209	182	181	149	151	132	185	190	216	143	91	449	455
78.2746	0	243	165	211	183	184	152	151	133	187	192	219	145	92	451	458
78.3974	0	245	166	212	184	185	154	152	134	189	193	221	142	92	458	461
78.5203	0	248	169	214	186	187	156	154	135	192	194	223	147	94	459	467
78.6432	0	249	171	219	188	191	163	156	138	194	197	226	148	94	461	470
78.7661	0	238	162	213	182	185	154	153	131	185	192	218	144	92	446	454
78.889	0	236	159	206	179	181	148	151	128	182	190	216	141	91	444	449
79.0118	0	235	158	205	179	181	148	151	129	182	189	216	141	91	443	449
79.1347	0	236	158	207	180	180	148	150	129	183	189	216	141	91	443	449
79.2576	0	239	161	209	181	182	150	149	131	184	189	218	143	91	445	453
79.3805	0	242	163	210	182	182	152	150	132	186	191	219	141	92	452	458
79.5034	0	244	165	211	183	185	154	153	134	188	193	222	145	92	454	463
79.6262	0	247	168	215	186	188	158	154	136	191	195	224	148	93	459	469
79.7491	0	240	163	216	182	188	160	152	133	187	193	220	145	92	450	459
79.872	0	235	160	204	180	180	148	150	129	181	190	216	141	90	446	452
79.9949	0	235	157	204	178	180	147	148	129	181	189	215	141	91	445	452
80.1178	0	235	157	206	176	180	147	148	130	182	189	216	142	90	447	452
80.2406	0	237	159	207	179	181	149	149	131	184	189	218	141	90	453	456
80.3635	0	239	160	209	180	181	152	150	133	186	192	219	145	92	454	460
80.4864	0	243	162	210	182	184	153	151	134	188	194	221	147	93	458	465
80.6093	0	246	164	213	183	187	157	154	137	190	195	224	148	93	463	470
80.7322	0	243	163	216	183	191	161	154	136	190	196	223	147	94	466	470
80.855	0	236	157	206	179	182	150	150	131	183	192	219	144	93	456	460
80.9779	0	235	155	206	179	181	148	150	132	184	193	218	145	93	456	460
81.1008	0	236	156	207	179	181	149	150	132	183	193	218	145	92	456	461
81.2237	0	238	159	208	179	181	150	151	133	186	193	220	144	93	462	464
81.3466	0	241	160	208	180	183	152	153	134	187	195	222	146	93	463	469
81.4694	0	243	163	210	182	183	155	154	136	190	197	224	145	94	469	473
81.5923	0	246	165	213	184	186	157	156	139	193	198	226	150	96	471	477
81.7152	0	242	163	217	183	190	162	155	137	190	198	226	147	96	470	475
81.8381	0	235	156	207	178	182	150	152	132	183	195	220	144	94	459	463
81.961	0	235	154	204	178	179	148	153	132	183	194	219	148	94	455	463
82.0838	0	234	154	206	177	180	148	151	132	184	193	219	145	93	458	463
82.2067	0	237	155	206	178	180	149	152	133	185	194	220	143	93	462	465
82.3296	0	239	159	207	179	183	152	152	135	188	196	223	145	94	464	470
82.4525	0	243	161	209	181	184	154	155	137	190	197	224	145	95	468	475
82.5754	0	246	165	213	184	186	157	155	138	194	199	227	148	96	469	478
82.6982	0	244	165	217	185	192	163	156	139	193	198	227	146	96	469	478
82.8211	0	235	155	206	179	181	151	152	133	184	195	220	143	94	454	462
82.944	0	233	154	203	178	178	147	151	131	183	193	219	146	94	447	457
83.0669	0	234	153	203	176	179	147	149	130	183	192	218	143	93	448	455
83.1898	0	235	157	204	179	179	149	150	131	184	191	217	140	93	451	455
83.3126	0	238	159	204	180	181	150	151	132	185	192	219	141	92	451	459
83.4355	0	241	161	206	181	182	151	152	134	186	193	220	144	93	452	461
83.5584	0	242	163	210	183	184	154	154	136	189	195	223	145	93	456	465
83.6813	0	244	165	213	185	188	158	155	136	191	197	225	144	94	461	468
83.8042	0	236	157	207	181	185	153	152	132	184	193	218	142	93	448	454
83.927	0	233	154	201	180	179	145	151	129	181	191	216	142	92	440	447
84.0499	0	233	154	204	178	180	146	149	128	179	190	215	142	91	441	446
84.1728	0	233	154	202	178	180	147	150	129	181	189	215	139	91	444	447
84.2957	0	236	156	203	180	181	148	150	130	181	190	216	142	92	445	450
84.4186	0	238	158	205	182	182	150	153	132	184	192	218	143	91	447	452
84.5414	0	241	159	209	184	184	152	153	132	186	193	220	145	92	451	457
84.6643	0	245	162	209	186	187	154	155	134	188	195	223	143	93	459	462
84.7872	0	245	159	211	184	188	157	153	133	185	194	221	143	92	452	457
84.9101	0	238	152	203	180	182	148	151	130	180	191	217	144	92	442	449
85.033	1	238	152	204	180	182	147	151	129	180	191	215	143	92	445	449
85.1558	0	238	153	204	180	182	147	151	129	180	191	216	140	91	448	449
85.2787	0	239	155	204	182	183	149	152	131	182	192	217	143	91	449	453
85.4016	0	241	156	205	184	185	150	153	132	183	193	219	144	91	453	457
85.5245	0	244	158	209	184	185	152	155	135	186	194	221	145	93	456	460
85.6474	0	246	161	210	187	187	155	157	134	188	196	223	144	93	463	466
85.7702	0	241	157	212	184	190	157	156	134	185	196	221	144	93	458	462
85.8931	0	235	152	205	182	184	148	151	131	179	193	217	144	92	447	453
86.016	0	234	150	203	179	181	146	151	130	180	192	216	143	92	449	452
86.1389	0	233	150	204	179	179	146	151	129	180	190	215	139	91	452	453
86.2618	0	234	151	202	178	180	147	150	130	181	191	216	142	92	452	455
86.3846	0	236	152	205	179	181	149	151	132	183	193	218	144	91	454	459
86.5075	0	239	153	207	181	180	151	153	133	185	194	219	146	92	457	463
86.6304	0	240	155	209	183	183	153	152	134	187	195	222	143	93	464	468
86.7533	0	242	158	212	183	187	158	154	136	189	197	223	146	94	464	471
86.8762	0	232	149	204	178	181	152	149	131	182	194	218	146	94	449	458
86.999	0	229	146	201	174	174	145	148	129	178	191	214	142	92	448	453
87.1219	0	229	145	199	172	174	145	146	128	179	190	214	142	91	446	451
87.2448	0	229	145	198	170	173	145	145	129	179	189	214	140	90	447	453
87.3677	0	230	145	200	172	173	147	144	129	181	191	215	142	91	448	454
87.4906	0	232	147	202	171	174	148	144	130	183	191	216	144	91	450	456
87.6134	0	235	150	203	173	175	151	146	132	185	191	219	141	92	457	459
87.7363	0	238	153	204	175	178	153	148	134	188	195	221	146	92	459	465
87.8592	0	238	154	210	177	184	159	148	135	189	196	222	146	94	459	466
87.9821	0	230	145	201	171	176	149	144	129	182	192	216	142	92	444	451
88.105	0	228	145	197	169	172	144	141	127	180	188	213	141	90	441	446
88.2278	0	227	144	195	168	170	144	142	128	180	187	212	139	90	440	444
88.3507	0	228	145	198	168	171	146	142	128	181	188	213	143	89	437	445
88.4736	0	231	147	200	170	173	148	143	130	183	189	214	142	91	442	446
88.5965	0	234	151	201	172	175	150	144	130	185	190	216	141	90	448	450
88.7194	0	238	152	201	173	177	153	148	133	187	192	219	144	90	451	455
88.8422	0	241	156	204	176	181	156	150	135	190	194	221	144	92	457	461
88.9651	0	241	155	211	177	186	163	149	136	191	196	222	148	93	455	461
89.088	0	234	148	202	173	179	150	146	130	184	192	216	143	92	444	446
89.2109	0	233	148	198	173	177	149	146	130	182	190	214	142	91	444	445
89.3338	0	233	147	200	173	177	148	147	130	182	191	214	144	90	441	444
89.4566	0	235	148	201	174	178	149	148	131	183	191	215	143	90	445	446
89.5795	0	238	151	202	175	180	152	149	132	185	192	218	142	91	452	451
89.7024	0	241	153	203	176	181	154	152	135	187	193	220	145	92	454	456
89.8253	0	244	156	205	180	184	157	153	136	190	197	222	145	92	462	460
89.9482	0	247	158	210	182	189	162	157	138	193	199	224	150	94	464	466
90.071	0	238	151	208	179	185	157	153	135	187	196	219	146	93	455	454
90.1939	0	236	149	200	177	182	149	151	132	184	194	217	144	92	453	451
90.3168	0	237	150	202	177	183	152	152	134	184	195	217	144	92	455	453
90.4397	0	240	152	203	178	184	152	154	134	185	195	218	146	93	456	454
90.5626	0	242	155	205	181	186	154	155	134	187	196	220	144	93	464	459
90.6854	0	245	157	206	183	186	157	157	137	190	198	223	148	94	466	465
90.8083	0	248	159	208	184	190	160	159	140	193	200	225	147	94	472	469
90.9312	0	252	161	211	186	192	163	162	141	196	202	228	149	95	478	476
91.0541	0	249	162	217	187	196	169	161	141	194	203	227	148	95	477	474
91.177	0	241	155	205	181	188	156	158	135	185	199	222	146	95	466	464
91.2998	0	241	155	206	181	187	154	156	136	186	198	220	148	93	466	463
91.4227	0	241	155	205	183	186	154	158	136	186	198	221	148	94	465	465
91.5456	0	244	158	207	183	188	155	157	136	188	198	223	145	95	471	469
91.6685	0	246	160	207	185	190	157	158	138	191	200	224	149	95	471	473
91.7914	0	249	163	210	187	192	161	159	140	193	203	227	151	96	475	478
91.9142	0	252	166	213	189	194	164	162	142	196	204	229	153	97	480	482
92.0371	0	256	169	215	190	198	168	164	143	199	207	232	151	98	488	489
92.16	0	248	162	215	186	195	166	161	141	193	205	228	150	97	476	478
92.2829	0	243	157	208	184	189	156	160	137	188	202	225	151	96	468	472
92.4058	0	243	158	208	182	190	156	157	138	189	201	224	150	96	471	473
92.5286	0	244	158	208	182	190	157	158	139	190	202	225	147	97	475	474
92.6515	0	245	160	208	184	190	159	159	139	191	204	226	152	97	476	478
92.7744	0	248	161	211	184	192	161	161	141	194	204	228	152	96	479	481
92.8973	0	251	163	214	188	194	164	162	143	197	207	231	154	97	482	485
93.0202	0	254	165	215	190	196	166	163	145	200	208	234	153	98	489	490
93.143	0	250	163	218	187	199	171	164	145	199	209	233	154	99	484	487
93.2659	0	245	157	210	184	191	158	160	139	191	205	227	153	98	472	476
93.3888	0	244	158	209	181	192	159	160	139	192	205	227	152	97	474	476
93.5117	0	246	158	209	181	190	159	159	138	191	205	228	149	97	477	475
93.6346	0	248	159	209	183	192	160	160	140	194	206	228	152	97	477	477
93.7574	0	251	161	212	184	194	163	162	142	196	207	230	155	98	479	480
93.8803	0	253	165	215	187	194	166	163	143	199	208	232	156	98	482	485
94.0032	0	256	167	216	189	198	168	165	144	201	210	235	153	99	490	489
94.1261	0	253	165	219	186	199	171	163	144	198	210	232	155	100	483	484
94.249	0	246	160	210	184	193	159	158	139	191	205	226	155	97	469	473
94.3718	0	247	159	210	181	191	160	158	138	191	204	226	152	96	471	470
94.4947	0	248	159	208	181	192	159	159	138	191	204	226	149	96	474	470
94.6176	0	249	160	209	183	192	160	159	140	192	204	227	152	96	475	472
94.7405	0	252	162	211	184	194	162	160	140	194	204	228	153	97	478	475
94.8634	0	254	164	214	184	196	165	162	141	196	206	230	156	97	479	479
94.9862	0	258	166	215	187	198	167	164	143	198	207	231	153	98	487	483
95.1091	0	254	165	218	187	200	172	164	143	198	208	231	154	98	483	483
95.232	0	247	158	209	181	192	160	161	138	190	203	225	151	97	474	470
95.3549	0	247	156	207	180	192	158	159	135	189	201	223	151	96	472	468
95.4778	0	246	156	206	182	192	158	159	136	189	200	223	147	96	476	467
95.6006	0	249	157	207	182	192	159	159	137	189	202	224	151	96	476	470
95.7235	0	250	159	208	183	195	161	161	138	192	203	224	152	96	479	474
95.8464	0	252	162	212	185	196	164	162	141	193	205	227	151	97	485	477
95.9693	0	255	165	211	188	198	165	163	142	195	205	230	151	97	490	483
96.0922	0	256	166	216	189	204	170	165	144	197	208	231	155	98	490	487
96.215	0	249	159	211	183	197	163	161	139	190	204	226	152	97	480	476
96.3379	0	246	157	206	182	193	159	160	136	188	202	224	151	97	478	473
96.4608	0	247	157	206	182	194	158	159	137	188	202	223	148	96	482	475
96.5837	0	247	157	206	183	194	158	161	139	189	202	223	151	97	480	477
96.7066	0	250	158	208	186	195	160	162	139	190	203	227	152	96	484	481
96.8294	0	252	161	210	187	197	162	163	140	192	204	228	150	97	489	484
96.9523	0	254	163	212	188	199	165	165	142	195	206	229	152	98	493	489
97.0752	0	257	165	213	189	201	167	167	145	198	209	233	155	100	495	494
97.1981	0	250	160	215	187	202	167	165	143	193	208	229	153	99	488	487
97.321	0	247	158	208	185	197	159	162	138	189	205	227	152	98	484	481
97.4438	0	247	157	208	185	197	160	162	138	190	205	227	149	98	487	483
97.5667	0	248	158	206	186	196	159	164	140	191	205	227	153	98	485	485
97.6896	0	249	159	210	187	197	163	164	140	193	207	228	154	99	488	487
97.8125	0	251	163	210	188	198	163	164	142	195	208	231	152	99	493	490
97.9354	0	253	164	211	188	200	165	166	143	197	210	233	153	100	497	494
98.0582	0	256	169	215	191	204	169	167	144	200	211	234	156	101	496	498
98.1811	0	249	162	214	187	201	165	163	141	193	208	229	153	100	485	486
98.304	0	245	159	209	185	194	158	162	138	190	206	227	152	98	479	480
98.4269	0	245	159	207	183	195	158	159	137	191	205	226	151	98	478	480
98.5498	0	246	160	206	182	195	157	158	138	190	205	226	152	97	477	478
98.6726	0	248	160	208	184	195	160	159	138	193	206	227	153	98	478	481
98.7955	0	250	163	211	186	195	162	161	139	194	206	228	151	98	483	483
98.9184	0	254	165	211	186	197	164	161	140	197	207	232	152	99	486	487
99.0413	0	257	168	212	188	200	168	163	142	200	209	233	156	100	488	491
99.1642	0	249	164	216	182	201	169	160	140	196	208	229	154	98	479	483
99.287	0	245	159	208	181	192	158	158	136	191	202	224	153	97	470	471
99.4099	0	246	158	207	178	193	158	155	134	190	202	223	151	96	470	470
99.5328	0	247	159	206	179	192	158	155	136	190	201	223	150	96	470	470
99.6557	0	248	161	207	179	193	159	156	136	192	201	224	152	96	473	473
99.7786	0	252	164	209	179	195	162	156	137	193	202	226	150	97	478	476
99.9014	0	255	166	210	182	197	164	158	139	196	203	228	150	97	482	480
100.024	0	258	169	213	184	199	167	160	141	198	205	230	155	98	484	485
100.147	0	259	170	219	185	203	173	161	143	199	208	230	156	98	487	486
100.27	0	251	163	211	179	198	162	158	137	191	203	225	152	97	476	473
100.393	0	250	162	207	177	194	159	157	135	189	202	224	151	97	476	471
100.516	0	249	161	207	179	196	159	158	136	189	201	222	151	96	477	472
100.639	0	253	161	208	179	197	160	158	138	190	202	224	153	97	479	475
100.762	0	255	164	209	182	198	163	160	138	192	203	226	150	96	485	479
100.884	0	257	167	211	184	199	164	161	140	194	204	227	155	96	488	483
101.007	0	260	167	212	184	203	168	164	143	197	207	230	152	98	496	488
101.13	0	262	170	217	186	207	173	166	145	199	208	232	157	100	496	493
101.253	0	256	163	215	183	204	168	163	140	193	206	228	150	99	492	483
101.376	0	254	162	210	183	201	163	162	140	192	206	226	152	98	490	483
101.499	0	255	163	210	183	202	163	164	142	191	207	227	153	97	490	483
101.622	0	256	163	212	186	203	164	164	142	192	207	227	154	98	493	486
101.745	0	258	166	213	187	205	166	166	143	195	208	229	153	99	499	490
101.868	0	262	169	214	187	207	170	167	145	197	210	232	157	100	501	495
101.99	0	264	170	218	189	209	171	171	147	201	212	234	155	100	508	501
102.113	0	266	174	223	192	215	177	172	150	203	214	236	160	101	507	503
102.236	0	257	168	217	189	210	169	168	143	195	210	231	153	100	500	493
102.359	0	254	167	211	187	207	163	165	141	191	209	229	154	100	496	492
102.482	0	256	166	213	187	205	163	167	142	192	209	230	155	100	495	492
102.605	0	256	166	215	186	206	164	167	142	194	208	230	156	100	496	493
102.728	0	258	168	215	188	209	167	168	144	196	210	232	154	100	501	497
102.851	0	259	171	216	191	209	169	168	145	199	211	234	158	100	501	501
102.973	0	262	173	218	192	210	171	170	147	201	214	236	156	101	508	505
103.096	0	266	174	222	193	215	176	172	148	203	216	239	162	102	508	509
103.219	0	257	169	221	188	212	172	169	145	197	212	234	155	101	500	498
103.342	0	253	166	214	188	204	164	168	140	195	210	231	156	101	492	492
103.465	0	252	164	214	187	204	165	167	140	194	209	231	159	100	488	492
103.588	0	254	167	213	186	206	164	164	140	194	208	231	157	99	490	492
103.711	0	256	170	216	187	206	166	165	141	196	209	234	155	101	496	495
103.834	0	259	171	216	189	206	170	166	142	199	211	234	157	101	496	498
103.956	0	262	175	219	190	209	172	167	145	202	213	236	156	101	502	503
104.079	0	265	178	223	194	212	174	169	147	206	214	240	161	102	502	507
104.202	0	262	175	227	191	216	179	168	145	202	213	237	158	102	501	503
104.325	0	256	171	215	186	207	166	164	140	196	209	232	156	101	490	492
104.448	0	256	170	218	185	207	166	165	140	196	208	233	157	99	489	493
104.571	0	256	171	216	185	205	166	163	140	197	208	232	158	101	489	492
104.694	0	258	173	217	187	208	167	164	142	199	210	233	156	102	495	494
104.817	0	262	176	218	187	209	170	166	144	200	211	236	158	101	495	498
104.94	0	264	178	221	190	210	172	168	146	202	213	238	157	102	501	501
105.062	0	267	180	224	192	212	175	169	148	206	214	240	159	103	505	506
105.185	0	263	179	228	189	217	179	167	146	203	214	238	157	102	504	502
105.308	0	260	174	218	186	208	168	165	143	197	210	234	157	101	494	493
105.431	0	261	174	220	185	209	169	166	144	199	212	235	158	101	496	494
105.554	0	262	175	219	185	209	170	166	143	199	211	235	160	101	497	495
105.677	0	265	177	219	188	211	171	167	146	201	214	237	156	102	503	499
105.8	0	267	180	221	189	213	173	169	147	204	216	239	160	102	505	504
105.923	0	270	182	225	190	215	176	172	149	206	216	241	158	103	513	509
106.045	0	275	184	228	192	218	180	173	152	208	219	243	160	103	517	513
106.168	0	267	181	228	190	218	178	170	148	202	216	239	157	104	510	504
106.291	0	263	176	220	186	212	169	168	145	198	213	234	159	102	502	498
106.414	0	263	175	220	185	211	168	168	144	196	214	235	158	103	504	498
106.537	0	264	176	220	185	211	169	169	146	197	213	235	156	102	509	499
106.66	0	267	178	220	186	213	170	170	147	199	214	237	157	103	512	503
106.783	0	269	179	221	188	214	171	171	149	201	216	238	159	103	512	507
106.906	0	272	182	223	191	215	174	173	151	203	218	240	161	104	516	512
107.028	0	275	185	227	193	219	178	174	152	205	219	241	159	104	521	516
107.151	0	266	180	224	188	216	174	172	147	198	216	237	159	103	511	506
107.274	0	264	174	218	186	212	167	170	144	195	213	234	157	103	508	502
107.397	0	263	172	220	186	212	167	168	144	195	213	233	158	102	507	502
107.52	0	264	175	218	187	212	168	168	145	196	212	234	154	102	511	504
107.643	0	266	176	219	187	212	169	169	146	197	213	235	154	103	514	508
107.766	0	268	177	221	190	215	170	171	147	199	214	237	159	103	513	512
107.889	0	271	180	223	192	216	173	172	148	201	217	239	161	103	516	516
108.012	0	273	184	226	193	221	177	173	150	204	218	241	160	104	522	520
108.134	0	265	179	224	190	217	174	171	147	199	215	236	157	103	511	510
108.257	0	263	174	219	188	214	167	168	142	195	212	234	158	102	506	507
108.38	0	264	174	221	187	214	167	169	143	196	212	234	157	102	506	506
108.503	0	265	175	221	188	213	168	168	143	196	212	233	156	102	508	506
108.626	0	266	177	221	190	215	170	169	144	198	213	235	158	103	509	510
108.749	0	268	180	222	191	216	171	172	145	200	214	237	160	103	509	513
108.872	0	271	182	225	194	218	173	172	148	202	216	238	161	104	511	516
108.995	0	272	184	228	195	221	179	175	148	204	217	241	159	104	516	519
109.117	0	265	180	220	192	217	171	170	143	197	213	236	158	103	506	508
109.24	0	265	178	219	190	217	169	170	142	197	212	235	159	103	502	506
109.363	0	267	178	222	189	217	169	171	142	197	213	235	158	101	503	507
109.486	0	268	180	222	191	218	169	171	143	199	212	235	157	102	506	507
109.609	0	270	182	223	192	218	171	172	144	200	214	237	160	103	507	511
109.732	0	273	184	224	194	220	174	173	147	203	216	238	161	103	508	514
109.855	0	276	187	227	197	222	176	176	148	205	218	241	163	104	512	518
109.978	0	274	188	231	196	227	181	175	149	204	218	240	160	104	514	517
110.1	0	267	182	222	192	217	169	172	143	197	213	235	159	102	503	504
110.223	0	266	180	220	191	217	168	169	142	196	212	234	159	101	499	502
110.346	0	268	179	221	189	215	168	170	143	196	212	234	159	101	499	501
110.469	0	269	182	220	188	217	170	170	144	198	212	234	157	102	505	502
110.592	0	272	184	222	190	218	172	171	145	199	213	236	160	101	505	504
110.715	0	274	185	224	191	218	174	172	148	201	215	237	158	103	511	507
110.838	0	278	188	228	193	221	175	173	149	204	217	241	163	103	511	512
110.961	0	276	188	231	193	225	181	172	148	204	216	239	159	103	514	510
111.084	11	269	182	220	188	215	170	169	144	196	212	234	159	102	503	499
111.206	0	268	179	219	184	212	167	169	143	195	211	232	160	101	501	496
111.329	0	268	180	218	183	213	167	167	142	195	211	232	159	100	502	496
111.452	0	271	181	221	184	212	169	167	144	197	212	233	156	100	507	497
111.575	0	273	185	221	186	213	170	167	145	199	212	235	159	101	509	502
111.698	0	277	186	223	186	216	173	169	147	200	214	237	157	102	514	505
111.821	0	279	187	226	188	217	175	169	150	203	215	239	161	103	515	509
111.944	0	281	190	231	188	222	181	171	150	205	218	241	159	102	521	514
112.067	0	272	183	222	183	216	170	168	145	197	215	235	159	102	511	503
112.189	0	271	181	220	182	213	167	166	144	195	212	234	160	102	508	500
112.312	0	271	181	220	182	211	168	166	144	195	212	233	160	101	509	502
112.435	0	272	180	220	183	212	168	165	144	196	213	234	157	102	515	503
112.558	0	274	182	221	184	214	170	167	145	198	214	235	160	102	516	507
112.681	0	277	184	223	186	216	173	169	147	201	215	237	158	103	521	511
112.804	0	280	187	227	187	219	175	171	149	203	216	240	163	104	521	517
112.927	0	284	191	228	191	223	179	170	151	206	218	243	161	104	528	522
113.05	0	277	186	226	185	220	176	168	147	200	216	239	159	104	519	516
113.172	0	275	183	224	185	217	170	167	144	199	215	238	164	104	512	513
113.295	0	277	185	223	185	218	171	168	144	199	213	238	160	103	515	513
113.418	0	278	185	224	186	218	170	168	144	199	213	238	158	104	520	517
113.541	0	281	187	224	189	219	173	170	147	202	214	240	161	105	520	521
113.664	0	283	190	227	190	222	176	172	149	204	216	242	159	105	525	526
113.787	0	286	192	229	192	222	178	174	149	207	219	243	160	105	529	529
113.91	0	288	196	233	195	229	184	174	151	208	220	246	160	106	531	533
114.033	0	281	189	225	188	223	174	172	146	201	217	241	161	105	517	522
114.156	0	279	186	225	188	220	171	171	144	199	215	238	160	103	514	518
114.278	0	280	189	224	188	222	171	171	143	200	214	238	161	104	512	520
114.401	0	282	189	225	190	222	172	171	146	200	214	240	158	104	517	519
114.524	0	283	193	226	190	223	174	173	147	203	215	240	162	104	516	524
114.647	0	287	195	228	193	226	177	175	148	205	217	242	160	104	522	527
114.77	0	291	198	231	195	228	179	176	150	207	219	245	162	105	525	532
114.893	0	292	200	236	197	233	185	178	153	209	221	247	163	106	528	535
115.016	0	284	194	228	192	227	176	175	147	202	218	242	162	105	515	522
115.139	0	282	191	227	192	224	172	173	146	199	216	240	162	105	512	518
115.261	0	283	194	227	191	224	173	173	145	200	214	240	164	103	511	518
115.384	0	285	195	226	192	225	174	173	146	201	215	240	160	104	516	518
115.507	0	289	196	227	193	227	175	175	147	203	216	242	164	105	517	522
115.63	0	291	198	232	195	228	177	177	149	205	219	244	161	105	523	526
115.753	0	294	203	233	197	230	180	179	151	208	220	247	163	105	526	530
115.876	0	296	204	237	198	235	185	181	153	210	222	249	164	107	530	533
115.999	0	289	200	229	193	231	178	176	148	203	219	244	164	106	519	522
116.122	0	290	196	230	194	227	173	176	148	201	218	242	164	105	518	518
116.244	0	290	199	230	193	229	174	176	148	201	218	243	164	105	518	520
116.367	0	292	200	229	194	230	175	177	149	203	219	244	162	105	525	521
116.49	0	295	202	232	195	229	178	178	151	204	220	246	165	105	525	525
116.613	0	298	204	234	197	233	179	179	153	207	222	248	163	106	532	528
116.736	0	301	209	234	198	233	181	182	154	210	224	250	163	107	535	532
116.859	0	301	208	237	198	237	186	180	154	209	224	250	164	107	536	533
116.982	0	297	204	230	194	230	176	178	149	202	221	245	165	107	527	524
117.105	0	297	201	233	194	229	174	178	150	202	221	246	165	107	529	524
117.228	0	298	205	232	193	229	175	178	150	204	222	246	163	106	533	526
117.35	0	300	206	232	196	231	177	179	152	205	224	247	163	107	536	529
117.473	0	303	207	235	196	232	179	180	154	208	225	249	167	107	536	533
117.596	0	306	210	237	198	234	181	183	156	210	227	251	164	108	542	537
117.719	0	310	215	238	200	234	183	184	157	211	229	254	166	109	545	541
117.842	0	306	213	241	198	239	188	184	156	209	229	252	165	110	544	540
117.965	0	301	208	232	195	231	176	181	151	204	225	248	167	108	534	532
118.088	0	301	207	234	195	229	174	179	150	203	223	246	167	108	534	531
118.211	0	301	207	234	192	230	175	179	149	203	223	247	164	108	537	532
118.333	0	302	210	233	194	230	176	180	150	206	224	248	164	107	539	535
118.456	0	305	209	235	197	231	179	181	153	207	225	249	168	108	538	540
118.579	0	307	213	235	197	233	181	181	154	209	226	251	169	108	541	542
118.702	0	309	215	238	199	235	182	182	155	212	228	253	166	109	547	547
118.825	0	307	215	241	199	238	186	182	154	211	227	252	166	110	546	546
118.948	0	300	209	231	194	230	176	178	148	204	223	246	168	107	533	536
119.071	0	299	206	232	193	227	173	178	148	203	221	245	168	107	532	535
119.194	0	297	207	231	194	227	175	176	148	203	220	244	166	106	534	533
119.316	0	298	209	232	194	229	175	175	148	204	220	245	168	106	532	535
119.439	0	300	210	233	194	230	178	175	149	207	221	245	169	106	533	538
119.562	0	302	212	234	196	232	180	177	151	208	222	248	170	108	534	541
119.685	0	305	218	237	199	234	181	179	152	211	224	249	167	108	539	545
119.808	0	305	217	240	198	237	188	179	152	211	223	250	167	108	540	547
119.931	0	296	213	232	196	232	178	175	148	205	220	244	169	107	527	535
120.054	0	296	210	232	195	230	175	173	147	204	218	244	169	106	524	533
120.177	0	295	213	232	194	230	176	174	146	204	217	243	165	105	527	533
120.3	0	296	212	232	193	231	177	174	147	205	216	243	169	105	526	535
120.422	0	298	213	234	195	233	179	176	149	208	218	245	169	106	526	538
120.545	0	302	217	236	197	234	181	176	150	209	218	246	170	107	529	540
120.668	0	303	220	237	198	236	183	178	151	211	218	250	168	108	535	544
120.791	0	301	220	240	198	239	187	177	151	209	218	251	169	108	529	542
120.914	0	298	215	233	195	232	177	175	147	204	216	246	168	106	522	533
121.037	0	297	216	235	194	234	177	174	147	204	214	244	168	105	521	532
121.16	0	298	218	233	194	233	176	174	147	204	215	245	165	105	525	532
121.283	0	301	218	234	196	234	178	175	150	206	215	247	168	106	525	535
121.405	0	303	220	236	196	235	180	177	152	208	219	248	166	106	531	539
121.528	0	306	223	240	197	237	183	179	153	211	220	250	171	107	531	542
121.651	0	309	229	239	200	239	186	181	155	213	222	252	168	108	538	547
121.774	0	303	223	243	198	239	186	180	153	207	221	249	170	107	531	540
121.897	0	300	221	233	196	233	176	178	149	203	218	246	168	106	526	533
122.02	0	301	218	235	194	232	176	177	148	202	217	245	169	105	526	532
122.143	0	302	221	233	194	232	175	177	149	203	218	246	165	105	531	532
122.266	0	304	223	235	194	232	177	177	150	205	218	246	169	106	532	537
122.388	0	308	226	238	196	234	178	179	152	206	219	248	165	106	535	542
122.511	0	311	229	241	199	235	181	179	154	209	222	251	170	107	534	545
122.634	0	313	234	241	200	238	185	180	156	211	225	253	166	108	542	550
122.757	0	307	225	242	195	237	184	179	154	206	223	250	168	108	533	543
122.88	0	302	223	235	194	232	174	178	149	203	220	246	167	106	529	535
123.003	0	304	221	236	193	230	175	177	148	202	219	246	168	106	529	536
123.126	0	305	223	235	193	231	174	176	148	203	219	246	165	106	534	537
123.249	0	307	223	235	193	231	177	177	151	205	220	248	167	106	534	541
123.372	0	309	226	238	195	231	179	177	154	206	223	250	166	107	538	544
123.494	0	312	228	241	196	234	181	179	154	209	222	252	166	108	541	549
123.617	0	314	232	243	199	237	183	182	156	211	225	254	167	109	546	553
123.74	0	310	229	244	197	239	187	180	155	210	226	252	170	108	539	550
123.863	0	306	224	239	195	232	177	179	150	204	223	249	168	108	534	544
123.986	0	306	226	237	193	232	176	176	149	204	223	249	169	107	533	545
124.109	0	306	227	234	193	231	176	177	150	205	222	249	166	106	539	546
124.232	0	309	229	235	195	233	177	179	152	207	223	250	169	108	538	552
124.355	0	314	232	240	197	236	180	180	153	209	224	253	168	109	539	556
124.477	0	318	238	242	200	236	184	180	156	212	224	256	167	110	542	559
124.6	0	323	241	242	202	242	187	181	157	215	224	259	167	111	543	562
124.723	0	319	238	246	198	242	189	180	155	211	222	256	171	110	524	564
124.846	0	319	234	241	197	236	178	180	152	208	221	254	168	109	519	563
124.969	0	321	237	244	198	237	181	181	153	208	220	254	169	110	518	560
125.092	0	322	238	242	199	238	180	182	153	208	218	254	168	109	519	559
125.215	0	325	241	244	201	240	184	183	155	211	220	255	168	111	520	561
125.338	0	328	243	247	204	242	187	185	157	213	222	257	169	111	523	564
125.46	0	330	246	249	205	245	188	187	159	215	223	258	167	112	530	567
125.583	0	330	247	253	206	250	195	188	160	217	224	259	168	112	531	569
125.706	0	321	240	245	202	245	184	185	155	210	222	256	169	111	520	558
125.829	0	322	237	247	203	243	182	187	155	210	221	254	170	111	521	558
125.952	0	322	240	246	203	244	184	186	152	209	220	255	167	112	525	558
126.075	0	323	241	247	203	244	184	187	154	211	221	255	167	111	528	560
126.198	0	325	243	247	204	247	187	189	157	214	222	257	167	111	530	563
126.321	0	328	247	252	207	248	189	190	158	215	223	258	168	113	533	566
126.444	0	329	250	255	209	252	194	191	159	217	223	260	168	113	535	571
126.566	0	319	244	248	204	247	186	189	154	211	221	256	170	111	523	561
126.689	0	317	242	243	204	244	182	188	154	210	219	255	167	111	523	559
126.812	0	315	242	248	203	245	182	187	153	210	218	255	171	111	520	561
126.935	0	314	243	246	203	245	183	184	154	211	218	255	167	111	525	564
127.058	0	315	244	244	205	246	186	185	156	213	220	256	167	112	528	569
127.181	0	315	246	246	206	246	187	186	158	216	222	258	169	112	530	573
127.304	0	314	245	250	204	251	193	185	159	217	220	261	172	114	531	576
127.427	0	306	237	244	199	242	182	182	153	210	215	257	166	114	527	567
127.549	0	302	233	238	198	237	179	179	151	208	213	256	168	113	521	564
127.672	0	302	233	238	196	237	178	178	153	209	214	255	169	112	520	565
127.795	0	301	231	240	197	235	180	178	153	210	215	255	169	112	520	565
127.918	0	304	233	240	196	237	182	178	155	212	216	257	167	112	526	568
128.041	0	305	232	243	195	239	184	179	156	214	219	259	170	112	527	570
128.164	0	307	232	247	198	242	189	180	159	216	222	261	168	113	531	574
128.287	0	296	227	244	194	237	183	178	154	211	220	256	170	112	520	563
128.41	0	292	222	236	190	231	175	174	151	207	217	253	164	111	521	556
128.532	0	291	219	235	189	229	174	174	149	206	216	252	167	109	519	557
128.655	0	291	218	236	188	230	175	175	151	207	218	253	165	109	524	556
128.778	0	294	222	236	189	231	177	174	152	209	218	254	170	110	524	559
128.901	0	296	226	239	190	232	180	174	153	211	221	256	167	111	532	564
129.024	0	299	228	241	191	234	182	176	155	213	222	258	170	111	533	571
129.147	0	302	229	245	194	236	185	177	158	217	225	260	167	112	539	576
129.27	0	296	225	245	191	236	185	176	155	212	223	257	171	111	530	567
129.393	0	291	222	236	189	229	175	173	150	207	220	254	166	109	530	561
129.516	0	292	222	235	187	229	175	172	150	206	220	253	168	110	527	562
129.638	0	294	222	237	187	228	176	172	151	207	219	253	169	109	527	563
129.761	0	294	225	239	188	231	178	173	152	209	220	255	170	110	529	565
129.884	0	298	229	239	190	231	179	173	154	212	222	256	166	110	535	568
130.007	0	302	231	240	192	234	183	176	156	215	223	258	170	109	535	574
130.13	0	304	231	245	195	236	186	178	158	217	226	261	169	111	540	578
130.253	0	302	232	248	194	241	190	177	157	216	226	260	172	111	534	577
130.376	0	295	227	240	192	233	177	175	152	210	221	255	166	110	530	566
130.499	0	295	226	238	191	231	177	173	151	209	221	254	169	109	525	566
130.621	0	296	226	241	190	233	178	174	151	209	221	254	169	108	523	565
130.744	0	299	229	242	192	235	179	174	153	212	222	256	167	109	528	567
130.867	0	301	232	243	194	236	182	174	154	214	222	256	168	109	531	571
130.99	0	303	235	245	196	239	185	177	157	217	224	258	172	110	530	576
131.113	0	306	238	247	199	241	189	179	158	219	226	260	169	110	537	580
131.236	0	310	241	252	200	246	194	181	160	222	227	263	171	111	539	584
131.359	0	302	237	249	198	242	188	178	156	215	224	259	168	111	531	575
131.482	0	300	235	245	195	240	182	178	153	213	222	256	171	109	525	570
131.604	0	300	234	248	195	241	183	177	154	213	222	255	171	108	525	571
131.727	0	301	237	245	197	242	183	177	153	215	221	256	170	108	528	572
131.85	0	302	238	247	197	242	186	178	155	218	221	256	170	109	530	576
131.973	0	305	243	250	201	243	188	180	157	219	223	258	173	110	530	580
132.096	0	308	245	253	202	246	191	183	159	222	225	261	173	111	534	584
132.219	0	311	251	254	204	249	194	184	160	225	226	263	172	111	540	590
132.342	0	304	243	257	202	249	193	181	158	220	225	260	171	110	536	582
132.465	0	300	242	248	200	242	184	180	153	216	222	257	173	109	529	577
132.588	0	301	240	252	199	244	186	180	154	217	222	257	174	109	531	578
132.71	0	301	241	251	199	243	186	179	155	218	221	258	170	109	534	580
132.833	0	303	241	252	200	245	188	182	157	220	223	258	170	110	539	583
132.956	0	305	242	252	200	246	192	184	159	222	225	260	172	110	542	588
133.079	0	308	245	256	203	249	194	185	161	224	227	262	171	112	547	593
133.202	0	310	249	258	207	251	197	187	163	228	228	265	174	113	551	599
133.325	0	305	245	261	204	252	199	185	161	223	227	263	171	113	548	593
133.448	0	300	241	252	199	244	185	182	156	217	224	258	174	111	539	585
133.571	0	299	239	252	198	242	186	182	155	217	223	259	174	110	540	584
133.693	0	300	239	251	198	243	186	181	156	217	224	259	169	110	544	584
133.816	0	302	239	252	198	244	188	181	158	219	225	260	169	111	548	587
133.939	0	305	241	254	201	243	191	184	159	221	227	262	170	113	551	593
134.062	0	308	243	257	202	246	194	185	162	224	228	263	175	113	551	598
134.185	0	311	248	256	204	248	197	188	163	227	231	266	172	114	557	602
134.308	0	309	244	262	202	252	202	186	164	226	231	266	171	114	558	601
134.431	0	303	239	251	199	242	187	185	158	218	228	261	174	112	546	588
134.554	0	303	237	254	198	241	186	183	157	217	227	260	173	111	549	588
134.676	0	303	238	251	196	241	187	183	156	217	227	260	170	112	551	588
134.799	0	306	237	252	198	243	188	183	159	219	228	262	172	112	551	593
134.922	0	309	239	255	199	244	192	186	162	221	230	264	170	113	556	596
135.045	0	311	243	257	200	246	195	187	163	224	232	266	175	113	556	599
135.168	0	315	248	258	204	247	198	189	165	227	233	268	171	115	562	604
135.291	0	316	247	263	205	253	204	190	167	229	235	269	173	116	564	609
135.414	0	308	242	254	199	244	192	187	162	220	233	265	174	115	552	596
135.537	0	309	241	254	198	242	189	187	160	219	230	263	174	114	552	594
135.66	0	310	242	254	198	242	189	185	159	218	231	265	170	113	555	594
135.782	0	312	243	254	199	244	191	186	161	220	231	264	173	113	554	597
135.905	0	314	244	257	201	246	194	188	164	223	233	266	171	114	559	601
136.028	0	317	248	259	204	247	196	189	165	226	235	268	176	115	558	605
136.151	0	321	254	259	206	249	199	190	167	228	236	271	172	115	565	610
136.274	0	322	254	265	207	254	205	192	169	230	238	272	173	117	567	614
136.397	0	313	248	257	202	249	195	188	165	223	235	268	172	115	557	602
136.52	0	314	247	257	203	247	191	188	162	222	233	267	176	114	553	601
136.643	0	315	248	256	201	247	192	188	162	221	234	267	172	115	557	601
136.765	0	316	249	257	203	247	193	189	163	223	234	268	176	115	555	604
136.888	0	321	251	259	204	249	195	191	165	225	236	270	173	115	560	607
137.011	0	322	253	262	207	251	199	192	167	227	236	271	177	116	560	612
137.134	0	325	258	262	210	253	200	194	168	230	239	274	175	116	565	617
137.257	0	322	254	266	209	257	206	193	169	230	240	273	178	118	563	616
137.38	0	315	250	256	204	248	191	191	163	222	234	268	175	115	553	605
137.503	0	315	250	257	204	247	190	190	161	221	234	267	177	114	552	603
137.626	0	315	250	256	202	248	190	189	160	220	232	267	172	114	555	603
137.748	0	317	250	258	204	248	192	190	163	222	233	268	175	113	554	607
137.871	0	320	253	257	206	250	194	191	164	224	235	268	172	115	559	610
137.994	0	321	254	262	207	250	197	192	166	227	236	271	177	116	556	615
138.117	0	324	258	262	209	252	199	194	168	229	236	272	174	116	563	618
138.24	0	316	251	265	206	254	201	192	164	225	235	270	176	116	554	611
138.363	0	311	248	255	202	247	187	190	160	219	231	265	174	113	548	603
138.486	0	311	245	254	204	246	187	188	158	218	229	264	175	113	547	602
138.609	0	310	246	252	203	245	187	188	159	218	230	263	170	113	552	603
138.732	0	312	246	255	203	246	189	189	160	219	230	264	173	113	551	606
138.854	0	314	247	257	205	248	191	189	162	222	232	265	170	114	556	609
138.977	0	316	249	259	206	249	193	192	164	223	233	268	171	113	559	613
139.1	0	318	254	260	207	251	197	192	165	225	235	269	172	114	562	617
139.223	0	307	244	257	203	248	192	190	161	218	231	265	173	113	553	606
139.346	0	306	242	252	202	242	184	190	159	216	229	263	172	112	551	602
139.469	0	306	241	253	203	243	185	189	157	214	230	262	173	112	551	604
139.592	0	307	243	252	201	243	186	189	158	215	229	263	169	112	556	605
139.715	0	309	242	253	203	245	187	190	160	217	229	264	172	112	556	608
139.837	0	311	244	256	203	247	189	191	163	219	233	266	169	112	561	611
139.96	0	314	247	258	206	248	192	193	163	220	234	267	170	113	563	614
140.083	0	313	246	262	205	252	197	193	164	221	236	267	171	113	564	617
140.206	0	305	240	253	203	243	186	191	159	214	232	264	172	112	556	606
140.329	0	306	240	254	201	244	184	191	160	214	232	264	171	112	558	607
140.452	0	307	239	255	201	243	185	190	159	214	233	265	169	113	561	607
140.575	0	309	243	254	203	243	187	191	160	216	232	266	169	112	564	610
140.698	0	310	243	256	205	246	189	193	163	218	235	267	173	113	563	614
140.82	0	313	245	258	205	248	191	195	164	219	236	269	170	114	568	618
140.943	0	315	247	261	208	250	195	195	165	224	238	271	171	114	571	621
141.066	0	309	241	260	204	247	193	193	162	217	235	268	169	114	566	616
141.189	0	305	238	253	202	243	184	190	159	214	233	266	172	112	560	609
141.312	0	305	238	254	200	242	185	191	158	213	233	266	172	112	559	610
141.435	0	306	238	254	201	241	185	190	158	213	233	266	170	112	563	611
141.558	0	309	241	256	201	242	187	189	160	216	235	267	170	113	566	613
141.681	0	310	243	256	202	244	190	190	162	217	236	268	174	114	563	616
141.804	0	313	244	259	204	246	192	192	163	220	237	270	171	115	570	619
141.926	0	314	246	264	205	251	198	192	164	221	237	271	172	115	570	622
142.049	0	305	239	257	201	242	187	188	158	214	233	267	169	113	563	610
142.172	0	303	237	252	199	237	183	187	156	211	231	264	174	113	554	605
142.295	0	303	236	252	198	237	182	186	155	213	229	264	173	113	552	606
142.418	0	305	237	253	197	238	183	182	155	213	229	264	171	112	554	605
142.541	0	306	239	253	196	239	185	185	155	214	229	265	171	113	557	608
142.664	0	308	241	254	199	239	187	184	158	216	231	266	174	113	553	608
142.787	0	311	243	257	201	240	189	186	159	219	231	268	174	114	555	612
142.909	0	310	244	261	200	245	195	187	159	219	232	269	173	113	558	613
143.032	0	302	237	252	197	236	183	182	154	213	226	263	173	112	547	601
143.155	0	301	234	251	197	233	181	180	152	211	224	261	174	110	540	597
143.278	0	302	233	251	195	232	181	180	151	211	223	259	173	111	540	595
143.401	0	302	235	250	194	233	181	178	151	212	221	260	171	110	544	596
143.524	0	303	235	252	195	233	183	178	152	213	222	261	170	110	545	600
143.647	0	304	236	252	196	234	185	178	154	215	223	261	175	110	543	602
143.77	0	306	237	254	197	236	187	180	155	218	224	263	175	111	546	605
143.892	0	303	237	257	196	238	189	179	155	215	223	261	173	111	545	601
144.015	0	296	230	249	192	230	179	179	149	211	218	256	171	109	537	592
144.138	0	296	227	250	192	229	179	176	149	210	217	255	174	108	534	590
144.261	0	296	228	248	192	228	179	175	149	209	217	253	173	107	534	589
144.384	0	299	230	249	192	230	181	174	149	211	216	253	170	108	539	591
144.507	0	300	233	251	193	231	183	174	152	213	217	255	173	108	538	595
144.63	0	302	234	253	195	232	185	177	152	215	220	256	171	109	545	599
144.753	0	305	237	256	198	234	190	179	156	218	221	259	175	110	545	603
144.876	0	296	232	253	192	233	187	176	151	211	218	254	170	108	540	592
144.998	0	291	225	247	190	227	177	174	148	207	215	250	170	106	534	584
145.121	0	291	223	248	190	226	178	173	147	206	213	248	171	105	531	582
145.244	0	292	224	246	188	225	176	173	148	206	214	249	171	105	532	582
145.367	0	293	226	247	190	226	180	172	148	208	214	250	168	105	538	584
145.49	0	295	229	249	190	227	182	175	151	210	216	251	170	105	539	590
145.613	0	301	232	252	194	229	185	176	154	212	218	254	168	107	545	593
145.736	0	302	234	257	194	233	189	178	154	214	221	255	174	107	545	597
145.859	0	293	229	250	190	229	182	175	150	206	217	251	167	106	541	586
145.981	0	290	224	245	188	224	177	173	149	204	215	247	169	104	537	583
146.104	0	291	223	248	187	226	178	173	148	203	215	248	166	105	540	585
146.227	0	294	226	247	189	225	179	174	149	205	214	249	167	105	539	588
146.35	0	298	230	249	191	227	181	174	151	207	216	251	163	106	544	593
146.473	0	301	233	249	191	230	183	175	153	209	218	253	166	106	544	598
146.596	0	306	235	253	194	232	186	177	155	211	220	255	163	107	548	603
146.719	1	306	237	259	196	236	192	179	157	213	222	259	168	107	545	606
146.842	0	298	231	251	190	230	181	176	152	205	219	254	162	107	541	596
146.964	0	299	230	248	191	229	179	176	151	204	219	253	164	105	540	596
147.087	0	300	230	250	191	229	181	175	151	204	220	253	164	105	540	597
147.21	0	302	233	251	192	230	180	177	153	207	220	254	162	106	545	600
147.333	0	305	236	252	194	232	183	178	153	209	222	256	163	106	547	604
147.456	0	308	238	253	194	233	186	181	156	211	225	258	167	107	547	610
147.579	0	312	240	258	198	236	189	182	159	214	227	260	165	107	553	614
147.702	0	308	239	260	195	239	192	182	158	212	226	261	166	108	550	613
147.825	0	305	236	253	193	234	181	180	153	207	224	257	163	107	548	608
147.948	0	307	237	252	194	234	182	180	154	208	224	258	167	107	544	610
148.07	0	307	238	254	194	234	182	181	154	208	224	259	166	107	544	611
148.193	0	311	239	256	196	235	185	182	156	211	225	260	166	108	549	615
148.316	0	314	242	257	198	238	187	183	157	214	227	261	166	108	552	620
148.439	0	317	243	261	200	240	190	185	159	215	229	264	166	109	556	624
148.562	0	319	247	262	202	243	194	189	162	219	232	267	172	111	555	632
148.685	0	312	243	261	199	241	191	186	158	213	228	264	168	110	550	622
148.808	0	309	239	256	197	236	181	185	154	209	225	261	168	109	545	617
148.931	0	310	239	256	196	236	183	184	154	208	225	261	169	108	542	617
149.053	0	311	239	257	196	237	183	184	155	209	225	260	170	109	541	618
149.176	0	313	242	258	198	238	184	184	155	211	225	261	167	109	547	621
149.299	0	315	243	259	200	239	186	186	157	214	227	263	168	109	550	625
149.422	0	318	245	262	201	241	190	188	159	217	229	264	168	109	553	630
149.545	0	319	247	264	203	245	192	189	162	219	230	267	173	111	552	634
149.668	0	312	242	263	200	243	189	186	157	213	227	264	169	110	547	625
149.791	0	309	238	256	197	238	182	185	155	210	225	261	171	109	542	620
149.914	0	309	237	258	198	238	182	184	153	208	225	259	172	108	539	619
150.036	0	309	238	257	197	238	183	185	154	210	224	260	172	108	541	621
150.159	0	311	242	258	198	240	185	185	155	212	224	261	169	109	547	624
150.282	0	314	242	258	199	241	187	185	157	215	226	262	172	110	547	629
150.405	0	316	243	263	202	242	189	188	159	217	228	264	170	110	552	633
150.528	0	319	247	264	203	244	193	190	161	220	231	267	171	111	557	637
150.651	0	311	244	264	201	246	193	187	159	215	229	265	170	110	553	631
150.774	0	307	239	257	199	239	182	187	154	212	226	261	172	110	547	625
150.897	0	307	237	260	199	240	184	186	154	210	225	260	168	109	549	627
151.02	0	307	239	258	198	239	183	185	154	211	226	261	173	110	547	627
151.142	0	310	242	258	199	241	185	187	156	213	227	262	169	109	553	631
151.265	0	313	244	259	202	241	188	188	157	215	229	262	172	110	554	634
151.388	0	314	244	263	202	243	189	190	159	216	231	265	170	111	559	638
151.511	0	317	247	265	204	247	193	190	162	219	232	267	172	111	564	642
151.634	0	311	245	263	201	245	192	189	159	215	230	266	171	111	559	636
151.757	0	309	241	258	199	242	184	188	155	210	230	263	172	111	555	633
151.88	0	310	240	261	199	242	186	187	155	211	232	263	168	111	560	634
152.003	0	311	241	260	199	241	186	187	156	211	231	264	173	112	558	635
152.125	0	314	245	262	202	242	188	188	158	214	232	265	170	112	564	639
152.248	0	317	246	261	202	245	190	189	160	217	234	267	173	112	564	644
152.371	0	321	248	265	204	246	192	191	162	219	237	270	170	113	571	649
152.494	0	324	252	269	206	251	198	194	163	222	238	272	172	114	574	653
152.617	0	316	247	264	202	247	191	190	158	214	236	269	170	113	568	644
152.74	0	314	243	259	201	241	183	189	157	212	234	267	173	112	563	640
152.863	0	316	243	260	199	242	185	189	155	210	233	265	170	112	568	642
152.986	0	318	244	259	199	242	185	188	156	212	233	267	170	113	569	644
153.108	0	321	246	261	201	243	186	188	157	213	234	269	170	113	573	648
153.231	0	323	248	262	203	245	190	190	159	216	236	270	175	113	572	652
153.354	0	326	249	266	205	245	191	192	161	218	239	273	171	114	578	655
153.477	0	330	253	267	207	249	194	192	163	221	239	275	173	114	581	660
153.6	0	323	248	267	204	247	193	191	159	215	238	273	170	115	577	652
153.723	0	321	246	260	201	241	183	189	156	212	234	270	174	114	567	647
153.846	0	323	246	260	200	242	183	187	155	211	233	269	173	113	565	648
153.969	0	324	247	260	200	241	184	186	156	212	232	270	171	113	569	647
154.092	0	327	249	262	201	242	186	186	157	214	233	271	172	114	570	650
154.214	0	329	251	261	203	243	188	188	158	217	234	273	175	114	568	654
154.337	0	332	255	264	205	244	190	190	161	219	235	274	173	114	573	658
154.46	0	337	257	266	206	247	193	192	163	222	237	275	175	115	576	662
154.583	0	332	255	270	206	249	195	191	161	219	236	275	174	115	574	658
154.706	0	327	250	261	203	242	184	188	157	214	234	272	176	113	564	650
154.829	0	328	250	261	203	242	184	188	157	214	233	271	176	113	563	649
154.952	0	329	252	261	203	241	184	187	156	215	232	271	173	113	565	650
155.075	0	330	252	263	202	243	186	188	157	216	232	272	173	113	568	654
155.197	0	334	254	263	205	245	188	189	159	219	234	273	178	113	565	657
155.32	0	335	256	266	206	246	190	191	161	220	235	275	178	115	568	659
155.443	0	336	259	268	209	248	194	192	162	223	238	276	176	115	574	663
155.566	0	331	253	270	206	248	194	192	161	220	236	274	174	115	572	657
155.689	0	330	252	262	205	244	185	190	158	216	234	272	179	114	563	654
155.812	0	329	252	264	205	243	186	190	157	217	235	272	178	114	564	655
155.935	0	331	254	262	204	244	186	190	158	217	234	272	175	115	568	655
156.058	0	332	255	265	206	246	188	192	160	219	235	272	174	114	571	659
156.18	0	334	257	266	208	247	191	193	162	222	237	274	176	116	573	663
156.303	0	336	260	268	210	248	193	195	163	224	239	277	177	116	576	667
156.426	0	335	261	272	210	253	200	195	165	225	241	277	178	115	577	669
156.549	0	326	254	264	206	246	187	194	159	218	236	273	179	114	567	657
156.672	0	325	251	262	204	244	186	192	158	216	236	270	179	114	565	655
156.795	0	326	250	263	204	245	186	192	157	215	235	271	178	114	566	655
156.918	0	327	253	263	205	245	187	191	158	218	235	272	174	113	570	655
157.041	0	330	254	262	205	245	189	193	160	220	237	273	174	114	573	657
157.164	0	334	256	267	207	248	190	195	162	221	239	274	174	115	575	658
157.286	0	337	259	269	208	249	192	198	163	223	240	276	176	115	578	660
157.409	0	336	259	274	209	254	197	197	163	222	240	276	175	116	577	657
157.532	0	330	253	265	205	246	185	195	157	214	235	273	176	115	567	646
157.655	0	329	251	263	203	245	184	193	156	212	234	272	173	114	569	642
157.778	0	331	253	266	204	244	185	193	155	211	234	271	176	115	566	642
157.901	0	332	256	263	204	246	186	192	157	213	234	271	172	115	574	644
158.024	0	335	258	266	205	247	189	195	158	216	237	273	172	116	577	647
158.147	0	338	260	267	208	249	191	195	160	217	238	275	172	117	579	649
158.269	0	341	261	271	210	251	193	199	161	220	240	277	174	117	582	652
158.392	0	338	262	273	210	254	197	197	160	219	240	279	173	117	581	650
158.515	0	333	255	266	205	247	185	196	156	213	236	275	176	116	574	642
158.638	0	334	256	266	205	247	184	194	157	212	237	276	173	117	578	641
158.761	0	335	256	267	206	249	186	193	155	212	236	276	173	117	580	642
158.884	0	337	261	266	207	249	187	194	157	215	237	277	174	117	583	647
159.007	0	340	262	269	210	250	190	195	159	217	239	278	173	118	587	652
159.13	0	343	268	269	211	253	192	198	161	220	240	280	175	119	589	656
159.252	0	346	267	275	212	256	196	199	163	223	242	282	176	121	593	661
159.375	0	338	265	271	211	254	194	196	161	218	240	282	175	119	588	654
159.498	0	338	262	267	208	250	187	195	158	215	238	280	178	119	584	651
159.621	0	339	262	270	209	252	189	197	158	215	240	281	174	119	587	653
159.744	0	342	264	271	210	252	189	196	160	217	239	281	176	119	588	654
159.867	0	344	267	271	211	254	191	198	161	220	241	282	177	120	591	659
159.99	0	347	268	273	214	255	194	200	163	221	242	284	177	121	593	663
160.113	0	349	269	276	214	258	197	203	165	224	245	286	177	122	596	666
160.236	0	341	265	274	211	256	193	200	162	219	242	284	178	120	588	661
160.358	0	341	265	269	212	252	188	199	158	216	240	282	178	119	587	656
160.481	0	342	262	270	209	253	189	199	160	217	240	281	182	119	585	658
160.604	0	342	262	271	209	253	188	199	161	218	241	281	178	119	588	659
160.727	0	345	265	274	211	253	191	200	162	220	242	282	179	120	590	662
160.85	0	347	267	272	212	254	193	200	163	222	243	283	180	120	592	665
160.973	0	346	266	276	212	258	198	202	164	222	244	284	179	120	592	666
161.096	0	338	258	269	210	250	188	199	160	217	240	280	183	119	581	656
161.219	0	337	258	269	208	247	186	198	158	215	238	278	180	119	582	655
161.341	0	336	258	266	207	246	186	195	156	215	237	277	179	119	582	655
161.464	0	336	259	268	206	247	186	195	159	216	237	277	184	118	578	657
161.587	0	338	258	271	207	248	189	196	160	219	238	278	181	118	583	660
161.71	0	341	261	272	208	250	191	196	161	221	239	279	181	118	585	663
161.833	0	333	255	274	206	250	192	195	159	218	237	277	180	118	582	658
161.956	0	327	251	264	204	243	182	193	156	214	234	273	183	116	571	650
162.079	0	326	250	266	202	243	182	191	154	212	233	272	183	115	570	650
162.202	0	326	252	264	203	240	184	189	154	212	232	272	180	116	574	650
162.324	0	327	254	265	202	242	185	188	156	215	233	273	180	115	577	652
162.447	0	329	255	267	203	244	187	190	157	217	235	275	180	116	579	654
162.57	0	332	258	269	206	245	189	191	158	220	237	277	181	116	582	658
162.693	0	326	258	273	205	249	193	190	158	218	236	277	181	118	579	655
162.816	0	318	251	265	201	241	182	189	153	212	233	273	182	116	571	645
162.939	0	317	250	262	200	241	180	187	151	210	232	272	182	114	569	642
163.062	0	318	249	265	201	240	182	189	152	212	232	273	181	115	571	642
163.185	0	319	253	265	201	242	183	186	153	214	234	274	180	116	576	642
163.308	0	321	253	268	203	246	186	188	154	216	235	275	178	116	581	645
163.43	0	323	256	270	205	248	188	192	157	218	238	279	180	115	584	649
163.553	0	327	261	273	208	250	192	193	160	222	241	281	180	117	588	652
163.676	0	327	261	275	207	255	198	193	160	221	242	282	181	118	588	653
163.799	0	319	254	270	204	249	185	191	155	214	238	279	183	117	579	642
163.922	0	317	253	267	204	247	183	192	153	213	237	279	179	117	582	640
164.045	0	319	254	271	205	249	184	191	153	213	237	279	183	117	580	640
164.168	0	320	259	269	206	250	185	193	155	215	238	280	180	117	585	642
164.291	0	325	260	272	208	252	188	194	157	217	239	282	180	118	589	646
164.413	0	328	260	275	209	253	190	197	160	219	242	284	180	119	592	649
164.536	0	332	264	278	212	257	194	198	161	224	244	286	182	120	594	653
164.659	0	335	267	280	213	261	198	201	163	226	245	288	183	120	596	658
164.782	0	327	263	278	210	258	192	199	159	219	243	286	184	120	588	650
164.905	0	327	261	274	209	255	186	197	157	217	240	285	180	120	588	645
165.028	0	327	261	276	208	256	188	197	156	217	239	284	182	119	586	644
165.151	0	329	264	274	208	255	188	197	158	219	238	285	182	119	588	645
165.274	0	332	264	276	209	255	191	198	159	221	239	285	186	119	586	649
165.396	0	335	265	279	210	257	193	200	161	223	240	286	182	120	591	652
165.519	0	338	268	281	213	259	196	199	163	226	242	288	185	121	593	654
165.642	0	342	270	281	214	259	198	202	165	228	242	289	185	121	595	660
165.765	0	340	269	283	214	263	202	202	165	228	244	290	184	120	594	660
165.888	0	336	262	279	209	254	191	198	161	221	240	286	188	120	582	649
166.011	0	335	262	278	208	252	190	197	159	221	238	284	185	119	581	647
166.134	0	335	264	275	206	250	190	197	158	222	236	283	184	119	582	649
166.257	0	337	261	275	206	251	191	195	160	223	237	283	188	120	577	650
166.38	0	342	264	278	207	251	194	196	162	225	237	283	185	119	582	654
166.502	0	343	266	280	209	253	197	196	162	228	238	285	187	119	584	658
166.625	0	346	268	280	211	253	199	198	164	231	241	286	186	120	587	662
166.748	0	349	270	283	213	256	204	199	166	233	243	287	186	121	589	667
166.871	0	340	263	282	207	253	199	197	163	227	241	285	190	120	577	657
166.994	0	340	262	277	206	248	193	194	161	225	239	283	187	119	578	654
167.117	0	339	261	276	205	247	194	194	160	225	237	282	186	119	579	655
167.24	0	341	261	275	205	246	193	193	161	226	237	282	189	119	574	657
167.363	0	343	261	278	205	248	197	193	163	228	240	283	190	120	576	661
167.485	0	344	264	281	208	250	199	194	163	231	242	284	187	120	583	664
167.608	0	347	268	281	210	252	201	195	165	233	243	285	187	120	585	669
167.731	0	348	267	287	212	255	207	198	167	235	246	288	186	121	588	673
167.854	0	340	261	281	207	249	197	194	163	227	243	285	190	121	576	661
167.977	0	338	262	276	207	247	194	193	161	227	241	283	186	119	579	661
168.1	0	339	261	276	204	248	196	192	161	225	242	283	188	120	578	663
168.223	0	340	260	277	206	248	195	193	162	226	244	283	185	119	581	665
168.346	0	343	264	279	207	249	198	195	163	228	245	285	189	121	580	668
168.468	0	345	268	280	210	252	201	195	165	230	246	286	186	121	588	672
168.591	0	347	270	282	212	254	202	198	167	234	248	288	185	122	592	676
168.714	0	349	271	288	213	260	210	200	168	235	250	289	186	123	594	678
168.837	0	339	265	282	208	252	196	196	163	226	246	286	188	121	580	665
168.96	0	337	266	276	209	250	193	196	161	224	245	285	184	121	584	663
169.083	0	338	266	277	207	251	194	195	161	223	245	284	186	120	582	664
169.206	0	339	266	279	209	251	194	195	162	223	245	285	182	121	585	664
169.329	0	342	271	281	210	254	196	198	163	226	247	286	183	121	589	668
169.452	0	344	273	282	213	256	199	198	164	228	249	288	183	122	592	670
169.574	0	347	275	283	215	257	201	202	165	229	250	290	183	123	596	675
169.697	0	349	276	288	217	263	206	203	169	231	252	291	183	123	598	677
169.82	0	340	270	284	212	257	197	200	163	224	248	288	186	122	586	664
169.943	0	341	272	278	213	254	191	200	161	222	247	287	182	122	591	662
170.066	0	340	272	279	212	256	192	199	160	220	247	287	184	122	588	663
170.189	0	343	273	280	213	257	192	200	163	221	248	287	180	121	592	665
170.312	0	345	277	282	213	259	194	202	163	223	247	288	181	122	593	668
170.435	0	348	280	283	217	261	196	204	164	226	248	290	181	123	596	670
170.557	0	352	282	285	219	261	199	206	166	228	252	292	181	123	599	675
170.68	0	352	283	289	220	268	205	207	169	230	253	294	182	125	600	677
170.803	0	345	278	283	217	261	195	205	163	222	248	291	182	123	593	666
170.926	0	346	278	280	217	259	190	205	163	221	247	290	180	123	593	665
171.049	0	347	278	281	216	260	192	205	162	220	247	290	185	122	590	666
171.172	0	349	278	283	217	260	191	205	163	222	248	289	180	122	594	668
171.295	0	351	282	283	219	262	195	206	165	223	249	290	183	123	594	669
171.418	0	354	284	285	221	264	197	207	166	226	250	292	182	123	597	674
171.54	0	357	285	287	222	266	199	210	168	227	252	293	181	124	599	677
171.663	0	355	283	291	221	268	203	210	168	227	253	294	186	124	594	675
171.786	0	351	280	283	218	260	191	208	165	222	249	291	182	123	592	668
171.909	0	352	282	282	218	262	193	207	163	222	250	291	182	123	593	671
172.032	0	353	281	282	217	261	193	207	164	223	250	291	182	122	592	672
172.155	0	356	281	286	219	260	195	210	165	224	250	291	186	123	590	674
172.278	0	358	284	285	219	263	198	209	167	227	252	293	184	123	596	678
172.401	0	361	284	287	222	264	199	211	168	228	254	294	183	123	599	683
172.524	0	361	285	291	222	267	204	211	170	230	255	295	184	124	599	685
172.646	0	352	277	286	219	260	194	209	166	223	253	291	187	122	587	675
172.769	11	352	278	281	217	257	191	206	164	221	250	290	183	122	589	672
172.892	0	351	275	282	217	256	192	205	162	221	250	290	186	122	585	675
173.015	0	353	277	280	216	255	192	205	164	223	250	289	184	122	589	678
173.138	0	355	276	285	216	256	195	206	165	225	252	291	188	122	586	679
173.261	0	357	279	283	217	257	196	206	166	225	253	292	184	123	592	683
173.384	0	359	279	284	218	257	199	206	167	228	255	293	183	124	595	688
173.507	0	353	277	285	215	260	201	205	167	225	254	292	184	123	590	684
173.629	0	345	269	280	212	252	190	202	161	221	250	288	187	122	580	676
173.752	0	346	268	277	211	250	189	200	160	219	249	287	183	121	583	675
173.875	0	346	266	277	209	247	189	199	159	219	247	286	186	121	579	677
173.998	0	347	266	278	209	249	191	198	160	220	249	288	182	121	583	678
174.121	0	348	268	280	211	251	192	198	161	223	250	288	183	122	585	680
174.244	0	350	272	279	211	252	195	199	162	224	250	289	183	122	588	683
174.367	0	351	272	282	213	255	197	200	164	226	252	291	183	123	591	687
174.49	0	342	268	280	209	252	194	199	161	221	250	289	186	122	580	679
174.612	0	339	263	277	208	247	187	197	157	218	246	286	182	120	581	673
174.735	0	338	265	273	206	247	187	194	155	217	246	285	181	120	582	672
174.858	0	338	263	273	206	249	188	194	157	216	245	285	185	121	579	671
174.981	0	340	264	277	207	250	189	195	158	217	245	287	180	121	585	674
175.104	0	342	268	279	210	253	191	196	158	219	247	286	182	121	587	675
175.227	0	344	270	279	212	253	193	199	160	222	248	289	182	122	590	678
175.35	0	346	272	281	214	257	197	199	163	225	251	291	182	123	593	682
175.473	0	338	267	281	210	255	192	198	159	218	247	288	185	122	584	672
175.596	0	336	267	276	209	251	185	198	156	215	245	287	181	120	586	666
175.718	0	337	268	276	207	253	187	197	156	214	244	286	179	121	587	667
175.841	0	337	267	275	210	253	186	197	157	215	244	287	180	121	588	665
175.964	0	340	270	280	211	255	188	199	158	217	245	288	180	122	590	668
176.087	0	342	273	280	213	257	190	200	159	218	246	289	180	121	593	670
176.21	0	345	275	281	215	258	192	201	160	220	248	291	181	123	596	673
176.333	0	348	278	283	216	261	196	204	162	223	250	294	181	122	599	676
176.456	0	341	272	285	213	260	194	202	161	218	248	291	185	122	589	668
176.579	0	340	274	279	213	258	187	202	159	216	245	290	181	122	592	662
176.701	0	341	274	281	213	259	187	202	159	216	246	290	180	122	592	663
176.824	0	343	275	280	214	259	188	203	160	217	247	290	181	122	592	663
176.947	0	346	276	283	216	259	189	204	162	218	248	291	185	122	590	666
177.07	0	349	281	283	217	261	192	206	163	221	250	293	182	122	596	668
177.193	0	352	282	284	219	262	193	208	165	223	251	293	182	122	598	672
177.316	0	353	282	290	220	267	199	210	167	225	253	295	182	123	599	674
177.439	0	346	276	284	217	261	190	207	163	220	250	292	186	123	587	664
177.562	0	345	276	281	215	256	187	205	160	217	248	291	182	121	589	660
177.684	0	345	275	281	215	256	188	206	160	217	248	290	185	122	584	661
177.807	0	348	277	280	215	255	188	207	162	219	248	290	182	121	587	660
177.93	0	350	277	285	215	257	191	205	163	220	248	291	184	121	588	663
178.053	0	352	280	282	216	257	193	205	163	224	249	291	184	122	588	666
178.176	0	355	280	284	216	259	195	207	166	225	252	293	185	123	591	671
178.299	0	356	281	287	218	261	200	209	167	227	253	294	184	122	593	674
178.422	0	347	274	283	214	255	194	205	163	221	250	291	188	122	580	663
178.545	0	345	272	276	211	250	187	202	159	219	247	288	183	121	581	659
178.668	0	345	268	275	210	248	188	200	158	218	247	288	187	120	575	659
178.79	0	345	266	277	208	246	188	199	159	220	246	287	187	119	573	659
178.913	0	347	267	278	209	245	191	198	160	221	246	287	184	120	579	663
179.036	0	349	270	277	209	246	193	197	161	223	247	287	184	120	581	666
179.159	0	350	270	278	210	247	194	197	163	226	249	289	185	120	582	671
179.282	0	353	271	281	211	249	197	198	164	228	250	291	185	121	586	676
179.405	0	345	268	282	208	249	197	196	160	224	247	289	185	120	578	668
179.528	0	341	263	272	205	242	188	194	157	220	246	286	182	119	576	663
179.651	0	341	261	272	203	241	188	191	156	219	244	284	186	118	570	663
179.773	0	340	259	274	205	241	189	190	156	219	243	283	187	118	570	663
179.896	0	342	261	273	203	242	189	190	156	222	243	284	183	118	576	666
180.019	0	343	263	276	204	244	192	191	157	223	244	285	183	118	579	670
180.142	0	346	264	276	207	247	193	192	159	225	246	287	184	119	581	673
180.265	0	348	267	279	209	249	197	194	161	228	248	289	185	120	584	677
180.388	0	345	268	281	209	253	201	194	160	227	248	290	185	120	583	674
180.511	0	340	262	275	205	246	189	192	157	221	244	286	186	119	575	667
180.634	0	340	262	273	205	248	189	191	156	220	244	285	181	119	579	668
180.756	0	340	261	276	206	247	189	194	156	220	243	286	185	120	576	668
180.879	0	341	265	276	206	249	191	194	157	222	245	287	183	119	583	670
181.002	0	344	267	277	209	251	193	196	160	224	247	288	181	121	586	674
181.125	0	346	268	282	211	253	196	199	161	226	249	290	182	121	587	676
181.248	0	350	272	284	214	257	199	200	164	228	251	291	183	121	592	680
181.371	0	345	272	285	213	259	201	201	162	225	250	292	184	121	588	675
181.494	0	342	268	280	208	254	190	200	160	221	248	289	185	121	582	668
181.617	0	341	269	281	210	254	191	200	159	220	248	290	181	121	586	667
181.74	0	343	269	282	211	257	191	201	160	220	247	291	186	122	583	667
181.862	0	345	274	281	213	257	193	203	162	221	249	291	182	122	590	670
181.985	0	348	276	282	213	259	195	205	163	224	251	292	181	122	594	674
182.108	0	351	276	287	217	261	197	208	166	226	253	294	182	122	596	675
182.231	0	354	280	289	219	264	201	210	167	229	256	297	183	123	598	679
182.354	0	349	280	292	218	267	203	210	167	227	255	297	183	124	597	676
182.477	0	344	274	283	216	259	191	206	163	221	252	294	185	123	589	666
182.6	0	344	273	284	214	260	191	207	162	219	251	293	182	122	591	664
182.723	0	344	275	285	214	260	191	207	161	220	251	293	183	122	591	664
182.845	0	347	279	284	216	261	193	209	164	221	251	293	183	122	594	665
182.968	0	351	280	286	218	262	195	209	166	224	254	295	186	122	591	667
183.091	0	353	281	288	217	264	197	212	167	226	256	296	182	123	598	671
183.214	0	357	285	291	221	265	199	212	169	229	257	298	185	124	599	674
183.337	0	353	282	292	220	267	203	212	169	227	256	298	185	124	597	672
183.46	0	347	278	283	217	259	192	209	164	222	252	295	187	122	587	662
183.583	0	347	275	285	216	257	191	209	163	221	252	293	188	121	584	659
183.706	0	349	278	284	215	257	191	208	162	221	252	293	183	121	587	659
183.828	0	351	280	283	216	259	193	207	163	223	251	292	184	122	590	662
183.951	0	352	280	284	215	259	195	206	164	225	253	294	189	121	587	665
184.074	0	355	281	289	216	258	197	207	166	227	254	295	185	122	593	668
184.197	0	358	284	288	219	260	199	208	166	229	255	297	186	123	594	672
184.32	0	355	281	291	217	262	203	208	166	227	255	296	184	122	593	671
184.443	0	351	276	281	215	254	192	204	162	222	252	293	189	121	582	663
184.566	0	350	274	285	214	252	191	203	162	223	251	292	189	121	581	663
184.689	0	351	275	283	212	251	192	202	161	222	250	292	185	121	583	663
184.812	0	353	275	282	213	250	193	201	162	224	250	291	185	121	584	666
184.934	0	355	278	283	212	253	195	201	163	226	252	293	185	122	586	670
185.057	0	357	278	287	214	254	197	201	164	227	252	294	189	122	585	674
185.18	0	359	281	286	216	256	201	202	165	230	254	296	187	122	590	678
185.303	0	351	272	287	212	254	198	200	162	225	251	294	188	122	580	670
185.426	0	348	269	278	209	247	190	197	159	221	248	291	188	121	575	665
185.549	0	347	268	280	208	246	190	197	158	220	246	290	187	121	575	666
185.672	0	350	272	279	208	246	191	195	157	221	245	289	183	120	577	668
185.795	0	351	270	278	209	248	192	193	158	223	246	291	186	120	576	672
185.917	0	353	272	280	209	249	194	195	160	224	247	291	182	121	581	675
186.04	0	355	273	283	212	250	195	198	162	227	248	292	183	120	584	678
186.163	0	357	276	284	213	255	199	199	164	228	250	293	184	122	587	682
186.286	0	347	266	281	209	251	194	197	159	222	247	292	186	120	577	672
186.409	0	343	266	274	209	247	187	195	157	219	244	289	181	119	576	667
186.532	0	344	264	277	209	246	188	196	156	218	243	289	184	119	573	668
186.655	0	344	267	275	207	248	188	195	156	217	243	290	180	119	577	669
186.778	0	346	266	277	209	249	190	197	157	219	244	290	183	119	577	671
186.9	0	348	268	279	209	251	191	198	159	220	246	291	179	120	582	674
187.023	0	351	272	282	211	253	194	199	161	222	248	294	181	120	585	676
187.146	0	352	276	282	214	258	197	201	163	225	249	294	180	121	588	679
187.269	0	344	268	281	211	255	193	200	160	219	247	293	182	120	578	671
187.392	0	341	265	277	210	251	186	200	158	215	244	290	182	119	575	664
187.515	0	340	266	279	209	253	186	200	157	215	244	289	179	119	578	663
187.638	0	341	268	275	209	252	186	201	158	215	245	289	178	119	581	663
187.761	0	344	269	277	212	254	188	202	159	217	246	291	182	119	580	666
187.884	0	346	272	280	213	256	189	204	162	218	248	293	178	119	586	669
188.006	0	348	275	284	215	257	191	206	163	220	249	294	179	120	587	671
188.129	0	351	277	284	218	260	195	207	164	222	251	295	179	121	591	673
188.252	0	345	273	284	215	261	194	207	163	218	251	294	182	121	583	666
188.375	0	342	270	281	215	257	186	206	160	215	248	292	182	119	580	660
188.498	0	342	272	280	215	255	187	206	160	214	247	293	179	119	584	659
188.621	0	342	274	278	215	256	186	206	160	214	247	292	178	119	585	657
188.744	0	345	274	280	216	258	188	207	162	217	250	293	178	120	586	659
188.867	0	348	275	284	216	259	190	209	164	219	250	295	180	120	588	661
188.989	0	349	279	286	219	260	193	210	165	220	251	296	180	120	589	663
189.112	0	352	279	288	219	264	196	211	166	222	253	297	180	121	593	666
189.235	0	343	274	283	217	258	191	208	163	218	251	296	184	121	582	656
189.358	0	344	271	284	216	255	187	208	161	216	249	294	183	121	581	652
189.481	0	343	274	283	215	253	187	207	160	216	248	293	180	119	583	651
189.604	0	344	274	281	216	253	188	207	161	217	249	293	180	119	585	652
189.727	0	347	275	282	216	255	191	205	163	218	249	294	180	120	585	655
189.85	0	349	276	286	216	256	193	207	164	220	251	295	181	120	588	657
189.972	0	352	279	285	218	257	195	207	164	223	252	296	181	120	589	661
190.095	0	354	279	290	220	260	200	209	166	225	253	298	182	121	592	664
190.218	0	345	271	284	215	253	192	204	162	219	250	293	184	121	579	653
190.341	0	342	268	282	212	248	188	201	159	217	248	292	184	119	574	649
190.464	0	344	268	281	210	247	189	199	157	215	247	291	181	119	577	649
190.587	0	343	268	279	211	244	188	198	157	217	246	291	184	119	574	651
190.71	0	346	270	278	210	245	190	196	158	220	247	293	181	119	578	653
190.833	0	347	268	282	211	247	194	197	160	222	247	292	186	119	576	656
190.956	0	349	273	283	211	247	195	196	161	224	248	293	182	120	582	661
191.078	0	352	273	284	213	250	197	197	162	226	250	295	182	121	586	667
191.201	0	343	267	283	210	247	196	195	159	221	247	293	182	120	579	659
191.324	0	340	261	280	208	242	188	191	156	217	244	289	184	119	570	654
191.447	0	339	262	275	206	239	188	191	154	217	242	288	181	118	572	654
191.57	0	340	260	275	205	239	188	189	155	217	241	287	185	119	569	656
191.693	0	342	261	276	203	241	190	189	156	219	241	288	181	118	573	658
191.816	0	344	263	279	207	242	192	190	157	221	243	289	185	119	572	660
191.939	0	346	266	277	209	245	193	190	158	223	244	290	181	120	578	665
192.061	0	349	268	279	211	246	197	193	160	226	246	291	182	120	582	670
192.184	0	345	265	283	209	250	199	192	159	223	244	292	180	120	580	667
192.307	0	340	259	277	206	243	187	190	155	218	241	289	182	119	569	661
192.43	0	339	261	274	205	244	187	190	154	216	240	287	178	118	571	659
192.553	0	338	260	272	205	244	187	189	154	216	240	286	181	118	568	660
192.676	0	340	260	276	206	244	188	192	156	218	241	286	179	118	574	662
192.799	0	342	263	278	208	246	190	193	156	219	242	287	179	119	575	665
192.922	0	345	267	277	209	249	192	194	158	221	243	289	179	119	578	668
193.044	0	348	269	280	212	252	195	198	161	223	246	291	178	120	582	672
193.167	0	342	265	282	209	253	197	197	160	220	246	290	178	119	579	668
193.29	0	338	263	277	209	249	188	197	158	216	243	288	181	119	571	661
193.413	0	339	265	274	210	249	187	198	156	215	243	288	177	117	576	661
193.536	0	338	263	276	210	250	186	197	157	215	244	287	181	119	574	662
193.659	0	341	267	278	211	253	188	200	159	217	245	288	177	118	580	663
193.782	0	344	269	281	213	254	190	202	160	219	246	291	179	120	583	666
193.905	0	346	274	280	215	257	192	203	162	221	248	291	178	120	586	669
194.028	0	348	275	282	217	259	195	206	165	223	250	294	179	121	589	672
194.15	0	341	271	284	214	259	195	205	163	220	250	292	181	120	580	665
194.273	0	337	267	279	212	253	185	203	159	214	247	289	181	120	576	657
194.396	0	338	270	277	212	253	184	203	158	212	246	289	177	119	579	655
194.519	0	338	269	276	212	253	184	202	158	213	246	288	180	119	576	654
194.642	0	340	271	279	213	252	186	204	161	213	246	290	176	119	581	656
194.765	0	343	272	282	215	255	188	204	162	216	247	290	177	119	582	658
194.888	0	344	276	281	217	257	190	205	163	218	249	293	178	119	585	661
195.011	0	347	278	283	219	259	193	207	165	220	252	294	178	120	587	662
195.133	0	342	273	286	216	260	196	207	164	219	251	294	181	121	579	658
195.256	0	337	270	279	213	253	185	205	160	213	247	291	181	119	573	648
195.379	0	337	271	275	213	252	183	204	158	212	246	290	176	119	577	646
195.502	0	337	268	277	213	249	184	203	157	212	246	290	180	118	573	646
195.625	0	340	270	278	211	250	185	202	159	214	246	291	180	118	574	649
195.748	0	343	272	281	212	251	187	202	160	217	247	292	178	120	579	650
195.871	0	346	273	281	214	253	189	201	161	218	248	292	178	120	581	654
195.994	0	348	277	282	217	254	192	203	162	220	251	295	178	120	583	659
196.116	0	346	274	286	215	257	197	203	163	220	251	296	182	121	579	659
196.239	0	339	270	278	213	247	186	198	158	215	246	292	178	120	574	648
196.362	0	339	270	275	210	244	185	197	156	214	246	292	177	119	575	648
196.485	0	340	269	275	210	245	184	195	157	214	245	292	181	119	570	649
196.608	0	342	268	277	210	245	186	197	158	215	246	292	182	119	572	651
196.731	0	345	271	278	211	245	189	194	158	218	247	292	178	121	576	655
196.854	0	347	272	280	211	247	191	195	160	219	249	294	179	120	579	659
196.977	0	350	273	280	212	248	192	197	161	222	250	295	179	122	581	664
197.1	0	352	273	285	213	253	198	197	163	224	250	297	183	121	578	667
197.222	0	343	269	279	211	246	189	195	158	218	248	293	179	121	575	657
197.345	0	343	270	274	210	245	187	195	157	217	246	293	178	120	575	658
197.468	0	345	269	276	210	244	187	195	158	217	246	294	181	120	572	662
197.591	0	347	268	279	209	247	188	194	159	219	247	294	181	121	572	666
197.714	0	350	272	279	210	248	191	194	160	222	247	295	179	122	576	671
197.837	0	352	274	281	212	248	194	195	161	224	248	296	179	123	580	678
197.96	0	354	277	280	215	251	196	197	164	227	250	297	180	125	586	685
198.083	0	352	276	285	213	255	201	197	164	228	251	298	186	126	583	688
198.205	0	347	270	281	212	249	191	195	160	222	248	296	181	125	583	684
198.328	0	347	271	279	211	250	191	194	160	223	249	297	179	125	585	687
198.451	0	347	270	278	211	250	192	195	160	223	249	296	180	126	583	688
198.574	0	347	270	281	211	252	193	197	162	224	250	297	185	126	583	691
198.697	0	350	274	281	214	253	196	198	163	227	250	298	180	126	588	694
198.82	0	352	275	283	215	254	196	199	164	229	253	299	181	127	590	699
198.943	0	353	277	288	216	260	202	200	166	230	253	300	181	127	592	701
199.066	0	344	270	283	212	254	192	199	162	224	250	298	184	126	581	692
199.188	0	343	271	280	213	252	190	200	161	223	250	297	180	125	583	691
199.311	0	342	270	279	211	254	190	199	160	221	248	296	182	125	580	691
199.434	0	342	272	278	213	254	190	201	162	223	250	295	179	125	584	692
199.557	0	344	272	281	214	256	192	203	163	225	251	297	183	126	583	694
199.68	0	345	276	284	215	258	195	202	165	227	252	298	181	125	588	697
199.803	0	347	277	285	217	259	197	204	167	228	254	300	180	126	593	700
199.926	0	340	272	287	215	259	197	202	164	224	253	297	180	125	586	693
200.049	0	333	267	279	212	252	188	203	161	220	249	294	183	123	578	683
200.172	0	332	268	278	211	251	186	202	158	218	248	293	179	123	581	680
200.294	0	332	267	278	211	250	186	202	158	217	248	293	181	123	579	679
200.417	0	334	267	280	212	252	187	201	159	219	248	293	178	122	583	680
200.54	0	335	270	282	211	254	189	202	161	221	250	293	182	123	580	681
200.663	0	336	275	281	213	254	192	202	163	222	250	295	179	123	587	684
200.786	0	337	274	286	215	258	197	202	163	224	252	296	179	122	589	684
200.909	0	328	267	279	211	251	187	201	158	216	248	292	178	122	580	670
201.032	0	325	263	279	211	248	183	198	157	214	246	291	182	121	573	663
201.155	0	325	265	277	210	247	183	196	154	212	244	290	178	120	577	660
201.277	0	325	265	277	210	246	184	196	155	214	245	290	181	120	575	662
201.4	0	329	265	280	209	249	186	195	157	216	246	290	177	120	580	664
201.523	0	331	269	281	211	248	189	196	158	218	248	292	179	121	581	666
201.646	0	335	275	281	213	250	191	198	159	220	250	294	179	121	584	666
201.769	0	333	272	287	211	254	195	196	160	220	249	294	179	121	585	665
201.892	0	327	267	278	210	246	185	195	156	215	247	291	179	120	576	652
202.015	0	327	264	279	209	243	183	193	155	213	245	290	182	120	571	650
202.138	0	327	267	278	208	242	184	191	155	213	245	290	178	121	576	651
202.26	0	329	267	279	208	243	185	191	156	215	245	291	181	121	575	656
202.383	0	333	267	282	210	246	187	191	157	216	247	291	177	121	580	659
202.506	0	336	272	283	210	246	191	192	159	219	248	293	179	121	582	662
202.629	0	339	273	286	213	248	193	194	160	223	250	295	181	122	585	668
202.752	0	339	274	289	212	252	197	195	161	223	251	296	180	122	586	670
202.875	0	332	268	284	211	245	189	193	158	218	249	293	179	122	580	661
202.998	0	334	267	283	210	243	188	193	158	217	248	293	184	122	576	662
203.121	0	336	270	281	209	245	188	192	157	217	248	293	179	121	581	663
203.244	0	338	269	282	210	246	189	193	159	220	250	294	183	121	579	667
203.366	0	340	270	287	210	247	192	194	161	222	251	295	180	122	583	671
203.489	0	344	273	287	213	250	195	196	163	225	252	296	182	123	586	675
203.612	0	346	277	288	215	253	198	197	164	227	254	298	182	123	588	679
203.735	0	339	270	288	212	251	196	196	162	221	253	296	184	123	579	674
203.858	0	338	267	284	210	247	189	195	159	220	250	294	184	121	576	670
203.981	0	338	266	284	210	247	190	195	160	220	249	293	182	122	579	671
204.104	0	338	268	281	209	249	191	194	159	221	249	294	181	122	580	673
204.227	0	340	267	283	210	250	192	196	162	224	251	294	184	121	579	678
204.349	0	342	268	286	211	252	195	198	162	225	252	295	180	122	584	680
204.472	0	345	271	287	213	253	197	199	164	228	253	297	182	124	586	684
204.595	0	345	272	291	213	258	202	200	165	229	254	298	183	123	588	687
204.718	0	336	264	285	210	252	193	199	162	223	251	294	185	122	576	675
204.841	0	334	261	282	209	249	188	198	159	221	249	292	184	121	573	673
204.964	0	334	261	282	208	250	189	196	157	219	247	291	181	121	576	672
205.087	0	334	263	280	208	250	189	196	158	220	246	291	179	121	577	673
205.21	0	335	264	280	206	251	190	197	160	222	247	291	183	120	576	676
205.332	0	337	266	283	208	254	192	198	161	224	247	292	179	120	582	678
205.455	0	339	268	285	210	255	195	200	162	226	249	293	182	121	582	680
205.578	0	340	270	287	212	259	199	199	163	227	250	296	182	122	586	684
205.701	0	331	263	282	209	253	192	197	159	222	248	292	183	120	575	671
205.824	0	328	260	280	206	249	185	197	156	218	244	290	183	119	572	665
205.947	0	327	259	280	206	250	187	195	155	217	243	288	180	118	575	664
206.07	0	327	259	278	205	249	186	196	155	218	242	289	178	119	576	663
206.193	0	330	261	279	207	251	189	195	157	220	244	289	183	119	574	665
206.316	0	332	262	281	209	252	191	197	159	221	244	290	180	119	581	667
206.438	0	334	267	282	211	253	193	197	158	223	247	292	181	120	583	669
206.561	0	336	269	286	213	256	197	198	162	225	248	295	182	121	587	673
206.684	0	329	264	284	209	254	193	197	158	221	247	293	185	120	577	664
206.807	0	328	261	281	210	251	186	196	155	217	245	290	184	119	575	657
206.93	0	326	264	280	208	250	188	195	154	216	245	290	180	119	579	656
207.053	0	327	265	281	208	250	187	195	155	217	243	290	179	119	581	657
207.176	0	331	266	284	209	252	189	195	157	220	246	292	180	119	581	660
207.299	0	334	270	285	211	253	192	196	159	222	247	292	184	121	580	663
207.421	0	336	273	286	213	253	195	197	161	224	249	294	182	121	586	665
207.544	0	338	275	290	215	257	198	198	162	226	251	296	181	121	589	669
207.667	0	332	271	285	213	252	192	198	158	219	249	294	180	121	582	658
207.79	0	332	270	285	212	251	188	196	158	219	246	293	184	120	578	657
207.913	0	334	273	285	212	250	189	196	158	219	248	293	181	121	582	657
208.036	0	335	274	286	212	250	189	195	158	220	248	295	184	121	581	659
208.159	0	336	275	288	214	251	193	196	160	223	250	295	181	121	585	664
208.282	1	341	278	290	215	252	195	197	163	224	251	296	182	122	589	667
208.404	0	344	282	290	216	254	197	199	165	227	254	299	182	123	591	670
208.527	0	342	281	294	216	258	202	200	166	227	254	299	182	123	592	671
208.65	0	336	275	287	213	248	190	198	162	219	251	296	180	122	584	660
208.773	0	336	273	286	212	247	188	196	160	219	251	294	184	121	579	658
208.896	0	336	274	284	212	247	189	196	159	218	250	293	181	121	583	659
209.019	0	338	275	285	212	247	190	195	161	220	251	295	184	121	580	661
209.142	0	342	276	286	212	249	192	196	162	222	252	295	180	120	584	665
209.265	0	345	278	288	213	251	194	197	164	223	253	296	182	122	585	668
209.388	0	347	281	288	215	252	196	199	166	226	254	298	182	123	587	673
209.51	0	343	277	292	215	254	200	198	164	223	255	297	184	122	581	670
209.633	0	338	272	284	211	247	189	197	161	218	251	292	184	121	574	660
209.756	0	338	270	282	210	247	188	197	160	217	250	291	185	120	572	659
209.879	0	339	271	279	210	245	188	196	158	217	249	291	179	120	575	661
210.002	0	340	270	281	209	247	189	194	161	219	250	291	183	119	573	664
210.125	0	343	271	282	210	249	192	197	161	221	250	293	180	120	578	667
210.248	0	345	272	284	212	251	193	198	162	223	251	293	182	121	580	670
210.371	0	347	277	284	215	253	195	200	165	225	253	296	182	120	583	675
210.493	0	344	272	289	213	256	199	199	164	222	253	295	185	121	578	673
210.616	0	338	266	281	210	250	188	199	160	218	249	293	184	119	570	664
210.739	0	338	267	280	209	250	188	199	159	217	249	291	181	119	573	664
210.862	0	338	266	277	209	251	188	198	157	217	248	292	180	120	575	666
210.985	0	340	266	279	210	252	189	198	159	219	250	292	183	120	573	668
211.108	0	342	267	281	211	253	191	201	160	220	250	292	184	120	574	671
211.231	0	344	268	283	212	254	193	202	162	222	252	294	182	120	580	674
211.354	0	346	271	284	214	256	195	204	163	224	253	296	182	121	584	678
211.476	0	343	268	287	214	260	198	203	163	223	255	296	181	121	583	677
211.599	0	340	264	280	213	253	189	203	159	218	252	293	184	120	575	669
211.722	0	339	266	281	212	255	190	202	158	219	251	294	181	120	579	669
211.845	0	340	264	280	211	256	191	203	158	218	250	295	180	120	582	670
211.968	0	341	265	281	213	255	191	203	160	220	252	294	182	120	582	672
212.091	0	342	267	285	214	258	193	205	162	222	254	296	181	121	586	675
212.214	0	345	270	285	217	259	195	206	163	224	255	297	183	122	588	678
212.337	0	346	272	287	218	262	197	207	163	226	256	298	183	122	593	682
212.46	0	339	267	286	215	259	195	205	160	221	256	296	183	122	587	673
212.582	0	337	264	284	213	255	189	206	159	218	252	296	186	121	581	668
212.705	0	336	265	281	213	255	189	203	156	217	251	294	183	120	585	666
212.828	0	336	264	282	214	255	189	201	157	218	251	295	184	121	583	667
212.951	0	337	265	284	213	255	191	202	159	219	253	296	181	121	588	669
213.074	0	339	269	286	216	256	194	202	160	221	254	296	187	122	586	672
213.197	0	342	273	285	217	258	196	202	162	224	255	298	183	122	591	674
213.32	0	344	274	288	218	260	198	205	164	226	257	300	183	123	596	679
213.443	0	336	267	288	217	256	196	203	161	220	254	297	182	122	589	669
213.565	0	334	265	283	215	250	188	200	157	218	251	295	186	122	583	662
213.688	0	334	267	282	213	250	189	197	155	216	250	294	183	121	587	661
213.811	0	334	266	281	213	247	189	198	157	218	250	294	185	122	585	662
213.934	0	336	266	284	212	248	191	198	158	219	251	295	181	121	590	664
214.057	0	338	270	285	213	249	193	196	159	222	253	296	183	122	591	665
214.18	0	339	272	287	215	250	195	198	161	223	253	297	184	123	593	669
214.303	0	343	275	288	216	252	198	200	164	227	256	299	184	123	597	672
214.426	0	337	271	291	216	252	199	198	162	222	255	297	188	122	588	666
214.548	0	335	269	284	212	245	189	195	160	219	252	296	184	121	588	659
214.671	0	335	269	281	210	244	190	194	159	218	251	295	182	122	588	660
214.794	0	336	270	282	210	244	190	193	159	219	251	295	186	122	584	661
214.917	0	339	271	284	210	246	192	193	161	222	252	295	187	122	585	664
215.04	0	341	274	284	212	246	194	194	163	224	253	297	185	122	591	666
215.163	0	343	274	286	214	248	197	195	163	226	254	298	184	123	593	670
215.286	0	346	276	287	215	251	198	199	166	228	257	300	185	123	596	674
215.409	0	342	272	290	214	253	201	198	165	227	257	299	189	124	590	670
215.532	0	339	271	284	213	245	191	197	162	223	254	297	184	124	588	666
215.654	0	340	270	283	212	246	193	195	161	222	254	297	183	123	590	668
215.777	0	341	270	282	211	247	193	197	163	224	254	297	188	123	586	669
215.9	0	344	271	284	211	250	195	198	164	226	254	297	188	123	588	671
216.023	0	347	275	284	214	251	197	200	165	228	256	299	186	124	593	675
216.146	0	349	276	286	216	254	198	201	167	230	257	300	185	124	596	680
216.269	0	349	276	290	217	257	205	203	168	231	259	301	185	124	595	682
216.392	0	342	269	285	213	252	194	202	165	225	257	300	188	123	586	673
216.515	0	342	269	283	211	253	192	202	163	223	255	299	185	124	589	672
216.637	0	343	269	281	212	252	193	201	163	224	255	299	187	123	585	673
216.76	0	345	269	284	212	253	193	203	163	226	256	300	184	123	590	676
216.883	0	347	271	284	214	255	196	205	165	228	257	301	185	124	591	679
217.006	0	350	275	285	217	258	197	206	165	230	258	302	186	123	595	683
217.129	0	352	275	287	219	258	200	209	169	232	260	304	186	125	599	687
217.252	0	345	271	289	217	262	202	207	166	228	259	303	186	124	595	681
217.375	0	342	265	283	214	255	192	205	162	224	255	300	190	123	585	674
217.498	0	341	266	281	213	255	191	204	159	222	253	299	184	123	588	672
217.62	0	341	267	282	214	254	191	203	160	223	254	299	187	122	585	674
217.743	0	343	268	283	214	257	193	203	161	224	254	299	184	122	589	676
217.866	0	346	269	285	215	258	194	205	162	226	254	300	185	123	591	677
217.989	0	348	272	287	217	258	197	206	164	228	256	301	185	123	593	681
218.112	0	350	274	289	218	264	202	208	164	230	258	302	185	123	595	684
218.235	0	340	267	287	215	258	194	206	161	224	254	300	188	123	585	673
218.358	0	339	264	284	215	255	189	203	158	221	253	298	184	122	585	669
218.481	0	339	266	283	215	255	191	203	157	220	252	297	184	122	587	669
218.604	0	339	267	283	214	256	190	202	158	221	253	297	187	122	583	670
218.726	0	342	268	286	215	257	193	203	159	223	254	298	187	122	587	672
218.849	0	344	271	287	217	258	195	204	161	224	254	298	185	122	592	676
218.972	0	345	273	288	220	260	197	204	162	227	256	300	185	123	596	679
219.095	0	340	269	289	217	259	198	203	160	224	255	299	183	124	591	673
219.218	0	338	266	286	217	254	190	202	158	220	253	298	187	123	585	667
219.341	0	337	269	286	215	254	192	202	157	220	253	297	185	122	590	667
219.464	0	338	268	286	215	255	191	201	159	220	253	298	183	123	593	669
219.587	0	340	270	289	218	255	194	201	160	222	255	299	183	123	594	672
219.709	0	343	272	292	218	257	197	203	161	224	257	300	188	123	591	674
219.832	0	344	276	293	219	259	199	203	164	227	258	301	186	124	598	677
219.955	0	337	269	291	216	257	197	201	162	223	257	300	188	123	589	669
220.078	0	335	267	288	215	249	190	200	159	219	254	298	183	122	590	664
220.201	0	336	268	288	214	249	192	199	158	219	254	297	188	123	587	664
220.324	0	336	271	286	214	249	191	198	160	219	254	298	183	123	594	666
220.447	0	338	272	288	215	249	193	199	161	222	256	298	187	123	591	669
220.57	0	341	272	291	216	251	197	198	164	224	257	299	183	124	597	672
220.692	0	342	277	290	216	253	198	201	164	226	259	300	185	124	600	674
220.815	0	338	273	293	215	254	201	199	164	224	259	301	184	125	597	672
220.938	0	333	268	286	211	247	191	197	161	219	256	297	186	123	587	664
221.061	0	334	267	285	210	246	191	197	160	220	255	296	187	123	587	662
221.184	0	333	267	285	209	245	190	197	160	218	254	296	183	123	591	664
221.307	0	336	269	285	208	246	193	195	162	221	254	297	184	122	592	665
221.43	0	339	270	285	209	248	194	196	164	223	256	298	188	123	592	670
221.553	0	341	272	288	211	250	196	198	166	225	258	299	184	124	597	673
221.676	0	343	274	290	214	252	200	200	166	229	259	301	186	124	599	678
221.798	0	336	266	287	210	251	196	199	164	223	256	299	184	123	594	669
221.921	0	335	264	282	208	246	191	198	161	221	255	297	188	123	587	666
222.044	0	335	261	283	207	246	191	196	160	220	253	296	188	122	586	666
222.167	0	336	263	280	206	247	191	197	161	222	253	296	184	122	590	666
222.29	0	337	263	281	207	249	193	198	163	224	253	296	183	121	593	670
222.413	0	340	263	282	209	250	194	200	163	227	256	297	184	121	594	672
222.536	0	344	265	284	211	254	197	202	165	228	257	299	188	123	591	680
222.659	0	352	267	291	213	258	202	203	166	230	257	300	186	124	598	685
222.781	0	345	262	284	209	255	193	201	161	223	252	298	186	123	588	678
222.904	0	346	260	283	207	253	190	200	160	222	251	298	188	123	586	676
223.027	0	346	262	282	210	255	190	200	159	222	249	299	187	124	585	676
223.15	0	351	262	286	209	256	192	200	159	224	247	300	184	123	585	677
223.273	0	357	266	283	211	257	194	202	160	227	247	300	187	123	578	681
223.396	0	384	262	288	210	260	198	204	164	230	250	302	180	125	586	710
223.519	0	404	262	288	210	261	201	206	166	234	250	303	178	125	592	740
223.642	0	399	258	292	210	263	203	206	165	230	251	303	174	124	595	747
223.764	0	375	258	282	210	259	193	204	161	225	247	298	180	120	573	728
223.887	0	375	258	284	210	260	195	204	160	224	247	299	183	120	564	714
224.01	0	376	259	282	211	260	194	205	160	225	248	298	182	119	568	703
224.133	0	371	264	287	214	261	198	205	161	228	249	300	180	119	575	699
224.256	0	372	268	287	217	263	200	207	163	230	250	300	183	119	575	700
224.379	0	373	270	291	218	265	201	210	165	231	252	301	181	120	582	700
224.502	0	366	269	293	218	266	204	208	162	227	251	301	185	120	574	691
224.625	0	360	269	286	216	259	193	205	159	224	248	298	181	119	576	682
224.748	0	360	269	289	216	259	194	205	158	222	249	297	184	118	574	682
224.87	0	369	267	287	214	259	194	204	159	223	248	297	180	120	578	681
224.993	0	365	272	290	217	261	196	204	160	224	249	299	182	120	581	684
225.116	0	365	274	292	218	263	200	207	161	227	251	300	181	120	585	687
225.239	0	364	275	295	219	266	204	206	164	228	253	301	182	121	586	688
225.362	0	356	271	292	217	260	195	204	160	223	251	299	184	119	579	676
225.485	0	356	271	291	217	258	192	204	159	221	250	297	182	120	583	675
225.608	0	356	274	291	216	259	194	204	160	221	250	299	182	121	585	676
225.731	0	357	274	292	218	260	196	203	162	224	252	298	181	122	587	677
225.853	0	361	279	295	219	261	199	204	164	226	253	301	182	122	591	679
225.976	0	362	281	297	221	265	202	206	165	229	256	302	183	123	594	683
226.099	0	353	275	296	217	263	200	204	163	224	255	302	182	121	591	676
226.222	0	351	274	292	218	257	194	204	161	221	252	300	182	122	590	671
226.345	0	351	273	294	217	258	195	204	162	223	254	301	186	122	588	671
226.468	0	351	278	292	218	258	196	204	163	223	253	301	182	122	593	671
226.591	0	354	279	294	218	258	198	205	165	226	255	302	182	122	597	675
226.714	0	356	280	297	220	262	201	206	167	228	258	302	183	123	598	678
226.836	0	358	282	301	220	264	205	208	169	231	259	304	184	124	602	680
226.959	0	349	279	295	219	260	200	205	165	225	256	302	183	123	597	671
227.082	0	349	276	293	217	256	196	204	163	224	255	301	185	123	594	670
227.205	0	349	276	294	216	258	198	205	164	224	255	301	182	123	597	668
227.328	0	350	277	295	216	258	197	205	166	226	254	301	184	123	598	669
227.451	0	352	281	294	217	259	201	206	167	229	257	301	184	123	601	672
227.574	0	355	281	295	217	262	204	207	169	230	259	303	184	124	605	676
227.697	0	358	281	300	220	263	205	210	172	234	260	304	185	125	607	679
227.82	0	354	281	302	220	267	210	211	172	232	260	305	186	124	605	678
227.942	0	349	278	293	217	258	198	209	168	227	257	302	184	124	600	670
228.065	0	350	276	294	216	262	200	208	167	227	256	302	188	124	597	670
228.188	0	350	275	294	216	260	200	208	168	228	256	302	184	124	600	670
228.311	0	353	278	295	217	261	203	208	169	231	258	302	185	124	602	671
228.434	0	356	281	297	218	262	205	209	170	233	258	304	186	125	604	675
228.557	0	360	285	298	219	265	207	213	172	235	260	304	185	125	606	678
228.68	0	358	282	301	219	268	213	213	172	235	260	305	190	125	602	679
228.803	0	352	275	296	217	261	200	211	168	230	257	302	187	124	600	670
228.925	0	353	276	294	217	261	202	211	166	230	256	302	184	124	600	670
229.048	0	353	276	292	217	260	201	211	167	230	255	301	189	124	594	669
229.171	0	355	275	294	216	263	202	211	168	233	256	302	190	124	596	671
229.294	0	359	278	296	219	264	205	211	170	235	256	304	186	124	601	673
229.417	0	359	279	296	221	266	207	212	170	237	258	305	187	125	604	677
229.54	0	360	278	303	221	269	214	213	172	239	260	305	187	126	604	679
229.663	0	351	271	294	217	262	202	211	166	231	255	302	190	123	592	667
229.786	0	349	271	291	215	260	198	210	163	230	252	300	186	123	592	664
229.908	0	348	268	291	215	257	198	207	162	228	252	299	188	122	588	662
230.031	0	350	267	290	215	258	199	207	162	229	251	299	186	122	590	663
230.154	0	353	271	293	215	261	201	206	163	231	252	299	189	122	589	666
230.277	0	355	274	293	217	262	202	206	165	233	253	300	186	124	594	668
230.4	0	358	276	294	218	262	206	208	166	235	254	302	185	124	597	672
230.523	0	351	270	297	217	264	206	206	164	231	253	300	185	123	591	665
230.646	0	345	265	289	215	257	195	203	160	226	248	297	188	121	582	656
230.769	0	344	267	287	214	255	195	202	157	225	247	296	185	122	583	655
230.892	0	345	265	286	212	254	195	201	158	224	246	295	186	121	581	654
231.014	0	346	266	290	214	255	197	201	160	227	247	295	183	121	583	657
231.137	0	349	269	291	215	258	199	201	160	229	248	296	184	120	587	660
231.26	0	352	273	291	217	259	202	202	162	229	250	297	183	121	589	663
231.383	0	352	273	294	216	263	206	203	163	232	252	298	183	122	592	665
231.506	0	341	266	288	214	254	196	201	159	224	248	296	186	122	579	653
231.629	0	341	265	287	212	252	193	199	157	222	247	293	185	120	577	652
231.752	0	340	266	284	213	251	193	198	156	221	246	292	181	119	581	651
231.875	0	341	266	284	212	250	194	198	158	222	246	292	184	120	580	653
231.997	0	344	267	287	213	253	196	199	160	224	249	293	180	120	584	656
232.12	0	347	270	289	214	255	198	199	160	225	250	294	182	121	586	659
232.243	0	349	273	290	216	256	200	201	163	227	253	296	182	121	590	663
232.366	0	343	271	290	215	259	203	201	163	227	252	296	184	122	584	661
232.489	0	340	265	286	213	251	192	201	159	221	250	294	183	120	581	654
232.612	0	340	267	287	213	252	193	200	159	220	250	293	180	120	585	656
232.735	0	340	268	284	214	251	192	199	160	220	250	293	179	120	587	657
232.858	0	342	269	285	214	253	193	201	161	221	252	292	182	121	584	660
232.98	0	344	270	287	215	254	197	202	163	224	253	294	179	121	592	662
233.103	0	346	273	289	215	256	198	205	163	225	255	296	180	122	593	666
233.226	0	345	274	292	217	259	202	206	166	225	256	296	179	122	595	667
233.349	0	337	267	282	214	251	190	203	162	218	253	294	182	120	585	659
233.472	0	336	265	285	213	250	190	203	161	217	253	292	181	121	586	658
233.595	0	336	267	282	212	251	189	203	161	216	252	292	177	120	590	659
233.718	0	339	268	282	213	252	190	203	162	216	254	291	177	120	592	662
233.841	0	342	268	285	214	254	192	204	164	218	255	293	177	121	595	666
233.964	0	344	271	288	216	255	193	206	165	221	256	295	178	121	596	668
234.086	0	346	274	288	217	259	197	208	166	222	258	296	179	122	600	673
234.209	0	337	266	286	216	256	194	207	164	218	255	295	180	122	591	665
234.332	0	334	263	279	213	251	185	206	161	212	253	291	175	121	591	660
234.455	11	333	261	280	212	250	185	206	160	212	253	290	178	119	587	660
234.578	0	334	264	277	212	251	184	206	159	211	251	290	174	119	591	661
234.701	0	336	263	279	212	252	185	207	162	213	253	291	177	119	590	664
234.824	0	339	265	282	214	254	187	208	163	214	254	292	174	120	596	668
234.947	0	341	268	284	214	256	189	208	163	216	255	293	176	120	597	670
235.069	0	340	267	287	215	259	194	209	164	217	255	294	176	121	598	672
235.192	0	332	259	277	212	252	184	208	160	211	250	290	177	121	588	662
235.315	0	330	259	275	212	249	181	206	158	209	249	290	173	119	590	660
235.438	0	330	256	278	211	249	182	207	157	208	247	289	173	119	589	659
235.561	0	330	260	276	209	251	182	205	158	209	248	290	173	119	591	661
235.684	0	333	261	277	212	253	184	206	159	211	247	292	172	120	595	667
235.807	0	336	264	282	213	255	187	207	160	213	249	294	171	121	596	675
235.93	0	336	265	283	215	256	189	206	162	216	250	295	173	122	597	678
236.052	0	330	263	281	213	257	191	205	160	214	249	295	173	121	594	675
236.175	0	325	258	275	212	251	181	205	157	209	248	293	177	120	587	670
236.298	0	325	255	277	211	251	183	204	157	211	247	294	176	119	587	670
236.421	0	325	255	277	212	251	183	203	157	211	248	293	173	120	590	671
236.544	0	326	257	278	213	253	185	201	158	214	248	294	173	120	592	674
236.667	0	327	259	280	214	255	188	204	159	215	249	296	178	121	588	677
236.79	0	329	259	282	215	256	188	204	160	218	252	296	178	122	591	679
236.913	0	326	259	285	215	257	192	204	160	217	252	297	176	122	592	678
237.036	0	321	253	278	212	251	184	201	156	212	249	295	173	120	588	670
237.158	0	320	252	278	212	251	183	203	156	213	249	294	178	120	583	672
237.281	0	319	254	278	212	250	183	200	156	213	249	294	178	120	584	670
237.404	0	320	256	280	212	252	185	201	157	215	250	296	175	121	589	672
237.527	0	322	258	280	214	253	187	199	158	217	251	296	174	121	592	676
237.65	0	324	258	284	215	254	190	201	161	219	253	297	175	121	593	680
237.773	0	321	257	287	213	256	194	202	160	218	254	298	180	122	588	679
237.896	0	313	252	281	211	250	185	199	155	213	250	296	175	121	586	668
238.019	0	311	251	277	211	246	182	197	153	211	249	293	178	120	581	666
238.141	0	311	249	279	209	244	183	196	154	212	248	293	174	120	584	666
238.264	0	312	252	279	208	244	185	195	156	212	250	294	177	120	582	668
238.387	0	314	255	281	208	245	187	195	156	215	250	294	175	120	589	671
238.51	0	316	258	281	209	248	188	195	158	217	252	294	174	120	591	674
238.633	0	318	258	286	211	251	194	197	161	217	254	297	175	121	593	678
238.756	0	310	253	281	206	245	187	193	156	213	250	293	179	120	582	666
238.879	0	306	250	278	205	239	182	191	154	210	249	291	173	119	584	661
239.002	0	307	252	277	203	238	182	189	153	209	248	289	176	119	582	662
239.124	0	308	250	278	202	239	183	188	155	210	248	289	172	119	587	662
239.247	0	311	256	279	204	240	184	189	156	212	248	291	174	119	588	666
239.37	0	314	257	282	204	242	187	189	156	214	250	291	175	120	591	669
239.493	0	318	259	283	206	244	189	192	159	217	252	292	178	120	590	673
239.616	0	319	259	287	205	248	194	193	160	217	252	294	175	120	595	674
239.739	0	313	255	281	204	243	184	191	156	211	249	289	178	119	585	663
239.862	0	312	255	277	202	240	183	189	154	210	247	288	171	119	590	662
239.985	0	314	256	276	201	241	182	189	156	209	247	288	176	118	585	662
240.108	0	318	256	278	202	241	183	190	157	211	248	288	172	117	590	665
240.23	0	322	260	279	203	244	186	191	158	213	248	289	174	119	592	667
240.353	0	326	263	280	206	246	188	194	160	215	249	290	174	119	594	670
240.476	0	330	264	283	208	248	191	195	161	218	251	293	174	120	598	675
240.599	0	332	266	289	210	252	197	197	163	220	253	294	179	119	594	676
240.722	0	327	261	281	206	248	186	196	158	213	249	292	176	119	592	665
240.845	0	328	261	279	204	247	186	195	157	211	246	290	173	117	592	665
240.968	0	329	262	278	204	248	186	196	157	212	246	289	177	117	587	664
241.091	0	332	263	280	206	249	186	197	158	214	246	290	178	118	589	665
241.213	0	336	266	279	207	250	189	198	159	216	247	292	175	117	593	668
241.336	0	338	269	282	210	253	190	199	159	218	249	293	176	118	595	672
241.459	0	342	270	284	212	253	193	200	162	221	250	296	176	119	597	676
241.582	0	344	271	288	213	259	198	202	163	222	252	296	182	119	593	676
241.705	0	338	267	280	210	252	188	201	159	217	247	294	178	118	591	665
241.828	0	340	266	280	209	253	188	199	157	217	247	294	180	117	586	665
241.951	0	340	266	280	209	253	188	199	157	217	246	294	181	117	583	665
242.074	0	343	267	282	211	252	190	200	158	220	248	295	181	118	584	667
242.196	0	346	271	281	212	254	192	202	160	222	248	296	180	118	589	669
242.319	0	350	272	283	214	256	193	203	160	224	250	298	178	119	592	674
242.442	0	352	272	286	216	257	196	204	162	226	252	299	180	118	592	677
242.565	0	350	274	289	216	261	201	204	163	227	252	300	186	120	588	677
242.688	0	344	268	283	214	252	190	201	158	220	249	297	180	118	584	665
242.811	0	345	266	279	213	251	188	201	156	219	246	296	183	117	578	663
242.934	0	344	267	279	211	250	188	200	156	220	246	295	179	117	579	662
243.057	0	346	268	282	213	250	190	199	157	222	247	295	184	117	576	665
243.18	0	348	271	282	213	252	193	198	158	223	248	297	182	117	581	668
243.302	0	351	272	284	215	252	195	199	160	226	249	297	185	118	581	671
243.425	0	354	274	288	216	254	196	202	162	228	252	299	181	119	587	675
243.548	0	352	277	291	216	258	202	202	162	228	254	300	187	119	582	675
243.671	0	345	271	283	213	249	190	197	157	222	249	296	182	118	578	663
243.794	0	344	270	282	212	247	188	196	155	219	249	294	183	117	574	662
243.917	0	343	269	282	211	244	188	196	156	220	248	294	183	117	573	662
244.04	0	345	271	284	212	245	190	195	157	221	250	293	180	117	577	663
244.163	0	347	275	284	212	245	193	195	158	223	249	294	180	118	580	667
244.285	0	349	277	284	213	248	194	195	160	225	252	295	184	119	579	671
244.408	0	352	279	289	214	250	196	197	162	227	253	297	181	119	586	676
244.531	0	350	280	292	214	254	203	198	163	228	256	297	182	120	587	676
244.654	0	344	276	284	212	245	190	196	158	221	251	293	178	119	581	666
244.777	0	343	277	282	210	244	189	195	157	219	251	292	182	118	577	666
244.9	0	343	275	285	211	244	189	195	157	218	251	290	181	119	577	666
245.023	0	345	279	285	210	244	192	193	158	219	251	291	179	118	583	669
245.146	0	347	281	286	211	247	193	195	160	221	252	292	178	118	587	671
245.268	0	351	283	289	213	247	195	197	162	223	254	293	178	118	589	676
245.391	0	353	285	291	215	250	197	198	163	225	256	295	179	119	592	679
245.514	0	350	286	293	215	254	201	198	163	225	257	294	179	121	591	679
245.637	0	345	282	286	212	247	191	197	160	219	252	292	177	120	588	671
[truncated: 776 more rows]

## Sheet: Short_ch
	SNR :	47	48	18	47	46	34	47	44	26	50	49	38	0	0	0	0	0	0	0	0	0	0	0	0
		D780						D850						D725						D940
Time	Marker	ch16	ch17	ch18	ch19	ch20	ch21	ch16	ch17	ch18	ch19	ch20	ch21	ch16	ch17	ch18	ch19	ch20	ch21	ch16	ch17	ch18	ch19	ch20	ch21
0.24576	0	81	151	36	94	142	21	82	150	47	87	130	10	1	1	-46	-1	-2	-72	-2	-2	26	5	4	71
0.36864	0	80	150	34	93	142	22	81	151	49	87	129	11	2	3	-73	-1	-1	-83	-1	-3	26	4	3	86
0.49152	0	80	146	33	93	141	28	80	148	52	86	128	17	3	3	-96	0	-2	-97	-2	-5	30	4	4	77
0.6144	0	79	145	34	92	143	31	80	146	50	86	126	21	3	4	-110	0	-3	-104	-3	-4	28	3	6	68
0.73728	0	79	144	36	93	140	35	79	147	51	87	127	24	3	4	-117	0	-3	-107	-3	-5	28	4	6	63
0.86016	0	79	144	32	93	139	36	79	147	60	86	128	23	2	4	-118	-1	-3	-110	-3	-4	34	4	7	60
0.98304	0	79	146	32	92	140	35	79	147	61	86	130	24	3	5	-118	0	-3	-110	-3	-6	35	4	7	58
1.10592	0	79	146	33	92	139	35	80	147	61	86	129	25	3	5	-119	-1	-3	-111	-3	-5	35	4	8	57
1.2288	0	79	146	34	91	140	35	80	148	62	86	130	25	3	6	-120	0	-3	-112	-3	-6	35	4	8	57
1.35168	0	80	144	35	92	138	35	79	147	64	86	129	23	3	4	-121	-1	0	-114	-3	-7	36	4	9	56
1.47456	0	79	145	34	92	139	34	79	147	64	85	128	24	3	4	-122	0	-1	-116	-3	-6	35	4	9	55
1.59744	0	79	145	34	92	139	35	79	145	64	85	128	23	3	5	-122	0	0	-115	-4	-6	35	4	9	55
1.72032	0	79	145	34	91	138	35	79	147	65	85	127	24	2	5	-122	-1	0	-115	-4	-6	37	3	9	55
1.8432	0	79	145	34	92	138	36	80	148	64	85	129	24	2	5	-121	0	0	-115	-4	-6	37	4	9	56
1.96608	0	78	146	32	92	139	36	79	148	63	85	128	25	3	5	-122	0	0	-114	-3	-5	37	4	10	56
2.08896	0	79	147	33	91	140	34	80	149	63	85	128	25	3	5	-121	0	-1	-114	-4	-6	38	3	9	56
2.21184	0	79	145	34	93	138	34	79	147	64	85	129	23	3	4	-122	0	0	-115	-4	-6	38	4	9	54
2.33472	0	79	144	34	91	137	34	78	144	63	85	129	23	2	5	-122	0	0	-115	-3	-6	36	4	9	53
2.4576	0	78	143	34	90	136	34	78	145	63	85	128	24	3	4	-121	0	0	-115	-3	-6	37	4	9	54
2.58048	0	78	142	34	91	136	34	78	145	64	84	128	25	4	4	-122	0	0	-116	-4	-6	36	4	8	55
2.70336	0	78	144	34	91	136	35	78	145	65	84	127	23	3	5	-122	-1	0	-114	-4	-6	36	3	9	54
2.82624	0	78	144	33	91	138	36	79	146	64	85	127	25	3	5	-122	0	-1	-114	-3	-5	35	4	10	56
2.94912	0	78	145	33	91	138	34	79	148	64	84	126	25	3	5	-122	0	-1	-113	-3	-7	37	4	10	55
3.072	0	80	144	35	91	138	34	78	145	64	84	127	24	3	4	-122	0	-1	-114	-3	-5	37	5	9	56
3.19488	0	78	142	36	91	136	35	77	144	64	84	127	23	2	4	-122	0	0	-115	-3	-6	35	4	8	54
3.31776	0	77	141	35	90	135	34	77	143	65	84	127	24	3	4	-122	0	0	-115	-3	-7	35	4	8	54
3.44064	0	78	142	36	91	136	34	77	143	65	84	127	24	3	4	-122	0	0	-115	-3	-6	36	3	9	55
3.56352	0	78	143	38	91	139	35	78	144	67	84	127	25	3	4	-122	0	0	-115	-4	-5	34	4	9	55
3.6864	0	79	144	37	92	139	36	79	146	66	84	128	24	3	5	-120	0	-1	-114	-3	-6	34	4	9	55
3.80928	0	79	145	36	92	139	35	79	147	66	84	128	26	3	4	-122	0	-2	-111	-3	-6	35	4	8	55
3.93216	0	78	144	37	92	140	34	79	146	65	85	128	24	3	4	-122	-1	0	-112	-3	-6	35	4	9	56
4.05504	0	78	143	38	93	140	34	78	145	66	84	128	24	3	4	-121	0	0	-115	-3	-6	35	3	9	55
4.17792	0	78	143	36	92	139	35	77	145	66	84	128	24	3	5	-121	0	0	-114	-4	-6	35	5	8	54
4.3008	0	78	143	37	91	139	36	78	144	66	84	129	23	4	5	-122	-1	0	-114	-3	-6	35	4	9	54
4.42368	0	79	143	36	93	141	36	78	144	64	86	129	24	3	5	-121	0	0	-114	-3	-5	34	4	10	56
4.54656	0	78	144	35	92	141	35	79	147	64	86	130	24	3	5	-122	0	0	-114	-3	-6	36	4	9	56
4.66944	0	80	145	34	92	141	35	79	147	64	86	130	25	3	6	-122	0	0	-113	-3	-6	37	4	9	56
4.79232	0	78	145	34	92	140	35	79	147	64	86	132	25	3	4	-122	0	-2	-112	-3	-5	37	4	7	56
4.9152	0	79	144	35	92	141	35	79	146	64	86	131	24	3	6	-122	0	0	-115	-4	-6	36	3	10	56
5.03808	0	78	144	34	92	140	36	78	145	65	86	129	24	3	5	-122	0	0	-116	-4	-6	37	4	10	55
5.16096	0	78	143	35	91	141	36	79	146	65	86	131	23	3	5	-121	0	0	-115	-3	-5	36	4	9	56
5.28384	0	78	144	33	93	142	35	78	146	64	86	132	24	3	4	-122	0	-1	-115	-3	-7	37	5	9	57
5.40672	0	79	145	33	93	143	34	78	147	64	86	131	25	4	4	-122	-1	0	-114	-4	-7	38	5	9	56
5.5296	0	80	145	31	92	143	35	79	148	63	87	132	26	3	5	-123	0	-2	-114	-3	-6	38	4	9	56
5.65248	0	79	146	32	93	143	35	80	149	63	86	133	26	3	4	-122	0	-1	-114	-4	-6	38	4	8	57
5.77536	0	79	144	33	93	143	35	79	146	64	86	132	24	3	5	-122	-1	0	-115	-3	-6	38	5	9	56
5.89824	0	78	144	33	93	141	35	78	146	63	86	132	24	4	4	-122	-1	0	-116	-3	-6	38	4	9	56
6.02112	0	78	144	33	93	142	35	79	147	64	87	133	23	2	5	-122	-1	0	-116	-3	-5	37	5	8	56
6.144	0	79	143	32	92	141	36	79	146	63	86	133	23	2	5	-121	0	0	-116	-4	-6	37	4	8	56
6.26688	0	78	144	32	93	142	36	78	147	62	87	132	24	4	4	-122	0	0	-116	-4	-6	39	4	9	57
6.38976	0	79	144	31	93	143	35	78	148	63	86	133	25	3	5	-121	-1	0	-115	-3	-5	38	4	10	55
6.51264	0	78	146	31	93	143	34	79	148	62	86	134	26	2	5	-122	0	-3	-114	-3	-6	38	4	8	57
6.63552	0	78	144	32	93	142	34	80	147	63	87	133	24	2	5	-122	-1	0	-115	-3	-7	38	4	9	55
6.7584	0	78	143	33	93	141	34	78	146	63	87	133	24	2	5	-123	0	0	-117	-4	-6	38	4	8	54
6.88128	0	77	142	33	92	140	34	79	145	63	85	133	24	3	4	-122	0	0	-117	-4	-6	38	5	8	55
7.00416	0	78	142	33	93	139	34	78	144	64	87	132	24	3	5	-123	-1	0	-117	-3	-6	37	4	8	54
7.12704	0	78	143	33	93	139	34	78	145	63	86	131	23	2	5	-123	-1	0	-116	-3	-6	37	4	8	55
7.24992	0	78	142	33	93	140	36	79	144	63	86	130	23	3	5	-123	-1	0	-116	-4	-6	38	3	9	56
7.3728	0	78	143	33	92	142	34	78	145	64	86	131	24	3	5	-122	0	0	-115	-3	-5	37	4	9	56
7.49568	0	79	144	33	94	142	34	79	145	64	85	131	24	3	4	-121	0	-1	-115	-4	-6	38	3	10	56
7.61856	0	78	142	35	92	139	34	77	144	64	86	131	23	3	4	-123	0	0	-116	-4	-6	36	4	8	52
7.74144	0	77	140	35	91	138	34	77	141	64	86	130	24	3	5	-122	0	0	-114	-3	-6	36	4	9	51
7.86432	0	77	140	36	92	138	35	78	142	65	85	129	24	3	5	-123	0	0	-114	-4	-6	36	5	9	52
7.9872	0	78	140	35	93	137	35	78	141	65	85	129	24	3	4	-122	-1	0	-115	-4	-5	36	3	9	52
8.11008	0	78	141	36	91	138	35	78	142	64	84	129	25	3	4	-122	0	0	-115	-3	-6	36	4	8	54
8.23296	0	78	141	36	92	139	35	77	143	65	85	128	25	3	5	-121	0	0	-114	-3	-6	35	4	9	55
8.35584	0	77	141	35	91	140	36	78	144	65	85	129	24	3	5	-121	-1	-2	-114	-3	-7	34	3	9	56
8.47872	0	78	141	37	92	141	34	78	143	65	84	128	24	3	4	-121	0	0	-114	-3	-6	35	4	10	54
8.6016	0	78	140	38	93	138	34	77	141	66	85	129	24	3	5	-122	0	0	-114	-3	-6	34	5	9	52
8.72448	0	77	140	36	91	137	35	77	140	65	85	128	25	3	4	-121	0	0	-113	-4	-6	34	4	9	53
8.84736	0	77	139	37	92	137	35	77	140	65	84	128	24	3	4	-121	0	0	-114	-4	-6	34	4	8	52
8.97024	0	78	140	37	91	138	36	77	141	65	84	127	25	3	5	-122	0	0	-114	-3	-6	34	3	9	55
9.09312	0	77	141	38	92	139	36	79	142	65	84	127	25	3	4	-121	0	0	-113	-3	-6	34	4	9	55
9.216	0	77	142	36	92	139	36	78	143	66	85	128	25	3	4	-122	0	-2	-113	-3	-6	33	4	8	55
9.33888	0	78	142	38	92	139	36	77	143	65	86	128	24	3	5	-121	-1	0	-113	-4	-6	34	3	10	55
9.46176	0	77	141	38	91	138	35	78	140	65	85	128	25	3	5	-121	0	0	-114	-4	-5	33	4	9	54
9.58464	0	77	140	37	91	138	36	77	142	65	84	128	24	3	5	-121	0	0	-114	-3	-6	33	4	9	54
9.70752	0	78	140	37	91	138	34	77	140	65	85	127	25	3	4	-121	0	0	-114	-3	-6	33	4	9	55
9.8304	0	78	142	38	91	139	35	78	142	65	85	128	25	3	3	-121	0	-1	-114	-4	-5	33	4	10	55
9.95328	0	78	142	36	92	140	36	78	144	65	85	128	24	2	4	-121	0	0	-113	-3	-6	33	4	10	55
10.0762	0	78	142	37	92	140	35	78	145	65	85	129	25	4	5	-122	0	-2	-113	-3	-6	33	4	9	56
10.199	0	79	144	36	92	140	34	78	146	66	86	130	26	3	5	-121	0	-2	-111	-3	-6	33	4	9	55
10.3219	0	79	144	38	92	140	34	78	146	67	85	129	24	3	5	-121	-1	0	-114	-3	-6	34	4	9	55
10.4448	0	79	143	40	92	139	35	79	145	67	85	130	24	2	4	-121	0	0	-114	-4	-6	33	4	9	54
10.5677	0	78	143	39	93	140	35	79	145	67	86	129	24	3	5	-121	0	0	-113	-3	-6	32	4	10	55
10.6906	0	79	143	40	94	139	36	78	144	66	87	130	25	3	5	-121	0	-1	-110	-3	-6	32	3	8	56
10.8134	0	78	144	41	94	139	36	79	146	66	88	131	26	2	4	-121	-1	0	-107	-4	-5	32	4	8	55
10.9363	0	79	144	40	93	138	36	79	146	66	86	128	24	3	5	-119	0	0	-107	-4	-6	30	3	9	54
11.0592	0	79	145	41	94	138	37	79	147	67	88	129	26	3	5	-120	0	0	-105	-4	-7	31	4	8	54
11.1821	0	79	146	42	93	137	36	78	147	66	87	130	25	2	5	-117	0	0	-104	-3	-7	29	4	8	56
11.305	0	79	144	42	93	137	34	79	146	66	88	130	24	3	5	-117	0	0	-106	-4	-6	29	4	8	50
11.4278	0	79	144	41	93	136	35	79	146	65	86	128	26	3	5	-119	0	0	-108	-3	-6	29	4	8	47
11.5507	0	78	144	40	93	137	36	79	146	65	87	129	25	3	6	-119	0	0	-108	-3	-6	30	4	9	50
11.6736	0	78	144	40	93	136	37	79	147	66	87	128	25	2	4	-118	-1	0	-110	-3	-6	29	4	8	53
11.7965	0	79	143	40	93	136	37	80	147	66	86	128	25	3	5	-117	-1	0	-109	-3	-6	30	4	8	54
11.9194	0	78	147	40	93	136	35	80	147	67	86	129	25	3	5	-118	-1	0	-109	-3	-6	29	4	8	54
12.0422	0	80	146	41	92	136	35	80	149	67	86	128	25	3	5	-119	0	0	-108	-4	-6	30	4	8	55
12.1651	0	79	146	41	92	135	35	79	147	66	87	128	24	3	5	-118	0	0	-110	-3	-7	31	4	8	54
12.288	0	79	145	40	92	135	34	80	147	66	86	127	24	3	5	-119	0	0	-110	-4	-6	29	4	9	53
12.4109	0	79	144	40	93	136	35	79	146	65	86	127	24	3	5	-119	-1	0	-110	-4	-5	30	4	8	54
12.5338	0	80	146	40	93	137	35	80	148	66	86	127	25	4	5	-118	0	0	-110	-4	-6	29	4	9	53
12.6566	0	79	146	42	95	138	36	80	148	64	87	130	24	2	4	-117	0	-2	-107	-3	-6	28	4	7	54
12.7795	0	80	146	41	93	142	36	79	149	65	88	132	25	3	5	-118	0	-3	-107	-3	-6	29	3	7	55
12.9024	0	80	146	41	94	144	36	81	149	66	88	134	26	3	5	-117	-1	-3	-108	-4	-7	29	4	7	56
13.0253	0	80	147	41	94	145	35	80	150	66	88	136	25	3	5	-118	0	-3	-109	-4	-6	29	4	7	56
13.1482	0	80	145	39	94	143	35	79	148	65	88	134	25	3	5	-118	0	0	-111	-3	-6	30	4	9	55
13.271	0	79	144	39	94	142	34	79	147	66	88	133	25	3	5	-119	0	0	-111	-4	-6	30	4	8	56
13.3939	0	80	145	40	95	142	35	80	147	66	89	135	26	3	4	-120	-1	-2	-111	-3	-5	30	3	7	56
13.5168	0	79	144	38	94	144	35	80	146	66	89	134	25	3	5	-119	0	-1	-111	-3	-6	31	5	8	56
13.6397	0	80	145	38	95	145	36	79	147	64	89	135	25	3	5	-120	0	-1	-112	-3	-6	31	4	9	57
13.7626	0	80	145	36	94	144	36	80	148	65	89	137	25	4	3	-120	0	-3	-112	-4	-6	32	4	8	58
13.8854	0	79	145	38	95	146	35	79	148	64	89	135	25	2	4	-120	-1	0	-113	-4	-6	33	4	9	58
14.0083	0	79	144	38	94	141	35	79	145	66	88	135	23	4	4	-121	0	0	-115	-3	-7	32	4	8	57
14.1312	0	79	143	38	93	137	34	80	144	66	87	135	23	3	6	-121	0	0	-115	-3	-6	33	4	7	57
14.2541	0	78	142	38	93	137	35	78	145	65	87	134	23	3	5	-121	0	-1	-114	-4	-6	32	4	7	56
14.377	0	78	143	37	93	136	35	79	145	65	87	133	22	2	5	-121	-1	-1	-115	-4	-6	32	4	7	56
14.4998	0	79	144	37	93	135	34	79	145	66	87	132	23	4	5	-122	-1	0	-115	-3	-6	33	4	7	57
14.6227	0	78	143	36	93	137	34	79	145	66	86	130	23	3	4	-122	0	1	-116	-3	-6	33	4	9	57
14.7456	0	78	143	37	92	137	34	78	146	65	86	130	23	2	5	-122	0	0	-114	-4	-5	33	4	8	57
14.8685	0	79	141	39	91	134	33	79	142	65	85	129	23	3	6	-122	0	0	-117	-3	-6	33	5	7	55
14.9914	0	78	140	38	92	131	32	78	141	66	85	129	22	4	4	-122	0	-1	-117	-3	-5	34	4	7	53
15.1142	0	78	139	38	91	130	32	77	141	65	85	127	22	2	4	-122	0	0	-116	-3	-6	33	4	7	53
15.2371	0	79	139	39	91	129	32	77	139	65	84	126	23	3	4	-121	0	-1	-116	-2	-6	33	5	6	53
15.36	0	78	139	38	91	130	33	77	141	65	84	126	22	3	5	-121	0	0	-117	-3	-6	33	5	6	55
15.4829	0	78	139	38	90	131	33	78	140	65	84	124	22	3	5	-121	0	0	-116	-3	-5	33	4	9	56
15.6058	0	77	139	40	90	130	31	77	139	65	84	123	23	3	5	-121	0	0	-116	-3	-5	33	4	8	55
15.7286	0	77	136	39	89	127	31	77	137	63	84	124	22	3	5	-121	0	0	-114	-2	-6	31	4	7	49
15.8515	0	77	136	37	89	126	32	77	135	63	83	122	22	3	5	-120	0	-1	-114	-3	-6	31	4	7	47
15.9744	0	77	136	38	89	125	32	76	134	62	83	120	22	3	4	-121	0	0	-114	-3	-5	30	4	7	49
16.0973	0	76	134	37	89	125	32	76	134	62	82	119	23	2	5	-118	0	0	-114	-4	-5	30	5	8	50
16.2202	0	78	137	38	89	126	33	76	136	62	82	118	23	3	4	-118	0	0	-114	-3	-6	30	3	8	52
16.343	0	77	136	38	89	126	33	77	137	63	83	117	23	4	4	-118	0	0	-114	-4	-6	30	4	9	55
16.4659	0	77	136	38	88	126	31	76	136	62	82	118	22	2	4	-118	0	0	-114	-3	-5	30	4	8	53
16.5888	0	76	133	38	88	123	32	76	133	60	82	116	22	3	3	-117	0	0	-113	-3	-5	28	4	8	48
16.7117	0	77	133	39	89	122	32	76	132	61	81	116	23	3	4	-116	0	0	-112	-3	-5	28	4	8	48
16.8346	0	76	131	39	88	122	32	76	130	61	81	114	23	3	4	-116	0	0	-111	-3	-6	28	4	8	49
16.9574	0	76	133	40	88	122	32	75	131	62	81	114	23	3	4	-115	0	0	-111	-3	-5	28	4	8	51
17.0803	0	76	135	40	89	126	33	76	133	62	82	113	24	3	4	-114	0	-1	-110	-3	-5	27	4	9	52
17.2032	0	77	136	40	89	127	35	76	135	62	82	114	23	3	4	-114	0	0	-110	-3	-5	27	4	9	53
17.3261	0	77	135	41	89	127	32	76	134	61	82	115	24	3	4	-115	0	-1	-110	-3	-5	26	3	9	53
17.449	0	76	133	41	89	124	32	76	131	63	81	116	24	2	4	-114	0	0	-109	-4	-5	26	4	7	49
17.5718	0	76	134	41	87	122	31	75	130	63	82	114	23	3	4	-113	0	0	-108	-3	-5	27	3	9	48
17.6947	0	76	133	41	88	121	32	76	131	62	81	113	23	3	3	-112	0	0	-108	-3	-6	25	3	9	49
17.8176	0	75	133	40	88	121	32	76	131	63	79	112	22	3	4	-113	-1	0	-110	-3	-5	26	4	9	51
17.9405	0	77	134	40	87	121	33	76	132	60	81	111	23	3	4	-114	0	0	-110	-4	-5	27	4	9	53
18.0634	0	77	134	39	87	123	33	77	134	60	81	111	23	2	3	-114	0	-1	-111	-3	-5	27	3	9	54
18.1862	0	77	136	39	87	123	32	76	134	61	80	111	22	4	4	-113	-1	-1	-110	-3	-5	27	5	9	53
18.3091	0	76	133	39	87	120	32	75	131	62	80	111	22	3	4	-115	0	0	-109	-3	-5	26	4	8	50
18.432	0	77	133	39	87	120	32	76	131	63	80	111	22	3	3	-115	-1	0	-110	-3	-5	27	3	8	50
18.5549	0	76	133	39	87	120	32	76	131	61	80	110	23	3	5	-114	0	0	-109	-3	-5	26	4	8	51
18.6778	0	77	133	39	86	120	33	76	131	61	80	109	23	3	4	-114	0	0	-110	-3	-5	27	3	8	51
18.8006	0	77	135	40	87	121	33	76	133	62	80	109	23	2	4	-114	0	0	-110	-4	-6	28	4	9	53
18.9235	0	76	135	39	87	123	35	76	136	61	80	110	22	2	4	-113	0	-1	-110	-3	-6	27	4	9	53
19.0464	0	76	134	40	87	122	33	76	135	62	80	111	22	2	4	-113	-1	0	-110	-3	-5	28	4	8	52
19.1693	0	77	134	40	86	121	32	76	132	63	81	109	23	3	4	-114	0	0	-109	-3	-5	27	4	8	50
19.2922	0	76	133	40	86	119	32	75	131	62	80	109	22	3	3	-113	0	0	-109	-3	-5	27	5	8	50
19.415	0	77	132	40	87	120	32	76	131	63	79	108	22	3	4	-113	-1	0	-108	-4	-4	26	4	9	49
19.5379	0	76	133	39	86	120	33	75	131	63	80	107	22	3	4	-115	0	0	-109	-4	-5	27	4	9	51
19.6608	0	77	134	40	86	122	33	76	132	62	79	107	22	3	3	-114	0	-1	-109	-3	-5	27	4	10	53
19.7837	0	78	135	39	86	122	33	76	133	61	80	109	22	3	4	-114	0	0	-109	-4	-5	28	4	10	53
19.9066	0	76	133	41	86	121	31	77	132	62	79	108	22	2	4	-114	0	-1	-109	-4	-5	26	4	10	51
20.0294	0	76	132	42	86	118	31	75	129	63	80	108	22	3	3	-112	-1	0	-107	-3	-5	26	4	8	46
20.1523	0	76	132	43	85	117	31	75	129	64	78	107	22	2	4	-111	-1	0	-106	-3	-5	26	4	9	46
20.2752	0	76	131	44	87	118	31	75	129	65	78	106	22	2	3	-111	0	0	-105	-2	-5	25	4	9	46
20.3981	0	76	132	43	86	119	31	75	130	65	79	106	21	3	4	-112	0	-1	-105	-3	-4	24	5	9	49
20.521	0	77	133	42	86	120	32	75	130	64	79	106	22	3	4	-112	0	-1	-106	-4	-4	24	4	9	50
20.6438	0	76	133	42	87	120	32	76	132	63	79	106	22	4	4	-110	0	-1	-105	-3	-5	24	3	10	51
20.7667	0	76	131	46	86	118	29	75	130	64	79	105	21	3	3	-109	-1	0	-105	-3	-4	25	3	9	46
20.8896	0	76	130	45	86	114	29	74	128	65	78	105	21	3	3	-108	0	0	-104	-3	-5	23	4	9	43
21.0125	0	75	131	45	85	114	29	74	128	65	79	105	20	3	4	-107	0	0	-104	-3	-4	23	4	8	43
21.1354	0	75	130	44	84	114	29	75	127	65	78	103	20	3	4	-107	0	0	-102	-3	-5	22	4	9	46
21.2582	0	76	131	44	84	114	30	75	128	64	77	103	21	2	4	-107	0	0	-103	-3	-4	24	4	9	49
21.3811	0	76	132	45	85	116	31	75	129	64	78	102	20	3	3	-108	-1	-1	-104	-3	-4	23	4	9	50
21.504	0	76	131	47	86	116	29	76	128	64	78	103	20	3	4	-106	0	0	-103	-3	-5	24	4	9	48
21.6269	0	76	129	46	85	112	28	75	127	64	77	101	20	2	3	-105	0	0	-101	-3	-5	23	5	9	42
21.7498	0	76	129	45	85	111	28	75	126	63	76	101	19	2	3	-104	0	0	-100	-3	-5	22	3	8	41
21.8726	0	75	129	45	84	111	28	74	126	63	77	100	19	3	4	-102	0	0	-100	-4	-5	22	5	9	43
21.9955	0	75	129	45	84	111	29	75	126	63	76	100	20	3	4	-102	0	0	-99	-2	-5	21	3	9	45
22.1184	0	76	130	45	84	112	30	75	127	64	76	98	20	2	4	-102	-1	-1	-100	-3	-4	21	4	9	47
22.2413	0	76	131	46	84	113	30	75	128	64	76	99	20	3	3	-103	0	0	-100	-2	-5	22	4	9	49
22.3642	0	76	130	46	85	111	28	75	126	63	76	99	19	3	4	-103	0	0	-100	-3	-4	22	4	8	46
22.487	0	75	128	45	83	109	27	74	126	62	75	98	18	3	4	-100	-1	0	-99	-3	-4	21	3	8	41
22.6099	0	75	128	45	84	108	28	74	125	62	75	98	19	3	3	-100	-1	0	-98	-4	-4	20	5	8	42
22.7328	0	76	127	44	83	108	28	74	124	62	76	97	19	3	4	-99	0	0	-98	-2	-5	21	5	8	43
22.8557	0	75	128	44	83	109	29	74	126	62	75	96	20	3	3	-99	0	0	-97	-4	-5	20	4	9	45
22.9786	0	75	129	45	84	109	29	73	126	62	75	96	19	2	4	-100	-1	-1	-99	-2	-4	21	4	9	48
23.1014	1	75	129	45	84	111	29	75	127	63	75	96	20	3	4	-101	-1	0	-99	-4	-5	22	4	9	49
23.2243	0	75	130	46	83	111	27	74	127	63	76	96	19	2	4	-102	0	-2	-98	-3	-4	22	4	9	47
23.3472	0	76	128	45	83	108	27	75	125	62	75	96	19	3	4	-101	0	0	-98	-4	-5	21	4	9	44
23.4701	0	74	127	44	83	108	28	74	124	62	75	95	19	2	3	-100	0	0	-97	-4	-5	21	5	8	42
23.593	0	74	127	44	82	108	28	74	124	61	74	95	19	3	3	-100	0	0	-97	-2	-4	20	4	9	44
23.7158	0	75	127	46	82	107	29	75	124	62	74	94	19	3	4	-101	-1	-1	-97	-3	-4	21	4	10	44
23.8387	0	75	128	45	83	109	29	75	125	63	75	94	19	3	4	-101	-1	-1	-98	-2	-4	21	4	9	47
23.9616	0	76	129	45	83	109	29	75	127	62	75	95	19	2	4	-101	0	-1	-98	-4	-5	21	4	9	48
24.0845	0	75	128	47	83	109	26	74	125	63	75	94	19	2	4	-100	0	-1	-97	-3	-4	21	4	9	45
24.2074	0	75	128	44	82	106	27	74	124	62	74	94	19	3	3	-100	0	-1	-97	-3	-4	21	5	8	41
24.3302	0	75	126	44	82	105	28	73	123	61	73	94	18	3	4	-99	-1	0	-97	-3	-4	20	5	8	40
24.4531	0	74	126	44	83	104	27	73	123	62	73	93	18	2	4	-99	0	0	-96	-4	-5	19	5	8	41
24.576	0	75	127	44	82	106	27	74	124	61	73	92	19	3	4	-99	0	0	-95	-3	-4	21	3	9	44
24.6989	0	75	127	45	82	107	28	74	125	62	74	91	19	3	3	-99	0	-1	-96	-3	-4	21	5	10	45
24.8218	0	75	128	46	82	108	29	75	126	62	74	92	19	3	3	-100	0	0	-96	-3	-4	21	4	9	47
24.9446	0	76	130	47	83	108	27	75	126	62	74	94	18	2	3	-100	-1	-1	-97	-3	-5	22	4	9	47
25.0675	0	75	127	46	81	106	27	74	124	62	74	92	18	3	4	-99	0	-1	-96	-4	-5	21	4	9	42
25.1904	0	76	127	44	81	105	28	74	123	61	73	92	18	3	3	-98	-1	-1	-96	-4	-5	20	3	9	39
25.3133	0	76	126	44	82	103	26	73	123	62	73	91	18	3	4	-98	0	-1	-95	-3	-4	20	4	9	41
25.4362	0	74	126	45	81	105	27	74	123	61	73	90	18	3	2	-98	-1	-1	-95	-4	-5	20	4	9	43
25.559	0	75	126	45	81	106	29	74	123	61	74	91	17	3	4	-99	0	-1	-94	-3	-4	21	5	9	44
25.6819	0	75	128	45	83	107	29	75	124	62	73	91	18	3	3	-99	0	-1	-95	-3	-4	21	4	10	46
25.8048	0	75	129	46	82	108	29	75	126	62	74	93	19	2	3	-99	0	-1	-97	-2	-4	20	4	9	47
25.9277	0	75	128	46	82	108	28	75	126	63	74	92	18	2	4	-99	-1	-1	-96	-4	-5	21	4	9	47
26.0506	0	76	127	46	83	106	27	75	124	62	74	92	19	3	4	-97	0	0	-95	-3	-5	20	4	8	42
26.1734	0	75	126	44	81	104	27	75	123	61	73	90	18	2	4	-96	0	-1	-95	-3	-5	20	4	9	40
26.2963	0	75	125	44	82	104	27	73	123	61	73	91	18	3	3	-96	-1	0	-95	-2	-3	19	4	8	41
26.4192	0	76	126	44	82	105	28	74	123	61	73	90	18	2	4	-97	-1	-1	-93	-3	-5	19	4	9	43
26.5421	0	75	127	44	82	107	29	74	124	61	73	91	19	3	5	-96	0	-1	-94	-3	-5	21	4	9	45
26.665	0	75	128	44	83	107	29	76	125	62	73	92	18	3	4	-97	0	-1	-95	-3	-5	21	4	9	46
26.7878	0	76	128	45	82	109	29	75	126	62	74	92	18	3	4	-98	0	-1	-96	-2	-4	20	5	9	48
26.9107	0	76	129	46	83	109	28	75	126	61	74	93	18	3	4	-99	0	-2	-95	-2	-4	21	4	9	47
27.0336	0	76	127	45	83	107	27	75	124	62	74	93	18	2	4	-98	0	-1	-95	-4	-5	22	5	9	44
27.1565	0	75	126	44	81	106	28	75	123	62	74	91	18	2	3	-98	0	-1	-95	-3	-4	21	4	9	42
27.2794	0	76	127	44	82	105	28	74	123	61	74	91	18	2	4	-97	0	-1	-94	-3	-4	21	4	10	42
27.4022	0	76	127	44	82	106	28	75	124	61	73	91	19	3	4	-98	0	-1	-94	-3	-4	20	4	9	44
27.5251	0	76	127	44	82	108	28	75	125	62	73	92	18	3	3	-97	0	-1	-94	-3	-4	22	4	9	46
27.648	0	76	128	45	82	109	29	75	125	62	74	92	19	3	3	-99	0	-1	-95	-3	-5	21	3	9	48
27.7709	0	76	129	45	83	109	30	75	127	63	74	94	19	2	3	-99	0	-1	-96	-3	-5	22	5	10	48
27.8938	0	77	129	45	83	109	27	76	126	62	74	93	19	3	4	-100	0	-1	-96	-3	-4	22	4	9	46
28.0166	0	75	126	44	82	108	28	75	124	62	74	92	19	2	4	-98	0	0	-96	-3	-5	21	4	10	42
28.1395	0	75	126	45	82	107	27	75	124	61	74	92	19	2	4	-99	-1	-1	-95	-4	-5	21	4	9	41
28.2624	0	74	126	45	81	107	28	75	123	60	73	92	18	2	4	-97	0	-2	-95	-3	-4	21	4	10	43
28.3853	0	75	127	44	82	107	29	74	124	61	73	92	19	3	3	-98	0	-1	-95	-4	-4	21	4	9	44
28.5082	0	76	127	45	83	108	29	75	125	63	74	92	18	3	4	-98	0	-1	-95	-3	-4	21	4	9	46
28.631	0	75	128	45	82	108	29	76	126	62	74	93	18	3	4	-100	0	-1	-96	-3	-5	21	5	9	48
28.7539	0	76	129	46	84	110	29	76	128	63	74	94	19	2	4	-101	0	-2	-97	-3	-4	21	4	9	49
28.8768	0	76	130	47	83	109	28	75	126	63	74	93	19	3	4	-101	0	-1	-95	-3	-4	22	4	9	47
28.9997	0	75	128	46	83	107	27	75	124	62	74	94	18	3	4	-99	0	0	-96	-4	-4	21	4	9	42
29.1226	0	75	127	44	82	106	28	75	124	61	74	93	18	3	3	-100	0	-1	-96	-3	-5	21	4	9	40
29.2454	0	76	126	44	82	106	28	75	124	62	74	92	18	3	4	-99	-1	0	-96	-3	-4	21	4	9	41
29.3683	0	75	127	44	82	107	28	75	125	61	74	92	18	3	4	-99	-1	-1	-95	-4	-5	21	4	9	43
29.4912	0	76	128	44	81	107	28	75	125	62	73	92	19	3	3	-100	0	-1	-95	-4	-4	22	4	9	45
29.6141	0	76	129	45	82	108	28	75	127	63	74	93	18	3	4	-100	0	-1	-96	-3	-4	22	4	9	47
29.737	0	76	129	47	83	110	29	75	128	63	74	94	18	3	4	-103	-1	-1	-97	-2	-4	22	4	9	50
29.8598	0	77	131	47	83	110	28	76	128	64	74	95	20	3	3	-102	0	-1	-97	-3	-5	22	4	9	48
29.9827	0	77	128	46	83	108	28	75	127	63	74	94	18	3	4	-102	0	-1	-96	-3	-4	22	4	9	43
30.1056	0	76	128	45	83	107	27	75	125	63	74	94	18	3	3	-102	0	-1	-97	-3	-5	22	3	9	41
30.2285	0	76	128	44	82	107	28	75	125	63	74	94	18	3	3	-100	-1	-2	-96	-3	-5	22	4	9	42
30.3514	0	76	129	44	81	106	28	75	126	63	74	93	18	2	3	-101	0	0	-95	-3	-5	22	4	9	44
30.4742	0	76	129	45	82	107	29	75	126	64	74	92	19	3	4	-102	0	-2	-95	-4	-5	22	4	9	46
30.5971	0	77	130	46	82	108	29	76	128	64	74	93	18	3	4	-102	-1	-1	-96	-2	-5	22	4	9	47
30.72	0	77	131	45	83	110	29	76	129	64	74	94	19	2	4	-103	0	-1	-97	-4	-5	23	5	10	48
30.8429	0	77	132	46	84	111	31	76	130	64	76	94	19	3	4	-105	0	-1	-98	-3	-4	22	4	10	50
30.9658	0	75	133	47	82	112	27	77	130	65	74	96	19	3	4	-104	0	-1	-98	-3	-5	23	4	9	48
31.0886	0	76	129	46	83	109	28	76	128	65	74	94	19	3	4	-104	0	-1	-98	-4	-5	23	4	9	44
31.2115	0	76	131	46	83	109	28	75	128	63	74	94	19	3	4	-104	-1	-1	-98	-4	-5	23	3	9	44
31.3344	0	76	129	45	82	108	28	76	127	64	74	93	19	3	4	-103	0	-1	-96	-3	-5	23	4	10	45
31.4573	0	76	131	46	83	109	28	76	128	64	75	94	19	2	4	-104	0	-1	-97	-4	-5	23	4	9	45
31.5802	0	76	131	46	83	109	29	75	130	65	74	94	19	3	4	-104	0	-1	-98	-3	-5	23	4	9	47
31.703	0	77	132	47	83	111	29	76	130	66	75	95	19	3	4	-105	-1	-1	-99	-3	-5	23	5	9	48
31.8259	0	76	133	47	83	112	29	77	132	65	75	97	19	3	4	-104	-1	-1	-99	-4	-5	24	4	9	49
31.9488	0	77	134	47	83	111	28	76	132	65	76	97	20	3	4	-105	0	-1	-99	-3	-5	24	4	9	49
32.0717	0	76	131	47	83	109	28	76	129	64	74	96	19	2	4	-106	0	-1	-99	-4	-5	23	4	9	44
32.1946	0	76	131	47	83	109	29	76	129	65	75	95	19	2	3	-104	-1	0	-98	-3	-4	23	4	10	45
32.3174	0	76	131	46	83	109	28	75	130	64	74	94	19	2	4	-105	0	-1	-97	-3	-5	23	4	9	45
32.4403	0	77	132	46	83	110	29	76	130	65	74	95	19	3	4	-105	0	-1	-98	-3	-5	23	4	9	45
32.5632	0	76	132	45	83	111	30	76	130	67	74	96	19	3	4	-106	0	-1	-98	-3	-5	24	4	10	48
32.6861	0	77	133	46	83	111	30	77	131	65	75	96	19	3	4	-106	0	-1	-99	-4	-5	23	4	10	48
32.809	0	77	134	46	83	113	30	77	132	65	76	97	20	3	4	-106	0	-1	-99	-4	-4	25	4	9	50
32.9318	0	77	133	46	84	113	29	77	132	64	75	98	20	2	4	-107	0	-1	-100	-3	-5	25	4	10	49
33.0547	0	76	131	46	83	111	27	76	130	65	75	98	20	3	4	-107	-1	0	-99	-4	-5	23	4	9	45
33.1776	0	76	130	45	83	109	29	75	129	65	75	97	19	3	4	-105	0	0	-100	-2	-5	22	4	8	42
33.3005	0	76	130	45	83	109	29	75	129	65	75	96	19	2	4	-105	0	0	-98	-3	-5	23	4	9	43
33.4234	0	76	131	46	83	110	28	76	128	64	75	95	20	3	4	-104	0	-1	-97	-3	-5	23	4	9	45
33.5462	0	77	131	46	83	110	30	76	128	65	74	96	20	3	4	-105	0	0	-98	-3	-5	23	4	9	45
33.6691	0	76	131	46	83	112	29	76	129	65	75	96	19	3	4	-105	0	-1	-99	-3	-5	23	4	9	47
33.792	0	77	132	46	83	112	30	77	131	66	75	97	20	3	5	-106	0	-1	-99	-3	-5	23	4	9	49
33.9149	0	77	133	47	83	113	30	77	130	66	76	98	19	3	4	-106	0	-1	-99	-3	-6	24	4	9	51
34.0378	0	76	131	47	84	112	28	76	129	65	75	97	19	3	4	-105	0	-1	-99	-3	-4	23	4	10	46
34.1606	0	76	129	45	83	111	29	75	128	64	75	97	19	2	4	-104	0	-1	-99	-3	-5	22	4	9	43
34.2835	0	76	130	45	82	110	28	74	126	64	75	96	19	3	4	-103	-1	0	-98	-3	-5	23	4	10	42
34.4064	0	76	129	46	82	109	28	75	126	63	75	97	20	3	4	-103	0	-1	-98	-3	-5	22	5	9	44
34.5293	0	76	130	46	82	111	29	75	127	64	74	95	19	3	3	-104	0	-2	-98	-4	-3	24	4	9	46
34.6522	0	76	130	46	83	111	29	76	128	64	75	96	19	3	3	-103	-1	-1	-98	-3	-5	23	4	9	46
34.775	0	76	132	46	83	112	29	77	130	65	75	97	19	3	4	-104	0	-2	-98	-3	-5	24	4	10	49
34.8979	0	77	132	45	83	113	30	75	131	66	76	98	19	3	4	-105	0	0	-99	-3	-5	23	4	9	50
35.0208	0	77	133	48	84	113	28	76	131	65	76	98	19	3	4	-105	0	-1	-99	-2	-4	24	4	9	49
35.1437	0	77	131	46	84	111	27	75	128	65	75	97	19	3	5	-104	-1	-1	-99	-3	-5	23	4	9	44
35.2666	0	76	130	45	83	109	28	76	127	65	74	97	19	2	5	-103	0	-1	-99	-3	-4	22	4	8	42
35.3894	0	76	130	45	83	109	28	75	127	64	74	97	19	3	3	-104	0	0	-97	-4	-4	22	4	9	43
35.5123	0	76	130	45	83	110	28	76	128	64	74	95	18	2	4	-104	0	-1	-98	-4	-4	23	4	9	45
35.6352	0	76	130	46	84	111	29	76	128	64	76	96	19	3	4	-103	0	-1	-98	-3	-5	23	4	9	46
35.7581	0	76	132	45	84	111	29	76	129	65	75	96	19	3	4	-104	0	0	-98	-4	-5	23	4	8	48
35.881	0	76	132	46	84	112	30	76	131	65	76	97	19	3	5	-105	0	-1	-100	-4	-5	24	4	9	48
36.0038	0	76	132	47	83	112	28	76	130	65	76	97	19	3	4	-106	0	-1	-99	-2	-5	23	5	9	48
36.1267	0	76	131	45	83	111	28	76	128	65	75	96	20	3	4	-104	0	-1	-98	-4	-5	23	4	10	44
36.2496	0	76	130	46	83	109	28	76	127	64	75	96	19	2	4	-105	0	-1	-98	-3	-5	22	4	9	43
36.3725	0	76	130	46	83	110	28	75	126	65	75	95	20	3	4	-104	-1	-1	-98	-3	-4	22	4	10	44
36.4954	0	77	130	46	83	110	28	75	129	64	74	96	19	3	4	-102	0	-1	-98	-2	-4	22	4	9	45
36.6182	0	76	130	46	83	111	30	77	129	65	74	96	19	3	4	-104	0	-1	-97	-3	-5	24	5	9	48
36.7411	0	76	132	46	83	112	29	77	130	64	75	97	19	2	4	-103	-1	-1	-98	-4	-5	23	4	9	48
36.864	0	76	132	46	84	112	30	76	131	64	76	97	20	3	3	-105	0	-1	-99	-3	-5	24	5	9	50
36.9869	0	76	133	48	84	113	28	76	131	64	76	98	19	2	3	-105	0	-1	-100	-3	-5	24	4	9	48
37.1098	0	77	131	47	84	111	29	76	128	65	75	97	19	3	3	-104	0	0	-100	-2	-4	23	4	9	43
37.2326	0	76	129	45	83	109	29	75	128	64	75	97	19	3	4	-104	0	-1	-99	-4	-5	22	4	9	43
37.3555	0	75	130	45	82	109	29	76	127	64	75	97	19	3	4	-102	-1	-1	-98	-3	-5	22	4	9	41
37.4784	0	76	130	46	82	109	28	76	128	64	75	95	20	3	5	-103	-1	-1	-99	-3	-5	22	3	9	44
37.6013	0	76	130	45	83	110	29	76	128	64	75	95	19	3	5	-103	-1	-1	-98	-3	-5	23	4	9	46
37.7242	0	76	131	46	83	111	29	76	129	64	75	95	20	3	4	-104	0	-1	-98	-3	-5	23	4	9	47
37.847	0	76	132	46	83	111	29	77	130	65	75	97	19	3	3	-104	0	-1	-99	-3	-5	24	4	9	49
37.9699	0	77	134	47	84	113	29	76	131	65	76	96	19	3	4	-105	0	-1	-100	-4	-5	23	5	10	49
38.0928	0	77	131	47	84	110	28	76	129	64	75	98	19	3	4	-104	0	0	-98	-3	-5	22	4	9	44
38.2157	0	76	130	45	83	110	28	76	128	64	75	96	20	3	4	-102	0	0	-99	-3	-6	22	4	9	43
38.3386	0	76	129	44	84	110	28	75	127	64	76	95	19	2	5	-102	0	0	-99	-3	-4	22	4	9	42
38.4614	0	76	129	45	83	109	28	77	128	63	75	95	19	2	3	-103	0	-1	-97	-3	-4	22	4	8	44
38.5843	0	76	130	46	83	110	28	75	128	64	75	96	19	3	4	-102	0	0	-98	-4	-4	22	4	9	46
38.7072	0	77	130	45	83	111	29	76	128	64	75	96	19	3	4	-102	-1	-1	-98	-3	-5	23	4	9	47
38.8301	0	77	130	46	83	111	29	77	129	65	75	96	19	3	4	-104	0	0	-99	-3	-5	23	4	10	48
38.953	0	77	132	47	84	113	29	77	131	66	75	97	19	3	4	-105	-1	-1	-100	-4	-5	23	4	9	49
39.0758	0	77	131	46	83	112	28	76	129	65	75	97	19	3	4	-104	0	-1	-98	-3	-5	23	5	9	46
39.1987	0	76	130	45	83	109	29	77	128	64	75	97	20	3	4	-102	0	-1	-99	-4	-5	22	3	9	43
39.3216	0	76	129	45	84	110	27	76	127	63	76	96	20	3	3	-103	0	0	-98	-4	-5	23	4	10	44
39.4445	0	76	130	45	83	110	28	76	127	64	75	96	19	3	3	-102	0	0	-98	-3	-5	23	3	9	44
39.5674	0	76	130	45	83	110	29	76	127	63	75	95	19	3	3	-102	0	-1	-98	-3	-5	22	4	10	46
39.6902	0	77	131	45	83	110	29	75	128	65	75	96	19	3	4	-102	-1	0	-98	-3	-4	24	4	10	47
39.8131	0	77	131	46	83	111	29	76	129	65	75	96	19	3	4	-104	-1	-1	-99	-3	-5	23	4	9	48
39.936	0	77	131	46	84	112	28	76	129	65	75	97	20	3	4	-105	0	-2	-100	-3	-4	23	4	9	49
40.0589	0	77	130	48	83	111	28	76	128	64	76	97	19	3	4	-104	0	-1	-99	-4	-5	23	4	9	46
40.1818	0	76	129	45	83	109	28	76	127	64	75	97	19	3	3	-103	-1	0	-98	-3	-5	23	5	9	43
40.3046	0	76	129	45	83	109	28	74	126	63	75	96	19	2	4	-102	0	-1	-99	-3	-5	22	4	9	42
40.4275	0	76	127	45	83	109	27	75	125	63	75	95	19	3	3	-102	0	0	-98	-3	-4	23	4	9	43
40.5504	0	75	129	45	82	109	28	75	126	63	75	95	19	3	3	-102	0	-1	-97	-3	-5	23	3	10	44
40.6733	0	76	129	45	83	109	28	76	128	63	75	95	19	3	3	-102	0	-1	-98	-3	-5	23	4	9	46
40.7962	0	76	130	45	83	110	29	75	128	64	74	96	19	3	4	-104	0	-2	-98	-3	-5	23	4	9	48
40.919	0	76	131	45	82	112	29	76	129	64	75	97	19	3	4	-104	0	-1	-99	-3	-4	22	4	10	49
41.0419	0	76	132	47	83	112	28	77	129	65	75	97	19	2	3	-105	-1	0	-99	-3	-5	23	4	9	49
41.1648	0	75	130	46	84	111	28	75	127	64	76	96	18	2	4	-102	0	-1	-98	-3	-5	23	4	10	43
41.2877	0	76	128	45	82	109	28	76	126	64	75	96	18	3	4	-102	-1	0	-99	-4	-5	24	5	9	40
41.4106	0	75	128	45	83	108	28	76	125	62	75	96	18	3	4	-102	0	0	-97	-3	-4	23	4	9	40
41.5334	0	76	128	45	82	109	28	74	125	63	75	96	18	3	3	-101	-1	0	-97	-4	-4	22	4	9	43
41.6563	0	76	128	44	83	109	28	75	125	63	75	95	19	2	3	-101	0	-1	-96	-3	-4	22	4	9	44
41.7792	0	76	130	45	83	110	29	76	127	63	75	95	18	3	4	-102	-1	-1	-97	-3	-5	23	4	9	46
41.9021	0	76	131	45	84	111	29	75	128	63	75	95	19	3	4	-102	0	-1	-98	-2	-5	23	5	9	47
42.025	0	76	131	46	83	111	30	77	130	65	77	95	19	2	4	-103	0	-1	-98	-3	-5	23	4	9	50
42.1478	0	76	131	48	84	111	28	76	129	64	75	96	19	2	5	-103	-1	-1	-98	-3	-4	23	4	10	48
42.2707	0	76	129	45	83	109	27	76	126	63	76	95	18	3	4	-103	-1	-1	-97	-3	-5	23	4	9	42
42.3936	0	76	128	44	83	108	28	75	126	64	74	95	18	3	3	-102	0	0	-98	-3	-5	23	4	9	41
42.5165	0	76	128	45	82	107	27	75	126	63	74	96	18	3	4	-101	0	0	-97	-3	-5	23	4	8	41
42.6394	0	77	128	45	82	108	28	75	126	63	74	95	18	3	4	-101	0	-1	-96	-3	-4	23	4	8	44
42.7622	0	76	129	44	82	109	28	75	127	63	74	95	18	3	4	-102	-1	-1	-96	-3	-5	23	4	9	46
42.8851	0	76	130	46	83	109	29	76	128	64	75	94	18	3	4	-102	-1	-2	-98	-4	-4	22	4	9	46
43.008	0	76	130	46	84	110	29	76	129	64	74	95	19	3	4	-103	-1	-1	-97	-4	-5	23	4	9	48
43.1309	0	77	131	47	83	111	28	77	130	64	76	96	20	3	3	-103	-1	-1	-99	-4	-5	23	4	9	49
43.2538	0	76	131	47	83	111	27	76	127	65	76	96	18	2	5	-103	0	-1	-99	-3	-5	23	4	9	45
43.3766	0	77	129	45	83	109	28	76	126	63	74	96	19	3	4	-103	0	-1	-97	-3	-4	23	4	9	43
43.4995	0	75	129	45	83	110	27	76	126	63	76	94	19	2	3	-102	0	-1	-97	-3	-5	23	4	9	43
43.6224	0	76	128	45	82	109	28	76	127	63	74	94	19	3	3	-101	0	0	-97	-3	-5	22	4	10	44
43.7453	0	76	129	45	83	109	29	76	128	64	74	95	19	2	5	-102	0	-1	-97	-3	-5	23	4	10	45
43.8682	0	76	129	45	83	110	29	76	128	64	75	95	19	3	4	-102	0	-1	-98	-3	-4	23	4	9	46
43.991	0	76	131	45	83	111	29	76	129	64	76	95	19	2	4	-103	0	-1	-98	-4	-5	22	5	9	48
44.1139	0	77	131	47	83	111	28	77	130	65	75	96	19	3	5	-104	0	-1	-99	-3	-5	24	4	9	50
44.2368	0	76	131	46	83	111	27	77	128	64	76	96	18	3	5	-104	-1	-1	-99	-3	-5	23	4	9	46
44.3597	0	76	129	46	83	109	28	75	126	63	74	96	19	3	4	-102	0	0	-98	-3	-5	23	3	8	43
44.4826	0	76	129	46	83	109	28	75	127	64	74	94	19	3	4	-102	0	-1	-98	-3	-5	22	4	9	43
44.6054	0	76	128	45	82	109	27	75	127	63	75	95	19	3	3	-102	-1	-1	-97	-3	-5	22	3	9	44
44.7283	0	76	129	45	81	110	28	75	127	63	75	95	18	2	4	-103	0	0	-98	-3	-5	23	5	10	45
44.8512	0	75	130	45	82	109	28	77	127	64	75	96	20	3	3	-103	0	-1	-98	-2	-5	23	4	9	47
44.9741	0	76	131	45	83	111	29	76	128	63	76	95	19	3	4	-103	-1	0	-98	-3	-5	23	4	9	48
45.097	0	78	131	46	84	112	30	76	130	64	76	97	19	3	4	-104	0	-2	-98	-4	-5	23	4	8	49
45.2198	0	76	131	47	83	112	27	76	129	64	75	96	18	2	3	-104	0	-1	-99	-2	-5	24	4	10	47
45.3427	0	76	129	45	83	109	27	76	127	64	75	96	18	2	3	-102	0	-1	-99	-3	-5	23	4	9	42
45.4656	0	76	128	44	83	109	26	76	125	63	74	95	19	4	4	-101	0	0	-99	-3	-5	23	4	9	41
45.5885	0	76	128	43	82	107	28	75	125	63	74	95	17	3	3	-101	0	0	-98	-2	-5	23	5	8	41
45.7114	0	75	127	44	83	108	28	75	125	62	74	95	19	3	3	-100	-1	0	-97	-3	-5	23	4	9	44
45.8342	0	76	128	44	83	108	28	75	125	63	74	93	18	2	2	-101	0	-1	-97	-4	-5	23	3	10	45
45.9571	0	76	129	44	82	109	28	75	126	63	75	94	19	2	3	-102	0	-2	-98	-4	-6	22	4	9	47
46.08	0	76	130	45	83	110	29	76	128	64	75	95	18	3	4	-102	0	-1	-98	-3	-4	24	4	9	48
46.2029	0	76	130	46	83	110	28	76	127	64	75	95	18	3	5	-103	-1	-1	-98	-3	-5	22	4	9	47
46.3258	0	76	127	45	83	109	28	75	127	63	75	95	18	3	3	-101	0	0	-99	-4	-4	22	4	9	42
46.4486	0	75	128	44	82	107	28	75	125	62	74	94	19	2	4	-100	-1	-1	-98	-3	-5	22	4	9	40
46.5715	0	76	127	43	82	107	27	75	124	61	73	94	18	2	3	-100	0	-1	-97	-3	-4	22	4	9	40
46.6944	0	76	126	44	82	108	27	75	124	62	74	93	19	4	3	-99	0	-1	-97	-3	-4	22	3	9	43
46.8173	0	75	127	44	82	108	28	76	125	62	75	93	18	3	3	-99	0	-1	-96	-3	-5	22	4	10	44
46.9402	0	75	127	45	82	107	28	74	125	62	75	93	19	3	4	-100	-1	-1	-96	-4	-4	22	5	9	45
47.063	0	76	128	44	83	109	28	76	126	63	74	94	18	3	4	-101	-1	-1	-97	-3	-5	23	4	9	47
47.1859	0	76	130	46	82	110	28	76	127	63	74	94	18	3	3	-102	0	-1	-98	-3	-5	23	5	9	48
47.3088	0	75	128	46	82	109	27	76	125	63	73	94	18	3	4	-100	0	-1	-97	-3	-4	22	4	9	45
47.4317	0	76	126	44	82	107	28	75	124	62	74	94	17	3	4	-99	0	0	-97	-3	-4	22	4	9	41
47.5546	0	75	127	44	82	107	27	75	124	62	74	93	18	3	3	-100	0	-1	-97	-3	-4	21	3	9	40
47.6774	0	76	126	45	82	107	28	75	124	61	73	93	18	3	4	-100	0	0	-97	-4	-4	22	4	9	42
47.8003	0	75	126	44	81	107	28	76	124	61	73	93	18	2	4	-100	0	-1	-96	-3	-5	22	5	9	44
47.9232	0	76	128	44	82	108	28	75	124	62	74	93	19	3	4	-100	0	-1	-97	-3	-4	23	4	9	45
48.0461	0	76	129	45	83	108	29	75	127	63	74	93	18	3	3	-101	-1	-1	-97	-3	-4	22	4	9	46
48.169	0	76	130	47	83	110	28	77	128	63	74	94	18	3	4	-103	0	-1	-98	-3	-5	22	4	9	47
48.2918	0	75	128	46	83	108	28	76	125	63	74	94	18	4	4	-100	0	-1	-97	-3	-5	22	4	9	43
48.4147	0	75	127	45	82	107	26	75	124	61	74	94	18	4	4	-99	-1	0	-97	-3	-5	22	4	8	40
48.5376	0	76	126	44	82	107	27	75	124	62	73	93	19	3	4	-99	0	0	-96	-2	-5	21	4	9	39
48.6605	0	76	127	45	82	107	28	75	124	62	74	93	18	3	4	-99	0	-1	-96	-3	-5	22	4	9	41
48.7834	0	76	128	43	83	107	27	76	125	62	74	93	19	3	4	-99	0	-1	-95	-4	-5	22	4	9	43
48.9062	0	76	128	44	82	108	28	75	125	62	73	93	19	2	4	-99	0	-1	-95	-4	-5	23	4	9	45
49.0291	0	77	128	45	82	108	28	76	126	63	74	93	18	2	4	-101	0	-1	-96	-3	-4	22	4	9	47
49.152	11	76	130	46	82	110	27	77	128	63	75	94	18	3	4	-102	-2	-1	-97	-4	-4	22	4	9	47
49.2749	0	76	128	47	83	109	27	76	127	62	75	93	18	3	3	-100	0	-1	-97	-3	-5	21	4	10	46
49.3978	0	76	127	45	82	107	27	76	124	61	74	93	17	3	3	-98	0	-1	-96	-3	-5	22	4	9	40
49.5206	0	75	126	45	82	105	27	75	123	62	74	93	18	3	4	-98	0	-1	-96	-3	-4	22	4	9	38
49.6435	0	75	126	44	82	106	27	75	124	61	74	92	18	3	3	-98	0	-1	-95	-3	-5	21	3	9	39
49.7664	0	76	126	44	81	106	27	74	123	61	73	91	18	3	4	-97	-1	-1	-94	-3	-5	21	5	9	42
49.8893	0	76	126	44	82	107	27	75	123	61	74	92	18	3	3	-97	0	-1	-95	-3	-3	21	5	9	43
50.0122	0	76	127	44	82	107	27	75	124	61	73	92	17	2	4	-98	0	-1	-95	-3	-3	22	3	9	45
50.135	0	76	128	45	81	108	27	75	126	61	75	93	18	2	4	-98	-1	-1	-95	-4	-5	22	5	10	46
50.2579	0	76	128	46	82	109	28	76	126	61	74	93	19	3	4	-99	-1	-1	-96	-3	-5	22	4	9	48
50.3808	0	76	128	46	83	109	26	75	124	62	75	94	18	3	3	-99	0	-1	-96	-3	-5	22	4	9	44
50.5037	0	76	125	44	83	106	26	75	123	61	74	92	17	2	4	-97	0	-2	-96	-3	-4	22	3	9	40
50.6266	0	76	125	44	83	104	27	74	122	60	73	92	17	2	3	-97	-1	-1	-95	-4	-5	21	3	8	39
50.7494	0	75	125	43	82	105	27	75	121	60	74	91	18	3	4	-96	0	0	-95	-3	-5	21	5	9	40
50.8723	0	76	125	43	82	106	27	75	122	60	73	92	19	3	3	-96	0	0	-93	-3	-4	21	3	9	43
50.9952	0	75	126	43	82	105	28	75	123	60	74	91	18	2	3	-96	0	-1	-94	-3	-4	22	4	9	45
51.1181	0	76	127	43	82	107	28	75	124	61	74	91	17	2	3	-97	-1	-1	-95	-3	-4	21	4	9	45
51.241	0	76	128	44	82	107	28	76	125	61	74	92	18	3	3	-97	0	-2	-95	-4	-5	22	5	8	46
51.3638	0	76	128	46	83	108	28	76	126	62	74	93	18	3	4	-98	0	-1	-96	-3	-4	22	3	9	48
51.4867	0	76	129	45	82	108	26	75	125	62	74	93	18	3	4	-99	0	-1	-96	-3	-5	22	4	9	44
51.6096	0	76	126	44	83	106	28	76	123	61	74	93	18	2	3	-98	-1	0	-96	-4	-4	22	3	9	40
51.7325	0	75	125	44	82	105	27	75	123	60	73	92	18	2	4	-96	0	-1	-95	-3	-4	21	4	9	41
51.8554	0	76	126	44	82	105	27	74	123	59	73	91	18	3	4	-96	0	0	-95	-3	-5	22	4	10	42
51.9782	0	75	126	43	82	105	27	75	123	61	73	91	18	3	4	-98	0	-1	-94	-3	-4	22	4	9	44
52.1011	0	76	127	44	82	106	28	75	124	60	74	92	19	3	4	-97	0	-1	-95	-3	-4	21	4	9	44
52.224	0	76	128	44	82	107	28	75	126	62	74	93	18	3	4	-98	0	-1	-96	-4	-5	22	4	9	46
52.3469	0	76	129	44	83	108	29	76	126	62	73	92	18	2	3	-99	-1	-1	-96	-3	-4	22	4	10	47
52.4698	0	76	128	47	82	108	28	76	125	63	75	93	18	3	4	-100	0	-1	-97	-3	-4	23	4	9	47
52.5926	0	76	127	44	82	107	27	75	123	62	74	92	18	3	4	-98	0	-1	-96	-3	-5	22	4	9	42
52.7155	0	75	126	44	80	106	28	75	123	62	74	92	18	3	4	-97	0	0	-96	-3	-5	21	5	9	41
52.8384	0	75	127	44	82	104	27	75	123	61	74	92	17	3	3	-97	0	0	-95	-3	-4	21	5	8	41
52.9613	0	76	126	44	81	105	28	75	123	61	74	90	19	3	4	-97	-1	0	-95	-3	-5	21	4	9	43
53.0842	0	75	128	44	81	107	28	75	124	61	74	91	18	3	3	-98	-1	-1	-96	-3	-5	21	3	9	44
53.207	0	75	129	45	82	108	28	75	126	62	74	92	18	2	3	-98	-1	-1	-96	-3	-5	22	4	9	46
53.3299	0	76	129	45	83	108	29	75	127	63	74	92	19	4	3	-99	-1	-2	-96	-4	-4	22	4	10	49
53.4528	0	77	130	46	83	109	28	76	127	63	74	93	18	3	3	-101	0	-1	-98	-3	-4	22	4	9	49
53.5757	0	76	128	45	82	108	26	76	126	62	75	93	18	3	4	-100	0	-1	-96	-3	-5	23	4	8	44
53.6986	0	75	126	45	83	106	27	75	124	62	74	92	18	3	4	-98	0	0	-96	-3	-5	21	4	9	39
53.8214	0	76	126	44	82	106	27	75	123	61	73	93	18	2	3	-98	0	0	-96	-3	-5	21	4	9	40
53.9443	0	75	126	44	82	106	27	75	123	60	73	92	18	3	4	-97	0	-1	-96	-3	-4	21	4	8	41
54.0672	0	75	127	44	82	106	27	75	124	61	74	91	18	2	3	-98	-1	-1	-94	-3	-4	22	3	9	43
54.1901	0	76	127	45	82	107	28	75	125	62	74	92	18	3	3	-98	0	-2	-95	-3	-5	21	3	9	44
54.313	0	76	129	44	82	108	28	76	126	62	74	92	18	3	3	-100	0	-1	-96	-3	-4	22	4	9	47
54.4358	0	77	130	46	82	109	29	76	127	62	73	93	19	3	3	-100	0	-1	-97	-3	-5	23	4	9	48
54.5587	0	76	131	48	83	109	28	76	128	63	74	94	19	3	5	-99	0	-1	-97	-4	-5	22	5	9	48
54.6816	0	76	127	46	82	108	27	75	125	62	74	93	18	3	4	-99	-1	-1	-96	-3	-5	23	4	10	42
54.8045	0	76	128	44	82	106	28	75	125	61	74	93	18	3	4	-99	0	-1	-97	-4	-5	22	4	8	40
54.9274	0	76	127	44	82	107	28	75	124	61	74	92	18	3	4	-98	0	-2	-96	-4	-5	21	4	9	41
55.0502	0	76	127	44	81	107	28	76	124	62	74	91	18	3	4	-98	0	-1	-96	-4	-4	21	4	10	42
55.1731	0	76	128	44	82	107	28	75	124	62	74	92	18	2	4	-99	0	-1	-95	-4	-5	22	4	9	45
55.296	0	76	128	46	83	108	29	75	127	63	74	92	18	4	4	-100	0	-1	-96	-4	-4	21	5	10	46
55.4189	0	76	130	46	82	109	28	76	127	63	74	93	19	3	3	-100	0	-1	-97	-3	-4	23	5	9	48
55.5418	0	76	130	46	82	109	29	76	128	63	74	93	18	2	4	-100	-1	-1	-96	-3	-4	22	5	9	49
55.6646	0	76	131	47	83	110	27	76	128	64	75	95	19	3	4	-100	0	-1	-97	-3	-4	22	4	10	47
55.7875	0	76	128	45	82	109	27	76	127	62	74	93	18	3	3	-101	-1	-2	-97	-3	-5	23	4	10	43
55.9104	0	76	128	45	83	109	27	76	125	63	74	93	18	3	3	-100	0	-1	-96	-4	-5	22	5	9	42
56.0333	0	77	128	44	83	108	28	77	126	63	75	93	18	3	3	-99	-1	-1	-96	-4	-4	22	4	10	43
56.1562	0	76	128	45	83	108	28	76	127	63	74	93	18	3	4	-100	0	-1	-97	-2	-5	22	4	9	44
56.279	0	77	130	45	83	108	28	75	127	63	75	94	19	3	4	-101	0	-1	-96	-3	-4	23	3	8	46
56.4019	0	77	129	45	83	110	28	76	127	63	75	95	19	3	4	-101	0	-1	-97	-3	-4	22	5	9	47
56.5248	0	77	131	45	84	110	29	77	129	65	75	94	19	3	3	-102	0	-1	-97	-4	-5	23	4	9	48
56.6477	0	77	131	47	83	111	28	77	129	63	75	95	18	3	3	-102	0	-1	-97	-4	-4	23	4	9	48
56.7706	0	75	129	45	83	108	28	76	125	63	75	95	17	3	4	-101	0	-1	-99	-3	-5	23	4	9	43
56.8934	0	76	128	45	82	108	28	75	125	62	75	93	18	4	3	-101	0	0	-98	-3	-5	23	3	9	41
57.0163	0	76	128	45	83	108	27	76	125	62	75	93	18	3	4	-100	-1	-1	-98	-3	-4	23	4	9	42
57.1392	0	76	128	45	82	108	28	76	125	62	74	93	19	3	3	-101	0	-1	-97	-3	-5	22	4	10	44
57.2621	0	75	127	45	82	109	28	75	125	63	74	93	18	3	4	-101	0	-2	-97	-3	-5	23	4	9	45
57.385	0	77	129	45	83	109	27	77	126	64	74	94	19	3	3	-100	0	-1	-97	-4	-4	22	4	9	47
57.5078	0	75	129	45	82	110	29	76	127	62	75	95	19	2	4	-101	0	-1	-97	-3	-5	23	3	9	47
57.6307	0	76	129	47	83	111	28	77	128	63	75	95	19	3	3	-102	-1	-1	-99	-3	-5	24	4	9	49
57.7536	0	76	128	47	84	110	28	75	126	63	74	94	19	3	4	-102	0	-1	-98	-3	-5	23	3	9	45
57.8765	0	75	127	45	82	108	28	75	124	62	74	96	18	3	2	-100	0	0	-98	-3	-5	23	4	9	41
57.9994	0	75	126	44	82	108	27	75	123	60	75	94	18	2	3	-100	-1	0	-97	-4	-5	23	4	9	41
58.1222	0	75	126	43	83	108	28	75	122	61	74	93	18	3	3	-99	0	-1	-97	-3	-5	21	4	9	42
58.2451	0	76	127	44	83	107	28	75	123	61	74	93	18	2	3	-100	0	-1	-97	-3	-5	23	3	10	44
58.368	0	75	127	44	82	108	28	74	124	63	74	93	18	3	3	-100	-1	-1	-96	-3	-5	22	3	10	45
58.4909	0	76	127	44	83	109	28	75	125	62	74	94	18	3	4	-100	0	-1	-97	-3	-5	22	4	9	47
58.6138	0	76	128	45	83	110	28	76	126	63	74	95	18	3	4	-101	-1	0	-98	-3	-4	23	3	9	48
58.7366	0	76	129	46	84	110	29	76	127	62	75	94	19	3	4	-101	0	-1	-99	-4	-3	23	4	9	50
58.8595	0	76	127	45	83	108	27	75	124	62	75	95	18	3	3	-99	0	0	-97	-3	-5	22	5	9	43
58.9824	0	75	125	43	83	107	28	74	122	61	74	94	18	3	4	-98	-1	-1	-98	-3	-3	22	4	9	40
59.1053	0	74	124	44	83	107	27	74	121	60	75	93	18	2	4	-99	0	-1	-97	-3	-4	23	4	10	41
59.2282	0	75	125	43	82	107	28	74	122	60	74	93	18	3	3	-99	0	-1	-96	-4	-5	22	4	9	43
59.351	0	75	126	43	82	108	28	74	122	61	74	93	18	2	3	-99	0	-1	-97	-3	-5	23	4	9	44
59.4739	0	75	127	44	82	108	28	74	124	62	73	92	18	2	3	-99	-1	-1	-97	-3	-4	23	4	10	45
59.5968	0	75	128	45	83	108	28	75	125	62	75	93	18	3	4	-100	0	-1	-97	-3	-5	23	4	9	47
59.7197	0	76	128	45	83	110	29	75	126	64	74	94	19	4	4	-100	0	-1	-98	-2	-4	23	3	9	48
59.8426	0	76	129	45	83	109	27	74	125	62	75	94	19	2	4	-100	-1	-1	-97	-3	-5	22	4	9	46
59.9654	0	75	128	44	83	109	28	75	125	61	74	93	19	2	4	-99	-1	-1	-97	-3	-4	23	3	9	42
60.0883	0	76	128	44	83	109	28	75	125	63	73	93	19	3	4	-101	0	-1	-97	-3	-5	23	4	9	42
60.2112	0	76	127	44	82	109	28	75	125	62	73	93	18	3	3	-100	0	-1	-96	-3	-5	22	4	9	42
60.3341	0	76	128	44	83	110	28	74	126	63	74	94	18	4	4	-100	0	-1	-96	-3	-4	22	4	9	44
60.457	0	76	129	45	83	110	29	75	127	63	74	94	18	3	4	-101	0	-1	-96	-3	-4	23	4	10	45
60.5798	0	76	130	47	82	110	29	76	128	63	75	94	19	3	4	-102	-1	-1	-98	-3	-5	23	3	10	47
60.7027	0	77	132	47	83	112	29	76	130	64	75	95	19	2	3	-102	-1	-1	-97	-3	-4	23	4	9	48
60.8256	0	76	131	47	84	111	28	76	128	64	75	96	18	3	4	-102	0	-2	-98	-4	-4	23	4	10	44
60.9485	0	76	129	45	83	109	28	76	127	63	75	95	19	3	4	-101	-1	-1	-97	-3	-4	22	4	9	43
61.0714	0	76	129	45	83	109	28	76	126	63	75	94	19	2	4	-101	-1	-1	-97	-3	-5	23	3	10	43
61.1942	0	77	129	45	82	108	28	75	127	62	74	94	19	3	4	-100	0	-1	-96	-4	-5	23	3	9	43
61.3171	0	76	130	45	83	109	28	75	127	63	74	94	18	3	4	-101	-1	-2	-96	-3	-6	23	4	10	45
61.44	0	76	131	45	83	109	28	76	128	63	75	94	19	2	4	-101	0	-2	-97	-3	-4	23	3	9	47
61.5629	0	77	130	47	83	111	29	76	128	64	75	94	18	3	4	-102	-1	-1	-98	-3	-5	23	4	10	47
61.6858	0	77	131	47	83	111	28	76	128	65	74	95	18	3	4	-103	0	-1	-96	-2	-5	23	4	10	45
61.8086	0	76	129	45	83	108	28	76	125	63	75	94	18	3	3	-100	0	0	-97	-3	-4	22	4	9	41
61.9315	0	76	128	44	82	108	28	76	125	62	74	94	18	3	3	-99	0	-1	-97	-2	-5	21	4	8	41
62.0544	0	76	127	45	83	108	28	76	125	62	74	94	18	2	4	-100	0	-1	-97	-2	-5	22	4	9	41
62.1773	0	76	129	44	82	108	28	75	126	62	74	93	19	3	4	-100	0	-1	-96	-2	-4	23	4	9	43
62.3002	0	76	128	44	83	108	29	75	125	63	74	93	19	2	4	-100	-1	-1	-96	-3	-4	23	4	9	45
62.423	0	76	129	46	83	110	28	76	127	63	74	93	19	3	3	-101	0	-1	-97	-4	-4	22	5	10	46
62.5459	0	76	128	46	82	110	27	76	126	62	75	93	18	3	3	-101	0	-1	-96	-3	-5	23	4	10	45
62.6688	0	76	127	44	82	106	26	75	123	61	74	93	18	3	3	-98	0	0	-97	-3	-4	21	4	9	39
62.7917	0	76	126	43	82	106	27	75	122	61	74	92	18	3	3	-97	0	-1	-96	-2	-4	21	5	9	39
62.9146	0	75	126	43	82	105	28	74	121	60	74	92	18	2	4	-97	0	-1	-96	-3	-4	21	4	9	39
63.0374	0	75	125	44	81	106	28	75	122	60	73	91	18	3	3	-97	-1	-1	-95	-4	-4	21	4	9	41
63.1603	0	75	127	44	82	106	28	74	122	61	74	92	18	2	3	-97	0	-1	-94	-4	-4	23	4	9	43
63.2832	0	75	127	43	82	108	28	75	124	61	73	92	18	3	3	-97	0	-1	-94	-3	-5	22	4	9	45
63.4061	0	76	128	45	83	108	28	75	125	62	74	92	19	3	3	-97	-1	0	-95	-3	-4	22	4	9	46
63.529	0	75	126	45	83	106	27	74	123	62	74	92	17	3	3	-96	0	-1	-96	-4	-3	22	4	9	42
63.6518	0	75	125	43	82	104	27	74	121	60	74	91	18	3	3	-94	0	0	-95	-3	-4	21	4	10	38
63.7747	0	75	123	43	81	103	26	74	121	59	74	92	18	2	3	-95	0	0	-95	-3	-5	21	5	8	38
63.8976	0	75	125	43	82	104	27	75	120	58	73	90	18	3	4	-95	0	0	-94	-4	-3	20	4	9	40
64.0205	0	74	125	42	82	105	28	75	121	59	73	90	18	3	4	-94	0	-1	-93	-3	-5	20	4	10	42
64.1434	0	75	125	43	81	105	28	74	121	59	73	90	18	3	3	-95	-1	-1	-93	-3	-5	21	4	9	43
64.2662	0	75	126	44	81	106	28	75	123	60	73	92	18	3	3	-95	-1	-1	-94	-3	-4	21	4	9	46
64.3891	0	75	127	44	82	108	28	75	125	61	74	91	18	2	4	-97	-1	-1	-95	-4	-4	22	5	9	47
64.512	0	75	127	45	82	108	26	75	123	61	74	92	18	3	4	-97	0	0	-95	-3	-4	22	4	9	45
64.6349	0	75	125	44	82	106	27	75	121	59	74	91	18	3	4	-95	0	0	-95	-4	-4	21	4	9	40
64.7578	0	75	124	43	81	105	26	75	120	59	73	90	18	3	4	-95	0	0	-95	-4	-4	21	4	9	39
64.8806	0	74	124	43	81	105	27	74	119	58	73	90	18	2	3	-94	-1	-1	-94	-2	-4	20	5	9	40
65.0035	0	76	124	43	81	105	27	74	120	59	73	90	18	2	3	-95	0	0	-93	-3	-3	21	4	9	43
65.1264	0	76	124	43	82	106	28	75	122	58	73	90	18	2	4	-95	0	-1	-93	-4	-3	21	4	10	44
65.2493	0	75	126	44	83	107	28	76	123	59	74	90	18	3	4	-94	0	-1	-95	-3	-4	21	4	9	45
65.3722	0	75	125	44	82	108	29	75	123	60	74	92	19	3	2	-96	-1	-1	-95	-3	-4	20	4	9	46
65.495	0	76	128	45	82	109	27	75	125	61	74	93	19	2	4	-96	0	-2	-96	-3	-5	21	4	9	48
65.6179	0	76	126	45	82	108	27	76	123	60	74	92	17	3	4	-97	0	-2	-95	-3	-4	22	4	9	43
65.7408	0	75	125	43	82	107	27	76	121	60	74	92	18	2	4	-94	0	-1	-96	-4	-5	21	4	9	39
65.8637	0	75	125	43	82	106	27	74	121	59	74	91	17	3	4	-95	0	-1	-95	-3	-5	21	4	9	39
65.9866	0	75	124	43	82	106	26	75	121	59	73	90	18	3	4	-95	0	-1	-94	-3	-5	21	5	9	40
66.1094	0	75	126	43	82	106	28	75	121	59	74	91	19	3	4	-94	-1	-1	-94	-3	-4	21	4	9	43
66.2323	0	76	125	43	82	107	28	75	122	60	73	91	18	3	3	-95	-1	-1	-94	-4	-4	21	5	9	44
66.3552	0	75	127	44	83	108	29	75	123	61	74	92	18	3	3	-95	0	-1	-94	-3	-5	21	4	10	46
66.4781	0	76	128	44	83	109	29	76	125	61	75	93	18	3	3	-97	0	-1	-96	-4	-4	21	4	9	47
66.601	0	76	128	46	83	110	28	76	126	61	74	94	19	3	3	-98	0	-1	-96	-3	-4	22	4	9	48
66.7238	0	76	127	44	82	108	26	76	123	59	73	93	18	3	3	-97	0	-1	-96	-3	-5	21	4	10	42
66.8467	0	75	126	44	82	107	27	75	121	60	74	92	17	2	4	-96	0	-1	-96	-3	-4	21	4	9	40
66.9696	0	75	126	44	83	106	27	75	123	60	74	91	17	3	4	-95	-1	-1	-96	-3	-4	21	4	9	40
67.0925	0	75	126	45	82	108	28	75	122	59	74	92	19	2	3	-96	-1	-2	-95	-3	-5	21	5	9	43
67.2154	0	75	126	43	82	107	28	75	122	60	74	92	18	3	4	-96	0	-1	-95	-2	-4	22	4	10	44
67.3382	0	75	127	44	83	108	28	76	123	60	74	93	18	2	3	-97	-1	-1	-95	-3	-5	22	3	9	45
67.4611	0	75	128	45	84	109	29	75	124	61	74	93	18	4	3	-97	0	-1	-96	-3	-5	22	4	9	46
67.584	0	76	129	46	83	110	28	76	126	62	75	94	18	3	4	-98	-1	0	-96	-3	-5	22	4	9	47
67.7069	0	76	127	45	82	110	28	76	124	62	74	94	18	2	4	-98	0	-1	-97	-3	-5	22	4	10	42
67.8298	0	76	126	44	83	108	27	75	123	60	74	92	18	3	3	-97	0	-1	-96	-3	-4	22	5	10	40
67.9526	0	76	126	44	83	107	27	75	121	60	74	93	18	2	4	-96	0	-1	-95	-3	-4	22	4	9	41
68.0755	0	77	126	44	83	107	27	75	122	61	74	92	18	3	4	-96	-1	-1	-95	-3	-4	21	4	10	43
68.1984	0	76	125	43	83	109	28	75	124	60	74	92	19	3	4	-98	-1	-1	-95	-3	-4	22	4	9	45
68.3213	0	76	128	44	83	109	29	75	123	61	74	92	18	2	4	-98	0	-1	-96	-3	-4	22	3	9	46
68.4442	0	76	129	44	82	109	29	75	125	62	74	93	19	3	4	-98	-1	-1	-96	-3	-4	21	4	9	47
68.567	0	75	128	45	83	110	28	76	125	62	75	94	19	2	4	-99	-1	-1	-97	-3	-5	22	4	9	48
68.6899	0	75	127	45	83	110	26	76	124	61	74	93	18	3	3	-99	0	-1	-97	-4	-4	23	3	9	45
68.8128	0	75	126	43	83	109	28	75	122	60	74	94	18	3	3	-98	-1	-1	-97	-3	-4	22	4	10	40
68.9357	0	76	125	43	83	109	28	74	121	60	74	92	18	3	4	-97	0	-2	-96	-3	-5	22	4	10	40
69.0586	0	75	125	44	83	108	28	74	122	60	75	92	19	3	3	-98	0	-2	-96	-3	-4	22	4	10	42
69.1814	0	75	127	43	83	107	29	75	122	60	74	93	18	3	4	-99	0	-1	-95	-3	-4	22	3	10	44
69.3043	0	75	127	44	83	109	29	75	123	61	74	93	18	3	4	-99	0	-1	-97	-3	-4	21	4	10	46
69.4272	0	75	128	45	84	110	29	75	125	61	74	94	19	3	4	-99	-1	0	-96	-4	-4	22	4	9	47
69.5501	0	76	130	45	84	111	28	75	126	61	75	94	18	2	3	-101	0	-1	-98	-3	-5	22	4	9	48
69.673	0	76	129	47	83	111	28	75	125	63	75	95	18	2	3	-100	0	-1	-98	-3	-4	22	4	10	46
69.7958	0	76	126	44	83	110	28	75	123	61	73	94	18	3	4	-99	0	-1	-98	-3	-4	22	3	9	41
69.9187	0	75	127	44	84	109	28	75	122	60	75	94	19	3	3	-98	-1	-1	-97	-3	-4	22	4	10	41
70.0416	0	75	127	43	83	109	28	75	122	62	74	93	19	3	4	-99	0	-1	-97	-4	-4	22	4	10	41
70.1645	0	75	126	43	83	110	28	75	123	61	75	93	19	3	3	-98	0	-2	-96	-3	-5	22	4	9	44
70.2874	0	75	128	45	83	110	29	75	124	61	75	94	18	3	3	-99	0	-1	-96	-3	-5	22	4	10	45
70.4102	0	76	129	45	83	111	29	76	126	62	75	95	18	3	3	-99	0	-1	-97	-2	-5	23	4	9	46
70.5331	0	77	129	45	84	112	29	76	127	63	75	95	19	4	4	-101	0	-1	-98	-4	-5	22	3	10	48
70.656	0	76	130	47	84	112	28	76	128	63	75	95	19	3	4	-101	0	-1	-98	-3	-5	22	4	9	49
70.7789	0	75	128	44	83	111	28	76	125	62	74	96	19	2	3	-99	0	-1	-98	-3	-5	23	4	9	42
70.9018	0	76	127	44	84	109	28	75	125	61	75	96	18	2	3	-99	0	-1	-98	-3	-5	22	4	9	42
71.0246	0	75	128	44	83	109	27	75	124	61	74	95	19	2	4	-99	0	-1	-97	-4	-4	22	4	9	43
71.1475	0	76	128	44	84	110	28	76	124	61	74	95	19	2	4	-100	0	-1	-97	-4	-4	22	4	9	44
71.2704	0	76	129	44	83	111	29	76	125	63	74	94	19	3	4	-100	0	-1	-96	-3	-5	22	4	10	46
71.3933	0	76	129	46	83	111	29	76	126	62	76	95	19	3	4	-101	0	-1	-97	-3	-4	22	5	10	47
71.5162	0	77	131	45	85	112	28	77	127	64	76	96	18	3	4	-101	0	-1	-99	-3	-4	22	4	9	48
71.639	0	77	130	47	84	112	28	77	127	64	75	96	18	3	4	-103	0	-1	-98	-4	-4	22	4	9	48
71.7619	0	76	129	46	84	112	29	76	124	63	76	95	18	3	4	-100	-1	-1	-98	-3	-6	21	4	10	41
71.8848	0	76	128	45	83	110	28	75	124	62	75	95	18	3	4	-101	0	-1	-98	-3	-5	23	4	10	41
72.0077	0	76	128	44	83	110	28	75	124	62	74	95	18	3	4	-99	0	-1	-97	-3	-3	22	4	9	41
72.1306	0	75	129	44	84	111	28	75	125	62	75	94	18	3	3	-100	0	-1	-97	-3	-4	23	4	10	44
72.2534	0	76	129	44	83	111	29	76	125	62	75	95	19	3	4	-100	0	-1	-97	-3	-4	23	5	10	46
72.3763	0	76	130	45	84	111	29	77	127	63	75	96	18	3	4	-101	0	-1	-97	-4	-4	23	4	10	47
72.4992	0	77	130	45	84	112	29	77	128	64	74	96	18	3	4	-102	0	-1	-98	-3	-4	24	5	9	48
72.6221	0	76	131	46	83	113	28	76	127	64	76	96	18	3	3	-101	0	-1	-98	-4	-5	24	4	10	48
72.745	0	76	128	44	83	110	28	75	125	62	76	95	18	3	5	-100	0	-2	-98	-3	-4	23	4	9	41
72.8678	0	75	127	44	83	109	28	74	123	62	75	94	19	3	4	-99	0	-2	-98	-4	-4	22	5	10	40
72.9907	0	76	126	44	82	109	28	75	123	62	74	94	18	2	5	-100	-1	-2	-98	-3	-4	21	4	10	41
73.1136	0	76	128	44	82	109	28	76	123	62	74	94	18	2	4	-100	0	-1	-97	-3	-4	22	4	10	42
73.2365	0	75	128	44	83	109	27	75	124	63	74	93	18	2	4	-100	-1	0	-96	-3	-5	22	4	10	44
73.3594	0	76	129	45	83	110	29	76	124	61	74	94	17	4	4	-101	-1	-2	-96	-3	-4	23	4	10	46
73.4822	0	76	129	45	83	110	28	76	126	63	74	94	18	3	4	-101	0	-1	-98	-3	-5	23	4	9	48
73.6051	0	76	130	46	84	111	28	77	126	63	75	96	18	2	4	-101	0	-1	-97	-3	-4	23	4	10	47
73.728	0	76	128	45	84	110	28	76	124	62	75	94	18	3	4	-99	0	-2	-98	-3	-4	22	4	10	40
73.8509	0	75	127	44	83	109	28	74	122	61	74	93	18	2	4	-98	0	-1	-97	-3	-5	23	5	10	40
73.9738	0	75	126	44	83	109	28	74	122	60	74	93	18	3	4	-99	0	-1	-97	-3	-5	22	4	10	40
74.0966	0	75	127	43	83	108	28	75	122	60	75	92	18	3	4	-98	-1	-1	-96	-3	-4	22	4	10	42
74.2195	0	75	126	44	83	108	28	74	123	62	74	92	18	3	2	-98	0	-1	-96	-3	-4	22	4	10	44
74.3424	0	76	127	43	82	108	28	75	123	61	75	92	18	3	3	-99	-1	-1	-97	-4	-4	22	4	9	45
74.4653	0	76	128	45	83	109	29	75	124	62	74	94	18	3	4	-99	0	-1	-96	-3	-4	22	4	10	46
74.5882	0	76	128	44	84	111	29	75	125	62	75	94	18	3	3	-101	0	-1	-97	-4	-4	22	4	9	48
74.711	0	75	127	45	83	110	28	74	123	62	75	94	18	3	4	-99	-1	-1	-97	-3	-4	23	4	9	44
74.8339	0	75	126	44	83	108	28	74	122	60	74	94	18	3	3	-98	0	-1	-97	-3	-4	22	4	10	40
74.9568	0	75	126	44	83	108	28	74	121	60	75	92	18	3	4	-99	0	-2	-98	-3	-4	22	3	9	41
75.0797	0	76	125	43	83	109	28	74	121	61	74	93	18	3	3	-98	0	-1	-96	-3	-4	22	4	10	41
75.2026	0	75	126	42	83	108	27	75	122	61	74	93	19	2	4	-97	-1	-1	-96	-3	-4	23	4	9	44
75.3254	0	75	127	44	82	109	29	75	122	61	74	93	19	2	3	-99	0	-1	-96	-3	-4	23	5	9	45
75.4483	0	75	127	43	83	111	29	76	124	61	75	93	18	2	4	-100	-1	0	-97	-3	-4	23	4	9	47
75.5712	0	75	128	44	84	111	29	75	125	62	76	95	18	3	4	-99	0	-1	-97	-3	-5	23	4	10	48
75.6941	0	76	129	46	84	112	28	76	126	62	75	96	19	3	3	-101	-1	-1	-97	-3	-4	23	4	9	48
75.817	0	75	127	45	84	110	28	75	123	60	75	94	19	3	3	-100	0	-1	-98	-3	-4	23	4	9	42
75.9398	0	76	126	44	84	110	28	75	122	61	74	93	18	3	3	-99	0	-1	-97	-4	-3	22	4	9	42
76.0627	0	75	126	43	83	110	29	75	122	60	74	94	18	2	3	-99	-1	-2	-97	-3	-5	22	5	9	42
76.1856	0	75	126	43	84	111	28	75	123	61	75	94	19	3	4	-99	0	-1	-97	-3	-4	22	4	10	44
76.3085	0	75	127	44	83	110	29	75	123	61	75	94	18	3	3	-100	0	-1	-97	-3	-4	22	3	9	46
76.4314	0	76	128	44	83	112	30	75	124	61	74	95	19	3	3	-101	-1	-1	-97	-3	-5	22	4	9	47
76.5542	0	76	129	45	84	113	30	76	125	62	76	96	18	2	4	-101	0	-1	-98	-3	-5	22	4	10	48
76.6771	0	75	129	46	85	113	28	76	125	63	75	96	19	3	3	-101	0	-1	-98	-2	-4	23	5	10	47
76.8	0	76	127	45	84	111	28	75	123	61	75	96	18	2	3	-100	0	-1	-99	-3	-4	22	3	9	41
76.9229	0	76	127	43	83	111	28	74	123	62	75	95	19	3	4	-100	0	-1	-98	-3	-4	22	3	10	42
77.0458	0	75	128	44	83	111	28	75	123	61	76	95	19	3	4	-99	0	-1	-97	-3	-4	22	4	10	42
77.1686	0	75	127	44	83	110	29	75	124	62	75	95	19	3	4	-100	0	-1	-97	-3	-5	22	4	9	44
77.2915	0	75	128	44	84	111	29	75	124	62	75	95	19	3	2	-100	0	-1	-97	-3	-5	23	3	10	45
77.4144	0	76	129	45	84	112	30	76	126	62	75	95	19	3	4	-101	0	-1	-97	-3	-5	22	4	10	47
77.5373	0	76	130	45	84	113	30	75	126	63	75	96	19	3	3	-102	0	-1	-98	-3	-4	23	4	9	48
77.6602	0	76	131	48	84	113	29	75	127	64	75	97	19	3	3	-102	0	-1	-98	-3	-5	23	4	10	48
77.783	0	76	128	45	84	111	29	75	124	61	75	95	18	3	4	-100	0	-1	-99	-3	-4	23	4	9	41
77.9059	0	75	128	44	84	110	29	75	123	61	75	95	19	3	4	-100	0	0	-98	-3	-4	23	4	9	40
78.0288	0	75	127	44	83	110	28	75	123	61	75	94	18	3	4	-100	0	-2	-97	-3	-4	22	4	10	40
78.1517	0	74	126	43	83	110	29	75	123	62	74	94	18	2	3	-99	0	-1	-97	-3	-4	22	4	10	42
78.2746	0	76	128	44	83	110	29	75	123	62	74	95	18	3	4	-99	0	-1	-97	-3	-4	22	5	10	44
78.3974	0	75	127	44	84	111	29	75	123	62	74	95	18	2	3	-100	0	-1	-96	-3	-4	23	4	10	46
78.5203	0	76	128	45	83	111	29	75	125	62	74	94	18	3	3	-101	-1	-1	-98	-4	-4	22	4	10	47
78.6432	0	75	129	46	84	111	28	75	126	63	75	95	19	3	3	-102	0	-1	-97	-3	-5	22	4	9	48
78.7661	0	75	127	44	83	110	28	75	123	61	74	94	18	2	4	-100	0	-1	-99	-3	-4	22	3	9	41
78.889	0	76	126	44	83	109	28	74	121	61	75	94	18	3	3	-98	0	-1	-97	-3	-5	22	5	9	40
79.0118	0	75	125	42	83	109	28	74	122	61	73	93	19	3	4	-98	-1	-1	-97	-3	-4	23	3	9	40
79.1347	0	75	124	43	83	107	28	74	122	61	74	93	19	3	3	-98	0	-1	-95	-3	-4	22	4	9	42
79.2576	0	75	126	43	83	109	28	74	122	61	74	93	19	3	4	-99	-1	-2	-96	-3	-4	22	3	9	44
79.3805	0	75	128	44	83	109	29	75	123	61	75	92	19	3	3	-99	0	-1	-96	-3	-4	22	4	10	45
79.5034	0	75	128	45	84	110	29	75	124	62	75	93	18	2	3	-99	0	-1	-97	-3	-4	22	4	9	47
79.6262	0	75	128	45	83	110	29	76	125	61	74	94	18	3	4	-101	-1	-1	-98	-3	-4	22	4	10	48
79.7491	0	75	126	46	83	110	28	74	122	61	75	93	18	3	3	-100	0	-2	-98	-3	-4	23	4	9	44
79.872	0	75	125	43	84	109	28	75	121	60	75	93	18	3	3	-99	0	-2	-97	-3	-5	22	4	10	41
79.9949	0	74	126	43	84	109	27	74	120	60	74	93	18	2	4	-98	0	-1	-96	-3	-4	22	4	9	42
80.1178	0	75	125	43	84	108	27	74	120	60	75	92	18	3	3	-98	0	-2	-97	-3	-5	23	4	10	43
80.2406	0	75	126	44	83	109	28	75	121	61	75	92	18	3	4	-99	0	-1	-96	-4	-4	23	4	9	45
80.3635	0	75	126	43	83	110	29	74	122	60	75	94	18	3	4	-99	0	-1	-97	-4	-4	22	4	9	46
80.4864	0	76	127	43	84	110	29	74	123	61	74	94	18	3	4	-100	0	-1	-98	-3	-4	23	4	10	48
80.6093	0	76	128	45	84	111	29	74	124	62	76	95	19	3	2	-101	0	-1	-99	-3	-4	22	4	9	48
80.7322	0	75	128	46	84	112	28	75	123	63	75	95	18	3	4	-101	-1	-1	-98	-3	-5	22	4	9	47
80.855	0	75	125	44	85	110	29	74	122	61	75	94	18	3	3	-99	0	-2	-98	-3	-5	22	4	9	42
80.9779	0	75	125	43	84	110	29	74	121	61	75	94	19	3	3	-100	0	-1	-97	-3	-4	23	3	10	44
81.1008	0	75	125	44	84	111	29	75	122	61	75	95	19	3	4	-99	-1	0	-98	-3	-4	22	4	10	44
81.2237	0	76	126	43	83	110	29	74	122	60	76	94	19	3	3	-100	0	-1	-97	-3	-4	23	3	9	46
81.3466	0	76	127	44	85	112	29	74	123	61	76	95	18	3	4	-100	0	-1	-98	-2	-5	23	4	10	46
81.4694	0	76	127	44	84	112	29	75	123	62	76	96	19	3	5	-101	0	-1	-99	-3	-4	23	5	9	48
81.5923	0	76	128	45	85	113	29	75	125	63	76	97	19	3	3	-102	0	-2	-100	-4	-4	23	4	10	49
81.7152	0	75	128	45	84	113	29	75	125	62	77	97	18	3	4	-101	0	-1	-99	-3	-5	23	4	10	47
81.8381	0	74	125	43	85	112	28	75	122	61	75	97	19	3	3	-100	0	-1	-99	-3	-4	23	4	9	43
81.961	0	75	126	43	84	111	29	74	121	61	76	95	19	3	4	-101	0	-1	-99	-3	-4	24	4	9	43
82.0838	0	75	126	43	85	112	28	75	121	61	75	95	20	3	4	-100	0	-2	-99	-2	-4	23	4	9	44
82.2067	0	75	126	44	85	111	29	76	121	61	75	95	19	2	3	-100	0	-1	-98	-3	-5	23	4	9	45
82.3296	0	75	127	44	84	112	29	74	122	60	75	96	18	3	4	-101	0	-1	-99	-3	-4	23	4	9	47
82.4525	0	76	128	44	85	113	30	74	124	62	76	97	19	3	4	-103	0	-1	-99	-3	-4	23	4	10	47
82.5754	0	76	129	44	85	114	30	76	125	63	76	97	19	3	3	-103	0	-1	-100	-3	-4	23	5	9	48
82.6982	0	76	129	46	84	113	29	75	125	63	76	97	18	3	4	-103	0	0	-99	-3	-4	23	3	10	47
82.8211	0	75	127	44	83	112	28	74	123	61	75	97	19	2	3	-100	0	-1	-100	-3	-5	23	4	9	41
82.944	0	75	126	44	83	111	28	74	122	60	76	96	19	3	3	-100	0	-1	-99	-3	-5	22	4	9	40
83.0669	0	75	126	43	84	110	28	74	122	60	74	95	19	3	3	-99	0	-1	-99	-3	-4	23	3	10	40
83.1898	0	75	125	42	83	109	28	75	121	61	74	94	18	3	4	-99	0	0	-98	-4	-4	23	4	10	42
83.3126	0	75	127	43	84	111	28	74	122	62	73	95	19	3	3	-100	0	-1	-97	-3	-4	23	4	9	44
83.4355	0	76	128	44	83	111	29	74	123	62	75	95	19	3	3	-100	0	-1	-97	-3	-4	23	4	9	46
83.5584	0	75	128	44	83	111	29	75	125	62	75	95	18	3	4	-101	0	-1	-99	-4	-4	24	3	9	47
83.6813	0	76	129	45	84	112	29	76	126	62	75	96	19	3	3	-101	0	-2	-98	-3	-4	23	3	10	48
83.8042	0	75	127	45	84	111	27	74	123	62	75	95	19	2	4	-99	0	-1	-98	-3	-5	22	3	10	43
83.927	0	75	126	44	83	110	28	75	121	60	74	94	18	3	3	-99	0	-1	-98	-3	-4	23	5	10	39
84.0499	0	75	126	43	83	109	28	75	122	59	73	93	18	3	3	-99	0	-1	-98	-3	-3	22	4	10	40
84.1728	0	75	126	43	83	109	28	74	122	60	74	93	19	3	4	-99	0	-1	-96	-3	-5	22	3	10	41
84.2957	0	75	125	44	83	109	28	74	122	60	74	94	18	3	3	-99	-1	-1	-96	-3	-4	23	4	10	43
84.4186	0	75	126	44	83	109	28	75	123	62	75	93	18	2	3	-100	-1	-1	-97	-3	-5	23	4	11	45
84.5414	0	75	127	45	83	111	29	75	123	61	75	94	18	2	4	-101	0	-1	-97	-3	-4	23	4	9	47
84.6643	0	75	128	45	84	111	29	75	125	62	75	95	19	3	4	-101	0	-1	-98	-3	-4	22	4	9	47
84.7872	0	75	127	45	83	110	28	75	123	62	75	94	18	3	3	-101	0	-1	-97	-3	-4	23	4	10	45
84.9101	0	75	126	44	83	110	27	75	122	62	75	93	18	3	4	-100	0	-1	-97	-4	-4	23	3	10	41
85.033	1	75	126	43	84	109	27	75	122	61	74	93	19	2	3	-100	0	-1	-97	-3	-4	23	3	10	43
85.1558	0	75	126	44	83	109	28	74	122	62	74	93	19	2	3	-100	0	-1	-96	-2	-4	22	4	10	43
85.2787	0	74	126	43	83	110	28	74	122	61	74	93	19	2	4	-101	-1	-1	-97	-3	-5	23	4	10	45
85.4016	0	75	127	45	84	110	28	75	123	62	75	94	18	3	4	-100	-1	-1	-97	-3	-4	22	4	10	46
85.5245	0	76	128	44	83	111	29	75	124	61	75	95	18	3	3	-101	0	-1	-98	-4	-4	23	4	9	48
85.6474	0	76	128	45	84	112	29	76	124	63	75	95	18	2	3	-102	-1	-1	-98	-3	-4	23	4	10	48
85.7702	0	75	128	46	83	111	27	75	124	62	76	95	19	3	3	-102	0	-2	-98	-3	-5	24	4	9	45
85.8931	0	75	125	44	83	111	27	75	123	62	75	95	19	3	4	-99	0	0	-99	-3	-4	23	3	9	42
86.016	0	75	125	43	84	110	28	74	121	60	76	94	19	3	4	-100	-1	-1	-98	-3	-4	23	4	9	42
86.1389	0	74	126	44	84	110	28	74	120	62	75	94	19	3	3	-99	-1	-1	-97	-3	-5	22	5	10	42
86.2618	0	75	126	43	84	110	28	74	120	60	75	94	19	3	3	-99	0	-1	-97	-3	-4	23	4	10	44
86.3846	0	74	126	43	83	110	29	74	121	61	76	94	18	3	4	-100	0	-2	-97	-2	-4	23	5	10	45
86.5075	0	75	126	43	83	111	29	74	122	61	76	95	18	2	3	-101	-1	-1	-98	-3	-4	23	3	9	47
86.6304	0	75	127	43	83	112	29	75	123	61	75	95	19	3	3	-100	0	-1	-98	-3	-4	22	5	9	48
86.7533	0	75	127	45	83	112	28	75	124	61	77	96	19	3	3	-100	0	-1	-99	-4	-4	22	4	9	48
86.8762	0	74	125	44	84	111	27	74	120	60	76	94	19	2	4	-99	0	-2	-99	-3	-3	22	5	9	43
86.999	0	74	124	42	84	110	29	74	120	60	75	95	18	3	5	-98	0	0	-99	-3	-4	22	3	10	41
87.1219	0	74	122	42	83	110	28	73	119	59	75	93	18	3	3	-97	-1	-1	-98	-3	-4	21	4	10	41
87.2448	0	73	123	42	82	109	27	73	118	59	74	92	18	2	3	-96	0	0	-97	-3	-4	21	4	9	42
87.3677	0	74	122	42	83	109	28	74	119	59	75	93	19	3	4	-96	0	-1	-96	-3	-4	22	4	9	44
87.4906	0	74	124	42	83	110	28	73	118	59	74	94	18	3	3	-96	0	-1	-97	-3	-4	21	4	9	45
87.6134	0	74	124	42	83	110	28	74	121	59	74	94	18	3	5	-96	-1	-1	-97	-3	-4	21	5	10	46
87.7363	0	73	125	43	84	111	29	74	121	59	76	94	19	3	3	-97	0	-1	-98	-3	-5	22	4	10	48
87.8592	0	74	126	44	84	111	28	74	122	60	75	95	19	3	4	-98	-1	-1	-99	-3	-4	23	4	9	47
87.9821	0	74	124	43	83	110	28	73	118	58	75	94	18	3	3	-97	-1	-1	-98	-3	-4	21	4	9	40
88.105	0	74	122	42	83	109	28	73	117	59	74	93	18	3	3	-95	-1	-1	-97	-2	-4	22	4	9	40
88.2278	0	74	123	42	82	109	27	73	116	58	74	93	18	3	3	-95	0	-1	-98	-3	-4	21	5	10	40
88.3507	0	74	123	41	82	109	28	73	117	57	73	93	18	2	3	-95	0	-1	-97	-4	-5	21	4	10	41
88.4736	0	74	123	41	82	108	28	73	117	58	74	92	18	3	3	-96	-1	-1	-97	-3	-4	22	4	10	43
88.5965	0	74	124	42	82	108	29	73	119	58	73	93	18	3	3	-97	0	-1	-96	-3	-3	21	4	9	45
88.7194	0	75	126	43	83	110	29	74	120	59	74	93	18	3	4	-97	0	-1	-98	-3	-4	21	4	9	47
88.8422	0	74	125	44	84	110	29	74	122	59	73	93	19	2	3	-97	-1	-2	-97	-4	-4	21	4	10	48
88.9651	0	74	126	45	83	111	28	74	121	60	74	94	18	3	3	-100	-1	-1	-98	-3	-4	22	4	10	47
89.088	0	75	123	43	83	109	29	73	119	60	74	93	18	3	3	-98	-1	-1	-98	-4	-3	23	4	9	41
89.2109	0	74	125	42	83	109	28	73	119	59	74	93	18	3	4	-97	0	-1	-97	-2	-4	23	5	10	41
89.3338	0	74	125	43	83	109	27	74	119	59	74	93	19	3	3	-98	-1	-1	-97	-3	-4	22	4	9	42
89.4566	0	74	123	42	83	109	28	74	119	59	74	92	18	3	4	-99	0	-1	-96	-3	-5	22	5	10	44
89.5795	0	74	125	43	83	110	29	73	120	60	74	92	19	2	3	-99	-1	-1	-97	-3	-4	22	3	10	46
89.7024	0	74	125	44	82	111	29	75	121	60	74	94	18	3	4	-99	0	-1	-97	-3	-4	22	4	9	45
89.8253	0	75	126	44	84	111	29	74	123	60	75	94	18	3	4	-100	-1	-2	-97	-3	-4	23	5	9	48
89.9482	0	75	128	45	83	112	29	74	123	61	75	94	19	3	4	-102	0	-1	-99	-3	-5	24	4	10	48
90.071	0	75	126	44	83	110	28	73	121	61	75	94	18	3	4	-101	-1	-2	-97	-2	-4	24	4	9	45
90.1939	0	75	125	43	84	110	28	73	121	61	75	93	19	3	3	-99	0	0	-97	-3	-5	23	5	10	43
90.3168	0	75	126	43	84	110	29	74	121	61	74	94	19	2	4	-101	0	-1	-98	-3	-3	23	4	9	44
90.4397	0	75	125	43	84	110	29	74	122	61	74	94	18	3	3	-101	0	0	-98	-4	-4	22	4	10	44
90.5626	0	75	127	44	84	112	29	75	123	61	75	94	18	2	3	-101	0	-1	-98	-2	-4	23	4	10	47
90.6854	0	75	127	44	84	111	29	74	123	62	74	94	19	3	4	-102	-1	0	-99	-3	-4	23	4	10	48
90.8083	0	75	128	45	84	112	30	75	125	63	75	95	18	3	3	-103	0	-1	-100	-3	-4	23	4	9	49
90.9312	0	76	129	45	85	114	30	76	125	63	76	96	19	3	3	-104	0	-1	-100	-3	-4	23	5	10	50
91.0541	0	75	130	47	85	113	28	75	124	63	75	96	19	2	3	-103	-1	-1	-101	-3	-6	24	3	9	48
91.177	0	75	128	44	84	112	29	74	123	62	76	96	18	3	3	-102	-1	-1	-100	-3	-5	22	4	10	43
91.2998	0	76	127	44	85	113	28	74	123	63	76	96	20	2	4	-103	-1	-1	-99	-2	-4	23	4	10	44
91.4227	0	75	128	44	85	113	29	74	122	62	76	97	19	2	3	-103	0	-1	-100	-3	-4	24	4	9	45
91.5456	0	76	128	43	85	112	30	74	123	62	76	96	19	3	4	-102	0	-1	-99	-3	-5	24	4	10	46
91.6685	0	76	128	44	85	113	30	74	125	62	77	97	19	3	4	-103	-1	-2	-100	-2	-5	23	4	9	48
91.7914	0	75	129	45	84	113	29	75	126	63	77	99	19	2	4	-103	0	-1	-101	-4	-4	24	5	10	49
91.9142	0	76	130	45	86	115	30	75	127	63	76	98	19	2	3	-105	-1	-1	-102	-2	-5	24	4	9	50
92.0371	0	76	131	46	85	115	29	75	127	64	77	98	20	3	4	-105	0	-1	-102	-3	-5	24	4	9	51
92.16	0	75	129	45	85	115	29	75	125	63	76	99	19	3	4	-104	0	-1	-102	-4	-5	24	4	10	46
92.2829	0	75	128	44	85	114	29	75	124	62	77	99	20	2	3	-103	-1	-1	-101	-3	-4	23	4	9	44
92.4058	0	76	127	44	85	114	29	74	122	62	76	98	19	3	3	-103	0	-1	-101	-3	-5	24	4	9	46
92.5286	0	75	128	44	85	114	29	74	123	63	75	98	19	3	4	-103	0	-1	-101	-3	-5	24	3	10	47
92.6515	0	75	128	44	84	114	30	74	124	63	76	98	19	2	4	-104	-1	-1	-101	-3	-4	23	4	9	48
92.7744	0	75	129	44	86	115	30	74	125	62	77	99	19	2	4	-104	0	-1	-101	-2	-4	24	4	8	49
92.8973	0	75	129	45	84	116	30	75	126	63	76	98	19	3	4	-105	0	-1	-102	-2	-5	24	4	10	49
93.0202	0	75	129	44	85	116	30	75	127	64	78	100	20	3	3	-105	0	-1	-103	-3	-5	24	4	10	50
93.143	0	74	129	46	84	117	29	74	125	63	77	101	19	3	4	-106	-1	-1	-102	-3	-4	24	4	9	49
93.2659	0	75	127	44	84	115	30	74	124	63	77	99	19	3	4	-104	0	-2	-103	-3	-5	24	4	10	44
93.3888	0	75	127	43	84	115	29	73	123	63	76	99	21	3	3	-105	0	-1	-102	-3	-5	24	4	10	46
93.5117	0	75	128	44	85	115	30	74	124	62	76	99	19	3	4	-104	0	-1	-102	-3	-4	24	5	9	45
93.6346	0	75	127	44	84	115	30	74	124	62	75	99	19	3	3	-105	0	-1	-101	-3	-5	24	4	9	47
93.7574	0	75	129	44	85	116	30	74	125	64	76	100	20	2	3	-105	0	-1	-102	-3	-4	25	4	10	48
93.8803	0	75	129	44	85	116	31	74	126	63	76	100	19	3	3	-105	0	-1	-102	-3	-4	25	4	9	49
94.0032	0	76	130	44	85	117	31	74	126	63	76	100	19	3	4	-106	0	-1	-103	-3	-4	24	4	10	50
94.1261	0	76	129	45	85	116	30	75	125	63	76	100	20	3	3	-105	0	-2	-103	-4	-4	24	4	9	47
94.249	0	75	127	44	84	115	29	73	123	63	76	99	20	3	3	-104	-1	-1	-102	-3	-4	24	4	9	43
94.3718	0	75	127	44	84	115	29	74	123	63	75	98	20	2	4	-104	0	-1	-103	-3	-5	24	5	9	43
94.4947	0	74	127	44	84	114	30	73	123	62	74	99	19	2	4	-104	0	-1	-102	-4	-4	24	4	10	43
94.6176	0	76	128	44	83	114	29	74	124	62	75	98	20	2	3	-104	0	-1	-100	-2	-5	24	4	10	46
94.7405	0	75	128	44	83	113	30	74	125	63	75	98	20	3	4	-104	0	-1	-101	-3	-5	25	4	10	47
94.8634	0	76	129	44	84	114	30	74	126	64	75	99	19	3	4	-105	0	-1	-102	-3	-5	24	4	9	48
94.9862	0	75	129	44	85	116	31	75	127	63	76	99	19	3	4	-105	0	-1	-102	-4	-5	24	3	9	49
95.1091	0	74	130	45	85	115	28	75	126	63	76	99	19	2	3	-106	0	0	-102	-3	-4	24	5	10	47
95.232	0	75	127	44	85	114	29	74	124	62	76	99	19	3	3	-105	0	0	-102	-2	-4	24	4	10	42
95.3549	0	75	127	43	84	113	30	73	123	62	75	97	19	3	4	-105	0	-2	-102	-4	-4	24	4	10	42
95.4778	0	74	127	43	85	113	29	74	122	63	75	98	19	3	3	-104	-1	-1	-101	-4	-5	23	4	9	43
95.6006	0	75	127	43	83	113	29	74	123	63	75	98	20	3	4	-104	-1	-2	-100	-3	-4	24	4	10	45
95.7235	0	75	128	44	84	114	30	74	124	63	76	98	19	3	4	-105	0	-1	-100	-3	-4	24	4	10	47
95.8464	0	75	129	44	85	114	30	74	125	63	76	97	19	2	4	-106	-1	0	-101	-3	-4	24	5	10	48
95.9693	0	75	128	45	85	115	30	74	126	64	76	98	19	3	4	-105	0	-1	-102	-3	-4	25	4	10	49
96.0922	0	75	130	45	85	115	30	75	127	63	77	99	19	4	4	-105	-1	-2	-101	-3	-4	25	4	10	50
96.215	0	75	128	45	85	115	29	75	125	63	77	99	19	2	4	-105	0	-1	-102	-3	-5	24	4	9	44
96.3379	0	74	128	44	85	114	29	75	124	62	77	98	20	3	4	-105	0	-1	-102	-2	-4	23	4	10	43
96.4608	0	75	128	45	86	114	30	75	124	63	77	98	19	2	4	-104	0	-1	-100	-3	-5	24	4	10	44
96.5837	0	74	127	44	85	114	29	75	124	63	76	98	19	2	3	-105	0	-1	-100	-3	-4	24	4	10	46
96.7066	0	74	128	44	85	114	29	74	124	63	77	98	19	3	4	-104	-1	0	-100	-3	-4	24	3	9	47
96.8294	0	75	129	45	85	115	30	75	125	64	76	99	19	3	4	-105	0	-1	-102	-4	-5	25	3	10	49
96.9523	0	76	129	45	85	116	30	75	127	63	77	100	20	3	4	-105	0	-1	-102	-2	-5	24	5	10	49
97.0752	0	76	130	45	86	117	30	75	128	63	77	100	19	2	4	-106	0	-1	-102	-2	-5	25	4	9	50
97.1981	0	75	130	46	86	116	29	75	126	63	77	100	20	2	3	-105	-1	-1	-102	-3	-5	25	3	9	48
97.321	0	75	129	45	85	116	29	75	125	63	77	100	19	3	4	-106	0	-1	-102	-2	-4	25	4	10	46
97.4438	0	75	128	45	86	117	30	74	125	63	78	101	20	3	3	-104	0	-2	-102	-2	-4	24	4	10	47
97.5667	0	75	128	44	85	116	30	75	125	63	77	101	20	3	4	-104	0	-1	-101	-3	-4	24	4	10	47
97.6896	0	75	129	45	85	116	30	74	125	63	78	100	20	3	3	-105	0	-1	-102	-2	-5	24	4	10	48
97.8125	0	75	130	45	86	118	30	75	125	64	78	101	20	3	4	-106	0	0	-103	-3	-5	24	5	10	49
97.9354	0	76	130	44	86	117	32	75	127	63	77	101	20	3	4	-106	0	-1	-103	-3	-4	25	4	9	50
98.0582	0	75	130	45	86	118	31	75	127	62	78	102	20	3	3	-107	-1	-1	-103	-3	-5	25	4	9	51
98.1811	0	76	129	46	86	118	30	75	126	63	77	102	19	3	4	-106	0	-1	-103	-3	-4	25	4	10	45
98.304	0	75	127	45	85	116	31	75	124	63	77	100	19	2	2	-104	-1	-1	-103	-4	-4	23	4	9	43
98.4269	0	75	128	44	85	116	29	74	123	63	76	100	20	1	3	-104	-1	-1	-103	-3	-4	23	4	10	43
98.5498	0	74	126	43	84	116	29	74	123	62	76	100	20	3	3	-103	-1	-1	-101	-3	-5	24	4	9	45
98.6726	0	74	128	44	85	116	29	74	124	63	76	100	19	3	4	-103	0	-1	-102	-2	-4	24	3	10	46
98.7955	0	75	128	44	84	116	31	75	125	62	76	99	19	2	4	-104	-1	-2	-103	-3	-4	24	3	9	47
98.9184	0	75	129	44	85	117	30	75	125	63	76	101	19	3	3	-104	-1	-1	-102	-3	-5	24	5	10	49
99.0413	0	76	130	44	85	117	31	75	126	63	76	101	20	3	3	-104	0	-2	-103	-3	-4	24	5	10	50
99.1642	0	75	128	45	85	116	29	74	125	63	76	100	19	2	4	-104	0	-1	-103	-3	-5	23	4	10	46
99.287	0	74	126	44	85	114	29	74	123	62	76	100	19	3	4	-104	0	-1	-102	-3	-5	23	4	10	42
99.4099	0	75	127	43	84	114	29	74	123	61	75	99	19	3	3	-103	-1	-2	-101	-3	-4	23	5	10	42
99.5328	0	75	126	43	84	114	29	74	124	62	75	98	19	3	3	-102	0	-1	-100	-3	-4	23	5	10	42
99.6557	0	74	127	43	84	114	29	74	123	61	74	98	19	3	4	-102	-1	-1	-100	-4	-4	24	4	10	45
99.7786	0	75	128	43	84	115	30	73	124	62	75	99	19	2	5	-104	-1	-1	-100	-3	-4	24	4	10	46
99.9014	0	75	128	44	83	115	30	74	125	62	75	99	19	2	4	-103	0	-1	-101	-2	-4	23	4	10	47
100.024	0	75	129	44	85	115	31	75	126	63	76	98	19	2	3	-105	0	-1	-101	-4	-5	24	4	9	49
100.147	0	75	129	46	85	116	29	75	126	62	76	100	20	3	4	-104	0	-2	-102	-3	-5	24	4	10	49
100.27	0	75	128	44	84	115	29	74	123	62	76	98	20	2	4	-104	0	-1	-102	-2	-4	23	4	10	43
100.393	0	75	127	43	83	114	29	74	122	61	76	97	20	3	3	-103	-1	-2	-101	-3	-5	23	4	9	43
100.516	0	74	127	43	84	114	30	73	123	62	75	98	19	2	3	-104	0	-1	-101	-2	-3	23	4	10	43
100.639	0	75	127	43	84	114	29	74	122	62	76	98	20	3	3	-104	0	-1	-101	-3	-4	24	5	9	46
100.762	0	75	127	44	84	114	30	74	125	62	76	98	19	3	3	-104	0	-1	-101	-3	-4	23	5	10	47
100.884	0	75	128	44	84	114	30	74	125	64	76	98	20	3	4	-104	0	-1	-101	-3	-4	24	4	10	48
101.007	0	75	129	43	85	116	31	74	126	63	76	99	20	3	4	-105	0	-1	-101	-3	-4	24	4	9	50
101.13	0	75	129	44	86	117	30	75	126	62	76	100	20	2	4	-107	0	-2	-103	-3	-5	24	4	10	50
101.253	0	74	128	44	85	116	29	75	124	63	77	100	19	3	4	-106	0	-1	-102	-3	-4	24	4	10	46
101.376	0	74	128	44	85	116	30	74	124	63	77	99	19	3	3	-105	-1	-1	-101	-3	-4	24	4	10	46
101.499	0	74	128	43	86	115	30	74	124	64	77	99	20	3	4	-106	0	-2	-102	-3	-4	24	4	10	47
101.622	0	74	128	42	85	115	30	74	125	62	77	100	19	3	4	-108	0	-1	-102	-4	-4	25	4	9	47
101.745	0	74	129	43	86	117	31	74	125	63	77	100	19	3	3	-107	0	-1	-103	-3	-4	25	4	9	49
101.868	0	74	129	43	86	117	31	75	126	62	78	100	20	2	4	-107	0	-1	-103	-3	-4	26	3	9	50
101.99	0	75	132	43	86	119	32	74	129	63	78	102	20	3	3	-109	0	-1	-104	-3	-5	25	5	9	51
102.113	0	76	131	43	87	119	30	74	129	61	78	102	20	2	3	-109	0	-2	-105	-3	-5	25	4	10	51
102.236	0	75	130	45	86	119	29	74	126	64	79	102	20	3	4	-107	0	-1	-104	-3	-5	25	4	10	47
102.359	0	75	129	45	86	118	30	75	125	63	78	101	20	3	3	-108	0	-1	-104	-3	-5	25	4	10	45
102.482	0	75	128	44	85	118	29	75	125	64	77	102	20	3	3	-107	-1	0	-103	-3	-4	25	4	10	46
102.605	0	75	129	45	86	118	31	74	126	63	77	102	20	2	4	-108	-1	-1	-104	-3	-5	24	3	11	48
102.728	0	75	129	44	87	118	31	74	126	64	78	102	19	3	4	-108	0	-1	-103	-3	-4	25	5	10	49
102.851	0	75	130	44	86	119	32	75	127	64	78	102	21	2	4	-108	0	-2	-104	-3	-4	25	4	9	50
102.973	0	76	130	43	87	119	32	76	128	63	78	102	19	3	4	-108	0	-1	-104	-4	-5	25	4	10	51
103.096	0	75	131	43	86	120	31	75	128	62	79	103	20	2	3	-109	0	-1	-106	-3	-5	26	5	10	52
103.219	0	75	129	45	86	119	30	74	126	64	77	103	20	2	4	-108	0	0	-105	-3	-4	25	4	10	47
103.342	0	75	128	44	87	118	30	75	125	64	78	103	20	2	3	-106	0	-1	-105	-4	-4	24	4	9	44
103.465	0	75	128	44	86	118	30	75	125	64	76	102	20	3	4	-106	0	-1	-104	-2	-4	24	5	9	45
103.588	0	74	129	44	86	118	30	74	124	63	77	101	20	3	3	-106	0	-1	-104	-3	-4	25	4	10	47
103.711	0	74	128	44	85	117	31	74	125	64	77	102	20	3	4	-106	0	-1	-103	-3	-5	24	4	10	47
103.834	0	75	129	45	86	118	30	74	127	63	77	102	20	2	3	-106	0	-1	-104	-2	-5	25	4	9	49
103.956	0	75	130	44	87	118	31	74	127	63	77	103	21	3	4	-107	0	-1	-104	-4	-4	25	5	10	50
104.079	0	77	131	44	86	119	32	76	129	62	78	102	21	3	3	-108	0	-1	-105	-3	-4	24	4	10	51
104.202	0	76	131	45	86	119	30	75	127	63	78	104	20	3	3	-107	-1	-1	-104	-3	-5	24	4	9	49
104.325	0	75	129	44	85	118	31	74	125	64	77	103	20	3	3	-106	0	-1	-104	-3	-5	24	4	10	45
104.448	0	76	129	44	85	118	30	74	126	63	76	102	21	3	4	-107	-1	-1	-105	-3	-5	24	4	10	45
104.571	0	76	129	43	85	118	29	74	126	63	77	101	20	3	4	-106	0	-1	-103	-3	-5	25	4	10	47
104.694	0	75	130	43	86	118	31	75	126	64	76	102	20	3	3	-106	0	-1	-103	-3	-4	24	4	10	48
104.817	0	75	130	44	86	118	31	75	127	64	76	101	20	3	4	-106	0	-1	-103	-3	-4	25	4	10	49
104.94	0	75	131	43	85	119	31	75	128	63	77	103	20	2	4	-108	0	0	-104	-3	-5	25	5	10	50
105.062	0	76	131	43	86	120	32	75	129	62	77	103	21	3	4	-108	-1	-1	-106	-3	-4	25	5	10	51
105.185	0	76	131	45	85	119	30	75	127	62	77	104	19	3	3	-108	0	-1	-104	-4	-4	25	4	9	49
105.308	0	76	129	44	86	118	30	75	127	63	77	102	21	3	5	-108	0	-1	-104	-3	-5	25	5	10	46
105.431	0	74	129	43	85	118	31	74	126	63	77	103	20	3	3	-108	-1	-1	-104	-3	-4	25	4	10	47
105.554	0	76	130	43	86	118	31	74	126	63	78	103	20	3	3	-109	0	-1	-104	-3	-4	25	4	10	49
105.677	0	76	130	42	86	119	31	75	128	63	77	103	20	3	3	-109	0	-1	-104	-3	-5	25	4	10	49
105.8	0	75	131	42	85	119	31	75	128	63	77	103	20	2	4	-109	0	-1	-104	-3	-4	26	5	9	50
105.923	0	75	132	41	86	119	32	75	130	62	78	104	21	3	4	-110	0	-1	-106	-3	-5	26	4	10	51
106.045	0	76	133	41	86	121	32	75	130	61	78	104	21	3	4	-111	-1	0	-107	-3	-4	27	4	10	52
106.168	0	75	132	43	87	120	31	75	127	62	78	104	20	3	4	-110	0	-1	-106	-3	-4	27	5	10	48
106.291	0	76	131	43	86	119	30	75	127	63	77	104	21	3	4	-109	0	-1	-105	-4	-5	25	4	10	46
106.414	0	75	130	43	86	119	29	74	126	63	78	104	21	3	5	-110	-1	-1	-105	-2	-5	24	4	9	46
106.537	0	75	130	43	86	119	32	74	127	62	78	103	21	2	4	-110	-1	-1	-105	-3	-5	24	4	10	47
106.66	0	76	130	42	86	119	31	75	128	63	78	103	20	3	3	-110	0	-1	-104	-3	-6	26	4	9	49
106.783	0	75	131	42	86	120	31	75	128	62	78	103	21	2	3	-110	0	-1	-105	-2	-5	25	3	9	50
106.906	0	76	131	41	86	120	31	75	129	62	79	104	20	3	3	-111	0	-1	-107	-3	-5	26	5	10	51
107.028	0	76	132	41	86	121	31	75	130	61	78	105	21	3	4	-111	-1	-1	-107	-3	-4	27	4	9	52
107.151	0	75	131	42	87	120	30	75	127	63	79	104	21	2	3	-110	-1	0	-106	-3	-5	25	4	10	48
107.274	0	74	129	43	86	120	31	74	126	63	79	104	21	3	5	-109	0	-1	-106	-3	-4	24	4	10	45
107.397	0	75	130	43	86	119	30	74	126	63	78	103	21	2	4	-110	0	-1	-105	-4	-5	25	4	10	46
107.52	0	74	130	42	86	119	31	74	125	64	78	104	20	3	3	-109	0	-1	-106	-3	-4	25	5	10	47
107.643	0	75	129	43	87	119	31	74	127	62	79	104	20	3	4	-109	-1	-1	-105	-3	-4	26	4	10	49
107.766	0	75	130	42	87	119	32	75	128	62	79	104	21	3	4	-109	-1	0	-105	-2	-5	25	4	10	50
107.889	0	75	131	41	87	121	32	75	129	63	79	104	20	2	4	-109	0	-1	-107	-3	-5	26	4	9	51
108.012	0	76	132	42	85	121	31	75	128	63	79	105	21	2	3	-111	-1	-2	-107	-4	-4	26	5	10	52
108.134	0	76	130	43	87	120	30	75	128	63	79	105	21	3	4	-109	0	-1	-105	-4	-5	25	4	10	48
108.257	0	75	129	44	86	120	31	75	126	64	79	104	20	3	3	-109	0	-1	-106	-3	-4	25	4	10	46
108.38	0	74	129	43	87	119	30	75	126	64	78	105	20	3	4	-109	0	-1	-106	-3	-4	25	4	9	47
108.503	0	75	129	43	86	119	30	75	126	63	78	104	20	3	3	-108	0	-1	-106	-3	-4	24	5	10	48
108.626	0	76	129	43	86	120	32	75	128	63	78	104	20	3	3	-110	0	-1	-105	-4	-5	25	4	10	49
108.749	0	75	131	43	86	120	32	75	128	63	78	104	20	3	4	-109	0	-1	-105	-3	-4	25	4	9	50
108.872	0	76	131	42	86	120	32	75	129	62	78	105	21	2	3	-109	-1	-1	-107	-3	-5	26	4	10	50
108.995	0	75	132	42	86	121	31	75	129	62	77	105	20	3	4	-110	0	-2	-107	-3	-4	27	5	9	51
109.117	0	76	131	44	86	120	30	75	127	64	77	105	21	3	4	-109	0	-1	-106	-3	-5	25	5	9	48
109.24	0	76	130	43	86	119	30	75	127	64	78	104	20	2	4	-109	0	-1	-105	-3	-5	25	4	10	47
109.363	0	76	129	43	86	120	31	74	127	64	77	104	20	4	4	-109	-1	-2	-106	-3	-5	25	3	10	47
109.486	0	75	130	43	85	120	31	75	128	63	78	104	20	2	3	-109	0	-1	-105	-2	-4	25	4	10	48
109.609	0	75	131	43	86	120	31	75	129	62	77	104	20	3	4	-110	0	0	-105	-2	-4	26	4	10	49
109.732	0	76	131	42	85	120	32	75	129	62	78	104	21	3	4	-110	-1	-1	-105	-3	-5	27	4	9	51
109.855	0	76	132	41	86	121	32	76	130	61	79	105	20	2	4	-110	0	-1	-107	-3	-5	26	4	10	51
109.978	0	76	132	43	86	121	31	75	130	62	78	106	20	3	4	-110	-1	0	-108	-3	-6	27	5	10	50
110.1	0	75	131	42	86	120	30	76	129	63	77	104	21	3	4	-109	0	-1	-106	-3	-5	25	4	10	45
110.223	0	75	131	43	85	120	30	75	128	64	77	104	20	4	3	-110	0	-1	-106	-4	-5	25	4	11	45
110.346	0	75	130	42	86	119	30	75	128	64	77	104	21	3	3	-110	-1	-1	-105	-3	-4	25	4	10	47
110.469	0	75	130	42	86	119	31	75	128	63	78	103	21	3	5	-110	0	-1	-105	-3	-5	25	3	10	47
110.592	0	75	131	42	86	118	31	75	129	63	77	103	19	2	4	-110	0	-1	-104	-4	-4	25	5	10	48
110.715	0	76	131	41	86	119	32	75	130	62	77	104	21	3	4	-110	0	-1	-105	-3	-5	26	4	9	50
110.838	0	75	132	41	86	120	32	76	130	62	78	105	21	2	4	-111	-1	-1	-106	-4	-4	26	3	10	51
110.961	0	75	132	42	86	120	31	76	129	61	77	105	20	3	4	-110	-1	-1	-106	-3	-5	26	3	10	50
111.084	11	75	130	43	86	119	30	74	127	63	77	103	20	2	3	-110	0	-1	-105	-3	-4	25	4	10	45
111.206	0	75	129	43	86	117	30	73	126	63	77	103	20	2	4	-109	-1	-1	-105	-3	-5	25	4	10	45
111.329	0	74	130	43	86	118	30	74	126	63	78	103	21	4	4	-110	-1	-2	-104	-3	-4	24	3	10	46
111.452	0	75	129	43	86	118	30	75	126	63	78	103	21	3	3	-109	0	-1	-104	-3	-4	25	4	10	48
111.575	0	74	130	43	86	117	31	74	127	62	78	102	21	4	4	-110	0	-1	-104	-3	-4	25	4	10	49
111.698	0	75	130	42	86	118	30	75	128	62	77	102	21	3	3	-110	0	-2	-105	-3	-5	26	3	9	50
111.821	0	76	131	41	86	119	32	74	129	63	78	103	20	3	4	-111	0	-1	-105	-3	-5	26	4	10	51
111.944	0	76	131	42	86	120	31	75	129	61	79	104	22	3	3	-110	0	-1	-107	-3	-4	26	4	9	52
112.067	0	75	129	42	87	118	30	74	126	63	78	103	21	2	4	-109	0	-1	-105	-3	-5	25	4	10	47
112.189	0	74	128	43	86	118	30	75	126	63	79	103	21	3	4	-108	0	-1	-105	-3	-5	25	4	10	46
112.312	0	74	129	44	86	118	30	74	125	63	78	103	20	2	3	-109	0	-1	-105	-3	-4	25	4	10	46
112.435	0	75	128	43	86	118	31	73	125	62	79	103	20	2	4	-108	0	-1	-105	-3	-4	24	4	10	49
112.558	0	74	129	42	86	119	32	74	126	63	78	103	20	2	4	-108	0	-1	-105	-3	-5	25	4	10	50
112.681	0	75	130	42	86	119	31	74	127	63	78	104	21	3	4	-109	0	-1	-106	-3	-3	25	3	9	50
112.804	0	75	130	41	87	120	31	73	128	62	78	104	20	3	4	-110	0	-1	-106	-4	-5	25	4	10	51
112.927	0	75	132	42	86	121	31	75	129	60	80	105	21	2	4	-109	0	0	-107	-3	-6	26	4	10	52
113.05	0	76	130	43	87	120	31	75	127	62	79	105	20	3	4	-109	0	-1	-105	-2	-5	25	4	9	49
113.172	0	75	129	43	87	120	31	74	127	63	79	104	21	2	4	-109	0	0	-106	-3	-5	25	4	9	48
113.295	0	75	129	43	87	120	32	75	126	63	79	104	21	2	4	-109	0	-1	-106	-3	-6	25	4	10	48
113.418	0	74	129	43	87	120	31	74	127	62	79	105	21	3	3	-109	0	-2	-106	-3	-4	25	4	9	49
113.541	0	76	130	42	87	120	31	75	127	62	79	105	21	3	4	-108	0	-1	-105	-3	-5	26	4	9	50
113.664	0	76	131	42	88	121	32	74	128	61	79	106	21	3	3	-110	0	-1	-106	-3	-5	25	4	9	51
113.787	0	76	131	42	87	121	31	75	129	61	80	106	20	2	4	-110	0	-1	-108	-4	-5	26	4	9	52
113.91	0	76	133	41	87	122	32	75	130	61	80	107	22	3	4	-111	0	-1	-108	-3	-4	26	4	10	52
114.033	0	75	131	42	87	121	31	74	128	62	79	105	22	3	3	-109	0	-1	-107	-3	-4	25	4	10	48
114.156	0	75	130	43	87	121	31	74	127	63	78	106	21	3	4	-111	-1	-1	-106	-3	-5	24	4	10	47
114.278	0	75	131	43	87	120	31	74	127	62	78	104	21	2	4	-110	0	-1	-107	-3	-5	25	4	9	48
114.401	0	76	131	41	87	120	31	74	128	62	79	105	21	2	4	-110	0	-1	-107	-3	-5	25	4	10	49
114.524	0	75	132	41	86	119	32	75	129	61	79	105	21	2	4	-111	-1	-2	-106	-3	-5	26	4	9	49
114.647	0	76	132	40	86	120	32	75	130	61	78	105	21	2	4	-111	0	0	-107	-3	-5	27	4	9	51
114.77	0	75	133	40	87	122	31	76	131	61	79	105	21	2	4	-112	0	-1	-108	-3	-5	27	4	10	53
114.893	0	76	134	41	87	122	31	76	131	60	78	107	21	3	5	-111	0	-1	-108	-3	-5	27	4	10	52
115.016	0	76	132	41	86	121	31	75	129	62	79	105	21	3	4	-111	-1	-1	-107	-3	-5	26	4	10	48
115.139	0	76	132	42	87	120	31	74	128	62	78	105	21	3	4	-112	0	-1	-107	-3	-5	25	5	9	47
115.261	0	76	131	42	86	120	31	74	129	62	77	104	21	2	4	-111	0	-1	-106	-4	-5	26	4	10	48
115.384	0	75	131	41	86	120	31	74	129	62	78	105	21	4	5	-110	0	-1	-106	-4	-5	26	4	10	48
115.507	0	76	132	40	87	121	31	75	130	61	78	106	21	3	4	-111	-1	-1	-106	-3	-4	26	4	10	50
115.63	0	75	133	40	86	121	32	75	131	60	78	106	21	3	3	-112	0	-1	-106	-3	-4	28	5	9	52
115.753	0	76	134	39	87	123	32	76	132	60	79	106	21	3	4	-112	0	-1	-108	-4	-5	28	4	10	53
115.876	0	76	135	40	87	123	31	76	133	61	79	107	21	3	4	-112	0	-1	-108	-3	-5	28	4	10	53
115.999	0	76	133	41	86	121	32	76	130	62	78	106	21	3	4	-112	0	-1	-107	-3	-5	27	4	10	50
116.122	0	76	133	41	86	121	31	75	131	62	79	106	21	3	3	-112	-1	-1	-108	-3	-4	26	4	10	49
116.244	0	76	132	41	87	122	32	75	130	61	78	106	20	4	4	-113	-1	-1	-107	-2	-5	27	4	10	50
116.367	0	76	133	40	86	122	32	75	131	61	78	106	21	3	4	-112	0	-1	-107	-3	-5	27	3	9	50
116.49	0	76	134	40	86	122	32	75	131	61	79	106	22	3	5	-113	-1	-1	-108	-3	-4	27	4	10	52
116.613	0	77	135	39	88	122	32	76	133	61	79	107	22	2	4	-113	-1	-1	-108	-4	-6	27	4	9	53
116.736	0	76	135	39	87	123	33	76	133	60	79	108	21	2	4	-112	0	-1	-109	-4	-6	28	4	9	53
116.859	0	77	134	39	87	124	32	75	133	60	79	109	21	2	4	-113	-1	0	-109	-3	-5	29	4	9	52
116.982	0	76	133	40	87	123	31	76	132	61	79	108	21	2	5	-114	-1	-2	-109	-3	-5	27	3	11	49
117.105	0	76	134	40	87	123	32	76	132	61	79	108	21	2	4	-113	0	-2	-109	-3	-4	28	4	10	51
117.228	0	76	133	39	88	123	32	75	132	61	80	108	20	3	4	-114	0	-1	-109	-3	-6	28	4	10	51
117.35	0	76	134	39	87	123	33	76	131	60	80	108	21	3	4	-113	-1	-1	-110	-3	-5	27	4	10	52
117.473	0	76	135	38	88	123	32	76	133	60	79	108	22	3	4	-114	0	0	-111	-3	-5	28	3	10	52
117.596	0	77	135	37	88	124	33	75	134	60	80	109	21	3	4	-113	0	-1	-110	-4	-5	29	4	10	53
117.719	0	77	136	38	88	125	32	77	135	61	79	109	22	2	5	-114	0	-1	-111	-3	-5	29	4	10	55
117.842	0	76	135	39	88	124	31	76	134	60	80	109	21	3	4	-114	-1	-1	-111	-4	-5	29	5	9	52
117.965	0	76	133	39	88	124	32	75	131	62	80	110	23	3	4	-114	-1	-1	-109	-3	-5	28	4	9	48
118.088	0	76	133	40	88	123	32	75	131	62	81	109	22	3	4	-114	-1	-1	-110	-3	-5	27	4	10	49
118.211	0	76	133	39	87	123	32	75	131	62	80	109	22	3	4	-113	0	-1	-110	-3	-5	28	4	10	50
118.333	0	76	133	39	89	124	33	76	132	61	80	108	21	3	4	-113	-1	-1	-110	-3	-5	28	3	10	51
118.456	0	76	133	39	88	124	33	76	132	61	81	109	22	2	4	-113	0	0	-110	-2	-5	28	3	10	51
118.579	0	76	134	39	88	125	33	76	132	61	81	109	22	3	5	-113	-1	-2	-111	-3	-5	28	4	10	52
118.702	0	76	135	38	88	125	34	75	133	61	80	110	21	3	4	-114	0	-1	-111	-3	-4	29	4	10	53
118.825	0	77	135	40	88	124	31	76	133	61	80	110	21	2	4	-113	0	-1	-110	-3	-6	28	4	9	52
118.948	0	75	133	41	89	123	32	75	130	63	80	110	22	2	4	-113	0	0	-110	-3	-5	27	4	9	47
119.071	0	75	132	40	88	123	32	75	130	63	79	109	22	3	4	-112	0	-1	-109	-3	-5	25	4	10	46
119.194	0	76	132	41	88	123	32	76	129	62	79	109	22	3	4	-111	-1	0	-109	-4	-5	25	4	10	47
119.316	0	75	132	41	87	123	32	75	130	63	79	109	22	3	4	-112	0	0	-109	-3	-5	27	4	10	48
119.439	0	76	132	41	87	122	32	75	130	61	79	107	21	3	4	-113	0	-1	-108	-3	-5	26	3	10	49
119.562	0	76	133	40	87	123	32	76	131	62	80	108	21	3	3	-112	0	-1	-109	-3	-4	27	4	9	51
119.685	0	76	134	40	87	124	33	76	132	62	80	108	22	3	4	-113	0	-1	-109	-3	-5	27	4	9	52
119.808	0	75	135	41	87	124	32	75	132	61	80	109	21	2	4	-112	0	-1	-109	-3	-5	28	4	10	51
119.931	0	75	133	43	86	122	31	76	130	63	79	108	22	3	4	-111	0	0	-108	-3	-5	26	3	9	47
120.054	0	75	132	41	87	121	32	75	129	64	78	108	21	2	5	-111	0	-1	-108	-3	-4	26	4	9	46
120.177	0	76	132	42	87	122	32	75	130	63	78	107	21	3	4	-112	0	-1	-108	-4	-5	25	4	9	46
120.3	0	75	132	41	86	122	31	75	130	62	78	107	22	2	4	-110	0	-1	-107	-3	-5	25	5	9	48
120.422	0	76	132	40	87	123	32	75	130	61	78	107	22	3	5	-112	0	-1	-107	-2	-5	27	4	10	49
120.545	0	77	133	40	86	122	32	75	131	62	79	107	22	3	4	-112	0	-1	-107	-3	-5	26	5	10	50
120.668	0	76	134	41	87	123	32	75	132	61	78	108	21	3	4	-112	0	-1	-107	-2	-5	27	5	9	52
120.791	0	75	134	41	87	123	31	75	131	61	78	107	21	3	4	-111	0	-1	-107	-3	-5	27	4	9	51
120.914	0	76	132	41	87	121	31	75	130	63	79	107	22	3	4	-112	-1	-1	-107	-3	-5	26	4	10	48
121.037	0	76	133	41	86	122	32	75	130	62	78	107	22	3	3	-112	-1	-1	-106	-3	-4	26	4	10	48
121.16	0	75	131	42	86	121	32	75	130	62	78	106	21	2	4	-112	0	-1	-107	-3	-5	26	4	10	49
121.283	0	76	133	40	87	121	32	76	131	61	78	106	22	2	4	-111	-1	-1	-106	-4	-4	26	4	10	50
121.405	0	76	133	40	87	121	32	75	132	61	78	107	21	2	4	-112	0	-1	-107	-3	-5	28	4	10	52
121.528	0	76	134	40	87	122	31	75	133	60	79	107	22	3	3	-113	0	0	-109	-3	-5	28	4	9	53
121.651	0	76	136	39	87	123	33	76	133	60	79	107	22	3	3	-112	0	-1	-108	-3	-5	27	4	10	53
121.774	0	76	134	42	87	122	31	76	132	61	80	108	21	3	5	-112	-1	0	-108	-3	-5	28	3	9	51
121.897	0	75	133	40	88	121	32	76	131	62	79	108	22	3	4	-113	0	-1	-108	-3	-5	27	5	10	49
122.02	0	76	133	40	86	121	32	75	130	61	79	107	22	3	4	-112	0	-1	-107	-3	-5	27	5	10	49
122.143	0	76	133	39	87	121	32	74	130	60	78	106	20	3	4	-113	-1	-2	-107	-4	-5	27	4	10	50
122.266	0	76	134	41	87	121	31	75	131	61	78	107	22	3	4	-112	0	-2	-107	-3	-5	28	3	10	51
122.388	0	76	134	39	87	122	32	76	133	61	79	107	22	2	5	-113	0	-2	-108	-3	-5	28	4	9	52
122.511	0	76	136	39	87	122	32	76	133	61	78	107	20	2	4	-113	0	0	-109	-3	-5	28	4	10	53
122.634	0	76	136	39	87	123	32	76	134	60	79	108	21	3	4	-113	0	-1	-110	-3	-5	28	4	9	54
122.757	0	77	135	40	87	122	32	76	132	61	80	108	21	3	4	-113	0	-1	-108	-3	-5	27	4	10	51
122.88	0	76	133	41	86	121	31	76	131	63	79	107	21	3	4	-114	0	-1	-109	-3	-5	28	3	9	49
123.003	0	77	133	40	88	121	32	76	131	62	79	107	21	3	4	-114	-1	-2	-109	-4	-5	27	4	9	49
123.126	0	76	133	40	87	121	31	75	130	61	80	107	22	3	5	-113	0	-1	-108	-3	-5	27	4	10	50
123.249	0	77	134	39	87	122	32	76	132	60	80	107	22	3	4	-113	-1	-1	-109	-3	-4	28	4	10	51
123.372	0	76	134	39	87	123	32	76	132	61	80	107	21	3	3	-113	0	-1	-110	-3	-4	28	4	9	52
123.494	0	76	134	38	87	123	33	76	133	61	80	107	22	4	4	-114	0	-1	-110	-2	-5	28	4	10	53
123.617	0	76	136	39	88	123	32	76	134	61	80	108	22	2	4	-113	0	-1	-111	-3	-5	29	4	10	54
123.74	0	77	134	40	88	123	32	76	132	61	81	108	21	3	3	-114	0	-1	-110	-3	-5	28	4	9	52
123.863	0	77	135	39	89	122	31	76	131	61	80	108	21	4	4	-114	0	-1	-109	-2	-5	28	4	10	49
123.986	0	76	133	40	88	122	32	76	132	61	80	108	22	3	4	-114	-1	-1	-110	-3	-5	27	4	9	50
124.109	0	77	134	40	88	123	32	76	131	61	79	108	22	3	4	-114	0	-1	-110	-3	-5	27	4	10	51
124.232	0	76	134	40	89	123	33	76	132	62	80	108	21	3	4	-113	0	-1	-110	-2	-5	28	5	9	52
124.355	0	77	135	39	88	124	33	76	133	61	80	109	22	3	5	-113	0	-1	-110	-3	-5	27	4	9	53
124.477	0	77	136	40	88	125	33	77	134	61	81	110	22	3	5	-114	0	-1	-110	-3	-5	29	4	10	54
124.6	0	76	137	39	88	126	33	76	135	60	79	110	22	3	3	-114	0	-1	-111	-3	-6	27	5	10	53
124.723	0	76	136	40	87	125	31	76	134	60	80	110	22	3	4	-113	0	-1	-110	-3	-5	27	3	10	51
124.846	0	76	136	39	88	123	33	76	134	62	80	109	22	3	4	-114	-1	0	-110	-3	-4	27	4	10	50
124.969	0	76	135	39	88	124	33	76	135	61	80	110	21	3	5	-114	0	-1	-110	-3	-5	28	4	10	50
125.092	0	77	136	39	87	124	33	76	134	61	79	110	22	2	4	-114	0	-1	-109	-3	-5	28	5	9	50
125.215	0	77	137	38	88	125	33	76	135	60	80	110	22	3	5	-114	0	-1	-109	-4	-5	29	4	10	52
125.338	0	77	138	38	87	126	33	76	137	61	80	111	22	3	4	-114	-1	-1	-110	-3	-5	29	4	9	53
125.46	0	77	139	39	88	127	33	78	138	61	80	111	22	3	4	-114	0	-1	-111	-4	-6	29	4	9	53
125.583	0	76	139	39	88	127	32	76	138	61	80	112	22	3	4	-114	0	-1	-111	-3	-5	30	3	10	53
125.706	0	77	137	39	87	126	32	77	135	61	80	112	23	3	4	-115	-1	0	-110	-3	-5	28	5	9	50
125.829	0	77	136	39	88	126	33	76	136	62	80	111	22	3	4	-116	0	-1	-109	-4	-6	29	3	9	50
125.952	0	76	136	38	87	126	33	76	135	62	80	111	22	3	4	-115	0	0	-110	-4	-6	28	4	10	50
126.075	0	77	138	38	87	126	33	76	137	62	81	112	23	2	4	-115	0	-2	-110	-2	-5	29	4	9	50
126.198	0	76	138	39	88	127	33	76	137	62	80	111	22	3	4	-115	-1	-1	-109	-3	-6	30	4	10	52
126.321	0	76	139	38	87	127	34	77	138	61	80	112	23	3	4	-116	0	-1	-111	-3	-6	30	3	10	52
126.444	0	77	140	40	88	128	33	77	138	62	79	112	22	3	4	-116	0	-1	-110	-3	-5	30	4	10	52
126.566	0	77	138	39	88	126	32	76	137	63	80	112	23	2	5	-115	-1	0	-110	-4	-6	30	4	9	50
126.689	0	77	137	39	87	126	32	76	136	62	79	112	22	2	5	-115	0	-1	-109	-4	-5	28	4	10	49
126.812	0	77	138	40	88	127	32	76	136	62	79	112	22	4	4	-116	0	-1	-109	-3	-5	28	3	9	49
126.935	0	76	136	39	88	127	34	77	136	63	79	112	22	3	4	-115	0	0	-108	-3	-5	28	5	11	51
127.058	0	77	138	39	87	127	34	76	137	62	80	112	23	3	4	-115	0	-1	-109	-3	-6	29	5	10	52
127.181	0	77	138	39	87	127	33	77	136	61	79	112	23	2	4	-116	0	-1	-110	-3	-6	29	4	10	53
127.304	0	77	138	39	88	129	32	76	136	61	81	113	22	2	4	-116	0	-1	-109	-4	-5	28	3	9	53
127.427	0	76	136	41	89	128	33	76	134	63	82	113	23	2	4	-114	0	-1	-109	-3	-5	27	5	10	49
127.549	0	76	136	40	89	128	33	75	133	62	81	113	23	3	4	-113	0	-1	-108	-3	-6	27	4	10	48
127.672	0	76	134	40	88	128	33	75	132	63	81	113	23	3	4	-114	-1	-1	-108	-2	-5	26	4	9	50
127.795	0	77	134	40	89	127	33	75	132	62	81	112	23	3	5	-114	0	-1	-108	-3	-5	26	4	10	50
127.918	0	76	134	40	88	126	33	76	132	62	80	112	23	2	4	-113	0	-1	-109	-3	-5	28	3	10	53
128.041	0	76	135	39	88	127	33	75	134	60	81	113	22	2	5	-113	0	-1	-109	-3	-5	27	4	10	53
128.164	0	77	135	39	88	127	33	76	133	61	81	113	22	3	4	-114	0	-1	-110	-3	-5	27	4	9	54
128.287	0	76	134	40	88	125	32	75	131	62	80	112	22	3	4	-113	0	0	-110	-3	-5	28	4	10	51
128.41	0	75	132	40	88	125	33	74	129	63	81	112	22	3	4	-114	0	-1	-109	-3	-5	26	3	9	50
128.532	0	76	131	40	88	124	32	73	128	62	80	111	22	3	3	-112	0	0	-108	-3	-5	26	4	9	50
128.655	0	75	132	40	87	124	33	74	128	61	80	111	22	2	3	-113	0	0	-109	-3	-5	26	4	9	51
128.778	0	75	132	39	88	124	32	74	129	61	80	110	22	3	4	-114	-1	-1	-110	-3	-5	27	4	9	52
128.901	0	75	131	39	88	124	33	75	129	61	80	111	21	2	3	-113	-1	-1	-110	-2	-5	27	4	10	53
129.024	0	75	133	40	88	126	33	75	131	61	80	111	22	3	3	-113	-1	-1	-109	-3	-4	27	4	10	53
129.147	0	76	133	39	88	126	34	75	133	60	80	111	22	2	4	-112	0	-1	-110	-4	-5	28	4	10	54
129.27	0	76	132	40	88	125	32	75	130	61	81	112	22	2	4	-114	0	-1	-112	-3	-4	28	4	9	52
129.393	0	75	132	40	89	124	32	75	129	61	80	111	22	3	5	-113	0	0	-110	-3	-4	26	4	10	49
129.516	0	76	131	40	89	124	33	74	129	62	80	112	23	2	4	-113	-1	0	-110	-4	-5	26	4	9	51
129.638	0	75	131	40	88	124	32	74	129	61	80	110	22	2	4	-112	-1	0	-110	-3	-5	26	4	10	51
129.761	0	76	132	40	87	124	33	75	131	61	81	110	22	3	3	-113	0	-1	-110	-2	-4	27	3	9	52
129.884	0	75	133	39	88	124	33	76	130	62	81	110	22	3	4	-113	0	-1	-111	-3	-5	27	3	10	53
130.007	0	77	134	39	88	126	33	75	131	60	80	110	22	3	4	-112	-1	-1	-110	-3	-5	28	4	10	54
130.13	0	76	134	38	89	126	33	76	132	60	80	111	22	3	4	-113	0	-1	-112	-3	-5	27	5	9	55
130.253	0	77	134	40	89	125	31	75	132	60	81	111	22	3	5	-114	0	-1	-112	-4	-5	27	4	9	53
130.376	0	76	133	40	88	125	32	75	130	62	81	110	22	3	3	-112	-1	-1	-110	-3	-5	26	4	10	50
130.499	0	76	132	40	87	124	32	75	130	61	79	110	22	3	4	-112	-1	0	-111	-3	-5	26	4	9	50
130.621	0	76	132	40	88	123	32	75	130	62	79	110	22	2	4	-112	0	0	-110	-3	-5	27	4	9	50
130.744	0	76	133	40	88	124	32	75	130	61	79	109	21	3	4	-112	-1	0	-111	-3	-4	26	4	10	51
130.867	0	76	134	40	88	124	32	76	132	61	79	110	21	2	3	-113	0	0	-111	-3	-5	27	4	9	51
130.99	0	77	135	40	87	124	32	76	133	60	80	109	22	2	4	-112	0	-1	-111	-4	-5	28	4	10	52
131.113	0	78	136	39	87	125	33	77	135	61	80	111	22	3	4	-112	0	-1	-112	-4	-4	28	4	10	54
131.236	0	76	137	39	88	126	33	77	135	60	80	111	22	2	5	-113	-1	-1	-112	-3	-5	28	4	9	55
131.359	0	77	135	40	87	125	32	76	133	61	80	111	22	3	5	-113	0	-2	-111	-4	-4	27	4	10	51
131.482	0	77	135	40	87	124	32	76	133	61	79	111	23	3	4	-113	0	0	-110	-4	-6	28	4	9	50
131.604	0	76	135	40	87	123	31	77	132	61	80	111	22	3	4	-113	0	0	-110	-4	-5	27	4	9	49
131.727	0	76	135	39	86	123	33	75	133	60	79	110	22	2	5	-114	0	-1	-110	-4	-4	27	4	9	50
131.85	0	76	134	40	87	124	33	76	134	60	79	110	22	2	3	-113	0	-2	-110	-4	-4	28	4	10	51
131.973	0	77	136	39	87	124	33	76	134	61	79	110	22	3	4	-113	0	-1	-110	-3	-4	27	4	9	52
132.096	0	77	137	39	87	124	33	76	136	61	79	110	22	2	4	-113	-1	-1	-111	-4	-6	28	4	10	54
132.219	0	78	138	39	87	125	32	77	136	61	80	110	22	3	4	-114	0	0	-111	-3	-5	27	3	10	54
132.342	0	77	136	40	87	124	32	76	135	61	79	111	22	3	4	-115	0	-1	-111	-3	-5	27	5	10	52
132.465	0	76	136	39	87	124	32	76	135	62	80	110	23	3	4	-114	0	-1	-109	-4	-6	27	4	10	50
132.588	0	77	136	39	87	124	33	76	134	60	80	110	22	3	4	-115	0	-1	-110	-3	-5	28	5	9	50
132.71	0	76	136	40	88	124	33	77	134	61	79	110	22	3	4	-114	-1	-1	-110	-3	-6	27	4	9	51
132.833	0	76	136	39	86	125	33	76	134	60	79	109	22	2	4	-114	0	-2	-110	-4	-5	28	4	10	51
132.956	0	77	137	39	88	125	33	76	135	61	80	110	22	3	4	-114	0	-1	-110	-3	-6	28	4	11	52
133.079	0	76	137	39	88	126	34	76	135	62	80	111	22	3	5	-114	0	-1	-112	-3	-6	29	4	10	55
133.202	0	78	139	38	88	127	35	77	137	62	80	112	22	3	5	-114	0	-1	-111	-3	-5	28	3	9	55
133.325	0	77	137	39	88	125	32	77	136	61	80	110	23	2	3	-115	0	-1	-111	-3	-6	28	4	10	53
133.448	0	77	135	39	88	126	33	76	133	61	80	111	22	3	4	-115	0	0	-111	-3	-6	28	3	10	50
133.571	0	77	136	39	88	126	33	75	133	61	80	111	22	3	4	-115	0	-1	-110	-3	-4	28	4	10	50
133.693	0	77	134	39	88	124	33	75	133	61	80	112	22	2	5	-114	0	-1	-111	-5	-4	28	4	10	51
133.816	0	76	135	38	87	125	33	75	132	61	80	111	22	3	4	-115	-1	-1	-110	-3	-5	28	4	9	52
133.939	0	76	136	38	87	126	33	76	134	61	81	111	23	3	4	-115	0	-1	-111	-4	-5	28	4	10	53
134.062	0	76	135	38	88	126	33	76	135	61	81	112	23	2	4	-115	0	-1	-111	-3	-6	30	4	9	55
134.185	0	77	137	39	88	127	34	75	135	61	81	112	22	3	4	-115	0	-1	-112	-3	-4	29	4	10	55
134.308	0	77	136	40	88	127	32	76	134	61	80	112	22	3	5	-116	0	0	-112	-3	-5	30	4	10	55
134.431	0	76	135	39	88	125	34	75	132	62	81	113	23	3	4	-116	-1	-1	-112	-4	-5	29	4	9	52
134.554	0	76	135	37	88	125	33	75	133	62	80	112	23	3	4	-116	0	0	-112	-3	-5	29	4	9	52
134.676	0	76	134	38	87	125	34	75	133	61	81	111	22	3	4	-116	0	-1	-112	-4	-6	29	4	10	51
134.799	0	76	135	39	88	125	33	76	133	61	80	111	22	2	4	-115	-1	-1	-112	-3	-4	29	4	10	53
134.922	0	76	135	38	88	125	33	75	134	61	80	111	22	3	4	-116	0	-1	-113	-3	-4	29	4	9	55
135.045	0	76	136	38	88	127	33	76	134	62	81	113	22	2	4	-117	0	0	-113	-3	-5	30	4	9	54
135.168	0	76	138	38	89	127	34	75	135	62	81	112	22	3	4	-117	0	-1	-113	-3	-5	30	4	10	55
135.291	0	77	138	39	89	127	33	76	137	62	81	113	22	3	4	-116	0	0	-113	-3	-6	30	4	9	55
135.414	0	76	135	38	89	128	33	75	134	61	82	113	22	3	4	-117	0	0	-114	-3	-5	29	4	9	53
135.537	0	76	135	37	90	126	32	76	134	61	81	112	22	3	4	-117	-1	-1	-113	-3	-5	29	4	10	53
135.66	0	77	136	38	89	126	34	75	134	61	81	114	22	3	4	-117	0	-1	-113	-3	-5	29	4	9	53
135.782	0	76	136	38	87	127	34	75	134	61	81	111	22	3	4	-116	0	-1	-114	-3	-5	29	3	11	54
135.905	0	77	136	38	88	127	34	76	135	61	81	113	22	3	4	-116	0	0	-114	-3	-6	30	4	9	55
136.028	0	76	137	38	88	128	33	76	136	63	81	114	23	3	4	-116	0	-1	-114	-4	-6	30	3	10	56
136.151	0	77	138	39	88	128	33	76	137	63	82	114	22	3	4	-117	-1	-1	-115	-3	-6	30	4	10	56
136.274	0	77	139	40	88	128	33	77	137	63	81	115	22	3	4	-117	0	-1	-115	-4	-5	31	4	9	56
136.397	0	76	137	38	89	128	32	77	136	62	80	114	22	2	5	-118	0	-1	-114	-4	-6	29	5	10	53
136.52	0	77	137	38	88	128	33	75	136	62	82	113	22	3	4	-117	0	-1	-114	-3	-5	29	4	10	53
136.643	0	77	137	38	88	128	33	76	136	62	80	114	22	3	4	-117	0	-1	-114	-3	-5	29	4	9	52
136.765	0	76	138	38	88	127	34	76	136	62	81	114	22	2	5	-117	0	-1	-115	-3	-5	30	4	9	53
136.888	0	77	138	38	89	128	33	76	137	62	80	114	23	3	5	-117	0	0	-114	-3	-5	31	4	10	54
137.011	0	76	138	37	88	128	33	76	137	63	81	114	22	3	4	-117	0	-1	-115	-3	-6	30	4	9	56
137.134	0	77	139	39	87	129	33	77	138	64	82	115	22	3	3	-117	-1	-1	-116	-3	-6	32	4	9	56
137.257	0	77	139	41	89	129	32	77	138	63	82	115	22	3	4	-117	0	-1	-115	-4	-6	31	4	9	55
137.38	0	76	137	38	89	128	32	76	135	63	81	114	23	3	4	-117	-1	-1	-114	-3	-5	30	4	10	51
137.503	0	76	136	37	89	127	32	76	136	62	82	114	22	3	4	-117	0	-1	-114	-3	-5	29	4	9	51
137.626	0	77	137	38	88	127	33	76	136	62	81	114	23	2	4	-117	-1	-1	-114	-4	-5	29	4	9	51
137.748	0	77	139	38	87	128	33	77	137	62	81	114	23	3	4	-117	0	-1	-113	-3	-6	30	4	10	52
137.871	0	76	138	39	87	128	34	76	136	63	80	114	22	3	4	-117	0	0	-113	-3	-5	30	5	9	53
137.994	0	77	139	39	87	128	33	77	139	63	81	114	23	3	4	-117	0	-1	-114	-4	-5	30	4	10	54
138.117	0	78	139	39	88	128	33	77	138	63	81	114	21	3	5	-117	0	-1	-115	-3	-5	31	4	9	55
138.24	0	77	137	39	88	128	32	76	136	62	81	114	22	2	4	-117	0	-1	-114	-3	-5	30	4	9	53
138.363	0	76	137	38	88	125	32	76	135	62	80	115	24	2	5	-117	0	0	-113	-3	-5	29	5	9	51
138.486	0	76	136	37	88	124	33	75	134	62	80	114	23	3	5	-118	-1	0	-114	-3	-6	29	5	9	50
138.609	0	77	136	39	87	125	34	76	135	62	80	113	23	3	4	-116	-1	-1	-113	-4	-5	29	4	9	51
138.732	0	76	137	38	88	125	33	75	136	63	79	113	23	2	4	-116	0	-1	-112	-4	-5	30	4	9	52
138.854	0	76	137	38	87	126	33	76	136	62	80	113	22	3	5	-117	-1	-1	-113	-4	-5	30	4	10	53
138.977	0	77	137	38	88	126	33	76	136	63	81	113	22	4	4	-116	0	-1	-114	-3	-5	31	4	9	54
139.1	0	76	138	41	87	127	32	76	137	63	82	113	23	3	4	-117	0	-1	-113	-3	-5	32	4	10	55
139.223	0	77	137	39	88	126	33	76	135	61	81	114	22	4	5	-118	0	0	-113	-3	-5	30	4	9	52
139.346	0	76	136	37	88	126	32	77	135	62	80	112	23	3	4	-117	0	-1	-113	-3	-5	30	3	9	51
139.469	0	77	136	37	88	125	33	76	133	62	80	112	23	2	4	-117	0	-1	-113	-3	-5	29	4	9	52
139.592	0	77	135	38	87	125	33	76	135	62	80	112	22	3	5	-117	0	0	-113	-4	-6	30	5	9	52
139.715	0	77	137	38	87	125	33	76	135	62	80	112	22	3	4	-117	0	0	-113	-3	-5	31	4	9	53
139.837	0	77	138	39	88	126	33	76	135	63	80	112	22	4	3	-117	0	-1	-114	-4	-5	31	4	9	55
139.96	0	76	138	38	88	127	34	76	136	63	80	113	22	3	5	-117	-1	-1	-114	-3	-4	31	4	10	55
140.083	0	76	137	39	89	127	32	76	137	62	80	112	22	2	5	-117	0	-1	-114	-3	-4	31	5	10	55
140.206	0	76	136	38	87	126	33	76	135	62	80	113	23	2	4	-118	0	-1	-113	-4	-5	30	4	10	52
140.329	0	77	136	37	88	126	32	75	135	61	82	112	22	3	4	-118	0	-1	-114	-3	-5	30	4	9	53
140.452	0	76	136	37	88	126	32	76	135	62	80	113	22	3	4	-118	0	0	-114	-3	-5	30	5	10	54
140.575	0	77	136	37	88	126	33	76	135	62	81	112	22	2	4	-118	0	-2	-115	-3	-4	31	4	10	54
140.698	0	76	137	38	87	127	32	76	136	63	80	113	21	3	5	-117	0	0	-114	-3	-5	32	4	9	55
140.82	0	77	138	38	89	127	34	75	137	63	81	113	21	2	4	-118	0	-1	-114	-3	-5	32	4	10	55
140.943	0	77	138	39	89	127	34	76	138	63	81	114	20	3	4	-117	-1	-1	-114	-3	-6	31	4	9	55
141.066	0	77	137	38	89	126	32	75	136	63	81	113	21	3	3	-118	0	0	-114	-3	-5	31	4	9	53
141.189	0	76	136	37	88	126	32	77	134	62	80	113	22	2	4	-118	0	-1	-114	-3	-6	31	4	9	52
141.312	0	76	136	37	88	127	33	75	135	62	82	114	22	2	3	-119	0	-1	-114	-3	-5	30	4	10	52
141.435	0	77	136	38	89	127	32	75	135	62	80	114	22	3	4	-119	0	0	-115	-3	-5	31	4	10	53
141.558	0	76	136	37	88	127	32	76	135	62	81	113	22	3	4	-117	0	0	-114	-3	-5	31	4	9	54
141.681	0	76	137	38	89	127	32	76	136	63	82	113	22	3	4	-117	-1	-1	-115	-3	-5	31	5	9	55
141.804	0	77	138	38	88	128	33	75	137	63	81	114	22	2	4	-119	0	0	-115	-3	-5	31	3	10	56
141.926	0	76	138	39	89	128	31	76	136	62	81	114	22	3	4	-117	0	0	-115	-3	-6	31	4	9	55
142.049	0	76	136	38	89	127	32	76	135	62	82	114	22	3	4	-117	-1	-1	-114	-4	-6	30	3	10	51
142.172	0	77	135	37	88	125	32	76	134	61	81	114	22	3	4	-117	0	0	-114	-3	-5	29	4	8	49
142.295	0	76	134	38	89	125	32	75	134	62	81	114	23	3	4	-116	0	0	-114	-4	-5	28	4	9	50
142.418	0	76	135	37	88	126	32	76	133	62	81	112	23	3	5	-116	0	-1	-114	-3	-6	29	5	10	50
142.541	0	76	135	38	87	125	33	76	133	62	81	113	23	2	4	-116	-1	0	-112	-3	-5	28	4	9	51
142.664	0	76	136	38	88	126	33	76	134	61	81	113	23	3	4	-116	-1	0	-114	-2	-5	29	4	9	53
142.787	0	77	136	38	88	127	33	76	135	62	81	113	23	2	4	-116	0	-1	-113	-3	-6	29	4	10	54
142.909	0	76	136	38	87	126	32	75	136	62	81	113	22	3	4	-116	0	0	-113	-4	-5	29	4	10	53
143.032	0	76	135	39	88	126	32	75	133	63	81	112	22	3	4	-115	0	-1	-112	-3	-5	29	4	10	48
143.155	0	76	134	39	88	124	31	75	131	63	80	113	23	3	4	-115	-1	0	-111	-3	-5	28	3	9	47
143.278	0	75	133	40	87	123	32	74	131	64	79	113	23	2	6	-115	0	0	-111	-3	-5	27	4	9	47
143.401	0	75	133	40	87	123	31	75	131	62	79	112	22	3	4	-114	-1	0	-110	-3	-5	27	4	9	48
143.524	0	76	132	39	87	124	32	74	132	61	80	111	22	3	3	-114	0	0	-110	-3	-5	28	4	9	50
143.647	0	77	134	39	87	124	33	74	131	62	78	111	22	2	3	-114	-1	-1	-110	-3	-5	29	3	10	51
143.77	0	75	134	40	87	125	33	75	133	61	79	111	23	3	3	-114	0	-1	-110	-3	-5	28	4	10	52
143.892	0	76	133	40	87	125	31	75	132	62	80	111	23	3	4	-114	0	-1	-109	-3	-4	28	4	9	50
144.015	0	76	132	41	87	124	31	74	131	62	78	110	22	3	3	-113	0	-1	-109	-4	-5	26	4	9	46
144.138	0	75	131	41	86	122	33	75	130	63	79	111	22	2	4	-113	0	0	-108	-4	-5	26	3	9	47
144.261	0	75	131	41	86	120	31	74	129	63	79	111	23	2	4	-112	0	0	-108	-4	-5	27	4	9	47
144.384	0	74	132	41	87	121	32	74	129	63	79	109	21	2	4	-113	0	0	-107	-3	-5	27	3	9	49
144.507	0	75	132	40	86	122	32	74	130	62	79	109	22	3	4	-112	0	0	-108	-3	-5	27	4	9	50
144.63	0	76	133	41	87	122	33	75	131	62	78	109	22	3	4	-113	0	-1	-108	-3	-5	27	4	9	52
144.753	0	76	133	40	87	123	32	75	132	61	79	109	22	2	4	-113	0	-1	-109	-3	-5	28	4	10	53
144.876	0	76	132	41	87	122	31	74	131	62	79	109	21	3	3	-113	-1	0	-108	-3	-4	27	4	9	49
144.998	0	75	130	41	87	120	32	73	128	63	78	109	21	3	5	-113	-1	0	-108	-3	-5	27	4	8	47
145.121	0	74	131	40	86	118	32	74	127	62	79	109	21	2	4	-112	0	0	-108	-3	-5	26	5	8	48
145.244	0	75	130	41	86	118	31	74	126	62	78	107	22	3	4	-113	-1	0	-107	-3	-5	27	5	10	48
145.367	0	74	131	40	85	119	32	73	127	61	79	106	21	2	3	-112	-1	-1	-107	-3	-4	26	5	9	50
145.49	0	75	132	39	87	120	32	74	128	62	78	106	21	3	4	-112	0	-1	-107	-4	-4	27	4	10	51
145.613	0	76	132	39	86	121	32	75	129	61	79	105	22	3	3	-113	0	-1	-108	-3	-5	28	5	9	53
145.736	0	76	133	39	86	121	32	75	131	60	79	107	22	3	4	-113	0	-1	-109	-3	-5	29	4	9	54
145.859	0	75	131	40	85	120	31	74	128	62	79	106	21	3	3	-114	-1	0	-108	-3	-5	27	4	9	50
145.981	0	75	130	39	86	118	31	74	127	61	79	107	21	3	4	-112	0	0	-108	-4	-6	28	4	9	49
146.104	0	74	130	40	86	120	31	74	127	61	79	106	21	2	3	-113	0	0	-108	-3	-5	28	4	9	49
146.227	0	75	130	40	86	120	31	74	127	62	79	106	20	2	4	-114	0	0	-108	-3	-5	27	4	9	50
146.35	0	75	132	40	87	120	31	74	128	60	79	106	22	3	4	-113	0	0	-108	-3	-5	28	4	10	51
146.473	0	75	132	39	87	120	31	75	129	61	79	106	21	3	4	-113	0	-1	-108	-3	-4	28	4	10	52
146.596	0	76	134	39	87	121	32	75	131	60	79	106	21	3	4	-113	0	0	-109	-3	-5	29	4	9	54
146.719	1	76	134	40	86	121	31	75	131	59	79	107	20	3	4	-114	0	-1	-110	-3	-6	29	4	9	53
146.842	0	75	133	39	87	120	32	75	130	61	79	107	21	3	4	-114	0	-1	-110	-3	-5	28	4	9	51
146.964	0	75	132	39	87	120	32	74	130	61	78	106	21	3	4	-114	0	0	-109	-3	-5	28	4	9	51
147.087	0	75	132	39	87	119	32	74	129	61	79	106	21	2	4	-114	0	0	-110	-3	-5	28	4	10	51
147.21	0	75	132	37	87	120	31	75	130	61	79	105	21	3	4	-115	0	-1	-111	-3	-5	29	3	10	52
147.333	0	76	133	37	87	120	32	75	130	61	79	106	22	3	3	-114	0	-1	-110	-3	-6	28	4	9	54
147.456	0	76	133	38	86	121	32	75	132	60	79	108	22	3	4	-115	0	-1	-111	-3	-5	29	4	9	54
147.579	0	76	135	38	87	123	32	76	133	61	80	107	21	2	4	-115	0	0	-112	-3	-6	30	4	9	55
147.702	0	76	135	39	88	121	31	75	133	60	80	108	21	3	4	-116	0	-1	-113	-3	-4	29	4	9	54
147.825	0	75	133	37	88	122	32	75	131	61	80	107	21	2	4	-115	-1	-2	-111	-3	-6	28	4	10	51
147.948	0	76	134	38	87	121	32	75	131	60	79	107	21	3	4	-115	-1	-1	-111	-3	-4	29	3	9	52
148.07	0	76	134	38	87	122	32	75	131	60	80	108	21	3	4	-115	0	-1	-112	-3	-5	29	4	9	52
148.193	0	76	135	38	88	122	32	76	133	61	79	108	22	3	3	-116	0	-1	-113	-3	-4	29	4	9	53
148.316	0	76	136	37	87	122	33	76	133	61	80	109	21	2	3	-115	0	-1	-113	-4	-5	29	5	9	54
148.439	0	76	137	37	87	123	32	75	134	61	80	109	22	3	4	-115	0	-1	-113	-3	-5	30	4	9	55
148.562	0	77	137	39	87	124	33	76	136	61	79	110	22	3	4	-115	0	-1	-113	-3	-6	29	4	9	55
148.685	0	76	136	39	87	124	31	75	134	61	80	110	21	2	4	-117	0	0	-113	-4	-6	29	3	10	52
148.808	0	76	134	38	88	124	32	75	132	62	80	110	22	3	4	-116	0	-1	-112	-3	-5	28	4	9	50
148.931	0	76	135	37	87	122	32	76	132	61	80	109	23	3	4	-116	-1	-1	-112	-4	-5	28	4	9	51
149.053	0	76	135	38	87	122	32	76	133	61	80	109	22	3	3	-115	0	-1	-112	-3	-5	29	4	10	50
149.176	0	76	135	38	87	122	32	76	134	60	79	109	22	3	4	-116	0	0	-112	-3	-5	30	4	9	52
149.299	0	77	136	37	86	124	33	75	134	62	80	109	21	3	5	-116	0	-1	-112	-2	-6	30	4	10	53
149.422	0	77	136	38	87	124	32	75	135	62	79	110	22	3	5	-116	0	-1	-112	-3	-6	30	4	10	54
149.545	0	76	137	39	87	124	32	76	135	62	80	110	21	3	3	-117	0	0	-114	-3	-6	31	5	9	55
149.668	0	76	136	38	88	123	32	76	134	62	79	110	21	3	5	-117	-1	0	-112	-3	-5	29	4	10	51
149.791	0	76	134	38	86	122	31	75	133	61	80	109	23	3	4	-116	0	-1	-111	-2	-6	28	4	9	49
149.914	0	76	135	38	86	121	32	76	132	61	79	109	22	3	5	-116	-1	-1	-111	-3	-6	29	4	10	50
150.036	0	76	134	37	87	122	32	76	133	62	79	109	22	2	3	-116	0	0	-110	-3	-5	28	5	10	50
150.159	0	76	135	38	87	122	33	75	133	61	79	108	22	3	4	-116	0	-2	-111	-3	-5	29	4	10	51
150.282	0	77	136	38	87	123	32	76	134	61	79	108	22	3	3	-115	0	-1	-111	-3	-5	30	3	10	53
150.405	0	76	136	38	86	124	32	75	134	61	79	109	22	3	4	-116	0	-1	-112	-3	-4	30	4	9	53
150.528	0	77	137	38	86	124	32	76	135	62	80	110	22	2	4	-116	0	0	-112	-3	-5	30	4	10	55
150.651	0	76	136	39	87	124	31	76	133	61	79	110	22	3	5	-117	0	-1	-112	-4	-5	29	3	10	53
150.774	0	76	134	37	87	123	33	76	132	61	79	109	22	3	4	-116	0	0	-112	-3	-5	29	3	10	50
150.897	0	76	134	37	87	123	31	76	133	61	79	109	22	3	4	-117	-1	-1	-112	-3	-5	29	4	10	51
151.02	0	76	134	37	87	122	33	75	132	61	79	109	22	3	5	-116	-1	-1	-112	-3	-5	29	4	9	51
151.142	0	77	135	38	87	123	33	75	132	61	78	109	22	2	5	-117	0	0	-112	-3	-5	30	4	10	52
151.265	0	76	136	38	86	124	32	76	133	61	80	109	22	3	4	-116	-1	-1	-112	-3	-5	30	4	10	53
151.388	0	77	135	39	88	125	33	75	134	61	79	110	22	3	3	-116	-1	-1	-113	-3	-5	31	4	10	55
151.511	0	76	137	38	88	126	33	75	135	63	80	111	21	2	4	-117	0	-1	-113	-3	-5	31	4	9	55
151.634	0	76	135	38	87	125	33	74	134	62	80	110	22	4	4	-117	-1	-1	-113	-3	-5	30	4	10	53
151.757	0	76	134	38	87	124	33	75	132	61	80	110	22	3	4	-116	0	-1	-114	-3	-5	29	4	9	52
151.88	0	76	135	38	87	124	33	75	133	61	80	111	21	3	4	-118	0	-1	-115	-3	-5	29	5	10	53
152.003	0	76	134	38	88	124	32	75	133	61	80	112	22	3	4	-118	0	-1	-113	-4	-5	30	5	10	54
152.125	0	75	136	38	88	125	33	76	133	62	80	111	21	3	3	-117	0	-1	-114	-3	-6	30	4	10	55
152.248	0	76	136	38	87	125	32	75	135	61	81	111	22	2	4	-116	0	-1	-114	-3	-4	31	4	9	56
152.371	0	77	137	38	88	126	33	76	135	62	81	112	21	3	4	-116	-1	-1	-115	-2	-5	31	4	10	55
152.494	0	76	138	40	89	127	32	76	136	63	81	112	20	3	4	-118	0	-1	-114	-4	-5	31	5	9	55
152.617	0	76	137	38	88	127	32	76	135	62	80	113	21	3	4	-118	-1	0	-114	-3	-6	30	4	10	54
152.74	0	76	136	37	88	125	32	75	134	62	81	112	22	3	5	-118	0	0	-115	-3	-5	30	5	10	53
152.863	0	75	135	37	89	126	32	76	133	62	81	111	22	2	4	-118	0	-1	-115	-3	-5	29	4	10	53
152.986	0	76	136	38	88	126	32	75	134	61	81	111	22	3	3	-117	0	-1	-115	-4	-6	31	3	9	54
153.108	0	76	136	38	88	126	32	75	134	62	80	111	22	2	4	-117	0	0	-114	-4	-5	31	5	10	54
153.231	0	76	137	37	89	126	32	75	135	62	81	112	22	4	4	-117	0	-1	-114	-2	-5	31	5	9	56
153.354	0	76	137	38	88	127	33	76	137	63	81	113	22	3	4	-118	0	-2	-115	-2	-5	31	5	9	56
153.477	0	77	139	39	88	128	33	76	137	64	81	113	20	3	4	-118	0	-1	-114	-2	-4	30	4	10	55
153.6	0	77	137	39	88	128	32	76	135	63	81	114	21	3	3	-117	0	0	-114	-3	-5	31	3	10	54
153.723	0	76	136	38	88	126	32	76	135	62	80	113	23	3	5	-118	0	-1	-114	-4	-5	29	4	9	52
153.846	0	76	137	38	88	125	32	75	135	62	81	112	23	2	5	-118	0	0	-114	-3	-5	29	4	9	52
153.969	0	77	136	38	88	125	33	76	135	62	81	112	22	2	4	-117	0	-1	-114	-4	-6	29	3	10	52
154.092	0	76	137	37	88	126	33	76	135	62	81	113	22	3	5	-117	0	-1	-114	-3	-5	29	4	9	53
154.214	0	77	138	38	89	127	34	76	136	62	81	113	22	2	4	-117	-1	-1	-114	-2	-5	30	4	10	54
154.337	0	76	138	39	87	127	33	77	137	62	80	113	22	3	4	-118	0	-1	-114	-3	-6	31	4	9	56
154.46	0	76	139	39	89	128	33	76	137	63	81	113	22	2	4	-118	-1	-1	-115	-3	-6	31	3	9	56
154.583	0	77	139	39	89	127	32	76	138	62	81	114	22	3	4	-118	0	-1	-114	-3	-6	30	4	9	54
154.706	0	77	138	38	89	126	32	76	136	63	81	114	23	3	5	-117	0	0	-113	-3	-6	30	4	10	51
154.829	0	76	137	39	88	126	33	76	135	62	81	113	23	2	3	-117	0	-1	-114	-3	-6	29	4	10	51
154.952	0	77	137	37	89	127	32	77	136	63	80	113	23	2	4	-116	0	-1	-114	-3	-5	29	4	10	52
155.075	0	77	137	38	87	126	33	77	136	62	80	113	22	3	4	-117	-1	0	-113	-3	-5	30	4	10	53
155.197	0	76	138	38	88	126	33	76	137	62	81	113	23	2	4	-117	0	-1	-113	-4	-5	30	4	10	54
155.32	0	77	138	38	88	127	33	77	138	63	80	113	23	3	4	-117	0	-1	-114	-4	-5	31	4	10	55
155.443	0	77	139	39	87	127	33	77	138	63	81	113	21	3	4	-116	0	-1	-114	-3	-5	31	4	10	55
155.566	0	77	138	40	89	127	32	76	136	63	80	113	22	2	4	-117	0	-1	-114	-3	-5	31	4	10	53
155.689	0	77	138	37	87	127	33	76	136	62	81	114	22	3	4	-117	0	0	-114	-4	-6	30	4	9	52
155.812	0	77	138	39	87	126	33	76	136	62	79	113	22	3	4	-119	0	0	-114	-3	-4	30	3	10	53
155.935	0	77	136	38	88	126	33	77	136	62	80	113	23	3	5	-117	0	-1	-115	-2	-5	30	4	10	53
156.058	0	77	138	39	88	127	33	76	137	63	80	113	22	3	5	-117	0	-1	-114	-3	-5	30	3	9	54
156.18	0	78	138	38	88	127	33	76	138	63	80	113	22	3	4	-117	0	-1	-114	-3	-5	30	4	10	55
156.303	0	78	139	39	88	128	34	77	137	64	80	114	22	3	4	-117	0	0	-114	-3	-6	31	3	10	55
156.426	0	77	140	40	87	127	32	77	139	63	81	115	21	3	4	-118	0	0	-115	-4	-6	32	4	10	56
156.549	0	77	137	37	87	126	33	76	136	63	80	114	22	3	3	-118	0	-1	-114	-3	-5	30	5	9	53
156.672	0	77	138	37	88	127	32	75	135	63	80	114	22	3	4	-119	-1	-1	-114	-3	-6	31	5	9	52
156.795	0	76	136	38	88	127	33	76	136	63	80	113	22	3	3	-118	0	-1	-115	-3	-5	31	4	10	53
156.918	0	76	137	37	87	125	34	76	136	63	80	114	23	3	5	-119	0	0	-115	-4	-5	31	4	9	53
157.041	0	76	137	38	87	126	33	76	135	62	80	113	20	3	4	-118	0	-1	-116	-3	-6	31	4	9	54
157.164	0	76	138	39	87	127	32	76	136	64	80	113	22	3	4	-118	0	-1	-115	-3	-6	31	4	10	56
157.286	0	77	138	38	88	128	33	76	138	63	80	114	21	2	5	-118	-1	-1	-116	-3	-5	32	4	9	55
157.409	0	77	138	39	88	129	31	76	138	64	80	114	21	3	5	-118	0	-1	-116	-3	-5	32	4	10	55
157.532	0	76	137	38	88	128	32	76	136	62	81	114	23	3	4	-119	0	-1	-116	-3	-6	31	5	10	53
157.655	0	76	137	37	88	127	33	76	135	63	80	114	22	3	4	-118	-1	-1	-115	-4	-5	31	4	10	51
157.778	0	76	137	37	88	127	32	75	136	64	81	113	23	3	5	-119	0	-1	-115	-3	-6	31	4	10	52
157.901	0	76	136	37	89	127	33	75	135	62	81	113	22	3	4	-119	-1	0	-115	-3	-5	31	4	10	54
158.024	0	76	138	38	88	128	33	76	136	63	81	114	22	3	4	-117	0	-1	-115	-3	-5	31	4	10	54
158.147	0	77	138	38	88	129	33	76	138	64	81	115	22	3	5	-118	0	-1	-116	-3	-6	31	3	10	55
158.269	0	76	139	38	89	129	34	76	139	64	81	115	20	3	4	-119	0	0	-115	-3	-5	32	4	10	55
158.392	0	76	139	40	88	129	32	76	138	63	81	115	21	3	4	-119	0	-1	-115	-4	-5	32	3	9	54
158.515	0	77	138	38	88	128	32	76	136	63	82	115	22	2	5	-119	0	-1	-115	-3	-6	31	4	10	53
158.638	0	77	139	38	89	128	33	75	136	63	81	115	23	3	4	-118	0	0	-116	-3	-6	31	4	9	53
158.761	0	76	138	39	89	129	33	76	137	63	82	115	22	3	4	-119	0	0	-116	-4	-5	31	4	10	53
158.884	0	77	139	38	89	129	34	76	138	64	83	116	22	3	4	-119	-1	-1	-116	-4	-5	31	4	9	55
159.007	0	77	139	38	89	130	33	77	139	64	82	116	22	3	4	-119	0	0	-116	-4	-5	32	4	10	56
159.13	0	77	140	39	90	132	34	76	140	64	82	117	22	2	4	-118	0	0	-116	-3	-5	32	5	10	56
159.252	0	76	140	39	89	131	34	76	141	64	83	117	22	2	4	-118	0	-1	-114	-4	-5	32	4	9	56
159.375	0	77	140	39	90	131	32	76	140	65	82	117	22	3	4	-119	-1	-2	-116	-3	-6	32	4	10	55
159.498	0	77	140	38	89	131	34	77	139	65	82	117	22	2	4	-118	0	-1	-115	-4	-6	31	4	9	54
159.621	0	77	139	39	88	130	33	77	140	65	82	117	22	3	5	-119	-1	-1	-115	-4	-6	31	3	10	54
159.744	0	76	141	39	89	131	33	77	140	65	82	118	23	3	4	-119	0	-1	-116	-3	-5	32	4	9	55
159.867	0	77	141	39	89	131	33	77	141	64	82	118	22	3	4	-118	0	-1	-116	-4	-5	33	4	10	56
159.99	0	77	142	39	90	131	34	76	141	64	82	118	23	3	6	-119	0	-1	-116	-3	-5	33	4	10	56
160.113	0	78	142	39	89	132	33	77	142	64	83	118	22	3	4	-118	0	-1	-115	-3	-5	33	4	10	56
160.236	0	77	141	39	88	131	32	77	140	65	81	118	22	2	4	-119	-1	-1	-116	-3	-5	31	4	9	54
160.358	0	77	141	38	89	131	33	77	139	65	82	117	22	3	4	-120	-1	0	-116	-3	-5	33	3	10	53
160.481	0	77	140	38	90	131	33	77	140	65	82	119	23	2	4	-120	0	0	-115	-3	-5	31	4	9	53
160.604	0	77	140	38	89	131	33	77	140	64	82	118	23	3	4	-120	0	0	-115	-4	-5	32	4	10	53
160.727	0	77	140	38	89	131	34	77	141	65	82	117	23	2	4	-120	0	0	-116	-3	-5	33	4	10	55
160.85	0	78	141	38	89	131	33	77	141	64	82	118	23	3	5	-120	0	-1	-116	-3	-6	33	4	10	55
160.973	0	76	140	39	89	131	32	78	141	65	82	119	22	3	5	-120	-1	-1	-115	-3	-6	33	4	9	55
161.096	0	77	139	38	88	130	32	76	139	64	82	119	23	3	4	-120	0	0	-115	-3	-6	32	4	9	52
161.219	0	76	139	37	89	129	33	76	137	64	81	118	23	2	5	-120	0	0	-115	-3	-6	32	4	8	51
161.341	0	78	138	38	88	128	34	77	137	64	81	117	23	3	5	-120	0	0	-114	-4	-5	31	5	9	52
161.464	0	77	138	38	88	130	34	77	136	63	81	117	23	3	4	-119	0	-1	-114	-3	-6	31	4	9	52
161.587	0	77	138	38	87	129	34	76	138	64	81	117	23	3	5	-120	-1	0	-115	-4	-6	31	4	9	54
161.71	0	77	139	38	88	130	35	76	138	64	81	116	23	2	4	-120	0	-1	-116	-3	-6	31	4	9	55
161.833	0	77	138	39	88	129	32	76	137	63	81	116	23	3	4	-119	0	0	-115	-3	-5	31	4	9	52
161.956	0	77	136	39	87	128	33	76	134	62	81	117	22	3	4	-117	-1	-1	-114	-3	-6	30	3	9	50
162.079	0	76	135	37	89	127	33	76	134	62	81	117	24	3	4	-118	0	0	-114	-4	-6	30	4	9	52
162.202	0	77	135	37	88	128	33	76	135	62	80	115	23	2	4	-118	0	-1	-114	-4	-5	29	4	10	52
162.324	0	77	135	37	88	128	34	76	134	62	79	116	23	2	4	-117	0	0	-114	-3	-5	30	4	9	53
162.447	0	77	136	37	87	129	34	76	135	61	81	115	23	3	3	-117	-1	-1	-114	-3	-5	30	4	10	54
162.57	0	76	137	38	88	129	33	76	136	62	81	116	23	2	5	-117	0	0	-116	-3	-5	31	5	10	56
162.693	0	77	137	39	88	129	34	76	135	63	80	115	22	3	4	-117	0	0	-114	-3	-5	30	4	9	54
162.816	0	76	136	38	88	128	33	76	134	62	81	116	22	3	4	-116	0	0	-114	-3	-5	30	4	9	52
162.939	0	76	135	36	88	127	33	75	134	62	81	115	23	3	5	-116	0	0	-114	-2	-5	29	4	9	53
163.062	0	77	135	37	88	127	33	75	133	61	81	116	23	3	4	-117	0	0	-114	-3	-5	29	4	8	54
163.185	0	76	136	38	87	128	33	75	134	61	81	114	23	2	4	-116	-1	-1	-114	-3	-5	30	4	9	54
163.308	0	76	136	37	89	128	33	76	135	62	81	114	22	2	3	-117	-1	-2	-115	-3	-5	30	4	9	55
163.43	0	76	138	39	88	129	34	76	137	62	80	116	21	3	4	-117	0	0	-114	-4	-4	31	4	10	56
163.553	0	76	138	39	88	130	33	76	138	63	81	115	21	2	4	-117	0	-1	-114	-3	-5	31	4	9	56
163.676	0	77	139	39	89	130	33	76	138	62	82	117	21	3	5	-117	0	0	-114	-4	-5	32	4	9	56
163.799	0	75	136	38	89	129	32	75	136	62	81	116	22	2	4	-118	-1	0	-115	-3	-6	30	4	10	54
163.922	0	76	138	38	89	130	33	75	137	62	82	116	22	3	3	-118	0	-1	-116	-4	-5	30	3	10	53
164.045	0	77	138	37	90	129	33	76	137	63	83	117	22	3	4	-117	-1	-1	-115	-4	-6	31	4	9	54
164.168	0	76	138	37	89	130	33	76	137	63	81	116	22	4	4	-118	0	0	-116	-3	-5	32	4	9	55
164.291	0	77	139	38	89	130	33	76	138	64	83	117	22	3	4	-117	0	-1	-116	-3	-6	32	5	10	56
164.413	0	77	139	38	90	131	35	76	140	63	83	117	21	3	4	-117	0	-1	-115	-4	-6	32	4	10	56
164.536	0	78	141	38	90	131	33	76	140	64	82	117	21	2	4	-117	0	-1	-115	-3	-5	32	4	10	56
164.659	0	77	141	38	90	132	33	77	141	63	82	119	21	3	5	-118	0	-1	-115	-3	-6	32	4	9	57
164.782	0	77	139	38	90	131	33	77	140	64	82	118	21	3	5	-119	0	-1	-116	-4	-5	31	4	9	55
164.905	0	76	139	37	90	130	33	77	139	64	82	118	22	3	5	-120	-1	-1	-116	-3	-5	31	4	9	53
165.028	0	77	140	38	89	129	33	76	139	64	82	118	22	3	4	-119	-1	0	-116	-2	-5	31	4	9	53
165.151	0	77	139	39	91	129	33	77	139	63	82	118	22	3	4	-119	-1	0	-115	-4	-5	32	4	9	54
165.274	0	77	139	38	89	130	33	76	140	64	82	118	22	3	4	-119	0	0	-115	-3	-6	32	3	10	55
165.396	0	77	140	38	89	131	33	77	141	65	83	118	23	2	4	-119	-1	0	-115	-3	-6	32	3	10	56
165.519	0	78	141	37	89	131	33	78	141	64	82	119	22	3	5	-119	-1	-1	-116	-3	-5	32	5	9	56
165.642	0	78	142	37	90	132	34	77	142	65	83	118	21	3	5	-118	0	-1	-115	-3	-5	32	5	9	56
165.765	0	78	142	39	90	131	33	77	141	65	82	118	21	3	5	-119	0	-1	-114	-3	-6	33	4	10	56
165.888	0	77	141	39	89	130	32	78	139	64	82	118	23	3	5	-120	-1	0	-116	-2	-6	32	4	9	52
166.011	0	77	139	38	89	130	32	76	139	64	83	118	23	2	4	-119	-1	0	-114	-3	-6	31	4	9	51
166.134	0	77	140	38	88	128	33	76	138	64	81	117	24	3	5	-119	0	0	-114	-3	-6	31	3	9	51
166.257	0	77	139	38	88	129	34	77	138	64	81	116	23	3	4	-119	0	-2	-114	-3	-6	31	4	9	53
166.38	0	77	138	38	88	129	33	77	139	64	82	116	22	3	4	-119	-1	0	-115	-3	-6	31	3	10	54
166.502	0	77	140	38	89	129	34	77	140	65	82	117	22	3	4	-119	0	-1	-114	-3	-6	31	4	9	56
166.625	0	78	140	38	88	131	34	77	140	64	81	116	23	3	4	-120	-1	-1	-114	-4	-6	31	4	10	56
166.748	0	78	141	40	88	132	34	77	140	64	82	118	22	2	4	-118	0	-1	-113	-3	-5	31	5	10	56
166.871	0	77	139	38	89	129	33	77	138	63	82	117	23	3	5	-119	0	-1	-115	-4	-5	31	4	10	54
166.994	0	77	139	37	88	129	34	77	137	63	81	117	22	3	4	-119	0	-1	-115	-3	-6	30	4	10	53
167.117	0	77	138	37	88	129	33	77	136	63	81	117	22	3	4	-118	0	0	-114	-4	-6	31	4	9	53
167.24	0	78	137	38	89	130	34	77	137	63	81	116	22	3	3	-118	0	0	-114	-4	-5	31	4	10	54
167.363	0	78	138	38	89	130	34	76	138	63	81	117	22	3	5	-119	0	-1	-115	-3	-5	30	3	10	55
167.485	0	77	139	38	88	131	32	77	138	64	80	117	23	2	4	-118	0	-1	-115	-4	-5	31	4	9	57
167.608	0	78	139	38	88	131	34	77	138	63	81	117	23	3	5	-118	0	-1	-115	-3	-5	31	4	9	57
167.731	0	77	140	40	89	132	34	78	139	64	82	117	21	2	4	-118	0	0	-115	-4	-5	32	4	9	56
167.854	0	77	138	39	89	130	33	76	138	63	82	117	22	3	4	-118	0	-1	-116	-3	-5	31	4	10	55
167.977	0	78	139	37	88	131	33	76	137	63	82	117	22	3	3	-119	0	-1	-115	-3	-6	30	4	10	54
168.1	0	77	138	38	89	130	34	76	137	63	82	117	22	3	5	-118	-1	-1	-115	-2	-6	31	3	10	54
168.223	0	78	138	38	89	130	33	76	138	63	81	117	23	3	5	-118	0	0	-116	-3	-6	30	4	10	56
168.346	0	76	139	38	88	131	33	76	138	63	79	117	22	3	5	-119	0	-1	-117	-3	-5	31	4	10	57
168.468	0	77	139	38	88	132	33	76	139	63	81	117	22	3	4	-118	0	-1	-116	-3	-5	32	4	10	56
168.591	0	77	140	39	90	133	35	76	140	64	82	118	21	3	4	-118	-1	0	-115	-3	-5	31	5	10	56
168.714	0	77	141	40	89	131	33	77	141	64	82	118	21	3	4	-118	-1	-1	-115	-3	-6	32	4	9	57
168.837	0	77	139	38	90	132	33	77	138	64	81	118	22	3	5	-119	0	-1	-117	-3	-5	31	4	10	55
168.96	0	76	138	38	89	131	33	76	139	64	82	118	22	2	4	-119	0	-1	-117	-3	-5	30	3	10	54
169.083	0	76	138	38	89	131	32	76	139	64	82	118	22	3	5	-118	-1	-1	-116	-3	-5	32	4	10	54
169.206	0	77	139	39	89	131	33	76	139	64	82	118	22	3	4	-119	0	-2	-117	-2	-6	32	5	10	55
169.329	0	76	140	39	88	131	33	76	140	64	82	117	22	3	5	-118	0	0	-117	-3	-5	32	3	10	56
169.452	0	78	140	38	88	132	33	76	141	64	81	119	22	3	4	-118	0	0	-116	-3	-6	32	4	9	56
169.574	0	77	142	38	89	132	34	77	141	64	82	118	21	2	4	-118	0	-1	-116	-3	-5	33	4	10	56
169.697	0	77	142	40	89	132	33	77	142	64	81	119	21	3	4	-118	-1	-1	-116	-3	-6	33	4	9	57
169.82	0	77	141	39	89	131	33	76	140	64	83	118	21	3	4	-120	0	-1	-118	-3	-6	32	3	9	55
169.943	0	77	141	39	89	131	32	76	141	65	83	119	22	2	4	-120	0	0	-117	-3	-6	31	5	10	54
170.066	0	77	140	38	88	130	33	77	140	64	82	119	22	3	3	-120	0	0	-117	-3	-6	33	4	9	54
170.189	0	77	141	38	89	130	33	77	141	65	82	119	21	3	5	-119	0	0	-116	-3	-5	32	4	9	55
170.312	0	76	142	39	89	131	33	77	142	64	82	119	22	2	5	-120	0	-1	-117	-3	-5	33	4	9	55
170.435	0	78	142	39	89	132	32	77	143	65	82	119	23	3	4	-119	-1	-1	-117	-3	-5	33	5	10	57
[truncated: 1,388 more rows]

## Sheet: Add_info
Time	Marker	Accel_x	Accel_y	Accel_z	Gyro_x	Gyro_y	Gyro_z	Magnet_x	Magnet_y	Magnet_z	battery		ld_gain	pd_gain
[truncated: 2,774 more rows]
