# Supplementary material for: Charitable crowdfunding donation-intention estimation depending on emotional project images using fNIRS-based functional connectivity
Source: PLoS One. 2024 May 8;19(5):e0303144. doi: 10.1371/journal.pone.0303144 (PMC11078340; doi:10.1371/journal.pone.0303144)
Supplement: S1 File — (ZIP) [file pone.0303144.s001.zip › Some donation dataset/negative/subject15.xlsx]

## Sheet: D780
	SNR :	45	47	48	48	49	50	44	57	54	42	44	38	44	45	47
Time	Marker	ch1	ch2	ch3	ch4	ch5	ch6	ch7	ch8	ch9	ch10	ch11	ch12	ch13	ch14	ch15
0.24576	0	806	211	267	240	203	252	278	227	356	163	303	21	231	44	800
0.36864	0	806	211	267	240	203	252	278	227	356	163	303	21	231	44	800
0.49152	0	840	219	276	236	197	259	275	234	362	160	302	21	230	47	831
0.6144	0	847	217	269	234	195	258	275	236	364	160	301	20	230	48	842
0.73728	0	854	215	270	234	194	259	275	237	367	159	301	20	229	48	845
0.86016	0	867	216	268	234	195	260	275	236	368	157	301	20	229	49	846
0.98304	0	856	217	270	234	196	264	277	237	370	158	303	20	228	49	845
1.10592	0	851	213	265	230	190	256	276	237	370	157	300	20	226	49	847
1.2288	0	864	213	266	231	190	256	277	237	369	157	302	20	227	48	851
1.35168	0	867	213	268	232	191	258	277	236	370	156	300	20	227	48	848
1.47456	0	861	214	268	231	193	260	277	237	371	156	302	20	227	50	846
1.59744	0	849	213	270	231	191	259	278	239	371	157	301	20	227	50	848
1.72032	0	857	210	267	231	188	253	276	236	370	156	299	20	227	49	849
1.8432	0	864	211	268	231	189	255	276	234	370	155	299	20	227	49	848
1.96608	0	857	212	268	232	190	256	276	237	371	155	301	20	227	49	847
2.08896	0	847	213	268	231	191	260	278	238	372	157	301	20	227	49	848
2.21184	0	855	211	267	230	189	256	276	237	371	154	300	20	226	49	851
2.33472	0	862	209	266	231	189	254	276	235	370	154	299	20	226	49	849
2.4576	0	854	209	267	230	189	255	276	235	371	155	299	20	227	50	850
2.58048	0	848	211	269	231	190	257	277	237	371	156	300	19	227	49	847
2.70336	0	851	212	270	231	191	260	278	237	372	156	301	20	227	49	852
2.82624	0	849	209	267	229	188	253	275	235	370	154	299	21	226	49	849
2.94912	0	848	208	267	230	188	254	276	236	370	155	299	20	227	48	850
3.072	0	843	207	267	230	189	255	276	237	370	156	300	20	226	49	848
3.19488	0	847	210	269	230	190	258	278	236	371	156	301	20	226	49	847
3.31776	0	842	209	269	231	191	258	276	236	372	155	300	19	227	49	847
3.44064	0	847	208	266	230	188	254	276	235	368	155	299	20	226	49	850
3.56352	0	850	208	268	230	188	254	277	237	369	156	299	20	226	48	847
3.6864	0	850	208	268	230	189	256	277	235	371	155	300	19	227	48	847
3.80928	0	837	210	268	230	191	260	278	235	372	156	300	19	225	49	848
3.93216	0	838	206	267	228	189	257	278	236	369	156	299	20	226	49	851
4.05504	0	845	204	266	229	188	252	278	236	369	156	298	19	226	49	849
4.17792	0	845	205	267	229	188	255	278	235	370	155	299	20	226	48	844
4.3008	0	835	204	267	229	190	258	278	235	371	155	299	19	226	49	842
4.42368	0	837	207	269	230	191	260	279	238	372	157	300	20	226	48	851
4.54656	0	838	203	265	228	187	253	278	237	370	156	299	20	226	49	852
4.66944	0	845	203	266	229	188	255	277	234	369	155	299	20	226	48	850
4.79232	0	834	203	267	229	189	256	277	235	370	156	300	19	226	49	847
4.9152	0	830	204	268	229	190	259	279	237	370	157	300	20	229	49	850
5.03808	0	841	204	269	229	190	258	279	238	370	156	299	20	228	49	857
5.16096	0	842	201	265	228	186	254	278	234	368	155	298	19	227	50	855
5.28384	0	830	201	267	228	187	254	278	236	369	155	299	20	227	49	851
5.40672	0	829	203	268	229	188	257	279	237	370	156	300	21	228	50	846
5.5296	0	847	204	268	228	191	259	279	236	371	156	300	19	228	50	848
5.65248	0	849	202	267	228	187	255	278	234	368	154	299	20	226	49	844
5.77536	0	841	201	266	227	187	254	278	235	370	154	300	20	226	49	843
5.89824	0	830	202	267	228	187	256	278	236	370	156	300	20	227	50	845
6.02112	0	837	203	267	228	189	259	281	236	372	156	301	20	227	50	846
6.144	0	845	205	269	229	190	260	280	236	372	156	301	19	227	50	843
6.26688	0	839	201	267	228	187	253	279	235	368	155	299	20	226	49	840
6.38976	0	839	202	267	229	187	255	280	237	370	156	298	20	226	50	841
6.51264	0	847	203	267	229	189	257	281	235	371	156	300	20	227	48	845
6.63552	0	854	205	269	230	189	260	280	236	371	156	302	20	228	50	840
6.7584	0	852	204	268	229	188	256	280	236	368	156	300	20	228	50	838
6.88128	0	849	202	266	229	186	253	280	236	369	156	299	19	228	49	836
7.00416	0	856	203	268	231	188	256	279	235	370	155	300	20	228	48	837
7.12704	0	855	205	268	230	190	258	280	235	371	156	301	20	229	50	840
7.24992	0	856	205	269	231	191	259	281	237	371	158	301	20	229	49	846
7.3728	0	854	202	267	229	187	253	280	238	369	156	300	20	229	48	842
7.49568	0	858	203	267	230	188	256	280	234	369	156	300	20	230	49	843
7.61856	0	858	204	268	231	190	257	281	236	370	156	301	20	230	49	842
7.74144	0	869	205	268	231	190	260	282	238	371	157	301	20	231	50	844
7.86432	0	864	204	268	230	188	255	281	238	370	156	302	21	230	50	850
7.9872	0	852	203	266	230	187	254	281	235	369	155	301	20	230	49	851
8.11008	0	845	204	267	231	189	255	281	235	371	156	301	19	230	50	846
8.23296	0	854	204	267	231	189	258	283	238	372	157	302	21	231	49	847
8.35584	0	867	205	269	233	191	260	283	239	372	158	301	20	231	50	849
8.47872	0	866	203	267	232	188	254	280	236	369	156	299	19	230	49	847
8.6016	0	859	203	266	230	189	255	281	236	370	156	301	20	231	50	846
8.72448	0	853	204	268	231	189	257	282	237	371	157	301	20	231	50	849
8.84736	0	864	205	268	231	191	261	282	239	372	158	302	20	231	50	847
8.97024	0	864	204	268	231	189	256	281	237	371	156	301	21	231	49	849
9.09312	0	854	204	267	232	188	255	282	236	370	155	300	20	229	49	847
9.216	0	853	205	267	232	189	257	282	238	372	158	300	20	230	49	849
9.33888	0	863	206	267	232	190	259	283	238	372	158	302	20	231	49	854
9.46176	0	872	208	270	233	192	261	283	238	372	157	302	20	231	50	852
9.58464	0	861	205	267	231	188	256	281	235	369	157	300	21	231	49	849
9.70752	0	861	206	267	232	188	256	282	238	371	157	300	20	229	50	851
9.8304	0	869	207	269	232	190	258	283	238	371	158	301	20	231	50	853
9.95328	0	876	208	270	233	192	261	282	238	372	158	302	20	230	50	853
10.0762	0	871	207	268	232	189	255	281	237	370	157	300	20	231	49	854
10.199	0	869	206	267	232	188	255	282	238	370	158	301	20	230	49	855
10.3219	0	879	207	269	233	188	257	282	237	371	158	301	20	231	49	856
10.4448	0	879	208	269	233	191	259	282	237	372	157	302	21	231	50	856
10.5677	0	880	208	270	233	191	260	282	238	371	157	301	20	232	48	857
10.6906	0	872	206	267	233	187	254	281	238	370	157	299	20	230	49	856
10.8134	0	878	206	268	232	188	256	281	237	371	156	301	20	231	50	858
10.9363	0	881	207	268	233	189	257	282	237	371	156	303	21	231	50	855
11.0592	0	882	209	270	234	191	260	283	239	372	158	301	20	232	49	859
11.1821	0	878	207	268	233	188	254	282	239	371	157	300	20	231	49	858
11.305	0	878	207	267	232	188	256	282	236	370	157	300	20	231	50	862
11.4278	0	875	208	268	232	189	256	281	236	371	156	300	20	231	50	857
11.5507	0	880	209	269	235	191	259	283	238	372	158	302	21	232	50	861
11.6736	0	875	208	269	234	190	258	283	239	371	157	301	20	232	49	862
11.7965	0	880	208	268	234	187	254	281	236	370	156	300	20	233	50	863
11.9194	0	874	208	268	233	188	256	282	236	371	156	300	20	232	49	859
12.0422	0	873	208	269	233	188	257	282	239	372	157	301	19	231	50	862
12.1651	0	875	210	271	234	191	260	284	239	373	158	301	20	232	50	862
12.288	0	879	207	268	233	187	255	281	236	370	157	300	19	231	50	862
12.4109	0	874	207	269	233	188	255	281	236	371	155	300	19	231	49	857
12.5338	0	873	208	269	233	188	256	282	238	372	156	300	20	231	50	858
12.6566	0	875	209	269	234	189	258	283	239	372	158	301	20	232	50	861
12.7795	0	881	208	270	233	188	257	282	237	371	156	301	20	232	50	858
12.9024	0	876	207	268	232	187	254	282	236	370	157	300	21	232	50	854
13.0253	0	877	207	268	233	189	255	283	238	371	157	300	19	231	50	857
13.1482	0	879	208	269	234	189	257	284	238	372	157	301	20	231	50	854
13.271	0	885	208	270	234	190	260	284	238	372	157	301	20	232	49	856
13.3939	0	880	208	268	233	187	254	282	236	370	156	300	20	231	49	854
13.5168	0	879	207	268	234	188	255	282	238	371	156	301	20	233	48	861
13.6397	0	872	211	268	235	189	255	281	238	371	156	303	21	234	50	857
13.7626	0	866	217	271	245	199	257	274	238	372	156	304	21	234	48	853
13.8854	0	901	220	272	240	195	257	278	238	371	155	303	20	234	49	857
14.0083	0	909	215	270	241	194	252	277	239	370	155	304	19	235	49	853
14.1312	0	918	216	270	241	196	254	276	238	370	156	306	20	237	49	854
14.2541	0	922	217	272	245	199	256	275	237	371	155	306	20	237	50	857
14.377	0	917	220	273	246	201	258	275	239	372	155	307	19	236	49	858
14.4998	0	912	217	272	242	197	253	277	240	371	155	306	20	235	48	858
14.6227	0	894	217	272	244	198	253	272	239	371	155	306	21	235	48	850
14.7456	0	871	219	272	243	200	254	274	238	371	155	306	20	233	49	851
14.8685	0	853	218	272	245	204	255	271	239	372	155	307	20	233	49	848
14.9914	0	869	219	273	246	206	253	271	241	370	156	309	20	236	50	852
15.1142	0	876	216	269	247	204	251	269	238	368	154	309	20	236	49	850
15.2371	0	898	216	269	250	205	251	267	238	369	154	310	20	237	50	850
15.36	0	932	217	270	250	207	251	268	239	370	154	310	19	239	49	851
15.4829	0	934	219	270	252	208	254	268	241	370	155	313	20	240	50	846
15.6058	0	945	216	269	251	205	251	266	238	369	154	312	20	240	49	850
15.7286	0	952	216	268	251	206	248	265	238	367	152	312	19	241	50	849
15.8515	0	950	217	269	250	206	249	265	239	368	152	312	20	242	49	850
15.9744	0	936	218	269	251	207	250	263	240	368	153	316	19	242	49	842
16.0973	0	945	218	270	249	212	250	253	240	368	148	318	19	240	48	829
16.2202	0	943	215	269	245	210	247	234	239	362	141	321	19	239	48	828
16.343	0	961	215	271	245	210	245	234	242	363	141	321	19	239	50	851
16.4659	0	964	217	271	246	211	248	246	243	364	146	322	20	243	50	869
16.5888	0	959	216	270	247	213	250	251	242	365	148	322	19	245	52	877
16.7117	0	964	215	269	247	213	249	252	242	364	149	324	18	245	51	893
16.8346	0	954	213	268	245	211	246	254	241	361	149	321	18	245	51	906
16.9574	0	963	215	268	245	213	246	256	243	361	150	320	19	243	52	914
17.0803	0	965	218	272	249	217	249	254	244	361	148	326	17	244	50	907
17.2032	0	958	218	273	257	220	251	244	245	362	147	331	17	247	49	883
17.3261	0	957	221	275	260	218	249	243	247	360	147	326	17	240	48	875
17.449	0	948	222	277	266	219	247	240	246	361	145	325	18	239	47	867
17.5718	0	959	224	278	268	219	248	239	245	360	145	325	17	239	48	870
17.6947	0	953	225	278	269	219	251	241	246	362	146	326	18	239	48	870
17.8176	0	948	230	277	266	219	252	243	247	363	147	325	19	237	49	863
17.9405	0	941	231	279	269	221	247	240	248	360	145	325	17	237	48	856
18.0634	0	958	228	277	262	219	247	242	245	359	145	323	18	236	49	864
18.1862	0	956	223	275	256	220	246	239	244	360	144	325	18	236	50	864
18.3091	0	954	221	272	251	221	249	236	244	362	144	326	19	236	50	877
18.432	0	965	221	272	248	221	249	237	245	362	144	326	20	236	52	882
18.5549	0	957	220	272	244	218	246	240	241	359	144	323	19	235	52	894
18.6778	0	951	218	271	246	221	247	242	242	360	145	323	19	237	52	894
18.8006	0	958	220	272	246	221	249	246	244	360	147	325	18	237	52	896
18.9235	0	964	219	273	252	226	252	244	246	362	147	328	18	240	50	889
19.0464	0	957	221	273	253	222	253	243	245	361	146	325	18	238	51	892
19.1693	0	937	218	272	256	219	249	244	243	359	145	321	19	237	50	887
19.2922	0	940	218	270	260	221	251	246	244	360	148	323	18	240	50	876
19.415	0	945	221	271	260	219	252	250	245	361	150	321	19	238	51	844
19.5379	0	957	223	272	264	222	254	253	245	362	150	322	20	240	50	853
19.6608	0	952	223	270	265	219	253	253	244	361	150	320	20	241	51	868
19.7837	0	950	222	270	265	218	250	253	244	361	149	318	19	240	50	884
19.9066	0	948	223	270	264	218	252	253	245	361	150	319	19	241	51	888
20.0294	0	958	223	270	264	218	253	255	244	361	150	317	20	239	51	889
20.1523	0	955	224	271	263	219	256	257	244	363	150	319	19	240	52	891
20.2752	0	951	222	270	257	215	251	258	244	361	151	317	19	239	52	901
20.3981	0	960	222	266	259	218	249	264	243	360	154	316	19	240	51	903
20.521	0	957	226	269	256	216	252	259	242	362	151	317	19	238	51	895
20.6438	0	950	225	268	258	219	254	259	243	362	151	319	19	240	50	885
20.7667	0	944	226	269	263	219	256	257	246	363	152	321	18	242	49	877
20.8896	0	943	223	266	262	217	250	256	244	362	151	317	19	240	50	891
21.0125	0	951	221	267	266	219	250	252	243	362	149	318	19	240	51	884
21.1354	0	949	222	267	267	219	251	255	244	361	150	317	19	240	50	882
21.2582	0	949	223	269	268	220	253	256	244	363	151	318	20	241	51	885
21.3811	0	957	223	268	266	218	253	255	244	362	151	317	18	240	51	888
21.504	0	962	222	266	264	216	249	255	241	359	150	316	19	240	50	890
21.6269	0	950	221	265	264	215	250	255	242	361	150	316	19	240	50	893
21.7498	0	948	222	265	265	215	252	259	243	362	152	317	19	241	50	894
21.8726	0	957	222	266	263	216	254	258	244	364	152	318	19	240	51	882
21.9955	0	968	224	264	255	212	251	262	242	363	152	314	19	235	51	874
22.1184	0	958	224	265	247	211	252	266	241	362	153	316	19	237	51	893
22.2413	0	955	222	265	250	214	252	259	243	363	152	321	19	241	50	899
22.3642	0	956	221	265	257	217	254	255	244	364	152	324	19	243	50	893
22.487	0	965	223	266	257	216	255	257	243	363	150	321	18	239	50	895
22.6099	0	958	221	263	259	213	251	255	241	361	149	320	18	242	49	881
22.7328	0	951	221	263	259	214	251	258	243	363	151	319	19	242	50	887
22.8557	0	959	221	264	260	213	253	257	241	364	151	319	18	243	50	894
22.9786	0	949	223	264	265	214	254	252	242	364	149	322	18	243	50	888
23.1014	0	949	226	266	266	215	251	248	243	361	148	320	18	241	49	872
23.2243	0	945	223	265	267	213	249	249	244	361	148	319	18	240	49	864
23.3472	0	959	222	264	268	212	250	250	243	362	150	319	18	241	49	864
23.4701	0	962	224	264	267	212	251	249	242	363	149	320	19	240	50	864
23.593	0	954	226	265	266	214	255	250	244	363	149	318	19	240	49	862
23.7158	0	945	225	263	263	210	249	251	243	361	149	314	18	238	50	882
23.8387	0	958	224	263	264	210	250	252	240	360	150	316	19	239	50	890
23.9616	0	957	224	262	263	210	250	252	240	362	150	316	19	239	50	880
24.0845	0	956	224	263	263	209	251	255	242	363	151	315	19	241	49	883
24.2074	0	952	224	264	261	210	252	254	243	363	150	314	19	238	50	892
24.3302	0	959	222	261	262	209	249	252	240	360	149	314	19	239	49	889
24.4531	0	959	223	262	260	210	250	253	240	361	149	314	19	239	50	889
24.576	0	956	223	262	259	209	251	254	241	361	150	315	18	239	50	893
24.6989	0	955	224	262	257	210	252	256	242	362	151	315	19	240	50	888
24.8218	0	956	223	263	258	208	250	253	241	362	150	314	19	239	50	886
24.9446	0	953	222	260	255	207	247	253	239	361	150	312	19	235	50	879
25.0675	0	948	221	260	258	209	248	253	240	361	150	314	19	237	49	878
25.1904	0	946	222	259	260	210	250	254	241	361	150	315	19	239	49	878
25.3133	0	958	223	262	259	209	252	254	241	362	150	314	19	238	50	880
25.4362	0	952	221	259	259	207	248	252	240	361	149	312	19	238	49	881
25.559	0	948	222	258	257	206	247	253	240	360	150	311	19	236	49	886
25.6819	0	940	223	259	257	208	249	255	241	361	150	311	19	234	49	876
25.8048	0	959	221	260	260	208	250	255	239	362	151	312	19	236	48	876
25.9277	0	954	221	260	259	207	251	254	240	362	149	311	18	237	50	875
26.0506	0	950	219	256	258	205	247	253	240	360	149	310	18	235	49	876
26.1734	0	953	219	258	257	206	248	253	240	361	149	309	19	232	49	873
26.2963	0	956	219	258	259	207	248	253	238	361	149	311	18	235	49	871
26.4192	0	952	220	258	259	207	250	253	239	362	150	311	19	235	49	870
26.5421	0	950	218	258	259	206	249	252	240	362	149	310	18	235	49	870
26.665	0	961	217	257	258	205	248	251	239	360	149	309	19	234	49	871
26.7878	0	958	219	257	254	205	248	253	237	361	148	308	19	231	49	873
26.9107	0	952	217	257	257	206	250	253	238	362	149	309	18	233	49	871
27.0336	0	949	218	257	257	206	251	255	240	364	151	310	18	233	49	870
27.1565	0	956	217	256	255	205	249	253	239	362	150	308	18	230	49	872
27.2794	0	957	215	255	255	204	246	252	237	361	150	307	19	232	48	870
27.4022	0	952	216	255	254	203	248	254	237	362	149	308	19	232	49	868
27.5251	0	952	216	256	254	204	250	256	239	363	151	308	19	232	49	863
27.648	0	958	217	257	254	205	251	255	239	364	151	309	19	233	49	863
27.7709	0	958	215	256	253	204	248	253	238	363	150	308	19	232	49	868
27.8938	0	953	214	255	252	203	246	254	237	362	150	308	19	232	49	869
28.0166	0	951	216	256	251	203	247	254	238	363	150	306	19	229	48	869
28.1395	0	959	216	254	252	204	250	254	239	363	151	308	18	232	50	867
28.2624	0	965	218	257	253	206	251	255	238	364	150	310	19	233	50	869
28.3853	0	954	215	256	252	203	248	254	238	363	149	309	19	233	49	870
28.5082	0	952	215	255	251	202	247	255	239	363	151	308	20	233	49	876
28.631	0	961	216	256	250	202	249	255	238	364	150	309	19	233	49	873
28.7539	0	966	217	256	250	203	250	256	237	364	150	310	19	235	49	875
28.8768	0	960	217	258	249	205	253	256	239	365	151	309	18	234	49	879
28.9997	0	951	216	255	246	201	247	256	239	364	151	307	19	231	50	875
29.1226	0	960	215	256	249	203	247	255	238	364	150	308	19	231	49	873
29.2454	0	961	215	256	249	202	249	255	237	364	150	308	18	233	50	873
29.3683	0	959	216	256	251	203	251	255	238	365	151	310	19	234	49	877
29.4912	0	951	217	257	251	203	251	255	239	365	152	309	20	236	50	875
29.6141	0	961	215	255	249	201	248	253	237	362	150	308	18	235	50	877
29.737	0	963	215	256	248	201	247	254	236	364	149	308	19	236	50	880
29.8598	0	960	215	256	249	202	249	255	238	364	150	309	20	236	50	882
29.9827	0	950	217	257	250	203	251	256	239	365	151	310	19	236	51	880
30.1056	0	962	216	256	248	202	250	255	239	365	150	309	19	236	49	883
30.2285	0	963	214	254	247	200	247	254	238	363	149	307	19	233	50	883
30.3514	0	960	216	256	249	202	248	253	238	364	151	309	20	235	49	881
30.4742	0	958	215	256	251	202	249	255	239	365	151	309	20	236	50	881
30.5971	0	956	219	257	254	205	251	252	239	366	150	310	20	238	50	876
30.72	0	957	217	257	256	202	248	249	237	362	148	308	19	235	49	876
30.8429	0	959	217	255	252	201	246	250	239	364	149	308	19	236	49	880
30.9658	0	948	217	256	254	203	248	249	240	364	150	310	18	236	50	875
31.0886	0	960	219	258	254	204	250	251	240	365	150	311	19	238	50	876
31.2115	0	962	221	260	252	204	252	250	240	365	150	312	20	238	49	879
31.3344	0	957	219	257	250	203	248	248	241	363	147	311	19	237	50	873
31.4573	0	963	221	259	247	203	249	249	242	364	148	310	19	234	49	868
31.5802	0	959	221	260	252	204	251	248	240	364	148	312	19	238	50	862
31.703	0	963	221	260	255	206	253	246	241	365	148	313	20	240	49	867
31.8259	0	955	218	259	254	205	250	246	240	363	147	311	19	240	49	869
31.9488	0	964	219	258	253	202	250	247	240	364	148	308	19	237	50	867
32.0717	0	958	218	258	257	204	248	246	239	364	148	308	20	240	49	866
32.1946	1	953	219	258	259	204	250	247	240	364	148	309	19	242	49	865
32.3174	0	953	221	260	260	204	251	247	242	364	148	310	19	241	49	866
32.4403	0	967	218	258	260	202	247	247	239	361	148	307	19	241	48	867
32.5632	0	969	218	258	260	202	248	247	237	361	147	308	18	241	50	874
32.6861	0	955	220	258	260	203	249	247	239	363	147	309	19	241	49	873
32.809	0	951	221	259	260	203	251	250	241	364	149	309	19	241	50	874
32.9318	0	964	220	257	258	202	248	249	240	363	149	308	19	242	49	880
33.0547	0	965	218	257	256	201	247	248	238	361	148	307	19	238	50	881
33.1776	0	952	219	256	258	202	248	250	238	363	149	307	19	240	50	881
33.3005	0	950	220	257	257	203	250	251	240	365	150	308	20	241	49	884
33.4234	0	963	220	258	258	203	249	251	240	364	150	308	19	242	50	885
33.5462	0	965	217	256	256	201	247	250	236	362	148	307	19	241	50	885
33.6691	0	952	220	257	253	201	247	252	237	363	150	305	19	235	50	887
33.792	0	946	220	257	254	203	248	254	239	363	151	307	19	239	50	882
33.9149	0	930	221	257	258	205	251	252	239	364	151	311	19	243	50	863
34.0378	0	933	222	258	259	201	247	249	239	364	149	308	19	240	51	859
34.1606	0	931	220	256	263	203	247	250	237	361	149	307	19	241	51	860
34.2835	0	937	221	257	263	202	247	251	239	363	151	308	20	242	50	869
34.4064	0	945	222	257	262	202	249	251	239	364	152	309	19	242	50	870
34.5293	0	952	224	258	262	203	251	252	239	365	150	309	20	243	50	873
34.6522	0	949	221	257	259	200	247	252	238	362	150	307	18	242	49	879
34.775	0	940	221	257	258	200	247	252	240	363	150	307	19	241	50	885
34.8979	0	950	221	258	258	201	249	253	238	364	151	308	20	241	51	884
35.0208	0	952	223	258	256	201	250	254	239	365	151	308	19	240	50	888
35.1437	0	942	224	260	259	203	250	253	240	365	152	309	20	241	50	881
35.2666	0	941	220	257	258	199	247	252	240	364	150	307	19	241	50	884
35.3894	0	952	220	257	256	199	248	255	237	362	151	307	20	241	50	888
35.5123	0	951	221	257	255	200	249	255	237	364	152	308	19	240	50	890
35.6352	0	951	220	257	253	201	251	257	239	366	152	308	19	241	51	893
35.7581	0	942	220	258	253	202	251	258	241	366	153	309	18	242	51	890
35.881	0	953	218	257	249	198	248	257	237	364	151	307	20	238	51	896
36.0038	0	953	219	256	252	200	249	256	237	364	152	307	19	239	50	892
36.1267	0	950	219	256	253	201	251	258	238	365	153	308	19	242	51	889
36.2496	0	942	220	258	251	202	252	259	239	366	154	310	19	242	51	891
36.3725	0	953	219	258	251	202	252	258	239	366	153	308	19	242	50	893
36.4954	0	954	217	256	251	199	249	257	237	364	152	307	20	242	51	894
36.6182	0	951	218	256	249	200	249	258	239	365	153	307	20	242	51	896
36.7411	0	950	219	256	249	200	251	260	239	366	154	308	19	242	52	893
36.864	0	953	220	258	249	201	253	260	239	367	154	310	19	244	51	894
36.9869	0	948	221	259	247	200	252	259	238	367	153	309	20	241	51	897
37.1098	0	952	217	256	249	200	248	258	240	365	153	307	19	241	50	890
37.2326	0	950	217	256	250	201	251	259	239	366	153	308	18	243	51	894
37.3555	0	953	217	257	250	202	252	258	238	366	153	309	20	244	51	894
37.4784	0	947	216	257	250	202	254	258	238	367	153	310	20	243	52	893
37.6013	0	945	218	258	250	202	253	257	239	365	154	309	19	241	50	895
37.7242	0	950	216	256	252	201	250	255	240	365	152	308	20	242	50	890
37.847	0	954	217	256	251	200	251	257	238	366	153	309	20	242	50	893
37.9699	0	949	217	257	249	201	253	256	237	366	153	309	20	243	50	892
38.0928	0	947	217	259	250	201	255	258	240	366	154	310	20	244	51	897
38.2157	0	949	219	258	248	202	254	258	240	367	153	310	20	243	51	898
38.3386	0	954	217	257	247	199	251	256	238	364	152	308	20	243	50	896
38.4614	0	949	217	256	248	200	251	257	238	366	152	308	20	243	50	895
38.5843	0	945	217	257	247	201	253	257	240	367	153	310	21	243	51	898
38.7072	0	948	217	257	248	201	256	258	239	368	154	310	20	244	51	899
38.8301	0	953	217	258	248	200	253	258	238	367	153	310	20	243	51	898
38.953	0	949	215	255	246	198	251	257	237	365	152	307	20	242	50	896
39.0758	0	945	216	256	246	199	251	258	239	366	152	308	20	242	51	900
39.1987	0	956	216	257	246	200	253	257	239	367	153	308	19	243	51	901
39.3216	0	953	217	258	247	202	254	258	238	369	153	310	20	243	51	900
39.4445	0	948	216	257	247	201	254	258	238	367	154	309	20	244	51	898
39.5674	0	946	215	256	245	199	250	257	239	367	153	307	19	242	51	901
39.6902	0	958	217	257	244	199	251	258	239	367	153	308	20	243	51	903
39.8131	0	953	217	257	245	200	253	257	237	368	152	309	20	243	51	901
39.936	0	947	218	258	246	202	255	259	239	368	153	309	20	243	51	899
40.0589	0	946	218	257	245	200	253	259	240	368	153	309	20	242	51	903
40.1818	0	952	216	256	244	199	251	259	237	366	153	307	20	240	51	901
40.3046	0	954	215	256	245	199	251	257	237	367	152	307	20	242	51	901
40.4275	0	946	217	256	244	199	253	259	237	368	153	308	20	242	51	900
40.5504	0	947	217	258	244	201	255	260	239	368	154	308	19	242	50	907
40.6733	0	954	218	257	243	199	252	260	239	368	152	307	20	242	51	904
40.7962	0	960	215	256	243	197	251	258	236	365	152	307	19	241	51	904
40.919	0	947	216	256	243	198	251	258	237	367	152	307	20	242	50	903
41.0419	0	947	216	256	243	199	253	260	238	367	153	307	20	242	51	910
41.1648	0	955	218	257	243	200	255	262	238	368	155	308	20	242	51	908
41.2877	0	962	215	257	242	199	252	260	236	367	152	308	20	242	51	907
41.4106	0	955	214	256	240	198	251	260	235	365	152	306	20	242	51	907
41.5334	0	946	216	257	239	197	251	261	237	366	153	306	21	239	52	909
41.6563	0	955	215	256	242	199	252	261	238	367	153	306	20	240	51	907
41.7792	0	955	217	257	243	201	255	261	237	368	153	307	19	241	51	906
41.9021	0	948	216	256	242	198	252	261	236	365	152	305	20	240	50	906
42.025	0	946	215	255	240	198	250	261	238	365	153	305	20	240	51	906
42.1478	0	956	215	256	241	198	251	262	236	366	152	304	20	241	52	907
42.2707	0	958	215	256	240	198	253	262	236	366	153	306	20	240	51	908
42.3936	0	955	217	259	240	200	255	264	237	367	154	306	19	241	51	909
42.5165	0	947	215	257	239	198	251	263	238	365	153	305	20	240	51	907
42.6394	0	957	214	257	239	195	251	262	235	363	152	304	20	239	50	907
42.7622	0	958	215	257	239	198	251	262	235	365	152	305	19	239	51	907
42.8851	0	956	215	257	238	198	252	263	236	366	153	304	19	240	51	909
43.008	0	947	216	258	238	200	255	265	237	366	155	305	19	240	51	905
43.1309	0	958	214	257	237	197	251	263	237	365	153	304	19	239	51	909
43.2538	0	953	214	256	237	197	251	262	234	363	153	303	21	238	52	907
43.3766	0	956	214	257	235	197	252	262	234	363	153	303	20	239	51	907
43.4995	0	945	216	257	235	198	253	264	236	365	154	304	20	237	51	904
43.6224	0	953	214	258	239	200	254	263	237	366	154	305	20	237	51	903
43.7453	0	951	213	256	240	198	252	262	234	363	151	304	20	237	50	903
43.8682	0	954	213	257	239	198	250	262	235	363	152	303	20	237	50	904
43.991	0	946	214	256	238	197	251	262	237	363	153	303	20	238	51	900
44.1139	0	956	214	256	239	198	252	263	235	364	153	304	19	238	50	901
44.2368	0	950	216	258	239	200	255	263	235	364	153	304	19	237	51	898
44.3597	0	954	215	258	238	198	253	262	235	362	153	303	19	238	50	901
44.4826	0	953	213	257	238	197	249	262	236	363	152	302	19	237	50	898
44.6054	0	954	214	256	238	198	251	262	236	363	152	303	20	236	50	899
44.7283	0	948	214	257	239	199	251	260	236	363	152	303	19	235	51	896
44.8512	0	945	214	258	243	201	254	262	237	364	153	304	19	237	51	897
44.9741	0	950	214	258	243	201	252	262	237	363	153	304	19	238	51	894
45.097	0	954	212	257	242	199	250	260	234	361	152	302	20	238	52	895
45.2198	0	948	212	257	242	198	250	260	235	362	152	303	20	237	50	894
45.3427	0	946	213	257	242	199	251	260	237	363	152	304	19	238	51	897
45.4656	0	957	215	257	243	200	253	261	237	363	153	305	19	239	51	896
45.5885	0	955	215	260	244	202	253	261	237	365	152	305	20	238	50	895
45.7114	0	948	213	258	242	199	249	261	235	361	151	304	19	238	51	892
45.8342	0	947	214	257	242	198	249	261	237	362	152	304	19	237	51	896
45.9571	0	952	214	258	240	199	250	262	236	363	153	303	20	236	50	896
46.08	0	953	214	258	243	201	253	262	236	364	153	304	19	237	51	893
46.2029	0	947	215	260	244	202	254	263	236	365	154	306	19	238	51	893
46.3258	0	947	214	258	243	200	250	263	237	362	153	304	20	239	49	899
46.4486	0	955	214	257	242	199	250	262	237	362	153	303	20	238	50	895
46.5715	0	954	215	259	242	200	251	262	236	363	153	304	20	238	51	896
46.6944	0	947	216	258	242	201	253	263	236	364	153	305	19	239	51	895
46.8173	0	946	216	259	244	202	255	264	239	365	155	306	20	240	50	899
46.9402	0	955	217	260	243	201	252	263	238	364	154	306	19	240	51	898
47.063	0	954	215	258	243	199	251	261	235	361	152	304	20	239	51	898
47.1859	0	949	215	258	243	200	251	263	236	363	153	304	20	239	51	900
47.3088	0	946	216	259	244	200	253	264	237	364	154	305	19	239	51	898
47.4317	0	954	217	259	242	202	255	264	237	365	154	306	20	238	52	899
47.5546	0	956	218	259	244	202	255	263	237	366	154	306	19	238	51	899
47.6774	0	947	215	258	243	198	250	263	235	363	153	304	19	239	51	900
47.8003	0	946	215	258	243	200	252	262	238	364	154	304	20	239	51	899
47.9232	0	955	217	259	243	200	253	264	237	365	153	305	20	239	50	899
48.0461	0	949	216	261	243	202	255	263	237	365	154	306	19	240	51	899
48.169	0	952	217	262	244	203	257	265	238	365	155	307	19	240	51	901
48.2918	0	945	215	258	244	199	251	263	238	364	154	304	21	240	51	898
48.4147	0	953	215	259	243	200	252	262	236	363	153	305	20	239	51	900
48.5376	0	950	217	260	242	201	253	263	237	365	153	305	19	237	51	899
48.6605	0	953	216	260	244	203	255	263	237	365	154	306	18	239	50	902
48.7834	0	945	218	262	246	204	258	265	240	367	155	306	19	240	51	900
48.9062	0	955	216	259	244	201	253	263	238	365	154	306	20	238	51	905
49.0291	0	952	215	258	243	200	252	262	236	364	153	305	20	239	51	900
49.152	0	956	216	259	243	200	253	265	239	366	154	305	20	240	51	905
49.2749	0	952	218	261	244	201	255	265	238	366	155	306	19	240	51	902
49.3978	0	955	220	261	245	203	257	264	238	366	154	307	20	240	52	903
49.5206	0	951	218	260	245	202	255	262	237	366	153	306	21	239	52	900
49.6435	0	948	217	259	246	201	252	262	239	365	154	305	19	239	51	904
49.7664	0	952	218	259	244	201	253	263	239	365	154	305	20	238	51	905
49.8893	0	955	219	260	244	202	255	264	238	366	154	305	19	237	52	904
50.0122	0	949	219	262	246	204	258	264	238	367	155	307	19	240	51	901
50.135	0	948	218	261	246	202	255	264	239	366	154	305	19	240	51	904
50.2579	0	961	217	258	245	201	252	263	237	365	153	304	20	239	51	903
50.3808	0	954	217	259	245	202	254	263	236	365	154	305	19	240	51	904
50.5037	0	947	218	261	246	202	255	264	238	366	154	305	20	238	51	902
50.6266	0	947	217	261	249	205	257	265	240	367	155	306	20	240	51	901
50.7494	0	955	218	260	248	202	254	264	239	366	153	305	19	240	51	903
50.8723	0	960	217	259	246	200	252	262	237	365	153	305	19	239	51	903
50.9952	0	947	218	259	246	201	254	263	237	365	153	305	20	240	51	902
51.1181	0	946	219	260	247	202	254	264	240	366	154	305	20	240	51	902
51.241	0	955	220	261	249	204	257	264	239	367	154	306	20	240	52	905
51.3638	0	956	218	260	247	202	253	263	238	367	153	305	19	240	51	904
51.4867	0	947	218	258	247	201	252	262	237	365	153	304	20	240	52	902
51.6096	0	945	219	259	248	201	253	264	239	366	153	305	20	240	51	903
51.7325	0	955	218	258	248	202	254	264	238	366	153	306	19	239	52	904
51.8554	0	955	220	260	248	204	256	264	238	368	154	305	20	241	51	906
51.9782	0	944	219	258	246	201	251	262	237	365	153	303	19	238	52	905
52.1011	0	943	217	257	249	201	251	263	240	365	153	304	20	239	51	903
52.224	0	952	217	258	251	203	252	262	238	366	153	305	19	240	52	901
52.3469	0	948	218	259	252	203	254	261	238	366	154	306	19	240	51	903
52.4698	0	951	218	260	253	204	255	262	239	364	153	305	20	240	51	904
52.5926	0	942	216	258	252	201	249	260	240	365	152	303	19	240	51	901
52.7155	0	951	217	257	253	201	251	258	237	364	152	304	19	240	52	902
52.8384	0	946	217	259	253	201	251	260	237	365	151	305	19	240	51	903
52.9613	0	944	219	258	253	203	253	261	239	365	153	306	19	239	51	903
53.0842	0	941	218	258	253	201	250	260	240	364	152	303	19	239	51	902
53.207	0	951	216	258	253	200	249	258	237	363	151	304	19	239	51	901
53.3299	0	946	217	258	254	201	250	258	236	364	151	303	19	239	50	904
53.4528	0	943	218	258	255	201	251	259	239	365	152	304	20	240	50	903
53.5757	0	948	219	260	255	203	252	259	240	364	153	304	20	240	50	901
53.6986	0	952	217	258	253	201	249	257	237	362	151	303	19	239	50	904
53.8214	0	946	217	256	253	200	247	258	237	363	151	303	19	239	51	903
53.9443	0	944	217	256	252	201	249	258	238	363	152	303	20	237	51	904
54.0672	0	942	217	257	254	202	250	260	238	364	152	304	20	239	51	901
54.1901	0	951	218	259	254	203	252	259	238	364	152	305	19	240	51	902
54.313	0	945	216	256	253	200	248	257	237	361	151	302	19	238	50	901
54.4358	0	944	216	255	253	200	247	258	238	363	151	303	19	238	51	901
54.5587	0	950	217	258	251	199	248	259	239	363	151	303	19	237	51	902
54.6816	0	951	218	258	254	202	250	258	237	363	151	303	18	239	50	899
54.8045	0	945	219	257	254	202	251	259	238	363	151	304	20	239	50	896
54.9274	0	944	216	256	253	200	247	258	238	363	150	302	19	238	50	896
55.0502	0	950	216	256	253	199	247	258	238	362	152	302	19	238	51	895
55.1731	0	944	218	256	252	201	249	259	237	363	151	303	19	236	51	893
55.296	0	943	218	257	252	201	250	259	238	363	152	303	19	237	51	893
55.4189	0	943	219	258	254	201	250	259	240	363	153	303	19	238	50	892
55.5418	0	953	216	256	253	199	246	257	237	361	151	302	20	237	49	891
55.6646	0	954	217	256	252	199	247	257	237	362	151	302	19	238	51	889
55.7875	0	950	218	256	253	200	248	258	237	362	152	302	20	238	51	895
55.9104	0	943	219	257	253	202	250	260	239	363	153	303	20	238	50	896
56.0333	0	953	219	258	250	202	249	259	238	363	152	303	18	236	51	894
56.1562	0	948	217	256	250	199	246	259	237	362	152	301	19	235	51	894
56.279	0	951	217	256	251	199	248	259	237	362	153	302	19	237	51	895
56.4019	0	943	217	255	251	200	248	260	239	362	153	304	19	237	50	893
56.5248	0	953	218	256	252	201	251	261	239	363	152	305	19	237	50	897
56.6477	0	949	216	256	251	199	249	259	237	362	151	303	19	237	50	890
56.7706	0	951	215	255	250	198	246	258	237	360	151	301	20	237	50	895
56.8934	0	950	216	254	251	199	248	259	239	361	152	302	19	237	50	895
57.0163	0	952	216	255	252	200	248	260	237	362	152	303	19	237	50	893
57.1392	0	948	216	256	252	201	251	259	237	364	152	304	20	238	50	892
57.2621	0	946	216	256	249	198	248	259	238	360	152	302	19	236	50	897
57.385	0	949	214	255	251	199	246	258	238	361	153	301	20	236	51	893
57.5078	0	953	214	254	250	199	247	258	237	361	152	302	19	237	50	894
57.6307	0	948	215	255	251	200	249	260	237	362	152	303	19	238	50	892
57.7536	0	946	216	256	252	202	252	260	239	364	154	304	20	238	50	896
57.8765	0	957	215	255	251	199	248	259	239	362	152	303	20	238	50	897
57.9994	0	954	213	255	250	198	247	259	235	360	151	302	19	238	51	895
58.1222	0	947	213	255	250	199	247	259	237	362	152	303	19	238	50	894
58.2451	11	945	215	255	249	200	249	260	239	363	154	304	19	238	51	900
58.368	0	953	216	256	250	200	253	262	239	363	155	304	20	240	50	901
58.4909	0	959	215	255	248	198	248	260	238	362	152	303	19	239	51	899
58.6138	0	946	214	254	249	197	248	259	237	360	153	303	19	237	50	898
58.7366	0	945	215	254	248	198	248	260	239	362	153	302	20	237	51	897
58.8595	0	952	215	255	248	200	251	261	238	363	154	303	20	239	50	898
58.9824	0	959	217	256	249	201	253	262	238	365	154	305	18	240	51	899
59.1053	0	947	215	255	249	199	251	261	237	363	153	304	19	239	51	900
59.2282	0	945	214	254	247	198	248	261	238	363	153	303	19	239	50	901
59.351	0	953	214	255	247	199	249	260	237	362	153	304	18	240	51	902
59.4739	0	953	216	255	245	199	250	261	237	363	154	304	20	237	50	902
59.5968	0	952	216	257	248	201	253	263	239	365	154	305	19	239	51	901
59.7197	0	944	216	256	246	199	251	262	239	364	154	304	19	240	51	903
59.8426	0	955	213	255	246	199	249	261	237	362	153	303	19	240	51	904
59.9654	0	954	214	255	246	199	251	262	236	363	153	304	20	240	51	905
60.0883	0	951	216	256	245	200	252	263	238	365	154	304	20	240	51	907
60.2112	0	944	217	257	247	201	255	263	240	365	154	305	20	241	52	906
60.3341	0	954	215	255	245	199	252	263	237	363	154	304	19	240	51	910
60.457	0	948	213	254	244	198	251	261	235	361	152	303	20	240	52	905
60.5798	0	951	214	255	244	198	250	261	238	363	154	304	19	240	52	909
60.7027	0	941	215	256	244	199	252	263	239	364	154	304	19	239	51	907
60.8256	0	953	216	257	246	201	255	263	238	365	154	306	19	241	51	908
60.9485	0	949	213	253	245	198	249	262	236	361	152	303	20	240	51	907
61.0714	0	952	212	253	244	196	250	263	237	362	153	302	20	240	51	911
61.1942	0	950	213	254	244	199	250	262	238	363	154	303	20	241	51	909
61.3171	0	953	214	255	245	199	252	263	237	364	154	304	20	240	52	910
61.44	0	947	215	257	245	199	253	263	238	364	153	304	19	241	51	909
61.5629	0	946	213	254	243	197	249	263	238	362	152	302	20	241	52	913
61.6858	0	949	212	254	243	198	248	263	237	363	153	303	20	240	51	909
61.8086	0	952	214	254	245	199	251	262	236	362	153	302	20	241	50	910
61.9315	0	946	214	256	245	199	253	261	237	364	153	303	20	241	52	909
62.0544	0	945	213	255	245	199	252	263	237	363	154	303	20	241	51	911
62.1773	0	957	211	253	244	196	249	262	237	361	152	301	19	240	51	910
62.3002	0	952	213	253	245	197	250	261	235	362	151	301	19	241	50	909
62.423	0	945	213	254	245	198	250	262	237	364	152	303	20	241	51	909
62.5459	0	944	214	255	245	200	253	263	239	365	154	304	19	241	51	909
62.6688	0	952	214	255	244	198	250	262	239	364	153	303	18	240	50	910
62.7917	0	959	212	253	244	197	249	260	235	361	152	302	19	240	51	909
62.9146	0	946	213	254	243	197	249	261	237	362	151	302	19	240	51	907
63.0374	0	944	213	255	244	199	251	262	237	364	153	304	19	240	51	908
63.1603	0	953	214	256	244	199	253	263	238	364	153	304	19	241	51	909
63.2832	0	960	213	254	243	196	249	261	236	362	151	302	19	240	51	909
63.4061	0	953	211	253	243	197	249	262	236	362	152	301	19	240	50	908
63.529	0	945	212	253	243	198	250	261	239	362	153	303	20	240	51	907
63.6518	0	954	213	255	244	199	252	262	237	365	152	303	19	240	51	909
63.7747	0	961	214	254	244	199	252	263	237	364	151	303	19	239	51	909
63.8976	0	953	210	253	243	196	248	260	236	360	151	301	19	240	50	907
64.0205	0	945	211	253	244	197	249	261	238	362	152	300	19	239	51	908
64.1434	0	954	212	254	242	198	249	261	237	363	153	301	20	240	51	908
64.2662	0	953	214	255	244	199	252	261	236	364	153	303	19	240	51	909
64.3891	0	953	212	253	243	198	250	261	237	362	152	302	19	240	50	907
64.512	0	944	211	252	242	196	248	261	238	362	152	300	19	239	51	907
64.6349	0	954	211	252	242	197	249	262	235	361	152	301	19	239	51	907
64.7578	0	954	211	253	243	197	250	262	235	363	152	302	19	239	51	910
64.8806	0	951	212	256	244	198	252	263	238	364	153	301	19	240	51	906
65.0035	0	950	210	253	243	196	247	262	238	362	152	301	19	238	50	906
65.1264	0	954	210	253	243	195	248	260	235	360	153	300	18	238	51	907
65.2493	0	948	210	253	242	196	248	260	235	361	151	300	18	238	51	908
65.3722	0	951	211	253	242	198	250	261	237	362	152	301	19	238	50	903
65.495	0	949	213	255	243	199	251	263	238	362	153	302	19	239	51	904
65.6179	0	952	209	252	243	195	248	260	235	360	151	299	19	238	50	906
65.7408	0	948	209	252	242	195	248	260	234	359	151	300	19	237	50	904
65.8637	0	946	210	253	242	195	249	261	236	362	152	301	19	238	50	907
65.9866	0	949	211	253	243	198	250	262	236	361	152	301	19	238	50	904
66.1094	0	951	212	254	242	198	251	262	236	362	152	301	20	238	50	905
66.2323	0	948	209	251	241	195	247	260	235	359	150	300	18	237	50	904
66.3552	0	945	209	252	242	196	247	262	236	360	152	298	18	237	50	906
66.4781	0	949	209	253	242	196	249	262	236	360	153	301	19	237	50	906
66.601	0	953	211	253	242	197	250	262	236	362	153	301	18	238	50	904
66.7238	0	948	212	255	241	198	251	263	236	362	152	301	20	238	50	902
66.8467	0	947	209	253	239	195	248	262	236	358	152	299	18	237	50	905
66.9696	0	952	209	253	240	194	247	262	236	360	152	300	18	237	50	907
67.0925	0	953	209	253	241	196	248	262	235	361	152	300	19	237	50	904
67.2154	0	946	211	254	241	198	251	263	236	362	151	301	19	237	50	901
67.3382	0	947	213	257	239	198	252	263	237	362	153	301	19	236	51	905
67.4611	0	954	209	253	239	196	247	262	235	360	152	300	18	236	50	907
67.584	0	954	209	253	240	196	250	261	233	359	152	299	19	236	51	904
67.7069	0	946	211	254	240	196	249	262	235	361	152	300	19	236	50	905
67.8298	0	946	212	255	239	198	251	264	237	363	153	302	19	238	50	910
67.9526	0	955	213	256	241	198	251	264	236	362	153	301	19	238	51	907
68.0755	0	962	210	254	238	194	246	261	234	358	152	299	19	237	50	908
68.1984	0	948	210	255	239	195	249	262	235	359	152	299	19	237	51	906
68.3213	0	945	212	255	240	197	249	263	237	361	153	300	20	238	50	911
68.4442	0	953	212	256	241	198	252	264	236	362	153	301	20	238	50	907
68.567	0	955	213	257	241	198	251	263	235	361	153	300	19	239	50	907
68.6899	0	947	210	254	240	195	247	263	234	358	151	299	19	238	50	908
68.8128	0	943	211	255	240	195	248	263	236	360	153	300	19	237	50	906
68.9357	0	951	212	255	239	196	249	263	236	361	153	300	19	236	51	907
69.0586	0	947	215	257	241	199	253	263	235	362	152	301	19	237	50	907
69.1814	0	944	215	258	241	198	252	263	236	361	153	301	19	238	51	909
69.3043	0	943	213	255	241	195	247	263	237	360	152	300	19	239	50	906
69.4272	0	952	212	255	241	196	248	263	236	360	152	300	19	237	51	908
69.5501	0	946	212	256	242	197	251	262	234	362	152	299	19	239	51	907
69.673	0	943	213	257	242	198	253	264	236	362	153	301	19	239	50	909
69.7958	0	943	216	257	242	199	252	264	238	362	155	301	19	239	51	907
69.9187	0	951	213	255	242	195	249	262	234	359	153	299	20	239	51	909
70.0416	0	947	213	256	242	196	248	261	235	360	151	300	18	238	50	906
70.1645	0	949	213	256	243	198	251	263	236	361	153	300	20	239	51	910
70.2874	0	941	214	257	244	200	253	264	236	363	154	301	19	239	51	907
70.4102	0	951	215	258	244	200	253	263	237	363	152	302	19	240	50	911
70.5331	0	947	214	256	244	197	250	262	233	359	152	299	18	239	51	906
70.656	0	945	214	257	244	197	249	262	236	361	152	300	19	239	51	909
70.7789	0	941	214	257	243	198	251	263	238	361	153	301	19	240	51	906
70.9018	0	950	218	258	244	200	254	264	237	362	153	301	19	238	51	912
71.0246	0	946	217	259	244	200	254	264	237	363	154	301	20	238	52	906
71.1475	0	945	214	256	244	197	250	264	236	361	153	299	19	238	51	910
71.2704	0	949	215	257	243	198	250	264	238	362	153	300	19	239	50	911
71.3933	0	952	214	257	243	199	252	264	235	362	154	301	19	240	50	909
71.5162	0	949	216	260	244	200	255	265	237	363	154	302	19	240	51	908
71.639	0	946	216	258	244	199	254	266	238	362	154	300	20	240	50	912
71.7619	0	958	215	257	242	196	248	265	238	362	153	299	19	239	51	913
71.8848	0	953	216	257	242	198	251	264	235	361	153	300	19	240	51	912
72.0077	0	946	217	258	243	199	252	264	237	363	154	300	20	240	50	909
72.1306	0	945	218	259	244	199	254	265	238	364	154	302	20	240	51	912
72.2534	0	944	216	258	244	197	251	264	238	362	154	300	18	240	50	914
72.3763	0	952	214	256	242	196	249	263	234	360	152	299	19	240	51	911
72.4992	0	946	216	256	244	197	250	264	236	361	152	300	19	239	50	909
72.6221	0	944	217	257	244	198	252	265	237	363	154	300	19	239	52	912
72.745	0	943	218	257	244	200	254	265	238	362	154	300	20	239	51	915
72.8678	0	952	215	256	242	196	249	263	235	359	152	298	20	237	51	911
72.9907	0	946	216	255	242	197	249	264	234	359	152	298	20	238	51	910
73.1136	0	945	216	257	243	196	250	264	237	361	154	299	19	240	51	916
73.2365	0	952	216	257	244	198	252	265	236	362	154	300	18	240	51	913
73.3594	0	952	216	259	244	198	252	265	236	362	152	300	20	239	52	913
73.4822	0	946	214	255	243	194	249	263	234	359	152	298	18	239	51	911
73.6051	0	945	213	255	242	196	248	264	237	361	152	299	19	238	51	912
73.728	0	952	214	256	243	197	250	264	236	361	153	299	19	239	51	912
73.8509	0	952	216	257	244	199	253	264	236	362	152	299	19	239	51	912
73.9738	0	946	216	257	244	197	251	263	236	359	152	299	19	238	50	911
74.0966	0	945	213	255	244	196	248	263	237	360	152	298	18	239	51	911
74.2195	0	953	213	255	243	196	249	263	237	360	152	298	19	238	50	912
74.3424	0	953	217	256	242	198	251	264	235	361	152	299	19	236	51	912
74.4653	0	947	217	257	244	199	253	265	237	362	153	300	19	237	51	909
74.5882	0	944	214	256	243	197	249	265	237	361	153	299	19	238	50	910
74.711	0	954	214	255	243	196	248	263	235	358	152	298	20	236	51	907
74.8339	0	954	214	256	243	197	249	263	234	360	151	297	18	237	50	909
74.9568	0	946	215	256	243	198	251	264	236	362	152	299	19	237	51	908
75.0797	0	944	217	257	244	199	253	264	238	361	154	300	19	238	51	909
75.2026	0	954	214	255	243	196	248	264	235	359	152	297	18	237	51	906
75.3254	0	955	214	255	243	195	249	264	235	359	151	297	19	236	50	909
75.4483	0	953	215	256	243	196	251	265	236	360	153	297	19	237	51	908
75.5712	0	944	216	256	244	198	252	265	237	361	154	299	20	237	50	908
75.6941	0	955	215	257	243	198	252	265	237	361	153	298	19	237	50	908
75.817	0	954	212	255	242	195	248	263	234	358	151	296	19	236	50	909
75.9398	0	953	214	254	242	196	250	264	235	358	151	297	19	236	51	906
76.0627	0	944	214	255	242	196	250	264	236	361	153	298	19	236	50	907
76.1856	0	954	215	257	242	197	252	266	236	361	153	298	19	236	50	907
76.3085	0	955	214	255	243	197	250	264	236	360	151	297	18	236	51	909
76.4314	0	952	212	253	242	195	248	264	236	357	152	296	19	235	50	906
76.5542	0	944	213	254	242	196	248	264	237	360	153	296	20	235	50	907
76.6771	0	955	213	254	242	197	251	264	235	360	152	297	18	236	50	906
76.8	0	954	215	257	243	199	253	265	236	360	152	298	19	236	51	908
76.9229	0	952	213	256	241	196	250	264	236	358	153	296	20	235	50	908
77.0458	0	944	212	254	242	195	247	264	236	359	153	296	20	236	49	905
77.1686	0	954	212	254	241	195	248	264	234	359	153	296	19	235	50	905
77.2915	0	949	214	255	241	197	251	265	235	360	153	297	19	234	50	907
77.4144	0	952	215	257	242	198	253	265	237	360	154	298	19	234	50	908
77.5373	0	943	213	255	242	196	248	265	238	359	153	296	19	235	50	903
77.6602	0	954	212	254	241	195	248	264	234	357	152	296	19	235	50	904
77.783	0	948	213	255	241	196	249	264	235	358	152	295	18	235	50	906
77.9059	0	951	214	256	242	197	251	265	236	360	153	297	19	237	51	907
78.0288	0	943	216	258	243	199	254	266	237	361	154	297	19	237	50	904
78.1517	0	954	214	255	241	197	250	265	235	358	152	296	18	235	50	909
78.2746	0	948	213	256	241	195	247	263	235	357	151	296	19	233	51	904
78.3974	0	946	214	256	242	196	250	264	236	358	153	296	19	235	51	906
78.5203	0	943	215	256	243	198	250	265	237	360	154	297	18	237	50	904
78.6432	0	954	216	258	243	199	254	265	236	361	154	298	19	237	50	909
78.7661	0	949	214	256	242	195	250	264	235	358	151	296	18	236	51	905
78.889	0	946	213	255	243	196	248	264	236	359	152	297	19	236	51	908
79.0118	0	949	214	256	243	197	250	265	236	359	154	297	19	236	51	906
79.1347	0	952	215	257	243	198	252	266	236	360	154	299	19	237	50	910
79.2576	0	949	215	257	243	199	254	267	237	360	154	298	19	238	51	906
79.3805	0	946	214	255	242	196	248	265	236	357	153	296	19	237	51	910
79.5034	0	949	214	255	241	196	249	266	236	358	154	296	19	237	51	910
79.6262	0	952	214	256	242	197	251	264	235	360	153	298	19	238	50	908
79.7491	0	948	215	257	243	199	253	266	236	361	154	298	20	237	50	908
79.872	0	946	215	258	244	199	253	267	238	360	154	298	19	238	51	910
79.9949	0	950	213	255	242	196	247	265	236	359	154	296	19	238	50	912
80.1178	0	953	214	256	242	196	250	265	235	357	153	296	18	238	50	910
80.2406	0	947	215	256	243	197	250	266	235	360	152	296	19	238	51	908
80.3635	0	945	215	257	244	197	254	267	237	361	155	298	19	239	51	911
80.4864	0	949	215	257	243	198	251	266	238	360	154	297	19	239	51	913
80.6093	0	952	215	255	241	195	249	265	234	358	152	295	19	235	51	911
80.7322	0	947	215	254	242	196	249	266	235	359	153	296	20	237	51	910
80.855	0	945	214	256	243	197	252	267	237	360	154	297	19	238	52	913
80.9779	0	956	215	257	244	199	254	267	238	361	155	298	20	238	51	914
81.1008	0	952	214	256	244	196	250	266	236	359	152	297	20	238	51	912
81.2237	0	947	213	255	242	196	248	265	235	358	153	295	19	238	50	911
81.3466	0	945	214	255	242	196	250	266	236	359	154	297	19	237	51	914
81.4694	0	951	214	257	242	197	251	267	236	359	154	297	19	239	52	915
81.5923	0	953	216	258	244	199	254	267	236	360	155	298	19	238	51	913
81.7152	0	946	214	257	243	196	250	266	235	358	153	296	18	238	51	911
81.8381	0	945	213	255	243	196	249	266	237	358	154	296	19	239	50	915
81.961	0	950	214	256	242	196	250	266	237	360	153	297	19	237	51	914
82.0838	0	952	215	257	242	196	252	267	236	360	154	297	19	235	52	911
82.2067	0	945	217	257	243	200	254	267	237	361	153	297	20	237	51	911
82.3296	0	945	213	254	243	195	248	266	236	358	153	295	20	238	51	912
82.4525	0	952	214	255	242	196	250	266	236	359	153	296	19	238	51	915
82.5754	0	952	214	256	243	197	251	266	235	359	154	298	18	238	50	913
82.6982	0	945	215	256	243	198	254	266	236	360	153	297	19	239	52	911
82.8211	0	944	215	258	243	197	252	267	238	359	153	297	19	238	50	917
82.944	0	951	213	255	242	196	249	266	235	357	154	296	19	238	50	916
83.0669	0	952	214	255	243	196	250	266	234	357	153	296	19	237	51	914
83.1898	0	944	216	256	242	197	252	266	236	359	153	297	20	238	51	911
83.3126	0	944	217	256	243	198	255	268	237	360	155	298	20	237	51	917
83.4355	0	953	215	257	240	196	250	266	237	359	154	296	19	235	51	915
83.5584	0	953	214	256	241	195	250	266	235	357	153	296	20	237	50	914
83.6813	0	945	215	256	241	196	250	266	235	360	153	296	19	236	51	912
83.8042	0	945	216	256	242	198	253	267	237	361	155	297	19	237	51	913
83.927	0	952	217	258	242	198	254	269	236	361	154	297	20	237	51	913
84.0499	0	959	215	256	241	195	250	267	234	358	152	296	19	237	51	913
84.1728	0	946	214	255	241	196	249	266	236	359	153	296	19	237	50	912
84.2957	0	945	215	256	242	197	251	266	236	359	153	296	18	238	51	913
84.4186	0	953	216	257	242	197	253	267	236	360	154	297	19	238	51	913
84.5414	0	959	216	258	242	198	254	267	236	360	154	297	19	238	51	913
84.6643	0	946	213	255	240	194	249	266	235	358	153	295	19	237	51	912
84.7872	0	944	214	255	241	196	250	266	237	358	154	295	18	238	51	912
84.9101	0	953	214	256	241	196	251	266	236	360	154	297	19	238	51	912
85.033	0	953	216	257	242	198	254	266	235	361	154	297	19	237	52	912
85.1558	0	946	214	257	242	197	253	266	235	359	153	297	18	237	50	912
85.2787	0	944	213	255	241	195	249	266	238	359	154	296	19	237	51	912
85.4016	0	952	214	256	241	196	250	265	236	359	154	296	19	236	51	912
85.5245	0	952	214	257	241	197	252	266	236	361	153	297	18	236	51	912
85.6474	0	945	216	257	243	199	256	267	236	361	153	297	18	237	51	909
85.7702	0	944	214	257	240	197	252	268	238	361	154	297	19	237	51	910
85.8931	0	952	213	256	242	195	250	266	235	358	153	296	19	237	51	911
86.016	0	954	214	256	240	196	251	265	235	361	153	296	18	237	51	910
86.1389	0	944	215	256	241	197	254	266	236	361	154	296	19	238	51	913
86.2618	0	943	215	258	242	199	256	267	238	361	155	298	20	237	51	910
86.3846	0	953	214	256	240	196	252	266	236	359	153	297	18	237	51	910
86.5075	0	953	213	255	241	195	250	265	234	358	153	296	19	236	50	911
86.6304	0	944	215	257	240	196	251	266	237	361	153	297	19	235	51	912
86.7533	0	942	216	257	241	198	254	268	237	361	155	297	20	236	50	910
86.8762	0	953	216	258	241	197	255	269	237	361	155	298	20	238	50	911
86.999	0	954	214	256	239	194	250	268	235	359	153	296	18	237	51	912
87.1219	0	951	214	257	241	196	250	268	237	360	153	296	19	237	51	913
87.2448	0	943	214	256	242	196	251	267	237	361	155	296	19	237	51	910
87.3677	0	952	215	257	242	198	255	267	237	362	155	299	20	237	51	912
87.4906	0	954	216	257	241	196	253	267	235	360	154	298	19	238	51	912
87.6134	0	951	213	255	240	194	250	267	235	359	153	296	20	238	51	914
87.7363	0	942	214	256	242	195	250	266	237	360	154	297	19	238	51	910
87.8592	0	951	215	256	240	197	253	266	236	361	155	297	19	236	51	912
87.9821	0	948	217	258	241	199	255	268	237	362	154	297	19	236	51	913
88.105	0	951	214	256	240	195	251	268	236	359	153	296	19	237	51	914
88.2278	0	942	214	256	241	195	249	266	237	360	154	295	19	237	50	912
88.3507	0	953	214	256	242	196	251	266	236	360	154	296	19	238	51	915
88.4736	0	948	216	257	242	197	254	266	235	361	154	297	20	238	51	914
88.5965	0	951	216	258	243	199	253	267	238	361	154	298	19	237	51	915
88.7194	0	942	212	255	241	196	249	265	237	360	154	295	18	237	51	911
88.8422	0	953	214	256	241	196	251	266	235	359	153	297	19	238	50	913
88.9651	0	948	214	257	241	196	251	266	235	361	153	296	19	239	51	914
89.088	0	951	215	257	243	199	255	268	238	362	154	297	20	238	52	915
89.2109	0	942	216	258	241	197	252	268	238	361	155	297	19	238	51	912
89.3338	0	953	213	255	242	196	251	267	234	359	154	296	19	237	51	913
89.4566	0	948	214	256	241	197	251	266	236	360	153	296	19	238	50	911
89.5795	0	951	215	256	242	197	253	268	236	362	154	298	19	238	52	914
89.7024	0	942	216	258	242	199	255	268	238	362	156	298	19	239	51	911
89.8253	0	953	214	256	242	197	252	266	236	359	154	296	19	239	51	911
89.9482	0	948	215	256	241	196	250	266	235	359	153	296	19	237	51	911
90.071	0	951	215	257	242	196	252	267	237	360	154	297	19	239	51	913
90.1939	0	949	216	258	243	197	253	268	238	361	155	297	18	239	51	911
90.3168	0	953	216	258	243	198	254	268	237	362	154	297	19	239	51	913
90.4397	0	948	215	255	242	195	250	267	235	358	153	296	19	238	51	910
90.5626	0	952	215	256	242	196	250	266	237	361	154	298	19	238	51	914
90.6854	0	949	215	258	242	197	252	267	238	360	155	297	19	239	52	912
90.8083	0	953	216	258	243	198	255	268	237	361	155	298	20	239	50	912
90.9312	0	948	216	257	242	197	252	266	235	360	153	298	19	238	52	910
91.0541	0	952	213	255	241	194	250	266	236	358	153	296	20	238	51	915
91.177	0	950	214	256	242	196	251	267	238	360	155	295	19	238	52	912
91.2998	0	952	215	256	242	197	253	267	235	361	155	297	19	238	50	912
91.4227	0	948	216	258	242	199	255	268	236	362	153	297	19	239	51	911
91.5456	0	946	214	255	241	195	250	267	237	358	153	295	19	237	51	915
91.6685	0	958	213	255	242	195	250	266	237	360	155	295	18	238	51	912
91.7914	0	953	214	255	240	196	251	265	235	360	153	296	20	238	50	913
91.9142	0	949	214	257	241	197	254	266	236	362	153	296	19	238	51	911
92.0371	0	946	214	257	242	196	252	266	236	359	154	296	19	237	51	913
92.16	0	958	212	254	240	195	249	265	237	359	154	295	19	236	50	911
92.2829	0	953	212	255	240	195	250	265	234	358	153	296	20	237	50	912
92.4058	0	947	213	256	240	196	251	266	236	361	153	295	19	235	51	909
92.5286	0	946	215	258	240	198	254	266	238	361	154	296	19	234	51	914
92.6515	0	958	212	256	239	195	249	266	238	359	153	295	19	235	51	910
92.7744	0	954	211	254	239	194	250	265	234	358	153	295	19	236	50	911
92.8973	0	948	213	255	239	195	251	265	235	359	152	294	19	235	51	909
93.0202	0	947	212	255	240	196	252	267	237	361	154	295	19	236	50	910
93.143	0	959	213	256	239	196	252	266	237	361	153	296	19	236	51	910
93.2659	0	955	210	255	239	194	249	265	234	358	151	294	18	235	49	909
93.3888	0	950	211	255	239	194	249	264	235	360	152	294	18	235	50	908
93.5117	0	947	211	255	240	196	251	265	236	360	152	294	19	235	51	909
93.6346	0	960	212	256	241	198	254	266	237	361	154	296	19	235	50	910
93.7574	0	963	211	255	235	193	251	267	234	358	153	293	18	233	49	911
93.8803	0	949	212	254	237	193	250	266	233	358	152	293	19	233	50	909
94.0032	0	947	210	255	239	196	251	265	236	360	153	293	20	234	50	909
94.1261	1	961	212	256	240	197	252	267	236	360	153	295	19	235	51	909
94.249	0	962	213	257	238	195	253	267	236	360	153	295	19	235	50	908
94.3718	0	950	210	254	238	193	249	265	234	357	151	293	19	235	50	907
94.4947	0	947	211	255	238	194	248	265	236	359	152	293	19	235	50	909
94.6176	0	962	211	255	239	195	251	265	236	359	153	294	18	234	50	908
94.7405	0	963	212	256	238	196	253	266	235	361	152	294	20	235	50	909
94.8634	0	951	212	256	235	194	251	266	234	358	152	293	18	232	50	908
94.9862	0	947	210	254	237	193	248	266	236	359	152	292	19	232	49	906
95.1091	0	962	211	255	239	195	250	265	235	359	153	293	19	234	50	907
95.232	0	963	211	256	239	196	251	265	234	361	152	294	19	235	50	909
95.3549	0	956	211	257	239	198	253	266	236	361	152	294	19	235	50	908
95.4778	0	948	210	255	236	192	248	267	237	359	152	293	19	234	49	907
95.6006	0	957	209	254	238	195	249	264	234	358	152	292	19	234	50	909
95.7235	0	963	210	255	239	196	250	265	234	359	151	293	19	234	49	908
95.8464	0	957	211	256	238	197	252	265	235	361	152	294	18	234	49	907
95.9693	0	948	211	256	238	196	252	267	237	360	153	294	19	235	50	908
96.0922	0	957	208	254	237	194	249	265	234	358	152	292	19	233	50	909
96.215	0	964	210	255	238	195	250	264	233	358	152	293	18	234	49	907
96.3379	0	955	211	255	239	195	250	265	234	359	152	294	19	234	49	905
96.4608	0	947	211	257	239	197	253	267	236	361	154	295	19	235	50	907
96.5837	0	957	211	256	237	196	252	267	236	360	153	294	19	234	50	905
96.7066	0	964	209	254	237	194	250	266	233	358	151	293	18	234	50	908
96.8294	0	956	210	253	238	195	249	265	235	360	151	293	18	234	50	906
96.9523	0	946	210	255	239	196	252	266	237	360	153	293	19	234	49	907
97.0752	0	957	211	258	240	198	254	267	237	360	153	295	20	235	49	908
97.1981	0	958	209	256	239	193	249	265	235	359	151	293	19	234	49	907
97.321	0	948	209	253	236	194	250	267	234	358	152	292	18	233	49	905
97.4438	0	946	210	255	237	196	250	267	237	360	153	294	19	233	50	906
97.5667	0	955	212	256	239	197	253	266	236	361	154	295	19	234	50	907
97.6896	0	957	212	256	240	198	254	267	236	361	153	295	20	236	49	908
97.8125	0	956	209	255	237	193	250	268	235	358	152	294	18	236	49	909
97.9354	0	947	208	255	239	196	249	267	237	359	153	294	19	236	49	906
98.0582	0	956	210	254	240	197	252	266	235	359	153	294	19	235	50	908
98.1811	0	951	211	255	239	198	254	267	235	361	154	295	19	236	50	908
98.304	0	954	211	256	242	197	253	267	236	359	154	295	19	235	50	910
98.4269	0	945	208	255	239	195	249	265	237	358	153	293	19	235	49	907
98.5498	0	955	209	254	239	196	251	266	235	359	153	294	18	235	49	907
98.6726	0	950	209	256	240	197	253	267	235	361	153	294	19	236	50	906
98.7955	0	954	211	257	240	199	255	268	238	361	154	295	19	236	49	910
98.9184	0	946	210	255	238	195	251	268	238	360	154	295	19	235	50	907
99.0413	0	955	210	255	239	196	250	266	234	358	153	293	19	233	50	912
99.1642	0	951	209	254	240	196	251	266	235	360	153	295	18	235	50	908
99.287	0	954	210	256	240	198	253	268	236	361	153	296	19	236	50	911
99.4099	0	945	212	258	241	199	255	269	238	361	155	296	19	236	50	909
99.5328	0	955	209	255	240	196	251	267	235	359	153	294	18	236	49	908
99.6557	0	950	209	255	240	196	250	267	234	359	153	294	19	235	50	908
99.7786	0	953	210	255	240	197	251	267	236	359	154	294	19	237	50	911
99.9014	0	950	211	256	241	199	254	268	237	361	154	295	19	236	50	909
100.024	0	955	212	258	242	199	255	268	238	362	154	296	20	238	49	911
100.147	0	951	208	255	240	195	251	268	234	358	153	293	19	236	50	909
100.27	0	947	209	255	241	197	251	268	236	359	153	294	18	237	49	912
100.393	0	952	210	256	241	197	253	268	237	360	154	294	19	238	50	910
100.516	0	954	211	258	242	199	255	269	237	361	154	295	19	238	50	911
100.639	0	950	211	257	242	198	255	267	236	360	152	295	19	237	50	909
100.762	0	948	209	256	240	196	251	268	235	358	154	293	19	237	50	912
100.884	0	951	210	256	241	197	252	269	237	360	154	294	19	238	50	910
101.007	0	953	210	257	242	198	253	269	235	361	155	295	19	237	49	911
101.13	0	948	212	258	242	199	256	269	237	362	155	296	19	238	50	910
101.253	0	948	210	256	240	193	251	270	236	358	154	294	19	238	50	913
101.376	0	958	210	255	241	195	250	268	237	359	154	294	19	237	50	914
101.499	0	953	211	256	241	196	252	267	235	360	154	294	19	237	51	912
101.622	0	948	211	257	242	198	253	269	236	361	154	295	19	239	50	912
101.745	0	947	213	259	241	197	254	270	238	362	155	295	19	239	50	915
101.868	0	953	210	255	238	193	249	271	236	358	154	293	19	237	50	916
101.99	0	955	211	256	241	196	251	267	234	359	154	294	19	236	50	913
102.113	0	948	212	258	241	198	252	267	236	361	155	295	19	238	50	911
102.236	0	947	212	258	241	199	254	269	238	361	155	296	19	239	50	913
102.359	0	960	212	258	240	195	251	270	237	361	153	295	19	239	50	913
102.482	0	954	210	256	240	194	250	269	234	357	153	294	18	238	51	914
102.605	0	949	211	257	242	196	250	268	236	359	153	294	20	238	50	912
102.728	0	948	211	258	243	197	253	268	237	361	155	295	19	238	51	913
102.851	0	953	213	259	243	198	255	269	238	361	154	296	19	239	51	913
102.973	0	961	211	256	241	195	251	268	234	359	153	295	19	239	50	914
103.096	0	948	211	256	241	196	250	267	235	357	153	294	19	239	50	912
103.219	0	946	212	257	242	195	251	267	237	359	154	294	19	238	50	912
103.342	0	955	212	257	243	197	253	268	237	361	155	296	18	239	50	916
103.465	0	960	212	260	243	198	254	269	236	361	154	295	19	239	50	913
103.588	0	948	210	256	240	194	249	268	236	358	152	294	19	239	51	910
103.711	0	947	211	256	242	196	249	268	236	359	154	294	18	239	50	912
103.834	0	954	211	258	242	197	251	268	236	360	154	295	19	238	50	910
103.956	0	962	213	258	244	199	254	268	236	361	155	296	20	240	51	913
104.079	0	948	212	258	242	197	253	267	235	359	154	296	18	239	51	910
104.202	0	946	212	257	241	195	248	268	238	359	154	295	19	239	51	912
104.325	0	955	212	258	241	196	251	269	237	359	153	294	19	238	51	909
104.448	0	955	213	257	242	196	252	268	235	360	154	295	19	238	51	912
104.571	0	947	215	258	243	198	255	269	237	362	154	296	20	239	50	910
104.694	0	946	211	257	241	195	249	269	238	360	154	295	19	239	50	911
104.817	0	955	211	256	242	195	250	268	235	358	154	294	19	239	50	910
104.94	0	956	213	256	242	196	250	268	235	359	154	294	19	238	51	912
105.062	0	953	214	258	242	198	253	268	236	360	154	294	19	239	50	909
105.185	0	945	214	258	242	197	254	270	238	361	155	296	19	238	50	910
105.308	0	956	213	257	242	195	250	268	235	359	153	295	18	238	50	914
105.431	0	956	212	256	242	196	250	267	235	359	154	295	19	238	50	911
105.554	0	953	214	257	243	197	251	268	236	360	155	295	19	238	50	910
105.677	0	945	214	258	243	197	254	270	237	360	155	296	19	238	50	910
105.8	0	956	215	257	242	195	252	270	236	360	154	296	19	239	51	910
105.923	0	956	213	255	241	194	249	269	234	357	154	294	19	238	50	912
106.045	0	954	213	256	242	195	250	269	235	359	154	293	19	238	50	909
106.168	0	945	213	257	242	197	251	269	237	359	155	295	20	238	49	909
106.291	0	956	214	258	243	197	254	270	236	360	156	296	19	239	50	910
106.414	0	951	213	256	241	194	250	269	235	358	154	294	19	237	50	912
106.537	0	954	212	256	241	194	248	269	235	357	154	293	19	237	50	909
106.66	0	952	212	257	242	196	249	269	237	358	154	295	19	237	50	908
106.783	0	955	214	257	242	196	252	270	235	360	155	294	19	238	51	909
106.906	0	950	215	258	243	198	254	269	236	360	154	294	19	237	50	911
107.028	0	955	212	256	238	192	249	269	236	357	153	292	20	237	49	907
107.151	0	952	212	256	242	195	249	268	237	358	153	293	19	237	49	907
107.274	0	955	213	255	243	196	250	268	236	359	153	293	20	236	50	909
107.397	0	951	215	256	242	197	252	269	235	360	154	295	19	236	50	906
107.52	0	955	215	258	241	197	253	270	237	360	154	295	19	237	50	906
107.643	0	953	212	255	239	193	248	268	237	357	153	292	19	235	50	905
107.766	0	955	212	255	242	195	250	267	234	357	152	292	19	235	50	906
107.889	0	950	213	256	241	196	250	268	235	359	153	293	19	235	50	905
108.012	0	948	214	256	241	198	253	269	236	359	154	294	19	236	50	906
108.134	0	959	215	257	241	197	252	270	238	360	154	294	20	235	50	905
108.257	0	956	212	254	239	193	249	268	235	358	153	292	19	234	49	904
108.38	0	950	213	255	241	195	249	266	235	358	153	292	19	234	50	902
108.503	0	948	213	256	241	196	252	267	237	359	154	293	20	235	49	904
108.626	0	959	214	257	242	197	254	268	238	361	155	295	19	234	49	904
108.749	0	956	214	257	241	197	252	268	236	360	154	294	18	235	50	904
108.872	0	950	212	254	240	194	248	268	235	358	152	291	19	233	50	902
108.995	0	948	213	255	241	195	250	267	236	359	153	293	19	234	50	906
109.117	0	961	213	256	241	197	252	268	236	360	154	293	19	234	49	905
109.24	0	955	215	257	241	198	255	268	236	361	154	295	18	235	49	901
109.363	0	948	214	256	240	195	251	267	235	359	152	292	18	234	50	900
109.486	0	948	212	255	241	194	249	266	237	359	154	292	20	234	50	905
109.609	0	954	213	256	241	196	250	266	236	360	153	291	19	234	50	903
109.732	0	955	214	257	241	197	253	267	235	360	153	294	19	235	50	902
109.855	0	948	215	257	242	198	254	268	236	360	153	294	20	235	50	900
109.978	0	949	214	256	240	194	250	267	237	358	153	293	19	235	50	905
110.1	0	955	213	255	241	194	250	266	234	358	154	292	18	234	50	904
110.223	0	961	214	255	240	196	251	266	235	359	152	293	19	235	50	901
110.346	0	947	215	257	242	196	253	266	236	361	153	293	18	235	50	900
110.469	0	948	216	257	242	198	254	268	238	361	155	293	19	235	50	906
110.592	0	957	214	255	240	194	248	266	236	357	152	292	19	235	49	906
110.715	0	962	213	255	242	195	250	266	233	359	151	292	19	235	51	903
110.838	0	948	214	256	241	196	251	267	235	359	153	293	20	235	50	902
110.961	0	947	215	257	242	197	254	266	237	361	154	293	19	236	50	903
111.084	0	954	215	258	241	196	253	268	237	360	154	294	18	236	51	905
111.206	0	962	213	255	241	194	249	265	234	357	151	291	20	235	50	905
111.329	0	949	214	255	242	195	250	266	235	359	153	292	19	235	50	903
111.452	0	946	215	257	242	195	251	267	236	360	154	292	19	237	50	904
111.575	0	955	216	257	242	198	253	268	236	361	154	293	20	236	51	905
111.698	0	956	216	257	242	197	251	266	235	361	153	292	19	237	50	904
111.821	0	947	214	254	242	194	249	265	235	357	152	292	20	235	51	903
111.944	0	945	216	256	241	195	249	265	236	359	152	292	19	237	50	905
112.067	0	955	215	256	241	196	252	267	236	360	153	293	20	237	50	907
112.189	0	956	217	258	243	198	255	268	236	362	154	294	20	237	50	906
112.312	0	954	216	257	242	195	251	265	236	359	153	292	19	236	50	904
112.435	0	944	215	256	242	194	249	266	237	358	153	291	19	236	49	904
112.558	0	955	216	256	242	195	250	266	236	359	154	293	18	236	50	907
112.681	0	950	217	258	243	197	252	267	235	360	153	293	18	237	51	907
112.804	0	954	219	259	241	197	254	266	237	361	153	294	20	234	51	908
112.927	0	946	215	255	242	194	248	266	236	358	153	292	19	236	51	904
113.05	0	955	216	256	241	195	250	265	234	358	153	292	19	237	50	909
113.172	0	950	216	255	242	195	250	265	234	360	153	292	19	237	50	908
113.295	0	954	219	258	244	197	254	267	236	360	154	293	19	238	51	909
113.418	0	945	217	258	243	196	252	266	238	360	154	294	19	238	50	906
113.541	0	955	216	256	243	193	249	264	234	358	152	291	19	238	51	910
113.664	0	949	217	256	243	194	249	264	234	358	152	292	19	237	51	906
113.787	0	953	217	257	244	196	252	266	236	360	154	293	19	237	50	908
113.91	0	945	219	257	245	197	253	267	237	361	154	293	19	238	50	906
114.033	0	954	217	256	244	195	250	265	234	358	152	292	18	238	51	911
114.156	0	949	217	255	242	193	249	264	233	356	152	292	20	237	50	905
114.278	0	947	217	256	243	194	249	265	236	359	153	291	18	238	51	910
114.401	0	951	218	256	244	195	251	264	236	359	154	293	18	237	51	910
114.524	0	954	219	257	244	196	253	266	236	360	153	294	19	237	51	911
114.647	0	947	218	255	241	193	249	263	234	357	151	290	18	233	52	905
114.77	0	948	218	256	241	193	248	265	235	357	152	290	19	232	51	910
114.893	0	951	218	255	243	194	249	266	235	358	153	293	19	236	50	908
115.016	0	954	219	257	244	195	252	265	234	359	153	293	18	236	50	906
115.139	0	948	219	257	244	195	251	265	236	360	153	293	19	237	50	905
115.261	0	947	216	256	243	192	247	263	235	356	152	290	20	236	50	907
115.384	0	951	218	256	243	192	247	263	235	358	153	291	20	235	49	908
115.507	0	954	217	255	243	194	250	263	234	358	152	292	19	236	50	906
115.63	0	946	219	257	243	195	253	264	236	359	152	292	19	236	50	904
115.753	0	947	219	258	244	194	250	263	237	359	152	292	19	235	50	907
115.876	0	945	217	255	243	193	247	262	234	357	152	290	19	235	51	908
115.999	0	954	217	256	243	193	249	262	234	358	151	291	18	235	51	906
116.122	0	947	219	256	243	194	249	262	235	357	152	292	19	236	51	903
116.244	0	946	220	257	244	195	253	263	236	360	153	292	19	236	51	905
116.367	0	953	220	257	243	193	248	262	237	358	152	291	18	234	49	907
116.49	0	954	218	255	243	192	248	260	232	355	150	290	18	234	50	903
116.613	0	947	218	256	243	193	249	261	234	358	152	290	18	234	51	901
116.736	0	946	219	256	244	194	250	263	236	358	153	291	18	235	50	907
116.859	0	954	221	257	244	195	253	262	236	359	153	293	19	235	49	904
116.982	0	955	218	255	242	191	248	260	234	356	151	290	18	234	51	904
117.105	0	947	218	255	242	191	248	260	232	356	151	290	18	233	50	903
117.228	0	946	219	256	243	193	249	261	235	357	151	290	18	234	50	903
117.35	0	954	220	257	242	193	251	261	235	359	153	292	19	235	50	904
117.473	0	960	220	257	243	194	250	260	235	359	151	291	19	234	51	903
117.596	0	947	218	255	242	190	246	259	233	356	150	290	19	232	50	902
117.719	0	946	218	255	242	191	247	259	235	358	151	289	18	233	50	903
117.842	0	955	219	256	243	194	249	259	234	358	151	291	18	232	50	903
117.965	0	955	221	256	243	193	252	260	234	359	151	291	19	234	50	903
118.088	0	948	218	255	242	191	249	258	234	357	150	290	19	232	50	902
118.211	0	946	217	255	241	191	246	258	235	356	151	288	19	232	50	902
118.333	0	956	218	255	241	192	247	258	234	357	150	290	18	232	49	903
118.456	0	956	218	255	242	192	249	258	233	359	150	291	19	232	50	903
118.579	0	954	220	256	242	194	252	259	236	358	151	291	18	233	51	901
118.702	0	946	217	255	241	190	246	257	235	358	151	287	18	232	51	900
118.825	0	955	216	253	240	190	246	256	232	356	149	288	19	231	49	900
118.948	0	957	217	255	240	191	248	257	233	357	149	289	19	231	50	901
119.071	0	954	219	256	241	193	250	258	234	358	150	290	19	231	51	899
119.194	0	945	219	256	242	193	250	257	235	358	152	290	19	232	50	898
119.316	0	955	217	254	239	190	247	255	233	356	149	289	18	231	50	899
119.439	0	950	216	254	240	191	247	255	232	356	148	288	19	230	49	901
119.562	0	954	217	255	240	191	248	256	233	357	150	288	17	230	49	901
119.685	0	944	219	256	240	194	252	257	235	359	152	291	19	231	50	898
119.808	0	956	218	256	239	191	248	255	234	358	149	289	18	230	50	903
119.931	0	951	217	255	238	189	246	256	233	356	148	287	18	229	50	902
120.054	0	954	216	255	239	190	247	255	233	357	150	288	19	229	49	903
120.177	11	946	217	256	239	190	249	257	235	357	150	289	18	231	49	900
120.3	0	955	219	257	240	193	251	256	234	359	150	290	19	231	49	900
120.422	0	951	215	254	238	190	247	255	232	355	148	287	19	231	50	898
120.545	0	954	216	254	238	189	246	254	233	356	148	287	19	229	49	902
120.668	0	952	216	254	238	190	248	254	234	356	150	288	19	230	49	900
120.791	0	955	217	255	239	191	250	254	233	357	149	289	19	230	50	900
120.914	0	950	218	256	239	192	251	256	233	358	149	289	18	231	50	898
121.037	0	949	216	253	236	188	246	253	232	355	147	287	19	230	49	901
121.16	0	953	216	254	237	190	247	254	233	356	147	286	19	228	50	903
121.283	0	956	217	254	236	189	248	253	232	357	148	288	19	228	49	902
121.405	0	951	218	256	238	191	251	254	233	358	148	290	20	230	49	900
121.528	0	949	217	257	237	190	249	255	235	358	149	288	18	230	50	903
121.651	0	960	215	253	236	188	246	251	234	357	147	286	19	229	50	903
121.774	0	955	216	253	235	189	248	252	230	355	146	287	19	228	50	903
121.897	0	950	217	255	235	190	249	253	232	358	148	287	19	228	50	899
122.02	0	948	218	256	236	192	253	255	234	359	149	289	19	230	50	906
122.143	0	955	217	254	235	190	250	254	234	358	147	288	19	227	50	905
122.266	0	957	215	255	234	188	248	252	230	355	147	287	18	227	50	902
122.388	0	949	215	254	234	190	248	253	231	357	147	287	19	228	49	900
122.511	0	949	217	256	234	191	251	254	234	358	148	288	19	227	50	905
122.634	0	956	218	257	236	193	253	255	233	359	149	289	19	229	51	905
122.757	0	964	215	254	234	188	249	253	232	356	146	287	19	228	50	902
122.88	0	950	215	254	234	188	247	252	232	357	147	286	19	228	50	901
123.003	0	949	215	254	232	189	250	253	233	357	148	287	19	226	51	906
123.126	0	957	216	256	234	191	252	255	233	359	148	288	20	229	50	907
123.249	0	963	217	257	234	193	254	254	233	360	148	289	19	230	50	904
123.372	0	950	213	254	233	189	248	252	231	356	147	287	18	229	50	901
123.494	0	949	215	255	231	189	248	253	233	358	148	286	19	227	49	901
123.617	0	957	214	255	233	191	250	253	233	358	148	288	19	227	50	902
123.74	0	965	215	256	234	192	253	254	232	360	147	289	19	229	49	902
123.863	0	959	214	256	233	191	252	253	232	358	147	288	18	229	51	900
123.986	0	949	213	253	232	189	247	252	234	358	146	286	19	228	50	901
124.109	0	958	213	254	232	189	249	251	232	358	147	287	19	228	50	902
124.232	0	960	214	255	232	190	251	251	231	359	146	288	19	229	49	903
124.355	0	958	214	257	233	192	254	254	233	360	147	289	19	229	50	901
124.477	0	949	212	253	232	189	248	251	234	358	147	286	19	227	49	901
124.6	0	959	213	254	232	188	249	251	231	357	146	286	19	228	49	902
124.723	0	960	213	254	231	189	250	251	231	358	145	286	18	227	50	901
124.846	0	958	214	256	233	191	252	253	232	359	146	287	18	229	50	903
124.969	0	950	214	256	233	191	252	252	234	359	147	287	19	228	50	900
125.092	0	960	212	254	230	188	248	251	231	357	145	285	19	227	49	903
125.215	0	961	213	254	232	189	249	250	232	357	145	286	19	227	50	902
125.338	0	958	213	255	232	190	250	252	232	359	147	286	19	228	48	902
125.46	0	949	214	256	233	192	253	253	234	360	148	288	19	228	50	899
125.583	0	960	213	256	232	190	251	252	232	358	145	286	18	230	50	900
125.706	0	954	212	254	231	189	248	250	230	357	145	286	18	229	50	901
125.829	0	958	213	253	231	190	249	252	233	358	145	286	18	228	50	903
125.952	0	957	214	254	233	191	252	254	233	359	147	287	18	229	51	905
126.075	0	960	215	256	233	192	253	252	233	359	147	287	19	228	50	907
126.198	0	954	213	254	230	188	249	252	230	356	145	285	19	226	50	901
126.321	0	958	213	255	232	189	248	253	232	358	146	285	19	227	50	904
126.444	0	955	213	254	232	190	250	253	233	358	147	286	19	229	50	904
126.566	0	959	214	256	233	191	253	253	233	359	147	288	19	228	50	905
126.689	0	954	213	255	233	190	250	252	231	357	145	286	19	229	49	901
126.812	0	952	212	254	232	189	248	252	233	357	147	285	18	228	50	904
126.935	0	955	213	254	232	190	249	253	234	358	147	285	19	228	50	904
127.058	0	957	214	255	233	191	252	253	232	359	147	286	19	227	50	905
127.181	0	951	216	256	233	192	252	253	233	359	147	286	18	227	50	900
127.304	0	952	213	253	232	188	247	252	233	356	146	284	19	227	50	903
127.427	0	955	214	254	232	188	248	253	232	357	145	284	18	228	49	904
127.549	0	957	215	254	231	189	249	254	231	357	145	285	18	226	50	905
127.672	0	952	216	257	233	192	254	254	232	358	147	286	18	227	50	902
127.795	0	952	213	255	232	190	249	253	233	357	146	284	18	227	49	904
127.918	0	956	213	253	233	189	246	253	233	357	146	284	18	228	50	905
128.041	0	956	214	254	232	189	248	253	231	357	146	284	18	226	50	906
128.164	0	950	214	255	233	190	251	254	232	357	147	285	19	227	51	901
128.287	0	952	215	256	233	190	251	255	234	357	147	285	19	228	50	904
128.41	0	958	213	254	233	188	246	254	233	356	146	284	19	229	49	906
128.532	0	957	213	253	234	188	248	254	231	356	146	283	18	229	49	902
128.655	0	951	215	255	232	190	250	254	231	356	146	284	19	227	50	901
128.778	0	951	216	257	235	192	253	256	234	358	148	285	19	230	50	907
128.901	0	957	214	255	234	189	248	254	233	356	147	284	19	230	50	905
129.024	0	957	212	254	234	189	248	253	231	355	146	283	18	229	49	902
129.147	0	950	215	254	233	189	248	253	232	356	146	284	18	228	49	901
129.27	0	949	214	255	236	193	251	255	234	357	148	286	19	229	49	899
129.393	0	959	215	257	236	192	250	255	234	357	148	286	18	231	49	903
129.516	0	966	213	255	235	188	248	253	231	355	146	284	18	230	50	901
129.638	0	951	213	254	236	189	248	254	232	356	146	285	18	231	50	901
129.761	0	949	216	255	236	192	250	255	233	357	148	286	18	230	51	904
129.884	0	959	218	258	238	193	252	256	234	358	149	286	18	229	50	902
130.007	0	966	215	256	238	190	248	255	232	356	146	285	19	230	49	901
130.13	0	953	214	256	237	190	247	255	233	355	146	284	19	230	49	900
130.253	0	951	214	256	237	190	249	256	234	356	148	285	20	230	50	903
130.376	0	960	217	257	235	191	251	256	234	357	148	286	19	229	50	904
130.499	0	965	216	257	237	192	252	257	233	357	148	286	19	230	50	904
130.621	0	952	214	255	239	190	248	255	233	354	147	284	19	231	49	902
130.744	0	950	215	256	238	189	248	256	234	355	149	285	18	232	50	903
130.867	0	960	214	256	239	191	249	257	233	356	149	286	19	233	50	905
130.99	0	966	217	258	239	193	253	258	234	358	149	287	19	233	50	906
131.113	0	959	215	256	239	190	250	258	233	355	148	286	18	232	50	904
131.236	0	950	213	255	238	190	246	256	235	355	148	285	18	231	49	904
131.359	0	959	214	256	238	191	249	258	233	356	149	286	19	232	50	905
131.482	0	958	216	256	238	192	252	257	233	357	149	287	19	231	50	906
131.604	0	957	218	259	239	193	254	259	235	358	150	287	19	231	50	905
131.727	0	948	214	256	238	190	248	258	236	355	148	286	19	232	50	906
131.85	0	959	213	256	238	191	249	259	233	356	148	286	19	233	50	907
131.973	0	959	214	257	238	191	250	258	233	357	149	287	19	233	49	909
132.096	0	956	216	258	240	193	253	260	235	358	149	287	18	234	51	907
132.219	0	947	217	257	239	192	253	260	236	357	150	287	18	232	51	907
132.342	0	959	214	256	237	189	250	258	233	355	148	285	19	230	50	907
132.465	0	958	215	256	239	192	250	258	233	357	148	287	18	233	50	910
132.588	0	955	216	257	241	193	252	259	234	357	149	287	19	234	50	908
132.71	0	947	218	259	241	194	255	261	236	359	152	289	19	235	51	910
132.833	0	957	215	257	240	190	250	259	235	358	149	286	18	234	50	911
132.956	0	951	216	256	240	191	249	258	234	356	150	285	19	234	49	912
133.079	0	954	217	256	240	191	251	260	234	357	149	287	18	234	51	910
133.202	0	953	218	259	240	193	254	261	237	359	150	289	19	232	50	911
133.325	0	956	217	259	242	194	255	261	235	359	151	289	19	235	51	911
133.448	0	950	214	257	241	191	248	260	234	356	148	287	19	234	51	913
133.571	0	955	216	257	242	192	250	259	235	357	150	287	18	235	49	909
133.693	0	952	216	256	241	192	252	260	235	358	151	288	19	235	50	911
133.816	0	956	219	259	240	194	254	262	235	359	150	288	18	233	51	910
133.939	0	951	216	257	241	192	249	260	233	355	149	287	19	235	50	914
134.062	0	954	215	256	241	191	249	259	234	357	150	287	19	235	50	910
134.185	0	952	216	257	242	192	250	260	236	357	151	287	19	235	51	912
134.308	0	954	217	258	242	193	253	260	234	358	151	289	18	236	50	913
134.431	0	951	217	258	241	192	252	260	234	358	149	288	18	235	50	912
134.554	0	948	215	256	239	189	247	259	236	356	149	287	19	231	50	914
134.676	0	951	216	256	240	191	250	260	234	357	151	287	19	234	49	912
134.799	0	954	217	256	242	192	252	260	234	357	150	288	19	236	50	913
134.922	0	951	218	259	242	194	254	261	234	358	150	289	20	235	50	911
135.045	0	947	215	256	241	192	249	259	236	356	150	287	19	233	50	915
135.168	0	951	215	257	240	191	248	259	235	357	150	286	18	233	51	912
135.291	0	954	215	256	241	193	250	259	234	356	150	288	19	235	49	912
135.414	0	948	216	258	242	194	252	260	234	357	151	288	19	235	50	911
135.537	0	947	216	258	243	192	252	261	236	357	150	288	18	235	50	914
135.66	0	946	213	255	241	191	248	259	235	356	150	287	18	234	50	914
135.782	0	953	214	256	240	192	249	259	233	355	149	287	19	233	50	911
135.905	0	947	214	257	242	194	251	259	234	357	150	288	19	235	50	909
136.028	0	947	216	258	244	194	253	261	237	358	152	290	19	236	50	915
136.151	0	954	212	256	241	191	249	260	235	356	150	286	18	235	50	915
136.274	0	953	213	255	241	192	249	259	234	354	149	287	19	235	49	911
136.397	0	946	214	256	241	193	249	259	234	356	149	287	19	235	51	909
136.52	0	946	216	257	242	194	252	261	236	357	151	289	19	236	50	915
136.643	0	953	214	257	242	194	252	260	236	357	150	287	19	235	50	911
136.765	0	953	213	256	241	192	249	259	232	354	149	286	19	235	50	911
136.888	0	947	213	256	241	191	250	259	234	355	149	286	19	235	50	909
137.011	0	945	214	256	243	193	250	261	235	356	151	287	19	236	50	911
137.134	0	954	216	258	242	194	252	262	235	356	151	289	19	235	50	911
137.257	0	954	213	255	241	192	248	259	234	355	150	286	19	235	49	911
137.38	0	947	213	255	241	191	247	260	235	355	149	287	19	235	50	910
137.503	0	945	213	256	242	191	249	260	236	355	150	287	18	234	51	911
137.626	0	953	216	257	242	193	251	261	235	356	151	289	19	235	50	910
137.748	0	954	216	258	241	193	251	261	234	356	150	289	18	234	51	910
137.871	0	946	212	255	241	192	248	260	234	353	149	286	19	234	49	909
137.994	0	944	214	256	242	192	249	260	235	355	150	288	18	234	49	909
138.117	0	954	214	256	241	193	250	262	235	355	151	288	18	235	49	908
138.24	0	956	216	257	243	194	253	262	234	356	151	289	19	235	50	910
138.363	0	953	212	256	242	191	249	261	234	354	150	287	18	234	49	910
138.486	0	945	212	255	240	192	248	262	236	355	150	287	18	235	50	908
138.609	0	954	213	255	241	191	250	262	234	356	151	288	19	234	50	910
138.732	0	949	213	256	242	194	252	262	234	357	150	289	19	235	50	909
138.854	0	952	215	257	242	193	252	262	236	357	151	288	19	234	50	909
138.977	0	944	212	255	239	190	247	261	235	354	151	287	20	233	50	906
139.1	0	954	211	255	240	192	249	261	234	355	150	288	18	234	49	907
139.223	0	950	214	255	241	193	251	262	233	355	151	288	19	235	51	905
139.346	0	952	215	256	242	193	253	263	236	356	151	289	18	236	50	908
139.469	0	945	212	255	241	193	249	261	237	355	151	288	18	234	49	904
139.592	0	955	212	254	241	190	248	260	233	354	150	288	19	234	49	905
139.715	0	949	213	254	241	192	249	260	234	355	150	287	18	234	50	904
139.837	0	946	214	256	241	191	251	262	236	357	151	287	19	234	50	908
139.96	0	951	216	258	242	193	252	262	237	357	152	288	19	234	49	905
140.083	0	954	213	255	240	190	247	260	233	353	150	287	18	233	50	906
140.206	0	950	212	255	240	191	248	261	234	354	150	287	18	233	50	904
140.329	0	947	213	254	241	192	249	261	236	356	151	287	18	234	50	907
140.452	0	950	214	256	241	193	252	263	236	356	152	289	18	234	50	908
140.575	0	954	214	257	241	191	251	262	235	356	150	288	18	234	49	906
140.698	0	949	213	254	240	191	246	260	234	353	150	286	18	233	50	905
140.82	0	947	213	255	241	191	248	260	236	354	151	287	19	234	49	908
140.943	0	958	213	256	242	192	250	262	236	355	151	288	19	233	50	908
141.066	0	954	215	257	243	193	253	262	235	357	152	290	19	235	50	907
141.189	0	948	214	257	241	192	250	261	234	355	149	288	19	233	50	904
141.312	0	947	213	254	241	190	247	260	235	355	151	287	19	234	50	905
141.435	0	953	214	256	242	191	249	262	235	355	151	288	18	234	50	909
141.558	0	953	215	256	242	193	252	261	235	356	151	289	19	235	50	906
141.681	0	948	217	257	241	194	253	262	235	357	151	289	19	233	51	904
141.804	0	947	214	255	241	190	248	262	236	355	151	288	19	234	51	904
141.926	0	954	213	255	241	192	249	261	236	355	152	289	18	235	50	908
142.049	0	960	214	256	241	193	250	262	234	356	151	289	18	236	51	905
142.172	0	946	215	256	242	194	253	263	236	356	152	289	18	236	50	905
142.295	0	946	214	257	242	193	251	263	237	357	152	289	18	236	51	906
142.418	0	953	212	255	241	191	248	262	235	355	152	288	19	235	51	907
142.541	0	961	214	255	241	191	249	262	233	356	151	289	18	236	51	907
142.664	0	947	216	256	242	193	252	262	236	357	152	289	19	235	50	907
142.787	0	945	215	258	243	194	254	264	237	357	152	290	19	236	51	908
142.909	0	955	214	255	241	191	248	262	235	354	151	288	19	236	50	909
143.032	0	955	213	255	242	189	247	261	234	354	151	288	19	236	50	910
143.155	0	946	215	256	241	192	250	263	235	356	152	288	19	236	50	908
143.278	0	945	215	257	242	193	253	264	236	357	152	288	19	237	51	909
143.401	0	954	216	257	242	193	251	262	236	356	151	289	19	237	51	910
143.524	0	955	214	255	240	191	248	262	232	354	150	288	18	236	50	910
143.647	0	953	215	255	241	190	249	262	234	355	150	288	18	236	51	908
143.77	0	942	214	256	240	192	251	262	235	356	153	288	19	236	50	909
143.892	0	955	218	258	241	193	254	263	236	357	152	289	19	234	51	908
144.015	0	955	214	255	240	191	248	261	234	355	150	287	19	235	50	911
144.138	0	953	214	255	241	190	248	260	236	354	151	287	19	236	51	909
144.261	0	944	216	256	241	192	250	262	236	355	152	288	18	236	51	909
144.384	0	954	216	257	242	194	253	262	235	357	152	289	19	236	51	909
144.507	0	950	216	257	242	193	252	262	235	357	151	289	19	236	50	911
144.63	0	952	214	255	240	191	249	261	235	354	151	287	18	236	50	907
144.753	0	945	214	255	241	192	249	261	236	355	151	288	18	236	50	907
144.876	0	955	215	257	242	192	252	262	235	356	151	289	18	235	50	908
144.998	0	949	216	257	242	193	252	262	235	358	151	289	19	236	51	910
145.121	0	953	214	256	241	190	248	261	235	355	150	287	19	235	51	906
145.244	0	951	214	256	241	190	249	262	236	355	151	288	19	236	50	907
145.367	0	955	214	256	241	192	249	261	234	356	150	287	19	235	49	908
145.49	0	950	216	258	242	193	252	262	235	357	151	288	19	235	50	910
145.613	0	953	214	256	241	191	249	261	234	354	150	287	18	234	51	905
145.736	0	951	213	254	240	189	246	261	235	355	151	286	18	234	50	907
145.859	0	954	212	254	240	191	248	260	234	355	150	286	19	234	50	907
145.981	0	950	214	256	240	192	250	261	233	356	150	287	19	234	50	909
146.104	0	953	213	257	241	191	250	261	234	354	151	287	19	233	50	905
146.227	0	952	211	253	240	190	245	259	235	353	149	285	17	233	50	905
146.35	0	955	212	254	240	190	247	260	233	352	149	285	19	233	50	906
146.473	0	950	213	254	239	191	248	260	233	354	149	285	19	233	50	907
146.596	0	954	213	256	240	190	249	261	235	355	149	286	18	233	50	902
146.719	0	952	211	252	238	190	244	259	235	353	148	282	19	230	49	903
146.842	0	957	212	253	238	189	245	258	231	351	148	284	18	229	49	903
146.964	0	950	211	253	237	189	246	259	233	353	148	284	19	230	50	902
147.087	0	954	212	255	238	190	248	259	233	354	150	285	18	231	50	902
147.21	0	960	210	255	238	189	246	259	235	352	149	284	18	230	49	901
147.333	0	957	210	251	236	188	245	258	232	351	147	282	18	229	50	900
147.456	0	951	210	252	237	187	245	259	232	352	146	282	19	228	49	898
147.579	0	949	210	253	236	189	247	259	234	352	149	282	18	229	49	899
147.702	0	960	210	255	238	191	249	259	234	353	149	283	17	228	49	897
147.825	0	958	209	251	235	187	245	257	232	350	148	281	19	228	49	897
147.948	0	951	209	253	236	187	244	258	231	351	147	281	18	227	49	895
148.07	0	949	210	252	236	188	245	258	233	351	148	282	19	228	49	896
148.193	0	961	211	254	235	190	247	259	232	353	149	282	18	226	49	897
148.316	0	958	211	254	235	189	246	258	232	352	148	282	18	225	50	895
148.439	0	951	208	252	235	187	242	258	231	350	147	281	18	226	49	893
148.562	0	951	209	253	234	187	244	258	232	350	148	281	17	227	49	894
148.685	0	963	209	253	235	188	245	258	232	352	149	281	19	227	49	895
148.808	0	958	212	255	236	190	247	259	231	353	148	283	19	227	49	893
148.931	0	951	208	251	234	187	244	257	230	349	147	279	18	226	49	890
149.053	0	951	208	251	234	186	241	258	232	349	148	280	18	227	49	896
149.176	0	957	209	252	235	187	244	258	232	350	148	280	18	226	49	894
149.299	0	958	210	254	235	188	246	259	231	351	148	282	18	227	49	891
149.422	0	951	210	253	234	189	246	258	232	350	148	283	19	227	49	891
149.545	0	952	207	251	234	186	241	258	233	349	148	279	18	226	49	895
149.668	0	958	208	251	234	186	242	257	231	349	148	279	18	227	49	895
149.791	0	958	208	251	234	187	243	258	230	349	147	280	18	227	49	891
149.914	0	952	209	252	235	188	246	258	230	350	148	281	18	227	49	891
150.036	0	951	211	253	235	188	247	259	233	351	149	282	19	228	48	895
150.159	0	958	207	251	234	186	242	258	232	349	149	279	18	226	49	892
150.282	0	966	207	251	233	187	242	257	229	348	147	278	18	226	50	891
150.405	0	950	208	252	233	186	243	257	231	348	147	279	18	226	49	890
150.528	0	951	211	253	233	187	245	259	232	350	149	280	18	225	49	895
150.651	0	959	211	254	235	189	247	259	232	351	149	282	18	226	49	892
150.774	0	966	208	252	233	187	242	257	231	348	148	279	18	226	49	891
150.897	0	953	208	251	233	186	243	257	230	348	147	278	18	227	49	889
151.02	0	951	209	251	234	187	244	258	233	349	148	280	18	228	49	890
151.142	0	959	210	252	234	189	246	258	232	350	149	281	18	228	49	891
151.265	0	966	212	254	234	190	249	257	231	352	149	283	18	229	50	891
151.388	0	953	209	253	234	186	245	258	231	348	148	280	18	228	49	889
151.511	0	952	208	251	234	187	243	258	232	349	149	280	19	227	49	889
151.634	0	961	209	252	234	187	245	258	231	350	150	282	18	227	49	892
151.757	0	961	210	253	235	188	248	258	230	351	149	281	18	228	50	891
151.88	0	959	211	254	235	191	250	260	233	352	149	283	18	228	49	891
152.003	0	951	209	253	235	188	245	259	234	351	150	281	18	228	49	891
152.125	0	961	208	252	234	187	245	258	231	348	149	280	18	228	49	892
152.248	0	962	209	253	235	188	245	257	231	350	148	280	18	228	50	893
152.371	0	959	210	254	235	189	248	259	232	351	148	282	18	229	49	892
152.494	0	950	213	256	236	190	250	262	234	353	151	283	18	230	49	891
152.617	0	961	209	253	236	188	247	259	233	352	149	281	18	229	50	896
152.74	0	962	210	252	234	187	243	258	231	350	149	280	18	226	50	894
152.863	0	959	209	253	235	189	245	258	231	351	151	282	18	227	50	893
152.986	0	951	210	254	236	189	247	259	233	352	150	282	18	229	50	894
153.108	0	961	212	255	236	191	251	260	234	353	150	284	19	230	49	896
153.231	0	962	211	254	236	189	247	260	233	352	150	283	18	229	49	895
153.354	0	960	211	253	233	187	244	259	234	351	150	280	18	226	49	895
153.477	0	950	210	253	235	189	246	259	233	351	150	282	18	229	50	893
153.6	0	961	211	254	236	190	249	260	233	353	151	283	19	230	51	894
153.723	0	961	212	255	237	191	251	261	233	354	151	284	19	230	50	895
153.846	0	959	212	255	237	191	249	260	233	351	151	284	18	230	50	896
153.969	0	950	210	252	235	188	245	259	234	351	150	283	18	230	49	893
154.092	0	960	211	253	236	190	248	260	232	353	151	283	19	230	50	898
154.214	0	954	213	256	236	190	250	261	232	353	150	285	18	231	50	894
154.337	0	958	214	256	237	192	252	262	235	356	151	286	19	231	50	897
154.46	0	950	214	256	236	191	250	262	236	355	151	284	19	228	50	894
154.583	0	959	210	253	236	188	247	261	232	352	151	283	18	230	50	895
154.706	0	954	212	256	237	191	248	261	233	354	151	284	18	231	50	892
154.829	0	959	212	256	238	192	251	262	234	355	151	285	18	232	51	896
154.952	0	956	215	258	238	193	254	263	235	357	153	286	19	232	51	895
155.075	0	959	214	256	237	191	250	262	235	355	151	286	19	232	51	901
155.197	0	955	211	254	237	190	247	260	234	354	150	284	18	232	50	896
155.32	0	950	214	255	236	190	249	261	234	354	152	285	19	230	51	901
155.443	0	956	214	256	237	192	251	263	235	356	152	286	18	231	51	897
155.566	0	959	216	257	240	195	254	263	235	357	152	288	19	233	51	903
155.689	0	954	213	255	238	191	250	261	232	355	151	285	19	232	50	897
155.812	1	952	213	255	236	190	248	262	235	355	152	285	18	230	51	901
155.935	0	956	214	256	238	193	250	263	235	354	152	286	19	232	50	902
156.058	0	958	214	257	239	193	252	262	234	356	152	287	19	234	51	903
156.18	0	953	216	258	239	194	255	263	235	358	153	287	19	234	52	900
156.303	0	952	213	255	238	190	248	262	235	353	152	285	19	233	50	903
156.426	0	955	214	256	238	191	249	263	235	355	151	286	18	233	50	902
156.549	0	960	216	258	236	191	251	263	234	356	151	286	19	231	51	904
156.672	0	954	216	258	239	193	254	264	235	357	152	287	19	233	51	900
156.795	0	953	215	258	240	193	253	263	237	356	153	287	19	234	50	904
156.918	0	957	214	256	239	190	247	264	236	355	152	285	18	234	50	904
157.041	0	960	214	256	239	191	250	263	234	356	151	286	19	233	50	901
157.164	0	954	214	257	239	192	252	264	234	357	152	287	19	234	50	899
157.286	0	952	216	258	241	194	255	265	237	358	154	288	19	235	51	903
157.409	0	957	216	257	240	191	250	264	237	356	153	287	18	235	51	903
157.532	0	960	213	257	239	191	249	263	233	354	152	286	18	235	51	901
157.655	0	953	215	258	240	191	252	264	234	356	152	287	19	234	51	900
157.778	0	953	216	257	240	193	253	265	236	357	153	287	18	235	51	903
157.901	0	964	217	260	241	195	254	266	237	358	154	288	19	235	51	904
158.024	0	960	214	256	239	190	248	263	234	355	151	286	19	234	51	902
158.147	0	955	214	256	240	191	249	264	234	356	152	287	19	234	51	901
158.269	0	953	215	258	240	191	251	265	236	356	153	287	19	236	50	905
158.392	0	963	217	258	240	194	254	266	236	357	154	288	19	235	50	906
158.515	0	960	216	258	241	193	251	264	236	357	153	287	18	236	52	904
158.638	0	954	216	255	240	191	249	263	234	354	151	285	19	235	50	903
158.761	0	953	214	257	240	191	250	265	236	355	153	287	18	235	50	906
158.884	0	964	217	258	241	192	251	265	236	357	153	288	19	235	51	906
159.007	0	960	219	259	242	193	255	266	236	357	153	288	19	235	51	905
159.13	0	954	215	256	241	191	250	263	234	354	151	286	18	235	51	904
159.252	0	952	215	255	240	190	248	264	236	355	152	286	20	235	50	907
159.375	0	964	216	257	241	192	250	264	235	356	153	287	17	235	50	908
159.498	0	960	217	257	241	193	252	264	236	356	154	287	19	236	52	906
159.621	0	954	218	258	242	194	253	264	234	356	152	287	20	236	50	905
159.744	0	953	215	255	241	191	248	264	235	353	152	285	19	235	51	910
159.867	0	963	215	256	241	190	248	264	235	355	153	286	18	235	51	909
159.99	0	960	217	257	241	191	250	264	234	355	151	287	19	235	51	907
160.113	0	953	218	258	242	194	253	265	235	357	153	287	18	235	50	906
160.236	0	952	216	257	242	191	250	264	235	353	152	286	19	235	49	911
160.358	0	964	217	255	241	190	248	264	235	355	153	285	19	235	49	910
160.481	0	959	217	256	239	191	249	263	234	355	152	286	18	233	51	907
160.604	0	954	218	258	241	193	252	265	234	356	153	287	18	234	51	906
160.727	0	952	220	258	242	195	253	265	237	357	153	288	19	235	51	908
160.85	0	965	217	256	241	191	248	264	236	354	153	285	19	235	52	907
160.973	0	960	217	256	241	190	249	264	233	353	153	286	18	234	50	907
161.096	0	953	217	256	241	191	250	265	235	355	152	287	18	234	51	906
161.219	0	952	219	258	241	193	252	266	236	355	154	287	19	235	51	907
161.341	0	965	220	258	241	192	252	265	237	355	153	287	19	233	51	907
161.464	0	961	216	255	241	190	248	264	233	353	152	285	18	234	50	907
161.587	0	954	217	256	242	191	249	264	234	354	152	286	19	235	51	906
161.71	0	953	218	257	241	193	251	265	236	354	154	287	19	236	51	911
161.833	0	964	220	258	243	194	253	266	237	356	154	288	19	236	51	911
161.956	0	960	218	256	242	192	249	265	236	355	153	287	18	235	50	908
162.079	0	953	216	255	240	191	248	264	233	352	152	286	17	235	51	906
162.202	0	952	218	256	241	191	249	264	234	354	154	286	19	235	50	907
162.324	0	959	220	257	241	192	251	266	236	354	155	288	19	234	50	910
162.447	0	960	220	259	241	193	254	266	235	356	154	288	19	234	52	908
162.57	0	953	218	255	241	191	248	264	234	351	152	288	19	234	50	907
162.693	0	952	216	256	241	190	247	265	236	351	153	287	19	234	51	911
162.816	0	964	218	257	241	192	249	265	236	354	154	286	18	236	50	910
162.939	0	960	219	257	242	193	252	266	235	355	153	289	19	235	51	907
163.062	0	952	219	259	242	194	253	265	236	355	154	288	18	236	52	906
163.185	0	952	217	254	242	191	247	265	235	351	153	286	19	234	50	908
163.308	0	964	217	255	241	191	248	265	235	353	153	287	19	235	51	910
163.43	0	960	217	256	242	192	250	265	234	353	154	286	18	235	51	908
163.553	0	952	219	257	242	193	253	265	235	354	153	288	18	236	51	907
163.676	0	952	220	258	242	194	252	266	238	355	155	289	19	236	51	912
163.799	0	965	217	255	242	190	247	265	235	351	154	287	18	235	50	911
163.922	0	959	218	256	242	192	250	264	233	352	153	288	19	235	50	909
164.045	0	953	219	256	242	192	250	265	235	353	154	287	19	236	50	907
164.168	0	951	220	257	243	194	253	267	237	356	155	289	19	237	51	912
164.291	0	965	220	258	243	194	252	266	238	355	155	289	18	236	51	912
164.413	0	959	218	256	242	192	248	265	234	352	154	287	18	235	50	909
164.536	0	952	218	256	243	192	249	265	235	354	153	288	19	236	50	908
164.659	0	953	219	257	243	192	251	266	236	354	154	288	19	235	51	913
164.782	0	963	220	257	243	195	254	267	237	355	156	289	19	238	52	913
164.905	0	960	221	258	244	193	252	266	236	355	154	289	18	237	51	911
165.028	0	952	218	256	242	192	248	265	234	352	154	287	18	237	51	909
165.151	0	951	219	256	243	192	250	266	236	353	155	288	19	237	50	911
165.274	0	964	220	258	244	194	252	267	237	355	154	289	19	238	52	910
165.396	0	959	223	260	243	194	255	267	236	356	154	291	18	235	52	913
165.519	0	953	220	258	243	193	251	266	236	352	154	289	19	234	50	912
165.642	0	951	219	256	243	191	247	266	236	353	153	288	18	236	50	913
165.765	0	963	219	257	244	192	250	266	235	354	154	289	19	237	50	913
165.888	0	958	220	258	245	193	253	266	235	355	155	290	18	237	51	915
166.011	0	953	222	259	245	194	254	266	236	356	154	290	19	239	52	914
166.134	0	951	218	256	243	192	248	265	236	352	153	288	19	238	51	916
166.257	0	963	219	256	243	191	248	266	235	353	154	288	18	237	51	915
166.38	0	959	220	257	244	192	250	266	234	354	154	289	19	239	51	916
166.502	0	952	221	258	245	194	252	267	235	356	154	289	19	239	51	915
166.625	0	951	221	259	245	193	251	267	238	355	154	289	19	239	51	916
166.748	0	964	219	255	243	190	248	265	235	351	154	288	19	238	51	916
166.871	0	958	219	257	244	192	249	265	234	352	153	288	19	238	51	916
166.994	0	952	220	257	245	192	250	265	234	354	154	287	19	238	51	916
167.117	0	950	222	258	245	195	253	267	238	355	155	289	19	239	51	916
167.24	0	963	221	258	245	192	249	266	236	354	154	288	18	239	51	917
167.363	0	958	220	256	243	190	247	264	233	352	153	287	18	237	51	917
167.485	0	952	220	257	245	191	249	264	234	352	153	288	19	238	52	916
167.608	0	950	221	258	245	193	251	266	237	353	154	288	19	239	51	918
167.731	0	962	223	260	245	195	252	267	237	355	155	290	18	239	52	917
167.854	0	959	221	257	242	191	248	264	234	352	153	287	19	235	52	918
167.977	0	952	221	256	243	191	246	265	234	352	152	287	18	236	51	917
168.1	0	951	222	257	243	192	249	267	235	353	154	287	20	237	51	918
168.223	0	962	222	258	245	193	251	267	236	354	154	288	18	238	51	918
168.346	0	958	222	259	245	193	252	266	235	354	154	289	18	239	52	918
168.468	0	953	220	255	243	190	247	264	233	351	152	287	20	237	51	917
168.591	0	951	220	256	243	191	248	265	235	352	153	287	19	237	51	922
168.714	0	963	221	257	243	192	251	267	236	353	154	289	19	238	50	920
168.837	0	957	223	258	246	193	253	267	235	355	154	289	18	237	51	917
168.96	0	952	223	257	241	191	249	266	234	352	153	287	18	233	51	916
169.083	0	951	220	255	244	191	246	265	235	352	153	286	18	236	50	917
169.206	0	962	221	257	244	191	248	265	235	351	154	287	18	237	50	916
169.329	0	958	221	258	244	192	249	265	235	353	154	288	19	237	52	917
169.452	0	953	223	258	245	193	251	265	236	354	154	288	19	237	51	916
169.574	0	951	220	255	243	190	246	265	236	351	153	286	19	237	51	921
169.697	0	963	220	255	243	191	246	265	235	351	152	287	19	236	51	919
169.82	0	959	222	257	243	192	249	264	234	352	153	287	19	234	50	916
169.943	0	952	222	258	244	192	250	265	235	353	153	288	18	237	52	914
170.066	0	951	221	257	243	192	248	265	237	352	154	287	19	236	51	920
170.189	0	964	219	256	241	190	245	265	236	351	154	285	18	233	51	918
170.312	0	967	219	256	243	191	246	264	234	351	153	286	18	235	50	916
170.435	0	966	219	256	243	192	249	265	234	352	153	287	19	236	50	916
170.557	0	958	223	258	244	194	251	267	236	354	154	288	18	236	50	914
170.68	0	945	221	258	240	190	246	266	236	352	153	286	17	235	50	902
170.803	0	928	218	258	236	189	247	266	232	350	152	285	19	235	51	861
170.926	0	902	217	258	233	189	247	267	234	351	152	286	19	235	52	815
171.049	0	883	219	259	231	191	249	268	236	352	153	287	18	235	51	788
171.172	0	912	221	259	234	192	251	268	237	353	154	288	18	235	52	814
171.295	0	931	219	258	233	189	245	265	233	349	152	285	18	232	51	844
171.418	0	932	219	257	236	191	245	265	234	351	152	286	18	233	50	855
171.54	0	936	219	257	237	191	247	266	236	352	154	286	18	234	51	864
171.663	0	939	220	259	239	193	250	266	236	352	154	287	19	234	50	868
171.786	0	954	220	259	238	192	248	265	235	352	152	287	19	235	50	870
171.909	0	946	219	256	232	188	246	267	233	349	151	285	18	233	51	858
172.032	0	916	224	259	229	187	246	268	236	351	152	286	18	231	52	752
172.155	0	929	223	259	230	189	248	268	235	352	154	286	18	231	52	739
172.278	0	924	225	258	230	191	251	267	234	353	154	288	19	232	51	750
172.401	0	877	225	259	230	189	247	266	234	351	152	285	19	230	52	733
172.524	0	817	219	257	228	188	245	268	236	350	154	286	18	232	51	770
172.646	0	836	217	256	226	188	246	268	235	350	155	285	18	230	52	793
172.769	0	859	216	258	225	186	250	272	234	352	154	283	19	229	51	818
172.892	0	876	216	260	226	185	251	274	235	353	155	283	18	231	50	824
173.015	0	887	213	256	227	185	244	271	235	351	154	282	18	232	49	830
173.138	0	904	214	256	227	186	246	270	235	351	155	282	18	232	50	834
173.261	0	918	215	257	228	187	248	270	234	352	155	284	18	233	51	841
173.384	0	918	216	258	230	189	251	270	235	353	155	285	19	234	50	844
173.507	0	923	217	259	228	187	248	269	236	352	155	284	17	232	50	845
173.629	0	923	214	257	229	187	244	268	235	351	155	284	18	233	50	844
173.752	0	933	216	257	231	187	248	268	233	351	154	284	18	234	50	846
173.875	0	941	216	258	234	190	250	268	234	354	154	286	18	235	50	847
173.998	0	945	218	259	235	191	252	269	237	355	155	286	19	235	51	853
174.121	0	953	216	257	231	187	246	267	236	352	154	284	18	232	50	850
174.244	0	955	215	256	234	190	248	266	232	350	152	286	18	235	50	845
174.367	0	951	216	257	234	190	249	266	234	353	155	286	17	235	50	845
174.49	0	948	216	258	237	193	252	267	237	354	156	287	19	236	50	848
174.612	0	959	216	259	233	189	249	268	236	353	154	287	18	236	51	850
174.735	0	961	213	256	233	189	248	266	232	351	154	286	19	235	50	845
174.858	0	944	215	258	234	191	249	266	235	353	154	286	18	236	51	844
174.981	0	945	215	259	236	193	252	267	236	354	156	288	18	236	49	845
175.104	0	958	215	259	235	193	253	268	237	355	155	288	19	236	51	848
175.227	0	959	214	257	234	189	248	267	234	353	153	286	19	235	50	843
175.35	0	944	214	258	234	192	250	266	235	354	153	287	19	235	50	841
175.473	0	945	215	258	235	192	251	267	236	354	154	287	19	235	50	843
175.596	0	958	217	260	235	195	254	266	237	356	156	289	19	234	51	846
175.718	0	962	215	258	233	191	251	267	235	356	154	287	19	235	50	842
175.841	0	945	213	258	235	191	249	266	234	353	154	287	18	235	50	842
175.964	0	945	215	257	234	191	250	268	237	355	155	288	19	236	50	843
176.087	0	959	215	259	237	194	253	267	236	356	155	288	19	236	51	846
176.21	0	961	216	260	234	193	253	267	236	356	154	289	19	236	51	842
176.333	0	943	212	257	233	189	248	266	235	353	153	286	19	235	50	841
176.456	0	945	213	257	234	190	249	268	236	355	155	287	19	236	50	846
176.579	0	957	213	258	233	191	251	268	236	355	155	286	18	233	51	844
176.701	0	961	214	260	235	193	253	267	235	356	154	287	19	234	51	841
176.824	0	945	212	257	232	189	248	267	234	354	152	287	19	235	49	840
176.947	0	944	213	257	233	189	249	267	235	354	154	286	19	235	49	844
177.07	0	952	212	258	231	189	250	267	235	355	155	286	18	235	50	842
177.193	0	947	214	260	234	193	254	265	234	356	154	287	18	235	50	838
177.316	0	930	214	259	231	190	250	266	234	354	153	286	19	235	50	835
177.439	0	925	213	257	231	188	247	266	236	355	153	285	19	233	49	838
177.562	0	932	214	258	229	189	248	266	235	354	153	285	18	232	50	839
177.684	0	943	213	260	231	191	251	265	234	356	153	286	19	232	50	835
177.807	0	933	213	259	232	191	251	266	235	356	152	286	18	234	49	835
177.93	0	932	211	256	231	187	246	266	235	354	152	285	18	234	49	838
178.053	0	938	211	258	229	189	249	266	235	354	153	285	18	233	50	837
178.176	0	946	211	259	232	191	250	264	233	355	152	286	18	234	50	834
178.299	0	934	213	258	231	191	253	266	235	356	153	286	18	233	50	833
178.422	0	932	210	257	230	188	248	266	235	353	153	284	19	232	48	836
178.545	0	944	209	257	229	189	248	265	235	354	152	284	18	232	49	835
178.668	0	945	210	258	230	190	249	264	234	355	153	285	19	232	49	833
178.79	0	932	213	258	232	192	251	265	234	356	153	286	19	233	50	831
178.913	0	931	211	258	230	190	249	265	236	355	153	285	19	233	49	835
179.036	0	942	210	256	229	187	247	265	235	354	153	284	18	231	49	834
179.159	0	943	210	257	229	188	249	264	233	354	151	284	18	232	50	832
179.282	0	930	210	257	231	191	250	264	235	356	153	285	19	232	49	830
179.405	0	929	210	258	230	190	251	266	236	355	153	285	18	231	49	835
179.528	0	939	210	257	226	187	247	266	234	353	152	283	18	229	49	833
179.651	0	942	210	256	228	188	247	265	233	354	152	283	19	231	49	829
179.773	0	929	211	257	231	190	249	265	234	355	152	284	18	231	50	829
179.896	0	928	211	258	229	190	252	266	235	356	153	285	18	232	49	834
180.019	0	939	209	255	229	187	247	265	234	352	152	282	18	231	49	833
180.142	0	943	209	255	228	187	247	265	231	352	151	282	18	231	48	829
180.265	0	929	210	257	229	188	248	265	233	355	151	282	18	230	48	827
180.388	0	929	211	258	229	189	250	265	235	355	154	283	19	232	49	833
180.511	0	939	210	257	228	188	246	264	235	353	152	283	18	231	49	832
180.634	0	942	209	255	228	187	246	263	231	352	151	282	18	230	49	828
180.756	0	929	209	256	229	188	246	263	234	353	152	282	18	231	49	826
180.879	0	928	211	258	230	189	249	264	234	355	152	283	18	231	50	831
181.002	0	933	212	257	227	189	249	266	235	354	152	284	19	229	49	831
181.125	0	944	210	254	228	186	245	264	232	352	151	281	18	228	50	827
181.248	0	931	210	255	228	187	246	264	233	353	151	281	18	230	48	826
181.371	0	930	211	256	228	188	247	266	235	354	152	282	18	230	49	830
181.494	0	940	213	257	227	188	249	266	235	354	153	283	18	227	50	830
181.617	0	943	211	256	227	187	245	265	233	352	151	282	18	228	49	826
181.74	0	931	210	254	228	187	245	265	232	350	151	280	18	229	49	825
181.862	11	929	211	255	228	187	245	264	235	352	152	281	18	229	49	827
181.985	0	941	212	257	229	189	248	265	234	352	153	283	19	231	50	827
182.108	0	942	212	257	230	190	250	263	234	354	152	283	18	230	50	823
182.231	0	930	210	255	228	187	245	263	232	351	149	280	18	229	49	820
182.354	0	929	210	255	228	186	245	264	234	351	151	282	17	230	49	824
182.477	0	940	211	256	229	188	246	263	234	352	152	281	18	230	49	824
182.6	0	942	213	257	231	192	250	263	234	354	152	284	19	231	48	822
182.723	0	928	211	256	229	187	247	264	233	352	152	283	17	230	50	822
182.845	0	928	212	255	226	186	244	264	234	352	152	281	17	227	48	824
182.968	0	941	212	256	227	187	246	265	234	352	152	282	18	229	49	825
183.091	0	943	213	257	230	189	248	265	233	353	152	283	18	230	48	823
183.214	0	929	213	258	230	190	250	266	234	354	152	284	19	231	50	823
183.337	0	927	212	255	228	186	245	264	234	351	152	282	18	231	49	828
183.46	0	939	212	256	228	186	245	264	233	350	152	282	19	230	50	828
183.583	0	941	214	256	228	188	246	264	233	352	152	283	18	229	49	825
183.706	0	931	214	258	229	190	249	265	234	354	152	283	18	230	48	825
183.828	0	929	214	258	228	189	247	265	234	353	153	284	17	231	50	830
183.951	0	936	213	256	227	186	245	264	233	350	152	281	18	228	49	829
184.074	0	945	212	255	229	187	245	263	232	351	151	283	18	230	49	827
184.197	0	932	212	256	231	189	247	264	233	352	153	283	18	231	50	828
184.32	0	932	214	258	231	190	251	265	235	354	152	285	18	232	49	834
184.443	0	941	212	256	228	187	245	265	235	352	152	283	18	231	49	834
184.566	0	944	211	255	228	187	244	264	231	350	151	282	18	231	49	831
184.689	0	932	212	256	228	187	246	264	234	351	152	283	18	231	50	832
184.812	0	931	214	257	231	190	248	263	234	353	153	284	19	233	49	837
184.934	0	940	215	258	231	191	251	265	236	354	152	285	19	233	49	838
185.057	0	947	213	255	228	186	245	263	233	351	152	283	18	232	50	834
185.18	0	934	212	255	230	187	244	263	233	351	152	283	19	233	50	831
185.303	0	932	213	256	228	188	247	264	234	352	153	284	18	234	50	837
185.426	0	941	215	257	229	191	249	263	235	354	154	285	18	233	49	839
185.549	0	948	216	258	231	191	252	265	234	355	153	285	18	233	50	838
185.672	0	932	213	255	228	186	246	264	233	352	152	283	18	234	49	837
185.795	0	933	213	256	229	187	247	265	235	353	153	284	18	233	49	840
185.917	0	944	214	257	229	188	248	265	234	353	153	285	18	232	50	842
186.04	0	946	214	258	232	191	251	265	234	356	153	286	18	235	49	840
186.163	0	933	216	258	230	190	251	266	235	355	153	286	18	234	49	840
186.286	0	933	212	256	229	187	246	265	234	352	153	284	18	234	50	844
186.409	0	941	215	256	228	187	248	265	234	354	153	285	17	233	50	845
186.532	0	950	215	258	231	191	249	264	233	355	153	285	18	233	50	842
186.655	0	936	216	258	232	192	253	265	235	356	154	287	19	234	50	843
186.778	0	936	215	258	230	189	251	266	235	354	153	286	18	235	49	846
186.9	0	947	213	256	229	187	247	265	233	353	153	284	19	234	50	847
187.023	0	949	214	256	231	189	248	264	233	355	153	286	18	235	50	844
187.146	0	932	216	258	231	191	250	264	234	355	154	286	19	234	50	845
187.269	0	933	216	259	232	192	254	266	237	356	154	288	18	236	50	850
187.392	0	940	215	256	230	187	248	265	233	353	153	285	18	234	50	851
187.515	0	947	214	256	229	188	247	265	231	352	153	285	19	235	50	848
187.638	0	934	215	257	231	190	249	264	233	355	154	286	18	236	50	849
187.761	0	932	217	259	231	191	251	265	236	356	154	286	18	234	50	852
187.884	0	941	217	260	232	192	251	265	235	355	154	287	19	235	50	853
188.006	0	949	214	256	230	187	246	264	232	352	152	285	18	234	50	850
188.129	0	935	215	257	231	188	248	264	232	353	153	284	19	236	50	852
188.252	0	933	216	258	232	190	249	265	235	355	154	285	18	236	50	855
188.375	0	941	218	258	233	193	253	264	235	356	154	287	18	235	50	857
188.498	0	949	216	258	230	188	248	265	235	354	152	286	19	235	50	852
188.621	0	935	214	255	230	188	247	265	233	353	152	285	19	236	50	852
188.744	0	932	216	257	229	188	247	265	235	353	153	285	18	235	50	857
188.867	0	940	217	259	231	191	250	265	234	355	154	286	19	233	50	854
188.989	0	949	218	259	231	190	252	268	234	356	155	286	18	235	50	854
189.112	0	935	215	256	230	187	247	266	233	352	152	285	19	235	49	854
189.235	0	933	216	257	230	187	246	266	234	353	153	285	18	235	50	858
189.358	0	939	216	257	231	188	249	267	234	354	153	286	18	236	51	856
189.481	0	949	218	259	232	191	252	266	234	356	154	287	19	235	50	855
189.604	0	935	217	258	231	189	250	266	234	354	153	286	18	236	49	858
189.727	0	934	216	256	230	187	246	266	235	353	153	285	18	235	50	859
189.85	0	941	217	257	230	188	247	267	233	354	153	285	18	235	49	859
189.972	0	950	217	258	233	190	250	266	233	355	154	287	19	236	51	855
190.095	0	935	220	260	232	190	252	267	235	356	153	288	18	236	50	858
190.218	0	936	215	256	231	187	245	267	235	354	154	285	17	236	50	859
190.341	0	942	216	257	230	187	246	266	233	352	153	285	18	235	49	859
190.464	0	951	217	258	233	189	247	266	234	355	153	285	18	236	50	856
190.587	0	936	219	259	233	191	251	267	234	355	154	287	17	236	50	859
190.71	0	937	218	258	232	188	248	267	236	354	153	286	19	235	50	859
190.833	0	944	216	257	231	186	245	267	232	352	153	284	19	235	49	859
190.956	0	952	217	256	233	188	246	265	233	353	152	285	18	235	50	855
191.078	0	939	217	257	233	189	248	267	234	354	153	287	18	235	50	855
191.201	0	939	220	259	234	191	250	267	236	354	155	286	18	236	51	858
191.324	0	945	216	255	231	187	245	267	232	351	152	284	18	235	50	858
191.447	0	954	216	256	231	187	245	266	233	353	152	284	18	234	49	854
191.57	0	947	217	256	233	189	247	266	234	353	154	285	18	235	50	854
191.693	0	938	219	259	233	190	250	267	235	354	154	286	18	235	50	854
191.816	0	946	217	258	232	188	247	267	234	354	153	286	19	234	49	856
191.939	0	954	216	255	230	187	246	266	232	351	153	285	18	235	50	853
192.061	0	946	218	257	230	187	246	267	233	353	154	285	19	233	50	852
192.184	0	940	217	256	232	189	248	267	235	353	154	285	18	234	50	853
192.307	0	948	220	259	233	191	251	268	235	355	154	286	17	235	50	858
192.43	0	955	216	257	231	187	245	267	233	353	152	286	18	234	49	852
192.553	0	946	216	257	231	187	245	267	232	351	152	284	18	234	49	849
192.676	0	938	216	257	231	188	247	268	235	353	154	285	18	234	50	850
192.799	0	945	217	257	231	189	249	268	235	354	154	286	18	234	50	856
192.922	0	953	218	258	233	189	251	269	234	355	154	286	19	234	50	850
193.044	0	945	215	255	231	185	245	266	233	350	153	284	17	234	50	847
193.167	0	937	217	256	230	187	245	267	234	352	154	284	18	235	49	847
193.29	0	944	217	257	231	187	247	268	234	352	153	286	18	234	50	853
193.413	0	953	217	257	233	191	250	267	234	354	154	287	19	234	50	848
193.536	0	944	216	257	232	189	248	267	234	352	153	286	18	234	50	847
193.659	0	936	214	254	230	187	245	268	234	352	153	284	18	233	50	847
193.782	0	944	217	257	230	187	247	268	234	353	154	284	18	231	50	853
193.905	0	953	217	256	233	190	248	266	233	353	154	286	17	233	50	848
194.028	0	946	218	259	233	190	251	267	234	355	154	286	19	234	50	846
194.15	0	938	214	255	231	187	246	267	235	351	153	284	17	233	50	847
194.273	0	946	214	254	231	186	246	267	233	350	153	283	19	233	50	851
194.396	0	953	215	256	231	188	247	267	233	352	153	285	19	234	49	847
194.519	0	946	216	256	232	189	251	267	233	353	154	286	19	233	50	847
194.642	0	938	216	257	231	189	248	268	235	353	155	285	18	234	49	850
194.765	0	946	214	254	230	186	245	267	233	350	154	283	18	233	50	850
194.888	0	953	214	255	231	186	246	266	232	351	152	284	18	233	49	845
195.011	0	939	215	256	233	188	246	265	232	351	153	284	18	233	50	846
195.133	0	938	216	257	232	189	250	267	236	353	154	285	18	234	50	852
195.256	0	945	214	254	231	185	245	266	233	350	152	283	19	232	50	851
195.379	0	952	213	254	231	185	244	266	230	349	152	282	18	232	49	847
195.502	0	938	213	255	231	186	246	265	233	351	152	283	17	232	49	845
195.625	0	938	215	255	232	188	248	265	234	351	154	283	17	233	49	850
195.748	0	944	215	256	231	188	247	266	234	352	153	283	18	232	50	848
195.871	0	951	212	254	230	185	244	264	231	348	152	281	18	232	48	844
195.994	0	937	212	253	230	185	244	265	230	350	152	281	17	232	49	846
196.116	0	935	213	254	230	186	245	266	233	351	152	282	18	232	49	845
196.239	0	941	215	255	232	189	248	265	233	351	153	283	18	231	49	845
196.362	0	949	215	255	228	186	245	265	232	350	152	281	18	228	49	842
196.485	0	936	211	253	228	184	243	263	231	347	150	280	18	230	49	845
196.608	0	935	211	254	228	185	244	264	232	349	151	280	18	230	48	845
196.731	0	941	213	254	231	188	245	263	232	350	152	281	17	231	49	844
196.854	0	949	213	254	231	188	248	263	232	352	151	283	17	230	50	840
196.977	0	935	212	254	228	185	244	262	230	347	150	279	18	230	49	839
197.1	0	933	210	253	227	183	243	262	232	348	150	279	17	229	50	841
197.222	0	939	211	253	230	186	244	260	231	349	150	280	18	229	49	840
197.345	0	947	213	254	231	189	246	260	229	350	150	280	18	230	49	837
197.468	0	933	212	254	229	186	246	261	231	349	151	280	18	229	49	838
197.591	0	932	211	252	227	183	242	261	232	347	150	277	17	228	49	838
197.714	0	937	210	252	227	185	242	259	231	348	149	278	18	227	48	836
197.837	0	944	212	253	226	185	244	259	229	348	150	278	18	225	48	831
197.96	0	932	214	253	229	188	247	259	229	350	150	279	19	227	48	830
198.083	0	931	212	252	226	184	243	260	233	349	149	277	18	226	48	834
198.205	0	936	209	251	226	182	241	259	231	347	147	276	17	226	47	831
198.328	0	942	209	251	226	184	243	259	229	348	147	276	18	225	48	827
198.451	0	929	210	252	226	185	244	260	229	349	148	277	17	227	49	828
198.574	0	928	213	254	228	187	248	258	230	351	150	278	18	227	48	830
198.697	0	938	210	252	225	184	243	259	231	349	148	276	18	225	48	827
198.82	0	939	210	251	224	182	241	258	228	347	147	274	18	224	49	822
198.943	0	927	209	251	225	183	242	257	228	348	147	275	18	224	48	820
199.066	0	924	210	252	226	186	244	257	231	349	148	276	17	225	48	823
199.188	0	934	211	253	226	187	246	257	231	351	148	278	18	225	48	820
199.311	0	928	211	252	222	183	244	258	230	349	148	274	18	221	48	817
199.434	0	922	209	251	222	182	240	258	228	348	146	275	17	222	48	812
199.557	0	921	209	251	222	183	243	257	230	349	147	275	17	223	47	817
199.68	0	930	210	251	223	185	244	258	230	350	148	276	18	224	48	817
199.803	0	932	210	252	224	187	247	257	229	351	148	277	18	224	47	812
199.926	0	918	210	253	222	184	246	258	229	349	148	276	18	223	48	810
200.049	0	917	209	251	221	181	240	258	231	349	147	274	17	223	47	814
200.172	0	927	209	252	221	183	243	257	229	350	147	275	17	223	48	812
200.294	0	923	209	253	223	185	244	257	229	349	147	276	17	224	48	809
200.417	0	917	210	253	224	186	248	257	230	352	148	278	18	225	48	810
200.54	0	916	210	253	222	184	244	259	232	350	147	276	18	224	47	814
200.663	0	925	208	251	220	181	242	257	231	349	148	275	17	223	48	813
200.786	0	922	209	252	221	184	243	257	229	349	147	275	18	224	47	810
200.909	0	913	209	252	221	186	245	258	229	351	148	276	18	224	48	810
201.032	0	922	211	253	222	186	248	258	231	352	148	277	18	224	48	816
201.155	0	923	212	254	220	183	244	259	232	351	148	275	18	222	48	814
201.277	0	921	208	251	220	182	243	259	229	348	147	275	18	223	47	815
201.4	0	914	209	252	221	182	243	259	229	349	147	275	17	223	48	810
201.523	0	920	210	252	221	183	245	259	231	351	148	277	17	224	49	817
201.646	0	923	211	253	222	186	249	260	232	352	150	279	18	225	48	817
201.769	0	921	211	253	221	184	247	260	231	351	148	278	17	225	48	816
201.892	0	913	208	251	220	182	243	258	229	348	147	276	17	225	48	811
202.015	0	919	210	251	221	182	244	258	231	350	149	277	18	224	47	815
202.138	0	923	210	254	221	185	246	261	232	351	149	278	17	226	48	815
202.26	0	920	213	254	224	188	249	258	231	353	149	278	18	226	48	818
202.383	0	913	211	254	222	185	247	260	232	353	148	279	18	226	49	816
202.506	0	920	209	252	221	182	242	260	232	350	149	276	17	225	47	817
202.629	0	914	210	253	222	183	244	260	232	351	150	277	18	225	48	818
202.752	0	920	211	254	222	185	247	261	231	351	150	279	17	226	49	820
202.875	0	915	213	255	223	187	249	260	231	353	150	280	18	227	48	819
202.998	0	922	214	254	224	186	248	262	234	353	151	279	17	227	49	821
203.121	0	917	211	253	221	183	243	262	233	351	150	279	18	226	49	822
203.244	0	922	212	253	222	184	245	261	232	351	150	278	18	227	49	823
203.366	0	918	213	255	225	187	247	260	231	352	150	279	17	227	49	821
203.489	0	924	215	257	224	188	250	263	234	354	151	280	19	228	49	824
203.612	0	922	214	256	225	187	249	263	234	353	151	280	18	228	49	826
203.735	0	922	212	254	223	184	244	260	231	350	151	278	18	228	49	827
203.858	0	926	213	254	223	184	246	262	232	351	150	280	19	228	49	826
203.981	0	927	214	255	224	186	248	262	233	352	150	279	17	229	49	830
204.104	0	924	216	256	225	188	251	263	235	354	152	281	18	229	49	831
204.227	0	927	214	256	225	186	247	263	234	353	151	281	18	229	49	832
204.349	0	929	214	255	224	184	245	261	231	351	149	279	18	228	49	830
204.472	0	928	215	255	224	185	247	261	233	352	150	279	18	229	49	829
204.595	0	921	214	255	225	186	249	264	234	353	152	280	17	229	49	829
204.718	0	928	216	256	226	189	251	263	234	354	152	281	18	229	49	834
204.841	0	931	214	254	225	184	245	262	231	351	150	279	18	229	49	832
204.964	0	930	213	254	224	184	246	262	231	351	150	278	18	228	49	834
205.087	0	926	214	254	225	186	247	262	233	353	150	279	18	229	49	832
205.21	0	928	215	255	224	186	249	263	232	353	151	281	18	229	50	836
205.332	0	932	215	255	226	187	251	261	233	353	151	280	17	229	49	833
205.455	0	930	212	254	225	184	245	260	232	350	150	278	18	228	49	833
205.578	0	921	214	254	225	185	245	261	233	352	150	278	18	228	49	831
205.701	0	929	214	254	224	185	247	262	232	352	150	279	17	228	49	834
205.824	0	932	215	256	226	188	250	261	232	354	150	280	18	230	49	832
205.947	0	932	214	256	225	185	248	262	232	352	150	279	18	228	50	832
206.07	0	922	214	252	224	184	244	260	233	352	149	277	18	227	50	830
206.193	0	930	213	253	224	184	247	261	231	352	149	278	18	227	49	833
206.316	0	939	214	254	225	186	248	260	232	353	148	279	18	228	49	830
206.438	0	931	215	257	224	186	250	262	233	355	149	280	17	228	49	832
206.561	0	922	214	254	223	184	245	260	233	353	149	277	17	228	49	829
206.684	0	930	214	253	223	184	246	260	230	351	149	278	17	227	48	834
206.807	0	939	214	254	224	185	246	259	230	352	148	277	18	227	49	828
206.93	0	932	215	255	225	187	249	259	232	353	148	278	18	228	49	828
207.053	0	925	216	255	224	186	247	261	234	351	149	278	18	226	48	828
207.176	0	934	215	254	222	183	244	259	231	350	148	275	18	224	49	831
207.299	0	942	214	254	223	184	245	260	230	351	147	277	17	226	49	827
207.421	0	934	214	254	225	186	246	259	231	352	149	277	18	226	49	827
207.544	0	926	215	256	225	187	249	260	232	353	149	279	18	227	49	828
207.667	0	937	213	254	223	182	244	259	231	350	148	276	18	226	49	832
207.79	0	940	214	253	223	184	245	258	229	349	147	276	18	226	48	826
207.913	0	931	214	253	222	184	244	259	231	351	147	277	17	226	49	825
208.036	0	924	214	254	224	186	247	259	232	352	148	277	19	227	48	827
208.159	0	935	214	255	223	185	247	260	233	352	147	277	18	226	48	830
208.282	0	938	213	251	222	182	243	258	229	349	146	275	18	225	49	823
208.404	0	930	213	253	222	183	245	258	231	350	145	275	18	225	49	823
208.527	0	923	214	253	223	185	246	259	232	351	147	276	18	226	48	822
208.65	0	934	215	255	224	187	248	259	232	352	148	277	17	225	49	825
208.773	0	937	214	254	222	183	243	258	230	350	146	275	17	224	48	820
208.896	0	929	212	253	222	182	242	258	230	349	146	274	18	224	48	819
209.019	0	921	214	253	222	184	245	258	231	349	147	275	18	224	48	823
209.142	0	932	214	253	224	186	246	257	231	351	147	276	18	225	48	822
209.265	0	935	215	256	224	187	249	258	231	352	147	277	17	225	48	817
209.388	0	919	214	253	221	183	243	258	230	349	146	275	18	222	49	816
209.51	0	921	213	252	221	182	243	259	232	349	148	274	18	222	49	819
209.633	0	932	214	253	223	185	244	257	230	350	148	275	18	224	48	819
209.756	0	934	215	254	225	187	247	257	230	351	147	277	18	225	48	815
209.879	0	921	215	255	223	186	248	259	231	351	147	277	18	224	48	814
210.002	0	918	213	253	222	182	242	258	233	349	147	273	17	223	48	819
210.125	0	929	213	253	221	183	244	259	232	349	147	275	18	224	48	819
210.248	0	932	215	253	223	184	245	258	230	350	146	275	17	224	49	814
210.371	0	919	216	255	224	186	248	258	230	351	148	277	17	225	48	814
210.493	0	918	215	254	222	184	245	260	233	350	147	276	18	224	48	819
210.616	0	927	214	252	222	182	242	259	231	348	147	274	18	223	49	817
210.739	0	929	213	253	222	183	243	260	230	349	147	275	18	224	48	814
210.862	0	916	215	253	223	185	245	258	230	349	147	276	18	224	49	813
210.985	0	916	216	254	224	186	248	260	232	351	149	277	18	225	49	820
211.108	0	926	216	254	221	183	244	261	233	350	148	274	19	222	48	819
211.231	0	923	214	252	221	182	243	259	230	347	147	275	17	223	48	815
211.354	0	916	213	253	222	183	243	259	230	348	147	275	18	223	48	812
211.476	0	916	214	253	222	184	246	261	232	350	148	276	18	224	48	818
211.599	0	925	216	255	224	186	248	260	232	351	149	278	18	224	49	816
211.722	0	922	214	253	223	184	244	259	231	350	147	276	17	224	48	817
211.845	0	912	213	251	221	182	243	260	231	348	147	274	17	222	48	813
211.968	0	922	214	253	220	184	244	260	232	349	148	275	17	222	48	817
212.091	0	925	215	254	223	186	247	260	232	350	148	277	18	225	48	816
212.214	0	922	216	256	225	188	250	260	231	351	149	278	18	225	49	817
212.337	0	913	214	254	223	183	245	260	231	349	149	276	18	224	48	812
212.46	0	920	213	253	222	183	244	260	232	349	148	275	17	224	48	816
212.582	0	922	215	254	222	184	245	261	232	350	149	277	18	225	48	815
212.705	0	921	214	254	224	187	248	259	231	351	148	278	19	225	49	816
212.828	0	913	216	256	226	189	251	260	232	352	149	280	18	225	48	813
212.951	0	921	214	254	223	184	245	261	234	350	148	276	17	224	48	815
213.074	0	918	214	253	223	184	244	261	232	349	148	277	18	224	48	815
213.197	0	922	214	254	226	187	246	258	232	350	148	277	18	225	48	817
213.32	0	915	215	256	226	187	247	261	232	350	149	279	18	226	48	815
213.443	0	922	217	256	227	189	251	262	234	351	150	279	17	227	48	819
213.565	0	919	215	253	222	185	244	261	234	350	150	277	17	224	49	818
213.688	0	924	215	254	224	185	245	261	232	349	149	277	18	224	49	819
213.811	0	920	216	255	225	186	247	261	231	350	149	278	17	226	49	819
213.934	0	925	216	255	227	189	249	260	233	352	150	279	18	226	49	822
214.057	0	922	218	257	227	189	251	263	234	352	150	280	17	227	49	824
214.18	0	923	215	254	224	185	244	261	232	349	149	278	18	226	48	825
214.303	0	920	215	255	226	187	245	261	232	349	149	277	18	226	49	824
214.426	0	926	216	255	226	187	247	261	233	350	150	278	18	227	49	824
214.548	0	924	218	257	228	190	250	261	234	352	151	279	19	228	49	827
214.671	0	926	217	256	227	187	249	263	233	350	149	279	19	227	49	829
214.794	0	929	215	255	226	184	244	261	232	350	149	277	18	227	49	829
214.917	0	930	216	254	226	187	245	262	232	350	150	277	18	228	49	830
215.04	0	927	217	255	228	188	248	261	233	351	152	278	18	229	49	832
215.163	0	929	218	257	229	191	250	262	233	351	151	280	17	229	50	834
215.286	0	931	218	256	226	185	245	262	233	350	149	278	17	229	49	831
215.409	0	932	216	255	228	187	244	262	233	349	150	278	17	228	49	834
215.532	0	923	218	256	228	188	246	262	234	349	151	277	18	229	49	836
215.654	0	930	219	257	230	190	249	261	233	351	151	281	19	231	50	836
215.777	0	932	220	257	229	190	251	262	233	352	151	281	17	231	50	836
215.9	0	933	217	256	227	185	245	262	233	348	151	277	19	230	49	836
216.023	0	925	218	255	228	186	245	262	234	350	151	279	18	231	50	835
216.146	0	933	220	257	227	188	247	262	233	349	150	278	18	227	50	838
216.269	0	936	221	258	231	190	250	262	233	352	151	281	18	230	49	838
216.392	0	936	220	257	228	187	247	264	234	349	151	279	18	230	50	839
216.515	0	929	218	256	227	186	244	264	233	348	150	278	18	231	50	837
216.637	0	936	219	255	230	189	245	262	233	348	150	280	18	231	49	841
216.76	0	938	219	257	231	190	248	261	233	349	151	280	17	232	50	841
216.883	0	940	221	258	231	189	249	263	234	350	151	281	18	232	49	842
217.006	0	928	218	256	227	185	244	263	235	348	150	278	19	231	49	840
217.129	0	938	219	255	230	187	244	262	233	348	151	278	17	231	49	844
217.252	0	938	219	256	231	188	245	261	232	349	150	279	19	232	50	843
217.375	0	938	221	257	231	190	247	262	234	350	152	280	18	230	50	844
217.498	0	930	220	256	229	187	245	263	234	348	151	279	17	230	50	843
217.62	1	939	219	255	229	185	243	263	233	348	151	278	18	231	49	846
217.743	0	941	218	256	229	187	245	261	231	348	150	280	18	231	49	843
217.866	0	939	218	257	231	188	246	261	234	350	151	279	18	232	49	844
217.989	0	931	219	257	230	189	248	263	235	350	152	280	18	232	49	842
218.112	0	938	218	255	229	183	242	262	233	347	149	278	18	230	49	842
218.235	0	941	217	254	229	187	244	260	232	347	149	278	18	230	48	839
218.358	0	939	218	256	227	186	245	262	233	348	150	278	17	228	50	839
218.481	0	930	219	257	230	189	247	262	234	349	151	279	18	229	50	835
218.604	0	937	219	256	228	187	246	261	234	349	150	280	18	230	49	838
218.726	0	945	216	254	227	185	242	260	233	346	149	277	18	228	49	833
218.849	0	938	216	253	228	186	243	260	233	347	149	278	18	228	48	833
218.972	0	925	216	254	227	187	246	261	233	349	151	278	18	229	48	828
219.095	0	934	216	257	229	189	247	260	233	349	150	280	17	229	49	830
219.218	0	942	214	254	226	185	244	261	233	347	149	277	18	227	47	825
219.341	0	933	213	254	226	184	242	260	231	348	149	276	17	227	48	823
219.464	0	928	214	254	226	185	244	260	233	347	150	276	17	227	48	821
219.587	0	931	214	253	227	187	245	259	233	348	149	278	18	227	49	826
219.709	0	939	215	255	228	187	247	260	233	349	149	278	17	227	49	820
219.832	0	929	212	252	224	184	242	259	232	346	148	276	18	225	47	818
219.955	0	926	212	253	224	183	243	260	233	347	149	276	17	226	49	816
220.078	0	928	213	254	227	187	244	258	232	348	148	276	18	225	48	821
220.201	0	935	214	255	226	187	247	257	231	350	149	278	18	225	48	816
220.324	0	930	214	255	223	184	246	261	232	348	148	275	17	221	48	817
220.447	0	924	212	253	223	183	241	259	234	346	148	275	17	223	48	814
220.57	0	927	212	252	223	184	243	259	232	347	148	275	18	225	48	819
220.692	0	934	213	253	226	187	245	258	231	349	148	276	17	225	48	815
220.815	0	926	215	255	227	188	248	259	232	349	149	277	17	225	47	814
220.938	0	917	213	254	224	183	242	260	234	347	148	274	18	224	48	813
221.061	0	924	211	253	223	184	242	259	233	346	147	274	18	224	47	818
221.184	0	932	212	253	225	186	243	258	231	347	147	275	18	224	47	813
221.307	0	925	214	254	226	187	245	258	233	349	148	276	17	225	48	813
221.43	0	917	214	255	226	188	248	259	233	349	149	277	17	225	48	814
221.553	0	924	211	253	223	184	242	259	233	347	148	274	17	224	48	819
221.676	0	932	212	254	224	185	242	258	231	346	147	274	17	224	49	815
221.798	0	923	213	254	224	186	244	258	231	347	148	274	18	225	47	815
221.921	0	917	214	254	227	187	247	258	233	349	149	276	18	226	47	815
222.044	0	924	215	256	226	188	249	260	234	349	150	278	17	226	48	822
222.167	0	932	212	253	223	184	242	260	232	346	148	274	18	225	48	816
222.29	0	928	214	255	223	185	243	259	232	347	148	275	17	223	49	819
222.413	0	921	214	255	227	188	244	259	233	347	149	276	18	226	47	818
222.536	0	927	215	256	227	189	247	261	233	349	150	278	18	226	48	823
222.659	0	937	216	257	226	188	248	262	233	350	149	278	18	227	48	821
222.781	0	929	213	254	225	185	244	262	232	346	148	276	19	227	49	824
222.904	0	923	214	255	226	186	244	261	233	347	149	276	18	226	49	825
223.027	0	929	214	256	227	188	245	260	233	349	150	277	17	228	48	827
223.15	0	940	216	256	229	190	248	261	233	350	150	278	19	228	47	826
223.273	0	926	216	256	227	187	248	263	233	348	150	278	18	229	48	829
223.396	0	926	214	254	225	185	242	262	234	347	150	276	18	228	48	832
223.519	0	933	215	256	228	187	245	261	232	348	149	277	17	229	49	833
223.642	0	942	216	256	228	188	246	261	232	350	149	278	18	227	49	831
223.764	0	931	217	258	228	190	250	263	234	350	151	278	18	228	49	834
223.887	0	929	216	257	227	187	246	265	235	350	151	278	18	229	49	838
224.01	0	935	215	254	226	185	243	263	234	347	150	277	17	230	49	838
224.133	0	944	216	256	230	187	246	261	232	349	149	278	17	230	49	837
224.256	0	933	218	257	230	189	247	262	233	349	151	279	18	230	50	837
224.379	0	931	218	258	231	191	250	264	236	351	153	281	18	232	48	842
224.502	0	937	217	257	227	186	245	264	235	348	151	279	18	230	49	841
224.625	0	946	216	256	229	187	244	262	232	347	150	278	18	231	49	838
224.748	0	934	217	257	230	189	246	262	232	349	151	279	18	230	49	839
224.87	0	934	218	257	231	190	248	262	235	350	152	281	18	231	49	844
224.993	0	939	218	259	231	191	251	265	235	351	152	281	19	231	49	844
225.116	0	948	216	256	228	186	245	263	233	349	151	279	18	231	48	840
225.239	0	935	217	258	230	187	243	263	233	349	151	278	17	232	49	841
225.362	0	935	218	257	231	188	246	263	235	350	152	279	19	231	50	844
225.485	0	940	219	259	233	191	249	264	235	351	152	282	17	232	49	846
225.608	0	950	218	259	231	190	250	264	234	351	152	282	18	232	49	843
225.731	0	937	216	256	230	187	245	263	233	348	150	279	17	231	50	843
225.853	0	937	217	257	231	188	246	264	236	350	152	280	18	233	49	846
225.976	0	942	217	257	232	190	248	263	235	351	152	280	18	231	50	846
226.099	0	952	219	259	233	191	250	264	235	352	153	283	18	233	49	844
226.222	0	938	217	257	230	188	247	263	235	349	151	280	17	232	50	843
226.345	0	937	216	256	230	186	244	264	235	349	152	278	18	232	49	847
226.468	0	944	216	257	231	188	246	263	235	349	152	280	18	231	50	847
226.591	0	953	218	258	231	190	248	263	233	351	151	280	18	232	50	844
226.714	0	939	218	259	231	190	250	264	234	351	152	281	18	231	49	843
226.836	0	938	213	255	228	185	244	265	235	349	151	278	18	231	49	846
226.959	0	944	215	256	230	187	245	263	234	350	151	278	18	230	49	844
227.082	0	952	216	256	231	189	246	262	233	350	150	279	18	231	49	842
227.205	0	938	217	258	232	190	248	263	233	351	152	280	19	232	49	841
227.328	0	938	216	257	229	186	246	264	236	350	152	279	18	230	48	844
227.451	0	949	214	255	228	184	244	264	235	349	150	277	17	229	48	842
227.574	0	951	215	255	230	187	246	263	233	349	150	278	17	229	49	839
227.697	0	938	216	257	232	189	247	261	233	350	151	279	18	230	49	838
227.82	0	938	216	258	233	191	249	263	235	352	151	280	18	230	49	842
227.942	0	949	214	256	228	186	246	264	235	349	150	277	18	230	49	841
228.065	0	950	213	256	229	186	244	261	232	348	149	278	17	228	49	837
228.188	0	936	215	255	230	187	245	262	233	349	149	277	18	228	48	836
228.311	0	936	215	257	231	189	248	263	235	351	151	278	18	229	48	840
228.434	0	942	217	258	231	190	251	264	236	352	151	279	18	229	49	838
228.557	0	949	215	257	228	186	245	264	232	348	149	278	18	228	49	834
228.68	0	935	214	256	230	186	244	262	233	349	150	277	18	229	49	833
228.803	0	936	215	256	230	188	246	263	234	349	151	277	17	229	49	838
228.925	0	946	216	258	231	189	249	263	235	351	151	279	18	230	49	839
229.048	0	949	216	258	230	188	248	263	234	351	150	279	17	229	48	836
229.171	0	935	213	256	229	185	243	263	234	349	149	277	17	229	48	833
229.294	0	935	215	257	230	188	244	264	235	350	151	278	17	228	49	838
229.417	0	946	215	257	232	189	247	263	234	350	151	279	18	230	49	838
229.54	0	942	217	259	232	191	250	264	234	351	151	280	17	230	49	836
229.663	0	936	214	257	229	186	247	264	234	349	151	278	18	230	49	835
229.786	0	936	214	256	229	186	244	265	236	349	150	277	17	231	50	840
229.908	0	946	214	257	232	188	246	263	234	349	151	278	18	230	49	838
230.031	0	940	216	258	231	189	248	263	233	351	151	280	18	230	50	838
230.154	0	935	217	259	231	190	250	266	235	352	152	280	17	230	50	837
230.277	0	935	214	257	229	186	244	265	237	349	151	278	18	229	49	842
230.4	0	945	214	257	228	186	244	266	235	349	151	277	18	230	50	840
230.523	0	940	215	258	230	189	247	264	233	350	150	279	18	230	49	839
230.646	0	934	216	258	229	188	249	265	233	350	152	280	18	229	49	838
230.769	0	935	217	260	231	190	250	267	236	352	153	280	18	230	50	843
230.892	0	945	214	257	230	186	245	266	235	349	152	279	18	231	49	842
231.014	0	941	214	258	230	186	245	264	233	349	151	279	17	231	49	840
231.137	0	935	214	257	231	188	247	266	233	349	152	279	18	231	50	838
231.26	0	936	216	259	233	191	250	265	235	352	153	280	17	232	50	844
231.383	0	939	217	260	232	190	250	266	236	352	152	282	18	232	49	842
231.506	0	943	213	257	229	186	245	266	233	348	151	278	17	231	49	840
231.629	0	936	214	258	232	188	245	265	233	349	151	280	18	231	49	838
231.752	0	937	215	258	233	190	247	265	235	350	153	281	18	232	49	843
231.875	0	940	217	259	232	193	249	266	236	352	153	282	18	232	50	842
231.997	0	944	217	260	231	189	250	267	236	352	152	281	18	231	49	839
232.12	0	938	214	258	231	186	246	266	234	348	152	280	18	233	50	840
232.243	0	937	215	258	230	189	247	268	236	350	153	280	18	233	49	844
232.366	0	941	214	257	234	190	249	266	235	351	154	281	18	234	50	844
232.489	0	944	215	259	234	192	251	266	235	353	153	283	18	233	48	841
232.612	0	938	215	260	232	190	250	268	234	351	153	282	18	234	49	841
232.735	0	937	214	257	231	187	245	267	236	349	153	281	18	233	49	845
232.858	0	949	213	257	233	189	247	267	235	350	153	282	18	235	50	844
232.98	0	944	215	259	233	191	249	266	235	351	153	281	19	231	49	842
233.103	0	939	216	260	235	193	253	267	235	354	154	283	18	233	50	843
233.226	0	938	215	258	232	189	248	268	237	351	154	282	18	235	48	846
233.349	0	945	212	256	233	190	244	265	236	350	154	281	18	233	49	843
233.472	0	946	213	257	234	191	247	265	235	350	153	282	18	235	49	843
233.595	0	940	213	259	236	192	249	266	236	352	153	283	18	234	49	842
233.718	0	940	215	259	235	193	252	266	239	353	155	284	18	235	49	848
233.841	0	946	212	257	232	188	247	265	237	351	152	281	17	234	49	845
233.964	0	947	212	257	234	190	246	264	234	349	152	282	18	233	49	843
234.086	0	942	212	257	235	191	246	263	235	351	152	282	18	233	49	842
234.209	0	943	212	259	235	193	249	265	238	353	154	283	18	234	49	847
234.332	0	949	213	260	234	193	251	266	238	352	153	284	18	235	50	848
234.455	0	950	209	256	233	188	245	263	235	349	151	281	17	233	49	845
234.578	0	944	210	256	234	192	245	262	235	350	152	282	19	234	50	844
234.701	0	943	212	257	236	192	247	263	236	351	153	283	18	234	49	849
234.824	0	950	213	258	236	192	249	265	236	352	153	283	18	235	51	850
234.947	0	958	213	257	236	193	250	264	236	352	152	283	19	236	50	848
235.069	0	943	210	257	234	190	244	263	234	349	151	281	18	235	49	846
235.192	0	944	212	257	236	191	245	263	237	349	153	281	18	235	49	852
235.315	0	951	211	257	236	192	248	264	235	350	152	282	18	234	50	852
235.438	0	957	214	260	236	193	251	265	235	353	153	283	18	234	49	849
235.561	0	942	212	258	235	190	249	264	235	351	152	282	18	234	49	848
235.684	0	942	211	256	235	190	245	263	236	350	152	280	19	234	48	852
235.807	0	948	212	258	236	191	247	264	236	350	153	281	17	235	50	852
235.93	0	949	214	258	236	192	248	264	235	352	153	282	17	235	49	849
236.052	0	943	215	260	236	194	250	264	236	353	152	283	19	233	51	846
236.175	0	944	212	257	236	192	245	263	236	351	152	281	19	234	50	847
236.298	0	950	212	256	236	190	245	263	235	351	152	281	19	234	51	851
236.421	0	957	213	257	235	190	247	263	234	351	151	282	17	233	49	849
236.544	0	942	214	258	236	192	250	264	234	352	152	281	19	235	49	849
236.667	0	942	214	258	236	193	249	266	237	353	153	282	18	234	49	854
236.79	0	947	213	256	232	190	245	265	236	351	151	280	18	232	49	853
236.913	0	955	213	258	234	191	246	264	235	351	151	280	18	232	50	847
237.036	0	943	214	257	236	192	247	264	236	352	151	281	18	233	50	845
237.158	0	939	214	258	238	194	250	263	238	352	154	282	19	234	49	844
237.281	0	948	214	258	237	194	248	262	238	352	152	282	18	235	49	846
237.404	0	944	211	256	238	192	246	262	234	348	150	280	18	233	49	842
237.527	0	944	212	257	238	192	246	262	235	350	151	281	18	233	49	840
237.65	0	943	213	257	238	193	248	263	237	351	152	281	18	233	49	844
237.773	0	952	215	259	239	195	250	264	236	352	153	283	19	235	50	843
237.896	0	960	212	257	238	193	246	262	236	350	151	281	18	233	49	843
238.019	0	946	212	256	238	191	244	262	236	349	151	280	17	233	49	844
238.141	0	945	212	257	238	191	246	263	236	351	152	281	18	234	49	847
238.264	0	948	214	258	238	193	248	262	236	351	152	280	18	232	49	841
238.387	0	955	215	259	239	193	250	263	236	352	152	282	17	232	50	841
238.51	0	945	211	257	239	191	245	261	236	348	151	281	18	234	49	843
238.633	0	945	211	255	238	191	244	262	236	349	152	280	18	234	49	844
238.756	0	951	212	257	238	191	246	263	237	349	153	281	17	233	50	839
238.879	0	953	212	257	239	193	248	262	235	351	153	283	19	235	50	838
239.002	0	946	213	258	239	193	249	264	237	352	152	283	17	235	49	841
239.124	0	944	210	256	238	190	243	262	238	349	152	281	18	234	49	842
239.247	0	949	210	255	237	191	244	262	236	349	152	281	18	232	50	835
239.37	0	933	211	255	240	192	245	261	234	349	152	281	17	232	49	831
239.493	0	945	212	256	241	194	248	261	236	350	152	282	18	233	49	829
239.616	0	944	214	258	242	195	249	263	239	352	154	283	17	234	49	838
239.739	0	953	211	255	240	190	244	260	238	349	151	281	18	233	48	832
239.862	0	956	210	255	239	190	244	261	236	349	152	281	18	232	48	834
239.985	0	947	210	255	238	192	245	263	236	349	153	282	18	234	49	835
240.108	0	946	211	255	240	192	248	265	237	351	154	282	18	233	49	838
240.23	0	953	214	257	237	193	250	264	237	352	154	283	18	232	50	834
240.353	0	955	210	255	238	191	244	263	236	349	152	282	18	231	49	832
240.476	0	948	209	254	237	191	244	263	236	349	153	282	18	232	49	833
240.599	0	947	209	254	238	191	246	263	236	350	154	281	18	233	49	836
240.722	0	956	211	256	238	193	249	264	237	351	154	283	18	234	48	833
240.845	0	963	213	257	238	193	251	265	237	353	154	284	18	234	50	834
240.968	0	954	210	255	236	190	246	265	236	349	152	281	17	233	48	835
241.091	0	945	210	254	237	190	245	264	236	350	154	282	18	233	49	836
241.213	0	953	210	256	237	191	246	264	236	350	154	282	19	233	49	832
241.336	0	954	212	257	236	192	249	264	236	351	154	282	18	232	50	833
241.459	0	946	212	257	238	194	251	265	239	353	155	284	17	234	49	837
241.582	0	946	210	256	236	190	245	265	238	350	154	282	18	233	49	838
241.705	0	953	210	255	236	191	246	264	236	349	153	281	18	233	49	836
241.828	0	951	210	255	237	192	246	263	236	350	153	282	18	234	49	833
241.951	0	946	212	256	238	193	249	264	237	352	154	284	19	234	48	836
242.074	0	945	213	257	238	194	251	266	239	353	154	284	19	235	49	836
242.196	0	954	211	254	237	190	246	263	237	349	154	282	17	234	49	835
242.319	0	956	211	254	237	189	245	263	234	348	152	281	17	234	49	837
242.442	0	954	211	255	237	191	246	263	236	350	153	281	18	234	49	839
242.565	0	945	212	256	238	192	248	265	237	352	155	283	18	234	49	838
242.688	0	954	214	257	238	192	251	264	237	353	154	284	17	234	50	842
242.811	0	957	212	256	237	190	247	262	234	349	152	282	18	233	49	839
242.934	0	953	211	255	236	189	245	262	236	349	153	282	18	233	49	841
243.057	0	943	212	254	237	190	246	262	237	350	153	282	18	234	50	841
243.18	0	954	213	256	236	192	248	263	236	351	153	283	19	233	50	842
243.302	0	956	214	257	237	193	252	263	236	353	154	283	19	233	50	842
243.425	0	953	211	254	236	190	246	263	236	349	152	281	18	233	49	841
243.548	11	942	212	254	236	189	244	263	236	350	153	281	17	234	49	842
243.671	0	953	212	255	236	189	247	263	235	351	152	280	18	234	50	845
243.794	0	955	213	255	236	191	249	263	235	351	153	282	19	235	49	844
243.917	0	954	214	256	237	193	251	263	237	353	153	283	18	235	50	846
244.04	0	942	213	256	236	191	245	262	237	351	152	280	18	234	49	842
244.163	0	953	212	254	235	190	246	262	234	349	151	280	18	234	49	842
244.285	0	954	213	256	235	191	246	261	234	351	151	281	18	233	49	844
244.408	0	953	214	256	236	191	249	262	236	352	153	282	17	234	50	843
244.531	0	942	215	257	236	193	250	264	238	353	153	282	18	233	50	844
244.654	0	954	213	255	236	190	246	261	235	349	152	281	18	233	49	843
244.777	0	956	213	256	235	190	246	261	234	350	151	280	18	234	49	846
244.9	0	953	213	256	235	190	247	264	235	351	151	282	17	234	50	848
245.023	0	949	215	258	236	191	250	263	237	353	153	282	18	235	50	846
245.146	0	954	215	257	237	191	251	264	236	352	153	282	19	235	49	846
245.268	0	954	212	255	234	188	246	263	233	348	151	280	18	234	50	846
245.391	0	953	213	256	235	189	246	263	235	350	151	280	19	235	49	845
245.514	0	950	214	256	234	190	247	265	236	351	152	280	19	232	50	845
245.637	0	954	214	258	235	192	250	265	235	352	154	282	19	233	49	845
[truncated: 792 more rows]

## Sheet: D850
	SNR :	43	42	47	43	45	44	44	51	54	43	45	39	43	39	46
Time	Marker	ch1	ch2	ch3	ch4	ch5	ch6	ch7	ch8	ch9	ch10	ch11	ch12	ch13	ch14	ch15
0.24576	0	866	296	232	237	198	275	235	203	359	130	295	29	211	79	904
0.36864	0	866	296	232	237	198	275	235	203	359	130	295	29	211	79	904
0.49152	0	896	277	212	237	187	266	235	210	363	127	293	29	210	76	933
0.6144	0	911	277	204	235	180	260	234	211	365	126	293	30	209	74	940
0.73728	0	911	277	203	236	178	258	235	212	368	128	293	30	210	73	942
0.86016	0	910	277	204	238	179	258	235	215	370	128	295	30	211	74	944
0.98304	0	922	278	207	235	180	262	236	215	371	129	294	31	213	73	948
1.10592	0	919	271	202	234	176	256	235	217	368	129	292	30	211	73	945
1.2288	0	908	273	202	233	176	256	235	218	368	130	292	31	211	74	940
1.35168	0	912	274	201	233	177	256	235	217	369	130	292	30	210	73	945
1.47456	0	916	276	203	234	178	259	236	216	371	130	294	32	212	73	948
1.59744	0	919	276	202	234	179	262	235	217	370	130	292	32	211	73	947
1.72032	0	910	270	199	232	173	256	235	218	369	130	292	30	210	73	944
1.8432	0	909	272	199	233	175	256	234	217	370	128	291	31	210	73	946
1.96608	0	911	274	199	233	176	256	235	217	369	128	292	31	211	73	948
2.08896	0	917	275	201	233	178	259	236	218	371	130	293	31	211	73	947
2.21184	0	910	271	200	233	176	260	234	218	370	130	292	30	210	72	942
2.33472	0	905	270	198	233	173	256	233	217	369	128	292	30	209	72	945
2.4576	0	907	271	199	233	175	257	234	216	369	128	292	31	210	73	944
2.58048	0	907	272	200	233	176	258	236	217	370	129	292	31	209	72	946
2.70336	0	906	274	203	234	179	262	236	217	372	130	294	31	211	73	944
2.82624	0	903	266	199	231	174	258	234	216	369	129	291	31	209	73	947
2.94912	0	899	267	198	231	175	256	234	216	368	128	291	31	209	72	947
3.072	0	902	269	198	232	175	257	235	217	370	129	291	30	209	72	946
3.19488	0	903	271	200	233	177	258	236	217	371	129	294	31	210	73	947
3.31776	0	909	270	202	232	177	261	235	216	371	129	293	31	210	73	949
3.44064	0	899	266	197	231	173	255	234	217	370	127	291	30	208	72	946
3.56352	0	896	269	198	231	174	256	235	217	370	130	291	30	209	72	946
3.6864	0	901	269	201	231	175	257	235	217	371	129	293	31	210	73	945
3.80928	0	907	270	201	232	178	260	236	216	372	129	293	31	210	73	950
3.93216	0	893	263	200	231	175	260	235	218	372	129	291	31	208	73	947
4.05504	0	891	264	197	231	173	256	235	218	369	130	292	30	208	72	948
4.17792	0	898	264	199	231	174	256	236	217	370	130	292	31	210	73	943
4.3008	0	906	264	199	231	175	257	236	216	370	128	291	31	211	73	943
4.42368	0	890	263	202	233	176	261	237	217	371	130	293	30	211	72	947
4.54656	0	882	258	198	230	172	256	235	218	369	130	291	31	209	72	945
4.66944	0	884	260	198	231	173	255	236	218	371	130	291	30	210	73	947
4.79232	0	895	261	198	231	174	257	236	216	370	130	292	31	211	72	945
4.9152	0	895	263	199	232	174	259	237	217	370	129	294	31	212	73	946
5.03808	0	883	259	201	231	176	261	237	218	371	130	293	30	211	73	948
5.16096	0	884	257	197	230	171	255	235	217	370	130	292	31	211	72	954
5.28384	0	895	259	199	230	173	257	235	216	370	129	292	31	211	72	951
5.40672	0	897	261	199	230	173	257	238	216	370	130	292	30	212	73	945
5.5296	0	889	264	201	232	176	260	238	218	371	130	294	31	212	73	939
5.65248	0	895	258	199	229	173	257	236	217	370	130	292	30	210	72	942
5.77536	0	900	258	198	230	172	255	236	216	368	129	292	31	210	73	943
5.89824	0	901	260	200	231	173	257	237	216	369	130	292	31	210	72	941
6.02112	0	894	262	199	232	174	257	238	218	371	130	294	31	212	73	940
6.144	0	894	262	202	232	177	262	239	217	371	130	294	31	211	73	939
6.26688	0	903	258	198	230	172	255	237	217	370	130	292	31	210	72	938
6.38976	0	904	260	198	232	172	256	237	217	369	130	292	31	211	73	936
6.51264	0	904	262	199	232	174	257	239	218	371	131	293	30	211	73	935
6.63552	0	913	267	202	233	176	259	240	218	371	129	295	31	213	74	935
6.7584	0	906	260	201	232	174	259	237	217	371	130	293	31	211	73	935
6.88128	0	908	260	197	232	172	256	237	217	368	129	293	31	211	72	930
7.00416	0	914	261	199	233	174	257	238	218	370	130	293	31	212	72	930
7.12704	0	915	264	200	233	175	259	238	218	370	130	295	31	213	74	942
7.24992	0	914	264	203	234	177	263	239	217	371	131	293	31	213	73	941
7.3728	0	916	260	198	232	172	257	238	219	369	130	293	31	212	72	938
7.49568	0	920	260	198	235	173	255	239	219	371	130	294	30	213	72	939
7.61856	0	930	263	199	234	174	257	239	217	370	131	294	31	215	72	936
7.74144	0	927	266	200	235	177	261	240	217	371	131	295	32	216	73	938
7.86432	0	916	261	201	233	175	261	239	219	371	132	294	31	214	73	947
7.9872	0	900	260	198	233	173	256	240	219	371	131	294	31	214	73	948
8.11008	0	920	261	198	233	174	258	240	217	371	131	294	31	215	73	947
8.23296	0	925	264	199	234	175	259	240	219	371	130	295	32	215	73	943
8.35584	0	918	264	202	235	178	263	241	219	372	132	295	31	214	73	941
8.47872	0	925	260	198	234	173	257	239	219	371	131	294	31	214	72	943
8.6016	0	934	262	198	235	174	258	240	217	370	130	294	31	215	73	946
8.72448	0	926	264	199	235	175	259	241	218	371	130	295	31	214	73	946
8.84736	0	913	266	202	235	177	261	241	220	372	132	296	31	216	74	945
8.97024	0	913	263	199	234	175	262	239	219	370	131	295	31	214	73	947
9.09312	0	924	263	198	234	173	258	239	217	370	131	295	32	213	73	946
9.216	0	926	265	199	235	175	258	241	217	371	131	295	32	214	73	946
9.33888	0	924	268	201	236	176	260	242	220	372	131	295	32	215	73	942
9.46176	0	921	267	203	236	178	264	242	220	373	133	296	30	215	73	949
9.58464	0	930	264	199	235	174	258	240	219	372	132	294	31	214	74	950
9.70752	0	939	266	199	236	174	259	240	218	371	131	295	31	214	73	949
9.8304	0	936	268	200	236	176	259	242	220	372	132	295	31	214	74	947
9.95328	0	943	270	202	237	179	262	241	219	374	133	295	31	216	74	952
10.0762	0	944	267	201	235	176	262	240	220	372	131	295	31	214	73	952
10.199	0	946	265	199	236	175	259	240	219	371	131	294	31	215	74	951
10.3219	0	941	267	199	236	175	259	241	220	372	132	294	31	216	74	952
10.4448	0	946	271	201	237	176	261	242	219	373	132	296	32	216	74	953
10.5677	0	942	269	203	237	178	263	241	220	373	132	295	31	215	74	952
10.6906	0	946	266	198	236	173	258	240	219	371	131	293	30	214	73	954
10.8134	0	944	268	200	236	175	260	241	219	371	132	294	31	215	73	953
10.9363	0	948	270	201	236	176	260	242	219	371	132	295	31	216	74	958
11.0592	0	943	271	202	237	179	264	241	218	372	131	296	31	216	75	954
11.1821	0	941	267	200	235	175	259	240	220	371	131	294	32	215	73	954
11.305	0	943	268	200	236	175	257	242	221	371	131	294	31	215	74	952
11.4278	0	951	270	200	237	175	260	241	218	370	131	294	31	217	74	958
11.5507	0	944	272	201	239	177	261	241	218	371	132	295	32	217	75	955
11.6736	0	943	270	202	237	177	264	241	220	371	132	295	31	216	74	955
11.7965	0	940	268	199	236	175	257	240	220	371	131	294	32	217	73	956
11.9194	0	950	269	199	237	176	259	241	218	370	132	294	30	217	74	959
12.0422	0	948	272	201	238	176	260	241	219	371	130	295	32	217	75	957
12.1651	0	943	272	204	240	179	264	242	220	372	132	295	31	217	74	955
12.288	0	940	268	200	236	174	258	241	221	371	132	293	32	216	74	953
12.4109	0	947	269	199	238	175	259	240	218	370	131	294	31	216	74	957
12.5338	0	947	271	200	238	175	259	242	218	370	131	293	32	216	73	955
12.6566	0	944	273	202	239	178	260	244	221	372	131	295	31	218	74	953
12.7795	0	945	271	202	237	177	263	242	220	371	132	295	30	216	74	956
12.9024	0	952	268	199	237	174	259	241	218	369	131	294	32	215	73	957
13.0253	0	954	271	200	238	175	258	241	219	369	131	294	31	217	73	953
13.1482	0	950	272	201	239	177	259	243	219	370	132	294	31	217	74	951
13.271	0	952	273	203	238	179	263	243	219	372	132	295	32	217	74	953
13.3939	0	956	269	201	239	175	259	241	220	371	131	294	31	215	73	953
13.5168	0	957	270	200	239	175	258	241	219	370	129	295	30	218	74	950
13.6397	0	965	277	198	241	177	259	242	220	370	131	296	32	221	74	955
13.7626	0	957	288	202	250	183	260	236	220	371	130	298	31	222	74	952
13.8854	0	982	291	205	245	184	260	238	220	372	131	298	31	220	73	956
14.0083	0	993	285	202	246	182	256	237	219	370	129	298	31	221	73	952
14.1312	0	996	289	202	247	181	257	237	221	369	131	299	31	223	74	953
14.2541	0	1000	290	203	250	181	257	235	219	370	130	300	31	223	72	958
14.377	0	1003	294	206	252	185	259	235	220	371	130	301	31	223	73	956
14.4998	0	1000	290	204	248	184	258	236	221	370	130	300	31	220	72	951
14.6227	0	981	292	204	250	181	257	234	221	369	130	299	30	221	73	951
14.7456	0	974	295	204	249	182	257	235	220	370	131	300	30	219	73	952
14.8685	0	940	296	205	252	188	259	233	220	370	128	301	31	221	72	946
14.9914	0	966	296	206	252	190	259	232	221	370	130	303	30	222	74	948
15.1142	0	974	293	202	252	186	253	230	222	368	129	302	31	222	73	956
15.2371	0	995	294	202	256	188	255	229	220	367	129	303	30	224	74	958
15.36	0	1025	297	201	256	189	255	230	222	368	129	305	30	225	74	957
15.4829	0	1034	300	203	258	191	255	229	222	369	129	306	30	227	74	959
15.6058	0	1034	294	201	257	190	257	227	222	367	129	306	30	225	73	957
15.7286	0	1039	295	200	256	189	253	227	220	366	129	307	31	227	74	960
15.8515	0	1039	296	201	257	190	252	226	221	365	128	307	30	227	74	961
15.9744	0	1040	298	202	257	192	253	224	222	366	129	310	30	228	74	953
16.0973	0	1039	298	203	255	196	254	215	223	367	126	312	30	226	74	932
16.2202	0	1044	295	201	250	194	249	198	225	363	119	314	29	225	73	925
16.343	0	1057	296	203	251	191	250	200	224	361	119	315	29	226	73	950
16.4659	0	1054	297	204	252	192	250	210	225	362	122	315	30	231	78	976
16.5888	0	1061	298	204	253	193	251	217	225	362	124	316	29	234	82	1002
16.7117	0	1056	294	203	254	196	253	217	224	361	125	318	28	234	83	1016
16.8346	0	1051	293	201	252	193	249	217	225	359	125	314	28	231	84	1029
16.9574	0	1049	297	200	252	194	248	219	225	359	126	314	28	230	85	1031
17.0803	0	1050	300	204	256	197	248	218	227	358	125	319	27	233	81	1030
17.2032	0	1053	301	206	265	202	249	211	227	360	123	323	26	234	77	1005
17.3261	0	1060	302	208	268	200	251	208	227	358	123	320	26	226	75	991
17.449	0	1071	305	208	274	201	248	207	227	357	124	319	27	226	74	983
17.5718	0	1069	309	211	276	201	248	206	226	357	123	319	27	227	73	983
17.6947	0	1074	313	211	276	201	250	207	228	359	123	320	27	227	74	983
17.8176	0	1069	323	212	275	201	252	209	228	359	124	321	27	224	74	978
17.9405	0	1072	321	211	277	203	250	205	229	356	123	318	28	224	75	970
18.0634	0	1065	318	209	269	202	246	207	230	357	123	317	28	224	75	978
18.1862	0	1060	314	208	262	203	247	204	227	357	122	319	28	224	77	978
18.3091	0	1065	313	205	257	203	247	200	227	359	120	320	29	223	78	982
18.432	0	1046	312	206	254	203	250	201	227	359	121	319	29	223	80	990
18.5549	0	1057	308	205	251	198	246	204	226	358	122	315	29	222	80	999
18.6778	0	1057	306	205	253	200	247	207	225	357	121	316	29	226	81	1009
18.8006	0	1055	309	206	254	201	248	213	226	356	123	318	29	226	82	1003
18.9235	0	1051	308	206	259	205	248	209	228	358	123	321	29	228	79	996
19.0464	0	1065	309	206	261	205	252	209	228	358	124	319	28	226	80	996
19.1693	0	1050	305	205	264	201	250	210	226	356	123	316	29	224	78	995
19.2922	0	1042	307	202	268	202	250	211	226	357	123	317	30	228	80	982
19.415	0	1063	312	202	269	200	251	215	228	358	125	315	29	226	80	957
19.5379	0	1066	315	205	272	203	253	219	229	359	126	316	29	228	79	962
19.6608	0	1069	314	203	272	202	255	217	227	358	125	314	29	227	79	983
19.7837	0	1067	313	202	272	199	251	217	227	357	127	313	29	226	78	993
19.9066	0	1072	314	202	272	200	252	218	227	358	127	314	30	227	79	995
20.0294	0	1069	316	202	272	200	252	220	226	360	128	314	30	227	79	1000
20.1523	0	1074	318	205	270	202	254	220	228	360	128	314	30	228	81	1007
20.2752	0	1077	313	202	265	198	256	221	226	359	128	313	30	226	81	1011
20.3981	0	1069	317	198	266	200	250	226	228	359	129	311	29	228	82	1016
20.521	0	1075	320	202	264	198	252	222	226	359	129	313	30	226	80	1005
20.6438	0	1080	321	202	266	201	253	222	226	360	128	315	29	229	79	993
20.7667	0	1072	321	202	271	201	257	220	228	361	128	318	30	231	77	989
20.8896	0	1072	316	199	271	199	254	220	228	359	129	313	29	227	79	999
21.0125	0	1069	317	199	274	202	253	218	226	360	128	314	30	227	78	994
21.1354	0	1070	319	200	275	200	253	219	226	360	128	313	29	227	78	993
21.2582	0	1074	320	200	275	203	254	220	227	361	128	314	30	229	79	993
21.3811	0	1075	317	202	274	203	256	220	228	361	129	314	30	227	79	996
21.504	0	1074	315	199	272	199	251	219	227	360	128	312	30	227	80	1001
21.6269	0	1082	314	198	271	198	252	219	225	359	128	312	30	228	79	1005
21.7498	0	1085	317	199	271	200	252	221	225	361	129	314	30	230	80	1005
21.8726	0	1081	317	198	271	201	254	222	227	362	129	315	30	230	80	999
21.9955	0	1065	322	197	262	197	253	224	224	359	131	311	30	222	81	987
22.1184	0	1055	321	198	253	195	253	227	224	359	130	313	30	225	81	1009
22.2413	0	1076	318	198	257	195	253	221	226	361	128	317	30	230	81	1012
22.3642	0	1077	318	198	263	199	254	220	228	362	127	320	29	232	80	1015
22.487	0	1070	318	200	264	200	257	221	226	362	129	317	30	227	80	1011
22.6099	0	1072	314	195	265	198	253	219	226	361	129	316	28	229	78	994
22.7328	0	1079	316	195	265	197	252	220	226	360	128	316	29	230	78	1005
22.8557	0	1075	317	195	267	197	254	222	226	361	128	317	29	231	79	1008
22.9786	0	1082	319	195	271	199	255	218	226	360	127	318	29	231	78	1004
23.1014	0	1076	318	198	273	199	254	212	228	361	126	317	29	227	77	984
23.2243	0	1083	316	195	273	197	251	214	225	358	127	316	28	227	77	983
23.3472	0	1076	317	196	274	197	251	216	226	359	128	316	28	228	76	983
23.4701	0	1076	320	195	274	196	251	214	225	360	127	316	29	227	76	981
23.593	0	1072	322	197	275	199	255	214	224	360	126	314	29	226	75	975
23.7158	0	1082	320	195	271	194	254	216	225	358	127	311	28	224	76	997
23.8387	0	1078	318	194	271	194	250	217	227	359	127	312	29	227	78	1008
23.9616	0	1078	317	192	269	194	251	217	224	359	127	312	29	228	78	998
24.0845	0	1074	319	193	270	195	252	218	224	360	127	312	30	228	77	1002
24.2074	0	1078	317	194	268	195	254	219	225	360	128	311	30	223	78	1006
24.3302	0	1077	313	191	268	193	250	217	225	359	128	310	30	225	76	1002
24.4531	0	1076	317	191	266	193	251	217	224	357	127	311	29	226	77	1008
24.576	0	1074	318	191	265	193	251	218	224	358	127	311	28	227	77	1006
24.6989	0	1075	320	192	264	193	251	220	224	359	127	312	29	227	78	1004
24.8218	0	1077	315	193	263	192	253	218	225	357	127	310	29	225	76	1002
24.9446	0	1076	315	189	261	190	250	218	223	357	127	307	30	222	76	998
25.0675	0	1075	315	189	265	192	250	217	223	357	126	309	29	224	75	992
25.1904	0	1078	315	189	266	191	250	218	224	358	126	309	28	225	76	988
25.3133	0	1074	316	191	265	193	252	219	224	359	127	310	28	226	76	995
25.4362	0	1078	312	188	264	190	251	217	223	357	126	307	28	223	76	1000
25.559	0	1076	313	187	262	188	249	217	222	356	128	306	29	222	75	995
25.6819	0	1080	314	189	264	189	248	218	223	357	128	307	28	220	74	981
25.8048	0	1069	313	188	265	190	249	218	223	358	127	307	29	223	74	985
25.9277	0	1074	309	188	264	190	252	218	222	358	127	306	29	222	74	987
26.0506	0	1072	307	185	264	187	247	216	221	355	127	304	28	220	74	985
26.1734	0	1071	308	185	262	187	248	218	222	356	127	304	29	218	75	978
26.2963	0	1074	309	186	265	189	248	218	222	357	126	305	28	222	74	979
26.4192	0	1075	309	185	265	189	249	217	221	358	127	306	30	222	74	981
26.5421	0	1074	305	186	264	189	250	215	221	357	126	305	29	220	75	980
26.665	0	1068	305	183	263	187	246	215	221	356	126	303	29	220	74	978
26.7878	0	1076	305	183	259	186	246	217	221	356	126	303	28	217	74	980
26.9107	0	1080	304	184	262	188	248	218	221	358	126	303	29	218	74	979
27.0336	0	1079	307	185	262	188	248	218	221	359	127	304	29	219	73	978
27.1565	0	1072	302	184	261	187	249	216	222	358	127	302	29	216	73	971
27.2794	0	1075	301	182	260	186	247	218	220	358	127	301	29	218	74	974
27.4022	0	1075	302	181	259	184	247	217	221	358	126	302	29	218	74	974
27.5251	0	1071	303	182	259	186	247	218	220	360	126	301	29	218	73	971
27.648	0	1070	305	185	260	188	249	220	221	361	128	303	29	220	74	972
27.7709	0	1073	300	183	257	186	249	218	221	358	127	303	29	217	73	974
27.8938	0	1073	300	179	257	185	246	217	219	359	127	301	29	217	74	977
28.0166	0	1073	301	182	256	183	247	218	220	358	127	302	28	214	74	974
28.1395	0	1070	303	181	259	186	247	218	220	360	127	303	29	219	74	971
28.2624	0	1067	304	184	259	187	249	219	221	362	127	305	29	220	75	975
28.3853	0	1074	300	182	258	185	249	217	220	360	126	302	29	219	75	978
28.5082	0	1075	300	181	257	184	247	217	220	359	126	302	29	218	74	975
28.631	0	1070	302	182	256	184	247	218	221	361	127	303	29	220	74	978
28.7539	0	1067	303	183	254	186	248	219	220	362	127	304	29	221	76	981
28.8768	0	1068	305	185	256	187	251	219	220	363	127	305	29	221	75	980
28.9997	0	1074	301	182	252	183	250	219	220	362	128	303	29	216	76	979
29.1226	0	1067	299	183	254	185	247	219	221	360	127	302	29	218	75	976
29.2454	0	1069	302	183	255	185	249	219	220	362	127	303	29	220	75	979
29.3683	0	1066	304	183	257	185	249	219	221	363	126	305	30	221	75	981
29.4912	0	1074	302	185	257	187	251	218	222	363	127	304	29	222	76	983
29.6141	0	1069	300	182	255	183	247	218	222	362	127	303	29	221	76	983
29.737	0	1070	300	181	254	183	248	217	220	361	126	304	30	222	76	987
29.8598	0	1066	301	182	256	184	248	218	220	363	126	304	30	223	76	987
29.9827	0	1075	303	185	256	185	249	220	221	364	127	306	30	224	76	988
30.1056	0	1068	299	183	255	185	251	219	221	362	128	305	30	222	76	988
30.2285	0	1066	299	182	252	183	249	217	220	361	127	303	30	219	76	988
30.3514	0	1065	299	182	255	185	248	218	220	362	127	304	30	222	76	991
30.4742	0	1067	301	183	256	185	248	219	221	363	127	305	29	223	76	990
30.5971	0	1065	305	185	261	188	251	217	222	365	128	306	29	224	76	984
30.72	0	1069	301	185	262	187	249	214	221	363	126	304	29	222	75	980
30.8429	0	1066	301	182	260	184	247	216	220	361	126	303	31	222	76	984
30.9658	0	1075	305	184	261	185	247	215	222	362	126	306	29	224	76	982
31.0886	0	1069	309	185	262	187	248	216	223	364	127	309	29	226	76	984
31.2115	0	1070	307	187	258	188	250	216	223	364	127	309	29	225	76	984
31.3344	0	1071	306	183	256	185	248	213	222	362	125	307	29	223	75	982
31.4573	0	1068	310	187	254	185	249	214	224	362	126	307	29	222	74	973
31.5802	0	1074	311	188	259	187	249	212	224	363	125	310	29	226	73	966
31.703	0	1071	309	189	262	189	252	213	224	365	125	311	29	228	73	968
31.8259	0	1072	305	187	261	188	251	212	224	364	125	307	29	226	73	971
31.9488	0	1065	304	187	261	186	250	213	223	362	126	306	30	224	73	968
32.0717	0	1073	304	185	266	187	250	213	224	363	126	305	30	228	74	969
32.1946	1	1074	308	187	269	188	250	213	222	363	126	306	30	230	74	971
32.3174	0	1073	308	188	269	189	253	213	223	363	126	305	30	229	72	969
32.4403	0	1064	304	187	267	186	249	212	223	362	126	304	29	227	72	974
32.5632	0	1068	304	185	267	186	248	213	223	363	126	304	30	229	73	983
32.6861	0	1076	308	186	267	186	249	213	222	362	126	305	30	229	72	979
32.809	0	1075	308	189	268	189	251	215	223	363	126	305	30	230	73	982
32.9318	0	1066	304	185	266	187	250	215	223	362	127	304	30	227	74	979
33.0547	0	1069	304	185	264	184	247	215	223	362	126	303	30	225	74	987
33.1776	0	1080	305	185	265	186	249	215	220	361	127	303	30	228	74	990
33.3005	0	1081	307	185	266	186	248	217	222	362	127	305	30	229	74	988
33.4234	0	1072	305	187	265	188	252	216	223	362	128	304	29	228	75	989
33.5462	0	1071	304	184	263	185	247	215	222	361	127	303	30	228	74	991
33.6691	0	1080	308	183	259	184	248	217	221	360	127	303	30	221	75	994
33.792	0	1080	306	186	262	184	248	218	221	361	127	304	29	227	75	989
33.9149	0	1078	310	185	266	187	250	217	222	362	127	308	29	231	76	967
34.0378	0	1086	311	185	267	186	250	216	221	361	128	304	30	226	75	959
34.1606	0	1094	311	184	270	186	247	215	222	361	127	303	30	227	74	970
34.2835	0	1096	313	184	270	185	247	216	222	360	127	304	30	227	74	975
34.4064	0	1096	316	184	269	185	248	216	222	362	128	306	29	229	75	979
34.5293	0	1089	316	187	270	187	251	217	222	363	129	306	30	230	74	986
34.6522	0	1091	313	184	267	184	247	216	222	362	128	303	29	227	74	987
34.775	0	1099	313	184	266	183	246	217	222	360	127	303	29	228	74	986
34.8979	0	1092	314	183	266	183	247	218	222	361	127	304	31	228	75	991
35.0208	0	1088	317	185	265	184	249	220	222	363	129	305	31	227	76	993
35.1437	0	1093	316	188	267	187	251	219	222	363	128	304	30	227	75	990
35.2666	0	1095	310	183	265	183	248	217	221	362	128	302	30	226	75	991
35.3894	0	1089	310	184	263	182	245	219	223	362	128	304	30	227	76	994
35.5123	0	1089	310	184	262	183	248	221	221	362	129	304	30	227	75	997
35.6352	0	1084	311	185	261	184	249	222	221	364	129	306	30	228	76	997
35.7581	0	1093	309	186	260	185	252	221	222	363	130	304	30	229	77	996
35.881	0	1085	308	182	257	181	247	221	223	363	130	304	30	224	77	994
36.0038	0	1086	308	183	258	182	249	221	221	362	129	304	30	226	76	995
36.1267	0	1083	309	184	260	184	250	221	221	363	129	305	30	228	77	998
36.2496	0	1091	309	185	260	184	250	224	222	364	130	307	31	230	76	998
36.3725	0	1084	308	186	259	184	253	222	221	364	130	305	30	228	77	999
36.4954	0	1084	305	182	259	180	249	221	221	364	130	304	30	228	77	999
36.6182	0	1081	306	183	257	181	250	221	220	363	129	305	30	228	76	1000
36.7411	0	1083	310	184	258	182	250	223	222	363	130	307	29	229	77	1000
36.864	0	1083	312	185	256	185	251	224	223	366	131	307	30	231	77	1002
36.9869	0	1087	309	186	256	184	255	222	221	364	131	305	30	226	77	999
37.1098	0	1078	303	182	257	183	250	222	220	364	130	305	31	227	76	999
37.2326	0	1082	304	182	257	183	251	223	222	364	130	305	30	229	76	999
37.3555	0	1083	305	183	257	184	251	224	221	364	131	306	30	230	76	1000
37.4784	0	1086	307	185	259	185	253	222	222	365	130	307	31	231	77	1002
37.6013	0	1084	305	185	258	185	254	222	223	366	130	306	31	227	77	997
37.7242	0	1081	304	183	261	183	251	220	223	363	129	305	30	227	76	995
37.847	0	1083	306	183	259	184	251	222	222	364	129	305	31	229	76	1000
37.9699	0	1086	307	185	258	184	252	221	222	364	129	305	30	230	76	1004
38.0928	0	1084	309	186	258	184	254	222	222	365	128	307	31	231	76	1002
38.2157	0	1083	305	186	258	186	256	222	223	365	130	307	32	230	76	999
38.3386	0	1082	305	183	257	182	251	220	223	366	129	305	31	228	76	1005
38.4614	0	1084	305	184	257	183	253	220	221	365	130	306	31	229	76	1006
38.5843	0	1084	307	184	257	183	253	222	222	365	129	305	31	231	76	1003
38.7072	0	1082	308	185	258	185	255	223	223	366	130	307	31	230	77	1001
38.8301	0	1081	306	185	256	186	257	223	222	366	131	307	30	229	77	1006
38.953	0	1084	303	181	254	182	252	221	222	366	130	304	31	228	77	1009
39.0758	0	1083	302	182	255	182	252	222	221	365	129	304	31	228	76	1006
39.1987	0	1074	305	182	256	183	254	222	223	366	130	305	31	229	76	1003
39.3216	0	1080	305	184	255	185	254	222	223	368	130	307	31	231	76	1008
39.4445	0	1083	303	185	255	185	256	222	223	368	130	306	31	229	76	1011
39.5674	0	1082	301	183	255	182	252	222	221	365	130	304	30	228	77	1007
39.6902	0	1074	301	182	254	181	253	222	222	365	130	305	30	228	77	1005
39.8131	0	1081	303	184	254	183	254	222	222	366	130	306	31	229	77	1009
39.936	0	1083	304	184	254	184	256	223	222	366	130	306	31	230	76	1012
40.0589	0	1081	302	185	253	184	256	222	222	367	130	305	31	227	77	1008
40.1818	0	1077	300	183	253	182	252	222	222	367	130	304	31	226	76	1007
40.3046	0	1080	301	182	253	182	253	222	221	366	129	304	31	228	77	1010
40.4275	0	1083	303	183	254	183	254	223	221	365	129	305	30	228	77	1013
40.5504	0	1081	304	184	254	184	255	224	221	367	129	305	32	229	77	1007
40.6733	0	1078	302	184	252	183	257	222	222	367	130	304	30	228	77	1011
40.7962	0	1074	300	182	251	182	252	222	222	366	130	303	31	227	78	1012
40.919	0	1082	301	182	251	181	253	222	220	365	128	304	30	227	78	1015
41.0419	0	1081	301	183	251	182	254	223	220	365	129	303	30	228	77	1009
41.1648	0	1078	303	184	252	184	255	225	222	368	130	305	31	228	78	1013
41.2877	0	1072	299	184	250	183	256	223	221	366	130	304	31	227	78	1016
41.4106	0	1074	298	181	249	181	252	223	220	365	130	302	30	227	78	1017
41.5334	0	1080	301	182	247	179	253	225	221	365	129	302	30	223	77	1014
41.6563	0	1074	300	182	250	182	253	225	222	366	130	303	30	225	78	1012
41.7792	0	1076	302	184	251	184	255	226	219	367	130	303	31	226	78	1015
41.9021	0	1079	298	183	250	182	255	225	221	366	129	302	31	225	77	1015
42.025	0	1081	299	181	248	181	253	224	219	365	129	302	29	224	77	1014
42.1478	0	1074	299	182	248	181	253	224	221	364	130	302	30	226	78	1013
42.2707	0	1074	301	184	247	182	254	226	220	365	129	302	30	226	78	1015
42.3936	0	1072	302	185	249	183	256	226	219	365	130	303	30	226	78	1014
42.5165	0	1080	297	184	247	181	255	225	220	364	130	301	30	224	77	1014
42.6394	0	1073	298	181	245	180	252	224	221	365	130	300	30	224	77	1013
42.7622	0	1072	298	183	245	180	253	225	219	364	130	300	30	225	78	1014
42.8851	0	1069	300	183	246	182	254	226	219	364	129	301	30	226	77	1012
43.008	0	1078	301	185	246	183	256	226	221	365	129	302	30	226	78	1013
43.1309	0	1072	297	185	245	180	255	226	220	364	130	301	30	223	77	1010
43.2538	0	1076	297	182	244	179	252	225	220	364	130	300	30	223	77	1012
43.3766	0	1068	297	183	244	180	251	225	219	364	129	300	31	225	77	1011
43.4995	0	1077	300	184	244	180	252	227	219	364	130	301	31	223	78	1009
43.6224	0	1072	298	186	247	184	255	227	221	364	129	301	30	224	77	1009
43.7453	0	1074	294	183	246	182	254	224	221	364	129	301	29	223	76	1007
43.8682	0	1069	297	183	246	181	252	224	219	363	129	299	31	222	77	1007
43.991	0	1079	297	184	246	181	252	225	220	362	129	299	31	223	77	1006
44.1139	0	1073	298	183	246	182	253	226	219	363	130	300	30	224	77	1007
44.2368	0	1078	301	185	247	184	254	227	219	364	129	300	31	225	77	1009
44.3597	0	1069	298	184	245	182	255	224	219	363	129	300	31	223	76	1003
44.4826	0	1072	297	184	244	180	252	225	220	361	130	300	30	223	76	1004
44.6054	0	1074	298	182	244	182	252	224	220	362	129	300	30	223	76	1004
44.7283	0	1076	296	185	246	182	252	225	218	362	129	300	30	221	77	1002
44.8512	0	1076	296	186	251	184	254	225	219	363	129	302	30	224	76	999
44.9741	0	1074	295	185	250	184	255	224	221	363	130	302	30	224	76	1000
45.097	0	1075	292	184	249	182	251	224	220	362	130	299	30	223	76	1001
45.2198	0	1079	295	184	248	183	252	224	219	361	129	300	30	224	78	1001
45.3427	0	1077	297	184	249	183	252	223	220	360	129	301	30	224	77	999
45.4656	0	1069	298	185	249	184	254	225	220	362	129	303	31	225	76	997
45.5885	0	1076	299	189	251	187	256	225	220	363	130	304	30	226	77	1001
45.7114	0	1079	295	185	249	183	252	224	220	362	129	301	30	223	76	1002
45.8342	0	1077	296	185	249	182	252	225	219	360	129	301	30	224	76	999
45.9571	0	1074	300	185	249	182	252	225	221	362	129	302	31	223	77	994
46.08	0	1078	299	186	251	186	253	226	220	363	130	303	30	225	78	1000
46.2029	0	1079	301	188	251	187	257	227	220	364	130	304	31	226	77	1003
46.3258	0	1078	297	187	250	184	254	224	220	362	130	302	30	225	77	998
46.4486	0	1073	299	185	249	182	253	226	221	362	130	302	29	224	77	1000
46.5715	0	1076	301	185	250	184	254	226	220	361	131	303	31	226	77	1002
46.6944	0	1078	301	187	250	185	254	226	220	362	130	303	31	225	77	1004
46.8173	0	1078	303	188	251	186	256	227	221	364	131	305	30	227	78	998
46.9402	0	1073	301	189	251	185	258	227	222	363	131	304	31	225	78	1002
47.063	0	1076	299	186	250	183	253	226	222	363	130	302	30	226	77	1003
47.1859	0	1077	301	186	251	184	254	226	220	362	130	303	31	225	77	1003
47.3088	0	1078	303	188	251	184	255	226	221	363	130	304	30	227	78	1005
47.4317	0	1073	306	188	250	187	256	229	222	365	131	305	31	226	79	1003
47.5546	0	1073	303	191	251	188	260	227	222	364	131	304	31	225	78	1004
47.6774	0	1077	300	187	250	184	254	226	222	363	130	302	30	225	77	1004
47.8003	0	1079	302	187	251	184	255	227	221	362	130	304	30	225	78	1006
47.9232	0	1073	303	189	251	185	256	227	222	363	130	304	30	226	77	1006
48.0461	0	1079	304	189	253	186	257	227	221	364	131	304	30	227	78	1007
48.169	0	1071	304	191	253	189	260	229	222	365	131	306	31	227	79	1006
48.2918	0	1079	300	189	251	184	257	226	222	363	131	303	30	225	77	1005
48.4147	0	1075	301	188	251	186	255	227	223	365	130	304	32	225	77	1006
48.5376	0	1078	304	190	252	185	256	228	221	363	131	303	30	224	77	1008
48.6605	0	1071	305	191	253	187	257	228	221	364	131	305	30	227	78	1007
48.7834	0	1081	306	192	253	190	261	229	223	366	131	306	31	228	78	1007
48.9062	0	1076	303	190	252	187	259	228	223	365	131	304	31	225	77	1004
49.0291	0	1078	303	188	251	186	258	228	222	365	130	304	30	226	78	1012
49.152	0	1071	306	189	252	187	257	228	221	365	130	303	30	226	79	1008
49.2749	0	1074	307	190	252	189	258	229	223	366	131	305	31	227	77	1008
49.3978	0	1076	310	192	253	190	261	230	222	367	132	307	30	228	78	1011
49.5206	0	1076	305	192	253	189	260	228	223	367	132	304	31	226	78	1011
49.6435	0	1076	305	189	252	186	258	227	221	366	130	304	30	225	78	1008
49.7664	0	1075	307	189	253	187	258	228	223	366	132	304	30	225	78	1005
49.8893	0	1076	309	192	253	188	259	228	222	367	131	305	31	226	78	1009
50.0122	0	1080	311	192	254	191	262	228	223	368	131	306	31	228	78	1011
50.135	0	1078	308	192	254	189	261	228	223	368	132	305	31	227	79	1009
50.2579	0	1069	306	189	253	187	256	227	224	367	131	304	31	225	78	1010
50.3808	0	1077	306	190	253	187	257	227	224	367	131	305	31	226	78	1010
50.5037	0	1080	307	191	254	189	258	228	221	366	130	305	31	225	79	1011
50.6266	0	1079	307	191	257	192	261	228	223	368	131	306	31	227	78	1010
50.7494	0	1076	305	192	256	189	261	228	223	367	131	304	31	226	77	1008
50.8723	0	1073	306	189	255	186	257	227	224	367	131	303	31	225	79	1012
50.9952	0	1081	308	190	256	187	258	227	223	367	130	304	31	225	78	1013
51.1181	0	1081	310	190	255	188	258	229	222	367	130	304	32	226	78	1010
51.241	0	1076	312	193	256	191	262	229	224	369	131	305	31	228	77	1009
51.3638	0	1077	308	191	255	188	261	228	222	367	131	303	31	226	77	1012
51.4867	0	1081	307	188	255	187	256	228	223	366	130	304	30	225	78	1014
51.6096	0	1083	308	189	256	187	258	228	222	366	131	303	32	226	78	1012
51.7325	0	1077	310	189	258	189	257	229	223	367	131	305	31	227	78	1012
51.8554	0	1079	311	192	257	190	261	229	223	367	131	305	31	227	78	1014
51.9782	0	1083	307	189	254	186	257	226	223	366	131	302	30	223	78	1013
52.1011	0	1084	305	189	257	186	256	227	222	365	130	302	30	225	78	1011
52.224	0	1079	305	188	259	188	256	226	223	366	130	304	31	226	78	1010
52.3469	0	1083	307	190	261	189	258	226	223	366	130	305	30	227	78	1010
52.4698	0	1076	303	191	261	189	258	225	223	367	131	302	32	226	77	1008
52.5926	0	1087	301	188	260	186	255	223	222	364	130	303	30	226	77	1009
52.7155	0	1081	302	188	262	186	255	224	224	365	130	302	30	226	78	1010
52.8384	0	1085	305	187	261	187	255	224	222	364	129	302	31	227	77	1009
52.9613	0	1083	307	189	262	188	256	224	221	365	130	304	31	226	78	1011
53.0842	0	1089	302	189	260	187	255	223	223	364	130	301	30	224	77	1009
53.207	0	1082	303	186	261	186	251	223	223	364	130	301	31	225	77	1011
53.3299	0	1085	304	187	262	186	254	224	221	363	127	302	30	225	77	1008
53.4528	0	1086	306	188	262	186	254	224	221	363	129	303	31	227	77	1009
53.5757	0	1085	305	190	262	188	255	225	223	364	129	302	30	227	77	1008
53.6986	0	1083	301	187	260	185	252	222	224	363	129	301	31	224	77	1010
53.8214	0	1086	302	185	260	183	251	223	222	361	128	300	31	224	77	1011
53.9443	0	1084	302	186	260	185	251	222	221	362	129	300	30	224	77	1009
54.0672	0	1088	304	186	262	186	252	223	222	363	129	302	31	226	75	1008
54.1901	0	1082	304	188	262	187	254	223	223	363	129	302	30	226	76	1010
54.313	0	1085	301	185	260	184	251	222	222	361	128	299	29	223	76	1010
54.4358	0	1084	300	185	260	184	250	223	222	360	129	299	30	224	76	1007
54.5587	0	1082	303	186	259	184	251	223	223	362	129	300	30	222	77	1004
54.6816	0	1084	305	186	262	185	251	223	222	363	128	300	30	225	77	1005
54.8045	0	1086	304	187	261	187	252	223	222	362	128	300	29	224	75	1006
54.9274	0	1085	302	185	260	182	250	222	221	360	128	299	30	223	75	1000
55.0502	0	1082	302	185	261	183	250	223	223	361	128	299	29	223	75	1000
55.1731	0	1089	305	185	260	184	248	222	221	361	128	300	29	222	76	995
55.296	0	1086	307	185	262	185	250	224	221	362	128	301	30	223	76	996
55.4189	0	1086	304	187	262	186	251	222	222	362	129	299	30	223	75	997
55.5418	0	1081	302	184	261	183	248	222	223	361	128	298	30	222	75	996
55.6646	0	1082	303	184	261	183	248	222	221	359	128	297	30	223	75	998
55.7875	0	1080	305	184	261	184	248	222	220	360	127	299	30	223	76	996
55.9104	0	1088	308	186	261	186	250	224	221	361	128	301	30	224	75	994
56.0333	0	1082	307	186	258	185	252	224	223	360	130	299	30	221	75	997
56.1562	0	1088	304	184	257	183	249	222	220	361	129	299	29	220	75	999
56.279	0	1079	304	184	258	184	249	223	221	359	128	298	30	222	75	998
56.4019	0	1088	304	184	260	185	249	223	222	361	129	300	30	223	76	999
56.5248	0	1082	306	186	261	185	250	224	224	362	129	301	29	224	75	996
56.6477	0	1086	302	185	259	184	251	222	222	361	129	299	30	222	75	1001
56.7706	0	1078	300	183	258	182	247	222	222	360	128	298	31	223	75	996
56.8934	0	1082	301	183	259	183	248	223	222	360	129	299	30	223	74	993
57.0163	0	1083	303	183	260	184	248	223	222	361	130	300	29	224	75	998
57.1392	0	1086	305	185	260	186	250	224	222	362	129	301	30	225	75	1002
57.2621	0	1084	301	183	258	183	250	223	222	361	129	299	30	221	76	998
57.385	0	1083	298	180	259	183	248	224	221	359	129	298	31	222	76	998
57.5078	0	1083	299	183	259	182	247	223	222	360	129	300	30	223	75	1001
57.6307	0	1085	300	182	260	183	248	224	221	361	129	300	30	224	76	1002
57.7536	0	1084	303	185	259	186	251	224	222	362	130	301	30	223	76	999
57.8765	0	1076	298	183	259	184	250	224	222	360	129	299	30	222	76	996
57.9994	0	1082	298	182	257	182	247	222	222	361	129	298	30	223	76	1002
58.1222	0	1086	299	181	258	184	249	223	221	360	129	299	30	223	76	1004
58.2451	11	1085	301	182	258	183	248	224	221	361	129	300	30	225	76	999
58.368	0	1081	305	185	258	185	251	226	223	362	129	302	30	224	76	1001
58.4909	0	1077	301	184	258	183	251	224	222	362	130	300	30	224	76	1006
58.6138	0	1086	301	179	256	181	249	224	221	362	130	299	30	222	76	1006
58.7366	0	1085	302	183	256	182	249	224	222	361	129	299	30	223	76	1004
58.8595	0	1082	302	182	258	184	250	225	223	362	129	301	30	226	76	1003
58.9824	0	1076	305	183	258	185	252	226	223	365	130	302	30	226	77	1008
59.1053	0	1084	302	183	256	185	252	225	223	364	130	301	30	225	77	1009
59.2282	0	1085	301	181	255	182	250	225	221	362	130	299	30	224	76	1008
59.351	0	1080	302	182	255	183	250	224	222	362	130	301	30	225	77	1006
59.4739	0	1080	305	182	254	183	252	226	221	363	130	301	31	224	78	1008
59.5968	0	1077	306	184	256	186	254	227	222	365	130	303	31	226	77	1013
59.7197	0	1086	303	185	255	184	255	225	223	364	129	301	30	225	76	1010
59.8426	0	1080	303	182	254	182	250	227	223	364	129	301	31	225	76	1011
59.9654	0	1082	304	183	254	183	252	227	221	364	130	302	30	226	77	1014
60.0883	0	1079	307	183	254	184	253	227	221	364	130	302	30	227	77	1013
60.2112	0	1087	309	185	256	187	255	229	223	366	131	303	30	227	78	1014
60.3341	0	1080	302	184	254	184	254	227	223	365	131	302	30	226	77	1012
60.457	0	1086	301	181	252	182	250	226	223	365	131	301	31	225	77	1018
60.5798	0	1078	302	181	253	183	252	226	221	363	130	301	30	227	78	1015
60.7027	0	1087	304	184	253	184	253	228	222	365	131	303	30	226	78	1014
60.8256	0	1080	303	185	256	187	256	228	223	366	131	303	31	227	77	1017
60.9485	0	1084	300	182	253	183	252	226	222	364	131	301	31	226	78	1021
61.0714	0	1077	300	180	252	181	251	226	222	364	129	300	30	226	77	1016
61.1942	0	1081	302	182	253	183	251	227	222	363	130	301	30	226	77	1018
61.3171	0	1082	305	182	254	184	252	227	222	366	130	303	30	227	78	1021
61.44	0	1084	303	184	253	186	256	228	221	366	130	302	29	227	78	1022
61.5629	0	1082	299	180	252	181	251	226	222	364	130	300	29	226	76	1017
61.6858	0	1081	299	181	252	181	251	227	221	363	130	301	30	226	77	1019
61.8086	0	1081	301	180	253	182	250	226	222	365	130	301	30	227	79	1020
61.9315	0	1084	303	182	254	184	253	228	221	364	129	302	31	228	78	1021
62.0544	0	1083	300	182	254	185	254	226	222	366	130	301	30	226	77	1017
62.1773	0	1074	298	179	252	181	250	225	222	364	129	300	31	226	77	1017
62.3002	0	1082	298	180	251	182	250	225	223	364	130	301	30	226	78	1019
62.423	0	1085	300	180	253	182	252	226	221	363	130	302	31	226	77	1020
62.5459	0	1084	302	182	254	184	252	226	222	365	130	302	30	228	78	1019
62.6688	0	1080	299	182	252	183	254	225	222	364	131	300	30	226	77	1016
62.7917	0	1076	297	179	252	181	250	224	221	364	129	300	31	225	77	1018
62.9146	0	1085	299	179	252	181	251	224	221	364	128	300	30	226	77	1019
63.0374	0	1085	301	180	252	182	251	225	221	364	130	301	30	228	77	1017
63.1603	0	1080	302	183	253	185	254	226	222	365	130	301	30	228	78	1015
63.2832	0	1075	296	180	251	181	250	226	221	365	130	300	30	226	76	1019
63.4061	0	1079	297	179	251	180	249	225	221	363	129	300	30	224	77	1019
63.529	0	1086	298	180	252	181	250	225	220	362	130	300	30	226	76	1016
63.6518	0	1079	301	181	252	182	251	226	222	365	130	301	31	226	77	1015
63.7747	0	1074	300	183	251	184	255	226	221	363	130	301	30	226	78	1017
63.8976	0	1077	295	178	250	181	250	225	220	363	129	299	29	225	76	1018
64.0205	0	1084	296	178	251	180	250	225	221	362	130	299	29	225	76	1013
64.1434	0	1079	298	179	252	181	251	225	222	362	129	300	30	226	77	1015
64.2662	0	1080	299	181	252	183	252	226	221	363	130	301	30	226	78	1016
64.3891	0	1076	295	180	250	182	252	225	222	364	129	299	30	225	77	1016
64.512	0	1085	294	178	249	179	250	224	221	361	130	298	30	224	76	1014
64.6349	0	1079	297	178	249	180	249	225	222	363	130	299	30	224	76	1015
64.7578	0	1079	298	179	251	180	250	226	220	363	130	299	30	226	76	1015
64.8806	0	1077	298	181	251	183	252	227	220	362	129	300	29	225	77	1018
65.0035	0	1079	293	179	249	179	250	225	221	361	130	297	29	223	77	1014
65.1264	0	1079	292	175	249	179	248	225	221	361	130	297	29	224	75	1015
65.2493	0	1083	293	177	250	179	250	225	219	361	129	298	30	225	77	1014
65.3722	0	1076	296	178	251	180	250	225	219	361	129	299	29	225	76	1016
65.495	0	1079	296	180	250	182	252	225	221	362	130	299	29	225	76	1013
65.6179	0	1079	291	176	249	178	248	224	221	361	130	297	29	223	76	1014
65.7408	0	1081	291	177	249	178	248	224	221	360	129	297	30	224	75	1015
65.8637	0	1080	293	176	250	179	248	225	218	360	129	297	29	223	77	1011
65.9866	0	1078	296	177	251	180	249	227	221	361	129	299	30	224	76	1012
66.1094	0	1080	294	179	250	182	252	226	222	361	129	298	29	225	76	1013
66.2323	0	1081	290	176	248	178	248	224	221	360	129	297	30	223	75	1013
66.3552	0	1080	292	177	250	178	248	223	219	359	128	296	29	222	76	1010
66.4781	0	1078	294	176	250	179	248	225	221	359	129	296	30	222	76	1008
66.601	0	1078	296	178	250	180	250	226	221	361	129	299	29	223	76	1012
66.7238	0	1081	294	180	250	182	253	226	220	361	129	299	29	224	77	1015
66.8467	0	1078	290	177	247	177	248	225	221	360	129	296	29	222	75	1010
66.9696	0	1075	292	177	248	178	248	225	221	358	129	297	29	223	75	1007
67.0925	0	1077	293	177	248	179	248	225	220	360	129	297	29	223	76	1012
67.2154	0	1079	296	180	248	181	250	227	219	361	129	299	30	224	76	1014
67.3382	0	1077	296	179	247	181	253	226	220	361	130	298	29	222	76	1011
67.4611	0	1073	291	177	247	179	248	224	221	359	129	296	29	222	75	1009
67.584	0	1076	292	178	247	179	248	226	220	360	129	297	29	222	76	1013
67.7069	0	1079	294	179	248	179	249	226	220	360	129	298	30	224	76	1016
67.8298	0	1078	295	180	248	181	250	227	220	362	130	299	29	224	77	1010
67.9526	0	1072	295	183	248	182	253	227	221	361	130	299	30	224	76	1014
68.0755	0	1067	290	179	246	178	248	225	220	360	129	296	29	223	75	1015
68.1984	0	1076	292	178	248	178	248	225	220	360	129	297	30	223	76	1016
68.3213	0	1077	295	180	247	180	248	226	219	360	129	298	29	224	76	1011
68.4442	0	1072	298	181	248	181	251	227	222	361	130	300	30	225	77	1016
68.567	0	1072	297	183	249	183	254	227	220	361	130	299	31	224	76	1016
68.6899	0	1076	293	180	247	178	248	225	220	360	129	296	30	224	75	1015
68.8128	0	1079	294	180	248	179	248	226	219	359	129	297	30	225	76	1015
68.9357	0	1073	296	180	249	180	250	227	220	360	129	297	30	223	77	1013
69.0586	0	1080	299	182	250	183	251	228	220	361	129	299	29	224	77	1017
69.1814	0	1079	297	185	250	183	254	226	221	361	131	298	30	224	76	1016
69.3043	0	1080	294	181	248	180	249	226	220	358	129	296	29	224	76	1016
69.4272	0	1075	295	181	249	180	250	226	220	359	130	297	29	224	76	1016
69.5501	0	1081	297	182	249	181	250	226	219	360	130	296	30	225	76	1018
69.673	0	1080	299	184	251	183	252	227	219	361	130	298	30	226	76	1018
69.7958	0	1081	298	186	251	184	254	227	221	361	130	298	30	225	77	1019
69.9187	0	1077	295	181	250	180	250	226	221	360	130	297	29	224	76	1018
70.0416	0	1082	296	182	250	181	251	227	219	359	129	296	29	225	76	1020
70.1645	0	1075	298	183	252	182	251	226	219	360	128	298	30	226	76	1018
70.2874	0	1083	301	185	254	184	252	227	221	362	130	299	30	226	76	1018
70.4102	0	1078	300	188	253	185	255	227	222	363	130	299	30	226	77	1016
70.5331	0	1082	297	183	252	181	249	226	221	361	129	298	30	224	76	1020
70.656	0	1080	300	183	253	181	251	227	220	360	129	298	30	225	76	1017
70.7789	0	1084	301	184	253	183	251	227	221	362	130	299	30	226	77	1017
70.9018	0	1079	305	186	252	185	254	229	222	363	130	301	30	225	78	1015
71.0246	0	1082	302	188	252	186	256	228	222	363	130	300	30	225	77	1021
71.1475	0	1080	300	185	252	182	251	227	222	362	130	297	29	225	77	1015
71.2704	0	1078	302	185	252	182	252	228	222	361	130	298	30	226	77	1014
71.3933	0	1079	303	186	253	184	253	229	222	363	131	300	30	227	77	1019
71.5162	0	1080	306	187	253	185	255	230	221	364	130	300	29	227	77	1023
71.639	0	1079	302	189	252	185	256	229	223	364	130	299	31	226	77	1020
71.7619	0	1070	300	186	250	181	253	228	222	362	131	298	29	225	76	1018
71.8848	0	1078	300	185	251	182	252	229	222	363	131	298	30	225	77	1021
72.0077	0	1080	304	186	252	184	254	230	221	363	130	299	29	227	77	1023
72.1306	0	1077	306	188	254	186	256	230	221	364	131	300	30	227	77	1021
72.2534	0	1082	303	186	253	183	255	228	222	363	131	298	29	226	77	1018
72.3763	0	1077	301	185	252	182	252	228	223	362	130	297	30	226	77	1023
72.4992	0	1080	303	184	251	182	253	228	221	361	129	298	31	226	77	1024
72.6221	0	1079	305	185	254	183	253	229	221	362	129	299	30	226	77	1022
72.745	0	1082	306	188	252	185	257	229	223	363	131	299	30	226	78	1018
72.8678	0	1078	301	185	250	182	252	228	222	361	130	297	29	224	77	1022
72.9907	0	1081	301	183	252	182	251	227	221	361	130	297	30	225	77	1025
73.1136	0	1079	303	183	252	181	252	228	220	360	130	298	30	226	77	1019
73.2365	0	1076	304	185	252	183	253	229	222	362	130	299	29	226	78	1022
73.3594	0	1079	302	187	253	183	256	229	221	361	130	299	30	226	77	1023
73.4822	0	1081	299	184	251	180	251	227	221	361	129	296	29	225	77	1026
73.6051	0	1080	300	184	251	180	251	227	221	360	129	296	30	224	77	1022
73.728	0	1076	301	184	251	181	252	228	221	360	130	298	30	225	77	1021
73.8509	0	1078	304	185	252	184	254	229	221	361	129	298	30	226	77	1022
73.9738	0	1079	301	184	251	182	254	228	221	361	130	297	30	224	77	1023
74.0966	0	1080	299	181	250	181	251	228	221	358	129	295	30	224	76	1021
74.2195	0	1076	301	183	252	181	251	227	221	360	129	296	30	224	76	1018
74.3424	0	1077	303	183	251	182	252	229	220	360	130	296	29	223	77	1020
74.4653	0	1080	303	184	251	185	254	229	220	361	129	298	30	224	77	1022
74.5882	0	1081	299	183	251	182	253	227	221	359	128	296	30	223	75	1018
74.711	0	1075	300	182	251	180	250	228	222	360	130	295	30	222	77	1019
74.8339	0	1078	300	181	251	181	251	227	220	359	129	295	29	223	76	1019
74.9568	0	1081	303	183	252	183	252	227	220	360	130	297	30	223	77	1020
75.0797	0	1082	302	186	252	185	255	228	221	361	130	297	29	224	76	1017
75.2026	0	1076	299	182	250	181	252	227	223	359	129	295	30	221	76	1019
75.3254	0	1077	299	183	251	181	252	227	221	358	129	294	29	222	76	1017
75.4483	0	1074	300	183	250	181	252	228	220	359	129	296	28	222	76	1018
75.5712	0	1083	303	184	251	182	252	229	222	360	130	295	30	222	76	1015
75.6941	0	1076	301	184	251	184	256	228	222	360	130	296	29	222	76	1016
75.817	0	1077	298	182	248	179	250	227	222	359	129	294	29	221	75	1017
75.9398	0	1075	299	181	249	180	251	228	221	359	129	294	30	222	76	1017
76.0627	0	1083	300	182	249	181	252	228	220	359	129	295	29	222	75	1015
76.1856	0	1076	302	183	251	183	252	229	221	360	130	296	29	223	76	1016
76.3085	0	1076	298	185	250	182	255	228	221	359	130	294	29	221	76	1016
76.4314	0	1074	297	181	249	179	250	226	222	359	129	294	29	221	75	1017
76.5542	0	1082	298	182	249	180	251	228	221	357	129	294	30	221	75	1013
76.6771	0	1075	300	182	250	182	252	229	221	358	129	295	29	222	76	1014
76.8	0	1077	302	185	251	183	253	230	220	359	129	296	30	222	76	1014
76.9229	0	1074	298	183	249	181	253	228	221	359	129	293	28	220	76	1012
77.0458	0	1082	296	181	249	179	250	228	220	356	129	293	29	220	76	1013
77.1686	0	1076	298	181	249	179	250	229	221	358	129	293	29	221	75	1014
77.2915	0	1080	302	181	248	181	251	228	220	357	129	294	29	219	77	1014
77.4144	0	1073	302	184	250	183	253	229	220	359	130	294	29	221	76	1012
77.5373	0	1082	298	183	249	181	252	228	221	357	130	294	29	220	75	1012
77.6602	0	1075	298	181	249	179	249	228	222	357	129	293	29	220	74	1012
77.783	0	1079	300	181	249	180	250	229	220	356	129	293	30	221	75	1012
77.9059	0	1072	302	183	250	181	251	229	221	358	129	294	29	221	76	1012
78.0288	0	1081	303	184	250	184	254	229	221	359	130	296	29	223	76	1012
78.1517	0	1074	300	182	248	180	252	228	222	357	130	293	30	219	75	1009
78.2746	0	1079	301	182	248	179	250	228	219	356	129	293	29	219	75	1015
78.3974	0	1077	301	182	249	182	251	229	220	356	130	293	29	221	76	1012
78.5203	0	1081	304	184	250	182	251	230	221	358	129	295	30	222	77	1012
78.6432	0	1075	305	186	250	184	254	230	222	360	130	296	29	223	77	1010
78.7661	0	1078	301	183	250	180	252	228	222	358	129	294	29	221	75	1016
78.889	0	1077	301	183	250	179	250	228	220	356	130	294	29	221	75	1012
79.0118	0	1075	302	183	250	181	250	229	222	357	130	294	30	222	76	1013
79.1347	0	1076	304	184	251	182	251	230	221	358	131	296	30	223	77	1011
79.2576	0	1079	303	184	250	185	255	230	221	359	130	296	30	223	77	1018
79.3805	0	1078	300	182	249	179	250	228	221	357	129	293	30	221	76	1014
79.5034	0	1075	301	183	250	180	251	228	221	357	130	294	30	222	77	1012
79.6262	0	1076	303	183	250	181	251	229	221	358	131	294	30	223	77	1016
79.7491	0	1079	304	185	251	184	253	229	221	359	130	296	30	224	78	1019
79.872	0	1077	303	186	251	184	255	230	221	360	130	295	30	223	76	1017
79.9949	0	1076	299	183	250	179	250	228	222	357	130	292	29	222	77	1014
80.1178	0	1077	301	183	250	181	250	229	222	359	130	293	29	223	76	1019
80.2406	0	1080	302	184	251	181	251	230	221	358	130	295	30	224	76	1021
80.3635	0	1079	305	185	250	183	253	231	220	359	130	296	30	225	77	1019
80.4864	0	1077	303	186	250	182	254	229	222	359	131	295	29	224	77	1017
80.6093	0	1077	301	182	248	179	250	228	222	358	130	293	29	221	78	1020
80.7322	0	1080	302	183	250	181	250	230	220	358	128	294	29	223	77	1023
80.855	0	1079	303	182	251	182	251	229	221	359	129	295	30	224	77	1019
80.9779	0	1071	304	185	251	184	253	231	222	360	131	296	30	226	77	1018
81.1008	0	1078	301	184	250	182	254	230	221	358	131	294	29	223	77	1022
81.2237	0	1080	300	183	250	180	250	229	222	357	130	293	30	222	77	1024
81.3466	0	1079	302	183	250	180	251	229	221	357	130	294	30	223	76	1020
81.4694	0	1075	303	185	251	183	252	231	221	358	130	295	29	225	76	1017
81.5923	0	1077	304	186	252	185	255	231	222	361	131	295	30	224	78	1023
81.7152	0	1080	300	183	251	181	252	229	221	359	130	294	29	222	76	1024
81.8381	0	1080	301	183	250	180	251	229	221	358	129	293	29	222	77	1018
81.961	0	1076	301	184	251	181	252	230	222	357	130	294	30	223	77	1017
82.0838	0	1078	306	184	250	182	252	231	221	360	131	295	30	221	79	1022
82.2067	0	1082	304	187	251	185	256	231	221	359	130	295	29	223	78	1025
82.3296	0	1079	301	183	250	180	251	230	222	358	129	294	30	222	77	1022
82.4525	0	1076	300	183	251	180	251	230	222	358	130	294	30	224	77	1018
82.5754	0	1078	302	182	251	181	252	230	221	358	131	294	30	223	77	1023
82.6982	0	1081	305	185	252	184	254	231	220	359	130	295	30	224	77	1026
82.8211	0	1080	303	186	251	183	255	229	221	359	130	295	30	223	76	1019
82.944	0	1076	301	183	250	180	251	230	222	359	130	293	29	222	77	1018
83.0669	0	1078	301	183	249	180	250	229	222	359	130	294	30	223	77	1023
83.1898	0	1082	303	185	251	182	254	230	220	359	129	294	29	224	78	1027
83.3126	0	1079	305	186	251	184	255	231	221	360	130	295	30	222	78	1020
83.4355	0	1074	302	186	248	182	255	230	222	358	130	294	30	221	77	1022
83.5584	0	1078	301	184	250	180	251	230	221	358	130	294	29	222	78	1024
83.6813	0	1080	301	183	250	180	253	230	220	357	129	294	29	222	77	1025
83.8042	0	1079	304	185	250	182	254	231	221	359	130	295	29	224	77	1022
83.927	0	1075	304	187	250	185	256	231	222	361	131	296	29	223	77	1022
84.0499	0	1071	300	184	249	181	252	230	221	359	130	294	30	222	77	1023
84.1728	0	1079	301	184	250	180	253	229	220	358	130	294	29	222	77	1025
84.2957	0	1078	301	184	249	181	253	230	220	357	130	295	30	223	76	1022
84.4186	0	1074	304	186	251	183	254	231	222	360	129	296	30	223	77	1022
84.5414	0	1070	302	187	251	185	257	231	222	360	131	295	30	223	77	1024
84.6643	0	1079	298	183	247	181	253	230	221	359	130	294	29	222	76	1024
84.7872	0	1079	301	184	249	181	252	229	220	358	129	294	29	222	77	1021
84.9101	0	1073	301	183	250	182	253	231	221	359	129	294	29	223	77	1020
85.033	0	1075	303	186	251	184	255	231	220	360	130	296	30	224	77	1023
85.1558	0	1078	301	187	250	184	256	230	221	360	130	295	29	223	77	1022
85.2787	0	1079	299	182	249	180	253	230	220	357	130	295	29	222	76	1020
85.4016	0	1074	301	184	250	181	253	229	221	359	130	295	29	222	76	1019
85.5245	0	1075	302	184	249	182	254	230	221	360	131	296	30	223	77	1021
85.6474	0	1078	304	186	251	185	256	231	220	361	130	297	30	224	78	1021
85.7702	0	1079	300	186	248	183	256	230	221	360	130	295	29	222	76	1019
85.8931	0	1074	299	184	249	180	253	228	222	360	130	295	30	223	76	1018
86.016	0	1075	300	185	249	181	253	229	221	360	130	296	30	223	77	1019
86.1389	0	1079	303	185	251	183	255	230	221	360	130	296	30	223	76	1018
86.2618	0	1080	303	187	250	186	258	232	222	362	131	298	30	223	77	1020
86.3846	0	1074	301	185	249	182	255	230	222	361	131	296	29	222	75	1019
86.5075	0	1074	301	184	249	181	253	230	221	360	130	295	30	223	76	1018
86.6304	0	1079	303	184	248	182	254	230	220	361	129	295	29	221	77	1017
86.7533	0	1081	305	185	249	183	255	232	221	362	131	297	30	222	77	1018
86.8762	0	1075	303	188	249	187	258	233	223	362	132	297	29	224	77	1019
86.999	0	1075	300	183	248	182	253	231	222	361	131	295	29	222	76	1019
87.1219	0	1073	301	184	248	183	254	231	220	360	130	296	30	223	76	1020
87.2448	0	1082	302	184	250	182	254	231	221	361	131	296	30	223	78	1021
87.3677	0	1076	304	185	250	184	255	232	222	362	131	298	30	225	77	1021
87.4906	0	1074	300	186	249	184	257	231	223	362	131	296	29	223	77	1022
87.6134	0	1073	299	184	247	181	252	230	222	361	130	295	30	223	76	1020
87.7363	0	1081	301	183	249	181	254	230	221	359	131	295	31	224	76	1022
87.8592	0	1074	304	184	250	183	255	231	221	361	131	295	30	223	77	1021
87.9821	0	1079	304	187	249	184	257	232	221	362	132	298	30	224	77	1022
88.105	0	1073	300	184	247	183	255	230	221	360	131	296	31	222	77	1022
88.2278	0	1082	299	183	249	180	253	230	221	359	130	295	30	222	76	1023
88.3507	0	1075	301	184	250	182	253	230	222	360	131	296	30	224	77	1020
88.4736	0	1080	303	184	250	183	255	231	221	361	130	297	30	225	77	1024
88.5965	0	1072	303	187	250	184	258	230	221	362	130	297	29	223	78	1023
88.7194	0	1082	299	183	249	180	253	230	221	360	131	294	30	222	76	1022
88.8422	0	1075	300	183	249	182	253	229	222	361	130	296	30	224	76	1023
88.9651	0	1080	303	184	250	182	254	230	220	360	130	295	30	225	77	1024
89.088	0	1072	305	186	251	184	256	231	221	362	131	297	29	225	78	1022
89.2109	0	1082	302	186	249	185	258	232	222	362	131	296	31	223	78	1022
89.3338	0	1075	299	183	249	181	253	230	223	360	131	295	29	223	77	1023
89.4566	0	1079	301	184	249	182	254	230	221	359	130	295	29	224	77	1026
89.5795	0	1072	303	184	250	182	255	230	220	361	130	298	30	225	76	1022
89.7024	0	1081	305	186	252	186	259	231	221	362	131	297	30	224	77	1023
89.8253	0	1076	300	184	249	182	254	230	222	361	132	295	30	223	76	1023
89.9482	0	1080	301	183	249	180	254	230	220	360	131	296	29	224	76	1025
90.071	0	1073	303	183	250	181	254	230	221	359	130	297	29	224	77	1022
90.1939	0	1076	305	185	250	183	255	232	222	362	131	297	29	224	77	1022
90.3168	0	1077	304	187	250	185	258	231	222	362	132	297	30	225	77	1024
90.4397	0	1080	300	183	248	182	254	231	222	361	130	295	30	224	77	1025
90.5626	0	1073	301	184	249	182	254	230	220	360	130	296	29	224	77	1021
90.6854	0	1076	303	185	250	182	254	230	222	360	131	295	29	225	77	1021
90.8083	0	1078	304	185	251	185	256	232	222	362	132	298	30	225	77	1024
90.9312	0	1081	301	185	250	183	256	230	222	361	131	296	30	223	77	1026
91.0541	0	1073	299	182	249	180	252	230	221	360	131	295	30	224	76	1022
91.177	0	1076	300	182	249	181	253	230	222	359	130	296	30	224	77	1023
91.2998	0	1078	302	184	250	183	254	231	221	360	131	297	30	225	77	1023
91.4227	0	1079	302	185	249	184	258	230	221	361	131	296	30	225	77	1025
91.5456	0	1079	297	182	249	180	253	228	221	359	130	294	29	222	76	1021
91.6685	0	1069	298	182	249	180	253	229	221	358	130	295	30	223	76	1021
91.7914	0	1078	300	182	248	181	252	229	220	359	130	295	29	223	76	1022
91.9142	0	1078	301	184	250	182	255	230	221	360	131	296	30	224	77	1024
92.0371	0	1078	298	183	247	182	255	229	221	360	130	294	30	222	76	1020
92.16	0	1069	294	180	247	178	252	228	220	358	130	293	29	221	76	1019
92.2829	0	1076	297	181	248	180	252	228	222	359	130	293	30	222	76	1021
92.4058	0	1078	300	181	248	180	253	228	219	358	130	294	29	222	76	1021
92.5286	0	1076	300	184	246	183	255	230	220	360	130	294	30	220	76	1014
92.6515	0	1069	296	181	246	180	253	228	220	358	131	293	28	220	76	1017
92.7744	0	1076	295	180	246	179	251	228	221	358	129	292	29	221	76	1020
92.8973	0	1079	296	180	246	179	252	229	219	358	129	292	30	220	75	1019
93.0202	0	1078	297	182	247	180	253	228	220	359	129	294	30	221	75	1017
93.143	0	1068	296	183	245	183	256	229	220	359	130	293	30	221	75	1015
93.2659	0	1076	294	180	245	178	251	228	220	358	129	292	29	219	75	1017
93.3888	0	1078	294	181	246	178	252	227	219	357	129	292	29	219	75	1019
93.5117	0	1078	296	181	246	179	252	228	220	357	128	292	29	221	75	1017
93.6346	0	1068	296	183	246	181	254	229	221	360	129	293	30	221	76	1016
93.7574	0	1068	294	181	241	180	253	230	221	359	130	292	29	216	76	1017
93.8803	0	1078	293	180	242	179	250	227	220	358	128	291	29	217	74	1018
94.0032	0	1079	294	180	245	178	251	228	219	357	129	291	28	218	74	1015
94.1261	1	1067	296	181	245	179	252	228	220	359	128	292	30	219	73	1014
94.249	0	1069	294	182	243	182	255	229	220	358	130	291	29	220	74	1019
94.3718	0	1078	291	180	243	179	251	228	220	358	128	290	30	218	74	1017
94.4947	0	1078	292	180	244	178	250	226	219	356	128	290	29	218	74	1014
94.6176	0	1066	294	180	245	178	251	227	219	357	128	291	29	220	74	1014
94.7405	0	1068	295	182	245	181	253	228	220	359	129	291	29	220	74	1018
94.8634	0	1076	292	184	241	179	253	227	219	359	129	291	29	215	74	1017
94.9862	0	1078	290	179	242	179	250	227	219	356	128	289	29	217	73	1013
95.1091	0	1066	292	180	243	178	250	227	220	357	128	290	29	218	74	1013
95.232	0	1069	294	181	245	178	250	227	219	357	129	291	30	219	74	1016
95.3549	0	1071	294	183	245	181	254	227	218	359	128	291	30	219	75	1017
95.4778	0	1077	289	180	241	179	251	228	219	356	128	289	29	218	73	1014
95.6006	0	1071	290	180	243	177	249	226	220	357	129	289	29	218	74	1010
95.7235	0	1067	291	179	244	177	250	226	218	357	128	290	29	218	73	1015
95.8464	0	1070	295	181	244	179	251	228	218	357	128	290	29	219	74	1016
95.9693	0	1078	292	183	243	182	254	228	219	357	128	290	28	218	74	1014
96.0922	0	1070	289	180	243	176	248	226	219	357	129	289	29	217	73	1010
96.215	0	1065	291	180	243	177	249	227	219	357	129	289	28	217	74	1013
96.3379	0	1070	292	181	244	179	251	227	218	357	127	290	28	218	73	1015
96.4608	0	1076	294	182	245	179	251	227	219	359	128	291	29	219	73	1012
96.5837	0	1070	291	183	243	181	253	228	220	358	129	291	28	219	74	1015
96.7066	0	1065	290	179	242	178	249	226	219	357	128	289	29	218	73	1014
96.8294	0	1067	290	179	244	177	250	227	218	357	128	289	28	218	73	1016
96.9523	0	1075	292	182	245	178	249	228	219	358	128	291	28	219	74	1012
97.0752	0	1069	294	182	246	182	254	228	220	360	128	291	29	220	74	1011
97.1981	0	1069	290	182	243	180	252	228	219	358	129	290	29	219	73	1013
97.321	0	1073	291	179	242	178	248	227	218	358	128	290	29	216	73	1014
97.4438	0	1075	292	180	244	178	250	228	218	359	129	291	29	218	73	1012
97.5667	0	1070	294	182	245	181	251	229	220	359	128	292	29	220	74	1013
97.6896	0	1068	294	184	245	181	255	228	219	360	129	292	28	220	73	1014
97.8125	0	1065	290	181	243	179	250	228	219	358	128	290	29	219	73	1013
97.9354	0	1075	291	180	245	178	250	227	219	358	128	291	29	220	73	1015
98.0582	0	1068	292	181	246	179	251	228	220	359	130	291	29	219	73	1013
98.1811	0	1074	294	182	247	181	253	229	218	360	130	292	29	221	75	1016
98.304	0	1066	292	183	246	180	254	227	220	360	129	292	30	220	74	1014
98.4269	0	1075	290	179	245	177	250	227	219	358	129	290	29	220	73	1015
98.5498	0	1069	291	181	245	179	251	229	219	359	129	292	29	220	73	1015
98.6726	0	1074	293	181	246	180	251	228	219	359	129	293	29	221	74	1019
98.7955	0	1066	296	183	247	183	254	228	219	360	129	293	28	222	74	1016
98.9184	0	1075	291	181	244	180	254	229	220	359	129	291	30	219	74	1016
99.0413	0	1069	290	180	244	177	250	228	220	359	130	291	29	218	74	1013
99.1642	0	1074	290	181	247	180	251	229	219	358	128	292	29	220	75	1019
99.287	0	1066	293	182	247	181	253	229	219	360	129	293	29	222	74	1017
99.4099	0	1075	295	185	248	183	257	230	220	361	130	294	30	222	75	1017
99.5328	0	1069	291	182	246	180	252	228	221	360	130	292	29	220	74	1018
99.6557	0	1073	291	180	247	179	252	228	219	359	129	293	29	220	74	1020
99.7786	0	1067	292	181	247	180	253	230	218	359	129	293	29	222	74	1017
99.9014	0	1070	296	182	248	181	254	231	220	362	129	294	29	223	74	1017
100.024	0	1069	295	185	249	184	258	231	221	362	131	294	29	223	75	1019
100.147	0	1073	290	182	246	180	252	229	220	360	130	293	29	221	74	1022
100.27	0	1073	292	182	247	180	253	229	220	359	129	293	29	222	74	1018
100.393	0	1070	294	181	248	180	253	230	220	360	130	293	29	223	75	1018
100.516	0	1072	297	184	249	183	255	232	221	361	132	296	29	224	74	1020
100.639	0	1074	293	185	248	182	257	230	220	362	130	294	30	222	74	1022
100.762	0	1073	292	181	247	180	252	230	220	360	130	293	29	222	74	1018
100.884	0	1071	293	182	248	180	254	231	220	360	130	294	29	222	74	1019
101.007	0	1073	295	183	249	182	254	232	220	360	130	294	29	224	74	1021
101.13	0	1075	297	185	250	184	258	232	221	363	130	295	30	225	76	1023
101.253	0	1073	292	183	247	183	255	232	221	361	130	293	30	223	74	1020
101.376	0	1066	294	182	249	180	253	230	220	360	131	293	29	223	75	1019
101.499	0	1074	294	182	249	181	254	231	220	361	131	294	30	223	75	1023
101.622	0	1075	297	185	249	183	255	231	219	361	131	295	30	226	75	1025
101.745	0	1074	296	185	249	185	258	232	220	361	131	295	30	224	76	1022
101.868	0	1071	294	182	245	182	252	232	221	360	132	292	29	222	75	1018
101.99	0	1073	295	183	248	180	252	230	220	359	130	294	29	222	75	1023
102.113	0	1077	296	183	250	182	254	230	220	360	129	294	29	224	75	1025
102.236	0	1076	299	184	250	183	255	231	220	361	130	295	30	226	75	1023
102.359	0	1065	294	186	248	183	256	232	221	360	131	294	30	224	75	1022
102.482	0	1075	293	182	247	181	252	231	221	359	130	293	29	224	74	1024
102.605	0	1077	294	183	249	180	253	230	219	358	130	294	29	224	75	1024
102.728	0	1075	297	183	250	182	253	230	219	359	130	295	30	225	75	1023
102.851	0	1073	297	186	250	184	256	231	221	361	131	295	30	225	75	1021
102.973	0	1068	293	183	248	181	253	231	220	360	131	293	29	223	75	1023
103.096	0	1078	294	182	249	180	251	229	219	359	129	292	29	223	75	1024
103.219	0	1077	296	183	249	182	252	231	218	359	131	294	30	224	75	1022
103.342	0	1072	297	183	250	182	253	231	220	360	131	295	29	226	75	1017
103.465	0	1069	296	186	250	184	256	231	220	360	131	294	30	224	75	1023
103.588	0	1078	294	181	248	181	251	231	219	358	130	293	29	223	75	1025
103.711	0	1077	294	182	249	180	252	230	219	357	130	294	29	224	75	1021
103.834	0	1073	296	183	250	181	252	230	221	358	130	294	29	225	75	1023
103.956	0	1068	299	184	250	183	255	231	220	360	131	295	29	225	76	1023
104.079	0	1076	295	185	249	182	255	231	221	360	130	294	29	223	75	1024
104.202	0	1077	293	182	248	180	252	229	220	357	130	294	30	224	75	1020
104.325	0	1072	296	182	248	181	252	231	220	357	130	294	30	224	76	1022
104.448	0	1074	298	183	250	181	253	231	220	359	129	294	29	225	75	1021
104.571	0	1076	300	185	250	184	255	231	219	359	131	295	29	225	75	1022
104.694	0	1078	295	183	248	182	253	231	219	359	130	293	29	223	75	1019
104.817	0	1072	296	182	250	179	251	230	221	359	130	294	29	222	76	1018
104.94	0	1073	297	182	249	181	253	230	219	358	131	293	28	223	75	1020
105.062	0	1070	299	184	250	182	253	231	219	359	130	295	30	224	75	1021
105.185	0	1079	299	185	249	184	255	232	219	359	131	295	30	224	75	1019
105.308	0	1072	295	182	247	180	251	230	220	358	131	293	29	223	75	1016
105.431	0	1072	297	181	249	180	252	230	219	357	131	293	29	223	75	1020
105.554	0	1071	298	183	249	180	252	231	219	357	130	294	30	223	75	1020
105.677	0	1079	300	184	251	182	254	232	220	359	131	295	30	225	76	1019
105.8	0	1072	298	184	248	183	254	232	221	358	131	293	29	224	76	1019
105.923	0	1073	295	181	248	180	250	230	220	358	130	292	29	222	75	1019
106.045	0	1070	298	182	249	179	250	229	218	356	131	292	28	222	74	1020
106.168	0	1080	300	182	250	181	250	230	220	358	131	293	30	223	74	1018
106.291	0	1073	301	185	249	182	254	232	220	360	131	294	30	223	76	1019
106.414	0	1078	296	182	247	181	251	231	219	357	130	292	29	221	75	1018
106.537	0	1070	296	180	247	180	249	230	219	357	130	291	29	220	74	1020
106.66	0	1073	297	181	249	179	249	230	219	357	129	292	29	222	74	1018
106.783	0	1074	299	182	250	180	251	232	220	358	130	293	30	223	75	1018
106.906	0	1078	299	184	249	182	255	231	219	358	131	293	29	223	75	1018
107.028	0	1069	295	181	245	181	250	230	219	357	130	290	28	220	74	1020
107.151	0	1074	296	179	248	178	250	230	218	356	130	291	29	220	72	1016
107.274	0	1074	297	181	248	179	250	230	219	357	130	292	29	221	75	1016
107.397	0	1077	299	182	249	180	252	231	219	357	129	293	29	221	74	1017
107.52	0	1069	297	184	247	183	254	231	218	358	130	292	29	221	74	1017
107.643	0	1073	294	180	245	180	250	230	219	355	130	290	29	219	73	1013
107.766	0	1074	295	180	247	178	249	229	219	357	130	289	28	219	73	1013
107.889	0	1076	297	181	248	180	251	230	218	357	130	291	28	219	73	1014
108.012	0	1074	299	182	248	181	251	231	218	359	130	292	29	220	74	1011
108.134	0	1065	299	183	246	183	254	231	220	359	130	291	30	219	73	1010
108.257	0	1072	295	181	245	179	249	230	220	357	129	290	29	218	73	1010
108.38	0	1075	296	180	246	178	250	228	218	356	129	290	29	219	73	1010
108.503	0	1075	298	181	247	180	250	229	218	357	129	291	29	219	73	1007
108.626	0	1065	299	182	249	181	252	230	220	359	131	292	29	221	74	1008
108.749	0	1072	298	183	246	182	254	230	220	358	130	291	28	217	74	1009
108.872	0	1075	296	179	246	179	249	229	219	358	129	289	29	217	73	1010
108.995	0	1073	297	181	247	179	250	228	218	357	129	289	29	218	73	1004
109.117	0	1064	297	182	247	179	250	230	220	358	129	290	28	218	74	1003
109.24	0	1072	301	183	248	181	253	230	220	360	130	292	29	219	75	1008
109.363	0	1074	298	182	245	181	252	230	219	358	129	290	29	218	73	1009
109.486	0	1073	297	180	246	178	250	228	218	356	129	289	28	217	74	1003
109.609	0	1069	297	181	248	178	250	228	219	358	129	289	29	218	73	1002
109.732	0	1072	299	181	248	181	251	230	219	358	129	291	29	219	74	1008
109.855	0	1075	300	184	248	183	255	230	219	359	129	292	28	219	74	1009
109.978	0	1072	298	181	245	179	251	228	220	358	129	289	29	218	73	1004
110.1	0	1069	297	180	247	179	248	228	219	358	129	288	29	217	74	1002
110.223	0	1066	299	181	247	179	250	229	219	358	129	290	28	219	74	1007
110.346	0	1076	300	182	248	180	251	229	218	359	129	290	29	220	74	1010
110.469	0	1073	300	185	249	182	255	230	219	359	129	290	29	220	75	1004
110.592	0	1069	297	180	246	179	250	227	220	357	129	289	29	218	74	1004
110.715	0	1066	298	181	247	179	248	228	220	358	129	289	29	219	74	1009
110.838	0	1075	299	181	248	179	251	228	218	358	130	290	28	219	75	1011
110.961	0	1075	301	182	248	181	251	229	219	359	129	291	29	220	75	1010
111.084	0	1071	300	184	248	183	254	230	220	359	129	290	29	219	76	1008
111.206	0	1066	297	180	246	178	248	227	220	358	129	288	29	218	75	1010
111.329	0	1075	298	181	247	180	250	227	217	357	128	289	29	220	75	1012
111.452	0	1076	301	182	248	180	251	228	219	358	129	290	29	220	76	1010
111.575	0	1070	301	183	249	182	252	229	220	360	130	291	30	221	76	1008
111.698	0	1072	301	183	248	181	254	228	219	359	130	289	29	220	75	1011
111.821	0	1076	299	181	247	178	249	227	218	358	128	288	29	219	75	1012
111.944	0	1077	300	182	248	179	249	228	218	357	128	290	28	219	75	1009
112.067	0	1071	303	183	249	179	251	228	220	359	129	290	30	222	75	1005
112.189	0	1071	304	185	250	183	254	230	219	360	128	291	29	221	76	1011
112.312	0	1069	300	183	248	180	253	226	218	359	129	290	29	219	75	1011
112.435	0	1078	301	180	247	178	251	227	219	357	129	288	29	220	75	1010
112.558	0	1072	302	183	248	179	250	228	219	358	129	290	29	222	75	1008
112.681	0	1078	305	183	249	181	251	228	219	359	128	291	30	221	76	1011
112.804	0	1069	305	186	247	182	255	228	218	359	130	291	30	218	77	1011
112.927	0	1078	300	182	248	177	251	227	220	357	128	288	29	219	75	1012
113.05	0	1072	302	182	248	179	250	227	219	359	128	289	29	220	75	1010
113.172	0	1078	303	182	249	179	251	227	219	358	129	290	29	222	76	1014
113.295	0	1070	305	184	250	182	252	228	218	360	129	291	29	222	76	1014
113.418	0	1079	303	184	249	181	254	227	220	359	130	291	29	221	77	1014
113.541	0	1073	302	181	247	177	249	226	220	358	129	289	29	221	76	1012
113.664	0	1077	303	182	249	177	250	226	217	358	129	289	29	221	76	1018
113.787	0	1069	304	182	250	180	249	227	219	357	128	291	29	222	76	1014
113.91	0	1078	307	184	251	180	253	228	219	359	129	291	30	223	76	1015
114.033	0	1073	302	182	249	179	251	227	220	359	128	290	28	220	76	1012
114.156	0	1076	301	182	249	177	248	225	219	357	128	289	29	220	75	1017
114.278	0	1074	302	181	248	177	249	226	218	357	128	290	28	222	76	1013
114.401	0	1072	303	182	251	178	249	227	219	357	128	290	30	221	76	1011
114.524	0	1072	304	185	250	181	253	227	220	358	129	291	29	221	76	1012
114.647	0	1074	304	182	247	176	248	225	218	357	129	289	28	215	76	1016
114.77	0	1074	302	181	246	175	249	225	218	355	127	287	29	216	76	1012
114.893	0	1072	303	181	248	177	248	226	218	356	128	289	29	219	76	1009
115.016	0	1072	305	183	249	179	250	226	219	358	128	290	30	221	77	1013
115.139	0	1075	304	184	249	180	252	225	218	357	128	289	29	219	76	1017
115.261	0	1074	300	181	248	176	247	224	218	355	127	287	30	218	75	1013
115.384	0	1071	302	180	248	177	247	223	218	355	128	287	29	219	76	1009
115.507	0	1072	303	181	249	177	248	223	218	356	127	289	28	219	76	1014
115.63	0	1076	305	183	251	179	249	224	218	358	128	289	30	219	75	1017
115.753	0	1073	302	184	249	178	253	224	218	356	127	288	29	219	76	1013
115.876	0	1077	301	180	248	175	246	223	219	356	127	287	29	218	75	1010
115.999	0	1072	302	181	248	176	248	223	217	355	127	287	29	218	75	1014
116.122	0	1076	304	181	250	177	248	222	217	356	127	289	30	219	75	1016
116.244	0	1075	307	183	250	179	250	224	218	358	127	289	29	219	75	1012
116.367	0	1071	302	181	248	177	249	222	218	356	128	288	29	217	75	1007
116.49	0	1074	303	179	248	175	247	221	218	356	127	287	28	217	75	1012
116.613	0	1077	303	181	249	176	248	221	217	355	127	287	28	217	75	1014
116.736	0	1076	306	183	249	177	248	223	218	357	128	288	29	219	75	1008
116.859	0	1072	305	184	250	179	251	224	219	358	127	289	29	217	75	1011
116.982	0	1074	301	181	248	175	248	221	218	356	127	287	28	216	75	1013
117.105	0	1077	302	180	248	175	246	221	217	355	126	286	30	215	75	1015
117.228	0	1076	303	180	247	176	247	222	217	356	127	287	29	217	75	1012
117.35	0	1072	305	182	248	177	248	222	219	356	127	288	28	217	75	1009
117.473	0	1068	304	183	248	179	251	221	218	357	127	287	28	216	74	1012
117.596	0	1077	301	179	247	174	246	219	216	356	126	286	29	216	74	1013
117.719	0	1077	302	180	247	174	247	219	218	354	125	286	29	215	74	1010
117.842	0	1072	304	181	248	176	247	220	218	356	127	287	28	216	74	1008
117.965	0	1074	305	181	248	178	249	221	217	357	126	288	29	217	75	1012
118.088	0	1077	300	182	247	176	248	218	217	356	125	286	28	215	74	1013
118.211	0	1078	299	178	245	173	245	218	216	355	126	285	29	214	74	1010
118.333	0	1072	300	179	246	174	246	219	216	355	126	286	29	215	74	1009
118.456	0	1073	303	180	246	175	246	219	216	356	126	286	28	214	74	1010
118.579	0	1071	303	182	246	177	250	219	217	357	125	287	29	216	74	1012
118.702	0	1078	298	179	244	173	246	217	216	354	126	284	28	213	73	1008
118.825	0	1072	299	179	245	172	244	217	217	356	125	284	28	213	74	1007
118.948	0	1072	301	180	245	174	246	217	215	355	125	286	29	213	74	1007
119.071	0	1069	301	181	245	174	248	218	215	356	125	286	29	215	74	1009
119.194	0	1079	301	182	245	177	250	218	217	356	125	286	29	214	75	1008
119.316	0	1072	297	178	244	172	243	215	216	355	124	284	29	213	74	1007
119.439	0	1077	298	179	244	172	245	215	215	354	124	284	29	212	72	1006
119.562	0	1070	300	179	244	173	246	217	215	355	124	286	28	214	74	1004
119.685	0	1080	301	181	245	175	247	218	216	357	126	285	28	215	75	1006
119.808	0	1072	299	180	244	174	248	217	216	355	124	285	29	212	74	1004
119.931	0	1077	297	178	241	172	246	215	214	354	123	283	29	211	74	1006
120.054	0	1070	298	178	242	173	245	215	214	354	124	284	29	212	73	1007
120.177	11	1078	300	179	244	174	246	216	216	356	124	285	29	214	73	1007
120.3	0	1073	300	182	244	177	250	216	216	358	125	286	29	214	73	1010
120.422	0	1077	295	179	241	172	247	213	216	355	123	284	29	212	73	1009
120.545	0	1069	296	177	242	170	245	213	213	353	123	284	28	212	74	1006
120.668	0	1072	297	179	242	171	245	215	216	354	123	284	30	213	73	1006
120.791	0	1073	299	179	243	173	247	216	215	356	124	286	29	214	74	1007
120.914	0	1076	298	181	242	175	249	215	215	356	123	285	29	214	74	1010
121.037	0	1074	294	178	240	171	246	213	215	355	123	283	28	212	73	1006
121.16	0	1071	295	177	239	170	246	213	214	354	122	283	28	210	74	1002
121.283	0	1072	298	178	240	172	245	214	214	356	123	284	29	210	73	1007
121.405	0	1075	300	179	241	173	247	215	214	356	122	285	28	212	73	1010
121.528	0	1074	297	181	241	175	251	214	215	357	122	284	29	212	74	1006
121.651	0	1065	293	176	240	170	246	212	214	354	122	282	28	212	73	1004
121.774	0	1074	295	176	239	171	245	212	214	356	121	282	29	211	72	1007
121.897	0	1075	297	178	239	171	246	213	214	355	123	283	29	210	72	1009
122.02	0	1074	299	179	240	175	248	215	214	357	123	285	29	213	73	1004
122.143	0	1069	295	179	238	173	249	212	215	356	123	283	28	210	74	1003
122.266	0	1071	294	178	238	169	245	211	214	356	122	283	29	209	73	1006
122.388	0	1075	295	178	239	171	247	211	213	355	121	282	30	209	73	1008
122.511	0	1072	297	179	238	172	247	213	214	356	123	284	29	210	74	1003
122.634	0	1069	298	181	239	175	250	214	215	359	122	285	28	212	73	1002
122.757	0	1065	292	179	237	171	248	212	215	358	122	283	28	211	72	1006
122.88	0	1075	291	178	238	170	247	210	213	355	121	282	29	209	73	1007
123.003	0	1073	293	178	236	170	247	212	213	356	122	282	29	209	73	1003
123.126	0	1069	296	180	239	174	249	213	216	358	123	285	28	212	74	1002
123.249	0	1065	294	182	238	176	252	213	215	359	122	285	29	212	73	1008
123.372	0	1074	291	177	237	171	248	211	214	357	121	282	29	210	72	1008
123.494	0	1072	292	178	235	171	247	210	213	356	121	283	29	208	73	1004
123.617	0	1069	293	178	236	173	248	212	214	357	121	283	29	209	74	1004
123.74	0	1064	295	180	237	174	250	213	215	359	122	285	30	211	73	1006
123.863	0	1065	291	181	236	174	252	211	214	359	122	283	29	211	73	1007
123.986	0	1074	289	177	235	170	248	210	214	355	120	282	29	209	72	1003
124.109	0	1068	290	178	236	171	247	209	214	356	121	283	29	210	73	1002
124.232	0	1068	292	179	237	173	248	212	213	358	121	283	29	211	72	1004
124.355	0	1065	293	181	237	175	252	212	213	360	121	284	29	212	72	1006
124.477	0	1073	287	179	234	171	250	209	213	357	121	282	28	209	71	1002
124.6	0	1066	288	177	234	171	247	210	214	357	120	282	29	209	72	1001
124.723	0	1066	290	178	235	171	247	209	213	356	120	282	29	210	74	1003
124.846	0	1063	292	179	236	173	250	210	213	358	120	283	29	211	72	1001
124.969	0	1072	291	182	236	174	252	210	214	358	121	283	28	210	72	1002
125.092	0	1066	287	177	234	169	246	209	213	357	120	281	28	208	73	999
125.215	0	1065	288	176	234	171	248	209	212	356	120	282	29	208	72	1001
125.338	0	1062	290	178	235	171	248	210	212	357	119	282	29	209	73	1001
125.46	0	1071	293	180	236	174	251	211	214	359	121	283	28	211	72	1003
125.583	0	1063	287	179	235	172	251	210	214	358	119	281	28	212	73	1003
125.706	0	1068	287	177	234	170	248	209	212	355	119	280	29	210	72	1004
125.829	0	1060	289	177	234	170	248	210	213	356	119	280	28	210	73	1003
125.952	0	1062	292	179	234	172	249	211	213	358	120	282	29	211	72	1002
126.075	0	1062	290	181	235	175	252	212	214	358	121	282	28	211	73	1001
126.198	0	1065	288	177	233	170	248	209	213	357	121	281	29	207	73	1006
126.321	0	1058	288	178	235	170	248	210	213	357	119	281	28	209	72	1001
126.444	0	1062	290	177	236	172	249	211	214	357	119	282	28	210	73	998
126.566	0	1062	292	180	236	174	250	212	215	359	122	283	29	212	73	1001
126.689	0	1064	288	179	234	172	250	209	213	358	119	281	30	210	73	1006
126.812	0	1063	286	176	234	170	247	209	212	355	119	281	29	210	73	1002
126.935	0	1062	289	178	236	170	247	210	214	356	119	280	28	210	73	1000
127.058	0	1059	293	178	235	171	249	212	214	357	120	280	29	208	73	1000
127.181	0	1064	290	181	236	173	251	211	213	357	120	282	29	209	73	1006
127.304	0	1063	287	177	234	170	248	209	213	355	120	280	28	209	72	1002
127.427	0	1062	288	177	235	169	246	210	213	355	120	279	28	210	73	1000
127.549	0	1059	292	178	235	170	247	211	213	356	121	281	29	208	74	1000
127.672	0	1065	292	181	237	172	250	212	214	357	120	282	29	209	74	1006
127.795	0	1062	287	178	235	170	249	211	212	354	120	278	28	209	73	1004
127.918	0	1060	287	177	235	169	246	211	213	354	120	278	28	210	73	1001
128.041	0	1060	291	176	235	170	246	211	213	355	121	279	29	209	73	1002
128.164	0	1063	292	179	236	170	248	212	212	355	119	279	29	209	73	1006
128.287	0	1062	290	179	237	173	251	212	212	355	120	280	29	211	72	1003
128.41	0	1060	287	177	235	169	246	211	212	353	119	278	29	209	73	1001
128.532	0	1063	289	176	235	170	246	212	213	353	120	279	29	210	74	1005
128.655	0	1063	292	179	236	171	247	211	212	353	120	279	29	209	73	1006
128.778	0	1064	293	180	238	174	249	213	214	356	121	280	28	212	74	1001
128.901	0	1060	288	179	237	170	248	211	213	353	120	279	29	211	72	999
129.024	0	1064	288	178	237	170	245	212	213	353	121	279	28	211	73	1004
129.147	0	1062	291	179	236	170	247	211	213	353	120	279	28	209	73	1005
129.27	0	1063	293	178	240	175	248	213	214	354	120	281	29	212	72	1000
129.393	0	1061	291	181	239	174	250	213	215	355	121	281	29	211	73	997
129.516	0	1061	289	178	239	170	245	211	214	353	121	279	29	211	72	1003
129.638	0	1070	290	178	239	170	246	211	213	353	120	279	28	212	72	1006
129.761	0	1069	293	179	240	172	246	213	214	353	121	279	28	211	72	999
129.884	0	1064	296	182	241	175	250	214	215	355	122	280	28	212	71	1002
130.007	0	1062	291	179	240	172	248	213	214	353	121	279	28	211	72	1004
130.13	0	1071	290	178	239	171	245	212	212	351	120	279	29	212	72	1007
130.253	0	1072	293	178	240	170	245	213	213	352	121	279	29	213	72	1004
130.376	0	1065	296	179	239	172	247	214	216	354	122	280	28	211	74	1003
130.499	0	1064	293	181	241	174	250	214	214	354	122	280	29	212	73	1006
130.621	0	1072	290	178	240	171	245	212	214	352	120	278	29	212	72	1008
130.744	0	1073	292	179	241	171	245	214	213	351	121	280	29	213	73	1004
130.867	0	1069	294	180	242	171	246	215	215	353	122	280	29	213	73	1004
130.99	0	1064	295	182	242	174	249	215	215	355	122	281	29	214	73	1008
131.113	0	1067	290	180	241	173	249	214	215	352	122	280	28	213	73	1009
131.236	0	1076	289	179	241	170	245	214	213	350	121	280	28	213	72	1006
131.359	0	1070	292	180	241	171	246	215	215	353	122	281	29	214	72	1006
131.482	0	1071	296	181	242	173	248	216	214	354	124	281	28	214	73	1009
131.604	0	1067	296	184	241	175	251	216	215	354	122	282	28	213	74	1011
131.727	0	1077	290	181	240	171	247	215	214	352	122	280	29	212	73	1009
131.85	0	1071	291	180	241	171	246	216	214	352	121	280	28	214	72	1010
131.973	0	1070	294	181	242	173	248	216	214	353	122	282	29	214	73	1012
132.096	0	1070	297	182	243	174	249	217	215	355	123	283	29	216	73	1012
132.219	0	1077	296	183	242	175	252	217	215	355	123	282	28	213	73	1009
132.342	0	1071	293	182	241	172	248	217	216	353	122	280	28	212	73	1010
132.465	0	1072	294	181	243	174	249	217	214	353	123	281	28	214	73	1011
132.588	0	1072	296	183	244	174	248	217	214	355	123	282	29	215	73	1014
132.71	0	1080	297	185	245	176	252	219	216	355	123	283	29	216	74	1013
132.833	0	1074	293	182	243	173	250	218	215	353	124	281	29	215	74	1016
132.956	0	1079	295	181	244	172	248	217	215	353	122	282	27	215	73	1016
133.079	0	1073	297	182	243	174	249	217	215	354	123	282	29	215	74	1017
133.202	0	1076	299	184	244	174	250	219	215	355	125	283	29	215	74	1017
133.325	0	1077	296	185	245	178	254	219	216	356	125	283	29	216	74	1018
133.448	0	1082	293	182	244	173	249	218	214	353	123	282	29	215	74	1015
133.571	0	1073	294	182	245	174	249	218	214	353	123	282	28	216	73	1019
133.693	0	1077	297	183	245	175	249	219	215	356	123	282	29	217	74	1017
133.816	0	1077	300	185	245	176	253	220	216	356	124	283	29	215	74	1018
133.939	0	1081	293	182	244	174	250	217	215	355	123	281	28	215	73	1017
134.062	0	1074	293	182	244	173	249	218	214	352	123	281	29	216	73	1021
134.185	0	1078	295	183	245	173	249	217	216	354	123	283	29	217	74	1019
134.308	0	1078	297	183	246	175	251	220	216	355	124	284	29	219	75	1022
134.431	0	1081	295	185	246	176	253	218	215	354	124	283	29	217	74	1022
134.554	0	1078	295	182	241	172	248	218	214	353	122	281	29	213	74	1018
134.676	0	1078	294	181	243	174	248	219	215	353	124	282	28	216	74	1017
134.799	0	1079	298	183	246	175	250	219	215	354	124	283	29	218	74	1021
134.922	0	1079	299	185	246	177	253	220	215	355	123	284	29	218	74	1022
135.045	0	1079	294	182	245	174	251	219	214	353	124	282	29	215	74	1017
135.168	0	1077	294	183	243	172	248	218	215	353	124	281	29	215	73	1017
135.291	0	1077	294	181	245	174	249	219	216	354	124	283	28	217	73	1019
135.414	0	1081	297	184	247	176	250	219	215	354	124	284	29	218	75	1021
135.537	0	1079	295	184	245	177	253	217	215	354	124	282	29	217	74	1018
135.66	0	1083	293	181	244	174	247	217	215	352	124	281	29	214	74	1015
135.782	0	1078	293	183	244	174	248	217	215	352	124	282	29	215	74	1018
135.905	0	1082	294	183	245	177	249	219	214	353	124	283	29	217	74	1021
136.028	0	1080	296	185	247	178	252	218	215	354	124	284	29	218	74	1016
136.151	0	1076	291	181	244	174	249	218	215	351	124	282	29	215	74	1014
136.274	0	1080	292	180	244	174	248	219	214	352	124	281	28	217	74	1019
136.397	0	1082	294	181	247	175	248	218	214	352	123	282	29	217	74	1022
136.52	0	1080	296	182	246	176	250	220	216	353	125	283	28	218	74	1015
136.643	0	1077	293	184	245	177	251	219	216	353	124	282	29	216	73	1017
136.765	0	1079	292	180	245	173	245	218	215	352	123	281	29	215	72	1019
136.888	0	1081	293	180	245	175	248	218	214	351	123	280	28	216	73	1020
137.011	0	1081	295	181	246	175	247	219	215	352	125	282	28	217	74	1019
137.134	0	1076	296	184	247	177	250	220	216	353	125	283	28	218	74	1017
137.257	0	1078	290	181	245	174	248	218	215	350	123	282	28	215	73	1018
137.38	0	1081	291	180	245	173	247	218	214	350	124	282	29	216	73	1020
137.503	0	1082	294	180	246	174	247	219	216	350	124	282	28	217	73	1017
137.626	0	1077	297	181	245	176	249	221	217	353	125	283	28	217	74	1016
137.748	0	1077	296	184	245	176	251	220	216	352	124	283	29	215	73	1017
137.871	0	1081	291	179	245	173	245	219	213	350	124	281	29	216	73	1017
137.994	0	1083	293	180	245	173	246	219	215	351	124	282	28	216	73	1014
138.117	0	1077	294	181	246	175	247	219	216	353	125	283	29	218	74	1015
138.24	0	1077	295	183	246	177	250	221	215	353	124	284	29	217	75	1016
138.363	0	1075	291	181	246	174	247	219	215	352	124	282	28	216	73	1014
138.486	0	1083	290	180	245	173	246	220	216	350	125	282	28	217	73	1015
138.609	0	1077	291	181	246	174	247	221	216	351	125	283	27	217	73	1012
138.732	0	1082	295	182	245	176	248	220	215	353	124	284	28	218	74	1015
138.854	0	1074	293	182	245	176	251	220	215	353	124	283	29	217	74	1014
138.977	0	1082	291	180	244	173	246	220	215	350	124	282	29	213	73	1012
139.1	0	1076	292	180	245	174	246	220	215	351	125	282	29	216	73	1013
139.223	0	1080	293	180	247	175	247	221	215	352	124	284	28	217	74	1016
139.346	0	1073	295	181	247	177	249	221	215	352	125	285	29	217	74	1013
139.469	0	1082	291	181	245	175	249	221	216	351	125	283	29	215	72	1012
139.592	0	1076	290	178	243	173	245	219	217	352	125	283	28	215	72	1013
139.715	0	1080	293	180	245	175	247	220	215	351	124	283	29	216	72	1015
139.837	0	1079	295	181	246	175	247	220	216	352	125	284	29	217	74	1011
139.96	0	1076	295	183	246	177	251	222	216	353	125	285	28	216	73	1012
140.083	0	1078	291	179	245	174	246	220	216	351	124	283	28	214	73	1012
140.206	0	1079	292	179	245	173	246	220	216	350	125	283	29	216	73	1015
140.329	0	1079	293	180	245	174	247	221	214	351	124	283	29	216	73	1012
140.452	0	1077	296	182	247	175	249	222	217	354	125	285	28	217	73	1009
140.575	0	1078	293	181	246	176	251	221	217	353	125	284	28	216	73	1014
140.698	0	1080	291	178	244	172	247	219	215	350	125	283	28	215	72	1015
140.82	0	1078	293	179	245	173	247	220	216	351	125	283	28	216	73	1011
140.943	0	1070	294	179	246	174	247	221	216	353	126	285	29	217	73	1010
141.066	0	1077	296	182	247	176	250	223	217	355	126	286	29	218	74	1015
141.189	0	1080	293	181	246	175	250	220	217	353	125	284	29	217	74	1017
141.312	0	1078	293	178	246	173	247	220	215	352	125	284	28	216	74	1013
141.435	0	1075	295	179	246	175	247	220	217	353	125	285	28	218	74	1009
141.558	0	1079	297	180	247	176	249	221	216	355	125	286	28	218	74	1015
141.681	0	1079	299	183	246	178	252	222	216	356	126	287	29	216	75	1016
141.804	0	1079	294	179	246	174	248	220	215	352	125	284	28	217	74	1012
141.926	0	1076	295	178	247	175	249	221	217	353	126	285	29	219	74	1008
142.049	0	1072	295	181	248	176	249	221	216	355	126	287	29	220	74	1015
142.172	0	1081	298	183	248	177	250	222	215	356	127	288	28	220	75	1018
142.295	0	1080	296	183	247	177	253	222	216	356	125	286	29	219	75	1015
142.418	0	1076	293	179	246	174	248	221	217	353	126	285	29	218	74	1015
142.541	0	1071	294	180	247	176	249	221	215	354	126	286	29	220	75	1018
142.664	0	1080	297	182	247	176	250	222	217	355	126	288	28	221	75	1019
142.787	0	1081	298	184	249	178	254	223	217	356	127	289	30	221	75	1019
142.909	0	1075	294	180	247	175	248	220	217	355	127	286	29	219	75	1017
143.032	0	1077	295	180	247	175	248	222	216	354	126	284	28	220	75	1020
143.155	0	1081	296	181	248	175	249	222	216	354	126	286	29	221	75	1023
143.278	0	1081	298	183	248	178	250	224	217	356	127	288	29	221	77	1020
143.401	0	1076	296	182	247	177	252	223	218	356	128	287	29	220	75	1020
143.524	0	1076	293	180	246	175	247	221	216	356	127	285	28	220	75	1021
143.647	0	1074	296	180	247	175	249	221	215	355	126	285	29	221	76	1023
143.77	0	1083	298	180	247	176	249	222	216	355	127	286	29	220	76	1021
143.892	0	1075	300	184	247	179	253	223	217	357	127	288	29	218	76	1020
144.015	0	1076	294	180	246	175	250	221	215	355	126	284	29	219	75	1020
144.138	0	1074	295	180	246	175	249	221	215	354	125	284	29	219	75	1023
144.261	0	1082	296	180	247	174	249	222	216	355	126	286	28	220	76	1021
144.384	0	1076	299	183	248	177	251	223	217	357	127	287	29	221	75	1021
144.507	0	1080	296	183	246	178	252	222	216	356	127	286	28	220	75	1019
144.63	0	1074	294	179	246	174	247	220	216	355	126	284	28	219	75	1021
144.753	0	1082	296	180	247	175	249	221	216	355	126	285	29	221	74	1019
144.876	0	1076	297	181	248	176	249	222	216	356	126	287	29	221	75	1019
144.998	0	1081	297	183	248	178	252	223	217	356	126	287	29	221	76	1019
145.121	0	1073	292	180	247	174	248	220	216	355	126	285	29	219	75	1021
145.244	0	1076	295	180	247	174	248	221	215	355	126	284	29	219	75	1017
145.367	0	1076	296	180	247	176	248	221	216	355	127	285	29	220	75	1018
145.49	0	1081	298	183	247	178	252	222	216	356	126	286	29	220	75	1018
145.613	0	1073	292	180	246	175	249	220	216	354	126	284	29	217	74	1019
145.736	0	1076	291	178	245	173	246	220	215	352	125	283	28	218	75	1016
145.859	0	1077	293	178	246	174	247	221	216	354	126	284	29	218	74	1017
145.981	0	1081	295	180	246	175	248	221	214	354	126	284	29	219	74	1016
146.104	0	1073	291	180	244	175	250	220	216	355	125	283	29	216	74	1018
146.227	0	1076	289	177	243	172	245	218	214	351	124	281	29	216	74	1014
146.35	0	1077	290	177	243	173	245	220	216	353	124	281	28	216	73	1014
146.473	0	1080	291	178	244	173	247	220	214	353	125	281	28	216	74	1012
146.596	0	1072	291	179	244	174	249	220	214	353	124	282	29	216	73	1015
146.719	0	1075	287	175	241	171	244	218	214	350	124	278	29	212	72	1011
146.842	0	1075	288	175	241	170	242	218	215	351	125	280	27	212	73	1011
146.964	0	1079	288	176	242	171	244	219	213	350	124	280	27	213	73	1011
147.087	0	1071	290	178	242	174	245	219	213	351	123	280	28	214	73	1009
147.21	0	1068	285	176	241	172	246	218	214	350	124	279	28	212	73	1006
147.333	0	1075	284	174	239	169	242	217	214	350	124	278	27	211	73	1007
147.456	0	1077	285	174	240	170	243	217	212	349	123	278	27	211	73	1006
147.579	0	1076	288	175	241	170	242	218	213	350	122	278	28	211	73	1004
147.702	0	1066	286	178	241	172	246	219	213	351	124	278	27	210	72	1002
147.825	0	1073	282	174	238	170	242	216	213	348	123	276	27	210	71	1002
147.948	0	1076	283	173	239	169	241	217	211	348	122	276	27	209	72	1002
148.07	0	1074	284	174	239	168	241	216	213	348	122	276	28	210	72	999
148.193	0	1064	288	175	239	170	241	218	213	350	123	277	28	208	73	995
148.316	0	1072	283	176	238	171	244	217	212	348	123	275	28	207	71	999
148.439	0	1075	280	174	237	168	240	216	211	345	122	274	28	207	71	999
148.562	0	1072	283	174	237	168	240	216	211	347	122	275	27	208	72	996
148.685	0	1062	285	174	238	169	240	217	212	348	123	275	27	210	71	992
148.808	0	1070	286	177	238	171	243	217	212	349	123	277	28	209	71	997
148.931	0	1074	279	174	236	167	240	216	211	346	122	274	27	208	72	998
149.053	0	1071	280	173	236	168	238	215	210	344	122	273	27	207	72	992
149.176	0	1067	283	173	237	167	239	216	211	346	122	273	28	209	71	991
149.299	0	1070	284	174	237	168	240	217	211	348	123	275	28	209	71	996
149.422	0	1072	284	175	237	170	243	217	211	347	123	275	27	209	72	998
149.545	0	1068	279	172	235	165	239	215	210	344	121	272	27	206	72	991
149.668	0	1066	279	172	234	166	238	214	211	343	122	272	28	207	71	990
149.791	0	1068	282	172	237	167	238	216	210	344	122	272	27	209	72	996
149.914	0	1069	284	174	237	168	240	217	211	347	122	275	27	208	72	996
150.036	0	1068	283	176	238	170	243	216	211	346	122	274	27	208	71	990
150.159	0	1065	279	172	235	166	238	215	211	343	123	272	27	206	71	992
150.282	0	1059	279	173	235	166	237	215	209	343	121	273	27	207	71	993
150.405	0	1069	281	172	236	167	238	216	211	344	122	273	27	207	72	995
150.528	0	1067	285	174	235	167	238	218	211	347	122	274	27	206	71	989
150.651	0	1064	284	176	237	170	243	217	211	347	123	276	27	208	72	992
150.774	0	1059	279	172	235	167	240	215	210	344	122	272	26	207	71	993
150.897	0	1068	280	171	234	166	239	215	209	344	121	272	27	207	70	994
151.02	0	1069	281	173	236	166	238	216	211	345	122	273	27	208	71	991
151.142	0	1063	285	174	237	168	240	217	212	347	122	274	27	210	70	989
151.265	0	1059	285	176	237	171	243	218	211	348	123	275	27	210	71	992
151.388	0	1068	280	174	235	167	241	216	211	346	121	273	28	207	71	993
151.511	0	1068	281	172	236	167	239	215	211	344	122	273	27	207	71	989
151.634	0	1063	282	173	236	167	240	217	212	345	123	274	28	209	71	990
151.757	0	1065	285	174	237	168	241	217	212	348	123	275	27	209	72	992
151.88	0	1062	286	177	237	171	244	218	212	349	123	276	28	210	73	994
152.003	0	1070	282	175	236	169	244	215	212	346	123	275	28	209	72	991
152.125	0	1064	280	172	236	168	239	216	213	347	122	274	27	209	72	991
152.248	0	1064	283	173	236	168	240	217	211	346	122	274	28	210	72	992
152.371	0	1061	285	174	238	169	241	218	211	348	122	276	27	211	72	994
152.494	0	1070	287	177	237	172	244	219	213	350	123	277	28	211	72	993
152.617	0	1063	282	177	237	170	243	217	212	348	123	275	28	209	72	990
152.74	0	1063	283	174	235	168	241	216	211	347	123	274	28	207	72	994
152.863	0	1063	284	176	237	169	242	217	212	348	123	275	28	210	73	996
152.986	0	1070	286	176	238	170	243	218	213	349	123	276	28	210	73	993
153.108	0	1063	288	178	240	172	245	220	214	352	124	277	28	212	73	992
153.231	0	1063	285	176	239	170	246	217	213	349	124	277	28	210	73	993
153.354	0	1059	284	175	236	168	242	217	212	348	123	275	28	207	74	993
153.477	0	1070	285	175	238	170	243	218	213	349	123	276	28	209	73	993
153.6	0	1063	288	177	239	171	244	219	213	351	123	277	28	210	73	995
153.723	0	1063	289	179	239	173	246	220	213	352	124	279	29	213	74	996
153.846	0	1061	286	179	239	172	247	219	214	352	124	278	28	212	74	996
153.969	0	1069	284	177	238	169	243	218	214	349	124	277	28	211	74	996
154.092	0	1063	287	177	239	170	245	218	214	350	124	279	29	211	73	993
154.214	0	1067	289	178	239	173	246	219	213	351	124	279	29	213	73	997
154.337	0	1059	291	179	240	173	248	220	214	354	125	281	29	214	73	996
154.46	0	1068	291	182	239	173	251	219	215	353	125	280	29	209	74	996
154.583	0	1064	287	177	240	170	244	220	214	353	124	279	29	211	74	997
154.706	0	1067	289	179	241	172	247	219	214	353	125	279	29	213	74	999
154.829	0	1059	292	179	242	172	247	221	214	353	124	281	29	214	75	997
154.952	0	1064	293	182	242	175	250	222	216	357	125	283	29	215	74	998
155.075	0	1065	290	181	240	174	251	221	216	354	126	281	28	214	74	996
155.197	0	1067	289	178	241	172	247	220	214	353	125	281	29	213	75	1002
155.32	0	1066	293	179	240	172	248	221	215	353	125	281	29	212	75	998
155.443	0	1064	294	181	242	173	250	221	216	355	125	282	28	215	75	1000
155.566	0	1065	296	183	243	178	253	223	217	357	127	285	29	217	75	1000
155.689	0	1068	290	181	242	174	250	221	216	356	126	282	29	215	75	1005
155.812	1	1066	292	179	240	172	248	221	215	353	125	281	29	211	76	1001
155.935	0	1064	293	180	241	173	248	222	215	354	125	282	29	215	75	999
156.058	0	1066	294	182	243	176	250	223	216	356	126	284	29	217	76	1001
156.18	0	1068	294	184	243	178	254	223	215	357	127	284	29	217	76	1007
156.303	0	1067	290	180	241	173	248	221	216	355	126	283	29	216	74	1003
156.426	0	1065	291	180	243	173	249	221	216	355	126	283	28	215	75	1000
156.549	0	1064	295	182	241	174	250	222	216	355	127	283	30	214	76	1001
156.672	0	1069	296	183	244	175	251	223	215	357	126	285	30	217	76	1007
156.795	0	1067	294	185	243	177	255	223	215	357	127	284	29	216	75	1004
156.918	0	1065	291	181	242	173	249	222	216	356	126	282	29	215	75	1001
157.041	0	1065	292	180	243	174	249	223	216	356	127	283	29	217	75	1005
157.164	0	1068	295	182	243	176	250	224	216	357	126	285	29	218	75	1007
157.286	0	1067	297	185	244	177	253	224	216	358	126	286	29	217	77	1004
157.409	0	1065	292	183	244	175	253	222	216	357	126	284	29	216	75	1001
157.532	0	1066	291	180	243	174	249	222	216	356	126	282	29	216	75	1006
157.655	0	1070	294	182	244	175	251	222	215	356	126	284	29	217	75	1006
157.778	0	1068	296	183	245	176	251	224	215	358	125	285	29	218	76	1004
157.901	0	1060	295	185	245	178	255	223	217	358	127	285	30	218	76	1004
158.024	0	1068	292	181	243	173	249	222	216	356	127	284	29	217	75	1008
158.147	0	1070	293	181	243	175	250	222	215	355	126	283	28	217	74	1009
158.269	0	1069	294	182	244	175	251	224	216	356	126	284	29	218	75	1006
158.392	0	1061	297	183	245	176	252	225	217	358	127	286	29	219	75	1005
158.515	0	1068	293	184	243	177	253	223	217	356	127	284	29	217	76	1009
158.638	0	1071	292	180	244	174	249	222	216	355	126	283	29	217	74	1011
158.761	0	1069	293	181	244	173	249	223	216	355	127	283	29	217	75	1007
158.884	0	1060	296	183	245	176	250	224	217	357	126	285	29	218	75	1006
159.007	0	1068	296	184	245	177	255	224	217	357	127	285	29	218	75	1010
159.13	0	1071	291	181	244	174	250	222	216	355	126	283	29	217	76	1011
159.252	0	1069	293	180	244	174	249	222	215	354	126	283	28	217	75	1007
159.375	0	1061	294	181	244	175	249	223	216	355	127	284	29	218	76	1007
159.498	0	1069	297	182	245	176	250	224	217	356	126	285	28	219	76	1012
159.621	0	1071	295	183	244	178	254	223	217	357	126	284	28	217	76	1014
159.744	0	1070	292	180	243	172	247	221	216	354	125	282	28	217	75	1007
159.867	0	1062	294	180	244	174	249	224	216	355	127	283	29	217	75	1007
159.99	0	1069	295	181	245	176	249	224	217	355	126	283	29	218	75	1013
160.113	0	1072	297	182	245	176	252	224	216	356	127	284	29	219	76	1014
160.236	0	1070	293	181	244	175	251	222	217	355	127	282	29	217	74	1007
160.358	0	1061	293	179	243	173	248	223	216	352	127	282	28	217	74	1008
160.481	0	1069	297	180	242	173	249	223	215	354	127	282	29	215	76	1013
160.604	0	1072	298	181	244	175	251	224	215	355	126	283	28	217	75	1012
160.727	0	1071	297	184	245	177	253	224	216	355	126	285	29	218	76	1010
160.85	0	1060	293	180	244	173	249	222	216	352	127	282	29	217	74	1010
160.973	0	1069	294	179	243	173	247	223	216	354	127	283	29	216	74	1013
161.096	0	1072	295	181	245	174	248	224	215	354	127	283	29	217	75	1012
161.219	0	1071	298	181	244	175	250	223	216	354	127	284	28	217	76	1010
161.341	0	1061	297	183	244	176	253	224	217	355	127	284	30	216	75	1009
161.464	0	1069	295	179	243	173	247	223	217	354	127	282	28	217	76	1012
161.587	0	1072	296	180	245	174	248	223	215	352	126	282	29	218	75	1012
161.71	0	1071	298	180	245	175	249	225	216	352	127	284	29	218	75	1007
161.833	0	1062	299	182	245	176	251	225	218	355	127	285	28	218	75	1008
161.956	0	1069	295	180	244	173	251	223	217	353	127	284	28	216	75	1012
162.079	0	1073	295	178	244	173	247	223	215	352	126	282	29	216	75	1013
162.202	0	1071	296	179	245	173	248	223	215	351	127	283	27	217	76	1010
162.324	0	1066	299	180	244	175	249	225	218	354	128	285	29	216	76	1007
162.447	0	1070	301	184	245	177	253	225	217	354	128	284	29	217	75	1012
162.57	0	1074	294	181	244	173	249	222	216	352	127	283	29	216	75	1013
162.693	0	1072	295	178	243	172	247	223	216	350	127	283	29	216	75	1007
162.816	0	1062	297	179	244	174	247	224	216	352	127	284	29	217	75	1007
162.939	0	1070	299	180	246	175	249	224	217	353	128	285	29	218	76	1012
163.062	0	1074	299	183	245	177	253	224	217	353	129	285	28	218	76	1014
163.185	0	1072	295	179	243	172	247	222	216	351	128	283	28	216	75	1010
163.308	0	1062	296	178	245	173	247	224	216	350	127	284	28	216	74	1008
163.43	0	1070	297	179	245	175	248	224	217	352	127	284	28	218	74	1012
163.553	0	1074	300	180	246	175	250	225	216	353	127	286	29	219	75	1014
163.676	0	1071	299	182	246	177	253	224	217	353	127	286	29	218	75	1008
163.799	0	1061	295	178	245	172	247	223	217	351	128	283	28	216	74	1008
163.922	0	1071	297	178	244	173	247	224	218	352	128	284	28	217	75	1013
164.045	0	1073	298	179	245	176	248	224	216	352	128	284	29	218	76	1014
164.168	0	1071	300	181	246	176	250	226	217	353	128	287	29	219	75	1009
164.291	0	1061	300	183	246	177	254	226	219	354	128	287	28	218	75	1009
164.413	0	1070	297	179	246	173	248	224	218	352	128	285	29	216	75	1013
164.536	0	1074	298	179	246	175	250	224	216	351	127	285	28	218	74	1015
164.659	0	1071	301	181	247	175	249	225	217	353	127	286	29	219	75	1009
164.782	0	1063	302	182	248	177	252	226	219	355	129	288	30	219	75	1010
164.905	0	1070	301	183	247	177	254	226	218	354	129	286	29	219	76	1016
165.028	0	1075	298	178	246	174	249	225	217	352	128	285	29	217	76	1017
165.151	0	1074	300	180	247	175	249	225	218	352	128	286	29	218	75	1014
165.274	0	1064	303	182	248	176	250	226	219	354	129	287	28	220	75	1014
165.396	0	1072	305	184	248	180	254	227	219	356	130	287	29	219	76	1018
165.519	0	1076	300	181	246	174	251	226	218	354	129	286	29	218	76	1018
165.642	0	1075	300	180	246	174	249	225	218	351	128	285	28	219	76	1017
165.765	0	1065	302	180	247	176	249	226	218	353	128	286	29	220	76	1017
165.888	0	1073	304	182	248	177	250	227	218	354	129	289	30	220	76	1021
166.011	0	1076	304	185	249	180	255	226	218	355	129	288	29	220	77	1023
166.134	0	1075	299	181	248	174	249	225	218	352	129	286	28	219	75	1020
166.257	0	1065	301	181	247	175	249	225	218	351	128	286	28	220	76	1020
166.38	0	1073	302	182	247	176	249	225	218	351	128	287	29	221	76	1022
166.502	0	1076	305	183	250	177	251	227	217	354	129	286	28	221	76	1024
166.625	0	1075	302	184	249	179	254	225	217	353	128	286	29	221	76	1021
166.748	0	1064	300	180	247	174	247	225	219	352	128	285	28	219	76	1020
166.871	0	1074	301	182	248	175	247	225	218	352	128	285	28	220	76	1023
166.994	0	1077	303	182	248	177	249	226	217	352	128	287	29	221	77	1024
167.117	0	1076	305	184	249	179	251	227	218	353	128	287	28	222	77	1023
167.24	0	1066	302	184	249	176	252	225	219	352	128	285	28	219	76	1021
167.363	0	1074	300	181	248	175	247	224	219	351	129	285	29	220	76	1024
167.485	0	1076	302	182	248	175	249	225	217	350	128	285	28	221	76	1025
167.608	0	1075	305	183	249	176	250	226	217	352	128	286	29	222	76	1023
167.731	0	1066	305	184	249	179	253	226	219	354	128	287	29	222	77	1022
167.854	0	1072	303	182	246	175	249	225	219	353	128	285	29	217	77	1023
167.977	0	1077	303	182	247	175	248	225	216	351	128	285	29	218	77	1025
168.1	0	1075	304	181	248	175	248	225	217	351	128	284	30	220	77	1023
168.223	0	1066	306	184	249	176	249	226	218	353	129	287	28	222	77	1022
168.346	0	1074	304	184	249	178	252	227	217	353	128	286	28	220	77	1026
168.468	0	1076	300	181	248	173	247	224	217	351	127	285	28	219	76	1026
168.591	0	1075	303	182	248	174	248	225	217	350	128	284	28	219	76	1019
168.714	0	1065	305	183	248	176	248	226	218	352	128	285	29	220	76	1020
168.837	0	1074	307	184	249	178	250	227	218	353	129	286	28	220	77	1025
168.96	0	1074	303	183	246	176	250	225	217	352	128	285	29	215	76	1024
169.083	0	1075	299	180	248	174	247	224	216	349	127	284	29	218	76	1020
169.206	0	1066	303	181	248	176	248	226	218	350	127	284	29	219	76	1021
169.329	0	1074	304	182	249	176	247	226	217	351	128	285	28	220	76	1025
169.452	0	1076	305	184	250	178	251	226	217	351	128	286	28	220	76	1026
169.574	0	1075	300	181	247	174	247	223	216	349	127	282	28	218	75	1018
169.697	0	1065	302	179	247	173	246	224	217	349	128	283	28	218	74	1019
169.82	0	1072	304	181	247	174	246	225	217	350	127	284	28	216	76	1023
169.943	0	1075	305	182	248	177	249	227	217	351	128	285	28	219	76	1024
170.066	0	1074	300	182	247	176	250	224	217	350	127	283	28	218	76	1018
170.189	0	1065	300	180	245	172	244	224	216	348	128	282	27	214	75	1019
170.312	0	1070	300	180	246	175	246	226	217	348	128	283	28	216	76	1023
170.435	0	1071	303	180	247	175	247	224	217	350	127	285	28	220	75	1025
170.557	0	1051	306	183	248	178	249	226	217	351	128	285	28	219	76	1025
170.68	0	1002	301	183	245	174	248	225	218	347	127	283	29	216	74	1010
170.803	0	959	291	184	239	175	244	226	218	349	128	282	29	217	75	964
170.926	0	926	284	183	236	176	246	227	216	349	127	283	27	217	76	908
171.049	0	925	285	185	236	177	246	227	217	350	127	284	29	218	76	879
171.172	0	962	287	184	238	178	249	227	218	351	127	285	27	217	76	899
171.295	0	1010	288	183	236	174	245	226	218	350	128	282	27	213	75	938
171.418	0	1024	289	181	241	174	245	225	216	349	127	282	28	216	75	951
171.54	0	1031	291	181	242	174	245	225	217	349	127	284	28	217	75	960
171.663	0	1040	294	182	243	176	247	227	218	351	128	286	28	219	75	964
171.786	0	1034	291	184	243	176	249	225	217	350	128	284	28	217	74	968
171.909	0	994	287	180	237	176	244	226	216	349	127	282	28	215	75	949
172.032	0	973	291	183	234	175	245	227	216	349	127	283	29	213	78	828
172.155	0	980	290	182	235	177	246	228	217	349	128	284	29	215	77	810
172.278	0	971	291	184	235	179	249	228	218	352	128	285	28	215	78	826
172.401	0	887	288	184	233	175	246	226	217	350	128	283	27	213	77	810
172.524	0	841	278	182	232	175	244	226	216	348	127	283	28	214	75	849
172.646	0	860	281	182	231	174	245	228	217	350	129	284	28	212	77	880
172.769	0	898	282	183	230	172	246	232	217	352	129	281	29	212	75	899
172.892	0	928	281	185	229	173	252	233	217	352	130	280	29	215	74	910
173.015	0	950	278	181	229	170	246	229	216	349	130	279	28	215	74	914
173.138	0	960	281	181	231	173	246	230	217	350	129	281	28	217	73	920
173.261	0	977	285	182	232	174	246	229	217	351	130	283	28	217	73	922
173.384	0	994	288	183	234	177	249	230	217	353	129	283	29	218	75	929
173.507	0	998	286	183	232	175	251	229	216	351	129	282	29	215	74	928
173.629	0	1014	284	179	233	173	246	228	217	350	129	282	29	217	74	930
173.752	0	1020	287	182	236	175	247	228	217	351	130	282	28	218	73	938
173.875	0	1029	291	182	237	175	248	228	216	353	129	284	28	219	74	943
173.998	0	1037	291	183	238	178	253	228	218	354	130	285	29	218	74	937
174.121	0	1033	288	180	235	175	248	228	217	352	129	283	28	216	74	934
174.244	0	1039	288	181	237	175	246	227	217	352	129	283	28	219	74	937
174.367	0	1042	289	181	238	176	248	226	216	353	128	285	29	220	74	940
174.49	0	1042	290	183	240	177	250	225	217	355	129	285	28	221	74	940
174.612	0	1029	288	182	238	178	251	228	217	355	130	285	28	219	74	935
174.735	0	1031	286	181	238	175	247	227	217	355	128	284	28	219	74	937
174.858	0	1040	288	182	239	175	249	227	216	354	129	286	28	220	74	938
174.981	0	1039	289	183	241	175	250	228	217	355	129	287	28	221	75	937
175.104	0	1026	291	186	240	180	254	228	218	357	129	287	28	220	74	932
175.227	0	1030	286	181	237	177	250	228	218	356	128	284	28	218	73	935
175.35	0	1038	286	183	240	176	250	226	216	355	129	286	29	220	74	935
175.473	0	1038	289	182	240	177	250	227	217	356	129	286	29	220	74	934
175.596	0	1028	291	186	241	178	252	228	218	358	129	288	29	219	75	930
175.718	0	1032	287	186	238	180	254	228	217	356	129	287	28	219	74	935
175.841	0	1042	286	183	241	176	250	227	217	357	129	286	29	219	75	935
175.964	0	1042	287	183	240	176	251	227	217	357	129	286	28	221	74	934
176.087	0	1027	289	184	242	177	253	227	218	357	129	287	29	222	75	932
176.21	0	1031	287	187	240	180	257	228	219	359	130	287	29	220	75	934
176.333	0	1040	284	184	238	177	250	228	217	357	128	285	29	219	73	936
176.456	0	1039	284	182	239	177	251	227	217	356	129	286	29	220	74	932
176.579	0	1027	287	183	238	177	251	228	218	357	130	287	29	219	74	929
176.701	0	1032	288	186	240	180	255	228	218	359	129	287	29	220	74	934
176.824	0	1039	283	183	237	177	251	227	217	357	129	285	28	218	73	935
176.947	0	1037	283	183	237	177	250	227	216	356	129	285	29	219	74	930
177.07	0	1015	283	184	238	178	251	228	218	357	128	286	28	219	74	930
177.193	0	1003	285	185	239	178	253	227	218	358	129	286	29	220	73	930
177.316	0	1000	280	185	237	179	253	227	217	357	128	285	28	219	73	931
177.439	0	1007	279	184	236	177	249	226	216	355	128	283	29	217	73	925
177.562	0	1002	280	183	235	176	250	228	217	356	129	284	29	216	73	921
177.684	0	1004	281	184	236	176	251	227	217	357	129	286	29	217	73	926
177.807	0	1014	280	185	236	180	254	227	216	356	129	284	28	217	73	930
177.93	0	1017	276	182	235	175	249	226	216	355	129	283	28	218	72	924
178.053	0	1011	278	183	235	176	250	226	216	355	128	283	28	217	73	922
178.176	0	1010	280	183	238	175	250	225	216	356	128	284	28	217	73	925
178.299	0	1018	280	186	236	180	254	227	216	358	128	285	29	217	73	927
178.422	0	1017	276	183	235	175	250	226	217	357	128	282	29	215	72	921
178.545	0	1004	276	184	235	176	248	226	216	355	128	282	28	215	73	919
178.668	0	1008	277	183	235	176	249	226	216	356	127	283	29	215	73	923
178.79	0	1015	278	184	237	177	251	225	216	356	127	285	29	217	73	924
178.913	0	1015	275	183	234	178	252	226	216	356	127	282	28	215	72	918
179.036	0	1000	274	181	233	175	249	225	216	354	128	282	28	215	72	917
179.159	0	1004	276	182	235	176	249	225	215	355	127	282	28	216	72	922
179.282	0	1012	277	182	236	175	250	225	216	356	127	284	29	216	73	923
179.405	0	1012	276	184	234	178	253	226	216	356	128	282	28	215	73	917
179.528	0	997	275	181	231	173	247	225	217	354	127	281	28	212	72	914
179.651	0	1004	275	181	233	175	248	225	216	355	127	281	28	213	72	919
179.773	0	1011	276	182	234	176	248	225	215	356	127	282	28	215	72	921
179.896	0	1012	275	183	234	178	252	226	216	355	128	282	28	215	72	916
180.019	0	997	272	180	231	173	246	224	217	354	127	280	27	212	72	915
180.142	0	1002	273	180	232	173	245	225	216	354	126	279	28	213	72	917
180.265	0	1011	274	180	233	175	247	225	215	355	126	280	28	214	72	918
180.388	0	1010	276	182	234	176	249	226	216	355	127	280	28	214	73	914
180.511	0	998	272	182	232	175	249	225	216	354	127	279	28	213	72	913
180.634	0	1001	272	178	231	173	244	224	216	353	127	279	28	212	71	915
180.756	0	1010	274	179	232	173	247	223	215	353	127	279	28	213	71	917
180.879	0	1011	276	180	233	174	247	224	216	355	127	280	27	214	71	912
181.002	0	1004	276	182	232	176	249	226	216	354	128	280	27	210	72	910
181.125	0	1001	273	179	231	173	245	224	216	353	126	278	28	210	71	913
181.248	0	1012	273	180	231	173	245	224	214	353	126	278	27	212	71	916
181.371	0	1011	275	180	232	173	246	226	214	353	126	279	28	213	71	911
181.494	0	997	279	181	231	175	248	226	217	354	128	280	28	211	73	909
181.617	0	1003	273	180	230	173	247	224	214	352	127	278	29	210	71	913
181.74	0	1011	272	177	230	172	243	224	215	352	126	277	27	211	70	913
181.862	11	1011	275	178	231	173	244	224	214	351	126	278	27	212	70	907
181.985	0	999	277	180	231	174	245	225	216	353	126	279	27	214	70	908
182.108	0	1001	277	182	233	175	247	224	216	353	127	280	28	213	71	911
182.231	0	1009	274	178	231	172	244	223	215	352	126	277	28	212	71	909
182.354	0	1010	276	178	230	172	243	224	215	350	126	277	28	212	70	904
182.477	0	997	277	180	233	172	244	224	215	352	127	278	28	213	70	903
182.6	0	1003	279	181	234	173	246	224	216	353	126	279	28	215	71	909
182.723	0	1009	277	179	231	174	246	223	216	353	126	278	28	213	71	909
182.845	0	1010	276	178	229	171	243	225	214	349	127	277	27	209	71	904
182.968	0	997	277	180	231	173	243	224	215	351	127	278	27	213	71	904
183.091	0	1003	278	181	233	173	245	225	215	352	126	279	28	214	71	908
183.214	0	1011	279	183	233	176	248	226	216	353	127	280	28	215	72	912
183.337	0	1009	274	178	230	172	242	223	216	352	127	278	28	212	71	908
183.46	0	996	275	179	231	172	241	224	217	351	127	278	28	213	71	907
183.583	0	1002	279	180	231	172	243	224	215	351	126	278	28	212	72	910
183.706	0	1011	281	181	234	174	244	225	216	352	126	280	28	214	72	914
183.828	0	1012	278	182	232	175	248	225	215	352	127	279	28	214	71	909
183.951	0	1004	277	180	229	171	241	223	216	351	126	277	27	210	70	906
184.074	0	1005	277	180	232	172	242	223	215	349	126	278	28	214	71	913
184.197	0	1014	279	180	234	173	243	225	215	351	126	280	28	215	71	916
184.32	0	1013	279	183	234	175	246	225	216	353	127	280	28	216	72	915
184.443	0	1000	275	182	231	173	245	224	215	350	127	278	28	213	72	914
184.566	0	1004	275	179	230	172	242	224	215	350	126	278	28	214	71	918
184.689	0	1013	277	180	230	173	243	223	214	350	127	278	28	215	72	921
184.812	0	1016	281	181	233	171	243	223	215	351	127	281	28	216	72	918
184.934	0	1008	280	182	233	176	248	225	216	353	127	281	27	216	72	919
185.057	0	1007	276	180	231	173	244	223	216	352	127	279	27	215	71	922
185.18	0	1016	278	180	232	171	243	222	213	350	126	279	28	215	71	922
185.303	0	1017	280	180	232	173	243	225	215	349	126	279	28	216	73	918
185.426	0	1009	282	182	235	172	245	223	216	353	127	282	28	216	73	919
185.549	0	1009	281	183	234	177	250	225	216	355	128	282	29	217	73	925
185.672	0	1017	276	181	231	173	244	223	214	353	126	280	28	216	72	927
185.795	0	1016	278	181	232	174	243	224	215	351	126	281	28	215	73	923
185.917	0	1004	279	182	232	174	244	225	216	353	127	282	28	216	72	923
186.04	0	1008	281	182	234	175	247	226	216	355	128	284	29	217	73	928
186.163	0	1019	281	183	233	178	252	227	216	354	128	283	29	217	72	930
186.286	0	1020	277	180	232	172	244	225	216	353	128	282	28	215	72	927
186.409	0	1014	281	180	231	174	247	225	216	353	128	281	28	216	73	925
186.532	0	1016	284	182	235	173	246	224	216	354	127	283	29	216	74	930
186.655	0	1025	284	183	236	177	250	226	216	356	128	284	29	219	73	933
186.778	0	1022	281	183	233	177	250	224	216	356	128	283	28	218	73	931
186.9	0	1009	278	181	234	174	245	225	216	354	128	282	29	217	74	929
187.023	0	1011	281	181	234	175	247	224	215	354	128	284	29	217	73	935
187.146	0	1022	284	183	235	175	249	225	215	356	127	284	28	218	73	937
187.269	0	1021	285	186	236	178	252	226	217	357	128	285	29	219	74	934
187.392	0	1012	280	182	233	175	248	225	217	356	128	283	29	218	73	933
187.515	0	1011	280	181	234	175	246	225	216	355	128	283	28	218	73	938
187.638	0	1021	281	181	235	175	248	224	215	355	128	284	29	219	74	941
187.761	0	1021	284	183	235	175	249	226	216	357	127	285	30	219	74	936
187.884	0	1015	284	185	236	178	253	225	218	357	128	285	28	219	74	937
188.006	0	1013	280	180	234	175	247	224	216	355	128	283	29	218	73	941
188.129	0	1022	281	181	235	174	247	224	216	355	127	283	29	219	73	943
188.252	0	1022	284	182	235	175	247	225	216	355	128	284	28	219	74	939
188.375	0	1015	285	185	238	177	250	225	218	357	128	286	28	221	74	940
188.498	0	1012	281	183	234	176	251	226	215	355	128	284	28	218	73	943
188.621	0	1022	280	180	234	175	246	226	215	354	127	283	28	218	74	945
188.744	0	1022	283	181	234	176	247	226	216	354	128	284	28	218	73	938
188.867	0	1016	285	183	236	176	249	225	218	356	128	285	28	217	74	942
188.989	0	1014	284	185	236	179	252	227	216	357	129	286	29	219	74	943
189.112	0	1023	281	182	234	175	248	226	216	355	128	284	28	218	74	947
189.235	0	1024	283	181	233	174	248	227	216	353	128	283	28	218	73	942
189.358	0	1017	284	182	235	176	247	228	217	355	128	284	28	219	74	944
189.481	0	1014	287	184	237	177	250	228	217	356	128	286	29	220	74	947
189.604	0	1025	283	184	235	177	252	227	217	356	128	284	28	219	74	944
189.727	0	1025	281	181	233	174	247	226	216	353	128	284	29	218	72	943
189.85	0	1018	284	182	234	176	248	228	216	354	128	284	29	220	73	941
189.972	0	1016	285	184	236	176	249	227	217	355	128	286	29	220	73	946
190.095	0	1029	286	185	236	179	253	228	216	356	129	285	28	221	75	945
190.218	0	1027	281	182	234	175	249	227	216	353	128	284	28	218	73	942
190.341	0	1021	283	181	234	175	247	227	218	354	128	285	29	218	74	941
190.464	0	1020	284	182	237	176	248	227	216	355	128	284	28	220	73	946
190.587	0	1031	287	184	237	177	249	228	216	354	129	286	28	221	74	946
190.71	0	1029	283	184	236	177	251	227	217	354	129	285	28	219	74	944
190.833	0	1023	282	180	235	174	246	227	217	352	128	283	28	218	73	942
190.956	0	1021	284	181	235	174	247	227	215	352	128	283	29	219	73	946
191.078	0	1032	286	181	237	175	248	227	216	353	128	285	28	220	73	948
191.201	0	1033	285	184	236	177	251	228	217	355	128	285	28	219	74	944
191.324	0	1025	282	181	234	174	246	227	217	352	128	283	27	218	73	942
191.447	0	1024	283	181	235	175	246	228	216	352	128	282	28	218	72	946
191.57	0	1027	283	180	237	174	247	226	216	352	128	284	28	219	74	948
191.693	0	1035	286	181	237	176	249	227	216	354	129	285	28	220	74	946
191.816	0	1027	283	182	235	176	250	227	217	353	129	284	28	218	73	941
191.939	0	1026	282	179	234	174	245	227	217	352	128	282	28	217	73	944
192.061	0	1028	283	181	233	174	247	228	215	350	129	282	28	216	73	944
192.184	0	1036	284	181	237	175	247	228	216	352	129	283	28	218	72	942
192.307	0	1027	286	184	237	177	250	228	218	354	129	285	27	218	74	936
192.43	0	1025	281	181	235	175	249	227	217	351	128	283	28	217	71	941
192.553	0	1027	282	180	234	174	245	226	216	351	127	282	28	216	71	941
192.676	0	1033	283	180	235	174	246	228	217	351	129	283	28	218	72	941
192.799	0	1026	284	182	236	176	247	230	217	353	129	285	29	218	74	936
192.922	0	1024	285	184	236	178	251	230	217	354	129	283	28	218	73	941
193.044	0	1023	279	180	235	174	246	228	216	351	128	282	27	216	73	940
193.167	0	1032	281	179	235	174	246	228	216	350	127	282	28	217	72	939
193.29	0	1023	283	181	235	175	247	227	217	351	128	284	29	217	72	932
193.413	0	1022	284	182	237	176	248	227	217	353	130	286	27	218	73	938
193.536	0	1024	280	182	235	176	248	228	217	353	129	283	28	217	72	939
193.659	0	1030	279	178	234	173	245	226	216	349	128	281	28	215	73	939
193.782	0	1022	282	179	232	174	246	228	215	351	129	283	28	215	72	930
193.905	0	1024	283	181	237	175	246	229	216	352	128	284	28	218	72	937
194.028	0	1025	283	184	236	177	250	228	216	353	129	284	28	217	73	940
194.15	0	1032	278	179	233	174	246	226	216	350	128	282	27	214	72	939
194.273	0	1025	279	179	235	173	244	227	217	350	128	282	28	216	72	935
194.396	0	1024	280	180	236	174	246	227	216	351	128	283	27	217	72	940
194.519	0	1027	282	181	236	176	247	227	215	352	128	284	28	217	72	940
194.642	0	1033	280	182	234	176	250	227	215	351	128	282	28	215	72	936
194.765	0	1024	278	178	234	173	243	226	216	350	128	280	27	214	72	934
194.888	0	1023	279	179	234	174	245	227	214	350	128	281	28	217	72	938
195.011	0	1033	280	180	237	174	244	226	215	350	128	282	27	216	73	940
195.133	0	1032	281	181	236	175	247	227	216	352	129	283	28	217	73	936
195.256	0	1024	277	179	233	173	244	225	216	350	128	279	27	214	71	934
195.379	0	1021	277	177	233	172	242	225	215	349	127	280	27	215	71	937
195.502	0	1029	278	177	233	173	244	226	214	349	127	280	27	215	72	939
195.625	0	1030	281	179	235	173	244	226	214	350	128	281	27	216	72	934
195.748	0	1022	279	182	234	174	246	226	216	350	128	281	27	214	72	932
195.871	0	1019	275	177	232	172	242	225	214	348	127	278	28	213	71	935
195.994	0	1027	276	178	233	173	243	225	213	347	127	278	27	213	71	932
196.116	0	1027	279	177	233	172	242	225	214	348	126	278	29	214	72	929
196.239	0	1020	280	179	234	174	245	224	215	350	127	281	28	214	72	927
196.362	0	1018	276	179	231	173	246	224	214	347	127	278	28	211	71	930
196.485	0	1026	274	176	231	171	241	224	214	348	125	275	27	211	71	929
196.608	0	1025	274	176	231	171	242	224	214	347	125	276	27	213	71	927
196.731	0	1018	278	177	235	169	242	221	214	348	126	276	27	213	72	924
196.854	0	1015	278	180	233	173	245	224	214	349	127	278	27	213	72	928
196.977	0	1023	273	177	230	170	241	223	212	347	125	275	27	211	70	924
197.1	0	1023	274	176	230	170	241	222	212	344	124	275	27	211	70	922
197.222	0	1016	276	175	232	170	241	221	213	346	125	275	27	211	70	920
197.345	0	1013	278	177	233	170	242	221	213	348	125	276	28	212	70	924
197.468	0	1020	274	179	231	173	245	222	212	347	125	275	27	211	71	922
197.591	0	1020	271	175	228	169	240	220	212	344	124	273	27	209	69	918
197.714	0	1012	273	174	230	169	240	219	212	344	124	273	27	210	70	915
197.837	0	1008	277	173	230	169	240	219	213	346	124	272	27	207	70	916
197.96	0	1018	277	176	232	170	242	219	211	347	124	274	28	210	70	917
198.083	0	1017	272	176	229	170	242	219	211	345	124	272	27	208	69	913
198.205	0	1009	271	173	227	168	238	219	210	344	122	271	27	208	69	910
198.328	0	1005	272	173	228	169	239	218	211	345	122	271	27	207	69	910
198.451	0	1012	274	174	229	169	240	217	211	346	122	271	26	207	68	908
198.574	0	1012	275	176	229	169	241	217	211	348	122	272	27	208	70	907
198.697	0	996	270	174	226	169	241	219	211	345	123	271	26	206	69	904
198.82	0	998	269	172	225	167	237	217	211	345	121	269	26	205	68	906
198.943	0	1005	270	172	227	167	239	216	210	345	121	269	26	205	68	903
199.066	0	1004	272	173	228	168	240	216	211	346	121	270	26	206	69	898
199.188	0	991	272	175	229	168	241	217	211	348	122	270	27	205	68	898
199.311	0	997	271	173	224	169	243	216	211	346	121	269	27	201	69	896
199.434	0	1000	269	172	223	167	239	216	209	344	120	268	26	203	69	895
199.557	0	999	269	172	223	168	239	217	210	345	121	268	27	204	67	891
199.68	0	983	271	172	225	168	239	216	211	347	121	269	27	205	69	892
199.803	0	987	272	174	226	169	240	216	211	348	121	270	27	205	68	893
199.926	0	993	269	175	223	170	243	217	210	348	121	270	27	203	68	891
200.049	0	990	268	173	223	167	239	215	209	345	120	268	27	202	68	885
200.172	0	979	269	172	223	168	239	217	210	345	120	268	26	204	68	886
200.294	0	989	271	174	224	167	240	216	212	347	120	269	27	204	69	890
200.417	0	993	272	175	225	169	242	216	210	349	121	271	27	205	68	891
200.54	0	989	268	175	222	170	243	217	211	347	121	270	27	204	68	886
200.663	0	975	267	172	222	168	238	216	211	346	121	268	27	203	68	886
200.786	0	984	269	173	223	166	239	215	211	346	120	269	27	204	68	889
200.909	0	991	271	173	222	168	241	216	211	348	121	270	26	205	68	890
201.032	0	981	272	175	224	170	241	217	211	350	120	272	27	206	69	887
201.155	0	975	270	174	221	169	244	218	212	349	122	270	27	202	69	886
201.277	0	983	268	172	221	166	238	216	211	348	121	268	26	203	69	887
201.4	0	989	270	173	222	168	240	216	210	347	120	270	26	204	68	892
201.523	0	980	271	174	222	169	240	217	211	348	121	270	27	205	69	888
201.646	0	975	274	175	224	170	242	217	212	351	122	272	27	206	70	890
201.769	0	980	272	176	223	170	245	218	213	350	120	271	27	204	69	889
201.892	0	987	268	173	221	167	238	216	210	348	122	270	27	204	69	893
202.015	0	979	270	173	221	168	241	217	211	348	121	269	27	205	69	891
202.138	0	974	272	175	222	169	241	219	212	349	121	272	28	206	70	890
202.26	0	980	275	177	224	169	243	217	213	351	123	273	27	207	70	892
202.383	0	986	273	177	223	172	247	219	212	351	122	273	27	207	69	893
202.506	0	977	270	174	222	167	241	218	211	348	122	271	27	206	69	893
202.629	0	980	272	174	222	169	241	218	212	349	122	272	27	206	69	894
202.752	0	980	274	176	223	170	242	219	212	350	123	272	28	208	70	895
202.875	0	987	276	178	225	171	244	219	213	352	122	276	28	209	70	897
202.998	0	981	275	178	224	173	248	219	213	352	123	274	28	207	69	899
203.121	0	983	273	176	223	170	242	219	213	349	123	273	26	207	70	898
203.244	0	982	275	176	224	170	243	219	214	350	123	274	28	207	70	898
203.366	0	991	278	177	226	171	244	220	213	352	124	274	27	209	70	901
203.489	0	986	280	179	226	173	245	221	213	353	123	276	28	210	71	902
203.612	0	988	277	181	226	173	249	221	215	353	124	276	27	209	70	903
203.735	0	988	275	176	225	169	242	219	215	351	125	274	28	209	71	903
203.858	0	990	277	177	225	171	244	221	213	351	124	275	27	210	70	906
203.981	0	989	279	179	227	172	245	221	213	352	124	276	28	210	71	908
204.104	0	994	281	179	228	173	248	223	215	354	125	277	29	212	71	908
204.227	0	991	278	180	226	173	247	221	215	353	124	276	28	210	71	908
204.349	0	993	276	176	225	169	243	219	214	352	124	275	27	210	71	909
204.472	0	993	278	178	225	171	245	221	214	351	124	276	27	211	71	911
204.595	0	1000	279	178	227	171	245	221	215	353	124	276	28	211	71	913
204.718	0	995	281	180	228	173	249	222	215	355	125	276	28	211	72	911
204.841	0	995	275	178	226	170	247	220	214	352	125	275	27	210	71	914
204.964	0	993	276	177	225	170	244	219	214	351	124	274	28	209	71	914
205.087	0	997	277	177	226	170	245	220	214	351	123	275	28	210	70	916
205.21	0	995	280	176	226	172	246	221	214	353	124	276	27	211	72	913
205.332	0	996	277	179	227	174	250	221	214	353	124	275	28	210	72	914
205.455	0	994	275	176	225	169	243	220	213	352	123	274	28	209	70	911
205.578	0	1003	277	175	225	170	244	218	213	352	123	273	27	209	71	912
205.701	0	995	278	176	226	170	246	220	214	352	123	274	27	209	71	909
205.824	0	997	280	179	227	171	247	219	214	353	124	276	27	210	70	912
205.947	0	996	276	178	224	171	248	218	213	353	122	274	28	208	70	910
206.07	0	1004	275	175	224	169	244	218	212	350	122	273	28	208	70	911
206.193	0	996	276	177	225	170	245	220	213	352	123	273	28	209	70	908
206.316	0	994	278	177	227	170	245	218	213	352	122	274	28	209	70	911
206.438	0	998	278	179	225	173	249	220	212	353	123	275	28	209	72	910
206.561	0	1003	275	175	224	169	245	219	212	351	122	272	26	207	69	910
206.684	0	995	275	175	224	169	243	218	213	351	122	272	27	208	70	903
206.807	0	993	275	175	224	169	245	219	212	351	121	272	28	209	70	909
206.93	0	999	278	177	226	170	246	217	211	353	121	274	28	208	70	910
207.053	0	1006	276	178	224	171	248	218	213	352	122	272	28	207	69	909
207.176	0	997	275	174	222	167	242	216	213	350	122	271	28	204	70	900
207.299	0	997	276	175	224	169	244	217	212	351	122	271	27	206	70	907
207.421	0	1001	277	175	225	168	244	217	211	351	121	271	27	207	69	908
207.544	0	1005	278	176	224	171	248	216	213	351	121	272	28	207	71	909
207.667	0	989	273	175	222	168	243	216	212	349	121	271	27	205	69	901
207.79	0	994	274	174	221	167	242	216	212	349	121	270	27	206	69	906
207.913	0	996	275	174	222	168	243	216	211	349	121	270	27	205	69	907
208.036	0	1002	277	175	224	168	243	216	212	349	121	271	27	206	70	906
208.159	0	987	274	176	223	170	246	216	211	349	121	270	27	205	69	899
208.282	0	989	273	173	221	166	241	215	211	349	119	269	27	204	69	903
208.404	0	993	275	174	221	168	242	216	211	347	120	269	27	204	69	904
208.527	0	999	276	175	222	167	242	216	211	348	120	269	27	205	70	902
208.65	0	985	277	175	223	169	244	217	212	350	121	270	28	204	69	898
208.773	0	987	272	174	222	168	244	215	210	347	119	269	26	203	69	900
208.896	0	991	272	171	222	166	241	215	209	346	119	267	26	203	68	899
209.019	0	996	273	173	221	166	241	214	211	346	119	268	27	204	68	896
209.142	0	982	276	173	223	166	241	215	212	348	120	268	26	204	69	893
209.265	0	986	276	177	223	169	246	215	212	349	120	270	28	204	69	898
209.388	0	994	274	171	219	166	241	214	210	347	119	268	26	201	69	895
209.51	0	995	275	173	219	165	240	216	210	346	119	266	26	201	69	889
209.633	0	982	275	174	221	166	240	214	211	346	120	267	26	203	68	889
209.756	0	986	278	174	224	165	241	215	211	348	120	269	27	204	68	895
209.879	0	994	277	177	222	169	245	216	211	347	120	269	27	204	68	896
210.002	0	992	273	173	221	166	240	213	210	345	119	267	26	202	69	892
210.125	0	977	274	173	221	166	239	215	211	345	120	267	26	203	69	890
210.248	0	983	276	174	222	166	240	215	211	346	120	268	27	204	69	894
210.371	0	991	279	176	223	166	242	214	211	348	119	269	27	203	69	895
210.493	0	990	276	176	221	168	244	216	210	346	119	269	27	202	68	890
210.616	0	975	275	173	220	166	239	215	211	344	120	267	27	202	68	889
210.739	0	979	275	172	221	166	239	214	210	346	120	268	26	202	68	893
210.862	0	987	277	174	224	165	240	215	210	346	119	268	27	203	68	895
210.985	0	988	278	175	223	168	242	216	211	347	121	269	27	204	69	892
211.108	0	974	275	175	220	166	242	215	211	345	120	268	26	200	68	889
211.231	0	983	274	172	220	165	238	216	211	345	120	267	27	202	68	893
211.354	0	986	275	173	220	166	239	216	209	344	119	267	27	202	68	893
211.476	0	984	279	173	221	167	240	214	211	346	120	268	26	203	68	889
211.599	0	973	279	175	222	168	243	216	212	348	121	269	27	203	68	890
211.722	0	980	275	174	220	167	242	216	212	345	121	268	26	202	69	888
211.845	0	986	275	172	219	165	239	215	210	344	119	267	26	200	68	894
211.968	0	978	277	173	220	165	239	215	210	344	121	267	27	201	69	888
212.091	0	974	277	175	222	166	241	216	212	346	121	269	27	202	68	887
212.214	0	980	279	176	223	167	243	215	212	348	121	270	26	203	69	890
212.337	0	985	275	175	221	167	241	216	212	347	120	268	26	202	69	892
212.46	0	976	275	173	220	166	239	215	210	344	120	267	27	202	68	887
212.582	0	971	277	174	221	166	239	216	212	345	119	269	27	202	68	887
212.705	0	977	278	174	225	166	241	215	212	347	121	270	26	203	69	889
212.828	0	985	281	178	225	169	245	216	212	349	121	272	27	204	69	894
212.951	0	976	276	176	222	168	244	216	211	345	120	268	27	202	68	890
213.074	0	977	276	173	221	167	241	216	211	344	121	269	27	202	68	889
213.197	0	978	277	174	224	166	241	215	211	346	121	268	27	204	68	889
213.32	0	986	279	176	225	169	242	217	212	347	121	270	27	204	68	896
213.443	0	979	282	178	225	171	247	217	213	350	122	271	27	205	69	895
213.565	0	980	277	174	222	168	242	217	212	346	122	269	27	202	69	891
213.688	0	982	279	175	224	167	241	216	213	345	121	269	26	203	69	892
213.811	0	989	280	175	225	168	242	217	212	347	120	270	26	205	69	896
213.934	0	983	281	177	227	169	244	216	212	348	122	272	26	206	69	898
214.057	0	985	282	179	227	172	248	218	214	348	122	272	28	206	70	898
214.18	0	986	278	175	223	168	241	217	213	347	121	270	27	204	69	899
214.303	0	990	279	175	226	169	242	216	213	346	121	270	27	205	70	901
214.426	0	986	282	175	226	169	243	217	212	348	122	271	28	206	70	902
214.548	0	989	285	177	229	169	244	217	214	349	122	272	27	207	70	902
214.671	0	989	282	179	226	172	248	219	214	348	122	272	27	206	70	904
214.794	0	989	280	175	225	169	243	218	211	346	122	271	27	206	70	907
214.917	0	989	282	176	227	168	244	217	212	346	122	271	27	207	69	909
215.04	0	993	283	177	229	168	244	217	213	348	122	272	28	208	71	909
215.163	0	994	286	180	230	172	247	218	215	350	123	273	28	209	71	909
215.286	0	994	281	177	226	170	246	218	213	346	123	271	26	208	70	911
215.409	0	993	283	176	227	168	243	217	213	345	122	271	27	207	71	913
215.532	0	1001	285	176	229	169	244	218	213	347	123	272	27	209	71	913
215.654	0	996	288	179	230	170	244	219	215	348	122	273	26	211	72	913
215.777	0	998	287	181	230	173	248	220	214	349	123	273	27	209	72	916
215.9	0	996	284	178	227	170	244	218	214	346	122	272	27	209	71	918
216.023	0	1006	286	178	229	169	243	219	213	347	122	272	27	208	71	918
216.146	0	1001	290	178	228	169	244	219	215	347	123	273	27	207	73	915
216.269	0	1004	290	180	231	171	246	219	214	348	123	275	28	211	71	920
216.392	0	1003	286	180	228	173	246	219	214	348	123	273	27	210	72	922
216.515	0	1010	286	178	228	169	243	219	213	344	123	272	27	210	72	922
216.637	0	1004	288	178	231	168	243	219	215	345	123	273	27	210	71	922
216.76	0	1007	290	179	232	169	245	219	215	346	123	274	28	211	73	925
216.883	0	1006	290	181	232	173	248	219	214	347	123	275	28	212	71	926
217.006	0	1014	285	177	229	169	243	218	214	344	122	273	27	210	71	925
217.129	0	1006	288	178	231	169	243	218	214	344	124	273	28	210	72	925
217.252	0	1010	289	178	232	168	243	218	213	345	124	274	28	211	72	928
217.375	0	1008	292	179	232	171	245	219	214	346	124	274	27	210	72	927
217.498	0	1016	288	179	229	170	245	220	213	344	124	272	27	210	71	927
217.62	1	1007	285	177	229	170	242	221	213	344	123	272	27	210	71	925
217.743	0	1010	286	178	231	169	242	218	212	343	122	272	28	210	71	928
217.866	0	1009	287	178	231	170	243	217	213	345	123	273	27	212	70	925
217.989	0	1017	287	180	231	172	246	219	215	345	122	274	27	211	71	926
218.112	0	1007	283	177	228	170	242	218	214	342	122	271	26	209	70	919
218.235	0	1008	283	176	229	167	242	217	212	343	122	272	27	209	70	921
218.358	0	1007	285	176	226	170	242	218	213	344	123	272	27	208	70	917
218.481	0	1015	286	178	230	168	243	218	214	345	123	272	27	209	70	917
218.604	0	1007	283	179	228	171	246	218	214	344	123	272	26	208	70	914
218.726	0	1001	281	175	227	169	241	217	212	342	122	270	27	207	69	914
218.849	0	1003	281	175	228	168	242	216	212	342	121	271	27	207	68	910
218.972	0	1012	282	175	227	168	241	217	213	344	122	271	26	208	68	911
219.095	0	1002	282	177	230	170	243	216	214	346	122	272	27	209	69	905
219.218	0	996	278	175	226	169	243	216	212	343	121	271	26	205	68	905
219.341	0	999	277	173	225	168	241	216	211	342	121	270	26	206	68	904
219.464	0	1000	278	174	225	167	239	216	212	342	121	269	26	205	68	902
219.587	0	997	280	175	227	167	241	215	213	345	123	270	27	205	68	895
219.709	0	993	279	177	225	170	244	217	213	345	121	270	26	206	68	900
219.832	0	994	274	173	223	166	240	215	211	343	120	268	26	203	67	898
219.955	0	996	276	172	223	167	240	215	212	342	121	267	26	203	68	897
220.078	0	993	277	173	226	165	240	214	212	343	120	269	27	204	68	889
220.201	0	990	279	174	226	167	242	215	212	345	121	270	26	204	68	896
220.324	0	993	278	177	221	167	242	216	212	345	121	268	26	199	68	891
220.447	0	994	274	172	222	166	239	215	211	342	120	266	25	203	67	892
220.57	0	989	275	173	222	167	238	215	212	342	121	267	26	203	66	886
220.692	0	987	277	174	225	164	240	214	211	344	120	269	26	204	68	893
220.815	0	990	278	176	226	167	244	214	212	346	120	268	26	204	68	895
220.938	0	995	274	174	221	167	241	214	211	343	120	268	27	202	68	893
221.061	0	986	273	171	221	166	238	214	211	342	119	267	26	201	67	887
221.184	0	984	275	173	224	167	239	214	212	342	120	267	25	203	67	892
221.307	0	989	278	174	225	166	240	213	211	344	120	268	26	205	67	893
221.43	0	996	278	177	225	169	244	216	211	346	120	269	27	203	68	895
221.553	0	986	274	174	222	166	240	215	211	342	121	266	26	203	67	889
221.676	0	984	275	174	223	165	239	214	210	342	120	265	26	203	67	894
221.798	0	989	276	174	223	166	239	215	210	344	121	267	26	203	67	895
221.921	0	995	280	175	226	167	241	215	212	345	121	269	27	204	69	898
222.044	0	989	281	177	225	171	245	216	213	347	121	269	27	204	69	891
222.167	0	987	276	174	223	167	240	216	211	343	120	268	27	203	69	896
222.29	0	994	279	175	224	166	240	214	211	344	120	268	26	202	69	895
222.413	0	1002	279	175	226	167	240	215	211	344	121	268	27	204	68	900
222.536	0	994	282	177	228	168	242	216	213	346	121	269	27	205	69	897
222.659	0	993	282	179	227	171	245	217	213	347	122	270	28	206	69	904
222.781	0	997	278	175	224	168	239	216	211	344	121	268	26	205	69	903
222.904	0	1004	280	176	226	167	241	218	212	343	121	269	26	206	68	902
223.027	0	999	283	177	227	167	241	215	213	345	121	269	27	207	69	904
223.15	0	998	285	179	229	170	243	217	213	346	122	271	27	208	70	910
223.273	0	1009	283	179	226	171	245	218	213	347	122	270	27	207	70	911
223.396	0	1009	281	177	226	168	240	218	212	343	122	268	27	207	69	911
223.519	0	1003	282	177	229	167	241	216	212	344	122	269	27	207	70	911
223.642	0	1002	286	179	229	168	241	217	213	345	122	271	27	207	71	915
223.764	0	1014	287	181	231	170	243	218	213	347	123	273	27	209	71	917
223.887	0	1015	284	181	228	171	245	219	213	346	122	272	28	209	70	917
224.01	0	1006	283	177	227	169	241	218	213	344	122	270	28	209	69	918
224.133	0	1007	284	178	230	167	241	217	213	345	122	271	27	210	71	923
224.256	0	1016	287	179	231	169	243	218	213	347	123	273	27	211	71	925
224.379	0	1019	288	181	232	171	246	219	213	348	123	274	28	211	71	923
224.502	0	1011	285	179	228	170	244	220	214	346	123	272	27	209	71	922
224.625	0	1010	285	179	229	168	241	218	214	346	123	271	26	210	71	927
224.748	0	1020	286	180	231	169	243	217	212	346	123	273	27	212	71	929
224.87	0	1022	288	180	232	170	243	219	214	348	124	274	27	212	71	927
224.993	0	1015	289	183	232	174	248	220	214	349	124	275	28	213	71	926
225.116	0	1014	286	180	230	171	244	220	213	346	123	274	28	211	71	929
225.239	0	1023	286	180	230	169	242	219	214	346	124	274	27	212	71	931
225.362	0	1025	288	180	233	170	243	219	214	347	123	274	27	213	72	928
225.485	0	1019	291	183	234	172	245	220	215	349	124	276	26	213	71	927
225.608	0	1018	288	182	232	173	248	220	215	350	125	277	28	212	71	933
225.731	0	1026	285	180	231	169	242	219	214	347	124	274	28	212	70	932
225.853	0	1027	286	179	230	171	243	219	215	347	123	274	27	212	70	930
225.976	0	1021	288	180	233	169	244	220	214	348	124	276	27	213	71	928
226.099	0	1021	289	183	233	173	247	222	215	350	125	276	28	214	71	933
226.222	0	1028	284	180	232	170	246	219	214	349	124	274	27	212	71	934
226.345	0	1029	284	179	230	170	243	220	213	346	124	274	27	211	69	929
226.468	0	1022	284	180	232	169	243	220	215	347	124	274	27	212	70	930
226.591	0	1021	286	180	233	171	244	221	214	349	124	276	27	213	71	933
226.714	0	1028	286	182	232	173	248	220	214	349	125	276	28	211	70	934
226.836	0	1029	282	178	229	170	243	220	213	345	124	274	27	210	70	929
226.959	0	1022	283	179	231	169	242	218	214	346	124	272	28	210	70	926
227.082	0	1021	283	179	232	168	243	218	215	347	123	274	27	210	69	929
227.205	0	1029	285	181	232	171	245	219	212	350	123	275	28	211	71	932
227.328	0	1027	282	181	229	172	247	220	214	347	124	273	27	210	69	926
227.451	0	1015	281	178	228	170	243	219	214	346	124	273	27	209	69	923
227.574	0	1019	282	177	230	169	242	219	214	346	123	272	28	209	69	927
227.697	0	1027	283	178	232	168	244	218	214	347	123	274	27	209	70	929
227.82	0	1027	285	181	233	171	246	219	214	349	123	274	27	210	70	924
227.942	0	1013	281	179	229	170	245	219	215	347	123	272	27	208	70	922
228.065	0	1018	279	176	228	169	242	219	213	345	123	271	27	208	70	925
228.188	0	1026	281	178	229	169	243	219	212	346	123	272	27	208	69	926
228.311	0	1026	285	179	231	169	244	219	213	348	123	273	28	208	70	921
228.434	0	1018	284	182	230	173	247	221	215	349	124	272	27	209	70	921
228.557	0	1017	280	179	228	170	243	220	214	347	122	272	28	207	69	921
228.68	0	1026	280	177	230	168	243	218	212	345	122	271	27	208	70	924
228.803	0	1025	283	178	231	168	242	218	213	346	122	272	27	209	70	920
228.925	0	1013	284	181	233	169	244	220	215	349	123	273	27	209	70	920
229.048	0	1017	282	181	230	173	247	221	214	348	124	273	27	209	71	924
229.171	0	1025	280	177	229	168	242	219	212	345	121	271	27	208	69	924
229.294	0	1026	282	178	229	169	242	219	213	345	123	272	27	209	70	920
229.417	0	1013	283	179	232	169	243	219	215	347	124	272	27	210	70	920
229.54	0	1026	286	181	233	171	245	220	213	349	123	274	27	210	71	925
229.663	0	1025	281	180	229	173	245	221	213	348	123	273	27	210	69	926
229.786	0	1026	281	178	229	169	242	221	213	345	122	271	27	209	69	922
229.908	0	1013	282	179	230	169	242	219	215	345	123	273	27	209	70	923
230.031	0	1026	285	180	232	169	243	219	214	347	123	274	27	211	70	927
230.154	0	1027	286	182	232	173	247	221	214	350	123	274	27	210	70	928
230.277	0	1025	280	179	229	171	243	221	213	346	124	274	26	210	71	925
230.4	0	1013	281	177	230	171	241	221	214	345	123	272	27	210	70	924
230.523	0	1024	282	180	231	169	243	221	215	347	123	273	28	211	71	928
230.646	0	1024	286	180	231	172	243	221	213	349	124	274	27	210	71	930
230.769	0	1025	285	183	232	174	248	222	215	349	124	275	28	211	72	927
230.892	0	1013	281	180	229	170	243	222	214	345	124	273	27	210	70	927
231.014	0	1024	281	178	231	170	242	222	213	346	123	274	26	211	70	930
231.137	0	1026	283	180	233	171	244	222	214	347	124	274	28	211	71	931
231.26	0	1026	287	182	234	171	244	222	215	349	125	276	28	213	71	930
231.383	0	1022	285	183	233	174	249	223	216	349	126	276	27	213	72	927
231.506	0	1026	281	180	230	171	242	224	215	347	124	274	27	212	70	930
231.629	0	1029	282	179	232	171	243	222	213	347	124	274	27	212	70	931
231.752	0	1030	284	180	235	171	244	221	214	347	124	275	27	213	70	929
231.875	0	1025	288	182	234	173	246	223	216	350	125	277	28	214	71	927
231.997	0	1029	286	184	232	176	249	225	217	350	126	277	28	213	71	929
232.12	0	1031	282	179	230	171	243	223	215	348	124	275	27	212	71	932
232.243	0	1031	283	180	232	172	244	224	215	347	125	276	28	213	71	929
232.366	0	1025	284	181	236	172	244	223	216	348	126	277	28	214	71	929
232.489	0	1030	287	183	236	173	246	223	216	352	126	279	28	216	71	933
232.612	0	1031	284	184	233	175	249	224	215	351	126	279	27	215	70	936
232.735	0	1031	281	181	232	172	244	224	215	347	126	276	28	214	70	931
232.858	0	1019	282	180	234	172	244	223	215	348	126	277	28	214	71	930
232.98	0	1029	285	181	235	173	246	223	217	350	126	279	28	214	71	933
233.103	0	1032	287	184	237	175	249	224	216	351	127	281	27	216	72	936
233.226	0	1033	282	183	234	175	249	224	216	350	125	278	28	215	71	930
233.349	0	1028	281	180	235	173	243	223	216	348	126	279	28	215	70	930
233.472	0	1034	282	182	235	173	246	223	215	350	126	278	27	216	71	935
233.595	0	1035	284	182	236	174	247	223	216	351	126	281	27	217	71	937
233.718	0	1037	286	184	237	177	250	225	216	353	126	280	28	217	71	934
233.841	0	1032	280	181	234	175	247	223	217	349	126	278	27	214	71	932
233.964	0	1037	280	179	235	173	245	222	217	350	126	278	28	214	71	934
234.086	0	1040	281	182	236	173	246	221	216	349	125	279	28	216	71	936
234.209	0	1042	284	183	237	175	246	222	216	351	126	281	28	217	71	935
234.332	0	1037	283	184	236	178	250	224	218	352	127	280	28	216	71	935
234.455	0	1041	277	179	235	173	246	221	217	350	127	279	29	215	70	939
234.578	0	1041	278	180	237	173	246	221	216	348	126	278	28	216	71	941
234.701	0	1043	279	181	238	173	244	221	217	349	126	279	27	216	71	937
234.824	0	1039	283	181	239	175	247	222	218	351	127	280	28	217	71	938
234.947	0	1036	282	183	237	175	249	221	216	350	127	280	27	217	72	943
235.069	0	1045	279	180	236	172	244	221	216	349	125	278	28	216	71	943
235.192	0	1044	280	179	237	172	244	220	216	348	126	278	27	215	72	940
235.315	0	1038	283	180	238	173	246	222	217	350	126	279	27	216	73	941
235.438	0	1036	285	182	238	175	247	223	216	352	126	280	28	217	72	946
235.561	0	1045	280	182	237	174	248	222	216	351	125	278	27	215	72	946
235.684	0	1044	278	179	238	171	244	221	215	348	126	277	27	215	72	941
235.807	0	1039	280	180	238	172	244	221	216	349	126	277	27	215	72	940
235.93	0	1042	284	180	239	173	247	221	216	351	125	279	28	216	72	944
236.052	0	1044	287	183	239	175	249	222	216	351	125	280	28	214	71	942
236.175	0	1046	281	181	238	173	246	220	215	348	125	277	27	213	71	943
236.298	0	1040	281	178	238	171	244	220	216	349	125	277	28	215	72	940
236.421	0	1037	283	181	237	172	245	222	216	349	125	278	28	215	72	944
236.544	0	1046	286	180	238	174	247	223	214	351	125	279	28	216	73	946
236.667	0	1046	285	182	237	176	249	223	217	351	125	279	27	216	72	943
236.79	0	1039	282	179	236	173	245	222	216	348	126	277	27	213	72	939
236.913	0	1036	283	180	237	173	245	222	215	349	125	277	28	213	73	942
237.036	0	1045	283	180	239	174	245	221	216	349	124	279	28	215	72	943
237.158	0	1046	285	181	241	175	246	222	217	351	125	279	28	216	72	940
237.281	0	1043	283	183	240	175	248	220	217	350	126	278	28	215	72	934
237.404	0	1052	280	179	240	172	243	219	216	349	125	276	27	214	72	936
237.527	0	1049	281	179	240	173	244	219	215	348	124	277	27	215	70	937
237.65	0	1052	282	178	241	174	245	221	217	349	125	279	28	216	71	931
237.773	0	1048	286	182	241	176	247	222	217	350	126	279	27	216	73	934
237.896	0	1045	281	181	240	174	246	220	216	349	125	277	27	215	71	936
238.019	0	1053	281	179	241	172	242	220	215	347	125	277	28	214	71	934
238.141	0	1055	284	178	241	172	243	220	215	348	124	277	28	215	71	933
238.264	0	1047	285	180	242	174	245	222	218	349	126	278	28	214	72	931
238.387	0	1050	286	183	242	176	248	222	217	350	126	279	28	216	71	933
238.51	0	1054	280	180	241	172	243	219	216	348	125	276	28	214	71	933
238.633	0	1054	281	179	240	171	242	220	215	346	126	277	27	215	72	931
238.756	0	1048	281	179	241	171	242	221	217	348	126	278	27	216	70	932
238.879	0	1048	284	180	241	174	243	221	217	349	126	279	28	217	72	933
239.002	0	1052	284	182	242	176	247	221	216	350	126	279	28	217	71	932
239.124	0	1054	278	179	240	171	244	220	216	346	125	277	28	215	70	928
239.247	0	1047	278	178	239	171	241	220	216	346	126	276	28	214	71	928
239.37	0	1057	280	178	243	173	242	219	215	347	126	277	27	215	70	924
239.493	0	1048	285	178	245	174	244	220	216	348	125	279	27	216	69	924
239.616	0	1057	285	181	243	176	247	221	217	350	126	281	28	216	71	925
239.739	0	1049	281	177	243	173	242	218	218	347	126	277	27	215	69	923
239.862	0	1053	281	176	242	172	242	220	217	347	126	278	27	215	70	926
239.985	0	1059	281	178	242	172	243	221	216	347	126	278	28	215	71	926
240.108	0	1059	283	178	242	173	243	223	217	348	126	279	27	217	71	927
240.23	0	1051	285	180	242	175	247	222	218	350	127	280	28	215	71	926
240.353	0	1052	280	178	240	173	244	221	216	347	127	278	27	214	70	924
240.476	0	1056	280	176	240	172	243	221	216	347	126	278	27	215	70	923
240.599	0	1058	281	178	241	172	242	223	216	348	127	278	27	215	70	922
240.722	0	1053	284	178	242	173	244	223	218	350	127	281	27	217	71	926
240.845	0	1049	286	181	242	176	247	224	217	352	127	282	27	217	72	928
240.968	0	1051	282	178	239	173	244	222	216	349	127	278	26	215	72	926
241.091	0	1058	282	177	241	170	242	221	216	348	127	279	28	216	70	925
241.213	0	1049	284	177	241	172	244	222	217	349	127	280	28	215	72	926
241.336	0	1051	286	178	241	174	245	222	217	350	127	281	28	216	71	927
241.459	0	1057	286	181	241	176	248	223	217	352	129	281	28	217	72	929
241.582	0	1056	281	179	238	172	245	223	216	349	127	279	27	215	71	927
241.705	0	1049	282	177	240	171	242	222	218	350	128	280	27	216	71	930
241.828	0	1048	281	178	241	173	244	222	217	349	127	279	27	216	72	929
241.951	0	1055	286	179	243	174	246	222	217	350	128	281	27	218	71	929
242.074	0	1058	287	180	243	177	248	223	218	352	128	282	28	218	72	932
242.196	0	1053	284	178	240	172	244	221	218	350	128	279	29	215	72	931
242.319	0	1054	285	177	240	171	243	221	217	350	128	279	27	217	72	934
242.442	0	1050	286	177	241	172	244	221	216	348	127	279	27	217	72	932
242.565	0	1059	287	178	242	173	245	223	218	351	127	280	28	218	73	935
242.688	0	1052	290	182	242	175	249	224	219	353	128	281	29	218	72	933
242.811	0	1054	284	179	240	171	246	221	218	350	127	279	27	216	72	936
242.934	0	1053	285	178	241	170	243	220	215	348	126	278	27	216	72	935
243.057	0	1061	286	177	241	172	243	221	217	349	127	278	28	217	73	938
243.18	0	1052	289	178	241	172	245	223	218	352	127	280	28	217	73	938
243.302	0	1054	290	182	241	175	249	222	218	353	127	281	28	217	73	937
243.425	0	1052	285	178	240	172	245	220	216	350	126	277	28	216	73	940
243.548	11	1061	286	177	239	170	244	220	215	349	127	277	28	217	72	940
243.671	0	1054	288	178	240	171	244	221	217	350	127	278	27	217	73	937
243.794	0	1053	289	180	242	173	246	222	217	350	127	280	28	218	73	941
243.917	0	1051	290	181	242	175	249	221	216	352	126	281	28	219	73	940
244.04	0	1061	287	179	240	171	245	221	216	350	127	278	28	217	72	941
244.163	0	1053	288	178	241	170	243	220	218	350	126	277	28	216	72	939
244.285	0	1055	288	178	242	171	244	220	216	349	126	278	28	218	72	940
244.408	0	1052	291	180	241	173	246	222	216	351	126	279	28	218	73	943
244.531	0	1062	293	182	242	175	250	223	217	352	127	281	28	218	75	941
244.654	0	1055	288	179	240	172	244	222	217	350	127	278	28	216	72	940
244.777	0	1056	288	180	241	172	245	221	215	350	126	278	27	217	72	942
244.9	0	1054	291	179	242	173	245	222	215	350	126	278	28	219	72	941
245.023	0	1058	292	180	242	173	246	223	217	352	127	280	29	220	74	945
245.146	0	1056	290	182	242	175	250	223	218	352	127	280	28	219	73	945
245.268	0	1057	287	178	240	171	243	223	217	352	127	279	27	218	73	944
245.391	0	1055	288	178	241	171	244	222	214	350	126	278	27	217	72	944
245.514	0	1057	291	178	241	171	245	223	217	351	126	279	28	217	74	942
245.637	0	1057	294	181	242	173	247	224	217	353	127	280	28	219	73	944
[truncated: 792 more rows]

## Sheet: Short_ch
	SNR :	50	50	14	58	46	43	51	50	26	60	43	35	0	0	0	0	0	0	0	0	0	0	0	0
		D780						D850						D725						D940
Time	Marker	ch16	ch17	ch18	ch19	ch20	ch21	ch16	ch17	ch18	ch19	ch20	ch21	ch16	ch17	ch18	ch19	ch20	ch21	ch16	ch17	ch18	ch19	ch20	ch21
0.24576	0	0	0	0	0	0	0	0	0	0	0	0	0	0	0	0	0	0	0	0	0	0	0	0	0
0.36864	0	164	392	16	182	272	47	157	415	58	172	269	38	5	14	-48	0	-1	-85	-4	-14	20	5	1	69
0.49152	0	163	387	11	180	271	43	156	411	42	172	267	30	7	16	-63	0	-2	-82	-6	-17	27	4	1	88
0.6144	0	162	386	-9	182	271	43	154	408	41	171	267	31	6	16	-51	0	-2	-86	-8	-20	43	4	0	77
0.73728	0	162	387	-1	182	273	47	154	406	44	171	267	35	6	14	-47	0	-3	-86	-8	-21	47	4	0	71
0.86016	0	162	388	4	183	272	51	154	406	47	171	267	37	6	12	-49	0	-1	-88	-8	-21	49	4	0	68
0.98304	0	162	389	9	182	277	53	153	406	48	171	262	38	6	13	-48	0	-1	-91	-7	-21	50	3	0	63
1.10592	0	161	388	11	181	274	52	152	404	50	170	261	40	6	12	-42	-1	0	-92	-8	-23	52	4	0	60
1.2288	0	162	388	13	182	274	53	152	404	50	171	262	40	6	12	-40	-1	-1	-95	-8	-22	51	4	1	59
1.35168	0	162	389	14	181	275	54	153	404	50	171	263	39	5	12	-41	-1	-1	-94	-8	-22	50	4	0	58
1.47456	0	162	389	14	181	274	55	153	405	50	171	263	39	6	12	-40	-1	-1	-95	-9	-22	51	4	1	57
1.59744	0	162	388	16	182	274	53	152	403	50	169	263	39	6	12	-39	0	0	-96	-8	-23	51	4	1	55
1.72032	0	162	387	10	182	273	54	152	401	58	170	262	39	5	13	-33	0	0	-95	-8	-23	59	4	1	53
1.8432	0	162	387	16	182	275	54	152	403	52	171	262	39	6	12	-40	-1	0	-97	-9	-23	52	4	1	54
1.96608	0	162	388	16	181	275	54	152	403	51	169	262	40	6	12	-40	0	-1	-96	-9	-22	52	3	0	54
2.08896	0	162	389	15	183	274	53	153	404	51	170	263	40	6	12	-39	-1	-1	-96	-8	-22	51	3	0	54
2.21184	0	162	388	3	181	274	53	153	402	65	170	262	39	6	12	-25	0	-1	-96	-8	-22	66	4	1	52
2.33472	0	161	388	3	182	273	53	153	401	66	170	261	40	5	12	-26	-1	-1	-96	-8	-23	65	3	1	52
2.4576	0	161	387	9	182	274	54	152	402	59	170	262	40	6	12	-32	-1	-1	-96	-9	-22	59	3	1	52
2.58048	0	162	388	15	183	274	55	153	404	51	170	262	40	6	13	-39	-1	-1	-95	-8	-22	52	4	1	55
2.70336	0	162	389	17	182	274	52	152	403	50	170	262	40	5	12	-39	-1	0	-97	-8	-22	51	3	0	53
2.82624	0	161	386	3	182	273	53	152	401	66	170	261	39	6	12	-25	-1	-1	-96	-8	-23	67	3	0	52
2.94912	0	161	387	10	182	273	54	152	402	58	170	261	39	6	12	-33	-1	-1	-96	-9	-23	59	4	0	52
3.072	0	161	388	16	182	273	54	152	403	51	169	261	40	6	13	-39	-1	-1	-95	-8	-22	52	4	2	53
3.19488	0	162	388	16	182	273	54	152	404	51	170	261	39	6	11	-39	0	-1	-96	-8	-23	51	3	1	54
3.31776	0	161	388	10	183	274	53	152	403	58	171	261	40	6	11	-32	-1	-1	-97	-8	-22	59	4	1	53
3.44064	0	161	387	3	183	273	54	152	402	66	170	261	40	6	12	-25	0	-1	-96	-8	-23	66	3	0	52
3.56352	0	161	388	9	182	273	53	151	403	58	170	262	40	5	12	-32	-1	-1	-95	-10	-23	59	5	1	53
3.6864	0	161	388	8	182	273	54	152	402	59	171	262	39	5	12	-32	0	-1	-97	-8	-22	59	3	1	53
3.80928	0	161	388	15	182	273	54	152	404	51	171	262	38	4	13	-40	0	0	-98	-8	-22	52	3	1	55
3.93216	0	161	385	9	182	273	52	151	403	59	171	261	38	5	13	-32	0	-1	-96	-8	-21	59	5	0	52
4.05504	0	160	386	10	182	273	53	151	401	58	171	261	39	5	12	-31	-1	-1	-95	-8	-23	59	4	1	52
4.17792	0	160	387	9	181	272	53	151	403	58	170	261	40	5	12	-31	-1	0	-96	-8	-22	59	4	1	53
4.3008	0	161	387	16	182	273	53	151	403	51	169	261	41	6	12	-40	-1	-1	-97	-8	-22	52	4	1	54
4.42368	0	160	388	16	183	273	54	151	403	50	170	263	39	6	12	-39	-1	-1	-96	-9	-23	51	4	1	54
4.54656	0	160	386	3	183	273	53	151	401	66	171	261	39	5	12	-24	0	0	-95	-9	-23	66	4	1	52
4.66944	0	160	387	10	184	274	53	152	403	58	172	264	40	5	12	-32	-1	0	-96	-8	-22	59	5	0	53
4.79232	0	161	387	15	185	275	54	153	403	52	171	265	40	5	12	-39	0	-1	-97	-8	-23	51	3	0	54
4.9152	0	161	388	15	185	277	53	152	405	51	173	265	39	6	12	-38	-1	-2	-97	-8	-22	51	4	1	54
5.03808	0	161	387	9	185	277	52	150	402	58	172	265	39	5	12	-29	0	-1	-95	-8	-23	59	4	0	52
5.16096	0	160	386	3	185	274	54	151	401	66	172	263	40	5	12	-25	-1	-1	-96	-9	-22	67	4	1	52
5.28384	0	160	387	9	184	275	53	151	401	59	172	264	39	6	12	-32	-1	-1	-96	-9	-22	59	4	1	52
5.40672	0	160	387	16	184	275	53	151	403	51	172	263	41	5	12	-39	-1	0	-96	-8	-23	52	3	1	52
5.5296	0	160	387	15	184	274	53	151	403	51	172	264	40	5	11	-37	-1	0	-97	-9	-22	51	4	0	53
5.65248	0	159	386	3	183	273	53	152	401	66	171	262	40	6	12	-24	-1	-2	-96	-9	-23	68	4	1	51
5.77536	0	160	387	2	184	273	53	151	403	66	171	261	40	5	12	-25	-1	-1	-96	-8	-22	66	4	0	52
5.89824	0	159	387	15	184	273	54	151	402	52	171	262	40	6	12	-38	-1	-1	-96	-9	-22	51	4	1	53
6.02112	0	160	387	15	184	274	54	151	403	51	172	263	40	5	11	-38	-1	0	-96	-8	-23	51	4	1	54
6.144	0	161	388	9	183	273	53	152	403	58	171	263	40	6	12	-32	0	0	-97	-8	-22	59	4	0	53
6.26688	0	159	387	2	183	273	54	151	403	66	170	262	40	5	12	-25	0	-1	-96	-8	-24	66	4	1	52
6.38976	0	161	387	15	183	273	53	151	403	52	171	263	40	6	11	-38	0	0	-96	-8	-23	52	4	1	52
6.51264	0	161	388	8	183	274	54	152	404	58	171	263	39	4	13	-31	-2	-1	-96	-8	-22	58	4	1	54
6.63552	0	161	388	16	183	274	54	151	405	50	172	264	39	5	12	-39	-1	-1	-98	-9	-22	52	4	1	54
6.7584	0	159	388	10	181	274	53	152	405	58	171	263	39	5	12	-31	0	-1	-96	-8	-23	59	4	1	52
6.88128	0	161	388	1	183	274	53	152	404	67	170	263	40	5	12	-23	-1	0	-96	-9	-22	66	4	0	52
7.00416	0	161	390	9	182	276	55	152	406	58	170	265	39	6	12	-30	-1	-1	-96	-9	-23	59	4	0	53
7.12704	0	162	388	15	183	277	54	152	406	51	171	266	40	6	13	-39	0	-2	-97	-9	-23	51	4	0	54
7.24992	0	161	390	8	183	277	53	152	406	58	172	266	39	5	12	-31	0	-1	-97	-8	-22	59	3	0	54
7.3728	0	161	388	3	182	276	54	152	405	65	171	266	40	5	11	-22	0	-1	-95	-8	-23	67	3	1	51
7.49568	0	161	388	8	184	277	54	153	405	59	172	266	39	6	12	-31	-1	-1	-96	-9	-23	59	4	1	54
7.61856	0	161	389	16	182	277	54	152	407	51	171	267	41	6	12	-39	-1	0	-98	-8	-23	51	4	1	53
7.74144	0	162	391	15	182	278	55	154	407	51	171	268	40	6	12	-38	0	0	-97	-8	-22	52	5	0	54
7.86432	0	161	390	2	184	277	53	151	407	66	172	267	40	6	12	-23	-1	-1	-96	-9	-23	67	3	1	52
7.9872	0	161	389	2	184	277	54	152	405	66	171	268	39	6	12	-23	-1	-1	-96	-9	-22	67	4	1	53
8.11008	0	161	390	2	184	278	54	153	406	65	172	268	40	5	12	-24	-1	0	-98	-8	-23	67	4	1	53
8.23296	0	162	390	15	183	279	55	154	407	51	172	268	40	6	13	-38	0	-1	-96	-8	-23	52	4	1	54
8.35584	0	163	389	16	184	277	52	153	408	51	171	268	40	6	14	-37	-1	-1	-97	-7	-21	51	4	0	53
8.47872	0	162	390	2	184	278	54	153	406	66	171	268	40	6	11	-22	-1	0	-97	-9	-23	66	4	1	51
8.6016	0	163	390	8	183	278	54	153	407	59	172	268	40	6	13	-31	0	-1	-97	-8	-23	59	4	1	53
8.72448	0	162	389	14	183	278	54	153	407	52	172	267	40	5	13	-37	-1	-1	-96	-8	-23	51	4	1	54
8.84736	0	162	390	14	183	278	55	153	408	50	172	269	39	6	12	-37	-1	-2	-96	-9	-23	50	4	0	54
8.97024	0	162	389	2	182	277	54	153	407	66	171	268	40	6	13	-23	-1	0	-97	-9	-22	67	4	1	52
9.09312	0	161	391	1	182	277	53	153	406	66	171	267	40	5	11	-23	0	0	-97	-9	-23	66	3	0	52
9.216	0	162	391	15	183	278	55	154	407	52	170	268	39	6	12	-38	-1	-2	-97	-9	-23	52	4	0	53
9.33888	0	163	392	7	183	279	54	153	409	59	171	268	40	6	13	-30	0	0	-97	-9	-24	59	3	0	54
9.46176	0	162	392	8	183	278	53	153	409	59	171	268	40	5	12	-31	-1	-1	-98	-9	-23	59	4	1	52
9.58464	0	162	390	2	183	278	53	154	407	67	171	267	39	5	13	-23	0	-1	-97	-8	-24	67	4	1	51
9.70752	0	161	391	1	183	277	54	153	408	67	171	267	40	6	12	-22	-1	-1	-96	-8	-22	67	4	1	52
9.8304	0	162	392	7	184	277	54	154	408	59	171	268	39	5	12	-30	0	-1	-97	-9	-24	58	4	0	53
9.95328	0	162	392	14	184	278	53	154	409	51	172	269	40	6	12	-38	0	0	-98	-9	-23	51	4	1	53
10.0762	0	163	390	2	183	278	53	154	409	66	172	268	40	6	13	-24	-1	-1	-96	-8	-22	67	4	0	52
10.199	0	163	392	1	184	278	53	153	408	67	172	269	40	6	12	-23	0	0	-96	-9	-23	67	4	1	52
10.3219	0	162	393	8	184	279	54	154	409	60	171	268	39	6	12	-30	-1	-1	-97	-9	-23	59	4	0	53
10.4448	0	163	393	7	184	278	54	154	409	59	172	269	40	6	12	-31	-2	0	-97	-8	-23	59	4	0	53
10.5677	0	162	392	9	183	279	53	154	410	59	172	268	40	5	13	-31	0	-1	-97	-9	-22	59	3	1	52
10.6906	0	162	392	2	184	277	54	154	409	67	172	269	41	5	13	-22	-1	0	-96	-7	-23	67	4	1	51
10.8134	0	162	393	8	184	279	54	154	410	60	172	270	39	5	12	-30	-1	-1	-97	-8	-23	58	4	1	53
10.9363	0	163	392	1	183	280	54	155	412	66	172	271	40	6	14	-24	0	-1	-98	-9	-22	66	4	0	54
11.0592	0	162	394	8	183	280	54	154	412	58	173	271	39	6	12	-30	-1	0	-97	-9	-24	59	4	0	54
11.1821	0	164	393	2	184	279	54	154	410	67	172	270	40	5	13	-22	0	0	-95	-9	-24	68	4	1	51
11.305	0	163	393	1	184	280	53	154	410	67	173	271	41	6	12	-23	-1	0	-97	-9	-23	67	5	1	52
11.4278	0	163	393	1	184	280	54	154	410	67	172	270	41	6	12	-24	-1	-1	-98	-8	-24	67	4	0	53
11.5507	0	164	394	13	184	281	54	155	411	52	173	272	40	6	13	-39	-1	-1	-97	-9	-23	52	4	1	54
11.6736	0	163	390	8	185	281	53	154	414	59	173	271	40	5	16	-29	-1	0	-96	-8	-20	59	4	1	52
11.7965	0	163	390	1	185	280	54	154	414	67	171	271	40	6	15	-23	0	-1	-97	-9	-21	67	3	0	51
11.9194	0	164	390	1	185	279	55	155	414	67	171	271	40	6	15	-23	0	-1	-98	-9	-20	66	3	1	52
12.0422	0	163	393	15	184	281	55	154	411	52	174	272	40	6	12	-38	0	-1	-97	-8	-23	52	3	1	53
12.1651	0	163	393	14	184	281	54	154	413	52	173	271	41	5	14	-37	0	-1	-97	-8	-22	52	3	1	53
12.288	0	163	390	2	184	280	54	154	413	66	172	270	40	6	15	-23	0	-1	-96	-8	-20	67	4	1	52
12.4109	0	163	393	0	185	279	54	154	413	67	173	270	41	6	14	-24	-1	-2	-97	-9	-21	66	4	1	53
12.5338	0	164	394	7	185	280	55	155	412	60	172	270	40	6	12	-30	0	-1	-96	-9	-23	59	4	1	54
12.6566	0	163	393	14	184	281	55	155	414	52	173	272	40	6	13	-38	-1	-1	-96	-9	-22	52	4	0	55
12.7795	0	163	391	1	185	279	53	154	414	66	173	270	40	5	15	-23	-1	-1	-97	-9	-19	67	4	1	52
12.9024	0	162	392	1	184	279	55	154	412	67	172	269	41	6	13	-24	0	-1	-97	-9	-21	67	4	1	52
13.0253	0	163	392	8	184	280	54	154	413	59	173	270	41	6	13	-30	0	0	-97	-9	-21	59	4	1	53
13.1482	0	163	394	7	184	280	55	154	413	59	172	271	40	6	13	-29	-1	0	-95	-9	-23	58	3	1	54
13.271	0	163	393	14	185	280	53	155	414	53	173	272	41	6	13	-38	-1	-1	-98	-9	-21	52	3	0	53
13.3939	0	163	392	1	185	279	54	154	414	68	172	270	41	5	14	-24	-1	0	-97	-8	-23	68	4	1	53
13.5168	0	164	393	1	186	281	55	155	415	67	175	272	41	5	13	-22	-2	0	-96	-9	-22	66	4	0	53
13.6397	0	166	398	9	187	284	55	157	418	60	177	275	41	6	13	-30	-1	0	-96	-8	-24	60	4	1	54
13.7626	0	168	409	2	187	284	56	159	428	68	174	275	42	6	12	-26	0	0	-97	-8	-24	67	3	1	53
13.8854	0	167	402	9	186	282	55	159	424	60	175	275	41	6	14	-33	-1	-1	-97	-9	-23	60	3	1	53
14.0083	0	167	402	3	187	285	56	158	423	67	175	277	43	6	14	-25	-1	-1	-96	-9	-22	67	4	1	52
14.1312	0	168	399	9	186	286	57	159	425	60	175	278	42	6	15	-32	0	-1	-95	-9	-21	60	3	0	53
14.2541	0	168	400	2	185	285	56	160	426	67	174	277	43	7	15	-27	-2	0	-97	-9	-21	67	3	0	55
14.377	0	168	401	8	185	284	56	159	427	60	173	277	42	6	16	-34	0	-2	-97	-9	-21	59	3	1	55
14.4998	0	168	400	2	184	279	56	159	424	68	173	279	43	6	16	-26	0	-1	-96	-9	-21	67	4	1	52
14.6227	0	168	400	8	184	281	57	159	425	61	172	277	42	6	16	-34	-1	-1	-96	-10	-21	60	4	1	55
14.7456	0	168	398	14	183	276	56	159	424	53	172	278	42	6	15	-42	-1	-2	-96	-9	-20	52	4	0	56
14.8685	0	170	406	8	183	281	56	161	427	60	172	273	42	6	13	-36	-1	-1	-97	-9	-23	59	4	1	56
14.9914	0	170	407	11	185	283	56	162	428	59	174	276	43	5	14	-36	0	-1	-95	-9	-22	59	4	1	53
15.1142	0	171	406	10	186	284	58	163	430	61	174	276	44	6	16	-35	0	-1	-95	-9	-21	60	3	1	53
15.2371	0	173	408	3	187	287	58	163	430	67	176	278	44	6	14	-30	-1	0	-96	-9	-22	67	3	1	54
15.36	0	172	408	10	191	288	58	164	432	60	177	280	44	6	15	-38	-1	0	-95	-9	-21	59	4	1	54
15.4829	0	174	408	3	192	290	58	164	434	67	179	281	45	6	15	-29	-1	-1	-94	-9	-22	66	4	1	53
15.6058	0	172	406	6	193	290	58	163	432	67	180	281	46	5	16	-30	-2	-1	-93	-9	-21	68	4	1	50
15.7286	0	172	406	5	194	291	60	163	431	69	182	283	47	7	15	-32	0	-1	-94	-8	-21	67	4	1	51
15.8515	0	173	406	4	195	293	60	163	430	69	183	285	48	6	16	-31	-1	0	-93	-8	-21	68	3	0	50
15.9744	0	173	405	5	196	292	60	164	432	68	183	284	48	6	15	-30	-1	-1	-92	-9	-21	67	3	1	50
16.0973	0	175	406	10	194	283	61	167	431	70	181	286	49	7	15	-35	0	0	-89	-9	-21	71	4	1	48
16.2202	0	178	405	14	196	283	65	168	431	75	183	283	52	7	15	-41	-1	0	-86	-9	-21	73	3	0	47
16.343	0	178	405	7	199	288	65	168	430	74	186	283	52	6	16	-42	0	0	-88	-10	-21	71	3	0	48
16.4659	0	176	404	11	205	296	64	166	430	62	191	288	50	6	15	-44	0	0	-90	-9	-21	60	4	0	52
16.5888	0	175	405	15	208	297	62	166	431	53	195	290	49	5	16	-50	-1	0	-93	-9	-21	51	4	1	55
16.7117	0	175	405	11	211	299	62	165	428	59	199	293	49	6	15	-44	0	0	-93	-9	-22	59	4	0	52
16.8346	0	173	400	11	212	289	62	165	425	60	200	294	49	6	15	-43	-1	-2	-91	-10	-22	59	3	1	52
16.9574	0	174	401	9	213	287	60	163	426	61	198	294	49	7	15	-41	-1	-1	-92	-10	-21	59	3	0	51
17.0803	0	172	405	12	209	292	63	162	428	58	196	289	52	6	14	-43	0	-2	-91	-9	-22	58	3	1	51
17.2032	0	174	413	8	206	294	66	164	434	68	193	290	54	6	13	-40	-1	0	-89	-10	-24	67	4	1	50
17.3261	0	173	417	9	202	280	64	164	436	69	189	281	52	7	13	-41	-1	-1	-87	-10	-24	68	3	0	48
17.449	0	176	422	9	201	278	65	167	443	70	188	282	54	7	13	-41	-1	-2	-87	-10	-25	68	4	0	48
17.5718	0	177	422	9	200	278	65	168	446	70	189	283	52	6	15	-44	-1	-2	-89	-10	-23	68	3	0	50
17.6947	0	178	420	8	200	280	64	168	446	69	188	282	52	7	17	-44	-1	0	-90	-8	-22	68	3	0	52
17.8176	0	179	415	7	199	275	62	169	442	68	186	280	51	6	16	-43	-1	-2	-90	-9	-22	66	4	0	53
17.9405	0	182	419	9	199	279	65	172	444	70	187	278	53	7	16	-43	0	0	-88	-10	-22	67	3	1	49
18.0634	0	182	416	9	202	278	64	171	441	68	189	279	51	6	17	-43	0	-1	-91	-10	-22	67	3	2	53
18.1862	0	183	412	8	203	277	64	172	438	69	190	279	50	6	16	-45	0	-1	-90	-10	-22	67	3	1	54
18.3091	0	183	407	9	203	278	64	173	433	68	188	276	50	7	16	-45	-1	-1	-90	-10	-22	66	3	1	54
18.432	0	183	404	7	203	279	61	173	431	69	189	273	50	6	17	-44	-2	0	-90	-10	-20	66	3	0	55
18.5549	0	181	397	12	205	280	62	171	426	61	190	274	48	7	17	-50	-1	0	-92	-10	-20	59	4	0	54
18.6778	0	178	402	17	207	286	63	169	428	54	192	279	49	6	15	-56	0	-1	-91	-10	-22	52	4	1	55
18.8006	0	176	403	15	208	286	62	165	427	53	193	279	48	6	14	-54	-1	-1	-92	-10	-22	51	3	1	56
18.9235	0	178	410	18	207	287	63	168	434	53	193	281	50	6	15	-55	-1	-1	-89	-9	-23	51	3	0	56
19.0464	0	177	407	5	205	281	61	167	433	68	190	281	49	5	16	-42	-1	-1	-92	-9	-20	66	4	1	53
19.1693	0	176	413	12	203	280	63	167	433	61	189	278	49	6	13	-49	-1	-1	-93	-9	-25	59	4	0	54
19.2922	0	177	413	18	204	287	62	167	440	54	190	281	49	6	17	-55	0	-1	-92	-9	-21	52	4	1	56
19.415	0	178	413	15	204	283	61	168	439	55	190	282	49	6	16	-52	0	0	-92	-9	-21	52	3	1	57
19.5379	0	178	414	15	203	287	60	168	441	53	188	280	48	6	16	-52	-1	0	-92	-10	-21	52	4	1	58
19.6608	0	178	415	11	202	288	61	168	441	61	190	281	47	6	16	-45	-1	-1	-94	-10	-22	59	5	0	54
19.7837	0	179	416	11	202	288	61	169	442	62	188	281	49	6	16	-45	-1	0	-92	-10	-21	60	3	1	53
19.9066	0	179	416	11	202	287	62	169	442	62	188	281	49	6	16	-44	0	0	-92	-9	-21	60	4	0	52
20.0294	0	179	416	11	201	285	61	169	442	61	188	283	48	7	16	-45	-1	0	-94	-10	-21	60	3	0	53
20.1523	0	180	415	11	201	288	61	169	440	61	188	282	47	6	16	-44	-1	-1	-94	-10	-22	60	3	1	53
20.2752	0	177	409	3	202	287	60	168	435	70	189	281	49	5	15	-35	-1	0	-92	-10	-21	66	5	0	50
20.3981	0	178	411	17	204	291	59	167	436	52	191	283	48	6	15	-47	-1	-1	-94	-10	-21	52	4	1	53
20.521	0	177	408	9	201	283	61	167	433	63	187	283	48	5	15	-42	-1	-1	-92	-10	-22	60	3	0	52
20.6438	0	178	412	11	202	290	60	168	437	61	188	283	49	6	16	-44	-1	0	-95	-10	-22	59	5	1	52
20.7667	0	180	420	5	203	292	61	170	439	69	190	285	50	6	13	-36	0	-1	-92	-10	-25	67	4	0	52
20.8896	0	177	415	6	201	281	60	168	440	69	188	285	49	6	16	-36	-1	-1	-92	-9	-22	67	3	1	51
21.0125	0	182	419	6	199	284	62	172	445	71	186	284	49	7	16	-38	-1	-1	-92	-9	-21	68	3	0	50
21.1354	0	182	419	5	198	285	61	172	446	69	186	284	50	7	15	-38	-1	0	-93	-10	-22	66	4	1	52
21.2582	0	183	420	5	199	287	61	173	445	68	187	284	50	6	17	-37	0	0	-92	-9	-22	66	3	0	52
21.3811	0	183	418	7	199	285	60	173	443	69	185	284	49	7	16	-36	0	-1	-92	-9	-22	68	3	0	50
21.504	0	183	416	6	199	288	61	172	443	70	186	282	49	7	16	-37	0	0	-93	-10	-22	68	3	0	50
21.6269	0	182	417	5	199	287	61	172	442	69	186	284	49	6	16	-36	0	-1	-93	-10	-22	67	4	1	51
21.7498	0	182	417	4	200	289	60	172	443	69	188	283	50	6	17	-35	-1	-1	-93	-10	-22	67	3	0	51
21.8726	0	182	417	5	200	286	60	171	441	69	187	285	49	7	16	-35	-1	-1	-94	-10	-22	67	3	1	52
21.9955	0	177	403	3	198	276	58	166	430	69	185	280	47	7	16	-34	-1	-1	-95	-9	-20	68	4	0	52
22.1184	0	175	394	10	200	281	58	165	423	60	186	280	46	5	19	-40	-1	-1	-94	-10	-18	59	3	1	52
22.2413	0	178	403	5	204	292	62	167	429	68	189	283	51	6	16	-35	-1	-1	-92	-9	-22	66	3	0	51
22.3642	0	178	412	5	204	291	64	168	434	69	191	287	50	6	15	-36	-1	-1	-92	-10	-23	67	4	0	52
22.487	0	177	410	5	202	283	61	166	431	68	189	283	49	6	15	-37	-1	-1	-92	-10	-24	67	3	1	51
22.6099	0	177	411	6	204	290	63	166	435	69	190	283	51	6	16	-37	0	-1	-90	-9	-21	67	3	0	49
22.7328	0	180	410	5	204	290	62	168	434	69	190	284	51	7	16	-36	-1	-1	-92	-9	-21	67	4	1	50
22.8557	0	179	410	5	204	291	62	169	434	69	190	285	50	6	17	-35	-1	-1	-92	-10	-22	67	3	1	51
22.9786	0	179	415	7	204	293	62	169	435	69	190	286	52	7	16	-39	-1	-1	-92	-9	-23	68	3	1	50
23.1014	0	177	414	8	201	281	63	166	439	71	188	287	52	7	15	-40	-1	-1	-90	-9	-21	69	3	0	48
23.2243	0	179	420	7	202	282	62	168	438	71	188	286	51	6	13	-38	0	-1	-90	-9	-25	68	3	1	50
23.3472	0	180	417	7	201	285	63	168	441	70	188	285	51	6	17	-38	-1	-1	-92	-9	-21	68	3	1	50
23.4701	0	180	416	8	199	284	63	170	440	70	187	285	51	7	16	-40	-1	0	-93	-10	-22	68	4	1	52
23.593	0	181	415	7	197	283	62	171	441	69	186	282	52	6	16	-40	0	0	-91	-9	-21	68	3	1	50
23.7158	0	180	411	6	195	280	61	169	435	69	183	279	50	5	16	-38	-1	-1	-92	-10	-21	67	3	1	50
23.8387	0	180	412	7	200	289	63	170	436	68	187	281	49	6	16	-38	0	-1	-93	-9	-21	67	3	0	52
23.9616	0	181	411	6	200	288	62	169	436	69	187	281	49	6	16	-39	0	0	-95	-11	-21	67	4	1	55
24.0845	0	180	412	6	199	289	62	169	436	69	186	281	49	6	16	-39	0	-1	-94	-10	-21	68	3	1	53
24.2074	0	178	408	7	197	278	60	168	432	68	185	282	49	5	16	-37	0	-3	-92	-9	-22	67	3	0	51
24.3302	0	179	409	6	198	286	62	168	434	70	186	279	50	6	15	-38	-1	0	-92	-10	-22	68	4	0	51
24.4531	0	180	408	6	198	288	63	169	431	70	186	279	50	6	16	-39	-1	-1	-94	-9	-21	68	3	1	52
24.576	0	180	406	6	199	288	63	170	430	69	186	281	48	6	15	-38	0	-1	-93	-10	-22	67	4	1	53
24.6989	0	181	406	12	199	289	63	169	429	61	187	281	49	7	16	-44	-1	-1	-93	-9	-21	61	3	1	54
24.8218	0	179	405	7	200	286	62	168	428	68	186	282	50	6	16	-38	0	-1	-93	-9	-21	68	4	1	51
24.9446	0	177	403	5	197	278	62	166	426	69	184	279	48	6	16	-38	-1	-2	-94	-9	-21	67	3	0	53
25.0675	0	179	410	6	197	285	61	169	429	68	184	277	48	6	15	-38	-2	-1	-95	-10	-23	67	4	1	55
25.1904	0	180	409	6	198	286	62	167	434	68	185	278	48	6	15	-38	-1	-1	-93	-10	-22	67	4	1	55
25.3133	0	178	408	7	198	287	62	168	431	68	186	278	47	6	16	-38	-1	-1	-93	-10	-21	67	4	1	54
25.4362	0	178	406	7	197	287	61	168	430	69	184	277	49	5	16	-38	-1	-1	-94	-10	-22	68	3	0	52
25.559	0	178	405	6	196	278	62	166	428	69	183	279	48	6	15	-38	-1	-2	-94	-9	-22	67	3	1	53
25.6819	0	177	408	6	192	277	61	167	429	69	180	273	47	6	14	-37	-1	-1	-93	-10	-23	67	4	0	54
25.8048	0	177	408	6	194	283	61	167	432	69	181	274	48	6	16	-38	-1	0	-94	-10	-22	67	3	1	54
25.9277	0	178	407	7	195	282	60	167	430	68	181	274	49	6	16	-39	-1	-1	-95	-10	-21	68	3	0	52
26.0506	0	177	406	7	194	279	60	166	430	70	181	275	49	6	16	-38	-1	-1	-93	-10	-21	68	3	1	50
26.1734	0	176	405	6	193	278	60	166	429	69	181	270	48	6	17	-38	0	-1	-93	-10	-21	68	4	0	51
26.2963	0	178	407	6	194	281	61	167	431	69	180	272	48	6	16	-38	-1	-1	-94	-9	-21	68	3	0	52
26.4192	0	178	408	6	194	281	61	168	432	69	182	273	47	6	15	-39	0	0	-95	-11	-21	69	4	1	54
26.5421	0	178	408	8	194	281	59	168	431	69	181	272	49	6	16	-38	-1	-1	-93	-10	-21	68	4	0	51
26.665	0	178	406	7	194	279	60	167	430	70	181	272	48	6	16	-38	-1	0	-93	-10	-21	69	3	1	51
26.7878	0	175	402	6	192	269	60	165	426	69	179	272	46	7	15	-38	0	-2	-94	-9	-21	67	3	0	53
26.9107	0	177	404	6	193	278	60	166	428	68	179	268	47	6	16	-38	-1	-1	-95	-9	-21	67	4	0	52
27.0336	0	176	405	6	193	276	59	166	428	68	180	270	47	5	16	-38	-1	-1	-95	-10	-22	67	3	1	53
27.1565	0	176	404	7	191	272	58	166	427	69	179	268	46	6	16	-37	-1	-1	-94	-10	-21	68	3	0	52
27.2794	0	178	404	7	192	277	60	166	427	69	179	267	47	7	15	-38	-1	0	-95	-10	-22	67	4	1	52
27.4022	0	177	403	6	192	278	60	166	426	69	179	267	47	6	15	-38	-1	-1	-96	-10	-21	68	4	1	53
27.5251	0	177	403	5	192	278	60	166	426	68	179	268	46	6	16	-37	0	-1	-95	-10	-21	67	4	0	55
27.648	0	176	402	12	192	279	60	166	425	61	180	269	46	7	16	-43	-1	-1	-94	-9	-21	60	3	0	55
27.7709	0	176	401	7	193	280	59	165	425	68	180	268	47	7	16	-36	-1	-1	-95	-9	-21	67	4	2	52
27.8938	0	177	401	6	192	276	59	165	424	69	181	269	47	6	15	-37	0	0	-95	-9	-21	68	3	2	52
28.0166	0	175	399	6	191	271	59	164	422	68	179	267	46	6	15	-37	-1	-1	-94	-9	-21	67	4	1	53
28.1395	0	176	402	6	192	277	61	166	425	68	180	269	46	6	15	-36	0	-2	-95	-10	-21	67	3	1	54
28.2624	0	176	401	6	193	281	59	165	424	67	180	270	46	6	15	-37	0	-1	-96	-9	-20	67	3	1	54
28.3853	0	175	399	7	193	279	60	165	423	69	181	270	47	6	15	-37	-1	0	-94	-9	-21	68	4	0	51
28.5082	0	175	399	6	194	281	59	164	422	69	180	270	47	6	16	-37	-2	-1	-95	-9	-21	68	4	0	52
28.631	0	175	397	5	194	280	60	165	421	69	180	271	47	6	16	-37	0	-1	-94	-10	-20	67	3	1	53
28.7539	0	175	396	6	194	282	60	164	419	68	181	271	47	6	15	-38	-1	-1	-95	-9	-21	67	4	1	54
28.8768	0	175	397	11	194	282	60	163	420	61	181	272	47	6	16	-44	-1	-1	-95	-10	-22	59	4	0	54
28.9997	0	173	394	6	193	272	58	162	417	68	179	272	47	6	14	-36	0	0	-94	-9	-21	67	3	0	51
29.1226	0	174	400	6	192	277	59	164	417	68	179	267	46	6	13	-36	-1	-1	-95	-10	-24	67	3	1	53
29.2454	0	175	399	6	194	281	60	164	421	68	180	270	46	6	16	-37	-1	-1	-95	-9	-21	67	3	1	54
29.3683	0	175	401	5	195	283	60	164	420	69	180	273	47	6	15	-37	-1	0	-95	-9	-22	67	4	1	54
29.4912	0	176	399	6	195	283	60	165	422	69	182	274	46	5	16	-37	-1	-1	-94	-9	-21	67	4	1	53
29.6141	0	175	397	7	195	283	60	164	420	69	182	273	48	6	15	-36	0	-1	-94	-9	-21	68	3	1	51
29.737	0	175	397	5	196	284	60	163	420	69	182	274	48	6	15	-38	-1	0	-95	-10	-21	67	4	2	52
29.8598	0	174	397	6	196	285	60	163	419	69	183	275	47	5	16	-38	-1	-1	-95	-9	-21	68	4	0	53
29.9827	0	175	397	5	196	285	59	165	421	68	182	275	48	6	15	-36	-1	0	-95	-9	-21	67	4	1	53
30.1056	0	175	397	7	196	282	59	163	419	68	183	276	47	6	15	-37	-1	-1	-94	-9	-21	68	3	1	51
30.2285	0	173	395	5	193	277	60	162	415	69	181	273	48	6	14	-37	-1	-1	-95	-9	-22	67	4	0	52
30.3514	0	176	399	6	196	284	60	164	419	69	182	274	47	6	14	-38	-1	-1	-95	-9	-22	67	3	1	52
30.4742	0	175	397	6	196	286	61	164	421	68	183	276	48	6	15	-37	-1	-1	-94	-9	-22	67	4	1	53
30.5971	0	176	404	7	196	286	61	166	423	69	182	276	48	7	13	-38	-1	-1	-95	-10	-24	69	3	1	52
30.72	0	175	404	8	194	284	60	164	424	70	181	276	49	6	14	-39	0	0	-93	-9	-22	69	3	1	51
30.8429	0	176	400	8	195	285	60	164	423	69	181	275	49	6	15	-39	-1	-1	-94	-10	-21	69	4	0	52
30.9658	0	176	402	7	194	286	61	165	425	70	181	276	49	6	15	-39	-2	0	-93	-9	-21	68	4	1	53
31.0886	0	177	401	6	195	286	61	165	424	70	182	277	48	6	16	-40	0	-1	-94	-9	-21	67	4	1	54
31.2115	0	176	397	7	194	286	61	165	421	69	182	278	49	7	16	-41	-1	-1	-95	-9	-21	67	4	0	52
31.3344	0	175	394	7	194	284	62	164	418	70	182	278	49	5	15	-40	-1	-1	-93	-10	-22	68	4	1	51
31.4573	0	174	393	6	192	281	61	164	417	70	179	275	50	7	14	-40	0	-1	-94	-9	-21	67	3	0	51
31.5802	0	177	402	7	193	288	63	166	421	69	182	278	51	6	12	-41	-2	0	-93	-10	-24	67	4	0	53
31.703	0	177	404	8	195	290	62	166	425	69	181	280	51	5	15	-42	-1	-1	-94	-10	-22	68	4	1	52
31.8259	0	177	402	8	193	288	62	167	426	70	182	280	52	5	15	-42	-1	-1	-93	-9	-21	68	4	1	51
31.9488	0	175	401	6	191	280	62	165	423	70	179	279	50	6	14	-40	-1	-1	-94	-10	-23	68	3	1	51
32.0717	0	177	408	8	193	290	63	167	429	69	181	281	51	6	12	-41	-1	-1	-94	-10	-24	68	4	2	52
32.1946	1	178	412	7	195	292	62	168	432	70	182	283	51	6	12	-43	-1	0	-97	-9	-25	68	3	0	53
32.3174	0	179	409	8	194	291	62	168	434	69	181	282	50	7	16	-41	-1	-1	-94	-10	-22	68	4	1	53
32.4403	0	179	408	8	192	291	62	168	433	70	180	282	51	6	16	-40	-1	-1	-94	-9	-22	69	3	1	50
32.5632	0	179	408	8	193	291	63	167	433	70	180	283	50	6	16	-41	-1	-1	-95	-10	-21	69	3	0	52
32.6861	0	179	408	7	193	292	62	169	434	69	180	282	50	6	16	-42	-1	0	-96	-9	-20	68	4	1	53
32.809	0	179	408	6	192	292	61	168	432	70	180	282	50	6	16	-40	-1	0	-95	-10	-21	67	3	1	53
32.9318	0	179	405	8	191	288	61	168	430	70	180	283	49	6	16	-40	-1	0	-94	-9	-21	68	4	1	50
33.0547	0	176	403	6	190	283	61	166	428	70	179	281	48	6	16	-40	-2	0	-95	-9	-21	68	3	0	53
33.1776	0	179	404	6	191	291	61	169	432	69	179	280	49	6	16	-41	0	-1	-96	-9	-20	68	4	0	53
33.3005	0	179	405	6	192	290	62	168	431	70	181	282	48	6	16	-39	-1	0	-95	-10	-21	68	4	1	55
33.4234	0	179	405	7	193	292	60	168	430	69	180	282	49	6	16	-38	-1	-2	-95	-9	-21	68	4	0	52
33.5462	0	178	404	7	192	290	61	168	428	70	180	281	49	7	15	-39	-1	-1	-95	-10	-22	68	3	1	51
33.6691	0	176	399	6	189	277	59	165	424	70	177	277	48	5	15	-39	-1	-1	-96	-9	-21	68	3	1	51
33.792	0	178	402	5	192	285	60	167	428	69	179	279	47	6	15	-38	-1	-1	-95	-9	-22	66	3	0	54
33.9149	0	178	410	6	195	295	62	168	430	70	183	284	47	6	13	-38	-2	0	-94	-9	-25	68	4	1	54
34.0378	0	178	409	8	193	288	60	168	432	70	180	281	48	6	14	-39	0	0	-95	-10	-22	68	3	0	52
34.1606	0	181	415	7	194	291	61	170	435	71	182	282	49	5	12	-40	-1	0	-95	-9	-25	69	3	1	51
34.2835	0	181	412	6	194	291	62	170	439	70	182	283	49	6	16	-38	-1	0	-95	-9	-22	68	3	1	53
34.4064	0	181	412	6	194	293	61	169	437	70	181	282	48	6	16	-39	-1	-1	-95	-10	-21	68	3	0	53
34.5293	0	180	410	7	194	292	61	169	436	69	181	283	48	6	16	-39	-1	-2	-97	-10	-21	68	4	1	53
34.6522	0	181	408	8	193	291	61	169	433	70	182	281	48	6	16	-38	0	-2	-96	-10	-21	69	3	1	50
34.775	0	181	406	7	194	291	61	169	433	70	182	282	49	6	16	-38	0	-1	-95	-10	-22	69	3	1	51
34.8979	0	180	406	6	194	291	61	169	432	69	182	282	47	6	16	-37	-1	0	-95	-9	-21	68	4	1	52
35.0208	0	178	404	5	191	285	60	167	431	69	181	282	47	6	16	-38	-1	-1	-97	-10	-22	67	4	0	54
35.1437	0	180	409	13	192	289	59	169	435	62	181	280	47	6	16	-46	0	0	-96	-10	-21	61	4	2	53
35.2666	0	180	406	7	194	289	60	169	431	70	180	282	48	6	16	-37	-1	-1	-95	-10	-21	69	3	0	51
35.3894	0	179	405	6	194	290	61	168	430	70	181	282	47	6	15	-36	-1	-1	-96	-10	-21	68	4	1	53
35.5123	0	179	404	5	194	290	60	168	429	69	181	281	47	6	15	-37	-1	-1	-97	-10	-22	67	4	1	54
35.6352	0	179	402	11	195	292	61	168	428	62	182	282	46	6	16	-44	-1	-1	-97	-10	-22	61	3	0	53
35.7581	0	178	401	12	195	291	59	167	427	62	182	283	46	6	15	-43	-1	-1	-95	-10	-21	60	3	1	53
35.881	0	176	397	5	193	284	59	165	422	70	181	281	47	6	15	-35	-1	-1	-95	-9	-21	68	4	0	53
36.0038	0	178	401	5	194	289	59	167	427	70	181	280	47	5	16	-37	-1	-1	-97	-10	-20	68	4	1	53
36.1267	0	179	402	4	194	291	61	168	427	69	182	282	46	6	15	-36	-1	-1	-96	-10	-21	68	3	1	54
36.2496	0	178	401	4	195	292	61	167	427	69	182	284	47	6	15	-36	-1	0	-96	-10	-21	67	4	1	55
36.3725	0	178	401	6	196	292	59	166	425	69	182	283	47	6	14	-35	0	0	-96	-10	-20	69	3	2	52
36.4954	0	177	399	5	197	293	60	167	423	70	182	283	47	6	15	-36	-1	0	-96	-10	-20	68	4	1	51
36.6182	0	178	397	5	195	292	61	167	424	69	183	284	47	7	16	-36	0	-1	-96	-10	-21	68	4	1	53
36.7411	0	177	398	3	196	293	61	167	423	69	183	285	47	6	15	-34	-1	0	-96	-10	-21	67	4	0	54
36.864	0	178	398	11	195	293	61	167	423	62	183	285	46	6	15	-42	-1	-1	-97	-10	-20	61	3	2	53
36.9869	0	175	395	5	194	285	59	166	421	68	181	286	46	6	15	-36	-1	-1	-97	-9	-20	67	3	1	52
37.1098	0	177	399	5	193	290	60	166	424	70	180	282	47	6	16	-35	0	0	-96	-10	-22	68	4	0	51
37.2326	0	177	398	6	195	293	60	167	424	68	183	284	47	6	15	-35	-1	-1	-95	-10	-21	67	3	0	52
37.3555	0	176	396	5	195	293	60	166	423	69	183	285	47	6	15	-36	0	-1	-96	-9	-21	68	3	0	53
37.4784	0	176	397	4	196	294	60	166	425	69	183	285	48	6	16	-37	-1	-1	-97	-9	-21	67	4	1	53
37.6013	0	175	398	5	195	287	59	165	424	69	182	285	47	6	16	-37	0	-1	-96	-10	-21	68	3	0	51
37.7242	0	178	401	6	195	292	60	167	427	70	182	283	48	6	16	-36	-1	0	-95	-10	-21	69	4	1	51
37.847	0	177	397	5	196	293	61	167	424	70	183	284	47	7	16	-36	-1	0	-96	-10	-21	68	3	1	53
37.9699	0	177	396	4	196	294	60	167	423	70	183	287	49	6	15	-38	-1	-1	-98	-9	-22	68	3	0	53
38.0928	0	177	396	4	198	295	61	167	423	68	183	286	47	6	16	-37	0	0	-96	-9	-21	67	4	1	55
38.2157	0	177	395	5	196	294	59	166	423	69	183	286	48	6	16	-36	-1	0	-96	-10	-21	67	4	0	52
38.3386	0	177	395	6	196	294	60	166	421	70	184	286	48	6	15	-36	-1	0	-96	-10	-21	69	3	1	51
38.4614	0	177	395	5	195	294	61	166	420	70	183	285	48	6	15	-37	-1	-1	-97	-9	-21	67	3	1	52
38.5843	0	177	396	3	196	295	60	166	421	70	183	286	48	5	16	-36	0	-1	-96	-10	-21	68	4	0	53
38.7072	0	177	395	4	196	295	60	166	422	69	184	286	47	6	15	-36	-1	-1	-96	-10	-22	67	3	0	54
38.8301	0	177	395	5	197	295	60	166	421	69	183	286	47	6	16	-36	-1	-1	-96	-9	-21	68	4	0	52
38.953	0	176	394	5	196	294	61	166	419	70	183	285	48	6	14	-36	-1	-1	-96	-9	-20	68	4	1	51
39.0758	0	178	395	5	196	294	61	166	421	69	183	285	47	6	15	-36	0	-1	-96	-9	-20	68	4	1	52
39.1987	0	177	395	3	196	294	61	165	421	70	184	286	47	6	16	-35	-1	-1	-95	-9	-21	67	3	1	54
39.3216	0	177	395	4	196	295	60	165	422	68	183	287	48	6	15	-36	-1	0	-97	-10	-20	67	3	1	53
39.4445	0	175	395	5	196	295	60	165	421	69	183	287	47	6	16	-36	-2	-1	-96	-9	-20	67	4	0	52
39.5674	0	175	395	4	196	294	60	166	420	70	184	285	48	6	16	-36	-1	-2	-96	-10	-21	67	5	2	51
39.6902	0	176	392	5	195	294	61	165	418	69	183	286	46	6	15	-35	0	-1	-96	-10	-20	66	4	1	52
39.8131	0	175	394	4	196	295	61	165	420	69	184	287	48	5	16	-36	0	-1	-97	-9	-21	67	4	1	53
39.936	0	175	394	4	196	295	61	165	421	69	184	287	47	6	16	-37	-1	0	-97	-9	-21	67	3	1	54
40.0589	0	174	393	5	195	290	59	164	419	68	182	289	47	6	16	-36	0	-1	-96	-9	-21	67	3	1	52
40.1818	0	175	393	5	194	291	60	164	418	69	183	285	48	7	16	-35	-1	-1	-96	-10	-21	67	4	2	52
40.3046	0	176	394	5	196	294	61	165	420	69	183	285	47	6	15	-36	-1	-1	-96	-9	-20	67	3	1	52
40.4275	0	176	394	4	196	295	61	164	419	69	183	286	47	6	15	-37	-1	0	-97	-9	-21	67	4	1	53
40.5504	0	175	394	3	196	295	60	165	420	69	184	287	47	6	16	-35	-1	0	-96	-9	-21	67	4	1	54
40.6733	0	174	392	5	196	295	60	165	418	69	184	286	47	6	16	-35	-1	0	-96	-9	-21	67	4	1	51
40.7962	0	174	392	5	197	294	61	163	418	70	183	286	47	6	14	-36	-1	0	-96	-9	-20	68	3	0	52
40.919	0	174	391	4	196	294	60	163	416	69	184	285	47	6	15	-36	-1	-1	-97	-9	-21	67	5	1	52
41.0419	0	174	391	3	196	294	61	164	417	69	184	285	47	6	15	-35	-1	-1	-96	-10	-21	66	4	1	52
41.1648	0	174	392	10	196	293	61	163	416	62	184	286	46	6	15	-42	0	-1	-96	-10	-20	59	4	0	55
41.2877	0	174	390	5	196	293	59	163	415	69	183	286	46	5	15	-34	-1	0	-97	-9	-20	67	3	1	52
41.4106	0	173	390	4	197	293	61	163	414	69	183	284	47	6	15	-35	-1	-1	-97	-9	-21	67	3	1	52
41.5334	0	172	387	3	195	285	60	160	413	69	183	287	47	6	15	-34	-1	-2	-97	-9	-20	67	4	1	52
41.6563	0	173	393	3	195	290	60	162	415	68	182	283	46	6	14	-34	-1	0	-97	-9	-22	67	4	1	53
41.7792	0	174	392	4	196	292	60	164	417	68	183	283	46	5	15	-34	0	0	-98	-9	-20	67	4	1	54
41.9021	0	173	391	4	196	291	60	163	415	69	183	284	46	6	15	-35	0	0	-96	-10	-20	67	4	1	52
42.025	0	173	389	4	196	291	60	162	414	69	183	283	47	6	15	-34	-1	-1	-95	-9	-20	67	3	1	51
42.1478	0	173	389	4	196	292	61	163	414	69	183	283	46	6	15	-33	-1	-1	-96	-9	-21	67	4	0	52
42.2707	0	173	389	4	196	292	60	162	414	68	183	283	46	6	15	-34	-1	-1	-97	-9	-22	67	4	1	54
42.3936	0	173	388	11	197	291	59	162	413	61	184	283	46	6	15	-41	-1	-1	-98	-10	-20	60	3	0	54
42.5165	0	172	387	4	196	291	59	162	411	69	183	283	46	6	15	-33	-1	0	-95	-9	-20	67	4	1	51
42.6394	0	172	387	4	196	292	60	161	411	69	183	282	46	6	15	-34	-1	-1	-97	-9	-20	67	3	1	52
42.7622	0	173	387	4	196	290	60	161	411	68	184	282	46	6	15	-35	-1	-1	-98	-10	-20	67	4	1	52
42.8851	0	172	387	3	196	291	60	162	411	68	183	283	46	7	15	-34	0	-1	-96	-10	-20	66	3	0	54
43.008	0	173	387	10	196	290	59	161	411	61	182	283	46	5	15	-40	-1	-1	-97	-9	-20	59	4	0	54
43.1309	0	171	385	4	196	287	59	161	409	69	183	283	46	6	15	-33	-1	0	-96	-9	-20	67	4	1	51
43.2538	0	172	386	3	195	289	60	162	409	69	183	281	46	5	14	-33	-1	0	-97	-9	-20	67	3	0	52
43.3766	0	171	386	3	196	289	59	160	409	68	183	282	47	6	16	-35	-1	-1	-97	-9	-20	66	3	1	52
43.4995	0	170	386	3	194	283	59	160	410	68	182	282	45	5	15	-33	-1	0	-95	-10	-21	66	3	0	54
43.6224	0	172	393	9	195	287	59	162	412	60	181	279	46	6	13	-41	-2	0	-98	-9	-23	59	3	0	54
43.7453	0	172	390	5	195	286	59	161	413	68	182	281	46	6	13	-35	0	0	-97	-8	-21	67	3	1	52
43.8682	0	172	388	4	195	287	59	161	411	69	182	280	46	6	14	-34	-1	-1	-96	-9	-20	67	4	2	51
43.991	0	172	388	4	194	289	59	162	412	68	182	280	47	6	15	-33	-1	0	-96	-9	-20	67	3	0	52
44.1139	0	173	387	3	196	289	60	162	412	68	181	280	46	6	15	-34	-1	-1	-97	-9	-20	66	4	1	53
44.2368	0	172	388	4	196	288	60	162	413	67	183	280	46	6	16	-35	-1	-1	-98	-8	-19	66	3	1	54
44.3597	0	173	387	5	195	287	59	162	411	68	182	280	46	7	16	-35	-1	0	-96	-9	-20	68	3	1	52
44.4826	0	172	387	4	195	288	58	162	410	68	182	279	48	6	16	-33	-1	-1	-96	-9	-20	67	4	0	52
44.6054	0	172	388	4	194	285	59	161	411	67	183	280	46	6	16	-35	-1	-1	-98	-9	-20	66	3	1	53
44.7283	0	171	392	3	193	281	59	160	410	68	181	278	46	6	12	-35	-1	-1	-97	-9	-24	67	4	0	54
44.8512	0	173	398	10	195	287	59	163	416	61	182	279	47	6	13	-42	-1	-1	-97	-9	-23	60	4	1	54
44.9741	0	173	395	4	195	287	58	162	416	68	182	279	46	6	14	-33	-1	0	-97	-8	-22	67	3	1	52
45.097	0	172	393	5	194	287	60	162	415	69	183	279	46	6	15	-35	-1	-1	-97	-9	-20	67	3	0	52
45.2198	0	172	392	4	195	288	60	162	416	68	183	279	47	7	15	-35	-1	-1	-98	-9	-20	67	3	0	53
45.3427	0	173	393	4	195	288	60	162	417	69	183	281	46	6	14	-35	-1	0	-97	-9	-21	67	4	1	54
45.4656	0	174	393	10	195	289	61	162	417	61	183	281	46	6	16	-42	-1	0	-97	-9	-20	60	4	1	54
45.5885	0	172	394	5	196	289	59	162	416	68	183	281	46	6	16	-35	-1	0	-98	-9	-20	67	4	0	53
45.7114	0	172	392	4	195	288	59	162	415	70	183	280	46	6	15	-35	-1	-1	-97	-10	-21	68	4	0	52
45.8342	0	172	391	4	195	289	59	162	415	68	183	281	47	6	15	-35	-1	-1	-96	-9	-21	67	4	1	53
45.9571	0	172	390	10	194	281	59	161	414	61	181	283	46	6	15	-41	0	-1	-97	-9	-20	59	4	2	54
46.08	0	173	395	9	195	288	61	163	415	61	183	280	44	6	14	-42	-2	-1	-96	-9	-22	60	3	1	55
46.2029	0	174	395	11	195	288	59	163	416	60	183	281	45	6	14	-42	-1	0	-98	-9	-22	60	4	1	54
46.3258	0	173	392	4	195	288	58	162	415	70	182	281	47	5	15	-34	-1	-1	-97	-10	-20	68	4	1	52
46.4486	0	173	391	4	195	288	60	163	414	69	183	281	46	6	16	-33	-1	-1	-97	-9	-21	67	4	0	53
46.5715	0	174	391	3	195	288	60	163	415	69	183	281	46	6	15	-34	-1	0	-98	-9	-21	67	3	1	54
46.6944	0	173	393	3	195	290	60	163	416	69	183	282	45	6	15	-35	-1	-1	-97	-10	-20	67	4	0	54
46.8173	0	173	394	16	196	290	60	164	416	55	182	282	45	6	14	-48	0	0	-97	-10	-22	53	4	2	56
46.9402	0	173	392	4	196	289	59	164	415	69	183	282	46	5	14	-33	0	-1	-98	-10	-20	67	3	0	52
47.063	0	173	393	5	196	289	59	164	416	69	184	282	47	6	16	-34	0	0	-98	-9	-21	68	4	1	52
47.1859	0	173	392	3	196	290	58	163	415	69	183	282	48	5	15	-34	-1	-1	-98	-10	-20	67	3	1	52
47.3088	0	174	392	2	196	291	60	163	415	69	184	283	46	6	15	-35	-2	-1	-97	-8	-21	67	4	0	54
47.4317	0	172	392	8	195	284	60	162	416	62	183	286	45	6	15	-41	-1	-1	-96	-9	-21	60	3	0	54
47.5546	0	173	393	10	195	287	59	162	417	61	183	282	45	6	15	-42	0	0	-97	-9	-21	60	4	1	53
47.6774	0	174	392	4	195	289	59	163	416	69	183	281	46	6	15	-34	-1	-1	-97	-9	-20	67	3	1	52
47.8003	0	173	393	3	196	290	59	164	416	69	183	282	47	6	16	-33	-1	-1	-97	-9	-20	67	4	1	52
47.9232	0	174	392	4	196	290	59	163	415	68	182	282	46	6	15	-33	-1	-1	-97	-9	-20	67	4	1	53
48.0461	0	173	393	3	195	290	60	163	418	68	183	283	46	5	15	-35	-1	-1	-98	-10	-21	66	4	1	54
48.169	0	173	396	10	195	290	58	164	416	60	183	282	46	6	13	-40	0	0	-98	-9	-22	60	3	1	55
48.2918	0	173	394	4	195	289	58	163	417	69	183	283	47	6	15	-34	-1	0	-97	-9	-21	67	3	1	52
48.4147	0	173	394	4	196	286	58	163	417	69	182	284	47	6	15	-34	-1	0	-98	-10	-20	68	3	0	52
48.5376	0	173	394	2	193	284	58	162	417	69	181	282	46	5	15	-35	-1	-2	-98	-9	-21	67	4	1	54
48.6605	0	173	395	9	195	290	60	163	418	62	183	282	45	6	16	-41	-1	-1	-98	-9	-21	60	4	1	54
48.7834	0	173	395	10	195	290	60	165	420	61	184	284	46	6	16	-41	-1	-1	-97	-9	-21	60	3	1	54
48.9062	0	174	394	5	195	290	59	162	417	69	182	282	46	5	15	-33	-1	0	-96	-9	-21	68	4	2	52
49.0291	0	174	394	4	196	289	59	164	417	70	183	283	47	6	15	-35	-1	0	-98	-10	-21	68	3	1	52
49.152	0	173	393	3	196	290	59	163	417	69	183	282	46	6	15	-34	0	0	-98	-9	-22	67	4	1	52
49.2749	0	173	394	2	196	291	61	163	417	69	183	284	46	6	16	-32	-1	-1	-96	-9	-21	67	4	1	54
49.3978	0	173	395	9	196	291	60	164	419	62	183	284	45	6	15	-41	-1	-1	-97	-10	-21	60	3	1	54
49.5206	0	174	395	4	196	290	59	162	418	69	183	284	48	6	15	-34	-1	0	-97	-10	-20	67	3	1	52
49.6435	0	173	396	4	196	290	60	163	418	69	183	283	46	6	15	-35	-1	0	-96	-9	-21	68	3	2	51
49.7664	0	174	395	2	195	288	59	162	417	71	183	285	47	7	16	-33	-1	-1	-97	-9	-21	67	4	0	52
49.8893	0	173	395	2	194	286	59	162	419	69	183	284	46	6	15	-34	-1	-1	-98	-10	-21	66	3	0	54
50.0122	0	175	397	2	196	291	60	164	420	69	184	284	46	6	15	-35	-1	-1	-97	-10	-21	66	4	1	54
50.135	0	174	396	4	196	292	59	164	418	69	183	282	47	6	15	-34	-1	-1	-96	-9	-21	68	3	1	52
50.2579	0	175	395	4	196	290	60	163	418	70	183	283	47	5	15	-33	-2	-1	-96	-10	-20	67	3	1	50
50.3808	0	173	396	3	195	287	60	163	419	70	183	285	47	5	16	-34	-1	0	-96	-9	-21	68	4	0	52
50.5037	0	174	398	2	194	287	58	163	419	69	181	282	47	6	14	-35	-1	-1	-98	-10	-23	67	3	0	53
50.6266	0	175	401	2	195	291	59	165	421	69	183	283	47	6	15	-34	0	0	-97	-10	-22	67	4	0	54
50.7494	0	176	398	3	195	290	59	164	421	70	182	283	47	7	16	-33	0	-1	-96	-10	-21	67	3	1	51
50.8723	0	175	397	4	196	290	59	165	420	70	182	283	48	7	15	-35	0	-1	-97	-9	-21	68	4	1	52
50.9952	0	176	398	3	195	290	59	164	420	70	183	283	47	6	15	-35	-2	-1	-97	-9	-21	67	4	0	51
51.1181	0	175	397	3	195	291	60	164	421	69	184	284	47	6	16	-34	-1	-1	-97	-9	-21	68	4	1	53
51.241	0	175	399	10	194	292	59	165	421	62	182	283	47	6	16	-40	0	0	-97	-10	-21	60	4	1	53
51.3638	0	175	397	4	195	291	59	164	421	70	183	283	47	6	16	-35	-1	-1	-97	-10	-20	68	4	0	52
51.4867	0	176	398	4	195	291	60	164	421	70	183	284	47	6	15	-35	-1	0	-97	-9	-20	68	3	1	52
51.6096	0	176	398	3	196	291	59	165	422	70	183	284	48	6	15	-33	-1	0	-96	-9	-21	68	4	0	52
51.7325	0	176	399	2	196	292	60	164	422	70	183	284	47	6	15	-34	-1	-1	-97	-9	-21	67	4	0	53
51.8554	0	175	399	3	196	293	59	164	422	69	183	285	47	6	15	-35	-1	-2	-98	-9	-21	68	3	0	52
51.9782	0	174	397	4	194	284	59	162	420	70	182	285	47	5	15	-35	-1	-1	-96	-9	-20	68	3	0	51
52.1011	0	175	404	4	195	290	59	165	420	70	183	283	47	6	12	-34	-1	0	-96	-9	-24	68	3	1	52
52.224	0	176	405	4	195	292	60	165	423	70	183	284	47	6	12	-35	-1	0	-96	-9	-24	68	4	1	53
52.3469	0	176	407	4	197	292	60	166	425	69	183	284	48	6	14	-36	0	0	-98	-9	-24	67	3	1	53
52.4698	0	177	404	5	195	292	59	165	428	69	183	284	47	6	15	-35	0	-1	-97	-10	-20	69	3	1	52
52.5926	0	176	405	6	195	292	60	166	427	70	183	284	48	6	16	-34	-1	-1	-95	-9	-21	68	3	1	51
52.7155	0	176	405	6	195	291	60	166	429	71	183	284	47	5	16	-35	-1	-1	-97	-9	-20	69	3	1	52
52.8384	0	177	405	4	195	293	60	166	429	70	183	283	48	6	16	-36	-1	-1	-98	-9	-21	68	3	1	53
52.9613	0	177	405	5	194	286	60	166	429	68	182	287	47	6	16	-37	0	-1	-97	-9	-21	68	3	0	53
53.0842	0	177	405	5	194	289	59	166	428	70	182	283	48	6	15	-36	-1	-1	-96	-9	-22	68	3	1	51
53.207	0	177	406	6	195	291	60	167	428	69	182	282	48	7	16	-36	-1	-1	-97	-9	-22	68	4	0	51
53.3299	0	177	407	6	195	291	60	167	429	70	183	284	48	7	16	-37	-1	-1	-98	-10	-21	68	4	1	52
53.4528	0	177	406	5	195	291	61	166	429	70	183	283	47	5	16	-37	-1	-1	-97	-9	-21	67	4	0	54
53.5757	0	177	406	5	194	290	59	166	430	69	182	283	47	5	15	-36	-1	-1	-96	-9	-22	68	4	0	53
53.6986	0	176	405	6	196	290	60	166	428	70	182	282	47	6	16	-36	0	0	-96	-10	-21	68	4	0	51
53.8214	0	176	404	5	194	286	60	164	426	70	183	285	47	6	15	-37	-1	-1	-98	-9	-20	68	3	1	52
53.9443	0	175	404	4	194	286	60	166	427	69	182	282	46	7	16	-35	-1	-1	-97	-10	-21	68	3	1	53
54.0672	0	177	406	4	196	290	60	166	429	69	183	283	47	6	16	-36	0	-2	-96	-10	-21	67	4	0	55
54.1901	0	177	407	6	195	290	58	167	427	69	183	284	47	6	14	-36	-1	-1	-98	-9	-23	68	3	0	52
54.313	0	176	404	6	195	290	60	166	428	70	182	281	47	6	16	-37	0	0	-97	-9	-22	68	3	0	51
54.4358	0	177	404	6	195	288	60	166	428	69	183	284	47	6	16	-36	-1	-1	-96	-10	-21	68	3	0	51
54.5587	0	176	403	5	194	284	59	166	428	69	182	282	46	5	15	-36	0	-2	-97	-9	-22	68	4	1	53
54.6816	0	178	407	5	195	290	60	167	429	69	182	281	46	6	15	-36	-1	-1	-97	-10	-22	69	4	0	54
54.8045	0	177	405	7	195	290	59	167	429	69	183	281	46	6	16	-37	-1	-1	-98	-10	-22	68	4	1	52
54.9274	0	177	404	6	195	289	60	166	428	70	182	282	47	6	15	-36	-1	-1	-96	-10	-21	69	3	0	51
55.0502	0	177	404	6	195	289	60	167	427	69	183	280	46	6	15	-36	-1	0	-96	-9	-21	68	4	1	52
55.1731	0	177	403	4	193	282	59	165	426	70	181	281	46	6	16	-36	-1	-1	-97	-10	-21	68	5	1	55
55.296	0	177	405	11	194	288	60	166	429	61	181	279	45	5	16	-44	0	-1	-98	-9	-22	60	4	1	55
55.4189	0	178	406	6	194	288	59	167	429	69	182	279	45	5	15	-35	-2	-1	-97	-9	-22	68	4	1	54
55.5418	0	177	404	6	195	288	60	166	427	71	183	279	46	6	16	-36	-1	0	-96	-10	-22	70	4	1	52
55.6646	0	176	404	5	195	287	59	166	427	70	182	279	46	6	16	-37	0	-1	-98	-9	-21	69	3	1	53
55.7875	0	177	403	5	194	288	60	166	427	69	182	280	46	5	15	-36	-2	0	-98	-9	-21	69	3	1	54
55.9104	0	177	403	4	194	288	60	166	427	69	182	279	45	7	16	-35	-1	0	-97	-9	-22	68	5	1	55
56.0333	0	175	401	6	193	280	58	164	424	69	180	282	45	6	16	-35	-1	-1	-98	-9	-21	68	3	0	52
56.1562	0	176	402	5	192	283	59	165	425	70	180	278	46	6	16	-36	0	-1	-98	-9	-22	68	4	0	52
56.279	0	177	404	5	193	287	59	166	427	69	182	278	45	7	16	-36	-1	-1	-97	-9	-21	68	3	1	54
56.4019	0	177	403	4	194	288	60	166	427	70	182	279	45	5	16	-35	0	-1	-97	-10	-21	67	4	1	54
56.5248	0	177	403	4	194	287	60	166	428	69	182	280	45	5	16	-35	-1	0	-97	-10	-21	68	3	1	55
56.6477	0	177	403	5	194	288	59	166	426	70	182	279	45	6	16	-36	-1	-1	-97	-9	-21	69	4	1	52
56.7706	0	176	403	6	194	287	59	166	426	70	181	279	46	6	16	-36	-1	-1	-97	-9	-21	69	3	0	52
56.8934	0	177	403	5	194	288	60	166	426	70	181	280	45	6	15	-35	-1	0	-96	-10	-21	68	4	1	53
57.0163	0	177	403	4	193	288	59	166	428	69	182	280	46	5	16	-36	-1	-1	-98	-10	-21	68	4	0	54
57.1392	0	176	403	4	195	288	60	165	429	69	182	280	44	6	15	-36	-1	-1	-98	-10	-22	68	4	2	54
57.2621	0	175	399	5	192	279	58	164	424	70	180	281	45	6	16	-36	-1	-2	-97	-10	-21	68	4	0	52
57.385	0	176	402	5	194	287	59	166	426	69	181	278	46	5	16	-35	-1	-1	-97	-10	-21	68	3	1	51
57.5078	0	175	402	5	194	287	59	166	425	70	181	278	45	7	16	-36	-1	-1	-97	-9	-21	68	4	1	53
57.6307	0	177	402	5	194	288	59	166	426	69	181	280	46	6	16	-36	-1	-1	-98	-10	-20	68	4	1	54
57.7536	0	177	402	5	195	288	59	167	426	69	181	279	45	6	15	-36	-1	0	-98	-10	-20	67	4	1	54
57.8765	0	176	401	6	194	288	59	165	425	70	181	279	46	6	16	-36	-1	0	-96	-9	-21	68	3	1	51
57.9994	0	176	401	6	194	288	59	165	425	70	181	279	46	6	15	-36	-1	-1	-97	-10	-21	68	3	1	52
58.1222	0	176	401	4	194	289	59	165	424	70	181	280	46	6	15	-36	-1	-2	-98	-9	-20	68	5	0	53
58.2451	11	176	400	4	194	289	60	165	424	70	182	281	45	6	16	-35	-1	-1	-97	-9	-21	67	5	1	55
58.368	0	176	399	10	195	289	60	165	424	62	183	281	44	6	16	-42	-1	0	-96	-10	-21	61	4	1	54
58.4909	0	175	399	6	195	289	59	165	422	69	183	280	46	6	16	-35	-1	-1	-97	-9	-21	68	3	2	52
58.6138	0	174	397	5	195	285	59	164	420	69	182	281	45	5	15	-36	0	0	-98	-10	-20	68	3	1	52
58.7366	0	175	398	4	193	286	58	164	423	69	181	280	45	5	15	-35	0	-1	-97	-9	-20	67	4	1	53
58.8595	0	175	399	4	195	290	60	164	424	69	183	282	45	6	15	-34	-1	-1	-97	-9	-21	68	3	2	55
58.9824	0	176	400	3	195	291	59	165	423	69	183	282	45	6	15	-35	-1	-1	-98	-10	-20	67	4	1	54
59.1053	0	176	398	6	195	291	59	164	420	69	183	282	45	6	15	-35	0	-1	-97	-9	-21	68	3	0	52
59.2282	0	176	396	5	195	290	59	165	419	70	183	281	46	6	16	-34	-2	-2	-97	-10	-20	69	3	0	52
59.351	0	175	397	4	195	290	60	165	422	70	182	282	47	6	15	-34	0	0	-97	-9	-21	68	4	0	53
59.4739	0	175	395	3	193	283	59	163	419	69	181	283	46	5	15	-36	0	-1	-98	-10	-20	67	4	1	55
59.5968	0	175	397	10	195	290	59	165	422	62	182	282	45	6	16	-43	0	-1	-98	-10	-20	60	4	0	54
59.7197	0	176	395	5	194	290	58	164	419	70	182	282	46	7	15	-34	-1	-1	-97	-9	-21	67	4	1	52
59.8426	0	175	395	4	195	290	60	165	418	70	181	281	46	5	16	-34	-1	-1	-97	-9	-21	68	3	1	51
59.9654	0	175	394	4	195	290	59	165	418	69	182	283	47	6	15	-36	-1	-1	-98	-10	-22	68	4	1	53
60.0883	0	176	395	3	196	291	60	164	419	69	183	284	45	6	15	-36	-1	-1	-98	-9	-21	68	4	1	54
60.2112	0	176	396	4	196	293	59	165	421	68	182	284	46	6	15	-34	-1	0	-98	-10	-21	67	4	0	55
60.3341	0	175	395	5	196	291	59	163	419	70	183	283	46	5	15	-34	-1	0	-97	-9	-21	69	4	2	51
60.457	0	174	394	4	196	291	59	164	419	70	183	283	46	6	15	-35	-1	-1	-98	-9	-21	68	3	1	52
60.5798	0	174	394	4	195	289	59	164	419	69	183	286	46	6	16	-34	0	-1	-98	-9	-20	67	4	1	52
60.7027	0	174	394	10	195	288	59	163	420	61	182	283	45	6	15	-42	-1	0	-96	-9	-21	60	3	1	54
60.8256	0	174	397	4	197	292	58	163	421	68	184	285	45	6	15	-35	-1	-1	-98	-9	-21	68	4	1	52
60.9485	0	174	394	5	196	292	59	164	419	70	183	284	47	6	15	-35	0	0	-97	-9	-21	68	3	0	51
61.0714	0	175	395	4	196	292	59	165	419	70	183	284	47	6	15	-34	0	-2	-97	-9	-21	67	3	1	51
61.1942	0	175	393	3	195	292	60	164	418	70	184	284	46	6	15	-34	-1	-2	-96	-9	-21	68	3	0	53
61.3171	0	174	393	3	196	293	59	163	418	69	183	285	46	6	15	-34	-1	0	-98	-10	-21	67	4	1	54
61.44	0	175	394	5	197	293	58	164	419	68	184	285	46	6	15	-35	0	-1	-99	-9	-21	67	4	0	52
61.5629	0	176	393	4	195	293	59	164	419	70	184	284	47	6	15	-34	-1	-1	-97	-10	-21	69	3	2	52
61.6858	0	174	393	5	196	292	58	164	418	70	184	285	48	6	15	-34	-1	0	-97	-9	-21	69	4	0	51
61.8086	0	173	396	4	197	293	59	163	420	70	183	285	47	6	16	-35	-1	-1	-98	-10	-21	68	4	1	52
61.9315	0	175	395	3	196	292	60	164	421	69	184	286	47	6	16	-36	-1	-1	-99	-10	-22	67	3	1	53
62.0544	0	173	395	5	197	292	59	164	420	69	184	285	47	5	15	-34	0	-1	-97	-9	-21	68	4	1	52
62.1773	0	174	394	5	197	292	59	163	419	70	184	284	47	5	15	-34	-1	-1	-96	-9	-20	69	2	1	50
62.3002	0	174	394	5	196	292	60	164	420	69	183	284	47	6	15	-35	-2	-1	-98	-10	-21	68	4	0	52
62.423	0	173	394	4	196	293	60	164	420	70	184	284	47	5	15	-36	-1	0	-98	-10	-21	68	4	0	52
62.5459	0	175	395	3	197	292	60	165	421	69	184	285	46	6	15	-36	-1	-1	-98	-10	-21	67	4	0	54
62.6688	0	175	394	5	196	290	59	164	419	69	184	286	47	5	15	-34	-1	0	-97	-9	-20	68	3	1	51
62.7917	0	174	394	5	197	292	60	164	420	70	184	284	48	6	15	-36	-2	0	-97	-9	-21	68	3	1	51
62.9146	0	174	394	5	197	292	59	164	420	69	184	285	47	6	15	-36	-1	-1	-98	-9	-21	68	4	1	52
63.0374	0	175	394	4	198	291	60	164	420	69	184	285	46	6	16	-35	-1	-1	-97	-10	-20	68	3	1	53
63.1603	0	175	395	4	196	292	58	164	420	69	185	284	47	7	15	-35	-1	-1	-98	-9	-20	67	4	1	53
63.2832	0	174	394	5	196	289	60	164	417	70	184	285	47	6	14	-35	-1	0	-97	-10	-21	68	4	1	52
63.4061	0	174	393	5	197	291	60	164	418	69	184	283	47	6	16	-36	-1	-1	-97	-9	-21	68	3	1	52
63.529	0	175	393	4	196	291	60	163	419	69	184	284	47	6	15	-35	0	-1	-97	-9	-21	68	3	1	53
63.6518	0	174	394	4	196	292	60	163	420	68	185	283	46	6	15	-35	-1	-1	-97	-9	-20	67	3	0	54
63.7747	0	173	395	6	197	291	59	164	418	68	184	284	47	6	15	-35	-1	-1	-98	-10	-20	68	4	1	52
63.8976	0	174	392	5	197	291	60	164	417	70	184	283	48	6	16	-36	-1	0	-97	-9	-21	69	3	0	51
64.0205	0	173	392	4	197	290	60	164	417	70	184	284	47	6	15	-34	-1	0	-97	-10	-21	68	4	1	52
64.1434	0	174	392	3	196	290	60	164	418	70	184	283	46	6	15	-34	-2	0	-97	-10	-21	68	3	2	53
64.2662	0	173	394	4	197	292	60	164	419	68	185	283	46	5	16	-36	-1	0	-99	-9	-21	67	4	1	54
64.3891	0	173	393	5	197	289	59	163	418	69	185	285	47	6	15	-35	-2	0	-97	-9	-20	68	3	0	51
64.512	0	174	393	5	197	291	59	163	417	70	185	283	48	6	15	-34	-1	-1	-97	-10	-21	68	3	1	51
64.6349	0	173	391	4	197	290	59	163	417	69	184	283	47	6	15	-35	0	-1	-97	-9	-21	68	4	1	51
64.7578	0	173	393	4	198	291	59	163	418	69	185	283	47	6	15	-36	0	-1	-99	-9	-20	68	3	1	53
64.8806	0	174	393	4	198	291	59	163	418	68	185	282	45	6	15	-35	-1	-1	-98	-9	-20	67	4	1	54
65.0035	0	173	391	5	197	287	59	162	417	69	184	284	47	6	15	-34	-1	-1	-96	-9	-21	69	4	2	51
65.1264	0	173	391	6	197	289	60	162	416	70	185	282	47	5	15	-35	-1	0	-97	-10	-20	68	4	1	51
65.2493	0	173	391	4	197	289	59	163	417	70	185	282	47	6	16	-35	0	-1	-99	-9	-20	68	3	1	53
65.3722	0	173	393	4	197	290	60	164	418	69	185	283	46	6	15	-35	-1	0	-98	-10	-21	68	4	1	54
65.495	0	174	392	6	196	289	59	164	418	67	184	282	45	6	16	-34	-1	-1	-97	-10	-21	68	3	1	54
65.6179	0	173	391	5	196	288	60	163	416	69	183	282	46	6	16	-35	-1	-1	-97	-10	-21	69	4	2	51
65.7408	0	173	391	5	197	288	59	162	417	69	184	281	47	6	15	-35	0	0	-98	-10	-21	68	4	1	53
65.8637	0	173	392	4	196	289	60	163	417	69	184	281	47	5	15	-35	-1	-2	-97	-9	-20	67	4	1	53
65.9866	0	173	392	4	197	289	59	164	417	68	185	281	45	6	15	-35	0	-1	-97	-9	-21	67	4	1	55
66.1094	0	173	392	4	196	289	59	164	418	69	184	281	46	7	16	-35	-1	-1	-98	-9	-21	68	4	1	53
66.2323	0	173	391	5	197	287	59	163	416	69	185	280	46	6	15	-35	-1	0	-98	-9	-21	68	4	1	53
66.3552	0	173	391	5	196	287	59	163	416	69	183	280	46	6	15	-35	0	0	-97	-9	-21	67	3	1	52
66.4781	0	172	391	4	197	289	59	163	416	69	185	281	46	6	15	-35	0	-1	-98	-10	-21	67	4	1	54
66.601	0	173	391	5	197	288	59	163	416	68	184	281	46	6	15	-36	-1	-1	-98	-10	-20	68	3	1	55
66.7238	0	172	391	4	196	286	59	161	416	68	183	281	45	5	15	-35	-1	-1	-99	-9	-20	68	3	0	55
66.8467	0	173	391	4	197	287	59	162	414	69	184	280	45	6	16	-34	-1	-1	-97	-9	-20	67	4	1	52
66.9696	0	173	391	4	196	287	59	161	415	69	184	280	46	6	15	-35	-1	0	-97	-9	-20	67	4	0	53
67.0925	0	172	390	3	196	288	59	163	415	69	183	279	46	5	15	-36	0	-1	-99	-9	-21	67	3	1	54
67.2154	0	172	391	3	195	288	60	162	415	68	184	281	44	6	16	-36	-1	0	-98	-9	-21	67	3	2	55
67.3382	0	170	387	11	195	279	57	160	412	61	183	282	45	5	15	-41	-1	-1	-98	-9	-20	60	3	1	54
67.4611	0	171	389	4	196	286	58	161	413	69	184	279	46	6	16	-34	-1	-1	-98	-9	-20	67	4	1	52
67.584	0	172	389	4	196	287	60	161	413	69	183	280	45	6	15	-35	0	-1	-98	-9	-20	68	3	1	53
67.7069	0	173	388	2	196	288	59	161	414	69	184	280	45	6	15	-36	-2	-1	-98	-9	-20	67	5	1	54
67.8298	0	172	391	3	197	289	59	162	415	68	184	281	45	6	16	-34	-1	-1	-98	-9	-20	67	3	1	55
67.9526	0	171	390	5	197	289	59	161	415	69	184	281	45	7	15	-34	-1	-1	-97	-9	-20	68	4	1	52
68.0755	0	170	388	5	196	288	59	160	413	69	184	280	46	6	15	-36	-1	-1	-99	-10	-19	68	3	1	52
68.1984	0	170	388	4	196	289	59	160	412	69	184	281	45	6	16	-36	-1	-1	-99	-10	-21	68	4	1	53
68.3213	0	171	389	3	196	289	60	161	413	68	184	281	45	5	15	-34	-1	-1	-97	-9	-20	67	4	1	55
68.4442	0	171	390	9	197	290	60	161	414	61	184	282	44	6	16	-41	-1	-1	-98	-9	-21	60	4	1	55
68.567	0	171	390	4	196	289	58	162	414	69	183	282	45	7	15	-35	-1	-1	-99	-9	-20	68	3	1	53
68.6899	0	171	389	5	198	288	59	162	413	69	183	281	47	6	16	-35	0	0	-98	-9	-20	68	4	1	52
68.8128	0	171	392	3	197	289	59	161	415	70	184	282	45	5	14	-34	-1	-1	-97	-9	-22	68	4	0	53
68.9357	0	170	391	3	195	284	58	161	416	69	182	282	45	5	16	-35	-1	-1	-99	-9	-20	67	3	1	54
69.0586	0	173	392	2	196	288	60	162	418	68	183	281	43	6	15	-35	-1	0	-97	-9	-20	66	3	0	55
69.1814	0	172	392	11	195	289	58	162	416	61	182	283	45	6	16	-42	-1	-1	-99	-10	-20	60	3	0	54
69.3043	0	172	392	4	196	290	58	162	416	69	184	281	46	6	15	-34	-1	0	-98	-9	-20	69	3	2	52
69.4272	0	173	392	4	197	289	59	162	417	69	183	282	45	5	16	-34	-1	-1	-97	-9	-21	67	4	0	53
69.5501	0	172	393	4	196	290	58	162	418	68	184	282	45	6	15	-36	-1	-1	-98	-9	-21	67	3	1	54
69.673	0	172	393	2	196	291	60	162	419	69	183	283	45	6	15	-34	-1	-1	-97	-9	-21	67	4	1	55
69.7958	0	172	393	4	196	290	59	162	418	68	184	283	45	6	16	-34	-1	0	-98	-9	-21	67	4	1	53
69.9187	0	172	393	5	196	290	59	162	418	69	184	283	46	5	15	-33	-1	-1	-98	-8	-20	68	3	1	52
70.0416	0	172	394	4	196	289	59	162	418	69	183	282	46	6	16	-36	-1	-1	-99	-9	-21	68	4	1	53
70.1645	0	172	393	3	196	290	59	162	419	70	184	284	45	7	16	-35	-1	-1	-99	-9	-20	67	3	2	53
70.2874	0	174	395	2	197	290	59	162	420	69	184	283	46	6	16	-34	-1	-1	-98	-10	-20	66	4	1	55
70.4102	0	173	395	4	196	291	58	163	420	68	184	284	46	6	16	-35	-1	-1	-98	-9	-21	68	3	1	52
70.5331	0	173	395	4	197	290	60	163	418	70	184	283	46	6	16	-36	0	0	-98	-10	-20	68	4	2	52
70.656	0	172	394	4	197	290	59	163	418	69	184	284	46	6	15	-35	0	-1	-98	-10	-21	68	3	1	53
70.7789	0	173	394	3	196	291	60	163	419	69	184	284	45	5	15	-34	0	-1	-97	-10	-21	68	3	2	55
70.9018	0	172	393	8	196	286	59	162	419	62	184	286	45	6	16	-41	-1	-1	-99	-10	-21	60	3	1	55
71.0246	0	173	394	9	196	289	58	163	420	62	183	282	44	6	15	-42	-1	0	-99	-10	-21	60	4	1	55
71.1475	0	173	393	4	196	289	59	163	418	70	184	282	46	6	16	-34	-2	-1	-98	-9	-20	68	4	1	51
71.2704	0	174	394	3	196	292	59	164	419	70	184	281	46	6	16	-34	-1	0	-98	-9	-21	68	3	0	53
71.3933	0	173	393	2	197	292	59	163	418	70	183	283	45	6	15	-34	-1	-1	-99	-10	-20	68	4	1	54
71.5162	0	173	393	2	196	291	60	164	418	69	184	284	44	6	15	-34	-1	-1	-98	-9	-21	67	4	0	55
71.639	0	172	392	3	197	289	58	161	417	70	184	285	46	6	15	-34	-1	-1	-99	-9	-21	67	4	0	54
71.7619	0	172	391	3	196	291	58	162	416	70	184	285	46	6	15	-33	-1	-1	-98	-8	-21	68	3	1	52
71.8848	0	172	393	3	197	291	59	163	417	69	184	283	45	6	15	-34	0	-1	-99	-9	-21	67	4	1	54
72.0077	0	172	393	2	196	292	59	163	418	70	183	284	46	6	15	-35	-1	-1	-99	-9	-21	67	4	0	53
72.1306	0	173	395	2	197	291	57	163	419	69	185	285	45	6	15	-35	-2	-1	-99	-10	-21	67	3	1	55
72.2534	0	173	393	4	196	289	58	162	418	70	185	286	46	6	16	-33	-1	0	-98	-10	-21	68	3	0	52
72.3763	0	173	393	4	196	290	58	163	418	70	184	284	46	6	16	-34	-1	-1	-99	-10	-21	68	4	1	52
72.4992	0	174	393	3	197	291	58	163	418	70	184	284	46	5	15	-35	0	-1	-99	-9	-21	68	3	1	53
72.6221	0	173	394	3	197	291	59	164	420	70	185	285	46	6	16	-34	-1	-1	-98	-9	-21	67	4	1	54
72.745	0	173	393	3	196	287	58	163	419	69	185	287	45	6	16	-34	0	-1	-98	-9	-20	67	4	1	53
72.8678	0	173	394	4	196	288	58	163	418	70	183	284	46	6	16	-34	-1	0	-98	-10	-21	68	3	1	52
72.9907	0	173	394	4	196	290	59	163	418	70	184	283	46	6	16	-35	-1	0	-98	-9	-21	68	4	0	52
73.1136	0	172	395	3	197	291	58	162	418	70	184	283	46	6	16	-34	-1	0	-98	-9	-21	69	4	1	54
73.2365	0	174	393	3	197	291	59	163	419	69	185	283	45	6	15	-33	-1	-1	-98	-9	-21	67	5	0	55
73.3594	0	172	394	4	196	291	57	162	417	69	184	284	45	7	15	-34	-1	-1	-99	-9	-21	68	4	0	52
73.4822	0	174	392	5	197	288	59	162	416	69	183	286	46	7	15	-34	-1	0	-98	-9	-20	68	4	1	52
73.6051	0	173	393	3	196	289	59	163	417	70	183	283	46	6	15	-34	-1	0	-98	-9	-20	68	3	0	52
73.728	0	173	393	3	196	289	59	162	417	69	184	283	45	6	15	-34	-1	-1	-98	-9	-21	68	3	1	54
73.8509	0	174	394	3	196	290	59	164	419	69	184	283	45	7	15	-35	-1	0	-100	-9	-21	67	4	0	55
73.9738	0	173	393	5	197	289	58	162	417	69	184	283	45	7	15	-34	-1	-1	-99	-10	-21	68	3	0	52
74.0966	0	173	393	4	197	288	59	162	416	70	183	283	46	6	14	-34	0	0	-98	-10	-21	69	4	0	52
74.2195	0	172	393	4	196	287	59	163	418	69	184	283	45	6	16	-34	-1	0	-97	-10	-20	68	4	1	52
74.3424	0	171	392	3	196	283	58	162	417	69	182	283	45	6	15	-36	-1	0	-99	-10	-21	67	4	0	55
74.4653	0	172	395	10	195	289	59	162	419	61	183	281	44	6	15	-42	-1	-1	-99	-9	-20	60	3	1	54
74.5882	0	173	393	4	196	287	58	162	417	70	183	281	45	6	15	-34	-1	0	-98	-9	-21	68	4	1	52
74.711	0	173	393	4	197	287	58	161	416	70	183	280	46	6	15	-34	0	-1	-97	-9	-20	68	4	1	51
74.8339	0	173	394	4	195	288	59	163	418	69	184	280	46	6	15	-35	-1	-1	-99	-9	-20	68	4	1	53
74.9568	0	173	393	4	196	288	59	163	418	69	183	280	44	6	14	-35	0	0	-99	-10	-20	68	3	1	55
75.0797	0	173	393	4	194	288	58	162	418	69	184	280	45	5	17	-34	-1	0	-98	-9	-20	68	4	0	55
75.2026	0	173	392	6	195	287	58	161	417	69	183	279	45	6	15	-33	-1	0	-98	-8	-20	68	4	1	51
75.3254	0	172	393	3	196	288	58	161	416	70	183	279	45	6	16	-35	-1	-1	-99	-8	-21	68	3	1	53
75.4483	0	173	392	4	195	287	59	162	417	69	182	279	44	6	15	-35	0	0	-99	-10	-20	68	4	0	53
75.5712	0	173	393	3	195	288	58	162	418	69	183	280	44	5	15	-33	-1	-1	-98	-9	-20	66	4	1	55
75.6941	0	173	393	4	196	286	57	162	416	69	183	280	45	6	15	-33	-2	-1	-99	-9	-21	68	3	1	53
75.817	0	173	392	5	195	286	58	162	417	70	183	279	45	6	15	-34	-1	-1	-99	-10	-20	69	4	1	51
75.9398	0	172	392	4	195	286	58	162	416	70	183	278	45	6	16	-34	-1	-1	-98	-9	-21	67	3	1	52
76.0627	0	172	392	3	195	287	59	161	416	69	183	280	44	6	16	-34	-1	-1	-97	-9	-21	68	4	1	54
76.1856	0	173	393	3	195	287	58	163	417	68	183	279	45	5	15	-33	-1	-1	-99	-9	-21	67	4	1	55
76.3085	0	172	391	4	195	286	57	162	417	70	184	279	45	6	15	-34	-1	0	-99	-9	-20	68	3	2	53
76.4314	0	172	392	4	195	287	58	161	415	70	183	278	45	6	16	-34	0	0	-98	-9	-21	68	4	0	52
76.5542	0	172	392	4	195	286	57	163	417	69	182	277	45	6	15	-34	-1	-1	-98	-9	-21	67	3	0	52
76.6771	0	172	393	3	194	287	58	162	416	69	183	278	44	5	15	-34	-1	-1	-98	-9	-21	68	3	0	54
76.8	0	171	393	3	196	287	56	162	417	69	183	278	45	6	15	-35	-1	-1	-101	-9	-21	68	4	0	54
76.9229	0	172	392	4	195	285	57	162	415	69	183	278	45	6	16	-34	0	0	-98	-10	-21	68	5	1	51
77.0458	0	171	391	4	196	286	58	161	415	69	182	278	45	6	15	-33	0	0	-98	-9	-21	68	3	0	52
77.1686	0	173	392	4	196	286	59	161	416	69	183	277	44	6	16	-34	-1	-1	-98	-10	-21	68	4	1	53
77.2915	0	171	390	2	194	282	57	160	415	69	182	279	44	5	15	-34	0	0	-99	-9	-20	67	4	1	54
77.4144	0	171	391	10	196	285	58	162	417	61	181	276	42	6	15	-42	-1	0	-99	-9	-20	60	4	2	54
77.5373	0	172	392	4	195	286	57	161	416	69	183	277	44	6	15	-33	-1	-1	-97	-9	-21	68	3	1	52
77.6602	0	172	391	4	195	287	59	161	415	69	183	277	44	6	15	-33	-1	-1	-98	-10	-21	68	3	1	52
77.783	0	171	392	3	196	287	58	162	415	69	183	278	44	6	15	-35	-1	-1	-100	-9	-21	68	3	1	53
77.9059	0	172	393	3	196	287	58	162	416	69	182	279	44	6	15	-34	-1	-1	-99	-10	-21	67	3	0	54
78.0288	0	172	392	2	196	287	57	161	416	69	184	279	44	6	16	-33	0	0	-99	-9	-21	67	4	1	55
78.1517	0	171	391	4	194	280	57	161	414	69	181	281	44	5	15	-34	-1	-1	-98	-9	-20	68	3	0	52
78.2746	0	171	391	3	194	285	57	161	415	69	181	277	44	6	15	-35	-2	0	-99	-9	-20	67	3	0	53
78.3974	0	172	391	4	196	287	57	161	416	69	182	278	44	6	16	-34	-1	-1	-99	-9	-20	67	4	2	55
78.5203	0	172	392	3	195	286	58	162	416	69	183	278	44	5	15	-34	0	-1	-98	-9	-19	67	4	1	55
78.6432	0	172	393	4	195	288	58	162	417	68	183	279	42	6	15	-34	0	-2	-98	-9	-21	67	3	0	55
78.7661	0	171	392	5	195	287	57	162	415	69	184	279	44	6	14	-34	-1	-1	-99	-8	-20	68	3	1	53
78.889	0	172	392	4	196	287	58	162	416	70	184	278	43	6	16	-34	-1	0	-99	-9	-21	67	4	1	54
79.0118	0	171	392	3	196	288	58	162	416	69	183	280	43	6	15	-33	-1	-1	-98	-10	-20	68	4	1	55
79.1347	0	172	392	2	196	289	57	161	417	69	184	280	44	6	15	-33	-1	-1	-100	-8	-21	67	4	0	55
79.2576	0	172	393	11	196	288	57	162	417	61	184	280	43	6	15	-42	-1	-1	-100	-10	-21	61	4	1	55
79.3805	0	172	392	4	196	288	57	162	416	70	183	280	44	6	16	-34	0	-1	-99	-10	-21	68	4	1	52
79.5034	0	172	392	4	196	288	58	162	415	69	184	280	43	6	15	-33	-1	0	-98	-9	-21	68	4	1	53
79.6262	0	172	393	3	197	290	58	162	417	69	184	281	43	6	15	-34	-1	0	-100	-8	-21	68	3	1	54
79.7491	0	172	393	2	197	289	60	162	417	69	184	281	42	6	16	-35	0	-1	-99	-10	-21	67	3	1	56
79.872	0	172	393	10	197	290	57	162	417	62	183	281	43	5	16	-41	-1	-1	-99	-9	-20	61	3	0	54
79.9949	0	172	391	4	196	290	57	162	415	70	183	281	45	5	15	-32	-1	-1	-98	-9	-21	68	3	0	52
80.1178	0	173	392	4	197	290	59	162	417	69	184	281	43	7	15	-34	0	0	-99	-9	-21	68	3	1	54
80.2406	0	173	393	3	196	290	58	162	418	68	184	281	44	7	15	-34	-1	-1	-99	-9	-21	68	3	1	55
80.3635	0	172	395	2	197	291	57	161	417	69	184	282	44	7	16	-33	-1	-1	-100	-9	-20	67	4	0	55
80.4864	0	172	394	4	197	290	57	162	417	69	184	283	44	6	16	-32	-1	0	-99	-9	-21	68	4	1	53
80.6093	0	170	391	3	196	282	58	161	414	70	182	282	43	6	15	-33	-1	-1	-98	-10	-21	68	3	1	53
80.7322	0	171	393	3	197	289	57	161	416	69	183	280	44	5	15	-35	-1	0	-100	-9	-20	67	3	1	54
80.855	0	172	393	3	196	290	58	162	417	69	183	282	43	6	14	-33	-1	0	-99	-9	-20	67	3	0	54
80.9779	0	173	394	2	197	290	58	162	418	69	185	282	44	6	15	-33	-1	0	-98	-9	-21	67	4	1	55
81.1008	0	172	392	4	195	290	57	162	417	70	184	281	44	6	16	-33	0	-1	-99	-10	-21	68	4	1	52
81.2237	0	172	392	4	197	290	57	162	416	70	184	281	45	5	15	-33	-1	-1	-99	-9	-21	68	3	1	53
81.3466	0	173	393	3	197	291	57	162	416	70	185	281	44	5	15	-34	0	-1	-99	-10	-21	68	4	1	53
81.4694	0	172	393	2	196	291	59	162	417	69	184	281	43	6	15	-33	-2	-2	-98	-10	-21	68	3	1	55
81.5923	0	172	392	3	197	289	57	162	417	68	184	282	43	5	15	-34	0	-1	-99	-9	-20	67	4	0	53
81.7152	0	172	392	4	196	290	58	161	417	70	184	280	44	6	16	-33	-1	-1	-99	-9	-21	68	4	0	53
81.8381	0	172	393	3	197	290	57	162	415	70	184	281	46	6	15	-33	-2	0	-99	-9	-20	68	3	1	52
81.961	0	172	393	3	196	290	59	162	417	69	184	281	44	6	16	-33	-1	0	-98	-10	-21	68	3	1	53
82.0838	0	171	390	2	195	283	57	160	417	69	182	281	43	6	16	-35	-1	-1	-100	-10	-20	67	3	0	55
82.2067	0	172	393	11	195	288	57	161	418	61	183	280	44	6	15	-41	-1	-1	-99	-9	-21	61	4	1	55
82.3296	0	172	391	4	196	290	56	162	416	69	184	280	46	6	15	-33	-1	-1	-98	-9	-21	69	3	0	52
82.4525	0	172	393	4	196	289	58	161	417	70	183	280	44	6	16	-33	-1	0	-98	-9	-21	68	4	1	53
82.5754	0	171	392	3	196	289	58	162	416	69	183	281	44	5	15	-33	-1	-1	-99	-10	-21	68	3	1	54
82.6982	0	172	393	2	197	290	59	162	418	69	183	281	43	6	15	-34	-1	0	-100	-9	-20	67	4	0	54
82.8211	0	172	391	4	196	290	57	162	417	69	183	280	44	5	15	-33	0	-1	-99	-10	-20	68	3	1	52
82.944	0	172	391	3	195	290	58	161	416	71	182	279	45	6	15	-33	-1	-1	-98	-9	-21	68	4	1	51
83.0669	0	171	392	3	196	289	58	161	416	70	183	280	44	6	15	-33	-1	0	-100	-9	-20	68	3	1	52
83.1898	0	172	392	3	196	289	58	162	417	68	183	281	44	6	15	-34	-1	0	-100	-10	-20	67	3	1	53
83.3126	0	171	390	2	195	284	57	160	415	68	182	283	43	5	15	-33	-1	-1	-99	-9	-20	67	4	0	54
83.4355	0	171	390	3	195	285	57	160	414	69	182	278	44	6	15	-32	-1	-1	-99	-9	-21	67	4	0	52
83.5584	0	172	390	4	196	288	58	161	415	70	182	278	44	6	15	-33	-1	0	-99	-9	-21	68	4	1	52
83.6813	0	172	392	3	195	288	57	161	416	69	182	279	44	6	16	-33	-1	0	-100	-9	-21	68	3	1	54
83.8042	0	171	391	2	196	289	58	161	415	69	182	280	44	6	15	-33	-1	-1	-99	-9	-20	67	4	1	54
83.927	0	171	391	3	195	288	57	161	417	69	183	279	43	5	15	-33	0	-1	-99	-9	-20	67	4	1	53
84.0499	0	171	391	4	196	288	58	160	415	70	183	279	44	5	15	-33	-1	-1	-98	-9	-20	69	4	2	52
84.1728	0	171	391	3	196	288	58	160	416	70	182	279	45	6	16	-34	-1	0	-99	-9	-21	68	3	0	53
84.2957	0	171	390	2	195	289	58	161	416	70	183	280	44	6	15	-33	-1	-1	-98	-8	-20	68	5	1	54
84.4186	0	171	391	2	196	288	58	161	416	69	182	280	45	5	15	-33	-1	-1	-99	-10	-21	67	3	0	54
84.5414	0	171	392	3	196	289	57	160	417	69	184	280	44	6	15	-34	-1	0	-100	-10	-20	67	4	0	53
84.6643	0	171	390	3	196	288	58	161	415	71	182	279	45	6	15	-34	-1	-1	-99	-9	-21	68	4	1	52
84.7872	0	171	390	2	196	288	57	161	415	70	183	278	45	6	15	-33	-1	-1	-99	-9	-22	67	3	1	53
84.9101	0	171	391	3	196	288	59	161	415	69	183	279	44	6	15	-32	-1	0	-99	-10	-20	68	3	1	54
85.033	0	171	391	2	195	288	57	161	417	69	183	280	45	6	14	-34	0	-1	-99	-9	-21	67	3	0	55
85.1558	0	171	391	4	197	287	57	161	416	69	183	280	45	5	15	-34	-1	0	-100	-9	-21	68	3	1	53
85.2787	0	170	391	4	196	286	57	160	415	69	183	279	45	5	15	-33	-1	-1	-98	-10	-21	68	3	2	52
85.4016	0	171	390	3	197	288	58	161	415	70	183	279	45	6	15	-33	-2	-1	-98	-10	-20	68	3	1	53
85.5245	0	171	391	2	196	288	58	161	415	70	183	279	45	6	15	-34	-1	-1	-100	-9	-20	68	4	1	54
85.6474	0	171	391	10	196	288	59	161	415	61	183	280	43	6	16	-41	-1	-1	-98	-10	-20	60	3	1	54
85.7702	0	171	391	4	195	287	57	160	415	70	182	280	44	6	15	-33	-1	-1	-99	-10	-20	68	4	1	53
85.8931	0	171	390	3	196	287	58	160	415	70	182	279	45	6	15	-33	-1	-1	-99	-10	-21	68	4	0	52
86.016	0	170	390	3	197	288	58	161	415	70	183	279	44	6	15	-34	-1	-1	-100	-9	-20	68	3	1	53
86.1389	0	171	390	2	196	287	59	160	416	69	184	279	43	6	15	-35	-1	-1	-99	-9	-21	67	5	1	54
86.2618	0	171	390	2	196	288	57	161	416	69	183	280	45	6	15	-33	-1	-1	-99	-9	-20	67	3	1	55
86.3846	0	171	390	3	196	288	58	161	415	69	183	280	45	6	14	-33	-1	-1	-98	-9	-21	68	4	0	53
86.5075	0	171	391	3	197	287	58	160	415	70	183	279	45	6	15	-34	-1	-1	-99	-10	-20	69	3	1	53
86.6304	0	170	390	2	195	280	58	159	413	69	182	282	43	6	15	-35	-1	-2	-99	-9	-20	67	3	1	54
86.7533	0	171	390	16	195	285	57	161	415	54	183	280	44	6	15	-46	-1	0	-99	-8	-20	53	4	1	56
86.8762	0	172	391	4	195	288	57	160	415	68	184	280	44	5	15	-34	-1	0	-99	-9	-21	68	3	1	53
86.999	0	171	390	4	195	288	58	160	414	70	183	279	45	6	15	-33	-2	0	-99	-9	-20	69	3	1	52
87.1219	0	171	390	3	196	288	57	160	415	70	183	280	45	6	16	-34	-1	-1	-100	-10	-20	68	4	0	52
87.2448	0	171	391	2	196	288	58	161	415	70	183	280	44	6	15	-33	-1	0	-99	-9	-20	67	3	0	54
87.3677	0	171	390	2	196	289	58	160	415	68	184	281	44	6	16	-33	-1	-1	-99	-10	-21	67	3	1	54
87.4906	0	170	391	4	196	288	57	160	415	69	183	281	44	6	15	-34	-1	-1	-99	-9	-20	69	4	0	53
87.6134	0	170	391	4	196	289	58	161	414	71	183	280	45	6	15	-33	-2	-1	-99	-9	-21	69	3	1	52
87.7363	0	170	390	2	196	289	58	161	415	70	184	280	45	6	16	-33	0	0	-99	-9	-20	68	3	1	52
87.8592	0	171	389	9	195	283	57	160	413	62	182	282	44	6	16	-40	-1	-1	-100	-9	-20	60	4	0	54
87.9821	0	171	391	10	196	288	59	160	417	60	183	280	41	6	15	-41	-1	-1	-99	-10	-22	59	4	1	54
88.105	0	171	391	4	196	289	57	161	415	69	183	280	44	6	15	-33	-1	0	-99	-9	-21	68	4	1	53
88.2278	0	172	392	4	195	289	57	160	412	69	184	280	46	6	14	-32	0	-1	-99	-9	-22	68	4	2	52
88.3507	0	172	391	3	197	290	58	161	415	70	183	281	44	6	15	-33	0	-1	-99	-9	-21	68	4	1	54
88.4736	0	172	392	2	196	290	59	161	416	69	184	282	43	7	15	-34	-1	0	-100	-9	-21	67	4	1	55
88.5965	0	170	391	10	197	289	57	161	416	62	184	281	44	6	15	-40	0	-2	-99	-9	-21	60	3	0	54
88.7194	0	171	391	4	195	288	58	161	415	70	183	282	44	6	15	-33	0	0	-99	-9	-20	68	4	1	52
88.8422	0	172	391	4	196	289	57	161	415	70	183	281	44	6	15	-33	0	-1	-99	-9	-21	68	4	1	53
88.9651	0	172	391	2	196	290	57	161	415	69	184	282	45	6	16	-33	-1	-1	-100	-9	-21	67	4	1	53
89.088	0	172	392	9	196	290	58	161	416	62	184	281	43	6	15	-41	-2	-1	-99	-9	-20	60	3	1	55
89.2109	0	172	392	4	196	289	56	162	415	69	184	282	45	5	15	-33	-1	-1	-99	-9	-21	68	2	1	53
89.3338	0	172	390	3	196	289	57	161	415	70	184	281	45	7	16	-33	-1	-1	-99	-9	-21	68	3	1	52
89.4566	0	171	391	4	196	289	58	160	415	69	184	282	45	5	16	-33	-1	-1	-99	-8	-21	68	4	0	53
89.5795	0	171	391	2	196	290	58	161	415	69	184	282	44	6	15	-34	-1	0	-99	-9	-20	67	4	0	54
89.7024	0	172	393	3	197	290	57	162	417	68	184	282	45	6	16	-33	-1	0	-99	-10	-21	67	4	0	54
89.8253	0	171	392	4	197	289	58	161	416	70	184	280	44	5	15	-33	-1	-1	-99	-9	-20	68	3	1	52
89.9482	0	172	392	3	197	290	58	161	415	70	183	281	44	5	15	-34	-1	-1	-100	-10	-20	68	4	1	52
90.071	0	172	391	3	197	289	58	161	415	69	183	281	44	6	15	-34	-1	-1	-99	-9	-21	67	4	0	54
90.1939	0	172	392	3	195	290	59	161	417	69	184	282	43	6	16	-32	-1	0	-99	-10	-20	68	3	1	55
90.3168	0	172	392	4	197	289	57	161	416	68	183	282	43	7	15	-33	-1	-1	-99	-9	-21	67	3	1	53
90.4397	0	171	391	4	196	289	58	161	416	70	184	281	45	6	15	-33	-1	0	-99	-9	-21	68	3	1	52
90.5626	0	171	392	4	196	290	57	161	416	69	183	281	45	7	15	-34	-1	-1	-100	-9	-20	68	3	1	53
90.6854	0	172	393	3	196	291	58	161	417	69	184	281	44	6	16	-33	-1	-1	-97	-9	-21	68	3	1	55
90.8083	0	171	393	10	196	290	58	161	416	61	184	281	43	6	15	-40	-1	-1	-99	-10	-20	60	3	1	54
90.9312	0	172	392	4	196	289	57	161	416	69	183	281	44	6	15	-34	-1	-1	-100	-10	-20	68	4	1	52
91.0541	0	172	391	4	197	289	58	161	415	69	184	280	45	6	15	-32	-1	-1	-99	-10	-21	68	4	1	52
91.177	0	172	391	3	196	290	57	161	415	70	184	281	45	6	15	-32	0	0	-99	-9	-21	68	3	0	52
91.2998	0	172	391	3	197	289	59	161	416	69	184	281	44	6	15	-33	0	0	-99	-9	-21	68	4	0	54
91.4227	0	171	391	4	196	289	57	161	416	68	184	280	44	6	15	-34	0	-1	-100	-10	-20	68	3	1	53
91.5456	0	171	391	5	196	289	58	161	415	69	183	280	45	5	15	-33	0	-1	-99	-9	-20	69	4	1	52
91.6685	0	172	390	4	196	288	58	161	414	69	184	280	45	6	15	-33	-1	-1	-98	-9	-20	68	5	1	52
91.7914	0	171	391	4	196	287	58	162	414	69	183	280	45	7	15	-33	-1	0	-100	-10	-20	68	3	1	52
91.9142	0	171	392	3	196	289	57	161	415	69	184	280	45	5	15	-35	-1	-1	-100	-9	-21	68	4	0	53
92.0371	0	171	391	5	197	287	57	160	414	69	183	279	45	7	15	-34	-1	-1	-98	-9	-21	68	4	0	52
92.16	0	171	390	5	196	286	57	161	413	69	183	280	45	6	15	-33	-1	0	-98	-10	-21	69	4	0	52
92.2829	0	171	390	5	196	287	58	160	414	69	183	279	45	6	15	-33	-1	0	-99	-9	-20	68	3	0	52
92.4058	0	171	390	3	195	282	58	160	411	69	183	280	45	6	14	-34	-1	-1	-100	-10	-20	67	3	1	53
92.5286	0	170	389	9	194	282	57	160	413	61	181	277	44	5	16	-41	-1	-2	-99	-9	-21	60	3	0	54
92.6515	0	171	390	5	194	285	57	160	413	69	183	276	44	6	15	-33	-1	-1	-98	-9	-20	68	4	0	52
92.7744	0	170	389	5	195	286	58	160	412	69	183	277	45	6	16	-33	-1	0	-99	-9	-21	69	3	0	52
92.8973	0	171	390	4	195	286	58	160	412	69	182	277	44	5	15	-35	-1	-1	-99	-10	-21	67	4	0	53
93.0202	0	169	389	4	195	287	58	160	412	68	182	277	44	6	15	-34	-1	0	-98	-9	-20	67	3	1	53
93.143	0	170	389	6	195	286	57	160	412	68	184	277	44	6	15	-33	-1	-1	-99	-10	-20	67	3	0	52
93.2659	0	170	388	5	196	286	58	160	410	70	182	275	44	6	15	-33	0	-2	-98	-10	-20	68	4	2	51
93.3888	0	170	388	4	196	285	58	160	412	69	183	276	45	6	15	-34	-1	-1	-99	-9	-20	67	2	1	53
93.5117	0	170	388	4	195	285	58	160	411	69	182	275	45	6	15	-34	-1	0	-99	-9	-20	67	3	1	53
93.6346	0	170	390	4	196	286	57	159	412	68	182	276	45	6	15	-33	-1	0	-99	-9	-20	68	4	0	54
93.7574	0	169	387	5	194	279	57	158	408	69	181	277	44	5	15	-34	-1	-1	-98	-9	-20	68	4	0	51
93.8803	0	170	388	5	195	283	57	159	410	68	181	273	44	6	16	-33	-1	-1	-99	-9	-21	68	3	1	52
94.0032	0	170	388	4	194	284	57	159	411	69	182	274	44	5	15	-34	-1	-1	-99	-9	-21	68	4	1	53
94.1261	1	171	389	4	195	284	58	160	409	69	181	276	43	6	14	-34	-1	-1	-99	-10	-21	68	3	2	53
94.249	0	170	389	5	194	284	57	159	410	68	181	276	44	6	14	-34	-1	-1	-99	-9	-20	67	3	1	53
94.3718	0	170	388	6	194	284	58	159	409	69	182	274	44	6	16	-34	-2	0	-98	-9	-19	69	3	0	52
94.4947	0	169	388	5	194	285	58	158	410	68	182	275	45	5	14	-33	-1	-2	-97	-9	-20	68	4	0	52
94.6176	0	170	388	4	196	285	58	159	410	69	183	275	44	6	15	-33	-1	-1	-99	-9	-21	67	4	2	53
94.7405	0	170	390	4	195	283	57	159	409	68	182	277	44	7	14	-34	0	0	-100	-9	-21	67	5	1	54
94.8634	0	167	385	6	194	278	57	157	408	67	180	274	44	6	15	-34	-1	-1	-99	-9	-20	68	3	1	52
94.9862	0	170	389	6	195	283	57	159	409	68	181	274	44	6	13	-34	-1	-1	-97	-9	-22	68	4	1	52
95.1091	0	171	388	5	195	284	57	159	410	68	182	274	45	6	15	-32	-1	-1	-98	-9	-20	68	3	1	52
95.232	0	169	389	4	195	285	59	160	410	68	182	274	44	5	16	-34	-1	-1	-99	-10	-20	67	4	1	54
95.3549	0	169	388	5	194	285	58	159	410	67	183	275	43	5	15	-34	-1	-1	-99	-9	-20	67	4	0	53
95.4778	0	170	388	6	195	284	58	158	409	69	181	274	45	6	15	-32	-1	0	-97	-10	-20	69	4	0	52
95.6006	0	170	386	5	195	284	58	159	410	69	182	274	45	5	15	-34	-2	0	-98	-9	-20	68	3	1	52
95.7235	0	170	390	5	195	285	58	160	408	68	183	275	44	6	14	-34	-1	-1	-99	-9	-22	67	3	1	52
95.8464	0	170	389	4	196	285	58	159	410	67	183	275	44	5	16	-34	-1	0	-99	-9	-20	67	4	0	54
95.9693	0	170	388	5	195	285	57	159	410	68	182	275	44	5	15	-33	0	0	-98	-9	-20	67	4	0	53
96.0922	0	170	389	5	195	284	58	159	407	69	183	274	44	6	14	-33	-1	-1	-98	-9	-22	68	3	0	52
96.215	0	170	388	5	194	285	58	159	410	69	182	273	44	5	14	-35	-1	-1	-99	-10	-19	68	4	1	52
96.3379	0	170	390	4	195	285	58	160	409	68	182	274	44	5	13	-35	0	-2	-99	-8	-22	67	4	1	54
96.4608	0	170	392	17	195	286	59	159	408	54	182	275	43	6	12	-47	0	-1	-98	-9	-24	53	4	0	55
96.5837	0	169	389	6	195	285	57	159	408	67	182	274	43	6	13	-33	-1	-1	-99	-9	-22	67	3	1	53
96.7066	0	170	387	5	195	284	58	159	410	68	182	275	44	6	14	-33	-1	-1	-99	-9	-20	68	3	0	52
96.8294	0	170	389	5	196	285	58	160	409	68	182	275	43	6	13	-34	-1	-1	-99	-9	-22	68	3	0	53
96.9523	0	170	390	3	195	285	59	159	409	68	182	275	42	6	14	-33	-2	0	-98	-9	-22	67	3	1	56
97.0752	0	171	389	10	196	286	58	159	412	60	183	276	42	6	15	-40	-1	-1	-98	-9	-20	59	3	1	55
97.1981	0	169	388	5	195	284	57	159	409	68	182	275	44	7	15	-33	-1	0	-99	-9	-20	68	4	0	53
97.321	0	169	386	4	194	281	58	158	409	68	182	273	43	6	15	-34	-1	-1	-99	-9	-21	67	4	2	53
97.4438	0	170	390	3	194	284	58	159	409	68	182	274	43	6	14	-33	-1	-1	-98	-9	-21	67	4	1	55
97.5667	0	170	391	10	194	285	57	159	410	60	182	276	44	6	14	-40	-1	0	-99	-9	-22	60	3	1	55
97.6896	0	171	391	11	195	285	56	160	411	61	182	275	43	6	14	-40	0	-1	-100	-9	-22	60	3	1	54
97.8125	0	170	390	5	196	285	58	159	409	69	182	275	43	6	13	-33	-1	-1	-99	-9	-22	67	4	1	52
97.9354	0	170	389	5	196	286	58	159	411	68	183	275	44	6	15	-33	-1	-1	-99	-9	-20	67	4	1	53
98.0582	0	170	391	10	195	287	58	159	409	62	182	276	44	6	14	-39	-1	-1	-99	-9	-21	60	4	2	55
98.1811	0	171	392	10	195	287	59	159	411	61	182	277	42	5	14	-40	-1	-1	-99	-9	-22	60	4	1	55
98.304	0	170	389	12	195	286	57	159	412	61	182	276	43	6	15	-41	0	-1	-99	-9	-21	60	4	1	54
98.4269	0	170	391	5	195	287	57	159	409	68	182	276	44	6	14	-32	-1	-1	-98	-9	-21	68	4	1	52
98.5498	0	171	390	4	195	287	58	159	411	69	182	276	44	5	14	-33	-1	-1	-99	-9	-22	68	4	1	54
98.6726	0	171	390	4	195	287	58	160	411	68	183	278	44	5	14	-34	-1	-1	-100	-9	-22	67	4	1	55
98.7955	0	171	392	10	195	288	58	160	411	60	184	278	42	6	14	-40	-1	0	-99	-9	-22	60	3	1	55
98.9184	0	170	389	5	196	284	57	159	411	68	182	278	43	6	14	-33	-1	-1	-99	-8	-20	67	4	0	53
99.0413	0	169	387	4	195	283	58	159	410	68	182	276	43	6	15	-33	-1	-1	-99	-9	-21	68	4	1	54
99.1642	0	170	389	3	196	286	57	160	412	68	183	277	44	6	15	-34	-1	-1	-100	-9	-21	67	3	0	54
99.287	0	171	392	9	195	287	58	161	412	61	183	278	43	6	14	-40	0	-1	-100	-9	-22	60	4	0	55
99.4099	0	171	390	10	195	288	57	160	414	61	183	278	44	6	15	-39	-1	-1	-99	-9	-20	60	3	1	55
99.5328	0	171	389	5	195	287	58	160	412	69	182	278	44	6	15	-32	0	-1	-99	-9	-20	68	4	0	52
99.6557	0	171	389	5	195	288	57	161	413	68	182	278	44	6	15	-33	-1	0	-100	-9	-20	67	3	1	53
99.7786	0	171	392	3	195	287	58	160	411	68	182	278	44	6	13	-33	-1	-1	-99	-9	-21	68	4	1	55
99.9014	0	170	390	9	197	288	58	160	414	62	183	279	43	6	15	-40	0	0	-98	-10	-21	60	3	0	55
100.024	0	171	390	3	196	289	57	161	413	68	183	279	43	6	15	-32	-1	-1	-99	-10	-21	67	3	1	53
100.147	0	170	389	4	196	288	57	160	413	69	182	279	45	6	15	-33	0	0	-99	-10	-20	68	4	1	53
100.27	0	171	390	4	196	288	57	160	414	68	182	278	44	6	15	-33	-1	-1	-100	-9	-20	68	4	1	53
100.393	0	171	391	10	195	289	58	160	414	61	182	280	43	6	15	-39	-1	-1	-99	-9	-20	61	4	0	55
100.516	0	171	390	10	196	289	57	160	415	61	182	281	44	5	15	-40	-1	0	-100	-10	-20	60	3	1	56
100.639	0	171	390	4	196	289	56	159	414	69	183	280	44	7	15	-34	0	-1	-100	-9	-21	68	3	0	53
100.762	0	171	390	4	195	289	56	160	414	69	183	279	45	6	16	-33	-1	-1	-99	-9	-20	68	3	1	53
100.884	0	171	390	3	195	288	58	160	414	69	182	280	43	7	15	-33	-1	-1	-99	-10	-19	68	3	1	54
101.007	0	172	391	10	196	290	57	161	415	61	183	281	44	6	15	-40	-1	0	-100	-9	-20	60	4	1	55
101.13	0	171	391	9	196	290	58	161	415	62	183	281	42	6	15	-41	-2	0	-100	-9	-20	61	4	1	54
101.253	0	171	391	4	196	289	57	160	413	69	183	280	44	6	15	-32	-1	-1	-98	-9	-21	68	4	0	53
101.376	0	170	391	3	196	289	57	160	414	69	183	281	45	6	16	-31	-2	-1	-100	-9	-20	67	4	1	52
101.499	0	171	390	3	196	290	57	161	414	69	183	282	44	6	15	-33	-1	-1	-100	-9	-21	67	4	1	54
101.622	0	172	391	2	196	291	57	161	416	69	183	282	43	5	16	-33	-1	-1	-100	-10	-21	67	4	1	53
101.745	0	171	392	10	196	290	56	161	415	62	183	282	43	6	16	-40	0	-1	-99	-10	-21	61	3	1	54
101.868	0	171	389	3	194	283	57	159	413	70	181	284	45	6	15	-32	-1	-1	-98	-9	-20	68	3	1	52
101.99	0	171	390	4	195	288	56	161	414	69	182	279	44	6	16	-33	-1	-1	-100	-10	-21	68	4	1	53
102.113	0	171	393	2	195	290	58	161	415	69	183	281	44	6	14	-33	-1	0	-100	-10	-22	67	4	0	54
102.236	0	172	392	2	196	291	57	160	417	69	182	281	44	6	16	-32	-1	-1	-99	-9	-21	67	4	1	55
102.359	0	171	392	4	196	290	57	161	416	70	182	282	44	6	15	-32	-1	0	-99	-9	-20	68	4	2	52
102.482	0	171	392	4	196	291	58	161	414	70	183	281	45	5	15	-32	-1	-2	-99	-9	-20	69	3	1	52
102.605	0	172	392	3	196	290	57	160	415	70	183	283	45	6	15	-33	-1	-1	-100	-9	-21	68	5	0	53
102.728	0	172	391	2	197	291	57	161	416	69	183	282	45	6	15	-32	0	-1	-99	-9	-20	67	4	2	54
102.851	0	171	393	4	196	292	56	161	417	68	182	283	45	6	15	-32	0	0	-100	-9	-21	67	3	1	54
102.973	0	171	391	5	196	290	58	160	415	70	184	281	44	5	15	-32	-1	-1	-99	-10	-20	68	4	1	52
103.096	0	171	391	4	196	290	57	160	415	69	183	282	45	5	15	-33	-1	-1	-99	-9	-21	68	4	1	52
103.219	0	172	391	4	196	291	57	161	415	69	183	282	45	5	16	-33	-1	-1	-99	-9	-21	67	4	1	53
103.342	0	172	392	10	197	291	59	161	417	62	183	282	44	5	14	-39	-1	-1	-99	-9	-21	61	4	0	54
103.465	0	172	392	4	196	291	57	160	415	68	183	282	44	6	15	-33	-1	-1	-100	-9	-21	67	3	0	53
103.588	0	172	392	4	196	289	58	161	414	70	183	281	45	6	14	-33	-1	-1	-99	-10	-20	68	4	0	52
103.711	0	171	392	4	195	291	57	161	415	70	184	281	46	6	16	-32	-1	0	-99	-9	-20	69	3	1	52
103.834	0	172	392	3	197	291	59	161	416	69	183	282	43	6	15	-32	-1	-1	-99	-9	-21	68	4	1	54
103.956	0	171	393	2	197	291	58	161	415	69	185	282	44	6	15	-33	-1	0	-100	-10	-20	68	4	1	55
104.079	0	172	392	5	197	290	57	161	416	69	183	281	44	7	15	-33	0	-1	-100	-9	-21	68	3	0	53
104.202	0	171	392	3	196	290	57	161	415	70	184	280	45	7	15	-33	-1	-1	-98	-9	-21	68	3	0	52
104.325	0	172	392	4	197	290	58	161	416	68	183	280	44	6	15	-33	0	-1	-99	-10	-20	68	4	0	54
104.448	0	173	392	3	197	290	58	161	417	69	184	281	44	6	14	-32	-1	-1	-100	-9	-21	67	3	0	54
104.571	0	172	393	9	197	289	58	160	416	62	184	282	43	7	15	-40	-1	-1	-98	-9	-20	60	3	1	54
104.694	0	171	391	4	196	290	57	160	416	69	184	281	45	5	15	-32	0	0	-99	-9	-21	68	3	0	53
104.817	0	171	392	4	197	290	57	160	415	70	183	281	44	6	14	-32	0	-1	-99	-9	-20	67	3	0	52
104.94	0	171	392	3	196	289	57	161	415	69	183	281	44	6	15	-33	-1	-1	-100	-9	-20	68	4	0	54
105.062	0	171	393	2	197	290	58	161	416	69	183	281	43	5	15	-34	-1	-2	-100	-9	-20	67	4	1	55
105.185	0	172	393	10	195	289	57	161	416	62	184	282	44	5	15	-39	-1	-1	-99	-9	-20	61	4	1	54
105.308	0	170	391	4	196	288	57	160	414	69	183	280	45	6	15	-32	-1	-1	-99	-9	-21	68	3	1	52
105.431	0	171	391	3	197	289	58	161	415	70	184	280	45	6	15	-33	0	0	-100	-9	-20	69	3	1	53
105.554	0	171	392	3	196	289	58	160	415	69	183	281	43	6	16	-33	-1	0	-99	-10	-22	67	3	2	54
105.677	0	172	393	10	196	289	58	161	416	61	183	280	44	5	15	-39	-1	-1	-99	-9	-21	60	4	1	55
105.8	0	171	393	5	195	288	57	161	415	69	184	280	43	6	15	-32	-1	0	-99	-9	-21	68	3	1	53
105.923	0	171	392	4	196	289	58	160	415	70	184	280	44	6	16	-33	-1	-2	-100	-9	-20	68	3	1	52
106.045	0	171	392	4	196	288	58	161	416	69	183	279	43	6	15	-33	-1	-1	-100	-9	-21	68	3	1	53
106.168	0	172	392	2	196	287	58	161	416	70	183	280	43	5	16	-31	0	0	-98	-9	-20	67	4	1	54
106.291	0	171	392	3	197	289	57	161	417	68	184	280	43	5	15	-32	-1	-1	-100	-9	-21	68	4	1	53
106.414	0	171	392	5	195	287	58	160	414	68	183	278	43	6	15	-33	0	-1	-100	-9	-21	68	3	1	53
106.537	0	171	391	4	196	287	57	160	415	70	182	279	43	6	15	-32	-1	0	-99	-9	-21	69	4	2	53
106.66	0	172	392	4	195	288	57	160	415	69	182	278	44	6	16	-32	0	-1	-99	-9	-21	68	3	0	52
106.783	0	172	392	3	196	288	58	161	415	69	182	278	43	6	15	-32	0	-1	-99	-10	-20	67	4	1	54
106.906	0	172	393	4	195	287	56	161	417	68	183	278	44	6	15	-33	0	-1	-101	-9	-20	68	3	0	53
107.028	0	172	391	5	196	287	57	161	414	69	183	277	44	6	15	-33	-1	0	-99	-10	-20	68	3	0	51
107.151	0	172	392	4	195	287	57	160	415	69	183	276	43	6	15	-31	-1	-1	-98	-10	-21	68	3	1	52
107.274	0	172	392	4	195	287	57	160	415	68	183	277	43	7	15	-32	-1	0	-99	-10	-20	68	4	1	53
107.397	0	171	391	3	196	286	57	160	416	69	182	277	43	5	15	-33	-1	-1	-101	-9	-21	68	4	1	54
107.52	0	171	392	11	195	286	56	161	413	61	183	277	43	6	16	-39	-1	-1	-100	-9	-21	60	3	0	53
107.643	0	171	391	5	195	285	57	160	413	69	182	276	44	5	15	-32	-1	-1	-98	-9	-20	68	3	0	51
107.766	0	170	390	5	195	285	57	160	413	68	182	275	44	7	16	-32	-1	-1	-99	-10	-21	68	3	0	52
107.889	0	171	391	4	196	285	57	160	413	69	183	275	43	5	15	-33	-1	-1	-100	-10	-20	68	4	0	54
108.012	0	172	392	4	195	285	57	161	415	68	182	275	43	6	15	-33	-1	-1	-99	-10	-20	67	4	1	54
108.134	0	171	391	5	195	284	56	160	415	68	182	275	43	6	15	-32	-1	-1	-99	-9	-20	68	3	1	53
108.257	0	170	390	5	195	283	57	161	413	69	182	273	43	5	15	-32	-1	-1	-99	-8	-21	68	3	1	52
108.38	0	171	390	4	194	284	57	160	412	69	181	273	43	6	15	-33	-1	0	-100	-10	-21	67	5	1	53
108.503	0	170	389	3	194	284	57	160	414	69	182	274	43	6	15	-33	0	-1	-99	-9	-20	67	4	1	54
108.626	0	171	391	10	195	285	57	160	415	61	183	275	42	6	15	-39	0	-1	-98	-9	-20	59	4	1	55
108.749	0	171	390	5	195	283	56	160	413	68	183	273	43	5	15	-32	-1	-1	-100	-9	-20	68	3	1	53
108.872	0	171	390	4	195	283	57	160	413	69	182	273	43	6	15	-34	-1	-2	-99	-9	-21	68	4	1	52
108.995	0	171	389	4	194	284	57	160	413	69	182	273	43	5	15	-33	-1	-1	-98	-8	-21	68	3	0	52
109.117	0	171	391	3	194	285	57	160	413	69	182	275	43	7	15	-32	0	-1	-99	-10	-21	67	4	1	54
109.24	0	171	391	10	195	285	57	160	414	61	183	275	43	6	16	-41	-2	0	-100	-9	-21	61	3	1	55
109.363	0	171	391	4	196	284	57	160	412	70	181	274	43	6	15	-33	0	-1	-99	-9	-21	68	3	1	53
109.486	0	171	389	5	195	285	58	160	413	69	182	274	44	5	16	-33	0	0	-98	-9	-20	68	3	1	52
109.609	0	170	391	4	195	285	58	160	413	69	183	275	42	5	15	-33	0	-2	-98	-10	-20	68	4	1	54
109.732	0	171	391	3	195	285	58	160	414	68	182	275	43	6	14	-34	-1	-1	-100	-9	-21	67	4	1	55
109.855	0	172	393	12	196	285	57	161	412	60	183	275	42	6	14	-41	0	-1	-100	-9	-22	60	3	2	55
109.978	0	170	390	5	195	285	57	161	413	69	183	274	44	5	15	-33	0	-1	-98	-10	-20	68	3	1	52
110.1	0	171	390	4	195	284	57	160	412	70	182	274	43	6	15	-31	-1	-1	-98	-9	-20	68	3	1	53
110.223	0	171	390	4	195	285	58	161	413	69	182	276	43	5	16	-34	0	-1	-100	-9	-21	68	3	0	53
110.346	0	171	391	4	196	286	58	160	414	68	183	275	42	5	15	-34	-1	-1	-100	-9	-21	67	4	0	55
110.469	0	171	391	11	196	286	56	160	414	61	183	275	43	6	16	-40	-1	0	-99	-9	-20	60	4	1	55
110.592	0	171	390	5	195	286	58	160	413	70	183	275	43	6	15	-32	-1	-1	-98	-9	-20	68	3	1	52
110.715	0	171	391	4	196	286	57	160	412	69	183	276	44	6	16	-33	-1	-1	-100	-8	-20	67	3	1	53
110.838	0	171	391	4	196	286	59	160	412	68	183	276	42	5	16	-34	0	-1	-99	-10	-20	68	4	0	55
110.961	0	172	391	10	197	287	59	161	414	61	183	277	42	7	15	-41	0	-1	-98	-8	-21	60	3	0	55
111.084	0	171	391	5	197	287	56	160	414	68	184	277	43	6	15	-32	-1	0	-99	-9	-20	68	3	1	53
111.206	0	171	392	4	196	286	58	160	412	69	183	275	43	6	15	-33	0	-1	-99	-9	-21	68	3	0	52
111.329	0	171	391	5	197	287	58	160	413	68	184	276	43	6	15	-33	0	0	-99	-9	-21	68	3	1	53
111.452	0	171	393	4	196	287	58	160	411	69	184	277	43	6	14	-33	-1	0	-99	-9	-22	67	3	1	54
111.575	0	171	392	10	196	288	57	160	415	61	184	277	44	6	15	-39	0	0	-100	-9	-20	60	3	1	55
111.698	0	172	392	6	197	286	57	160	414	69	183	277	43	5	15	-34	-1	-1	-99	-9	-21	68	3	1	52
111.821	0	172	391	5	196	287	58	160	414	69	184	277	44	6	15	-34	-1	-1	-98	-9	-21	69	3	0	52
111.944	0	171	393	4	196	287	58	160	413	68	183	277	44	6	14	-33	0	-1	-98	-9	-22	68	3	1	53
112.067	0	172	393	10	196	288	58	161	415	62	183	279	43	6	15	-40	0	0	-100	-9	-20	61	4	0	54
112.189	0	171	392	4	197	287	58	162	416	68	184	278	43	6	14	-34	0	-1	-101	-9	-20	67	3	1	54
112.312	0	171	392	5	196	288	57	161	413	69	184	277	43	6	15	-34	-1	-1	-99	-10	-20	69	3	1	53
112.435	0	171	392	5	196	288	58	161	414	70	183	278	44	7	15	-32	-1	-1	-98	-9	-20	69	4	0	52
112.558	0	171	392	5	198	288	59	160	415	69	184	278	44	6	16	-33	0	0	-99	-10	-21	68	4	0	54
112.681	0	172	392	4	197	287	58	160	415	68	184	279	43	6	15	-34	-1	-1	-100	-10	-22	67	4	1	55
112.804	0	170	390	11	196	282	57	159	414	61	182	275	42	6	15	-41	-1	-1	-99	-9	-20	61	4	0	55
112.927	0	171	392	5	196	287	58	161	414	69	183	277	43	5	15	-33	-1	-1	-99	-9	-20	68	3	1	52
113.05	0	171	392	5	197	288	58	160	414	69	184	277	44	5	15	-33	-1	-1	-100	-9	-20	68	4	1	53
113.172	0	171	394	4	197	289	58	160	414	68	184	279	44	6	14	-34	-1	-1	-100	-9	-21	67	4	1	54
113.295	0	172	395	10	197	290	59	161	416	61	184	279	43	6	14	-40	0	-1	-99	-9	-22	60	3	1	55
113.418	0	172	392	5	196	289	57	161	416	68	184	279	44	5	16	-33	-1	-1	-99	-9	-21	68	4	1	53
113.541	0	172	392	6	196	289	58	160	416	69	184	279	44	4	14	-33	-1	0	-98	-9	-20	68	4	0	52
113.664	0	172	392	5	197	290	58	161	415	68	184	280	44	6	15	-33	-2	-1	-100	-9	-21	68	4	1	53
113.787	0	172	393	4	197	290	58	162	416	69	184	280	43	6	14	-35	-1	0	-99	-9	-20	67	4	1	54
113.91	0	173	395	18	197	291	57	161	417	53	184	281	43	6	15	-46	0	-1	-99	-9	-21	53	3	1	55
114.033	0	172	393	6	197	289	58	160	416	69	184	280	43	6	15	-33	-1	-1	-99	-9	-20	68	4	0	52
114.156	0	172	393	5	197	290	59	160	416	69	184	280	43	6	15	-34	-1	-1	-100	-9	-21	68	4	1	52
114.278	0	172	394	5	197	290	58	161	415	69	185	280	44	6	14	-34	-1	0	-99	-9	-22	68	4	1	53
114.401	0	172	393	11	198	290	58	161	417	62	185	279	43	6	16	-41	-1	-1	-98	-9	-21	60	3	1	54
114.524	0	171	394	6	198	289	57	161	417	67	185	280	43	6	16	-35	0	-1	-101	-9	-21	68	4	1	54
114.647	0	169	389	6	196	281	57	158	411	69	184	274	42	6	15	-35	-1	0	-99	-9	-20	68	4	3	52
114.77	0	171	392	5	196	281	58	160	412	69	183	273	43	6	14	-34	0	-1	-99	-9	-22	68	3	1	53
114.893	0	171	395	5	197	287	58	162	414	68	184	277	43	6	14	-33	-2	-1	-98	-9	-22	67	3	0	54
115.016	0	172	396	11	198	288	58	161	416	61	186	278	43	6	14	-41	-2	-1	-100	-9	-21	61	4	1	55
115.139	0	171	394	12	197	289	57	160	417	61	185	278	43	6	16	-42	-1	-1	-100	-9	-21	61	4	0	53
115.261	0	171	394	6	197	288	57	161	414	69	184	277	43	6	15	-34	0	-1	-99	-9	-20	69	4	1	52
115.384	0	171	393	6	197	288	58	161	416	68	185	277	44	6	15	-34	-1	-1	-99	-10	-20	67	4	1	52
115.507	0	172	396	6	198	288	58	161	414	68	185	277	43	5	14	-35	0	-1	-99	-9	-22	67	3	2	54
115.63	0	172	394	11	198	287	57	160	418	61	184	278	43	6	16	-43	0	-1	-101	-9	-20	60	4	1	55
115.753	0	172	394	13	196	288	57	162	417	61	185	276	43	6	15	-42	0	-1	-99	-10	-20	62	3	1	53
115.876	0	172	393	6	197	287	58	162	415	69	185	276	44	5	15	-34	-1	0	-99	-10	-21	68	4	1	52
115.999	0	172	394	6	197	287	58	161	415	69	185	276	43	6	16	-35	-1	-1	-100	-9	-21	67	4	0	52
116.122	0	171	393	5	197	287	58	161	416	69	184	277	44	6	15	-37	-1	0	-100	-10	-20	68	4	1	54
116.244	0	172	394	19	198	287	58	162	417	54	184	276	42	5	15	-49	-1	0	-99	-9	-20	54	4	1	55
116.367	0	172	394	7	198	286	58	160	416	68	185	274	43	6	15	-34	-1	-1	-98	-9	-21	68	3	0	51
116.49	0	171	393	7	197	286	58	160	416	69	184	275	44	6	16	-36	0	-1	-99	-9	-21	69	4	1	53
116.613	0	172	392	6	197	286	57	160	415	68	184	274	43	5	15	-36	-1	-1	-100	-10	-20	68	3	1	54
116.736	0	172	394	19	198	286	58	161	416	54	184	275	43	6	15	-49	-1	0	-99	-9	-21	54	4	1	55
116.859	0	172	393	14	198	285	56	161	416	60	185	276	43	6	15	-42	0	0	-100	-9	-21	61	4	1	55
116.982	0	171	393	8	197	285	58	161	415	68	184	273	43	6	15	-36	-1	-1	-99	-9	-21	69	4	1	52
117.105	0	172	393	7	197	285	58	161	415	68	184	273	43	6	15	-36	-1	-1	-100	-8	-20	68	3	1	53
117.228	0	172	393	7	197	286	58	160	416	68	183	274	43	5	15	-36	0	-1	-99	-8	-21	67	4	0	54
117.35	0	172	395	12	196	285	58	161	414	61	184	274	42	6	14	-42	-1	-1	-98	-9	-23	60	3	0	56
117.473	0	171	394	8	197	285	56	161	415	68	184	274	43	6	15	-36	-1	-1	-99	-9	-21	69	3	0	53
117.596	0	170	393	8	196	283	58	161	414	69	184	273	43	6	15	-36	-2	-1	-98	-9	-21	68	3	1	52
117.719	0	172	392	7	196	284	58	160	415	68	184	274	44	5	15	-36	-1	0	-99	-8	-20	68	4	1	53
117.842	0	172	393	13	197	284	58	160	415	61	184	273	42	6	15	-43	-1	-1	-99	-9	-20	60	4	0	54
117.965	0	172	394	21	197	285	57	161	416	53	183	274	43	6	16	-50	-1	0	-100	-8	-21	54	3	1	55
118.088	0	172	392	8	197	284	58	161	414	68	184	273	43	6	15	-38	-1	-1	-98	-10	-20	68	3	1	53
118.211	0	172	392	9	197	283	57	161	413	68	184	272	44	6	15	-36	0	-1	-98	-10	-21	69	3	1	52
118.333	0	171	391	7	197	284	58	161	414	69	183	272	43	5	16	-36	0	-1	-98	-9	-20	68	3	0	52
118.456	0	171	393	14	197	284	59	161	413	61	184	273	42	6	14	-44	-1	-1	-99	-9	-22	61	3	1	55
118.579	0	171	393	14	197	284	58	160	414	60	184	272	42	6	16	-44	-1	0	-99	-9	-20	61	3	1	54
118.702	0	171	392	9	196	284	58	160	413	69	184	271	44	6	16	-36	-1	-1	-97	-9	-21	68	3	1	51
118.825	0	171	391	8	197	283	58	160	412	68	184	271	43	6	14	-36	-1	-1	-98	-9	-20	68	4	0	52
118.948	0	171	392	8	197	284	58	160	413	68	184	271	44	5	15	-38	-1	-1	-99	-9	-20	68	3	1	54
119.071	0	172	393	20	197	283	59	161	412	54	184	272	43	6	15	-51	-1	-1	-99	-10	-22	54	3	0	55
119.194	0	171	391	15	197	283	57	160	414	60	184	271	43	6	15	-44	-1	-1	-98	-9	-20	61	4	1	53
119.316	0	171	390	9	197	282	58	161	413	68	183	270	44	6	15	-36	-1	-1	-97	-9	-20	69	3	0	51
119.439	0	171	390	8	196	282	59	160	412	68	184	270	43	6	16	-38	-1	-1	-99	-9	-19	67	4	0	53
119.562	0	171	391	14	197	283	59	159	412	61	183	270	43	5	16	-45	-2	0	-99	-9	-21	61	3	0	54
119.685	0	171	392	20	197	283	58	160	411	54	184	272	43	6	14	-51	-1	-1	-98	-9	-23	54	4	0	55
119.808	0	169	389	9	195	275	57	159	410	67	183	273	43	5	16	-38	-1	-2	-98	-9	-21	68	3	0	52
119.931	0	169	389	9	195	279	58	159	409	68	182	268	44	6	14	-39	-1	-1	-98	-9	-20	68	4	1	53
120.054	0	170	390	8	196	281	58	159	411	67	183	270	43	7	15	-39	-1	0	-98	-9	-20	67	4	1	53
120.177	11	170	393	20	196	282	59	160	408	55	183	270	42	6	13	-50	-1	0	-98	-9	-23	54	3	0	55
120.3	0	170	392	21	196	282	57	159	410	53	184	271	44	5	14	-51	-1	0	-99	-8	-22	54	3	1	54
120.422	0	170	389	10	195	281	58	159	409	67	184	269	44	6	15	-39	-1	0	-98	-9	-21	68	3	0	52
120.545	0	171	389	9	195	282	58	160	410	68	184	270	44	6	16	-39	-1	-1	-97	-9	-20	68	3	1	53
120.668	0	170	390	15	196	281	58	159	409	61	184	270	44	6	14	-45	-1	-1	-98	-10	-22	61	4	1	53
120.791	0	171	391	14	197	282	59	159	409	60	183	271	42	6	14	-45	-1	0	-99	-9	-23	60	4	1	54
120.914	0	170	391	16	197	283	58	160	409	59	183	271	43	6	13	-46	0	-1	-98	-9	-22	61	4	0	54
121.037	0	171	388	9	196	282	58	159	409	69	183	269	44	5	15	-39	0	-1	-97	-9	-20	69	3	0	52
121.16	0	170	386	15	195	278	58	158	408	61	181	269	44	5	15	-46	-1	0	-97	-9	-20	61	3	0	52
121.283	0	170	387	14	195	279	58	159	408	60	181	268	43	6	15	-45	0	-1	-98	-9	-21	60	4	1	54
121.405	0	171	391	21	195	281	59	159	406	53	183	269	43	6	13	-53	-1	0	-99	-10	-24	54	3	2	55
121.528	0	170	389	16	195	281	58	159	408	60	183	270	44	6	14	-46	-1	-1	-98	-9	-22	61	4	1	53
121.651	0	169	387	10	195	281	59	158	407	68	183	270	44	6	15	-39	-1	-1	-97	-9	-20	69	4	1	51
121.774	0	169	386	15	195	279	59	158	408	61	183	269	44	6	15	-46	-1	0	-98	-9	-21	61	3	0	52
121.897	0	169	387	21	195	279	58	158	405	53	181	267	44	5	14	-53	-1	0	-99	-9	-21	54	4	1	54
122.02	0	170	391	20	196	281	58	159	406	54	182	270	43	6	12	-52	0	-1	-98	-9	-23	53	3	1	56
122.143	0	168	385	10	194	274	58	157	405	66	181	269	44	6	14	-38	0	-1	-98	-9	-19	67	3	0	52
122.266	0	169	387	9	193	277	59	158	402	68	181	265	44	6	11	-39	-1	0	-97	-9	-24	67	4	1	52
122.388	0	169	387	17	195	278	59	158	405	60	181	268	44	6	13	-47	0	-1	-98	-10	-21	61	4	1	53
122.511	0	168	386	20	194	278	59	158	404	54	181	266	44	6	13	-52	-2	0	-97	-9	-21	54	4	1	55
122.634	0	169	388	21	194	281	57	159	404	53	182	268	44	6	13	-52	0	-1	-99	-9	-24	54	4	1	54
122.757	0	168	386	11	195	280	59	158	405	67	181	268	45	6	13	-39	-1	-1	-97	-9	-21	69	3	1	52
122.88	0	170	385	10	194	280	59	158	403	67	181	267	44	5	12	-40	0	-1	-97	-9	-22	68	4	1	52
123.003	0	169	385	22	193	278	59	158	403	54	180	266	45	5	13	-52	-1	-1	-98	-9	-22	54	4	1	53
123.126	0	169	388	20	193	281	59	158	403	54	181	268	43	6	12	-52	-1	0	-98	-8	-23	53	4	0	55
123.249	0	169	386	22	194	281	58	158	404	53	180	269	44	5	14	-53	-1	0	-99	-9	-21	53	3	0	54
123.372	0	169	386	11	194	280	59	158	401	67	181	268	45	6	12	-40	-1	0	-96	-9	-24	67	4	0	53
123.494	0	167	384	15	192	273	58	156	400	60	179	269	44	5	13	-46	-1	0	-96	-9	-21	60	3	0	53
123.617	0	168	386	22	192	279	59	157	399	53	178	266	44	6	12	-53	-1	-1	-97	-8	-23	53	3	1	54
123.74	0	169	388	22	194	280	59	157	403	52	180	269	45	6	12	-53	-1	-1	-99	-10	-22	54	4	1	55
123.863	0	169	386	17	194	279	58	157	401	60	180	267	44	6	12	-47	-2	0	-97	-9	-23	61	3	1	53
123.986	0	169	384	10	193	279	59	157	402	67	180	267	45	6	13	-39	0	-1	-96	-9	-22	67	3	2	52
124.109	0	169	387	16	193	279	60	157	399	60	180	267	46	6	11	-46	-1	-1	-97	-8	-23	60	3	0	52
124.232	0	169	387	21	193	280	60	157	400	54	180	268	45	6	12	-54	0	-1	-98	-9	-23	53	3	1	54
124.355	0	170	387	21	193	280	59	158	401	53	181	268	43	5	12	-53	0	0	-97	-9	-23	54	4	0	55
124.477	0	169	383	11	193	280	59	157	402	67	180	267	45	5	15	-39	-1	-1	-95	-9	-20	69	4	0	52
124.6	0	169	385	17	194	279	60	158	400	60	180	266	45	6	12	-46	-1	-1	-96	-9	-22	61	4	1	52
124.723	0	169	386	16	193	279	60	157	399	60	180	267	45	6	12	-48	-1	-1	-97	-9	-22	61	3	0	54
124.846	0	169	387	22	194	280	60	158	400	53	180	267	45	6	11	-54	-1	0	-97	-9	-22	53	4	1	54
124.969	0	169	386	24	194	280	59	158	399	52	179	267	44	6	12	-52	0	0	-97	-10	-22	54	4	1	53
125.092	0	168	384	11	193	280	60	157	398	66	180	265	45	6	11	-40	0	-1	-96	-9	-22	67	4	0	52
125.215	0	168	385	16	194	279	60	156	398	60	180	266	45	6	12	-48	0	-2	-97	-9	-23	61	3	1	53
125.338	0	169	385	22	193	279	59	157	398	53	180	267	46	6	12	-54	-1	-1	-97	-8	-23	53	3	0	54
125.46	0	169	386	22	193	280	60	157	400	52	180	268	45	6	12	-53	-1	-1	-97	-9	-23	54	4	0	56
125.583	0	168	385	24	196	281	60	156	398	53	182	268	46	6	11	-53	-1	-1	-96	-9	-24	54	4	0	53
125.706	0	169	384	17	196	281	61	157	399	60	182	269	46	5	13	-47	-1	0	-97	-9	-21	60	4	0	52
125.829	0	169	384	23	195	280	60	156	398	53	182	267	46	6	12	-53	-1	-1	-97	-10	-23	54	3	1	54
125.952	0	168	385	20	195	281	61	157	399	53	182	268	44	6	12	-52	-1	-1	-96	-9	-23	53	4	0	56
126.075	0	168	386	22	195	281	59	156	399	53	182	268	44	6	11	-52	-1	-1	-98	-10	-23	54	3	0	54
126.198	0	167	382	10	193	274	59	156	397	67	179	266	44	5	14	-40	0	-1	-97	-9	-21	68	3	0	53
126.321	0	168	385	22	193	279	60	158	398	53	179	266	45	6	12	-53	-1	-1	-97	-9	-23	54	2	2	54
126.444	0	168	385	21	195	279	60	156	398	53	180	267	45	5	12	-52	0	-1	-97	-9	-22	53	4	1	55
126.566	0	169	385	21	195	281	60	157	400	52	181	268	44	6	12	-52	0	-1	-98	-9	-23	54	3	0	56
126.689	0	167	384	17	194	280	60	157	398	59	180	267	45	5	12	-46	-1	-1	-97	-9	-23	61	3	0	54
126.812	0	168	386	22	193	280	59	157	398	54	181	268	46	6	12	-53	-1	-1	-96	-9	-22	54	4	1	53
126.935	0	169	386	22	194	281	59	156	399	53	180	266	45	6	12	-52	-1	0	-97	-9	-22	54	4	0	54
127.058	0	168	384	21	192	276	59	156	398	53	180	265	43	5	14	-52	-1	-3	-98	-9	-21	54	4	0	56
127.181	0	169	386	22	193	279	58	157	400	52	180	265	44	5	12	-53	-1	-1	-98	-9	-23	54	3	0	55
127.304	0	169	386	16	194	279	59	157	398	60	180	266	45	6	12	-46	-1	0	-96	-9	-23	61	4	0	53
127.427	0	169	386	23	193	280	59	157	399	53	180	267	45	7	12	-51	0	0	-96	-9	-22	54	3	0	53
127.549	0	168	383	21	191	276	60	156	398	53	178	263	43	5	13	-52	-1	0	-98	-9	-21	54	4	0	56
127.672	0	169	386	21	193	279	59	157	400	53	179	265	42	6	12	-53	-1	0	-99	-9	-23	53	3	0	57
127.795	0	169	387	17	194	279	60	157	399	60	180	266	44	6	12	-45	-1	-1	-96	-9	-22	60	3	1	53
127.918	0	169	387	22	193	279	59	157	399	53	180	266	44	7	12	-51	0	-1	-97	-9	-23	54	3	0	54
128.041	0	169	386	21	193	279	59	156	399	53	180	265	44	7	12	-52	-1	-1	-97	-8	-23	54	3	0	54
128.164	0	169	387	20	194	279	58	156	399	53	179	265	44	5	12	-52	-1	-1	-99	-9	-24	53	4	1	55
128.287	0	169	388	22	194	280	58	157	400	52	180	267	44	5	13	-51	0	0	-98	-8	-23	54	4	1	55
128.41	0	168	386	16	193	280	60	156	399	60	180	266	45	6	12	-45	0	-1	-97	-9	-24	61	4	1	53
128.532	0	168	387	22	193	280	60	157	399	53	180	267	44	6	13	-52	0	-1	-98	-9	-22	54	4	1	54
128.655	0	168	385	21	194	279	58	156	399	53	180	265	44	6	12	-52	-1	-1	-99	-8	-23	54	3	0	55
128.778	0	169	389	21	193	281	58	158	401	52	181	268	42	6	13	-51	-1	0	-98	-8	-23	54	3	1	57
128.901	0	168	387	23	194	280	59	158	401	53	181	268	44	6	12	-51	0	-1	-96	-9	-23	54	3	1	52
129.024	0	169	387	16	194	280	60	156	400	60	181	268	45	5	13	-45	0	0	-98	-9	-24	61	4	1	53
129.147	0	167	386	21	192	277	59	156	400	53	179	264	43	6	13	-52	-1	-1	-99	-9	-23	54	5	0	54
129.27	0	171	391	20	193	280	60	159	404	53	180	267	43	6	12	-52	0	-1	-98	-10	-23	53	4	1	56
129.393	0	170	390	22	194	281	58	158	402	53	180	268	44	5	13	-52	0	0	-98	-9	-22	54	3	0	54
129.516	0	169	389	17	194	280	59	158	400	60	181	268	45	6	12	-45	0	-1	-98	-9	-23	61	3	0	53
129.638	0	170	389	22	195	282	59	157	401	53	182	269	44	5	13	-52	-1	0	-98	-9	-22	55	4	0	54
129.761	0	169	389	21	193	280	60	158	401	53	181	268	42	6	12	-51	-1	-1	-97	-9	-24	53	3	1	56
129.884	0	169	389	20	193	281	58	159	404	53	180	269	43	6	12	-51	-2	-1	-99	-9	-22	53	3	0	56
130.007	0	169	390	10	194	281	59	158	403	67	180	269	44	6	11	-38	-1	-1	-97	-9	-23	68	4	1	53
130.13	0	170	389	16	194	281	59	159	402	60	181	269	44	6	12	-45	-1	0	-98	-9	-24	61	4	0	54
130.253	0	171	390	21	194	282	59	158	404	53	181	269	44	6	12	-51	-1	-1	-98	-9	-24	54	4	1	54
130.376	0	168	389	20	193	279	59	157	403	53	179	267	42	6	12	-50	-1	0	-98	-9	-23	54	5	1	56
130.499	0	171	391	22	193	281	58	159	404	53	180	268	43	6	12	-52	-1	-1	-99	-9	-24	54	3	0	54
130.621	0	170	391	16	194	281	60	159	404	61	181	269	44	5	13	-45	0	-1	-97	-9	-23	61	3	0	53
130.744	0	170	391	22	193	282	58	159	404	53	181	270	44	5	12	-50	-1	-1	-97	-9	-23	54	3	1	53
130.867	0	170	391	22	194	283	60	160	405	53	182	270	43	6	12	-50	0	0	-97	-8	-23	55	3	0	54
130.99	0	170	392	20	194	284	58	159	406	53	181	272	43	6	12	-50	0	-1	-99	-9	-23	53	3	1	55
131.113	0	170	390	16	194	283	58	159	406	60	181	271	44	6	14	-44	-1	0	-97	-9	-22	61	3	1	53
131.236	0	169	388	15	195	284	59	158	407	61	181	270	43	6	15	-43	-1	-1	-97	-9	-21	61	3	0	53
131.359	0	170	392	22	194	284	59	158	405	53	181	271	44	5	13	-50	-1	-1	-98	-8	-23	54	3	1	53
131.482	0	170	390	20	193	283	59	159	406	53	182	270	43	6	14	-50	-1	-1	-99	-9	-22	54	3	1	56
131.604	0	170	391	21	194	281	58	159	405	52	180	269	42	5	12	-50	-1	-1	-98	-9	-25	54	3	1	55
131.727	0	170	391	9	194	283	58	160	405	67	181	270	43	6	12	-35	-1	-1	-96	-9	-23	68	3	1	53
131.85	0	170	390	15	194	285	59	159	406	61	182	272	43	6	14	-43	-1	-2	-98	-9	-21	61	3	1	53
131.973	0	171	391	21	194	285	59	159	406	54	181	273	44	6	12	-50	-1	-1	-98	-10	-24	55	4	2	54
132.096	0	171	393	20	194	284	59	159	407	53	180	273	43	6	12	-50	-1	-1	-99	-10	-23	53	4	1	56
132.219	0	170	390	15	194	280	58	159	407	60	180	273	43	6	13	-43	-1	0	-97	-8	-21	61	3	0	53
132.342	0	170	389	15	192	280	58	158	406	60	180	268	43	6	14	-43	-2	0	-97	-9	-22	61	3	1	53
132.465	0	171	392	21	193	284	59	160	407	54	181	270	43	6	12	-50	-1	-1	-98	-10	-23	54	4	0	54
132.588	0	171	393	20	194	285	59	160	408	53	181	272	43	5	12	-50	-1	-1	-98	-10	-23	54	4	1	55
132.71	0	172	394	21	194	285	58	160	409	53	181	272	43	6	12	-48	-1	-1	-98	-9	-23	54	4	0	55
132.833	0	171	394	9	194	285	58	160	407	67	181	273	44	6	12	-36	-1	-1	-97	-8	-23	68	4	0	52
132.956	0	171	393	9	194	285	59	159	409	67	182	272	44	6	12	-36	-1	0	-97	-9	-23	68	4	1	53
133.079	0	171	391	21	193	283	59	159	409	54	181	272	43	5	14	-50	-1	0	-98	-8	-22	54	4	0	54
133.202	0	170	394	19	192	283	59	159	408	54	180	271	42	6	13	-48	-1	-1	-97	-9	-23	54	3	1	56
133.325	0	171	395	16	193	286	58	160	410	59	181	274	43	6	12	-43	-1	-1	-98	-10	-23	61	4	1	53
133.448	0	172	395	9	194	286	59	160	409	68	181	274	44	6	13	-37	0	-2	-98	-10	-23	68	3	1	52
133.571	0	172	395	15	195	286	59	160	409	61	181	275	44	5	12	-42	0	-1	-98	-9	-24	61	4	0	53
133.693	0	172	394	21	194	286	59	160	411	54	181	274	44	5	14	-49	-1	-2	-98	-9	-22	55	4	0	53
133.816	0	171	392	20	193	284	57	159	410	53	179	272	43	6	14	-50	-1	-1	-99	-10	-23	54	4	0	55
133.939	0	172	393	10	194	285	58	160	409	67	181	273	43	6	13	-36	0	-1	-98	-9	-23	69	4	1	52
134.062	0	172	395	8	194	287	59	160	409	68	182	274	45	6	12	-36	-1	0	-98	-10	-23	68	3	1	52
134.185	0	172	395	14	195	287	59	161	410	61	181	275	44	6	12	-41	-1	-1	-98	-8	-23	61	3	0	54
134.308	0	173	396	21	194	287	60	160	410	53	181	276	43	6	13	-49	0	-1	-98	-9	-23	54	3	1	54
134.431	0	172	392	15	194	286	59	160	413	60	182	275	43	6	16	-43	-1	-1	-98	-9	-20	62	3	0	53
134.554	0	170	390	8	192	278	58	158	407	67	180	274	44	6	13	-37	-1	-1	-97	-9	-22	68	3	0	52
134.676	0	172	395	21	193	285	59	161	409	53	180	274	44	7	13	-49	0	0	-97	-9	-24	54	4	1	53
134.799	0	173	394	20	194	286	59	161	413	54	181	275	43	6	14	-50	-1	0	-98	-10	-21	54	3	1	55
134.922	0	173	396	21	195	287	58	161	410	53	182	275	43	6	12	-50	-1	0	-99	-9	-24	54	3	1	55
135.045	0	172	391	9	194	284	58	160	410	68	180	275	44	5	16	-36	-1	0	-97	-9	-20	68	3	0	52
135.168	0	171	393	15	193	283	59	160	409	61	180	273	44	6	13	-42	-1	-1	-97	-9	-23	61	3	1	53
135.291	0	172	396	14	194	286	59	161	409	61	179	275	42	7	13	-43	-1	-1	-98	-9	-24	60	3	1	54
135.414	0	173	395	21	195	287	59	161	413	53	181	276	44	5	14	-51	-1	0	-99	-9	-22	53	4	1	55
135.537	0	172	393	15	194	287	58	161	412	60	181	274	44	5	13	-43	-1	-1	-97	-9	-22	61	4	0	53
135.66	0	172	391	14	193	282	59	160	411	61	180	275	44	6	15	-42	-1	0	-97	-8	-19	61	3	0	52
135.782	0	172	395	15	192	284	58	161	410	60	180	273	44	5	13	-44	-1	0	-99	-9	-24	61	4	1	54
135.905	0	173	397	20	194	286	59	162	412	54	181	274	44	6	13	-50	-2	-1	-99	-8	-23	54	3	0	54
136.028	0	173	397	20	194	287	59	161	412	53	181	275	43	6	12	-49	-1	-2	-98	-9	-23	53	3	0	55
136.151	0	173	392	9	193	287	59	161	412	68	181	275	43	6	16	-36	-1	0	-96	-10	-21	68	3	1	52
136.274	0	172	392	15	194	288	59	161	414	61	181	275	44	6	15	-44	0	0	-98	-9	-21	62	4	0	53
136.397	0	173	396	20	193	288	59	162	411	55	181	275	44	5	12	-51	-1	0	-99	-9	-24	54	4	0	54
136.52	0	173	396	20	195	288	59	161	412	53	181	276	44	6	11	-50	-1	-1	-98	-9	-24	54	4	1	55
136.643	0	173	395	15	194	287	58	161	412	61	182	275	43	6	14	-42	-2	0	-98	-9	-21	62	3	1	53
136.765	0	173	393	8	194	287	60	162	414	68	182	275	44	6	15	-36	-1	-1	-98	-9	-20	68	3	0	53
136.888	0	174	396	15	194	287	59	161	411	60	182	275	43	6	12	-44	-1	-2	-99	-9	-23	61	3	0	53
137.011	0	173	395	20	194	287	59	161	413	53	182	275	43	7	14	-50	-2	-1	-98	-9	-22	54	3	0	55
137.134	0	173	395	21	194	287	58	162	413	53	181	276	43	5	14	-49	-1	-1	-98	-9	-21	54	4	0	55
137.257	0	173	393	8	194	287	60	161	412	68	182	274	44	6	15	-37	-1	-1	-98	-9	-20	68	4	0	53
137.38	0	172	393	14	195	287	59	162	413	61	182	276	44	6	15	-43	-1	0	-98	-9	-20	61	4	1	53
137.503	0	173	394	21	195	287	60	162	412	54	183	276	44	6	13	-49	-1	0	-97	-10	-22	55	3	1	54
137.626	0	172	394	20	195	285	58	160	412	53	182	276	43	6	14	-49	-1	-1	-98	-10	-22	54	3	0	55
137.748	0	171	392	15	194	285	58	161	412	60	181	274	43	5	15	-43	0	0	-99	-10	-20	61	3	1	54
137.871	0	172	393	14	195	285	59	161	411	62	182	274	43	6	14	-44	-1	-1	-98	-9	-22	61	4	0	53
137.994	0	172	394	21	195	286	59	161	411	54	181	275	44	6	14	-49	-1	0	-98	-10	-22	54	4	1	53
138.117	0	172	394	20	194	287	60	162	411	54	182	274	43	6	13	-49	-1	0	-98	-8	-22	54	3	0	54
138.24	0	172	393	20	194	286	58	160	412	54	182	275	43	6	13	-49	-1	-1	-99	-9	-22	54	3	1	55
138.363	0	171	391	14	195	286	58	160	412	62	182	274	43	5	15	-43	-2	-1	-98	-10	-20	61	4	1	53
138.486	0	171	392	14	195	286	58	160	410	61	183	274	43	6	13	-41	0	-1	-98	-9	-23	61	4	0	53
138.609	0	171	392	13	195	285	59	160	410	61	182	273	42	6	14	-41	-1	-1	-98	-9	-22	61	3	1	54
138.732	0	172	394	20	195	285	59	160	410	53	182	274	43	6	12	-50	0	-1	-99	-9	-23	54	4	0	55
138.854	0	171	393	14	195	283	58	160	410	61	181	275	41	6	14	-42	0	-1	-98	-9	-21	61	3	1	55
138.977	0	170	391	14	193	281	58	159	408	61	180	271	43	6	13	-41	-1	-1	-97	-9	-22	61	3	0	52
139.1	0	171	392	14	194	284	59	161	410	61	181	273	43	6	14	-42	-1	0	-98	-9	-22	62	3	0	54
139.223	0	172	395	19	195	285	58	160	409	54	182	274	43	6	13	-49	-1	0	-100	-8	-24	54	3	1	54
139.346	0	172	394	19	194	285	58	161	411	53	182	274	42	6	14	-49	-1	-1	-99	-9	-22	54	3	1	56
139.469	0	172	393	8	194	284	58	159	410	67	181	274	43	6	13	-34	-1	0	-97	-9	-22	69	4	1	53
139.592	0	171	390	7	194	284	59	161	411	68	182	274	44	6	15	-34	-1	0	-99	-9	-20	67	3	1	53
139.715	0	172	394	14	194	284	58	161	409	61	181	273	44	6	12	-43	-1	0	-100	-10	-23	61	4	0	54
139.837	0	171	394	19	193	285	58	161	410	54	180	273	43	6	13	-49	0	-1	-98	-10	-25	54	3	0	55
139.96	0	173	391	20	194	284	57	161	411	54	181	273	43	6	16	-48	-1	0	-99	-9	-21	54	4	1	54
140.083	0	172	390	8	193	284	58	161	410	68	179	272	43	6	16	-35	-1	-1	-98	-9	-21	68	3	1	53
140.206	0	172	390	7	193	284	58	161	411	68	181	272	43	6	15	-36	-1	-2	-99	-9	-20	68	4	1	53
140.329	0	172	393	20	193	283	58	160	408	54	180	273	43	6	12	-49	-1	-1	-98	-9	-24	54	4	1	55
140.452	0	171	393	19	194	284	59	161	410	54	181	273	42	6	14	-48	-1	0	-97	-10	-21	54	3	0	57
140.575	0	172	391	14	192	284	58	160	411	61	181	272	42	6	15	-41	-1	-1	-99	-9	-21	61	3	0	53
140.698	0	172	389	7	193	283	59	160	410	68	181	272	43	6	16	-36	-1	-1	-98	-9	-20	68	4	0	53
140.82	0	172	392	14	194	284	58	161	410	61	181	273	44	5	12	-42	0	-1	-98	-9	-22	62	3	0	53
140.943	0	171	393	20	193	284	58	161	408	54	181	273	43	6	13	-48	-1	0	-99	-10	-24	54	4	1	54
141.066	0	171	393	20	194	286	57	161	411	54	181	274	43	6	15	-49	-1	-1	-101	-9	-21	54	4	1	55
141.189	0	171	392	7	194	284	58	161	410	68	181	273	43	6	14	-36	-2	-1	-98	-10	-22	68	4	1	53
141.312	0	172	391	8	194	284	57	160	410	68	180	273	44	7	14	-35	-1	-1	-98	-9	-21	68	4	1	52
141.435	0	172	392	13	193	284	59	160	410	61	181	274	43	7	14	-41	-1	-1	-98	-9	-22	60	3	1	54
141.558	0	171	394	19	194	286	59	161	409	55	182	275	43	6	12	-49	-1	0	-99	-9	-24	54	4	0	55
141.681	0	170	389	12	193	281	56	159	410	61	180	273	43	6	16	-43	-2	-1	-100	-10	-20	61	3	2	55
141.804	0	171	391	7	195	285	58	160	410	68	183	275	44	5	14	-35	0	-1	-98	-9	-22	68	3	1	54
141.926	0	171	393	13	194	285	58	160	408	62	182	275	44	6	13	-41	0	-1	-99	-9	-24	61	4	1	53
142.049	0	170	391	12	195	286	59	160	410	62	182	276	44	6	13	-43	0	-1	-99	-9	-23	62	3	0	55
142.172	0	172	392	19	195	287	59	161	411	55	182	277	43	6	13	-49	0	-2	-99	-9	-22	54	3	0	56
142.295	0	171	389	14	195	286	57	160	411	61	182	275	44	6	16	-41	-1	-1	-98	-10	-20	61	3	1	53
142.418	0	171	390	7	195	286	58	160	411	69	182	275	45	6	15	-34	-1	-1	-98	-9	-21	68	4	2	53
142.541	0	170	393	5	196	287	58	160	408	69	182	276	44	6	13	-36	0	-1	-99	-9	-24	67	4	1	54
142.664	0	171	393	18	195	287	58	160	409	55	183	278	44	5	13	-49	0	0	-100	-9	-23	54	4	1	55
142.787	0	170	391	20	195	287	57	160	412	54	183	277	43	5	15	-48	-1	-1	-98	-9	-20	54	4	0	55
142.909	0	171	390	7	196	287	58	160	410	69	182	278	45	6	15	-34	0	-1	-98	-8	-21	68	3	1	52
143.032	0	171	390	7	195	287	58	160	412	69	183	277	45	6	16	-36	0	-1	-99	-9	-21	68	4	1	53
143.155	0	171	389	13	196	288	58	160	412	62	183	277	44	6	16	-42	-1	-1	-99	-9	-21	61	4	1	54
143.278	0	172	392	19	196	288	58	160	411	54	183	279	44	6	13	-48	0	0	-98	-9	-22	54	4	0	55
143.401	0	171	390	7	196	288	57	161	412	68	183	278	44	6	15	-34	-1	-1	-98	-9	-20	69	3	0	53
143.524	0	172	390	7	196	288	58	160	411	69	183	278	45	5	16	-36	-1	-1	-99	-9	-20	68	3	1	53
143.647	0	171	389	7	196	289	59	160	411	69	183	277	44	5	15	-35	-1	-1	-98	-10	-21	68	4	1	53
143.77	0	171	392	19	195	286	57	161	410	55	183	278	44	6	14	-48	-1	0	-99	-9	-22	55	4	1	54
143.892	0	170	389	19	193	284	57	160	410	54	182	276	44	6	15	-48	-1	-1	-100	-9	-20	53	4	0	53
144.015	0	171	390	7	194	286	58	160	412	69	183	277	44	6	16	-36	-2	-1	-98	-9	-20	68	3	0	52
144.138	0	172	391	7	195	287	58	160	409	68	182	277	45	5	13	-36	-1	0	-99	-9	-22	68	3	0	53
144.261	0	170	392	13	195	287	58	161	410	62	183	277	46	6	13	-42	-1	-1	-98	-8	-22	62	4	1	53
144.384	0	171	390	13	195	288	58	160	412	61	182	278	44	6	15	-41	-1	-1	-100	-9	-20	61	4	1	55
144.507	0	171	390	15	196	287	57	160	411	60	183	278	44	6	15	-42	-1	-1	-99	-9	-21	62	3	1	54
144.63	0	171	392	7	196	286	58	160	407	69	183	277	45	5	11	-36	-1	-1	-99	-9	-23	69	4	1	53
144.753	0	171	392	6	195	287	58	160	409	68	183	277	45	6	14	-34	0	0	-99	-9	-21	68	5	0	53
144.876	0	171	392	13	195	288	59	161	410	61	182	277	44	5	14	-42	0	0	-99	-9	-22	61	4	0	55
144.998	0	171	390	13	196	287	58	159	412	61	183	277	44	5	15	-43	-1	0	-100	-9	-20	61	4	0	54
145.121	0	172	390	8	195	286	58	160	411	69	183	277	44	6	15	-36	-1	0	-98	-9	-20	69	3	1	53
145.244	0	171	390	7	195	287	58	160	411	68	184	276	46	5	15	-35	-1	-1	-98	-9	-20	68	3	2	53
145.367	0	171	392	13	196	286	58	160	408	61	184	276	45	6	12	-41	-1	-1	-99	-10	-24	61	3	1	53
145.49	0	171	392	20	195	287	57	160	409	54	183	277	45	5	14	-49	-1	-1	-99	-10	-22	54	3	0	54
145.613	0	171	389	8	195	286	57	160	410	68	183	275	45	6	15	-35	-1	-1	-97	-10	-20	68	4	1	52
145.736	0	171	390	7	196	285	58	160	409	69	183	275	45	6	16	-35	-1	-1	-98	-9	-21	68	4	0	52
145.859	0	171	390	14	195	286	59	160	409	61	183	275	44	6	13	-42	-1	-1	-99	-10	-23	61	3	1	52
145.981	0	172	392	12	195	285	58	160	409	62	183	275	45	6	14	-43	-1	-1	-99	-9	-21	60	3	1	54
146.104	0	170	388	16	195	284	57	159	409	60	183	274	44	6	15	-42	-1	-1	-98	-9	-21	61	3	0	52
146.227	0	172	389	8	195	283	58	159	407	69	182	273	45	5	14	-35	-1	-1	-97	-10	-22	68	3	0	51
146.35	0	170	388	8	194	283	58	160	409	68	181	273	45	5	15	-35	-1	-1	-98	-9	-20	68	4	1	52
146.473	0	171	389	7	195	282	58	160	406	68	181	271	45	5	14	-36	-2	-1	-99	-8	-23	68	4	1	53
146.596	0	170	388	15	194	284	57	160	409	60	182	272	44	6	15	-43	0	-1	-98	-9	-21	61	4	1	53
146.719	0	169	384	8	193	276	57	157	405	69	181	272	44	6	15	-35	0	0	-97	-9	-20	68	4	1	52
146.842	0	169	387	8	194	277	58	158	403	69	180	269	44	6	14	-36	0	-1	-98	-9	-21	68	4	0	52
146.964	0	170	389	7	195	281	58	159	403	68	181	269	44	5	12	-36	-1	-1	-99	-9	-22	68	4	1	54
147.087	0	170	390	21	194	281	58	158	403	54	181	268	44	6	12	-50	0	0	-99	-9	-23	54	3	1	54
147.21	0	170	386	9	194	279	58	159	405	68	180	267	45	6	15	-35	-1	-1	-97	-9	-20	68	4	1	52
147.333	0	169	384	8	194	278	58	159	404	68	180	268	44	6	15	-37	-1	0	-98	-9	-19	68	5	1	51
147.456	0	169	384	9	194	279	58	158	404	67	181	265	44	5	14	-37	-1	-1	-98	-9	-20	68	3	1	52
147.579	0	169	387	21	193	279	58	157	401	53	180	266	44	6	12	-50	-1	-1	-99	-9	-23	54	4	0	54
147.702	0	170	387	21	193	278	57	158	403	54	180	265	44	6	14	-49	0	-1	-98	-9	-22	54	4	1	54
147.825	0	169	383	9	193	277	58	157	402	67	180	264	43	6	15	-36	0	-1	-97	-9	-20	68	4	0	51
147.948	0	169	387	8	193	277	59	157	399	68	181	265	43	6	12	-37	-1	0	-98	-8	-22	68	4	1	53
148.07	0	170	387	14	193	277	58	157	399	61	179	265	43	6	12	-44	-1	-1	-98	-9	-23	61	4	0	54
148.193	0	168	385	20	192	273	57	157	398	53	179	263	43	6	12	-49	0	0	-99	-9	-22	54	4	1	54
148.316	0	169	385	9	192	276	57	157	398	67	179	262	43	5	12	-37	0	-1	-99	-9	-23	68	4	1	53
148.439	0	168	385	9	192	276	57	157	398	68	179	263	43	6	13	-37	-1	-1	-99	-9	-22	68	3	1	53
148.562	0	168	386	15	193	276	58	157	398	60	179	263	43	5	12	-44	-1	-1	-98	-9	-23	60	3	1	53
148.685	0	169	385	21	193	276	58	157	398	54	179	264	43	6	12	-50	0	-1	-99	-9	-22	53	4	1	55
148.808	0	169	386	22	192	277	57	157	399	53	180	263	43	5	12	-50	-1	0	-100	-8	-23	55	4	0	54
148.931	0	168	383	10	193	276	58	158	398	67	179	262	42	6	13	-37	-1	-1	-98	-9	-21	68	4	1	52
149.053	0	167	384	8	193	277	58	157	396	68	179	262	43	6	12	-37	0	-1	-97	-9	-23	68	3	1	52
149.176	0	169	384	15	192	276	58	156	397	60	179	263	42	7	12	-43	0	-1	-98	-8	-23	61	4	0	54
149.299	0	169	385	21	193	277	58	156	397	53	180	263	42	6	12	-50	-1	-1	-99	-9	-22	54	4	1	56
149.422	0	168	385	15	194	276	57	157	397	59	180	263	41	5	12	-44	-1	-1	-99	-9	-23	60	4	0	55
149.545	0	168	384	10	193	277	58	156	396	67	180	262	43	4	12	-36	-2	-1	-97	-9	-23	67	4	1	53
149.668	0	168	384	16	193	277	58	157	395	60	180	262	43	6	12	-43	-2	-1	-98	-9	-22	61	4	0	53
149.791	0	168	384	15	193	276	58	156	397	60	180	263	43	6	13	-44	-1	-1	-99	-9	-23	61	4	0	55
149.914	0	168	386	21	193	277	58	157	396	53	180	264	42	6	11	-51	0	0	-99	-10	-23	54	4	0	56
150.036	0	168	385	21	193	278	57	157	398	53	180	263	41	6	12	-51	-2	-1	-98	-9	-22	55	4	0	55
150.159	0	167	383	10	194	276	58	157	395	66	180	262	42	6	12	-35	-1	0	-97	-9	-23	68	3	1	52
150.282	0	168	384	9	193	277	57	156	394	67	179	262	42	6	11	-37	0	-1	-99	-9	-23	68	3	1	53
150.405	0	168	384	22	193	275	57	156	394	53	179	262	42	5	12	-51	-1	0	-99	-9	-22	54	3	0	54
150.528	0	167	383	20	193	273	57	155	395	53	179	260	41	5	12	-50	-1	-1	-98	-9	-23	53	4	0	57
150.651	0	169	385	21	193	277	57	158	396	52	180	263	41	6	12	-50	-1	-1	-99	-9	-23	54	4	2	56
150.774	0	167	384	10	194	276	57	156	394	67	180	261	42	6	11	-37	0	-1	-98	-9	-22	68	3	1	54
150.897	0	168	383	9	194	276	57	156	395	66	180	262	43	6	12	-37	-1	-1	-99	-9	-22	67	4	0	53
151.02	0	168	384	23	194	277	58	157	395	53	180	262	42	5	11	-50	-1	0	-98	-9	-22	54	4	1	54
151.142	0	168	384	21	194	277	58	157	396	53	180	263	42	6	12	-50	0	0	-99	-10	-22	54	4	0	55
151.265	0	169	385	21	195	278	57	157	397	52	181	264	42	5	12	-50	-1	-1	-100	-9	-22	54	4	2	55
151.388	0	168	385	17	193	277	58	157	395	60	181	263	42	6	12	-44	-1	-1	-98	-9	-22	61	4	0	53
151.511	0	168	385	15	194	278	57	156	396	60	180	262	43	6	11	-43	-1	-1	-98	-9	-22	60	4	0	53
151.634	0	168	384	16	194	278	58	156	396	59	180	264	42	6	12	-42	-1	-2	-98	-8	-23	61	3	0	54
151.757	0	169	385	20	193	279	58	157	395	53	180	264	43	6	12	-50	0	-2	-99	-9	-23	54	4	1	55
151.88	0	168	386	20	194	279	58	157	396	52	180	266	41	6	11	-50	0	-1	-99	-9	-22	53	3	0	57
152.003	0	168	384	16	193	278	57	156	396	60	181	265	43	6	12	-42	-1	-1	-98	-8	-23	61	4	0	53
152.125	0	168	384	16	193	279	58	156	396	60	182	265	42	6	11	-43	-1	-1	-99	-8	-22	61	4	1	53
152.248	0	168	385	15	195	279	58	157	397	59	180	265	43	6	11	-44	-1	0	-99	-9	-23	60	4	1	54
152.371	0	168	386	20	194	280	58	157	396	53	181	266	41	6	12	-50	-2	0	-99	-9	-23	54	4	0	55
152.494	0	168	386	20	194	280	58	156	398	52	181	267	42	5	12	-50	0	0	-98	-9	-22	54	4	0	57
152.617	0	169	385	9	194	280	58	157	397	67	182	264	41	6	11	-36	-1	0	-99	-9	-22	68	3	1	53
152.74	0	167	382	9	193	276	57	155	395	67	180	262	42	5	12	-37	-1	0	-99	-9	-23	68	3	0	53
152.863	0	168	385	21	194	279	58	157	397	54	180	265	42	6	12	-50	0	0	-98	-9	-22	54	3	1	55
152.986	0	169	386	20	195	280	59	157	398	54	181	265	41	6	12	-50	0	0	-98	-9	-22	54	4	0	56
153.108	0	169	386	20	196	281	57	157	397	53	182	267	42	6	13	-48	-1	-1	-99	-10	-23	53	5	0	56
153.231	0	168	386	9	194	280	57	157	397	67	181	267	42	5	12	-36	-1	0	-98	-9	-23	68	4	1	53
153.354	0	166	384	8	193	277	57	155	395	68	179	262	42	7	13	-37	-1	0	-98	-9	-22	68	3	0	53
153.477	0	169	385	21	194	280	58	157	398	53	181	266	42	6	13	-49	0	0	-99	-9	-23	53	4	1	54
153.6	0	169	387	20	194	281	58	158	400	53	181	267	42	6	12	-49	-1	-1	-100	-9	-22	54	4	0	55
153.723	0	169	387	19	194	282	58	157	399	53	180	268	42	5	12	-49	-1	-1	-100	-9	-21	53	4	1	56
153.846	0	169	387	15	194	281	57	157	398	59	182	267	42	6	11	-44	-1	-1	-99	-10	-23	61	3	1	54
153.969	0	168	386	8	194	281	58	157	398	67	181	267	43	6	12	-35	-1	-1	-98	-9	-23	67	3	1	53
154.092	0	170	387	13	194	282	59	157	398	61	182	268	42	6	13	-43	-1	-1	-98	-9	-23	60	4	0	55
154.214	0	169	386	20	195	282	58	157	399	54	182	269	42	6	12	-50	0	-1	-100	-8	-23	54	4	1	55
154.337	0	170	387	19	194	282	58	157	400	53	182	269	42	5	13	-50	0	0	-99	-9	-22	54	3	0	57
154.46	0	167	385	21	194	277	56	156	397	53	180	266	42	5	11	-49	-1	0	-98	-9	-23	54	3	1	54
154.583	0	170	387	14	194	281	57	157	399	61	181	268	42	6	13	-42	-1	-1	-99	-9	-22	61	4	1	54
154.706	0	170	387	20	194	282	57	157	400	54	181	269	42	6	12	-49	0	-1	-100	-9	-22	54	4	1	54
154.829	0	169	388	19	195	282	58	158	401	54	182	270	42	5	12	-49	0	0	-99	-8	-22	54	4	0	56
154.952	0	170	389	18	194	284	57	158	402	53	182	270	42	6	12	-48	-1	-1	-98	-9	-23	53	3	0	57
155.075	0	170	389	8	194	283	57	158	401	67	182	270	43	5	12	-35	-1	0	-98	-9	-23	67	3	1	54
155.197	0	169	389	7	195	283	57	158	402	67	180	270	43	5	11	-35	-1	-1	-100	-9	-23	67	4	1	54
155.32	0	168	386	20	193	280	56	157	399	54	180	268	42	6	12	-48	-1	0	-99	-10	-23	54	4	2	54
155.443	0	169	389	18	194	283	59	158	402	54	181	270	42	6	12	-49	-1	-1	-99	-9	-23	53	3	0	58
155.566	0	169	390	19	194	285	57	159	403	53	181	271	42	6	12	-48	-1	-1	-100	-10	-23	53	4	0	56
155.689	0	169	389	8	194	285	57	158	401	68	182	271	43	6	12	-36	0	0	-99	-9	-23	68	4	0	54
155.812	1	168	384	7	193	280	56	157	400	67	180	268	43	5	14	-35	0	0	-98	-10	-21	68	3	0	54
155.935	0	170	388	19	195	284	58	158	402	54	181	271	42	5	12	-48	0	0	-98	-9	-23	54	4	0	55
156.058	0	171	389	19	194	285	58	159	403	54	181	272	42	5	12	-49	0	-1	-99	-9	-23	53	3	1	56
156.18	0	171	391	20	195	286	56	159	402	53	181	272	43	6	12	-49	-1	-1	-100	-9	-24	54	4	1	55
156.303	0	170	390	7	195	285	57	159	401	68	181	272	43	5	12	-35	-1	-1	-98	-9	-23	68	3	1	53
156.426	0	170	387	13	195	284	57	159	404	61	181	272	43	5	13	-41	0	-1	-98	-9	-22	60	3	1	53
156.549	0	169	388	13	193	282	57	157	400	60	180	269	42	5	12	-42	-1	-1	-99	-9	-23	60	4	0	55
156.672	0	171	390	18	194	285	57	159	403	53	181	273	43	6	13	-50	-1	-1	-101	-9	-23	53	3	1	56
156.795	0	170	390	14	195	285	56	159	402	60	181	273	43	6	12	-42	-1	-1	-99	-10	-22	60	4	1	55
156.918	0	169	388	14	195	286	57	158	404	61	181	273	43	5	14	-40	-1	-1	-98	-9	-22	61	4	1	53
157.041	0	170	390	13	195	285	58	159	403	61	181	274	43	6	12	-41	-1	0	-100	-9	-23	61	4	1	54
157.164	0	170	390	19	195	286	57	159	403	54	181	273	43	5	12	-49	-1	0	-100	-10	-23	54	4	0	55
157.286	0	171	391	19	195	285	58	159	403	53	181	274	42	6	12	-48	0	-1	-100	-8	-23	54	3	1	55
157.409	0	170	387	7	194	286	57	159	405	68	181	274	43	6	15	-34	-1	-1	-98	-9	-20	67	4	1	54
157.532	0	170	390	14	195	286	58	159	402	61	181	274	43	6	13	-40	0	-2	-98	-9	-23	61	4	1	53
157.655	0	170	391	14	194	286	58	158	403	60	182	273	43	6	12	-42	-1	-1	-99	-8	-21	61	3	0	55
157.778	0	171	391	18	195	287	58	159	404	54	182	274	43	6	12	-48	0	-1	-99	-9	-24	54	3	1	55
157.901	0	170	392	20	195	286	57	159	405	53	181	274	43	6	11	-47	0	-1	-100	-9	-23	54	3	0	54
158.024	0	170	391	8	194	286	58	158	403	68	181	274	43	6	12	-35	-1	0	-98	-9	-23	69	3	1	53
158.147	0	170	390	7	194	287	58	159	404	67	181	274	42	5	12	-35	-1	-1	-99	-9	-23	68	4	2	54
158.269	0	169	390	19	195	286	57	159	404	54	182	274	44	6	14	-48	-1	-1	-99	-9	-22	54	3	1	55
158.392	0	170	392	19	195	287	58	159	405	53	182	275	43	6	12	-48	0	-1	-98	-9	-24	54	4	1	57
158.515	0	170	391	8	194	288	57	159	405	67	182	274	43	6	12	-34	0	0	-99	-9	-23	68	3	1	54
158.638	0	170	391	7	195	286	58	159	404	68	182	273	44	6	12	-34	-1	0	-99	-9	-23	69	3	0	52
158.761	0	170	392	13	196	287	57	159	405	61	182	275	44	5	12	-41	-1	-1	-99	-8	-24	61	4	1	54
158.884	0	171	393	19	195	288	58	159	405	53	182	275	42	5	12	-46	0	-1	-99	-10	-24	54	3	1	55
159.007	0	170	393	21	194	288	56	159	405	52	182	275	43	5	13	-48	0	-1	-100	-10	-22	54	3	1	54
159.13	0	170	390	7	196	287	58	159	406	68	182	275	43	6	14	-34	-1	-1	-98	-9	-22	69	5	1	53
159.252	0	170	391	7	196	286	58	158	404	67	182	275	43	6	13	-34	-1	0	-98	-8	-23	68	4	1	53
159.375	0	171	392	13	195	288	58	159	404	61	183	275	43	6	13	-41	-1	0	-99	-9	-24	60	4	1	54
159.498	0	170	392	20	195	287	58	160	405	54	182	277	43	6	12	-48	-1	-1	-100	-9	-23	54	3	1	55
159.621	0	171	392	14	195	287	57	159	405	60	182	275	43	5	12	-41	-1	-1	-100	-9	-23	61	3	0	54
159.744	0	171	391	8	195	287	57	159	404	68	182	275	43	7	12	-35	0	0	-98	-8	-23	68	4	0	53
159.867	0	171	392	13	195	287	57	159	406	61	182	275	43	5	13	-41	-1	-1	-98	-9	-23	61	3	1	54
159.99	0	170	392	13	196	288	57	159	405	61	182	275	43	6	12	-42	-1	-1	-100	-9	-24	61	3	0	54
160.113	0	171	393	20	196	287	57	160	406	53	183	275	43	6	12	-49	0	-1	-101	-9	-23	54	4	0	55
160.236	0	170	393	15	196	287	57	159	404	61	183	274	43	6	12	-41	-1	-1	-98	-9	-22	62	4	1	53
160.358	0	170	392	14	195	286	57	159	404	61	182	274	44	6	12	-41	-1	0	-98	-9	-23	61	3	1	52
160.481	0	170	388	13	194	283	57	158	405	60	181	273	42	6	14	-41	-1	-1	-100	-10	-21	61	3	1	54
160.604	0	171	392	19	195	285	57	159	405	53	182	273	43	6	13	-48	-1	-1	-101	-9	-23	53	4	1	54
160.727	0	170	394	21	195	287	56	159	406	53	183	275	42	6	12	-47	-2	-1	-98	-9	-22	54	3	1	55
160.85	0	170	392	8	195	287	57	158	405	68	182	274	43	5	12	-33	0	0	-97	-10	-23	69	4	1	52
160.973	0	170	392	14	195	285	57	159	404	60	183	275	43	5	12	-41	-1	0	-99	-10	-23	61	4	0	53
161.096	0	170	393	14	195	286	57	159	406	60	183	274	42	6	12	-42	0	-1	-100	-9	-23	61	4	1	54
161.219	0	170	391	19	195	286	57	159	405	53	182	274	42	6	12	-47	0	-1	-99	-10	-23	54	3	1	55
161.341	0	170	391	14	195	284	56	158	404	60	181	272	42	7	12	-40	-1	-1	-99	-9	-23	61	3	1	53
161.464	0	170	392	7	196	285	58	159	405	68	182	273	43	6	12	-34	-1	-1	-99	-9	-22	68	4	1	53
161.587	0	171	393	14	195	285	57	159	405	61	182	273	42	5	12	-42	0	0	-99	-9	-23	61	4	0	54
161.71	0	170	393	19	196	286	57	159	406	53	182	273	43	5	11	-48	0	0	-99	-9	-23	54	3	1	55
161.833	0	171	392	20	196	287	57	160	409	53	182	275	42	5	14	-47	-2	-1	-99	-9	-22	54	3	0	55
161.956	0	171	390	9	195	285	57	159	408	67	182	274	42	6	15	-34	-1	-1	-99	-9	-21	68	4	1	52
162.079	0	170	392	7	195	285	57	159	405	68	182	273	43	6	12	-35	-1	-1	-99	-9	-24	68	4	1	53
162.202	0	170	393	13	195	286	57	160	405	61	183	274	43	6	12	-40	-1	-1	-99	-9	-23	61	4	1	53
162.324	0	171	390	19	195	284	57	158	407	54	181	272	42	6	13	-47	-1	-1	-99	-9	-22	53	3	0	55
162.447	0	170	393	20	195	285	56	158	405	52	181	273	41	7	12	-47	-1	-1	-100	-9	-23	54	4	0	55
162.57	0	170	394	8	194	285	57	159	406	67	182	273	42	6	12	-35	-1	-1	-99	-9	-23	68	4	1	52
162.693	0	170	393	7	195	285	57	159	405	68	182	274	42	5	12	-33	-1	0	-98	-9	-23	68	3	1	53
162.816	0	170	394	13	195	286	57	160	406	60	182	273	42	6	13	-40	-1	-1	-99	-10	-24	61	3	1	53
162.939	0	170	393	19	195	286	58	159	408	54	182	274	42	6	13	-48	-1	-1	-100	-9	-23	55	4	1	55
163.062	0	171	392	13	195	286	56	160	409	60	182	274	43	7	13	-41	-1	0	-100	-9	-22	61	4	1	54
163.185	0	170	391	7	195	285	57	159	407	68	182	273	42	6	14	-34	0	0	-98	-9	-22	69	4	0	52
163.308	0	170	393	14	195	285	57	159	406	61	182	273	43	5	12	-40	-1	0	-99	-8	-24	62	3	1	53
163.43	0	171	393	13	194	286	57	159	407	61	181	273	43	5	13	-41	0	0	-100	-9	-23	61	3	1	54
163.553	0	171	393	12	195	287	57	159	407	60	182	274	42	6	12	-41	-1	0	-101	-8	-23	61	4	1	55
163.676	0	169	394	13	195	286	56	160	408	60	182	275	42	6	12	-40	0	-1	-99	-9	-24	61	4	1	54
163.799	0	171	392	8	195	284	58	159	406	68	182	274	42	6	11	-33	0	-1	-98	-8	-23	69	3	1	52
163.922	0	171	392	7	195	285	57	159	406	68	182	274	43	6	12	-34	-1	-1	-99	-9	-23	68	4	1	53
164.045	0	171	394	20	195	286	57	159	406	53	182	274	42	6	12	-48	-1	-1	-100	-9	-25	54	4	1	54
164.168	0	171	395	18	196	286	57	160	408	54	181	274	42	6	12	-48	-1	-1	-99	-9	-23	54	3	1	56
164.291	0	170	393	14	194	287	56	160	407	60	182	274	42	6	12	-40	-1	0	-99	-9	-23	61	3	0	54
164.413	0	171	393	6	195	287	57	159	407	69	181	273	43	6	12	-34	-1	-1	-99	-9	-23	69	3	1	53
164.536	0	171	394	7	195	286	57	159	407	67	182	274	43	6	12	-34	-1	-1	-100	-9	-24	67	4	1	54
164.659	0	171	394	19	195	287	58	160	407	54	183	274	42	6	12	-48	0	-1	-99	-9	-24	53	3	1	55
164.782	0	170	394	18	195	287	58	159	408	54	182	276	41	6	12	-47	-1	-1	-99	-9	-23	53	4	1	57
164.905	0	170	392	7	195	287	57	160	409	68	182	275	42	7	14	-34	-1	0	-99	-10	-21	68	3	1	53
165.028	0	171	394	6	195	286	57	159	407	69	182	275	43	5	13	-34	-1	0	-99	-9	-24	68	3	0	53
165.151	0	171	393	13	194	287	57	159	407	61	182	275	43	6	13	-40	-2	-1	-99	-9	-23	61	4	0	54
165.274	0	172	394	12	195	288	58	160	408	61	181	277	42	6	12	-40	0	-1	-99	-9	-24	60	4	0	54
165.396	0	171	390	18	195	286	57	159	411	54	181	274	41	6	15	-47	-1	-1	-101	-9	-20	54	4	0	55
165.519	0	170	394	7	194	287	56	159	407	68	181	275	42	6	12	-34	0	-1	-99	-9	-23	69	3	1	53
165.642	0	171	394	6	194	287	57	161	408	68	182	275	43	5	13	-33	-1	0	-98	-9	-23	68	4	1	53
165.765	0	172	394	12	195	288	57	160	408	61	182	276	43	6	12	-40	-1	0	-99	-10	-23	61	3	1	53
165.888	0	172	396	13	195	289	58	160	409	61	182	277	42	6	13	-41	-2	0	-100	-10	-23	61	3	1	55
166.011	0	171	395	13	196	289	57	160	410	61	182	277	42	6	13	-41	-1	0	-101	-9	-23	61	3	1	54
166.134	0	170	393	7	196	288	57	159	409	69	183	277	43	6	14	-33	-2	-1	-98	-8	-22	69	4	1	52
166.257	0	171	393	6	196	288	57	159	410	69	182	277	43	6	13	-33	-1	0	-98	-9	-21	68	3	1	52
166.38	0	171	394	12	196	290	57	159	410	62	183	278	43	5	14	-41	-1	-1	-100	-9	-21	61	4	1	53
166.502	0	172	395	19	196	290	57	160	410	55	184	279	43	6	13	-49	-1	-1	-101	-10	-24	54	4	1	54
166.625	0	171	394	14	196	291	57	160	410	61	184	280	43	6	14	-40	-1	-1	-98	-9	-21	61	4	1	53
166.748	0	171	394	7	196	290	58	160	408	69	183	279	44	5	13	-33	-1	0	-98	-9	-23	69	3	1	52
166.871	0	171	395	6	196	290	58	159	408	69	183	279	43	6	12	-34	-1	-1	-99	-9	-22	69	4	1	53
166.994	0	170	396	13	196	290	58	160	410	61	183	278	43	6	12	-41	-1	-1	-100	-9	-24	61	3	0	54
167.117	0	171	396	19	196	290	58	160	410	54	182	279	42	5	12	-48	0	0	-99	-9	-24	54	4	1	56
167.24	0	171	393	8	196	289	57	160	412	68	183	278	44	6	15	-33	0	-1	-98	-10	-20	69	4	0	52
167.363	0	171	395	8	196	290	58	160	408	68	183	278	43	6	12	-34	-2	-2	-99	-9	-24	69	4	1	53
167.485	0	171	395	7	196	290	58	159	409	69	184	278	44	6	13	-35	-1	-1	-100	-9	-24	69	4	1	53
167.608	0	170	396	20	195	290	58	160	410	53	183	279	43	7	12	-48	0	-1	-99	-9	-23	54	5	0	54
167.731	0	171	395	19	196	289	57	160	411	54	183	280	43	5	13	-47	-1	0	-100	-10	-21	54	3	1	54
167.854	0	169	389	7	195	283	58	159	409	68	181	277	42	6	15	-34	-1	-1	-99	-9	-20	69	4	1	52
[truncated: 1,425 more rows]

## Sheet: Add_info
Time	Marker	Accel_x	Accel_y	Accel_z	Gyro_x	Gyro_y	Gyro_z	Magnet_x	Magnet_y	Magnet_z	battery		ld_gain	pd_gain
[truncated: 2,790 more rows]
