# Supplementary material for: Charitable crowdfunding donation-intention estimation depending on emotional project images using fNIRS-based functional connectivity
Source: PLoS One. 2024 May 8;19(5):e0303144. doi: 10.1371/journal.pone.0303144 (PMC11078340; doi:10.1371/journal.pone.0303144)
Supplement: S1 File — (ZIP) [file pone.0303144.s001.zip › Some donation dataset/negative/subject16.xlsx]

## Sheet: D780
	SNR :	44	42	48	43	49	43	40	43	43	41	44	44	36	40	33
Time	Marker	ch1	ch2	ch3	ch4	ch5	ch6	ch7	ch8	ch9	ch10	ch11	ch12	ch13	ch14	ch15
0.24576	0	655	170	300	207	448	264	205	192	311	406	223	185	181	526	502
0.36864	0	655	170	300	207	448	264	205	192	311	406	223	185	181	526	502
0.49152	0	663	170	305	216	454	286	216	213	338	416	234	208	194	554	505
0.6144	0	667	166	306	219	457	295	220	233	354	421	239	217	197	565	508
0.73728	0	666	166	302	217	451	295	217	232	362	416	237	222	195	569	503
0.86016	0	669	164	300	217	450	297	217	233	363	415	235	225	193	570	505
0.98304	0	670	165	300	219	450	299	219	233	365	415	235	224	193	571	501
1.10592	0	671	164	301	220	449	302	221	234	366	416	236	223	193	569	501
1.2288	0	672	164	302	219	452	303	223	236	366	420	237	223	195	572	503
1.35168	0	672	165	300	221	451	303	221	237	366	416	237	224	193	571	505
1.47456	0	673	164	299	218	447	300	218	236	365	413	235	223	190	569	503
1.59744	0	673	164	299	220	449	302	220	236	366	414	236	223	191	570	501
1.72032	0	673	163	299	220	449	303	221	237	366	415	238	223	191	571	503
1.8432	0	674	164	301	220	451	303	221	238	367	417	238	224	193	572	505
1.96608	0	675	165	300	221	453	304	223	238	368	418	239	224	193	573	504
2.08896	0	673	164	299	219	448	301	217	237	367	413	233	224	190	570	502
2.21184	0	674	165	299	219	448	302	219	238	368	414	235	224	191	571	503
2.33472	0	674	164	299	219	449	302	218	238	367	413	236	224	191	571	503
2.4576	0	676	164	299	219	450	302	220	239	368	415	237	225	192	571	503
2.58048	0	675	164	300	220	452	304	221	239	370	418	237	225	193	573	502
2.70336	0	673	165	299	219	450	302	218	239	368	412	235	225	191	570	503
2.82624	0	672	164	298	217	448	301	218	238	367	411	235	225	190	569	502
2.94912	0	673	165	298	219	449	301	217	237	368	410	235	224	189	570	501
3.072	0	672	166	300	219	452	302	217	238	367	411	235	225	190	570	500
3.19488	0	671	164	299	220	453	303	220	240	367	413	237	225	192	570	502
3.31776	0	670	165	299	221	453	303	220	240	368	413	236	226	191	571	504
3.44064	0	670	164	298	217	448	299	215	237	366	407	234	225	191	568	500
3.56352	0	669	166	298	218	448	300	216	238	367	409	234	225	189	568	498
3.6864	0	668	164	297	218	449	299	218	238	367	410	235	225	190	568	499
3.80928	0	669	165	299	218	451	301	218	239	368	411	237	225	191	570	501
3.93216	0	669	162	299	219	452	302	220	240	369	413	237	225	191	571	501
4.05504	0	666	164	299	218	450	300	217	239	367	410	235	225	191	569	499
4.17792	0	665	164	297	216	447	298	217	239	367	409	234	224	191	568	501
4.3008	0	665	164	298	218	449	300	217	239	368	410	234	224	190	569	501
4.42368	0	665	163	299	217	448	301	218	239	368	412	236	224	191	570	501
4.54656	0	665	163	300	218	449	302	220	240	370	415	236	223	191	572	500
4.66944	0	664	163	301	220	451	303	222	240	370	418	237	224	192	574	501
4.79232	0	663	163	299	216	445	300	217	238	370	414	233	223	190	571	500
4.9152	0	664	163	300	218	446	301	218	238	370	415	235	223	191	573	501
5.03808	0	662	162	300	218	447	302	220	240	370	416	236	223	191	573	499
5.16096	0	661	163	301	217	448	303	221	240	371	419	237	223	192	574	501
5.28384	0	665	164	301	219	450	303	223	242	372	421	237	223	193	576	502
5.40672	0	665	165	299	218	450	300	219	239	370	418	234	223	191	575	503
5.5296	0	664	165	299	216	446	299	218	237	369	416	233	223	190	574	500
5.65248	0	665	165	300	218	448	300	219	239	369	414	234	222	192	574	502
5.77536	0	666	166	301	219	450	299	218	239	368	415	235	222	193	574	504
5.89824	0	667	166	301	219	451	301	219	240	369	417	236	222	192	575	504
6.02112	0	668	166	300	221	454	303	221	241	369	419	236	222	192	575	508
6.144	0	667	166	300	219	447	299	217	238	368	412	231	221	190	571	507
6.26688	0	671	167	299	219	448	299	217	238	368	410	233	222	192	571	509
6.38976	0	672	169	300	220	449	301	218	240	367	411	233	223	191	571	509
6.51264	0	673	167	300	222	451	301	219	240	368	411	234	223	191	572	512
6.63552	0	676	168	301	224	455	303	222	243	369	414	236	223	192	574	514
6.7584	0	679	169	301	223	455	302	219	241	368	409	234	222	192	572	514
6.88128	0	680	169	300	223	453	301	217	240	367	404	232	222	193	569	513
7.00416	0	677	169	302	223	455	304	218	242	368	406	234	222	193	570	518
7.12704	0	680	169	301	224	456	304	220	243	369	408	235	222	194	570	521
7.24992	0	680	169	302	225	458	306	220	242	370	411	235	222	194	572	523
7.3728	0	682	170	303	227	461	307	223	243	371	411	237	222	195	574	524
7.49568	0	683	170	301	225	457	303	219	243	369	407	234	223	194	572	526
7.61856	0	684	171	302	226	458	306	221	243	371	410	234	222	194	574	526
7.74144	0	685	170	304	225	460	306	220	243	372	410	236	224	195	575	529
7.86432	0	687	169	302	227	461	308	223	244	373	413	235	223	196	577	529
7.9872	0	687	171	304	227	464	309	226	246	374	417	238	223	196	579	532
8.11008	0	687	171	302	225	459	306	220	244	373	410	235	223	196	577	530
8.23296	0	690	170	302	226	458	307	220	244	375	412	235	223	196	579	533
8.35584	0	691	171	302	226	459	307	221	245	374	414	236	223	195	579	532
8.47872	0	693	169	302	226	462	308	224	246	375	417	237	224	197	580	535
8.6016	0	694	171	304	228	465	311	226	246	376	419	238	224	197	581	536
8.72448	0	693	171	302	226	458	307	219	244	374	412	236	223	196	580	534
8.84736	0	692	170	303	225	457	307	220	244	374	410	235	224	196	578	533
8.97024	0	693	171	303	227	457	307	221	245	374	413	236	224	196	581	535
9.09312	0	695	171	303	225	458	309	221	245	375	415	236	224	197	581	536
9.216	0	694	170	303	226	460	310	223	244	376	419	238	223	197	584	534
9.33888	0	689	169	303	224	455	307	220	244	377	419	236	223	194	583	530
9.46176	0	688	168	301	222	449	306	219	243	376	419	233	222	196	582	530
9.58464	0	687	168	301	222	449	305	219	242	376	418	234	223	195	582	529
9.70752	0	689	169	301	223	456	305	218	242	375	414	238	223	195	583	529
9.8304	0	692	171	300	226	463	306	219	243	373	412	237	224	196	583	529
9.95328	0	688	171	301	225	459	303	217	240	370	410	235	224	195	581	527
10.0762	0	688	169	300	223	454	301	214	240	372	410	235	223	194	579	524
10.199	0	686	170	301	224	454	301	215	239	371	408	235	224	195	579	523
10.3219	0	687	170	301	223	455	303	217	241	371	411	237	224	196	579	524
10.4448	0	686	168	301	223	457	305	219	242	372	414	237	224	196	581	525
10.5677	0	685	170	301	224	457	304	219	241	371	413	237	224	195	579	525
10.6906	0	685	170	300	222	452	300	215	238	370	408	235	224	195	576	520
10.8134	0	685	170	301	223	452	302	216	241	371	410	237	224	195	578	524
10.9363	0	684	169	301	223	453	302	218	240	372	411	238	224	196	578	522
11.0592	0	685	169	302	224	455	304	219	241	372	413	239	224	196	579	522
11.1821	0	684	170	301	225	457	305	220	242	373	416	238	224	195	580	520
11.305	0	683	169	300	223	453	302	217	239	371	411	235	224	195	577	521
11.4278	0	683	169	302	222	453	302	218	241	372	413	237	224	195	579	525
11.5507	0	684	169	302	223	453	303	220	241	372	414	238	224	196	579	522
11.6736	0	684	169	301	224	454	304	220	242	374	418	237	224	196	580	522
11.7965	0	684	169	304	226	458	306	223	243	374	420	239	224	197	581	524
11.9194	0	684	170	303	224	454	303	219	241	373	414	237	225	196	579	522
12.0422	0	686	170	302	223	454	303	217	241	373	415	238	224	195	579	523
12.1651	0	685	171	302	224	455	304	219	242	373	415	238	224	195	580	521
12.288	0	685	170	301	223	457	304	220	243	374	418	238	224	195	581	525
12.4109	0	688	170	303	226	458	306	224	243	374	421	240	224	197	582	526
12.5338	0	687	171	303	225	458	305	221	243	375	417	239	224	196	581	524
12.6566	0	686	170	303	224	454	303	220	242	374	415	237	224	196	579	522
12.7795	0	686	170	303	224	455	304	220	243	375	419	237	224	195	580	524
12.9024	0	689	170	302	225	455	305	221	242	374	418	238	224	195	580	524
13.0253	0	689	170	303	226	458	306	221	243	375	422	239	223	197	582	524
13.1482	0	688	171	304	226	461	308	225	244	375	422	240	223	196	583	524
13.271	0	687	170	303	224	456	303	220	242	374	417	236	223	196	580	523
13.3939	0	687	171	303	225	457	305	220	242	373	419	237	223	195	580	523
13.5168	0	688	170	302	226	458	305	222	242	374	418	238	224	196	580	524
13.6397	0	688	170	303	226	459	307	224	244	375	423	239	222	196	581	526
13.7626	0	689	171	304	228	462	308	226	245	375	426	241	223	197	582	526
13.8854	0	690	171	304	226	460	305	222	242	375	421	237	223	196	582	525
14.0083	0	689	171	303	225	458	305	223	244	374	421	237	223	196	581	524
14.1312	0	691	172	304	226	459	307	224	244	374	423	239	223	197	583	527
14.2541	0	690	171	304	226	460	308	225	244	375	425	239	222	197	583	527
14.377	0	693	171	305	227	463	309	227	246	377	429	241	223	198	584	528
14.4998	0	691	172	306	228	462	309	225	245	376	428	238	224	196	585	526
14.6227	0	691	172	305	226	458	308	225	245	377	426	238	224	196	584	528
14.7456	0	692	171	305	227	460	309	225	246	376	427	240	224	198	585	528
14.8685	0	693	171	305	228	459	310	226	246	378	430	241	224	198	586	528
14.9914	0	694	171	307	228	461	311	229	246	378	434	241	224	199	588	527
15.1142	0	691	170	306	228	462	311	229	247	378	433	240	224	198	588	529
15.2371	0	691	170	305	227	457	309	226	245	378	431	238	223	197	588	531
15.36	0	693	170	306	226	458	310	226	246	378	433	239	224	197	590	530
15.4829	0	693	170	306	227	458	310	228	247	379	433	239	224	198	591	529
15.6058	0	695	169	306	228	460	311	230	248	379	435	240	224	199	593	531
15.7286	0	694	171	306	229	462	310	229	246	378	432	240	224	197	591	532
15.8515	0	696	170	305	225	457	308	226	245	377	433	238	223	198	592	532
15.9744	0	695	171	306	227	460	309	226	246	376	431	238	223	197	592	529
16.0973	0	696	170	305	227	459	308	227	246	376	433	239	224	198	593	532
16.2202	0	695	171	305	227	462	310	229	247	377	435	241	223	199	594	534
16.343	0	697	172	306	229	462	309	227	245	376	430	238	224	198	594	532
16.4659	0	696	172	305	226	458	308	226	244	375	430	238	223	198	593	532
16.5888	0	696	171	305	227	460	307	226	245	376	431	239	224	198	595	534
16.7117	0	698	171	305	228	461	308	227	245	375	430	240	224	200	595	533
16.8346	0	698	172	306	227	462	310	228	245	376	433	239	225	199	596	534
16.9574	0	696	173	305	228	462	309	228	246	376	433	239	224	199	598	535
17.0803	0	697	172	305	225	460	307	226	245	375	431	237	224	198	595	536
17.2032	0	699	172	305	227	461	307	227	246	375	432	238	224	200	597	538
17.3261	0	699	172	306	228	460	307	227	245	376	432	238	224	200	599	537
17.449	0	700	173	306	229	462	309	229	246	377	434	240	223	200	601	538
17.5718	0	698	172	307	228	460	309	228	246	376	434	238	224	200	602	539
17.6947	0	701	173	306	228	459	307	226	244	376	432	237	223	199	599	538
17.8176	0	700	173	306	228	458	308	227	246	377	436	239	223	199	603	538
17.9405	0	700	172	306	228	461	309	229	247	376	437	240	224	200	602	537
18.0634	0	702	174	307	230	463	309	230	247	377	437	241	223	201	603	540
18.1862	0	700	173	306	227	459	309	227	245	377	437	239	223	201	604	541
18.3091	0	700	172	304	228	459	307	226	245	377	433	238	223	199	602	537
18.432	0	700	173	307	228	458	309	228	246	376	438	239	221	200	605	540
18.5549	0	700	172	306	228	459	309	229	246	377	437	240	222	199	603	542
18.6778	0	702	173	306	229	461	309	229	246	378	440	240	222	199	605	543
18.8006	0	701	172	306	226	455	307	226	244	377	436	237	221	199	603	539
18.9235	0	700	173	305	228	456	306	226	243	375	434	237	222	199	602	541
19.0464	0	698	172	304	226	456	306	227	244	375	436	238	222	199	603	542
19.1693	0	701	172	305	228	457	307	228	244	375	436	238	222	199	603	541
19.2922	0	700	172	305	228	458	306	225	243	375	433	239	222	198	602	539
19.415	0	698	172	303	227	453	302	223	242	371	429	236	222	197	599	540
19.5379	0	696	172	303	227	455	302	224	241	371	428	236	222	197	599	540
19.6608	0	698	173	304	226	458	301	221	241	369	425	237	221	196	598	539
19.7837	0	696	173	303	228	458	302	223	242	371	426	240	221	198	599	535
19.9066	0	693	172	303	226	456	300	222	241	369	423	236	222	196	596	534
20.0294	0	690	171	301	225	455	299	222	241	369	422	236	221	196	595	535
20.1523	0	692	171	302	225	454	300	222	241	369	423	238	221	197	596	534
20.2752	0	690	171	302	225	454	300	222	241	369	425	239	221	197	596	531
20.3981	0	689	171	303	227	458	302	223	243	371	428	240	222	196	597	533
20.521	0	687	170	302	225	455	300	222	241	370	425	236	221	195	594	531
20.6438	0	688	171	301	224	455	300	221	240	370	424	236	222	195	593	528
20.7667	0	687	171	302	225	455	300	222	241	370	424	237	221	195	594	526
20.8896	0	686	170	303	225	455	300	224	242	370	426	240	221	196	595	528
21.0125	0	686	171	304	227	458	304	224	242	371	429	242	222	197	595	526
21.1354	0	687	172	302	225	455	298	220	240	368	425	237	222	194	593	525
21.2582	0	687	171	301	226	459	296	220	240	367	421	237	223	194	593	522
21.3811	0	688	173	301	227	462	295	221	242	366	417	241	223	196	592	523
21.504	0	691	172	300	229	470	299	219	243	366	417	244	224	196	591	522
21.6269	0	715	171	300	243	511	295	200	240	345	357	262	233	212	569	514
21.7498	0	721	157	295	252	526	281	190	229	338	305	261	239	222	558	499
21.8726	0	722	160	295	249	512	281	195	223	343	315	255	236	219	562	491
21.9955	0	728	162	295	250	511	281	196	226	348	321	253	237	220	565	493
22.1184	0	737	164	295	252	514	282	198	230	352	325	256	237	221	572	491
22.2413	0	740	163	296	254	515	284	198	233	357	329	258	240	223	576	490
22.3642	0	740	163	295	254	509	283	196	233	361	336	258	242	224	582	485
22.487	0	742	161	295	257	515	286	195	233	366	334	261	245	225	588	474
22.6099	0	741	159	295	258	511	283	196	233	371	334	259	245	225	599	467
22.7328	0	740	158	294	256	504	285	199	234	377	349	257	240	225	614	467
22.8557	0	747	161	296	260	500	286	202	235	377	350	256	240	223	621	466
22.9786	0	743	158	293	257	495	281	199	230	372	343	251	240	219	615	461
23.1014	0	745	159	293	257	492	279	198	229	368	343	249	238	218	616	461
23.2243	0	748	160	295	257	495	279	196	230	364	338	248	241	217	604	456
23.3472	0	749	160	295	256	499	276	195	230	362	334	248	241	215	595	461
23.4701	0	746	161	295	257	497	279	195	230	365	337	248	241	214	593	466
23.593	0	743	161	294	256	490	276	195	229	363	332	246	241	214	589	470
23.7158	0	742	162	295	254	492	278	192	230	362	332	247	242	213	587	473
23.8387	0	734	161	294	253	491	278	192	228	364	335	246	242	213	584	481
23.9616	0	727	164	297	251	477	284	201	229	372	360	243	240	214	593	486
24.0845	0	727	166	300	247	472	289	206	231	373	370	242	238	211	595	489
24.2074	0	717	165	300	241	458	286	203	229	372	371	237	236	205	586	484
24.3302	0	711	162	301	237	454	288	204	230	373	373	238	235	204	580	486
24.4531	0	708	164	301	236	454	289	204	230	372	373	238	235	203	578	488
24.576	0	707	162	300	235	455	290	206	230	372	374	238	233	203	577	490
24.6989	0	703	165	302	236	458	290	206	230	371	374	238	233	202	576	493
24.8218	0	702	164	300	234	453	287	205	227	370	372	235	232	201	570	495
24.9446	0	702	163	299	234	453	289	205	228	371	376	236	231	200	570	497
25.0675	0	698	163	299	234	453	290	207	230	372	381	238	230	200	573	499
25.1904	0	697	162	301	233	455	291	212	232	373	388	239	230	201	574	500
25.3133	0	695	163	302	234	457	294	213	233	375	392	240	231	202	575	504
25.4362	0	694	163	299	233	454	289	207	230	372	384	237	232	200	568	500
25.559	0	695	162	299	233	454	290	207	230	372	382	237	231	199	567	498
25.6819	0	693	162	300	232	454	289	209	231	371	385	238	230	200	569	499
25.8048	0	692	163	300	234	456	290	211	232	371	387	240	231	201	569	501
25.9277	0	692	162	301	235	459	292	214	233	372	391	241	231	203	572	502
26.0506	0	691	161	300	232	456	290	210	232	371	387	238	231	201	568	498
26.1734	0	689	160	298	231	453	288	208	231	370	385	236	231	201	564	498
26.2963	0	687	160	299	232	453	288	210	231	370	387	238	229	201	567	499
26.4192	0	688	161	299	232	455	289	211	232	370	389	238	230	202	569	501
26.5421	0	688	159	300	233	457	291	214	233	371	393	240	230	204	569	500
26.665	0	686	161	300	233	460	292	216	235	371	395	241	230	203	572	502
26.7878	0	684	160	299	231	454	288	211	233	369	390	237	229	201	566	500
26.9107	0	684	159	298	230	453	287	211	232	369	391	237	229	202	567	500
27.0336	0	683	159	298	231	456	289	211	233	369	392	238	230	203	568	499
27.1565	0	683	158	299	232	458	291	215	235	369	395	238	230	204	568	500
27.2794	0	682	159	299	231	460	292	218	236	370	399	240	230	204	571	501
27.4022	0	682	160	300	232	458	291	215	235	369	396	239	230	203	570	501
27.5251	0	681	159	297	231	454	288	213	232	368	394	236	229	203	567	498
27.648	0	680	158	299	231	453	288	216	234	368	396	237	229	203	567	500
27.7709	0	678	159	300	231	456	290	215	235	368	398	238	230	203	568	498
27.8938	0	680	159	300	232	459	291	216	235	369	400	240	229	204	568	499
28.0166	0	680	159	300	234	461	293	219	237	369	403	240	229	205	570	499
28.1395	0	680	159	300	232	458	291	216	234	367	399	238	230	203	568	500
28.2624	0	679	159	299	231	456	287	212	233	367	397	235	229	203	566	499
28.3853	0	680	159	299	232	456	289	214	234	366	398	237	229	202	567	498
28.5082	0	679	160	300	231	456	290	216	235	366	400	238	229	202	568	498
28.631	0	679	159	301	232	459	292	218	236	368	403	240	229	205	568	500
28.7539	0	678	160	301	235	462	294	221	238	369	407	240	229	204	570	500
28.8768	0	679	159	301	232	458	290	215	234	367	402	236	229	203	568	498
28.9997	0	679	159	299	231	455	290	215	235	367	402	235	228	201	566	495
29.1226	0	678	158	300	231	456	291	217	236	367	403	236	229	202	566	498
29.2454	0	677	159	300	232	457	291	218	236	369	405	237	230	203	568	499
29.3683	0	679	158	301	232	460	293	219	237	368	409	239	229	203	569	498
29.4912	1	679	159	302	233	465	297	221	239	370	412	240	229	204	571	498
29.6141	0	676	160	302	234	459	293	220	237	369	409	236	228	202	570	499
29.737	0	677	160	300	231	456	293	218	236	368	410	236	229	201	568	498
29.8598	0	680	159	302	232	459	293	219	237	369	410	237	228	201	569	497
29.9827	0	678	159	301	233	459	295	220	237	369	412	238	229	202	570	498
30.1056	0	678	160	303	233	462	298	223	239	370	416	239	229	203	571	499
30.2285	0	678	160	303	234	465	299	226	240	372	421	240	229	202	573	501
30.3514	0	681	162	302	234	462	295	222	238	369	413	237	229	202	571	498
30.4742	0	680	161	302	231	460	296	222	239	370	414	238	230	202	570	497
30.5971	0	679	160	302	233	462	297	223	239	370	416	240	229	202	571	499
30.72	0	679	161	301	233	462	298	224	240	371	417	240	230	203	572	500
30.8429	0	682	161	304	233	464	300	226	240	372	420	241	229	204	573	501
30.9658	0	682	161	305	236	469	302	228	241	372	424	240	229	203	575	500
31.0886	0	680	161	303	234	464	299	223	239	372	418	238	228	202	572	501
31.2115	0	682	162	304	233	462	299	224	240	372	418	239	229	203	572	503
31.3344	0	683	160	304	234	464	299	224	240	372	419	240	229	203	573	501
31.4573	0	684	162	304	234	465	301	225	242	373	421	241	229	204	574	501
31.5802	0	684	161	306	235	467	302	228	241	373	425	241	230	203	575	503
31.703	0	684	162	306	236	470	303	229	241	373	424	241	230	204	575	504
31.8259	0	686	162	302	233	464	299	223	239	372	419	239	229	202	573	503
31.9488	0	686	162	303	234	464	300	224	241	372	420	239	229	203	574	502
32.0717	0	685	162	304	234	465	301	226	242	372	421	241	230	204	575	503
32.1946	0	685	163	305	235	466	302	227	242	372	425	241	229	203	576	504
32.3174	0	688	162	306	236	471	304	227	242	373	427	242	230	204	577	505
32.4403	0	686	163	304	235	467	302	225	241	372	422	240	229	203	575	503
32.5632	0	686	162	303	233	463	300	225	240	372	421	240	230	203	576	505
32.6861	0	687	162	304	234	465	301	225	240	371	421	240	229	204	577	505
32.809	0	687	161	304	235	466	302	225	240	372	422	242	229	204	576	505
32.9318	0	688	162	305	235	468	303	228	241	372	426	242	229	203	578	505
33.0547	0	686	164	306	235	468	302	227	243	372	425	241	229	204	578	505
33.1776	0	685	163	303	233	463	300	224	241	371	422	240	229	203	576	504
33.3005	0	686	162	304	233	464	301	226	242	371	423	241	229	203	577	506
33.4234	0	686	161	303	234	465	301	226	241	371	422	240	228	205	577	505
33.5462	0	686	162	304	234	466	302	228	242	371	427	241	228	203	579	508
33.6691	0	685	162	305	235	469	303	228	242	372	428	241	228	203	579	509
33.792	0	685	162	304	232	462	299	224	240	370	421	239	229	203	577	506
33.9149	0	684	162	304	232	463	299	224	240	371	422	240	228	202	578	505
34.0378	0	682	162	303	233	463	299	226	241	369	423	241	227	203	578	507
34.1606	0	684	162	304	233	465	301	226	242	371	425	241	228	204	579	507
34.2835	0	684	162	304	233	466	302	226	242	370	427	242	227	204	580	509
34.4064	0	681	162	302	232	461	298	224	239	369	421	239	227	203	577	504
34.5293	0	680	162	302	231	460	297	223	238	368	420	238	228	202	575	506
34.6522	0	680	162	302	232	460	297	223	239	368	420	239	227	202	575	506
34.775	0	679	161	302	232	461	297	224	239	368	421	239	227	202	577	506
34.8979	0	677	163	303	232	461	299	226	241	368	425	240	227	202	578	505
35.0208	0	674	161	302	231	459	296	223	239	366	422	238	226	201	577	505
35.1437	0	675	161	300	229	456	293	221	237	365	418	238	226	202	575	504
35.2666	0	672	160	301	229	456	294	221	237	365	417	238	226	201	575	504
35.3894	0	671	160	301	229	455	294	222	237	365	418	239	226	201	574	502
35.5123	0	669	159	301	229	456	295	224	238	366	421	239	226	201	576	503
35.6352	0	668	160	301	230	458	294	224	238	365	420	239	225	201	576	502
35.7581	0	665	160	301	227	453	290	219	235	363	415	236	226	200	572	499
35.881	0	664	159	300	227	453	290	221	235	362	416	237	224	200	573	497
36.0038	0	663	159	300	227	453	290	222	236	362	416	238	224	200	574	499
36.1267	0	663	159	300	227	454	291	222	235	362	417	239	225	201	574	499
36.2496	0	663	159	302	228	455	292	222	236	363	419	240	224	201	576	499
36.3725	0	660	159	299	227	453	289	221	234	361	416	237	224	200	574	496
36.4954	0	660	158	300	226	451	287	220	235	360	414	236	225	199	573	497
36.6182	0	660	158	300	226	452	286	220	234	359	414	237	224	201	574	497
36.7411	0	659	158	300	226	452	288	220	235	360	415	239	224	201	574	497
36.864	0	657	158	301	227	454	288	222	236	361	417	240	224	202	574	496
36.9869	0	656	158	300	228	454	289	223	237	361	418	238	224	200	576	497
37.1098	0	658	158	298	226	450	285	219	234	360	414	237	223	200	573	497
37.2326	0	657	158	299	226	451	286	219	234	359	414	238	224	199	574	496
37.3555	0	655	159	299	226	452	287	221	235	360	415	238	224	201	573	495
37.4784	0	655	158	300	225	453	287	222	236	360	417	239	224	202	575	497
37.6013	0	656	158	301	227	455	289	222	237	361	418	239	223	201	575	497
37.7242	0	654	158	299	224	451	286	219	234	359	414	236	223	199	572	496
37.847	0	653	157	299	225	450	286	218	234	359	414	237	223	199	572	495
37.9699	0	652	158	298	226	450	286	220	235	359	415	237	223	200	572	496
38.0928	0	655	157	299	225	450	286	220	235	360	415	238	223	201	572	497
38.2157	0	653	157	300	225	452	287	221	236	360	417	239	223	200	573	497
38.3386	0	652	158	300	226	453	287	221	236	360	417	238	223	199	573	495
38.4614	0	651	156	297	224	449	284	219	235	359	414	236	224	198	568	495
38.5843	0	652	157	299	224	449	285	218	234	359	413	238	223	198	569	497
38.7072	0	652	157	299	223	449	285	218	234	359	414	237	223	199	568	494
38.8301	0	650	156	299	224	451	287	220	235	360	417	237	223	198	570	493
38.953	0	651	158	301	225	453	289	222	237	361	419	239	223	198	570	494
39.0758	0	649	157	299	225	452	287	219	235	361	417	237	223	198	568	497
39.1987	0	651	157	298	223	448	285	218	234	359	413	236	223	198	566	493
39.3216	0	651	156	299	225	450	286	219	235	360	414	238	223	198	566	492
39.4445	0	651	157	299	225	450	287	221	235	360	417	237	223	196	567	494
39.5674	0	652	158	300	225	452	289	222	237	361	418	238	223	197	568	496
39.6902	0	653	158	301	227	455	292	223	237	363	420	240	224	198	569	496
39.8131	0	652	158	299	225	452	288	220	236	361	414	238	223	197	566	494
39.936	0	653	158	298	225	451	289	221	236	362	416	239	224	198	566	496
40.0589	0	654	158	300	225	452	289	222	237	363	419	238	223	197	567	500
40.1818	0	656	159	300	227	453	291	223	238	364	420	239	223	197	567	497
40.3046	0	657	158	302	227	456	292	225	239	365	423	240	224	199	568	497
40.4275	0	657	160	301	227	456	292	224	239	366	422	241	224	199	569	499
40.5504	0	658	158	300	226	452	291	221	239	366	420	239	224	197	566	500
40.6733	0	659	159	301	226	453	292	223	239	367	422	239	226	197	567	498
40.7962	0	660	159	303	227	454	295	224	240	366	424	239	224	198	569	498
40.919	0	659	160	303	228	455	296	225	241	370	426	242	225	199	569	502
41.0419	0	660	160	303	229	459	298	228	242	370	429	242	225	200	570	502
41.1648	0	662	160	303	227	453	294	224	239	370	425	238	225	197	568	502
41.2877	0	663	160	302	226	455	295	223	240	369	426	240	224	198	568	502
41.4106	0	663	161	303	228	455	295	225	241	370	426	241	225	198	570	505
41.5334	0	664	161	303	229	457	295	225	241	370	427	242	225	199	572	503
41.6563	0	666	161	304	229	459	298	227	242	371	428	244	226	200	574	508
41.7792	0	664	161	304	229	458	298	224	242	372	426	242	225	200	574	506
41.9021	0	665	160	301	228	453	295	224	240	370	423	241	225	200	571	507
42.025	0	665	161	303	229	454	296	223	240	370	425	240	225	198	572	508
42.1478	0	666	161	303	228	455	296	223	241	370	426	240	225	199	571	507
42.2707	0	666	161	303	229	456	298	225	242	372	427	242	226	200	573	507
42.3936	0	666	161	304	229	458	300	227	243	372	429	243	225	200	575	510
42.5165	0	664	161	302	227	453	295	223	240	370	424	239	225	198	571	511
42.6394	0	666	160	302	227	451	294	222	239	370	424	241	224	198	571	508
42.7622	0	664	161	301	227	452	295	222	239	370	423	239	224	197	572	506
42.8851	0	663	160	303	227	453	294	223	241	369	424	241	224	197	572	509
43.008	0	663	161	304	229	455	296	224	241	369	426	241	224	198	572	508
43.1309	0	662	161	302	228	454	295	224	240	369	424	240	224	197	572	507
43.2538	0	660	159	300	226	451	292	220	238	367	421	239	224	197	570	503
43.3766	0	660	160	301	226	450	292	222	237	367	423	238	223	197	570	506
43.4995	0	660	161	301	226	449	292	222	238	366	422	239	223	197	571	508
43.6224	0	660	159	302	227	451	293	223	238	367	424	241	223	198	570	504
43.7453	0	658	160	301	227	453	295	225	240	368	426	242	223	198	573	504
43.8682	0	656	160	300	226	451	291	222	237	365	423	239	222	197	570	504
43.991	0	656	158	300	225	448	291	221	237	366	422	238	222	196	569	506
44.1139	0	656	158	301	225	449	291	220	237	366	423	239	222	197	571	504
44.2368	0	655	158	300	225	450	291	222	237	365	424	240	221	197	572	502
44.3597	0	655	159	302	227	451	292	225	238	365	427	241	221	199	573	505
44.4826	0	655	160	303	227	452	293	224	238	367	427	242	222	199	573	505
44.6054	0	655	158	301	224	448	288	222	235	364	423	239	221	196	570	504
44.7283	0	654	159	301	225	447	289	222	235	364	424	239	221	197	572	502
44.8512	0	652	158	300	224	447	288	223	236	364	423	239	221	198	572	504
44.9741	0	653	159	301	225	449	290	224	237	364	425	240	221	197	573	504
45.097	0	655	159	302	227	451	291	225	238	364	427	240	221	199	575	505
45.2198	0	653	159	302	225	449	290	222	237	364	425	240	222	199	573	504
45.3427	0	652	159	301	224	446	287	222	235	363	424	239	220	197	572	505
45.4656	0	652	159	300	225	448	288	222	235	362	424	239	220	198	574	505
45.5885	0	651	158	302	225	447	289	222	236	363	424	239	222	198	573	506
45.7114	0	653	159	302	225	450	290	224	237	364	427	240	220	199	575	505
45.8342	0	651	159	302	226	452	291	225	238	363	429	240	221	199	576	508
45.9571	0	652	159	301	225	446	287	220	235	362	424	237	220	195	570	506
46.08	0	652	158	301	225	445	287	220	234	362	422	238	220	196	571	506
46.2029	0	651	158	301	225	446	287	221	235	362	424	238	220	197	571	506
46.3258	0	650	158	302	224	446	288	223	236	362	425	239	220	198	573	508
46.4486	0	651	160	303	226	449	290	225	237	363	428	241	221	200	574	509
46.5715	0	652	159	301	227	450	289	223	236	362	426	239	220	198	574	508
46.6944	0	650	158	301	224	445	287	220	235	363	425	237	220	197	572	507
46.8173	0	650	159	302	225	446	287	222	234	362	424	239	221	198	573	509
46.9402	0	651	159	302	225	448	288	222	235	362	424	239	220	198	574	509
47.063	0	652	160	304	226	449	289	224	237	363	427	241	221	199	574	510
47.1859	0	652	160	303	227	451	291	225	238	364	430	241	221	200	576	509
47.3088	0	652	160	302	224	447	288	222	235	363	426	238	220	198	573	511
47.4317	0	654	160	301	226	448	289	222	235	362	426	239	220	199	573	512
47.5546	0	655	160	301	226	448	290	222	236	362	426	240	221	199	574	513
47.6774	0	655	160	302	226	450	290	224	238	364	426	240	220	199	575	512
47.8003	0	656	162	304	228	452	292	226	238	365	430	243	221	201	576	515
47.9232	0	656	161	303	227	452	291	224	238	365	428	240	221	198	575	514
48.0461	0	658	160	302	227	448	288	220	235	364	424	239	221	199	573	514
48.169	0	657	159	302	226	448	290	223	236	364	426	239	221	199	574	512
48.2918	0	657	161	302	227	450	290	223	237	365	427	240	221	199	574	515
48.4147	0	658	161	303	228	451	291	226	238	365	428	242	221	200	576	517
48.5376	0	659	161	304	229	454	294	224	239	366	429	242	221	200	576	517
48.6605	0	659	161	302	227	450	289	221	237	365	424	240	221	200	572	514
48.7834	0	658	161	302	227	449	290	222	237	365	425	240	220	198	573	517
48.9062	0	659	161	302	228	450	290	222	236	365	425	240	221	199	573	515
49.0291	0	659	162	304	228	451	292	223	237	366	427	241	221	199	574	515
49.152	0	658	161	303	228	453	294	225	239	367	429	243	221	199	575	514
49.2749	0	658	161	303	229	452	292	224	238	366	427	241	222	199	574	509
49.3978	0	658	160	301	228	450	291	222	236	366	423	240	221	198	572	505
49.5206	0	659	160	303	228	450	290	223	237	365	425	240	221	198	573	503
49.6435	0	658	161	304	228	451	292	223	238	366	427	241	222	198	573	502
49.7664	0	659	161	303	228	453	293	226	240	367	428	243	222	199	574	505
49.8893	0	660	161	305	230	455	295	226	239	368	429	244	221	199	575	505
50.0122	0	660	161	302	228	450	291	222	238	366	426	239	221	197	572	506
50.135	0	660	162	303	228	450	292	223	239	367	427	241	222	199	572	503
50.2579	0	659	162	304	228	451	292	224	239	367	428	242	222	199	572	504
50.3808	0	660	161	304	230	453	294	225	239	369	429	243	222	199	574	504
50.5037	0	661	163	306	230	455	296	226	240	369	430	244	222	199	575	505
50.6266	0	660	161	304	230	454	294	224	239	368	429	242	222	199	575	502
50.7494	0	660	162	303	229	452	293	223	238	369	428	241	222	199	573	503
50.8723	0	660	161	304	229	452	295	224	239	369	427	242	222	199	573	503
50.9952	0	662	161	304	229	452	295	225	239	369	429	243	222	199	573	505
51.1181	0	661	162	305	230	455	296	227	241	370	431	244	222	200	574	504
51.241	0	660	163	305	231	456	297	227	242	370	432	243	222	199	575	505
51.3638	0	660	162	302	229	451	294	223	238	370	427	243	221	199	572	504
51.4867	0	660	161	304	229	452	295	223	240	369	429	242	222	199	573	505
51.6096	0	658	162	305	230	452	295	225	240	369	430	242	220	199	574	505
51.7325	0	659	162	305	231	454	296	226	241	370	432	243	221	200	575	507
51.8554	0	660	162	306	231	456	298	227	241	371	434	244	222	201	575	508
51.9782	0	658	161	304	228	453	294	224	240	371	431	240	222	198	574	506
52.1011	0	658	161	303	228	451	295	225	239	370	431	240	221	198	573	504
52.224	0	658	160	304	228	451	295	225	239	370	432	242	220	199	573	505
52.3469	0	659	160	304	229	453	296	226	241	371	431	242	221	200	574	506
52.4698	0	657	161	305	229	454	298	227	241	371	434	243	222	200	575	507
52.5926	0	657	161	305	230	454	298	227	241	371	435	243	221	199	576	504
52.7155	0	656	161	305	228	451	294	224	240	370	432	240	221	198	572	506
52.8384	0	657	161	305	229	452	295	225	240	371	432	243	221	200	574	506
52.9613	0	657	160	305	229	452	296	227	241	371	434	242	221	199	574	506
53.0842	0	656	162	306	229	454	297	228	241	372	437	243	221	201	575	504
53.207	0	657	161	307	230	457	299	231	243	372	439	245	220	201	577	507
53.3299	0	657	160	305	228	452	295	226	240	371	435	241	220	199	574	506
53.4528	0	657	161	305	227	451	295	226	240	371	434	243	221	200	574	504
53.5757	0	658	161	306	228	452	296	227	241	370	437	242	220	200	574	506
53.6986	0	657	161	306	228	453	297	229	241	371	437	244	221	201	575	507
53.8214	0	659	161	307	230	456	298	231	243	372	438	244	220	202	577	508
53.9443	0	658	162	307	230	454	297	227	241	371	437	242	221	200	577	506
54.0672	0	657	161	306	228	452	295	226	240	371	436	241	220	200	575	508
54.1901	0	657	162	306	230	451	296	227	240	371	438	241	220	200	576	509
54.313	0	659	162	306	229	453	296	228	241	371	437	243	220	202	577	511
54.4358	0	659	162	307	230	455	297	230	241	371	441	244	221	202	578	510
54.5587	0	659	162	307	231	455	298	229	241	371	439	243	220	201	578	509
54.6816	0	660	162	306	228	449	295	225	240	370	436	240	220	201	577	513
54.8045	0	660	162	306	229	452	296	225	240	370	437	241	220	201	577	512
54.9274	0	659	162	306	229	452	295	227	240	370	437	242	219	201	578	513
55.0502	0	660	163	307	230	452	297	228	242	371	437	244	220	203	578	514
55.1731	0	660	163	306	230	455	298	229	241	371	438	244	220	202	579	518
55.296	0	660	162	306	229	451	294	224	239	370	435	240	220	200	577	516
55.4189	0	660	162	305	230	450	294	225	238	370	434	241	220	201	579	515
55.5418	0	661	163	306	228	451	294	226	239	369	436	240	219	201	580	516
55.6646	11	661	163	307	230	452	295	227	239	370	435	243	220	203	580	518
55.7875	0	665	162	307	231	453	297	229	240	370	437	244	220	203	580	519
55.9104	0	662	163	305	229	450	293	222	239	368	434	240	219	201	578	515
56.0333	0	662	163	305	229	450	292	225	239	368	435	240	220	201	579	516
56.1562	0	663	163	306	229	450	293	225	238	367	433	242	220	202	579	519
56.279	0	666	163	306	231	451	293	225	240	369	435	244	219	202	580	519
56.4019	0	664	163	306	229	454	296	226	241	369	436	243	219	203	581	518
56.5248	0	664	164	307	230	452	293	225	239	367	433	242	220	201	579	517
56.6477	0	665	164	305	228	449	292	224	238	367	431	242	219	202	579	519
56.7706	0	666	163	306	229	450	291	223	238	367	431	242	220	202	580	520
56.8934	0	666	163	307	229	451	293	225	239	367	432	243	220	202	580	518
57.0163	0	666	162	305	230	451	294	226	240	368	435	245	220	203	581	519
57.1392	0	667	164	307	230	452	294	225	239	368	434	242	220	202	579	519
57.2621	0	668	163	305	228	448	290	221	238	367	429	241	220	201	577	519
57.385	0	667	163	305	228	449	291	222	237	366	430	241	220	201	578	516
57.5078	0	666	163	306	228	449	292	223	239	367	430	243	220	201	577	516
57.6307	0	667	162	305	229	451	292	224	238	367	431	243	220	202	578	518
57.7536	0	668	163	306	231	452	293	224	238	366	432	243	220	202	579	519
57.8765	0	667	163	304	228	448	290	220	237	365	426	241	220	201	574	515
57.9994	0	665	163	304	228	448	290	222	237	366	426	243	220	201	574	514
58.1222	0	665	163	304	229	449	290	222	238	365	428	242	220	200	574	516
58.2451	0	666	163	305	227	448	291	224	238	365	429	242	219	200	575	515
58.368	0	665	163	305	229	452	292	224	239	366	431	244	220	201	576	512
58.4909	0	663	163	305	227	448	289	221	237	365	427	243	220	199	573	512
58.6138	0	663	163	304	228	448	288	222	238	366	426	242	220	200	571	511
58.7366	0	664	162	304	228	449	288	221	236	365	425	242	220	200	571	510
58.8595	0	663	162	304	228	450	290	222	237	365	428	242	220	199	571	508
58.9824	0	661	163	306	228	451	291	225	239	365	430	243	220	201	572	510
59.1053	0	659	162	306	229	453	291	225	238	366	430	244	220	200	572	507
59.2282	0	663	162	303	227	449	288	221	236	365	425	242	220	199	570	507
59.351	0	661	162	303	229	450	290	222	237	365	428	242	220	199	570	505
59.4739	0	661	162	304	228	449	290	224	238	365	429	243	220	199	572	507
59.5968	0	661	162	305	228	451	291	225	239	366	431	244	220	201	571	504
59.7197	0	662	162	306	229	454	294	226	240	367	432	245	221	200	572	507
59.8426	0	659	162	305	227	450	291	223	239	366	430	241	220	198	569	503
59.9654	0	659	162	305	228	450	291	225	238	366	430	243	220	198	569	505
60.0883	0	658	161	305	228	450	291	223	238	367	430	243	220	200	570	503
60.2112	0	662	163	305	228	451	293	225	239	366	431	244	220	199	571	504
60.3341	0	661	161	306	229	453	295	228	240	369	433	245	220	201	571	505
60.457	0	659	162	305	229	453	293	224	240	368	432	243	220	199	570	505
60.5798	0	658	161	305	228	449	291	224	239	368	429	244	219	200	569	504
60.7027	0	660	162	306	229	452	293	224	239	368	430	244	220	199	569	503
60.8256	0	659	162	305	228	451	294	225	241	369	431	244	220	199	569	502
60.9485	0	658	162	306	229	454	294	228	241	370	433	245	221	200	571	504
61.0714	0	658	162	308	230	455	296	226	242	370	433	245	220	201	571	500
61.1942	0	659	162	305	228	448	292	223	240	370	430	243	220	199	568	502
61.3171	0	659	162	306	228	452	293	224	240	371	430	244	220	199	569	500
61.44	0	659	163	307	229	451	294	225	241	371	432	245	220	200	570	503
61.5629	0	658	163	308	230	453	295	226	241	371	435	245	221	200	571	500
61.6858	0	660	162	307	231	456	298	228	243	373	436	247	221	201	572	504
61.8086	0	659	163	306	228	451	294	225	240	372	433	243	220	199	569	503
61.9315	0	659	162	307	229	452	294	224	242	372	432	244	221	200	568	505
62.0544	0	659	163	307	230	453	295	226	241	372	433	245	220	201	571	503
62.1773	0	660	163	308	229	453	296	227	243	374	433	246	220	200	571	504
62.3002	0	661	162	308	231	456	298	228	244	374	437	246	221	202	573	507
62.423	0	661	164	307	230	454	297	227	243	372	435	244	221	200	573	508
62.5459	0	661	163	308	229	452	296	225	241	373	433	244	221	200	571	506
62.6688	0	661	164	307	230	454	296	227	242	374	433	245	221	201	574	507
62.7917	0	661	163	308	230	453	298	226	243	375	435	246	221	201	574	508
62.9146	0	662	164	308	231	455	299	228	244	375	438	248	221	203	576	512
63.0374	0	662	164	308	232	455	299	228	244	375	436	247	221	202	575	511
63.1603	0	661	163	307	230	451	296	225	242	375	434	243	221	200	574	510
63.2832	0	662	163	307	230	452	297	225	243	375	435	245	221	202	575	511
63.4061	0	664	163	308	231	454	297	227	243	375	436	246	221	202	574	514
63.529	0	663	163	308	231	455	298	228	244	376	438	247	220	202	575	515
63.6518	0	663	164	308	231	455	299	227	243	377	438	246	222	202	576	512
63.7747	0	663	163	306	230	451	296	225	242	376	436	242	221	199	572	511
63.8976	0	662	164	307	230	452	296	226	243	376	436	244	222	202	573	514
64.0205	0	663	163	307	230	451	296	226	242	374	435	246	221	201	574	514
64.1434	0	661	164	309	230	453	298	227	243	375	437	246	221	202	575	512
64.2662	0	661	163	308	231	453	298	227	244	375	438	246	222	201	575	512
64.3891	0	661	162	307	229	450	293	224	240	372	435	241	221	200	571	514
64.512	0	660	163	306	228	450	294	224	241	372	434	243	221	200	571	513
64.6349	0	659	162	306	228	450	294	224	240	372	434	243	221	200	571	509
64.7578	0	657	162	306	228	450	295	226	242	373	434	245	220	201	572	510
64.8806	0	656	163	306	229	451	295	226	242	372	437	245	221	200	572	511
65.0035	0	656	162	304	227	447	292	223	239	370	433	241	221	198	568	509
65.1264	0	653	161	304	227	448	292	223	239	370	433	241	220	198	567	506
65.2493	0	652	161	305	228	447	291	224	239	369	434	241	221	198	567	505
65.3722	0	652	161	305	227	448	292	224	239	370	434	243	221	200	567	504
65.495	0	652	161	307	228	450	293	226	240	370	436	245	219	200	568	504
65.6179	0	650	161	305	227	448	291	224	240	369	434	242	221	198	566	501
65.7408	0	648	160	305	225	445	290	223	238	369	433	241	219	198	563	501
65.8637	0	648	160	305	225	446	291	225	238	368	433	242	220	198	564	499
65.9866	0	648	161	305	226	446	291	225	238	368	434	242	220	198	564	499
66.1094	0	649	160	306	226	449	292	227	239	368	437	244	220	200	565	498
66.2323	0	647	160	305	226	449	292	226	239	367	437	242	220	199	565	498
66.3552	0	646	161	304	225	445	289	224	237	366	434	241	219	197	561	495
66.4781	0	647	160	305	226	446	289	224	238	366	434	241	220	198	562	495
66.601	0	646	160	305	226	446	290	225	239	366	436	243	220	198	563	494
66.7238	0	645	159	306	226	447	292	228	238	367	438	244	219	200	564	496
66.8467	0	644	162	305	226	448	292	227	239	368	438	243	220	198	563	493
66.9696	0	645	159	303	223	444	288	222	236	365	434	241	220	197	561	493
67.0925	0	643	160	304	224	445	289	224	238	367	436	241	219	198	562	492
67.2154	0	644	159	304	224	445	290	226	238	366	436	242	219	198	562	492
67.3382	0	644	159	305	225	448	290	227	239	366	438	243	219	199	563	493
67.4611	0	643	160	305	226	448	291	225	239	367	438	244	219	198	563	493
67.584	0	642	159	303	224	444	289	223	236	365	434	241	220	198	560	489
67.7069	0	641	159	304	225	445	289	224	237	366	435	241	220	198	560	491
67.8298	0	642	160	304	224	445	289	224	238	365	436	242	220	197	562	492
67.9526	0	641	159	305	226	447	290	226	238	366	439	244	220	199	562	490
68.0755	0	641	160	305	225	449	290	227	238	366	438	244	220	198	562	489
68.1984	0	640	159	303	223	442	287	224	237	364	434	241	220	198	559	491
68.3213	0	641	159	304	223	444	288	224	236	365	435	241	219	198	561	491
68.4442	0	641	159	305	224	444	288	223	237	365	436	243	219	197	561	490
68.567	0	640	160	306	225	446	291	226	238	366	439	244	220	198	562	492
68.6899	0	641	160	305	225	448	291	227	238	366	438	245	220	199	563	493
68.8128	0	642	160	303	224	443	288	223	237	366	436	243	220	198	561	491
68.9357	0	643	160	304	225	444	289	225	236	366	436	242	221	198	562	489
69.0586	0	642	160	304	226	444	289	226	237	367	437	243	221	199	563	488
69.1814	0	643	160	304	226	447	292	227	238	368	437	245	220	201	565	488
69.3043	0	643	161	305	228	449	293	227	238	367	438	244	220	198	569	486
69.4272	0	643	161	299	227	448	289	222	236	362	427	245	219	199	574	491
69.5501	0	670	168	295	236	462	284	218	232	345	394	252	227	214	571	497
69.673	0	699	168	292	241	485	272	208	230	335	361	257	233	229	572	504
69.7958	0	696	167	293	242	498	274	204	236	343	344	257	235	232	574	506
69.9187	0	687	163	294	237	483	284	212	231	355	365	248	230	224	580	506
70.0416	0	678	160	294	232	465	293	216	233	363	385	244	228	214	577	502
70.1645	0	679	160	295	232	463	295	219	234	366	390	246	228	214	579	503
70.2874	0	680	161	297	232	462	293	220	235	366	394	245	228	212	579	507
70.4102	0	680	159	297	232	462	296	224	235	370	407	244	227	211	582	506
70.5331	0	677	160	298	231	460	297	225	239	373	415	244	226	207	581	507
70.656	0	676	159	298	229	455	297	224	239	374	420	243	224	204	576	504
70.7789	0	671	160	299	230	454	299	224	240	376	424	243	225	202	575	507
70.9018	0	669	159	301	230	454	299	226	241	377	427	244	225	202	576	508
71.0246	0	669	160	303	230	455	300	228	242	378	429	245	224	202	577	511
71.1475	0	669	162	302	229	454	299	225	241	377	426	244	225	201	576	510
71.2704	0	668	161	302	229	452	297	223	240	376	425	244	225	202	575	511
71.3933	0	666	163	303	230	451	298	225	241	376	426	243	223	202	575	511
71.5162	0	666	162	302	230	452	298	225	242	376	429	244	224	201	575	513
71.639	0	666	162	304	230	454	300	226	242	376	429	244	224	201	578	514
71.7619	0	661	163	301	230	452	295	223	239	373	421	244	223	201	583	521
71.8848	0	660	162	300	229	452	293	223	240	372	421	244	222	203	584	525
72.0077	0	663	162	302	228	452	294	225	241	373	423	245	223	204	584	517
72.1306	0	667	163	303	229	453	297	226	241	373	425	246	223	204	584	511
72.2534	0	666	164	303	230	455	296	225	241	373	423	246	222	204	586	507
72.3763	0	664	162	301	228	450	293	223	240	372	421	243	222	204	583	506
72.4992	0	666	164	301	227	452	293	223	240	371	421	244	223	204	582	503
72.6221	0	669	162	303	229	452	295	223	240	371	421	245	223	204	582	500
72.745	0	669	162	302	229	452	294	225	240	371	422	246	223	205	583	498
72.8678	0	666	164	302	230	453	294	225	240	370	422	244	224	204	580	493
72.9907	0	666	163	302	228	448	291	223	238	371	419	242	225	201	575	484
73.1136	0	665	162	303	228	448	293	224	238	371	420	244	225	200	575	489
73.2365	0	663	162	304	229	449	295	226	240	372	426	243	224	200	576	493
73.3594	0	663	164	305	229	453	297	227	241	373	429	245	223	201	578	500
73.4822	0	661	164	303	229	452	295	223	239	372	428	243	222	202	580	505
73.6051	0	667	162	303	229	450	294	224	239	372	427	243	222	201	579	503
73.728	0	666	163	304	229	451	295	225	239	372	429	244	221	200	579	496
73.8509	0	666	164	306	229	452	295	227	241	373	430	244	222	202	579	497
73.9738	0	664	162	306	229	454	297	228	240	374	433	245	222	202	579	494
74.0966	0	665	163	304	228	450	294	224	239	374	430	242	223	200	575	494
74.2195	0	664	163	305	229	448	294	225	240	374	431	243	223	200	575	492
74.3424	0	664	163	306	228	448	295	227	240	374	433	243	223	201	575	493
74.4653	0	661	162	306	229	450	297	228	240	375	436	244	224	202	574	490
74.5882	0	660	163	306	229	452	297	228	240	375	435	244	224	199	573	483
74.711	0	658	164	305	228	447	293	225	237	373	432	239	225	197	568	481
74.8339	0	657	165	305	230	448	294	226	238	373	433	241	225	197	568	488
74.9568	0	655	163	305	229	450	294	227	239	372	433	243	225	199	568	493
75.0797	0	654	163	306	231	449	296	228	240	373	436	244	224	200	567	495
75.2026	0	652	163	306	230	449	295	229	240	372	436	242	224	198	566	496
75.3254	0	650	162	304	228	446	293	227	238	373	436	241	225	198	564	497
75.4483	0	649	162	306	229	448	295	228	239	373	438	242	224	198	564	496
75.5712	0	646	161	305	228	447	295	228	239	374	439	242	223	199	565	493
75.6941	0	646	162	306	229	450	297	231	241	374	442	243	225	200	566	493
75.817	0	643	162	305	229	447	294	228	239	373	439	241	225	198	565	494
75.9398	0	643	162	305	228	445	294	226	238	372	438	242	225	198	562	493
76.0627	0	640	162	305	228	446	294	228	238	372	438	242	226	197	562	492
76.1856	0	638	161	305	228	447	294	231	239	371	441	243	226	199	563	494
76.3085	0	636	161	306	230	448	296	232	240	373	443	244	225	199	566	492
76.4314	0	636	161	304	228	445	292	227	237	370	436	241	224	196	567	490
76.5542	0	633	161	304	228	447	292	226	237	369	436	241	225	197	567	491
76.6771	0	630	161	304	228	447	293	228	238	369	437	242	223	198	570	501
76.8	0	632	161	304	228	449	294	229	239	370	440	242	222	198	571	501
76.9229	0	633	162	306	228	449	295	228	239	371	439	243	223	197	570	499
77.0458	0	627	161	303	227	445	292	226	237	370	436	240	222	196	565	490
77.1686	0	628	161	305	226	444	292	227	238	370	436	241	224	197	564	492
77.2915	0	633	160	304	227	444	293	227	238	371	437	241	224	198	565	492
77.4144	0	632	162	305	227	447	295	228	239	371	439	242	224	198	565	488
77.5373	0	625	161	304	226	446	293	227	238	370	437	241	224	196	562	486
77.6602	0	632	162	303	226	442	291	225	237	370	436	240	223	195	561	494
77.783	0	637	161	303	226	444	292	225	237	370	437	241	224	196	564	498
77.9059	0	639	161	304	226	444	292	225	238	370	437	241	223	197	564	498
78.0288	0	641	162	305	228	445	295	228	238	372	439	243	222	197	566	498
78.1517	0	639	164	303	226	444	291	226	237	370	436	241	223	197	564	496
78.2746	0	638	162	303	226	443	291	224	237	370	435	241	224	196	563	495
78.3974	0	641	163	303	227	442	291	224	237	370	435	241	224	197	564	495
78.5203	0	641	161	303	227	443	292	225	237	370	436	241	223	197	565	493
78.6432	0	642	163	304	229	445	294	227	239	371	439	243	224	198	567	494
78.7661	0	643	164	303	228	442	291	224	237	370	434	241	224	197	564	492
78.889	0	644	163	303	227	442	291	224	237	370	434	241	223	196	566	490
79.0118	0	645	164	303	226	442	291	223	237	371	435	241	224	197	566	491
79.1347	0	645	163	305	228	444	293	226	238	371	435	244	224	198	568	494
79.2576	0	645	163	304	228	446	294	227	239	372	437	245	224	198	568	494
79.3805	0	647	165	304	227	443	291	222	237	371	433	242	224	195	566	492
79.5034	0	649	163	303	228	445	291	224	238	371	434	242	224	195	566	492
79.6262	0	648	164	304	229	444	292	225	239	372	433	244	224	198	567	493
79.7491	0	650	164	304	229	447	294	225	240	373	436	245	224	199	569	495
79.872	0	650	165	305	229	447	295	226	240	372	436	245	225	197	569	495
79.9949	0	650	164	304	227	444	290	223	239	372	433	242	224	194	567	495
80.1178	0	649	164	304	228	446	291	223	238	372	432	244	224	195	567	492
80.2406	0	652	164	304	227	446	293	224	239	372	433	245	225	195	567	494
80.3635	0	652	165	305	229	447	294	226	240	373	434	246	224	198	568	495
80.4864	0	650	165	305	229	448	295	226	241	374	435	245	223	197	568	496
80.6093	0	650	164	303	228	444	291	224	238	372	433	242	224	195	565	491
80.7322	0	652	166	304	227	444	293	223	239	373	432	243	224	194	566	494
80.855	0	651	165	304	228	445	293	224	239	373	432	244	224	196	566	493
80.9779	0	651	163	304	228	445	294	226	240	373	434	246	222	197	566	495
81.1008	0	649	165	305	230	449	295	226	240	373	434	245	224	196	567	495
81.2237	0	651	164	304	228	443	291	222	238	373	431	241	223	194	564	493
81.3466	0	650	164	304	227	445	293	223	239	372	432	243	223	194	564	493
81.4694	0	648	164	306	228	446	292	224	241	373	432	244	223	194	564	493
81.5923	0	649	164	304	229	447	294	226	242	374	434	246	223	196	564	493
81.7152	0	648	163	305	229	449	296	227	241	375	437	245	223	194	565	491
81.8381	0	647	164	304	229	446	292	223	239	373	431	242	223	193	564	490
81.961	0	647	164	304	228	446	293	224	239	373	433	243	223	193	564	491
82.0838	0	648	165	306	229	446	294	225	240	373	432	245	223	195	565	491
82.2067	0	646	163	305	229	448	296	226	241	374	434	246	223	195	565	489
82.3296	0	646	163	306	230	451	298	229	243	376	437	247	223	197	566	490
82.4525	0	646	165	307	230	450	296	228	242	375	436	246	223	195	567	487
82.5754	0	646	163	305	228	447	294	225	241	374	434	244	223	194	565	487
82.6982	0	645	164	307	229	449	295	227	241	374	435	245	223	194	567	487
82.8211	0	646	164	308	229	449	296	228	243	376	438	246	223	195	566	489
82.944	0	646	164	307	230	452	299	230	244	377	440	247	223	198	569	489
83.0669	0	648	165	307	231	454	299	229	243	377	440	246	223	196	570	491
83.1898	0	647	164	307	230	449	295	227	242	376	437	244	224	196	567	489
83.3126	0	646	164	307	230	450	297	228	243	377	440	245	224	196	569	491
83.4355	0	646	165	306	231	451	298	229	243	377	440	246	224	197	570	490
83.5584	0	649	164	309	231	454	300	231	243	378	442	248	223	199	571	493
83.6813	0	648	165	309	233	455	301	231	244	379	446	247	224	199	574	493
83.8042	0	647	166	308	230	450	296	228	243	378	440	245	224	198	572	495
83.927	0	647	166	308	231	454	299	228	243	377	441	247	224	197	572	494
84.0499	0	649	166	308	232	454	300	229	244	379	441	246	224	198	574	496
84.1728	0	650	167	308	233	458	301	231	245	379	444	247	224	199	576	497
84.2957	0	651	169	310	235	462	302	233	246	380	444	249	225	201	578	499
84.4186	0	649	169	308	232	456	299	227	244	379	440	245	224	198	577	498
84.5414	0	650	169	308	232	454	298	226	244	379	441	245	224	199	576	500
84.6643	0	652	169	308	233	455	299	228	244	379	441	246	224	198	579	499
84.7872	0	651	170	308	234	457	300	230	245	379	443	247	223	200	580	501
84.9101	0	653	169	311	234	459	302	231	246	380	442	248	224	201	580	500
85.033	0	650	170	309	233	456	301	227	244	380	441	246	224	199	579	499
85.1558	0	651	169	309	232	454	298	228	244	378	440	245	223	198	580	498
85.2787	0	652	169	308	232	455	298	230	245	379	440	245	223	199	583	503
85.4016	0	652	169	310	234	457	300	229	245	379	440	248	223	201	584	503
85.5245	0	653	169	310	234	458	301	231	245	380	443	249	223	201	585	506
85.6474	0	653	170	309	234	459	301	229	245	379	441	246	224	200	585	505
85.7702	0	654	169	309	233	455	298	228	244	378	438	245	224	198	583	507
85.8931	0	655	170	310	235	456	299	227	245	377	439	248	224	202	585	508
86.016	0	655	170	308	234	456	300	228	245	379	440	248	223	202	586	506
86.1389	0	656	169	311	234	458	301	231	246	379	443	249	224	202	586	508
86.2618	0	655	169	311	234	458	301	230	245	379	441	248	224	201	585	507
86.3846	0	656	169	309	232	454	299	227	243	378	439	246	224	200	584	507
86.5075	0	656	169	309	233	455	300	229	244	379	442	247	224	200	585	506
86.6304	0	656	169	309	232	455	299	230	245	378	441	247	224	201	584	508
86.7533	0	657	170	312	234	457	300	232	245	380	443	249	225	203	584	505
86.8762	0	657	169	310	234	458	300	229	244	379	443	247	224	201	583	509
86.999	0	656	169	310	231	453	299	228	244	379	441	245	225	200	582	506
87.1219	0	656	168	309	232	455	299	229	245	377	442	246	225	200	582	509
87.2448	0	656	168	310	233	455	300	230	244	378	443	248	225	200	582	507
87.3677	0	655	168	311	232	456	301	231	244	379	445	248	224	201	585	511
87.4906	0	653	169	309	231	454	300	229	243	378	443	247	223	201	587	514
87.6134	0	656	168	308	231	452	296	228	242	376	443	245	223	201	587	512
87.7363	0	659	169	309	231	452	297	227	242	377	443	247	222	202	587	508
87.8592	0	659	167	308	230	451	298	228	243	376	442	247	222	202	587	510
87.9821	0	660	167	310	231	455	299	231	244	376	445	248	222	202	588	508
88.105	0	657	167	308	230	450	295	225	243	376	442	245	223	201	584	507
88.2278	0	657	166	307	229	447	294	225	240	375	440	245	223	201	582	503
88.3507	0	656	165	307	228	447	294	225	241	374	440	244	224	200	581	500
88.4736	0	654	165	308	229	447	295	228	241	374	442	245	223	200	580	498
88.5965	0	653	165	308	229	451	297	229	242	374	442	247	223	201	581	495
88.7194	0	652	165	306	226	446	292	224	239	372	438	244	223	199	577	493
88.8422	0	651	164	306	227	446	291	223	238	371	438	244	223	198	576	488
88.9651	0	648	164	306	227	446	291	224	240	369	438	244	222	199	577	488
89.088	0	647	164	306	226	446	293	227	240	370	440	246	221	200	577	487
89.2109	0	647	164	307	227	449	294	227	241	370	440	246	221	199	578	487
89.3338	0	645	164	305	225	444	289	222	238	369	436	243	221	197	574	484
89.4566	0	645	163	306	226	444	290	224	238	369	438	244	221	198	574	485
89.5795	0	645	164	306	226	445	290	226	239	370	438	244	220	198	575	484
89.7024	0	646	164	307	226	447	292	227	239	369	439	246	221	199	576	485
89.8253	0	645	164	306	227	448	293	226	239	371	440	246	220	199	577	483
89.9482	0	643	163	305	226	444	288	224	238	368	437	243	220	198	575	485
90.071	0	642	163	306	225	444	289	225	238	369	438	245	221	198	575	482
90.1939	0	645	164	306	226	445	290	224	238	369	437	245	220	199	575	484
90.3168	0	645	164	306	227	446	291	226	239	369	439	246	220	199	576	483
90.4397	0	644	165	306	228	448	293	226	240	369	439	246	220	201	579	485
90.5626	0	644	164	304	226	443	288	223	237	368	435	242	220	198	575	482
90.6854	0	644	164	305	225	443	289	223	237	368	436	244	220	198	576	484
90.8083	0	645	164	305	225	443	289	224	239	368	438	244	220	198	577	482
90.9312	0	645	164	305	226	445	290	226	240	369	438	247	220	201	578	486
91.0541	0	645	165	306	227	446	291	225	238	370	437	245	220	200	579	486
91.177	0	645	163	304	225	440	287	221	236	368	435	242	220	198	577	486
91.2998	0	646	164	305	225	441	288	223	237	368	435	243	220	198	578	485
91.4227	1	647	164	305	225	442	289	223	237	369	435	245	220	200	579	486
91.5456	0	647	165	306	226	445	291	224	238	369	437	246	220	200	580	488
91.6685	0	646	165	306	228	446	292	224	239	370	437	245	219	199	582	488
91.7914	0	646	164	303	224	440	287	220	237	368	433	242	220	197	578	486
91.9142	0	646	166	305	225	441	288	221	237	368	431	243	219	198	579	493
92.0371	0	641	164	305	225	441	289	222	238	369	434	245	220	199	579	491
92.16	0	635	162	307	222	444	292	224	238	371	439	244	222	199	574	487
92.2829	0	632	162	307	224	444	293	225	239	371	439	245	224	200	572	484
92.4058	0	630	163	304	222	439	289	220	237	371	434	241	223	198	568	481
92.5286	0	629	163	306	223	442	289	220	238	370	432	243	224	197	571	480
92.6515	0	628	164	307	223	441	290	221	239	370	432	244	223	199	574	479
92.7744	0	627	164	307	224	442	291	223	238	372	435	245	223	200	574	484
92.8973	0	628	164	308	226	446	294	226	240	372	439	246	224	200	574	485
93.0202	0	634	166	306	225	441	289	220	237	372	434	242	223	198	574	481
93.143	0	637	165	307	225	442	291	222	239	372	434	244	223	198	575	482
93.2659	0	638	166	308	226	442	292	223	239	374	435	246	224	200	577	482
93.3888	0	638	165	309	227	444	293	225	241	374	437	247	224	200	577	484
93.5117	0	641	167	309	228	448	296	227	241	375	439	248	224	202	579	484
93.6346	0	641	167	308	228	444	293	223	240	374	437	244	223	199	580	483
93.7574	0	642	167	308	227	444	294	225	241	375	436	246	224	201	577	484
93.8803	0	643	167	308	228	445	295	225	241	376	437	247	224	200	579	484
94.0032	0	645	167	309	228	446	297	225	241	376	439	248	224	201	580	486
94.1261	0	645	167	310	229	449	298	229	243	378	442	249	225	202	581	486
94.249	0	645	168	310	230	450	298	227	243	377	441	248	224	201	581	486
94.3718	0	646	166	310	228	447	297	226	243	378	440	247	225	201	579	487
94.4947	0	647	166	311	229	449	298	227	243	379	443	248	225	201	581	486
94.6176	0	649	167	310	230	450	299	229	245	380	443	249	226	202	581	487
94.7405	0	649	167	312	230	452	301	231	245	381	447	250	226	203	582	491
94.8634	0	651	168	312	231	454	302	230	245	380	447	249	226	201	582	491
94.9862	0	649	168	311	229	450	299	226	243	380	444	246	226	200	579	489
95.1091	0	651	168	311	230	451	301	229	245	380	447	249	225	201	580	490
95.232	0	651	167	311	230	450	302	230	245	381	448	248	226	201	580	493
95.3549	0	655	168	312	231	453	302	231	246	383	449	249	226	202	581	494
95.4778	0	654	168	312	232	455	304	230	246	383	450	249	226	202	583	492
95.6006	0	652	167	311	229	449	298	227	244	380	445	247	226	200	579	495
95.7235	0	654	167	310	230	450	300	227	244	381	446	247	226	201	579	495
95.8464	0	654	166	311	229	450	301	228	244	381	445	247	226	200	580	495
95.9693	0	654	167	311	232	450	302	228	245	381	448	249	227	201	581	495
96.0922	0	655	167	312	231	454	304	231	246	382	450	250	226	201	580	498
96.215	0	653	167	310	229	449	299	226	244	380	446	247	226	201	577	494
96.3379	0	655	167	309	229	447	298	226	243	380	444	246	225	199	577	496
96.4608	0	655	166	310	229	447	299	227	244	380	445	247	226	200	578	495
96.5837	0	654	165	310	229	448	299	227	245	381	447	247	226	200	578	497
96.7066	0	654	166	311	231	451	302	230	245	380	449	248	225	202	579	496
96.8294	0	655	167	311	229	449	299	228	243	379	445	247	225	200	578	497
96.9523	0	655	166	309	228	446	296	226	243	378	444	245	224	200	577	496
97.0752	0	655	166	309	228	447	298	226	243	378	445	247	225	200	577	498
97.1981	0	655	166	309	229	447	298	227	242	378	445	247	224	199	579	496
97.321	0	656	165	310	228	449	299	228	243	379	448	247	224	201	579	497
97.4438	0	655	167	311	229	449	299	228	244	379	448	248	226	201	579	496
97.5667	0	655	166	309	226	444	295	225	242	377	444	246	224	200	579	498
97.6896	0	656	166	310	227	445	296	227	242	378	446	247	225	201	578	498
97.8125	0	656	165	310	228	446	297	227	242	377	445	246	225	200	579	497
97.9354	0	656	165	310	227	447	298	228	243	377	447	247	224	201	581	497
98.0582	0	656	167	310	229	447	299	229	243	378	449	248	223	201	581	501
98.1811	0	657	167	309	227	444	295	225	241	377	444	246	224	200	580	500
98.304	0	656	166	310	227	444	296	225	241	377	445	246	223	201	581	500
98.4269	0	656	167	311	227	444	295	226	242	376	446	246	224	202	581	502
98.5498	0	658	166	309	227	445	297	227	243	376	448	248	224	202	583	502
98.6726	0	658	166	310	229	447	298	228	243	377	448	248	223	202	585	502
98.7955	0	657	167	308	226	442	292	223	240	375	442	245	223	201	582	500
98.9184	0	656	167	309	226	441	293	225	241	375	444	245	223	201	584	503
99.0413	0	657	167	308	227	441	292	224	240	375	444	246	223	202	584	501
99.1642	0	659	165	308	227	443	294	225	240	376	444	247	222	202	585	504
99.287	0	658	166	310	227	445	295	226	242	377	446	247	222	202	587	504
99.4099	0	656	167	308	225	440	291	223	239	375	442	244	223	201	584	504
99.5328	0	656	167	308	225	439	290	222	238	374	441	244	223	201	585	502
99.6557	0	658	167	307	225	439	291	223	239	374	441	245	222	201	585	504
99.7786	0	657	167	308	225	440	292	223	240	374	442	247	223	202	586	502
99.9014	0	657	166	310	227	442	294	226	241	375	444	248	223	202	587	506
100.024	0	657	168	308	226	440	292	222	238	374	441	245	223	201	586	502
100.147	0	657	167	307	224	438	289	221	238	374	439	245	223	201	584	506
100.27	0	657	167	308	225	438	292	222	238	373	441	246	223	200	587	504
100.393	0	657	167	308	226	439	292	223	240	374	441	247	223	202	587	507
100.516	0	658	167	309	226	441	294	224	241	375	443	249	223	203	588	506
100.639	0	657	167	308	226	443	293	222	239	375	442	247	224	201	587	505
100.762	0	659	168	308	225	438	290	221	239	374	440	245	224	200	585	505
100.884	0	659	167	309	225	438	292	221	240	375	442	246	224	201	587	507
101.007	0	659	166	308	225	440	292	223	240	375	441	248	224	202	586	507
101.13	0	660	167	309	227	442	294	225	240	376	443	248	225	203	587	508
101.253	0	661	167	309	227	443	294	224	241	377	443	248	224	202	587	507
101.376	0	661	167	308	225	437	291	222	239	375	440	245	224	201	583	507
101.499	0	662	167	308	226	440	292	221	239	376	440	248	224	201	584	508
101.622	0	662	167	309	226	439	293	222	240	376	441	247	225	201	584	507
101.745	0	662	167	310	226	442	294	224	242	377	443	249	225	203	585	507
101.868	0	662	167	310	228	444	296	224	241	377	443	248	225	202	586	510
101.99	0	663	166	309	225	439	292	220	239	376	440	246	225	200	582	507
102.113	0	663	166	309	226	439	294	221	241	376	441	245	224	200	582	506
102.236	0	662	168	309	225	440	294	223	241	377	442	246	225	200	581	508
102.359	0	662	166	309	226	442	295	224	241	378	442	248	225	202	582	506
102.482	0	663	166	311	227	443	297	225	241	378	444	249	225	201	582	507
102.605	0	662	166	308	226	439	293	221	239	376	440	245	225	199	578	505
102.728	0	661	165	308	224	439	293	221	241	376	440	245	224	198	577	507
102.851	0	660	165	309	225	440	294	223	240	377	441	246	225	199	578	504
102.973	0	662	164	308	225	442	296	223	241	377	442	248	225	199	578	506
103.096	0	661	165	310	226	444	297	225	241	379	445	247	225	199	578	506
103.219	0	659	165	308	225	439	293	220	240	376	441	246	224	198	576	505
103.342	0	659	163	307	224	439	294	221	240	376	441	246	225	197	574	505
103.465	0	659	164	308	224	440	294	222	240	377	439	246	224	198	575	505
103.588	0	657	164	308	225	442	296	223	241	376	443	246	224	198	575	503
103.711	0	658	164	310	227	443	297	226	242	378	446	248	224	199	575	506
103.834	0	658	163	308	225	442	296	222	240	376	441	246	224	197	575	504
103.956	0	657	162	307	223	438	294	221	239	377	440	245	223	197	573	506
104.079	0	656	164	309	224	440	295	222	241	376	440	246	224	198	574	502
104.202	0	655	163	309	224	441	296	225	241	376	443	246	223	198	575	505
104.325	0	656	164	310	224	444	298	226	242	378	446	248	224	199	575	506
104.448	0	655	164	309	225	445	297	224	241	377	444	247	223	198	576	505
104.571	0	655	163	307	223	441	294	222	239	376	441	246	222	198	574	503
104.694	0	655	164	309	223	442	296	224	241	376	443	247	223	198	575	505
104.817	0	655	163	309	225	443	296	224	241	378	445	247	223	199	575	506
104.94	0	655	163	310	224	443	298	226	242	378	446	248	223	199	577	505
105.062	0	655	164	310	225	444	299	226	242	378	447	248	223	199	578	504
105.185	0	654	164	308	224	441	295	223	241	378	444	245	224	199	576	507
105.308	0	657	164	310	225	442	297	224	241	378	445	247	223	199	578	507
105.431	0	655	164	308	225	442	296	225	242	378	445	247	224	199	578	506
105.554	0	657	163	309	225	445	298	227	242	378	448	248	223	200	580	507
105.677	0	656	164	311	226	446	299	228	243	379	448	247	223	201	580	510
105.8	0	657	164	309	225	442	295	223	240	378	444	245	223	200	577	508
105.923	0	655	164	309	225	442	296	224	241	379	446	246	223	200	581	508
106.045	0	655	164	309	225	442	296	225	242	378	446	247	223	200	580	511
106.168	0	656	163	309	225	442	298	227	242	379	449	248	223	201	582	511
106.291	0	658	165	310	226	445	299	226	243	379	449	247	223	201	583	511
106.414	0	656	164	308	223	440	294	222	240	377	443	244	223	199	580	509
106.537	0	656	164	309	223	440	295	223	240	376	445	245	223	201	580	511
106.66	0	655	164	309	223	439	294	224	240	377	445	245	222	201	582	510
106.783	0	656	164	309	223	442	296	224	241	377	446	246	222	200	582	511
106.906	0	654	164	310	225	442	297	224	241	377	447	246	222	200	582	509
107.028	0	653	163	307	222	436	292	220	239	374	442	243	222	199	580	510
107.151	0	652	163	307	222	436	291	221	238	374	442	244	222	199	579	509
107.274	0	653	164	307	222	437	293	221	238	374	443	244	221	200	580	508
107.397	0	651	162	308	223	438	293	223	239	374	443	244	223	201	580	506
107.52	0	650	163	308	222	439	294	223	240	374	445	245	222	201	581	509
107.643	0	649	162	307	220	434	290	219	236	373	441	242	221	199	578	508
107.766	0	649	162	306	220	434	290	220	237	372	442	243	221	198	578	505
107.889	0	647	162	306	220	435	290	221	237	371	442	243	222	199	579	504
108.012	0	647	162	307	221	436	291	222	238	371	444	245	221	200	579	505
108.134	0	647	162	308	220	437	292	223	238	372	445	245	221	199	579	504
108.257	0	646	161	306	219	433	289	220	236	371	440	242	220	199	577	503
108.38	0	645	161	306	218	433	288	220	236	370	441	243	220	199	578	501
108.503	0	645	161	306	220	433	288	221	236	369	441	243	221	199	578	502
108.626	0	645	161	306	220	434	289	221	236	370	442	244	221	199	579	502
108.749	0	645	162	307	220	435	289	222	236	370	443	244	221	200	578	503
108.872	0	643	161	304	218	431	286	218	235	368	438	241	220	198	576	499
108.995	0	643	161	306	218	432	286	220	235	368	439	242	220	198	576	501
109.117	0	644	160	305	218	431	286	219	235	368	439	243	219	198	577	500
109.24	0	643	160	306	219	433	287	220	236	369	440	243	220	199	578	500
109.363	0	642	161	306	219	434	288	221	236	369	442	243	221	199	578	498
109.486	0	641	159	304	217	429	285	219	233	367	437	240	220	197	574	498
109.609	0	642	160	304	217	430	283	217	233	367	437	240	220	197	576	498
109.732	0	641	160	304	217	429	284	217	234	367	437	241	219	197	575	500
109.855	0	640	160	305	218	430	285	221	235	367	440	243	220	198	576	499
109.978	0	638	160	305	218	433	285	220	234	367	439	243	220	198	577	498
110.1	0	639	159	302	216	428	282	215	232	366	435	241	220	197	575	496
110.223	0	639	159	303	216	427	282	217	232	366	435	241	220	197	574	495
110.346	0	637	159	302	216	428	282	217	233	365	436	242	220	197	574	497
110.469	0	638	160	304	216	430	284	219	234	366	438	243	220	198	575	496
110.592	0	638	160	304	218	431	285	219	233	366	438	243	220	197	576	495
110.715	0	637	159	302	217	426	281	214	231	365	433	240	220	196	573	494
110.838	0	637	159	302	215	426	282	217	232	365	435	241	220	196	574	496
110.961	0	637	159	303	216	428	282	218	232	365	435	242	220	197	574	496
111.084	0	638	158	304	217	428	284	218	232	366	436	241	220	198	575	497
111.206	0	638	160	304	218	432	286	219	234	367	438	244	220	198	577	497
111.329	0	638	159	303	216	427	282	216	232	366	434	241	219	197	574	497
111.452	0	639	160	303	217	428	283	217	232	366	434	241	220	197	574	497
111.575	0	640	160	304	217	429	284	216	233	367	434	243	220	197	576	498
111.698	0	641	160	304	218	431	285	218	234	367	435	244	220	198	575	497
111.821	0	642	160	305	219	434	287	221	235	369	438	246	220	199	577	501
111.944	0	640	161	304	218	431	285	216	234	368	435	243	221	197	577	499
112.067	0	644	160	304	218	430	285	216	234	368	434	243	221	198	576	501
112.189	0	644	162	304	219	431	286	218	235	370	436	244	221	198	579	501
112.312	0	645	162	306	220	432	288	219	235	371	437	246	222	199	577	504
112.435	0	646	163	306	220	435	290	223	237	373	439	247	223	200	580	504
112.558	0	649	162	306	221	434	290	218	235	372	436	244	221	199	580	506
112.681	0	649	162	305	219	433	288	218	235	373	435	244	223	199	579	505
112.804	0	651	164	306	220	432	289	219	236	373	436	246	223	200	580	509
112.927	0	652	164	306	221	435	290	220	236	374	436	247	223	201	582	511
113.05	0	654	163	308	222	436	293	221	237	376	439	248	223	202	583	510
113.172	0	654	165	307	222	436	291	219	238	376	438	245	224	200	584	510
113.295	0	655	165	305	220	433	289	218	237	376	436	245	224	200	581	512
113.418	0	656	165	307	221	434	291	217	237	377	436	247	224	201	583	513
113.541	0	657	165	307	222	436	292	219	238	378	437	247	224	201	583	513
113.664	0	658	165	307	223	436	293	221	239	380	440	249	225	202	585	514
113.787	0	659	165	308	223	437	292	220	239	379	439	247	225	201	584	515
113.91	0	660	166	307	222	433	290	217	238	379	435	245	224	199	583	515
114.033	0	659	166	307	223	435	291	218	239	379	435	247	224	201	584	514
114.156	0	660	166	308	223	437	294	218	239	380	437	248	224	202	585	517
114.278	0	661	166	309	224	437	294	222	240	381	439	248	225	202	585	518
114.401	0	662	167	308	223	437	295	221	240	381	439	248	225	201	585	516
114.524	0	661	167	308	223	434	293	217	238	381	436	245	225	200	584	514
114.647	0	661	167	309	224	436	293	219	239	381	436	247	225	201	585	517
114.77	0	661	166	309	223	436	294	220	239	380	437	248	225	202	584	517
114.893	0	663	166	310	223	437	296	222	239	382	440	249	225	203	586	517
115.016	0	661	166	309	224	439	296	221	240	382	439	248	225	200	584	515
115.139	0	660	166	309	222	434	293	218	240	381	437	245	225	199	583	516
115.261	0	659	167	309	223	434	293	219	239	381	437	247	224	202	583	514
115.384	0	661	166	309	222	436	294	218	239	381	437	245	224	201	584	516
115.507	0	660	166	310	224	436	295	221	240	381	439	248	224	203	584	514
115.63	0	659	166	310	224	437	295	220	240	380	439	247	224	201	583	515
115.753	0	658	166	308	221	432	291	217	239	379	437	243	225	198	581	515
115.876	0	659	165	308	222	434	293	217	238	379	437	243	223	200	580	514
115.999	0	658	164	308	222	433	292	217	238	379	438	244	223	199	581	511
116.122	0	657	166	309	222	433	292	220	239	378	439	246	224	200	581	514
116.244	0	657	165	308	222	434	291	218	238	378	437	243	223	198	580	512
116.367	0	655	165	305	220	429	289	214	236	376	433	242	222	197	577	511
116.49	0	655	165	306	221	430	289	215	237	375	434	242	222	198	577	509
116.613	0	653	164	307	220	429	289	216	237	374	433	242	222	197	577	510
116.736	0	654	164	307	221	431	289	217	236	374	435	243	221	198	578	508
116.859	0	653	165	306	221	431	288	215	236	373	433	243	221	197	577	507
116.982	0	651	162	303	219	427	285	214	234	372	431	240	221	195	574	506
117.105	0	650	162	305	218	426	285	214	234	372	431	240	221	196	574	505
117.228	0	651	162	305	218	427	285	215	234	371	432	241	220	196	574	504
117.35	0	648	162	306	218	428	286	216	235	371	433	243	220	197	575	502
117.473	11	649	164	306	220	430	287	217	236	371	433	243	219	196	574	505
117.596	0	647	161	304	217	425	282	213	233	370	429	240	218	194	570	502
117.719	0	648	162	304	218	425	283	213	233	369	430	239	219	194	571	502
117.842	0	648	162	305	217	426	283	213	233	368	430	241	219	195	572	501
117.965	0	648	162	305	218	427	284	216	233	369	432	243	218	196	572	502
118.088	0	647	162	305	219	429	286	217	234	369	433	243	219	197	573	502
118.211	0	648	162	303	217	425	282	213	232	368	429	240	218	195	571	500
118.333	0	648	162	304	218	425	283	215	233	368	430	240	218	195	570	499
118.456	0	646	161	304	218	425	283	215	234	368	431	241	219	196	570	501
118.579	0	647	162	306	218	428	284	217	234	368	433	242	218	197	572	501
118.702	0	649	163	307	219	430	286	218	233	369	436	242	218	196	573	501
118.825	0	649	162	304	218	426	282	214	233	368	431	240	218	196	572	498
118.948	0	647	161	304	218	425	283	214	233	369	432	239	218	196	571	502
119.071	0	648	161	305	218	426	283	214	232	369	432	240	219	196	572	500
119.194	0	648	161	306	218	428	284	216	233	369	433	242	219	197	573	499
119.316	0	649	163	307	221	428	287	220	234	369	435	242	219	196	574	500
119.439	0	648	163	305	219	430	285	217	234	370	433	241	219	197	574	502
119.562	0	650	161	304	218	426	283	214	233	369	431	240	218	195	572	502
119.685	0	649	162	304	219	426	283	215	233	370	432	241	218	196	573	501
119.808	0	649	162	305	219	427	285	216	234	370	433	241	220	197	572	504
119.931	0	650	162	306	220	430	287	218	235	370	434	244	219	199	575	505
120.054	0	652	162	307	220	431	288	217	235	372	436	244	219	197	576	505
120.177	0	651	163	305	219	427	284	214	233	370	431	241	219	196	574	502
120.3	0	651	163	305	218	428	285	215	235	372	433	241	220	197	574	506
120.422	0	650	163	306	220	428	286	217	234	372	433	243	221	198	576	504
120.545	0	653	163	307	222	432	288	219	235	372	434	244	221	199	576	506
120.668	0	654	163	307	223	434	291	221	236	375	438	246	221	200	578	507
120.791	0	654	164	308	221	433	289	218	236	374	435	243	221	198	578	508
120.914	0	653	163	307	222	430	287	218	235	374	434	243	222	197	577	509
121.037	0	657	165	307	221	431	290	217	235	375	434	244	222	198	579	509
121.16	0	657	165	307	222	433	291	220	237	375	436	246	222	199	579	507
121.283	0	657	165	308	223	436	292	223	238	376	439	247	223	200	581	511
121.405	0	658	167	310	223	438	294	222	239	378	439	247	223	200	583	511
121.528	0	659	166	308	222	433	289	218	236	377	435	245	223	198	581	512
121.651	0	659	166	309	223	435	292	220	239	378	437	247	224	200	584	510
121.774	0	660	166	309	223	435	294	221	239	379	438	247	225	201	584	513
121.897	0	660	165	310	224	437	295	223	239	380	440	248	224	203	586	514
122.02	0	661	166	311	225	440	297	224	241	380	442	248	226	202	588	514
122.143	0	660	167	310	222	435	293	219	239	379	438	244	226	199	585	515
122.266	0	661	167	310	222	434	294	221	239	381	439	247	226	201	586	515
122.388	0	662	166	310	224	437	294	221	240	381	438	247	226	201	587	514
122.511	0	662	167	310	224	438	296	221	241	381	440	248	227	201	588	513
122.634	0	662	166	312	225	441	298	224	242	382	443	249	226	201	589	515
122.757	0	660	167	309	223	437	294	220	240	382	440	245	226	201	589	513
122.88	0	661	167	310	223	436	294	219	240	382	440	246	226	201	588	513
123.003	0	660	167	310	224	437	296	220	241	381	440	246	226	199	589	511
123.126	0	660	166	311	224	438	296	223	241	382	443	247	226	201	589	514
123.249	0	659	166	310	226	440	299	226	242	382	444	249	226	203	591	512
123.372	0	660	167	311	224	437	295	221	240	381	441	246	225	200	590	514
123.494	0	660	167	310	222	434	294	221	240	381	440	245	226	201	590	511
123.617	0	658	167	310	223	437	295	221	241	381	441	246	226	199	589	513
123.74	0	659	166	311	223	437	296	222	241	381	442	247	225	200	589	513
123.863	0	660	167	312	224	439	297	224	242	381	444	248	226	202	590	513
123.986	0	658	166	310	223	436	294	220	240	380	440	245	225	199	590	508
124.109	0	657	165	310	222	434	292	219	240	380	439	244	226	199	588	511
124.232	0	658	166	310	222	434	292	220	240	379	439	245	225	199	588	510
124.355	0	658	167	310	222	436	293	221	240	379	440	245	226	199	588	509
124.477	0	657	165	312	223	438	296	223	241	380	443	247	224	200	589	508
124.6	0	655	165	309	221	434	292	220	239	378	439	244	225	198	587	509
124.723	0	655	165	309	220	430	290	218	238	376	436	243	225	198	586	507
124.846	0	655	163	308	220	431	290	218	238	377	438	243	224	199	587	505
124.969	0	654	165	309	219	433	291	220	238	375	439	243	224	199	586	508
125.092	0	654	165	309	221	434	292	222	240	376	442	245	223	199	589	509
125.215	0	652	164	308	220	431	289	218	237	375	437	243	223	198	585	506
125.338	0	652	164	307	219	430	289	216	236	375	437	241	223	198	584	505
125.46	0	652	164	307	220	429	289	219	237	374	437	242	222	198	584	505
125.583	0	651	164	307	219	430	289	220	237	374	439	242	223	199	585	505
125.706	0	653	163	308	221	432	290	221	238	375	441	245	222	199	586	505
125.829	0	652	165	306	219	428	287	217	236	373	436	241	222	198	584	501
125.952	0	651	164	305	219	426	285	219	236	373	437	242	222	199	584	504
126.075	0	651	163	306	218	428	285	218	236	373	437	242	222	199	584	506
126.198	0	653	164	306	220	428	287	219	236	372	439	243	221	199	585	504
126.321	0	651	164	307	220	430	289	220	237	373	440	243	222	199	587	502
126.444	0	649	163	305	218	426	285	217	236	371	435	241	221	199	585	503
126.566	0	647	163	303	217	425	283	215	235	371	434	241	221	197	586	504
126.689	0	646	164	303	219	428	283	215	234	370	432	242	220	197	591	505
126.812	0	643	166	302	220	432	283	216	235	368	430	243	219	198	596	504
126.935	0	644	165	304	221	434	283	217	236	367	429	245	218	198	600	507
127.058	0	647	168	299	222	438	279	209	236	360	408	249	221	201	599	504
127.181	0	661	170	295	226	447	275	202	234	352	381	252	225	207	597	500
127.304	0	666	170	296	228	451	275	201	237	356	372	250	227	211	597	498
127.427	0	662	167	298	226	441	280	207	235	366	389	244	224	206	599	497
127.549	0	660	166	300	225	436	287	211	236	371	405	244	224	203	596	495
127.672	0	659	165	299	223	433	284	209	235	370	407	241	224	200	595	496
127.795	0	662	165	301	222	429	282	211	234	370	411	241	223	199	595	497
127.918	0	664	165	299	222	431	283	212	235	371	414	243	223	201	598	499
128.041	0	665	166	301	222	432	284	212	235	372	415	243	225	202	599	502
128.164	0	666	165	301	224	434	285	214	236	374	419	245	224	200	601	500
128.287	0	666	166	301	222	431	283	212	235	372	417	243	225	199	599	500
128.41	0	665	166	301	221	428	282	213	235	373	416	242	225	200	597	502
128.532	0	667	165	301	223	431	284	212	236	374	418	243	226	200	596	504
128.655	0	665	165	303	223	432	286	213	236	376	419	245	226	201	594	505
128.778	0	663	167	303	224	434	288	216	238	378	426	245	226	200	596	509
128.901	0	664	167	304	224	433	287	213	237	377	424	245	226	200	596	507
129.024	0	665	167	303	223	431	286	212	236	377	421	245	227	201	596	511
129.147	0	664	167	304	224	431	287	212	238	379	423	246	227	201	597	511
129.27	0	665	168	305	225	433	289	216	238	380	425	245	228	201	595	512
129.393	0	666	167	306	225	436	290	218	239	381	429	246	228	201	595	512
129.516	0	668	168	306	226	435	292	217	239	382	430	246	228	201	597	515
129.638	0	668	168	306	225	432	289	215	239	382	427	246	227	202	593	512
129.761	0	667	167	306	225	434	292	216	240	382	431	245	228	201	594	515
129.884	0	666	167	307	225	434	292	218	241	384	432	246	228	201	593	514
130.007	0	669	167	308	226	436	295	219	240	384	434	247	229	202	594	517
130.13	0	668	167	309	227	438	295	221	242	385	436	248	229	202	595	516
130.253	0	667	168	308	225	435	294	219	241	385	435	245	228	202	592	517
130.376	0	667	168	308	225	435	294	219	241	385	436	246	228	202	592	517
130.499	0	667	167	308	226	436	295	219	242	385	435	246	229	202	593	518
130.621	0	667	168	310	227	438	297	221	242	386	439	247	229	203	593	517
130.744	0	666	167	310	227	440	299	224	244	386	442	249	229	204	594	519
130.867	0	666	167	308	225	436	296	220	242	386	437	246	229	203	592	517
130.99	0	664	167	308	225	436	296	220	242	385	438	245	228	201	591	518
131.113	0	666	167	310	225	437	296	220	244	386	438	247	228	202	592	515
131.236	0	665	168	311	225	439	298	224	245	386	440	248	228	203	591	518
131.359	0	666	167	310	226	441	299	225	244	387	442	250	228	203	593	518
131.482	0	663	169	310	225	439	297	222	244	385	441	246	228	201	592	516
131.604	0	662	167	309	224	436	295	221	243	385	439	244	227	200	590	516
131.727	0	660	166	310	225	436	297	222	243	384	440	246	227	201	591	515
131.85	0	662	166	309	224	438	297	221	243	385	440	246	228	202	590	516
131.973	0	661	166	309	225	439	299	224	244	384	442	247	227	202	591	513
132.096	0	659	167	309	225	439	299	223	244	384	442	245	226	201	590	516
132.219	0	657	167	307	223	434	294	220	242	382	438	243	226	199	587	514
132.342	0	657	165	308	223	435	295	221	242	382	439	243	226	199	588	511
132.465	0	656	166	308	223	435	295	221	241	382	440	243	226	200	588	511
132.588	0	656	165	309	223	436	296	223	242	382	441	244	225	200	587	512
132.71	0	654	165	309	224	437	297	224	243	381	441	245	226	202	589	513
132.833	0	653	165	307	221	433	293	219	240	379	437	242	225	200	585	510
132.956	0	653	164	306	222	432	293	220	240	379	438	241	224	200	586	508
133.079	0	651	165	307	221	433	292	221	241	378	439	242	224	200	586	509
133.202	0	652	164	306	221	432	293	221	241	378	439	242	223	200	586	511
133.325	0	653	163	307	222	434	294	223	242	378	442	243	224	199	587	510
133.448	0	650	165	306	220	433	293	220	239	376	439	241	223	199	586	506
133.571	0	649	163	305	220	431	290	220	240	376	437	240	223	199	585	507
133.693	0	649	162	305	221	430	291	220	240	376	438	241	224	199	585	507
133.816	0	649	163	306	219	431	290	220	240	376	439	242	223	199	586	507
133.939	0	649	162	306	221	433	292	222	241	375	440	242	223	201	587	505
134.062	0	647	163	306	221	433	292	221	240	375	440	241	223	200	587	507
134.185	0	649	162	305	219	429	289	220	239	374	437	240	223	199	585	505
134.308	0	648	163	306	221	430	290	220	239	374	438	240	222	200	586	506
134.431	0	647	163	306	220	430	290	221	239	374	438	240	221	200	587	504
134.554	0	648	163	307	220	432	290	222	240	374	440	241	222	201	587	507
134.676	0	649	163	307	221	433	291	223	239	374	441	242	222	199	588	507
134.799	0	648	164	305	218	428	288	219	238	373	437	240	222	200	587	508
134.922	0	647	163	306	219	428	288	220	238	373	438	241	222	200	587	506
135.045	0	648	165	306	219	428	287	219	239	372	438	240	223	200	588	508
135.168	0	650	164	306	220	429	288	221	239	372	439	240	223	200	589	508
135.291	0	649	164	306	221	431	291	222	240	372	441	241	222	201	590	507
135.414	0	649	165	305	218	429	286	219	238	371	437	239	222	200	589	509
135.537	0	649	165	305	218	427	286	219	237	370	437	239	222	200	588	509
135.66	0	651	165	306	219	428	286	219	237	371	437	239	222	200	589	510
135.782	0	650	164	305	218	428	287	219	238	372	437	239	222	200	589	509
135.905	0	650	164	307	220	430	289	221	238	372	440	241	222	201	591	512
136.028	0	650	165	305	220	430	287	221	238	371	438	240	223	200	590	513
136.151	0	652	165	304	219	424	284	217	235	371	435	239	223	200	589	512
136.274	0	650	166	305	220	427	286	217	236	370	435	240	223	200	589	510
136.397	0	652	164	305	219	427	285	219	237	370	436	239	223	200	590	514
136.52	0	652	166	306	220	428	287	220	238	372	438	240	223	200	591	513
136.643	0	654	165	306	220	431	288	220	238	373	439	242	222	200	592	514
136.765	0	653	166	305	219	427	285	217	236	371	434	240	221	199	591	512
136.888	0	653	165	306	218	425	285	218	237	371	435	240	223	200	591	514
137.011	0	653	165	306	219	428	286	218	236	371	436	241	223	200	591	515
137.134	0	655	165	306	220	428	288	219	237	372	436	242	222	200	592	515
137.257	0	654	164	307	221	430	289	220	239	373	438	243	225	203	593	514
137.38	0	655	166	307	221	430	290	221	238	374	438	243	224	202	595	517
137.503	0	654	166	305	219	427	286	218	237	373	435	240	223	201	592	515
137.626	0	657	166	306	220	428	287	219	238	374	436	242	224	201	593	519
137.748	0	657	165	306	221	429	289	219	238	375	437	243	224	202	594	517
137.871	0	658	165	308	222	431	289	221	239	376	438	244	224	203	594	521
137.994	0	659	166	309	223	433	292	223	239	376	440	245	224	204	596	520
138.117	0	661	167	308	221	430	290	219	239	377	438	242	224	202	595	522
138.24	0	661	167	308	220	431	290	219	240	377	437	244	225	203	595	520
138.363	0	660	166	308	221	432	291	221	241	379	438	245	225	203	597	523
138.486	0	662	166	308	222	432	293	222	240	379	440	246	225	204	597	524
138.609	0	663	168	311	223	434	293	223	242	380	441	247	225	204	597	525
138.732	0	663	169	310	224	436	294	223	241	381	442	246	225	204	599	522
138.854	0	662	168	309	221	433	292	221	241	381	440	245	226	204	596	524
138.977	0	663	167	309	223	434	294	221	241	382	440	246	226	205	598	525
139.1	0	664	168	309	224	435	294	221	242	382	441	246	226	205	598	525
139.223	0	664	167	309	223	437	296	225	243	383	442	247	226	205	599	525
139.346	0	664	167	311	224	438	298	227	244	384	446	249	226	207	600	528
139.469	0	664	168	309	223	434	294	221	242	383	442	244	225	204	598	526
139.592	0	665	167	308	223	434	295	220	243	383	441	245	225	204	597	524
139.715	0	664	167	308	222	434	294	221	243	383	441	246	225	205	598	525
139.837	0	664	167	309	224	434	297	223	243	384	442	247	225	205	598	526
139.96	0	665	167	309	224	437	297	224	244	385	443	248	226	205	598	527
140.083	0	663	168	310	223	438	296	222	243	383	443	246	226	203	598	524
140.206	0	663	166	307	222	434	292	221	243	383	441	243	225	202	594	525
140.329	0	661	166	307	222	434	294	221	243	383	441	243	225	202	593	523
140.452	0	661	168	308	221	435	295	221	242	383	440	244	225	203	593	521
140.575	0	661	165	309	223	435	297	221	243	384	442	246	225	203	594	521
140.698	0	660	166	309	223	437	297	224	243	384	445	246	225	203	594	522
140.82	0	658	167	307	221	434	294	220	242	382	441	243	224	202	591	518
140.943	0	659	165	306	222	433	294	219	241	381	440	243	224	201	591	518
141.066	0	658	166	307	221	434	294	220	241	382	440	243	224	200	591	516
141.189	0	657	165	307	221	434	294	222	243	381	442	244	224	201	591	518
141.312	0	657	165	308	222	434	296	223	243	382	444	245	224	203	592	518
141.435	0	658	165	307	222	435	295	222	243	381	441	244	224	200	591	516
141.558	0	655	164	306	220	431	291	219	241	379	439	242	224	200	589	515
141.681	0	655	165	306	221	432	292	221	242	380	440	243	224	200	590	516
141.804	0	655	165	306	221	432	292	221	242	380	441	242	223	201	591	515
141.926	0	657	166	308	220	432	294	222	242	379	443	243	224	201	590	516
142.049	0	656	164	308	221	436	294	223	243	380	443	243	224	201	590	514
142.172	0	655	164	306	219	430	290	220	240	379	440	241	223	200	590	516
142.295	0	655	165	306	219	429	291	220	241	378	440	242	224	200	588	517
142.418	0	655	165	306	218	431	290	219	241	378	439	241	224	200	590	515
142.541	0	655	165	307	220	430	291	222	242	378	441	242	225	200	590	513
142.664	0	656	164	308	221	432	293	224	242	379	444	242	225	202	591	515
142.787	0	655	166	307	220	431	291	221	240	379	440	241	225	201	590	515
142.909	0	656	166	306	220	428	289	218	238	376	439	239	225	201	589	515
143.032	0	656	166	306	220	428	288	220	239	376	439	241	224	201	591	513
143.155	0	656	165	307	219	427	290	220	240	376	441	241	224	201	591	517
143.278	0	657	165	308	220	430	291	222	241	378	443	242	225	202	592	516
143.401	0	658	166	308	220	431	291	222	240	378	442	241	225	202	593	517
143.524	0	657	166	307	219	426	288	218	239	376	439	239	225	201	590	515
143.647	0	656	167	307	219	427	288	219	239	376	440	240	224	201	592	519
143.77	0	658	167	308	220	428	289	220	239	375	440	240	224	202	593	519
143.892	0	659	166	308	221	429	289	220	239	376	441	241	225	202	595	521
144.015	0	660	167	309	221	431	290	223	240	376	443	241	224	203	596	519
144.138	0	659	169	307	220	428	287	220	238	376	440	240	226	202	595	521
144.261	0	661	168	307	220	426	287	219	237	375	439	240	224	202	595	520
144.384	0	661	168	309	220	427	288	218	237	376	440	241	225	202	596	519
144.507	0	661	167	308	221	429	289	220	239	375	441	241	225	202	597	520
144.63	0	662	167	309	221	431	290	223	240	377	442	243	225	203	598	524
144.753	0	664	169	310	223	430	289	221	240	377	441	244	225	202	599	524
144.876	0	664	169	308	220	428	287	218	238	376	439	241	225	202	598	522
144.998	0	664	169	309	222	429	290	219	238	377	440	242	225	202	600	524
145.121	0	664	168	309	221	429	290	220	239	377	441	243	225	205	599	526
145.244	0	666	168	310	222	431	290	222	240	379	442	245	225	205	601	528
145.367	0	666	168	311	224	434	293	224	241	380	444	245	225	206	604	528
145.49	0	666	169	310	222	431	289	221	240	378	441	242	224	204	602	527
145.613	0	668	168	309	221	431	290	221	241	378	440	245	226	205	602	530
145.736	0	669	169	309	223	433	291	221	240	379	441	245	225	206	602	530
145.859	0	668	168	310	223	433	293	222	241	379	442	245	225	206	602	530
145.981	0	670	169	312	224	434	294	225	242	381	445	247	225	207	604	531
146.104	0	670	169	312	223	435	293	223	242	381	444	246	225	205	603	533
146.227	0	670	169	311	221	433	292	221	241	381	441	246	226	206	602	533
146.35	0	672	169	310	224	434	293	222	241	381	443	246	225	206	604	533
146.473	0	671	169	311	223	436	294	223	242	382	444	247	226	206	604	535
146.596	0	671	169	311	225	436	294	225	244	382	446	248	226	207	604	533
146.719	0	672	169	312	226	438	296	224	243	382	446	247	226	206	604	534
146.842	0	671	169	310	222	433	293	221	241	382	443	244	225	205	601	532
146.964	0	670	169	311	223	435	294	223	243	383	444	245	226	206	602	536
147.087	0	670	168	311	223	435	294	223	243	383	443	247	226	207	603	533
147.21	0	672	169	312	224	437	296	223	243	384	446	248	227	207	603	535
147.333	0	671	168	311	225	438	298	224	243	385	447	248	226	206	604	534
147.456	0	668	169	309	223	435	294	221	243	383	443	244	226	204	600	534
147.579	0	667	167	309	222	435	293	222	243	383	442	246	226	206	600	532
147.702	0	669	168	310	223	435	294	220	242	383	442	246	225	204	600	534
147.825	0	668	168	310	223	436	295	223	243	384	443	246	225	205	599	532
147.948	0	667	166	309	224	438	297	225	244	383	445	247	226	204	600	533
148.07	0	665	167	309	221	434	294	220	241	382	441	244	226	203	597	531
148.193	0	666	166	309	220	433	293	219	241	381	440	243	225	202	596	530
148.316	0	663	167	308	221	433	293	220	242	382	441	244	225	203	596	528
148.439	0	663	166	308	221	434	294	222	242	382	441	245	225	204	594	528
148.562	0	663	165	308	221	436	295	223	243	383	442	247	225	203	595	528
148.685	0	662	166	309	221	435	295	221	242	382	441	244	225	201	594	526
148.808	0	660	164	307	218	431	291	220	241	380	438	242	224	201	591	523
148.931	0	660	165	307	220	432	292	221	242	381	439	242	224	201	591	524
149.053	0	659	165	308	219	433	292	221	241	380	440	244	225	200	591	523
149.176	0	659	165	308	221	433	293	221	242	380	440	244	224	202	591	523
149.299	0	656	165	308	221	434	294	223	242	381	442	244	224	201	591	520
149.422	0	655	165	306	219	431	291	219	241	379	438	242	224	200	588	521
149.545	0	656	164	307	219	430	290	219	240	379	438	242	224	200	588	520
149.668	0	655	165	308	218	431	291	219	240	379	438	242	224	200	589	520
149.791	0	654	165	308	219	432	292	222	241	379	441	242	224	201	589	517
149.914	0	654	164	308	219	433	293	223	242	379	442	245	224	202	590	520
150.036	0	655	165	307	218	431	290	219	240	378	439	241	224	201	588	519
150.159	0	654	164	307	219	430	289	219	239	378	439	241	225	201	587	520
150.282	0	654	165	308	219	431	290	220	240	377	439	242	224	200	589	518
150.405	0	654	165	308	219	431	290	221	240	377	440	241	224	202	590	520
150.528	0	657	165	309	220	432	291	222	241	379	443	243	224	202	591	520
150.651	0	655	167	309	219	432	291	221	240	378	440	241	224	202	591	519
150.774	0	654	166	308	218	428	288	219	241	378	438	241	224	201	590	520
150.897	0	656	166	308	219	429	289	220	240	377	439	242	224	202	592	523
151.02	0	658	166	308	219	430	289	220	240	378	440	241	224	202	592	523
151.142	0	657	165	310	219	432	291	222	241	378	441	243	224	204	594	523
151.265	0	657	166	308	222	432	291	221	241	378	441	242	224	202	594	522
151.388	0	657	167	308	218	428	288	218	239	377	437	239	224	201	592	525
151.511	0	660	167	310	218	428	287	219	239	377	437	241	224	201	593	525
151.634	0	660	167	309	219	428	288	218	239	376	438	240	223	201	594	523
151.757	0	659	167	309	219	429	289	221	240	376	439	242	224	202	595	526
151.88	0	660	167	310	221	431	290	221	239	378	439	242	224	204	596	526
152.003	0	661	168	308	217	427	286	216	238	375	435	239	223	201	594	525
152.125	0	661	168	308	219	426	287	218	238	375	436	239	223	201	595	524
152.248	0	660	167	308	218	427	287	218	238	376	436	239	224	201	595	527
152.371	0	661	167	309	219	428	288	219	239	376	437	243	224	203	595	526
152.494	0	664	167	310	220	429	290	220	239	377	439	242	224	203	596	527
152.617	0	662	168	309	219	426	286	217	237	375	435	240	224	201	595	525
152.74	0	661	167	309	218	425	285	217	238	374	435	239	223	201	594	528
152.863	0	662	166	308	219	425	286	218	238	374	435	240	223	202	594	528
152.986	0	664	167	309	219	427	288	218	238	375	436	242	223	203	595	528
153.108	1	664	167	309	220	430	288	220	239	377	438	243	224	204	596	528
153.231	0	662	167	309	219	427	286	218	239	375	436	240	223	201	596	529
153.354	0	662	168	309	218	425	286	217	238	375	435	240	224	201	594	526
153.477	0	665	168	310	218	427	287	217	237	375	434	241	224	203	595	528
153.6	0	665	166	308	220	426	288	218	238	375	435	242	223	202	595	528
153.723	0	664	167	309	221	430	289	221	240	377	438	244	223	205	596	531
153.846	0	664	168	310	219	427	288	217	239	376	434	242	224	202	595	528
153.969	0	666	167	308	218	427	286	217	238	375	432	241	224	202	594	530
154.092	0	667	168	308	219	428	287	216	239	376	435	242	224	203	595	529
154.214	0	666	167	308	219	427	287	220	239	376	435	243	223	204	595	531
154.337	0	666	167	309	221	430	289	221	239	377	438	245	224	203	595	529
154.46	0	666	168	309	220	429	289	217	238	377	434	244	223	202	595	529
154.583	0	667	167	308	219	426	286	216	238	378	433	242	223	202	593	528
154.706	0	666	167	309	220	427	287	217	239	377	434	244	223	202	595	531
154.829	0	665	167	308	220	428	288	218	239	377	434	244	223	203	594	529
154.952	0	668	166	309	221	429	290	219	239	379	436	245	224	204	595	532
155.075	0	666	168	308	220	429	287	217	239	378	432	244	224	203	594	528
155.197	0	665	166	307	218	427	286	215	239	377	431	243	223	202	592	530
155.32	0	665	166	306	219	427	287	216	239	379	432	244	224	201	592	528
155.443	0	665	166	307	219	427	288	216	237	379	433	244	224	202	593	530
155.566	0	666	165	307	220	429	289	218	240	380	435	245	224	203	593	528
155.689	0	663	167	308	220	428	288	217	239	380	432	246	225	202	592	529
155.812	0	662	166	306	218	426	287	215	237	379	428	245	224	203	589	528
155.935	0	664	166	306	219	427	287	215	239	380	431	245	224	202	590	527
156.058	0	662	166	307	219	428	289	216	239	380	433	244	225	201	590	525
156.18	0	663	166	307	220	428	289	218	239	382	435	246	225	202	591	527
156.303	0	662	166	308	221	430	290	218	239	381	434	245	224	200	591	526
156.426	0	661	166	306	219	425	288	215	238	381	430	245	225	199	588	525
156.549	0	662	167	306	219	427	288	217	240	382	433	245	225	200	589	524
156.672	0	662	165	307	220	428	289	219	240	382	434	246	225	201	590	524
156.795	0	662	165	308	220	430	291	219	241	383	435	247	226	202	590	524
156.918	0	663	166	309	221	432	292	220	241	384	437	247	226	201	591	525
157.041	0	661	167	308	220	427	289	216	240	384	433	245	227	201	589	522
157.164	0	661	166	308	220	430	290	219	241	384	435	245	227	201	589	525
157.286	0	662	167	308	221	430	290	218	241	384	435	246	227	201	590	525
157.409	0	662	166	308	221	430	293	220	242	385	436	247	227	201	591	523
157.532	0	664	166	310	222	433	294	223	243	386	440	247	227	202	593	525
157.655	0	663	168	309	221	432	291	218	241	385	436	245	227	201	591	527
157.778	0	663	167	308	221	430	291	219	241	385	436	246	227	202	591	529
157.901	0	664	167	309	222	431	293	219	242	385	436	246	227	202	593	527
158.024	0	664	167	310	222	432	293	221	242	386	439	248	227	202	594	527
158.147	0	665	168	311	223	433	295	224	245	387	441	248	227	203	595	530
158.269	0	666	169	311	222	433	294	221	244	386	439	246	227	203	596	531
158.392	0	665	167	309	222	431	292	218	242	387	438	244	227	201	594	529
158.515	0	666	169	310	223	432	294	221	244	386	438	246	227	202	596	530
158.638	0	667	168	311	223	433	295	222	243	387	439	247	227	203	597	534
158.761	0	668	170	312	225	435	297	222	243	388	441	247	227	205	598	535
158.884	0	668	170	312	224	436	297	222	244	388	442	247	227	203	600	534
159.007	0	667	170	310	223	431	292	220	243	386	438	244	227	203	598	534
159.13	0	668	171	311	223	431	294	220	244	387	439	246	227	204	600	538
159.252	0	669	171	311	223	432	295	220	244	387	440	246	227	203	600	538
159.375	0	669	170	312	224	433	297	222	244	387	442	247	227	204	601	536
159.498	0	670	170	313	226	436	297	224	245	387	444	246	226	206	602	538
159.621	0	670	172	311	223	432	294	220	244	386	440	243	227	203	599	536
159.744	0	672	171	313	224	431	294	220	243	387	440	246	227	204	600	541
159.867	0	670	170	313	224	433	295	221	244	386	440	245	226	204	602	539
159.99	0	672	171	314	224	435	296	223	245	387	443	246	227	206	602	538
160.113	0	671	170	314	225	437	299	226	245	388	445	248	227	206	603	538
160.236	0	673	172	313	225	434	296	221	243	387	444	244	227	205	602	540
160.358	0	673	171	312	223	432	295	221	243	387	443	244	227	205	600	540
160.481	0	672	172	313	224	434	296	222	244	386	443	246	227	206	601	540
160.604	0	672	170	314	225	435	296	225	245	388	444	247	227	207	602	542
160.727	0	676	172	314	227	437	298	225	244	388	446	247	227	206	603	542
160.85	0	674	172	314	226	436	297	222	245	387	446	245	227	206	602	542
160.973	0	673	170	313	225	432	296	221	244	386	443	244	228	205	600	541
161.096	0	674	171	313	224	434	296	224	244	386	443	246	227	207	602	542
161.219	0	674	170	313	225	435	296	223	244	387	445	247	227	207	601	542
161.341	0	675	171	315	226	438	298	225	244	387	446	247	227	207	603	545
161.464	0	674	171	314	226	438	298	224	245	386	445	245	226	206	603	544
161.587	0	674	170	312	224	432	294	221	243	385	442	243	226	205	600	542
161.71	0	674	170	312	224	434	296	222	243	386	442	245	227	206	601	543
161.833	0	675	170	312	224	434	297	222	244	385	443	246	227	207	601	543
161.956	0	673	170	313	224	435	297	223	245	387	445	247	227	207	601	543
162.079	0	674	170	313	225	437	297	224	244	386	446	247	227	207	601	542
162.202	0	675	171	312	223	432	293	219	242	385	440	245	226	205	596	542
162.324	0	674	170	311	223	433	295	221	242	385	441	246	226	206	598	540
162.447	0	672	169	311	222	434	295	222	243	384	442	246	227	205	597	542
162.57	0	672	168	311	225	435	296	222	243	385	443	247	227	205	596	539
162.693	0	673	170	312	225	437	296	224	243	385	444	246	226	206	597	542
162.816	0	672	170	311	222	431	292	220	241	383	441	242	227	203	594	538
162.939	0	670	168	309	223	431	294	221	243	383	442	244	227	204	593	539
163.062	0	669	168	310	223	432	294	221	242	384	441	246	227	205	594	536
163.185	0	670	167	311	222	433	294	222	243	384	442	246	227	205	593	537
163.308	0	670	168	311	225	435	297	223	244	384	444	247	226	205	594	535
163.43	0	667	168	310	222	433	293	221	241	384	442	244	228	203	592	535
163.553	0	666	167	309	222	432	293	222	242	384	441	246	227	204	591	531
163.676	0	667	167	309	222	432	293	221	242	382	441	246	227	204	593	534
163.799	0	667	167	309	223	434	294	222	243	384	443	246	227	205	593	532
163.922	0	666	168	311	223	435	295	225	244	383	444	247	227	205	593	533
164.045	0	665	168	310	223	435	293	221	242	383	444	245	227	203	593	533
164.168	0	665	167	308	223	433	293	220	242	383	441	245	227	203	592	529
164.291	0	665	167	309	223	433	293	221	242	384	441	246	227	204	593	529
164.413	0	665	168	310	223	435	295	223	243	384	443	247	227	205	593	531
164.536	0	664	167	311	222	436	295	224	243	385	445	248	228	205	594	528
164.659	0	664	168	311	225	437	296	223	243	384	445	247	227	204	593	528
164.782	0	664	167	309	222	432	294	222	242	383	443	245	227	204	592	529
164.905	0	663	167	311	222	434	295	223	244	383	444	246	228	204	593	530
165.028	0	664	168	310	223	435	295	223	242	384	444	248	227	205	594	530
165.151	0	663	168	311	224	435	296	225	243	384	446	248	226	206	594	528
165.274	0	664	168	312	224	437	296	225	244	384	447	247	228	206	594	528
165.396	0	663	169	309	222	433	293	222	243	383	444	244	227	203	591	529
165.519	0	662	168	310	223	433	294	222	242	384	445	245	228	204	592	530
165.642	0	662	167	310	221	432	295	224	244	383	445	245	228	204	593	527
165.765	0	662	167	312	223	435	296	225	245	384	446	248	227	206	594	526
165.888	0	662	168	313	224	438	297	227	245	385	448	247	227	205	594	529
166.011	0	660	167	310	222	432	293	221	242	382	443	243	227	204	591	528
166.134	0	660	168	310	222	432	294	221	243	384	443	245	228	203	590	525
166.257	0	661	168	311	222	433	294	223	243	383	445	244	227	203	592	525
166.38	0	660	167	312	222	433	296	225	245	383	445	245	227	205	592	527
166.502	0	661	167	312	224	436	296	225	244	383	447	245	227	204	592	527
166.625	0	658	168	309	222	431	294	221	242	382	443	243	227	202	590	524
166.748	0	658	166	310	222	431	294	222	243	382	444	243	226	203	591	524
166.871	0	658	168	310	222	432	293	222	242	382	444	243	226	203	592	526
166.994	0	659	167	311	222	433	294	224	243	382	446	245	226	203	591	525
167.117	0	660	168	313	224	435	296	225	244	382	448	245	226	203	593	524
167.24	0	658	167	311	221	433	293	222	242	380	443	242	225	203	590	522
167.363	0	658	167	310	221	430	293	222	242	381	443	242	226	202	589	524
167.485	0	659	166	310	222	431	293	222	242	380	443	243	226	202	592	525
167.608	0	658	166	311	221	432	294	223	243	381	445	244	226	203	590	522
167.731	0	658	167	312	221	433	295	226	244	382	448	244	226	203	591	523
167.854	0	658	167	311	221	433	293	223	243	380	444	243	225	203	590	524
167.977	0	659	166	310	220	430	291	221	241	380	442	242	227	203	589	524
168.1	0	657	166	310	221	431	293	222	242	380	443	242	226	203	590	521
168.223	0	658	166	311	221	431	293	224	242	380	445	243	226	202	590	520
168.346	0	659	167	311	222	432	295	225	244	381	447	243	226	204	591	523
168.468	0	659	168	311	221	430	292	222	242	380	444	243	226	202	590	524
168.591	0	658	166	309	220	428	291	221	241	379	442	242	225	203	589	522
168.714	0	658	166	310	220	429	292	222	242	380	443	242	225	202	589	524
168.837	0	658	166	309	221	430	292	222	242	380	445	242	225	203	589	524
168.96	0	660	166	311	221	430	293	223	242	380	445	243	225	203	589	524
169.083	0	658	167	309	220	431	292	222	241	379	443	242	225	202	589	521
169.206	0	657	166	309	219	426	289	220	241	378	441	241	225	202	586	522
169.329	0	657	166	309	219	427	290	221	241	378	442	242	225	202	588	522
169.452	0	659	165	308	219	428	290	221	241	378	442	241	224	202	587	521
169.574	0	659	165	310	221	429	292	223	241	378	444	243	224	202	588	520
169.697	0	657	166	309	221	428	291	221	241	377	441	241	223	201	587	521
169.82	0	656	166	308	219	425	288	219	239	376	438	240	224	201	585	518
169.943	0	659	165	307	220	426	288	218	240	375	439	240	223	202	585	518
170.066	0	657	165	308	219	426	289	220	240	376	440	241	223	201	586	518
170.189	0	656	165	308	219	428	289	221	241	376	442	241	223	202	586	520
170.312	0	655	165	309	219	428	289	220	240	376	440	241	224	201	585	518
170.435	0	657	166	307	219	424	286	218	238	375	438	239	223	201	584	516
170.557	0	655	165	307	218	425	287	218	238	375	438	240	223	201	584	515
170.68	0	654	164	307	219	426	287	221	239	375	440	241	223	201	584	518
170.803	0	654	164	308	220	428	289	222	240	376	441	241	223	201	585	515
170.926	0	656	165	308	219	428	288	220	239	376	440	241	223	201	586	517
171.049	0	655	165	307	218	424	286	218	238	375	438	240	223	201	584	514
171.172	0	654	165	308	218	424	287	219	240	374	439	241	223	201	586	517
171.295	0	654	164	307	219	426	287	219	238	375	439	241	223	201	585	514
171.418	0	655	164	308	219	426	288	221	239	376	442	242	223	202	587	516
171.54	0	655	165	308	221	429	289	221	239	376	441	242	223	201	587	515
171.663	0	654	164	307	218	425	286	219	238	374	439	239	223	201	586	517
171.786	0	654	164	307	219	425	287	220	238	376	439	241	223	202	587	515
171.909	0	656	164	307	220	426	288	220	239	377	440	242	224	202	587	518
172.032	0	655	165	308	220	428	289	220	239	377	443	242	224	202	589	517
172.155	0	656	165	309	221	429	290	222	240	378	442	244	224	204	589	519
172.278	0	656	165	308	219	425	286	219	238	377	439	241	224	202	588	516
172.401	0	655	164	307	219	426	287	220	239	377	440	242	224	202	589	519
172.524	0	657	164	308	221	426	288	220	240	377	441	241	225	202	590	518
172.646	0	656	165	309	220	428	289	222	240	378	443	244	225	205	590	522
172.769	0	657	166	311	222	431	291	223	241	379	444	244	225	204	592	520
172.892	0	657	166	308	220	425	287	218	238	378	439	241	225	203	590	520
173.015	0	658	165	308	219	427	288	218	240	379	441	241	226	203	591	521
173.138	0	658	166	309	221	427	288	220	240	379	442	242	226	203	592	522
173.261	0	658	165	309	221	429	289	222	241	381	442	245	226	205	592	521
173.384	0	659	166	311	222	431	292	222	241	381	445	244	226	203	593	521
173.507	0	659	166	307	221	428	287	218	240	380	440	242	227	203	591	522
173.629	0	659	166	308	220	427	289	221	240	381	442	243	227	203	591	524
173.752	0	658	166	310	221	427	290	221	240	382	441	245	227	204	593	521
173.875	0	660	167	310	222	430	290	220	242	382	442	245	227	204	593	522
173.998	0	660	168	311	222	432	293	224	241	383	445	246	228	205	593	522
174.121	0	660	167	311	222	430	290	220	241	382	442	243	228	204	593	524
174.244	0	659	167	311	221	429	290	218	241	382	442	244	228	204	592	524
174.367	0	660	168	310	221	429	291	220	241	382	443	244	228	204	594	524
174.49	0	660	167	311	223	431	293	222	241	384	444	246	229	206	593	524
174.612	0	662	168	313	224	431	293	224	243	384	447	247	228	206	594	527
174.735	0	662	168	312	223	433	292	221	242	384	445	245	229	204	594	527
174.858	0	661	168	311	222	429	292	220	241	384	444	244	229	203	592	525
174.981	0	661	168	313	223	430	293	222	243	385	447	246	230	204	593	524
175.104	0	662	168	313	223	431	294	223	243	386	446	246	229	205	593	528
175.227	0	664	168	313	224	434	295	226	243	386	449	246	229	204	594	528
175.35	0	662	169	313	225	434	295	223	244	386	448	246	229	204	594	525
175.473	0	662	167	311	222	431	293	221	244	385	445	244	229	203	591	524
175.596	0	662	168	312	223	432	295	223	244	386	448	245	229	204	593	526
175.718	0	663	167	313	224	433	295	223	244	386	447	245	229	204	592	527
175.841	0	663	167	314	224	434	296	224	244	386	449	247	229	204	592	526
175.964	0	661	168	313	223	434	297	224	244	386	448	245	229	204	592	525
176.087	0	661	168	311	222	430	293	221	243	384	445	244	229	203	589	524
176.21	0	662	168	311	222	432	295	221	243	386	446	244	229	203	589	526
176.333	0	661	167	311	222	431	294	223	243	384	446	244	228	203	590	524
176.456	0	661	167	313	223	433	296	224	245	384	448	245	229	203	590	527
176.579	0	660	168	312	222	432	295	223	244	385	446	244	228	202	589	522
176.701	0	662	167	310	221	429	291	219	243	383	443	242	228	202	587	523
176.824	0	660	168	311	221	429	294	221	242	382	444	242	227	201	587	522
176.947	0	658	166	310	221	430	293	222	243	382	444	242	228	202	586	523
177.07	0	657	166	310	222	430	295	223	243	383	446	243	226	202	587	519
177.193	0	657	166	310	221	431	294	222	241	382	445	243	227	201	584	521
177.316	0	657	167	309	219	428	290	219	241	381	441	241	226	200	583	518
177.439	0	655	165	310	220	428	291	221	241	380	442	241	227	201	583	518
177.562	0	654	165	310	219	428	291	220	242	380	443	242	227	201	583	516
177.684	0	655	166	311	220	429	293	222	243	380	445	243	226	201	584	517
177.807	0	653	165	310	221	430	293	222	242	380	444	241	226	201	583	515
177.93	0	653	165	308	218	425	289	220	241	379	441	240	225	200	580	515
178.053	0	652	164	308	219	427	290	220	241	379	442	241	225	200	581	515
178.176	0	651	165	309	219	428	290	220	241	378	442	241	226	200	581	512
178.299	0	652	164	310	220	428	291	222	243	379	445	242	225	201	583	514
178.422	0	651	164	310	220	429	291	221	242	378	444	242	225	200	582	514
178.545	0	651	163	308	218	424	288	219	240	377	441	239	225	200	580	512
178.668	0	649	165	309	219	425	289	220	240	377	441	241	223	199	581	511
178.79	0	650	164	310	218	425	289	221	241	377	444	241	224	201	581	511
178.913	0	651	163	310	220	429	290	223	241	378	445	243	225	201	582	513
179.036	0	651	164	308	220	429	290	221	240	377	444	241	224	201	583	513
179.159	11	649	163	308	218	424	287	218	239	377	441	240	224	200	581	510
179.282	0	649	163	309	219	425	288	220	239	376	442	239	224	200	582	510
179.405	0	648	165	309	218	426	288	221	240	376	443	242	224	201	582	512
179.528	0	650	163	309	219	428	289	222	240	378	444	242	224	202	583	513
179.651	0	647	165	309	219	427	289	219	240	376	443	241	223	201	583	510
179.773	0	647	164	307	217	423	286	219	239	375	440	239	224	199	581	512
179.896	0	646	164	308	217	424	286	220	239	375	440	240	223	200	582	512
180.019	0	647	165	309	218	424	286	219	239	375	441	240	224	200	583	510
180.142	0	645	163	307	218	426	288	221	239	376	444	241	224	201	583	510
180.265	0	646	164	309	218	426	287	220	239	375	442	241	224	201	583	510
180.388	0	645	163	307	217	423	284	218	237	374	438	239	224	199	582	508
180.511	0	646	164	308	217	424	285	218	237	373	439	241	224	200	583	509
180.634	0	645	163	309	218	424	286	219	238	375	440	241	224	199	583	509
180.756	0	644	164	309	218	426	287	222	239	375	444	242	224	201	584	510
180.879	0	643	163	308	218	426	286	220	238	375	440	241	225	200	584	507
181.002	0	645	163	309	217	423	285	218	238	373	439	240	224	200	582	509
181.125	0	644	163	308	218	424	286	219	237	374	440	241	224	201	584	508
181.248	0	644	164	309	218	425	286	220	238	375	442	241	224	200	585	510
181.371	0	644	163	309	219	427	287	221	240	376	444	242	225	202	586	509
181.494	0	645	165	310	219	426	287	220	238	375	440	241	225	200	586	510
181.617	0	644	164	309	218	423	284	218	238	374	440	241	225	201	585	510
181.74	0	644	164	309	218	425	286	220	239	375	440	241	225	201	586	511
181.862	0	645	164	309	218	427	287	220	239	376	442	243	226	201	585	511
181.985	0	644	163	310	220	427	288	220	240	377	445	243	225	202	587	509
182.108	0	645	165	309	218	425	287	220	239	376	442	241	226	201	587	510
182.231	0	646	165	310	219	424	286	219	238	376	441	241	226	202	586	513
182.354	0	646	165	309	218	426	287	220	238	377	441	242	227	202	587	511
182.477	0	645	165	309	219	426	287	221	240	377	443	243	227	202	588	512
182.6	0	646	165	310	219	428	288	222	240	378	445	244	226	203	589	512
182.723	0	647	166	310	219	426	286	218	239	377	440	242	227	201	588	514
182.845	0	648	165	309	218	425	285	218	239	377	440	242	227	202	587	514
182.968	0	647	166	310	218	425	286	219	239	377	441	242	227	201	588	514
183.091	0	646	165	309	218	426	288	220	240	378	442	243	227	202	588	514
183.214	0	648	165	310	220	428	289	222	241	380	444	245	228	204	588	516
183.337	0	648	166	310	219	426	286	217	239	378	439	241	227	202	587	515
183.46	0	648	166	308	218	425	286	217	238	379	440	242	228	202	587	514
183.583	0	648	165	309	219	425	287	219	238	379	441	242	228	202	588	515
183.706	0	647	165	310	219	427	288	219	240	380	442	243	228	201	588	514
183.828	0	651	165	311	219	430	290	221	240	381	443	243	228	203	589	516
183.951	0	647	166	308	218	425	287	216	238	378	439	241	227	201	587	515
184.074	0	648	166	309	218	424	287	217	239	379	440	242	228	202	587	517
184.197	0	649	165	309	217	425	287	219	239	379	441	243	229	202	586	513
184.32	0	650	164	310	219	426	289	219	239	381	442	245	229	202	587	516
184.443	0	652	164	310	220	430	291	221	241	381	443	245	228	202	588	515
184.566	0	650	166	309	218	425	288	219	239	380	440	242	228	201	586	517
184.689	0	650	164	309	218	426	288	218	240	381	441	242	228	201	585	513
184.812	0	650	165	309	219	426	289	219	240	380	441	243	228	201	585	515
184.934	0	653	166	309	219	427	290	220	240	381	443	243	228	202	586	515
185.057	0	651	165	310	221	429	291	222	241	382	444	245	228	204	587	519
185.18	0	651	166	309	219	426	288	218	239	380	440	242	227	200	585	513
185.303	0	653	165	310	219	426	288	219	240	381	441	243	227	201	585	517
185.426	0	653	166	310	219	427	289	218	241	380	441	243	227	202	585	514
185.549	0	652	165	310	220	428	290	221	241	382	444	244	228	202	586	518
185.672	0	652	166	311	221	430	292	221	241	383	444	244	228	202	586	514
185.795	0	651	164	308	219	426	288	217	240	380	439	242	228	201	583	515
185.917	0	652	165	309	220	427	289	219	241	380	440	243	228	201	583	514
186.04	0	652	165	310	218	428	289	219	242	380	442	243	228	201	584	516
186.163	0	652	165	309	220	429	290	220	242	381	441	245	227	202	587	514
186.286	0	652	166	311	221	432	290	219	241	380	440	244	227	201	587	515
186.409	0	652	167	309	219	426	287	218	240	379	438	242	227	200	585	514
186.532	0	652	166	309	219	427	288	219	240	380	438	243	227	199	585	514
186.655	0	651	166	310	218	428	289	218	240	379	439	243	227	200	584	514
186.778	0	651	165	311	219	430	290	221	241	380	440	245	227	202	585	513
186.9	0	651	166	311	220	431	291	221	242	380	440	244	227	200	585	512
187.023	0	649	165	309	219	426	288	218	240	379	438	242	226	200	582	512
187.146	0	650	165	309	218	426	288	218	240	379	440	243	227	200	583	511
187.269	0	648	165	310	217	426	290	220	241	379	440	242	227	200	584	510
187.392	0	647	164	310	219	428	291	222	242	381	443	244	228	200	584	509
187.515	0	649	164	311	220	430	292	222	242	381	443	243	227	200	584	511
187.638	0	648	165	309	219	425	289	217	240	379	439	241	227	200	581	509
187.761	0	647	164	310	218	426	290	219	240	380	441	242	227	200	583	509
187.884	0	647	163	310	218	427	289	220	241	380	442	242	227	201	583	508
188.006	0	647	164	311	220	428	291	222	242	380	444	243	228	201	585	510
188.129	0	649	165	311	220	431	292	223	242	381	445	244	229	201	585	510
188.252	0	646	164	310	217	426	288	218	240	380	442	241	227	200	584	508
188.375	0	647	164	310	219	428	290	221	241	380	443	243	227	201	584	511
188.498	0	646	164	309	220	428	290	222	242	380	445	243	228	202	585	511
188.621	0	647	164	311	220	430	292	223	242	380	446	243	228	203	586	511
188.744	0	647	165	313	221	432	293	224	242	381	447	243	227	202	587	511
188.867	0	645	164	310	219	427	288	220	241	380	443	241	227	202	585	511
188.989	0	646	165	311	218	427	290	221	242	381	445	242	227	202	586	510
189.112	0	648	164	311	218	428	291	221	241	381	445	243	228	203	587	513
189.235	0	647	164	311	220	429	292	223	243	381	448	243	228	203	588	513
189.358	0	646	165	313	222	431	292	224	243	381	447	243	229	203	588	514
189.481	0	646	165	310	218	426	289	219	240	380	443	241	228	202	586	512
189.604	0	647	164	309	221	428	290	220	241	380	443	242	228	202	587	514
189.727	0	647	164	311	220	427	291	221	241	379	445	242	228	203	588	514
189.85	0	646	164	312	219	429	292	224	242	381	447	244	228	203	590	517
189.972	0	645	165	311	222	430	291	222	242	381	446	243	227	203	590	514
190.095	0	648	165	310	219	425	288	219	240	380	442	242	229	201	587	515
190.218	0	647	166	310	219	427	290	221	241	380	443	242	227	203	588	514
190.341	0	647	165	311	220	428	290	221	241	380	444	243	227	202	589	516
190.464	0	647	164	312	221	429	291	223	242	380	447	244	229	203	589	514
190.587	0	647	166	313	221	430	291	222	241	380	445	243	228	203	590	514
190.71	0	646	165	310	218	426	288	219	240	379	442	242	228	202	588	514
190.833	0	647	165	311	219	429	289	220	241	379	443	243	228	203	590	516
190.956	0	647	164	311	219	429	289	220	241	379	442	243	228	203	590	514
191.078	0	648	166	312	221	431	291	222	242	380	445	244	228	203	591	517
191.201	0	648	166	311	221	430	291	220	242	379	443	244	229	202	591	516
191.324	0	647	166	310	220	427	288	219	241	379	442	242	228	203	590	518
191.447	0	647	166	310	219	427	288	219	240	379	441	244	228	203	590	516
191.57	0	648	166	311	219	429	290	219	241	380	443	244	228	203	591	517
191.693	0	648	165	311	221	431	291	222	241	380	445	245	228	203	591	517
191.816	0	647	165	310	220	429	289	220	241	379	442	243	228	203	591	518
191.939	0	647	165	310	219	427	287	218	240	378	440	242	228	202	590	518
192.061	0	648	165	311	219	428	288	218	239	378	441	243	227	202	590	518
192.184	0	649	165	311	219	428	288	219	240	378	442	243	228	202	591	516
192.307	0	648	164	310	220	430	290	222	241	379	444	244	228	203	590	518
192.43	0	647	165	310	219	427	287	217	239	378	439	242	227	202	589	517
192.553	0	648	165	309	218	425	287	216	238	378	438	241	228	201	588	515
192.676	0	647	164	310	217	425	287	217	238	378	439	242	228	202	589	516
192.799	0	648	165	310	219	427	288	219	240	378	441	244	227	202	590	517
192.922	0	646	164	311	219	429	290	219	240	380	441	244	228	203	590	518
193.044	0	646	163	308	217	425	286	215	238	377	437	241	228	201	586	514
193.167	0	645	164	309	217	424	285	216	238	377	436	241	227	201	586	514
193.29	0	644	163	309	217	425	285	218	239	377	437	241	227	201	586	515
193.413	0	645	163	310	218	425	287	217	239	378	437	243	227	203	587	515
193.536	0	644	162	310	218	427	288	218	239	378	440	243	228	201	587	515
193.659	0	643	162	307	217	424	285	215	238	376	436	241	228	200	585	512
193.782	0	644	162	308	216	423	286	217	238	376	436	240	227	201	584	513
193.905	0	641	162	308	216	424	285	216	237	377	436	240	226	201	585	512
194.028	0	642	162	307	216	425	286	217	238	377	437	243	226	201	584	510
194.15	0	642	161	309	217	428	289	220	239	377	440	243	228	200	585	510
194.273	0	640	162	308	216	425	285	216	238	377	436	240	227	199	583	510
194.396	0	640	160	307	216	425	285	216	237	376	436	240	227	200	583	510
194.519	0	640	160	307	215	425	285	217	238	376	437	241	226	200	582	507
194.642	0	639	160	308	216	426	287	218	239	376	439	241	226	201	583	508
194.765	0	639	160	310	217	428	289	220	240	376	440	244	226	201	584	510
194.888	0	638	161	308	216	425	285	217	238	377	436	241	226	200	582	509
195.011	0	638	160	307	215	424	285	216	238	376	436	241	227	199	581	506
195.133	0	638	160	307	216	426	286	217	238	376	437	240	226	200	583	507
195.256	0	637	160	308	216	426	287	218	239	377	439	241	226	201	582	508
195.379	0	638	160	310	217	427	289	219	239	378	441	243	226	201	582	508
195.502	0	637	160	308	215	424	285	216	238	377	436	239	225	199	581	507
195.625	0	636	159	307	214	423	285	216	238	376	436	239	226	199	580	504
195.748	0	634	159	307	215	424	286	218	238	376	437	240	227	199	581	505
195.871	0	635	159	307	215	425	286	219	238	376	437	240	226	200	580	505
195.994	0	635	158	308	216	427	289	220	239	378	440	242	226	200	582	504
196.116	0	633	159	308	215	426	286	217	238	376	436	240	226	198	579	503
196.239	0	634	159	306	214	423	284	216	238	375	435	240	225	198	579	504
196.362	0	634	159	307	215	425	285	216	238	375	435	241	225	199	580	503
196.485	0	633	159	308	215	426	285	218	239	375	436	240	225	198	580	501
196.608	0	633	160	309	217	427	288	223	240	377	439	243	225	199	580	502
196.731	0	632	159	308	216	427	286	218	238	375	437	241	226	198	580	502
196.854	0	633	159	306	215	424	286	216	238	375	435	240	225	199	578	501
196.977	0	632	159	309	215	426	286	217	238	377	436	241	226	198	578	501
197.1	0	632	159	309	216	427	287	220	239	376	437	242	226	199	579	500
197.222	0	633	159	310	217	428	289	222	241	377	441	243	226	199	581	502
197.345	0	633	160	308	216	428	288	219	240	378	438	242	226	199	580	501
197.468	0	632	160	308	215	425	286	217	238	377	437	240	226	199	578	501
197.591	0	633	159	309	217	426	288	220	240	377	438	242	227	199	580	502
197.714	0	633	160	309	215	426	288	222	240	378	441	242	227	200	580	503
197.837	0	635	160	311	218	430	291	223	241	379	444	243	227	201	581	504
197.96	0	633	161	311	217	429	289	219	240	379	440	241	227	201	581	503
198.083	0	635	160	309	215	425	287	219	240	377	439	240	228	200	580	503
198.205	0	635	161	310	216	427	289	220	240	379	440	241	227	200	581	505
198.328	0	638	160	310	218	428	289	220	240	378	441	242	227	201	582	506
198.451	0	636	160	310	219	429	291	223	242	379	443	243	227	201	583	507
198.574	0	637	162	310	217	429	290	220	240	378	441	242	228	201	583	505
198.697	0	637	161	310	216	425	287	219	239	379	438	241	227	200	582	508
198.82	0	638	162	311	218	425	289	218	240	379	438	241	227	200	584	508
198.943	0	637	162	311	217	426	288	219	240	379	439	241	228	201	584	508
199.066	0	638	162	311	218	429	291	222	241	380	443	242	228	201	585	508
199.188	0	637	162	311	218	428	289	219	241	379	440	241	228	201	585	510
199.311	0	638	161	309	216	424	287	217	239	379	437	241	227	199	583	511
199.434	0	638	162	310	216	425	287	217	239	379	438	239	227	200	584	509
199.557	0	638	162	311	217	425	288	219	239	380	439	241	227	201	584	510
199.68	0	638	163	311	218	428	290	221	241	380	442	242	227	201	585	513
199.803	0	638	162	310	216	426	289	217	239	378	438	241	227	201	584	512
199.926	0	638	162	310	216	423	286	216	238	378	436	239	228	200	582	510
200.049	0	638	162	310	216	423	286	217	239	377	436	240	227	200	583	511
200.172	0	637	161	310	216	424	288	218	239	378	437	240	227	200	582	513
200.294	0	638	161	310	217	425	289	219	240	379	440	241	226	201	584	512
200.417	0	639	163	309	217	425	288	217	239	379	437	241	226	200	583	511
200.54	0	638	162	309	215	423	286	215	239	377	436	240	226	200	581	510
200.663	0	636	162	309	215	424	286	217	238	377	437	240	226	200	582	512
200.786	0	638	161	309	216	423	287	217	238	378	437	240	226	200	583	512
200.909	0	636	161	310	216	425	288	219	239	377	439	241	226	200	583	510
201.032	0	636	162	310	216	426	288	219	239	377	438	241	225	201	583	511
201.155	0	636	161	309	215	422	285	216	238	376	435	240	224	199	581	512
201.277	0	638	162	309	216	424	286	216	238	377	436	239	225	200	581	511
201.4	0	637	161	310	215	424	286	217	238	377	438	241	225	200	581	511
201.523	0	637	162	311	217	425	288	221	240	377	440	241	226	200	583	510
201.646	0	637	162	311	217	427	288	218	239	378	439	241	225	200	582	511
201.769	0	638	161	308	214	423	284	216	238	377	435	240	225	200	579	510
201.892	0	637	161	309	216	425	286	217	238	377	437	241	226	200	580	509
202.015	0	638	163	310	216	424	286	220	239	377	439	241	226	201	580	509
202.138	0	637	162	311	217	426	289	221	239	378	442	242	225	201	581	511
202.26	0	639	162	310	217	428	288	218	239	377	439	242	225	200	581	511
202.383	0	637	161	308	214	423	285	216	237	376	437	240	225	200	579	510
202.506	0	637	160	310	216	426	286	217	239	376	437	240	225	200	579	511
202.629	0	637	162	310	215	425	286	218	240	378	438	242	225	200	580	513
202.752	0	639	160	310	217	426	289	221	239	377	441	242	225	201	581	514
202.875	0	638	161	310	216	427	288	219	239	377	439	242	225	199	580	512
202.998	0	636	162	309	215	422	285	216	238	376	437	239	224	199	577	510
203.121	0	636	161	309	215	424	285	217	238	377	437	240	225	199	577	512
203.244	0	639	162	309	215	423	285	217	238	376	437	241	224	199	577	512
203.366	0	637	161	310	216	425	287	219	239	376	439	241	225	199	578	511
203.489	0	635	162	310	216	426	286	219	239	376	438	241	225	199	577	512
203.612	0	635	161	308	213	420	283	215	237	375	435	239	224	198	574	512
203.735	0	636	161	308	214	421	284	216	237	376	435	239	224	197	575	509
203.858	0	635	161	308	214	422	284	216	237	375	436	239	225	198	574	508
203.981	0	634	161	309	215	423	286	219	239	375	438	241	224	199	576	511
204.104	0	634	160	309	216	424	286	218	239	376	438	240	225	199	574	511
204.227	0	635	160	308	213	420	283	215	236	374	434	238	224	197	571	509
204.349	0	634	160	307	214	422	283	215	237	374	435	239	224	198	572	507
204.472	0	634	161	308	215	422	283	217	238	375	435	239	224	198	573	510
204.595	0	633	160	310	215	423	286	218	238	375	437	241	224	198	573	508
204.718	0	634	160	308	215	425	287	218	238	375	438	241	224	198	574	508
204.841	0	633	161	307	214	419	282	215	236	375	433	238	224	197	570	506
204.964	0	633	160	308	214	419	283	216	238	374	435	239	224	197	572	506
205.087	0	632	160	308	214	420	284	216	237	375	436	239	224	197	571	507
205.21	0	635	161	308	215	422	285	218	238	375	438	240	224	197	573	507
205.332	0	634	161	309	215	425	286	219	239	374	439	240	224	198	574	506
205.455	0	632	160	306	213	420	281	214	237	374	433	238	224	196	572	508
205.578	0	634	161	307	215	419	283	216	237	374	434	239	224	197	572	507
205.701	0	634	160	308	214	418	283	215	237	374	434	239	224	197	573	507
205.824	0	634	160	308	214	420	285	217	239	375	437	240	224	198	574	506
205.947	0	634	161	308	216	423	286	219	239	375	437	240	224	197	575	509
206.07	0	635	162	307	213	417	282	214	236	374	433	238	225	196	572	506
206.193	0	636	161	306	213	417	282	214	236	373	432	238	224	197	572	506
206.316	0	636	162	307	214	418	281	214	236	375	434	238	224	197	573	504
206.438	0	634	161	308	213	420	284	216	237	375	436	238	224	196	574	508
206.561	0	635	162	308	216	422	285	218	237	375	436	239	224	197	575	508
206.684	0	637	162	307	213	417	282	212	236	374	431	236	225	195	572	506
206.807	0	637	162	307	213	416	282	213	236	373	431	237	225	195	572	504
206.93	0	637	161	306	214	417	281	214	236	373	431	236	224	195	572	507
207.053	0	636	161	308	214	417	284	216	237	374	433	238	224	195	573	506
207.176	0	638	161	308	216	421	285	216	237	374	435	239	225	196	573	506
207.299	0	637	162	308	213	417	282	212	235	372	430	237	224	194	572	504
207.421	0	636	162	307	212	416	281	213	236	373	430	237	224	195	572	507
207.544	0	637	162	309	213	418	281	213	236	373	431	238	224	195	572	507
207.667	0	640	162	309	214	418	283	215	236	373	432	238	225	195	574	507
207.79	0	639	161	309	215	421	285	218	237	374	435	239	225	196	575	506
207.913	0	638	164	308	214	420	283	214	236	373	432	237	225	195	574	508
208.036	0	639	162	308	214	418	282	213	235	373	431	237	225	195	573	506
208.159	0	640	162	309	215	417	282	213	236	373	432	237	225	195	575	507
208.282	0	640	161	308	215	417	283	215	236	374	433	237	224	196	574	508
208.404	0	640	162	308	216	419	285	218	238	375	435	239	226	195	575	510
208.527	0	639	163	309	216	421	284	215	237	374	433	238	226	196	575	507
208.65	0	642	163	308	214	415	282	213	236	373	431	236	225	195	575	510
208.773	0	642	163	308	214	418	283	214	236	374	432	237	226	195	575	510
208.896	0	641	162	308	215	420	283	216	237	374	433	237	226	195	576	512
209.019	0	642	162	310	216	420	286	218	238	376	436	239	227	195	578	510
209.142	0	645	164	311	217	422	285	216	238	375	434	239	227	196	579	512
209.265	0	644	164	309	214	418	282	213	236	375	432	237	226	195	575	511
209.388	0	643	163	309	215	418	283	215	237	374	432	238	226	195	576	515
209.51	0	644	161	307	215	418	284	214	238	375	433	239	226	195	577	512
209.633	0	646	163	309	216	419	286	217	238	376	435	240	227	196	579	516
209.756	0	645	164	310	217	422	286	217	238	376	436	239	227	195	579	514
209.879	0	645	164	308	214	417	282	214	236	376	431	237	227	194	577	516
210.002	0	644	164	310	215	418	283	214	238	377	432	238	227	195	579	515
210.125	0	648	163	308	216	419	285	213	236	377	433	239	227	195	579	518
210.248	0	648	163	310	216	419	286	216	238	377	435	240	227	195	580	516
210.371	0	647	164	310	219	422	287	218	239	378	437	240	227	196	580	520
210.493	0	646	165	309	215	419	283	214	236	376	432	238	228	196	579	517
210.616	0	648	165	309	215	417	284	213	237	377	432	238	227	196	579	519
210.739	0	648	165	310	217	418	284	214	238	377	432	239	228	196	580	517
210.862	0	649	164	309	216	420	286	216	238	378	435	240	229	197	581	521
210.985	0	648	164	311	218	421	288	219	238	379	436	241	228	198	583	520
211.108	0	650	165	310	216	421	287	214	238	379	434	240	228	197	583	522
211.231	0	650	165	310	215	419	285	214	238	378	432	238	227	196	581	519
211.354	0	649	165	310	216	419	285	215	238	379	434	240	229	196	582	522
211.476	0	648	165	310	217	420	287	216	238	380	435	241	228	198	582	520
211.599	0	649	164	311	219	423	288	218	239	380	437	242	228	199	584	521
211.722	0	650	165	312	219	425	291	220	240	380	439	242	228	199	585	522
211.845	0	650	165	310	216	421	286	216	238	380	434	240	228	197	584	523
211.968	0	650	165	310	217	422	287	216	239	380	435	239	228	199	584	522
212.091	0	650	164	310	217	422	287	217	239	380	435	240	228	198	584	521
212.214	0	651	164	311	218	422	288	219	240	380	438	241	228	198	584	520
212.337	0	650	165	312	218	425	291	222	241	381	441	243	227	200	586	523
212.46	0	650	165	311	218	425	289	217	240	381	438	241	227	199	585	521
212.582	0	649	165	310	217	422	288	217	239	380	437	239	228	198	583	520
212.705	0	650	165	311	217	423	289	218	239	381	438	241	228	199	584	519
212.828	0	650	164	311	218	423	289	220	241	381	440	240	227	200	586	521
212.951	0	651	164	312	219	427	291	221	241	381	442	241	228	200	585	521
213.074	0	649	165	312	220	427	292	221	241	382	440	241	227	199	586	519
213.197	0	649	166	310	217	422	288	218	240	379	437	239	228	198	583	517
213.32	0	649	165	311	218	424	289	219	240	379	438	240	228	199	584	520
213.443	0	650	165	312	218	424	289	220	240	380	439	240	228	199	585	520
213.565	0	648	164	311	219	425	290	220	241	380	440	240	227	199	586	519
213.688	0	648	165	311	220	428	292	222	242	380	441	241	228	199	586	518
213.811	0	648	165	311	217	421	287	218	239	378	437	238	227	198	584	519
213.934	0	648	165	311	217	422	287	218	239	378	436	238	227	198	583	518
214.057	0	647	164	312	216	422	288	218	239	378	437	238	226	199	583	516
214.18	0	647	164	311	217	423	289	219	241	378	440	238	226	199	584	520
214.303	0	646	164	312	218	426	290	221	241	377	441	240	226	200	585	517
214.426	0	645	164	310	216	420	286	216	238	376	435	237	226	198	583	517
214.548	0	645	164	310	215	420	286	215	238	375	435	237	225	198	583	515
214.671	0	644	164	310	216	421	285	217	238	376	435	237	225	198	583	517
214.794	1	644	165	310	215	420	286	218	239	375	436	237	225	198	583	514
214.917	0	645	164	310	217	422	288	219	238	376	439	239	226	199	585	516
215.04	0	644	164	309	216	419	285	215	238	374	435	236	226	198	583	513
215.163	0	644	164	308	215	417	282	215	237	373	433	236	224	198	581	516
215.286	0	643	164	308	215	417	284	216	237	373	433	235	224	198	582	512
215.409	0	644	165	309	215	418	284	216	237	373	434	237	225	198	582	515
215.532	0	644	163	310	216	419	285	217	238	373	436	238	224	198	584	513
215.654	0	643	164	309	215	419	284	217	238	373	435	237	224	198	583	514
215.777	0	642	163	308	214	415	281	214	236	373	432	236	224	198	582	514
215.9	0	644	164	309	215	418	283	214	236	373	432	237	224	197	583	513
216.023	0	643	163	308	215	417	283	215	237	373	433	236	225	198	583	512
216.146	0	643	163	309	216	419	284	218	237	372	436	238	223	199	584	513
216.269	0	644	164	309	216	422	285	217	238	373	436	238	224	199	585	514
216.392	0	643	166	308	216	419	281	213	236	371	428	236	223	197	581	513
216.515	0	645	165	308	216	420	281	214	236	371	431	237	224	197	583	513
216.637	0	645	165	308	215	419	281	215	237	372	432	238	224	199	584	515
216.76	0	645	164	309	216	419	283	217	237	372	433	240	224	200	585	515
216.883	0	645	165	310	216	420	285	218	238	373	436	240	224	200	588	516
217.006	0	646	165	309	216	420	282	214	237	372	433	237	224	199	586	514
217.129	0	646	163	308	216	417	282	214	237	373	433	237	224	199	586	517
217.252	0	647	165	310	216	418	282	215	237	374	432	239	224	200	587	518
217.375	0	647	165	309	217	420	284	216	238	375	435	240	225	200	588	518
217.498	0	648	164	310	218	420	286	219	239	375	438	241	225	201	590	519
217.62	0	649	166	309	217	420	284	216	237	374	435	238	225	200	589	520
217.743	0	650	166	309	216	417	282	214	236	374	433	237	226	199	589	521
217.866	0	650	166	309	216	419	283	216	237	375	434	238	224	199	590	519
217.989	0	649	165	309	217	419	283	217	239	375	434	241	225	201	590	520
218.112	0	649	165	310	218	421	285	219	238	377	438	242	227	202	590	521
218.235	0	651	166	310	218	421	286	217	238	376	437	240	225	200	590	523
218.358	0	650	167	309	216	417	282	214	237	375	433	238	225	199	588	520
218.481	0	651	166	309	216	417	283	215	237	375	435	238	226	200	589	524
218.604	0	649	166	309	217	419	285	215	238	377	436	239	226	199	588	521
218.726	0	653	166	311	218	419	286	218	238	377	436	241	226	201	589	523
218.849	0	652	166	312	218	423	287	218	239	378	439	241	227	200	590	522
218.972	0	651	166	310	216	419	283	214	238	376	435	238	227	200	588	523
219.095	0	651	166	309	216	418	284	215	238	377	436	239	226	200	587	521
219.218	0	652	165	310	218	419	284	216	238	377	436	239	226	200	587	522
219.341	0	651	165	311	217	421	287	217	239	377	438	240	227	199	587	521
219.464	0	650	166	311	218	423	288	220	240	378	440	242	227	201	588	524
219.587	0	650	166	311	217	419	284	216	239	378	437	239	227	199	586	519
219.709	0	650	165	309	216	417	285	215	238	377	435	239	227	199	585	522
219.832	0	650	165	311	216	419	286	215	239	377	437	239	226	199	585	520
219.955	0	650	165	310	218	421	286	217	239	378	439	239	226	200	585	521
220.078	0	650	166	312	218	422	289	220	240	379	441	241	227	200	587	519
220.201	0	650	166	311	219	423	288	217	239	378	439	240	227	200	586	521
220.324	0	650	166	311	216	419	285	215	239	378	436	239	228	199	583	519
220.447	0	650	166	310	216	419	286	218	239	379	437	240	228	199	584	519
220.57	0	650	166	310	218	420	287	217	239	379	439	239	227	199	585	521
220.692	0	650	165	311	217	422	288	219	239	379	440	240	227	200	585	518
220.815	0	650	166	312	219	424	290	220	241	380	442	241	227	200	586	520
220.938	0	649	167	310	217	419	286	217	239	379	438	238	226	199	584	519
221.061	0	651	166	311	217	421	288	217	239	379	439	239	227	200	584	519
221.184	0	649	165	310	217	421	288	218	240	379	439	240	227	200	585	518
221.307	0	648	165	311	219	422	290	220	241	380	442	241	227	200	585	518
221.43	0	649	166	313	219	425	291	222	241	380	444	241	227	201	586	520
221.553	0	650	166	311	216	423	288	217	239	379	439	239	226	199	584	517
221.676	0	648	167	311	217	420	287	217	239	378	440	239	227	199	583	516
221.798	0	648	165	310	217	420	288	218	240	378	440	239	227	200	584	515
221.921	0	647	166	311	217	423	289	219	240	379	441	239	227	200	584	518
222.044	0	649	166	312	219	424	290	221	240	379	442	240	226	200	584	516
222.167	0	646	166	311	217	423	288	217	238	378	439	238	226	199	583	515
222.29	0	645	166	310	215	419	286	216	238	377	438	236	225	198	582	513
222.413	0	644	166	311	217	419	285	216	239	376	437	236	225	197	581	515
222.536	0	645	164	310	216	419	286	217	238	376	438	237	225	197	581	513
222.659	0	643	164	310	216	421	287	218	239	376	439	238	225	198	582	511
222.781	0	642	166	311	216	421	287	218	238	375	438	237	225	197	581	513
222.904	0	642	165	308	213	415	283	214	236	374	435	234	224	197	578	512
223.027	0	641	165	309	214	415	283	214	236	372	435	235	224	196	579	509
223.15	0	639	164	308	213	415	283	214	236	373	435	235	224	197	579	507
223.273	0	637	163	309	214	416	284	217	237	373	437	236	224	197	579	509
223.396	0	638	163	310	214	418	286	217	237	373	437	237	224	197	579	508
223.519	0	638	163	308	212	414	281	212	235	370	433	233	223	195	576	506
223.642	0	636	163	308	212	413	281	214	234	370	433	235	222	196	577	504
223.764	0	634	163	308	213	413	280	215	235	370	434	234	223	195	576	505
223.887	0	634	163	308	212	415	281	216	236	370	435	236	222	196	577	505
224.01	0	636	161	308	214	417	283	216	235	371	437	236	223	196	577	503
224.133	0	633	163	308	212	412	279	212	234	369	433	233	221	195	575	500
224.256	0	633	163	307	211	411	279	213	235	368	432	233	222	196	575	503
224.379	0	630	163	307	210	413	279	214	234	368	432	234	221	195	575	505
224.502	0	633	163	308	211	412	279	214	234	368	434	235	221	196	576	502
224.625	0	632	161	308	212	414	281	216	235	369	437	235	222	196	577	501
224.748	0	631	164	308	212	413	279	213	233	368	433	234	222	196	577	502
224.87	0	631	162	308	211	411	277	212	233	368	432	233	222	196	576	502
224.993	0	632	164	307	212	411	279	212	232	368	432	234	222	196	577	502
225.116	0	633	163	307	211	412	279	214	234	368	434	234	222	196	579	501
225.239	0	632	163	308	212	413	279	217	235	369	437	236	222	197	580	503
225.362	0	631	164	308	212	414	279	214	234	368	435	235	222	196	580	502
225.485	0	633	164	306	211	410	277	212	232	367	431	234	220	195	579	501
225.608	0	634	164	306	213	412	277	213	233	367	431	234	221	196	582	499
225.731	0	632	164	306	213	412	278	213	233	367	430	235	219	195	588	497
225.853	0	632	165	305	214	413	279	215	233	368	431	236	219	195	593	499
225.976	0	633	167	305	216	420	278	213	234	364	424	238	218	194	599	504
226.099	0	631	167	302	214	419	272	209	232	361	413	239	219	196	599	500
226.222	0	636	170	300	217	424	271	208	235	358	405	242	222	197	598	504
226.345	0	641	168	301	218	425	274	209	236	361	400	242	223	200	597	511
226.468	0	642	167	304	219	423	279	211	235	369	415	241	221	199	598	513
226.591	0	649	167	307	218	423	284	215	237	373	423	239	224	199	591	508
226.714	0	651	168	307	217	419	283	214	237	374	426	237	224	198	585	509
226.836	0	649	166	306	217	418	282	212	237	374	427	237	225	198	586	509
226.959	0	648	167	308	217	419	283	214	237	375	429	239	225	199	586	508
227.082	0	650	167	309	218	420	285	218	238	377	433	239	226	200	586	507
227.205	0	651	168	310	220	422	287	220	239	378	437	240	226	200	588	513
227.328	0	652	168	310	219	421	285	215	238	377	433	237	227	198	587	516
227.451	0	651	168	308	218	420	285	216	238	378	434	238	228	199	586	515
227.574	0	653	169	310	219	421	286	218	240	379	435	240	227	199	589	518
227.697	0	654	169	310	221	423	287	220	240	381	439	241	228	201	589	519
227.82	0	656	169	312	222	425	291	222	240	382	441	243	228	202	591	521
227.942	0	656	169	310	220	422	287	217	240	381	438	240	229	201	590	520
228.065	0	656	168	311	220	423	287	219	241	381	440	240	230	201	588	522
228.188	0	657	169	312	221	424	289	220	242	382	441	241	230	201	589	522
228.311	0	658	169	313	222	426	291	221	241	384	443	241	230	201	589	524
228.434	0	659	171	314	224	428	293	223	242	385	445	242	231	201	591	524
228.557	0	658	171	311	221	426	290	220	242	385	442	241	230	201	590	523
228.68	0	657	169	311	221	424	290	220	242	386	442	241	231	201	589	522
228.803	0	658	170	312	221	427	292	220	243	386	443	242	231	202	589	525
228.925	0	655	169	313	222	428	293	222	243	386	445	242	232	201	589	524
229.048	0	656	169	315	223	430	295	225	245	387	447	243	231	202	591	525
229.171	0	655	170	312	222	425	292	220	242	386	442	241	231	200	587	522
229.294	0	657	170	312	221	426	293	219	243	386	442	241	231	200	587	523
229.417	0	655	169	312	221	425	294	220	244	386	443	241	231	201	587	521
229.54	0	656	169	315	222	428	295	222	245	386	446	242	231	201	586	522
229.663	0	654	169	314	222	429	296	223	244	387	447	242	232	201	586	520
229.786	0	655	170	313	220	425	292	219	243	385	441	239	231	200	584	519
229.908	0	654	169	313	221	425	293	219	242	386	443	240	230	199	583	517
230.031	0	651	169	313	219	426	294	221	244	386	444	240	231	200	583	518
230.154	0	651	167	314	221	427	295	222	244	385	445	241	231	199	583	515
230.277	0	652	168	314	220	428	295	221	244	385	444	241	230	199	583	516
230.4	0	650	167	312	218	422	292	218	243	383	441	239	229	198	581	513
230.523	0	647	168	313	219	425	293	221	244	382	444	239	229	198	581	514
230.646	0	645	167	312	219	425	294	221	242	383	444	239	229	198	582	514
230.769	0	647	166	312	220	426	295	223	243	383	446	240	229	200	582	513
230.892	0	645	167	314	220	427	294	222	244	383	445	239	229	199	581	511
231.014	0	645	167	310	218	422	290	220	243	381	442	236	229	197	579	512
231.137	0	643	168	312	219	424	292	221	242	382	444	238	228	198	580	511
231.26	0	644	167	312	218	425	292	221	243	382	443	238	229	199	580	509
231.383	0	643	165	313	219	427	293	221	243	382	446	239	229	199	581	508
231.506	0	642	167	313	219	426	293	222	244	381	445	238	229	198	580	510
231.629	0	641	166	311	217	422	291	219	241	380	443	237	227	197	580	507
231.752	0	641	167	311	217	423	290	219	241	379	444	238	227	199	580	509
231.875	0	642	167	312	218	423	291	220	242	380	445	238	228	198	580	507
231.997	0	642	166	312	218	424	292	223	242	380	446	239	228	199	583	511
232.12	0	642	168	313	217	425	291	220	241	380	444	238	227	199	582	510
232.243	0	641	167	312	217	422	289	219	240	379	442	237	227	198	581	507
232.366	0	643	166	311	217	421	289	220	241	379	444	237	227	198	582	508
232.489	0	641	166	312	218	424	289	220	242	378	444	238	228	199	584	510
232.612	0	642	166	313	218	424	291	220	242	379	446	240	227	199	584	511
232.735	0	641	168	311	218	423	288	217	240	378	442	238	227	199	585	509
232.858	0	643	168	311	217	420	286	218	239	378	440	237	226	198	583	509
232.98	0	643	167	311	218	421	288	219	241	377	442	237	227	199	584	512
233.103	0	643	167	311	217	421	288	219	240	378	442	238	225	200	585	513
233.226	0	643	167	312	219	423	289	220	241	377	443	239	228	200	587	512
233.349	0	642	169	311	216	421	286	217	240	376	440	238	226	200	585	512
233.472	0	644	166	310	215	418	284	216	239	376	439	237	227	199	585	515
233.595	0	644	167	311	217	418	285	216	238	377	438	238	225	199	586	514
233.718	0	643	167	312	217	420	286	218	239	376	440	239	227	199	587	513
233.841	0	643	168	313	217	421	286	221	241	378	442	240	227	200	588	515
233.964	0	644	169	311	217	421	285	218	240	377	440	238	227	200	588	515
234.086	0	645	169	311	216	416	284	216	239	376	438	238	226	200	587	516
234.209	0	644	168	312	216	420	285	217	238	376	439	238	227	201	588	515
234.332	0	644	167	313	216	420	285	217	240	377	440	240	227	200	588	515
234.455	0	644	168	312	218	420	287	220	240	377	443	241	227	202	589	517
234.578	0	647	169	313	217	422	286	218	240	377	442	240	227	201	590	518
234.701	0	645	169	312	217	417	284	216	238	376	439	238	227	201	588	516
234.824	0	645	168	312	217	419	285	217	240	377	440	240	227	200	589	518
234.947	0	645	168	313	217	420	286	218	239	377	441	240	227	201	589	518
235.069	0	648	168	313	218	423	287	218	240	378	443	240	228	203	590	521
235.192	0	648	169	314	220	424	289	220	241	378	444	241	228	202	591	519
235.315	0	647	169	310	216	419	285	218	240	378	440	239	227	201	588	520
235.438	0	647	168	312	218	420	286	219	240	378	441	240	228	201	588	520
235.561	0	649	168	312	219	421	287	218	241	378	442	241	229	201	589	521
235.684	0	649	169	313	219	422	289	220	241	379	444	241	229	202	589	520
235.807	0	649	168	314	219	424	289	223	242	380	447	243	229	202	590	520
235.93	0	648	169	313	219	423	287	219	241	380	442	241	229	201	588	521
236.052	0	650	168	313	218	421	287	218	240	380	442	240	229	201	587	522
236.175	0	650	168	312	218	422	289	218	242	381	443	241	229	201	587	521
236.298	0	649	168	313	218	424	290	221	242	381	445	241	230	201	588	523
236.421	0	650	168	315	219	425	291	223	242	382	447	242	230	202	589	521
236.544	0	652	169	314	219	426	290	220	242	381	445	241	229	201	588	523
236.667	0	650	167	312	218	421	289	217	241	380	442	240	229	200	586	521
236.79	0	649	168	312	218	423	290	219	243	381	444	240	229	200	586	523
236.913	0	649	167	312	218	425	290	221	242	381	444	241	230	201	586	521
237.036	0	651	167	314	218	425	291	222	242	382	446	243	228	201	587	523
237.158	0	649	168	314	220	429	293	223	243	382	448	242	229	201	587	522
237.281	0	648	167	312	219	422	289	217	241	380	443	238	228	199	584	523
237.404	0	647	166	311	217	423	289	220	241	381	443	240	228	199	584	520
237.527	0	648	166	312	218	424	291	218	242	381	444	240	228	199	584	523
237.65	0	647	166	313	218	424	292	221	242	381	445	241	229	200	584	521
237.773	0	647	167	314	220	427	294	225	244	382	448	242	229	200	584	523
237.896	0	646	168	312	217	423	290	218	242	381	442	239	229	199	583	519
238.019	0	648	166	311	218	423	290	218	241	381	442	239	228	199	582	522
238.141	0	647	166	313	218	423	291	218	242	381	443	240	228	199	583	519
238.264	0	646	166	312	217	425	291	221	243	382	445	240	228	199	584	522
238.387	0	645	167	313	220	425	293	224	243	382	447	242	227	200	585	521
238.51	0	646	167	312	218	426	292	219	242	382	445	240	228	199	584	522
238.633	0	645	167	311	217	422	289	218	243	381	443	239	227	199	582	519
238.756	0	645	166	312	219	424	291	220	243	381	444	239	228	200	584	521
238.879	0	644	167	312	219	424	291	221	242	381	445	240	228	200	585	519
239.002	0	646	167	313	219	426	293	222	243	382	447	242	227	201	586	523
239.124	0	647	168	313	220	427	293	222	243	383	447	241	229	200	586	521
239.247	0	647	168	312	219	422	289	218	243	381	443	238	227	199	585	522
239.37	0	646	167	311	218	423	291	221	243	382	444	239	228	199	587	522
239.493	0	647	169	313	219	424	291	219	242	382	445	240	228	201	587	524
239.616	0	649	167	313	219	425	292	222	243	382	446	240	227	201	588	523
239.739	0	648	169	313	220	426	294	222	243	383	447	241	227	201	589	524
239.862	0	648	170	313	218	421	289	218	241	381	443	238	228	200	588	523
239.985	0	648	169	312	218	423	290	218	241	381	443	239	227	200	590	525
240.108	0	650	169	313	218	423	291	220	242	381	444	240	227	201	590	523
240.23	0	651	169	313	219	422	291	221	242	381	446	241	228	201	591	526
240.353	0	651	169	314	220	425	292	219	243	382	446	241	228	201	591	527
240.476	0	651	170	311	218	419	288	216	239	381	441	238	228	200	589	524
240.599	0	652	171	312	218	421	289	217	241	381	440	239	227	201	591	525
240.722	0	652	170	312	218	421	289	218	240	381	441	239	227	201	591	526
240.845	11	652	171	314	219	423	289	220	241	382	443	240	228	202	591	526
240.968	0	652	170	314	220	423	289	218	241	382	443	240	228	200	593	526
241.091	0	653	171	312	218	417	286	216	238	379	437	238	227	200	591	524
241.213	0	653	171	312	217	418	286	216	239	380	438	239	227	200	592	525
241.336	0	652	170	313	218	418	285	216	239	379	439	240	227	200	592	526
241.459	0	653	170	314	219	418	286	217	239	380	440	239	228	201	594	525
241.582	0	654	171	314	219	421	289	218	240	380	442	241	228	202	595	525
241.705	0	653	171	312	218	417	284	215	238	378	438	239	228	200	592	526
241.828	0	654	172	313	217	416	285	216	238	379	438	238	228	201	593	527
241.951	0	653	171	312	217	417	285	215	238	380	438	239	228	201	594	526
242.074	0	654	171	313	218	419	286	216	239	380	440	240	228	201	594	526
242.196	0	654	171	314	219	421	287	219	240	380	441	241	229	201	594	528
242.319	0	654	171	312	217	417	284	214	238	379	437	239	228	201	592	527
242.442	0	654	172	312	218	418	284	215	238	378	438	239	228	201	592	526
242.565	0	653	171	312	218	418	285	217	239	379	439	240	229	201	592	525
242.688	0	655	170	313	218	418	285	217	239	380	440	241	228	201	593	528
242.811	0	655	171	314	219	420	287	218	240	381	442	242	229	202	593	528
242.934	0	653	170	313	217	417	283	214	238	379	437	239	229	200	591	526
243.057	0	654	171	312	217	416	283	215	238	378	438	240	229	200	591	524
243.18	0	654	170	313	219	418	284	216	239	379	439	239	229	201	591	527
243.302	0	655	169	313	218	419	285	218	239	380	440	241	229	201	591	527
243.425	0	652	170	314	219	421	287	218	239	380	441	241	229	201	591	525
243.548	0	652	171	312	217	417	283	214	238	378	438	239	228	200	589	526
243.671	0	653	170	312	216	416	282	216	238	377	438	239	229	200	588	525
243.794	0	653	169	312	218	417	284	215	237	378	438	238	229	199	588	524
243.917	0	652	169	313	217	418	285	215	238	379	439	240	227	199	588	521
244.04	0	651	168	313	218	420	287	218	239	378	441	241	229	200	588	525
244.163	0	651	169	311	216	416	283	214	237	377	437	239	228	198	586	522
244.285	0	650	167	311	216	415	283	214	236	376	436	238	228	198	583	520
244.408	0	648	169	311	216	417	284	215	237	376	437	238	228	198	583	518
244.531	0	648	168	312	216	418	284	216	238	376	438	239	228	198	584	520
244.654	0	646	167	312	218	420	286	218	239	377	441	240	229	199	583	517
244.777	0	647	168	311	217	418	285	215	237	376	437	238	228	198	582	518
244.9	0	646	167	309	215	417	284	215	236	376	436	238	227	197	580	516
245.023	0	645	167	312	215	417	283	216	238	376	438	239	228	197	581	517
245.146	0	643	167	312	216	417	285	216	239	377	438	238	227	197	580	517
245.268	0	646	166	312	217	420	287	219	239	377	441	239	227	199	582	516
245.391	0	643	167	312	217	420	286	217	239	377	440	238	228	197	582	513
245.514	0	642	167	310	215	415	284	215	237	375	438	237	226	197	580	516
245.637	0	641	167	311	215	418	286	216	238	376	438	238	227	197	580	515
[truncated: 768 more rows]

## Sheet: D850
	SNR :	37	37	40	39	41	38	37	39	42	39	43	40	37	39	31
Time	Marker	ch1	ch2	ch3	ch4	ch5	ch6	ch7	ch8	ch9	ch10	ch11	ch12	ch13	ch14	ch15
0.24576	0	494	154	236	190	399	325	187	194	289	373	204	210	150	559	529
0.36864	0	494	154	236	190	399	325	187	194	289	373	204	210	150	559	529
0.49152	0	502	149	218	202	397	307	202	221	320	386	216	232	163	588	526
0.6144	0	508	148	216	209	396	296	208	240	333	394	221	243	168	600	524
0.73728	0	509	148	211	208	385	293	204	238	340	386	220	244	167	598	525
0.86016	0	513	147	209	207	381	290	204	241	341	389	220	245	168	598	526
0.98304	0	515	147	210	209	378	291	208	242	342	391	222	247	169	601	530
1.10592	0	518	147	210	212	378	291	210	243	343	394	221	249	169	604	532
1.2288	0	520	147	210	210	380	292	210	244	345	397	222	249	170	606	533
1.35168	0	519	148	211	211	381	295	210	244	346	394	222	249	170	604	529
1.47456	0	519	147	210	210	374	290	207	241	344	391	219	250	170	602	528
1.59744	0	522	147	209	212	376	293	208	241	345	393	220	251	169	604	529
1.72032	0	522	147	212	212	376	294	209	241	347	394	221	250	170	604	530
1.8432	0	522	148	212	213	377	294	212	244	347	397	221	251	170	606	528
1.96608	0	522	148	212	212	382	298	211	245	348	397	223	251	171	606	529
2.08896	0	521	146	210	210	374	293	206	241	346	392	220	251	169	601	527
2.21184	0	520	146	209	211	375	293	207	240	347	391	220	251	169	603	526
2.33472	0	521	147	209	211	374	293	208	242	346	392	221	252	169	603	527
2.4576	0	521	147	210	211	376	294	209	242	347	394	220	252	170	604	526
2.58048	0	521	148	212	212	380	296	211	243	349	397	222	253	171	606	528
2.70336	0	518	147	209	211	377	296	206	243	346	389	222	251	169	601	524
2.82624	0	517	145	208	210	372	293	205	242	346	388	221	252	167	599	521
2.94912	0	515	145	207	209	375	295	205	241	346	389	221	252	168	600	523
3.072	0	516	146	208	211	377	293	205	242	347	390	221	251	168	599	524
3.19488	0	516	148	210	212	378	295	208	243	347	392	221	251	169	602	523
3.31776	0	515	147	210	212	381	297	207	243	347	391	222	251	169	600	519
3.44064	0	513	146	206	210	374	292	203	242	345	384	223	251	169	597	519
3.56352	0	512	145	207	209	374	292	204	240	346	387	220	251	167	597	522
3.6864	0	512	145	206	208	374	292	205	242	346	387	220	252	167	598	520
3.80928	0	512	145	208	210	376	293	207	242	346	389	220	252	168	600	519
3.93216	0	513	146	211	211	379	295	208	243	348	391	221	252	169	601	521
4.05504	0	508	144	208	209	376	294	204	242	346	386	222	252	168	598	522
4.17792	0	508	144	207	209	373	292	203	242	347	385	220	251	167	598	518
4.3008	0	506	143	207	209	373	292	204	241	347	387	220	251	167	600	519
4.42368	0	507	144	208	209	374	292	206	241	348	390	220	251	168	600	519
4.54656	0	509	144	208	209	376	294	208	242	349	392	221	251	168	603	522
4.66944	0	507	144	210	208	380	297	207	243	350	395	221	251	168	605	520
4.79232	0	503	144	207	208	370	293	205	242	349	390	219	249	167	602	519
4.9152	0	503	143	208	208	372	293	206	241	349	392	219	248	168	603	519
5.03808	0	505	143	208	209	373	293	207	242	349	393	220	249	169	604	522
5.16096	0	506	142	209	209	373	295	208	241	350	396	220	249	170	607	522
5.28384	0	507	145	211	210	377	296	211	243	350	399	221	249	170	609	524
5.40672	0	507	146	210	208	378	295	206	243	348	393	221	249	167	607	521
5.5296	0	508	146	207	209	374	292	204	242	348	392	219	248	167	605	524
5.65248	0	508	145	207	209	374	293	204	242	348	391	220	248	168	606	524
5.77536	0	509	146	208	210	375	292	206	242	347	393	220	248	169	607	525
5.89824	0	514	148	209	211	377	294	207	243	348	393	220	249	169	608	529
6.02112	0	513	150	212	212	381	296	208	243	349	394	220	249	170	608	529
6.144	0	513	148	208	209	375	293	204	243	347	387	219	248	167	602	529
6.26688	0	514	149	208	211	375	291	204	242	346	386	219	248	169	603	531
6.38976	0	519	149	207	212	375	292	206	242	347	387	218	248	168	603	533
6.51264	0	519	151	209	212	378	293	206	242	347	388	219	249	169	604	533
6.63552	0	524	152	211	215	383	293	209	245	349	392	219	248	170	606	537
6.7584	0	523	152	209	215	385	296	206	244	348	385	220	249	171	603	537
6.88128	0	526	151	209	213	379	292	204	244	347	381	219	247	169	600	540
7.00416	0	526	152	211	215	381	295	206	244	348	383	220	248	171	601	542
7.12704	0	526	154	212	215	382	295	208	246	349	385	220	248	171	603	546
7.24992	0	527	154	213	217	386	296	210	247	350	389	219	249	171	605	549
7.3728	0	530	154	213	217	391	301	210	246	351	388	222	249	172	606	554
7.49568	0	530	154	211	216	383	295	206	246	349	383	221	249	172	604	552
7.61856	0	533	155	212	217	387	298	208	246	350	388	220	249	171	608	557
7.74144	0	534	155	211	219	386	298	210	247	351	388	220	249	173	609	555
7.86432	0	536	155	215	220	389	299	210	248	353	391	221	251	173	612	561
7.9872	0	536	157	215	221	394	303	212	249	354	394	222	251	174	614	560
8.11008	0	537	155	212	217	386	299	209	249	353	388	223	251	174	611	559
8.23296	0	539	155	213	219	386	299	209	249	354	390	221	250	173	612	561
8.35584	0	541	155	215	219	387	300	211	248	354	393	221	251	173	615	565
8.47872	0	543	156	215	219	388	301	212	249	355	395	221	251	173	617	563
8.6016	0	545	157	216	220	393	305	215	251	357	397	223	252	175	619	565
8.72448	0	543	155	212	219	387	302	208	250	355	390	224	251	174	615	563
8.84736	0	544	155	211	218	384	300	209	249	354	388	222	252	174	615	564
8.97024	0	544	154	213	219	385	299	210	248	355	391	222	252	173	617	564
9.09312	0	544	154	213	218	385	301	210	250	355	394	221	252	174	617	564
9.216	0	542	155	216	221	390	303	213	250	358	397	221	252	175	621	566
9.33888	0	539	152	212	215	383	303	209	248	356	396	222	251	173	619	562
9.46176	0	538	151	210	215	375	300	207	247	357	395	221	249	173	619	557
9.58464	0	536	151	210	216	377	300	207	247	356	395	220	251	173	619	556
9.70752	0	540	155	210	216	382	300	207	247	354	392	223	252	173	620	556
9.8304	0	540	157	212	218	389	299	208	247	353	388	225	252	175	620	556
9.95328	0	536	155	211	216	387	299	203	248	351	386	223	251	173	615	552
10.0762	0	535	153	209	214	379	295	203	245	350	385	223	251	172	614	551
10.199	0	534	154	208	214	382	295	205	245	350	384	222	251	172	614	552
10.3219	0	533	153	209	215	381	296	204	245	351	387	223	252	173	615	550
10.4448	0	535	155	213	216	384	296	207	244	352	391	222	252	173	616	551
10.5677	0	531	153	213	216	385	299	206	245	352	388	224	252	172	615	550
10.6906	0	531	153	207	214	379	294	203	243	351	383	223	252	171	611	550
10.8134	0	530	152	209	215	380	294	204	243	351	385	223	251	173	613	547
10.9363	0	531	152	210	216	380	295	207	244	351	387	224	251	173	612	548
11.0592	0	531	153	211	216	382	296	208	245	351	390	223	252	174	615	549
11.1821	0	530	154	213	216	386	298	208	245	353	392	223	251	172	616	550
11.305	0	530	153	209	214	379	294	204	244	352	386	224	252	172	612	546
11.4278	0	529	152	210	214	379	295	207	243	352	390	224	252	172	614	543
11.5507	0	529	153	211	216	381	295	207	244	353	390	224	252	173	614	547
11.6736	0	530	154	212	217	382	296	210	244	354	394	222	252	173	615	549
11.7965	0	532	153	213	218	386	299	211	246	355	397	225	252	174	619	549
11.9194	0	530	153	211	216	382	298	208	245	353	390	226	251	173	614	547
12.0422	0	531	152	211	216	379	296	207	245	354	393	224	252	173	614	547
12.1651	0	532	154	212	216	383	297	207	244	353	392	226	252	173	615	550
12.288	0	532	154	212	216	384	296	208	246	354	395	223	252	173	615	548
12.4109	0	534	155	214	219	386	299	213	247	356	398	225	253	174	618	550
12.5338	0	533	154	213	218	387	301	209	247	355	395	226	251	174	615	549
12.6566	0	532	154	211	216	380	296	208	246	354	391	226	251	173	613	550
12.7795	0	533	154	212	217	382	298	209	246	356	396	224	252	173	615	549
12.9024	0	533	153	213	216	384	297	210	246	354	396	224	252	172	614	548
13.0253	0	535	155	213	219	385	299	212	247	357	400	225	251	174	617	551
13.1482	0	534	155	215	219	390	303	212	247	355	399	226	251	174	617	551
13.271	0	533	154	211	217	383	297	208	247	354	393	225	251	173	612	547
13.3939	0	533	154	212	218	384	298	210	247	354	397	224	251	172	613	548
13.5168	0	535	155	213	218	385	298	211	247	355	396	225	250	173	613	549
13.6397	0	536	156	215	220	387	299	213	248	356	400	225	251	174	615	548
13.7626	0	537	156	216	220	392	303	215	249	357	403	226	251	175	617	550
13.8854	0	535	155	212	219	387	300	210	249	355	398	226	251	173	614	548
14.0083	0	536	154	213	218	386	299	212	248	356	399	225	250	173	614	550
14.1312	0	536	155	214	220	388	301	212	249	355	402	225	250	174	616	549
14.2541	0	537	155	216	222	389	301	216	249	357	404	225	251	175	617	551
14.377	0	539	157	217	223	393	303	220	250	358	408	226	251	176	619	552
14.4998	0	539	157	217	222	392	305	215	250	357	406	224	251	174	618	553
14.6227	0	538	153	214	220	386	302	214	250	357	405	225	251	174	617	552
14.7456	0	539	155	215	221	389	304	216	250	358	406	226	251	176	619	553
14.8685	0	540	156	217	221	389	303	219	250	359	409	226	251	176	622	554
14.9914	0	541	156	219	223	391	305	220	252	361	412	227	250	177	623	556
15.1142	0	540	155	219	222	393	308	218	252	361	411	227	252	175	622	554
15.2371	0	539	153	215	222	386	304	217	251	358	410	226	251	174	623	554
15.36	0	541	154	216	222	389	305	219	251	360	411	226	251	175	625	554
15.4829	0	542	154	217	222	387	304	219	251	360	413	225	252	175	627	555
15.6058	0	543	156	219	223	389	306	222	252	361	414	227	252	177	629	556
15.7286	0	544	156	218	222	394	309	219	252	359	412	227	253	176	629	555
15.8515	0	544	154	215	220	385	303	216	252	359	412	225	251	176	629	556
15.9744	0	544	155	216	221	389	305	215	251	358	409	226	253	176	628	556
16.0973	0	545	157	218	221	389	303	217	251	357	410	225	253	175	629	556
16.2202	0	546	157	219	223	389	307	221	252	359	414	227	252	176	631	558
16.343	0	544	159	218	224	394	306	216	252	358	409	226	253	176	630	557
16.4659	0	545	157	215	221	386	303	215	251	357	409	225	253	175	631	561
16.5888	0	546	158	217	223	389	303	217	251	358	409	226	253	176	632	559
16.7117	0	547	158	218	223	389	304	217	251	357	410	227	252	177	633	559
16.8346	0	548	159	219	222	392	304	220	251	358	413	225	253	178	635	565
16.9574	0	546	159	218	222	394	306	218	251	358	410	226	252	176	636	566
17.0803	0	546	157	215	222	387	303	217	250	356	409	225	253	176	634	563
17.2032	0	547	160	217	223	390	303	217	251	357	411	225	253	177	636	564
17.3261	0	549	159	218	222	390	303	218	251	358	411	225	253	178	639	569
17.449	0	549	160	218	225	392	304	220	252	358	414	226	253	178	641	570
17.5718	0	548	159	218	223	391	305	218	252	358	413	227	252	177	641	567
17.6947	0	550	158	216	222	387	302	218	251	358	411	226	252	177	642	568
17.8176	0	549	159	219	224	389	303	218	251	359	416	224	252	178	644	569
17.9405	0	552	160	220	224	390	305	220	251	359	416	226	252	178	645	571
18.0634	0	552	161	220	224	395	306	222	252	359	417	226	253	178	645	570
18.1862	0	550	157	218	222	388	306	219	251	359	416	227	252	179	646	570
18.3091	0	552	160	217	223	389	303	218	251	358	412	226	252	177	644	570
18.432	0	551	159	218	224	389	304	219	251	359	417	226	251	178	648	575
18.5549	0	553	160	218	223	390	304	220	251	359	417	226	252	178	648	571
18.6778	0	552	159	219	223	391	305	220	251	359	419	226	250	178	650	573
18.8006	0	552	157	215	221	384	303	216	250	358	413	227	250	177	646	572
18.9235	0	552	159	216	222	387	301	216	250	356	412	225	250	178	646	571
19.0464	0	550	160	216	222	385	303	217	250	357	414	226	251	177	646	572
19.1693	0	550	160	216	223	387	301	219	250	357	414	226	251	177	646	571
19.2922	0	549	158	217	221	388	304	216	250	355	411	227	250	177	644	572
19.415	0	546	158	213	220	382	299	213	249	352	406	225	249	175	640	568
19.5379	0	546	158	214	220	385	300	213	249	351	405	225	250	174	640	568
19.6608	0	545	159	213	221	386	298	213	248	350	403	225	250	175	638	567
19.7837	0	545	160	215	222	389	298	214	248	351	404	226	249	176	641	570
19.9066	0	541	157	212	219	384	298	211	247	349	400	225	248	173	635	563
20.0294	0	541	157	211	220	383	294	211	246	349	400	224	247	174	635	562
20.1523	0	538	156	212	218	383	295	211	246	349	401	225	247	174	636	562
20.2752	0	539	156	211	219	382	295	212	245	350	402	224	248	175	635	563
20.3981	0	537	157	213	220	386	296	214	246	351	405	225	248	174	636	559
20.521	0	534	155	212	218	383	295	211	247	348	401	224	247	171	632	556
20.6438	0	535	156	210	218	381	294	211	245	349	402	224	246	173	632	556
20.7667	0	534	156	210	218	382	294	213	245	349	402	224	247	173	632	556
20.8896	0	532	156	211	218	383	292	213	245	349	405	224	247	175	633	554
21.0125	0	533	156	213	218	387	298	216	247	351	407	226	247	175	635	557
21.1354	0	532	156	211	218	383	294	210	247	347	401	225	247	172	631	551
21.2582	0	535	158	209	219	384	291	209	247	346	399	225	248	172	631	551
21.3811	0	534	158	208	219	389	289	209	247	345	395	228	248	174	629	548
21.504	0	541	159	211	221	393	293	209	247	345	393	229	250	174	628	551
21.6269	0	561	158	209	233	431	290	189	256	329	330	243	263	182	606	542
21.7498	0	562	146	205	238	449	270	179	243	321	281	241	273	191	595	521
21.8726	0	569	147	203	237	431	271	184	238	328	292	240	270	194	601	518
21.9955	0	578	149	204	240	429	272	185	237	331	298	239	270	195	607	516
22.1184	0	587	149	203	241	432	274	187	235	334	304	238	273	198	614	517
22.2413	0	590	151	205	243	435	277	185	237	338	307	241	276	198	624	511
22.3642	0	590	147	203	243	428	272	184	238	342	312	240	278	199	635	509
22.487	0	594	148	203	245	433	277	184	239	348	311	243	282	201	646	498
22.6099	0	593	145	203	246	430	276	184	237	353	313	242	284	200	661	489
22.7328	0	596	144	204	247	421	277	186	237	358	324	239	280	198	687	488
22.8557	0	601	146	205	249	419	282	190	236	359	326	240	278	197	697	487
22.9786	0	599	144	201	246	413	280	185	235	352	318	238	279	193	684	482
23.1014	0	601	145	202	247	411	276	186	235	349	319	237	277	193	684	487
23.2243	0	605	146	200	247	413	276	184	234	346	313	236	277	192	661	483
23.3472	0	607	149	202	246	416	273	182	235	344	311	236	278	190	648	486
23.4701	0	602	148	206	246	416	274	184	234	346	314	235	276	191	644	496
23.593	0	599	147	203	245	407	272	182	233	345	309	233	276	189	637	501
23.7158	0	599	149	203	245	410	272	180	233	344	308	235	276	188	635	504
23.8387	0	589	150	203	243	410	271	179	231	346	311	232	276	189	632	509
23.9616	0	583	152	207	243	398	273	190	234	355	336	229	275	187	644	520
24.0845	0	582	154	209	238	395	283	194	233	355	347	227	273	185	646	517
24.2074	0	575	151	209	232	381	279	191	231	353	347	224	270	181	634	516
24.3302	0	569	148	209	228	377	280	193	231	355	348	224	267	180	626	514
24.4531	0	564	149	211	229	376	281	194	232	354	350	225	268	180	624	519
24.576	0	561	152	211	228	378	282	195	231	355	351	224	265	180	622	522
24.6989	0	559	152	211	228	383	285	194	232	354	349	226	264	179	620	528
24.8218	0	558	150	208	226	376	281	192	230	352	347	223	261	177	613	525
24.9446	0	556	149	207	225	377	280	194	231	353	351	223	261	176	613	527
25.0675	0	553	149	208	227	378	281	197	230	354	357	222	262	177	615	532
25.1904	0	552	149	210	227	379	281	199	232	356	364	223	261	178	618	535
25.3133	0	550	149	210	225	383	286	201	234	357	368	225	261	179	617	533
25.4362	0	546	147	206	225	378	283	196	234	352	359	225	261	177	609	530
25.559	0	548	148	206	225	377	282	195	233	354	359	225	260	176	607	530
25.6819	0	545	147	207	225	377	282	196	233	353	361	224	259	177	609	530
25.8048	0	545	146	207	226	380	281	198	234	353	364	224	261	178	612	532
25.9277	0	545	148	209	226	384	283	201	235	355	368	225	261	180	613	532
26.0506	0	541	147	207	225	381	284	200	234	352	364	226	259	178	607	532
26.1734	0	541	145	205	224	375	280	196	235	351	360	224	258	178	604	529
26.2963	0	539	144	206	224	378	280	198	234	351	365	224	259	179	607	530
26.4192	0	538	145	206	224	380	280	201	235	352	367	224	259	180	609	530
26.5421	0	539	147	209	226	382	281	203	236	352	370	225	260	181	611	533
26.665	0	538	146	210	227	387	285	204	237	353	372	227	260	182	612	533
26.7878	0	536	143	205	224	378	281	200	237	350	366	225	258	179	606	529
26.9107	0	533	143	204	223	377	279	201	237	350	368	224	259	179	606	529
27.0336	0	534	144	205	223	381	280	200	236	350	369	225	258	180	608	531
27.1565	0	533	144	206	226	381	281	203	237	350	372	225	258	182	610	530
27.2794	0	533	144	209	227	383	281	208	238	352	377	226	258	183	613	531
27.4022	0	530	143	207	226	385	284	204	238	351	374	226	258	182	610	529
27.5251	0	532	143	204	224	378	280	201	238	349	371	226	258	180	607	530
27.648	0	529	143	204	226	379	280	202	237	349	372	225	258	181	608	528
27.7709	0	529	143	206	225	379	280	205	237	349	376	224	258	182	609	528
27.8938	0	529	143	208	226	383	281	206	238	350	379	225	259	182	611	528
28.0166	0	530	145	210	226	387	285	209	239	352	382	227	258	183	614	532
28.1395	0	528	144	208	225	383	284	203	239	348	374	227	258	181	608	528
28.2624	0	528	143	205	224	379	281	202	239	347	374	224	258	181	605	527
28.3853	0	528	143	206	225	380	280	203	239	347	375	224	258	182	607	527
28.5082	0	528	144	207	226	382	282	206	238	348	378	224	258	181	607	529
28.631	0	528	145	209	226	383	282	208	239	350	382	225	258	182	609	527
28.7539	0	530	144	210	228	388	286	211	240	351	385	226	259	183	611	528
28.8768	0	528	144	207	226	383	284	206	240	349	379	225	258	181	607	526
28.9997	0	527	144	206	225	379	282	206	239	348	379	224	257	179	605	526
29.1226	0	525	144	207	225	381	283	205	239	349	381	225	257	180	607	524
29.2454	0	526	144	208	227	382	283	209	239	350	384	224	258	181	608	525
29.3683	0	527	145	209	228	384	284	211	240	351	388	224	258	182	609	527
29.4912	1	528	146	211	228	391	287	212	242	352	391	226	258	182	612	528
29.6141	0	527	144	209	226	385	288	210	241	349	387	226	258	180	609	525
29.737	0	527	145	208	225	382	285	208	240	350	387	223	257	179	607	524
29.8598	0	527	145	210	227	384	285	210	241	351	389	224	258	180	609	524
29.9827	0	528	145	210	226	385	286	212	241	351	391	225	258	180	609	525
30.1056	0	527	147	213	229	387	289	214	241	352	396	225	259	181	610	526
30.2285	0	529	148	215	231	391	292	219	243	355	401	227	259	182	614	527
30.3514	0	528	146	211	228	389	291	213	243	352	392	227	258	180	610	525
30.4742	0	528	147	211	229	385	288	212	242	352	393	226	259	180	609	526
30.5971	0	530	147	212	228	388	289	214	242	352	395	227	257	181	611	525
30.72	0	531	147	213	228	389	290	216	244	353	397	227	258	182	611	526
30.8429	0	531	147	215	230	390	292	218	245	354	401	227	259	182	613	527
30.9658	0	531	149	216	231	397	297	220	245	356	404	227	259	182	614	530
31.0886	0	531	149	214	230	390	293	214	245	353	397	229	258	180	611	526
31.2115	0	532	149	213	231	389	293	215	244	353	398	228	259	182	611	523
31.3344	0	533	149	214	230	389	293	217	244	355	399	228	258	182	612	527
31.4573	0	533	150	215	232	391	294	218	245	355	401	228	258	183	613	529
31.5802	0	535	149	217	233	394	296	220	247	356	406	228	260	182	615	530
31.703	0	536	150	217	231	399	299	219	248	356	404	230	260	182	615	529
31.8259	0	534	150	214	230	389	293	215	246	354	399	228	258	181	610	526
31.9488	0	536	150	215	230	391	295	216	246	354	399	229	259	182	613	530
32.0717	0	535	149	215	230	391	295	218	246	355	401	229	259	183	613	528
32.1946	0	536	150	216	232	393	296	220	247	357	406	228	259	182	614	530
32.3174	0	538	151	217	233	397	299	221	248	357	408	229	259	183	616	531
32.4403	0	535	150	216	231	395	297	217	247	355	401	230	259	183	613	529
32.5632	0	536	149	213	231	390	294	216	247	354	401	229	258	182	612	529
32.6861	0	537	150	214	231	392	295	217	246	354	403	228	259	184	613	529
32.809	0	536	149	215	231	393	295	218	246	355	403	229	259	183	614	529
32.9318	0	537	150	216	233	394	296	221	246	356	407	228	259	182	615	532
33.0547	0	536	150	216	230	398	298	219	247	356	404	229	258	183	616	532
33.1776	0	535	149	213	229	390	295	217	246	355	403	230	258	182	613	530
33.3005	0	535	150	214	230	392	296	217	246	354	404	230	259	183	614	531
33.4234	0	535	149	215	231	391	295	219	245	355	403	229	258	184	615	533
33.5462	0	537	149	216	231	393	296	220	247	355	407	228	259	182	617	533
33.6691	0	534	150	216	231	396	298	221	247	356	409	228	258	182	618	533
33.792	0	533	148	212	230	389	295	215	247	352	402	229	257	182	614	531
33.9149	0	533	148	213	228	388	295	217	245	353	403	229	257	182	615	533
34.0378	0	532	148	213	229	389	294	216	246	351	402	228	256	182	616	531
34.1606	0	533	149	214	229	390	293	219	246	353	405	228	257	182	617	532
34.2835	0	532	150	215	229	394	296	220	246	354	407	229	257	182	618	532
34.4064	0	529	148	211	227	388	294	215	246	351	401	229	256	180	613	533
34.5293	0	528	147	210	226	387	292	213	245	350	400	228	255	180	613	529
34.6522	0	525	147	210	225	386	290	215	245	350	400	228	256	181	614	528
34.775	0	526	147	211	227	386	290	216	244	350	402	227	255	180	614	530
34.8979	0	525	146	211	226	389	291	217	243	350	404	226	255	181	616	533
35.0208	0	522	147	210	225	387	293	212	243	348	399	227	254	179	612	527
35.1437	0	519	145	208	223	382	288	212	244	346	397	227	253	179	611	527
35.2666	0	518	145	209	223	382	288	212	243	345	396	226	253	179	611	526
35.3894	0	518	144	209	223	381	286	212	242	347	396	226	253	179	612	527
35.5123	0	515	144	209	223	381	286	212	242	347	399	225	253	179	614	526
35.6352	0	511	144	210	222	384	289	213	242	347	399	227	253	180	612	525
35.7581	0	511	144	207	221	379	284	209	241	343	393	226	252	177	609	522
35.881	0	509	143	207	221	377	284	209	240	343	393	226	252	177	609	522
36.0038	0	506	143	207	221	377	282	209	240	342	394	225	252	178	610	521
36.1267	0	504	143	207	220	379	282	210	240	342	395	226	252	179	612	521
36.2496	0	506	142	209	221	382	283	212	240	343	397	225	251	179	614	521
36.3725	0	504	142	206	219	379	283	208	240	340	392	225	251	178	610	520
36.4954	0	502	142	205	218	376	280	208	239	339	392	225	251	178	608	519
36.6182	0	501	141	205	219	376	278	208	239	340	392	225	250	177	609	518
36.7411	0	501	141	206	219	377	279	209	238	339	392	225	251	178	611	518
36.864	0	501	141	207	218	378	279	210	239	340	394	225	250	179	613	520
36.9869	0	499	141	207	218	380	281	209	239	340	395	225	250	178	612	518
37.1098	0	497	140	206	217	374	277	207	238	338	390	224	250	177	609	518
37.2326	0	498	141	205	217	375	278	209	238	338	391	224	249	177	610	518
37.3555	0	497	141	205	217	376	277	207	237	338	391	225	249	177	610	519
37.4784	0	497	141	206	218	376	278	210	238	338	392	224	249	179	611	519
37.6013	0	497	141	207	218	379	279	212	239	340	395	224	250	178	612	518
37.7242	0	494	140	205	217	375	278	208	238	337	391	225	249	176	607	517
37.847	0	495	140	205	214	373	276	207	238	337	390	224	248	176	606	518
37.9699	0	494	139	204	216	374	276	208	237	337	391	224	248	176	607	517
38.0928	0	494	139	205	216	375	276	208	238	337	392	224	249	177	607	518
38.2157	0	494	139	206	217	375	276	210	238	339	394	223	248	177	608	518
38.3386	0	493	140	207	216	379	279	209	238	338	393	225	248	176	607	519
38.4614	0	493	138	205	214	371	275	206	237	336	389	224	246	175	601	513
38.5843	0	490	139	204	214	373	275	206	236	336	390	223	247	175	602	512
38.7072	0	491	138	204	216	373	276	206	236	336	390	223	248	175	602	514
38.8301	0	491	138	206	216	374	276	207	237	337	394	222	248	174	602	516
38.953	0	491	140	207	216	377	276	210	238	338	396	223	249	175	603	516
39.0758	0	490	139	205	214	376	278	206	238	337	391	223	247	174	601	509
39.1987	0	490	138	203	213	372	275	205	237	337	389	224	247	173	598	511
39.3216	0	490	138	204	214	372	276	205	236	337	390	224	246	175	599	514
39.4445	0	490	138	204	215	373	275	207	238	337	393	221	247	173	599	512
39.5674	0	490	138	206	216	375	276	209	238	338	395	223	248	174	600	513
39.6902	0	492	139	207	216	380	280	211	239	340	396	223	247	174	602	515
39.8131	0	491	138	204	215	375	277	205	238	339	390	225	248	173	598	515
39.936	0	493	138	204	215	374	278	208	239	339	391	224	247	173	599	513
40.0589	0	493	139	205	216	374	278	209	238	340	394	223	248	172	600	511
40.1818	0	495	139	206	217	377	279	209	239	341	396	223	248	173	601	516
40.3046	0	498	139	208	218	379	279	212	239	343	399	225	249	174	602	519
40.4275	0	497	139	208	217	381	283	212	240	342	397	225	248	176	602	517
40.5504	0	498	139	206	216	374	281	209	240	343	396	225	249	174	598	514
40.6733	0	499	140	207	217	376	282	211	240	344	398	224	249	174	600	518
40.7962	0	500	139	208	218	377	283	211	241	345	399	225	249	174	603	522
40.919	0	502	140	209	218	379	284	212	242	348	403	225	250	176	603	522
41.0419	0	504	141	211	219	384	288	215	243	349	406	227	250	176	605	523
41.1648	0	503	142	208	218	379	285	209	242	347	401	226	250	174	601	522
41.2877	0	505	141	208	219	377	286	212	242	348	402	226	250	175	603	526
41.4106	0	506	141	208	219	379	286	212	243	349	401	226	250	174	604	526
41.5334	0	507	143	210	220	379	287	213	243	349	402	226	251	176	606	529
41.6563	0	509	143	211	220	382	288	216	244	350	406	227	250	177	609	530
41.7792	0	509	143	211	219	385	291	212	244	350	402	230	251	176	607	531
41.9021	0	509	141	208	218	378	287	210	244	348	397	229	250	174	605	529
42.025	0	509	142	209	219	378	288	211	243	349	401	227	250	174	607	528
42.1478	0	510	142	209	220	378	287	212	243	349	403	226	250	175	606	530
42.2707	0	510	142	209	219	380	287	213	243	349	403	227	251	176	607	533
42.3936	0	510	142	211	220	383	290	215	245	350	405	228	250	176	610	531
42.5165	0	509	142	208	218	377	288	210	244	348	401	228	249	174	605	527
42.6394	0	507	142	206	217	375	287	211	243	348	400	227	249	174	605	529
42.7622	0	507	141	208	217	376	287	210	243	347	400	226	249	174	605	531
42.8851	0	506	141	208	217	376	286	210	243	347	401	226	249	173	606	529
43.008	0	506	141	209	218	379	288	213	242	349	403	227	249	174	608	529
43.1309	0	505	141	210	216	381	290	210	243	347	401	228	248	174	606	528
43.2538	0	503	141	206	216	374	285	208	242	345	396	226	248	173	602	529
43.3766	0	502	140	206	217	376	285	208	242	345	399	225	247	172	603	526
43.4995	0	500	140	206	216	375	284	209	241	344	399	225	246	173	605	523
43.6224	0	501	139	208	217	376	284	210	241	345	401	225	247	175	605	526
43.7453	0	501	139	208	216	378	286	212	241	346	402	226	247	175	607	527
43.8682	0	499	140	207	216	376	285	209	242	343	398	226	246	173	603	524
43.991	0	496	138	206	214	372	282	209	241	343	399	225	246	172	603	521
44.1139	0	497	139	206	215	373	283	209	240	343	399	225	246	173	604	524
44.2368	0	497	139	207	216	372	282	210	240	343	400	224	245	174	604	525
44.3597	0	497	139	208	215	376	283	211	241	344	403	225	246	174	608	525
44.4826	0	495	139	208	215	377	285	212	240	344	402	225	245	174	608	524
44.6054	0	495	139	206	214	371	281	208	240	340	399	225	245	173	604	523
44.7283	0	495	138	208	214	373	281	208	239	342	400	224	245	174	606	527
44.8512	0	494	138	206	216	372	281	208	239	341	399	224	245	173	607	525
44.9741	0	494	139	207	215	373	280	210	239	342	402	225	245	175	609	525
45.097	0	495	138	209	216	376	281	212	238	342	404	224	245	176	611	527
45.2198	0	494	138	208	214	374	283	209	238	341	400	225	245	174	608	528
45.3427	0	494	139	207	213	369	279	207	239	339	400	224	245	174	607	528
45.4656	0	493	139	206	214	371	280	209	239	340	400	225	243	173	608	526
45.5885	0	493	139	207	214	372	279	209	238	340	401	224	243	174	609	528
45.7114	0	494	139	208	215	372	280	210	238	341	404	224	244	174	611	531
45.8342	0	492	140	209	215	376	283	212	238	341	405	224	244	175	611	530
45.9571	0	491	137	205	212	370	279	207	238	338	400	223	243	171	606	528
46.08	0	492	138	206	214	369	278	207	237	339	399	224	243	174	608	529
46.2029	0	493	138	207	214	370	278	208	237	338	399	223	244	173	608	532
46.3258	0	493	138	207	214	371	278	208	237	339	401	224	243	173	610	531
46.4486	0	494	140	210	214	373	278	212	238	340	405	224	243	175	611	532
46.5715	0	493	139	208	215	375	282	209	237	339	402	224	242	174	611	532
46.6944	0	494	138	206	213	369	277	207	237	338	400	223	243	173	608	534
46.8173	0	493	138	207	214	370	278	208	237	338	400	224	243	175	609	534
46.9402	0	495	138	208	215	371	278	209	237	338	401	224	243	174	610	533
47.063	0	494	139	210	217	373	279	210	237	340	404	224	243	176	612	535
47.1859	0	496	139	208	216	377	282	212	238	341	405	226	244	177	613	538
47.3088	0	495	139	207	215	371	279	208	237	339	401	224	243	173	610	536
47.4317	0	498	139	207	215	371	278	210	238	339	401	225	244	174	611	537
47.5546	0	499	140	207	215	373	279	209	238	340	401	225	244	175	612	538
47.6774	0	500	141	208	217	373	279	210	238	341	404	224	244	176	613	541
47.8003	0	501	141	209	217	376	281	214	240	342	406	225	245	176	614	542
47.9232	0	502	141	209	217	377	282	212	240	341	403	226	244	174	613	541
48.0461	0	502	140	207	215	371	278	208	238	340	401	225	244	174	610	540
48.169	0	503	140	208	217	372	280	209	238	341	401	225	244	175	612	544
48.2918	0	503	141	208	217	373	279	210	238	341	402	224	245	175	611	541
48.4147	0	504	141	209	217	376	281	212	240	342	406	225	244	176	614	543
48.5376	0	505	142	210	218	379	284	214	240	344	406	227	244	177	615	543
48.6605	0	505	143	207	216	372	282	208	238	341	399	227	244	175	611	543
48.7834	0	505	141	208	217	372	281	209	239	341	401	226	244	175	610	543
48.9062	0	505	141	208	217	373	280	210	239	341	401	225	245	174	611	543
49.0291	0	505	141	210	218	374	281	210	239	343	403	225	245	175	613	542
49.152	0	504	142	211	218	376	283	212	239	343	405	226	246	176	614	544
49.2749	0	504	142	209	217	377	284	210	240	341	401	227	245	173	611	529
49.3978	0	503	141	208	217	371	281	208	238	341	399	227	245	175	610	524
49.5206	0	504	141	207	217	373	281	209	239	342	400	225	246	174	610	527
49.6435	0	504	142	209	218	373	282	210	239	342	402	225	245	175	611	530
49.7664	0	505	143	210	219	375	283	212	240	343	405	226	245	175	612	530
49.8893	0	506	142	212	220	380	286	213	241	345	406	227	246	175	614	531
50.0122	0	506	142	209	218	375	282	208	240	344	402	226	245	172	609	529
50.135	0	506	142	210	219	374	283	210	240	344	402	227	246	174	611	530
50.2579	0	506	142	209	219	375	283	211	240	344	402	227	245	174	611	528
50.3808	0	508	143	211	219	376	284	212	241	344	404	227	245	174	613	530
50.5037	0	508	144	211	219	380	286	214	242	346	406	228	246	176	614	530
50.6266	0	507	144	211	219	378	287	211	240	345	403	228	246	175	612	531
50.7494	0	508	142	209	219	374	284	210	242	346	403	227	245	174	611	529
50.8723	0	508	143	210	219	376	284	211	242	345	404	227	246	175	612	529
50.9952	0	507	143	210	221	377	285	211	241	347	405	228	246	175	613	530
51.1181	0	509	143	212	220	379	286	213	241	347	407	228	246	176	615	534
51.241	0	507	144	213	219	381	289	213	243	348	407	228	246	175	614	532
51.3638	0	505	143	209	218	374	286	210	242	346	402	229	244	174	612	531
51.4867	0	507	144	210	219	375	285	211	242	347	404	227	245	175	612	529
51.6096	0	506	144	210	219	377	285	211	241	347	404	227	246	175	612	534
51.7325	0	506	143	212	220	377	287	212	242	347	409	227	245	176	615	533
51.8554	0	506	144	213	220	382	289	216	243	349	410	229	245	177	617	534
51.9782	0	505	143	210	219	378	287	210	242	346	406	228	245	173	612	531
52.1011	0	505	143	209	220	374	286	210	242	347	407	227	245	173	612	533
52.224	0	505	142	210	220	376	285	210	242	347	407	227	245	174	613	531
52.3469	0	504	143	211	220	375	286	213	243	347	409	227	245	176	613	532
52.4698	0	506	143	213	221	380	288	216	243	348	411	227	246	177	616	533
52.5926	0	504	142	213	221	382	290	213	243	348	410	228	244	176	616	534
52.7155	0	503	142	211	218	374	286	211	243	346	408	227	245	173	612	531
52.8384	0	502	143	211	219	376	287	212	242	348	408	228	244	176	613	531
52.9613	0	503	143	212	218	377	287	213	243	348	411	226	244	176	614	531
53.0842	0	505	142	213	219	378	287	215	243	348	413	228	245	178	616	534
53.207	0	504	143	215	221	382	290	218	243	350	416	228	246	178	618	534
53.3299	0	504	142	212	218	377	289	213	243	347	411	228	245	175	614	532
53.4528	0	504	142	212	219	377	288	214	242	348	412	227	245	176	615	535
53.5757	0	505	143	213	220	377	287	214	243	347	412	227	245	176	617	536
53.6986	0	505	143	214	220	379	289	216	243	348	415	228	245	177	618	535
53.8214	0	506	145	216	221	381	289	218	244	349	417	229	245	179	619	536
53.9443	0	506	144	214	219	382	290	214	244	348	413	229	245	176	617	538
54.0672	0	506	143	212	219	376	287	212	243	348	413	227	245	176	617	539
54.1901	0	506	144	214	220	377	288	214	243	348	415	227	245	176	619	537
54.313	0	507	145	214	220	378	288	215	243	348	416	228	245	178	621	540
54.4358	0	509	144	215	222	379	289	218	243	349	418	228	245	179	621	543
54.5587	0	508	145	216	221	382	292	214	244	349	415	229	244	178	621	545
54.6816	0	508	144	213	221	375	286	211	243	347	412	228	245	177	619	542
54.8045	0	508	144	214	220	376	287	213	243	347	413	227	245	177	620	544
54.9274	0	511	144	214	220	376	286	214	243	347	413	228	245	178	622	548
55.0502	0	510	145	216	221	378	287	216	242	349	414	228	245	179	624	550
55.1731	0	510	146	216	221	382	290	215	243	348	416	229	245	179	625	548
55.296	0	510	145	214	220	374	286	210	242	346	411	227	245	177	622	547
55.4189	0	512	145	214	219	375	285	211	242	347	412	228	245	178	624	551
55.5418	0	513	146	213	221	376	286	212	242	346	412	227	245	177	624	552
55.6646	11	514	145	215	220	376	286	213	242	346	412	227	245	179	627	550
55.7875	0	514	146	216	221	381	289	215	242	347	414	229	246	180	628	552
55.9104	0	515	146	214	219	375	285	210	242	344	410	228	245	176	625	553
56.0333	0	515	146	214	218	373	284	210	242	344	410	226	245	176	625	554
56.1562	0	516	147	214	219	375	285	211	241	344	409	227	246	179	627	553
56.279	0	516	148	214	221	376	285	213	242	345	410	227	246	179	628	553
56.4019	0	519	147	217	221	378	286	214	242	346	412	227	246	180	630	557
56.5248	0	518	147	214	219	376	286	209	242	344	408	228	244	179	627	556
56.6477	0	519	147	212	219	374	284	209	241	344	407	227	245	179	627	554
56.7706	0	520	147	214	220	374	283	209	241	342	408	227	245	178	627	554
56.8934	0	522	148	214	221	375	284	210	240	344	408	228	246	179	629	558
57.0163	0	522	149	216	220	377	284	211	241	344	411	228	246	179	630	559
57.1392	0	521	148	215	220	379	286	210	241	344	409	229	247	178	628	554
57.2621	0	521	148	212	220	373	282	208	240	343	405	228	245	177	626	552
57.385	0	524	148	212	219	374	283	208	240	343	405	227	245	177	625	556
57.5078	0	523	148	214	219	374	282	208	240	343	406	226	246	178	627	556
57.6307	0	523	148	216	220	376	282	210	240	343	408	227	245	177	627	554
57.7536	0	522	148	214	220	378	284	210	240	343	407	228	246	178	626	553
57.8765	0	523	146	212	218	373	281	206	240	342	401	229	245	177	622	553
57.9994	0	522	147	212	219	372	282	206	239	340	400	229	245	177	621	552
58.1222	0	521	146	212	219	373	281	207	239	341	402	227	246	175	621	549
58.2451	0	520	147	212	221	374	280	208	239	341	405	227	245	177	621	550
58.368	0	521	147	214	220	377	282	210	240	342	406	227	246	178	623	551
58.4909	0	519	147	213	218	373	282	205	238	340	400	229	244	176	618	545
58.6138	0	518	145	211	218	372	279	206	239	340	401	227	244	176	616	544
58.7366	0	518	144	211	217	373	279	207	238	339	400	228	244	175	616	544
58.8595	0	518	145	211	218	373	280	207	239	340	403	226	244	175	617	546
58.9824	0	518	146	213	218	375	280	209	239	341	405	227	245	176	618	544
59.1053	0	517	146	213	219	378	284	209	240	342	404	228	244	175	616	544
59.2282	0	516	145	211	218	372	280	207	239	340	400	228	243	175	614	540
59.351	0	515	144	210	218	374	281	207	238	340	402	226	245	175	614	542
59.4739	0	516	144	211	217	374	280	207	240	341	402	226	244	174	614	540
59.5968	0	516	144	213	220	376	281	209	239	342	406	228	244	176	615	542
59.7197	0	515	145	213	219	379	284	212	239	343	408	228	244	176	616	539
59.8426	0	514	144	212	217	374	282	208	239	342	402	228	243	173	613	539
59.9654	0	514	144	211	217	373	281	209	240	342	404	228	243	174	613	538
60.0883	0	514	144	212	218	375	281	210	239	342	405	228	244	175	615	542
60.2112	0	514	144	212	218	377	282	211	240	343	407	227	245	176	615	538
60.3341	0	515	146	215	220	380	284	211	241	344	408	228	244	177	617	542
60.457	0	513	144	213	219	379	286	210	240	344	406	229	244	175	615	538
60.5798	0	515	144	211	217	374	282	209	241	343	403	229	244	175	612	536
60.7027	0	513	144	212	219	377	283	210	242	344	405	228	243	175	614	534
60.8256	0	513	144	213	219	377	283	210	241	344	406	228	245	176	614	536
60.9485	0	513	145	215	220	378	285	213	242	347	409	229	244	176	616	536
61.0714	0	514	145	215	219	382	288	213	243	347	409	230	245	176	615	537
61.1942	0	512	144	212	218	375	283	210	242	345	404	229	244	175	612	533
61.3171	0	512	144	211	218	376	284	211	241	346	406	229	244	176	613	536
61.44	0	512	143	212	219	376	284	211	242	347	407	229	245	176	615	534
61.5629	0	514	143	214	220	379	285	213	243	349	411	228	245	177	616	538
61.6858	0	513	145	215	221	382	289	215	243	349	411	230	245	177	618	538
61.8086	0	513	144	213	219	377	287	211	242	347	406	229	244	174	615	539
61.9315	0	512	145	213	218	376	286	211	243	349	407	229	245	176	615	537
62.0544	0	515	145	214	221	377	286	212	243	349	408	229	244	176	617	540
62.1773	0	516	145	214	220	379	286	214	244	351	410	230	246	177	617	543
62.3002	0	515	147	218	222	383	289	217	245	352	413	231	247	179	621	544
62.423	0	516	146	215	220	381	291	213	245	351	410	231	246	176	620	543
62.5459	0	516	145	214	221	377	287	213	245	351	408	231	245	176	619	546
62.6688	0	517	146	214	220	378	288	212	245	352	409	231	246	177	621	546
62.7917	0	516	146	215	221	380	288	214	245	353	411	230	247	178	622	548
62.9146	0	518	146	216	223	381	290	216	247	353	414	231	247	179	624	549
63.0374	0	518	147	217	222	383	292	215	246	353	413	231	247	179	624	549
63.1603	0	521	146	213	221	377	287	212	246	353	411	230	245	176	622	551
63.2832	0	520	147	215	222	379	290	214	245	354	411	231	246	179	623	551
63.4061	0	519	148	216	221	379	289	214	246	353	413	230	246	178	624	550
63.529	0	521	147	217	223	381	291	217	245	354	414	231	248	180	626	552
63.6518	0	521	147	218	223	384	293	216	246	355	414	231	247	179	626	554
63.7747	0	519	146	214	220	377	290	212	245	354	411	230	246	176	622	553
63.8976	0	519	147	214	220	378	290	214	245	353	412	230	246	177	623	552
64.0205	0	519	147	215	221	378	290	214	245	353	412	230	246	178	623	551
64.1434	0	520	147	215	221	379	290	215	245	353	414	229	245	178	625	555
64.2662	0	519	147	216	220	383	293	215	246	353	414	230	246	178	624	554
64.3891	0	517	147	213	218	376	289	211	245	350	410	228	244	176	620	551
64.512	0	515	146	213	219	375	288	211	244	351	410	229	244	176	620	548
64.6349	0	515	146	212	219	376	287	212	245	349	409	228	244	176	619	551
64.7578	0	514	146	214	219	376	287	213	245	350	410	229	244	178	620	550
64.8806	0	513	146	215	219	380	289	215	245	350	412	228	244	176	620	547
65.0035	0	510	144	212	218	374	287	210	244	348	407	228	243	175	614	543
65.1264	0	509	144	212	217	372	285	210	243	347	407	227	243	174	614	545
65.2493	0	507	144	212	216	373	285	210	242	347	408	226	242	174	615	541
65.3722	0	506	144	211	217	373	285	213	243	347	409	228	242	176	614	540
65.495	0	506	145	214	218	377	285	216	243	347	412	228	243	177	615	540
65.6179	0	505	143	211	217	375	286	211	243	346	409	227	241	174	611	539
65.7408	0	503	143	210	216	370	283	211	241	345	408	226	242	174	609	535
65.8637	0	503	143	212	216	371	284	211	241	344	409	226	242	173	609	534
65.9866	0	502	143	211	216	372	282	212	241	345	410	226	241	175	610	533
66.1094	0	502	142	212	217	374	284	213	241	346	413	226	243	175	610	534
66.2323	0	500	143	213	215	376	286	212	242	345	411	227	241	174	608	530
66.3552	0	501	141	210	215	370	282	210	241	344	409	225	241	174	607	530
66.4781	0	499	141	211	215	370	282	212	241	344	410	226	240	174	607	529
66.601	0	499	141	211	216	371	282	212	240	344	412	225	241	175	608	530
66.7238	0	500	142	212	215	373	282	215	240	344	414	226	242	176	608	528
66.8467	0	499	143	213	216	376	286	212	241	343	412	227	241	175	606	527
66.9696	0	497	143	210	214	369	281	211	240	341	409	225	240	174	605	525
67.0925	0	498	142	210	215	369	281	211	240	341	411	225	241	174	606	528
67.2154	0	497	141	211	215	370	281	212	240	341	411	225	241	174	606	526
67.3382	0	497	142	212	215	373	282	215	239	343	415	225	242	174	607	526
67.4611	0	497	144	212	215	375	285	213	240	343	413	227	241	175	606	524
67.584	0	496	141	210	215	368	280	210	239	340	409	226	239	173	604	525
67.7069	0	495	141	211	215	369	281	211	240	341	411	226	241	173	603	522
67.8298	0	494	141	211	214	370	280	212	239	341	412	225	240	174	604	523
67.9526	0	496	142	211	215	371	281	213	239	343	414	225	242	174	606	526
68.0755	0	495	142	213	214	375	283	213	240	342	413	227	241	175	606	526
68.1984	0	494	141	211	214	368	280	210	239	341	408	226	241	173	602	523
68.3213	0	494	142	211	215	370	280	211	240	341	410	226	242	173	604	524
68.4442	0	495	141	211	215	369	279	211	238	341	411	225	241	174	605	525
68.567	0	495	142	212	216	369	281	213	238	342	414	226	241	175	607	524
68.6899	0	495	143	213	215	374	285	213	240	342	414	228	242	176	608	524
68.8128	0	495	141	210	213	367	280	210	238	341	411	227	242	174	605	524
68.9357	0	497	141	211	214	369	281	211	238	342	411	227	242	174	607	526
69.0586	0	498	144	211	216	369	281	212	238	342	412	226	243	175	609	519
69.1814	0	498	143	212	217	372	282	213	240	342	412	228	243	176	610	514
69.3043	0	498	145	211	218	376	285	214	240	343	413	229	243	176	614	517
69.4272	0	498	147	207	217	371	285	208	239	338	401	230	242	175	622	526
69.5501	0	524	155	202	225	383	275	202	242	324	369	235	253	188	620	535
69.673	0	550	158	199	228	406	256	195	241	315	335	239	262	201	625	543
69.7958	0	550	155	198	229	418	264	192	242	322	322	240	263	206	632	548
69.9187	0	541	149	201	226	406	270	198	234	333	343	235	258	198	635	543
70.0416	0	533	145	201	221	384	279	203	235	340	361	229	255	188	630	536
70.1645	0	535	146	201	221	385	282	206	235	343	367	228	257	189	631	542
70.2874	0	535	146	202	222	384	280	207	235	344	371	229	257	188	631	542
70.4102	0	535	146	206	223	385	283	211	238	346	383	227	254	187	634	543
70.5331	0	531	145	206	221	385	286	210	239	349	391	226	252	183	634	541
70.656	0	530	142	204	220	378	284	209	239	351	396	225	249	180	628	540
70.7789	0	529	144	206	220	378	288	211	240	352	400	226	249	178	628	543
70.9018	0	527	145	208	220	376	289	212	241	353	402	226	249	177	628	549
71.0246	0	528	145	210	221	380	291	215	242	354	403	228	249	179	629	547
71.1475	0	525	146	209	219	377	290	211	242	353	401	229	248	178	627	551
71.2704	0	527	145	207	219	375	288	210	241	351	399	228	248	178	625	554
71.3933	0	525	144	208	219	376	289	208	242	352	401	228	249	178	625	553
71.5162	0	525	145	209	219	375	289	212	241	353	404	228	249	177	626	551
71.639	0	522	146	210	219	378	292	213	243	352	404	229	248	177	628	551
71.7619	0	515	146	206	218	376	288	207	242	347	396	230	249	177	632	563
71.8848	0	516	146	206	219	376	285	206	242	347	394	229	249	179	635	567
72.0077	0	519	146	207	218	375	285	209	241	348	398	228	247	180	636	555
72.1306	0	523	146	208	218	377	287	211	241	349	401	229	246	180	636	548
72.2534	0	520	146	208	218	380	288	211	243	348	397	230	247	181	638	549
72.3763	0	520	146	205	217	373	284	207	241	346	393	229	246	180	635	543
72.4992	0	522	147	207	218	375	284	209	241	347	395	229	246	180	634	538
72.6221	0	523	145	207	217	375	285	209	241	347	397	229	247	180	635	534
72.745	0	524	148	211	219	375	285	210	240	348	397	230	247	181	636	535
72.8678	0	523	146	209	218	377	287	209	242	345	395	229	248	179	631	518
72.9907	0	522	147	208	217	371	282	208	240	345	392	228	248	177	623	509
73.1136	0	521	146	208	217	373	283	208	239	345	395	228	247	177	622	517
73.2365	0	521	145	210	219	373	283	211	239	348	400	226	246	176	623	528
73.3594	0	520	146	211	218	378	286	212	240	348	403	227	246	177	626	539
73.4822	0	519	147	209	217	376	286	210	240	348	401	228	245	177	629	546
73.6051	0	521	146	209	217	373	284	209	240	349	401	227	243	177	628	536
73.728	0	522	147	209	218	375	285	211	239	348	403	226	245	176	628	533
73.8509	0	522	146	212	219	376	285	212	240	349	405	227	245	178	627	529
73.9738	0	523	148	213	220	379	288	214	241	349	408	228	245	178	628	528
74.0966	0	521	146	211	218	374	286	210	240	347	404	227	244	176	624	526
74.2195	0	520	146	211	218	374	285	211	240	348	406	227	244	177	623	528
74.3424	0	520	147	213	218	374	286	213	240	349	408	227	245	178	624	525
74.4653	0	519	148	214	220	374	286	215	240	350	410	227	246	178	623	521
74.5882	0	515	148	214	220	379	290	215	241	349	410	228	246	177	620	509
74.711	0	513	148	210	219	371	284	210	240	347	406	227	247	174	615	510
74.8339	0	513	147	211	220	373	285	213	240	346	407	227	246	173	615	522
74.9568	0	512	148	212	220	373	284	213	240	347	408	227	247	176	615	530
75.0797	0	511	146	213	220	377	285	216	239	349	412	227	247	176	614	534
75.2026	0	509	146	213	220	376	287	212	239	348	411	227	247	175	610	533
75.3254	0	507	145	211	219	371	284	212	239	347	410	226	246	173	607	531
75.4483	0	504	146	212	220	372	286	214	239	348	413	227	246	174	610	530
75.5712	0	504	145	214	219	374	285	215	239	349	414	226	246	174	610	532
75.6941	0	501	145	214	221	376	288	218	240	350	417	227	247	176	611	531
75.817	0	499	145	213	220	374	288	214	239	347	413	227	246	174	609	526
75.9398	0	496	144	212	219	370	285	215	239	347	413	227	246	175	608	524
76.0627	0	495	144	212	220	371	286	214	239	347	415	226	247	175	608	527
76.1856	0	494	145	213	221	373	286	217	239	347	417	227	247	176	608	525
76.3085	0	494	145	214	221	377	288	219	240	347	418	227	248	176	609	523
76.4314	0	489	144	210	219	371	285	213	239	344	411	228	246	173	611	519
76.5542	0	487	146	211	220	372	284	214	239	345	411	227	246	174	612	526
76.6771	0	484	145	212	220	373	284	215	239	345	413	226	245	174	615	540
76.8	0	486	146	213	221	375	284	216	239	346	416	227	245	174	617	539
76.9229	0	485	146	213	220	376	288	216	239	346	414	227	245	175	616	531
77.0458	0	480	145	210	218	370	282	211	238	345	409	227	244	173	609	524
77.1686	0	483	145	212	218	371	284	213	238	345	411	227	243	173	610	523
77.2915	0	489	146	212	220	371	284	214	239	345	412	226	244	174	610	524
77.4144	0	485	145	213	219	372	284	215	239	346	414	226	244	175	611	517
77.5373	0	484	144	213	217	373	286	214	239	344	411	227	245	172	606	514
77.6602	0	491	144	210	217	367	282	211	238	344	409	226	243	172	606	526
77.783	0	494	146	210	217	369	283	212	238	345	411	226	244	173	608	534
77.9059	0	497	147	212	219	371	283	212	239	345	411	226	245	173	609	536
78.0288	0	498	147	213	219	373	284	213	238	346	413	226	245	173	611	535
78.1517	0	496	147	210	218	370	284	211	238	345	409	227	244	173	609	529
78.2746	0	499	148	211	218	368	281	211	238	344	409	226	244	173	609	527
78.3974	0	499	148	212	218	369	282	211	237	345	409	226	245	173	610	527
78.5203	0	500	149	212	219	371	282	212	237	345	410	226	245	173	610	530
78.6432	0	500	150	214	220	375	285	214	239	346	413	227	245	174	612	527
78.7661	0	502	148	210	219	369	284	210	238	345	408	227	244	172	611	524
78.889	0	504	150	211	219	369	282	211	237	345	408	227	246	173	612	527
79.0118	0	505	151	212	219	372	283	210	237	345	409	227	246	173	613	528
79.1347	0	506	151	213	220	372	283	212	239	346	410	229	246	175	614	527
79.2576	0	506	152	214	220	376	285	213	239	347	411	228	246	175	614	527
79.3805	0	509	150	210	219	369	281	210	238	345	407	229	246	172	613	528
79.5034	0	509	152	212	219	371	282	210	239	346	408	228	247	173	614	531
79.6262	0	511	151	213	220	371	282	211	239	347	408	229	247	174	616	532
79.7491	0	512	150	215	222	373	284	213	239	349	410	230	247	174	617	531
79.872	0	512	151	213	220	377	286	213	239	348	410	230	247	175	616	532
79.9949	0	512	151	210	219	370	282	209	239	347	405	229	246	172	614	529
80.1178	0	512	151	211	220	372	283	210	239	347	407	230	247	173	616	533
80.2406	0	513	152	212	219	372	283	211	239	346	408	229	247	172	616	530
80.3635	0	512	152	214	220	374	284	212	240	348	409	229	246	175	616	532
80.4864	0	512	152	213	221	377	286	212	240	349	409	230	247	174	616	530
80.6093	0	513	150	210	220	370	282	208	240	346	405	228	246	171	613	531
80.7322	0	511	150	210	219	372	284	210	240	347	406	229	245	171	612	528
80.855	0	512	150	211	219	372	283	210	239	348	406	229	245	171	613	530
80.9779	0	511	151	214	220	374	284	211	240	349	408	229	246	174	614	530
81.1008	0	513	151	214	220	378	288	212	241	349	409	230	245	173	614	529
81.2237	0	511	149	210	218	371	282	208	240	347	404	229	244	171	609	527
81.3466	0	509	149	210	219	371	283	209	239	347	406	228	243	171	610	529
81.4694	0	509	149	211	219	372	284	211	240	349	406	230	244	172	609	526
81.5923	0	509	150	213	219	375	283	211	241	350	409	230	245	173	610	527
81.7152	0	509	150	215	221	379	288	213	241	350	410	229	244	172	611	528
81.8381	0	507	149	211	219	373	285	209	240	348	405	229	243	170	607	527
81.961	0	506	149	211	218	371	284	211	240	348	407	229	244	170	607	524
82.0838	0	505	148	211	218	374	285	212	241	348	407	229	244	170	608	523
82.2067	0	507	149	213	220	375	286	212	241	350	410	229	244	172	609	524
82.3296	0	507	149	215	220	378	287	216	241	352	412	230	245	174	611	526
82.4525	0	505	150	214	220	379	289	214	242	350	410	231	244	171	611	519
82.5754	0	504	149	212	219	374	286	213	243	350	409	230	245	171	609	517
82.6982	0	505	148	211	220	376	287	214	241	351	410	230	245	172	610	521
82.8211	0	505	149	212	221	377	287	215	243	352	412	229	246	172	611	525
82.944	0	507	150	216	221	379	289	218	244	353	416	230	246	174	613	525
83.0669	0	504	150	217	222	384	292	217	244	354	416	232	245	174	615	524
83.1898	0	505	148	212	221	377	287	215	243	353	413	230	245	172	613	523
83.3126	0	506	150	215	222	379	290	216	244	354	415	230	245	174	614	523
83.4355	0	506	151	216	223	380	289	218	244	354	417	230	246	174	615	525
83.5584	0	507	151	217	223	383	291	220	245	356	419	231	247	176	617	525
83.6813	0	507	152	219	225	387	296	221	245	357	421	232	247	176	620	528
83.8042	0	507	150	215	223	379	290	216	245	356	416	232	246	174	619	526
83.927	0	509	152	215	225	382	292	217	246	356	417	231	247	175	621	530
84.0499	0	509	153	217	224	383	293	219	246	356	419	231	248	176	621	529
84.1728	0	509	154	218	227	387	294	220	246	358	420	231	248	177	623	532
84.2957	0	510	156	220	227	394	295	222	248	358	421	233	248	178	626	533
84.4186	0	507	156	216	225	385	294	217	247	357	416	233	248	175	625	534
84.5414	0	509	156	217	225	383	292	217	245	357	416	232	248	175	624	532
84.6643	0	510	158	217	225	386	293	217	246	358	417	232	248	176	627	535
84.7872	0	512	158	219	226	386	293	220	246	359	419	232	248	177	629	534
84.9101	0	513	159	221	228	389	295	223	248	360	420	233	248	179	630	534
85.033	0	512	156	220	226	386	296	219	247	359	418	233	247	177	627	534
85.1558	0	509	157	217	225	383	292	217	246	359	417	233	248	176	629	536
85.2787	0	511	158	219	227	385	293	218	247	359	417	232	248	177	632	536
85.4016	0	514	159	220	227	385	293	221	248	359	418	234	249	178	635	543
85.5245	0	514	159	221	228	388	296	223	248	361	422	234	249	180	638	543
85.6474	0	513	159	220	228	391	298	219	248	358	418	233	249	177	636	543
85.7702	0	515	158	219	225	385	293	218	248	358	416	232	249	177	633	541
85.8931	0	515	160	219	226	386	294	220	248	359	417	234	249	179	637	543
86.016	0	516	160	219	227	387	294	221	247	359	418	233	250	179	637	545
86.1389	0	517	159	221	229	389	295	223	249	360	421	235	251	180	638	546
86.2618	0	516	160	222	227	390	297	221	248	359	419	235	250	179	637	544
86.3846	0	515	159	219	226	384	293	219	248	359	417	234	250	178	635	542
86.5075	0	517	158	220	226	386	294	221	248	359	419	233	250	178	636	545
86.6304	0	518	159	221	228	387	294	221	247	359	420	233	250	179	637	543
86.7533	0	520	159	221	228	388	296	224	249	360	423	234	251	181	637	547
86.8762	0	518	158	222	227	390	297	222	249	360	421	234	250	178	636	544
86.999	0	518	157	217	226	384	293	219	248	359	420	233	250	178	633	544
87.1219	0	519	159	220	226	386	295	221	248	358	421	233	251	178	634	543
87.2448	0	520	158	219	226	387	293	222	248	358	421	234	251	178	633	546
87.3677	0	517	157	221	227	388	296	224	248	360	424	234	251	180	636	550
87.4906	0	515	155	220	224	387	297	220	247	358	421	234	249	179	638	557
87.6134	0	517	155	216	223	381	293	219	247	357	419	234	248	178	639	548
87.7363	0	520	155	216	225	383	293	220	247	357	420	233	248	179	640	549
87.8592	0	521	155	218	225	384	293	220	246	358	421	233	248	180	639	546
87.9821	0	518	154	220	225	386	295	221	247	359	422	233	248	181	640	545
88.105	0	515	152	215	222	380	294	216	246	355	418	233	246	178	634	541
88.2278	0	514	152	214	220	378	290	217	245	353	417	233	246	177	632	537
88.3507	0	515	151	215	220	378	290	217	245	353	417	232	246	177	631	531
88.4736	0	513	151	214	221	378	290	217	244	353	418	231	245	177	630	528
88.5965	0	511	151	216	221	383	292	218	244	353	419	233	245	179	629	526
88.7194	0	508	150	213	219	376	288	214	244	350	413	232	244	175	624	520
88.8422	0	507	148	212	219	375	287	214	243	350	415	230	244	176	623	517
88.9651	0	504	148	212	218	376	287	215	243	348	414	230	243	175	622	515
89.088	0	503	147	214	219	376	287	216	243	349	417	230	243	176	624	515
89.2109	0	502	149	214	218	381	289	217	242	349	418	231	244	177	623	515
89.3338	0	500	147	210	216	375	285	214	241	348	412	231	241	175	619	514
89.4566	0	501	147	211	216	375	284	215	241	347	414	230	241	175	620	512
89.5795	0	502	146	211	218	374	284	215	242	347	415	230	242	175	620	511
89.7024	0	500	147	212	218	376	285	217	241	347	416	229	241	177	622	512
89.8253	0	499	147	214	218	380	287	217	242	348	417	230	242	176	622	514
89.9482	0	498	147	210	216	372	283	212	240	346	412	230	241	175	619	510
90.071	0	499	147	210	218	372	283	214	240	346	414	229	241	175	621	513
90.1939	0	498	147	211	216	374	284	214	240	347	414	230	241	175	620	512
90.3168	0	498	147	213	218	377	284	215	241	346	417	229	241	176	623	514
90.4397	0	498	149	213	217	378	286	215	241	347	415	230	241	177	624	512
90.5626	0	497	147	209	216	372	282	212	240	345	412	229	240	175	621	510
90.6854	0	497	147	210	217	373	282	212	240	345	413	228	241	175	622	510
90.8083	0	498	148	211	216	374	282	213	239	346	414	228	241	176	622	514
90.9312	0	499	148	212	216	374	282	216	241	347	415	230	240	178	623	513
91.0541	0	499	149	213	217	377	285	214	241	347	414	230	241	177	624	513
91.177	0	500	147	209	216	370	281	211	239	344	410	228	240	175	622	512
91.2998	0	500	147	209	215	371	281	211	239	345	411	228	240	175	624	515
91.4227	1	500	147	210	216	371	280	213	240	345	410	229	241	177	624	514
91.5456	0	500	149	211	216	372	281	214	239	346	414	230	241	178	626	515
91.6685	0	500	150	213	216	376	284	213	240	346	412	229	241	176	627	517
91.7914	0	499	149	207	215	367	280	209	239	344	408	228	240	174	623	517
91.9142	0	498	149	209	215	370	279	211	239	344	407	228	241	174	625	518
92.0371	0	493	148	209	214	370	281	211	238	346	410	229	241	176	624	519
92.16	0	486	145	211	212	370	283	214	239	348	415	228	242	176	620	518
92.2829	0	480	145	212	212	374	285	212	239	348	414	230	244	177	617	510
92.4058	0	481	146	209	212	367	281	208	239	346	408	227	243	174	613	506
92.5286	0	479	146	209	213	369	281	209	239	345	407	229	245	175	615	506
92.6515	0	478	146	211	213	368	281	209	240	347	407	229	244	176	617	508
92.7744	0	477	149	213	215	370	282	212	240	348	410	228	244	176	618	508
92.8973	0	479	150	214	215	375	286	213	240	349	414	228	245	176	620	505
93.0202	0	484	150	210	214	369	283	208	239	348	409	228	244	175	617	507
93.143	0	488	149	212	215	369	282	209	239	348	409	227	245	175	620	508
93.2659	0	489	150	213	216	370	282	210	239	349	410	229	245	176	622	507
93.3888	0	492	151	215	218	372	283	213	241	351	413	229	246	177	624	509
93.5117	0	493	152	217	219	376	287	215	242	351	416	230	247	178	626	510
93.6346	0	492	151	214	218	373	286	211	241	351	411	230	246	175	624	509
93.7574	0	494	151	213	217	372	284	212	241	351	411	231	247	177	622	508
93.8803	0	494	152	215	218	374	286	213	242	352	413	230	247	177	624	509
94.0032	0	497	153	217	218	375	287	215	242	354	415	231	248	178	626	509
94.1261	0	497	153	219	221	378	289	217	244	355	419	232	248	179	626	514
94.249	0	498	153	218	220	380	291	214	245	355	417	232	247	177	626	512
94.3718	0	499	152	216	221	374	288	215	244	356	417	231	248	177	624	511
94.4947	0	501	153	218	222	377	290	216	245	357	419	232	248	178	626	514
94.6176	0	501	154	219	222	379	290	218	246	357	420	233	248	179	627	517
94.7405	0	503	153	220	224	381	293	220	247	358	424	234	250	180	628	515
94.8634	0	503	154	220	223	384	296	219	247	359	424	234	249	179	628	516
94.9862	0	505	153	217	222	377	291	215	246	358	421	232	249	177	625	517
95.1091	0	506	153	220	222	379	292	217	246	358	423	233	250	178	625	519
95.232	0	506	154	220	224	380	293	219	247	359	424	233	249	178	626	517
95.3549	0	507	155	222	225	382	294	221	248	361	428	234	250	179	628	520
95.4778	0	508	155	221	224	386	299	221	249	361	428	236	250	180	627	523
95.6006	0	508	153	217	222	376	293	215	247	359	422	233	248	178	623	520
95.7235	0	509	153	217	223	379	294	217	247	359	423	234	249	178	623	519
95.8464	0	508	152	219	222	379	293	217	248	359	423	233	249	178	623	520
95.9693	0	508	154	220	223	382	295	219	248	360	425	233	248	179	624	523
96.0922	0	511	153	222	224	385	297	221	249	361	428	234	250	179	626	522
96.215	0	508	151	217	222	378	294	214	248	358	421	234	248	177	621	522
96.3379	0	508	151	217	222	376	293	214	248	358	422	234	248	176	621	520
96.4608	0	508	151	217	222	378	292	216	247	359	422	234	248	177	621	522
96.5837	0	507	152	219	223	379	293	217	246	358	425	233	248	178	621	522
96.7066	0	509	152	219	223	380	294	220	247	359	428	233	249	179	623	525
96.8294	0	507	150	217	221	381	295	216	247	357	421	234	248	177	620	520
96.9523	0	507	151	216	221	374	291	214	247	356	421	232	247	177	619	522
97.0752	0	507	151	217	221	376	292	215	247	356	422	233	248	177	621	521
97.1981	0	507	151	217	221	377	291	216	246	357	424	233	248	178	623	522
97.321	0	510	151	218	223	378	292	219	247	357	426	233	247	178	624	525
97.4438	0	508	152	219	223	382	295	217	247	356	425	234	248	178	623	525
97.5667	0	506	151	215	221	374	290	214	245	355	421	233	247	177	622	523
97.6896	0	508	151	216	222	377	291	214	246	355	424	233	247	177	623	524
97.8125	0	510	152	218	220	374	291	216	245	356	424	233	248	178	624	526
97.9354	0	508	152	219	221	377	290	217	246	356	426	232	248	179	626	527
98.0582	0	509	151	219	220	381	294	218	245	356	427	233	248	179	627	524
98.1811	0	508	151	215	220	373	289	213	245	355	421	233	247	177	626	526
98.304	0	510	151	215	221	375	289	214	244	354	422	233	248	178	627	528
98.4269	0	510	151	216	220	374	289	214	244	354	422	232	247	179	629	526
98.5498	0	510	152	217	220	375	289	216	245	356	425	232	248	179	631	528
98.6726	0	511	153	219	221	378	291	217	245	355	426	233	248	179	632	531
98.7955	0	510	151	215	219	372	287	212	243	353	420	233	246	178	629	530
98.9184	0	510	152	214	219	371	288	211	243	353	421	232	247	178	631	529
99.0413	0	510	153	216	219	371	287	212	243	354	420	232	247	178	632	531
99.1642	0	511	153	217	220	373	287	214	243	354	422	231	248	179	634	531
99.287	0	511	154	218	220	375	289	215	242	355	424	232	248	180	636	534
99.4099	0	509	152	214	218	370	286	211	243	352	418	233	247	178	631	530
99.5328	0	510	153	214	218	369	285	211	242	353	418	232	247	177	633	532
99.6557	0	510	152	214	217	369	284	210	241	352	419	231	247	177	634	531
99.7786	0	511	153	215	218	369	284	211	241	353	418	232	247	180	635	534
99.9014	0	511	154	217	219	372	286	213	242	354	421	232	248	180	637	532
100.024	0	511	152	215	217	370	286	210	241	351	418	232	247	179	634	534
100.147	0	512	153	213	217	367	284	209	240	352	415	232	248	179	635	531
100.27	0	511	153	214	218	368	284	211	240	352	416	231	248	177	636	534
100.393	0	512	154	216	218	370	283	211	241	353	417	232	249	180	637	534
100.516	0	513	155	218	218	372	285	214	242	354	421	234	249	181	638	535
100.639	0	514	155	217	218	372	287	212	241	353	418	233	248	178	636	537
100.762	0	513	154	214	217	367	283	209	241	352	416	231	248	178	635	536
100.884	0	512	154	215	217	369	284	210	241	353	417	233	249	179	637	535
101.007	0	515	154	216	218	370	285	212	241	354	417	233	249	180	636	536
101.13	0	516	155	218	220	372	286	213	242	356	420	233	250	181	637	538
101.253	0	516	155	217	218	374	288	212	242	354	419	234	249	180	637	539
101.376	0	515	155	214	216	368	284	210	242	354	416	232	249	176	633	536
101.499	0	517	154	216	218	369	286	211	242	354	416	234	249	179	633	537
101.622	0	518	153	216	217	370	285	211	241	355	418	233	250	179	633	538
101.745	0	519	154	217	219	370	287	213	242	356	420	234	250	180	634	539
101.868	0	517	155	218	219	376	290	214	243	356	420	234	250	179	634	536
101.99	0	517	152	215	217	368	285	211	242	354	416	232	248	177	628	534
102.113	0	517	152	214	216	371	286	211	242	355	417	232	249	177	628	536
102.236	0	518	152	215	218	370	286	211	242	355	419	231	249	177	627	533
102.359	0	518	152	216	220	372	288	214	243	356	420	233	249	179	628	537
102.482	0	517	153	218	219	376	291	214	243	356	421	233	248	178	627	534
102.605	0	515	151	214	215	369	287	209	243	355	415	232	247	176	622	533
102.728	0	515	150	214	217	369	287	210	242	355	417	232	248	175	621	531
102.851	0	515	150	215	217	369	286	211	242	355	418	232	247	175	621	532
102.973	0	514	150	216	218	372	288	213	243	355	419	232	248	176	621	531
103.096	0	514	150	217	218	375	290	215	243	356	421	233	248	176	621	533
103.219	0	511	149	213	215	369	288	210	243	354	415	232	246	175	616	529
103.342	0	511	149	214	215	368	287	210	242	354	416	231	246	175	616	528
103.465	0	510	148	214	215	369	287	211	243	354	416	231	247	174	615	528
103.588	0	509	148	214	216	370	288	213	242	355	419	231	246	175	615	530
103.711	0	509	148	217	217	375	289	215	242	355	422	231	246	176	616	529
103.834	0	507	147	214	215	371	290	211	242	354	416	232	245	174	613	526
103.956	0	505	147	212	215	367	286	210	241	354	416	232	245	173	612	527
104.079	0	505	146	213	214	371	288	211	242	353	417	231	245	174	613	529
104.202	0	505	146	214	215	370	288	213	243	354	419	230	244	174	613	526
104.325	0	505	146	215	216	374	290	216	243	355	423	231	245	175	615	527
104.448	0	505	146	215	215	375	292	213	244	355	419	232	245	174	614	526
104.571	0	503	146	213	215	369	287	211	242	354	417	232	244	174	613	530
104.694	0	503	145	214	216	371	289	212	243	354	420	231	244	175	614	526
104.817	0	503	145	214	216	372	288	214	243	355	421	231	245	175	615	528
104.94	0	506	146	216	217	374	290	215	243	355	424	230	246	176	616	531
105.062	0	503	147	217	216	378	292	214	244	355	423	231	244	176	617	531
105.185	0	503	146	214	216	370	288	212	243	354	419	231	243	174	616	527
105.308	0	503	147	215	216	371	290	213	244	355	422	231	245	175	619	530
105.431	0	506	146	215	216	372	289	216	243	355	423	230	244	176	619	533
105.554	0	505	148	217	218	374	291	217	243	356	425	231	245	176	621	534
105.677	0	505	148	218	218	379	293	218	245	356	425	232	245	177	621	531
105.8	0	504	147	214	216	369	289	213	244	355	420	232	244	176	619	531
105.923	0	505	147	215	216	372	290	214	243	355	423	231	244	177	621	534
106.045	0	505	147	215	216	371	290	213	244	355	423	231	244	177	622	532
106.168	0	506	149	217	217	374	290	216	243	356	426	230	245	178	624	534
106.291	0	505	148	218	217	377	293	215	244	356	426	231	244	177	625	533
106.414	0	505	147	214	216	369	288	212	243	354	420	231	244	176	622	534
106.537	0	503	147	214	213	370	288	212	242	355	421	231	244	177	622	533
106.66	0	504	148	214	215	369	287	212	242	354	422	229	244	176	622	532
106.783	0	503	147	215	215	370	288	215	243	353	424	230	244	177	624	533
106.906	0	503	147	217	215	373	291	214	242	354	423	230	244	177	623	534
107.028	0	500	147	212	212	366	286	209	242	352	418	229	242	175	619	531
107.151	0	501	145	212	213	365	285	210	241	350	418	228	242	176	620	530
107.274	0	499	146	213	212	366	286	211	241	350	418	228	242	175	620	530
107.397	0	499	144	213	213	366	286	211	240	351	419	228	242	176	621	532
107.52	0	496	145	214	212	370	288	212	240	351	421	228	242	177	621	529
107.643	0	494	145	212	211	363	284	208	240	347	416	228	241	174	617	524
107.766	0	494	145	212	210	363	283	210	239	347	417	228	241	174	618	527
107.889	0	494	145	212	210	364	283	209	239	347	417	227	242	176	619	528
108.012	0	494	145	213	211	365	283	211	239	348	419	229	241	176	620	525
108.134	0	493	145	214	210	369	285	211	239	348	421	228	241	175	620	524
108.257	0	491	144	211	208	361	281	207	238	345	415	227	240	174	616	524
108.38	0	491	143	210	210	361	280	208	237	344	415	227	240	174	618	525
108.503	0	490	143	210	209	361	279	208	237	344	416	227	239	175	617	522
108.626	0	491	143	211	209	362	281	210	237	346	418	226	240	175	618	521
108.749	0	490	143	212	211	365	282	209	237	345	418	227	239	176	618	521
108.872	0	488	143	210	208	359	278	205	237	342	413	227	238	173	614	522
108.995	0	488	142	210	209	359	278	206	236	342	414	226	239	174	615	520
109.117	0	488	142	210	207	359	278	207	235	343	415	226	239	174	616	520
109.24	0	488	143	211	208	360	278	209	235	343	416	226	239	175	617	520
109.363	0	487	142	212	208	364	280	208	236	343	416	227	238	175	616	522
109.486	0	486	141	208	206	357	276	204	234	340	411	225	238	174	613	516
109.609	0	484	141	208	206	357	276	205	234	340	412	225	238	173	614	517
109.732	0	484	141	208	206	356	274	205	233	339	412	226	239	174	613	516
109.855	0	485	141	209	207	358	274	206	234	340	413	224	238	174	615	517
109.978	0	484	142	210	206	360	277	206	234	340	414	225	238	173	614	517
110.1	0	482	140	206	205	354	274	203	233	338	408	225	237	172	611	514
110.223	0	481	140	207	204	355	273	202	232	337	408	225	238	172	612	516
110.346	0	481	140	207	205	355	273	203	232	338	409	224	236	172	612	513
110.469	0	482	141	208	206	355	272	205	233	339	412	224	237	172	613	514
110.592	0	480	140	208	205	359	275	204	232	339	412	225	237	173	614	514
110.715	0	481	139	206	203	353	271	200	232	337	406	224	237	171	610	515
110.838	0	480	139	206	203	353	271	201	231	337	407	224	237	172	610	513
110.961	0	481	140	206	204	353	271	202	232	338	409	224	237	171	611	514
111.084	0	482	140	207	204	356	271	205	232	339	411	223	237	173	613	515
111.206	0	482	140	209	206	360	274	205	232	341	412	225	239	173	614	518
111.329	0	482	140	207	204	354	272	201	232	338	406	226	237	172	611	515
111.452	0	483	140	206	204	353	271	202	231	338	407	224	237	172	612	516
111.575	0	484	140	206	205	355	273	202	231	339	408	225	238	171	613	518
111.698	0	486	139	208	206	356	273	205	232	341	409	226	240	173	614	521
111.821	0	487	141	210	206	361	275	207	234	342	411	227	240	174	616	521
111.944	0	488	141	208	206	358	275	202	233	341	408	227	240	172	615	523
112.067	0	488	142	208	205	356	273	202	232	342	407	227	241	173	615	522
112.189	0	490	143	209	207	357	275	202	234	343	409	226	240	173	617	525
112.312	0	491	143	209	208	360	276	205	234	345	411	227	241	175	619	525
112.435	0	496	144	211	209	363	277	207	236	346	414	227	242	176	620	529
112.558	0	495	144	211	208	361	279	204	234	346	410	229	242	174	620	526
112.681	0	497	144	209	208	358	276	203	234	346	409	228	243	175	619	531
112.804	0	498	145	210	209	360	278	204	235	348	411	229	243	176	622	531
112.927	0	502	145	211	210	361	280	206	235	349	411	229	244	176	623	531
113.05	0	504	146	212	211	364	282	207	237	351	413	230	244	177	625	536
113.172	0	503	146	212	210	364	282	205	236	350	411	230	244	175	624	537
113.295	0	504	146	210	210	359	279	203	236	352	409	230	245	174	624	535
113.418	0	506	147	211	211	360	281	204	236	352	410	231	246	175	625	538
113.541	0	509	148	212	211	362	282	205	237	352	411	231	246	176	626	540
113.664	0	510	148	214	213	364	282	207	237	355	413	231	246	178	629	542
113.787	0	510	149	213	212	365	285	205	237	353	412	231	247	176	628	540
113.91	0	510	148	211	211	360	281	203	237	354	409	230	246	175	625	540
114.033	0	513	148	212	212	361	282	203	236	355	410	231	247	177	627	543
114.156	0	512	148	214	212	362	283	204	237	356	411	231	247	177	627	541
114.278	0	513	150	215	213	366	284	208	238	356	414	231	247	177	629	541
114.401	0	511	150	214	213	368	288	205	238	356	413	230	247	177	629	542
114.524	0	513	150	213	213	361	284	203	237	355	410	230	246	175	627	542
114.647	0	514	149	213	212	363	285	205	238	355	410	231	246	176	627	541
114.77	0	512	150	214	213	362	284	205	238	357	411	230	246	177	628	542
114.893	0	512	150	216	215	366	285	206	238	359	415	231	246	177	630	542
115.016	0	512	150	215	213	367	289	205	239	357	413	231	246	177	629	543
115.139	0	512	150	213	212	361	286	203	238	356	410	229	246	175	625	540
115.261	0	513	149	213	212	362	286	205	239	356	410	231	247	177	627	542
115.384	0	511	149	215	214	362	286	205	239	356	412	229	245	176	627	541
115.507	0	510	150	215	213	364	286	206	239	357	413	230	246	177	627	543
115.63	0	510	148	216	212	366	288	205	239	355	412	230	245	176	626	539
115.753	0	510	148	212	211	360	284	203	238	354	410	229	244	175	623	538
115.876	0	508	147	212	213	360	286	203	238	354	411	227	244	175	623	537
115.999	0	508	148	214	210	361	284	203	237	353	412	227	243	175	623	540
116.122	0	509	148	214	213	362	284	204	238	353	413	229	244	176	624	537
116.244	0	506	146	213	211	363	286	204	238	352	410	229	242	174	621	535
116.367	0	505	147	211	210	356	281	200	237	349	406	226	241	172	618	534
116.49	0	502	146	211	210	357	281	200	236	348	406	226	241	172	618	535
116.613	0	503	147	211	209	357	279	202	236	348	408	226	240	173	617	532
116.736	0	501	145	211	209	358	281	202	236	349	409	225	240	173	617	531
116.859	0	499	145	212	209	360	282	200	235	346	406	226	239	172	616	531
116.982	0	499	145	208	206	352	276	197	234	343	402	224	238	171	612	528
117.105	0	497	144	209	208	354	277	198	234	344	404	224	237	170	612	526
117.228	0	496	144	208	207	354	277	199	233	343	405	223	237	171	612	525
117.35	0	496	144	209	209	356	276	200	233	344	406	225	237	172	612	527
117.473	11	494	145	211	207	358	278	199	233	343	405	225	236	171	611	524
117.596	0	494	143	207	206	352	274	197	233	340	401	223	235	170	608	523
117.719	0	494	143	207	206	352	272	197	233	340	403	223	236	170	608	522
117.842	0	494	143	208	205	352	273	198	231	341	404	223	235	170	608	523
117.965	0	493	143	209	206	353	273	200	231	342	404	223	236	171	609	521
118.088	0	495	142	210	207	358	276	200	231	342	406	224	236	172	610	521
118.211	0	494	143	207	205	350	272	197	230	339	401	223	235	169	605	520
118.333	0	493	142	207	205	352	272	198	231	340	403	223	235	170	608	522
118.456	0	493	142	209	206	352	272	198	231	340	404	222	236	171	607	519
118.579	0	494	142	209	207	354	272	201	231	341	406	222	236	172	609	520
118.702	0	494	143	211	207	358	275	202	232	342	409	223	236	172	610	520
118.825	0	494	142	208	206	353	273	197	231	340	403	223	235	170	607	521
118.948	0	496	142	207	205	351	271	198	230	340	404	223	236	171	607	520
119.071	0	494	142	207	206	352	272	199	230	341	405	222	235	170	608	521
119.194	0	495	142	209	207	354	274	201	231	342	406	223	236	172	609	522
119.316	0	496	143	210	207	356	274	202	232	343	410	223	237	172	612	525
119.439	0	496	143	210	206	356	276	199	232	342	405	224	236	172	610	521
119.562	0	496	142	208	207	351	272	198	231	341	404	223	237	171	608	522
119.685	0	497	143	208	207	353	273	198	231	341	404	223	236	171	610	524
119.808	0	498	144	209	209	353	273	200	231	342	405	224	238	171	610	524
119.931	0	498	144	210	208	356	275	202	233	344	407	225	238	174	613	526
120.054	0	497	145	210	209	359	277	203	233	345	409	224	238	172	614	527
120.177	0	500	144	210	206	353	273	197	232	342	402	225	238	170	610	526
120.3	0	499	144	209	208	354	274	199	232	343	405	223	239	171	611	525
120.422	0	501	144	210	208	355	275	201	233	345	405	225	238	172	612	528
120.545	0	501	145	210	210	358	275	203	233	347	408	226	239	174	614	526
120.668	0	503	147	213	211	362	279	205	234	348	411	227	241	176	617	532
120.791	0	503	147	212	209	360	279	202	234	347	407	227	241	173	616	529
120.914	0	505	146	211	209	356	277	201	234	347	407	225	242	172	615	529
121.037	0	506	147	212	209	357	278	203	234	348	407	226	242	173	618	530
121.16	0	506	148	213	212	359	279	204	234	350	409	228	243	174	619	533
121.283	0	507	148	215	212	363	281	206	236	351	412	228	245	175	621	532
121.405	0	508	149	216	212	367	285	206	237	352	412	229	245	174	624	534
121.528	0	508	149	213	212	358	280	203	236	352	408	229	245	174	622	532
121.651	0	510	150	214	213	361	282	205	236	353	410	230	245	176	625	537
121.774	0	511	150	216	213	362	283	206	237	355	412	230	245	176	625	535
121.897	0	512	151	218	213	365	285	207	238	355	414	230	247	176	627	538
122.02	0	515	152	218	215	369	288	208	238	356	416	230	248	177	629	540
122.143	0	512	150	214	212	361	285	203	238	354	410	229	248	174	628	537
122.266	0	514	151	214	214	362	284	205	237	357	412	230	247	175	629	536
122.388	0	513	151	217	213	363	286	207	239	356	412	231	248	176	630	538
122.511	0	515	152	216	214	365	287	208	239	358	414	231	250	177	631	540
122.634	0	515	153	220	215	369	288	210	240	359	417	230	250	177	633	539
122.757	0	513	151	216	214	364	287	206	239	357	413	230	248	175	631	536
122.88	0	512	151	216	213	364	287	206	239	358	413	231	248	175	631	537
123.003	0	512	152	217	214	364	288	207	239	357	414	229	248	175	632	538
123.126	0	512	152	218	215	365	289	208	240	358	417	231	249	177	633	537
123.249	0	514	154	219	216	370	290	210	241	359	419	231	249	179	635	541
123.372	0	511	151	217	215	366	290	206	241	358	414	232	248	175	632	536
123.494	0	511	151	216	213	363	288	207	239	357	413	230	248	175	632	537
123.617	0	511	151	216	212	364	289	207	240	357	415	230	247	176	632	535
123.74	0	510	151	217	213	364	289	208	240	358	417	230	247	177	633	536
123.863	0	512	151	219	216	368	290	211	240	358	419	231	248	177	634	535
123.986	0	509	150	216	213	366	290	207	240	355	413	231	246	175	631	535
124.109	0	508	150	215	212	361	287	206	240	355	412	229	247	174	629	532
124.232	0	508	149	215	211	362	287	206	240	354	414	228	247	174	630	532
124.355	0	507	149	216	213	363	286	207	239	356	415	229	246	174	631	534
124.477	0	508	150	217	213	366	288	209	240	355	418	229	246	176	633	534
124.6	0	505	148	215	212	363	287	205	239	353	412	230	245	174	628	530
124.723	0	505	148	213	211	359	285	203	238	353	410	228	245	174	628	530
124.846	0	505	147	213	209	359	283	204	238	352	412	228	244	174	628	529
124.969	0	504	148	214	211	360	283	207	237	352	414	228	244	174	629	529
125.092	0	504	147	214	211	364	285	209	238	353	417	228	244	176	629	529
125.215	0	501	147	213	210	359	284	203	238	351	410	228	244	173	626	526
125.338	0	501	147	211	210	356	283	204	237	350	411	228	243	173	626	528
125.46	0	503	145	211	209	357	281	204	237	350	411	227	242	173	625	526
125.583	0	502	145	212	209	358	281	205	238	350	414	226	243	175	627	526
125.706	0	502	145	213	211	361	282	208	237	351	416	226	243	175	628	527
125.829	0	500	147	211	208	357	281	202	237	348	409	227	242	173	625	524
125.952	0	500	145	209	209	355	279	201	236	349	410	226	242	173	625	522
126.075	0	502	145	211	210	356	278	203	236	348	411	225	242	173	626	519
126.198	0	500	145	210	209	357	279	205	236	349	414	225	242	175	627	524
126.321	0	500	146	212	210	360	281	207	236	350	415	226	243	175	629	526
126.444	0	498	147	209	208	355	278	201	236	346	407	227	241	173	626	523
126.566	0	496	146	207	208	354	276	201	236	346	407	227	240	173	627	523
126.689	0	492	148	208	208	355	277	201	235	344	404	227	241	174	633	526
126.812	0	491	149	207	210	359	276	201	234	343	403	228	240	174	640	529
126.935	0	491	151	209	210	363	276	202	236	343	403	229	239	174	646	527
127.058	0	494	153	202	210	364	273	195	238	335	381	232	244	175	641	525
127.181	0	508	156	200	216	371	264	188	242	331	355	235	250	182	642	518
127.304	0	511	155	200	217	375	264	185	239	333	345	234	252	183	643	523
127.427	0	509	153	203	214	366	266	192	235	343	363	228	247	181	645	518
127.549	0	507	150	204	212	363	272	197	238	349	380	225	247	178	644	515
127.672	0	509	150	202	211	359	274	194	234	347	381	225	247	175	641	513
127.795	0	511	150	202	210	355	272	195	233	347	384	224	247	175	641	516
127.918	0	513	150	204	211	356	271	197	234	349	387	225	247	175	644	519
128.041	0	513	151	204	211	358	272	198	235	348	389	226	248	177	645	524
128.164	0	516	152	207	213	360	273	199	234	351	393	227	248	178	648	520
128.287	0	516	152	204	212	359	274	197	234	349	388	228	248	175	644	519
128.41	0	517	151	205	211	356	272	197	235	349	390	226	249	175	642	523
128.532	0	517	153	206	212	356	274	197	234	351	391	227	249	177	642	525
128.655	0	517	152	207	213	358	275	198	234	353	393	228	249	177	640	530
128.778	0	518	153	209	213	359	275	200	235	356	399	227	251	176	643	534
128.901	0	517	154	208	213	359	279	198	236	355	396	229	251	176	642	534
129.024	0	516	153	208	212	356	275	198	236	355	395	230	251	176	641	534
129.147	0	518	154	209	213	359	276	199	237	357	397	230	252	177	643	536
129.27	0	520	154	209	214	359	278	199	237	357	399	229	251	177	641	535
129.393	0	521	154	212	215	362	279	201	238	359	402	230	253	178	643	540
129.516	0	520	155	213	215	365	282	202	238	360	404	231	252	177	642	537
129.638	0	522	153	210	214	358	279	199	237	360	400	231	252	177	638	539
129.761	0	521	153	210	216	360	282	202	238	361	405	230	253	177	639	537
129.884	0	523	153	213	216	361	282	203	239	362	407	230	253	177	639	540
130.007	0	522	154	213	216	363	284	205	240	363	409	231	252	179	639	539
130.13	0	522	154	216	216	367	287	205	240	364	412	232	253	179	640	544
130.253	0	522	153	212	215	361	285	204	241	363	409	231	253	177	636	539
130.376	0	521	152	212	216	362	286	204	241	364	410	232	253	178	635	540
130.499	0	521	154	214	216	363	286	206	241	365	411	232	253	178	636	540
130.621	0	520	153	216	216	366	288	208	242	365	413	232	255	179	636	543
130.744	0	520	154	216	218	370	291	210	244	366	417	233	253	180	638	542
130.867	0	517	153	215	216	364	290	205	243	365	412	233	253	178	634	539
130.99	0	519	152	214	217	363	288	206	243	365	414	232	252	178	633	537
131.113	0	517	152	215	217	364	290	207	242	365	413	232	253	179	634	542
131.236	0	518	153	216	217	366	290	209	244	366	416	232	251	180	635	538
131.359	0	516	153	217	217	369	292	211	245	366	419	233	252	180	635	539
131.482	0	513	152	216	216	368	293	207	244	365	415	232	252	178	633	538
131.604	0	513	151	213	216	363	289	207	243	364	414	231	250	176	630	535
131.727	0	511	151	215	216	364	290	207	244	363	415	231	251	177	630	536
131.85	0	510	151	216	216	365	291	209	244	364	416	232	250	179	631	536
131.973	0	511	152	217	217	367	291	210	244	364	418	232	250	178	631	537
132.096	0	509	152	217	217	370	294	207	244	363	416	232	250	177	630	534
132.219	0	507	150	212	214	361	288	206	244	361	414	231	248	176	626	531
132.342	0	505	150	213	214	363	289	206	243	360	413	229	247	177	627	532
132.465	0	505	150	214	213	363	288	207	244	360	414	230	248	176	626	532
132.588	0	502	149	216	215	364	289	209	243	360	416	229	247	177	627	531
132.71	0	503	150	215	216	368	291	210	245	359	417	231	247	177	628	531
132.833	0	500	149	211	213	360	287	205	244	357	412	230	245	175	625	526
132.956	0	500	149	212	213	360	286	204	242	357	412	228	245	175	624	528
133.079	0	498	148	212	212	360	285	204	242	356	413	228	245	176	624	525
133.202	0	497	148	213	212	362	285	208	242	357	415	226	246	176	625	522
133.325	0	497	148	215	214	364	287	208	243	356	417	227	246	177	627	525
133.448	0	496	147	212	212	361	287	205	242	354	412	229	245	175	624	525
133.571	0	494	147	211	211	358	284	204	241	354	411	227	244	175	623	523
133.693	0	495	147	212	212	359	284	206	241	354	412	227	244	175	624	522
133.816	0	494	147	213	211	359	284	206	240	352	414	226	244	176	625	522
133.939	0	494	148	214	211	359	284	207	240	353	416	226	244	176	626	526
134.062	0	491	148	213	211	362	286	206	241	352	414	226	244	176	626	522
134.185	0	491	146	211	210	356	282	205	240	351	412	225	243	175	624	522
134.308	0	493	147	212	211	359	282	205	240	350	412	225	244	175	626	522
134.431	0	494	148	212	211	358	282	206	239	351	413	226	245	175	626	526
134.554	0	493	147	213	212	359	283	207	240	351	416	225	244	176	628	523
134.676	0	493	149	214	211	363	284	207	240	352	417	226	245	176	628	524
134.799	0	492	149	211	210	356	280	205	239	350	411	225	244	176	626	523
134.922	0	493	148	212	209	357	281	205	238	349	412	226	244	175	628	525
135.045	0	493	149	213	211	357	279	205	239	348	413	224	244	176	628	523
135.168	0	494	150	214	210	358	281	206	238	350	415	224	244	176	630	526
135.291	0	496	150	214	211	361	282	208	239	350	416	225	245	178	631	529
135.414	0	494	149	210	210	357	281	204	238	347	411	226	244	175	628	525
135.537	0	495	148	211	209	354	277	204	238	347	410	225	245	175	627	524
135.66	0	495	149	211	209	356	278	204	238	347	411	224	245	175	629	527
135.782	0	496	149	213	211	356	278	204	237	348	412	224	245	175	630	529
135.905	0	497	151	214	210	357	279	206	237	348	414	224	244	177	631	528
136.028	0	497	151	214	210	359	281	205	237	348	412	225	244	176	631	528
136.151	0	497	150	210	209	353	276	203	236	346	408	224	245	175	628	528
136.274	0	498	149	210	209	354	276	203	236	347	409	224	244	175	629	531
136.397	0	498	151	213	210	354	277	203	236	347	410	224	244	176	630	530
136.52	0	499	152	214	210	356	278	205	237	348	413	223	245	176	632	531
136.643	0	499	152	215	210	359	280	206	236	349	414	225	247	176	633	532
136.765	0	500	150	211	209	353	278	202	237	347	408	225	246	175	630	533
136.888	0	500	151	211	209	353	277	202	235	347	409	224	245	175	630	531
137.011	0	501	150	212	209	354	277	203	236	348	409	223	246	176	632	531
137.134	0	501	151	214	210	355	277	204	236	349	411	225	247	176	633	533
137.257	0	502	152	215	211	358	279	206	237	350	412	226	247	179	634	537
137.38	0	502	152	215	210	360	280	204	237	350	411	228	246	177	635	535
137.503	0	504	151	214	210	354	277	203	237	349	410	226	246	176	632	538
137.626	0	504	152	215	211	355	278	203	237	352	410	226	247	178	635	536
137.748	0	504	151	215	210	357	280	204	237	352	411	226	248	178	635	540
137.871	0	506	152	216	212	359	280	206	238	354	413	227	249	179	637	539
137.994	0	508	154	218	212	363	282	208	239	355	416	228	249	180	639	542
138.117	0	508	153	215	211	360	282	205	238	354	413	228	248	179	637	540
138.24	0	510	153	215	213	359	281	204	238	354	412	229	249	180	637	544
138.363	0	510	153	216	212	358	281	205	238	356	413	229	248	179	639	542
138.486	0	511	154	217	212	362	283	207	239	357	415	230	249	181	640	543
138.609	0	514	154	218	212	363	283	210	241	358	417	230	250	181	642	544
138.732	0	513	154	218	214	366	287	208	241	358	416	231	249	180	642	548
138.854	0	512	153	214	212	360	284	207	240	359	413	231	249	181	640	545
138.977	0	514	154	216	213	362	285	207	241	359	416	231	249	181	641	545
139.1	0	515	153	216	214	363	286	208	241	361	416	231	250	181	642	549
139.223	0	514	153	218	214	364	286	209	242	362	418	232	250	183	643	550
139.346	0	515	154	220	216	370	289	211	243	363	421	232	250	183	644	548
139.469	0	513	152	216	215	363	288	207	242	362	417	232	249	180	641	547
139.592	0	515	152	214	214	361	287	207	243	362	416	232	250	179	640	550
139.715	0	514	152	216	215	363	287	207	242	362	416	232	248	181	640	548
139.837	0	514	152	216	214	364	288	208	242	363	418	232	249	181	642	547
139.96	0	513	153	218	215	365	289	210	243	364	420	232	250	182	641	548
140.083	0	512	152	216	214	368	292	208	244	363	418	231	248	180	639	546
140.206	0	511	150	213	213	362	287	205	243	361	415	231	248	178	636	542
140.329	0	510	150	212	213	361	289	205	243	362	416	230	247	178	635	542
140.452	0	506	150	213	213	362	287	206	244	363	416	230	247	178	634	541
140.575	0	509	149	214	214	363	289	207	243	362	418	230	247	179	635	541
140.698	0	508	150	217	213	367	290	209	244	363	419	231	247	179	636	540
140.82	0	505	150	212	212	362	288	205	243	361	415	230	246	178	631	537
140.943	0	505	148	213	212	361	287	205	244	361	415	229	247	177	631	536
141.066	0	504	149	213	211	361	287	206	243	361	416	228	246	177	631	536
141.189	0	503	148	213	212	362	287	207	243	360	417	229	246	177	631	535
141.312	0	504	149	215	211	366	288	210	243	361	419	228	247	178	631	535
141.435	0	502	148	214	212	366	289	206	243	359	416	230	246	177	629	534
141.558	0	501	148	211	210	358	285	204	242	358	414	229	245	177	628	533
141.681	0	500	147	211	210	360	285	204	242	358	414	227	246	176	629	531
141.804	0	501	147	212	211	360	286	206	242	358	416	227	244	177	629	530
141.926	0	501	148	213	212	362	286	207	243	359	417	228	245	177	630	531
142.049	0	501	149	214	212	363	288	208	242	359	417	228	247	178	630	533
142.172	0	500	147	211	210	358	284	204	242	356	413	228	245	175	627	530
142.295	0	500	148	211	208	359	284	205	242	356	414	226	245	176	627	527
142.418	0	499	147	211	210	358	284	206	241	356	414	227	245	176	628	529
142.541	0	501	147	212	210	359	284	206	241	356	416	226	245	177	629	532
142.664	0	501	150	215	210	361	285	208	241	357	419	225	246	177	630	531
142.787	0	501	148	212	210	360	285	204	241	354	415	227	246	178	628	530
142.909	0	501	149	210	209	356	282	205	240	354	413	225	245	176	628	530
143.032	0	503	149	212	209	358	282	204	240	353	414	225	246	176	629	534
143.155	0	503	150	213	211	357	281	204	240	354	415	224	247	178	630	532
143.278	0	504	151	216	210	359	282	208	240	355	419	226	246	177	632	533
143.401	0	503	151	216	210	362	285	207	241	355	417	226	247	178	632	533
143.524	0	504	150	212	209	354	280	204	239	353	412	226	247	176	631	536
143.647	0	505	151	212	210	355	280	203	239	352	414	225	247	177	632	534
143.77	0	506	151	213	209	356	280	205	239	353	415	225	246	177	634	537
143.892	0	507	153	216	210	358	280	206	239	353	416	225	247	178	636	538
144.015	0	508	153	216	211	360	282	207	239	354	418	226	247	179	639	543
144.138	0	507	153	213	210	356	280	204	239	351	413	225	246	176	636	538
144.261	0	508	152	214	209	356	279	204	239	353	413	226	247	177	636	540
144.384	0	511	153	213	211	356	280	204	238	352	413	225	248	177	638	541
144.507	0	510	154	215	211	357	279	205	238	353	415	226	248	178	639	543
144.63	0	513	155	217	211	360	281	207	238	354	416	225	248	180	642	543
144.753	0	512	155	216	213	361	283	205	239	354	415	227	247	178	642	544
144.876	0	514	153	214	210	356	279	203	239	353	412	226	247	178	641	546
144.998	0	514	154	214	211	357	280	205	239	354	413	227	248	178	643	548
145.121	0	515	156	217	211	358	281	206	239	354	414	227	248	180	644	547
145.244	0	516	155	218	211	362	281	207	240	356	417	228	248	181	646	550
145.367	0	518	156	220	212	366	284	209	240	357	418	230	249	182	648	553
145.49	0	518	154	216	211	360	282	204	240	355	414	229	248	179	646	553
145.613	0	520	156	217	212	360	281	207	239	356	414	229	248	181	647	553
145.736	0	520	156	218	212	360	282	207	240	357	416	230	249	182	648	553
145.859	0	523	157	219	214	362	283	208	240	357	417	230	250	182	649	557
145.981	0	523	156	220	214	365	284	210	240	359	420	231	250	183	651	558
146.104	0	524	157	220	214	365	286	208	242	359	417	231	250	182	650	556
146.227	0	522	155	216	213	361	283	208	241	359	416	231	249	182	649	557
146.35	0	524	156	219	215	364	284	207	241	359	417	232	251	183	650	560
146.473	0	525	155	220	214	364	286	209	241	360	418	232	250	183	650	559
146.596	0	526	155	220	215	366	286	210	242	362	421	232	251	184	651	561
146.719	0	524	156	220	216	370	289	210	243	361	421	233	250	183	651	561
146.842	0	524	155	216	215	363	285	206	241	360	417	233	249	181	649	561
146.964	0	526	155	218	215	363	287	208	241	362	418	232	250	182	649	559
147.087	0	525	155	218	214	364	286	208	242	361	418	233	250	183	649	561
147.21	0	524	153	218	215	365	288	210	242	363	421	233	250	183	649	559
147.333	0	523	155	219	215	371	290	211	243	363	421	234	250	183	649	563
147.456	0	522	152	216	213	363	288	206	243	361	417	231	249	180	644	557
147.579	0	523	152	216	214	363	287	207	243	361	416	233	249	182	644	559
147.702	0	521	152	215	214	364	287	207	243	362	417	233	249	180	643	556
147.825	0	520	152	217	214	365	287	209	242	362	417	233	249	182	643	558
147.948	0	519	153	219	213	368	290	210	243	362	420	232	249	181	644	556
148.07	0	516	151	215	212	365	289	206	243	361	415	232	248	179	638	553
148.193	0	515	151	213	212	361	286	205	243	360	414	231	247	178	636	551
148.316	0	514	150	215	211	362	286	204	242	360	415	231	247	178	635	553
148.439	0	513	150	215	211	363	286	206	242	360	415	231	247	178	636	550
148.562	0	513	151	217	213	364	288	208	243	360	417	232	247	180	636	550
148.685	0	510	149	214	211	365	288	205	243	360	415	231	246	178	633	547
148.808	0	508	149	212	210	359	284	203	242	358	412	229	245	176	630	546
148.931	0	507	148	212	210	361	285	204	242	357	413	229	245	177	629	543
149.053	0	504	147	214	210	361	285	205	241	358	415	229	245	176	628	542
149.176	0	506	148	214	210	362	286	206	241	359	416	229	245	179	630	542
149.299	0	503	149	216	211	367	288	205	241	358	416	229	245	177	631	543
149.422	0	502	148	212	209	358	284	203	241	355	410	229	243	176	625	538
149.545	0	501	147	212	209	360	284	204	241	356	413	227	245	175	626	537
149.668	0	501	147	213	210	359	283	204	241	355	413	228	244	176	626	537
149.791	0	501	147	214	210	360	283	206	241	356	414	227	245	177	627	541
149.914	0	502	149	216	210	364	286	207	241	357	416	228	244	178	629	538
150.036	0	500	150	213	209	360	284	204	241	355	413	228	245	176	626	537
150.159	0	502	149	213	209	358	282	203	240	354	413	227	245	177	626	537
150.282	0	501	149	214	210	359	281	202	240	354	413	226	244	176	628	540
150.405	0	503	149	214	210	360	283	204	240	355	415	226	244	177	630	538
150.528	0	502	151	216	210	363	283	207	240	356	418	226	246	178	632	541
150.651	0	503	150	214	210	361	284	204	240	354	414	227	245	177	630	542
150.774	0	502	149	213	209	357	280	204	240	354	412	226	246	177	629	542
150.897	0	504	149	215	210	358	281	203	239	354	413	226	245	177	632	541
151.02	0	504	151	216	210	358	281	204	240	354	415	226	246	178	634	544
151.142	0	507	153	217	211	361	282	206	240	355	416	227	246	179	635	547
151.265	0	507	152	217	210	363	284	204	240	354	414	226	245	179	636	547
151.388	0	507	151	214	209	355	279	202	240	352	410	226	245	177	634	545
151.511	0	508	153	214	210	357	280	201	240	352	412	226	245	178	636	547
151.634	0	509	154	215	210	357	279	203	239	353	412	225	246	177	637	548
151.757	0	511	153	217	211	359	280	203	239	353	413	226	245	179	638	546
151.88	0	510	153	217	210	362	282	204	240	353	413	227	246	179	640	547
152.003	0	509	153	214	208	354	279	201	239	351	408	226	245	176	636	548
152.125	0	510	152	214	209	355	278	202	239	351	410	225	245	177	637	550
152.248	0	512	152	215	209	355	278	201	238	351	409	225	245	177	638	549
152.371	0	512	154	217	210	356	277	203	238	351	411	227	246	179	640	552
152.494	0	512	154	219	210	360	280	203	238	353	413	226	246	178	641	551
152.617	0	512	153	215	208	354	278	199	238	350	408	225	245	177	638	552
152.74	0	514	152	214	208	352	278	200	238	349	408	224	245	176	638	551
152.863	0	513	154	215	209	355	276	201	237	350	409	224	246	178	639	550
152.986	0	514	154	217	210	356	278	201	238	352	410	225	246	179	640	553
153.108	1	516	154	218	211	360	279	204	238	352	411	226	246	180	641	555
153.231	0	516	153	215	210	355	279	200	238	350	408	225	244	178	638	553
153.354	0	515	152	214	208	353	277	201	237	351	408	225	244	177	638	554
153.477	0	515	153	215	209	356	277	201	237	351	408	226	244	179	639	553
153.6	0	517	154	217	210	356	277	203	237	351	409	226	245	180	640	555
153.723	0	519	155	218	211	358	279	203	237	352	412	227	246	180	642	556
153.846	0	519	153	216	210	357	280	200	238	351	407	227	245	178	638	556
153.969	0	519	153	213	209	354	276	200	238	350	406	226	244	178	638	556
154.092	0	519	153	214	209	356	278	201	237	351	406	227	245	178	639	557
154.214	0	519	154	216	211	357	277	201	238	352	409	227	245	180	640	556
154.337	0	521	154	217	212	359	279	204	238	354	411	228	246	180	641	559
154.46	0	520	151	215	210	359	280	201	238	353	406	228	245	178	639	555
154.583	0	520	152	214	210	354	277	200	238	353	406	227	245	178	638	557
154.706	0	520	151	213	209	357	277	200	238	353	406	228	245	178	637	556
154.829	0	522	153	214	210	357	278	203	237	354	408	229	245	179	639	558
154.952	0	521	153	215	211	359	279	204	237	355	410	228	246	180	639	558
155.075	0	519	152	214	211	358	279	200	238	354	405	231	245	179	637	558
155.197	0	519	151	211	210	354	277	198	237	353	404	229	245	178	636	555
155.32	0	519	152	212	210	356	279	199	238	353	405	228	246	177	635	556
155.443	0	518	151	211	210	356	278	201	237	355	406	229	245	177	636	555
155.566	0	519	152	214	212	358	279	203	237	357	409	229	246	179	637	557
155.689	0	517	152	214	211	359	281	200	238	355	405	232	246	178	635	553
155.812	0	517	151	211	209	353	277	199	237	356	401	231	246	178	633	551
155.935	0	516	151	211	210	356	279	200	237	356	404	231	246	178	634	551
156.058	0	516	151	213	210	355	278	200	237	356	406	229	246	177	633	554
156.18	0	516	151	214	210	358	279	203	238	358	408	230	247	177	635	552
156.303	0	516	151	214	211	361	282	202	239	358	407	231	247	177	634	550
156.426	0	516	150	210	211	355	278	199	238	358	404	232	247	176	631	548
156.549	0	514	151	211	210	355	280	200	238	358	406	230	247	177	633	551
156.672	0	515	151	213	211	358	280	201	238	359	407	230	248	177	633	548
156.795	0	515	151	214	212	359	281	203	239	361	410	232	249	179	635	550
156.918	0	517	153	215	212	363	284	205	240	361	411	232	249	179	635	550
157.041	0	515	151	212	211	357	281	201	239	360	406	232	249	178	633	550
157.164	0	515	153	213	212	357	282	202	239	361	408	231	250	176	634	549
157.286	0	515	153	215	211	359	282	203	239	361	409	232	250	177	635	550
157.409	0	517	154	216	213	360	282	205	240	363	411	232	250	179	636	552
157.532	0	517	154	217	214	365	285	206	241	364	414	232	251	179	638	554
157.655	0	517	153	215	212	360	285	203	243	363	409	233	250	178	637	552
157.778	0	518	154	213	213	359	284	204	241	363	411	232	251	178	639	553
157.901	0	521	155	217	214	360	284	204	241	364	412	233	251	179	641	557
158.024	0	519	156	218	215	362	284	206	241	365	414	233	252	180	643	559
158.147	0	520	156	218	215	366	287	207	243	366	416	233	252	181	644	556
158.269	0	520	157	218	214	365	288	205	243	364	413	234	251	180	645	558
158.392	0	522	157	217	215	360	284	205	243	364	413	232	252	179	644	560
158.515	0	523	159	217	214	363	286	205	242	366	413	232	252	181	646	563
158.638	0	523	158	219	216	364	286	207	243	366	416	232	252	181	647	561
158.761	0	525	159	220	216	367	288	209	244	368	418	233	252	182	650	563
158.884	0	526	160	221	216	368	290	209	245	366	417	233	252	180	650	566
159.007	0	527	159	218	216	361	286	204	244	365	413	233	252	180	647	567
159.13	0	527	160	219	217	364	288	206	244	365	414	233	253	181	650	566
159.252	0	529	160	220	217	364	288	208	245	366	416	232	253	181	652	567
159.375	0	530	160	221	218	365	288	210	244	367	419	233	253	183	653	571
159.498	0	529	160	222	218	369	291	209	245	368	420	233	253	183	654	572
159.621	0	529	161	220	217	363	288	207	245	366	416	231	252	180	652	571
159.744	0	530	161	220	217	364	288	209	245	366	416	232	252	183	653	571
159.867	0	532	161	220	218	363	289	209	245	367	417	233	252	183	654	574
159.99	0	533	162	223	219	366	290	211	246	368	420	233	253	184	654	575
160.113	0	534	162	224	218	372	292	213	246	368	423	233	253	185	655	576
160.236	0	532	161	222	218	367	292	210	247	367	420	232	253	182	654	574
160.358	0	534	161	221	219	365	289	209	246	367	419	232	253	183	654	576
160.481	0	535	162	222	219	366	290	211	245	367	419	232	253	184	656	578
160.604	0	536	162	223	220	368	291	212	246	368	422	233	253	184	656	579
160.727	0	536	163	223	220	370	292	214	248	369	424	233	254	185	657	581
160.85	0	537	161	223	218	371	293	212	247	368	422	233	253	184	656	579
160.973	0	537	161	222	218	364	289	210	246	367	420	233	253	183	654	579
161.096	0	538	162	221	220	367	291	212	247	368	421	234	253	185	655	581
161.219	0	538	162	222	220	367	290	213	246	368	422	233	254	185	655	581
161.341	0	540	162	224	221	370	291	214	247	368	423	234	253	187	658	584
161.464	0	538	162	223	220	373	294	212	247	367	422	234	252	184	657	583
161.587	0	539	162	220	219	365	290	211	247	367	420	233	252	183	654	582
161.71	0	539	161	221	219	367	290	211	246	367	419	234	252	185	654	583
161.833	0	538	161	221	219	368	290	211	246	368	420	234	252	185	655	583
161.956	0	539	160	222	220	370	292	213	246	368	422	234	252	186	655	583
162.079	0	539	161	223	220	372	293	213	247	368	423	235	252	184	654	582
162.202	0	536	160	218	217	365	288	208	246	366	416	234	252	183	651	577
162.324	0	536	160	218	218	366	289	210	246	365	418	234	252	184	650	579
162.447	0	536	160	219	219	366	289	210	245	366	419	233	252	184	648	576
162.57	0	537	159	220	220	367	289	212	246	367	422	234	252	184	650	578
162.693	0	536	160	221	219	371	293	212	246	366	422	233	253	184	650	576
162.816	0	532	157	217	217	365	288	208	245	365	418	232	251	181	646	575
162.939	0	532	159	218	218	365	289	209	245	365	419	233	252	182	645	572
163.062	0	532	158	218	218	366	288	210	245	365	418	233	252	183	645	574
163.185	0	530	158	219	217	366	288	212	244	366	419	233	251	183	645	570
163.308	0	531	157	220	217	371	291	213	245	366	421	234	253	185	645	572
163.43	0	528	157	217	216	366	289	210	245	364	418	233	251	181	642	568
163.553	0	529	157	218	216	365	288	209	244	364	418	234	251	182	642	570
163.676	0	528	157	218	218	365	288	210	244	365	418	234	252	183	643	566
163.799	0	527	158	218	218	367	288	212	244	366	419	234	252	183	643	568
163.922	0	526	158	220	219	369	289	213	245	366	421	235	253	184	645	566
164.045	0	526	157	219	217	369	291	210	245	365	420	234	251	182	644	565
164.168	0	527	158	216	217	365	287	209	245	365	418	235	252	181	642	566
164.291	0	525	157	217	217	368	288	209	245	366	419	235	252	183	644	565
164.413	0	524	158	219	219	368	289	211	245	366	420	234	253	183	643	563
164.536	0	526	157	219	219	369	289	214	246	366	423	235	253	184	646	565
164.659	0	525	158	219	218	371	291	212	246	365	421	235	253	183	645	566
164.782	0	524	158	218	217	366	287	210	245	364	419	234	253	182	642	564
164.905	0	524	158	220	218	368	288	211	245	366	421	235	252	182	644	562
165.028	0	524	158	220	218	368	289	211	246	367	422	235	254	184	645	562
165.151	0	526	157	221	219	371	290	214	246	367	423	235	254	184	645	565
165.274	0	523	158	221	219	374	292	213	246	367	423	236	254	184	646	564
165.396	0	521	158	218	217	366	288	209	246	365	421	234	253	181	643	561
165.519	0	522	159	219	217	367	289	211	246	365	423	233	253	182	644	560
165.642	0	523	158	220	215	369	289	214	246	365	422	233	253	183	644	562
165.765	0	523	158	222	219	369	290	214	247	366	424	235	253	184	645	563
165.888	0	522	159	222	217	372	293	214	247	367	425	235	253	183	646	561
166.011	0	520	159	218	217	365	289	210	247	364	420	233	252	181	641	559
166.134	0	522	158	220	217	366	288	211	245	364	421	232	252	181	642	560
166.257	0	519	158	219	217	367	288	211	246	364	421	231	252	181	641	560
166.38	0	519	158	222	218	368	289	213	246	365	423	232	252	182	642	558
166.502	0	519	158	223	219	371	292	215	247	366	425	232	253	182	644	558
166.625	0	518	159	220	216	366	288	210	247	363	421	233	251	180	640	557
166.748	0	517	159	219	216	365	288	211	246	363	420	232	250	181	641	558
166.871	0	518	158	219	216	366	288	210	246	363	421	231	251	181	641	555
166.994	0	518	158	221	217	367	288	213	246	363	423	230	251	181	641	555
167.117	0	519	158	223	217	370	290	214	247	363	426	232	251	182	642	558
167.24	0	516	158	220	216	368	289	210	246	361	420	232	250	180	640	557
167.363	0	516	157	219	216	363	287	211	246	361	421	231	250	180	638	555
167.485	0	516	157	220	217	365	287	211	245	361	422	230	250	180	639	554
167.608	0	518	157	221	215	365	288	212	246	362	422	231	250	180	639	556
167.731	0	518	158	222	219	369	289	214	245	363	425	231	251	182	640	557
167.854	0	516	157	220	215	367	289	211	246	362	421	231	250	181	638	553
167.977	0	517	158	220	215	364	286	210	246	361	421	230	249	179	637	553
168.1	0	517	157	220	215	364	287	211	244	360	420	230	250	180	637	555
168.223	0	516	157	219	216	364	287	211	244	361	421	229	249	180	638	555
168.346	0	517	157	221	216	367	288	214	245	361	425	229	250	181	639	557
168.468	0	516	158	220	216	367	289	210	245	360	421	230	248	180	637	553
168.591	0	519	157	218	214	363	285	209	245	359	419	229	248	180	636	554
168.714	0	518	156	218	214	363	286	210	244	359	419	228	247	180	636	552
168.837	0	518	156	219	214	364	285	211	245	359	421	229	247	180	637	551
168.96	0	518	155	221	216	366	286	213	245	360	423	229	249	181	637	554
169.083	0	516	156	219	215	366	288	210	244	359	420	230	247	180	636	555
169.206	0	516	155	217	213	360	284	207	244	357	417	228	246	179	633	550
169.329	0	517	155	216	213	361	285	209	243	358	419	228	246	179	634	551
169.452	0	517	154	218	215	361	285	210	243	357	419	227	246	180	633	551
169.574	0	518	155	218	213	363	285	211	244	357	421	227	246	180	634	553
169.697	0	516	154	217	212	364	287	208	244	356	416	228	245	178	632	550
169.82	0	516	153	214	213	358	282	207	244	355	415	227	244	177	630	551
169.943	0	514	153	215	212	360	282	207	243	355	415	226	244	178	630	549
170.066	0	514	152	215	212	360	282	208	242	354	416	226	244	179	631	551
170.189	0	515	154	217	214	361	282	210	241	355	418	226	244	179	632	548
170.312	0	514	152	215	212	363	284	208	242	355	415	227	243	178	630	546
170.435	0	513	151	213	211	357	280	205	242	353	413	226	243	178	628	546
170.557	0	512	153	213	210	358	281	207	241	353	414	226	243	178	629	547
170.68	0	513	151	214	212	358	280	207	240	354	415	225	243	178	631	545
170.803	0	514	152	216	213	360	282	210	241	354	418	225	244	178	631	548
170.926	0	512	151	216	212	362	283	209	242	354	416	227	243	178	631	546
171.049	0	512	150	213	211	357	280	206	241	353	413	226	243	178	629	546
171.172	0	512	152	213	211	357	280	206	240	354	414	225	244	177	631	544
171.295	0	514	152	215	211	358	280	207	241	353	416	225	243	178	631	548
171.418	0	514	151	215	213	361	280	209	241	354	418	226	244	178	633	545
171.54	0	513	152	216	211	363	284	209	240	354	417	227	244	180	634	549
171.663	0	513	152	214	211	357	280	207	241	354	414	226	244	178	631	547
171.786	0	515	151	214	212	358	280	206	240	354	415	225	244	179	634	549
171.909	0	515	153	215	213	359	280	209	240	355	416	226	245	179	634	548
172.032	0	516	154	216	213	361	281	209	241	355	419	227	246	180	636	552
172.155	0	516	153	216	212	365	284	210	241	356	417	229	246	181	637	550
172.278	0	517	152	212	212	357	279	206	241	355	415	227	245	179	635	552
172.401	0	518	154	214	212	360	280	207	240	355	417	227	247	179	637	551
172.524	0	515	153	215	212	360	280	208	240	356	417	227	248	179	638	552
172.646	0	518	154	217	214	361	281	209	241	358	419	228	248	181	640	553
172.769	0	518	154	218	214	364	285	212	242	359	420	229	248	181	642	556
172.892	0	519	153	214	213	359	281	206	242	356	416	228	248	179	639	555
173.015	0	518	155	215	213	359	281	208	240	357	417	228	248	180	640	556
173.138	0	519	155	216	213	359	281	209	241	358	417	228	249	180	641	554
173.261	0	522	154	217	214	361	282	211	242	359	419	230	250	182	643	559
173.384	0	521	156	219	215	366	285	212	242	360	421	229	251	180	644	559
173.507	0	519	157	216	213	361	283	206	241	359	415	230	250	179	642	557
173.629	0	520	156	216	214	359	282	207	241	359	418	228	251	180	642	556
173.752	0	522	156	217	214	361	281	209	241	360	417	230	251	182	643	560
173.875	0	522	156	219	216	362	284	210	242	361	420	229	251	182	644	560
173.998	0	523	157	219	216	366	285	211	244	363	421	230	253	183	646	562
174.121	0	521	158	218	214	364	284	209	243	361	419	230	252	181	645	558
174.244	0	523	157	217	214	359	283	209	242	362	418	229	252	181	643	558
174.367	0	524	159	219	215	363	284	210	243	362	419	230	253	182	645	561
174.49	0	524	157	219	216	364	284	211	243	364	421	231	254	183	644	563
174.612	0	526	157	221	217	367	286	214	245	365	424	232	255	184	647	561
174.735	0	525	159	220	217	367	289	212	244	365	423	232	253	182	647	561
174.858	0	525	158	219	216	363	285	210	243	365	422	231	254	181	645	563
174.981	0	525	157	221	216	364	287	211	244	366	423	232	254	182	646	564
175.104	0	526	158	221	217	366	287	213	245	366	424	232	254	183	646	561
175.227	0	526	158	223	218	367	289	215	245	367	428	232	254	181	647	563
175.35	0	527	158	222	217	370	291	213	246	367	425	233	254	182	645	564
175.473	0	526	159	220	218	364	288	210	246	366	423	232	254	181	643	563
175.596	0	527	158	220	217	365	289	212	246	367	425	232	254	182	644	564
175.718	0	526	158	221	217	365	289	213	246	367	426	231	254	182	643	562
175.841	0	528	159	222	218	368	291	215	247	368	428	231	254	182	644	565
175.964	0	526	159	222	217	370	293	213	246	367	425	233	253	181	642	563
176.087	0	526	158	219	216	362	289	210	247	366	423	232	252	180	640	563
176.21	0	524	157	220	216	365	289	211	246	366	424	231	253	181	640	560
176.333	0	526	158	220	217	365	289	211	247	366	425	230	252	181	639	562
176.456	0	525	157	222	217	366	291	214	246	367	427	230	253	181	639	559
176.579	0	523	156	220	216	368	292	212	247	366	424	231	251	180	638	560
176.701	0	521	155	217	215	362	288	210	247	363	421	230	251	179	634	555
176.824	0	520	154	217	216	363	289	210	245	363	420	230	250	179	634	557
176.947	0	520	155	218	214	363	287	211	244	364	422	229	250	179	633	555
177.07	0	521	154	219	215	365	287	212	246	364	424	228	250	180	634	557
177.193	0	518	154	218	214	365	289	210	246	362	421	230	248	178	632	552
177.316	0	516	152	214	213	359	286	206	245	361	418	228	247	178	629	551
177.439	0	515	152	216	212	360	286	209	245	360	419	228	248	177	628	548
177.562	0	516	152	216	214	361	286	210	244	361	420	228	247	177	628	550
177.684	0	514	151	216	214	362	287	212	244	361	423	227	247	178	629	548
177.807	0	514	152	217	212	365	289	209	244	360	421	228	246	178	627	547
177.93	0	511	151	212	213	358	284	207	244	359	417	227	245	177	626	544
178.053	0	511	150	215	212	360	285	209	244	357	418	227	244	176	627	544
178.176	0	512	151	215	213	361	284	208	243	358	420	226	245	178	626	547
178.299	0	511	151	216	212	362	284	209	244	358	422	226	245	178	627	546
178.422	0	509	151	216	213	363	287	210	244	358	420	228	244	177	627	543
178.545	0	509	149	212	212	359	283	208	244	357	417	226	244	177	625	543
178.668	0	510	150	215	212	359	283	207	243	357	419	226	245	177	625	543
178.79	0	508	149	213	213	359	283	208	242	357	420	226	245	177	626	544
178.913	0	509	150	216	212	361	283	211	243	356	422	226	245	178	628	542
179.036	0	506	150	214	212	363	285	209	243	356	420	227	244	178	627	541
179.159	11	507	149	212	211	356	281	207	242	356	417	226	244	177	626	541
179.282	0	506	150	214	211	359	281	207	242	356	418	225	244	176	626	543
179.405	0	506	150	214	212	358	281	209	242	355	420	226	245	178	627	540
179.528	0	506	151	216	213	361	282	211	242	356	422	225	245	179	628	541
179.651	0	505	150	215	210	362	284	208	241	354	417	227	244	177	627	542
179.773	0	505	149	211	209	355	280	205	241	352	416	225	243	176	625	540
179.896	0	504	149	212	210	357	280	207	241	354	416	225	243	177	627	539
180.019	0	502	149	214	211	357	279	206	240	353	418	225	244	177	627	540
180.142	0	502	151	215	211	359	280	208	241	354	420	224	245	178	629	542
180.265	0	502	149	215	210	359	282	206	240	353	417	226	243	177	628	538
180.388	0	502	148	212	208	355	278	206	240	352	416	225	243	177	627	540
180.511	0	501	150	211	209	355	278	207	240	352	416	225	244	176	626	538
180.634	0	501	149	214	210	357	279	207	239	351	416	225	244	177	628	540
180.756	0	500	150	215	210	359	279	209	240	353	419	225	245	177	630	538
180.879	0	501	149	214	210	359	281	206	239	351	417	226	244	177	627	540
181.002	0	499	148	213	208	355	277	206	240	351	414	225	245	176	627	538
181.125	0	499	148	213	209	356	278	206	238	352	415	226	245	177	628	540
181.248	0	499	149	214	211	357	278	207	239	352	417	226	245	178	629	538
181.371	0	503	150	215	211	359	281	209	240	353	420	225	246	178	632	542
181.494	0	501	151	214	209	359	282	207	240	352	416	227	246	178	631	538
181.617	0	500	150	213	209	355	277	206	239	353	415	226	246	177	631	540
181.74	0	500	150	214	210	356	278	207	239	354	417	226	246	177	631	540
181.862	0	501	152	215	210	358	278	209	239	354	419	225	248	178	632	540
181.985	0	504	151	218	211	361	280	210	240	355	421	227	248	179	634	544
182.108	0	502	151	215	210	359	281	206	240	354	417	228	247	178	632	543
182.231	0	502	151	214	210	355	279	205	239	354	416	226	248	178	632	543
182.354	0	503	153	215	210	358	279	208	240	355	417	226	249	177	634	542
182.477	0	505	151	216	210	358	279	207	240	355	419	227	248	179	635	546
182.6	0	504	153	218	212	362	282	210	240	356	420	228	249	179	637	548
182.723	0	504	151	214	211	358	281	206	240	355	416	228	249	178	635	544
182.845	0	504	152	214	211	355	278	205	240	355	416	228	248	178	635	546
182.968	0	505	151	215	210	357	279	207	240	355	416	227	249	178	634	547
183.091	0	506	152	216	210	358	279	207	239	356	419	226	250	179	636	549
183.214	0	507	153	218	211	362	282	208	240	358	420	229	250	181	637	547
183.337	0	505	151	214	210	357	280	204	240	355	414	228	249	179	634	546
183.46	0	507	152	214	211	356	279	203	240	356	415	228	250	178	635	549
183.583	0	507	152	215	210	357	279	204	240	356	415	229	250	179	635	549
183.706	0	507	153	217	210	358	279	205	239	358	418	228	250	178	636	549
183.828	0	506	153	217	212	362	283	208	240	358	419	228	250	180	636	547
183.951	0	508	151	214	210	357	280	203	239	357	414	228	250	178	633	549
184.074	0	507	152	214	211	356	279	205	239	356	415	228	250	178	633	547
184.197	0	507	151	215	211	357	279	206	240	358	417	228	249	178	634	550
184.32	0	507	152	216	210	359	280	207	240	359	417	228	251	179	634	549
184.443	0	508	153	217	212	362	284	207	240	359	420	229	250	180	635	550
184.566	0	509	151	214	210	357	281	204	240	357	415	229	250	178	632	547
184.689	0	510	151	215	210	357	280	205	240	359	416	228	250	178	632	549
184.812	0	509	152	215	211	357	281	206	240	360	417	229	250	179	632	548
184.934	0	510	153	217	212	359	282	207	241	360	419	228	250	180	633	550
185.057	0	511	152	218	212	363	284	207	241	361	419	230	250	181	635	549
185.18	0	510	150	213	209	357	280	205	241	358	414	229	250	178	631	550
185.303	0	512	152	215	211	358	281	206	240	359	416	228	251	179	631	549
185.426	0	512	151	215	211	358	283	206	240	360	417	228	251	178	631	549
185.549	0	513	152	216	211	360	282	207	241	361	419	228	250	179	632	548
185.672	0	513	152	217	211	364	285	209	243	361	420	229	250	179	632	550
185.795	0	512	151	214	210	357	281	204	242	359	415	229	249	177	629	546
185.917	0	512	150	214	210	358	282	205	241	360	416	228	249	178	629	547
186.04	0	511	150	214	211	358	282	205	241	358	417	228	249	178	630	546
186.163	0	513	152	216	213	361	283	206	242	360	417	230	250	178	631	550
186.286	0	512	151	218	212	364	285	206	242	359	415	229	248	178	632	549
186.409	0	510	151	212	209	357	280	202	242	358	412	229	247	175	628	547
186.532	0	510	150	214	209	359	282	205	241	357	413	228	247	176	630	545
186.655	0	510	151	215	210	358	281	206	242	358	415	228	247	176	628	544
186.778	0	511	151	216	211	361	282	207	241	359	416	228	248	178	629	545
186.9	0	508	150	216	211	364	284	206	242	359	416	229	247	177	629	546
187.023	0	506	150	213	209	356	280	204	242	357	413	229	247	175	626	542
187.146	0	505	149	214	209	359	281	204	241	357	415	227	247	176	626	541
187.269	0	507	149	214	210	358	282	206	242	358	416	228	248	176	626	542
187.392	0	507	149	217	210	360	283	208	241	359	418	227	248	177	627	542
187.515	0	505	149	217	211	364	286	209	242	360	419	228	247	177	627	539
187.638	0	503	148	214	209	357	281	204	241	358	415	227	248	176	625	537
187.761	0	504	148	215	210	359	283	206	241	358	416	226	247	177	625	539
187.884	0	504	148	216	210	359	282	208	241	358	417	226	248	178	626	540
188.006	0	503	148	216	210	361	283	210	242	359	420	227	248	178	628	538
188.129	0	503	149	218	210	365	287	211	243	359	421	228	248	177	629	539
188.252	0	502	148	213	209	358	283	206	242	357	417	228	247	177	626	539
188.375	0	503	149	215	209	359	283	209	242	359	419	226	248	178	628	537
188.498	0	503	149	217	210	361	283	209	242	358	421	227	248	178	628	538
188.621	0	502	149	217	211	362	285	211	243	360	423	227	249	179	630	540
188.744	0	503	150	219	211	366	288	211	243	360	422	228	250	179	631	541
188.867	0	501	149	215	211	359	283	207	242	358	418	227	248	177	628	539
188.989	0	504	150	216	210	359	284	210	242	359	420	227	249	178	630	542
189.112	0	503	149	217	210	361	283	209	243	359	421	228	250	179	630	540
189.235	0	503	150	217	211	363	285	211	243	360	423	227	249	179	632	543
189.358	0	503	151	219	211	367	288	210	242	360	422	228	250	180	632	541
189.481	0	502	149	215	210	358	284	208	242	358	418	227	250	178	629	543
189.604	0	501	150	217	210	359	285	209	242	359	420	228	249	178	631	542
189.727	0	503	149	217	211	360	284	209	242	359	420	227	250	179	632	544
189.85	0	504	150	217	213	361	284	211	243	359	422	227	250	179	634	545
189.972	0	503	150	219	212	365	287	210	243	358	422	228	249	180	634	545
190.095	0	502	150	215	210	357	283	207	243	357	418	228	250	178	632	543
190.218	0	502	149	216	210	360	283	209	242	358	418	227	250	179	633	546
190.341	0	502	150	216	211	360	283	209	242	358	421	227	250	179	634	544
190.464	0	504	150	218	211	362	285	212	242	359	423	227	251	180	635	547
190.587	0	503	150	218	211	364	287	210	242	358	420	228	250	180	635	545
190.71	0	500	150	216	209	357	282	207	242	357	417	228	249	178	632	546
190.833	0	503	151	216	210	360	283	208	242	356	418	228	250	178	634	546
190.956	0	504	151	218	210	362	282	208	242	357	419	228	250	179	635	548
191.078	0	504	153	218	211	363	284	210	242	359	422	228	250	179	637	548
191.201	0	503	151	218	210	363	286	208	242	357	419	230	250	180	635	548
191.324	0	503	150	215	210	359	282	206	241	357	417	229	250	179	635	546
191.447	0	504	151	216	210	359	282	208	242	357	418	229	250	178	636	550
191.57	0	504	151	217	210	360	283	209	241	357	419	228	250	178	636	549
191.693	0	505	152	218	211	363	284	209	241	358	421	228	250	179	638	551
191.816	0	503	150	216	210	361	283	207	242	356	417	229	249	178	636	547
191.939	0	505	150	215	209	357	282	205	241	356	415	228	249	178	635	548
192.061	0	506	150	216	210	358	281	205	241	357	416	229	250	179	636	548
192.184	0	505	151	216	210	360	281	206	241	357	417	228	249	179	636	550
192.307	0	505	151	218	211	363	284	207	241	358	419	228	250	179	637	548
192.43	0	504	149	214	209	358	281	204	241	356	413	229	248	178	634	546
192.553	0	505	149	213	208	357	280	203	239	356	413	228	250	177	634	550
192.676	0	504	148	214	208	356	280	205	239	355	413	227	249	178	634	549
192.799	0	504	149	215	209	358	280	206	240	356	415	228	250	179	635	548
192.922	0	503	148	216	208	361	282	207	240	357	416	228	249	179	635	548
193.044	0	502	147	213	206	355	280	201	239	355	410	228	248	177	631	547
193.167	0	502	146	211	208	354	278	202	238	354	410	227	249	177	631	548
193.29	0	501	146	212	208	355	279	201	238	354	412	227	248	176	630	545
193.413	0	501	147	212	208	356	279	204	239	355	412	227	248	179	631	546
193.536	0	501	145	214	208	360	281	206	238	355	415	226	248	178	631	545
193.659	0	498	145	211	207	354	279	201	238	354	409	227	247	176	628	544
193.782	0	499	145	211	206	354	278	201	238	353	409	226	246	176	627	543
193.905	0	497	144	211	206	355	278	202	239	353	411	226	246	176	628	543
194.028	0	499	145	213	208	356	277	203	238	354	410	227	247	177	627	543
194.15	0	498	145	213	206	360	280	205	238	355	414	227	247	177	629	543
194.273	0	494	143	212	205	356	278	202	238	353	409	227	245	175	625	538
194.396	0	494	142	211	205	354	278	203	238	352	410	226	245	175	624	540
194.519	0	494	143	211	205	355	278	202	237	353	411	226	246	175	624	540
194.642	0	493	142	212	206	357	278	204	238	353	412	226	246	176	624	539
194.765	0	493	143	213	205	360	280	205	239	354	413	227	245	178	625	539
194.888	0	493	142	211	206	355	279	202	239	353	409	227	245	175	622	536
195.011	0	492	142	211	205	354	277	202	238	353	409	225	245	174	621	537
195.133	0	491	142	210	205	354	278	203	237	352	411	225	245	175	621	539
195.256	0	491	140	212	206	356	279	204	238	353	413	225	245	176	623	536
195.379	0	489	142	212	205	361	280	205	239	353	415	224	245	176	622	536
195.502	0	489	141	212	205	355	278	201	238	352	409	226	243	175	619	533
195.625	0	487	140	210	204	353	277	200	238	351	408	225	244	174	618	534
195.748	0	486	141	210	203	353	277	202	238	352	409	224	245	173	618	532
195.871	0	486	140	212	204	355	277	203	238	352	412	223	244	174	618	532
195.994	0	486	141	212	207	359	280	204	238	353	414	224	245	175	619	533
196.116	0	484	140	211	204	356	278	201	238	351	408	225	244	174	616	530
196.239	0	483	140	209	203	352	276	201	237	350	407	225	243	173	616	528
196.362	0	482	140	211	203	354	276	202	237	351	409	223	243	173	617	528
196.485	0	482	140	212	204	355	277	203	238	351	411	224	243	174	617	529
196.608	0	482	141	213	204	358	278	205	238	353	414	224	245	175	618	530
196.731	0	482	141	212	204	358	279	202	239	351	409	225	243	174	616	526
196.854	0	481	139	211	204	353	276	202	238	351	408	224	243	173	615	525
196.977	0	483	141	212	205	355	277	203	238	351	409	224	243	173	616	527
197.1	0	482	141	213	204	357	278	203	238	352	411	224	244	173	616	527
197.222	0	483	141	214	205	360	278	206	239	353	415	225	244	175	617	525
197.345	0	482	141	214	204	360	280	203	239	352	411	225	244	175	617	525
197.468	0	482	141	212	205	355	277	202	238	353	410	225	244	174	616	526
197.591	0	482	141	212	204	356	280	204	238	353	412	225	244	174	618	528
197.714	0	482	141	213	205	357	279	205	238	354	415	225	244	175	619	526
197.837	0	483	143	216	206	360	282	209	240	355	418	225	246	176	620	529
197.96	0	486	143	215	206	361	283	206	239	354	414	225	245	175	620	530
198.083	0	484	141	213	206	354	279	203	239	353	412	225	245	175	618	531
198.205	0	485	142	214	206	356	280	204	240	355	413	226	246	175	620	529
198.328	0	486	144	216	206	357	280	205	240	355	415	225	247	176	622	531
198.451	0	488	144	216	208	360	282	206	241	356	417	225	247	176	623	535
198.574	0	487	145	215	206	362	284	204	240	356	413	226	246	176	622	533
198.697	0	487	144	213	205	354	280	203	240	355	412	226	246	176	622	532
198.82	0	488	144	215	207	357	280	203	240	354	413	226	246	175	623	533
198.943	0	489	145	214	208	357	280	205	240	355	414	225	246	175	623	536
199.066	0	490	145	217	206	359	281	207	240	357	417	225	247	176	626	538
199.188	0	488	144	215	206	359	283	204	240	355	413	227	246	175	625	535
199.311	0	487	144	213	205	354	279	201	240	354	410	224	245	175	623	536
199.434	0	489	144	214	205	355	281	202	238	354	410	224	246	175	624	539
199.557	0	489	145	215	206	355	279	203	239	355	412	224	246	176	625	539
199.68	0	489	145	216	207	358	281	204	239	356	415	225	247	177	626	539
199.803	0	488	144	214	206	358	283	202	239	354	410	226	246	176	625	538
199.926	0	489	144	214	204	352	279	200	238	353	409	225	245	175	623	539
200.049	0	488	144	214	204	353	279	202	238	352	409	224	245	175	624	540
200.172	0	488	145	215	205	354	278	202	238	354	411	223	245	175	624	538
200.294	0	489	145	216	206	357	279	204	239	355	414	223	245	176	625	538
200.417	0	489	145	215	204	356	281	201	239	352	410	226	244	176	623	539
200.54	0	488	145	213	204	351	277	199	238	351	408	225	244	174	622	540
200.663	0	488	144	213	205	353	278	200	238	352	409	223	243	175	623	536
200.786	0	487	144	214	205	353	277	202	239	352	411	224	244	175	624	538
200.909	0	490	145	214	206	356	279	204	238	353	413	223	244	176	625	541
201.032	0	487	144	215	206	356	281	202	237	352	410	225	243	176	623	539
201.155	0	488	144	212	205	351	276	200	237	350	408	224	243	174	622	539
201.277	0	487	144	213	204	352	277	201	237	351	409	224	243	175	622	538
201.4	0	489	144	214	205	354	277	202	237	353	411	224	244	175	622	539
201.523	0	490	144	215	205	356	278	204	237	353	413	224	244	175	623	541
201.646	0	489	143	215	206	359	280	203	238	352	412	226	243	176	621	537
201.769	0	488	143	213	205	351	276	202	237	351	409	226	243	175	620	536
201.892	0	490	145	214	204	355	278	202	238	352	410	225	243	175	620	537
202.015	0	489	144	215	205	355	277	202	238	352	412	225	243	175	620	539
202.138	0	491	145	215	206	357	278	205	238	353	415	225	244	176	622	537
202.26	0	488	145	215	206	358	280	203	239	353	412	226	243	176	620	537
202.383	0	490	144	213	205	352	277	200	239	351	409	226	243	175	618	537
202.506	0	489	145	214	206	355	278	201	238	352	411	225	243	175	619	539
202.629	0	489	144	215	206	354	277	203	238	353	413	225	243	175	619	538
202.752	0	490	146	216	206	358	278	206	239	353	416	225	244	176	620	539
202.875	0	488	145	216	206	360	281	202	238	352	412	227	242	175	619	540
202.998	0	488	144	213	204	352	276	199	238	351	407	225	242	174	615	539
203.121	0	489	144	214	206	353	276	200	238	351	410	225	242	174	615	538
203.244	0	488	144	214	205	354	276	201	238	351	411	225	243	174	615	537
203.366	0	488	144	215	207	357	277	202	238	352	413	225	242	175	616	540
203.489	0	487	145	216	206	358	280	201	237	351	410	226	242	175	615	536
203.612	0	486	143	212	204	350	275	199	237	349	407	225	240	173	611	535
203.735	0	485	144	213	205	352	276	200	237	350	409	224	241	173	611	536
203.858	0	485	144	213	205	353	275	200	237	350	409	225	242	173	610	536
203.981	0	485	144	214	206	354	276	202	237	351	412	224	242	174	612	535
204.104	0	485	145	216	205	359	279	202	238	351	411	226	242	174	612	534
204.227	0	483	144	211	203	350	274	199	237	349	406	224	241	173	608	533
204.349	0	484	143	212	205	352	274	199	236	349	408	225	242	173	609	535
204.472	0	484	143	213	205	351	274	199	237	348	408	225	241	173	609	532
204.595	0	484	144	214	205	354	275	202	237	350	411	224	241	174	610	533
204.718	0	483	144	214	206	357	279	202	237	351	411	225	241	172	610	532
204.841	0	483	142	213	204	350	274	198	237	348	406	225	241	172	607	531
204.964	0	483	144	213	205	350	274	199	236	349	408	225	241	172	608	530
205.087	0	483	144	212	206	351	274	201	236	349	409	224	242	172	609	530
205.21	0	483	144	215	206	355	275	202	236	351	411	223	242	174	610	532
205.332	0	484	145	216	205	356	278	203	237	351	412	225	242	174	611	534
205.455	0	483	143	212	204	349	273	198	237	348	406	225	241	173	608	530
205.578	0	484	144	213	204	352	274	199	237	349	407	225	242	172	610	531
205.701	0	484	145	214	205	350	275	200	236	350	408	225	241	171	611	532
205.824	0	484	145	215	207	354	275	200	236	351	410	224	242	174	612	533
205.947	0	487	146	215	206	355	278	201	236	351	411	225	243	174	612	534
206.07	0	485	145	213	204	349	273	197	236	348	405	225	241	171	610	530
206.193	0	486	145	213	204	349	273	198	235	349	406	224	242	172	611	530
206.316	0	487	145	212	205	349	273	198	236	349	406	223	243	172	611	532
206.438	0	488	146	213	206	350	274	201	235	350	408	224	243	172	613	531
206.561	0	487	146	216	206	355	276	200	236	351	410	224	244	173	614	530
206.684	0	487	145	211	204	348	273	196	235	348	403	224	243	171	610	530
206.807	0	488	145	211	204	347	273	197	235	348	403	224	242	171	611	532
206.93	0	489	146	213	203	348	272	197	235	349	403	224	243	170	611	530
207.053	0	488	146	213	205	350	273	198	235	348	405	222	243	171	612	531
207.176	0	489	147	216	206	354	275	199	235	350	408	224	244	171	613	531
207.299	0	489	146	212	204	349	272	196	235	347	402	224	243	170	610	532
207.421	0	489	146	213	204	347	272	196	234	347	402	223	243	170	610	529
207.544	0	488	146	213	204	349	273	197	234	348	404	223	242	170	612	530
207.667	0	489	146	214	206	351	273	199	234	350	405	223	243	171	613	532
207.79	0	490	148	216	204	354	274	199	235	350	408	224	244	171	614	534
207.913	0	490	146	213	205	351	276	196	235	348	403	223	243	170	613	531
208.036	0	490	146	213	204	347	271	197	235	348	403	223	245	170	612	535
208.159	0	491	146	213	204	349	273	198	235	348	403	223	244	170	613	533
208.282	0	492	147	214	206	352	272	198	234	350	406	223	244	171	614	535
208.404	0	493	148	216	206	352	274	201	235	350	408	223	245	172	616	534
208.527	0	493	148	216	205	354	276	198	236	350	405	224	244	172	616	537
208.65	0	492	148	213	205	349	273	198	235	348	404	223	244	171	614	535
208.773	0	494	147	214	205	350	275	197	235	349	404	223	244	171	615	538
208.896	0	495	148	214	205	351	273	200	234	350	406	223	246	171	616	537
209.019	0	496	148	216	206	353	275	201	236	351	409	223	246	171	617	540
209.142	0	495	149	216	207	356	278	200	236	351	407	225	246	171	618	539
209.265	0	496	146	214	205	347	273	197	235	350	403	224	246	170	615	540
209.388	0	497	147	213	206	350	274	198	235	350	405	223	246	170	617	539
209.51	0	499	149	216	207	350	274	198	236	351	406	223	246	171	618	541
209.633	0	499	149	216	208	353	275	202	236	352	409	224	247	172	620	542
209.756	0	498	150	217	207	356	278	199	236	352	408	226	247	172	620	544
209.879	0	498	149	213	206	347	274	196	235	350	402	224	247	170	617	541
210.002	0	499	149	214	206	348	275	197	236	352	405	224	247	171	618	544
210.125	0	500	150	215	207	349	275	199	235	353	405	224	248	171	619	543
210.248	0	501	150	217	207	352	275	201	236	353	408	224	248	172	621	548
210.371	0	501	151	218	208	356	278	201	237	354	409	225	248	173	622	546
210.493	0	501	149	214	207	349	276	196	237	352	405	226	248	171	619	546
210.616	0	501	149	214	206	349	276	197	235	353	405	225	248	172	619	546
210.739	0	502	149	215	207	349	277	196	235	354	405	224	248	172	621	549
210.862	0	502	151	216	208	351	277	199	236	355	408	225	249	172	621	547
210.985	0	505	151	218	208	354	278	201	238	357	410	226	249	174	623	552
211.108	0	503	151	216	209	354	279	199	237	355	406	226	248	173	623	548
211.231	0	502	149	214	208	349	277	197	237	355	404	225	248	172	622	551
211.354	0	503	150	215	207	351	278	199	237	355	407	226	249	173	623	548
211.476	0	506	151	218	207	352	278	200	237	356	407	226	249	174	623	552
211.599	0	507	151	218	209	355	279	203	237	357	411	226	249	175	626	552
211.722	0	504	151	220	209	360	283	202	238	358	411	227	250	176	626	553
211.845	0	505	150	215	208	351	280	199	238	356	406	226	248	173	624	551
211.968	0	505	150	216	208	351	280	201	238	357	408	227	249	174	625	551
212.091	0	507	150	217	209	353	279	200	237	358	408	226	249	174	625	552
212.214	0	505	152	218	210	356	281	203	237	358	411	226	249	174	627	553
212.337	0	506	152	221	210	360	281	205	239	359	414	227	249	177	627	551
212.46	0	505	152	217	210	357	284	202	239	358	411	227	248	175	626	551
212.582	0	506	151	216	209	354	280	201	239	358	411	226	249	174	625	552
212.705	0	505	151	217	210	356	282	202	238	358	411	226	249	174	626	552
212.828	0	506	151	219	210	357	281	204	239	359	413	226	249	175	627	549
212.951	0	505	152	220	210	359	283	206	240	359	415	227	249	175	628	549
213.074	0	506	152	221	210	362	286	204	239	359	414	228	248	176	628	550
213.197	0	505	151	216	210	354	282	202	239	356	409	227	248	175	625	549
213.32	0	505	151	218	210	356	283	203	239	357	412	226	248	175	626	547
213.443	0	504	151	219	209	356	282	204	240	357	413	226	248	174	627	547
213.565	0	506	152	220	210	360	283	206	240	357	416	227	248	176	628	549
213.688	0	505	151	221	211	362	286	205	240	358	416	227	248	176	629	549
213.811	0	502	150	216	209	353	282	202	240	354	409	227	246	174	625	546
213.934	0	501	150	216	208	353	281	203	239	355	410	225	246	175	625	546
214.057	0	502	150	216	209	354	282	202	240	354	410	225	246	174	625	546
214.18	0	501	150	219	209	356	281	203	239	355	414	225	247	175	625	545
214.303	0	501	151	220	210	360	284	205	239	355	414	224	247	176	626	548
214.426	0	499	150	215	209	354	281	200	239	352	408	224	244	174	623	542
214.548	0	499	149	214	208	351	279	200	238	352	407	224	245	174	623	544
214.671	0	498	149	216	207	352	279	200	238	351	408	224	246	174	624	542
214.794	1	499	149	215	207	353	280	203	237	352	410	223	244	174	624	544
214.917	0	498	150	218	208	356	280	204	238	353	412	224	245	175	625	543
215.04	0	497	149	214	207	352	281	199	238	350	407	224	244	173	622	543
215.163	0	497	148	213	206	349	277	199	237	349	405	223	244	173	622	539
215.286	0	498	149	214	206	349	277	200	236	348	405	222	244	173	623	542
215.409	0	496	148	214	206	350	277	200	236	349	407	222	244	174	624	540
215.532	0	497	151	216	207	353	277	201	237	349	409	222	245	174	626	543
215.654	0	496	148	216	207	353	279	200	236	349	407	222	243	174	625	540
215.777	0	497	149	214	205	347	276	198	236	347	404	222	244	173	623	538
215.9	0	496	149	212	206	349	275	199	235	347	404	221	243	173	625	538
216.023	0	496	150	215	206	349	274	199	235	348	405	222	245	174	625	541
216.146	0	497	150	216	206	351	276	200	236	350	408	222	245	174	628	540
216.269	0	496	151	216	206	356	278	200	236	349	408	224	245	175	628	540
216.392	0	498	151	212	206	352	275	196	235	346	402	224	244	173	625	538
216.515	0	496	151	213	206	351	274	197	235	347	404	222	244	173	627	542
216.637	0	497	150	214	207	350	273	199	236	348	404	224	244	174	628	540
216.76	0	500	151	215	206	353	274	200	235	349	407	224	246	177	630	542
216.883	0	501	152	218	208	355	276	201	235	351	409	224	246	176	633	545
217.006	0	499	150	214	207	351	276	198	235	349	404	224	245	175	630	546
217.129	0	501	152	215	207	348	274	199	235	349	405	223	245	175	631	545
217.252	0	502	153	215	207	350	274	200	236	350	406	223	245	176	633	546
217.375	0	504	152	217	208	352	274	200	235	351	407	224	247	176	635	549
217.498	0	505	153	217	207	353	276	202	237	352	411	225	247	177	636	552
217.62	0	503	151	217	207	353	278	200	236	351	407	224	246	176	635	550
217.743	0	503	151	214	207	349	275	198	236	351	406	224	247	175	634	549
217.866	0	507	153	216	207	350	275	200	236	351	407	224	247	176	636	553
217.989	0	507	153	217	208	350	275	201	236	352	407	225	246	177	636	554
218.112	0	508	153	218	208	352	276	203	236	354	410	225	247	178	636	555
218.235	0	506	153	218	209	356	280	202	237	352	410	225	248	176	637	554
218.358	0	508	152	215	207	349	275	198	237	352	406	225	247	175	635	555
218.481	0	509	153	215	208	350	276	199	236	352	407	225	247	176	635	553
218.604	0	508	153	217	208	350	276	201	236	353	409	225	248	175	635	556
218.726	0	508	153	219	208	354	277	202	238	355	410	227	248	177	635	554
218.849	0	508	154	219	208	358	280	203	238	354	412	227	248	177	636	555
218.972	0	509	152	214	207	349	277	198	237	352	407	227	247	175	632	553
219.095	0	509	152	215	208	350	277	199	236	353	409	225	248	176	632	555
219.218	0	507	153	217	208	351	277	201	237	354	409	226	248	175	632	553
219.341	0	508	153	217	210	352	278	201	237	355	411	225	248	176	632	554
219.464	0	509	154	219	209	357	280	204	238	356	413	227	249	178	634	553
219.587	0	508	153	216	209	352	279	200	238	354	409	227	248	176	631	553
219.709	0	508	152	216	208	350	277	199	238	354	408	225	248	175	628	552
219.832	0	507	152	216	208	351	278	201	238	354	410	225	248	175	628	552
219.955	0	507	153	218	208	352	278	202	238	356	412	225	248	176	629	551
220.078	0	509	154	219	209	354	279	204	238	357	415	225	250	178	630	554
220.201	0	508	153	217	209	356	283	202	239	356	412	227	248	176	630	551
220.324	0	507	153	216	209	350	279	199	238	356	410	226	248	176	627	550
220.447	0	507	153	216	209	353	280	201	238	357	411	225	248	176	628	549
220.57	0	507	154	218	210	353	279	203	238	357	413	226	248	176	627	548
220.692	0	508	154	219	210	354	280	204	239	358	415	226	249	176	629	551
220.815	0	507	154	221	210	359	284	205	239	359	416	227	248	177	630	552
220.938	0	507	153	217	208	352	281	201	239	356	411	226	248	176	627	548
221.061	0	507	153	217	210	353	281	203	239	357	413	226	248	175	629	547
221.184	0	506	153	218	210	353	281	203	239	358	413	226	248	176	628	549
221.307	0	506	154	219	210	355	282	204	239	358	416	225	249	176	629	550
221.43	0	506	154	220	210	359	285	206	241	359	418	226	249	177	631	547
221.553	0	505	153	217	211	355	282	201	240	357	413	227	248	176	627	546
221.676	0	506	153	217	210	352	282	201	240	357	413	226	248	175	627	547
221.798	0	503	153	218	209	353	281	204	239	356	413	225	247	175	627	548
221.921	0	505	154	218	211	354	282	204	240	357	416	225	247	176	628	545
222.044	0	504	153	221	211	358	284	205	240	358	418	226	248	177	629	546
222.167	0	505	152	217	208	355	283	203	240	356	412	227	247	175	625	544
222.29	0	502	152	215	208	351	280	199	240	355	411	224	246	174	624	544
222.413	0	500	151	215	208	351	280	201	239	354	411	224	245	175	624	540
222.536	0	499	151	217	209	352	279	201	238	354	412	223	244	174	624	540
222.659	0	500	152	219	209	353	279	203	239	355	414	223	245	175	623	541
222.781	0	497	151	217	207	353	282	200	238	352	411	224	245	173	621	538
222.904	0	495	151	213	206	348	278	198	238	350	408	223	242	173	619	535
223.027	0	493	149	213	206	349	277	198	237	350	408	223	243	172	618	534
223.15	0	493	149	213	205	347	276	200	237	349	408	221	242	173	618	537
223.273	0	492	150	215	206	349	277	200	237	350	410	221	243	174	618	534
223.396	0	490	149	216	205	353	280	201	236	350	411	221	243	173	618	532
223.519	0	488	148	212	204	345	275	197	236	346	405	221	241	171	616	530
223.642	0	488	147	212	203	345	274	198	235	347	406	221	241	171	615	530
223.764	0	488	147	212	204	346	273	197	235	346	407	219	240	171	615	527
223.887	0	486	148	213	204	346	273	200	235	347	409	220	240	172	616	525
224.01	0	486	149	215	205	351	276	200	235	348	411	220	240	172	617	528
224.133	0	485	147	211	203	346	274	195	234	344	404	221	239	170	614	526
224.256	0	484	146	211	203	344	272	196	233	344	404	219	239	171	613	523
224.379	0	485	147	212	202	344	271	197	234	344	405	218	240	171	614	521
224.502	0	482	147	212	204	345	271	198	233	345	408	219	239	172	616	524
224.625	0	484	148	214	204	347	272	200	233	345	410	220	240	174	618	527
224.748	0	482	148	211	202	345	272	197	233	343	405	220	239	171	616	523
224.87	0	484	146	210	202	343	269	197	233	343	405	219	238	171	616	523
224.993	0	483	147	211	202	343	269	197	233	343	405	219	239	172	616	524
225.116	0	484	148	213	202	345	270	197	233	343	406	219	240	172	617	527
225.239	0	484	148	214	203	345	270	199	233	345	409	219	239	174	620	526
225.362	0	485	148	212	202	347	272	197	233	344	407	221	239	172	619	525
225.485	0	484	148	209	203	341	269	194	232	343	404	220	239	172	619	523
225.608	0	484	148	210	203	343	269	195	232	342	404	221	239	171	622	518
225.731	0	484	149	211	205	343	268	196	232	341	403	220	238	172	631	518
225.853	0	485	151	212	205	346	269	197	233	343	405	221	237	171	638	527
225.976	0	480	154	210	205	352	271	196	233	340	398	225	237	171	643	525
226.099	0	481	155	205	204	349	265	192	233	335	385	226	240	172	639	521
226.222	0	486	159	206	207	354	261	190	237	335	377	228	243	175	640	527
226.345	0	491	159	208	208	357	261	191	236	339	374	228	243	177	640	541
226.468	0	493	156	209	209	354	264	196	235	345	388	223	242	176	643	544
226.591	0	499	155	212	209	355	271	199	237	348	396	223	243	175	634	537
226.714	0	504	153	210	208	348	271	197	236	350	399	221	243	175	627	534
226.836	0	504	154	211	209	349	271	198	235	351	401	222	245	175	628	535
226.959	0	506	155	212	209	350	272	198	235	352	404	223	246	176	629	533
227.082	0	508	155	214	210	352	273	201	236	355	406	224	248	176	630	531
227.205	0	509	155	217	211	357	277	203	238	355	409	225	249	178	633	539
227.328	0	509	157	214	210	352	276	202	237	354	407	224	249	175	631	542
227.451	0	511	156	215	211	352	274	201	237	355	407	225	249	176	632	547
227.574	0	513	157	216	211	353	276	201	238	357	408	225	250	177	633	549
227.697	0	515	157	217	212	354	277	204	239	358	413	226	252	178	636	552
227.82	0	517	157	217	212	360	280	207	239	360	415	227	251	180	637	555
227.942	0	516	158	217	213	355	280	203	239	358	412	227	251	177	635	554
228.065	0	517	157	217	213	354	279	203	239	360	414	226	252	177	634	556
228.188	0	519	158	218	213	356	280	204	240	362	415	227	253	178	636	557
228.311	0	519	158	220	213	359	281	207	241	362	419	227	254	178	637	558
228.434	0	520	159	221	216	365	284	208	242	364	420	228	255	180	638	558
228.557	0	519	159	218	214	358	282	205	241	364	415	229	254	179	636	557
228.68	0	519	159	218	214	357	283	207	242	364	417	228	253	178	634	556
228.803	0	515	159	219	215	359	285	207	242	365	418	227	254	179	635	554
228.925	0	516	159	221	215	361	286	208	243	366	420	228	255	179	635	558
229.048	0	516	159	222	215	365	289	209	244	367	422	229	255	180	635	559
229.171	0	516	158	219	213	358	286	205	244	365	417	230	253	177	632	555
229.294	0	516	158	219	214	358	286	207	243	366	418	229	254	178	631	552
229.417	0	516	158	219	215	360	286	207	243	366	418	228	253	178	630	553
229.54	0	516	158	221	216	361	287	209	243	367	421	229	254	178	631	551
229.663	0	515	158	222	215	364	291	210	244	367	423	230	254	179	631	551
229.786	0	513	157	217	214	359	287	206	244	365	417	229	253	176	627	548
229.908	0	511	156	217	214	359	288	206	244	365	418	228	252	176	626	549
230.031	0	511	155	219	215	359	287	207	244	365	419	228	252	176	625	544
230.154	0	510	156	221	214	361	288	208	245	365	421	227	252	176	626	547
230.277	0	507	155	221	214	364	291	208	244	365	421	228	252	177	625	542
230.4	0	505	155	216	213	357	286	205	244	363	417	227	251	174	622	542
230.523	0	504	155	218	212	357	287	206	244	363	419	226	251	176	622	539
230.646	0	503	155	218	212	359	287	208	244	363	420	226	250	175	623	538
230.769	0	503	154	220	214	360	288	210	243	364	422	226	251	176	624	538
230.892	0	502	154	220	214	362	290	208	244	362	421	227	250	176	623	538
231.014	0	499	153	215	210	355	287	205	244	361	418	226	249	175	621	534
231.137	0	500	154	217	211	358	287	207	243	361	419	226	249	175	620	533
231.26	0	498	153	218	212	357	287	208	243	361	420	225	249	176	621	532
231.383	0	498	154	220	213	360	287	209	243	362	422	226	249	176	623	535
231.506	0	496	153	219	212	361	289	208	244	360	420	227	249	176	620	532
231.629	0	496	152	216	211	356	284	206	244	360	419	225	249	175	621	532
231.752	0	495	154	217	211	356	286	207	243	360	419	225	248	175	621	530
231.875	0	496	153	218	211	356	285	208	242	359	420	224	249	176	622	535
231.997	0	496	154	219	213	359	286	208	242	360	423	224	249	177	624	533
232.12	0	495	153	218	211	358	287	206	244	359	419	226	248	176	623	531
232.243	0	496	153	217	210	355	284	205	243	358	418	224	249	175	623	534
232.366	0	496	154	218	210	356	283	206	242	357	419	224	249	176	625	535
232.489	0	495	154	218	210	356	284	207	242	359	420	224	249	176	626	533
232.612	0	497	155	220	211	359	285	208	242	359	422	225	249	178	629	535
232.735	0	497	155	218	210	358	284	205	242	356	417	225	248	176	628	536
232.858	0	496	155	216	210	354	281	204	241	355	415	225	248	176	627	537
232.98	0	496	156	218	210	354	282	205	242	356	416	224	248	177	629	536
233.103	0	497	155	218	210	356	281	206	241	356	418	224	248	177	630	538
233.226	0	499	156	219	210	358	282	207	242	357	419	224	249	178	632	541
233.349	0	499	156	217	210	354	282	203	240	356	414	225	248	176	631	540
233.472	0	497	156	217	210	351	279	203	240	354	413	225	249	177	631	539
233.595	0	498	157	217	209	353	278	203	240	355	415	225	249	177	631	540
233.718	0	500	157	218	209	353	278	204	240	355	415	224	249	177	633	543
233.841	0	499	158	219	210	355	280	205	239	356	418	225	250	178	634	544
233.964	0	499	157	218	210	355	281	202	240	355	415	226	249	177	633	541
234.086	0	499	157	217	209	351	278	201	240	354	413	226	250	177	632	543
234.209	0	500	157	218	209	352	278	202	239	354	414	225	250	177	635	546
234.332	0	501	158	219	209	352	278	203	238	355	415	225	251	178	635	546
234.455	0	502	157	220	209	354	278	205	240	356	418	226	251	178	637	548
234.578	0	501	158	220	209	357	281	205	239	355	416	227	251	178	637	547
234.701	0	503	158	217	210	351	276	201	239	355	413	227	250	177	635	547
234.824	0	503	157	218	208	353	278	202	239	356	414	226	251	179	636	549
234.947	0	503	158	219	210	353	277	203	240	356	416	226	251	178	637	550
235.069	0	505	158	221	210	355	279	205	240	357	419	226	253	179	637	549
235.192	0	506	159	222	210	359	282	205	240	359	420	228	253	180	638	551
235.315	0	505	159	218	211	353	279	201	240	357	414	227	252	178	635	547
235.438	0	506	158	220	210	353	279	205	239	357	417	227	253	178	636	551
235.561	0	506	159	220	211	355	279	205	240	358	417	226	252	179	635	550
235.684	0	508	158	220	211	356	280	206	241	359	420	228	254	179	636	553
235.807	0	508	158	223	211	361	283	207	241	361	422	228	254	180	637	554
235.93	0	508	158	220	210	357	282	205	241	358	418	229	253	179	635	551
236.052	0	507	157	219	210	355	281	204	241	360	417	228	253	178	633	551
236.175	0	508	158	221	211	357	281	206	241	360	418	229	253	179	634	553
236.298	0	509	158	222	212	357	282	206	241	360	420	228	253	179	634	552
236.421	0	509	158	223	212	361	283	209	243	362	424	228	254	179	635	555
236.544	0	507	157	223	211	362	287	206	242	361	421	230	253	179	633	551
236.667	0	506	158	219	210	356	282	205	242	360	418	228	252	178	631	552
236.79	0	508	157	221	211	357	283	205	243	361	419	228	253	178	630	550
236.913	0	507	156	220	211	357	284	206	243	360	420	228	253	178	630	552
237.036	0	507	158	221	212	359	284	208	243	362	423	229	252	178	630	551
237.158	0	506	158	223	212	365	288	208	243	362	422	229	252	178	630	553
237.281	0	505	155	217	210	355	284	205	243	361	417	228	251	176	626	548
237.404	0	504	156	220	211	357	284	205	243	361	419	227	251	177	626	551
237.527	0	503	155	220	211	357	285	206	242	360	419	227	251	177	626	548
237.65	0	503	156	220	211	359	286	207	241	362	421	228	251	177	625	550
237.773	0	504	156	222	212	364	288	208	243	363	424	228	251	178	627	549
237.896	0	502	154	219	210	359	286	205	244	360	417	228	251	175	624	550
238.019	0	501	154	218	210	356	284	204	244	360	418	226	250	175	623	545
238.141	0	500	154	218	211	358	285	205	242	361	418	227	250	175	624	548
238.264	0	500	154	220	212	357	285	207	243	362	421	227	250	176	625	546
238.387	0	503	155	221	211	361	286	210	243	363	424	227	251	177	625	550
238.51	0	500	155	220	211	362	288	207	244	362	420	227	250	176	625	546
238.633	0	498	155	218	210	356	284	206	243	361	418	226	250	176	624	547
238.756	0	498	155	220	212	358	286	206	243	362	419	227	250	176	625	545
238.879	0	500	156	220	211	358	284	208	243	362	421	227	250	177	627	548
239.002	0	500	156	221	212	360	287	209	243	364	424	226	250	177	627	545
239.124	0	501	157	222	212	363	289	207	244	363	422	227	251	177	628	549
239.247	0	500	156	220	211	357	285	204	243	362	419	227	249	176	627	547
239.37	0	503	156	219	212	358	285	207	244	363	421	227	250	177	629	550
239.493	0	503	157	220	212	358	285	207	243	362	421	227	250	177	630	549
239.616	0	503	157	222	212	360	287	208	243	364	423	225	251	178	633	552
239.739	0	502	157	223	211	363	289	208	244	363	422	228	251	178	631	549
239.862	0	503	157	218	212	355	284	205	243	362	418	227	250	177	631	549
239.985	0	504	158	220	212	357	285	205	243	363	418	227	250	178	632	548
240.108	0	504	158	222	213	356	284	206	242	363	419	226	250	178	633	553
240.23	0	505	159	221	213	358	285	206	243	364	421	227	251	179	635	551
240.353	0	507	160	222	213	361	287	207	243	362	421	228	251	178	636	552
240.476	0	508	159	219	211	354	283	203	243	361	415	226	250	177	634	553
240.599	0	506	160	219	210	355	283	204	242	362	415	227	250	178	635	555
240.722	0	507	161	220	211	354	283	204	242	361	416	227	251	178	636	552
240.845	11	509	160	221	213	356	283	206	242	363	418	226	252	179	636	552
240.968	0	509	160	221	213	358	286	205	242	363	417	227	251	178	638	551
241.091	0	508	160	218	211	352	281	200	241	359	412	227	251	177	636	553
241.213	0	508	161	219	210	352	281	202	240	360	414	226	251	178	638	553
241.336	0	510	162	220	212	353	281	203	240	360	415	226	252	178	639	553
241.459	0	510	161	220	212	355	281	203	240	360	417	226	251	179	641	556
241.582	0	510	160	222	211	357	283	203	240	360	417	227	252	179	640	557
241.705	0	508	160	218	211	351	279	200	241	359	412	227	251	177	638	552
241.828	0	509	161	218	210	352	279	201	239	358	413	226	252	177	639	554
241.951	0	511	161	219	211	352	279	202	239	359	413	226	252	179	639	556
242.074	0	511	160	220	211	352	279	203	239	360	416	226	252	178	642	558
242.196	0	511	162	222	210	358	281	204	239	360	416	226	252	178	640	555
242.319	0	511	160	217	210	351	278	200	240	358	411	227	252	177	637	554
242.442	0	511	160	218	210	352	278	202	239	358	413	226	251	178	638	556
242.565	0	511	161	219	210	352	278	202	239	359	413	226	252	178	638	557
242.688	0	512	160	221	212	353	278	205	238	359	416	227	252	178	639	555
242.811	0	512	161	221	212	358	281	204	239	360	417	227	253	178	640	556
242.934	0	512	161	217	210	352	278	201	239	359	411	227	251	178	637	556
243.057	0	511	159	217	210	352	278	200	238	358	412	228	252	177	637	557
243.18	0	510	159	219	209	351	277	202	238	358	413	226	251	177	636	555
243.302	0	511	159	220	209	354	278	203	239	359	416	227	251	179	637	555
243.425	0	511	159	222	210	357	280	205	239	359	417	227	252	179	636	556
243.548	0	510	157	215	209	351	278	200	239	357	411	228	251	177	632	551
243.671	0	510	156	216	210	350	277	201	238	357	412	226	250	177	631	552
243.794	0	508	157	216	209	352	277	202	238	357	413	227	250	176	630	551
243.917	0	509	157	218	211	353	277	203	238	357	414	226	251	177	628	552
244.04	0	509	156	220	209	355	279	204	239	358	416	226	250	177	630	550
244.163	0	505	155	215	208	351	277	200	238	356	411	227	249	175	626	546
244.285	0	505	154	215	207	350	276	201	237	354	410	226	248	174	624	546
244.408	0	503	154	215	207	351	277	201	237	355	411	225	248	175	622	546
244.531	0	502	154	216	208	352	277	202	237	355	413	225	249	175	623	544
244.654	0	502	155	218	208	356	278	204	237	357	415	225	249	175	623	546
244.777	0	500	153	216	208	354	279	201	239	355	411	226	247	174	621	541
244.9	0	499	153	214	206	350	276	201	237	354	409	225	246	173	618	542
245.023	0	498	152	214	206	352	276	201	237	354	411	225	246	173	617	539
245.146	0	499	151	215	207	351	277	203	237	355	414	225	246	174	617	538
245.268	0	497	152	216	207	355	278	205	238	355	417	225	247	175	618	539
245.391	0	496	152	217	208	356	281	202	237	355	414	225	246	175	618	539
245.514	0	494	151	214	208	350	276	202	238	353	412	224	245	173	616	536
245.637	0	495	152	214	208	351	278	203	238	354	414	224	245	173	617	535
[truncated: 768 more rows]

## Sheet: Short_ch
	SNR :	48	43	40	38	39	23	50	40	37	40	35	21	0	0	0	0	0	0	0	0	0	0	0	0
		D780						D850						D725						D940
Time	Marker	ch16	ch17	ch18	ch19	ch20	ch21	ch16	ch17	ch18	ch19	ch20	ch21	ch16	ch17	ch18	ch19	ch20	ch21	ch16	ch17	ch18	ch19	ch20	ch21
0.24576	0	0	0	0	0	0	0	0	0	0	0	0	0	0	0	0	0	0	0	0	0	0	0	0	0
0.36864	0	69	142	34	114	195	20	66	140	40	100	177	13	1	3	-51	-2	-3	-56	0	-3	15	5	5	54
0.49152	0	68	142	38	113	195	21	66	140	52	99	177	10	0	1	-59	-1	-2	-82	-1	-2	25	5	4	58
0.6144	0	67	141	34	113	197	19	65	139	50	98	176	9	2	1	-73	0	-3	-95	-1	-2	22	4	3	52
0.73728	0	67	140	42	112	196	21	64	137	57	98	176	10	2	2	-90	0	-3	-100	-2	-3	18	5	3	47
0.86016	0	67	138	43	112	198	23	64	137	56	98	173	11	2	3	-96	0	-5	-102	-2	-4	16	4	6	44
0.98304	0	66	140	44	113	196	23	65	138	55	98	175	12	2	4	-104	0	-5	-104	-1	-5	15	5	6	42
1.10592	0	67	139	39	113	197	24	65	137	60	98	177	11	2	4	-102	-1	-4	-105	-2	-5	19	4	7	41
1.2288	0	66	140	39	113	195	24	64	138	60	98	178	11	2	4	-104	0	-4	-105	-1	-4	20	4	7	41
1.35168	0	67	139	41	113	194	22	63	138	60	99	179	10	2	4	-104	0	-4	-105	-2	-5	20	4	7	40
1.47456	0	66	139	38	113	192	23	65	138	60	98	178	11	1	4	-104	0	-4	-106	-2	-5	19	4	9	40
1.59744	0	66	140	39	112	193	24	63	138	61	98	180	10	2	3	-105	-1	-3	-106	-2	-5	20	4	8	40
1.72032	0	66	139	38	113	194	24	64	137	61	99	179	11	2	4	-104	0	-4	-106	-2	-5	19	5	9	40
1.8432	0	66	141	38	113	194	23	64	139	61	99	180	11	2	4	-105	0	-4	-105	-1	-5	20	4	8	41
1.96608	0	66	140	41	113	196	22	64	139	60	98	179	10	1	4	-104	0	-2	-106	-1	-5	20	4	10	39
2.08896	0	66	139	39	113	195	23	64	138	61	98	176	11	2	4	-107	0	-2	-106	-2	-5	20	4	12	39
2.21184	0	65	140	39	112	195	23	64	139	61	98	177	11	2	3	-105	0	-1	-105	-2	-6	19	5	12	40
2.33472	0	67	139	39	113	196	24	64	137	60	98	177	11	2	4	-105	0	-1	-106	-1	-5	20	4	11	39
2.4576	0	67	139	38	113	196	24	64	138	61	97	177	11	2	4	-106	0	-2	-105	-1	-5	20	4	11	40
2.58048	0	66	140	39	112	196	23	63	139	61	98	179	11	2	4	-105	-1	-3	-106	-2	-4	20	4	10	40
2.70336	0	66	139	40	112	195	22	64	138	61	99	177	11	2	3	-105	0	-1	-107	-3	-6	21	4	12	40
2.82624	0	66	139	38	112	194	23	63	137	61	98	176	11	2	4	-106	0	-2	-106	-2	-5	20	5	11	39
2.94912	0	66	139	39	112	194	23	63	138	60	98	176	11	2	4	-104	0	-1	-106	-2	-5	20	4	11	40
3.072	0	66	139	39	112	196	24	64	138	61	98	176	11	2	4	-105	-1	-1	-106	-2	-5	20	5	11	39
3.19488	0	66	140	39	113	196	24	64	138	61	98	178	11	2	3	-104	0	-1	-106	-2	-5	19	4	12	40
3.31776	0	66	138	39	114	195	21	63	137	61	98	178	12	2	4	-104	0	-2	-107	-2	-5	19	4	11	40
3.44064	0	66	139	39	112	195	24	64	137	60	97	176	12	2	3	-106	0	-1	-108	-2	-4	19	4	11	40
3.56352	0	66	138	38	112	195	23	63	138	60	97	176	11	2	4	-105	0	-2	-107	-2	-4	19	4	11	39
3.6864	0	66	138	38	111	195	24	64	137	59	98	176	11	2	4	-104	-1	-2	-106	-2	-4	19	4	11	40
3.80928	0	67	139	39	113	195	24	63	138	60	97	177	11	2	4	-104	0	-1	-106	-1	-5	20	5	10	40
3.93216	0	66	139	39	112	196	23	64	137	60	98	177	11	3	2	-104	-1	-2	-106	-2	-5	19	4	12	40
4.05504	0	65	139	40	112	195	22	64	137	60	97	176	11	3	4	-107	0	-1	-107	-2	-4	20	4	12	40
4.17792	0	65	138	38	112	195	23	63	136	59	97	177	12	2	4	-105	0	-2	-107	-2	-5	19	4	11	40
4.3008	0	66	139	39	112	195	24	64	136	61	98	176	10	2	3	-104	-1	-1	-106	-2	-5	20	4	11	39
4.42368	0	66	138	38	113	195	24	63	136	61	98	177	11	3	4	-105	0	-1	-106	-2	-4	20	4	12	40
4.54656	0	66	139	38	112	195	24	64	138	60	97	176	11	1	5	-105	0	-2	-105	-1	-4	20	4	11	40
4.66944	0	66	139	40	113	195	22	63	136	61	97	177	11	1	3	-104	-1	-2	-106	-3	-5	20	4	12	40
4.79232	0	66	138	38	112	194	24	63	136	61	98	176	11	2	4	-105	0	-1	-106	-2	-5	20	4	12	40
4.9152	0	66	138	39	111	195	24	63	136	59	98	177	10	2	4	-107	0	-2	-106	-2	-5	19	5	11	39
5.03808	0	66	138	38	112	195	24	63	137	61	98	176	10	2	4	-105	0	-1	-105	-1	-5	20	4	11	40
5.16096	0	65	139	38	112	196	24	63	137	61	97	176	10	1	4	-105	0	-2	-105	-3	-5	20	5	11	39
5.28384	0	66	139	39	112	195	23	63	138	61	98	178	10	2	3	-105	0	-3	-105	-2	-6	19	3	10	40
5.40672	0	66	139	40	112	194	22	63	136	61	97	177	10	2	3	-105	0	-1	-107	-2	-4	20	4	11	40
5.5296	0	66	138	39	112	195	23	63	137	60	97	176	12	2	4	-105	0	-2	-105	-1	-5	19	4	11	40
5.65248	0	65	139	40	112	195	23	63	136	60	97	177	12	2	4	-105	-1	-2	-106	-1	-5	20	4	11	39
5.77536	0	66	138	39	112	193	23	64	138	61	97	179	10	2	4	-105	0	-4	-106	-2	-5	20	4	9	39
5.89824	0	66	140	38	112	195	24	64	138	60	98	180	10	2	5	-104	0	-4	-106	-2	-5	19	4	9	40
6.02112	0	65	139	40	113	196	21	64	138	61	98	179	11	2	4	-104	-1	-3	-106	-2	-5	20	4	11	40
6.144	0	67	139	40	112	195	23	64	137	60	98	177	11	2	4	-105	0	-1	-107	-2	-4	20	3	12	40
6.26688	0	67	140	39	113	195	23	64	139	61	97	176	12	2	4	-106	0	-1	-107	-2	-5	20	5	11	40
6.38976	0	66	140	40	112	196	24	64	138	60	99	178	11	2	4	-105	0	-2	-106	-1	-4	20	4	11	40
6.51264	0	67	140	40	112	197	24	64	139	60	97	178	11	3	4	-104	0	-1	-106	-2	-4	19	4	11	40
6.63552	0	67	141	40	113	196	24	64	140	61	98	181	11	2	3	-104	0	-4	-104	-2	-4	19	4	8	40
6.7584	0	67	140	41	112	197	22	64	140	61	98	179	11	2	4	-104	0	-2	-108	-2	-4	19	5	11	40
6.88128	0	66	141	39	113	197	24	64	141	61	98	179	13	2	5	-105	-1	-1	-108	-2	-5	20	4	11	39
7.00416	0	67	141	39	113	197	24	65	140	62	98	180	12	2	4	-104	0	-3	-106	-1	-4	20	4	10	40
7.12704	0	68	142	40	113	198	24	65	140	61	99	182	12	1	4	-104	0	-2	-106	-2	-5	19	5	10	40
7.24992	0	66	142	40	114	198	24	65	141	61	98	182	11	2	5	-105	-1	-3	-106	-2	-5	20	5	10	40
7.3728	0	67	143	41	114	197	23	66	141	62	99	184	11	2	4	-104	0	-4	-107	-3	-5	19	4	8	41
7.49568	0	67	141	40	115	197	25	66	141	61	99	181	12	2	4	-106	0	-2	-107	-2	-6	19	3	10	40
7.61856	0	68	143	40	114	199	24	65	142	62	100	182	11	3	5	-104	0	-3	-106	-2	-6	19	5	10	40
7.74144	0	67	144	40	114	198	24	65	142	61	99	183	11	2	4	-104	-1	-3	-106	-2	-6	19	5	10	40
7.86432	0	67	143	39	114	199	25	64	142	62	99	185	11	2	4	-105	0	-4	-106	-2	-5	20	4	10	41
7.9872	0	67	143	41	114	198	22	65	143	62	99	184	11	2	4	-105	0	-3	-105	-2	-5	20	4	8	40
8.11008	0	67	143	40	115	200	23	65	143	62	99	182	11	2	4	-106	-1	-2	-106	-2	-5	20	4	12	40
8.23296	0	68	144	40	115	197	24	65	142	62	100	184	11	2	4	-105	0	-3	-107	-2	-6	19	5	8	40
8.35584	0	68	143	39	115	200	24	65	142	62	100	183	11	2	4	-105	0	-3	-107	-2	-5	20	4	10	39
8.47872	0	68	143	40	115	200	24	65	143	62	99	185	11	2	4	-105	-1	-4	-106	-2	-6	20	5	9	39
8.6016	0	67	145	41	115	199	23	65	143	63	100	185	11	2	4	-105	0	-4	-106	-2	-5	20	4	9	40
8.72448	0	67	144	41	114	200	22	65	141	61	99	182	11	2	4	-107	0	-2	-107	-2	-6	21	4	11	39
8.84736	0	68	145	40	115	201	24	65	143	62	100	182	12	2	4	-106	0	-2	-107	-3	-6	20	4	11	40
8.97024	0	67	143	40	115	202	24	65	142	63	100	183	11	2	4	-106	0	-2	-106	-2	-5	19	4	12	40
9.09312	0	67	144	40	114	201	24	65	143	63	100	183	11	2	4	-106	0	-1	-106	-3	-5	20	5	12	40
9.216	0	68	144	40	115	200	24	65	144	62	101	184	11	3	4	-106	0	-2	-105	-1	-6	20	5	10	40
9.33888	0	66	142	41	115	199	22	65	141	62	99	182	11	2	4	-106	0	-1	-106	-2	-5	19	4	11	39
9.46176	0	67	142	39	115	199	23	65	141	61	99	181	11	3	4	-107	0	-2	-105	-2	-5	20	4	12	40
9.58464	0	67	141	40	115	198	24	64	141	62	100	180	11	2	4	-106	0	-1	-105	-2	-5	20	3	12	40
9.70752	0	67	143	40	114	199	23	64	142	62	99	182	11	2	4	-106	0	-3	-107	-2	-5	20	3	10	40
9.8304	0	67	143	40	115	198	23	65	143	62	100	184	12	2	5	-105	0	-4	-106	-2	-5	20	4	9	40
9.95328	0	67	143	41	114	199	29	65	142	61	99	181	7	2	4	-105	-1	-1	-102	-3	-5	19	4	11	45
10.0762	0	67	142	40	114	199	23	66	140	60	99	181	12	2	4	-104	0	-1	-107	-3	-5	18	5	11	40
10.199	0	67	142	40	114	199	24	65	141	60	99	181	12	2	4	-105	0	-1	-107	-2	-5	18	5	11	40
10.3219	0	68	141	39	114	200	24	65	141	61	99	181	11	1	4	-105	0	0	-106	-2	-5	19	4	11	40
10.4448	0	67	142	40	114	198	24	64	142	62	99	184	11	2	4	-105	0	-4	-105	-2	-5	19	4	8	40
10.5677	0	67	142	41	114	199	23	64	141	60	100	182	12	2	4	-104	-1	-1	-107	-3	-5	20	5	11	41
10.6906	0	67	142	40	114	199	24	65	140	61	100	180	13	3	4	-104	-1	-1	-107	-1	-5	19	3	12	41
10.8134	0	67	141	40	114	199	24	64	141	61	99	181	12	3	4	-104	0	-1	-106	-1	-5	19	3	11	40
10.9363	0	66	141	40	114	200	25	64	140	61	99	181	11	2	3	-104	0	-1	-106	-2	-5	19	4	11	40
11.0592	0	66	142	39	114	199	24	64	142	61	99	183	12	2	4	-105	0	-2	-106	-2	-5	19	4	11	40
11.1821	0	67	142	42	113	199	23	65	141	61	99	183	11	2	4	-104	0	-2	-106	-2	-5	19	4	10	41
11.305	0	67	142	41	115	198	24	64	140	61	99	180	12	3	4	-105	0	-2	-107	-2	-5	19	4	11	41
11.4278	0	67	140	40	114	200	25	65	140	60	98	180	11	3	4	-105	-1	-2	-106	-1	-5	19	3	11	40
11.5507	0	67	141	40	114	200	25	64	140	62	99	181	11	2	4	-105	-1	-1	-106	-2	-5	19	5	11	40
11.6736	0	67	142	40	114	200	24	65	141	62	99	182	11	3	4	-105	0	-1	-106	-2	-5	20	4	11	40
11.7965	0	67	143	40	115	201	23	65	142	62	100	182	11	2	5	-104	0	-2	-106	-1	-5	20	5	11	40
11.9194	0	66	142	40	114	199	24	64	140	62	98	182	11	2	4	-105	0	-2	-107	-2	-5	19	4	12	40
12.0422	0	67	141	39	114	199	24	65	141	61	99	182	11	2	5	-105	0	-1	-106	-2	-5	19	4	11	41
12.1651	0	66	142	40	114	200	25	64	141	62	100	181	10	2	4	-105	-1	-1	-107	-2	-5	19	4	12	40
12.288	0	67	142	39	114	199	24	65	140	62	99	183	11	1	4	-104	-1	-2	-106	-2	-4	20	4	10	40
12.4109	0	67	142	39	114	199	24	65	142	62	99	184	10	2	4	-105	-1	-4	-106	-3	-5	20	4	9	39
12.5338	0	67	142	41	114	200	22	64	140	61	99	182	11	2	4	-105	0	-1	-108	-1	-6	20	5	12	40
12.6566	0	67	141	39	114	200	24	64	141	62	99	181	12	2	4	-106	0	-2	-106	-2	-6	19	4	11	40
12.7795	0	67	142	41	114	200	24	64	141	61	99	181	11	3	5	-106	0	-2	-106	-2	-6	19	3	11	40
12.9024	0	67	141	40	114	199	24	65	141	62	99	180	11	2	4	-106	0	-2	-105	-1	-5	20	4	12	40
13.0253	0	66	142	40	114	199	25	64	141	62	99	182	11	1	4	-106	0	-3	-106	-1	-4	20	3	9	41
13.1482	0	66	142	41	114	199	22	64	142	63	98	182	11	2	3	-105	0	-2	-106	-2	-5	20	4	10	39
13.271	0	66	142	40	114	199	24	64	141	62	98	180	11	2	3	-105	0	-2	-106	-2	-5	20	4	11	40
13.3939	0	67	142	40	114	198	24	65	141	62	98	180	11	2	5	-106	-1	-1	-105	-1	-5	20	5	11	40
13.5168	0	67	143	40	113	199	24	65	142	62	99	180	11	3	4	-106	0	-2	-105	-2	-5	20	4	11	40
13.6397	0	67	142	40	114	198	23	65	141	63	99	183	10	2	4	-106	0	-2	-106	-2	-5	19	4	10	40
13.7626	0	67	143	39	115	199	23	64	142	63	99	183	11	2	4	-105	0	-3	-105	-2	-5	20	4	10	39
13.8854	0	67	143	41	114	199	23	64	141	63	99	181	10	2	5	-106	-1	-1	-106	-2	-5	21	4	11	39
14.0083	0	67	142	40	113	200	24	64	142	63	99	181	10	2	5	-106	0	-2	-106	-2	-6	21	4	12	39
14.1312	0	67	143	40	114	200	24	65	142	62	99	182	9	3	4	-105	0	-2	-105	-1	-5	20	5	11	40
14.2541	0	67	142	40	114	200	24	65	142	64	99	181	11	2	4	-107	-1	-2	-105	-1	-5	19	4	11	39
14.377	0	67	143	40	113	199	24	64	143	64	99	184	11	2	3	-106	0	-3	-105	-2	-4	20	4	9	39
14.4998	0	67	143	41	114	199	22	64	142	64	98	182	10	2	4	-106	-1	-1	-106	-2	-5	21	5	11	39
14.6227	0	67	143	41	114	199	24	64	143	63	98	181	10	2	5	-106	0	-2	-105	-1	-5	20	4	12	39
14.7456	0	67	143	40	113	200	23	65	143	64	98	182	11	2	5	-107	-1	-2	-105	-2	-5	20	4	12	39
14.8685	0	67	143	40	114	201	24	65	143	64	99	182	10	3	5	-107	-1	-2	-105	-2	-6	21	4	11	39
14.9914	0	67	143	41	114	200	24	65	143	64	99	183	11	2	4	-107	-1	-3	-105	-2	-5	21	4	10	39
15.1142	0	68	142	42	114	199	22	64	143	65	99	182	10	2	4	-107	0	-1	-104	-2	-5	21	4	11	39
15.2371	0	67	142	40	114	199	24	64	142	64	98	181	11	1	4	-108	0	-2	-105	-1	-6	21	5	12	38
15.36	0	67	143	40	114	199	24	65	144	65	99	184	10	1	4	-108	0	-2	-105	-1	-5	22	4	10	39
15.4829	0	67	144	41	114	198	24	64	143	64	99	184	11	2	4	-107	0	-4	-105	-2	-6	21	4	8	39
15.6058	0	68	143	41	114	199	24	64	143	64	99	185	11	2	4	-107	0	-4	-104	-2	-6	22	4	10	39
15.7286	0	67	143	42	114	199	27	64	143	64	99	183	5	1	4	-107	0	-3	-100	-2	-5	22	4	11	44
15.8515	0	66	143	41	115	201	24	64	143	64	99	181	11	2	4	-109	-1	-1	-104	-1	-4	22	3	11	38
15.9744	0	67	143	41	114	201	22	64	143	63	98	182	11	2	4	-108	0	-2	-105	-2	-6	21	4	12	39
16.0973	0	66	143	41	115	199	24	65	143	64	99	185	11	2	4	-107	-1	-4	-104	-2	-5	21	4	9	39
16.2202	0	67	142	41	114	199	23	65	143	64	99	185	10	2	4	-107	0	-4	-104	-3	-6	21	4	9	38
16.343	0	67	144	42	115	201	28	65	143	64	99	183	6	2	4	-107	0	-2	-100	-2	-5	21	4	12	44
16.4659	0	68	143	40	115	201	24	65	142	64	99	182	10	2	4	-108	0	-2	-105	-2	-5	21	4	12	39
16.5888	0	67	144	41	115	201	23	65	143	64	100	183	11	2	4	-107	-1	-1	-105	-1	-6	21	4	12	39
16.7117	0	67	143	40	115	202	24	65	143	63	100	183	10	2	4	-107	0	-2	-104	-2	-5	20	4	12	39
16.8346	0	67	144	41	115	199	24	65	143	64	99	186	10	2	5	-108	0	-4	-105	-2	-5	21	4	9	39
16.9574	0	67	144	42	115	201	23	64	143	64	99	183	10	2	5	-107	0	-1	-105	-2	-6	20	4	12	39
17.0803	0	67	144	40	114	201	23	64	144	64	100	183	11	2	4	-107	0	-2	-105	-2	-6	21	4	12	39
17.2032	0	67	143	41	115	201	24	66	143	64	100	183	10	2	4	-107	0	-1	-105	-2	-5	20	4	13	39
17.3261	0	67	144	41	115	202	24	65	143	64	99	183	10	1	4	-108	0	-2	-104	-2	-5	21	5	12	39
17.449	0	68	143	41	115	200	24	65	144	65	100	186	11	2	4	-108	0	-4	-104	-2	-6	21	4	9	38
17.5718	0	68	143	41	115	201	23	65	143	64	100	185	10	2	5	-107	-1	-2	-105	-2	-5	21	4	11	39
17.6947	0	68	143	41	115	201	24	65	144	64	100	183	11	2	4	-107	-1	-1	-105	-2	-5	21	4	12	38
17.8176	0	67	144	41	116	201	24	65	143	65	100	185	11	1	4	-108	0	-3	-104	-2	-5	21	4	10	38
17.9405	0	67	144	41	116	202	24	66	144	65	100	184	11	2	4	-107	0	-1	-104	-2	-5	21	4	11	39
18.0634	0	68	144	41	114	202	24	65	144	65	100	186	11	2	4	-107	-1	-3	-103	-2	-5	20	4	10	39
18.1862	0	68	144	41	114	202	28	65	143	64	100	183	5	2	5	-107	0	-2	-99	-2	-5	21	4	11	44
18.3091	0	68	144	41	114	201	25	65	143	64	100	183	10	2	4	-108	0	-1	-105	-2	-5	21	5	11	39
18.432	0	67	143	41	116	202	24	65	143	64	100	183	11	3	4	-108	0	-2	-104	-1	-5	21	5	12	38
18.5549	0	67	144	41	115	200	24	65	144	65	100	186	11	1	4	-108	0	-4	-103	-2	-5	21	4	8	38
18.6778	0	67	144	42	115	200	23	65	143	64	100	185	12	2	4	-108	0	-3	-103	-1	-5	22	4	10	38
18.8006	0	67	143	41	114	200	27	65	142	65	101	182	7	2	4	-108	0	-2	-89	-2	-5	21	4	11	55
18.9235	0	68	143	41	115	201	29	65	143	65	100	183	6	2	4	-108	0	-2	-100	-2	-6	21	5	11	44
19.0464	0	67	143	41	114	201	23	64	144	64	99	183	11	1	4	-107	-1	-1	-104	-2	-5	21	4	11	38
19.1693	0	67	143	41	116	200	24	64	144	64	100	184	11	2	3	-108	0	-3	-104	-1	-6	21	5	10	38
19.2922	0	67	142	41	115	200	22	65	142	64	100	183	12	3	4	-107	0	-1	-95	-2	-6	21	5	11	50
19.415	0	67	143	41	115	200	17	66	142	64	99	182	18	2	5	-108	0	-1	-90	-2	-5	20	4	11	57
19.5379	0	67	142	40	115	201	33	65	141	64	99	182	2	2	4	-107	0	-1	-96	-2	-5	21	5	12	50
19.6608	0	67	143	40	115	200	23	66	143	63	100	182	11	3	4	-106	0	-2	-106	-2	-4	19	4	11	39
19.7837	0	67	143	41	114	199	23	65	142	64	99	183	11	3	4	-106	-1	-2	-106	-2	-5	20	5	10	39
19.9066	0	67	141	41	114	198	22	64	141	62	99	181	11	2	4	-106	0	-1	-96	-2	-5	20	5	12	51
20.0294	0	67	142	40	114	198	24	64	142	63	99	180	11	2	4	-107	0	-1	-106	-2	-5	20	4	12	40
20.1523	0	68	142	41	115	198	24	64	141	63	99	181	11	2	4	-106	0	-1	-106	-2	-5	20	4	11	40
20.2752	0	67	141	39	114	199	24	64	141	62	99	180	10	2	4	-105	0	-2	-106	-1	-5	20	4	12	40
20.3981	0	68	141	41	114	199	23	64	140	63	99	180	11	1	5	-106	0	-1	-106	-2	-6	20	3	11	39
20.521	0	66	141	40	114	198	22	64	140	62	99	180	12	2	5	-106	0	-1	-106	-2	-6	20	4	12	40
20.6438	0	66	141	40	114	197	23	64	139	62	99	181	11	2	4	-106	0	-2	-105	-2	-4	20	5	10	39
20.7667	0	67	141	40	114	198	23	65	141	62	100	179	10	2	4	-105	0	-1	-105	-2	-5	19	4	11	40
20.8896	0	67	141	40	114	198	24	64	140	62	99	179	11	2	4	-105	-1	-1	-105	-2	-5	21	4	11	39
21.0125	0	67	141	41	114	197	23	64	140	62	99	181	10	2	3	-105	-1	-3	-105	-2	-5	20	4	10	39
21.1354	0	67	141	41	113	197	22	65	139	63	98	178	11	2	4	-107	-1	-2	-107	-2	-5	19	4	11	40
21.2582	0	67	141	41	114	198	22	64	141	63	98	179	12	2	4	-106	-1	-2	-107	-1	-6	19	5	11	40
21.3811	0	67	142	41	113	198	24	64	140	63	97	181	12	3	4	-104	-1	-2	-106	-2	-5	19	5	10	40
21.504	0	67	142	41	113	198	26	64	142	61	99	184	8	2	3	-103	-1	-3	-102	-2	-5	18	4	8	46
21.6269	0	69	152	46	116	209	26	67	151	60	101	190	17	1	4	-96	0	-4	-91	-2	-5	14	4	6	57
21.7498	0	69	155	46	119	214	39	67	153	60	105	195	25	2	5	-94	0	-3	-93	-2	-6	12	4	7	50
21.8726	0	69	154	45	120	214	33	68	151	61	104	197	23	2	4	-96	-1	-3	-99	-2	-5	10	4	8	56
21.9955	0	70	154	46	120	214	30	67	153	61	104	198	20	2	4	-96	0	-3	-108	-2	-6	12	5	8	50
22.1184	0	70	156	46	121	215	31	67	154	61	105	199	17	2	4	-95	0	-4	-114	-2	-6	13	4	9	45
22.2413	0	70	157	47	121	217	29	68	157	62	106	200	16	2	5	-94	0	-4	-112	-1	-7	12	5	9	45
22.3642	0	70	157	46	121	214	31	67	156	62	105	198	16	2	6	-95	0	-3	-109	-2	-6	12	4	9	46
22.487	0	70	160	47	122	215	30	67	158	62	106	200	17	1	5	-94	0	-3	-110	-2	-6	12	4	9	46
22.6099	0	70	160	47	122	217	31	68	159	63	105	198	16	2	4	-94	0	-3	-110	-3	-6	11	5	10	46
22.7328	0	70	161	47	121	217	31	68	160	62	106	196	16	2	5	-96	0	-2	-109	-2	-6	12	4	10	47
22.8557	0	71	161	49	120	215	29	68	160	62	104	196	15	2	5	-95	0	-1	-110	-2	-6	12	4	12	46
22.9786	0	71	159	48	121	214	29	68	158	62	104	194	16	2	5	-95	-1	-1	-113	-2	-6	11	4	12	44
23.1014	0	71	161	47	120	213	29	69	160	62	103	193	16	1	5	-95	0	-1	-112	-3	-6	12	4	11	45
23.2243	0	70	161	48	118	212	29	69	160	63	103	193	16	2	5	-93	0	-1	-114	-2	-7	11	4	12	44
23.3472	0	71	161	48	118	213	29	69	160	63	102	193	17	2	5	-94	-1	-1	-114	-3	-7	11	4	11	45
23.4701	0	71	160	48	118	212	28	69	158	62	102	193	16	2	5	-94	0	-1	-112	-2	-5	11	5	12	45
23.593	0	72	158	48	118	211	29	68	157	62	102	191	16	2	6	-94	0	0	-115	-2	-7	11	4	12	44
23.7158	0	71	158	48	118	211	29	69	158	63	102	191	16	3	6	-94	-1	-1	-113	-2	-6	11	5	12	45
23.8387	0	71	158	47	117	211	31	69	156	63	102	193	16	3	5	-93	0	-3	-111	-2	-6	11	4	10	45
23.9616	0	71	155	44	117	211	29	68	154	63	102	191	16	2	5	-95	0	-2	-107	-2	-6	13	5	12	48
24.0845	0	71	153	45	118	209	27	68	153	62	102	189	13	2	5	-97	0	-1	-109	-3	-7	15	4	11	46
24.2074	0	70	151	45	116	206	28	68	150	63	101	187	13	2	5	-99	0	-1	-109	-2	-6	15	3	11	44
24.3302	0	70	149	44	116	205	27	68	148	62	101	186	15	3	5	-98	0	-1	-109	-2	-7	14	4	11	45
24.4531	0	71	148	44	115	204	28	68	147	62	100	185	14	2	5	-99	0	-2	-109	-2	-6	15	4	11	44
24.576	0	69	148	43	115	204	27	67	147	61	100	186	15	2	4	-99	-1	-1	-109	-1	-6	14	4	12	44
24.6989	0	69	148	43	115	203	26	67	147	61	100	184	15	3	5	-98	-1	-1	-110	-2	-6	15	5	11	44
24.8218	0	70	147	43	115	202	27	68	146	62	100	184	16	2	3	-99	-1	-1	-110	-2	-6	15	4	11	43
24.9446	0	69	147	43	116	202	27	67	146	60	100	184	15	3	4	-99	-1	-1	-109	-2	-6	15	3	12	43
25.0675	0	70	147	42	115	202	27	67	145	61	100	184	14	2	5	-100	0	-2	-109	-2	-6	15	4	12	43
25.1904	0	70	146	42	115	201	27	66	146	61	101	184	13	1	4	-100	0	-2	-108	-2	-6	16	4	10	43
25.3133	0	69	147	42	116	202	25	67	146	61	101	185	13	2	5	-100	0	-2	-108	-2	-6	16	5	10	43
25.4362	0	68	147	42	116	202	26	67	146	61	100	183	15	2	5	-101	0	-2	-110	-2	-5	15	5	11	42
25.559	0	70	146	42	116	202	27	66	144	61	102	183	16	2	5	-101	0	-1	-110	-3	-6	16	3	12	42
25.6819	0	69	147	42	115	203	27	66	145	62	100	185	15	1	4	-100	-1	-1	-109	-2	-6	16	5	11	42
25.8048	0	69	147	42	115	202	27	67	145	61	101	186	14	1	4	-101	0	-4	-108	-2	-6	16	4	9	42
25.9277	0	69	147	41	117	202	27	67	145	62	101	187	13	2	5	-101	0	-4	-108	-2	-5	17	5	9	42
26.0506	0	69	145	43	116	203	25	67	145	61	101	184	15	2	4	-102	0	-1	-109	-2	-6	16	4	11	42
26.1734	0	70	146	43	116	202	26	66	144	61	101	184	16	2	4	-101	-1	-1	-110	-2	-5	15	4	12	42
26.2963	0	68	146	40	116	202	28	66	144	60	101	186	14	2	5	-101	0	-2	-109	-2	-6	16	4	10	42
26.4192	0	69	146	41	115	203	27	66	144	61	101	186	14	2	4	-101	-1	-2	-108	-2	-6	17	4	10	42
26.5421	0	69	146	41	117	203	27	66	145	62	102	188	13	2	4	-102	0	-4	-108	-2	-5	16	4	8	43
26.665	0	69	146	42	117	205	25	66	144	62	101	188	13	2	5	-102	0	-2	-109	-2	-6	17	5	11	42
26.7878	0	70	146	42	115	203	26	67	144	62	102	186	16	1	4	-102	-1	-2	-109	-2	-5	16	4	12	42
26.9107	0	69	145	41	117	203	26	66	144	61	101	185	15	3	4	-102	0	-1	-108	-2	-5	17	4	11	42
27.0336	0	68	146	40	116	202	27	66	145	61	102	189	13	2	4	-102	0	-3	-108	-3	-6	17	4	9	42
27.1565	0	69	146	41	117	203	27	66	145	62	102	189	13	3	5	-101	-1	-3	-108	-3	-6	17	5	9	42
27.2794	0	69	147	41	117	203	26	67	145	62	102	190	14	2	5	-101	0	-4	-107	-1	-5	18	5	9	41
27.4022	0	69	146	41	117	205	24	67	144	62	101	187	14	3	5	-103	0	-2	-109	-3	-5	18	4	11	42
27.5251	0	69	146	42	117	204	26	66	144	62	101	186	15	3	3	-102	0	-1	-109	-2	-6	18	5	12	42
27.648	0	69	146	41	116	204	26	67	144	62	102	188	14	2	5	-103	0	-3	-108	-2	-6	18	4	10	41
27.7709	0	69	146	41	116	203	26	67	145	62	103	190	13	2	4	-103	0	-4	-107	-2	-5	18	4	9	41
27.8938	0	69	146	40	118	204	26	67	144	62	102	190	13	2	4	-104	0	-4	-107	-2	-5	17	4	8	42
28.0166	0	69	147	41	118	204	25	66	146	64	102	190	13	2	4	-103	-1	-4	-107	-2	-5	18	4	9	42
28.1395	0	69	146	42	115	204	25	67	145	61	102	187	14	2	5	-103	0	-1	-109	-2	-4	18	5	12	41
28.2624	0	69	146	41	117	205	25	66	145	62	101	187	15	2	4	-103	-1	-2	-109	-3	-5	17	4	12	42
28.3853	0	69	146	42	116	205	26	66	145	62	102	186	13	3	6	-103	0	-1	-108	-2	-6	18	5	11	41
28.5082	0	70	145	41	117	203	26	66	145	63	101	189	13	2	4	-103	-2	-3	-107	-3	-6	17	5	9	42
28.631	0	69	146	40	116	204	26	66	146	63	102	188	13	3	5	-104	0	-2	-107	-2	-5	18	4	11	41
28.7539	0	69	146	41	116	203	25	66	146	64	102	190	13	2	4	-103	0	-3	-107	-2	-6	18	5	8	41
28.8768	0	70	146	42	117	205	24	67	144	63	101	187	14	1	4	-104	0	-2	-109	-2	-6	18	4	12	41
28.9997	0	69	147	42	116	204	26	66	145	63	101	186	13	3	4	-104	-1	-1	-108	-2	-6	19	4	11	41
29.1226	0	68	146	42	116	204	25	66	145	63	101	185	13	2	4	-104	-1	-1	-107	-2	-5	19	4	11	41
29.2454	0	68	145	41	116	202	25	66	146	63	100	187	13	2	5	-104	0	-3	-107	-2	-5	19	5	10	41
29.3683	0	69	147	41	116	203	25	66	145	63	102	187	13	1	4	-104	-1	-2	-107	-2	-6	18	5	10	41
29.4912	1	69	147	42	117	202	25	66	147	64	101	189	12	2	5	-104	0	-3	-107	-2	-5	19	4	8	41
29.6141	0	69	146	42	115	203	23	67	146	64	102	185	12	2	5	-104	-1	-1	-108	-2	-5	19	5	12	41
29.737	0	68	146	41	116	201	25	66	145	63	100	185	12	2	5	-105	-1	-1	-106	-3	-5	19	4	11	40
29.8598	0	69	147	42	115	203	24	66	145	63	100	185	13	2	4	-105	-1	-1	-107	-2	-5	20	4	12	41
29.9827	0	69	147	41	116	204	24	66	146	64	101	185	12	2	5	-104	0	-1	-107	-2	-5	19	5	12	41
30.1056	0	69	147	41	115	202	25	66	146	64	101	187	12	2	4	-104	-1	-4	-106	-2	-5	19	4	8	41
30.2285	0	69	147	42	116	203	24	66	147	65	101	188	12	1	5	-105	-1	-4	-106	-2	-5	19	5	9	40
30.3514	0	69	147	42	116	202	23	67	146	64	100	185	12	2	5	-105	0	-2	-108	-3	-6	19	5	11	41
30.4742	0	69	146	42	115	204	25	66	146	64	101	185	12	2	4	-105	0	-2	-107	-2	-5	20	4	11	40
30.5971	0	68	147	41	115	203	25	67	147	64	100	185	12	3	4	-104	0	0	-106	-2	-6	20	4	12	40
30.72	0	69	146	41	115	204	25	66	147	64	101	186	12	2	4	-105	-1	-1	-106	-3	-5	20	4	11	41
30.8429	0	69	146	41	116	203	25	66	147	65	100	188	12	2	4	-105	0	-3	-106	-2	-5	21	4	9	40
30.9658	0	69	147	43	116	202	24	66	148	65	101	189	11	2	4	-105	0	-3	-106	-2	-6	19	5	8	40
31.0886	0	68	147	42	115	203	22	67	147	65	100	185	13	2	5	-105	0	-1	-107	-2	-6	19	5	11	39
31.2115	0	69	146	42	115	203	24	67	147	65	101	185	12	2	5	-107	0	-2	-107	-2	-6	20	4	11	39
31.3344	0	68	147	42	116	202	24	66	147	65	100	188	11	2	4	-106	0	-2	-107	-2	-6	20	4	9	40
31.4573	0	69	147	41	116	202	24	67	147	65	100	188	11	2	4	-106	0	-4	-107	-3	-6	20	5	9	40
31.5802	0	70	148	41	115	204	25	67	149	65	101	188	12	2	4	-106	-1	-3	-106	-2	-6	19	4	10	39
31.703	0	69	148	43	116	205	23	67	148	66	100	186	12	2	5	-106	-1	-1	-106	-2	-5	19	4	11	39
31.8259	0	69	148	42	115	203	25	67	148	65	101	186	12	2	4	-106	0	-1	-107	-3	-6	20	4	11	40
31.9488	0	69	148	41	115	203	24	66	147	65	100	186	12	2	4	-106	0	-1	-108	-3	-5	20	4	10	39
32.0717	0	69	147	42	116	204	25	67	147	65	100	186	11	2	4	-105	0	-2	-106	-2	-5	20	5	11	40
32.1946	0	69	148	41	116	202	24	67	147	66	100	189	12	2	5	-106	0	-5	-106	-2	-5	19	4	9	40
32.3174	0	69	148	42	116	203	24	66	149	66	100	189	12	1	5	-106	-1	-3	-106	-2	-7	21	4	9	39
32.4403	0	69	149	43	115	204	23	65	148	65	101	186	12	2	4	-107	0	-2	-108	-2	-6	20	4	12	40
32.5632	0	69	147	41	115	204	23	67	148	66	101	185	13	3	4	-107	0	-2	-106	-2	-5	20	4	11	39
32.6861	0	69	147	41	116	204	24	66	148	66	100	185	11	3	5	-107	0	-2	-107	-2	-6	20	4	11	39
32.809	0	69	147	41	116	204	24	66	148	65	100	187	11	3	4	-107	0	-2	-106	-3	-5	20	4	11	40
32.9318	0	69	148	41	116	203	25	66	147	65	100	188	12	2	5	-106	0	-3	-106	-2	-5	20	4	10	40
33.0547	0	69	148	43	115	205	22	67	148	65	101	187	12	2	5	-105	0	-1	-106	-2	-5	20	4	12	39
33.1776	0	69	147	42	115	204	23	67	148	65	99	185	11	2	5	-108	-1	-2	-106	-2	-5	21	4	11	39
33.3005	0	69	148	42	116	204	24	66	148	65	100	186	11	2	4	-107	0	-1	-106	-2	-7	20	4	11	39
33.4234	0	69	147	41	115	201	24	67	147	65	100	188	12	1	4	-107	0	-5	-107	-3	-6	20	4	9	39
33.5462	0	69	147	42	115	204	24	66	147	66	100	187	12	2	4	-107	0	-1	-106	-2	-5	21	4	11	39
33.6691	0	69	148	44	116	205	23	65	147	65	102	187	11	2	4	-107	0	-1	-106	-2	-5	20	3	12	40
33.792	0	70	147	42	116	203	28	66	146	65	100	185	6	3	4	-108	0	-1	-102	-3	-6	20	4	11	44
33.9149	0	70	147	41	116	204	24	67	147	66	100	185	12	2	5	-108	0	-1	-107	-2	-6	21	4	11	39
34.0378	0	69	147	41	116	204	25	66	147	66	100	185	11	3	5	-106	0	-1	-106	-2	-5	20	5	11	40
34.1606	0	69	147	41	116	204	24	67	147	65	100	186	11	2	4	-107	0	-1	-107	-2	-6	20	4	11	40
34.2835	0	69	148	42	116	203	23	65	147	65	100	187	12	2	5	-105	0	-3	-106	-2	-5	20	4	10	39
34.4064	0	68	147	43	114	202	22	66	146	64	100	185	13	2	5	-108	0	-1	-97	-2	-5	20	4	12	50
34.5293	0	69	146	42	115	203	28	65	145	64	101	184	7	3	5	-106	0	-1	-101	-2	-5	21	3	12	45
34.6522	0	68	146	42	115	202	23	65	146	65	100	184	12	2	4	-107	-1	-1	-106	-2	-5	20	3	12	40
34.775	0	69	147	41	115	203	24	65	145	64	100	185	12	2	4	-107	-1	-1	-107	-2	-6	19	5	11	40
34.8979	0	69	146	41	114	203	25	66	145	64	100	185	11	2	4	-106	-1	-1	-106	-2	-5	19	3	11	40
35.0208	0	68	146	43	115	202	22	65	145	64	100	184	12	1	4	-105	0	-1	-108	-2	-6	20	4	12	40
35.1437	0	68	145	41	115	201	18	66	144	64	99	183	19	3	4	-106	0	-2	-101	-2	-6	21	5	12	46
35.2666	0	68	144	41	115	201	24	66	143	64	100	184	12	3	4	-106	0	-2	-108	-2	-5	20	4	11	40
35.3894	0	67	145	40	115	202	25	65	143	63	100	184	12	2	4	-106	-1	-2	-106	-2	-4	20	4	11	41
35.5123	0	67	143	41	115	202	24	65	143	64	100	184	11	2	5	-105	0	-1	-106	-3	-5	20	4	12	40
35.6352	0	68	144	42	114	202	23	66	143	63	100	184	12	2	3	-105	0	-2	-107	-2	-6	20	4	12	40
35.7581	0	68	144	41	115	200	24	66	142	63	100	181	12	2	4	-106	-1	-2	-108	-2	-5	20	5	12	41
35.881	0	67	143	41	115	201	23	65	143	63	99	183	13	2	4	-106	0	-1	-107	-1	-5	21	4	11	40
36.0038	0	67	143	41	115	201	23	64	142	62	99	182	13	2	4	-104	-1	-2	-107	-2	-5	20	4	12	41
36.1267	0	68	143	41	115	202	24	65	142	63	100	183	12	3	4	-105	-1	-2	-106	-2	-6	19	4	12	41
36.2496	0	67	143	41	115	200	24	65	142	62	100	186	12	3	3	-105	0	-3	-107	-2	-5	18	4	9	40
36.3725	0	67	143	43	115	200	23	64	141	62	99	182	12	2	4	-105	0	-1	-108	-2	-6	20	4	11	41
36.4954	0	67	143	40	115	200	23	65	140	62	100	182	13	2	4	-106	0	-2	-106	-2	-6	20	4	12	41
36.6182	0	68	143	41	114	201	24	65	140	63	100	182	12	2	3	-104	-1	-2	-107	-2	-5	19	4	12	40
36.7411	0	68	142	40	114	201	24	65	141	63	100	182	12	2	4	-104	0	-2	-107	-2	-5	19	5	11	40
36.864	0	67	142	41	115	200	25	65	141	62	101	185	12	1	4	-106	0	-4	-106	-3	-5	20	3	9	41
36.9869	0	67	143	42	115	201	23	65	141	62	101	183	11	2	4	-105	0	-2	-107	-2	-5	19	4	11	41
37.1098	0	67	142	41	114	201	24	64	140	61	100	182	12	2	4	-106	-1	-2	-107	-2	-5	20	4	11	41
37.2326	0	67	142	40	115	201	24	64	140	61	100	183	13	2	4	-105	0	-1	-107	-2	-5	20	5	11	40
37.3555	0	68	142	40	115	201	24	64	140	62	101	183	12	2	4	-105	0	-2	-106	-2	-6	19	4	11	40
37.4784	0	67	141	40	115	200	25	64	140	62	100	184	12	2	4	-105	0	-2	-106	-2	-5	19	4	10	41
37.6013	0	67	141	41	116	202	24	64	140	62	101	183	12	2	4	-105	-1	-1	-106	-2	-5	19	5	11	41
37.7242	0	67	141	42	114	199	23	65	140	62	100	182	12	2	4	-106	0	-2	-108	-3	-5	18	4	11	41
37.847	0	67	142	41	114	200	24	64	139	61	100	182	13	2	5	-104	0	-1	-108	-1	-5	19	4	12	41
37.9699	0	67	141	41	115	200	24	65	140	62	100	182	13	2	5	-104	-1	-1	-106	-2	-5	19	4	11	41
38.0928	0	67	142	40	115	200	24	64	139	61	99	183	12	1	4	-105	-1	-3	-107	-2	-5	20	3	10	41
38.2157	0	67	142	41	114	200	25	64	140	61	100	183	11	2	4	-105	0	-3	-107	-2	-5	19	4	9	40
38.3386	0	67	141	42	114	201	23	64	139	62	100	182	12	3	4	-104	0	-1	-107	-2	-4	20	3	12	41
38.4614	0	67	141	40	114	199	25	64	138	60	99	181	12	2	4	-105	0	-2	-108	-1	-6	20	5	12	42
38.5843	0	67	141	40	114	199	23	64	138	62	100	181	12	2	4	-106	0	-1	-107	-2	-4	20	4	12	41
38.7072	0	67	140	41	115	199	24	64	139	61	100	180	12	2	4	-105	0	-2	-107	-2	-4	20	3	11	41
38.8301	0	67	141	41	114	200	25	65	138	62	100	180	12	2	4	-104	0	-1	-107	-1	-6	19	4	11	41
38.953	0	66	141	41	115	199	25	64	139	62	100	182	11	2	4	-104	0	-2	-106	-2	-5	19	5	11	41
39.0758	0	67	140	41	114	198	23	63	138	61	99	180	12	3	5	-104	0	-2	-107	-3	-5	19	4	11	40
39.1987	0	67	141	40	114	199	24	64	138	60	98	180	12	2	5	-104	0	-1	-107	-2	-5	20	4	12	42
39.3216	0	67	142	40	115	198	23	63	139	61	99	180	12	2	4	-105	-1	-1	-106	-2	-6	19	4	11	40
39.4445	0	66	141	41	114	198	24	64	138	61	100	179	12	2	4	-104	0	-1	-106	-3	-5	19	4	11	40
39.5674	0	68	142	40	114	198	25	64	139	61	99	182	11	2	4	-104	0	-3	-106	-2	-5	19	4	10	41
39.6902	0	67	141	41	114	199	23	63	138	62	99	182	11	1	4	-105	-1	-2	-106	-2	-5	20	4	10	41
39.8131	0	67	141	40	114	197	23	64	138	61	98	179	12	2	3	-105	0	-1	-107	-2	-5	19	4	12	41
39.936	0	67	141	40	114	198	23	64	139	62	99	179	12	2	4	-105	0	-1	-106	-3	-5	19	5	11	41
40.0589	0	67	143	41	114	199	23	64	139	62	99	180	11	2	4	-104	-1	-1	-107	-2	-6	20	4	12	40
40.1818	0	67	142	41	115	197	25	63	140	62	99	180	11	2	4	-105	0	-3	-106	-2	-6	18	3	10	40
40.3046	0	67	142	40	115	199	25	64	139	62	99	181	10	3	4	-105	0	-2	-106	-2	-5	20	4	10	40
40.4275	0	67	142	41	115	199	23	63	140	62	99	180	11	2	4	-105	0	-1	-106	-2	-5	19	4	11	41
40.5504	0	67	143	41	114	198	23	63	140	61	99	179	11	2	4	-106	0	-2	-106	-2	-6	20	4	11	40
40.6733	0	67	142	41	115	199	24	64	140	62	98	180	11	2	4	-106	0	-2	-106	-2	-4	20	4	11	40
40.7962	0	68	142	41	115	200	24	64	140	62	99	180	10	2	3	-106	-1	-2	-105	-2	-6	20	4	12	40
40.919	0	66	143	41	114	200	24	65	141	62	99	180	10	2	5	-106	-1	-1	-105	-2	-5	20	4	11	40
41.0419	0	67	144	42	114	200	24	64	141	62	100	182	11	2	5	-106	0	-2	-105	-1	-6	19	4	11	39
41.1648	0	67	143	42	114	198	23	63	140	63	100	180	10	2	4	-106	0	-1	-106	-3	-4	20	4	11	40
41.2877	0	67	143	41	114	199	24	65	140	63	100	180	11	1	4	-106	0	-2	-106	-2	-5	20	4	11	40
41.4106	0	67	143	40	115	199	24	64	140	63	100	180	11	3	5	-106	0	-2	-105	-2	-5	20	4	11	40
41.5334	0	67	144	41	115	201	24	63	142	63	99	181	11	2	4	-106	-1	-1	-105	-1	-5	19	4	11	39
41.6563	0	67	144	40	114	200	25	64	142	64	100	183	11	2	4	-105	0	-3	-105	-2	-6	20	4	9	40
41.7792	0	68	144	43	114	200	23	64	142	62	100	181	11	2	4	-106	0	-1	-107	-3	-6	21	5	11	40
41.9021	0	67	143	42	114	199	23	65	141	62	100	180	12	3	4	-106	0	-2	-106	-2	-5	20	4	12	40
42.025	0	67	144	42	115	199	23	64	141	63	99	181	11	3	4	-106	0	-1	-105	-3	-5	21	5	12	40
42.1478	0	68	143	42	115	200	24	64	141	63	99	181	11	3	4	-105	0	-1	-105	-2	-5	20	3	11	40
42.2707	0	68	143	41	114	201	24	64	141	63	99	181	11	2	4	-106	0	-1	-106	-2	-5	20	5	11	40
42.3936	0	67	143	42	114	201	23	65	141	63	100	181	11	1	4	-106	0	-2	-106	-2	-6	21	4	11	40
42.5165	0	67	143	42	115	198	22	65	141	62	99	179	11	3	4	-106	0	-1	-107	-2	-5	20	4	11	41
42.6394	0	67	143	41	114	199	23	63	140	62	98	180	11	2	4	-106	0	-2	-107	-2	-4	20	4	12	40
42.7622	0	67	143	41	114	199	23	64	140	63	98	179	12	2	4	-108	0	-2	-106	-2	-4	20	5	11	40
42.8851	0	68	143	40	113	199	24	63	140	63	98	180	11	2	4	-105	0	-1	-106	-1	-5	19	5	11	40
43.008	0	68	143	41	115	199	25	64	139	63	98	180	10	2	4	-106	-1	-1	-105	-2	-5	19	4	12	40
43.1309	0	66	142	42	114	199	23	64	140	63	98	179	10	2	4	-106	0	-2	-108	-2	-5	20	3	11	41
43.2538	0	67	142	41	114	198	24	63	139	62	98	179	11	3	3	-106	0	-1	-107	-2	-5	20	4	12	41
43.3766	0	67	143	41	114	198	24	63	139	62	98	179	11	2	5	-105	0	-1	-106	-2	-5	20	4	11	41
43.4995	0	67	142	41	113	198	24	64	138	62	98	178	11	2	5	-105	-1	-1	-106	-2	-5	20	4	12	40
43.6224	0	67	142	41	114	199	24	64	139	62	99	179	11	1	3	-106	-1	-1	-105	-2	-5	20	5	11	40
43.7453	0	67	141	41	114	199	24	64	139	62	99	180	11	2	4	-106	-1	-1	-105	-2	-6	20	4	12	39
43.8682	0	67	142	41	113	197	22	64	138	63	98	178	11	2	4	-106	0	-2	-106	-2	-5	20	4	11	40
43.991	0	68	141	42	114	197	23	63	138	62	99	178	12	1	5	-106	0	-2	-106	-2	-4	20	5	11	40
44.1139	0	67	141	40	114	197	24	63	139	62	98	177	11	2	4	-106	-1	-2	-106	-2	-6	20	4	12	40
44.2368	0	67	141	40	114	198	24	64	139	62	98	178	11	2	4	-105	0	-1	-106	-2	-5	21	3	12	40
44.3597	0	66	141	40	114	199	24	64	138	62	98	179	11	2	4	-105	0	-1	-105	-2	-6	19	5	11	40
44.4826	0	66	142	41	114	199	22	64	138	62	98	179	11	2	5	-105	0	-2	-105	-1	-6	21	3	11	40
44.6054	0	67	141	41	113	197	23	63	138	62	99	179	11	1	4	-106	0	-2	-107	-2	-5	20	4	11	41
44.7283	0	66	141	41	114	198	23	63	138	61	99	178	12	1	4	-105	0	-1	-106	-2	-5	19	5	11	41
44.8512	0	66	141	41	114	198	23	64	139	62	99	179	11	2	4	-105	0	-1	-105	-1	-5	20	4	12	40
44.9741	0	67	141	41	115	199	24	64	138	62	99	179	11	2	4	-105	0	-2	-106	-3	-5	20	4	12	41
45.097	0	67	142	41	115	198	24	63	138	62	99	180	11	2	4	-105	-1	-2	-106	-2	-6	21	4	10	40
45.2198	0	68	141	41	115	199	23	63	138	62	99	179	11	2	5	-105	0	-2	-107	-1	-6	20	4	12	41
45.3427	0	67	141	40	115	198	24	64	138	62	99	178	12	2	4	-106	0	-1	-106	-2	-5	20	5	12	40
45.4656	0	67	141	40	114	199	23	63	138	62	99	179	11	2	4	-106	0	-1	-106	-2	-5	20	4	12	40
45.5885	0	68	142	40	115	199	24	64	138	61	99	179	11	2	4	-106	0	-1	-106	-2	-5	20	4	12	40
45.7114	0	67	141	40	114	199	24	64	138	63	100	181	11	2	4	-105	0	-2	-106	-3	-6	20	4	11	40
45.8342	0	68	142	42	115	198	22	63	138	62	99	181	12	3	4	-105	0	-3	-106	-2	-5	20	4	10	40
45.9571	0	67	141	40	114	198	23	64	137	62	100	179	11	2	4	-106	0	-2	-106	-2	-5	19	4	11	41
46.08	0	67	141	40	114	199	23	64	137	61	98	179	11	2	3	-106	0	-2	-107	-2	-5	20	4	11	40
46.2029	0	67	141	40	114	198	23	64	137	61	98	179	12	2	4	-106	0	-2	-107	-2	-4	20	4	12	40
46.3258	0	67	140	41	114	199	24	64	138	61	99	179	10	1	4	-105	-1	-1	-105	-3	-5	20	4	11	40
46.4486	0	67	141	40	115	199	25	64	138	62	99	182	11	2	4	-105	0	-2	-105	-2	-5	20	4	10	39
46.5715	0	67	140	42	114	200	23	64	137	62	99	180	11	2	4	-105	-1	-2	-107	-2	-5	20	4	11	40
46.6944	0	67	141	40	114	199	23	64	137	61	99	180	12	2	5	-106	0	-2	-106	-2	-4	20	5	12	41
46.8173	0	67	141	41	115	199	22	64	138	62	99	180	12	2	4	-105	0	-2	-106	-2	-5	20	4	12	40
46.9402	0	68	141	40	114	200	25	63	138	62	100	179	10	2	4	-106	0	-1	-105	-2	-5	20	4	12	40
47.063	0	67	141	40	114	200	25	65	139	62	99	180	10	2	4	-105	0	-2	-105	-2	-5	20	5	11	40
47.1859	0	67	141	42	115	200	24	63	138	62	99	181	11	3	3	-105	0	-1	-105	-2	-4	20	4	12	40
47.3088	0	68	142	41	114	200	23	64	138	62	99	180	11	2	5	-105	-1	-2	-106	-2	-6	21	4	11	41
47.4317	0	67	142	41	114	200	24	64	139	62	99	180	11	2	4	-106	0	-1	-106	-2	-5	20	4	12	40
47.5546	0	68	143	41	115	200	24	63	138	61	100	181	10	2	3	-106	0	-1	-105	-2	-3	21	4	12	40
47.6774	0	67	142	41	115	201	24	64	139	62	100	181	11	2	4	-106	-1	-2	-105	-2	-4	20	4	12	40
47.8003	0	67	142	41	114	199	24	64	139	63	100	185	11	2	4	-105	0	-4	-105	-3	-6	19	4	9	39
47.9232	0	67	142	43	114	201	22	63	140	62	99	181	11	2	4	-106	0	-2	-107	-2	-5	21	4	12	40
48.0461	0	68	143	41	115	199	24	64	139	62	100	180	12	2	4	-106	0	-1	-107	-2	-5	20	5	11	40
48.169	0	68	142	41	115	200	24	63	140	62	100	181	11	2	4	-105	-1	-2	-106	-2	-5	20	4	13	40
48.2918	0	67	142	40	115	200	25	64	139	63	99	180	11	2	4	-105	0	-1	-105	-2	-5	20	4	12	40
48.4147	0	68	142	40	114	201	25	64	139	62	100	181	10	2	4	-106	-1	-1	-105	-3	-5	20	4	11	39
48.5376	0	67	143	42	115	201	23	64	140	62	99	181	11	3	4	-106	0	-2	-106	-1	-5	20	3	11	41
48.6605	0	67	143	42	114	199	24	65	140	62	99	181	11	2	4	-107	0	-1	-107	-1	-6	20	4	11	41
48.7834	0	68	143	41	115	199	23	65	139	63	99	180	12	3	3	-105	-1	0	-106	-2	-5	20	5	12	41
48.9062	0	67	143	42	114	199	23	64	140	62	98	180	12	2	3	-106	0	-1	-106	-3	-6	20	5	11	40
49.0291	0	68	142	41	115	200	24	64	140	62	100	181	10	2	5	-106	0	-2	-106	-2	-5	20	4	11	40
49.152	0	67	143	41	115	201	25	65	141	63	99	181	11	2	5	-106	0	-2	-105	-2	-5	20	5	11	40
49.2749	0	67	143	43	114	199	22	64	141	62	100	180	11	2	4	-105	-1	-2	-106	-2	-6	21	4	12	41
49.3978	0	68	143	41	114	198	23	64	141	63	99	180	12	2	4	-106	0	-1	-106	-1	-4	20	4	11	40
49.5206	0	67	143	41	114	199	24	64	140	62	99	179	12	1	4	-105	0	-2	-106	-2	-5	20	4	11	40
49.6435	0	67	144	41	114	199	24	64	141	63	98	180	11	2	4	-106	0	-2	-106	-3	-5	20	4	11	40
49.7664	0	67	145	41	114	200	24	64	141	63	99	181	11	2	4	-105	0	-1	-105	-2	-5	20	5	10	40
49.8893	0	68	144	43	113	199	23	65	141	62	99	182	11	1	4	-105	-1	-3	-105	-1	-6	19	3	10	40
50.0122	0	68	144	42	114	198	23	64	141	63	99	180	11	3	4	-106	0	-1	-107	-1	-5	20	4	11	41
50.135	0	68	143	42	114	199	24	64	141	63	99	180	12	2	4	-106	0	-2	-106	-2	-5	21	4	12	40
50.2579	0	67	143	42	114	199	24	65	140	63	99	180	11	2	5	-105	0	-2	-105	-2	-5	20	4	12	39
50.3808	0	67	143	41	113	200	24	65	141	63	99	180	11	2	4	-107	-1	-1	-105	-2	-5	20	4	11	40
50.5037	0	67	144	42	115	201	24	64	141	64	98	181	11	2	4	-105	0	-2	-105	-3	-5	20	4	12	39
50.6266	0	68	144	42	114	199	22	64	141	63	99	180	11	2	4	-106	0	-1	-107	-2	-4	20	4	12	40
50.7494	0	68	144	41	113	199	24	63	142	63	99	180	11	2	4	-105	0	-1	-106	-2	-5	21	4	11	40
50.8723	0	67	144	42	114	199	23	64	142	62	98	179	11	3	4	-106	0	-1	-106	-2	-6	21	4	11	41
50.9952	0	68	145	41	114	200	24	64	142	63	99	180	11	2	4	-106	0	-1	-106	-1	-5	20	4	11	40
51.1181	0	68	144	41	114	201	25	64	141	63	99	182	11	2	4	-106	0	-1	-106	-2	-5	20	4	12	40
51.241	0	68	144	43	114	199	23	64	142	62	99	181	10	2	4	-107	0	-2	-105	-3	-5	20	4	11	40
51.3638	0	67	144	42	114	199	23	64	141	63	99	180	11	2	4	-106	0	-2	-106	-2	-5	20	4	11	40
51.4867	0	68	144	41	114	199	23	64	141	63	98	180	11	2	5	-106	0	-1	-106	-2	-4	21	5	12	40
51.6096	0	68	144	41	113	200	24	63	142	63	99	180	10	2	4	-105	0	-1	-105	-2	-5	20	5	12	40
51.7325	0	67	144	41	114	200	25	64	141	63	99	181	10	2	4	-106	0	-2	-105	-2	-5	20	5	11	40
51.8554	0	67	144	43	114	200	24	64	141	62	98	181	11	2	4	-105	0	-1	-105	-2	-5	19	4	11	39
51.9782	0	68	144	41	114	199	23	65	141	62	98	180	11	3	4	-106	0	-2	-107	-2	-5	20	3	12	40
52.1011	0	68	144	42	114	199	24	63	141	63	99	180	11	2	4	-106	0	-1	-106	-2	-5	20	4	11	40
52.224	0	67	144	42	113	199	23	64	141	63	99	180	12	3	4	-106	0	-1	-105	-2	-5	20	5	12	40
52.3469	0	68	144	41	114	200	24	64	141	63	98	180	11	2	4	-106	0	-1	-105	-2	-5	20	4	11	39
52.4698	0	67	144	40	113	200	25	65	141	64	99	182	11	2	4	-106	0	-3	-105	-2	-5	21	4	11	40
52.5926	0	67	143	43	114	200	23	64	141	63	99	181	11	2	4	-106	0	-1	-106	-1	-5	20	4	11	40
52.7155	0	68	143	41	114	199	24	64	141	64	98	180	11	1	4	-106	-1	-1	-105	-2	-5	21	5	12	40
52.8384	0	67	144	42	114	199	24	64	140	63	99	180	11	2	5	-106	-1	-2	-105	-2	-5	21	4	11	40
52.9613	0	67	144	41	113	200	24	63	140	62	99	180	11	3	5	-106	0	-1	-105	-1	-5	20	4	12	39
53.0842	0	68	143	41	114	200	25	65	141	64	100	180	11	1	4	-106	0	-3	-104	-2	-5	21	4	12	40
53.207	0	67	143	43	114	200	23	64	141	63	99	181	11	2	4	-106	0	-2	-104	-2	-5	21	3	12	39
53.3299	0	67	143	42	114	199	23	63	141	63	99	180	11	2	4	-107	0	-1	-105	-2	-6	20	4	12	39
53.4528	0	67	144	41	114	200	24	64	140	64	99	181	11	2	4	-107	0	-2	-105	-3	-4	21	4	11	39
53.5757	0	68	143	41	114	200	24	64	142	63	99	180	11	3	3	-107	0	-1	-105	-2	-6	21	4	12	39
53.6986	0	67	143	41	114	201	24	64	141	64	99	181	11	2	4	-106	-1	-1	-104	-2	-5	21	5	12	39
53.8214	0	68	144	41	114	199	25	64	141	64	100	184	11	2	4	-107	0	-3	-104	-2	-5	20	3	9	39
53.9443	0	66	144	43	114	201	22	64	141	63	100	181	12	2	4	-107	0	-1	-106	-2	-5	20	4	12	39
54.0672	0	68	144	41	115	201	24	64	141	64	99	182	12	2	4	-107	0	-2	-105	-1	-5	21	4	11	40
54.1901	0	68	143	42	115	201	24	64	142	63	99	181	11	2	4	-107	-1	-1	-104	-2	-5	20	5	12	39
54.313	0	68	144	41	115	202	25	64	141	64	99	182	11	1	4	-106	-1	-1	-104	-2	-5	21	4	11	40
54.4358	0	67	144	41	115	201	24	64	142	65	100	184	11	2	5	-107	0	-3	-104	-1	-5	21	4	10	39
54.5587	0	67	143	43	115	202	23	64	141	63	100	182	11	2	4	-106	0	-2	-105	-2	-6	21	5	11	40
54.6816	0	68	144	42	115	202	23	64	141	63	100	182	12	2	4	-107	0	-1	-105	-2	-6	22	4	12	41
54.8045	0	68	144	41	115	201	24	64	140	64	100	182	12	2	5	-107	0	-2	-105	-2	-5	20	4	12	40
54.9274	0	67	143	40	114	202	24	64	142	63	99	182	12	2	4	-107	0	-1	-105	-2	-5	21	5	11	40
55.0502	0	67	144	41	115	201	26	64	142	63	101	185	11	2	4	-107	0	-2	-104	-2	-5	21	4	10	40
55.1731	0	67	143	43	116	201	23	64	141	65	101	185	12	3	4	-106	0	-3	-105	-1	-5	21	4	10	40
55.296	0	68	143	42	114	200	23	64	141	63	101	183	11	2	4	-107	0	-2	-106	-2	-6	21	4	12	40
55.4189	0	68	144	41	115	202	24	64	141	64	101	183	11	2	4	-107	0	-2	-106	-2	-5	21	4	12	39
55.5418	0	67	144	42	115	203	24	64	140	63	100	183	12	2	5	-107	0	-2	-105	-2	-5	21	5	11	39
55.6646	11	67	143	41	115	201	25	64	141	64	100	185	11	3	5	-106	-1	-4	-104	-2	-5	21	4	10	39
55.7875	0	67	144	42	114	203	24	64	142	64	101	184	12	1	4	-106	0	-2	-105	-2	-5	21	4	12	39
55.9104	0	67	144	41	115	202	23	64	141	63	100	183	11	2	4	-107	0	-1	-106	-2	-4	21	4	11	40
56.0333	0	67	144	41	115	203	24	64	141	63	101	184	12	2	4	-106	0	-2	-106	-2	-5	21	4	12	40
56.1562	0	68	144	41	115	202	23	64	142	63	100	184	12	2	4	-107	-1	-1	-105	-2	-6	21	3	12	40
56.279	0	67	144	41	115	203	24	65	142	63	99	184	11	2	4	-105	0	-1	-105	-2	-5	21	5	12	40
56.4019	0	68	144	42	115	200	25	65	142	63	100	188	11	2	4	-105	0	-4	-105	-2	-5	20	4	8	39
56.5248	0	68	144	42	115	203	22	65	142	63	102	184	12	2	3	-106	0	-2	-106	-3	-6	19	4	12	41
56.6477	0	67	143	41	116	203	22	65	141	63	101	184	13	2	4	-106	0	-1	-105	-2	-5	20	4	11	40
56.7706	0	67	143	42	116	203	24	65	142	63	101	184	11	3	4	-106	-1	-1	-106	-2	-5	20	4	12	40
56.8934	0	67	145	41	116	202	24	64	141	63	101	185	12	2	3	-106	0	-2	-106	-2	-5	21	4	9	40
57.0163	0	67	144	41	116	201	25	64	141	63	101	187	11	2	5	-106	0	-4	-105	-2	-5	20	4	10	39
57.1392	0	68	144	43	116	203	23	64	142	63	101	184	11	2	3	-105	0	-1	-106	-2	-5	20	4	11	40
57.2621	0	68	144	41	116	202	24	65	141	64	101	183	12	2	4	-107	-1	-2	-107	-1	-5	20	5	12	41
57.385	0	67	143	41	116	202	23	65	141	62	101	183	12	2	4	-106	0	-1	-107	-3	-5	19	4	11	40
57.5078	0	68	143	42	115	203	24	65	142	63	101	183	12	2	4	-105	-1	-1	-106	-2	-5	20	4	12	40
57.6307	0	68	144	41	115	203	24	64	142	63	101	184	11	2	4	-105	-1	-1	-105	-2	-4	21	3	12	40
57.7536	0	68	144	43	115	202	22	65	141	62	101	185	12	3	3	-105	0	-2	-106	-2	-5	21	4	11	41
57.8765	0	67	143	41	115	202	25	65	141	62	100	183	11	2	4	-106	0	-1	-108	-2	-5	20	5	12	41
57.9994	0	67	143	42	115	202	23	64	140	62	101	182	12	3	4	-106	0	-1	-106	-2	-4	19	4	12	41
58.1222	0	67	144	42	115	201	24	65	140	62	100	183	12	2	4	-105	0	-2	-106	-2	-6	19	5	12	40
58.2451	0	67	143	41	115	201	24	64	140	63	101	183	11	2	5	-104	0	-1	-105	-2	-6	20	5	12	40
58.368	0	68	144	41	115	200	24	64	140	63	101	184	11	3	4	-105	0	-2	-106	-2	-6	19	4	10	40
58.4909	0	67	143	41	115	200	23	64	141	62	100	182	12	2	4	-105	-1	-1	-107	-2	-5	20	5	11	41
58.6138	0	68	143	40	114	201	23	64	140	62	100	182	12	2	4	-105	0	-2	-106	-2	-6	19	5	12	41
58.7366	0	68	143	42	115	201	23	63	141	62	99	181	12	2	4	-106	0	-1	-106	-1	-5	20	4	11	40
58.8595	0	67	143	42	114	201	24	64	140	62	99	182	12	2	5	-105	-1	-1	-105	-2	-5	19	4	11	40
58.9824	0	67	143	42	114	201	25	64	141	63	100	182	11	2	5	-106	0	-2	-105	-3	-5	20	4	11	40
59.1053	0	67	143	43	114	200	22	64	141	62	99	182	12	2	4	-105	0	-2	-105	-3	-5	19	4	12	40
59.2282	0	67	143	42	114	200	24	64	140	63	100	182	11	2	3	-106	0	-1	-107	-2	-5	20	4	12	42
59.351	0	67	143	41	114	200	23	65	140	63	99	182	12	2	3	-105	-1	-1	-106	-2	-5	19	4	11	41
59.4739	0	67	142	41	114	200	24	63	140	62	98	181	11	2	4	-105	0	-1	-106	-2	-5	20	5	11	41
59.5968	0	67	143	40	114	200	25	64	140	63	99	182	11	2	5	-105	-1	0	-105	-2	-5	19	4	11	40
59.7197	0	66	143	41	115	201	24	64	141	63	100	182	11	2	4	-105	0	-1	-105	-2	-6	20	4	11	40
59.8426	0	67	144	42	114	199	24	64	140	62	99	181	11	1	4	-106	0	-1	-106	-2	-5	20	4	11	41
59.9654	0	67	142	41	114	200	23	64	140	62	98	181	12	2	4	-105	0	-1	-106	-1	-5	21	4	12	40
60.0883	0	67	143	41	115	199	24	64	139	62	99	183	11	2	5	-105	0	-3	-106	-2	-5	20	4	10	40
60.2112	0	67	143	41	114	198	25	64	141	63	99	184	11	2	4	-106	0	-4	-106	-2	-5	20	4	9	41
60.3341	0	67	144	41	114	201	24	63	141	63	99	182	11	2	4	-106	0	-2	-105	-2	-5	20	3	11	39
60.457	0	68	143	42	114	200	23	63	140	62	99	181	11	2	4	-105	0	-2	-107	-2	-4	21	4	11	41
60.5798	0	66	144	42	114	199	24	63	140	63	99	180	12	2	4	-106	0	-2	-106	-2	-5	19	4	11	40
60.7027	0	66	143	41	114	199	24	64	140	62	99	180	11	1	4	-106	-1	-2	-106	-2	-5	21	4	12	39
60.8256	0	67	144	41	114	199	24	64	141	63	99	181	11	1	4	-105	0	-2	-106	-3	-6	20	4	12	39
60.9485	0	66	144	41	114	200	24	64	140	63	99	182	11	2	4	-106	0	-1	-104	-2	-5	20	3	11	40
61.0714	0	67	145	42	113	200	23	64	142	64	98	182	11	1	4	-106	0	-1	-105	-2	-5	20	4	12	40
61.1942	0	68	144	41	113	199	23	64	140	64	99	180	11	3	5	-106	0	-2	-107	-2	-5	20	4	11	41
61.3171	0	68	144	42	114	199	23	63	141	62	99	181	12	1	4	-106	0	-1	-106	-1	-5	20	4	12	40
61.44	0	66	144	41	114	199	24	64	140	63	99	180	11	2	4	-105	0	-2	-106	-2	-5	21	4	11	41
61.5629	0	67	143	41	114	199	24	64	142	64	99	183	11	2	4	-106	0	-2	-105	-2	-5	20	5	10	40
61.6858	0	67	144	43	113	201	23	64	142	63	100	182	12	2	4	-105	0	-2	-105	-2	-6	20	4	12	39
61.8086	0	67	143	42	114	200	22	64	140	64	99	181	12	2	4	-106	0	-2	-106	-2	-5	20	4	11	40
61.9315	0	68	144	41	115	200	24	64	141	64	99	182	11	2	4	-106	-1	-1	-105	-2	-5	21	4	11	40
62.0544	0	67	144	42	114	201	24	64	142	63	99	181	11	2	4	-106	-1	-1	-105	-2	-5	21	5	12	39
62.1773	0	67	145	40	115	201	25	64	142	63	100	182	11	2	5	-106	0	-1	-105	-2	-5	20	4	11	39
62.3002	0	67	144	41	115	200	25	65	142	64	100	185	11	3	4	-106	-1	-4	-105	-2	-6	20	4	9	39
62.423	0	68	144	43	114	200	22	64	141	63	100	183	11	2	4	-106	0	-2	-106	-2	-6	20	4	12	41
62.5459	0	68	144	41	115	200	23	64	141	64	100	183	12	2	4	-106	0	-3	-106	-2	-5	21	4	10	40
62.6688	0	68	145	42	115	200	24	63	143	63	100	184	11	2	4	-106	0	-2	-106	-2	-5	20	5	10	40
62.7917	0	67	145	42	114	200	24	64	142	64	100	185	11	2	4	-107	0	-4	-105	-2	-5	20	5	10	40
62.9146	0	68	145	42	115	200	25	65	142	64	100	185	11	2	4	-107	0	-4	-105	-2	-5	20	4	9	40
63.0374	0	67	144	42	115	202	22	64	142	64	100	183	11	2	4	-105	0	-1	-105	-2	-6	20	4	11	40
63.1603	0	67	145	41	115	201	24	64	142	65	101	184	12	2	5	-108	0	-2	-106	-2	-5	20	4	12	40
63.2832	0	67	145	42	115	201	23	65	142	64	102	184	12	2	5	-106	0	-3	-106	-2	-6	21	4	10	40
63.4061	0	67	144	41	115	203	24	64	142	64	100	184	11	2	5	-106	0	-2	-105	-2	-5	21	4	12	39
63.529	0	68	145	41	114	202	25	64	143	65	100	185	11	2	4	-107	0	-3	-105	-2	-5	21	4	10	39
63.6518	0	67	145	43	115	203	23	64	142	64	101	184	11	2	4	-106	0	-2	-105	-2	-5	21	4	12	40
63.7747	0	67	145	42	114	202	23	64	142	63	100	183	12	2	4	-107	0	-1	-106	-2	-5	21	5	11	40
63.8976	0	67	144	42	114	202	23	65	142	64	100	183	12	2	5	-107	0	-1	-105	-2	-5	21	5	12	40
64.0205	0	67	145	42	115	201	24	65	142	63	101	183	11	2	4	-107	0	-1	-106	-2	-4	22	4	12	40
64.1434	0	67	144	41	114	200	25	64	142	65	101	186	11	2	4	-107	0	-4	-105	-1	-5	21	4	9	39
64.2662	0	67	144	43	115	202	23	64	142	63	100	184	11	1	4	-107	0	-1	-106	-2	-5	21	4	11	40
64.3891	0	67	143	42	116	200	29	64	140	63	101	182	6	2	5	-107	0	-1	-101	-2	-5	20	4	12	46
64.512	0	67	144	42	114	200	23	64	142	63	100	182	11	2	4	-107	0	-1	-106	-2	-6	20	3	11	40
64.6349	0	67	143	41	114	201	24	63	141	64	100	183	12	3	3	-106	-1	-2	-106	-2	-5	20	3	12	40
64.7578	0	67	143	41	115	200	24	64	140	63	100	184	11	2	5	-107	0	-2	-106	-3	-6	20	4	10	40
64.8806	0	67	143	42	114	201	23	63	140	63	100	182	12	2	4	-106	0	-2	-105	-2	-5	20	4	12	40
65.0035	0	67	142	42	115	199	23	64	139	62	100	180	10	2	4	-107	-1	-1	-107	-1	-5	20	4	12	42
65.1264	0	66	142	41	114	199	23	63	140	63	99	181	12	2	4	-106	0	-1	-107	-2	-5	21	5	11	40
65.2493	0	66	142	42	113	198	23	63	139	63	100	181	12	1	4	-106	0	-1	-106	-1	-5	20	4	11	40
65.3722	0	66	142	41	113	200	24	63	139	63	100	181	11	2	5	-107	0	-1	-105	-2	-5	21	4	12	40
65.495	0	66	141	41	114	200	24	63	139	62	99	181	11	2	4	-106	0	-1	-105	-2	-4	20	3	12	40
65.6179	0	67	141	42	114	199	23	63	139	62	99	180	11	3	3	-107	-1	-2	-107	-2	-5	20	4	11	41
65.7408	0	67	141	41	113	198	23	63	138	63	99	180	12	2	4	-106	-1	-2	-106	-2	-5	20	4	11	40
65.8637	0	67	141	41	113	199	23	64	139	63	99	179	11	2	4	-107	0	-1	-106	-2	-6	20	4	11	40
65.9866	0	68	141	40	113	198	23	63	138	62	99	180	11	2	4	-107	0	-1	-105	-1	-5	21	4	11	40
66.1094	0	66	141	41	114	199	24	62	138	63	98	180	11	1	4	-106	0	-1	-105	-2	-5	20	4	11	39
66.2323	0	67	142	42	113	199	23	64	138	62	99	180	11	2	3	-107	0	-2	-106	-2	-5	21	4	11	40
66.3552	0	66	141	40	113	198	23	63	138	63	99	179	12	1	4	-107	0	-1	-106	-2	-5	20	5	11	40
66.4781	0	66	141	41	114	198	23	62	138	63	98	179	12	2	4	-107	0	-1	-106	-2	-5	21	4	11	40
66.601	0	66	140	40	114	199	24	63	138	63	98	180	11	2	4	-107	0	-1	-105	-3	-5	20	4	11	40
66.7238	0	66	142	41	114	199	24	63	138	63	99	180	10	3	4	-106	0	-2	-105	-2	-5	20	4	12	39
66.8467	0	67	141	43	114	199	22	63	138	63	99	180	11	2	4	-105	0	-2	-105	-2	-5	21	5	11	40
66.9696	0	66	141	41	113	198	24	63	137	63	98	178	11	1	4	-107	0	-2	-106	-2	-4	20	5	12	41
67.0925	0	66	141	41	113	198	23	63	137	62	98	180	11	2	4	-106	0	-2	-106	-2	-5	20	5	12	40
67.2154	0	66	141	41	113	198	23	63	137	62	99	179	11	2	3	-107	0	-2	-105	-3	-5	20	4	12	40
67.3382	0	67	141	40	114	199	24	63	137	62	99	179	11	2	3	-106	0	-1	-104	-2	-6	20	4	11	39
67.4611	0	66	141	42	113	198	22	63	137	63	99	180	11	2	4	-107	0	-2	-106	-1	-5	20	4	11	41
67.584	0	66	139	42	113	197	24	64	137	62	99	178	11	2	5	-106	0	-1	-107	-2	-5	20	4	12	41
67.7069	0	66	140	41	114	198	23	63	137	63	98	179	11	3	4	-106	0	-2	-106	-2	-4	21	4	12	40
67.8298	0	66	141	41	114	198	24	62	137	62	98	180	11	1	4	-106	0	-2	-105	-2	-5	21	4	11	40
67.9526	0	66	141	40	113	200	24	62	137	64	99	180	11	2	4	-106	0	-1	-105	-1	-5	21	4	11	40
68.0755	0	65	141	41	114	199	22	62	136	63	98	179	11	2	4	-106	-1	-1	-105	-2	-6	21	4	11	41
68.1984	0	66	140	40	113	197	23	63	138	62	98	179	11	2	4	-106	0	-2	-106	-2	-5	21	3	12	41
68.3213	0	66	140	41	114	198	23	63	138	63	99	179	11	2	4	-107	0	-2	-106	-2	-5	22	4	11	40
68.4442	0	66	140	41	113	199	24	63	138	62	99	179	11	2	4	-107	-1	-2	-105	-2	-5	21	4	12	40
68.567	0	66	140	41	114	197	24	63	137	64	99	183	11	2	4	-106	0	-4	-105	-2	-5	21	4	9	40
68.6899	0	66	141	41	114	198	22	63	137	63	99	181	11	1	3	-106	0	-2	-104	-2	-6	21	4	10	39
68.8128	0	66	140	41	114	198	24	63	137	63	98	179	11	2	3	-107	0	-1	-106	-1	-5	20	4	11	41
68.9357	0	67	141	41	114	199	23	63	137	62	98	180	12	3	3	-107	0	-2	-106	-2	-4	21	4	11	40
69.0586	0	67	141	41	114	199	24	63	138	63	100	180	12	2	4	-106	0	-2	-105	-2	-4	21	5	12	39
69.1814	0	67	142	41	114	201	25	63	138	63	99	181	11	2	5	-107	0	-1	-105	-2	-5	21	4	12	39
69.3043	0	66	142	42	114	201	22	63	139	63	99	181	11	2	4	-106	0	-2	-106	-2	-5	20	4	11	40
69.4272	0	67	143	42	114	201	28	63	139	63	99	183	6	2	4	-107	0	-2	-103	-3	-5	20	4	10	45
69.5501	0	68	148	43	119	216	25	65	145	62	104	192	15	1	4	-104	0	-5	-89	-1	-5	18	4	6	61
69.673	0	70	152	43	125	231	28	66	149	61	109	204	20	2	4	-102	0	-4	-92	-2	-4	15	3	6	58
69.7958	0	71	151	44	127	230	30	66	148	61	110	207	22	2	4	-98	0	-5	-97	-1	-5	14	4	6	58
69.9187	0	68	147	42	124	221	32	65	145	62	109	205	18	2	4	-100	-1	-2	-114	-2	-5	16	4	10	43
70.0416	0	67	144	41	122	215	29	64	142	62	106	196	15	1	4	-102	0	-1	-109	-2	-5	16	4	11	44
70.1645	0	67	145	42	121	216	28	65	143	61	107	197	14	2	4	-103	0	0	-110	-2	-5	17	4	12	43
70.2874	0	67	145	41	121	215	28	64	143	62	106	197	14	2	4	-104	0	-1	-109	-2	-5	18	4	12	43
70.4102	0	68	146	41	120	213	27	65	143	63	104	194	13	2	5	-105	0	-1	-107	-1	-5	19	4	12	43
70.5331	0	67	145	43	119	208	26	65	142	63	103	191	11	2	4	-104	-1	-1	-106	-2	-5	20	4	12	42
70.656	0	68	145	41	117	206	26	63	143	63	103	188	12	2	5	-106	0	-1	-106	-2	-6	19	3	12	42
70.7789	0	67	144	42	117	205	25	63	142	63	102	187	11	3	5	-105	0	-2	-106	-2	-5	20	5	12	41
70.9018	0	67	145	41	117	204	25	64	142	63	102	186	11	2	4	-106	0	-1	-106	-2	-5	20	4	12	41
71.0246	0	67	144	41	117	204	24	64	143	62	102	186	11	2	4	-105	0	-1	-105	-2	-6	21	3	12	41
71.1475	0	66	145	42	115	204	23	63	142	63	100	186	12	2	4	-106	0	-1	-107	-2	-5	20	4	12	41
71.2704	0	66	145	41	116	203	24	65	142	63	101	185	13	1	4	-106	0	-2	-107	-3	-5	20	5	12	42
71.3933	0	66	145	41	116	203	24	64	142	63	101	185	12	2	4	-106	0	-1	-106	-2	-6	21	5	11	41
71.5162	0	66	145	41	116	204	25	64	141	64	101	184	11	3	4	-106	0	-2	-106	-2	-5	20	3	12	41
71.639	0	66	145	43	115	204	23	64	142	62	101	185	12	2	4	-107	-1	-1	-107	-2	-5	19	4	12	41
71.7619	0	67	145	43	117	203	25	63	141	62	100	186	12	2	4	-106	0	-3	-108	-1	-5	20	4	10	42
71.8848	0	67	144	41	116	204	26	63	141	63	102	189	12	2	5	-106	0	-4	-107	-2	-6	20	4	9	42
72.0077	0	67	144	42	116	206	25	64	141	63	102	189	12	2	4	-105	0	-3	-106	-3	-6	19	5	10	41
72.1306	0	67	143	42	116	207	25	63	140	63	102	187	12	2	4	-105	-1	-1	-106	-2	-6	21	4	11	41
72.2534	0	66	145	42	117	207	24	63	140	62	101	189	12	1	4	-106	0	-2	-108	-1	-5	20	4	10	41
72.3763	0	66	144	42	117	207	26	63	140	62	102	190	12	1	5	-105	0	-3	-107	-2	-5	20	5	10	42
72.4992	0	67	144	41	116	207	25	63	140	63	102	188	13	2	4	-106	-1	-1	-107	-2	-5	20	4	12	42
72.6221	0	66	144	41	116	207	25	64	141	62	102	188	13	2	4	-105	-1	-1	-106	-2	-5	20	4	12	42
72.745	0	67	144	41	117	207	25	63	140	62	102	190	13	2	4	-105	0	-2	-106	-2	-6	19	4	10	41
72.8678	0	66	144	43	116	206	23	63	140	63	102	188	13	2	4	-105	0	-2	-107	-2	-5	21	4	11	42
72.9907	0	67	144	42	115	204	25	63	140	62	101	186	12	2	4	-105	-1	-2	-108	-1	-5	20	4	12	42
73.1136	0	67	144	42	115	202	24	63	140	63	100	184	12	2	5	-106	0	-1	-107	-3	-5	20	4	11	41
73.2365	0	66	144	41	115	202	25	63	140	63	99	183	12	2	3	-106	0	-2	-106	-2	-5	19	4	12	41
73.3594	0	67	144	42	115	202	25	63	140	63	101	184	11	1	3	-105	0	-1	-106	-2	-5	21	4	12	40
73.4822	0	66	144	42	115	203	23	63	140	62	101	184	12	3	4	-106	0	-2	-107	-2	-6	20	4	11	41
73.6051	0	66	144	42	115	203	24	64	140	62	101	184	12	2	4	-105	0	-2	-106	-1	-6	20	4	12	41
73.728	0	67	143	41	115	203	24	63	140	63	102	184	12	2	4	-105	-1	-2	-107	-2	-4	20	4	12	41
73.8509	0	66	143	41	115	204	24	63	140	62	100	184	11	1	5	-105	0	-2	-105	-2	-6	21	4	12	41
73.9738	0	66	144	42	115	204	23	63	141	63	101	186	12	1	4	-106	0	-1	-105	-1	-5	20	4	11	40
74.0966	0	66	142	42	115	202	24	63	140	62	100	183	11	2	4	-106	-1	-1	-107	-2	-6	20	4	12	41
74.2195	0	66	142	41	115	203	24	62	140	62	101	184	12	2	3	-106	0	-1	-106	-2	-5	19	4	12	41
74.3424	0	67	143	41	115	202	25	64	141	63	100	185	12	3	5	-106	0	-3	-105	-2	-6	20	4	10	40
74.4653	0	66	144	41	116	203	24	63	141	64	101	185	12	2	4	-105	0	-3	-105	-1	-5	20	4	11	40
74.5882	0	66	144	43	115	201	22	63	142	63	100	185	11	2	3	-106	0	-2	-105	-3	-4	20	4	10	40
74.711	0	67	144	41	115	199	24	64	140	63	100	182	11	2	4	-106	0	-1	-107	-1	-5	20	4	12	42
74.8339	0	67	144	41	113	199	23	64	141	63	99	182	12	2	4	-106	0	-2	-106	-2	-5	20	4	11	40
74.9568	0	66	145	42	115	200	24	64	141	63	100	181	11	2	5	-107	0	-2	-106	-2	-5	21	4	11	40
75.0797	0	67	144	40	114	200	24	63	141	65	99	181	11	2	4	-107	0	-2	-105	-2	-5	21	4	12	40
75.2026	0	66	144	42	114	199	22	63	141	64	99	181	11	2	4	-106	0	-2	-106	-2	-5	21	3	13	41
75.3254	0	67	143	41	113	199	24	63	141	65	98	180	12	2	4	-108	0	-2	-105	-2	-5	21	5	11	40
75.4483	0	67	143	42	114	200	24	64	141	64	99	180	11	3	4	-106	0	-2	-105	-2	-5	21	5	11	40
75.5712	0	67	144	41	113	200	23	63	140	64	99	181	11	3	3	-106	-1	-2	-105	-2	-6	21	4	11	39
75.6941	0	67	144	42	114	199	24	64	141	64	99	182	11	2	4	-107	0	-3	-104	-2	-5	21	4	10	39
75.817	0	66	143	42	114	198	22	62	141	64	99	180	11	2	4	-107	-1	-1	-104	-2	-5	21	4	12	40
75.9398	0	66	143	42	114	199	23	62	142	64	99	180	11	2	4	-108	0	-2	-104	-2	-5	21	5	12	40
76.0627	0	66	144	41	113	200	23	64	141	64	98	180	12	2	4	-107	-1	-2	-104	-2	-5	22	4	12	39
76.1856	0	66	144	41	114	200	24	63	141	65	98	181	11	2	4	-107	0	-1	-104	-1	-6	21	5	12	39
76.3085	0	67	144	42	114	200	23	62	141	65	99	181	12	2	4	-107	0	-2	-104	-2	-5	21	4	12	39
76.4314	0	67	144	41	113	197	23	63	141	64	99	180	10	2	4	-107	0	-2	-107	-2	-5	22	4	11	42
76.5542	0	66	143	42	114	198	23	63	142	63	99	180	11	3	3	-108	0	-1	-105	-2	-6	21	4	12	41
76.6771	0	66	144	42	114	199	23	64	142	64	99	180	11	2	4	-106	0	-2	-105	-3	-5	21	5	12	40
76.8	0	67	144	40	114	199	24	63	141	65	100	181	11	2	3	-107	0	-1	-104	-2	-5	21	5	12	40
76.9229	0	66	143	42	113	199	23	63	140	64	99	180	11	2	4	-107	0	-2	-106	-2	-5	22	4	11	40
77.0458	0	66	143	42	113	198	23	63	140	63	99	180	11	2	4	-108	0	-2	-106	-2	-7	21	4	11	42
77.1686	0	67	142	41	113	198	22	63	140	64	99	180	12	3	4	-107	0	-2	-105	-2	-5	21	4	11	41
77.2915	0	66	143	41	114	198	23	62	141	64	99	180	11	2	4	-106	0	-1	-105	-2	-5	21	4	12	40
77.4144	0	67	143	41	113	199	23	63	141	64	99	181	11	2	4	-108	0	-2	-105	-1	-4	21	4	11	40
77.5373	0	66	141	41	113	197	22	64	139	63	98	180	12	2	4	-107	0	-1	-107	-3	-5	21	5	11	41
77.6602	0	67	142	41	114	197	22	63	140	64	98	179	12	2	4	-107	0	-2	-105	-3	-5	22	5	11	40
77.783	0	67	142	42	114	198	22	63	140	63	98	178	11	2	3	-107	0	-1	-105	-2	-6	20	5	11	40
77.9059	0	67	142	41	113	198	23	62	140	63	98	179	11	2	4	-106	0	-1	-105	-2	-4	22	4	12	41
78.0288	0	66	142	42	113	198	24	63	140	63	99	180	11	2	3	-106	0	-2	-104	-2	-4	21	4	12	40
78.1517	0	67	143	42	113	197	23	63	140	64	99	179	11	1	4	-106	-1	-1	-106	-2	-5	20	4	12	41
78.2746	0	66	142	41	113	197	23	64	140	63	99	179	12	2	4	-107	-1	-2	-106	-2	-6	21	5	11	41
78.3974	0	67	143	41	114	197	23	64	140	63	98	180	12	2	5	-107	0	-2	-106	-2	-5	21	4	10	41
78.5203	0	67	143	41	114	198	23	63	141	64	100	180	12	2	4	-106	0	-2	-105	-2	-4	21	4	11	40
78.6432	0	67	143	42	115	198	23	63	140	64	100	180	11	2	5	-106	0	-1	-105	-2	-4	21	4	11	40
78.7661	0	67	142	42	114	198	22	63	141	63	98	180	11	3	4	-106	0	-1	-107	-1	-6	21	4	12	41
78.889	0	67	143	42	113	197	23	63	140	64	99	181	12	2	4	-106	0	-3	-107	-3	-5	21	4	10	41
79.0118	0	66	143	41	114	199	22	64	141	63	99	180	12	3	4	-107	0	-1	-106	-2	-6	21	4	12	40
79.1347	0	68	144	41	114	198	24	63	142	64	99	182	10	2	3	-106	0	-3	-105	-2	-5	21	4	10	40
79.2576	0	67	143	42	113	198	23	63	141	64	99	182	11	2	3	-106	0	-2	-105	-2	-6	20	4	10	40
79.3805	0	66	143	41	114	198	23	64	141	63	100	180	11	2	4	-107	0	-2	-107	-1	-5	20	4	11	41
79.5034	0	68	143	41	113	200	23	64	140	64	99	180	12	2	4	-106	0	-2	-106	-2	-5	21	4	12	41
79.6262	0	66	144	42	114	199	23	64	141	64	99	180	12	3	5	-106	0	-2	-105	-2	-5	21	5	12	41
79.7491	0	66	144	41	113	200	24	64	142	64	99	182	11	2	3	-106	0	-2	-105	-3	-4	21	4	11	40
79.872	0	67	144	42	114	200	22	62	142	63	100	181	11	3	4	-105	0	-2	-106	-2	-6	21	5	12	40
79.9949	0	67	143	42	114	198	23	64	142	63	98	180	11	2	4	-106	-1	-1	-108	-2	-5	20	5	12	42
80.1178	0	67	144	42	113	198	22	64	140	63	99	181	12	3	4	-105	-1	-2	-105	-2	-6	21	4	11	41
80.2406	0	67	144	41	115	197	24	63	141	64	98	181	12	3	5	-106	0	-2	-106	-2	-5	20	4	10	41
80.3635	0	67	143	41	113	198	24	64	141	64	99	182	12	2	4	-107	0	-3	-106	-2	-5	20	5	10	41
80.4864	0	67	144	43	113	199	22	63	142	63	99	181	12	2	4	-105	0	-2	-106	-2	-6	20	4	12	41
80.6093	0	67	145	41	113	198	24	63	141	63	100	180	11	2	4	-106	0	-2	-107	-2	-5	20	5	11	41
80.7322	0	67	143	41	113	198	23	63	141	63	99	179	12	2	4	-107	0	-2	-106	-2	-5	20	4	12	41
80.855	0	66	143	41	113	198	24	64	141	64	98	179	12	2	4	-106	-1	-2	-106	-2	-5	21	4	12	41
80.9779	0	66	143	41	113	198	23	63	141	63	99	180	12	2	4	-105	0	-1	-106	-2	-6	21	5	12	41
81.1008	0	67	144	42	113	199	22	63	142	64	99	180	11	2	4	-105	0	-1	-106	-2	-5	20	4	12	41
81.2237	0	67	144	41	113	196	23	63	140	63	99	178	11	2	4	-106	0	-2	-108	-2	-4	20	4	12	41
81.3466	0	66	142	41	112	197	23	63	141	62	98	179	12	3	4	-106	0	-2	-106	-2	-4	20	4	11	41
81.4694	0	67	144	41	113	196	23	62	141	64	97	178	12	2	4	-106	0	-2	-106	-2	-6	20	5	11	41
81.5923	0	66	143	41	112	198	24	63	141	63	98	178	11	2	4	-106	0	-2	-105	-3	-5	19	4	11	41
81.7152	0	66	142	41	112	198	23	63	142	64	98	179	11	2	4	-105	-1	-1	-106	-2	-5	19	4	11	40
81.8381	0	66	143	42	112	197	23	63	141	63	98	179	11	2	5	-107	0	-2	-108	-2	-5	21	4	12	42
81.961	0	67	143	41	112	196	23	62	140	63	98	178	12	2	4	-106	0	-1	-106	-2	-5	20	4	11	41
82.0838	0	66	144	41	112	196	23	63	141	63	98	178	11	2	5	-106	0	-2	-106	-2	-5	20	5	11	40
82.2067	0	66	144	41	112	197	24	63	141	63	98	179	11	2	4	-106	0	-2	-106	-2	-5	21	5	11	41
82.3296	0	67	144	42	112	196	24	63	141	63	98	182	11	2	3	-106	0	-4	-105	0	-6	21	4	9	40
82.4525	0	66	143	43	112	198	22	63	141	64	98	179	12	2	4	-106	0	-2	-106	-2	-5	21	4	12	40
82.5754	0	67	144	41	113	196	23	63	141	64	98	179	11	2	4	-107	-1	-1	-106	-2	-5	20	4	11	40
82.6982	0	66	144	41	112	197	23	63	141	64	99	179	10	2	5	-107	-1	-1	-106	-2	-5	20	3	12	40
82.8211	0	67	144	42	112	197	24	62	142	64	97	180	11	2	4	-107	-1	-2	-105	-2	-5	20	4	10	40
82.944	0	67	145	42	112	197	24	64	142	65	99	182	10	2	4	-107	0	-3	-104	-2	-4	20	4	9	39
83.0669	0	66	144	42	113	199	22	64	142	65	98	180	11	2	3	-107	0	-2	-106	-2	-5	21	5	12	40
83.1898	0	66	144	41	113	198	23	64	143	64	98	180	12	2	4	-107	0	-1	-106	-2	-6	22	4	11	40
83.3126	0	67	144	42	113	199	23	63	142	64	98	181	12	2	4	-107	0	-1	-106	-2	-6	22	4	11	41
83.4355	0	68	145	42	113	199	25	63	142	65	98	182	10	2	4	-107	0	-3	-105	-2	-6	21	4	10	39
83.5584	0	67	146	41	113	198	24	64	143	65	100	184	11	2	4	-107	-1	-4	-104	-2	-6	22	4	9	40
83.6813	0	67	145	43	114	200	23	64	144	65	99	184	11	2	4	-107	0	-3	-104	-2	-5	20	4	10	39
83.8042	0	67	144	42	113	200	22	63	143	65	99	182	11	1	5	-107	0	-1	-105	-2	-5	22	4	12	40
83.927	0	68	146	42	113	199	24	64	143	64	99	183	11	1	4	-107	0	-2	-105	-2	-5	21	4	10	40
84.0499	0	67	145	41	113	199	24	64	144	64	100	184	11	3	5	-108	0	-3	-105	-2	-6	21	5	9	39
84.1728	0	68	146	42	114	200	25	64	145	65	99	184	11	3	4	-107	0	-3	-105	-2	-5	20	5	10	39
84.2957	0	68	146	42	115	199	24	65	145	65	99	186	12	2	5	-106	0	-4	-105	-2	-6	21	5	9	39
84.4186	0	67	146	43	114	201	23	64	143	65	100	183	11	2	4	-107	0	-2	-106	-2	-6	20	4	12	40
84.5414	0	67	146	42	114	201	23	65	144	64	100	182	12	1	3	-108	0	-2	-106	-2	-7	22	5	12	40
84.6643	0	68	146	43	114	202	24	65	144	65	100	183	11	3	4	-107	0	-2	-106	-2	-6	22	3	12	39
84.7872	0	68	146	42	114	201	24	65	144	65	100	184	12	3	3	-107	0	-3	-104	-2	-5	22	4	10	39
84.9101	0	68	146	42	115	201	24	64	146	67	100	187	12	2	4	-107	0	-4	-105	-2	-6	20	5	9	39
85.033	0	67	146	43	114	202	22	65	145	66	100	184	12	2	5	-108	0	-1	-106	-2	-5	22	4	12	40
85.1558	0	68	147	42	115	202	23	64	145	65	99	183	12	2	4	-108	0	-1	-106	-3	-5	21	3	11	40
85.2787	0	68	146	42	114	202	24	65	145	65	100	184	12	2	4	-108	0	-2	-105	-1	-6	22	4	12	40
85.4016	0	67	146	42	113	203	25	65	145	66	100	185	10	2	5	-108	0	-3	-105	-2	-6	21	4	10	40
85.5245	0	67	147	41	114	201	25	64	145	66	100	188	11	2	4	-108	-1	-3	-105	-3	-5	22	4	8	39
85.6474	0	68	146	44	114	203	22	65	145	66	100	186	12	2	5	-107	0	-1	-106	-2	-6	22	4	11	40
85.7702	0	68	146	42	114	203	23	65	145	66	100	185	12	3	5	-108	-1	-2	-107	-2	-6	22	4	11	40
85.8931	0	68	146	42	114	202	24	65	145	66	101	187	11	2	4	-107	0	-3	-106	-2	-5	22	4	10	39
86.016	0	68	147	42	114	202	25	65	146	66	101	187	12	2	3	-108	-1	-2	-106	-1	-5	21	4	10	39
86.1389	0	67	147	41	115	202	25	65	146	66	100	189	11	2	4	-107	0	-4	-105	-2	-6	22	4	9	39
86.2618	0	68	147	43	114	203	22	65	145	66	101	185	12	2	4	-107	0	-1	-105	-2	-6	22	4	12	40
86.3846	0	68	146	42	115	203	24	65	145	66	99	185	12	3	5	-108	0	-1	-106	-2	-6	21	4	11	40
86.5075	0	68	146	41	115	203	24	65	145	65	100	187	11	2	4	-108	0	-3	-106	-2	-6	22	4	10	40
86.6304	0	68	147	42	115	204	25	66	146	66	100	186	10	2	5	-107	-1	-1	-105	-3	-6	21	4	12	39
86.7533	0	68	146	42	115	202	24	64	146	66	99	190	11	2	4	-108	-1	-4	-105	-1	-6	21	4	9	39
86.8762	0	67	146	43	114	203	23	65	145	66	100	185	11	2	3	-108	0	-1	-106	-3	-5	22	4	13	39
86.999	0	68	146	42	114	204	24	64	144	66	100	185	12	3	4	-109	0	-1	-106	-3	-6	21	4	12	40
87.1219	0	67	147	41	114	203	24	64	144	65	100	185	11	2	5	-108	-1	-1	-106	-2	-5	22	4	11	40
87.2448	0	68	147	42	114	201	24	64	145	65	100	188	11	2	5	-108	0	-4	-106	-3	-5	22	4	9	39
87.3677	0	67	146	42	114	203	24	65	145	66	101	190	12	1	5	-109	0	-4	-105	-2	-6	22	4	9	39
87.4906	0	67	145	43	113	203	23	65	145	65	100	187	12	2	4	-108	0	-3	-106	-3	-6	21	4	10	40
87.6134	0	68	145	41	115	203	24	64	144	65	99	187	12	2	5	-108	0	-3	-106	-1	-5	22	4	11	40
87.7363	0	67	145	41	114	204	23	65	144	66	100	186	12	2	4	-108	0	-2	-106	-2	-6	21	4	11	39
87.8592	0	68	145	41	114	202	25	64	143	66	100	189	11	2	4	-108	-1	-4	-106	-1	-5	22	3	9	39
87.9821	0	66	145	42	114	203	24	65	144	66	100	189	12	2	4	-108	0	-2	-105	-3	-6	21	4	9	40
88.105	0	65	144	41	115	203	28	64	142	65	99	186	6	2	4	-108	0	-2	-101	-2	-5	22	4	11	45
88.2278	0	67	144	42	114	203	24	63	143	64	99	186	12	2	3	-108	0	-1	-107	-2	-6	21	4	12	40
88.3507	0	66	143	42	114	202	24	64	141	65	100	184	12	2	4	-108	0	-1	-106	-2	-5	22	3	12	40
88.4736	0	66	143	41	114	203	24	64	142	64	99	185	12	2	3	-107	0	-1	-106	-2	-5	21	4	12	40
88.5965	0	67	143	42	113	203	24	63	142	64	100	185	12	1	4	-107	0	-2	-106	-1	-5	22	4	12	40
88.7194	0	67	142	41	113	201	29	63	141	64	100	184	6	1	5	-108	0	-2	-102	-2	-5	22	4	12	46
88.8422	0	66	142	41	113	201	23	63	141	64	99	184	12	2	4	-109	0	-2	-107	-2	-6	21	4	12	41
88.9651	0	66	141	41	113	201	23	63	139	64	98	183	12	2	4	-107	-1	-1	-107	-2	-5	21	4	12	40
89.088	0	65	141	40	113	200	24	63	140	65	99	185	11	3	4	-107	0	-2	-106	-2	-5	21	5	10	40
89.2109	0	66	142	43	113	200	23	63	141	64	99	184	11	1	5	-107	0	-4	-106	-1	-6	22	3	10	40
89.3338	0	66	142	41	113	201	23	63	139	63	99	183	12	2	5	-108	0	-2	-107	-2	-6	21	4	12	41
89.4566	0	66	142	41	113	201	23	63	139	63	99	182	12	2	4	-108	0	-2	-106	-2	-6	21	4	12	41
89.5795	0	66	141	41	113	201	23	64	139	64	98	182	12	1	5	-107	0	-1	-106	-1	-5	20	4	12	40
89.7024	0	66	142	41	114	200	24	63	139	63	99	184	11	2	4	-107	0	-3	-106	-2	-5	21	4	11	40
89.8253	0	66	142	41	113	200	23	63	139	63	99	185	11	2	4	-108	0	-3	-106	-2	-5	20	4	10	40
89.9482	0	66	142	41	113	200	23	63	139	64	98	181	12	2	5	-107	0	-2	-107	-2	-4	22	5	11	40
90.071	0	66	140	41	114	201	23	63	138	64	99	182	12	2	4	-107	0	-2	-106	-2	-5	21	5	12	41
90.1939	0	66	141	40	114	201	23	63	139	63	99	182	12	2	4	-107	0	-1	-106	-1	-5	21	4	12	40
90.3168	0	65	141	41	114	201	25	63	139	64	99	185	12	2	4	-107	0	-2	-107	-2	-5	20	4	11	40
90.4397	0	67	141	42	114	201	23	62	139	63	99	185	11	2	4	-106	0	-3	-107	-2	-5	21	4	10	41
90.5626	0	66	141	41	113	201	24	63	139	64	99	182	11	2	4	-108	0	-2	-107	-2	-5	21	5	12	41
90.6854	0	66	141	41	114	201	24	63	138	64	98	183	11	2	3	-107	0	-2	-107	-2	-5	21	4	11	41
90.8083	0	67	141	40	113	202	23	62	139	63	100	183	11	2	4	-108	0	-2	-106	-2	-5	20	4	12	40
90.9312	0	66	141	41	114	201	25	63	139	63	100	185	11	2	4	-107	0	-2	-105	-1	-5	21	4	10	39
91.0541	0	67	142	41	114	202	23	63	139	63	99	184	11	2	4	-107	-1	-1	-107	-2	-5	21	4	12	41
91.177	0	67	141	40	114	201	24	63	139	63	99	183	11	2	4	-106	-1	-1	-108	-2	-5	21	4	12	41
91.2998	0	66	141	40	114	202	23	63	139	63	99	184	12	3	4	-107	0	-1	-108	-2	-5	20	4	11	41
91.4227	1	66	141	41	114	202	24	63	138	62	100	184	11	2	4	-107	0	-2	-107	-1	-4	21	3	11	41
91.5456	0	66	141	40	114	200	24	63	138	63	100	187	11	1	4	-107	-1	-3	-106	-2	-5	20	4	8	40
91.6685	0	66	141	42	114	202	22	63	139	62	100	183	11	2	5	-107	0	-2	-108	-1	-4	20	5	12	40
91.7914	0	66	140	41	114	201	24	62	138	63	100	183	11	2	4	-107	0	-2	-108	-2	-5	20	4	12	42
91.9142	0	66	141	42	114	202	23	63	138	62	100	183	12	2	4	-106	0	-2	-107	-2	-5	20	5	12	41
92.0371	0	66	142	41	114	202	24	62	138	62	100	185	11	2	4	-106	0	-3	-106	-2	-5	21	4	10	41
92.16	0	65	139	39	114	203	25	62	136	62	100	188	10	2	4	-106	-1	-4	-106	-2	-4	20	4	9	40
92.2829	0	66	139	42	114	203	22	62	136	62	100	189	11	2	4	-106	0	-4	-107	-2	-4	20	4	9	40
92.4058	0	67	139	41	114	204	23	63	137	61	99	186	11	2	5	-106	0	-1	-108	-2	-5	21	5	11	41
92.5286	0	65	139	41	114	205	23	63	137	62	100	186	12	2	3	-106	0	-1	-108	-2	-5	20	4	12	41
92.6515	0	66	140	40	115	205	23	62	138	62	101	186	12	3	4	-106	0	-1	-107	-2	-6	20	4	12	41
92.7744	0	66	140	40	114	204	25	62	137	63	100	188	11	3	3	-105	0	-3	-106	-2	-5	20	4	10	41
92.8973	0	66	141	41	114	204	23	63	138	62	101	187	11	2	5	-106	-1	-3	-106	-1	-4	20	4	11	40
93.0202	0	67	141	41	115	202	23	63	138	62	100	185	11	2	3	-107	0	-2	-108	-2	-5	20	4	13	41
93.143	0	66	142	41	115	203	24	63	139	62	101	184	12	1	4	-106	0	-2	-108	-2	-5	20	4	12	41
93.2659	0	66	141	40	114	203	24	63	139	63	100	185	11	2	4	-106	0	-1	-106	-1	-5	20	5	12	40
93.3888	0	66	142	41	114	202	25	64	140	63	100	186	11	2	4	-106	-1	-2	-105	-2	-5	20	4	10	40
93.5117	0	66	142	42	115	203	25	63	139	64	101	187	11	1	4	-107	0	-2	-105	-1	-5	20	4	10	40
93.6346	0	67	142	41	115	202	23	63	140	63	101	185	11	2	4	-106	-1	-2	-107	-2	-5	20	4	12	41
93.7574	0	66	142	42	114	202	24	63	139	63	101	186	11	2	4	-106	-1	-1	-106	-1	-5	20	5	11	41
93.8803	0	67	143	41	115	202	24	64	140	63	101	186	11	2	3	-106	0	-2	-106	-2	-5	21	5	10	40
94.0032	0	66	143	41	115	203	25	64	141	64	100	187	10	3	5	-106	0	-3	-106	-2	-5	21	4	11	40
94.1261	0	66	143	41	115	202	24	64	141	64	100	188	12	3	4	-106	-1	-4	-105	-2	-5	20	3	9	40
94.249	0	67	143	43	114	205	23	63	141	64	100	186	11	2	4	-106	-1	-1	-105	-1	-5	20	4	11	40
94.3718	0	67	143	41	115	204	24	64	141	65	100	185	11	2	4	-106	0	-2	-106	-1	-6	20	4	11	40
94.4947	0	66	144	41	114	205	25	64	142	65	101	185	11	2	4	-107	-1	-2	-106	-2	-5	21	4	12	39
94.6176	0	67	144	41	115	202	25	64	142	64	99	189	11	2	4	-107	0	-4	-106	-2	-5	20	4	9	39
94.7405	0	67	144	41	115	202	25	64	142	65	100	189	11	2	4	-107	0	-4	-104	-2	-5	21	5	9	39
94.8634	0	67	144	43	115	202	24	63	142	65	100	187	11	2	4	-107	0	-3	-105	-3	-5	21	4	10	39
94.9862	0	67	144	41	114	202	25	64	142	65	100	186	11	2	4	-108	0	-2	-106	-1	-5	21	4	11	39
95.1091	0	67	144	42	115	201	25	64	143	65	100	188	11	2	4	-108	0	-4	-105	-2	-6	21	5	9	40
95.232	0	67	144	41	114	205	25	64	143	65	101	186	12	1	4	-108	0	-1	-105	-3	-5	21	4	12	40
95.3549	0	67	145	42	114	202	25	63	144	65	100	189	11	2	4	-108	0	-4	-104	-1	-5	21	4	9	39
95.4778	0	66	145	43	115	203	24	64	143	66	100	188	11	2	4	-107	0	-2	-105	-2	-5	21	4	10	39
95.6006	0	66	144	42	115	203	29	64	143	65	99	185	7	2	5	-108	-1	-1	-100	-3	-5	22	4	12	45
95.7235	0	67	144	42	114	203	25	65	143	65	100	186	12	2	5	-108	0	-1	-105	-2	-6	22	5	12	40
95.8464	0	67	144	40	114	203	24	63	143	65	100	185	11	2	4	-108	0	-2	-105	-2	-6	21	5	12	40
95.9693	0	67	145	41	114	202	26	63	143	65	100	186	12	2	4	-107	0	-3	-105	-2	-5	22	4	10	39
96.0922	0	66	144	42	113	203	23	64	143	65	99	187	12	2	4	-107	-1	-3	-105	-3	-6	22	4	11	39
96.215	0	66	144	42	113	202	33	63	142	66	99	184	1	2	4	-108	0	-2	-96	-2	-6	21	5	12	51
96.3379	0	67	144	41	113	202	24	63	142	65	100	184	12	2	4	-108	0	-2	-106	-2	-6	21	3	12	39
96.4608	0	67	144	42	113	202	24	64	142	64	99	183	11	2	5	-108	0	-1	-106	-2	-5	21	4	12	40
96.5837	0	67	143	41	113	203	24	64	141	66	98	184	12	2	4	-106	0	-2	-105	-2	-6	21	4	11	40
96.7066	0	67	144	42	114	204	25	63	141	65	99	186	11	2	4	-107	0	-1	-104	-2	-5	21	4	11	39
96.8294	0	66	144	42	113	202	28	64	142	64	99	184	6	2	4	-108	-1	-2	-100	-3	-5	22	4	11	45
96.9523	0	66	143	42	114	202	24	63	142	64	99	183	12	2	4	-108	0	-1	-106	-3	-6	21	5	12	40
97.0752	0	67	144	41	114	202	24	63	141	65	100	184	11	2	5	-107	0	-2	-106	-2	-5	21	4	11	40
97.1981	0	66	143	41	114	202	25	63	142	64	99	184	11	2	4	-107	0	-2	-105	-2	-5	21	4	12	39
97.321	0	66	143	41	114	204	25	63	141	65	100	185	11	2	4	-107	-1	-2	-105	-2	-6	22	4	11	39
97.4438	0	66	142	42	114	203	23	63	142	65	99	185	11	2	4	-107	-1	-2	-105	-2	-5	22	5	11	40
97.5667	0	66	143	41	113	202	23	63	142	65	100	184	12	1	5	-107	0	-2	-106	-2	-5	22	4	12	41
97.6896	0	66	142	41	113	202	24	64	141	63	100	185	12	3	4	-107	0	-2	-105	-2	-5	21	5	11	40
97.8125	0	66	142	41	114	204	25	64	141	63	99	185	11	2	4	-107	-1	-2	-105	-2	-6	21	4	12	39
97.9354	0	67	143	41	114	201	25	63	142	65	100	188	12	2	5	-107	0	-4	-105	-2	-5	22	4	9	39
98.0582	0	67	143	42	115	204	23	63	142	65	100	187	12	2	3	-107	0	-3	-105	-2	-4	22	4	11	39
98.1811	0	66	143	41	114	203	24	63	141	64	100	185	12	2	4	-109	0	-2	-106	-1	-5	21	4	12	40
98.304	0	66	143	42	115	203	24	63	141	65	100	187	12	2	3	-107	0	-3	-106	-2	-5	21	5	10	40
98.4269	0	67	143	41	114	204	23	63	141	64	100	186	12	2	3	-108	0	-2	-105	-1	-6	21	3	12	40
98.5498	0	66	143	41	114	202	25	63	141	64	101	188	12	1	4	-107	-1	-4	-105	-2	-5	22	4	9	39
98.6726	0	67	143	43	115	203	23	64	141	64	101	188	12	2	4	-106	0	-2	-105	-2	-5	21	4	11	40
98.7955	0	67	142	41	115	203	22	63	140	64	101	185	12	2	4	-108	-1	-1	-96	-2	-5	21	3	10	51
98.9184	0	67	142	42	115	204	24	63	142	64	101	187	12	2	4	-108	0	-1	-105	-2	-5	21	4	12	40
99.0413	0	67	142	42	114	204	24	64	140	63	100	186	12	2	4	-107	0	-1	-106	-2	-5	22	5	11	40
99.1642	0	67	142	41	115	203	25	63	141	63	101	188	11	3	4	-107	0	-4	-106	-2	-5	20	5	9	40
99.287	0	67	143	41	116	205	24	64	141	64	101	187	12	2	3	-106	-1	-1	-105	-3	-5	21	4	12	40
99.4099	0	66	142	41	115	203	28	63	140	63	99	186	7	2	4	-107	0	-2	-101	-2	-5	21	4	12	46
99.5328	0	66	141	41	115	205	23	64	140	64	101	186	12	2	3	-107	0	-2	-106	-2	-5	20	4	12	41
99.6557	0	67	142	41	114	205	23	63	139	63	100	187	12	2	4	-107	0	-2	-107	-2	-5	20	4	12	40
99.7786	0	67	142	41	115	204	25	64	140	64	101	188	12	2	5	-107	-1	-2	-106	-2	-5	20	5	10	40
99.9014	0	65	141	40	116	204	24	63	140	64	102	188	12	2	4	-106	0	-3	-106	-1	-6	21	4	10	39
100.024	0	66	142	42	115	205	22	64	140	63	101	187	12	2	4	-106	0	-1	-106	-2	-5	20	4	12	41
100.147	0	66	141	41	115	204	24	64	140	62	101	187	12	2	4	-108	0	-1	-108	-2	-5	20	4	12	40
100.27	0	67	142	41	115	205	24	64	140	63	102	187	12	2	4	-107	0	-1	-107	-2	-5	20	5	12	40
100.393	0	67	142	40	116	203	24	64	140	63	102	190	12	3	5	-106	0	-4	-105	-2	-6	20	5	9	40
100.516	0	66	141	40	115	203	25	63	141	64	101	190	11	2	3	-107	0	-4	-105	-3	-5	21	5	9	39
100.639	0	67	142	42	115	205	23	63	140	62	101	188	11	2	4	-106	0	-2	-107	-2	-4	21	4	12	40
100.762	0	66	142	40	115	204	24	64	140	63	101	188	12	2	4	-106	0	-3	-107	-2	-5	21	4	11	40
100.884	0	67	142	41	115	203	23	64	140	63	101	190	12	2	4	-106	-1	-4	-106	-2	-5	21	4	9	40
101.007	0	67	143	40	115	205	25	63	140	63	102	189	11	2	4	-107	0	-2	-106	-2	-5	21	4	10	40
101.13	0	67	143	40	115	204	25	64	141	63	101	189	11	3	4	-107	-1	-3	-106	-1	-5	20	4	10	40
101.253	0	67	142	41	116	205	23	63	141	64	102	187	12	2	4	-107	0	-2	-107	-2	-6	20	4	12	41
101.376	0	66	142	40	115	205	24	64	140	63	100	188	13	2	5	-107	0	-2	-106	-1	-6	20	5	12	41
101.499	0	67	142	40	115	205	24	64	140	63	101	188	12	2	3	-107	0	-1	-106	-2	-5	21	4	11	40
101.622	0	67	143	41	115	203	24	63	141	63	101	189	12	3	4	-106	0	-3	-106	-2	-5	21	4	10	40
101.745	0	66	143	41	114	203	25	63	140	64	101	189	11	2	4	-106	0	-2	-106	-2	-5	21	5	10	40
101.868	0	67	143	41	115	205	23	63	141	63	101	188	11	2	5	-106	0	-1	-106	-2	-6	21	4	12	40
101.99	0	66	142	41	114	203	24	64	140	63	100	186	12	2	4	-107	0	-2	-107	-2	-5	21	4	12	41
102.113	0	66	142	41	114	203	24	63	141	64	100	186	12	1	4	-107	-1	-1	-107	-2	-4	21	4	11	40
102.236	0	65	143	41	114	203	24	63	140	63	100	186	12	2	5	-105	0	-1	-106	-2	-5	21	5	11	40
102.359	0	66	141	40	114	202	25	63	141	65	100	188	11	2	4	-106	0	-5	-106	-2	-5	21	4	9	40
102.482	0	66	142	42	114	204	23	63	141	63	100	186	11	2	4	-106	0	-1	-106	-2	-5	21	3	12	40
102.605	0	66	141	41	113	201	23	63	140	63	100	184	12	2	5	-107	0	-1	-108	-2	-6	20	5	12	41
102.728	0	66	142	41	113	203	24	63	139	63	98	184	12	2	5	-106	0	-2	-106	-2	-5	21	5	12	41
102.851	0	66	141	41	114	203	24	63	141	63	99	184	11	2	3	-106	0	-2	-106	-1	-5	20	4	12	40
102.973	0	65	141	41	113	202	24	63	140	64	99	184	11	2	4	-107	0	-2	-105	-2	-5	20	4	12	39
103.096	0	66	142	42	113	202	23	63	140	63	99	184	11	2	4	-106	0	-2	-106	-3	-5	21	4	13	40
103.219	0	66	142	41	112	200	28	62	139	63	98	183	7	3	5	-106	0	-2	-102	-1	-5	21	4	12	47
103.342	0	66	141	42	112	200	23	62	139	63	99	182	12	1	4	-107	0	-2	-106	-2	-5	21	5	12	41
103.465	0	66	142	40	112	200	24	63	139	63	98	182	10	2	4	-107	-1	-2	-107	-2	-5	21	4	12	41
103.588	0	66	141	40	112	201	24	62	138	63	98	182	11	2	4	-106	0	-2	-106	-2	-5	20	5	12	40
103.711	0	66	142	40	112	200	23	63	139	63	97	183	12	2	4	-105	-1	-2	-105	-2	-5	21	4	12	40
103.834	0	66	141	42	112	200	22	63	138	63	98	182	11	2	4	-106	-1	-1	-107	-2	-5	21	5	12	40
103.956	0	65	142	40	112	200	24	62	139	63	97	181	11	2	5	-108	-1	-2	-107	-1	-5	21	4	12	41
104.079	0	66	141	40	112	200	24	63	139	63	98	181	11	2	5	-107	0	-1	-106	-1	-6	21	5	12	40
104.202	0	65	141	40	111	200	24	63	139	63	98	182	11	2	4	-107	0	-2	-105	-2	-5	21	4	11	40
104.325	0	66	140	40	113	201	25	62	139	64	98	182	10	1	3	-107	0	-1	-105	-2	-5	21	4	11	39
104.448	0	66	141	42	113	200	23	63	139	62	98	182	11	3	4	-107	0	-2	-106	-2	-5	20	4	12	40
104.571	0	66	141	39	114	200	24	62	139	63	98	181	12	1	5	-107	0	-2	-106	-1	-5	20	5	11	41
104.694	0	66	140	42	112	200	24	63	139	63	98	182	11	2	5	-106	0	-1	-106	-2	-5	21	4	11	40
104.817	0	66	141	41	112	199	24	63	139	63	98	182	11	2	4	-107	0	-2	-105	-1	-5	21	4	10	39
104.94	0	66	141	40	113	198	25	62	139	63	99	185	11	3	4	-108	0	-4	-105	-2	-5	20	4	9	39
105.062	0	66	141	42	112	201	22	63	139	63	99	182	11	2	4	-107	-1	-1	-106	-1	-4	21	4	11	39
105.185	0	66	141	41	114	201	24	63	138	62	99	182	12	2	4	-107	0	-2	-105	-2	-4	21	4	12	40
105.308	0	65	141	40	113	201	24	63	139	64	99	182	11	1	4	-107	0	-2	-105	-1	-5	20	5	12	40
105.431	0	66	141	41	113	202	25	62	140	63	99	183	10	2	5	-108	-1	-2	-105	-2	-5	21	4	10	40
105.554	0	66	141	40	113	200	25	63	140	64	99	185	10	1	3	-107	0	-4	-105	-2	-4	22	4	10	39
105.677	0	65	142	42	114	202	23	63	140	63	99	184	11	3	4	-107	-1	-2	-105	-2	-6	21	5	11	40
105.8	0	65	141	40	113	201	24	63	138	64	99	183	11	2	3	-107	0	-2	-106	-1	-5	21	4	12	40
105.923	0	65	141	41	113	202	24	62	139	64	99	183	11	2	5	-108	-1	-1	-105	-1	-5	21	5	12	40
106.045	0	66	140	41	113	203	25	62	139	63	100	183	11	2	4	-108	0	-1	-104	-2	-5	22	4	11	39
106.168	0	66	141	40	114	202	25	63	139	64	100	186	11	2	4	-107	0	-3	-104	-3	-5	22	4	10	40
106.291	0	66	141	42	113	203	28	63	139	63	99	185	6	2	3	-107	0	-1	-100	-2	-5	21	5	12	45
106.414	0	65	140	40	114	201	24	63	138	65	100	183	12	2	4	-108	-1	-2	-107	-2	-5	20	4	13	40
106.537	0	65	140	40	114	202	23	62	138	62	100	184	12	2	5	-107	0	-1	-105	-1	-5	21	4	12	40
106.66	0	66	141	40	113	202	24	63	138	63	100	184	12	2	4	-107	0	-1	-106	-2	-5	21	4	12	40
106.783	0	66	140	40	114	201	25	63	139	64	99	185	11	2	4	-107	0	-2	-105	-2	-5	21	4	11	40
106.906	0	66	140	42	114	201	24	63	138	62	100	186	11	3	4	-107	0	-4	-106	-2	-5	21	4	10	41
107.028	0	66	139	41	113	201	29	63	137	62	100	182	6	1	4	-107	-1	-1	-102	-2	-5	20	4	12	47
107.151	0	66	140	41	114	202	24	63	136	63	99	183	12	1	3	-106	-1	-2	-107	-2	-4	22	5	12	40
107.274	0	65	139	40	114	202	24	61	137	62	99	183	12	1	4	-107	0	-2	-106	-2	-4	21	5	12	40
107.397	0	65	138	40	114	200	24	62	137	62	99	184	11	2	3	-106	0	-3	-106	-2	-5	21	5	10	39
107.52	0	65	140	41	115	201	24	62	136	62	100	183	11	2	4	-106	-1	-1	-106	-2	-5	22	4	12	40
107.643	0	65	138	40	114	200	23	61	135	61	100	182	11	3	4	-107	0	-2	-107	-2	-5	22	4	12	41
107.766	0	65	138	40	114	201	23	62	136	62	99	182	11	2	4	-107	0	-2	-106	-1	-5	21	4	12	41
107.889	0	65	138	41	114	201	24	62	136	61	100	182	12	2	4	-107	-1	-1	-106	-1	-5	21	4	12	40
108.012	0	65	138	40	114	201	24	62	136	62	100	182	12	2	4	-106	-1	-2	-105	-2	-4	21	4	12	40
108.134	0	65	138	41	113	201	24	62	135	61	100	183	11	2	4	-106	0	-2	-105	-2	-5	20	5	11	41
108.257	0	65	137	40	113	200	23	62	135	61	100	182	11	2	4	-106	-1	-1	-107	-2	-4	21	4	12	41
108.38	0	65	137	40	114	200	23	62	134	61	99	182	12	2	4	-107	0	-1	-107	-2	-5	20	4	11	40
108.503	0	65	137	40	114	200	24	62	134	61	99	182	12	2	4	-106	0	-2	-106	-2	-4	20	4	12	41
108.626	0	64	137	40	114	201	24	61	134	61	99	183	11	1	3	-107	-1	-2	-106	-1	-4	21	4	12	40
108.749	0	65	137	41	115	201	22	63	134	60	99	182	11	2	3	-105	0	-2	-107	-2	-5	20	4	12	40
108.872	0	64	137	40	113	199	24	61	133	61	97	181	11	2	4	-105	0	-2	-107	-2	-4	20	5	12	41
108.995	0	65	137	40	113	200	23	61	133	61	100	180	12	2	4	-107	-1	-1	-106	-2	-5	20	4	12	41
109.117	0	65	137	39	113	200	24	61	134	61	99	181	11	2	5	-106	-1	-1	-106	-2	-5	21	4	12	41
109.24	0	64	137	39	113	201	24	62	134	60	99	182	11	2	3	-106	-1	-2	-106	-1	-4	20	4	11	40
109.363	0	65	137	40	114	199	23	61	134	61	99	181	11	2	4	-106	-1	-2	-106	-2	-5	21	4	12	41
109.486	0	65	136	41	113	199	24	63	132	61	99	180	11	2	4	-106	0	-2	-108	-1	-4	20	5	11	42
109.609	0	65	136	40	113	199	23	61	133	60	98	180	11	2	3	-106	0	-1	-107	-1	-4	19	4	11	41
109.732	0	65	137	40	112	199	23	61	133	60	99	181	12	2	3	-106	0	-1	-107	-2	-5	21	4	12	41
109.855	0	65	136	39	113	200	24	61	133	60	99	181	12	2	3	-106	0	-1	-106	-3	-5	20	5	11	41
109.978	0	64	137	41	113	199	23	62	132	60	99	181	11	3	4	-106	-1	-2	-106	-2	-4	21	3	12	41
110.1	0	65	136	41	113	199	24	61	132	61	99	180	10	2	3	-105	0	-2	-108	-2	-5	20	5	11	42
110.223	0	64	136	40	113	198	24	61	132	60	98	180	11	2	4	-104	0	-1	-108	-2	-5	21	3	12	42
110.346	0	64	135	40	113	199	24	62	132	61	98	180	11	2	4	-105	0	-1	-107	-2	-4	19	4	11	41
110.469	0	64	136	39	113	200	24	62	132	60	98	180	11	2	4	-106	0	-1	-106	-3	-5	21	4	12	41
110.592	0	64	136	41	113	199	23	61	132	59	99	180	11	2	3	-105	0	-2	-108	-2	-4	19	4	12	42
110.715	0	65	135	40	112	199	25	61	131	59	99	179	10	1	4	-105	-1	-2	-109	-2	-4	19	4	11	42
110.838	0	63	135	40	113	199	24	61	132	59	99	179	12	1	3	-104	0	-2	-107	-1	-4	19	4	12	42
110.961	0	64	136	40	112	199	24	61	132	60	98	179	12	2	3	-105	0	-2	-106	-2	-4	20	5	12	41
111.084	0	64	136	39	113	199	24	61	131	60	98	181	11	2	5	-106	0	-1	-106	-1	-4	19	4	12	40
111.206	0	64	136	39	113	200	23	61	131	59	99	182	12	1	4	-105	-1	-2	-107	-2	-4	18	4	11	41
111.329	0	65	135	40	113	199	23	61	132	60	99	181	11	2	3	-105	-1	-1	-108	-2	-5	19	4	11	42
111.452	0	64	135	39	113	199	24	61	132	60	99	180	11	2	4	-105	-1	-1	-107	-1	-4	19	4	12	41
111.575	0	65	135	39	114	200	24	61	132	60	99	181	12	2	4	-104	-1	-1	-106	-3	-4	19	4	11	41
111.698	0	64	137	39	113	200	25	62	132	60	100	183	10	1	4	-104	0	-3	-106	-2	-5	20	4	11	41
111.821	0	65	136	40	113	201	25	61	133	60	100	182	11	2	4	-104	-1	-2	-105	-2	-4	19	4	12	41
111.944	0	65	136	41	113	201	23	62	133	60	100	181	11	2	4	-105	0	-1	-107	-2	-5	19	4	11	42
112.067	0	64	137	40	113	200	23	61	133	60	99	182	12	2	3	-106	0	-3	-107	-1	-4	19	4	10	41
112.189	0	64	137	40	113	200	24	62	134	60	99	183	12	2	3	-105	0	-2	-107	-2	-5	20	4	11	41
112.312	0	65	137	40	113	199	25	62	133	61	100	185	11	2	4	-105	-1	-4	-106	-1	-4	19	4	9	40
112.435	0	64	138	40	114	202	24	61	134	61	99	184	11	1	4	-105	0	-3	-105	-3	-5	20	4	10	40
112.558	0	65	137	41	114	202	23	62	134	60	99	183	10	1	4	-105	-1	-1	-107	-2	-6	20	5	11	42
112.681	0	65	138	41	114	200	24	62	134	60	99	185	11	1	3	-105	0	-2	-107	-2	-6	19	4	10	41
112.804	0	65	139	40	113	200	24	62	136	60	100	186	11	2	5	-105	-1	-4	-106	-2	-5	20	4	10	41
112.927	0	65	139	40	114	203	24	62	136	60	100	184	12	3	4	-105	0	-1	-106	-2	-5	19	4	12	40
113.05	0	65	139	40	115	201	25	62	136	61	100	187	10	2	4	-106	0	-4	-106	-3	-5	19	4	9	40
113.172	0	65	139	41	114	203	23	62	136	62	100	185	11	2	4	-105	-1	-1	-107	-2	-5	20	4	12	41
113.295	0	66	139	40	114	203	24	62	136	62	100	184	11	2	4	-105	-1	-1	-107	-2	-5	20	4	12	41
113.418	0	65	139	40	114	203	24	62	136	61	100	187	11	2	4	-106	-1	-2	-107	-2	-5	20	5	10	41
113.541	0	65	140	41	114	203	24	63	137	61	101	187	12	2	4	-105	-1	-3	-107	-2	-5	19	4	11	41
113.664	0	65	140	39	115	201	25	63	138	62	100	188	11	2	4	-105	0	-3	-106	-2	-5	19	5	9	40
113.787	0	65	139	42	115	204	22	63	137	61	100	185	11	2	4	-106	0	-2	-107	-1	-5	19	5	11	41
113.91	0	65	141	41	114	203	25	62	137	62	101	185	10	2	3	-106	0	-2	-108	-2	-5	20	5	11	42
114.033	0	65	141	40	114	204	24	62	137	61	100	185	11	2	3	-105	0	-1	-107	-2	-6	19	5	11	41
114.156	0	66	139	40	114	204	24	62	138	61	100	186	12	2	3	-105	0	-1	-107	-2	-5	19	4	12	41
114.278	0	66	141	40	114	205	26	63	138	62	101	187	11	2	4	-106	-1	-1	-105	-2	-5	19	5	12	40
114.401	0	66	141	41	115	203	24	62	138	62	100	188	10	1	4	-105	-1	-3	-107	-1	-5	20	4	11	41
114.524	0	66	141	40	115	204	24	63	138	62	101	185	11	1	4	-105	-1	-2	-107	-2	-6	20	4	12	41
114.647	0	66	141	41	114	204	24	62	138	62	100	185	12	2	4	-105	0	-2	-107	-2	-5	20	5	12	40
114.77	0	66	142	40	114	203	24	63	139	61	100	186	11	2	4	-105	0	-3	-106	-1	-5	20	5	10	41
114.893	0	66	141	40	115	202	25	64	139	62	100	189	11	1	4	-107	-1	-5	-106	-2	-4	20	5	9	40
115.016	0	66	141	42	114	204	23	63	138	61	100	186	11	1	5	-105	0	-2	-107	-2	-5	20	5	11	41
115.139	0	66	140	41	114	204	24	63	139	61	101	185	12	2	4	-106	0	-1	-107	-2	-6	20	5	12	41
115.261	0	66	141	41	114	203	24	63	138	61	100	185	12	2	4	-106	0	-1	-106	-2	-5	19	5	11	40
115.384	0	65	142	41	115	203	24	63	138	62	100	186	11	1	4	-105	0	-3	-107	-2	-5	20	5	11	40
115.507	0	65	140	40	114	202	25	63	138	62	101	186	12	2	3	-106	0	-3	-105	-2	-5	20	5	10	40
115.63	0	65	140	41	114	203	22	63	138	62	100	185	12	2	3	-105	0	-2	-106	-2	-5	20	4	12	41
115.753	0	66	139	41	114	203	24	63	138	61	100	184	11	2	4	-105	0	-2	-107	-3	-5	19	4	12	41
115.876	0	66	140	39	114	202	24	62	138	62	100	183	12	2	4	-105	-1	-2	-107	-3	-5	21	4	11	41
115.999	0	65	140	41	114	202	24	63	137	61	100	184	12	3	4	-105	0	-2	-107	-2	-5	20	4	12	41
116.122	0	66	140	40	115	202	24	63	137	61	99	184	12	2	3	-105	0	-2	-106	-1	-5	20	4	11	40
116.244	0	65	140	42	113	200	23	62	136	61	100	183	11	2	4	-104	0	-2	-107	-2	-5	19	4	12	41
116.367	0	66	139	41	114	200	25	63	136	61	99	183	11	2	4	-105	0	-2	-108	-3	-5	20	3	12	42
116.49	0	65	138	41	114	201	24	62	137	61	100	182	11	3	3	-105	-1	-2	-108	-2	-5	19	4	12	42
116.613	0	65	138	40	113	200	24	62	135	61	99	181	12	2	5	-104	0	-1	-106	-2	-5	20	4	12	42
116.736	0	65	138	40	113	200	24	62	135	61	99	182	11	2	4	-105	-1	-1	-107	-2	-6	20	5	11	41
116.859	0	65	139	42	113	200	23	62	135	60	99	182	11	2	4	-104	0	-2	-109	-1	-5	19	4	12	42
116.982	0	65	137	42	113	199	25	62	134	62	99	181	11	2	4	-104	0	-2	-108	-1	-4	18	5	12	43
117.105	0	65	137	41	113	198	24	61	134	61	99	179	11	2	4	-103	0	-2	-108	-2	-5	18	4	12	42
117.228	0	64	137	40	113	198	23	62	133	60	99	180	12	2	4	-104	0	-1	-108	-2	-5	19	5	13	41
117.35	0	65	137	40	113	199	24	62	135	60	98	180	11	2	3	-104	-1	-2	-107	-3	-4	18	4	12	41
117.473	11	65	137	40	112	198	22	61	134	60	98	179	12	2	3	-104	0	-1	-107	-2	-4	19	4	12	41
117.596	0	65	137	41	112	198	24	62	134	60	99	179	11	2	4	-104	0	-1	-108	-2	-5	18	5	11	43
117.719	0	65	137	40	112	197	23	61	133	60	98	178	11	2	4	-103	-1	-2	-107	-2	-5	18	5	12	43
117.842	0	65	137	40	112	197	24	61	132	60	97	179	12	2	5	-104	0	-2	-106	-2	-5	19	4	12	41
117.965	0	65	137	40	113	199	24	62	133	59	98	178	11	2	3	-103	0	-1	-106	-2	-4	19	3	13	41
118.088	0	65	136	41	112	197	23	61	134	60	97	180	12	1	3	-104	-1	-3	-106	-2	-5	19	5	10	42
118.211	0	65	136	40	112	197	24	62	133	59	98	178	10	2	3	-103	0	-1	-108	-2	-5	18	4	12	42
118.333	0	65	137	40	112	198	23	61	133	59	99	179	12	2	3	-104	0	-2	-107	-3	-5	19	4	12	41
118.456	0	65	136	40	112	198	23	61	133	60	98	180	12	2	3	-104	0	-2	-106	-2	-6	19	3	11	42
118.579	0	64	137	39	112	198	24	62	133	60	98	179	12	2	4	-104	0	-1	-106	-2	-5	19	4	12	41
118.702	0	64	137	39	113	199	24	61	132	60	98	180	11	2	5	-105	-1	-1	-107	-1	-4	19	4	12	41
118.825	0	65	136	41	112	197	23	62	132	60	99	179	11	2	3	-103	-1	-2	-109	-2	-5	19	4	12	43
118.948	0	65	137	40	113	198	24	62	134	60	98	179	12	2	4	-103	0	-2	-107	-2	-6	18	5	11	41
119.071	0	65	137	40	113	199	24	62	133	60	98	179	11	2	4	-104	-1	-2	-107	-2	-5	18	4	12	41
119.194	0	65	137	40	113	199	25	61	134	59	98	179	11	1	4	-104	-1	-1	-106	-2	-5	19	4	12	41
119.316	0	65	137	39	113	200	24	61	134	60	98	180	12	2	3	-104	-1	-2	-105	-3	-5	19	4	12	40
119.439	0	66	137	41	112	199	23	62	134	60	99	180	11	2	4	-104	0	-1	-107	-2	-5	18	4	12	42
119.562	0	65	137	40	113	199	24	61	133	60	98	179	11	2	4	-104	0	-2	-108	-2	-4	19	4	12	41
119.685	0	64	137	40	112	199	24	62	134	60	98	180	12	3	4	-104	0	-1	-106	-2	-4	18	4	11	42
119.808	0	64	136	40	112	200	24	62	133	60	98	180	11	2	4	-104	0	-1	-106	-2	-5	19	3	11	41
119.931	0	65	138	39	113	198	24	62	135	60	99	181	11	2	4	-105	0	-2	-106	-3	-4	19	4	10	41
120.054	0	64	138	41	113	200	23	62	135	61	99	180	11	2	4	-104	0	-2	-106	-2	-5	19	4	12	42
120.177	0	65	137	41	112	198	25	61	134	60	99	180	10	1	3	-104	0	-1	-108	-2	-5	19	4	11	42
120.3	0	65	138	40	114	200	24	63	135	60	99	181	11	2	3	-104	0	-1	-107	-2	-5	20	4	12	42
120.422	0	65	139	40	114	200	24	63	134	60	99	180	11	2	4	-105	-1	-2	-106	-2	-5	19	5	12	41
120.545	0	65	139	39	113	198	25	63	135	61	98	184	10	2	4	-105	0	-4	-106	-1	-5	20	4	8	41
120.668	0	65	138	40	114	199	25	62	135	61	100	184	11	3	3	-105	-1	-4	-106	-2	-5	19	5	10	41
120.791	0	64	138	41	114	200	23	62	136	62	100	181	11	2	4	-104	-1	-2	-107	-2	-4	19	3	12	41
120.914	0	66	138	40	113	201	24	63	137	61	99	182	11	2	4	-105	0	-1	-106	-2	-5	20	4	11	41
121.037	0	65	139	39	113	201	24	63	135	60	99	182	11	2	3	-105	0	-1	-107	-3	-5	19	4	11	41
121.16	0	65	139	39	114	201	24	63	136	61	100	184	11	2	3	-105	0	-3	-106	-1	-6	20	4	11	41
121.283	0	65	139	40	114	200	25	62	136	61	100	186	11	2	4	-105	-1	-5	-105	-2	-5	20	4	9	40
121.405	0	65	139	41	114	203	23	63	137	60	100	183	12	1	4	-105	0	-1	-106	-1	-5	19	4	11	41
121.528	0	66	140	41	114	202	24	62	136	61	100	184	11	2	4	-106	0	-2	-107	-2	-5	19	5	12	41
121.651	0	66	140	40	114	203	24	63	137	61	99	184	12	2	3	-105	0	-1	-106	-3	-4	20	4	11	41
121.774	0	65	140	40	114	204	24	63	137	62	100	184	11	2	5	-105	0	-1	-106	-2	-4	19	5	11	41
121.897	0	67	140	40	115	204	25	63	138	63	100	185	11	2	4	-106	0	-1	-105	-2	-6	20	5	12	40
122.02	0	66	140	42	116	202	24	63	139	62	100	186	11	3	4	-105	0	-3	-106	-2	-4	20	4	10	40
122.143	0	66	140	41	114	203	25	62	138	62	101	185	11	2	4	-106	0	-1	-107	-3	-5	20	4	11	41
122.266	0	65	140	40	115	204	24	63	138	61	100	185	11	3	5	-105	0	-2	-105	-2	-5	21	5	12	41
122.388	0	66	140	40	114	203	25	63	139	62	101	187	11	2	4	-105	0	-3	-107	-2	-6	20	4	10	40
122.511	0	65	140	40	115	205	25	63	139	62	101	185	11	3	4	-105	0	-1	-106	-2	-5	20	4	11	40
122.634	0	66	142	41	114	203	24	63	138	63	101	187	11	2	5	-105	-1	-3	-105	-2	-5	20	4	10	40
122.757	0	66	140	41	115	203	23	63	138	63	100	184	11	2	5	-105	-1	-1	-107	-2	-5	20	3	12	41
122.88	0	66	140	41	113	203	24	63	138	61	99	185	11	2	4	-106	0	-2	-107	-2	-5	21	4	12	40
123.003	0	65	141	41	114	203	24	63	138	62	100	186	12	2	4	-106	0	-2	-106	-2	-5	20	4	11	40
123.126	0	66	141	40	114	203	25	63	138	63	100	185	11	2	4	-106	0	-2	-104	-2	-5	20	4	12	40
123.249	0	66	141	41	115	203	25	63	138	63	100	187	11	1	3	-106	-1	-3	-105	-2	-5	20	4	11	40
123.372	0	66	140	42	114	203	23	62	138	61	99	185	10	2	5	-106	0	-2	-108	-3	-5	20	5	11	42
123.494	0	65	140	41	113	203	24	63	138	62	100	184	12	2	4	-107	0	-2	-107	-2	-5	20	4	12	41
123.617	0	64	141	40	114	203	23	63	138	62	99	184	12	2	4	-107	0	-2	-106	-2	-5	21	4	12	41
123.74	0	66	140	40	113	202	25	63	138	63	100	186	11	3	3	-107	0	-3	-106	-1	-4	20	4	10	41
123.863	0	66	141	40	113	202	24	62	138	62	100	186	11	2	3	-106	0	-3	-105	-2	-5	20	4	10	39
123.986	0	66	140	41	114	202	23	63	138	63	99	184	11	2	4	-106	-1	-2	-107	-2	-5	20	5	12	42
124.109	0	64	140	40	112	201	23	63	137	62	99	183	11	3	4	-106	0	-1	-106	-2	-5	19	3	12	42
124.232	0	65	140	40	113	202	23	62	137	62	99	184	12	2	4	-106	0	-2	-106	-2	-5	20	4	12	41
124.355	0	66	139	40	114	202	24	63	137	61	99	184	12	2	4	-107	0	-1	-106	-2	-5	20	4	11	40
124.477	0	65	139	40	114	202	23	62	137	63	99	184	11	2	4	-105	-1	-1	-106	-1	-4	19	3	11	40
124.6	0	65	138	41	113	201	24	62	136	62	99	182	10	2	3	-106	0	-2	-107	-1	-5	21	4	12	42
124.723	0	65	140	40	112	200	24	62	136	62	99	183	11	2	4	-106	-1	-2	-108	-2	-5	20	4	11	42
124.846	0	65	139	41	113	200	24	62	137	61	98	182	11	2	3	-107	0	-2	-108	-2	-5	20	5	12	42
124.969	0	66	139	40	114	201	25	61	136	62	98	184	11	2	3	-106	-1	-3	-106	-2	-5	21	4	10	40
125.092	0	65	138	40	113	202	24	62	136	61	99	182	12	2	4	-106	0	-1	-105	-3	-5	20	3	11	40
125.215	0	65	138	41	112	200	23	62	136	62	99	182	11	2	3	-105	0	-2	-108	-2	-6	20	5	12	42
125.338	0	64	137	40	113	200	24	62	135	62	99	182	11	2	4	-105	-1	-2	-108	-2	-5	20	3	11	41
125.46	0	65	139	41	113	200	23	62	136	62	99	182	12	2	4	-105	0	-1	-107	-2	-5	19	4	11	41
125.583	0	65	137	40	113	200	24	62	135	61	99	183	11	2	4	-106	0	-2	-106	-2	-4	20	4	11	41
125.706	0	65	138	40	113	202	23	63	135	61	99	183	11	2	4	-106	0	-2	-106	-1	-4	20	5	12	40
125.829	0	65	138	41	113	200	24	62	134	61	99	181	11	2	4	-105	0	-2	-108	-2	-5	20	5	12	42
125.952	0	65	138	40	113	201	24	62	134	60	99	181	12	3	4	-105	0	-2	-107	-1	-4	20	5	13	41
126.075	0	64	137	41	113	201	24	61	135	60	99	182	12	2	3	-105	-1	-1	-106	-2	-5	20	4	12	41
126.198	0	66	138	40	113	199	24	62	135	61	99	185	11	2	4	-106	0	-4	-106	-1	-5	20	4	9	41
126.321	0	65	138	41	113	199	23	61	135	61	99	185	12	2	4	-105	-1	-4	-107	-1	-5	20	5	9	40
126.444	0	65	138	41	114	200	24	62	135	60	99	182	11	1	3	-105	0	-2	-108	-2	-5	19	5	12	42
126.566	0	65	136	39	113	200	24	62	134	61	98	181	11	3	3	-105	0	-2	-108	-2	-5	19	4	11	42
126.689	0	65	137	40	113	201	24	62	134	61	99	181	12	2	3	-104	-1	-2	-109	-2	-5	18	4	12	43
126.812	0	65	137	40	113	201	24	63	135	61	99	183	12	2	4	-104	-1	-2	-108	-2	-5	19	4	12	42
126.935	0	65	138	40	113	201	23	62	136	60	100	184	13	2	5	-104	0	-3	-107	-2	-4	19	4	10	42
127.058	0	66	139	44	113	201	30	63	136	59	100	187	9	3	4	-102	0	-4	-96	-2	-5	17	4	9	55
127.181	0	67	141	45	117	208	28	63	139	61	103	191	16	3	4	-101	0	-3	-93	-2	-6	14	4	8	60
127.304	0	67	142	43	118	209	30	63	139	61	103	194	17	2	3	-99	0	-4	-95	-1	-5	14	4	9	58
127.427	0	66	140	40	117	208	30	63	138	60	102	191	17	1	5	-100	0	-2	-112	-1	-5	15	4	9	44
127.549	0	66	140	41	116	206	28	63	137	60	101	187	13	1	4	-102	0	-2	-109	-3	-6	17	4	12	43
127.672	0	66	139	42	115	203	27	64	137	60	101	185	13	2	4	-101	0	-2	-109	-3	-4	17	4	12	43
127.795	0	67	140	41	116	203	27	63	137	61	101	186	12	2	4	-101	0	-1	-108	-2	-5	17	4	12	43
127.918	0	66	140	40	116	203	25	63	137	60	101	185	13	2	4	-102	0	-1	-107	-2	-5	17	4	12	42
128.041	0	66	141	40	116	205	25	63	138	61	101	186	13	2	3	-104	0	-1	-107	-3	-5	17	4	11	42
128.164	0	66	141	40	116	204	26	64	138	60	102	187	12	1	4	-103	0	-2	-107	-2	-6	18	5	11	43
128.287	0	65	141	41	115	205	24	63	137	60	101	186	13	2	4	-102	0	-1	-109	-2	-4	18	4	11	43
128.41	0	66	140	41	115	204	26	63	138	61	102	186	13	2	3	-102	0	-2	-108	-1	-5	17	5	12	42
128.532	0	66	140	41	116	203	25	63	138	60	101	187	12	2	5	-103	0	-2	-108	-3	-5	19	4	10	43
128.655	0	67	141	41	115	204	25	63	139	61	101	187	12	2	4	-103	0	-3	-107	-2	-5	17	4	11	42
128.778	0	66	141	40	115	204	25	63	139	61	102	188	12	3	3	-104	0	-3	-108	-2	-5	17	4	11	42
128.901	0	67	142	42	115	205	23	63	139	61	101	186	13	2	4	-104	0	-2	-108	-2	-5	18	4	12	43
129.024	0	66	140	41	115	205	25	63	139	61	102	187	12	2	4	-103	-1	-1	-108	-3	-5	18	4	12	42
129.147	0	65	142	40	115	205	25	62	139	61	102	187	12	2	4	-104	0	-1	-108	-2	-5	19	4	12	42
129.27	0	66	141	40	115	203	25	63	139	61	101	190	13	2	3	-104	0	-4	-107	-3	-4	18	4	9	43
129.393	0	66	142	39	114	204	26	64	140	62	100	190	12	2	4	-104	0	-4	-107	-2	-6	18	5	9	41
129.516	0	66	142	42	115	205	23	63	139	61	101	189	12	1	4	-104	0	-3	-107	-2	-5	18	5	10	42
129.638	0	66	141	42	114	206	25	64	140	61	101	187	13	2	3	-105	0	-1	-108	-2	-6	19	5	11	42
129.761	0	65	142	40	114	206	25	63	140	62	101	188	11	2	4	-104	0	-2	-106	-2	-6	19	5	12	42
129.884	0	66	142	40	115	205	25	63	140	62	100	189	12	2	3	-105	-1	-3	-107	-2	-5	19	4	11	42
130.007	0	65	142	41	115	203	26	63	141	62	101	190	12	2	4	-105	0	-4	-107	-2	-6	19	4	9	41
130.13	0	66	142	41	115	204	25	64	141	63	100	191	11	2	4	-104	0	-4	-106	-2	-5	19	5	9	41
130.253	0	66	142	42	115	206	24	63	140	63	101	187	12	2	4	-105	0	-1	-107	-1	-5	20	5	12	42
130.376	0	65	143	41	114	205	24	63	141	63	101	189	12	2	4	-106	0	-3	-107	-2	-5	20	4	10	41
130.499	0	66	142	40	115	206	25	64	139	62	100	187	11	2	4	-105	0	-2	-108	-2	-6	19	5	11	41
130.621	0	66	143	40	115	205	25	62	141	62	101	190	11	2	4	-105	0	-4	-106	-2	-5	19	4	11	40
130.744	0	66	142	41	114	205	25	62	141	63	100	190	11	2	4	-105	0	-2	-106	-2	-6	21	4	10	40
130.867	0	66	142	43	115	205	23	63	140	63	100	188	12	2	4	-105	0	-2	-107	-2	-5	22	4	11	41
130.99	0	65	142	41	115	206	24	64	140	63	99	188	12	2	4	-106	0	-1	-108	-3	-5	21	4	12	40
131.113	0	66	142	42	114	206	24	63	140	63	101	187	12	3	4	-105	0	-2	-107	-2	-5	21	4	12	41
131.236	0	65	142	41	114	206	25	62	141	63	101	188	12	2	4	-106	0	-2	-106	-2	-5	20	4	12	40
131.359	0	66	143	41	114	205	25	62	140	63	100	189	11	2	4	-106	0	-3	-107	-1	-6	20	4	11	40
131.482	0	66	142	42	113	204	23	63	140	63	100	187	12	2	4	-106	0	-1	-107	-2	-5	21	4	11	41
131.604	0	66	142	41	113	205	25	63	139	63	100	186	12	1	4	-106	-1	-2	-107	-2	-6	21	5	12	41
131.727	0	65	141	42	114	205	24	63	140	63	100	185	11	2	5	-106	0	-2	-106	-2	-5	20	4	13	40
131.85	0	66	142	41	114	205	25	63	140	64	99	186	11	2	4	-106	-1	-2	-106	-2	-5	21	4	12	41
131.973	0	65	142	40	114	204	25	63	140	64	100	188	11	1	4	-106	0	-2	-106	-2	-5	21	5	11	40
132.096	0	66	141	42	114	204	23	62	139	62	99	186	12	1	4	-106	0	-1	-107	-2	-5	21	5	11	41
132.219	0	66	140	41	113	203	23	62	139	62	99	185	13	1	5	-107	-1	-2	-107	-2	-6	21	4	12	41
132.342	0	65	140	40	113	202	24	62	139	62	100	185	12	3	4	-107	0	-2	-107	-2	-5	20	4	12	41
132.465	0	65	141	40	113	203	24	62	138	63	99	185	12	2	4	-106	0	-1	-107	-2	-4	21	4	12	40
132.588	0	65	140	40	114	203	24	62	138	63	100	185	12	2	3	-106	-1	-1	-106	-3	-6	21	4	12	40
132.71	0	65	140	41	114	204	23	62	138	62	99	184	12	2	4	-106	-1	-2	-105	-2	-5	21	3	12	40
132.833	0	64	140	41	113	202	24	62	137	62	99	184	11	3	3	-107	0	-2	-108	-2	-5	21	4	12	42
132.956	0	65	140	40	114	202	23	62	137	62	99	184	12	2	5	-107	0	-1	-107	-3	-6	21	4	12	41
133.079	0	65	139	40	113	202	24	62	136	61	99	184	12	2	4	-106	0	-1	-106	-2	-5	22	4	12	41
133.202	0	65	139	40	114	203	24	62	138	63	99	184	12	2	4	-106	-1	-2	-106	-3	-5	20	4	12	41
133.325	0	65	139	40	113	203	25	61	138	62	99	184	11	2	4	-107	-1	-2	-106	-2	-5	21	4	12	41
133.448	0	64	139	41	113	202	23	62	137	62	99	183	11	2	4	-107	0	-1	-108	-2	-5	19	4	12	42
133.571	0	64	139	40	114	201	23	62	136	62	99	184	12	2	4	-106	0	-2	-106	-2	-6	21	4	11	41
133.693	0	65	138	40	113	201	23	62	135	62	99	183	11	2	4	-106	0	-1	-107	-2	-5	21	4	11	41
133.816	0	65	139	39	114	201	24	61	136	62	99	184	11	3	3	-106	-1	-1	-107	-2	-5	21	4	12	40
133.939	0	65	139	40	113	203	25	62	136	62	99	184	12	3	4	-105	0	-2	-106	-2	-5	21	4	12	40
134.062	0	65	137	41	114	202	23	62	135	62	99	183	12	3	4	-106	-1	-2	-106	-2	-5	20	4	12	41
134.185	0	65	138	40	113	202	24	62	136	63	100	184	12	1	4	-107	-1	-2	-107	-2	-4	20	3	12	41
134.308	0	65	138	40	113	202	23	62	135	61	99	183	12	1	4	-106	0	-2	-107	-1	-4	21	4	13	41
134.431	0	65	138	40	114	202	24	62	136	62	99	183	12	2	4	-105	-1	-2	-106	-2	-5	20	4	12	41
134.554	0	65	138	40	114	202	24	62	135	62	100	184	12	2	4	-105	0	-1	-105	-2	-4	20	4	11	40
134.676	0	64	138	41	114	202	23	62	136	62	99	185	12	3	4	-106	-1	-3	-106	-2	-5	21	4	11	40
134.799	0	65	138	40	113	201	24	62	135	62	100	183	11	2	3	-106	0	-2	-108	-2	-5	21	4	11	42
134.922	0	65	137	40	114	202	24	62	135	61	100	183	12	2	3	-106	0	-2	-106	-2	-5	21	4	12	41
135.045	0	65	138	41	114	202	23	62	135	61	101	184	12	2	4	-106	-1	-1	-106	-2	-5	20	4	12	41
135.168	0	65	138	40	113	203	24	62	135	62	99	183	11	2	4	-105	0	-1	-106	-2	-5	21	4	12	40
135.291	0	65	137	40	114	203	24	62	135	63	99	185	11	2	4	-106	0	-1	-106	-2	-5	21	4	12	40
135.414	0	65	137	41	114	202	23	62	135	62	100	184	11	1	4	-105	-1	-1	-108	-1	-4	21	4	11	42
135.537	0	65	137	40	113	202	24	62	135	62	99	184	12	2	4	-106	0	-1	-107	-2	-4	19	3	12	41
135.66	0	65	137	40	115	202	23	62	136	61	99	184	12	2	3	-105	0	-1	-107	-2	-5	20	5	12	41
135.782	0	66	138	40	114	202	24	62	135	61	100	184	12	2	4	-106	-1	-1	-107	-2	-5	21	4	12	41
135.905	0	65	138	40	114	203	24	62	135	62	100	184	12	2	4	-106	0	-2	-106	-2	-6	20	5	12	40
136.028	0	65	138	41	115	202	22	62	135	62	99	184	12	2	4	-106	0	-1	-106	-2	-5	21	4	12	42
136.151	0	65	137	40	114	201	24	62	134	61	99	184	12	2	4	-106	0	-2	-107	-2	-4	20	4	11	42
136.274	0	65	138	40	115	202	23	62	135	62	100	184	12	2	4	-105	0	-2	-107	-3	-6	20	4	12	41
136.397	0	65	137	40	115	203	24	62	134	62	99	184	12	2	4	-105	0	-2	-107	-2	-5	20	5	13	42
136.52	0	65	138	40	114	204	24	61	135	62	100	184	11	2	4	-106	-1	-2	-106	-2	-5	20	3	12	41
136.643	0	65	138	41	115	202	23	62	135	61	99	188	11	2	3	-106	0	-3	-107	-3	-4	19	5	9	41
136.765	0	66	138	41	114	204	24	62	135	61	100	184	11	2	3	-105	0	-2	-109	-2	-4	20	3	12	42
136.888	0	66	138	39	115	202	24	62	135	61	100	185	12	1	4	-105	-1	-3	-107	-1	-4	20	5	10	41
137.011	0	66	138	40	115	203	24	63	135	61	100	185	11	2	4	-106	0	-2	-107	-2	-5	21	4	11	41
137.134	0	65	138	39	115	204	24	61	136	61	100	186	11	2	4	-105	0	-1	-106	-2	-5	20	4	12	41
137.257	0	65	138	40	114	203	25	62	135	62	101	187	12	2	4	-105	0	-2	-106	-2	-5	20	4	10	41
137.38	0	65	139	42	114	205	23	62	136	61	101	186	11	2	3	-105	0	-1	-107	-2	-4	20	5	11	41
137.503	0	65	138	39	114	204	24	62	136	62	99	185	12	2	4	-106	0	-2	-107	-1	-4	20	4	12	41
137.626	0	66	137	40	114	204	24	62	136	61	100	186	12	2	4	-106	0	-2	-107	-2	-4	20	4	12	41
137.748	0	66	138	40	114	203	24	62	137	62	100	189	12	2	3	-105	0	-4	-107	-1	-5	20	4	10	41
137.871	0	66	138	40	114	205	25	62	136	61	101	188	11	2	4	-105	0	-3	-106	-2	-5	21	4	10	41
137.994	0	65	139	40	114	204	25	62	137	63	101	191	11	2	4	-106	0	-4	-106	-2	-5	19	5	9	40
138.117	0	66	140	41	115	206	24	62	137	62	100	187	11	2	4	-106	-1	-2	-108	-2	-6	20	4	12	41
138.24	0	66	139	40	115	206	24	63	137	62	101	188	12	1	4	-105	0	-1	-107	-1	-5	20	4	11	41
138.363	0	65	140	41	115	206	25	63	137	63	101	189	11	3	3	-105	0	-1	-106	-2	-4	21	4	11	40
138.486	0	65	140	40	115	205	25	62	138	63	101	191	12	3	4	-106	0	-4	-106	-1	-5	20	5	10	40
138.609	0	66	140	40	114	205	25	61	138	62	101	192	11	2	4	-106	0	-4	-106	-2	-6	20	5	9	40
138.732	0	66	141	41	114	206	23	62	138	63	101	191	12	2	5	-106	-1	-3	-106	-2	-5	19	4	10	40
138.854	0	66	140	41	115	206	24	63	138	62	100	190	12	2	4	-107	0	-3	-106	-2	-5	20	4	11	41
138.977	0	65	141	41	115	207	24	62	138	62	101	189	12	2	4	-105	0	-1	-106	-2	-4	21	4	12	40
139.1	0	66	140	40	116	206	25	62	138	63	101	192	11	3	4	-106	0	-2	-106	-1	-5	21	4	10	40
139.223	0	66	140	41	115	207	25	63	138	63	101	191	12	2	4	-106	0	-3	-105	-2	-5	20	4	10	40
139.346	0	66	141	41	115	207	25	63	139	63	101	191	12	2	3	-105	0	-3	-105	-2	-5	21	4	11	40
139.469	0	66	140	41	115	207	24	62	139	63	102	189	12	2	5	-107	-1	-1	-106	-2	-5	22	5	12	41
139.592	0	66	140	41	114	207	25	62	139	62	101	189	12	2	4	-106	0	-2	-107	-2	-6	20	4	11	40
139.715	0	65	140	41	114	206	24	62	139	62	101	190	13	2	4	-107	0	-3	-106	-2	-4	20	4	11	41
139.837	0	65	141	40	115	207	25	63	139	64	101	189	12	2	4	-106	0	-2	-105	-3	-4	21	4	12	40
139.96	0	65	141	41	115	207	25	63	139	63	101	190	12	2	4	-107	0	-1	-106	-1	-5	20	4	12	39
140.083	0	65	141	42	115	206	23	62	138	62	99	189	11	2	4	-107	0	-2	-107	-2	-4	21	5	12	41
140.206	0	65	140	40	115	205	24	63	138	63	100	187	12	2	4	-107	-1	-2	-107	-1	-4	21	4	12	41
140.329	0	66	140	40	114	205	24	62	138	62	100	188	12	1	4	-107	0	-2	-106	-2	-5	20	4	11	41
140.452	0	66	140	40	114	205	24	62	138	62	100	187	12	2	3	-106	0	-2	-106	-1	-5	21	4	12	40
140.575	0	66	140	40	114	205	25	62	137	62	99	187	12	2	4	-106	0	-2	-106	-2	-5	21	4	12	40
140.698	0	66	141	41	114	205	24	62	138	63	100	188	12	3	4	-106	0	-2	-105	-2	-5	21	4	12	40
140.82	0	64	140	41	114	204	23	61	138	62	100	186	12	2	4	-106	0	-1	-107	-2	-5	21	5	12	41
140.943	0	65	139	40	114	203	24	63	137	62	99	186	12	2	5	-107	0	-2	-107	-2	-5	21	4	11	41
141.066	0	65	140	40	114	202	24	62	137	62	99	185	12	2	4	-106	0	-1	-107	-3	-5	20	4	11	41
141.189	0	65	139	39	113	203	24	61	137	62	99	186	12	2	4	-106	0	-1	-106	-2	-5	20	4	11	40
141.312	0	65	139	40	114	204	25	62	138	62	100	187	11	2	4	-106	-1	-2	-105	-1	-5	21	4	10	40
141.435	0	65	139	42	113	203	23	62	137	62	99	185	12	2	4	-106	0	-1	-106	-2	-5	21	3	12	40
141.558	0	64	139	40	114	203	24	62	137	62	100	184	12	2	4	-107	0	-2	-106	-2	-5	20	4	12	41
141.681	0	65	139	40	114	202	23	61	136	62	99	185	12	3	4	-105	0	-1	-106	-3	-5	20	3	12	41
141.804	0	65	139	39	114	203	24	63	135	62	100	184	12	2	4	-106	0	-3	-105	-2	-4	20	5	13	40
141.926	0	64	139	40	113	203	25	61	136	62	99	185	11	2	3	-106	0	-1	-106	-2	-6	20	5	12	41
142.049	0	64	138	41	113	203	24	62	136	61	100	185	11	2	4	-106	0	-1	-106	-2	-5	20	4	11	40
142.172	0	65	138	40	114	202	24	62	136	62	99	183	11	1	3	-107	0	-1	-106	-2	-5	21	4	12	42
142.295	0	64	138	40	113	202	23	62	136	62	98	184	12	2	4	-105	0	-1	-106	-2	-5	20	4	12	41
142.418	0	64	138	41	113	201	24	62	136	61	98	184	12	2	4	-106	0	-1	-107	-1	-4	20	4	12	40
142.541	0	65	138	40	114	203	25	61	135	62	99	184	11	1	4	-106	0	-1	-107	-1	-5	20	4	12	40
142.664	0	64	138	39	114	203	24	62	136	62	99	185	12	3	4	-107	-1	-1	-104	-2	-5	21	4	12	40
142.787	0	64	138	41	113	202	23	62	135	61	99	184	11	2	4	-105	-1	-2	-107	-1	-4	21	4	11	41
142.909	0	65	138	41	114	202	25	61	135	61	99	184	11	2	4	-106	0	-2	-107	-2	-6	20	3	12	42
143.032	0	65	139	40	113	202	24	61	135	61	99	184	12	2	4	-105	0	-2	-106	-1	-5	20	4	12	41
143.155	0	64	139	40	114	204	25	62	135	61	100	184	12	2	4	-106	0	-1	-106	-1	-5	21	4	11	41
143.278	0	65	139	39	113	204	25	61	136	62	98	185	11	3	3	-106	-1	-1	-105	-2	-5	20	3	11	40
143.401	0	65	138	41	114	204	23	63	135	62	100	184	12	2	4	-106	0	-1	-107	-2	-5	20	5	11	40
143.524	0	66	138	39	114	203	24	62	135	62	100	184	12	2	4	-106	0	-2	-107	-2	-5	20	4	12	42
143.647	0	65	139	40	114	204	23	62	135	62	100	185	12	2	5	-105	-1	-1	-106	-2	-4	20	4	12	41
143.77	0	64	138	39	115	204	24	62	135	61	99	185	12	2	4	-106	-1	-3	-106	-2	-6	20	3	12	41
143.892	0	65	138	39	115	204	25	62	137	62	101	185	12	2	4	-106	0	-1	-105	-2	-5	21	5	11	40
144.015	0	64	139	40	114	203	23	62	135	62	100	188	12	2	3	-105	0	-2	-106	-2	-5	20	4	10	41
144.138	0	65	139	41	113	204	24	61	135	62	100	186	11	3	3	-105	0	-1	-107	-2	-5	20	3	11	42
144.261	0	66	139	40	114	204	24	62	135	62	101	187	12	3	3	-106	0	-2	-106	-2	-5	20	5	10	41
144.384	0	66	138	41	114	205	24	62	136	61	101	186	12	2	5	-105	-1	-1	-107	-2	-5	20	4	13	41
144.507	0	65	139	41	115	204	25	62	135	62	101	188	12	3	3	-106	0	-3	-106	-2	-5	21	4	11	41
144.63	0	65	140	39	116	203	25	62	136	61	100	189	12	2	4	-106	0	-4	-105	-1	-5	20	5	9	40
144.753	0	65	139	42	115	205	23	62	136	62	101	187	11	1	4	-105	0	-2	-106	-2	-5	21	4	12	40
144.876	0	65	138	40	115	204	24	62	136	62	101	188	12	2	4	-107	0	-3	-107	-2	-6	21	4	10	41
144.998	0	65	139	40	115	205	23	62	137	61	101	189	12	2	3	-106	0	-3	-106	-2	-4	20	5	10	40
145.121	0	65	139	40	115	206	25	62	136	62	101	188	12	2	4	-105	0	-1	-105	-2	-6	20	5	11	41
145.244	0	66	139	40	114	206	25	63	137	62	100	190	11	2	4	-106	0	-2	-105	-2	-5	20	4	10	41
145.367	0	66	139	41	116	206	25	62	138	62	102	192	11	3	3	-106	-1	-3	-106	-2	-5	20	3	9	40
145.49	0	65	139	41	115	207	24	62	136	62	101	189	12	2	4	-107	0	-1	-107	-1	-5	20	4	11	42
145.613	0	65	140	40	115	206	24	63	137	62	101	191	12	2	4	-106	0	-3	-106	-2	-5	19	5	11	41
145.736	0	66	139	41	116	205	24	63	138	63	101	192	12	2	4	-106	0	-4	-106	-2	-6	21	5	9	40
145.859	0	66	140	40	115	206	25	63	138	63	102	192	12	2	4	-106	0	-4	-106	-2	-5	20	4	9	41
145.981	0	65	140	40	116	207	26	63	137	63	101	193	11	2	4	-107	-1	-4	-105	-2	-5	19	3	8	40
146.104	0	65	141	41	115	207	24	62	138	63	101	192	12	2	4	-105	-1	-3	-106	-2	-5	20	4	10	41
146.227	0	65	140	40	116	207	25	63	137	62	101	192	12	2	4	-106	-1	-2	-107	-2	-5	20	4	11	40
146.35	0	65	141	40	115	207	24	63	138	62	103	192	13	3	4	-107	0	-3	-106	-2	-4	21	5	10	40
146.473	0	66	141	41	115	207	25	62	138	63	102	194	12	2	4	-106	0	-4	-106	-2	-6	20	4	9	40
146.596	0	66	142	40	116	208	26	62	139	63	102	195	12	1	4	-106	0	-4	-104	-2	-5	21	4	10	40
146.719	0	66	140	41	115	208	23	63	139	63	101	193	12	2	4	-106	-1	-3	-106	-2	-5	21	4	11	40
146.842	0	66	141	41	115	208	24	63	138	63	101	191	13	2	4	-108	0	-2	-106	-2	-5	21	5	12	41
146.964	0	65	141	41	115	208	24	63	139	62	101	192	12	2	3	-106	0	-2	-105	-2	-4	21	4	11	40
147.087	0	65	140	41	115	208	25	63	139	63	101	192	12	2	4	-106	0	-3	-106	-2	-5	21	4	10	40
147.21	0	65	141	40	115	207	25	62	140	63	101	194	12	2	4	-107	-1	-4	-106	-2	-5	20	5	9	40
147.333	0	65	141	42	114	207	25	63	140	63	101	192	12	2	4	-106	0	-3	-106	-2	-5	20	5	10	40
147.456	0	66	140	41	114	207	24	62	139	62	101	190	12	2	4	-107	0	-2	-107	-1	-6	21	4	12	42
147.579	0	66	141	40	114	207	24	62	139	62	101	190	12	1	4	-106	0	-1	-106	-2	-4	21	5	12	41
147.702	0	63	140	40	114	207	24	62	138	62	100	189	12	2	4	-107	0	-1	-106	-2	-5	21	4	12	41
147.825	0	64	141	40	113	207	25	62	138	63	100	190	12	1	3	-107	0	-1	-106	-2	-5	20	4	11	41
147.948	0	64	140	41	114	207	24	62	139	63	101	190	12	2	4	-106	-1	-1	-106	-1	-5	21	5	12	40
148.07	0	65	139	42	114	205	23	62	138	61	100	188	12	2	4	-106	-1	-1	-108	-1	-6	21	4	12	42
148.193	0	65	140	40	114	205	24	61	138	61	101	187	12	1	4	-106	0	-2	-107	-2	-5	21	4	12	41
148.316	0	64	139	40	113	205	24	62	136	62	100	187	12	2	4	-107	0	-1	-106	-2	-5	21	4	12	41
148.439	0	65	139	40	114	204	25	61	136	63	100	186	12	2	4	-107	0	-2	-106	-3	-5	21	3	11	41
148.562	0	64	139	40	113	204	24	62	137	63	100	187	12	3	4	-105	-1	-1	-106	-1	-5	20	5	13	40
148.685	0	65	139	41	113	203	24	61	137	62	99	187	11	2	4	-105	0	-2	-108	-2	-5	21	3	12	42
148.808	0	64	139	40	113	203	24	61	136	62	99	186	11	2	5	-107	0	-1	-108	-3	-5	21	3	12	41
148.931	0	65	138	40	112	203	22	62	136	61	99	186	13	2	3	-106	-1	-1	-107	-2	-5	20	4	11	41
149.053	0	65	138	39	113	202	24	61	136	61	99	186	12	1	4	-106	-1	-2	-106	-2	-6	20	4	12	41
149.176	0	64	138	39	113	204	25	61	136	62	99	186	11	2	3	-104	0	-2	-106	-2	-5	20	5	12	40
149.299	0	65	138	41	113	203	23	61	136	61	99	186	12	1	3	-105	0	-2	-107	-2	-5	21	4	11	40
149.422	0	64	138	41	113	202	25	61	135	61	98	185	11	2	4	-106	-1	-1	-107	-2	-5	21	4	12	42
149.545	0	65	137	40	112	203	23	61	135	61	98	184	12	1	4	-105	0	-2	-106	-2	-5	20	5	12	41
149.668	0	64	137	40	113	202	24	61	136	62	99	184	12	2	3	-107	-1	-1	-107	-2	-5	20	5	12	41
149.791	0	64	138	40	113	202	25	62	134	62	99	185	11	2	5	-107	0	-2	-106	-2	-6	20	4	12	40
149.914	0	64	138	40	114	202	23	61	134	61	99	184	12	2	3	-106	0	-1	-106	-2	-5	20	4	12	40
150.036	0	64	137	41	113	201	23	61	135	62	98	184	12	1	3	-106	0	-2	-107	-1	-5	20	4	11	42
150.159	0	64	137	40	113	202	24	61	135	61	99	184	12	2	4	-106	0	-2	-107	-1	-5	21	4	12	40
150.282	0	65	138	40	113	202	24	61	135	61	99	184	12	2	3	-106	0	-2	-106	-2	-5	21	3	11	41
150.405	0	65	138	40	113	202	24	61	134	62	99	184	12	2	4	-106	0	-1	-106	-1	-6	21	4	11	41
150.528	0	65	138	40	114	202	24	61	135	62	100	188	11	3	3	-106	0	-3	-105	-2	-5	20	4	9	40
150.651	0	64	138	40	112	202	23	61	135	61	100	184	12	2	4	-105	0	-2	-108	-2	-4	20	5	12	42
150.774	0	65	137	40	114	202	23	62	135	61	99	185	13	2	4	-106	0	-1	-107	-2	-5	21	4	12	41
150.897	0	64	138	40	113	203	24	61	134	62	99	186	12	1	3	-106	0	-2	-106	-2	-5	21	5	10	41
151.02	0	64	137	39	114	201	25	61	135	62	100	187	12	1	4	-106	-1	-4	-106	-2	-4	21	5	10	40
151.142	0	65	138	40	113	202	25	61	135	62	100	188	11	1	3	-106	0	-4	-106	-2	-5	20	4	9	40
151.265	0	64	137	41	114	202	23	62	135	62	101	186	12	2	4	-106	-1	-3	-107	-2	-4	20	4	11	41
151.388	0	65	138	39	113	203	24	62	135	62	99	185	11	2	4	-106	0	-1	-107	-2	-6	21	4	11	41
151.511	0	64	137	39	114	203	23	62	134	61	99	187	13	2	3	-106	0	-3	-107	-1	-5	21	4	10	41
151.634	0	65	137	39	114	203	24	61	135	62	101	186	12	2	5	-106	-1	-2	-107	-2	-5	21	5	10	41
151.757	0	64	138	41	114	203	24	62	136	61	100	188	12	2	4	-106	-1	-3	-106	-2	-5	20	4	10	40
151.88	0	64	137	41	114	204	23	62	136	61	100	186	12	3	3	-106	0	-2	-106	-2	-5	20	4	12	41
152.003	0	64	137	41	115	203	25	61	135	62	100	185	11	1	4	-106	0	-1	-108	-2	-5	20	5	11	42
152.125	0	64	137	41	114	204	24	61	135	60	100	185	13	2	4	-106	-1	-1	-108	-2	-5	20	5	11	42
152.248	0	65	137	40	114	202	24	61	135	62	100	187	12	2	4	-106	0	-3	-107	-2	-4	20	5	10	41
152.371	0	64	138	39	113	205	25	61	134	62	100	186	12	1	4	-105	0	-1	-106	-2	-4	20	4	12	41
152.494	0	65	138	40	113	203	24	61	135	61	100	188	11	2	4	-105	0	-2	-107	-2	-5	19	4	10	41
152.617	0	66	138	40	114	203	24	62	135	61	100	186	11	1	4	-105	0	-2	-108	-3	-4	20	5	12	42
152.74	0	65	137	40	114	204	23	62	135	61	100	186	13	2	3	-105	-1	-1	-107	-2	-5	19	4	12	41
152.863	0	64	137	40	114	205	24	62	136	61	99	187	12	2	3	-105	0	-2	-106	-2	-5	20	3	11	41
152.986	0	65	137	39	115	203	24	61	135	61	100	189	12	2	4	-106	0	-4	-106	-1	-5	20	4	9	41
153.108	1	65	138	40	114	202	24	62	135	61	100	189	12	2	4	-105	0	-4	-107	-2	-5	19	4	9	41
153.231	0	64	137	41	114	205	23	62	135	62	100	187	11	2	3	-105	0	-1	-107	-2	-5	20	6	11	42
153.354	0	65	138	41	114	205	24	62	135	61	101	187	13	2	4	-105	0	-2	-107	-1	-5	20	4	12	41
153.477	0	64	138	39	115	203	24	62	135	61	101	188	13	2	4	-106	0	-3	-107	-2	-5	21	4	10	42
153.6	0	65	137	39	114	203	25	62	135	62	100	189	11	2	3	-105	-1	-3	-107	-2	-5	19	4	8	41
153.723	0	64	138	40	115	204	24	62	135	61	101	191	12	2	4	-106	0	-4	-106	-1	-5	19	4	9	40
153.846	0	64	138	41	114	205	24	60	135	61	100	188	11	2	4	-105	0	-1	-108	-2	-5	20	4	12	42
153.969	0	65	137	40	114	204	24	61	135	62	100	190	13	2	4	-105	0	-4	-108	-2	-5	20	4	9	42
154.092	0	65	138	41	115	205	23	62	136	61	101	190	12	2	4	-105	0	-3	-107	-2	-5	20	4	10	41
154.214	0	65	138	39	114	205	24	63	135	62	101	189	12	2	4	-106	0	-2	-106	-3	-5	21	4	10	42
154.337	0	65	138	40	115	204	25	63	136	62	101	191	12	2	5	-106	0	-4	-106	-2	-5	20	5	8	41
154.46	0	64	138	41	114	203	23	61	135	61	101	189	11	2	4	-105	-1	-2	-108	-1	-4	19	4	10	41
154.583	0	65	138	39	114	204	23	62	136	62	100	189	13	2	4	-106	0	-3	-108	-2	-4	20	5	10	42
154.706	0	65	138	40	114	205	24	62	137	62	101	190	12	3	3	-105	0	-3	-107	-1	-5	20	4	10	41
154.829	0	64	139	40	115	204	24	62	136	62	100	190	12	2	4	-106	-1	-4	-106	-2	-5	20	4	10	41
154.952	0	64	139	40	115	204	25	62	136	61	101	191	12	2	4	-105	0	-4	-106	-1	-5	20	4	9	41
155.075	0	65	137	41	114	206	23	62	137	61	100	188	12	2	4	-105	-1	-2	-108	-2	-5	20	4	12	42
155.197	0	65	138	40	114	206	23	61	136	62	100	188	13	2	4	-105	0	-1	-108	-3	-5	19	4	12	42
155.32	0	64	138	41	114	205	24	62	136	61	100	190	12	2	4	-105	0	-2	-107	-2	-5	19	4	11	41
155.443	0	65	139	40	113	204	25	62	136	61	100	191	12	2	3	-105	0	-4	-107	-2	-5	20	4	9	41
155.566	0	65	138	39	114	203	25	62	136	62	100	191	12	1	4	-105	0	-4	-107	-2	-5	20	4	10	41
155.689	0	65	138	41	113	206	23	62	136	61	100	188	12	2	3	-105	0	-1	-107	-2	-6	20	4	11	43
155.812	0	65	139	39	114	205	25	62	136	62	100	187	12	2	4	-105	0	-2	-108	-2	-4	19	4	12	42
155.935	0	64	138	40	113	204	23	62	136	61	100	187	13	2	4	-105	-1	-2	-107	-3	-5	19	4	11	42
156.058	0	66	138	40	114	203	25	61	137	61	100	191	12	2	4	-105	0	-3	-108	-1	-5	19	4	9	41
156.18	0	66	139	40	114	204	25	61	136	62	100	189	12	2	4	-104	-1	-3	-106	-2	-5	19	4	10	42
156.303	0	64	139	42	114	204	23	62	136	61	100	187	12	2	5	-105	0	-1	-107	-1	-5	19	4	12	41
156.426	0	64	138	40	113	203	25	62	137	61	99	187	12	2	4	-105	-1	-1	-108	-2	-5	20	4	12	43
156.549	0	64	138	40	113	204	24	62	136	61	100	187	13	2	5	-106	0	-1	-108	-2	-6	20	4	11	42
156.672	0	64	139	39	113	204	25	61	137	61	99	189	12	2	4	-105	-1	-2	-106	-2	-5	19	4	10	42
156.795	0	65	138	40	114	204	25	62	137	63	100	189	12	2	3	-106	0	-3	-106	-1	-4	19	4	10	41
156.918	0	65	139	41	113	205	24	61	137	63	100	189	11	1	4	-105	-1	-3	-107	-2	-4	19	4	10	41
157.041	0	65	138	40	113	203	24	63	137	61	99	189	12	2	4	-105	0	-2	-108	-2	-5	20	4	10	42
157.164	0	65	138	39	113	204	24	62	137	63	100	187	13	2	4	-105	0	-1	-107	-2	-5	19	4	13	41
157.286	0	65	139	40	114	205	25	62	137	62	100	187	12	2	4	-105	0	-2	-107	-2	-5	20	4	11	40
157.409	0	65	139	40	114	203	25	63	138	61	100	189	11	2	3	-106	0	-4	-106	-2	-5	20	3	9	40
157.532	0	64	140	40	113	203	25	61	138	63	100	191	12	2	4	-105	0	-4	-106	-3	-6	21	4	8	41
157.655	0	65	139	40	113	205	23	62	138	62	100	188	13	2	4	-106	-1	-2	-107	-1	-5	20	4	12	42
157.778	0	64	139	40	114	204	25	62	137	63	100	188	12	2	4	-106	0	-3	-107	-2	-5	20	4	11	41
157.901	0	65	140	40	114	202	24	63	138	62	99	190	12	2	3	-106	0	-4	-108	-2	-5	19	4	8	40
158.024	0	65	140	40	115	204	25	62	138	63	101	191	12	1	4	-106	0	-4	-107	-2	-6	20	4	9	41
158.147	0	65	140	40	114	205	25	63	139	64	100	190	12	2	3	-106	0	-2	-106	-2	-5	20	4	10	41
158.269	0	66	141	41	114	204	22	62	139	63	100	189	12	2	4	-105	0	-3	-107	-2	-5	20	5	11	41
158.392	0	66	140	40	114	205	24	62	139	62	100	190	12	1	4	-106	0	-2	-108	-2	-5	21	4	10	40
158.515	0	65	140	41	115	204	24	63	139	62	100	191	12	3	4	-105	0	-4	-107	-2	-5	20	4	9	41
158.638	0	65	140	39	114	206	25	63	139	62	100	190	12	2	4	-106	-1	-3	-106	-2	-5	20	4	10	40
158.761	0	66	140	40	115	204	25	63	139	63	100	192	12	3	3	-106	-1	-4	-106	-2	-5	20	5	9	39
158.884	0	66	140	42	114	205	23	62	140	62	101	191	12	2	4	-106	0	-3	-107	-2	-5	20	4	11	40
159.007	0	65	140	41	115	204	24	63	140	62	101	190	12	2	4	-107	0	-3	-107	-2	-6	21	4	11	41
159.13	0	65	141	41	115	204	24	62	140	63	101	192	12	2	4	-107	0	-4	-106	-2	-5	21	4	9	41
159.252	0	65	140	41	114	205	25	62	139	64	102	193	12	2	4	-105	-1	-4	-107	-2	-5	21	4	9	40
159.375	0	65	141	40	115	205	25	63	139	62	100	192	12	3	4	-107	0	-4	-107	-2	-4	20	4	9	40
159.498	0	66	141	41	115	205	25	62	140	63	101	193	11	1	5	-106	0	-4	-107	-2	-5	22	5	9	40
159.621	0	66	141	41	115	206	24	63	139	63	101	189	12	2	5	-107	0	-1	-107	-3	-5	21	4	12	41
159.744	0	66	141	40	114	205	24	63	140	63	101	192	12	2	4	-107	0	-5	-107	-2	-5	20	4	9	41
159.867	0	65	141	40	114	206	25	63	140	63	102	192	12	2	4	-106	0	-4	-107	-3	-5	21	4	10	41
159.99	0	65	141	40	115	206	25	62	140	64	102	193	12	1	4	-107	0	-4	-106	-2	-5	21	5	9	40
160.113	0	66	141	40	115	206	25	63	141	64	102	194	12	2	4	-107	-1	-4	-105	-3	-5	21	5	9	40
160.236	0	66	142	41	114	207	23	63	140	64	102	192	13	2	4	-107	-1	-2	-107	-2	-5	22	4	11	40
160.358	0	66	142	40	115	206	25	63	140	65	102	193	12	2	4	-108	0	-4	-107	-2	-4	20	4	9	40
160.481	0	66	142	42	115	206	25	63	141	65	101	194	12	2	5	-106	0	-5	-107	-3	-5	21	4	9	39
160.604	0	65	141	40	116	207	25	64	141	64	102	195	12	1	4	-108	0	-4	-106	-2	-5	21	5	9	39
160.727	0	65	142	40	115	208	25	63	141	65	102	194	12	2	4	-107	0	-4	-106	-2	-5	21	4	9	39
160.85	0	66	142	42	115	208	24	63	141	64	102	194	12	2	5	-107	0	-2	-107	-2	-5	22	4	10	40
160.973	0	65	142	41	115	206	24	64	140	65	101	195	13	2	4	-108	0	-3	-106	-2	-5	22	5	9	40
161.096	0	66	141	41	115	207	24	64	141	64	102	194	12	2	4	-108	0	-4	-107	-2	-5	21	4	9	40
161.219	0	66	141	41	115	207	25	64	141	65	102	196	12	3	4	-108	0	-4	-107	-2	-5	21	4	8	40
161.341	0	66	142	40	115	208	25	63	142	65	101	197	13	2	4	-107	0	-3	-107	-3	-5	21	4	8	39
161.464	0	65	142	41	116	207	23	64	141	65	102	196	12	2	3	-108	-1	-4	-107	-2	-6	21	4	9	41
161.587	0	65	142	41	115	206	24	63	142	65	101	195	13	2	5	-108	0	-4	-96	-2	-6	22	4	9	52
161.71	0	66	142	42	114	208	24	63	141	64	102	193	13	2	5	-108	-1	-3	-107	-2	-5	21	4	10	40
161.833	0	65	141	40	115	206	26	64	141	65	102	196	12	2	4	-108	0	-4	-107	-3	-5	21	4	9	40
161.956	0	65	141	40	115	208	25	63	142	65	102	196	12	2	4	-107	-1	-4	-106	-2	-6	21	3	9	40
162.079	0	65	141	42	115	207	28	63	141	65	102	196	7	2	4	-107	0	-4	-102	-2	-5	21	4	9	46
162.202	0	66	141	41	115	208	18	63	141	64	101	194	19	3	4	-109	-1	-4	-102	-2	-6	22	4	10	46
162.324	0	65	142	41	115	206	25	63	141	65	102	195	12	2	4	-107	0	-3	-108	-2	-5	22	4	9	40
162.447	0	65	142	41	114	206	25	62	141	65	101	195	12	2	4	-107	0	-4	-107	-2	-5	22	4	9	40
162.57	0	65	141	41	115	207	25	63	142	64	101	195	12	2	4	-107	0	-4	-106	-3	-6	21	5	9	39
162.693	0	64	141	41	114	207	24	63	141	64	101	194	13	2	4	-107	0	-3	-108	-2	-6	21	5	10	40
162.816	0	65	141	41	114	207	18	63	141	65	100	192	18	3	4	-108	0	-1	-102	-2	-5	21	4	12	46
162.939	0	65	140	41	114	207	24	63	140	64	101	193	13	3	4	-107	-1	-3	-107	-2	-5	22	4	10	41
163.062	0	65	141	40	114	207	25	63	140	64	100	192	12	2	4	-107	-1	-2	-107	-2	-5	22	3	11	40
163.185	0	65	140	40	115	205	26	63	140	64	101	194	11	2	4	-107	0	-5	-107	-2	-5	21	4	9	40
163.308	0	66	141	41	114	206	24	63	140	64	100	195	13	2	3	-107	0	-5	-107	-3	-5	22	4	8	40
[truncated: 1,438 more rows]

## Sheet: Add_info
Time	Marker	Accel_x	Accel_y	Accel_z	Gyro_x	Gyro_y	Gyro_z	Magnet_x	Magnet_y	Magnet_z	battery		ld_gain	pd_gain
[truncated: 2,766 more rows]
