# Supplementary material for: Charitable crowdfunding donation-intention estimation depending on emotional project images using fNIRS-based functional connectivity
Source: PLoS One. 2024 May 8;19(5):e0303144. doi: 10.1371/journal.pone.0303144 (PMC11078340; doi:10.1371/journal.pone.0303144)
Supplement: S1 File — (ZIP) [file pone.0303144.s001.zip › Some donation dataset/negative/subject17.xlsx]

## Sheet: D780
	SNR :	48	45	56	55	44	47	49	54	54	52	47	55	51	52	60
Time	Marker	ch1	ch2	ch3	ch4	ch5	ch6	ch7	ch8	ch9	ch10	ch11	ch12	ch13	ch14	ch15
0.24576	0	866	41	164	112	134	246	389	286	156	363	79	174	154	492	992
0.36864	0	866	41	164	112	134	246	389	286	156	363	79	174	154	492	992
0.49152	0	924	40	161	111	128	247	390	295	165	361	78	185	154	499	1039
0.6144	0	944	38	158	108	126	241	384	303	166	357	78	189	153	503	1036
0.73728	0	945	37	159	107	122	243	382	300	168	357	79	193	153	505	1038
0.86016	0	954	38	158	107	122	244	381	298	168	355	78	193	156	507	1048
0.98304	0	952	38	158	106	121	245	383	299	168	356	79	194	155	508	1051
1.10592	0	962	39	158	107	123	248	385	301	169	358	80	195	156	508	1043
1.2288	0	967	39	158	108	123	250	386	299	170	360	80	192	157	508	1045
1.35168	0	960	40	159	110	123	251	387	297	168	360	80	191	157	506	1053
1.47456	0	959	40	158	109	124	251	386	300	168	359	80	190	158	505	1049
1.59744	0	963	39	157	106	120	249	383	299	168	357	79	190	157	502	1042
1.72032	0	969	39	157	107	121	248	383	297	167	357	79	189	157	503	1043
1.8432	0	961	40	157	106	121	249	383	297	168	356	79	189	156	502	1049
1.96608	0	959	40	157	108	121	250	384	298	168	357	79	190	157	503	1049
2.08896	0	965	40	157	108	122	250	386	299	168	358	80	190	157	504	1044
2.21184	0	969	41	157	108	123	252	388	299	169	360	79	191	158	505	1044
2.33472	0	963	40	158	108	124	252	387	298	169	359	80	191	158	503	1050
2.4576	0	960	39	157	106	120	250	383	299	168	356	79	190	157	501	1048
2.58048	0	964	39	157	107	121	250	384	300	168	357	80	189	156	503	1044
2.70336	0	969	39	157	107	121	251	385	300	168	357	79	190	157	504	1044
2.82624	0	963	40	158	108	121	251	386	298	168	358	80	190	158	504	1049
2.94912	0	958	39	157	108	122	252	388	301	168	360	80	190	159	504	1051
3.072	0	963	40	158	108	123	252	388	301	169	361	80	192	158	504	1047
3.19488	0	972	40	159	108	124	253	389	301	170	361	80	191	158	505	1048
3.31776	0	965	39	157	108	122	251	387	300	169	358	81	190	158	502	1049
3.44064	0	958	39	157	107	120	251	385	301	167	359	80	189	157	502	1049
3.56352	0	963	38	156	107	121	250	385	302	168	358	80	190	158	504	1042
3.6864	0	969	39	157	107	121	251	386	300	168	359	80	191	158	504	1046
3.80928	0	963	39	158	108	121	252	386	300	168	359	79	190	158	505	1050
3.93216	0	958	40	158	108	123	253	389	302	169	361	81	190	158	505	1049
4.05504	0	964	40	158	109	123	253	389	304	169	363	81	192	159	506	1047
4.17792	0	972	40	158	109	124	254	391	302	170	363	82	191	159	506	1048
4.3008	0	973	39	157	107	121	251	385	301	168	359	81	190	157	503	1046
4.42368	0	956	39	157	107	121	252	386	302	168	359	80	190	158	504	1049
4.54656	0	959	39	157	107	121	251	385	302	168	360	80	190	158	505	1044
4.66944	0	970	39	157	107	122	253	387	301	169	360	80	190	158	505	1049
4.79232	0	963	39	158	109	123	253	388	302	169	361	79	190	159	505	1050
4.9152	0	957	40	158	108	124	253	389	303	170	363	81	192	160	506	1051
5.03808	0	961	39	158	110	124	254	391	305	169	363	81	192	160	507	1045
5.16096	0	976	39	156	107	122	252	387	302	169	361	81	191	158	506	1048
5.28384	0	967	39	157	107	121	252	387	302	169	361	81	190	158	505	1051
5.40672	0	951	39	158	108	122	252	388	304	168	360	81	190	159	505	1049
5.5296	0	962	39	158	107	122	253	388	303	169	361	80	191	159	505	1043
5.65248	0	976	39	158	107	123	254	389	302	169	362	81	192	158	506	1050
5.77536	0	966	40	157	107	123	254	389	301	169	361	80	191	159	505	1051
5.89824	0	953	40	158	108	125	256	392	304	170	363	81	192	160	507	1048
6.02112	0	965	40	157	107	121	253	387	304	169	360	81	190	158	505	1041
6.144	0	978	39	157	107	120	252	386	301	169	360	80	190	158	505	1049
6.26688	0	959	39	157	107	120	253	386	301	168	359	80	190	158	505	1047
6.38976	0	962	39	157	107	122	253	387	303	169	360	80	191	158	506	1043
6.51264	0	963	39	157	106	122	252	388	302	170	361	80	190	158	505	1042
6.63552	0	978	39	159	107	123	253	390	301	170	361	80	191	159	506	1048
6.7584	0	964	40	159	108	124	255	391	302	170	362	81	192	159	506	1052
6.88128	0	963	39	157	107	123	254	388	304	169	361	80	190	157	505	1043
7.00416	0	964	39	156	106	120	252	386	303	169	359	80	190	156	505	1043
7.12704	0	982	39	157	107	121	252	386	302	168	359	80	190	157	506	1047
7.24992	0	966	39	156	107	122	251	386	302	168	359	80	189	158	505	1050
7.3728	0	968	39	157	108	122	252	389	304	169	360	80	190	157	507	1044
7.49568	0	969	39	158	109	123	254	388	303	169	362	80	191	158	507	1047
7.61856	0	983	39	158	109	123	254	390	303	170	362	81	191	159	508	1051
7.74144	0	967	39	158	109	123	254	390	304	169	362	81	190	159	508	1050
7.86432	0	977	38	157	109	121	253	387	307	170	361	80	190	156	508	1043
7.9872	0	965	39	157	107	122	253	387	305	169	360	81	190	158	508	1037
8.11008	0	975	39	157	109	121	252	387	305	169	361	81	189	157	508	1048
8.23296	0	958	39	158	110	123	254	388	307	170	361	82	189	158	509	1049
8.35584	0	964	39	158	110	123	254	390	309	169	362	81	190	159	509	1043
8.47872	0	960	38	159	111	124	255	391	308	169	364	82	191	159	509	1041
8.6016	0	972	39	158	110	124	254	390	308	169	362	83	190	159	509	1046
8.72448	0	960	38	158	109	121	253	389	309	168	361	82	188	159	507	1048
8.84736	0	961	38	157	109	122	253	388	311	168	363	82	190	160	507	1039
8.97024	0	963	38	156	108	123	253	389	310	169	361	82	189	158	506	1037
9.09312	0	969	38	157	110	123	253	389	308	168	363	82	188	160	506	1049
9.216	0	959	39	158	110	124	254	391	310	169	363	82	190	159	506	1049
9.33888	0	963	38	158	111	125	255	394	312	168	365	83	189	160	508	1039
9.46176	0	965	39	158	112	126	255	393	312	170	366	83	190	161	508	1040
9.58464	0	967	38	157	110	124	253	390	311	168	363	83	189	160	505	1045
9.70752	0	956	38	157	108	122	252	390	311	168	363	83	188	159	506	1046
9.8304	0	960	39	157	109	123	253	389	311	167	363	83	188	160	505	1038
9.95328	0	967	38	157	109	123	252	391	310	168	363	83	189	160	505	1037
10.0762	0	962	39	158	110	124	253	391	310	169	365	83	189	159	505	1046
10.199	0	957	39	159	110	124	253	393	313	167	364	84	190	160	506	1047
10.3219	0	961	40	158	110	125	255	394	311	169	366	82	189	161	505	1039
10.4448	0	966	40	158	110	124	253	392	307	167	364	82	188	160	503	1036
10.5677	0	960	40	157	107	121	252	388	305	167	361	81	188	159	502	1041
10.6906	0	956	40	157	107	122	253	387	306	167	359	81	188	159	502	1042
10.8134	0	957	40	157	106	122	253	387	304	167	358	80	188	159	501	1036
10.9363	0	964	40	158	106	122	254	386	301	167	358	81	188	160	502	1039
11.0592	0	956	40	158	106	122	254	385	299	167	356	81	189	160	504	1047
11.1821	0	955	41	160	107	123	255	386	298	167	357	81	189	159	504	1043
11.305	0	957	40	159	106	124	254	383	298	166	354	80	190	156	509	1033
11.4278	0	965	40	157	105	119	252	377	294	166	350	79	188	155	509	1037
11.5507	0	964	40	157	104	120	250	375	294	165	349	77	188	154	509	1036
11.6736	0	951	40	158	105	119	251	374	294	165	348	78	187	155	508	1043
11.7965	0	952	39	158	106	120	250	376	294	166	348	77	188	155	509	1042
11.9194	0	968	41	158	106	120	251	375	291	166	349	78	189	155	510	1046
12.0422	0	957	40	158	106	122	252	377	292	166	349	78	190	156	510	1050
12.1651	0	949	40	158	106	123	252	377	294	167	351	79	189	156	509	1048
12.288	0	956	39	157	105	120	250	375	293	166	348	79	187	155	506	1041
12.4109	0	970	39	157	105	120	250	373	291	165	348	79	188	155	507	1049
12.5338	0	957	40	157	106	120	249	373	293	164	348	78	187	156	506	1049
12.6566	0	944	39	157	106	120	248	375	293	166	349	77	188	156	507	1047
12.7795	0	954	39	158	107	121	250	376	294	166	351	78	188	156	508	1042
12.9024	0	969	40	158	107	121	251	377	292	166	351	79	188	157	508	1052
13.0253	0	957	40	158	107	123	251	378	293	166	352	78	188	157	509	1049
13.1482	0	950	40	158	105	120	250	375	293	164	348	79	187	156	506	1043
13.271	0	951	40	157	105	119	249	374	293	165	349	78	188	155	507	1041
13.3939	0	964	39	158	106	120	248	374	292	166	347	78	188	156	507	1047
13.5168	0	951	40	157	106	120	249	375	293	166	349	77	188	155	507	1051
13.6397	0	948	40	157	106	121	250	377	293	166	351	78	188	157	508	1045
13.7626	0	949	40	158	108	122	251	378	294	167	352	78	188	157	510	1046
13.8854	0	966	40	158	108	123	251	378	293	167	352	79	189	157	510	1050
14.0083	0	951	39	157	107	120	249	376	294	165	350	78	188	155	508	1051
14.1312	0	951	38	157	106	119	249	374	296	166	349	78	187	153	515	1046
14.2541	0	949	40	158	106	120	248	374	294	166	348	79	188	153	513	1047
14.377	0	963	39	157	106	121	249	374	294	166	348	79	187	154	512	1052
14.4998	0	951	39	158	108	122	251	376	294	166	351	79	188	154	512	1057
14.6227	0	955	40	158	108	122	251	378	296	168	352	78	189	155	513	1051
14.7456	0	949	40	159	109	124	252	380	295	167	353	79	190	155	513	1049
14.8685	0	963	39	157	107	121	250	376	294	166	350	78	188	154	510	1053
14.9914	0	953	39	157	106	120	249	375	295	165	350	78	187	154	509	1059
15.1142	0	952	38	158	107	120	249	376	295	165	350	78	187	153	509	1049
15.2371	0	953	39	157	106	122	249	376	296	166	349	78	188	154	509	1049
15.36	0	962	39	159	107	121	250	376	293	166	350	79	188	155	510	1060
15.4829	0	950	40	158	108	122	251	378	294	165	351	78	188	155	510	1060
15.6058	0	954	40	158	108	123	252	378	296	166	351	79	188	156	509	1051
15.7286	0	952	39	157	106	120	249	372	293	165	346	79	187	154	508	1044
15.8515	0	960	40	158	106	119	249	373	290	165	346	79	187	155	507	1053
15.9744	0	956	39	158	106	120	249	373	291	165	346	77	186	156	507	1050
16.0973	0	958	40	159	107	122	249	374	292	166	347	78	188	155	508	1046
16.2202	0	963	40	158	107	122	250	373	289	166	348	78	188	155	508	1046
16.343	0	957	41	159	107	122	249	374	288	166	348	79	188	156	510	1054
16.4659	0	954	39	158	107	123	248	374	289	165	346	78	188	155	508	1050
16.5888	0	959	40	157	106	119	247	370	288	164	344	78	187	155	505	1041
16.7117	0	964	39	158	105	119	247	369	285	165	344	77	187	155	506	1044
16.8346	0	954	39	157	105	119	247	370	282	164	344	77	186	156	502	1043
16.9574	0	944	40	157	105	119	247	371	282	163	346	77	187	156	502	1044
17.0803	0	942	40	157	105	120	248	372	282	164	347	76	188	155	504	1038
17.2032	0	953	40	159	106	120	248	373	278	164	346	76	187	157	504	1046
17.3261	0	951	40	157	106	120	247	372	277	164	345	76	188	155	502	1044
17.449	0	934	39	157	103	117	246	369	278	163	344	76	187	154	503	1046
17.5718	0	944	39	157	104	117	246	369	279	163	343	76	187	153	504	1043
17.6947	0	961	39	157	105	117	246	370	278	164	344	75	186	154	504	1047
17.8176	0	950	38	158	104	119	247	371	278	164	344	75	187	155	505	1051
17.9405	0	937	38	158	105	119	247	372	280	164	347	76	188	155	506	1050
18.0634	0	947	39	158	106	120	249	374	282	165	348	77	188	156	508	1044
18.1862	0	964	39	157	104	119	247	371	281	164	346	76	187	155	507	1050
18.3091	0	951	39	157	105	118	247	371	281	164	344	75	187	154	506	1050
18.432	0	948	39	157	106	118	247	372	283	164	345	76	187	154	507	1047
18.5549	0	948	39	157	105	119	248	371	284	165	346	77	186	155	507	1044
18.6778	0	961	39	159	106	120	248	373	282	166	348	77	188	155	509	1049
18.8006	0	948	39	158	107	120	249	375	284	165	349	77	188	155	510	1053
18.9235	0	946	39	159	107	122	249	375	288	166	350	77	188	155	511	1046
19.0464	0	950	38	157	105	119	248	374	288	167	349	77	188	155	510	1043
19.1693	0	972	38	157	106	120	247	373	287	165	348	77	187	154	511	1046
19.2922	0	951	39	157	106	120	247	374	290	166	349	78	187	154	511	1051
19.415	0	960	38	158	107	121	250	376	291	166	351	77	187	154	511	1043
19.5379	0	948	38	158	108	121	249	378	288	166	352	77	188	155	511	1047
19.6608	0	963	39	158	109	122	250	379	288	166	353	77	188	156	511	1050
19.7837	0	956	37	157	107	120	249	377	290	165	353	77	187	154	507	1071
19.9066	0	960	38	157	106	119	248	377	291	165	351	77	187	154	506	1056
20.0294	0	942	38	157	106	119	249	377	291	165	352	77	186	155	505	1043
20.1523	0	942	38	158	107	119	248	377	289	165	353	77	186	154	506	1044
20.2752	0	938	39	157	108	121	249	379	292	165	355	78	188	155	506	1050
20.3981	0	940	38	157	108	121	250	381	295	166	356	79	188	156	507	1041
20.521	0	939	38	158	109	121	251	383	293	166	358	79	188	156	507	1040
20.6438	0	950	38	157	107	121	250	380	292	166	355	78	188	156	505	1047
20.7667	0	944	37	157	107	119	249	379	292	165	353	78	187	155	503	1049
20.8896	0	950	38	158	108	119	249	379	294	165	354	78	187	155	503	1041
21.0125	0	952	37	157	107	119	249	379	292	166	353	78	187	155	502	1042
21.1354	0	947	38	158	107	120	250	380	292	165	354	78	187	156	502	1050
21.2582	0	947	37	157	108	121	251	383	294	166	357	79	189	157	502	1050
21.3811	0	953	38	158	109	122	251	384	296	167	358	79	189	156	503	1045
21.504	0	959	37	157	108	119	250	380	295	167	355	78	188	156	503	1046
21.6269	0	953	38	157	107	120	250	380	294	166	355	78	188	156	502	1052
21.7498	1	945	38	157	108	120	250	380	295	166	355	78	187	155	503	1050
21.8726	0	956	39	158	107	120	252	381	294	166	355	78	187	156	500	1044
21.9955	0	963	39	158	108	121	252	382	292	167	357	79	189	157	501	1048
22.1184	0	965	40	158	108	122	252	383	291	166	357	78	190	157	503	1047
22.2413	0	949	39	157	106	121	251	381	293	165	354	78	189	157	501	1045
22.3642	0	950	38	157	106	119	250	379	294	165	353	79	188	156	502	1042
22.487	0	968	38	156	106	118	250	379	292	166	353	78	188	155	502	1047
22.6099	0	956	37	156	106	120	250	379	292	166	354	78	188	156	503	1051
22.7328	0	943	38	157	108	122	250	382	295	167	357	79	188	157	505	1051
22.8557	0	953	38	157	108	122	252	384	296	167	358	79	189	157	506	1045
22.9786	0	970	39	159	110	123	253	385	295	168	359	79	190	157	507	1057
23.1014	0	956	38	158	108	122	252	383	295	167	357	79	189	158	507	1055
23.2243	0	949	37	157	107	119	250	381	297	166	355	79	188	156	506	1050
23.3472	0	952	37	157	107	119	250	381	297	167	356	80	189	156	507	1049
23.4701	0	967	37	157	108	121	251	380	294	166	356	79	189	157	507	1054
23.593	0	951	38	158	108	121	251	382	295	167	358	79	189	158	508	1059
23.7158	0	953	37	158	109	122	252	384	297	167	359	79	190	157	509	1054
23.8387	0	949	38	158	110	123	253	386	297	168	361	80	191	158	510	1056
23.9616	0	967	39	158	110	124	253	386	296	168	360	80	190	157	509	1058
24.0845	0	951	38	157	108	121	251	383	296	167	357	79	190	156	509	1060
24.2074	0	963	38	158	108	120	251	384	298	167	357	78	189	157	509	1053
24.3302	0	950	37	156	108	121	251	384	298	167	358	80	190	156	509	1051
24.4531	0	963	38	158	110	122	253	385	296	168	359	79	191	158	510	1059
24.576	0	953	38	158	110	122	253	387	298	168	361	79	191	158	511	1066
24.6989	0	953	38	160	111	124	255	389	301	169	364	80	191	159	512	1058
24.8218	0	951	39	160	111	125	257	391	301	169	364	81	193	159	514	1056
24.9446	0	958	38	158	108	122	253	385	301	168	360	80	190	157	512	1064
25.0675	0	952	37	158	108	121	254	387	301	169	362	81	190	157	511	1065
25.1904	0	953	38	157	110	123	253	389	302	168	363	81	190	158	512	1058
25.3133	0	968	38	158	110	122	254	389	303	169	364	81	191	158	512	1055
25.4362	0	956	38	159	110	124	254	389	302	168	364	81	191	159	513	1065
25.559	0	950	40	159	112	124	255	392	304	168	365	82	192	159	514	1063
25.6819	0	954	39	160	112	125	257	393	306	170	367	82	192	160	516	1059
25.8048	0	958	38	158	113	125	257	393	305	171	366	82	192	159	517	1057
25.9277	0	952	37	158	110	122	254	390	304	169	363	81	191	158	514	1063
26.0506	0	948	38	157	110	121	254	391	305	168	364	81	191	159	514	1062
26.1734	0	953	38	157	110	123	255	390	305	169	365	80	191	159	514	1057
26.2963	0	962	38	159	111	124	254	392	304	169	366	82	192	159	515	1060
26.4192	0	955	39	159	111	124	256	392	303	169	366	81	193	160	516	1067
26.5421	0	949	39	160	112	125	258	394	307	170	368	81	192	160	516	1064
26.665	0	956	39	159	113	126	257	395	307	171	368	83	193	160	517	1059
26.7878	0	965	38	159	111	124	256	391	306	169	366	81	191	159	515	1062
26.9107	0	955	39	158	111	123	255	391	304	168	366	82	191	159	515	1062
27.0336	0	949	38	158	111	122	255	392	307	169	366	82	191	159	515	1063
27.1565	0	954	38	159	111	123	255	393	306	170	367	81	191	161	516	1060
27.2794	0	971	38	159	111	124	257	394	305	170	368	83	193	160	517	1067
27.4022	0	963	39	159	113	126	257	396	306	170	368	83	192	161	518	1069
27.5251	0	946	40	159	113	127	258	396	309	170	371	82	193	161	517	1067
27.648	0	955	38	159	111	123	256	394	309	170	368	81	192	160	515	1059
27.7709	0	971	38	159	112	123	256	393	307	170	368	82	192	159	517	1067
27.8938	0	957	38	158	111	123	256	393	306	170	367	82	191	160	517	1068
28.0166	0	954	38	159	111	124	256	395	309	170	369	83	192	159	517	1062
28.1395	0	956	38	159	111	125	257	396	309	170	370	82	193	160	517	1060
28.2624	0	971	39	158	113	126	258	396	308	171	371	83	193	161	518	1065
28.3853	0	956	40	160	114	127	258	396	309	170	370	82	192	160	518	1070
28.5082	0	953	38	158	111	124	257	395	310	169	369	82	191	160	517	1057
28.631	0	954	38	159	112	123	256	394	309	170	368	83	192	160	517	1061
28.7539	0	971	38	158	110	123	256	393	308	169	368	82	191	161	517	1062
28.8768	0	956	39	159	112	124	256	393	309	170	367	83	191	161	516	1068
28.9997	0	966	38	158	113	125	257	395	311	169	369	83	192	160	516	1060
29.1226	0	956	38	159	113	126	258	396	310	170	370	83	192	162	517	1059
29.2454	0	970	40	159	114	126	258	397	309	170	371	84	193	162	517	1066
29.3683	0	953	39	159	112	125	257	395	310	169	369	83	192	161	517	1071
29.4912	0	959	38	159	111	123	257	394	311	169	368	83	192	161	516	1060
29.6141	0	957	38	158	113	124	257	395	310	171	369	84	191	161	516	1058
29.737	0	968	39	158	112	124	256	394	309	169	369	83	191	162	517	1067
29.8598	0	959	38	159	113	126	257	396	311	169	370	83	192	161	518	1072
29.9827	0	959	38	159	113	126	258	397	312	170	371	84	192	161	519	1063
30.1056	0	962	39	159	114	127	259	397	311	170	372	84	193	161	520	1061
30.2285	0	967	39	159	112	124	257	393	309	168	368	83	192	160	519	1068
30.3514	0	958	38	158	112	124	256	395	310	168	369	82	191	161	518	1069
30.4742	0	960	39	157	111	124	255	394	311	169	370	83	192	160	518	1062
30.5971	0	966	39	159	112	125	256	395	309	170	369	83	191	161	518	1061
30.72	0	961	39	158	112	125	256	395	308	170	369	83	192	161	519	1068
30.8429	0	957	39	160	113	125	258	396	310	170	370	82	192	162	519	1067
30.9658	0	963	40	159	113	126	258	397	311	169	371	84	192	162	520	1058
31.0886	0	966	38	157	112	124	255	393	309	169	367	83	191	161	518	1058
31.2115	0	958	38	157	111	123	255	392	308	169	368	83	191	160	518	1064
31.3344	0	956	39	158	111	123	254	392	310	168	367	82	191	161	517	1064
31.4573	0	960	38	158	111	124	256	393	310	169	368	82	191	160	518	1060
31.5802	0	968	38	158	113	124	256	393	308	170	369	84	191	161	518	1065
31.703	0	971	39	158	111	124	257	394	307	169	369	83	191	162	518	1063
31.8259	0	953	39	159	113	125	256	396	310	169	369	82	193	161	518	1064
31.9488	0	956	38	157	112	123	255	392	309	168	367	83	190	161	517	1057
32.0717	0	968	37	158	111	123	254	391	307	168	366	82	190	160	517	1064
32.1946	0	965	38	157	111	123	254	392	307	167	367	82	190	160	517	1063
32.3174	0	949	38	158	111	124	254	393	309	169	367	83	190	160	517	1063
32.4403	0	956	38	158	112	124	255	393	309	169	368	82	191	161	518	1060
32.5632	0	970	38	159	112	124	255	393	306	169	370	83	191	161	517	1067
32.6861	0	961	38	158	113	126	255	394	307	168	370	83	192	161	517	1066
32.809	0	954	37	157	111	122	253	392	309	169	367	82	189	160	517	1062
32.9318	0	956	37	158	110	122	252	391	308	168	368	82	190	159	517	1058
33.0547	0	970	37	158	110	123	251	391	305	168	367	83	190	159	517	1065
33.1776	0	951	38	158	111	124	254	392	306	167	368	83	190	160	516	1066
33.3005	0	952	38	157	112	124	253	394	309	167	369	82	191	160	517	1061
33.4234	0	953	38	159	112	125	254	395	309	168	370	82	191	160	517	1060
33.5462	0	969	38	158	112	126	254	395	307	169	370	84	190	161	518	1063
33.6691	0	953	38	158	111	122	251	392	307	167	366	82	190	159	515	1063
33.792	0	954	37	157	110	122	251	391	309	166	367	82	189	159	515	1056
33.9149	0	952	36	157	110	122	252	392	308	167	367	82	188	159	515	1058
34.0378	0	965	37	157	110	122	251	391	307	167	367	83	189	158	515	1062
34.1606	0	950	37	158	111	123	252	391	308	167	367	83	189	160	515	1066
34.2835	0	953	37	158	111	124	253	393	309	167	369	82	190	160	515	1060
34.4064	0	949	37	158	112	125	253	394	308	168	369	83	190	160	516	1056
34.5293	0	960	38	158	112	124	252	392	307	168	367	82	190	159	515	1062
34.6522	0	952	37	156	111	122	251	391	308	167	366	82	189	158	514	1065
34.775	0	951	36	157	110	122	250	390	308	166	366	82	188	159	514	1057
34.8979	0	953	37	157	111	122	250	390	306	167	366	83	189	159	512	1056
35.0208	0	959	37	157	111	123	251	390	307	167	367	83	189	159	514	1065
35.1437	0	947	37	158	111	123	252	392	308	168	368	82	189	159	514	1066
35.2666	0	952	38	157	112	124	251	393	309	167	369	83	189	161	514	1058
35.3894	0	963	37	158	113	124	252	394	308	169	369	83	190	159	515	1056
35.5123	0	948	36	157	111	123	250	391	307	167	366	82	189	158	512	1063
35.6352	0	949	37	157	110	122	250	390	308	166	366	82	188	160	512	1061
35.7581	0	954	36	157	110	123	249	390	308	166	367	82	188	160	512	1054
35.881	0	961	37	158	111	123	251	392	307	168	368	83	189	160	512	1057
36.0038	0	954	37	158	112	124	250	392	307	167	368	83	189	161	512	1063
36.1267	0	948	37	158	112	124	252	394	308	168	369	84	190	161	514	1061
36.2496	0	953	38	159	112	125	252	395	309	169	370	84	191	160	516	1058
36.3725	0	960	37	159	111	123	250	391	307	167	368	84	189	160	514	1060
36.4954	0	958	36	157	110	122	250	390	307	166	365	83	188	159	514	1060
36.6182	0	942	38	158	109	121	250	390	308	167	366	82	189	159	513	1060
36.7411	0	948	37	158	110	122	251	390	307	167	366	83	189	159	514	1056
36.864	0	966	37	158	111	123	251	391	305	167	367	82	189	160	515	1064
36.9869	0	954	37	158	112	124	251	391	306	167	368	83	190	161	515	1063
37.1098	0	939	38	158	112	126	253	394	308	168	369	84	190	160	516	1062
37.2326	0	948	38	158	113	126	254	395	309	168	370	83	191	161	517	1058
37.3555	0	963	37	158	111	124	251	391	306	167	368	83	189	160	515	1062
37.4784	0	946	38	158	111	122	250	391	308	167	367	83	189	159	514	1062
37.6013	0	945	37	157	110	122	251	390	308	167	367	82	189	159	514	1056
37.7242	0	945	37	158	110	124	251	392	309	168	367	83	190	159	514	1056
37.847	0	962	37	159	110	123	252	391	307	168	366	83	190	158	515	1062
37.9699	0	950	38	159	111	124	252	393	307	168	369	83	191	161	515	1066
38.0928	0	949	38	159	113	126	253	396	311	169	370	83	190	160	516	1059
38.2157	0	948	38	158	112	125	253	395	309	168	370	83	190	160	517	1052
38.3386	0	959	37	158	111	122	251	392	308	169	368	83	190	159	515	1062
38.4614	0	946	37	158	111	124	252	392	309	168	368	83	190	159	515	1067
38.5843	0	949	37	157	111	124	252	392	310	168	368	84	190	160	516	1059
38.7072	0	946	37	159	111	125	253	394	309	169	369	83	191	160	517	1057
38.8301	0	956	37	159	112	125	253	394	308	170	369	84	191	160	517	1065
38.953	0	947	38	159	112	125	254	395	309	169	371	84	192	161	517	1070
39.0758	0	951	39	159	113	126	255	396	311	169	370	84	192	160	519	1062
39.1987	0	962	37	159	111	123	252	391	309	168	368	83	190	159	516	1056
39.3216	0	955	37	158	111	124	252	391	308	168	368	83	190	159	517	1065
39.4445	0	946	38	158	111	124	252	393	309	168	368	84	190	158	517	1066
39.5674	0	949	37	158	111	125	253	393	310	169	369	83	191	159	517	1058
39.6902	0	955	38	159	112	125	254	394	309	169	369	84	191	159	517	1059
39.8131	0	949	38	159	113	125	254	395	308	169	370	84	191	159	519	1067
39.936	0	945	38	159	113	126	255	396	310	169	371	84	192	160	519	1066
40.0589	0	951	38	159	112	125	254	394	312	168	370	83	191	160	518	1057
40.1818	0	959	37	158	111	123	254	393	309	168	368	83	190	160	517	1061
40.3046	0	959	38	158	111	124	253	392	308	168	368	83	190	160	518	1062
40.4275	0	943	37	158	111	124	252	392	311	168	369	83	190	161	517	1062
40.5504	0	948	38	158	112	124	254	394	311	169	370	84	192	160	519	1061
40.6733	0	958	37	159	112	125	254	395	309	169	370	84	191	161	518	1065
40.7962	0	949	38	159	114	127	255	396	309	169	371	83	190	161	518	1066
40.919	0	941	38	159	112	126	255	395	312	168	371	84	191	160	518	1062
41.0419	0	946	37	158	112	123	253	394	312	168	369	84	190	160	517	1057
41.1648	0	964	37	158	112	124	253	393	309	168	370	84	191	159	517	1064
41.2877	0	954	38	159	112	124	253	394	309	168	370	84	191	160	517	1064
41.4106	0	937	39	159	113	125	253	395	311	168	371	84	191	161	517	1064
41.5334	0	948	38	159	114	126	254	395	312	169	372	84	191	160	519	1059
41.6563	0	964	39	159	114	127	256	397	310	169	372	84	191	160	520	1069
41.7792	0	951	38	159	113	125	254	395	311	168	371	84	190	161	518	1066
41.9021	0	945	38	158	112	122	253	394	313	169	369	84	192	161	518	1059
42.025	0	946	38	158	112	124	254	395	312	169	371	84	192	160	518	1059
42.1478	0	962	37	158	113	124	254	394	310	168	370	84	192	161	519	1063
42.2707	0	948	37	159	114	125	254	395	311	169	372	84	191	161	518	1068
42.3936	0	949	38	159	113	126	255	396	314	168	373	85	191	161	520	1061
42.5165	0	945	38	159	113	127	256	397	313	170	373	84	192	162	520	1062
42.6394	0	960	38	159	113	124	254	395	311	169	372	84	192	161	520	1064
42.7622	0	947	38	158	113	124	253	393	311	169	371	84	191	160	519	1068
42.8851	0	957	38	158	112	124	254	393	312	167	370	84	191	160	519	1059
43.008	0	944	37	158	113	124	253	394	312	169	371	84	191	160	519	1057
43.1309	0	958	38	159	114	124	254	395	311	170	371	84	191	160	519	1065
43.2538	0	948	38	159	114	125	255	395	312	168	372	84	192	161	520	1071
43.3766	0	946	39	159	113	126	255	396	314	169	372	85	193	161	520	1063
43.4995	0	947	38	159	112	125	254	395	313	168	371	84	191	160	519	1058
43.6224	0	954	38	159	112	124	253	393	311	168	370	85	191	160	518	1065
43.7453	0	946	37	158	113	124	253	394	313	168	371	85	191	160	519	1069
43.8682	0	949	38	158	113	126	254	394	313	169	372	84	190	161	518	1059
43.991	0	959	38	159	113	126	256	395	312	169	371	84	192	160	519	1059
44.1139	0	953	38	159	114	126	255	396	311	169	372	85	191	161	519	1067
44.2368	0	945	38	158	113	126	254	395	313	168	371	85	191	161	519	1067
44.3597	0	949	37	158	112	124	254	394	314	168	371	84	190	160	518	1058
44.4826	0	961	37	159	111	123	253	394	313	167	370	84	190	160	518	1057
44.6054	0	949	38	158	112	124	253	392	311	168	369	85	191	160	519	1065
44.7283	0	945	38	158	113	125	253	393	312	168	371	84	191	160	519	1065
44.8512	0	952	38	159	112	125	253	394	313	168	371	85	191	160	521	1061
44.9741	0	957	39	159	113	125	254	394	311	169	372	84	192	161	522	1063
45.097	0	952	38	158	113	124	254	393	311	168	370	85	190	160	520	1065
45.2198	0	943	36	158	111	123	252	391	312	167	369	84	190	159	518	1064
45.3427	0	950	37	158	112	124	252	391	311	168	369	84	190	159	519	1057
45.4656	0	956	37	157	112	122	252	391	310	168	369	83	190	159	518	1063
45.5885	0	959	38	158	113	124	252	393	309	168	369	84	190	160	519	1063
45.7114	0	943	38	158	113	124	253	393	312	168	371	83	190	160	518	1065
45.8342	0	947	38	158	113	125	254	394	312	169	372	84	191	160	519	1062
45.9571	0	958	37	158	113	124	253	393	310	168	370	85	191	158	518	1063
46.08	0	948	36	157	112	123	252	392	309	168	368	85	189	159	518	1062
46.2029	0	940	36	158	112	123	251	391	311	167	368	84	189	159	517	1061
46.3258	0	945	37	158	112	122	252	391	311	168	370	84	190	159	517	1057
46.4486	0	963	38	157	113	123	252	391	309	168	369	84	189	160	518	1064
46.5715	0	954	38	158	112	124	253	392	309	168	370	84	190	159	517	1065
46.6944	0	937	38	159	113	125	253	394	311	168	371	84	191	160	518	1065
46.8173	0	943	37	158	112	123	251	391	310	168	369	83	189	159	516	1056
46.9402	0	962	37	158	111	122	252	389	309	167	367	84	189	158	517	1066
47.063	0	952	36	157	111	123	251	391	309	167	368	83	189	158	517	1067
47.1859	0	944	38	158	112	123	251	391	310	166	369	83	189	159	516	1061
47.3088	0	943	36	158	113	124	252	392	311	167	369	84	190	160	517	1058
47.4317	0	958	38	157	113	124	252	392	310	167	370	84	190	159	518	1066
47.5546	0	949	37	158	114	125	252	393	310	169	371	85	189	160	518	1066
47.6774	0	944	37	158	112	123	252	391	312	167	369	84	189	158	518	1058
47.8003	11	943	37	157	111	122	250	389	310	167	367	84	188	158	516	1056
47.9232	0	960	36	156	112	122	249	390	308	166	367	84	188	158	516	1061
48.0461	0	945	36	158	111	123	251	390	308	166	367	84	188	159	516	1065
48.169	0	945	36	158	112	123	251	391	310	167	369	84	189	159	516	1059
48.2918	0	938	37	158	112	124	252	390	310	168	369	84	189	159	516	1059
48.4147	0	956	37	158	114	124	252	393	309	169	370	84	190	160	517	1065
48.5376	0	945	37	158	114	125	252	392	310	167	369	85	191	159	518	1066
48.6605	0	943	35	156	112	121	249	390	311	166	368	84	188	158	516	1057
48.7834	0	940	36	158	110	123	250	389	310	167	366	83	188	157	515	1059
48.9062	0	957	35	157	111	122	251	389	308	167	367	84	189	158	515	1062
49.0291	0	945	36	157	112	124	251	391	309	167	369	84	189	158	515	1066
49.152	0	956	36	157	112	124	251	392	312	167	369	84	191	159	515	1059
49.2749	0	942	37	157	113	124	253	393	310	169	370	84	190	160	516	1057
49.3978	0	955	36	159	113	125	252	392	309	167	370	84	190	159	516	1062
49.5206	0	945	36	157	111	122	251	390	309	167	367	84	189	159	515	1065
49.6435	0	944	36	157	112	123	251	391	311	167	368	84	189	158	515	1057
49.7664	0	944	36	157	112	123	251	391	310	167	368	84	189	158	515	1055
49.8893	0	952	36	158	112	123	251	391	309	168	368	84	189	159	516	1066
50.0122	0	943	37	158	113	124	252	392	311	168	370	83	190	160	517	1068
50.135	0	948	36	158	113	125	253	393	312	168	370	84	191	160	517	1059
50.2579	0	956	38	158	114	126	253	393	312	169	370	85	191	159	517	1056
50.3808	0	952	37	157	113	123	251	391	310	168	368	84	189	159	516	1063
50.5037	0	942	35	157	112	122	251	391	311	168	368	84	189	159	517	1064
50.6266	0	946	36	157	111	122	251	391	312	167	369	85	189	159	516	1056
50.7494	0	960	36	157	112	124	252	392	310	168	368	84	189	158	516	1057
50.8723	0	947	37	158	113	125	252	392	311	168	369	84	191	160	517	1064
50.9952	0	942	37	159	114	124	253	394	312	168	371	84	191	160	518	1064
51.1181	0	949	37	158	114	125	254	396	314	170	372	85	191	161	519	1060
51.241	0	952	38	159	115	125	255	395	313	170	372	86	191	160	519	1058
51.3638	0	944	36	158	112	124	252	393	312	168	369	85	190	159	518	1063
51.4867	0	942	36	158	112	124	253	393	313	169	370	84	190	160	517	1062
51.6096	0	949	36	158	112	123	253	393	315	169	371	84	190	160	518	1057
51.7325	0	955	36	158	113	124	253	394	312	170	371	85	191	160	518	1060
51.8554	0	948	37	158	113	125	253	395	313	170	371	85	191	160	518	1065
51.9782	0	943	37	158	113	125	255	396	315	171	373	85	191	161	520	1065
52.1011	0	949	37	159	115	126	256	397	316	171	374	85	192	161	521	1060
52.224	0	955	37	158	113	125	254	396	314	170	371	86	191	160	521	1058
52.3469	0	957	37	158	113	124	253	395	313	169	372	85	192	161	520	1064
52.4698	0	943	36	158	114	124	254	395	315	169	371	85	191	161	520	1061
52.5926	0	949	37	158	113	125	255	396	315	170	373	86	191	160	520	1058
52.7155	0	957	37	159	115	125	255	396	315	171	373	85	192	161	521	1064
52.8384	0	959	37	159	115	126	256	396	314	170	374	85	192	161	521	1063
52.9613	0	942	38	160	115	127	257	398	316	171	375	86	193	162	522	1065
53.0842	0	944	37	159	114	126	257	398	318	170	375	87	193	161	522	1059
53.207	0	962	36	158	113	124	255	396	316	170	373	85	191	160	521	1064
53.3299	0	946	37	158	114	124	254	397	316	169	372	86	191	161	521	1064
53.4528	0	937	37	158	113	125	255	397	318	169	373	85	191	160	521	1062
53.5757	0	946	37	158	113	126	256	398	317	171	373	86	191	161	522	1059
53.6986	0	962	37	159	115	126	256	398	316	171	374	86	192	160	521	1066
53.8214	0	953	37	159	115	126	256	398	316	170	376	86	193	161	522	1067
53.9443	0	938	38	160	115	127	258	399	320	170	376	86	192	161	523	1066
54.0672	0	948	37	158	114	125	257	397	319	171	373	86	191	161	521	1058
54.1901	0	964	36	158	114	125	255	396	317	169	374	86	191	161	521	1065
54.313	0	951	37	158	113	124	256	397	317	169	373	86	192	161	521	1067
54.4358	0	943	37	158	113	125	255	397	318	170	373	85	191	160	521	1063
54.5587	0	946	37	159	113	126	256	398	319	170	373	85	192	161	521	1060
54.6816	0	962	37	159	114	126	256	398	316	170	375	86	192	161	522	1067
54.8045	0	947	38	159	115	127	257	399	318	170	376	86	193	163	521	1067
54.9274	0	946	38	159	114	127	257	398	320	169	375	87	192	161	522	1060
55.0502	0	945	37	158	113	125	256	398	318	169	374	86	192	161	521	1059
55.1731	0	962	37	158	113	124	255	396	317	170	374	86	192	161	521	1064
55.296	0	948	37	157	115	126	256	397	317	170	375	86	191	161	521	1067
55.4189	0	950	37	159	115	126	257	399	320	170	375	86	193	162	521	1060
55.5418	0	946	38	160	115	127	257	399	319	171	376	86	193	162	522	1063
55.6646	0	964	38	158	117	127	258	399	318	172	377	87	193	163	523	1067
55.7875	0	949	37	159	115	127	257	399	319	169	375	86	192	161	521	1066
55.9104	0	960	36	158	114	125	256	397	320	169	374	85	191	161	521	1058
56.0333	0	945	36	159	114	125	256	397	319	169	374	85	191	161	521	1057
56.1562	0	961	36	159	114	126	256	398	318	170	374	86	191	161	520	1064
56.279	0	947	37	159	114	127	257	399	318	170	375	86	192	162	521	1070
56.4019	0	948	37	159	115	127	257	399	321	170	376	86	192	162	522	1062
56.5248	0	945	38	159	116	127	258	400	320	171	377	87	192	161	523	1059
56.6477	0	957	38	160	116	128	258	400	320	171	376	87	192	161	522	1067
56.7706	0	948	36	158	114	126	256	398	321	169	375	86	191	161	522	1068
56.8934	0	948	36	157	115	125	256	398	321	170	375	87	191	161	522	1060
57.0163	0	950	36	158	114	125	255	398	319	170	375	86	191	161	522	1058
57.1392	0	954	37	159	115	126	256	398	318	172	376	86	191	161	522	1069
57.2621	0	945	37	159	115	127	257	399	320	169	376	87	192	162	522	1072
57.385	0	950	37	159	115	128	257	401	322	171	377	86	192	162	523	1064
57.5078	0	963	38	159	117	128	259	401	321	171	377	87	193	161	523	1060
57.6307	0	950	37	159	115	127	256	399	320	169	375	86	191	161	522	1067
57.7536	0	944	36	158	115	125	256	399	321	169	375	86	191	161	521	1064
57.8765	0	950	36	157	115	125	256	399	322	170	376	87	191	161	522	1060
57.9994	0	955	36	158	116	126	256	399	320	170	376	87	191	161	521	1061
58.1222	0	947	37	159	117	127	257	399	320	171	376	86	191	162	522	1068
58.2451	0	944	38	159	116	127	258	401	322	170	377	87	191	162	522	1066
58.368	0	952	37	160	116	128	258	402	323	170	378	87	192	162	523	1060
58.4909	0	959	37	159	115	126	256	400	322	171	376	87	191	162	522	1060
58.6138	0	959	36	158	114	125	255	399	321	169	376	87	190	162	521	1065
58.7366	0	944	36	158	115	126	255	400	322	168	377	86	191	161	521	1063
58.8595	0	946	36	158	114	126	256	400	324	171	375	87	191	161	521	1061
58.9824	0	960	37	158	114	127	257	400	322	171	376	87	191	162	522	1065
59.1053	0	961	37	159	115	127	256	401	323	171	376	88	191	164	521	1064
59.2282	0	946	37	159	115	128	259	403	324	171	377	88	192	163	522	1064
59.351	0	947	37	158	116	127	257	402	326	169	376	87	191	163	521	1059
59.4739	0	962	37	157	114	125	256	401	323	171	375	87	190	163	520	1065
59.5968	0	954	37	158	113	126	256	400	323	169	375	87	189	163	517	1060
59.7197	0	946	36	158	115	125	256	401	326	169	377	87	190	164	515	1058
59.8426	0	953	37	159	116	126	256	403	326	171	379	87	190	165	517	1054
59.9654	0	968	36	159	116	128	257	404	324	171	379	88	192	166	518	1062
60.0883	0	959	38	159	117	128	258	404	325	171	379	88	192	166	518	1062
60.2112	0	945	37	159	117	128	257	406	328	171	380	88	191	166	518	1059
60.3341	0	955	36	158	115	126	255	405	327	170	378	88	191	165	517	1052
60.457	0	972	36	158	115	126	257	403	325	171	379	87	191	165	517	1061
60.5798	0	959	36	158	115	125	256	404	326	170	379	88	190	165	517	1062
60.7027	0	954	36	158	116	126	257	405	328	170	380	88	191	165	516	1056
60.8256	0	957	37	159	116	127	257	405	328	171	380	87	191	165	517	1054
60.9485	0	969	37	159	116	126	257	406	326	171	380	89	191	165	519	1063
61.0714	0	954	37	159	118	128	258	408	327	171	382	88	192	166	518	1061
61.1942	0	954	36	158	115	126	257	405	329	170	379	88	191	165	518	1053
61.3171	0	954	37	158	115	125	257	405	328	170	380	88	191	164	518	1053
61.44	0	969	37	158	115	126	257	404	326	170	380	87	191	166	519	1057
61.5629	0	954	37	159	116	127	257	405	327	171	380	88	191	165	518	1061
61.6858	0	958	36	158	117	127	258	407	329	171	381	87	192	164	519	1055
61.8086	0	952	37	160	117	128	258	407	329	171	381	88	192	165	519	1056
61.9315	0	965	37	159	115	128	259	407	328	171	381	89	192	165	521	1064
62.0544	0	956	37	159	114	127	258	404	328	171	379	88	191	164	519	1063
62.1773	0	966	36	159	115	126	257	405	329	170	379	88	191	164	518	1054
62.3002	0	955	37	157	115	126	257	404	328	170	380	87	190	164	517	1056
62.423	0	968	36	159	116	126	257	404	326	170	379	88	191	164	519	1060
62.5459	0	955	37	159	117	127	258	404	327	171	380	88	191	165	519	1063
62.6688	0	965	37	160	117	127	259	405	329	172	381	88	192	164	519	1056
62.7917	0	951	37	160	118	128	259	406	328	172	381	88	193	164	521	1055
62.9146	0	965	38	159	118	129	259	405	327	172	380	88	192	165	521	1061
63.0374	0	951	37	158	116	126	257	404	328	169	379	88	191	164	519	1062
63.1603	0	962	36	159	116	127	258	405	328	170	380	88	191	164	520	1055
63.2832	0	948	37	158	116	126	257	404	328	171	379	88	190	164	520	1054
63.4061	0	964	37	159	116	126	258	405	326	172	379	89	191	164	520	1061
63.529	0	954	37	159	117	128	258	405	328	171	380	88	192	165	521	1067
63.6518	0	953	37	160	118	128	259	404	329	172	380	88	192	165	521	1058
63.7747	0	950	38	160	117	129	259	406	328	172	381	89	192	165	522	1055
63.8976	0	960	37	159	116	127	258	403	326	171	379	89	190	164	521	1060
64.0205	0	953	37	158	116	126	257	403	327	170	379	88	191	164	521	1065
64.1434	0	952	37	159	116	126	257	404	328	171	380	88	190	163	521	1057
64.2662	0	953	37	159	115	127	258	403	328	172	379	89	191	164	521	1056
64.3891	0	960	37	160	116	128	258	404	326	172	379	89	191	164	522	1067
64.512	0	952	37	159	118	128	259	404	328	172	380	89	192	164	523	1069
64.6349	0	954	37	160	118	129	259	406	329	172	381	89	193	165	524	1059
64.7578	0	964	36	159	116	127	257	403	328	171	379	88	190	164	522	1054
64.8806	0	959	37	158	116	126	258	403	326	171	379	88	191	164	522	1063
65.0035	0	949	37	157	115	125	258	403	327	171	379	89	191	164	522	1066
65.1264	0	954	37	158	116	126	258	404	329	171	379	89	191	165	522	1059
65.2493	0	966	37	159	117	127	259	404	326	171	380	89	192	165	524	1056
65.3722	0	956	37	159	116	127	259	405	326	172	381	89	191	165	524	1064
65.495	0	948	38	159	117	128	259	405	327	171	380	88	192	165	524	1065
65.6179	0	953	37	158	117	127	257	402	328	171	379	88	190	164	523	1055
65.7408	0	965	36	158	116	125	257	402	326	171	378	88	191	163	523	1055
65.8637	0	952	38	158	115	126	256	402	325	171	377	88	190	164	523	1062
65.9866	0	948	36	158	116	126	256	402	326	171	378	89	190	164	523	1062
66.1094	0	952	37	158	116	127	257	403	328	172	379	88	191	164	524	1056
66.2323	0	957	37	160	116	127	258	404	326	172	379	89	191	165	525	1057
66.3552	0	951	37	160	117	128	259	405	325	172	379	89	192	165	526	1064
66.4781	0	948	37	159	117	127	258	402	328	171	379	89	191	164	525	1062
66.601	0	953	35	158	115	126	257	403	328	170	379	88	190	163	524	1055
66.7238	0	958	37	158	116	126	257	402	326	171	378	89	190	163	524	1056
66.8467	0	949	37	159	116	126	257	403	325	170	378	88	191	164	524	1061
66.9696	0	943	36	158	117	127	258	401	327	170	378	88	192	163	524	1063
67.0925	0	951	36	159	115	127	258	402	329	171	378	88	191	164	524	1064
67.2154	0	955	36	159	114	128	258	402	327	171	378	88	191	164	524	1068
67.3382	0	956	36	158	115	127	257	402	327	171	377	89	191	163	522	1068
67.4611	0	947	36	158	114	126	256	402	327	171	378	88	190	164	521	1064
67.584	0	953	36	158	116	126	257	402	328	170	379	89	190	165	522	1058
67.7069	0	957	36	158	115	127	257	402	326	171	378	88	190	164	522	1063
67.8298	0	961	36	159	115	127	256	402	326	171	378	88	190	164	522	1068
67.9526	0	948	36	158	116	127	258	403	328	171	379	88	191	165	523	1067
68.0755	0	955	36	159	117	128	258	404	328	171	381	88	192	165	524	1063
68.1984	0	962	37	159	116	128	258	403	327	171	379	90	191	165	525	1062
68.3213	0	963	36	157	116	125	255	401	325	170	378	89	190	165	523	1060
68.4442	0	946	36	159	115	126	256	401	327	170	377	88	190	164	524	1060
68.567	0	953	36	157	115	125	256	401	327	170	378	88	189	163	523	1056
68.6899	0	962	37	158	116	126	256	402	326	170	378	89	191	164	522	1062
68.8128	0	964	36	159	116	126	256	402	326	171	377	88	190	164	524	1061
68.9357	0	948	36	160	116	127	258	403	327	171	379	88	191	164	524	1063
69.0586	0	953	38	159	117	129	258	404	328	171	379	89	191	165	525	1058
69.1814	0	963	37	159	116	127	255	402	325	170	377	88	190	164	524	1060
69.3043	0	961	35	158	115	125	255	401	325	169	377	87	189	163	523	1060
69.4272	0	947	36	158	115	125	255	401	327	169	377	88	190	164	522	1060
69.5501	0	950	37	159	115	126	256	401	327	170	378	88	189	164	523	1057
69.673	0	967	36	159	115	126	256	402	325	170	378	88	191	163	523	1062
69.7958	0	953	36	158	116	127	257	402	325	171	378	89	191	163	524	1063
69.9187	0	943	37	159	117	127	257	403	326	170	379	88	191	164	523	1065
70.0416	0	950	36	158	115	126	256	402	326	171	378	88	190	164	524	1055
70.1645	0	966	35	159	115	125	255	400	324	169	377	87	190	164	523	1062
70.2874	0	958	35	158	115	125	256	401	324	170	377	88	190	164	522	1061
70.4102	0	942	35	158	115	125	257	402	326	170	379	88	189	164	522	1061
70.5331	0	951	37	159	116	126	258	402	326	171	377	88	191	164	523	1056
70.656	0	967	36	159	115	127	256	402	326	171	378	88	191	164	524	1064
70.7789	0	956	36	160	117	127	258	403	326	171	379	89	191	164	525	1064
70.9018	0	948	36	158	116	127	258	402	329	170	378	87	191	163	524	1059
71.0246	0	952	36	159	115	125	256	400	327	170	376	88	190	163	523	1054
71.1475	0	966	35	157	114	125	254	400	324	170	378	88	190	163	522	1061
71.2704	0	954	36	157	115	125	255	401	325	170	377	88	189	163	522	1064
71.3933	0	950	35	158	115	126	256	402	328	171	378	88	190	163	524	1056
71.5162	0	949	36	158	115	126	257	402	327	171	378	88	191	164	524	1055
71.639	0	964	36	159	117	127	257	402	324	171	378	89	191	164	525	1060
71.7619	0	956	36	159	117	128	258	403	326	171	379	89	190	164	524	1062
71.8848	0	947	35	158	115	125	256	401	327	170	378	88	190	163	523	1055
72.0077	0	947	36	158	115	125	257	400	326	170	377	89	189	162	524	1055
72.1306	0	964	36	157	114	125	256	400	325	170	377	88	190	163	523	1058
72.2534	0	951	36	158	116	126	256	401	325	171	378	88	191	163	523	1063
72.3763	0	950	36	159	116	126	257	401	327	172	378	88	190	164	524	1057
72.4992	0	946	36	159	117	127	257	402	327	171	378	88	191	164	523	1058
72.6221	0	963	36	159	116	127	258	402	326	172	379	89	191	163	525	1061
72.745	0	947	36	158	115	126	256	400	326	171	377	88	189	163	524	1062
72.8678	0	957	35	157	115	126	256	401	328	170	378	88	190	162	523	1055
72.9907	0	947	35	157	115	125	256	401	326	170	377	89	191	163	524	1057
73.1136	0	961	36	158	116	126	257	402	324	171	379	88	191	163	524	1062
73.2365	0	948	36	159	116	126	257	402	326	172	378	88	191	163	525	1066
73.3594	0	950	36	158	116	126	258	403	328	171	379	88	191	164	525	1059
73.4822	0	945	37	159	115	128	259	403	328	172	378	90	192	163	526	1063
73.6051	0	961	36	157	115	126	256	401	327	171	377	89	190	163	524	1060
73.728	0	948	35	157	115	125	256	401	327	171	377	88	190	163	524	1063
73.8509	0	959	35	157	114	125	256	401	328	170	378	88	190	163	524	1055
73.9738	0	945	36	157	115	126	257	401	328	172	378	88	190	164	524	1054
74.0966	0	960	36	158	117	126	257	402	326	172	378	89	190	163	526	1061
74.2195	0	950	35	159	117	127	258	403	327	172	379	89	192	164	526	1068
74.3424	0	951	36	158	117	128	259	403	329	172	380	89	191	164	526	1059
74.4653	0	947	36	158	116	126	258	403	329	172	379	89	191	164	527	1054
74.5882	0	957	35	158	115	126	256	402	326	171	377	88	189	163	526	1060
74.711	0	951	35	157	116	126	256	402	329	171	377	88	190	163	525	1063
74.8339	0	950	36	158	116	125	257	401	330	171	377	89	190	164	525	1057
74.9568	0	953	35	157	116	127	257	402	328	172	379	89	191	164	526	1054
75.0797	0	958	36	158	116	127	258	404	327	172	379	88	191	164	526	1065
75.2026	0	950	36	159	117	128	258	404	329	172	380	89	192	164	527	1068
75.3254	0	952	36	158	117	128	259	403	331	172	380	89	191	164	528	1057
75.4483	0	962	35	158	115	126	257	403	329	171	379	89	190	163	526	1054
75.5712	0	958	36	158	116	126	256	402	327	171	378	88	190	163	527	1064
75.6941	0	949	35	158	115	125	258	402	330	172	379	88	191	165	526	1066
75.817	0	953	36	159	116	127	259	403	330	172	379	88	191	164	527	1057
75.9398	0	964	36	159	117	127	259	404	329	172	379	90	192	165	528	1056
76.0627	0	958	37	159	117	127	260	405	328	172	380	89	191	164	528	1065
76.1856	0	948	36	158	117	128	258	403	330	171	379	89	190	164	528	1065
76.3085	0	954	35	158	115	125	257	403	331	171	379	89	191	164	528	1057
76.4314	0	966	36	157	116	126	257	403	330	171	378	89	190	164	528	1054
76.5542	0	953	35	158	116	126	257	403	328	171	378	89	190	164	527	1064
76.6771	0	950	35	159	117	127	258	404	330	171	380	88	191	164	528	1066
76.8	0	952	35	159	116	127	259	404	330	171	380	89	190	164	529	1060
76.9229	0	967	36	158	118	128	259	406	330	172	380	89	191	165	530	1059
77.0458	0	953	35	158	117	126	258	403	329	171	379	89	190	164	529	1065
77.1686	0	948	35	157	115	125	256	402	329	171	378	88	190	163	529	1064
77.2915	0	953	36	158	115	126	257	401	330	171	378	88	189	163	528	1058
77.4144	0	957	35	158	116	125	257	402	329	171	378	88	189	164	528	1057
77.5373	0	952	36	158	116	126	257	403	329	171	377	89	190	164	529	1066
77.6602	0	950	36	159	116	127	258	403	328	172	378	88	190	163	530	1069
77.783	0	956	36	159	117	128	259	404	332	171	380	89	191	164	529	1061
77.9059	0	960	36	157	116	126	256	403	329	171	378	88	190	164	528	1058
78.0288	0	951	34	157	116	125	256	401	328	169	376	88	189	164	528	1064
78.1517	0	947	35	158	115	125	256	401	329	170	377	89	189	163	528	1061
78.2746	0	954	36	158	115	125	257	402	329	172	377	88	189	164	527	1058
78.3974	0	960	35	157	116	126	257	401	328	171	378	88	190	164	529	1059
78.5203	0	954	36	159	116	126	257	402	328	171	378	89	190	163	530	1066
78.6432	0	949	36	159	117	128	258	403	329	171	379	88	190	164	530	1065
78.7661	0	953	36	158	116	126	257	402	331	172	378	88	189	164	529	1059
78.889	0	959	35	157	113	125	257	400	329	171	376	88	189	162	528	1064
79.0118	0	963	35	158	115	125	256	401	328	171	376	88	189	163	528	1064
79.1347	0	949	35	158	116	126	257	402	328	170	377	88	189	163	528	1064
79.2576	0	955	36	158	116	126	256	402	330	172	378	89	190	164	529	1059
79.3805	0	962	37	158	116	127	258	403	329	173	378	89	190	164	530	1064
79.5034	0	966	36	159	117	127	258	403	328	172	379	89	191	164	531	1068
79.6262	0	948	36	158	116	126	256	401	329	171	376	88	188	163	529	1060
79.7491	0	953	36	158	115	125	256	401	329	171	377	88	189	163	529	1057
79.872	0	961	35	158	115	125	255	401	327	171	376	88	189	163	528	1061
79.9949	0	963	35	158	115	126	255	400	326	171	376	88	188	163	529	1060
80.1178	0	947	36	157	117	126	256	402	329	170	378	89	189	163	529	1062
80.2406	0	951	36	158	116	127	256	402	330	171	378	88	189	164	529	1058
80.3635	0	966	35	159	117	127	257	402	328	172	379	88	190	164	530	1060
80.4864	0	961	35	158	116	127	257	401	327	170	377	88	190	163	529	1056
80.6093	0	946	36	158	114	125	255	400	328	170	376	89	188	163	528	1056
80.7322	0	950	34	157	115	125	255	401	328	170	376	88	188	163	527	1051
80.855	0	966	35	157	115	125	254	400	327	170	376	88	188	163	527	1057
80.9779	0	951	35	158	116	125	255	401	327	171	376	88	188	163	527	1058
81.1008	0	943	36	157	115	126	255	401	329	170	377	87	190	163	528	1059
81.2237	0	949	35	158	116	128	257	402	328	171	378	90	189	163	527	1055
81.3466	0	965	36	159	116	126	255	401	327	171	377	88	189	163	527	1058
81.4694	0	953	35	157	115	125	254	399	326	170	375	88	187	162	526	1058
81.5923	0	938	35	157	115	124	253	400	327	170	375	89	188	163	526	1056
81.7152	0	947	35	157	115	125	254	400	328	170	376	88	188	164	525	1052
81.8381	0	964	35	158	116	125	255	401	326	170	376	88	188	163	526	1060
81.961	0	956	35	158	117	126	255	401	326	171	376	89	188	163	526	1060
82.0838	0	939	36	159	116	126	255	402	328	172	378	88	190	164	526	1060
82.2067	0	950	35	158	116	127	257	402	328	170	378	90	189	163	526	1052
82.3296	0	962	34	158	115	124	254	399	326	170	376	88	188	162	525	1058
82.4525	0	953	35	157	115	125	254	400	326	170	375	88	188	163	524	1057
82.5754	0	946	34	157	115	124	254	400	327	170	375	88	187	162	524	1054
82.6982	0	948	35	158	116	125	254	401	327	170	377	88	187	162	524	1051
82.8211	0	957	35	158	114	125	255	400	326	171	376	88	188	163	524	1058
82.944	0	954	35	158	115	125	255	400	327	171	377	88	188	163	524	1064
83.0669	0	948	35	159	116	128	256	402	329	171	378	88	189	163	523	1056
83.1898	0	946	35	158	115	125	254	399	328	171	377	87	188	162	522	1051
83.3126	0	961	35	157	115	125	253	400	326	170	376	88	188	163	522	1059
83.4355	0	949	35	158	115	124	254	399	326	169	375	88	188	162	522	1059
83.5584	1	946	35	157	115	125	254	400	328	170	377	89	188	164	521	1052
83.6813	0	944	35	158	116	125	255	402	328	170	378	89	188	163	523	1051
83.8042	0	959	35	159	117	126	256	401	326	171	377	88	189	163	524	1058
83.927	0	952	36	159	116	127	255	402	327	170	377	87	189	163	523	1057
84.0499	0	943	35	157	116	124	254	400	329	170	377	88	188	162	523	1052
84.1728	0	943	34	158	116	125	254	400	327	170	376	89	188	163	523	1051
84.2957	0	958	34	157	115	124	253	399	326	170	377	88	188	163	522	1055
84.4186	0	944	35	158	116	125	254	400	327	170	377	88	188	162	523	1057
84.5414	0	941	35	158	116	125	255	401	328	170	378	89	188	162	524	1054
84.6643	0	943	35	159	117	127	255	403	328	171	379	89	189	162	524	1054
84.7872	0	959	36	158	117	126	256	402	327	171	379	88	189	162	524	1056
84.9101	0	944	35	158	116	125	254	401	327	169	377	89	188	163	523	1054
85.033	0	949	35	157	115	125	254	401	328	170	377	88	189	162	523	1050
85.1558	0	941	35	158	116	125	254	401	328	169	376	88	189	162	524	1051
85.2787	0	958	35	158	116	125	255	400	326	170	377	89	188	163	524	1056
85.4016	0	943	34	158	117	126	254	401	328	170	377	88	189	163	525	1059
85.5245	0	946	36	159	117	126	257	402	329	171	379	88	189	163	525	1055
85.6474	0	941	35	159	118	128	257	404	329	171	379	88	190	163	526	1055
85.7702	0	957	36	157	116	126	255	401	327	171	377	88	189	162	525	1055
85.8931	0	944	35	158	116	125	255	401	326	169	377	88	189	163	524	1058
86.016	0	945	35	158	115	125	255	402	329	170	377	88	189	163	525	1052
86.1389	0	941	35	158	117	127	257	401	328	171	378	88	189	163	525	1053
86.2618	0	958	35	158	116	127	256	402	327	171	378	88	190	163	526	1056
86.3846	0	945	36	158	117	126	257	403	329	171	378	89	191	164	527	1060
86.5075	0	955	36	159	119	128	257	405	330	171	379	88	191	163	527	1054
86.6304	0	942	36	157	116	126	255	403	330	171	378	89	190	162	526	1052
86.7533	0	958	35	158	116	125	255	402	327	170	378	89	189	163	526	1055
86.8762	0	944	36	158	116	126	255	403	328	170	378	88	189	162	526	1058
86.999	0	946	36	158	117	127	257	403	330	172	378	89	190	162	525	1052
87.1219	0	942	36	158	117	127	256	403	329	171	378	89	190	163	527	1054
87.2448	0	958	35	159	118	128	259	403	328	172	379	89	190	163	527	1060
87.3677	0	944	36	159	118	128	258	405	330	172	379	89	191	163	528	1061
87.4906	0	952	35	158	116	126	256	403	331	170	380	88	190	164	527	1051
87.6134	0	941	36	158	116	126	256	403	330	170	378	88	189	163	527	1052
87.7363	0	957	36	157	116	125	256	402	328	171	378	89	189	162	527	1055
87.8592	0	945	36	158	116	127	256	403	329	171	379	89	189	163	527	1058
87.9821	0	953	36	158	117	127	257	404	330	171	380	89	191	163	527	1052
88.105	0	942	36	160	118	127	258	406	331	172	379	89	191	164	528	1055
88.2278	0	959	37	159	118	129	259	405	329	172	380	89	191	163	529	1060
88.3507	0	943	36	158	117	126	259	404	331	170	379	89	191	163	528	1058
88.4736	0	953	36	157	116	126	257	404	331	170	379	89	191	164	528	1051
88.5965	0	941	36	158	117	126	258	404	331	172	379	89	191	163	528	1052
88.7194	0	957	36	158	117	126	257	404	329	172	378	89	190	163	527	1057
88.8422	0	945	36	158	117	129	257	405	331	172	380	89	191	164	528	1061
88.9651	0	944	36	159	118	128	258	406	332	173	381	90	192	163	529	1053
89.088	0	944	37	159	119	129	259	407	332	172	381	90	192	164	530	1055
89.2109	0	958	36	158	117	127	258	404	330	172	379	90	191	163	528	1055
89.3338	0	938	37	158	117	126	257	404	331	173	379	89	191	162	528	1061
89.4566	0	952	36	158	115	126	257	404	334	172	378	89	191	162	528	1053
89.5795	0	944	36	158	117	127	259	404	331	173	380	89	191	163	529	1054
89.7024	0	959	36	159	118	128	259	406	330	172	380	90	192	163	529	1058
89.8253	0	946	36	160	117	128	260	407	332	173	381	90	192	164	530	1062
89.9482	0	953	37	160	118	130	260	407	333	173	382	90	192	164	530	1054
90.071	0	944	36	159	117	126	258	406	333	172	380	90	192	163	530	1047
90.1939	0	958	37	159	118	127	258	404	331	172	380	90	190	163	529	1058
90.3168	0	945	36	159	118	127	257	405	332	173	380	89	192	163	529	1060
90.4397	0	953	37	159	118	127	259	405	334	173	380	89	193	163	529	1051
90.5626	0	942	36	159	118	128	260	407	333	173	381	89	192	163	530	1055
90.6854	0	959	36	160	119	129	259	407	332	173	382	90	193	164	531	1059
90.8083	0	947	37	160	119	130	260	408	333	173	382	91	192	163	531	1061
90.9312	0	955	37	160	118	128	260	407	335	172	381	90	192	164	531	1051
91.0541	0	944	36	159	118	128	260	406	333	173	381	90	192	164	530	1054
91.177	0	958	37	160	117	128	259	406	332	172	380	90	192	163	531	1057
91.2998	0	945	37	159	117	127	260	406	332	173	381	89	192	163	531	1061
91.4227	0	953	37	159	118	129	260	408	334	173	382	90	193	164	530	1053
91.5456	0	944	36	160	119	129	261	408	334	174	382	90	193	164	532	1055
91.6685	0	961	37	160	119	129	261	407	332	173	383	89	193	164	532	1058
91.7914	0	945	36	158	118	127	259	406	333	173	381	90	192	163	531	1060
91.9142	0	957	36	159	117	127	260	406	335	172	381	89	192	164	531	1053
92.0371	0	943	37	160	117	127	259	406	333	173	380	90	192	163	531	1050
92.16	0	959	37	159	118	127	260	406	333	174	380	89	192	163	531	1058
92.2829	0	947	36	160	119	128	260	407	334	173	381	90	192	164	532	1062
92.4058	0	938	36	160	118	129	261	407	335	173	381	90	193	163	532	1057
92.5286	0	946	36	159	118	128	260	407	335	173	382	90	192	164	531	1048
92.6515	0	958	36	158	117	127	259	406	332	173	380	90	191	163	530	1057
92.7744	0	945	37	159	118	127	259	406	333	173	380	89	192	163	530	1059
92.8973	0	956	36	158	118	127	259	406	334	172	381	90	192	162	531	1051
93.0202	0	943	37	159	118	127	259	406	334	174	380	90	192	163	530	1051
93.143	0	959	37	160	118	129	259	406	332	173	382	90	192	163	532	1058
93.2659	0	945	38	160	118	129	261	407	333	173	383	90	193	164	531	1063
93.3888	0	955	38	160	117	128	260	406	335	173	382	90	192	163	532	1050
93.5117	0	942	36	159	117	128	259	406	333	173	381	90	192	162	530	1050
93.6346	0	956	36	159	117	128	259	405	332	173	380	90	192	163	530	1055
93.7574	0	945	36	158	117	127	258	406	333	172	380	90	192	162	530	1060
93.8803	0	946	37	160	118	127	259	406	334	173	382	89	192	164	531	1053
94.0032	0	942	37	159	118	129	260	407	333	174	381	90	193	164	532	1051
94.1261	0	954	38	159	119	128	262	407	332	173	382	90	192	163	532	1058
94.249	0	946	37	160	117	128	259	406	333	172	381	90	192	162	531	1059
94.3718	0	946	36	159	117	127	259	406	333	172	380	89	191	162	530	1051
94.4947	0	944	37	159	117	127	259	405	333	173	381	90	192	163	530	1050
94.6176	0	952	35	159	117	127	258	406	331	173	380	90	192	163	531	1059
94.7405	0	944	37	159	118	129	259	406	333	172	381	90	193	163	531	1062
94.8634	0	946	37	160	119	129	260	408	335	173	383	90	192	164	532	1054
94.9862	0	959	36	160	119	129	261	407	334	173	381	90	193	164	533	1052
95.1091	0	954	36	159	117	127	258	405	332	173	380	89	191	162	532	1058
95.232	0	942	36	159	117	127	258	405	333	171	380	90	191	162	531	1060
95.3549	0	947	36	159	116	127	258	405	334	172	381	90	190	162	530	1053
95.4778	0	960	37	159	117	127	259	404	331	173	379	89	191	163	531	1050
95.6006	0	949	36	160	118	128	258	405	331	172	381	89	192	162	532	1058
95.7235	0	945	37	159	118	128	260	407	333	173	381	90	192	163	531	1061
95.8464	0	949	38	160	118	130	260	407	335	174	382	91	193	163	532	1052
95.9693	0	960	35	159	117	128	258	405	332	173	380	90	192	162	531	1049
96.0922	0	947	36	158	117	127	258	404	331	171	379	89	190	163	531	1056
96.215	0	943	36	158	116	127	258	405	332	171	380	89	191	162	531	1055
96.3379	0	949	36	160	117	127	259	406	333	172	380	89	191	163	530	1051
96.4608	0	951	36	158	116	128	259	405	331	172	380	89	191	162	531	1054
96.5837	0	949	36	160	117	128	258	405	330	172	380	89	190	162	530	1058
96.7066	0	944	37	160	118	128	260	407	333	173	380	90	192	162	531	1058
96.8294	0	947	37	159	118	128	259	406	334	172	381	90	192	162	531	1050
96.9523	0	955	36	157	118	127	258	405	332	172	380	90	191	163	531	1052
97.0752	0	956	36	159	117	126	258	404	331	171	380	90	191	162	530	1057
97.1981	0	941	36	158	117	127	259	405	331	172	380	89	191	162	530	1055
97.321	0	948	36	159	118	128	258	406	333	172	380	89	191	163	532	1050
97.4438	0	957	37	159	118	128	259	406	331	173	381	90	191	163	531	1056
97.5667	0	958	36	159	118	129	259	406	331	173	381	90	192	163	532	1057
97.6896	0	940	36	159	117	127	259	406	333	172	379	90	192	162	531	1054
97.8125	0	942	36	158	116	126	259	405	333	171	380	90	190	161	530	1050
97.9354	0	960	36	158	118	126	258	404	331	172	379	90	191	162	532	1055
98.0582	0	950	35	159	118	127	257	405	330	171	380	89	191	163	530	1056
98.1811	0	936	37	158	118	128	259	405	332	173	380	90	192	162	531	1057
98.304	0	946	36	158	118	128	259	407	333	173	380	89	192	161	532	1050
98.4269	0	962	37	159	118	129	260	407	331	173	381	90	192	162	532	1059
98.5498	0	952	36	159	119	128	259	406	332	172	380	89	191	162	532	1060
98.6726	0	942	35	158	117	127	258	405	332	172	379	89	190	161	531	1052
98.7955	0	942	36	158	117	126	257	405	333	172	380	89	191	161	531	1049
98.9184	0	956	35	158	116	127	258	404	330	171	378	89	191	162	531	1058
99.0413	0	948	36	158	118	127	258	404	331	172	379	89	192	162	531	1058
99.1642	0	942	36	159	117	128	259	406	333	172	381	90	191	162	532	1053
99.287	0	942	36	160	117	128	260	406	333	173	381	89	193	161	533	1053
99.4099	0	958	37	158	118	129	260	406	331	173	380	90	191	162	533	1055
99.5328	0	943	36	159	117	127	258	404	331	171	379	89	191	161	532	1058
99.6557	0	952	36	158	117	126	258	405	333	171	379	88	190	160	533	1051
99.7786	0	941	36	160	117	126	258	404	332	172	380	90	190	161	533	1053
99.9014	0	954	36	159	118	127	258	404	330	171	379	90	191	162	532	1058
100.024	0	942	37	160	118	128	259	405	332	172	380	90	191	162	532	1061
100.147	0	954	36	158	118	128	260	407	334	172	381	90	192	162	534	1056
100.27	0	940	36	159	119	128	260	407	333	172	380	90	192	162	534	1052
100.393	0	950	36	158	117	127	258	404	331	171	378	89	191	161	532	1056
100.516	0	943	35	158	117	126	257	404	331	172	379	89	191	161	531	1060
100.639	0	944	36	158	117	126	257	404	333	171	379	89	190	162	532	1052
100.762	0	955	36	159	118	127	258	404	331	172	379	90	191	161	532	1051
100.884	0	951	37	159	118	127	258	404	330	172	379	90	191	161	532	1061
101.007	0	942	36	159	118	129	258	406	332	172	380	89	192	162	533	1063
101.13	0	946	36	160	118	129	259	407	333	172	381	89	192	162	533	1054
101.253	0	958	37	160	117	128	258	405	332	172	380	89	191	162	533	1050
101.376	0	944	35	158	117	127	257	403	330	171	379	89	190	161	532	1059
101.499	0	941	35	158	117	126	258	405	331	172	379	89	191	161	532	1056
101.622	0	947	36	159	118	127	258	405	331	171	380	89	191	161	532	1052
101.745	0	954	35	159	118	127	259	405	331	172	379	89	192	162	533	1055
101.868	0	945	37	159	119	128	259	405	331	172	380	90	192	162	532	1060
101.99	0	939	36	159	118	129	259	407	332	172	381	90	191	162	534	1059
102.113	0	945	36	159	119	128	259	407	333	173	381	90	191	162	534	1052
102.236	0	953	36	159	117	127	257	404	331	172	379	90	191	161	532	1056
102.359	0	953	35	158	117	126	258	404	331	171	379	90	190	161	533	1055
102.482	0	937	36	158	117	128	258	405	332	171	380	88	191	162	532	1057
102.605	0	940	36	158	118	128	259	406	333	173	380	90	191	162	533	1053
102.728	0	958	36	160	118	129	259	407	330	172	380	90	191	162	533	1060
102.851	0	950	37	159	118	129	259	406	331	172	380	90	192	163	533	1062
102.973	0	933	37	160	118	130	260	407	333	173	381	90	192	162	535	1058
103.096	0	944	35	158	117	126	259	405	333	172	379	89	190	162	533	1052
103.219	0	958	36	159	118	126	258	405	331	171	380	90	190	161	533	1060
103.342	0	947	36	158	117	127	258	404	331	172	379	89	191	162	533	1062
103.465	0	943	36	159	117	128	258	406	333	171	380	90	192	162	533	1055
103.588	0	942	36	159	119	128	259	406	333	173	380	90	192	161	534	1055
103.711	0	959	36	159	118	128	260	406	332	174	381	90	192	162	534	1059
103.834	0	945	37	160	119	130	260	408	332	172	381	90	193	162	535	1062
103.956	0	952	36	159	118	128	259	406	333	172	379	90	190	160	534	1053
104.079	0	941	35	159	117	127	259	405	332	173	380	90	191	161	533	1055
104.202	0	955	37	158	118	127	258	404	330	172	378	89	191	161	533	1059
104.325	0	942	36	158	117	127	259	405	331	172	379	90	190	161	533	1063
104.448	0	954	36	159	118	128	259	406	333	172	380	90	192	162	534	1056
104.571	0	940	36	160	119	129	261	407	333	173	381	90	192	163	535	1054
104.694	0	955	37	160	119	130	260	407	331	174	381	91	193	162	535	1062
104.817	0	944	37	160	117	128	259	407	333	172	380	89	192	162	534	1065
104.94	0	945	36	158	117	127	259	406	334	171	379	89	192	162	534	1058
105.062	0	947	36	160	118	127	260	406	332	172	380	89	192	162	534	1054
105.185	0	952	37	160	119	128	259	406	332	172	381	90	192	162	535	1065
105.308	0	941	37	159	117	128	260	407	333	172	380	90	192	163	535	1067
105.431	0	944	36	160	117	128	260	407	335	172	380	89	193	163	536	1061
105.554	0	960	37	161	119	129	261	408	334	173	381	91	194	163	537	1059
105.677	0	947	36	160	118	129	260	406	333	172	380	90	192	162	536	1063
105.8	0	943	36	159	118	128	259	405	333	172	381	90	191	164	535	1062
105.923	0	948	36	159	118	127	259	407	334	173	380	90	192	162	536	1057
106.045	0	954	37	160	117	127	259	407	333	173	381	89	193	162	537	1059
106.168	0	949	36	160	119	128	260	406	333	172	381	90	193	163	538	1065
106.291	0	941	37	160	119	129	261	407	335	173	382	90	193	163	539	1064
106.414	0	948	37	160	120	130	261	408	335	174	382	90	194	163	539	1058
106.537	0	955	36	160	119	128	259	407	334	173	381	90	193	163	537	1061
106.66	0	956	36	158	118	127	260	406	334	172	380	90	193	163	537	1060
106.783	0	940	36	159	117	128	259	408	334	172	380	90	192	163	537	1061
106.906	0	943	37	160	118	129	260	407	335	173	381	90	192	161	536	1058
107.028	0	962	37	159	119	129	260	407	334	173	381	91	193	163	538	1065
107.151	0	952	37	160	119	128	261	408	334	173	382	90	193	163	539	1067
107.274	0	936	37	160	120	130	262	410	335	174	383	91	194	162	539	1065
107.397	0	946	37	160	118	128	261	408	336	172	381	90	193	163	539	1057
107.52	0	961	36	158	118	129	260	407	333	172	380	90	193	162	538	1065
107.643	0	948	36	159	118	128	261	406	334	172	380	89	193	162	538	1067
107.766	0	943	36	159	118	128	260	408	335	172	382	90	193	163	538	1060
107.889	0	944	37	160	119	129	261	408	334	173	381	90	193	163	539	1059
108.012	0	959	37	161	119	129	261	408	333	174	382	91	194	163	540	1068
108.134	0	947	37	161	119	130	261	409	334	173	382	90	194	164	540	1080
108.257	0	947	37	158	118	128	260	407	336	173	381	90	193	162	539	1073
108.38	0	943	37	159	118	129	261	408	335	173	381	90	194	164	539	1077
108.503	0	957	37	159	118	129	260	406	334	173	381	91	193	164	538	1076
108.626	0	942	37	160	117	128	260	406	334	173	380	90	192	163	537	1074
108.749	0	957	38	160	117	128	262	407	337	173	381	91	193	163	540	1063
108.872	0	945	38	160	118	130	263	409	336	173	382	90	193	164	540	1063
108.995	0	958	37	160	120	129	262	408	335	173	382	91	193	163	540	1070
109.117	0	946	37	160	118	128	261	407	334	172	381	91	192	162	539	1073
109.24	0	948	36	158	117	128	260	407	337	173	380	89	192	163	539	1065
109.363	0	951	36	159	118	128	260	408	335	173	381	90	192	163	538	1061
109.486	0	955	37	160	119	128	260	407	333	173	381	91	193	163	540	1072
109.609	11	944	36	160	120	129	261	408	335	174	381	90	192	164	542	1074
109.732	0	950	37	160	119	129	261	409	336	174	382	89	194	165	542	1066
109.855	0	961	36	160	119	130	262	409	334	173	383	91	192	163	540	1061
109.978	0	948	37	159	118	127	260	407	334	172	380	90	191	163	540	1068
110.1	0	940	36	159	118	128	259	406	335	173	381	90	192	163	540	1066
110.223	0	949	37	159	118	129	261	407	336	173	381	90	192	164	540	1062
110.346	0	953	37	160	119	128	260	407	334	173	381	90	193	163	541	1064
110.469	0	947	36	159	119	129	261	407	333	173	381	91	193	163	540	1071
110.592	0	940	37	160	118	129	261	408	336	173	381	90	193	163	541	1071
110.715	0	947	37	160	117	128	261	407	336	172	379	91	192	163	540	1065
110.838	0	954	36	159	117	128	260	405	334	173	379	90	192	163	539	1071
110.961	0	949	36	159	116	127	259	405	332	173	378	89	191	163	537	1070
111.084	0	940	37	160	116	127	259	406	336	172	380	90	193	164	537	1071
111.206	0	946	37	159	118	129	260	408	336	173	381	90	192	164	538	1066
111.329	0	964	37	160	120	129	261	408	334	173	382	91	192	165	538	1072
111.452	0	952	37	161	120	129	261	409	333	174	382	91	192	165	539	1072
111.575	0	947	36	158	118	128	260	408	336	173	381	90	191	165	537	1070
111.698	0	948	36	160	118	128	260	407	335	173	380	90	191	165	537	1064
111.821	0	964	37	158	118	127	260	407	334	173	380	90	191	165	537	1069
111.944	0	953	36	160	118	128	260	408	334	173	380	90	191	165	538	1073
112.067	0	946	36	159	118	129	261	408	336	173	381	90	193	165	539	1066
112.189	0	946	36	160	119	129	261	408	335	174	382	91	193	165	539	1064
112.312	0	962	36	160	120	130	262	409	335	173	381	90	193	165	540	1067
112.435	0	947	36	159	118	128	260	406	334	173	380	90	192	165	539	1068
112.558	0	945	37	159	118	127	258	407	335	173	380	89	191	165	538	1061
112.681	0	943	36	159	118	127	260	406	335	172	380	89	191	165	539	1061
112.804	0	960	36	159	118	128	259	407	332	172	380	90	192	165	539	1068
112.927	0	948	37	160	119	128	260	407	334	173	381	91	192	165	539	1072
113.05	0	955	38	160	119	129	260	408	334	172	381	91	193	164	540	1064
113.172	0	947	37	161	119	129	261	409	335	173	383	90	192	165	540	1066
113.295	0	959	36	160	119	128	259	407	333	172	380	90	191	164	539	1066
113.418	0	946	37	159	118	127	258	406	334	172	381	89	191	165	538	1070
113.541	0	957	37	159	118	127	259	407	336	172	381	89	191	165	538	1061
113.664	0	944	35	160	119	128	260	407	334	173	381	90	192	164	540	1060
113.787	0	958	37	159	119	129	259	408	333	173	381	90	192	166	540	1069
113.91	0	949	38	159	118	129	260	409	334	172	382	90	192	164	539	1074
114.033	0	946	36	160	119	130	260	408	336	173	382	90	192	165	541	1065
114.156	0	949	37	159	117	127	259	405	334	172	378	90	191	164	539	1064
114.278	0	954	36	159	117	128	258	407	333	173	380	90	192	165	539	1071
114.401	0	947	37	158	118	128	258	407	334	171	381	90	191	165	538	1071
114.524	0	949	36	160	119	127	259	409	336	172	382	90	191	165	539	1062
114.647	0	961	37	160	119	129	260	408	335	173	383	90	192	165	539	1062
114.77	0	955	37	159	119	129	260	409	334	173	382	90	193	166	540	1071
114.893	0	945	36	160	118	130	260	408	336	172	382	90	193	165	540	1071
115.016	0	949	36	158	118	128	259	406	335	172	381	90	191	164	538	1062
115.139	0	963	36	158	118	128	259	407	334	174	379	90	191	164	538	1058
115.261	0	948	36	159	118	128	258	407	332	173	380	90	191	164	537	1066
115.384	0	944	36	159	118	128	259	408	335	173	381	90	192	165	538	1065
115.507	0	948	36	159	119	128	261	408	336	174	382	91	192	165	539	1060
115.63	0	954	36	160	119	129	260	409	334	174	382	90	193	165	540	1061
115.753	0	948	37	159	119	130	260	408	334	173	381	90	192	163	539	1066
115.876	0	942	35	159	119	128	259	407	334	172	381	89	191	165	539	1064
115.999	0	948	35	159	117	128	258	407	334	173	380	90	191	164	536	1057
116.122	0	953	35	158	117	128	259	407	332	173	380	90	191	164	534	1059
116.244	0	950	36	159	119	128	259	407	333	172	380	90	192	165	534	1062
116.367	0	942	36	159	119	129	261	408	336	172	380	90	193	166	532	1061
116.49	0	948	37	160	118	128	261	409	335	173	381	91	192	165	530	1053
116.613	0	955	36	159	119	128	261	409	334	173	380	91	192	166	528	1052
116.736	0	952	36	159	118	127	259	407	334	172	379	90	191	165	526	1056
116.859	0	937	35	159	118	128	259	408	334	171	380	91	191	164	522	1051
116.982	0	943	36	158	117	128	260	407	335	172	379	90	191	165	520	1047
117.105	0	947	35	160	116	128	260	405	335	173	376	91	192	164	520	1056
117.228	0	953	37	160	118	128	262	406	335	173	376	91	192	165	521	1054
117.35	0	939	36	159	119	129	260	407	335	172	379	90	193	165	523	1055
117.473	0	942	35	158	118	127	260	405	335	172	378	91	192	165	524	1052
117.596	0	950	35	158	117	128	259	404	332	173	377	90	192	163	526	1061
117.719	0	952	36	158	118	127	259	404	333	172	378	90	192	163	528	1068
117.842	0	937	36	159	118	128	260	405	335	173	378	90	193	163	534	1072
117.965	0	941	37	160	118	128	262	404	335	174	379	91	193	163	537	1070
118.088	0	953	37	160	119	129	261	404	332	174	379	91	194	162	538	1073
118.211	0	950	36	159	118	128	258	401	332	173	376	89	193	162	537	1069
118.333	0	938	36	159	118	127	259	400	333	173	376	90	192	161	538	1073
118.456	0	939	35	158	117	127	258	398	331	172	376	88	192	161	538	1070
118.579	0	951	36	159	118	127	258	398	328	173	374	88	193	160	537	1078
118.702	0	947	37	160	118	128	259	397	327	172	376	88	192	160	540	1082
118.825	0	931	36	159	118	128	259	398	327	173	377	88	193	161	539	1082
118.948	0	933	37	159	118	128	259	396	327	173	376	87	194	159	537	1076
119.071	0	952	36	158	116	126	257	394	324	173	372	87	192	159	535	1082
119.194	0	940	35	158	116	127	256	395	324	172	374	86	193	159	534	1080
119.316	0	935	36	159	117	127	256	398	325	172	376	87	192	160	534	1078
119.439	0	941	36	160	119	127	257	399	326	173	377	88	193	161	533	1074
119.562	0	957	36	159	119	128	256	400	324	174	377	88	193	160	532	1079
119.685	0	945	37	160	120	129	258	400	326	173	378	88	194	161	533	1080
119.808	0	932	36	160	117	127	257	399	327	173	376	88	194	160	532	1076
119.931	0	941	35	158	116	126	257	399	328	173	375	89	193	158	530	1072
120.054	0	958	36	159	116	126	256	399	326	172	375	88	193	161	529	1077
120.177	0	947	35	159	117	127	257	400	326	172	376	87	193	161	528	1075
120.3	0	934	37	159	118	128	258	401	328	172	378	89	193	161	529	1074
120.422	0	942	36	160	118	128	258	403	329	173	378	90	194	162	530	1070
120.545	0	959	37	161	119	130	260	404	330	173	379	89	194	162	531	1077
120.668	0	950	36	158	118	127	258	402	329	172	376	88	192	161	529	1072
120.791	0	934	35	158	117	126	258	401	331	172	377	88	193	162	528	1072
120.914	0	944	36	159	117	126	258	402	330	171	376	88	193	162	528	1066
121.037	0	960	36	158	117	127	258	403	329	172	378	89	192	162	528	1073
121.16	0	953	36	159	119	128	259	404	330	172	378	89	193	163	528	1071
121.283	0	937	37	160	119	127	260	405	332	173	379	89	194	163	529	1071
121.405	0	949	38	160	119	130	260	407	332	173	380	90	194	165	530	1066
121.528	0	964	37	160	118	129	260	405	331	173	379	90	192	163	529	1070
121.651	0	954	37	160	118	127	258	405	331	172	378	89	192	164	529	1068
121.774	0	937	37	159	118	128	258	405	332	173	377	89	192	163	530	1066
121.897	0	949	36	159	118	127	259	405	332	173	378	90	192	163	529	1063
122.02	0	965	37	159	119	128	260	405	331	173	380	90	193	164	530	1071
122.143	0	952	36	161	118	129	260	406	331	172	380	89	193	164	530	1071
122.266	0	942	37	160	118	130	262	408	333	173	380	90	193	165	530	1068
122.388	0	952	39	161	119	130	261	408	334	173	381	90	194	164	531	1062
122.511	0	967	37	159	117	128	261	406	330	173	378	89	193	164	529	1067
122.634	0	956	37	160	118	128	260	407	332	172	378	90	193	164	529	1069
122.757	0	951	37	159	118	128	262	406	333	173	379	89	193	163	530	1065
122.88	0	953	38	160	118	128	262	407	333	174	380	89	193	164	530	1062
123.003	0	968	38	160	118	130	262	407	331	174	380	89	194	165	531	1071
123.126	0	955	38	161	119	130	262	409	332	174	381	90	194	165	531	1072
123.249	0	953	39	160	119	131	263	410	335	174	382	89	196	164	532	1067
123.372	0	950	37	161	118	129	261	407	334	173	380	90	194	165	531	1061
123.494	0	964	37	159	118	128	262	406	332	173	380	89	194	164	533	1071
123.617	0	948	38	159	117	129	261	407	332	173	380	88	194	164	532	1071
123.74	0	947	38	160	117	130	263	407	334	175	380	89	194	163	533	1067
123.863	0	952	39	161	116	129	262	407	334	174	380	90	195	164	532	1067
123.986	0	970	39	162	118	129	263	409	332	174	381	89	195	165	532	1070
124.109	0	956	39	160	119	131	264	409	332	174	383	89	195	165	533	1071
124.232	0	950	38	160	116	128	262	408	336	174	380	89	195	163	531	1064
124.355	0	952	37	160	118	128	262	407	335	174	379	89	194	164	531	1063
124.477	0	968	38	160	118	128	262	407	332	173	379	89	193	164	530	1068
124.6	0	952	38	160	118	127	262	407	332	174	379	89	194	163	531	1072
124.723	0	953	38	161	118	129	262	408	334	174	380	89	194	165	532	1066
124.846	0	950	38	160	119	130	264	409	334	176	381	89	194	164	532	1068
124.969	0	967	37	161	119	130	264	409	333	175	381	89	196	165	533	1074
125.092	0	951	38	160	118	130	262	408	334	174	380	90	195	163	534	1074
125.215	0	962	37	160	117	128	262	408	334	174	382	89	194	163	533	1066
125.338	0	952	37	161	118	128	262	408	333	175	381	89	195	164	534	1067
125.46	0	964	38	159	118	129	261	407	333	175	381	89	195	164	533	1072
125.583	0	950	38	161	118	129	262	408	333	174	381	90	195	164	534	1078
125.706	0	962	38	161	119	130	263	408	335	176	381	89	195	163	534	1070
125.829	0	949	39	161	119	131	264	410	334	176	383	90	196	164	535	1067
125.952	0	962	38	160	118	130	262	407	333	174	381	89	195	164	533	1071
126.075	0	950	38	160	116	128	262	407	332	173	380	88	194	164	533	1076
126.198	0	958	38	160	117	128	261	408	335	174	380	88	195	163	533	1067
126.321	0	948	37	160	117	130	262	408	333	174	380	89	194	163	533	1066
126.444	0	962	38	161	118	130	262	407	332	174	381	89	195	165	535	1075
126.566	0	951	38	161	118	129	262	409	333	175	382	88	195	164	534	1081
126.689	0	952	39	161	118	130	263	409	334	175	382	90	196	164	535	1071
126.812	0	948	37	159	117	128	262	407	332	173	379	89	194	164	534	1066
126.935	0	959	38	159	118	129	261	406	331	174	380	88	195	164	533	1075
127.058	0	951	38	159	118	128	261	407	332	174	379	88	194	163	533	1079
127.181	0	946	38	160	117	129	261	406	334	174	379	89	194	163	532	1071
127.304	0	950	37	161	117	128	262	407	333	174	380	90	195	164	533	1069
127.427	0	958	38	161	119	130	262	408	331	175	381	89	194	164	532	1079
127.549	0	951	39	161	119	130	262	409	333	174	382	89	195	165	532	1080
127.672	0	952	38	159	118	129	261	407	335	174	380	89	193	163	532	1069
127.795	0	953	37	159	119	128	261	407	332	174	380	89	193	163	532	1067
127.918	0	959	38	159	118	128	261	406	332	173	379	90	194	164	532	1077
128.041	0	949	37	160	118	129	261	407	333	174	380	88	194	164	532	1078
128.164	0	953	37	161	118	129	261	408	334	174	382	90	194	165	532	1069
128.287	0	953	38	161	118	130	262	408	333	175	381	90	195	165	533	1068
128.41	0	959	39	161	119	129	262	407	331	174	380	89	194	165	532	1078
128.532	0	948	38	160	117	128	260	406	333	173	379	89	193	163	531	1076
128.655	0	953	38	160	118	128	260	407	333	174	379	89	193	162	531	1069
128.778	0	964	37	159	118	128	261	406	332	173	379	89	193	163	531	1066
128.901	0	954	37	160	118	128	261	405	330	174	380	89	194	164	531	1076
129.024	0	947	38	161	119	129	261	407	332	174	381	89	194	164	533	1078
129.147	0	952	37	161	119	129	262	408	333	175	382	89	194	164	533	1069
129.27	0	964	37	161	118	130	261	406	332	173	380	90	193	163	532	1065
129.393	0	951	37	159	117	127	260	406	330	174	379	88	192	163	531	1073
129.516	0	944	37	159	117	127	260	405	332	173	380	89	193	163	531	1075
129.638	0	950	37	159	117	128	260	406	333	173	379	88	192	163	530	1066
129.761	0	963	37	160	117	128	260	406	331	172	379	89	193	164	531	1066
129.884	0	950	36	160	117	128	261	406	329	173	379	89	193	163	531	1074
130.007	0	946	37	161	118	129	261	407	331	174	381	89	193	163	532	1077
130.13	0	948	37	160	117	128	259	406	333	173	380	88	193	163	529	1065
130.253	0	961	36	159	117	128	259	404	330	172	379	88	192	162	530	1065
130.376	0	949	36	159	117	126	258	404	329	172	378	88	191	163	529	1070
130.499	0	945	36	159	117	127	258	404	330	172	379	88	192	162	529	1070
130.621	0	950	37	160	117	128	259	404	331	172	379	89	191	162	530	1066
130.744	0	954	37	160	117	128	260	404	330	173	379	89	192	163	530	1067
130.867	0	947	37	160	118	129	258	406	328	171	379	89	193	163	530	1072
130.99	0	943	36	159	117	128	258	404	329	172	378	88	192	162	529	1069
131.113	0	947	36	160	115	127	258	402	330	171	377	88	191	162	528	1066
131.236	0	956	36	159	115	126	258	402	329	171	376	88	191	162	527	1066
131.359	0	950	37	159	116	127	256	403	327	171	377	88	191	163	527	1072
131.482	0	944	36	160	116	127	257	404	329	172	378	88	192	163	528	1071
131.604	0	946	37	159	117	128	258	403	330	172	378	89	192	163	529	1065
131.727	0	957	37	160	117	129	258	405	328	172	379	88	192	163	529	1066
131.85	0	956	36	159	116	125	256	402	327	170	377	88	191	162	527	1068
131.973	0	941	36	158	116	125	255	402	328	170	376	88	191	162	527	1067
132.096	0	946	36	158	115	126	255	401	329	170	375	88	190	162	527	1062
132.219	0	955	36	159	115	126	256	402	326	171	376	88	191	161	527	1069
132.342	0	955	36	159	115	127	256	402	326	170	377	87	191	162	528	1068
132.465	0	940	35	159	116	127	256	403	328	171	377	87	192	161	528	1069
132.588	0	944	36	159	116	128	256	403	328	171	378	88	191	162	528	1063
132.71	0	954	36	159	116	125	254	400	326	170	375	88	190	161	527	1066
132.833	0	953	35	158	115	125	254	400	324	169	375	87	190	161	526	1065
132.956	0	939	35	157	115	125	254	400	326	169	374	87	189	160	525	1066
133.079	0	940	36	158	115	125	253	400	327	170	376	87	189	161	526	1062
133.202	0	959	35	159	115	126	254	400	325	170	375	88	190	162	527	1069
133.325	0	945	36	159	116	127	255	400	324	171	376	87	190	162	526	1069
133.448	0	933	36	158	116	127	255	401	327	170	376	88	191	161	527	1069
133.571	0	940	35	158	115	125	254	399	326	169	374	87	190	161	525	1060
133.693	0	957	35	158	115	125	254	398	324	169	375	87	189	161	525	1067
133.816	0	947	36	158	116	125	254	399	323	169	374	87	190	160	524	1066
133.939	0	932	35	158	115	125	253	400	326	170	375	87	189	161	525	1067
134.062	0	940	36	158	116	125	254	400	325	170	375	87	190	161	526	1061
134.185	0	958	36	159	114	126	255	400	324	170	375	88	190	161	526	1071
134.308	0	949	36	160	116	126	255	401	326	170	376	87	190	161	526	1073
134.431	0	943	35	159	116	126	255	400	327	170	376	87	190	161	526	1064
134.554	0	940	36	158	115	124	252	400	326	170	375	87	189	161	525	1060
134.676	0	954	35	158	114	125	253	398	324	170	373	87	189	161	524	1068
134.799	0	946	35	158	115	125	253	399	324	170	375	87	189	160	524	1068
134.922	0	938	35	159	116	125	253	400	326	170	375	87	190	160	525	1063
135.045	0	939	35	159	116	125	253	401	325	170	375	87	189	161	526	1063
135.168	0	956	35	160	115	126	255	401	323	170	376	88	191	162	526	1068
135.291	0	944	36	159	116	127	255	401	325	171	376	89	190	161	528	1071
135.414	0	952	34	158	115	125	254	399	326	169	376	88	190	160	527	1061
135.537	0	939	35	158	115	125	252	399	326	170	375	87	190	161	526	1062
135.66	0	956	35	158	114	124	253	399	324	170	374	87	189	161	526	1068
135.782	0	943	36	158	114	125	253	400	325	170	375	88	189	162	526	1073
135.905	0	954	36	159	116	126	254	401	326	172	377	88	190	161	526	1065
136.028	0	939	36	158	116	125	255	401	325	171	378	88	191	161	527	1063
136.151	0	955	36	159	117	128	256	402	324	171	377	88	191	161	528	1071
136.274	0	939	36	159	116	126	254	401	326	171	375	88	190	161	526	1072
136.397	0	942	36	158	115	125	254	401	327	170	375	87	189	161	527	1063
136.52	0	938	35	159	115	125	255	400	326	171	375	87	190	161	526	1061
136.643	0	949	36	159	115	126	254	400	324	171	376	88	190	161	527	1068
136.765	0	944	35	159	116	126	256	402	326	171	377	88	190	161	527	1074
136.888	0	943	36	160	116	127	256	402	328	171	378	88	191	162	528	1064
137.011	0	947	36	159	117	127	257	402	327	171	378	89	192	161	529	1064
137.134	0	951	36	158	115	126	255	401	326	172	375	88	190	162	527	1071
137.257	0	939	35	158	115	125	255	401	327	171	376	87	190	161	528	1074
137.38	0	945	35	159	115	126	255	401	327	171	376	88	191	161	528	1067
137.503	0	957	36	159	116	126	256	401	327	172	376	88	191	161	527	1065
137.626	0	945	36	159	116	126	256	400	325	172	377	88	191	162	528	1075
137.748	0	939	37	160	116	127	257	402	328	172	377	88	192	161	529	1075
137.871	0	947	36	159	118	128	257	403	329	172	379	90	192	162	530	1069
137.994	0	954	36	159	115	125	257	401	327	171	376	88	191	161	528	1064
138.117	0	941	35	158	115	125	256	400	326	171	376	88	190	161	528	1070
138.24	0	936	36	159	115	126	255	401	328	170	376	88	189	161	528	1074
138.363	0	945	36	158	116	127	256	402	328	171	376	88	191	162	528	1066
138.486	0	953	35	159	116	127	257	402	327	172	377	87	191	162	528	1072
138.609	0	953	36	160	117	128	257	403	327	173	378	88	192	162	529	1077
138.732	0	939	37	160	117	128	258	403	329	172	377	88	192	161	530	1076
138.854	0	943	36	158	116	126	256	403	329	171	377	88	191	162	529	1067
138.977	0	952	35	158	115	126	256	402	326	171	376	88	190	161	529	1073
139.1	0	952	36	159	115	127	255	402	327	171	376	87	191	161	529	1073
139.223	0	936	36	159	117	127	256	402	328	172	377	88	191	162	529	1075
139.346	0	940	36	159	116	127	257	403	329	171	377	88	192	162	530	1071
139.469	0	958	37	159	116	128	258	404	327	173	379	88	192	162	530	1077
139.592	0	950	37	160	117	128	258	404	328	172	378	89	192	162	531	1077
139.715	0	925	36	159	115	126	256	402	329	171	376	88	191	161	529	1073
139.837	0	942	35	158	115	126	256	402	329	172	377	87	191	161	529	1069
139.96	0	957	36	159	116	126	257	401	327	172	377	88	190	161	529	1075
140.083	0	946	36	158	116	127	256	402	328	173	378	88	191	162	529	1077
140.206	0	942	37	160	117	127	258	404	329	172	379	88	192	162	530	1072
140.329	0	941	36	158	118	129	258	405	331	173	379	89	192	163	531	1070
140.452	0	957	36	160	117	127	258	403	328	173	378	89	191	161	530	1073
140.575	0	943	36	158	116	126	255	402	329	171	377	89	191	161	530	1075
140.698	0	943	36	158	116	126	257	402	330	172	378	88	191	161	530	1067
140.82	0	940	35	158	117	126	257	404	329	172	378	88	191	160	529	1068
140.943	0	954	36	159	116	127	257	404	328	172	378	88	191	162	530	1075
141.066	0	943	37	160	117	128	258	405	329	173	379	88	192	162	531	1077
141.189	0	954	37	160	118	128	260	405	331	173	380	88	192	162	531	1069
141.312	0	939	36	159	117	126	257	404	329	172	379	89	191	162	530	1067
141.435	0	952	35	159	116	126	257	403	328	172	378	88	191	161	530	1069
141.558	0	943	36	159	117	127	257	405	328	171	378	88	191	161	530	1075
141.681	0	942	36	159	117	126	258	404	330	173	379	88	192	162	530	1065
141.804	0	942	36	159	116	128	258	404	330	173	380	89	193	162	531	1062
141.926	0	950	37	159	117	128	259	405	329	174	379	88	193	163	531	1073
142.049	0	941	36	160	116	127	259	404	330	172	379	88	192	161	530	1074
142.172	0	944	36	158	116	127	257	404	332	172	379	88	192	161	530	1064
142.295	0	952	36	158	115	126	257	402	330	173	377	88	192	161	531	1064
142.418	0	947	36	159	115	127	257	403	329	172	378	89	192	161	530	1073
142.541	0	938	37	159	117	128	258	405	331	173	379	88	192	161	531	1071
142.664	0	944	37	160	118	129	260	406	333	174	381	90	192	162	532	1067
142.787	0	955	36	159	118	129	260	405	331	174	381	89	193	162	532	1066
142.909	0	940	36	159	117	127	258	403	330	173	379	90	192	162	530	1071
143.032	0	936	36	159	116	127	258	404	332	172	378	89	192	162	531	1070
143.155	0	943	36	160	116	127	258	404	332	173	379	89	191	161	531	1066
143.278	0	951	36	159	116	127	257	405	331	172	379	89	192	161	531	1072
143.401	0	955	37	159	117	128	259	405	331	174	379	89	192	161	531	1069
143.524	0	939	37	160	118	129	260	406	333	173	381	89	193	163	531	1071
143.647	0	944	36	160	117	128	260	406	333	174	380	89	192	162	531	1064
143.77	0	954	36	160	117	127	258	404	332	174	379	89	192	161	531	1071
143.892	0	952	36	159	117	127	259	405	330	173	379	88	192	162	531	1071
144.015	0	936	36	159	118	127	259	405	332	173	379	89	192	163	531	1070
144.138	0	942	37	160	118	127	260	406	333	174	380	89	192	163	532	1066
144.261	0	960	37	160	118	129	260	406	331	174	380	90	193	162	532	1073
144.384	0	950	37	160	118	129	260	406	331	174	379	89	192	163	532	1072
144.507	0	942	37	159	116	127	259	404	333	173	379	89	192	162	531	1069
144.63	0	945	36	160	117	127	259	406	331	172	380	88	193	162	531	1064
144.753	0	961	36	160	117	128	258	406	331	173	379	90	192	162	531	1072
144.876	0	949	37	160	117	128	259	405	331	174	380	89	192	162	532	1073
144.998	0	944	38	160	118	128	261	407	334	174	381	89	193	163	533	1068
145.121	0	944	37	161	118	130	261	406	333	175	380	89	194	162	533	1065
145.244	0	959	36	160	117	128	260	404	331	174	379	89	192	162	532	1068
145.367	1	944	36	160	116	128	259	405	332	173	379	89	192	162	531	1070
145.49	0	946	37	159	117	127	259	405	334	173	379	89	192	162	532	1064
145.613	0	941	37	160	118	127	260	406	333	174	380	90	193	162	532	1066
145.736	0	957	37	159	117	129	260	406	331	175	380	89	193	162	532	1072
145.859	0	945	37	160	118	129	261	406	332	175	381	89	193	163	533	1076
145.981	0	955	37	159	119	128	260	407	334	174	381	90	193	163	533	1065
146.104	0	940	36	159	117	127	259	405	332	173	381	90	192	162	533	1061
146.227	0	954	38	159	117	126	258	405	331	174	380	89	191	162	532	1070
146.35	0	941	35	159	117	127	259	405	331	173	380	89	191	162	532	1076
146.473	0	946	36	160	118	129	260	406	333	174	381	90	193	163	532	1067
146.596	0	940	37	161	118	128	260	407	334	175	381	89	193	162	532	1065
146.719	0	954	37	160	119	129	260	407	331	174	382	90	193	163	533	1073
146.842	0	943	37	160	117	127	258	405	332	174	379	90	192	162	532	1074
146.964	0	945	36	159	118	126	258	406	333	173	380	89	192	162	533	1065
147.087	0	955	36	159	117	127	259	406	332	174	380	90	193	162	533	1063
147.21	0	950	37	159	117	128	259	406	331	173	380	89	193	163	533	1074
147.333	0	941	37	161	118	128	260	408	333	175	380	90	192	163	533	1077
147.456	0	947	37	161	118	130	261	408	334	174	382	90	193	163	535	1068
147.579	0	959	36	159	118	128	259	406	333	173	379	90	193	163	533	1062
147.702	0	946	36	160	117	127	259	405	332	173	379	89	192	162	533	1071
147.825	0	940	35	159	118	127	258	407	333	173	380	89	193	162	534	1070
147.948	0	947	37	159	117	128	260	406	334	174	381	89	192	162	533	1065
148.07	0	952	37	160	118	128	260	407	333	173	380	89	193	162	534	1068
148.193	0	946	37	161	119	129	260	407	332	175	381	89	193	162	535	1074
148.316	0	940	37	161	119	129	260	408	334	174	381	90	193	163	534	1071
148.439	0	945	36	159	116	128	259	406	335	174	380	88	192	162	533	1063
148.562	0	953	36	159	117	128	258	405	333	174	380	90	192	162	533	1069
148.685	0	955	37	159	118	128	258	405	332	173	380	89	193	162	534	1070
148.808	0	938	37	159	118	128	260	406	334	175	381	89	192	162	534	1073
148.931	0	940	37	160	119	128	260	406	334	174	381	90	193	162	535	1069
149.053	0	955	37	162	119	129	261	407	332	175	382	90	193	163	535	1074
149.176	0	951	37	160	119	130	261	407	332	174	381	89	193	162	536	1073
149.299	0	933	36	160	118	128	260	405	335	173	381	89	193	162	534	1071
149.422	0	938	36	160	118	128	259	407	335	174	381	90	192	161	536	1067
149.545	0	955	37	159	118	128	260	406	333	175	380	89	192	162	535	1074
149.668	0	946	37	160	118	129	260	406	333	174	382	89	193	162	535	1074
149.791	0	939	37	160	119	130	261	408	335	175	382	89	194	161	536	1074
149.914	0	941	36	161	119	129	261	409	335	175	382	90	194	162	536	1068
150.036	0	957	38	160	119	130	261	408	334	175	381	90	193	161	536	1074
150.159	0	945	37	161	119	129	260	407	334	174	380	90	192	163	535	1074
150.282	0	941	37	160	117	129	261	408	336	175	381	89	193	162	536	1069
150.405	0	940	36	159	118	129	261	408	335	174	381	89	192	163	536	1068
150.528	0	957	37	161	118	130	260	408	334	175	382	89	193	163	537	1072
150.651	0	944	37	161	119	130	261	408	336	175	382	90	193	163	537	1078
150.774	0	946	38	162	120	130	263	410	338	176	383	90	194	163	539	1071
150.897	0	943	36	160	118	130	262	409	336	176	382	91	193	163	538	1068
151.02	0	956	37	160	119	128	261	408	334	175	381	90	193	162	538	1073
151.142	0	944	37	159	119	129	261	408	336	174	381	90	192	163	538	1078
151.265	0	953	37	159	118	129	262	409	337	175	383	90	194	164	539	1069
151.388	0	940	37	161	119	129	261	410	336	176	383	91	193	163	539	1066
151.511	0	954	38	162	119	130	262	409	335	176	382	90	194	163	540	1075
151.634	0	945	37	161	120	131	263	411	336	176	384	90	195	162	540	1082
151.757	0	945	37	160	119	131	262	410	339	175	383	90	194	162	540	1070
151.88	0	944	36	160	118	129	261	407	338	176	382	90	193	163	539	1068
152.003	0	948	37	160	117	128	262	407	336	175	380	90	193	162	539	1078
152.125	0	941	37	161	119	130	262	409	337	175	383	90	193	163	538	1080
152.248	0	947	37	160	120	131	262	410	339	175	384	90	193	164	539	1073
152.371	0	960	37	162	119	130	263	411	338	177	383	90	194	164	541	1071
152.494	0	946	38	162	120	131	263	411	337	176	384	91	195	163	541	1079
152.617	0	941	38	161	119	131	262	410	339	175	383	90	193	164	540	1073
152.74	0	949	37	160	119	130	262	409	339	175	383	90	193	163	540	1070
152.863	0	952	37	160	119	130	261	409	337	176	383	91	192	164	541	1072
152.986	0	946	37	160	119	129	262	410	337	175	383	91	194	164	541	1079
153.108	0	942	37	161	121	131	263	411	338	175	384	91	194	164	541	1077
153.231	0	948	39	161	121	131	264	412	339	177	384	90	194	164	542	1072
153.354	0	956	38	161	121	130	264	411	339	176	383	91	194	164	542	1075
153.477	0	958	38	160	119	129	263	410	337	176	383	91	193	163	541	1073
153.6	0	941	38	160	120	129	263	410	339	175	383	90	193	163	542	1074
153.723	0	945	38	160	118	130	262	410	339	175	382	90	193	164	541	1071
153.846	0	961	39	161	119	130	264	410	338	176	383	90	193	164	541	1077
153.969	0	948	39	162	119	131	264	411	338	176	384	90	194	164	543	1079
154.092	0	937	39	161	120	132	265	412	339	176	384	90	194	164	543	1078
154.214	0	946	38	161	119	131	264	410	340	176	383	90	192	163	543	1070
154.337	0	963	37	161	119	130	263	409	338	176	383	90	192	163	542	1077
154.46	0	951	37	160	119	129	263	409	337	175	382	90	192	163	541	1079
154.583	0	945	37	161	119	129	264	410	340	176	382	90	193	164	541	1073
154.706	0	945	38	162	120	130	264	411	339	175	384	91	193	164	543	1070
154.829	0	962	38	161	120	131	264	411	337	176	384	89	193	163	542	1075
154.952	0	946	39	162	119	132	265	412	338	176	384	91	194	164	543	1078
155.075	0	943	37	161	118	130	264	409	340	175	383	91	193	163	543	1070
155.197	0	943	38	161	119	129	263	409	339	175	382	91	192	163	543	1070
155.32	0	960	37	160	119	129	263	409	337	176	382	90	192	163	543	1076
155.443	0	946	37	160	119	131	263	410	338	174	383	90	192	164	543	1080
155.566	0	957	38	160	120	131	264	410	340	176	383	90	193	163	544	1072
155.689	0	943	39	161	120	131	264	411	338	176	383	90	194	163	544	1070
155.812	0	957	38	160	120	131	264	410	338	175	383	91	192	164	544	1076
155.935	0	946	38	160	119	130	263	408	337	174	383	90	193	164	544	1082
156.058	0	946	38	160	119	130	262	409	339	175	382	90	192	163	543	1072
156.18	0	944	38	161	119	130	263	410	338	175	382	91	192	163	544	1069
156.303	0	953	38	161	119	130	263	410	337	175	383	91	193	164	544	1080
156.426	0	944	38	160	119	130	263	411	339	175	384	91	193	163	545	1082
156.549	0	949	38	161	120	131	265	411	340	175	384	91	193	165	546	1075
156.672	0	959	36	161	118	129	263	409	338	175	383	90	193	163	544	1069
156.795	0	949	37	159	117	129	263	408	338	175	382	89	192	163	544	1079
156.918	0	944	39	161	118	130	262	408	339	174	382	91	192	163	545	1075
157.041	0	951	38	160	118	130	262	409	339	175	382	91	192	163	544	1069
157.164	0	955	38	161	120	131	264	410	338	176	383	91	193	164	546	1070
157.286	0	950	38	161	120	130	263	410	336	175	383	91	193	163	545	1080
157.409	0	945	37	161	120	132	264	411	338	175	384	91	193	164	546	1077
157.532	0	950	38	161	119	130	263	409	340	174	384	90	193	163	546	1068
157.655	0	957	37	160	119	129	262	409	337	174	382	91	192	164	545	1074
157.778	0	959	37	159	119	129	262	408	337	175	382	90	192	164	546	1072
157.901	0	942	38	160	119	129	262	409	338	174	382	90	192	163	544	1074
158.024	0	945	37	161	120	130	263	409	338	175	383	90	192	162	546	1071
158.147	0	960	39	161	120	130	264	409	337	175	382	91	192	163	546	1077
158.269	0	948	38	162	120	132	264	410	336	175	383	90	193	163	546	1077
158.392	0	936	37	160	119	129	263	409	338	175	382	90	192	163	546	1074
158.515	0	945	37	160	119	130	262	408	338	175	382	90	192	164	545	1069
158.638	0	963	37	160	118	129	263	408	336	174	382	91	192	163	546	1077
158.761	0	951	37	160	119	130	262	409	336	175	382	91	191	163	545	1077
158.884	0	945	38	160	119	130	263	410	338	174	383	91	192	164	546	1073
159.007	0	946	37	161	119	131	263	410	339	175	383	91	193	164	546	1071
159.13	0	960	38	161	120	131	263	410	337	175	384	91	193	164	547	1075
159.252	0	944	36	159	119	129	261	408	338	174	382	91	192	163	545	1076
159.375	0	941	36	161	118	129	262	409	339	174	382	90	191	163	546	1070
159.498	0	941	36	159	119	129	262	409	339	174	381	90	192	163	546	1070
159.621	0	959	37	159	118	130	262	409	335	175	382	90	192	164	546	1074
159.744	0	947	38	160	119	129	262	409	337	175	382	90	192	164	546	1079
159.867	0	956	37	161	119	131	263	410	339	176	383	91	194	164	548	1071
159.99	0	945	37	161	120	131	264	411	339	176	383	91	193	164	548	1071
160.113	0	955	38	160	119	129	263	407	336	174	381	90	191	163	547	1073
160.236	0	942	37	160	117	129	262	408	337	175	380	91	191	162	546	1081
160.358	0	955	36	160	118	129	262	409	338	174	381	91	191	163	546	1070
160.481	0	943	37	160	119	129	262	409	338	174	381	91	192	164	546	1067
160.604	0	954	38	161	120	130	262	409	336	174	383	91	193	164	547	1077
160.727	0	947	38	160	119	130	262	409	339	175	383	90	192	164	547	1082
160.85	0	947	39	161	120	132	263	410	340	175	384	91	193	164	547	1070
160.973	0	959	36	160	119	129	261	409	337	175	381	91	192	163	547	1067
161.096	0	953	37	160	119	129	261	408	337	174	381	91	191	163	546	1076
161.219	0	942	38	160	118	129	261	408	337	174	381	90	191	163	546	1078
161.341	0	948	38	160	119	129	262	409	338	175	381	91	192	163	546	1068
161.464	0	960	37	161	119	130	262	409	337	175	382	90	192	165	546	1069
161.587	0	947	37	160	120	130	262	409	336	175	383	90	192	165	546	1077
161.71	0	945	37	161	119	131	261	409	338	174	383	90	192	164	548	1074
161.833	0	949	37	160	119	129	261	407	338	173	382	91	191	163	546	1068
161.956	0	955	36	160	119	129	261	408	336	174	381	90	191	163	546	1071
162.079	0	950	37	160	118	129	261	408	335	174	381	90	192	164	546	1076
162.202	0	941	36	161	119	129	263	409	337	175	381	90	192	164	547	1074
162.324	0	949	37	161	120	131	263	409	338	175	383	90	192	164	547	1070
162.447	0	957	37	161	121	131	264	410	336	176	382	90	193	164	548	1076
162.57	0	957	37	160	119	129	262	408	337	175	382	91	191	163	546	1072
162.693	0	940	36	159	119	129	262	408	337	174	381	90	191	163	546	1073
162.816	0	942	36	160	119	129	260	408	338	174	381	90	191	162	546	1068
162.939	0	959	36	160	119	129	261	407	336	174	380	90	192	163	546	1074
163.062	0	947	36	160	118	129	262	408	336	175	380	90	192	164	547	1076
163.185	0	934	38	160	119	130	262	408	338	175	382	90	192	163	547	1077
163.308	0	945	37	161	120	131	262	410	338	175	382	90	193	164	547	1071
163.43	0	959	36	161	119	130	262	407	337	174	381	91	191	164	547	1076
163.553	0	946	36	160	117	128	261	406	337	173	380	90	191	163	547	1078
163.676	0	942	37	160	117	129	260	406	338	174	380	89	191	163	546	1074
163.799	0	943	36	160	118	129	262	407	338	174	381	90	191	163	546	1069
163.922	0	958	37	160	119	129	261	408	335	174	381	90	191	164	547	1078
164.045	0	943	37	160	119	130	261	408	336	174	381	91	192	164	548	1079
164.168	0	941	37	161	120	130	263	410	339	175	382	91	192	164	549	1072
164.291	0	941	36	161	119	130	261	409	338	175	381	90	191	163	548	1068
164.413	0	958	36	160	118	129	261	406	336	174	380	90	191	163	548	1072
164.536	0	944	35	159	118	129	260	408	336	174	380	90	191	164	547	1077
164.659	0	954	36	160	119	129	261	407	337	175	381	90	191	164	547	1069
164.782	0	943	37	161	120	130	261	408	337	175	381	90	191	163	548	1071
164.905	0	956	36	160	119	130	261	409	336	175	381	90	192	164	550	1075
165.028	0	946	36	161	120	131	262	409	338	175	382	91	192	164	549	1080
165.151	0	954	36	159	118	129	261	407	339	174	381	91	191	164	548	1068
165.274	0	941	36	161	119	130	261	408	338	174	380	90	191	164	549	1066
165.396	0	952	36	160	119	129	260	407	335	175	380	90	191	163	547	1073
165.519	0	946	36	160	118	130	262	407	336	174	381	90	191	163	547	1079
165.642	0	946	37	161	118	130	262	409	338	175	382	89	192	164	549	1069
165.765	0	950	36	160	119	131	262	409	337	175	382	91	192	163	549	1068
165.888	0	953	37	161	120	132	262	410	336	175	381	91	193	164	550	1079
166.011	0	937	36	160	117	130	262	407	337	175	380	90	191	163	549	1080
166.134	0	947	36	160	118	128	261	407	339	175	380	90	191	162	547	1071
166.257	0	959	35	160	118	129	261	407	337	175	381	90	191	163	547	1067
166.38	0	945	37	159	119	130	261	407	335	175	381	91	191	163	547	1075
166.502	0	939	36	160	117	129	262	407	337	175	379	90	191	163	547	1078
166.625	0	950	37	161	118	129	262	409	339	176	380	90	192	164	548	1070
166.748	0	958	37	161	120	130	263	410	337	176	382	90	192	164	548	1073
166.871	0	959	36	161	119	130	262	408	336	175	382	91	192	163	548	1076
166.994	0	944	36	160	118	128	260	408	337	174	380	90	191	163	547	1074
167.117	0	948	37	160	118	129	262	408	338	175	381	90	191	163	548	1067
167.24	0	956	37	160	119	129	262	409	335	175	381	91	192	163	548	1073
167.363	0	958	37	160	119	129	262	408	336	175	381	90	192	164	548	1072
167.485	0	941	36	160	119	130	263	410	338	174	382	90	192	164	548	1073
167.608	0	945	37	161	120	131	264	410	339	175	383	90	193	164	549	1068
167.731	0	962	37	161	119	130	261	408	336	174	381	91	191	164	548	1072
167.854	0	954	37	159	119	130	261	408	337	174	381	90	192	163	548	1073
167.977	0	937	36	159	118	129	261	408	338	174	381	90	192	163	549	1073
168.1	0	945	36	160	119	130	262	408	338	175	381	91	192	165	549	1067
168.223	0	963	37	161	119	130	263	408	336	175	381	90	192	163	549	1076
168.346	0	950	37	161	120	131	263	410	336	175	382	89	192	164	550	1078
168.468	0	946	37	161	119	132	264	410	339	175	382	90	193	165	550	1072
168.591	0	944	36	160	118	129	262	408	338	175	381	91	191	163	549	1064
168.714	0	960	36	160	118	129	261	408	336	175	380	90	191	163	549	1070
168.837	0	945	36	160	118	128	262	408	336	174	380	90	190	164	548	1073
168.96	0	947	36	160	119	130	262	409	338	174	381	90	190	163	548	1069
169.083	0	940	37	159	118	130	262	409	338	175	381	90	191	162	549	1071
169.206	0	961	36	161	119	130	264	409	336	175	381	90	192	163	548	1075
169.329	0	947	38	161	120	131	264	410	337	175	382	91	192	164	549	1080
169.452	0	958	37	160	119	130	263	409	339	174	382	90	192	164	548	1067
169.574	0	944	36	160	118	129	262	408	338	174	381	90	191	164	547	1065
169.697	0	958	36	160	119	129	261	408	336	174	380	90	190	163	547	1073
169.82	0	947	36	160	119	129	262	409	337	174	381	90	191	163	547	1079
169.943	0	945	36	161	118	129	263	408	338	175	380	90	191	163	548	1070
170.066	0	944	37	161	119	130	264	408	338	175	382	90	192	164	549	1068
170.189	0	954	36	160	119	131	262	409	336	175	382	91	192	164	548	1075
170.312	0	946	36	158	118	129	262	408	336	174	380	89	191	164	547	1078
170.435	0	947	36	160	119	129	261	407	339	174	381	90	191	163	548	1068
170.557	0	959	36	159	118	129	262	408	337	175	381	89	191	163	547	1066
170.68	0	953	36	160	119	129	262	408	336	175	380	90	191	163	548	1075
170.803	0	943	36	160	120	130	263	409	338	174	381	91	192	164	549	1077
170.926	0	949	36	161	120	131	263	411	339	175	383	90	193	163	549	1067
171.049	0	959	36	162	119	131	263	409	339	175	382	89	192	163	550	1066
171.172	0	946	35	159	118	129	261	407	337	174	380	90	191	163	548	1071
171.295	0	942	35	159	119	129	262	408	338	175	380	89	191	163	548	1071
171.418	11	949	36	160	118	128	262	409	339	175	382	89	191	164	548	1066
171.54	0	956	36	160	119	130	262	409	338	175	381	90	191	164	550	1070
171.663	0	949	36	161	120	131	262	408	337	175	381	90	192	164	550	1075
171.786	0	941	36	161	120	131	264	411	339	175	382	90	191	163	550	1074
171.909	0	948	36	161	119	130	262	408	340	174	381	91	191	164	550	1067
172.032	0	956	35	159	119	129	262	407	337	174	380	90	191	163	549	1073
172.155	0	954	36	160	118	130	262	406	336	175	381	90	190	162	549	1072
172.278	0	941	36	160	117	128	262	408	338	175	379	90	191	163	549	1076
172.401	0	943	36	161	119	129	262	408	338	175	381	90	191	165	548	1073
172.524	0	963	36	161	118	130	262	409	337	174	381	90	191	166	546	1078
172.646	0	950	37	161	120	129	263	411	338	175	382	91	192	166	546	1076
172.769	0	938	35	160	119	129	262	410	340	174	380	89	190	166	545	1075
172.892	0	948	35	160	118	129	263	409	339	174	381	90	191	165	545	1068
173.015	0	964	35	159	119	129	261	409	337	175	380	90	191	164	546	1074
173.138	0	952	36	160	119	130	262	409	337	175	381	89	192	165	547	1077
173.261	0	947	36	160	120	129	262	411	340	175	383	90	192	165	547	1070
173.384	0	948	36	162	119	130	263	411	341	175	383	89	192	166	548	1067
173.507	0	961	36	160	119	130	263	409	338	175	382	91	191	164	548	1072
173.629	0	946	35	159	119	129	261	408	338	174	382	90	190	164	548	1071
173.752	0	944	36	159	118	129	261	409	339	174	381	91	190	164	548	1064
173.875	0	943	36	159	118	129	261	408	338	174	380	90	191	164	547	1065
173.998	0	961	35	159	119	129	262	409	337	175	381	89	191	164	549	1068
174.121	0	950	37	160	119	130	263	410	338	174	381	90	192	165	548	1074
174.244	0	957	37	160	120	131	263	410	340	176	382	90	191	164	549	1064
174.367	0	946	36	160	118	129	262	408	338	173	381	89	190	163	548	1059
174.49	0	959	35	158	119	129	262	408	337	174	381	89	191	164	548	1069
174.612	0	946	35	159	118	128	261	408	337	174	380	90	190	163	546	1074
174.735	0	949	36	160	118	130	262	409	339	174	380	89	191	164	548	1065
174.858	0	944	36	159	119	129	263	409	338	174	381	90	191	164	548	1063
174.981	0	955	36	160	119	131	262	409	336	175	381	90	191	164	548	1071
175.104	0	946	36	159	118	130	262	407	338	173	379	90	191	163	548	1078
175.227	0	949	36	160	118	128	262	408	340	174	380	90	190	164	546	1064
175.35	0	958	36	159	119	128	262	408	337	174	380	89	190	163	547	1063
175.473	0	955	36	159	118	128	260	408	335	174	380	90	190	164	547	1072
175.596	0	944	35	160	118	130	262	408	337	174	380	89	190	164	547	1075
175.718	0	949	35	161	118	131	263	409	339	174	381	90	191	162	547	1067
175.841	0	963	35	160	120	130	263	409	338	174	381	90	191	163	546	1061
175.964	0	947	35	158	118	128	260	406	336	173	379	91	190	163	546	1068
176.087	0	943	36	159	117	128	261	407	336	173	379	90	190	164	544	1064
176.21	0	949	35	159	118	128	261	407	337	173	380	90	191	163	545	1058
176.333	0	953	36	160	118	129	261	407	335	174	380	90	190	164	545	1060
176.456	0	947	37	160	118	130	262	408	335	174	379	89	191	163	542	1063
176.579	0	942	38	160	118	132	264	408	335	173	378	88	191	164	542	1062
176.701	0	953	37	160	118	129	262	406	333	173	377	89	190	164	541	1052
176.824	0	962	38	160	116	128	260	405	330	172	376	89	190	162	541	1057
176.947	0	962	37	158	118	128	260	404	329	172	376	89	190	163	540	1058
177.07	0	945	38	160	118	129	260	405	331	173	377	88	190	163	540	1060
177.193	0	949	37	160	118	129	260	405	332	174	377	89	190	164	541	1059
177.316	0	959	36	160	119	130	261	406	332	174	378	88	191	163	542	1064
177.439	0	957	36	160	119	130	262	407	332	174	379	90	191	164	542	1065
177.562	0	940	37	159	118	130	260	406	334	173	378	89	191	164	542	1061
177.684	0	944	36	159	117	128	260	405	334	173	377	89	190	163	539	1056
177.807	0	961	36	159	118	128	261	404	332	173	377	89	190	163	540	1061
177.93	0	952	36	159	117	129	259	405	331	173	377	89	190	163	540	1062
178.053	0	935	36	160	118	129	260	406	334	173	379	89	191	164	541	1062
178.176	0	947	37	161	118	129	261	407	334	174	378	90	191	163	540	1057
178.299	0	963	36	161	119	130	262	407	333	174	379	89	191	163	542	1064
178.422	0	939	36	159	118	129	259	404	333	173	377	90	190	163	540	1064
178.545	0	933	35	160	116	128	259	403	335	173	376	89	190	162	539	1058
178.668	0	945	36	159	117	128	260	405	334	173	377	89	190	162	539	1054
178.79	0	959	35	160	118	128	260	405	332	174	378	90	191	163	539	1059
178.913	0	942	35	160	117	129	260	405	333	173	377	89	191	162	540	1063
179.036	0	943	35	160	117	129	261	407	336	173	378	89	190	163	540	1059
179.159	0	944	36	161	118	130	262	408	335	174	380	89	192	164	541	1057
179.282	0	961	35	160	118	129	259	406	333	174	378	90	190	163	540	1058
179.405	0	945	35	158	117	128	260	405	333	173	377	90	189	163	539	1062
179.528	0	953	36	160	116	128	259	406	335	172	378	89	190	162	540	1054
179.651	0	943	35	159	117	128	260	406	334	173	378	90	190	163	539	1056
179.773	0	959	36	159	118	129	260	405	331	172	378	89	191	162	539	1060
179.896	0	944	36	160	118	129	261	406	333	174	379	89	191	164	540	1065
180.019	0	957	36	160	119	130	262	408	336	173	380	90	192	164	540	1056
180.142	0	941	35	160	119	129	260	406	335	174	379	90	191	162	540	1052
180.265	0	956	36	159	118	128	261	405	333	173	378	89	190	162	539	1059
180.388	0	941	36	159	117	128	260	405	333	173	377	90	190	162	539	1064
180.511	0	943	35	160	118	128	260	406	335	173	378	89	191	162	539	1057
180.634	0	940	36	160	118	128	261	406	335	174	378	90	192	164	540	1055
180.756	0	952	36	160	118	129	261	406	332	175	377	89	191	162	539	1063
180.879	0	943	36	161	118	130	262	407	335	174	378	89	191	163	540	1069
181.002	0	946	36	160	117	129	262	407	337	173	377	90	191	163	540	1058
181.125	0	944	36	160	117	129	260	406	334	173	378	90	190	163	539	1054
181.248	0	953	35	160	118	128	260	405	333	173	379	90	190	163	539	1064
181.371	0	941	37	160	118	128	261	406	335	174	378	89	192	163	539	1066
181.494	0	947	36	159	118	129	261	406	336	174	379	91	191	163	541	1057
181.617	0	955	37	161	119	129	262	407	335	175	380	90	192	163	540	1056
181.74	0	945	36	161	119	131	262	407	334	174	379	90	192	164	541	1065
181.862	0	943	36	160	117	128	260	405	336	173	378	90	190	163	539	1066
181.985	0	948	36	159	117	128	260	407	338	173	379	91	190	163	539	1058
182.108	0	960	36	160	118	129	261	406	335	174	380	90	190	163	540	1054
182.231	0	948	36	160	120	129	261	406	334	174	379	90	190	163	541	1063
182.354	0	942	36	160	119	130	262	408	336	173	380	90	191	164	541	1062
182.477	0	947	37	161	120	131	263	408	338	174	381	90	192	164	542	1057
182.6	0	951	37	161	120	131	263	409	336	175	381	90	192	164	542	1057
182.723	0	945	36	160	119	129	262	406	335	173	378	90	191	163	541	1060
182.845	0	942	36	160	117	129	261	408	336	173	379	90	190	163	541	1061
182.968	0	948	35	160	119	129	261	407	337	174	379	90	191	163	541	1055
183.091	0	952	37	160	119	129	261	407	334	174	380	89	192	163	541	1058
183.214	0	947	37	160	119	131	262	408	335	174	380	90	191	164	542	1064
183.337	0	941	38	161	120	131	264	408	337	174	381	90	192	164	541	1065
183.46	0	946	37	161	120	131	262	409	338	174	381	91	191	164	541	1056
183.583	0	953	36	160	119	129	261	407	336	174	379	90	190	164	542	1059
183.706	0	954	36	160	119	129	261	407	335	174	379	90	192	164	540	1064
183.828	0	940	36	160	119	128	262	407	337	173	379	90	190	163	541	1060
183.951	0	948	37	161	119	130	263	409	338	175	381	90	192	164	541	1059
184.074	0	957	36	161	119	131	264	408	336	175	381	90	192	164	542	1063
184.197	0	959	37	161	120	131	264	410	336	175	381	90	192	163	541	1062
184.32	0	939	37	160	119	129	263	408	339	174	380	90	192	163	541	1059
184.443	0	945	36	160	118	129	263	408	338	174	380	89	191	163	541	1056
184.566	0	955	36	160	118	129	263	407	336	174	379	90	190	163	541	1062
184.689	0	954	37	160	118	129	262	408	336	174	380	90	191	163	541	1060
184.812	0	941	37	161	119	130	263	409	338	175	381	90	192	163	541	1062
184.934	0	943	37	161	120	131	264	409	338	175	382	90	192	163	542	1058
185.057	0	961	37	161	120	132	265	410	337	175	381	90	191	164	542	1063
185.18	0	946	36	160	119	129	263	407	336	174	379	90	191	164	541	1061
185.303	0	937	36	160	119	129	263	407	339	174	380	90	190	163	541	1061
185.426	0	943	37	160	118	128	262	408	338	174	380	90	191	164	541	1057
185.549	0	960	37	160	118	130	263	408	336	175	380	90	191	163	540	1063
185.672	0	952	37	160	119	130	263	409	336	174	380	89	191	163	542	1065
185.795	0	935	37	161	119	132	264	410	340	175	381	91	191	164	541	1064
185.917	0	945	36	161	119	131	264	409	339	174	381	91	192	164	542	1058
186.04	0	961	37	160	118	129	262	407	336	174	380	90	191	163	540	1063
186.163	0	948	36	160	118	130	263	407	337	173	380	90	190	163	541	1065
186.286	0	933	36	159	117	128	263	408	338	174	378	91	191	163	540	1063
186.409	0	947	37	160	118	130	264	408	339	174	380	90	191	164	537	1058
186.532	0	963	37	161	119	131	263	409	337	174	380	90	192	166	537	1064
186.655	0	949	37	161	119	132	264	410	337	174	380	90	192	165	537	1067
186.778	0	935	36	160	117	129	262	408	339	174	380	91	190	164	536	1061
186.9	0	944	36	160	118	129	263	408	338	174	380	90	190	165	536	1056
187.023	0	961	36	160	119	130	263	409	337	174	380	89	191	166	535	1064
187.146	0	950	36	160	119	131	262	409	338	174	381	90	191	165	536	1063
187.269	0	945	37	160	120	130	263	410	340	175	381	90	192	165	537	1058
187.392	0	945	36	160	120	132	264	411	340	174	381	90	192	166	538	1056
187.515	0	958	36	161	120	131	264	409	337	174	380	90	191	165	538	1058
187.638	0	943	35	159	119	129	261	407	337	174	380	89	190	164	537	1060
187.761	0	941	37	159	118	129	262	408	339	173	379	90	191	164	537	1055
187.884	0	940	36	160	119	129	262	408	337	174	379	89	191	164	538	1055
188.006	0	960	36	160	119	129	261	407	336	174	380	90	190	165	538	1060
188.129	0	945	37	161	119	130	263	407	337	173	380	91	191	165	537	1063
188.252	0	946	36	161	119	130	263	409	339	175	381	89	191	165	539	1057
188.375	0	943	36	160	119	129	262	408	338	173	379	89	191	164	537	1054
188.498	0	957	36	158	118	129	261	407	335	173	378	90	189	164	537	1057
188.621	0	942	35	159	118	129	261	406	336	173	378	89	190	163	536	1061
188.744	0	954	36	159	118	127	260	407	337	173	378	89	189	164	537	1053
188.867	0	943	36	160	118	129	261	407	336	173	380	89	191	163	538	1057
188.989	0	958	37	161	119	129	261	406	334	173	380	90	191	164	538	1061
189.112	0	946	37	161	119	130	262	408	335	173	380	90	191	164	538	1064
189.235	0	955	35	158	118	128	260	407	337	172	379	90	189	164	537	1053
189.358	0	941	36	159	118	128	260	407	335	173	379	90	190	163	537	1052
189.481	0	955	35	160	118	129	260	405	333	173	378	90	189	164	537	1058
189.604	0	941	36	159	118	129	259	406	334	173	378	89	190	164	536	1062
189.727	0	954	37	161	119	130	260	407	336	173	379	90	190	164	538	1055
189.85	0	939	36	160	118	130	261	407	335	174	378	90	191	164	538	1053
189.972	0	954	37	160	119	129	261	407	335	174	378	90	190	163	538	1059
190.095	0	943	36	159	117	127	259	404	335	173	377	90	189	163	536	1062
190.218	0	942	36	158	117	128	259	405	336	171	378	89	190	163	537	1053
190.341	0	940	36	159	117	127	260	406	334	173	377	89	189	163	536	1051
190.464	0	950	36	159	118	129	259	405	333	173	378	89	189	163	536	1059
190.587	0	944	36	159	118	129	260	406	335	173	378	89	190	163	536	1064
190.71	0	945	36	159	118	130	261	407	336	173	380	90	190	164	537	1055
190.833	0	955	36	160	119	129	261	407	334	174	379	90	190	164	537	1052
190.956	0	950	35	159	118	127	259	404	333	172	377	89	189	163	536	1060
191.078	0	941	35	159	117	127	258	405	334	172	377	90	189	163	536	1062
191.201	0	938	35	159	116	127	258	404	335	172	377	89	188	162	536	1054
191.324	0	953	35	159	116	127	258	404	334	174	375	90	189	163	535	1055
191.447	0	950	36	159	118	129	258	406	332	173	377	89	190	163	535	1061
191.57	0	940	35	160	119	129	260	407	334	173	379	89	190	164	535	1063
191.693	0	946	36	160	119	129	262	406	336	173	379	89	190	163	536	1055
191.816	0	957	35	159	118	128	259	404	333	172	377	88	189	163	534	1050
191.939	0	945	35	159	117	128	258	404	333	172	377	88	189	163	534	1060
192.061	0	939	35	159	117	127	258	405	334	173	377	90	189	164	534	1061
192.184	0	941	35	160	118	128	259	405	335	173	378	88	189	164	534	1053
192.307	0	956	36	160	118	129	260	406	334	173	378	90	190	163	535	1053
192.43	0	942	36	160	119	129	260	406	334	173	379	89	190	164	535	1060
192.553	0	940	35	160	119	129	260	406	336	173	378	90	190	163	536	1056
192.676	0	944	35	160	118	127	259	405	336	173	378	89	189	163	535	1051
192.799	0	947	34	159	118	128	258	405	333	172	378	89	189	163	535	1052
192.922	0	941	35	159	118	128	258	406	333	173	377	89	190	163	535	1058
193.044	0	936	35	159	119	128	259	406	335	173	378	90	190	163	536	1058
193.167	0	945	36	161	118	129	259	407	335	174	379	90	191	163	536	1054
193.29	0	951	36	160	119	130	260	407	335	174	380	90	191	164	537	1056
193.413	0	945	35	161	119	129	260	405	335	172	378	90	190	163	537	1056
193.536	0	938	35	159	117	128	257	405	335	172	377	89	190	162	536	1057
193.659	0	941	36	159	117	128	258	404	335	173	378	89	190	163	536	1051
193.782	0	952	36	159	117	128	258	405	334	173	378	89	190	163	535	1053
193.905	0	939	36	158	118	129	259	405	334	173	378	89	191	163	537	1063
194.028	0	939	36	160	117	129	259	407	336	172	377	90	190	163	536	1061
194.15	0	947	36	161	119	130	261	408	337	174	379	89	191	163	537	1054
194.273	0	955	36	159	118	129	260	407	334	174	379	90	190	164	537	1055
194.396	0	955	35	159	117	128	259	405	334	173	378	90	189	164	536	1056
194.519	0	937	35	159	118	128	259	406	336	174	379	90	190	162	536	1056
194.642	0	944	36	160	118	128	260	407	336	173	378	89	190	163	537	1053
194.765	0	953	37	160	118	129	259	407	334	174	379	90	191	164	538	1058
194.888	0	955	36	161	119	129	261	408	334	174	379	89	191	163	537	1058
195.011	0	939	36	160	120	130	261	409	337	174	380	90	191	164	539	1060
195.133	0	940	35	159	118	128	260	407	337	174	379	90	189	163	538	1053
195.256	0	956	36	159	118	129	260	407	335	173	379	89	190	163	538	1059
195.379	0	944	36	160	119	128	259	406	334	173	378	90	189	163	538	1059
195.502	0	939	36	159	119	129	260	409	337	173	379	89	190	163	537	1058
195.625	0	941	36	160	119	129	261	409	337	175	380	90	191	164	538	1055
195.748	0	960	37	160	119	130	262	409	336	174	380	90	192	164	539	1061
195.871	0	946	36	160	120	131	261	409	336	174	380	90	191	164	539	1060
195.994	0	936	36	160	118	129	260	407	338	174	379	89	190	163	538	1058
196.116	0	941	36	160	119	129	260	408	338	173	379	89	191	163	540	1054
196.239	0	961	37	159	118	128	260	407	335	174	379	90	190	163	539	1060
196.362	0	951	35	160	118	130	262	408	336	175	380	90	191	164	539	1062
196.485	0	934	36	161	119	130	263	409	339	174	380	90	192	164	540	1062
196.608	0	945	37	161	119	131	263	409	339	176	380	90	192	164	542	1057
196.731	0	961	36	160	119	130	262	408	338	174	379	91	192	164	541	1062
196.854	0	950	36	160	118	128	261	408	337	174	379	89	191	164	540	1062
196.977	0	943	36	159	119	129	262	408	338	174	381	89	191	164	540	1061
197.1	0	944	36	160	120	130	262	409	339	174	381	90	191	163	539	1056
197.222	0	962	37	161	119	130	263	409	337	175	381	90	191	164	541	1064
197.345	0	947	38	160	118	130	262	410	338	175	380	90	191	165	541	1065
197.468	0	934	36	160	119	130	264	410	340	175	379	90	192	165	540	1066
197.591	0	942	36	159	116	129	262	408	339	174	379	90	191	165	539	1062
197.714	0	962	36	159	117	129	262	408	338	175	379	89	191	166	537	1070
197.837	0	952	37	160	119	129	261	410	338	174	380	90	191	167	536	1069
197.96	0	948	36	160	118	130	262	410	340	174	380	90	191	166	537	1062
198.083	0	947	36	160	120	131	263	411	339	175	381	90	192	166	537	1061
198.205	0	962	37	161	120	131	264	410	338	175	382	91	192	168	538	1070
198.328	0	952	37	161	120	131	264	409	340	175	381	91	191	166	538	1067
198.451	0	946	37	160	119	129	262	410	341	175	380	91	192	167	538	1061
198.574	0	946	37	161	119	129	263	410	340	174	380	90	192	166	538	1059
198.697	0	959	36	161	120	129	262	408	339	174	381	91	191	166	539	1063
198.82	0	946	36	160	120	130	263	410	338	175	380	91	192	165	540	1065
198.943	0	943	37	160	119	131	264	410	340	175	382	90	192	166	541	1059
199.066	0	947	37	161	121	132	264	412	340	175	383	91	194	166	541	1058
199.188	0	963	36	161	119	129	263	409	339	176	379	91	192	165	540	1061
199.311	0	945	37	161	119	130	264	409	339	175	380	90	191	165	540	1062
199.434	0	944	36	160	118	129	263	410	340	174	380	90	192	165	539	1057
199.557	0	942	36	160	119	130	263	409	340	175	381	90	192	166	539	1057
199.68	0	959	36	160	119	130	264	411	337	175	381	90	192	166	539	1062
199.803	0	947	37	161	120	131	264	411	336	175	381	90	192	166	537	1065
199.926	0	950	36	161	119	130	264	412	338	175	383	89	191	166	537	1056
200.049	0	943	36	160	117	128	263	412	334	175	382	88	192	166	538	1055
200.172	0	961	37	161	118	129	262	411	333	175	383	89	192	166	538	1060
200.294	0	952	37	160	118	128	263	412	334	175	382	89	192	165	537	1060
200.417	0	952	36	161	118	129	265	413	336	176	383	89	193	165	536	1053
200.54	0	951	38	161	119	131	265	413	335	176	384	89	193	167	535	1055
200.663	0	968	37	161	118	130	265	412	335	176	383	89	194	166	533	1054
200.786	0	955	38	160	118	129	263	413	335	176	382	89	193	166	533	1058
200.909	0	965	36	160	118	129	264	413	338	176	382	89	193	165	534	1052
201.032	0	953	38	160	118	128	265	412	337	175	382	89	193	166	535	1049
201.155	0	968	37	161	118	129	265	413	334	176	383	90	193	166	535	1058
201.277	0	957	37	161	119	130	266	413	335	176	383	88	194	167	535	1063
201.4	0	967	37	161	118	128	263	412	336	176	383	88	192	165	534	1052
201.523	0	956	37	159	118	128	264	411	336	176	382	88	192	165	535	1052
201.646	0	969	37	161	118	128	264	411	335	176	383	89	192	165	536	1060
201.769	0	956	38	160	117	128	264	410	335	176	382	89	192	166	534	1064
201.892	0	968	37	160	118	129	266	412	337	176	383	89	193	167	535	1056
202.015	0	953	37	160	119	130	265	412	337	177	382	89	193	164	536	1056
202.138	0	970	36	160	118	129	264	410	336	175	382	89	192	164	535	1072
202.26	0	960	36	160	118	127	263	409	335	174	382	88	192	164	535	1082
202.383	0	968	36	159	119	128	264	409	337	175	382	89	192	164	535	1069
202.506	0	954	36	159	119	128	263	409	336	175	382	89	192	165	535	1060
202.629	0	964	36	160	119	129	264	410	335	175	382	90	192	165	536	1064
202.752	0	955	37	160	120	129	265	411	336	175	383	89	192	165	537	1068
202.875	0	956	37	161	119	130	265	412	338	176	383	89	193	165	538	1056
202.998	0	952	36	160	119	127	264	410	336	174	381	89	191	165	536	1054
203.121	0	960	37	160	118	128	264	410	335	176	381	89	192	164	536	1061
203.244	0	954	37	159	118	128	264	409	335	175	381	89	192	164	537	1065
203.366	0	953	36	160	119	129	264	410	336	176	382	89	192	165	537	1057
203.489	0	957	37	161	119	129	265	411	336	176	382	90	193	164	537	1054
203.612	0	959	37	161	120	130	265	411	335	176	382	90	193	165	538	1065
203.735	0	951	38	160	120	130	264	410	336	176	382	89	192	165	537	1064
203.858	0	955	36	161	118	127	263	409	337	176	381	89	192	164	536	1053
203.981	0	962	37	159	117	129	263	409	335	175	381	89	192	165	536	1052
204.104	0	959	37	159	118	129	264	410	333	176	380	89	193	165	535	1063
204.227	0	950	37	160	118	130	265	410	334	175	382	89	193	165	536	1067
204.349	0	951	36	162	118	130	266	409	337	177	381	89	194	164	536	1058
204.472	0	968	38	162	119	131	267	411	336	177	381	89	194	165	536	1058
204.595	0	962	36	161	118	131	264	409	335	176	382	89	193	163	535	1064
204.718	0	952	36	161	117	128	264	409	336	176	381	89	192	164	535	1066
204.841	0	956	37	161	118	128	264	409	337	175	381	88	192	164	535	1059
204.964	0	970	37	160	118	129	264	410	336	175	381	88	193	164	535	1058
205.087	0	952	37	161	118	130	265	409	335	175	380	89	194	163	536	1068
205.21	0	956	37	161	118	129	266	409	337	176	381	89	194	163	536	1070
205.332	0	960	37	161	119	131	267	412	337	177	384	90	195	165	537	1060
205.455	0	970	38	161	118	130	266	410	336	176	382	89	193	164	537	1056
205.578	0	958	37	160	119	128	264	409	336	176	381	89	192	164	535	1067
205.701	0	953	37	160	118	129	265	410	337	176	381	89	194	164	536	1067
205.824	0	955	37	161	118	129	266	411	338	176	383	89	193	164	536	1059
205.947	0	964	36	161	119	130	266	410	336	176	383	90	193	164	536	1060
206.07	0	955	38	162	119	131	266	411	336	178	382	89	195	165	536	1068
206.193	0	956	38	162	119	131	268	412	338	178	383	90	195	165	538	1068
206.316	0	959	38	161	119	130	267	412	339	177	383	90	194	164	538	1058
206.438	0	963	37	161	119	129	265	411	337	177	383	89	193	165	537	1060
206.561	0	957	37	160	121	130	266	411	336	176	384	88	193	164	538	1066
206.684	0	954	36	161	119	131	266	412	338	176	384	89	194	166	538	1067
206.807	0	960	38	161	120	130	266	413	339	177	384	89	194	165	538	1062
206.93	0	965	37	162	120	131	268	413	338	177	384	90	195	165	540	1063
207.053	1	957	38	162	121	132	268	413	337	177	385	90	195	165	540	1069
207.176	0	952	38	161	119	130	265	412	339	176	384	89	193	165	540	1066
207.299	0	958	37	161	120	130	266	412	340	176	384	90	194	165	540	1061
207.421	0	966	37	160	119	130	266	413	339	177	384	90	194	165	540	1064
207.544	0	960	37	161	120	130	267	412	338	176	383	90	194	164	540	1070
207.667	0	954	37	161	120	131	267	414	340	177	385	89	195	165	540	1069
207.79	0	958	38	162	120	132	269	414	340	178	385	90	195	166	541	1064
207.913	0	967	38	162	121	132	268	415	339	177	385	90	194	165	541	1064
208.036	0	966	38	161	120	130	266	412	339	177	383	90	194	165	540	1069
208.159	0	952	37	160	120	130	266	412	339	177	384	90	193	165	540	1067
208.282	0	958	36	161	119	130	266	413	340	177	384	90	194	165	540	1063
208.404	0	969	38	162	120	130	266	413	339	177	384	90	194	164	540	1065
208.527	0	968	38	162	120	131	267	413	338	177	385	91	194	166	541	1068
208.65	0	955	37	162	121	131	268	415	340	178	385	90	195	166	541	1069
208.773	0	959	37	161	120	131	268	414	342	177	384	90	194	164	541	1062
208.896	0	965	37	160	119	129	266	413	339	177	383	89	194	165	541	1067
209.019	0	970	37	160	120	129	265	413	339	176	384	90	194	165	541	1067
209.142	0	951	38	161	119	130	266	413	340	177	384	90	193	164	540	1068
209.265	0	957	38	161	120	131	266	414	341	177	385	89	194	165	540	1065
209.388	0	967	38	161	120	131	267	414	339	178	384	90	194	165	540	1070
209.51	0	968	38	161	121	131	268	414	338	178	385	90	194	165	541	1070
209.633	0	951	37	161	119	130	267	413	341	177	384	89	192	165	539	1068
209.756	0	955	37	160	120	130	267	413	340	176	384	89	194	165	540	1064
209.879	0	969	37	161	119	130	266	413	338	177	383	90	193	163	540	1069
210.002	0	956	36	162	119	130	266	413	339	176	383	89	194	166	540	1070
210.125	0	952	38	161	121	131	267	414	340	177	385	90	195	164	541	1070
210.248	0	955	38	161	120	131	267	415	341	177	385	90	194	166	541	1066
210.371	0	969	37	161	120	133	267	413	341	177	384	90	193	166	539	1068
210.493	0	958	36	160	118	129	266	411	339	176	381	89	193	165	538	1070
210.616	0	948	37	160	119	129	267	413	340	176	383	89	192	165	538	1067
210.739	0	957	37	160	120	130	266	413	340	176	383	90	193	166	538	1063
210.862	0	972	37	160	120	130	266	414	339	177	384	90	193	166	540	1070
210.985	0	962	37	161	120	131	267	414	339	176	384	90	193	166	539	1071
211.108	0	947	38	162	120	131	267	414	341	176	385	90	193	165	539	1068
211.231	0	957	36	160	119	130	267	412	339	176	383	91	193	164	538	1061
211.354	0	972	37	160	119	129	265	412	338	175	382	91	191	164	538	1068
211.476	0	960	37	161	120	129	265	411	338	175	383	89	192	164	538	1070
211.599	0	955	38	161	119	130	265	412	340	175	383	89	192	165	537	1065
211.722	0	956	37	161	119	130	266	412	339	176	383	89	193	166	538	1062
211.845	0	969	38	161	120	131	266	413	337	176	384	90	194	165	539	1070
211.968	0	959	37	162	120	131	267	413	338	176	383	90	193	165	539	1070
212.091	0	954	37	160	119	129	266	412	339	175	383	90	192	165	537	1062
212.214	0	954	37	160	120	129	265	412	339	175	382	89	193	165	538	1061
212.337	0	969	37	161	118	128	264	410	336	175	382	89	192	165	538	1065
212.46	0	954	37	161	120	130	265	411	337	174	382	89	192	164	538	1069
212.582	0	952	37	160	119	130	265	412	339	175	382	90	193	164	538	1063
212.705	0	953	37	162	119	130	267	412	338	176	383	90	193	164	539	1064
212.828	0	969	37	161	120	130	265	411	336	175	382	90	192	165	539	1065
212.951	0	954	36	160	119	129	264	411	338	174	381	89	192	164	538	1069
213.074	0	962	38	160	119	129	264	410	338	174	381	89	191	164	538	1062
213.197	0	954	36	160	119	130	264	410	337	174	383	88	191	165	538	1063
213.32	0	967	37	160	119	130	265	410	336	175	383	90	192	164	539	1068
213.443	0	955	38	161	120	130	266	411	337	174	382	89	192	164	539	1071
213.565	0	964	37	161	119	131	266	412	338	176	383	89	193	164	539	1063
213.688	0	947	37	161	119	130	265	411	337	175	380	89	191	163	539	1059
213.811	0	964	37	160	119	128	264	410	336	174	381	89	191	163	537	1067
213.934	0	950	36	160	119	129	263	409	335	172	380	89	190	163	537	1070
214.057	0	954	37	161	118	128	263	410	337	173	382	89	190	163	537	1062
214.18	0	950	37	161	119	129	264	410	336	174	382	89	192	163	538	1061
214.303	0	962	37	161	119	130	264	410	334	175	382	89	192	163	538	1069
214.426	0	953	37	160	120	130	264	411	336	175	382	89	192	165	537	1073
214.548	0	954	37	162	119	131	265	411	338	173	381	88	192	163	538	1062
214.671	0	956	35	160	118	128	263	408	335	173	380	89	190	163	537	1060
214.794	0	960	36	161	118	129	263	407	334	173	380	89	189	163	537	1069
214.917	0	950	36	160	118	128	263	408	335	172	380	89	190	163	536	1071
215.04	0	955	36	160	118	129	263	410	336	173	381	88	191	163	537	1064
215.163	0	966	36	160	119	128	263	409	335	174	381	89	191	163	537	1062
215.286	0	956	36	160	120	130	264	409	333	174	381	89	191	164	538	1071
215.409	0	948	36	160	120	130	264	409	336	173	380	89	191	164	538	1070
215.532	0	953	35	160	118	128	263	409	337	172	380	89	190	164	537	1061
215.654	0	966	36	161	118	129	262	408	335	173	380	89	190	162	536	1060
215.777	0	951	36	160	118	128	263	408	334	173	379	89	190	164	536	1067
215.9	0	948	36	160	119	129	263	409	334	172	380	89	191	163	536	1067
216.023	0	954	36	160	120	129	264	409	335	173	382	89	191	164	537	1062
216.146	0	959	36	161	119	130	264	410	335	173	381	90	191	163	537	1063
216.269	0	950	36	160	119	130	263	410	334	173	381	89	191	164	537	1065
216.392	0	946	35	160	118	129	263	407	336	171	379	88	189	162	536	1064
216.515	0	953	35	160	119	128	262	407	335	172	380	89	190	163	536	1059
216.637	0	961	35	160	118	129	262	407	335	172	379	89	190	163	536	1062
216.76	0	954	36	160	118	129	262	408	333	173	380	88	191	163	537	1069
216.883	0	947	36	161	119	130	264	410	336	173	380	88	191	163	537	1066
217.006	0	954	37	160	119	131	264	411	336	174	381	89	191	163	538	1063
217.129	0	961	36	161	120	131	265	410	335	174	381	89	191	164	539	1068
217.252	0	962	35	161	119	129	262	407	335	173	378	89	191	163	536	1063
217.375	0	944	35	160	118	128	262	407	335	173	379	88	190	163	537	1065
217.498	0	948	36	160	118	128	262	408	336	173	380	89	190	163	537	1061
217.62	0	959	36	160	119	129	263	408	334	174	380	89	190	163	537	1066
217.743	0	959	35	161	119	130	263	409	334	174	380	89	190	164	537	1068
217.866	0	941	37	160	119	131	264	410	335	173	381	88	191	164	538	1068
217.989	0	950	36	162	119	130	264	410	337	173	381	90	191	163	539	1065
218.112	0	965	35	160	119	129	265	410	335	174	381	90	191	164	539	1069
218.235	0	953	35	160	119	129	262	408	334	173	380	89	190	163	538	1067
218.358	0	939	35	160	119	129	264	409	336	173	380	89	191	164	538	1069
218.481	0	949	35	161	119	129	264	409	336	173	380	89	190	164	537	1061
218.604	0	965	36	161	119	129	264	410	334	174	381	88	190	163	538	1069
218.726	0	953	36	160	119	130	264	409	335	173	381	89	191	164	539	1069
218.849	0	948	36	161	120	131	265	411	337	174	383	89	192	164	539	1067
218.972	0	951	36	160	120	131	265	410	337	174	381	89	191	164	539	1061
219.095	0	964	35	160	119	129	263	410	335	173	380	89	190	164	538	1068
219.218	0	953	36	161	118	129	264	409	335	172	380	89	191	164	537	1069
219.341	0	948	36	160	119	130	264	410	337	173	381	89	190	164	538	1064
219.464	0	949	36	160	119	131	265	410	337	174	381	89	191	164	539	1063
219.587	0	965	36	161	120	131	266	410	336	174	381	89	191	163	539	1067
219.709	0	950	37	161	120	131	265	411	336	174	382	89	192	165	539	1073
219.832	0	948	37	161	120	132	264	411	338	174	382	89	192	164	539	1061
219.955	0	947	36	160	119	129	264	410	337	174	381	90	191	163	540	1061
220.078	0	964	36	160	118	129	264	409	335	174	381	90	191	164	539	1065
220.201	0	948	36	160	119	130	263	410	337	174	381	90	191	164	538	1069
220.324	0	958	37	160	120	130	265	411	339	174	381	89	191	165	537	1061
220.447	0	947	36	161	120	131	266	411	339	174	381	89	191	164	539	1062
220.57	0	963	36	161	120	130	266	411	337	175	381	90	192	166	539	1068
220.692	0	950	37	161	120	131	266	411	339	175	382	90	192	165	540	1070
220.815	0	960	36	160	119	129	264	410	339	174	381	89	190	164	539	1062
220.938	0	948	36	160	119	130	265	410	339	175	381	90	191	164	539	1060
221.061	0	961	36	160	119	130	265	409	336	174	381	90	191	164	540	1068
221.184	0	951	36	161	120	131	265	410	338	173	381	90	191	164	540	1074
221.307	0	951	37	161	120	131	266	412	339	174	382	90	191	165	540	1064
221.43	0	954	37	161	121	132	267	411	338	174	383	89	192	165	542	1063
221.553	0	957	37	161	120	131	266	410	338	175	381	90	191	163	541	1074
221.676	0	951	36	160	119	130	265	411	338	174	382	90	190	164	539	1074
221.798	0	953	36	161	119	131	265	411	341	174	382	90	191	164	540	1064
221.921	0	966	36	160	120	130	265	411	338	175	381	89	192	163	539	1062
222.044	0	956	36	161	121	130	265	411	337	174	381	90	191	164	541	1071
222.167	0	949	37	160	120	132	266	412	339	174	383	89	192	164	540	1069
222.29	0	954	37	161	120	133	267	413	340	174	383	90	193	164	542	1064
222.413	0	957	36	160	120	131	266	412	338	174	382	90	191	164	541	1062
222.536	0	950	36	160	120	130	265	410	338	174	381	89	191	164	542	1068
222.659	0	946	37	160	120	129	265	411	339	174	381	89	190	163	541	1068
222.781	0	953	35	161	120	129	266	411	340	174	382	91	192	163	541	1063
222.904	0	960	36	160	120	131	266	412	338	175	381	90	192	165	542	1066
223.027	0	961	37	161	120	131	266	411	338	175	383	90	191	164	543	1073
223.15	0	949	37	161	120	132	267	413	340	175	383	90	192	165	543	1067
223.273	0	949	37	160	120	129	265	411	340	174	382	90	191	163	542	1062
223.396	0	963	35	160	118	129	266	408	338	175	380	89	191	163	542	1070
223.519	0	961	36	160	119	128	266	409	336	174	380	89	190	164	541	1069
223.642	0	946	36	160	119	131	266	410	339	174	382	90	191	164	541	1068
223.764	0	950	36	160	121	131	266	411	339	175	383	89	191	165	541	1066
223.887	0	966	37	161	120	131	267	412	338	175	382	89	192	165	543	1072
224.01	0	957	36	161	120	131	267	412	338	174	381	90	191	164	542	1071
224.133	0	948	36	160	119	130	265	410	339	174	382	89	191	164	542	1070
224.256	0	950	35	160	120	129	266	411	339	174	381	89	191	165	542	1064
224.379	0	966	36	160	120	130	265	410	337	174	381	89	190	163	542	1073
224.502	0	954	36	160	120	130	265	410	337	174	382	89	191	164	542	1073
224.625	0	949	37	161	120	131	266	413	339	174	383	90	192	165	544	1069
224.748	0	950	37	161	121	131	267	412	339	176	381	90	192	165	544	1066
224.87	0	965	37	161	120	131	266	410	337	174	381	90	191	164	544	1068
224.993	0	951	36	160	119	130	265	411	337	174	381	90	190	164	543	1073
225.116	0	952	36	160	120	130	265	411	339	174	381	90	190	164	543	1066
225.239	0	949	37	161	120	129	265	411	337	173	382	90	190	165	544	1067
225.362	0	961	36	160	120	131	265	411	337	174	381	90	192	165	545	1072
225.485	0	951	37	161	120	130	267	410	337	175	380	91	191	164	544	1079
225.608	0	963	37	161	120	132	268	412	340	174	382	90	191	165	545	1065
225.731	0	947	35	159	119	129	265	410	339	174	381	90	190	165	543	1062
225.853	0	962	37	159	119	130	265	410	337	174	380	90	190	165	543	1070
225.976	0	951	36	159	119	130	264	409	338	174	380	90	190	165	543	1075
226.099	0	950	35	161	120	130	265	411	339	174	381	89	190	164	543	1066
226.222	0	950	37	160	120	130	266	411	339	174	381	89	191	165	544	1064
226.345	0	959	36	160	120	131	267	412	337	174	382	90	191	167	545	1076
226.468	0	948	36	161	120	131	266	411	339	173	382	91	191	165	544	1076
226.591	0	953	36	159	120	129	264	410	340	174	381	90	190	165	544	1066
226.714	0	965	36	160	119	129	265	410	337	172	381	90	190	165	544	1064
226.836	0	948	35	160	118	130	264	409	336	173	379	89	189	165	543	1072
226.959	0	950	36	159	118	130	264	410	339	173	379	90	190	164	543	1075
227.082	0	954	37	160	119	130	266	411	339	174	381	90	190	166	542	1064
227.205	0	959	36	161	120	131	266	411	337	174	382	90	191	168	543	1067
227.328	0	951	36	160	120	130	264	410	338	174	381	90	189	166	543	1071
227.451	0	947	35	160	119	128	264	410	339	172	381	90	189	166	542	1072
227.574	0	955	36	160	119	129	265	411	338	173	381	89	190	166	542	1065
227.697	0	961	35	160	120	130	265	411	337	173	381	90	190	166	541	1070
227.82	0	963	36	160	119	130	264	412	337	173	382	90	190	167	541	1069
227.942	0	948	37	161	120	131	265	412	339	174	382	90	191	166	542	1070
228.065	0	949	37	160	120	130	266	412	340	174	382	91	190	166	544	1065
228.188	0	963	36	159	119	129	264	410	336	173	381	90	190	166	542	1069
228.311	0	953	36	159	119	130	264	409	337	173	380	90	189	165	542	1070
228.434	0	939	36	160	119	129	263	410	338	173	381	89	189	165	542	1069
228.557	0	951	36	161	120	130	264	411	338	173	381	91	191	166	543	1063
228.68	0	967	37	161	119	130	265	411	337	174	381	91	191	165	544	1071
228.803	0	955	36	161	120	131	266	412	337	174	382	90	190	165	545	1071
228.925	0	948	36	160	119	129	263	410	339	173	382	90	189	165	543	1063
229.048	0	949	35	159	120	128	263	409	337	173	381	90	188	165	543	1061
229.171	0	964	35	160	119	129	263	409	335	172	380	90	189	164	543	1065
229.294	0	950	35	159	119	129	264	410	336	172	380	89	189	164	543	1071
229.417	0	951	36	160	119	129	264	410	337	172	381	90	190	165	544	1063
229.54	0	947	36	160	119	130	264	410	337	174	381	90	190	165	543	1065
229.663	0	962	36	161	119	131	265	411	337	173	381	90	190	164	544	1068
229.786	0	948	35	160	119	129	263	408	337	172	380	89	189	165	543	1069
229.908	0	958	36	159	119	128	263	410	337	173	380	90	189	165	542	1062
230.031	0	945	36	158	119	129	263	410	336	172	380	89	188	164	542	1058
230.154	0	958	35	159	119	128	263	409	334	173	380	90	189	164	542	1067
230.277	0	949	36	160	119	129	264	410	336	173	381	90	189	164	542	1073
230.4	0	949	36	160	120	130	264	410	337	173	381	90	190	165	543	1063
230.523	0	961	35	159	120	129	263	409	336	172	380	90	189	164	543	1059
230.646	0	953	35	159	119	129	263	409	335	172	380	90	189	164	541	1069
230.769	0	944	34	159	119	129	262	408	336	172	380	89	188	164	542	1070
230.892	0	950	34	159	118	129	262	409	337	173	378	89	189	163	542	1062
231.014	0	954	35	161	118	129	264	408	336	172	380	89	189	164	542	1061
231.137	0	950	35	159	119	129	263	409	334	173	381	90	190	163	542	1068
231.26	0	943	36	160	120	131	264	411	337	172	380	89	190	164	543	1068
231.383	0	947	35	159	118	129	262	407	337	172	379	90	188	163	541	1062
231.506	0	960	35	160	119	128	262	408	335	172	380	90	189	164	540	1062
231.629	0	959	35	159	119	129	262	408	333	172	379	90	188	164	540	1064
231.752	0	941	35	159	119	130	262	408	336	172	379	90	188	164	540	1066
231.875	0	945	35	159	117	128	263	408	336	173	380	89	190	163	540	1062
231.997	0	964	35	159	119	129	263	410	334	173	379	89	190	164	541	1066
232.12	0	951	36	159	120	129	264	410	334	173	381	90	190	164	542	1068
232.243	0	937	35	159	118	128	262	408	336	172	379	90	188	163	542	1066
232.366	0	947	34	158	119	128	262	408	336	173	380	89	189	163	542	1061
232.489	0	961	34	158	119	128	262	407	333	172	379	90	189	163	541	1068
232.612	0	949	35	159	120	128	261	408	332	172	379	89	189	164	542	1068
232.735	0	943	34	160	120	130	263	410	335	173	381	90	190	163	542	1063
232.858	0	940	35	160	120	128	262	409	334	173	382	89	191	163	544	1062
232.98	0	955	35	159	119	129	262	410	331	173	382	89	189	163	544	1064
233.103	11	940	34	159	118	128	262	409	329	172	382	89	190	163	542	1067
233.226	0	950	35	159	119	128	262	409	331	172	382	87	190	162	542	1061
233.349	0	941	34	160	119	128	262	409	331	174	382	88	190	161	543	1064
233.472	0	954	35	160	120	129	262	410	330	174	383	89	191	163	545	1070
233.595	0	940	36	160	121	130	264	411	333	175	384	89	191	162	544	1075
233.718	0	942	35	160	120	130	264	411	335	173	383	89	190	163	543	1065
233.841	0	940	35	160	119	128	263	410	333	174	381	90	190	163	539	1059
233.964	0	953	36	159	118	129	264	410	331	174	381	89	190	163	538	1067
234.086	0	945	35	159	119	130	264	411	334	173	381	90	191	164	537	1072
234.209	0	948	36	160	118	129	265	411	335	174	382	90	191	164	537	1063
234.332	0	946	36	161	118	130	266	412	335	175	382	89	191	164	538	1068
234.455	0	953	36	160	117	130	264	411	334	174	380	90	191	165	537	1077
234.578	0	948	35	160	118	129	264	410	336	174	380	89	191	165	538	1078
234.701	0	952	36	160	119	129	264	411	337	174	381	89	191	165	539	1069
234.824	0	961	35	161	119	129	265	411	337	175	381	90	191	166	539	1068
234.947	0	955	36	161	120	132	265	413	336	174	383	90	191	168	538	1069
235.069	0	950	37	160	121	131	266	414	339	175	383	91	191	171	536	1064
235.192	0	957	36	160	120	130	265	414	340	174	383	89	190	170	536	1058
235.315	0	965	35	160	120	128	264	412	337	174	382	89	190	169	534	1061
235.438	0	967	36	160	120	129	264	412	336	175	383	89	191	168	533	1063
235.561	0	950	36	160	119	129	264	412	339	176	384	91	191	167	534	1066
235.684	0	951	35	159	120	130	265	413	340	176	384	90	192	167	534	1060
235.807	0	969	37	160	120	131	265	413	337	176	383	91	192	168	534	1065
235.93	0	962	38	161	121	131	267	413	338	176	383	90	193	167	535	1068
236.052	0	947	37	160	121	131	265	414	340	174	384	90	192	168	535	1065
236.175	0	954	36	160	119	129	264	411	340	174	383	90	190	166	535	1058
236.298	0	970	36	160	119	129	264	411	337	175	382	89	191	166	536	1065
236.421	0	957	35	160	120	129	264	412	338	175	383	90	192	166	536	1064
236.544	0	954	37	160	120	130	266	413	339	175	384	89	192	166	537	1062
236.667	0	955	36	161	122	131	266	413	339	175	383	90	192	167	538	1061
236.79	0	970	38	161	121	131	267	415	338	175	384	90	194	167	539	1066
236.913	0	957	36	162	122	133	267	414	339	175	385	90	193	167	540	1068
237.036	0	956	36	160	119	130	264	413	340	175	383	90	192	165	538	1058
237.158	0	956	36	161	120	129	265	413	340	175	383	90	192	165	539	1058
237.281	0	969	36	160	120	130	265	412	338	175	383	89	192	165	540	1063
237.404	0	956	37	160	121	130	267	412	339	175	383	89	193	166	540	1068
237.527	0	957	37	161	121	131	266	414	340	176	383	90	194	167	541	1061
237.65	0	954	36	161	122	132	268	415	340	175	384	89	195	167	543	1059
237.773	0	965	38	161	121	133	269	416	340	176	386	90	195	167	544	1068
237.896	0	957	37	161	120	132	268	414	341	176	385	90	194	166	544	1071
238.019	0	958	37	161	121	130	266	415	342	175	385	91	193	167	544	1062
238.141	0	961	37	161	120	131	267	415	341	176	385	90	194	166	545	1061
238.264	0	955	37	161	120	131	267	413	340	175	384	90	194	167	545	1072
238.387	0	956	37	162	119	131	269	415	341	175	384	90	194	166	545	1073
238.51	0	958	39	162	121	132	269	417	343	177	386	91	195	167	546	1063
238.633	0	965	38	162	122	133	271	417	342	178	387	93	196	169	547	1066
238.756	0	961	38	163	123	134	271	418	342	177	388	92	196	168	548	1071
238.879	0	954	37	162	122	132	269	417	343	176	386	91	195	168	548	1069
239.002	0	960	38	161	122	132	269	418	344	177	388	91	195	167	548	1064
239.124	0	968	38	162	122	132	270	417	342	178	387	91	194	167	549	1067
239.247	0	971	38	163	122	132	270	418	342	177	387	91	195	168	549	1069
239.37	0	955	38	163	122	134	271	419	344	178	388	92	196	168	550	1070
239.493	0	958	38	163	124	133	271	421	345	178	389	91	196	168	551	1067
239.616	0	973	39	163	123	134	273	420	343	178	389	92	196	168	552	1072
239.739	0	960	38	163	122	133	270	418	343	177	387	92	195	168	551	1072
239.862	0	951	39	163	123	133	271	420	345	178	389	92	195	168	551	1071
239.985	0	960	38	162	122	133	272	419	345	178	389	91	196	167	552	1066
240.108	0	976	38	163	123	133	272	420	343	179	389	92	197	168	552	1074
240.23	0	963	39	164	123	135	273	421	343	179	390	92	196	168	553	1075
240.353	0	958	39	163	124	134	273	421	345	179	390	92	197	169	553	1071
240.476	0	961	39	163	123	134	273	421	346	179	390	92	196	169	554	1067
240.599	0	973	39	161	123	132	271	420	344	177	389	92	195	168	553	1071
240.722	0	960	38	161	123	133	271	420	344	178	390	91	195	168	553	1074
240.845	0	957	38	162	122	133	271	420	346	178	390	92	195	168	553	1070
240.968	0	958	39	162	123	134	272	421	345	178	389	91	196	168	554	1071
241.091	0	974	39	163	123	134	273	421	344	179	390	92	196	169	554	1075
241.213	0	959	39	164	124	135	273	422	345	179	390	92	197	168	554	1080
241.336	0	970	38	162	123	133	271	421	347	178	390	91	196	168	554	1069
241.459	0	956	38	162	123	133	272	419	345	178	388	92	196	168	554	1065
241.582	0	971	38	162	122	132	270	419	344	178	388	91	195	168	554	1073
241.705	0	959	38	162	122	133	271	419	345	177	389	91	195	167	553	1079
241.828	0	958	39	163	123	133	272	421	346	179	389	92	195	167	553	1069
241.951	0	959	39	162	123	133	272	421	345	179	389	91	196	168	554	1067
242.074	0	966	39	163	124	134	272	421	342	179	390	92	196	168	554	1079
242.196	0	956	38	162	122	132	269	419	345	178	389	91	194	169	552	1078
242.319	0	958	38	162	122	132	270	419	345	178	389	91	195	167	553	1071
242.442	0	972	38	163	123	131	270	419	344	179	388	91	194	168	553	1067
242.565	0	959	39	162	122	132	270	419	342	178	388	91	195	167	552	1077
242.688	0	955	38	162	123	132	269	419	344	178	389	92	195	168	552	1075
242.811	0	960	39	162	122	133	270	421	345	178	389	92	195	167	553	1069
242.934	0	965	38	163	122	133	270	419	343	179	388	92	195	167	553	1069
243.057	0	954	37	162	122	131	269	418	341	177	388	91	194	166	552	1075
243.18	0	951	38	162	122	130	269	418	344	177	387	91	194	167	551	1072
243.302	0	954	38	162	123	131	268	419	343	178	387	91	193	168	550	1069
243.425	0	964	38	162	120	132	268	417	342	178	386	91	195	167	551	1074
243.548	0	966	38	161	122	132	268	418	341	177	387	91	194	168	551	1073
243.671	0	950	38	163	122	133	269	419	343	178	388	92	195	167	552	1072
243.794	0	954	38	161	121	131	268	418	343	177	387	91	193	166	549	1067
243.917	0	968	37	162	122	130	266	416	340	177	386	90	194	166	550	1074
244.04	0	955	38	161	121	130	267	417	340	176	385	91	193	167	549	1073
244.163	0	944	37	161	121	130	267	416	341	176	386	91	193	166	549	1074
244.285	0	954	37	162	122	130	267	417	341	176	387	91	192	167	550	1067
244.408	0	970	38	162	121	131	267	416	339	177	386	91	194	167	550	1077
244.531	0	954	37	161	120	131	266	415	339	175	384	91	192	165	549	1073
244.654	0	953	36	160	120	130	265	413	340	175	384	90	192	166	547	1069
244.777	0	953	37	160	120	130	265	413	339	174	385	90	192	166	547	1064
244.9	0	967	36	160	120	129	264	412	336	175	383	90	192	165	546	1070
245.023	0	952	37	161	121	129	265	414	337	174	385	90	191	166	545	1072
245.146	0	948	37	161	120	130	264	414	339	174	384	90	191	166	546	1067
245.268	0	950	36	161	121	130	265	415	338	175	385	90	192	166	546	1067
245.391	0	965	37	160	120	129	263	413	335	174	383	91	191	166	546	1066
245.514	0	951	36	160	120	129	262	411	335	174	383	89	189	165	545	1072
245.637	0	962	37	160	120	128	262	411	337	174	382	90	189	165	545	1063
[truncated: 704 more rows]

## Sheet: D850
	SNR :	55	36	42	49	45	46	47	49	47	49	43	49	46	49	58
Time	Marker	ch1	ch2	ch3	ch4	ch5	ch6	ch7	ch8	ch9	ch10	ch11	ch12	ch13	ch14	ch15
0.24576	0	780	36	71	100	124	225	379	314	146	363	80	156	112	498	695
0.36864	0	780	36	71	100	124	225	379	314	146	363	80	156	112	498	695
0.49152	0	837	38	69	101	115	210	378	324	155	362	81	168	113	507	745
0.6144	0	856	38	66	101	107	201	373	332	156	357	80	169	112	508	755
0.73728	0	870	36	66	100	103	197	373	331	156	356	80	170	112	509	759
0.86016	0	879	35	68	99	101	195	372	329	157	356	80	170	110	508	758
0.98304	0	881	34	67	99	101	193	372	329	157	357	81	169	111	508	764
1.10592	0	877	35	67	101	102	193	375	331	156	358	80	170	110	510	763
1.2288	0	879	33	67	102	102	193	377	332	157	360	80	173	112	513	762
1.35168	0	894	35	67	102	103	194	379	332	158	362	81	177	112	516	760
1.47456	0	891	35	67	100	105	193	378	331	158	360	80	176	111	517	764
1.59744	0	882	34	66	99	101	189	373	330	156	356	80	174	110	516	758
1.72032	0	884	34	67	98	100	189	372	330	156	357	80	175	111	516	761
1.8432	0	894	34	66	100	101	190	373	330	156	356	79	175	110	516	757
1.96608	0	894	35	67	99	101	191	375	329	156	358	80	175	111	516	763
2.08896	0	885	34	67	100	101	191	376	331	157	359	80	175	112	517	761
2.21184	0	888	35	68	102	102	193	378	332	157	360	80	176	112	517	763
2.33472	0	896	36	67	100	104	194	377	331	157	360	81	176	112	517	759
2.4576	0	894	34	67	99	100	190	372	331	155	356	80	174	110	516	761
2.58048	0	884	34	67	100	101	190	373	331	156	357	80	175	112	517	758
2.70336	0	887	34	66	99	101	190	374	331	156	357	81	174	111	516	760
2.82624	0	891	34	66	100	102	191	376	331	156	359	81	176	111	517	758
2.94912	0	894	34	66	100	102	192	377	331	158	361	81	175	112	518	764
3.072	0	883	36	67	101	103	193	378	333	157	362	82	176	113	518	761
3.19488	0	890	35	68	101	105	194	380	335	158	363	81	177	112	519	763
3.31776	0	891	34	66	100	103	191	375	333	156	359	80	175	111	517	755
3.44064	0	895	34	65	99	100	189	374	332	156	358	81	175	111	517	762
3.56352	0	883	34	66	100	101	190	374	331	156	358	80	175	111	518	759
3.6864	0	890	33	66	100	101	190	375	333	157	359	81	175	111	516	762
3.80928	0	889	34	66	100	102	192	377	333	157	359	81	176	111	518	758
3.93216	0	895	35	67	101	102	192	379	334	156	361	82	176	113	519	765
4.05504	0	886	34	67	102	103	195	381	335	158	364	83	177	112	521	759
4.17792	0	891	35	67	101	105	195	381	336	158	363	82	177	112	520	763
4.3008	0	879	34	66	100	101	190	376	333	156	359	82	176	111	518	759
4.42368	0	895	34	66	99	102	190	375	333	156	359	80	174	111	519	763
4.54656	0	888	34	66	99	100	191	376	334	156	359	80	175	112	519	757
4.66944	0	892	34	66	100	101	191	378	334	156	361	80	176	110	520	762
4.79232	0	889	35	67	101	102	193	380	334	157	362	80	177	112	520	761
4.9152	0	896	35	67	100	104	193	380	335	157	363	82	176	113	520	764
5.03808	0	888	35	67	101	105	195	382	337	158	364	82	176	112	521	759
5.16096	0	890	34	66	99	103	191	378	336	157	361	82	175	112	520	762
5.28384	0	884	34	66	100	102	192	377	335	157	360	82	175	112	520	758
5.40672	0	900	34	67	99	101	192	377	333	157	360	81	175	112	519	761
5.5296	0	886	35	67	100	102	192	378	335	156	361	82	175	112	520	756
5.65248	0	894	35	67	100	103	193	380	335	157	362	82	176	112	519	762
5.77536	0	889	36	68	101	103	194	380	334	158	362	82	177	113	520	760
5.89824	0	903	36	67	101	105	196	382	336	158	364	81	176	113	520	761
6.02112	0	887	35	66	99	102	192	377	334	156	359	82	175	111	519	756
6.144	0	896	34	67	99	101	191	375	333	155	359	80	176	112	519	761
6.26688	0	894	35	66	98	101	191	375	333	157	359	80	175	112	520	759
6.38976	0	891	34	65	98	102	191	377	333	157	359	81	175	112	519	764
6.51264	0	890	35	67	100	102	193	379	334	157	360	81	175	111	521	757
6.63552	0	899	36	68	100	103	193	380	335	157	362	82	176	113	521	765
6.7584	0	895	35	68	102	104	195	381	335	157	363	81	177	113	522	760
6.88128	0	895	34	67	99	105	193	379	335	157	360	81	175	111	520	761
7.00416	0	894	34	65	100	101	190	377	334	155	360	81	174	110	519	755
7.12704	0	899	34	66	100	101	192	376	336	156	359	80	175	110	521	763
7.24992	0	897	34	67	100	101	192	376	333	156	360	80	174	110	520	757
7.3728	0	895	34	67	101	101	191	378	333	156	360	81	175	112	521	762
7.49568	0	895	35	67	101	102	192	380	336	156	363	82	176	111	522	755
7.61856	0	904	35	68	101	104	193	381	336	158	364	81	177	113	524	763
7.74144	0	902	34	67	101	105	194	379	336	157	363	82	175	111	524	759
7.86432	0	885	34	66	100	101	190	376	337	156	360	80	175	111	523	761
7.9872	0	895	33	65	100	103	191	377	338	157	360	81	174	111	522	761
8.11008	0	899	34	67	101	101	192	377	339	156	360	81	175	111	524	761
8.23296	0	896	34	67	101	103	192	379	339	157	362	82	175	112	524	758
8.35584	0	888	34	68	102	102	193	380	340	157	363	83	174	113	524	759
8.47872	0	893	35	68	103	104	195	382	342	157	365	84	176	113	525	759
8.6016	0	895	34	67	102	105	194	380	342	157	364	83	176	113	524	758
8.72448	0	891	34	66	100	102	191	377	340	156	361	83	173	112	522	753
8.84736	0	884	32	66	102	102	191	377	340	155	360	82	174	111	521	757
8.97024	0	886	34	66	101	102	190	378	341	155	362	82	173	112	521	756
9.09312	0	893	32	67	101	103	192	380	341	155	363	83	174	112	522	752
9.216	0	894	34	67	101	103	192	381	341	156	364	83	174	113	523	756
9.33888	0	883	35	68	103	105	193	382	344	157	365	84	174	113	522	760
9.46176	0	887	34	68	103	105	195	384	344	156	367	83	175	114	523	759
9.58464	0	892	33	67	101	104	192	380	343	155	363	83	173	114	520	751
9.70752	0	894	33	66	101	103	190	379	341	155	362	82	173	113	520	754
9.8304	0	884	34	68	101	103	190	380	342	155	363	83	173	112	520	753
9.95328	0	887	33	66	102	102	190	382	343	155	364	83	173	113	520	757
10.0762	0	895	33	67	102	104	192	382	342	155	364	83	174	113	519	753
10.199	0	890	35	67	101	103	193	383	343	156	366	84	174	113	521	761
10.3219	0	881	37	68	101	104	193	385	342	156	367	83	174	115	521	757
10.4448	0	885	36	68	101	107	193	382	340	155	362	83	174	113	517	756
10.5677	0	888	35	67	99	102	191	378	337	155	360	81	172	112	516	754
10.6906	0	891	36	66	99	102	191	376	335	154	359	81	172	112	515	758
10.8134	0	880	36	66	98	102	190	375	334	154	357	80	173	112	515	754
10.9363	0	885	37	68	98	103	193	375	333	154	357	80	174	112	516	756
11.0592	0	886	38	67	99	103	193	375	329	154	356	80	173	112	518	753
11.1821	0	892	38	69	99	103	193	375	329	155	355	80	174	112	517	761
11.305	0	880	37	68	97	106	193	371	327	153	352	80	174	111	521	748
11.4278	0	885	36	66	97	100	190	365	326	153	349	78	172	109	522	751
11.5507	0	874	36	66	95	101	190	363	324	152	347	79	173	109	522	753
11.6736	0	888	36	66	97	100	190	363	322	153	346	78	173	108	521	757
11.7965	0	882	35	66	97	100	190	365	322	152	348	78	173	110	522	753
11.9194	0	885	36	67	98	101	191	366	323	153	349	78	174	110	523	760
12.0422	0	879	36	68	98	102	192	367	322	155	350	79	174	110	524	758
12.1651	0	892	36	68	98	104	194	367	323	154	350	80	175	111	523	761
12.288	0	882	35	66	97	102	189	363	322	153	347	78	174	110	521	752
12.4109	0	885	35	66	98	100	189	363	322	153	348	79	174	109	521	758
12.5338	0	879	35	66	97	101	189	363	322	153	348	78	173	110	521	755
12.6566	0	891	36	67	98	100	191	365	322	153	349	79	173	110	521	759
12.7795	0	877	36	68	99	101	191	368	323	154	351	80	174	111	523	756
12.9024	0	886	36	68	99	102	190	367	324	154	351	80	175	111	523	760
13.0253	0	878	36	68	99	105	194	369	323	155	352	80	175	111	524	759
13.1482	0	881	36	67	97	101	190	363	322	153	347	80	173	109	522	758
13.271	0	877	35	66	98	100	189	364	323	153	348	79	173	111	521	753
13.3939	0	888	36	66	98	100	189	363	323	153	348	78	174	110	522	762
13.5168	0	882	36	66	99	101	190	366	323	154	349	79	174	110	522	757
13.6397	0	886	36	68	99	102	190	368	323	154	352	79	174	111	523	761
13.7626	0	881	36	68	101	102	192	370	325	155	353	80	175	112	525	757
13.8854	0	886	36	69	100	105	194	370	326	156	352	81	175	111	525	765
14.0083	0	881	35	67	99	102	190	365	324	155	349	79	174	110	524	757
14.1312	0	877	35	66	99	101	190	364	325	153	348	80	173	108	528	761
14.2541	0	876	34	67	97	101	189	364	325	154	348	79	173	108	527	754
14.377	0	885	35	67	99	101	190	366	325	154	349	79	174	109	525	763
14.4998	0	884	35	67	99	101	191	367	325	155	351	80	175	109	527	761
14.6227	0	876	36	67	101	103	192	370	326	157	353	80	175	111	528	764
14.7456	0	881	35	69	101	105	194	370	328	156	355	81	175	111	528	762
14.8685	0	885	35	67	99	102	191	367	326	156	351	79	174	109	525	764
14.9914	0	882	34	66	98	101	190	366	325	155	350	79	173	109	525	759
15.1142	0	877	35	66	99	101	189	366	325	155	350	79	173	110	524	763
15.2371	0	873	35	66	99	102	191	367	327	155	351	79	174	108	525	764
15.36	0	887	35	67	100	102	192	369	326	156	353	79	174	110	526	760
15.4829	0	890	36	67	100	103	192	369	326	156	353	80	175	111	526	761
15.6058	0	879	36	68	100	105	193	368	326	155	351	80	175	110	525	759
15.7286	0	889	37	66	98	103	189	363	324	154	347	79	174	110	523	761
15.8515	0	893	36	67	98	102	190	363	322	155	347	79	174	109	523	758
15.9744	0	892	36	67	99	102	189	362	322	154	347	80	173	110	523	764
16.0973	0	886	37	67	99	102	189	364	321	155	349	79	174	110	523	759
16.2202	0	890	36	68	99	103	191	365	322	154	349	80	175	110	524	762
16.343	0	896	37	68	100	103	192	368	320	155	350	80	175	111	526	761
16.4659	0	894	37	67	99	104	190	363	319	154	348	79	174	110	524	763
16.5888	0	885	36	66	97	101	187	360	316	153	344	79	174	109	521	758
16.7117	0	885	36	67	98	101	188	360	316	153	345	79	174	109	522	761
16.8346	0	884	36	66	97	99	186	360	313	152	344	78	174	109	519	760
16.9574	0	883	36	67	98	100	188	361	312	152	345	79	174	111	518	764
17.0803	0	866	36	67	98	102	189	363	311	153	347	77	175	110	521	758
17.2032	0	873	36	67	99	102	189	365	309	153	349	78	175	110	520	760
17.3261	0	863	35	67	96	103	189	361	308	152	345	77	175	109	520	757
17.449	0	878	35	66	96	98	186	358	307	152	343	76	174	108	521	760
17.5718	0	861	35	66	96	99	187	358	308	152	343	76	173	109	520	758
17.6947	0	878	34	65	96	99	187	360	309	152	344	77	174	109	522	761
17.8176	0	875	35	66	98	100	189	362	309	153	347	77	175	109	522	758
17.9405	0	886	35	67	99	100	190	363	310	154	347	77	175	109	524	762
18.0634	0	872	35	67	99	102	191	365	312	155	349	79	175	110	525	760
18.1862	0	877	35	66	98	102	190	361	311	153	345	77	175	109	524	761
18.3091	0	872	36	66	97	99	189	360	311	153	345	76	174	108	523	760
18.432	0	877	36	67	98	99	188	360	312	153	345	77	174	109	524	762
18.5549	0	875	35	67	98	99	189	363	314	153	346	78	173	109	525	757
18.6778	0	887	36	68	98	101	191	365	315	154	348	78	175	109	526	765
18.8006	0	882	36	68	99	102	192	367	315	155	350	78	176	109	528	760
18.9235	0	883	36	68	99	103	192	366	317	155	350	79	174	109	528	763
19.0464	0	880	34	67	98	100	189	363	318	154	349	78	174	109	527	755
19.1693	0	889	34	67	98	100	190	364	319	155	348	78	174	109	529	764
19.2922	0	884	34	66	99	99	188	365	321	155	349	78	174	110	529	759
19.415	0	870	34	66	99	101	191	367	321	155	352	78	174	110	528	763
19.5379	0	875	34	67	100	101	190	369	320	154	354	78	174	110	528	754
19.6608	0	887	35	67	100	103	192	372	320	154	355	79	176	111	528	764
19.7837	0	897	35	66	98	102	191	367	320	155	352	79	174	109	525	767
19.9066	0	875	33	67	98	99	189	366	321	154	353	79	173	109	524	768
20.0294	0	878	33	66	98	100	189	368	322	154	353	78	174	109	523	760
20.1523	0	873	32	66	99	99	189	369	322	154	354	78	174	109	523	760
20.2752	0	860	34	67	100	100	191	371	323	155	356	79	174	110	524	758
20.3981	0	864	33	67	101	102	192	373	324	156	358	80	175	111	525	762
20.521	0	870	34	68	102	102	193	375	326	155	360	80	176	111	525	761
20.6438	0	878	34	67	99	104	191	371	324	155	356	80	175	109	521	755
20.7667	0	880	33	65	98	100	191	368	323	154	353	78	174	109	520	757
20.8896	0	871	33	66	100	100	190	370	324	154	354	78	174	110	520	758
21.0125	0	872	33	66	100	99	190	370	325	154	354	79	174	110	520	761
21.1354	0	884	34	68	99	101	192	372	325	155	356	79	175	110	520	758
21.2582	0	885	34	67	100	102	191	375	325	156	359	80	176	111	520	765
21.3811	0	875	34	68	101	104	193	376	327	156	359	80	176	111	521	761
21.504	0	877	33	65	100	100	191	371	328	156	356	79	175	110	520	763
21.6269	0	878	34	66	98	100	191	372	327	156	357	80	175	109	520	759
21.7498	1	884	33	66	98	101	192	371	325	155	356	79	174	110	520	765
21.8726	0	879	34	66	99	100	192	373	325	155	356	80	175	112	517	761
21.9955	0	886	35	67	100	102	194	374	326	155	357	80	176	111	519	763
22.1184	0	875	36	68	101	103	194	376	326	157	359	80	176	111	521	763
22.2413	0	891	35	67	98	103	192	371	323	156	355	79	175	111	519	763
22.3642	0	882	34	65	98	100	190	369	324	156	353	79	175	110	520	757
22.487	0	884	34	66	99	99	191	370	325	156	354	78	175	110	520	763
22.6099	0	880	33	65	98	100	192	372	325	157	356	79	175	110	521	760
22.7328	0	892	34	67	101	102	192	373	326	157	359	79	176	111	522	764
22.8557	0	878	34	67	101	101	194	376	328	157	359	81	176	111	525	762
22.9786	0	887	34	68	102	103	195	378	330	159	362	81	177	111	525	766
23.1014	0	879	33	67	100	104	195	375	328	158	359	80	176	111	525	761
23.2243	0	885	33	66	100	101	191	371	328	157	356	79	175	111	524	766
23.3472	0	879	33	66	99	100	192	371	329	157	356	79	176	111	525	762
23.4701	0	886	33	66	100	101	192	372	328	157	357	80	176	111	525	770
23.593	0	884	33	67	101	102	193	375	328	158	360	80	176	110	525	765
23.7158	0	881	34	68	102	102	194	376	329	158	361	80	177	113	528	770
23.8387	0	883	34	67	103	103	195	379	330	159	363	81	177	113	528	764
23.9616	0	887	34	68	103	105	196	378	331	160	363	81	178	112	528	770
24.0845	0	885	33	65	100	102	192	374	328	158	359	81	177	111	527	765
24.2074	0	871	33	66	101	103	193	375	330	157	359	80	176	111	528	768
24.3302	0	882	34	67	101	101	193	375	332	158	360	80	177	111	527	766
24.4531	0	889	33	67	101	102	195	378	332	159	363	82	178	112	528	771
24.576	0	888	33	67	101	103	196	379	333	161	364	82	178	112	531	767
24.6989	0	883	34	69	103	104	196	383	334	160	367	82	179	113	531	771
24.8218	0	885	34	69	104	107	199	384	337	161	369	83	180	113	532	770
24.9446	0	884	34	67	101	105	195	379	336	160	363	82	178	110	531	767
25.0675	0	889	33	67	102	102	194	380	335	160	364	82	178	112	529	766
25.1904	0	881	34	67	101	103	195	381	336	160	365	82	177	112	530	766
25.3133	0	872	33	67	103	103	195	382	338	160	367	83	179	112	531	772
25.4362	0	889	33	68	104	105	197	384	338	161	368	83	179	113	533	769
25.559	0	891	35	69	105	105	200	385	339	162	371	84	180	114	534	775
25.6819	0	883	35	69	106	106	199	388	341	162	373	84	180	114	535	771
25.8048	0	885	34	68	104	109	200	386	341	162	370	85	180	114	535	773
25.9277	0	889	33	67	103	104	196	382	340	159	368	83	179	113	534	768
26.0506	0	891	34	67	103	104	195	382	339	160	368	83	178	112	534	774
26.1734	0	882	34	67	103	104	195	383	340	161	368	82	179	113	534	770
26.2963	0	886	34	68	103	104	197	386	342	162	371	83	179	113	534	775
26.4192	0	888	35	68	105	106	198	387	340	163	372	83	181	114	535	768
26.5421	0	895	35	69	106	106	199	388	342	163	373	84	180	114	536	776
26.665	0	884	36	70	106	109	201	389	343	163	374	85	181	115	537	771
26.7878	0	890	34	68	104	106	197	386	342	162	370	83	180	113	535	772
26.9107	0	889	34	69	104	105	197	386	341	161	370	84	180	114	535	772
27.0336	0	895	35	69	103	104	196	386	340	162	371	83	179	113	536	774
27.1565	0	886	35	68	105	105	198	388	341	161	373	83	180	115	536	769
27.2794	0	890	36	69	105	107	199	389	343	163	373	84	181	116	536	774
27.4022	0	884	37	69	106	107	200	390	343	163	374	85	181	115	538	771
27.5251	0	900	35	70	106	110	201	391	344	162	376	84	182	116	539	774
27.648	0	885	35	67	104	105	196	387	344	162	372	84	180	114	536	767
27.7709	0	893	35	68	105	106	197	386	344	162	372	84	180	114	536	772
27.8938	0	885	34	68	104	105	198	387	344	162	372	84	180	114	538	768
28.0166	0	891	34	68	104	105	198	388	344	162	372	84	181	115	537	774
28.1395	0	888	35	69	106	107	199	389	346	162	375	84	180	115	538	769
28.2624	0	897	36	68	106	107	200	391	347	163	376	85	182	116	539	777
28.3853	0	893	36	69	106	109	202	392	347	164	377	86	182	115	539	772
28.5082	0	893	35	69	104	106	197	388	345	162	373	85	180	114	537	775
28.631	0	889	34	67	104	105	196	388	347	162	372	84	180	114	537	767
28.7539	0	896	34	67	104	105	197	387	346	163	373	85	180	114	538	777
28.8768	0	894	35	68	105	106	198	387	346	162	373	84	180	115	537	771
28.9997	0	882	35	68	105	106	198	390	346	163	375	85	180	115	538	774
29.1226	0	892	35	69	105	107	199	391	348	162	375	85	182	116	538	772
29.2454	0	896	35	69	107	108	201	393	348	163	377	85	182	117	539	777
29.3683	0	895	34	68	105	108	200	389	347	163	373	85	181	114	539	771
29.4912	0	889	34	66	105	105	196	388	346	162	373	85	180	115	538	774
29.6141	0	894	35	68	104	106	197	389	348	161	374	86	181	113	538	773
29.737	0	898	34	68	105	105	198	389	348	162	374	86	181	115	539	774
29.8598	0	897	35	68	106	106	198	390	347	163	376	85	180	115	541	772
29.9827	0	892	36	68	106	106	198	392	347	163	376	85	181	116	540	773
30.1056	0	893	36	69	106	109	201	391	349	164	377	86	182	116	541	774
30.2285	0	897	35	68	104	106	198	387	347	162	373	86	180	115	539	770
30.3514	0	900	35	67	105	106	196	386	346	162	373	85	179	114	540	772
30.4742	0	889	35	67	104	105	196	388	346	161	373	85	181	114	540	770
30.5971	0	889	35	67	106	105	197	388	346	161	373	85	180	115	539	773
30.72	0	900	35	68	106	107	198	390	346	162	374	85	181	115	540	772
30.8429	0	900	36	69	106	107	199	391	345	163	375	85	181	115	540	776
30.9658	0	890	36	69	106	108	199	390	347	162	375	86	180	115	540	773
31.0886	0	892	35	66	104	105	195	387	346	161	372	85	180	114	539	775
31.2115	0	898	35	67	104	105	195	385	345	161	371	84	180	114	539	770
31.3344	0	898	35	67	104	104	195	385	344	160	371	84	179	114	538	774
31.4573	0	889	35	67	104	105	195	386	345	160	372	85	180	115	539	770
31.5802	0	893	35	67	105	106	197	389	345	161	373	85	181	115	539	773
31.703	0	883	36	67	106	105	197	389	345	162	375	85	181	116	540	774
31.8259	0	900	35	68	105	108	199	389	345	161	374	85	181	115	540	776
31.9488	0	891	34	67	103	104	194	385	345	161	372	84	179	114	539	770
32.0717	0	894	34	66	104	104	195	385	344	160	371	85	179	114	537	773
32.1946	0	883	34	67	103	103	194	385	343	160	372	84	179	113	537	770
32.3174	0	898	33	66	104	104	194	386	343	161	372	85	179	115	538	774
32.4403	0	887	35	67	105	105	195	387	344	160	373	84	179	114	539	769
32.5632	0	893	35	68	105	105	196	388	345	161	374	85	180	115	538	774
32.6861	0	886	35	68	103	107	197	388	344	161	374	85	180	115	538	770
32.809	0	888	33	66	104	104	193	383	343	159	370	84	178	113	538	772
32.9318	0	882	32	66	103	104	193	384	342	159	370	84	178	114	537	767
33.0547	0	891	33	65	103	103	192	384	344	159	371	83	178	115	537	773
33.1776	0	890	34	66	104	104	194	385	343	160	372	84	178	114	537	770
33.3005	0	889	34	66	103	104	194	387	344	160	372	85	178	115	537	774
33.4234	0	887	34	66	104	105	194	389	345	160	374	84	179	114	538	769
33.5462	0	892	35	69	105	107	196	389	345	160	374	85	179	114	538	777
33.6691	0	886	32	66	103	103	192	383	343	160	370	84	178	114	536	768
33.792	0	882	33	65	103	104	191	383	342	159	368	84	177	113	535	772
33.9149	0	878	32	66	102	102	190	383	343	159	371	84	177	113	535	766
34.0378	0	887	33	66	103	103	192	384	343	158	370	84	178	114	534	774
34.1606	0	887	33	66	104	103	192	385	342	159	371	85	177	115	536	771
34.2835	0	880	33	67	104	104	193	386	344	159	373	84	178	114	536	772
34.4064	0	884	33	67	105	106	195	388	345	160	374	84	179	115	536	772
34.5293	0	888	33	67	104	106	193	385	344	159	370	85	178	113	535	771
34.6522	0	885	32	66	102	103	190	382	341	157	370	84	177	112	534	768
34.775	0	876	32	66	102	103	190	381	341	158	369	84	176	112	534	770
34.8979	0	878	31	66	103	103	190	382	342	158	369	83	177	113	533	770
35.0208	0	884	32	67	104	104	191	384	343	158	370	85	177	114	534	769
35.1437	0	887	33	68	104	103	191	384	342	158	371	84	177	114	535	770
35.2666	0	878	32	68	104	105	192	386	344	159	372	85	178	114	535	770
35.3894	0	873	33	68	104	106	193	385	345	159	372	86	178	115	535	772
35.5123	0	884	31	66	102	102	190	382	342	158	369	84	177	113	533	768
35.6352	0	885	33	66	102	103	190	381	342	157	369	84	176	112	533	774
35.7581	0	878	33	65	103	102	190	382	342	158	370	84	176	114	533	769
35.881	0	880	32	67	103	103	190	385	342	158	371	84	177	114	533	772
36.0038	0	884	33	67	103	104	193	385	342	159	372	84	178	114	533	767
36.1267	0	888	33	67	104	104	193	386	343	159	373	85	178	116	536	774
36.2496	0	877	33	68	105	106	194	387	345	160	374	84	178	116	536	769
36.3725	0	883	33	66	103	105	191	383	343	158	371	84	178	114	534	770
36.4954	0	873	32	65	102	102	190	381	342	158	369	84	177	113	534	770
36.6182	0	888	33	67	102	102	189	381	341	157	368	84	176	113	533	772
36.7411	0	878	32	65	102	102	189	382	341	158	369	84	176	113	534	767
36.864	0	883	33	66	103	104	191	385	342	158	371	85	177	114	534	772
36.9869	0	878	33	68	104	105	193	385	342	159	371	84	178	115	536	769
37.1098	0	892	34	69	105	105	194	387	342	158	373	86	178	115	536	774
37.2326	0	880	34	68	105	107	195	387	344	160	375	85	179	116	536	769
37.3555	0	886	32	68	103	105	192	383	343	158	371	84	178	114	534	770
37.4784	0	883	32	66	102	104	191	383	341	158	370	85	177	114	534	769
37.6013	0	882	32	67	103	103	191	383	342	158	369	84	177	113	534	772
37.7242	0	878	33	67	102	103	191	384	343	159	370	85	178	115	535	768
37.847	0	883	33	67	103	104	193	385	344	160	370	85	178	113	535	777
37.9699	0	884	33	68	104	104	194	387	344	160	373	86	179	115	536	771
38.0928	0	882	33	69	105	105	194	389	344	160	374	85	178	115	536	774
38.2157	0	876	33	68	104	107	194	388	345	160	373	85	179	114	536	773
38.3386	0	884	33	67	104	104	192	385	345	159	372	85	178	114	535	773
38.4614	0	885	32	68	104	105	192	385	343	160	371	85	178	114	537	768
38.5843	0	877	33	67	104	104	192	385	344	159	373	84	178	114	536	771
38.7072	0	881	33	68	104	104	193	387	345	160	374	86	179	115	537	771
38.8301	0	888	34	69	105	106	195	388	345	160	374	85	180	115	537	773
38.953	0	888	34	69	104	106	195	389	345	161	375	87	180	115	538	771
39.0758	0	877	34	70	105	108	197	389	345	161	375	85	180	116	539	769
39.1987	0	869	32	67	104	105	193	385	345	159	372	85	179	115	537	771
39.3216	0	883	33	67	103	105	193	385	344	159	372	85	179	114	537	768
39.4445	0	885	33	68	104	104	194	385	344	160	373	85	179	114	538	771
39.5674	0	879	33	68	104	104	193	388	344	160	374	85	179	114	537	771
39.6902	0	881	33	69	105	105	195	388	346	160	375	86	180	115	538	775
39.8131	0	887	34	68	106	106	195	389	346	162	376	86	180	116	539	772
39.936	0	890	34	69	106	108	197	390	346	162	377	86	180	116	540	777
40.0589	0	877	34	68	105	107	195	388	346	161	375	86	180	114	539	771
40.1818	0	878	33	67	104	104	193	385	345	160	373	86	179	113	538	774
40.3046	0	872	33	68	105	106	193	387	344	161	373	85	179	114	538	773
40.4275	0	887	33	68	104	105	193	387	345	161	374	85	179	115	538	776
40.5504	0	875	33	68	105	105	194	387	346	160	375	86	179	115	538	770
40.6733	0	883	33	69	105	106	196	390	347	161	377	87	180	116	539	773
40.7962	0	881	34	69	107	107	198	391	346	161	377	87	181	116	540	772
40.919	0	888	34	70	106	108	196	390	347	161	377	87	180	116	539	774
41.0419	0	876	33	68	105	105	193	387	347	160	374	86	179	115	538	768
41.1648	0	882	34	68	105	107	194	388	347	160	374	86	180	114	538	772
41.2877	0	874	33	69	105	105	194	388	346	161	375	86	180	115	537	770
41.4106	0	889	34	68	106	106	195	390	347	161	376	87	180	116	539	774
41.5334	0	875	34	69	107	106	196	392	350	162	378	86	180	116	540	770
41.6563	0	885	34	70	107	108	198	393	349	162	379	87	181	117	541	775
41.7792	0	875	34	70	106	108	196	390	348	162	376	86	180	115	540	770
41.9021	0	879	33	68	105	105	194	388	347	161	375	86	180	115	538	774
42.025	0	876	34	69	105	106	194	389	348	161	376	86	180	116	539	767
42.1478	0	883	34	67	106	106	194	389	348	162	377	87	180	115	539	777
42.2707	0	880	34	69	106	106	196	390	348	162	378	87	180	115	540	772
42.3936	0	877	34	69	106	106	196	391	348	162	378	87	180	116	541	775
42.5165	0	878	35	70	106	107	197	392	350	162	380	88	181	117	541	768
42.6394	0	882	34	68	106	107	197	389	349	162	376	87	180	116	540	774
42.7622	0	880	33	68	105	106	194	388	347	160	376	86	179	115	540	770
42.8851	0	866	33	67	106	106	193	387	348	161	376	86	179	114	539	774
43.008	0	876	33	68	105	106	195	388	348	161	375	87	179	115	539	772
43.1309	0	883	34	68	106	106	195	390	348	162	378	86	180	116	540	775
43.2538	0	882	33	68	106	107	196	390	348	161	378	87	180	116	541	771
43.3766	0	874	34	69	106	108	198	391	350	162	378	87	181	116	541	775
43.4995	0	878	34	68	105	107	196	388	349	161	376	86	179	115	539	770
43.6224	0	886	33	67	104	105	193	388	347	160	376	87	179	115	539	772
43.7453	0	885	32	68	105	106	194	388	346	160	375	87	179	115	540	770
43.8682	0	875	33	68	106	105	194	388	348	161	377	87	179	115	539	772
43.991	0	869	34	69	105	106	195	390	349	161	377	87	180	116	539	774
44.1139	0	884	34	69	106	106	196	390	349	161	378	87	180	116	541	771
44.2368	0	884	33	68	106	108	196	389	348	160	377	87	179	117	539	772
44.3597	0	873	33	66	105	104	193	386	347	159	374	86	179	115	539	769
44.4826	0	868	33	68	105	105	193	387	348	159	375	87	178	114	538	774
44.6054	0	883	33	67	104	105	193	386	346	160	375	86	179	115	539	770
44.7283	0	883	33	68	105	105	194	387	346	160	375	86	179	114	540	776
44.8512	0	873	34	68	105	105	194	388	346	161	376	87	179	115	541	771
44.9741	0	877	34	68	106	106	195	389	348	161	377	87	180	115	541	775
45.097	0	877	33	68	106	107	194	387	346	159	375	86	178	115	540	769
45.2198	0	881	32	67	104	104	191	385	344	159	373	86	178	114	538	773
45.3427	0	870	33	68	103	104	191	385	344	158	373	86	177	114	538	770
45.4656	0	876	32	67	105	104	192	384	344	159	373	86	178	113	538	772
45.5885	0	866	33	67	105	105	193	385	345	159	374	86	178	115	539	772
45.7114	0	883	34	67	106	105	193	387	345	159	374	85	179	114	539	775
45.8342	0	875	33	66	105	105	194	388	346	159	376	86	178	115	540	769
45.9571	0	879	33	68	105	107	194	385	345	160	374	85	177	113	537	773
46.08	0	875	31	66	103	104	191	383	344	159	372	86	178	114	538	771
46.2029	0	882	32	66	104	104	190	383	342	158	372	86	177	113	537	773
46.3258	0	872	32	67	104	104	190	384	343	158	372	85	176	114	536	768
46.4486	0	877	32	67	105	104	192	385	343	158	373	86	177	114	537	772
46.5715	0	871	33	67	104	105	192	386	343	159	374	85	177	115	536	769
46.6944	0	885	33	68	105	106	194	387	343	159	375	87	178	115	538	772
46.8173	0	869	32	66	104	105	191	383	343	158	372	85	176	113	536	767
46.9402	0	873	31	66	102	102	190	381	343	157	370	86	176	113	536	773
47.063	0	871	32	66	104	103	190	381	342	157	371	85	176	113	535	767
47.1859	0	875	31	66	104	103	190	384	342	157	372	85	176	114	535	773
47.3088	0	872	31	67	105	104	191	383	343	158	373	86	177	115	537	769
47.4317	0	881	32	67	105	105	191	385	345	158	374	86	177	113	536	774
47.5546	0	872	32	68	105	106	194	385	343	159	374	87	177	114	538	772
47.6774	0	872	32	66	104	105	191	382	342	158	372	85	176	113	536	772
47.8003	11	869	31	66	104	102	189	381	343	157	371	85	175	113	534	767
47.9232	0	875	31	65	103	103	189	381	342	156	370	85	175	113	534	775
48.0461	0	872	31	65	104	102	188	382	341	157	371	85	175	112	534	769
48.169	0	871	31	66	104	102	190	383	342	157	371	85	176	113	535	772
48.2918	0	868	31	66	105	103	190	384	342	157	373	85	175	113	535	767
48.4147	0	876	31	68	106	104	192	385	344	158	374	86	176	114	535	775
48.5376	0	875	32	67	104	106	192	384	342	158	373	87	177	113	536	771
48.6605	0	868	31	65	103	103	188	380	342	156	370	85	175	114	534	774
48.7834	0	864	30	66	103	103	189	380	342	156	369	85	175	111	533	768
48.9062	0	878	30	67	103	101	190	382	343	156	370	84	176	113	533	773
49.0291	0	877	31	67	105	104	191	384	341	157	372	85	176	114	534	770
49.152	0	861	31	67	105	103	190	385	342	157	373	86	177	114	534	773
49.2749	0	873	31	67	106	104	191	385	344	157	375	86	177	113	536	771
49.3978	0	877	32	67	104	106	191	384	343	157	374	86	176	114	535	771
49.5206	0	873	30	66	103	103	189	381	342	157	370	85	175	113	534	768
49.6435	0	869	31	66	104	102	188	382	342	158	370	85	176	114	534	769
49.7664	0	872	31	66	104	102	189	383	342	157	372	85	176	114	533	769
49.8893	0	877	32	67	104	103	190	383	342	157	372	86	176	114	534	769
50.0122	0	878	31	66	105	103	192	385	342	157	373	86	176	114	536	770
50.135	0	869	32	68	105	105	191	386	344	157	374	86	177	115	536	771
50.2579	0	863	32	68	105	106	192	386	345	158	375	87	177	115	537	772
50.3808	0	874	30	66	104	103	189	382	343	157	372	85	176	113	535	767
50.5037	0	877	30	66	104	103	189	382	342	158	371	86	176	113	535	769
50.6266	0	868	30	66	103	102	188	382	342	157	371	85	176	113	534	769
50.7494	0	860	31	66	105	103	189	383	344	158	372	86	176	113	535	772
50.8723	0	878	31	67	105	104	192	385	344	158	373	85	176	114	536	770
50.9952	0	879	31	66	106	104	193	386	343	159	373	87	177	114	537	774
51.1181	0	871	32	67	106	104	193	388	345	160	376	88	177	115	537	772
51.241	0	874	32	68	106	107	194	388	347	159	377	87	178	115	539	775
51.3638	0	877	31	66	105	103	191	384	345	160	373	87	177	113	536	769
51.4867	0	878	31	66	104	103	190	385	345	158	373	86	177	114	537	773
51.6096	0	868	30	67	104	104	190	385	345	158	374	86	177	113	537	770
51.7325	0	872	32	66	105	103	193	386	345	158	374	87	178	115	537	773
51.8554	0	876	33	68	106	105	193	388	346	160	375	86	178	115	538	768
51.9782	0	881	31	68	106	106	194	389	347	161	377	87	178	116	539	774
52.1011	0	872	33	69	106	106	195	390	348	160	378	87	179	116	541	771
52.224	0	876	31	67	104	106	193	388	349	158	377	87	178	114	539	775
52.3469	0	867	31	66	105	104	192	387	347	160	375	87	178	115	539	768
52.4698	0	880	31	67	105	104	191	387	347	159	376	87	177	114	539	776
52.5926	0	870	32	67	106	104	192	389	349	159	377	87	179	115	540	770
52.7155	0	878	32	67	107	106	193	390	349	161	378	87	179	116	540	773
52.8384	0	867	34	67	106	105	196	391	349	161	378	87	179	115	541	774
52.9613	0	884	33	69	107	106	196	392	350	161	380	88	180	116	542	776
53.0842	0	875	33	69	107	108	196	391	350	161	379	88	180	116	541	768
53.207	0	876	31	67	105	104	192	388	350	159	377	88	179	115	541	772
53.3299	0	876	32	67	105	105	193	389	349	160	378	87	179	115	541	770
53.4528	0	884	32	67	105	104	194	388	348	160	377	87	178	115	540	774
53.5757	0	872	32	68	106	105	193	390	350	161	379	88	179	115	542	769
53.6986	0	879	32	69	107	106	195	392	351	162	380	88	180	116	541	774
53.8214	0	872	33	69	107	106	196	392	351	161	381	88	180	116	542	771
53.9443	0	886	33	69	109	108	197	394	352	161	381	89	180	116	544	773
54.0672	0	870	32	68	106	106	194	390	351	161	379	88	179	116	541	768
54.1901	0	877	33	67	106	105	194	389	351	161	378	88	179	115	541	773
54.313	0	870	32	68	106	105	194	390	350	161	378	88	179	115	540	768
54.4358	0	873	32	68	106	105	194	390	351	161	378	88	179	115	541	776
54.5587	0	872	32	68	105	106	195	391	353	161	379	88	180	115	541	770
54.6816	0	885	33	68	107	106	194	393	352	161	381	89	180	116	541	774
54.8045	0	882	33	69	108	107	197	394	352	162	382	89	181	117	542	774
54.9274	0	878	32	68	107	107	195	390	352	161	380	87	180	115	541	774
55.0502	0	875	32	67	107	105	193	391	352	160	380	89	179	116	541	769
55.1731	0	881	31	67	106	106	194	391	352	160	380	88	179	116	541	776
55.296	0	879	32	68	107	105	193	391	351	161	380	87	179	116	540	771
55.4189	0	875	32	68	107	106	195	392	352	161	380	87	179	116	541	774
55.5418	0	875	33	67	107	106	196	393	353	161	382	88	181	115	543	769
55.6646	0	882	33	69	109	108	198	395	353	162	383	89	180	117	542	776
55.7875	0	881	32	69	107	108	196	391	353	161	380	89	179	115	541	771
55.9104	0	865	32	67	106	106	193	390	352	161	380	87	179	116	541	773
56.0333	0	875	32	67	107	105	193	390	353	159	380	87	179	115	541	771
56.1562	0	880	32	67	106	105	195	391	353	161	381	88	180	115	540	775
56.279	0	882	32	68	107	106	195	392	352	161	381	89	180	115	542	770
56.4019	0	875	33	69	107	107	196	393	354	161	381	88	180	117	542	773
56.5248	0	878	33	69	108	107	196	395	355	162	383	89	180	117	543	773
56.6477	0	882	33	69	108	109	197	395	355	161	383	89	181	117	543	774
56.7706	0	879	32	67	107	107	195	391	354	161	381	89	179	115	542	770
56.8934	0	872	31	68	107	106	193	391	353	161	381	88	179	116	542	772
57.0163	0	872	32	66	107	105	194	391	354	161	381	88	178	116	542	773
57.1392	0	881	31	68	107	107	195	391	355	162	381	88	179	116	542	770
57.2621	0	881	31	68	108	107	195	393	354	162	382	89	180	117	542	772
57.385	0	872	33	69	109	107	196	394	356	161	382	89	179	117	542	771
57.5078	0	864	33	69	109	109	198	396	356	162	383	89	180	116	543	777
57.6307	0	880	33	67	107	107	195	392	355	161	381	89	179	116	542	771
57.7536	0	881	31	67	107	106	194	391	353	160	381	89	178	116	542	777
57.8765	0	870	32	67	107	107	194	391	355	160	382	88	178	116	541	772
57.9994	0	874	31	68	107	106	195	393	356	160	383	89	179	116	541	776
58.1222	0	882	32	68	109	107	196	394	355	162	382	89	180	116	543	773
58.2451	0	884	33	69	109	107	196	394	355	162	383	90	180	117	543	777
58.368	0	873	33	69	109	109	197	397	357	162	384	90	180	117	543	773
58.4909	0	875	31	68	108	107	195	393	357	161	382	89	179	116	542	775
58.6138	0	868	31	67	107	106	193	392	356	161	383	89	178	116	541	770
58.7366	0	881	31	67	107	106	194	392	355	160	382	89	178	116	541	775
58.8595	0	869	32	66	107	107	194	392	357	160	380	89	179	116	542	774
58.9824	0	878	32	68	107	106	195	395	358	162	383	89	179	116	542	775
59.1053	0	871	32	68	109	108	196	396	358	162	384	90	181	118	543	774
59.2282	0	886	32	68	109	108	197	397	358	161	385	90	180	118	544	776
59.351	0	877	32	67	108	109	196	396	359	161	382	90	180	117	543	768
59.4739	0	874	31	68	107	105	193	394	360	160	380	89	179	116	543	774
59.5968	0	880	31	67	106	106	194	394	358	161	383	89	179	117	538	769
59.7197	0	890	31	67	108	105	193	396	359	160	383	89	179	119	539	771
59.8426	0	879	31	67	109	106	194	398	361	161	385	90	179	118	539	768
59.9654	0	886	32	68	108	107	195	398	361	162	385	89	180	120	540	772
60.0883	0	880	32	68	109	106	197	399	361	162	387	89	180	119	540	769
60.2112	0	892	32	69	109	109	197	399	361	161	387	90	179	117	541	772
60.3341	0	877	31	67	108	106	193	397	362	161	385	89	179	118	538	766
60.457	0	885	32	66	108	106	194	397	362	161	385	90	179	117	539	770
60.5798	0	879	31	67	108	106	194	397	361	160	385	90	179	118	539	766
60.7027	0	884	32	68	108	105	195	399	362	161	386	90	178	117	539	772
60.8256	0	880	32	68	109	107	195	399	363	161	387	89	179	119	540	768
60.9485	0	892	32	68	108	107	195	401	364	162	388	90	179	118	541	772
61.0714	0	888	32	69	109	109	198	401	364	162	388	91	181	119	542	770
61.1942	0	885	31	67	108	106	195	399	363	161	387	89	179	118	539	770
61.3171	0	881	32	66	108	106	194	399	363	161	386	90	179	117	539	765
61.44	0	889	33	68	108	106	194	398	363	160	386	90	179	118	539	774
61.5629	0	887	32	68	108	106	195	399	363	161	386	89	178	117	539	768
61.6858	0	883	32	68	108	107	195	400	363	161	387	90	179	118	541	771
61.8086	0	884	32	68	108	108	195	401	365	161	388	90	180	119	541	766
61.9315	0	887	33	69	109	109	198	401	365	162	387	90	180	118	543	776
62.0544	0	881	31	68	107	108	196	399	364	161	385	90	179	117	540	771
62.1773	0	873	32	67	107	106	194	397	363	160	385	89	178	118	539	772
62.3002	0	879	31	67	109	107	194	397	363	160	386	90	179	117	539	765
62.423	0	887	32	68	108	107	194	398	364	161	387	90	179	117	539	773
62.5459	0	885	32	67	109	108	195	399	363	160	386	90	179	118	541	769
62.6688	0	871	32	69	109	106	196	399	363	160	387	89	180	118	541	772
62.7917	0	882	33	70	109	109	197	401	364	161	388	90	180	119	542	770
62.9146	0	887	32	69	109	110	198	399	364	163	387	90	180	118	542	773
63.0374	0	886	31	68	108	106	194	397	362	161	386	90	179	118	540	768
63.1603	0	868	31	67	108	106	195	398	363	161	385	90	179	117	541	771
63.2832	0	881	31	68	108	106	194	398	363	161	386	90	179	117	540	769
63.4061	0	886	32	68	108	107	196	399	363	161	386	90	180	118	541	772
63.529	0	885	33	69	109	107	197	398	361	162	387	90	179	118	542	769
63.6518	0	879	33	69	110	108	197	399	363	162	387	90	180	118	542	772
63.7747	0	882	33	70	110	110	198	400	365	162	387	90	180	119	542	772
63.8976	0	885	32	68	108	107	195	398	362	162	385	90	179	117	542	771
64.0205	0	883	31	68	108	107	195	397	362	161	385	90	180	117	542	769
64.1434	0	877	32	68	108	106	195	397	362	160	386	90	179	117	541	770
64.2662	0	872	31	69	108	108	196	398	363	161	385	90	179	118	542	774
64.3891	0	885	31	69	109	107	198	398	363	162	386	91	180	118	543	771
64.512	0	887	32	69	109	109	198	400	363	162	387	91	180	119	544	772
64.6349	0	878	33	69	109	110	200	401	364	163	388	91	180	118	544	772
64.7578	0	868	32	67	108	108	196	397	364	161	385	91	179	117	542	771
64.8806	0	882	32	68	108	108	197	397	363	161	386	89	179	117	542	769
65.0035	0	884	32	69	108	107	195	397	361	161	385	91	179	117	543	769
65.1264	0	875	32	68	109	108	195	399	362	161	387	91	179	119	543	768
65.2493	0	867	32	69	108	108	197	399	364	162	387	91	180	118	543	773
65.3722	0	885	32	68	110	109	198	400	363	163	387	91	180	118	545	770
65.495	0	886	33	71	110	109	199	399	362	163	388	91	180	119	546	772
65.6179	0	876	31	68	107	106	196	396	361	161	385	91	179	117	544	769
65.7408	0	867	32	68	108	106	195	395	362	161	385	91	179	118	543	772
65.8637	0	884	32	68	107	107	195	396	361	161	385	90	178	117	543	768
65.9866	0	884	32	68	108	107	196	396	360	162	385	90	178	118	545	774
66.1094	0	876	32	69	108	108	196	398	362	163	386	91	179	118	544	771
66.2323	0	878	32	69	109	107	198	398	363	162	386	90	180	118	545	775
66.3552	0	885	32	69	108	109	199	399	363	163	388	91	180	119	547	772
66.4781	0	883	31	69	108	109	198	397	362	161	385	91	178	118	545	774
66.601	0	873	31	67	107	106	195	396	362	161	385	90	178	118	544	772
66.7238	0	875	31	68	108	107	196	396	362	161	386	91	178	117	545	774
66.8467	0	883	31	67	108	107	195	395	361	162	385	91	179	117	544	770
66.9696	0	884	31	67	109	107	196	397	362	162	386	91	179	117	545	776
67.0925	0	867	31	69	107	108	197	396	363	161	386	90	179	117	547	774
67.2154	0	873	32	68	107	108	198	399	364	162	385	91	180	117	546	780
67.3382	0	876	31	69	106	108	198	396	363	163	384	91	179	117	544	776
67.4611	0	883	31	68	107	107	195	396	361	162	385	91	178	118	544	777
67.584	0	873	30	67	108	107	196	396	361	161	386	91	178	118	543	774
67.7069	0	876	31	68	108	107	195	396	362	161	386	90	178	117	544	777
67.8298	0	869	30	68	108	108	197	397	363	163	385	91	179	117	544	773
67.9526	0	884	31	69	109	106	197	398	362	162	386	91	179	119	545	778
68.0755	0	876	32	69	109	107	198	399	363	162	388	92	180	118	546	774
68.1984	0	879	32	69	108	109	198	397	363	162	387	91	179	119	546	776
68.3213	0	869	31	67	107	107	194	395	362	161	384	90	178	117	544	774
68.4442	0	886	31	67	107	106	195	395	361	160	384	91	177	118	545	776
68.567	0	873	30	67	108	105	194	394	361	160	384	91	178	117	544	770
68.6899	0	881	31	68	108	106	195	396	362	161	384	90	179	118	544	773
68.8128	0	869	32	68	108	107	195	396	361	161	385	90	179	118	546	773
68.9357	0	886	32	68	109	107	197	398	362	161	385	91	179	117	546	775
69.0586	0	878	32	69	108	109	197	398	362	162	387	91	179	118	547	770
69.1814	0	883	31	67	107	106	195	395	362	161	384	90	178	117	545	773
69.3043	0	871	30	67	108	107	195	394	360	160	383	90	178	117	544	771
69.4272	0	884	31	67	107	106	194	394	360	160	383	90	178	117	544	773
69.5501	0	876	31	68	107	106	193	395	360	160	384	90	177	117	543	767
69.673	0	879	32	67	108	106	195	396	361	161	383	90	178	118	544	773
69.7958	0	878	32	67	108	106	196	396	361	161	385	91	178	118	544	770
69.9187	0	889	32	68	108	109	196	398	361	161	386	91	179	118	544	772
70.0416	0	874	31	68	107	108	194	395	361	160	385	90	178	117	544	767
70.1645	0	880	29	67	107	106	193	394	361	161	384	89	177	117	543	772
70.2874	0	871	30	67	106	106	193	393	360	160	384	90	177	117	542	768
70.4102	0	885	31	67	107	106	193	395	359	161	383	90	177	117	543	771
70.5331	0	873	31	67	108	106	194	395	361	160	385	90	178	118	543	768
70.656	0	882	31	67	107	106	196	397	362	161	385	90	178	118	544	772
70.7789	0	876	31	69	108	108	197	397	361	161	385	91	179	118	545	771
70.9018	0	878	30	68	108	108	194	395	360	161	384	91	177	117	544	770
71.0246	0	872	31	66	106	106	193	393	361	160	383	90	178	117	542	766
71.1475	0	879	30	67	106	105	192	394	361	160	383	91	177	117	543	771
71.2704	0	873	30	67	107	106	193	394	361	160	383	90	177	117	542	766
71.3933	0	876	31	67	107	106	194	395	359	161	383	90	177	118	544	774
71.5162	0	874	31	68	108	105	196	397	361	161	385	90	178	118	544	768
71.639	0	885	31	67	109	107	195	398	362	161	386	91	179	118	544	777
71.7619	0	872	30	68	108	109	197	397	362	161	385	91	178	118	544	770
71.8848	0	877	29	67	106	105	193	394	361	161	384	90	177	116	543	771
72.0077	0	873	30	66	107	105	193	394	360	159	384	90	177	117	543	766
72.1306	0	878	29	67	107	106	193	394	360	160	383	90	177	117	542	775
72.2534	0	876	30	67	108	106	195	394	360	160	384	90	177	118	542	769
72.3763	0	873	30	67	107	106	194	395	361	161	385	90	177	118	544	772
72.4992	0	874	30	68	108	107	195	396	362	161	385	90	178	117	543	767
72.6221	0	880	30	68	108	109	198	397	362	162	386	91	179	118	545	777
72.745	0	875	29	67	107	106	194	394	360	161	383	91	177	117	544	769
72.8678	0	862	29	67	106	106	194	393	361	160	384	90	177	117	543	773
72.9907	0	868	30	67	107	105	193	395	362	160	384	90	177	116	543	765
73.1136	0	877	29	67	107	106	195	395	361	162	385	91	178	117	544	774
73.2365	0	877	30	68	109	107	196	396	362	161	385	90	178	118	545	769
73.3594	0	871	31	69	109	107	197	397	363	162	386	91	178	117	545	773
73.4822	0	868	30	69	108	108	198	397	364	162	386	91	180	118	546	769
73.6051	0	880	29	67	107	107	196	395	362	161	384	90	178	117	544	773
73.728	0	880	28	67	107	106	194	394	361	161	384	90	177	117	544	770
73.8509	0	863	29	68	107	106	194	394	362	161	384	90	178	117	544	771
73.9738	0	874	29	67	107	106	194	395	362	160	384	91	178	117	544	770
74.0966	0	879	29	68	108	106	196	397	363	161	385	91	178	118	546	774
74.2195	0	880	31	68	108	107	196	397	363	162	386	91	179	118	547	769
74.3424	0	875	31	69	109	107	197	398	364	162	388	91	179	118	547	773
74.4653	0	877	30	69	108	109	197	397	365	162	386	92	179	118	546	770
74.5882	0	880	29	67	107	106	195	395	363	161	385	90	178	118	546	771
74.711	0	878	29	67	107	106	195	395	362	162	385	91	177	116	545	768
74.8339	0	872	29	67	108	106	194	395	363	161	385	90	177	117	545	769
74.9568	0	872	30	68	107	106	195	397	364	161	387	91	178	117	545	771
75.0797	0	882	30	68	108	106	197	397	365	162	386	91	179	118	546	770
75.2026	0	884	29	68	108	107	197	398	364	163	387	91	179	119	547	771
75.3254	0	874	30	68	108	109	198	398	365	162	386	91	178	118	548	771
75.4483	0	866	29	67	107	106	194	396	365	161	385	90	178	117	546	771
75.5712	0	880	30	67	107	107	197	396	364	162	385	91	178	118	547	769
75.6941	0	881	30	67	108	106	195	396	363	162	386	91	178	119	546	769
75.817	0	874	29	68	108	107	196	397	365	163	387	91	178	118	548	771
75.9398	0	866	30	68	108	107	197	399	366	163	388	91	179	118	548	773
76.0627	0	881	31	69	109	108	199	400	366	162	388	91	179	118	549	770
76.1856	0	883	30	69	108	108	198	397	364	162	386	91	178	118	548	769
76.3085	0	871	30	66	107	105	194	396	364	162	386	91	177	117	547	768
76.4314	0	865	30	68	107	107	194	396	364	161	386	90	178	118	548	773
76.5542	0	883	29	67	108	106	196	396	364	162	386	91	178	117	547	769
76.6771	0	881	30	67	108	107	196	398	365	162	386	91	178	117	549	771
76.8	0	878	30	68	109	107	197	399	366	163	387	91	178	118	549	770
76.9229	0	869	31	69	109	108	198	400	367	162	388	91	178	118	550	778
77.0458	0	883	29	67	107	106	195	396	365	162	385	91	177	118	549	770
77.1686	0	882	30	67	108	105	195	395	363	162	385	89	177	117	548	773
77.2915	0	874	29	66	107	105	194	394	363	161	384	90	177	117	549	772
77.4144	0	877	30	67	107	106	195	395	364	162	384	90	177	117	548	778
77.5373	0	883	30	67	108	106	196	397	365	162	385	90	177	118	549	774
77.6602	0	882	30	67	108	106	196	397	364	162	386	91	177	118	550	775
77.783	0	873	31	68	109	109	197	399	366	162	386	92	178	117	550	775
77.9059	0	875	30	66	107	106	195	395	365	161	385	90	177	117	548	777
78.0288	0	883	30	66	107	106	195	394	362	161	383	91	176	117	548	772
78.1517	0	883	29	66	106	106	193	394	362	161	383	90	176	116	548	778
78.2746	0	873	29	67	106	105	193	394	363	161	384	90	176	117	547	774
78.3974	0	876	29	66	107	105	194	395	363	161	385	90	177	118	549	777
78.5203	0	880	29	66	107	106	196	396	363	161	384	90	176	117	549	773
78.6432	0	885	31	67	108	107	197	396	363	162	386	90	177	117	550	778
78.7661	0	873	30	67	107	106	194	394	364	160	383	90	176	117	549	772
78.889	0	873	29	66	107	106	194	392	363	160	382	90	176	117	549	776
79.0118	0	871	29	66	106	105	194	393	362	160	382	91	176	117	548	771
79.1347	0	884	30	67	107	105	194	394	362	161	383	91	175	117	548	777
79.2576	0	874	30	67	107	105	195	395	363	161	384	90	177	118	549	774
79.3805	0	881	30	67	108	106	195	396	364	161	385	90	177	117	550	775
79.5034	0	870	30	68	107	107	198	396	364	162	385	91	178	118	551	770
79.6262	0	884	29	66	107	105	194	393	363	160	383	89	176	117	549	777
79.7491	0	873	29	66	107	105	192	392	362	159	381	90	176	117	549	772
79.872	0	880	29	65	107	105	193	392	362	160	382	89	176	116	549	772
79.9949	0	868	30	65	107	105	193	391	361	160	382	91	176	117	548	773
80.1178	0	886	29	67	107	105	194	393	362	160	383	90	176	117	548	775
80.2406	0	876	30	67	107	106	194	395	363	160	384	90	176	118	549	770
80.3635	0	879	30	68	107	107	196	396	363	161	384	90	177	117	549	773
80.4864	0	870	29	66	107	108	195	392	362	161	382	91	177	117	549	768
80.6093	0	883	28	66	107	105	193	392	360	160	382	90	175	117	547	771
80.7322	0	873	29	65	107	104	192	391	361	159	381	89	175	117	546	765
80.855	0	877	29	66	106	105	193	391	361	160	381	90	175	117	546	769
80.9779	0	878	29	67	107	105	193	393	360	160	381	90	175	116	547	767
81.1008	0	884	30	66	107	105	193	393	361	160	382	90	175	118	546	771
81.2237	0	875	30	67	107	106	194	394	362	160	383	90	177	118	547	765
81.3466	0	878	30	66	107	107	194	392	361	159	382	89	175	116	547	769
81.4694	0	873	28	66	106	104	192	391	360	159	381	89	175	116	546	766
81.5923	0	883	29	66	107	104	192	391	358	159	380	89	174	116	545	769
81.7152	0	870	29	66	106	103	191	392	360	158	381	90	175	117	544	764
81.8381	0	877	30	67	107	105	192	392	359	160	382	89	175	117	544	770
81.961	0	868	29	66	107	105	194	392	360	160	382	90	175	117	545	766
82.0838	0	884	30	68	108	105	194	394	360	160	383	90	175	117	545	769
82.2067	0	868	30	68	107	107	193	393	361	160	382	90	175	118	544	764
82.3296	0	876	28	65	106	104	190	390	360	159	381	89	174	116	544	767
82.4525	0	866	28	66	106	104	192	390	359	160	380	90	175	116	543	765
82.5754	0	871	27	66	106	103	191	390	358	159	380	88	174	117	543	768
82.6982	0	866	29	66	107	104	192	392	360	159	382	90	174	116	542	764
82.8211	0	871	29	67	105	105	193	392	360	160	382	90	175	116	544	776
82.944	0	869	30	66	106	105	194	393	360	160	382	90	176	116	543	765
83.0669	0	872	29	67	107	107	195	395	360	160	384	90	176	117	543	770
83.1898	0	867	29	66	107	105	192	392	360	159	381	90	174	116	541	763
83.3126	0	874	27	66	107	104	191	390	360	159	382	89	175	117	541	768
83.4355	0	866	29	67	106	104	191	391	359	160	382	91	175	116	541	764
83.5584	1	868	28	68	107	105	191	391	359	158	382	90	175	116	542	770
83.6813	0	866	29	68	107	106	192	393	361	159	383	90	175	117	542	765
83.8042	0	878	29	68	108	105	195	395	361	160	384	90	176	117	542	773
83.927	0	866	29	68	107	107	195	394	361	162	383	91	176	117	543	767
84.0499	0	870	29	67	106	104	191	391	359	159	382	89	175	116	542	769
84.1728	0	866	28	67	106	104	191	391	360	159	382	90	174	116	541	763
84.2957	0	872	28	67	106	104	191	392	360	159	382	89	175	117	541	772
84.4186	0	870	28	67	107	105	193	392	360	159	383	89	175	117	542	767
84.5414	0	872	29	68	108	105	193	394	360	160	383	89	176	117	543	770
84.6643	0	865	30	68	108	106	193	396	362	160	385	90	176	117	543	764
84.7872	0	872	30	69	108	107	196	395	362	160	385	91	176	117	544	773
84.9101	0	869	29	66	107	105	193	392	359	160	383	90	175	117	543	767
85.033	0	863	28	67	106	105	192	392	360	159	382	90	175	116	542	768
85.1558	0	866	30	67	108	104	193	392	360	159	382	90	175	117	542	763
85.2787	0	872	29	67	107	105	194	394	361	160	383	90	176	117	543	771
85.4016	0	871	29	68	108	106	195	394	361	160	383	90	176	117	544	766
85.5245	0	867	30	68	109	105	195	394	361	160	384	91	176	116	544	770
85.6474	0	869	30	69	109	108	195	396	363	161	386	91	177	117	545	764
85.7702	0	872	28	68	107	106	194	394	361	160	384	91	176	117	543	772
85.8931	0	870	28	67	107	105	193	394	361	160	383	90	176	117	544	765
86.016	0	866	29	67	107	105	193	393	360	160	384	91	176	116	544	769
86.1389	0	866	29	68	107	105	194	394	362	159	384	90	176	115	544	762
86.2618	0	873	30	68	108	106	195	395	362	161	385	90	177	118	544	772
86.3846	0	872	30	69	108	107	197	397	362	161	386	91	177	118	545	766
86.5075	0	858	30	70	109	108	197	397	363	161	386	91	177	117	546	770
86.6304	0	866	29	69	107	106	194	394	363	160	384	91	176	117	544	762
86.7533	0	872	29	68	108	106	195	395	363	160	384	90	176	117	545	772
86.8762	0	870	30	67	108	106	194	395	361	160	385	89	177	116	544	766
86.999	0	866	29	68	108	105	195	395	362	161	385	91	177	117	544	769
87.1219	0	866	30	68	108	105	195	397	364	159	385	91	177	117	546	764
87.2448	0	874	30	69	110	107	197	398	365	162	386	91	178	118	547	772
87.3677	0	874	30	69	110	109	198	398	364	161	387	92	178	117	547	768
87.4906	0	858	30	68	108	107	194	396	363	160	384	90	177	116	546	769
87.6134	0	866	29	68	108	106	195	396	364	161	385	90	176	117	545	763
87.7363	0	872	29	67	108	106	196	396	364	161	385	91	177	117	546	771
87.8592	0	871	30	68	108	106	195	396	363	161	385	91	177	117	546	766
87.9821	0	860	31	69	108	107	196	397	364	162	386	92	178	117	547	770
88.105	0	867	30	69	110	107	197	398	366	161	388	91	178	118	547	763
88.2278	0	874	31	70	110	109	199	399	365	162	388	92	179	118	548	772
88.3507	0	872	30	69	109	107	196	397	364	161	386	90	179	117	548	765
88.4736	0	858	30	68	108	106	195	396	365	161	386	91	178	118	547	770
88.5965	0	865	30	67	109	107	195	396	364	162	385	92	177	117	547	762
88.7194	0	874	31	68	110	107	196	397	364	162	385	91	178	117	548	770
88.8422	0	872	31	69	109	108	197	398	365	162	387	92	178	118	548	766
88.9651	0	870	31	69	110	107	198	399	365	162	388	91	179	118	548	771
89.088	0	865	31	69	110	109	199	400	367	162	389	92	179	118	549	763
89.2109	0	872	30	68	109	106	196	397	367	161	386	91	178	118	548	769
89.3338	0	871	30	68	108	107	196	397	365	162	385	90	179	116	548	766
89.4566	0	857	31	68	108	106	195	396	366	161	386	92	178	117	547	770
89.5795	0	867	31	68	108	107	196	399	368	162	388	92	179	118	548	763
89.7024	0	877	31	69	110	108	198	400	367	163	388	92	179	117	549	771
89.8253	0	875	31	70	110	108	198	401	367	162	388	92	179	119	549	767
89.9482	0	863	32	69	110	110	200	401	368	163	389	92	179	117	550	770
90.071	0	865	31	68	108	108	196	399	367	162	388	91	179	117	549	769
90.1939	0	875	31	69	109	108	197	398	368	162	387	91	178	118	549	770
90.3168	0	872	30	68	109	107	197	398	366	163	387	91	179	117	548	765
90.4397	0	862	31	68	109	107	197	399	367	162	387	91	179	117	548	769
90.5626	0	869	31	69	110	108	197	400	368	162	388	92	179	118	549	763
90.6854	0	876	32	69	110	108	200	402	369	164	390	92	181	118	551	772
90.8083	0	875	33	70	110	110	201	402	368	164	390	93	181	118	551	769
90.9312	0	861	32	68	109	108	198	400	368	162	388	91	180	117	550	770
91.0541	0	867	32	68	108	107	197	398	369	162	388	92	179	118	549	764
91.177	0	875	31	69	109	108	197	399	369	162	388	91	180	118	550	770
91.2998	0	874	32	68	110	107	198	400	369	163	389	91	179	118	550	766
91.4227	0	863	32	69	110	108	198	402	369	164	389	93	180	118	550	769
91.5456	0	869	32	69	109	109	200	403	370	164	391	92	180	118	551	764
91.6685	0	876	32	70	110	110	201	401	371	164	390	92	180	118	551	772
91.7914	0	874	32	69	109	107	197	399	368	163	388	92	180	117	550	765
91.9142	0	859	31	68	110	108	198	399	368	162	388	92	181	117	551	769
92.0371	0	869	32	68	109	108	196	400	369	163	388	92	179	118	551	767
92.16	0	876	31	68	109	108	197	400	368	164	389	92	180	119	551	770
92.2829	0	876	32	68	110	109	199	401	369	164	389	93	180	118	552	768
92.4058	0	875	32	69	110	109	200	400	370	164	389	93	181	117	553	772
92.5286	0	869	32	69	109	109	200	401	371	164	388	93	180	118	552	770
92.6515	0	878	32	67	110	107	196	398	369	163	388	92	180	118	551	770
92.7744	0	877	31	67	109	107	197	398	368	162	387	92	180	117	550	765
92.8973	0	860	31	67	109	107	197	400	368	163	388	92	178	117	550	768
93.0202	0	871	32	68	110	107	197	401	370	163	389	91	180	117	550	766
93.143	0	876	31	69	110	108	199	401	370	163	389	92	180	118	551	769
93.2659	0	879	32	69	110	109	199	401	370	163	389	93	180	118	551	765
93.3888	0	861	32	69	109	109	198	399	369	163	388	92	180	118	550	769
93.5117	0	870	31	68	109	107	196	399	370	162	388	91	179	117	550	765
93.6346	0	876	31	68	109	107	197	399	369	163	388	92	179	117	549	767
93.7574	0	875	31	68	110	107	196	399	367	163	388	91	179	117	549	764
93.8803	0	869	32	69	110	107	197	399	368	163	388	91	179	118	550	767
94.0032	0	872	32	68	109	108	198	400	370	163	389	93	178	118	550	766
94.1261	0	877	31	68	110	110	199	401	369	164	390	93	180	118	551	769
94.249	0	873	32	68	110	109	197	399	368	163	388	92	179	118	550	764
94.3718	0	867	31	68	109	107	196	399	368	162	387	91	179	118	550	766
94.4947	0	870	31	67	110	107	195	398	368	161	386	91	178	118	549	765
94.6176	0	876	31	68	109	108	197	400	368	163	388	92	179	118	550	764
94.7405	0	875	31	68	110	108	198	401	368	163	388	92	179	117	550	765
94.8634	0	869	32	69	110	108	198	402	368	162	389	92	179	118	551	766
94.9862	0	859	32	69	111	110	199	402	369	164	389	92	180	117	551	766
95.1091	0	872	31	68	109	107	197	398	368	162	387	91	179	116	550	762
95.232	0	874	31	68	109	107	195	398	367	163	386	92	178	116	549	763
95.3549	0	865	31	67	109	107	195	397	367	161	386	92	178	117	549	763
95.4778	0	857	31	68	110	106	196	399	368	162	387	92	178	117	549	767
95.6006	0	876	31	68	109	108	197	399	367	163	388	91	179	117	551	764
95.7235	0	876	31	68	110	107	198	400	367	163	387	92	179	117	551	766
95.8464	0	869	32	69	110	109	199	402	369	162	390	92	179	118	551	767
95.9693	0	860	31	68	110	107	196	399	368	162	386	91	178	116	549	767
96.0922	0	875	32	66	108	107	196	397	366	162	387	92	179	116	550	764
96.215	0	874	31	68	109	106	195	397	366	162	385	92	177	116	549	768
96.3379	0	865	32	68	109	106	194	398	367	161	386	92	178	117	549	763
96.4608	0	862	31	67	110	108	196	399	367	162	386	90	179	117	550	768
96.5837	0	872	31	67	109	108	197	399	367	162	386	91	178	117	550	766
96.7066	0	878	32	68	110	108	198	401	367	163	388	92	179	117	551	771
96.8294	0	868	31	68	110	109	196	399	367	162	386	92	178	117	550	765
96.9523	0	869	31	67	109	106	195	397	367	160	387	91	177	116	550	767
97.0752	0	862	31	68	109	107	195	397	366	162	385	91	178	117	549	762
97.1981	0	875	29	68	109	106	195	398	365	161	387	91	178	116	549	769
97.321	0	864	30	68	110	107	195	400	366	162	387	91	178	117	551	764
97.4438	0	872	32	68	110	108	197	400	367	162	388	91	178	117	551	767
97.5667	0	862	31	70	111	109	198	401	368	163	388	92	179	117	551	767
97.6896	0	875	31	68	109	108	196	399	366	162	387	91	178	117	549	768
97.8125	0	865	30	66	109	106	194	399	367	161	387	91	177	115	550	761
97.9354	0	870	31	67	109	106	196	397	367	161	387	91	177	117	549	765
98.0582	0	865	31	67	109	107	196	398	365	161	386	91	177	116	549	763
98.1811	0	881	31	68	109	106	196	398	366	161	386	91	178	116	549	765
98.304	0	867	31	68	109	107	196	399	369	161	387	93	179	117	550	762
98.4269	0	875	32	69	109	108	198	400	368	162	388	92	179	117	551	767
98.5498	0	866	31	69	111	109	198	399	367	162	386	91	178	117	550	761
98.6726	0	869	30	66	108	107	194	398	366	160	386	90	177	116	549	765
98.7955	0	866	30	67	109	106	194	397	367	160	385	91	177	116	549	761
98.9184	0	873	31	66	109	106	195	397	366	160	386	91	177	115	550	766
99.0413	0	866	31	67	109	107	195	398	366	162	386	91	178	116	549	765
99.1642	0	869	31	68	109	107	196	399	367	162	387	92	178	117	551	768
99.287	0	866	31	69	110	108	196	400	368	161	388	91	179	116	551	763
99.4099	0	872	32	69	110	109	198	399	367	162	388	92	179	117	551	771
99.5328	0	869	31	66	109	107	195	396	366	161	386	91	178	116	550	763
99.6557	0	856	30	68	109	107	195	398	365	162	385	91	177	116	551	767
99.7786	0	861	30	67	109	107	194	397	366	160	386	90	177	116	550	760
99.9014	0	871	31	68	109	107	195	399	367	161	386	90	179	117	550	767
100.024	0	872	32	68	110	107	197	399	367	161	386	91	178	116	550	765
100.147	0	855	31	69	110	108	197	400	367	161	388	91	179	116	552	767
100.27	0	867	32	69	111	108	197	399	369	161	388	92	179	117	552	766
100.393	0	872	30	67	110	108	195	397	365	161	385	91	178	115	550	765
100.516	0	869	30	67	109	106	195	396	366	160	385	91	177	115	549	763
100.639	0	863	30	68	108	107	194	396	365	160	386	90	176	116	550	764
100.762	0	855	30	68	109	106	195	398	366	161	386	92	178	117	551	765
100.884	0	870	31	68	110	107	198	398	366	161	386	91	178	117	551	763
101.007	0	873	31	69	109	107	197	399	366	161	387	91	178	117	551	765
101.13	0	866	31	70	110	109	198	400	367	161	388	92	179	117	552	766
101.253	0	856	30	68	110	108	197	398	367	161	386	91	178	116	551	766
101.376	0	872	31	67	109	106	195	397	365	160	385	91	177	116	550	763
101.499	0	871	30	67	109	107	195	397	365	161	385	91	178	116	550	768
101.622	0	861	30	67	109	106	195	397	365	161	386	92	177	116	550	765
101.745	0	865	31	68	110	108	195	399	367	160	386	91	178	116	551	767
101.868	0	869	31	69	110	109	197	399	366	161	387	91	179	117	551	764
101.99	0	875	30	69	111	108	198	401	367	161	388	91	179	117	554	770
102.113	0	862	31	70	111	109	198	400	367	160	387	92	179	117	553	764
102.236	0	868	30	67	110	107	194	398	366	161	386	91	178	116	551	766
102.359	0	858	31	68	109	107	196	398	366	161	387	92	177	117	551	766
102.482	0	871	31	69	110	107	194	398	365	161	386	91	178	116	550	768
102.605	0	863	30	69	109	108	197	400	366	161	387	91	178	116	551	763
102.728	0	869	31	69	110	108	198	400	368	162	388	92	178	117	551	767
102.851	0	861	31	69	112	108	198	402	367	162	388	92	179	117	552	765
102.973	0	877	32	69	110	111	199	401	367	162	388	92	179	117	552	767
103.096	0	860	32	67	109	107	195	398	367	161	386	91	178	116	552	762
103.219	0	870	30	68	109	107	196	398	367	161	386	91	178	116	552	767
103.342	0	863	30	68	110	107	195	398	366	162	386	91	178	116	552	762
103.465	0	867	31	68	109	108	198	400	366	161	388	91	178	117	552	768
103.588	0	865	31	68	111	109	197	401	368	161	388	91	178	117	552	763
103.711	0	872	32	69	110	109	199	401	368	162	389	92	179	117	552	772
103.834	0	870	32	70	111	111	201	402	369	163	389	92	180	117	553	766
103.956	0	857	30	69	110	108	196	399	368	162	386	91	178	117	552	768
104.079	0	863	31	68	110	106	196	400	368	161	387	91	178	116	552	762
104.202	0	872	30	69	110	107	196	399	368	161	386	91	178	116	551	768
104.325	0	872	31	67	110	108	197	400	367	162	387	92	178	117	552	765
104.448	0	857	31	68	110	108	197	400	367	162	387	92	178	117	553	769
104.571	0	868	32	69	110	109	199	402	369	162	389	92	179	117	553	767
104.694	0	874	33	70	111	109	200	403	370	163	389	92	180	118	553	770
104.817	0	869	32	69	110	110	199	400	368	162	387	92	179	117	554	766
104.94	0	865	31	68	109	107	197	400	368	162	386	92	178	116	553	766
105.062	0	866	31	69	110	108	198	400	369	162	388	92	179	117	553	766
105.185	0	873	32	67	110	109	199	401	368	162	387	92	178	117	554	765
105.308	0	874	32	70	110	109	198	403	368	163	389	92	180	117	555	768
105.431	0	865	32	69	110	109	200	402	370	163	389	92	180	117	555	770
105.554	0	861	32	70	111	111	201	404	372	163	390	92	180	117	556	771
105.677	0	875	31	69	110	109	199	401	370	162	388	92	179	117	554	765
105.8	0	874	32	69	110	108	197	400	369	162	388	92	179	117	555	771
105.923	0	865	31	69	110	108	197	400	369	162	388	92	179	117	556	767
106.045	0	868	31	69	111	108	198	401	370	163	388	92	180	117	555	770
106.168	0	871	32	69	112	109	199	402	370	163	389	93	180	118	556	767
106.291	0	878	33	70	111	109	200	403	369	163	390	92	180	118	557	772
106.414	0	866	33	71	112	111	201	404	371	164	390	92	181	118	557	768
106.537	0	873	32	69	111	109	199	401	371	163	389	92	180	117	556	768
106.66	0	861	31	69	111	108	198	401	369	163	387	92	180	117	556	768
106.783	0	876	31	69	111	108	198	402	370	162	388	92	179	117	556	770
106.906	0	867	32	68	111	109	198	402	370	163	388	93	179	118	556	764
107.028	0	873	32	69	111	109	199	402	371	163	389	92	180	118	557	770
107.151	0	865	32	70	111	109	200	403	371	164	390	93	180	119	558	768
107.274	0	881	33	71	112	111	200	405	371	163	390	93	181	118	558	771
107.397	0	865	31	70	111	110	199	402	371	164	389	93	180	117	558	765
107.52	0	873	32	69	111	108	198	401	370	163	389	92	180	117	557	769
107.643	0	867	31	69	111	109	199	401	370	164	389	93	180	117	557	765
107.766	0	872	32	70	111	108	198	402	370	163	389	92	179	117	557	771
107.889	0	867	32	70	111	110	200	403	371	163	390	92	180	118	558	766
108.012	0	877	32	70	111	110	201	404	372	164	391	93	181	118	558	775
108.134	0	873	33	71	111	111	201	404	371	163	391	93	181	118	558	772
108.257	0	868	32	68	111	109	198	402	370	163	389	92	180	118	557	776
108.38	0	868	32	69	111	109	198	402	371	163	390	91	180	117	557	769
108.503	0	875	32	68	110	108	198	402	372	162	389	92	180	119	556	776
108.626	0	873	32	69	110	109	199	402	371	165	388	92	181	117	557	770
108.749	0	862	32	70	110	110	200	403	372	164	390	93	180	117	559	774
108.872	0	874	33	71	112	110	200	405	373	163	391	93	181	118	559	770
108.995	0	878	32	71	111	111	201	404	372	164	390	93	181	118	558	771
109.117	0	873	31	68	109	108	198	401	370	163	388	92	179	118	559	769
109.24	0	868	32	69	110	108	198	400	370	162	388	92	180	117	558	769
109.363	0	868	32	69	110	107	198	402	371	163	388	92	179	118	557	770
109.486	0	878	32	69	112	109	199	403	371	163	389	92	180	118	558	769
109.609	11	878	33	70	111	110	199	404	370	164	390	93	180	117	560	770
109.732	0	870	32	70	111	109	199	405	373	163	390	92	180	120	560	769
109.855	0	861	32	70	111	111	200	404	372	164	390	92	181	118	560	772
109.978	0	877	32	69	110	108	198	400	371	163	389	92	179	118	558	768
110.1	0	874	32	69	111	108	198	401	370	163	388	92	179	118	559	772
110.223	0	866	31	69	110	108	197	401	371	162	388	92	178	117	558	768
110.346	0	869	32	68	111	108	198	402	371	163	389	92	179	118	559	772
110.469	0	874	31	69	111	109	200	403	371	163	389	93	181	118	559	767
110.592	0	876	32	71	112	110	200	403	370	163	389	93	181	118	560	776
110.715	0	863	32	69	110	109	199	401	371	163	388	92	179	117	559	770
110.838	0	870	31	68	109	108	198	401	371	162	387	92	179	117	558	774
110.961	0	867	31	69	110	108	198	399	370	163	386	92	179	118	558	774
111.084	0	880	33	68	109	108	198	401	370	162	387	91	179	118	558	776
111.206	0	872	32	69	111	109	198	402	371	162	389	92	180	119	558	768
111.329	0	876	32	69	112	109	199	404	372	164	390	93	180	119	559	774
111.452	0	874	33	70	112	111	201	404	372	164	391	93	181	119	560	770
111.575	0	874	32	69	110	108	197	401	370	162	387	93	179	119	558	770
111.698	0	869	32	68	111	109	197	401	370	162	387	92	180	119	559	766
111.821	0	875	32	68	110	107	197	401	371	162	388	92	179	119	558	772
111.944	0	869	31	69	111	108	197	402	370	163	389	93	180	119	559	768
112.067	0	874	32	69	110	109	198	403	369	163	389	92	180	119	559	773
112.189	0	871	32	69	111	108	198	403	372	162	390	92	181	119	560	767
112.312	0	880	32	71	111	111	200	405	373	164	389	93	181	119	561	776
112.435	0	875	32	68	109	109	198	400	370	162	387	91	179	119	559	768
112.558	0	875	31	67	110	108	197	401	369	163	387	91	179	119	559	772
112.681	0	872	31	68	110	107	196	401	370	162	387	91	179	118	559	767
112.804	0	879	31	68	110	108	197	402	371	162	388	92	179	119	559	773
112.927	0	877	31	68	110	108	198	402	369	163	388	92	179	118	560	769
113.05	0	867	32	69	112	109	200	403	370	163	390	93	180	119	560	772
113.172	0	870	33	70	112	110	200	404	371	164	390	93	180	120	561	766
113.295	0	879	31	69	110	109	197	402	371	162	389	92	179	119	560	773
113.418	0	878	31	67	110	107	197	402	369	162	388	92	179	118	559	770
113.541	0	862	31	68	110	108	197	401	369	162	388	92	179	118	559	772
113.664	0	873	32	68	111	108	197	403	371	162	389	91	179	119	559	770
113.787	0	880	32	69	111	109	199	403	370	163	389	92	179	119	560	772
113.91	0	880	32	69	111	108	198	403	370	164	389	92	180	119	560	770
114.033	0	871	32	69	111	111	199	403	371	163	390	93	179	118	561	771
114.156	0	864	31	67	109	107	196	399	370	162	386	91	179	117	559	771
114.278	0	881	31	68	110	107	197	400	370	162	387	92	179	118	559	768
114.401	0	880	32	67	110	108	197	401	369	161	387	92	178	118	558	768
114.524	0	871	32	68	110	109	197	402	370	163	388	92	179	119	559	770
114.647	0	864	32	69	111	109	198	404	371	163	390	93	180	119	560	772
114.77	0	879	32	69	112	109	200	404	372	164	389	92	180	119	561	769
114.893	0	879	32	69	111	110	200	403	370	163	390	92	180	119	560	768
115.016	0	869	30	68	109	108	196	399	369	161	388	92	179	117	559	766
115.139	0	860	31	67	111	107	196	401	370	162	389	91	178	118	558	770
115.261	0	877	30	67	111	107	198	401	370	162	389	91	179	118	557	767
115.384	0	878	31	68	111	107	197	402	369	163	389	92	179	118	558	773
115.507	0	870	31	69	112	108	198	403	370	162	389	92	179	119	559	768
115.63	0	873	32	70	112	109	199	405	372	163	390	93	180	120	560	773
115.753	0	878	31	69	111	110	200	403	371	164	390	93	180	119	560	768
115.876	0	876	31	68	110	108	197	400	369	162	388	92	178	118	558	770
115.999	0	865	31	68	111	107	197	401	370	161	388	92	178	118	554	766
116.122	0	869	31	68	110	108	197	401	370	162	388	91	178	118	554	768
116.244	0	872	31	68	111	109	199	402	371	163	388	92	179	118	554	766
116.367	0	879	32	68	111	109	199	403	371	163	389	93	179	119	550	769
116.49	0	868	32	70	111	109	200	403	371	164	389	92	179	119	548	765
116.613	0	866	32	69	111	110	200	403	372	162	388	93	180	119	545	767
116.736	0	861	31	67	110	107	198	402	371	162	387	92	179	119	544	759
116.859	0	870	31	68	110	108	197	401	368	162	386	93	178	119	539	766
116.982	0	860	31	67	110	109	197	401	368	161	387	92	179	119	537	759
117.105	0	861	31	67	110	108	199	400	372	162	384	93	179	119	538	764
117.228	0	860	32	69	111	108	200	401	372	163	386	92	179	120	538	763
117.35	0	873	31	68	110	109	200	401	370	163	387	94	179	119	541	768
117.473	0	861	31	67	110	107	197	400	368	162	386	93	178	118	540	762
117.596	0	868	30	67	111	107	197	398	368	162	385	92	179	118	542	765
117.719	0	855	29	68	109	107	198	397	368	163	386	91	179	117	544	764
117.842	0	872	31	68	110	109	197	398	369	164	386	92	179	117	548	772
117.965	0	864	31	69	111	109	199	399	369	163	387	92	179	118	551	768
118.088	0	870	32	69	112	110	200	398	371	164	387	92	180	117	553	773
118.211	0	858	31	68	109	107	197	395	368	163	384	91	179	116	553	772
118.333	0	871	32	68	109	107	196	394	366	162	384	91	179	116	553	774
118.456	0	860	31	68	110	106	196	391	365	161	382	90	178	116	553	769
118.579	0	868	31	69	110	107	196	393	364	163	384	90	178	116	553	774
118.702	0	856	31	69	110	108	196	392	362	163	383	89	178	116	554	774
118.825	0	870	31	69	110	108	197	392	360	163	385	90	179	116	555	777
118.948	0	858	31	70	110	110	197	391	361	161	382	90	179	115	552	772
119.071	0	858	29	68	108	106	194	389	359	162	380	88	178	114	550	778
119.194	0	867	30	67	109	106	194	390	358	162	382	89	178	116	550	772
119.316	0	874	31	67	110	106	193	392	358	161	383	89	179	116	550	776
119.439	0	864	32	68	111	108	194	393	360	162	384	90	179	116	549	771
119.562	0	868	32	69	111	108	196	395	360	163	386	90	181	116	549	777
119.685	0	868	31	69	111	110	198	396	361	163	385	89	181	116	550	773
119.808	0	876	31	68	109	108	195	393	360	162	383	91	179	116	547	775
119.931	0	860	30	68	108	107	195	392	360	162	382	89	179	116	547	771
120.054	0	871	31	67	109	106	195	393	361	161	383	91	179	116	546	773
120.177	0	868	30	68	109	107	195	394	361	162	383	91	179	117	546	771
120.3	0	879	31	68	111	108	197	396	361	163	385	91	180	117	547	774
120.422	0	867	31	69	111	108	197	398	365	162	386	92	180	118	547	770
120.545	0	873	31	70	111	111	199	399	365	164	387	92	180	117	548	774
120.668	0	864	30	69	110	108	196	395	364	163	384	91	179	117	546	768
120.791	0	878	31	67	109	107	196	395	364	162	384	90	179	117	545	770
120.914	0	865	30	68	110	107	195	396	365	162	384	92	179	116	545	768
121.037	0	874	31	69	109	107	196	397	366	162	385	91	179	117	545	772
121.16	0	867	31	69	109	108	198	399	366	162	385	92	180	118	546	770
121.283	0	884	32	68	111	108	198	400	365	163	387	92	180	117	547	771
121.405	0	870	33	69	111	109	200	402	368	163	388	93	181	119	549	769
121.528	0	877	32	69	110	109	199	399	367	163	387	92	180	118	547	770
121.651	0	871	32	68	110	108	197	398	366	162	385	91	179	118	546	767
121.774	0	885	32	68	110	108	197	398	367	162	386	91	178	118	548	770
121.897	0	869	32	68	109	107	197	399	367	163	387	91	179	117	547	767
122.02	0	878	32	69	110	108	198	400	368	164	388	91	180	117	548	771
122.143	0	874	33	69	111	109	199	401	368	164	387	92	180	118	549	769
122.266	0	888	34	70	111	109	201	402	368	164	388	93	181	119	549	772
122.388	0	876	34	71	111	111	201	404	369	163	388	92	180	119	549	767
122.511	0	882	34	69	109	109	198	401	368	164	387	92	179	118	547	770
122.634	0	875	34	68	111	109	199	400	367	164	387	93	180	118	548	768
122.757	0	880	34	69	110	109	199	401	368	163	387	91	181	117	548	771
122.88	0	877	34	69	111	108	199	403	368	164	389	92	180	119	549	768
123.003	0	885	33	70	111	110	201	403	369	164	390	93	181	119	550	771
123.126	0	880	35	71	111	110	202	405	368	165	389	92	182	119	551	769
123.249	0	883	35	72	111	112	203	404	370	166	390	92	182	119	551	773
123.372	0	878	33	68	109	109	199	402	370	164	388	92	181	118	551	768
123.494	0	888	33	68	109	109	200	401	369	164	387	91	180	117	550	772
123.617	0	884	33	69	110	108	199	402	368	165	389	92	181	118	551	770
123.74	0	887	35	70	110	110	201	402	369	164	388	92	181	118	551	774
123.863	0	877	34	70	110	109	201	403	371	166	389	92	182	117	551	771
123.986	0	890	35	70	111	110	203	405	370	166	391	91	182	119	552	777
124.109	0	887	34	71	110	112	204	406	370	166	391	93	183	119	552	774
124.232	0	888	34	69	110	110	200	403	370	164	388	93	181	118	550	772
124.355	0	882	34	69	110	109	200	402	370	163	388	91	181	119	550	766
124.477	0	887	33	69	110	109	200	402	370	165	389	92	181	118	550	774
124.6	0	884	33	69	111	110	200	403	370	165	389	91	181	119	550	770
124.723	0	883	35	70	111	110	201	404	370	166	389	92	181	118	552	774
124.846	0	881	34	69	111	110	202	405	372	165	391	93	182	120	552	767
124.969	0	888	34	71	112	111	203	407	372	166	390	93	183	120	553	774
125.092	0	881	34	69	110	111	203	403	371	166	388	93	182	118	554	772
125.215	0	871	34	69	110	109	200	402	370	164	388	91	181	118	552	773
125.338	0	877	33	69	111	110	200	403	370	165	390	91	181	118	552	767
125.46	0	885	33	69	111	110	202	403	371	166	390	91	183	119	551	775
125.583	0	885	34	70	112	109	201	404	370	166	390	93	182	119	553	773
125.706	0	870	34	71	111	110	202	406	371	166	391	92	183	119	553	775
125.829	0	881	35	71	112	112	204	406	372	166	392	91	183	119	554	773
125.952	0	886	34	70	110	109	201	403	371	165	389	91	182	119	551	775
126.075	0	885	34	70	111	109	200	402	369	165	389	91	181	118	552	771
126.198	0	871	33	69	111	109	200	403	370	164	389	91	182	119	552	774
126.321	0	881	33	70	112	109	200	404	370	164	390	91	182	118	553	772
126.444	0	887	33	70	111	110	202	403	370	165	390	91	183	119	553	776
126.566	0	885	35	71	112	111	203	405	370	166	391	92	183	119	554	772
126.689	0	878	35	71	111	113	203	406	370	166	391	91	183	119	554	774
126.812	0	881	34	69	110	109	200	403	371	165	389	91	181	118	552	772
126.935	0	885	33	69	110	109	200	401	369	165	388	91	182	119	552	774
127.058	0	882	34	69	111	109	199	401	369	164	387	91	181	118	552	772
127.181	0	875	33	69	109	109	200	401	370	164	387	92	182	118	553	775
127.304	0	879	34	70	110	110	201	403	371	165	388	92	182	118	552	773
127.427	0	890	34	70	112	110	202	404	371	166	390	92	182	119	552	772
127.549	0	888	35	71	112	112	204	405	370	167	390	92	183	120	552	773
127.672	0	877	34	70	111	109	200	402	370	164	389	92	181	118	550	772
127.795	0	879	34	69	111	109	199	402	370	165	388	92	182	118	551	773
127.918	0	884	34	70	110	110	200	401	369	164	389	91	181	118	551	771
128.041	0	886	33	68	111	108	200	402	368	165	388	91	181	119	551	773
128.164	0	877	33	71	111	110	201	404	370	165	389	92	182	119	551	773
128.287	0	881	34	70	111	109	201	404	371	165	390	92	183	119	552	774
128.41	0	884	34	71	111	111	203	403	370	165	389	92	183	119	552	771
128.532	0	885	34	69	110	108	199	401	369	164	387	91	181	118	549	772
128.655	0	874	33	69	110	109	199	401	368	164	388	91	181	118	550	769
128.778	0	866	34	69	111	109	198	402	368	164	388	91	182	118	550	773
128.901	0	885	33	70	110	109	200	402	369	165	389	92	181	118	550	771
129.024	0	885	34	71	112	111	200	403	368	165	389	92	181	119	551	773
129.147	0	876	34	70	111	110	202	404	369	164	389	92	181	119	551	773
129.27	0	867	33	70	110	111	200	402	369	163	389	92	181	118	551	774
129.393	0	884	32	68	109	108	197	400	367	164	387	91	181	118	550	770
129.516	0	884	33	69	110	108	198	400	366	163	386	91	180	118	549	771
129.638	0	873	33	69	110	108	197	401	366	163	387	91	179	118	549	771
129.761	0	867	34	68	110	109	198	401	368	163	387	91	181	118	550	774
129.884	0	884	34	70	110	109	200	401	367	164	388	91	181	118	550	772
130.007	0	883	34	70	110	109	200	403	366	165	388	92	180	118	551	773
130.13	0	875	32	70	109	109	199	399	366	163	386	91	180	118	548	770
130.253	0	867	33	68	109	107	197	399	366	163	386	90	179	117	548	774
130.376	0	880	32	69	110	108	198	398	364	162	386	91	179	118	548	770
130.499	0	880	33	69	110	108	197	398	364	162	385	91	179	118	547	775
130.621	0	871	32	69	108	108	197	399	364	162	386	91	179	117	547	770
130.744	0	876	33	70	110	108	198	400	366	163	387	91	178	118	547	774
130.867	0	883	33	69	110	110	199	400	365	164	387	92	180	118	548	772
130.99	0	880	32	70	110	108	196	398	364	162	385	92	178	117	546	774
131.113	0	866	31	69	108	107	195	395	363	161	384	90	178	117	547	771
131.236	0	871	32	68	108	107	196	396	363	161	383	90	178	116	545	774
131.359	0	877	32	68	108	108	196	396	363	162	385	90	178	117	546	769
131.482	0	881	33	70	109	108	197	398	362	162	386	91	179	117	546	774
131.604	0	873	31	69	110	109	197	399	363	161	386	90	178	117	547	771
131.727	0	874	32	70	109	110	199	400	364	162	385	91	179	118	547	775
131.85	0	864	31	68	108	107	196	395	362	161	384	90	177	117	544	767
131.973	0	877	30	68	108	106	193	394	361	161	383	90	177	117	544	773
132.096	0	864	30	68	108	106	193	394	361	160	383	90	177	117	544	769
132.219	0	871	30	68	108	106	194	394	361	160	383	90	177	117	544	771
132.342	0	861	31	69	109	107	195	396	360	161	384	91	178	116	545	772
132.465	0	877	31	69	109	106	195	396	360	161	384	90	177	116	545	774
132.588	0	865	31	69	109	109	197	397	362	161	385	90	178	117	546	770
132.71	0	873	31	68	107	106	193	393	361	160	383	89	177	116	544	771
132.833	0	862	29	67	107	106	193	392	358	158	382	89	176	116	543	771
132.956	0	873	30	67	107	105	192	391	358	159	381	89	175	117	542	772
133.079	0	866	31	67	107	106	193	393	358	159	381	90	176	116	543	766
133.202	0	870	29	67	108	106	193	394	360	160	383	90	176	116	544	772
133.325	0	869	31	68	107	105	194	394	358	160	384	90	176	116	544	769
133.448	0	879	30	68	108	108	195	394	358	159	383	90	177	116	543	770
133.571	0	864	30	68	106	106	192	392	359	160	381	89	176	117	542	765
133.693	0	869	30	68	107	104	191	391	358	158	381	90	176	116	542	770
133.816	0	862	30	67	107	105	191	391	357	159	381	88	176	115	541	767
133.939	0	876	29	67	106	105	192	392	357	158	382	88	175	116	542	770
134.062	0	862	30	68	107	107	192	393	358	158	382	89	176	116	543	769
134.185	0	866	30	68	107	106	193	393	359	159	381	90	177	116	543	773
134.308	0	866	30	69	107	107	195	395	359	160	383	90	177	116	544	768
134.431	0	866	30	67	107	106	194	392	358	159	382	90	175	116	542	772
134.554	0	863	29	67	107	105	191	392	358	157	381	89	175	116	542	766
134.676	0	872	29	67	107	105	191	391	357	158	380	89	176	115	540	771
134.799	0	864	29	68	106	104	192	391	357	159	380	89	175	115	541	769
134.922	0	870	30	67	107	106	192	392	357	159	381	89	175	116	542	773
135.045	0	865	30	68	107	106	193	394	358	158	383	90	176	117	543	766
135.168	0	872	30	68	107	106	194	395	359	160	383	90	177	116	543	775
135.291	0	869	30	68	108	108	195	394	359	160	382	89	177	117	544	771
135.414	0	855	29	66	106	104	191	391	358	158	381	88	176	115	543	771
135.537	0	862	29	67	107	105	191	392	357	158	381	88	175	115	542	765
135.66	0	868	29	67	106	105	190	391	357	159	381	88	175	116	542	772
135.782	0	869	29	68	108	105	192	391	358	159	381	89	176	116	543	770
135.905	0	854	29	67	107	105	193	394	358	159	382	89	176	116	543	773
136.028	0	866	30	67	108	106	194	394	360	159	383	90	177	117	543	771
136.151	0	871	30	69	108	107	195	395	360	160	384	89	177	116	545	774
136.274	0	873	30	68	107	106	193	393	358	159	382	89	176	116	542	768
136.397	0	863	30	67	107	106	192	391	358	159	381	89	175	116	543	770
136.52	0	866	30	66	107	105	193	393	359	159	382	89	176	116	543	768
136.643	0	871	30	68	106	105	194	393	359	159	382	90	177	116	543	772
136.765	0	868	30	68	108	106	195	394	359	160	383	89	177	116	544	769
136.888	0	864	30	68	108	107	195	396	359	161	384	90	177	117	545	771
137.011	0	863	31	69	108	108	195	397	361	161	384	91	177	117	546	770
137.134	0	869	30	69	107	106	194	393	360	160	382	90	177	116	544	768
137.257	0	871	31	68	108	105	194	392	359	159	382	89	176	115	544	769
137.38	0	862	30	67	107	104	193	393	359	158	383	89	177	116	544	768
137.503	0	853	31	68	107	105	193	393	360	160	383	89	176	116	544	775
137.626	0	872	31	68	108	107	195	395	360	161	384	89	178	116	545	773
137.748	0	874	30	69	109	106	196	396	360	161	384	90	178	117	546	775
137.871	0	864	31	70	109	107	197	398	361	161	385	91	178	117	546	774
137.994	0	860	31	68	107	106	195	394	361	160	382	90	178	116	545	778
138.117	0	872	29	68	107	105	194	393	360	160	382	89	177	116	545	774
138.24	0	873	30	68	108	106	193	392	359	160	382	90	177	116	545	774
138.363	0	862	31	68	108	105	193	394	360	161	383	89	178	117	545	775
138.486	0	865	31	69	108	107	195	395	362	161	385	90	178	117	545	777
138.609	0	860	31	69	109	106	196	396	361	161	385	90	178	116	546	774
138.732	0	872	31	70	108	108	196	396	361	162	386	91	178	117	547	779
138.854	0	860	30	69	107	107	195	395	361	161	383	90	178	117	546	773
138.977	0	868	30	68	108	106	195	394	362	160	384	90	177	116	546	776
139.1	0	856	30	68	108	107	194	395	360	161	384	89	177	117	546	775
139.223	0	871	32	69	108	105	194	395	360	161	385	90	178	117	546	777
139.346	0	864	31	69	108	106	196	397	362	161	385	90	178	117	547	775
139.469	0	869	31	70	109	107	196	398	362	162	386	91	179	117	547	778
139.592	0	860	31	70	108	109	198	397	361	162	385	91	179	117	548	774
139.715	0	872	31	68	107	106	195	395	361	160	383	90	178	115	546	778
139.837	0	862	31	70	108	106	194	394	363	161	385	90	177	115	546	773
139.96	0	871	31	69	108	107	195	395	362	160	385	90	178	117	547	777
140.083	0	864	31	69	108	107	196	396	362	162	386	91	178	117	547	776
140.206	0	867	31	69	109	107	196	397	362	162	386	90	179	117	548	779
140.329	0	864	32	69	110	108	197	399	363	161	388	91	179	117	549	775
140.452	0	869	31	70	109	108	196	395	362	161	385	90	178	116	547	777
140.575	0	866	31	68	108	106	195	395	361	162	386	90	178	116	548	775
140.698	0	863	31	69	108	105	194	395	363	161	385	90	177	116	547	777
140.82	0	863	30	68	108	107	195	397	362	161	385	91	178	116	547	772
140.943	0	871	32	69	109	107	196	398	362	162	386	90	179	117	549	776
141.066	0	870	31	69	109	108	197	399	363	163	386	91	180	117	548	773
141.189	0	855	32	69	110	109	198	399	364	163	388	91	180	119	550	774
141.312	0	864	31	69	109	107	195	396	363	161	386	91	178	116	548	766
141.435	0	871	31	69	109	107	195	397	362	161	386	91	178	117	548	773
141.558	0	869	31	69	109	107	195	396	362	161	385	90	178	116	548	769
141.681	0	864	32	69	108	106	195	397	363	161	386	91	178	116	548	771
141.804	0	866	31	69	109	108	196	398	364	162	387	91	180	118	549	771
141.926	0	872	31	69	110	108	197	400	364	162	387	91	180	118	550	770
142.049	0	871	31	69	109	107	196	396	363	161	386	91	178	116	549	768
142.172	0	861	31	67	109	107	194	397	363	161	385	90	178	117	549	770
142.295	0	850	30	68	108	107	195	396	365	161	385	91	178	115	549	774
142.418	0	870	31	68	108	106	195	396	364	162	385	91	179	117	549	771
142.541	0	874	31	69	110	107	196	398	364	161	386	91	179	117	549	776
142.664	0	865	32	70	110	108	197	400	366	162	388	91	179	117	550	773
142.787	0	859	31	70	110	110	198	399	367	162	388	92	179	117	550	775
142.909	0	871	30	68	109	108	195	397	364	161	385	90	178	116	548	770
143.032	0	872	31	68	108	107	195	397	364	162	385	91	178	116	549	774
143.155	0	859	30	68	108	108	194	396	364	162	385	90	178	115	549	771
143.278	0	860	31	69	109	108	196	398	366	162	386	92	179	116	549	776
143.401	0	860	31	69	109	107	197	399	365	162	388	92	179	116	550	774
143.524	0	875	32	69	110	109	198	400	365	163	389	90	180	118	549	778
143.647	0	863	31	69	109	109	197	399	366	162	386	90	179	117	549	771
143.77	0	871	31	68	109	107	195	398	366	162	386	90	179	117	548	774
143.892	0	860	31	69	109	107	196	396	365	162	386	90	179	115	549	770
144.015	0	874	31	68	109	107	195	397	365	161	386	91	178	117	548	774
144.138	0	865	32	69	110	107	196	400	366	162	387	92	179	116	550	769
144.261	0	870	33	69	110	109	197	400	366	162	389	91	179	117	550	774
144.384	0	864	32	70	110	110	198	400	366	162	387	90	179	117	551	771
144.507	0	868	32	69	109	107	195	396	364	160	386	91	178	117	549	772
144.63	0	862	31	69	109	108	196	397	366	161	387	91	179	117	549	768
144.753	0	870	32	68	109	108	196	397	366	162	386	90	179	117	549	772
144.876	0	865	33	69	109	109	197	399	365	162	387	91	178	117	550	771
144.998	0	869	32	70	111	109	197	400	365	162	388	91	179	117	551	775
145.121	0	865	32	70	110	110	198	400	367	162	388	91	180	118	551	770
145.244	0	871	32	68	109	108	196	397	365	162	386	91	179	117	550	775
145.367	1	869	32	68	109	108	196	398	364	163	386	91	179	116	549	771
145.49	0	866	31	69	109	107	194	397	364	161	387	91	177	116	550	773
145.613	0	868	32	69	109	108	196	399	367	162	387	91	179	117	550	767
145.736	0	873	33	70	110	108	197	399	366	163	388	91	180	117	551	774
145.859	0	872	32	70	111	109	198	401	365	163	388	91	180	117	551	772
145.981	0	856	32	70	110	110	199	400	366	162	388	91	180	117	551	773
146.104	0	865	31	68	108	107	195	398	366	162	387	91	179	117	550	772
146.227	0	872	31	68	109	108	196	397	365	162	387	90	178	116	550	774
146.35	0	874	32	68	109	107	196	398	364	162	387	92	178	117	550	771
146.473	0	863	31	68	109	108	196	399	366	162	388	92	179	116	551	772
146.596	0	869	32	70	110	108	197	400	367	162	390	91	180	117	552	771
146.719	0	874	32	70	110	110	200	400	366	163	389	93	180	117	552	773
146.842	0	870	31	69	109	107	196	397	366	162	387	91	179	116	550	769
146.964	0	863	31	69	110	107	196	398	365	162	388	91	178	116	551	772
147.087	0	856	31	68	109	107	196	398	366	162	388	91	178	117	550	772
147.21	0	870	32	69	110	108	197	399	366	163	388	92	179	117	551	770
147.333	0	873	32	70	111	109	198	401	366	164	389	91	180	116	552	771
147.456	0	864	32	70	110	109	199	401	367	163	389	92	179	118	553	770
147.579	0	854	32	70	109	108	197	398	367	162	387	90	178	116	551	773
147.702	0	870	31	68	108	107	196	399	366	163	387	91	179	116	552	770
147.825	0	871	31	68	109	107	196	399	365	162	387	90	178	116	553	775
147.948	0	862	32	68	109	108	195	400	365	162	388	91	179	118	551	771
148.07	0	866	32	69	110	108	197	400	367	163	388	92	179	118	552	774
148.193	0	871	32	70	110	109	199	401	366	164	390	92	180	118	553	770
148.316	0	874	32	70	110	110	198	401	367	163	389	91	179	117	553	775
148.439	0	860	31	68	109	107	195	399	366	162	387	91	179	116	552	771
148.562	0	865	31	68	109	107	196	397	367	163	387	91	180	118	552	773
148.685	0	855	31	69	110	108	197	397	366	163	388	92	179	117	552	773
148.808	0	871	32	69	110	108	197	400	367	163	388	92	179	117	553	775
148.931	0	861	31	69	111	108	198	400	368	162	389	92	179	117	553	770
149.053	0	868	33	70	111	109	199	401	369	164	391	92	180	117	554	776
149.176	0	856	31	70	111	111	201	401	369	164	389	92	180	117	554	773
149.299	0	870	31	69	110	108	196	398	366	162	387	91	178	117	553	775
149.422	0	860	31	70	110	107	197	399	367	162	388	91	179	117	554	770
149.545	0	866	31	68	110	108	197	400	369	162	388	92	180	117	554	774
149.668	0	860	32	69	110	108	197	401	367	163	389	91	180	117	554	772
149.791	0	866	32	69	111	109	198	401	368	164	390	92	180	118	554	775
149.914	0	860	32	70	112	110	200	403	369	164	390	92	180	117	555	772
150.036	0	868	31	70	111	110	199	401	370	163	389	92	181	117	555	775
150.159	0	863	31	69	110	108	197	400	367	164	389	92	180	117	554	772
150.282	0	864	32	70	111	108	197	400	368	163	389	92	179	117	555	775
150.405	0	862	31	69	111	108	197	401	369	163	390	92	179	118	555	770
150.528	0	870	32	70	111	109	199	403	369	164	390	93	180	118	556	779
150.651	0	868	32	70	111	110	200	403	369	164	392	93	181	118	558	775
150.774	0	865	32	70	112	111	201	405	371	165	392	93	181	118	559	778
150.897	0	861	33	69	111	109	199	403	371	164	389	92	181	117	558	769
151.02	0	869	32	70	110	108	197	402	370	163	390	92	180	117	558	777
151.142	0	868	33	69	110	109	198	402	369	164	390	93	180	117	558	773
151.265	0	854	33	70	111	109	198	403	370	164	389	92	180	117	558	776
151.388	0	865	33	71	111	110	200	403	372	164	391	92	181	118	559	775
151.511	0	873	33	71	111	110	201	405	372	165	391	92	182	119	560	778
151.634	0	873	34	71	112	111	202	406	372	166	392	94	181	118	560	775
151.757	0	864	31	71	110	111	200	403	371	164	391	93	180	117	559	773
151.88	0	861	32	70	111	110	198	402	372	163	388	92	181	116	559	776
152.003	0	873	32	70	110	109	200	401	371	164	390	92	181	117	559	774
152.125	0	873	32	70	111	108	199	403	371	164	391	92	181	117	560	773
152.248	0	865	33	71	112	110	199	405	372	164	392	93	181	118	560	772
152.371	0	858	34	70	112	110	200	406	374	165	393	93	182	118	560	778
152.494	0	876	34	71	113	112	202	407	374	165	392	93	182	118	562	775
152.617	0	873	33	70	111	110	199	404	373	165	391	92	181	119	561	779
152.74	0	863	33	69	111	109	199	404	372	164	391	93	181	117	561	774
152.863	0	867	33	70	112	109	199	403	373	164	391	93	181	118	560	778
152.986	0	871	33	70	112	109	200	404	374	165	392	93	181	117	561	773
153.108	0	876	33	70	111	110	201	405	372	165	392	93	181	119	562	778
153.231	0	866	34	72	113	111	202	408	374	165	393	94	182	119	563	775
153.354	0	871	34	71	112	112	202	406	376	164	393	93	183	118	563	777
153.477	0	860	33	70	112	110	200	404	374	165	391	93	181	117	562	776
153.6	0	876	34	71	111	110	200	404	373	164	391	93	181	117	562	779
153.723	0	868	33	70	112	110	199	405	374	164	392	92	181	118	562	773
153.846	0	873	34	71	112	110	201	406	374	164	393	93	182	119	563	779
153.969	0	873	34	71	112	111	202	407	375	165	394	94	182	118	564	775
154.092	0	883	34	72	113	112	204	408	375	166	393	93	182	119	565	777
154.214	0	866	34	71	111	110	199	405	375	165	392	92	180	117	563	772
154.337	0	873	33	70	111	109	200	405	373	164	391	93	180	117	563	777
154.46	0	866	33	70	112	111	200	404	373	164	391	92	180	118	563	771
154.583	0	871	33	70	112	109	200	405	373	164	391	93	180	118	562	778
154.706	0	868	34	70	112	111	202	406	375	165	392	94	181	117	564	773
154.829	0	876	34	70	112	110	202	406	375	164	393	93	181	118	563	781
154.952	0	875	34	72	113	111	203	407	375	165	393	93	182	119	565	778
155.075	0	873	34	70	111	110	199	404	374	165	392	93	180	118	564	779
155.197	0	868	33	70	112	109	200	404	375	164	391	92	181	118	564	773
155.32	0	873	33	70	111	110	200	404	374	163	391	93	180	118	564	779
155.443	0	874	33	70	112	110	202	404	374	164	391	93	180	118	564	775
155.566	0	859	34	71	112	110	201	406	375	164	392	93	181	118	564	778
155.689	0	871	34	71	113	110	201	407	375	164	392	94	181	118	565	775
155.812	0	876	33	71	111	113	201	405	375	164	391	93	180	118	565	777
155.935	0	873	32	70	111	110	200	403	373	163	389	93	180	118	565	775
156.058	0	869	33	69	111	110	200	403	373	163	391	92	180	118	564	775
156.18	0	870	33	69	111	110	199	404	374	164	391	93	180	118	565	776
156.303	0	877	34	70	112	110	201	405	375	164	392	93	181	118	565	774
156.426	0	877	33	71	112	111	202	406	374	165	392	93	180	118	566	776
156.549	0	868	34	72	112	113	202	406	375	164	392	93	181	118	566	775
156.672	0	856	33	69	110	110	200	404	375	164	390	92	181	118	566	779
156.795	0	877	33	69	111	109	199	403	374	163	390	92	180	118	565	773
156.918	0	877	33	69	111	109	200	403	372	163	390	92	179	118	565	780
157.041	0	867	33	69	111	109	199	404	373	164	391	92	180	118	565	775
157.164	0	870	34	71	112	110	200	405	374	164	391	93	179	118	566	779
157.286	0	875	34	69	112	111	201	405	374	164	391	92	180	118	566	773
157.409	0	879	34	71	113	112	202	406	374	165	393	93	180	119	568	779
157.532	0	866	33	70	111	110	199	404	374	163	390	93	180	118	566	775
157.655	0	871	33	69	111	109	197	403	374	162	389	93	179	118	566	777
157.778	0	861	33	69	111	109	199	402	373	162	390	92	179	118	566	777
157.901	0	876	34	69	112	110	199	402	371	163	389	92	179	118	565	778
158.024	0	868	33	70	111	110	200	403	373	163	390	93	179	119	566	774
158.147	0	873	33	71	112	110	200	405	374	163	391	93	180	119	567	779
158.269	0	872	33	70	113	111	201	406	372	165	393	93	181	119	567	776
158.392	0	880	34	69	111	110	200	403	373	163	390	92	179	118	566	776
158.515	0	866	33	70	111	109	198	402	374	162	390	92	179	117	566	773
158.638	0	872	33	69	112	109	199	403	373	164	390	92	180	117	567	777
158.761	0	865	33	69	111	109	198	403	372	164	389	92	179	118	566	774
158.884	0	870	32	70	112	110	199	405	373	164	390	93	179	119	567	779
159.007	0	866	33	70	112	110	200	405	373	164	391	93	180	118	566	774
159.13	0	877	34	70	113	112	202	406	374	164	392	93	180	119	568	782
159.252	0	872	33	70	111	109	199	403	372	164	389	92	180	118	566	776
159.375	0	874	32	69	111	109	198	402	373	163	389	91	178	117	567	779
159.498	0	868	31	69	111	109	198	403	373	163	390	92	179	118	567	773
159.621	0	876	32	69	112	109	200	404	374	164	391	92	179	118	567	782
159.744	0	873	34	70	112	110	200	405	372	164	391	93	179	118	568	777
159.867	0	860	34	71	113	110	200	405	374	164	391	92	180	119	569	780
159.99	0	868	33	71	112	112	202	405	375	164	392	92	180	118	569	772
160.113	0	875	32	70	112	110	198	403	373	164	389	92	178	117	567	779
160.236	0	873	32	69	110	108	198	402	373	163	388	92	179	117	567	775
160.358	0	859	32	68	110	108	198	402	373	163	390	92	177	117	567	776
160.481	0	871	33	69	111	109	198	403	375	163	390	92	179	118	567	775
160.604	0	877	33	69	112	109	200	404	373	164	391	93	179	118	568	777
160.727	0	876	33	71	112	110	201	405	374	164	391	93	179	118	568	775
160.85	0	868	33	71	113	112	202	406	374	164	392	92	180	118	569	776
160.973	0	859	33	69	110	109	198	403	373	163	389	92	179	118	568	776
161.096	0	873	33	69	111	109	198	402	372	163	390	92	179	119	567	774
161.219	0	875	32	69	111	108	198	402	371	163	390	92	178	118	567	774
161.341	0	868	33	69	111	109	199	403	373	164	390	93	179	118	567	775
161.464	0	860	33	70	112	110	199	404	374	164	391	92	179	119	567	777
161.587	0	876	33	70	112	111	200	405	372	164	392	93	180	119	568	776
161.71	0	874	33	70	111	111	199	404	372	163	391	92	179	118	567	779
161.833	0	865	32	69	111	109	198	403	372	163	390	92	178	118	567	774
161.956	0	867	32	69	110	109	198	402	373	163	389	93	178	118	567	778
162.079	0	870	32	69	111	110	199	402	372	163	390	92	178	118	567	773
162.202	0	876	32	69	111	109	200	403	371	163	390	93	178	117	566	779
162.324	0	866	33	71	113	110	199	405	373	163	391	92	179	118	568	775
162.447	0	873	33	71	112	111	201	406	374	163	392	93	179	118	569	778
162.57	0	860	32	70	111	111	200	403	373	163	389	92	179	118	567	775
162.693	0	875	33	69	111	108	197	402	371	163	388	92	178	117	567	778
162.816	0	867	31	69	111	109	197	402	372	162	388	92	178	118	567	772
162.939	0	870	32	68	111	108	198	402	372	162	389	91	179	117	567	778
163.062	0	868	32	70	111	110	199	403	372	163	389	93	179	118	567	775
163.185	0	879	32	70	112	110	199	404	372	164	390	91	179	119	568	777
163.308	0	865	32	71	112	110	201	405	373	163	391	93	180	118	569	774
163.43	0	870	32	71	111	111	199	403	374	163	389	93	179	117	568	776
163.553	0	862	32	69	110	109	198	401	372	163	387	92	178	117	568	777
163.676	0	869	31	70	110	109	198	400	371	162	388	92	178	118	568	778
163.799	0	864	31	69	110	109	198	401	372	162	389	92	179	118	568	774
163.922	0	874	32	69	111	109	198	403	372	163	390	92	179	119	569	778
164.045	0	872	33	70	112	110	200	403	371	163	389	92	179	119	570	777
164.168	0	873	32	71	112	110	199	405	372	164	390	93	178	118	569	780
164.291	0	866	32	69	110	109	198	402	372	163	389	93	179	117	569	772
164.413	0	873	31	69	111	109	198	402	372	163	388	91	179	118	569	781
164.536	0	871	32	69	111	108	198	401	370	163	388	92	178	118	568	775
164.659	0	858	31	69	111	109	198	402	372	162	388	93	178	119	569	778
164.782	0	865	31	70	112	110	199	404	372	163	389	93	179	119	570	770
164.905	0	875	32	70	111	109	200	405	372	163	390	93	180	118	571	780
165.028	0	875	32	70	112	111	202	404	372	164	390	93	180	119	572	777
165.151	0	858	31	70	110	109	199	401	372	163	389	91	178	118	570	777
165.274	0	868	31	68	111	108	198	400	372	162	388	92	178	118	570	774
165.396	0	874	31	69	111	108	198	401	371	163	388	92	179	117	568	776
165.519	0	871	31	69	111	109	197	402	370	162	389	92	179	118	569	774
165.642	0	867	31	69	112	109	198	403	371	163	389	92	178	118	570	775
165.765	0	866	32	70	112	110	200	403	374	164	390	92	179	118	570	776
165.888	0	874	32	70	112	111	201	405	373	164	391	93	180	118	571	775
166.011	0	870	31	70	110	109	198	402	372	163	387	92	179	118	571	777
166.134	0	865	32	68	110	108	197	401	372	162	388	92	178	118	570	773
166.257	0	860	31	69	110	108	197	402	373	164	389	93	179	118	568	778
166.38	0	876	30	69	111	108	198	401	372	163	389	93	179	118	569	775
166.502	0	871	31	69	109	109	198	402	372	163	388	92	179	118	570	782
166.625	0	869	32	69	110	109	199	403	373	163	390	92	179	118	570	777
166.748	0	873	32	70	112	110	200	406	374	164	392	92	180	120	570	779
166.871	0	866	32	70	112	111	200	403	372	164	390	94	180	119	569	772
166.994	0	876	32	69	111	109	197	402	372	164	390	92	179	117	570	778
167.117	0	866	32	69	111	109	198	403	372	164	390	92	179	117	569	774
167.24	0	873	31	69	111	109	198	403	373	164	390	92	180	119	569	777
167.363	0	862	31	70	112	110	199	403	372	162	390	93	180	119	570	777
167.485	0	878	32	70	111	109	199	405	372	164	390	92	179	118	570	779
167.608	0	871	32	71	112	111	200	406	373	164	391	93	180	118	571	775
167.731	0	873	32	70	110	109	199	403	373	163	390	92	180	118	569	775
167.854	0	866	31	69	111	108	198	402	372	164	390	93	179	118	570	773
167.977	0	880	31	69	110	109	198	403	372	163	389	92	179	117	570	774
168.1	0	866	32	69	111	109	198	403	373	164	391	91	180	118	570	772
168.223	0	874	32	70	112	110	200	405	374	164	391	93	180	117	570	777
168.346	0	870	33	70	113	110	200	405	372	164	391	93	181	118	571	772
168.468	0	873	33	71	113	111	202	405	374	164	391	93	180	119	572	778
168.591	0	867	31	69	111	109	199	403	374	162	389	91	179	118	570	771
168.714	0	876	32	70	111	108	199	402	372	163	389	91	179	118	571	779
168.837	0	874	31	69	111	108	198	403	372	163	389	92	178	118	570	774
168.96	0	870	32	69	111	109	198	403	372	164	389	92	179	118	570	776
169.083	0	868	31	70	110	110	199	403	374	164	390	92	180	117	571	773
169.206	0	879	32	70	112	110	200	406	374	164	391	92	180	119	571	778
169.329	0	878	32	72	112	112	201	406	374	165	391	93	181	119	573	775
169.452	0	861	31	70	111	110	199	402	373	163	389	92	179	118	570	776
169.574	0	871	31	70	112	109	199	403	373	164	390	92	180	117	570	774
169.697	0	875	31	69	111	108	198	403	372	164	389	92	179	118	570	778
169.82	0	876	31	69	111	109	198	403	372	163	389	92	179	117	569	774
169.943	0	867	31	71	110	110	199	404	373	164	389	92	179	117	571	777
170.066	0	875	32	70	112	110	201	405	374	164	391	92	180	119	570	776
170.189	0	881	32	71	112	112	201	406	374	164	391	94	180	118	571	777
170.312	0	876	31	69	111	109	198	402	372	163	389	93	179	118	569	772
170.435	0	868	31	69	111	110	198	403	373	163	390	91	179	119	570	773
170.557	0	861	31	69	111	109	198	403	374	163	389	92	179	118	569	775
170.68	0	875	31	69	112	110	199	405	374	164	390	92	179	119	571	774
170.803	0	878	32	70	111	110	200	405	373	165	391	92	180	119	571	775
170.926	0	870	32	71	112	110	201	406	375	164	391	93	181	118	572	775
171.049	0	862	31	70	111	112	199	403	375	163	390	92	180	118	570	776
171.172	0	876	31	69	110	109	198	402	374	163	388	92	179	118	570	772
171.295	0	875	30	68	111	109	197	403	373	162	388	92	179	118	570	776
171.418	11	865	31	69	112	109	198	403	373	163	389	92	179	117	570	773
171.54	0	869	31	69	112	109	200	404	374	164	390	92	179	118	571	777
171.663	0	872	33	70	112	110	200	404	374	165	391	93	180	118	571	773
171.786	0	877	32	72	113	111	202	405	374	165	391	92	180	118	572	779
171.909	0	866	31	71	112	111	200	402	375	163	390	93	179	118	571	774
172.032	0	871	31	69	111	109	198	402	374	163	389	91	180	117	571	776
172.155	0	861	31	69	110	110	199	402	373	163	388	92	179	118	571	778
172.278	0	876	30	70	110	109	200	402	373	163	388	92	179	117	571	780
172.401	0	872	31	69	112	109	199	403	373	164	389	92	180	118	571	775
172.524	0	876	31	69	112	109	200	405	375	163	390	92	180	120	570	779
172.646	0	875	31	71	112	112	201	406	375	164	391	92	181	120	569	776
172.769	0	883	30	69	111	109	198	404	373	163	389	93	179	120	570	775
172.892	0	869	30	69	113	110	198	404	374	163	390	92	180	119	569	773
173.015	0	876	31	69	112	108	199	404	375	163	390	91	179	119	568	776
173.138	0	871	30	69	112	109	199	405	374	164	390	92	180	119	570	772
173.261	0	875	31	70	112	110	199	405	375	163	391	93	179	119	570	778
173.384	0	872	31	69	112	111	201	407	376	164	391	94	180	120	571	773
173.507	0	882	31	69	111	110	201	404	375	162	389	92	180	117	570	775
173.629	0	877	30	68	111	109	198	403	374	164	389	91	178	118	570	773
173.752	0	877	31	68	111	109	198	403	372	162	389	91	178	118	570	776
173.875	0	874	31	69	111	109	198	403	373	162	390	92	178	118	569	770
173.998	0	880	31	69	111	109	199	404	375	163	390	92	178	119	570	779
174.121	0	879	31	69	111	110	199	405	373	164	389	92	179	118	571	773
174.244	0	867	31	70	112	111	200	405	374	164	390	92	179	119	571	776
174.367	0	870	30	68	109	108	198	402	374	162	388	91	178	120	569	775
174.49	0	879	30	68	110	108	198	402	373	163	388	92	178	117	569	777
174.612	0	878	30	68	110	108	198	401	371	162	388	91	179	117	570	773
174.735	0	871	30	69	111	109	198	403	372	163	389	92	178	119	570	776
174.858	0	875	31	69	111	109	198	404	374	163	388	91	178	119	570	773
174.981	0	879	31	70	112	111	199	404	374	163	389	92	180	118	571	777
175.104	0	877	31	69	110	109	200	402	372	162	387	92	179	117	570	774
175.227	0	871	30	68	110	109	198	401	372	161	387	91	177	118	568	772
175.35	0	863	31	68	111	109	197	402	373	162	389	91	178	117	569	773
175.473	0	877	30	69	111	108	198	402	373	162	388	91	178	118	569	771
175.596	0	878	30	68	110	110	198	402	372	162	389	91	178	118	569	772
175.718	0	868	31	69	110	109	199	403	373	163	389	91	179	118	570	772
175.841	0	863	31	69	112	110	199	403	373	163	389	93	179	118	568	774
175.964	0	879	30	68	110	108	197	401	371	161	387	91	177	118	567	769
176.087	0	878	30	68	111	108	197	400	370	162	386	91	177	117	565	775
176.21	0	867	30	69	110	108	196	401	371	162	387	92	177	118	565	769
176.333	0	871	31	69	111	108	197	401	371	162	388	92	177	118	564	773
176.456	0	876	33	68	111	109	200	402	371	162	386	91	178	119	563	769
176.579	0	884	35	69	111	111	201	402	369	162	385	92	178	119	561	773
176.701	0	872	33	69	109	110	198	398	366	161	383	91	176	118	561	766
176.824	0	877	33	68	109	108	196	397	364	161	383	91	176	118	561	771
176.947	0	870	32	69	110	108	196	397	363	160	383	92	177	117	561	769
177.07	0	884	31	68	110	108	196	397	364	161	384	91	177	117	560	773
177.193	0	874	32	69	109	108	197	399	366	161	385	91	176	117	560	766
177.316	0	880	32	69	111	109	198	399	366	162	386	91	178	118	562	770
177.439	0	870	32	70	111	110	200	401	367	162	387	91	177	118	562	770
177.562	0	882	31	69	110	110	198	399	367	161	385	91	177	117	561	771
177.684	0	870	31	68	110	108	196	398	367	160	385	91	176	118	560	764
177.807	0	875	29	68	111	108	196	398	367	161	384	90	177	116	559	769
177.93	0	867	30	68	110	108	197	398	367	161	384	91	177	117	559	765
178.053	0	882	31	69	110	108	197	398	366	161	385	90	176	118	560	770
178.176	0	870	31	69	110	108	198	401	367	161	386	90	177	118	560	766
178.299	0	877	32	69	110	110	199	401	368	162	386	92	178	118	561	770
178.422	0	877	30	68	109	108	197	398	367	161	386	91	177	117	559	763
178.545	0	880	30	68	108	108	196	397	367	161	383	91	176	117	559	772
178.668	0	874	31	68	109	107	196	398	367	162	384	91	176	117	559	764
178.79	0	883	31	68	110	108	197	399	367	160	386	91	177	117	559	772
178.913	0	875	30	68	110	109	198	400	367	161	385	91	177	117	559	768
179.036	0	878	31	69	110	108	198	400	368	161	386	91	177	117	560	771
179.159	0	874	31	71	111	110	199	402	369	162	388	93	178	118	560	765
179.282	0	878	30	68	109	109	197	398	368	162	385	91	177	117	559	771
179.405	0	875	30	68	109	108	197	398	367	161	385	91	176	116	559	765
179.528	0	862	30	69	109	108	197	397	367	161	385	91	176	117	559	769
179.651	0	870	31	68	110	109	196	398	368	162	385	91	177	117	558	762
179.773	0	877	31	69	110	108	198	399	367	162	386	91	178	117	559	771
179.896	0	876	31	70	110	109	199	401	368	161	387	91	177	117	560	767
180.019	0	861	31	70	110	110	200	402	368	163	388	91	178	117	560	769
180.142	0	869	30	69	110	110	199	399	369	162	386	91	178	117	559	765
180.265	0	875	31	68	109	108	197	398	367	163	385	91	177	116	559	768
180.388	0	878	31	69	110	108	197	398	366	162	385	91	177	117	559	764
180.511	0	870	31	69	110	107	197	399	368	161	385	92	177	117	559	767
180.634	0	872	31	69	110	108	197	400	368	162	387	91	178	117	560	767
180.756	0	879	31	69	111	110	199	401	370	162	386	92	178	117	559	768
180.879	0	875	32	70	110	112	201	401	368	163	387	92	179	118	561	769
181.002	0	869	31	69	109	110	199	399	369	162	385	92	177	116	560	766
181.125	0	873	31	67	110	108	198	400	370	162	386	91	178	117	559	767
181.248	0	877	31	69	110	109	198	400	368	163	385	91	177	118	559	765
181.371	0	879	31	69	111	109	199	400	368	163	387	92	177	118	560	767
181.494	0	869	32	69	111	109	199	401	369	162	388	91	177	117	560	768
181.617	0	864	32	70	113	110	200	403	370	163	389	92	178	119	561	770
181.74	0	879	32	71	112	112	203	402	370	164	389	92	180	118	562	768
181.862	0	872	31	68	108	109	198	399	369	162	385	92	177	117	560	768
181.985	0	871	31	69	110	109	198	399	369	162	387	92	178	118	560	765
182.108	0	864	31	68	111	109	198	400	370	162	387	92	178	118	561	770
182.231	0	880	31	69	111	110	199	401	369	163	388	92	178	118	561	767
182.354	0	881	32	70	112	110	200	403	370	163	388	92	179	118	562	772
182.477	0	873	32	70	112	110	200	403	372	163	389	92	179	119	561	768
182.6	0	875	33	71	112	112	202	404	372	164	390	92	180	118	562	772
182.723	0	878	32	69	110	109	199	400	371	163	387	92	178	118	561	766
182.845	0	878	32	69	110	110	199	401	370	163	387	91	178	118	561	770
182.968	0	869	32	69	110	109	198	401	370	163	387	91	178	118	561	767
183.091	0	873	32	69	112	109	200	402	371	162	388	92	179	118	561	770
183.214	0	876	32	70	112	110	200	403	371	163	389	92	179	119	562	766
183.337	0	881	33	71	112	110	201	403	371	164	390	92	180	119	562	772
183.46	0	873	33	71	112	112	201	403	372	164	389	92	179	118	563	768
183.583	0	875	33	69	111	109	198	401	372	163	387	91	178	118	562	771
183.706	0	867	32	69	111	110	200	402	371	164	388	92	179	118	561	766
183.828	0	881	32	69	111	110	200	402	370	163	388	93	177	118	561	774
183.951	0	871	32	70	111	110	200	404	372	164	390	92	180	118	562	767
184.074	0	877	33	71	113	111	201	405	373	164	389	92	179	119	562	770
184.197	0	866	33	71	112	112	203	405	374	165	390	92	181	119	563	771
184.32	0	883	32	69	112	111	201	402	372	164	388	92	179	118	562	772
184.443	0	871	32	69	111	110	199	401	373	163	387	92	178	118	562	767
184.566	0	878	32	69	111	110	200	402	373	163	388	92	179	118	562	769
184.689	0	868	33	70	111	110	201	403	372	163	389	92	180	119	562	769
184.812	0	881	33	71	111	111	201	403	372	163	390	92	179	118	562	771
184.934	0	874	33	70	112	111	202	405	374	165	390	92	180	118	564	767
185.057	0	877	32	71	112	112	203	405	374	164	390	92	180	119	564	770
185.18	0	876	32	68	111	109	200	401	372	164	388	92	179	118	562	767
185.303	0	881	32	70	111	110	200	401	371	163	387	93	178	117	563	771
185.426	0	871	32	69	111	109	198	402	373	163	388	92	179	118	562	764
185.549	0	877	32	70	111	110	201	404	373	163	388	92	179	118	562	770
185.672	0	870	33	70	112	109	201	404	373	164	389	92	180	118	564	767
185.795	0	886	33	70	113	111	202	405	373	164	390	92	180	118	563	770
185.917	0	870	33	71	112	113	202	404	374	163	390	93	179	119	563	765
186.04	0	877	32	69	112	109	199	402	373	164	388	93	180	118	562	769
186.163	0	869	32	69	112	110	200	402	372	163	388	92	179	118	563	768
186.286	0	880	32	69	110	110	200	402	372	163	387	92	179	118	562	772
186.409	0	871	32	70	111	110	201	403	373	164	388	92	180	118	560	766
186.532	0	879	32	71	112	110	201	404	374	164	390	92	181	120	559	771
186.655	0	873	33	70	112	113	203	404	374	164	389	93	180	120	561	767
186.778	0	881	31	69	110	109	199	401	373	164	387	91	179	118	559	772
186.9	0	876	32	69	110	110	199	402	373	163	389	92	179	119	559	766
187.023	0	881	32	70	112	110	200	403	373	163	388	92	179	120	558	770
187.146	0	874	32	69	112	110	200	403	373	163	389	91	180	119	560	768
187.269	0	878	33	70	112	110	201	405	374	164	389	93	180	120	560	772
187.392	0	874	32	70	112	110	201	405	375	164	391	93	180	120	561	768
187.515	0	882	31	70	111	112	201	403	374	163	389	92	180	119	561	773
187.638	0	877	32	68	111	109	200	402	371	163	388	92	179	119	559	767
187.761	0	877	32	69	111	108	199	401	371	163	387	91	178	118	559	770
187.884	0	874	31	68	111	110	198	402	372	163	387	92	179	118	559	764
188.006	0	878	32	69	110	109	200	402	372	163	388	92	178	119	560	772
188.129	0	876	32	70	112	110	201	402	370	164	388	92	178	119	561	767
188.252	0	874	32	69	112	110	200	404	372	163	389	92	179	119	561	771
188.375	0	871	32	69	111	110	199	401	372	163	388	91	178	119	559	763
188.498	0	877	30	69	110	109	198	399	371	163	387	91	178	118	559	772
188.621	0	877	31	68	110	108	197	400	369	163	386	91	178	118	558	766
188.744	0	862	30	67	111	109	197	400	369	162	386	91	178	118	559	771
188.867	0	869	31	69	111	109	199	401	371	162	386	92	178	118	560	763
188.989	0	877	31	69	111	109	199	401	370	163	387	91	179	118	560	772
189.112	0	876	32	70	111	111	200	401	370	163	387	91	179	119	560	768
189.235	0	859	31	68	111	108	196	399	368	161	385	90	177	118	560	769
189.358	0	869	30	68	110	108	197	399	369	162	385	91	177	118	558	767
189.481	0	874	31	67	111	108	196	398	369	162	385	91	177	117	558	770
189.604	0	878	31	68	111	109	197	399	367	162	386	91	178	118	559	767
189.727	0	860	32	69	112	109	197	401	368	162	386	92	178	119	559	769
189.85	0	872	31	69	111	109	199	400	370	162	387	91	179	118	560	768
189.972	0	876	30	69	110	110	199	400	370	162	386	92	178	118	559	768
190.095	0	874	30	67	110	108	197	398	367	162	384	91	176	117	558	764
190.218	0	868	30	67	109	107	197	396	367	160	384	91	176	117	558	767
190.341	0	871	30	67	109	107	195	397	368	161	384	91	177	117	558	766
190.464	0	877	30	68	109	108	196	399	367	162	385	92	178	118	558	767
190.587	0	873	30	68	110	108	197	399	366	162	386	91	177	118	559	765
190.71	0	867	31	68	111	109	198	400	368	162	387	90	178	119	559	768
190.833	0	857	30	69	111	110	198	399	369	162	387	91	178	118	559	766
190.956	0	873	30	67	109	107	195	396	367	161	383	91	177	116	558	763
191.078	0	872	30	67	110	107	195	397	366	161	384	91	176	117	557	763
191.201	0	865	30	67	109	107	195	397	367	161	384	90	177	117	558	768
191.324	0	853	30	67	108	107	196	397	367	161	384	90	177	117	557	769
191.447	0	874	30	68	109	108	197	398	367	161	386	91	177	117	557	765
191.57	0	876	30	68	111	108	197	399	368	162	386	91	178	118	558	766
191.693	0	865	31	69	110	110	197	399	368	162	386	91	178	118	558	764
191.816	0	855	30	67	109	108	196	397	368	161	384	92	176	117	555	767
191.939	0	873	30	67	109	108	195	397	366	161	384	91	178	118	557	764
192.061	0	872	29	68	110	107	195	397	366	161	385	91	176	117	555	766
192.184	0	867	30	69	110	107	196	397	367	161	385	92	177	118	556	765
192.307	0	858	31	69	110	108	196	399	368	161	387	92	178	118	557	768
192.43	0	875	30	69	111	108	197	400	367	162	387	91	178	118	557	766
192.553	0	873	30	68	110	109	197	398	366	162	385	91	177	117	557	770
192.676	0	863	29	67	109	107	195	397	368	160	386	91	177	117	556	765
192.799	0	866	30	67	110	108	195	397	367	161	385	91	177	117	557	769
192.922	0	873	30	68	110	107	195	398	366	161	386	90	177	117	556	765
193.044	0	875	30	68	111	107	196	399	366	161	387	91	177	117	558	770
193.167	0	863	31	68	111	109	197	400	367	161	387	92	179	118	558	766
193.29	0	866	30	70	110	109	197	401	369	162	388	92	178	118	558	769
193.413	0	869	30	69	110	109	198	398	369	161	387	91	178	117	558	766
193.536	0	873	30	67	109	107	195	397	366	161	384	91	177	117	558	769
193.659	0	864	30	67	109	108	195	397	367	161	385	91	178	117	558	765
193.782	0	867	29	68	110	107	196	398	368	162	385	91	178	118	557	768
193.905	0	870	29	69	109	109	197	399	368	163	385	91	179	117	559	764
194.028	0	872	31	69	110	109	198	400	368	162	386	91	178	117	559	772
194.15	0	866	31	70	111	109	198	402	369	163	388	92	179	118	559	766
194.273	0	870	30	68	110	110	198	400	370	162	387	91	178	117	559	769
194.396	0	860	30	68	110	108	197	399	368	162	387	91	178	117	558	767
194.519	0	876	30	70	110	108	197	398	367	161	387	91	178	117	559	771
194.642	0	864	30	68	110	108	196	399	368	161	387	90	178	117	558	765
194.765	0	873	31	69	111	109	197	401	369	163	387	91	178	118	559	769
194.888	0	861	31	69	110	109	200	402	369	163	389	92	179	118	561	769
195.011	0	877	31	71	111	110	199	403	370	162	389	92	179	118	562	771
195.133	0	867	30	68	110	108	197	400	370	162	387	92	178	117	560	763
195.256	0	873	30	68	110	108	197	400	369	162	387	91	178	117	560	768
195.379	0	872	31	69	110	108	198	400	368	163	387	91	179	118	560	766
195.502	0	877	31	70	111	109	198	402	369	163	387	91	178	118	560	770
195.625	0	871	31	70	111	109	199	403	371	163	389	92	179	118	561	764
195.748	0	874	32	71	111	111	201	404	372	164	389	93	180	119	561	770
195.871	0	873	32	70	112	111	201	403	372	164	388	92	180	119	562	765
195.994	0	879	30	68	110	109	197	401	370	162	386	92	178	117	561	770
196.116	0	868	31	69	111	109	198	400	370	162	387	92	179	118	561	764
196.239	0	873	32	68	111	108	198	401	371	163	388	92	180	118	562	769
196.362	0	868	31	69	112	109	199	402	370	163	388	92	179	119	561	767
196.485	0	883	31	70	111	109	199	403	371	164	389	92	180	118	563	770
196.608	0	866	32	71	112	110	202	404	373	163	389	92	179	118	564	769
196.731	0	875	32	70	111	109	201	402	373	163	388	92	180	118	562	770
196.854	0	868	30	69	110	108	198	401	371	164	389	92	179	118	562	767
196.977	0	873	31	70	110	109	198	401	371	163	389	92	179	117	563	769
197.1	0	868	31	69	111	109	199	403	373	163	389	92	179	118	562	765
197.222	0	876	32	70	112	110	200	403	373	163	390	92	180	118	563	770
197.345	0	868	31	69	111	111	201	404	372	163	388	92	180	118	565	770
197.468	0	880	33	71	112	111	202	404	373	164	388	93	180	119	564	774
197.591	0	868	32	69	110	109	198	402	373	164	387	91	181	118	563	771
197.714	0	877	30	69	110	109	199	402	373	164	388	92	180	119	562	774
197.837	0	873	31	70	111	109	200	403	372	164	388	92	180	120	561	767
197.96	0	876	31	69	112	109	199	404	372	163	389	92	180	120	561	774
198.083	0	875	32	69	112	111	200	405	373	165	390	93	182	120	562	769
198.205	0	883	32	71	111	111	202	406	375	164	391	92	182	121	563	775
198.328	0	874	31	71	112	112	201	404	374	164	390	92	181	120	563	772
198.451	0	876	31	69	111	109	198	402	373	164	388	92	181	120	562	773
198.574	0	872	32	69	111	109	199	403	373	164	389	92	180	119	563	768
198.697	0	881	32	69	111	110	201	403	373	164	388	93	180	120	563	775
198.82	0	877	32	70	112	110	201	404	373	164	389	92	180	120	564	770
198.943	0	880	33	70	112	110	201	404	373	164	390	93	180	119	565	772
199.066	0	874	32	71	113	111	203	406	374	164	390	93	182	120	564	766
199.188	0	878	32	69	111	110	199	403	374	164	388	92	180	119	563	774
199.311	0	877	32	69	111	109	199	403	373	164	389	91	180	119	563	771
199.434	0	876	31	70	110	110	198	403	372	163	389	93	180	119	562	772
199.557	0	874	31	70	112	109	200	403	374	164	390	92	179	119	562	767
199.68	0	879	32	70	111	110	201	405	373	163	390	93	181	120	562	775
199.803	0	878	33	71	113	110	201	406	370	164	390	92	181	119	561	768
199.926	0	872	32	70	113	111	202	405	368	164	391	91	180	119	560	769
200.049	0	873	32	69	111	108	199	405	367	164	391	91	181	118	561	762
200.172	0	880	33	70	111	109	199	405	367	164	390	90	181	120	561	768
200.294	0	881	32	69	110	109	200	406	367	165	391	91	181	119	560	765
200.417	0	880	33	70	111	110	201	408	369	166	393	90	182	119	560	770
200.54	0	881	34	70	111	110	202	408	370	165	392	91	182	120	559	762
200.663	0	889	33	70	110	110	203	407	370	164	392	91	181	119	556	772
200.786	0	887	32	69	110	108	200	406	369	165	391	91	181	119	555	766
200.909	0	876	33	70	111	109	201	406	370	165	391	91	181	119	557	770
201.032	0	883	32	71	111	109	202	407	371	165	391	91	181	119	557	768
201.155	0	890	33	70	112	109	203	407	369	165	392	91	181	119	558	770
201.277	0	890	34	70	112	110	203	408	369	165	392	91	182	120	559	766
201.4	0	874	33	70	109	110	200	405	369	164	391	90	181	119	558	768
201.523	0	885	33	68	111	107	200	406	370	164	390	90	181	119	557	766
201.646	0	892	33	69	109	109	200	405	370	164	391	91	182	119	559	769
201.769	0	895	32	69	110	109	199	405	369	164	390	91	181	119	557	765
201.892	0	878	32	69	111	109	200	407	370	165	391	91	181	118	557	769
202.015	0	888	33	71	111	110	202	407	372	165	392	91	182	119	559	769
202.138	0	896	32	69	110	110	202	404	371	164	390	91	180	118	557	774
202.26	0	898	32	69	110	107	200	403	370	164	389	91	180	119	558	776
202.383	0	879	32	69	110	108	199	403	370	163	390	90	180	118	557	775
202.506	0	889	32	69	111	108	199	403	370	163	389	90	179	118	556	771
202.629	0	891	32	69	111	109	200	404	370	163	390	91	181	118	558	770
202.752	0	886	32	70	112	109	202	405	369	164	391	91	181	119	560	767
202.875	0	879	32	70	111	111	201	406	371	164	391	91	180	119	561	770
202.998	0	882	31	68	110	109	198	403	370	163	388	91	180	119	558	766
203.121	0	889	32	68	111	108	199	402	369	163	389	91	180	119	558	768
203.244	0	886	33	69	110	108	199	402	368	163	388	90	179	118	558	766
203.366	0	878	32	69	111	107	200	404	369	163	390	90	180	118	558	768
203.489	0	877	32	69	111	110	200	404	370	162	390	91	180	119	559	769
203.612	0	887	34	70	112	108	201	405	370	164	391	92	181	119	559	766
203.735	0	889	33	70	110	110	201	404	369	164	389	91	181	117	558	764
203.858	0	876	33	70	109	108	198	402	369	163	388	90	179	118	558	766
203.981	0	871	32	69	111	108	200	402	369	163	388	91	179	118	556	766
204.104	0	884	32	68	110	108	200	402	369	163	389	90	180	118	556	765
204.227	0	887	32	69	111	108	201	403	367	164	389	90	180	119	557	769
204.349	0	878	33	70	111	109	202	404	369	164	389	92	181	118	558	770
204.472	0	874	34	70	112	110	203	406	370	165	391	92	181	118	556	771
204.595	0	889	33	70	110	110	202	403	369	164	388	92	182	118	557	766
204.718	0	891	31	69	110	108	200	402	368	164	388	91	180	118	556	767
204.841	0	882	32	70	111	109	200	402	369	163	389	91	180	118	557	766
204.964	0	873	32	69	111	109	201	403	370	163	389	91	180	118	556	770
205.087	0	888	33	70	111	109	202	403	370	164	389	91	181	118	558	771
205.21	0	891	33	70	110	109	203	405	371	165	390	91	181	119	559	771
205.332	0	886	34	70	112	111	205	407	371	165	392	92	183	119	559	770
205.455	0	879	34	71	112	110	202	404	371	165	390	91	181	119	558	773
205.578	0	893	33	70	110	109	200	403	370	164	390	92	181	118	557	767
205.701	0	892	32	70	111	109	201	402	370	164	389	91	181	118	558	770
205.824	0	886	33	70	111	109	201	404	371	164	390	91	181	117	558	769
205.947	0	885	33	71	112	110	202	406	370	164	391	91	181	118	558	773
206.07	0	891	33	71	112	110	204	406	371	166	391	92	183	119	559	771
206.193	0	894	33	72	112	110	205	408	371	166	392	92	183	120	560	775
206.316	0	886	33	71	111	112	204	405	372	165	392	92	182	119	559	770
206.438	0	889	32	70	111	108	202	405	373	164	391	91	182	119	559	773
206.561	0	892	33	70	112	111	203	406	372	165	392	92	182	118	560	770
206.684	0	893	33	69	112	109	203	405	371	165	392	91	181	119	561	774
206.807	0	884	33	70	113	110	204	407	372	166	393	93	182	120	561	770
206.93	0	888	33	71	112	111	205	408	374	167	394	92	183	120	562	775
207.053	1	895	34	72	114	112	207	408	374	167	394	92	184	120	563	772
207.176	0	895	33	70	111	111	202	406	372	165	392	91	182	119	562	774
207.299	0	884	33	70	111	110	202	406	373	166	393	92	182	120	562	771
207.421	0	885	33	69	112	111	203	407	374	166	393	92	182	119	562	774
207.544	0	889	33	70	112	111	204	409	373	167	393	93	182	119	562	769
207.667	0	894	34	71	113	110	205	409	374	166	394	92	183	120	563	776
207.79	0	888	33	72	113	111	206	410	376	168	395	92	183	121	564	773
207.913	0	887	34	71	113	113	207	409	376	167	395	93	183	120	563	775
208.036	0	880	33	70	112	110	202	406	374	167	393	92	183	119	563	768
208.159	0	893	33	70	112	110	204	407	373	166	392	91	181	120	562	774
208.282	0	883	33	71	113	110	203	407	374	166	392	91	182	120	562	770
208.404	0	889	33	71	113	111	205	409	375	167	394	92	183	119	562	776
208.527	0	883	33	71	114	111	206	410	375	167	395	93	183	120	564	775
208.65	0	896	34	72	114	111	206	410	376	169	395	92	184	120	564	778
208.773	0	885	33	71	113	112	205	409	376	167	394	93	183	119	564	771
208.896	0	890	33	70	111	110	203	408	375	167	394	92	182	119	563	773
209.019	0	878	33	71	113	111	204	407	374	167	394	91	182	120	564	772
209.142	0	897	33	70	112	110	204	407	374	167	394	92	182	119	563	775
209.265	0	887	33	71	113	111	205	409	376	166	394	92	183	119	563	771
209.388	0	893	34	70	113	111	206	410	377	168	395	92	183	119	563	774
209.51	0	881	34	72	114	113	208	411	376	168	396	93	184	119	565	774
209.633	0	895	33	71	112	110	203	408	375	167	393	92	182	119	562	775
209.756	0	887	33	70	112	111	204	408	375	167	393	92	182	120	563	770
209.879	0	888	33	70	112	111	204	408	375	167	393	91	182	119	562	774
210.002	0	890	33	71	113	110	205	409	374	167	394	93	183	120	563	771
210.125	0	895	34	70	113	111	205	410	375	168	395	92	182	120	564	775
210.248	0	889	34	72	114	111	206	410	377	167	395	93	183	120	564	771
210.371	0	890	32	72	113	113	207	409	378	167	394	93	182	121	562	775
210.493	0	884	32	68	110	110	204	407	376	167	391	92	182	119	561	772
210.616	0	900	33	70	112	109	203	407	375	166	393	92	181	120	561	774
210.739	0	888	33	69	112	110	203	407	375	166	393	92	182	119	561	769
210.862	0	894	33	70	112	111	204	409	376	167	393	93	181	120	561	774
210.985	0	887	33	70	114	112	204	409	375	167	394	93	183	120	562	772
211.108	0	900	33	71	113	111	206	410	376	167	395	92	182	120	563	775
211.231	0	883	32	70	112	111	204	408	375	166	393	92	182	120	562	767
211.354	0	891	33	70	111	109	203	407	375	166	393	92	181	119	559	772
211.476	0	883	33	70	110	109	203	406	373	167	392	92	180	119	560	768
211.599	0	888	32	70	112	109	203	407	373	166	392	91	181	120	560	773
211.722	0	885	33	70	113	110	203	408	375	166	393	91	181	119	560	769
211.845	0	896	33	71	113	110	204	408	376	167	394	92	182	120	561	774
211.968	0	886	33	71	113	112	206	408	375	168	394	92	182	120	562	773
212.091	0	888	32	70	112	110	203	406	374	166	392	92	180	119	560	774
212.214	0	885	33	71	112	109	202	406	375	165	391	91	181	119	560	768
212.337	0	890	33	69	111	109	201	406	374	166	391	92	181	119	560	776
212.46	0	888	32	70	112	110	204	406	372	166	392	91	180	119	560	770
212.582	0	889	32	70	112	110	204	408	373	166	393	92	180	120	561	774
212.705	0	886	33	70	113	111	204	409	374	166	393	92	181	120	560	768
212.828	0	891	32	70	111	112	205	407	374	166	392	92	181	120	561	778
212.951	0	888	32	69	111	109	202	406	372	165	391	92	180	119	561	771
213.074	0	877	33	69	111	109	201	406	372	165	392	91	179	119	561	774
213.197	0	883	32	70	111	109	201	406	372	165	392	91	180	119	560	767
213.32	0	891	32	69	111	110	203	406	373	165	391	91	180	119	561	776
213.443	0	889	32	71	113	111	203	407	372	166	393	92	181	119	562	773
213.565	0	876	33	71	112	111	205	409	373	166	393	92	181	119	562	774
213.688	0	879	33	70	110	110	203	405	373	164	390	91	180	119	561	772
213.811	0	888	31	69	110	108	201	404	373	165	389	92	179	117	559	773
213.934	0	892	32	69	110	108	201	404	370	164	389	91	178	119	559	769
214.057	0	882	31	69	111	110	201	404	371	163	391	91	179	119	559	772
214.18	0	885	33	70	111	110	202	406	372	164	390	91	180	119	560	771
214.303	0	890	32	70	111	110	202	406	372	164	391	91	180	119	560	774
214.426	0	890	33	70	112	111	204	407	370	166	392	92	180	119	561	772
214.548	0	880	32	71	111	112	202	405	371	165	390	91	179	118	559	770
214.671	0	880	31	69	111	108	199	403	371	163	389	91	178	118	558	771
214.794	0	886	31	68	111	109	200	403	369	164	389	91	179	118	559	769
214.917	0	887	31	69	110	108	199	403	368	163	389	90	178	118	558	770
215.04	0	878	32	70	111	109	200	404	369	163	389	90	178	119	558	769
215.163	0	870	31	69	111	109	201	405	370	163	390	92	179	118	559	773
215.286	0	889	32	70	112	110	204	406	371	164	391	92	180	119	560	771
215.409	0	890	31	70	111	111	203	404	370	164	389	93	179	118	560	771
215.532	0	878	31	68	111	109	199	402	370	163	389	91	178	117	558	770
215.654	0	871	31	68	111	109	200	403	370	163	389	91	178	118	558	773
215.777	0	888	31	68	111	109	199	402	369	163	388	91	178	118	558	769
215.9	0	887	32	69	111	109	201	403	369	163	390	91	178	118	559	774
216.023	0	878	32	70	111	110	201	405	370	163	390	92	179	119	559	769
216.146	0	880	32	70	112	110	202	406	371	164	390	91	179	119	559	774
216.269	0	886	31	70	112	111	203	404	371	163	391	91	179	118	559	771
216.392	0	887	30	68	110	108	200	402	370	162	388	91	178	117	557	774
216.515	0	876	30	69	110	109	199	402	369	161	388	90	178	118	558	769
216.637	0	878	30	69	110	109	199	403	370	162	387	91	178	118	557	773
216.76	0	880	31	69	111	109	201	403	370	163	389	91	179	119	558	769
216.883	0	887	32	69	112	109	202	405	370	163	389	92	178	119	559	775
217.006	0	876	31	70	112	110	202	405	370	163	390	91	179	119	560	771
217.129	0	881	31	71	112	112	203	405	372	164	391	92	179	118	561	773
217.252	0	869	31	70	111	108	200	401	369	163	388	91	179	117	559	771
217.375	0	886	31	69	111	109	200	402	369	162	389	91	178	118	559	774
217.498	0	875	31	69	109	109	199	402	370	162	388	90	177	118	558	768
217.62	0	883	30	69	112	109	200	404	370	162	389	91	178	117	559	772
217.743	0	872	31	70	112	110	203	405	370	164	390	91	179	118	560	771
217.866	0	887	31	71	112	111	203	406	370	164	390	92	179	117	561	776
217.989	0	873	32	71	111	111	203	406	372	163	391	91	180	118	562	773
218.112	0	883	31	70	112	110	203	405	372	164	389	92	179	119	560	772
218.235	0	879	31	69	111	109	200	403	369	163	389	91	178	118	560	770
218.358	0	890	30	69	111	108	200	403	370	163	389	91	178	118	560	771
218.481	0	875	31	69	111	109	201	404	371	163	389	91	179	118	560	769
218.604	0	882	31	70	112	110	201	405	371	163	391	91	179	118	560	773
218.726	0	877	32	70	113	110	203	406	370	163	391	92	179	118	562	772
218.849	0	882	32	71	113	110	203	408	372	164	392	91	180	119	562	775
218.972	0	875	32	71	111	111	203	406	372	163	391	92	180	119	561	769
219.095	0	884	31	70	111	109	200	405	372	162	390	91	178	118	560	774
219.218	0	876	30	70	111	110	202	404	371	163	390	91	179	118	560	770
219.341	0	881	31	70	112	110	202	404	371	163	390	91	179	118	561	775
219.464	0	878	31	71	113	110	203	407	373	164	391	91	179	119	562	769
219.587	0	886	32	70	113	111	203	407	373	164	392	92	180	119	561	778
219.709	0	885	32	71	112	111	205	408	373	165	392	92	180	120	563	772
219.832	0	884	33	71	111	112	204	406	373	164	392	91	180	119	562	776
219.955	0	879	32	70	111	109	202	405	373	163	390	91	179	118	561	769
220.078	0	885	31	70	112	110	202	405	373	164	390	91	179	118	561	777
220.201	0	885	31	70	111	110	203	406	373	164	390	92	180	119	560	772
220.324	0	873	32	71	112	111	203	407	373	164	391	91	180	120	560	775
220.447	0	880	32	72	112	110	204	407	374	164	392	91	180	120	561	769
220.57	0	888	32	72	113	111	205	409	376	166	393	92	181	120	562	777
220.692	0	886	32	72	112	112	205	407	374	165	391	93	180	120	563	772
220.815	0	870	31	71	112	110	202	405	374	164	390	91	179	119	562	774
220.938	0	881	32	70	112	110	203	406	375	163	390	92	179	119	562	771
221.061	0	886	31	70	111	111	202	405	374	164	391	90	180	118	562	774
221.184	0	888	33	70	112	111	203	406	374	164	391	92	180	119	563	772
221.307	0	880	32	70	113	111	203	407	374	165	391	91	180	119	564	773
221.43	0	880	32	72	113	111	204	409	376	165	393	92	181	120	565	774
221.553	0	885	33	71	112	113	205	406	375	165	391	92	181	118	564	773
221.676	0	888	32	70	111	109	203	406	372	165	391	92	180	120	563	771
221.798	0	879	32	70	111	111	202	407	373	164	391	92	180	119	563	771
221.921	0	871	32	70	113	110	202	406	375	164	392	91	180	118	562	774
222.044	0	889	32	71	112	112	203	407	375	165	392	93	180	119	564	772
222.167	0	890	32	71	114	111	204	409	374	165	393	92	180	120	564	778
222.29	0	882	33	72	114	113	205	410	377	166	393	92	181	119	565	774
222.413	0	883	32	71	113	111	203	407	375	165	392	92	180	119	564	776
222.536	0	888	32	70	112	111	202	407	374	164	391	92	180	118	565	772
222.659	0	890	32	70	112	111	201	406	374	164	391	91	179	119	565	776
222.781	0	879	32	70	112	111	203	407	375	165	391	93	180	119	565	773
222.904	0	883	32	72	113	111	203	408	375	164	392	91	181	119	565	777
223.027	0	876	32	71	113	111	204	408	375	165	393	92	181	119	567	771
223.15	0	889	33	72	112	114	205	408	375	166	392	92	181	119	566	779
223.273	0	879	31	70	113	111	202	406	375	164	391	92	180	118	565	772
223.396	0	876	32	70	110	110	203	406	375	164	389	91	180	118	565	777
223.519	0	875	31	70	111	109	202	405	375	165	390	92	179	118	565	774
223.642	0	891	32	70	113	111	203	407	375	164	391	92	180	118	564	777
223.764	0	881	32	71	113	111	203	408	375	164	393	93	180	119	565	772
223.887	0	887	33	72	113	111	204	409	375	165	393	92	181	118	567	776
224.01	0	879	32	71	113	113	205	408	374	166	392	92	181	119	567	773
224.133	0	883	31	69	112	109	202	406	374	164	391	91	179	118	566	774
224.256	0	879	33	70	112	111	202	407	374	163	391	91	179	119	565	771
224.379	0	886	32	70	112	110	202	407	374	164	389	91	180	119	565	776
224.502	0	879	32	70	113	111	202	407	373	165	391	91	180	119	566	773
224.625	0	883	32	71	112	111	203	407	374	164	392	91	179	120	568	778
224.748	0	880	34	71	113	112	204	409	375	164	393	92	180	119	567	772
224.87	0	886	32	71	112	111	204	407	375	164	392	91	181	119	567	780
224.993	0	881	32	69	112	110	203	406	373	164	391	92	180	119	567	775
225.116	0	879	32	70	113	110	201	406	373	163	391	92	179	119	567	778
225.239	0	879	32	70	112	110	202	407	373	164	390	92	179	119	567	771
225.362	0	885	33	71	112	112	203	407	374	164	392	92	180	119	568	779
225.485	0	882	32	70	112	110	205	406	374	165	390	91	180	119	570	777
225.608	0	871	32	71	112	113	204	408	374	165	392	93	181	119	569	778
225.731	0	883	30	70	112	110	202	406	374	164	390	93	180	119	568	774
225.853	0	887	32	69	111	110	203	405	374	164	390	92	179	120	567	777
225.976	0	886	31	70	111	110	202	405	373	163	390	92	179	119	569	773
226.099	0	881	32	70	112	110	203	406	373	163	390	92	180	120	568	775
226.222	0	882	32	69	113	110	202	408	375	164	391	92	180	119	568	775
226.345	0	888	32	70	113	112	204	408	374	165	392	92	180	120	569	773
226.468	0	889	32	71	112	112	203	406	373	164	391	92	180	120	569	773
226.591	0	877	31	70	112	109	202	404	373	163	390	92	178	118	568	772
226.714	0	868	32	68	111	111	201	404	374	163	389	92	178	119	567	775
226.836	0	884	31	70	111	110	202	405	373	164	389	91	178	119	568	775
226.959	0	888	32	69	112	110	202	406	373	163	389	91	179	119	568	776
227.082	0	883	32	70	112	111	203	407	373	163	391	92	179	120	568	775
227.205	0	885	33	70	113	111	203	408	374	164	391	92	180	120	568	780
227.328	0	889	32	69	111	110	202	406	373	163	389	92	179	120	568	775
227.451	0	890	31	69	111	109	202	405	373	163	390	92	179	120	567	777
227.574	0	878	31	70	113	110	202	406	373	163	389	92	178	119	567	774
227.697	0	883	31	69	112	109	201	405	373	163	390	91	179	119	567	777
227.82	0	872	31	70	113	110	203	407	373	164	392	92	179	120	568	777
227.942	0	889	32	70	113	109	203	407	372	164	391	92	179	120	568	779
228.065	0	881	33	70	113	112	203	407	374	164	391	92	179	120	568	772
228.188	0	883	31	69	112	109	201	405	374	164	389	91	178	120	567	775
228.311	0	880	30	69	112	110	202	405	371	163	389	91	178	120	567	773
228.434	0	891	31	68	112	109	201	404	372	162	390	91	178	118	567	775
228.557	0	876	31	70	111	110	201	406	372	163	390	92	178	119	567	772
228.68	0	883	32	70	112	110	202	406	373	163	391	91	178	120	568	776
228.803	0	877	32	70	113	111	204	407	373	163	390	92	179	119	569	773
228.925	0	880	32	68	112	110	201	404	371	163	389	92	177	119	567	776
229.048	0	877	30	69	111	110	200	405	372	163	390	91	177	119	567	770
229.171	0	883	31	69	112	109	200	403	371	162	388	91	177	119	566	777
229.294	0	880	30	68	112	109	201	405	371	163	388	91	177	119	567	772
229.417	0	877	31	69	112	109	202	405	370	162	390	92	177	120	567	776
229.54	0	877	31	69	112	109	201	406	372	163	390	91	178	120	567	769
229.663	0	884	31	70	112	111	203	405	372	162	391	91	178	119	568	778
229.786	0	882	31	68	112	109	199	403	370	163	388	91	177	118	566	773
229.908	0	868	30	68	111	108	199	404	370	162	389	91	177	118	566	775
230.031	0	879	30	68	111	108	199	404	371	161	388	91	177	119	566	773
230.154	0	884	30	68	111	109	200	404	370	163	388	91	177	119	565	775
230.277	0	883	31	68	112	110	201	405	369	162	390	91	177	118	567	772
230.4	0	876	31	69	113	109	201	405	370	163	390	91	178	119	567	774
230.523	0	867	31	68	112	110	201	403	370	162	388	91	177	118	566	773
230.646	0	883	29	68	111	108	200	403	370	161	388	91	177	118	565	770
230.769	0	885	30	67	111	108	200	402	369	162	387	91	177	118	565	772
230.892	0	869	29	68	111	109	199	403	370	161	387	92	176	117	566	775
231.014	0	880	31	68	111	109	200	404	371	162	388	91	177	118	566	776
231.137	0	887	31	69	113	108	201	406	370	162	389	91	178	119	565	773
231.26	0	887	31	69	112	111	202	405	370	162	389	90	178	119	567	776
231.383	0	873	29	68	109	108	199	401	369	162	386	91	176	117	565	772
231.506	0	879	31	66	110	108	199	402	370	161	386	90	177	117	564	777
231.629	0	870	29	67	111	108	199	402	369	161	387	91	176	117	563	773
231.752	0	882	30	68	111	109	200	402	368	162	387	90	176	119	565	777
231.875	0	873	30	69	111	107	200	403	369	162	387	90	177	117	563	772
231.997	0	880	30	68	112	109	201	405	369	162	388	91	177	118	564	775
232.12	0	878	30	70	111	111	202	404	368	162	389	92	178	118	565	771
232.243	0	884	29	68	111	108	199	401	367	161	388	90	176	117	565	771
232.366	0	870	29	67	111	107	198	402	368	161	387	90	176	116	564	768
232.489	0	878	29	68	111	109	200	402	367	161	387	91	176	117	564	772
232.612	0	871	30	68	112	108	200	402	367	162	388	91	176	117	565	771
232.735	0	875	29	69	112	109	201	403	367	162	389	90	177	117	565	775
232.858	0	871	29	69	112	109	200	404	367	161	391	91	177	118	566	770
232.98	0	872	28	70	112	110	201	403	365	162	390	91	177	117	566	776
233.103	11	870	28	67	112	108	198	402	361	162	389	90	177	117	564	770
233.226	0	857	29	68	112	108	200	404	363	161	391	89	177	117	566	774
233.349	0	866	29	68	111	109	199	405	364	162	391	90	178	118	566	768
233.472	0	871	29	70	111	109	202	405	366	163	391	91	178	117	568	778
233.595	0	873	30	70	113	109	204	407	366	164	392	91	178	118	569	775
233.718	0	868	30	69	112	111	201	405	366	163	390	91	179	117	567	774
233.841	0	874	29	69	112	109	201	406	368	163	391	91	178	117	562	773
233.964	0	880	30	69	113	109	202	406	369	163	390	92	179	118	561	773
234.086	0	880	31	70	112	109	202	405	367	164	391	91	179	118	562	774
234.209	0	873	30	71	112	110	203	407	369	164	390	91	180	119	563	780
234.332	0	882	31	71	112	111	204	407	371	164	391	92	180	119	562	780
234.455	0	887	31	69	110	111	203	406	370	164	390	92	180	118	563	778
234.578	0	887	30	70	112	110	203	406	371	164	390	91	180	119	563	779
234.701	0	881	31	69	111	110	203	407	372	163	390	91	179	119	564	778
234.824	0	886	30	70	113	110	203	407	373	163	391	92	180	119	564	781
234.947	0	895	32	70	113	110	205	410	373	164	393	92	180	121	564	774
235.069	0	898	32	70	114	111	205	411	374	165	394	93	181	122	563	776
235.192	0	880	30	70	113	111	205	409	374	165	393	92	180	122	563	771
235.315	0	887	31	69	112	109	202	407	374	164	392	91	179	122	562	773
235.438	0	877	31	69	112	110	203	407	373	165	392	91	180	120	559	771
235.561	0	892	30	69	114	109	203	407	373	164	392	92	181	121	559	773
235.684	0	885	32	70	114	110	204	408	375	165	394	92	181	120	558	768
235.807	0	888	34	70	113	110	205	410	375	166	394	93	181	121	559	773
235.93	0	885	33	71	113	112	207	411	375	167	395	92	182	120	560	770
236.052	0	898	34	71	112	111	204	409	373	165	392	92	181	120	560	770
236.175	0	885	32	70	112	109	202	408	375	165	393	91	180	120	561	767
236.298	0	891	32	70	112	110	202	407	373	164	393	91	180	119	560	772
236.421	0	884	32	69	112	110	203	408	373	165	393	92	181	120	561	772
236.544	0	888	33	70	114	110	204	410	373	165	393	91	181	120	562	773
236.667	0	887	33	71	114	111	206	411	376	166	394	92	181	120	563	768
236.79	0	895	33	71	114	111	207	412	377	166	395	93	182	121	563	776
236.913	0	891	33	71	114	114	209	411	376	167	395	93	182	120	565	772
237.036	0	888	32	69	112	110	203	408	375	166	393	92	180	119	563	773
237.158	0	886	32	69	113	109	203	409	377	166	393	92	181	120	564	768
237.281	0	895	32	69	113	110	204	409	376	166	393	93	181	120	565	775
237.404	0	895	33	71	114	110	206	410	376	168	394	92	182	120	566	772
237.527	0	891	33	71	113	112	206	411	377	167	395	92	182	120	567	773
237.65	0	894	33	71	115	113	208	413	379	169	396	92	182	121	568	773
237.773	0	901	35	72	115	113	210	415	379	169	398	93	184	121	570	776
237.896	0	897	34	70	113	113	208	411	378	168	395	92	183	120	570	771
238.019	0	889	32	70	114	111	206	411	378	167	394	93	182	121	569	772
238.141	0	890	33	71	114	112	206	411	378	167	395	93	182	121	570	773
238.264	0	895	34	70	112	112	207	411	379	169	395	93	183	121	571	774
238.387	0	897	34	72	113	113	209	413	379	169	396	93	183	121	572	776
238.51	0	896	35	72	115	112	210	415	380	169	399	93	184	121	572	773
238.633	0	898	34	72	115	113	210	416	383	169	400	93	185	122	573	778
238.756	0	902	36	74	116	116	213	416	381	171	401	95	185	122	575	775
238.879	0	903	34	72	115	112	209	414	381	169	397	93	184	122	575	777
239.002	0	893	34	72	114	114	209	414	382	170	399	94	184	121	576	774
239.124	0	896	34	72	115	113	209	415	382	169	398	94	185	121	576	778
239.247	0	887	35	71	116	114	211	417	383	171	399	95	185	122	575	776
239.37	0	904	35	73	117	114	212	417	383	171	401	94	185	123	577	779
239.493	0	898	36	74	116	115	212	418	385	171	402	94	186	123	578	775
239.616	0	898	37	74	117	116	215	420	385	171	402	95	187	122	578	779
239.739	0	897	35	73	116	114	211	418	384	171	400	94	185	122	578	774
239.862	0	908	35	72	115	114	212	417	384	172	400	94	185	122	579	776
239.985	0	894	36	73	116	114	211	418	385	172	401	95	186	123	578	774
240.108	0	902	36	73	117	115	213	419	385	173	403	95	186	123	579	778
240.23	0	897	36	73	117	115	214	419	386	174	402	95	186	123	580	777
240.353	0	902	37	74	118	116	215	421	385	173	403	95	187	123	581	782
240.476	0	896	37	74	118	116	214	420	386	173	402	95	186	123	581	775
240.599	0	905	36	73	116	113	212	419	386	172	402	95	186	122	580	783
240.722	0	899	36	73	117	114	212	418	385	173	402	94	186	122	580	779
240.845	0	900	36	73	117	114	212	418	385	172	402	95	186	123	581	780
240.968	0	898	36	74	117	114	212	420	387	173	402	95	186	122	580	773
241.091	0	904	37	73	117	116	214	421	387	173	403	95	187	123	581	781
241.213	0	903	37	74	119	117	215	422	387	175	404	95	187	123	583	778
241.336	0	886	36	73	116	116	212	420	387	172	402	95	186	123	581	779
241.459	0	898	36	73	116	114	211	419	387	172	402	95	186	123	581	777
241.582	0	901	36	72	116	114	213	419	386	173	402	95	185	122	580	781
241.705	0	901	36	73	116	115	212	418	385	172	401	94	185	122	581	777
241.828	0	896	37	72	118	114	212	420	386	173	403	95	185	123	581	780
241.951	0	898	36	73	117	115	213	421	387	173	403	95	186	123	581	780
242.074	0	903	36	74	117	117	215	421	387	173	404	96	187	123	582	777
242.196	0	901	36	72	116	114	210	418	385	172	401	95	185	122	580	777
242.319	0	891	36	73	115	114	211	418	386	171	401	94	185	122	579	776
242.442	0	884	36	73	116	114	209	418	386	172	402	94	185	122	580	780
242.565	0	902	35	71	116	114	211	418	385	172	401	95	185	122	579	777
242.688	0	900	35	73	117	114	212	420	385	173	402	95	186	122	579	781
242.811	0	891	36	74	116	115	212	420	385	172	402	95	186	123	580	777
242.934	0	893	35	73	117	115	212	419	385	172	401	95	185	122	579	781
243.057	0	899	36	73	116	113	210	417	384	172	401	94	184	122	578	775
243.18	0	901	35	72	116	113	210	417	383	170	399	94	184	121	577	781
243.302	0	888	35	73	116	114	209	418	384	171	400	94	184	121	577	776
243.425	0	892	35	72	114	113	210	418	384	171	400	95	185	122	577	780
243.548	0	886	36	73	116	114	210	418	383	172	401	94	185	122	578	780
243.671	0	902	36	73	116	115	211	417	382	172	401	95	184	122	578	781
243.794	0	889	34	71	114	111	207	416	383	170	399	94	183	121	576	775
243.917	0	893	34	72	115	113	208	416	382	170	399	94	184	121	576	779
244.04	0	891	34	71	115	112	208	415	380	170	398	94	183	121	575	775
244.163	0	899	34	71	116	112	208	415	380	170	398	93	183	120	575	778
244.285	0	885	35	72	116	111	208	416	380	170	400	94	184	121	576	776
244.408	0	892	35	72	115	113	208	417	381	171	400	95	184	122	576	778
244.531	0	882	34	71	114	114	209	414	379	170	396	93	182	120	575	780
244.654	0	889	33	71	114	110	205	412	378	168	395	92	182	120	572	779
244.777	0	885	33	71	114	111	204	412	378	168	396	93	182	120	572	774
244.9	0	894	33	70	113	110	205	411	377	168	396	92	182	120	571	781
245.023	0	889	34	70	115	111	205	413	376	168	396	93	181	121	572	777
245.146	0	891	33	71	115	111	204	412	377	167	396	93	181	121	572	779
245.268	0	885	34	72	115	112	206	414	376	167	397	94	182	121	571	772
245.391	0	887	33	70	113	111	205	410	376	167	395	93	181	121	571	782
245.514	0	885	33	70	114	109	202	409	372	167	394	92	179	119	569	774
245.637	0	872	32	70	114	110	201	408	372	166	393	92	179	120	569	776
[truncated: 704 more rows]

## Sheet: Short_ch
	SNR :	52	49	37	51	51	56	51	49	52	51	47	28	0	0	0	0	0	0	0	0	0	0	0	0
		D780						D850						D725						D940
Time	Marker	ch16	ch17	ch18	ch19	ch20	ch21	ch16	ch17	ch18	ch19	ch20	ch21	ch16	ch17	ch18	ch19	ch20	ch21	ch16	ch17	ch18	ch19	ch20	ch21
0.24576	0	0	0	0	0	0	0	0	0	0	0	0	0	0	0	0	0	0	0	0	0	0	0	0	0
0.36864	0	96	91	81	97	86	178	94	95	92	72	70	138	2	1	-62	-2	-10	-76	-1	-3	22	4	3	15
0.49152	0	95	92	65	97	86	154	94	97	69	71	69	56	3	1	-82	-1	-10	-57	-2	-2	19	4	3	46
0.6144	0	94	91	53	95	86	157	94	95	66	71	70	26	3	1	-87	0	-11	-66	-2	-3	49	4	4	55
0.73728	0	94	93	54	94	88	155	94	98	63	70	65	17	3	0	-91	0	-12	-79	-3	-2	59	4	3	53
0.86016	0	94	92	54	94	92	156	92	96	62	70	63	16	4	0	-94	-1	-11	-88	-5	-2	64	4	3	51
0.98304	0	94	94	43	95	91	158	93	99	72	70	63	19	4	-1	-83	-1	-11	-92	-4	-1	79	4	3	50
1.10592	0	94	95	42	95	92	159	92	99	72	70	64	20	3	-1	-83	0	-12	-93	-4	0	80	4	3	48
1.2288	0	94	94	41	95	92	168	92	101	73	71	64	11	4	-1	-82	0	-11	-85	-5	0	83	3	3	56
1.35168	0	94	96	41	95	92	169	93	102	73	70	66	11	4	-2	-82	-1	-11	-86	-4	-1	84	4	4	56
1.47456	0	94	95	41	94	89	169	93	100	73	71	65	10	4	-1	-82	0	-9	-86	-4	-1	85	4	3	55
1.59744	0	94	94	42	94	88	168	91	99	73	70	62	13	4	0	-81	-1	-9	-86	-4	0	87	4	2	53
1.72032	0	94	93	41	94	89	159	92	98	74	70	62	21	4	-2	-82	-1	-8	-78	-5	-1	87	4	2	61
1.8432	0	93	93	41	94	88	168	91	99	74	70	63	13	4	-2	-82	0	-8	-87	-5	0	88	4	4	53
1.96608	0	94	95	41	94	89	169	92	99	74	69	63	12	4	-1	-83	0	-8	-86	-5	0	87	4	3	53
2.08896	0	94	94	40	95	89	169	92	100	74	69	63	10	4	-1	-81	0	-8	-86	-4	0	87	4	2	54
2.21184	0	94	95	40	94	91	170	92	101	73	70	65	9	4	-1	-81	0	-9	-86	-5	0	87	3	3	54
2.33472	0	94	94	41	94	90	158	92	99	73	71	65	21	4	-2	-82	0	-9	-79	-5	0	88	4	4	62
2.4576	0	93	93	41	94	88	149	91	98	73	71	63	33	4	-1	-82	0	-8	-69	-5	-1	87	4	2	69
2.58048	0	94	93	41	94	88	149	92	98	73	70	63	32	4	-1	-81	-1	-9	-69	-5	-2	87	4	4	69
2.70336	0	93	94	41	94	89	150	92	97	73	70	63	31	4	-1	-82	0	-9	-70	-4	-1	88	3	2	69
2.82624	0	93	95	40	95	89	160	92	99	74	70	64	21	4	-1	-83	0	-9	-79	-4	-1	87	4	3	61
2.94912	0	93	94	40	94	89	169	92	99	73	70	64	11	3	-1	-82	0	-9	-86	-4	-1	87	4	2	53
3.072	0	94	94	38	94	89	168	92	100	75	70	63	11	4	-1	-80	0	-8	-87	-4	-1	87	4	3	53
3.19488	0	94	97	39	94	92	169	93	101	74	70	66	10	3	0	-82	0	-11	-87	-5	-1	87	4	5	54
3.31776	0	93	93	41	94	89	149	92	99	73	69	63	32	4	-2	-81	-1	-7	-69	-4	0	87	4	3	69
3.44064	0	93	94	41	94	89	148	92	99	73	70	63	32	3	-1	-81	-1	-9	-69	-5	-1	87	4	3	69
3.56352	0	94	93	41	94	89	148	92	98	72	70	64	33	3	-1	-80	0	-9	-68	-4	-1	87	5	3	68
3.6864	0	93	94	40	94	90	149	92	99	74	70	64	31	4	-1	-81	0	-8	-69	-4	0	88	4	2	69
3.80928	0	94	94	40	94	90	151	92	100	73	70	65	29	4	-1	-82	0	-9	-70	-4	-1	87	5	3	70
3.93216	0	94	95	39	94	89	160	92	100	74	70	63	20	4	-1	-81	0	-8	-78	-4	-1	87	4	3	62
4.05504	0	95	96	38	95	91	170	92	101	73	70	65	9	4	-2	-81	0	-9	-86	-4	0	86	4	3	53
4.17792	0	94	95	41	95	91	158	92	100	72	70	65	20	4	0	-80	0	-9	-78	-5	-1	88	4	4	62
4.3008	0	93	93	41	94	90	149	92	99	73	70	63	31	4	-1	-80	0	-8	-68	-4	-1	87	5	2	69
4.42368	0	93	94	41	94	88	148	91	98	73	70	62	32	3	-1	-80	0	-8	-69	-5	0	88	4	2	69
4.54656	0	93	94	40	94	89	148	92	99	73	71	63	32	3	-1	-80	0	-8	-68	-4	-1	87	4	2	69
4.66944	0	94	94	39	94	88	149	92	99	74	69	63	31	4	-1	-81	0	-8	-70	-4	-1	88	4	3	70
4.79232	0	93	94	39	93	90	151	92	100	73	70	64	28	4	-1	-81	0	-9	-70	-5	-1	87	4	2	70
4.9152	0	94	96	39	95	90	169	92	100	73	70	64	11	3	-1	-81	0	-9	-86	-5	0	87	5	3	53
5.03808	0	94	95	39	93	91	168	92	100	73	71	65	9	4	-1	-80	-1	-9	-86	-4	0	88	4	3	53
5.16096	0	94	93	39	95	89	148	92	99	74	70	64	31	4	0	-80	-1	-8	-67	-4	0	88	3	2	69
5.28384	0	93	93	39	94	89	148	92	99	73	70	64	32	4	-1	-81	0	-8	-69	-5	-1	87	4	2	69
5.40672	0	93	94	39	94	89	148	92	99	73	70	64	32	5	-1	-80	-1	-9	-69	-4	0	87	3	3	70
5.5296	0	93	93	39	95	89	150	92	100	73	71	64	31	3	-1	-79	0	-8	-68	-5	-1	88	4	2	69
5.65248	0	93	94	38	93	89	149	92	100	73	70	64	31	4	-1	-80	0	-8	-69	-4	-1	88	4	2	70
5.77536	0	94	94	37	94	90	151	93	101	74	70	64	30	3	-1	-81	-1	-8	-69	-4	-1	87	4	3	69
5.89824	0	94	96	39	95	91	159	93	101	72	70	65	20	4	-1	-80	0	-10	-78	-4	-1	87	4	4	62
6.02112	0	93	93	41	95	88	149	92	98	73	70	62	31	3	-1	-79	0	-9	-67	-5	-1	87	5	3	70
6.144	0	94	94	40	94	88	149	91	98	73	70	64	32	4	-2	-80	0	-8	-67	-4	-1	87	4	2	69
6.26688	0	92	94	40	94	89	149	92	99	73	69	64	32	4	-2	-80	0	-9	-69	-5	-1	87	4	2	69
6.38976	0	94	93	39	95	89	148	92	98	73	71	63	32	3	-1	-80	0	-9	-69	-3	0	87	5	2	69
6.51264	0	93	94	38	95	89	158	92	99	73	70	64	22	4	-1	-80	0	-10	-77	-5	0	87	4	2	61
6.63552	0	94	94	38	95	91	159	91	100	73	70	65	20	4	-2	-81	-1	-10	-78	-4	0	87	4	4	62
6.7584	0	94	95	38	95	91	159	92	101	73	71	66	20	4	-1	-81	-1	-10	-78	-5	-1	87	4	4	62
6.88128	0	94	93	40	95	88	148	93	99	73	71	63	30	3	-1	-79	0	-9	-68	-5	-1	88	4	2	69
7.00416	0	94	93	40	95	89	147	92	98	74	71	63	32	4	-1	-79	0	-8	-67	-4	0	88	4	2	69
7.12704	0	94	93	40	95	88	148	92	98	73	70	63	32	3	-1	-81	0	-9	-68	-4	-1	88	4	3	69
7.24992	0	93	93	40	95	89	148	92	97	73	71	63	31	4	-1	-81	0	-8	-69	-3	-1	87	4	2	69
7.3728	0	94	93	40	95	90	149	92	99	74	71	63	30	3	-1	-80	0	-10	-69	-5	0	88	4	4	69
7.49568	0	94	94	39	96	90	159	92	99	74	71	63	20	4	-1	-81	0	-9	-78	-5	-1	87	4	2	61
7.61856	0	93	95	38	95	89	160	92	100	74	71	64	19	3	-1	-81	0	-9	-78	-5	0	88	4	3	62
7.74144	0	93	94	41	96	89	157	91	99	73	71	63	21	3	-1	-80	-1	-8	-77	-4	0	88	5	3	61
7.86432	0	93	93	40	95	88	147	93	98	74	70	62	32	3	-1	-80	-1	-8	-67	-5	-1	88	4	3	69
7.9872	0	94	94	40	95	89	148	92	98	74	71	64	31	4	-1	-80	0	-9	-67	-5	-1	88	4	3	69
8.11008	0	94	95	40	96	89	149	92	98	73	70	63	31	4	-1	-81	-1	-8	-69	-4	-1	87	4	2	70
8.23296	0	94	94	40	95	89	158	92	100	74	71	63	21	5	-1	-81	0	-9	-78	-5	0	88	4	2	61
8.35584	0	93	94	39	95	89	168	91	100	74	70	64	11	4	-1	-80	0	-9	-86	-4	-1	88	4	2	54
8.47872	0	94	95	39	96	90	170	92	101	73	70	63	10	4	-2	-80	-1	-9	-86	-5	0	87	4	3	53
8.6016	0	94	94	41	95	89	158	92	100	72	71	63	21	3	-1	-80	0	-9	-78	-5	-1	89	4	3	62
8.72448	0	93	94	40	96	89	148	92	98	74	71	62	32	4	-1	-80	0	-9	-68	-5	-1	88	5	3	69
8.84736	0	94	94	41	96	89	148	92	98	73	71	62	32	4	-1	-79	-1	-9	-68	-5	0	88	4	2	69
8.97024	0	94	95	41	95	88	149	92	98	74	71	62	32	4	-1	-80	0	-8	-68	-4	-1	88	4	2	69
9.09312	0	94	94	40	96	89	151	92	99	74	72	63	30	3	-1	-80	-1	-9	-70	-5	0	88	4	3	70
9.216	0	94	94	38	96	89	160	92	100	74	71	63	20	4	-1	-80	0	-8	-77	-4	-2	88	4	3	62
9.33888	0	93	95	38	95	88	169	92	100	73	71	63	10	4	-2	-80	0	-9	-86	-4	-1	88	4	3	54
9.46176	0	95	95	39	95	90	169	92	100	73	71	64	10	4	-1	-80	-1	-9	-86	-4	0	88	5	3	54
9.58464	0	94	94	41	95	89	149	92	98	73	71	63	31	4	-1	-79	0	-9	-68	-5	-1	89	4	2	70
9.70752	0	94	93	40	95	88	149	93	98	73	71	62	31	4	-1	-80	-1	-9	-67	-5	0	88	4	2	69
9.8304	0	94	94	40	96	89	148	92	98	73	71	62	31	4	-1	-79	0	-9	-68	-4	-1	87	4	3	69
9.95328	0	94	94	38	95	89	150	91	99	74	71	64	31	4	0	-80	0	-9	-68	-5	-1	87	4	3	69
10.0762	0	94	94	38	95	89	151	92	99	74	71	63	29	4	-1	-80	0	-9	-70	-4	0	87	4	2	71
10.199	0	94	94	38	95	90	150	93	100	73	71	63	30	3	-1	-80	0	-9	-69	-5	-1	87	4	2	70
10.3219	0	94	95	38	95	90	151	92	100	72	70	64	30	4	-1	-78	0	-9	-68	-4	0	88	5	3	70
10.4448	0	94	94	41	94	89	149	92	99	72	70	64	32	3	-2	-78	0	-8	-67	-5	-1	88	5	2	69
10.5677	0	93	93	41	93	89	151	92	98	73	70	63	32	3	-1	-79	-1	-9	-68	-4	0	89	4	2	70
10.6906	0	94	92	40	93	89	150	91	98	72	70	63	33	4	-2	-79	-1	-8	-68	-5	0	87	4	2	70
10.8134	0	94	93	40	94	89	151	92	98	73	70	63	33	4	-1	-79	0	-9	-67	-4	0	87	5	2	69
10.9363	0	94	94	40	94	89	150	92	98	71	70	65	34	3	-1	-80	0	-9	-68	-5	0	86	5	2	69
11.0592	0	94	94	40	94	90	151	92	100	73	71	64	34	4	-1	-81	-1	-8	-69	-4	-1	87	5	2	69
11.1821	0	94	95	40	93	91	151	92	100	73	70	65	34	4	-1	-81	0	-9	-68	-3	0	87	4	4	69
11.305	0	94	94	42	96	91	148	92	98	72	70	66	35	3	-1	-80	0	-9	-69	-5	0	87	5	3	69
11.4278	0	93	92	43	95	88	149	92	97	72	71	63	36	4	-1	-81	0	-8	-70	-4	-1	87	4	3	69
11.5507	0	93	93	43	95	88	149	91	97	73	72	63	37	4	-1	-83	0	-7	-70	-5	-1	87	5	2	69
11.6736	0	93	93	43	97	90	150	92	97	73	72	64	36	4	-1	-83	-1	-10	-69	-5	-1	87	4	4	69
11.7965	0	93	94	43	96	89	150	92	97	73	71	65	36	4	0	-83	-1	-10	-70	-5	-1	86	4	4	69
11.9194	0	94	93	43	96	91	150	91	99	74	71	66	36	4	-1	-84	0	-10	-70	-5	0	86	5	4	69
12.0422	0	94	95	43	96	91	151	92	99	75	71	65	35	4	0	-84	0	-11	-72	-4	0	87	4	5	69
12.1651	0	93	95	43	96	91	150	92	99	75	71	66	35	4	-1	-84	0	-10	-71	-4	0	87	4	4	69
12.288	0	93	93	43	96	88	150	91	97	74	71	63	36	4	-1	-84	0	-8	-70	-5	-1	86	4	3	68
12.4109	0	93	91	44	96	88	150	92	98	74	71	62	36	3	-1	-85	0	-8	-70	-5	0	86	3	3	69
12.5338	0	94	92	43	96	89	151	92	97	75	71	63	35	4	-1	-86	-1	-9	-72	-5	0	86	4	4	69
12.6566	0	93	93	44	96	90	151	92	98	76	71	65	35	4	-2	-85	0	-9	-72	-4	-1	86	5	3	69
12.7795	0	93	94	44	96	91	160	92	99	76	71	65	25	4	0	-84	0	-11	-79	-5	-1	87	4	4	62
12.9024	0	93	93	43	95	91	160	91	98	76	71	66	25	4	-1	-85	-1	-10	-80	-5	-1	87	4	5	62
13.0253	0	93	95	44	95	91	160	92	100	75	70	67	25	4	0	-85	0	-11	-80	-5	-1	87	4	4	62
13.1482	0	93	93	43	96	89	150	91	97	75	71	62	36	3	-1	-84	0	-8	-71	-4	-1	86	4	2	69
13.271	0	93	93	44	95	88	150	91	97	74	70	62	36	4	0	-84	0	-8	-70	-5	-1	86	5	2	69
13.3939	0	93	93	44	97	91	151	92	97	75	71	65	36	3	-2	-85	0	-11	-70	-5	-1	86	3	5	68
13.5168	0	93	93	44	96	90	151	92	99	75	71	65	36	3	-1	-85	-1	-10	-72	-4	0	86	4	4	69
13.6397	0	94	94	44	95	91	160	92	99	76	71	65	24	4	-2	-84	0	-10	-80	-5	-1	86	4	5	62
13.7626	0	94	94	43	95	91	161	92	99	76	71	66	23	4	-2	-84	0	-10	-80	-4	-1	87	4	5	62
13.8854	0	93	95	44	96	91	152	92	99	76	71	66	32	4	-1	-85	0	-9	-72	-5	0	87	4	4	71
14.0083	0	93	93	43	96	88	149	92	97	75	71	62	36	3	-1	-85	0	-9	-71	-4	0	87	4	2	69
14.1312	0	93	93	44	96	88	148	92	98	75	71	63	36	5	-1	-85	-1	-8	-70	-4	0	86	4	2	68
14.2541	0	93	94	44	95	89	147	91	98	75	70	64	37	3	-1	-85	0	-10	-71	-4	-1	86	4	4	69
14.377	0	93	94	44	95	90	149	92	98	76	72	64	35	3	0	-85	0	-10	-73	-6	-1	87	4	4	69
14.4998	0	93	95	43	96	90	150	92	99	77	72	64	33	4	-1	-85	-1	-10	-72	-5	-1	86	4	4	70
14.6227	0	94	95	43	96	91	168	92	100	78	71	66	14	4	-1	-84	0	-11	-88	-5	-1	86	4	4	53
14.7456	0	94	96	43	95	92	159	92	101	76	71	66	22	4	-1	-84	-1	-10	-80	-4	-1	87	5	4	62
14.8685	0	94	93	43	95	89	148	92	99	76	70	62	35	4	-2	-85	0	-8	-71	-5	-1	87	4	2	69
14.9914	0	94	93	44	96	88	148	92	98	76	71	63	36	4	0	-85	-1	-8	-71	-5	-1	87	4	2	69
15.1142	0	93	93	44	96	89	148	92	98	76	71	64	35	3	0	-84	-1	-9	-70	-5	-1	87	4	4	69
15.2371	0	93	94	43	95	88	148	91	98	76	71	62	36	4	-1	-85	0	-9	-71	-5	-1	86	5	2	68
15.36	0	94	95	44	96	90	150	92	100	76	71	65	34	4	-1	-85	0	-10	-72	-4	-1	87	3	4	70
15.4829	0	93	94	44	95	91	150	92	100	76	71	66	34	4	0	-84	0	-10	-72	-4	-1	87	5	5	70
15.6058	0	94	96	45	95	91	149	93	100	75	70	65	35	4	-1	-84	0	-10	-71	-4	-1	87	4	3	70
15.7286	0	95	94	44	95	88	150	92	99	74	71	63	37	3	-1	-84	0	-9	-71	-4	-1	86	4	2	69
15.8515	0	93	93	45	96	89	149	92	98	75	71	64	38	4	-1	-85	-1	-9	-71	-5	0	86	4	3	69
15.9744	0	92	94	45	96	89	151	91	98	75	71	64	37	4	-1	-86	0	-9	-71	-4	-1	86	3	3	69
16.0973	0	93	94	45	96	90	150	93	99	76	70	65	36	4	-2	-85	0	-10	-71	-4	-1	86	3	4	68
16.2202	0	94	94	44	96	91	151	92	100	76	71	66	35	4	-1	-86	0	-10	-72	-4	-1	86	3	5	70
16.343	0	94	95	45	95	90	152	92	99	76	71	66	34	4	0	-86	-1	-10	-73	-4	0	86	4	5	70
16.4659	0	94	94	46	95	89	150	92	99	75	71	65	37	4	0	-86	0	-9	-72	-5	0	86	4	2	69
16.5888	0	94	93	45	95	88	151	92	98	75	71	63	38	4	-1	-87	0	-9	-71	-4	-1	87	5	3	69
16.7117	0	93	93	45	95	90	150	92	98	75	71	64	38	3	-1	-86	0	-10	-72	-5	-1	86	4	4	69
16.8346	0	93	94	45	95	90	152	91	97	76	70	65	38	3	0	-86	0	-10	-72	-4	-1	85	4	4	68
16.9574	0	92	93	45	94	90	151	91	98	76	72	65	36	4	-1	-86	0	-10	-73	-4	-1	85	4	4	69
17.0803	0	93	94	44	96	91	151	91	100	76	71	66	35	4	-1	-85	0	-9	-72	-5	0	86	4	5	69
17.2032	0	92	94	43	95	91	151	91	100	77	71	65	35	3	-1	-85	0	-9	-72	-5	0	86	5	4	69
17.3261	0	93	93	45	96	92	150	92	98	74	71	65	37	4	-1	-86	0	-10	-72	-5	-1	86	3	5	69
17.449	0	93	93	45	95	89	150	91	97	75	71	64	38	3	-1	-86	0	-9	-71	-5	-1	86	5	3	68
17.5718	0	93	92	43	96	90	149	91	98	75	72	65	37	4	-1	-86	0	-10	-71	-4	-1	85	4	4	69
17.6947	0	93	92	45	96	91	150	91	98	76	72	65	36	4	-1	-86	-1	-10	-72	-4	0	85	4	4	69
17.8176	0	93	93	45	95	91	151	92	99	76	71	65	34	3	-2	-87	0	-9	-73	-4	0	86	4	4	69
17.9405	0	93	94	45	95	91	160	91	99	77	72	66	24	4	-1	-86	-1	-10	-81	-5	-1	85	4	4	61
18.0634	0	93	94	45	96	91	169	92	100	76	71	67	15	4	-1	-85	0	-10	-89	-4	0	86	4	4	53
18.1862	0	94	93	45	96	89	149	92	98	75	71	64	36	4	-1	-86	0	-9	-72	-5	0	86	4	3	69
18.3091	0	92	93	44	96	90	150	90	97	76	71	66	37	3	-1	-87	0	-10	-72	-5	0	85	4	4	68
18.432	0	94	93	45	95	90	150	92	98	76	70	65	36	4	-1	-86	0	-10	-72	-5	-1	85	5	4	69
18.5549	0	93	94	44	96	91	150	90	98	76	71	64	35	3	-1	-85	0	-9	-72	-4	0	86	4	4	69
18.6778	0	93	94	44	96	90	161	91	99	77	72	66	24	4	-1	-87	0	-10	-80	-5	-1	86	5	4	61
18.8006	0	93	94	44	95	91	170	92	101	78	71	67	14	3	-1	-86	0	-11	-89	-5	-1	86	4	4	54
18.9235	0	93	94	45	96	89	158	91	100	76	72	64	24	4	-1	-85	0	-9	-80	-4	-1	86	5	3	61
19.0464	0	93	93	45	96	88	150	91	98	75	71	63	34	3	0	-85	0	-8	-70	-5	0	85	4	2	68
19.1693	0	93	93	45	96	90	148	91	97	75	72	65	35	4	-1	-86	0	-10	-72	-5	-1	87	4	5	70
19.2922	0	93	92	45	96	89	150	91	97	77	71	64	33	4	-1	-87	0	-10	-73	-4	-1	87	4	4	69
19.415	0	93	94	44	95	89	168	90	98	77	71	63	15	4	-2	-85	-1	-9	-88	-4	0	86	5	4	53
19.5379	0	93	94	43	96	90	160	91	99	77	71	65	20	4	-2	-85	-1	-10	-80	-4	0	87	5	4	62
19.6608	0	93	95	44	96	91	168	92	101	77	71	66	11	4	-1	-86	-1	-10	-88	-4	-1	88	4	5	54
19.7837	0	93	93	45	95	88	148	91	98	74	71	63	33	4	-1	-85	0	-8	-71	-3	0	87	4	2	69
19.9066	0	93	92	44	95	87	147	92	97	75	71	62	34	3	-1	-84	0	-9	-70	-5	-1	86	4	3	69
20.0294	0	92	93	44	95	87	148	91	98	75	70	62	32	4	-1	-84	-1	-9	-70	-5	-1	87	3	2	69
20.1523	0	93	93	44	95	88	148	90	98	76	70	63	32	4	-1	-85	0	-8	-71	-5	0	88	4	2	70
20.2752	0	93	94	43	95	89	150	92	99	76	70	64	29	4	-1	-85	-1	-9	-72	-6	-1	87	4	3	70
20.3981	0	93	94	43	95	91	167	91	100	76	71	66	11	3	0	-84	-1	-10	-88	-4	0	88	4	4	54
20.521	0	93	95	43	94	89	159	92	100	75	71	65	18	4	-1	-85	0	-8	-79	-5	-1	88	5	3	62
20.6438	0	93	94	44	95	89	146	91	98	75	70	64	32	4	0	-84	0	-10	-70	-5	0	88	3	4	70
20.7667	0	93	93	43	95	88	147	91	98	76	71	62	33	4	-1	-84	0	-8	-70	-5	-1	87	4	2	69
20.8896	0	93	93	44	95	87	147	92	99	75	71	63	33	4	-1	-83	-1	-8	-69	-4	-1	88	4	2	69
21.0125	0	94	94	43	95	87	147	91	99	74	71	63	33	4	0	-84	0	-8	-70	-5	-2	88	4	3	69
21.1354	0	93	93	42	95	89	150	91	99	76	71	63	31	4	0	-84	0	-9	-71	-4	-1	87	4	3	70
21.2582	0	93	95	40	95	89	160	92	100	76	70	65	20	4	-1	-84	0	-10	-79	-6	-1	88	4	3	62
21.3811	0	92	95	43	95	90	158	91	99	75	71	64	19	3	-1	-83	0	-10	-79	-5	-1	89	4	4	62
21.504	0	93	93	43	94	89	148	91	98	75	71	63	32	4	-1	-83	0	-7	-68	-4	-1	88	4	3	69
21.6269	0	93	93	43	96	88	147	91	98	74	71	63	33	3	-1	-84	0	-9	-70	-5	-1	88	4	2	70
21.7498	1	93	93	43	95	88	147	91	98	75	70	62	32	4	-1	-84	0	-8	-70	-5	0	88	4	3	69
21.8726	0	93	94	42	96	90	148	91	99	75	71	65	33	3	-1	-83	0	-9	-69	-4	0	87	4	3	70
21.9955	0	94	94	41	94	90	150	92	100	75	71	64	31	4	0	-83	-1	-10	-71	-4	0	88	4	3	70
22.1184	0	93	96	41	95	92	150	91	100	74	70	65	30	4	0	-84	0	-10	-70	-5	-1	87	4	4	70
22.2413	0	94	93	42	94	88	147	91	98	74	71	63	34	4	-1	-83	0	-8	-69	-5	0	87	4	2	69
22.3642	0	94	92	43	95	88	148	91	97	73	71	63	34	4	0	-82	0	-9	-69	-5	-1	87	3	2	69
22.487	0	92	92	43	95	88	148	91	97	74	71	63	33	4	-1	-83	0	-8	-69	-5	-1	87	4	3	69
22.6099	0	93	93	43	95	88	149	92	99	75	70	63	32	3	-1	-84	0	-8	-71	-4	0	88	4	2	70
22.7328	0	93	94	42	95	90	150	91	99	76	71	65	29	3	-1	-84	0	-10	-70	-5	-2	87	4	3	71
22.8557	0	93	94	41	95	91	160	91	100	76	71	66	19	4	-1	-83	-1	-10	-79	-4	-1	87	4	4	62
22.9786	0	93	95	41	95	91	161	91	101	76	71	66	18	3	-2	-84	-1	-10	-79	-5	0	88	5	5	62
23.1014	0	94	94	42	95	89	147	91	98	75	70	64	31	3	-2	-83	0	-10	-70	-4	0	88	4	4	70
23.2243	0	93	93	43	95	89	147	91	98	74	71	63	32	3	-1	-83	0	-9	-69	-4	-1	88	4	3	70
23.3472	0	93	93	43	95	87	147	91	97	75	71	63	34	3	-1	-82	0	-8	-69	-4	0	88	4	2	70
23.4701	0	93	93	42	95	89	148	91	97	75	71	63	32	3	-1	-83	0	-8	-70	-5	0	88	4	2	70
23.593	0	93	94	41	96	90	149	92	100	75	71	65	30	3	-1	-84	-1	-10	-71	-4	-1	87	4	3	70
23.7158	0	93	93	41	95	91	150	91	100	76	71	66	28	3	-1	-83	0	-10	-70	-5	0	88	4	4	70
23.8387	0	93	95	40	95	92	160	91	101	75	71	66	18	3	-1	-83	0	-10	-79	-5	-1	88	4	4	62
23.9616	0	93	94	42	95	90	148	92	101	74	71	65	30	3	-1	-83	0	-10	-71	-5	0	88	4	4	71
24.0845	0	94	94	42	95	88	146	91	99	76	71	63	34	3	-1	-83	0	-8	-70	-5	0	88	4	3	70
24.2074	0	93	94	43	95	88	146	92	99	74	71	63	32	4	-1	-82	0	-8	-69	-5	-1	88	3	3	70
24.3302	0	93	94	41	95	89	148	92	98	75	71	64	31	3	0	-82	0	-9	-69	-4	-1	88	5	2	69
24.4531	0	94	94	41	95	90	150	91	100	75	71	64	29	4	-1	-82	0	-8	-70	-4	0	88	4	3	71
24.576	0	93	95	40	95	90	151	92	101	75	72	65	27	4	-1	-84	-1	-9	-71	-4	0	88	4	2	70
24.6989	0	93	96	39	96	92	160	92	102	76	71	67	17	3	-1	-83	0	-11	-80	-4	0	88	4	4	62
24.8218	0	94	96	40	96	92	150	92	102	75	71	66	26	3	-1	-82	0	-10	-71	-4	-1	88	4	5	71
24.9446	0	93	94	41	95	89	146	92	100	74	71	64	31	2	-1	-82	-1	-10	-69	-5	-2	88	5	3	70
25.0675	0	93	94	41	95	89	147	92	100	74	71	63	31	3	-1	-82	0	-10	-69	-5	0	88	4	2	70
25.1904	0	93	94	41	95	89	146	92	100	74	71	64	31	4	0	-81	0	-9	-69	-5	-1	88	5	3	71
25.3133	0	93	95	40	95	89	148	91	100	74	71	64	28	4	-1	-83	0	-8	-69	-4	0	88	4	2	70
25.4362	0	94	96	39	96	90	150	92	102	76	70	65	27	3	-2	-83	0	-8	-71	-4	-1	89	4	2	71
25.559	0	94	97	39	95	91	150	93	102	75	71	65	26	3	-2	-81	0	-9	-72	-5	-1	89	4	2	71
25.6819	0	93	97	39	96	90	150	93	102	74	72	65	24	4	-1	-80	-1	-8	-70	-4	-1	87	4	2	71
25.8048	0	94	96	41	96	91	146	93	101	73	71	64	28	4	-1	-80	0	-9	-69	-4	0	88	4	2	71
25.9277	0	93	95	41	95	88	145	92	100	75	71	63	31	4	-1	-80	0	-9	-68	-4	-1	89	4	3	70
26.0506	0	94	94	40	95	90	145	92	101	75	70	64	31	3	0	-81	0	-9	-68	-4	-1	89	5	2	71
26.1734	0	93	95	39	95	90	145	92	100	75	71	65	30	3	-1	-80	0	-9	-68	-5	0	88	4	3	70
26.2963	0	95	94	39	95	90	148	92	101	75	71	65	28	3	-1	-81	-1	-9	-69	-5	-1	89	4	3	71
26.4192	0	93	96	38	94	90	148	93	102	75	71	66	28	3	-1	-81	0	-9	-71	-4	-1	89	4	2	71
26.5421	0	94	96	38	96	91	150	92	102	75	71	66	26	4	-1	-81	0	-9	-71	-4	-1	88	4	3	70
26.665	0	95	97	39	96	92	148	93	103	74	71	66	27	4	0	-80	0	-10	-70	-5	0	88	5	5	72
26.7878	0	94	96	40	95	89	145	93	100	75	71	65	30	4	-1	-80	0	-8	-68	-5	0	89	4	3	71
26.9107	0	93	95	39	96	90	146	92	101	75	71	64	31	3	0	-81	-1	-9	-68	-4	0	90	4	3	72
27.0336	0	93	96	39	95	90	146	92	101	75	71	64	30	4	0	-80	-1	-9	-67	-4	0	89	5	3	70
27.1565	0	94	96	38	96	91	148	92	102	74	72	67	28	4	-1	-80	-1	-9	-68	-4	-1	89	4	3	71
27.2794	0	94	96	38	95	90	148	92	102	74	71	65	27	4	-1	-81	0	-9	-70	-5	-1	88	4	2	71
27.4022	0	94	96	37	96	91	150	93	103	75	71	66	26	3	-1	-81	0	-10	-71	-5	-1	88	4	3	71
27.5251	0	94	97	38	96	91	148	93	103	74	71	65	26	4	-1	-80	0	-9	-70	-5	-1	88	4	2	71
27.648	0	94	96	40	95	90	145	91	101	75	71	65	30	4	-1	-78	0	-9	-68	-4	-1	90	4	2	70
27.7709	0	94	96	40	96	90	146	92	101	75	71	65	30	3	-1	-79	0	-9	-68	-4	-1	90	4	3	70
27.8938	0	94	96	39	95	90	146	92	101	75	71	65	29	3	-1	-81	-1	-10	-69	-5	0	89	4	2	71
28.0166	0	94	96	38	96	90	146	93	103	74	72	65	30	4	-2	-80	-1	-8	-69	-5	-1	89	5	2	71
28.1395	0	94	96	37	96	91	148	92	102	75	71	66	27	3	0	-80	-1	-10	-69	-5	-1	89	5	2	72
28.2624	0	93	97	38	95	92	149	92	104	74	71	66	26	4	0	-80	-1	-9	-70	-5	-1	89	4	3	71
28.3853	0	94	97	37	96	91	148	92	103	74	72	65	27	3	-1	-80	0	-10	-71	-5	0	89	4	2	71
28.5082	0	93	95	41	96	90	145	92	101	74	72	64	29	4	-1	-79	0	-8	-68	-5	0	89	6	3	71
28.631	0	92	95	40	96	91	145	92	101	75	71	65	30	3	0	-78	-1	-9	-68	-4	-2	90	5	3	71
28.7539	0	94	95	39	96	89	146	92	101	75	71	65	30	4	-1	-80	-1	-9	-68	-4	-1	89	4	2	71
28.8768	0	94	96	38	95	90	147	92	102	75	71	66	30	3	0	-80	-1	-8	-68	-4	-1	89	4	3	71
28.9997	0	95	95	37	96	91	148	93	101	75	71	65	28	4	-2	-80	0	-8	-69	-5	-1	89	4	4	71
29.1226	0	94	97	37	95	91	149	93	102	75	71	66	26	4	-1	-80	0	-9	-70	-4	-1	90	4	3	71
29.2454	0	94	97	38	96	91	149	93	104	74	71	67	27	3	-1	-80	0	-9	-69	-5	-1	89	4	2	71
29.3683	0	94	96	39	96	91	145	92	101	75	72	65	30	4	-1	-79	0	-8	-69	-5	0	89	4	3	72
29.4912	0	93	95	39	96	89	146	92	101	75	71	64	29	3	-1	-78	0	-10	-67	-5	0	89	4	2	71
29.6141	0	93	95	39	95	90	146	92	102	75	71	65	30	4	-1	-78	-1	-9	-67	-4	-1	89	4	3	71
29.737	0	93	95	39	96	90	148	93	101	75	72	65	28	5	-1	-80	0	-9	-67	-5	-1	89	4	3	70
29.8598	0	93	96	39	95	90	148	93	103	75	72	65	28	3	-1	-80	0	-9	-70	-4	0	89	4	3	71
29.9827	0	94	97	38	96	91	148	93	102	75	72	65	27	4	-1	-79	0	-8	-69	-4	-1	90	4	3	72
30.1056	0	94	96	38	96	91	147	92	103	74	72	66	27	4	-1	-79	0	-8	-69	-5	0	89	4	3	72
30.2285	0	94	95	40	97	90	146	92	100	75	71	65	30	4	-1	-78	0	-10	-69	-5	-1	89	4	2	72
30.3514	0	94	95	40	96	90	146	93	101	75	71	65	31	4	-1	-79	0	-9	-68	-5	-1	90	4	3	71
30.4742	0	93	95	40	96	89	146	93	101	75	71	65	29	5	0	-78	0	-9	-67	-5	0	89	4	3	71
30.5971	0	94	95	39	95	91	147	92	101	74	71	65	29	3	-2	-79	0	-9	-67	-5	-1	89	5	2	71
30.72	0	94	96	38	96	90	148	93	101	75	71	65	29	3	-1	-80	0	-10	-70	-5	0	89	4	3	72
30.8429	0	94	96	38	96	92	149	93	102	75	71	65	27	4	0	-80	-1	-9	-70	-4	0	89	5	4	72
30.9658	0	94	97	39	96	90	147	92	102	74	71	66	29	4	-1	-79	0	-9	-68	-4	-1	89	4	2	72
31.0886	0	93	95	41	96	89	145	92	101	75	72	64	31	4	-1	-78	-1	-9	-68	-5	0	90	4	3	71
31.2115	0	94	95	40	96	90	146	92	100	74	71	65	31	4	-1	-80	0	-9	-68	-4	-1	89	4	3	71
31.3344	0	94	95	40	96	89	146	93	102	75	72	64	31	4	-1	-80	0	-9	-68	-4	-1	89	4	2	70
31.4573	0	94	95	39	97	90	146	92	101	74	71	65	31	4	0	-79	0	-9	-68	-5	-1	89	4	3	72
31.5802	0	94	96	39	96	89	148	93	102	75	71	65	28	4	-1	-80	0	-9	-68	-5	-1	90	4	2	71
31.703	0	93	96	39	95	90	149	93	102	74	71	66	27	4	-1	-82	0	-9	-70	-5	-1	90	4	3	71
31.8259	0	94	96	39	96	91	148	93	102	74	71	65	28	3	-1	-80	0	-8	-69	-4	0	89	4	2	72
31.9488	0	93	95	41	96	89	145	92	100	74	71	65	31	4	-1	-78	-1	-8	-67	-4	0	90	4	2	70
32.0717	0	93	95	40	96	89	146	91	100	75	71	64	31	3	-1	-79	-1	-9	-68	-4	-1	89	4	3	70
32.1946	0	94	95	40	96	89	146	92	100	74	72	64	31	4	0	-80	-1	-9	-68	-5	-1	89	4	2	71
32.3174	0	94	94	39	96	90	146	92	100	75	71	64	30	4	-1	-80	-1	-9	-69	-5	0	89	3	3	71
32.4403	0	94	95	39	95	90	147	92	100	74	72	64	29	3	-1	-80	0	-8	-69	-5	-1	89	4	3	72
32.5632	0	93	96	38	96	91	149	91	101	75	72	65	27	4	-1	-80	0	-9	-69	-4	-1	89	4	3	71
32.6861	0	93	95	40	96	90	147	92	101	74	72	65	29	4	-1	-80	0	-9	-69	-5	-1	89	4	2	71
32.809	0	93	94	41	95	88	145	91	99	74	71	65	31	3	-1	-79	0	-9	-68	-5	-1	89	4	3	70
32.9318	0	93	94	40	96	89	145	91	100	74	71	64	31	3	-1	-79	0	-9	-67	-5	-1	90	4	3	70
33.0547	0	93	95	40	96	89	146	92	99	74	71	63	30	4	-2	-80	0	-9	-67	-3	-1	90	4	3	70
33.1776	0	94	95	39	95	89	147	92	100	74	71	64	29	4	-1	-80	-1	-9	-69	-5	0	89	4	2	71
33.3005	0	93	95	38	96	90	147	92	102	74	71	64	28	4	-1	-80	0	-10	-69	-5	0	89	4	2	71
33.4234	0	93	95	38	95	89	150	92	102	74	71	65	26	4	-1	-80	0	-9	-70	-5	-1	89	4	3	71
33.5462	0	93	95	40	95	89	146	92	101	73	71	66	29	4	-1	-81	0	-9	-69	-5	-1	90	4	2	71
33.6691	0	93	94	42	96	89	146	91	99	74	71	64	30	4	-2	-79	0	-9	-68	-4	-1	90	4	3	71
33.792	0	93	94	41	95	88	146	91	99	74	72	64	30	3	-1	-79	0	-9	-68	-4	-1	89	5	3	70
33.9149	0	92	94	40	96	89	145	91	99	75	71	63	31	3	-2	-79	-1	-9	-67	-4	0	89	4	3	71
34.0378	0	93	94	40	95	89	147	91	99	74	71	63	29	4	-2	-80	0	-9	-68	-4	0	89	4	2	71
34.1606	0	93	94	39	95	89	147	91	100	75	71	64	29	4	-1	-81	-1	-9	-70	-5	0	88	4	3	71
34.2835	0	93	95	39	96	88	148	91	101	73	72	63	28	3	-1	-80	0	-9	-70	-5	0	88	4	3	71
34.4064	0	93	96	38	95	89	149	92	101	74	71	65	27	4	-2	-80	0	-9	-70	-5	-2	89	4	3	71
34.5293	0	93	94	42	96	90	146	92	100	74	71	64	30	4	-2	-81	-1	-9	-69	-4	0	90	4	3	72
34.6522	0	92	94	41	95	88	145	91	99	74	71	63	31	4	0	-79	-1	-8	-68	-4	-1	90	5	2	70
34.775	0	92	94	41	95	89	145	91	99	74	71	63	30	4	-1	-79	0	-9	-68	-5	0	89	4	2	71
34.8979	0	92	94	41	95	89	146	91	100	74	71	63	31	4	-1	-80	-1	-9	-67	-5	-1	90	4	3	71
35.0208	0	93	95	40	95	89	147	91	100	75	71	63	30	4	-1	-81	-1	-9	-69	-5	0	89	4	3	70
35.1437	0	93	95	40	95	89	148	91	100	74	70	63	28	4	0	-81	-1	-9	-70	-5	-1	89	4	3	71
35.2666	0	93	95	39	96	89	150	91	101	75	71	65	26	3	-1	-80	0	-9	-70	-5	-1	89	4	4	72
35.3894	0	93	95	41	96	89	147	92	100	74	70	65	29	3	-1	-79	0	-9	-69	-5	-1	90	4	3	71
35.5123	0	93	93	41	95	89	145	91	98	75	71	64	32	4	0	-80	-1	-9	-68	-5	-1	90	4	3	71
35.6352	0	93	94	40	96	89	147	91	99	75	71	63	30	4	0	-80	0	-8	-68	-5	0	89	4	3	71
35.7581	0	93	94	40	95	89	147	90	99	74	71	64	30	5	-1	-80	0	-9	-68	-4	0	88	3	2	71
35.881	0	93	95	39	96	89	149	91	100	75	71	64	28	4	-2	-81	-1	-9	-69	-5	-1	89	4	3	72
36.0038	0	93	95	39	95	89	149	91	100	75	70	64	28	4	-1	-81	-1	-9	-70	-5	-2	89	4	3	71
36.1267	0	92	95	38	95	89	150	91	100	75	71	64	27	4	-1	-81	0	-10	-70	-4	-1	89	4	2	71
36.2496	0	93	95	40	95	90	149	91	100	74	70	65	27	3	-1	-79	-1	-9	-68	-5	-1	89	5	3	72
36.3725	0	93	93	42	95	88	145	91	98	74	71	63	31	3	-1	-79	0	-10	-67	-4	-1	89	3	2	71
36.4954	0	92	94	41	95	88	146	91	98	75	71	64	31	4	0	-80	0	-9	-68	-5	-1	90	4	3	71
36.6182	0	93	94	41	95	88	146	91	99	75	71	62	31	4	-1	-80	0	-10	-68	-5	-1	90	4	3	71
36.7411	0	92	94	40	95	88	145	91	100	74	72	63	31	3	-2	-80	0	-8	-68	-5	-1	89	4	3	72
36.864	0	93	94	39	95	89	147	92	99	75	71	63	29	3	-1	-81	0	-9	-68	-4	-1	89	4	2	71
36.9869	0	92	94	39	95	90	148	91	100	75	72	64	28	4	-1	-80	0	-9	-70	-5	0	89	3	2	71
37.1098	0	92	95	38	95	90	150	91	101	75	71	65	26	3	-1	-81	0	-9	-69	-5	-1	89	4	2	71
37.2326	0	93	95	40	96	89	148	91	101	74	72	64	27	3	-1	-80	0	-10	-69	-5	-1	89	3	2	71
37.3555	0	93	94	41	94	88	145	91	100	74	71	63	30	4	-1	-79	0	-10	-68	-4	0	90	5	3	71
37.4784	0	92	94	41	96	88	146	90	98	74	71	63	31	4	-1	-80	-1	-9	-68	-5	0	89	4	2	71
37.6013	0	93	93	41	95	88	146	91	99	74	71	64	30	4	-1	-80	0	-9	-67	-5	-1	89	3	3	70
37.7242	0	93	94	40	95	89	145	90	99	74	71	63	30	4	-1	-80	0	-10	-68	-4	0	88	5	3	71
37.847	0	92	95	38	95	89	147	90	100	74	71	63	29	4	-1	-81	0	-9	-68	-4	-1	89	5	3	71
37.9699	0	92	94	38	96	89	149	91	100	75	72	64	27	5	-1	-81	-1	-9	-70	-5	0	87	4	2	71
38.0928	0	92	95	38	95	89	150	91	101	75	71	65	25	4	-1	-81	0	-9	-70	-5	0	89	5	3	71
38.2157	0	93	95	41	95	89	145	91	100	74	72	64	29	3	-1	-80	-1	-9	-68	-5	-1	90	4	3	71
38.3386	0	92	93	40	95	89	146	91	99	75	70	64	30	4	-1	-80	-1	-10	-68	-5	-1	90	4	3	71
38.4614	0	93	94	40	96	89	145	91	99	75	71	64	31	4	-2	-80	0	-9	-68	-5	-1	89	4	3	70
38.5843	0	91	95	40	96	88	145	91	99	74	71	64	30	3	-1	-81	-1	-8	-68	-4	0	89	4	2	71
38.7072	0	92	94	39	95	89	148	91	100	75	71	64	28	4	0	-80	0	-9	-68	-4	0	89	4	2	71
38.8301	0	92	94	38	94	89	148	92	100	75	71	64	28	4	-1	-81	0	-8	-69	-5	-1	89	4	2	71
38.953	0	93	95	38	95	90	149	92	102	75	71	65	27	3	-1	-81	0	-8	-70	-4	-1	89	5	3	71
39.0758	0	93	95	39	96	89	145	91	101	74	71	65	28	4	-1	-79	0	-10	-69	-4	-1	89	4	2	72
39.1987	0	93	95	41	96	88	144	91	99	75	71	64	32	4	-1	-79	-1	-8	-68	-5	-1	90	4	2	71
39.3216	0	92	94	40	96	89	144	92	100	74	71	63	31	4	-1	-79	-1	-8	-68	-5	-1	89	4	3	71
39.4445	0	92	94	40	96	88	145	91	99	75	70	63	31	3	-1	-80	-1	-9	-68	-5	0	90	4	3	70
39.5674	0	93	95	39	95	89	146	91	100	75	71	64	30	4	0	-80	0	-8	-68	-4	0	89	4	2	71
39.6902	0	93	95	38	95	89	147	91	101	75	71	64	28	3	-1	-81	0	-9	-69	-4	-1	90	5	3	71
39.8131	0	93	95	38	95	89	148	91	101	75	70	64	27	3	-1	-81	0	-9	-70	-5	-1	90	5	2	72
39.936	0	93	96	38	95	91	148	92	101	74	71	65	27	4	-1	-81	-1	-9	-70	-4	-1	88	4	3	71
40.0589	0	93	94	41	96	90	144	91	99	74	71	65	29	5	-1	-79	0	-9	-68	-4	-1	90	4	2	71
40.1818	0	93	94	40	95	89	143	91	100	75	71	64	32	4	-1	-80	0	-9	-68	-4	0	89	4	3	71
40.3046	0	93	95	40	95	88	145	92	100	75	71	64	31	4	-1	-81	0	-9	-68	-5	-1	89	4	2	71
40.4275	0	93	95	39	95	89	146	91	100	75	71	65	30	3	-1	-80	0	-9	-67	-5	-1	89	5	3	71
40.5504	0	93	95	39	95	89	146	91	101	75	71	65	28	3	-1	-80	0	-10	-69	-5	-1	89	4	2	71
40.6733	0	93	95	38	96	89	147	91	101	75	71	65	27	3	-1	-80	-1	-9	-70	-4	-1	89	5	2	71
40.7962	0	93	95	38	95	90	148	92	102	75	72	66	27	4	0	-81	0	-9	-70	-4	0	89	4	2	71
40.919	0	92	95	40	96	90	145	92	101	74	71	65	28	4	-1	-80	0	-9	-69	-4	0	89	3	3	72
41.0419	0	93	94	40	95	88	144	92	100	75	71	64	31	4	0	-79	0	-9	-67	-4	0	89	4	2	71
41.1648	0	93	95	38	96	89	145	92	100	76	72	64	30	3	0	-80	0	-9	-68	-5	-1	90	4	2	71
41.2877	0	92	95	38	95	89	146	92	101	75	71	65	30	3	-1	-80	0	-9	-69	-5	0	89	5	3	72
41.4106	0	93	95	38	95	90	146	91	101	76	72	65	29	3	-2	-80	-1	-9	-70	-5	-2	90	4	3	71
41.5334	0	93	95	37	96	89	147	92	102	76	71	64	26	4	-1	-80	0	-9	-69	-4	-1	89	4	3	71
41.6563	0	93	96	38	95	90	148	92	102	74	72	66	27	3	-1	-79	0	-9	-70	-4	-1	89	4	2	72
41.7792	0	93	96	39	95	89	144	91	101	75	72	65	30	4	0	-80	0	-9	-69	-5	-1	90	4	3	71
41.9021	0	93	95	40	96	89	144	92	99	76	71	64	31	3	-1	-79	0	-9	-67	-5	-1	91	4	2	71
42.025	0	93	94	40	96	89	144	91	100	76	71	64	30	4	-2	-79	0	-10	-67	-4	-1	90	4	2	71
42.1478	0	93	95	38	96	89	146	92	101	76	71	65	29	3	-1	-80	-1	-9	-68	-4	0	89	4	3	71
42.2707	0	93	96	38	96	89	146	92	101	76	72	66	29	4	-1	-81	0	-10	-70	-5	0	90	3	3	72
42.3936	0	94	96	37	96	90	147	92	101	75	71	65	28	4	0	-80	0	-9	-69	-4	-1	89	3	3	71
42.5165	0	93	97	38	96	90	147	91	102	75	71	66	27	4	-1	-80	0	-9	-69	-4	-1	90	4	3	72
42.6394	0	93	95	40	96	89	144	91	100	75	71	64	30	4	0	-79	0	-9	-68	-4	-1	91	4	3	71
42.7622	0	93	94	40	96	89	144	91	101	75	71	65	31	4	-1	-79	0	-9	-69	-4	-1	90	4	2	72
42.8851	0	92	94	39	96	89	144	91	99	75	71	64	31	3	-1	-80	0	-9	-67	-4	-1	90	4	3	71
43.008	0	93	96	39	96	90	145	91	100	75	71	65	30	3	-1	-80	-1	-9	-68	-4	-1	90	5	2	72
43.1309	0	93	95	39	96	90	146	92	103	75	71	66	29	3	-1	-80	0	-9	-69	-5	0	90	4	2	72
43.2538	0	93	95	38	96	89	147	92	101	75	71	65	28	3	-1	-81	0	-9	-70	-5	-1	90	4	3	71
43.3766	0	93	97	38	95	90	145	91	102	74	72	66	29	4	-1	-80	-1	-9	-69	-4	-1	90	5	3	72
43.4995	0	93	95	40	97	89	145	91	100	75	71	64	29	4	-1	-79	-1	-9	-68	-4	-1	90	5	3	71
43.6224	0	93	95	40	96	89	145	91	100	75	72	63	30	4	-1	-79	0	-10	-68	-5	0	90	3	3	72
43.7453	0	93	95	39	96	89	145	92	100	76	71	64	30	3	-1	-80	0	-9	-68	-5	0	90	4	3	71
43.8682	0	93	95	39	96	90	145	92	101	75	71	65	30	4	-1	-80	0	-9	-68	-5	-1	89	3	3	72
43.991	0	93	96	39	96	91	146	92	101	74	71	64	28	4	-1	-80	0	-9	-68	-5	-1	90	4	2	72
44.1139	0	93	96	38	96	89	147	91	102	76	71	65	28	3	-2	-81	-1	-9	-69	-4	0	90	4	4	72
44.2368	0	93	96	40	96	90	145	91	101	74	71	65	29	3	-1	-80	0	-9	-69	-4	0	90	4	3	71
44.3597	0	92	94	41	96	89	144	91	101	76	72	63	31	4	-1	-78	0	-9	-67	-5	-1	90	4	3	70
44.4826	0	93	95	41	96	88	144	91	99	75	71	64	30	4	-1	-78	0	-9	-67	-4	0	90	4	3	70
44.6054	0	93	94	41	95	87	145	92	100	75	70	65	30	3	0	-79	-1	-9	-68	-4	-1	90	4	3	71
44.7283	0	93	95	39	96	89	145	92	100	75	72	64	30	4	0	-80	-1	-9	-69	-3	0	90	4	2	71
44.8512	0	94	95	39	95	89	146	91	101	74	71	64	28	3	-1	-80	0	-9	-69	-5	0	89	4	3	72
44.9741	0	94	96	39	95	91	146	91	101	75	71	65	28	4	-2	-80	-1	-10	-69	-4	0	89	3	3	72
45.097	0	92	94	41	96	89	143	92	100	75	71	64	31	3	-1	-80	0	-8	-69	-5	0	90	5	2	72
45.2198	0	93	94	41	95	88	144	91	100	75	71	63	32	4	-1	-79	-1	-10	-68	-4	0	90	4	3	71
45.3427	0	93	95	41	96	88	144	91	100	75	71	63	31	3	-1	-79	0	-8	-67	-4	-1	89	4	2	71
45.4656	0	93	95	41	95	88	145	91	100	75	71	63	30	4	-1	-80	0	-9	-68	-5	-1	90	4	3	71
45.5885	0	93	95	39	95	88	146	92	101	76	71	63	30	4	0	-81	0	-8	-68	-4	-1	89	4	2	71
45.7114	0	93	95	39	96	89	146	92	101	75	71	64	29	3	-2	-81	0	-9	-70	-4	-1	90	4	3	71
45.8342	0	93	96	39	96	89	147	91	102	75	70	65	27	4	0	-80	-1	-8	-69	-4	-1	90	4	3	71
45.9571	0	92	95	41	96	89	144	91	99	75	71	64	30	4	-1	-79	-1	-9	-68	-4	0	90	4	2	71
46.08	0	93	95	41	96	88	144	91	99	75	71	64	31	4	-1	-80	0	-9	-69	-4	-1	90	4	3	71
46.2029	0	93	94	40	95	89	144	91	99	76	72	63	31	3	-1	-79	0	-9	-67	-5	-1	90	4	3	71
46.3258	0	93	95	41	96	88	144	91	100	74	71	63	31	4	0	-79	-1	-9	-68	-4	-1	89	4	3	71
46.4486	0	93	94	40	95	89	146	91	101	75	71	64	29	3	-1	-80	0	-10	-68	-4	-1	90	4	2	71
46.5715	0	92	94	40	96	89	147	92	100	74	71	64	29	4	-1	-82	0	-9	-69	-4	0	90	4	3	71
46.6944	0	92	96	40	96	89	146	92	101	75	72	65	28	3	-1	-80	0	-9	-70	-4	0	90	4	3	72
46.8173	0	92	94	42	95	87	144	91	98	75	71	63	30	3	-2	-79	0	-10	-67	-4	-1	91	4	3	71
46.9402	0	92	94	41	95	88	144	91	100	75	71	63	31	3	-1	-79	-1	-9	-68	-5	0	89	4	3	70
47.063	0	93	94	42	95	88	144	90	99	74	70	62	32	4	-1	-80	0	-9	-68	-5	0	90	4	3	71
47.1859	0	93	94	41	95	88	144	91	100	75	72	63	30	3	-1	-81	0	-8	-69	-5	-1	90	4	3	71
47.3088	0	93	94	41	95	88	146	91	100	75	71	64	28	3	-1	-80	0	-9	-68	-4	-1	89	4	3	71
47.4317	0	94	95	40	95	89	146	91	100	75	70	63	27	4	-1	-81	0	-8	-70	-5	-1	90	4	3	71
47.5546	0	93	95	40	95	89	147	91	100	75	69	65	28	4	-1	-82	0	-9	-70	-4	-1	90	5	3	71
47.6774	0	93	94	42	96	88	143	91	99	75	71	63	31	3	-2	-80	0	-9	-68	-5	-1	90	4	3	70
47.8003	11	92	94	42	95	87	143	90	99	75	71	63	31	4	-1	-79	0	-10	-68	-4	-1	90	4	2	70
47.9232	0	93	94	42	95	88	144	91	98	74	71	63	31	4	-2	-81	0	-9	-68	-4	-2	90	4	3	70
48.0461	0	93	95	41	96	87	145	91	99	76	70	62	30	3	-1	-81	0	-8	-68	-4	-1	90	5	3	70
48.169	0	92	95	41	95	88	145	92	99	74	70	64	30	4	-1	-81	-1	-9	-69	-4	-1	89	4	2	71
48.2918	0	92	94	41	96	88	146	91	100	75	71	64	29	3	-1	-80	0	-9	-69	-4	0	90	3	3	72
48.4147	0	93	95	40	96	89	148	92	101	75	71	64	26	3	-1	-81	0	-8	-70	-4	-1	90	4	2	71
48.5376	0	93	94	42	95	89	146	92	100	74	70	64	29	3	-1	-81	-1	-9	-69	-4	-1	90	4	3	71
48.6605	0	93	94	42	96	88	143	91	99	75	70	63	32	4	-1	-79	0	-9	-67	-5	0	90	4	2	71
48.7834	0	92	93	41	96	88	143	91	99	75	71	63	31	4	-2	-80	0	-9	-68	-4	-1	89	4	2	71
48.9062	0	93	95	41	95	87	146	91	100	75	71	63	30	3	-2	-81	0	-8	-69	-5	-1	90	5	3	71
49.0291	0	93	95	41	95	88	147	92	100	75	71	63	28	4	-1	-81	-1	-8	-70	-4	-1	89	3	3	72
49.152	0	93	95	41	95	88	147	91	99	75	70	63	27	4	-2	-81	0	-9	-70	-4	0	90	4	2	71
49.2749	0	93	95	40	95	89	148	91	100	75	70	64	26	4	-1	-80	-1	-9	-69	-5	-1	90	4	3	71
49.3978	0	92	95	42	95	88	145	91	100	74	70	63	29	2	-1	-80	0	-9	-69	-5	0	90	5	3	71
49.5206	0	92	94	42	95	88	144	92	99	74	71	62	30	3	-1	-80	0	-10	-68	-5	-1	90	4	2	70
49.6435	0	93	94	42	95	88	145	91	99	75	71	62	30	4	-1	-79	0	-9	-68	-4	-1	89	4	2	71
49.7664	0	93	94	41	95	88	145	90	99	74	71	63	30	4	-1	-79	0	-9	-67	-4	0	89	4	3	71
49.8893	0	94	95	41	95	88	146	91	100	74	70	63	29	4	-1	-81	-1	-10	-69	-4	0	89	3	2	71
50.0122	0	93	95	41	95	88	147	91	100	75	72	63	28	4	-1	-81	0	-9	-70	-5	-1	90	4	3	71
50.135	0	92	95	40	94	89	148	92	102	75	71	64	26	4	-1	-81	0	-9	-69	-4	-1	90	4	2	71
50.2579	0	93	95	41	96	88	146	91	100	74	71	64	28	4	0	-80	-1	-9	-69	-5	-1	91	5	3	72
50.3808	0	91	94	42	95	88	144	91	98	74	71	63	31	3	-1	-79	0	-9	-69	-4	0	90	4	3	72
50.5037	0	92	94	41	96	87	145	92	99	75	70	63	30	4	-1	-79	-1	-9	-68	-5	-1	90	4	2	70
50.6266	0	93	94	41	95	88	144	90	99	75	71	63	30	3	-1	-80	-1	-9	-68	-5	-1	90	5	3	71
50.7494	0	93	95	41	95	89	146	92	99	74	71	63	29	3	-1	-81	0	-9	-68	-5	-1	89	5	3	71
50.8723	0	93	95	40	96	88	147	91	99	74	71	64	28	4	-1	-81	0	-9	-70	-4	-1	90	5	3	71
50.9952	0	93	96	40	95	89	148	92	101	75	71	64	27	4	-1	-80	0	-10	-70	-4	-1	89	3	3	71
51.1181	0	93	96	38	95	89	149	91	101	75	71	65	25	3	-1	-80	0	-9	-70	-5	-1	89	4	3	71
51.241	0	93	95	40	95	89	146	92	101	74	71	63	27	3	-1	-80	-1	-9	-69	-5	-1	90	4	2	72
51.3638	0	92	95	41	95	88	145	91	99	75	71	63	30	4	-1	-79	-1	-9	-68	-4	0	91	4	3	71
51.4867	0	93	95	41	95	87	145	92	99	75	71	63	30	4	-1	-79	0	-8	-68	-3	0	90	4	3	71
51.6096	0	93	95	41	95	87	144	91	99	74	71	63	30	4	-1	-78	0	-8	-68	-5	0	90	5	3	71
51.7325	0	94	94	39	96	88	148	91	100	75	71	63	27	3	-2	-80	-1	-9	-68	-5	-1	89	4	2	71
51.8554	0	93	95	39	95	89	148	92	101	75	71	63	27	4	-1	-81	0	-9	-69	-5	0	90	5	3	72
51.9782	0	93	95	39	95	89	148	91	101	75	71	65	26	4	-1	-79	0	-10	-70	-4	-1	90	4	2	71
52.1011	0	93	97	39	95	89	148	91	101	74	70	65	26	3	-1	-79	-1	-10	-70	-5	-1	90	4	3	71
52.224	0	93	95	41	95	89	145	91	100	75	71	64	28	3	-1	-78	-1	-9	-67	-4	-1	90	4	3	71
52.3469	0	92	95	41	95	88	145	91	99	75	71	63	29	3	-1	-79	0	-10	-67	-5	-1	91	4	3	71
52.4698	0	93	96	40	96	89	145	91	101	75	71	63	30	3	-1	-79	0	-9	-68	-5	0	90	5	3	71
52.5926	0	93	96	41	95	88	146	92	101	74	70	64	28	3	0	-79	0	-9	-68	-5	-2	89	4	2	71
52.7155	0	93	96	39	95	89	147	92	100	75	71	64	27	4	0	-79	0	-9	-69	-4	0	90	4	3	72
52.8384	0	93	95	38	95	90	148	92	102	75	71	65	26	4	-2	-79	0	-9	-70	-5	-1	90	4	3	72
52.9613	0	94	97	38	95	90	148	92	102	74	71	65	26	3	-1	-79	0	-10	-70	-4	-1	89	4	3	71
53.0842	0	93	96	40	95	89	144	92	101	74	71	65	28	3	-1	-78	0	-9	-68	-4	-1	90	4	3	72
53.207	0	93	95	40	96	88	144	92	100	75	70	64	30	4	-1	-78	-1	-9	-67	-5	-1	91	4	3	71
53.3299	0	93	95	41	96	88	145	92	101	74	72	65	29	4	-1	-79	0	-9	-68	-5	-1	90	4	3	71
53.4528	0	93	95	39	95	88	146	92	101	75	71	64	28	3	-1	-79	0	-9	-67	-5	0	90	4	3	71
53.5757	0	93	96	40	96	89	146	92	101	74	71	65	27	4	-1	-79	-1	-9	-68	-5	-1	90	4	2	71
53.6986	0	93	96	38	96	90	147	92	102	75	72	65	26	4	-1	-79	0	-9	-69	-5	0	90	5	2	72
53.8214	0	94	97	38	95	90	147	92	102	74	71	65	26	4	0	-79	-1	-9	-70	-5	-1	89	4	3	72
53.9443	0	93	97	38	95	91	146	92	103	75	71	65	26	4	-1	-79	-1	-9	-70	-4	-1	90	4	3	71
54.0672	0	93	96	41	96	89	143	92	100	75	72	65	29	4	-1	-77	0	-10	-67	-4	-1	90	4	2	71
54.1901	0	93	96	40	96	90	144	91	101	75	71	64	30	4	-1	-78	0	-9	-68	-5	-1	91	4	3	71
54.313	0	93	95	40	95	89	145	92	101	75	72	64	29	3	-1	-79	0	-9	-67	-4	-1	90	4	3	71
54.4358	0	94	94	39	96	90	144	92	102	74	71	65	29	3	0	-78	0	-10	-67	-5	0	90	4	3	71
54.5587	0	93	96	38	96	89	146	92	102	76	71	65	27	4	-1	-79	0	-10	-68	-5	-1	90	4	3	71
54.6816	0	92	96	37	96	89	147	92	103	76	71	66	26	4	-1	-80	0	-9	-69	-5	0	90	4	3	72
54.8045	0	94	97	38	96	91	148	92	102	75	72	65	26	4	-1	-79	0	-10	-70	-4	0	90	4	2	72
54.9274	0	93	95	40	96	90	144	93	102	75	71	64	28	3	-2	-78	-1	-9	-68	-5	-1	91	4	3	73
55.0502	0	94	96	40	96	90	145	92	101	76	72	65	28	3	-1	-78	0	-9	-67	-5	-1	90	5	3	71
55.1731	0	93	96	40	96	89	145	92	102	76	71	65	28	4	-1	-79	0	-9	-67	-5	-1	91	4	3	71
55.296	0	93	96	38	96	89	145	92	101	76	70	65	28	3	-1	-79	0	-10	-68	-5	-1	90	5	3	71
55.4189	0	93	96	38	96	90	146	92	102	75	71	65	27	4	-1	-78	0	-9	-69	-4	-1	90	4	3	72
55.5418	0	94	97	38	96	90	147	91	103	74	70	66	25	4	-1	-78	0	-9	-69	-4	-1	90	4	3	72
55.6646	0	94	98	38	96	90	147	92	103	76	71	66	26	4	-1	-79	0	-9	-69	-4	-1	91	4	2	72
55.7875	0	93	96	40	95	90	144	92	102	75	71	64	28	4	-1	-77	0	-10	-68	-5	-1	91	4	2	72
55.9104	0	93	95	41	96	90	143	92	101	75	71	64	29	4	-1	-77	0	-10	-67	-4	-1	91	5	3	71
56.0333	0	94	95	40	96	89	144	92	101	75	72	65	28	4	-1	-78	0	-10	-67	-5	-1	91	5	3	71
56.1562	0	92	96	40	95	90	146	92	102	75	72	65	27	4	-1	-79	0	-9	-68	-5	-1	91	5	3	71
56.279	0	94	97	39	96	90	145	92	101	75	71	65	28	4	-2	-79	0	-10	-69	-4	-1	91	5	2	72
56.4019	0	94	97	38	95	90	146	92	103	75	71	66	26	3	-1	-78	0	-10	-69	-4	-1	89	4	3	71
56.5248	0	94	97	38	97	90	147	92	102	75	71	66	25	3	-2	-78	0	-9	-69	-5	-1	90	5	3	72
56.6477	0	93	96	40	96	90	145	92	103	75	71	65	26	4	-1	-78	0	-10	-69	-4	0	90	5	4	72
56.7706	0	93	96	41	96	89	144	91	102	75	72	64	29	3	-1	-77	0	-9	-68	-5	-2	91	4	2	72
56.8934	0	93	96	40	97	89	144	92	101	76	73	64	28	4	-1	-77	0	-9	-67	-5	0	91	4	3	71
57.0163	0	94	95	40	96	89	144	92	101	76	71	65	29	5	-1	-77	-1	-9	-67	-5	-1	90	4	2	71
57.1392	0	93	96	40	96	89	147	92	102	75	71	65	26	4	-1	-79	0	-9	-68	-4	-1	91	4	3	71
57.2621	0	93	96	38	96	89	145	92	103	75	71	65	27	4	-1	-79	0	-9	-69	-5	-1	91	4	3	71
57.385	0	93	98	38	96	90	146	93	103	75	71	66	25	4	-1	-78	-1	-9	-69	-4	-1	90	4	3	71
57.5078	0	93	98	39	96	90	146	92	103	75	71	66	26	3	-1	-78	0	-8	-69	-5	0	90	4	2	72
57.6307	0	94	96	41	96	91	144	92	102	74	71	64	27	4	-1	-78	0	-10	-68	-5	-1	92	4	3	71
57.7536	0	94	97	41	96	89	144	92	101	75	72	65	28	4	-2	-77	0	-8	-68	-5	-1	91	4	2	71
57.8765	0	94	96	40	96	90	144	92	101	75	71	64	28	3	-1	-77	-1	-10	-67	-4	-1	90	3	2	71
57.9994	0	94	96	39	96	89	146	92	102	76	72	64	27	2	-1	-78	0	-9	-68	-4	0	91	4	3	71
58.1222	0	93	96	38	95	90	146	92	102	76	72	66	27	3	-1	-79	0	-10	-69	-5	0	91	5	3	72
58.2451	0	93	97	38	95	91	146	92	101	75	71	65	26	4	-1	-78	-1	-9	-69	-5	-1	91	4	3	72
58.368	0	94	97	38	95	91	145	92	103	75	72	65	25	4	0	-78	0	-9	-69	-5	-1	90	4	3	72
58.4909	0	93	96	41	96	89	143	92	102	76	70	64	28	4	-1	-76	0	-10	-67	-5	0	91	4	3	72
58.6138	0	93	96	40	96	89	144	91	102	76	71	65	28	3	-1	-77	0	-9	-68	-4	-1	91	3	3	72
58.7366	0	93	96	40	95	90	144	91	101	76	72	65	28	4	-1	-77	0	-9	-67	-5	-2	91	4	4	71
58.8595	0	93	97	39	96	90	145	92	101	75	72	65	27	4	-2	-78	0	-9	-67	-5	-1	90	4	3	72
58.9824	0	93	96	37	96	89	148	92	102	76	71	65	25	3	-1	-77	-1	-9	-68	-3	-1	91	4	3	71
59.1053	0	93	97	37	96	91	148	92	103	76	72	65	25	4	-1	-79	0	-9	-70	-5	-1	91	3	2	72
59.2282	0	93	98	37	96	91	148	92	103	75	71	66	25	3	-1	-77	-1	-9	-69	-4	-1	91	4	3	72
59.351	0	93	96	40	96	90	145	92	101	75	71	65	26	4	-1	-76	-1	-10	-67	-4	-1	90	5	3	72
59.4739	0	94	95	39	97	89	145	91	100	76	71	65	28	3	-1	-76	-1	-9	-68	-4	-1	90	4	3	71
59.5968	0	93	96	38	97	91	149	91	101	76	73	64	25	3	-1	-76	0	-9	-67	-5	-1	91	4	2	72
59.7197	0	93	96	38	98	90	149	92	101	75	72	64	25	4	-1	-77	-1	-10	-69	-5	-1	90	4	3	73
59.8426	0	94	98	37	98	90	149	92	102	75	72	65	24	3	-1	-76	-1	-9	-69	-5	0	90	5	4	73
59.9654	0	94	97	37	97	91	149	92	103	76	73	66	24	3	-1	-77	0	-10	-68	-5	0	90	4	3	73
60.0883	0	94	97	37	98	91	149	92	103	76	73	65	24	4	-1	-77	-1	-9	-69	-4	-1	91	4	3	72
60.2112	0	93	97	38	98	90	148	92	103	75	73	65	23	3	-1	-76	0	-10	-68	-5	-1	91	4	4	73
60.3341	0	93	96	40	97	90	145	92	101	76	73	64	25	3	-1	-75	0	-9	-66	-4	-1	92	4	4	72
60.457	0	93	96	39	97	90	146	92	101	75	73	65	26	3	-2	-76	0	-10	-67	-4	-1	91	4	3	72
60.5798	0	93	97	38	98	90	147	91	103	76	72	65	25	3	-2	-76	0	-10	-67	-4	0	91	5	4	72
60.7027	0	93	97	38	97	90	147	92	102	74	72	65	25	3	-1	-76	0	-9	-68	-6	-1	90	4	2	72
60.8256	0	94	97	37	98	90	148	92	102	75	73	65	23	4	-1	-76	-1	-10	-67	-4	-1	91	5	4	72
60.9485	0	94	99	36	98	90	148	92	102	75	73	65	24	4	-1	-76	0	-10	-68	-4	0	90	4	3	72
61.0714	0	94	98	38	98	90	147	92	103	75	72	66	23	3	-1	-77	0	-9	-68	-5	-1	91	4	3	72
61.1942	0	93	97	40	98	90	144	91	102	75	73	65	25	4	-1	-74	0	-10	-67	-4	-1	91	4	2	72
61.3171	0	93	96	39	98	90	145	92	101	76	73	65	25	5	0	-74	0	-10	-67	-4	-1	91	4	3	72
61.44	0	94	96	39	98	90	146	91	101	76	73	64	25	3	-1	-76	0	-10	-67	-4	-1	91	4	3	72
61.5629	0	93	97	38	99	91	147	92	102	76	72	65	24	3	-2	-76	0	-10	-67	-4	-1	91	5	2	72
61.6858	0	94	97	37	98	91	146	92	102	76	73	65	24	3	-1	-75	-1	-9	-68	-5	-1	91	4	3	73
61.8086	0	93	97	38	98	91	147	92	103	75	73	66	24	4	-1	-76	0	-9	-67	-5	0	90	5	2	72
61.9315	0	93	97	36	98	91	147	92	103	76	72	66	23	3	-1	-76	-1	-9	-68	-4	-1	90	5	3	71
62.0544	0	94	97	40	98	90	144	92	101	74	72	64	26	4	-1	-75	0	-9	-68	-5	-1	91	4	3	72
62.1773	0	94	97	40	97	90	145	92	101	75	72	65	26	4	-1	-75	0	-10	-67	-4	-1	91	3	3	72
62.3002	0	94	95	39	98	89	145	92	100	76	73	65	25	3	-1	-75	-1	-10	-66	-5	-1	91	4	3	72
62.423	0	94	96	39	97	90	146	91	102	76	72	65	24	4	-1	-76	0	-10	-67	-5	-1	91	5	2	72
62.5459	0	93	97	38	97	90	147	92	102	75	73	65	25	4	-1	-77	0	-10	-67	-5	-1	91	4	3	72
62.6688	0	94	97	37	97	90	146	92	102	76	71	65	25	4	0	-76	0	-10	-68	-5	0	91	4	4	73
62.7917	0	94	98	38	98	90	148	92	104	75	72	66	23	4	-1	-76	-1	-9	-67	-5	-1	91	4	3	71
62.9146	0	94	97	39	98	90	145	91	102	76	72	66	25	4	-2	-76	-1	-9	-68	-5	0	90	5	3	73
63.0374	0	94	95	40	97	90	145	92	101	76	72	64	27	4	-1	-75	0	-9	-68	-5	-1	91	4	3	72
63.1603	0	93	96	40	96	90	144	92	101	75	73	64	26	4	0	-76	0	-10	-66	-4	0	91	5	2	72
63.2832	0	93	97	40	97	90	145	92	102	75	71	65	25	4	-1	-76	0	-10	-67	-5	0	91	4	3	72
63.4061	0	93	97	39	98	90	146	92	102	75	72	65	25	3	-1	-77	0	-10	-67	-5	0	91	4	3	72
63.529	0	93	97	38	97	91	147	91	103	75	73	66	25	3	-2	-77	-1	-10	-69	-4	-2	91	4	3	72
63.6518	0	93	98	38	97	91	147	92	103	75	72	66	24	4	-1	-76	0	-10	-68	-4	-1	91	5	3	73
63.7747	0	94	98	39	98	91	146	92	103	74	72	66	24	3	-2	-76	-1	-10	-68	-4	-1	90	4	3	73
63.8976	0	93	97	40	98	90	145	92	101	76	71	66	26	3	-1	-76	0	-9	-67	-4	-1	92	4	4	73
64.0205	0	93	96	40	96	90	145	92	101	75	72	65	26	4	-1	-77	-1	-9	-68	-4	-1	91	4	3	72
64.1434	0	94	97	39	97	90	146	92	102	75	72	65	25	4	-1	-76	0	-9	-67	-5	-1	91	4	2	72
64.2662	0	93	97	39	97	90	145	92	103	75	72	65	25	4	-1	-77	0	-10	-68	-5	-1	90	4	3	72
64.3891	0	94	98	37	97	90	148	92	102	75	72	65	24	4	-1	-77	0	-10	-67	-5	-1	91	4	3	71
64.512	0	94	98	38	97	91	147	93	104	75	72	67	24	5	0	-77	-1	-9	-69	-4	-2	90	4	2	72
64.6349	0	94	97	39	97	91	146	91	103	75	72	65	24	4	0	-76	0	-9	-68	-4	-1	90	3	3	73
64.7578	0	93	96	41	97	90	145	93	101	76	72	65	26	4	-1	-75	0	-10	-67	-5	-1	92	4	3	72
64.8806	0	93	96	40	96	91	145	92	101	76	71	64	26	4	0	-77	0	-9	-68	-4	-1	92	4	3	72
65.0035	0	94	96	39	97	90	145	92	102	76	72	65	26	4	-2	-77	0	-9	-67	-5	0	91	4	3	72
65.1264	0	93	97	39	97	90	146	92	102	76	72	65	26	3	-2	-76	0	-9	-68	-5	-1	91	4	3	73
65.2493	0	94	98	38	97	90	147	91	102	76	73	66	24	3	-1	-77	-1	-9	-67	-5	-1	91	4	3	73
65.3722	0	93	98	38	96	91	147	92	102	75	72	66	24	4	-1	-78	0	-9	-68	-5	-1	90	4	3	72
65.495	0	94	98	39	97	90	146	92	103	75	72	65	24	4	-1	-77	-1	-10	-68	-5	-1	91	4	3	73
65.6179	0	93	96	41	97	90	143	92	101	75	72	65	27	4	-1	-75	-1	-9	-68	-5	0	92	4	3	72
65.7408	0	93	96	40	97	91	144	92	101	76	72	65	27	4	-1	-75	-1	-10	-67	-5	0	91	5	3	72
65.8637	0	94	96	40	96	90	145	92	102	76	72	65	27	4	-1	-77	-1	-10	-68	-5	-1	91	4	3	72
65.9866	0	93	97	39	96	90	147	91	102	76	73	65	26	4	-1	-77	-1	-10	-68	-5	-2	91	4	3	72
66.1094	0	94	97	38	97	90	146	91	103	75	72	66	25	3	-1	-77	-1	-10	-67	-5	0	91	4	3	72
66.2323	0	94	98	38	96	90	147	92	102	75	72	65	25	4	-2	-77	-1	-10	-68	-5	-1	91	3	3	73
66.3552	0	93	97	38	96	91	147	93	103	75	72	67	25	4	-1	-77	0	-9	-70	-4	-1	90	4	3	73
66.4781	0	93	96	41	96	90	144	92	102	75	72	66	26	3	-2	-77	0	-10	-68	-4	-1	91	4	3	73
66.601	0	94	97	40	97	90	144	92	101	76	72	66	27	4	-1	-76	0	-9	-67	-4	-1	92	4	3	72
66.7238	0	93	96	40	97	90	145	92	101	76	71	65	26	4	-2	-76	0	-9	-67	-5	0	91	4	3	72
66.8467	0	92	96	39	96	90	146	91	101	76	72	65	26	3	-2	-77	0	-9	-68	-5	0	91	4	3	72
66.9696	0	93	97	38	97	90	146	92	102	76	71	66	25	4	-1	-78	0	-10	-68	-5	-1	91	4	3	72
67.0925	0	93	97	37	97	90	145	92	102	76	71	66	26	3	-1	-76	0	-10	-67	-4	-1	89	4	3	71
67.2154	0	93	97	37	97	90	146	92	103	75	72	65	25	4	-1	-77	-1	-10	-68	-5	-1	90	4	3	72
67.3382	0	94	97	39	96	90	146	91	102	76	72	65	26	3	-1	-77	0	-9	-68	-4	-1	90	5	3	72
67.4611	0	93	97	39	96	90	148	91	100	76	71	64	25	4	0	-77	0	-10	-67	-4	0	90	4	3	72
67.584	0	93	97	39	97	90	147	91	101	76	72	65	25	4	-1	-76	0	-10	-67	-4	-1	91	4	3	72
67.7069	0	94	97	38	97	90	147	91	102	76	72	64	25	3	-1	-77	-1	-9	-68	-4	-1	91	4	3	71
67.8298	0	94	97	38	97	90	148	92	102	76	72	65	25	3	0	-78	0	-9	-68	-5	-1	91	4	3	72
67.9526	0	94	97	38	96	91	148	92	103	75	72	65	25	4	-1	-78	-1	-10	-69	-4	-1	91	3	2	73
68.0755	0	94	96	37	97	91	148	92	103	76	73	66	24	4	-1	-76	0	-9	-68	-5	-1	91	4	3	73
68.1984	0	94	97	40	97	90	146	91	102	75	72	65	25	4	-1	-76	0	-10	-67	-4	-1	90	5	2	72
68.3213	0	94	96	41	97	90	145	92	101	75	73	66	27	4	-1	-76	-1	-9	-68	-5	-2	92	4	3	73
68.4442	0	93	96	41	97	89	145	91	101	75	71	65	27	3	-1	-76	0	-9	-68	-5	-1	91	4	3	72
68.567	0	92	97	39	96	89	145	91	101	76	71	65	28	3	-1	-76	0	-10	-67	-5	-1	91	4	4	72
68.6899	0	94	97	40	97	90	147	91	101	74	73	66	26	4	-1	-78	0	-10	-67	-4	-1	91	4	4	72
68.8128	0	93	97	39	97	90	148	92	102	75	71	65	25	3	-1	-78	-1	-10	-68	-4	-1	91	4	3	71
68.9357	0	94	96	38	98	91	147	92	102	75	72	66	26	4	-1	-77	-1	-9	-69	-4	-1	91	5	3	72
69.0586	0	94	97	39	97	91	146	92	102	74	71	66	25	4	-1	-76	0	-10	-69	-5	-1	91	4	3	73
69.1814	0	94	95	40	97	90	144	92	101	76	72	64	27	3	-1	-75	0	-10	-68	-4	-1	91	5	3	72
69.3043	0	93	96	41	97	90	145	92	101	76	72	66	27	4	0	-77	0	-10	-69	-6	0	91	4	2	73
69.4272	0	93	96	40	97	90	145	91	102	75	72	65	28	4	-1	-76	0	-9	-67	-5	-1	91	4	3	73
69.5501	0	93	96	39	97	91	146	92	101	75	72	65	26	4	0	-77	0	-9	-68	-4	0	91	5	2	72
69.673	0	92	96	39	97	90	148	91	101	75	72	66	25	4	-2	-77	0	-9	-67	-5	-1	92	3	3	71
69.7958	0	93	97	38	97	90	147	92	103	75	73	65	25	4	0	-78	0	-10	-69	-4	-1	90	4	3	72
69.9187	0	93	96	38	97	91	146	92	102	75	72	66	25	4	-2	-77	-1	-10	-69	-4	-1	91	5	3	72
70.0416	0	93	96	40	98	89	145	91	100	76	72	64	26	4	-1	-76	-1	-9	-67	-5	-1	92	4	3	72
70.1645	0	93	96	39	98	90	146	91	101	76	72	65	27	3	-1	-76	-1	-10	-67	-5	-1	91	4	3	71
70.2874	0	92	96	39	98	89	145	91	101	75	71	65	27	3	-1	-77	-1	-10	-68	-4	-1	91	5	3	72
70.4102	0	92	96	39	97	90	146	91	101	75	72	65	26	3	-1	-77	0	-10	-67	-4	-1	91	4	2	72
70.5331	0	92	96	39	97	90	146	92	101	75	72	65	25	4	-1	-78	0	-9	-68	-4	-1	91	5	2	72
70.656	0	93	96	38	98	90	148	92	102	75	70	66	24	4	0	-77	0	-9	-68	-4	-1	91	4	3	72
70.7789	0	93	96	38	96	91	148	92	103	75	72	66	24	3	-1	-77	0	-11	-68	-4	-1	90	4	3	72
70.9018	0	94	96	40	97	90	145	91	101	75	72	65	26	3	0	-77	0	-9	-68	-4	-1	91	3	3	72
71.0246	0	92	95	41	97	89	145	91	101	75	73	65	27	4	-1	-75	0	-10	-68	-5	-1	91	5	2	72
71.1475	0	93	96	40	96	90	146	91	101	75	73	65	27	3	-1	-77	0	-10	-68	-5	-1	91	5	3	72
71.2704	0	94	96	39	97	89	146	91	101	75	72	64	27	4	-1	-78	0	-9	-68	-4	-1	91	4	2	71
71.3933	0	93	97	39	96	89	146	91	101	75	72	66	27	4	-1	-77	-1	-9	-69	-5	0	92	4	2	73
71.5162	0	93	97	38	97	90	147	92	102	75	71	65	25	4	-1	-77	0	-9	-68	-4	-1	91	4	3	72
71.639	0	93	97	38	97	91	147	92	102	75	72	66	25	3	-1	-78	0	-10	-69	-4	-1	91	5	3	73
71.7619	0	93	96	40	97	90	145	91	102	75	72	65	26	3	-1	-77	0	-11	-69	-5	0	91	4	2	73
71.8848	0	93	95	41	96	90	145	91	101	76	72	65	27	3	-1	-76	0	-9	-68	-4	-1	91	4	3	72
72.0077	0	94	95	40	97	90	145	92	100	75	71	64	27	4	-1	-76	0	-9	-67	-4	0	91	5	3	72
72.1306	0	93	96	40	98	89	146	92	101	74	72	66	26	4	0	-77	0	-9	-67	-4	-1	91	4	3	72
72.2534	0	94	96	39	97	90	146	91	102	75	72	65	26	4	-2	-78	0	-10	-69	-4	-1	91	3	3	73
72.3763	0	93	96	39	97	90	146	91	102	75	72	65	26	3	-1	-78	-1	-9	-69	-4	-1	91	4	3	72
72.4992	0	94	96	38	96	90	146	91	102	75	72	66	25	4	-2	-77	0	-9	-67	-4	-1	90	4	3	72
72.6221	0	93	96	39	96	90	146	92	102	74	72	65	25	4	0	-78	0	-9	-68	-4	-1	91	4	4	72
72.745	0	93	96	41	96	90	145	91	101	74	72	65	27	4	-1	-77	0	-9	-68	-5	-1	91	4	3	73
72.8678	0	92	96	40	97	90	145	91	101	76	72	65	27	3	-1	-77	-1	-8	-68	-4	-1	91	4	3	72
72.9907	0	93	96	39	98	90	146	92	101	76	72	64	26	3	-1	-76	0	-9	-67	-5	0	91	5	3	72
73.1136	0	93	97	40	97	90	147	91	101	74	71	65	25	4	-2	-77	-1	-10	-68	-5	0	91	4	3	71
73.2365	0	93	96	39	97	90	147	91	102	75	71	65	25	4	-1	-78	-1	-9	-69	-4	-2	90	4	3	72
73.3594	0	93	97	39	97	90	146	92	102	74	72	66	26	3	-1	-77	0	-9	-68	-4	-1	90	4	3	73
73.4822	0	94	98	38	97	91	145	92	103	74	72	65	25	4	-1	-77	-1	-10	-67	-4	-1	91	3	3	72
73.6051	0	93	95	41	97	90	145	91	101	75	72	64	26	4	-1	-76	0	-10	-68	-5	-1	91	4	2	72
73.728	0	93	96	40	97	90	146	91	100	76	72	65	26	4	-1	-77	-1	-9	-68	-5	-1	91	5	2	72
73.8509	0	93	96	40	97	90	146	92	101	75	72	65	26	4	-2	-76	0	-9	-68	-5	0	91	4	2	72
73.9738	0	93	96	39	97	91	147	92	101	75	73	64	25	3	0	-78	-1	-10	-67	-5	-1	91	4	3	73
74.0966	0	93	96	39	97	90	148	92	102	74	72	65	24	4	0	-77	0	-9	-68	-4	-1	91	5	3	71
74.2195	0	93	98	38	97	90	147	91	102	75	72	65	25	4	-1	-78	0	-10	-69	-4	-1	91	4	3	73
74.3424	0	93	97	37	97	91	147	92	102	75	72	66	24	3	-1	-77	-1	-10	-69	-5	-1	90	4	4	73
74.4653	0	93	97	40	97	90	146	91	102	74	73	65	24	3	0	-76	-1	-10	-67	-5	-1	91	4	2	71
74.5882	0	93	97	41	97	89	145	92	100	75	71	64	26	4	-1	-77	0	-10	-68	-4	-1	91	4	2	73
74.711	0	93	97	40	97	90	145	92	101	75	71	65	27	3	-1	-76	0	-10	-68	-4	-1	91	5	3	72
74.8339	0	93	95	39	98	90	146	92	101	76	71	64	26	3	-1	-76	-1	-10	-67	-4	0	91	4	3	72
74.9568	0	93	97	38	97	90	148	92	101	75	72	65	23	4	-1	-76	0	-9	-67	-5	-1	91	4	3	72
75.0797	0	93	97	38	97	90	148	92	102	75	73	65	23	3	-1	-77	-1	-10	-68	-4	-1	92	5	4	71
75.2026	0	94	97	38	98	90	147	92	103	75	73	65	25	3	-1	-78	0	-9	-69	-5	-1	91	4	2	73
75.3254	0	93	98	40	97	90	145	92	103	75	71	66	25	3	-1	-76	0	-9	-68	-4	-1	91	4	3	73
75.4483	0	93	96	40	97	91	145	92	101	75	72	65	27	3	-1	-76	-1	-9	-67	-5	0	92	4	3	72
75.5712	0	93	96	40	98	90	146	91	101	75	72	65	25	4	0	-77	0	-10	-67	-5	0	91	4	3	72
75.6941	0	94	96	38	97	90	146	91	101	76	72	66	25	4	-1	-77	0	-10	-68	-4	-1	91	3	3	71
75.817	0	94	98	39	97	90	147	92	102	75	72	65	24	4	-1	-77	0	-10	-68	-5	-1	91	4	3	72
75.9398	0	93	98	38	96	90	147	93	103	75	72	66	24	3	-1	-77	0	-10	-68	-5	-1	90	3	3	72
76.0627	0	93	98	38	97	91	147	93	102	75	72	66	24	4	-1	-77	0	-9	-68	-4	-1	91	4	3	72
76.1856	0	94	97	41	97	89	145	91	102	74	72	65	25	4	-1	-75	0	-10	-68	-5	-1	92	4	4	72
76.3085	0	93	96	40	96	90	145	92	101	75	72	65	26	3	-1	-75	-1	-9	-68	-3	-1	92	4	2	73
76.4314	0	93	97	39	98	90	146	92	100	75	73	65	25	3	-1	-75	-1	-10	-67	-5	-1	91	4	3	72
76.5542	0	93	96	40	97	90	147	92	101	75	73	65	25	4	-1	-77	0	-10	-68	-4	-1	91	4	2	73
76.6771	0	94	96	38	98	90	147	92	102	75	73	66	25	3	-2	-76	0	-10	-68	-5	-1	91	4	3	72
76.8	0	94	97	38	96	91	147	92	103	75	71	65	24	3	-1	-77	-1	-9	-67	-5	-1	90	5	1	72
76.9229	0	93	98	39	97	90	146	91	102	74	71	66	24	4	-2	-77	0	-9	-67	-5	-1	91	4	4	72
77.0458	0	93	96	41	97	91	144	91	100	75	72	65	26	3	-1	-75	0	-9	-69	-4	-1	91	4	3	73
77.1686	0	93	96	40	97	90	144	92	101	75	72	64	28	4	-1	-76	0	-10	-68	-4	-1	92	4	2	73
77.2915	0	93	96	41	97	89	144	92	101	74	72	64	27	4	-1	-75	-1	-9	-67	-4	0	91	5	3	72
77.4144	0	94	96	39	98	90	146	91	102	75	72	65	26	4	-1	-76	0	-9	-67	-4	0	90	4	3	71
77.5373	0	94	97	39	98	90	147	92	102	75	72	65	25	4	-1	-76	0	-10	-68	-5	-1	92	4	4	72
77.6602	0	93	97	39	97	90	147	92	102	75	73	66	25	3	-2	-77	-1	-11	-69	-4	-1	91	4	2	72
77.783	0	94	97	39	97	90	147	92	102	74	71	66	25	3	-2	-77	-1	-8	-68	-5	0	91	5	2	72
77.9059	0	94	96	41	97	90	144	92	101	75	73	65	26	4	0	-75	0	-10	-68	-4	-1	92	4	3	72
78.0288	0	93	96	40	97	89	146	92	101	75	72	64	27	4	-1	-76	-1	-10	-68	-5	-1	91	3	2	72
78.1517	0	92	96	40	97	89	145	91	101	75	72	64	27	3	-1	-76	-1	-9	-68	-5	-1	91	4	3	72
78.2746	0	93	97	40	96	90	146	91	101	74	72	65	27	4	-2	-76	0	-9	-67	-4	-1	90	4	4	72
78.3974	0	93	96	39	97	90	147	92	102	75	72	64	26	4	-2	-76	-1	-9	-68	-5	0	91	4	4	72
78.5203	0	94	97	40	97	90	147	92	101	74	73	65	26	3	-2	-78	0	-9	-68	-4	-1	91	4	3	72
78.6432	0	93	97	39	97	91	146	92	101	74	71	65	25	3	-2	-77	-1	-10	-69	-4	0	91	4	3	72
78.7661	0	93	96	41	98	90	145	91	101	74	72	65	27	4	-1	-76	0	-10	-67	-5	0	91	4	3	73
78.889	0	93	95	41	97	89	145	91	100	75	73	63	28	3	-1	-76	0	-9	-68	-5	0	91	4	3	72
79.0118	0	93	95	40	97	89	147	91	100	74	72	64	27	4	0	-77	-1	-10	-68	-4	-1	91	4	3	72
79.1347	0	94	96	40	97	90	147	92	101	74	72	65	26	4	-1	-77	0	-9	-68	-5	0	91	5	3	72
79.2576	0	93	96	40	97	89	148	92	100	74	72	65	25	3	-1	-77	0	-10	-68	-6	-1	91	4	3	72
79.3805	0	93	96	39	97	90	149	93	102	75	72	65	24	4	-2	-77	0	-9	-68	-4	-1	91	5	3	72
79.5034	0	93	96	39	97	90	147	92	102	74	73	65	25	4	-1	-77	0	-10	-68	-4	-1	91	4	3	72
79.6262	0	93	96	42	97	89	145	92	101	74	72	65	28	4	-1	-76	0	-10	-68	-5	0	91	4	3	72
79.7491	0	94	96	42	97	90	144	92	101	75	72	64	28	4	-1	-75	0	-10	-67	-4	-2	91	4	3	72
79.872	0	93	95	41	97	89	145	92	100	75	72	65	28	4	-1	-76	0	-9	-67	-4	-1	91	4	3	72
79.9949	0	94	96	40	97	89	147	92	100	74	71	65	27	4	0	-77	0	-9	-68	-5	-1	91	4	4	72
80.1178	0	94	96	40	97	90	147	92	101	74	72	65	27	3	-1	-78	0	-10	-68	-4	-1	91	4	3	72
80.2406	0	94	97	39	97	90	147	92	102	75	72	64	26	4	-2	-76	0	-10	-68	-4	-1	91	4	3	72
80.3635	0	94	97	39	97	90	147	91	102	74	72	66	25	4	-2	-77	0	-9	-69	-4	-2	91	4	3	73
80.4864	0	93	96	42	98	89	145	92	100	74	72	64	27	4	0	-77	0	-9	-69	-5	0	91	4	3	73
80.6093	0	93	95	42	96	89	145	92	100	74	72	64	29	3	-1	-76	0	-9	-67	-4	-1	91	4	2	72
80.7322	0	93	95	41	96	89	145	92	101	75	72	64	28	4	-1	-76	0	-8	-67	-4	-1	91	3	3	72
80.855	0	93	96	42	98	90	147	90	100	73	72	65	27	3	-1	-77	0	-10	-67	-5	-1	91	4	2	72
80.9779	0	93	96	40	97	89	147	91	102	74	71	65	26	4	-1	-78	0	-9	-68	-5	0	91	4	3	72
81.1008	0	93	96	40	97	90	147	91	101	74	72	64	27	4	0	-77	0	-9	-69	-4	0	91	4	3	73
81.2237	0	94	96	39	97	90	148	92	101	74	72	65	25	4	-2	-77	-1	-9	-68	-4	-1	90	4	3	72
81.3466	0	93	95	42	96	90	146	91	101	74	72	64	27	4	-1	-77	0	-9	-67	-5	-1	91	5	3	72
81.4694	0	94	95	42	97	90	146	92	100	75	71	64	27	3	-1	-77	0	-10	-68	-5	-1	92	3	4	72
81.5923	0	93	95	41	96	89	146	91	101	75	73	64	28	4	-1	-77	-1	-10	-67	-4	-1	91	4	3	72
81.7152	0	93	95	40	97	89	146	91	100	75	71	63	27	3	-1	-76	-1	-10	-67	-4	-1	91	5	3	72
81.8381	0	92	96	40	97	90	147	91	100	74	72	64	26	4	0	-77	0	-9	-68	-5	-1	91	4	3	72
81.961	0	94	96	40	96	90	148	91	102	74	72	65	25	4	-1	-78	0	-10	-68	-4	0	91	4	3	72
82.0838	0	93	96	39	97	90	147	92	101	75	71	65	25	4	-1	-77	0	-10	-69	-5	-1	91	4	3	72
82.2067	0	94	97	41	97	90	146	91	100	74	72	64	26	4	-2	-77	-1	-9	-67	-5	-1	91	5	3	72
82.3296	0	93	96	42	96	89	145	92	100	74	71	64	28	4	-2	-75	0	-9	-68	-4	-1	91	4	3	72
82.4525	0	93	96	41	96	89	146	92	100	75	71	63	28	4	0	-77	0	-10	-68	-5	-1	91	5	2	72
82.5754	0	92	96	41	96	88	146	91	101	75	71	63	27	4	-1	-77	-1	-10	-67	-5	0	91	4	3	72
82.6982	0	93	95	41	96	88	146	91	101	74	72	63	26	3	-1	-77	0	-10	-67	-5	-1	91	4	3	72
82.8211	0	93	95	39	96	89	147	92	101	75	72	64	26	4	-1	-77	0	-9	-67	-5	-1	90	3	2	72
82.944	0	93	96	39	96	90	147	92	101	75	72	65	26	4	-2	-79	-1	-9	-70	-4	-1	90	4	4	72
83.0669	0	93	96	40	96	89	147	91	102	73	72	65	25	4	-2	-77	0	-9	-69	-4	-1	90	4	3	72
83.1898	0	93	95	41	97	89	145	91	100	75	71	64	27	4	-1	-76	0	-9	-67	-4	-1	90	5	3	71
83.3126	0	93	96	41	96	89	146	91	100	75	72	64	27	2	-1	-76	0	-10	-68	-4	-1	91	4	2	71
83.4355	0	92	96	40	96	88	146	91	100	75	71	63	27	5	-1	-76	0	-9	-68	-5	-1	90	4	4	72
83.5584	1	93	96	40	97	89	146	91	100	75	71	64	27	3	-1	-77	0	-10	-68	-4	-1	91	5	3	72
83.6813	0	93	96	39	96	89	147	91	101	75	72	64	25	3	-1	-77	0	-10	-68	-4	0	91	3	2	72
83.8042	0	94	97	40	96	90	147	91	102	74	72	64	26	4	-1	-77	0	-10	-69	-4	0	91	4	3	72
83.927	0	93	96	41	96	90	146	91	102	74	72	65	26	4	-1	-78	0	-9	-69	-5	-1	91	4	2	72
84.0499	0	93	96	41	96	89	145	91	100	75	72	63	27	4	-1	-75	0	-11	-67	-5	-1	91	5	3	72
84.1728	0	93	96	41	96	88	146	91	100	75	72	63	27	3	-1	-76	0	-10	-67	-4	0	90	4	3	71
84.2957	0	93	96	40	97	90	147	91	101	75	72	63	26	3	-1	-78	0	-9	-67	-4	-1	91	4	3	72
84.4186	0	93	97	40	97	88	147	91	101	74	72	64	26	4	-1	-78	-1	-10	-69	-5	-1	91	4	3	72
84.5414	0	93	96	39	96	90	146	91	101	75	70	64	26	4	-1	-77	0	-10	-69	-4	-1	90	4	3	72
84.6643	0	93	97	39	96	89	148	91	101	75	72	64	24	4	-1	-77	0	-9	-68	-5	-2	91	4	3	72
84.7872	0	93	97	41	96	89	146	92	101	74	71	64	26	4	-1	-77	0	-9	-68	-5	0	91	4	2	72
84.9101	0	93	95	42	96	88	145	92	100	75	71	64	27	4	-1	-77	0	-9	-68	-5	0	91	4	3	72
85.033	0	92	96	41	95	89	145	91	100	75	72	63	27	3	-1	-77	0	-9	-68	-5	-1	91	4	3	72
85.1558	0	93	96	40	97	88	146	90	100	75	71	64	27	3	0	-76	0	-10	-67	-5	0	91	4	2	72
85.2787	0	94	97	40	96	89	147	91	102	75	71	65	26	4	-1	-77	0	-9	-68	-4	-1	91	4	3	71
85.4016	0	93	96	40	97	90	147	91	102	74	71	65	25	4	-1	-78	0	-9	-69	-5	0	91	4	3	71
85.5245	0	93	97	39	97	90	147	92	103	75	72	66	25	4	-2	-78	-1	-9	-69	-4	0	91	4	3	72
85.6474	0	93	98	39	97	90	146	91	102	74	71	66	25	4	-1	-78	0	-9	-68	-5	0	91	4	3	72
85.7702	0	93	96	42	95	89	145	91	100	74	71	64	26	3	-1	-76	-1	-10	-68	-4	-1	91	5	3	72
85.8931	0	93	96	40	96	88	145	91	101	75	71	64	27	3	-1	-76	0	-9	-68	-5	-1	91	4	3	72
86.016	0	93	96	40	96	88	145	91	100	75	72	64	26	4	-1	-77	0	-9	-67	-5	0	91	4	2	71
86.1389	0	93	96	39	96	89	146	92	102	76	71	65	25	4	-1	-76	-1	-9	-68	-5	-2	91	4	2	72
86.2618	0	94	96	39	96	89	146	91	102	75	71	65	25	4	-2	-77	-1	-10	-69	-4	-1	91	3	3	73
86.3846	0	93	96	38	96	90	147	92	103	75	71	65	25	5	-1	-77	0	-9	-70	-5	-1	91	4	3	72
86.5075	0	93	96	39	97	90	145	91	102	75	71	66	26	5	-1	-76	0	-9	-69	-5	-1	91	4	4	72
86.6304	0	93	96	40	96	88	144	91	101	76	71	65	27	4	-1	-75	0	-9	-68	-4	-1	92	4	3	72
86.7533	0	93	96	40	96	89	145	91	101	75	72	65	26	4	-1	-76	-1	-10	-68	-4	-1	92	4	2	72
86.8762	0	94	96	40	96	89	146	91	101	75	71	65	26	4	-1	-77	0	-10	-68	-4	-1	90	5	2	72
86.999	0	94	97	40	97	90	147	92	102	75	71	65	25	4	-1	-76	0	-10	-68	-5	-2	91	4	3	71
87.1219	0	93	97	39	96	90	147	91	103	75	72	65	24	3	-2	-76	0	-9	-68	-5	-1	91	4	3	72
87.2448	0	93	97	38	96	90	146	92	103	75	71	65	25	4	-1	-78	-1	-9	-69	-5	0	91	5	2	73
87.3677	0	94	98	39	97	91	146	91	103	75	71	66	25	4	-1	-77	0	-9	-69	-4	-2	91	3	3	72
87.4906	0	94	98	41	97	89	144	92	101	75	72	64	26	4	-1	-75	0	-9	-68	-4	-1	91	4	2	72
87.6134	0	94	97	39	97	89	145	92	102	77	72	64	26	4	0	-75	0	-10	-67	-4	-1	92	4	3	72
87.7363	0	93	96	40	96	90	146	92	102	76	71	65	26	4	0	-76	-1	-10	-68	-5	-1	92	4	3	72
87.8592	0	93	97	39	97	90	146	92	102	75	71	65	26	3	-1	-77	0	-9	-68	-4	-2	91	4	2	72
87.9821	0	94	98	39	97	90	145	92	102	75	72	65	25	3	-1	-77	0	-10	-69	-5	-1	91	5	3	73
88.105	0	93	98	38	96	90	147	92	103	75	72	65	24	4	-1	-76	0	-9	-68	-5	0	91	4	3	71
88.2278	0	94	98	38	97	90	145	92	102	76	71	66	24	4	-1	-77	0	-9	-69	-4	-1	91	4	3	73
88.3507	0	94	97	40	97	90	145	92	103	76	71	64	25	4	-1	-76	0	-10	-68	-5	-1	92	4	3	72
88.4736	0	94	96	39	97	90	145	92	102	76	72	64	26	4	-2	-76	0	-10	-67	-5	-1	91	4	3	72
88.5965	0	94	97	40	96	90	144	92	102	76	71	65	26	4	0	-76	0	-10	-68	-4	-1	92	5	3	72
88.7194	0	94	97	38	96	91	146	92	101	76	71	66	25	3	0	-76	0	-9	-67	-4	0	91	4	3	72
88.8422	0	93	97	39	97	91	146	92	103	75	71	64	25	4	-1	-77	0	-9	-68	-4	-1	91	5	3	71
88.9651	0	94	98	38	97	91	146	92	103	75	71	65	25	3	-1	-76	0	-10	-69	-4	-1	91	4	3	73
89.088	0	94	97	40	96	90	145	92	103	75	72	66	25	3	-2	-75	-1	-9	-68	-5	-1	91	4	4	73
89.2109	0	94	97	41	96	90	144	92	101	75	71	64	26	3	-1	-75	-1	-10	-68	-4	-1	92	4	3	73
89.3338	0	93	97	40	97	90	143	91	101	75	72	65	26	4	-1	-77	-1	-10	-69	-5	-1	91	4	3	73
89.4566	0	94	97	39	97	89	144	92	102	76	71	65	27	4	-1	-76	0	-10	-67	-5	0	91	4	3	72
89.5795	0	93	97	39	96	91	147	92	103	75	72	65	23	3	-1	-76	0	-10	-68	-4	-1	91	4	3	72
89.7024	0	94	98	38	97	91	146	92	104	76	72	66	24	4	-1	-77	0	-10	-70	-4	-1	91	5	3	72
89.8253	0	94	98	37	97	90	146	92	104	76	72	65	23	3	-1	-76	-1	-9	-70	-4	-1	90	4	3	72
89.9482	0	94	98	39	96	90	144	92	104	74	72	66	25	5	-1	-76	-1	-9	-69	-5	-2	91	4	3	73
90.071	0	93	96	40	96	90	144	92	102	76	71	65	25	4	-1	-74	-1	-10	-67	-5	-1	92	4	3	72
90.1939	0	93	97	40	96	90	144	91	103	76	72	65	25	4	-2	-75	0	-10	-68	-4	-1	92	4	3	72
90.3168	0	94	97	40	97	90	145	91	102	76	72	65	26	4	0	-76	-1	-9	-68	-5	-1	92	4	2	72
90.4397	0	94	97	39	97	91	146	92	103	76	72	65	24	4	-1	-75	0	-10	-68	-4	0	91	4	2	72
90.5626	0	94	98	38	96	91	146	92	103	75	71	65	24	3	-1	-76	0	-10	-68	-5	-1	92	5	2	72
90.6854	0	94	98	38	96	91	146	92	103	76	71	66	24	3	-1	-76	0	-10	-69	-4	-1	91	4	3	73
90.8083	0	94	99	38	97	92	146	92	104	75	72	66	23	4	0	-77	0	-10	-69	-4	0	91	4	3	72
90.9312	0	93	98	40	97	90	144	92	102	76	72	65	26	3	0	-75	-1	-9	-68	-4	-1	92	4	3	72
91.0541	0	94	97	39	97	90	144	92	102	76	72	66	25	3	-1	-74	0	-9	-67	-5	-1	92	4	3	72
91.177	0	94	97	39	95	90	145	93	102	76	71	65	25	4	0	-76	0	-9	-68	-4	-1	92	4	4	72
91.2998	0	93	98	38	97	90	146	92	103	76	73	65	24	4	-2	-75	-1	-10	-68	-5	-1	91	4	3	72
91.4227	0	94	97	38	97	91	145	92	104	76	72	66	24	4	-1	-75	-1	-10	-69	-5	-1	92	4	3	73
91.5456	0	94	98	38	97	91	145	93	103	75	72	66	23	5	0	-75	0	-9	-68	-5	0	91	5	3	72
91.6685	0	94	98	40	97	91	144	93	104	75	72	66	25	3	-1	-75	-1	-9	-69	-5	-1	92	5	3	73
91.7914	0	93	97	40	96	90	144	92	102	77	73	65	26	4	-2	-74	0	-10	-68	-4	-1	93	5	2	72
91.9142	0	93	97	39	96	90	144	93	102	76	71	65	25	3	-1	-75	-1	-10	-68	-5	-1	92	4	3	72
92.0371	0	94	97	39	97	90	144	92	102	76	72	66	25	4	-1	-75	0	-10	-67	-5	0	91	4	3	72
92.16	0	93	98	38	96	90	146	93	103	76	72	66	24	3	-1	-75	-1	-10	-68	-5	-1	91	4	3	72
92.2829	0	95	98	38	96	91	145	92	104	76	72	67	25	3	-1	-77	0	-10	-69	-5	0	91	4	3	73
92.4058	0	94	99	38	97	91	145	92	104	75	72	65	24	3	-1	-75	0	-10	-67	-4	-1	91	3	4	72
92.5286	0	94	97	40	97	90	143	93	103	75	71	66	25	4	-1	-75	-1	-10	-68	-5	-1	92	4	3	72
92.6515	0	94	97	40	97	90	144	92	102	76	73	65	26	3	-1	-75	0	-10	-68	-4	0	92	4	3	73
92.7744	0	93	96	40	97	90	144	92	102	75	72	65	25	3	-1	-76	-1	-9	-68	-3	0	92	4	3	72
92.8973	0	94	97	39	96	90	145	92	103	76	72	65	25	4	-1	-76	0	-10	-67	-4	-1	92	3	3	72
93.0202	0	94	97	38	96	90	145	92	104	76	72	65	24	3	-1	-75	-1	-10	-68	-5	-1	92	4	3	72
93.143	0	93	98	38	97	91	147	92	103	76	71	66	23	3	-1	-76	0	-10	-68	-4	0	91	4	3	71
93.2659	0	94	99	38	96	91	145	92	104	76	71	66	24	4	-1	-77	-1	-9	-69	-3	-1	91	4	2	72
93.3888	0	94	97	41	97	91	143	92	103	75	72	65	25	4	-1	-74	0	-9	-68	-5	-1	92	4	2	73
93.5117	0	94	97	40	96	90	143	92	102	76	72	65	25	4	-2	-74	0	-9	-67	-5	-1	92	4	2	72
93.6346	0	94	97	39	97	90	144	92	103	76	71	66	25	4	-1	-75	0	-9	-68	-5	0	91	4	3	72
93.7574	0	94	97	39	96	90	145	92	103	76	71	65	25	3	0	-76	0	-9	-68	-4	-1	92	4	3	72
93.8803	0	94	98	39	97	90	144	92	103	75	72	65	25	3	-2	-75	0	-10	-68	-5	-1	92	4	3	72
94.0032	0	94	97	38	96	90	145	93	103	76	72	66	24	3	-1	-75	0	-10	-68	-5	-1	91	5	3	72
94.1261	0	95	98	38	96	90	145	92	103	76	71	67	24	3	0	-75	-1	-10	-68	-4	-1	92	5	2	72
94.249	0	94	97	40	96	91	143	92	102	76	72	65	26	4	0	-75	0	-10	-69	-5	-1	92	5	2	72
94.3718	0	94	96	39	96	90	143	92	102	76	71	66	26	4	-1	-74	-1	-10	-67	-6	-1	91	4	3	72
94.4947	0	93	98	39	97	90	143	92	101	76	72	65	25	4	-1	-75	0	-10	-67	-4	-1	91	3	3	72
94.6176	0	93	98	38	96	90	145	92	103	77	73	65	24	3	-1	-76	0	-9	-68	-5	-1	92	5	3	72
94.7405	0	94	98	39	97	91	146	92	103	76	72	65	24	3	-1	-76	-1	-10	-69	-4	-1	92	4	3	72
94.8634	0	94	98	38	96	91	145	92	103	75	72	66	24	4	-1	-75	0	-9	-69	-5	-1	91	4	3	72
94.9862	0	94	98	39	97	91	143	93	103	75	72	66	25	4	-1	-75	0	-9	-69	-5	-1	91	4	3	73
95.1091	0	94	96	41	96	90	143	92	103	76	72	66	27	4	-1	-74	0	-9	-68	-4	-1	92	3	3	73
95.232	0	94	96	40	97	90	143	92	102	75	73	65	26	3	-2	-75	-1	-10	-68	-5	-1	91	4	3	72
95.3549	0	93	97	40	96	89	143	93	103	76	72	65	27	3	-2	-75	0	-9	-67	-4	-1	92	4	2	72
95.4778	0	94	97	40	96	90	144	92	102	75	72	65	25	4	-1	-76	-1	-10	-67	-5	-1	92	4	3	71
95.6006	0	93	98	38	96	90	145	93	103	76	72	65	25	4	0	-76	0	-10	-68	-5	-1	91	4	3	71
95.7235	0	94	98	38	96	90	145	93	104	76	71	65	25	3	-1	-77	0	-10	-69	-4	-1	91	4	3	71
95.8464	0	93	99	39	96	91	144	91	103	75	72	66	25	4	-1	-76	0	-10	-68	-5	0	91	4	2	73
95.9693	0	94	97	40	97	90	143	91	102	76	71	65	26	4	-1	-74	-1	-10	-68	-4	0	92	4	4	72
96.0922	0	93	97	40	97	90	143	93	102	76	72	64	27	4	0	-75	0	-10	-69	-4	-1	92	4	3	72
96.215	0	93	97	40	96	89	143	92	102	76	72	64	27	4	-2	-75	0	-10	-68	-5	-1	91	3	3	73
96.3379	0	95	97	39	96	89	144	92	102	76	71	65	26	3	-2	-75	0	-11	-67	-5	-1	91	4	4	72
96.4608	0	93	97	39	96	90	144	92	103	76	72	65	25	3	-1	-76	0	-9	-68	-5	-1	92	4	3	72
96.5837	0	94	98	38	97	89	146	92	103	76	72	65	24	4	-1	-76	0	-10	-68	-5	-1	91	4	2	71
96.7066	0	94	99	37	97	89	145	92	104	76	71	66	25	4	0	-76	0	-10	-69	-4	-1	91	4	2	72
96.8294	0	94	97	40	96	90	142	92	101	75	72	65	26	3	-1	-75	0	-9	-67	-5	-1	91	5	4	71
96.9523	0	93	97	40	96	89	143	92	102	76	72	65	26	4	-1	-76	0	-9	-67	-5	-1	91	4	3	73
97.0752	0	94	97	40	97	90	143	92	102	76	71	63	27	3	0	-75	0	-9	-68	-5	-1	92	4	2	72
97.1981	0	93	97	39	97	90	144	92	103	76	71	65	26	3	-2	-77	-1	-10	-68	-4	-1	91	4	3	72
97.321	0	94	97	39	97	89	145	92	103	75	71	64	24	4	-1	-76	0	-9	-68	-5	0	91	4	3	72
97.4438	0	93	98	38	96	90	145	92	104	76	71	65	24	3	-1	-76	-1	-10	-68	-5	-1	91	4	3	72
97.5667	0	93	99	38	96	90	144	92	103	76	72	65	25	4	-1	-76	-1	-10	-69	-4	-1	91	5	4	73
97.6896	0	94	98	40	97	89	143	91	103	76	71	65	26	4	-1	-75	0	-9	-68	-4	-1	92	3	3	72
97.8125	0	93	97	41	97	89	142	92	102	76	72	64	27	3	-2	-74	-1	-10	-68	-4	-1	92	3	2	72
97.9354	0	93	97	40	95	88	142	92	103	76	72	64	26	4	-1	-76	0	-9	-68	-5	-1	92	4	3	72
98.0582	0	94	97	40	96	89	144	92	102	76	71	65	26	4	-1	-76	0	-8	-68	-4	-1	92	4	3	72
98.1811	0	94	96	39	97	90	143	92	103	75	72	65	26	4	-2	-76	0	-10	-69	-4	0	91	4	2	72
98.304	0	93	97	38	96	89	145	92	103	76	72	65	25	4	-2	-76	0	-9	-68	-5	0	91	4	4	72
98.4269	0	93	98	38	96	90	143	92	104	76	72	66	26	4	-2	-77	0	-9	-70	-4	-1	92	4	3	73
98.5498	0	94	97	40	96	90	142	91	103	76	72	65	26	4	-1	-76	0	-10	-70	-5	-1	92	3	3	73
98.6726	0	93	97	40	96	90	142	92	102	76	72	64	27	4	-2	-74	0	-9	-69	-5	-1	92	4	4	73
98.7955	0	93	96	40	97	88	142	91	102	76	71	64	27	4	-1	-75	0	-9	-67	-4	-1	91	5	3	72
98.9184	0	93	97	40	96	89	144	92	102	76	72	64	26	4	-1	-75	-1	-10	-68	-4	-1	91	4	3	72
99.0413	0	93	97	39	96	89	144	92	103	76	71	65	26	4	-2	-76	0	-10	-68	-5	-2	91	4	3	72
99.1642	0	93	98	39	96	89	144	91	103	76	71	64	26	4	-1	-76	-1	-10	-68	-5	-1	91	4	3	72
99.287	0	93	98	39	97	90	145	92	103	75	71	64	24	3	-1	-76	-1	-9	-68	-5	-1	91	5	3	71
99.4099	0	93	98	39	96	90	143	91	103	75	72	65	26	4	0	-77	-1	-10	-69	-5	-1	91	5	3	72
99.5328	0	93	96	41	97	89	143	91	102	76	71	64	27	3	-1	-75	0	-10	-68	-4	-2	92	4	3	72
99.6557	0	94	96	40	96	89	142	91	102	76	71	64	27	3	-1	-75	0	-10	-67	-5	-1	92	4	2	71
99.7786	0	92	97	40	97	89	143	91	102	76	71	64	26	4	-1	-75	-1	-10	-67	-4	-1	91	4	3	72
99.9014	0	93	98	39	96	89	145	91	102	75	71	65	25	4	-2	-76	-1	-9	-68	-5	0	91	4	2	72
100.024	0	93	97	39	96	90	144	91	103	75	72	65	26	3	-1	-76	0	-10	-69	-4	-1	91	4	3	72
100.147	0	94	97	39	96	90	144	91	104	75	71	65	25	4	-1	-76	-1	-9	-69	-4	0	91	4	3	72
100.27	0	93	97	40	96	91	143	92	103	75	72	65	24	4	-1	-76	0	-10	-67	-4	-1	92	4	3	72
100.393	0	94	97	41	96	88	143	92	101	76	71	64	27	3	-1	-75	0	-10	-69	-4	-1	92	4	3	73
100.516	0	93	96	41	97	89	143	91	102	75	72	64	27	3	-1	-76	0	-11	-68	-4	-1	92	4	2	72
100.639	0	93	97	39	96	89	143	92	102	77	71	64	27	4	-1	-75	0	-10	-67	-5	0	91	4	3	72
100.762	0	92	97	40	96	90	143	91	102	76	72	64	26	3	0	-76	-1	-10	-68	-5	0	91	3	3	72
100.884	0	93	97	39	97	89	144	92	103	75	72	64	25	3	-1	-76	0	-10	-69	-4	-1	91	4	3	71
101.007	0	94	98	39	96	89	144	92	103	75	72	65	26	4	-2	-77	0	-9	-70	-5	-2	91	5	2	72
101.13	0	94	98	38	96	90	144	93	104	75	72	65	25	4	-1	-76	-1	-10	-69	-5	0	92	4	3	72
101.253	0	93	98	41	97	89	142	91	102	76	72	65	26	4	-1	-75	0	-9	-68	-5	-1	93	5	3	72
101.376	0	93	96	40	97	88	143	91	103	76	72	63	27	4	-1	-76	0	-10	-68	-5	-1	91	4	3	72
101.499	0	94	96	41	96	89	142	91	102	76	71	63	27	3	-2	-77	0	-9	-68	-4	-1	92	4	2	72
101.622	0	93	97	40	96	89	143	91	102	75	71	65	27	4	-1	-75	0	-10	-68	-4	0	91	5	3	72
101.745	0	94	96	39	97	89	144	91	103	76	70	64	25	4	-1	-76	0	-10	-68	-4	0	91	4	2	72
101.868	0	93	97	39	97	89	144	91	103	76	72	65	25	4	-1	-78	-1	-9	-69	-4	-1	91	4	3	72
101.99	0	94	98	37	96	89	145	91	104	76	71	65	25	4	-1	-77	-1	-10	-70	-5	-1	91	4	3	72
102.113	0	93	97	39	96	90	142	92	103	75	72	64	26	4	-1	-75	0	-10	-68	-5	0	92	5	2	72
102.236	0	93	96	40	96	89	143	91	102	76	71	64	27	3	-1	-75	0	-9	-68	-4	0	92	3	3	72
102.359	0	93	97	39	97	90	143	92	103	76	71	64	26	4	-2	-76	0	-10	-68	-5	0	92	4	2	72
102.482	0	94	98	39	97	88	144	91	102	76	71	64	26	4	-1	-76	0	-10	-68	-4	-1	91	4	3	71
102.605	0	93	98	39	96	89	144	91	103	75	72	66	25	4	-1	-76	0	-9	-68	-5	-1	92	4	2	72
102.728	0	94	97	38	97	90	144	91	103	77	72	65	24	3	-1	-77	0	-9	-68	-4	-1	92	4	2	71
102.851	0	93	98	38	97	90	144	92	104	76	72	66	25	3	-2	-77	0	-10	-70	-5	-1	92	3	3	72
102.973	0	93	98	39	97	89	142	92	103	75	71	66	26	4	-1	-76	0	-9	-69	-5	0	91	4	3	72
103.096	0	93	97	41	97	89	142	91	102	76	72	64	27	4	-2	-74	-1	-9	-68	-5	-1	92	4	3	72
103.219	0	93	97	40	97	89	143	91	102	77	71	65	26	4	-1	-76	-1	-10	-68	-4	-2	92	4	2	72
103.342	0	93	97	39	97	90	144	92	102	77	71	64	26	5	-2	-76	-1	-9	-68	-4	-1	91	4	3	72
103.465	0	93	97	38	96	89	144	92	103	76	72	65	26	4	-1	-76	0	-10	-69	-4	-1	91	4	2	72
103.588	0	93	97	38	96	90	144	92	103	76	71	65	25	4	-2	-76	-1	-9	-68	-5	-1	92	4	3	72
103.711	0	94	98	38	96	90	144	92	104	76	72	65	25	4	-1	-77	0	-10	-70	-4	-1	92	4	3	73
103.834	0	93	98	38	96	90	143	91	104	76	72	65	25	3	0	-76	0	-10	-69	-4	-1	91	3	3	72
103.956	0	93	97	39	96	89	141	92	103	77	72	64	27	4	0	-75	-1	-10	-68	-4	-1	92	4	3	72
104.079	0	93	97	39	97	89	142	92	102	77	72	64	27	4	-1	-75	-1	-10	-68	-6	-1	92	4	3	72
104.202	0	93	97	39	96	89	143	91	102	76	71	65	27	4	-1	-76	0	-10	-68	-5	-1	92	5	3	71
104.325	0	94	97	38	96	89	144	92	103	76	71	65	26	4	-1	-76	0	-9	-68	-5	-1	91	4	3	71
104.448	0	93	97	38	96	90	144	92	103	76	72	66	25	4	-1	-76	0	-10	-68	-5	-1	91	4	4	72
104.571	0	94	98	38	97	90	145	92	104	76	73	67	24	4	0	-77	0	-9	-68	-5	-2	91	3	3	72
104.694	0	93	98	37	97	90	143	91	104	77	71	65	26	3	0	-76	-1	-9	-70	-5	0	91	3	3	74
104.817	0	94	98	39	97	90	141	92	102	76	71	65	27	3	-1	-75	-1	-10	-70	-4	0	91	4	3	73
104.94	0	94	97	39	97	89	143	92	102	77	72	64	26	4	0	-74	0	-10	-68	-5	-1	92	5	3	72
105.062	0	94	97	39	96	89	144	92	102	77	73	65	25	4	-1	-76	-1	-9	-68	-5	-1	92	3	4	72
105.185	0	93	97	38	96	89	145	91	103	77	72	65	25	4	-1	-76	-1	-10	-68	-4	-1	92	4	3	72
105.308	0	94	98	37	97	90	144	92	103	77	71	66	26	3	-1	-77	0	-10	-69	-5	-1	92	5	3	72
105.431	0	93	98	36	96	90	144	93	103	77	72	65	25	3	-1	-75	0	-10	-69	-5	-1	91	5	3	72
105.554	0	94	98	37	98	90	143	92	105	76	72	66	25	4	-1	-76	0	-9	-69	-4	-1	91	5	2	73
105.677	0	94	97	39	96	89	143	91	102	77	72	65	26	4	-1	-76	0	-10	-68	-4	0	93	5	3	72
105.8	0	94	97	39	96	89	143	91	103	77	72	66	26	4	-1	-75	-1	-9	-68	-4	-2	92	4	3	72
105.923	0	93	97	39	96	90	144	91	103	77	72	66	26	4	-1	-75	0	-10	-68	-4	0	92	4	4	71
106.045	0	93	98	38	97	90	144	92	103	77	72	65	25	3	-2	-76	0	-10	-68	-5	-1	92	4	3	72
106.168	0	94	98	38	97	91	145	92	104	77	72	65	25	3	-1	-77	0	-10	-69	-5	-1	91	4	4	72
106.291	0	94	99	37	97	90	144	92	104	77	73	67	25	4	-1	-76	-1	-9	-70	-5	-1	92	5	3	73
106.414	0	94	99	38	97	90	143	92	105	76	72	66	25	4	-1	-76	0	-10	-69	-4	-1	91	4	3	73
106.537	0	93	98	40	96	91	142	92	104	77	72	65	26	4	-1	-74	-1	-10	-68	-5	-1	92	4	2	72
106.66	0	93	97	39	97	89	143	91	103	77	72	65	26	5	-1	-75	-1	-10	-68	-5	-1	93	4	3	72
106.783	0	93	97	39	97	90	143	91	103	76	72	65	27	4	-1	-75	0	-9	-68	-5	-1	92	4	3	72
106.906	0	93	97	38	98	90	143	92	103	77	72	65	26	4	0	-76	0	-10	-68	-5	-1	92	4	3	72
107.028	0	94	97	37	96	91	144	92	104	78	71	66	25	3	-1	-76	-1	-10	-68	-4	-1	91	4	3	73
107.151	0	93	97	37	96	90	145	91	104	77	73	66	24	3	-1	-76	-1	-10	-69	-4	-1	92	5	2	72
107.274	0	94	98	37	97	91	143	91	105	77	72	66	25	4	-2	-75	0	-10	-69	-4	-1	92	4	2	73
107.397	0	94	97	38	97	90	142	92	103	78	72	66	26	3	-1	-74	0	-10	-68	-5	-1	92	4	3	72
107.52	0	93	97	39	97	90	144	92	103	77	72	65	25	4	-2	-74	0	-9	-68	-4	-1	92	4	2	72
107.643	0	93	98	39	97	90	144	92	103	77	70	65	26	4	0	-76	0	-10	-68	-4	-1	92	4	2	72
107.766	0	93	98	38	97	90	143	92	103	77	71	66	25	3	-1	-76	-1	-10	-68	-5	-1	92	4	3	73
107.889	0	93	98	37	97	90	144	92	104	77	72	66	24	4	-1	-76	-1	-10	-68	-5	-1	92	4	4	72
108.012	0	94	98	37	97	91	143	92	104	77	72	66	26	4	-1	-77	-1	-10	-69	-5	0	92	4	3	73
108.134	0	94	98	38	96	91	144	92	104	77	72	65	25	3	-1	-76	0	-10	-69	-4	-1	92	4	3	73
108.257	0	93	97	39	97	90	143	92	103	77	72	66	26	3	-2	-74	-1	-10	-68	-5	-1	93	5	3	73
108.38	0	93	97	39	97	90	144	92	103	77	72	65	25	3	-1	-74	-1	-10	-67	-5	-1	92	5	2	72
108.503	0	94	98	38	96	91	145	92	103	77	71	65	26	4	-1	-75	0	-10	-68	-4	-1	93	5	2	72
108.626	0	94	98	37	96	91	144	92	104	77	72	65	26	4	-1	-76	0	-9	-69	-4	0	91	4	3	72
108.749	0	94	97	36	96	90	145	91	104	77	71	66	25	3	-2	-76	0	-9	-69	-5	0	91	4	3	72
108.872	0	94	98	37	97	91	145	93	105	76	72	66	24	4	-1	-75	0	-10	-69	-4	-1	91	3	3	73
108.995	0	94	98	39	96	90	143	92	104	76	72	67	25	4	-1	-74	-1	-11	-69	-5	0	92	4	3	73
109.117	0	93	98	39	96	91	142	92	103	77	71	66	27	3	-1	-75	0	-10	-69	-5	-2	92	5	3	73
109.24	0	94	96	39	97	90	143	92	103	77	71	65	27	4	-1	-74	0	-9	-68	-5	-1	92	4	2	73
109.363	0	93	97	38	97	90	145	92	103	78	72	65	25	4	-1	-75	0	-10	-68	-5	-1	92	4	2	72
109.486	0	94	98	37	97	90	145	92	103	77	73	65	25	4	-2	-76	-1	-10	-69	-4	0	92	5	3	72
109.609	11	94	97	38	96	92	145	92	103	76	72	66	24	4	-1	-76	-1	-9	-69	-4	0	92	4	3	73
109.732	0	93	99	37	97	91	144	91	105	77	72	67	25	4	-2	-75	0	-10	-69	-4	-1	92	4	3	73
109.855	0	94	99	40	96	90	142	92	103	76	72	66	26	4	-1	-75	0	-9	-68	-5	-1	92	4	2	72
109.978	0	93	97	40	97	90	144	92	103	77	72	65	26	4	-1	-75	-1	-10	-69	-4	-1	93	4	3	73
110.1	0	94	97	40	96	90	143	91	102	77	71	65	26	3	-1	-75	-1	-10	-68	-5	-1	93	4	2	72
110.223	0	93	97	38	97	90	144	92	104	77	72	66	25	3	0	-75	0	-10	-67	-4	0	92	4	3	72
110.346	0	93	98	38	97	90	144	92	104	77	72	65	25	3	-1	-75	-1	-10	-68	-4	0	92	4	3	72
110.469	0	93	98	37	97	91	145	91	104	77	72	66	25	4	-1	-76	0	-11	-69	-5	-1	92	4	2	72
110.592	0	94	99	37	97	90	144	92	104	78	72	66	25	3	-1	-76	0	-11	-68	-5	-2	92	4	3	72
110.715	0	93	97	39	97	90	143	92	102	77	72	65	27	3	-2	-74	-1	-10	-68	-4	0	92	4	4	72
110.838	0	93	96	38	97	91	144	92	102	77	72	65	26	4	-1	-74	0	-9	-68	-5	-1	91	5	3	73
110.961	0	93	97	39	97	90	145	93	103	76	72	65	26	4	-1	-75	0	-10	-69	-5	-1	91	5	3	73
111.084	0	93	97	37	98	90	147	92	103	77	72	66	25	3	-1	-76	0	-9	-68	-5	-1	91	4	4	73
111.206	0	94	98	37	97	90	146	91	103	76	72	65	25	3	-1	-75	0	-10	-69	-5	-2	91	4	3	73
111.329	0	94	99	38	97	91	147	92	104	76	72	67	24	3	-1	-76	-1	-10	-69	-4	-1	92	4	3	73
111.452	0	94	98	38	97	90	147	92	105	76	72	66	24	3	-2	-77	0	-9	-69	-5	-1	91	4	3	73
111.575	0	93	97	39	98	90	146	91	102	77	73	65	26	3	-1	-74	0	-10	-68	-5	-1	92	4	3	73
111.698	0	93	97	39	98	91	146	92	102	77	72	65	26	3	-2	-75	0	-9	-68	-5	-1	92	4	3	73
111.821	0	93	97	38	98	89	146	91	102	77	72	65	26	4	-1	-75	0	-9	-67	-4	-1	92	4	3	72
111.944	0	93	97	38	98	91	147	92	103	77	72	65	26	4	-2	-76	-1	-10	-68	-4	-1	92	4	3	73
112.067	0	93	98	38	97	91	146	92	103	76	73	66	25	4	0	-75	0	-10	-68	-4	-1	92	4	4	73
112.189	0	94	97	38	97	90	146	93	104	76	72	67	25	3	-1	-75	-1	-10	-68	-5	0	92	4	3	73
112.312	0	94	98	39	99	91	146	92	104	76	72	67	24	3	-1	-75	-1	-9	-69	-5	0	92	4	3	73
112.435	0	93	97	40	98	91	144	92	103	77	72	65	27	3	0	-75	0	-10	-69	-4	-1	92	4	4	73
112.558	0	93	97	40	97	90	145	91	102	76	73	65	27	4	-1	-74	-1	-10	-68	-5	-1	92	4	3	73
112.681	0	93	98	39	97	90	145	92	103	77	73	65	26	4	-1	-75	0	-10	-67	-4	-1	92	5	3	73
112.804	0	93	98	38	98	90	147	92	103	76	73	65	25	4	-1	-76	-1	-10	-68	-5	-1	91	3	3	72
112.927	0	93	98	37	97	91	147	92	104	77	73	65	25	4	-1	-77	-1	-9	-69	-4	-1	92	4	3	72
113.05	0	93	98	37	98	90	146	92	105	77	72	66	25	4	-1	-76	0	-10	-70	-4	-1	92	4	3	73
113.172	0	94	99	38	98	91	146	92	104	76	73	66	24	4	-1	-75	0	-9	-68	-5	-1	92	4	3	73
113.295	0	93	98	40	98	90	145	92	103	76	72	65	26	4	0	-75	0	-10	-68	-5	-1	92	4	3	73
113.418	0	93	97	39	98	91	145	91	103	76	73	65	26	3	-1	-75	0	-10	-68	-4	-1	93	4	3	73
113.541	0	93	97	39	98	91	145	93	102	77	71	65	26	2	0	-75	0	-9	-68	-4	-1	92	4	2	72
113.664	0	93	98	38	97	91	147	92	103	77	72	66	24	3	-1	-75	0	-9	-67	-4	-1	91	4	4	72
113.787	0	93	98	37	98	90	148	91	104	78	73	65	23	4	-2	-76	0	-10	-68	-4	-1	92	4	3	73
113.91	0	94	98	38	98	91	147	93	104	77	73	66	25	3	-1	-75	0	-10	-69	-5	-1	92	5	3	73
114.033	0	93	98	39	98	90	144	92	104	76	73	65	26	4	-1	-75	-1	-11	-68	-5	-1	92	4	2	73
114.156	0	93	97	39	98	90	143	91	102	77	72	64	28	3	0	-74	0	-9	-68	-5	0	92	4	3	73
114.278	0	93	98	39	97	89	146	91	103	77	72	65	25	4	-1	-76	0	-10	-68	-4	-1	92	4	3	72
114.401	0	93	97	38	97	89	147	91	102	77	73	64	25	4	-1	-76	0	-9	-68	-4	-1	92	5	4	72
114.524	0	93	99	38	97	91	147	91	104	76	72	65	24	3	-1	-75	-1	-10	-68	-5	-1	92	4	3	72
114.647	0	94	99	38	98	90	147	92	103	76	73	66	23	4	-1	-76	0	-9	-68	-4	-1	92	5	3	73
114.77	0	93	98	37	98	91	147	92	104	76	73	66	24	4	-1	-75	-1	-10	-69	-4	-1	92	5	3	73
114.893	0	94	97	40	98	90	145	91	103	76	73	65	25	3	-1	-75	-1	-10	-69	-4	-1	92	4	3	73
115.016	0	93	96	40	97	89	144	92	102	76	73	65	26	3	-1	-74	-2	-10	-67	-4	-1	92	5	3	73
115.139	0	94	97	40	97	89	145	91	103	77	73	64	26	4	-1	-74	0	-9	-68	-5	-1	92	5	4	72
115.261	0	93	97	39	98	90	146	91	102	77	72	65	26	4	-1	-75	0	-9	-68	-5	-1	92	3	3	73
115.384	0	93	97	37	98	90	146	91	103	77	73	65	25	4	-1	-75	0	-10	-69	-5	-2	92	5	3	72
115.507	0	93	97	38	98	91	146	92	104	76	73	65	25	4	-1	-75	-1	-10	-68	-5	-1	92	4	3	73
115.63	0	93	98	37	98	90	146	92	105	76	72	66	24	4	-1	-76	0	-9	-68	-5	-1	91	4	3	72
115.753	0	94	98	39	97	91	144	92	103	76	73	66	25	4	-1	-76	0	-10	-69	-5	0	91	4	3	73
115.876	0	93	96	39	98	90	144	92	102	77	72	65	26	4	-1	-75	-1	-10	-68	-5	-1	92	3	3	73
115.999	0	93	96	39	96	90	144	91	102	76	72	65	26	3	-1	-74	0	-10	-68	-5	-1	92	4	3	73
116.122	0	93	97	38	97	90	146	91	102	77	71	64	25	4	-1	-75	0	-10	-68	-5	-2	92	4	2	72
116.244	0	93	97	37	97	90	147	92	103	77	72	66	24	3	-1	-76	0	-10	-68	-5	-1	91	4	3	72
116.367	0	93	98	37	96	91	147	92	103	76	72	66	25	3	-1	-75	-1	-9	-69	-5	0	92	4	3	72
116.49	0	93	99	36	96	91	148	91	105	76	72	66	24	4	-2	-75	0	-9	-68	-5	-1	91	4	3	73
116.613	0	93	98	38	96	91	146	91	103	77	71	65	26	3	-1	-75	-1	-10	-68	-5	0	92	4	2	72
116.736	0	93	97	39	95	90	146	92	103	77	71	65	27	3	-1	-74	-1	-10	-68	-4	0	92	5	3	73
116.859	0	93	97	38	96	90	146	92	103	77	70	65	28	4	-1	-75	0	-10	-68	-4	0	92	4	2	73
116.982	0	94	96	37	95	91	146	92	103	77	71	66	27	3	-1	-74	0	-10	-68	-5	-1	91	4	3	73
117.105	0	94	98	38	95	91	146	91	103	77	70	65	29	3	-2	-75	0	-10	-69	-5	-2	91	5	3	74
117.228	0	93	98	37	95	91	149	92	104	77	71	66	27	3	-1	-76	0	-11	-68	-4	-1	92	4	3	73
117.35	0	93	97	39	96	91	146	92	104	76	71	66	26	5	0	-76	0	-10	-69	-3	0	92	4	3	73
117.473	0	93	97	40	95	90	146	91	103	77	70	66	27	4	-1	-74	-1	-9	-68	-5	-1	92	5	3	73
117.596	0	93	96	40	96	89	144	91	103	77	71	65	28	4	-1	-75	-1	-9	-69	-4	-1	92	4	4	74
117.719	0	93	97	40	95	89	144	92	102	77	70	65	28	3	-2	-76	-1	-9	-69	-4	-1	92	3	3	73
117.842	0	93	98	39	96	90	144	92	102	77	71	65	27	4	0	-76	0	-9	-68	-5	-1	92	4	2	72
117.965	0	93	97	39	95	90	145	92	103	78	70	65	26	4	-2	-76	0	-10	-68	-4	-1	92	4	3	72
118.088	0	94	98	40	96	90	144	91	103	76	71	65	26	3	0	-77	-1	-9	-68	-5	-1	92	4	4	73
118.211	0	93	97	42	96	88	142	91	101	77	71	65	29	4	-1	-76	0	-10	-70	-5	0	93	4	3	73
118.333	0	93	97	42	96	89	142	91	102	77	71	64	30	3	-1	-76	0	-9	-69	-4	-1	93	4	3	72
118.456	0	93	97	42	98	90	142	91	102	77	72	65	30	4	-2	-77	0	-10	-68	-5	0	93	4	3	72
118.579	0	93	98	41	96	89	141	90	102	77	72	65	30	4	-1	-78	0	-9	-69	-4	-1	93	4	4	72
118.702	0	93	96	41	97	89	142	90	102	77	72	64	29	4	-1	-79	-1	-9	-69	-4	0	92	5	4	72
118.825	0	92	98	40	98	90	143	92	103	77	72	65	28	4	-1	-79	0	-9	-68	-4	-1	92	4	3	72
118.948	0	92	97	42	97	90	140	91	102	77	73	65	29	4	-1	-79	0	-9	-69	-5	-1	92	4	2	72
119.071	0	93	96	42	96	89	140	91	101	77	71	64	32	4	-1	-78	0	-10	-69	-4	-1	92	4	2	71
119.194	0	93	96	41	97	88	143	90	102	77	72	63	28	4	-1	-80	0	-10	-69	-4	-1	92	4	3	72
119.316	0	93	97	40	97	88	144	91	102	76	72	63	27	4	-1	-79	0	-9	-69	-5	-1	91	3	3	72
119.439	0	93	97	39	96	90	145	91	102	76	72	64	25	5	-1	-79	-1	-10	-70	-4	-1	91	4	3	71
119.562	0	93	98	39	96	89	145	90	104	76	71	65	25	4	-1	-78	0	-9	-70	-5	0	92	4	4	72
119.685	0	93	98	40	96	89	145	92	104	74	71	65	26	4	-1	-78	0	-10	-71	-4	0	90	4	3	71
119.808	0	93	96	41	97	88	141	91	101	76	72	64	29	3	0	-78	0	-9	-70	-5	-1	92	4	3	73
119.931	0	93	96	40	96	89	143	91	102	76	71	64	29	4	-1	-77	0	-10	-68	-5	0	92	5	3	72
120.054	0	92	97	39	96	88	145	91	102	77	71	64	26	3	-2	-78	-1	-9	-68	-4	0	91	4	3	71
120.177	0	93	98	39	96	89	145	91	102	76	72	64	28	4	-1	-79	0	-9	-70	-5	-1	92	6	4	72
120.3	0	93	97	38	97	89	146	92	102	76	72	64	26	4	-1	-78	-1	-9	-70	-4	-1	91	4	3	72
120.422	0	93	98	38	96	88	146	92	104	76	71	65	25	4	-1	-77	0	-9	-70	-5	-1	91	4	3	72
120.545	0	94	98	39	96	89	145	92	103	76	72	65	26	4	-1	-77	0	-10	-70	-4	-1	91	5	2	73
120.668	0	93	96	41	96	88	144	91	102	77	70	64	28	4	-1	-77	-1	-9	-69	-5	-1	92	4	3	72
120.791	0	94	97	40	96	89	144	90	102	77	71	63	28	4	-1	-77	0	-10	-68	-4	-1	91	4	3	72
120.914	0	93	96	40	96	88	145	91	102	76	72	64	27	4	-1	-76	-1	-9	-68	-5	-1	91	4	2	72
121.037	0	93	97	39	97	89	146	91	103	76	71	64	26	3	-1	-78	0	-10	-69	-5	-1	91	4	3	72
121.16	0	94	98	38	96	89	147	91	103	76	72	65	26	4	-2	-78	0	-9	-70	-5	-1	91	4	2	72
121.283	0	94	98	37	96	89	146	91	103	76	71	64	26	4	-1	-77	0	-10	-71	-4	-1	91	4	3	73
121.405	0	94	98	38	96	91	146	92	104	75	71	65	25	4	-1	-76	0	-10	-69	-5	-1	90	4	3	73
121.528	0	94	98	40	96	90	144	92	102	75	71	64	27	4	-2	-75	0	-10	-68	-5	0	92	4	3	71
121.651	0	93	97	40	96	88	145	91	102	77	71	64	28	3	-1	-76	0	-10	-68	-4	-1	92	4	3	73
121.774	0	93	96	40	97	90	145	92	102	76	72	63	27	3	-1	-76	0	-10	-68	-3	0	92	4	2	72
121.897	0	93	97	39	96	90	145	91	102	75	71	65	27	4	-1	-76	0	-10	-68	-4	0	91	4	3	72
122.02	0	94	98	38	96	89	147	92	103	76	71	65	25	4	-1	-76	0	-10	-68	-4	0	91	4	3	72
122.143	0	94	98	38	96	90	147	93	103	76	72	66	25	4	-1	-77	0	-10	-70	-4	-1	91	4	3	73
122.266	0	94	98	37	96	91	146	91	104	76	72	65	25	4	-1	-76	0	-10	-69	-5	-1	91	4	3	73
122.388	0	94	98	38	95	91	144	93	104	76	71	66	26	4	-2	-75	-1	-10	-68	-4	-1	91	4	3	72
122.511	0	94	97	39	96	90	145	92	102	76	71	65	27	4	-2	-75	0	-10	-68	-5	-1	92	4	3	72
122.634	0	94	97	39	95	90	145	91	104	77	71	64	27	4	-1	-76	-1	-10	-69	-4	-1	91	4	2	72
122.757	0	94	97	38	96	90	146	91	104	78	71	64	26	5	-1	-76	0	-10	-67	-5	-1	92	3	3	73
122.88	0	94	97	37	96	90	146	92	104	76	73	65	26	4	-1	-76	0	-11	-68	-5	-1	91	4	3	73
123.003	0	94	98	37	97	90	146	92	104	77	72	66	26	3	0	-76	0	-10	-69	-4	-1	91	5	3	73
123.126	0	94	98	37	98	90	146	92	104	76	71	67	26	3	-1	-77	0	-10	-70	-4	-1	91	4	2	73
123.249	0	94	98	38	97	91	145	92	104	76	72	66	25	5	-1	-76	0	-10	-69	-4	-1	92	5	3	73
123.372	0	93	97	39	97	90	144	91	103	77	71	65	27	3	-1	-74	0	-10	-68	-5	0	92	4	3	72
123.494	0	93	97	38	97	90	145	92	102	77	72	66	26	3	0	-75	0	-10	-68	-5	-1	92	5	3	73
123.617	0	93	98	38	96	90	145	92	103	77	72	66	26	4	-1	-75	0	-9	-69	-5	0	92	4	3	73
123.74	0	93	98	37	97	90	144	92	103	77	72	65	25	4	0	-75	0	-10	-68	-4	0	91	4	3	72
123.863	0	94	97	36	96	90	145	91	104	77	72	66	25	4	-1	-75	0	-9	-69	-5	-1	91	4	2	72
123.986	0	93	98	35	96	91	145	93	104	78	72	66	26	4	-1	-76	-1	-10	-69	-5	-1	91	4	3	73
124.109	0	93	97	36	97	91	145	93	105	76	71	66	24	3	0	-76	-1	-9	-69	-5	-1	90	4	4	72
124.232	0	94	98	39	97	90	144	91	103	76	71	65	26	4	-1	-75	0	-10	-68	-5	-1	92	4	3	72
124.355	0	93	98	38	96	90	144	92	104	77	72	66	26	4	-1	-75	0	-10	-68	-4	-1	92	3	3	72
124.477	0	92	97	38	97	90	144	92	103	77	73	65	27	3	-1	-76	0	-10	-69	-4	-1	92	3	3	73
124.6	0	93	98	38	97	91	145	92	104	76	72	66	26	3	-1	-76	0	-10	-69	-5	-1	92	4	2	72
124.723	0	94	98	37	96	90	145	92	103	76	71	66	26	3	-1	-75	0	-10	-69	-5	0	91	4	3	72
124.846	0	93	99	37	97	91	146	93	105	76	72	67	25	3	-2	-75	0	-9	-69	-5	-1	91	3	3	73
124.969	0	94	98	37	96	90	145	92	105	76	72	67	25	4	-1	-76	0	-10	-70	-5	-2	90	4	3	73
125.092	0	93	97	39	97	90	143	91	104	76	72	65	26	4	-1	-76	0	-9	-69	-4	-1	91	4	3	73
125.215	0	93	97	38	97	90	143	92	103	77	72	66	26	3	-2	-75	0	-10	-68	-5	0	92	4	3	72
125.338	0	94	98	38	97	90	144	92	103	77	73	66	25	4	-1	-74	0	-10	-67	-5	-1	92	4	2	72
125.46	0	94	97	38	97	90	145	91	103	77	72	66	25	4	-1	-76	0	-9	-69	-5	-1	92	4	3	72
125.583	0	94	97	37	97	91	145	92	104	77	72	66	25	3	-2	-76	0	-9	-69	-4	-2	92	4	3	73
125.706	0	93	99	37	97	90	145	92	105	76	71	67	24	4	0	-75	0	-10	-68	-4	0	92	4	3	72
125.829	0	94	98	37	97	91	144	92	104	76	71	67	24	4	-1	-75	0	-10	-69	-5	-1	91	4	4	73
125.952	0	92	98	39	97	91	143	92	103	77	73	65	26	4	-1	-75	0	-9	-69	-4	0	93	4	3	73
126.075	0	92	97	38	97	90	143	92	104	77	73	66	27	3	-1	-76	-1	-10	-69	-5	0	93	4	3	73
126.198	0	93	98	38	97	90	144	91	103	78	72	65	26	3	-1	-75	0	-10	-68	-5	-1	92	4	3	72
126.321	0	94	97	37	97	90	145	91	104	78	72	65	25	3	-1	-76	0	-10	-67	-5	-1	91	3	3	72
126.444	0	94	97	36	97	91	146	92	105	77	71	66	24	3	-1	-76	0	-10	-68	-5	0	92	4	4	72
126.566	0	93	98	36	97	91	145	93	105	77	72	66	25	4	-1	-75	-1	-9	-69	-5	-1	91	4	4	73
126.689	0	93	99	37	97	92	143	92	105	76	72	66	26	4	-1	-76	0	-10	-69	-5	0	92	4	3	74
126.812	0	94	97	39	97	90	142	91	103	77	71	66	27	4	0	-74	0	-10	-68	-5	-1	92	4	3	73
126.935	0	94	98	39	97	90	144	92	103	77	72	65	27	3	-1	-75	0	-10	-68	-5	-1	92	4	3	73
127.058	0	93	97	38	97	90	144	92	103	77	72	65	27	3	-1	-75	-1	-9	-69	-6	-1	92	4	4	73
127.181	0	93	97	37	97	91	144	92	102	77	72	66	27	4	-1	-75	-1	-9	-68	-4	-1	91	3	3	72
127.304	0	94	97	37	97	91	145	92	105	77	72	65	26	3	-2	-76	-1	-10	-68	-4	-1	91	4	3	72
127.427	0	94	98	37	97	91	145	92	105	76	71	66	26	4	-1	-75	0	-10	-70	-5	-1	91	4	4	73
127.549	0	94	98	38	96	91	145	93	104	76	71	67	25	3	-1	-76	0	-10	-69	-5	-1	91	4	3	72
127.672	0	93	97	39	96	90	144	92	103	77	71	66	27	3	-1	-74	-1	-10	-68	-5	-1	92	4	3	73
127.795	0	93	97	39	96	91	145	92	102	76	72	65	26	4	-1	-75	0	-10	-68	-4	-1	92	4	2	72
127.918	0	94	97	39	97	90	144	92	103	77	72	66	26	3	-1	-76	0	-9	-68	-5	-1	92	4	3	72
128.041	0	93	98	37	97	91	146	92	103	77	72	66	26	4	-1	-76	0	-9	-68	-4	-1	92	4	2	72
128.164	0	94	98	38	97	90	145	92	104	76	72	66	26	4	-1	-75	-1	-10	-69	-5	-1	91	5	3	72
128.287	0	94	98	37	96	91	146	92	104	77	71	66	25	4	0	-76	0	-9	-68	-5	-1	92	5	4	73
128.41	0	93	98	38	96	91	143	92	103	76	71	67	27	3	-1	-76	0	-10	-69	-5	-1	92	4	3	73
128.532	0	93	96	38	97	89	143	92	102	77	71	65	28	4	-1	-75	0	-10	-68	-4	-1	92	4	3	73
128.655	0	93	97	39	96	89	144	91	103	77	71	65	27	4	-1	-75	-1	-10	-68	-4	-1	92	4	3	73
128.778	0	93	97	39	96	90	145	92	103	77	72	65	26	4	-1	-75	-1	-10	-68	-5	-2	92	4	3	72
128.901	0	93	98	38	97	90	146	92	103	76	72	65	26	4	-1	-77	0	-11	-68	-4	-1	92	4	3	72
129.024	0	93	98	37	97	90	145	92	103	77	71	66	26	3	-1	-76	0	-10	-69	-5	0	92	4	2	73
129.147	0	94	98	37	96	90	144	91	105	77	71	66	26	3	-1	-76	0	-10	-69	-4	-1	92	5	3	73
129.27	0	94	96	39	96	90	143	91	102	77	71	65	26	4	-1	-74	-1	-10	-68	-5	0	92	4	2	73
129.393	0	92	96	39	96	90	143	92	102	77	72	65	28	4	-1	-75	-1	-9	-69	-5	-1	92	5	4	73
129.516	0	93	97	39	96	90	143	92	103	77	71	65	27	3	0	-75	0	-9	-69	-5	0	92	4	2	73
129.638	0	93	97	39	96	90	144	92	102	76	72	65	27	4	-1	-76	-1	-10	-67	-4	-1	91	5	3	72
129.761	0	93	97	39	96	90	145	92	103	76	71	66	26	3	-2	-76	-1	-10	-68	-5	0	91	4	3	72
129.884	0	94	97	38	96	91	146	92	104	76	72	65	25	4	-1	-77	0	-10	-68	-5	-1	92	4	3	72
130.007	0	92	98	38	95	91	145	92	103	76	72	66	26	4	-1	-77	0	-10	-69	-4	-1	91	4	3	72
130.13	0	94	97	40	96	90	143	91	102	77	71	65	27	4	-2	-75	0	-9	-68	-6	0	92	4	3	73
130.253	0	93	96	39	96	89	143	91	102	77	72	64	28	4	-1	-75	0	-10	-68	-5	-1	92	3	3	73
130.376	0	93	97	40	96	89	144	91	101	77	71	65	27	4	-1	-76	-1	-9	-69	-5	-1	92	4	3	73
130.499	0	93	95	39	96	89	145	91	102	76	72	64	27	4	-1	-76	0	-9	-69	-5	0	91	5	3	72
130.621	0	93	97	39	96	89	144	91	103	76	70	66	27	4	-1	-76	0	-9	-68	-5	-1	92	3	3	72
130.744	0	92	97	38	96	89	145	91	103	76	71	65	26	3	-2	-76	-1	-10	-68	-4	-1	92	4	3	72
130.867	0	93	97	38	96	90	145	91	102	76	71	66	26	3	-1	-77	0	-10	-69	-4	0	91	4	2	73
130.99	0	93	97	40	96	88	143	91	102	76	72	65	28	3	-1	-76	0	-9	-69	-4	-1	92	3	3	73
131.113	0	94	96	40	96	89	142	91	101	77	71	65	29	4	0	-75	-1	-10	-68	-6	-1	91	4	3	72
131.236	0	93	95	39	96	89	144	92	102	77	71	64	29	4	-1	-75	0	-9	-68	-5	-1	91	4	2	72
131.359	0	92	95	38	96	89	145	91	102	77	71	65	27	3	-2	-77	0	-10	-68	-4	-1	91	4	2	71
131.482	0	93	97	38	96	89	146	91	103	76	72	64	26	4	0	-77	0	-10	-68	-5	-2	91	4	3	72
131.604	0	93	97	38	95	90	145	91	103	76	72	65	27	4	-2	-77	0	-10	-69	-5	-2	91	5	3	72
131.727	0	92	97	40	96	89	144	91	101	75	71	65	26	3	-2	-77	0	-10	-68	-5	-1	92	4	2	72
131.85	0	93	95	41	96	88	143	91	101	77	72	63	29	3	-1	-76	0	-10	-69	-5	-1	92	3	3	73
131.973	0	93	95	41	96	88	143	91	101	77	71	65	30	3	-1	-76	0	-9	-68	-5	-1	92	4	2	72
132.096	0	93	96	40	95	89	143	91	101	76	72	64	29	4	0	-76	0	-10	-68	-5	-1	92	4	3	73
132.219	0	93	95	39	97	89	144	91	101	76	72	64	28	4	-1	-77	0	-9	-68	-5	-2	92	4	3	72
132.342	0	93	96	39	96	88	145	90	102	76	71	64	27	4	-1	-78	0	-8	-68	-5	-1	91	4	3	72
132.465	0	92	96	39	96	88	144	92	101	76	71	64	28	3	-1	-78	-1	-10	-69	-5	-1	92	5	3	73
132.588	0	93	96	39	96	89	142	91	101	76	72	65	28	3	0	-77	0	-10	-69	-5	0	91	3	3	73
132.71	0	92	95	41	96	88	142	91	100	76	72	64	29	4	-1	-76	0	-10	-69	-4	0	91	5	2	72
132.833	0	92	96	41	95	88	143	91	101	76	71	63	30	4	-1	-77	0	-10	-69	-4	0	92	4	2	73
132.956	0	92	95	41	95	87	144	91	100	76	70	64	29	4	0	-77	0	-9	-68	-4	-1	92	4	2	72
133.079	0	92	95	40	95	88	143	91	100	75	72	63	29	3	-1	-77	0	-9	-68	-4	-1	91	4	3	72
133.202	0	93	95	39	95	89	145	91	101	76	71	64	28	3	-2	-78	0	-9	-69	-4	0	91	4	3	72
133.325	0	92	96	39	96	88	145	90	102	75	72	64	28	4	-2	-78	0	-10	-68	-5	-1	91	3	3	72
133.448	0	93	96	40	95	89	145	92	101	75	71	65	27	3	-1	-78	0	-9	-70	-4	-1	91	5	2	72
133.571	0	92	94	41	95	89	143	90	100	75	71	63	29	3	-1	-76	0	-9	-68	-4	-1	92	4	3	72
133.693	0	92	96	41	96	88	143	91	100	76	71	63	30	4	-1	-77	0	-9	-68	-4	0	91	4	3	72
133.816	0	92	94	41	95	88	144	90	100	76	70	63	30	4	-1	-78	0	-9	-69	-4	0	91	5	3	72
133.939	0	93	95	40	95	88	145	91	101	75	71	64	28	3	-1	-78	0	-9	-68	-5	0	91	5	3	72
134.062	0	93	95	39	95	88	144	91	100	76	70	63	29	4	-1	-77	0	-10	-68	-5	-1	90	4	2	72
134.185	0	93	96	39	96	89	145	90	102	75	71	64	27	4	-2	-78	0	-9	-68	-4	-1	91	3	3	71
134.308	0	92	96	39	95	88	146	90	102	75	71	63	27	2	-1	-79	-1	-10	-70	-5	-1	91	5	4	72
134.431	0	93	96	41	96	88	143	90	101	75	71	64	29	4	-2	-76	-1	-9	-69	-5	-1	91	4	4	73
134.554	0	92	96	41	95	87	143	90	99	76	71	63	30	4	-1	-76	0	-10	-68	-4	-1	91	4	2	72
134.676	0	92	95	42	95	87	144	91	100	75	72	63	30	3	-1	-77	0	-9	-68	-5	-1	91	4	2	72
134.799	0	93	95	40	96	88	145	90	100	76	71	62	29	4	-2	-78	-1	-9	-68	-5	0	91	4	3	72
134.922	0	92	96	39	95	88	145	91	100	75	71	63	28	3	-1	-78	0	-9	-70	-5	-1	91	4	4	72
135.045	0	92	95	39	96	88	146	91	100	75	71	63	27	3	-1	-78	0	-9	-69	-5	0	90	4	3	71
135.168	0	92	95	39	95	89	146	91	101	75	71	63	26	3	-1	-78	0	-9	-70	-4	-1	91	3	3	73
135.291	0	92	96	39	96	89	145	92	101	75	72	63	27	4	-1	-78	0	-9	-70	-4	0	91	4	3	71
135.414	0	92	94	42	97	88	143	91	100	76	71	63	29	3	-1	-76	0	-9	-68	-5	0	91	4	3	72
135.537	0	92	95	41	96	87	143	90	100	75	71	63	30	3	-1	-76	-1	-9	-68	-5	-1	91	5	2	72
135.66	0	93	94	41	96	88	144	90	100	75	71	63	29	3	-1	-77	0	-9	-69	-4	0	91	4	2	72
135.782	0	92	96	40	96	89	145	91	100	75	71	63	28	2	-1	-79	0	-9	-69	-4	-1	91	4	3	72
135.905	0	92	96	40	96	89	146	90	101	75	71	64	27	4	-1	-78	0	-10	-70	-4	-1	91	4	3	72
136.028	0	92	95	39	95	89	146	91	101	75	71	63	26	3	-1	-78	0	-10	-69	-4	-1	91	5	3	72
136.151	0	92	97	39	96	89	146	91	101	75	71	65	26	3	0	-78	-1	-10	-70	-4	-1	91	4	3	72
136.274	0	92	95	41	96	87	144	91	100	75	71	63	29	3	-1	-78	0	-9	-69	-5	-1	91	4	2	73
136.397	0	92	95	41	96	88	144	91	100	76	71	63	29	4	-1	-76	0	-10	-67	-4	0	91	3	3	72
136.52	0	93	94	40	95	88	144	91	100	75	71	63	28	4	-1	-77	-1	-10	-67	-4	-1	91	4	3	71
136.643	0	92	95	39	95	88	146	90	101	75	72	64	27	3	-1	-78	-1	-9	-68	-4	-1	91	4	3	71
136.765	0	92	96	39	95	89	145	90	100	75	72	63	27	4	-1	-79	0	-9	-70	-4	0	91	4	2	72
136.888	0	92	96	39	95	89	146	91	101	75	71	65	26	4	-1	-78	0	-9	-69	-5	-1	91	4	2	72
137.011	0	93	96	39	96	88	144	91	102	75	71	64	26	4	0	-78	0	-9	-69	-5	0	91	4	2	73
137.134	0	92	95	41	95	87	144	91	100	75	71	63	28	3	-1	-77	0	-10	-68	-4	-1	91	4	3	72
137.257	0	92	95	40	96	88	144	90	100	77	72	63	29	4	0	-77	0	-9	-68	-5	-1	91	4	3	72
137.38	0	93	96	40	95	89	144	90	100	76	71	64	28	3	-1	-77	0	-10	-67	-4	0	91	4	3	72
137.503	0	93	95	40	96	89	145	90	101	75	72	63	27	3	-1	-77	0	-9	-68	-4	-1	90	4	3	72
137.626	0	93	96	39	95	88	145	91	102	75	71	63	27	3	-2	-78	0	-9	-70	-4	-1	91	4	3	72
137.748	0	93	97	39	96	90	146	91	101	75	71	64	26	3	-1	-78	0	-10	-70	-5	-1	91	4	3	72
137.871	0	93	97	39	95	90	145	92	102	75	72	64	25	3	-1	-78	-1	-9	-69	-5	0	91	4	2	73
137.994	0	93	95	41	96	89	142	91	101	76	71	63	28	3	-1	-76	-1	-9	-67	-5	-1	91	4	3	72
138.117	0	92	95	41	96	89	143	90	100	76	71	63	29	3	-1	-77	0	-9	-68	-5	-1	92	4	3	72
138.24	0	92	96	40	95	89	144	91	100	76	70	64	28	3	-1	-77	0	-9	-69	-5	0	90	4	3	72
138.363	0	93	95	40	96	88	144	91	101	75	71	64	28	3	-1	-77	0	-10	-68	-4	-1	91	5	3	72
138.486	0	93	96	39	95	89	145	91	101	76	71	64	26	4	-1	-78	0	-9	-69	-4	0	91	4	2	72
138.609	0	93	97	39	96	90	146	91	102	76	72	64	26	3	-1	-78	0	-9	-70	-5	-1	91	4	3	73
138.732	0	93	97	38	96	89	145	92	102	75	71	65	26	4	-1	-78	0	-9	-69	-4	-1	91	4	2	72
138.854	0	92	96	41	96	88	143	91	100	75	72	64	28	4	-1	-76	0	-10	-67	-4	0	92	4	2	72
138.977	0	92	95	40	96	89	144	91	101	76	71	64	27	3	-1	-76	0	-9	-68	-5	-1	92	5	3	72
139.1	0	93	95	40	96	88	145	90	101	76	72	64	28	3	0	-77	0	-10	-69	-4	0	92	4	3	72
139.223	0	93	96	39	95	88	144	91	102	76	71	64	28	3	-1	-77	-1	-9	-69	-4	-1	91	4	3	73
139.346	0	92	96	39	96	90	146	92	101	75	72	64	25	4	-1	-77	0	-9	-68	-4	0	91	5	3	72
139.469	0	93	97	38	95	90	146	91	101	76	71	64	26	3	-1	-78	0	-9	-69	-4	-1	91	4	3	73
139.592	0	93	96	41	97	89	143	91	101	74	71	65	27	3	-1	-77	0	-9	-69	-5	-1	91	4	4	73
139.715	0	93	96	40	97	89	141	91	100	76	71	64	29	3	-1	-75	-1	-10	-69	-5	-1	91	4	3	72
139.837	0	92	96	39	96	88	143	90	101	76	72	64	27	3	-2	-76	0	-9	-68	-4	-1	90	4	3	72
139.96	0	93	96	40	96	88	145	91	101	76	71	64	26	4	-2	-77	0	-9	-69	-5	-1	92	5	3	72
140.083	0	93	96	39	96	89	145	92	102	75	71	64	26	3	-2	-78	0	-9	-69	-5	-1	91	4	3	72
140.206	0	93	97	38	96	90	145	91	101	76	71	65	26	4	-1	-77	0	-10	-70	-4	-1	91	5	3	72
140.329	0	93	97	38	97	90	144	91	102	76	72	66	26	3	-1	-77	0	-9	-70	-4	-1	91	4	3	73
140.452	0	92	96	40	96	89	142	91	101	76	71	65	28	3	-2	-76	0	-10	-68	-4	0	91	4	3	71
140.575	0	93	96	40	96	88	143	90	101	76	72	64	28	4	0	-76	0	-9	-68	-4	0	91	3	3	72
140.698	0	92	96	39	96	88	143	91	101	76	72	64	27	3	-1	-76	0	-10	-68	-4	-2	91	4	3	72
140.82	0	93	96	40	96	88	144	91	101	75	71	65	26	4	-1	-76	-1	-10	-68	-4	-1	91	4	3	72
140.943	0	94	96	38	96	89	144	91	101	76	72	65	27	4	-1	-78	0	-10	-70	-3	-1	91	4	2	72
141.066	0	92	96	38	96	90	144	91	103	75	71	65	26	3	-2	-78	-1	-9	-70	-5	-1	91	3	3	72
141.189	0	93	98	39	96	89	144	92	103	75	72	65	26	3	-1	-76	-1	-10	-70	-5	-1	92	5	3	73
141.312	0	92	96	40	97	89	142	91	102	76	71	64	28	3	-1	-75	-1	-10	-67	-5	-1	92	5	2	72
141.435	0	92	97	40	96	88	143	91	101	76	71	64	26	4	-2	-76	0	-10	-68	-4	0	92	4	4	72
141.558	0	93	96	40	96	89	143	93	102	76	71	64	28	4	0	-76	0	-10	-68	-5	0	91	3	3	72
141.681	0	92	96	39	96	89	145	91	102	76	71	64	25	4	-1	-76	0	-9	-69	-4	-1	90	4	3	73
141.804	0	93	97	38	97	89	145	91	102	76	72	65	25	3	-1	-76	-1	-9	-68	-4	-1	91	3	3	72
141.926	0	93	98	38	96	89	144	91	103	76	71	65	26	3	-1	-77	0	-10	-70	-5	0	91	4	3	73
142.049	0	92	97	40	96	89	143	91	101	76	71	64	27	3	-2	-76	0	-10	-69	-4	0	91	4	3	73
142.172	0	93	96	40	96	89	142	91	102	76	71	63	27	4	0	-75	0	-10	-67	-5	-1	91	4	3	72
142.295	0	93	95	39	96	89	142	91	101	77	71	64	28	4	-2	-75	0	-10	-68	-3	0	91	4	3	72
142.418	0	93	96	38	96	89	144	91	102	77	72	64	26	4	-1	-77	0	-9	-69	-5	-1	91	3	3	72
142.541	0	93	98	38	97	89	145	90	102	76	72	64	25	3	-1	-78	0	-9	-70	-5	-1	92	4	3	72
142.664	0	93	97	37	96	90	145	91	103	76	71	65	24	4	-1	-76	0	-10	-70	-5	-1	91	4	3	73
142.787	0	92	97	40	97	89	143	92	102	75	72	64	25	3	0	-76	0	-10	-68	-5	-1	91	4	2	72
142.909	0	93	96	41	97	88	143	91	101	77	71	64	27	3	-1	-76	0	-10	-68	-4	0	92	4	3	72
143.032	0	93	96	40	96	89	143	91	100	76	72	64	27	4	-1	-76	0	-10	-68	-5	0	91	4	3	72
143.155	0	92	96	39	96	89	142	91	101	76	72	64	26	3	-1	-76	0	-9	-67	-5	-1	91	4	2	72
143.278	0	93	96	38	97	88	144	91	101	77	72	64	25	4	-2	-76	0	-9	-69	-5	-1	90	4	3	72
143.401	0	93	97	38	97	90	144	92	102	76	72	64	25	4	-1	-78	0	-10	-70	-5	0	91	4	2	72
143.524	0	93	98	38	96	90	145	92	104	75	72	64	24	3	-1	-77	0	-10	-70	-5	-2	91	5	3	72
143.647	0	93	97	40	97	88	143	91	101	75	70	64	25	3	0	-75	0	-9	-67	-4	-1	92	4	3	72
143.77	0	93	97	40	97	90	143	91	102	77	72	64	26	4	-1	-75	0	-10	-68	-5	-1	91	4	3	72
143.892	0	93	96	40	97	89	144	91	102	76	72	64	26	3	-1	-76	0	-10	-68	-4	-1	91	4	3	72
144.015	0	93	97	39	96	89	144	91	102	76	72	65	26	4	-2	-76	0	-9	-68	-5	-1	91	5	3	71
144.138	0	93	96	39	96	90	144	92	103	76	71	64	25	4	-1	-76	-1	-9	-68	-4	-1	91	4	3	72
144.261	0	92	98	38	96	89	145	92	103	76	72	65	25	4	-1	-76	0	-10	-69	-5	0	91	4	3	72
144.384	0	94	98	40	96	90	143	92	103	75	72	65	26	3	-1	-77	-1	-10	-70	-5	-1	92	4	2	73
144.507	0	93	96	40	97	89	142	91	102	76	72	64	28	3	-1	-75	-1	-10	-68	-4	0	92	4	3	72
144.63	0	93	97	39	97	89	143	91	102	76	72	64	26	4	-1	-75	0	-10	-68	-4	0	91	4	3	72
144.753	0	92	97	39	96	89	144	92	101	76	72	65	25	4	-2	-76	0	-9	-68	-5	0	92	4	3	72
144.876	0	93	97	38	96	89	145	91	102	76	71	65	25	3	-1	-77	-1	-9	-69	-5	-1	91	5	2	73
144.998	0	94	98	38	97	90	144	91	102	76	71	65	24	4	0	-77	0	-10	-69	-4	-1	91	5	3	73
145.121	0	93	97	39	97	89	143	92	104	75	72	66	25	4	-1	-75	0	-9	-69	-5	-1	91	5	3	73
145.244	0	93	97	41	97	90	143	91	101	76	71	64	27	4	-1	-75	0	-9	-68	-4	0	92	4	3	72
145.367	1	93	96	40	96	89	143	92	102	76	71	64	27	4	-1	-76	0	-10	-68	-5	-1	92	4	2	73
145.49	0	93	97	39	95	88	144	91	101	77	70	64	26	4	0	-76	0	-9	-68	-5	0	92	4	3	72
145.613	0	92	97	39	96	88	144	91	102	76	71	64	26	4	-2	-75	-1	-9	-68	-5	-1	90	4	2	72
145.736	0	94	97	39	96	90	144	91	103	75	71	64	25	4	-2	-77	-1	-9	-69	-4	-1	91	5	3	72
145.859	0	93	99	37	96	90	145	92	103	76	72	65	24	5	-1	-76	0	-9	-70	-5	-1	91	4	2	72
145.981	0	93	97	41	96	89	142	92	102	75	71	65	26	4	-1	-75	0	-11	-68	-5	-2	93	5	3	73
146.104	0	93	97	40	96	89	143	91	102	76	71	65	26	3	-1	-75	0	-10	-67	-6	-1	91	4	3	72
146.227	0	94	96	40	97	89	144	92	101	76	72	64	26	4	-1	-76	0	-10	-68	-4	-1	92	4	3	72
146.35	0	92	96	39	96	89	144	91	102	76	71	65	25	4	-1	-76	0	-11	-68	-4	-2	92	4	3	72
146.473	0	93	98	39	96	89	144	92	103	75	72	65	25	4	-1	-75	0	-10	-69	-5	-1	91	3	3	73
146.596	0	93	98	38	97	90	144	91	103	76	71	64	24	4	-1	-76	0	-9	-68	-4	-1	91	5	3	72
146.719	0	93	98	40	97	89	144	92	103	75	71	64	25	3	-1	-76	0	-10	-69	-5	-1	91	4	3	72
146.842	0	93	98	40	97	89	142	91	102	76	71	64	27	4	-1	-75	0	-10	-68	-4	-1	92	5	2	72
146.964	0	94	96	40	96	89	144	92	103	76	72	64	25	3	-1	-75	0	-9	-68	-5	-1	91	4	4	72
147.087	0	93	97	39	96	90	144	91	102	76	72	65	25	4	-2	-75	0	-10	-67	-4	0	91	4	2	72
147.21	0	93	97	39	96	89	145	92	102	76	71	64	25	4	-1	-77	0	-10	-69	-4	-1	92	4	2	71
147.333	0	93	98	38	97	90	144	92	103	75	71	65	25	3	-1	-77	-1	-10	-70	-4	0	91	4	2	72
147.456	0	94	98	39	96	90	143	92	103	75	71	65	25	3	-1	-75	-1	-10	-69	-5	-1	91	4	3	72
147.579	0	92	97	40	97	90	142	91	102	76	72	64	26	4	-1	-75	0	-9	-68	-5	0	92	4	4	73
147.702	0	93	97	40	96	89	143	91	101	76	72	64	26	4	-1	-75	0	-10	-68	-5	-1	92	4	2	72
147.825	0	92	97	39	97	88	143	91	101	76	71	64	26	3	-2	-76	0	-9	-68	-5	-1	91	4	3	72
147.948	0	93	97	39	96	89	144	91	102	75	71	64	25	3	-1	-75	0	-10	-68	-4	-1	91	4	3	73
148.07	0	92	98	38	96	90	145	92	103	76	70	65	24	3	-1	-76	0	-10	-68	-5	-2	90	4	3	73
148.193	0	93	98	39	95	89	144	92	103	75	72	65	25	3	-1	-77	0	-9	-70	-5	-1	92	5	2	73
148.316	0	94	98	39	96	90	143	91	103	76	71	65	25	4	0	-75	-1	-10	-69	-5	-1	92	4	3	73
148.439	0	93	96	40	96	89	142	91	102	76	70	64	27	4	0	-74	0	-9	-68	-4	-1	92	4	3	73
148.562	0	93	98	40	96	90	143	92	101	77	71	64	26	4	-1	-75	0	-9	-68	-4	-1	92	4	3	72
148.685	0	93	97	39	96	89	144	91	102	76	72	64	25	4	-1	-76	0	-10	-68	-4	-1	91	4	3	72
148.808	0	93	97	39	96	89	143	91	103	75	71	65	25	4	-2	-76	0	-10	-70	-5	-1	91	4	4	73
148.931	0	93	97	38	95	90	144	91	104	76	72	65	24	3	-2	-75	-1	-10	-68	-4	-2	92	4	3	73
149.053	0	94	98	38	96	91	144	92	104	76	71	66	24	4	-1	-77	0	-11	-69	-5	-1	92	4	3	73
149.176	0	94	97	40	96	90	143	91	103	75	72	66	25	4	-1	-76	0	-11	-69	-5	-1	92	4	3	72
149.299	0	93	97	40	96	90	142	92	103	77	71	65	27	4	0	-75	0	-10	-69	-4	-1	92	4	3	73
149.422	0	92	97	38	96	89	143	91	103	77	72	64	25	4	-1	-75	0	-10	-67	-4	-1	92	4	3	72
149.545	0	92	97	40	96	89	143	91	103	76	70	64	25	3	-1	-76	0	-9	-68	-4	0	92	4	3	72
149.668	0	93	98	38	95	90	144	91	104	76	72	64	25	4	-1	-76	0	-10	-69	-5	0	92	4	3	73
149.791	0	94	97	38	96	90	144	91	104	77	71	65	24	5	-1	-76	0	-9	-70	-4	-1	91	4	3	73
149.914	0	94	98	38	97	89	144	91	104	76	71	66	23	3	-1	-75	0	-10	-68	-5	-1	91	4	4	72
150.036	0	92	97	40	97	91	143	92	103	76	71	65	25	4	-1	-75	0	-10	-68	-5	-1	92	4	2	72
150.159	0	93	98	39	96	90	143	91	103	77	72	64	25	4	-1	-76	0	-9	-68	-3	-1	92	4	3	72
150.282	0	93	97	39	96	89	143	92	103	76	72	64	25	3	-1	-75	0	-9	-68	-4	-1	91	4	3	72
150.405	0	93	97	39	95	90	143	92	102	77	71	64	25	3	-1	-75	-1	-9	-69	-5	0	92	3	3	72
150.528	0	93	98	38	96	89	145	92	103	76	72	66	24	4	-2	-76	0	-9	-69	-5	-1	92	4	4	72
150.651	0	94	99	38	96	90	145	92	104	76	72	66	24	3	-1	-77	0	-11	-70	-5	-1	91	5	3	73
150.774	0	93	98	37	97	90	143	92	105	76	72	65	24	4	-2	-75	0	-10	-70	-5	-1	92	3	3	72
150.897	0	94	97	40	97	90	142	92	102	76	72	65	25	3	-1	-74	0	-10	-68	-5	-2	93	4	3	73
151.02	0	93	97	38	97	90	143	91	103	77	72	65	25	4	-1	-75	0	-10	-69	-4	-1	92	4	3	72
151.142	0	93	97	39	97	90	143	91	103	77	72	64	25	4	-1	-75	0	-10	-68	-5	-1	92	4	3	73
151.265	0	93	98	38	96	90	143	92	103	76	72	65	25	3	-1	-75	-1	-10	-68	-4	-1	91	4	4	73
151.388	0	94	99	38	96	90	144	91	103	76	72	66	23	4	-1	-76	0	-10	-69	-5	-1	91	5	3	72
151.511	0	93	99	38	96	90	144	92	105	76	72	66	23	3	-1	-75	-1	-10	-69	-5	0	92	4	3	73
151.634	0	92	99	38	95	90	143	91	105	76	71	67	24	2	-1	-76	0	-9	-70	-4	0	92	4	3	73
151.757	0	92	98	39	96	90	142	92	104	76	71	64	25	3	-1	-74	0	-10	-68	-4	-1	92	4	3	72
151.88	0	93	98	39	96	90	141	91	103	77	71	65	26	3	-1	-74	0	-10	-68	-5	-1	92	5	3	73
152.003	0	94	98	38	97	89	143	91	103	77	71	64	25	4	-1	-75	-1	-10	-68	-5	-1	91	3	3	73
152.125	0	93	98	38	96	91	144	91	103	77	71	65	25	4	-1	-75	0	-10	-69	-4	-1	92	4	3	73
152.248	0	93	99	37	97	91	144	91	104	76	71	66	24	3	-1	-75	0	-10	-69	-5	-1	92	4	3	73
152.371	0	93	99	38	97	92	145	92	104	76	71	67	23	4	0	-75	0	-10	-69	-5	-1	91	4	3	72
152.494	0	93	99	37	96	91	143	92	105	76	71	66	24	3	-1	-76	-1	-10	-69	-5	-1	91	5	3	74
152.617	0	94	98	39	96	90	143	92	103	77	71	65	24	4	-2	-74	0	-10	-68	-5	-2	93	5	3	72
152.74	0	93	98	38	96	90	143	91	104	78	71	65	24	4	-1	-74	-1	-10	-67	-5	-1	93	4	3	73
152.863	0	92	97	38	97	90	144	92	103	77	71	65	24	3	-1	-74	0	-10	-68	-5	-1	93	4	3	72
152.986	0	93	98	38	96	90	144	91	104	77	72	66	24	4	-1	-75	0	-10	-68	-5	-1	91	5	3	72
153.108	0	95	99	37	96	91	144	92	104	77	72	65	25	4	-1	-76	0	-9	-68	-5	0	92	4	3	73
153.231	0	93	98	37	97	90	144	92	104	77	72	67	24	4	-1	-75	0	-10	-68	-4	-1	91	5	3	73
153.354	0	93	99	38	97	91	143	92	104	76	72	66	23	4	-1	-74	0	-10	-68	-4	-1	92	4	3	72
153.477	0	93	98	39	97	90	143	91	103	77	71	65	25	4	-1	-75	-1	-9	-69	-4	-2	92	4	3	73
153.6	0	93	98	38	97	89	143	92	103	77	71	65	25	3	-1	-74	0	-10	-68	-5	-1	92	5	4	73
153.723	0	94	98	37	96	91	144	93	104	77	71	66	24	4	-1	-74	-1	-10	-68	-5	-1	91	4	4	72
153.846	0	94	98	38	96	91	145	92	105	77	72	65	23	4	-1	-75	0	-10	-68	-4	-1	92	5	2	72
153.969	0	94	100	36	97	92	144	92	105	77	72	65	23	3	-1	-76	0	-10	-69	-5	-1	92	4	3	73
154.092	0	94	99	37	96	91	143	92	104	76	72	66	24	4	-1	-75	-1	-10	-69	-4	-1	92	4	3	73
154.214	0	93	98	39	96	90	142	91	104	77	72	65	25	3	-1	-73	0	-10	-68	-4	0	92	3	4	72
154.337	0	93	97	39	96	90	143	91	104	77	71	65	25	4	-1	-74	0	-10	-68	-5	-1	92	4	3	73
154.46	0	93	98	38	96	90	143	92	104	77	71	65	25	4	-1	-74	-1	-10	-69	-5	-1	92	3	3	73
154.583	0	93	98	38	97	90	143	92	103	77	72	65	24	3	-1	-75	-1	-9	-68	-5	-1	92	4	4	71
154.706	0	94	98	37	96	90	144	92	105	76	72	66	24	4	-1	-74	-1	-10	-68	-4	0	92	3	3	72
154.829	0	93	98	37	96	91	145	92	106	78	71	66	23	3	-1	-75	-1	-10	-68	-4	-1	92	4	3	72
154.952	0	93	98	38	97	91	143	92	104	77	72	66	24	4	-1	-75	0	-10	-70	-4	-1	92	4	3	73
155.075	0	94	98	39	97	90	142	92	103	78	72	66	26	3	0	-73	0	-9	-68	-5	-1	92	5	3	73
155.197	0	93	98	38	97	90	143	92	104	77	71	65	25	4	0	-74	-1	-10	-68	-5	-1	93	4	3	73
155.32	0	93	99	38	96	90	144	91	104	77	72	66	24	3	-1	-74	0	-11	-68	-4	-1	92	4	3	72
155.443	0	93	98	37	97	90	145	92	104	78	72	66	24	4	-1	-75	0	-10	-68	-5	-1	92	4	3	72
155.566	0	93	98	38	97	90	143	91	105	77	71	65	25	3	-1	-75	-1	-10	-69	-4	0	92	4	4	73
155.689	0	93	99	37	96	91	144	92	105	77	72	66	24	4	-2	-75	-1	-10	-69	-5	-1	92	4	3	73
155.812	0	93	99	39	97	91	143	91	104	77	72	65	24	3	-1	-75	0	-10	-68	-4	-1	92	4	3	72
155.935	0	93	98	39	96	89	142	92	103	78	72	64	26	4	-1	-74	-1	-11	-68	-5	-1	93	4	3	73
156.058	0	93	97	38	97	89	142	91	103	77	72	65	25	5	-1	-74	-1	-10	-67	-4	-1	92	4	3	72
156.18	0	93	98	38	96	90	144	91	104	78	71	65	24	4	-1	-75	0	-9	-68	-5	-1	92	4	3	72
156.303	0	93	98	37	96	90	145	91	104	76	71	66	23	4	-1	-76	0	-10	-69	-5	0	92	5	2	72
156.426	0	93	99	37	97	90	144	92	104	77	72	66	24	3	-2	-76	-1	-10	-69	-5	-1	92	4	3	72
156.549	0	93	98	37	96	91	142	92	105	77	72	66	25	4	-2	-74	0	-10	-69	-5	0	92	4	4	74
156.672	0	93	97	39	96	90	141	92	103	77	71	64	26	3	0	-74	0	-10	-68	-4	-1	92	4	3	73
156.795	0	93	97	39	97	90	143	91	103	77	71	64	26	3	0	-75	-1	-10	-69	-5	-1	92	4	2	73
156.918	0	93	99	39	96	89	144	91	103	77	71	65	25	4	-1	-75	-1	-9	-68	-4	-1	92	3	3	72
157.041	0	93	97	37	96	90	144	91	104	77	72	66	24	3	-1	-75	-1	-10	-67	-4	-1	91	4	3	71
157.164	0	93	98	38	97	90	144	92	104	76	71	65	24	3	-2	-76	0	-10	-68	-5	0	92	5	4	72
157.286	0	93	98	37	96	90	145	92	104	77	72	66	23	3	-1	-76	-1	-9	-69	-5	-1	92	4	3	72
157.409	0	93	99	37	97	91	143	92	105	77	72	66	25	4	-1	-76	0	-10	-70	-4	-1	91	5	3	74
157.532	0	93	98	39	96	90	142	92	103	77	71	65	25	4	-1	-74	-1	-10	-68	-5	0	92	4	3	72
157.655	0	92	97	39	96	90	142	91	102	77	71	65	26	3	-2	-74	-1	-10	-68	-4	-1	92	4	3	72
157.778	0	93	97	38	96	89	143	91	103	78	71	65	25	3	-1	-75	0	-9	-69	-5	-2	92	4	3	73
157.901	0	93	97	38	96	90	145	92	103	77	72	65	24	3	-1	-75	0	-10	-68	-4	0	91	5	3	72
158.024	0	93	97	38	97	91	144	91	104	77	72	64	24	4	-1	-74	0	-9	-68	-5	0	92	3	3	72
158.147	0	93	98	38	97	90	144	91	104	76	71	66	24	2	-2	-76	0	-9	-68	-4	-1	93	4	3	72
158.269	0	93	99	37	96	91	144	91	105	77	71	65	24	4	-1	-76	0	-9	-69	-5	-1	92	4	3	72
158.392	0	94	98	39	97	90	143	91	103	77	71	65	25	4	0	-74	0	-10	-69	-5	-2	93	3	2	72
158.515	0	93	97	39	96	90	143	92	104	77	72	66	25	4	-1	-74	0	-9	-67	-5	-1	92	4	3	73
158.638	0	93	97	38	97	90	143	92	103	77	72	65	25	3	-1	-75	0	-10	-68	-5	-1	92	4	3	73
158.761	0	93	97	39	96	90	144	91	104	77	71	65	25	4	0	-75	-1	-10	-68	-5	-1	93	5	3	72
158.884	0	93	98	38	96	91	143	92	104	76	72	66	25	4	-2	-76	-1	-10	-70	-5	-1	92	5	3	73
159.007	0	93	97	37	97	91	145	92	105	77	72	66	23	3	-1	-75	-1	-10	-68	-4	0	91	4	2	72
159.13	0	94	99	38	96	90	144	91	104	76	72	67	24	4	-1	-75	0	-10	-69	-5	-1	92	4	2	73
159.252	0	93	97	40	96	90	143	91	103	77	72	66	25	4	-1	-75	0	-10	-69	-5	-1	93	4	3	72
159.375	0	93	98	39	96	89	143	92	103	77	71	65	26	3	-1	-74	0	-10	-68	-5	-1	93	5	3	73
159.498	0	92	97	38	96	90	144	91	103	78	72	65	25	4	-2	-74	0	-9	-67	-5	0	91	4	3	73
159.621	0	93	98	38	96	91	145	92	104	77	71	65	23	4	-1	-76	0	-9	-68	-4	-1	92	4	2	72
159.744	0	93	97	37	96	90	145	92	104	77	71	66	24	4	0	-75	0	-9	-69	-5	-1	92	5	3	72
159.867	0	93	98	37	96	91	145	92	104	77	72	66	24	4	-2	-74	-1	-10	-69	-4	0	92	4	3	74
159.99	0	93	99	38	96	90	144	91	104	77	72	66	24	4	-1	-75	0	-10	-67	-4	-1	92	3	3	72
160.113	0	93	97	39	97	90	142	91	103	77	71	65	26	4	-1	-74	-1	-9	-69	-4	-2	92	5	3	73
160.236	0	93	98	39	96	90	143	91	103	77	71	65	27	3	-2	-74	0	-9	-69	-5	-2	92	4	2	73
160.358	0	92	98	38	96	89	144	91	104	77	72	65	25	4	-1	-74	0	-10	-68	-5	0	92	4	3	72
160.481	0	93	98	38	96	90	145	91	103	77	71	65	25	4	-2	-75	-1	-10	-69	-4	-1	92	4	2	72
160.604	0	93	98	37	97	91	145	91	103	77	71	66	24	3	-1	-76	-1	-10	-69	-5	-1	92	4	3	72
160.727	0	93	99	37	96	90	145	91	105	77	72	66	24	4	-2	-77	0	-10	-69	-5	-1	92	4	3	72
160.85	0	93	99	38	95	90	144	92	103	76	71	66	24	4	0	-75	-1	-10	-68	-5	-1	92	5	3	73
160.973	0	93	98	40	97	89	143	90	103	76	71	64	26	4	-1	-74	0	-10	-68	-4	-1	92	4	3	73
161.096	0	92	96	39	96	89	144	91	104	77	71	65	25	4	-1	-75	0	-10	-69	-5	0	92	5	4	73
161.219	0	93	96	39	96	90	144	91	103	77	71	65	25	4	-1	-75	0	-10	-68	-4	0	93	3	2	73
161.341	0	93	98	38	96	89	144	91	103	77	71	66	25	4	0	-75	0	-10	-68	-5	-1	91	5	2	73
161.464	0	93	98	38	96	90	145	91	104	77	72	65	24	4	-1	-75	-1	-10	-69	-4	-1	92	5	3	72
161.587	0	93	98	37	97	90	145	92	104	77	71	65	24	3	-1	-76	0	-10	-69	-4	-1	92	4	2	72
161.71	0	93	98	39	96	92	142	91	103	76	71	66	26	3	0	-75	0	-10	-70	-5	0	92	4	4	73
161.833	0	92	97	40	96	90	143	91	102	77	71	64	26	4	-2	-74	-1	-9	-68	-4	-1	93	4	4	72
161.956	0	93	97	39	97	90	143	92	103	77	71	65	26	4	0	-75	0	-10	-68	-5	-1	92	4	3	73
162.079	0	93	97	39	97	90	144	91	103	76	71	66	26	3	-1	-75	0	-10	-69	-4	-1	92	4	2	72
162.202	0	93	98	38	97	90	146	91	104	77	72	64	24	3	-2	-76	0	-9	-69	-5	-1	92	4	3	71
162.324	0	93	98	37	96	91	144	90	104	77	71	66	24	4	-1	-76	0	-10	-68	-5	-1	92	4	3	72
162.447	0	93	98	37	96	90	144	91	104	77	71	65	24	3	-1	-76	0	-10	-68	-4	-1	93	5	3	72
162.57	0	92	97	40	97	90	143	91	103	77	72	65	26	3	-2	-75	0	-9	-69	-5	0	93	4	5	73
162.693	0	93	96	40	96	89	143	91	103	77	72	64	27	3	-2	-74	-1	-9	-69	-5	-1	92	4	2	73
162.816	0	93	97	39	96	90	143	91	103	77	71	65	25	4	-1	-75	-1	-10	-68	-5	-1	92	4	2	73
162.939	0	93	97	38	96	90	145	90	103	77	71	65	25	4	0	-75	-1	-9	-68	-4	-1	92	4	3	73
163.062	0	92	97	37	96	89	144	91	103	77	71	66	25	3	-1	-76	0	-9	-69	-5	-1	92	4	2	71
163.185	0	93	97	37	96	90	145	92	104	77	72	65	25	4	-1	-76	0	-10	-69	-4	-1	92	3	3	72
163.308	0	93	99	37	96	90	145	90	104	77	71	65	24	4	-1	-76	0	-10	-69	-4	-2	91	5	4	72
163.43	0	92	98	41	96	89	142	91	102	76	72	65	26	3	0	-75	0	-10	-69	-4	-1	93	4	2	73
163.553	0	92	96	39	96	89	143	91	102	77	72	64	27	3	-1	-75	0	-9	-69	-5	-1	92	4	2	73
163.676	0	93	97	39	96	89	145	91	102	77	71	63	26	3	-1	-74	0	-10	-69	-4	-1	93	4	3	73
163.799	0	92	98	38	96	89	145	91	102	77	71	64	25	4	-1	-75	-1	-10	-68	-4	-1	92	4	3	73
163.922	0	94	97	38	96	90	146	91	104	77	71	66	24	3	-1	-76	-1	-10	-68	-4	-1	92	4	3	72
164.045	0	92	98	37	97	90	146	90	104	77	72	65	24	3	-1	-76	0	-10	-70	-5	-1	92	4	3	72
164.168	0	93	98	37	96	90	145	92	104	76	72	66	24	3	-1	-76	0	-10	-69	-5	0	92	4	3	73
164.291	0	93	97	39	96	90	143	91	103	77	71	65	26	3	-1	-75	0	-10	-68	-4	0	92	4	2	72
164.413	0	92	98	39	97	90	144	91	103	77	72	65	26	4	-1	-75	0	-10	-69	-5	0	93	3	4	73
164.536	0	93	97	38	96	89	144	91	102	77	71	65	27	4	-1	-76	0	-9	-68	-5	0	91	4	3	72
164.659	0	93	98	38	96	90	146	91	102	77	72	65	24	4	-2	-75	0	-9	-68	-4	-1	92	4	3	72
164.782	0	93	98	38	97	90	145	91	103	77	72	66	24	4	-1	-76	0	-10	-69	-4	-1	92	5	3	72
164.905	0	93	97	38	96	91	146	91	103	76	71	66	25	4	-1	-76	-1	-10	-69	-4	-1	92	4	3	73
165.028	0	92	98	38	97	90	144	91	103	76	72	66	25	4	-1	-76	-1	-9	-69	-5	0	92	4	4	72
165.151	0	93	97	40	96	89	143	90	103	77	71	66	26	4	-2	-74	-1	-10	-68	-4	0	92	4	2	73
165.274	0	92	97	38	97	90	144	91	102	77	72	65	26	3	-1	-74	0	-10	-68	-4	0	92	4	3	72
165.396	0	93	97	38	96	89	144	90	102	77	71	65	26	4	-1	-75	0	-10	-69	-5	-1	91	4	3	73
165.519	0	93	97	38	96	90	146	89	103	77	72	64	25	3	-1	-76	-1	-11	-68	-4	0	92	4	3	73
165.642	0	93	97	38	96	90	145	91	103	76	71	65	24	4	-1	-75	0	-9	-68	-4	-1	91	3	2	73
165.765	0	93	97	38	96	90	146	91	104	76	72	66	24	4	-1	-76	-1	-10	-69	-4	-1	92	4	3	73
165.888	0	93	98	38	96	91	144	91	104	76	72	66	25	3	-1	-76	0	-10	-70	-5	-1	93	4	3	73
166.011	0	92	97	40	97	90	142	90	102	76	71	64	27	3	-1	-75	0	-10	-69	-4	-1	92	4	4	73
166.134	0	92	97	39	96	90	143	90	102	77	72	64	26	3	-2	-74	0	-9	-68	-5	-1	92	4	2	72
166.257	0	92	97	38	96	90	145	91	103	77	71	65	25	3	-1	-75	0	-9	-68	-5	0	91	4	3	72
166.38	0	93	97	39	97	90	145	91	103	77	72	65	25	4	-1	-75	-1	-10	-68	-4	-1	92	4	3	72
166.502	0	93	97	37	97	90	144	91	103	77	72	65	26	3	-1	-75	0	-9	-69	-5	-1	91	4	3	72
166.625	0	92	98	37	97	90	145	91	103	77	72	65	24	4	-1	-76	-1	-10	-69	-5	-1	91	4	3	73
166.748	0	93	99	37	97	91	145	90	105	76	71	66	24	3	-1	-75	0	-11	-70	-4	-1	91	4	3	74
166.871	0	92	97	39	96	90	145	90	102	77	71	65	24	4	-2	-76	0	-10	-69	-4	-1	92	5	3	72
166.994	0	92	97	39	96	90	143	91	102	76	71	66	25	3	-1	-75	-1	-10	-69	-4	-2	92	4	3	72
167.117	0	93	98	39	96	91	144	91	102	76	71	65	25	4	-1	-75	0	-10	-68	-4	-1	92	4	2	72
167.24	0	92	98	38	96	90	145	90	102	77	71	65	24	4	-1	-75	-1	-9	-68	-5	-2	92	5	3	72
167.363	0	92	97	37	96	91	146	91	104	77	72	65	24	4	-1	-76	0	-10	-69	-5	-1	92	4	3	73
167.485	0	92	98	37	96	91	144	91	103	76	72	66	26	4	-2	-76	0	-11	-69	-4	0	92	4	3	72
167.608	0	93	98	37	96	91	144	90	104	76	71	65	24	4	-2	-76	0	-9	-69	-4	-1	91	5	3	73
167.731	0	93	97	39	97	89	143	91	102	77	71	65	27	3	-1	-74	0	-10	-69	-5	-1	92	4	3	72
167.854	0	93	97	38	96	89	143	91	101	77	71	65	26	3	-1	-75	-1	-10	-69	-4	-1	92	4	4	73
167.977	0	92	97	38	97	90	143	91	102	77	71	64	26	4	-1	-75	0	-10	-68	-4	-1	92	4	3	72
168.1	0	93	97	37	96	90	144	90	103	77	71	65	25	4	-1	-75	0	-10	-68	-5	0	92	4	3	72
168.223	0	92	98	38	96	90	145	91	103	76	71	66	24	4	-1	-76	0	-9	-68	-5	-1	92	4	3	72
168.346	0	92	98	36	96	91	145	91	105	78	72	66	25	4	-1	-77	0	-9	-69	-5	-1	92	5	3	73
168.468	0	92	98	38	96	90	144	91	104	76	72	66	24	3	-1	-76	-1	-10	-69	-5	-1	92	4	3	73
168.591	0	92	98	39	96	89	143	90	103	78	71	65	26	3	-1	-74	-1	-11	-68	-4	-1	93	4	3	72
168.714	0	92	97	39	97	89	144	90	102	77	72	65	26	3	-1	-75	0	-10	-69	-4	-1	93	4	3	73
168.837	0	93	97	39	96	90	144	91	102	77	71	64	26	4	-1	-76	-1	-10	-69	-4	-1	92	4	3	72
168.96	0	92	97	37	96	90	145	90	104	77	71	64	25	3	-2	-75	0	-10	-68	-5	0	92	4	3	72
169.083	0	93	98	36	96	90	145	91	103	77	71	66	25	4	-1	-75	0	-10	-68	-5	-1	92	4	3	72
169.206	0	93	99	37	96	90	144	92	104	77	71	66	25	4	-2	-76	0	-10	-70	-5	-1	92	4	3	74
169.329	0	93	98	36	96	91	145	92	104	77	72	66	24	3	-1	-76	0	-10	-69	-5	-1	92	3	2	72
169.452	0	92	98	39	96	89	143	91	102	77	72	66	26	3	-1	-74	0	-10	-68	-5	-1	93	4	3	72
169.574	0	92	97	38	96	89	143	90	102	78	72	64	25	3	-1	-75	0	-10	-68	-4	-1	92	4	2	72
169.697	0	92	96	38	96	90	144	91	102	78	71	65	26	3	-1	-75	0	-11	-69	-4	0	92	4	3	72
169.82	0	93	97	38	96	90	145	91	103	77	71	65	25	4	-1	-76	0	-9	-69	-4	-1	91	5	3	72
169.943	0	93	97	37	97	90	145	92	104	77	71	66	24	4	-1	-76	-1	-10	-68	-4	-2	91	4	3	72
170.066	0	92	97	36	97	90	145	92	103	78	72	66	25	3	-1	-76	0	-10	-68	-4	-1	92	4	2	72
170.189	0	93	97	38	96	91	145	91	104	77	72	65	24	4	-1	-75	-1	-9	-70	-4	-1	93	4	2	73
170.312	0	92	98	39	96	89	144	92	103	77	72	66	26	3	-2	-75	0	-10	-68	-4	0	92	4	2	72
170.435	0	93	98	39	97	90	144	91	103	77	72	65	26	3	-2	-74	0	-9	-69	-4	-2	92	4	3	72
170.557	0	92	97	37	96	89	145	91	103	78	72	65	24	4	0	-76	-1	-10	-68	-5	-1	92	3	3	72
170.68	0	93	97	38	96	90	146	91	103	77	71	65	24	4	-1	-76	-1	-10	-69	-5	-1	92	4	4	71
170.803	0	93	99	37	96	90	146	91	104	77	72	65	24	3	-1	-76	0	-9	-70	-5	-1	92	4	3	73
170.926	0	93	99	37	97	90	144	90	104	77	71	66	25	4	0	-76	0	-10	-70	-4	0	92	4	3	74
171.049	0	93	97	39	97	90	143	91	103	77	71	65	25	3	0	-74	0	-9	-68	-5	0	92	4	3	73
171.172	0	93	97	39	96	90	143	90	103	78	72	65	26	3	-1	-74	0	-10	-69	-5	-1	93	4	4	73
171.295	0	93	98	38	97	89	143	91	102	77	71	64	26	4	-1	-75	0	-10	-68	-4	-1	92	4	3	72
171.418	11	93	97	37	96	90	144	90	103	78	71	64	25	3	-1	-76	0	-10	-68	-4	-1	92	4	2	73
171.54	0	93	99	38	96	90	145	91	103	77	72	65	24	4	-1	-75	0	-11	-68	-5	0	92	4	2	72
171.663	0	92	98	37	97	90	145	91	104	78	72	66	25	4	-1	-76	0	-10	-70	-4	-1	92	4	3	72
171.786	0	93	98	37	95	91	144	91	104	77	72	65	24	3	-1	-75	-1	-10	-69	-4	-1	91	4	3	72
171.909	0	93	97	39	96	90	143	91	104	78	72	65	26	3	-1	-75	0	-10	-68	-4	-1	92	4	4	73
172.032	0	92	97	38	96	90	143	91	103	77	72	65	26	3	-1	-74	0	-10	-68	-4	-1	92	4	2	72
172.155	0	93	97	38	96	90	143	91	102	77	70	65	27	4	-1	-75	0	-9	-70	-5	-1	93	4	2	73
172.278	0	93	98	38	96	89	144	91	103	77	71	65	26	4	-1	-75	0	-10	-68	-5	-1	92	4	3	72
172.401	0	93	98	37	96	91	147	91	104	77	72	66	25	3	-1	-75	0	-10	-68	-4	-1	92	3	2	73
172.524	0	92	98	37	98	91	148	91	104	77	73	66	25	3	-1	-76	0	-9	-69	-4	-1	91	3	3	73
172.646	0	94	99	37	98	90	148	91	105	77	73	65	24	3	-1	-76	0	-9	-69	-4	-1	92	4	3	72
172.769	0	93	98	38	97	91	146	90	103	78	72	65	25	4	-1	-75	0	-10	-68	-5	-1	92	4	3	72
172.892	0	92	97	37	97	90	146	91	103	78	73	65	25	4	-1	-74	0	-9	-67	-5	-1	92	4	3	72
173.015	0	92	97	37	98	90	146	91	104	78	72	66	25	4	-1	-75	0	-9	-67	-5	-1	92	4	3	73
173.138	0	93	98	38	98	91	147	92	104	77	72	65	24	3	-1	-76	0	-10	-69	-4	0	92	4	4	73
173.261	0	93	99	37	98	91	146	91	104	77	72	65	24	3	-1	-76	-1	-10	-68	-5	-1	92	4	3	73
173.384	0	93	99	37	98	91	145	91	105	77	72	66	25	3	-2	-75	-1	-10	-68	-4	-1	92	4	3	73
173.507	0	94	97	40	98	90	144	91	104	76	73	66	26	4	-2	-75	0	-10	-69	-4	-1	93	4	3	73
173.629	0	92	97	39	97	90	144	91	104	77	72	66	26	4	-1	-74	0	-11	-69	-4	-1	93	4	3	73
173.752	0	93	97	39	97	90	144	91	102	77	73	65	26	4	-1	-73	0	-10	-68	-4	-1	92	4	4	73
173.875	0	92	98	38	97	90	145	92	104	77	72	65	25	3	-1	-74	0	-11	-67	-5	-1	92	3	3	72
173.998	0	92	98	37	98	91	147	90	104	77	72	66	24	3	0	-76	0	-10	-68	-5	0	92	4	4	73
174.121	0	93	97	37	97	91	145	92	104	77	72	65	25	3	-1	-76	0	-10	-69	-4	0	92	5	3	72
174.244	0	93	98	38	97	90	144	92	104	77	72	65	25	4	-1	-75	-1	-9	-69	-4	-1	92	3	3	73
174.367	0	92	97	40	97	89	143	91	102	77	72	65	27	4	-1	-74	0	-10	-68	-4	-1	92	5	4	73
174.49	0	92	96	38	97	90	144	91	102	77	73	64	26	3	-1	-75	-1	-10	-69	-5	-2	92	4	3	72
174.612	0	92	97	38	98	90	145	91	103	77	72	65	26	3	-1	-75	0	-9	-68	-4	-1	91	5	3	72
174.735	0	92	97	38	98	90	145	90	104	77	73	64	25	4	-1	-75	-1	-10	-68	-5	-1	93	4	4	72
174.858	0	92	98	38	97	90	145	91	104	77	71	65	25	3	-2	-76	0	-10	-68	-5	-1	92	4	3	72
174.981	0	93	98	37	97	90	146	91	104	77	72	65	24	4	0	-76	0	-10	-68	-5	0	92	4	2	72
175.104	0	93	98	38	97	90	144	91	103	77	72	65	26	4	-1	-75	0	-9	-69	-5	-1	92	5	3	73
175.227	0	92	97	39	96	89	144	90	102	76	71	65	27	3	-1	-75	0	-10	-68	-5	-1	92	4	3	73
175.35	0	93	97	39	98	90	145	91	102	77	72	65	26	3	-1	-75	0	-10	-68	-4	-1	92	4	3	73
175.473	0	93	97	39	97	89	146	90	102	77	71	65	25	4	-1	-75	-1	-9	-69	-4	-1	92	4	4	72
175.596	0	92	97	38	96	90	145	91	103	76	71	64	26	3	-1	-75	-1	-10	-69	-4	0	91	4	3	73
175.718	0	93	98	37	97	90	145	91	104	77	72	66	25	4	-1	-75	0	-9	-68	-5	0	91	4	3	73
175.841	0	93	97	38	97	90	145	90	103	77	71	65	24	3	-2	-76	0	-10	-68	-5	-1	92	4	3	73
175.964	0	93	97	40	96	89	144	91	102	77	72	64	27	4	-1	-75	0	-9	-69	-4	-1	92	4	2	73
176.087	0	92	97	39	96	90	144	91	102	77	72	64	27	4	0	-75	-1	-10	-68	-5	-1	92	4	3	73
176.21	0	92	97	39	97	89	144	91	103	77	71	64	26	4	-1	-75	0	-11	-68	-4	0	91	4	3	72
176.333	0	92	98	38	96	90	145	91	103	77	72	65	26	4	-2	-76	0	-9	-68	-5	-1	92	4	3	72
176.456	0	92	98	38	95	90	145	91	103	76	71	65	27	4	-1	-76	0	-10	-68	-4	-1	92	4	3	72
176.579	0	93	99	38	96	90	145	92	105	75	72	66	29	4	-1	-75	0	-10	-69	-4	0	91	4	3	73
176.701	0	92	98	41	95	90	143	91	103	76	71	65	30	4	-1	-74	-1	-9	-68	-5	-1	93	3	3	73
176.824	0	93	97	40	96	90	144	90	102	77	71	64	29	4	-1	-75	0	-10	-69	-5	-1	92	3	3	73
176.947	0	93	97	40	96	90	145	90	102	76	72	64	29	4	-1	-76	0	-9	-69	-5	-1	92	5	2	73
177.07	0	93	97	39	96	90	146	90	102	76	71	64	28	3	-2	-76	0	-9	-69	-5	-1	91	4	3	72
177.193	0	92	97	39	97	90	146	91	103	76	71	65	27	3	-1	-77	0	-10	-69	-5	-1	91	4	3	72
177.316	0	92	98	38	96	90	148	90	104	76	71	65	26	3	-1	-76	-1	-11	-68	-5	0	91	4	3	72
177.439	0	91	98	37	96	91	147	91	104	76	72	65	26	3	-1	-77	0	-9	-69	-5	-1	92	4	3	72
177.562	0	92	96	40	96	91	145	90	102	76	71	65	27	3	-1	-75	0	-10	-69	-5	-1	92	4	3	73
177.684	0	92	98	40	96	89	144	91	102	77	71	64	28	4	-1	-75	0	-9	-68	-5	-1	91	4	3	72
177.807	0	92	96	40	96	89	146	90	103	76	71	65	27	4	0	-76	0	-10	-69	-4	-1	92	4	4	72
177.93	0	92	97	39	95	90	146	91	102	77	71	65	27	4	-1	-77	-1	-10	-68	-4	-1	91	4	3	72
178.053	0	93	97	39	97	89	145	90	102	76	71	65	28	3	-1	-77	-1	-11	-70	-5	-1	92	4	3	73
178.176	0	92	98	38	95	90	146	91	103	77	71	65	26	3	-1	-76	-1	-9	-68	-5	-1	91	5	4	73
178.299	0	92	98	38	96	90	146	91	103	76	72	65	26	4	-1	-77	0	-10	-69	-5	-1	91	4	3	74
178.422	0	93	97	41	96	88	144	91	101	76	72	65	28	4	-1	-76	0	-10	-69	-5	-1	92	4	2	73
178.545	0	92	96	40	96	90	143	91	101	76	71	65	29	3	-2	-76	0	-9	-69	-4	0	92	3	3	72
178.668	0	92	96	39	96	89	145	91	102	77	71	65	27	3	-1	-76	0	-9	-68	-5	-1	91	4	3	72
178.79	0	92	96	38	96	90	146	90	102	76	72	65	26	3	-1	-76	-1	-10	-68	-5	0	92	5	2	72
178.913	0	92	97	38	95	89	145	91	103	76	71	66	28	3	-1	-77	0	-10	-70	-5	0	92	4	3	72
179.036	0	92	97	37	97	90	146	91	102	76	72	65	26	3	-1	-77	0	-9	-71	-5	-1	90	4	3	73
179.159	0	93	97	38	97	90	145	90	104	75	71	66	26	3	-1	-76	-1	-10	-69	-5	-1	90	4	3	73
179.282	0	93	97	40	96	89	144	90	102	77	71	65	27	3	-1	-76	-1	-10	-68	-5	-1	92	4	3	72
179.405	0	92	96	40	96	90	144	90	101	76	71	64	28	3	-1	-76	0	-10	-69	-4	-1	91	4	3	73
179.528	0	92	97	39	97	89	144	91	101	77	71	65	27	4	-1	-76	0	-9	-68	-5	-1	91	4	3	72
179.651	0	93	97	39	96	90	146	91	102	77	71	65	26	5	-1	-76	-1	-10	-68	-5	0	92	4	3	72
179.773	0	93	97	39	96	90	147	91	103	76	70	65	25	4	-1	-77	0	-10	-68	-4	-1	92	5	3	71
179.896	0	93	97	38	97	90	146	91	102	76	71	65	26	4	-1	-77	0	-10	-70	-4	-1	92	4	2	73
180.019	0	93	98	37	96	91	146	92	103	76	71	65	25	3	-1	-77	0	-10	-70	-4	-1	91	4	4	73
180.142	0	92	97	39	96	90	144	90	102	77	70	65	27	3	0	-76	0	-9	-68	-4	-1	92	5	4	72
180.265	0	92	97	39	97	89	145	91	102	77	71	64	28	4	-1	-76	0	-10	-69	-4	0	92	4	3	73
180.388	0	92	96	39	97	89	145	91	102	76	72	65	27	3	-1	-76	0	-10	-69	-4	-1	92	5	3	72
180.511	0	92	96	38	96	90	145	90	102	77	72	65	26	4	-1	-76	-1	-10	-68	-5	-1	92	4	3	72
180.634	0	92	97	37	96	90	146	91	103	77	72	65	26	4	-1	-76	0	-9	-69	-4	0	92	4	3	72
180.756	0	93	97	37	96	90	146	91	104	77	71	65	26	3	-1	-77	0	-10	-69	-4	-1	92	3	3	72
180.879	0	93	98	37	96	90	145	91	103	77	71	66	27	3	-1	-76	0	-11	-69	-5	-1	91	4	3	72
181.002	0	92	97	39	97	90	145	91	103	77	72	64	27	3	-2	-75	0	-9	-68	-4	-1	92	5	3	73
181.125	0	93	97	39	96	89	145	91	102	77	72	66	27	3	-1	-75	0	-9	-69	-4	-1	92	5	3	73
181.248	0	93	97	39	97	89	145	91	102	77	71	65	26	3	-1	-77	0	-10	-68	-4	-1	92	4	3	72
181.371	0	93	97	39	96	90	145	91	103	76	71	66	26	4	-1	-77	-1	-9	-69	-5	-1	91	5	3	72
181.494	0	93	98	38	96	91	145	91	104	77	71	66	27	4	-1	-76	-1	-10	-69	-4	-1	92	4	4	73
181.617	0	92	98	37	96	91	146	91	104	77	72	66	25	3	-1	-76	0	-10	-69	-5	-1	91	4	3	72
181.74	0	92	98	39	95	90	144	91	104	76	72	65	26	3	-1	-76	0	-10	-70	-4	-1	91	4	3	73
181.862	0	93	96	39	97	89	142	91	102	77	72	65	29	4	0	-75	0	-9	-70	-5	0	92	3	3	73
181.985	0	93	97	39	97	89	144	91	103	77	72	65	27	4	-1	-75	-1	-10	-68	-4	-1	92	4	4	73
182.108	0	93	97	38	96	90	144	90	103	77	72	65	26	3	-1	-75	0	-9	-69	-4	-1	92	4	3	72
182.231	0	93	97	38	97	90	146	91	103	77	72	66	25	3	-1	-76	-1	-10	-69	-4	-1	92	3	2	72
182.354	0	92	98	37	97	90	146	91	104	77	72	65	26	4	-1	-76	0	-10	-69	-5	-1	91	4	3	72
182.477	0	93	98	37	97	91	145	92	105	77	72	66	26	3	-1	-76	0	-10	-69	-5	0	92	4	2	73
182.6	0	93	98	38	97	90	145	92	104	76	71	67	24	4	-1	-75	-1	-10	-67	-5	-1	91	4	3	72
182.723	0	93	97	40	97	90	144	91	103	77	71	65	27	4	-1	-75	0	-9	-69	-4	0	93	4	3	73
182.845	0	93	97	39	97	90	144	91	103	77	72	65	27	3	-1	-76	0	-9	-69	-4	0	92	3	3	72
182.968	0	93	97	38	97	90	145	91	103	77	72	65	26	3	-2	-75	0	-10	-68	-5	-1	92	4	3	72
183.091	0	92	98	38	97	90	145	91	104	77	71	65	26	3	-1	-76	-1	-10	-69	-5	-1	92	4	3	73
183.214	0	94	97	38	96	90	145	92	104	77	72	66	26	5	-1	-77	-1	-10	-70	-4	-1	92	5	4	73
183.337	0	93	99	37	96	91	145	92	104	77	72	66	26	4	-1	-76	0	-10	-70	-4	-1	92	4	3	73
183.46	0	93	98	38	97	90	144	91	104	77	72	65	26	4	-1	-75	-1	-10	-68	-5	-1	92	4	3	73
183.583	0	92	97	38	97	89	144	92	103	78	72	65	27	4	-1	-75	-1	-9	-68	-4	0	93	4	2	73
183.706	0	93	98	38	98	90	144	91	103	77	71	66	27	4	-1	-76	0	-10	-69	-5	-1	92	4	3	73
183.828	0	93	97	38	96	90	145	92	104	78	71	66	26	4	-1	-76	0	-10	-69	-5	0	92	4	3	72
183.951	0	93	98	37	97	90	145	92	103	77	72	66	25	4	-1	-75	0	-9	-69	-5	-1	92	3	3	73
184.074	0	92	99	37	96	91	145	92	105	77	71	66	25	5	-1	-76	0	-10	-69	-5	-1	92	4	4	73
184.197	0	93	98	38	96	91	145	91	106	76	71	66	25	4	-1	-77	0	-10	-69	-5	-1	92	4	3	73
184.32	0	93	97	39	97	91	143	92	103	78	72	65	27	3	-2	-75	0	-9	-69	-5	0	92	5	3	73
184.443	0	92	96	38	97	89	144	91	103	78	71	66	27	4	-1	-75	0	-10	-68	-5	-1	92	4	3	72
184.566	0	94	98	38	96	90	144	91	104	77	73	66	26	4	-1	-75	0	-10	-69	-4	-1	92	4	3	72
184.689	0	93	98	38	97	90	145	91	103	77	72	66	26	4	-2	-76	0	-10	-69	-4	-1	92	4	4	72
184.812	0	93	98	37	97	90	145	92	105	77	72	66	26	4	-1	-76	0	-9	-69	-5	-1	92	5	2	72
184.934	0	93	99	37	97	91	144	91	105	77	72	66	25	4	-1	-75	0	-11	-69	-5	-1	92	4	3	73
185.057	0	92	99	39	96	91	143	92	105	76	72	66	26	3	-1	-75	0	-10	-70	-5	-1	92	3	3	73
185.18	0	92	98	39	97	90	143	91	103	77	72	66	27	4	-1	-74	0	-9	-69	-4	-1	92	4	3	73
185.303	0	93	97	39	97	90	144	91	103	77	72	65	27	4	-1	-75	0	-11	-69	-5	-1	93	4	3	73
185.426	0	92	97	38	97	89	144	91	104	77	72	66	26	4	0	-74	-1	-10	-68	-5	-1	92	4	3	73
185.549	0	92	98	38	96	90	145	91	103	77	72	66	25	4	-2	-76	0	-9	-68	-4	-1	92	4	4	72
185.672	0	93	98	37	96	91	144	91	104	77	72	66	26	3	-1	-76	0	-10	-69	-3	-1	91	3	3	72
185.795	0	93	98	37	97	90	145	91	105	77	72	66	26	3	-1	-75	-1	-10	-69	-4	-1	92	5	3	73
185.917	0	92	98	38	98	90	144	91	104	77	72	65	25	4	0	-74	-1	-10	-68	-4	-1	92	4	3	72
186.04	0	93	97	39	97	90	144	90	103	77	72	65	26	3	-1	-74	-1	-11	-69	-5	0	92	4	3	73
[truncated: 1,189 more rows]

## Sheet: Add_info
Time	Marker	Accel_x	Accel_y	Accel_z	Gyro_x	Gyro_y	Gyro_z	Magnet_x	Magnet_y	Magnet_z	battery		ld_gain	pd_gain
[truncated: 2,702 more rows]
