# Supplementary material for: Charitable crowdfunding donation-intention estimation depending on emotional project images using fNIRS-based functional connectivity
Source: PLoS One. 2024 May 8;19(5):e0303144. doi: 10.1371/journal.pone.0303144 (PMC11078340; doi:10.1371/journal.pone.0303144)
Supplement: S1 File — (ZIP) [file pone.0303144.s001.zip › Some donation dataset/negative/subject18.xlsx]

## Sheet: D780
	SNR :	45	46	49	53	51	45	40	42	43	39	46	52	36	50	41
Time	Marker	ch1	ch2	ch3	ch4	ch5	ch6	ch7	ch8	ch9	ch10	ch11	ch12	ch13	ch14	ch15
0.24576	0	819	443	383	177	563	338	145	180	323	178	420	360	214	437	818
0.36864	0	819	443	383	177	563	338	145	180	323	178	420	360	214	437	818
0.49152	0	879	473	394	186	574	348	156	203	358	184	429	397	229	469	877
0.6144	0	915	475	404	186	568	357	158	201	362	183	424	411	231	482	912
0.73728	0	917	475	406	181	557	358	156	207	358	183	420	404	227	490	922
0.86016	0	918	474	404	182	554	356	156	213	360	182	419	405	226	489	933
0.98304	0	920	473	405	183	553	357	157	209	360	182	420	406	227	489	935
1.10592	0	922	484	396	183	556	359	155	200	360	182	422	406	227	489	940
1.2288	0	926	494	388	185	558	358	157	206	362	182	423	407	229	491	944
1.35168	0	928	497	390	186	560	360	158	214	363	185	424	409	229	491	947
1.47456	0	923	491	386	182	554	357	157	208	361	182	420	404	227	485	944
1.59744	0	923	490	385	180	553	356	156	201	361	181	419	404	225	484	944
1.72032	0	924	492	386	181	554	358	155	204	360	181	419	405	226	485	947
1.8432	0	925	491	387	182	555	359	156	211	361	182	420	407	227	487	951
1.96608	0	929	494	388	184	558	357	157	211	365	182	421	408	228	489	953
2.08896	0	932	495	389	185	562	361	157	203	365	183	424	410	230	490	958
2.21184	0	933	496	391	186	563	362	158	209	364	184	423	409	229	489	960
2.33472	0	927	490	385	181	554	358	157	212	361	183	418	404	227	484	956
2.4576	0	928	488	384	181	553	356	154	208	362	179	419	404	224	484	954
2.58048	0	928	489	384	181	552	357	153	201	361	179	417	403	226	488	953
2.70336	0	929	490	385	182	554	358	155	205	360	179	417	403	226	491	955
2.82624	0	931	491	387	183	557	358	155	212	361	180	418	405	226	491	957
2.94912	0	935	494	389	185	559	357	157	211	365	181	419	407	227	493	961
3.072	0	934	492	388	184	558	360	155	202	362	179	418	404	225	490	959
3.19488	0	929	487	384	180	550	355	153	205	358	177	416	401	223	485	947
3.31776	0	928	487	383	180	549	355	154	211	358	177	414	402	221	485	951
3.44064	0	927	486	384	180	548	355	153	207	360	176	414	402	221	484	941
3.56352	0	929	488	384	180	551	354	154	199	360	177	413	403	222	485	947
3.6864	0	932	490	386	181	553	356	155	205	359	179	414	404	224	487	944
3.80928	0	930	489	385	182	552	357	155	212	359	181	412	402	223	485	944
3.93216	0	925	483	382	179	545	352	153	206	359	174	413	400	218	481	931
4.05504	0	924	483	381	179	545	352	151	199	357	175	410	400	219	480	929
4.17792	0	923	483	381	178	545	352	152	204	356	175	409	401	220	480	926
4.3008	0	925	485	382	180	546	353	153	211	357	177	411	402	220	480	931
4.42368	0	927	485	384	180	550	352	154	207	362	179	413	404	221	483	933
4.54656	0	927	488	385	181	552	356	154	200	360	180	413	403	221	484	933
4.66944	0	920	481	380	179	543	353	152	204	356	174	410	406	215	470	918
4.79232	0	918	480	379	177	540	350	151	209	356	172	408	402	214	472	918
4.9152	0	918	480	380	177	539	350	151	204	357	171	408	398	214	476	908
5.03808	0	918	480	380	178	541	349	151	197	356	174	407	400	217	475	913
5.16096	0	918	483	382	178	544	352	151	203	356	175	408	402	218	477	908
5.28384	0	920	484	383	179	547	353	153	210	358	178	411	403	219	480	915
5.40672	0	918	485	384	181	547	354	153	206	360	176	411	406	218	473	913
5.5296	0	914	480	380	177	538	350	150	198	355	171	408	403	213	470	907
5.65248	0	912	479	377	177	538	349	151	203	354	171	408	399	213	472	900
5.77536	0	912	480	379	175	540	349	151	209	355	172	406	399	214	473	902
5.89824	0	914	481	379	177	538	350	151	202	357	174	406	401	217	474	898
6.02112	0	914	483	381	177	543	352	152	198	357	175	409	402	217	476	906
6.144	0	913	484	382	179	544	352	152	207	358	175	411	402	216	475	901
6.26688	0	908	479	379	176	538	350	150	208	354	171	409	403	213	468	898
6.38976	0	908	478	378	176	537	348	150	202	355	169	408	399	213	471	892
6.51264	0	908	479	379	175	538	350	149	197	355	169	409	399	212	471	897
6.63552	0	909	480	379	177	539	351	151	204	355	174	408	401	215	473	893
6.7584	0	911	481	381	177	543	352	152	208	357	175	410	403	217	474	902
6.88128	0	914	483	383	180	548	352	152	204	361	177	413	405	219	476	905
7.00416	0	911	482	383	179	544	354	152	199	357	174	411	405	218	471	903
7.12704	0	906	478	378	176	538	350	150	204	354	170	409	407	213	463	893
7.24992	0	904	477	378	175	537	350	150	208	356	170	408	401	212	471	896
7.3728	0	906	477	379	176	537	350	149	202	357	170	410	400	212	471	893
7.49568	0	909	479	380	177	541	353	151	197	357	174	409	403	216	472	902
7.61856	0	911	481	382	179	543	352	152	207	359	176	412	404	219	474	906
7.74144	0	915	483	384	180	548	356	154	209	361	178	414	406	220	476	911
7.86432	0	914	483	385	181	547	356	152	203	362	176	415	408	218	471	909
7.9872	0	909	479	379	177	540	353	150	199	358	171	412	408	215	463	904
8.11008	0	909	478	380	177	539	354	150	205	357	171	412	402	214	471	905
8.23296	0	910	478	381	176	540	353	150	208	358	171	413	402	214	471	906
8.35584	0	912	480	382	177	543	353	150	201	360	176	412	404	218	473	909
8.47872	0	915	483	383	179	547	355	152	199	360	176	414	406	219	475	912
8.6016	0	917	484	385	181	550	356	154	209	363	178	415	408	220	477	916
8.72448	0	913	480	383	179	546	356	151	209	360	174	415	412	217	466	911
8.84736	0	913	479	380	178	542	354	151	200	360	172	413	411	216	464	904
8.97024	0	914	480	382	178	543	355	151	199	358	172	415	403	214	473	912
9.09312	0	914	479	382	178	546	355	152	206	360	175	415	405	217	473	913
9.216	0	916	482	384	179	548	356	153	210	364	177	415	406	220	476	916
9.33888	0	921	484	386	180	551	357	153	202	365	177	417	408	221	479	920
9.46176	0	923	486	387	182	555	359	154	203	365	180	419	410	222	480	925
9.58464	0	918	483	384	180	548	358	153	208	361	175	418	412	218	468	919
9.70752	0	916	478	381	178	543	354	152	208	362	174	414	411	217	466	915
9.8304	0	918	478	380	177	544	354	151	201	362	172	416	403	216	473	910
9.95328	0	918	480	382	179	545	356	151	201	361	172	416	404	215	473	916
10.0762	0	920	481	383	179	548	357	152	208	363	175	416	406	218	476	917
10.199	0	922	485	384	180	551	356	153	210	366	178	416	408	221	479	920
10.3219	0	924	486	387	182	554	359	154	203	367	179	418	409	222	480	924
10.4448	0	922	485	386	182	553	360	153	204	363	177	416	410	219	473	916
10.5677	0	918	481	381	179	544	356	151	209	361	173	414	411	216	465	915
10.6906	0	918	480	381	179	544	354	151	208	363	173	415	408	216	469	913
10.8134	0	917	480	381	179	544	354	152	200	363	172	414	405	215	473	907
10.9363	0	919	482	383	179	548	355	152	202	362	176	412	405	219	474	909
11.0592	0	921	484	384	181	551	356	154	209	363	178	415	407	220	477	917
11.1821	0	922	486	386	184	553	357	155	211	367	179	417	409	221	478	920
11.305	0	918	481	382	180	545	354	152	201	363	173	414	411	216	466	906
11.4278	0	915	479	380	178	541	353	151	200	360	172	411	410	215	463	902
11.5507	0	915	479	380	179	542	352	151	208	360	172	411	406	213	468	906
11.6736	0	914	479	380	179	542	352	152	207	362	172	412	404	213	471	906
11.7965	0	917	481	382	180	546	354	151	201	363	176	412	406	217	473	908
11.9194	0	919	485	384	181	549	355	154	203	363	176	413	407	218	476	911
12.0422	0	921	487	387	185	554	356	155	212	367	179	416	409	220	479	914
12.1651	0	915	482	382	180	546	355	152	207	364	174	413	411	216	465	907
12.288	0	913	479	379	178	541	351	151	199	361	171	411	409	214	464	899
12.4109	0	912	480	380	179	541	351	151	202	360	171	412	403	213	470	898
12.5338	0	913	480	381	179	542	351	152	209	361	173	411	402	216	472	904
12.6566	0	913	482	382	180	545	351	153	207	364	177	412	405	218	474	906
12.7795	0	916	485	384	182	547	354	154	201	364	178	414	407	219	475	910
12.9024	0	916	486	386	183	549	357	156	203	363	177	416	411	218	473	911
13.0253	0	912	481	381	180	542	352	152	209	361	173	413	410	215	464	904
13.1482	0	911	481	380	179	541	350	152	206	363	174	412	407	217	469	904
13.271	0	912	482	381	180	543	351	151	200	361	175	412	404	217	473	906
13.3939	0	911	482	383	181	544	353	152	202	361	177	413	405	219	474	907
13.5168	0	915	485	385	182	548	354	155	210	363	177	415	407	221	479	910
13.6397	0	918	489	386	184	554	353	156	210	366	178	419	409	222	482	916
13.7626	0	911	493	386	183	555	355	152	203	360	173	417	411	218	476	920
13.8854	0	904	491	383	180	550	351	149	205	355	169	414	414	217	466	919
14.0083	0	902	492	383	180	550	352	149	213	355	169	415	412	216	471	921
14.1312	0	901	493	384	179	550	350	149	211	358	169	417	412	217	471	922
14.2541	0	902	492	387	180	554	353	150	203	357	174	415	412	221	476	930
14.377	0	897	497	389	182	559	357	153	209	359	175	414	415	223	477	940
14.4998	0	900	502	390	184	563	359	155	216	363	178	418	416	225	478	943
14.6227	0	898	497	389	182	557	359	154	212	365	178	418	417	221	466	937
14.7456	0	893	488	384	179	549	356	152	204	363	174	415	414	217	461	926
14.8685	0	893	485	384	179	548	357	153	205	362	179	413	414	220	460	921
14.9914	0	896	484	382	179	547	357	154	210	365	180	415	414	219	461	920
15.1142	0	902	488	382	178	549	359	154	207	364	180	423	406	222	476	917
15.2371	0	902	495	385	180	558	359	151	201	361	174	426	407	223	487	928
15.36	0	896	497	390	179	561	362	149	207	358	172	423	411	221	478	936
15.4829	0	888	490	388	176	556	360	149	212	357	170	416	414	218	466	930
15.6058	0	889	487	388	177	554	360	150	209	359	172	418	415	215	463	923
15.7286	0	886	487	388	175	555	363	150	203	360	173	419	415	213	461	916
15.8515	0	885	486	391	176	560	367	151	205	359	174	420	416	212	460	915
15.9744	0	884	489	393	177	563	369	152	211	362	175	423	418	212	461	913
16.0973	0	883	490	395	178	565	370	153	209	365	176	422	419	212	459	909
16.2202	0	877	482	391	175	558	369	150	203	363	174	415	411	209	455	886
16.343	0	873	479	389	174	557	368	151	204	361	173	414	411	208	455	885
16.4659	0	870	487	392	174	562	368	148	210	359	168	417	405	209	469	876
16.5888	0	874	483	389	176	560	367	151	208	362	172	417	405	209	471	879
16.7117	0	871	479	401	176	566	369	149	204	359	170	419	409	209	472	876
16.8346	0	873	493	396	179	570	370	150	208	359	171	421	410	209	474	882
16.9574	0	870	485	390	175	564	369	151	211	360	173	416	413	209	462	877
17.0803	0	865	488	390	173	564	366	145	208	357	167	415	414	207	458	875
17.2032	0	863	488	390	175	565	367	146	203	356	167	415	413	206	460	883
17.3261	0	862	485	390	175	563	367	148	207	357	169	415	415	206	460	873
17.449	0	864	487	393	175	568	368	148	211	357	170	416	412	205	464	881
17.5718	0	866	488	395	178	569	370	149	209	361	171	419	414	207	465	881
17.6947	0	863	488	394	177	571	371	150	205	360	171	415	416	207	458	878
17.8176	0	860	484	392	174	561	368	147	205	357	168	411	412	204	453	864
17.9405	0	859	483	392	175	563	368	148	210	358	171	409	413	203	452	868
18.0634	0	861	483	394	176	562	368	149	207	360	170	409	413	203	451	861
18.1862	0	864	473	405	177	564	370	149	203	361	170	410	415	204	451	867
18.3091	0	866	468	416	179	568	373	150	207	361	171	412	417	203	453	864
18.432	0	867	471	420	179	572	374	151	212	363	173	413	418	205	455	870
18.5549	0	862	485	395	178	564	370	149	207	361	171	409	413	204	451	857
18.6778	0	861	489	398	178	565	369	147	203	359	167	411	414	203	453	864
18.8006	0	862	485	392	179	567	368	149	208	360	171	407	413	204	455	866
18.9235	0	857	492	391	178	574	366	148	212	357	167	411	413	203	460	866
19.0464	0	860	504	390	179	586	365	142	210	353	161	418	413	204	472	872
19.1693	0	863	518	396	180	596	367	139	206	346	159	425	419	205	473	889
19.2922	0	863	516	394	180	587	363	139	213	344	158	423	418	205	463	885
19.415	0	865	514	392	182	583	365	141	218	345	162	423	420	207	464	898
19.5379	0	868	518	394	182	587	364	141	216	348	161	425	419	211	471	905
19.6608	0	872	533	397	186	603	369	136	214	337	154	433	415	213	488	939
19.7837	0	880	534	404	189	606	373	141	229	339	159	434	420	216	493	952
19.9066	0	886	531	407	192	605	375	148	234	347	166	431	424	219	488	961
20.0294	0	884	522	404	188	591	371	146	223	350	165	425	426	218	471	959
20.1523	0	886	517	402	187	584	370	146	215	349	166	423	424	218	467	959
20.2752	0	888	518	403	187	585	370	148	222	350	168	425	425	218	469	967
20.3981	0	890	520	403	187	588	371	149	227	351	168	428	427	220	471	973
20.521	0	893	523	404	190	593	372	149	221	354	168	432	422	221	483	983
20.6438	0	900	526	406	191	598	372	150	218	354	170	434	425	224	487	995
20.7667	0	900	523	402	189	592	370	148	224	350	168	431	428	224	476	999
20.8896	0	902	520	398	186	587	365	148	228	350	167	430	427	224	474	1002
21.0125	0	904	521	398	186	588	366	146	221	351	167	432	429	225	476	1007
21.1354	0	907	521	397	187	590	365	146	216	349	167	432	420	226	486	1011
21.2582	0	913	522	398	187	592	368	149	224	350	169	436	423	227	490	1018
21.3811	0	918	523	400	188	594	368	152	229	354	172	436	424	232	493	1024
21.504	0	916	520	400	188	590	368	149	220	354	171	435	428	231	483	1029
21.6269	0	915	514	396	184	584	365	148	215	351	169	433	426	230	480	1029
21.7498	0	916	515	395	186	586	366	149	223	350	170	435	419	230	490	1030
21.8726	0	911	519	400	186	590	368	147	226	352	169	435	425	229	486	1029
21.9955	0	915	511	396	186	588	365	152	220	359	175	433	420	231	495	1032
22.1184	0	913	513	396	185	593	368	151	217	354	173	437	423	229	494	1024
22.2413	0	911	517	399	187	594	368	150	223	351	171	436	424	228	487	1018
22.3642	0	907	512	395	185	585	364	147	223	350	169	433	424	226	479	1012
22.487	0	910	512	395	185	584	364	146	215	350	168	432	424	227	480	1015
22.6099	0	913	509	397	186	583	364	148	212	349	169	432	421	226	484	1016
22.7328	0	916	509	397	187	585	364	149	221	350	171	434	418	227	491	1024
22.8557	0	918	512	398	188	587	366	151	222	353	174	434	420	230	494	1025
22.9786	0	919	514	400	190	589	367	150	215	354	172	436	423	228	491	1018
23.1014	0	915	508	396	186	579	363	147	212	349	169	430	422	227	483	1009
23.2243	0	917	509	395	187	581	362	147	221	349	168	431	414	226	492	1005
23.3472	0	918	510	395	187	581	363	147	220	350	170	432	414	227	492	1002
23.4701	0	921	511	395	186	582	362	148	213	351	169	432	414	227	493	1003
23.593	0	924	512	396	189	583	363	149	213	351	169	435	416	227	495	1000
23.7158	0	924	513	396	190	584	364	150	222	352	172	432	418	227	490	996
23.8387	0	919	510	393	187	576	361	148	219	349	170	428	420	227	479	992
23.9616	0	921	507	393	188	575	362	149	210	351	171	429	419	227	478	1000
24.0845	0	925	505	392	188	574	362	150	210	352	175	425	419	230	476	1008
24.2074	0	923	506	393	188	579	362	152	221	354	176	428	417	231	480	1019
24.3302	0	932	511	394	189	582	362	152	220	359	179	433	417	233	487	1035
24.4531	0	932	510	393	190	582	364	151	211	357	176	432	417	232	482	1037
24.576	0	929	505	390	186	573	360	149	210	351	172	430	417	228	473	1024
24.6989	0	933	506	388	186	573	360	150	219	353	172	430	417	228	474	1025
24.8218	0	951	502	388	185	572	361	150	216	355	175	429	417	230	473	1030
24.9446	0	949	502	391	186	575	363	150	208	356	177	430	411	232	480	1030
25.0675	0	946	507	395	189	577	365	153	210	356	179	433	414	233	484	1031
25.1904	0	949	509	396	191	577	365	154	221	359	179	433	417	232	479	1035
25.3133	0	948	505	393	187	570	361	152	214	358	175	431	416	228	471	1033
25.4362	0	953	506	393	188	570	361	151	206	357	174	431	410	228	481	1036
25.559	0	958	507	394	189	570	362	152	209	356	179	429	410	231	483	1028
25.6819	0	962	507	395	190	573	364	154	217	359	181	430	411	232	486	1032
25.8048	0	966	508	397	191	576	363	155	216	364	182	433	414	234	488	1030
25.9277	0	966	513	399	193	581	369	156	209	364	184	434	416	235	489	1017
26.0506	0	956	518	396	188	581	367	151	211	357	175	434	420	228	476	1018
26.1734	0	953	522	397	188	583	367	151	220	356	174	437	414	227	485	1020
26.2963	0	952	525	399	190	586	367	150	217	358	175	439	415	228	486	1018
26.4192	0	956	527	401	194	587	370	149	210	356	173	441	417	230	489	1031
26.5421	0	959	528	403	195	591	370	153	220	359	179	440	419	235	493	1036
26.665	0	961	529	404	195	594	373	154	226	359	182	441	419	237	496	1038
26.7878	0	959	523	401	193	584	368	152	219	360	176	441	423	233	482	1037
26.9107	0	964	522	402	193	586	370	153	212	360	180	439	418	237	492	1042
27.0336	0	965	524	405	195	587	371	155	219	360	182	439	418	238	493	1042
27.1565	0	966	522	404	195	587	372	157	225	362	185	440	420	239	492	1042
27.2794	0	969	523	407	196	591	372	158	222	368	186	442	422	241	495	1046
27.4022	0	970	524	409	198	593	376	160	214	367	188	443	426	241	492	1049
27.5251	0	965	517	403	194	581	372	158	219	363	185	438	424	240	482	1039
27.648	0	966	516	402	194	580	371	158	224	363	186	439	421	240	486	1043
27.7709	0	966	516	403	194	581	370	158	217	367	186	440	417	241	493	1038
27.8938	0	968	516	404	195	584	373	157	211	365	186	441	419	243	496	1045
28.0166	0	970	517	406	196	585	373	159	219	366	187	444	422	243	500	1040
28.1395	0	971	519	406	198	588	376	160	224	368	189	443	424	243	494	1044
28.2624	0	966	512	401	194	579	370	156	215	367	186	438	424	241	485	1034
28.3853	0	966	512	402	193	577	370	156	210	364	185	439	416	242	493	1042
28.5082	0	965	513	401	194	579	370	157	218	364	185	439	416	242	494	1036
28.631	0	966	512	403	194	582	371	157	222	366	186	440	417	242	496	1040
28.7539	0	967	515	404	195	584	372	159	214	368	186	443	420	242	499	1034
28.8768	0	968	516	406	197	587	374	157	211	367	187	442	422	244	495	1033
28.9997	0	962	511	401	192	578	369	156	219	363	182	440	423	239	485	1028
29.1226	0	961	510	400	193	577	368	156	221	365	182	440	415	238	494	1034
29.2454	0	963	510	400	192	576	367	155	212	364	184	437	414	240	495	1028
29.3683	0	963	511	401	192	579	369	155	210	363	184	438	416	241	496	1029
29.4912	0	965	512	402	195	581	370	157	219	365	185	440	418	241	497	1029
29.6141	0	963	512	402	194	581	372	158	220	366	187	438	420	240	492	1030
29.737	0	959	508	396	192	573	366	154	210	365	180	437	420	235	483	1017
29.8598	0	956	507	397	192	573	366	154	208	362	183	432	412	237	491	1016
29.9827	0	956	507	398	191	573	366	154	216	361	183	432	412	237	491	1012
30.1056	0	956	508	398	192	575	366	155	217	364	184	434	414	236	493	1016
30.2285	0	958	510	399	191	578	367	156	210	366	184	436	416	236	495	1010
30.3514	0	957	511	402	193	580	369	156	210	363	183	437	418	235	491	1008
30.4742	0	950	507	396	189	571	365	153	216	360	179	435	418	231	482	999
30.5971	0	947	504	395	189	570	363	153	215	362	181	432	414	231	485	994
30.72	0	949	506	396	189	570	363	153	208	362	180	431	411	231	489	994
30.8429	0	948	507	397	191	572	364	154	208	360	182	431	412	233	489	995
30.9658	0	950	509	398	192	575	364	155	216	361	184	433	414	234	491	1001
31.0886	0	952	511	401	192	579	366	157	217	364	185	435	415	236	494	1001
31.2115	0	949	509	398	192	575	365	155	209	363	182	433	416	233	487	992
31.3344	0	946	507	396	190	570	362	153	207	358	181	431	409	232	488	990
31.4573	0	943	508	397	190	572	364	153	216	359	180	432	411	231	488	993
31.5802	0	943	504	395	189	570	361	157	214	363	186	428	409	233	488	989
31.703	0	943	509	397	191	574	364	156	206	363	184	431	412	232	488	987
31.8259	0	943	516	399	192	580	365	155	209	361	183	433	415	234	490	1000
31.9488	0	942	517	400	193	580	364	154	219	360	184	433	417	234	487	1003
32.0717	0	940	515	396	190	575	361	152	215	359	179	432	414	232	484	1005
32.1946	0	943	518	395	191	576	362	151	207	356	176	434	411	233	490	1015
32.3174	0	949	520	396	191	579	362	150	211	354	179	433	411	236	491	1023
32.4403	0	954	524	396	191	583	364	151	221	355	179	435	413	237	492	1033
32.5632	0	961	526	396	191	586	361	152	220	358	180	437	416	239	495	1042
32.6861	0	967	527	397	192	588	366	153	212	358	182	438	415	239	497	1049
32.809	0	965	520	393	188	580	362	151	213	353	177	438	417	234	482	1055
32.9318	0	966	518	393	187	578	361	151	221	353	178	437	410	236	489	1053
33.0547	0	965	517	395	189	579	361	152	217	356	182	436	411	238	491	1052
33.1776	0	965	518	397	191	577	363	153	209	355	181	436	414	238	491	1054
33.3005	0	969	519	400	193	581	365	154	214	356	184	439	415	239	494	1049
33.4234	0	972	522	403	196	585	368	157	223	359	185	441	418	241	496	1055
33.5462	0	970	519	399	194	580	365	155	218	360	185	438	413	241	494	1054
33.6691	0	971	518	399	193	578	364	155	210	359	183	438	414	241	493	1054
33.792	0	973	518	400	194	580	365	156	215	359	185	438	415	242	495	1047
33.9149	0	975	519	400	194	581	366	157	222	361	187	439	416	242	497	1053
34.0378	0	978	522	401	196	584	366	158	219	366	187	442	418	244	499	1055
34.1606	0	979	523	403	197	588	369	160	212	365	188	441	419	245	500	1054
34.2835	0	972	517	400	193	581	367	157	215	361	188	437	422	243	488	1046
34.4064	0	972	514	398	192	577	365	158	221	362	187	437	418	243	489	1053
34.5293	0	974	514	399	193	577	366	158	216	365	189	437	415	243	493	1048
34.6522	0	976	512	399	193	580	368	158	207	365	188	437	416	244	491	1055
34.775	0	976	513	402	194	584	372	160	214	365	190	440	418	245	494	1049
34.8979	0	980	514	404	197	586	374	163	222	368	194	440	420	246	494	1055
35.0208	0	975	510	400	194	577	369	159	216	367	191	434	421	245	480	1043
35.1437	0	975	509	399	192	575	369	158	207	365	191	432	422	244	479	1041
35.2666	0	973	510	400	193	576	369	159	213	365	191	434	414	244	489	1040
35.3894	0	974	510	400	193	578	370	160	220	366	190	437	416	244	489	1044
35.5123	0	975	512	402	195	582	370	160	214	370	190	438	419	244	492	1039
35.6352	0	975	514	405	196	587	373	161	209	370	191	439	420	245	497	1047
35.7581	0	968	509	400	192	577	370	159	213	364	191	432	423	244	481	1035
35.881	0	967	508	399	192	576	367	158	218	365	189	433	417	243	486	1039
36.0038	0	967	509	400	193	577	367	158	213	367	188	435	415	243	492	1033
36.1267	0	967	511	401	194	580	368	158	207	366	188	435	417	242	492	1040
36.2496	0	968	512	402	196	583	370	160	214	367	188	437	420	244	496	1035
36.3725	0	969	515	406	196	587	372	161	221	368	191	437	420	245	498	1041
36.4954	0	963	510	400	192	578	368	157	213	367	190	433	423	243	483	1031
36.6182	0	963	509	401	193	577	368	157	206	365	187	433	416	242	492	1037
36.7411	0	962	511	401	194	579	368	157	213	365	187	434	417	242	494	1032
36.864	0	963	512	402	195	583	368	160	220	367	189	435	419	243	496	1038
36.9869	0	966	514	404	196	585	370	160	214	370	189	438	420	244	499	1034
37.1098	0	967	517	407	197	587	373	160	209	369	190	438	424	245	496	1042
37.2326	0	961	511	401	193	579	366	158	214	363	188	432	422	243	485	1031
37.3555	0	961	510	401	193	579	366	158	218	365	189	432	415	243	494	1036
37.4784	0	962	513	403	193	580	366	158	213	366	188	434	417	242	495	1031
37.6013	0	962	513	404	196	583	367	158	207	366	187	435	419	243	496	1039
37.7242	0	965	515	405	195	585	369	159	215	366	189	437	420	243	498	1035
37.847	0	964	517	407	198	587	372	162	221	368	191	437	423	244	494	1040
37.9699	0	962	510	401	192	576	365	158	213	367	190	431	422	243	484	1031
38.0928	0	963	510	401	193	576	366	156	206	364	187	432	419	241	487	1037
38.2157	0	962	512	402	195	578	365	158	212	364	188	432	415	241	494	1032
38.3386	0	964	513	404	195	580	367	159	219	366	188	434	417	242	495	1037
38.4614	0	967	515	406	196	584	367	160	211	369	189	435	420	242	498	1034
38.5843	0	967	518	408	197	587	371	160	208	368	189	437	420	244	501	1042
38.7072	0	963	514	403	195	577	366	157	213	363	189	432	423	243	486	1032
38.8301	0	962	512	402	194	576	365	158	217	364	189	431	415	242	493	1036
38.953	0	961	516	401	194	580	365	157	212	365	187	433	416	241	496	1033
39.0758	0	951	531	402	193	596	364	148	209	356	176	441	420	236	502	1045
39.1987	0	953	533	405	195	598	366	151	219	356	180	439	422	241	505	1049
39.3216	0	952	532	405	197	599	368	155	225	359	184	437	421	242	504	1048
39.4445	0	950	525	401	193	587	364	153	217	358	183	434	423	240	490	1041
39.5674	0	951	523	401	192	586	364	154	211	357	183	434	416	241	499	1048
39.6902	0	950	524	401	193	587	365	154	217	356	184	435	417	241	501	1041
39.8131	0	951	525	401	195	589	365	156	223	359	184	436	418	242	503	1047
39.936	0	953	527	403	194	592	366	156	217	361	185	439	421	244	505	1043
40.0589	0	953	527	403	197	594	368	155	212	360	186	438	424	244	501	1051
40.1818	1	947	520	398	194	584	363	154	218	355	184	433	421	241	491	1039
40.3046	0	948	519	397	192	583	361	155	222	357	184	433	419	241	494	1043
40.4275	0	947	520	399	192	583	360	154	214	358	184	434	414	240	498	1037
40.5504	0	949	519	400	193	583	363	154	211	356	183	434	415	240	499	1037
40.6733	0	951	520	401	194	587	364	156	218	356	185	436	418	242	501	1038
40.7962	0	952	522	403	196	588	367	158	223	358	188	436	417	243	502	1042
40.919	0	947	517	398	192	581	361	155	214	357	185	432	420	240	486	1031
41.0419	0	946	515	397	191	579	361	153	209	354	183	433	413	240	494	1023
41.1648	0	947	515	397	190	580	361	154	216	354	184	433	413	239	494	1027
41.2877	0	947	515	399	192	582	362	155	221	355	184	434	414	240	495	1031
41.4106	0	950	518	400	193	583	363	156	215	358	186	435	416	240	496	1027
41.5334	0	949	519	400	194	586	365	156	211	358	187	435	420	241	492	1026
41.6563	0	944	513	395	191	578	361	155	215	355	186	432	420	239	482	1018
41.7792	0	946	514	397	191	578	362	155	220	356	185	432	412	238	491	1023
41.9021	0	946	515	397	191	578	362	155	212	357	185	433	413	240	492	1016
42.025	0	949	514	398	193	581	363	156	209	357	185	433	415	239	493	1017
42.1478	0	951	518	400	194	584	364	157	216	357	188	436	417	241	496	1018
42.2707	0	952	521	402	195	587	367	159	221	359	189	437	417	241	496	1023
42.3936	0	947	515	398	192	578	362	156	212	358	186	433	420	240	482	1011
42.5165	0	946	513	397	191	576	362	155	208	355	185	431	410	239	489	1009
42.6394	0	946	513	398	192	577	364	155	215	355	186	432	411	240	490	1008
42.7622	0	948	514	398	191	579	363	157	219	358	187	433	414	240	491	1014
42.8851	0	950	516	399	192	581	364	158	212	361	187	435	415	241	492	1009
43.008	0	954	517	402	195	584	367	158	209	361	189	436	417	241	494	1018
43.1309	0	951	515	400	193	578	365	159	215	358	189	435	420	241	481	1008
43.2538	0	950	512	397	191	573	362	157	217	359	188	433	415	240	484	1009
43.3766	0	953	511	397	192	573	363	156	209	360	187	432	412	239	489	1002
43.4995	0	954	513	398	192	574	364	157	205	358	187	433	411	241	490	1004
43.6224	0	956	513	400	192	575	364	158	213	360	188	434	413	241	491	1011
43.7453	0	959	515	401	194	578	366	160	217	363	190	436	415	243	494	1014
43.8682	0	958	515	400	193	578	365	158	211	363	191	433	416	243	487	1007
43.991	0	956	510	397	192	572	363	157	205	360	187	433	411	241	488	1005
44.1139	0	958	511	398	192	573	364	157	212	359	188	432	411	241	490	1005
44.2368	0	958	511	399	193	574	364	158	216	361	190	433	412	241	491	1011
44.3597	0	961	512	400	194	576	364	159	208	364	190	435	413	241	492	1008
44.4826	0	963	515	402	194	577	366	159	205	364	190	436	416	244	494	1018
44.6054	0	965	516	402	196	579	366	160	215	366	193	436	416	243	495	1019
44.7283	0	961	511	399	193	570	364	158	214	363	192	431	414	244	485	1014
44.8512	0	963	509	398	192	570	362	157	207	363	192	431	410	243	491	1009
44.9741	0	964	510	399	192	571	364	158	204	361	189	432	411	243	492	1010
45.097	0	966	511	399	193	572	363	159	212	362	191	432	412	244	493	1016
45.2198	0	969	512	401	194	574	364	160	214	365	192	434	413	244	495	1018
45.3427	0	973	514	402	196	576	365	160	207	367	192	436	416	245	498	1022
45.4656	0	971	514	402	196	575	366	160	205	365	193	433	417	245	492	1016
45.5885	0	967	509	398	192	568	362	158	211	362	192	430	409	244	491	1013
45.7114	0	966	510	397	192	568	361	158	212	363	191	429	410	244	491	1017
45.8342	0	967	510	398	192	568	360	158	205	365	190	431	411	242	491	1013
45.9571	0	969	511	399	193	570	362	157	203	363	190	431	412	243	492	1023
46.08	0	970	512	399	193	572	363	160	212	364	192	433	413	244	495	1024
46.2029	0	973	513	401	195	575	365	161	213	367	192	435	415	244	496	1024
46.3258	0	972	514	402	195	574	365	159	206	367	192	432	417	245	490	1018
46.4486	0	970	509	399	192	568	362	157	204	362	190	429	414	243	487	1017
46.5715	0	970	509	398	192	570	361	159	211	363	191	429	412	243	490	1021
46.6944	0	970	508	398	193	570	361	157	212	364	192	429	412	244	491	1022
46.8173	0	972	511	398	193	570	362	159	205	365	190	432	413	241	493	1019
46.9402	0	972	512	401	195	574	364	158	205	365	190	434	415	243	494	1027
47.063	0	971	514	402	195	576	363	160	214	367	192	434	414	242	494	1017
47.1859	0	967	509	398	192	569	359	158	213	364	191	428	414	243	485	1018
47.3088	0	968	508	396	191	567	360	158	204	365	189	430	411	242	490	1014
47.4317	0	969	509	398	192	568	360	158	203	363	189	432	412	240	490	1017
47.5546	0	970	509	399	192	570	361	158	211	364	190	431	412	242	492	1023
47.6774	0	972	511	400	193	573	362	160	212	366	191	433	414	242	493	1023
47.8003	0	975	513	401	195	575	363	160	205	369	192	436	416	243	495	1018
47.9232	0	971	511	400	194	572	363	160	205	364	192	432	416	242	488	1015
48.0461	0	967	508	396	192	566	360	157	211	362	191	429	413	243	485	1011
48.169	0	967	507	396	191	567	359	158	212	364	191	429	410	242	489	1010
48.2918	0	969	508	397	192	567	359	157	203	365	189	431	410	239	489	1008
48.4147	0	969	510	399	192	569	360	158	203	362	189	432	411	240	490	1007
48.5376	0	970	512	399	193	571	362	159	211	364	190	433	412	241	492	1014
48.6605	0	972	513	400	193	574	363	160	212	367	192	435	414	242	493	1014
48.7834	0	967	510	398	192	568	359	158	204	365	189	429	416	242	480	1001
48.9062	0	965	508	396	191	565	359	157	202	362	189	430	409	240	487	1000
49.0291	0	965	509	395	190	565	359	158	210	361	190	430	409	241	487	998
49.152	0	965	508	396	191	567	360	157	210	363	189	432	410	240	489	1003
49.2749	0	967	510	398	192	569	360	158	203	365	190	433	411	240	490	998
49.3978	0	967	512	398	193	571	362	159	204	365	191	434	412	241	492	1000
49.5206	0	963	511	397	192	568	361	159	212	362	190	432	410	239	490	996
49.6435	0	963	509	395	191	565	359	158	210	363	190	430	408	240	489	992
49.7664	0	963	510	396	190	567	359	156	202	361	189	431	408	240	491	994
49.8893	0	963	510	397	191	569	360	157	203	360	189	431	408	239	491	993
50.0122	0	965	510	398	192	570	360	160	212	362	190	433	411	240	493	1001
50.135	0	967	513	399	191	573	361	161	212	364	191	434	413	242	494	1004
50.2579	0	965	514	399	193	573	362	160	205	365	191	435	412	240	492	1003
50.3808	0	960	509	395	190	567	359	157	203	361	191	431	408	240	488	994
50.5037	0	959	509	395	189	565	357	158	211	361	191	430	408	240	488	999
50.6266	0	961	509	395	190	566	358	157	209	362	189	431	408	240	488	998
50.7494	0	962	508	396	192	568	358	158	203	363	188	432	409	240	489	993
50.8723	0	964	510	398	191	569	360	158	204	363	190	433	411	240	491	995
50.9952	0	964	511	398	192	572	361	160	212	364	192	435	413	242	494	1003
51.1181	0	960	510	397	190	570	358	159	211	364	191	432	410	241	491	998
51.241	0	957	507	394	189	565	356	157	202	362	189	430	407	240	488	989
51.3638	0	958	507	395	189	564	356	156	202	360	188	431	408	239	489	991
51.4867	0	958	507	395	190	565	358	157	210	361	189	431	410	239	490	996
51.6096	0	962	508	397	191	566	358	159	209	364	190	433	411	240	492	998
51.7325	0	962	509	399	193	569	359	159	203	365	191	435	413	241	492	993
51.8554	0	964	511	400	193	572	361	159	204	363	192	434	414	242	492	995
51.9782	0	960	507	395	191	564	358	158	210	361	190	431	414	241	485	997
52.1011	0	959	506	396	190	564	357	158	209	363	192	429	409	240	488	996
52.224	0	959	507	395	190	564	357	157	201	362	190	430	410	240	489	991
52.3469	0	960	505	397	190	566	358	158	201	363	189	431	411	240	490	993
52.4698	0	962	508	398	192	567	359	160	210	363	191	433	412	242	492	1001
52.5926	0	965	509	399	193	568	359	160	212	370	192	434	413	242	493	1003
52.7155	0	960	507	397	191	565	359	159	202	366	191	430	410	242	490	996
52.8384	0	959	505	395	191	561	358	157	202	362	191	428	409	242	489	995
52.9613	0	959	506	395	190	562	358	158	210	362	191	429	409	241	491	1000
53.0842	0	962	506	395	190	563	357	158	208	365	191	430	410	241	493	1002
53.207	0	965	506	397	192	565	358	158	201	366	190	432	412	241	494	997
53.3299	0	967	508	399	193	568	361	160	203	366	191	433	414	243	495	1001
53.4528	0	968	509	397	193	567	360	161	210	365	194	431	412	242	492	1011
53.5757	0	968	505	394	190	560	356	157	209	366	192	428	413	242	483	1016
53.6986	0	969	504	392	187	562	355	157	200	364	191	427	408	242	488	1021
53.8214	0	966	503	392	189	562	355	158	202	364	190	428	409	242	489	1017
53.9443	0	965	500	389	187	565	356	158	210	364	191	430	411	242	489	1026
54.0672	0	968	500	389	188	568	357	160	209	367	191	434	414	244	492	1030
54.1901	0	966	504	392	191	570	360	160	202	369	192	435	414	245	495	1032
54.313	0	958	503	393	189	564	357	158	202	364	193	430	410	244	490	1020
54.4358	0	956	502	392	188	560	355	158	209	365	192	428	409	244	489	1015
54.5587	0	957	504	393	189	560	355	158	208	365	193	428	409	242	490	1010
54.6816	0	958	504	393	190	561	357	158	201	366	191	429	410	241	490	1006
54.8045	0	960	507	396	191	564	357	158	202	365	191	432	413	240	492	1005
54.9274	0	962	509	397	192	567	359	162	211	368	194	432	414	243	493	1007
55.0502	0	961	507	396	191	563	357	160	209	367	194	429	410	241	489	995
55.1731	0	960	507	394	190	561	355	158	200	366	193	427	409	241	488	994
55.296	0	961	507	394	190	561	356	158	201	365	191	429	410	241	489	992
55.4189	0	964	507	395	191	562	355	160	210	364	192	430	410	241	490	997
55.5418	0	967	510	396	191	565	357	160	208	367	192	432	412	241	491	991
55.6646	0	968	512	398	193	569	360	161	202	369	192	433	413	241	493	992
55.7875	0	965	509	396	192	564	358	160	202	365	194	429	410	241	489	987
55.9104	0	965	508	395	191	563	356	160	209	365	192	430	410	241	489	991
56.0333	0	968	509	396	192	563	356	161	208	367	194	431	410	241	489	989
56.1562	0	969	510	396	193	564	358	161	201	368	192	433	412	241	491	985
56.279	0	972	511	398	193	567	359	161	203	368	193	435	413	242	494	988
56.4019	0	974	514	399	194	571	362	164	210	371	196	436	415	242	494	995
56.5248	0	969	511	397	193	565	359	161	210	368	196	431	414	242	485	990
56.6477	0	970	509	396	192	563	358	160	201	368	194	431	410	242	488	983
56.7706	0	972	510	396	192	563	359	161	201	367	195	431	410	243	490	985
56.8934	0	973	509	396	193	564	360	162	209	367	195	433	411	243	490	990
57.0163	0	977	512	398	194	567	361	163	209	370	196	435	413	243	491	992
57.1392	0	979	513	399	195	570	361	163	202	373	196	437	415	244	494	989
57.2621	0	977	512	398	194	566	361	163	203	369	197	433	413	244	487	986
57.385	0	975	508	396	192	562	358	161	208	367	195	432	408	243	488	983
57.5078	0	977	508	395	191	562	358	162	209	369	197	433	409	243	488	988
57.6307	0	976	508	396	192	563	358	161	201	368	195	432	409	243	489	983
57.7536	0	978	509	396	193	565	359	162	200	367	195	435	411	243	491	984
57.8765	0	981	511	397	193	568	360	163	210	369	196	436	413	245	494	992
57.9994	0	981	513	399	195	571	361	163	210	371	195	437	413	244	494	993
58.1222	0	977	508	396	192	564	357	162	201	369	195	433	410	245	491	983
58.2451	0	977	509	395	191	563	358	161	201	367	194	433	410	244	490	986
58.368	0	977	508	396	192	564	357	160	208	366	194	434	410	243	490	991
58.4909	0	977	509	396	193	566	358	162	208	368	195	434	411	244	493	992
58.6138	0	979	510	397	193	568	359	162	202	369	194	437	413	244	494	991
58.7366	0	978	512	398	194	569	361	161	201	367	194	437	413	244	495	991
58.8595	0	973	508	395	191	564	358	160	208	366	195	433	409	244	492	993
58.9824	0	974	508	396	191	563	358	160	209	367	195	433	410	245	492	993
59.1053	0	974	509	396	192	565	358	161	202	368	194	434	411	243	492	989
59.2282	0	975	509	397	192	567	360	161	200	367	193	435	411	244	493	991
59.351	0	976	511	397	193	569	360	162	209	368	195	436	413	245	495	999
59.4739	0	979	512	399	195	572	362	164	211	370	197	437	413	245	497	999
59.5968	0	974	508	396	192	565	358	161	202	369	195	433	410	246	491	989
59.7197	0	972	506	394	190	562	358	160	200	365	194	431	410	243	490	989
59.8426	0	973	506	394	191	562	357	160	207	365	195	432	409	244	491	987
59.9654	0	973	507	394	191	564	358	160	209	368	195	432	410	244	492	992
60.0883	0	976	508	397	192	565	359	161	201	369	195	434	412	245	493	988
60.2112	0	978	510	397	193	567	360	162	200	370	194	437	413	244	495	991
60.3341	0	977	510	397	194	568	361	163	209	368	198	433	412	246	495	990
60.457	0	973	506	393	192	561	357	160	208	367	194	430	409	244	490	990
60.5798	0	972	505	392	191	560	356	159	201	367	195	430	408	242	491	982
60.7027	0	972	506	393	190	560	355	158	198	366	193	429	409	243	491	980
60.8256	0	973	506	393	192	561	356	160	206	366	194	430	409	244	492	982
60.9485	0	975	508	394	192	564	357	162	208	369	195	431	411	243	493	988
61.0714	0	978	509	396	193	565	359	160	201	370	195	433	413	244	494	983
61.1942	0	978	509	396	195	566	359	162	200	367	194	432	410	244	492	983
61.3171	0	975	506	392	191	560	355	159	206	366	194	429	408	243	488	977
61.44	0	975	505	393	192	558	355	160	208	367	195	428	409	242	488	983
61.5629	0	977	507	394	191	558	355	159	200	368	193	428	409	242	490	977
61.6858	0	978	506	393	193	561	355	161	199	367	193	429	410	243	490	978
61.8086	0	981	508	394	192	563	356	161	206	368	194	430	411	243	492	985
61.9315	0	983	508	395	195	563	359	162	208	370	197	430	411	244	494	985
62.0544	0	980	505	392	191	558	354	160	200	368	193	427	407	242	488	975
62.1773	0	981	505	391	190	557	354	160	197	366	194	428	408	241	488	974
62.3002	0	980	505	393	193	558	354	161	205	366	195	428	408	241	489	974
62.423	0	983	507	393	193	559	355	161	207	368	195	428	409	243	490	981
62.5459	0	985	508	394	193	561	356	163	200	370	194	430	410	243	493	977
62.6688	0	988	510	396	195	567	359	163	199	370	194	433	413	242	495	986
62.7917	0	985	508	395	194	561	358	162	207	368	197	429	408	244	492	977
62.9146	0	984	505	393	192	557	354	161	207	368	194	426	407	243	489	978
63.0374	0	986	506	392	191	557	353	161	200	368	194	427	408	242	489	972
63.1603	0	986	507	393	192	558	355	160	198	367	194	428	408	242	490	973
63.2832	0	988	508	393	193	559	355	161	206	367	195	430	410	244	492	974
63.4061	0	990	509	394	195	562	357	163	207	371	197	431	410	245	494	983
63.529	0	993	510	395	195	567	358	164	201	372	196	434	412	245	496	980
63.6518	0	990	510	395	194	562	358	163	199	369	196	431	409	245	492	978
63.7747	0	987	507	392	191	558	355	161	205	368	196	430	407	243	491	975
63.8976	0	986	506	393	192	559	354	161	207	368	195	430	408	244	491	979
64.0205	0	987	506	392	191	559	354	161	199	369	195	431	408	244	491	975
64.1434	0	987	507	394	192	563	356	161	197	368	195	431	410	244	491	978
64.2662	0	990	508	395	194	564	357	162	207	369	196	434	411	244	494	986
64.3891	0	992	510	397	195	567	359	164	209	372	198	434	413	246	497	988
64.512	0	990	511	396	194	567	359	163	202	372	196	434	410	245	495	982
64.6349	0	988	507	394	192	562	356	161	199	368	195	432	409	245	492	982
64.7578	0	988	506	394	193	562	356	161	206	368	196	432	410	245	492	983
64.8806	0	989	506	394	193	562	356	162	208	370	197	433	409	246	493	988
65.0035	0	991	507	395	193	565	358	162	200	371	196	433	411	247	494	985
65.1264	0	993	509	397	194	568	360	163	200	370	197	435	412	247	497	988
65.2493	0	993	511	397	195	568	361	164	208	371	199	435	412	248	497	995
65.3722	0	988	506	394	193	562	357	162	209	370	197	433	408	247	494	989
65.495	0	990	505	394	192	563	357	162	201	371	197	433	408	246	492	985
65.6179	0	990	505	394	192	562	358	162	199	368	196	434	408	247	494	986
65.7408	0	992	506	394	193	564	358	162	207	369	197	435	410	248	495	992
65.8637	0	994	508	396	193	567	359	164	209	372	199	436	413	249	498	995
65.9866	0	997	509	396	195	570	361	164	202	374	199	438	413	249	499	991
66.1094	0	992	507	395	193	564	360	162	200	370	199	435	410	247	495	989
66.2323	0	989	503	392	191	559	357	162	206	368	197	432	408	246	493	985
66.3552	0	989	503	391	192	560	356	162	207	369	196	432	407	246	493	989
66.4781	11	989	503	392	191	559	356	162	199	370	196	432	408	245	493	985
66.601	0	990	505	394	192	562	359	163	200	369	197	435	410	246	494	985
66.7238	0	991	505	394	193	564	359	163	206	370	198	435	411	247	496	992
66.8467	0	993	507	396	194	565	361	164	208	372	200	436	411	247	496	994
66.9696	0	988	503	392	192	559	357	161	198	370	196	432	407	245	491	984
67.0925	0	986	501	390	191	556	356	160	198	368	196	432	407	244	490	980
67.2154	0	987	501	390	191	555	356	161	205	367	197	431	406	244	489	978
67.3382	0	987	502	390	191	557	356	161	206	368	196	431	407	243	490	976
67.4611	0	989	502	392	191	559	356	160	199	370	196	432	408	244	491	978
67.584	0	990	504	393	193	561	359	161	198	370	198	432	409	245	492	979
67.7069	0	989	503	392	193	560	358	161	206	368	198	431	408	244	491	976
67.8298	0	986	500	389	191	554	354	161	206	369	195	428	405	244	487	970
67.9526	0	986	500	389	190	554	354	160	197	368	195	428	406	244	489	968
68.0755	0	985	500	389	190	553	355	159	197	366	196	428	407	242	489	968
68.1984	0	986	501	390	190	555	354	161	204	367	197	429	408	243	491	968
68.3213	0	988	503	391	192	558	356	162	205	370	198	431	409	244	492	968
68.4442	0	989	505	392	193	559	357	161	199	371	196	430	409	245	492	968
68.567	0	985	501	388	190	553	353	159	197	366	195	428	406	241	489	962
68.6899	0	983	499	387	190	551	352	158	205	366	196	427	405	241	488	959
68.8128	0	983	500	388	190	551	352	160	205	368	195	427	406	242	488	958
68.9357	0	984	501	388	190	552	353	159	196	368	195	428	407	242	489	959
69.0586	0	987	502	390	192	555	354	161	197	368	196	429	407	242	491	961
69.1814	0	988	505	391	193	558	355	162	205	369	196	432	409	243	493	968
69.3043	0	986	503	389	192	554	354	161	206	369	197	428	406	241	491	956
69.4272	0	984	500	386	190	550	351	160	196	368	193	426	405	242	488	954
69.5501	0	985	500	386	190	549	351	159	197	366	195	427	405	240	487	954
69.673	0	985	500	387	190	550	350	160	204	366	196	427	405	241	489	953
69.7958	0	988	501	388	191	551	351	161	204	368	195	428	406	242	490	953
69.9187	0	991	503	390	192	554	353	161	197	370	195	431	408	242	491	957
70.0416	0	993	505	391	194	557	354	162	199	370	197	433	409	243	493	959
70.1645	0	990	503	389	192	552	353	162	205	368	197	428	406	243	490	955
70.2874	0	989	500	386	190	550	351	160	204	369	195	428	405	242	488	959
70.4102	0	991	501	387	191	550	350	160	197	369	195	428	405	242	489	955
70.5331	0	991	501	387	190	551	351	160	197	368	195	428	406	243	490	955
70.656	0	993	502	388	192	553	351	162	203	369	197	430	407	245	491	964
70.7789	0	997	504	390	193	556	354	163	204	372	197	431	409	245	493	965
70.9018	0	996	503	390	193	556	354	162	198	371	197	429	407	245	491	958
71.0246	0	994	500	387	191	549	352	161	197	368	197	429	405	242	487	956
71.1475	0	994	500	387	191	550	351	162	204	368	197	428	405	243	488	963
71.2704	0	996	499	386	191	550	351	162	203	371	198	428	405	243	489	962
71.3933	0	996	500	388	191	553	353	163	196	372	198	430	408	245	490	959
71.5162	0	999	502	389	193	555	355	165	197	371	198	431	409	245	492	962
71.639	0	1001	503	391	195	558	356	165	206	374	201	434	409	247	493	969
71.7619	0	996	506	391	193	559	356	163	205	372	198	430	408	247	490	970
71.8848	0	990	505	388	191	554	353	160	197	369	194	428	408	245	487	964
72.0077	0	988	504	388	189	555	354	160	199	368	196	429	408	243	489	964
72.1306	0	988	503	389	190	555	353	162	206	368	196	430	408	245	489	970
72.2534	0	989	504	390	192	557	355	163	205	371	197	432	410	245	492	973
72.3763	0	992	505	392	192	560	356	163	198	373	198	432	410	246	493	975
72.4992	0	991	507	392	193	563	359	164	200	372	199	434	413	247	495	978
72.6221	0	991	506	392	194	561	359	165	209	371	199	433	409	246	494	977
72.745	0	988	502	389	190	556	354	163	206	371	197	430	407	245	489	974
72.8678	0	990	501	388	192	557	354	162	198	371	197	431	406	244	490	970
72.9907	0	991	502	388	191	557	356	162	200	369	197	432	407	245	490	971
73.1136	0	993	502	389	192	558	356	164	207	371	199	432	409	246	492	978
73.2365	0	995	503	391	193	560	358	164	206	374	200	433	410	247	494	979
73.3594	0	996	504	392	194	562	359	164	198	374	199	433	410	248	494	976
73.4822	0	993	500	388	191	555	356	163	199	371	198	431	407	244	490	969
73.6051	0	992	499	388	191	555	356	164	206	371	199	431	407	244	490	975
73.728	0	992	499	388	191	557	356	163	205	373	198	432	408	246	492	970
73.8509	0	995	500	390	192	556	357	163	198	373	198	433	408	246	491	969
73.9738	0	995	500	390	193	560	359	164	199	373	201	433	410	246	494	972
74.0966	0	998	503	392	194	563	359	166	207	374	202	435	412	248	496	979
74.2195	0	996	503	391	195	560	360	166	206	376	202	433	408	248	494	976
74.3424	0	994	497	388	191	553	355	163	197	373	198	429	405	247	491	967
74.4653	0	992	499	388	190	554	355	162	199	370	199	431	406	244	490	964
74.5882	0	992	498	388	191	554	356	163	206	371	199	431	407	244	490	969
74.711	0	993	500	389	191	556	356	163	204	373	199	432	407	245	491	964
74.8339	0	996	501	391	193	560	358	164	198	375	199	434	410	246	493	967
74.9568	0	996	503	392	194	561	359	165	200	374	200	434	410	246	495	968
75.0797	0	994	502	391	194	558	359	165	207	373	202	432	408	245	493	971
75.2026	0	992	498	388	192	553	354	164	203	372	199	429	406	245	488	961
75.3254	0	993	497	388	191	553	356	162	197	372	198	429	406	244	487	960
75.4483	0	993	498	388	192	552	356	163	198	371	199	430	406	244	487	959
75.5712	0	995	498	388	193	553	356	165	205	372	200	430	407	244	488	964
75.6941	0	996	499	390	193	556	358	165	203	376	202	431	408	245	489	959
75.817	0	999	500	391	194	557	359	166	198	376	201	430	408	246	488	958
75.9398	0	994	496	387	191	550	355	163	199	373	199	426	404	245	485	952
76.0627	0	995	496	388	190	550	355	164	203	373	200	426	404	243	485	952
76.1856	0	996	495	387	190	549	354	165	202	375	201	428	405	243	484	950
76.3085	0	998	496	388	192	551	354	164	196	375	200	429	406	243	487	951
76.4314	0	1000	498	390	193	554	357	166	199	374	201	429	407	245	489	953
76.5542	0	1003	499	391	194	557	358	167	205	377	203	432	409	246	491	960
76.6771	0	1001	497	389	193	553	357	165	203	377	201	427	405	246	487	949
76.8	0	999	494	387	192	547	354	163	195	375	199	424	404	245	485	947
76.9229	0	999	494	386	190	547	353	164	197	372	201	426	404	243	485	946
77.0458	0	999	494	386	191	546	353	165	203	373	202	427	405	243	486	951
77.1686	0	1002	496	387	190	548	354	165	202	376	202	428	405	243	487	946
77.2915	0	1005	497	389	194	552	355	166	195	378	202	429	408	244	489	949
77.4144	0	1009	499	391	194	555	357	166	198	377	203	431	409	246	491	951
77.5373	0	1002	499	388	192	552	356	166	204	375	203	428	405	245	487	953
77.6602	0	997	495	384	191	546	351	164	202	375	201	426	403	245	486	946
77.783	0	998	495	384	192	547	352	164	194	375	201	427	404	245	487	947
77.9059	0	1000	494	385	190	545	351	163	197	372	200	428	404	244	487	947
78.0288	0	1003	495	385	192	549	353	165	203	374	200	429	406	246	488	954
78.1517	0	1007	498	387	192	551	354	165	201	376	202	430	408	246	490	952
78.2746	0	1009	500	388	194	554	355	165	197	377	201	429	407	247	490	954
78.3974	0	1005	494	385	192	548	352	164	197	372	199	426	405	245	487	950
78.5203	0	1004	496	385	191	548	351	164	204	372	200	426	405	245	486	957
78.6432	0	1004	496	385	191	548	351	165	202	374	201	429	405	245	488	952
78.7661	0	1007	496	387	193	550	352	165	195	375	200	429	407	245	490	953
78.889	0	1008	496	387	193	553	356	166	198	374	201	430	409	246	491	955
79.0118	0	1009	500	390	193	555	356	167	204	377	202	432	409	247	492	964
79.1347	0	1006	497	387	192	551	354	165	202	376	201	427	405	247	488	954
79.2576	0	1005	494	385	190	546	351	163	195	374	200	427	403	246	488	953
79.3805	0	1005	494	385	191	547	353	164	197	372	201	428	405	244	487	952
79.5034	0	1005	494	385	192	548	352	164	204	373	201	428	406	245	487	958
79.6262	0	1007	495	385	192	549	353	166	202	375	202	430	406	245	491	956
79.7491	0	1010	496	387	192	552	356	166	195	376	202	432	408	246	491	956
79.872	0	1010	499	389	196	554	358	167	198	377	203	432	407	247	493	958
79.9949	0	1006	493	385	192	547	352	165	205	375	201	427	404	247	487	952
80.1178	0	1006	491	383	191	546	350	164	202	375	200	425	404	246	486	951
80.2406	0	1006	491	384	190	545	352	164	195	373	200	426	402	244	486	950
80.3635	0	1006	492	384	191	546	353	165	197	372	200	427	404	243	486	950
80.4864	0	1007	495	386	192	548	353	166	203	375	202	429	406	245	489	956
80.6093	0	1010	496	387	194	551	355	167	203	377	203	432	408	246	491	952
80.7322	0	1012	498	387	194	555	357	167	197	378	204	433	409	246	493	953
80.855	0	1006	493	383	191	547	352	165	198	374	201	428	404	246	487	950
80.9779	0	1006	492	382	191	545	351	165	204	373	200	427	403	244	486	953
81.1008	0	1006	492	382	190	546	351	164	202	374	202	430	404	244	488	947
81.2237	0	1007	493	383	191	548	352	164	195	373	201	430	405	244	488	949
81.3466	0	1009	494	385	192	550	353	163	198	373	201	431	406	245	489	952
81.4694	0	1010	497	386	193	553	354	166	205	374	202	432	408	246	491	959
81.5923	0	1009	496	387	193	552	355	166	203	375	203	430	406	246	490	957
81.7152	0	1007	493	383	191	547	352	165	195	373	200	428	404	245	487	949
81.8381	0	1007	494	385	192	547	353	165	197	373	201	429	405	245	488	949
81.961	0	1007	494	384	191	548	353	164	203	373	202	430	406	244	488	955
82.0838	0	1009	495	385	192	550	354	166	202	375	202	430	407	245	490	952
82.2067	0	1010	496	387	193	552	355	167	197	376	203	433	409	246	492	954
82.3296	0	1010	497	387	193	551	356	166	198	374	201	430	407	247	491	953
82.4525	0	1007	492	384	191	545	353	165	204	372	201	428	404	245	488	950
82.5754	0	1007	494	384	191	546	352	165	202	374	203	430	405	245	488	949
82.6982	0	1007	494	386	191	546	352	164	195	375	202	430	405	245	489	950
82.8211	0	1009	495	386	192	549	354	166	198	374	202	431	406	245	491	951
82.944	0	1010	496	388	193	552	355	167	204	375	203	431	408	248	492	959
83.0669	0	1012	498	389	194	554	356	168	203	378	203	431	408	249	493	955
83.1898	0	1007	493	384	190	544	352	165	196	374	201	426	403	246	488	950
83.3126	0	1006	491	383	190	542	351	164	198	371	201	426	403	245	487	947
83.4355	0	1005	490	382	189	541	351	165	204	372	201	425	402	245	487	947
83.5584	0	1007	491	383	190	544	351	165	201	374	202	427	403	244	486	946
83.6813	0	1009	491	385	191	545	353	166	194	375	202	427	404	245	489	948
83.8042	0	1010	493	386	191	547	355	166	197	376	203	429	405	246	489	949
83.927	0	1011	494	387	193	548	355	168	204	377	204	427	404	247	489	947
84.0499	0	1008	489	383	189	541	351	165	201	374	201	423	400	245	485	941
84.1728	0	1006	489	382	188	539	349	163	193	373	199	422	399	244	487	940
84.2957	0	1007	490	382	188	540	349	164	196	370	199	421	400	244	490	942
84.4186	0	1007	491	383	189	541	349	163	203	371	200	424	403	242	490	946
84.5414	0	1009	492	385	189	543	350	164	201	373	200	425	404	243	491	948
84.6643	0	1012	494	386	191	547	352	164	195	374	200	427	405	244	492	951
84.7872	0	1012	496	386	193	549	354	165	197	374	201	428	405	245	494	947
84.9101	0	1007	491	383	189	541	350	164	203	371	200	423	402	244	489	946
85.033	0	1006	491	382	189	541	349	164	200	372	199	422	402	244	488	940
85.1558	0	1007	490	382	189	541	348	163	193	371	198	422	402	243	490	940
85.2787	0	1005	492	383	189	541	350	164	196	369	199	424	402	243	491	942
85.4016	0	1006	494	383	190	545	351	165	203	370	200	425	403	244	494	949
85.5245	0	1009	494	385	191	547	351	165	201	373	202	427	405	245	496	944
85.6474	0	1008	493	384	190	545	350	164	195	372	200	424	402	245	493	942
85.7702	0	1006	490	381	189	541	349	163	197	369	199	424	401	242	491	940
85.8931	0	1006	491	382	189	541	349	164	202	370	200	424	402	243	491	945
86.016	0	1007	492	382	189	542	349	164	200	371	200	424	403	243	490	939
86.1389	0	1010	493	383	190	545	351	164	194	373	200	425	404	243	493	941
86.2618	0	1010	495	386	192	547	351	166	198	373	201	428	406	245	494	945
86.3846	0	1012	497	387	193	549	354	168	205	374	203	427	406	245	495	951
86.5075	0	1007	491	383	190	542	349	165	201	373	200	423	402	245	490	938
86.6304	0	1007	490	382	189	539	348	165	193	372	200	424	402	243	489	938
86.7533	0	1007	489	381	190	540	348	164	197	370	200	423	401	242	489	936
86.8762	0	1006	490	382	189	541	349	165	202	371	201	425	402	242	489	940
86.999	0	1008	491	383	189	544	350	166	200	375	202	426	404	243	489	935
87.1219	0	1011	492	385	191	547	351	166	195	375	201	427	405	244	491	939
87.2448	0	1012	494	387	193	548	354	167	198	375	204	428	406	245	492	940
87.3677	0	1007	489	382	189	540	350	166	204	371	201	422	401	244	487	939
87.4906	0	1006	487	380	189	538	347	166	199	373	201	422	402	243	484	930
87.6134	0	1008	487	381	189	538	349	164	194	372	200	424	401	241	485	930
87.7363	0	1008	488	381	189	539	348	164	197	371	200	423	402	240	485	930
87.8592	0	1008	489	383	189	541	350	166	203	372	201	425	403	243	487	934
87.9821	0	1010	491	384	191	544	350	167	201	378	203	427	405	242	488	932
88.105	0	1013	493	386	192	546	353	167	194	377	203	429	407	244	490	935
88.2278	0	1011	492	386	191	544	352	166	198	373	202	425	403	243	487	932
88.3507	0	1008	489	381	189	539	348	165	203	372	200	423	402	242	484	933
88.4736	0	1008	489	382	188	539	348	165	199	374	202	424	402	241	485	928
88.5965	0	1007	489	381	189	539	349	165	193	373	201	424	403	241	485	929
88.7194	0	1010	490	383	190	541	349	165	197	372	201	426	403	243	487	932
88.8422	0	1010	491	384	191	545	351	166	204	375	203	427	406	243	490	938
88.9651	0	1012	494	387	193	547	353	167	201	377	204	430	407	243	491	936
89.088	0	1009	490	383	190	541	351	165	195	373	202	425	402	243	486	931
89.2109	0	1008	488	381	189	539	349	166	198	372	201	425	402	241	486	931
89.3338	0	1007	491	382	190	541	350	165	202	372	202	426	403	242	488	937
89.4566	0	1010	490	383	190	541	350	166	199	374	202	426	404	242	489	934
89.5795	0	1011	493	384	191	545	352	166	194	375	203	429	406	244	491	942
89.7024	0	1014	495	386	193	548	353	169	200	375	203	430	407	245	493	940
89.8253	0	1016	496	388	194	550	356	169	205	377	205	431	407	246	495	947
89.9482	0	1012	491	384	191	542	351	167	201	375	202	425	403	247	489	937
90.071	0	1011	490	383	190	539	350	165	194	373	202	425	403	244	489	938
90.1939	0	1011	491	383	189	540	350	165	199	372	203	425	403	244	491	937
90.3168	0	1012	492	383	190	541	351	166	204	373	202	425	404	245	491	944
90.4397	0	1014	494	385	191	543	352	167	198	377	203	428	406	245	493	942
90.5626	0	1016	495	386	192	548	354	168	195	376	203	429	407	247	495	950
90.6854	0	1019	497	388	194	549	354	169	201	376	204	432	408	246	497	947
90.8083	0	1015	494	385	192	545	354	166	206	375	204	427	403	248	493	949
90.9312	0	1014	490	381	189	539	349	166	199	374	201	424	402	246	491	942
91.0541	0	1013	491	382	190	539	351	165	194	373	202	425	401	246	491	937
91.177	0	1014	492	383	190	541	350	166	199	371	203	426	403	244	492	943
91.2998	0	1016	492	384	190	542	352	166	204	375	203	427	404	246	493	950
91.4227	0	1018	494	386	192	545	352	168	200	377	203	428	407	247	495	945
91.5456	0	1020	495	387	193	548	354	168	195	377	204	429	406	246	497	955
91.6685	0	1015	493	383	190	542	351	167	200	373	202	425	403	248	494	945
91.7914	0	1014	491	382	190	540	350	166	205	374	203	425	403	247	493	950
91.9142	0	1016	492	383	190	541	351	166	198	375	204	427	404	245	494	946
92.0371	0	1016	492	384	190	541	350	166	194	373	202	427	405	247	495	947
92.16	0	1019	494	385	192	545	353	167	201	374	204	429	405	246	496	949
92.2829	0	1020	494	387	193	547	354	169	205	377	205	430	407	248	498	956
92.4058	0	1019	495	386	193	547	353	168	200	377	205	428	405	249	496	950
92.5286	0	1017	490	381	189	540	349	165	194	373	201	424	402	247	493	941
92.6515	0	1016	491	382	189	539	349	166	200	372	202	424	402	247	493	945
92.7744	0	1016	490	383	190	539	349	166	204	374	202	424	402	246	492	950
92.8973	0	1018	491	383	190	541	350	167	199	375	203	427	404	246	495	945
93.0202	0	1019	493	385	191	544	352	167	195	374	203	428	405	247	497	949
93.143	0	1021	494	386	192	547	354	168	202	375	204	430	407	248	497	949
93.2659	0	1017	493	385	191	544	353	168	205	374	204	425	403	248	495	951
93.3888	0	1015	488	381	190	537	348	165	198	374	201	423	402	247	491	941
93.5117	0	1014	488	380	190	537	348	165	194	372	202	423	401	245	491	940
93.6346	0	1013	487	381	188	537	347	165	200	371	202	424	401	243	490	940
93.7574	0	1014	488	381	189	539	348	166	204	373	202	423	402	244	491	945
93.8803	0	1015	490	383	190	541	349	166	197	376	203	427	405	246	492	941
94.0032	0	1018	492	385	190	544	352	167	195	375	204	429	405	246	494	942
94.1261	0	1016	492	384	191	543	352	166	201	374	203	425	403	246	492	939
94.249	0	1012	487	379	188	537	347	165	204	372	202	422	401	245	488	934
94.3718	0	1012	487	379	187	537	346	164	196	373	200	423	400	244	488	934
94.4947	0	1010	487	379	188	537	346	163	194	370	200	424	402	243	489	934
94.6176	0	1010	488	380	188	538	346	165	201	370	201	424	402	243	489	934
94.7405	0	1011	489	382	190	539	348	166	203	372	202	425	404	244	491	941
94.8634	0	1014	491	384	191	542	349	166	197	375	203	428	405	244	491	938
94.9862	0	1009	488	381	189	539	348	164	195	370	201	424	402	244	488	933
95.1091	0	1007	486	379	187	535	344	164	201	369	200	423	401	244	487	932
95.232	0	1007	488	380	188	536	345	164	202	371	201	424	401	242	489	936
95.3549	0	1007	489	380	188	539	346	164	196	370	200	425	403	242	490	931
95.4778	0	1008	491	381	189	541	348	164	195	370	201	426	404	243	492	934
95.6006	0	1010	492	382	191	544	348	166	202	371	202	428	406	245	494	937
95.7235	0	1010	494	384	192	545	351	167	204	373	204	428	406	244	493	942
95.8464	0	1005	488	380	188	537	346	164	196	371	200	422	402	244	489	931
95.9693	0	1004	487	378	188	535	346	163	195	368	200	423	401	243	489	932
96.0922	0	1003	488	379	188	536	346	164	201	367	201	424	401	242	489	931
96.215	0	1005	488	379	188	537	346	165	202	371	201	425	402	243	490	931
96.3379	0	1007	489	380	189	540	347	165	196	372	201	427	403	243	492	932
96.4608	0	1008	492	382	191	541	349	166	196	372	202	428	405	244	493	936
96.5837	0	1008	492	383	190	543	350	167	204	371	204	427	404	244	494	934
96.7066	0	1004	488	379	189	536	346	164	203	371	200	423	400	244	490	929
96.8294	0	1004	487	378	187	535	345	164	195	369	200	423	400	243	489	929
96.9523	0	1004	487	379	187	535	346	163	195	367	201	424	400	242	489	929
97.0752	0	1005	487	379	188	537	345	165	202	368	201	424	401	243	490	930
97.1981	0	1008	489	381	190	538	347	166	202	371	202	426	402	243	492	936
97.321	0	1010	491	383	191	541	349	166	196	372	202	428	404	244	494	934
97.4438	0	1011	492	384	192	543	350	167	197	372	203	427	404	245	495	935
97.5667	0	1006	487	379	189	535	347	165	203	370	201	423	400	244	490	930
97.6896	0	1006	488	378	189	534	345	164	202	370	200	424	399	244	491	929
97.8125	0	1006	488	379	189	535	346	164	196	370	200	424	400	242	490	929
97.9354	0	1008	489	380	189	537	347	164	196	368	202	425	400	243	492	931
98.0582	0	1009	491	381	189	539	347	166	203	370	202	425	402	244	493	938
98.1811	0	1011	491	382	191	541	349	166	202	372	202	427	403	244	495	935
98.304	0	1009	490	380	191	541	349	166	197	372	202	425	401	245	494	933
98.4269	0	1006	487	378	189	534	346	164	196	368	200	421	400	245	489	931
98.5498	0	1006	488	378	189	534	345	165	203	368	201	423	399	243	489	936
98.6726	0	1006	488	378	189	535	346	164	201	370	201	424	399	243	490	930
98.7955	0	1008	488	380	189	536	345	163	195	371	202	424	401	243	492	931
98.9184	0	1010	489	382	190	539	348	166	197	370	201	425	401	245	494	934
99.0413	0	1011	491	383	191	541	349	166	204	371	203	426	404	245	494	940
99.1642	0	1012	491	383	192	542	350	168	202	374	204	425	403	245	494	934
99.287	0	1008	486	379	188	535	346	164	195	371	200	420	399	244	490	929
99.4099	0	1005	485	378	188	533	346	165	197	368	199	419	399	244	489	927
99.5328	0	1004	486	378	188	533	345	164	202	369	200	421	399	244	489	931
99.6557	0	1006	484	379	189	534	345	165	200	371	201	423	400	242	490	924
99.7786	0	1008	486	379	189	537	347	165	194	371	201	423	401	242	492	926
99.9014	0	1010	488	381	190	539	348	167	198	371	202	424	401	243	493	928
100.024	0	1010	489	383	191	542	350	168	204	372	203	426	404	244	494	934
100.147	0	1006	487	379	189	536	347	165	201	371	201	421	400	244	490	922
100.27	0	1005	483	378	188	533	344	164	193	368	200	419	398	242	489	915
100.393	0	1003	483	377	187	533	345	164	198	367	200	419	399	243	488	919
100.516	0	1002	484	377	187	532	344	164	202	369	200	419	398	242	488	924
100.639	0	1004	485	378	189	535	345	165	199	371	201	420	399	240	489	921
100.762	0	1007	487	381	189	538	346	166	193	372	201	423	401	242	490	921
100.884	0	1005	486	380	190	539	348	166	198	370	202	422	401	242	489	920
101.007	0	1001	483	376	187	532	344	165	202	368	201	419	398	241	485	919
101.13	0	1001	482	376	188	532	343	165	198	371	200	418	398	240	484	913
101.253	0	1001	484	378	188	532	344	164	193	369	200	419	398	240	484	906
101.376	0	1002	483	379	188	533	344	165	198	369	200	420	399	240	483	912
101.499	0	1004	486	380	189	537	346	166	204	371	202	421	401	241	485	919
101.622	0	1004	486	382	191	540	347	167	198	374	202	423	403	243	487	915
101.745	0	1003	487	380	190	538	347	166	194	372	202	420	400	242	486	912
101.868	0	999	482	376	188	532	344	165	198	368	200	417	397	240	481	907
101.99	0	998	482	377	187	531	343	164	202	369	200	417	397	239	482	911
102.113	0	997	482	376	187	531	342	164	197	370	202	419	397	238	482	903
102.236	0	1000	483	377	189	533	344	165	191	370	200	419	399	238	482	905
102.359	0	1002	485	379	189	536	344	167	198	370	201	421	400	240	484	907
102.482	0	1005	486	380	191	538	346	168	203	373	203	422	402	240	487	914
102.605	0	1003	487	380	190	538	346	167	198	373	202	420	400	241	487	906
102.728	0	1000	483	377	187	530	343	165	192	369	199	417	396	241	483	897
102.851	0	1000	483	376	187	531	342	164	198	367	201	419	397	240	484	902
102.973	1	1000	483	376	188	530	342	165	201	369	201	418	396	241	484	906
103.096	0	1002	484	377	189	533	343	165	196	370	201	419	399	239	484	903
103.219	0	1004	486	378	189	535	345	165	193	369	200	421	399	240	486	905
103.342	0	1006	487	380	191	537	346	167	200	370	202	423	401	240	488	905
103.465	0	1001	483	377	188	532	344	166	203	369	201	419	397	240	484	906
103.588	0	1002	484	377	188	532	342	164	195	369	199	419	397	239	484	900
103.711	0	1002	484	377	188	533	343	165	193	367	200	420	397	239	485	902
103.834	0	1002	484	377	189	532	343	166	199	369	200	420	398	239	485	901
103.956	0	1004	486	379	188	535	343	167	202	370	202	421	400	240	488	910
104.079	0	1007	488	380	190	538	346	167	197	372	202	424	402	241	490	908
104.202	0	1005	488	380	190	536	347	167	195	369	202	421	400	241	487	906
104.325	0	1001	483	376	187	531	343	164	200	367	201	419	397	240	483	903
104.448	0	1001	485	376	187	532	342	164	203	369	200	419	398	241	484	908
104.571	0	995	486	375	187	534	342	163	195	369	200	421	397	239	484	904
104.694	0	994	486	375	189	535	342	164	194	367	199	422	400	240	486	909
104.817	0	996	488	375	188	537	343	165	202	369	201	423	401	241	489	917
104.94	0	998	489	377	190	540	345	167	203	372	202	425	402	241	490	918
105.062	0	997	486	377	189	535	344	164	195	369	201	421	398	241	486	909
105.185	0	996	482	374	186	531	341	163	195	366	198	418	397	241	485	908
105.308	0	997	482	373	186	531	341	163	201	366	200	420	396	239	484	906
105.431	0	1000	482	375	187	531	340	164	201	368	199	420	397	239	484	904
105.554	0	1004	482	375	187	533	342	164	194	369	199	420	398	239	485	905
105.677	0	1006	484	378	189	534	344	165	195	369	200	421	399	241	487	907
105.8	0	1007	486	378	191	537	346	166	201	370	203	422	400	241	488	914
105.923	0	1004	481	376	188	531	342	166	200	369	200	418	397	241	484	903
106.045	0	1003	479	374	187	528	342	164	193	368	200	418	396	240	483	902
106.168	0	1002	482	375	188	530	343	164	194	368	200	419	397	240	484	902
106.291	0	1000	482	376	188	530	343	165	200	369	202	419	398	239	484	906
106.414	0	1003	482	375	190	532	343	165	200	371	202	421	399	241	485	903
106.537	0	1005	484	377	191	534	346	167	193	373	202	421	400	241	487	905
106.66	0	1000	484	377	190	534	345	166	195	370	202	420	398	241	486	903
106.783	0	997	479	373	188	529	342	166	200	369	200	417	395	241	482	903
106.906	0	998	478	373	188	528	342	164	198	369	200	416	396	240	483	898
107.028	0	998	478	374	188	529	343	164	192	370	202	417	396	239	482	898
107.151	0	999	479	375	188	531	344	165	194	368	201	419	398	240	483	899
107.274	0	1001	481	376	190	534	345	166	202	370	203	420	398	241	485	906
107.397	0	1003	482	378	190	535	346	168	200	373	202	421	400	241	487	902
107.52	0	1001	480	376	188	530	344	165	193	370	201	417	396	242	482	898
107.643	0	999	478	373	187	527	341	164	195	368	199	414	395	240	480	895
107.766	0	1000	478	372	187	526	341	165	200	368	201	415	396	239	480	899
107.889	0	1000	478	373	187	526	340	165	197	370	201	416	395	238	480	892
108.012	0	1005	479	375	187	529	343	165	191	370	201	416	397	239	481	894
108.134	0	1007	481	375	189	531	344	166	195	370	202	418	397	240	482	895
108.257	0	1009	483	376	189	534	345	169	200	372	203	419	399	241	482	903
108.38	0	1007	480	376	188	531	342	166	197	371	200	415	397	241	481	894
108.503	0	1006	478	374	187	528	342	164	191	369	200	415	396	239	479	893
108.626	0	1006	478	374	187	528	341	165	194	367	201	416	397	239	479	892
108.749	0	1007	479	374	187	528	342	165	200	369	201	415	397	239	479	897
108.872	0	1009	480	376	188	530	343	166	195	371	201	417	398	240	481	892
108.995	0	1010	482	377	189	533	344	167	191	372	202	418	400	242	482	902
109.117	0	1010	482	377	190	533	347	168	196	371	204	417	398	241	481	895
109.24	0	1006	478	373	188	527	342	166	200	370	201	414	396	240	478	895
109.363	0	1009	477	374	187	528	343	167	195	371	203	415	394	239	477	889
109.486	0	1009	479	376	188	528	343	166	189	371	202	415	395	240	478	885
109.609	0	1010	478	375	188	528	345	167	195	371	202	417	396	240	478	892
109.732	0	1012	481	378	189	532	346	168	199	373	203	417	397	241	481	899
109.855	0	1017	482	378	191	534	345	169	197	378	204	419	400	242	481	897
109.978	0	1014	482	378	191	532	348	168	191	373	204	417	396	241	479	894
110.1	0	1012	478	374	187	526	345	166	196	371	201	413	393	242	477	891
110.223	0	1012	477	375	187	526	344	167	199	372	202	414	394	240	476	895
110.346	0	1011	477	375	187	526	344	166	194	373	202	415	394	239	477	889
110.469	0	1013	477	376	188	529	346	166	189	372	203	415	396	240	478	892
110.592	0	1016	479	378	189	531	347	168	196	373	204	417	397	241	479	894
110.715	0	1018	481	379	191	534	348	170	200	376	205	419	398	242	480	901
110.838	0	1017	481	380	191	534	350	169	195	378	205	416	397	243	481	896
110.961	0	1015	476	376	188	527	345	167	191	374	202	414	394	242	475	890
111.084	0	1014	475	375	187	526	346	167	196	373	203	413	393	240	476	890
111.206	0	1013	476	375	187	526	344	167	199	374	203	413	393	241	476	895
111.329	0	1015	476	375	189	528	345	167	194	375	204	415	395	240	477	890
111.452	0	1017	478	377	188	530	348	168	190	374	204	416	396	241	478	893
111.575	0	1020	480	378	190	532	348	169	197	376	206	417	397	242	479	894
111.698	0	1018	478	378	189	531	348	170	200	376	204	414	394	242	478	897
111.821	0	1016	475	375	188	525	346	167	193	375	203	412	392	241	475	890
111.944	0	1016	475	375	187	527	347	167	190	374	204	414	393	240	476	890
112.067	0	1016	476	376	189	528	346	168	196	373	203	415	393	239	477	890
112.189	0	1018	476	378	188	530	348	169	198	377	205	416	395	240	478	896
112.312	0	1021	478	379	191	533	349	170	194	379	205	418	397	241	480	895
112.435	0	1023	480	380	192	536	352	170	192	379	206	419	398	242	480	901
112.558	0	1019	475	378	188	530	349	169	198	375	204	413	393	242	476	891
112.681	0	1017	474	374	187	527	346	168	200	375	203	412	393	241	475	895
112.804	0	1017	475	376	188	526	347	169	192	377	203	412	393	240	474	889
112.927	0	1017	476	376	188	528	348	167	190	376	204	414	394	238	476	891
113.05	0	1019	477	377	189	531	349	169	197	376	205	414	395	241	478	892
113.172	0	1021	479	379	190	533	350	170	199	379	206	417	396	242	479	900
113.295	0	1023	480	381	191	536	352	171	193	381	207	418	398	242	481	897
113.418	0	1019	476	377	188	529	349	169	192	377	204	413	393	242	476	890
113.541	0	1017	475	374	187	525	347	169	197	374	204	410	392	241	474	889
113.664	0	1016	475	375	188	526	347	168	198	375	204	411	393	241	474	893
113.787	0	1017	474	376	187	527	348	168	192	377	203	411	393	240	474	887
113.91	0	1019	476	377	189	529	349	167	191	376	205	413	394	240	475	889
114.033	0	1022	478	379	189	530	350	170	197	378	206	414	395	240	477	895
114.156	0	1024	479	380	190	534	352	171	200	380	206	416	398	241	479	897
114.278	0	1020	476	377	189	528	349	169	192	378	204	411	393	241	475	887
114.401	0	1019	474	374	186	526	348	168	190	376	202	410	392	241	473	885
114.524	0	1020	475	376	187	526	349	169	197	375	205	411	393	239	473	885
114.647	0	1019	475	376	188	527	347	170	198	377	204	411	393	238	474	890
114.77	0	1022	476	377	188	530	349	169	191	378	204	413	395	240	476	887
114.893	0	1024	478	378	190	531	352	169	191	378	205	415	397	240	477	890
115.016	0	1024	480	380	189	532	351	170	198	377	205	413	396	241	477	894
115.139	0	1020	475	375	188	525	347	169	198	377	203	409	392	241	473	883
115.261	0	1021	474	374	188	525	348	167	190	377	202	410	392	239	473	882
115.384	0	1020	475	374	187	525	349	168	191	375	203	410	392	239	473	884
115.507	0	1022	474	377	188	526	349	169	197	375	204	410	395	239	474	889
115.63	0	1024	476	377	189	529	349	170	197	378	205	412	396	240	475	890
115.753	0	1026	479	379	191	532	351	171	191	380	206	414	396	241	477	889
115.876	0	1025	477	378	191	531	353	170	192	378	206	412	395	240	476	886
115.999	0	1021	473	374	187	524	347	167	198	375	203	409	391	240	472	884
116.122	0	1021	473	373	187	523	345	167	196	376	202	408	392	239	471	879
116.244	0	1022	474	375	185	524	347	167	190	376	201	410	393	239	472	880
116.367	0	1023	474	375	188	527	349	167	191	375	203	412	395	238	473	881
116.49	0	1024	476	375	189	528	348	170	198	377	203	413	397	239	475	888
116.613	0	1027	476	378	190	531	350	170	197	379	204	415	397	241	477	890
116.736	0	1028	478	377	190	533	351	170	191	378	205	415	396	241	477	890
116.859	0	1024	473	373	187	525	348	168	192	375	200	411	393	240	473	880
116.982	0	1023	473	373	188	526	347	167	199	375	202	411	394	240	471	885
117.105	0	1024	474	374	187	525	346	167	197	377	202	411	393	240	473	879
117.228	0	1026	473	374	187	526	347	169	190	377	202	413	394	239	472	882
117.35	0	1027	475	375	189	529	349	170	192	377	204	415	395	240	476	885
117.473	0	1029	477	377	190	532	349	171	200	379	206	416	398	240	477	892
117.596	0	1027	474	374	189	527	348	169	197	378	203	411	393	241	473	884
117.719	0	1026	471	373	187	524	346	168	190	377	203	412	393	240	473	883
117.842	0	1026	472	373	187	526	347	167	192	375	204	413	392	238	474	883
117.965	0	1027	473	373	188	526	347	168	198	377	203	413	395	239	474	889
118.088	0	1029	474	375	188	529	348	169	197	379	205	414	396	240	476	886
118.211	0	1031	475	376	190	531	350	170	191	380	204	417	397	242	478	896
118.333	0	1033	477	377	191	533	352	171	195	379	206	417	397	241	479	892
118.456	0	1028	473	373	188	525	347	169	200	376	203	412	392	241	474	891
118.579	0	1027	471	371	187	523	345	168	195	377	202	410	392	240	473	885
118.702	0	1027	470	373	187	524	347	167	190	376	202	411	392	240	473	886
118.825	0	1027	471	373	187	525	346	167	194	375	203	413	392	238	474	886
118.948	0	1027	473	373	188	526	348	169	199	377	203	414	394	240	474	892
119.071	0	1030	474	375	189	529	349	170	195	380	205	415	396	240	477	889
119.194	0	1032	476	377	191	532	351	170	191	380	206	418	397	241	479	897
119.316	0	1028	472	373	188	525	348	169	195	375	204	411	392	240	474	886
119.439	0	1026	469	371	187	522	346	168	198	375	202	409	391	239	472	889
119.562	0	1025	470	371	186	523	345	167	195	377	202	409	391	240	472	883
119.685	0	1025	469	371	187	522	345	168	189	376	202	411	392	239	473	885
119.808	0	1026	472	373	187	524	347	168	194	375	203	414	393	238	475	886
119.931	0	1026	473	375	187	527	347	170	200	378	205	414	394	240	476	893
120.054	0	1027	474	375	188	528	348	169	196	379	205	413	393	240	475	887
120.177	0	1023	470	371	186	522	345	167	189	375	202	410	391	239	472	877
120.3	0	1023	470	371	186	521	345	167	194	374	204	410	391	237	472	883
120.422	0	1023	470	372	186	522	345	168	199	375	203	410	390	237	473	887
120.545	0	1023	472	374	187	524	345	168	193	378	203	412	393	239	473	882
120.668	0	1025	473	374	189	525	347	169	189	378	204	414	394	239	475	890
120.791	0	1028	475	376	189	530	349	170	195	378	206	415	395	240	477	888
120.914	0	1025	474	376	189	527	349	171	200	378	205	411	393	241	475	890
121.037	0	1022	470	371	187	521	344	167	194	377	202	409	391	239	470	880
121.16	0	1021	470	372	186	522	345	167	189	375	203	409	391	238	471	881
121.283	0	1022	471	372	186	521	344	168	195	373	205	410	391	237	471	880
121.405	0	1023	471	373	186	524	346	169	199	377	205	411	392	237	472	886
121.528	0	1025	473	375	188	527	347	170	193	379	205	413	394	239	474	884
121.651	0	1028	475	377	189	529	350	171	190	380	206	415	396	240	476	891
121.774	0	1027	475	378	189	530	349	171	199	379	206	414	394	240	475	886
121.897	0	1024	471	373	186	522	345	169	200	377	204	410	391	239	471	885
122.02	0	1024	471	373	186	523	345	168	193	376	202	409	391	239	470	880
122.143	0	1024	472	373	187	523	345	168	189	375	204	411	391	238	471	880
122.266	0	1025	473	373	187	523	346	169	195	376	204	412	393	237	472	881
122.388	0	1028	473	374	188	527	347	170	200	378	206	413	394	238	474	887
122.511	0	1031	475	377	189	528	348	171	194	380	205	414	396	239	474	886
122.634	0	1029	475	376	188	525	349	169	190	377	206	411	393	239	473	884
122.757	0	1026	471	374	187	521	345	168	196	376	204	410	392	238	471	882
122.88	0	1029	472	372	186	523	346	169	198	377	205	411	393	238	473	887
123.003	0	1028	471	373	187	523	346	169	192	378	205	412	393	238	473	883
123.126	0	1031	473	375	188	525	347	169	190	377	205	413	394	240	474	891
123.249	0	1034	476	377	189	529	349	172	198	380	207	415	397	241	475	894
123.372	0	1034	477	377	192	531	351	172	200	381	209	417	396	241	477	895
123.494	0	1031	472	374	188	523	347	170	193	379	205	410	393	241	471	885
123.617	0	1031	471	373	187	523	347	168	190	376	204	410	392	240	472	885
123.74	0	1031	471	374	187	522	346	170	197	376	206	411	393	240	473	885
123.863	0	1031	472	374	188	524	346	170	199	378	206	412	394	240	472	891
123.986	0	1035	473	375	189	526	348	170	192	379	206	414	394	240	475	890
124.109	0	1036	475	376	189	530	350	171	192	379	207	415	397	241	476	898
124.232	0	1039	477	378	191	531	350	173	201	382	209	417	397	243	478	900
124.355	0	1034	472	374	188	524	348	170	200	379	207	411	392	241	473	894
124.477	0	1033	470	372	187	521	346	169	192	377	205	410	392	241	472	889
124.6	0	1033	470	373	187	522	347	169	191	376	205	411	393	239	472	889
124.723	0	1034	471	374	187	523	347	170	197	376	206	412	393	240	472	894
124.846	0	1035	471	375	189	526	348	170	198	379	207	414	394	240	474	896
124.969	0	1038	473	376	189	528	349	172	192	380	207	416	396	241	477	895
125.092	0	1039	474	377	190	531	352	172	192	381	208	418	397	243	479	904
125.215	0	1038	475	377	189	527	351	172	200	379	207	413	393	243	475	899
125.338	0	1036	470	372	187	523	347	170	198	379	206	411	392	242	472	898
125.46	0	1037	470	371	188	522	346	169	191	378	206	413	391	241	474	893
125.583	0	1036	471	373	188	522	348	170	192	377	206	414	391	242	474	895
125.706	0	1038	472	374	188	524	347	171	199	378	207	415	394	241	475	902
125.829	0	1039	473	375	190	527	349	171	199	381	208	415	396	242	476	903
125.952	0	1041	475	377	191	530	351	171	193	382	207	417	396	243	478	899
126.075	0	1038	472	373	189	524	349	170	193	377	206	413	392	243	474	896
126.198	0	1037	470	373	188	523	347	171	199	376	207	414	392	241	474	901
126.321	0	1037	471	373	189	524	347	171	198	379	207	413	393	242	474	900
126.444	0	1039	472	374	188	525	348	171	192	380	208	416	394	242	476	896
126.566	0	1040	474	376	190	528	350	172	193	379	208	418	395	243	477	900
126.689	0	1041	475	378	191	531	351	173	200	381	209	419	397	244	479	907
126.812	0	1042	477	378	191	532	352	174	200	382	211	417	396	244	479	905
126.935	0	1039	471	373	188	524	347	171	192	379	207	413	393	243	474	897
127.058	0	1038	470	373	188	523	348	170	193	377	206	413	392	243	475	896
127.181	0	1038	472	374	188	523	348	170	200	377	206	414	392	242	474	901
127.304	0	1039	472	374	189	525	348	171	198	380	208	416	393	242	476	897
127.427	0	1041	474	376	190	527	348	172	191	381	209	417	396	242	477	899
127.549	0	1041	476	377	191	530	351	173	194	381	208	419	396	243	479	902
127.672	0	1040	476	377	190	529	351	172	200	379	208	415	394	244	477	903
127.795	0	1038	472	374	187	523	346	171	198	378	207	412	391	242	472	893
127.918	0	1038	471	373	188	522	346	170	191	377	205	412	392	242	473	893
128.041	0	1036	472	374	188	523	347	169	193	376	206	412	392	242	474	893
128.164	0	1038	472	375	189	525	348	171	199	377	206	413	392	242	475	898
128.287	0	1039	474	376	190	527	348	172	197	380	209	416	395	241	476	895
128.41	0	1042	475	378	191	530	350	172	191	381	208	417	396	242	477	897
128.532	0	1041	476	378	190	529	350	172	194	379	208	416	395	244	476	896
128.655	0	1038	471	375	187	523	348	171	200	377	206	412	392	242	472	897
128.778	0	1037	471	374	188	525	347	170	197	379	205	412	392	242	473	891
128.901	0	1038	472	374	187	524	347	170	191	378	206	412	392	241	473	891
129.024	11	1038	473	376	189	527	349	172	193	377	208	414	394	240	474	892
129.147	0	1040	474	376	190	528	349	172	201	379	208	416	396	242	476	899
129.27	0	1041	477	378	191	530	351	174	198	381	209	416	396	243	477	899
129.393	0	1039	472	375	188	525	348	170	190	378	207	412	392	242	472	890
129.516	0	1038	471	374	188	523	347	171	193	376	205	411	391	241	472	888
129.638	0	1037	472	375	188	524	347	171	201	376	207	411	393	241	473	893
129.761	0	1038	472	375	187	526	347	170	196	378	207	414	393	240	474	890
129.884	0	1041	474	377	189	528	349	171	191	380	208	414	395	241	474	890
130.007	0	1042	475	378	191	530	350	172	195	380	209	416	396	243	477	894
130.13	0	1041	476	379	191	533	353	174	201	380	210	416	396	243	476	898
130.253	0	1039	471	375	188	524	347	171	196	379	208	411	391	242	471	886
130.376	0	1039	469	374	188	523	347	171	190	377	205	411	391	241	471	886
130.499	0	1039	470	374	188	523	347	170	194	376	205	410	391	241	472	885
130.621	0	1039	471	375	188	525	347	171	200	377	207	412	392	241	472	890
130.744	0	1040	472	376	190	528	348	172	197	380	208	414	394	241	474	889
130.867	0	1043	475	378	190	531	349	173	191	380	208	416	396	241	476	896
130.99	0	1044	476	379	192	532	352	174	196	379	209	416	396	244	478	895
131.113	0	1040	471	374	189	526	347	172	200	378	207	412	391	241	473	892
131.236	0	1040	470	373	189	523	345	170	196	378	206	410	392	241	471	887
131.359	0	1040	472	374	188	523	346	169	190	376	206	412	391	240	473	886
131.482	0	1040	471	374	187	525	346	170	194	375	205	412	392	240	474	888
131.604	0	1042	473	375	189	526	347	172	200	378	208	414	394	241	474	894
131.727	0	1043	474	377	190	529	349	172	196	381	208	416	396	242	476	890
131.85	0	1044	474	377	190	529	351	172	192	379	208	415	395	242	476	894
131.973	0	1041	472	374	188	523	346	170	195	376	206	411	390	241	472	885
132.096	0	1040	471	374	189	524	345	171	200	376	207	411	393	241	473	890
132.219	0	1041	471	374	189	525	346	170	195	378	207	412	392	240	474	885
132.342	0	1042	472	375	189	526	347	170	190	377	207	414	394	241	474	887
132.465	0	1044	474	376	190	528	349	172	196	378	208	415	395	241	476	890
132.588	0	1044	477	379	191	532	350	174	202	381	209	418	397	242	478	895
132.71	0	1042	474	375	189	526	348	172	197	379	208	412	392	241	475	886
132.833	0	1042	471	373	188	522	346	169	191	377	206	412	391	242	471	884
132.956	0	1041	471	374	187	523	346	171	195	377	206	411	391	240	472	883
133.079	0	1040	471	374	187	524	346	171	201	376	206	413	391	240	473	886
133.202	0	1041	473	375	189	526	347	171	196	379	208	414	393	240	475	884
133.325	0	1044	474	377	190	528	349	172	191	379	208	416	396	241	476	892
133.448	0	1045	475	377	191	531	350	173	197	379	210	417	396	242	478	890
133.571	0	1041	473	375	190	526	348	172	201	378	207	412	391	242	474	889
133.693	0	1040	469	373	187	521	345	171	196	377	206	410	391	241	472	881
133.816	0	1039	471	373	187	522	345	169	192	376	205	410	391	241	472	887
133.939	0	1040	470	373	187	522	346	170	195	375	208	414	392	239	472	883
134.062	0	1039	472	373	188	525	347	172	200	377	208	414	393	240	475	890
134.185	0	1041	473	375	190	528	347	172	195	380	208	417	394	241	478	886
134.308	0	1043	475	377	190	531	348	172	192	380	209	418	396	242	480	895
134.431	0	1042	476	376	190	530	349	172	198	377	209	415	394	242	480	889
134.554	0	1039	470	373	188	522	345	170	201	376	206	412	391	242	479	891
134.676	0	1040	471	373	187	523	345	170	196	377	205	412	393	242	480	886
134.799	0	1040	472	373	188	524	344	169	191	375	205	413	392	241	480	893
134.922	0	1041	474	373	189	524	345	170	196	375	206	416	393	241	484	889
135.045	0	1041	475	375	189	527	345	171	201	377	207	417	395	241	485	895
135.168	0	1042	475	376	191	529	347	171	197	379	208	416	396	243	484	893
135.291	0	1041	472	372	188	524	343	170	191	375	206	413	392	242	478	888
135.414	0	1039	470	372	188	522	343	171	196	373	206	414	392	240	477	888
135.537	0	1039	472	373	189	523	343	170	200	374	207	413	393	241	478	893
135.66	0	1040	472	373	188	524	343	170	194	376	207	415	395	240	478	889
135.782	0	1042	474	374	190	526	345	171	192	377	207	416	395	242	480	897
135.905	0	1043	475	376	190	528	347	171	198	377	207	418	396	242	481	894
136.028	0	1042	476	376	191	530	348	172	202	379	209	417	395	243	479	896
136.151	0	1040	471	373	188	522	343	170	196	377	207	412	391	242	476	888
136.274	0	1039	470	371	188	521	343	170	191	375	206	412	390	241	475	881
136.397	0	1039	470	371	188	521	344	170	196	374	206	412	390	240	475	885
136.52	0	1039	471	373	188	522	344	170	200	375	207	412	392	241	477	890
136.643	0	1040	473	374	188	524	345	170	194	378	207	414	394	240	478	887
136.765	0	1042	474	376	190	527	347	171	191	378	208	416	395	241	479	890
136.888	0	1042	474	375	190	526	348	171	198	376	208	413	393	242	478	888
137.011	0	1037	469	371	188	520	343	169	200	375	206	410	390	241	474	886
137.134	0	1038	469	371	186	520	342	169	194	375	205	410	389	240	473	881
137.257	0	1039	470	372	188	520	342	170	190	374	205	410	391	239	474	881
137.38	0	1040	471	372	188	522	344	169	196	374	206	413	392	239	475	882
137.503	0	1041	473	372	189	525	345	170	199	376	207	414	394	240	477	888
137.626	0	1042	473	374	190	527	345	171	195	378	207	415	394	240	478	886
137.748	0	1043	473	375	191	526	346	171	192	376	207	414	393	240	478	885
137.871	0	1041	471	372	187	521	343	170	196	373	205	409	390	240	474	881
137.994	0	1040	471	372	188	522	343	169	200	374	205	409	390	240	474	885
138.117	0	1041	471	372	188	522	342	169	194	375	204	410	391	240	476	881
138.24	0	1041	471	373	189	524	344	170	191	375	207	412	393	240	477	884
138.363	0	1043	474	374	189	526	345	171	198	375	208	414	394	239	479	885
138.486	0	1044	475	376	190	529	346	172	201	378	209	417	395	241	479	891
138.609	0	1042	472	373	189	523	343	170	194	376	206	411	391	240	476	882
138.732	0	1041	470	372	187	521	343	169	192	373	204	410	390	240	474	882
138.854	0	1041	471	373	188	522	342	170	197	373	206	411	391	239	475	882
138.977	0	1041	471	372	188	522	343	171	199	375	206	412	391	239	476	887
139.1	0	1043	473	374	190	526	345	170	194	377	207	413	393	240	478	885
139.223	0	1043	474	375	191	528	346	172	192	377	207	415	394	241	480	888
139.346	0	1045	476	377	191	530	348	173	199	377	209	415	395	242	481	895
139.469	0	1042	471	372	189	523	344	171	201	375	207	411	391	240	476	889
139.592	0	1041	471	371	187	521	342	168	193	375	205	409	390	240	475	883
139.715	0	1040	472	372	188	521	343	169	192	373	204	409	390	240	476	883
139.837	0	1041	472	372	188	522	342	169	198	373	206	411	391	240	476	889
139.96	0	1041	473	373	189	524	344	171	199	376	208	414	392	239	477	890
140.083	0	1042	474	375	191	527	344	171	194	378	208	416	393	240	479	886
140.206	0	1043	476	377	192	530	348	171	193	377	209	417	396	240	480	887
140.329	0	1042	473	373	190	525	345	171	200	375	207	413	391	240	476	882
140.452	0	1039	471	370	187	524	340	169	200	374	204	412	392	238	475	879
140.575	0	1038	470	370	188	523	340	170	193	373	203	412	393	238	476	878
140.698	0	1038	472	371	189	521	341	169	193	372	206	413	392	238	477	879
140.82	0	1038	472	373	189	524	342	170	198	374	208	415	393	238	477	885
140.943	0	1040	474	374	191	528	343	171	199	377	207	417	395	240	478	891
141.066	0	1042	476	375	191	529	345	172	193	377	206	417	395	242	481	887
141.189	0	1038	473	372	189	523	342	169	193	372	206	413	392	240	476	882
141.312	0	1037	471	371	189	523	342	170	199	373	206	414	393	240	478	888
141.435	0	1037	473	372	189	523	342	170	198	374	206	413	392	241	478	883
141.558	0	1038	472	373	190	525	342	170	192	375	207	416	395	240	478	884
141.681	0	1039	475	374	190	528	344	171	194	375	208	417	395	241	479	886
141.804	0	1040	477	375	191	530	345	172	201	377	210	419	397	242	482	895
141.926	0	1039	478	378	191	530	346	173	200	378	208	415	395	242	481	894
142.049	0	1038	473	373	189	524	343	170	192	375	206	412	391	241	475	885
142.172	0	1036	473	372	188	522	342	169	194	373	205	413	392	241	476	884
142.295	0	1036	472	373	189	523	343	171	200	375	207	415	391	240	476	890
142.418	0	1038	475	374	190	525	343	170	198	377	207	416	394	239	477	886
142.541	0	1038	475	375	191	527	345	171	193	377	208	417	394	241	478	895
142.664	0	1040	478	376	192	529	347	173	196	378	210	419	396	242	480	892
142.787	0	1037	475	374	191	526	345	172	202	375	207	414	392	242	477	893
142.909	0	1034	474	371	190	522	342	169	197	375	206	413	390	241	474	886
143.032	0	1029	473	371	189	522	342	168	191	373	206	413	390	241	475	887
143.155	0	1029	472	370	188	523	343	169	195	373	206	414	392	241	474	888
143.278	0	1031	473	371	189	525	344	171	201	374	206	414	392	241	475	893
143.401	0	1034	475	373	191	526	344	170	196	377	208	417	394	241	477	890
143.524	0	1037	475	374	191	528	345	170	193	376	206	415	393	241	477	893
143.647	0	1034	471	369	189	522	342	169	196	373	206	412	389	240	473	884
143.77	0	1032	472	369	189	521	341	169	199	374	206	412	390	241	473	888
143.892	0	1033	471	370	189	521	341	169	195	375	205	411	390	240	474	882
144.015	0	1037	472	371	189	523	343	170	191	374	207	415	391	239	475	888
144.138	0	1037	473	373	190	525	344	171	197	375	208	415	393	240	477	885
144.261	0	1039	475	375	191	528	346	172	201	377	208	416	394	241	478	890
144.384	0	1036	472	371	189	522	341	170	195	375	206	412	390	240	473	879
144.507	0	1037	470	370	188	520	341	168	190	372	205	410	390	239	473	878
144.63	0	1036	471	369	187	520	341	168	197	371	204	410	389	240	474	877
144.753	0	1035	470	370	188	520	341	169	198	373	205	412	390	239	474	882
144.876	0	1037	472	372	189	524	342	169	194	375	206	413	391	238	476	878
144.998	0	1039	474	373	191	526	343	171	192	374	207	415	392	240	478	881
145.121	0	1038	474	374	190	526	345	171	199	374	207	413	390	239	476	878
145.244	0	1035	469	368	188	519	340	168	199	372	205	409	388	239	472	877
145.367	0	1034	468	369	186	517	340	168	192	372	204	407	389	237	472	871
145.49	0	1033	468	368	187	518	340	167	190	370	202	407	389	238	472	870
145.613	0	1033	470	369	187	520	340	168	197	370	204	409	391	237	473	870
145.736	0	1035	471	371	188	522	340	169	199	373	206	412	391	237	475	876
145.859	0	1036	472	372	188	526	342	169	192	374	206	413	393	237	477	872
145.981	0	1035	473	372	190	524	343	169	192	371	205	411	391	238	475	871
146.104	0	1031	469	368	187	519	339	168	198	370	203	407	388	238	472	867
146.227	0	1031	468	367	186	518	338	167	197	371	203	407	387	237	472	871
146.35	0	1031	468	368	187	518	338	168	191	371	202	406	388	236	472	865
146.473	0	1030	468	369	187	520	339	168	191	369	204	409	390	235	472	865
146.596	0	1031	470	371	188	523	341	169	197	372	205	410	390	235	474	870
146.719	0	1032	472	371	190	524	343	170	198	374	207	411	391	237	475	871
146.842	0	1029	469	368	187	518	339	168	192	371	203	406	388	236	470	862
146.964	0	1027	467	367	187	518	338	167	192	368	203	406	387	236	471	860
147.087	0	1026	468	368	187	519	338	168	198	369	204	407	387	235	472	864
147.21	0	1027	467	368	187	519	338	168	197	371	205	408	389	233	472	859
147.333	0	1029	470	370	188	521	341	168	191	372	206	409	391	236	473	861
147.456	0	1030	472	372	189	524	342	170	193	373	206	411	392	237	475	864
147.579	0	1030	473	372	190	525	343	171	200	373	206	410	391	237	474	869
147.702	0	1026	468	368	187	519	339	169	197	372	205	406	387	236	470	859
147.825	0	1027	467	367	187	518	338	168	190	370	203	407	388	235	470	858
147.948	0	1026	467	368	187	517	338	168	192	369	204	407	389	235	470	859
148.07	0	1026	468	369	187	519	339	169	198	371	206	408	389	234	471	864
148.193	0	1028	470	371	188	522	341	170	196	373	206	410	391	235	472	866
148.316	0	1030	471	373	190	525	342	171	190	375	206	412	393	236	474	863
148.439	0	1032	473	374	191	528	344	172	195	374	208	412	391	238	476	865
148.562	0	1027	468	369	188	520	339	170	200	372	205	407	388	237	471	863
148.685	0	1027	467	369	187	519	338	168	196	373	204	407	387	236	471	858
148.808	0	1027	469	369	187	518	339	169	189	372	204	407	388	236	470	858
148.931	0	1027	468	368	188	520	340	169	194	371	205	410	390	235	471	860
149.053	0	1028	469	371	188	523	342	170	199	373	206	411	391	237	473	866
149.176	0	1032	472	372	190	526	341	171	196	376	207	413	393	237	475	864
149.299	0	1033	474	374	191	527	345	171	192	375	207	414	393	239	477	871
149.422	0	1029	469	370	187	521	341	170	195	371	206	410	389	238	471	862
149.545	0	1028	468	369	187	520	341	170	200	372	206	410	390	237	472	866
149.668	0	1030	468	371	188	521	340	170	195	373	206	411	390	237	472	863
149.791	0	1030	469	371	188	522	341	171	191	373	207	412	390	236	473	869
149.914	0	1033	471	373	191	524	343	171	197	374	209	414	392	237	475	867
150.036	0	1034	473	375	191	526	344	173	201	377	209	416	394	239	477	875
150.159	0	1034	474	374	191	527	345	173	197	378	209	414	393	239	477	875
150.282	0	1031	469	371	188	521	342	170	191	373	206	411	390	239	473	871
150.405	0	1031	469	371	189	521	341	170	197	372	206	410	389	240	473	867
150.528	0	1030	469	370	188	520	341	170	200	374	208	412	390	238	473	872
150.651	0	1030	469	371	188	523	341	171	195	375	209	413	391	238	476	870
150.774	0	1034	472	372	190	525	343	171	192	374	208	415	393	239	477	878
150.897	0	1035	473	374	191	527	343	173	198	375	209	417	395	240	481	881
151.02	0	1034	475	374	191	528	344	172	202	376	208	414	394	241	479	879
151.142	0	1031	469	370	189	521	340	169	194	374	207	412	391	239	475	869
151.265	0	1030	469	369	189	519	339	169	191	371	205	410	390	238	475	870
151.388	0	1029	468	370	187	519	339	170	197	371	206	412	391	238	475	870
151.511	0	1030	469	370	188	520	339	170	199	374	207	412	392	238	475	875
151.634	0	1031	471	372	190	524	342	170	193	376	208	415	393	239	477	873
151.757	0	1033	473	375	190	526	343	171	192	375	208	416	394	241	480	882
151.88	0	1034	474	374	192	529	343	172	201	377	209	416	394	241	479	881
152.003	0	1029	468	370	188	520	340	169	200	374	207	412	390	239	475	877
152.125	0	1030	468	370	188	519	340	169	193	373	206	412	390	240	476	872
152.248	0	1028	469	370	188	521	340	169	192	372	207	411	391	239	476	872
152.371	0	1029	471	371	189	522	341	170	199	373	207	413	392	239	477	879
152.494	0	1031	472	372	190	525	342	171	199	376	208	415	394	240	479	881
152.617	0	1034	473	374	192	528	344	172	194	377	210	416	396	240	480	878
152.74	0	1030	471	371	190	522	343	171	194	373	206	412	392	241	477	873
152.863	0	1028	470	370	189	521	340	170	198	373	207	411	390	240	475	876
152.986	0	1029	469	370	188	521	339	170	198	375	207	411	391	240	476	873
153.108	0	1030	469	370	188	522	340	169	191	374	207	413	392	239	477	874
153.231	0	1031	471	373	189	524	342	171	194	375	208	414	393	240	479	877
153.354	0	1033	472	374	191	527	345	172	200	376	209	417	395	240	480	885
153.477	0	1035	474	376	192	529	346	174	200	379	210	417	396	243	481	886
153.6	0	1030	470	372	189	522	341	170	192	375	207	412	390	242	476	876
153.723	0	1029	469	371	189	520	340	171	194	372	206	411	391	241	475	874
153.846	0	1027	469	370	189	520	341	171	200	373	206	412	391	240	476	879
153.969	0	1030	470	372	188	522	340	170	197	374	207	413	392	240	477	874
154.092	0	1031	471	373	189	524	341	169	191	375	208	415	394	240	478	878
154.214	0	1033	474	375	190	526	343	172	195	376	209	417	396	241	481	881
154.337	0	1034	477	376	192	530	345	173	203	377	210	419	397	241	483	888
154.46	0	1031	471	372	189	523	341	170	197	375	207	413	392	241	478	879
154.583	0	1030	469	370	188	521	340	169	192	372	205	413	392	241	477	884
154.706	0	1031	470	372	188	522	340	169	196	372	205	412	392	241	477	879
154.829	0	1031	470	371	188	523	340	170	200	372	207	414	393	242	478	885
154.952	0	1031	472	373	190	524	341	170	196	375	208	415	395	241	481	882
155.075	0	1035	473	374	191	527	342	172	192	376	208	417	397	242	481	891
155.197	0	1033	474	374	191	527	345	171	198	374	209	416	394	242	481	884
155.32	0	1031	470	370	188	521	340	170	200	373	207	412	392	242	478	885
155.443	0	1032	470	370	189	521	340	170	196	374	206	414	392	242	480	882
155.566	0	1033	471	372	189	522	341	170	192	373	206	415	392	241	480	888
155.689	0	1034	473	372	189	525	342	171	197	374	209	416	394	241	481	886
155.812	0	1035	474	374	190	528	343	173	201	376	210	418	395	243	483	892
155.935	0	1037	474	376	193	531	344	173	196	378	210	418	397	244	484	889
156.058	0	1034	473	372	190	525	344	172	194	374	208	415	391	243	479	886
156.18	0	1033	470	370	189	521	340	170	199	372	208	414	391	242	479	884
156.303	0	1033	471	371	189	522	340	171	200	374	208	413	391	242	479	889
156.426	0	1035	471	371	189	523	341	171	194	375	206	414	393	242	478	884
156.549	0	1035	472	372	190	524	344	171	193	374	209	416	393	241	480	886
156.672	0	1037	474	374	192	528	344	173	201	376	210	417	394	242	482	894
156.795	0	1038	476	377	193	531	346	174	202	379	212	419	396	242	482	894
156.918	0	1037	471	373	190	524	344	172	194	376	209	414	391	243	478	885
157.041	0	1035	470	371	189	521	342	171	193	373	207	413	390	241	477	884
157.164	0	1036	470	370	188	522	342	171	200	373	207	412	390	241	478	889
157.286	0	1036	470	372	189	522	342	171	201	375	208	414	391	242	478	890
157.409	0	1038	472	372	190	525	343	171	193	376	207	415	393	243	479	886
157.532	0	1040	473	373	192	525	345	172	194	375	208	417	395	242	482	888
157.655	0	1041	475	375	192	529	346	173	202	377	210	417	394	243	483	895
157.778	0	1039	471	372	189	523	340	171	201	375	207	414	391	241	477	883
157.901	0	1039	470	370	189	523	342	170	193	374	207	414	391	241	478	883
158.024	0	1039	471	371	189	522	342	170	194	373	206	414	391	241	478	883
158.147	0	1039	471	371	189	523	342	172	201	374	208	414	392	242	479	890
158.269	0	1040	473	373	190	525	343	172	199	377	209	418	395	240	480	886
158.392	0	1041	474	374	191	528	345	172	193	379	209	419	396	242	482	889
158.515	0	1040	474	374	191	526	346	171	197	375	208	415	391	243	480	885
158.638	0	1038	470	370	189	521	341	169	201	373	207	412	390	241	476	886
158.761	0	1038	469	370	189	521	340	170	198	375	206	413	391	241	476	881
158.884	0	1038	470	370	188	522	340	170	191	374	206	411	391	241	477	881
159.007	0	1039	471	371	190	524	342	170	196	374	208	416	393	240	478	883
159.13	0	1039	473	374	191	526	344	172	202	375	209	416	394	241	480	890
159.252	0	1042	475	375	192	529	344	173	199	379	210	418	395	242	481	887
159.375	0	1040	472	373	191	525	344	171	193	375	207	413	391	241	478	888
159.498	0	1038	470	370	189	520	341	169	196	372	207	411	390	240	475	880
159.621	0	1036	469	371	188	520	340	170	201	373	206	411	390	240	474	884
159.744	0	1038	470	371	189	520	341	169	197	374	206	411	390	241	475	878
159.867	0	1039	471	372	190	523	340	170	192	374	207	415	391	239	477	885
159.99	0	1041	473	373	190	524	343	172	198	373	209	416	393	240	479	883
160.113	0	1040	475	375	191	528	344	172	202	377	210	417	395	241	481	889
160.236	0	1040	475	375	191	526	343	171	197	376	208	414	391	242	480	884
160.358	0	1039	471	371	188	520	340	169	192	372	206	412	391	241	475	881
160.481	0	1038	470	370	189	521	340	169	197	372	206	412	390	241	476	881
160.604	0	1038	470	371	188	521	340	169	201	374	207	412	390	240	476	886
160.727	0	1039	470	373	190	523	341	171	196	375	207	414	393	241	478	884
160.85	0	1041	473	374	189	526	344	170	192	375	208	415	393	241	478	892
160.973	0	1043	475	376	192	527	345	172	199	377	210	417	394	241	480	893
161.096	0	1040	471	371	190	522	340	170	202	374	207	412	391	241	476	889
161.219	0	1039	470	372	189	521	340	170	196	374	207	412	391	241	477	883
161.341	0	1039	471	371	189	522	341	169	192	372	206	411	391	240	476	884
161.464	0	1040	471	372	190	523	341	170	200	374	207	413	392	241	478	886
161.587	0	1040	473	373	190	525	342	171	202	375	209	415	394	241	480	892
161.71	0	1040	476	375	191	528	343	171	196	377	209	417	396	241	482	890
161.833	0	1042	477	376	191	530	346	172	194	376	209	416	395	242	481	891
161.956	0	1038	471	371	189	521	342	171	200	371	207	410	390	240	476	886
162.079	0	1038	469	371	189	519	339	169	201	372	206	410	389	241	477	889
162.202	0	1038	470	370	188	520	340	170	194	374	205	410	391	241	477	884
162.324	0	1038	471	371	189	522	341	170	194	372	206	411	391	241	478	884
162.447	0	1039	471	373	190	525	341	170	199	373	209	414	392	240	479	891
162.57	0	1040	474	375	191	527	343	172	201	377	209	416	394	241	480	892
162.693	0	1042	475	376	193	528	344	173	194	377	208	415	394	242	480	886
162.816	0	1038	470	371	189	520	341	169	194	372	206	411	388	240	476	880
162.939	0	1036	468	369	188	519	339	169	199	371	206	410	388	240	475	884
163.062	0	1036	469	370	188	519	339	169	199	373	207	411	389	239	476	878
163.185	0	1037	469	370	189	520	340	169	192	373	206	411	389	239	476	879
163.308	0	1037	471	372	189	524	342	170	194	373	207	413	392	237	478	880
163.43	0	1038	472	373	191	526	342	172	201	374	208	415	393	239	479	887
163.553	0	1038	473	374	191	527	344	172	200	375	208	412	391	240	478	885
163.676	0	1036	469	369	188	519	339	169	192	372	206	410	389	238	474	876
163.799	0	1036	469	370	188	520	340	170	193	371	204	411	389	239	475	875
163.922	0	1034	469	372	189	520	339	170	200	371	207	411	390	238	475	881
164.045	0	1036	471	372	189	523	340	170	198	374	208	412	391	239	477	878
164.168	0	1038	472	374	190	524	342	171	193	375	207	415	393	239	479	880
164.291	0	1040	475	375	192	527	345	173	196	375	209	416	394	240	481	882
164.413	0	1036	472	372	190	523	341	172	202	373	207	411	390	240	476	882
164.536	0	1035	469	370	189	519	338	170	198	373	206	409	388	239	475	875
164.659	0	1036	470	369	189	520	339	170	192	373	206	409	389	239	475	875
164.782	0	1035	470	370	189	520	340	170	195	371	207	412	389	237	475	877
164.905	0	1036	471	372	189	523	342	172	201	373	207	412	391	240	477	883
165.028	0	1039	473	375	191	526	343	171	198	376	209	414	394	239	479	885
165.151	0	1040	476	376	191	529	346	172	194	377	209	416	393	241	481	888
165.274	0	1037	471	371	189	522	342	171	195	372	207	411	389	240	476	877
165.396	1	1035	468	370	188	518	339	170	201	372	206	410	388	238	474	881
165.519	0	1036	470	370	188	519	339	170	196	372	206	409	389	239	475	875
165.642	0	1036	470	371	188	520	340	170	192	372	206	411	390	238	476	877
165.765	0	1038	471	372	188	524	342	170	196	372	208	414	392	238	477	879
165.888	0	1038	473	375	190	526	343	173	202	374	209	415	394	239	479	886
166.011	0	1041	476	375	193	529	343	173	200	378	209	417	395	241	481	890
166.134	0	1038	473	373	190	524	342	170	193	374	206	412	390	240	477	885
166.257	0	1038	470	370	188	521	339	170	197	371	206	411	390	239	475	880
166.38	0	1036	471	371	188	521	340	171	202	373	208	412	391	239	477	886
166.502	0	1038	471	371	188	523	339	171	197	374	207	413	392	240	477	882
166.625	0	1040	472	372	190	526	341	171	192	374	208	415	394	239	479	891
166.748	0	1041	476	374	191	528	342	171	197	375	209	416	395	241	482	889
166.871	0	1041	476	376	193	529	344	173	204	376	210	415	394	242	481	893
166.994	0	1039	471	371	188	522	339	170	197	373	207	411	391	240	477	884
167.117	0	1038	471	370	188	521	339	170	192	371	206	411	390	240	477	891
167.24	0	1039	470	371	188	521	340	170	197	372	205	411	391	240	478	885
167.363	0	1039	472	372	189	522	339	170	201	373	207	413	392	240	479	892
167.485	0	1040	473	373	190	525	341	171	197	375	209	415	393	241	480	890
167.608	0	1042	475	376	192	528	344	172	193	376	209	418	396	242	482	898
167.731	0	1041	475	375	191	526	344	171	199	373	208	413	392	243	480	890
167.854	0	1038	470	370	188	520	339	170	202	373	207	411	390	241	476	891
167.977	0	1038	469	370	188	519	339	170	194	374	206	410	389	240	476	885
168.1	0	1039	469	370	188	521	341	170	192	372	207	411	389	240	476	885
168.223	0	1040	470	371	189	522	342	171	198	373	207	411	391	241	477	887
168.346	0	1040	472	373	190	523	343	172	202	376	209	414	392	241	478	894
168.468	0	1041	473	374	192	526	344	172	196	377	209	415	394	242	480	893
168.591	0	1040	470	372	190	520	342	170	193	373	208	410	389	241	475	887
168.714	0	1039	468	369	188	519	340	170	198	372	206	409	388	241	474	885
168.837	0	1039	468	370	188	520	341	170	202	373	207	410	388	241	475	890
168.96	0	1039	469	372	189	521	341	170	194	375	207	411	390	241	475	887
169.083	0	1040	470	372	190	523	343	172	192	376	209	414	391	240	476	894
169.206	0	1043	473	373	191	526	343	172	199	376	210	415	393	242	479	897
169.329	0	1042	473	374	192	525	345	173	203	377	211	412	392	243	477	894
169.452	0	1041	467	370	188	519	340	170	195	375	208	409	387	241	473	884
169.574	0	1040	467	370	188	518	341	170	192	374	207	409	388	240	472	884
169.697	0	1040	467	370	189	519	342	171	197	372	207	408	388	241	473	884
169.82	0	1040	468	371	189	521	342	172	200	375	208	411	390	240	475	889
169.943	0	1041	470	373	191	524	343	172	195	377	210	414	392	240	477	886
170.066	0	1043	472	375	191	526	345	173	192	377	210	415	393	241	479	894
170.189	0	1042	472	374	191	523	344	173	200	374	209	410	390	243	477	886
170.312	0	1039	467	370	188	519	340	171	200	373	207	409	388	239	473	886
170.435	0	1038	467	370	188	518	339	170	194	374	206	409	388	241	473	882
170.557	0	1040	467	370	189	519	341	170	191	373	206	410	388	239	474	881
170.68	0	1040	468	371	188	520	342	171	198	373	208	412	390	239	475	883
170.803	0	1041	471	372	190	523	343	171	201	376	209	414	391	240	477	889
170.926	0	1042	471	374	192	526	344	173	195	377	209	415	393	241	479	887
171.049	0	1042	471	373	190	523	344	172	193	374	208	411	389	241	477	883
171.172	0	1040	467	369	188	519	340	170	198	373	207	410	389	240	472	882
171.295	0	1039	468	370	188	520	341	171	200	374	207	409	388	240	475	886
171.418	0	1040	468	371	189	520	341	171	193	374	206	410	389	241	474	882
171.54	0	1042	469	371	189	523	343	171	192	374	208	413	391	240	476	884
171.663	0	1043	472	374	191	525	344	172	199	376	210	414	393	241	478	893
171.786	0	1044	473	375	192	527	346	174	201	378	212	416	393	242	479	894
171.909	0	1042	469	371	191	521	343	172	194	376	208	411	389	242	474	884
172.032	0	1042	468	370	188	520	341	170	192	373	207	409	388	241	473	883
172.155	0	1042	468	371	189	519	341	171	198	374	207	409	388	241	473	883
172.278	0	1041	468	372	189	520	343	172	199	375	209	410	389	241	474	888
172.401	0	1043	469	373	191	523	343	172	193	376	210	413	390	240	476	886
172.524	0	1044	472	375	191	526	346	173	192	377	209	414	393	242	478	888
172.646	0	1046	473	376	192	530	347	175	199	379	212	415	394	242	479	896
172.769	0	1044	472	375	191	526	345	173	201	377	209	411	389	242	476	891
172.892	0	1043	467	370	189	520	342	171	192	375	208	409	388	242	473	884
173.015	0	1042	467	370	189	520	343	171	192	373	207	408	388	241	474	885
173.138	0	1042	468	371	189	521	343	172	198	375	208	409	389	240	474	889
173.261	0	1043	469	372	190	523	343	173	199	377	209	411	391	241	476	891
173.384	0	1044	471	373	192	526	345	173	193	379	210	413	392	242	478	889
173.507	0	1045	473	376	195	527	348	174	194	378	210	415	394	242	480	897
173.629	0	1045	472	375	193	526	347	173	201	376	210	410	390	242	476	889
173.752	0	1043	468	371	190	521	343	173	200	375	208	409	389	242	474	892
173.875	0	1043	468	372	190	522	344	172	193	376	207	409	389	243	475	887
173.998	0	1043	468	373	191	523	344	172	192	375	207	409	390	243	475	888
174.121	0	1044	470	374	191	526	345	173	199	377	210	412	392	242	476	895
174.244	0	1045	473	376	193	528	347	174	200	379	211	415	394	243	479	898
174.367	0	1046	474	377	194	532	349	174	194	382	211	416	395	246	481	896
174.49	0	1044	470	373	192	526	347	173	193	377	209	411	391	243	476	892
174.612	0	1043	468	372	190	521	343	172	200	375	208	410	389	242	474	895
174.735	0	1042	467	371	190	522	344	172	199	376	207	410	390	243	475	895
174.858	0	1043	469	373	191	523	344	171	193	376	208	409	390	243	475	891
174.981	0	1044	469	373	193	525	346	172	193	376	209	413	392	242	477	893
175.104	0	1045	471	375	193	528	347	173	201	378	210	414	394	243	479	900
175.227	0	1046	473	376	194	530	349	175	200	382	212	416	395	244	481	904
175.35	0	1042	471	374	192	525	346	174	194	378	209	411	390	245	477	895
175.473	0	1042	467	370	190	520	344	171	193	374	208	408	389	243	474	893
175.596	0	1043	468	370	190	520	344	171	200	374	208	409	389	243	475	898
175.718	0	1042	467	371	190	522	343	172	199	377	208	408	390	244	475	898
175.841	0	1043	468	373	191	523	344	172	192	377	209	409	391	243	477	894
175.964	0	1043	470	374	193	525	346	174	193	377	210	411	392	243	478	896
176.087	0	1045	472	375	194	528	347	175	200	379	211	413	394	244	480	903
176.21	0	1045	471	375	193	527	347	175	200	380	211	410	392	245	479	901
176.333	0	1044	468	371	191	520	344	172	191	377	208	407	388	243	476	892
176.456	0	1043	467	370	191	521	345	173	192	374	208	407	389	243	476	894
176.579	0	1043	467	372	190	522	344	173	198	374	208	407	390	244	476	898
176.701	0	1043	468	373	192	523	344	174	198	377	210	409	391	243	477	894
176.824	0	1045	470	374	193	525	345	174	191	378	209	411	393	244	480	897
176.947	0	1046	473	376	194	529	348	176	194	378	210	412	394	245	481	899
177.07	0	1044	469	372	193	524	345	175	199	375	210	407	389	244	477	894
177.193	0	1044	467	371	192	520	342	172	197	376	208	406	388	243	475	893
177.316	0	1044	467	371	191	521	343	172	191	375	207	406	389	242	475	892
177.439	0	1042	468	371	191	522	344	172	191	373	207	407	389	244	476	893
177.562	0	1043	469	372	192	523	344	173	198	376	209	409	391	243	478	898
177.684	0	1045	472	374	193	526	345	175	197	378	210	412	392	243	480	901
177.807	0	1046	473	376	195	530	347	175	191	381	210	412	394	245	481	898
177.93	0	1045	470	373	193	523	346	173	192	374	209	407	389	244	477	893
178.053	0	1042	467	369	190	520	343	172	198	373	208	406	388	242	475	896
178.176	0	1043	466	370	191	519	343	172	196	375	208	405	389	243	475	889
178.299	0	1043	466	371	191	520	343	172	190	374	206	405	389	242	476	889
178.422	0	1043	469	371	192	523	344	173	191	374	208	409	390	241	477	890
178.545	0	1045	470	374	193	524	345	173	198	376	208	409	391	243	480	898
178.668	0	1045	472	375	194	528	347	175	197	379	210	413	393	244	481	900
178.79	0	1044	471	374	194	526	347	174	191	377	208	409	391	245	479	893
178.913	0	1044	467	370	191	520	343	172	191	372	207	406	387	243	475	889
179.036	0	1042	467	370	190	520	342	172	198	372	206	406	388	242	475	894
179.159	0	1043	467	370	191	520	341	172	195	374	206	406	388	242	476	888
179.282	0	1043	467	371	191	522	343	173	190	374	207	407	389	242	476	890
179.405	0	1044	469	373	192	525	346	173	192	375	208	410	391	242	478	892
179.528	0	1044	470	374	194	527	347	175	198	376	210	411	393	242	479	898
179.651	0	1045	470	373	192	524	345	174	197	376	208	408	389	242	477	889
179.773	0	1044	465	369	190	520	343	172	189	374	207	406	387	242	474	887
179.896	0	1042	466	370	191	521	344	173	192	373	206	406	388	241	475	888
180.019	0	1043	467	370	191	521	344	173	197	373	208	407	389	241	475	893
180.142	0	1043	468	371	192	524	344	173	196	376	208	409	391	242	477	894
180.265	0	1044	469	374	194	526	346	174	189	378	209	412	392	243	479	896
180.388	0	1045	471	376	195	529	347	176	193	378	209	414	394	244	482	896
180.511	0	1045	471	374	194	527	348	176	199	377	210	410	390	244	479	897
180.634	0	1043	466	369	192	520	342	173	196	374	207	406	387	242	475	889
180.756	0	1041	465	370	192	520	342	172	189	373	206	406	387	243	475	888
180.879	0	1042	466	371	191	521	343	172	191	372	206	406	388	241	475	889
181.002	0	1042	467	371	191	522	343	174	197	374	208	409	389	242	477	894
181.125	0	1044	469	373	193	524	345	175	196	376	208	410	391	241	478	890
181.248	0	1045	470	375	194	526	347	174	190	378	210	411	392	243	479	893
181.371	0	1046	471	376	195	528	348	175	192	376	210	411	392	245	479	892
181.494	0	1042	465	371	191	520	343	174	197	374	207	406	387	242	475	892
181.617	0	1042	463	369	190	518	342	172	195	374	206	405	387	241	473	887
181.74	0	1042	465	370	191	519	342	172	188	373	206	405	388	242	474	887
181.862	0	1042	466	371	191	522	343	172	191	372	205	404	388	242	475	887
181.985	0	1041	467	372	192	523	344	174	197	374	207	407	390	242	476	893
182.108	0	1043	468	373	194	525	343	174	197	380	209	410	392	241	478	895
182.231	0	1041	467	372	193	523	345	173	189	375	207	406	388	242	477	888
182.354	0	1041	464	370	190	518	341	172	190	372	206	404	387	241	473	884
182.477	0	1040	465	371	191	518	342	172	197	372	206	403	387	241	474	889
182.6	0	1041	465	371	191	518	341	172	194	373	206	405	388	241	474	884
182.723	0	1041	466	371	192	521	344	171	189	374	206	406	390	241	475	885
182.845	0	1042	467	372	191	523	345	174	191	374	208	409	391	241	477	887
182.968	0	1045	461	385	193	527	347	176	197	377	210	410	392	241	478	896
183.091	0	1041	466	372	193	521	344	173	196	376	207	404	387	241	474	885
183.214	0	1040	464	370	192	516	342	171	188	373	205	402	386	241	472	883
183.337	0	1040	464	370	190	516	343	171	190	371	204	402	387	240	471	882
183.46	0	1039	464	370	191	519	342	172	196	373	205	402	387	241	473	886
183.583	0	1040	465	372	193	519	343	173	194	376	206	404	388	240	474	882
183.706	0	1042	467	373	193	523	345	173	188	377	207	407	390	241	475	883
183.828	0	1042	470	375	194	525	347	174	192	375	208	406	391	242	477	885
183.951	0	1040	466	370	191	518	343	173	197	374	206	403	386	240	472	884
184.074	0	1039	464	369	191	516	342	171	194	374	204	402	385	240	471	877
184.197	0	1039	464	369	191	515	341	171	188	372	203	401	385	239	471	878
184.32	0	1038	464	369	191	516	342	171	190	372	203	402	387	240	472	877
184.443	0	1039	465	370	191	518	343	173	196	372	204	403	388	240	473	883
184.566	0	1040	467	372	192	521	344	173	195	375	208	407	389	240	474	884
184.689	0	1041	467	373	192	522	344	172	189	375	207	404	388	240	474	878
184.812	0	1037	463	369	190	516	341	171	190	370	203	401	385	239	471	874
184.934	0	1038	465	369	190	517	342	172	196	372	203	400	386	239	471	880
185.057	0	1038	465	370	190	517	341	172	194	373	204	400	386	239	471	874
185.18	0	1040	466	371	192	519	343	172	187	374	205	403	388	240	472	877
185.303	0	1041	467	372	192	522	345	173	190	374	207	406	389	240	474	879
185.426	0	1042	469	375	194	525	346	175	197	376	210	407	390	240	475	886
185.549	0	1039	466	372	192	520	344	174	194	374	206	402	387	240	471	875
185.672	0	1039	464	370	190	516	341	173	187	372	204	401	385	239	470	874
185.795	0	1038	463	370	191	517	342	172	190	372	204	401	386	240	471	875
185.917	0	1039	464	370	191	518	341	172	196	372	205	401	386	240	471	879
186.04	0	1040	466	372	191	519	343	173	193	374	205	404	388	240	472	875
186.163	0	1041	467	373	192	521	344	172	188	375	206	406	389	239	474	879
186.286	0	1043	468	375	193	524	347	174	192	375	207	405	389	240	475	879
186.409	0	1038	464	370	191	516	341	173	197	371	205	401	385	238	469	877
186.532	0	1038	464	369	191	515	340	172	193	372	203	401	386	239	470	872
186.655	0	1040	463	370	190	515	341	170	186	371	204	400	385	239	470	871
186.778	0	1040	463	369	190	517	342	171	190	370	204	401	385	238	471	871
186.9	0	1039	465	371	191	519	342	172	196	372	205	403	387	239	472	877
187.023	0	1040	466	372	192	521	344	173	193	375	206	406	389	239	473	873
187.146	0	1042	467	373	191	521	344	172	188	374	206	403	387	239	472	877
187.269	0	1040	462	369	190	515	341	172	191	370	203	401	385	238	469	869
187.392	0	1039	463	370	190	516	341	171	195	371	204	401	386	238	469	872
187.515	0	1039	464	370	190	516	341	170	193	372	203	401	386	238	469	867
187.638	0	1040	465	371	191	519	342	171	188	372	204	405	388	237	471	873
187.761	0	1042	467	373	191	520	344	172	191	372	206	405	389	238	473	871
187.884	0	1042	468	373	192	523	345	174	198	374	206	407	390	239	473	876
188.006	0	1039	465	371	190	517	341	171	193	372	203	402	386	237	469	864
188.129	0	1040	463	369	190	515	340	171	188	370	203	402	385	237	469	864
188.252	0	1039	464	370	189	516	340	171	191	369	202	401	385	237	468	863
188.375	0	1038	464	370	188	516	340	172	197	370	203	403	386	236	469	869
188.498	0	1040	465	371	191	517	341	172	192	373	204	406	388	236	471	864
188.621	0	1042	468	371	191	520	342	171	188	373	206	407	388	236	473	870
188.744	0	1041	467	373	192	522	345	174	193	373	205	405	388	238	472	865
188.867	0	1035	464	370	188	514	340	172	197	370	203	402	386	237	468	862
188.989	0	1036	462	368	189	513	338	170	191	371	202	400	385	236	468	855
189.112	0	1037	461	369	188	513	339	170	187	369	202	400	386	235	468	849
189.235	0	1037	463	370	189	515	340	171	192	369	202	401	386	235	469	855
189.358	0	1037	465	370	189	517	341	172	197	370	204	403	388	236	470	862
189.481	0	1038	467	371	190	520	342	172	191	373	205	406	390	236	472	860
189.604	0	1041	468	373	192	522	344	174	189	373	205	406	390	237	472	867
189.727	0	1039	466	370	190	515	341	172	193	369	203	403	387	237	468	858
189.85	0	1037	464	370	190	514	340	171	197	370	202	401	387	237	468	862
189.972	0	1038	464	370	188	516	341	171	192	371	202	402	388	237	468	857
190.095	0	1040	465	370	189	517	340	171	188	370	204	405	389	236	469	864
190.218	0	1040	466	372	191	519	342	171	192	371	205	406	390	237	471	861
190.341	0	1039	469	373	192	522	343	173	197	374	206	408	391	237	472	867
190.464	0	1038	466	371	190	518	340	171	193	373	205	403	388	238	469	859
190.587	0	1038	464	370	190	515	340	170	188	370	203	402	387	236	467	859
190.71	0	1037	465	369	190	515	341	171	193	370	204	403	388	237	469	859
190.833	0	1037	466	371	190	517	341	172	198	372	203	404	388	237	469	864
190.956	0	1039	467	373	191	519	342	172	192	373	206	406	391	236	471	861
191.078	0	1040	469	374	192	522	344	173	190	374	206	408	392	238	473	870
191.201	0	1040	470	374	192	523	344	173	197	375	206	407	391	238	473	865
191.324	0	1035	466	370	189	516	341	171	198	372	204	402	387	236	469	866
191.447	0	1035	465	370	189	514	339	170	192	372	203	402	387	237	469	860
191.57	11	1035	465	370	189	515	340	170	188	372	202	402	388	237	468	861
191.693	0	1036	465	371	189	517	340	171	194	371	204	404	389	237	470	862
191.816	0	1037	467	372	191	518	341	173	198	373	206	406	390	237	472	869
191.939	0	1038	458	383	191	521	343	172	192	376	206	408	391	239	474	867
192.061	0	1039	469	375	193	522	345	173	190	374	207	406	389	238	472	867
192.184	0	1035	464	370	190	515	341	171	195	371	203	401	386	237	468	862
192.307	0	1033	464	369	189	516	340	170	197	373	203	401	386	237	468	865
192.43	0	1032	463	369	189	514	339	170	191	372	202	399	387	236	468	860
192.553	0	1033	465	370	190	515	341	171	188	371	204	400	387	236	469	861
192.676	0	1033	465	372	190	518	341	172	195	372	205	403	389	235	470	867
192.799	0	1034	467	373	191	521	343	172	197	374	206	403	389	236	470	867
192.922	0	1031	463	371	190	515	340	171	190	372	203	400	387	236	466	857
193.044	0	1031	463	370	188	514	340	169	189	371	202	399	385	236	468	858
193.167	0	1030	463	369	189	515	340	171	195	371	204	400	387	235	467	857
193.29	0	1030	465	371	188	517	340	171	196	373	203	400	388	236	468	863
193.413	0	1031	455	381	190	518	342	173	190	375	204	403	390	235	470	860
193.536	0	1034	457	383	191	522	345	172	189	375	205	404	390	237	471	868
193.659	0	1031	457	382	191	520	344	172	196	373	205	401	388	237	469	858
193.782	0	1029	462	368	188	514	338	170	196	372	203	398	386	235	466	860
193.905	0	1027	462	370	188	514	339	170	189	372	202	399	385	235	467	854
194.028	0	1027	462	369	188	514	339	170	188	370	202	398	385	235	466	854
194.15	0	1029	464	371	189	516	340	172	195	372	203	400	388	234	468	860
194.273	0	1030	455	381	190	518	341	173	196	374	205	403	389	235	469	860
194.396	0	1032	457	384	192	521	344	172	190	375	205	403	390	237	470	858
194.519	0	1029	463	369	190	516	341	170	190	370	203	398	385	236	466	853
194.642	0	1026	461	369	187	513	339	171	196	369	202	397	385	233	465	850
194.765	0	1026	462	369	188	512	339	171	195	371	201	398	385	234	466	854
194.888	0	1028	462	369	187	514	339	169	189	371	202	400	387	234	466	850
195.011	0	1026	466	369	189	517	340	171	190	371	203	401	387	234	468	851
195.133	0	1021	467	370	190	520	341	172	196	373	204	404	389	235	471	859
195.256	0	1021	466	370	189	518	340	172	195	372	203	401	387	237	470	857
195.379	0	1024	462	367	189	513	338	171	188	370	202	399	385	235	467	849
195.502	0	1023	464	368	189	514	339	170	189	369	203	401	386	234	466	850
195.625	0	1025	464	369	189	515	339	172	195	370	203	400	387	235	466	854
195.748	0	1029	465	370	190	519	340	172	194	373	204	402	389	234	468	857
195.871	0	1031	457	381	190	520	341	172	188	374	204	404	390	236	470	861
195.994	0	1032	468	372	192	523	344	173	191	373	205	403	389	236	470	855
196.116	0	1028	464	369	188	516	340	173	197	370	204	399	386	236	466	856
196.239	0	1029	462	368	188	513	339	171	194	372	202	398	387	235	467	851
196.362	0	1029	463	369	188	514	340	171	188	371	203	399	386	236	467	852
196.485	0	1030	464	370	189	517	340	172	191	371	204	402	388	236	468	854
196.608	0	1032	466	372	191	519	343	174	197	373	206	403	390	236	471	861
196.731	0	1034	458	383	192	522	342	175	196	378	207	405	392	236	472	865
196.854	0	1033	466	373	192	521	344	174	189	374	206	401	389	238	470	863
196.977	0	1029	463	369	190	515	341	173	191	371	205	399	386	237	467	856
197.1	0	1029	462	370	190	515	341	174	196	372	204	399	386	237	467	860
197.222	0	1030	463	370	190	516	341	172	192	373	203	398	387	237	468	857
197.345	0	1033	464	371	191	517	341	173	187	374	205	402	389	236	470	865
197.468	0	1034	466	374	191	520	344	173	193	373	207	404	390	238	472	863
197.591	0	1036	448	394	193	523	345	175	197	377	207	406	391	239	474	871
197.714	0	1035	467	374	193	522	344	174	194	376	206	402	388	239	471	862
197.837	0	1033	464	370	191	517	343	172	187	373	204	401	388	238	469	868
197.96	0	1033	464	371	191	517	343	172	193	373	204	401	389	238	470	863
198.083	0	1032	464	371	192	518	342	174	197	375	207	403	389	238	469	868
198.205	0	1034	466	372	192	520	344	174	191	376	207	405	390	239	472	866
198.328	0	1036	467	374	193	521	345	174	188	377	207	407	392	239	473	874
198.451	0	1036	459	384	193	523	346	175	195	376	208	406	391	240	474	870
198.574	0	1032	464	370	191	518	343	174	197	375	206	402	388	239	469	870
198.697	0	1032	464	370	190	517	342	172	191	375	204	403	389	238	470	866
198.82	0	1033	465	371	190	517	343	173	188	373	204	402	389	240	470	870
198.943	0	1033	465	372	192	519	343	174	195	374	206	405	390	239	471	872
199.066	0	1034	467	373	193	522	344	175	197	377	208	406	391	240	473	874
199.188	0	1036	459	384	194	524	346	175	191	378	208	409	393	240	475	872
199.311	0	1035	467	374	193	522	346	173	190	375	206	406	390	242	473	870
199.434	0	1031	463	369	191	516	343	173	195	373	205	402	389	240	469	866
199.557	0	1031	464	370	190	515	342	173	196	374	205	403	388	239	470	871
199.68	0	1030	463	370	191	518	342	172	190	373	204	402	389	240	470	865
199.803	0	1032	464	372	191	518	344	174	188	373	205	405	390	238	472	868
199.926	0	1034	466	373	192	522	344	174	195	375	207	406	391	239	473	874
200.049	0	1035	449	395	193	525	346	175	198	378	209	407	392	240	474	876
200.172	0	1033	465	372	192	519	344	173	190	376	205	403	388	240	470	867
200.294	0	1031	462	370	191	516	342	172	189	372	203	401	387	239	470	866
200.417	0	1030	462	371	190	516	342	172	195	373	204	402	388	239	469	871
200.54	0	1031	464	371	190	518	342	173	196	375	204	401	388	240	470	870
200.663	0	1032	464	371	191	519	343	172	189	375	205	404	390	238	471	867
200.786	0	1033	467	373	193	522	345	174	189	375	206	405	390	239	473	869
200.909	0	1032	455	382	192	521	345	174	197	375	206	402	390	240	471	872
201.032	0	1029	462	369	190	516	341	173	195	374	204	401	387	238	468	863
201.155	0	1030	463	370	191	516	341	171	189	375	203	401	388	238	468	863
201.277	0	1029	463	370	190	517	342	172	189	372	204	403	387	237	470	863
201.4	0	1030	463	371	191	519	343	173	196	374	206	403	390	238	472	870
201.523	0	1033	457	383	193	522	343	174	195	377	207	406	392	239	473	871
201.646	0	1035	449	394	193	525	346	175	189	378	206	407	393	240	474	874
201.769	0	1031	465	372	192	519	344	173	190	373	206	402	387	239	470	865
201.892	0	1028	462	370	190	516	341	172	196	373	204	401	387	237	468	866
202.015	0	1028	462	370	190	514	340	172	194	373	204	401	387	239	469	862
202.138	0	1029	462	370	190	516	341	172	187	373	202	400	388	239	470	862
202.26	0	1030	465	371	191	518	342	172	190	373	206	403	389	237	471	864
202.383	0	1032	465	372	192	520	343	175	196	375	207	405	391	238	473	871
202.506	0	1033	448	393	194	523	345	176	195	377	206	405	391	239	473	871
202.629	0	1030	463	370	191	517	341	171	188	373	204	401	387	238	468	862
202.752	0	1028	462	368	190	514	341	171	190	371	203	400	387	237	467	860
202.875	0	1028	462	369	190	514	339	172	196	372	203	400	386	238	468	864
202.998	0	1030	462	368	190	514	339	172	192	374	204	401	387	237	468	860
203.121	0	1031	463	370	191	518	341	172	188	374	204	403	388	236	470	865
203.244	0	1032	456	381	191	521	343	174	192	374	205	405	390	238	472	863
203.366	0	1032	456	382	192	522	344	174	198	375	206	403	389	239	472	867
203.489	0	1031	462	369	190	515	340	172	194	374	204	401	387	238	468	858
203.612	0	1030	461	368	189	514	339	171	187	372	203	400	387	238	468	864
203.735	0	1030	462	369	191	515	340	172	191	371	203	401	388	237	469	859
203.858	0	1030	463	370	190	517	341	173	197	374	205	404	389	237	470	865
203.981	0	1032	465	371	192	519	342	174	193	376	206	405	390	237	472	863
204.104	0	1036	457	382	194	522	344	173	188	376	207	406	392	238	473	871
204.227	0	1033	464	372	192	518	344	174	193	373	205	402	388	239	471	861
204.349	0	1030	461	368	190	515	339	173	197	372	204	401	387	237	469	864
204.472	0	1031	463	369	190	515	340	172	192	373	204	401	387	238	469	859
204.595	0	1032	463	369	190	515	341	172	188	372	203	400	388	237	469	865
204.718	0	1033	464	370	191	518	343	174	192	373	205	404	389	237	471	863
204.841	0	1034	456	381	193	520	343	173	197	375	206	406	391	238	473	870
204.964	0	1035	458	383	194	523	344	175	193	378	208	409	392	239	475	868
205.087	0	1033	465	372	191	518	343	174	189	374	206	402	388	239	471	870
205.21	0	1031	461	370	191	515	341	173	193	372	204	402	388	238	469	863
205.332	0	1031	463	369	190	514	340	174	196	373	204	401	388	238	469	866
205.455	0	1031	463	369	190	515	340	172	192	374	204	401	389	239	470	862
205.578	0	1034	464	370	191	518	341	172	188	374	205	405	390	238	471	869
205.701	0	1035	466	372	192	520	343	174	194	374	206	407	392	239	474	868
205.824	0	1036	469	373	193	524	343	176	198	377	207	409	394	239	475	876
205.947	0	1036	468	372	193	522	343	175	194	375	205	405	390	240	473	870
206.07	0	1033	465	368	191	517	340	172	189	373	204	404	389	239	470	873
206.193	0	1034	464	369	191	517	341	172	195	372	205	406	389	240	470	869
206.316	0	1033	466	369	191	518	340	173	197	374	204	405	390	240	470	875
206.438	0	1034	466	371	191	520	340	172	192	376	205	408	391	240	472	874
206.561	0	1037	467	373	193	523	344	174	189	377	206	409	393	241	474	882
206.684	0	1038	470	375	195	525	344	175	196	379	210	410	393	241	475	885
206.807	0	1034	465	370	193	518	342	174	199	376	207	405	390	241	471	879
206.93	0	1035	465	370	192	518	341	173	192	376	206	405	389	241	472	876
207.053	0	1035	466	371	192	518	343	173	189	375	207	406	390	241	471	882
207.176	0	1035	466	372	192	520	343	173	195	376	208	408	392	241	473	882
207.299	0	1036	468	372	194	524	344	174	198	378	208	411	394	243	475	886
207.421	0	1038	470	375	195	527	344	175	193	380	209	412	396	243	478	884
207.544	0	1039	471	375	195	527	347	175	192	377	208	411	394	245	478	884
207.667	0	1035	466	370	192	518	343	173	197	374	206	407	391	242	472	879
207.79	0	1035	466	369	192	518	340	173	198	375	207	407	390	242	472	884
207.913	0	1034	466	370	192	518	341	173	192	375	205	407	391	244	473	879
208.036	0	1035	466	371	192	520	342	173	191	374	206	409	392	241	474	881
208.159	0	1038	468	372	194	522	344	175	196	377	208	412	394	242	476	890
208.282	0	1038	471	375	195	525	345	176	198	379	209	413	396	243	478	891
208.404	0	1038	471	374	195	524	345	174	193	378	208	409	392	244	477	884
208.527	0	1035	465	369	191	517	341	172	190	374	205	407	390	242	473	880
208.65	0	1035	466	369	192	517	341	172	197	374	205	407	390	242	472	884
208.773	0	1034	465	369	192	518	339	173	198	376	206	407	391	242	473	882
208.896	0	1036	466	371	193	519	341	172	191	375	206	409	391	242	474	879
209.019	0	1037	468	372	193	521	343	173	191	375	206	411	392	241	475	880
209.142	0	1038	470	374	194	523	344	175	198	376	209	411	392	243	477	885
209.265	0	1035	466	369	191	517	339	173	198	375	206	407	389	241	474	880
209.388	0	1036	464	369	192	517	340	171	191	374	205	406	390	241	473	875
209.51	0	1035	466	369	191	518	340	172	192	373	205	407	391	241	473	875
209.633	0	1036	467	370	192	520	341	173	198	373	206	408	391	241	474	879
209.756	0	1037	468	372	193	522	342	175	196	377	207	410	393	242	476	881
209.879	0	1040	471	374	193	525	344	175	192	378	208	412	394	242	477	878
210.002	0	1038	468	372	193	522	344	174	193	374	207	409	391	243	474	875
210.125	0	1036	464	368	191	517	340	173	197	373	206	406	389	240	472	876
210.248	0	1035	464	368	191	517	339	172	196	375	206	406	389	241	470	876
210.371	0	1035	465	370	190	517	339	171	189	374	205	405	389	240	471	869
210.493	0	1036	465	370	191	519	340	172	192	373	206	408	390	238	472	870
210.616	0	1037	467	372	193	521	341	174	198	375	208	409	392	239	474	876
210.739	0	1038	469	373	194	524	343	174	197	378	208	411	393	240	475	876
210.862	0	1037	465	370	191	519	340	172	191	374	205	406	388	240	471	867
210.985	0	1034	464	367	190	514	337	170	191	371	205	404	388	239	469	864
211.108	0	1032	463	368	190	514	337	171	197	371	204	403	387	238	469	866
211.231	0	1033	463	368	190	515	337	172	195	373	204	404	388	237	469	859
211.354	0	1035	465	369	190	519	337	172	189	372	204	407	389	238	470	861
211.476	0	1035	467	370	191	521	340	172	191	372	205	408	390	237	471	862
211.599	0	1035	469	371	191	524	341	173	199	374	208	410	392	238	472	868
211.722	0	1033	465	369	190	519	338	172	196	372	205	406	389	238	469	856
211.845	0	1032	462	367	189	515	337	171	189	371	203	403	388	236	468	855
211.968	0	1030	463	367	188	515	337	171	191	370	203	404	386	237	467	856
212.091	0	1031	462	367	189	516	336	171	197	370	203	404	387	235	468	858
212.214	0	1033	465	368	191	518	337	171	195	373	205	406	389	236	468	855
212.337	0	1035	466	371	191	520	339	172	189	374	206	408	391	237	471	863
212.46	0	1032	466	370	191	520	340	172	194	371	204	404	388	237	468	854
212.582	0	1029	462	367	189	514	335	171	197	371	204	401	386	236	465	856
212.705	0	1031	463	367	188	515	336	171	193	371	204	402	387	236	466	852
212.828	0	1030	463	367	188	514	336	170	187	370	203	403	387	235	466	857
212.951	0	1030	463	367	189	517	337	171	193	369	204	405	388	235	469	853
213.074	0	1032	466	371	190	519	339	173	197	372	206	406	390	235	470	859
213.197	0	1033	458	381	192	521	341	173	194	375	205	407	390	237	470	855
213.32	0	1029	463	368	189	515	338	171	189	370	204	402	386	236	467	857
213.443	0	1026	461	366	188	512	336	170	193	368	203	401	386	236	465	849
213.565	0	1025	462	366	188	512	336	170	196	370	204	401	386	233	465	855
213.688	0	1027	461	367	187	513	336	170	192	371	204	403	387	234	465	849
213.811	0	1028	464	368	189	517	337	170	188	372	205	404	388	235	468	856
213.934	0	1029	465	370	191	518	339	173	193	372	206	406	389	237	469	853
214.057	0	1030	458	382	192	521	342	173	198	374	208	406	391	236	470	859
214.18	0	1027	463	369	189	515	339	171	193	372	205	402	386	236	464	849
214.303	0	1024	461	366	188	511	336	169	188	371	203	400	385	235	463	852
214.426	0	1024	461	366	188	512	337	171	193	370	202	399	386	235	464	847
214.548	0	1023	461	367	189	514	335	170	197	371	205	401	386	235	464	852
214.671	0	1026	462	368	190	515	337	170	191	373	205	403	388	235	466	849
214.794	0	1028	464	369	190	517	339	171	188	373	204	405	391	235	468	857
214.917	0	1029	466	371	191	521	340	173	195	374	206	407	392	237	471	861
215.04	0	1026	464	369	190	516	338	172	197	372	204	402	388	237	466	856
215.163	0	1025	462	366	189	512	336	171	191	372	204	402	387	237	465	850
215.286	0	1026	463	367	189	513	337	172	188	370	204	403	387	236	466	856
215.409	0	1025	463	368	189	515	337	171	193	370	205	404	389	236	467	858
215.532	0	1027	465	369	191	517	338	173	197	372	206	406	390	236	469	860
215.654	0	1027	467	370	191	520	340	174	192	375	207	408	392	237	471	864
215.777	0	1029	468	372	193	522	342	174	191	374	207	407	393	239	472	866
215.9	0	1025	463	367	189	515	338	171	195	371	206	404	388	239	467	862
216.023	0	1026	462	366	189	513	337	172	197	372	206	404	388	237	467	864
216.146	0	1026	463	368	190	515	337	172	191	373	205	404	389	237	468	860
216.269	0	1028	464	370	191	516	339	172	189	373	207	406	390	238	469	861
216.392	0	1030	466	370	192	520	340	174	196	375	208	407	392	238	471	870
216.515	0	1032	458	381	193	522	341	175	198	377	208	410	393	240	474	873
216.637	0	1034	470	374	194	525	343	176	193	379	209	410	394	242	474	873
216.76	0	1029	464	369	191	516	339	173	190	373	206	405	388	240	469	864
216.883	0	1028	464	368	190	514	338	173	196	372	205	404	388	239	469	870
217.006	0	1029	463	369	191	514	338	173	197	373	206	405	388	239	469	868
217.129	0	1030	464	369	190	516	338	173	190	374	206	405	389	239	471	866
217.252	0	1032	466	370	191	518	341	172	189	374	206	407	392	240	472	867
217.375	0	1034	467	373	193	521	341	174	197	376	209	410	393	240	475	875
217.498	0	1035	460	383	194	525	343	175	198	379	209	412	395	241	476	878
217.62	0	1034	468	373	192	521	343	173	193	377	208	407	391	242	475	870
217.743	0	1032	464	369	190	515	339	172	192	373	206	406	389	240	471	867
217.866	0	1032	464	369	191	516	340	173	197	373	206	404	389	240	470	871
217.989	0	1033	464	370	190	515	338	173	196	374	206	405	389	241	471	872
218.112	0	1034	465	370	191	518	340	172	191	375	207	407	392	240	472	869
218.235	0	1035	466	371	192	520	341	174	191	375	207	409	393	240	475	872
218.358	0	1036	468	374	194	523	343	175	198	377	209	410	393	241	476	879
218.481	0	1033	465	369	192	517	339	173	196	375	206	406	389	242	472	872
218.604	0	1034	464	369	191	517	339	172	190	375	206	405	390	240	470	868
218.726	0	1034	464	369	191	517	339	172	191	372	205	405	390	240	471	868
218.849	0	1034	465	369	192	518	339	173	197	374	206	407	390	240	472	872
218.972	0	1036	467	372	192	521	340	174	195	377	208	410	392	241	474	875
219.095	0	1037	468	374	194	523	342	174	191	378	209	412	393	241	477	878
219.218	0	1038	459	384	195	525	344	175	193	376	208	410	393	242	475	874
219.341	0	1033	464	370	190	516	339	172	198	374	206	405	388	241	471	873
219.464	0	1033	463	369	190	516	338	173	195	374	206	404	388	239	470	866
219.587	0	1033	464	369	190	515	339	172	190	374	205	405	388	240	470	866
219.709	0	1034	464	370	190	516	339	172	192	373	206	405	390	240	471	867
219.832	0	1035	466	372	191	519	341	174	198	374	208	408	391	239	473	872
219.955	0	1037	468	373	192	522	342	174	195	377	208	410	393	240	474	874
220.078	0	1036	468	373	192	523	342	174	190	376	208	406	390	240	473	874
220.201	0	1034	461	369	190	515	338	172	192	372	206	403	388	239	468	864
220.324	0	1032	461	368	190	514	337	171	197	372	205	402	387	238	468	867
220.447	0	1033	463	368	188	513	336	171	193	373	204	402	387	239	469	861
220.57	0	1034	462	369	190	515	338	170	188	373	206	406	388	238	469	867
220.692	0	1034	465	371	190	518	341	173	192	373	207	406	390	238	470	863
220.815	0	1035	467	373	192	521	340	173	197	375	208	407	392	239	472	869
220.938	0	1036	457	383	192	520	341	173	194	376	208	405	390	238	471	867
221.061	0	1033	463	369	189	514	338	171	188	371	204	402	387	238	468	862
221.184	0	1032	462	367	189	514	337	170	193	370	204	402	387	238	468	857
221.307	0	1032	461	368	189	514	337	171	197	371	205	403	388	236	469	862
221.43	0	1032	462	369	189	516	336	171	193	373	207	404	389	235	470	858
221.553	0	1035	465	370	190	518	338	172	189	373	206	404	390	237	471	866
221.676	0	1033	469	371	192	520	340	173	196	375	207	408	391	238	472	871
221.798	0	1024	466	368	191	517	339	172	198	372	206	403	389	239	469	868
221.921	0	1024	465	365	189	515	336	171	192	371	203	403	388	239	469	865
222.044	0	1025	465	366	189	515	337	170	187	370	205	405	388	239	470	871
222.167	0	1026	464	367	190	515	336	172	194	369	207	407	390	239	470	874
222.29	0	1030	466	367	190	518	338	173	198	373	207	408	391	240	472	876
222.413	0	1034	467	369	192	520	339	173	192	375	208	410	393	241	475	880
222.536	0	1039	468	371	192	521	341	173	190	374	209	409	392	241	475	880
222.659	0	1036	462	367	190	515	336	172	195	370	206	404	387	240	469	869
222.781	0	1035	463	366	189	514	336	173	197	371	206	403	388	240	470	873
222.904	0	1036	462	367	188	513	336	171	191	372	206	403	388	239	471	868
223.027	0	1037	463	368	189	515	338	171	189	371	207	406	389	238	471	874
223.15	0	1038	464	370	190	517	339	173	196	373	208	407	390	239	473	874
223.273	0	1039	466	371	191	520	341	174	198	375	210	409	393	240	474	876
223.396	0	1037	465	371	190	517	339	173	192	375	207	405	389	241	472	868
223.519	0	1036	461	367	188	513	338	171	189	371	205	403	386	239	468	866
223.642	0	1035	461	367	189	512	337	172	196	371	206	403	387	240	469	865
223.764	0	1034	461	367	188	513	336	172	197	372	205	403	387	237	470	870
223.887	0	1036	463	368	189	515	337	173	189	374	207	406	390	238	471	867
224.01	0	1037	464	371	191	518	339	172	190	374	207	408	391	239	472	869
224.133	0	1037	458	381	192	520	339	174	198	375	207	407	391	240	473	875
224.256	0	1035	462	367	189	513	337	172	197	373	206	403	388	239	468	869
224.379	0	1035	463	367	189	512	337	171	189	372	205	404	388	239	468	864
224.502	0	1034	462	367	188	514	337	171	190	370	204	403	388	238	469	864
224.625	0	1034	463	368	189	514	337	171	197	371	205	405	389	239	471	869
224.748	0	1036	464	370	190	518	339	172	197	374	207	407	391	238	473	872
224.87	0	1038	457	381	191	521	341	174	192	376	207	408	392	239	473	874
224.993	0	1034	462	368	189	514	339	171	191	371	206	402	387	239	469	865
225.116	0	1032	461	367	188	512	336	172	196	370	205	402	387	238	469	868
225.239	0	1033	462	367	188	512	336	172	195	372	204	403	388	237	470	869
225.362	0	1033	463	368	188	514	338	172	189	373	205	403	388	237	470	864
225.485	0	1035	464	369	189	516	340	172	192	372	206	406	390	238	472	867
225.608	0	1036	456	380	190	520	340	174	198	374	208	408	391	238	474	875
225.731	0	1036	456	380	190	517	340	173	196	375	207	405	388	239	473	873
225.853	0	1032	461	366	189	511	337	171	189	373	204	402	385	237	468	863
225.976	0	1032	460	367	188	511	336	171	191	369	204	401	386	236	469	862
226.099	0	1031	462	367	188	512	336	171	197	370	205	402	386	236	469	867
226.222	0	1034	463	368	189	513	337	171	194	373	206	404	389	236	471	869
226.345	0	1034	456	380	190	516	338	171	190	374	205	406	390	236	473	871
226.468	0	1037	458	381	191	520	341	173	192	373	206	409	391	239	473	869
226.591	0	1033	465	369	190	516	338	172	199	372	207	404	388	239	470	868
226.714	0	1032	462	366	188	513	335	171	195	372	205	402	386	237	469	862
226.836	0	1033	462	368	188	511	336	171	188	371	204	402	387	237	469	868
226.959	0	1032	462	366	188	513	337	170	191	370	205	403	387	237	469	864
227.082	0	1034	466	368	190	515	337	172	197	373	207	405	389	237	472	871
227.205	0	1036	465	371	191	519	338	172	193	375	208	408	391	238	472	873
227.328	0	1036	467	370	192	519	340	173	189	374	206	407	390	238	472	874
227.451	0	1034	463	368	189	513	337	172	192	370	204	403	387	237	469	865
227.574	1	1034	463	367	190	514	336	172	197	371	207	404	388	237	470	871
227.697	0	1034	464	368	189	515	337	172	193	373	205	406	388	237	471	866
227.82	0	1036	465	370	190	517	338	172	189	373	207	406	390	238	472	875
227.942	0	1038	467	371	191	519	340	173	193	374	208	409	392	239	474	878
228.065	0	1038	469	373	193	521	342	174	199	376	210	410	393	240	477	880
228.188	0	1036	465	370	191	516	338	172	193	373	206	405	388	240	473	871
228.311	0	1036	464	367	189	515	338	171	189	372	205	404	388	239	471	876
228.434	0	1036	464	368	189	514	337	172	193	371	206	404	388	239	471	871
228.557	0	1035	464	368	189	515	338	172	197	373	206	406	388	239	472	878
228.68	0	1037	466	370	190	517	339	173	193	376	207	408	391	239	473	874
228.803	0	1039	467	372	190	520	341	173	189	376	209	410	393	241	475	882
228.925	0	1039	469	372	192	520	341	174	197	376	208	407	390	240	474	875
229.048	0	1035	462	367	189	512	337	172	198	373	207	404	388	238	469	875
229.171	0	1035	462	368	189	512	337	171	192	373	205	403	388	239	469	870
229.294	0	1033	462	367	189	513	337	169	189	371	204	404	387	239	470	875
229.417	0	1034	463	367	189	515	337	170	194	371	205	405	389	238	471	871
229.54	0	1035	465	369	190	517	338	172	197	373	207	408	390	238	473	876
229.663	0	1037	466	370	191	519	340	173	192	377	208	409	392	239	475	874
229.786	0	1035	465	368	190	516	340	172	190	373	207	404	388	239	472	870
229.908	0	1032	460	366	189	511	337	171	195	370	205	403	387	239	469	867
230.031	0	1032	462	367	189	511	336	170	197	372	204	403	387	239	470	870
230.154	0	1032	462	367	188	512	337	170	190	374	205	404	388	237	470	865
230.277	0	1033	463	369	189	515	338	171	188	372	206	406	388	238	471	872
230.4	0	1034	455	379	190	516	339	172	196	373	208	407	391	239	472	874
230.523	0	1033	464	370	190	516	339	172	198	375	208	402	388	239	471	872
230.646	0	1029	460	367	188	510	337	171	189	373	206	401	386	239	469	863
230.769	0	1029	461	368	189	512	338	172	188	372	206	402	387	238	467	861
230.892	0	1029	461	369	188	511	338	171	194	372	207	401	386	237	469	865
231.014	0	1029	452	379	190	514	340	172	196	374	208	403	387	238	469	866
231.137	0	1032	454	380	192	516	340	172	189	377	208	404	389	239	471	862
231.26	0	1031	454	381	191	517	343	174	189	375	209	402	388	238	470	861
231.383	0	1025	459	367	188	510	338	172	195	373	206	397	384	237	466	855
231.506	0	1025	459	366	188	510	336	172	195	374	206	397	384	238	466	859
231.629	0	1025	458	367	188	509	338	170	187	374	206	397	385	238	466	853
231.752	0	1025	451	377	189	512	339	171	188	372	207	400	386	236	467	853
231.875	0	1026	443	389	190	514	340	173	194	375	208	402	387	237	467	859
231.997	0	1027	444	390	191	517	340	173	196	379	209	403	389	238	469	859
232.12	0	1022	460	369	188	512	339	171	187	374	206	398	384	237	466	849
232.243	0	1020	456	366	187	508	337	170	187	372	205	396	384	236	463	847
232.366	0	1018	457	366	187	507	337	171	194	371	205	396	383	236	463	850
232.489	0	1019	448	376	187	509	336	170	193	373	205	397	384	235	463	849
232.612	0	1020	449	377	189	510	338	170	185	374	206	399	385	236	465	846
232.735	0	1021	440	388	189	513	340	171	187	373	206	401	387	236	466	848
232.858	0	1023	443	390	190	517	340	173	197	378	208	402	389	236	468	855
232.98	0	1020	450	379	189	513	339	172	193	375	207	397	384	236	466	850
233.103	0	1019	457	366	187	509	337	170	185	373	204	396	384	236	462	843
233.226	0	1018	457	366	188	508	338	169	188	371	203	395	384	235	463	843
233.349	0	1017	448	375	186	509	338	171	193	372	204	397	384	235	463	848
233.472	0	1021	440	387	188	512	338	169	192	374	206	400	386	234	465	850
233.595	0	1022	442	389	190	515	340	172	186	376	207	402	386	236	466	853
233.718	0	1024	443	389	191	516	342	173	190	376	207	403	389	237	469	858
233.841	0	1022	452	380	190	514	341	172	196	375	207	400	387	238	467	855
233.964	0	1021	458	367	189	511	337	172	193	374	205	399	386	236	465	853
234.086	0	1022	461	368	189	512	339	171	186	373	205	402	387	237	465	856
234.209	0	1023	461	368	189	513	338	171	190	372	206	402	387	236	466	858
234.332	0	1024	443	389	191	515	340	172	196	375	207	404	389	238	468	861
234.455	0	1028	444	392	191	518	340	174	194	378	208	405	391	239	471	865
234.578	0	1030	447	393	192	520	343	175	188	378	208	406	391	241	473	869
234.701	0	1026	462	370	190	515	341	173	192	374	206	402	387	240	469	860
234.824	0	1025	461	369	190	513	339	173	196	373	207	401	387	239	467	866
234.947	0	1027	462	370	190	514	339	173	192	376	206	402	388	240	469	868
235.069	0	1028	463	370	190	516	340	172	187	375	207	405	389	239	470	869
235.192	0	1030	445	391	192	517	342	174	191	376	209	406	390	240	472	873
235.315	0	1031	445	392	193	520	344	176	197	378	209	408	392	242	473	876
235.438	0	1034	448	395	194	523	344	177	194	382	211	409	394	242	475	880
235.561	0	1031	464	373	193	517	344	174	189	377	208	404	388	243	472	877
235.684	0	1030	462	370	191	514	340	173	192	375	208	402	387	243	470	870
235.807	0	1030	462	370	191	515	341	173	197	375	208	403	387	243	471	877
235.93	0	1031	452	380	191	516	341	174	191	377	207	403	389	243	471	872
236.052	0	1033	454	381	193	518	343	174	186	377	209	407	389	242	473	881
236.175	0	1034	446	392	194	521	344	175	193	378	210	407	391	243	475	884
236.298	0	1036	448	394	195	524	346	177	198	381	213	411	394	245	478	888
236.421	0	1038	450	396	196	525	348	177	193	383	212	409	392	245	477	889
236.544	0	1034	462	371	193	516	343	174	188	377	208	404	388	244	473	885
236.667	0	1034	462	371	191	517	343	174	193	377	209	404	388	243	472	885
236.79	0	1033	462	371	192	518	342	174	197	378	209	404	389	244	473	885
236.913	0	1034	453	382	192	519	343	175	190	379	208	405	389	244	474	887
237.036	0	1036	446	392	193	522	346	175	187	379	210	408	391	244	476	890
237.158	0	1038	446	394	195	523	346	176	194	380	211	410	392	245	478	893
237.281	0	1034	456	385	195	524	347	176	198	381	211	408	390	246	477	893
237.404	0	1033	463	371	192	517	343	174	191	379	208	404	387	244	474	885
237.527	0	1034	463	372	192	518	344	174	188	377	207	405	388	244	475	891
237.65	0	1033	464	372	192	518	344	175	194	377	208	405	389	244	475	891
237.773	0	1034	445	392	193	521	345	175	197	380	210	407	391	244	477	893
237.896	0	1036	447	394	194	523	346	177	191	383	210	410	393	244	478	896
238.019	0	1037	449	396	195	527	348	176	189	383	211	411	395	245	480	898
238.141	0	1037	457	386	195	524	348	176	196	381	211	406	390	247	478	892
238.264	0	1033	463	372	192	518	343	175	197	379	209	405	388	245	474	892
238.387	0	1033	462	372	193	517	344	175	191	380	209	404	388	243	475	887
238.51	0	1033	462	373	192	519	344	174	188	379	208	404	388	244	475	893
238.633	0	1033	454	384	193	521	345	175	195	379	209	406	390	244	476	894
238.756	0	1034	447	395	194	524	347	177	196	382	211	407	392	245	477	894
238.879	0	1036	448	396	196	526	348	177	191	384	212	411	394	245	480	899
239.002	0	1035	458	386	195	525	350	176	190	382	211	407	390	244	478	891
239.124	0	1032	462	372	192	516	344	175	195	378	209	404	386	242	472	885
239.247	0	1030	462	372	192	517	343	174	196	379	209	403	388	242	473	889
239.37	0	1031	462	373	191	517	343	173	189	379	207	403	387	242	474	884
239.493	0	1032	454	382	192	519	344	174	188	378	208	404	389	243	475	890
239.616	0	1034	445	393	194	522	345	175	194	380	210	407	391	242	477	892
239.739	0	1035	447	394	195	524	346	176	197	383	210	410	392	243	478	893
239.862	0	1035	457	385	195	524	347	176	191	382	210	406	390	243	476	891
239.985	0	1032	462	372	192	517	344	174	189	378	207	403	387	242	473	882
240.108	0	1032	463	372	193	518	343	174	195	378	208	404	387	242	473	888
240.23	0	1033	463	372	193	518	342	175	195	379	207	403	388	242	474	887
240.353	0	1033	455	383	193	520	344	174	189	380	209	407	390	241	475	883
240.476	0	1035	447	395	195	522	347	175	190	381	210	408	392	242	477	892
240.599	0	1037	448	396	195	526	348	177	196	382	210	408	392	243	476	888
240.722	0	1033	463	373	194	520	344	175	196	379	209	404	388	242	471	878
240.845	0	1034	462	371	192	517	342	174	188	378	207	402	387	241	471	875
240.968	0	1033	463	372	192	517	344	174	189	377	207	403	388	242	472	878
241.091	0	1033	463	373	193	519	343	175	195	377	209	405	388	242	473	881
241.213	0	1035	445	393	193	521	344	175	195	380	210	405	390	242	474	884
241.336	0	1037	447	394	194	524	345	176	189	382	210	409	391	243	476	882
241.459	0	1038	448	397	196	526	348	177	191	381	210	408	391	243	478	883
241.582	0	1034	463	372	193	519	344	175	196	378	208	403	386	241	473	881
241.705	0	1033	461	371	193	517	341	174	194	378	207	402	386	241	471	876
241.828	0	1034	462	371	191	516	341	172	188	377	206	402	386	242	471	875
241.951	0	1033	461	371	191	518	342	173	190	375	207	403	387	240	471	873
242.074	0	1034	443	391	193	519	343	175	195	378	208	405	389	241	473	881
242.196	0	1035	445	393	194	521	344	175	194	381	210	406	390	241	475	883
242.319	0	1039	447	395	196	525	347	176	189	383	211	409	392	242	476	885
242.442	0	1036	455	383	193	521	345	175	192	377	209	405	387	242	473	877
242.565	0	1034	459	370	192	516	342	175	195	377	207	401	386	240	471	880
242.688	0	1035	460	371	192	517	341	173	193	378	208	402	387	241	470	875
242.811	0	1035	451	380	192	517	342	173	188	376	206	402	386	241	471	880
242.934	0	1036	443	391	192	519	344	174	190	378	209	405	388	240	472	877
243.057	0	1036	444	393	194	522	345	176	197	379	209	407	390	241	474	884
243.18	0	1038	446	395	196	525	347	177	194	381	210	408	390	242	475	885
243.302	0	1035	460	370	193	517	343	174	188	377	207	401	385	241	470	881
243.425	0	1034	461	371	192	517	343	174	191	376	206	402	386	241	470	876
243.548	0	1033	442	389	192	518	342	174	196	377	208	402	386	241	472	882
243.671	0	1035	441	390	193	519	344	174	193	379	209	404	388	241	472	877
243.794	0	1037	443	393	195	522	346	175	187	380	210	406	390	241	474	885
243.917	0	1038	446	394	195	524	347	177	192	381	210	409	391	243	475	889
244.04	0	1039	446	396	197	526	348	178	198	382	211	408	390	243	476	888
244.163	0	1034	461	371	193	518	343	174	193	379	208	402	384	242	470	878
244.285	0	1034	459	369	193	516	342	175	187	378	208	401	385	242	470	882
244.408	0	1033	460	370	193	517	343	174	192	377	208	402	385	242	471	878
244.531	0	1031	450	380	192	518	343	175	196	378	210	403	386	241	471	882
244.654	0	1033	442	392	195	519	344	177	191	381	210	404	388	241	474	878
244.777	0	1036	444	393	195	522	347	177	187	382	211	406	390	242	475	885
244.9	0	1036	447	395	197	525	349	179	193	382	211	406	390	244	476	885
245.023	0	1031	460	371	194	516	344	177	196	380	209	401	384	242	470	879
245.146	0	1029	458	369	192	513	342	174	190	379	207	399	384	241	468	872
245.268	0	1030	459	369	193	514	342	173	186	377	207	399	384	241	468	877
245.391	0	1028	440	389	192	514	343	173	190	377	207	398	384	240	469	872
245.514	0	1030	441	391	194	517	344	174	195	379	207	402	386	240	470	878
245.637	0	1032	443	391	195	519	345	176	191	383	210	404	388	240	472	875
[truncated: 882 more rows]

## Sheet: D850
	SNR :	42	47	47	42	46	43	41	46	38	38	42	46	35	43	37
Time	Marker	ch1	ch2	ch3	ch4	ch5	ch6	ch7	ch8	ch9	ch10	ch11	ch12	ch13	ch14	ch15
0.24576	0	676	419	292	146	450	313	146	194	274	173	348	333	152	406	624
0.36864	0	676	419	292	146	450	313	146	194	274	173	348	333	152	406	624
0.49152	0	743	458	315	159	449	296	160	225	303	182	356	369	167	440	677
0.6144	0	748	459	309	164	442	294	161	230	308	183	353	382	169	450	700
0.73728	0	751	451	294	163	433	287	161	226	307	181	352	376	172	458	713
0.86016	0	752	451	292	160	432	286	161	227	308	181	353	376	172	458	709
0.98304	0	755	450	289	160	432	285	160	233	310	181	353	378	171	460	711
1.10592	0	759	463	279	161	434	285	162	234	314	182	355	381	172	464	715
1.2288	0	763	474	270	162	435	289	162	229	314	183	357	381	173	467	719
1.35168	0	766	476	273	164	440	289	164	234	315	183	359	382	173	471	723
1.47456	0	760	469	269	161	432	288	161	236	311	182	354	377	171	464	719
1.59744	0	759	467	267	159	430	285	161	232	312	180	353	377	171	464	717
1.72032	0	761	468	269	159	432	286	160	230	313	180	352	377	170	464	720
1.8432	0	763	470	269	160	432	284	161	234	313	181	354	378	170	466	725
1.96608	0	766	472	270	162	436	288	164	237	313	183	356	381	172	469	728
2.08896	0	770	474	270	164	439	289	165	237	319	184	358	383	173	471	732
2.21184	0	771	475	274	165	442	295	165	232	316	183	358	381	173	471	733
2.33472	0	765	467	268	160	431	287	160	234	311	180	353	375	170	463	728
2.4576	0	764	466	268	159	428	286	160	236	310	177	353	375	167	462	727
2.58048	0	765	466	266	159	430	287	159	233	311	178	350	375	170	468	725
2.70336	0	767	468	267	160	431	285	159	231	312	178	350	375	170	472	727
2.82624	0	771	470	268	162	433	285	161	235	312	180	352	377	170	473	730
2.94912	0	773	472	270	163	436	288	163	237	313	182	353	379	171	474	733
3.072	0	771	469	272	161	437	291	161	235	313	178	353	377	167	468	729
3.19488	0	765	464	265	158	426	285	158	229	309	175	349	373	165	463	729
3.31776	0	764	463	264	158	426	282	157	233	309	175	348	373	164	463	722
3.44064	0	764	463	264	158	425	282	159	235	307	175	348	373	165	463	724
3.56352	0	766	465	266	158	425	284	158	233	311	177	346	374	167	465	719
3.6864	0	767	466	267	159	429	284	159	231	312	177	348	375	167	467	725
3.80928	0	765	465	269	159	430	285	158	233	309	177	347	374	166	463	717
3.93216	0	762	460	263	156	421	281	157	233	307	172	346	370	160	457	715
4.05504	0	760	459	263	157	421	282	156	230	307	173	343	370	161	458	711
4.17792	0	760	459	263	156	420	279	157	227	308	174	341	371	164	457	709
4.3008	0	759	461	263	158	422	279	156	230	308	174	342	372	165	461	705
4.42368	0	761	463	265	159	426	282	159	233	309	178	345	374	165	463	706
4.54656	0	762	464	267	158	430	285	159	232	311	177	345	375	166	463	706
4.66944	0	756	456	263	155	419	281	155	226	306	170	344	376	158	445	701
4.79232	0	753	455	260	154	416	278	154	228	304	168	341	371	157	447	692
4.9152	0	750	454	260	154	416	277	155	231	302	168	341	368	156	452	694
5.03808	0	751	457	260	154	416	278	155	228	305	172	338	369	161	453	686
5.16096	0	753	457	261	157	419	278	155	226	308	173	339	370	162	455	694
5.28384	0	754	461	263	157	422	278	157	230	308	174	341	373	163	457	691
5.40672	0	752	460	265	156	424	282	157	233	307	173	343	375	161	451	689
5.5296	0	747	454	260	154	415	279	153	228	304	167	340	372	157	444	681
5.65248	0	745	453	258	153	413	277	153	224	303	167	339	368	156	447	685
5.77536	0	743	453	259	153	412	276	153	228	302	168	337	368	157	448	678
5.89824	0	743	455	260	154	415	276	155	230	304	172	337	369	160	450	684
6.02112	0	746	457	260	156	418	278	156	229	305	172	339	371	162	452	680
6.144	0	746	458	263	156	422	282	156	226	305	170	341	371	160	451	686
6.26688	0	740	452	259	153	413	276	153	228	301	167	339	371	156	441	674
6.38976	0	738	451	258	153	411	274	153	229	301	167	339	367	155	446	677
6.51264	0	738	452	259	152	411	276	153	226	303	166	339	367	156	446	673
6.63552	0	739	453	259	153	414	275	153	225	304	170	337	369	160	448	679
6.7584	0	741	456	261	155	418	277	155	229	306	172	339	372	161	451	678
6.88128	0	744	458	262	157	422	280	157	231	307	174	342	374	163	454	681
7.00416	0	741	456	264	156	421	282	154	229	305	170	342	375	160	446	678
7.12704	0	737	450	259	152	412	276	153	224	302	166	340	375	156	437	679
7.24992	0	734	450	258	152	410	274	153	228	302	167	340	368	155	445	672
7.3728	0	735	450	258	152	411	275	153	229	301	167	340	369	156	445	679
7.49568	0	739	452	261	154	415	277	154	226	305	170	338	371	161	448	677
7.61856	0	741	455	262	156	417	278	156	224	306	172	340	372	162	451	681
7.74144	0	745	457	264	157	422	279	157	231	308	175	343	375	163	453	685
7.86432	0	742	456	266	156	424	284	157	232	307	171	344	377	161	446	684
7.9872	0	739	452	260	153	414	280	152	226	305	167	341	377	157	438	678
8.11008	0	739	451	260	152	414	278	154	224	304	167	342	370	157	446	678
8.23296	0	738	452	261	153	415	278	154	228	304	166	343	370	157	448	679
8.35584	0	740	454	261	154	417	279	154	230	306	171	340	372	162	449	682
8.47872	0	745	455	263	155	420	281	156	227	310	172	342	373	162	452	685
8.6016	0	747	458	264	156	425	284	156	227	309	174	344	375	164	455	690
8.72448	0	743	454	265	154	420	282	155	230	306	169	344	380	158	440	685
8.84736	0	742	452	261	154	416	280	153	230	306	167	343	379	157	440	688
8.97024	0	742	453	262	154	417	281	154	227	307	167	344	372	158	448	684
9.09312	0	744	454	263	154	419	280	153	226	307	170	343	372	160	450	685
9.216	0	746	455	264	156	422	283	156	230	307	172	344	375	163	453	689
9.33888	0	750	459	265	157	426	283	158	233	312	174	346	377	165	456	693
9.46176	0	754	462	267	158	430	287	158	230	316	176	348	379	166	458	696
9.58464	0	748	455	266	156	424	285	154	228	308	170	348	381	159	443	691
9.70752	0	746	453	262	154	417	281	153	231	305	169	345	380	158	440	687
9.8304	0	745	453	262	154	418	281	154	230	308	168	345	373	158	448	692
9.95328	0	748	454	262	154	420	282	154	226	308	168	345	373	158	450	686
10.0762	0	750	456	263	156	422	281	156	228	310	171	345	374	161	453	689
10.199	0	752	459	265	157	426	284	157	231	310	174	345	377	164	454	693
10.3219	0	754	463	266	159	429	285	159	235	315	176	348	379	165	457	696
10.4448	0	752	460	268	157	429	289	156	229	312	173	347	380	162	448	697
10.5677	0	749	454	262	156	419	281	153	228	308	169	345	380	157	439	687
10.6906	0	747	455	261	154	418	280	154	231	307	169	345	376	157	444	686
10.8134	0	748	454	262	155	418	281	154	231	309	169	345	372	157	447	690
10.9363	0	749	457	263	157	421	282	155	228	310	172	341	374	162	450	691
11.0592	0	751	459	264	157	424	281	158	230	311	174	343	377	162	454	689
11.1821	0	753	462	269	159	429	286	159	233	312	175	345	378	165	454	691
11.305	0	746	454	264	156	421	283	156	231	309	170	344	380	157	439	689
11.4278	0	744	452	261	154	415	278	155	226	308	168	341	378	155	437	685
11.5507	0	743	454	262	155	416	277	153	227	307	167	341	375	156	442	679
11.6736	0	742	453	261	156	417	277	155	231	307	167	342	371	155	447	679
11.7965	0	746	457	263	156	420	279	155	231	310	171	340	373	162	450	680
11.9194	0	749	460	264	157	424	280	158	228	313	174	343	375	162	452	683
12.0422	0	751	463	268	160	429	285	159	229	314	176	345	377	164	456	688
12.1651	0	745	456	265	157	421	282	156	232	308	170	344	380	157	439	680
12.288	0	741	454	261	155	414	278	154	229	308	168	340	378	156	437	681
12.4109	0	740	453	261	156	414	278	154	226	308	167	341	371	156	446	681
12.5338	0	740	454	261	157	414	276	155	227	308	169	339	371	158	447	677
12.6566	0	742	456	262	157	418	279	157	229	308	172	339	373	161	450	680
12.7795	0	746	460	264	159	421	278	158	232	312	174	341	376	163	453	683
12.9024	0	746	461	267	159	426	283	158	228	313	172	344	380	161	449	684
13.0253	0	740	456	263	156	415	278	156	228	307	168	343	379	157	438	678
13.1482	0	740	455	261	156	414	276	155	231	307	171	341	376	159	443	679
13.271	0	740	456	261	155	416	277	156	230	309	171	341	372	159	448	678
13.3939	0	741	458	263	158	417	277	157	226	311	173	342	373	161	450	680
13.5168	0	744	462	264	159	421	277	159	230	311	174	343	375	164	455	684
13.6397	0	748	467	265	161	427	280	159	234	312	175	346	379	165	459	689
13.7626	0	742	468	268	158	430	283	156	234	309	167	348	382	160	451	692
13.8854	0	734	467	263	157	422	277	152	229	304	165	343	384	158	441	690
14.0083	0	733	468	264	155	422	275	152	233	302	165	344	381	159	445	692
14.1312	0	732	469	265	157	422	277	153	235	301	166	344	383	160	445	694
14.2541	0	733	470	265	157	425	279	154	236	306	170	343	381	165	452	700
14.377	0	730	473	268	159	431	281	155	234	309	172	343	384	166	453	708
14.4998	0	731	480	269	161	434	284	159	238	312	175	347	385	168	456	713
14.6227	0	727	473	270	158	430	286	158	238	309	174	347	387	163	440	706
14.7456	0	721	463	265	155	421	282	155	234	307	171	346	384	160	435	707
14.8685	0	722	461	264	155	420	282	156	230	309	175	342	382	163	434	703
14.9914	0	722	459	263	155	418	281	158	231	309	176	344	381	162	435	692
15.1142	0	729	464	262	156	420	282	157	234	309	177	350	373	165	451	689
15.2371	0	732	472	265	157	427	284	155	234	309	172	353	376	165	460	698
15.36	0	727	473	270	157	434	289	153	231	307	167	352	381	163	452	703
15.4829	0	718	465	268	155	424	284	152	232	302	167	346	383	159	441	701
15.6058	0	716	462	266	154	425	285	152	234	303	168	347	384	157	439	696
15.7286	0	715	461	267	152	424	286	155	233	305	169	348	383	157	435	689
15.8515	0	713	463	268	153	428	289	154	231	307	169	349	385	157	436	689
15.9744	0	711	465	271	154	431	290	155	233	309	171	350	387	156	438	689
16.0973	0	709	466	275	154	436	295	156	236	311	172	351	387	156	436	687
16.2202	0	702	456	270	152	427	292	155	231	308	170	346	380	152	427	684
16.343	0	699	454	266	151	425	291	153	228	308	169	345	379	151	428	673
16.4659	0	697	461	269	152	429	292	150	231	303	164	346	372	152	445	676
16.5888	0	699	457	268	153	428	289	153	233	305	169	345	372	153	448	668
16.7117	0	698	453	278	152	434	293	152	233	306	166	348	376	154	449	675
16.8346	0	702	470	275	155	438	292	154	233	308	167	348	379	154	453	672
16.9574	0	698	460	269	152	433	293	153	232	305	169	346	380	151	438	659
17.0803	0	692	462	267	150	430	290	148	232	300	163	344	381	149	434	664
17.2032	0	690	461	269	151	431	290	149	232	301	164	344	382	150	436	662
17.3261	0	690	459	268	151	431	290	151	230	303	165	344	381	152	437	663
17.449	0	691	464	270	153	434	289	151	233	303	165	345	380	152	441	662
17.5718	0	692	465	272	154	437	292	154	236	307	168	346	383	153	442	663
17.6947	0	692	462	275	153	439	297	153	234	306	166	345	385	151	433	660
17.8176	0	686	458	269	153	429	291	149	230	303	165	342	380	148	427	657
17.9405	0	686	458	270	151	429	291	149	231	302	164	340	380	147	427	650
18.0634	0	686	458	270	153	430	290	151	233	303	166	339	380	149	428	653
18.1862	0	690	449	282	154	432	292	152	231	307	167	339	382	150	428	649
18.3091	0	692	445	293	155	436	293	153	230	309	167	341	383	151	432	657
18.432	0	693	447	297	157	441	297	155	233	309	168	342	385	151	433	652
18.5549	0	689	461	273	154	432	294	152	233	304	165	339	380	148	427	650
18.6778	0	688	465	272	154	433	292	150	231	303	163	341	382	148	429	647
18.8006	0	688	463	269	155	433	290	153	231	306	165	337	381	149	432	648
18.9235	0	686	468	268	153	439	291	150	233	302	162	340	381	149	436	650
19.0464	0	692	484	266	155	449	287	146	238	297	157	346	382	150	445	664
19.1693	0	697	497	273	156	459	293	142	239	295	154	352	389	153	445	670
19.2922	0	695	494	272	156	449	290	141	233	291	153	349	388	151	437	676
19.415	0	698	493	270	159	447	286	143	240	293	157	349	389	154	439	676
19.5379	0	703	498	269	160	449	289	144	244	291	158	350	389	156	443	692
19.6608	0	712	515	273	163	460	290	140	251	288	152	357	386	161	458	711
19.7837	0	719	517	280	166	466	290	145	254	288	157	359	392	163	463	722
19.9066	0	724	513	283	170	469	296	152	258	295	163	358	395	165	464	730
20.0294	0	720	503	280	166	455	296	150	256	295	162	353	396	161	443	727
20.1523	0	722	499	278	164	447	293	151	249	297	164	352	395	162	442	726
20.2752	0	724	500	278	165	450	293	152	248	298	164	352	396	163	444	733
20.3981	0	727	503	279	166	452	292	153	252	298	165	354	397	164	447	739
20.521	0	732	506	280	167	457	295	155	256	300	167	358	392	168	459	747
20.6438	0	737	509	280	168	461	296	156	255	302	167	361	395	169	464	757
20.7667	0	738	505	280	166	458	296	153	249	298	165	360	399	168	450	758
20.8896	0	740	502	275	163	451	290	152	253	295	164	358	397	166	449	762
21.0125	0	743	503	274	164	453	290	152	255	296	164	359	398	169	452	766
21.1354	0	745	503	275	165	453	291	152	251	298	165	360	391	171	463	767
21.2582	0	751	505	274	166	457	291	154	251	300	166	363	393	172	467	775
21.3811	0	757	506	276	166	459	290	157	256	302	171	365	395	175	471	781
21.504	0	755	502	278	164	459	296	155	255	300	169	363	400	173	458	783
21.6269	0	753	495	272	163	449	291	153	248	299	167	362	396	172	455	782
21.7498	0	753	498	271	163	451	291	153	247	300	168	362	389	173	466	783
21.8726	0	750	500	277	165	454	292	153	253	297	166	364	395	172	463	784
21.9955	0	752	492	273	164	452	290	158	253	302	174	360	390	175	471	786
22.1184	0	752	496	273	163	457	292	158	250	304	172	365	393	172	472	791
22.2413	0	750	499	276	163	460	294	154	248	300	168	365	394	169	462	787
22.3642	0	746	493	272	162	450	287	152	248	295	166	361	394	168	452	782
22.487	0	747	492	272	163	449	287	152	250	296	167	361	395	168	454	783
22.6099	0	749	490	273	163	448	289	154	245	298	168	360	390	169	460	784
22.7328	0	752	490	274	164	450	288	155	245	299	168	362	388	171	467	780
22.8557	0	753	493	275	167	453	289	157	250	301	172	362	390	173	472	781
22.9786	0	756	493	278	167	458	295	156	251	303	171	364	393	171	467	786
23.1014	0	752	488	273	164	447	289	152	243	298	167	361	392	169	456	779
23.2243	0	754	488	271	164	446	286	152	243	297	166	361	383	168	467	775
23.3472	0	755	489	272	163	447	287	152	247	296	167	360	383	169	467	773
23.4701	0	758	491	271	165	448	288	154	248	299	167	361	383	169	469	773
23.593	0	762	493	274	167	449	289	155	244	301	169	361	384	171	472	772
23.7158	0	762	492	273	167	451	292	154	243	297	169	361	386	170	465	769
23.8387	0	755	489	270	165	443	285	152	245	295	167	358	387	168	451	764
23.9616	0	756	486	270	166	442	287	154	245	299	169	358	388	168	451	767
24.0845	0	757	484	267	165	441	286	156	241	301	174	354	388	173	450	764
24.2074	0	760	488	269	167	447	288	155	242	301	174	356	386	175	455	774
24.3302	0	767	491	271	167	450	289	158	248	303	177	361	384	176	462	788
24.4531	0	767	489	272	166	451	293	157	246	304	175	361	386	173	454	789
24.576	0	767	482	268	164	440	287	153	239	301	171	360	386	170	446	787
24.6989	0	769	485	266	163	440	285	154	241	300	170	359	385	170	445	778
24.8218	0	776	480	264	163	440	284	155	244	301	173	357	385	173	445	783
24.9446	0	788	481	266	164	441	288	157	243	304	177	357	379	175	454	794
25.0675	0	790	488	270	169	446	289	158	240	308	179	360	383	176	458	794
25.1904	0	787	488	274	168	448	293	159	240	305	177	362	384	174	452	787
25.3133	0	784	483	268	165	438	286	156	243	301	174	361	384	169	443	785
25.4362	0	789	486	269	165	439	287	157	240	304	174	361	377	170	454	786
25.559	0	793	485	271	167	439	286	157	237	306	178	358	378	175	459	792
25.6819	0	799	487	270	169	441	286	159	240	306	179	359	379	175	461	786
25.8048	0	803	491	272	171	445	291	160	244	308	182	362	382	177	465	785
25.9277	0	803	495	275	172	452	297	163	244	313	184	363	384	176	466	797
26.0506	0	797	500	271	166	447	291	156	238	306	173	365	389	170	450	786
26.1734	0	794	504	274	167	449	288	154	243	304	172	366	382	170	460	777
26.2963	0	792	509	275	168	451	293	156	248	303	173	366	383	171	461	786
26.4192	0	797	510	276	171	453	293	159	248	308	173	370	385	173	464	785
26.5421	0	800	513	279	174	458	297	160	246	307	180	368	390	179	469	790
26.665	0	804	514	282	173	463	299	161	252	310	182	370	390	180	471	793
26.7878	0	802	508	278	171	451	294	159	253	305	176	370	393	175	457	792
26.9107	0	805	508	277	172	453	295	161	250	309	181	368	388	180	468	793
27.0336	0	807	508	279	171	455	296	162	248	310	182	369	389	180	469	795
27.1565	0	809	507	280	174	456	295	164	252	312	184	369	390	183	471	797
27.2794	0	811	510	282	176	459	299	168	255	314	188	371	393	184	473	799
27.4022	0	813	510	285	177	464	303	167	252	317	188	374	397	185	468	800
27.5251	0	807	502	280	174	450	297	164	245	312	185	369	394	182	456	803
27.648	0	806	500	278	174	450	295	166	249	312	186	369	391	183	463	797
27.7709	0	807	502	280	174	450	296	166	251	313	187	370	388	183	471	804
27.8938	0	809	502	280	174	454	297	167	249	315	188	371	390	184	474	797
28.0166	0	810	503	282	176	457	297	169	247	318	189	374	392	185	478	805
28.1395	0	812	503	283	176	460	301	168	252	316	189	374	395	185	473	798
28.2624	0	807	497	279	173	448	295	165	250	312	186	370	394	182	461	800
28.3853	0	807	496	279	172	449	295	165	245	314	186	370	387	183	471	793
28.5082	0	805	496	278	172	449	295	164	244	315	185	370	387	184	471	800
28.631	0	806	497	279	172	452	295	165	249	314	187	372	389	184	473	793
28.7539	0	808	500	280	175	455	297	167	252	317	188	373	392	185	477	800
28.8768	0	808	501	284	175	459	303	166	247	319	187	374	394	185	473	800
28.9997	0	803	494	278	171	448	294	162	243	313	182	371	393	181	462	795
29.1226	0	803	493	278	172	447	293	162	247	311	182	370	385	180	471	787
29.2454	0	801	494	278	173	448	294	163	248	313	185	369	385	183	472	794
29.3683	0	802	493	278	173	448	296	164	244	315	186	369	387	182	473	795
29.4912	0	804	497	280	174	453	295	165	244	316	187	370	389	183	476	797
29.6141	0	803	495	281	174	455	299	166	248	314	186	370	391	183	469	788
29.737	0	796	489	276	170	443	293	162	246	311	180	370	389	175	458	786
29.8598	0	795	488	274	170	444	293	161	240	312	183	364	382	180	468	783
29.9827	0	793	489	276	170	445	291	161	240	311	183	365	382	179	467	782
30.1056	0	794	489	275	171	446	291	163	245	312	184	365	383	179	470	775
30.2285	0	796	493	278	172	448	292	164	246	315	187	367	385	180	473	780
30.3514	0	795	493	280	173	452	298	163	243	316	183	369	389	178	468	778
30.4742	0	787	487	274	169	442	290	161	239	310	178	366	388	173	456	770
30.5971	0	784	485	273	169	439	288	162	243	309	180	363	383	174	461	767
30.72	0	784	487	272	168	441	290	161	241	310	180	363	378	173	465	766
30.8429	0	785	489	273	170	443	289	160	239	311	182	361	381	177	467	766
30.9658	0	786	491	275	170	446	289	161	241	313	183	363	383	177	470	763
31.0886	0	788	494	278	174	450	291	164	245	314	185	365	385	178	472	765
31.2115	0	784	491	279	171	448	294	161	244	312	182	365	386	174	462	766
31.3344	0	781	488	274	169	440	289	161	238	309	179	363	380	174	464	764
31.4573	0	779	489	276	169	442	289	160	239	309	180	364	381	173	466	757
31.5802	0	779	485	272	168	441	287	164	242	310	185	360	379	175	466	754
31.703	0	779	491	274	170	445	288	162	242	312	184	362	381	176	466	761
31.8259	0	782	499	276	172	450	290	162	240	314	183	364	384	177	469	761
31.9488	0	779	500	278	171	453	294	161	239	309	182	363	387	178	463	765
32.0717	0	776	497	273	169	444	287	159	244	306	178	364	384	175	459	765
32.1946	0	781	500	272	170	445	288	157	243	306	177	364	381	176	466	772
32.3174	0	787	504	273	170	448	290	156	240	307	179	364	382	179	467	780
32.4403	0	793	507	274	171	451	287	157	245	306	178	365	384	180	470	788
32.5632	0	800	511	275	171	455	290	158	249	305	181	368	386	182	472	793
32.6861	0	804	511	276	171	459	294	160	250	310	182	369	387	183	473	800
32.809	0	802	503	272	168	448	290	158	242	305	176	369	389	176	456	801
32.9318	0	803	501	270	167	446	286	157	244	303	178	368	380	178	465	804
33.0547	0	803	500	273	169	446	287	160	248	304	182	366	382	180	467	803
33.1776	0	805	502	273	170	448	288	161	247	306	183	366	383	181	468	804
33.3005	0	809	504	277	173	451	290	162	244	309	184	369	386	182	472	811
33.4234	0	812	507	279	176	456	292	164	248	311	187	372	389	184	476	807
33.5462	0	810	503	279	174	450	293	162	250	308	185	369	385	183	471	807
33.6691	0	810	502	276	173	449	290	163	247	309	185	369	385	183	472	805
33.792	0	813	503	278	174	451	292	164	243	311	187	369	386	184	473	811
33.9149	0	815	503	277	174	451	291	165	247	311	189	371	387	185	476	806
34.0378	0	818	505	279	176	456	294	167	250	312	190	373	390	187	479	807
34.1606	0	819	508	281	177	462	298	169	251	318	191	374	392	188	480	807
34.2835	0	813	500	278	174	453	295	165	243	312	188	371	394	186	464	810
34.4064	0	811	498	275	173	448	290	165	246	311	189	370	389	186	466	804
34.5293	0	813	498	276	173	449	292	167	248	313	191	370	386	186	470	811
34.6522	0	815	497	277	174	452	294	168	246	316	192	371	387	187	472	804
34.775	0	818	498	279	177	455	296	170	243	320	194	372	390	187	473	812
34.8979	0	820	501	282	177	462	299	171	247	321	195	374	392	188	475	808
35.0208	0	814	494	280	174	451	296	166	247	315	194	369	394	185	458	808
35.1437	0	815	492	277	173	448	295	166	242	316	192	366	392	186	457	805
35.2666	0	813	491	277	174	450	294	166	240	316	192	367	387	186	468	804
35.3894	0	813	494	278	174	450	294	168	245	317	193	370	388	186	469	798
35.5123	0	815	496	279	175	456	296	168	249	319	193	371	391	187	474	806
35.6352	0	816	499	283	176	462	302	170	247	322	195	374	393	189	476	801
35.7581	0	809	492	278	173	452	298	166	240	316	191	367	394	188	460	801
35.881	0	806	492	277	172	449	293	167	243	315	190	367	390	186	463	794
36.0038	0	805	493	278	173	452	294	166	247	317	190	368	387	185	470	799
36.1267	0	805	495	279	174	454	296	167	245	318	191	368	388	185	473	793
36.2496	0	809	497	279	176	457	296	169	242	320	191	371	392	187	476	800
36.3725	0	808	500	284	176	463	300	168	246	321	194	372	393	188	477	797
36.4954	0	802	493	279	173	452	295	165	247	316	190	367	394	186	462	797
36.6182	0	803	495	277	174	452	295	166	243	317	189	368	387	185	472	791
36.7411	0	803	496	280	174	453	295	166	240	318	190	369	389	186	474	798
36.864	0	804	499	280	175	456	295	168	245	319	192	370	390	186	476	794
36.9869	0	806	501	282	177	460	296	170	249	322	194	372	394	188	479	802
37.1098	0	806	502	286	177	466	302	169	246	323	193	372	398	188	476	796
37.2326	0	801	497	280	173	453	295	165	241	317	189	366	395	186	464	797
37.3555	0	800	496	279	174	453	292	166	244	316	190	366	389	186	473	793
37.4784	0	801	499	280	176	453	294	166	247	316	189	368	389	186	475	799
37.6013	0	802	500	282	176	456	295	167	244	319	192	369	391	187	477	794
37.7242	0	804	502	283	178	460	296	169	243	322	193	372	394	188	480	802
37.847	0	805	503	287	177	464	300	171	246	322	193	372	398	188	476	797
37.9699	0	800	496	281	175	451	295	167	245	316	192	365	395	186	461	798
38.0928	0	802	495	280	175	451	295	167	242	317	189	367	391	185	467	793
38.2157	0	803	497	282	175	453	294	166	240	317	189	367	388	185	474	799
38.3386	0	804	500	282	175	454	292	168	245	318	191	368	390	186	476	795
38.4614	0	807	503	284	177	458	295	170	248	321	192	371	393	188	480	803
38.5843	0	809	505	287	178	464	300	169	245	323	193	372	394	187	482	798
38.7072	0	804	500	282	177	453	295	167	240	316	190	366	396	185	465	800
38.8301	0	802	498	281	176	451	292	166	243	316	190	366	388	186	474	794
38.953	0	801	502	279	175	453	295	165	246	316	189	368	389	185	475	802
39.0758	0	795	520	280	173	466	293	158	247	311	176	375	393	181	480	801
39.1987	0	797	521	283	176	470	294	160	249	311	181	372	396	185	485	805
39.3216	0	797	519	285	176	472	298	163	253	313	186	372	395	185	484	805
39.4445	0	792	510	280	175	459	293	162	251	309	184	368	398	184	467	807
39.5674	0	793	510	280	174	459	293	163	248	311	186	368	388	185	478	803
39.6902	0	793	510	280	174	460	294	162	246	311	186	369	389	186	479	809
39.8131	0	794	512	279	176	462	292	164	251	312	187	371	392	186	481	804
39.936	0	797	513	282	177	465	294	166	255	313	189	372	394	187	487	812
40.0589	0	796	514	283	178	469	300	166	252	315	189	373	398	188	481	806
40.1818	1	790	506	279	173	457	293	162	245	309	184	368	395	184	466	808
40.3046	0	789	505	277	173	455	289	162	249	307	184	367	391	184	472	801
40.4275	0	789	504	277	173	456	291	163	251	308	186	368	387	184	476	806
40.5504	0	792	505	279	174	457	292	163	247	310	186	368	389	185	478	806
40.6733	0	794	506	280	176	459	292	165	247	313	188	370	390	186	481	807
40.7962	0	794	508	283	176	464	296	165	250	311	188	371	391	186	480	801
40.919	0	788	500	278	173	453	291	161	250	307	186	367	394	184	463	802
41.0419	0	788	498	276	172	452	291	161	244	308	186	367	384	183	471	806
41.1648	0	787	500	278	173	453	289	162	243	308	185	367	384	184	472	799
41.2877	0	789	501	277	173	454	289	164	247	307	187	368	385	184	473	792
41.4106	0	791	502	279	174	458	291	165	251	310	189	369	388	184	475	799
41.5334	0	791	503	282	175	460	296	165	246	312	189	370	392	186	471	798
41.6563	0	786	496	277	171	451	290	163	241	307	187	365	391	183	459	791
41.7792	0	787	496	276	172	453	289	163	246	307	187	367	383	183	468	784
41.9021	0	787	499	277	173	452	289	164	248	308	188	367	384	183	470	790
42.025	0	790	501	277	173	454	291	164	245	311	188	369	386	184	472	789
42.1478	0	792	503	279	175	458	292	165	245	312	190	370	389	185	475	791
42.2707	0	794	504	283	176	462	296	166	250	313	191	372	390	186	476	786
42.3936	0	788	499	277	174	453	293	164	247	307	188	368	391	184	460	785
42.5165	0	787	497	276	172	450	291	163	243	309	187	366	383	183	467	782
42.6394	0	787	497	277	172	451	291	164	242	308	188	367	384	184	468	781
42.7622	0	789	499	277	173	452	291	165	246	309	189	368	384	185	470	777
42.8851	0	792	501	278	175	455	292	166	249	312	192	370	387	186	471	783
43.008	0	796	502	280	176	460	295	168	245	315	193	372	389	187	475	779
43.1309	0	792	499	280	173	454	295	166	242	311	190	369	392	184	459	780
43.2538	0	790	496	276	173	447	291	165	244	310	189	367	386	183	461	772
43.3766	0	793	496	277	174	449	291	164	245	310	191	368	382	184	467	777
43.4995	0	794	497	277	173	448	292	165	239	312	190	367	383	184	469	777
43.6224	0	798	499	279	175	452	292	166	239	313	192	369	385	184	470	774
43.7453	0	800	502	279	175	454	293	167	244	315	193	371	387	188	474	778
43.8682	0	798	499	281	174	455	297	167	245	314	192	368	389	187	465	781
43.991	0	797	496	276	172	447	293	165	239	312	190	368	382	185	467	778
44.1139	0	797	496	277	174	448	292	164	238	312	191	369	383	185	469	779
44.2368	0	799	497	277	173	449	291	166	242	313	192	369	383	186	470	774
44.3597	0	802	498	278	174	451	292	168	243	315	194	370	386	187	473	782
44.4826	0	807	501	280	177	454	295	169	242	319	194	372	388	188	475	779
44.6054	0	808	502	283	177	458	300	170	239	317	194	373	388	188	476	781
44.7283	0	804	496	279	174	447	293	166	241	314	194	367	387	189	463	777
44.8512	0	804	495	277	175	447	291	166	242	314	194	367	382	188	471	782
44.9741	0	806	496	278	174	447	292	166	238	315	192	368	382	187	474	782
45.097	0	808	496	279	174	449	292	167	237	316	194	368	384	187	474	779
45.2198	0	812	498	279	176	451	292	169	241	318	194	370	385	187	478	782
45.3427	0	815	501	280	177	455	294	171	242	320	196	371	387	189	481	784
45.4656	0	813	500	283	177	457	299	169	238	320	194	370	389	190	472	788
45.5885	0	809	494	278	174	445	291	166	235	314	194	365	382	187	471	786
45.7114	0	806	494	277	175	445	289	166	239	314	193	365	382	188	471	779
45.8342	0	808	495	277	174	446	290	166	239	315	192	366	382	187	472	787
45.9571	0	810	495	279	174	448	291	167	236	318	193	367	384	187	474	782
46.08	0	812	498	279	176	452	292	168	236	319	195	369	386	189	477	786
46.2029	0	816	499	281	177	454	292	170	242	320	195	372	388	188	479	787
46.3258	0	814	498	283	176	454	296	167	242	319	196	369	389	187	471	791
46.4486	0	812	494	278	174	445	290	166	236	315	194	365	387	187	466	789
46.5715	0	812	494	278	173	447	290	165	236	316	193	365	384	187	471	785
46.6944	0	813	494	278	174	447	289	167	239	315	194	365	384	187	472	784
46.8173	0	814	496	279	175	450	290	167	241	318	193	369	385	186	474	792
46.9402	0	816	499	280	175	452	292	168	237	320	195	369	387	187	477	787
47.063	0	813	499	282	177	455	296	168	237	318	193	370	387	186	476	792
47.1859	0	810	493	278	173	446	290	166	240	315	194	366	387	185	465	782
47.3088	0	811	493	277	173	446	289	167	239	315	192	366	382	185	469	790
47.4317	0	811	494	278	173	446	290	166	235	317	191	367	384	185	470	790
47.5546	0	813	495	279	175	449	289	167	236	317	194	367	384	187	472	785
47.6774	0	814	497	280	175	450	290	169	240	318	194	370	386	188	474	786
47.8003	0	818	499	281	177	454	292	171	243	322	197	372	388	188	478	794
47.9232	0	814	495	282	174	452	295	169	236	318	193	368	387	187	466	789
48.0461	0	810	492	277	172	446	289	167	235	315	194	367	386	185	462	785
48.169	0	810	492	277	172	444	287	166	238	314	193	365	382	186	468	785
48.2918	0	811	493	277	173	445	288	166	238	316	192	368	382	185	468	782
48.4147	0	812	495	278	173	448	290	167	235	318	193	369	383	185	470	782
48.5376	0	813	496	279	175	450	291	168	236	319	195	370	384	186	472	778
48.6605	0	814	499	281	176	453	293	169	241	319	195	373	386	187	474	778
48.7834	0	809	495	278	173	447	291	167	238	316	194	369	390	185	458	777
48.9062	0	808	493	276	172	443	289	165	233	315	192	367	380	185	465	774
49.0291	0	807	493	276	172	443	288	165	233	314	193	367	380	186	467	773
49.152	0	808	494	277	172	444	287	167	237	314	192	368	381	185	468	767
49.2749	0	810	496	277	173	447	289	167	238	318	193	369	383	186	472	774
49.3978	0	812	498	278	175	451	291	169	235	319	195	371	383	186	474	776
49.5206	0	807	495	278	172	448	291	167	234	316	192	370	381	184	468	772
49.6435	0	806	494	275	172	444	288	165	238	313	192	367	379	184	468	770
49.7664	0	806	495	276	172	445	288	165	238	313	191	367	378	184	470	769
49.8893	0	807	495	276	172	446	289	165	234	316	192	368	380	184	471	770
50.0122	0	809	498	278	172	449	289	167	235	315	193	371	381	185	473	767
50.135	0	811	500	279	175	451	290	168	241	317	195	372	383	187	476	769
50.2579	0	808	499	280	174	455	294	169	239	317	194	372	383	185	473	767
50.3808	0	804	494	275	171	444	290	166	233	314	192	368	379	185	466	769
50.5037	0	802	494	275	171	444	287	165	234	313	192	367	379	185	467	763
50.6266	0	803	494	275	173	444	287	167	238	313	192	369	379	184	469	763
50.7494	0	804	495	275	173	446	288	166	237	315	193	370	380	185	470	770
50.8723	0	806	497	278	173	449	291	168	234	317	194	370	383	185	472	771
50.9952	0	807	500	278	175	453	290	170	236	318	195	373	384	187	476	769
51.1181	0	802	495	278	173	448	290	166	238	314	193	369	380	186	469	764
51.241	0	801	492	274	171	443	288	165	236	313	192	367	379	184	469	767
51.3638	0	800	491	275	170	444	287	166	231	314	190	369	379	184	469	768
51.4867	0	801	493	276	172	444	286	165	233	313	191	369	379	184	471	763
51.6096	0	804	494	276	173	446	287	167	237	315	193	370	382	185	473	766
51.7325	0	807	496	277	174	449	288	168	238	318	195	371	384	186	474	772
51.8554	0	807	498	280	174	453	294	168	234	320	196	372	385	186	474	773
51.9782	0	803	492	277	172	445	287	166	233	315	193	367	384	185	464	763
52.1011	0	801	491	275	173	442	286	166	236	314	193	366	381	185	469	764
52.224	0	802	491	276	171	444	287	166	236	315	193	367	380	186	471	770
52.3469	0	804	492	276	173	443	288	166	232	317	193	369	381	185	473	772
52.4698	0	804	494	277	174	446	288	169	235	317	195	371	383	187	474	769
52.5926	0	806	495	278	175	450	293	169	238	318	197	372	384	187	477	772
52.7155	0	804	491	278	173	445	290	168	237	317	195	369	382	185	470	775
52.8384	0	801	490	275	171	441	287	166	231	316	194	365	380	187	471	773
52.9613	0	801	489	274	172	442	286	166	233	315	193	366	379	185	473	769
53.0842	0	803	492	275	172	443	286	167	236	316	194	367	380	185	475	770
53.207	0	807	493	277	173	445	287	168	237	319	195	370	382	187	476	777
53.3299	0	810	495	278	175	448	289	170	234	322	196	371	385	187	478	778
53.4528	0	811	494	279	174	449	291	169	234	320	195	368	382	187	473	778
53.5757	0	806	489	275	171	440	286	166	236	315	194	365	384	186	463	778
53.6986	0	807	487	272	169	440	286	166	235	316	193	365	379	187	467	782
53.8214	0	806	487	274	169	442	286	167	230	317	193	366	380	186	468	790
53.9443	0	801	484	270	169	443	284	166	233	318	194	367	382	188	469	787
54.0672	0	803	482	268	169	447	286	168	238	320	195	371	384	188	472	791
54.1901	0	808	487	273	171	451	291	168	238	323	196	373	386	189	475	793
54.313	0	803	486	274	169	443	288	166	232	318	193	366	382	188	468	792
54.4358	0	801	485	272	170	440	283	166	231	316	196	365	380	185	468	789
54.5587	0	799	486	272	170	439	284	166	236	316	194	364	380	186	468	786
54.6816	0	799	489	272	171	440	285	167	235	318	195	366	382	185	470	782
54.8045	0	802	492	276	173	444	287	168	232	320	195	369	383	186	474	781
54.9274	0	804	495	276	174	448	288	170	235	322	197	370	385	187	475	775
55.0502	0	800	493	275	172	444	288	167	236	318	196	366	380	186	469	775
55.1731	0	802	492	273	171	440	285	167	234	317	195	364	380	185	469	771
55.296	0	803	493	275	171	440	285	166	230	319	193	366	380	184	469	770
55.4189	0	804	494	275	172	442	284	168	231	317	195	366	380	185	470	763
55.5418	0	807	496	276	173	445	285	169	237	320	195	369	382	185	473	771
55.6646	0	810	499	278	174	449	289	171	236	322	196	371	384	187	474	772
55.7875	0	807	495	277	173	444	287	168	231	319	196	367	380	186	468	766
55.9104	0	806	495	275	172	441	285	168	232	318	196	367	380	185	468	760
56.0333	0	810	495	276	173	444	285	170	235	318	196	368	381	185	470	759
56.1562	0	812	497	277	174	445	286	170	236	321	197	371	381	185	472	764
56.279	0	815	500	279	176	448	289	172	233	323	197	372	385	187	475	767
56.4019	0	817	503	281	177	453	291	173	235	323	199	374	387	187	477	764
56.5248	0	813	498	277	174	447	290	171	236	318	199	369	385	187	465	758
56.6477	0	814	496	276	173	442	287	169	235	319	198	369	381	187	469	763
56.7706	0	814	497	277	174	444	288	170	231	320	199	369	381	188	470	763
56.8934	0	817	498	277	175	445	287	171	233	321	198	370	382	187	471	760
57.0163	0	819	499	279	176	448	289	174	237	323	202	373	383	188	473	762
57.1392	0	824	502	278	177	452	292	174	238	326	201	375	386	188	476	768
57.2621	0	820	499	281	175	449	295	172	233	323	201	371	385	188	468	765
57.385	0	819	495	276	173	444	287	171	231	320	199	370	380	188	469	763
57.5078	0	819	495	275	175	443	287	170	234	319	200	370	380	188	470	757
57.6307	0	820	496	276	174	444	288	172	235	320	199	370	381	189	471	763
57.7536	0	822	498	276	176	447	290	172	232	323	199	373	383	189	474	765
57.8765	0	826	500	279	177	449	290	173	234	324	199	375	384	190	477	761
57.9994	0	826	501	280	178	454	293	173	238	324	199	376	385	189	477	762
58.1222	0	822	496	277	176	446	290	171	235	319	199	372	380	187	470	765
58.2451	0	821	495	276	174	445	288	170	231	319	198	371	381	189	472	764
58.368	0	820	496	277	175	444	288	170	231	319	196	372	380	187	474	760
58.4909	0	821	497	277	175	446	287	170	235	319	199	371	382	190	475	763
58.6138	0	823	499	278	175	450	289	171	235	322	198	376	384	188	478	771
58.7366	0	823	499	280	176	453	293	172	232	323	198	376	385	188	478	771
58.8595	0	818	495	277	174	446	288	170	231	318	198	371	382	189	474	762
58.9824	0	818	495	276	173	445	286	170	234	318	198	371	382	189	475	764
59.1053	0	819	496	277	174	446	288	171	236	319	198	372	382	188	475	770
59.2282	0	820	496	277	174	448	289	171	232	321	198	373	384	189	477	772
59.351	0	822	498	278	176	451	289	172	233	322	200	375	385	190	479	769
59.4739	0	823	500	280	176	455	292	174	237	323	201	376	386	191	481	771
59.5968	0	818	494	278	174	447	291	169	235	319	200	372	381	188	473	771
59.7197	0	817	493	275	173	444	289	169	229	318	198	370	381	189	472	770
59.8426	0	817	492	276	173	444	288	168	230	318	198	368	381	189	473	770
59.9654	0	818	494	274	173	444	287	169	233	318	199	370	382	189	475	764
60.0883	0	820	494	276	175	446	289	171	235	321	199	373	383	189	477	772
60.2112	0	823	497	277	175	450	290	173	233	323	199	375	386	189	479	774
60.3341	0	822	497	281	176	452	292	171	232	322	200	372	384	190	477	773
60.457	0	817	493	275	174	442	286	169	234	317	198	370	380	188	472	762
60.5798	0	816	491	274	173	441	286	168	233	317	196	368	380	188	473	765
60.7027	0	815	492	274	172	441	286	167	229	318	196	367	380	188	473	762
60.8256	0	817	494	274	174	443	285	168	229	318	197	367	381	188	474	765
60.9485	0	819	495	275	176	444	285	169	234	320	198	369	383	189	477	761
61.0714	0	823	497	275	176	447	286	171	235	322	199	372	384	189	479	767
61.1942	0	822	497	278	175	449	291	171	231	323	198	370	383	188	476	766
61.3171	0	819	493	274	173	441	285	169	228	318	196	367	380	188	470	761
61.44	0	819	493	273	174	439	283	167	232	317	197	366	379	187	472	755
61.5629	0	821	492	274	174	441	285	169	233	319	197	367	380	187	472	760
61.6858	0	824	494	273	174	442	285	170	229	320	198	367	381	187	474	761
61.8086	0	826	496	275	176	444	286	171	230	322	198	369	382	187	476	759
61.9315	0	826	498	277	176	448	289	172	234	322	199	369	384	189	477	759
62.0544	0	824	493	273	175	439	285	169	232	318	197	366	379	185	470	759
62.1773	0	824	492	273	174	440	285	169	228	320	197	365	379	187	471	758
62.3002	0	825	493	274	175	440	284	169	227	320	197	365	379	187	472	758
62.423	0	828	495	273	174	441	283	170	231	319	199	366	380	188	474	753
62.5459	0	831	497	276	176	444	286	172	233	322	200	370	382	188	477	761
62.6688	0	835	499	277	177	448	287	173	231	326	200	373	385	188	479	759
62.7917	0	831	496	277	176	445	289	171	229	321	199	368	381	188	473	760
62.9146	0	829	494	274	174	438	284	170	231	319	198	367	380	186	471	752
63.0374	0	831	494	273	174	439	284	169	232	320	197	366	379	188	472	757
63.1603	0	832	495	273	174	440	285	169	228	320	199	367	380	187	473	756
63.2832	0	835	496	273	176	441	284	172	229	321	199	368	381	188	474	759
63.4061	0	838	497	276	177	446	285	173	233	322	201	371	383	190	479	756
63.529	0	841	499	277	178	450	289	173	235	326	202	373	385	190	481	764
63.6518	0	836	497	278	177	446	290	172	230	323	201	371	381	189	475	760
63.7747	0	834	493	274	174	440	285	171	228	319	197	367	379	189	472	758
63.8976	0	833	494	274	174	440	283	170	232	319	198	369	379	189	474	753
64.0205	0	833	494	273	175	442	284	170	232	320	199	369	380	188	474	758
64.1434	0	836	496	274	176	445	286	171	229	322	200	370	381	190	477	761
64.2662	0	839	498	276	176	448	286	172	230	323	201	374	383	190	480	759
64.3891	0	841	499	277	178	450	287	173	235	324	203	373	385	192	482	762
64.512	0	838	499	278	177	451	291	173	235	325	200	374	384	189	479	766
64.6349	0	836	494	275	175	443	287	171	230	322	199	371	381	190	476	764
64.7578	0	836	495	273	175	445	285	170	229	320	200	371	381	190	477	766
64.8806	0	836	495	275	175	446	285	172	233	321	201	372	381	191	478	761
65.0035	0	840	497	276	177	447	288	173	235	324	202	373	383	192	480	769
65.1264	0	842	497	278	177	451	289	174	232	326	204	375	385	193	483	772
65.2493	0	842	498	279	178	454	292	174	233	325	204	375	385	193	483	767
65.3722	0	836	494	275	175	445	288	172	234	322	203	373	381	190	477	764
65.495	0	838	494	275	176	445	287	173	234	322	202	373	381	191	478	770
65.6179	0	838	493	275	176	445	288	173	230	323	202	373	381	191	479	770
65.7408	0	840	494	276	177	447	287	173	231	324	202	374	383	193	482	766
65.8637	0	842	496	276	178	450	289	174	234	325	204	375	384	193	483	769
65.9866	0	846	499	277	179	454	292	176	236	328	206	377	386	195	487	777
66.1094	0	841	494	277	177	449	293	173	232	325	203	375	382	192	478	773
66.2323	0	838	491	274	175	443	288	170	230	322	201	373	379	190	476	769
66.3552	0	836	490	273	175	443	287	171	232	320	202	374	379	189	476	764
66.4781	11	836	491	273	175	442	287	172	232	322	202	372	380	191	477	769
66.601	0	839	493	274	176	445	288	172	229	325	202	374	381	192	480	770
66.7238	0	839	495	275	175	448	288	173	231	325	204	375	383	192	482	766
66.8467	0	840	495	277	176	451	292	174	235	325	204	375	383	193	481	768
66.9696	0	834	489	273	174	443	289	172	233	321	202	373	379	189	473	768
67.0925	0	833	487	271	174	439	288	170	228	321	200	371	377	189	473	765
67.2154	0	833	487	271	173	439	285	169	227	320	199	369	378	189	472	764
67.3382	0	834	489	272	174	440	286	170	232	319	200	370	379	188	474	764
67.4611	0	836	491	272	176	443	288	172	232	323	202	371	379	190	475	764
67.584	0	839	492	273	176	445	288	172	229	326	203	372	382	190	478	765
67.7069	0	837	490	274	175	446	291	171	229	323	201	371	378	190	475	762
67.8298	0	833	486	270	173	438	285	169	232	319	200	369	377	187	471	757
67.9526	0	832	486	270	174	436	285	168	231	320	200	369	376	187	471	756
68.0755	0	831	488	270	174	437	286	169	226	321	199	369	378	188	472	754
68.1984	0	833	488	271	174	439	285	170	228	321	199	368	380	188	474	755
68.3213	0	834	491	270	176	442	285	171	232	322	202	371	380	188	477	757
68.4442	0	835	492	273	175	444	289	172	232	323	203	372	380	188	477	755
68.567	0	831	486	270	173	437	286	169	227	320	198	367	376	187	471	749
68.6899	0	829	486	267	173	434	282	169	227	318	198	366	376	187	470	748
68.8128	0	828	487	268	172	435	282	168	230	318	198	366	376	187	472	746
68.9357	0	831	487	268	174	436	282	170	229	321	198	365	378	187	473	748
69.0586	0	834	490	270	175	438	285	171	227	322	201	369	379	188	476	749
69.1814	0	836	492	270	176	442	285	171	230	324	201	370	380	189	478	746
69.3043	0	832	488	271	175	439	286	171	231	320	200	367	376	187	472	746
69.4272	0	830	486	268	173	432	282	169	228	318	199	367	374	185	469	741
69.5501	0	831	486	267	172	433	282	168	225	320	198	366	375	186	471	742
69.673	0	832	486	267	173	433	280	169	226	319	199	366	375	187	472	742
69.7958	0	833	489	268	173	435	281	171	230	320	199	367	376	188	474	744
69.9187	0	837	490	268	175	438	283	172	229	322	200	370	378	187	476	746
70.0416	0	840	492	270	177	443	285	172	228	325	201	372	380	189	478	749
70.1645	0	837	489	270	174	438	285	171	228	321	199	369	377	188	473	745
70.2874	0	836	487	267	174	433	281	169	229	319	200	366	375	187	472	738
70.4102	0	837	488	267	174	435	281	169	228	320	198	367	376	188	473	743
70.5331	0	839	487	267	175	434	281	170	225	322	200	368	376	188	474	745
70.656	0	841	489	267	176	436	282	171	227	322	201	369	378	188	477	742
70.7789	0	844	491	269	175	440	282	173	231	324	203	370	380	189	478	744
70.9018	0	844	491	271	176	442	286	172	231	324	203	371	378	188	476	749
71.0246	0	842	487	267	174	434	283	171	225	321	200	368	375	188	472	745
71.1475	0	842	487	266	173	434	280	170	226	321	201	368	376	188	473	741
71.2704	0	842	486	268	174	435	280	171	229	322	203	368	376	189	473	741
71.3933	0	845	488	268	174	437	282	172	229	324	204	370	378	190	475	749
71.5162	0	849	490	270	176	439	284	174	226	327	204	372	380	191	478	751
71.639	0	851	492	270	177	442	285	176	229	328	206	373	383	192	481	749
71.7619	0	845	494	272	175	445	288	171	233	324	203	373	381	189	475	750
71.8848	0	839	492	269	173	439	284	169	230	321	200	371	380	186	471	753
72.0077	0	838	491	268	174	438	284	169	227	322	198	370	379	189	472	753
72.1306	0	837	490	269	173	439	283	171	228	322	200	369	379	190	474	749
72.2534	0	838	493	270	175	441	283	173	232	322	203	370	380	190	476	751
72.3763	0	840	494	271	175	445	286	174	232	326	204	373	383	191	479	753
72.4992	0	843	497	272	177	447	288	176	230	329	206	374	384	192	481	754
72.6221	0	841	493	274	177	448	291	174	232	325	204	373	382	191	476	754
72.745	0	836	489	270	174	440	286	173	233	322	202	372	380	189	473	752
72.8678	0	837	489	269	175	441	287	172	231	324	202	371	379	190	474	757
72.9907	0	839	489	269	175	442	286	173	228	325	202	371	380	191	474	759
73.1136	0	842	490	270	176	444	286	174	230	325	203	374	381	191	476	755
73.2365	0	844	492	271	176	445	287	176	233	326	205	374	382	192	479	757
73.3594	0	846	493	273	177	449	292	175	233	328	206	376	383	191	480	764
73.4822	0	842	488	270	174	441	288	174	228	324	202	373	379	191	472	758
73.6051	0	841	487	269	175	440	285	173	230	323	203	372	379	190	474	754
73.728	0	841	488	270	175	441	286	174	233	324	204	371	379	190	474	757
73.8509	0	844	488	270	175	443	288	174	232	327	205	374	380	191	476	758
73.9738	0	847	491	271	177	446	290	176	229	330	206	375	382	192	480	760
74.0966	0	848	492	273	179	449	290	177	232	331	207	377	384	193	482	756
74.2195	0	846	491	274	177	449	293	176	234	327	207	376	382	191	479	755
74.3424	0	842	486	269	175	438	288	173	231	324	206	373	378	189	473	756
74.4653	0	842	486	269	175	438	288	173	226	325	203	370	377	190	474	753
74.5882	0	840	487	269	174	439	286	173	229	325	204	372	378	189	475	747
74.711	0	842	489	269	176	441	287	175	232	326	205	373	380	191	477	754
74.8339	0	845	490	272	177	445	288	176	232	329	206	374	381	191	479	755
74.9568	0	847	491	273	178	447	290	176	230	332	208	377	384	193	481	757
75.0797	0	844	490	275	177	448	293	175	231	327	206	374	380	191	476	749
75.2026	0	841	487	269	175	439	286	173	232	324	205	373	378	189	471	751
75.3254	0	842	486	269	175	438	287	174	230	325	205	371	378	189	472	750
75.4483	0	843	487	270	175	439	288	173	227	326	205	371	378	190	472	749
75.5712	0	844	486	270	175	440	286	175	229	327	206	371	379	190	473	744
75.6941	0	846	488	271	176	442	287	178	233	329	208	373	381	191	475	750
75.817	0	846	488	273	178	445	292	177	231	332	209	374	380	189	474	749
75.9398	0	843	484	270	176	437	287	175	226	327	207	371	376	187	469	743
76.0627	0	844	483	267	176	435	285	174	227	326	206	371	376	188	469	743
76.1856	0	844	484	269	174	436	286	176	230	326	206	369	375	189	470	742
76.3085	0	846	485	269	175	437	287	175	229	329	206	371	377	190	472	742
76.4314	0	850	487	271	178	440	288	176	227	331	208	371	379	190	475	745
76.5542	0	853	489	271	178	443	288	178	230	332	209	374	380	191	477	743
76.6771	0	849	485	273	177	441	290	177	231	330	210	373	377	188	471	743
76.8	0	847	482	269	176	434	286	174	228	327	207	370	375	186	468	738
76.9229	0	848	482	268	175	432	285	173	225	326	205	368	374	189	470	739
77.0458	0	848	482	268	175	434	283	174	226	326	206	368	375	189	471	733
77.1686	0	850	483	269	177	435	284	175	229	329	207	370	377	189	473	740
77.2915	0	854	485	271	177	439	287	177	229	332	208	372	379	191	475	742
77.4144	0	858	488	272	178	443	288	177	226	334	210	374	381	192	477	745
77.5373	0	851	486	271	176	440	289	177	227	329	208	372	376	190	473	735
77.6602	0	846	483	266	176	433	284	175	230	326	207	369	375	189	470	740
77.783	0	848	483	266	174	433	284	175	228	327	205	368	376	190	471	740
77.9059	0	849	482	266	175	433	283	174	224	327	205	369	374	190	472	740
78.0288	0	852	483	267	177	435	283	175	226	328	205	371	377	190	474	737
78.1517	0	856	486	268	177	439	285	176	230	330	208	371	378	192	478	746
78.2746	0	859	487	269	177	443	288	176	230	332	209	374	380	190	477	747
78.3974	0	854	483	266	174	435	284	174	224	326	206	370	376	189	470	743
78.5203	0	854	482	266	174	433	282	175	226	326	205	368	376	191	471	738
78.6432	0	855	483	267	176	436	282	175	229	326	206	369	377	190	473	745
78.7661	0	856	484	267	176	437	283	175	229	328	206	371	378	191	475	748
78.889	0	860	486	269	177	440	286	177	226	331	208	372	379	192	478	749
79.0118	0	862	488	270	178	444	288	177	229	332	210	374	382	193	480	747
79.1347	0	856	484	270	177	439	287	176	230	328	209	373	377	189	474	748
79.2576	0	855	481	266	175	434	284	174	228	326	206	370	375	190	471	745
79.3805	0	855	482	265	175	434	284	174	225	327	206	369	376	191	473	745
79.5034	0	855	481	265	176	434	282	175	226	328	206	370	375	190	474	740
79.6262	0	857	484	267	177	437	284	176	231	329	208	372	377	191	475	749
79.7491	0	860	485	269	178	440	286	178	229	332	210	373	378	193	478	750
79.872	0	862	487	271	178	444	290	179	228	333	209	375	379	193	478	751
79.9949	0	856	480	267	175	436	285	175	227	327	208	372	374	189	470	747
80.1178	0	855	478	265	175	431	283	175	229	325	208	372	374	188	470	745
80.2406	0	855	478	265	174	433	283	175	227	326	207	369	374	189	470	743
80.3635	0	856	479	265	175	434	284	175	224	328	206	370	374	190	472	743
80.4864	0	858	481	267	176	436	284	176	227	329	207	371	377	190	474	740
80.6093	0	860	484	267	177	440	285	177	231	330	209	374	378	192	477	747
80.7322	0	862	485	270	178	444	288	179	230	333	210	375	380	191	479	747
80.855	0	857	480	267	175	436	286	176	225	327	208	373	375	188	471	742
80.9779	0	857	478	264	174	432	282	175	226	325	206	372	375	189	470	737
81.1008	0	857	478	265	174	434	283	175	229	325	205	370	375	190	470	741
81.2237	0	857	479	265	175	435	283	174	228	326	207	372	375	190	472	742
81.3466	0	860	482	267	177	437	284	176	226	328	207	373	377	191	475	745
81.4694	0	861	484	268	177	440	284	177	229	330	208	375	379	192	478	742
81.5923	0	859	484	269	176	441	287	176	231	328	209	375	377	190	475	741
81.7152	0	858	480	265	175	433	284	175	229	325	207	373	375	190	470	742
81.8381	0	858	482	266	175	434	285	175	225	328	206	370	375	190	473	743
81.961	0	858	481	266	175	435	283	175	228	327	207	371	376	190	473	738
82.0838	0	859	482	266	177	437	284	177	231	328	208	373	377	191	476	746
82.2067	0	863	484	269	178	440	286	178	231	331	209	375	379	191	478	748
82.3296	0	860	484	270	177	440	290	176	227	329	209	375	378	191	475	746
82.4525	0	857	479	265	175	433	284	176	228	325	207	372	375	189	472	743
82.5754	0	858	480	265	176	434	283	175	231	326	207	371	375	191	474	744
82.6982	0	859	481	267	175	434	284	176	229	326	208	371	377	192	474	743
82.8211	0	860	483	267	176	436	285	176	226	330	208	372	377	192	475	746
82.944	0	862	485	268	177	439	286	179	229	330	209	375	379	193	477	743
83.0669	0	863	486	271	177	442	289	179	232	331	211	376	379	192	479	749
83.1898	0	859	479	267	175	433	286	176	229	327	209	372	374	189	471	743
83.3126	0	855	477	265	174	430	284	175	225	324	206	369	373	190	470	740
83.4355	0	856	478	265	175	428	282	175	226	325	207	369	373	189	471	740
83.5584	0	858	477	265	173	430	282	175	228	326	207	368	373	190	472	741
83.6813	0	860	480	266	176	433	284	177	228	329	209	370	374	190	475	741
83.8042	0	862	482	268	176	435	285	177	226	331	210	371	376	191	476	743
83.927	0	862	481	269	177	438	288	178	228	329	210	371	375	191	474	742
84.0499	0	858	477	266	173	428	283	175	228	325	208	367	371	187	467	736
84.1728	0	856	475	264	173	428	281	174	225	323	207	368	369	187	473	735
84.2957	0	857	477	265	173	428	280	172	222	323	204	365	369	188	475	736
84.4186	0	857	478	265	172	428	279	173	225	323	204	365	371	188	475	732
84.5414	0	859	481	266	175	432	281	173	229	325	206	367	374	190	477	733
84.6643	0	863	483	268	176	434	282	176	228	328	206	369	375	189	479	735
84.7872	0	863	484	270	174	439	286	177	225	330	207	370	376	190	479	741
84.9101	0	858	478	265	173	429	282	173	226	322	205	366	371	188	473	731
85.033	0	856	477	264	173	427	279	173	228	321	205	365	372	187	474	735
85.1558	0	856	478	265	173	428	281	172	226	323	205	365	371	187	475	735
85.2787	0	856	479	264	174	430	280	172	223	325	203	366	373	189	477	737
85.4016	0	858	480	266	176	431	280	175	225	324	205	367	374	190	481	733
85.5245	0	861	482	266	176	434	282	177	229	326	206	369	375	190	482	741
85.6474	0	858	480	267	174	435	285	175	228	323	206	367	374	188	477	737
85.7702	0	857	477	265	172	428	279	174	223	323	204	365	372	188	474	735
85.8931	0	857	478	265	174	428	279	174	226	322	204	365	372	189	475	730
86.016	0	858	478	265	173	429	279	174	229	323	204	365	373	189	476	736
86.1389	0	861	480	266	175	433	281	176	227	326	206	368	375	189	478	738
86.2618	0	864	482	267	177	436	282	177	225	328	208	370	377	190	481	741
86.3846	0	863	484	271	177	440	286	177	228	328	208	370	378	190	481	736
86.5075	0	857	479	265	173	430	281	175	230	323	208	367	373	187	473	736
86.6304	0	858	476	264	173	428	280	175	226	323	206	366	372	187	473	734
86.7533	0	857	476	265	173	428	280	173	222	324	205	365	372	188	472	733
86.8762	0	858	476	265	174	429	278	175	226	323	206	366	373	188	473	727
86.999	0	859	478	266	175	432	280	176	229	326	207	368	375	189	476	733
87.1219	0	863	479	268	176	434	283	178	228	329	208	369	377	189	476	735
87.2448	0	864	482	270	177	439	287	179	226	330	209	371	378	190	478	737
87.3677	0	858	476	267	173	430	282	176	226	324	207	367	373	186	469	725
87.4906	0	856	473	264	172	427	279	176	228	322	206	364	372	186	467	728
87.6134	0	857	474	264	173	428	280	174	226	323	205	364	372	187	468	726
87.7363	0	858	474	265	172	429	280	174	222	325	205	365	373	186	469	726
87.8592	0	860	476	267	174	430	279	176	226	326	207	367	373	188	471	722
87.9821	0	861	479	267	176	434	283	177	228	326	208	368	377	188	474	730
88.105	0	865	482	269	177	438	284	179	228	331	210	371	378	190	477	732
88.2278	0	863	479	270	175	437	287	178	225	329	208	370	376	187	471	728
88.3507	0	857	475	265	173	428	279	175	226	324	207	367	372	186	467	720
88.4736	0	859	475	266	172	428	279	175	228	324	206	366	373	187	469	725
88.5965	0	859	476	266	173	429	281	175	226	325	207	367	373	188	470	725
88.7194	0	860	478	267	175	432	281	176	224	327	207	368	375	187	471	728
88.8422	0	862	481	268	176	435	281	177	227	328	209	370	376	189	475	726
88.9651	0	864	482	271	176	439	286	178	231	330	210	371	379	190	476	733
89.088	0	860	478	267	175	432	283	175	227	325	208	369	373	187	470	727
89.2109	0	859	477	266	173	430	281	177	223	326	206	367	374	188	470	728
89.3338	0	860	478	266	175	430	281	176	226	325	207	367	374	188	472	723
89.4566	0	861	478	267	174	431	281	177	229	326	209	368	374	187	473	730
89.5795	0	865	480	268	176	434	283	179	228	330	209	371	378	189	476	727
89.7024	0	866	484	270	177	438	285	180	226	332	211	373	380	191	479	736
89.8253	0	869	485	273	178	443	288	180	230	332	211	374	381	191	481	733
89.9482	0	861	480	268	175	433	285	178	230	326	210	370	374	188	473	733
90.071	0	862	478	265	174	429	282	176	227	325	209	368	374	189	474	733
90.1939	0	863	479	266	174	430	282	176	223	326	208	367	374	189	474	732
90.3168	0	863	480	266	176	431	282	177	227	326	210	369	376	189	476	730
90.4397	0	865	482	267	176	434	283	178	230	329	210	370	377	190	479	737
90.5626	0	869	484	269	177	437	285	180	229	332	211	372	379	191	482	734
90.6854	0	871	486	271	179	441	287	180	227	335	212	375	381	193	485	742
90.8083	0	867	482	269	176	437	287	178	228	328	211	372	377	189	479	734
90.9312	0	865	479	266	174	428	282	177	230	326	210	369	375	188	476	738
91.0541	0	865	479	266	174	430	284	176	226	327	210	370	375	191	476	743
91.177	0	866	480	266	174	429	282	177	224	328	208	369	375	190	477	737
91.2998	0	868	481	266	175	433	283	178	228	328	210	370	376	191	480	733
91.4227	0	870	483	269	176	436	284	180	232	331	212	372	378	192	482	742
91.5456	0	871	486	270	178	439	288	180	229	333	212	374	379	193	484	739
91.6685	0	867	481	268	175	432	285	178	225	328	211	371	375	189	477	739
91.7914	0	867	478	265	175	430	281	176	229	327	210	369	374	190	478	735
91.9142	0	868	480	267	175	431	283	178	230	327	209	369	375	191	479	741
92.0371	0	869	481	266	175	432	283	179	228	329	210	369	376	192	481	742
92.16	0	871	482	268	177	434	284	179	226	331	211	371	378	193	483	743
92.2829	0	873	485	269	177	437	283	180	230	333	212	374	379	193	485	741
92.4058	0	872	483	272	177	439	288	179	232	330	213	372	377	192	483	744
92.5286	0	869	479	265	175	430	283	177	227	328	210	370	373	190	477	745
92.6515	0	867	479	265	174	429	282	177	225	327	209	369	374	192	479	740
92.7744	0	868	478	265	175	430	281	178	228	327	210	369	375	191	479	735
92.8973	0	869	479	266	175	431	282	177	230	328	210	370	376	192	481	742
93.0202	0	872	482	267	176	434	283	178	227	331	211	372	376	193	483	743
93.143	0	874	483	269	177	437	284	180	228	333	212	374	379	193	486	746
93.2659	0	869	481	269	176	436	287	178	230	329	212	373	375	191	480	737
93.3888	0	865	475	265	174	428	282	176	229	326	210	369	373	189	475	737
93.5117	0	866	474	265	174	426	281	176	226	327	208	368	372	191	476	735
93.6346	0	864	476	264	173	427	279	176	224	326	208	367	372	191	475	734
93.7574	0	866	476	264	174	428	279	177	226	327	210	369	373	190	477	732
93.8803	0	868	478	265	175	432	281	178	229	329	210	369	374	191	479	738
94.0032	0	872	480	267	176	434	283	179	228	332	211	373	377	192	481	740
94.1261	0	868	478	268	176	435	286	177	225	328	210	371	375	191	477	738
94.249	0	863	475	263	173	426	279	175	228	324	209	368	372	188	472	732
94.3718	0	863	474	262	173	426	277	175	228	325	208	369	373	187	473	731
94.4947	0	862	474	263	173	425	278	175	224	324	206	367	372	190	473	730
94.6176	0	863	476	263	173	428	278	175	225	324	207	369	373	189	475	731
94.7405	0	862	477	263	174	430	277	177	228	326	209	369	375	190	477	729
94.8634	0	866	480	266	176	434	281	178	231	329	210	370	376	191	478	736
94.9862	0	861	475	265	175	429	281	174	225	325	208	369	372	188	472	731
95.1091	0	859	474	262	173	425	277	174	224	323	207	367	372	188	472	729
95.232	0	858	474	263	174	427	277	175	227	322	208	369	373	188	473	724
95.3549	0	859	476	263	173	429	277	175	229	324	207	368	374	188	475	730
95.4778	0	862	479	264	174	431	280	177	226	326	207	370	376	189	477	732
95.6006	0	863	481	265	177	432	280	177	227	327	209	371	378	191	480	735
95.7235	0	863	481	267	175	436	283	178	231	327	210	371	377	191	480	731
95.8464	0	856	476	263	173	428	279	176	229	322	209	369	373	187	473	729
95.9693	0	855	474	261	172	427	279	175	225	323	207	368	372	188	474	729
96.0922	0	855	475	261	173	426	277	175	225	322	206	368	372	188	473	728
96.215	0	856	475	262	174	428	278	175	229	323	206	368	373	190	475	729
96.3379	0	859	478	263	175	430	279	177	229	326	208	370	375	189	478	732
96.4608	0	862	480	264	176	433	280	178	226	328	210	371	377	190	480	732
96.5837	0	860	480	266	176	434	283	178	227	327	208	371	376	190	479	733
96.7066	0	856	475	262	173	426	278	176	228	321	208	370	371	188	473	728
96.8294	0	856	474	262	172	425	278	175	228	322	207	368	371	188	473	727
96.9523	0	856	475	262	173	425	279	174	224	323	205	367	371	189	473	726
97.0752	0	857	476	262	174	426	277	174	224	323	206	368	371	189	476	727
97.1981	0	859	478	263	174	429	277	176	229	325	208	369	373	190	477	724
97.321	0	862	480	265	175	432	280	178	230	328	209	371	376	190	480	732
97.4438	0	864	481	268	177	436	284	177	227	329	209	372	376	190	481	734
97.5667	0	859	475	262	173	427	279	176	225	322	208	368	371	189	475	728
97.6896	0	859	475	262	173	425	278	175	228	322	208	369	372	188	475	728
97.8125	0	858	476	262	173	425	278	175	228	322	206	367	371	190	476	728
97.9354	0	860	476	262	174	427	279	175	225	324	207	368	372	191	477	730
98.0582	0	861	480	264	174	430	279	176	227	325	208	370	374	191	480	727
98.1811	0	863	481	265	175	431	280	178	231	326	209	371	376	192	482	735
98.304	0	862	478	267	175	433	284	177	229	326	209	371	374	190	480	733
98.4269	0	859	476	262	173	425	280	175	225	323	209	368	370	188	475	729
98.5498	0	859	476	262	174	424	277	175	226	322	207	367	371	188	475	724
98.6726	0	859	476	262	173	424	277	176	228	322	207	367	371	190	476	729
98.7955	0	861	476	263	174	427	278	175	227	325	208	368	372	190	478	730
98.9184	0	863	479	264	176	429	280	177	226	326	209	369	374	191	480	732
99.0413	0	866	480	265	176	432	281	178	227	327	210	371	376	191	482	729
99.1642	0	864	480	267	176	435	285	179	231	326	210	372	375	191	480	733
99.287	0	859	474	263	173	426	280	176	228	324	209	368	370	188	474	728
99.4099	0	858	473	262	173	423	279	175	224	323	208	367	369	188	474	725
99.5328	0	856	471	262	173	423	277	175	225	322	207	365	369	189	475	719
99.6557	0	858	473	262	173	426	277	175	228	322	207	366	370	188	476	726
99.7786	0	860	475	263	174	427	280	177	227	325	208	367	372	189	478	724
99.9014	0	863	477	264	175	429	279	177	225	327	208	368	373	190	480	727
100.024	0	863	478	266	176	434	281	178	228	329	210	370	375	191	482	723
100.147	0	859	474	265	174	426	280	176	230	323	209	368	371	187	474	723
100.27	0	856	472	260	174	420	278	175	226	322	206	365	369	187	473	725
100.393	0	854	471	262	172	424	277	175	223	323	206	365	370	187	474	719
100.516	0	854	470	260	173	423	275	174	226	322	207	364	370	186	473	715
100.639	0	855	473	262	173	425	276	176	229	324	207	365	371	188	475	720
100.762	0	858	475	264	174	428	278	178	227	326	208	366	372	188	477	721
100.884	0	856	475	266	174	431	281	177	225	327	208	366	373	189	476	720
101.007	0	852	470	260	173	422	276	175	226	321	207	363	369	187	468	710
101.13	0	851	470	261	173	422	275	174	227	323	207	363	369	186	468	714
101.253	0	851	470	262	174	423	276	175	225	323	206	361	369	186	468	717
101.376	0	852	471	262	173	424	276	175	222	325	206	363	370	187	470	712
101.499	0	854	473	262	175	427	276	176	227	326	208	365	372	186	472	708
101.622	0	857	475	264	175	430	279	178	230	328	210	366	374	188	473	716
101.745	0	853	473	266	174	430	283	177	226	326	210	366	373	187	469	713
101.868	0	849	469	260	172	421	276	175	223	322	208	364	367	185	465	707
101.99	0	848	468	261	172	421	274	175	225	321	207	362	368	184	465	702
102.113	0	847	468	260	171	422	274	176	227	322	206	361	367	185	467	705
102.236	0	849	470	261	173	423	275	177	224	325	207	363	369	185	468	705
102.359	0	852	473	262	174	426	275	177	223	326	208	365	372	187	470	708
102.482	0	855	474	264	175	429	277	178	227	328	210	367	373	188	474	705
102.605	0	854	474	266	174	430	280	177	228	325	209	365	371	187	470	707
102.728	0	850	469	261	173	422	276	175	223	322	208	364	368	184	466	708
102.851	0	849	470	259	172	420	274	174	222	321	206	362	367	185	467	702
102.973	1	849	469	260	172	421	273	175	225	321	207	363	368	185	468	696
103.096	0	852	471	261	172	423	274	176	227	322	206	364	369	186	470	704
103.219	0	854	472	263	174	426	276	176	224	325	207	365	370	187	473	705
103.342	0	856	475	265	175	429	277	178	224	326	208	366	372	188	473	707
103.465	0	851	471	262	173	423	275	176	226	321	207	364	369	185	467	698
103.588	0	851	471	260	172	421	274	175	226	320	206	362	367	186	468	702
103.711	0	852	471	261	173	423	275	175	223	322	206	363	368	186	469	702
103.834	0	852	472	260	173	423	273	175	223	322	205	363	369	186	471	704
103.956	0	854	473	262	174	425	274	176	227	324	208	365	370	187	473	701
104.079	0	859	476	263	175	429	276	178	228	326	209	368	373	187	475	710
104.202	0	857	476	265	174	429	280	177	225	324	208	366	370	186	471	706
104.325	0	852	471	260	172	422	274	175	222	320	206	364	368	185	468	703
104.448	0	850	472	259	172	422	274	174	226	320	207	364	368	185	468	700
104.571	0	845	473	260	172	423	273	175	227	321	205	364	369	186	468	705
104.694	0	846	474	259	173	424	275	175	224	322	207	365	370	187	471	708
104.817	0	848	476	260	173	427	274	177	223	323	207	367	372	187	473	706
104.94	0	851	477	262	175	431	277	177	230	324	208	368	373	188	475	708
105.062	0	847	473	260	173	425	277	174	227	321	207	365	369	186	469	710
105.185	0	846	470	257	171	420	273	173	223	319	206	364	367	184	468	707
105.308	0	848	469	258	171	421	272	173	223	318	205	362	367	186	468	706
105.431	0	850	469	258	171	421	272	175	227	318	205	362	367	186	469	706
105.554	0	854	470	260	172	422	273	175	226	321	206	363	369	186	470	707
105.677	0	857	472	261	174	426	275	176	224	323	207	366	370	187	473	708
105.8	0	859	474	263	175	428	276	177	225	325	208	367	371	187	475	705
105.923	0	854	469	261	172	423	276	176	227	321	208	364	366	185	468	705
106.045	0	854	467	260	171	420	273	174	225	321	207	362	367	185	468	702
106.168	0	853	469	259	172	421	274	175	221	322	206	362	367	186	468	703
106.291	0	851	469	259	172	421	272	175	224	322	207	363	368	186	469	698
106.414	0	853	470	259	174	424	275	176	226	323	208	363	368	188	471	705
106.537	0	857	473	261	176	426	277	179	226	326	210	365	369	187	473	707
106.66	0	851	470	262	174	427	280	176	223	324	210	365	368	186	470	704
106.783	0	846	466	257	172	420	274	175	222	321	207	362	366	185	467	696
106.906	0	847	465	258	172	418	273	175	225	320	207	361	366	186	467	700
107.028	0	848	465	258	172	420	274	176	224	322	206	361	367	186	467	698
107.151	0	849	467	258	173	422	275	176	221	324	207	362	368	186	470	701
107.274	0	852	469	260	174	424	275	177	224	324	209	363	369	187	472	698
107.397	0	854	470	261	175	428	278	178	227	326	210	365	370	189	473	705
107.52	0	850	466	260	173	424	277	176	223	323	208	362	367	185	466	699
107.643	0	850	463	257	171	419	274	173	220	321	207	361	366	183	463	696
107.766	0	850	464	257	172	418	272	175	221	319	206	358	365	184	464	692
107.889	0	852	464	256	170	418	272	175	224	320	206	358	365	186	465	696
108.012	0	855	467	259	171	420	274	177	223	323	207	360	366	186	467	696
108.134	0	858	468	260	173	423	275	177	221	326	208	362	369	186	468	697
108.257	0	862	470	260	175	426	276	179	224	327	209	363	370	187	470	695
108.38	0	858	467	261	173	423	276	177	225	323	208	362	368	184	466	696
108.503	0	857	465	258	172	418	274	176	221	322	207	359	367	185	463	693
108.626	0	857	466	258	171	419	274	175	218	323	206	359	366	185	465	693
108.749	0	857	465	258	173	419	273	176	222	322	206	359	367	184	465	689
108.872	0	859	468	258	174	422	274	176	225	324	207	361	368	186	466	695
108.995	0	863	469	261	174	424	277	178	223	327	208	362	370	187	468	692
109.117	0	863	469	262	174	426	279	179	220	326	208	361	368	187	466	697
109.24	0	859	465	258	173	419	274	177	222	322	208	359	366	184	461	688
109.363	0	860	465	258	172	418	275	177	223	323	207	358	365	186	463	693
109.486	0	860	465	258	173	419	275	177	221	324	207	358	365	186	463	697
109.609	0	862	466	259	173	421	276	178	218	326	209	360	367	186	464	694
109.732	0	866	468	261	174	423	275	181	222	327	210	361	367	187	466	692
109.855	0	870	470	262	176	427	280	181	224	329	211	364	369	188	468	698
109.978	0	867	469	263	175	426	282	179	223	327	211	361	367	186	463	697
110.1	0	864	464	258	172	418	276	177	219	324	210	361	364	185	459	692
110.223	0	863	463	258	172	418	273	177	222	323	209	359	364	185	460	686
110.346	0	864	463	259	172	420	275	177	223	325	207	359	364	185	461	692
110.469	0	866	465	259	173	421	276	179	220	327	209	361	366	186	463	693
110.592	0	868	467	261	174	423	277	179	220	329	210	362	366	187	464	695
110.715	0	871	469	262	175	427	279	180	224	331	212	364	369	188	467	693
110.838	0	871	468	264	175	428	283	180	225	330	212	363	367	187	465	698
110.961	0	866	463	259	173	419	278	178	220	326	210	361	363	185	459	692
111.084	0	865	462	258	172	418	276	177	218	325	208	360	363	186	460	692
111.206	0	866	462	259	173	418	275	178	222	325	209	360	364	185	460	687
111.329	0	868	462	259	173	420	277	179	223	327	210	359	364	186	462	694
111.452	0	871	464	260	174	423	278	180	220	330	210	361	365	187	464	694
111.575	0	872	467	263	176	425	279	180	220	331	211	363	367	188	466	698
111.698	0	869	464	263	175	424	280	179	223	329	212	362	364	185	462	689
111.821	0	867	461	258	172	418	278	179	223	326	211	359	363	184	458	691
111.944	0	869	462	260	173	419	278	179	219	328	210	358	363	186	460	691
112.067	0	869	461	260	173	420	277	178	219	328	209	360	363	186	461	693
112.189	0	871	464	261	174	422	278	180	223	329	211	360	365	187	464	689
112.312	0	874	465	262	176	427	280	181	225	331	213	362	367	187	466	697
112.435	0	877	468	264	177	430	284	183	221	335	214	364	368	188	467	693
112.558	0	871	462	262	174	423	281	181	220	330	212	361	364	185	460	694
112.681	0	869	461	258	173	418	278	179	223	327	211	360	363	184	459	687
112.804	0	869	461	259	172	420	279	179	223	328	211	359	363	186	460	692
112.927	0	870	462	260	173	419	279	180	220	330	210	358	363	186	460	691
113.05	0	870	463	260	174	423	278	180	220	331	211	360	365	187	463	695
113.172	0	874	467	262	176	425	279	181	224	332	213	362	367	188	466	693
113.295	0	875	467	264	177	429	283	184	226	335	214	364	369	189	467	700
113.418	0	871	462	262	174	423	283	180	222	329	213	361	364	186	459	692
113.541	0	869	460	258	173	418	278	179	219	327	211	358	362	184	459	690
113.664	0	868	459	259	173	418	278	179	221	327	211	357	362	184	458	685
113.787	0	870	459	259	173	418	279	179	223	328	211	358	363	186	460	689
113.91	0	871	462	260	174	421	280	180	219	331	211	359	364	187	461	691
114.033	0	872	464	261	174	423	281	181	221	332	212	360	366	186	463	687
114.156	0	875	466	263	175	428	282	183	224	333	213	362	367	188	465	690
114.278	0	871	462	261	173	423	283	181	223	330	212	359	363	185	459	690
114.401	0	871	460	258	172	418	279	178	218	329	211	358	363	184	457	687
114.524	0	870	461	259	173	419	279	179	219	329	208	356	363	186	459	687
114.647	0	870	462	258	172	419	278	179	223	328	210	357	363	186	460	684
114.77	0	874	463	259	174	422	280	181	223	331	211	358	365	187	461	690
114.893	0	876	465	262	175	424	282	181	220	334	212	360	367	188	464	692
115.016	0	875	465	263	176	427	285	181	220	332	212	360	366	187	462	686
115.139	0	871	459	258	173	417	279	179	223	327	211	358	363	184	457	686
115.261	0	871	461	258	172	417	279	179	222	329	210	356	362	184	457	684
115.384	0	871	460	258	173	417	278	179	218	328	208	355	362	185	458	686
115.507	0	873	461	259	173	420	278	180	219	329	210	356	364	185	459	681
115.63	0	875	464	260	174	422	279	181	223	332	211	357	365	186	461	683
115.753	0	879	466	261	176	425	282	183	223	334	212	360	366	188	464	690
115.876	0	877	464	264	176	427	285	182	220	332	212	359	366	186	460	689
115.999	0	871	459	258	171	418	278	180	219	328	210	356	362	183	454	677
116.122	0	871	459	257	172	416	277	178	222	327	210	356	362	183	455	681
116.244	0	873	459	258	171	417	277	179	221	328	208	356	362	184	456	681
116.367	0	874	461	258	173	419	278	178	218	330	208	357	363	185	458	683
116.49	0	876	462	259	173	422	279	180	221	330	209	359	366	186	460	680
116.613	0	879	464	260	176	424	281	181	225	332	211	361	368	186	462	682
116.736	0	880	465	263	175	427	284	182	224	333	212	362	367	186	462	682
116.859	0	877	459	256	173	419	280	179	218	328	209	358	362	184	454	681
116.982	0	875	458	256	172	417	276	178	220	327	209	357	363	184	456	677
117.105	0	876	459	258	172	417	278	179	223	328	209	358	363	184	457	683
117.228	0	878	459	257	172	420	278	180	222	329	209	358	364	185	459	684
117.35	0	880	462	258	174	422	279	180	220	332	210	360	366	185	460	687
117.473	0	881	463	260	175	427	281	181	222	333	212	362	368	187	463	685
117.596	0	878	459	259	174	421	279	179	225	329	212	359	363	184	458	685
117.719	0	877	457	257	173	416	277	178	222	328	210	358	362	185	455	684
117.842	0	878	458	257	173	419	277	179	219	329	209	358	363	185	459	685
117.965	0	879	458	257	172	419	277	179	221	330	210	358	363	186	458	681
118.088	0	881	460	259	173	422	278	180	225	331	211	361	365	186	460	689
118.211	0	885	461	260	175	425	280	182	224	334	213	362	367	187	463	686
118.333	0	885	463	263	175	429	285	182	221	335	212	364	368	187	465	694
118.456	0	879	457	258	173	419	278	179	222	328	212	359	363	184	457	683
118.579	0	878	456	256	172	416	277	178	225	328	211	358	361	184	456	687
118.702	0	880	456	256	172	416	278	178	222	328	210	357	361	184	457	687
118.825	0	879	457	256	172	417	277	179	219	330	210	357	362	185	458	687
118.948	0	881	458	257	173	419	277	180	222	331	210	359	363	185	460	684
119.071	0	883	461	260	175	422	278	182	226	333	212	361	365	187	462	691
119.194	0	883	462	262	175	428	283	184	224	335	212	362	366	187	463	688
119.316	0	880	457	259	173	419	282	179	219	330	212	360	362	184	456	688
119.439	0	876	454	256	172	413	275	178	222	328	211	358	360	183	455	681
119.562	0	876	455	256	173	415	277	178	223	328	210	358	360	183	456	686
119.685	0	877	455	255	172	416	277	178	220	329	210	358	361	183	457	686
119.808	0	877	457	256	173	418	278	180	218	331	210	359	362	185	459	687
119.931	0	879	460	258	174	420	278	180	222	331	212	359	363	185	461	684
120.054	0	878	459	260	175	423	281	180	225	330	212	360	362	185	460	689
120.177	0	873	455	256	171	414	278	178	220	327	211	357	359	182	455	690
120.3	0	873	455	256	171	414	275	177	217	329	208	355	359	185	454	684
120.422	0	872	456	256	171	414	276	178	221	328	210	356	360	183	456	679
120.545	0	873	457	257	172	417	275	180	223	329	210	357	361	185	457	685
120.668	0	876	459	258	174	419	279	180	221	332	210	359	362	185	459	682
120.791	0	879	462	261	174	422	279	182	220	334	212	361	365	186	461	690
120.914	0	876	461	261	175	423	282	181	223	331	213	361	362	184	458	682
121.037	0	871	455	256	171	415	278	179	223	327	212	356	359	182	454	683
121.16	0	872	456	257	172	414	276	178	219	328	210	355	359	183	453	681
121.283	0	871	456	257	172	414	275	177	218	328	209	354	359	184	454	683
121.405	0	872	458	259	172	417	276	180	221	330	210	356	360	183	455	678
121.528	0	875	459	260	174	419	278	182	224	331	212	358	363	185	458	686
121.651	0	878	462	262	174	422	280	182	222	335	213	360	365	186	461	681
121.774	0	877	462	263	174	425	285	181	219	332	213	361	363	185	459	687
121.897	0	873	458	259	172	415	276	180	222	328	211	357	360	183	453	677
122.02	0	873	457	258	173	414	276	179	223	327	212	356	360	182	453	681
122.143	0	874	457	258	172	415	278	179	220	329	209	355	360	184	454	681
122.266	0	876	459	259	173	416	276	179	219	330	211	356	362	184	455	682
122.388	0	878	461	260	175	419	277	181	223	331	212	359	364	184	457	681
122.511	0	881	464	262	175	423	280	182	225	333	213	360	366	185	460	687
122.634	0	878	461	263	174	422	283	181	221	331	212	358	362	184	454	683
122.757	0	877	458	258	172	416	277	180	219	329	212	357	361	183	453	682
122.88	0	877	458	259	172	417	276	181	223	328	212	357	362	184	455	678
123.003	0	879	460	259	173	417	278	181	223	329	211	357	362	184	456	683
123.126	0	882	461	260	174	420	279	183	221	333	213	358	364	186	457	680
123.249	0	884	464	263	176	422	279	182	221	334	214	360	366	187	460	684
123.372	0	886	466	264	176	427	283	185	224	334	215	362	367	187	461	687
123.494	0	881	460	260	173	418	280	181	224	329	214	358	361	184	454	685
123.617	0	882	459	258	174	415	278	180	220	330	213	358	362	183	454	684
123.74	0	882	458	259	172	416	277	180	220	329	212	357	362	185	455	685
123.863	0	883	459	260	174	417	277	182	224	330	213	358	363	186	457	683
123.986	0	886	461	261	175	420	279	183	224	332	213	359	365	187	459	689
124.109	0	889	463	262	176	424	281	183	221	335	215	361	367	187	461	686
124.232	0	890	465	265	176	428	285	186	221	334	216	363	367	189	462	689
124.355	0	885	459	260	174	418	280	183	225	329	215	359	362	185	455	684
124.477	0	884	457	258	173	416	278	181	224	329	214	358	361	184	454	687
124.6	0	885	457	259	173	417	278	181	220	330	213	357	362	184	454	687
124.723	0	886	457	259	174	417	277	181	220	329	214	359	362	185	457	684
124.846	0	887	459	259	174	419	278	182	224	331	213	359	364	186	459	686
124.969	0	890	461	261	175	424	281	183	225	335	215	361	366	187	461	694
125.092	0	893	464	262	177	426	283	185	223	338	216	364	368	189	465	692
125.215	0	890	461	264	176	424	284	183	222	332	218	363	364	186	458	688
125.338	0	888	457	259	174	417	279	181	225	329	214	359	362	185	456	687
125.46	0	889	457	259	173	417	278	182	223	330	214	358	361	186	457	692
125.583	0	890	457	259	174	418	279	182	220	331	212	359	362	187	459	693
125.706	0	890	459	260	174	420	279	182	221	332	213	360	363	187	459	690
125.829	0	892	460	260	174	423	280	183	225	334	214	362	364	188	462	692
125.952	0	893	463	262	178	426	283	184	225	336	217	365	366	188	464	699
126.075	0	891	459	261	175	421	282	181	221	330	215	361	362	186	458	694
126.198	0	891	457	258	174	417	278	182	221	331	214	360	362	186	458	690
126.321	0	890	459	259	174	418	279	182	225	330	215	361	363	187	459	689
126.444	0	891	459	260	174	420	279	183	224	332	214	362	364	188	460	696
126.566	0	893	462	261	177	423	281	184	221	335	216	363	366	188	462	699
126.689	0	895	465	262	177	425	281	186	224	336	217	365	369	190	465	697
126.812	0	894	463	264	178	428	286	184	228	334	218	365	366	189	464	695
126.935	0	892	459	260	175	418	280	183	225	331	216	362	363	186	458	696
127.058	0	892	459	258	174	418	280	182	220	331	216	362	362	186	458	695
127.181	0	891	459	259	175	418	278	181	221	331	215	361	362	187	460	690
127.304	0	892	460	259	175	420	279	183	225	331	216	360	364	188	461	697
127.427	0	894	462	261	176	423	281	184	225	336	216	363	366	189	463	699
127.549	0	897	464	263	178	426	283	185	222	337	216	366	368	189	465	702
127.672	0	895	463	265	177	425	285	183	224	333	217	364	364	186	460	693
127.795	0	890	459	261	174	417	278	183	225	329	216	360	362	185	456	693
127.918	0	890	458	259	173	417	279	182	223	330	214	360	361	185	457	692
128.041	0	891	459	259	173	417	279	182	220	331	213	360	361	186	458	692
128.164	0	891	460	260	175	419	279	181	222	332	214	361	363	186	459	689
128.287	0	892	463	261	177	423	280	185	225	333	215	362	364	188	461	696
128.41	0	896	465	264	177	424	281	185	224	336	216	364	366	188	464	698
128.532	0	895	464	264	177	427	286	184	222	335	216	364	364	186	461	696
128.655	0	891	460	260	174	417	279	182	223	329	216	360	362	186	456	687
128.778	0	891	459	260	174	418	279	183	225	331	215	361	363	185	457	691
128.901	0	891	461	260	175	417	280	182	223	331	215	360	362	186	457	690
129.024	11	892	461	261	176	421	279	184	220	333	214	361	364	187	459	692
129.147	0	894	463	261	177	424	280	184	224	334	216	363	366	188	462	689
129.27	0	895	465	265	178	427	284	185	227	335	218	365	367	188	462	691
129.393	0	892	460	261	176	420	282	183	223	331	216	361	362	185	456	689
129.516	0	892	459	261	175	418	280	182	219	331	216	360	362	184	456	690
129.638	0	891	459	260	174	420	279	182	223	329	215	360	363	186	457	685
129.761	0	892	460	261	175	420	279	184	225	331	214	359	364	187	458	691
129.884	0	895	462	262	176	423	282	185	223	334	215	361	366	187	461	691
130.007	0	896	464	264	179	426	282	185	222	338	217	364	368	188	463	695
130.13	0	896	464	266	179	430	285	185	225	335	218	364	368	188	462	690
130.253	0	892	459	261	174	420	280	183	226	330	216	360	363	185	455	688
130.376	0	891	457	260	174	418	280	183	222	330	216	359	362	184	455	687
130.499	0	891	457	260	174	419	279	183	220	332	216	358	363	183	455	687
130.621	0	892	459	261	174	420	278	184	222	331	215	359	364	185	457	683
130.744	0	894	460	262	177	423	280	185	226	333	216	361	365	186	460	691
130.867	0	896	463	263	178	425	282	185	225	335	217	363	367	188	462	687
130.99	0	898	465	266	178	429	286	186	223	337	217	366	368	188	463	694
131.113	0	894	460	262	176	422	281	183	224	331	215	360	363	185	457	683
131.236	0	893	458	260	175	419	279	183	225	329	214	359	363	184	457	687
131.359	0	894	458	260	175	419	280	182	222	331	214	359	363	185	457	686
131.482	0	894	459	260	175	419	280	182	219	331	215	361	364	185	458	688
131.604	0	896	460	261	177	423	279	185	224	333	215	361	366	187	461	685
131.727	0	898	463	263	177	425	281	186	227	334	216	362	367	187	462	693
131.85	0	898	463	263	176	427	284	185	224	333	216	362	365	187	461	685
131.973	0	897	458	260	175	420	280	182	220	330	215	359	361	185	456	685
132.096	0	895	459	260	175	420	277	182	223	330	214	360	362	185	459	682
132.219	0	895	460	261	175	419	278	183	226	330	215	360	363	185	459	686
132.342	0	897	461	261	175	422	280	183	224	332	215	361	364	186	461	687
132.465	0	899	463	263	177	425	281	185	222	335	217	363	366	187	463	690
132.588	0	900	465	264	178	430	283	186	226	336	217	364	368	188	465	687
132.71	0	897	461	263	176	424	283	185	226	331	217	362	363	186	458	688
132.833	0	896	459	259	175	419	279	183	223	330	215	360	362	184	455	685
132.956	0	896	460	261	175	419	279	182	221	330	215	360	362	184	458	685
133.079	0	895	459	260	176	420	278	182	224	330	215	360	363	185	458	680
133.202	0	897	461	262	176	422	279	185	226	332	216	361	364	186	460	688
133.325	0	899	464	262	179	424	281	185	225	334	217	363	365	188	464	683
133.448	0	900	465	263	178	428	283	186	223	337	218	364	368	188	465	692
133.571	0	897	462	263	177	424	282	184	226	330	216	361	363	185	458	682
133.693	0	893	459	259	175	418	277	182	226	328	216	360	361	184	456	684
133.816	0	893	458	259	175	418	279	182	222	330	216	361	361	183	456	678
133.939	0	893	458	259	174	418	278	183	221	330	213	359	362	185	457	685
134.062	0	894	461	260	175	421	278	184	225	331	215	361	363	187	460	682
134.185	0	896	463	261	177	424	280	185	227	332	216	362	365	187	464	689
134.308	0	898	466	262	179	425	281	185	225	335	217	364	367	188	466	688
134.431	0	896	464	264	177	427	285	185	223	333	216	363	365	187	465	692
134.554	0	896	460	258	175	417	277	182	224	328	215	361	361	184	464	684
134.676	0	895	460	258	175	419	276	183	226	329	215	361	362	185	466	689
134.799	0	894	461	260	176	418	277	183	224	329	214	360	362	186	467	684
134.922	0	895	461	259	174	421	277	183	222	330	214	361	363	187	471	692
135.045	0	896	464	260	177	423	277	184	226	332	215	363	365	187	472	690
135.168	0	897	465	263	178	427	281	185	227	333	218	365	366	188	471	696
135.291	0	895	461	259	175	420	279	182	224	329	215	361	362	185	463	691
135.414	0	894	460	258	175	418	276	183	221	329	214	360	364	185	462	690
135.537	0	894	461	258	176	417	276	182	224	328	215	361	362	186	463	687
135.66	0	895	462	259	175	420	276	182	226	330	214	361	364	187	464	692
135.782	0	897	463	260	177	422	278	183	224	332	216	363	365	188	467	689
135.905	0	898	466	260	178	424	279	185	223	335	216	365	367	188	468	696
136.028	0	898	465	263	178	428	282	185	226	333	218	365	366	188	466	690
136.151	0	894	459	259	175	417	277	183	226	329	216	361	361	185	459	689
136.274	0	893	458	257	175	418	277	182	223	329	215	361	360	184	460	693
136.397	0	893	457	258	175	417	276	182	220	329	215	359	360	185	461	688
136.52	0	894	459	258	175	418	276	183	224	330	216	360	361	185	461	683
136.643	0	895	460	259	176	421	277	184	226	331	216	362	363	187	464	690
136.765	0	897	462	261	177	424	279	185	224	334	216	363	364	188	466	691
136.888	0	896	461	262	178	424	282	183	223	331	216	363	363	186	463	689
137.011	0	893	457	257	173	416	276	181	225	327	216	359	361	184	457	680
137.134	0	893	456	255	173	415	276	182	225	326	214	358	360	184	458	684
137.257	0	894	456	257	174	416	276	181	221	327	213	358	359	184	459	684
137.38	0	894	458	258	176	418	276	181	221	330	212	359	360	186	461	685
137.503	0	895	460	258	177	420	276	183	225	330	214	361	363	187	463	682
137.626	0	897	461	259	178	423	277	184	226	332	216	362	365	187	465	690
137.748	0	898	461	262	177	425	282	184	224	332	215	363	364	186	463	687
137.871	0	895	458	258	175	417	276	181	221	327	214	359	360	184	459	683
137.994	0	894	458	258	176	416	274	180	224	327	215	360	360	183	460	679
138.117	0	894	459	257	175	417	276	183	226	328	215	360	360	184	461	684
138.24	0	896	460	259	175	419	277	182	221	330	214	360	362	186	462	685
138.363	0	897	462	260	178	421	277	183	222	331	215	362	364	186	464	688
138.486	0	899	464	262	178	426	279	185	226	332	216	363	365	187	466	685
138.609	0	896	459	259	174	418	278	183	226	327	216	360	361	184	460	685
138.732	0	896	457	257	175	415	277	182	222	328	215	359	360	183	460	684
138.854	0	895	458	257	174	417	275	182	221	328	214	358	361	184	460	685
138.977	0	895	459	258	175	418	274	182	224	328	214	359	362	185	461	681
139.1	0	897	462	259	176	421	277	184	226	331	215	360	363	186	464	688
139.223	0	900	463	261	177	423	278	184	223	333	216	361	365	188	466	689
139.346	0	900	466	263	179	428	281	185	224	332	217	364	365	186	466	687
139.469	0	896	459	259	175	418	277	182	225	326	216	359	361	184	459	681
139.592	0	896	457	258	175	416	275	182	225	326	215	359	360	184	459	685
139.715	0	895	458	259	174	416	276	181	221	327	215	360	360	183	460	685
139.837	0	895	459	257	174	417	274	182	222	327	214	359	361	185	460	682
139.96	0	896	460	259	176	419	276	184	225	329	215	359	362	185	464	684
140.083	0	898	463	260	177	423	277	185	227	333	216	362	364	187	466	690
140.206	0	900	465	263	179	428	281	185	224	334	217	364	366	187	468	691
140.329	0	896	462	261	177	421	279	184	223	329	216	362	363	184	460	685
140.452	0	893	459	257	175	419	275	181	226	324	213	361	362	182	460	682
140.575	0	893	459	257	175	418	275	181	225	326	214	362	362	183	461	682
140.698	0	893	458	258	176	418	276	181	221	328	213	360	362	185	462	682
140.82	0	894	460	258	177	420	273	182	223	329	214	361	364	185	464	680
140.943	0	896	462	260	178	422	276	184	227	331	216	363	365	187	467	685
141.066	0	897	465	263	179	426	280	185	226	333	217	365	367	186	468	692
141.189	0	893	460	259	177	419	277	182	222	328	215	362	364	184	462	685
141.312	0	892	459	258	176	419	274	183	223	327	214	362	363	185	463	682
141.435	0	891	460	259	177	419	275	182	226	328	215	363	362	184	464	685
141.558	0	893	460	260	177	420	276	182	225	329	215	361	365	186	464	687
141.681	0	895	464	260	177	423	277	184	223	333	216	365	367	188	467	690
141.804	0	895	467	262	179	426	278	185	226	333	217	366	368	188	470	690
141.926	0	894	467	264	179	429	282	185	229	332	219	366	367	186	466	687
142.049	0	893	463	259	176	418	278	183	226	330	216	362	362	185	461	688
142.172	0	892	461	259	176	419	277	182	222	329	217	363	362	185	462	687
142.295	0	892	462	259	175	419	275	183	225	328	216	362	363	186	462	683
142.418	0	892	463	261	178	421	277	184	228	330	215	363	363	187	464	689
142.541	0	894	465	262	178	423	279	185	226	332	216	364	365	187	465	686
142.664	0	896	468	263	180	429	281	185	224	336	217	368	368	189	468	695
142.787	0	892	464	263	177	424	279	184	226	330	217	365	363	186	462	686
142.909	0	889	463	258	177	418	277	183	227	328	216	363	362	185	459	688
143.032	0	885	464	258	175	419	277	181	224	329	215	363	363	186	459	689
143.155	0	885	462	257	176	419	277	181	221	329	215	363	362	186	461	689
143.278	0	886	463	258	176	422	275	183	225	329	216	363	363	186	461	686
143.401	0	890	465	259	178	424	278	183	228	331	216	364	365	188	464	692
143.524	0	892	466	261	177	426	282	184	225	332	216	364	365	187	463	685
143.647	0	888	460	258	176	419	277	181	221	328	215	362	361	185	459	686
143.77	0	888	460	258	176	418	274	181	225	328	215	361	361	184	459	681
143.892	0	889	460	258	176	419	276	182	226	328	217	361	362	183	459	685
144.015	0	890	461	258	177	420	277	181	223	330	216	362	363	187	462	680
144.138	0	892	463	260	178	423	277	183	222	332	216	363	364	186	465	687
144.261	0	894	466	262	179	427	279	184	226	332	218	366	365	187	465	684
144.384	0	892	460	259	177	420	278	181	227	327	215	362	361	184	459	682
144.507	0	891	459	257	175	417	277	181	223	327	214	360	360	184	458	680
144.63	0	890	460	257	175	417	275	181	221	327	215	361	360	183	458	681
144.753	0	891	460	257	176	418	274	180	224	326	214	361	361	185	460	676
144.876	0	893	462	258	176	420	276	183	226	329	214	362	362	186	463	682
144.998	0	895	464	260	178	423	277	184	222	333	215	363	364	187	465	684
145.121	0	894	463	261	177	426	281	182	222	329	215	362	362	185	462	681
145.244	0	889	458	257	175	417	274	181	225	325	213	359	359	183	456	671
145.367	0	887	456	255	175	415	274	180	224	325	213	358	358	182	456	674
145.49	0	887	456	255	174	416	274	179	221	325	213	357	359	182	457	673
145.613	0	887	458	255	175	417	273	179	220	325	213	359	360	183	459	674
145.736	0	888	460	258	175	419	275	181	224	327	213	358	362	184	462	671
145.859	0	891	461	259	176	422	276	183	224	330	214	360	364	184	463	678
145.981	0	889	461	260	176	423	280	182	222	328	213	360	362	184	460	675
146.104	0	885	457	256	173	415	273	179	220	324	213	356	359	181	455	671
146.227	0	884	455	255	173	413	271	180	223	323	212	356	359	181	456	665
146.35	0	883	455	255	174	414	272	179	223	324	212	356	359	181	456	668
146.473	0	884	456	256	173	416	273	179	219	325	210	356	359	182	457	668
146.596	0	883	458	256	175	417	273	181	221	326	213	357	361	183	460	665
146.719	0	884	460	258	176	422	276	182	225	327	215	360	361	183	460	666
146.842	0	880	455	255	174	416	274	179	223	324	212	356	358	181	454	664
146.964	0	878	453	254	174	413	272	179	219	324	212	356	357	180	455	663
147.087	0	878	454	255	173	415	272	178	220	323	212	354	358	180	456	660
147.21	0	878	454	254	174	415	272	179	224	323	212	355	359	182	457	665
147.333	0	880	458	256	176	419	274	182	223	328	212	357	360	183	458	665
147.456	0	883	459	258	177	421	275	182	222	330	214	359	363	183	461	668
147.579	0	882	460	260	177	424	278	183	223	328	215	359	361	182	460	664
147.702	0	877	454	254	174	414	273	181	224	324	214	355	358	180	454	663
147.825	0	876	453	255	174	413	272	180	221	324	213	356	357	180	454	662
147.948	0	875	453	254	173	413	272	179	219	324	212	355	358	181	454	663
148.07	0	877	455	255	174	416	271	181	221	325	212	355	358	182	456	658
148.193	0	879	456	256	175	418	272	182	224	327	214	357	360	183	458	661
148.316	0	882	459	258	176	420	275	183	223	330	215	360	363	184	460	667
148.439	0	882	460	261	178	425	279	184	221	330	217	362	363	184	461	669
148.562	0	877	454	256	175	415	274	181	223	324	214	357	358	181	453	658
148.685	0	876	453	255	174	415	272	181	225	324	214	356	358	180	453	662
148.808	0	877	454	255	175	414	272	180	222	325	213	357	358	181	455	662
148.931	0	878	455	255	175	415	272	181	219	326	213	356	360	182	456	664
149.053	0	880	456	256	177	418	272	182	224	328	214	358	361	183	458	660
149.176	0	883	459	258	176	421	275	184	226	329	215	361	363	184	460	668
149.299	0	884	461	261	178	426	279	184	225	331	216	363	365	184	462	664
149.422	0	880	456	259	175	417	275	181	221	326	216	359	360	181	455	664
149.545	0	880	455	255	175	416	272	182	223	326	214	357	360	182	456	660
149.668	0	879	456	257	175	416	273	181	225	326	216	359	361	184	458	665
149.791	0	882	456	257	176	418	275	182	222	328	215	359	361	184	459	661
149.914	0	884	460	259	177	421	275	184	222	331	216	361	363	184	461	669
150.036	0	887	462	261	178	424	276	186	226	332	218	363	365	186	463	668
150.159	0	886	462	262	178	426	280	185	227	330	217	363	364	185	462	668
150.282	0	883	456	256	176	417	276	181	224	326	217	360	360	182	457	662
150.405	0	882	456	257	175	417	275	181	220	327	216	360	361	182	457	669
150.528	0	882	455	257	175	417	273	183	225	327	215	360	361	183	459	664
150.651	0	883	457	257	176	418	275	184	227	328	216	360	363	186	460	671
150.774	0	886	460	259	176	420	276	185	223	331	216	362	365	185	464	669
150.897	0	888	463	261	179	425	276	185	223	332	217	364	368	186	467	672
151.02	0	887	463	262	178	427	280	185	226	330	218	365	366	185	465	671
151.142	0	883	457	257	175	417	274	182	226	326	216	362	362	183	459	671
151.265	0	883	456	256	174	417	273	180	222	326	215	361	362	183	459	670
151.388	0	881	457	257	175	416	272	181	221	326	214	359	362	183	460	671
151.511	0	882	458	258	176	418	272	181	226	328	216	361	364	184	461	668
151.634	0	884	459	259	177	422	275	183	225	329	216	362	365	186	463	674
151.757	0	887	462	260	178	425	276	184	223	332	217	364	367	186	466	671
151.88	0	886	462	262	178	427	281	183	222	330	218	364	366	186	465	674
152.003	0	882	457	257	175	418	274	181	225	326	215	361	362	183	459	667
152.125	0	880	457	257	175	417	274	182	225	327	216	361	362	183	460	673
152.248	0	882	457	257	176	417	275	181	221	327	215	360	361	184	462	673
152.371	0	882	459	258	176	419	273	183	222	327	216	362	363	185	463	668
152.494	0	884	461	259	177	422	274	183	226	329	216	363	365	186	465	672
152.617	0	886	462	262	179	426	278	185	227	333	218	364	367	187	467	680
152.74	0	883	458	260	175	421	277	183	222	328	217	362	363	184	460	674
152.863	0	881	457	257	174	416	273	182	222	326	216	361	362	184	460	669
152.986	0	880	457	257	175	417	274	182	226	327	217	362	362	184	461	674
153.108	0	881	458	258	176	419	274	183	224	328	216	361	363	186	463	674
153.231	0	884	460	260	177	422	276	184	222	331	216	363	364	186	464	677
153.354	0	886	463	262	178	424	276	186	224	332	218	365	367	188	467	675
153.477	0	887	464	264	179	429	281	187	229	334	220	366	368	188	468	678
153.6	0	882	458	260	176	420	278	183	224	329	218	362	363	185	461	676
153.723	0	881	457	259	174	418	275	181	221	328	216	361	363	184	460	675
153.846	0	881	459	257	176	417	273	181	223	326	217	361	364	184	461	671
153.969	0	881	459	259	175	418	273	182	226	328	216	361	364	185	463	677
154.092	0	884	461	260	176	422	276	184	224	330	215	364	366	186	466	680
154.214	0	887	464	262	178	426	277	185	223	333	218	365	369	188	468	682
154.337	0	888	466	264	180	429	279	185	226	333	218	367	370	189	470	680
154.46	0	884	461	261	176	422	276	182	227	327	217	363	365	185	463	680
154.583	0	883	459	259	176	419	274	182	224	327	216	363	364	184	462	674
154.706	0	883	460	260	176	419	275	182	222	328	216	364	364	185	464	680
154.829	0	885	461	258	176	419	272	183	224	327	215	362	365	185	464	676
154.952	0	886	462	261	177	423	275	184	227	330	216	363	367	188	467	684
155.075	0	888	464	262	179	426	277	185	225	333	218	366	368	188	470	681
155.197	0	887	464	263	179	427	280	184	223	331	216	365	367	188	467	685
155.32	0	884	459	258	176	419	274	183	226	327	217	363	364	186	463	677
155.443	0	886	461	259	175	420	275	183	227	328	217	365	365	186	465	683
155.566	0	887	461	259	177	420	275	183	223	329	217	365	365	187	466	679
155.689	0	888	463	259	177	423	275	184	223	330	217	364	367	188	468	686
155.812	0	890	465	261	179	425	277	186	228	333	219	367	369	190	471	684
155.935	0	892	466	264	180	430	280	187	229	334	221	370	370	189	472	691
156.058	0	890	462	261	177	425	279	185	225	329	219	365	365	187	465	686
156.18	0	888	460	258	177	419	275	184	223	328	218	364	364	186	464	686
156.303	0	887	460	258	176	420	275	184	226	328	218	364	364	186	464	680
156.426	0	889	461	259	177	421	275	183	227	329	218	366	364	186	465	686
156.549	0	891	462	261	178	425	277	185	224	332	216	365	366	189	467	688
156.672	0	892	465	262	179	426	277	185	225	333	219	366	368	189	469	684
156.795	0	894	466	265	181	430	281	187	229	334	220	368	369	190	470	687
156.918	0	891	461	261	178	423	280	185	228	330	219	365	363	187	463	686
157.041	0	891	460	259	178	419	276	184	222	330	218	364	363	186	462	685
157.164	0	890	459	259	177	420	276	183	224	329	217	364	363	186	462	681
157.286	0	891	460	259	177	421	276	184	228	329	217	364	363	186	463	681
157.409	0	894	462	259	177	423	277	184	227	332	218	365	365	186	466	687
157.532	0	897	464	260	180	425	278	186	225	334	218	367	368	189	469	690
157.655	0	896	465	264	180	429	281	186	227	333	219	368	368	189	470	686
157.778	0	893	460	259	178	421	277	185	228	329	217	364	363	186	463	686
157.901	0	894	461	258	177	420	277	182	226	328	217	364	363	186	464	686
158.024	0	895	460	259	178	420	277	183	223	329	216	365	364	185	464	685
158.147	0	895	461	259	177	422	275	183	225	329	217	364	364	186	465	682
158.269	0	896	464	259	179	424	277	185	229	332	218	366	366	188	467	689
158.392	0	899	465	261	180	427	280	186	229	335	219	367	368	189	470	690
158.515	0	898	464	262	178	426	282	184	225	332	218	367	365	186	465	688
158.638	0	895	460	257	177	420	275	183	225	328	217	363	362	185	460	678
158.761	0	894	460	258	176	419	276	183	228	327	217	363	362	185	462	683
158.884	0	894	459	258	177	419	276	183	225	329	216	364	363	185	463	683
159.007	0	896	461	258	178	421	276	184	223	331	216	364	364	187	464	685
159.13	0	898	464	260	179	425	276	185	226	332	217	366	366	189	466	682
159.252	0	899	467	262	181	428	280	187	230	334	219	367	367	189	468	690
159.375	0	897	464	262	177	425	280	184	226	331	218	364	363	186	461	679
159.498	0	894	459	258	176	418	275	183	223	328	217	361	361	184	460	682
159.621	0	894	460	258	176	418	274	181	225	327	216	362	360	185	460	675
159.744	0	894	459	257	176	419	275	183	227	327	216	363	361	185	461	681
159.867	0	894	462	259	177	421	276	183	225	330	216	363	363	186	463	677
159.99	0	896	465	261	178	425	277	184	223	332	216	365	365	187	466	684
160.113	0	898	467	261	179	426	277	185	227	333	218	366	366	188	467	683
160.236	0	897	465	264	179	428	281	184	229	331	219	367	364	186	464	686
160.358	0	895	461	258	178	419	276	182	224	328	216	363	362	185	459	682
160.481	0	895	461	258	177	420	274	182	223	328	217	362	363	185	461	683
160.604	0	895	461	259	176	419	273	183	225	327	216	362	362	186	462	679
160.727	0	896	463	260	178	421	276	182	228	329	216	363	364	188	463	686
160.85	0	898	465	262	179	424	277	184	225	332	218	364	366	188	467	682
160.973	0	899	467	265	180	427	281	186	225	333	218	366	367	188	467	685
161.096	0	896	462	261	177	420	276	182	227	327	216	363	362	185	461	680
161.219	0	896	461	259	177	418	275	182	227	328	217	362	362	184	461	685
161.341	0	896	461	259	178	420	276	182	224	328	217	362	363	185	462	684
161.464	0	895	463	260	177	421	274	184	224	329	216	363	363	185	464	687
161.587	0	898	465	261	178	424	276	184	228	330	216	364	366	187	467	685
161.71	0	898	467	263	180	427	277	185	229	334	218	366	368	189	468	692
161.833	0	900	468	265	179	430	283	185	227	333	218	367	368	188	467	693
161.956	0	895	461	259	176	419	275	182	224	327	216	361	363	185	461	687
162.079	0	893	460	259	176	418	273	182	227	326	217	361	363	185	461	681
162.202	0	894	459	258	175	418	274	182	227	327	216	361	362	185	462	686
162.324	0	895	461	259	177	420	275	181	224	329	217	363	363	185	463	686
162.447	0	894	462	260	178	422	274	183	225	330	217	363	366	187	466	682
162.57	0	897	464	262	179	424	276	185	229	331	217	365	368	188	468	684
162.693	0	897	466	265	179	429	281	185	229	332	218	366	366	186	467	689
162.816	0	893	458	260	176	418	276	181	222	328	216	361	361	185	460	683
162.939	0	892	457	258	176	417	274	181	223	326	216	361	361	184	460	678
163.062	0	891	458	258	175	417	273	181	227	326	216	361	361	183	461	681
163.185	0	892	459	258	175	418	274	182	227	328	215	360	362	184	462	682
163.308	0	893	460	260	177	420	276	183	223	330	214	361	365	186	464	683
163.43	0	894	462	260	177	423	275	185	225	331	216	364	366	187	466	680
163.553	0	893	462	263	177	426	279	183	229	329	218	364	365	185	463	679
163.676	0	890	457	257	174	417	274	183	226	326	215	361	362	183	458	679
163.799	0	890	458	258	176	417	273	181	223	327	215	361	362	183	460	680
163.922	0	890	458	257	176	417	273	182	224	327	215	360	363	183	461	674
164.045	0	890	461	258	176	419	273	183	227	328	216	361	364	186	463	682
164.168	0	893	463	261	177	423	276	185	227	331	217	363	366	186	465	683
164.291	0	896	466	263	179	427	279	186	226	334	218	366	368	187	468	685
164.413	0	891	460	261	178	422	278	183	225	327	216	361	363	184	461	675
164.536	0	890	458	258	176	416	272	182	228	324	215	360	361	184	458	679
164.659	0	890	458	258	175	418	274	181	225	327	216	361	361	183	460	678
164.782	0	891	459	259	176	417	273	182	222	328	214	359	362	185	461	680
164.905	0	892	462	260	178	419	274	183	225	329	217	363	364	184	463	677
165.028	0	893	464	261	179	423	276	184	228	332	218	364	366	186	466	679
165.151	0	895	466	264	179	428	280	186	228	334	219	366	367	186	467	680
165.274	0	892	460	260	177	420	277	182	224	328	217	362	361	185	461	680
165.396	1	890	458	257	175	416	273	182	225	325	216	360	361	182	459	674
165.519	0	890	459	258	175	416	273	181	227	326	216	361	361	183	459	679
165.642	0	892	459	258	176	418	274	182	224	327	215	361	361	183	461	679
165.765	0	894	461	259	177	420	274	184	222	329	217	362	364	185	464	681
165.888	0	894	464	261	177	424	276	185	226	331	217	364	366	185	466	679
166.011	0	896	466	262	179	427	280	186	228	331	219	366	368	187	467	681
166.134	0	894	460	261	177	423	279	184	227	328	217	363	363	184	461	678
166.257	0	893	459	257	176	417	274	182	223	327	216	361	362	183	460	682
166.38	0	893	459	258	175	419	273	182	226	327	216	362	363	185	462	678
166.502	0	893	461	258	176	418	274	184	228	327	217	362	363	184	463	684
166.625	0	895	463	259	178	422	276	185	226	331	217	364	366	186	466	682
166.748	0	898	466	261	180	425	275	186	225	332	217	366	368	187	468	691
166.871	0	899	465	264	179	427	279	186	228	332	219	367	367	188	468	686
166.994	0	895	460	259	176	417	275	183	228	326	217	361	363	184	461	685
167.117	0	895	460	257	176	417	274	183	224	327	217	362	363	184	462	681
167.24	0	894	459	258	175	418	273	182	223	327	217	363	363	184	462	687
167.363	0	895	462	258	177	419	272	183	227	327	216	363	364	186	465	684
167.485	0	897	463	259	179	422	275	184	229	330	217	364	366	186	466	691
167.608	0	900	466	262	179	425	278	185	228	333	219	367	368	188	469	688
167.731	0	898	463	263	179	426	280	184	224	329	218	365	365	186	465	691
167.854	0	896	457	258	175	417	274	183	226	326	216	362	362	185	460	682
167.977	0	896	457	257	176	416	273	183	227	326	217	361	360	184	462	687
168.1	0	895	459	257	175	417	274	182	223	327	216	360	361	185	461	686
168.223	0	896	458	259	176	419	275	183	222	329	217	362	362	186	462	689
168.346	0	898	462	259	177	422	274	184	226	331	217	363	364	187	464	686
168.468	0	899	464	262	180	425	279	185	229	334	220	365	366	188	465	693
168.591	0	897	459	260	177	420	277	184	225	329	218	360	361	185	459	688
168.714	0	896	456	257	175	417	273	183	222	327	217	360	360	184	458	687
168.837	0	896	457	258	176	416	274	182	225	327	218	360	361	184	459	682
168.96	0	896	458	257	177	417	275	182	227	329	217	360	360	186	460	688
169.083	0	899	459	259	178	420	276	184	224	332	217	361	363	187	463	685
169.206	0	900	462	261	179	423	277	185	224	334	219	363	366	187	464	687
169.329	0	899	461	263	178	425	280	186	228	331	221	363	363	187	463	686
169.452	0	897	455	257	177	416	275	183	227	327	219	359	360	185	456	687
169.574	0	897	456	256	176	416	274	183	224	328	218	360	360	185	458	687
169.697	0	897	456	259	175	416	276	183	222	328	218	360	361	185	458	687
169.82	0	898	457	258	177	418	275	184	226	329	218	362	361	186	461	682
169.943	0	899	459	259	178	422	276	185	227	332	218	363	363	188	463	689
170.066	0	903	462	260	179	425	279	187	225	334	220	365	365	188	465	686
170.189	0	900	460	261	178	423	280	184	224	329	219	362	362	186	460	687
170.312	0	897	455	257	176	415	274	183	226	326	217	359	359	185	457	679
170.435	0	897	455	256	175	416	274	183	226	327	217	360	359	185	458	684
170.557	0	897	455	258	176	417	274	183	223	328	217	359	359	184	458	684
170.68	0	898	456	256	177	418	274	183	222	328	216	361	360	187	461	685
170.803	0	899	459	258	177	420	275	185	227	330	219	362	363	187	463	683
170.926	0	902	461	260	179	425	278	186	228	333	219	364	365	189	466	690
171.049	0	900	459	261	177	423	280	185	224	329	218	363	361	185	461	686
171.172	0	899	456	256	177	416	275	182	223	326	217	360	359	184	458	684
171.295	0	898	456	256	176	417	274	184	226	326	218	361	360	184	459	679
171.418	0	899	456	257	177	418	274	183	226	328	217	362	360	184	460	686
171.54	0	901	458	257	177	421	276	185	224	330	217	361	362	187	463	686
171.663	0	902	460	260	179	423	277	186	225	333	219	364	364	188	465	686
171.786	0	904	463	262	182	428	280	187	228	333	220	365	366	189	466	689
171.909	0	902	458	259	177	421	279	185	228	329	219	362	359	186	458	686
172.032	0	901	456	257	177	417	276	184	222	328	218	360	359	185	457	686
172.155	0	900	456	257	176	418	276	183	222	327	218	361	358	185	458	685
172.278	0	900	457	257	176	419	275	185	225	328	218	360	360	186	460	682
172.401	0	903	458	259	177	422	277	186	226	330	218	362	362	187	462	688
172.524	0	904	460	260	179	425	279	187	224	334	219	364	364	188	464	691
172.646	0	906	463	262	181	428	280	188	225	335	220	365	366	188	467	688
172.769	0	904	460	260	179	425	281	186	228	330	219	363	361	187	460	684
172.892	0	903	455	257	176	419	277	184	226	328	217	359	359	186	457	686
173.015	0	903	455	257	176	419	277	184	222	328	217	360	359	185	459	686
173.138	0	903	456	258	178	419	277	184	222	329	217	360	360	187	459	682
173.261	0	903	458	259	178	422	276	186	227	330	219	361	361	186	462	685
173.384	0	905	460	261	180	425	279	187	227	334	219	363	363	188	464	691
173.507	0	907	461	262	181	428	280	188	224	336	220	365	366	189	466	689
173.629	0	905	460	264	180	427	282	186	224	331	219	363	362	187	462	691
173.752	0	904	455	258	178	420	277	185	227	329	219	360	360	186	458	684
173.875	0	904	457	259	179	422	279	186	227	330	219	361	361	186	461	690
173.998	0	904	457	259	179	421	278	186	223	331	219	362	362	185	461	690
174.121	0	905	458	260	180	424	278	186	224	332	219	362	362	188	464	687
174.244	0	905	461	261	181	427	280	188	228	334	220	364	366	189	466	691
174.367	0	906	464	262	183	433	284	188	228	338	222	368	368	189	468	699
174.49	0	906	460	262	180	426	282	186	224	332	219	363	362	187	461	693
174.612	0	904	456	257	179	421	277	185	224	329	218	360	361	187	460	688
174.735	0	903	456	258	178	421	278	185	227	329	218	361	361	187	461	687
174.858	0	904	457	258	178	421	278	185	226	330	220	362	362	186	461	693
174.981	0	906	457	260	180	424	278	186	223	333	218	362	363	189	463	694
175.104	0	905	460	261	180	428	280	188	226	335	219	365	366	190	466	693
175.227	0	906	462	262	182	431	282	190	230	337	221	367	367	191	469	696
175.35	0	906	459	262	180	427	284	187	228	333	221	363	363	188	462	697
175.473	0	904	455	258	179	419	278	184	223	329	219	360	360	187	458	693
175.596	0	902	454	258	178	420	277	185	223	330	219	361	360	187	460	689
175.718	0	902	456	257	178	420	276	185	226	329	219	360	361	187	460	688
175.841	0	904	457	258	179	421	278	186	226	332	219	361	362	188	463	695
175.964	0	904	459	261	181	425	280	188	222	335	219	360	364	191	465	696
176.087	0	906	461	261	183	427	279	188	225	336	220	362	366	190	468	694
176.21	0	904	460	263	181	430	283	188	228	334	222	363	364	189	465	692
176.333	0	904	455	257	179	421	279	185	226	330	220	359	361	187	460	694
176.456	0	904	457	258	180	420	278	186	222	330	220	360	361	187	461	695
176.579	0	904	456	257	178	421	277	186	222	330	220	359	361	187	462	690
176.701	0	904	457	259	181	423	277	188	227	331	219	361	363	189	464	697
176.824	0	906	460	260	182	426	279	189	225	335	221	362	365	189	467	699
176.947	0	908	462	262	183	430	283	190	224	337	221	364	366	190	469	700
177.07	0	906	457	260	181	425	280	188	223	330	220	360	361	188	462	696
177.193	0	903	456	257	178	418	276	187	226	328	219	358	360	188	461	695
177.316	0	904	456	257	180	420	278	186	223	329	219	358	360	187	461	694
177.439	0	904	456	257	179	419	278	187	220	331	219	359	361	187	462	694
177.562	0	904	458	258	181	423	277	188	222	331	220	360	362	188	464	691
177.684	0	907	461	260	182	426	279	190	226	333	219	361	364	190	467	693
177.807	0	908	463	262	183	430	282	191	226	336	221	364	366	190	469	701
177.93	0	906	458	260	181	424	281	186	222	330	219	359	360	187	461	695
178.053	0	904	454	256	179	418	276	186	221	327	217	358	359	188	460	687
178.176	0	903	455	256	179	419	276	185	225	328	218	358	359	187	460	692
178.299	0	903	456	256	178	420	276	185	223	329	217	358	359	186	461	693
178.422	0	905	457	257	179	422	278	186	220	331	217	358	361	188	464	693
178.545	0	906	459	258	181	425	277	188	223	332	218	362	364	189	467	691
178.668	0	907	462	261	182	428	278	190	226	334	219	363	365	190	469	694
178.79	0	908	460	262	182	429	284	188	226	332	220	362	363	188	465	697
178.913	0	905	455	257	180	420	278	185	219	329	217	359	359	187	460	692
179.036	0	905	456	255	179	419	276	185	221	327	217	358	359	187	461	687
179.159	0	903	455	257	178	420	276	186	224	327	216	358	359	186	462	691
179.282	0	905	457	257	180	421	277	186	223	330	216	359	360	187	463	693
179.405	0	908	459	259	181	423	278	188	220	332	217	361	362	188	465	694
179.528	0	908	461	259	182	427	279	189	223	333	218	362	364	190	467	692
179.651	0	905	458	261	181	425	281	187	225	330	219	360	360	187	462	694
179.773	0	905	455	256	179	418	278	187	222	328	217	358	359	186	461	691
179.896	0	906	456	256	179	419	277	186	219	329	216	358	359	186	461	690
180.019	0	904	456	256	180	420	277	186	221	329	216	358	359	187	463	686
180.142	0	906	457	258	180	424	278	187	225	330	218	361	362	188	465	688
180.265	0	907	460	260	181	426	279	189	224	333	218	362	364	189	466	690
180.388	0	910	463	262	183	429	282	191	221	336	220	364	367	191	469	698
180.511	0	909	460	263	182	430	284	190	223	331	219	363	362	189	465	692
180.634	0	904	456	257	179	420	277	187	225	327	219	358	359	187	460	693
180.756	0	907	456	256	179	419	278	186	223	328	217	358	358	187	461	692
180.879	0	905	456	256	179	419	277	185	219	329	217	359	359	187	461	692
181.002	0	904	458	257	180	421	276	187	221	329	217	359	360	188	464	688
181.125	0	906	459	259	181	424	278	188	224	330	218	361	362	189	465	695
181.248	0	908	461	261	183	426	280	190	223	335	219	363	364	190	467	697
181.371	0	908	461	262	183	429	284	189	221	334	218	363	363	190	466	696
181.494	0	905	455	257	179	420	277	185	221	327	217	358	359	187	459	686
181.617	0	904	455	256	178	418	277	186	224	326	217	358	358	187	459	691
181.74	0	904	455	256	179	418	277	185	222	327	217	358	357	186	461	690
181.862	0	904	456	257	180	420	277	186	219	329	217	358	359	186	462	691
181.985	0	904	458	258	181	422	278	187	221	330	217	360	362	187	463	688
182.108	0	905	460	260	182	425	280	189	224	330	218	361	364	189	465	690
182.231	0	906	457	261	181	424	281	187	223	329	217	359	359	187	462	691
182.354	0	903	454	256	178	417	277	186	218	327	216	357	357	186	458	688
182.477	0	902	454	256	179	417	276	185	220	326	216	357	359	186	460	683
182.6	0	901	455	257	178	418	275	187	223	327	217	358	359	186	460	688
182.723	0	903	456	259	180	421	277	186	222	330	216	358	360	187	463	689
182.845	0	905	458	260	181	423	278	188	220	332	216	360	362	188	464	692
182.968	0	905	452	271	182	428	281	188	222	334	218	361	364	189	466	690
183.091	0	902	456	260	180	421	280	187	224	328	217	357	359	186	457	689
183.214	0	902	454	257	178	416	277	185	222	327	216	355	357	185	456	686
183.337	0	901	453	257	179	417	277	185	217	327	215	355	357	185	458	685
183.46	0	900	454	256	179	417	274	184	220	327	215	356	357	185	458	681
183.583	0	901	455	258	179	419	275	186	222	328	215	357	358	186	460	687
183.706	0	903	458	260	180	423	278	186	222	332	216	357	361	188	463	688
183.828	0	904	461	263	182	426	281	188	220	333	217	360	363	188	464	689
183.951	0	901	456	258	179	418	278	184	220	326	215	356	357	186	457	678
184.074	0	899	453	256	179	415	274	184	222	325	214	353	356	184	456	682
184.197	0	899	452	256	178	414	276	184	220	326	214	353	357	184	457	681
184.32	0	900	454	257	177	415	275	184	217	328	214	355	357	184	457	681
184.443	0	900	455	257	179	418	275	186	219	328	215	356	358	186	460	678
184.566	0	901	457	258	180	421	277	186	223	329	215	355	360	187	462	679
184.689	0	901	457	260	180	422	280	185	221	329	215	355	359	186	460	683
184.812	0	899	453	255	179	414	276	184	217	326	214	353	355	185	456	680
184.934	0	899	454	257	178	415	275	184	219	325	215	354	356	184	457	675
185.057	0	898	454	256	179	415	274	184	222	326	215	354	357	184	457	680
185.18	0	901	456	258	179	419	276	185	220	328	215	355	358	185	460	681
185.303	0	902	458	259	181	421	277	187	218	331	215	357	361	187	461	683
185.426	0	904	460	261	182	425	279	188	221	332	216	358	362	187	464	681
185.549	0	901	456	260	179	421	278	185	223	327	216	354	357	185	458	682
185.672	0	900	454	257	179	415	275	185	221	326	214	353	356	185	456	680
185.795	0	901	454	257	179	415	274	184	216	327	214	353	356	183	456	679
185.917	0	899	454	257	178	415	274	185	220	325	214	354	356	184	457	675
186.04	0	900	456	258	180	418	276	185	222	327	214	355	358	186	461	681
186.163	0	903	458	260	181	421	277	186	221	330	215	356	360	187	462	683
186.286	0	903	459	262	182	425	281	188	219	331	216	359	360	187	463	683
186.409	0	901	455	257	179	417	276	185	220	324	214	353	356	185	455	673
186.532	0	900	453	256	178	413	274	184	221	325	214	353	356	184	455	678
186.655	0	900	453	257	178	414	275	184	219	325	214	353	356	184	456	676
186.778	0	901	454	256	179	415	274	184	216	325	213	354	357	185	457	677
186.9	0	901	455	257	180	418	274	185	219	327	214	355	357	186	458	673
187.023	0	902	457	258	181	420	275	188	223	329	214	356	359	186	460	679
187.146	0	902	457	261	179	423	281	186	220	328	214	355	359	186	458	673
187.269	0	901	453	256	177	416	276	184	216	325	213	354	355	183	455	675
187.392	0	900	453	256	179	415	273	184	219	324	214	353	356	183	455	670
187.515	0	899	454	257	179	415	275	184	222	324	213	354	357	183	456	674
187.638	0	902	456	257	178	419	276	185	220	327	212	354	358	185	457	670
187.761	0	903	456	259	180	420	276	185	218	330	214	356	360	186	459	677
187.884	0	905	458	261	181	424	278	186	222	330	214	357	361	187	461	673
188.006	0	900	454	258	178	416	276	184	223	324	213	354	357	184	454	672
188.129	0	901	453	255	176	413	274	184	219	325	213	353	356	183	453	670
188.252	0	900	453	256	177	414	274	184	216	324	212	354	356	182	454	669
188.375	0	900	453	255	178	415	272	184	220	324	212	353	357	183	455	665
188.498	0	901	456	257	178	417	275	184	222	326	212	355	358	184	457	671
188.621	0	903	457	259	180	419	277	186	221	328	214	356	360	186	460	667
188.744	0	903	457	260	180	424	279	187	219	328	214	357	360	184	459	672
188.867	0	899	452	256	177	415	274	185	220	323	212	353	356	182	452	660
188.989	0	896	449	254	175	412	272	184	222	322	212	352	355	181	452	663
189.112	0	896	450	255	175	413	272	182	219	322	211	353	355	181	452	666
189.235	0	896	452	255	177	414	274	182	216	324	211	352	356	182	454	664
189.358	0	899	454	257	178	416	273	184	219	325	212	355	357	182	456	660
189.481	0	899	457	257	180	418	274	186	223	327	212	357	360	184	459	667
189.604	0	901	459	261	180	423	278	186	221	328	214	358	362	184	458	664
189.727	0	899	454	257	177	416	274	183	218	323	212	354	357	183	453	664
189.85	0	899	453	257	178	413	272	184	221	322	212	354	357	181	453	660
189.972	0	898	454	256	178	414	273	183	222	323	212	355	357	181	454	664
190.095	0	899	455	256	178	415	273	184	219	325	210	354	357	184	456	660
190.218	0	901	457	257	179	417	274	185	218	327	212	355	359	184	458	666
190.341	0	902	459	259	180	422	276	186	223	328	214	357	361	185	460	666
190.464	0	899	455	258	178	417	276	185	223	324	213	356	357	183	454	665
190.587	0	898	455	257	177	414	274	183	219	324	212	355	356	182	453	665
190.71	0	898	454	257	178	415	273	183	218	324	212	354	357	182	454	665
190.833	0	898	455	257	177	415	273	184	221	324	213	354	358	183	455	661
190.956	0	899	457	258	180	419	274	186	222	327	214	356	359	185	458	669
191.078	0	902	459	261	179	420	277	187	222	329	214	358	362	185	461	666
191.201	0	901	460	262	181	423	281	186	219	328	215	358	361	184	460	671
191.324	0	899	455	257	177	415	274	183	222	324	213	354	356	182	453	663
191.447	0	895	453	256	178	414	273	184	222	323	213	354	356	182	454	666
191.57	11	896	453	257	176	414	274	184	219	325	213	354	357	182	454	666
191.693	0	896	455	257	177	415	273	183	218	326	212	354	358	183	456	668
191.816	0	896	457	258	179	418	274	185	223	328	212	355	359	185	458	666
191.939	0	899	450	269	181	420	276	186	224	330	215	356	361	185	460	673
192.061	0	897	459	262	181	423	281	186	221	330	215	357	360	184	457	672
192.184	0	893	454	257	177	415	274	183	217	324	213	353	356	183	452	667
192.307	0	892	453	256	177	415	272	183	221	324	212	352	356	183	452	662
192.43	0	891	452	257	177	412	273	182	222	324	212	353	356	181	452	666
192.553	0	891	453	257	178	414	274	183	218	327	212	352	357	183	454	667
192.676	0	892	454	258	179	417	274	184	218	327	211	353	359	183	456	663
192.799	0	892	456	260	179	420	276	185	222	328	213	355	359	182	456	665
192.922	0	889	451	257	177	414	274	184	221	324	212	351	356	180	451	664
193.044	0	887	452	256	177	413	273	182	219	325	212	351	356	181	452	663
193.167	0	887	451	256	177	414	273	182	218	325	210	350	356	182	452	663
193.29	0	887	453	257	178	415	272	184	221	326	211	351	357	182	453	659
193.413	0	890	444	268	180	418	273	185	222	328	212	352	358	184	455	666
193.536	0	892	448	270	180	421	276	187	219	331	213	355	360	184	457	662
193.659	0	888	445	272	180	420	278	186	219	327	214	353	358	182	453	664
193.782	0	885	451	256	176	413	273	183	221	323	212	350	355	180	449	656
193.905	0	885	450	255	176	413	273	183	220	324	211	350	355	181	450	661
194.028	0	884	450	256	177	412	274	183	217	325	212	350	354	180	450	659
194.15	0	885	451	258	177	415	272	184	217	326	211	351	356	180	452	656
194.273	0	886	445	267	178	418	273	186	221	327	213	352	357	183	455	657
194.396	0	889	446	270	180	422	277	185	222	330	213	354	359	182	455	663
194.519	0	884	451	257	178	415	275	183	218	324	211	350	354	180	448	657
194.642	0	883	448	254	176	411	271	182	217	323	211	348	353	180	448	655
194.765	0	882	449	255	176	411	272	182	221	321	211	349	355	179	448	650
194.888	0	883	450	255	177	412	271	183	220	324	210	348	354	181	450	655
195.011	0	882	453	255	178	415	273	183	216	326	210	350	357	181	451	657
195.133	0	879	457	256	178	416	273	185	219	326	211	353	358	182	455	655
195.256	0	877	454	258	178	418	276	185	222	324	212	352	356	180	452	652
195.379	0	880	450	254	176	412	272	183	219	323	212	351	354	180	449	654
195.502	0	880	451	253	176	413	272	183	216	324	209	349	355	181	450	654
195.625	0	880	452	255	177	412	271	184	217	323	211	351	355	181	449	649
195.748	0	883	453	255	177	416	272	185	222	325	211	351	358	182	452	652
195.871	0	888	446	267	179	419	274	186	220	327	213	354	360	182	455	655
195.994	0	888	456	259	180	422	278	186	219	328	213	354	359	182	454	660
196.116	0	885	451	256	177	414	272	184	219	324	212	350	355	180	448	652
196.239	0	884	450	254	177	412	272	184	221	322	212	351	354	181	448	656
196.362	0	885	451	254	177	412	272	185	218	324	213	352	355	180	450	656
196.485	0	887	452	255	178	414	272	185	217	326	211	350	356	182	452	657
196.608	0	888	453	257	179	417	273	186	221	327	213	352	358	183	454	656
196.731	0	890	447	268	181	420	276	188	221	328	215	355	361	183	457	660
196.854	0	890	454	261	179	421	279	187	220	328	215	354	358	182	453	657
196.977	0	887	450	256	177	413	274	184	216	325	213	350	355	181	450	658
197.1	0	887	451	256	177	414	272	184	219	324	213	351	355	181	451	654
197.222	0	887	451	256	178	413	273	185	221	324	214	351	356	181	451	660
197.345	0	890	452	257	179	415	275	186	219	327	213	350	357	184	453	658
197.468	0	892	455	257	181	419	275	187	218	329	214	354	359	185	456	666
197.591	0	893	437	278	182	423	276	189	220	330	216	356	361	185	459	664
197.714	0	891	456	261	180	421	279	187	223	328	216	355	358	183	453	666
197.837	0	891	452	256	179	415	275	186	219	326	215	351	357	182	452	659
197.96	0	890	452	257	180	416	274	186	217	326	214	353	357	183	453	665
198.083	0	891	452	257	181	416	274	187	220	327	214	353	358	183	455	661
198.205	0	892	454	258	181	419	275	188	222	328	215	354	359	185	456	669
198.328	0	894	456	260	181	422	278	189	221	331	216	356	361	186	458	666
198.451	0	894	448	271	182	425	280	188	219	331	216	356	362	185	458	673
198.574	0	890	452	256	179	416	275	186	222	326	215	353	357	183	452	663
198.697	0	891	451	256	178	415	275	186	222	326	216	353	357	182	453	668
198.82	0	891	452	256	179	415	276	186	218	327	215	354	358	183	454	662
198.943	0	891	453	258	181	418	274	187	219	328	213	353	358	185	455	664
199.066	0	893	454	259	180	419	276	188	223	330	215	354	361	186	458	667
199.188	0	895	448	270	183	424	278	189	224	332	216	357	363	187	460	675
199.311	0	893	455	261	181	422	281	187	220	329	216	356	359	184	456	671
199.434	0	889	451	256	178	415	275	185	218	325	214	353	356	183	452	668
199.557	0	888	452	256	178	413	274	185	221	325	214	353	356	183	453	664
199.68	0	888	451	256	179	414	275	184	221	326	215	353	356	182	453	668
199.803	0	890	452	257	180	417	275	186	218	328	214	353	357	185	456	670
199.926	0	891	454	259	181	420	276	187	219	329	213	355	360	185	458	667
200.049	0	893	438	279	182	424	279	189	222	331	215	356	362	186	459	669
200.172	0	890	453	259	180	419	279	187	222	327	214	353	358	184	453	669
200.294	0	889	449	256	177	414	275	185	218	326	213	352	357	182	451	667
200.417	0	887	450	256	178	414	274	184	217	325	214	352	356	184	452	663
200.54	0	887	451	255	178	415	274	185	221	326	214	353	356	183	454	663
200.663	0	889	451	256	179	417	275	187	220	328	214	352	358	185	455	669
200.786	0	891	455	258	181	419	276	187	218	331	214	354	360	186	457	671
200.909	0	888	444	269	180	421	278	187	219	328	215	354	358	183	454	664
201.032	0	886	449	255	178	414	275	185	220	325	213	351	356	182	451	666
201.155	0	886	450	255	178	414	274	185	221	325	214	351	356	182	452	666
201.277	0	886	450	256	178	414	275	184	216	327	212	350	356	184	452	666
201.4	0	887	451	257	179	418	273	187	218	327	213	352	357	184	455	663
201.523	0	889	444	268	181	420	275	188	222	329	214	353	359	185	457	665
201.646	0	891	438	280	182	423	279	189	222	332	216	358	361	185	459	667
201.769	0	888	453	258	179	418	279	186	218	327	215	353	356	183	452	668
201.892	0	884	450	254	177	413	273	186	218	325	213	352	355	182	450	660
202.015	0	884	449	255	178	413	273	185	221	326	214	351	355	181	452	664
202.138	0	885	450	255	178	413	273	185	219	325	213	351	355	182	452	665
202.26	0	888	451	255	179	415	274	186	216	328	213	352	357	184	455	667
202.383	0	889	454	258	180	418	274	187	220	329	213	354	359	185	457	664
202.506	0	890	436	279	181	422	278	187	223	330	215	356	359	184	457	665
202.629	0	886	450	256	178	414	276	185	220	325	213	351	355	182	450	663
202.752	0	885	448	254	177	411	273	184	215	324	212	351	353	181	450	663
202.875	0	885	448	254	178	411	271	184	218	323	212	351	354	182	451	658
202.998	0	885	449	253	177	412	272	185	220	323	212	350	354	183	452	663
203.121	0	887	450	254	179	415	273	185	219	327	212	351	356	183	454	659
203.244	0	889	443	266	179	417	274	186	219	329	212	353	357	183	455	665
203.366	0	889	443	267	180	420	277	186	220	327	214	353	357	183	454	661
203.489	0	885	447	253	179	412	273	185	221	324	213	351	354	181	450	662
203.612	0	886	448	254	178	412	273	185	219	325	213	351	355	181	451	656
203.735	0	887	449	254	178	412	272	184	216	325	212	350	355	183	452	662
203.858	0	888	450	253	178	414	271	186	219	325	212	351	356	184	454	659
203.981	0	890	451	255	179	417	273	186	222	327	215	351	358	183	457	666
204.104	0	891	444	266	181	420	276	189	221	330	215	355	360	184	457	663
204.227	0	888	452	258	179	418	278	187	217	327	214	353	356	182	453	664
204.349	0	887	448	253	178	411	272	185	219	324	214	351	354	182	451	658
204.472	0	887	449	253	178	413	273	186	222	324	213	351	355	182	451	663
204.595	0	888	449	253	179	413	273	185	218	326	212	352	355	182	453	658
204.718	0	891	451	254	179	416	273	185	216	327	213	352	357	184	455	665
204.841	0	891	443	266	180	419	273	188	221	328	214	355	358	184	458	663
204.964	0	893	447	267	182	422	276	188	224	331	215	357	361	186	460	671
205.087	0	891	452	257	180	417	277	186	220	327	215	354	356	183	454	661
205.21	0	889	449	254	178	413	273	185	216	324	213	351	354	182	451	664
205.332	0	887	449	254	177	413	272	185	220	324	213	352	354	182	452	660
205.455	0	888	450	254	178	413	273	185	222	325	214	353	355	182	452	665
205.578	0	890	452	256	179	417	274	186	219	328	213	352	357	184	456	662
205.701	0	892	453	256	181	419	275	188	218	329	214	356	359	186	458	669
205.824	0	894	457	257	182	422	275	188	222	331	215	358	362	186	460	669
205.947	0	891	456	259	180	421	278	187	223	328	215	357	358	185	456	672
206.07	0	891	453	254	179	415	273	185	219	326	214	355	357	184	452	665
206.193	0	889	453	254	179	415	272	186	218	326	213	354	357	185	453	670
206.316	0	890	453	253	180	414	271	185	220	326	213	354	358	185	453	667
206.438	0	891	455	256	180	417	273	188	223	328	214	356	359	187	456	675
206.561	0	894	457	257	180	420	276	187	220	332	215	358	361	187	459	672
206.684	0	895	460	260	183	424	279	188	219	331	217	359	362	189	460	675
206.807	0	891	454	256	180	416	275	187	222	327	217	356	357	186	453	672
206.93	0	892	454	255	179	416	274	187	223	328	217	357	357	186	454	676
207.053	0	893	456	257	181	417	276	185	220	329	217	356	358	186	456	672
207.176	0	893	455	257	181	418	274	186	220	329	215	357	359	188	457	673
207.299	0	895	459	258	182	422	275	188	223	331	217	359	362	189	460	677
207.421	0	897	462	260	183	424	277	190	225	335	217	362	366	188	462	685
207.544	0	896	462	262	183	428	282	189	221	333	218	361	364	189	461	685
207.667	0	894	456	257	181	416	276	187	220	328	216	358	359	187	455	679
207.79	0	893	456	255	180	416	273	185	223	327	216	358	359	186	457	676
207.913	0	892	457	256	181	416	275	186	224	327	216	357	359	186	457	679
208.036	0	894	457	257	180	418	274	188	220	329	215	357	361	188	459	682
208.159	0	896	459	258	181	422	275	188	221	331	216	361	362	188	461	680
208.282	0	897	461	259	184	424	277	189	225	332	218	362	365	190	463	682
208.404	0	896	460	261	183	424	281	189	225	331	218	361	362	188	459	685
208.527	0	893	456	256	180	417	275	186	220	328	216	357	358	186	455	680
208.65	0	892	455	256	179	415	273	185	220	327	215	358	360	185	456	674
208.773	0	892	456	255	180	416	273	186	222	326	216	357	359	186	457	674
208.896	0	894	457	256	181	418	273	186	223	329	216	359	360	187	459	680
209.019	0	896	458	258	182	420	276	187	221	331	216	359	362	188	461	682
209.142	0	896	460	260	182	425	278	188	222	331	216	360	363	188	461	676
209.265	0	893	456	256	179	417	273	186	224	325	214	358	358	185	457	672
209.388	0	893	455	255	180	415	274	186	222	327	215	357	359	185	458	676
209.51	0	893	455	256	179	416	273	185	220	328	216	358	359	184	458	676
209.633	0	893	457	257	180	418	273	186	222	327	216	358	360	185	458	672
209.756	0	896	460	257	181	421	274	188	225	330	216	359	362	187	461	673
209.879	0	897	461	259	182	423	277	190	225	333	217	361	364	188	462	681
210.002	0	896	458	260	181	423	280	188	221	330	217	359	361	186	458	677
210.125	0	893	454	255	179	414	273	186	221	325	216	356	357	185	453	668
210.248	0	892	454	255	179	416	272	185	223	326	216	356	357	184	454	668
210.371	0	892	454	256	179	416	273	186	222	327	217	357	357	183	454	671
210.493	0	894	455	255	179	418	273	186	220	328	214	356	358	186	457	671
210.616	0	895	457	257	181	420	273	187	222	330	216	359	360	186	458	669
210.739	0	896	459	258	183	424	276	188	225	330	216	359	362	186	460	670
210.862	0	892	454	257	180	418	276	186	223	327	216	357	358	184	453	668
210.985	0	890	451	253	178	413	272	184	219	325	214	355	355	183	451	665
211.108	0	890	451	254	178	413	269	183	220	324	212	355	355	182	452	659
211.231	0	890	452	253	177	414	269	184	223	325	214	354	356	181	452	664
211.354	0	891	453	254	179	416	273	185	222	328	214	356	357	182	454	663
211.476	0	892	456	256	180	419	273	186	220	329	213	356	359	184	456	665
211.599	0	893	458	257	181	423	274	187	223	329	214	358	361	185	457	663
211.722	0	889	453	255	179	417	273	184	224	324	214	355	356	181	451	661
211.845	0	888	450	252	178	413	271	184	221	324	214	354	354	180	448	660
211.968	0	886	451	253	178	414	271	184	218	324	213	354	355	181	450	659
212.091	0	887	451	252	177	413	269	183	221	323	212	353	355	181	450	654
212.214	0	888	451	254	179	416	270	185	223	326	213	354	357	183	453	661
212.337	0	891	454	255	179	418	272	186	223	328	214	356	359	183	455	657
212.46	0	888	453	257	179	419	275	185	219	326	215	356	357	181	451	659
212.582	0	885	449	252	177	412	269	184	221	321	213	352	353	180	448	651
212.705	0	884	449	253	176	412	270	184	222	322	213	352	354	180	449	656
212.828	0	884	449	252	177	412	269	184	220	324	211	351	354	181	450	651
212.951	0	885	452	253	178	414	269	184	218	325	212	353	355	182	452	657
213.074	0	887	454	256	179	417	270	185	221	327	213	354	357	183	454	654
213.197	0	889	447	267	180	421	275	186	224	327	215	356	359	183	455	661
213.32	0	883	450	253	178	414	273	185	220	324	214	352	354	181	448	650
213.443	0	881	448	252	177	410	269	182	217	322	211	351	352	180	447	654
213.565	0	880	447	252	176	411	267	183	220	321	211	350	353	179	446	650
213.688	0	880	449	253	177	410	269	184	222	322	211	349	353	181	448	654
213.811	0	883	451	255	178	414	270	184	220	325	212	351	355	182	450	650
213.934	0	884	454	256	180	416	272	185	219	328	213	352	358	181	452	657
214.057	0	886	445	268	181	420	274	186	222	329	215	354	358	183	454	654
214.18	0	880	451	255	178	414	272	184	222	323	214	351	354	181	445	653
214.303	0	879	448	253	177	409	269	182	218	323	211	350	352	180	444	646
214.426	0	878	447	253	178	411	269	183	216	322	213	350	353	179	445	651
214.548	0	877	450	252	177	410	267	182	219	322	212	349	352	180	447	647
214.671	0	880	451	254	177	413	269	185	222	324	212	351	355	181	449	654
214.794	0	882	452	254	180	416	272	185	220	327	213	353	356	182	451	652
214.917	0	884	455	256	181	419	273	187	219	329	214	355	358	183	453	654
215.04	0	880	451	255	177	414	273	185	221	324	213	352	354	180	448	650
215.163	0	879	449	253	178	411	270	184	222	322	214	350	354	180	446	654
215.286	0	879	451	252	177	412	271	184	219	324	212	351	355	181	449	649
215.409	0	879	451	253	178	413	270	184	217	324	212	351	356	182	449	650
215.532	0	881	453	254	179	416	270	186	221	326	213	354	358	183	452	654
215.654	0	883	457	255	180	418	272	188	223	329	215	355	360	184	454	656
215.777	0	884	457	259	181	423	278	187	222	330	217	357	362	184	453	659
215.9	0	880	451	253	178	414	271	185	219	324	214	353	356	181	448	654
216.023	0	880	451	252	178	411	269	184	221	323	214	352	356	183	449	656
216.146	0	881	451	254	178	412	271	185	222	325	215	353	356	182	450	662
216.269	0	883	452	255	179	414	271	186	218	327	215	353	356	184	451	663
216.392	0	884	454	255	181	417	272	186	220	329	215	355	359	185	454	660
216.515	0	887	447	268	182	420	272	189	223	331	218	358	362	186	457	665
216.637	0	889	459	261	183	424	278	189	225	332	218	359	362	186	458	667
216.76	0	884	452	255	179	415	274	186	220	326	216	355	357	184	451	665
216.883	0	883	451	255	179	412	271	185	219	324	215	353	356	182	451	660
217.006	0	883	451	254	179	412	270	184	222	324	215	354	356	183	451	660
217.129	0	885	452	254	179	414	271	185	222	327	216	354	357	184	453	666
217.252	0	888	455	257	179	415	272	187	219	329	215	355	359	185	456	668
217.375	0	890	457	256	181	419	273	188	221	331	217	358	361	186	458	666
217.498	0	892	449	268	182	423	275	190	224	333	218	360	364	188	460	669
217.62	0	889	456	261	182	421	278	187	224	330	217	358	360	186	455	671
217.743	0	888	451	255	179	414	272	185	219	327	216	355	357	184	452	667
217.866	0	888	453	254	179	415	271	186	219	326	216	356	357	183	454	663
217.989	0	887	453	254	179	413	271	185	223	326	216	356	358	183	454	663
218.112	0	889	453	255	180	416	272	187	222	328	216	357	359	185	456	669
218.235	0	892	455	257	181	418	274	188	220	330	217	357	362	186	458	671
218.358	0	893	458	259	182	423	276	188	222	331	219	360	361	185	459	670
218.481	0	889	453	256	181	416	272	187	224	326	217	356	357	184	454	663
218.604	0	889	452	254	180	414	272	186	222	326	217	356	358	183	453	668
218.726	0	890	453	256	179	415	272	185	219	327	216	356	358	183	454	667
218.849	0	889	454	255	179	416	271	186	221	326	216	356	358	184	456	664
218.972	0	891	456	257	181	418	273	187	224	329	216	356	360	186	459	667
219.095	0	895	458	260	183	421	275	188	223	332	218	359	362	187	461	669
219.218	0	895	449	271	182	425	279	189	220	332	218	360	362	187	459	674
219.341	0	890	453	256	180	415	272	185	222	326	216	355	357	184	453	664
219.464	0	889	452	255	179	413	271	186	222	325	215	355	358	184	453	668
219.587	0	890	452	255	178	414	272	186	221	326	215	354	357	183	453	667
219.709	0	891	453	255	180	415	272	185	217	327	215	354	358	184	454	667
219.832	0	891	455	257	181	418	272	188	221	329	215	356	359	185	458	664
219.955	0	894	458	259	181	420	274	188	224	330	217	357	361	186	459	666
220.078	0	892	456	261	181	422	278	188	221	330	217	357	360	185	456	664
220.201	0	890	450	256	178	413	272	184	218	325	215	353	356	183	450	664
220.324	0	888	449	254	179	413	269	184	220	323	215	352	355	183	451	659
220.447	0	887	450	255	178	412	270	184	221	323	214	352	356	182	451	663
220.57	0	888	452	255	179	413	272	185	219	326	213	351	357	184	453	659
220.692	0	891	453	257	180	416	273	186	218	328	214	353	358	185	456	664
220.815	0	892	455	258	181	419	271	186	222	330	216	355	360	186	457	662
220.938	0	891	444	270	180	421	276	187	224	328	215	355	359	184	455	660
221.061	0	888	450	256	179	413	272	184	219	324	214	352	355	181	449	655
221.184	0	889	449	255	177	412	270	183	217	324	214	352	356	181	451	660
221.307	0	888	450	256	178	412	269	183	220	323	213	351	356	182	452	655
221.43	0	889	450	255	179	414	270	185	221	324	213	351	356	183	454	660
221.553	0	890	453	256	179	417	272	185	220	327	213	353	360	184	455	659
221.676	0	890	458	257	180	420	275	186	218	328	215	356	361	185	456	662
221.798	0	885	455	256	179	417	273	185	221	324	215	354	357	183	451	660
221.921	0	880	452	251	177	412	270	184	222	322	214	354	357	183	449	666
222.044	0	881	454	253	178	413	271	184	218	324	214	354	358	184	451	663
222.167	0	882	454	253	178	414	270	185	217	324	214	354	358	185	452	666
222.29	0	886	455	254	180	416	271	185	222	326	215	356	360	186	455	669
222.413	0	891	457	257	181	419	272	188	223	328	217	357	362	186	458	671
222.536	0	894	457	258	181	422	277	187	221	329	217	357	361	186	458	670
222.659	0	891	451	254	178	412	271	185	219	324	215	354	357	184	452	671
222.781	0	892	451	253	177	411	269	185	221	323	216	353	357	183	453	665
222.904	0	892	451	254	177	413	271	185	221	324	216	354	357	183	452	669
223.027	0	894	451	254	178	414	271	185	219	326	215	353	359	186	454	665
223.15	0	895	453	256	179	416	271	187	219	328	215	355	360	186	456	667
223.273	0	896	455	257	180	419	273	188	223	330	218	357	361	186	458	669
223.396	0	895	453	258	179	418	276	186	222	327	217	354	358	185	453	671
223.519	0	892	449	253	177	411	272	184	218	324	215	353	357	183	451	667
223.642	0	892	449	254	177	411	270	183	219	324	214	353	357	183	452	668
223.764	0	891	449	254	177	411	269	184	221	324	214	351	356	182	452	662
223.887	0	894	450	254	178	414	271	186	221	328	214	353	358	185	454	669
224.01	0	895	453	256	179	417	273	185	220	330	215	355	361	185	456	671
224.133	0	895	444	269	179	420	277	186	219	326	216	357	360	185	456	667
224.256	0	890	449	254	178	412	271	184	223	324	215	353	357	183	452	662
224.379	0	890	449	254	177	411	270	185	222	325	215	352	356	182	452	665
224.502	0	891	449	254	177	412	271	183	218	325	215	354	357	182	451	665
224.625	0	891	450	255	177	412	271	185	219	326	215	354	358	183	454	663
224.748	0	892	453	256	180	416	272	186	224	328	214	354	360	185	457	664
224.87	0	894	445	269	179	421	275	188	223	330	217	357	361	184	457	666
224.993	0	891	450	256	177	414	274	184	218	325	215	352	356	183	451	666
225.116	0	890	448	254	177	410	270	183	219	323	215	352	356	182	450	661
225.239	0	888	449	254	177	411	270	184	222	324	215	352	356	181	451	660
225.362	0	890	450	254	177	412	270	184	221	326	215	352	356	182	453	665
225.485	0	892	452	256	179	415	272	185	218	328	214	353	359	184	456	668
225.608	0	893	444	267	179	418	273	187	221	329	216	356	360	185	458	667
225.731	0	891	443	268	179	418	276	186	224	327	216	355	358	183	454	665
225.853	0	888	448	254	176	409	271	183	220	323	213	351	355	182	449	664
225.976	0	888	448	253	177	410	271	183	216	323	214	351	355	181	450	665
226.099	0	887	449	254	177	410	269	183	219	323	212	350	355	181	451	659
226.222	0	888	450	255	177	412	270	183	222	324	213	352	356	183	452	660
226.345	0	891	443	265	178	415	272	185	221	327	214	354	358	184	456	662
226.468	0	895	447	267	180	420	275	187	220	330	215	356	362	184	457	670
226.591	0	890	452	257	178	415	273	183	221	324	215	353	356	182	452	661
226.714	0	888	449	252	177	409	269	183	221	323	214	351	355	181	450	663
226.836	0	888	448	253	177	410	271	183	219	323	214	352	355	182	451	658
226.959	0	889	450	253	176	410	269	183	217	325	213	352	356	182	452	665
227.082	0	891	452	254	177	413	269	185	219	325	214	353	358	184	454	662
227.205	0	892	454	256	179	416	271	186	224	327	214	355	360	185	457	664
227.328	0	893	455	258	179	419	276	186	221	328	215	355	360	183	456	664
227.451	0	891	452	254	176	411	271	183	217	325	214	352	356	181	451	665
227.574	1	892	451	254	177	412	270	183	220	325	214	352	357	183	452	663
227.697	0	891	452	255	178	412	271	184	222	324	213	352	357	183	453	668
227.82	0	894	453	254	178	415	272	186	221	327	214	354	359	184	456	665
227.942	0	896	455	257	181	418	274	187	218	330	215	356	361	185	457	668
228.065	0	897	458	260	181	421	276	187	223	331	217	358	361	187	460	671
228.188	0	894	453	256	178	415	274	185	224	326	216	355	357	183	453	672
228.311	0	893	452	255	177	412	272	184	219	325	215	353	357	183	453	666
228.434	0	893	452	255	178	412	272	185	218	325	214	352	357	184	453	671
228.557	0	894	452	255	178	412	270	185	221	325	215	354	358	183	454	669
228.68	0	895	454	256	179	416	272	187	224	328	215	355	359	186	457	675
228.803	0	898	456	258	181	418	274	187	221	331	216	356	361	186	458	671
228.925	0	896	455	260	180	419	279	187	218	328	217	355	360	185	455	676
229.048	0	892	451	254	177	411	271	184	221	324	214	354	356	183	451	666
229.171	0	891	450	254	176	411	271	183	222	324	215	352	356	182	452	669
229.294	0	892	450	254	177	411	272	182	218	325	215	352	356	182	452	664
229.417	0	893	451	254	177	412	271	182	218	325	214	353	357	184	453	670
229.54	0	892	453	255	179	414	271	184	221	327	214	354	358	184	457	667
229.663	0	894	455	256	179	417	274	186	223	330	215	356	361	185	458	674
229.786	0	892	451	257	177	414	275	182	220	326	215	355	356	183	454	669
229.908	0	889	449	254	176	409	270	182	217	323	213	352	355	183	451	666
230.031	0	888	449	254	177	410	270	183	220	323	214	352	355	182	451	661
230.154	0	889	449	254	177	410	271	182	221	325	214	353	355	183	452	666
230.277	0	891	451	255	177	413	272	183	218	327	214	352	357	184	454	661
230.4	0	891	443	266	179	415	272	184	218	328	214	353	358	185	456	665
230.523	0	889	451	258	178	415	274	185	222	326	216	354	356	184	454	662
230.646	0	886	447	254	177	410	271	183	221	324	215	350	354	183	449	662
230.769	0	886	446	254	176	410	273	183	217	326	214	350	355	183	451	661
230.892	0	884	447	255	177	409	271	184	217	325	214	349	354	182	450	655
231.014	0	885	440	265	177	412	271	184	221	327	215	350	356	183	451	657
231.137	0	888	442	267	179	414	273	186	221	330	217	351	357	184	454	664
231.26	0	887	441	269	178	417	279	186	217	329	217	351	356	184	452	662
231.383	0	882	446	254	176	408	272	183	217	325	215	347	353	182	447	657
231.506	0	879	445	253	176	407	271	183	219	324	215	347	353	181	447	650
231.629	0	879	445	253	176	408	272	183	217	325	215	347	352	182	447	654
231.752	0	880	437	263	177	410	273	184	215	327	214	348	353	183	449	655
231.875	0	881	430	276	177	413	273	184	216	329	215	349	355	183	451	651
231.997	0	882	431	278	178	416	277	185	219	329	216	351	357	184	452	652
232.12	0	877	446	256	177	411	275	183	218	326	215	348	352	182	445	651
232.243	0	873	442	252	175	406	272	182	214	324	213	345	351	181	444	648
232.366	0	872	442	252	174	406	270	180	214	322	213	346	351	180	444	642
232.489	0	871	434	262	176	406	269	181	217	324	213	345	351	180	445	641
232.612	0	873	435	263	176	409	271	182	217	326	213	345	353	181	448	647
232.735	0	875	428	273	177	412	273	185	215	329	214	349	356	182	449	649
232.858	0	878	430	277	179	416	275	186	215	329	215	350	358	183	451	648
232.98	0	873	437	266	176	412	276	183	219	326	215	347	352	180	445	642
233.103	0	871	442	254	175	407	271	182	217	324	213	346	351	179	443	644
233.226	0	870	444	253	175	407	271	182	212	325	213	346	351	179	444	643
233.349	0	871	434	262	176	406	270	181	215	324	212	346	352	180	445	640
233.472	0	873	427	274	177	410	271	184	219	326	213	347	353	181	448	642
233.595	0	875	430	274	177	414	274	184	218	330	214	349	355	182	450	644
233.718	0	879	431	276	179	416	274	186	215	331	215	352	358	183	452	648
233.841	0	876	439	267	177	415	276	184	217	326	215	351	355	181	448	646
233.964	0	874	446	254	176	411	272	183	219	325	214	350	353	180	446	644
234.086	0	875	448	254	177	411	272	183	218	326	213	349	355	181	447	645
234.209	0	877	449	256	177	412	272	184	215	326	212	350	355	182	449	647
234.332	0	879	431	276	178	415	271	185	217	328	215	352	358	184	451	650
234.455	0	882	433	278	179	418	276	187	220	329	216	354	359	185	454	654
234.578	0	885	436	280	181	422	279	188	220	332	218	356	361	186	455	657
234.701	0	882	451	258	180	415	276	186	216	328	216	353	356	184	450	657
234.824	0	881	449	256	178	413	271	184	218	325	215	351	356	184	450	654
234.947	0	881	451	257	178	413	273	184	220	326	216	352	357	183	451	656
235.069	0	884	452	257	178	415	273	185	219	329	215	352	358	186	453	657
235.192	0	886	434	278	179	418	275	187	217	331	216	354	359	186	455	659
235.315	0	889	436	280	182	420	275	188	220	333	219	356	361	187	457	665
235.438	0	890	439	282	183	424	282	190	222	333	220	358	364	189	460	668
235.561	0	888	454	261	181	419	279	187	220	331	219	355	358	186	453	663
235.684	0	886	450	257	178	414	275	187	216	329	218	353	357	186	452	667
235.807	0	887	451	258	179	414	273	186	219	327	218	354	357	185	453	664
235.93	0	888	442	268	181	415	275	187	220	329	218	355	358	186	454	670
236.052	0	890	444	269	181	419	276	188	218	333	218	355	361	188	456	666
236.175	0	892	436	280	182	422	278	189	217	334	218	356	362	189	460	669
236.298	0	894	439	282	185	425	279	191	222	337	221	360	365	190	462	674
236.421	0	894	440	284	184	428	284	191	224	335	221	360	363	190	462	674
236.544	0	892	452	260	181	418	278	188	219	331	219	355	359	187	455	669
236.667	0	890	450	258	181	418	277	188	218	331	218	355	358	187	456	669
236.79	0	891	452	260	180	418	275	187	220	331	218	356	358	187	457	670
236.913	0	892	442	269	182	419	277	188	222	332	220	357	361	187	459	671
237.036	0	893	436	280	183	421	280	189	220	335	219	357	362	189	461	674
237.158	0	895	437	282	184	425	280	191	219	338	220	360	364	189	462	678
237.281	0	894	447	274	184	427	283	190	223	336	221	359	363	188	461	676
237.404	0	891	451	259	182	418	278	188	223	332	219	355	359	188	457	678
237.527	0	892	452	259	182	419	279	187	219	333	219	357	360	188	459	673
237.65	0	891	452	261	181	419	278	188	218	333	220	357	360	188	459	674
237.773	0	892	435	280	181	422	278	188	222	335	220	358	362	189	461	676
237.896	0	894	437	281	185	425	280	192	224	337	220	360	364	190	464	679
238.019	0	896	439	283	184	428	283	192	222	341	221	361	368	192	466	682
238.141	0	894	447	277	184	428	285	191	219	336	222	360	363	190	462	685
238.264	0	890	452	261	182	419	278	188	222	332	220	356	360	188	457	676
238.387	0	890	452	260	181	419	278	189	223	333	219	356	360	187	458	682
238.51	0	889	452	260	181	418	279	188	219	335	218	356	360	187	459	675
238.633	0	891	444	270	183	421	278	190	218	335	219	357	362	188	460	677
238.756	0	893	437	282	185	423	280	190	223	337	220	359	364	189	463	680
238.879	0	894	439	284	185	427	281	191	224	341	221	361	365	190	466	682
239.002	0	893	448	277	184	428	287	191	220	338	221	360	363	188	460	684
239.124	0	889	452	260	181	418	278	187	217	333	219	355	358	187	457	679
239.247	0	888	452	260	181	418	277	187	221	332	218	355	359	186	457	673
239.37	0	888	452	260	181	418	277	187	221	332	217	355	358	185	458	677
239.493	0	889	443	270	182	419	278	188	217	335	219	357	360	186	459	673
239.616	0	891	436	280	183	423	278	189	219	336	218	357	362	189	462	675
239.739	0	893	439	282	184	426	279	190	223	339	219	360	365	189	464	678
239.862	0	892	447	274	184	426	284	190	223	336	220	359	362	188	460	676
239.985	0	890	451	259	181	418	278	188	218	334	218	355	359	186	455	675
240.108	0	890	452	259	181	419	278	188	218	333	218	356	360	186	458	672
240.23	0	889	454	260	181	419	277	187	222	333	218	356	359	186	458	672
240.353	0	891	444	270	182	421	278	189	222	335	217	355	361	188	460	678
240.476	0	893	438	282	183	423	280	190	219	338	219	358	363	188	462	674
240.599	0	895	440	284	184	429	282	191	220	338	220	360	366	189	463	674
240.722	0	890	453	262	183	423	280	188	223	333	220	355	359	186	454	667
240.845	0	890	452	259	181	418	277	187	221	333	218	355	358	186	455	671
240.968	0	891	453	259	182	418	277	187	217	332	218	354	359	186	457	674
241.091	0	891	453	260	182	419	276	188	219	332	217	355	360	186	457	668
241.213	0	893	436	279	183	422	278	189	222	335	219	358	362	187	459	670
241.336	0	895	438	281	185	425	279	191	222	338	219	359	364	188	462	678
241.459	0	898	439	285	186	429	284	191	220	339	220	361	365	188	463	678
241.582	0	892	453	261	182	420	278	188	220	331	218	355	359	186	455	668
241.705	0	889	450	258	181	416	276	187	222	330	217	353	358	185	453	671
241.828	0	890	450	257	181	417	277	187	220	331	217	354	358	185	455	671
241.951	0	892	450	258	181	418	276	188	216	332	216	354	358	186	455	671
242.074	0	893	433	278	182	420	276	188	219	334	218	357	361	186	458	669
242.196	0	895	436	280	184	423	278	190	223	336	218	357	363	187	460	672
242.319	0	898	437	281	185	428	282	192	223	339	220	360	365	189	462	673
242.442	0	894	443	273	182	424	283	189	218	334	219	357	360	186	456	674
242.565	0	892	450	258	181	417	275	187	218	330	217	354	357	186	453	667
242.688	0	892	448	258	181	418	276	188	223	331	218	354	358	186	455	673
242.811	0	893	440	268	182	418	277	188	219	331	217	355	358	185	455	667
242.934	0	894	432	278	182	420	277	189	217	334	216	355	359	187	457	674
243.057	0	895	434	279	183	422	278	190	219	335	218	357	361	188	460	671
243.18	0	895	434	283	185	427	282	191	224	337	220	359	363	187	460	673
243.302	0	893	448	259	181	419	278	187	220	333	218	354	358	186	454	667
243.425	0	891	448	258	181	416	277	187	216	333	217	355	358	186	454	673
243.548	0	892	430	277	181	417	277	189	219	332	218	355	358	185	456	669
243.671	0	892	431	277	183	420	276	189	221	333	219	356	359	187	457	674
243.794	0	895	433	280	183	422	279	189	221	336	218	355	362	188	459	672
243.917	0	897	436	282	185	425	281	190	219	339	219	359	365	189	462	674
244.04	0	897	435	285	185	430	283	193	223	339	220	359	363	188	462	676
244.163	0	892	449	258	180	419	279	188	223	333	219	355	358	187	453	675
244.285	0	891	447	257	181	417	278	188	219	332	218	354	357	186	453	668
244.408	0	891	448	258	180	417	277	187	217	332	218	354	357	186	454	674
244.531	0	890	438	267	182	417	275	189	219	333	218	353	358	187	457	669
244.654	0	892	430	279	182	420	278	191	223	335	218	355	360	188	458	676
244.777	0	894	434	280	185	422	281	191	220	338	219	356	362	188	460	671
244.9	0	895	434	284	186	427	284	193	219	340	221	358	363	189	461	673
245.023	0	889	448	259	183	418	279	189	220	332	219	353	357	187	452	666
245.146	0	886	446	256	181	413	277	189	221	331	218	351	355	185	451	670
245.268	0	885	447	256	181	415	278	188	218	333	216	351	355	185	452	663
245.391	0	885	427	276	181	415	276	186	216	333	217	351	356	185	452	668
245.514	0	886	429	277	182	417	276	188	219	335	217	352	357	186	455	665
245.637	0	888	431	278	184	420	279	190	222	336	218	354	359	188	457	673
[truncated: 882 more rows]

## Sheet: Short_ch
	SNR :	51	52	43	42	38	38	51	49	45	44	34	37	0	0	0	0	0	0	0	0	0	0	0	0
		D780						D850						D725						D940
Time	Marker	ch16	ch17	ch18	ch19	ch20	ch21	ch16	ch17	ch18	ch19	ch20	ch21	ch16	ch17	ch18	ch19	ch20	ch21	ch16	ch17	ch18	ch19	ch20	ch21
0.24576	0	0	0	0	0	0	0	0	0	0	0	0	0	0	0	0	0	0	0	0	0	0	0	0	0
0.36864	0	101	135	52	115	162	42	100	128	43	98	135	19	1	3	-53	-2	0	-76	-1	-5	14	5	0	55
0.49152	0	100	139	44	114	162	49	99	134	40	97	137	28	2	2	-69	-1	0	-92	-2	-3	10	4	0	71
0.6144	0	99	139	55	113	162	58	98	132	55	98	135	37	3	1	-81	-1	-1	-92	-3	-3	17	4	0	72
0.73728	0	98	137	65	112	168	52	97	130	67	97	128	31	4	1	-88	-1	-1	-93	-4	-4	22	4	0	66
0.86016	0	98	136	63	113	166	50	96	130	67	97	128	29	4	2	-93	0	-1	-90	-4	-3	20	3	0	62
0.98304	0	98	137	55	112	167	52	96	129	60	96	128	31	4	3	-90	0	0	-89	-5	-4	13	5	0	58
1.10592	0	98	136	49	112	168	52	96	131	54	98	128	31	4	3	-87	0	0	-89	-4	-4	8	4	2	57
1.2288	0	98	136	49	113	169	54	96	130	54	97	128	32	5	2	-88	0	0	-90	-5	-4	7	4	1	56
1.35168	0	99	137	50	113	170	54	97	131	55	97	128	32	4	3	-88	0	0	-89	-5	-5	7	4	2	55
1.47456	0	98	134	49	112	169	56	96	129	54	96	127	32	4	3	-90	-1	0	-88	-5	-4	8	4	1	50
1.59744	0	96	134	47	113	168	55	95	129	53	95	126	32	4	3	-92	0	0	-89	-5	-4	8	4	1	50
1.72032	0	98	136	49	113	169	56	96	129	53	97	126	32	4	3	-91	0	0	-90	-4	-5	7	5	1	50
1.8432	0	97	136	48	112	168	56	95	130	53	97	127	32	3	3	-91	0	0	-88	-4	-4	8	4	1	51
1.96608	0	98	136	49	113	169	56	96	130	55	97	127	31	4	3	-90	0	0	-88	-5	-4	7	4	1	52
2.08896	0	99	137	49	113	169	56	96	132	56	97	127	32	4	3	-90	0	0	-90	-4	-4	7	4	1	54
2.21184	0	98	137	50	113	169	56	96	132	55	96	129	30	3	4	-91	0	0	-90	-5	-5	8	5	1	51
2.33472	0	97	135	48	113	168	57	96	129	53	96	126	32	4	2	-93	-1	0	-88	-5	-4	7	4	1	46
2.4576	0	98	134	47	113	167	57	95	129	54	97	127	32	3	2	-93	0	0	-88	-5	-4	7	4	3	46
2.58048	0	98	135	48	112	168	57	95	129	53	96	126	31	4	2	-93	0	0	-89	-4	-5	8	4	1	47
2.70336	0	97	135	46	113	168	58	96	129	54	96	126	31	4	3	-92	0	0	-89	-4	-4	8	4	1	48
2.82624	0	98	135	48	113	169	56	96	130	54	96	125	32	4	2	-91	0	0	-88	-4	-4	7	4	0	51
2.94912	0	98	136	48	113	169	55	96	131	54	97	127	32	4	2	-90	0	0	-89	-5	-5	7	4	1	51
3.072	0	98	136	49	112	167	56	96	130	54	96	127	32	3	2	-92	0	0	-89	-4	-5	7	4	2	48
3.19488	0	97	134	47	112	166	56	95	128	53	96	126	32	4	2	-93	0	0	-88	-4	-4	7	3	2	45
3.31776	0	96	134	48	112	166	57	96	128	53	95	125	31	4	2	-92	0	0	-88	-5	-4	7	5	2	45
3.44064	0	97	134	48	112	166	56	95	128	54	95	124	31	4	2	-92	-1	0	-87	-5	-5	6	5	1	46
3.56352	0	97	134	48	112	166	55	95	129	53	95	124	31	4	2	-91	-1	0	-87	-4	-4	7	4	1	48
3.6864	0	97	135	47	112	167	55	96	129	54	95	124	32	4	3	-92	0	0	-88	-5	-4	7	4	2	49
3.80928	0	97	135	48	112	165	55	95	128	53	95	123	32	4	3	-91	0	0	-87	-5	-5	7	4	1	48
3.93216	0	96	133	47	112	165	55	95	127	52	95	124	31	4	3	-92	0	0	-87	-5	-5	6	4	2	44
4.05504	0	96	134	47	111	164	56	95	127	52	95	122	30	4	2	-93	0	0	-87	-5	-4	6	4	1	46
4.17792	0	97	134	47	112	163	56	95	127	52	95	123	30	5	2	-92	0	0	-87	-4	-5	6	4	1	46
4.3008	0	97	134	48	112	164	55	95	128	53	95	123	31	4	2	-91	0	0	-88	-5	-4	7	4	1	48
4.42368	0	96	135	47	111	165	55	95	129	53	95	123	31	4	3	-91	0	0	-87	-4	-4	7	4	1	50
4.54656	0	97	135	48	111	165	54	96	129	53	95	124	31	4	3	-91	0	0	-89	-4	-5	6	4	1	49
4.66944	0	97	133	47	111	162	55	94	126	52	95	122	29	4	3	-92	-1	0	-87	-4	-4	7	4	1	45
4.79232	0	96	132	47	111	163	55	95	125	51	95	121	30	3	2	-91	-1	0	-85	-5	-4	7	4	2	44
4.9152	0	97	133	47	111	162	54	94	126	52	95	121	29	4	2	-93	0	0	-87	-4	-5	7	4	1	45
5.03808	0	97	133	46	111	162	55	95	127	52	95	120	29	4	3	-91	-1	0	-86	-4	-4	7	4	1	47
5.16096	0	98	133	46	111	163	53	95	127	52	95	122	30	4	2	-90	0	0	-87	-5	-5	7	4	2	48
5.28384	0	97	134	48	111	163	53	95	127	53	95	121	31	4	2	-90	0	0	-87	-5	-5	7	4	1	50
5.40672	0	98	133	49	111	164	53	95	128	52	94	122	30	4	3	-90	0	0	-87	-4	-4	7	4	1	48
5.5296	0	96	132	46	111	162	54	96	126	52	95	121	29	4	2	-92	-1	0	-86	-5	-4	6	4	1	45
5.65248	0	97	132	46	111	162	54	95	126	52	94	120	29	4	3	-92	0	0	-85	-5	-4	6	5	1	45
5.77536	0	97	132	47	111	162	53	95	126	52	95	120	29	4	2	-91	0	-1	-85	-5	-4	7	4	0	45
5.89824	0	97	132	47	111	163	54	95	126	51	95	121	30	4	2	-91	0	0	-85	-5	-4	7	4	1	47
6.02112	0	97	133	48	112	163	53	95	127	52	95	121	30	3	2	-90	0	0	-86	-5	-4	7	4	0	49
6.144	0	98	133	48	111	163	53	95	127	53	95	122	29	3	2	-90	-1	0	-86	-5	-4	7	4	1	48
6.26688	0	97	132	47	111	162	54	95	126	51	94	120	30	3	2	-92	0	0	-85	-5	-4	6	4	0	45
6.38976	0	97	131	47	111	162	54	94	125	51	94	120	29	4	2	-92	-1	0	-84	-5	-4	7	4	1	46
6.51264	0	96	132	46	111	162	54	95	125	51	95	120	29	3	3	-92	0	0	-85	-5	-3	7	4	1	46
6.63552	0	97	132	47	111	162	53	95	126	50	95	121	29	3	3	-90	0	0	-85	-5	-4	6	4	2	48
6.7584	0	97	133	47	111	163	53	96	127	52	95	121	30	3	2	-89	0	0	-85	-5	-4	6	4	2	48
6.88128	0	97	134	47	111	165	52	96	128	53	95	123	30	4	2	-91	0	0	-87	-4	-5	7	4	1	50
7.00416	0	98	134	48	111	163	53	95	126	52	95	122	29	4	2	-90	-1	0	-86	-4	-5	7	4	1	46
7.12704	0	97	132	47	112	162	54	95	125	51	95	121	29	5	3	-92	0	0	-85	-5	-5	6	5	1	45
7.24992	0	98	132	46	111	162	54	95	125	51	95	120	29	4	2	-91	0	0	-84	-5	-4	6	4	1	45
7.3728	0	97	132	47	111	163	54	95	125	50	95	120	28	4	3	-92	-1	0	-85	-4	-4	7	4	1	46
7.49568	0	97	133	46	111	164	53	95	126	51	95	120	30	3	2	-90	-1	0	-86	-4	-4	6	5	0	48
7.61856	0	98	134	47	112	163	53	96	127	52	95	122	31	4	2	-90	0	0	-86	-4	-4	6	4	2	49
7.74144	0	98	134	47	112	164	53	96	129	53	96	122	30	3	2	-89	0	0	-86	-4	-4	6	4	1	50
7.86432	0	97	134	48	111	163	53	96	127	52	95	122	29	4	2	-90	-1	-1	-86	-4	-4	6	3	2	48
7.9872	0	98	133	47	112	162	54	95	126	51	95	121	29	3	3	-92	-1	0	-85	-5	-4	7	4	1	44
8.11008	0	97	133	47	112	164	54	95	125	52	95	122	30	4	3	-91	0	0	-84	-4	-5	6	4	1	45
8.23296	0	97	133	47	112	163	54	95	126	52	95	121	30	4	3	-91	-1	0	-85	-5	-4	7	4	0	46
8.35584	0	97	133	47	110	164	53	95	127	51	95	122	29	4	2	-90	0	0	-85	-5	-5	6	4	1	48
8.47872	0	98	134	47	112	164	53	95	128	52	96	122	30	4	2	-90	0	0	-86	-5	-4	6	4	1	49
8.6016	0	98	134	48	112	165	52	96	128	53	95	122	30	4	3	-89	0	0	-85	-5	-5	6	5	0	49
8.72448	0	98	133	49	111	164	54	95	127	52	96	122	29	4	2	-90	0	0	-85	-5	-4	6	4	1	46
8.84736	0	98	133	47	112	164	54	96	126	51	95	123	29	5	2	-92	0	0	-85	-5	-4	7	4	1	46
8.97024	0	97	133	47	113	164	54	95	127	52	95	122	30	4	2	-92	0	0	-86	-5	-5	6	4	2	46
9.09312	0	98	133	47	112	164	54	95	127	51	95	121	30	4	3	-91	0	0	-86	-5	-4	6	4	2	47
9.216	0	96	135	47	111	164	53	96	128	52	96	123	30	4	3	-90	0	0	-86	-5	-5	7	4	1	49
9.33888	0	98	135	48	113	165	54	96	128	53	96	122	30	4	2	-89	0	0	-86	-5	-6	6	4	1	50
9.46176	0	98	136	48	112	166	53	96	129	53	96	124	30	4	3	-89	0	0	-87	-4	-5	6	5	1	51
9.58464	0	98	135	48	112	165	55	96	127	52	96	122	30	4	3	-91	0	0	-85	-5	-5	6	5	1	46
9.70752	0	97	134	47	112	164	55	95	127	52	96	122	30	4	3	-92	0	0	-85	-5	-5	6	3	1	44
9.8304	0	97	133	46	112	164	55	95	126	51	95	121	29	4	2	-91	0	0	-86	-4	-4	6	4	1	46
9.95328	0	97	133	47	112	164	55	96	127	53	95	122	29	4	2	-92	0	0	-85	-5	-4	6	4	1	47
10.0762	0	97	134	47	112	165	54	95	128	52	94	122	30	4	2	-90	0	0	-86	-4	-5	6	5	1	49
10.199	0	97	135	48	112	164	54	96	128	52	95	123	31	3	3	-90	0	0	-86	-4	-5	6	5	1	50
10.3219	0	98	136	48	113	165	54	97	129	54	95	124	31	4	2	-90	0	0	-86	-5	-5	6	4	1	50
10.4448	0	97	135	49	112	165	54	96	129	52	95	122	30	4	3	-90	-1	0	-86	-4	-5	6	5	0	47
10.5677	0	97	134	47	111	164	54	95	127	52	95	122	30	4	2	-92	0	0	-85	-5	-4	6	5	0	44
10.6906	0	97	134	47	112	163	55	95	128	51	94	121	30	4	2	-91	0	0	-85	-5	-5	6	4	0	46
10.8134	0	97	135	47	111	163	55	95	127	52	96	121	29	4	2	-91	0	0	-85	-5	-4	6	4	1	46
10.9363	0	97	134	48	113	165	53	96	128	51	95	122	30	5	3	-90	0	-1	-85	-4	-5	6	5	1	47
11.0592	0	98	135	47	112	165	53	97	128	53	95	122	31	4	2	-90	-1	0	-86	-5	-4	7	4	1	49
11.1821	0	97	135	49	112	165	53	97	129	53	96	122	30	4	2	-88	0	-1	-87	-5	-5	6	5	1	49
11.305	0	97	134	48	110	164	55	95	127	51	94	121	29	5	2	-92	0	0	-86	-5	-5	6	5	0	44
11.4278	0	97	133	47	111	162	55	95	126	51	95	120	29	4	4	-92	0	0	-86	-4	-4	6	4	1	44
11.5507	0	97	133	47	111	163	54	95	126	52	94	119	29	5	3	-92	-1	0	-85	-5	-4	7	5	1	44
11.6736	0	97	134	48	111	163	54	95	128	52	95	120	30	4	2	-91	0	0	-85	-4	-4	7	5	1	47
11.7965	0	97	134	47	111	162	53	95	128	52	95	120	30	4	2	-90	0	0	-85	-5	-5	6	4	1	48
11.9194	0	98	136	48	111	163	54	96	130	53	95	122	30	4	2	-90	0	0	-87	-4	-5	7	4	1	49
12.0422	0	98	136	49	112	164	53	96	129	53	95	121	31	4	2	-89	0	0	-86	-5	-5	6	3	1	51
12.1651	0	97	134	49	112	163	54	96	128	54	95	121	29	4	2	-90	-1	0	-86	-5	-5	7	4	1	45
12.288	0	97	133	47	111	163	54	95	127	52	95	120	29	4	2	-92	-1	0	-85	-4	-5	6	4	1	45
12.4109	0	97	134	47	111	162	54	95	127	52	94	120	29	4	2	-92	0	0	-85	-4	-4	6	4	1	45
12.5338	0	97	134	47	111	162	54	96	128	53	94	120	29	3	2	-91	0	0	-85	-4	-4	6	4	0	47
12.6566	0	98	135	48	111	163	54	95	128	53	94	120	30	4	3	-90	0	0	-85	-4	-5	7	4	1	48
12.7795	0	98	135	47	112	164	53	96	129	54	94	121	30	4	2	-90	0	0	-87	-4	-4	7	4	1	49
12.9024	0	98	135	49	112	164	54	95	129	53	95	122	29	4	3	-90	0	0	-86	-5	-4	7	5	0	49
13.0253	0	97	134	48	112	163	54	95	128	52	94	121	30	4	1	-91	-1	0	-84	-4	-5	7	4	1	45
13.1482	0	97	134	46	111	163	54	95	128	52	95	121	30	4	2	-92	0	0	-85	-5	-4	7	4	1	46
13.271	0	97	134	48	112	164	54	96	128	52	96	121	30	4	2	-93	0	0	-86	-5	-5	7	4	1	47
13.3939	0	98	134	48	112	163	53	97	129	52	95	122	30	4	3	-90	0	0	-87	-5	-4	7	2	0	48
13.5168	0	98	135	48	112	164	54	96	130	53	95	123	31	4	2	-91	0	0	-86	-5	-5	6	4	1	50
13.6397	0	98	136	49	112	165	54	96	131	53	95	123	31	4	2	-90	0	0	-86	-5	-5	7	5	1	50
13.7626	0	98	136	50	112	164	55	96	128	53	95	123	30	4	2	-91	0	0	-86	-5	-5	6	5	1	46
13.8854	0	97	134	47	112	164	55	96	128	52	96	123	29	4	3	-91	-1	0	-84	-5	-4	6	4	0	44
14.0083	0	98	135	47	112	165	54	96	129	51	96	123	29	5	2	-91	0	0	-84	-4	-5	7	4	1	45
14.1312	0	97	135	48	112	165	55	96	128	52	95	123	29	4	3	-90	0	0	-84	-4	-4	6	4	1	47
14.2541	0	98	135	48	113	165	54	97	129	52	95	125	30	4	3	-91	-1	0	-86	-4	-5	6	4	1	48
14.377	0	97	137	49	113	167	54	97	131	53	96	124	31	4	3	-89	0	0	-87	-4	-5	6	4	1	49
14.4998	0	98	137	49	113	167	53	97	131	54	97	124	31	4	3	-89	0	0	-87	-5	-4	6	4	1	51
14.6227	0	98	135	48	112	166	54	96	129	54	96	123	30	4	3	-91	0	0	-87	-5	-4	7	5	1	46
14.7456	0	97	134	47	112	163	56	95	127	52	96	122	30	4	3	-93	-1	0	-87	-5	-4	7	4	1	46
14.8685	0	98	133	46	111	162	55	96	127	53	95	123	29	5	3	-92	0	0	-86	-5	-4	7	4	2	46
14.9914	0	97	132	46	111	161	55	95	126	52	94	121	30	4	3	-93	-1	0	-87	-5	-5	6	4	0	48
15.1142	0	98	133	47	111	164	54	96	127	52	95	121	31	3	2	-91	-1	0	-86	-4	-4	6	4	1	49
15.2371	0	97	134	47	112	167	55	97	129	52	97	125	31	4	3	-90	0	0	-85	-4	-5	7	5	1	49
15.36	0	97	135	49	112	167	54	96	128	51	95	124	30	4	3	-90	0	0	-86	-5	-4	5	4	1	47
15.4829	0	98	133	47	110	163	55	95	127	51	95	122	30	4	3	-91	0	0	-85	-4	-4	6	4	2	45
15.6058	0	97	133	47	111	160	54	95	126	51	95	120	29	4	3	-90	0	0	-85	-5	-4	6	4	2	46
15.7286	0	97	131	46	110	158	53	95	125	52	92	119	29	4	2	-90	0	1	-85	-5	-4	6	4	3	47
15.8515	0	98	131	46	110	157	53	95	125	52	93	119	30	4	2	-90	-1	0	-86	-4	-4	5	4	2	48
15.9744	0	97	132	46	109	157	52	95	126	52	94	118	30	4	2	-89	0	1	-86	-5	-5	6	5	2	49
16.0973	0	98	132	48	108	157	52	97	126	51	93	117	29	4	3	-89	-1	0	-87	-5	-4	7	4	2	49
16.2202	0	97	130	47	109	154	53	95	124	50	93	117	28	4	2	-91	0	1	-86	-4	-4	6	5	1	46
16.343	0	97	130	47	109	154	52	95	125	49	92	117	29	4	3	-91	-1	0	-86	-5	-5	6	4	1	45
16.4659	0	97	131	46	109	156	52	96	125	51	92	115	28	4	2	-90	0	0	-83	-4	-3	6	4	1	44
16.5888	0	97	132	46	108	157	53	95	125	51	93	117	29	4	2	-90	0	0	-85	-4	-5	5	4	1	47
16.7117	0	97	132	47	108	157	52	96	126	50	92	116	28	3	2	-89	0	0	-85	-5	-5	6	5	1	47
16.8346	0	98	134	47	108	156	52	95	128	52	92	116	29	4	2	-89	-1	0	-85	-4	-4	6	4	1	48
16.9574	0	98	132	48	108	155	51	95	125	50	92	115	28	4	2	-89	0	0	-85	-5	-4	6	4	1	45
17.0803	0	97	131	46	108	153	52	96	125	50	92	115	27	3	3	-90	0	0	-84	-5	-5	5	4	2	44
17.2032	0	98	131	45	107	154	51	96	125	50	92	115	27	4	2	-90	0	0	-84	-5	-4	6	4	1	45
17.3261	0	97	131	46	109	155	51	96	124	50	91	114	27	4	2	-89	0	0	-85	-5	-5	5	5	1	47
17.449	0	98	132	46	107	154	50	97	125	50	92	113	29	4	2	-89	0	0	-85	-5	-5	5	4	1	48
17.5718	0	98	133	46	108	155	50	96	128	51	92	115	29	3	2	-88	0	0	-86	-5	-3	5	4	1	49
17.6947	0	98	133	47	108	154	51	96	126	51	93	114	28	4	2	-89	-1	0	-86	-5	-4	5	4	1	47
17.8176	0	98	132	46	107	151	52	96	125	50	91	111	28	3	2	-90	0	0	-85	-5	-4	5	4	2	45
17.9405	0	97	132	46	107	151	51	96	125	50	92	113	28	4	2	-90	0	0	-85	-4	-5	5	4	1	45
18.0634	0	98	133	47	107	152	51	97	125	50	90	112	28	4	2	-90	0	0	-85	-5	-5	4	4	1	46
18.1862	0	98	133	46	107	151	50	96	127	51	91	112	28	4	2	-89	0	0	-85	-5	-4	5	4	1	48
18.3091	0	98	133	47	108	152	50	96	127	51	92	113	29	4	2	-88	0	0	-86	-4	-4	5	4	1	48
18.432	0	99	134	48	107	152	50	97	128	52	91	113	28	5	2	-88	-1	0	-85	-5	-5	5	4	0	49
18.5549	0	98	134	47	107	152	51	97	127	50	91	112	28	4	3	-90	-1	0	-84	-5	-4	5	4	1	44
18.6778	0	98	133	47	107	151	51	97	127	51	92	113	28	4	2	-90	0	0	-85	-5	-4	5	4	1	45
18.8006	0	99	135	47	107	153	52	96	128	51	92	112	28	4	2	-89	0	0	-85	-5	-4	4	3	1	46
18.9235	0	98	134	47	107	153	50	97	127	50	91	112	28	4	2	-88	0	0	-84	-6	-4	4	4	1	46
19.0464	0	99	134	47	108	154	50	96	129	51	92	115	28	5	2	-87	0	0	-82	-4	-5	3	4	2	46
19.1693	0	99	135	60	108	155	50	98	130	63	92	116	28	4	2	-97	-1	1	-81	-5	-4	16	4	1	46
19.2922	0	99	136	48	108	156	51	98	129	50	93	116	27	4	2	-86	-1	0	-81	-5	-4	3	4	1	45
19.415	0	100	138	47	108	156	50	98	131	51	93	117	29	4	2	-87	-1	0	-82	-5	-4	5	5	1	46
19.5379	0	99	139	49	109	160	50	98	133	52	94	120	30	4	3	-86	0	0	-83	-5	-5	4	4	1	48
19.6608	0	101	141	62	110	164	51	100	136	63	94	123	30	5	3	-97	-1	0	-82	-4	-5	16	3	2	47
19.7837	0	101	144	63	111	164	51	99	139	66	95	124	31	4	3	-97	0	0	-84	-5	-5	17	3	1	50
19.9066	0	101	145	65	111	165	50	99	140	68	95	125	31	4	3	-97	0	0	-85	-5	-5	17	4	1	52
20.0294	0	100	142	50	112	165	53	99	137	54	96	124	29	4	3	-89	0	0	-84	-5	-5	5	4	1	46
20.1523	0	100	141	49	111	164	53	99	136	54	95	124	30	4	3	-91	-1	0	-86	-5	-5	5	4	1	47
20.2752	0	100	142	49	112	166	54	99	135	54	95	125	31	4	2	-89	0	0	-86	-5	-5	5	4	1	49
20.3981	0	100	142	50	112	167	54	99	137	54	95	126	31	4	3	-89	-1	0	-85	-5	-4	6	4	0	49
20.521	0	101	143	50	112	167	54	99	138	55	96	126	32	5	3	-90	0	0	-85	-4	-5	5	4	2	51
20.6438	0	101	143	51	113	169	52	100	138	54	97	128	31	4	3	-89	-1	0	-87	-5	-5	6	4	2	51
20.7667	0	101	141	50	113	169	55	98	136	54	98	128	30	4	3	-90	0	0	-85	-6	-5	6	4	2	47
20.8896	0	100	141	49	113	169	56	98	135	53	97	129	31	4	3	-91	0	0	-84	-5	-5	5	4	1	47
21.0125	0	100	140	49	113	171	56	98	134	54	96	129	31	3	3	-91	-1	0	-85	-5	-5	5	4	1	47
21.1354	0	99	140	49	114	171	57	99	134	54	98	130	31	4	3	-90	0	0	-86	-5	-5	6	4	1	48
21.2582	0	100	140	49	115	172	56	98	136	55	98	131	32	4	4	-90	0	0	-86	-5	-4	5	4	2	50
21.3811	0	101	141	50	115	173	55	99	135	54	98	131	33	4	2	-89	0	0	-85	-5	-4	6	5	1	51
21.504	0	99	140	50	115	173	56	99	135	55	98	132	31	4	3	-90	0	0	-86	-5	-5	6	4	1	47
21.6269	0	99	139	48	114	174	57	97	133	54	98	132	32	4	3	-92	0	0	-86	-5	-5	6	5	1	46
21.7498	0	99	140	48	114	173	58	97	134	54	98	132	32	4	3	-91	0	0	-85	-5	-5	6	5	1	48
21.8726	0	100	140	48	113	174	57	98	135	54	98	131	32	4	3	-90	0	0	-85	-5	-6	5	4	1	47
21.9955	0	99	139	48	114	172	57	97	133	55	98	132	32	4	3	-90	0	0	-87	-5	-5	6	4	2	50
22.1184	0	99	137	48	113	170	56	98	132	54	97	131	31	4	2	-90	0	1	-87	-4	-5	7	5	1	50
22.2413	0	99	139	50	113	169	55	98	133	53	96	129	31	4	2	-90	0	0	-86	-6	-4	5	4	2	48
22.3642	0	99	138	49	113	168	56	97	133	52	97	130	33	4	3	-91	-1	1	-85	-5	-5	5	5	2	45
22.487	0	99	139	49	113	169	56	98	134	53	96	129	31	4	3	-91	0	0	-86	-4	-5	5	4	2	46
22.6099	0	99	140	48	113	170	57	97	134	54	97	129	31	4	3	-91	0	0	-86	-6	-5	5	4	1	46
22.7328	0	100	140	48	113	170	56	97	135	54	97	130	32	4	2	-90	0	0	-86	-5	-5	5	5	1	49
22.8557	0	99	141	49	114	171	56	98	136	55	96	130	32	4	3	-90	-1	0	-87	-5	-5	7	4	1	50
22.9786	0	99	143	51	113	172	55	97	136	55	97	131	32	4	3	-90	0	0	-87	-5	-5	5	4	0	49
23.1014	0	99	141	48	113	170	56	98	134	54	97	130	32	4	2	-92	0	0	-86	-5	-4	5	5	2	45
23.2243	0	99	140	49	112	170	56	97	135	54	96	130	32	3	3	-91	0	0	-85	-5	-6	5	4	3	46
23.3472	0	99	140	49	112	170	56	97	135	53	96	129	32	4	2	-91	0	0	-85	-5	-4	5	5	1	46
23.4701	0	99	139	49	112	171	56	98	136	55	97	128	30	4	3	-90	0	0	-85	-5	-5	5	5	1	47
23.593	0	100	142	49	113	171	56	98	136	55	98	129	32	4	4	-90	0	0	-86	-6	-5	6	3	0	48
23.7158	0	100	142	50	112	172	56	98	136	54	97	129	32	4	3	-89	0	0	-85	-5	-5	5	5	1	48
23.8387	0	99	142	49	112	170	56	98	136	54	96	128	32	5	3	-91	0	0	-84	-5	-5	5	5	1	46
23.9616	0	99	140	50	113	171	57	98	136	54	96	128	31	4	3	-92	0	0	-86	-5	-5	6	4	2	48
24.0845	0	99	140	48	113	170	57	98	135	55	97	129	31	4	3	-92	0	0	-87	-5	-5	5	5	1	48
24.2074	0	99	142	49	112	171	57	98	137	55	97	129	33	4	3	-89	0	0	-86	-4	-5	6	4	2	50
24.3302	0	99	140	49	114	171	56	98	135	54	97	130	33	4	2	-90	0	0	-86	-5	-5	6	5	1	51
24.4531	0	100	140	50	114	171	56	98	136	55	97	130	32	3	3	-90	0	0	-87	-5	-5	6	4	0	48
24.576	0	98	140	49	112	170	56	98	133	54	97	128	32	3	3	-93	0	0	-87	-5	-5	6	4	1	45
24.6989	0	99	139	49	114	171	57	99	134	53	97	130	32	3	2	-91	-1	0	-85	-5	-5	6	4	1	46
24.8218	0	99	138	49	114	171	58	97	132	54	97	129	32	4	2	-91	0	0	-86	-5	-5	6	4	1	48
24.9446	0	99	139	49	113	171	56	98	134	54	98	129	33	3	3	-90	-1	0	-87	-4	-4	6	4	1	50
25.0675	0	99	141	50	113	171	57	99	136	54	98	130	33	5	2	-89	0	0	-87	-5	-5	6	4	1	51
25.1904	0	100	141	51	113	171	57	98	135	56	98	129	31	3	3	-89	-1	0	-87	-6	-4	6	4	2	50
25.3133	0	99	139	49	113	170	58	98	134	55	96	129	33	4	3	-92	0	0	-87	-5	-5	6	5	1	46
25.4362	0	99	140	49	113	170	57	98	135	56	97	128	32	4	3	-92	0	0	-87	-5	-5	5	4	1	47
25.559	0	100	141	49	112	170	57	98	136	55	97	128	32	4	3	-91	0	0	-87	-5	-4	6	4	1	49
25.6819	0	100	141	50	112	171	56	98	136	56	97	129	33	3	3	-91	0	0	-87	-5	-5	7	5	1	51
25.8048	0	101	142	51	113	170	56	99	137	56	97	130	33	4	2	-90	0	0	-86	-5	-5	6	4	2	52
25.9277	0	100	142	51	113	172	56	99	138	57	97	129	32	5	4	-90	0	0	-88	-5	-5	6	4	1	50
26.0506	0	99	139	51	112	168	57	98	134	54	97	128	32	4	3	-92	0	0	-88	-5	-6	6	5	2	46
26.1734	0	100	141	49	113	168	58	98	135	55	96	128	32	4	3	-90	-1	0	-85	-4	-5	6	4	1	47
26.2963	0	100	142	50	113	170	57	99	138	56	96	128	31	3	3	-90	0	0	-85	-5	-5	5	4	1	48
26.4192	0	101	142	50	114	171	57	99	139	57	97	130	33	4	2	-90	0	0	-87	-5	-4	6	4	1	50
26.5421	0	100	144	50	113	173	56	99	140	57	98	132	32	3	4	-89	0	-1	-87	-5	-5	6	4	1	53
26.665	0	101	145	53	114	174	56	100	141	58	98	132	33	4	4	-88	0	0	-86	-5	-5	5	4	2	51
26.7878	0	100	143	50	114	174	59	98	139	56	99	132	32	5	3	-92	-1	0	-87	-5	-5	6	4	1	48
26.9107	0	100	144	50	113	174	58	99	140	57	99	133	31	4	3	-91	0	0	-88	-5	-5	7	4	1	50
27.0336	0	101	143	51	115	174	58	100	140	56	98	132	32	4	3	-92	-1	0	-88	-5	-5	6	4	2	51
27.1565	0	100	145	52	115	176	58	99	140	58	99	133	33	4	3	-91	0	0	-88	-4	-5	6	4	1	52
27.2794	0	101	145	51	114	176	58	100	141	59	98	134	32	4	3	-91	0	0	-89	-4	-5	8	4	1	53
27.4022	0	101	145	53	114	177	57	100	142	59	99	135	32	5	2	-92	0	0	-89	-6	-6	8	4	1	52
27.5251	0	100	144	51	115	175	59	99	139	58	99	134	33	3	3	-94	0	0	-89	-6	-6	7	4	1	48
27.648	0	100	144	50	114	176	59	99	140	58	99	134	33	4	3	-93	-1	0	-88	-5	-6	8	5	0	49
27.7709	0	100	143	51	115	176	59	98	139	58	99	135	33	4	3	-93	0	0	-89	-5	-6	7	4	1	48
27.8938	0	99	144	51	115	177	60	99	141	58	99	135	32	4	3	-94	-1	0	-89	-5	-5	7	4	2	50
28.0166	0	100	145	51	114	177	58	99	141	59	99	136	33	3	3	-93	0	0	-89	-5	-5	8	5	2	52
28.1395	0	99	145	52	115	178	58	99	140	59	98	136	33	4	3	-92	-1	0	-89	-6	-4	7	4	2	50
28.2624	0	99	144	50	115	177	59	98	140	58	99	135	34	4	3	-95	0	0	-88	-5	-5	7	3	1	46
28.3853	0	99	143	51	114	176	59	98	139	58	98	136	33	4	3	-95	0	0	-89	-5	-5	6	5	1	48
28.5082	0	99	143	50	115	175	59	98	137	58	98	137	33	4	3	-94	0	0	-88	-5	-5	6	5	2	48
28.631	0	100	143	51	115	177	59	98	139	58	99	135	33	4	4	-93	0	0	-88	-5	-6	7	4	2	48
28.7539	0	100	144	51	115	178	59	99	140	58	99	135	32	4	2	-92	0	0	-88	-5	-5	7	5	1	51
28.8768	0	100	143	53	114	177	58	98	141	58	98	136	33	4	4	-92	-1	0	-89	-5	-5	6	5	1	50
28.9997	0	99	143	51	114	176	59	97	138	57	98	135	34	4	3	-94	0	0	-89	-4	-5	7	4	3	46
29.1226	0	98	143	50	114	175	60	98	138	57	98	135	34	4	2	-93	0	0	-88	-6	-5	6	4	1	47
29.2454	0	98	142	50	115	175	59	97	139	57	98	136	33	3	3	-93	0	0	-88	-5	-5	7	4	2	46
29.3683	0	100	144	50	114	176	59	98	139	57	98	134	33	5	3	-93	0	0	-89	-4	-6	7	4	2	49
29.4912	0	99	143	51	114	177	59	99	139	58	98	133	33	4	3	-91	0	0	-89	-5	-6	6	4	1	50
29.6141	0	99	143	52	114	175	58	98	139	59	98	134	32	4	3	-92	-1	0	-89	-5	-4	8	4	1	49
29.737	0	99	141	51	112	173	59	97	137	56	97	133	34	4	3	-93	0	0	-89	-5	-5	7	4	2	45
29.8598	0	100	142	50	113	172	59	97	137	57	97	133	33	4	3	-94	0	1	-88	-5	-5	7	5	2	46
29.9827	0	98	141	49	113	172	59	97	137	56	97	133	33	3	4	-93	0	1	-88	-6	-5	7	4	2	47
30.1056	0	98	141	50	113	172	59	98	136	56	96	132	32	4	3	-93	0	0	-87	-5	-6	6	4	2	48
30.2285	0	100	142	50	113	173	58	98	138	58	96	132	32	4	2	-92	0	0	-89	-5	-5	7	4	1	50
30.3514	0	99	142	52	113	172	57	97	137	58	96	131	33	4	3	-92	0	0	-89	-5	-4	7	4	2	49
30.4742	0	99	141	50	113	169	59	96	135	56	95	130	33	4	3	-93	0	1	-88	-5	-5	6	4	2	45
30.5971	0	98	140	49	113	171	58	97	136	57	96	130	33	4	3	-93	0	0	-88	-5	-5	6	4	2	46
30.72	0	99	140	50	112	169	58	96	137	57	96	131	32	4	3	-93	0	0	-88	-5	-5	7	4	2	47
30.8429	0	99	141	49	112	170	58	96	137	56	95	130	32	4	3	-93	0	0	-88	-4	-5	7	4	2	48
30.9658	0	99	141	51	113	171	58	98	137	57	96	129	32	4	3	-91	-1	0	-89	-5	-6	7	4	1	50
31.0886	0	99	141	50	112	171	57	98	138	58	96	130	33	4	3	-91	0	0	-89	-5	-5	7	3	1	51
31.2115	0	99	141	51	112	170	58	97	137	57	96	129	32	4	3	-92	-1	0	-88	-5	-6	7	4	1	48
31.3344	0	99	141	50	113	168	58	97	136	57	96	130	32	4	3	-92	0	1	-88	-5	-4	6	3	2	46
31.4573	0	99	140	50	113	168	59	97	137	56	96	129	32	4	3	-91	0	1	-88	-5	-5	6	4	1	47
31.5802	0	99	139	50	112	167	58	97	134	56	95	129	32	4	2	-92	0	0	-88	-5	-5	7	4	2	48
31.703	0	99	140	51	112	169	58	97	135	56	96	129	32	5	3	-92	0	0	-89	-5	-5	6	4	1	49
31.8259	0	100	142	50	112	169	57	99	138	56	97	129	31	4	3	-92	0	0	-89	-4	-5	7	4	2	50
31.9488	0	99	142	52	113	171	57	98	137	57	96	129	32	4	3	-90	0	0	-88	-4	-4	6	4	1	49
32.0717	0	99	140	50	113	170	59	98	137	55	95	130	32	4	3	-92	0	0	-88	-4	-5	5	4	1	47
32.1946	0	99	141	50	113	172	58	99	137	56	97	130	32	4	3	-91	0	0	-87	-5	-5	6	4	1	47
32.3174	0	100	142	50	114	173	59	99	138	56	98	130	32	4	4	-91	-1	0	-87	-5	-4	5	4	1	47
32.4403	0	100	142	51	113	174	58	99	138	56	98	132	33	4	3	-89	0	0	-87	-5	-6	6	5	1	50
32.5632	0	99	142	50	114	174	59	99	138	57	98	132	33	4	3	-90	-1	0	-87	-5	-5	6	4	1	51
32.6861	0	99	142	51	115	175	57	98	137	57	97	133	33	4	4	-90	-1	0	-88	-5	-5	6	5	2	51
32.809	0	99	139	50	115	174	59	99	134	56	98	132	33	5	3	-92	0	0	-87	-5	-4	7	4	1	48
32.9318	0	99	139	51	114	174	59	99	134	55	98	132	33	4	3	-92	0	0	-87	-5	-5	6	4	1	48
33.0547	0	100	141	49	114	174	58	98	135	56	99	133	33	5	3	-92	-1	0	-87	-5	-5	7	4	1	49
33.1776	0	100	141	50	114	173	58	99	137	57	98	132	32	4	4	-92	0	0	-88	-5	-5	6	4	1	50
33.3005	0	100	142	51	114	173	58	98	138	57	97	134	33	4	3	-91	0	0	-89	-5	-5	7	5	2	52
33.4234	0	100	144	52	113	176	57	99	141	59	98	133	34	3	2	-90	0	0	-89	-6	-5	7	4	2	53
33.5462	0	100	143	52	114	176	59	99	140	58	98	133	33	4	3	-93	0	0	-88	-5	-5	7	4	1	49
33.6691	0	100	143	50	114	175	59	98	138	57	99	134	33	4	3	-92	0	0	-88	-4	-5	7	4	0	49
33.792	0	100	143	51	115	176	59	98	140	58	98	135	32	4	3	-92	0	0	-89	-5	-6	7	4	1	50
33.9149	0	99	143	50	114	175	60	97	140	58	99	135	33	3	3	-92	-1	0	-90	-5	-5	6	5	0	51
34.0378	0	100	144	51	115	177	60	99	141	59	99	135	34	4	3	-93	0	0	-89	-5	-5	7	5	2	52
34.1606	0	99	145	52	115	177	58	99	141	58	99	136	33	5	4	-91	0	0	-90	-5	-6	8	4	1	52
34.2835	0	99	142	52	114	176	60	98	138	58	99	136	33	4	3	-93	0	0	-90	-6	-5	7	4	2	48
34.4064	0	99	142	50	114	177	60	98	137	58	99	135	34	4	3	-94	0	0	-89	-5	-5	7	5	2	48
34.5293	0	99	142	51	114	176	60	98	137	60	98	136	34	4	3	-94	0	0	-90	-5	-6	7	4	2	49
34.6522	0	99	142	51	114	176	61	98	138	58	98	136	33	4	3	-92	-1	0	-90	-5	-5	7	4	2	50
34.775	0	100	142	51	115	177	59	98	139	59	99	136	34	4	3	-92	0	0	-91	-5	-5	8	5	2	52
34.8979	0	99	143	52	115	177	59	98	140	59	99	137	34	5	3	-91	0	0	-91	-5	-6	8	4	2	53
35.0208	0	100	141	51	114	174	60	97	138	58	99	136	34	4	3	-94	-1	0	-91	-5	-6	7	5	3	47
35.1437	0	98	142	50	114	174	60	97	138	58	98	135	34	4	3	-95	0	0	-90	-5	-6	7	4	2	47
35.2666	0	99	142	51	113	173	60	97	137	58	97	135	34	4	3	-94	0	1	-91	-5	-6	7	4	2	48
35.3894	0	99	141	51	114	174	61	98	138	59	98	135	33	4	4	-93	0	0	-90	-5	-5	7	4	2	49
35.5123	0	99	143	52	113	176	60	97	139	59	98	136	33	4	3	-93	-1	0	-90	-5	-5	7	4	2	51
35.6352	0	99	144	52	114	177	59	99	140	59	98	135	34	4	3	-92	0	0	-91	-5	-5	8	4	1	51
35.7581	0	99	142	51	114	174	60	97	138	59	98	135	34	4	3	-94	0	1	-91	-4	-5	7	4	2	46
35.881	0	99	141	50	114	174	60	96	137	57	98	136	34	3	2	-93	0	0	-90	-4	-6	7	5	2	47
36.0038	0	99	142	51	114	174	60	97	138	57	98	135	34	4	2	-93	0	0	-90	-5	-5	7	4	1	48
36.1267	0	100	142	51	114	175	61	97	138	58	99	135	33	4	3	-93	0	0	-89	-4	-4	7	5	1	49
36.2496	0	99	143	51	115	175	60	98	139	59	98	135	34	4	3	-92	0	0	-90	-5	-6	7	5	2	51
36.3725	0	99	144	53	114	175	59	98	140	60	98	135	34	4	3	-91	0	0	-90	-5	-5	7	3	2	50
36.4954	0	99	142	51	114	174	60	97	138	58	98	136	35	3	3	-94	-1	0	-90	-4	-6	6	4	2	47
36.6182	0	99	142	50	114	175	60	97	138	59	97	134	33	4	4	-93	0	0	-90	-4	-6	7	5	1	47
36.7411	0	99	142	51	113	176	60	98	138	58	97	134	34	4	3	-93	-1	-1	-90	-5	-5	6	4	1	48
36.864	0	98	143	52	114	175	60	99	139	59	97	134	34	4	3	-92	0	0	-90	-5	-5	7	4	2	50
36.9869	0	100	143	52	113	177	60	97	140	59	98	136	34	4	4	-91	0	0	-90	-6	-5	7	4	2	52
37.1098	0	99	144	53	114	177	59	99	140	60	99	136	33	4	3	-92	0	0	-91	-5	-5	7	4	1	50
37.2326	0	99	141	50	113	174	60	97	138	59	97	135	34	4	3	-94	0	0	-90	-5	-5	5	4	1	46
37.3555	0	99	142	51	113	175	60	98	139	58	97	135	34	3	4	-93	0	0	-89	-5	-6	7	5	1	48
37.4784	0	98	143	51	113	174	60	98	139	59	96	135	34	4	3	-93	-1	0	-90	-5	-5	7	4	1	48
37.6013	0	99	143	51	114	175	60	99	139	59	97	135	34	5	3	-92	0	1	-90	-6	-6	7	5	2	50
37.7242	0	100	143	50	114	176	59	98	141	59	99	135	34	4	3	-93	-1	0	-91	-5	-5	7	5	1	52
37.847	0	99	143	53	114	176	58	98	140	60	97	136	34	4	3	-92	0	0	-90	-5	-6	7	4	0	50
37.9699	0	99	142	51	113	175	59	98	139	58	98	134	34	4	3	-94	0	0	-91	-4	-5	7	4	2	46
38.0928	0	98	143	51	113	173	60	98	138	58	98	135	34	4	3	-94	0	1	-90	-6	-5	8	4	3	48
38.2157	0	100	142	50	112	174	60	97	139	60	97	135	34	4	3	-94	-1	0	-90	-5	-5	6	4	3	48
38.3386	0	99	142	51	113	174	59	98	139	59	97	135	34	3	3	-92	0	1	-90	-5	-5	7	4	2	50
38.4614	0	100	144	51	113	174	59	99	140	60	98	135	34	4	2	-92	0	0	-90	-5	-6	6	4	2	51
38.5843	0	100	144	53	113	176	59	99	141	60	99	135	33	4	3	-92	-1	0	-90	-5	-6	6	5	1	51
38.7072	0	100	141	51	113	174	60	98	139	58	96	136	34	4	3	-94	0	0	-91	-5	-4	7	5	2	47
38.8301	0	100	142	51	114	175	60	98	139	59	97	136	34	5	3	-94	0	1	-90	-5	-5	7	5	2	48
38.953	0	99	142	50	113	176	60	97	139	58	96	134	34	4	3	-93	-1	0	-89	-5	-6	7	5	2	48
39.0758	0	100	143	50	114	175	59	99	139	57	97	134	34	4	4	-91	0	0	-88	-5	-5	5	4	0	47
39.1987	0	100	143	50	113	174	60	99	140	58	98	133	33	4	3	-89	0	0	-88	-4	-5	5	4	1	49
39.3216	0	100	144	51	113	176	58	99	140	58	97	134	34	5	3	-89	0	0	-89	-5	-5	6	4	1	51
39.4445	0	100	142	51	113	174	59	99	140	58	98	136	34	4	2	-92	0	0	-89	-5	-5	7	4	2	47
39.5674	0	99	142	50	114	174	60	98	140	58	98	135	33	4	3	-93	-1	0	-90	-4	-5	7	5	1	49
39.6902	0	99	143	51	113	174	60	98	139	58	97	136	34	4	3	-91	-1	0	-89	-5	-5	7	4	2	49
39.8131	0	99	143	50	113	175	59	98	140	58	98	134	34	5	4	-91	-1	0	-90	-5	-5	7	5	2	50
39.936	0	100	143	51	114	176	59	99	140	59	98	136	34	4	3	-91	0	0	-90	-5	-6	6	5	1	52
40.0589	0	99	144	53	114	176	58	99	140	59	98	135	34	4	3	-92	-1	0	-90	-5	-5	7	4	1	50
40.1818	1	99	142	50	114	173	60	97	137	57	97	136	34	4	3	-94	0	0	-90	-5	-5	6	4	1	47
40.3046	0	99	142	50	114	175	59	97	138	57	98	134	34	4	3	-94	-1	0	-89	-5	-4	6	4	1	47
40.4275	0	99	142	50	114	173	59	98	138	58	97	135	34	4	3	-93	0	0	-90	-4	-6	7	4	2	48
40.5504	0	99	142	50	113	174	59	97	139	58	98	136	33	4	4	-93	0	1	-91	-5	-5	7	4	2	49
40.6733	0	99	143	51	113	175	59	98	139	58	97	134	34	4	3	-92	-1	0	-90	-5	-6	7	4	1	51
40.7962	0	99	142	52	114	175	59	98	140	59	97	134	34	4	4	-91	-1	1	-90	-5	-5	7	5	2	50
40.919	0	99	141	51	113	173	59	98	138	57	98	135	34	4	3	-93	0	0	-90	-5	-5	6	5	3	47
41.0419	0	98	141	50	113	173	60	97	137	57	97	134	33	4	3	-93	0	0	-91	-5	-5	6	4	2	47
41.1648	0	99	141	50	113	172	59	96	138	58	97	134	34	4	3	-92	-1	0	-89	-5	-5	6	5	2	49
41.2877	0	99	142	51	112	173	58	97	138	59	97	134	34	4	4	-92	0	1	-90	-5	-5	7	4	2	48
41.4106	0	99	143	50	113	173	59	97	138	58	97	134	33	3	3	-91	-1	0	-89	-4	-4	6	4	1	51
41.5334	0	100	142	51	114	174	59	98	138	59	97	133	32	4	3	-91	0	0	-91	-4	-5	6	4	1	50
41.6563	0	99	141	50	113	171	59	97	137	58	98	133	34	5	3	-94	0	1	-90	-5	-5	7	4	2	47
41.7792	0	99	141	50	113	171	59	97	137	58	96	133	34	4	3	-93	-1	0	-89	-5	-6	6	4	3	47
41.9021	0	99	141	50	112	172	59	97	136	58	97	133	33	4	3	-93	0	0	-89	-5	-5	7	4	2	49
42.025	0	99	141	51	113	172	60	98	138	58	97	133	33	4	3	-92	-1	0	-90	-5	-5	8	5	2	49
42.1478	0	99	142	50	113	174	59	98	139	59	97	133	34	3	2	-91	0	0	-91	-5	-5	7	4	1	52
42.2707	0	99	143	53	112	173	58	98	138	59	97	133	34	5	3	-91	0	0	-90	-5	-5	7	4	1	51
42.3936	0	99	141	51	113	173	58	97	138	58	97	133	33	4	3	-94	0	0	-91	-4	-5	6	4	1	47
42.5165	0	100	141	51	113	173	59	97	136	58	98	134	34	3	3	-93	-1	0	-91	-5	-5	6	4	1	47
42.6394	0	99	140	50	113	172	60	97	138	58	96	134	33	4	3	-93	0	0	-90	-5	-5	7	5	1	49
42.7622	0	99	141	50	113	173	60	98	138	58	97	132	33	4	3	-93	0	0	-90	-6	-5	7	4	1	49
42.8851	0	99	143	50	113	173	59	97	138	59	97	133	34	4	3	-91	0	0	-90	-5	-5	7	5	1	51
43.008	0	99	143	52	113	173	58	98	139	59	98	134	34	4	2	-93	0	0	-91	-4	-6	7	4	1	52
43.1309	0	99	142	51	113	173	59	97	138	58	97	133	33	4	3	-93	0	1	-90	-4	-6	7	4	2	48
43.2538	0	99	141	50	113	173	59	97	137	58	98	134	34	4	2	-94	0	0	-90	-4	-5	7	4	2	47
43.3766	0	98	141	51	114	174	59	97	138	58	97	133	34	4	3	-93	0	0	-90	-6	-5	7	4	1	47
43.4995	0	98	141	51	114	172	59	98	138	58	97	133	34	4	3	-94	0	0	-91	-4	-5	7	5	2	49
43.6224	0	99	141	50	113	174	60	98	139	59	97	133	34	4	3	-92	0	0	-89	-5	-5	7	4	0	50
43.7453	0	99	142	51	113	174	60	99	139	59	97	134	34	4	4	-93	0	0	-90	-6	-5	7	4	1	51
43.8682	0	98	141	51	113	174	59	97	138	58	98	133	33	4	2	-93	-1	0	-90	-5	-5	8	5	1	48
43.991	0	99	141	51	113	173	60	97	137	58	97	134	34	4	3	-95	0	0	-91	-6	-5	7	4	2	47
44.1139	0	99	141	50	113	171	60	98	138	59	97	135	34	5	2	-93	0	1	-90	-6	-6	7	4	2	48
44.2368	0	98	142	50	113	173	60	97	138	59	98	134	34	4	3	-93	0	0	-90	-5	-5	7	4	3	49
44.3597	0	99	141	51	113	175	59	97	139	58	97	135	34	4	2	-92	0	0	-91	-4	-5	7	4	1	51
44.4826	0	99	142	51	113	175	59	98	139	60	98	134	34	3	3	-93	-1	0	-92	-5	-5	7	5	1	52
44.6054	0	99	142	53	114	175	59	98	141	60	97	136	34	4	3	-91	0	0	-91	-5	-5	7	5	2	51
44.7283	0	99	141	51	114	173	60	97	138	58	98	135	34	4	3	-94	0	1	-90	-5	-5	7	4	2	47
44.8512	0	99	141	50	113	174	60	98	137	58	98	136	34	4	3	-94	-1	0	-91	-5	-5	7	4	3	47
44.9741	0	99	142	50	113	175	60	97	139	59	97	135	34	4	4	-94	-1	0	-91	-5	-5	7	5	2	48
45.097	0	99	141	50	113	175	60	97	138	58	98	135	34	4	3	-93	-1	-1	-90	-5	-5	7	4	0	49
45.2198	0	99	142	50	113	175	60	98	139	59	97	135	35	4	3	-92	0	0	-91	-5	-4	7	4	1	51
45.3427	0	100	143	52	113	176	59	98	140	59	99	135	35	4	4	-92	-1	0	-91	-5	-5	7	4	2	51
45.4656	0	98	142	53	114	176	59	98	139	58	98	136	34	4	4	-93	-1	0	-92	-5	-6	8	5	1	49
45.5885	0	98	141	51	113	174	59	97	138	58	98	136	35	3	3	-94	0	0	-91	-5	-5	6	4	2	47
45.7114	0	98	140	50	113	174	60	98	137	59	98	135	35	4	3	-94	0	1	-90	-4	-6	7	4	2	47
45.8342	0	99	141	50	113	173	60	98	138	59	97	136	35	4	3	-93	0	0	-91	-4	-5	8	4	3	49
45.9571	0	99	141	51	114	175	60	98	138	58	97	134	34	4	3	-92	0	0	-90	-5	-5	7	4	2	49
46.08	0	98	142	52	113	174	60	98	138	58	97	136	35	3	3	-91	0	0	-91	-5	-5	7	5	2	51
46.2029	0	99	142	53	113	175	60	98	139	60	97	136	34	4	3	-91	0	0	-91	-5	-5	7	4	2	51
46.3258	0	98	142	53	113	174	59	98	140	59	96	135	34	4	3	-93	0	0	-91	-4	-6	8	4	1	49
46.4486	0	97	141	51	113	173	61	97	137	58	97	134	34	4	4	-95	0	1	-91	-5	-5	6	5	2	47
46.5715	0	99	140	51	112	173	60	97	138	58	96	134	34	4	3	-94	0	0	-90	-6	-5	7	4	2	48
46.6944	0	99	141	51	113	174	60	97	137	59	96	133	35	4	2	-93	0	0	-90	-4	-5	7	5	2	48
46.8173	0	99	141	51	114	173	60	98	138	58	97	136	35	4	4	-93	0	1	-91	-6	-6	7	5	2	50
46.9402	0	99	141	51	114	175	59	97	138	59	98	134	34	4	3	-91	0	0	-92	-4	-5	8	3	0	51
47.063	0	99	142	52	113	175	59	97	139	60	97	134	34	4	3	-92	0	0	-92	-4	-6	8	4	1	51
47.1859	0	98	140	51	113	172	60	97	137	58	97	135	35	5	3	-94	0	0	-91	-6	-5	7	4	3	47
47.3088	0	98	140	50	113	172	60	97	137	58	97	134	34	5	3	-94	0	0	-91	-5	-6	7	4	2	48
47.4317	0	98	140	50	114	172	61	96	137	57	96	134	34	4	3	-94	0	1	-91	-6	-5	7	5	2	49
47.5546	0	98	141	50	113	173	60	97	138	59	97	133	34	4	2	-93	0	0	-90	-5	-5	7	4	2	50
47.6774	0	99	141	51	114	174	60	98	138	59	98	133	34	5	3	-92	-1	0	-90	-5	-6	7	5	2	51
47.8003	0	99	142	52	114	175	59	98	139	59	97	134	35	4	4	-93	0	0	-91	-5	-5	8	5	1	52
47.9232	0	99	141	51	113	173	60	97	138	57	97	133	34	3	3	-93	0	0	-92	-5	-4	7	4	2	48
48.0461	0	98	140	52	114	173	60	97	137	59	97	133	35	4	3	-94	-1	1	-90	-5	-4	7	4	2	47
48.169	0	98	140	50	112	171	61	96	137	58	97	134	34	4	3	-93	0	1	-90	-5	-5	7	4	2	47
48.2918	0	99	140	50	112	171	60	97	136	58	96	133	34	5	4	-94	-1	1	-90	-5	-5	7	4	2	49
48.4147	0	98	141	51	112	171	60	97	136	58	98	134	34	4	2	-93	-1	1	-91	-5	-6	7	4	2	49
48.5376	0	99	141	50	113	173	59	97	138	58	97	132	35	4	3	-92	0	0	-90	-5	-5	7	5	1	51
48.6605	0	99	142	52	113	174	58	97	138	59	97	133	35	4	3	-92	-1	0	-92	-4	-6	7	4	1	51
48.7834	0	98	139	51	114	171	59	97	137	58	97	133	34	4	3	-93	-1	1	-90	-5	-4	8	4	2	47
48.9062	0	98	140	50	112	172	60	97	136	58	97	133	34	5	4	-94	0	1	-91	-5	-5	7	5	2	47
49.0291	0	98	139	50	113	172	60	98	136	58	97	133	34	4	3	-93	0	0	-90	-5	-5	7	4	2	47
49.152	0	98	139	50	113	171	59	97	136	58	97	132	34	4	3	-92	-1	1	-90	-5	-5	7	5	2	49
49.2749	0	98	140	51	113	172	59	96	137	59	98	133	34	4	2	-93	0	0	-91	-5	-5	7	3	1	50
49.3978	0	98	140	52	113	173	60	96	137	58	97	133	34	4	3	-92	0	0	-91	-5	-5	7	4	1	51
49.5206	0	98	139	51	112	170	59	97	137	58	96	132	33	3	3	-93	0	0	-91	-6	-5	8	5	2	48
49.6435	0	98	139	50	113	171	60	97	136	58	97	133	34	3	3	-94	0	0	-90	-5	-5	6	3	2	48
49.7664	0	98	139	50	113	172	59	96	135	58	97	132	34	4	2	-94	0	0	-90	-5	-5	8	4	1	48
49.8893	0	97	140	49	113	172	60	97	137	58	95	132	33	4	3	-93	0	0	-90	-5	-5	7	5	0	50
50.0122	0	98	140	50	113	173	59	97	136	59	97	132	34	4	3	-92	0	0	-91	-5	-5	8	4	1	52
50.135	0	99	141	50	112	173	58	98	137	58	97	132	34	5	3	-92	0	0	-91	-5	-5	7	4	1	52
50.2579	0	99	141	51	112	173	58	98	137	59	98	132	33	4	2	-93	-1	0	-91	-5	-4	7	3	1	49
50.3808	0	99	140	50	112	171	60	97	136	58	97	133	34	4	3	-94	-1	1	-91	-5	-6	7	4	2	47
50.5037	0	98	140	50	113	171	60	96	135	57	97	134	34	4	2	-94	-1	1	-90	-5	-6	7	5	2	48
50.6266	0	98	139	50	114	171	60	97	135	58	97	132	34	4	2	-93	-1	0	-90	-5	-5	7	4	3	48
50.7494	0	98	139	50	113	171	59	97	136	58	97	133	33	3	3	-93	-1	0	-90	-5	-5	7	5	2	50
50.8723	0	98	140	52	112	173	59	96	137	58	97	134	34	4	3	-93	0	0	-91	-5	-6	8	4	1	51
50.9952	0	98	140	52	113	173	59	97	137	59	97	133	35	4	2	-92	-1	0	-91	-4	-5	8	4	1	51
51.1181	0	99	140	51	113	173	60	97	135	58	98	133	34	4	4	-92	0	0	-90	-5	-5	6	5	2	48
51.241	0	98	139	50	113	171	60	97	136	58	97	133	34	4	2	-94	0	1	-90	-6	-5	7	4	2	47
51.3638	0	97	139	50	112	171	60	97	135	57	97	133	35	4	3	-94	0	0	-91	-5	-5	7	4	2	48
51.4867	0	98	138	50	113	170	59	97	137	58	97	132	34	4	4	-92	0	0	-90	-5	-5	7	5	1	49
51.6096	0	98	139	51	113	172	60	96	136	58	97	132	34	4	3	-93	0	0	-91	-5	-6	7	4	1	50
51.7325	0	98	139	51	113	173	59	98	137	58	97	132	35	4	3	-92	0	0	-91	-5	-5	7	4	1	51
51.8554	0	99	140	52	113	173	58	97	137	58	97	133	34	4	3	-91	0	0	-91	-5	-5	6	4	1	51
51.9782	0	98	139	50	113	171	59	96	136	58	97	134	35	4	3	-93	0	0	-90	-5	-6	7	5	2	49
52.1011	0	98	139	49	112	172	60	97	136	59	97	132	35	3	2	-93	-1	0	-89	-4	-5	7	5	2	47
52.224	0	98	140	50	113	171	60	97	136	57	96	133	33	4	3	-94	0	0	-91	-5	-5	7	4	2	48
52.3469	0	98	140	49	113	173	61	97	137	58	96	133	35	5	2	-93	0	0	-90	-5	-4	7	5	1	50
52.4698	0	98	140	51	112	173	59	97	137	59	97	134	35	4	3	-92	-1	0	-91	-5	-5	7	4	1	51
52.5926	0	98	141	51	114	172	59	97	137	59	97	133	35	4	3	-93	0	0	-91	-5	-5	7	4	2	51
52.7155	0	98	140	51	112	171	60	96	136	58	98	134	34	4	4	-94	0	0	-91	-5	-4	7	3	2	48
52.8384	0	97	139	49	112	172	60	97	135	58	97	133	34	4	3	-94	0	0	-91	-4	-5	7	4	2	47
52.9613	0	98	139	50	112	173	60	96	136	57	97	133	35	4	3	-93	-1	0	-90	-5	-5	7	5	1	48
53.0842	0	99	139	50	113	173	59	97	137	58	97	133	34	5	3	-93	0	0	-90	-5	-5	7	5	2	49
53.207	0	98	140	51	112	174	60	97	137	58	97	133	34	3	3	-93	-1	0	-92	-5	-5	7	4	1	50
53.3299	0	98	141	51	112	174	60	98	137	59	97	134	35	4	3	-92	0	0	-92	-5	-4	8	4	2	52
53.4528	0	98	140	52	112	172	59	97	136	58	96	135	34	4	3	-93	0	0	-91	-4	-5	8	5	2	49
53.5757	0	97	138	50	113	172	60	97	135	59	97	134	35	4	2	-94	-1	1	-90	-5	-5	8	5	2	47
53.6986	0	98	138	49	112	172	60	97	134	57	97	134	34	4	3	-94	0	0	-91	-4	-5	7	4	2	47
53.8214	0	97	137	50	113	172	60	97	134	58	98	134	35	4	2	-93	-1	0	-90	-5	-4	7	5	2	48
53.9443	0	98	137	49	113	174	60	96	134	57	98	134	35	4	3	-93	-1	0	-90	-5	-5	8	5	1	51
54.0672	0	97	137	49	113	175	60	97	133	58	98	135	34	4	2	-93	0	0	-91	-5	-4	7	4	1	51
54.1901	0	99	139	51	115	176	59	97	135	58	98	135	35	3	3	-92	-1	0	-92	-5	-4	8	4	1	52
54.313	0	97	138	50	113	174	59	96	135	58	97	135	34	4	2	-95	0	0	-90	-6	-5	8	4	2	48
54.4358	0	97	138	49	113	172	61	96	134	58	97	134	34	4	3	-94	0	0	-89	-5	-5	6	4	2	47
54.5587	0	98	138	50	113	171	60	96	134	58	96	134	34	4	2	-94	0	0	-90	-5	-5	7	5	2	47
54.6816	0	98	139	50	113	172	60	97	135	58	97	134	34	5	3	-94	0	1	-90	-5	-5	7	5	1	49
54.8045	0	99	140	50	112	172	60	97	136	58	96	134	34	3	3	-92	0	0	-91	-5	-5	7	5	2	51
54.9274	0	98	140	51	112	173	58	96	137	60	97	133	34	4	2	-92	0	0	-92	-4	-5	7	4	1	52
55.0502	0	98	139	50	112	171	60	96	136	58	98	132	35	4	4	-93	0	1	-91	-5	-5	7	5	1	48
55.1731	0	98	140	50	113	171	59	97	136	59	97	132	35	4	3	-94	0	0	-91	-5	-5	7	4	3	48
55.296	0	99	139	50	112	171	61	97	136	58	95	133	34	3	3	-94	0	0	-91	-5	-5	7	4	2	49
55.4189	0	98	140	50	113	172	60	97	136	58	97	133	35	5	4	-93	0	1	-90	-5	-5	7	5	3	48
55.5418	0	98	140	51	113	171	59	96	137	59	97	134	33	4	2	-93	-1	1	-91	-5	-5	8	3	2	51
55.6646	0	99	141	52	112	172	59	96	138	60	96	134	34	4	3	-93	0	0	-92	-5	-5	8	4	2	52
55.7875	0	99	140	51	112	172	60	96	136	59	96	132	34	4	3	-94	-1	0	-92	-5	-5	8	5	2	48
55.9104	0	98	139	50	112	172	61	97	138	59	96	132	34	4	3	-94	0	0	-90	-4	-5	7	4	2	49
56.0333	0	98	139	50	113	171	60	97	136	59	96	132	34	4	3	-94	0	0	-91	-5	-5	7	4	2	50
56.1562	0	99	140	50	113	173	61	97	137	60	97	132	33	4	3	-94	0	0	-91	-5	-5	8	4	1	49
56.279	0	99	141	50	113	173	60	97	138	60	96	133	34	5	3	-92	0	0	-91	-6	-6	8	5	1	52
56.4019	0	99	142	52	113	174	59	98	138	61	98	132	35	3	2	-92	0	0	-92	-5	-5	8	5	1	52
56.5248	0	98	139	52	112	172	60	96	137	59	97	133	34	4	3	-94	0	0	-91	-5	-5	7	4	2	48
56.6477	0	98	139	51	113	173	60	97	137	60	97	132	34	3	3	-95	0	0	-91	-4	-4	8	4	1	49
56.7706	0	98	140	50	113	173	60	97	137	59	98	132	33	3	4	-94	0	0	-91	-5	-6	7	4	1	50
56.8934	0	98	141	51	113	172	60	97	137	60	97	133	34	4	3	-94	0	0	-92	-5	-6	8	4	2	51
57.0163	0	98	140	51	113	172	60	97	138	60	97	132	34	4	3	-93	0	0	-93	-5	-6	8	4	1	52
57.1392	0	98	140	52	113	174	59	98	139	61	96	133	35	4	3	-94	0	0	-92	-5	-5	8	4	1	53
57.2621	0	98	141	51	113	173	60	97	138	60	97	134	34	4	3	-94	0	0	-92	-5	-4	8	5	1	48
57.385	0	98	140	50	113	172	61	96	136	59	96	133	35	4	3	-95	0	1	-91	-5	-5	8	4	3	48
57.5078	0	98	140	51	112	172	60	97	137	59	96	133	36	3	3	-94	-1	1	-91	-5	-5	8	4	3	48
57.6307	0	98	140	50	114	173	60	97	136	60	97	133	34	4	2	-94	0	1	-91	-4	-5	8	4	2	49
57.7536	0	98	141	51	113	173	60	96	137	60	96	133	34	3	3	-95	-1	0	-92	-4	-5	7	4	2	50
57.8765	0	99	141	51	112	173	60	97	138	60	97	134	34	4	3	-94	-1	0	-92	-4	-6	7	5	2	50
57.9994	0	98	141	52	113	174	60	98	138	61	97	134	34	4	3	-94	0	0	-91	-5	-6	8	4	2	49
58.1222	0	98	140	51	112	173	59	97	137	59	97	133	35	4	4	-94	0	0	-92	-5	-5	7	4	2	47
58.2451	0	98	140	50	112	172	60	97	136	59	96	135	34	4	3	-95	0	0	-91	-4	-6	8	5	2	48
58.368	0	97	139	50	113	172	60	97	136	60	96	134	35	4	3	-94	0	0	-91	-5	-5	8	4	1	49
58.4909	0	97	140	51	112	172	60	97	137	60	97	135	35	4	3	-95	0	1	-91	-5	-5	7	3	3	49
58.6138	0	98	140	51	113	174	61	97	137	59	96	133	34	4	3	-94	0	0	-91	-4	-5	8	3	1	50
58.7366	0	98	140	52	113	173	60	97	137	59	98	135	35	4	4	-93	0	0	-92	-5	-5	9	4	3	51
58.8595	0	98	139	51	113	172	60	96	136	59	97	134	35	4	3	-94	0	1	-91	-5	-5	7	3	2	48
58.9824	0	98	139	51	113	173	61	97	136	59	97	134	34	4	3	-94	0	0	-91	-5	-6	8	5	2	48
59.1053	0	97	140	50	113	172	60	95	137	60	97	134	34	4	3	-93	0	1	-91	-5	-6	8	4	2	49
59.2282	0	98	140	51	113	173	60	96	137	60	97	135	34	4	3	-94	-1	0	-91	-5	-5	7	4	2	50
59.351	0	97	140	51	112	173	61	97	137	60	97	135	34	3	3	-93	0	0	-92	-5	-5	7	4	3	52
59.4739	0	98	141	52	112	175	59	97	138	61	97	134	35	4	3	-93	0	0	-92	-4	-5	7	4	1	52
59.5968	0	98	139	51	112	173	60	97	135	59	97	135	34	3	3	-95	0	0	-91	-5	-5	8	4	2	47
59.7197	0	97	139	50	112	173	61	97	136	58	97	134	35	3	3	-95	0	1	-91	-4	-5	7	4	3	48
59.8426	0	97	138	51	112	172	61	96	136	59	97	134	34	4	2	-94	0	0	-91	-5	-5	8	4	2	48
59.9654	0	97	139	51	112	173	60	96	136	60	97	134	36	4	3	-93	0	0	-90	-5	-5	8	4	2	49
60.0883	0	98	140	50	112	173	60	96	138	59	97	134	34	4	3	-93	0	0	-91	-5	-5	7	4	2	51
60.2112	0	98	141	51	113	173	61	96	138	60	97	135	35	4	3	-93	0	0	-92	-5	-4	7	5	2	51
60.3341	0	98	140	52	113	173	59	97	137	60	97	134	35	3	3	-92	0	0	-91	-5	-4	9	4	2	49
60.457	0	98	139	51	112	172	60	96	136	59	97	134	35	4	3	-96	0	0	-91	-5	-5	7	5	2	47
60.5798	0	97	140	51	112	173	60	96	135	59	97	133	34	4	3	-95	-1	0	-91	-5	-6	8	4	2	47
60.7027	0	98	139	50	113	172	60	97	135	58	97	134	35	3	3	-95	0	0	-91	-5	-5	7	4	2	48
60.8256	0	97	139	51	112	172	61	97	137	59	97	134	34	4	3	-93	0	0	-91	-5	-6	7	4	2	49
60.9485	0	98	139	51	112	174	60	97	137	59	96	134	35	4	3	-93	0	0	-91	-5	-5	7	5	2	50
61.0714	0	98	140	51	113	174	59	97	138	60	97	133	35	4	4	-93	0	0	-91	-5	-5	8	5	1	51
61.1942	0	98	140	52	113	174	59	97	137	59	97	133	34	4	3	-93	0	0	-92	-5	-4	8	5	1	50
61.3171	0	97	140	50	112	172	61	97	136	59	96	134	35	4	4	-95	-1	0	-92	-5	-5	8	3	2	47
61.44	0	98	139	51	112	172	60	96	136	59	96	133	35	3	3	-94	0	1	-91	-5	-5	7	4	2	48
61.5629	0	97	140	52	112	172	61	95	136	59	97	133	35	4	2	-93	-1	1	-91	-5	-5	7	5	3	48
61.6858	0	98	140	51	113	171	61	96	137	59	96	133	34	4	2	-94	0	0	-91	-5	-5	8	3	2	50
61.8086	0	99	140	51	112	172	60	97	138	59	96	134	34	4	3	-94	0	0	-91	-4	-5	8	5	2	51
61.9315	0	98	141	52	112	172	59	97	137	60	97	134	34	4	3	-93	0	0	-91	-4	-6	8	4	3	50
62.0544	0	98	139	51	113	172	60	98	136	59	96	133	35	4	3	-94	0	0	-92	-5	-5	8	5	2	47
62.1773	0	98	139	51	111	172	61	97	136	59	96	134	34	4	3	-95	0	0	-91	-5	-5	7	4	2	47
62.3002	0	98	139	51	112	171	60	96	136	59	96	133	34	5	3	-93	0	0	-90	-4	-5	7	3	3	49
62.423	0	97	140	51	112	172	60	96	137	60	96	133	35	4	3	-93	0	0	-92	-5	-5	8	4	2	49
62.5459	0	97	140	50	112	172	60	97	137	60	96	134	34	4	3	-93	0	0	-92	-5	-5	8	4	2	51
62.6688	0	98	140	51	113	174	60	97	139	61	97	134	35	4	3	-93	0	0	-92	-4	-4	8	4	1	52
62.7917	0	97	141	52	113	173	61	97	137	60	96	133	34	5	3	-93	0	0	-91	-6	-5	7	4	2	49
62.9146	0	98	139	51	112	171	60	96	136	59	97	133	35	3	3	-95	0	1	-91	-5	-6	7	4	3	47
63.0374	0	98	139	50	112	171	61	97	137	59	97	133	35	4	3	-95	0	0	-92	-5	-5	8	4	1	49
63.1603	0	97	139	51	112	171	61	96	137	59	96	134	34	4	3	-94	0	0	-91	-5	-6	8	4	3	49
63.2832	0	98	140	52	112	172	60	97	138	59	97	132	35	4	3	-93	0	0	-92	-4	-5	8	4	2	51
63.4061	0	98	140	51	111	173	60	97	138	60	97	134	35	3	3	-93	0	1	-92	-5	-6	7	5	2	51
63.529	0	99	141	52	113	173	59	97	138	60	98	134	35	4	3	-93	0	0	-92	-5	-6	8	5	1	52
63.6518	0	98	141	52	112	173	60	97	136	60	96	133	35	4	3	-94	-1	0	-92	-5	-5	8	5	1	49
63.7747	0	99	139	51	112	173	61	97	137	59	96	133	35	4	3	-94	0	0	-91	-5	-4	7	4	2	48
63.8976	0	97	140	51	112	172	60	96	136	59	96	133	35	4	3	-94	0	1	-92	-5	-6	9	5	2	48
64.0205	0	98	139	51	113	172	61	97	137	60	96	134	34	4	4	-95	0	0	-91	-5	-5	8	4	2	49
64.1434	0	97	140	51	113	172	60	97	137	59	97	133	35	4	3	-93	0	1	-93	-4	-5	8	4	2	50
64.2662	0	98	141	51	112	173	60	97	138	60	98	134	35	4	3	-93	-1	0	-92	-6	-5	7	5	2	52
64.3891	0	98	141	51	113	174	60	97	139	61	96	134	35	5	3	-93	0	0	-93	-5	-6	7	4	2	53
64.512	0	98	141	52	113	173	61	96	137	60	98	136	34	4	3	-94	0	0	-92	-5	-5	8	4	2	50
64.6349	0	97	140	51	112	172	61	97	137	59	97	135	34	4	3	-95	0	0	-92	-5	-5	8	5	2	48
64.7578	0	96	140	51	113	173	61	96	137	60	97	134	34	4	3	-95	-1	1	-91	-5	-6	8	5	2	49
64.8806	0	97	140	50	113	172	60	96	137	60	97	135	35	4	4	-94	0	0	-92	-5	-5	7	4	2	49
65.0035	0	98	139	52	113	174	61	97	138	59	97	135	34	4	2	-94	0	0	-92	-5	-5	8	4	1	51
65.1264	0	98	140	51	113	175	61	96	139	61	97	135	35	4	2	-94	0	0	-93	-5	-6	7	5	1	51
65.2493	0	98	141	53	113	175	61	97	138	60	98	135	34	4	3	-93	0	0	-93	-6	-5	8	4	1	51
65.3722	0	98	140	51	112	173	61	96	137	60	97	136	35	4	3	-94	-1	1	-92	-5	-5	8	5	2	48
65.495	0	97	140	51	114	174	61	96	137	60	98	134	34	4	3	-96	-1	0	-92	-4	-5	8	5	2	48
65.6179	0	97	139	51	113	173	61	96	137	60	97	135	35	3	3	-95	0	0	-92	-6	-4	9	5	2	49
65.7408	0	97	141	51	112	174	61	97	137	60	97	135	34	4	3	-94	0	1	-92	-4	-5	8	4	2	50
65.8637	0	97	141	51	113	175	61	96	138	60	97	135	35	4	3	-94	0	0	-92	-6	-6	7	4	2	52
65.9866	0	98	141	52	113	175	60	97	140	61	98	135	35	4	4	-93	0	0	-92	-4	-4	8	4	2	52
66.1094	0	97	140	52	113	174	60	96	137	60	97	136	34	3	3	-95	0	0	-93	-6	-6	8	4	1	48
66.2323	0	97	139	51	112	173	61	97	137	60	97	136	35	4	3	-95	0	0	-92	-5	-5	8	4	2	48
66.3552	0	97	139	51	112	172	62	95	137	59	97	135	35	4	3	-95	0	1	-92	-5	-5	8	4	2	48
66.4781	11	97	139	51	112	173	60	96	136	60	97	135	34	4	3	-96	0	0	-92	-6	-6	8	4	2	48
66.601	0	97	139	50	112	173	61	96	136	60	96	136	35	4	3	-96	-1	1	-92	-5	-4	7	3	3	49
66.7238	0	98	140	51	113	174	60	96	137	60	97	135	36	4	3	-94	-1	0	-92	-5	-5	8	4	2	51
66.8467	0	98	141	52	113	174	59	96	138	60	97	136	35	4	3	-93	-1	0	-92	-5	-5	8	4	2	52
66.9696	0	96	139	51	112	172	61	96	137	60	97	135	35	3	3	-96	0	0	-93	-5	-5	9	4	2	48
67.0925	0	96	139	51	112	173	61	95	136	59	97	134	35	4	3	-96	0	1	-93	-5	-5	8	5	2	47
67.2154	0	97	139	52	112	172	61	96	136	59	96	134	35	4	3	-95	0	1	-91	-5	-4	8	4	2	48
67.3382	0	97	138	50	112	172	61	96	137	60	96	133	34	4	3	-94	0	0	-91	-5	-5	7	4	2	49
67.4611	0	97	138	51	112	172	62	96	136	59	96	134	34	4	3	-94	0	1	-92	-6	-5	8	5	3	49
67.584	0	98	140	50	111	172	60	97	137	59	96	134	35	4	3	-94	-1	0	-93	-5	-5	8	4	2	51
67.7069	0	96	140	52	112	172	59	96	136	59	96	133	35	4	4	-94	0	0	-93	-5	-6	8	3	1	49
67.8298	0	97	138	49	112	171	61	95	136	59	96	134	35	4	2	-95	0	0	-92	-5	-5	8	4	3	47
67.9526	0	97	139	49	112	171	61	96	135	60	96	133	35	3	3	-95	-1	1	-92	-4	-4	8	4	2	48
68.0755	0	97	138	49	112	171	61	96	135	59	95	133	35	4	3	-96	0	0	-92	-5	-5	8	4	2	48
68.1984	0	96	139	51	112	172	61	96	136	59	95	133	34	4	2	-94	0	0	-91	-5	-5	8	4	1	49
68.3213	0	97	139	51	112	172	60	96	135	60	96	134	34	3	2	-94	0	1	-92	-4	-5	8	4	2	51
68.4442	0	98	140	52	112	171	60	96	137	59	96	134	34	4	3	-93	-1	0	-92	-5	-4	7	4	2	50
68.567	0	98	139	50	111	171	61	96	135	59	96	132	35	4	3	-95	0	1	-92	-5	-6	7	4	2	47
68.6899	0	97	137	49	111	171	60	96	135	59	96	132	35	4	3	-95	0	0	-92	-5	-5	8	5	3	48
68.8128	0	97	138	50	112	170	60	95	136	58	95	132	34	4	3	-94	-1	0	-91	-5	-6	8	4	2	48
68.9357	0	97	138	50	112	170	61	96	136	59	96	133	34	4	3	-94	0	0	-92	-5	-4	9	5	3	49
69.0586	0	96	139	50	112	171	60	96	136	59	95	132	35	4	2	-94	-1	0	-92	-5	-5	8	5	1	51
69.1814	0	97	139	51	112	172	59	96	137	60	96	133	35	3	2	-93	0	0	-93	-5	-5	7	3	1	52
69.3043	0	97	139	51	112	171	60	96	136	59	96	132	34	4	2	-94	0	0	-92	-5	-5	8	4	2	48
69.4272	0	97	137	50	112	170	61	96	136	59	96	133	34	3	3	-96	0	0	-92	-6	-5	8	4	2	47
69.5501	0	97	138	51	111	170	60	96	134	59	96	132	34	4	3	-95	0	0	-92	-5	-5	8	4	2	48
69.673	0	97	138	50	112	171	60	95	137	58	96	132	35	4	3	-95	0	0	-91	-4	-5	8	4	2	48
69.7958	0	96	138	50	112	172	60	96	135	58	96	132	34	4	3	-93	0	0	-92	-5	-5	8	4	2	50
69.9187	0	97	140	51	111	171	60	96	137	59	96	133	34	3	3	-94	0	0	-92	-5	-4	8	4	2	52
70.0416	0	98	140	51	112	172	59	97	138	60	96	133	35	3	3	-93	0	0	-93	-4	-5	7	4	2	52
70.1645	0	98	138	51	111	171	60	97	136	59	96	133	35	4	3	-94	0	0	-91	-4	-6	8	4	1	48
70.2874	0	96	139	49	112	171	61	96	135	59	96	133	34	3	4	-94	0	1	-91	-5	-5	8	4	3	47
70.4102	0	96	139	50	112	172	60	95	136	59	95	132	35	4	4	-94	-1	0	-91	-5	-5	8	4	1	49
70.5331	0	97	139	50	112	171	60	96	136	60	97	134	34	4	3	-95	0	1	-92	-5	-5	7	3	3	50
70.656	0	97	139	51	113	172	60	96	135	60	96	133	35	3	3	-94	0	0	-92	-4	-5	8	4	1	52
70.7789	0	97	139	51	113	173	60	97	138	61	97	134	35	4	3	-93	0	0	-93	-5	-5	8	4	1	52
70.9018	0	97	139	52	112	172	59	96	136	60	97	134	34	4	3	-94	0	0	-92	-5	-5	8	5	2	51
71.0246	0	97	138	50	112	172	61	95	136	59	96	133	35	4	3	-95	0	0	-92	-5	-6	8	5	1	48
71.1475	0	97	139	50	111	172	61	96	135	59	97	134	35	4	3	-95	0	1	-92	-5	-5	7	4	2	49
71.2704	0	97	138	51	112	171	60	96	135	60	96	133	35	4	3	-95	0	0	-92	-4	-6	8	4	2	49
71.3933	0	96	139	50	113	171	60	96	136	59	97	134	35	4	3	-94	-1	1	-92	-5	-5	8	4	2	51
71.5162	0	97	139	51	112	173	60	96	137	60	97	134	35	4	4	-94	0	0	-93	-5	-5	9	4	2	51
71.639	0	97	139	52	112	173	60	97	138	60	96	135	36	3	3	-94	0	0	-93	-5	-5	9	4	3	53
71.7619	0	96	139	52	112	172	60	96	136	60	97	133	34	4	3	-93	0	0	-92	-5	-5	8	5	2	48
71.8848	0	97	138	50	113	172	60	95	136	59	96	134	35	4	2	-95	0	0	-92	-5	-6	7	5	2	47
72.0077	0	97	138	50	113	172	61	95	136	59	97	134	35	4	2	-94	-1	1	-93	-5	-5	8	5	2	49
72.1306	0	97	138	50	112	172	61	96	136	59	97	134	34	4	3	-94	0	0	-91	-4	-5	8	4	2	49
72.2534	0	98	139	50	112	173	61	96	136	59	97	135	35	4	2	-94	0	1	-92	-6	-5	8	4	2	51
72.3763	0	96	139	51	112	173	59	96	137	60	97	135	35	4	2	-93	-1	1	-93	-5	-4	9	4	2	52
72.4992	0	98	140	51	112	174	59	96	138	61	97	135	35	4	3	-94	0	0	-94	-5	-5	8	4	2	53
72.6221	0	98	139	52	113	173	60	96	137	61	97	136	35	4	3	-94	-1	0	-93	-4	-6	8	5	2	50
72.745	0	97	139	51	112	172	61	96	136	60	96	134	35	4	3	-96	0	0	-92	-5	-5	8	4	1	48
72.8678	0	98	138	51	112	172	60	95	136	60	97	134	35	4	2	-95	0	0	-92	-4	-5	8	5	1	49
72.9907	0	97	139	51	112	172	60	96	137	60	96	135	35	4	3	-95	-1	0	-92	-5	-5	8	4	2	49
73.1136	0	96	139	51	112	172	61	96	137	61	96	134	35	4	2	-94	0	1	-92	-5	-5	7	5	3	50
73.2365	0	98	139	51	113	173	61	96	138	61	97	135	36	4	3	-94	0	0	-93	-5	-5	7	4	2	52
73.3594	0	97	139	52	112	174	60	96	138	60	98	135	34	3	4	-95	0	0	-93	-4	-6	8	4	1	51
73.4822	0	97	139	51	112	172	61	95	136	60	96	134	35	3	3	-96	0	0	-93	-4	-5	9	4	2	47
73.6051	0	96	138	51	112	172	61	95	135	60	95	134	34	4	3	-95	-1	1	-91	-4	-5	9	4	2	49
73.728	0	97	139	51	112	171	61	96	136	60	96	134	35	4	4	-94	0	1	-92	-5	-7	8	4	3	49
73.8509	0	97	139	51	111	171	61	96	136	60	96	134	34	4	3	-94	0	1	-93	-4	-5	8	4	2	50
73.9738	0	97	140	51	112	173	60	97	138	61	96	135	34	4	3	-94	0	0	-93	-5	-5	8	4	3	52
74.0966	0	97	140	51	112	174	60	96	138	62	96	135	35	4	3	-94	0	0	-94	-5	-5	9	4	2	53
74.2195	0	96	140	52	112	173	61	96	137	61	97	135	34	4	3	-93	0	0	-93	-5	-5	8	4	2	49
74.3424	0	96	138	50	112	172	61	95	137	60	95	134	35	4	3	-97	0	1	-94	-5	-4	9	4	2	47
74.4653	0	96	138	50	112	171	60	95	136	60	96	133	34	4	3	-96	-1	1	-94	-5	-5	8	4	2	47
74.5882	0	96	138	50	111	172	60	96	137	60	96	133	35	5	2	-94	0	0	-93	-5	-5	8	4	2	49
74.711	0	97	139	50	112	172	61	96	137	61	95	134	35	4	3	-95	0	0	-93	-5	-4	9	4	2	49
74.8339	0	97	139	52	112	172	61	96	138	61	97	135	34	4	4	-94	0	0	-93	-5	-5	8	4	2	50
74.9568	0	97	140	51	112	173	60	96	138	61	97	134	34	4	3	-94	0	1	-94	-6	-5	8	4	2	52
75.0797	0	97	140	52	112	172	60	96	138	61	96	134	34	4	3	-94	0	0	-93	-5	-5	9	5	2	49
75.2026	0	97	138	50	113	171	60	96	136	60	96	134	35	4	3	-96	0	0	-93	-6	-5	9	4	3	48
75.3254	0	97	139	51	111	172	61	96	137	60	96	134	35	4	3	-96	0	0	-94	-6	-6	9	4	3	49
75.4483	0	97	139	50	112	171	60	96	136	60	95	134	35	4	3	-95	0	1	-93	-5	-4	8	4	2	49
75.5712	0	97	139	51	111	172	60	96	137	61	95	134	34	4	3	-94	0	0	-94	-4	-6	9	4	2	50
75.6941	0	98	139	50	111	173	61	96	137	61	96	133	35	4	3	-95	0	0	-94	-5	-4	9	4	2	52
75.817	0	97	140	52	111	171	60	96	137	61	97	134	34	5	3	-95	0	1	-94	-5	-5	9	4	2	51
75.9398	0	96	138	51	112	171	61	96	136	60	96	133	35	4	3	-96	-1	0	-94	-4	-6	8	4	2	49
76.0627	0	96	138	50	112	170	61	96	136	61	96	132	35	3	2	-95	0	0	-93	-4	-5	8	3	2	49
76.1856	0	97	139	51	111	170	60	96	136	60	95	134	35	4	4	-96	-1	0	-94	-4	-4	9	4	1	49
76.3085	0	97	138	51	111	171	61	96	136	61	95	133	34	3	3	-96	-1	0	-94	-4	-5	8	4	2	50
76.4314	0	98	139	52	111	172	60	96	136	61	96	134	35	5	3	-95	0	0	-95	-6	-5	8	5	1	52
76.5542	0	97	139	51	112	172	60	97	139	62	96	134	35	4	3	-95	0	0	-94	-5	-4	9	3	2	53
76.6771	0	96	140	52	112	171	60	96	137	61	95	134	34	4	3	-96	0	0	-94	-5	-5	8	4	2	48
76.8	0	96	138	50	111	171	61	95	135	60	96	133	35	4	3	-97	-1	1	-94	-5	-5	8	4	2	48
76.9229	0	95	137	50	111	171	61	95	137	60	95	133	36	5	3	-97	0	0	-93	-5	-5	8	4	2	48
77.0458	0	97	138	51	112	171	60	96	137	60	96	134	35	4	3	-96	0	1	-93	-6	-5	9	5	2	49
77.1686	0	97	138	50	113	171	61	95	137	61	96	134	35	4	4	-96	0	0	-94	-4	-5	8	4	2	50
77.2915	0	97	139	50	111	172	60	96	137	61	95	133	34	4	2	-95	0	0	-94	-5	-5	9	4	2	51
77.4144	0	97	139	52	112	173	60	97	138	61	97	135	35	4	3	-94	-1	0	-95	-5	-5	9	5	2	53
77.5373	0	97	139	52	112	172	60	95	137	60	96	134	35	4	3	-96	0	0	-94	-5	-5	9	3	2	48
77.6602	0	97	138	50	112	172	61	96	136	60	95	134	35	4	3	-95	0	1	-93	-5	-5	8	4	2	48
77.783	0	97	138	50	112	171	61	96	136	60	97	134	35	4	3	-97	0	0	-93	-5	-5	9	4	3	49
77.9059	0	95	138	50	112	171	61	95	136	61	97	134	35	4	3	-96	0	0	-94	-5	-5	9	4	2	49
78.0288	0	97	138	51	111	172	61	96	137	61	97	134	35	4	3	-95	0	0	-93	-4	-5	8	4	3	50
78.1517	0	97	140	51	112	172	61	97	137	61	97	135	35	4	3	-95	0	0	-93	-6	-4	9	5	2	51
78.2746	0	96	139	52	112	172	60	96	138	61	97	135	35	3	3	-95	-1	0	-94	-4	-5	9	4	1	51
78.3974	0	97	138	50	112	172	61	95	135	59	96	134	34	4	2	-96	0	0	-94	-4	-5	8	4	3	48
78.5203	0	96	138	50	112	171	61	96	136	61	96	134	36	4	3	-96	0	1	-93	-5	-6	8	3	2	48
78.6432	0	96	138	50	113	172	61	95	136	61	96	134	35	3	3	-96	-1	0	-93	-5	-5	8	4	2	49
78.7661	0	96	138	51	112	172	61	95	137	61	96	134	34	4	2	-96	-1	0	-94	-4	-5	9	5	2	49
78.889	0	97	139	51	112	173	61	97	137	60	97	134	35	4	3	-95	0	0	-94	-5	-5	9	5	1	53
79.0118	0	97	139	51	112	173	60	96	138	61	96	136	36	4	3	-95	0	1	-95	-6	-5	9	5	2	53
79.1347	0	97	138	52	112	173	61	96	137	61	97	135	35	4	4	-97	0	0	-94	-6	-5	8	4	2	49
79.2576	0	96	138	50	112	172	62	96	137	60	96	135	35	4	3	-97	0	0	-93	-4	-5	9	5	2	48
79.3805	0	96	138	49	112	172	61	95	136	60	97	135	36	4	3	-96	0	0	-93	-5	-5	9	5	3	49
79.5034	0	97	138	50	111	171	61	95	136	60	96	134	35	4	3	-96	0	0	-93	-5	-5	9	5	2	50
79.6262	0	96	138	51	112	173	61	96	137	61	96	135	35	4	3	-95	0	1	-94	-5	-5	8	4	2	51
79.7491	0	96	139	51	112	172	59	96	137	62	97	135	36	3	3	-96	0	0	-95	-5	-5	8	5	2	52
79.872	0	97	140	53	112	172	60	97	138	61	96	136	35	3	3	-95	0	1	-94	-5	-4	9	4	2	52
79.9949	0	96	138	51	112	171	61	96	136	61	96	135	35	4	3	-96	0	0	-94	-5	-5	9	4	2	48
80.1178	0	97	138	50	112	172	61	95	135	61	96	134	35	4	3	-97	0	1	-94	-5	-5	10	5	2	48
80.2406	0	96	138	51	112	171	61	95	136	60	95	133	35	3	2	-96	0	0	-93	-5	-5	8	3	2	48
80.3635	0	95	138	49	111	171	61	95	136	60	96	133	34	4	3	-96	0	1	-94	-5	-5	9	4	2	49
80.4864	0	96	139	51	112	171	61	95	137	61	96	134	35	3	3	-96	-1	0	-93	-4	-5	9	4	2	50
80.6093	0	97	139	51	113	172	61	96	137	61	96	133	35	4	3	-95	0	1	-93	-4	-5	9	4	2	52
80.7322	0	97	140	52	112	172	60	96	138	62	96	134	35	4	3	-95	0	0	-95	-5	-5	9	5	3	52
80.855	0	96	138	51	112	172	61	94	136	60	96	134	35	4	2	-97	-1	0	-94	-4	-5	9	4	3	48
80.9779	0	95	138	50	111	171	61	95	136	61	96	134	35	3	3	-96	0	0	-93	-4	-5	8	4	2	48
81.1008	0	95	137	50	111	171	61	95	136	59	95	134	35	4	4	-96	-1	1	-94	-5	-5	8	4	3	49
81.2237	0	96	138	51	112	171	62	95	136	60	96	133	34	4	4	-95	0	0	-93	-5	-5	9	4	2	49
81.3466	0	97	139	50	112	172	60	95	136	60	96	134	34	3	3	-96	0	0	-93	-5	-5	8	4	2	50
81.4694	0	97	139	51	112	172	60	96	137	61	96	133	36	5	2	-96	0	0	-94	-5	-5	10	4	1	52
81.5923	0	96	139	52	111	171	61	96	137	60	95	134	35	3	3	-95	0	0	-93	-5	-5	9	4	2	49
81.7152	0	96	137	50	112	172	61	95	136	60	95	134	35	3	3	-97	0	0	-93	-5	-5	9	4	3	48
81.8381	0	96	139	51	112	171	61	95	136	61	96	134	35	4	3	-96	-1	1	-94	-5	-5	9	5	3	49
81.961	0	96	138	51	111	171	61	96	137	60	96	134	35	3	3	-96	0	1	-93	-5	-5	9	4	3	49
82.0838	0	97	139	51	111	173	61	96	137	61	96	134	35	4	3	-95	0	0	-94	-5	-6	8	4	2	51
82.2067	0	97	138	51	112	172	60	96	138	61	96	134	34	4	3	-96	-1	0	-95	-5	-5	8	4	3	52
82.3296	0	96	139	51	111	172	61	95	137	62	96	135	35	4	3	-95	0	1	-95	-5	-5	9	4	3	50
82.4525	0	96	138	51	112	172	61	95	136	60	96	133	35	3	3	-96	0	0	-94	-5	-5	9	4	2	48
82.5754	0	96	139	50	111	172	61	94	136	61	96	134	36	4	2	-97	0	0	-93	-4	-4	9	4	2	49
82.6982	0	96	137	50	112	172	61	95	136	60	95	134	36	4	2	-97	0	0	-94	-5	-5	8	4	3	49
82.8211	0	96	138	51	111	171	61	95	136	61	96	134	35	4	3	-96	-1	0	-94	-5	-6	9	4	2	50
82.944	0	97	139	51	113	173	60	96	137	62	96	135	36	4	3	-95	0	0	-94	-6	-5	9	4	2	52
83.0669	0	97	140	52	112	173	60	96	138	60	96	135	35	4	4	-95	0	0	-94	-5	-5	9	3	2	51
83.1898	0	97	138	51	111	171	61	95	136	60	96	134	35	4	3	-98	0	1	-95	-5	-6	9	4	3	47
83.3126	0	96	138	50	112	172	62	95	135	60	96	134	35	3	3	-98	-1	1	-94	-5	-5	9	4	2	47
83.4355	0	96	138	50	111	172	61	95	135	60	97	134	35	3	3	-97	0	0	-93	-5	-5	9	4	2	47
83.5584	0	96	138	50	112	171	61	95	135	59	97	134	35	4	3	-97	0	1	-93	-5	-6	9	3	2	49
83.6813	0	96	139	50	112	171	61	96	135	60	96	134	34	4	2	-96	0	0	-94	-5	-5	9	4	2	50
83.8042	0	96	139	51	111	173	61	96	137	61	96	135	35	3	2	-96	0	0	-94	-5	-5	9	4	2	51
83.927	0	96	138	52	111	172	60	96	137	61	97	135	35	4	3	-96	0	0	-95	-5	-5	9	4	2	50
84.0499	0	96	136	51	111	171	61	95	135	60	96	133	36	5	3	-98	-1	0	-94	-5	-5	9	4	1	48
84.1728	0	96	137	50	112	170	61	94	135	60	96	134	35	4	3	-98	0	1	-94	-4	-5	8	4	2	47
84.2957	0	95	137	49	112	171	61	94	135	60	96	133	36	4	2	-96	0	0	-94	-5	-5	9	5	3	47
84.4186	0	95	137	51	111	171	61	95	134	60	96	133	36	4	3	-96	0	0	-93	-5	-4	9	5	1	49
84.5414	0	96	138	50	111	170	61	95	135	59	96	133	35	4	3	-96	0	0	-93	-5	-6	9	4	3	50
84.6643	0	97	137	51	112	172	60	95	136	60	96	134	35	3	2	-94	0	0	-94	-6	-5	9	4	2	53
84.7872	0	96	137	51	112	172	60	96	137	60	96	134	34	4	3	-94	0	1	-94	-5	-5	8	4	2	51
84.9101	0	96	137	51	112	171	60	94	134	59	96	134	36	4	2	-96	0	0	-93	-4	-5	8	4	2	47
85.033	0	96	137	50	111	171	61	94	135	59	96	134	35	4	2	-96	0	1	-93	-4	-5	8	6	3	47
85.1558	0	96	136	50	111	171	60	94	135	59	97	133	34	3	3	-96	0	1	-93	-5	-5	8	4	2	48
85.2787	0	96	137	50	111	170	61	95	135	59	96	134	35	3	4	-96	0	1	-94	-4	-5	9	4	1	49
85.4016	0	96	138	50	112	170	61	95	135	60	96	134	35	3	3	-94	-1	0	-93	-5	-6	8	4	2	50
85.5245	0	97	137	51	111	171	60	96	136	60	97	134	36	5	3	-95	0	1	-94	-5	-5	8	5	3	52
85.6474	0	96	138	51	112	171	61	95	134	61	96	133	35	4	3	-96	0	1	-94	-5	-4	9	5	3	49
85.7702	0	96	136	50	112	170	61	95	135	59	97	134	35	4	3	-96	-1	1	-94	-4	-5	8	4	2	48
85.8931	0	96	137	50	111	171	60	95	134	59	96	133	35	3	2	-94	0	0	-94	-5	-5	9	4	2	48
86.016	0	95	137	50	112	170	61	95	134	60	96	133	35	3	3	-95	0	0	-93	-5	-5	9	4	2	49
86.1389	0	97	137	50	111	171	61	95	136	60	97	135	35	4	3	-95	0	0	-93	-5	-6	9	4	2	51
86.2618	0	96	138	50	112	173	60	95	136	60	95	133	35	4	3	-95	0	0	-95	-4	-5	8	4	2	52
86.3846	0	96	139	52	113	172	59	95	136	62	96	135	36	4	3	-94	0	0	-94	-5	-4	9	4	2	53
86.5075	0	96	138	51	112	171	61	95	134	59	96	133	36	3	3	-97	0	0	-94	-4	-5	9	5	2	48
86.6304	0	96	137	50	112	170	62	94	134	60	95	133	36	3	2	-96	0	0	-94	-5	-5	8	5	2	48
86.7533	0	95	137	50	112	170	61	94	135	59	95	132	34	5	3	-96	0	1	-94	-5	-5	9	5	2	48
86.8762	0	95	138	50	111	170	61	94	134	60	96	132	35	4	3	-96	0	0	-93	-5	-5	10	4	3	49
86.999	0	96	137	51	112	171	61	94	136	61	95	133	34	4	2	-96	-1	0	-93	-5	-5	9	3	3	51
87.1219	0	96	139	50	111	170	60	96	135	61	96	134	35	4	3	-97	-1	0	-95	-5	-5	9	5	2	52
87.2448	0	97	139	52	112	171	60	95	137	61	96	134	35	4	3	-95	0	0	-95	-5	-5	10	4	2	51
87.3677	0	96	137	51	111	170	62	93	136	60	95	132	34	4	2	-96	-1	0	-94	-5	-5	9	4	3	47
87.4906	0	94	137	50	112	170	61	94	134	59	95	132	35	5	3	-97	0	1	-93	-5	-5	9	4	2	48
87.6134	0	95	137	50	110	169	61	94	135	60	95	132	34	3	3	-97	0	0	-94	-5	-5	8	5	2	49
87.7363	0	94	136	49	111	170	60	95	135	61	95	132	35	4	3	-96	0	0	-94	-5	-4	9	4	3	49
87.8592	0	96	137	50	111	170	60	94	135	61	95	131	35	3	2	-96	-1	0	-94	-5	-5	9	4	2	51
87.9821	0	95	138	49	112	170	61	95	136	60	95	132	34	4	3	-95	0	1	-94	-5	-5	8	4	2	52
88.105	0	96	138	51	111	170	60	96	137	62	96	132	35	3	3	-95	0	0	-94	-5	-5	9	4	2	53
88.2278	0	96	137	51	111	170	60	95	136	60	95	132	34	4	2	-96	0	1	-94	-5	-5	9	5	3	49
88.3507	0	95	136	50	110	169	61	94	135	60	95	131	35	4	2	-96	0	0	-94	-5	-5	9	4	2	48
88.4736	0	95	138	50	111	169	61	95	135	61	95	132	34	4	3	-96	0	1	-94	-4	-5	8	4	2	49
88.5965	0	95	137	50	110	169	61	95	135	60	95	131	35	4	2	-96	-1	0	-94	-5	-5	9	4	2	49
88.7194	0	96	137	51	111	169	61	94	135	61	95	132	35	4	4	-95	0	1	-95	-5	-5	8	4	2	51
88.8422	0	96	138	50	111	171	59	95	136	60	95	130	36	3	2	-94	0	0	-94	-4	-5	9	4	1	52
88.9651	0	96	139	51	110	171	60	95	136	62	95	131	34	4	2	-95	-1	0	-95	-4	-5	9	4	1	52
89.088	0	96	137	51	110	169	61	95	136	60	95	131	34	3	3	-96	0	0	-94	-5	-5	9	4	2	48
89.2109	0	96	137	50	110	170	61	95	135	61	96	132	35	4	3	-97	0	0	-94	-5	-5	9	4	3	48
89.3338	0	95	136	50	111	170	62	93	135	60	96	131	35	4	3	-96	0	0	-93	-5	-4	7	4	1	49
89.4566	0	95	137	49	111	170	61	94	135	61	95	133	35	3	3	-96	0	1	-94	-5	-5	9	3	2	51
89.5795	0	95	138	50	112	170	60	96	136	61	96	132	35	3	4	-95	0	0	-94	-6	-4	10	3	2	52
89.7024	0	97	138	52	112	171	60	95	136	60	96	133	35	4	2	-95	-1	0	-95	-4	-6	8	4	2	53
89.8253	0	97	139	52	111	172	59	96	138	62	96	133	35	4	3	-95	0	0	-95	-5	-5	9	4	2	52
89.9482	0	95	137	51	112	171	62	95	136	60	95	133	35	4	3	-96	0	0	-94	-4	-5	9	4	2	48
90.071	0	95	138	50	112	171	61	94	135	61	95	133	35	4	3	-98	0	0	-95	-4	-5	10	5	2	48
90.1939	0	95	137	50	111	171	61	94	135	60	96	133	35	3	4	-96	-1	0	-95	-5	-5	9	4	2	48
90.3168	0	96	138	50	111	171	61	95	135	61	96	133	35	4	2	-96	0	0	-94	-5	-5	9	4	2	50
90.4397	0	96	138	50	111	172	61	95	135	60	95	133	35	3	3	-96	0	0	-95	-5	-5	9	4	1	51
90.5626	0	97	139	51	112	172	60	96	137	61	96	134	35	4	3	-96	0	0	-95	-5	-6	9	4	3	53
90.6854	0	96	139	52	111	173	60	95	137	61	95	135	36	3	3	-95	0	0	-96	-4	-5	9	4	2	53
90.8083	0	96	137	52	111	172	61	95	136	61	96	135	35	4	3	-96	0	0	-95	-4	-5	10	4	3	49
90.9312	0	96	138	51	112	172	61	95	136	60	96	134	36	3	3	-98	0	0	-94	-5	-5	9	4	2	48
91.0541	0	96	137	50	111	172	62	94	135	59	96	134	36	4	3	-97	0	0	-95	-5	-5	9	5	3	49
91.177	0	96	137	49	111	172	62	94	135	60	96	134	35	4	3	-97	0	0	-94	-4	-6	8	4	2	49
91.2998	0	95	138	51	112	172	61	95	136	60	96	134	35	4	3	-96	0	0	-94	-5	-6	9	4	3	51
91.4227	0	96	137	51	111	172	61	95	135	61	96	134	35	4	3	-96	0	1	-94	-4	-5	9	4	2	51
91.5456	0	96	138	51	111	172	61	95	136	61	96	135	35	4	2	-95	0	1	-96	-5	-5	9	5	2	51
91.6685	0	95	138	50	112	172	61	95	135	61	96	134	35	4	3	-97	0	0	-95	-5	-5	9	5	3	48
91.7914	0	95	137	50	112	173	62	95	135	60	96	134	35	4	3	-97	-1	0	-95	-5	-6	9	4	1	49
91.9142	0	95	137	51	111	171	62	94	135	60	96	134	35	4	3	-97	0	0	-95	-5	-5	9	4	2	49
92.0371	0	96	138	50	111	173	62	95	135	61	96	134	36	3	3	-97	-1	1	-94	-5	-5	8	4	3	49
92.16	0	96	137	51	111	173	61	95	136	61	97	135	35	4	2	-96	-1	0	-95	-4	-5	9	4	2	51
92.2829	0	95	138	51	112	172	61	96	137	62	96	135	36	2	3	-95	0	0	-95	-5	-5	10	5	3	53
92.4058	0	96	138	52	113	172	61	95	137	61	96	135	35	4	3	-96	-1	0	-94	-5	-5	9	4	2	49
92.5286	0	96	138	50	112	172	62	94	135	60	95	135	36	3	3	-98	0	0	-95	-4	-4	9	4	2	47
92.6515	0	96	137	49	113	172	61	95	135	61	96	134	36	4	2	-98	-1	0	-95	-5	-5	9	4	2	47
92.7744	0	95	137	50	113	172	61	94	135	60	96	134	35	4	3	-97	-1	0	-95	-5	-5	9	4	2	49
92.8973	0	95	138	50	111	172	62	94	135	61	96	134	35	4	3	-96	0	0	-94	-5	-5	9	3	2	49
93.0202	0	96	138	50	112	172	60	95	136	61	95	135	36	2	3	-96	-1	0	-95	-4	-5	10	5	2	52
93.143	0	96	139	51	112	173	61	95	136	61	96	135	36	4	3	-96	0	0	-96	-5	-5	10	4	3	53
93.2659	0	96	138	52	112	173	61	94	135	61	97	135	36	4	4	-96	0	0	-95	-4	-4	9	4	2	48
93.3888	0	95	136	50	112	171	61	94	135	61	96	134	35	4	3	-98	0	0	-95	-5	-4	10	4	2	47
93.5117	0	96	137	50	111	171	61	94	134	61	96	134	36	4	3	-98	-1	0	-95	-4	-6	8	4	2	47
93.6346	0	96	135	50	111	171	62	94	135	60	96	133	35	3	3	-97	0	1	-94	-5	-5	9	5	2	48
93.7574	0	96	137	50	112	171	61	94	135	60	95	134	36	3	2	-96	0	0	-94	-5	-5	9	4	2	50
93.8803	0	96	138	50	111	171	61	95	135	61	96	133	35	3	2	-95	0	1	-95	-5	-6	9	4	2	51
94.0032	0	96	137	50	112	171	61	95	136	61	96	134	36	4	3	-96	0	1	-95	-5	-5	9	4	2	52
94.1261	0	96	138	51	111	171	61	94	136	59	95	134	36	5	3	-96	0	0	-94	-6	-6	9	4	2	50
94.249	0	95	136	50	112	171	61	94	135	61	95	133	36	4	3	-98	0	0	-94	-5	-4	9	4	2	47
94.3718	0	95	136	50	111	170	61	93	134	60	96	133	36	3	3	-97	0	1	-94	-5	-5	9	5	2	48
94.4947	0	95	136	49	111	170	62	94	135	60	96	132	35	5	2	-97	0	0	-94	-4	-5	9	4	2	48
94.6176	0	96	137	49	111	170	61	94	134	61	95	132	35	3	3	-97	0	0	-94	-4	-4	9	5	2	49
94.7405	0	96	136	50	112	171	60	95	135	61	96	133	35	4	3	-95	0	1	-94	-5	-5	8	4	2	50
94.8634	0	96	138	50	111	171	60	95	135	61	96	133	35	3	3	-95	0	1	-95	-4	-5	10	4	2	52
94.9862	0	95	137	50	111	169	61	94	135	60	96	132	35	3	3	-97	0	0	-95	-5	-5	9	4	2	48
95.1091	0	96	136	49	111	170	61	94	134	60	96	132	35	4	3	-97	0	0	-94	-4	-4	9	4	2	48
95.232	0	95	136	49	111	170	61	94	134	60	95	132	35	3	3	-96	0	0	-93	-5	-5	9	4	3	50
95.3549	0	95	137	50	111	170	61	94	135	60	95	131	34	4	3	-96	-1	0	-94	-4	-6	9	5	2	49
95.4778	0	95	137	50	111	170	61	94	136	61	96	134	35	4	3	-95	0	0	-95	-5	-5	9	3	3	51
95.6006	0	96	137	50	112	171	60	95	137	62	96	133	34	4	3	-95	0	0	-95	-5	-5	9	4	2	52
95.7235	0	95	137	51	112	171	60	95	136	61	96	133	35	4	3	-95	0	0	-94	-5	-5	10	4	0	50
95.8464	0	95	137	49	110	170	60	94	135	60	95	132	35	3	3	-97	0	0	-94	-5	-5	9	5	2	48
95.9693	0	96	136	50	111	170	61	94	134	59	95	133	35	4	2	-97	0	0	-95	-5	-5	9	4	2	47
96.0922	0	96	135	49	111	170	61	94	134	60	94	132	35	4	4	-97	-1	0	-94	-5	-5	10	5	2	48
96.215	0	95	137	50	110	171	61	94	135	60	96	133	35	4	3	-96	-1	0	-95	-5	-5	9	5	2	50
96.3379	0	95	137	50	111	170	61	95	134	60	96	133	35	4	3	-96	0	0	-95	-5	-5	9	4	2	51
96.4608	0	97	138	50	111	171	61	96	135	62	95	132	35	4	3	-96	-1	0	-95	-5	-4	9	4	1	53
96.5837	0	96	138	51	113	171	60	95	136	61	96	132	35	4	3	-95	0	0	-94	-5	-5	8	4	2	50
96.7066	0	94	137	50	111	170	61	94	134	61	95	132	36	4	3	-97	0	1	-94	-5	-6	10	4	1	47
96.8294	0	95	136	50	111	170	62	95	134	59	96	132	35	4	3	-97	0	0	-94	-5	-5	9	4	3	48
96.9523	0	95	137	50	110	170	61	94	134	60	95	132	35	4	4	-98	0	0	-94	-4	-5	8	5	2	48
97.0752	0	95	137	50	111	170	61	94	135	60	95	133	35	4	4	-97	0	0	-94	-5	-5	9	4	2	50
97.1981	0	96	137	50	110	171	60	95	135	60	95	132	35	4	3	-96	-1	0	-94	-5	-4	9	5	2	51
97.321	0	96	138	50	111	171	61	95	135	61	96	134	35	4	2	-96	0	0	-95	-5	-5	9	4	3	52
97.4438	0	96	138	51	111	170	60	96	136	61	96	133	35	4	3	-96	0	0	-94	-5	-5	9	4	2	51
97.5667	0	95	137	50	111	170	62	94	135	61	95	133	36	4	2	-97	-1	1	-94	-5	-5	9	4	3	48
97.6896	0	95	136	50	110	170	62	93	134	60	96	133	35	4	2	-97	-1	0	-94	-4	-5	9	4	2	49
97.8125	0	94	137	49	111	170	61	94	135	59	96	132	35	3	3	-96	0	1	-94	-5	-5	9	5	2	49
97.9354	0	96	137	50	111	171	61	95	135	59	94	133	35	4	3	-96	0	0	-95	-5	-5	8	4	3	50
98.0582	0	96	138	50	111	171	60	95	136	61	96	133	36	4	3	-95	0	0	-94	-5	-5	9	4	2	52
98.1811	0	96	138	50	111	171	61	95	136	61	96	133	36	3	3	-94	-1	1	-94	-4	-5	9	5	3	52
98.304	0	96	138	51	111	171	61	94	135	61	95	134	35	4	3	-96	-1	0	-94	-5	-6	9	5	2	49
98.4269	0	96	137	49	111	171	62	95	134	60	95	134	35	4	2	-97	-1	0	-94	-5	-6	10	4	2	48
98.5498	0	94	137	50	112	170	62	94	134	59	95	132	35	3	3	-98	0	0	-94	-5	-4	9	4	2	48
98.6726	0	95	137	50	111	170	61	94	135	60	96	133	35	4	4	-97	0	0	-93	-4	-5	9	3	2	48
98.7955	0	95	137	50	111	170	61	94	135	60	95	132	35	4	3	-96	0	1	-95	-4	-5	9	5	2	50
98.9184	0	95	138	50	111	170	61	94	136	61	96	133	35	4	3	-96	0	0	-95	-5	-5	9	4	2	51
99.0413	0	96	138	50	111	171	60	96	136	61	95	133	36	3	2	-95	0	0	-95	-4	-5	8	4	2	53
99.1642	0	95	138	52	112	171	60	94	136	61	96	133	35	4	2	-96	0	0	-95	-5	-5	10	4	1	50
99.287	0	95	135	50	111	170	61	94	135	59	95	133	36	4	3	-98	0	0	-94	-5	-5	9	5	2	47
99.4099	0	95	136	49	111	170	61	94	134	60	95	133	35	4	3	-98	0	1	-95	-5	-5	9	5	2	47
99.5328	0	94	137	50	111	169	62	93	134	60	96	132	36	3	3	-97	0	0	-94	-4	-5	10	3	2	48
99.6557	0	95	136	50	111	169	61	93	134	60	95	132	35	4	3	-96	0	0	-93	-5	-5	9	4	2	49
99.7786	0	95	137	49	110	169	61	94	135	60	96	132	35	3	2	-96	0	1	-94	-5	-5	9	4	1	50
99.9014	0	95	137	50	111	170	60	94	136	60	96	132	35	3	3	-95	-1	0	-95	-5	-5	9	3	3	52
100.024	0	95	139	51	112	170	59	95	136	61	95	133	36	4	4	-95	0	1	-95	-5	-5	8	4	2	52
100.147	0	95	136	50	110	169	61	94	134	60	94	133	35	3	4	-96	0	1	-95	-5	-4	9	4	2	48
100.27	0	96	135	48	111	169	62	94	134	60	96	132	36	3	3	-97	0	1	-95	-4	-6	8	4	3	48
100.393	0	95	136	50	112	169	61	94	134	60	95	132	36	3	3	-96	-1	0	-94	-5	-4	9	4	2	49
100.516	0	94	135	50	111	169	60	94	133	60	95	132	36	3	2	-97	0	0	-93	-5	-4	9	5	2	49
100.639	0	95	136	49	110	169	60	94	135	61	96	132	36	3	2	-95	0	0	-95	-4	-4	8	4	3	50
100.762	0	94	138	50	110	169	59	94	135	61	95	131	36	4	4	-96	-1	1	-95	-5	-5	9	4	2	51
100.884	0	95	138	50	110	169	60	94	136	61	96	132	35	4	4	-95	0	1	-95	-5	-5	10	5	2	50
101.007	0	95	136	49	110	168	61	94	134	60	94	131	35	3	3	-96	-1	0	-94	-5	-5	10	4	2	47
101.13	0	95	135	50	110	168	61	93	134	59	95	131	35	4	3	-96	-1	0	-94	-5	-4	8	3	3	48
101.253	0	94	136	50	110	168	60	94	134	60	94	130	35	4	2	-96	0	0	-95	-4	-5	9	5	3	48
101.376	0	95	137	50	110	168	60	94	134	60	95	131	35	2	3	-96	0	0	-94	-5	-6	9	4	2	50
101.499	0	95	137	49	110	167	59	94	135	60	94	130	36	4	3	-95	0	0	-95	-5	-5	9	4	1	51
101.622	0	95	137	50	111	167	59	95	135	60	94	131	36	3	2	-95	0	0	-95	-5	-5	9	5	2	53
101.745	0	95	137	51	110	169	60	95	135	61	95	131	34	4	3	-95	0	1	-95	-5	-5	9	4	2	49
101.868	0	95	135	50	110	167	60	94	134	59	94	130	35	4	3	-97	0	1	-95	-5	-5	9	4	3	47
101.99	0	94	136	49	110	167	61	94	133	59	95	130	35	3	3	-97	0	0	-94	-5	-5	10	4	3	48
102.113	0	95	135	50	110	167	61	94	133	60	94	130	35	4	2	-97	0	0	-94	-5	-5	10	4	2	48
102.236	0	95	136	50	110	168	61	94	134	59	95	129	35	3	2	-96	0	1	-95	-4	-5	8	4	2	50
102.359	0	95	136	50	110	167	60	95	134	61	95	130	35	4	3	-96	-1	0	-95	-4	-5	9	5	2	52
102.482	0	95	137	51	110	169	60	95	135	61	95	130	36	3	3	-95	0	0	-95	-5	-4	9	4	2	52
102.605	0	94	137	51	110	168	60	94	135	61	94	130	34	4	3	-96	0	0	-94	-5	-5	10	5	2	49
102.728	0	95	135	49	110	167	61	94	133	60	94	131	35	4	3	-97	-1	1	-95	-5	-4	9	4	2	47
102.851	0	95	136	49	110	167	61	94	133	60	95	131	34	4	2	-97	0	1	-95	-5	-5	9	4	2	48
102.973	1	95	136	49	109	167	60	94	133	60	94	129	35	4	3	-97	-1	0	-94	-5	-5	9	4	2	48
103.096	0	95	136	49	110	167	60	94	134	60	94	130	35	4	3	-96	0	1	-95	-5	-4	10	5	2	50
103.219	0	94	137	50	110	167	59	94	134	61	95	131	36	4	3	-96	0	1	-95	-5	-5	9	3	2	51
103.342	0	96	138	51	110	168	59	95	134	60	95	130	35	4	2	-95	0	0	-95	-4	-5	9	4	2	52
103.465	0	95	136	50	110	167	60	93	133	59	94	130	35	4	2	-96	0	1	-94	-4	-5	9	5	3	48
103.588	0	94	136	50	110	168	61	95	134	59	94	129	35	4	2	-96	0	2	-94	-5	-5	8	4	1	48
103.711	0	94	136	49	110	168	61	93	133	60	94	130	34	4	4	-96	-1	0	-95	-5	-5	9	4	2	50
103.834	0	94	136	49	110	167	61	93	133	60	95	128	34	4	3	-96	0	0	-93	-6	-4	10	5	3	50
103.956	0	95	136	49	110	168	60	94	134	60	94	130	35	3	1	-96	0	0	-95	-4	-5	8	4	1	51
104.079	0	95	137	50	111	167	59	94	136	61	95	131	36	4	3	-95	0	0	-95	-4	-5	9	4	2	52
104.202	0	95	137	51	111	168	59	94	135	61	94	130	35	4	3	-96	0	0	-95	-5	-5	9	4	3	50
104.325	0	94	135	50	111	167	61	94	133	60	95	130	35	3	3	-97	-1	0	-94	-5	-4	9	5	2	48
104.448	0	95	135	50	110	167	61	93	133	60	94	130	35	3	3	-97	-1	1	-94	-5	-3	10	4	2	48
104.571	0	96	136	49	110	167	60	93	134	60	94	130	35	4	3	-97	0	0	-94	-5	-5	10	4	2	48
104.694	0	95	137	50	110	168	60	94	134	61	94	130	35	4	3	-97	0	0	-94	-5	-5	9	5	2	49
104.817	0	95	137	50	110	168	60	95	134	61	94	131	35	4	3	-96	0	0	-95	-4	-5	9	4	2	51
104.94	0	97	138	51	110	170	59	94	135	60	94	131	35	4	3	-95	0	0	-94	-4	-5	9	4	0	52
105.062	0	95	136	50	110	169	61	94	135	59	95	131	35	4	3	-96	0	0	-94	-5	-5	9	4	2	48
105.185	0	95	135	49	111	168	61	93	134	60	94	131	35	4	3	-97	0	1	-94	-5	-5	9	5	2	48
105.308	0	95	135	49	110	168	61	93	133	59	94	130	35	4	2	-97	0	0	-94	-5	-5	9	4	2	48
105.431	0	94	136	49	110	168	61	93	133	60	94	129	35	4	3	-96	0	0	-94	-5	-5	9	4	2	49
105.554	0	94	136	49	110	167	61	94	134	60	94	130	34	4	3	-96	0	0	-94	-5	-5	9	4	2	50
105.677	0	95	137	50	110	168	60	94	134	60	95	130	34	4	3	-95	0	0	-94	-5	-5	9	4	1	51
105.8	0	94	137	51	111	168	59	94	135	61	95	131	36	3	2	-95	0	1	-95	-4	-5	9	4	2	53
105.923	0	94	136	49	110	168	61	94	135	60	95	130	35	4	3	-96	0	0	-94	-5	-5	8	5	2	48
106.045	0	94	136	50	110	167	60	94	134	59	95	130	35	4	3	-98	0	0	-94	-4	-5	9	4	2	48
106.168	0	95	135	49	111	168	61	93	134	59	94	129	35	4	4	-96	0	1	-94	-4	-5	9	4	2	49
106.291	0	95	136	50	109	168	61	93	133	60	95	130	34	4	3	-96	0	0	-94	-5	-5	9	4	2	49
106.414	0	94	137	50	110	168	60	94	134	60	96	130	35	3	3	-95	-1	0	-94	-4	-5	9	4	1	50
106.537	0	95	137	49	109	169	60	94	136	61	94	130	35	3	2	-96	0	0	-95	-4	-5	9	4	2	51
106.66	0	95	137	50	111	169	60	94	135	61	95	130	36	3	3	-96	-1	0	-95	-5	-5	8	5	1	49
106.783	0	94	136	50	110	167	61	94	133	60	94	129	35	3	4	-97	0	0	-94	-5	-5	9	5	2	48
106.906	0	94	136	49	110	167	61	93	133	60	95	130	35	4	3	-97	0	0	-94	-5	-5	10	5	2	48
107.028	0	95	135	48	110	168	62	93	133	61	94	130	34	3	3	-97	0	1	-94	-5	-4	9	5	2	48
107.151	0	95	136	49	110	169	61	93	133	60	94	129	35	4	3	-96	-1	0	-94	-5	-5	9	5	2	50
107.274	0	95	137	49	111	168	61	94	135	61	94	131	35	4	3	-96	0	0	-95	-3	-5	9	5	2	52
107.397	0	96	137	51	110	169	60	94	135	61	94	130	35	4	2	-95	-1	0	-95	-5	-5	9	3	1	52
107.52	0	95	136	50	111	168	61	94	133	60	95	130	35	4	3	-97	-1	0	-95	-5	-4	9	4	2	48
107.643	0	94	135	49	109	166	61	93	134	59	95	129	36	4	2	-97	-1	0	-94	-4	-4	10	4	2	47
107.766	0	94	135	49	110	167	61	93	132	60	95	130	36	3	3	-97	-1	0	-94	-4	-5	10	4	2	47
107.889	0	94	134	49	110	167	62	93	132	60	94	128	34	4	3	-96	0	0	-93	-4	-4	10	4	2	48
108.012	0	96	136	49	109	167	61	95	133	60	94	131	35	4	3	-95	0	0	-94	-5	-6	9	4	2	49
108.134	0	95	136	50	109	167	61	95	134	60	94	129	35	3	2	-95	-1	0	-95	-5	-4	10	4	2	50
108.257	0	94	136	50	109	168	60	95	133	61	94	129	36	4	3	-95	-1	0	-94	-5	-4	9	4	2	52
108.38	0	95	136	51	109	167	61	93	132	60	94	130	34	4	3	-97	0	0	-94	-5	-5	9	4	2	48
108.503	0	95	135	50	110	167	61	93	133	60	94	129	35	4	3	-97	0	1	-94	-5	-5	9	5	2	48
108.626	0	95	135	50	109	167	62	93	133	59	94	129	35	4	2	-97	-1	0	-94	-5	-4	9	4	2	48
108.749	0	94	136	49	111	167	61	94	134	60	94	130	35	4	3	-96	0	0	-93	-5	-5	9	5	2	49
108.872	0	95	136	50	109	168	61	94	134	60	95	129	35	4	2	-95	0	0	-94	-5	-5	8	4	2	50
108.995	0	95	136	49	110	167	61	94	134	60	94	130	35	3	3	-96	0	0	-95	-4	-4	10	4	2	52
109.117	0	95	136	51	110	168	60	94	134	60	95	129	36	4	3	-96	-1	0	-94	-5	-5	8	4	2	50
109.24	0	94	136	50	109	167	62	93	133	61	95	130	35	3	2	-97	0	0	-93	-5	-5	9	5	2	48
109.363	0	95	135	50	109	166	62	94	133	59	94	129	35	4	3	-97	0	0	-93	-5	-4	8	4	2	48
109.486	0	95	134	50	109	167	62	93	133	60	93	129	35	4	3	-97	0	0	-94	-4	-5	9	4	2	49
109.609	0	94	136	50	109	168	61	94	133	60	94	129	36	4	3	-96	0	0	-94	-5	-5	10	4	2	50
109.732	0	95	136	50	109	169	61	94	134	61	94	129	36	3	3	-95	0	0	-96	-5	-5	9	4	1	51
109.855	0	95	136	50	110	168	61	95	136	61	94	130	37	5	3	-95	0	0	-96	-4	-5	10	4	2	52
109.978	0	95	136	50	111	168	61	94	134	61	94	130	35	3	3	-96	0	0	-96	-5	-5	9	5	1	48
110.1	0	94	136	50	109	167	62	94	135	60	94	129	36	4	3	-98	0	0	-94	-4	-4	9	4	2	48
110.223	0	95	135	49	110	167	62	93	132	60	93	130	36	4	3	-97	0	1	-94	-5	-6	9	5	2	48
110.346	0	94	135	49	110	167	61	94	133	60	94	129	36	4	3	-97	0	1	-94	-5	-5	9	5	2	49
110.469	0	94	136	49	110	167	62	93	133	60	95	130	35	4	3	-96	0	0	-95	-5	-4	9	4	1	50
110.592	0	95	137	50	110	168	61	94	134	60	94	129	36	3	2	-95	0	0	-95	-5	-5	9	4	2	51
110.715	0	95	138	50	110	169	60	94	135	61	94	129	37	3	3	-95	-1	0	-94	-4	-5	9	4	1	52
110.838	0	95	137	51	110	168	60	94	135	61	94	130	36	4	3	-96	0	0	-95	-5	-6	9	5	2	50
110.961	0	94	136	50	110	167	62	93	133	61	94	128	36	4	3	-97	0	0	-94	-5	-5	9	4	1	48
111.084	0	95	135	50	110	167	61	94	133	60	93	129	36	5	3	-98	0	0	-94	-4	-5	9	4	3	48
111.206	0	94	136	50	110	167	62	93	133	60	94	130	36	4	3	-97	-1	1	-93	-4	-5	10	4	3	49
111.329	0	95	135	50	110	167	62	94	133	60	94	130	36	4	4	-97	0	1	-95	-5	-5	9	5	2	50
111.452	0	95	136	50	109	168	60	94	134	61	94	130	36	5	3	-96	0	0	-96	-5	-5	9	4	2	50
111.575	0	94	137	50	110	167	59	94	135	60	95	130	36	4	3	-96	0	0	-95	-5	-4	9	4	2	52
111.698	0	94	136	51	111	167	61	93	134	61	94	130	36	4	2	-96	-1	0	-94	-5	-4	9	4	2	49
111.821	0	94	135	50	109	167	61	93	133	59	94	130	35	5	3	-97	0	2	-94	-6	-5	9	4	2	47
111.944	0	94	135	49	110	166	62	93	133	60	94	128	36	3	2	-97	0	0	-95	-4	-5	9	5	2	48
112.067	0	94	135	49	109	167	62	94	133	60	94	129	35	4	2	-97	0	1	-93	-5	-4	10	4	3	49
112.189	0	95	136	49	109	168	60	94	134	61	94	128	36	3	3	-96	0	0	-95	-5	-5	9	5	2	51
112.312	0	95	138	50	110	167	60	94	136	61	95	129	36	4	3	-96	0	0	-95	-4	-4	9	4	1	53
112.435	0	95	137	51	110	168	60	94	135	61	95	130	35	4	3	-95	0	1	-96	-5	-5	9	4	2	52
112.558	0	94	135	50	110	167	61	94	134	60	94	129	36	4	3	-97	-1	1	-95	-4	-5	9	5	3	48
112.681	0	95	136	49	110	166	61	94	133	60	94	129	36	4	4	-97	0	0	-94	-5	-5	10	5	1	48
112.804	0	94	135	49	110	167	61	92	133	60	94	129	35	4	3	-97	-1	0	-94	-5	-5	10	5	2	48
112.927	0	94	135	50	109	166	62	93	134	61	94	129	35	3	2	-96	0	0	-94	-5	-5	9	5	2	49
113.05	0	94	136	49	109	167	61	93	133	61	94	129	37	4	2	-96	0	1	-95	-5	-5	10	4	2	50
113.172	0	94	136	50	110	167	60	93	135	61	95	130	36	4	3	-96	0	0	-95	-5	-5	9	5	2	51
113.295	0	95	137	51	110	168	60	94	135	61	95	130	36	4	3	-95	0	0	-95	-5	-5	10	5	2	53
113.418	0	95	136	51	110	167	62	93	135	60	93	129	36	4	2	-98	0	0	-95	-5	-4	10	4	2	47
113.541	0	94	135	49	110	167	61	93	133	59	94	130	36	3	3	-97	-1	0	-94	-5	-5	9	5	1	47
113.664	0	95	135	49	110	167	61	93	133	60	94	130	36	4	3	-97	0	0	-94	-4	-5	9	4	2	48
113.787	0	95	135	49	109	166	62	93	134	60	93	128	35	4	3	-97	0	0	-95	-5	-4	9	4	2	48
113.91	0	95	135	49	109	166	62	93	133	61	94	129	36	4	3	-96	-1	0	-95	-5	-5	10	4	2	50
114.033	0	94	136	49	109	166	60	95	135	61	94	130	36	4	3	-95	-1	0	-94	-4	-4	9	4	2	51
114.156	0	96	138	51	109	169	59	93	135	61	93	129	37	4	2	-95	0	0	-95	-4	-5	10	3	1	52
114.278	0	95	136	50	110	168	61	94	134	59	94	130	35	3	2	-97	0	0	-95	-4	-5	10	4	2	48
114.401	0	94	136	49	109	166	61	93	133	61	94	128	36	4	3	-97	0	0	-94	-5	-4	10	5	3	47
114.524	0	94	136	49	109	167	61	93	134	60	94	129	35	3	2	-97	0	0	-94	-5	-5	11	5	3	48
114.647	0	95	136	49	110	167	61	94	134	61	95	129	36	3	3	-97	0	0	-94	-5	-5	10	5	2	49
114.77	0	95	136	49	109	166	62	94	134	61	94	130	35	4	2	-97	0	0	-95	-5	-5	10	4	2	49
114.893	0	95	137	50	109	167	61	94	135	61	94	130	36	4	2	-96	0	0	-95	-4	-5	9	4	3	51
115.016	0	95	138	51	109	167	60	93	134	61	95	129	35	4	3	-97	0	0	-94	-4	-5	9	4	2	50
115.139	0	95	135	49	109	166	62	93	134	60	94	129	36	4	3	-98	0	0	-94	-4	-5	10	4	2	46
115.261	0	94	135	49	109	167	61	94	133	60	94	129	36	3	2	-98	0	0	-95	-4	-5	9	4	3	48
115.384	0	95	136	49	109	167	62	94	134	59	93	128	35	4	2	-97	0	0	-95	-5	-5	10	4	1	48
115.507	0	95	136	49	109	166	61	93	134	60	94	129	36	4	3	-97	0	1	-95	-4	-5	9	5	2	50
115.63	0	95	136	50	108	167	61	94	135	61	94	130	36	3	3	-96	0	0	-95	-5	-5	9	4	3	51
115.753	0	94	137	51	110	168	60	94	135	60	94	129	36	4	3	-96	-1	0	-94	-5	-4	10	5	1	52
115.876	0	95	136	51	109	168	60	94	135	61	94	128	36	4	2	-97	-1	0	-95	-5	-5	10	5	1	50
115.999	0	94	135	49	109	166	61	93	133	60	93	128	36	3	3	-98	0	0	-94	-5	-5	9	5	2	46
116.122	0	94	135	48	110	165	61	93	133	60	94	128	36	4	3	-97	0	0	-93	-4	-5	10	4	2	47
116.244	0	94	135	49	109	165	61	94	134	60	94	129	36	4	3	-97	-1	0	-94	-4	-4	9	4	3	48
116.367	0	94	135	50	109	166	61	93	134	60	93	129	36	4	3	-96	0	0	-94	-4	-5	9	4	2	50
116.49	0	94	136	50	110	167	60	94	135	61	94	130	36	4	3	-95	0	0	-94	-4	-5	9	4	3	51
116.613	0	94	137	49	110	167	60	94	135	62	94	129	36	5	4	-96	0	0	-94	-5	-5	9	4	1	52
116.736	0	95	137	50	109	168	60	94	134	61	95	130	36	4	3	-96	0	0	-95	-5	-4	10	4	2	50
116.859	0	95	135	49	109	166	62	93	134	60	94	129	35	5	3	-98	-1	0	-94	-5	-5	9	5	2	47
116.982	0	95	135	49	109	167	62	93	132	60	94	129	35	3	3	-98	-1	0	-93	-5	-5	9	5	1	48
117.105	0	94	135	48	110	166	62	93	133	61	94	129	35	4	3	-97	0	0	-93	-5	-5	10	4	3	48
117.228	0	94	136	50	110	166	61	93	133	59	95	128	35	4	3	-97	0	1	-94	-4	-5	9	5	2	50
117.35	0	94	136	49	109	167	60	94	135	60	93	129	36	3	2	-96	0	0	-95	-5	-5	9	4	2	51
117.473	0	94	137	50	109	168	60	94	135	60	94	130	36	4	3	-96	0	1	-95	-5	-5	9	4	2	52
117.596	0	93	136	50	109	167	61	93	134	60	94	130	35	4	3	-96	0	0	-94	-5	-4	9	4	3	48
117.719	0	95	135	49	109	166	62	93	134	60	94	128	35	3	3	-98	0	0	-94	-5	-5	10	4	2	48
117.842	0	94	135	49	110	167	62	93	133	61	94	129	35	4	3	-97	0	1	-95	-4	-6	9	5	2	49
117.965	0	95	136	49	110	168	61	94	133	61	93	129	35	3	3	-97	0	0	-94	-4	-5	9	5	1	50
118.088	0	94	137	49	110	167	61	94	135	61	93	130	36	3	2	-96	-1	0	-95	-5	-5	9	4	2	51
118.211	0	95	136	50	110	168	60	94	135	61	95	130	36	3	3	-96	0	0	-94	-5	-4	10	5	1	52
118.333	0	96	137	51	110	168	60	94	135	61	95	130	35	3	3	-97	0	0	-95	-5	-4	10	5	2	51
118.456	0	94	136	49	110	167	61	94	134	60	94	129	36	4	2	-98	0	1	-94	-4	-5	11	5	2	48
118.579	0	94	135	50	110	167	61	93	133	60	94	129	35	4	3	-98	0	0	-94	-5	-5	9	4	1	47
118.702	0	94	135	50	109	167	61	94	134	60	94	130	36	3	4	-97	0	0	-94	-4	-5	10	4	2	48
118.825	0	94	136	49	109	167	61	93	133	61	94	129	35	4	3	-97	0	0	-94	-5	-6	9	5	2	49
118.948	0	94	136	49	110	167	60	94	134	61	93	130	37	4	3	-97	0	0	-95	-5	-5	10	4	2	51
119.071	0	94	136	50	110	168	60	94	135	61	95	129	35	4	3	-96	0	0	-95	-5	-5	10	4	2	51
119.194	0	94	137	50	110	169	60	93	136	61	94	131	36	3	2	-95	0	1	-95	-5	-5	10	4	2	52
119.316	0	94	135	50	111	167	62	94	134	60	94	130	36	3	3	-98	0	0	-94	-5	-4	10	4	3	48
119.439	0	95	135	49	109	167	62	93	134	59	93	129	36	3	3	-98	0	1	-95	-5	-5	9	4	2	46
119.562	0	93	135	49	110	166	61	92	133	60	95	128	36	4	3	-97	-1	1	-94	-5	-5	10	4	2	48
119.685	0	94	134	49	110	166	62	93	133	60	94	128	36	4	3	-97	0	0	-95	-4	-5	10	4	1	48
119.808	0	94	135	49	110	167	61	93	134	60	94	129	36	3	2	-97	-1	0	-95	-5	-5	10	4	2	49
119.931	0	94	136	49	110	166	60	94	134	61	94	129	36	4	2	-96	0	0	-94	-5	-5	9	5	2	51
120.054	0	94	136	51	109	167	60	94	135	60	94	129	35	4	3	-96	-1	0	-94	-5	-5	9	5	1	49
120.177	0	93	135	49	110	167	61	93	132	60	93	128	35	4	3	-98	0	0	-95	-5	-5	10	4	2	47
120.3	0	94	135	49	110	166	61	93	133	60	95	128	35	3	3	-97	-1	0	-94	-5	-5	9	4	3	48
120.422	0	94	134	50	109	167	60	93	133	59	94	129	36	4	2	-96	-1	1	-95	-4	-5	9	5	2	48
120.545	0	94	135	49	109	166	61	93	133	61	94	129	36	4	3	-97	-1	0	-94	-5	-5	9	4	2	50
120.668	0	94	136	49	110	166	60	94	134	60	94	129	36	5	2	-97	0	0	-95	-5	-4	9	5	1	51
120.791	0	95	136	50	110	167	60	94	135	61	94	129	36	4	3	-97	0	0	-95	-5	-5	10	4	2	52
120.914	0	94	136	50	110	167	60	94	134	61	95	129	36	3	3	-96	0	1	-95	-5	-5	9	4	1	49
121.037	0	94	134	49	109	166	61	94	133	60	94	129	36	3	3	-98	0	1	-95	-5	-5	10	3	2	47
121.16	0	94	134	49	109	166	61	93	133	60	94	128	35	4	2	-98	-1	1	-95	-5	-5	9	4	1	48
121.283	0	94	134	49	109	166	61	93	133	59	93	128	36	3	3	-97	0	0	-94	-5	-4	10	5	2	48
121.405	0	94	134	49	109	166	60	93	133	60	93	128	36	4	3	-97	0	1	-95	-4	-5	10	4	2	51
121.528	0	95	136	49	109	167	60	94	134	60	94	128	36	3	3	-96	-1	0	-95	-4	-4	10	5	1	52
121.651	0	95	136	49	110	168	60	93	135	62	94	129	36	4	3	-96	-1	0	-95	-5	-6	10	4	2	53
121.774	0	94	136	52	109	167	60	94	135	61	96	128	35	3	3	-96	0	0	-95	-5	-5	9	3	2	50
121.897	0	94	135	50	110	167	61	94	134	61	94	129	35	4	2	-97	-1	1	-95	-5	-4	9	5	2	48
122.02	0	94	135	50	109	166	61	93	133	60	94	128	36	4	2	-98	0	1	-94	-4	-5	9	4	2	48
122.143	0	94	134	49	110	166	61	94	133	60	94	128	34	4	3	-98	0	0	-95	-5	-5	11	4	3	48
122.266	0	94	136	49	109	166	61	94	133	60	94	128	35	4	2	-97	0	1	-95	-5	-5	10	3	2	50
122.388	0	94	136	49	110	167	60	94	135	61	94	128	35	4	2	-97	-1	1	-95	-5	-5	10	5	3	51
122.511	0	94	136	50	110	167	60	94	135	61	94	129	36	3	3	-97	0	1	-95	-5	-4	10	4	2	52
122.634	0	94	136	51	109	166	61	93	134	60	94	129	35	4	2	-97	0	0	-95	-4	-5	9	4	2	49
122.757	0	94	135	49	109	166	62	93	134	60	94	128	35	3	2	-98	-1	1	-95	-5	-5	10	4	2	48
122.88	0	94	135	48	110	166	61	93	134	60	94	129	35	4	3	-98	0	1	-95	-5	-5	10	5	2	49
123.003	0	94	135	49	109	167	61	93	134	61	93	128	36	3	3	-97	0	1	-94	-4	-5	11	4	2	50
123.126	0	95	136	50	110	167	61	93	135	60	94	128	35	4	3	-97	0	0	-97	-5	-3	10	4	1	52
123.249	0	94	136	50	109	168	60	93	136	62	94	129	36	4	3	-95	0	0	-96	-4	-5	10	4	2	53
123.372	0	94	136	51	109	169	60	94	135	62	94	128	36	4	3	-97	-1	0	-95	-5	-5	10	4	3	52
123.494	0	94	135	49	110	167	62	94	134	62	94	128	36	4	3	-97	0	1	-96	-5	-5	10	5	2	48
123.617	0	94	135	49	110	167	62	93	133	61	93	129	35	4	3	-99	-1	0	-96	-5	-5	10	5	2	48
123.74	0	93	136	49	109	166	61	93	134	61	94	129	35	3	4	-98	0	0	-95	-4	-4	9	4	1	48
123.863	0	94	135	49	110	166	61	93	134	61	94	129	35	4	3	-98	0	0	-95	-5	-5	9	4	2	50
123.986	0	93	135	49	110	168	61	94	135	61	94	129	35	4	3	-97	0	0	-95	-4	-5	9	5	2	51
124.109	0	94	137	50	110	169	61	94	135	62	94	129	36	3	4	-97	-1	0	-96	-4	-5	10	5	1	52
124.232	0	95	136	51	109	169	61	94	136	62	95	130	36	4	2	-96	-1	0	-96	-4	-4	11	4	1	51
124.355	0	93	135	50	110	168	61	93	134	60	93	129	35	3	2	-99	0	0	-96	-5	-4	10	4	2	48
124.477	0	94	135	49	109	168	62	92	134	61	94	129	36	4	3	-99	0	0	-95	-4	-5	10	5	2	48
124.6	0	94	135	49	110	167	62	93	134	61	94	129	35	3	2	-98	-1	0	-95	-4	-5	9	4	2	48
124.723	0	93	136	48	110	168	63	93	134	61	94	129	35	4	2	-97	0	0	-95	-5	-5	10	5	3	49
124.846	0	94	136	49	110	169	61	95	134	61	94	129	35	3	2	-97	0	0	-96	-5	-4	10	4	1	51
124.969	0	95	136	50	109	168	61	93	136	62	94	130	35	4	3	-97	-1	0	-96	-5	-5	10	4	2	53
125.092	0	94	137	49	110	169	61	94	136	62	94	130	36	4	4	-97	0	0	-96	-5	-5	11	4	1	52
125.215	0	94	137	50	110	168	61	94	135	62	95	131	35	4	3	-97	0	0	-95	-5	-5	10	4	2	49
125.338	0	94	136	49	110	168	62	93	134	61	94	130	36	4	3	-99	0	0	-96	-4	-5	10	4	2	47
125.46	0	94	136	50	110	168	62	94	134	60	95	129	36	4	3	-99	0	0	-95	-5	-5	10	5	2	48
125.583	0	94	135	49	110	168	62	94	135	61	94	130	35	4	3	-98	0	0	-95	-4	-4	9	4	2	49
125.706	0	94	136	49	109	168	61	94	135	60	94	129	36	4	3	-97	0	0	-96	-5	-6	10	5	2	50
125.829	0	93	136	50	110	169	61	92	136	62	94	131	36	3	3	-96	-1	1	-96	-5	-4	10	3	2	52
125.952	0	93	137	50	110	169	61	94	136	62	95	131	36	4	3	-97	0	0	-97	-4	-5	10	4	3	52
126.075	0	94	136	50	110	168	62	93	134	61	94	130	35	4	3	-97	-1	0	-96	-4	-4	10	4	2	49
126.198	0	93	135	50	110	168	62	93	134	61	94	131	35	3	2	-98	-1	0	-95	-4	-4	10	5	3	48
126.321	0	94	135	50	110	168	61	93	135	61	95	131	35	4	3	-98	-1	1	-95	-4	-5	10	4	3	49
126.444	0	94	136	49	110	169	62	94	135	62	95	130	35	4	3	-98	0	0	-96	-5	-5	10	5	3	49
126.566	0	94	136	49	110	170	61	93	135	62	94	130	36	4	2	-97	0	0	-96	-5	-5	9	5	2	51
126.689	0	94	137	50	110	169	61	94	136	62	95	132	36	5	2	-97	0	0	-97	-5	-5	10	4	3	52
126.812	0	94	138	51	110	170	61	94	136	62	96	130	35	3	2	-97	-1	0	-96	-5	-4	10	4	2	51
126.935	0	94	136	50	110	168	61	93	135	61	95	131	36	4	2	-99	0	0	-96	-4	-5	10	5	2	47
127.058	0	94	135	50	111	168	62	93	135	61	95	131	36	4	3	-99	0	0	-96	-4	-4	10	4	3	48
127.181	0	94	134	49	110	168	62	93	134	60	95	131	35	4	3	-98	0	1	-95	-5	-5	10	4	2	49
127.304	0	95	136	49	110	169	61	93	135	61	94	131	35	4	3	-98	0	0	-95	-5	-5	10	4	2	50
127.427	0	94	137	50	110	169	60	93	135	62	95	131	36	3	3	-97	0	0	-96	-5	-5	10	4	2	52
127.549	0	94	137	50	110	170	61	93	136	62	94	132	36	4	3	-97	-1	0	-96	-4	-4	10	4	3	53
127.672	0	94	137	52	109	169	61	93	136	62	94	131	36	3	3	-97	0	0	-95	-4	-5	11	4	3	49
127.795	0	94	136	49	110	168	63	93	134	61	95	130	36	4	3	-99	0	0	-95	-5	-5	10	4	2	47
127.918	0	94	134	49	109	168	62	92	134	60	94	131	36	4	2	-99	0	1	-95	-5	-5	10	4	2	48
128.041	0	95	135	49	110	168	62	92	135	61	93	130	36	4	3	-99	0	0	-95	-5	-5	10	4	2	49
128.164	0	93	137	49	110	168	61	93	135	61	94	130	36	4	3	-97	0	0	-95	-4	-4	10	4	2	50
128.287	0	94	137	50	109	168	62	93	136	62	94	130	35	4	3	-97	-1	0	-96	-5	-4	10	4	2	51
128.41	0	94	137	50	109	169	61	94	137	62	95	131	36	5	3	-97	0	1	-96	-4	-6	11	5	2	53
128.532	0	94	136	50	110	168	61	93	136	62	95	130	35	4	3	-97	0	0	-97	-5	-5	9	5	3	50
128.655	0	94	136	49	110	168	62	92	135	61	94	130	36	3	3	-97	0	0	-95	-5	-5	10	4	2	48
128.778	0	95	136	49	110	167	62	94	134	61	93	130	36	3	2	-99	-1	0	-96	-5	-4	10	5	2	48
128.901	0	93	136	49	110	168	62	94	135	61	94	129	35	3	3	-98	0	0	-97	-5	-4	9	5	2	49
129.024	11	94	135	50	110	167	62	93	135	61	94	130	36	3	3	-98	-1	1	-96	-5	-5	11	4	2	51
129.147	0	94	136	50	110	167	62	94	136	62	95	130	36	4	3	-97	0	0	-96	-6	-5	11	4	2	52
129.27	0	95	136	50	110	168	60	93	136	62	94	131	36	3	2	-97	0	0	-96	-5	-5	11	3	3	51
129.393	0	95	135	49	110	168	61	93	135	61	94	130	36	4	2	-98	-1	0	-96	-4	-6	10	4	2	48
129.516	0	94	135	49	109	167	62	93	134	61	94	129	36	4	4	-98	-1	0	-96	-5	-5	11	5	2	48
129.638	0	94	135	50	109	167	61	93	135	61	94	129	35	4	3	-97	0	0	-94	-5	-5	10	5	2	49
129.761	0	94	136	49	109	167	61	93	135	61	94	129	36	4	3	-98	-1	0	-95	-4	-4	10	4	2	50
129.884	0	94	136	50	109	168	61	93	135	62	94	129	36	4	3	-97	0	0	-96	-5	-4	11	4	1	52
130.007	0	94	137	50	109	168	61	93	137	63	93	130	36	4	2	-97	0	0	-96	-4	-5	10	4	2	52
130.13	0	95	137	51	110	168	61	94	137	62	94	130	35	4	3	-96	0	0	-95	-5	-4	10	5	1	51
130.253	0	93	135	50	110	167	61	93	135	61	94	129	35	4	3	-99	0	1	-96	-5	-5	10	3	2	47
130.376	0	94	135	50	110	166	62	92	135	62	94	129	35	4	3	-99	0	0	-96	-5	-5	11	4	3	47
130.499	0	93	135	49	110	167	61	93	135	61	94	129	35	4	2	-99	0	0	-96	-5	-5	10	5	2	49
130.621	0	94	135	49	109	167	61	93	134	62	93	129	35	4	4	-99	0	0	-96	-4	-4	10	4	2	50
130.744	0	93	136	49	109	167	61	93	135	62	94	129	35	4	3	-97	0	1	-95	-5	-4	10	5	2	50
130.867	0	94	137	50	109	167	61	94	136	63	94	130	35	4	3	-97	0	1	-97	-4	-5	10	4	2	51
130.99	0	93	138	51	110	169	60	93	137	62	95	130	36	4	3	-96	0	1	-96	-4	-5	11	5	3	52
131.113	0	94	136	50	109	167	61	93	136	61	94	129	35	3	2	-98	-1	0	-96	-4	-4	10	4	2	47
131.236	0	93	135	49	110	168	61	93	135	61	94	129	35	4	3	-99	0	1	-95	-6	-5	9	4	3	48
131.359	0	94	134	49	110	167	61	92	135	61	94	129	35	4	3	-98	0	0	-96	-4	-5	11	4	3	48
131.482	0	94	135	49	109	167	62	93	135	60	93	130	36	4	3	-97	0	0	-96	-5	-5	9	5	2	50
131.604	0	94	136	49	109	167	61	94	136	62	93	129	36	4	2	-98	-1	1	-96	-5	-5	11	5	2	51
131.727	0	94	137	49	109	168	60	93	136	62	94	129	36	3	3	-97	0	0	-97	-5	-5	10	5	2	52
131.85	0	94	136	51	109	168	61	94	136	62	93	130	35	4	3	-96	0	0	-97	-5	-6	10	4	4	51
131.973	0	93	135	49	110	166	62	92	135	62	94	129	35	3	3	-98	0	0	-96	-4	-5	10	4	2	48
132.096	0	94	135	50	110	167	61	93	134	62	94	130	36	4	3	-98	0	0	-95	-5	-5	10	4	2	50
132.219	0	93	134	48	110	167	61	93	134	63	93	128	36	4	2	-98	0	0	-96	-5	-4	10	5	2	50
132.342	0	94	136	49	109	168	61	93	136	62	94	129	36	4	3	-98	-1	1	-96	-5	-5	11	4	2	52
132.465	0	94	136	50	109	167	61	93	136	62	94	130	35	4	3	-98	0	0	-97	-6	-5	10	4	3	53
132.588	0	94	137	51	110	167	60	93	137	63	94	130	36	5	3	-97	0	0	-96	-4	-6	10	4	2	54
132.71	0	94	136	50	109	168	61	93	136	62	94	129	35	4	3	-98	-1	0	-96	-5	-5	10	4	3	48
132.833	0	93	135	50	109	167	60	92	134	61	94	129	36	4	3	-98	0	1	-96	-5	-5	9	5	2	48
132.956	0	94	136	49	110	167	62	93	134	61	93	129	35	3	3	-98	0	0	-96	-4	-4	10	5	3	49
133.079	0	94	135	49	109	167	62	93	134	62	94	130	36	4	3	-97	0	0	-96	-4	-5	10	5	2	50
133.202	0	93	136	50	109	167	61	93	135	62	93	128	36	4	4	-97	0	0	-96	-5	-4	10	4	1	51
133.325	0	94	136	49	109	168	62	93	136	63	94	130	35	4	3	-97	0	0	-96	-4	-6	10	5	2	52
133.448	0	94	137	50	110	168	60	93	137	62	94	131	36	3	3	-97	0	0	-98	-5	-5	12	4	3	52
133.571	0	93	136	50	110	167	61	92	135	62	94	130	36	4	2	-99	0	0	-96	-5	-5	11	4	3	48
133.693	0	94	136	49	110	167	61	93	134	62	93	129	36	4	3	-99	0	1	-96	-4	-5	10	5	2	48
133.816	0	94	135	49	109	167	62	93	135	62	93	130	35	4	3	-98	-1	1	-97	-5	-5	11	4	3	49
133.939	0	94	135	49	110	167	61	93	135	61	93	129	35	3	3	-98	0	1	-96	-5	-5	9	4	1	48
134.062	0	94	135	50	110	167	62	93	135	61	94	129	35	3	3	-97	0	0	-96	-4	-5	10	4	2	50
134.185	0	94	136	50	110	168	61	93	137	62	94	129	36	4	3	-97	0	1	-96	-5	-5	10	5	2	52
134.308	0	94	137	50	109	168	61	94	137	63	94	131	35	4	3	-98	-1	0	-97	-5	-4	11	4	2	52
134.431	0	93	136	51	110	168	60	93	136	62	94	130	35	3	3	-97	0	1	-96	-5	-5	11	4	2	49
134.554	0	93	135	49	109	169	61	92	135	61	93	130	35	3	2	-99	0	0	-96	-5	-4	10	4	1	47
134.676	0	94	135	49	110	168	61	93	135	61	94	130	36	4	3	-98	0	0	-95	-5	-5	10	4	2	48
134.799	0	93	135	49	110	169	62	92	135	62	94	130	36	3	3	-98	0	0	-96	-4	-4	10	5	2	49
134.922	0	93	136	50	109	168	61	93	135	61	94	130	35	4	4	-98	-1	1	-96	-5	-5	9	4	2	50
135.045	0	94	135	49	109	169	61	93	136	63	94	129	36	4	3	-97	0	0	-97	-4	-5	10	4	2	52
135.168	0	95	137	50	109	169	60	93	136	63	93	130	36	4	2	-96	0	0	-96	-5	-5	10	4	2	51
135.291	0	93	136	49	110	168	61	93	135	62	94	130	36	4	3	-98	0	0	-96	-6	-5	9	4	3	48
135.414	0	93	135	48	110	167	62	93	135	62	94	130	35	3	3	-98	-1	0	-95	-5	-5	10	5	1	48
135.537	0	94	136	49	110	167	62	93	135	61	95	130	36	4	3	-98	0	0	-95	-5	-5	10	4	3	49
135.66	0	94	136	49	108	167	62	94	136	62	94	130	35	4	2	-98	0	0	-96	-5	-5	10	4	3	50
135.782	0	94	136	49	110	168	61	93	136	62	94	131	36	3	3	-97	-1	0	-96	-4	-5	11	3	2	52
135.905	0	94	138	50	109	169	61	94	136	63	94	131	35	4	3	-97	0	0	-97	-5	-5	10	4	2	52
136.028	0	95	136	51	109	169	61	94	137	63	94	130	35	4	2	-96	0	0	-96	-4	-5	11	4	2	51
136.151	0	93	135	49	110	167	61	93	135	62	93	130	36	4	3	-99	0	1	-97	-4	-6	10	3	3	47
136.274	0	93	134	49	109	167	62	92	135	61	94	129	35	3	2	-99	0	0	-96	-4	-5	10	4	2	48
136.397	0	94	135	49	109	167	61	92	135	61	93	129	36	4	3	-98	0	0	-96	-5	-4	10	5	2	48
136.52	0	94	136	49	109	167	62	93	135	62	94	128	35	3	3	-98	0	0	-95	-5	-6	10	4	2	49
136.643	0	94	135	49	109	167	61	94	136	63	94	129	35	5	2	-97	-1	1	-96	-5	-5	10	4	2	51
136.765	0	95	136	50	110	168	61	94	136	61	94	130	36	3	3	-96	-1	1	-97	-4	-4	11	4	2	52
136.888	0	94	136	50	109	167	61	93	135	61	94	130	35	4	3	-97	0	1	-96	-5	-5	10	4	2	50
137.011	0	93	135	50	109	167	62	93	134	61	93	129	36	3	2	-98	-1	0	-95	-5	-6	10	4	3	47
137.134	0	93	135	48	109	167	61	92	135	61	93	129	35	4	3	-98	-1	0	-96	-5	-5	9	4	2	48
137.257	0	93	135	49	109	166	62	92	134	61	93	128	36	4	3	-98	-1	0	-95	-5	-5	9	4	2	48
137.38	0	93	135	48	109	167	62	93	135	61	94	130	35	4	2	-98	0	0	-95	-5	-5	9	3	2	49
137.503	0	94	136	49	109	167	61	94	135	62	94	129	36	4	4	-97	0	0	-96	-4	-4	10	4	2	51
137.626	0	94	136	51	110	167	61	94	135	62	94	129	35	4	2	-97	0	0	-96	-5	-4	10	4	2	52
137.748	0	93	136	51	109	168	60	92	136	60	93	129	36	4	4	-97	-1	0	-97	-4	-5	10	4	1	49
137.871	0	94	135	49	108	166	62	93	135	61	93	129	36	3	3	-99	0	0	-95	-5	-4	10	5	2	48
137.994	0	93	135	50	109	167	61	93	135	62	93	129	36	4	3	-98	0	0	-95	-5	-5	10	4	3	48
138.117	0	93	135	50	110	166	62	93	135	61	93	128	35	3	2	-99	0	0	-96	-5	-5	10	5	2	49
138.24	0	94	135	50	109	167	61	93	135	61	94	129	36	4	3	-98	0	0	-96	-4	-4	10	5	2	50
138.363	0	94	136	50	109	167	61	93	135	61	93	130	36	4	3	-97	0	1	-97	-4	-4	9	5	2	51
138.486	0	94	136	50	109	167	60	93	137	63	94	128	36	4	2	-96	0	0	-96	-5	-5	11	4	2	52
138.609	0	93	136	50	109	166	61	92	134	61	94	129	36	3	4	-98	-1	0	-96	-5	-5	10	5	2	48
138.732	0	93	136	48	109	165	61	93	135	61	93	129	35	4	3	-98	-1	1	-96	-4	-5	9	4	3	48
138.854	0	94	135	49	110	166	62	93	134	61	93	129	35	3	3	-98	-1	0	-95	-4	-5	10	4	2	49
138.977	0	94	135	50	109	167	61	92	136	61	93	129	36	3	3	-98	0	0	-97	-5	-5	10	4	2	50
139.1	0	94	136	50	109	167	61	92	135	62	94	129	35	4	3	-97	0	0	-96	-4	-5	10	4	3	51
139.223	0	94	137	50	109	167	60	93	136	62	94	129	35	4	3	-97	-1	0	-97	-5	-5	10	5	2	52
139.346	0	93	137	50	110	167	60	93	136	62	94	130	36	4	3	-96	-1	1	-97	-5	-4	10	4	2	52
139.469	0	94	135	51	108	167	62	92	134	61	93	129	35	3	3	-98	-1	0	-96	-4	-5	10	5	3	48
139.592	0	92	135	50	109	166	61	93	135	61	93	129	35	3	3	-99	0	0	-96	-4	-4	11	4	2	47
139.715	0	94	135	49	108	166	62	92	135	61	93	128	35	4	4	-99	-1	0	-96	-4	-4	10	4	2	49
139.837	0	93	135	49	109	166	61	92	134	61	94	128	35	4	2	-97	0	0	-95	-4	-5	10	4	2	49
139.96	0	94	136	50	109	166	61	93	135	62	93	128	35	3	2	-97	0	0	-95	-5	-5	11	5	2	51
140.083	0	94	137	49	109	168	60	93	136	62	93	129	35	4	3	-97	-1	1	-97	-5	-5	11	4	1	52
140.206	0	93	137	50	109	168	61	93	136	62	94	129	35	3	3	-97	0	0	-97	-4	-4	10	4	2	52
140.329	0	93	136	50	109	167	61	93	136	62	94	128	36	5	3	-98	0	1	-96	-5	-5	10	4	2	48
140.452	0	93	135	49	109	165	61	93	135	62	93	128	35	4	2	-98	-1	0	-95	-5	-4	10	4	2	47
140.575	0	93	136	49	109	166	61	93	135	62	92	128	35	4	3	-99	0	0	-96	-4	-5	10	4	2	49
140.698	0	94	135	49	108	166	61	93	136	62	93	127	35	3	3	-98	0	0	-95	-4	-4	11	4	2	49
140.82	0	93	136	49	109	166	60	93	135	62	94	128	36	3	2	-97	-1	0	-96	-4	-4	11	4	3	52
140.943	0	93	137	50	109	167	60	94	135	62	94	129	36	4	3	-96	0	0	-97	-5	-4	10	4	2	52
141.066	0	94	137	51	109	166	60	93	137	62	93	130	36	4	4	-96	0	0	-97	-4	-5	10	5	2	52
141.189	0	93	136	50	109	166	62	93	136	62	93	129	35	4	3	-99	0	0	-96	-4	-5	9	4	2	49
141.312	0	94	136	49	109	166	61	93	134	62	93	129	35	4	3	-98	0	1	-96	-5	-4	10	4	2	48
141.435	0	94	136	49	109	166	61	93	136	62	94	129	35	4	3	-97	0	0	-95	-5	-4	10	4	3	50
141.558	0	94	135	50	109	167	61	93	136	63	94	129	35	4	2	-98	0	0	-96	-5	-5	11	4	3	51
141.681	0	94	137	50	108	168	61	94	136	62	94	130	36	4	3	-97	0	0	-97	-5	-4	10	4	1	51
141.804	0	94	138	51	109	168	60	94	137	63	93	129	36	4	2	-97	0	0	-97	-5	-5	10	4	1	53
141.926	0	94	137	51	109	167	61	93	137	62	94	130	35	4	3	-97	0	0	-96	-4	-5	10	4	1	50
142.049	0	93	137	50	109	167	62	92	135	62	93	128	36	3	3	-99	0	0	-96	-4	-5	10	5	1	48
142.172	0	94	137	50	110	166	61	92	135	62	93	130	36	4	4	-98	0	0	-96	-5	-5	10	5	2	49
142.295	0	94	136	49	109	167	61	93	136	62	94	129	35	3	4	-98	-1	0	-96	-5	-5	11	5	2	49
142.418	0	93	136	50	109	167	61	94	137	63	94	129	35	4	3	-97	0	0	-96	-5	-5	10	4	2	51
142.541	0	94	137	50	109	168	60	93	137	62	94	129	36	4	4	-97	0	0	-97	-4	-5	9	5	1	52
142.664	0	94	137	51	110	169	60	93	138	63	93	129	36	4	3	-96	-1	0	-97	-4	-5	10	3	2	53
142.787	0	94	136	51	109	167	61	92	137	62	94	129	35	3	3	-98	0	0	-96	-5	-6	10	4	2	49
142.909	0	94	136	50	109	166	61	93	136	61	93	129	35	4	4	-99	-1	0	-96	-5	-4	9	4	2	48
143.032	0	93	136	50	109	166	62	93	136	62	94	129	36	4	3	-98	-1	1	-96	-4	-5	10	4	2	49
143.155	0	94	136	49	110	166	61	92	136	62	94	129	35	4	3	-96	-1	0	-95	-4	-4	10	4	3	49
143.278	0	93	136	49	109	167	61	93	136	63	94	129	36	4	2	-98	0	0	-96	-5	-6	10	4	1	50
143.401	0	94	137	50	108	167	61	93	136	63	94	130	35	4	4	-97	0	0	-96	-5	-6	10	5	2	51
143.524	0	94	136	51	110	167	61	93	136	61	94	130	34	4	3	-97	-1	0	-97	-5	-6	11	4	2	51
143.647	0	93	136	49	110	167	62	93	136	62	93	128	35	4	3	-98	0	1	-96	-4	-5	9	4	2	48
143.77	0	94	135	50	109	166	61	93	135	61	94	127	35	4	3	-98	-1	1	-96	-5	-5	10	4	1	48
143.892	0	94	135	49	108	167	61	93	135	61	93	128	35	4	3	-98	0	0	-96	-4	-4	10	4	2	49
144.015	0	92	136	49	109	167	62	92	136	61	94	129	35	4	3	-98	0	0	-96	-4	-4	11	4	2	50
144.138	0	94	137	50	109	168	61	93	137	63	93	129	37	4	3	-97	0	0	-97	-5	-5	10	5	2	51
144.261	0	94	137	51	109	168	59	93	137	62	93	129	36	4	3	-97	0	0	-96	-4	-5	10	5	1	51
144.384	0	93	135	51	109	167	62	93	136	61	94	129	35	4	3	-99	0	0	-96	-5	-5	11	4	2	47
144.507	0	94	135	49	109	166	61	93	134	61	93	128	35	3	3	-99	-1	1	-96	-4	-5	10	4	2	48
144.63	0	94	135	49	109	166	62	92	134	61	92	127	35	4	2	-98	0	0	-96	-4	-4	10	4	2	48
144.753	0	93	136	49	108	165	61	92	135	61	93	128	36	3	3	-97	-1	0	-95	-5	-5	10	4	2	50
144.876	0	93	135	50	109	166	61	93	136	62	93	128	35	4	2	-97	0	0	-96	-5	-5	10	4	3	50
144.998	0	94	137	50	109	166	61	93	136	62	93	128	36	3	3	-96	0	0	-97	-5	-5	10	4	2	52
145.121	0	94	136	52	109	166	61	92	136	61	93	128	36	4	3	-96	0	0	-96	-4	-5	10	4	1	50
145.244	0	93	135	50	108	165	61	92	134	61	93	128	36	3	3	-99	0	1	-95	-4	-4	10	4	2	47
145.367	0	94	134	49	108	165	61	92	134	61	93	127	36	4	3	-98	-1	0	-95	-5	-4	10	4	3	48
145.49	0	93	135	49	108	164	62	92	134	60	93	127	35	4	2	-98	0	0	-96	-5	-4	9	4	3	48
145.613	0	94	134	49	107	165	61	93	134	61	93	128	35	4	2	-96	0	0	-95	-5	-4	11	4	2	49
145.736	0	93	136	49	108	165	60	93	135	62	93	127	35	4	3	-97	0	1	-95	-5	-4	9	4	1	51
145.859	0	93	136	49	110	166	60	93	136	62	93	127	36	4	2	-97	-1	1	-96	-5	-5	10	4	2	52
145.981	0	93	136	50	108	165	60	93	135	62	93	128	36	4	3	-97	-1	0	-97	-5	-5	9	5	2	50
146.104	0	93	135	49	109	165	61	92	133	61	93	128	36	4	3	-99	-1	0	-95	-4	-4	10	4	3	47
146.227	0	93	135	50	108	164	60	92	133	60	93	127	36	3	3	-98	0	0	-94	-5	-4	10	3	2	47
146.35	0	93	134	48	108	164	61	91	133	61	93	126	35	4	3	-98	-1	0	-95	-4	-5	10	4	2	48
146.473	0	93	135	50	108	163	60	92	133	61	92	126	35	3	2	-98	0	0	-96	-5	-5	9	4	2	49
146.596	0	93	135	49	108	164	59	93	135	61	92	126	35	4	2	-96	0	0	-96	-4	-5	10	4	1	51
146.719	0	93	136	50	108	164	58	93	135	62	92	126	36	3	2	-97	0	0	-96	-5	-4	9	4	2	51
146.842	0	92	134	49	107	163	61	92	134	60	92	126	35	3	3	-97	0	0	-96	-5	-5	9	4	2	48
146.964	0	92	133	49	109	163	60	92	133	61	93	126	35	4	3	-97	0	0	-95	-5	-5	9	4	2	48
147.087	0	92	134	49	107	163	60	92	133	60	92	126	35	3	3	-98	0	1	-94	-5	-5	10	5	2	48
147.21	0	93	135	49	108	163	60	92	134	61	92	126	35	4	3	-97	0	0	-95	-4	-6	10	4	2	50
147.333	0	94	135	50	107	163	60	93	135	62	92	126	36	4	3	-96	0	0	-96	-5	-4	9	4	2	51
147.456	0	94	135	50	107	163	60	93	135	62	92	127	36	3	3	-96	-1	0	-96	-4	-4	10	4	1	52
147.579	0	93	137	51	108	164	59	93	135	62	93	127	35	4	3	-95	0	0	-96	-5	-5	11	4	2	50
147.702	0	94	135	50	108	163	61	92	134	60	93	125	36	4	3	-98	-1	0	-96	-5	-5	10	5	2	47
147.825	0	93	134	49	107	164	61	91	134	61	92	125	35	4	3	-99	-1	1	-96	-5	-4	9	4	2	48
147.948	0	92	134	49	109	164	61	92	134	60	92	126	34	4	3	-98	-1	0	-95	-5	-5	10	4	1	48
148.07	0	93	135	49	109	163	60	92	134	61	92	126	35	4	2	-97	0	0	-96	-4	-5	10	5	2	50
148.193	0	94	135	49	109	164	59	92	135	62	93	125	36	3	3	-97	0	0	-96	-5	-5	11	4	2	52
148.316	0	93	136	49	108	164	59	93	136	62	93	127	35	3	3	-96	-1	0	-96	-5	-4	9	4	2	52
148.439	0	94	136	51	107	165	60	93	136	61	93	127	35	4	3	-96	0	0	-96	-5	-5	10	4	2	51
148.562	0	93	135	50	108	164	60	92	134	61	93	126	35	4	3	-98	0	0	-96	-5	-5	10	4	2	47
148.685	0	93	135	50	108	164	60	92	133	61	93	126	35	3	4	-98	0	0	-96	-4	-5	9	4	2	48
148.808	0	93	135	49	108	164	61	92	135	61	92	126	35	4	2	-98	0	0	-96	-4	-4	9	4	2	48
148.931	0	93	135	49	108	164	60	92	134	61	92	125	35	4	3	-96	0	1	-96	-5	-5	10	4	2	50
149.053	0	93	136	50	108	164	60	93	134	61	93	126	35	4	4	-95	0	0	-96	-4	-5	10	5	3	51
149.176	0	93	136	50	108	165	60	93	136	62	92	126	36	4	3	-97	0	0	-96	-5	-5	10	4	1	52
149.299	0	93	137	51	108	166	59	93	136	61	92	127	35	3	3	-97	0	0	-97	-5	-5	11	4	1	52
149.422	0	93	135	50	109	165	61	92	134	63	93	126	35	3	3	-99	-1	1	-96	-5	-5	11	5	2	48
149.545	0	93	135	50	109	164	61	92	135	62	92	126	35	3	2	-98	0	0	-96	-5	-5	10	4	2	49
149.668	0	92	135	50	108	164	61	92	135	62	92	127	36	3	3	-98	-1	0	-95	-5	-6	10	4	3	50
149.791	0	94	135	48	108	164	60	92	134	62	92	127	36	4	2	-97	-1	0	-96	-5	-5	10	4	2	51
149.914	0	93	136	50	108	165	61	93	136	62	93	127	35	4	3	-97	-1	0	-97	-4	-5	10	3	3	52
150.036	0	94	136	50	109	165	59	94	136	62	93	128	37	3	3	-97	0	0	-97	-5	-5	10	5	2	52
150.159	0	94	136	51	109	165	59	93	136	63	93	128	35	4	3	-97	0	1	-97	-6	-6	11	4	1	51
150.282	0	93	135	50	108	164	61	92	135	62	93	127	36	3	3	-99	0	0	-97	-4	-5	10	5	2	48
150.405	0	93	135	49	109	165	61	92	135	61	92	127	36	3	3	-99	0	0	-96	-5	-5	10	4	2	48
150.528	0	93	135	49	109	165	60	92	135	62	93	127	36	4	3	-97	0	0	-96	-4	-4	10	4	2	49
150.651	0	92	136	50	108	166	60	92	134	62	92	128	36	4	3	-97	0	0	-96	-5	-5	9	4	2	51
150.774	0	94	136	50	109	166	60	93	135	62	93	128	36	4	3	-97	0	1	-97	-5	-5	10	4	2	52
150.897	0	94	137	50	108	166	61	93	136	62	93	127	36	3	2	-96	-1	0	-97	-4	-5	10	5	2	52
151.02	0	94	136	51	109	166	60	93	136	63	93	128	36	4	4	-96	0	0	-96	-4	-5	10	4	2	51
151.142	0	94	136	50	108	165	61	93	134	61	93	127	37	3	3	-99	-1	0	-95	-5	-5	9	4	2	47
151.265	0	94	134	49	108	165	62	92	134	61	93	128	35	4	2	-99	-1	1	-96	-5	-4	10	5	2	47
151.388	0	93	135	49	108	165	62	92	134	62	92	127	35	4	3	-98	0	0	-95	-5	-5	11	4	1	48
151.511	0	94	135	49	109	165	60	92	135	62	93	128	36	4	4	-97	0	0	-96	-5	-4	9	4	2	50
151.634	0	93	136	49	109	166	60	92	135	63	93	127	36	4	3	-97	0	1	-96	-5	-5	10	4	2	52
151.757	0	94	137	50	108	166	60	93	136	62	93	129	35	3	3	-97	0	1	-96	-4	-5	10	4	2	53
151.88	0	93	136	51	109	166	60	93	136	63	93	128	36	4	4	-96	0	0	-96	-4	-5	10	4	1	51
152.003	0	93	135	50	109	165	61	92	134	61	93	127	35	4	3	-99	0	0	-96	-5	-5	10	4	3	48
152.125	0	94	134	50	108	166	62	92	135	61	92	127	35	4	2	-98	-1	0	-96	-4	-4	10	4	3	48
152.248	0	92	136	49	108	165	61	92	135	62	92	128	35	4	2	-98	-1	1	-96	-5	-4	9	5	2	48
152.371	0	92	135	49	109	166	61	92	135	62	93	127	37	4	3	-98	0	0	-95	-4	-5	10	4	2	51
152.494	0	94	136	50	109	166	60	93	135	63	93	128	36	4	2	-97	0	0	-97	-4	-5	10	5	1	52
152.617	0	95	137	50	109	167	60	93	137	62	93	129	36	4	3	-96	0	0	-97	-5	-5	10	4	2	52
152.74	0	93	135	51	108	165	62	92	135	62	92	128	35	4	3	-98	0	0	-95	-5	-5	10	4	2	48
152.863	0	93	135	50	109	166	61	92	135	62	94	128	35	3	4	-98	0	0	-96	-5	-4	10	4	2	48
152.986	0	93	134	49	109	166	62	92	135	62	93	127	35	4	4	-97	0	0	-95	-5	-5	10	4	2	48
153.108	0	93	136	49	109	166	61	93	134	63	93	128	36	4	2	-98	-1	1	-96	-5	-4	9	4	2	49
153.231	0	93	136	49	108	167	61	93	136	62	94	128	36	4	2	-97	0	0	-97	-4	-5	10	4	1	52
153.354	0	94	136	50	109	167	60	93	137	63	94	128	36	4	2	-96	0	0	-96	-5	-4	11	4	2	52
153.477	0	94	137	51	109	167	60	93	138	64	93	129	36	3	3	-97	0	0	-96	-5	-4	10	4	3	53
153.6	0	93	136	50	108	166	62	92	135	62	94	128	35	4	3	-98	0	0	-96	-4	-5	11	4	2	48
153.723	0	93	135	50	110	167	61	91	135	61	93	128	35	4	4	-99	0	1	-96	-5	-4	10	4	2	48
153.846	0	94	136	49	109	165	62	92	134	63	93	128	35	4	3	-98	0	0	-95	-4	-5	10	5	2	48
153.969	0	93	136	49	110	165	61	92	135	62	93	128	36	4	3	-97	0	0	-96	-5	-6	10	4	2	50
154.092	0	94	136	49	109	167	60	93	136	62	93	128	37	4	3	-98	0	0	-98	-4	-5	10	4	2	50
154.214	0	93	137	50	108	166	61	93	137	64	94	129	36	4	2	-97	0	0	-97	-4	-5	10	4	2	52
154.337	0	94	137	51	110	169	60	93	137	63	95	129	36	4	3	-96	0	0	-96	-4	-5	10	4	2	52
154.46	0	93	135	50	109	166	62	93	135	62	94	129	35	3	3	-98	-1	0	-96	-4	-5	10	4	3	47
154.583	0	93	135	49	109	166	61	92	136	61	93	129	36	4	3	-99	0	0	-95	-5	-5	10	4	3	48
154.706	0	94	135	49	109	166	62	92	135	62	93	129	35	4	2	-99	0	0	-96	-4	-5	10	4	0	49
154.829	0	94	135	50	108	167	61	93	135	62	93	129	36	3	3	-98	0	0	-95	-4	-5	10	3	2	50
154.952	0	93	136	49	109	167	61	92	136	62	94	129	35	3	3	-98	0	0	-96	-5	-5	10	4	2	51
155.075	0	94	137	49	109	167	61	93	136	64	94	130	37	3	2	-97	0	0	-97	-4	-5	10	4	2	52
155.197	0	93	136	51	109	167	61	93	137	63	94	129	36	4	2	-97	-2	0	-96	-5	-5	11	4	2	50
155.32	0	93	136	49	109	167	62	93	134	62	95	129	37	3	3	-98	-1	0	-96	-4	-5	10	4	2	48
155.443	0	94	136	50	109	167	61	92	135	62	93	129	36	4	2	-98	-1	0	-96	-4	-5	10	4	2	49
155.566	0	93	137	50	110	167	62	92	135	62	94	129	35	4	3	-98	0	1	-97	-5	-4	10	4	3	50
155.689	0	93	137	49	109	168	61	93	136	62	93	130	35	4	3	-97	-1	1	-97	-5	-5	11	4	1	52
155.812	0	94	136	50	110	167	60	93	137	63	94	130	36	4	3	-98	0	0	-97	-4	-5	11	4	3	52
155.935	0	94	137	51	110	169	60	93	137	64	94	130	36	4	3	-97	0	1	-98	-5	-5	11	5	2	53
156.058	0	93	137	51	109	168	62	92	137	63	93	130	35	4	3	-99	-1	1	-96	-4	-5	10	4	3	48
156.18	0	93	136	49	110	167	62	92	134	62	94	130	36	4	2	-100	0	0	-96	-4	-5	10	5	2	48
156.303	0	93	136	50	109	168	61	93	136	62	93	129	36	4	3	-98	0	0	-96	-4	-5	10	5	3	49
156.426	0	93	136	50	109	167	61	92	136	62	94	129	35	4	3	-98	0	1	-97	-5	-4	10	5	3	50
156.549	0	93	136	50	109	168	61	93	137	63	94	130	36	4	3	-98	-1	0	-97	-5	-5	10	4	2	51
156.672	0	94	137	50	109	168	61	93	136	64	93	130	37	4	3	-97	-1	1	-97	-4	-5	11	5	3	53
156.795	0	94	138	51	109	169	60	93	137	63	94	131	37	4	3	-97	-1	0	-97	-4	-5	11	4	2	53
156.918	0	93	137	50	110	168	62	93	136	62	93	129	35	4	3	-99	0	0	-97	-5	-6	10	4	2	49
157.041	0	93	136	50	110	168	62	93	137	63	94	130	36	4	3	-99	-1	1	-96	-5	-5	10	4	1	48
157.164	0	93	136	49	110	168	61	93	136	63	94	129	35	3	3	-98	-1	1	-96	-5	-5	10	4	3	49
157.286	0	94	136	49	109	167	62	93	135	62	93	130	36	4	2	-98	0	1	-96	-5	-6	10	5	3	50
157.409	0	93	136	49	108	167	61	92	136	63	93	130	36	5	3	-98	0	0	-97	-4	-5	10	5	2	51
157.532	0	93	137	50	109	169	60	93	138	63	93	130	36	4	3	-98	0	0	-97	-4	-5	10	4	2	51
157.655	0	94	138	51	110	168	60	93	138	63	94	130	37	4	3	-98	-1	0	-96	-5	-5	11	4	3	51
157.778	0	93	137	50	110	168	62	91	136	62	94	129	36	3	3	-99	0	0	-96	-4	-5	11	5	3	48
157.901	0	92	136	51	110	167	61	93	136	62	93	128	36	3	4	-99	0	0	-96	-5	-5	10	4	1	49
158.024	0	93	136	49	109	167	62	93	136	62	93	129	34	4	3	-99	0	0	-96	-5	-4	11	5	2	50
158.147	0	93	136	49	109	167	61	93	137	63	94	129	36	4	3	-97	0	0	-95	-4	-5	11	4	2	50
158.269	0	93	138	50	108	167	61	92	136	64	94	129	36	3	4	-98	0	0	-96	-5	-5	11	4	3	52
158.392	0	94	138	50	108	168	60	93	137	63	94	131	37	4	3	-97	-1	0	-97	-5	-6	11	4	3	52
158.515	0	94	137	51	109	167	61	92	137	63	93	129	36	4	2	-98	0	0	-97	-4	-4	10	4	2	49
158.638	0	93	136	50	109	167	62	93	135	63	93	129	36	4	4	-98	0	0	-95	-4	-5	10	4	2	47
158.761	0	93	135	50	109	167	62	93	136	62	93	129	35	4	3	-99	-1	0	-96	-5	-5	10	4	2	47
158.884	0	93	136	50	108	167	61	92	135	62	93	129	36	4	3	-99	0	0	-96	-4	-5	11	4	2	49
159.007	0	93	137	49	109	167	61	93	135	63	93	128	36	3	2	-97	0	0	-97	-4	-5	10	4	1	51
159.13	0	94	137	51	110	167	60	93	137	63	93	129	36	4	3	-96	0	1	-96	-5	-5	10	5	2	52
159.252	0	94	138	50	109	168	59	95	139	64	93	130	36	4	4	-98	-1	0	-97	-5	-4	10	4	2	53
159.375	0	93	136	51	109	167	61	93	136	63	93	129	35	4	3	-98	0	0	-96	-5	-6	11	4	2	48
159.498	0	93	136	49	109	167	62	92	136	62	92	128	36	4	3	-99	-1	0	-96	-5	-5	11	4	2	48
159.621	0	93	135	50	109	166	61	92	135	62	94	129	36	3	3	-98	0	0	-95	-5	-5	10	4	2	48
159.744	0	93	137	49	109	166	61	93	136	62	93	128	35	3	2	-99	0	0	-96	-5	-5	10	4	3	50
159.867	0	93	135	49	108	166	60	93	136	62	94	128	36	4	3	-98	0	0	-97	-4	-5	10	4	3	51
159.99	0	94	137	50	109	168	60	93	137	63	93	129	36	4	3	-96	0	0	-97	-4	-5	10	5	3	52
160.113	0	93	138	50	109	167	60	93	138	63	94	129	36	3	3	-97	0	0	-96	-4	-6	10	4	2	52
160.236	0	93	137	51	109	167	61	93	136	63	93	129	34	3	2	-97	0	1	-96	-4	-5	11	5	0	49
160.358	0	93	135	49	109	167	62	92	136	61	93	129	35	3	3	-99	0	0	-96	-4	-5	10	4	1	48
160.481	0	93	136	49	109	167	62	93	136	62	93	128	36	4	3	-99	-1	1	-96	-4	-4	11	5	2	48
160.604	0	93	137	49	110	166	61	92	136	62	93	130	35	5	4	-99	0	0	-95	-5	-5	10	5	2	49
160.727	0	94	136	49	109	167	61	93	136	63	93	128	35	4	3	-98	0	0	-96	-4	-5	10	4	2	50
160.85	0	93	137	50	109	167	61	93	136	63	94	129	36	4	3	-98	0	1	-97	-4	-5	11	4	3	52
160.973	0	93	137	51	108	168	59	92	137	63	94	130	36	4	2	-96	-1	0	-97	-4	-5	9	5	3	52
161.096	0	93	136	50	109	167	62	92	135	62	93	129	36	4	3	-99	0	1	-96	-5	-5	10	5	2	47
161.219	0	93	136	50	109	167	62	93	135	63	94	130	36	4	3	-98	0	0	-96	-5	-6	10	5	3	48
161.341	0	93	135	51	109	167	61	92	136	61	93	129	36	3	3	-98	0	0	-96	-4	-5	9	4	2	49
161.464	0	93	136	49	109	168	61	94	136	62	94	129	37	4	2	-98	0	0	-97	-5	-6	10	5	2	51
161.587	0	93	137	50	109	168	61	92	136	63	93	130	36	4	3	-96	0	0	-96	-5	-5	11	4	2	52
161.71	0	95	137	50	109	169	60	93	138	63	93	129	37	4	3	-97	0	1	-97	-5	-5	11	4	2	52
161.833	0	93	138	50	110	168	60	93	137	63	94	130	35	3	4	-97	0	0	-97	-4	-5	10	4	2	51
161.956	0	93	137	50	109	168	61	93	135	62	93	129	36	3	3	-99	0	1	-96	-5	-5	11	4	2	47
162.079	0	93	135	49	110	167	62	92	135	61	94	128	36	4	2	-98	0	0	-96	-4	-5	11	4	2	48
162.202	0	93	136	49	109	167	62	92	135	62	94	129	36	4	3	-99	0	0	-96	-5	-5	10	4	3	48
162.324	0	93	136	50	109	167	62	93	136	61	93	128	36	3	2	-98	0	1	-96	-5	-5	10	5	2	49
162.447	0	93	136	49	108	167	61	93	136	62	93	129	35	4	2	-97	0	0	-97	-4	-5	11	5	2	52
162.57	0	93	136	50	108	167	61	93	136	63	93	129	37	3	3	-97	0	0	-96	-5	-5	10	5	1	53
162.693	0	94	137	51	109	168	61	93	136	62	94	130	36	4	3	-96	0	0	-96	-4	-5	10	4	2	51
162.816	0	93	135	50	109	166	62	92	135	61	93	129	36	3	3	-99	0	0	-96	-4	-5	11	5	2	47
162.939	0	93	136	49	108	166	62	92	135	62	93	129	36	4	3	-98	0	0	-96	-5	-5	10	4	2	48
163.062	0	94	136	49	109	166	61	92	135	62	92	128	35	4	3	-98	-1	0	-96	-5	-5	10	4	2	48
163.185	0	93	135	49	109	166	62	92	135	61	93	128	35	4	3	-98	-1	0	-96	-5	-4	10	4	2	49
163.308	0	93	137	50	108	167	60	92	135	62	93	128	36	4	3	-98	0	0	-97	-5	-5	10	4	3	51
163.43	0	94	136	49	108	167	60	93	137	62	93	130	36	4	2	-97	0	0	-97	-5	-5	10	4	2	52
163.553	0	93	137	51	109	166	60	92	136	63	93	128	35	3	4	-97	0	0	-96	-4	-6	10	4	3	50
163.676	0	93	136	48	108	166	61	92	135	61	93	128	36	3	2	-98	-1	1	-96	-4	-5	10	4	2	48
163.799	0	93	136	49	109	166	61	92	135	61	93	129	35	4	3	-97	0	0	-95	-5	-6	10	4	2	48
163.922	0	93	136	49	109	166	62	92	134	61	93	128	35	3	2	-98	0	1	-96	-4	-5	10	4	2	49
164.045	0	93	136	49	109	166	60	92	136	62	94	128	36	4	3	-97	0	0	-96	-5	-5	10	4	1	50
164.168	0	94	136	50	109	166	60	93	137	62	94	129	36	3	2	-97	0	0	-97	-4	-5	9	5	1	53
164.291	0	94	137	50	108	167	60	93	137	63	93	129	36	5	3	-98	-1	0	-97	-5	-5	10	4	2	53
164.413	0	93	137	51	108	166	61	92	136	61	93	129	35	5	3	-98	0	0	-96	-4	-5	10	4	2	48
164.536	0	93	136	50	108	165	61	92	135	61	94	128	35	3	2	-99	0	1	-96	-5	-5	10	4	2	47
164.659	0	93	135	49	108	166	61	93	135	61	94	127	35	4	2	-99	0	1	-96	-5	-5	10	5	2	49
164.782	0	93	136	50	108	166	61	92	135	62	93	128	35	3	3	-98	0	0	-96	-5	-5	10	4	1	49
164.905	0	93	136	50	109	166	60	92	136	62	93	128	36	5	3	-97	0	0	-97	-4	-5	10	4	1	51
165.028	0	94	137	50	108	167	60	93	136	63	93	128	36	4	3	-96	0	0	-97	-4	-5	10	4	2	53
165.151	0	94	138	51	109	167	59	93	138	62	94	129	35	4	3	-96	0	1	-97	-5	-5	9	4	2	52
165.274	0	93	135	50	108	166	61	92	135	62	94	128	35	4	3	-98	0	1	-96	-4	-4	10	4	2	48
165.396	1	93	135	49	109	167	61	92	135	62	93	129	35	4	3	-100	0	0	-96	-5	-5	10	4	2	47
165.519	0	93	136	49	108	166	61	92	135	62	94	127	35	3	3	-98	0	0	-95	-5	-5	9	4	2	49
165.642	0	92	136	49	109	166	61	92	135	62	93	128	35	4	3	-98	0	0	-96	-4	-4	10	4	2	49
165.765	0	93	135	49	109	166	60	93	136	62	94	128	35	4	3	-98	0	1	-97	-4	-6	10	4	2	51
165.888	0	93	137	50	108	166	60	93	137	63	93	129	36	3	3	-96	0	0	-97	-5	-5	11	5	2	52
166.011	0	94	137	51	108	168	59	93	137	63	93	129	36	3	3	-97	-1	0	-97	-5	-5	10	4	2	53
166.134	0	94	136	51	109	167	62	93	136	61	93	129	35	3	3	-98	0	0	-97	-5	-5	10	4	2	48
166.257	0	94	135	50	110	166	62	92	136	61	94	129	36	4	4	-99	0	1	-96	-5	-6	10	4	2	48
166.38	0	93	135	50	108	166	62	93	135	62	93	129	36	3	2	-99	0	0	-96	-5	-5	10	4	2	48
166.502	0	93	135	50	109	167	61	92	135	63	94	128	36	4	3	-98	0	0	-96	-5	-4	10	4	2	50
166.625	0	93	136	49	109	167	61	93	136	62	93	129	37	4	3	-97	-1	0	-98	-5	-5	11	3	2	51
166.748	0	93	137	51	109	167	60	93	138	63	93	129	36	4	3	-97	0	0	-96	-5	-5	11	4	2	53
166.871	0	93	137	52	109	168	60	93	137	63	94	130	35	4	2	-98	0	0	-96	-5	-5	10	4	1	50
166.994	0	94	136	50	109	166	61	92	135	61	93	128	36	4	2	-99	0	0	-96	-5	-5	11	4	2	47
167.117	0	93	136	49	109	166	62	93	135	62	93	129	35	4	3	-99	0	0	-97	-5	-5	9	4	2	48
167.24	0	93	136	50	108	167	61	93	135	61	93	129	35	4	3	-98	-1	1	-96	-4	-6	9	4	2	49
167.363	0	93	137	50	109	167	61	92	136	62	93	129	36	4	3	-98	0	0	-96	-5	-5	10	4	3	50
167.485	0	94	137	50	109	168	61	93	135	62	94	129	36	4	3	-97	0	0	-97	-5	-5	10	3	2	52
167.608	0	93	138	50	109	168	61	93	138	62	94	130	36	4	3	-97	-1	1	-97	-5	-5	9	3	3	52
167.731	0	93	137	50	109	167	60	92	136	62	93	129	36	4	3	-98	-1	0	-97	-5	-5	10	4	2	50
167.854	0	93	136	49	109	167	61	93	135	62	94	128	36	4	3	-99	0	0	-96	-5	-4	10	4	2	48
167.977	0	93	135	49	109	167	61	92	135	62	94	130	36	4	4	-99	-1	1	-96	-5	-4	11	4	3	48
168.1	0	93	136	49	109	167	61	92	135	62	93	128	36	3	2	-98	0	0	-97	-5	-5	10	4	2	48
168.223	0	93	136	49	109	168	61	92	135	62	94	129	36	4	2	-98	0	0	-97	-4	-5	11	4	2	51
168.346	0	93	137	50	109	168	61	93	136	63	93	130	36	4	2	-98	0	0	-97	-5	-5	10	4	2	52
168.468	0	93	138	51	109	167	61	93	137	62	94	130	36	4	3	-97	-1	0	-97	-5	-4	11	5	2	53
168.591	0	93	136	50	108	167	62	92	136	62	94	128	35	3	3	-98	0	0	-97	-4	-5	10	4	2	48
168.714	0	93	135	49	109	168	62	92	136	62	94	129	36	4	4	-99	0	0	-96	-4	-4	10	4	2	49
168.837	0	94	136	49	110	167	62	92	136	62	93	129	36	4	3	-99	0	0	-96	-5	-6	10	5	2	48
168.96	0	92	135	50	110	168	61	92	136	62	93	130	35	4	2	-98	0	0	-97	-4	-7	10	4	2	50
169.083	0	93	136	50	109	167	61	93	136	61	94	130	36	4	3	-97	0	0	-97	-4	-5	9	4	2	52
169.206	0	94	138	50	109	169	62	93	138	63	94	130	35	4	3	-97	0	0	-98	-5	-5	10	5	1	52
169.329	0	93	137	52	109	168	60	92	136	62	93	130	36	4	3	-96	-1	0	-97	-4	-5	10	5	2	50
169.452	0	93	136	50	110	168	62	92	135	61	94	128	36	4	4	-99	0	0	-97	-5	-5	11	4	3	48
169.574	0	93	136	50	109	166	61	92	135	61	94	129	35	3	3	-98	0	0	-97	-5	-4	10	5	2	48
169.697	0	92	135	49	109	167	62	93	136	61	93	129	35	4	3	-98	0	0	-97	-5	-5	10	4	2	49
169.82	0	93	136	50	110	168	62	92	136	62	94	128	35	4	3	-98	-1	0	-96	-4	-5	9	4	2	50
169.943	0	93	136	50	109	167	61	92	137	62	93	130	35	4	2	-98	-1	0	-97	-4	-5	10	4	2	51
170.066	0	94	138	50	109	168	60	93	137	63	94	130	36	4	3	-97	-1	0	-98	-4	-5	11	5	3	53
170.189	0	93	137	51	109	167	61	92	136	63	94	130	36	3	4	-98	0	0	-98	-5	-5	10	4	2	49
170.312	0	93	135	49	109	167	62	92	135	62	93	129	36	4	3	-100	0	0	-96	-4	-4	9	4	2	48
170.435	0	93	135	50	109	167	62	92	134	62	93	129	35	3	3	-99	0	1	-97	-5	-3	10	4	2	48
170.557	0	93	136	50	108	167	62	93	135	60	94	129	36	4	3	-98	-1	0	-96	-5	-5	10	4	2	49
170.68	0	93	136	49	108	167	61	92	136	62	94	129	35	4	3	-98	0	0	-97	-5	-6	11	4	3	51
170.803	0	93	136	50	108	167	61	93	136	62	93	130	36	3	3	-97	0	0	-97	-4	-5	10	4	2	51
[truncated: 1,491 more rows]

## Sheet: Add_info
Time	Marker	Accel_x	Accel_y	Accel_z	Gyro_x	Gyro_y	Gyro_z	Magnet_x	Magnet_y	Magnet_z	battery		ld_gain	pd_gain
[truncated: 2,880 more rows]
