# Supplementary material for: Charitable crowdfunding donation-intention estimation depending on emotional project images using fNIRS-based functional connectivity
Source: PLoS One. 2024 May 8;19(5):e0303144. doi: 10.1371/journal.pone.0303144 (PMC11078340; doi:10.1371/journal.pone.0303144)
Supplement: S1 File — (ZIP) [file pone.0303144.s001.zip › Some donation dataset/negative/subject19.xlsx]

## Sheet: D780
	SNR :	56	36	38	33	34	44	38	40	38	39	34	53	36	40	54
Time	Marker	ch1	ch2	ch3	ch4	ch5	ch6	ch7	ch8	ch9	ch10	ch11	ch12	ch13	ch14	ch15
0.24576	0	734	369	391	222	387	299	219	168	255	334	263	130	155	550	695
0.36864	0	734	369	391	222	387	299	219	168	255	334	263	130	155	550	695
0.49152	0	820	398	425	237	400	333	236	186	291	354	283	149	175	587	759
0.6144	0	861	420	451	250	408	347	248	201	305	361	288	159	183	601	794
0.73728	0	867	426	470	240	398	341	243	219	314	355	287	164	183	604	801
0.86016	0	866	422	467	234	391	335	241	214	318	351	285	166	180	603	797
0.98304	0	862	421	466	236	393	336	240	211	319	351	285	168	181	602	791
1.10592	0	863	444	443	237	392	337	243	211	320	355	285	168	181	603	795
1.2288	0	866	446	445	241	393	340	248	215	321	361	286	170	183	604	797
1.35168	0	870	450	447	245	397	341	253	215	324	365	289	172	184	610	799
1.47456	0	866	453	450	247	404	342	250	212	326	359	291	171	186	611	791
1.59744	0	863	446	444	235	397	342	241	213	321	353	286	166	183	599	789
1.72032	0	858	442	442	233	393	341	242	215	319	351	284	164	181	594	777
1.8432	0	860	444	442	235	395	341	242	214	320	351	285	166	180	595	781
1.96608	0	855	444	443	238	395	340	244	210	319	352	285	167	182	597	786
2.08896	0	852	447	445	241	395	343	248	213	322	358	287	170	184	602	794
2.21184	0	856	450	447	247	400	344	253	217	323	365	288	171	185	605	807
2.33472	0	867	453	451	251	406	346	256	216	325	367	291	172	186	608	812
2.4576	0	861	447	447	239	395	346	249	212	321	363	284	164	182	600	806
2.58048	0	853	445	444	236	394	345	250	215	319	364	283	164	181	597	812
2.70336	0	852	445	444	238	394	346	253	217	320	365	284	167	181	603	815
2.82624	0	848	447	446	243	397	348	256	214	322	368	285	169	183	604	816
2.94912	0	856	451	450	247	401	348	258	212	324	372	286	170	183	606	816
3.072	0	853	455	453	252	406	348	263	218	324	374	290	170	187	611	824
3.19488	0	865	460	457	257	411	350	264	220	326	374	293	172	188	613	832
3.31776	0	863	455	455	243	403	350	256	217	324	366	291	167	184	608	827
3.44064	0	870	451	452	240	399	348	252	215	321	364	288	164	184	605	819
3.56352	0	863	451	452	242	401	348	253	218	322	365	288	167	184	608	823
3.6864	0	861	452	452	245	400	347	257	218	323	369	289	169	185	612	832
3.80928	0	866	457	454	251	403	348	260	214	325	371	291	170	187	615	828
3.93216	0	871	461	457	256	404	349	264	214	326	375	293	171	189	618	833
4.05504	0	875	464	461	260	409	350	266	219	327	378	295	171	190	620	836
4.17792	0	868	459	457	246	399	350	258	219	325	370	292	165	187	615	841
4.3008	0	868	457	454	243	396	348	256	214	324	368	291	165	187	613	832
4.42368	0	871	458	455	246	397	348	256	215	324	368	291	166	187	616	835
4.54656	0	873	460	454	248	397	347	257	218	324	370	292	169	190	620	836
4.66944	0	877	463	457	256	399	347	262	218	328	374	295	171	190	623	842
4.79232	0	876	467	460	261	400	348	265	215	329	377	297	172	194	627	846
4.9152	0	885	471	462	266	406	349	268	215	330	381	299	172	195	628	846
5.03808	0	878	466	459	250	398	351	260	220	328	374	296	166	190	621	851
5.16096	0	884	462	455	248	393	348	258	217	326	372	294	167	190	620	849
5.28384	0	884	464	457	251	393	348	257	214	327	372	295	167	191	620	847
5.40672	0	882	466	457	254	394	348	260	215	328	374	296	166	192	622	850
5.5296	0	883	470	459	262	396	348	263	219	330	378	298	172	195	629	855
5.65248	0	887	474	461	267	398	348	268	215	331	381	301	172	197	631	857
5.77536	0	895	478	465	272	406	349	270	214	333	383	303	173	199	635	861
5.89824	0	886	472	461	256	398	349	260	217	330	376	300	167	194	627	857
6.02112	0	886	468	459	253	393	347	258	219	330	373	298	167	192	626	860
6.144	0	887	470	459	253	394	346	258	215	330	373	299	167	193	627	858
6.26688	0	897	471	459	259	395	347	259	213	330	374	300	168	194	628	853
6.38976	0	891	475	461	263	397	347	263	216	331	379	300	170	197	632	862
6.51264	0	896	479	463	270	398	348	270	218	333	384	304	173	199	637	870
6.63552	0	898	480	466	272	405	350	269	215	334	384	304	169	200	633	871
6.7584	0	902	472	461	253	392	348	258	214	331	373	301	167	195	631	864
6.88128	0	899	469	459	254	389	345	257	216	328	373	299	166	193	628	863
7.00416	0	892	469	458	254	392	346	258	216	329	372	298	167	194	628	870
7.12704	0	897	471	458	257	393	346	258	212	330	375	300	168	196	630	865
7.24992	0	902	475	459	262	395	346	261	212	330	378	301	168	197	631	869
7.3728	0	905	477	461	266	396	346	266	216	331	382	301	170	199	636	871
7.49568	0	901	479	464	266	401	347	264	217	331	381	303	168	198	635	879
7.61856	0	898	470	457	251	387	345	256	212	329	373	298	167	194	630	866
7.74144	0	899	466	455	252	386	343	256	212	327	372	297	165	192	629	868
7.86432	0	899	466	454	252	387	344	257	215	326	374	297	167	192	628	866
7.9872	0	904	468	454	256	391	343	259	214	329	375	298	167	194	628	871
8.11008	0	904	472	456	260	392	344	257	212	328	371	301	167	195	631	868
8.23296	0	910	476	459	263	394	344	261	213	328	375	302	167	197	633	875
8.35584	0	905	473	459	257	394	345	257	215	328	371	302	167	194	632	870
8.47872	0	909	466	453	247	385	342	251	213	325	367	298	166	192	629	869
8.6016	0	905	465	451	249	387	340	252	209	325	366	297	166	192	627	868
8.72448	0	908	464	451	249	387	339	252	210	324	366	296	167	191	627	869
8.84736	0	909	468	452	254	390	339	253	213	325	368	297	167	193	628	873
8.97024	0	916	470	453	257	391	339	254	211	328	367	301	169	194	632	872
9.09312	0	921	474	455	261	395	339	255	208	328	370	302	167	195	632	873
9.216	0	915	468	454	250	390	340	249	211	326	363	300	167	191	629	871
9.33888	0	912	462	451	247	386	338	246	213	325	361	297	166	189	628	872
9.46176	0	908	463	449	245	387	337	246	211	325	359	297	166	190	629	870
9.58464	0	916	463	448	248	388	337	246	207	325	359	298	168	191	628	863
9.70752	0	913	465	449	251	391	338	249	209	325	363	297	166	192	630	872
9.8304	0	915	467	451	255	393	338	253	212	328	368	298	170	192	634	876
9.95328	0	915	463	451	246	390	339	247	211	326	363	296	167	190	628	874
10.0762	0	922	458	446	243	386	337	246	207	323	359	294	165	188	626	868
10.199	0	917	459	445	244	387	336	246	210	323	359	294	165	187	625	873
10.3219	0	915	459	445	245	388	336	247	211	324	361	294	165	188	626	877
10.4448	0	918	461	447	248	391	337	249	208	326	363	296	167	188	627	880
10.5677	0	929	464	448	252	393	338	252	208	326	365	297	168	190	628	881
10.6906	0	922	464	448	249	394	340	251	212	325	365	296	168	189	630	879
10.8134	0	917	455	444	240	387	338	245	211	324	361	291	164	186	625	883
10.9363	0	921	456	443	240	387	336	245	207	323	359	291	165	185	623	881
11.0592	0	926	454	441	241	386	337	246	207	322	360	291	165	185	623	878
11.1821	0	927	457	443	244	389	337	248	211	322	362	291	165	186	625	878
11.305	0	923	458	443	247	393	339	252	211	325	365	292	167	187	627	889
11.4278	0	929	461	446	252	395	341	253	208	326	367	294	168	188	630	883
11.5507	0	922	457	444	241	389	340	248	209	323	362	290	164	185	624	883
11.6736	0	927	453	441	239	386	340	247	211	321	361	288	163	182	623	880
11.7965	0	926	453	441	240	387	339	247	211	321	361	288	164	184	623	882
11.9194	0	931	454	441	241	387	339	248	208	322	361	288	164	184	624	882
12.0422	0	934	455	442	246	391	341	250	209	322	363	290	167	186	628	886
12.1651	0	932	458	443	248	393	341	253	213	324	363	292	169	188	632	885
12.288	0	935	461	447	249	395	341	252	213	324	363	294	168	187	630	888
12.4109	0	930	453	442	239	387	341	244	208	321	358	289	163	183	625	883
12.5338	0	931	450	442	238	386	340	245	209	320	357	287	163	182	623	885
12.6566	0	928	450	440	240	385	340	246	212	320	359	286	163	183	623	888
12.7795	0	929	453	440	243	387	341	249	211	320	362	287	164	183	624	889
12.9024	0	929	455	441	246	388	340	250	207	321	365	288	164	185	625	888
13.0253	0	931	457	444	250	390	342	255	210	323	369	289	166	187	630	892
13.1482	0	929	454	443	242	385	343	251	213	321	367	285	163	183	625	892
13.271	0	929	451	440	240	383	342	249	211	320	368	282	163	182	622	890
13.3939	0	932	450	440	240	384	343	249	208	320	367	282	162	183	623	881
13.5168	0	926	452	441	242	383	343	253	210	320	369	282	162	183	623	890
13.6397	0	927	453	442	247	385	344	256	213	321	373	284	166	184	628	893
13.7626	0	928	456	444	251	387	344	259	211	323	376	284	167	186	629	894
13.8854	0	933	457	445	247	388	345	257	209	323	373	285	164	184	626	885
14.0083	0	925	450	441	238	378	345	251	212	320	368	281	161	182	624	889
14.1312	0	922	450	440	239	381	344	251	213	319	368	281	162	182	623	891
14.2541	0	924	450	441	241	383	343	252	210	320	368	281	165	182	625	891
14.377	0	933	452	441	243	384	343	254	209	320	370	282	163	184	625	894
14.4998	0	926	455	443	247	385	344	258	213	322	373	284	166	185	629	892
14.6227	0	926	459	446	253	389	344	261	215	324	375	286	169	186	634	901
14.7456	0	929	455	445	243	383	345	254	211	321	371	284	163	185	627	891
14.8685	0	928	450	442	237	377	343	251	209	318	367	280	162	182	624	891
14.9914	0	927	450	440	238	379	343	252	212	317	368	279	162	182	625	889
15.1142	0	923	450	439	240	379	343	254	212	319	370	280	164	182	626	891
15.2371	0	928	452	441	244	381	343	256	209	320	374	281	165	183	627	890
15.36	0	933	454	443	249	384	344	260	209	322	378	282	165	185	630	895
15.4829	0	933	459	446	256	385	346	266	214	323	382	283	168	186	633	896
15.6058	0	929	455	444	243	380	346	260	214	321	378	281	163	184	626	895
15.7286	0	928	451	442	238	375	344	255	209	319	373	279	162	183	624	891
15.8515	0	933	451	441	241	377	345	256	211	318	373	279	162	182	624	894
15.9744	0	931	453	442	242	380	344	258	215	320	373	282	162	183	626	898
16.0973	0	937	457	444	246	383	343	257	214	322	368	287	165	185	631	897
16.2202	0	936	461	447	250	387	342	256	211	323	367	291	168	187	637	894
16.343	0	940	464	450	254	392	342	255	214	324	365	295	168	189	642	889
16.4659	0	936	459	448	243	384	342	248	217	321	357	291	164	186	639	886
16.5888	0	933	456	445	241	382	341	246	213	321	356	290	161	185	633	882
16.7117	0	937	457	446	242	381	341	246	211	320	355	289	162	186	632	874
16.8346	0	934	458	446	246	381	342	250	213	321	359	289	165	186	635	881
16.9574	0	935	460	447	251	383	342	255	216	324	366	291	165	188	637	885
17.0803	0	938	462	450	254	388	344	259	215	326	373	292	167	191	639	888
17.2032	0	940	463	452	251	391	348	258	215	326	373	291	164	190	636	895
17.3261	0	945	456	447	241	381	348	254	217	322	372	287	162	187	633	892
17.449	0	943	457	447	244	385	348	257	219	324	375	286	162	185	632	899
17.5718	0	946	457	448	246	385	349	256	217	326	373	288	163	187	632	894
17.6947	0	950	460	449	249	390	348	259	215	325	373	288	164	189	635	891
17.8176	0	947	464	451	254	393	349	264	220	327	377	291	165	191	638	897
17.9405	0	948	467	455	260	396	350	267	221	329	380	293	169	192	643	900
18.0634	0	949	462	453	246	391	351	256	217	326	372	291	163	189	636	896
18.1862	0	950	458	450	241	386	348	254	215	323	368	288	163	188	635	899
18.3091	0	943	458	447	243	388	347	255	219	323	369	288	162	188	635	897
18.432	0	941	459	449	245	388	347	256	219	325	370	289	163	187	636	900
18.5549	0	946	462	450	249	393	347	257	215	326	371	291	167	189	640	900
18.6778	0	950	465	452	254	394	348	260	215	326	373	292	166	192	642	900
18.8006	0	945	466	454	254	397	349	261	220	327	376	293	167	191	643	910
18.9235	0	938	460	451	243	388	347	253	218	325	368	290	162	188	637	904
19.0464	0	927	459	447	243	391	346	252	214	324	367	289	162	187	636	904
19.1693	0	929	459	448	244	392	345	252	216	324	366	290	162	187	636	902
19.2922	0	932	460	449	246	393	346	256	218	325	368	292	162	188	636	913
19.415	0	943	464	450	250	397	346	256	216	326	370	292	165	188	635	910
19.5379	0	945	463	452	248	400	347	254	214	326	368	292	164	186	633	910
19.6608	0	940	457	447	240	392	344	250	215	322	363	288	162	184	631	915
19.7837	1	938	458	446	242	395	343	251	217	323	365	288	163	182	633	923
19.9066	0	943	458	446	243	396	343	251	215	324	366	288	164	183	639	942
20.0294	0	954	460	447	248	397	343	253	212	326	368	290	167	186	645	950
20.1523	0	959	463	449	250	399	343	257	215	325	372	291	167	187	646	950
20.2752	0	957	463	450	252	401	347	258	218	326	375	291	165	188	644	930
20.3981	0	958	455	447	240	392	347	252	214	323	369	286	161	185	638	918
20.521	0	954	455	445	240	392	346	252	212	322	368	286	162	185	636	911
20.6438	0	951	454	446	241	395	346	251	216	323	365	286	160	186	638	907
20.7667	0	954	457	446	245	396	345	252	217	325	366	289	162	188	639	913
20.8896	0	957	460	448	247	398	345	253	214	326	366	292	164	189	643	919
21.0125	0	959	462	450	250	402	346	254	213	326	368	292	164	190	645	922
21.1354	0	952	455	448	241	394	345	248	217	322	363	288	160	187	639	917
21.2582	0	948	453	444	239	391	343	248	216	321	361	287	160	186	637	918
21.3811	0	951	453	443	240	392	344	247	212	322	361	288	161	186	637	918
21.504	0	955	453	443	240	393	343	249	213	321	362	288	160	186	638	920
21.6269	0	953	456	445	244	395	344	250	216	323	364	289	161	187	640	918
21.7498	0	957	459	447	247	396	344	253	216	325	367	291	164	189	643	923
21.8726	0	954	457	446	244	397	344	249	213	324	363	290	160	187	640	920
21.9955	0	953	452	444	238	390	343	246	213	320	360	287	159	185	638	916
22.1184	0	949	452	442	237	390	342	246	216	321	360	288	160	185	636	923
22.2413	0	953	452	443	239	391	342	247	214	322	361	288	163	186	640	921
22.3642	0	956	454	442	241	391	342	247	211	322	362	288	161	187	639	915
22.487	0	952	457	445	245	394	343	251	213	323	365	289	163	188	643	923
22.6099	0	951	453	444	239	393	344	248	217	321	363	287	160	186	638	922
22.7328	0	949	450	440	236	388	342	245	212	320	361	283	160	185	635	919
22.8557	0	951	451	440	237	386	341	247	211	319	363	284	160	184	634	912
22.9786	0	949	452	440	239	385	343	250	214	320	367	282	159	185	634	917
23.1014	0	947	454	441	243	387	342	253	216	322	369	283	160	186	636	921
23.2243	0	951	456	444	247	389	344	257	213	323	374	284	165	187	639	919
23.3472	0	955	456	444	241	389	346	253	212	322	371	284	160	186	635	917
23.4701	0	947	450	441	236	383	343	250	214	318	367	279	159	184	632	917
23.593	0	943	449	439	236	382	342	250	214	317	367	279	160	184	631	917
23.7158	0	949	450	439	238	381	342	250	211	318	368	280	160	183	631	915
23.8387	0	949	451	439	239	382	343	253	211	318	372	279	160	185	631	919
23.9616	0	949	454	440	244	385	344	258	215	320	377	280	163	187	635	919
24.0845	0	950	457	443	248	388	346	260	216	321	379	283	166	187	638	921
24.2074	0	950	452	441	238	380	345	251	212	318	371	279	160	184	631	916
24.3302	0	949	451	438	236	380	344	250	212	316	369	279	159	184	629	917
24.4531	0	947	452	439	239	382	344	253	215	317	372	280	160	183	630	914
24.576	0	948	453	439	243	383	344	256	214	319	375	279	163	184	631	918
24.6989	0	947	455	441	248	387	345	258	211	321	380	281	162	186	633	918
24.8218	0	954	459	445	252	391	347	264	214	321	382	283	163	188	637	918
24.9446	0	950	459	446	248	394	349	260	218	322	381	283	163	187	638	920
25.0675	0	951	455	443	240	386	347	254	215	321	376	281	160	184	631	921
25.1904	0	952	456	444	242	390	348	255	213	320	374	281	160	184	631	914
25.3133	0	953	457	444	243	389	347	257	215	320	375	282	160	186	633	923
25.4362	0	953	459	445	247	391	348	261	218	321	380	283	163	187	636	927
25.559	0	954	462	447	252	393	349	264	215	323	384	284	165	189	637	928
25.6819	0	960	462	449	248	397	352	260	213	323	382	284	160	187	636	922
25.8048	0	956	458	445	242	387	351	257	216	321	380	281	159	185	633	926
25.9277	0	956	460	446	244	390	351	258	218	321	383	281	160	185	634	929
26.0506	0	959	460	446	247	391	351	260	215	322	383	282	160	188	634	927
26.1734	0	968	462	448	250	393	352	263	213	323	385	282	161	188	636	927
26.2963	0	963	465	451	255	396	353	269	217	324	391	283	162	190	640	933
26.4192	0	961	466	451	248	397	355	264	219	324	387	283	161	188	636	935
26.5421	0	963	459	448	242	391	353	258	214	322	382	281	160	186	634	931
26.665	0	965	461	448	244	392	353	259	213	321	383	280	159	186	634	934
26.7878	0	964	462	448	245	394	353	261	217	321	384	281	160	188	636	932
26.9107	0	960	464	451	249	395	353	263	218	323	385	285	164	188	640	934
27.0336	0	966	467	453	254	396	354	265	214	325	386	286	162	189	640	934
27.1565	0	967	468	455	251	400	355	263	215	324	383	286	160	189	640	936
27.2794	0	963	460	450	242	391	352	258	218	320	378	282	159	187	636	930
27.4022	0	960	460	448	243	391	351	257	216	320	379	281	159	187	635	932
27.5251	0	960	459	448	245	390	350	257	212	322	379	281	160	186	634	931
27.648	0	964	461	448	249	392	350	259	213	322	382	281	160	187	635	930
27.7709	0	960	464	450	252	393	351	264	217	322	386	283	161	188	637	937
27.8938	0	963	466	452	256	397	352	267	216	325	390	284	165	190	641	938
28.0166	0	959	460	450	244	391	351	258	212	322	381	282	160	187	635	928
28.1395	0	958	456	446	242	386	349	257	214	319	380	280	160	185	633	933
28.2624	0	954	457	446	244	386	349	258	216	320	380	280	160	185	632	936
28.3853	0	955	458	446	246	388	349	259	214	321	380	281	160	186	634	935
28.5082	0	960	461	447	250	388	348	261	210	322	381	283	162	188	636	927
28.631	0	956	464	449	254	392	347	263	214	324	383	285	161	190	638	935
28.7539	0	953	467	450	257	393	349	266	217	325	386	286	165	188	641	937
28.8768	0	952	457	448	244	386	346	257	213	321	377	283	160	187	636	936
28.9997	0	955	458	444	244	384	344	256	210	320	375	282	161	186	635	927
29.1226	0	950	457	444	244	383	344	256	213	320	376	283	161	186	635	931
29.2454	0	947	458	443	247	385	343	258	214	322	378	283	162	187	636	934
29.3683	0	951	461	446	252	388	343	259	210	323	378	285	162	189	638	931
29.4912	0	955	463	448	255	391	344	261	210	324	380	287	162	190	638	933
29.6141	0	945	460	445	244	384	343	256	214	320	376	284	160	187	636	930
29.737	0	943	457	444	245	381	341	255	213	321	375	283	160	186	634	930
29.8598	0	947	457	442	246	383	341	255	210	321	375	282	161	186	634	926
29.9827	0	948	458	443	248	385	341	257	210	322	378	283	162	187	635	930
30.1056	0	947	461	445	253	387	342	261	215	322	380	284	162	188	638	928
30.2285	0	945	464	448	258	389	342	265	214	325	383	287	166	190	641	931
30.3514	0	946	459	447	247	383	343	256	210	323	377	284	161	188	637	929
30.4742	0	945	455	443	242	380	341	254	210	318	374	282	160	186	634	928
30.5971	0	941	455	441	242	380	340	255	214	318	375	281	160	186	634	924
30.72	0	942	456	441	246	380	340	257	213	320	377	282	160	187	634	930
30.8429	0	944	458	442	250	383	341	260	209	321	380	283	162	188	635	924
30.9658	0	945	461	444	254	387	343	263	211	321	385	284	161	190	637	928
31.0886	0	945	461	445	251	387	344	262	216	321	384	284	161	188	636	928
31.2115	0	940	455	442	242	378	343	257	212	318	378	279	161	185	632	930
31.3344	0	947	455	439	243	380	342	257	209	317	378	279	160	185	632	921
31.4573	0	942	456	440	245	380	341	257	212	317	377	281	160	185	632	928
31.5802	0	942	458	441	248	381	342	260	216	319	379	282	161	187	633	929
31.703	0	944	460	443	253	383	342	263	212	320	382	284	164	188	638	930
31.8259	0	949	465	446	257	389	343	265	210	321	384	285	162	189	637	923
31.9488	0	944	459	443	244	381	344	258	214	319	378	283	160	186	634	925
32.0717	0	942	457	440	243	380	343	256	215	318	377	281	160	185	633	928
32.1946	0	944	458	442	244	381	343	256	212	319	378	282	161	185	632	924
32.3174	0	950	459	441	248	382	343	258	210	319	379	281	161	186	635	922
32.4403	0	947	461	443	251	385	344	262	214	320	383	284	161	188	635	927
32.5632	0	947	465	446	255	388	345	264	215	323	386	285	162	189	638	930
32.6861	0	952	462	445	247	384	345	258	212	321	379	283	160	187	636	927
32.809	0	950	459	443	243	382	345	257	211	319	378	281	159	185	634	929
32.9318	0	951	459	443	246	384	346	258	216	319	379	283	159	186	636	928
33.0547	0	950	460	444	248	384	345	262	216	322	381	282	161	187	635	929
33.1776	0	956	463	446	250	387	346	264	212	322	384	284	163	188	637	931
33.3005	0	958	466	448	256	392	348	266	212	323	387	285	161	190	639	932
33.4234	0	955	462	447	245	385	348	260	217	320	381	283	160	186	637	929
33.5462	0	951	457	444	243	380	347	257	215	319	379	281	159	185	635	930
33.6691	0	956	459	443	244	383	347	258	211	319	379	281	161	185	634	930
33.792	0	958	460	444	246	384	347	259	212	318	380	280	160	186	635	926
33.9149	0	956	461	444	251	385	348	264	216	320	384	282	161	187	637	929
34.0378	0	958	465	447	255	390	349	265	215	322	386	284	162	188	639	933
34.1606	0	959	462	446	246	387	349	258	211	320	381	282	161	186	637	926
34.2835	0	958	457	444	240	382	348	256	212	317	378	279	160	186	634	928
34.4064	0	957	457	442	241	381	347	257	215	317	380	278	160	184	634	935
34.5293	0	957	457	443	243	383	347	258	212	318	381	279	161	186	635	934
34.6522	0	963	460	443	248	385	347	261	210	321	383	279	161	186	636	929
34.775	0	959	463	445	251	387	349	265	213	320	388	279	161	188	637	932
34.8979	0	960	463	447	251	388	350	265	215	321	389	280	162	187	638	938
35.0208	0	957	457	444	241	381	349	259	212	319	383	277	160	186	634	935
35.1437	0	962	457	442	242	380	348	258	209	319	383	277	161	184	634	928
35.2666	0	958	458	442	244	380	348	260	212	319	384	276	160	185	635	933
35.3894	0	956	459	442	246	382	348	263	214	321	386	278	161	186	636	936
35.5123	0	957	461	444	250	385	349	264	211	322	389	280	162	187	637	933
35.6352	0	961	464	448	255	391	350	266	210	323	389	282	162	189	638	929
35.7581	0	957	459	443	243	382	349	259	213	319	383	279	160	186	635	932
35.881	0	955	457	442	242	381	348	260	213	319	383	279	160	184	634	928
36.0038	0	957	458	444	243	381	346	259	211	320	384	278	160	184	633	931
36.1267	0	960	458	443	247	383	347	261	210	320	385	278	161	186	634	929
36.2496	0	955	461	445	250	384	348	264	214	321	388	280	161	188	635	935
36.3725	0	954	462	448	252	389	350	266	214	321	390	280	162	187	636	932
36.4954	0	957	458	444	241	378	349	260	210	318	384	277	160	185	633	933
36.6182	0	956	457	443	242	380	346	259	209	318	383	276	160	185	632	935
36.7411	0	952	457	442	242	379	347	260	214	316	384	277	161	185	631	932
36.864	0	951	458	443	246	382	347	261	213	320	386	278	161	186	633	935
36.9869	0	955	460	445	249	383	347	264	210	320	390	279	162	187	633	935
37.1098	0	958	463	447	254	386	348	268	211	321	393	280	162	189	634	937
37.2326	0	954	458	444	243	379	349	260	215	317	387	277	161	185	632	931
37.3555	0	951	455	443	241	376	347	260	214	317	386	274	160	184	629	933
37.4784	0	951	456	442	242	380	346	260	210	317	385	276	161	185	630	933
37.6013	0	955	457	441	244	380	347	262	211	317	387	277	160	186	631	928
37.7242	0	953	458	443	248	380	347	265	215	319	390	278	161	187	632	929
37.847	0	954	462	446	253	384	349	269	213	320	394	279	162	189	633	934
37.9699	0	955	460	447	247	384	349	264	211	319	391	279	161	186	633	925
38.0928	0	953	454	442	240	376	348	261	212	315	388	275	161	184	629	927
38.2157	0	952	455	442	242	378	347	262	215	316	388	276	160	184	630	933
38.3386	0	951	457	441	244	380	347	263	214	318	389	276	161	185	629	934
38.4614	0	957	458	443	248	380	347	264	210	318	391	278	162	187	631	928
38.5843	0	955	461	445	253	382	348	271	214	318	395	278	162	188	634	930
38.7072	0	956	464	447	256	386	349	273	217	320	399	280	162	189	635	938
38.8301	0	955	459	445	244	379	349	264	213	318	392	278	160	186	632	936
38.953	0	961	458	443	243	376	349	263	211	317	391	276	160	186	631	928
39.0758	0	956	458	442	245	379	349	264	215	317	393	276	161	186	632	934
39.1987	0	955	460	444	249	379	350	268	218	318	395	277	161	188	632	936
39.3216	0	959	462	446	252	381	350	271	214	320	398	279	162	189	635	932
39.4445	0	968	467	449	257	386	351	272	213	321	401	279	162	189	635	930
39.5674	0	959	461	446	246	381	352	267	216	319	397	277	161	187	633	935
39.6902	0	956	459	444	245	378	352	268	217	318	397	277	160	187	632	930
39.8131	0	962	460	444	247	380	351	268	213	320	397	277	161	187	633	933
39.936	0	965	462	445	250	381	352	270	212	320	399	278	161	189	634	933
40.0589	0	961	464	447	255	383	353	276	216	321	404	279	162	190	637	937
40.1818	0	961	469	449	261	384	353	280	218	324	411	281	163	192	639	936
40.3046	0	968	466	450	251	383	356	275	214	323	405	278	161	189	637	939
40.4275	0	967	459	447	242	376	353	271	213	320	400	276	161	187	635	939
40.5504	0	964	461	446	246	380	354	271	217	320	401	277	162	187	634	936
40.6733	0	960	462	446	248	380	354	272	215	321	402	278	161	189	635	938
40.7962	0	964	464	448	252	383	353	273	212	322	404	278	163	189	637	937
40.919	0	967	467	450	257	385	355	276	213	323	404	280	162	192	640	934
41.0419	0	966	469	452	262	390	356	280	217	324	407	281	163	192	641	936
41.1648	0	958	462	450	242	375	354	272	216	322	398	279	161	189	637	938
41.2877	0	963	460	447	246	379	352	266	212	321	393	279	161	188	635	929
41.4106	0	964	461	447	247	380	352	265	214	320	391	281	162	188	636	930
41.5334	0	960	462	448	249	382	352	267	216	321	394	281	161	190	637	932
41.6563	0	961	466	448	254	384	352	269	214	323	397	284	163	191	639	936
41.7792	0	960	469	451	258	384	352	273	211	324	399	284	163	192	641	930
41.9021	0	961	468	452	255	388	354	270	214	323	396	285	162	191	640	931
42.025	0	957	462	447	246	379	352	265	216	321	392	281	161	188	637	936
42.1478	0	959	462	447	248	379	351	265	213	321	391	282	161	189	636	936
42.2707	0	962	463	448	248	381	350	265	211	322	391	282	162	189	636	928
42.3936	0	958	465	448	253	382	350	269	213	323	394	282	162	191	637	934
42.5165	0	957	467	451	260	383	351	275	216	324	399	283	162	192	639	937
42.6394	0	958	468	452	256	385	351	270	213	325	396	284	162	190	638	931
42.7622	0	955	460	447	246	376	349	264	210	322	392	280	162	188	636	926
42.8851	0	956	461	447	248	378	350	266	214	320	393	279	162	188	636	932
43.008	0	952	463	446	249	380	350	268	215	322	395	280	162	189	636	928
43.1309	0	954	465	447	253	380	349	270	212	323	398	281	163	191	637	931
43.2538	0	962	468	449	257	384	349	273	210	323	402	282	162	192	639	930
43.3766	0	956	468	449	255	383	350	276	215	322	401	282	163	191	638	934
43.4995	0	950	460	446	245	376	349	266	214	319	395	278	162	188	635	928
43.6224	0	956	459	444	245	378	348	265	210	319	394	278	162	188	633	930
43.7453	0	957	460	444	247	377	348	265	210	319	393	277	162	188	633	927
43.8682	0	953	462	444	252	378	347	268	214	319	395	279	161	189	634	931
43.991	0	952	465	446	253	382	348	269	214	320	397	280	162	191	636	929
44.1139	0	958	466	447	256	384	349	270	211	321	397	282	163	190	636	932
44.2368	0	957	460	443	242	374	348	264	211	318	389	278	161	187	633	931
44.3597	0	954	457	442	242	375	346	261	215	317	388	277	160	186	631	927
44.4826	0	949	458	442	243	376	346	262	213	317	389	278	161	185	632	928
44.6054	0	954	460	442	248	377	345	262	209	318	388	278	161	187	632	928
44.7283	0	957	462	443	250	379	346	264	211	318	391	279	161	189	633	925
44.8512	0	954	465	446	255	383	347	268	214	319	394	280	162	189	635	927
44.9741	0	953	459	445	245	378	347	261	213	317	389	279	161	187	633	929
45.097	0	954	458	441	243	375	346	258	209	317	387	277	161	186	631	923
45.2198	0	957	458	440	243	376	346	260	212	316	386	277	160	186	631	924
45.3427	0	952	459	441	246	375	346	261	215	317	390	277	161	186	631	926
45.4656	0	954	461	442	248	377	346	265	213	319	391	279	161	187	633	931
45.5885	0	957	464	444	251	383	348	265	210	320	392	280	161	188	634	925
45.7114	0	957	460	443	243	378	347	261	212	316	389	277	161	185	632	924
45.8342	0	957	457	441	242	376	346	260	216	317	389	277	160	185	631	932
45.9571	11	957	458	441	243	377	347	260	212	317	389	276	160	184	631	932
46.08	0	961	460	443	246	378	348	263	210	319	389	276	162	187	632	923
46.2029	0	959	461	444	248	380	348	264	213	318	391	278	160	188	634	927
46.3258	0	960	464	446	252	383	351	268	217	321	395	279	162	188	636	933
46.4486	0	959	459	445	241	379	350	261	214	318	390	277	160	186	632	928
46.5715	0	959	457	443	240	375	349	258	211	316	387	276	160	184	631	923
46.6944	0	960	457	442	241	375	348	260	215	316	388	275	160	185	630	930
46.8173	0	958	458	442	243	377	350	261	216	319	389	276	160	185	632	926
46.9402	0	960	461	442	246	380	349	264	213	321	390	277	161	186	634	928
47.063	0	966	463	446	250	381	351	267	212	321	394	279	162	188	635	927
47.1859	0	958	461	446	247	381	353	265	216	319	394	278	161	186	634	930
47.3088	0	957	456	444	240	374	352	260	217	317	391	273	159	185	632	924
47.4317	0	963	455	442	241	376	351	260	212	319	390	275	160	184	630	927
47.5546	0	962	456	443	241	377	351	261	212	318	390	274	160	185	631	925
47.6774	0	959	459	444	246	378	351	264	216	319	393	276	161	187	632	927
47.8003	0	958	461	445	249	380	353	269	217	322	397	278	162	187	635	926
47.9232	0	964	464	449	255	382	354	270	213	324	397	280	162	189	638	929
48.0461	0	963	461	448	245	382	355	264	214	321	393	278	161	187	635	930
48.169	0	959	455	445	240	375	353	261	217	319	391	275	160	185	633	926
48.2918	0	952	456	445	242	377	353	263	217	319	393	276	160	185	631	927
48.4147	0	957	457	444	244	379	353	264	213	321	393	276	161	186	631	921
48.5376	0	962	459	447	247	381	353	268	213	321	396	278	161	187	634	924
48.6605	0	959	462	448	253	381	354	271	219	324	399	279	161	188	636	925
48.7834	0	955	463	450	253	384	355	272	217	324	400	280	162	188	636	929
48.9062	0	957	458	447	242	376	353	264	213	321	394	277	161	186	633	920
49.0291	0	959	457	445	244	378	354	266	215	319	395	276	161	185	631	922
49.152	0	955	458	446	245	378	353	266	217	321	398	276	160	185	633	923
49.2749	0	954	460	447	249	380	353	270	216	322	401	278	162	187	634	928
49.3978	0	958	463	450	254	380	353	272	213	323	401	280	162	189	636	922
49.5206	0	959	467	452	258	385	354	276	216	324	404	281	162	191	638	924
49.6435	0	957	463	449	247	380	356	272	219	322	400	279	162	189	635	924
49.7664	0	955	458	446	243	377	352	265	216	321	395	277	160	186	633	927
49.8893	0	958	459	445	245	376	352	264	212	319	394	278	161	187	633	918
50.0122	0	953	460	446	246	377	352	267	215	320	395	278	161	187	632	925
50.135	0	955	462	446	251	381	353	270	218	321	399	279	162	189	634	927
50.2579	0	955	466	448	256	383	352	274	215	323	401	280	163	190	637	922
50.3808	0	957	469	451	261	386	353	274	213	323	403	282	162	192	639	921
50.5037	0	956	463	447	242	375	353	272	217	319	396	279	161	188	635	925
50.6266	0	953	460	444	245	377	351	265	217	319	394	277	160	187	634	918
50.7494	0	956	461	445	247	378	350	266	212	320	394	279	160	187	632	920
50.8723	0	957	463	445	250	380	350	267	212	320	395	278	161	189	634	918
50.9952	0	954	465	447	257	381	351	274	216	321	399	280	162	189	636	922
51.1181	0	953	470	450	262	382	352	277	217	323	402	282	163	192	638	920
51.241	0	959	471	453	261	386	353	275	214	323	402	283	162	192	639	924
51.3638	0	959	465	449	243	371	351	271	213	320	395	280	161	189	635	919
51.4867	0	956	464	447	248	378	351	268	216	319	397	279	160	189	634	923
51.6096	0	955	464	448	251	379	351	269	217	320	398	279	162	189	634	922
51.7325	0	958	467	449	255	381	351	271	212	322	400	281	162	190	635	924
51.8554	0	958	470	451	259	382	353	274	213	322	403	281	162	192	636	921
51.9782	0	960	473	454	262	386	354	278	218	323	406	282	163	191	638	924
52.1011	0	953	466	451	249	377	353	269	215	321	398	279	161	190	635	925
52.224	0	958	464	449	249	378	353	268	212	321	397	280	161	189	635	918
52.3469	0	962	466	449	251	379	352	270	213	320	398	279	162	189	634	920
52.4698	0	958	468	450	254	381	353	274	216	322	402	280	162	191	635	922
52.5926	0	958	471	452	259	382	353	277	216	324	405	280	163	192	637	926
52.7155	0	961	473	455	261	388	356	276	211	324	406	281	163	192	637	921
52.8384	0	960	465	451	245	375	355	270	213	321	399	277	161	188	634	921
52.9613	0	957	462	451	246	379	354	269	215	319	398	276	161	188	632	920
53.0842	0	955	463	448	247	380	353	269	214	320	398	276	162	187	632	925
53.207	0	959	465	450	250	382	353	269	210	321	398	277	161	188	632	919
53.3299	0	958	467	450	255	383	354	273	212	321	402	278	163	190	634	922
53.4528	0	959	469	454	259	388	356	278	216	323	406	278	163	190	635	928
53.5757	0	960	464	450	247	380	355	269	213	321	399	277	161	187	633	922
53.6986	0	957	460	448	242	376	353	267	209	319	395	275	162	186	630	916
53.8214	0	953	459	447	245	379	354	266	212	319	396	275	161	186	629	921
53.9443	0	954	462	447	248	379	353	267	215	320	396	276	161	186	629	918
54.0672	0	957	463	448	250	381	353	269	210	322	398	277	162	188	631	918
54.1901	0	961	465	450	254	384	353	272	209	323	400	278	162	190	632	917
54.313	0	956	466	451	254	386	355	274	214	323	402	278	162	188	632	921
54.4358	0	950	459	448	241	375	353	268	214	320	395	275	161	186	630	915
54.5587	0	955	458	446	244	376	353	264	209	319	393	275	161	185	629	916
54.6816	0	955	459	446	245	378	352	263	210	319	393	274	162	186	628	914
54.8045	0	952	460	446	248	379	352	268	214	320	397	276	162	186	628	917
54.9274	0	950	462	446	252	380	352	270	213	322	399	277	163	187	630	917
55.0502	0	953	463	449	256	384	354	274	210	323	403	277	163	189	631	920
55.1731	0	955	461	448	245	381	355	268	211	321	397	277	162	186	629	916
55.296	0	953	457	445	243	374	352	265	215	320	396	275	161	185	627	916
55.4189	0	946	457	445	243	377	352	266	213	321	397	275	162	185	627	918
55.5418	0	951	459	445	247	377	352	268	210	322	397	276	163	186	628	911
55.6646	0	954	461	446	251	380	354	271	211	322	400	277	163	187	629	914
55.7875	0	951	464	447	256	380	355	275	216	324	404	278	163	189	631	915
55.9104	0	951	462	449	249	381	354	270	215	324	400	277	162	187	630	919
56.0333	0	950	456	446	243	374	353	265	210	321	396	274	162	185	627	911
56.1562	0	949	456	444	243	376	353	267	212	321	397	274	161	184	627	912
56.279	0	947	457	444	245	376	353	267	215	322	398	275	162	185	628	913
56.4019	0	947	458	445	250	379	353	270	213	324	401	276	163	187	629	919
56.5248	0	952	461	447	254	380	353	273	210	325	404	278	163	188	631	911
56.6477	0	950	465	449	258	384	355	278	214	325	408	279	163	189	633	915
56.7706	0	948	458	448	240	371	355	275	217	324	403	276	162	186	629	919
56.8934	0	948	455	444	243	372	353	268	213	323	400	274	162	184	627	913
57.0163	0	947	457	443	243	374	353	267	210	322	400	274	161	184	627	909
57.1392	0	947	457	443	246	377	354	270	215	323	404	274	161	185	628	915
57.2621	0	944	460	445	253	376	354	277	217	325	406	277	163	187	630	911
57.385	0	949	463	447	256	378	355	277	214	326	409	279	165	189	633	914
57.5078	0	955	467	450	261	383	355	281	213	327	411	280	163	190	635	912
57.6307	0	946	461	448	241	369	356	277	218	324	405	278	163	188	631	916
57.7536	0	944	457	446	245	371	354	270	217	323	403	275	161	187	630	912
57.8765	0	952	458	445	247	373	354	270	212	324	403	276	162	186	629	914
57.9994	0	951	460	447	250	375	354	272	213	324	404	278	162	188	631	916
58.1222	0	950	464	447	254	375	354	276	217	325	409	278	163	188	632	915
58.2451	0	948	467	450	260	375	355	282	217	327	412	280	164	191	635	914
58.368	0	953	470	453	264	382	357	284	213	328	414	281	164	192	636	918
58.4909	0	953	464	449	245	369	358	278	214	325	407	278	163	188	633	914
58.6138	0	949	461	448	248	370	356	275	218	324	408	277	163	188	631	914
58.7366	0	945	463	449	249	371	356	276	217	325	409	277	163	188	631	917
58.8595	0	954	465	450	253	375	357	276	212	326	410	278	164	190	633	913
58.9824	0	954	468	452	260	374	357	281	215	327	414	280	164	191	635	915
59.1053	0	953	472	454	265	377	359	288	220	328	419	282	164	194	637	918
59.2282	0	953	472	456	261	380	359	285	217	329	417	282	164	191	637	922
59.351	0	954	464	451	245	365	358	279	213	326	408	278	163	188	633	912
59.4739	0	953	463	450	249	368	358	278	216	324	410	278	163	188	633	914
59.5968	0	953	467	450	253	370	358	276	218	325	412	280	163	189	633	922
59.7197	0	954	468	453	258	374	358	281	216	327	413	279	164	190	634	917
59.8426	0	958	471	454	263	376	359	285	214	328	417	280	164	192	637	915
59.9654	0	957	474	457	270	379	361	290	219	328	422	283	164	194	640	917
60.0883	0	956	472	458	259	377	362	286	220	329	417	281	164	192	637	918
60.2112	0	955	465	453	245	365	360	281	216	326	411	279	163	190	635	918
60.3341	0	958	465	453	252	373	360	277	214	326	410	278	164	189	634	914
60.457	0	952	467	452	253	374	359	279	217	326	412	278	164	190	633	919
60.5798	0	951	470	453	260	376	360	283	218	328	414	281	165	192	635	917
60.7027	0	959	473	457	265	380	360	287	215	328	418	282	165	193	637	920
60.8256	0	960	476	459	271	383	361	290	215	328	421	283	164	195	639	918
60.9485	0	951	471	458	252	372	363	285	220	326	414	281	165	192	636	920
61.0714	0	952	466	454	250	371	359	280	219	327	410	280	164	190	634	917
61.1942	0	954	467	453	253	374	359	278	213	326	412	280	164	190	633	918
61.3171	0	958	469	454	256	377	360	279	215	326	413	280	164	192	635	918
61.44	0	958	472	456	262	379	360	284	219	328	418	281	165	193	636	920
61.5629	0	954	475	459	266	382	362	288	219	329	423	282	164	194	636	919
61.6858	0	958	473	459	259	381	363	286	215	330	419	282	164	192	635	917
61.8086	0	959	468	455	250	373	361	280	216	327	414	279	163	190	634	919
61.9315	0	955	468	455	254	379	362	281	220	329	416	279	164	190	633	919
62.0544	0	955	469	455	256	381	362	282	220	329	417	280	165	191	634	923
62.1773	0	959	473	457	261	384	363	284	217	330	421	281	165	193	635	918
62.3002	0	961	476	460	266	385	364	290	219	331	425	282	165	194	638	921
62.423	0	959	476	461	264	388	366	292	223	332	425	282	165	194	637	921
62.5459	0	957	469	457	246	375	365	283	219	330	416	279	164	190	634	925
62.6688	0	956	468	456	249	378	363	281	217	329	414	280	164	190	632	917
62.7917	0	956	468	456	252	384	363	280	219	328	414	279	164	189	633	920
62.9146	0	958	470	456	257	387	363	283	222	329	418	279	165	190	635	926
63.0374	0	958	473	458	261	388	364	285	219	331	421	282	165	192	636	922
63.1603	0	961	475	460	267	391	364	290	217	332	424	282	165	194	637	919
63.2832	0	956	472	458	251	384	365	287	220	329	418	280	164	191	635	926
63.4061	0	956	466	456	245	378	363	283	222	328	415	278	164	188	633	919
63.529	0	957	466	455	251	384	362	279	218	329	415	279	163	189	632	921
63.6518	0	960	468	454	254	387	363	279	217	328	416	280	165	190	632	918
63.7747	0	956	469	456	257	388	363	283	221	329	418	280	164	191	633	923
63.8976	0	952	472	457	262	391	363	287	222	331	421	281	165	193	635	919
64.0205	0	960	475	460	264	396	364	287	218	332	421	283	165	193	636	923
64.1434	0	959	468	456	247	379	363	281	216	330	412	280	164	190	633	917
64.2662	0	950	465	455	251	382	362	277	220	328	413	279	164	188	631	920
64.3891	0	951	466	454	251	382	361	279	220	329	413	279	164	189	631	918
64.512	0	957	467	454	255	385	361	280	216	330	414	280	165	190	631	920
64.6349	0	955	470	454	259	386	361	281	217	330	417	281	164	191	633	918
64.7578	0	955	471	457	262	391	362	285	221	330	419	281	165	191	634	920
64.8806	0	949	466	454	245	377	361	281	220	329	412	279	164	189	631	921
65.0035	0	950	462	451	249	379	359	275	215	328	411	278	164	188	629	912
65.1264	0	952	462	451	250	380	360	277	216	327	409	278	164	187	629	915
65.2493	0	949	464	451	252	383	359	278	220	327	413	279	164	188	629	914
65.3722	0	945	467	453	256	385	359	282	219	329	415	280	165	191	631	919
65.495	0	952	470	454	263	386	360	284	215	331	417	280	166	192	633	913
65.6179	0	952	468	454	253	383	360	281	218	329	414	280	165	189	631	912
65.7408	0	945	460	451	241	372	358	278	220	326	408	277	163	187	629	910
65.8637	0	942	459	450	248	379	358	272	217	327	408	277	163	186	628	914
65.9866	0	943	460	449	247	378	358	274	214	327	408	277	165	186	627	906
66.1094	0	946	462	450	252	382	357	277	217	327	410	279	163	188	628	908
66.2323	0	945	465	451	257	383	358	281	221	329	413	280	165	188	630	916
66.3552	0	947	469	453	261	388	359	282	217	330	417	280	166	190	630	912
66.4781	0	946	462	452	243	376	360	278	216	328	410	278	164	187	629	905
66.601	0	943	458	448	243	376	357	276	217	326	408	277	164	185	626	912
66.7238	0	942	458	448	247	378	356	273	220	326	408	277	164	185	626	906
66.8467	0	942	460	447	251	378	356	274	216	327	409	278	164	185	626	908
66.9696	0	943	462	448	254	381	357	277	214	328	411	278	164	188	627	906
67.0925	0	943	465	451	259	383	358	281	219	328	416	280	164	190	629	912
67.2154	0	942	464	452	253	383	359	281	221	328	414	279	165	187	628	907
67.3382	0	944	459	449	245	375	359	275	217	326	409	277	164	185	626	907
67.4611	0	945	460	448	248	379	358	272	214	326	410	277	164	185	625	904
67.584	0	938	459	447	248	378	359	276	219	326	411	277	164	186	625	908
67.7069	0	940	463	448	254	382	358	279	220	329	414	279	165	187	628	906
67.8298	0	947	466	451	259	384	360	282	216	330	418	278	165	189	629	910
67.9526	0	947	467	453	255	385	362	282	216	329	416	280	165	187	629	907
68.0755	0	944	459	448	241	373	359	278	221	326	410	276	164	185	626	907
68.1984	0	941	460	449	246	378	359	274	220	328	411	276	163	185	625	910
68.3213	0	944	460	447	248	378	359	275	216	327	411	277	165	185	625	903
68.4442	0	945	461	448	251	380	359	278	217	329	415	277	164	187	627	906
68.567	0	945	465	451	258	384	361	283	222	329	419	279	164	189	629	908
68.6899	0	946	468	453	262	388	363	286	221	331	421	279	165	189	630	913
68.8128	0	944	461	452	243	373	362	278	217	327	412	277	164	185	627	904
68.9357	0	946	457	447	241	374	360	276	218	326	410	275	164	185	625	904
69.0586	0	943	456	447	245	379	360	274	222	326	411	275	164	184	624	904
69.1814	0	943	459	446	247	380	360	276	219	327	413	276	165	184	625	910
69.3043	0	945	462	449	252	384	361	279	217	328	414	278	164	186	627	903
69.4272	0	943	464	451	257	384	362	283	219	330	419	278	164	189	628	906
69.5501	0	942	465	452	256	385	364	286	224	330	420	279	166	188	628	907
69.673	0	945	458	448	240	372	362	278	220	327	411	277	163	184	625	906
69.7958	0	947	456	447	244	377	360	272	217	326	409	275	163	184	625	901
69.9187	0	943	457	447	246	377	360	275	221	326	409	276	163	184	624	907
70.0416	0	943	459	447	250	381	360	278	222	329	412	277	164	185	626	904
70.1645	0	945	462	449	255	382	361	281	218	330	414	278	164	187	628	907
70.2874	0	950	466	451	261	383	362	285	218	331	417	279	165	190	630	903
70.4102	0	945	465	452	251	383	363	283	223	329	415	278	164	186	629	909
70.5331	0	941	459	448	240	370	361	279	222	327	410	276	162	185	626	904
70.656	0	947	459	447	246	377	360	274	219	328	408	277	164	184	626	906
70.7789	0	947	460	447	248	377	359	274	218	328	409	277	164	186	626	902
70.9018	0	940	462	448	253	379	359	279	222	329	412	278	164	186	628	907
71.0246	0	941	464	450	255	381	360	282	222	330	416	279	164	188	630	906
71.1475	0	948	466	453	255	382	361	284	219	331	415	279	164	188	630	909
71.2704	0	945	458	449	239	369	360	276	219	327	407	277	163	184	626	903
71.3933	0	940	456	447	243	373	360	274	222	326	410	275	163	184	624	904
71.5162	0	938	457	447	245	375	359	274	222	327	411	275	163	183	625	906
71.639	0	943	459	447	250	377	360	277	218	328	412	277	164	186	625	901
71.7619	0	945	462	448	254	379	360	281	219	329	416	278	164	188	628	904
71.8848	0	944	465	451	260	381	361	286	223	330	420	278	165	188	630	906
72.0077	0	937	460	451	246	375	361	278	222	328	413	277	164	186	627	909
72.1306	0	941	454	447	239	370	358	272	217	326	407	274	163	184	624	900
72.2534	0	940	454	446	242	373	357	272	219	325	408	275	163	184	623	900
72.3763	0	937	455	445	245	373	357	273	222	326	410	275	163	184	623	901
72.4992	0	938	457	446	248	377	358	275	220	328	411	276	164	185	625	908
72.6221	0	938	460	447	252	378	358	278	217	328	413	277	165	187	627	900
72.745	0	941	463	450	258	382	360	282	219	329	418	277	164	188	628	903
72.8678	0	937	458	449	240	371	360	278	223	327	412	275	163	184	624	904
72.9907	0	936	452	445	239	369	357	273	219	325	409	273	163	183	623	907
73.1136	0	938	454	443	243	373	356	269	216	325	406	274	164	184	622	897
73.2365	0	936	455	444	243	373	356	272	220	325	406	275	164	184	622	904
73.3594	0	936	456	445	247	375	357	274	222	327	409	277	164	185	624	900
73.4822	0	936	459	446	251	378	357	275	219	328	410	277	165	187	626	902
73.6051	0	940	462	448	254	381	358	277	218	329	412	278	165	188	626	900
73.728	0	937	456	447	239	367	358	276	220	325	406	276	163	184	623	904
73.8509	0	935	453	443	241	369	356	269	221	325	405	275	163	184	622	899
73.9738	0	936	455	443	241	372	356	270	217	326	404	275	164	183	621	901
74.0966	0	940	455	443	245	372	356	270	217	326	406	276	164	185	622	897
74.2195	0	935	457	444	249	373	357	275	221	327	408	277	164	185	624	903
74.3424	0	936	460	447	251	374	357	277	222	329	412	278	165	186	627	903
74.4653	0	942	463	449	256	379	359	278	218	330	414	279	165	187	627	905
74.5882	0	942	455	445	238	364	358	274	217	326	406	275	164	185	623	899
74.711	0	935	454	443	238	365	356	270	220	325	404	273	163	182	622	901
74.8339	0	934	453	443	241	370	356	270	221	326	405	274	164	184	621	900
74.9568	0	939	454	443	243	370	356	269	216	326	404	275	164	184	622	896
75.0797	0	940	457	443	247	372	357	272	217	327	406	276	164	185	623	900
75.2026	0	938	459	446	251	373	357	278	221	329	411	276	164	186	625	903
75.3254	0	933	462	447	256	378	359	281	220	330	413	277	166	187	626	905
75.4483	0	937	457	445	238	366	359	273	217	326	405	275	163	184	624	897
75.5712	0	939	454	444	237	367	356	269	218	324	402	273	164	184	621	898
75.6941	0	935	453	443	241	369	357	269	221	325	403	274	164	183	621	899
75.817	0	930	454	442	243	370	356	269	218	326	404	276	164	184	621	900
75.9398	0	936	455	443	247	372	356	272	215	327	404	275	165	185	622	894
76.0627	0	936	458	444	251	372	357	275	217	327	408	276	165	186	624	895
76.1856	0	934	461	447	258	375	358	280	222	328	413	278	165	187	627	898
76.3085	0	932	457	447	243	369	359	273	219	327	405	277	164	185	624	900
76.4314	0	933	452	444	239	363	357	268	215	325	402	274	163	184	622	892
76.5542	0	932	453	443	243	367	356	269	218	324	402	274	164	183	620	892
76.6771	0	929	454	442	243	367	355	271	219	325	405	275	164	183	621	894
76.8	0	931	455	444	249	370	356	272	217	326	405	275	165	184	623	896
76.9229	0	934	459	444	252	370	355	274	214	327	409	276	166	187	624	893
77.0458	0	932	461	447	257	374	358	278	219	327	411	279	165	187	627	896
77.1686	0	931	456	445	241	362	357	275	221	326	404	277	164	185	626	893
77.2915	0	931	453	443	240	363	355	266	216	324	400	275	164	184	624	892
77.4144	0	928	453	442	242	364	354	267	215	325	400	275	163	184	624	888
77.5373	0	928	455	442	245	366	353	269	218	325	400	276	164	185	624	891
77.6602	0	927	456	443	250	369	354	272	219	326	404	276	164	187	627	894
77.783	0	928	459	446	254	368	354	274	216	328	405	279	164	188	630	892
77.9059	0	934	462	448	259	370	355	279	216	328	407	280	164	189	633	888
78.0288	0	925	459	445	246	366	356	272	219	326	400	279	163	186	630	887
78.1517	0	921	453	444	238	358	352	266	220	323	393	277	162	184	627	878
78.2746	0	925	451	442	242	361	352	261	214	324	390	279	162	184	626	878
78.3974	0	923	452	440	241	363	349	261	213	324	387	279	162	184	626	880
78.5203	0	914	454	440	245	367	349	264	218	325	389	282	163	186	626	887
78.6432	0	919	456	442	249	368	348	267	218	327	390	283	163	187	630	884
78.7661	0	923	459	443	254	369	349	268	215	329	391	286	164	189	632	873
78.889	0	924	458	445	250	372	350	264	215	327	389	287	164	188	631	873
79.0118	0	918	451	441	239	360	347	260	218	325	382	281	162	185	628	872
79.1347	0	914	450	440	239	361	346	258	217	324	381	281	162	184	625	873
79.2576	0	915	450	437	240	363	346	257	213	323	381	282	163	184	624	864
79.3805	0	916	450	437	244	363	345	260	214	323	384	282	163	185	625	869
79.5034	0	916	454	438	247	365	345	264	218	326	388	283	164	187	626	872
79.6262	0	909	455	440	252	364	346	268	216	328	390	284	164	188	628	876
79.7491	0	918	457	442	252	370	348	267	214	328	391	285	164	187	629	870
79.872	0	917	450	439	240	359	346	260	215	324	383	281	163	184	626	870
79.9949	0	913	448	438	240	358	345	260	217	324	384	281	162	184	624	870
80.1178	0	912	449	437	241	360	345	260	215	324	383	281	163	184	623	873
80.2406	0	912	451	437	244	361	343	261	212	325	386	282	164	185	623	867
80.3635	0	913	452	438	248	362	346	265	214	325	389	282	164	188	625	870
80.4864	0	912	456	439	253	363	346	270	217	327	393	284	165	188	627	876
80.6093	0	914	457	443	254	366	348	269	217	327	394	284	165	188	628	881
80.7322	0	913	450	439	240	358	346	260	212	324	386	279	163	186	625	868
80.855	0	909	448	437	239	357	344	259	213	322	385	279	162	184	623	868
80.9779	0	906	446	436	239	358	343	260	217	322	385	278	163	184	621	869
81.1008	0	906	449	435	243	359	344	259	213	323	385	279	163	184	621	873
81.2237	0	910	452	436	247	363	343	263	211	324	387	281	163	185	623	866
81.3466	0	909	455	437	252	364	345	268	214	325	391	282	163	188	625	871
81.4694	0	911	458	440	258	368	345	271	217	328	394	284	165	189	627	878
81.5923	1	908	453	440	243	360	345	262	214	324	385	281	163	185	624	871
81.7152	0	905	447	436	238	358	342	257	210	322	380	279	163	184	621	864
81.8381	0	905	447	436	239	359	342	258	214	321	380	279	163	183	621	869
81.961	0	903	447	436	240	359	342	259	215	322	381	279	164	183	620	866
82.0838	0	904	451	436	245	363	341	261	212	325	384	282	165	186	622	866
82.2067	0	910	453	438	251	363	343	266	210	325	386	282	165	188	623	865
82.3296	0	907	457	440	258	365	345	271	216	326	392	285	165	190	627	871
82.4525	0	906	457	441	249	366	345	264	218	326	388	283	165	187	624	868
82.5754	0	904	449	438	240	356	343	259	212	323	382	281	164	184	622	866
82.6982	0	906	449	437	241	359	342	258	211	323	381	280	163	184	621	862
82.8211	0	901	449	436	243	359	342	260	215	322	383	280	164	184	620	867
82.944	0	901	452	437	247	362	342	263	216	324	385	282	164	185	622	866
83.0669	0	908	454	439	251	362	344	265	212	326	388	283	165	187	624	869
83.1898	0	912	457	441	257	364	344	270	214	326	391	285	165	189	627	869
83.3126	0	907	455	442	248	366	346	265	216	325	388	284	165	186	624	871
83.4355	0	903	450	440	240	357	343	260	216	323	383	280	164	184	623	869
83.5584	0	908	451	438	243	359	343	261	212	323	383	281	165	184	621	870
83.6813	0	907	450	437	243	361	344	260	212	323	385	280	164	184	621	869
83.8042	0	908	453	438	248	362	344	266	217	324	389	281	164	186	621	873
83.927	0	908	456	440	254	364	345	270	217	326	393	283	166	188	624	872
84.0499	0	912	460	443	258	366	347	272	212	328	397	284	166	191	627	877
84.1728	0	916	460	445	253	370	348	269	215	325	392	283	165	189	624	875
84.2957	0	910	452	442	242	357	346	262	218	322	385	279	164	184	622	874
84.4186	0	907	452	440	241	359	345	263	216	324	385	279	163	183	620	877
84.5414	0	910	452	438	242	361	345	262	213	322	386	278	164	183	619	869
84.6643	0	915	453	438	245	363	346	265	214	323	388	279	164	184	620	873
84.7872	0	912	456	441	251	365	347	268	218	324	394	279	164	186	621	875
84.9101	0	914	459	443	256	368	348	273	216	326	397	280	165	189	624	880
85.033	0	916	460	444	254	372	349	270	213	326	396	280	165	187	624	875
85.1558	0	916	454	442	242	361	348	263	215	322	388	276	165	184	619	874
85.2787	0	912	450	440	241	362	347	263	218	321	389	276	165	183	618	876
85.4016	0	916	452	440	241	364	347	263	215	322	387	276	164	183	618	880
85.5245	0	917	453	439	247	365	347	265	212	322	390	277	165	184	619	874
85.6474	0	919	456	440	250	367	348	269	214	323	393	277	164	186	621	877
85.7702	0	918	459	442	255	367	349	274	218	324	397	280	166	188	622	883
85.8931	0	919	461	446	256	374	350	273	216	326	398	280	166	188	623	887
86.016	0	922	455	443	243	363	350	263	212	322	390	277	165	184	619	877
86.1389	0	919	454	442	243	365	349	264	215	321	391	275	165	183	618	881
86.2618	0	920	454	440	244	365	350	264	217	322	390	276	164	183	617	887
86.3846	0	922	456	442	246	367	350	267	214	323	392	278	165	184	619	883
86.5075	0	925	458	442	250	370	350	268	213	324	392	280	165	186	621	881
86.6304	0	922	460	444	254	371	351	271	216	325	396	281	164	187	623	883
86.7533	0	924	459	446	248	372	351	267	219	324	390	281	166	186	622	888
86.8762	0	923	454	442	240	366	349	261	215	322	384	277	165	183	619	882
86.999	0	924	454	441	242	367	349	259	213	321	383	279	164	183	619	879
87.1219	0	923	454	442	243	367	349	261	216	321	384	279	164	183	620	885
87.2448	0	924	457	443	246	368	348	264	218	322	387	280	165	184	621	882
87.3677	0	927	460	443	251	371	350	267	215	325	388	281	165	186	623	884
87.4906	0	932	463	446	255	376	351	268	213	324	391	282	165	187	624	884
87.6134	0	926	460	445	245	371	351	263	217	323	387	281	165	184	622	886
87.7363	0	922	454	444	240	365	349	260	218	321	382	278	163	182	620	882
87.8592	0	927	453	441	240	367	349	258	213	320	381	278	164	181	619	883
87.9821	0	929	454	441	242	366	349	259	212	320	382	277	164	182	619	881
88.105	0	921	455	442	246	369	349	263	217	321	385	278	164	183	620	886
88.2278	0	924	457	443	247	371	349	265	217	323	389	279	165	184	621	885
88.3507	0	931	461	445	253	373	350	269	214	324	393	279	166	186	623	889
88.4736	0	931	458	445	246	372	351	264	214	322	388	278	165	183	621	882
88.5965	0	920	452	443	239	366	350	259	216	319	385	274	164	182	619	886
88.7194	0	922	452	441	241	367	348	259	216	320	384	274	164	181	617	884
88.8422	0	928	452	440	242	366	349	260	212	320	385	275	165	181	617	886
88.9651	0	927	454	441	245	369	350	262	213	321	387	276	164	182	618	885
89.088	0	926	456	441	249	371	349	266	217	322	391	277	165	184	620	887
89.2109	0	925	459	443	254	372	351	269	217	324	394	278	166	185	623	887
89.3338	0	927	458	444	248	373	351	265	213	323	391	277	164	184	621	884
89.4566	0	927	452	442	240	366	350	261	212	319	386	274	164	181	618	885
89.5795	0	925	451	441	242	368	350	262	217	319	387	275	164	182	618	887
89.7024	0	918	453	440	243	369	349	261	216	321	388	275	165	182	618	888
89.8253	0	925	455	441	246	370	350	264	212	322	388	276	164	184	619	882
89.9482	0	928	457	442	249	372	352	267	214	322	391	277	164	184	621	887
90.071	0	926	460	443	253	376	352	271	218	323	395	279	165	185	622	888
90.1939	0	921	454	443	242	369	351	261	217	321	388	276	163	183	619	889
90.3168	0	923	451	439	240	368	349	259	211	321	385	274	163	182	618	881
90.4397	0	926	451	440	242	367	349	260	214	319	385	274	164	182	617	882
90.5626	0	921	451	440	243	367	350	264	216	320	388	275	163	182	617	884
90.6854	0	924	454	440	250	370	350	267	215	323	391	276	165	184	620	889
90.8083	0	926	457	442	252	372	350	268	212	323	393	277	165	185	621	883
90.9312	0	929	459	445	256	377	353	270	215	323	395	279	164	186	622	887
91.0541	0	924	454	444	243	370	352	262	218	322	388	277	163	183	620	886
91.177	0	924	451	440	241	366	350	260	215	320	384	275	163	182	616	889
91.2998	0	924	450	439	242	368	350	259	212	320	384	275	163	181	617	880
91.4227	0	925	452	439	243	368	349	262	215	321	386	276	163	182	617	882
91.5456	0	925	453	440	248	372	350	265	218	322	389	277	164	183	620	891
91.6685	0	928	457	441	252	372	351	269	216	324	391	278	165	186	622	886
91.7914	0	932	459	444	257	374	352	272	214	325	395	279	164	187	624	885
91.9142	0	929	457	443	247	374	353	265	216	323	391	277	164	185	621	887
92.0371	0	926	452	441	242	367	352	261	217	321	387	275	162	182	618	886
92.16	0	927	452	439	244	368	350	261	214	321	387	275	163	182	618	887
92.2829	0	930	453	440	245	370	350	261	213	322	387	276	163	184	619	885
92.4058	0	929	456	440	248	372	351	266	216	323	391	278	163	183	620	887
92.5286	0	929	457	443	255	373	352	270	219	324	394	278	165	186	622	888
92.6515	0	931	461	445	259	375	353	274	216	327	398	279	165	188	625	891
92.7744	0	932	461	446	254	379	354	270	214	324	396	280	164	187	624	888
92.8973	0	928	455	444	246	370	354	265	217	322	391	276	164	184	620	893
93.0202	0	928	455	442	247	371	352	266	218	322	392	277	163	184	620	889
93.143	0	932	456	442	249	372	352	268	215	323	393	277	165	184	621	892
93.2659	0	936	457	443	251	374	353	269	214	325	395	277	164	185	621	889
93.3888	0	933	461	444	256	377	355	274	219	324	399	279	164	187	623	895
93.5117	0	932	463	447	260	381	356	277	220	327	402	280	166	188	625	893
93.6346	0	937	458	447	248	376	356	268	216	325	395	279	163	185	623	894
93.7574	0	939	455	445	245	372	353	265	215	322	392	276	163	185	621	889
93.8803	0	929	455	443	247	374	354	267	218	322	394	276	163	184	621	893
94.0032	0	930	457	444	250	374	353	268	219	323	396	278	164	185	622	893
94.1261	0	938	459	444	254	376	355	271	214	326	397	278	165	187	624	894
94.249	0	938	462	447	256	377	355	273	215	325	400	280	164	188	626	889
94.3718	0	937	466	449	264	382	356	278	219	326	404	281	164	190	628	898
94.4947	0	931	460	448	248	376	356	268	219	324	398	278	163	187	625	895
94.6176	0	931	454	445	245	370	352	266	215	322	393	275	163	184	623	889
94.7405	0	933	456	444	247	373	353	266	215	321	393	277	162	185	623	892
94.8634	0	931	457	444	249	375	352	269	218	322	395	276	163	184	622	894
94.9862	0	925	458	445	253	376	354	271	218	324	397	279	164	186	623	894
95.1091	0	933	460	446	257	378	354	274	214	325	399	279	165	188	625	891
95.232	0	935	464	448	261	381	355	277	215	325	404	281	163	189	628	895
95.3549	0	931	460	449	251	377	356	271	219	324	399	278	164	187	625	896
95.4778	0	926	454	446	245	372	353	266	216	322	394	277	163	184	623	897
95.6006	0	930	457	443	245	373	353	266	213	321	394	276	163	185	622	890
95.7235	0	929	454	444	247	374	353	267	214	321	395	276	164	185	622	891
95.8464	0	929	459	444	252	375	353	270	218	324	398	278	164	186	624	893
95.9693	0	928	460	446	256	377	354	275	216	324	401	279	164	189	626	899
96.0922	0	931	464	449	262	382	354	277	214	326	403	281	165	190	628	892
96.215	0	933	462	449	254	379	355	272	216	324	399	280	164	187	625	892
96.3379	0	928	456	445	246	372	353	267	218	322	395	276	164	186	624	892
96.4608	0	928	455	444	247	374	353	267	216	323	394	278	164	185	621	896
96.5837	0	927	457	444	249	374	352	267	213	322	394	278	163	185	623	889
96.7066	0	929	459	444	252	374	353	270	216	323	398	279	164	187	623	892
96.8294	0	929	460	446	255	378	354	274	218	325	401	279	165	188	625	900
96.9523	0	931	462	448	258	380	354	275	216	324	403	280	165	188	625	895
97.0752	0	931	454	445	245	372	354	267	212	321	395	276	163	186	622	889
97.1981	0	926	455	443	246	372	352	268	215	320	395	276	163	184	621	891
97.321	0	925	455	442	247	372	352	269	218	322	396	276	164	185	620	890
97.4438	0	928	456	443	248	373	352	271	215	322	397	277	165	184	620	892
97.5667	0	926	458	444	254	375	352	273	213	323	400	277	165	186	623	889
97.6896	0	928	461	445	258	379	354	275	218	324	403	279	165	188	624	895
97.8125	0	926	459	447	251	377	355	275	219	324	401	278	166	186	623	890
97.9354	0	925	453	444	244	370	352	267	215	321	394	275	163	184	620	889
98.0582	0	924	453	442	244	369	351	266	213	320	393	274	163	184	618	884
98.1811	0	922	453	441	246	369	351	267	216	320	394	274	163	183	617	888
98.304	0	921	454	441	248	372	352	269	217	322	396	275	164	184	618	886
98.4269	0	925	456	441	251	373	352	271	214	323	400	276	165	185	619	889
98.5498	0	931	459	444	255	376	353	275	214	323	402	277	164	187	622	885
98.6726	0	922	458	444	251	377	354	271	218	323	400	277	165	186	621	889
98.7955	0	920	452	442	243	367	351	267	217	321	395	273	163	183	618	885
98.9184	0	925	451	440	244	369	351	267	213	321	395	273	163	182	617	886
99.0413	0	927	452	438	246	369	351	266	212	320	395	274	163	183	617	878
99.1642	0	925	455	439	248	371	352	269	217	321	399	274	163	184	619	887
99.287	0	923	457	442	251	373	352	273	217	324	402	275	164	185	620	886
99.4099	0	928	459	444	258	374	354	276	213	325	406	277	165	187	622	890
99.5328	0	931	458	443	251	377	356	273	214	324	404	276	164	186	620	887
99.6557	0	927	453	442	244	369	354	269	217	321	401	272	163	183	618	887
99.7786	0	919	452	441	245	370	354	270	216	322	403	273	163	184	616	890
99.9014	0	928	454	442	248	372	355	270	213	324	404	274	164	184	617	884
100.024	0	931	456	442	251	374	355	273	215	324	405	276	165	185	620	887
100.147	0	930	459	444	254	376	356	276	219	326	409	277	165	186	621	890
100.27	0	932	461	446	256	380	357	278	219	327	410	277	165	187	623	893
100.393	0	931	456	445	246	372	357	269	215	323	401	276	163	185	620	886
100.516	0	932	454	443	243	371	355	268	216	322	399	275	162	184	619	886
100.639	0	928	455	442	245	372	355	269	219	322	399	275	163	184	618	888
100.762	0	929	456	443	248	372	356	270	218	323	399	277	164	184	620	891
100.884	0	931	459	444	251	375	355	273	215	325	400	278	165	186	623	885
101.007	0	933	461	445	255	378	357	275	218	326	404	279	165	188	624	891
101.13	0	932	464	449	259	382	358	278	221	327	406	281	164	188	626	892
101.253	0	931	458	445	246	372	356	269	217	323	399	277	162	185	623	889
101.376	0	935	455	442	245	370	355	266	214	322	396	276	164	184	620	886
101.499	0	930	455	444	246	371	354	266	218	322	397	277	162	184	621	887
101.622	0	930	458	444	247	372	355	270	220	324	397	278	163	185	622	887
101.745	0	933	459	446	252	376	354	270	217	326	397	281	164	187	625	889
101.868	0	933	464	448	254	379	354	272	216	328	396	285	164	188	629	888
101.99	0	930	467	450	260	381	356	276	221	328	401	286	164	189	630	890
102.113	0	930	461	450	246	377	356	267	223	326	394	284	164	186	626	887
102.236	0	930	457	447	244	373	354	264	217	324	389	282	163	185	624	888
102.359	0	934	458	446	247	375	353	264	217	324	390	283	163	185	625	884
102.482	0	926	459	447	248	376	354	266	221	324	391	283	163	186	626	889
102.605	0	927	462	446	251	379	353	267	222	327	394	286	164	187	628	888
102.728	0	933	465	449	256	380	354	270	218	329	396	288	165	189	630	889
102.851	0	935	468	452	261	383	355	275	218	330	399	288	164	190	633	888
102.973	0	926	464	451	249	377	355	267	222	327	393	286	164	188	629	890
103.096	0	926	460	447	248	374	354	267	221	326	392	284	162	186	627	888
103.219	0	931	461	448	248	376	353	267	217	327	393	285	162	186	627	889
103.342	0	931	461	447	250	377	353	268	218	326	394	285	164	187	628	883
103.465	0	930	465	449	255	378	353	272	223	328	397	286	163	189	630	889
103.588	0	928	467	452	261	380	353	276	222	329	401	288	165	190	632	888
103.711	0	931	466	452	252	382	355	270	218	328	397	287	164	188	630	884
103.834	0	931	461	448	246	374	353	265	218	325	393	283	162	187	627	886
103.956	0	929	460	448	248	375	353	267	221	325	394	283	163	186	626	887
104.079	0	921	461	448	249	376	353	269	221	326	395	284	164	187	627	890
104.202	0	929	463	449	254	379	353	270	217	327	396	285	164	188	629	883
104.325	0	932	467	451	257	381	354	272	218	327	399	286	164	190	631	886
104.448	0	929	469	453	260	382	355	276	222	328	401	288	165	190	631	888
104.571	0	923	460	450	246	374	353	265	221	325	392	283	162	187	628	889
104.694	0	928	458	447	245	375	351	264	216	323	390	282	163	186	626	880
104.817	0	928	459	447	247	375	352	265	219	323	390	282	162	186	625	881
104.94	0	925	459	447	248	376	352	267	221	324	391	283	163	188	625	883
105.062	0	925	463	449	252	380	352	269	218	325	393	284	164	189	627	888
105.185	0	927	466	450	256	381	353	272	217	327	396	286	163	190	630	879
105.308	0	927	464	451	251	381	353	267	220	325	392	285	164	188	629	879
105.431	0	924	458	448	244	372	351	263	221	321	387	282	162	186	626	872
105.554	0	926	457	446	243	375	350	261	218	322	386	282	161	186	625	877
105.677	0	925	458	445	246	375	350	262	215	322	385	281	163	186	622	875
105.8	0	924	459	445	248	376	350	263	218	322	389	282	162	186	625	877
105.923	0	926	462	446	251	378	351	267	221	324	391	284	164	188	626	879
106.045	0	928	465	448	256	380	351	270	217	327	394	286	165	189	629	883
106.168	0	927	462	449	249	379	352	264	216	324	390	284	162	187	627	881
106.291	0	924	457	445	243	374	350	262	218	320	386	281	162	186	625	884
106.414	0	923	457	444	244	373	350	263	220	321	387	280	162	187	623	883
106.537	0	926	458	444	245	374	350	263	216	323	388	281	162	186	622	885
106.66	0	931	459	444	248	376	350	265	216	322	389	281	163	188	624	881
106.783	0	923	461	445	251	376	350	268	220	323	394	281	163	189	626	889
106.906	0	925	463	448	251	379	351	270	220	325	396	283	164	189	626	887
107.028	0	929	457	445	244	372	351	264	216	323	391	279	161	185	623	888
107.151	0	929	456	444	245	372	350	262	216	321	391	278	162	185	622	884
107.274	0	919	455	442	243	372	350	264	218	321	393	278	161	185	622	888
107.397	0	919	456	443	247	374	351	267	218	324	396	278	164	187	622	887
107.52	0	927	459	444	250	375	351	269	215	326	397	280	164	188	624	891
107.643	0	928	461	445	253	376	352	272	216	326	400	280	163	189	626	890
107.766	11	926	461	446	254	379	354	273	219	326	403	280	164	189	625	892
107.889	0	918	454	445	243	371	352	266	217	324	398	276	161	186	623	891
108.012	0	922	451	442	244	369	352	265	212	322	396	275	162	185	620	883
108.134	0	921	452	441	244	369	350	265	213	321	397	275	162	185	620	886
108.257	0	918	452	440	245	370	351	268	217	322	399	276	163	186	620	887
108.38	0	913	454	441	249	373	351	269	217	324	400	277	164	187	622	891
108.503	0	917	457	443	252	375	352	271	213	326	402	278	164	188	623	884
108.626	0	918	459	445	257	376	353	275	214	325	403	280	164	189	625	886
108.749	0	914	453	444	244	371	352	267	220	322	396	277	162	186	623	883
108.872	0	910	450	442	241	366	350	263	215	322	392	275	161	185	620	882
108.995	0	912	450	439	243	366	348	264	212	321	390	275	163	186	619	874
109.117	0	911	451	438	245	368	349	264	215	320	392	275	163	186	619	876
109.24	0	907	453	440	248	370	349	268	219	322	394	278	164	186	621	879
109.363	0	907	455	441	252	370	349	269	216	324	396	279	164	188	624	878
109.486	0	916	458	443	257	374	350	273	215	326	398	283	164	190	628	878
109.609	0	910	458	445	251	374	351	267	217	325	392	284	163	188	626	875
109.732	0	908	453	442	244	367	348	264	219	322	387	282	162	187	623	874
109.855	0	909	453	441	245	368	347	261	215	323	385	281	163	186	623	867
109.978	0	906	454	440	246	372	347	263	214	323	387	281	163	186	622	881
110.1	0	906	456	442	249	373	347	265	217	324	389	283	162	187	624	886
110.223	0	909	459	444	253	373	348	267	220	326	391	286	164	189	626	891
110.346	0	911	462	447	258	376	350	271	216	328	394	286	164	190	629	889
110.469	0	909	458	446	249	371	349	264	215	324	388	284	162	188	627	881
110.592	0	907	455	443	245	367	348	263	218	322	387	282	162	186	625	871
110.715	0	906	456	443	246	369	348	264	219	322	388	284	162	187	625	869
110.838	0	908	458	443	249	370	348	265	215	324	389	284	163	188	625	867
110.961	0	914	460	444	254	371	350	268	215	324	392	285	164	190	627	870
111.084	0	911	464	446	258	375	351	272	219	325	398	286	164	193	629	877
111.206	0	912	467	449	265	378	351	279	221	327	402	287	165	193	630	876
111.329	0	915	462	447	250	370	352	267	217	324	394	285	163	189	627	875
111.452	0	917	458	444	246	366	350	264	216	322	390	282	162	188	626	871
111.575	0	908	458	444	249	369	350	265	219	321	392	282	162	189	625	875
111.698	0	909	461	443	250	369	350	269	219	323	395	283	163	188	625	874
111.821	0	917	462	446	255	372	351	271	216	324	396	284	163	191	628	875
111.944	0	918	466	448	262	374	351	274	217	325	401	285	164	193	629	877
112.067	0	920	470	449	268	376	352	281	221	326	406	287	165	195	632	881
112.189	0	913	468	451	257	375	354	276	221	326	402	287	165	192	630	880
112.312	0	918	461	446	249	367	351	269	216	323	395	283	163	190	627	879
112.435	0	917	460	447	251	371	351	267	216	323	396	283	163	190	626	877
112.558	0	915	463	446	254	371	352	271	220	323	397	283	164	190	627	879
112.681	0	915	466	448	257	373	351	273	219	325	399	286	165	192	628	878
112.804	0	920	469	450	263	376	352	276	215	327	403	287	165	193	631	877
112.927	0	923	473	452	269	377	352	280	218	327	406	289	165	197	633	880
113.05	0	922	473	454	267	381	356	280	223	327	406	288	165	195	632	883
113.172	0	916	466	451	252	370	354	270	219	326	398	286	164	192	629	885
113.295	0	923	467	450	255	373	353	271	216	325	399	285	165	191	630	879
113.418	0	925	467	449	255	372	352	272	217	324	400	285	164	192	630	880
113.541	0	923	469	451	258	374	353	275	222	326	403	286	166	193	630	884
113.664	0	925	472	453	264	375	353	280	220	328	405	287	165	195	633	889
113.787	0	927	475	455	269	381	354	281	217	329	408	288	166	197	634	885
113.91	0	927	470	454	257	376	355	274	219	327	403	286	165	192	631	884
114.033	0	922	465	452	253	371	354	272	220	324	401	284	164	191	629	885
114.156	0	924	466	450	254	373	353	273	218	326	401	284	165	191	630	889
114.278	0	925	467	450	256	374	353	273	216	327	402	285	165	193	630	882
114.401	0	926	469	453	261	376	353	277	217	327	405	285	165	194	631	886
114.524	0	924	473	454	264	380	355	281	222	329	408	287	166	196	633	888
114.647	0	927	476	457	269	384	355	282	219	329	409	288	167	196	634	890
114.77	0	924	467	454	252	372	354	274	216	326	399	285	165	192	631	883
114.893	0	924	464	452	252	374	353	269	218	324	396	283	164	191	629	883
115.016	0	921	463	451	251	376	351	271	220	325	397	283	165	190	628	878
115.139	0	922	466	450	255	377	351	271	217	326	398	284	165	191	629	886
115.261	0	924	468	451	258	381	351	274	214	326	400	285	166	193	630	883
115.384	0	922	470	452	263	381	352	276	218	327	404	285	166	195	632	886
115.507	0	924	472	454	267	385	353	279	220	328	406	287	166	194	632	888
115.63	0	922	466	452	251	378	352	269	216	327	398	285	165	192	630	886
115.753	0	919	463	449	251	377	350	267	214	324	393	285	164	189	629	882
115.876	0	915	462	449	253	377	349	268	218	325	394	284	165	189	628	886
115.999	0	918	465	448	255	379	349	270	219	326	396	285	165	190	630	883
116.122	0	920	465	449	259	382	349	272	214	327	397	285	166	193	631	885
116.244	0	926	469	451	262	381	350	276	214	327	400	287	166	194	633	883
116.367	0	920	469	452	260	384	351	274	218	327	400	286	165	193	632	888
116.49	0	915	462	449	250	376	349	267	218	326	393	283	164	190	629	884
116.613	0	920	462	448	251	378	349	267	214	325	392	283	164	190	628	886
116.736	0	923	462	447	251	378	348	268	213	324	393	282	165	190	629	882
116.859	0	915	464	447	255	379	349	271	218	325	396	284	165	191	629	887
116.982	0	918	466	449	259	381	349	273	218	326	398	285	166	192	631	887
117.105	0	925	469	451	262	384	350	276	215	328	401	286	166	194	634	889
117.228	0	924	466	450	253	381	350	268	215	326	394	284	165	190	630	883
117.35	0	914	459	446	247	375	348	266	216	322	393	281	164	188	629	887
117.473	0	915	458	446	248	375	347	266	216	323	393	282	164	187	626	884
117.596	0	920	460	445	250	374	348	266	212	324	393	281	165	188	626	887
117.719	0	921	462	445	253	376	348	269	212	324	394	281	165	189	627	885
117.842	0	921	463	447	256	378	348	273	216	324	399	281	165	191	628	888
117.965	0	919	466	448	261	383	349	275	216	327	403	283	167	192	629	888
118.088	0	921	462	448	251	377	349	268	212	325	396	281	165	188	628	882
118.211	0	922	457	443	245	369	347	268	213	322	391	279	164	186	626	885
118.333	0	919	456	444	248	372	347	265	215	321	393	278	164	187	625	887
118.456	0	913	458	443	250	372	347	265	214	323	392	280	164	186	625	889
118.579	0	920	461	444	253	376	347	268	211	324	393	280	165	188	626	883
118.702	0	922	462	446	257	377	348	271	212	325	397	281	165	190	628	886
118.825	0	919	465	447	263	378	349	277	216	326	402	282	166	191	629	888
118.948	0	919	462	448	252	377	349	270	215	325	397	281	165	188	628	890
119.071	0	919	456	444	247	372	348	265	211	324	392	279	164	187	625	881
119.194	0	921	457	444	248	371	348	265	213	323	391	280	164	186	624	884
119.316	0	918	458	443	249	373	346	266	216	323	393	280	164	186	625	887
119.439	0	920	460	443	254	375	348	268	215	325	394	281	165	187	627	891
119.562	0	923	463	445	257	377	348	272	212	326	396	282	165	190	628	885
119.685	0	925	465	448	261	380	350	274	214	326	400	282	165	189	629	888
119.808	0	920	459	445	249	371	349	267	218	324	393	279	164	186	627	888
119.931	0	920	456	443	248	371	348	265	214	324	392	278	164	186	625	893
120.054	0	920	458	443	249	371	348	265	211	324	392	279	164	186	625	884
120.177	0	922	460	443	252	373	348	269	214	324	395	279	165	186	626	887
120.3	0	922	462	444	257	374	350	273	217	325	400	279	164	188	628	896
120.422	0	924	465	447	261	376	350	276	214	328	404	281	166	190	630	893
120.545	0	929	467	450	261	382	352	276	213	327	405	282	166	191	630	890
120.668	0	923	459	447	246	371	352	270	216	324	396	279	164	187	628	894
120.791	0	923	456	445	247	371	350	266	217	324	394	278	164	185	626	889
120.914	0	923	457	444	248	371	350	266	214	325	394	279	163	186	625	890
121.037	0	923	459	444	251	373	349	268	213	324	393	279	164	187	626	887
121.16	0	923	461	445	255	375	350	271	217	324	398	279	164	188	628	894
121.283	0	923	464	446	259	374	350	274	218	326	400	282	166	190	631	891
121.405	0	928	468	448	263	381	352	276	214	328	404	283	165	191	633	894
121.528	0	930	462	448	250	373	352	268	214	325	396	281	164	188	630	890
121.651	0	921	457	444	247	368	350	266	217	323	393	279	163	185	628	891
121.774	0	921	457	444	247	371	349	267	216	324	394	278	164	185	627	889
121.897	0	926	458	443	250	371	349	268	213	325	394	280	164	185	627	890
122.02	0	927	461	445	255	373	349	269	212	326	395	281	164	188	629	888
122.143	0	918	463	446	259	376	350	274	217	325	400	282	164	189	631	893
122.266	0	921	467	450	265	378	350	279	219	327	404	283	166	191	632	892
122.388	0	927	462	448	253	373	351	270	213	326	396	282	165	187	630	893
122.511	0	926	457	444	248	367	349	266	214	324	392	279	164	186	627	884
122.634	0	922	457	444	249	369	350	268	217	325	394	280	164	185	626	891
122.757	0	920	457	443	251	371	348	269	216	325	396	280	164	186	627	891
122.88	0	923	461	444	256	370	348	271	213	326	398	280	165	188	628	894
123.003	0	926	464	446	259	373	349	276	214	327	402	282	165	189	629	891
123.126	0	923	465	449	264	378	351	280	218	327	406	283	166	190	630	895
123.249	0	914	458	445	250	366	350	269	216	326	398	280	164	186	627	895
123.372	0	917	454	444	247	365	348	266	211	324	394	277	164	185	625	886
123.494	0	919	454	441	248	367	347	267	212	322	394	278	165	184	624	887
123.617	0	915	454	442	251	368	347	270	216	323	396	278	165	185	624	889
123.74	0	916	456	442	255	370	348	271	214	325	400	280	165	187	625	892
123.863	0	917	460	444	260	370	348	277	211	326	402	281	166	189	627	886
123.986	0	918	463	447	263	377	349	278	214	325	405	280	165	190	628	888
124.109	0	913	456	445	244	363	348	274	217	323	398	278	164	185	625	887
124.232	0	909	451	441	245	364	347	266	213	323	394	277	164	184	622	889
124.355	0	909	452	439	247	365	345	265	209	321	392	277	165	184	621	880
124.477	0	903	453	440	249	366	345	269	213	322	393	278	165	185	621	881
124.6	0	906	455	441	254	369	345	271	215	324	397	279	166	186	623	889
124.723	0	910	458	442	259	370	345	275	213	325	400	281	167	189	626	885
124.846	0	912	462	445	264	375	346	275	212	326	401	282	166	189	627	884
124.969	0	907	455	442	247	364	346	270	215	322	393	280	165	186	624	887
125.092	0	904	451	441	246	363	344	265	216	322	390	279	164	184	621	881
125.215	0	903	451	438	248	362	343	266	212	323	390	279	165	185	620	881
125.338	0	902	452	438	249	365	342	266	211	323	390	279	165	185	621	878
125.46	0	903	455	439	254	367	343	269	215	323	393	280	166	187	622	884
125.583	0	903	457	441	258	368	344	272	215	324	397	281	166	189	625	882
125.706	0	907	458	444	257	370	346	270	211	325	395	282	165	187	624	883
125.829	0	906	450	439	245	360	342	262	210	322	387	279	165	184	621	877
125.952	0	897	449	437	246	363	342	264	214	321	389	278	164	184	620	882
126.075	0	899	451	436	248	363	341	264	213	323	390	279	164	184	619	879
126.198	0	905	452	437	250	366	341	267	210	323	390	279	165	186	621	881
126.321	0	906	455	440	255	368	342	270	210	323	394	280	165	187	623	876
126.444	0	906	458	442	260	369	343	274	215	324	399	280	166	188	625	885
126.566	0	902	452	442	246	362	344	268	215	323	392	279	165	184	621	884
126.689	0	902	446	438	242	360	340	261	209	320	386	276	164	183	618	875
126.812	0	903	448	435	244	361	339	261	211	319	386	276	164	183	618	878
126.935	0	901	448	434	244	362	339	262	213	319	388	276	164	183	617	879
127.058	0	897	450	435	249	363	339	266	212	321	390	278	166	184	618	882
127.181	0	905	453	437	253	366	341	267	210	323	393	278	166	186	621	877
127.304	0	909	456	441	255	369	342	270	211	323	394	280	165	185	622	880
127.427	0	901	447	438	242	359	340	260	214	319	388	275	165	182	618	879
127.549	0	900	445	435	240	358	338	260	211	319	385	274	164	180	615	879
127.672	0	903	445	434	241	361	338	259	209	318	383	275	164	181	615	872
127.795	0	903	446	433	244	361	337	261	210	318	385	275	164	181	615	873
127.918	0	902	449	434	248	364	338	264	214	320	388	275	164	182	617	877
128.041	0	905	452	436	253	366	340	268	212	321	392	278	166	185	621	884
128.164	0	911	455	440	256	371	342	268	211	323	391	279	166	185	620	876
128.287	0	905	448	437	242	360	341	260	213	319	383	275	164	181	617	874
128.41	0	904	446	435	242	359	339	259	214	318	383	274	164	181	615	882
128.532	0	904	446	433	242	360	339	259	210	318	383	275	164	180	615	877
128.655	0	910	448	434	246	360	339	261	208	319	385	275	164	182	616	874
128.778	0	908	451	434	249	363	341	265	212	320	388	276	165	183	617	881
128.901	0	909	453	437	254	365	341	270	214	322	393	277	166	184	621	880
129.024	0	909	452	438	246	364	341	263	211	321	387	277	164	182	618	879
129.147	0	912	447	434	240	359	339	258	208	318	383	273	164	180	616	875
129.27	0	905	446	434	240	360	338	259	213	318	384	275	164	180	616	880
129.393	0	903	447	433	243	360	339	262	213	319	385	275	165	180	616	876
129.516	0	909	449	435	247	362	339	264	209	320	387	276	165	182	617	879
129.638	0	913	452	436	251	364	340	266	209	321	391	277	165	185	621	877
129.761	0	906	456	440	257	369	343	271	213	322	394	278	165	185	622	882
129.884	0	904	449	437	242	359	340	262	214	320	386	275	164	181	617	877
130.007	0	907	444	436	240	357	339	259	209	317	381	273	163	180	615	876
130.13	0	905	445	433	240	358	338	258	209	317	381	274	164	180	615	872
130.253	0	901	445	432	242	358	338	261	213	317	383	274	164	180	615	875
130.376	0	902	448	433	247	361	338	264	213	320	386	276	165	181	618	880
130.499	0	906	451	435	253	362	338	267	210	321	389	278	165	184	621	871
130.621	0	908	453	440	254	367	340	267	211	321	390	279	165	184	621	876
130.744	0	903	445	437	240	357	339	260	215	318	382	275	164	181	618	875
130.867	0	897	442	435	240	357	336	257	212	316	379	274	163	180	615	876
130.99	0	899	443	432	240	358	336	257	209	316	378	274	164	179	614	868
131.113	0	902	445	431	243	358	337	260	211	317	381	275	164	180	615	870
131.236	0	900	448	433	248	361	338	263	214	320	385	277	165	182	617	875
131.359	0	905	451	436	252	363	339	267	213	322	389	278	166	184	621	880
131.482	0	905	454	440	257	367	341	268	210	322	391	279	166	185	621	874
131.604	0	904	448	436	242	358	340	259	212	318	383	275	164	181	618	873
131.727	0	900	447	434	241	357	337	260	214	318	382	274	163	179	616	874
131.85	0	902	446	433	242	358	338	259	211	319	382	275	164	180	616	877
131.973	0	905	448	434	245	359	338	262	210	319	384	276	163	182	616	870
132.096	0	904	451	435	249	362	340	265	213	321	387	277	164	183	619	875
132.219	0	906	454	438	256	363	340	270	216	322	391	278	165	184	621	882
132.342	0	905	453	439	247	362	341	263	212	322	386	279	165	182	619	877
132.465	0	904	448	435	241	355	338	259	210	319	380	275	164	180	616	872
132.588	0	902	447	435	242	359	339	259	213	318	381	274	163	179	617	877
132.71	0	903	449	434	244	359	339	263	215	319	383	275	164	180	617	874
132.833	0	906	450	435	249	362	339	264	211	321	386	277	166	182	619	877
132.956	0	913	454	437	252	364	340	267	210	323	389	278	165	184	621	875
133.079	0	907	457	440	254	365	342	269	215	322	391	279	165	184	621	881
133.202	0	902	449	436	240	357	340	260	215	319	382	275	163	180	617	874
133.325	0	907	448	434	239	356	338	256	211	318	378	274	163	179	616	873
133.448	0	907	448	434	240	358	338	257	210	316	377	273	164	178	615	870
133.571	0	897	447	433	243	359	337	260	213	318	382	275	163	179	616	872
133.693	0	903	450	434	247	362	338	263	214	320	383	276	165	181	617	873
133.816	0	908	453	436	251	364	340	265	212	321	386	277	166	183	619	875
133.939	0	909	451	437	245	362	340	260	211	318	382	276	164	181	619	875
134.062	0	903	445	435	237	355	336	255	214	316	375	273	163	178	615	871
134.185	0	900	443	433	237	357	336	255	213	315	375	273	163	177	613	874
134.308	0	902	445	430	238	357	335	254	209	315	375	273	163	178	613	866
134.431	0	905	446	430	242	358	335	258	210	317	378	274	164	180	614	870
134.554	0	903	448	432	245	360	338	260	214	317	382	276	164	180	617	873
134.676	0	899	451	434	252	362	339	266	214	321	386	277	165	183	618	877
134.799	0	903	448	434	240	358	339	257	210	317	378	274	163	179	615	867
134.922	0	904	443	431	235	355	335	253	210	315	374	271	162	177	613	868
135.045	0	900	443	430	237	355	336	255	213	313	375	271	163	176	612	869
135.168	0	900	443	429	238	355	336	254	212	317	374	275	163	176	615	870
135.291	0	902	446	430	242	360	336	255	209	318	373	277	162	179	619	862
135.414	0	903	448	432	245	362	336	258	212	317	376	278	163	180	619	866
135.537	0	902	450	434	248	363	339	259	215	319	377	279	164	180	620	870
135.66	0	901	444	432	236	356	337	252	212	316	370	275	162	177	616	873
135.782	0	905	445	430	237	357	336	252	209	316	369	274	162	176	615	865
135.905	0	902	445	431	236	357	337	252	212	315	370	275	162	177	615	867
136.028	0	903	446	431	239	359	337	255	216	317	373	277	162	178	616	875
136.151	0	905	448	432	243	361	338	257	213	319	375	279	165	180	621	872
136.274	0	910	452	435	245	364	339	257	211	320	376	279	163	181	619	870
136.397	0	904	446	433	236	356	338	252	214	315	371	274	162	178	616	874
136.52	0	904	443	430	234	356	336	253	215	315	371	273	161	177	615	870
136.643	0	903	444	429	235	355	336	251	212	316	371	274	161	177	615	871
136.765	0	905	444	429	238	357	337	254	210	316	374	274	162	178	615	869
136.888	0	905	446	431	244	358	339	258	214	318	378	275	162	180	618	875
137.011	0	905	450	432	248	360	339	264	215	319	381	277	165	181	622	874
137.134	0	907	450	434	242	360	341	257	213	319	377	276	162	180	618	874
137.257	0	908	443	430	234	352	338	251	210	316	372	271	161	177	615	870
137.38	0	902	441	430	233	354	338	253	213	314	373	271	160	177	614	873
137.503	0	899	442	429	236	355	337	254	214	316	373	271	162	177	613	869
137.626	0	903	443	427	239	355	338	255	210	318	375	272	161	178	616	874
137.748	0	908	447	431	242	358	339	257	211	319	378	275	162	181	617	870
137.871	0	903	449	432	249	359	341	265	215	320	383	277	165	182	622	877
137.994	0	903	447	435	240	358	341	258	216	319	379	274	163	180	617	874
138.117	0	906	441	430	233	352	339	252	211	315	372	272	160	177	614	873
138.24	0	905	441	430	235	354	339	252	212	315	372	270	161	176	614	870
138.363	0	902	443	430	236	354	338	254	215	315	374	272	163	177	614	873
138.486	0	902	443	430	239	356	340	256	215	318	378	273	163	178	616	873
138.609	0	906	447	431	244	358	341	260	212	320	380	275	163	181	618	876
138.732	0	910	450	434	250	359	341	265	213	319	384	278	163	183	621	875
138.854	0	908	450	436	242	359	344	260	217	320	382	276	163	181	619	876
138.977	0	899	443	433	235	353	341	254	215	317	375	273	161	178	616	876
139.1	0	906	444	432	237	355	340	253	211	317	375	272	162	178	614	869
139.223	0	908	445	433	239	355	340	255	214	317	375	274	162	179	616	871
139.346	0	906	446	432	242	357	342	258	216	319	379	275	162	181	616	874
139.469	0	907	450	435	248	359	343	263	215	321	382	276	166	183	621	878
139.592	0	910	454	438	254	363	343	267	212	323	384	278	163	184	622	873
139.715	0	910	451	439	243	360	344	260	215	321	382	277	164	181	619	872
139.837	0	906	448	437	238	353	343	258	217	318	379	275	162	180	617	874
139.96	0	907	448	435	240	356	343	257	215	319	379	275	163	181	616	878
140.083	0	907	450	436	242	356	343	259	212	320	380	276	163	181	618	870
140.206	0	909	452	437	246	360	343	262	215	321	383	278	163	183	620	875
140.329	0	911	455	439	253	361	344	269	218	322	388	280	164	186	623	883
140.452	0	912	456	441	251	365	347	265	216	324	386	279	164	184	622	878
140.575	0	913	451	439	240	356	344	257	212	319	380	275	162	181	618	872
140.698	0	909	449	439	242	356	344	260	215	320	380	275	163	181	617	878
140.82	0	907	450	438	243	358	343	262	218	321	382	276	163	181	617	873
140.943	0	908	452	437	248	360	344	264	215	322	385	278	165	183	620	876
141.066	0	910	456	440	254	362	345	268	213	323	388	279	165	185	622	875
141.189	0	909	459	443	259	367	346	273	218	324	393	280	165	187	624	881
141.312	0	908	455	444	246	361	346	265	218	323	386	279	165	183	620	875
141.435	0	907	450	440	242	355	346	259	213	320	381	276	163	181	617	873
141.558	0	910	450	438	242	359	343	260	212	319	380	275	164	181	617	868
141.681	0	900	450	439	244	360	343	260	216	320	382	277	164	182	616	872
141.804	0	902	452	438	249	363	343	266	217	322	386	278	165	183	618	870
141.926	0	909	456	439	254	365	344	268	213	323	388	280	166	187	621	875
142.049	0	911	459	443	259	369	346	270	214	324	391	281	165	188	622	873
142.172	0	903	454	444	245	362	345	263	217	321	383	279	165	184	618	872
142.295	0	900	450	440	243	358	343	260	216	320	380	277	164	182	616	868
142.418	0	901	450	436	244	360	342	259	212	320	380	277	165	182	615	864
142.541	0	904	452	438	247	362	341	260	212	320	382	277	165	182	616	867
142.664	0	903	453	439	252	364	343	265	216	321	386	280	166	186	617	871
142.787	0	902	457	441	258	367	344	271	217	324	389	282	167	188	622	874
142.909	0	906	459	444	260	372	346	270	213	325	390	282	167	186	621	868
143.032	0	905	454	441	245	361	345	260	213	320	382	278	165	184	618	868
143.155	0	903	452	439	245	363	343	262	217	320	383	278	165	183	616	869
143.278	0	901	452	438	247	362	343	263	215	322	384	278	164	185	616	872
143.401	1	905	454	439	250	364	344	264	212	322	388	280	166	185	617	866
143.524	0	906	457	441	256	367	345	270	214	324	392	280	165	187	620	869
143.647	0	906	460	444	260	372	346	273	218	325	396	283	167	188	621	873
143.77	0	903	454	442	246	364	345	264	215	323	388	280	165	184	616	874
143.892	0	903	453	440	246	362	344	264	213	323	387	278	165	183	617	868
144.015	0	904	454	440	248	365	345	264	214	322	387	279	166	186	616	869
144.138	0	904	454	441	252	366	345	268	218	324	390	280	166	185	618	878
144.261	0	904	457	441	255	368	346	271	216	325	392	282	167	188	620	873
144.384	0	911	460	445	259	373	347	272	214	326	393	283	166	187	622	871
144.507	0	906	454	444	245	365	346	263	216	322	384	280	165	185	618	872
144.63	0	905	453	442	244	364	344	260	218	321	382	279	164	183	618	868
144.753	0	905	452	439	245	367	343	261	214	322	381	280	165	183	616	869
144.876	0	906	453	439	247	369	344	261	212	323	382	280	165	184	618	867
144.998	0	906	455	441	251	372	345	265	216	323	385	281	165	185	619	875
145.121	0	908	458	443	254	376	345	268	217	325	388	283	166	186	621	873
145.244	0	907	452	442	243	367	344	259	214	321	380	279	163	184	618	872
145.367	0	910	449	439	241	366	342	257	212	318	376	277	164	182	615	867
145.49	0	905	450	437	241	366	343	257	214	318	377	277	163	181	615	872
145.613	0	903	451	436	244	367	342	258	215	320	380	277	164	182	615	870
145.736	0	908	452	436	248	370	343	261	213	322	382	279	166	184	617	872
145.859	0	912	455	439	252	372	345	265	212	323	386	280	165	185	618	870
145.981	0	904	454	440	245	371	345	261	216	320	383	279	164	183	617	873
146.104	0	903	447	439	238	365	343	257	216	319	378	276	164	181	614	870
146.227	0	909	448	436	239	365	343	256	212	319	378	275	163	179	613	871
146.35	0	907	447	436	241	366	344	258	212	319	380	275	164	181	612	865
146.473	0	905	449	436	245	369	345	262	216	320	386	275	165	182	614	875
146.596	0	900	452	437	253	372	347	269	217	323	392	276	168	184	618	874
146.719	0	909	455	442	258	380	350	274	214	325	397	279	168	185	620	879
146.842	0	910	453	441	245	375	352	265	215	323	391	276	164	182	615	876
146.964	0	909	448	439	242	372	350	265	217	321	390	273	164	181	613	876
147.087	0	905	449	439	242	372	351	265	217	322	389	275	165	181	612	878
147.21	0	911	450	439	246	374	351	264	214	324	389	276	165	182	613	870
147.333	0	914	453	441	250	376	351	269	215	325	392	278	165	182	616	874
147.456	0	913	455	442	255	377	353	273	220	326	395	279	167	184	620	877
147.579	0	916	457	444	255	384	355	272	219	327	397	280	168	185	621	881
147.702	0	915	453	444	243	375	354	265	215	324	390	277	164	181	616	874
147.825	0	916	451	442	243	374	354	265	215	323	391	275	164	182	614	875
147.948	0	913	452	442	245	374	354	267	219	323	393	276	165	181	614	878
148.07	0	915	453	443	248	376	354	271	218	326	396	279	166	182	616	884
148.193	0	917	456	443	256	379	356	275	214	327	400	278	166	185	618	877
148.316	0	920	459	447	258	383	358	277	218	328	403	279	168	186	622	881
148.439	0	918	452	446	245	376	358	270	220	325	398	276	165	182	616	882
148.562	0	919	452	446	243	375	355	268	216	325	395	276	164	182	615	881
148.685	0	922	452	443	245	376	356	267	215	325	396	276	165	182	616	877
148.808	0	920	454	445	248	379	357	270	218	326	397	277	165	183	617	879
148.931	0	921	456	446	254	378	357	277	220	328	401	279	168	184	622	881
149.053	0	922	460	448	260	383	358	280	218	330	405	280	170	186	624	883
149.176	0	922	459	450	251	382	360	272	216	327	401	278	165	184	620	880
149.299	0	918	452	446	242	375	356	268	219	323	396	274	163	181	616	882
149.422	0	918	452	446	244	376	356	268	220	324	395	275	165	180	616	878
149.545	0	919	453	444	245	375	355	267	216	325	394	277	164	182	616	878
149.668	0	924	455	445	248	379	355	270	216	326	394	278	165	183	618	875
149.791	0	915	458	447	253	382	356	273	220	327	398	279	165	184	621	881
149.914	0	916	461	449	260	383	357	279	222	328	402	280	166	186	623	880
150.036	0	921	456	450	245	377	357	269	218	325	393	277	164	182	619	879
150.159	0	920	453	445	242	374	353	265	217	323	390	275	164	181	616	873
150.282	0	911	453	445	244	373	353	266	220	322	391	277	164	181	616	876
150.405	0	915	453	443	245	375	352	268	220	325	393	277	165	182	616	876
150.528	0	919	456	444	251	377	353	270	217	325	395	277	165	183	618	879
150.651	0	919	459	446	256	378	354	275	217	325	399	279	166	186	620	877
150.774	0	920	461	450	259	383	356	278	222	327	401	281	166	186	623	882
150.897	0	911	455	447	245	374	354	268	220	325	393	278	165	183	619	881
151.02	0	917	453	445	243	372	353	266	215	323	391	276	165	182	616	873
151.142	0	918	454	444	245	374	353	268	216	323	392	277	165	182	617	875
151.265	0	916	455	444	249	374	353	271	221	323	396	278	165	183	618	878
151.388	0	917	458	445	255	377	353	274	219	326	400	279	167	186	620	883
151.511	0	918	461	448	259	378	354	280	216	327	404	280	166	187	622	878
151.634	0	921	461	449	258	381	356	277	218	326	404	280	166	185	621	879
151.757	0	916	455	446	245	371	354	270	221	323	396	276	164	183	619	880
151.88	0	916	455	445	248	372	354	270	219	323	398	277	164	183	617	886
152.003	0	919	456	444	249	373	353	272	215	325	397	278	165	184	618	877
152.125	0	919	458	446	252	376	355	274	218	325	402	278	165	185	620	883
152.248	0	921	461	447	259	377	355	281	221	326	406	280	165	187	622	892
152.371	0	922	463	450	258	382	357	280	219	328	407	280	166	187	622	887
152.494	0	923	457	445	243	369	355	271	216	323	398	276	164	184	619	881
152.617	0	919	455	444	246	373	354	271	218	323	399	276	164	183	618	884
152.74	0	918	455	443	246	373	354	271	220	323	399	276	164	184	617	884
152.863	0	919	457	445	251	375	354	274	218	325	401	277	165	184	619	886
152.986	0	923	460	445	254	379	355	276	215	326	403	279	166	187	621	885
153.108	0	922	464	449	260	383	355	280	220	327	405	280	165	188	623	891
153.231	0	919	458	447	244	374	355	274	222	324	398	278	164	185	621	886
153.354	0	921	455	445	243	372	353	267	217	324	395	277	164	184	619	887
153.477	0	926	455	443	246	373	353	267	216	323	395	277	164	183	618	883
153.6	0	916	456	444	248	374	354	270	219	324	395	278	164	184	618	889
153.723	0	920	459	445	251	377	353	272	220	325	398	279	166	186	621	887
153.846	0	926	462	447	256	379	354	276	217	327	401	280	166	188	624	890
153.969	0	926	461	448	253	382	356	273	217	326	398	280	165	186	622	888
154.092	0	922	456	446	243	372	354	266	220	322	393	277	163	184	619	889
154.214	0	920	455	444	245	374	353	267	220	324	393	277	164	182	617	887
154.337	0	924	456	444	246	373	354	266	216	324	393	278	165	184	619	883
154.46	0	923	458	444	250	375	354	270	217	325	396	278	164	185	621	887
154.583	0	923	461	446	253	379	354	273	221	325	399	280	165	187	621	890
154.706	0	920	463	449	258	383	356	276	221	328	401	281	167	187	622	895
154.829	0	925	458	447	246	373	355	267	216	325	393	280	164	184	621	886
154.952	0	926	456	445	245	373	353	267	217	323	393	277	164	183	619	888
155.075	0	923	457	444	245	374	354	269	220	323	395	278	164	184	618	889
155.197	0	922	457	444	248	375	353	269	218	325	396	279	165	184	619	893
155.32	0	924	459	445	252	378	354	271	215	326	397	280	166	186	621	887
155.443	0	928	462	447	253	378	355	277	218	326	399	282	165	186	623	890
155.566	0	923	456	446	244	372	354	267	221	324	394	278	165	184	620	889
155.689	0	923	454	443	243	371	352	267	217	324	391	277	163	184	617	894
155.812	0	922	455	443	245	373	351	265	214	324	391	277	164	184	619	884
155.935	0	921	455	443	246	374	352	267	217	324	394	278	164	183	618	887
156.058	0	922	457	444	252	375	353	271	219	326	396	278	165	184	620	889
156.18	0	923	460	446	255	379	354	272	217	328	400	280	167	186	622	890
156.303	0	919	454	446	243	371	354	264	214	323	392	277	165	182	618	884
156.426	0	913	448	442	241	367	351	263	217	321	390	275	163	181	616	888
156.549	0	913	448	441	241	367	349	263	216	321	389	275	164	181	614	881
156.672	0	912	449	440	243	368	349	263	213	322	390	276	165	182	615	882
156.795	0	915	450	439	246	369	348	266	212	323	391	276	165	183	617	880
156.918	0	910	452	440	250	371	349	269	216	323	395	278	165	183	618	885
157.041	0	906	450	441	244	369	348	265	217	323	391	276	165	182	616	880
157.164	0	907	443	437	239	362	346	260	211	320	387	273	163	181	613	878
157.286	0	906	444	436	240	363	345	260	211	319	386	273	164	181	612	872
157.409	0	896	444	435	240	363	345	261	214	320	387	273	164	181	612	876
157.532	0	899	445	435	246	364	345	263	216	321	390	276	165	182	614	876
157.655	0	904	448	436	248	368	346	266	211	323	393	277	169	184	618	879
157.778	0	906	451	439	252	373	348	269	213	324	395	278	167	184	620	879
157.901	0	900	445	438	240	365	347	261	215	320	389	273	164	181	614	878
158.024	0	897	443	435	240	362	345	262	214	320	388	273	165	181	613	878
158.147	0	898	444	435	240	363	345	262	211	320	388	274	164	180	613	871
158.269	0	902	444	434	243	365	345	264	212	320	390	274	165	181	613	874
158.392	0	899	448	436	247	368	347	267	217	322	394	277	164	184	617	877
158.515	0	903	451	438	253	370	347	270	216	325	396	279	168	185	620	881
158.638	0	902	449	439	243	367	348	264	213	322	390	277	164	183	616	872
158.761	0	903	445	435	241	365	347	263	214	321	388	275	164	182	615	873
158.884	0	900	446	436	241	366	347	264	218	320	390	276	164	182	615	876
159.007	0	902	446	436	245	367	347	265	217	322	391	277	167	182	618	881
159.13	0	905	450	439	249	372	349	267	213	324	394	278	164	184	618	875
159.252	0	909	453	441	255	371	349	274	216	323	397	279	167	187	623	880
159.375	0	907	453	442	250	372	351	268	220	323	396	279	165	184	619	882
159.498	0	905	449	439	241	365	349	262	216	320	389	275	162	183	616	879
159.621	0	910	449	438	242	369	350	263	214	320	389	276	164	183	616	876
159.744	0	908	449	439	245	369	349	265	217	321	392	276	164	183	617	880
159.867	0	909	452	439	249	371	350	268	219	323	396	277	164	184	619	887
159.99	0	911	454	442	253	373	351	274	216	325	399	278	165	186	622	885
160.113	0	913	458	445	258	377	351	276	215	324	401	280	164	187	623	883
160.236	0	911	452	442	244	369	352	267	218	321	394	276	164	185	620	887
160.358	0	910	452	441	243	369	351	267	219	320	393	276	163	182	617	882
160.481	0	912	451	441	244	370	351	267	216	322	393	276	163	183	618	883
160.604	0	917	452	440	247	371	351	269	215	322	396	277	164	185	618	881
160.727	0	914	454	443	252	376	353	273	219	322	400	278	164	186	621	887
160.85	0	914	458	444	258	375	354	279	220	326	404	279	167	187	625	888
160.973	0	920	460	447	259	379	355	277	217	326	405	280	165	187	623	890
161.096	0	920	455	443	244	370	354	269	215	322	397	276	163	184	620	883
161.219	0	913	453	443	246	371	353	269	219	322	397	276	164	184	619	887
161.341	0	915	454	444	247	372	353	270	219	323	398	277	165	185	619	886
161.464	0	921	457	444	251	374	353	272	215	325	400	278	165	186	621	889
161.587	0	923	459	445	256	378	354	276	216	325	403	280	164	188	624	889
161.71	0	921	464	448	263	379	356	281	220	326	407	282	165	190	626	893
161.833	0	919	459	448	250	376	356	273	219	325	402	279	165	187	623	892
161.956	0	922	456	445	247	372	355	271	214	324	399	277	164	185	620	887
162.079	0	920	456	445	249	373	355	272	215	324	400	277	164	185	621	890
162.202	0	920	458	445	252	375	355	274	219	324	403	278	165	186	621	893
162.324	0	916	461	446	257	377	356	279	218	327	407	278	166	188	624	894
162.447	0	924	464	449	263	381	357	282	214	328	410	280	166	190	625	892
162.57	0	925	460	449	251	376	358	274	216	325	406	278	165	187	622	894
162.693	0	921	455	445	248	372	356	273	219	324	404	275	164	187	622	895
162.816	0	921	456	446	249	375	356	274	216	324	404	277	164	186	620	899
162.939	0	922	457	446	252	376	355	275	213	325	406	277	166	188	622	893
163.062	0	924	460	447	256	377	356	278	214	326	408	278	165	189	624	895
163.185	0	921	463	449	261	380	357	284	218	327	413	279	166	191	627	898
163.308	0	921	461	450	251	379	358	280	216	327	408	279	165	188	625	901
163.43	0	920	455	446	244	370	356	273	213	324	402	275	164	186	622	891
163.553	0	920	455	445	247	375	354	272	214	323	402	275	165	186	620	893
163.676	0	916	455	443	248	374	354	273	216	323	403	276	164	185	621	895
163.799	0	918	456	445	253	376	354	275	214	325	405	278	166	188	621	896
163.922	0	923	459	445	257	380	355	277	211	326	408	279	166	188	624	893
164.045	0	919	462	448	259	383	356	280	215	327	408	279	166	189	625	896
164.168	0	915	454	446	247	373	354	271	217	323	402	275	165	186	621	887
164.291	0	916	453	444	245	372	352	269	213	323	399	274	164	185	619	893
164.413	0	912	454	443	247	373	352	269	212	323	400	275	164	185	619	889
164.536	0	913	455	443	251	375	351	272	215	324	401	276	165	186	619	896
164.659	0	916	457	444	253	375	353	274	216	324	404	278	167	187	622	892
164.782	0	917	460	445	258	379	353	279	214	326	407	279	167	188	624	894
164.905	0	917	459	447	252	379	354	273	212	324	403	278	165	186	622	891
165.028	0	913	455	444	246	371	352	269	215	322	399	275	165	185	619	894
165.151	0	912	455	443	247	373	352	270	215	323	402	275	165	184	619	891
165.274	0	916	455	442	248	375	352	272	213	324	403	275	166	185	618	893
165.396	0	921	456	442	253	375	353	274	212	325	405	277	165	186	620	891
165.519	0	913	459	445	257	376	355	279	217	327	411	278	166	188	621	896
165.642	0	913	459	447	252	380	357	276	218	326	408	278	167	187	621	893
165.765	0	918	453	444	245	372	353	271	213	324	402	275	164	184	619	893
165.888	0	921	455	443	248	373	354	270	213	324	402	277	165	184	619	890
166.011	0	911	456	442	248	375	354	272	217	324	402	277	165	184	620	894
166.134	0	914	457	444	252	378	353	275	217	326	405	279	167	185	621	893
166.257	0	921	460	445	256	378	355	276	214	328	406	279	166	188	622	895
166.38	0	922	462	447	256	382	357	277	215	327	407	279	165	187	623	893
166.502	0	913	455	446	246	374	355	270	218	323	401	276	165	185	620	893
166.625	0	913	454	444	245	372	355	270	217	324	401	275	164	184	619	891
166.748	0	919	455	443	245	372	354	270	214	323	401	275	165	184	618	887
166.871	0	921	456	443	249	375	354	272	215	324	403	276	166	185	619	891
166.994	0	920	459	444	252	377	356	275	218	325	406	277	166	187	621	894
167.117	0	919	462	445	258	379	356	279	218	328	409	278	167	187	624	894
167.24	0	920	458	445	248	376	356	272	214	325	403	276	166	184	621	888
167.363	0	922	454	443	244	372	355	268	215	322	399	274	164	183	619	891
167.485	0	920	453	442	247	371	355	270	218	323	401	275	165	183	619	892
167.608	0	915	455	441	247	373	355	271	218	324	402	276	166	184	619	895
167.731	0	922	457	441	251	376	356	274	214	326	403	278	166	185	621	888
167.854	0	925	460	444	256	376	355	277	216	326	406	280	166	186	623	891
167.977	0	923	463	447	258	381	357	279	220	327	406	280	166	187	624	893
168.1	0	919	455	444	246	372	356	269	218	325	400	278	164	185	621	894
168.223	0	921	455	441	246	371	355	269	214	324	397	277	164	183	620	888
168.346	0	923	456	442	245	371	355	269	216	324	398	278	164	184	620	889
168.468	0	919	458	443	249	373	355	272	219	325	401	278	164	185	621	891
168.591	0	921	459	443	253	376	355	274	217	326	404	280	166	187	623	897
168.714	0	923	462	446	258	379	357	276	216	329	405	281	165	187	624	891
168.837	0	922	457	445	248	372	356	270	217	324	399	279	164	185	622	891
168.96	0	919	455	441	246	371	355	269	219	323	399	277	163	185	621	891
169.083	0	920	454	444	247	371	355	269	217	325	400	277	163	185	620	897
169.206	0	920	457	442	251	373	355	272	214	325	400	278	165	185	621	889
169.329	0	921	460	444	253	375	355	275	217	327	404	279	164	187	624	892
169.452	11	922	462	447	259	377	356	280	221	328	408	280	166	189	625	900
169.574	0	922	459	448	249	373	357	274	217	327	404	280	164	187	625	895
169.697	0	919	453	444	242	367	354	269	214	323	397	276	163	185	622	888
169.82	0	917	454	443	245	370	354	269	217	322	398	276	164	185	621	891
169.943	0	917	455	442	247	371	353	269	219	324	400	279	164	185	620	891
170.066	0	918	455	443	252	373	353	273	215	326	400	279	166	187	622	891
170.189	0	919	460	445	255	376	353	274	214	326	403	281	166	188	625	891
170.312	0	918	462	448	260	378	356	277	218	327	405	281	165	189	626	898
170.435	0	915	456	445	244	366	354	270	219	323	398	279	164	186	623	891
170.557	0	915	453	443	245	369	352	266	214	323	395	278	163	185	621	891
170.68	0	913	453	441	246	371	351	266	213	323	395	279	164	186	621	888
170.803	0	911	456	442	250	372	351	269	217	323	398	279	165	187	621	892
170.926	0	911	458	444	255	373	352	274	218	325	401	280	166	188	623	891
171.049	0	917	461	446	260	376	353	278	215	326	404	282	165	190	626	894
171.172	0	921	462	448	255	377	355	274	214	326	403	282	165	189	625	890
171.295	0	909	455	443	246	367	351	267	217	322	397	279	164	187	622	893
171.418	0	908	455	443	248	370	350	271	217	323	400	278	165	186	621	890
171.54	0	914	456	442	251	370	351	271	213	323	401	280	166	186	620	891
171.663	0	918	459	444	255	372	352	276	212	325	403	280	165	188	624	890
171.786	0	911	462	446	262	374	354	282	217	326	410	282	168	190	628	896
171.909	0	909	464	448	263	377	355	283	219	327	413	283	167	189	626	895
172.032	0	917	457	444	251	368	353	274	214	325	406	280	165	187	622	894
172.155	0	919	458	445	252	370	353	275	214	325	406	280	165	187	621	892
172.278	0	909	458	445	254	370	354	277	218	326	409	280	166	187	622	897
172.401	0	907	459	446	261	372	354	283	219	327	415	280	166	190	624	895
172.524	0	914	464	450	267	376	355	289	215	329	418	282	167	191	625	898
172.646	0	916	463	452	262	382	359	283	216	329	416	281	166	189	624	896
172.769	0	914	457	448	254	373	358	279	220	327	413	280	166	187	622	898
172.892	0	913	458	448	255	376	358	281	220	328	414	280	166	187	621	898
173.015	0	918	460	448	257	378	358	281	216	329	414	280	167	187	621	900
173.138	0	920	462	451	262	382	359	285	217	329	418	281	166	189	624	899
173.261	0	918	466	453	267	385	361	291	222	330	421	281	167	191	625	902
173.384	0	911	461	452	252	380	360	284	221	329	415	280	166	187	622	903
173.507	0	916	457	449	249	377	359	280	218	327	411	278	165	187	620	893
173.629	0	918	457	449	253	381	359	279	217	327	409	279	166	186	620	896
173.752	0	917	459	449	256	383	359	281	221	327	412	279	165	187	621	898
173.875	0	915	461	450	259	386	358	284	221	329	414	281	167	188	622	901
173.998	0	922	465	453	263	392	360	284	218	329	413	283	166	188	623	893
174.121	0	919	458	451	246	377	358	279	219	326	404	279	165	186	621	894
174.244	0	915	457	450	249	380	357	274	221	324	400	279	164	184	620	894
174.367	0	907	457	447	250	380	355	274	219	324	399	279	164	185	620	895
174.49	0	916	458	447	251	381	354	273	216	325	399	280	165	185	621	884
174.612	0	917	461	448	254	384	354	275	217	326	401	282	164	187	623	887
174.735	0	915	464	450	259	388	356	278	220	327	401	285	165	188	625	889
174.858	0	910	461	449	249	384	353	266	221	325	388	285	164	186	624	885
174.981	0	915	457	445	244	380	349	262	215	324	383	283	163	185	622	878
175.104	0	917	458	445	247	381	349	261	216	325	383	284	164	184	622	882
175.227	0	916	458	443	248	381	349	264	220	325	386	284	163	185	623	885
175.35	0	918	460	444	252	382	350	265	219	327	387	285	165	186	627	887
175.473	0	922	463	445	256	385	350	269	216	328	390	286	165	189	628	883
175.596	0	921	462	447	252	385	352	267	217	327	389	286	164	187	626	885
175.718	0	917	457	446	246	379	350	264	220	324	387	283	164	185	624	886
175.841	0	917	458	443	248	381	351	264	219	327	388	283	162	185	623	890
175.964	0	918	460	444	249	381	350	265	215	327	387	285	163	186	625	881
176.087	0	922	461	445	253	383	350	267	218	327	389	286	164	187	628	881
176.21	0	922	465	448	257	390	352	270	221	329	392	288	164	189	631	885
176.333	0	920	463	448	250	388	352	264	219	328	386	289	164	188	630	886
176.456	0	922	459	444	247	382	351	262	216	327	384	286	164	187	627	881
176.579	0	922	461	445	248	383	351	262	218	327	387	286	163	187	628	886
176.701	0	921	461	445	251	385	351	266	222	328	388	287	163	189	629	890
176.824	0	924	464	447	254	387	351	267	219	330	390	288	165	190	631	890
176.947	0	925	467	450	259	390	354	270	217	332	393	289	164	190	633	888
177.07	0	923	463	449	249	385	354	265	220	328	388	288	163	188	631	889
177.193	0	920	459	447	246	383	351	263	223	327	386	285	162	187	628	895
177.316	0	921	459	445	249	383	352	264	219	327	386	286	163	187	628	887
177.439	0	919	461	446	249	385	352	265	218	327	387	286	164	187	629	884
177.562	0	915	463	447	254	388	352	268	220	329	390	287	163	190	631	889
177.684	0	915	466	449	260	388	354	274	222	330	395	288	165	192	633	898
177.807	0	920	464	450	253	388	355	267	220	329	392	288	164	190	631	893
177.93	0	923	458	449	245	382	352	263	216	325	386	285	163	188	629	888
178.053	0	920	459	446	246	383	351	263	219	325	387	285	163	188	626	892
178.176	0	921	460	445	248	384	352	266	221	326	389	284	163	187	627	887
178.299	0	926	462	446	253	385	352	269	217	329	392	285	164	189	629	886
178.422	0	925	466	448	258	388	353	273	215	330	396	287	164	192	631	882
178.545	0	925	468	452	261	391	356	275	220	329	399	287	164	192	631	888
178.668	0	920	461	449	247	380	354	267	220	327	391	284	163	189	629	884
178.79	0	922	459	446	247	381	353	265	217	327	390	284	164	188	626	887
178.913	0	926	460	446	250	381	352	266	216	326	391	284	164	188	626	885
179.036	0	918	463	447	253	382	353	270	220	327	393	286	163	190	626	890
179.159	0	917	465	449	260	386	353	274	220	328	395	287	165	192	630	888
179.282	0	924	470	452	265	387	355	277	217	331	399	289	166	194	634	891
179.405	0	928	470	454	261	391	356	273	217	330	396	291	165	193	631	886
179.528	0	917	463	449	248	379	354	267	219	326	390	285	164	190	628	888
179.651	0	918	464	449	252	382	353	268	220	326	392	286	163	190	628	888
179.773	0	925	465	450	253	380	353	270	216	327	393	286	165	189	627	890
179.896	0	925	468	450	259	383	354	272	215	328	396	286	164	192	630	883
180.019	0	924	471	453	266	384	355	279	220	329	401	288	165	194	632	893
180.142	0	923	474	456	270	389	357	283	221	330	405	290	167	195	634	893
180.265	0	921	468	454	256	383	356	273	216	327	399	287	165	192	630	888
180.388	0	925	467	452	254	381	356	274	216	327	400	285	165	192	629	892
180.511	0	923	468	452	258	381	356	275	221	328	403	284	165	191	628	894
180.634	0	920	469	453	262	382	357	279	219	328	406	286	166	192	630	894
180.756	0	927	474	456	266	385	357	281	216	330	408	287	166	194	632	894
180.879	0	929	477	459	273	390	357	286	218	331	410	288	165	197	635	896
181.002	0	927	472	458	257	382	357	279	222	329	404	288	165	192	632	897
181.125	0	919	469	454	255	379	356	275	220	328	401	286	165	190	629	899
181.248	0	926	471	454	257	382	356	274	216	328	399	287	165	191	629	892
181.371	0	928	471	454	260	382	357	276	218	327	402	286	165	193	631	894
181.494	0	926	474	455	265	384	357	280	221	330	404	288	166	194	633	896
181.617	0	927	477	458	270	387	357	284	220	330	407	289	166	196	636	903
181.74	0	928	476	460	262	387	358	280	217	329	403	289	166	194	634	895
181.862	0	925	467	455	251	375	355	274	219	326	396	285	164	190	631	894
181.985	0	924	467	454	254	380	354	272	221	325	395	286	165	190	628	896
182.108	0	925	467	452	254	383	352	272	217	326	397	286	164	191	630	896
182.231	0	927	470	452	260	385	353	273	215	327	398	286	165	191	631	893
182.354	0	924	472	454	263	387	354	277	218	327	401	287	166	194	633	896
182.477	0	923	474	456	267	391	355	280	221	328	403	288	166	195	634	897
182.6	0	922	467	453	252	381	353	270	217	326	394	285	164	191	630	896
182.723	0	920	464	451	251	380	351	268	215	325	391	284	165	189	628	892
182.845	0	918	464	449	252	382	350	268	217	324	393	283	164	189	628	896
182.968	0	915	465	448	255	383	350	271	218	325	394	285	165	190	627	892
183.091	0	919	467	449	258	384	350	271	214	326	394	286	166	192	629	895
183.214	0	923	469	450	262	386	351	274	213	327	398	287	165	194	632	892
183.337	0	916	471	453	263	389	352	276	218	326	398	287	166	192	632	897
183.46	0	913	463	451	251	378	349	267	217	324	391	284	165	189	629	892
183.583	0	918	459	448	251	379	349	266	212	323	389	283	165	188	627	893
183.706	0	917	461	447	250	379	348	266	212	322	390	283	165	188	626	885
183.828	0	914	461	447	255	381	348	268	216	324	390	284	165	189	627	893
183.951	0	914	465	447	258	382	348	271	216	325	393	285	166	191	629	890
184.074	0	914	467	449	261	385	348	272	212	326	395	290	167	193	631	887
184.197	0	917	468	450	259	386	349	270	214	326	390	290	165	192	630	889
184.32	0	913	461	448	249	377	347	263	216	324	387	285	165	189	627	890
184.443	0	907	459	445	250	377	346	265	215	323	387	285	165	188	625	893
184.566	0	909	460	444	250	378	345	263	211	323	386	285	165	189	626	885
184.689	0	913	462	445	254	379	346	266	213	324	387	286	164	190	628	886
184.812	0	909	464	446	258	382	346	270	217	325	391	287	165	192	629	890
184.934	0	911	467	448	264	385	348	273	215	326	395	288	166	194	631	895
185.057	0	911	463	448	254	379	348	265	212	324	388	287	166	191	628	885
185.18	0	908	459	445	250	374	346	263	213	322	386	284	164	189	627	886
185.303	0	906	460	444	251	376	344	262	216	323	386	285	165	188	627	888
185.426	0	908	460	443	252	377	344	264	212	323	387	287	166	189	627	887
185.549	0	908	462	445	257	379	345	266	210	325	389	287	165	191	629	886
185.672	0	909	466	446	262	382	346	270	213	325	392	288	166	193	631	888
185.795	0	908	465	448	257	383	346	268	216	325	390	288	166	191	630	888
185.917	0	904	459	445	246	372	344	261	212	323	383	285	164	188	626	886
186.04	0	909	457	444	249	374	343	261	210	321	382	284	165	188	625	883
186.163	0	903	456	443	249	376	343	261	213	321	383	285	164	188	625	887
186.286	0	901	460	442	253	377	344	264	214	323	386	285	166	188	626	885
186.409	0	909	462	445	257	379	344	265	210	324	388	287	167	191	628	888
186.532	0	912	464	447	260	383	345	267	211	325	389	287	166	190	631	887
186.655	0	904	458	445	246	375	344	259	213	321	382	285	166	187	627	887
186.778	0	901	454	442	244	371	341	256	213	319	379	282	164	186	624	883
186.9	0	902	454	440	244	373	341	257	210	320	378	282	164	186	623	878
187.023	0	902	454	440	245	373	341	258	210	320	378	283	165	186	623	880
187.146	0	903	457	440	249	375	342	259	214	321	378	286	164	187	626	883
187.269	0	898	459	442	253	378	341	261	213	323	381	287	166	188	628	887
187.392	0	906	460	445	253	383	343	259	211	324	379	289	165	188	628	880
187.515	0	906	453	442	242	372	342	254	210	317	371	286	163	185	625	879
187.638	0	902	452	440	241	371	339	253	213	319	370	284	163	183	623	879
187.761	0	901	450	437	242	371	339	252	211	318	370	284	163	184	622	882
187.884	0	903	452	437	244	373	339	253	208	320	371	283	163	184	623	875
188.006	0	905	455	438	247	373	340	256	211	320	374	285	164	186	624	879
188.129	0	906	456	439	251	376	341	259	214	322	378	286	165	187	627	887
188.252	0	908	458	443	250	380	342	257	212	323	375	287	164	186	627	883
188.375	0	908	451	441	239	371	340	250	209	320	367	284	163	183	624	875
188.498	0	904	449	438	241	371	339	250	211	317	366	283	162	182	623	881
188.621	0	904	450	436	240	370	338	251	213	318	367	283	162	183	622	877
188.744	0	906	451	436	244	371	338	251	210	320	369	283	163	182	622	874
188.867	0	912	453	438	247	374	338	254	209	321	371	286	163	183	623	880
188.989	0	908	456	439	249	376	340	258	212	323	374	285	163	185	624	887
189.112	0	906	456	442	249	378	341	257	214	323	374	285	164	182	625	844
189.235	0	902	451	439	241	370	338	250	208	320	367	282	162	178	624	876
189.358	0	905	451	438	241	372	339	250	208	320	368	281	161	181	624	903
189.481	0	908	449	437	241	371	339	252	212	318	369	282	161	181	624	870
189.604	0	908	451	437	245	372	340	254	212	321	371	282	162	183	623	869
189.727	0	913	453	438	249	374	341	257	209	322	373	284	163	184	624	879
189.85	0	917	457	441	251	378	342	259	210	323	375	285	162	185	625	879
189.972	0	913	452	440	241	370	342	254	213	320	370	282	162	183	624	874
190.095	0	910	448	437	240	367	340	254	212	319	369	280	162	182	621	883
190.218	0	912	447	435	241	370	341	252	208	319	369	280	161	182	620	873
190.341	0	913	448	435	242	369	341	255	210	320	372	280	162	182	620	874
190.464	0	912	452	437	248	371	343	260	213	321	378	281	163	184	621	881
190.587	0	917	454	439	253	373	344	264	212	323	384	281	164	186	624	885
190.71	0	918	456	442	254	376	346	264	210	323	383	284	163	185	624	877
190.833	0	917	448	440	241	368	345	256	211	319	375	279	162	183	621	877
190.956	0	910	444	437	240	366	343	256	212	317	374	277	162	181	619	877
191.078	0	911	446	434	241	369	343	256	211	318	374	278	162	180	618	880
191.201	0	918	447	435	245	370	343	257	208	318	375	279	162	182	620	874
191.324	0	915	449	436	247	371	343	260	212	320	378	280	163	183	622	878
191.447	0	916	454	437	251	373	345	264	215	321	381	282	163	186	624	885
191.57	0	918	456	441	254	377	346	265	213	323	382	283	164	185	624	882
191.693	0	915	449	437	240	366	345	255	209	317	373	278	161	183	620	874
191.816	0	914	445	436	239	368	343	254	211	316	371	277	161	182	619	879
191.939	0	911	445	433	241	367	344	257	213	317	372	277	161	181	618	875
192.061	0	914	445	435	243	369	343	256	210	318	373	278	162	182	618	875
192.184	0	919	448	435	246	371	343	259	209	319	375	278	162	183	620	872
192.307	0	912	451	438	251	373	345	263	213	320	380	280	163	185	622	879
192.43	0	915	456	441	255	377	346	267	215	321	384	281	164	185	623	878
192.553	0	918	450	439	242	369	345	257	210	319	375	278	162	183	621	876
192.676	0	916	447	436	239	365	344	255	210	315	370	276	162	181	618	870
192.799	0	913	445	436	239	367	342	257	214	315	372	276	161	182	617	874
192.922	0	912	447	433	242	367	343	258	212	317	374	277	162	182	618	872
193.044	0	916	449	436	247	371	343	259	210	319	375	278	163	184	619	874
193.167	0	919	453	438	251	372	345	264	211	319	379	280	163	185	623	874
193.29	0	917	457	441	256	376	346	268	215	321	383	281	167	187	627	877
193.413	0	911	451	440	244	368	347	261	214	318	377	278	162	184	621	877
193.536	0	915	448	437	242	366	345	257	209	317	373	277	162	183	619	868
193.659	0	918	449	436	243	368	344	259	210	317	374	277	163	182	619	870
193.782	0	915	450	437	245	369	345	261	214	318	379	277	162	183	618	872
193.905	0	918	452	438	249	371	346	264	213	320	381	278	164	185	621	878
194.028	0	920	456	441	254	373	347	267	210	322	383	280	164	187	622	872
194.15	0	921	456	442	253	373	348	267	212	321	384	280	163	185	622	873
194.273	0	916	451	440	242	365	347	260	214	318	377	275	162	183	619	874
194.396	0	917	449	438	244	369	346	259	213	317	377	276	163	183	617	878
194.519	0	921	450	437	245	369	346	259	209	318	377	276	162	183	618	869
194.642	0	918	452	438	248	370	346	263	212	318	380	278	163	185	619	872
194.765	0	921	454	441	253	372	348	268	215	320	385	279	164	187	621	882
194.888	0	923	458	444	258	374	347	272	213	323	388	282	165	188	624	878
195.011	0	923	457	445	252	377	351	266	212	321	385	279	165	187	621	874
195.133	0	919	451	442	242	368	348	260	213	318	378	275	162	184	619	878
195.256	0	919	450	440	244	369	347	262	214	318	378	275	162	184	618	876
195.379	0	921	451	439	244	370	346	261	211	318	378	276	164	183	617	876
195.502	0	926	453	440	248	374	348	262	210	319	381	277	163	184	619	875
195.625	0	921	455	441	252	377	348	266	214	319	383	278	164	187	620	880
195.748	0	921	458	444	256	377	349	270	216	323	388	280	165	187	623	880
195.871	0	925	459	447	251	380	351	265	212	321	384	279	163	187	621	881
195.994	0	926	451	442	243	371	348	260	210	318	378	275	163	185	619	876
196.116	0	916	450	441	244	372	347	261	214	317	379	275	162	183	617	881
196.239	0	918	451	440	246	373	347	263	214	318	381	275	162	184	618	879
196.362	0	926	453	440	248	376	348	264	210	319	384	277	163	185	619	883
196.485	0	926	455	442	252	377	349	267	211	321	385	278	163	186	621	882
196.608	0	925	459	444	258	377	351	272	216	321	390	279	165	189	626	888
196.731	0	923	458	447	253	381	352	268	216	322	388	279	165	187	623	887
196.854	0	924	453	441	245	372	350	262	211	319	381	275	162	185	620	881
196.977	0	925	451	440	246	374	350	262	211	319	382	276	163	185	619	884
197.1	0	922	452	440	247	374	350	265	216	319	385	275	162	184	620	886
197.222	0	915	453	440	250	378	350	267	215	321	385	277	164	185	620	888
197.345	0	925	455	442	254	378	351	268	212	323	389	279	163	186	623	884
197.468	0	927	458	445	258	381	352	271	214	323	391	279	164	188	623	887
197.591	0	924	455	443	246	376	353	265	218	321	385	278	163	185	621	888
197.714	0	921	450	441	245	376	351	263	215	321	383	277	163	185	620	890
197.837	0	924	451	440	247	377	352	263	212	321	384	277	163	184	620	884
197.96	0	924	454	440	250	377	352	267	215	321	386	278	164	187	622	887
198.083	0	920	455	443	253	380	352	270	218	324	390	278	164	187	624	890
198.205	0	923	458	445	257	381	353	274	215	325	394	281	165	189	626	892
198.328	0	927	459	447	255	384	355	271	213	325	392	279	164	188	625	888
198.451	0	920	453	443	245	374	352	264	214	321	385	276	162	185	623	886
198.574	0	919	451	442	245	375	351	264	217	320	385	276	162	185	622	881
198.697	0	918	451	440	245	376	351	264	214	322	384	277	163	185	622	887
198.82	0	922	453	440	248	378	351	266	212	322	385	278	163	185	622	886
198.943	0	919	455	441	252	378	351	268	216	322	388	279	164	187	624	889
199.066	0	921	458	443	257	381	351	273	218	324	392	280	165	189	626	892
199.188	0	921	455	445	250	381	352	267	214	325	387	279	163	187	624	892
199.311	0	919	449	441	242	373	351	261	211	321	381	275	162	185	621	887
199.434	0	917	451	440	245	376	349	261	215	319	381	275	162	184	620	891
199.557	0	913	450	438	245	375	349	262	217	321	381	277	163	184	621	888
199.68	0	920	453	440	248	378	348	262	213	323	382	280	164	185	623	890
199.803	0	923	456	442	251	381	349	264	212	323	382	281	164	188	625	886
199.926	0	913	458	443	255	384	350	268	218	324	386	283	166	188	630	890
200.049	0	915	456	444	247	383	349	259	219	323	376	284	163	186	627	886
200.172	0	921	452	442	242	380	346	253	214	321	368	283	162	184	625	886
200.294	0	922	453	439	244	381	346	252	214	320	367	283	162	185	625	877
200.417	0	919	452	438	244	382	345	253	217	321	369	283	162	185	627	887
200.54	0	918	453	439	248	384	345	257	218	323	373	284	163	187	627	886
200.663	0	923	456	442	252	384	347	260	214	325	377	284	164	188	628	891
200.786	0	927	458	445	253	386	349	262	216	325	377	286	163	187	628	889
200.909	0	922	452	443	243	379	347	257	219	322	373	282	163	185	625	889
201.032	0	918	451	440	244	380	347	258	218	321	374	282	162	185	625	892
201.155	0	923	452	440	243	379	347	258	214	322	373	282	163	185	624	885
201.277	0	927	454	441	248	381	348	260	215	322	377	282	163	186	625	888
201.4	0	924	457	443	251	381	349	263	220	323	381	282	163	187	628	890
201.523	0	925	460	445	254	385	350	266	218	325	384	284	164	187	627	896
201.646	0	925	454	444	244	379	351	258	214	321	377	280	163	185	624	887
201.769	0	924	452	440	241	378	349	259	215	320	377	278	162	184	622	886
201.892	0	921	451	441	243	377	349	258	218	319	378	278	162	183	621	889
202.015	0	922	452	440	244	378	348	260	215	321	379	279	162	184	623	893
202.138	0	921	454	441	248	379	348	263	213	322	381	280	163	186	623	886
202.26	0	924	457	443	252	380	350	267	215	322	384	281	163	186	626	889
202.383	0	922	457	445	249	382	351	265	219	323	384	280	164	186	625	890
202.506	0	921	450	442	240	375	348	258	214	319	377	276	161	184	622	892
202.629	0	918	448	439	240	374	347	257	211	318	376	276	163	182	619	882
202.752	0	916	447	438	241	373	348	259	215	318	379	274	163	182	618	888
202.875	0	913	448	438	245	374	348	262	217	320	383	275	163	182	618	884
202.998	0	916	450	439	248	376	349	266	214	322	387	277	165	184	620	886
203.121	0	918	454	440	254	379	350	269	213	322	387	278	164	185	622	885
203.244	0	914	452	442	245	377	351	263	217	320	384	276	163	185	620	888
203.366	0	910	445	439	239	372	348	260	217	318	380	273	161	181	618	882
203.489	0	912	445	438	241	371	347	258	212	319	378	274	162	182	616	882
203.612	0	914	447	436	243	373	346	259	211	318	376	275	162	182	616	878
203.735	0	907	448	436	245	373	348	260	214	319	379	276	163	184	617	882
203.858	0	907	450	438	249	375	348	263	216	320	383	278	163	186	621	882
203.981	0	916	453	440	254	378	350	266	212	323	384	279	166	186	624	884
204.104	0	915	450	439	243	372	348	258	212	319	378	277	163	184	620	879
204.227	0	904	447	438	241	369	348	257	215	317	375	274	162	183	618	882
204.349	0	907	448	436	243	370	347	258	215	318	375	276	162	183	618	880
204.472	0	910	449	436	244	371	348	259	210	319	377	276	163	183	618	882
204.595	0	912	451	438	248	374	348	261	212	320	379	276	163	184	619	880
204.718	0	912	452	439	252	374	349	266	216	321	383	278	163	186	622	885
204.841	0	910	454	440	249	375	350	264	215	321	383	278	163	185	621	887
204.964	0	912	449	436	242	369	349	258	211	318	378	275	162	183	619	877
205.087	1	914	451	437	243	370	348	259	212	318	379	274	161	183	619	882
205.21	0	912	450	437	245	371	348	262	217	319	382	275	162	183	620	884
205.332	0	907	452	439	250	372	349	265	215	321	385	276	164	186	621	888
205.455	0	915	455	440	254	374	349	269	213	323	388	278	163	187	624	883
205.578	0	918	457	443	255	377	353	270	213	323	389	278	164	187	624	885
205.701	0	914	451	441	243	368	351	263	218	320	383	274	162	184	621	885
205.824	0	911	450	439	243	370	348	260	215	319	380	275	161	183	621	888
205.947	0	913	450	438	244	371	349	259	211	319	379	276	163	183	620	881
206.07	0	915	452	438	248	372	350	261	214	320	381	276	162	184	621	882
206.193	0	914	455	440	251	376	350	265	216	321	385	277	163	186	624	887
206.316	0	916	457	442	257	377	351	270	214	324	388	279	166	187	628	891
206.438	0	916	455	441	247	377	351	261	212	321	381	278	161	185	624	882
206.561	0	913	451	440	241	371	349	259	214	318	378	275	162	184	620	882
206.684	0	913	450	437	244	374	349	259	217	318	379	276	162	184	620	885
206.807	0	915	452	439	245	374	349	259	214	320	378	278	163	184	620	885
206.93	0	919	453	439	250	376	348	261	211	321	379	280	163	184	623	882
207.053	0	917	457	441	254	379	350	265	215	322	382	280	164	188	625	885
207.176	0	916	459	444	254	382	351	266	218	322	383	282	164	187	625	893
207.299	0	916	452	441	243	373	349	259	214	320	378	278	163	185	622	886
207.421	0	916	452	439	244	374	349	257	212	319	377	277	162	184	621	883
207.544	0	916	453	439	245	373	348	258	215	319	378	277	162	185	621	890
207.667	0	916	455	440	249	375	348	263	217	321	382	278	163	186	622	887
207.79	0	919	456	442	252	377	350	264	214	322	384	278	164	188	624	890
207.913	0	920	459	444	254	382	352	266	214	322	386	281	164	187	625	887
208.036	0	917	454	442	243	373	350	259	216	319	381	276	163	185	621	891
208.159	0	914	453	440	244	374	350	260	216	320	382	275	163	185	620	887
208.282	0	919	453	440	246	375	349	262	213	320	383	276	163	185	620	890
208.404	0	924	455	441	250	377	350	264	213	322	386	277	163	186	621	887
208.527	0	917	458	443	254	376	352	269	217	322	390	278	164	187	624	894
208.65	0	918	460	445	256	381	353	271	218	325	392	279	165	188	624	890
208.773	0	923	452	442	244	371	352	262	213	320	385	276	162	185	621	891
208.896	0	922	453	441	244	372	350	261	213	318	384	274	163	185	620	886
209.019	0	918	452	440	245	374	350	263	217	319	385	275	163	186	620	892
209.142	0	917	455	441	248	376	351	265	216	321	388	276	163	186	622	890
209.265	0	922	457	442	252	378	351	267	213	323	390	277	164	188	622	893
209.388	0	924	460	445	256	382	353	270	215	323	392	279	164	188	625	892
209.51	0	921	454	444	244	372	354	266	218	321	387	276	163	186	623	892
209.633	0	914	450	442	243	372	350	261	216	321	385	273	162	184	619	893
209.756	0	919	451	440	245	373	350	261	212	320	384	274	162	184	619	884
209.879	0	923	453	441	246	375	353	263	213	320	385	275	163	184	619	886
210.002	0	920	455	442	250	379	353	267	218	321	390	277	164	186	621	889
210.125	0	920	457	444	255	379	353	271	217	323	392	279	165	189	624	893
210.248	0	923	459	447	253	385	355	268	214	325	393	279	165	188	624	886
210.371	0	922	453	445	244	376	354	262	214	320	387	276	163	185	621	887
210.493	0	919	452	443	247	376	353	264	218	322	388	275	163	185	620	888
210.616	0	920	452	442	247	377	355	265	216	322	389	276	163	185	618	893
210.739	0	921	453	444	249	379	354	266	213	324	391	277	164	186	620	886
210.862	0	923	457	444	254	381	357	271	216	324	393	279	164	187	622	890
210.985	0	923	460	447	257	384	358	273	220	326	396	281	165	188	624	891
211.108	0	923	454	447	247	377	356	266	216	324	390	277	163	186	621	891
211.231	0	926	453	444	248	379	356	266	214	323	391	277	164	184	620	888
211.354	0	922	453	445	248	379	357	267	216	322	392	277	163	186	620	890
211.476	0	922	456	446	251	381	357	270	219	326	395	277	164	187	621	891
211.599	0	920	459	446	257	383	358	276	217	327	400	279	166	189	624	893
211.722	0	926	462	448	262	388	359	277	214	328	402	281	165	190	626	892
211.845	0	923	456	447	247	381	360	268	220	324	394	277	165	187	622	896
211.968	0	921	453	446	247	380	358	264	220	323	392	276	163	186	621	891
212.091	0	924	453	444	247	380	358	266	216	324	391	277	164	185	621	892
212.214	0	927	455	444	249	379	357	268	215	325	391	277	164	186	621	889
212.337	0	919	458	446	254	383	358	271	219	325	395	279	164	188	624	893
212.46	0	921	461	448	258	386	358	276	220	327	399	281	166	190	626	893
212.582	0	928	459	449	253	385	360	270	216	326	395	281	165	188	623	895
212.705	0	927	454	445	245	378	357	266	215	322	391	276	163	186	621	888
212.828	0	916	453	445	246	379	358	267	218	322	392	276	164	185	619	893
212.951	0	917	453	443	248	379	357	267	218	324	394	276	164	186	620	892
213.074	0	924	456	444	252	380	358	272	215	325	397	277	165	187	622	896
213.197	0	925	458	446	257	384	359	276	215	325	402	278	165	190	623	895
213.32	0	925	461	448	262	389	361	280	220	326	405	279	166	191	625	898
213.443	0	920	457	449	249	380	358	269	219	324	396	278	164	187	623	896
213.565	0	923	454	443	246	378	357	267	215	323	392	277	163	186	620	889
213.688	0	923	455	444	248	380	357	267	216	322	393	277	164	187	621	892
213.811	0	921	457	443	251	382	356	270	219	322	394	279	164	188	622	896
213.934	0	915	460	446	255	383	356	272	218	325	396	281	165	189	624	898
214.057	0	924	462	447	260	386	356	276	215	326	398	282	165	191	627	892
214.18	0	924	461	447	254	385	358	270	217	324	395	281	165	189	625	893
214.303	0	920	455	444	248	377	355	267	220	321	392	278	164	188	624	895
214.426	0	919	457	445	248	380	354	267	217	323	393	278	164	187	622	899
214.548	0	921	459	444	250	380	354	267	213	323	393	280	165	188	623	891
214.671	0	923	460	445	254	382	354	271	216	324	395	280	164	189	624	895
214.794	0	921	464	448	258	385	355	274	219	325	399	281	165	190	626	898
214.917	0	923	461	447	252	383	356	269	217	324	395	281	165	189	624	898
215.04	0	921	455	443	247	376	353	265	213	321	392	278	164	187	623	893
215.163	0	922	456	443	249	379	354	267	216	321	393	278	164	187	623	896
215.286	0	921	458	443	251	379	354	269	219	322	396	280	164	188	623	897
215.409	0	924	461	445	255	382	354	271	216	324	397	279	165	189	625	899
215.532	0	925	465	447	260	386	355	274	213	324	400	281	165	191	626	897
215.654	0	924	462	448	254	384	357	271	218	322	398	280	165	189	625	902
215.777	0	922	455	446	245	375	354	266	219	320	393	276	163	186	622	898
215.9	0	923	456	443	247	377	353	266	214	320	393	277	164	187	621	898
216.023	0	923	456	442	248	377	353	267	212	322	394	277	164	187	621	894
216.146	0	923	459	444	251	378	354	269	217	321	397	278	164	188	623	899
216.269	0	921	461	446	256	381	355	272	218	323	400	279	166	190	625	897
216.392	0	926	461	448	255	384	357	272	215	323	400	279	165	188	624	899
216.515	0	927	455	444	245	376	355	265	214	319	392	276	164	187	621	892
216.637	0	918	453	444	246	375	354	265	216	319	393	275	164	186	621	896
216.76	0	918	454	442	247	375	354	266	217	320	392	276	164	186	620	894
216.883	0	926	455	442	250	378	354	267	213	322	394	276	166	187	620	896
217.006	0	924	457	444	254	380	354	271	213	322	397	279	165	188	622	889
217.129	0	924	461	446	259	383	356	276	218	323	400	280	165	189	623	897
217.252	0	920	458	447	248	379	356	267	218	322	392	279	165	187	621	893
217.375	0	925	454	444	245	376	352	262	213	319	389	277	164	186	619	888
217.498	0	924	455	442	246	375	353	264	213	320	389	276	165	186	619	891
217.62	0	923	455	443	248	377	353	266	217	320	392	278	163	186	619	894
217.743	0	917	458	444	253	379	354	269	217	323	393	279	165	187	622	893
217.866	0	926	461	446	256	383	355	271	213	323	396	281	166	189	623	891
217.989	0	926	458	446	251	379	355	266	215	321	392	278	164	186	621	893
218.112	0	922	454	443	245	375	354	265	218	319	390	277	164	186	620	893
218.235	0	917	454	442	247	376	353	264	216	322	390	277	164	185	619	896
218.358	0	923	455	444	248	375	354	265	213	322	390	278	165	186	620	890
218.481	0	926	458	444	252	378	354	268	214	323	394	279	164	188	621	892
218.604	0	924	461	446	257	381	355	273	218	324	398	280	166	189	624	896
218.726	0	922	458	448	251	379	356	267	216	324	395	279	166	187	622	898
218.849	0	924	454	443	244	374	354	263	212	321	390	275	164	186	619	888
218.972	0	925	454	443	245	373	354	264	214	320	391	274	164	185	620	890
219.095	0	922	454	441	248	373	353	266	217	320	393	275	164	185	619	892
219.218	0	922	456	442	250	376	353	267	216	322	396	277	165	187	620	898
219.341	0	923	458	443	253	379	355	270	213	324	397	277	166	188	623	891
219.464	0	925	461	446	255	382	356	274	216	323	400	278	165	186	623	893
219.587	0	922	454	443	244	373	354	265	218	321	393	273	164	185	620	887
219.709	0	923	451	442	245	373	354	265	215	321	393	274	164	184	618	893
219.832	0	925	454	441	245	373	354	266	212	322	393	275	164	185	618	890
219.955	0	921	455	440	250	374	355	268	215	322	396	275	164	185	619	892
220.078	0	923	458	443	254	378	356	272	218	323	398	276	165	188	622	899
220.201	0	927	461	445	259	381	355	275	215	326	401	278	166	189	625	895
220.324	0	925	459	446	253	380	357	269	214	324	398	276	164	187	623	892
220.447	0	922	454	442	245	372	355	267	216	321	394	274	164	184	621	896
220.57	0	923	453	441	247	375	353	267	217	321	394	275	164	185	620	892
220.692	0	923	455	441	249	374	354	268	214	323	396	275	165	185	620	894
220.815	0	926	457	442	253	377	355	270	213	324	398	277	165	187	622	891
220.938	0	925	461	444	258	378	356	276	216	324	401	278	164	189	625	897
221.061	0	927	464	447	262	384	357	278	218	326	405	280	166	190	627	896
221.184	0	925	458	444	249	374	356	268	214	324	397	276	164	187	623	895
221.307	0	925	458	443	248	375	355	267	214	322	395	276	164	185	622	892
221.43	0	924	457	443	249	376	355	268	216	322	396	276	165	186	622	897
221.553	0	922	458	443	252	377	356	271	218	322	397	278	165	187	624	895
221.676	0	927	460	445	256	379	356	273	214	325	400	278	165	189	625	899
221.798	0	932	464	448	261	382	356	277	214	325	403	279	165	190	626	895
221.921	0	923	457	445	248	375	357	270	217	322	399	277	164	187	624	899
222.044	0	924	455	443	248	375	355	269	217	321	399	274	163	186	622	897
222.167	0	929	458	442	250	376	355	270	212	323	401	274	165	186	622	900
222.29	0	930	458	443	253	376	355	274	212	323	403	275	165	187	623	897
222.413	0	924	461	445	256	379	356	277	216	324	406	275	166	189	625	902
222.536	0	925	463	448	264	381	358	282	217	326	411	278	166	189	627	900
222.659	0	931	458	447	250	379	358	272	214	324	403	276	164	187	624	902
222.781	0	930	454	444	247	373	356	268	213	321	399	273	164	185	622	892
222.904	0	923	453	443	248	375	355	271	215	321	400	274	164	186	621	900
223.027	0	920	456	441	249	377	355	272	215	322	402	273	165	186	620	898
223.15	0	929	457	444	253	378	356	274	213	324	404	275	166	188	622	901
223.273	0	931	459	445	258	381	357	277	212	325	407	276	166	188	625	895
223.396	0	929	460	448	253	382	358	278	217	324	406	275	167	187	623	902
223.519	0	924	454	444	246	375	355	269	215	321	400	272	164	185	621	898
223.642	0	927	454	441	246	376	355	268	211	322	398	272	164	186	619	893
223.764	0	928	455	441	247	376	355	268	213	321	397	275	165	186	619	896
223.887	0	926	456	443	251	379	355	271	217	322	398	276	164	186	622	898
224.01	0	921	460	445	255	381	355	273	216	325	401	277	167	188	624	897
224.133	0	930	462	448	259	385	357	276	212	325	403	279	167	188	624	895
224.256	0	929	458	444	249	377	357	268	213	322	398	276	165	186	623	897
224.379	0	927	454	443	248	375	355	268	215	321	395	273	163	185	620	896
224.502	0	919	455	441	247	375	354	268	216	322	397	274	164	185	619	900
224.625	0	927	457	443	250	376	355	269	212	323	398	275	165	185	620	894
224.748	0	929	459	445	253	380	357	272	213	324	401	275	165	188	622	896
224.87	0	929	461	446	257	384	357	276	217	326	405	276	166	188	624	899
224.993	0	923	457	445	247	378	357	271	215	324	401	274	164	186	621	902
225.116	0	928	454	442	246	374	357	269	212	322	398	274	165	185	619	895
225.239	0	930	455	441	247	376	356	269	214	322	399	274	164	185	619	896
225.362	0	926	456	444	249	378	357	271	217	324	401	274	165	185	620	896
225.485	0	926	457	445	255	379	358	276	216	325	404	276	166	187	622	901
225.608	0	930	461	447	258	382	358	277	212	326	407	277	166	188	624	896
225.731	0	932	458	446	250	380	360	273	215	325	404	275	166	187	622	896
225.853	0	927	451	444	246	374	358	270	217	322	402	272	163	184	620	897
225.976	0	927	452	443	246	375	357	271	214	322	403	272	164	183	618	901
226.099	0	927	453	443	246	378	358	271	212	323	405	272	165	184	618	892
226.222	0	928	454	443	250	379	360	275	214	324	408	273	165	185	619	895
226.345	0	926	457	444	255	381	361	279	218	326	411	275	165	187	621	898
226.468	0	929	458	447	257	386	362	280	216	327	412	275	168	187	621	898
226.591	0	926	452	445	240	372	361	276	212	324	405	272	164	184	619	891
226.714	0	923	450	443	244	375	360	271	215	322	405	271	164	184	617	892
226.836	0	919	448	442	246	375	360	272	218	323	405	271	164	182	614	885
226.959	0	923	451	441	248	375	360	274	215	325	405	273	166	184	615	893
227.082	0	922	453	442	251	379	360	275	213	325	406	274	166	186	617	888
227.205	0	922	455	444	255	380	360	280	216	325	410	276	166	187	620	891
227.328	0	923	457	447	253	379	362	281	220	327	410	276	167	186	620	892
227.451	0	921	450	443	242	372	359	272	214	324	402	273	165	184	616	890
227.574	0	918	449	441	245	374	357	270	212	323	400	272	164	184	615	886
227.697	0	917	448	441	245	372	357	270	216	322	401	272	164	184	615	890
227.82	0	913	450	440	248	373	356	273	217	323	402	274	165	183	616	886
227.942	0	917	453	442	252	375	356	275	214	326	403	276	166	187	618	889
228.065	0	923	456	444	256	380	357	276	214	326	402	278	166	187	620	884
228.188	0	912	450	440	242	370	355	271	218	323	397	274	164	185	617	886
228.311	0	910	449	440	244	370	353	268	218	322	396	274	163	184	617	884
228.434	0	916	449	438	246	369	354	268	214	322	397	274	165	184	616	886
228.557	0	917	451	439	247	371	352	270	214	322	398	275	165	185	617	883
228.68	0	911	453	440	251	375	353	273	218	324	402	276	165	187	619	889
228.803	0	913	457	442	259	376	354	280	218	326	407	277	166	188	622	888
228.925	0	917	455	443	251	376	355	271	214	324	402	276	165	188	619	883
229.048	0	916	449	440	241	366	353	270	214	321	397	273	164	185	617	878
229.171	0	913	449	437	244	369	352	269	217	320	396	273	163	184	616	885
229.294	0	908	450	437	246	371	352	270	217	321	398	274	164	184	615	888
229.417	0	914	452	438	250	372	352	271	213	322	399	275	165	186	618	881
229.54	0	918	455	440	254	376	353	276	214	323	403	276	165	187	621	885
229.663	0	918	459	442	259	380	355	279	219	325	408	277	166	189	622	888
229.786	0	911	453	442	246	371	355	269	216	322	399	274	165	187	618	889
229.908	0	914	450	438	245	368	352	268	213	320	398	273	164	184	617	881
230.031	0	917	451	439	247	371	352	270	215	320	398	273	164	185	617	883
230.154	0	913	452	439	250	372	352	272	218	322	402	274	165	187	618	887
230.277	0	916	455	440	256	374	353	276	215	324	405	277	167	188	621	893
230.4	0	915	458	445	262	377	354	282	212	325	408	278	166	190	624	886
230.523	0	920	461	446	261	380	356	281	217	325	410	278	166	190	624	888
230.646	0	918	455	443	248	371	355	274	219	323	403	275	165	186	621	888
230.769	0	922	455	442	249	372	354	272	216	323	404	275	165	186	619	889
230.892	0	923	455	442	250	374	355	273	213	323	405	275	165	187	618	887
231.014	0	920	456	444	255	376	356	278	215	324	409	276	166	188	620	890
231.137	11	923	461	445	260	376	356	283	218	325	411	277	166	190	622	892
231.26	0	924	463	448	262	383	358	282	216	327	412	279	166	190	623	895
231.383	0	923	456	444	248	370	357	275	214	324	405	275	165	187	620	891
231.506	0	923	456	443	250	374	356	275	217	323	407	274	165	187	619	895
231.629	0	921	457	444	252	376	357	277	218	324	408	275	165	187	620	893
231.752	0	926	458	445	256	378	358	279	214	325	410	277	167	189	621	896
231.875	0	931	462	447	260	380	359	281	214	326	412	279	166	190	624	893
231.997	0	925	465	450	263	384	361	284	219	326	413	280	166	191	626	898
232.12	0	922	458	448	245	372	360	278	219	324	404	277	165	188	622	894
232.243	0	930	457	444	247	377	358	273	214	323	402	276	164	187	620	895
232.366	0	930	457	444	250	378	358	272	214	323	402	276	165	186	621	887
232.489	0	928	458	446	252	380	358	275	218	324	405	276	165	188	622	895
232.612	0	927	462	448	255	381	359	278	218	325	407	278	166	188	623	895
232.735	0	933	463	449	261	385	359	280	214	326	409	279	166	190	625	892
232.858	0	933	460	447	247	379	359	276	215	324	402	277	165	187	622	893
232.98	0	928	454	445	247	375	358	271	219	322	401	275	164	186	620	895
233.103	0	921	455	445	248	377	358	272	217	323	402	276	164	185	620	895
233.226	0	928	458	444	251	378	357	271	213	324	399	276	164	186	621	890
233.349	0	931	461	446	254	379	357	276	215	324	403	278	165	188	623	892
233.472	0	929	463	447	258	383	358	278	219	327	405	279	166	190	625	894
233.595	0	928	462	449	253	382	358	274	218	326	403	279	165	188	624	897
233.718	0	928	455	444	246	376	356	269	214	323	398	275	165	185	621	889
233.841	0	928	455	444	248	376	356	270	215	322	398	276	164	186	622	890
233.964	0	925	457	443	250	375	355	272	218	324	400	276	164	185	620	892
234.086	0	927	457	444	252	379	357	273	216	326	401	276	165	186	621	891
234.209	0	930	460	445	255	380	356	275	214	327	404	277	166	188	623	890
234.332	0	927	460	447	253	382	358	274	217	326	402	277	165	187	623	890
234.455	0	926	455	445	245	375	356	270	219	324	399	276	164	185	620	889
234.578	0	927	455	442	248	376	355	269	215	324	398	276	165	185	620	891
234.701	0	925	455	443	248	375	355	269	213	324	399	276	165	185	619	887
234.824	0	924	456	443	251	377	355	272	217	325	401	276	164	186	621	893
234.947	0	923	460	444	255	379	357	275	219	326	403	278	166	187	623	890
235.069	0	927	458	446	253	381	358	273	215	326	401	277	165	187	622	891
235.192	0	928	453	443	244	371	355	267	214	323	395	275	163	185	619	884
235.315	0	918	452	441	244	373	353	267	217	322	396	274	164	184	618	887
235.438	0	917	451	439	245	372	352	267	218	323	396	274	165	184	617	885
235.561	0	924	454	439	249	372	353	269	213	324	397	276	165	184	619	888
235.684	0	925	455	442	251	375	353	271	214	324	399	277	165	186	621	881
235.807	0	923	457	443	254	378	355	274	219	325	402	277	165	186	622	889
235.93	0	915	452	440	243	370	352	267	217	322	394	274	163	184	618	890
236.052	0	918	449	439	242	369	351	265	212	320	392	273	163	182	616	879
236.175	0	920	449	437	244	370	350	265	213	319	392	273	164	183	616	882
236.298	0	917	451	437	246	371	351	267	217	320	394	274	164	183	617	884
236.421	0	917	452	438	249	371	350	269	215	323	396	276	165	185	619	887
236.544	0	919	456	439	253	373	352	273	212	323	399	276	165	187	621	882
236.667	0	919	456	442	251	376	354	272	215	323	398	276	165	186	620	881
236.79	0	916	449	439	241	366	351	266	218	319	393	274	163	184	617	882
236.913	0	916	448	437	244	369	350	264	215	320	392	274	163	183	616	885
237.036	0	915	450	436	245	369	350	264	211	320	391	274	164	184	616	878
237.158	0	916	452	436	248	369	350	268	214	320	393	275	163	185	618	880
237.281	0	916	455	440	251	372	351	270	218	322	397	277	165	186	621	889
237.404	0	920	458	441	255	375	351	273	214	323	400	279	166	187	622	885
237.527	0	918	454	441	247	369	352	267	213	320	394	276	164	185	619	881
237.65	0	916	452	438	245	365	350	266	215	318	393	273	163	184	618	885
237.773	0	917	452	437	246	367	350	267	217	320	395	275	164	184	617	882
237.896	0	919	454	438	249	369	350	268	213	322	396	274	165	185	618	884
238.019	0	924	457	441	253	370	353	271	212	322	398	276	165	187	620	883
238.141	0	917	459	443	260	371	353	278	217	322	403	277	165	187	623	888
238.264	0	917	458	444	250	371	355	272	217	322	400	276	165	187	621	886
238.387	0	923	452	439	245	364	353	266	213	319	395	273	164	185	618	886
238.51	0	923	454	439	246	367	353	266	212	320	395	274	163	184	617	878
238.633	0	920	454	439	249	367	353	270	216	319	398	274	164	185	617	887
238.756	0	919	457	440	253	370	353	272	216	321	400	275	166	186	620	886
238.879	0	924	460	442	258	372	354	276	213	323	403	277	166	188	622	884
239.002	0	925	462	446	262	378	356	278	214	323	407	278	166	189	624	888
239.124	0	923	456	444	248	368	355	271	218	321	400	275	165	186	621	888
239.247	0	917	454	442	246	367	354	270	215	321	399	274	163	185	619	890
239.37	0	923	455	441	249	369	354	268	211	321	398	274	165	185	620	883
239.493	0	925	456	441	250	371	355	271	214	322	400	275	164	187	620	885
239.616	0	922	460	444	257	372	355	278	218	323	405	276	166	188	622	888
239.739	0	925	463	446	263	374	356	281	216	326	408	277	167	190	625	896
239.862	0	925	465	449	261	379	358	280	213	325	407	278	165	190	625	887
239.985	0	921	457	445	246	364	357	273	215	321	400	276	165	186	621	887
240.108	0	922	457	443	250	368	356	273	218	322	401	275	165	185	620	889
240.23	0	923	458	443	250	371	356	272	214	324	401	276	165	188	621	889
240.353	0	923	460	444	256	371	356	276	212	323	403	277	166	188	623	887
240.476	0	924	463	446	261	372	358	280	216	325	408	278	165	190	625	890
240.599	0	923	465	449	267	376	358	286	218	327	413	278	166	191	627	892
240.722	0	924	463	448	253	371	358	275	214	326	404	278	166	188	623	892
240.845	0	928	459	444	251	368	357	273	212	324	403	276	165	188	622	888
240.968	0	921	461	445	252	370	358	275	216	323	405	276	165	187	622	892
241.091	0	921	461	446	255	371	357	278	217	326	407	276	166	190	623	892
241.213	0	928	464	447	262	372	359	282	212	327	411	278	167	190	625	895
241.336	0	930	467	450	267	378	360	285	213	327	416	279	166	191	626	889
241.459	0	920	461	448	247	366	360	282	217	326	411	277	166	189	623	896
241.582	0	922	459	446	251	367	358	277	216	325	407	275	165	188	622	893
241.705	0	926	460	446	252	371	358	277	211	325	407	276	167	188	621	890
241.828	0	929	462	447	257	372	359	279	212	325	410	277	166	189	623	893
241.951	0	928	464	448	262	373	359	284	216	327	415	277	167	190	624	896
242.074	0	922	468	451	269	378	360	289	216	328	420	278	168	192	626	901
242.196	0	926	462	450	250	369	361	283	212	326	411	277	166	189	623	893
242.319	0	927	459	446	248	367	359	278	213	323	407	275	166	188	622	893
242.442	0	922	457	446	250	373	358	276	216	323	409	275	165	187	620	893
242.565	0	922	458	446	255	375	359	279	213	325	410	276	166	188	621	898
242.688	0	923	462	446	258	378	359	281	210	325	413	277	167	189	623	891
242.811	0	926	464	448	263	380	360	286	214	326	416	277	166	191	625	895
242.934	0	926	462	451	255	378	362	283	217	326	413	277	167	190	624	895
243.057	0	926	457	447	250	373	358	276	213	323	407	275	166	188	620	892
243.18	0	927	457	446	251	375	358	275	210	323	408	275	166	187	619	891
243.302	0	922	458	445	253	375	358	276	214	324	410	275	167	188	620	893
243.425	0	924	461	446	258	378	358	280	217	325	414	275	168	189	621	894
243.548	0	927	464	449	263	380	359	284	212	327	416	278	168	192	625	896
243.671	0	932	466	452	266	385	360	285	212	326	416	279	167	191	625	893
243.794	0	923	459	448	250	373	359	280	216	324	410	276	166	189	621	895
243.917	0	923	458	448	252	376	358	277	216	325	409	275	166	188	621	893
244.04	0	928	459	446	252	375	358	276	212	325	409	277	167	188	621	894
244.163	0	929	461	447	256	377	358	279	212	325	410	276	166	188	622	887
244.285	0	927	464	447	259	380	359	281	216	327	414	279	168	192	624	898
244.408	0	925	465	450	263	384	359	283	218	329	414	280	168	191	626	895
244.531	0	928	459	448	249	372	358	277	212	326	405	278	166	189	622	889
244.654	0	929	458	446	251	375	356	273	213	324	403	277	166	187	621	891
244.777	0	924	460	446	251	375	356	275	217	324	405	277	165	187	622	892
244.9	0	919	462	447	256	378	356	276	216	326	404	280	167	189	624	896
245.023	0	929	464	448	260	379	356	277	214	327	406	281	167	190	627	890
245.146	0	931	467	451	263	384	358	281	216	327	408	281	166	191	628	892
245.268	0	927	462	448	251	375	356	273	219	325	403	278	166	189	624	892
245.391	0	927	456	445	248	371	355	272	216	324	399	277	166	187	621	896
245.514	0	926	458	444	248	374	354	269	213	324	398	277	166	187	622	887
245.637	0	926	458	444	251	375	355	272	216	324	401	278	166	188	622	890
[truncated: 694 more rows]

## Sheet: D850
	SNR :	46	32	34	31	31	40	35	39	36	37	33	55	35	38	46
Time	Marker	ch1	ch2	ch3	ch4	ch5	ch6	ch7	ch8	ch9	ch10	ch11	ch12	ch13	ch14	ch15
0.24576	0	596	346	298	201	334	350	193	159	226	292	247	125	126	549	641
0.36864	0	596	346	298	201	334	350	193	159	226	292	247	125	126	549	641
0.49152	0	647	390	318	224	331	356	215	188	266	315	266	146	145	587	701
0.6144	0	680	408	331	239	332	346	227	198	278	324	274	155	155	601	727
0.73728	0	686	406	329	228	318	328	223	215	285	317	271	155	153	599	729
0.86016	0	684	402	321	224	307	326	218	211	287	313	267	155	151	593	714
0.98304	0	692	401	320	224	305	324	218	211	289	313	267	155	150	591	717
1.10592	0	690	424	343	226	304	324	221	210	290	317	267	156	151	593	716
1.2288	0	685	428	345	232	307	326	225	210	291	322	270	158	152	596	720
1.35168	0	686	433	348	236	310	328	231	214	294	327	272	158	155	601	714
1.47456	0	699	435	352	238	321	331	229	214	294	322	275	159	157	605	712
1.59744	0	685	426	352	225	306	326	221	212	289	313	267	158	153	599	697
1.72032	0	679	424	348	223	301	322	220	211	287	310	265	158	151	596	697
1.8432	0	675	423	348	224	303	324	221	213	287	312	265	157	152	594	693
1.96608	0	687	425	350	227	305	324	224	213	289	315	268	158	153	596	700
2.08896	0	674	429	351	233	309	328	228	211	292	320	269	158	154	598	711
2.21184	0	679	434	352	238	312	328	232	213	293	324	273	158	155	601	714
2.33472	0	681	437	356	240	321	333	235	215	295	329	274	159	156	604	720
2.4576	0	681	429	356	226	307	331	232	214	290	325	266	159	152	601	725
2.58048	0	675	426	353	228	303	328	229	211	288	323	264	159	151	599	718
2.70336	0	669	427	352	229	305	329	232	213	288	325	265	155	152	596	715
2.82624	0	668	430	356	232	309	330	235	215	290	329	267	156	151	599	719
2.94912	0	667	434	357	239	313	333	239	215	293	333	271	158	154	602	729
3.072	0	675	439	360	245	320	335	240	216	295	335	275	159	156	606	729
3.19488	0	684	445	363	248	329	336	241	217	297	336	278	159	158	610	729
3.31776	0	685	438	366	236	317	337	235	217	295	327	271	159	154	608	726
3.44064	0	677	434	361	232	311	332	233	216	292	324	269	160	154	607	728
3.56352	0	679	436	362	234	313	331	234	214	292	325	270	158	154	606	726
3.6864	0	681	438	362	237	312	332	238	216	293	331	272	158	155	606	721
3.80928	0	685	441	364	242	315	335	241	217	295	335	276	158	156	610	732
3.93216	0	688	447	366	248	320	336	243	217	298	338	278	159	159	614	736
4.05504	0	684	450	370	252	327	339	245	216	299	340	282	160	161	618	741
4.17792	0	684	445	370	239	315	337	239	217	296	331	275	162	157	618	728
4.3008	0	687	443	365	239	308	333	237	217	294	330	272	162	155	617	735
4.42368	0	683	445	366	239	311	334	237	215	295	331	275	160	157	617	734
4.54656	0	679	446	367	245	311	333	238	215	297	333	277	159	159	617	738
4.66944	0	684	451	368	249	315	335	243	217	298	337	281	159	161	619	737
4.79232	0	697	456	370	255	319	338	247	218	302	343	283	161	163	623	746
4.9152	0	697	461	374	261	328	340	249	216	304	345	287	163	166	627	755
5.03808	0	691	454	373	246	315	339	243	217	299	336	280	164	161	626	743
5.16096	0	687	452	369	243	307	336	241	217	299	334	278	164	161	625	743
5.28384	0	694	454	369	246	310	337	241	217	300	337	280	164	161	627	746
5.40672	0	695	456	370	252	311	336	244	216	302	339	283	165	164	628	747
5.5296	0	695	461	371	257	316	337	247	216	303	343	286	162	165	628	749
5.65248	0	700	465	373	264	321	340	251	218	306	348	288	164	168	633	754
5.77536	0	706	468	376	268	330	342	251	218	308	350	292	164	170	635	759
5.89824	0	699	464	377	252	316	340	245	216	306	339	286	166	165	635	757
6.02112	0	696	461	373	251	310	337	242	217	304	336	285	164	164	634	754
6.144	0	701	462	373	252	313	336	243	218	305	339	286	166	164	635	754
6.26688	0	699	464	373	257	313	337	245	217	306	341	288	166	167	635	763
6.38976	0	707	468	374	264	316	338	250	216	309	346	291	165	168	637	762
6.51264	0	708	472	375	269	322	341	253	218	310	351	292	163	171	638	762
6.63552	0	715	474	381	269	333	344	252	219	311	351	294	169	171	643	764
6.7584	0	703	466	377	251	311	340	243	217	307	339	287	167	164	637	760
6.88128	0	701	465	372	250	308	336	241	215	306	337	286	166	164	636	762
7.00416	0	706	463	374	252	309	335	242	217	305	338	287	166	164	637	753
7.12704	0	709	465	373	256	310	336	246	217	307	341	288	167	166	638	764
7.24992	0	710	468	375	262	315	338	247	216	309	344	291	167	169	641	766
7.3728	0	708	472	375	266	318	339	250	216	310	349	293	166	171	642	772
7.49568	0	713	473	379	264	325	341	249	218	310	347	292	168	170	645	764
7.61856	0	709	464	372	247	307	337	243	216	306	339	285	166	164	636	766
7.74144	0	708	462	370	248	304	334	241	214	304	338	284	167	163	635	765
7.86432	0	704	462	368	250	305	334	242	214	305	340	285	167	164	635	767
7.9872	0	704	462	369	253	309	334	243	216	306	341	287	167	165	637	764
8.11008	0	717	465	371	257	313	335	244	217	307	339	292	167	167	639	768
8.23296	0	714	469	374	263	315	336	248	216	308	341	293	168	169	643	768
8.35584	0	712	466	375	254	317	337	242	215	305	337	291	167	167	639	769
8.47872	0	706	459	367	245	302	330	236	214	303	330	284	166	162	634	762
8.6016	0	718	458	367	244	305	330	237	213	302	331	284	165	162	633	764
8.72448	0	712	458	365	246	305	329	236	210	301	331	285	166	162	633	763
8.84736	0	712	459	366	249	306	329	238	211	303	335	287	167	164	635	762
8.97024	0	714	462	366	254	309	330	239	214	304	335	290	164	166	636	766
9.09312	0	724	465	368	258	315	332	242	214	306	338	291	168	168	640	770
9.216	0	719	460	368	243	308	331	233	212	303	329	286	165	162	635	765
9.33888	0	714	455	362	241	301	326	230	211	300	325	283	165	161	634	760
9.46176	0	716	455	361	242	305	325	229	213	300	324	284	164	161	634	760
9.58464	0	717	453	362	243	303	324	230	211	301	325	285	164	161	634	770
9.70752	0	719	456	361	248	306	325	234	211	302	329	286	165	163	636	768
9.8304	0	719	458	364	251	310	328	237	213	303	334	288	164	165	635	769
9.95328	0	722	454	362	242	307	328	232	212	302	328	283	165	161	633	766
10.0762	0	718	450	357	237	301	324	230	212	299	324	280	162	159	630	771
10.199	0	720	448	357	237	303	323	229	209	299	323	280	163	158	629	769
10.3219	0	719	448	356	241	303	324	230	210	298	325	281	163	159	631	766
10.4448	0	728	451	358	243	304	324	233	211	300	329	283	164	160	633	770
10.5677	0	727	454	359	248	308	326	236	212	303	331	285	164	162	635	775
10.6906	0	727	452	362	244	313	329	232	210	302	329	283	161	161	632	776
10.8134	0	723	445	354	234	299	324	228	210	297	323	277	162	155	628	764
10.9363	0	728	441	353	234	300	323	228	211	296	322	275	161	156	627	769
11.0592	0	728	442	352	234	301	324	229	210	296	322	276	161	156	627	772
11.1821	0	726	443	353	239	302	324	231	209	299	325	278	162	157	629	778
11.305	0	733	446	354	241	306	326	234	211	300	329	280	161	158	629	771
11.4278	0	737	450	357	244	312	329	238	213	302	332	282	161	159	631	784
11.5507	0	725	442	356	234	304	330	230	210	299	324	276	161	156	628	778
11.6736	0	722	439	349	233	299	325	229	209	296	322	273	159	154	627	780
11.7965	0	731	437	351	233	301	325	229	211	295	322	272	160	154	626	776
11.9194	0	739	438	350	236	302	326	230	211	296	325	273	160	155	628	781
12.0422	0	738	441	352	238	304	328	232	210	298	327	276	159	156	628	780
12.1651	0	736	445	353	242	307	328	234	210	298	327	279	157	159	629	785
12.288	0	733	446	356	241	312	332	233	214	300	327	279	159	158	632	781
12.4109	0	739	437	352	232	299	329	226	211	295	320	272	158	154	629	780
12.5338	0	733	437	348	231	298	326	226	209	294	319	271	158	154	627	780
12.6566	0	730	436	348	232	299	326	228	209	293	320	271	158	154	627	778
12.7795	0	732	438	349	236	299	327	230	212	294	325	272	159	155	629	780
12.9024	0	742	440	350	238	301	328	234	210	296	328	274	159	156	632	786
13.0253	0	738	442	352	243	307	329	235	210	298	331	275	158	157	631	788
13.1482	0	730	438	353	235	301	331	233	209	295	329	269	159	154	629	782
13.271	0	728	433	347	232	295	328	232	211	294	328	264	158	153	627	783
13.3939	0	732	434	348	233	296	328	232	210	293	329	265	158	153	627	792
13.5168	0	731	435	348	235	297	329	234	208	293	330	266	159	154	629	787
13.6397	0	729	439	350	240	300	329	238	210	295	334	269	157	156	628	786
13.7626	0	736	442	353	244	302	331	241	212	297	338	271	158	156	631	790
13.8854	0	728	440	355	238	305	335	237	210	297	335	269	160	155	632	796
14.0083	0	725	433	347	231	291	329	232	207	291	328	264	157	152	628	788
14.1312	0	725	432	346	231	294	327	231	209	291	328	263	157	153	627	783
14.2541	0	728	433	346	234	294	327	233	210	292	328	264	156	153	626	784
14.377	0	727	436	349	237	296	329	237	210	293	331	266	158	155	630	786
14.4998	0	729	439	350	242	298	329	238	209	295	334	269	158	155	630	791
14.6227	0	733	443	353	245	304	330	241	212	296	337	272	156	158	632	785
14.7456	0	730	438	353	233	300	332	236	211	294	331	266	158	154	632	790
14.8685	0	728	433	346	229	289	326	232	208	290	326	262	157	151	628	786
14.9914	0	720	433	344	231	291	325	232	207	288	327	262	156	152	627	789
15.1142	0	725	433	346	233	292	325	235	210	289	330	262	154	152	626	785
15.2371	0	732	435	348	238	294	326	238	209	292	334	264	156	154	628	791
15.36	0	734	440	350	243	296	329	242	209	294	338	267	157	155	631	793
15.4829	0	734	444	353	246	303	331	244	210	295	344	269	156	157	633	798
15.6058	0	732	439	353	235	296	333	240	211	292	337	264	157	153	631	790
15.7286	0	736	433	347	232	287	328	237	210	290	332	261	157	152	628	792
15.8515	0	731	435	348	233	290	328	237	207	289	331	261	157	152	628	790
15.9744	0	732	437	348	235	291	327	237	209	291	332	263	157	153	630	788
16.0973	0	733	441	351	239	296	327	237	212	292	329	270	156	155	632	789
16.2202	0	747	446	353	244	299	328	238	211	296	330	274	155	157	634	794
16.343	0	743	451	356	247	308	329	236	212	297	327	279	154	160	640	795
16.4659	0	736	445	355	234	298	327	228	212	293	317	274	154	156	640	780
16.5888	0	739	440	351	234	292	323	227	212	292	318	270	156	155	639	778
16.7117	0	739	442	351	234	293	325	228	211	292	318	271	156	155	638	786
16.8346	0	738	444	351	237	295	326	228	211	295	322	273	155	157	637	781
16.9574	0	737	447	353	244	297	327	235	213	296	327	276	156	159	639	781
17.0803	0	743	451	356	248	301	331	240	214	298	335	277	158	161	642	787
17.2032	0	739	449	360	243	308	335	239	217	300	334	276	159	160	643	787
17.3261	0	746	442	352	235	292	331	235	215	296	330	269	156	156	638	795
17.449	0	750	442	353	236	296	333	238	217	296	334	269	158	157	638	788
17.5718	0	752	444	354	239	298	333	239	218	298	334	271	158	158	639	792
17.6947	0	753	447	355	243	301	336	241	217	301	335	274	158	159	642	799
17.8176	0	757	451	358	248	306	335	243	216	302	339	277	158	161	643	801
17.9405	0	756	455	361	251	314	337	245	219	303	341	279	155	162	643	799
18.0634	0	755	448	360	237	304	337	239	219	300	333	274	158	159	643	801
18.1862	0	754	445	355	235	296	333	235	215	298	328	270	157	156	642	799
18.3091	0	748	444	355	236	300	332	235	216	297	328	271	157	157	643	802
18.432	0	750	447	355	239	300	331	239	217	298	332	272	158	159	644	800
18.5549	0	759	449	357	244	304	333	240	217	300	334	275	157	160	645	806
18.6778	0	755	452	358	248	307	335	244	216	302	337	278	158	162	647	812
18.8006	0	751	453	362	246	315	336	240	217	301	336	279	157	162	647	805
18.9235	0	743	446	356	236	298	333	235	217	297	329	272	157	157	644	804
19.0464	0	738	445	355	236	301	331	234	217	296	328	273	158	158	644	808
19.1693	0	732	444	355	238	302	331	233	214	296	327	273	157	157	643	812
19.2922	0	736	447	356	241	305	331	235	216	297	329	275	158	158	644	810
19.415	0	742	450	357	244	308	331	238	218	298	332	277	160	160	644	815
19.5379	0	752	449	359	240	313	334	236	216	298	330	276	159	158	642	809
19.6608	0	748	443	353	232	302	328	231	213	294	324	270	157	154	637	813
19.7837	1	744	443	352	234	303	325	231	215	294	325	271	157	154	638	817
19.9066	0	754	444	353	237	304	326	234	214	294	327	271	155	154	642	843
20.0294	0	765	447	354	241	308	329	235	215	296	331	274	152	156	642	857
20.1523	0	767	450	355	246	309	329	239	214	298	335	276	154	159	646	847
20.2752	0	768	449	359	242	317	333	239	215	296	336	274	154	160	649	841
20.3981	0	770	441	352	232	303	330	233	215	293	330	269	155	155	645	834
20.521	0	770	440	351	234	302	329	232	214	292	328	268	155	156	645	820
20.6438	0	767	441	351	233	302	328	231	212	292	326	270	155	156	647	818
20.7667	0	764	442	352	236	305	328	233	213	293	327	273	156	158	649	818
20.8896	0	769	446	354	239	307	330	235	215	294	328	275	154	159	649	822
21.0125	0	770	448	357	242	313	332	235	214	296	330	277	155	160	651	825
21.1354	0	762	441	351	231	303	328	229	213	291	323	270	154	157	648	826
21.2582	0	759	437	348	229	299	325	228	214	289	322	268	154	155	647	822
21.3811	0	766	436	348	231	299	325	228	213	290	322	268	155	156	646	826
21.504	0	762	438	349	232	301	325	228	212	291	323	270	154	157	648	825
21.6269	0	763	442	351	235	305	325	232	212	291	326	273	155	158	651	830
21.7498	0	761	445	352	240	307	328	233	214	293	329	275	154	159	650	828
21.8726	0	769	440	354	233	308	329	230	214	293	324	272	156	158	650	830
21.9955	0	761	436	347	227	298	325	226	211	289	320	268	154	155	646	830
22.1184	0	760	435	348	228	299	323	226	211	288	319	268	154	157	647	822
22.2413	0	760	435	348	229	299	323	227	212	288	321	268	151	156	645	823
22.3642	0	764	438	348	231	301	323	230	212	290	323	271	155	157	648	834
22.487	0	765	440	350	236	305	325	230	211	291	327	272	154	158	647	830
22.6099	0	758	437	349	230	301	326	227	211	289	322	268	154	157	646	822
22.7328	0	761	431	345	227	295	324	227	212	286	321	265	153	155	643	823
22.8557	0	762	432	345	226	294	323	228	211	286	322	264	154	155	642	830
22.9786	0	758	433	344	230	294	323	227	210	288	324	265	154	155	642	826
23.1014	0	759	437	346	234	296	323	233	211	289	329	266	155	157	644	824
23.2243	0	765	439	349	236	299	327	236	213	291	334	268	153	158	644	831
23.3472	0	762	437	351	232	302	328	233	210	289	331	266	155	156	645	832
23.4701	0	756	430	342	225	291	323	230	209	284	325	260	153	153	638	824
23.593	0	757	431	341	226	290	322	230	210	285	325	259	153	154	638	820
23.7158	0	757	431	343	227	289	323	231	211	285	327	260	153	153	638	825
23.8387	0	761	434	343	232	291	324	234	209	286	332	261	154	155	639	822
23.9616	0	759	436	345	235	294	326	237	210	287	338	264	154	156	639	828
24.0845	0	760	440	348	236	302	329	238	212	288	338	265	151	157	639	825
24.2074	0	762	434	345	227	291	326	231	212	284	330	261	153	154	638	825
24.3302	0	758	433	343	227	289	324	230	209	284	327	260	153	153	636	822
24.4531	0	754	433	343	229	289	324	231	209	284	328	260	153	154	637	825
24.576	0	752	435	344	233	291	325	237	211	285	334	260	152	155	637	822
24.6989	0	765	439	345	237	297	328	239	211	289	339	264	155	156	641	830
24.8218	0	763	443	349	241	302	330	242	212	291	341	267	154	157	643	836
24.9446	0	763	444	351	238	307	332	238	212	289	338	266	153	157	643	832
25.0675	0	762	438	347	231	294	329	234	213	286	333	262	154	155	640	825
25.1904	0	770	439	348	234	297	330	235	213	287	333	262	154	156	641	836
25.3133	0	767	441	348	235	297	330	236	212	289	334	263	154	155	642	832
25.4362	0	766	444	350	239	300	331	240	213	289	339	265	152	157	642	831
25.559	0	773	448	353	245	303	333	244	215	291	344	268	154	158	644	835
25.6819	0	776	449	355	240	309	338	242	214	291	342	266	156	158	646	845
25.8048	0	772	445	352	235	298	335	236	212	288	337	262	154	155	644	841
25.9277	0	772	445	352	237	299	334	240	214	288	339	262	154	156	644	836
26.0506	0	778	446	352	238	300	334	240	215	289	342	264	155	157	644	844
26.1734	0	777	449	354	242	303	337	245	214	290	345	266	156	158	647	849
26.2963	0	781	454	357	246	308	338	247	214	293	349	267	154	159	648	848
26.4192	0	779	450	360	240	310	341	245	215	291	347	266	156	157	647	842
26.5421	0	781	447	354	235	299	336	240	215	288	342	261	154	155	645	846
26.665	0	781	447	354	237	300	337	242	213	288	342	262	154	156	646	844
26.7878	0	777	449	356	238	302	337	242	213	288	343	262	155	157	647	848
26.9107	0	781	453	356	242	306	337	244	214	291	345	268	154	158	648	845
27.0336	0	787	455	359	248	309	340	246	216	293	348	270	157	160	652	852
27.1565	0	784	455	363	243	314	341	244	214	292	343	268	156	158	652	850
27.2794	0	777	449	356	232	300	336	237	213	288	337	264	153	155	647	849
27.4022	0	778	446	356	234	300	334	237	214	287	337	262	154	155	646	845
27.5251	0	784	446	356	236	300	334	239	214	287	338	262	154	157	646	850
27.648	0	778	450	356	241	303	336	241	212	289	342	264	155	157	648	853
27.7709	0	778	451	359	245	304	335	244	212	290	345	266	157	158	650	847
27.8938	0	779	454	361	249	313	339	247	214	291	349	268	155	160	649	849
28.0166	0	783	447	359	235	302	336	240	212	288	340	263	156	156	646	857
28.1395	0	775	444	354	235	297	333	237	210	287	337	261	154	155	644	848
28.2624	0	770	443	353	236	298	331	238	211	286	337	262	155	156	644	843
28.3853	0	773	445	354	239	298	331	240	212	287	338	263	156	156	646	847
28.5082	0	774	448	355	244	301	331	242	211	289	342	267	157	158	647	856
28.631	0	773	451	357	248	303	332	246	211	291	344	270	157	160	651	854
28.7539	0	769	453	360	247	311	335	245	211	291	344	270	156	160	649	847
28.8768	0	769	445	355	235	296	331	237	211	287	337	264	156	156	646	848
28.9997	0	767	443	353	236	296	327	236	209	287	335	263	155	155	646	854
29.1226	0	763	443	352	238	295	326	236	209	286	333	264	156	157	646	850
29.2454	0	761	446	352	241	297	325	239	210	287	337	266	156	157	648	844
29.3683	0	766	448	354	244	299	327	242	211	290	339	269	157	158	650	851
29.4912	0	766	450	357	248	306	329	242	210	292	342	271	158	160	651	850
29.6141	0	762	445	354	236	295	327	238	208	288	334	264	156	156	646	847
29.737	0	758	442	351	235	292	324	237	210	286	334	263	156	156	645	842
29.8598	0	760	443	351	236	295	324	237	210	288	334	263	156	156	645	847
29.9827	0	760	444	351	241	295	323	240	208	289	338	267	158	157	648	844
30.1056	0	758	449	352	246	297	325	242	209	290	341	269	158	159	650	849
30.2285	0	762	451	356	248	306	327	244	212	292	345	270	156	161	649	848
30.3514	0	763	446	353	239	300	327	237	210	289	335	265	157	158	648	848
30.4742	0	755	441	348	234	291	323	234	208	286	332	263	156	155	644	844
30.5971	0	753	441	349	236	292	321	235	207	285	333	262	155	156	645	846
30.72	0	754	442	348	237	292	323	238	209	286	336	265	157	156	647	842
30.8429	0	762	445	349	243	294	324	242	210	288	340	267	157	158	647	853
30.9658	0	759	449	351	247	297	326	244	209	291	345	269	158	160	649	853
31.0886	0	755	447	354	241	304	329	242	209	289	342	267	157	158	647	847
31.2115	0	755	441	347	233	289	325	238	211	286	336	261	156	155	642	841
31.3344	0	756	439	348	235	291	324	237	209	286	335	262	156	155	642	849
31.4573	0	755	441	347	236	290	323	237	209	286	335	263	156	155	643	843
31.5802	0	754	445	349	241	293	324	240	210	288	339	266	156	157	645	840
31.703	0	761	448	350	245	297	327	244	211	289	343	268	155	158	646	843
31.8259	0	765	452	354	247	306	330	245	211	292	345	270	159	160	649	853
31.9488	0	759	445	351	235	293	328	239	211	287	337	264	156	155	646	847
32.0717	0	757	443	349	235	290	324	237	211	286	335	263	155	156	644	840
32.1946	0	764	444	349	235	292	325	237	212	287	336	265	156	155	645	847
32.3174	0	764	447	349	240	293	326	240	210	289	339	266	157	156	646	851
32.4403	0	765	449	349	243	297	328	243	211	290	343	268	157	158	649	850
32.5632	0	768	453	354	247	303	330	246	212	292	346	271	158	159	651	845
32.6861	0	767	449	354	236	297	331	240	213	290	339	266	156	156	648	851
32.809	0	766	445	349	236	291	328	239	211	288	338	264	156	155	646	846
32.9318	0	769	447	350	236	293	328	239	211	289	337	266	156	156	649	851
33.0547	0	769	448	352	239	296	329	241	213	290	342	266	157	157	650	847
33.1776	0	777	451	353	243	298	331	245	213	292	346	269	158	159	651	855
33.3005	0	779	455	357	248	305	334	248	212	295	347	271	159	159	655	856
33.4234	0	772	449	353	236	298	333	241	213	290	340	265	157	156	649	855
33.5462	0	775	447	349	234	293	330	239	213	289	338	263	156	156	648	850
33.6691	0	782	447	350	235	293	331	238	213	289	338	263	156	156	648	855
33.792	0	776	447	351	238	294	332	239	211	291	341	265	157	157	650	860
33.9149	0	779	450	352	241	298	332	242	212	291	343	268	157	157	652	859
34.0378	0	780	454	355	246	303	334	245	214	294	347	270	157	159	653	856
34.1606	0	784	449	356	236	299	335	239	213	291	341	265	156	157	651	865
34.2835	0	779	445	349	231	291	331	236	211	288	337	262	156	154	648	861
34.4064	0	777	444	349	232	292	330	238	211	288	338	262	155	156	649	851
34.5293	0	780	445	350	236	292	331	240	213	289	341	262	156	156	650	855
34.6522	0	783	448	351	239	295	333	243	211	291	344	264	156	157	651	865
34.775	0	784	450	352	245	297	334	246	210	294	349	266	158	158	653	867
34.8979	0	779	450	355	240	304	337	244	212	293	347	266	157	158	653	856
35.0208	0	782	444	349	232	291	333	239	212	289	342	261	155	155	648	857
35.1437	0	783	443	349	233	292	331	239	210	290	342	258	156	155	648	865
35.2666	0	780	443	349	236	291	331	240	208	290	343	260	156	156	650	861
35.3894	0	777	446	350	239	293	332	242	210	290	346	263	157	156	650	856
35.5123	0	783	448	351	244	295	334	247	211	293	350	265	157	158	652	865
35.6352	0	782	452	355	244	304	336	247	211	294	351	268	159	159	654	869
35.7581	0	779	444	351	235	292	333	240	209	291	341	263	156	155	649	862
35.881	0	776	444	349	233	291	329	240	210	290	342	262	156	155	650	863
36.0038	0	779	445	348	235	290	331	241	211	290	342	261	157	155	649	863
36.1267	0	780	446	350	239	293	333	243	210	291	346	264	158	156	650	864
36.2496	0	781	449	352	241	295	334	247	210	292	349	266	158	158	651	865
36.3725	0	780	450	355	242	302	335	246	211	293	349	266	158	158	652	864
36.4954	0	777	442	350	234	292	332	240	210	289	343	261	157	155	646	864
36.6182	0	776	444	346	234	290	331	240	209	289	342	260	157	155	645	859
36.7411	0	774	443	347	235	291	329	240	209	289	342	261	156	154	647	863
36.864	0	774	445	349	238	292	330	243	211	289	346	263	157	155	648	859
36.9869	0	782	447	350	243	294	333	248	211	292	350	266	157	158	650	867
37.1098	0	779	450	355	243	304	335	248	210	294	353	267	159	158	651	866
37.2326	0	772	443	351	232	293	333	243	209	288	345	261	156	153	645	864
37.3555	0	772	442	347	232	289	330	241	211	287	344	259	156	154	643	858
37.4784	0	779	441	347	232	289	330	243	211	287	345	260	157	154	645	863
37.6013	0	772	442	349	236	292	331	242	209	290	346	261	157	156	646	867
37.7242	0	776	447	349	242	294	332	246	210	290	348	264	158	157	648	864
37.847	0	778	450	353	244	298	334	250	212	292	354	267	158	158	650	862
37.9699	0	782	448	356	237	300	336	246	212	290	350	263	157	156	648	871
38.0928	0	776	442	348	230	288	331	243	209	288	345	259	156	154	643	865
38.2157	0	773	442	348	234	290	330	243	210	286	345	259	157	155	644	857
38.3386	0	777	443	348	235	290	331	244	212	287	347	260	157	155	646	858
38.4614	0	782	446	351	239	294	332	247	212	290	351	264	158	156	648	870
38.5843	0	782	449	352	245	296	333	251	211	292	354	266	158	159	649	871
38.7072	0	780	454	356	248	307	336	252	212	293	358	268	158	160	652	862
38.8301	0	782	447	353	236	292	335	245	213	289	350	261	157	156	648	862
38.953	0	785	445	350	237	290	334	244	212	288	350	261	157	156	648	872
39.0758	0	783	447	351	236	291	332	245	211	289	351	261	157	156	649	868
39.1987	0	779	450	352	241	294	334	249	213	289	354	264	157	157	649	862
39.3216	0	786	452	354	245	297	336	252	214	291	358	266	158	159	652	873
39.4445	0	786	455	357	249	303	339	255	214	293	362	268	159	160	654	877
39.5674	0	786	450	357	239	295	338	247	211	291	354	262	157	157	650	870
39.6902	0	785	449	352	238	292	334	248	214	289	355	261	156	157	650	871
39.8131	0	790	450	354	239	293	337	250	215	290	356	262	157	158	650	873
39.936	0	791	451	355	243	294	337	253	213	292	359	265	158	158	653	875
40.0589	0	795	455	356	249	298	339	256	213	294	364	266	159	161	654	875
40.1818	0	795	459	359	255	304	340	261	215	295	370	270	158	163	657	877
40.3046	0	794	456	361	242	306	343	257	215	294	365	266	159	159	655	876
40.4275	0	794	452	356	236	294	340	252	213	292	359	262	157	157	650	871
40.5504	0	790	452	356	239	294	339	252	213	291	358	262	158	159	651	874
40.6733	0	790	453	355	242	294	339	253	214	292	360	264	158	158	653	869
40.7962	0	796	455	357	246	297	341	258	214	294	363	266	158	160	655	876
40.919	0	795	458	359	252	301	342	259	214	295	367	269	159	162	658	880
41.0419	0	794	460	363	254	309	343	259	214	296	367	270	159	163	659	879
41.1648	0	795	456	359	234	301	342	255	216	292	357	265	158	159	655	871
41.2877	0	796	452	357	238	293	338	248	213	290	352	264	157	157	653	879
41.4106	0	788	453	357	241	295	339	248	212	292	351	266	158	158	655	877
41.5334	0	787	455	358	244	295	338	249	213	293	354	267	158	160	656	873
41.6563	0	789	458	358	249	298	339	253	215	294	357	270	159	162	658	869
41.7792	0	795	461	361	253	302	341	257	214	297	360	272	160	164	661	880
41.9021	0	790	460	364	248	306	343	252	212	296	356	271	159	162	659	878
42.025	0	784	454	358	240	291	336	247	212	292	351	266	157	159	655	865
42.1478	0	786	455	358	242	295	336	249	214	293	351	268	159	159	655	868
42.2707	0	788	455	358	243	293	337	248	213	294	352	268	159	160	657	876
42.3936	0	787	457	359	248	297	337	252	212	295	355	270	160	161	658	872
42.5165	0	784	459	361	251	301	338	254	213	296	360	272	160	164	659	869
42.6394	0	787	459	364	248	306	340	254	214	296	358	270	160	161	658	875
42.7622	0	791	454	357	240	291	335	247	212	294	352	266	157	158	654	877
42.8851	0	783	454	356	241	294	336	247	210	294	353	265	159	159	655	871
43.008	0	780	455	357	244	293	334	250	211	294	355	267	158	159	655	872
43.1309	0	786	456	358	248	296	337	254	213	295	360	269	160	162	656	876
43.2538	0	786	460	359	253	299	338	257	212	297	364	270	160	163	659	880
43.3766	0	786	460	363	246	310	340	254	211	297	360	269	159	162	657	875
43.4995	0	781	452	355	239	290	335	248	212	292	353	264	158	157	651	872
43.6224	0	783	452	353	240	292	334	247	212	292	353	263	159	158	650	872
43.7453	0	783	451	353	240	292	333	248	210	291	353	264	158	158	651	873
43.8682	0	782	454	354	243	294	333	249	210	293	355	266	160	160	653	872
43.991	0	782	456	355	249	295	335	253	212	294	358	269	159	161	655	871
44.1139	0	787	457	360	246	304	337	252	212	294	357	269	159	161	655	875
44.2368	0	781	449	354	234	294	334	247	209	290	349	263	156	157	649	866
44.3597	0	778	449	350	236	288	330	243	209	289	346	261	156	156	649	868
44.4826	0	779	448	351	237	289	330	243	211	288	348	262	158	157	650	863
44.6054	0	785	449	352	240	291	331	246	211	290	350	265	158	158	651	870
44.7283	0	783	453	352	244	293	331	248	210	291	352	266	158	160	652	874
44.8512	0	785	456	354	248	300	334	250	210	293	355	269	158	159	655	872
44.9741	0	781	450	352	236	293	333	243	212	289	348	263	157	157	650	866
45.097	0	788	448	349	234	287	330	241	210	288	347	262	156	156	648	877
45.2198	0	782	447	349	236	288	330	242	210	287	346	262	156	157	648	873
45.3427	0	782	449	349	238	290	329	244	210	288	348	262	157	157	650	871
45.4656	0	787	451	352	242	292	331	248	213	290	352	265	157	158	652	867
45.5885	0	795	453	354	245	299	335	249	213	291	354	267	158	159	653	879
45.7114	0	788	449	352	234	291	333	242	210	288	347	262	156	156	649	875
45.8342	0	784	447	349	234	289	330	241	211	286	346	261	155	156	649	866
45.9571	11	788	447	348	236	289	331	243	212	287	348	261	156	156	650	867
46.08	0	795	449	350	239	289	331	243	212	289	351	262	157	157	651	879
46.2029	0	794	452	352	241	293	333	247	212	290	353	265	157	158	653	879
46.3258	0	792	455	354	246	300	336	250	213	292	356	266	157	159	654	871
46.4486	0	793	449	352	235	292	335	244	214	288	348	261	155	155	651	876
46.5715	0	797	447	348	232	287	331	240	213	286	345	260	154	154	648	878
46.6944	0	793	446	348	232	288	332	240	212	285	346	260	154	155	649	874
46.8173	0	792	447	348	236	288	332	242	211	286	347	261	155	156	650	875
46.9402	0	799	450	352	240	292	334	245	214	288	351	263	156	157	652	878
47.063	0	798	453	352	243	294	336	248	213	290	354	265	157	158	654	881
47.1859	0	795	451	356	238	297	337	245	212	288	353	263	155	157	653	877
47.3088	0	791	445	348	230	288	333	241	213	285	348	258	154	155	648	874
47.4317	0	795	443	349	231	289	333	241	214	285	348	259	155	155	649	876
47.5546	0	795	445	350	234	290	334	241	212	287	349	258	155	155	649	877
47.6774	0	794	447	350	237	291	335	245	212	287	352	261	157	156	651	876
47.8003	0	795	450	353	239	295	336	249	214	289	354	264	156	158	653	875
47.9232	0	799	453	356	245	299	340	252	215	293	358	267	158	159	656	878
48.0461	0	794	449	358	238	296	339	247	213	290	352	262	156	157	654	874
48.169	0	790	446	351	232	287	335	243	212	287	349	259	155	155	650	874
48.2918	0	788	446	353	233	292	334	243	213	288	351	259	156	156	650	867
48.4147	0	796	446	353	236	290	335	246	214	289	353	261	157	157	651	880
48.5376	0	791	449	355	239	295	337	248	213	292	355	264	157	157	653	878
48.6605	0	791	452	356	243	297	338	250	213	292	359	266	158	158	655	876
48.7834	0	795	453	360	243	304	340	250	216	293	358	265	157	159	656	874
48.9062	0	796	448	356	235	290	338	246	215	290	352	260	156	157	651	879
49.0291	0	789	447	355	235	291	336	246	212	290	353	261	157	156	651	877
49.152	0	787	447	356	237	291	336	248	212	291	356	261	157	157	653	874
49.2749	0	790	450	356	242	295	337	252	214	292	359	263	158	158	653	870
49.3978	0	798	454	358	246	299	339	254	214	295	362	267	158	160	656	880
49.5206	0	794	458	360	252	304	341	257	214	296	365	269	159	162	658	881
49.6435	0	788	454	363	239	301	340	252	214	293	357	264	157	158	655	873
49.7664	0	789	449	355	235	290	336	248	215	289	353	261	156	155	651	867
49.8893	0	791	449	356	237	293	336	247	213	291	352	263	157	157	652	876
50.0122	0	789	450	356	241	294	336	248	213	290	353	263	158	158	653	871
50.135	0	786	453	357	246	295	336	251	214	292	358	266	158	159	655	866
50.2579	0	793	457	359	249	301	337	255	215	293	362	268	158	161	657	876
50.3808	0	799	460	363	253	307	340	256	214	295	363	270	159	163	660	881
50.5037	0	789	454	360	236	299	338	253	213	291	354	265	157	159	654	872
50.6266	0	786	451	355	239	290	334	248	214	289	352	263	157	158	653	871
50.7494	0	789	452	355	240	293	334	248	214	290	353	263	157	158	654	872
50.8723	0	788	454	357	245	294	335	251	212	291	355	266	158	159	655	875
50.9952	0	789	458	358	250	299	337	253	212	293	360	268	159	161	657	874
51.1181	0	792	462	358	255	301	337	257	215	294	364	271	158	163	660	874
51.241	0	795	465	363	252	310	341	257	216	294	363	272	159	163	660	876
51.3638	0	792	457	359	238	296	338	254	213	292	355	266	157	159	656	876
51.4867	0	791	458	357	244	292	335	250	212	291	355	266	157	160	655	875
51.6096	0	790	457	359	246	293	335	253	214	291	357	266	158	161	656	873
51.7325	0	797	459	359	250	296	338	255	214	294	361	268	159	161	657	876
51.8554	0	795	462	360	255	298	339	259	214	295	365	271	159	163	658	880
51.9782	0	794	466	364	254	307	341	259	214	295	366	271	159	163	661	878
52.1011	0	798	459	359	243	292	338	251	214	291	356	266	158	159	656	869
52.224	0	802	459	358	245	292	337	252	214	292	356	265	158	159	656	881
52.3469	0	795	459	359	245	294	338	252	212	293	357	267	158	160	656	879
52.4698	0	796	461	359	249	296	338	255	212	292	362	267	158	161	658	877
52.5926	0	798	464	361	254	298	340	258	214	294	366	270	159	163	660	875
52.7155	0	806	465	364	255	308	344	261	214	296	367	271	160	163	660	887
52.8384	0	799	459	361	241	296	340	252	210	291	357	265	158	158	654	881
52.9613	0	795	456	357	241	292	336	250	211	290	355	262	157	158	652	875
53.0842	0	796	456	358	241	294	337	250	212	290	356	262	157	158	653	871
53.207	0	804	458	358	244	296	338	252	211	291	358	265	158	159	655	881
53.3299	0	802	459	360	251	298	339	255	210	293	361	266	160	160	656	881
53.4528	0	798	463	361	251	306	341	257	212	294	365	268	158	161	658	872
53.5757	0	797	456	360	241	297	341	251	212	292	356	262	158	158	652	876
53.6986	0	803	451	356	236	293	337	250	210	288	353	260	157	156	649	878
53.8214	0	793	452	355	239	292	336	248	209	288	353	261	157	156	650	871
53.9443	0	792	453	355	240	293	336	249	211	290	353	261	157	158	652	872
54.0672	0	798	455	357	243	297	337	252	211	291	358	264	158	159	653	875
54.1901	0	798	458	358	250	298	339	255	211	293	360	266	159	159	655	879
54.313	0	797	458	360	245	307	339	251	210	292	359	266	159	160	654	876
54.4358	0	790	450	355	234	293	336	248	210	288	351	260	157	155	649	872
54.5587	0	793	450	352	236	290	333	246	210	287	351	258	157	155	649	872
54.6816	0	792	449	355	237	290	334	245	207	289	351	259	157	156	649	873
54.8045	0	791	451	355	241	290	334	248	207	289	352	262	158	157	650	871
54.9274	0	793	453	356	246	294	335	250	210	291	357	264	158	159	652	872
55.0502	0	794	456	357	249	300	337	253	211	292	363	266	159	160	653	875
55.1731	0	790	451	358	239	295	338	248	209	291	354	261	158	157	650	874
55.296	0	787	449	352	237	288	334	244	209	288	351	259	157	156	647	869
55.4189	0	792	447	353	237	289	333	247	210	288	352	259	157	156	648	866
55.5418	0	794	448	354	240	291	334	248	209	289	355	261	158	156	649	876
55.6646	0	789	452	355	243	292	335	251	208	291	358	264	159	157	650	876
55.7875	0	790	454	356	248	297	336	254	210	293	362	265	159	159	652	874
55.9104	0	788	452	358	239	298	338	249	212	292	357	262	158	157	650	869
56.0333	0	792	446	351	234	287	333	244	210	289	352	258	157	154	647	875
56.1562	0	787	446	351	236	288	333	247	208	289	352	259	157	155	649	873
56.279	0	783	446	352	238	287	332	247	209	290	355	261	159	156	649	868
56.4019	0	786	449	353	243	290	335	251	211	292	359	262	159	157	651	865
56.5248	0	791	452	355	247	292	336	253	211	293	363	264	159	159	652	876
56.6477	0	790	455	359	248	301	338	256	210	294	365	267	159	161	654	877
56.7706	0	782	450	357	232	293	337	253	210	292	358	261	157	157	649	863
56.8934	0	786	446	351	234	284	333	248	211	290	357	258	158	154	648	869
57.0163	0	791	445	351	236	286	333	249	210	290	357	259	156	155	648	872
57.1392	0	785	446	353	240	287	333	249	209	292	360	261	158	156	650	869
57.2621	0	785	449	354	242	292	335	252	211	293	365	263	159	158	651	870
57.385	0	788	453	355	249	294	337	257	212	296	368	266	159	160	654	874
57.5078	0	791	457	358	253	302	341	261	213	298	370	268	160	161	656	879
57.6307	0	791	451	358	235	295	338	256	210	293	360	263	157	158	652	870
57.7536	0	787	449	352	237	284	335	251	212	292	359	261	157	156	651	869
57.8765	0	788	449	354	238	285	335	251	213	293	360	261	158	157	651	870
57.9994	0	790	451	355	242	287	336	252	211	294	363	263	158	158	653	869
58.1222	0	789	454	356	248	290	337	257	211	296	366	266	158	160	655	872
58.2451	0	790	458	358	252	294	339	260	213	297	372	268	159	161	657	873
58.368	0	798	461	361	256	303	342	263	215	300	374	270	160	164	658	877
58.4909	0	792	456	360	238	293	340	259	212	297	364	265	158	158	655	876
58.6138	0	788	454	356	243	284	337	254	211	296	365	264	159	158	655	873
58.7366	0	795	455	358	243	286	337	257	213	297	367	264	159	159	655	870
58.8595	0	799	458	359	249	289	340	259	214	299	369	267	159	160	657	881
58.9824	0	796	461	360	253	292	342	264	214	301	373	269	161	162	658	882
59.1053	0	797	465	362	261	297	343	267	215	302	379	272	161	165	661	879
59.2282	0	798	464	366	252	305	345	266	216	301	375	271	160	163	660	875
59.351	0	802	458	361	239	290	343	260	214	298	367	265	159	159	656	881
59.4739	0	797	458	359	243	289	341	259	212	298	367	265	159	159	656	880
59.5968	0	793	459	360	247	287	341	258	214	298	368	267	159	160	657	870
59.7197	0	799	462	362	253	291	343	262	215	300	372	269	159	161	658	879
59.8426	0	803	465	363	258	296	344	265	214	301	377	270	160	164	661	885
59.9654	0	803	470	365	263	300	347	270	213	304	381	273	161	167	664	887
60.0883	0	797	467	368	251	305	348	265	215	301	374	271	160	163	662	880
60.2112	0	801	461	362	241	290	344	263	215	299	368	265	159	160	658	881
60.3341	0	801	461	362	248	289	345	259	213	299	368	266	160	160	658	883
60.457	0	798	461	362	249	289	343	260	213	299	370	268	159	162	658	881
60.5798	0	799	464	364	254	295	345	265	215	299	374	270	160	163	660	881
60.7027	0	804	468	365	261	298	346	267	215	302	378	273	161	164	662	883
60.8256	0	805	472	367	266	307	349	269	215	303	381	275	161	167	664	887
60.9485	0	805	467	367	247	301	348	266	214	300	371	271	160	162	661	882
61.0714	0	800	464	362	247	291	344	262	214	298	369	267	160	161	658	880
61.1942	0	801	463	364	250	291	344	260	215	299	370	268	160	161	657	882
61.3171	0	802	464	364	253	292	345	262	214	301	372	269	160	162	660	885
61.44	0	801	467	365	258	296	347	268	215	302	377	271	160	164	661	884
61.5629	0	805	471	367	265	300	348	271	217	303	383	273	161	165	662	886
61.6858	0	810	468	370	253	307	350	270	217	302	377	271	161	163	660	892
61.8086	0	802	464	364	246	291	346	263	215	301	371	266	159	160	658	887
61.9315	0	801	464	364	251	294	346	263	216	300	374	267	159	163	658	886
62.0544	0	802	465	364	255	294	346	264	217	301	377	268	160	162	659	883
62.1773	0	812	468	366	259	299	349	269	218	304	380	271	160	164	661	893
62.3002	0	809	471	368	265	303	351	272	217	305	385	272	161	165	663	894
62.423	0	807	472	371	260	314	353	272	219	304	383	271	161	165	663	890
62.5459	0	806	464	366	243	299	349	266	219	301	373	267	160	160	658	882
62.6688	0	810	463	363	244	297	348	264	218	301	373	266	159	160	657	891
62.7917	0	806	464	363	249	296	347	261	216	301	374	267	159	160	658	891
62.9146	0	804	465	364	253	299	347	265	218	301	377	269	160	162	660	881
63.0374	0	809	468	366	259	302	349	269	219	302	381	270	160	164	661	890
63.1603	0	810	470	367	263	310	352	272	218	304	386	272	161	165	662	895
63.2832	0	807	466	368	246	308	351	269	217	302	376	268	159	161	660	887
63.4061	0	801	462	360	240	299	346	264	218	299	372	264	160	160	655	886
63.529	0	805	461	361	249	298	346	260	219	299	373	265	159	160	655	887
63.6518	0	804	462	362	251	297	346	262	217	301	374	266	160	161	657	891
63.7747	0	805	463	363	256	301	346	266	217	301	377	270	160	162	658	888
63.8976	0	804	466	364	261	303	347	269	219	302	382	270	161	164	660	888
64.0205	0	806	468	368	260	311	349	270	220	303	382	271	161	164	660	891
64.1434	0	803	462	363	242	301	346	263	217	300	371	267	160	160	656	891
64.2662	0	805	461	359	245	295	343	259	216	299	370	266	159	159	654	886
64.3891	0	799	460	358	247	294	342	260	217	298	370	266	160	159	655	884
64.512	0	802	460	360	250	296	343	263	217	300	374	267	160	160	656	886
64.6349	0	804	462	361	256	299	344	265	216	300	376	269	160	162	658	888
64.7578	0	800	465	364	258	307	345	266	217	301	377	270	160	163	659	887
64.8806	0	796	459	361	241	299	343	263	218	298	370	266	159	158	654	879
65.0035	0	800	456	359	243	291	339	258	216	297	369	263	159	157	652	888
65.1264	0	796	457	357	244	293	339	257	215	298	368	264	159	159	652	883
65.2493	0	794	457	358	248	293	339	260	215	297	371	265	160	159	653	881
65.3722	0	800	460	359	252	296	340	263	217	299	374	267	160	161	655	877
65.495	0	804	463	360	257	301	342	265	217	301	378	270	161	162	656	888
65.6179	0	794	460	363	247	303	343	261	215	299	371	266	159	159	654	884
65.7408	0	788	454	356	237	293	338	257	215	296	365	262	158	156	650	876
65.8637	0	788	452	354	241	289	336	254	216	294	366	262	159	156	650	872
65.9866	0	796	452	355	244	290	336	254	214	296	365	262	159	157	650	881
66.1094	0	791	455	356	247	292	337	257	213	296	368	264	160	159	651	879
66.2323	0	789	458	357	252	296	338	261	215	297	372	266	160	159	653	871
66.3552	0	792	459	361	257	304	339	263	216	298	375	268	160	161	654	877
66.4781	0	790	454	357	237	296	339	260	215	296	368	263	159	156	649	879
66.601	0	788	451	353	238	290	335	255	212	294	364	261	158	155	647	871
66.7238	0	782	450	352	240	288	335	253	214	294	364	261	159	155	648	871
66.8467	0	788	451	354	244	289	335	256	215	294	367	262	159	156	648	873
66.9696	0	794	453	356	248	292	337	259	214	295	370	265	161	158	650	877
67.0925	0	789	457	357	254	296	338	262	214	297	374	267	160	160	652	875
67.2154	0	786	455	359	246	305	340	261	214	297	370	265	159	157	651	874
67.3382	0	787	450	354	237	290	337	256	215	294	365	261	159	156	648	873
67.4611	0	787	450	354	241	291	336	253	213	294	365	262	159	155	648	877
67.584	0	791	452	354	244	290	336	256	213	295	367	262	160	156	649	873
67.7069	0	789	454	356	249	293	336	259	215	296	371	265	159	158	650	872
67.8298	0	792	458	357	253	297	339	263	216	298	376	267	160	160	652	874
67.9526	0	792	457	360	246	306	342	262	216	298	373	265	160	158	652	877
68.0755	0	785	451	354	235	290	337	257	215	294	365	261	158	155	647	871
68.1984	0	787	451	353	240	289	336	254	215	294	366	260	159	155	648	867
68.3213	0	792	451	355	242	289	337	256	215	295	368	261	159	156	648	877
68.4442	0	789	453	355	249	292	338	259	214	297	371	263	160	156	650	876
68.567	0	790	458	357	252	296	340	262	216	296	376	265	159	159	652	876
68.6899	0	792	459	360	253	306	343	263	217	299	379	267	159	160	653	872
68.8128	0	796	453	357	235	295	341	260	217	296	368	261	158	155	648	878
68.9357	0	788	449	352	235	288	337	254	214	293	365	258	157	153	647	876
69.0586	0	789	450	351	238	289	338	254	214	293	365	259	158	154	647	872
69.1814	0	792	449	353	241	290	338	255	217	293	368	260	159	155	648	868
69.3043	0	799	452	355	248	294	340	259	216	296	372	262	159	157	650	880
69.4272	0	792	456	357	251	296	342	262	215	297	376	264	160	158	651	879
69.5501	0	787	456	360	247	307	344	263	217	296	375	264	159	158	652	874
69.673	0	790	449	353	233	293	339	258	218	292	366	260	158	154	647	872
69.7958	0	794	448	351	238	288	337	252	216	292	363	259	157	154	648	875
69.9187	0	791	448	351	239	289	337	254	215	293	363	259	158	155	648	870
70.0416	0	788	449	353	244	290	337	256	216	293	367	262	159	156	650	871
70.1645	0	795	453	356	248	294	340	259	217	295	372	265	158	158	652	876
70.2874	0	796	456	357	252	298	341	261	216	298	376	266	160	160	653	880
70.4102	0	792	455	360	245	304	342	260	215	297	370	264	158	157	653	875
70.5331	0	790	450	353	234	288	337	257	217	294	364	260	158	154	650	873
70.656	0	793	450	353	240	288	338	252	217	294	364	261	159	155	650	874
70.7789	0	792	449	352	239	288	338	254	214	295	366	262	159	156	651	877
70.9018	0	796	453	354	244	292	337	255	215	296	368	265	159	157	652	874
71.0246	0	794	455	356	251	293	339	260	218	297	373	266	159	159	654	876
71.1475	0	795	456	359	245	304	342	260	218	298	372	266	160	159	654	877
71.2704	0	791	449	353	233	289	338	256	215	294	363	261	158	154	649	874
71.3933	0	783	447	350	238	284	335	253	214	293	364	260	158	154	647	870
71.5162	0	786	447	350	238	285	336	256	217	293	366	260	158	155	649	867
71.639	0	793	450	353	244	288	336	258	216	295	369	262	159	156	650	879
71.7619	0	790	453	355	250	291	338	260	216	297	373	265	159	158	652	878
71.8848	0	791	456	356	253	299	340	260	216	297	376	266	160	159	653	877
72.0077	0	791	450	356	238	292	339	256	218	295	368	261	160	156	649	869
72.1306	0	792	444	349	231	282	334	253	216	293	363	257	158	154	645	876
72.2534	0	785	444	348	235	283	334	249	213	293	362	259	158	153	646	873
72.3763	0	782	443	349	236	284	333	252	214	292	363	259	158	155	646	870
72.4992	0	786	446	351	243	286	333	255	216	293	368	261	159	154	648	867
72.6221	0	793	449	352	246	289	336	259	217	295	372	262	159	157	650	879
72.745	0	788	452	356	249	297	338	260	214	296	374	263	160	159	651	879
72.8678	0	781	444	351	231	291	336	257	215	292	365	259	159	154	645	870
72.9907	0	781	440	346	231	282	332	251	216	291	363	257	158	152	642	865
73.1136	0	785	440	347	234	283	332	248	214	291	360	257	157	153	643	873
73.2365	0	782	442	347	237	283	331	250	213	292	361	259	158	154	645	867
73.3594	0	780	445	348	240	285	333	253	215	292	365	261	159	156	647	869
73.4822	0	788	447	351	245	287	334	256	217	294	367	263	159	156	648	872
73.6051	0	792	450	354	246	294	336	257	215	295	369	264	161	157	649	876
73.728	0	783	445	350	230	288	334	253	214	292	361	259	157	153	644	869
73.8509	0	779	441	346	233	280	331	247	215	291	360	259	158	153	644	868
73.9738	0	785	440	346	235	281	331	250	215	291	360	258	158	154	644	870
74.0966	0	784	442	347	236	282	332	249	214	292	360	260	159	154	644	874
74.2195	0	785	445	348	241	284	332	253	213	292	364	261	159	156	647	872
74.3424	0	786	448	350	245	286	334	257	216	294	369	264	160	157	648	873
74.4653	0	789	450	353	247	293	336	259	216	296	370	265	160	158	649	877
74.5882	0	786	443	349	229	284	334	252	214	293	360	258	158	154	644	877
74.711	0	781	439	345	229	277	331	248	214	291	358	256	157	152	642	870
74.8339	0	783	440	345	232	279	331	247	215	290	358	258	158	152	643	869
74.9568	0	787	440	346	235	280	330	249	215	292	359	259	158	155	645	878
75.0797	0	786	443	348	240	282	332	251	213	294	362	261	159	156	646	874
75.2026	0	782	448	349	243	284	333	255	213	295	366	263	159	157	648	873
75.3254	0	786	449	353	244	295	336	257	216	295	369	264	159	157	649	869
75.4483	0	790	442	350	228	286	335	252	215	293	360	258	158	152	644	876
75.5712	0	783	439	345	228	279	331	247	212	292	356	257	157	152	642	870
75.6941	0	778	439	344	232	279	330	245	213	292	357	256	158	153	642	866
75.817	0	785	439	345	236	278	330	246	214	292	357	258	158	154	644	863
75.9398	0	787	443	347	240	282	331	252	213	294	361	261	160	155	644	873
76.0627	0	782	446	349	243	284	333	252	212	295	363	263	159	156	645	874
76.1856	0	783	449	352	245	291	334	256	214	296	368	265	160	159	647	871
76.3085	0	783	444	351	234	286	335	251	215	294	359	260	159	155	646	864
76.4314	0	783	440	346	230	277	331	248	213	292	356	257	158	153	642	870
76.5542	0	777	439	346	233	277	331	246	210	292	356	258	159	153	642	868
76.6771	0	774	440	345	236	276	330	248	212	292	358	257	160	155	643	863
76.8	0	778	443	347	240	280	331	252	213	293	361	260	159	155	644	865
76.9229	0	783	446	350	243	281	333	254	213	295	364	262	160	156	646	871
77.0458	0	781	450	353	248	290	335	255	213	297	367	264	161	157	650	871
77.1686	0	773	444	351	232	282	333	251	213	294	358	260	158	154	647	863
77.2915	0	777	440	345	232	274	329	245	213	292	354	258	158	153	646	861
77.4144	0	780	439	347	234	275	329	244	211	292	354	258	158	154	647	863
77.5373	0	774	440	347	236	276	328	246	210	293	354	259	159	155	648	859
77.6602	0	772	444	349	241	278	328	251	212	294	359	261	159	156	650	855
77.783	0	778	448	351	245	283	331	253	213	295	362	263	159	158	652	862
77.9059	0	777	451	353	248	289	333	255	212	296	362	266	160	159	655	865
78.0288	0	776	445	355	236	284	333	248	211	294	353	263	157	156	652	853
78.1517	0	768	439	345	229	274	326	243	211	290	346	259	158	154	648	846
78.2746	0	767	438	345	231	273	326	240	210	290	343	261	157	154	647	844
78.3974	0	764	438	346	232	274	323	241	209	291	343	261	157	154	649	852
78.5203	0	766	440	346	236	277	323	242	208	292	343	264	158	155	649	853
78.6432	0	763	443	347	242	279	323	244	211	293	345	267	159	156	653	843
78.7661	0	770	446	350	245	281	325	246	211	296	348	270	160	158	653	852
78.889	0	766	445	353	239	287	327	244	209	295	344	269	160	158	653	846
79.0118	0	758	437	344	228	272	322	236	208	290	336	263	156	154	647	837
79.1347	0	757	435	340	230	271	320	236	209	289	336	262	158	154	646	829
79.2576	0	761	434	342	231	271	319	235	209	289	336	263	158	153	646	838
79.3805	0	756	436	343	234	273	319	238	207	291	338	264	158	155	648	836
79.5034	0	755	440	344	238	275	319	242	207	292	343	266	158	156	648	836
79.6262	0	765	442	345	243	277	321	245	210	293	347	268	159	158	650	835
79.7491	0	766	444	350	244	285	324	245	210	295	347	269	159	158	651	845
79.872	0	754	436	343	232	270	321	236	207	291	338	262	157	154	645	839
79.9949	0	751	435	340	230	268	318	237	207	289	337	262	157	153	644	835
80.1178	0	750	434	341	231	269	317	237	208	289	338	262	158	154	644	832
80.2406	0	758	436	341	235	269	317	239	207	290	340	264	157	156	645	840
80.3635	0	753	438	343	240	272	319	243	205	291	343	266	159	156	647	842
80.4864	0	755	442	344	242	276	320	245	208	292	349	267	159	158	649	841
80.6093	0	758	443	348	244	284	323	248	210	292	349	267	159	158	650	838
80.7322	0	757	435	342	231	267	320	239	207	289	339	261	157	154	642	842
80.855	0	748	431	338	229	265	316	236	204	286	338	259	156	153	640	838
80.9779	0	742	431	336	230	266	315	236	205	286	337	259	157	153	640	832
81.1008	0	746	432	338	232	267	315	239	206	287	340	259	158	154	642	827
81.2237	0	751	435	341	239	271	317	242	205	289	342	262	158	156	644	838
81.3466	0	750	439	342	241	273	318	243	206	290	346	265	159	158	646	838
81.4694	0	748	442	346	246	282	319	246	208	291	348	268	159	158	648	832
81.5923	1	747	434	342	231	270	319	239	208	288	338	261	158	154	643	832
81.7152	0	747	429	335	228	264	315	234	205	286	334	258	157	153	640	833
81.8381	0	738	428	335	228	264	312	234	203	285	333	258	157	151	639	826
81.961	0	738	430	337	233	267	312	235	205	285	335	259	158	154	640	827
82.0838	0	744	432	339	237	269	314	240	205	287	339	262	158	154	641	830
82.2067	0	745	436	339	241	273	316	242	205	289	343	265	159	156	644	836
82.3296	0	748	442	342	247	276	317	245	205	290	347	267	159	159	647	835
82.4525	0	742	439	345	239	278	320	242	206	289	343	265	158	157	644	834
82.5754	0	741	432	338	231	264	314	237	207	286	336	260	158	153	640	829
82.6982	0	740	430	336	231	266	314	237	204	286	335	259	157	153	640	832
82.8211	0	740	431	337	232	265	313	237	204	286	335	261	157	155	640	828
82.944	0	741	434	338	236	267	313	239	206	287	339	262	158	156	642	830
83.0669	0	747	437	341	241	273	316	243	206	288	344	265	159	157	644	833
83.1898	0	750	442	343	247	276	317	246	206	290	347	268	160	159	646	838
83.3126	0	746	439	345	239	276	319	242	205	289	342	265	159	157	644	835
83.4355	0	742	432	337	231	263	315	238	207	286	337	261	157	154	640	832
83.5584	0	746	432	338	233	266	315	238	206	286	336	260	158	154	640	832
83.6813	0	747	433	338	235	267	316	240	204	286	339	261	158	154	640	835
83.8042	0	745	436	339	239	268	317	243	205	287	343	263	158	156	643	835
83.927	0	750	440	341	244	273	317	246	208	289	348	265	159	158	645	838
84.0499	0	759	445	344	250	275	320	251	208	290	353	267	160	159	646	842
84.1728	0	753	443	348	243	280	322	246	208	290	347	264	160	157	644	843
84.2957	0	747	434	337	230	265	318	239	206	285	339	258	157	153	638	838
84.4186	0	751	432	336	232	266	316	238	208	286	338	259	158	152	638	832
84.5414	0	755	433	337	233	266	316	240	207	285	340	258	157	153	637	842
84.6643	0	751	435	340	238	270	317	242	205	287	344	260	158	154	641	842
84.7872	0	754	439	341	241	272	318	248	206	288	348	262	159	157	642	844
84.9101	0	759	443	343	246	276	321	249	209	290	352	264	159	157	643	841
85.033	0	765	443	347	243	283	324	248	208	290	351	263	160	156	643	850
85.1558	0	756	434	338	230	267	320	241	206	287	342	257	158	151	637	846
85.2787	0	754	433	336	232	268	318	241	206	285	341	255	157	152	637	842
85.4016	0	754	433	340	234	268	319	240	209	286	342	257	158	152	638	839
85.5245	0	764	437	340	237	271	320	244	207	287	345	258	158	154	639	849
85.6474	0	762	439	342	243	275	322	246	205	288	349	261	159	156	641	850
85.7702	0	763	444	342	245	277	322	249	207	288	353	262	159	158	643	849
85.8931	0	767	445	347	245	287	325	249	209	290	353	263	160	157	643	846
86.016	0	767	436	342	232	271	322	243	207	289	345	256	158	152	638	852
86.1389	0	765	437	338	234	270	322	243	206	288	345	256	157	153	636	852
86.2618	0	762	436	339	233	270	322	241	207	288	345	256	159	153	636	844
86.3846	0	769	438	341	237	272	322	244	208	288	346	258	159	154	638	852
86.5075	0	773	442	344	241	276	324	247	207	290	349	261	159	154	640	858
86.6304	0	771	446	344	246	281	325	249	206	292	351	264	160	157	643	858
86.7533	0	767	442	347	236	282	326	243	207	290	344	262	159	155	642	846
86.8762	0	771	436	340	230	270	323	238	209	286	339	258	158	151	638	851
86.999	0	776	436	341	232	273	321	238	207	287	338	259	158	152	638	854
87.1219	0	772	439	339	233	271	322	239	206	288	338	260	158	152	639	850
87.2448	0	770	440	343	238	276	323	242	208	288	341	261	158	154	641	852
87.3677	0	777	444	345	241	277	323	246	208	289	345	264	159	155	643	856
87.4906	0	780	447	347	245	283	327	249	208	291	348	266	160	157	645	861
87.6134	0	775	442	347	236	281	326	241	206	289	341	261	158	152	641	854
87.7363	0	773	436	338	230	272	322	236	209	286	336	257	157	151	637	852
87.8592	0	775	437	340	231	272	321	236	208	286	336	257	158	151	638	854
87.9821	0	774	435	341	232	272	321	237	206	286	337	258	158	152	639	857
88.105	0	778	439	342	236	275	323	240	206	287	340	259	158	152	640	855
88.2278	0	775	443	343	240	276	323	243	208	288	344	262	158	155	642	855
88.3507	0	779	445	345	242	282	325	246	209	289	349	263	159	156	644	860
88.4736	0	777	440	347	235	281	326	242	208	289	343	259	159	153	640	862
88.5965	0	777	434	337	229	270	322	237	207	285	338	256	157	150	636	855
88.7194	0	771	434	338	229	272	321	237	207	284	338	255	157	150	637	856
88.8422	0	774	434	340	233	271	321	238	207	284	340	256	157	152	637	855
88.9651	0	775	436	341	236	275	322	239	205	286	342	258	159	152	639	857
89.088	0	773	441	343	241	277	323	242	206	287	346	260	159	153	641	857
89.2109	0	774	444	345	243	281	325	247	208	288	350	262	159	156	642	859
89.3338	0	779	440	347	238	283	327	242	208	287	346	260	159	153	641	865
89.4566	0	772	434	339	232	271	322	238	206	284	340	255	157	151	637	858
89.5795	0	769	435	340	232	274	323	238	206	284	341	256	157	151	638	856
89.7024	0	775	434	341	234	275	321	240	208	285	341	256	158	151	639	852
89.8253	0	779	438	342	238	276	323	243	207	286	344	258	158	154	639	862
89.9482	0	777	441	344	241	279	323	245	207	287	346	260	159	154	642	861
90.071	0	774	443	347	242	287	326	245	208	287	349	262	159	155	643	860
90.1939	0	775	436	343	233	276	324	240	209	284	342	256	157	151	638	853
90.3168	0	778	433	339	231	273	321	237	208	283	339	255	157	151	636	860
90.4397	0	771	432	338	232	273	321	237	205	283	338	254	157	151	636	858
90.5626	0	769	435	340	236	276	321	239	207	283	342	256	158	152	638	857
90.6854	0	773	437	342	238	279	323	242	207	285	344	257	158	153	639	853
90.8083	0	782	441	344	243	281	324	246	208	286	348	260	159	154	641	864
90.9312	0	779	444	348	246	289	328	247	208	289	349	262	160	156	643	865
91.0541	0	773	435	343	234	277	325	239	207	284	342	257	157	151	638	858
91.177	0	775	433	338	230	274	322	237	209	283	338	254	156	151	636	851
91.2998	0	781	432	341	232	276	321	238	207	284	338	255	156	151	636	861
91.4227	0	776	434	340	235	274	321	239	206	283	339	256	157	152	638	860
91.5456	0	774	437	342	237	278	323	243	207	285	342	258	157	153	640	853
91.6685	0	780	440	344	243	282	323	244	210	286	346	261	158	155	640	860
91.7914	0	786	445	346	247	289	326	247	209	289	350	264	159	156	643	867
91.9142	0	780	439	347	236	283	328	242	206	287	343	259	157	153	641	864
92.0371	0	777	436	339	233	274	322	239	209	284	340	255	157	152	638	858
92.16	0	781	433	341	233	277	323	240	209	283	340	256	156	152	638	860
92.2829	0	784	435	341	236	277	323	240	208	284	341	256	157	153	639	864
92.4058	0	783	439	343	240	279	324	244	206	286	345	259	158	154	641	866
92.5286	0	781	442	345	244	284	325	247	208	287	349	262	158	156	643	864
92.6515	0	791	447	348	250	286	327	252	210	289	354	264	159	158	645	867
92.7744	0	793	445	351	246	292	330	247	209	290	350	263	159	157	645	870
92.8973	0	787	439	343	237	277	326	242	207	287	344	258	156	153	640	864
93.0202	0	784	439	344	238	280	325	242	209	285	346	258	157	154	642	865
93.143	0	789	439	343	239	279	326	244	210	288	346	258	157	154	642	867
93.2659	0	790	442	347	244	283	327	248	209	289	351	261	159	155	642	872
93.3888	0	792	446	348	248	284	328	250	208	290	355	263	159	158	646	871
93.5117	0	792	450	351	251	293	331	254	211	290	358	265	159	159	647	871
93.6346	0	792	444	349	240	284	332	246	211	288	349	260	157	155	644	870
93.7574	0	790	439	343	237	279	328	243	209	287	346	258	157	154	642	873
93.8803	0	793	441	344	239	280	327	245	208	287	348	259	157	154	643	869
94.0032	0	790	442	346	241	281	327	247	210	287	350	260	157	155	644	870
94.1261	0	792	446	347	246	284	328	249	211	290	354	263	158	157	646	873
94.249	0	794	450	350	253	287	331	255	210	292	357	265	160	159	648	882
94.3718	0	793	453	352	254	296	332	255	210	293	360	266	159	160	650	877
94.4947	0	789	444	348	240	285	331	246	212	289	351	261	157	156	645	872
94.6176	0	788	441	342	236	278	326	245	210	287	349	258	157	154	643	878
94.7405	0	787	440	344	238	281	329	244	208	287	348	258	157	154	644	872
94.8634	0	785	441	345	240	281	327	246	208	287	349	258	156	155	645	871
94.9862	0	791	445	347	244	283	328	249	210	289	353	262	157	156	646	870
95.1091	0	794	447	349	248	286	330	251	210	290	358	264	158	158	648	880
95.232	0	791	451	351	252	293	333	254	210	293	361	265	159	160	650	879
95.3549	0	785	445	349	241	287	331	248	209	290	353	261	157	156	646	872
95.4778	0	787	440	342	238	279	327	246	210	287	349	258	157	155	643	866
95.6006	0	789	439	345	239	279	328	244	210	287	349	259	157	154	644	875
95.7235	0	782	441	344	241	280	326	245	207	288	349	259	157	155	645	874
95.8464	0	782	444	346	243	282	328	250	209	289	354	261	158	158	646	872
95.9693	0	789	447	347	248	286	329	252	211	291	358	263	158	159	648	870
96.0922	0	796	451	349	253	291	332	256	211	292	362	265	159	161	650	881
96.215	0	787	448	351	243	290	332	249	210	291	354	262	158	157	648	877
96.3379	0	783	441	343	239	278	328	245	210	288	350	259	157	155	644	871
96.4608	0	785	442	344	239	280	327	246	210	287	350	259	158	155	644	867
96.5837	0	791	442	344	239	281	327	246	210	287	350	259	157	156	644	876
96.7066	0	785	445	346	245	282	328	250	208	289	353	262	158	156	646	876
96.8294	0	784	447	346	249	284	329	253	209	291	359	263	158	159	647	868
96.9523	0	787	448	351	247	293	331	252	211	291	359	264	158	159	647	875
97.0752	0	786	442	343	238	278	329	246	209	288	350	258	157	154	643	875
97.1981	0	783	439	341	237	276	327	245	208	286	350	257	156	154	641	872
97.321	0	779	439	342	238	277	327	246	208	287	351	258	157	155	641	867
97.4438	0	783	441	343	242	281	327	249	210	289	354	258	158	156	643	868
97.5667	0	789	444	346	246	282	328	252	210	291	357	261	159	157	644	873
97.6896	0	787	448	347	251	284	330	255	209	291	359	263	160	158	646	871
97.8125	0	782	446	348	240	292	331	254	210	290	356	261	158	156	645	869
97.9354	0	785	438	341	233	277	328	244	211	287	349	255	157	153	638	866
98.0582	0	787	436	339	235	276	325	245	208	286	348	255	156	153	638	867
98.1811	0	778	436	339	235	276	325	244	208	285	349	255	157	152	638	863
98.304	0	779	438	340	240	279	325	249	209	286	352	256	157	154	641	863
98.4269	0	782	441	342	243	279	327	252	210	287	356	259	158	155	641	865
98.5498	0	784	446	344	247	282	329	255	210	289	359	260	159	157	644	873
98.6726	0	786	442	347	240	287	331	249	209	288	354	259	157	155	642	866
98.7955	0	781	436	338	234	274	326	245	210	284	349	255	157	151	637	862
98.9184	0	781	435	338	235	276	325	244	209	285	349	255	156	152	637	860
99.0413	0	781	436	340	236	275	325	244	207	285	350	255	157	153	638	870
99.1642	0	780	439	341	239	277	325	249	208	286	354	256	157	154	640	863
99.287	0	781	442	341	243	279	327	252	210	287	358	259	158	155	641	864
99.4099	0	790	446	344	248	284	329	256	210	289	362	261	159	157	643	866
99.5328	0	785	442	347	241	287	332	252	209	289	359	259	159	155	642	869
99.6557	0	781	439	340	236	275	328	248	208	285	354	254	156	153	637	864
99.7786	0	785	438	340	236	277	328	250	209	286	356	253	158	153	638	859
99.9014	0	791	440	341	239	278	330	251	209	286	358	255	157	154	639	870
100.024	0	788	442	343	243	279	331	253	209	289	360	258	158	155	641	870
100.147	0	788	445	346	247	283	331	256	210	289	362	259	158	156	643	869
100.27	0	791	448	349	249	291	335	258	213	291	364	262	159	157	644	865
100.393	0	795	442	344	237	280	333	250	212	287	355	257	157	154	641	872
100.516	0	789	441	343	235	277	330	247	209	286	352	255	156	153	640	870
100.639	0	788	440	343	236	278	330	247	210	285	351	256	156	153	640	866
100.762	0	790	443	343	239	279	330	250	212	286	354	258	157	154	642	862
100.884	0	799	446	347	244	281	332	251	211	287	358	261	158	155	644	873
101.007	0	795	449	348	249	285	333	256	210	289	360	262	159	157	647	874
101.13	0	793	450	352	247	293	334	253	212	291	361	263	158	159	648	871
101.253	0	793	444	347	237	280	333	248	212	287	353	257	157	154	643	868
101.376	0	795	441	346	234	279	330	247	211	287	350	256	156	153	642	871
101.499	0	792	442	345	236	279	330	246	209	286	350	257	156	154	644	870
101.622	0	788	445	346	240	281	330	246	210	287	352	259	157	155	645	868
101.745	0	794	447	349	243	284	331	250	213	289	353	263	157	157	647	869
101.868	0	802	451	351	247	287	333	252	214	292	353	267	159	158	650	874
101.99	0	797	453	354	250	295	334	254	213	293	357	268	159	159	653	876
102.113	0	789	449	352	239	285	333	246	214	290	348	264	157	156	648	869
102.236	0	794	445	347	237	280	329	243	215	288	345	262	156	154	646	868
102.359	0	792	445	349	237	282	329	242	214	288	344	263	156	155	648	871
102.482	0	792	448	348	240	283	329	245	212	290	346	264	157	156	649	868
102.605	0	791	450	351	244	285	330	247	213	291	351	267	157	158	652	868
102.728	0	794	453	353	249	289	332	252	216	293	354	270	158	159	653	873
102.851	0	796	456	357	253	297	335	253	215	295	357	272	159	161	656	876
102.973	0	794	452	356	241	288	334	247	215	292	350	267	157	157	652	871
103.096	0	790	449	350	240	282	329	246	216	291	347	265	157	156	651	869
103.219	0	792	449	351	240	284	331	247	215	291	348	265	157	157	650	871
103.342	0	791	451	351	243	285	331	248	214	293	351	267	158	158	652	877
103.465	0	791	454	354	246	289	331	253	215	294	355	270	158	158	654	871
103.588	0	793	457	355	252	292	334	255	217	296	359	272	159	160	655	871
103.711	0	795	454	357	244	291	336	251	217	295	355	268	158	158	653	876
103.834	0	790	450	351	238	282	331	247	215	292	350	266	157	156	649	870
103.956	0	786	450	350	239	285	330	247	215	291	350	265	156	156	650	868
104.079	0	793	450	352	243	285	330	247	216	291	351	266	158	157	650	864
104.202	0	797	454	354	246	286	331	251	216	293	354	269	159	159	653	873
104.325	0	793	457	356	252	290	333	255	214	296	357	272	159	161	655	874
104.448	0	791	458	358	250	298	336	252	216	294	357	271	159	161	655	870
104.571	0	790	450	351	238	283	332	246	216	289	350	265	157	156	648	862
104.694	0	793	448	349	236	283	329	245	215	289	347	264	156	156	647	868
104.817	0	788	448	349	237	284	329	244	213	289	348	264	156	156	649	868
104.94	0	785	449	350	242	285	329	247	214	289	348	266	157	158	650	863
105.062	0	790	453	352	246	287	330	249	216	291	351	269	157	158	651	859
105.185	0	800	455	353	249	290	332	252	216	293	354	270	158	160	653	871
105.308	0	791	452	355	241	294	333	246	215	291	349	268	157	158	652	864
105.431	0	785	447	346	234	283	328	242	214	287	343	263	156	154	647	863
105.554	0	788	445	347	235	283	327	241	215	286	341	262	156	155	647	858
105.677	0	794	446	346	237	282	327	243	213	287	343	262	156	156	646	862
105.8	0	790	448	348	241	284	328	244	212	288	345	265	156	157	649	862
105.923	0	787	450	350	244	287	329	247	214	289	349	267	157	158	650	862
106.045	0	795	455	352	247	291	330	249	216	291	352	270	158	160	652	865
106.168	0	798	451	353	241	290	332	245	214	289	348	266	157	158	650	868
106.291	0	790	446	346	235	280	326	240	213	286	343	262	155	156	646	863
106.414	0	788	445	345	235	282	326	241	213	285	344	260	155	155	646	864
106.537	0	791	445	345	238	281	326	242	214	285	346	261	156	157	646	866
106.66	0	792	447	346	241	282	327	245	213	287	348	262	157	157	648	873
106.783	0	796	449	347	243	284	329	247	212	289	352	265	157	159	650	870
106.906	0	792	450	351	244	290	331	248	215	289	353	265	156	158	650	871
107.028	0	789	445	345	235	280	329	244	213	287	347	259	155	156	646	869
107.151	0	789	443	341	235	279	326	243	212	286	346	259	155	156	644	871
107.274	0	791	443	343	236	278	326	243	211	286	348	259	155	156	645	868
107.397	0	788	444	344	238	281	326	245	213	287	351	260	156	157	646	869
107.52	0	791	447	346	242	282	328	250	213	289	355	263	157	157	648	870
107.643	0	791	449	346	247	285	330	253	212	292	360	264	158	159	649	874
107.766	11	787	449	351	243	291	333	251	211	291	358	262	158	158	649	872
107.889	0	785	441	343	234	279	329	244	212	287	352	257	156	155	643	864
108.012	0	785	438	339	232	277	327	243	210	286	352	254	155	154	642	873
108.134	0	778	437	339	233	276	326	244	208	287	351	254	156	155	643	868
108.257	0	773	439	341	238	276	327	246	207	288	353	256	157	157	644	865
108.38	0	779	440	343	240	280	328	248	210	288	356	259	158	157	646	862
108.503	0	784	444	345	246	283	329	251	210	291	359	260	158	158	647	873
108.626	0	775	445	349	246	290	332	252	209	293	359	263	159	158	648	871
108.749	0	768	440	343	234	278	329	244	209	287	350	257	156	156	645	862
108.872	0	769	435	339	233	275	326	242	210	286	347	256	155	154	642	853
108.995	0	771	434	340	234	276	325	240	209	286	346	257	156	155	642	858
109.117	0	764	435	341	236	275	323	242	207	288	346	257	157	156	643	859
109.24	0	763	439	343	239	277	325	246	208	288	349	260	157	158	645	855
109.363	0	764	441	345	243	281	326	250	211	290	353	264	158	159	647	857
109.486	0	770	445	347	248	284	327	252	210	293	356	267	159	161	650	863
109.609	0	767	444	349	242	287	329	244	209	293	348	264	157	159	650	858
109.732	0	759	438	343	235	275	324	241	210	289	341	261	156	156	647	850
109.855	0	760	438	344	236	275	323	241	211	290	342	261	157	156	646	853
109.978	0	766	438	344	236	277	322	241	209	290	343	262	157	156	646	851
110.1	0	762	442	344	241	281	323	244	209	292	346	264	157	157	648	867
110.223	0	761	446	347	246	282	323	247	212	293	348	268	158	159	649	857
110.346	0	769	449	350	248	288	327	250	213	295	352	269	159	160	653	864
110.469	0	769	444	351	239	283	328	244	212	292	346	266	158	158	651	863
110.592	0	762	442	345	238	276	324	241	210	290	343	263	157	157	648	856
110.715	0	761	443	346	239	277	325	243	212	289	343	263	156	158	649	850
110.838	0	766	444	347	241	278	325	244	212	291	347	266	157	159	650	854
110.961	0	768	448	348	246	281	327	247	212	293	351	269	159	161	651	853
111.084	0	770	451	350	253	283	328	253	212	295	356	271	159	162	654	852
111.206	0	771	455	355	255	296	332	254	214	295	359	272	159	163	655	855
111.329	0	771	449	353	242	282	332	247	214	294	351	266	158	160	652	853
111.452	0	769	446	347	239	276	327	243	212	291	348	264	156	158	649	854
111.575	0	772	447	347	241	278	327	245	211	290	349	264	157	159	649	851
111.698	0	768	449	347	244	279	327	248	213	291	351	266	157	160	650	851
111.821	0	772	452	350	249	282	329	252	214	293	355	269	158	161	652	853
111.944	0	775	456	352	254	287	331	255	213	294	361	270	159	164	654	858
112.067	0	775	460	355	259	291	333	258	213	295	366	273	160	165	658	860
112.189	0	777	457	357	248	294	335	257	217	294	359	270	159	162	655	857
112.312	0	778	452	351	243	277	331	249	215	291	353	265	158	158	651	854
112.435	0	775	452	350	245	280	330	250	213	294	353	265	158	160	652	855
112.558	0	773	453	350	246	280	330	250	212	292	355	267	158	162	653	855
112.681	0	777	457	352	254	284	332	253	215	293	359	270	160	162	654	856
112.804	0	786	460	354	256	287	333	257	216	297	363	272	160	165	656	862
112.927	0	785	465	356	261	293	335	260	214	299	366	275	161	167	659	865
113.05	0	782	465	361	258	299	337	259	215	297	364	274	160	165	658	862
113.172	0	786	459	355	248	281	333	252	216	294	357	269	159	162	654	855
113.295	0	789	457	354	249	282	334	252	215	294	358	267	159	161	655	864
113.418	0	783	459	355	250	282	333	253	214	295	358	270	159	162	655	864
113.541	0	784	462	355	255	286	334	257	214	296	362	272	160	164	656	863
113.664	0	786	465	358	259	290	335	260	216	297	366	273	160	166	658	860
113.787	0	795	467	361	264	295	338	264	217	300	370	274	161	168	661	873
113.91	0	786	463	361	252	288	338	256	215	298	362	270	160	163	656	869
114.033	0	785	460	354	248	281	334	254	216	295	358	269	159	162	654	863
114.156	0	787	460	355	249	283	334	254	216	296	359	269	159	162	655	859
114.278	0	793	460	357	252	285	335	256	215	296	362	271	160	163	656	870
114.401	0	789	463	358	258	288	335	258	214	298	365	272	160	165	657	869
114.524	0	787	467	360	264	291	337	264	215	299	368	274	161	167	659	867
114.647	0	791	469	364	264	301	339	264	218	300	369	274	161	168	660	869
114.77	0	793	462	358	246	289	337	256	215	297	359	270	160	162	655	870
114.893	0	785	459	354	247	282	334	250	214	294	356	267	159	162	654	867
115.016	0	780	459	352	247	286	332	251	214	295	356	268	159	161	653	868
115.139	0	783	458	355	251	288	332	254	215	295	357	269	160	161	654	863
115.261	0	787	460	356	256	290	334	256	214	297	362	271	160	164	656	868
115.384	0	786	463	359	261	293	335	259	213	298	364	272	161	166	658	868
115.507	0	781	465	361	260	303	337	260	215	299	365	274	161	165	659	865
115.63	0	782	459	356	247	287	334	253	215	296	356	268	159	162	655	863
115.753	0	786	455	353	245	286	331	250	213	295	352	267	159	159	653	863
115.876	0	777	455	352	247	287	331	250	211	294	352	268	159	160	653	858
115.999	0	775	456	353	251	288	330	252	213	295	354	269	160	162	654	859
116.122	0	780	458	355	255	291	331	254	214	296	359	271	160	163	656	860
116.244	0	783	461	356	258	293	334	257	214	298	361	272	161	165	658	867
116.367	0	781	461	360	254	301	335	255	213	298	358	272	160	164	658	863
116.49	0	777	456	353	244	285	330	249	213	294	351	267	159	160	653	859
116.613	0	779	454	352	245	287	329	248	214	294	351	267	159	160	652	860
116.736	0	777	454	352	246	286	329	248	211	295	351	268	159	160	653	864
116.859	0	781	456	353	251	288	329	251	211	295	354	269	160	161	655	861
116.982	0	779	459	355	254	291	331	255	214	295	359	272	161	163	656	863
117.105	0	784	462	356	259	296	332	258	214	297	361	273	161	164	658	865
117.228	0	780	456	358	248	292	333	251	212	295	353	268	160	160	655	866
117.35	0	779	451	349	241	284	328	245	211	292	350	265	158	157	650	860
117.473	0	775	451	348	242	284	327	248	212	291	350	264	159	158	650	859
117.596	0	779	450	349	246	285	325	246	211	292	351	264	159	159	650	859
117.719	0	778	451	351	248	285	328	249	210	294	352	266	159	160	652	861
117.842	0	778	454	352	252	288	328	253	210	293	357	268	160	161	653	863
117.965	0	780	458	354	257	294	330	257	212	296	362	269	160	162	654	862
118.088	0	782	453	353	246	289	331	250	211	294	354	265	160	159	651	866
118.211	0	775	447	348	237	285	327	248	207	291	349	262	158	156	647	861
118.333	0	772	448	345	240	283	326	245	208	289	348	261	158	155	648	858
118.456	0	778	447	348	243	282	324	246	209	290	349	262	158	158	649	854
118.579	0	781	450	349	246	285	326	250	209	292	352	265	159	158	650	863
118.702	0	778	453	351	252	288	328	252	209	294	355	266	160	160	652	864
118.825	0	779	456	352	255	294	328	253	210	294	360	269	160	162	654	864
118.948	0	774	452	352	246	289	329	250	211	294	354	266	160	158	650	855
119.071	0	782	447	346	241	281	326	245	211	291	348	262	158	156	647	862
119.194	0	776	447	347	241	283	325	246	208	290	346	263	158	156	648	862
119.316	0	775	446	347	244	282	326	247	209	291	348	264	159	158	648	859
119.439	0	780	450	349	246	286	326	250	211	293	352	265	159	158	650	856
119.562	0	787	453	351	251	287	329	253	210	294	356	268	160	160	652	868
119.685	0	781	454	355	253	296	330	253	209	295	357	268	159	161	653	868
119.808	0	776	448	348	242	284	327	246	210	291	350	262	158	156	648	861
119.931	0	779	446	346	240	281	327	247	211	290	349	262	158	155	648	856
120.054	0	787	446	347	243	282	327	245	209	292	350	262	158	156	648	865
120.177	0	779	448	348	245	283	327	248	208	293	352	264	159	158	650	865
120.3	0	778	452	349	249	286	329	251	210	294	356	265	159	159	652	857
120.422	0	784	455	351	255	289	331	256	211	296	361	266	160	160	653	866
120.545	0	789	456	355	255	297	335	258	211	297	362	268	161	160	655	873
120.668	0	782	450	349	239	285	331	251	209	294	352	262	158	155	650	862
120.791	0	776	446	346	239	281	328	246	210	291	349	261	158	155	649	863
120.914	0	781	446	346	241	282	328	247	211	291	349	262	158	155	649	863
121.037	0	787	447	347	243	282	329	248	210	293	351	263	159	157	650	867
121.16	0	784	449	349	248	286	329	251	209	295	354	266	159	158	652	865
121.283	0	783	454	351	254	288	331	255	211	295	358	268	159	160	654	868
121.405	0	788	458	354	258	296	333	258	213	297	362	270	160	161	656	871
121.528	0	784	450	354	243	286	334	248	210	295	353	264	159	156	652	869
121.651	0	783	446	348	241	279	328	245	210	293	348	262	157	154	650	865
121.774	0	779	446	346	241	281	329	247	211	293	349	262	158	155	650	863
121.897	0	781	446	348	244	283	329	249	211	293	351	263	158	157	651	865
122.02	0	783	449	349	248	285	330	251	210	296	354	265	159	157	652	868
122.143	0	786	453	350	253	286	330	254	211	296	357	268	159	160	655	868
122.266	0	783	458	354	256	295	333	257	213	297	362	270	159	162	657	868
122.388	0	782	451	354	245	288	332	249	212	296	353	266	159	156	653	866
122.511	0	781	447	348	242	279	329	247	209	293	349	263	157	155	650	871
122.634	0	776	447	347	243	279	328	247	209	293	350	263	158	156	650	864
122.757	0	777	448	349	246	281	327	250	211	292	352	263	158	157	651	863
122.88	0	783	450	350	249	284	328	255	211	295	357	266	159	158	652	866
123.003	0	780	453	352	255	286	331	257	210	296	361	268	161	161	654	871
123.126	0	779	455	356	256	295	332	259	210	297	363	269	160	161	655	868
123.249	0	778	447	351	242	280	330	250	211	294	354	263	158	156	648	861
123.372	0	777	444	346	240	275	327	248	210	293	351	261	159	155	645	868
123.494	0	769	442	345	241	277	326	248	208	291	350	260	158	154	646	863
123.617	0	765	444	346	244	279	325	249	208	291	353	261	159	155	648	861
123.74	0	768	445	348	249	282	327	253	210	293	357	264	160	158	649	857
123.863	0	776	449	349	254	284	329	257	210	294	362	267	160	159	650	868
123.986	0	771	451	354	255	295	331	258	208	295	364	266	161	161	652	869
124.109	0	761	444	350	237	283	329	253	208	291	353	261	159	156	645	859
124.232	0	761	439	344	238	274	324	246	209	289	350	259	159	153	642	853
124.355	0	764	438	345	239	276	323	246	207	290	349	260	159	154	642	861
124.477	0	755	439	343	245	277	323	248	206	290	350	261	159	155	644	856
124.6	0	753	442	346	249	279	323	253	207	291	354	264	160	157	646	848
124.723	0	761	446	348	253	282	324	254	209	293	358	266	161	159	647	856
124.846	0	765	449	351	257	291	326	257	208	294	360	268	162	161	650	862
124.969	0	755	442	349	240	281	325	248	206	292	349	262	159	156	644	852
125.092	0	748	438	341	240	272	320	245	206	289	346	260	159	154	642	850
125.215	0	753	436	343	239	274	320	243	208	289	346	260	159	154	642	850
125.338	0	757	438	343	244	275	320	247	205	290	347	262	160	155	643	853
125.46	0	752	441	345	249	277	321	250	205	290	351	265	160	157	645	851
125.583	0	754	445	346	252	281	322	253	208	291	354	266	160	159	647	854
125.706	0	756	445	351	249	287	324	250	208	292	353	265	161	157	646	854
125.829	0	750	436	343	238	270	319	244	206	290	344	261	159	152	641	853
125.952	0	751	435	341	240	272	317	242	204	288	345	261	159	153	640	849
126.075	0	748	436	341	240	272	316	243	206	287	346	261	159	154	641	848
126.198	0	750	437	343	244	274	317	246	207	289	348	263	160	156	643	850
126.321	0	753	441	344	249	277	320	251	205	292	351	264	161	157	645	859
126.444	0	753	445	347	251	286	321	252	207	291	355	266	161	159	646	855
126.566	0	749	437	344	238	278	321	248	207	288	346	260	160	154	640	845
126.689	0	751	432	337	235	269	316	241	205	286	342	257	158	151	636	852
126.812	0	747	430	336	233	271	315	242	203	285	341	257	158	151	637	847
126.935	0	745	430	337	237	271	313	240	204	285	342	258	158	152	637	846
127.058	0	753	434	339	242	272	314	245	206	287	345	260	160	154	639	843
127.181	0	757	438	342	247	275	317	247	206	289	350	263	160	156	642	855
127.304	0	752	440	345	246	284	319	247	204	289	349	263	160	155	643	853
127.427	0	745	431	338	234	271	315	241	204	286	341	256	158	151	635	845
127.549	0	745	427	335	232	267	313	238	205	283	339	255	159	150	633	838
127.672	0	753	427	335	233	269	312	238	204	284	338	255	158	150	633	846
127.795	0	750	429	336	235	270	313	241	203	286	341	256	158	152	635	847
127.918	0	750	433	337	241	272	314	243	204	287	343	259	159	153	637	845
128.041	0	756	437	340	246	276	316	247	206	289	347	261	159	155	639	842
128.164	0	761	437	345	245	285	319	246	207	288	347	262	160	154	641	853
128.287	0	754	430	337	233	269	314	238	204	285	337	256	157	150	635	848
128.41	0	750	429	332	232	268	312	237	204	284	336	255	157	149	634	838
128.532	0	754	428	336	234	268	312	238	205	284	337	254	157	149	635	844
128.655	0	757	431	336	237	269	313	239	203	285	340	256	159	151	636	849
128.778	0	758	434	339	240	272	315	243	203	286	343	258	160	153	638	847
128.901	0	757	437	340	244	277	316	247	206	288	348	260	159	155	640	851
129.024	0	760	434	341	237	277	318	242	206	287	341	258	158	152	638	848
129.147	0	757	427	335	233	266	313	238	203	284	337	254	157	149	633	848
129.27	0	754	428	334	234	266	312	238	203	285	337	254	157	149	635	845
129.393	0	754	430	336	235	268	312	240	204	285	338	256	158	151	635	846
129.516	0	758	433	337	241	270	313	243	205	287	344	259	158	152	638	848
129.638	0	759	437	339	245	272	316	245	204	289	347	260	160	154	640	853
129.761	0	763	440	344	247	283	318	247	204	289	348	261	159	156	642	851
129.884	0	755	429	339	233	268	315	238	206	285	338	256	158	150	635	846
130.007	0	752	425	332	230	264	312	236	204	283	335	253	157	149	633	844
130.13	0	750	424	332	230	266	311	235	202	284	336	253	156	149	635	845
130.253	0	744	426	334	234	265	311	238	203	284	336	255	158	150	635	843
130.376	0	750	430	337	239	269	311	242	204	285	340	258	159	152	636	840
130.499	0	758	434	339	242	274	314	245	205	287	345	260	159	153	639	851
130.621	0	754	436	343	244	283	317	244	204	288	344	260	161	154	641	849
130.744	0	745	426	336	231	266	315	236	204	284	335	255	158	149	635	843
130.867	0	748	423	331	230	263	310	235	204	283	332	253	157	149	633	837
130.99	0	750	423	335	230	265	309	235	203	282	332	253	159	148	633	845
131.113	0	745	425	335	235	266	310	236	202	284	335	254	158	150	635	844
131.236	0	746	430	336	240	269	311	241	203	285	338	258	159	151	637	843
131.359	0	749	435	339	245	272	313	245	206	287	344	261	159	155	640	841
131.482	0	760	437	344	247	282	316	245	204	288	346	262	160	155	642	853
131.604	0	748	428	339	232	266	314	237	203	286	336	255	158	150	636	847
131.727	0	745	425	334	231	264	311	237	203	283	336	254	157	149	635	843
131.85	0	747	427	335	232	266	312	238	204	283	335	255	158	149	635	838
131.973	0	751	429	337	237	267	312	239	204	285	338	257	158	150	637	848
132.096	0	751	433	339	242	270	313	242	203	286	342	260	159	152	639	849
132.219	0	750	438	341	244	275	314	244	205	287	346	261	159	154	640	842
132.342	0	754	433	342	236	273	316	241	206	286	339	259	159	150	638	845
132.465	0	757	426	335	231	264	311	236	204	285	335	253	157	149	635	847
132.588	0	751	428	334	231	266	312	236	203	285	335	255	157	149	636	842
132.71	0	749	430	336	236	265	311	239	203	284	337	255	158	151	637	846
132.833	0	757	433	338	240	269	313	243	206	285	342	258	159	151	638	848
132.956	0	758	437	341	244	271	314	247	205	288	345	261	160	153	640	853
133.079	0	757	439	345	242	281	317	243	204	287	344	261	159	153	640	849
133.202	0	752	429	337	230	264	314	235	205	283	334	255	157	148	634	844
133.325	0	752	425	333	229	264	310	234	205	282	332	253	157	146	633	843
133.448	0	751	425	334	230	264	309	233	203	282	332	254	157	148	634	844
133.571	0	752	428	334	233	267	310	237	202	283	334	255	157	150	635	842
133.693	0	753	432	336	238	268	310	239	205	283	337	257	158	150	636	842
133.816	0	759	436	338	242	273	312	241	205	285	341	259	160	152	638	844
133.939	0	754	431	341	234	274	314	236	203	285	335	257	158	149	636	839
134.062	0	747	425	330	226	262	308	231	202	279	328	252	156	147	630	838
134.185	0	748	422	328	226	263	306	231	203	279	327	251	156	145	629	833
134.308	0	752	423	330	227	261	306	231	203	279	327	252	156	146	631	843
134.431	0	749	425	331	231	264	307	233	202	281	330	253	157	148	632	842
134.554	0	749	428	333	236	267	308	238	203	281	334	255	157	151	634	842
134.676	0	758	432	336	238	277	311	238	204	282	339	257	157	151	636	840
134.799	0	755	425	334	229	266	311	232	202	280	330	253	157	146	631	844
134.922	0	746	419	326	224	260	306	229	200	277	326	249	154	146	628	840
135.045	0	743	420	326	225	261	305	229	201	277	325	250	155	146	628	837
135.168	0	746	422	329	226	262	305	230	203	276	325	252	155	147	631	832
135.291	0	755	424	329	232	264	305	231	202	279	325	255	155	149	636	838
135.414	0	752	430	331	234	267	308	233	202	281	330	258	156	150	636	841
135.537	0	750	429	335	233	275	310	232	203	281	329	258	156	150	636	840
135.66	0	749	423	327	225	262	306	228	204	278	322	253	154	147	632	832
135.782	0	752	420	326	226	262	306	225	203	277	322	250	154	146	632	841
135.905	0	750	421	326	226	263	305	227	201	278	321	252	154	146	632	842
136.028	0	749	424	327	229	265	306	229	203	278	323	254	156	147	633	834
136.151	0	755	427	330	233	265	308	232	204	280	328	256	152	150	634	843
136.274	0	760	430	334	234	273	312	233	204	280	330	258	156	150	637	848
136.397	0	753	421	328	224	262	310	227	202	277	323	252	153	145	633	839
136.52	0	748	419	321	223	258	305	227	203	277	323	250	153	145	630	840
136.643	0	753	419	323	225	261	305	227	203	276	323	250	153	145	631	840
136.765	0	760	420	325	227	263	307	229	202	278	326	251	154	146	632	844
136.888	0	755	423	328	231	266	308	232	202	279	329	254	155	149	634	843
137.011	0	755	429	330	235	269	310	235	204	281	334	256	154	150	635	847
137.134	0	757	424	332	228	270	313	232	206	280	330	254	155	149	636	845
137.257	0	752	417	323	223	258	309	228	202	278	324	249	152	145	630	845
137.38	0	749	415	321	223	258	308	226	202	277	323	248	152	144	629	841
137.503	0	749	415	321	224	259	307	228	203	277	325	248	153	146	631	842
137.626	0	751	419	325	228	261	308	230	204	278	328	249	153	147	633	843
137.748	0	755	423	327	233	264	309	234	204	280	331	252	155	148	634	849
137.871	0	760	428	331	235	269	312	236	203	282	335	255	153	150	636	847
137.994	0	753	422	330	227	268	314	231	205	278	329	251	153	147	634	845
138.117	0	751	415	322	221	257	309	228	204	276	325	248	152	145	629	842
138.24	0	751	415	321	223	257	309	225	202	277	323	247	152	144	629	844
138.363	0	748	414	323	223	259	308	228	202	277	324	248	153	146	630	842
138.486	0	750	419	326	228	261	309	232	204	277	328	250	153	147	632	843
138.609	0	759	424	328	231	266	311	234	204	280	332	252	155	149	635	846
138.732	0	759	429	331	235	270	314	237	204	283	337	256	156	151	637	852
138.854	0	751	424	333	229	269	315	234	204	281	332	252	154	149	635	849
138.977	0	756	417	325	223	257	310	229	205	278	327	249	153	146	632	840
139.1	0	757	417	326	224	259	309	228	204	278	325	248	153	146	632	850
139.223	0	751	420	327	226	261	310	229	203	279	327	250	153	148	634	848
139.346	0	752	423	330	231	262	311	233	204	280	331	253	154	149	634	847
139.469	0	756	428	332	236	267	312	237	205	282	334	255	154	151	634	844
139.592	0	767	432	335	240	273	315	239	205	284	339	258	157	153	639	857
139.715	0	759	428	337	232	269	318	234	206	283	332	254	155	150	636	853
139.837	0	754	423	329	227	259	312	233	205	280	329	251	154	148	634	848
139.96	0	759	424	331	229	262	313	232	207	280	330	251	154	149	635	843
140.083	0	766	426	334	230	262	313	235	205	282	332	253	154	150	635	853
140.206	0	761	430	336	237	266	314	239	204	283	336	255	156	152	638	853
140.329	0	760	435	338	239	270	316	240	206	285	339	258	157	153	641	847
140.452	0	764	435	342	238	277	318	241	208	284	339	257	157	153	640	852
140.575	0	763	426	333	228	262	314	233	205	280	331	252	155	149	635	852
140.698	0	760	427	333	231	264	312	235	204	282	332	252	154	150	635	845
140.82	0	755	428	336	232	264	313	235	205	281	333	253	155	151	636	847
140.943	0	763	432	337	237	267	314	238	206	283	336	255	156	153	637	850
141.066	0	769	436	339	240	271	315	241	205	285	342	258	158	154	640	854
141.189	0	765	441	342	246	278	318	245	204	287	344	261	158	156	643	852
141.312	0	758	435	340	235	273	318	238	206	284	337	257	157	153	638	849
141.435	0	759	427	334	230	262	313	235	205	281	333	253	156	150	634	845
141.558	0	755	427	335	230	264	312	235	203	281	332	253	155	150	634	847
141.681	0	756	429	334	234	265	311	236	202	281	333	254	156	151	634	844
141.804	0	755	431	337	238	269	312	238	205	283	336	256	156	153	636	844
141.926	0	758	436	340	244	272	314	242	206	284	341	259	158	155	639	846
142.049	0	760	440	344	247	280	317	245	205	287	345	262	159	156	640	851
142.172	0	753	431	339	235	270	316	237	205	283	335	256	156	152	634	843
142.295	0	751	428	333	231	262	312	234	205	281	332	253	156	150	632	839
142.418	0	752	427	336	232	267	311	235	204	281	332	255	157	150	632	843
142.541	0	750	429	335	236	267	312	236	202	282	333	255	157	153	633	839
142.664	0	749	434	338	242	271	312	240	204	284	338	259	158	155	635	840
142.787	0	755	437	340	245	275	314	244	206	285	342	261	158	156	638	839
142.909	0	760	440	344	246	283	318	245	206	286	342	262	159	156	639	850
143.032	0	751	432	337	235	266	313	236	204	283	335	256	156	152	634	841
143.155	0	748	431	336	237	266	312	236	204	282	335	255	157	152	633	838
143.278	0	751	432	337	236	267	312	238	206	283	336	256	157	153	634	836
143.401	1	758	435	339	243	271	313	241	204	285	340	258	158	154	635	845
143.524	0	755	439	340	247	272	315	245	203	287	345	260	159	156	638	848
143.647	0	757	441	344	249	283	317	247	205	288	348	263	158	157	640	845
143.77	0	755	434	340	236	270	317	241	205	285	340	257	158	152	634	839
143.892	0	760	431	338	237	267	314	239	205	284	339	256	158	153	634	846
144.015	0	754	433	336	238	269	314	241	203	285	340	257	158	154	635	846
144.138	0	753	435	339	242	272	314	243	205	285	342	258	158	155	637	838
144.261	0	756	439	341	246	275	315	246	207	287	346	261	158	156	639	845
144.384	0	763	442	347	248	285	319	246	206	289	346	262	160	158	641	851
144.507	0	756	432	339	236	271	316	238	204	286	336	258	157	152	636	839
144.63	0	752	430	335	235	269	313	236	205	284	335	256	157	152	634	838
144.753	0	757	431	337	235	270	313	237	206	283	334	257	157	152	634	840
144.876	0	763	433	339	238	273	313	238	204	286	336	258	157	153	635	845
144.998	0	760	435	340	243	275	315	242	204	286	338	261	158	154	638	843
145.121	0	758	438	342	244	283	316	243	206	287	341	261	158	155	639	848
145.244	0	759	430	337	231	274	315	234	206	284	333	256	157	151	632	843
145.367	0	757	426	333	230	269	312	232	203	281	328	253	155	150	630	845
145.49	0	755	425	332	231	269	310	232	203	282	329	253	155	150	632	840
145.613	0	756	427	333	231	270	311	235	204	282	331	254	156	151	633	843
145.736	0	760	430	336	237	273	313	238	205	283	336	258	157	152	634	845
145.859	0	764	434	338	243	276	315	241	205	284	339	259	159	154	636	850
145.981	0	762	430	337	234	278	316	237	203	283	334	257	156	151	633	845
146.104	0	757	424	330	228	268	312	231	205	280	330	251	155	149	628	841
146.227	0	758	421	329	228	268	311	233	204	280	330	251	155	149	628	841
146.35	0	758	424	330	230	268	312	233	203	280	332	252	155	150	629	849
146.473	0	753	426	332	234	272	313	237	203	282	338	254	156	150	631	845
146.596	0	758	431	335	239	278	317	241	205	284	344	256	155	152	630	847
146.719	0	764	434	339	244	287	321	246	206	287	350	258	155	154	633	850
146.842	0	760	427	336	233	281	323	239	205	285	343	254	156	151	630	850
146.964	0	757	423	332	230	272	319	238	205	282	339	251	155	148	627	846
147.087	0	764	424	334	233	275	320	238	206	283	340	253	155	150	628	841
147.21	0	769	427	335	234	275	322	240	206	283	340	254	155	150	630	852
147.333	0	764	430	336	237	280	322	242	205	286	342	257	157	152	631	851
147.456	0	766	434	339	243	282	323	244	207	287	347	259	156	153	633	851
147.579	0	769	437	342	245	290	326	248	209	287	347	260	155	153	634	849
147.702	0	773	426	337	232	277	325	241	207	285	342	254	156	150	631	854
147.825	0	767	429	335	233	276	323	240	205	285	342	254	155	150	630	854
147.948	0	767	430	337	235	276	323	242	206	285	343	253	155	151	631	851
148.07	0	773	431	337	238	278	324	246	208	286	347	255	157	152	634	848
148.193	0	782	436	342	242	284	327	248	207	288	352	257	158	154	635	861
148.316	0	776	438	345	246	293	330	252	207	289	354	259	156	155	636	862
148.439	0	769	432	340	234	280	329	243	207	286	346	254	157	150	633	853
148.562	0	774	429	337	233	277	326	243	208	285	346	253	155	149	632	853
148.685	0	778	430	338	235	279	326	242	206	286	346	253	156	151	634	858
148.808	0	775	434	341	239	281	327	245	206	288	347	256	156	152	635	857
148.931	0	773	437	344	244	285	328	250	208	288	352	258	157	154	635	856
149.053	0	781	442	347	249	289	330	255	209	290	358	260	156	155	638	859
149.176	0	783	436	347	238	289	333	247	208	289	351	256	158	152	637	860
149.299	0	774	429	339	232	277	328	242	207	285	345	252	156	149	633	852
149.422	0	771	430	338	233	279	326	243	208	285	345	252	156	149	632	851
149.545	0	775	432	341	235	279	326	244	210	285	345	255	156	150	635	852
149.668	0	776	434	343	239	281	327	246	209	289	346	256	158	153	637	856
149.791	0	780	439	345	245	285	328	250	208	288	350	259	159	154	639	854
149.914	0	775	442	349	246	294	330	251	210	289	354	261	159	154	640	856
150.036	0	774	435	344	235	282	329	244	211	287	345	257	158	151	636	852
150.159	0	772	430	340	231	277	325	241	208	285	341	254	157	148	634	852
150.282	0	774	431	339	233	278	322	241	208	284	340	255	156	150	634	848
150.405	0	771	433	341	236	278	323	245	209	284	342	255	157	151	635	848
150.528	0	776	437	343	241	281	325	249	209	287	348	259	158	153	636	850
150.651	0	773	441	345	245	285	327	250	208	289	352	261	160	154	639	854
150.774	0	776	444	350	248	294	327	252	210	289	354	262	159	156	641	854
150.897	0	775	434	344	234	279	326	244	210	286	343	257	158	150	636	846
151.02	0	776	433	341	234	276	323	243	209	285	344	256	157	150	634	854
151.142	0	771	433	342	236	276	324	243	207	285	345	256	157	151	635	851
151.265	0	770	436	344	240	279	324	247	208	286	348	258	158	153	636	852
151.388	0	775	441	345	244	282	324	251	210	288	354	260	159	154	639	849
151.511	0	781	444	348	252	286	327	255	210	290	360	263	160	156	641	861
151.634	0	775	443	352	246	294	330	251	209	291	355	261	159	155	640	860
151.757	0	773	437	343	237	275	325	245	209	286	348	257	156	152	637	853
151.88	0	777	438	343	238	278	325	248	209	286	349	256	157	151	637	850
152.003	0	782	438	345	239	279	325	248	210	287	350	257	158	153	638	861
152.125	0	778	441	347	246	281	326	252	208	289	354	259	160	154	639	860
152.248	0	776	446	348	248	286	328	254	209	290	360	263	160	156	641	855
152.371	0	780	445	353	248	293	330	255	211	290	360	261	159	156	642	862
152.494	0	780	436	345	235	280	328	250	210	287	351	256	157	152	636	863
152.617	0	776	437	342	237	277	325	247	208	286	350	257	157	152	636	863
152.74	0	774	439	344	239	277	324	247	209	286	352	257	157	153	637	860
152.863	0	779	440	345	243	280	326	251	211	287	354	258	159	154	639	862
152.986	0	787	445	347	249	284	328	253	210	289	357	261	159	156	641	867
153.108	0	785	448	351	250	293	330	255	209	290	359	263	160	157	643	864
153.231	0	778	440	347	234	283	329	249	212	287	350	258	157	153	638	861
153.354	0	781	436	342	235	276	325	245	211	285	347	255	157	151	637	861
153.477	0	781	438	344	236	279	326	245	209	285	347	256	157	152	636	864
153.6	0	784	440	344	240	279	325	247	209	287	349	257	157	153	638	862
153.723	0	781	443	348	244	282	326	251	212	287	352	261	158	154	640	863
153.846	0	787	446	348	248	286	329	253	212	289	356	263	158	157	642	868
153.969	0	786	445	351	242	291	332	249	211	289	352	260	158	155	640	868
154.092	0	781	437	341	234	276	326	243	210	285	345	255	156	151	636	863
154.214	0	782	438	344	236	278	326	242	211	285	345	256	156	151	637	862
154.337	0	786	439	344	238	278	326	245	212	285	346	257	156	153	638	869
154.46	0	783	441	346	242	281	327	248	210	287	350	259	158	155	640	866
154.583	0	783	446	346	245	283	328	251	211	287	353	261	158	156	640	867
154.706	0	791	448	352	248	291	330	253	213	288	357	262	158	156	642	863
154.829	0	789	441	348	236	281	329	245	212	286	348	258	157	153	638	871
154.952	0	784	439	342	235	277	327	243	210	285	347	255	157	153	637	868
155.075	0	783	440	343	237	279	327	246	209	285	347	255	156	152	637	865
155.197	0	788	441	344	239	279	327	247	212	285	349	257	157	153	639	862
155.32	0	794	443	347	244	281	329	250	211	287	352	260	158	154	640	872
155.443	0	788	446	350	243	292	331	253	210	288	353	262	158	155	642	872
155.566	0	782	439	344	234	280	328	243	210	285	347	257	156	153	637	865
155.689	0	784	438	342	236	276	325	241	211	283	345	256	156	151	636	860
155.812	0	790	437	342	235	276	326	244	210	284	346	255	156	151	637	869
155.935	0	783	438	343	237	278	326	245	208	285	347	257	156	153	637	867
156.058	0	779	441	344	241	279	326	250	209	286	351	259	158	154	640	864
156.18	0	784	442	348	245	287	329	251	211	287	355	260	159	155	640	866
156.303	0	783	434	341	233	277	326	244	209	284	346	254	156	150	635	865
156.426	0	773	429	336	229	273	323	240	206	281	342	251	155	149	632	855
156.549	0	765	427	334	231	271	320	239	207	281	342	252	156	150	631	855
156.672	0	770	427	335	231	271	320	241	207	282	343	253	156	150	632	855
156.795	0	768	430	337	235	274	321	243	206	283	346	254	157	153	634	859
156.918	0	766	434	340	241	278	322	245	205	284	348	257	158	154	636	855
157.041	0	760	427	339	232	277	323	241	207	282	344	253	156	151	631	852
157.164	0	757	421	331	225	268	318	237	206	279	338	250	155	148	627	848
157.286	0	752	418	331	226	267	316	238	203	279	339	250	155	149	627	849
157.409	0	753	419	329	228	267	316	237	203	279	339	251	155	149	628	845
157.532	0	751	423	332	232	271	316	242	205	280	343	253	157	151	629	845
157.655	0	755	427	335	237	272	318	244	205	283	347	255	155	153	630	848
157.778	0	755	429	340	238	281	322	244	204	285	347	256	155	153	632	851
157.901	0	745	421	331	228	269	319	238	204	280	340	251	155	149	629	844
158.024	0	745	417	329	226	267	316	238	205	279	340	250	155	148	627	838
158.147	0	751	417	330	229	268	317	238	204	280	342	251	154	149	628	847
158.269	0	745	421	331	233	268	316	240	203	281	343	252	156	151	629	846
158.392	0	747	426	333	236	272	319	243	204	283	347	255	156	152	632	846
158.515	0	751	430	337	240	278	320	246	206	285	349	258	155	153	632	844
158.638	0	757	424	335	231	274	322	241	206	284	343	255	155	151	632	850
158.761	0	750	421	332	227	267	318	240	205	281	340	252	155	150	630	848
158.884	0	749	423	333	231	270	318	239	205	282	340	253	155	151	631	845
159.007	0	753	425	335	234	270	320	243	207	282	343	255	153	152	631	841
159.13	0	763	430	337	239	275	322	245	207	285	348	256	157	153	634	853
159.252	0	761	435	340	242	279	323	248	207	288	351	260	156	154	636	855
159.375	0	756	431	341	236	280	326	245	208	286	347	256	156	154	636	850
159.498	0	758	424	335	230	269	322	241	209	283	342	253	155	151	633	848
159.621	0	761	426	336	231	272	321	241	207	283	343	253	156	151	634	854
159.744	0	759	427	336	234	271	321	243	207	284	344	254	156	152	635	853
159.867	0	759	431	339	238	275	323	246	208	285	348	257	156	154	637	847
159.99	0	768	437	342	243	278	325	250	209	287	353	259	157	156	639	857
160.113	0	774	440	346	245	289	330	251	209	290	356	261	158	155	641	862
160.236	0	766	432	343	234	275	327	244	208	286	347	254	155	152	637	854
160.358	0	762	430	339	234	271	325	242	210	285	346	253	155	151	635	854
160.481	0	768	431	340	234	274	325	244	210	285	346	254	156	153	636	856
160.604	0	771	434	341	237	277	324	246	209	287	350	255	157	154	637	860
160.727	0	771	439	343	243	280	327	250	209	288	354	258	158	154	640	859
160.85	0	773	443	346	247	284	329	253	211	290	360	261	156	157	639	860
160.973	0	777	444	350	246	292	333	253	212	290	358	260	159	156	644	863
161.096	0	772	436	344	236	274	329	246	210	287	350	255	156	153	638	863
161.219	0	776	437	342	236	276	327	247	208	287	349	255	156	153	638	860
161.341	0	774	437	343	238	277	327	247	210	287	352	256	157	154	639	860
161.464	0	778	440	345	243	280	329	250	210	289	354	260	158	156	641	862
161.587	0	780	444	347	248	283	331	255	209	291	358	262	159	157	643	867
161.71	0	780	449	350	252	291	333	256	209	292	362	264	159	159	646	869
161.833	0	778	444	349	243	284	334	251	210	290	355	259	158	156	642	865
161.956	0	782	440	347	240	276	330	250	210	288	354	257	157	155	641	871
162.079	0	777	441	346	240	280	330	249	208	289	355	258	158	155	641	868
162.202	0	777	442	346	243	280	331	252	207	289	358	259	158	157	643	868
162.324	0	786	446	349	248	284	332	255	210	291	362	262	159	159	644	870
162.447	0	788	450	352	253	291	334	258	210	293	367	264	160	159	646	878
162.57	0	780	444	352	243	285	335	252	208	291	360	259	159	156	643	873
162.693	0	776	441	344	240	276	331	250	208	288	357	256	157	155	640	869
162.816	0	777	441	345	243	280	331	251	208	289	358	257	158	155	642	866
162.939	0	785	441	347	245	282	333	254	208	290	360	259	159	156	642	877
163.062	0	781	446	350	250	284	332	256	207	292	365	261	159	157	644	877
163.185	0	780	449	352	254	289	334	261	208	292	369	263	160	160	647	875
163.308	0	781	445	353	242	293	336	257	209	291	362	259	159	157	644	869
163.43	0	783	438	344	235	281	332	253	207	288	356	256	157	155	639	875
163.553	0	775	438	343	239	280	331	249	206	287	356	256	157	154	638	872
163.676	0	772	438	344	241	280	328	249	205	288	356	256	157	156	640	868
163.799	0	776	441	346	246	282	329	254	207	288	359	257	159	156	642	868
163.922	0	780	445	347	250	284	332	257	206	290	363	260	160	158	643	875
164.045	0	778	446	352	247	294	334	255	205	291	363	261	159	159	644	875
164.168	0	769	438	344	237	280	330	247	206	286	355	254	157	153	638	872
164.291	0	772	434	341	237	277	327	248	207	285	354	254	157	153	637	866
164.413	0	776	435	342	239	278	328	247	205	286	354	255	157	154	638	869
164.536	0	771	439	343	242	279	327	249	204	287	354	256	158	155	640	864
164.659	0	768	441	345	246	281	328	252	206	287	359	259	159	157	641	867
164.782	0	777	445	347	250	286	329	256	207	290	362	261	160	158	642	869
164.905	0	778	441	349	242	288	332	251	206	288	358	258	159	155	640	870
165.028	0	771	434	340	236	277	327	246	204	285	353	254	157	153	637	864
165.151	0	768	435	341	237	278	326	249	205	285	354	254	158	153	637	864
165.274	0	772	436	342	240	277	328	248	207	286	356	255	158	154	637	866
165.396	0	773	440	344	243	281	329	252	206	287	360	257	159	156	639	871
165.519	0	775	443	347	248	285	330	257	206	289	365	259	160	156	640	869
165.642	0	771	441	349	243	291	332	253	208	288	361	258	159	154	640	868
165.765	0	773	437	342	237	279	329	247	208	286	355	254	157	153	636	866
165.888	0	772	437	343	236	281	329	249	206	286	355	256	158	153	637	868
166.011	0	776	439	343	239	279	329	249	206	287	355	256	158	154	638	865
166.134	0	775	441	345	242	282	329	251	208	287	358	259	158	156	639	865
166.257	0	778	446	347	247	285	332	256	209	289	362	261	159	156	641	869
166.38	0	778	445	351	246	292	335	255	209	290	361	260	159	157	641	871
166.502	0	778	438	344	236	279	330	247	207	287	353	255	156	152	636	865
166.625	0	773	437	341	235	279	330	247	209	285	353	254	157	152	636	863
166.748	0	777	438	343	237	279	330	246	209	286	354	254	157	153	636	870
166.871	0	778	440	345	240	281	330	250	207	288	356	256	159	153	637	867
166.994	0	777	443	346	244	283	331	253	208	289	360	259	159	154	641	867
167.117	0	781	446	349	247	290	333	257	210	290	364	261	159	157	642	868
167.24	0	781	440	348	238	284	334	251	210	288	357	256	158	153	638	870
167.363	0	776	438	341	234	278	329	245	208	286	352	253	156	151	636	865
167.485	0	774	439	342	235	279	331	247	207	285	354	255	157	152	635	862
167.608	0	782	439	344	237	280	331	249	209	287	355	255	158	152	637	859
167.731	0	785	443	345	243	284	333	252	210	289	358	258	157	154	639	870
167.854	0	782	447	348	246	286	334	253	208	291	360	261	160	155	640	870
167.977	0	780	448	351	247	293	335	253	210	293	360	263	159	157	642	868
168.1	0	777	441	345	236	278	333	248	211	288	352	257	158	153	639	860
168.223	0	786	440	344	236	279	331	246	210	288	352	257	157	153	638	867
168.346	0	778	440	344	237	279	332	247	209	288	352	257	157	153	640	867
168.468	0	778	442	346	241	281	331	250	210	289	354	258	158	155	639	864
168.591	0	784	446	347	245	283	334	254	211	291	359	261	158	155	641	862
168.714	0	790	449	351	248	291	336	256	211	292	360	262	160	157	644	873
168.837	0	781	442	347	236	280	334	248	210	289	353	258	157	154	640	870
168.96	0	778	440	345	237	277	332	246	210	288	353	256	156	153	639	864
169.083	0	782	441	343	237	279	332	249	212	288	354	258	157	154	640	861
169.206	0	789	442	346	242	280	333	251	211	290	356	259	159	155	640	871
169.329	0	783	446	347	247	283	333	254	209	291	359	262	160	156	642	872
169.452	11	780	450	351	251	288	335	257	212	292	363	263	160	158	644	863
169.574	0	779	446	351	238	290	338	255	213	291	358	261	158	155	642	868
169.697	0	783	440	344	234	277	331	249	211	288	352	256	156	153	638	870
169.82	0	776	439	343	235	279	331	247	208	288	350	257	157	153	638	867
169.943	0	771	438	345	238	277	331	248	210	288	353	257	158	154	640	864
170.066	0	777	442	346	243	280	331	252	211	289	357	260	158	155	641	866
170.189	0	784	446	348	248	284	334	254	211	292	360	263	159	158	644	873
170.312	0	778	448	352	247	293	335	255	210	291	360	263	159	158	645	869
170.435	0	768	440	346	234	281	333	248	210	289	351	258	157	154	639	864
170.557	0	773	438	343	237	275	329	247	210	287	350	257	157	153	639	865
170.68	0	776	437	344	236	278	328	246	208	287	351	258	157	155	639	867
170.803	0	768	441	345	240	279	329	250	208	287	353	261	158	156	641	865
170.926	0	769	444	347	245	282	331	252	210	289	357	263	158	158	643	866
171.049	0	777	448	350	250	286	332	257	210	291	361	265	159	159	645	868
171.172	0	774	446	353	247	291	335	253	210	291	357	263	160	157	644	872
171.295	0	771	440	345	238	275	330	248	208	288	352	259	157	155	640	865
171.418	0	765	440	343	242	276	330	249	210	288	355	258	159	156	640	864
171.54	0	768	441	346	243	278	330	252	210	288	356	260	158	157	640	865
171.663	0	771	445	347	249	282	332	255	210	291	360	263	159	158	642	870
171.786	0	779	449	349	253	285	333	258	209	292	366	266	158	160	642	869
171.909	0	771	449	353	253	293	336	260	211	292	369	265	160	160	645	869
172.032	0	771	443	347	244	276	332	255	211	290	361	261	159	155	640	868
172.155	0	772	444	348	247	279	333	254	210	291	361	261	159	156	641	870
172.278	0	775	445	348	247	278	332	257	210	291	364	262	160	157	642	869
172.401	0	771	447	349	253	284	335	263	212	293	371	264	160	159	644	869
172.524	0	774	451	353	260	290	338	267	213	296	376	266	161	161	645	872
172.646	0	772	449	357	253	295	341	265	212	296	373	265	160	159	644	873
172.769	0	771	445	349	247	281	337	259	211	293	367	260	159	156	640	871
172.892	0	773	445	350	250	285	337	260	213	294	369	261	159	157	641	870
173.015	0	778	447	351	252	286	339	263	214	295	371	262	159	157	642	873
173.138	0	776	450	353	257	290	340	266	213	297	374	264	160	158	644	877
173.261	0	775	453	355	259	300	342	270	214	298	378	267	161	161	646	876
173.384	0	771	447	355	245	293	343	263	215	296	369	262	159	156	640	867
173.507	0	775	444	349	241	288	339	261	214	295	366	260	158	154	637	877
173.629	0	773	445	349	246	290	338	259	211	294	365	259	159	155	637	872
173.752	0	773	445	352	249	289	338	261	212	294	366	261	159	156	640	870
173.875	0	780	448	354	255	294	339	265	214	295	370	263	159	157	641	866
173.998	0	784	450	356	255	303	343	266	215	297	369	266	160	158	643	877
174.121	0	774	443	352	238	295	339	258	213	293	359	261	157	153	638	869
174.244	0	769	440	344	239	286	335	251	212	291	354	259	157	153	637	862
174.367	0	775	442	347	238	290	334	250	214	290	353	259	158	154	638	857
174.49	0	775	443	348	244	288	334	252	213	291	354	261	157	154	640	866
174.612	0	770	447	350	248	290	334	255	212	294	357	264	159	156	641	861
174.735	0	772	449	352	251	298	336	256	212	295	357	268	159	158	644	860
174.858	0	776	445	348	238	294	333	245	214	292	343	264	156	155	642	850
174.981	0	775	441	344	236	285	328	242	212	290	339	262	156	153	639	858
175.104	0	772	441	342	237	286	329	241	211	290	340	263	156	153	639	858
175.227	0	770	442	345	239	286	328	242	212	290	342	263	156	155	641	857
175.35	0	775	445	345	244	290	329	246	213	291	344	266	156	156	644	852
175.473	0	784	449	347	248	293	331	248	213	293	349	269	158	159	645	864
175.596	0	776	447	350	242	296	333	245	211	292	346	266	156	156	645	863
175.718	0	773	443	343	237	284	329	241	213	289	342	263	155	154	641	857
175.841	0	779	443	344	239	287	329	244	214	290	344	263	155	155	642	855
175.964	0	781	443	343	240	287	330	245	213	291	344	264	155	156	644	862
176.087	0	779	446	346	245	291	331	247	213	293	346	267	156	157	645	862
176.21	0	780	452	348	248	295	331	249	214	294	349	270	157	160	649	860
176.333	0	782	448	348	239	295	332	242	215	292	342	268	156	157	648	852
176.456	0	786	443	344	238	289	329	241	213	291	341	265	155	157	646	861
176.579	0	781	445	345	239	289	329	243	213	291	342	266	155	157	647	864
176.701	0	779	446	345	242	290	330	245	215	293	345	268	155	158	648	862
176.824	0	786	450	347	247	294	332	249	217	295	349	270	157	159	650	864
176.947	0	795	454	351	250	300	335	252	217	298	352	273	159	160	652	870
177.07	0	783	448	351	240	293	334	245	213	294	345	268	155	157	650	866
177.193	0	778	445	343	237	287	330	243	214	292	343	264	155	156	646	855
177.316	0	781	445	346	237	290	330	243	216	292	345	266	156	156	646	860
177.439	0	778	446	346	241	291	332	246	215	293	346	266	155	158	648	864
177.562	0	774	450	348	245	294	333	249	214	295	349	269	157	159	651	868
177.684	0	774	454	350	249	299	333	251	216	297	353	272	157	161	652	861
177.807	0	780	451	351	241	299	336	248	218	295	349	269	156	158	650	866
177.93	0	781	445	344	236	287	332	243	214	292	344	264	155	156	646	867
178.053	0	780	444	343	237	290	331	243	213	291	344	265	156	156	645	861
178.176	0	775	445	345	240	288	331	245	215	292	346	265	156	158	647	860
178.299	0	784	448	348	245	292	332	250	215	294	350	268	157	160	649	858
178.422	0	792	451	349	250	295	334	253	215	297	356	270	159	162	651	862
178.545	0	785	454	353	250	305	337	252	214	296	356	270	158	162	652	859
178.668	0	777	445	347	239	288	334	247	215	293	348	265	157	158	646	858
178.79	0	780	446	346	240	288	332	246	215	293	348	264	157	157	646	861
178.913	0	778	446	347	242	290	332	248	214	294	347	264	157	158	645	863
179.036	0	780	449	348	245	291	333	249	213	294	351	268	158	160	647	862
179.159	0	778	453	349	251	294	334	254	215	296	356	270	158	162	650	863
179.282	0	784	458	353	256	299	336	257	216	298	359	275	160	163	653	867
179.405	0	782	457	357	252	304	339	255	215	299	354	272	160	161	652	868
179.528	0	781	450	349	243	286	334	249	213	295	348	268	157	159	648	862
179.651	0	779	451	350	243	289	332	250	214	294	349	267	157	160	649	861
179.773	0	780	453	351	248	289	333	250	215	295	351	267	158	160	649	863
179.896	0	782	456	353	254	292	335	256	214	297	356	271	159	162	650	872
180.019	0	782	461	354	258	298	337	257	214	299	361	273	160	164	653	866
180.142	0	783	463	360	262	307	339	261	216	300	364	275	160	165	654	867
180.265	0	782	458	357	248	292	339	255	216	298	357	270	159	161	650	872
180.388	0	780	457	354	249	288	337	256	214	298	359	267	159	160	650	870
180.511	0	779	458	356	251	292	337	259	214	297	361	268	159	162	651	868
180.634	0	787	461	357	257	292	338	261	217	299	365	270	160	162	652	870
180.756	0	791	464	358	263	297	340	265	217	302	368	273	161	165	654	877
180.879	0	787	469	362	266	306	343	268	216	304	370	276	162	166	657	877
181.002	0	784	464	361	250	298	341	261	216	301	362	271	160	161	653	871
181.125	0	792	461	355	250	289	338	257	217	298	359	269	160	160	652	866
181.248	0	792	461	358	253	291	339	256	216	299	359	269	160	162	652	875
181.371	0	786	463	360	256	293	338	259	215	300	360	272	160	163	654	876
181.494	0	787	467	360	261	296	338	263	216	301	365	275	160	164	656	873
181.617	0	792	470	363	266	301	340	266	218	303	369	276	161	166	657	869
181.74	0	795	467	365	255	307	343	263	217	301	363	273	161	164	656	878
181.862	0	785	460	357	244	291	338	256	213	298	355	269	159	160	651	874
181.985	0	780	461	355	249	290	335	253	214	297	355	269	159	161	651	869
182.108	0	783	459	355	250	291	334	255	215	297	356	269	159	161	652	869
182.231	0	786	461	358	255	294	335	257	215	299	359	272	160	162	654	876
182.354	0	785	466	359	260	297	338	260	214	300	361	274	161	164	655	876
182.477	0	780	466	362	260	308	339	261	216	300	364	274	161	165	656	873
182.6	0	782	458	359	246	292	336	252	216	297	355	269	160	160	650	870
182.723	0	784	454	351	245	290	332	248	212	295	352	268	159	159	648	870
182.845	0	775	454	354	246	290	331	250	212	296	352	267	159	159	649	867
182.968	0	775	455	353	248	292	330	252	213	295	354	269	160	161	649	867
183.091	0	779	457	354	252	295	332	255	214	296	357	272	160	161	651	869
183.214	0	779	461	355	258	296	333	258	213	298	360	273	161	164	654	874
183.337	0	780	460	360	256	306	335	255	212	298	358	273	160	163	653	871
183.46	0	773	452	351	243	290	330	248	212	295	350	267	160	158	648	865
183.583	0	772	451	349	244	287	328	247	212	294	349	266	160	158	646	864
183.706	0	770	449	350	243	288	327	246	210	294	348	267	160	158	646	871
183.828	0	767	451	349	247	289	327	249	209	294	351	269	160	160	649	864
183.951	0	768	453	352	252	292	328	251	212	295	354	271	159	161	650	865
184.074	0	774	457	354	257	295	330	255	212	297	356	275	161	163	652	871
184.197	0	767	456	357	249	303	332	250	211	297	350	274	162	161	651	866
184.32	0	761	448	348	240	285	326	245	209	294	346	268	159	158	647	861
184.443	0	767	447	346	242	287	324	246	211	292	346	267	159	158	646	856
184.566	0	768	446	348	245	287	324	244	209	294	346	268	159	159	646	864
184.689	0	762	449	349	247	288	325	248	208	294	348	270	160	160	650	864
184.812	0	761	451	350	253	291	325	250	209	295	352	272	160	162	650	861
184.934	0	766	455	352	256	297	327	253	212	296	356	273	161	163	652	858
185.057	0	767	450	353	244	292	328	247	210	295	348	270	161	160	649	865
185.18	0	760	446	345	243	284	323	244	208	293	344	267	158	158	648	861
185.303	0	754	445	347	243	285	322	244	208	293	344	268	159	159	647	856
185.426	0	757	445	348	245	286	323	247	211	293	347	269	159	158	649	858
185.549	0	765	449	349	250	288	324	248	209	295	350	272	160	161	650	863
185.672	0	761	453	350	254	291	324	252	209	297	353	273	161	162	651	864
185.795	0	755	449	354	246	296	327	249	209	294	349	271	159	160	650	859
185.917	0	756	442	344	239	282	322	243	209	292	343	267	159	158	645	857
186.04	0	754	441	343	240	283	321	242	207	292	341	266	159	158	645	859
186.163	0	752	441	343	241	282	319	241	206	292	342	267	159	158	645	855
186.286	0	754	444	346	244	285	320	245	208	293	346	268	160	159	647	855
186.409	0	758	447	347	247	287	322	249	210	294	349	272	160	161	649	859
186.532	0	759	450	351	251	296	325	249	208	295	350	273	161	161	651	862
186.655	0	750	441	345	237	285	322	240	205	291	341	267	158	157	645	854
186.778	0	750	437	338	235	277	318	237	207	289	337	264	158	155	642	852
186.9	0	752	434	340	234	279	318	236	207	289	337	263	158	154	642	857
187.023	0	746	436	339	236	280	317	239	205	289	336	265	160	155	643	851
187.146	0	747	440	341	240	283	317	239	206	290	338	268	160	157	646	852
187.269	0	757	443	343	244	286	319	241	208	292	340	271	160	158	647	850
187.392	0	759	443	347	242	293	322	238	208	293	339	272	160	159	648	858
187.515	0	748	434	339	231	280	316	232	208	291	329	266	157	155	643	852
187.638	0	747	430	336	229	279	313	232	206	287	327	265	156	153	640	848
187.761	0	750	432	337	232	276	313	232	207	286	327	265	157	154	642	843
187.884	0	756	433	339	234	278	315	233	205	288	330	266	158	155	642	853
188.006	0	753	436	340	238	281	315	234	205	289	332	268	158	156	645	853
188.129	0	753	440	341	243	282	317	239	206	290	336	270	159	158	647	847
188.252	0	756	439	345	238	290	321	238	208	290	333	269	158	156	647	852
188.375	0	755	431	336	229	276	316	230	205	287	326	264	156	152	641	852
188.498	0	752	430	335	228	276	314	228	204	286	324	263	156	152	642	846
188.621	0	750	430	336	229	275	313	230	204	285	325	263	157	153	642	847
188.744	0	757	433	336	233	278	314	232	204	287	326	264	157	153	642	846
188.867	0	758	436	339	237	279	315	234	205	289	329	267	158	154	642	855
188.989	0	761	439	341	242	281	316	237	205	289	333	269	158	156	645	861
189.112	0	754	439	343	237	289	319	235	205	290	331	267	157	153	643	824
189.235	0	751	431	338	228	277	313	230	205	287	325	262	155	148	643	839
189.358	0	755	431	338	230	277	313	229	203	287	324	261	155	151	643	867
189.481	0	755	430	336	230	277	313	229	203	286	325	261	155	151	643	845
189.604	0	760	433	338	234	278	314	232	204	287	328	263	156	152	643	847
189.727	0	767	436	340	238	280	317	236	205	288	332	265	156	154	644	853
189.85	0	766	438	343	241	287	319	237	204	291	334	268	157	155	646	856
189.972	0	759	430	340	231	276	317	231	203	286	326	263	155	152	641	854
190.095	0	762	427	335	231	275	314	229	204	286	325	261	155	151	639	846
190.218	0	767	428	337	232	275	317	231	204	286	326	261	155	152	639	855
190.341	0	762	430	337	233	277	316	233	201	287	329	263	156	153	642	855
190.464	0	765	434	339	238	278	318	239	204	289	334	264	156	154	643	851
190.587	0	767	438	341	244	281	320	243	205	289	341	267	157	156	644	850
190.71	0	776	438	346	242	292	325	241	205	291	340	266	158	156	645	859
190.833	0	765	428	336	230	274	320	234	203	286	331	259	155	152	638	854
190.956	0	758	425	332	229	272	317	233	203	285	329	257	154	150	637	847
191.078	0	763	425	336	230	274	317	234	205	284	329	258	155	151	637	843
191.201	0	767	427	336	233	278	318	234	203	286	331	259	156	152	640	853
191.324	0	767	430	338	238	280	318	239	202	287	334	263	157	154	642	852
191.447	0	764	434	340	241	282	319	240	204	288	337	264	157	156	644	846
191.57	0	771	437	344	242	290	325	241	205	289	338	265	158	156	645	853
191.693	0	771	425	337	231	275	321	233	203	285	329	258	154	151	637	851
191.816	0	762	423	332	229	272	317	232	201	283	326	257	153	150	635	844
191.939	0	762	423	333	229	273	317	232	202	283	327	256	154	151	636	844
192.061	0	765	425	335	233	275	318	234	204	284	328	257	155	152	637	845
192.184	0	767	429	336	237	278	318	238	203	285	331	259	156	153	639	851
192.307	0	771	433	338	242	281	319	238	203	287	336	262	157	154	640	848
192.43	0	769	437	342	244	289	323	242	205	288	339	264	157	156	642	849
192.553	0	767	428	337	232	277	321	235	205	284	331	258	155	152	637	845
192.676	0	766	423	331	229	272	317	233	202	282	325	255	154	151	635	845
192.799	0	762	426	332	231	274	316	231	202	281	325	255	153	151	635	841
192.922	0	763	427	334	232	275	316	235	203	282	328	256	154	152	637	841
193.044	0	770	431	335	238	277	318	237	204	285	332	259	155	153	637	842
193.167	0	768	434	337	240	280	320	239	203	286	335	261	157	155	640	846
193.29	0	769	439	342	244	288	323	242	203	287	339	263	155	156	640	846
193.413	0	770	430	337	234	276	321	237	204	284	331	257	154	152	638	839
193.536	0	772	427	334	233	272	319	235	204	282	328	255	154	153	636	845
193.659	0	765	427	335	233	273	318	235	202	283	329	256	154	153	637	843
193.782	0	766	431	335	236	276	318	237	203	282	332	257	155	154	637	842
193.905	0	769	435	338	241	278	320	241	204	285	335	260	156	155	639	839
194.028	0	780	438	341	244	281	322	244	205	287	340	262	157	156	641	851
194.15	0	772	437	344	240	289	324	241	203	287	339	261	157	157	640	848
194.273	0	768	429	333	233	273	319	237	203	283	332	256	154	152	634	843
194.396	0	772	431	335	233	274	319	235	204	282	331	255	155	153	635	837
194.519	0	773	430	336	235	275	321	237	202	282	331	255	155	153	636	846
194.642	0	771	432	337	238	278	320	240	202	284	335	258	156	155	638	846
194.765	0	771	437	339	244	282	321	243	205	285	339	261	156	156	640	840
194.888	0	780	441	342	247	286	324	247	206	288	345	263	157	158	641	849
195.011	0	781	438	346	242	287	327	243	205	287	338	260	157	155	639	852
195.133	0	775	431	335	232	273	321	237	203	283	332	254	153	152	635	843
195.256	0	772	430	335	233	276	320	236	204	282	332	254	154	153	635	843
195.379	0	777	431	336	234	277	320	238	205	282	332	255	154	153	636	845
195.502	0	778	434	339	239	280	321	239	203	284	335	257	155	155	638	850
195.625	0	778	437	341	242	282	324	244	203	285	338	260	157	154	639	850
195.748	0	779	441	343	247	287	325	246	205	287	341	261	157	158	641	852
195.871	0	780	438	344	240	290	328	242	207	287	339	260	157	156	640	852
195.994	0	776	430	338	234	276	323	236	204	283	333	254	154	153	634	852
196.116	0	780	430	336	233	278	322	237	203	282	331	254	154	153	635	849
196.239	0	777	431	337	236	278	322	239	205	281	333	255	155	154	636	850
196.362	0	780	434	339	239	280	323	241	205	283	338	256	155	155	638	852
196.485	0	782	437	341	243	284	325	244	203	287	340	259	157	156	640	856
196.608	0	782	441	343	246	288	325	247	205	288	344	261	155	158	641	858
196.731	0	780	438	344	242	290	329	244	206	286	341	259	156	156	641	855
196.854	0	783	430	338	234	277	324	239	206	285	335	254	155	154	638	861
196.977	0	779	432	336	236	279	324	239	204	284	335	254	154	155	637	857
197.1	0	775	432	338	238	280	323	240	203	284	336	255	154	154	638	855
197.222	0	782	435	341	241	282	325	242	205	286	340	257	156	157	639	851
197.345	0	786	438	341	245	285	326	247	205	288	343	260	157	157	643	865
197.468	0	783	441	347	247	294	330	248	205	290	345	261	158	158	643	865
197.591	0	778	433	342	237	282	328	242	205	287	338	256	154	154	640	858
197.714	0	780	434	338	237	280	326	240	207	285	336	256	154	154	639	854
197.837	0	783	433	340	237	282	326	242	205	286	337	256	155	155	640	863
197.96	0	778	435	341	242	283	326	243	204	287	339	257	156	156	642	865
198.083	0	778	438	342	244	284	327	248	206	288	344	260	157	157	643	863
198.205	0	783	442	344	249	289	330	252	208	290	348	262	157	159	645	865
198.328	0	785	439	347	247	294	332	248	205	291	346	261	158	158	645	869
198.451	0	776	432	339	237	279	327	240	204	286	338	254	154	154	641	862
198.574	0	771	432	336	236	280	325	240	205	285	337	255	154	154	641	862
198.697	0	775	432	338	238	281	324	240	207	285	337	255	155	154	641	859
198.82	0	778	434	340	241	283	326	244	206	288	339	256	156	156	641	865
198.943	0	778	437	341	245	286	326	246	204	288	342	260	156	157	645	867
199.066	0	775	441	345	248	289	328	250	207	290	346	261	157	159	645	866
199.188	0	779	438	344	240	289	330	244	208	288	340	258	157	157	643	864
199.311	0	779	430	336	233	282	324	239	206	286	334	254	154	153	639	865
199.434	0	772	430	335	234	282	323	238	204	285	334	255	154	153	639	861
199.557	0	773	431	337	236	280	322	240	206	284	334	256	154	154	640	861
199.68	0	776	434	339	238	285	323	243	207	286	336	259	155	156	643	863
199.803	0	778	438	340	243	287	325	243	207	289	338	261	157	157	645	866
199.926	0	780	442	342	248	292	326	243	206	290	340	265	155	158	645	864
200.049	0	773	437	343	238	290	325	237	209	287	331	263	154	155	645	859
200.172	0	778	431	336	234	285	320	231	208	286	324	261	154	154	645	859
200.294	0	775	432	336	233	286	319	231	207	286	321	261	153	155	645	864
200.417	0	774	433	336	236	285	318	231	207	285	323	262	154	155	645	858
200.54	0	776	434	338	238	287	320	234	209	286	328	263	155	157	646	860
200.663	0	786	439	340	242	290	322	239	210	288	333	265	156	157	648	864
200.786	0	782	439	344	243	295	325	241	208	290	334	266	156	157	648	868
200.909	0	777	434	336	235	285	321	233	208	285	328	260	153	155	644	862
201.032	0	784	433	336	234	285	320	235	210	284	328	260	153	155	643	858
201.155	0	786	433	337	236	285	320	233	209	285	329	260	154	155	643	867
201.277	0	782	436	339	238	286	322	237	207	287	332	262	154	156	645	867
201.4	0	783	440	342	241	289	322	242	209	288	337	263	155	156	647	867
201.523	0	785	442	345	243	295	325	245	211	290	340	265	156	157	647	863
201.646	0	788	436	341	234	286	324	237	210	286	332	259	155	154	642	869
201.769	0	781	431	337	233	281	320	236	207	283	331	257	153	153	640	866
201.892	0	778	432	336	232	283	320	236	209	283	331	256	154	153	640	861
202.015	0	782	433	338	236	282	321	238	209	283	334	257	154	154	641	857
202.138	0	790	436	340	238	285	322	239	208	284	336	260	155	155	643	868
202.26	0	784	440	342	241	288	323	242	208	286	340	262	156	157	645	867
202.383	0	779	436	344	238	292	326	241	208	286	338	260	155	155	643	863
202.506	0	776	429	335	230	281	322	236	209	282	332	254	154	151	637	855
202.629	0	780	426	333	229	279	319	235	206	281	331	253	153	151	636	860
202.752	0	771	426	333	231	277	319	236	205	281	333	253	154	151	636	854
202.875	0	765	426	334	234	279	320	239	206	282	336	255	155	153	636	855
202.998	0	774	430	337	239	282	323	244	208	283	341	257	156	154	638	858
203.121	0	780	434	340	242	289	324	245	207	287	344	260	157	155	639	862
203.244	0	771	427	339	233	285	326	238	206	284	336	255	155	153	638	854
203.366	0	764	423	331	228	275	321	235	206	280	331	252	154	151	633	852
203.489	0	765	421	332	229	276	320	235	206	281	333	251	154	150	633	851
203.612	0	764	423	332	232	276	319	237	203	282	331	252	154	151	633	854
203.735	0	766	426	334	235	277	321	238	204	282	334	254	155	153	636	852
203.858	0	766	430	337	238	281	321	241	206	283	337	258	155	154	638	853
203.981	0	769	434	339	242	288	325	245	207	285	339	260	154	155	638	856
204.104	0	764	428	339	231	279	325	237	205	283	332	254	154	153	637	855
204.227	0	766	424	331	229	273	319	233	205	281	329	253	153	151	635	850
204.349	0	761	424	333	230	276	320	235	206	281	329	253	153	152	635	849
204.472	0	766	427	334	234	277	321	237	206	282	332	254	153	152	636	850
204.595	0	767	430	337	236	279	323	240	205	284	335	256	156	154	638	854
204.718	0	766	435	339	240	282	323	242	206	285	339	258	156	156	640	854
204.841	0	766	434	341	237	285	327	242	208	285	337	257	154	154	640	848
204.964	0	770	429	335	232	273	323	237	207	282	333	253	153	153	637	857
205.087	1	765	427	334	232	277	323	237	204	282	333	253	154	153	638	855
205.21	0	763	430	335	235	274	323	240	205	283	335	254	155	153	639	853
205.332	0	773	432	337	239	278	324	243	207	284	340	256	155	154	640	852
205.455	0	776	438	339	244	282	326	245	207	286	345	258	156	156	642	863
205.578	0	773	440	344	244	290	329	246	206	288	345	259	157	156	642	863
205.701	0	767	431	338	233	275	326	240	207	283	337	253	154	152	638	858
205.824	0	769	429	335	234	274	324	238	208	283	335	252	154	152	638	852
205.947	0	774	431	337	233	277	323	238	207	283	334	254	155	153	638	861
206.07	0	769	433	336	236	279	323	240	206	284	336	255	155	154	641	861
206.193	0	770	437	339	242	280	325	244	207	285	341	258	156	156	642	859
206.316	0	776	441	341	244	287	327	245	210	287	343	260	155	156	642	857
206.438	0	779	436	342	238	284	328	240	208	285	337	256	155	154	642	864
206.561	0	768	430	335	232	276	322	237	206	283	333	253	153	152	638	861
206.684	0	767	431	336	232	277	323	237	206	282	331	254	154	153	638	855
206.807	0	771	434	337	236	278	323	237	208	283	332	256	154	155	640	856
206.93	0	775	436	339	240	281	324	239	206	285	335	259	155	155	642	863
207.053	0	774	440	342	245	283	326	243	206	286	338	260	157	156	644	865
207.176	0	771	441	345	243	290	328	243	208	287	338	260	156	156	645	855
207.299	0	773	435	338	233	277	324	237	209	283	332	255	155	154	640	859
207.421	0	779	434	338	233	277	323	236	207	282	332	255	154	154	641	863
207.544	0	773	435	339	235	279	323	238	206	282	333	255	154	154	640	859
207.667	0	771	437	340	239	279	324	241	207	283	337	257	155	155	642	862
207.79	0	779	441	341	243	283	324	243	209	285	341	258	156	157	644	865
207.913	0	784	442	345	242	289	329	245	208	286	341	260	157	157	644	869
208.036	0	775	436	337	233	278	325	238	206	282	335	254	154	153	640	864
208.159	0	776	436	339	235	277	323	240	207	282	336	255	155	154	640	863
208.282	0	779	436	338	236	277	323	240	208	282	337	254	155	155	639	865
208.404	0	779	438	341	241	280	325	243	207	284	341	257	156	156	642	870
208.527	0	784	442	343	245	284	326	247	207	286	346	258	158	157	643	867
208.65	0	781	443	347	244	291	330	247	208	287	346	259	157	157	644	870
208.773	0	779	436	339	233	277	325	239	209	282	340	254	155	154	639	867
208.896	0	779	434	337	233	277	324	241	206	282	338	252	154	153	638	868
209.019	0	776	436	337	235	277	324	240	207	281	338	253	155	154	639	863
209.142	0	778	437	340	239	280	325	243	208	282	343	256	156	157	640	865
209.265	0	784	440	341	243	282	325	245	208	285	345	257	157	157	643	868
209.388	0	783	444	345	247	289	328	249	208	287	348	259	158	158	644	871
209.51	0	777	436	341	232	285	328	242	207	283	340	254	155	154	639	865
209.633	0	781	433	336	233	277	324	239	208	282	339	250	155	153	637	858
209.756	0	781	433	338	235	278	326	238	208	282	339	252	155	153	637	867
209.879	0	776	434	339	236	279	324	242	206	283	340	254	155	154	639	865
210.002	0	776	438	341	240	282	326	244	207	284	343	256	157	156	641	864
210.125	0	781	442	343	244	286	327	247	209	287	348	258	157	158	642	862
210.248	0	788	442	346	244	292	331	248	209	288	348	260	157	158	643	871
210.371	0	778	434	340	236	280	328	241	206	285	340	254	155	153	638	867
210.493	0	777	434	338	235	281	326	241	207	283	340	253	156	154	638	864
210.616	0	779	434	340	237	280	327	241	208	284	342	255	156	154	638	859
210.739	0	787	437	342	239	284	329	244	207	286	345	257	156	156	639	871
210.862	0	784	440	345	244	288	332	246	207	289	349	259	158	157	642	870
210.985	0	781	443	348	246	295	334	247	209	289	350	261	157	158	643	868
211.108	0	781	436	342	236	284	331	244	209	286	344	255	156	155	640	865
211.231	0	784	436	343	236	283	331	242	209	287	344	256	156	155	639	870
211.354	0	782	438	342	237	283	331	244	207	288	345	256	156	156	640	870
211.476	0	780	440	346	243	286	333	247	209	288	349	258	157	156	642	868
211.599	0	785	442	348	248	291	335	251	211	290	354	261	158	159	643	870
211.722	0	793	446	352	249	300	338	253	210	293	357	263	159	160	646	877
211.845	0	785	438	348	237	287	337	245	209	289	348	258	156	155	641	869
211.968	0	780	435	343	235	284	333	243	209	286	345	256	156	155	640	867
212.091	0	784	436	344	236	285	333	244	210	288	345	257	157	156	641	869
212.214	0	784	439	345	241	286	334	245	210	289	347	259	157	156	641	873
212.337	0	787	442	347	245	288	334	249	210	290	350	260	158	158	644	871
212.46	0	786	447	349	249	294	336	252	211	292	354	264	159	159	646	871
212.582	0	785	442	351	244	295	338	247	212	291	350	261	159	157	644	872
212.705	0	782	435	343	236	284	334	243	210	288	344	255	157	155	640	873
212.828	0	783	437	343	236	284	333	244	209	287	346	257	157	154	640	869
212.951	0	782	436	343	239	284	333	247	211	287	348	257	158	156	642	869
213.074	0	785	439	347	245	287	335	250	210	289	353	259	158	158	643	873
213.197	0	785	443	348	250	292	336	253	209	291	358	262	160	159	644	877
213.32	0	783	446	352	252	301	339	256	210	292	361	263	160	161	646	876
213.443	0	781	440	347	239	288	337	247	212	289	349	258	158	156	643	871
213.565	0	786	438	344	238	284	334	245	211	288	347	258	157	156	641	877
213.688	0	780	439	344	239	286	333	245	209	288	348	258	157	157	642	873
213.811	0	779	441	345	244	286	333	248	210	289	349	261	158	158	644	873
213.934	0	787	445	347	247	290	333	250	213	290	352	263	159	160	646	869
214.057	0	789	449	350	251	294	335	254	212	292	356	265	160	162	648	882
214.18	0	783	445	352	244	296	336	249	211	290	351	263	158	159	646	878
214.303	0	779	442	344	240	284	332	244	211	287	347	259	157	157	644	874
214.426	0	783	441	346	241	287	332	246	212	288	349	260	158	158	644	869
214.548	0	787	443	346	242	287	332	247	212	288	350	261	158	158	644	880
214.671	0	785	446	348	248	291	333	250	210	290	353	263	159	159	646	880
214.794	0	784	450	351	251	294	334	253	211	290	357	266	159	161	649	877
214.917	0	786	446	350	242	293	335	248	213	288	352	262	158	159	645	876
215.04	0	790	442	343	239	284	331	245	211	287	349	259	157	158	643	881
215.163	0	784	442	345	241	285	331	246	210	286	350	259	157	158	644	879
215.286	0	782	444	345	243	286	330	250	211	286	353	261	158	159	646	877
215.409	0	787	447	347	248	288	332	252	213	288	356	263	159	160	646	879
215.532	0	795	451	350	252	292	335	255	212	290	360	265	160	161	649	884
215.654	0	788	447	351	244	295	336	251	211	289	354	261	157	159	646	878
215.777	0	780	442	342	238	283	331	246	212	284	349	256	157	156	642	876
215.9	0	786	440	344	240	283	331	246	213	284	349	258	157	157	642	877
216.023	0	790	440	344	240	283	330	247	210	285	351	258	157	157	642	880
216.146	0	785	444	346	245	287	331	249	209	286	353	261	158	158	645	877
216.269	0	785	446	347	248	290	331	254	212	288	359	263	159	159	646	878
216.392	0	789	446	351	246	296	336	253	213	287	357	262	159	159	646	880
216.515	0	783	440	343	236	284	332	245	210	284	348	257	157	155	640	878
216.637	0	787	438	341	238	283	329	244	209	284	348	256	157	156	640	875
216.76	0	784	438	344	239	282	329	246	210	283	349	257	158	156	641	872
216.883	0	786	441	345	243	286	330	247	210	284	352	258	158	157	643	875
217.006	0	786	444	346	247	289	332	250	210	287	356	260	158	158	644	882
217.129	0	784	448	350	251	296	333	253	210	288	357	263	159	159	645	876
217.252	0	784	442	347	239	288	333	245	212	285	348	259	158	156	641	871
217.375	0	787	440	343	237	282	329	244	211	284	346	256	157	155	640	876
217.498	0	785	439	344	237	284	329	244	209	284	346	258	157	156	640	872
217.62	0	781	441	346	241	284	330	246	209	285	347	258	157	156	641	871
217.743	0	788	444	347	246	288	331	248	211	285	351	262	158	157	643	873
217.866	0	793	447	348	248	290	333	251	212	288	354	263	159	160	644	880
217.989	0	785	444	349	240	290	334	245	210	286	347	260	158	157	642	873
218.112	0	781	440	344	236	281	329	243	209	284	345	257	156	155	639	870
218.235	0	787	439	345	238	284	330	244	211	284	346	258	157	155	640	865
218.358	0	790	441	346	241	284	331	244	210	286	348	259	158	156	642	875
218.481	0	785	444	347	244	287	332	248	210	287	351	261	160	157	642	876
218.604	0	787	448	349	249	291	333	251	210	289	356	263	159	159	644	874
218.726	0	787	444	351	242	293	336	246	212	287	351	260	159	156	642	868
218.849	0	788	439	343	235	280	332	243	210	285	346	256	157	154	638	874
218.972	0	782	438	344	235	281	331	243	209	285	346	255	157	154	639	874
219.095	0	779	440	344	238	283	330	244	209	285	349	256	158	155	640	870
219.218	0	784	442	346	243	285	332	249	211	288	352	258	158	156	641	865
219.341	0	792	445	347	248	288	334	251	211	290	356	261	160	157	644	878
219.464	0	786	446	351	245	296	337	250	210	289	356	260	159	157	644	877
219.587	0	779	437	344	236	283	333	244	210	286	349	255	157	153	639	873
219.709	0	783	437	343	236	281	331	244	210	286	349	255	157	154	639	868
219.832	0	784	437	344	237	282	332	244	210	287	349	255	158	155	639	873
219.955	0	781	440	345	241	284	332	248	209	288	352	258	159	156	642	873
220.078	0	781	443	347	246	286	334	250	210	290	355	260	159	157	643	866
220.201	0	788	447	349	250	292	336	253	212	292	359	262	159	159	645	874
220.324	0	792	444	351	242	294	338	249	211	290	354	260	159	157	644	877
220.447	0	783	439	344	237	281	333	245	209	287	348	255	157	155	641	870
220.57	0	780	438	345	240	283	332	247	211	288	350	256	158	154	641	870
220.692	0	786	441	345	240	284	333	246	211	289	352	256	159	157	642	872
220.815	0	791	445	346	247	287	335	250	211	291	356	260	159	157	644	876
220.938	0	788	449	349	250	291	336	253	210	293	358	263	160	159	646	875
221.061	0	786	451	353	252	299	338	254	212	294	362	265	160	160	648	875
221.184	0	787	444	350	240	287	336	249	213	291	353	259	159	156	645	874
221.307	0	792	443	346	240	285	335	249	210	290	351	258	158	156	644	877
221.43	0	786	444	347	241	286	334	248	209	291	352	259	159	156	645	874
221.553	0	786	446	348	245	286	333	251	212	290	355	261	159	157	646	876
221.676	0	792	449	349	249	290	335	254	214	292	358	263	159	160	648	879
221.798	0	793	451	353	251	297	338	255	212	294	361	265	160	159	650	884
221.921	0	791	446	350	240	287	335	249	211	290	354	259	157	156	646	878
222.044	0	787	443	345	242	282	333	249	211	288	355	257	158	156	644	878
222.167	0	789	444	346	242	285	334	251	211	290	357	257	158	156	645	879
222.29	0	790	446	347	245	289	335	253	211	291	361	259	160	158	647	884
222.413	0	794	450	349	251	290	336	257	209	291	365	263	160	159	647	882
222.536	0	792	452	352	253	299	339	259	212	293	369	263	160	161	649	883
222.659	0	791	447	351	242	291	339	254	212	291	359	259	159	157	645	881
222.781	0	790	441	344	238	283	334	249	209	288	356	256	157	155	642	886
222.904	0	790	441	345	239	285	333	248	208	286	356	256	158	155	643	879
223.027	0	786	442	346	244	285	333	251	210	288	358	256	159	156	643	878
223.15	0	793	446	347	245	288	335	256	210	289	362	258	159	156	645	881
223.273	0	792	448	349	252	292	338	258	209	291	366	261	159	159	646	889
223.396	0	788	448	351	244	298	339	257	209	291	362	258	159	157	645	882
223.519	0	786	438	343	237	283	334	248	210	287	356	254	158	155	640	877
223.642	0	789	439	343	238	284	334	249	209	287	355	255	158	155	641	884
223.764	0	788	439	344	240	284	333	249	209	288	354	256	158	155	641	879
223.887	0	785	443	346	243	287	334	252	209	289	355	258	159	157	643	877
224.01	0	791	447	346	249	289	335	254	212	290	359	261	160	158	645	879
224.133	0	795	450	351	251	297	338	256	211	291	362	262	160	159	646	887
224.256	0	787	442	349	241	287	337	247	209	288	353	258	159	155	643	880
224.379	0	784	441	343	239	284	333	247	209	287	352	256	157	154	641	876
224.502	0	787	440	344	240	285	334	249	210	286	352	256	158	155	641	872
224.625	0	793	443	344	242	285	335	249	210	288	354	257	158	156	643	882
224.748	0	789	446	347	245	288	336	252	209	289	358	260	159	157	645	882
224.87	0	791	448	350	249	295	337	257	209	291	362	260	159	158	646	881
224.993	0	792	443	348	239	288	338	249	211	288	356	257	158	155	642	875
225.116	0	795	440	343	237	283	335	249	210	287	354	254	158	154	641	883
225.239	0	789	440	345	239	284	335	249	208	287	354	256	158	154	641	881
225.362	0	789	442	345	242	285	336	251	209	287	357	257	159	156	642	878
225.485	0	794	444	347	246	288	337	253	212	291	361	259	159	157	643	875
225.608	0	800	448	350	249	293	339	257	212	292	365	262	160	160	645	886
225.731	0	791	443	350	242	293	340	250	209	290	359	257	159	156	643	883
225.853	0	786	439	341	236	282	337	248	209	287	357	253	157	153	638	875
225.976	0	789	438	342	237	284	336	249	210	286	358	254	158	154	637	871
226.099	0	795	437	344	240	283	338	251	209	287	359	254	158	155	638	882
226.222	0	789	441	345	244	287	339	253	209	290	363	256	159	155	640	880
226.345	0	788	444	348	246	291	340	257	210	290	367	258	160	157	641	877
226.468	0	792	444	352	247	299	344	260	212	292	367	259	161	158	643	877
226.591	0	793	437	346	231	289	342	255	210	288	359	254	158	153	636	878
226.714	0	784	433	342	235	282	338	250	208	286	358	252	158	153	635	874
226.836	0	776	433	342	235	283	337	250	210	287	359	252	158	153	634	872
226.959	0	781	435	343	241	285	338	252	210	288	360	255	159	154	636	868
227.082	0	788	438	345	243	287	338	255	210	290	362	257	160	155	637	873
227.205	0	783	442	347	247	288	340	257	209	292	366	259	160	156	641	874
227.328	0	778	441	351	240	299	341	258	210	291	364	258	160	156	641	869
227.451	0	778	432	342	233	283	337	253	211	287	355	254	158	153	634	865
227.574	0	781	430	341	234	281	335	248	208	288	355	253	158	152	633	866
227.697	0	771	431	341	235	281	333	248	208	287	354	254	159	153	635	862
227.82	0	771	434	343	240	282	334	252	210	289	357	255	159	155	636	862
227.942	0	775	437	343	244	286	334	254	212	290	359	258	160	156	638	864
228.065	0	777	441	348	246	291	337	254	211	292	359	260	160	157	639	868
228.188	0	772	433	343	233	285	334	247	209	289	351	255	158	153	636	860
228.311	0	768	430	339	233	278	329	246	210	287	350	255	157	153	636	859
228.434	0	768	431	341	234	279	330	248	211	288	351	255	159	154	636	860
228.557	0	770	433	341	238	280	330	250	209	289	354	257	159	155	637	864
228.68	0	774	437	343	244	283	332	253	209	289	358	259	160	156	639	861
228.803	0	773	442	345	247	288	333	255	212	292	362	261	160	158	641	863
228.925	0	773	437	348	240	289	336	252	212	291	356	258	160	157	639	868
229.048	0	768	432	339	232	280	331	248	208	287	350	254	156	152	634	865
229.171	0	764	431	340	234	279	329	247	209	286	352	254	157	154	635	857
229.294	0	770	433	339	236	278	328	248	210	287	353	254	158	154	635	854
229.417	0	773	435	342	242	281	331	252	210	289	357	258	159	155	638	864
229.54	0	770	440	344	248	285	331	255	210	291	360	260	160	156	641	865
229.663	0	771	442	348	248	294	334	256	211	291	363	261	161	159	642	864
229.786	0	772	435	342	237	280	333	249	212	288	354	255	158	154	637	856
229.908	0	771	432	339	236	277	330	248	210	287	353	253	158	154	636	863
230.031	0	767	434	340	239	280	330	249	209	287	354	255	157	154	637	863
230.154	0	768	436	342	241	281	330	251	211	288	357	256	160	156	639	861
230.277	0	773	441	343	247	284	332	255	212	290	362	259	159	158	640	858
230.4	0	781	445	346	251	288	335	259	212	292	368	262	161	160	643	869
230.523	0	776	448	351	252	297	337	259	211	294	366	263	160	160	644	870
230.646	0	770	440	345	241	279	334	253	212	290	358	257	159	156	639	862
230.769	0	775	440	345	242	281	333	255	211	289	359	256	159	157	640	865
230.892	0	779	440	344	244	282	334	254	211	290	363	257	159	157	639	870
231.014	0	779	444	346	249	285	335	258	210	291	365	260	160	158	641	872
231.137	11	777	447	348	252	288	336	261	212	293	370	262	160	160	644	869
231.26	0	785	451	352	253	296	340	263	215	294	369	263	161	159	644	873
231.383	0	787	442	347	239	285	336	256	211	291	362	257	159	156	640	872
231.506	0	781	442	345	244	283	336	255	210	290	363	257	159	157	640	870
231.629	0	781	442	347	243	284	336	257	212	291	365	258	159	157	641	871
231.752	0	788	445	347	249	287	338	259	213	293	369	260	160	159	642	874
231.875	0	789	450	350	254	290	340	264	212	294	371	263	160	161	645	879
231.997	0	791	452	355	254	299	343	262	212	295	371	264	161	161	647	875
232.12	0	787	445	349	237	290	340	258	214	291	360	258	159	157	641	871
232.243	0	788	444	348	241	283	337	253	213	290	358	257	159	155	640	871
232.366	0	788	443	347	241	286	338	252	211	291	359	258	158	156	641	878
232.489	0	786	447	348	245	287	338	255	212	291	361	259	159	158	644	872
232.612	0	788	449	350	251	290	340	258	214	292	365	262	159	159	644	872
232.735	0	795	452	353	254	297	342	261	214	295	367	262	160	160	646	881
232.858	0	789	445	351	239	292	341	256	211	292	359	259	158	156	642	874
232.98	0	786	443	344	239	284	336	250	212	288	356	257	158	155	640	870
233.103	0	789	443	345	239	286	337	251	214	288	357	258	158	155	640	865
233.226	0	794	444	347	243	285	337	253	213	290	357	257	159	157	642	874
233.349	0	790	447	347	247	289	338	254	212	292	361	261	159	157	644	874
233.472	0	789	451	349	253	292	338	259	212	293	364	262	160	160	646	873
233.595	0	792	448	350	245	294	342	254	215	293	360	261	160	158	645	867
233.718	0	793	442	344	237	283	338	250	212	290	355	256	158	155	641	873
233.841	0	788	441	345	240	284	336	249	211	290	354	256	157	156	641	872
233.964	0	784	442	343	242	283	336	251	212	290	355	258	158	156	642	866
234.086	0	786	444	345	246	286	337	252	214	290	359	259	158	157	643	868
234.209	0	791	447	346	248	287	338	257	213	293	362	261	161	159	644	873
234.332	0	787	446	348	244	292	339	253	211	293	359	260	158	157	644	872
234.455	0	781	440	341	238	282	335	249	213	290	355	255	157	155	639	865
234.578	0	786	440	341	238	283	334	251	213	289	355	256	159	155	640	866
234.701	0	790	440	341	241	281	335	251	211	290	356	256	159	156	640	869
234.824	0	785	442	344	244	284	335	253	211	291	359	258	159	158	642	866
234.947	0	784	446	345	247	286	336	256	213	292	363	261	160	157	643	867
235.069	0	785	444	348	242	292	338	253	213	292	359	260	160	156	643	867
235.192	0	779	437	339	234	279	335	248	210	289	351	255	156	153	638	867
235.315	0	781	435	338	236	280	332	245	210	288	351	253	157	154	637	861
235.438	0	776	436	338	236	278	331	248	212	288	352	254	157	154	638	860
235.561	0	778	437	340	240	281	331	250	212	290	354	256	158	156	640	863
235.684	0	780	441	342	244	282	334	252	210	292	357	259	159	157	641	870
235.807	0	776	442	344	243	289	335	252	211	292	358	260	159	157	643	865
235.93	0	775	434	337	233	278	332	246	212	288	351	254	156	152	636	854
236.052	0	776	431	333	234	276	329	244	211	287	348	252	157	153	635	862
236.175	0	770	431	334	235	276	328	245	208	287	348	253	157	153	635	858
236.298	0	768	433	335	237	277	328	246	209	288	350	254	157	154	637	857
236.421	0	772	436	337	241	279	329	250	211	289	354	257	158	155	640	855
236.544	0	780	440	340	243	282	331	252	211	292	357	260	159	156	641	864
236.667	0	772	439	343	242	288	333	249	210	292	355	258	159	155	640	862
236.79	0	767	433	334	233	276	329	243	210	287	347	254	156	153	635	854
236.913	0	771	433	334	234	275	328	245	211	287	348	254	157	153	635	850
237.036	0	777	432	336	235	276	327	245	209	288	348	254	157	154	637	859
237.158	0	772	435	337	238	278	329	248	209	289	350	257	158	155	638	859
237.281	0	769	440	339	244	280	330	250	210	290	354	259	158	157	640	851
237.404	0	777	443	341	248	285	332	254	212	292	358	262	159	157	642	860
237.527	0	779	438	342	237	280	332	246	210	290	351	257	158	154	639	861
237.65	0	772	435	336	236	274	329	245	207	288	349	255	156	154	638	856
237.773	0	770	435	338	236	275	328	246	210	287	350	255	157	155	638	856
237.896	0	776	438	339	239	278	330	248	211	290	353	257	158	155	639	859
238.019	0	778	441	340	245	280	332	251	209	290	357	260	159	156	641	863
238.141	0	783	445	343	248	286	333	254	210	293	361	261	159	159	644	863
238.264	0	777	441	344	240	284	336	251	212	290	356	259	158	156	642	859
238.387	0	777	436	339	235	274	330	248	210	287	351	255	158	155	638	859
238.51	0	777	437	340	237	277	331	246	208	289	351	255	158	154	639	866
238.633	0	775	438	341	241	278	330	249	209	289	353	256	159	156	639	860
238.756	0	776	441	342	245	281	331	252	210	290	358	259	159	157	642	861
238.879	0	784	445	344	249	284	334	255	211	293	361	262	160	158	643	869
239.002	0	780	448	349	251	293	338	257	210	295	364	263	161	160	644	868
239.124	0	776	441	345	238	279	335	250	209	290	355	256	157	155	640	861
239.247	0	781	439	341	240	278	332	247	210	288	354	256	157	155	640	856
239.37	0	785	439	342	240	278	333	249	209	289	354	256	158	156	640	865
239.493	0	779	442	344	244	280	334	251	209	290	357	258	160	156	642	865
239.616	0	779	446	347	249	283	334	254	209	292	361	261	160	158	644	865
239.739	0	784	450	348	253	289	337	259	213	294	367	264	161	160	646	861
239.862	0	790	450	352	251	296	341	259	212	295	364	263	161	160	647	873
239.985	0	779	443	345	238	280	336	253	208	291	357	258	158	156	641	867
240.108	0	776	443	344	242	279	334	253	210	291	356	258	159	156	643	864
240.23	0	780	443	345	245	278	335	252	211	291	357	259	159	158	643	865
240.353	0	788	447	347	248	284	337	257	210	293	362	261	161	158	645	870
240.476	0	783	449	348	252	286	337	260	209	295	366	264	161	161	647	871
240.599	0	780	454	352	257	296	340	263	212	296	370	265	161	162	648	869
240.722	0	785	448	351	245	285	339	256	212	294	362	261	160	158	645	868
240.845	0	783	444	347	245	278	338	254	210	294	359	259	159	157	644	869
240.968	0	784	446	348	246	280	338	255	209	293	361	260	159	158	644	867
241.091	0	782	449	348	250	282	337	259	210	294	365	261	160	159	645	867
241.213	0	785	451	352	255	285	340	262	211	296	370	264	162	161	647	871
241.336	0	788	455	354	258	295	344	265	210	297	374	264	162	162	648	880
241.459	0	786	449	350	242	286	343	261	208	295	365	259	160	158	644	870
241.582	0	782	447	346	244	279	339	257	211	293	364	258	161	158	643	868
241.705	0	786	446	349	246	282	339	258	209	294	365	259	161	158	644	875
241.828	0	784	449	349	251	282	340	261	208	295	367	260	161	160	645	873
241.951	0	782	453	350	255	287	340	263	209	296	373	264	161	161	647	873
242.074	0	791	456	354	260	297	344	266	211	298	378	265	162	162	649	871
242.196	0	790	450	354	243	290	344	263	211	296	368	260	161	159	644	877
242.319	0	782	445	346	241	281	341	258	208	293	364	257	160	156	642	872
242.442	0	780	446	347	244	283	338	256	209	293	364	257	160	158	641	870
242.565	0	784	447	348	249	284	340	258	210	293	368	259	161	159	643	865
242.688	0	789	450	350	252	287	341	264	210	295	371	262	162	160	645	877
242.811	0	785	455	352	257	293	343	265	208	295	375	264	161	161	647	876
242.934	0	780	450	354	247	295	343	263	209	294	369	261	161	159	644	870
243.057	0	783	445	346	242	282	339	255	210	291	363	257	160	157	640	869
243.18	0	785	444	347	244	285	339	255	207	291	364	257	160	157	641	873
243.302	0	783	446	347	247	284	338	259	206	292	366	258	161	158	642	872
243.425	0	780	449	350	252	287	339	261	208	292	371	261	162	160	644	871
243.548	0	787	451	351	256	293	341	264	210	295	374	264	162	161	645	873
243.671	0	789	455	355	257	301	344	265	209	295	374	265	163	161	647	877
243.794	0	786	448	350	243	287	341	259	208	292	365	259	160	158	643	870
243.917	0	783	448	347	247	285	338	255	208	291	365	258	161	158	642	868
244.04	0	784	446	349	246	286	338	258	210	292	365	259	161	158	643	871
244.163	0	786	448	350	251	288	339	258	207	293	368	260	162	159	644	878
244.285	0	786	452	352	256	288	339	261	208	295	370	263	162	161	645	871
244.408	0	787	453	355	256	297	341	264	211	295	371	264	161	162	648	872
244.531	0	788	449	350	241	288	338	258	209	293	362	260	160	158	643	875
244.654	0	785	447	348	244	284	336	254	208	292	359	259	160	157	643	869
244.777	0	782	448	348	246	286	336	253	208	291	359	261	160	158	644	867
244.9	0	790	450	348	249	286	335	257	211	292	361	262	161	160	645	863
245.023	0	796	453	351	254	288	337	259	211	295	364	265	162	160	648	875
245.146	0	789	457	354	255	297	338	260	210	295	366	266	162	162	649	875
245.268	0	784	449	351	243	286	337	253	210	292	358	261	160	157	645	867
245.391	0	786	446	345	242	282	333	249	212	290	355	259	161	156	642	862
245.514	0	793	444	347	243	283	333	251	210	292	355	260	160	157	642	871
245.637	0	787	446	347	246	283	332	252	209	291	357	262	160	159	644	869
[truncated: 694 more rows]

## Sheet: Short_ch
	SNR :	49	39	36	49	38	38	42	37	35	43	37	33	0	0	0	0	0	0	0	0	0	0	0	0
		D780						D850						D725						D940
Time	Marker	ch16	ch17	ch18	ch19	ch20	ch21	ch16	ch17	ch18	ch19	ch20	ch21	ch16	ch17	ch18	ch19	ch20	ch21	ch16	ch17	ch18	ch19	ch20	ch21
0.24576	0	0	0	0	0	0	0	0	0	0	0	0	0	0	0	0	0	0	0	0	0	0	0	0	0
0.36864	0	92	146	35	92	151	14	90	149	40	85	142	8	2	4	-53	-1	-2	-61	-1	-5	23	4	1	35
0.49152	0	91	147	41	90	150	16	89	153	46	82	141	10	2	2	-63	-1	0	-67	-2	-2	18	4	0	76
0.6144	0	90	147	34	90	151	20	90	153	45	82	140	14	3	3	-75	0	-1	-90	-2	-3	16	4	0	75
0.73728	0	89	143	39	89	149	21	88	147	49	81	138	15	3	4	-82	-1	-1	-101	-3	-4	13	4	0	65
0.86016	0	88	140	39	88	148	24	87	145	49	81	136	17	4	5	-89	0	-1	-106	-3	-5	11	4	0	59
0.98304	0	88	140	40	88	146	25	87	145	49	80	138	18	3	4	-92	0	0	-109	-3	-5	11	5	0	54
1.10592	0	88	140	36	89	146	26	86	146	53	80	140	19	4	5	-89	0	0	-110	-4	-4	14	4	0	53
1.2288	0	88	142	36	89	145	26	88	147	54	81	140	19	3	5	-90	0	0	-111	-4	-5	15	3	0	53
1.35168	0	89	144	37	89	146	26	86	150	55	80	142	20	3	5	-91	-1	0	-112	-3	-5	15	4	0	52
1.47456	0	89	145	39	89	148	25	87	149	55	82	144	20	4	6	-91	0	-1	-114	-4	-6	15	4	0	52
1.59744	0	88	140	37	89	144	27	86	145	54	80	143	20	3	5	-91	0	0	-114	-5	-5	15	4	0	49
1.72032	0	87	139	36	88	145	27	86	144	53	79	142	20	4	6	-90	0	0	-113	-4	-5	15	4	1	47
1.8432	0	88	140	37	88	144	28	86	144	54	80	141	20	3	5	-90	-1	0	-113	-4	-5	14	4	0	48
1.96608	0	88	141	36	88	144	27	87	146	55	79	142	20	3	5	-91	-1	0	-113	-4	-6	15	4	0	49
2.08896	0	89	142	37	89	145	27	87	148	55	80	143	20	4	5	-92	0	0	-113	-4	-6	15	3	0	51
2.21184	0	89	144	37	89	145	26	87	150	56	82	143	19	3	5	-92	-1	0	-113	-4	-6	16	4	1	52
2.33472	0	89	145	38	90	146	26	88	151	57	80	144	20	4	5	-93	0	0	-114	-5	-6	17	4	0	52
2.4576	0	88	141	37	88	144	26	86	145	56	80	141	19	3	5	-93	-1	0	-116	-4	-6	16	4	1	50
2.58048	0	88	140	37	89	144	27	87	144	55	80	141	19	3	6	-93	0	0	-116	-4	-5	16	4	1	49
2.70336	0	88	141	37	89	143	26	87	145	56	80	142	20	4	5	-94	-1	0	-115	-4	-5	16	4	1	49
2.82624	0	88	141	39	89	143	26	86	147	56	80	142	20	3	5	-94	-1	0	-116	-4	-6	17	4	0	51
2.94912	0	89	144	39	89	144	27	87	150	57	82	143	19	4	5	-95	0	0	-116	-4	-5	17	4	0	51
3.072	0	88	145	38	89	146	27	88	152	58	82	144	20	2	5	-96	0	0	-115	-4	-5	16	4	0	52
3.19488	0	90	147	40	90	147	26	88	155	58	81	145	20	3	5	-96	0	0	-115	-4	-6	17	4	0	52
3.31776	0	88	143	38	89	145	26	86	148	57	80	144	19	3	5	-95	0	0	-116	-4	-5	17	3	0	50
3.44064	0	89	142	38	89	144	28	86	147	57	81	142	20	3	4	-95	0	0	-117	-4	-6	17	3	1	49
3.56352	0	88	142	38	89	144	27	87	147	57	81	143	20	3	6	-95	0	0	-116	-4	-5	17	4	0	50
3.6864	0	88	143	38	89	144	27	87	149	57	81	143	20	3	6	-95	0	0	-117	-3	-6	16	4	0	51
3.80928	0	89	145	39	90	146	27	88	151	59	81	144	20	3	6	-96	0	0	-117	-5	-6	16	4	0	52
3.93216	0	89	147	39	89	147	28	87	154	59	82	145	20	3	5	-97	-1	0	-117	-4	-6	17	3	0	53
4.05504	0	90	148	41	90	149	26	88	155	59	82	147	20	4	5	-96	0	0	-117	-4	-6	16	3	0	53
4.17792	0	89	143	39	88	146	26	88	150	57	82	145	20	3	5	-95	0	0	-117	-4	-6	17	4	0	50
4.3008	0	88	143	39	89	146	27	87	150	58	80	145	20	4	6	-96	0	0	-117	-5	-5	18	4	0	49
4.42368	0	89	144	39	88	146	27	87	150	57	81	145	20	3	4	-95	-1	0	-117	-4	-7	17	4	0	50
4.54656	0	89	146	38	89	147	28	87	152	58	81	145	20	3	5	-96	0	0	-117	-4	-6	16	4	0	51
4.66944	0	89	148	39	90	148	28	88	155	59	83	146	20	3	6	-97	0	0	-116	-4	-6	17	4	0	51
4.79232	0	90	149	41	90	150	27	89	157	61	83	148	20	4	6	-97	-1	0	-118	-4	-6	16	4	0	52
4.9152	0	90	151	42	91	151	27	89	159	60	84	149	20	4	5	-97	-1	0	-118	-5	-7	17	4	0	53
5.03808	0	89	147	40	89	148	26	88	152	59	81	147	20	3	6	-95	0	0	-118	-4	-7	17	5	0	50
5.16096	0	89	146	39	89	148	28	87	152	59	81	148	20	3	5	-96	-1	0	-118	-4	-6	16	4	0	50
5.28384	0	89	146	40	90	148	27	87	154	60	82	147	20	3	5	-96	0	0	-118	-5	-8	18	4	0	51
5.40672	0	89	147	40	91	149	28	88	155	60	83	148	20	4	6	-96	-1	0	-118	-4	-6	17	4	0	52
5.5296	0	91	150	40	91	151	27	88	158	61	82	149	21	3	6	-96	0	0	-117	-5	-6	17	5	0	52
5.65248	0	90	151	42	91	153	28	89	160	62	83	150	21	3	5	-97	-1	0	-117	-5	-6	17	4	0	53
5.77536	0	91	153	43	91	154	27	89	162	62	84	151	21	3	6	-98	-1	0	-118	-4	-5	18	4	0	54
5.89824	0	89	149	41	90	150	26	88	155	61	83	150	19	4	5	-96	0	0	-119	-5	-7	17	4	0	51
6.02112	0	90	147	39	90	150	27	89	155	60	82	150	21	4	5	-96	0	0	-118	-4	-7	17	5	0	50
6.144	0	90	148	39	90	151	27	87	156	60	83	150	21	4	5	-95	0	0	-118	-4	-6	17	4	0	51
6.26688	0	90	150	40	91	152	28	88	156	61	82	150	20	4	5	-96	0	0	-118	-4	-6	18	4	0	52
6.38976	0	90	151	41	91	152	27	90	159	61	82	151	20	4	5	-96	-1	-1	-118	-4	-6	18	4	0	53
6.51264	0	91	154	42	91	154	28	90	163	64	84	152	21	4	6	-97	-1	0	-118	-4	-6	17	4	0	53
6.63552	0	91	153	44	91	154	26	90	162	62	83	153	20	3	5	-97	0	0	-119	-4	-7	18	4	0	53
6.7584	0	89	148	40	90	150	27	89	155	60	81	152	20	4	4	-97	-1	0	-119	-4	-7	18	4	0	50
6.88128	0	90	148	40	90	151	27	89	154	59	82	151	21	3	5	-95	-1	0	-119	-5	-6	17	4	0	49
7.00416	0	90	147	40	90	151	28	88	155	60	82	150	21	4	5	-95	0	0	-119	-4	-6	18	4	0	50
7.12704	0	90	150	39	90	152	28	89	158	60	82	151	20	4	6	-96	0	0	-118	-5	-6	17	4	0	51
7.24992	0	90	151	40	91	153	28	89	159	61	83	152	21	3	6	-96	-1	0	-119	-4	-6	17	4	0	52
7.3728	0	91	153	41	91	153	28	90	161	63	84	151	21	4	6	-97	0	-1	-118	-4	-7	18	4	0	52
7.49568	0	91	153	43	91	153	26	89	160	61	83	152	20	3	6	-95	0	-1	-118	-4	-7	17	4	0	52
7.61856	0	89	147	39	91	150	27	88	152	59	81	151	21	4	5	-95	0	-1	-119	-5	-7	18	4	0	50
7.74144	0	90	147	39	90	150	28	88	154	59	82	150	20	4	6	-95	0	0	-118	-5	-6	18	4	1	50
7.86432	0	89	148	39	90	150	27	88	154	60	83	150	21	4	5	-94	0	0	-119	-5	-6	18	4	0	50
7.9872	0	90	149	40	90	150	27	88	156	60	83	150	21	4	6	-95	0	0	-118	-4	-6	17	4	0	51
8.11008	0	90	150	41	91	151	28	88	158	60	82	150	21	3	5	-95	0	0	-117	-3	-7	18	4	0	51
8.23296	0	91	151	41	92	152	28	89	159	61	83	151	21	4	5	-96	0	0	-118	-4	-6	17	4	0	51
8.35584	0	90	148	40	90	151	27	89	156	60	83	152	20	4	6	-94	0	-1	-118	-4	-7	17	4	0	50
8.47872	0	89	146	38	90	150	28	87	153	59	82	148	21	4	6	-93	-1	0	-118	-4	-6	17	5	1	48
8.6016	0	90	146	38	90	150	28	88	153	58	82	147	22	4	5	-93	0	1	-118	-4	-6	16	4	1	50
8.72448	0	89	145	39	89	148	28	87	153	58	81	148	21	3	5	-93	0	0	-117	-4	-6	17	5	0	50
8.84736	0	90	146	39	90	149	28	89	154	58	82	149	21	4	5	-93	0	0	-117	-5	-6	18	4	1	50
8.97024	0	89	149	40	90	151	28	88	157	59	82	149	21	4	6	-93	0	0	-117	-4	-7	16	4	0	51
9.09312	0	91	150	40	92	151	28	89	157	61	82	149	22	3	5	-94	0	-1	-117	-4	-6	17	4	0	52
9.216	0	89	146	39	89	148	28	87	153	58	82	148	21	3	6	-92	0	0	-117	-4	-6	16	4	0	49
9.33888	0	89	145	39	90	148	28	87	151	58	82	148	22	4	6	-91	0	0	-116	-4	-6	17	4	0	49
9.46176	0	89	145	39	89	147	28	88	152	57	81	147	22	3	6	-92	0	0	-116	-4	-7	16	4	0	49
9.58464	0	89	144	39	89	148	29	88	152	57	82	148	22	3	6	-92	-1	0	-116	-4	-6	16	4	0	50
9.70752	0	89	147	38	90	149	29	87	153	58	82	148	20	4	6	-92	0	0	-117	-4	-6	17	4	0	50
9.8304	0	90	148	40	89	150	27	89	156	58	82	148	22	3	6	-93	0	-1	-116	-4	-6	16	4	0	51
9.95328	0	89	145	39	89	149	28	88	151	57	81	146	21	2	5	-92	-1	0	-116	-4	-6	16	5	1	50
10.0762	0	89	143	39	89	146	28	87	150	56	81	147	21	4	5	-92	0	0	-117	-4	-5	16	4	0	49
10.199	0	89	143	39	89	146	28	87	149	57	81	146	21	4	5	-90	-1	0	-116	-3	-6	17	4	0	48
10.3219	0	89	145	38	89	147	28	88	151	56	82	146	22	4	5	-91	0	0	-115	-4	-6	17	4	0	49
10.4448	0	89	145	39	89	146	28	87	152	58	81	146	21	4	6	-92	-1	0	-116	-4	-6	16	4	0	50
10.5677	0	89	146	38	90	148	28	87	153	58	82	146	21	3	5	-93	0	0	-117	-4	-5	16	3	0	51
10.6906	0	89	146	39	89	146	27	87	153	58	81	146	21	4	5	-92	0	0	-116	-4	-7	16	4	0	50
10.8134	0	88	143	38	89	147	27	87	148	56	81	143	20	3	5	-92	0	0	-116	-4	-6	17	5	1	48
10.9363	0	89	143	38	89	144	28	87	148	57	80	145	20	3	5	-91	0	0	-116	-4	-6	16	4	0	48
11.0592	0	89	142	38	89	144	27	87	148	57	80	144	20	4	5	-91	0	0	-115	-5	-5	16	4	0	49
11.1821	0	89	143	38	89	145	28	88	150	57	81	145	21	4	5	-92	0	0	-115	-4	-5	17	4	0	49
11.305	0	90	145	38	89	146	27	88	152	58	82	145	21	3	6	-92	0	0	-115	-4	-6	16	4	0	51
11.4278	0	89	148	40	89	147	27	88	152	58	81	146	21	4	5	-94	0	0	-115	-4	-5	16	4	0	51
11.5507	0	89	143	38	88	145	27	87	148	56	81	144	20	4	5	-93	-1	0	-117	-4	-6	16	5	1	48
11.6736	0	88	142	38	89	145	27	86	148	55	81	142	21	3	5	-92	0	1	-116	-4	-6	16	4	1	48
11.7965	0	89	142	39	89	144	27	87	148	55	81	142	21	3	5	-93	0	0	-115	-4	-6	16	4	1	48
11.9194	0	89	143	37	89	145	28	86	148	57	81	143	20	3	5	-92	0	0	-115	-4	-5	15	5	0	48
12.0422	0	89	143	39	89	145	27	87	151	56	81	143	21	4	5	-93	0	0	-115	-4	-6	17	4	0	50
12.1651	0	89	145	39	89	146	28	88	151	58	82	144	21	4	5	-92	0	0	-116	-4	-6	16	5	0	51
12.288	0	89	145	39	88	146	26	88	151	57	81	144	20	4	5	-93	0	0	-115	-4	-6	16	4	0	50
12.4109	0	88	141	38	89	145	28	87	148	56	80	142	20	3	5	-91	0	0	-115	-4	-7	16	4	1	48
12.5338	0	89	142	38	88	145	27	86	147	56	81	142	20	3	5	-92	0	0	-115	-4	-6	17	4	1	48
12.6566	0	89	143	38	89	143	27	87	148	55	80	142	20	4	6	-92	-1	0	-115	-4	-6	17	3	0	48
12.7795	0	89	143	37	89	143	27	87	150	55	80	143	21	3	6	-92	-1	0	-115	-4	-6	16	3	0	49
12.9024	0	89	144	38	89	145	27	87	151	56	81	144	20	4	6	-93	-1	-1	-115	-4	-5	17	4	0	50
13.0253	0	89	145	39	90	146	27	87	151	58	82	145	20	3	5	-94	0	0	-116	-4	-6	16	4	0	51
13.1482	0	89	142	39	89	144	27	87	148	57	81	144	20	4	5	-92	0	0	-115	-4	-6	16	4	0	49
13.271	0	88	142	38	89	143	27	86	147	56	81	142	20	3	6	-93	0	-1	-116	-4	-6	17	4	0	49
13.3939	0	89	142	38	90	143	27	86	148	56	81	142	20	3	5	-93	-1	0	-116	-5	-6	16	4	0	48
13.5168	0	89	144	38	88	144	27	87	149	57	81	142	20	3	5	-92	0	0	-116	-4	-5	17	4	0	49
13.6397	0	89	144	39	89	145	27	86	151	57	81	143	21	3	6	-93	0	0	-116	-4	-6	17	3	0	50
13.7626	0	89	145	39	90	146	27	87	153	58	82	144	20	3	6	-95	-1	0	-117	-5	-6	17	4	0	52
13.8854	0	89	145	40	89	146	26	87	150	58	82	144	19	3	5	-94	-1	0	-117	-4	-7	17	4	0	50
14.0083	0	88	142	37	89	145	28	86	147	56	82	142	20	4	5	-92	-1	0	-117	-4	-6	17	4	0	48
14.1312	0	88	143	39	88	143	27	87	148	56	82	143	21	4	6	-92	-1	-1	-116	-4	-6	18	4	0	47
14.2541	0	89	142	39	89	144	27	87	147	57	81	142	20	3	5	-92	0	0	-116	-4	-6	16	4	0	49
14.377	0	89	144	38	89	145	26	87	150	58	81	143	20	3	5	-94	0	0	-117	-5	-5	17	3	0	49
14.4998	0	89	145	39	89	146	27	87	152	58	81	143	20	4	5	-95	0	-1	-116	-4	-6	17	4	0	50
14.6227	0	89	147	40	89	147	26	88	152	58	82	144	21	4	5	-95	0	0	-115	-4	-7	17	3	0	51
14.7456	0	89	143	40	90	145	27	87	147	57	81	143	20	4	5	-94	-1	0	-117	-3	-5	17	4	1	49
14.8685	0	88	142	37	89	143	27	86	146	56	80	141	20	3	6	-94	0	1	-116	-4	-7	18	4	1	48
14.9914	0	89	142	38	89	143	27	87	148	55	81	142	21	4	5	-93	-1	0	-116	-4	-6	17	5	0	48
15.1142	0	88	143	37	89	144	26	86	148	57	81	143	20	3	6	-93	0	0	-116	-4	-6	18	4	0	49
15.2371	0	89	144	39	89	144	27	87	150	57	81	142	20	4	5	-95	0	0	-116	-4	-6	18	4	0	50
15.36	0	89	145	39	89	145	27	87	151	59	81	143	20	3	5	-95	0	-1	-117	-3	-6	17	4	0	51
15.4829	0	90	147	40	90	147	26	88	154	59	82	144	20	4	5	-95	0	0	-117	-4	-6	18	4	0	52
15.6058	0	89	143	40	89	144	26	87	149	57	82	142	19	4	5	-95	0	1	-117	-4	-6	17	5	0	49
15.7286	0	89	142	38	88	144	27	86	146	57	80	142	20	4	6	-94	0	0	-117	-5	-6	18	3	1	48
15.8515	0	88	143	38	89	143	27	87	148	57	80	142	20	4	5	-95	0	0	-117	-4	-6	18	5	0	49
15.9744	0	89	143	39	89	144	27	87	148	57	81	142	20	4	5	-94	0	0	-116	-4	-6	17	4	0	49
16.0973	0	89	145	39	89	145	27	87	150	57	82	143	20	3	5	-93	-1	0	-116	-4	-6	17	4	0	49
16.2202	0	90	146	39	89	147	28	88	153	58	82	144	21	3	6	-95	0	0	-116	-4	-6	17	4	0	51
16.343	0	89	147	40	90	148	28	88	154	58	82	145	20	3	5	-94	0	0	-115	-4	-6	17	4	0	50
16.4659	0	89	143	39	89	147	29	87	148	56	81	146	20	4	5	-92	0	0	-115	-4	-7	17	4	0	48
16.5888	0	89	143	37	89	145	28	87	148	56	81	144	21	4	4	-92	-1	-1	-114	-4	-6	16	4	0	48
16.7117	0	89	143	38	89	147	27	87	149	56	81	145	20	3	5	-92	0	0	-115	-5	-6	16	3	1	49
16.8346	0	89	144	38	89	147	28	88	150	56	81	145	21	4	6	-91	0	0	-115	-4	-6	17	4	0	50
16.9574	0	90	146	39	90	148	27	88	153	58	82	146	20	4	5	-93	0	0	-115	-4	-6	16	4	0	51
17.0803	0	90	148	40	90	149	28	88	155	58	82	148	21	3	5	-95	0	-1	-116	-4	-7	17	4	0	52
17.2032	0	89	147	39	90	149	27	88	152	58	82	147	20	3	6	-95	0	0	-116	-3	-6	17	4	0	53
17.3261	0	89	143	38	90	147	27	87	148	57	81	147	21	4	5	-94	0	0	-116	-4	-5	18	5	0	50
17.449	0	89	144	38	89	147	27	87	150	57	82	146	20	3	5	-95	0	-1	-117	-4	-6	17	5	0	51
17.5718	0	89	145	38	89	147	27	88	150	58	81	145	20	4	5	-95	0	0	-117	-4	-5	17	4	0	50
17.6947	0	88	146	39	90	148	27	88	152	58	82	146	19	4	5	-97	-1	0	-118	-4	-5	16	4	0	51
17.8176	0	90	147	39	90	149	28	88	154	59	82	147	20	4	5	-96	-1	0	-117	-4	-5	18	3	0	52
17.9405	0	90	148	41	90	150	27	88	156	59	83	148	20	4	5	-96	0	0	-117	-5	-6	18	4	1	52
18.0634	0	89	144	39	90	147	27	87	151	58	82	147	19	3	5	-96	0	0	-119	-4	-5	18	4	0	49
18.1862	0	89	143	38	90	146	27	88	149	57	81	146	20	4	5	-96	0	0	-117	-5	-6	17	4	0	48
18.3091	0	89	144	38	89	147	27	87	150	57	81	146	21	4	5	-95	-1	0	-117	-4	-6	17	4	0	48
18.432	0	89	145	38	89	148	27	88	150	57	82	146	20	3	5	-95	-1	-1	-117	-5	-5	17	5	0	50
18.5549	0	89	146	38	90	148	28	88	153	58	82	147	20	3	6	-95	0	0	-117	-4	-5	17	4	0	51
18.6778	0	90	148	40	90	149	28	88	155	59	81	148	20	4	5	-96	0	0	-117	-3	-6	16	4	0	52
18.8006	0	89	147	40	90	150	26	88	154	59	82	149	20	3	5	-95	0	0	-117	-5	-7	17	4	0	51
18.9235	0	88	143	39	90	147	27	86	149	57	82	147	20	3	6	-95	-1	0	-117	-4	-6	17	4	0	48
19.0464	0	89	144	38	90	147	27	87	149	57	81	146	21	3	5	-94	0	0	-117	-3	-6	18	4	0	50
19.1693	0	89	145	37	89	148	28	88	150	57	81	147	20	4	6	-94	0	0	-117	-4	-6	17	5	0	49
19.2922	0	89	145	39	89	147	28	87	151	57	82	146	21	4	5	-94	0	0	-116	-3	-6	17	4	0	50
19.415	0	90	146	39	90	148	26	88	152	59	81	146	21	4	5	-95	0	-1	-117	-3	-6	16	4	0	51
19.5379	0	89	145	40	89	147	26	89	150	57	81	145	19	3	5	-94	0	0	-117	-4	-6	16	4	0	50
19.6608	0	90	143	39	89	145	27	87	148	56	80	143	21	4	5	-94	-1	0	-117	-4	-6	17	4	1	48
19.7837	1	89	144	38	88	144	27	87	149	57	80	142	20	4	5	-93	0	1	-116	-4	-5	17	4	1	48
19.9066	0	89	144	38	88	143	27	87	149	56	80	143	20	4	5	-94	-1	0	-117	-4	-6	16	3	0	50
20.0294	0	89	145	38	88	146	27	87	152	57	81	144	20	3	5	-94	0	0	-116	-4	-6	16	4	0	51
20.1523	0	89	147	39	89	149	27	87	153	58	81	145	20	3	6	-95	0	0	-117	-4	-6	16	3	0	52
20.2752	0	90	145	40	89	148	27	87	152	58	82	147	19	4	6	-96	-1	0	-117	-4	-6	17	4	0	51
20.3981	0	89	142	39	89	146	26	87	147	57	81	145	20	4	5	-94	0	0	-118	-4	-6	17	4	0	49
20.521	0	89	143	38	89	146	28	87	148	56	81	145	21	4	5	-94	-1	-1	-118	-4	-6	17	5	0	48
20.6438	0	89	143	37	89	147	27	87	148	56	81	146	20	4	4	-93	0	0	-117	-5	-6	16	4	0	49
20.7667	0	89	144	39	90	148	28	87	149	56	81	145	21	3	5	-93	0	0	-117	-5	-5	16	4	0	50
20.8896	0	90	145	38	90	149	29	88	151	57	81	147	20	3	6	-94	-1	-1	-116	-4	-6	16	5	0	50
21.0125	0	89	145	39	89	149	27	88	151	57	81	147	20	3	5	-94	0	0	-117	-5	-6	17	4	0	51
21.1354	0	89	143	38	89	147	28	87	148	56	81	144	20	3	5	-93	0	0	-116	-4	-6	17	4	1	48
21.2582	0	89	142	38	89	146	27	86	146	55	81	146	21	3	5	-93	0	0	-116	-3	-6	16	4	0	48
21.3811	0	88	142	38	89	146	27	86	147	55	81	146	20	4	5	-92	0	0	-116	-4	-5	16	4	0	48
21.504	0	88	143	38	90	147	28	88	148	55	82	146	21	4	5	-93	0	0	-117	-4	-5	16	4	0	49
21.6269	0	89	144	39	90	148	27	88	149	56	81	146	20	4	5	-93	-1	0	-116	-5	-5	16	5	0	50
21.7498	0	88	145	39	90	148	27	88	151	57	82	147	21	4	5	-94	0	0	-116	-5	-6	16	4	0	51
21.8726	0	89	143	39	89	148	28	87	148	56	82	146	20	4	4	-94	0	0	-116	-4	-6	16	4	0	50
21.9955	0	88	141	38	89	147	28	86	145	55	81	145	20	3	6	-92	0	0	-117	-4	-5	16	4	1	48
22.1184	0	88	143	38	89	147	27	86	147	54	81	145	21	4	5	-92	0	0	-116	-4	-5	17	5	0	49
22.2413	0	88	141	37	89	146	28	87	147	55	81	145	20	3	5	-92	0	0	-116	-5	-5	16	4	0	48
22.3642	0	89	142	37	89	147	28	87	148	56	82	146	20	3	5	-93	0	0	-116	-4	-6	16	4	0	50
22.487	0	89	144	38	89	149	27	87	149	56	82	146	20	4	5	-93	0	0	-116	-4	-6	16	5	0	50
22.6099	0	89	142	38	90	146	28	87	146	56	80	146	20	4	5	-92	0	0	-115	-5	-5	16	4	0	49
22.7328	0	88	141	37	89	145	27	86	144	55	81	145	21	3	4	-92	0	-1	-116	-3	-6	15	4	0	47
22.8557	0	89	141	38	89	146	28	86	145	55	81	144	21	3	5	-92	0	0	-116	-4	-6	17	4	0	48
22.9786	0	88	142	38	89	146	28	87	146	55	81	144	20	3	6	-92	-1	0	-115	-4	-5	17	4	0	49
23.1014	0	89	143	37	89	146	27	86	148	57	81	145	20	3	4	-93	-1	0	-115	-3	-6	17	5	0	51
23.2243	0	88	144	38	89	148	28	87	150	57	81	145	21	4	4	-94	0	0	-117	-4	-7	17	4	0	51
23.3472	0	89	143	39	90	146	27	87	146	56	82	145	19	4	6	-94	0	0	-117	-4	-6	17	4	0	50
23.4701	0	88	140	38	89	145	27	86	144	56	81	143	20	3	5	-93	0	0	-117	-4	-6	18	3	1	48
23.593	0	88	141	37	89	145	28	87	145	55	80	143	20	2	5	-93	-1	0	-116	-4	-5	16	4	0	48
23.7158	0	88	141	38	89	145	28	86	144	55	81	144	20	4	5	-93	0	0	-117	-4	-6	17	4	0	49
23.8387	0	88	142	38	89	146	28	86	146	57	81	144	20	3	5	-94	-1	0	-116	-5	-6	17	4	0	50
23.9616	0	89	143	38	90	146	27	86	149	58	81	144	19	3	5	-95	-1	0	-116	-4	-5	17	4	0	50
24.0845	0	88	144	39	89	147	26	87	149	57	82	145	20	3	5	-94	0	0	-116	-3	-6	16	4	0	51
24.2074	0	89	141	39	89	144	26	86	146	56	80	144	20	3	5	-93	0	0	-117	-4	-5	17	4	0	48
24.3302	0	88	140	37	88	144	27	86	145	56	81	143	20	3	5	-93	0	0	-117	-4	-6	18	5	0	48
24.4531	0	88	141	37	89	144	27	87	146	55	80	143	21	4	5	-94	-1	0	-116	-4	-5	16	4	0	48
24.576	0	89	142	37	88	146	27	87	148	57	81	144	19	3	5	-94	-1	0	-116	-4	-5	17	3	0	50
24.6989	0	89	144	38	89	146	27	86	150	57	82	144	19	3	5	-95	0	0	-117	-4	-7	17	5	0	51
24.8218	0	89	145	39	90	147	28	88	151	59	82	144	19	3	5	-96	-1	0	-117	-4	-6	17	3	0	51
24.9446	0	89	145	40	89	146	25	87	149	57	82	145	19	3	5	-95	0	0	-117	-4	-6	18	4	0	50
25.0675	0	89	143	39	89	145	27	87	148	57	81	144	20	4	5	-94	0	0	-117	-4	-5	16	4	0	48
25.1904	0	90	143	38	90	146	26	87	148	57	82	145	20	3	5	-95	0	0	-118	-4	-6	18	4	0	49
25.3133	0	89	143	39	90	145	27	87	148	58	81	144	20	3	5	-96	0	0	-118	-5	-6	17	5	0	50
25.4362	0	89	145	38	89	147	27	87	150	57	81	145	20	3	5	-95	0	0	-117	-3	-7	17	5	0	50
25.559	0	89	147	39	91	147	27	88	152	58	81	145	19	3	5	-96	0	0	-118	-5	-6	18	5	0	51
25.6819	0	90	145	40	90	147	25	87	150	59	81	145	19	4	5	-96	0	0	-118	-4	-6	17	4	0	50
25.8048	0	90	145	39	90	146	26	88	149	57	81	145	19	4	6	-95	0	0	-119	-4	-6	18	3	0	49
25.9277	0	89	144	39	90	146	27	88	149	59	82	145	20	3	5	-96	0	0	-118	-4	-6	19	4	0	49
26.0506	0	89	144	39	89	147	27	88	151	58	81	145	20	4	5	-96	0	0	-118	-5	-6	18	4	0	50
26.1734	0	90	146	40	90	147	27	88	152	59	82	146	19	3	6	-98	0	0	-118	-4	-7	18	4	0	51
26.2963	0	90	148	40	90	148	26	89	153	60	82	146	19	3	6	-97	-1	0	-119	-4	-5	18	4	0	52
26.4192	0	90	145	40	91	147	25	88	151	58	82	146	20	3	5	-96	0	0	-119	-4	-6	18	4	0	50
26.5421	0	90	144	39	89	145	27	87	148	59	82	144	19	3	5	-96	0	0	-119	-4	-6	18	4	0	48
26.665	0	89	144	38	89	146	27	87	150	58	81	145	20	3	6	-97	0	0	-120	-4	-6	17	5	0	49
26.7878	0	90	145	39	90	146	27	88	150	59	81	145	20	3	6	-96	0	0	-118	-4	-7	18	4	0	49
26.9107	0	90	146	39	89	147	27	88	151	59	82	145	20	4	5	-96	0	0	-119	-4	-5	18	4	0	51
27.0336	0	89	147	40	90	149	27	89	154	60	81	146	19	4	5	-98	0	0	-119	-4	-6	18	4	0	52
27.1565	0	89	146	41	90	147	27	87	152	58	82	146	19	3	6	-97	0	0	-119	-5	-6	17	4	0	50
27.2794	0	89	144	39	89	146	27	87	148	57	81	144	19	4	5	-95	0	0	-118	-5	-6	18	4	1	47
27.4022	0	89	144	39	90	145	27	88	148	58	82	145	20	4	5	-95	0	0	-119	-4	-6	18	5	0	49
27.5251	0	88	144	39	89	146	27	87	149	57	81	145	20	3	5	-95	0	0	-118	-4	-6	18	4	0	49
27.648	0	89	145	38	89	147	27	87	151	57	81	145	19	4	5	-96	0	0	-119	-4	-6	18	3	0	50
27.7709	0	89	146	39	89	147	27	88	152	59	83	145	20	4	6	-96	0	0	-118	-4	-6	17	3	0	51
27.8938	0	90	148	41	90	148	26	87	152	61	82	146	19	4	5	-97	0	-1	-119	-5	-5	18	5	0	52
28.0166	0	89	144	40	89	147	26	88	149	57	82	145	19	3	5	-95	0	0	-120	-4	-5	19	4	0	49
28.1395	0	89	143	39	90	145	28	87	148	58	80	145	19	3	5	-95	0	0	-119	-4	-6	18	4	0	48
28.2624	0	88	143	38	88	145	27	87	148	58	82	144	20	3	6	-94	0	-1	-118	-4	-5	17	4	0	49
28.3853	0	89	144	40	89	146	27	87	150	58	81	144	20	3	5	-95	-1	0	-118	-4	-5	18	4	0	50
28.5082	0	89	146	39	89	147	27	87	152	58	82	145	20	4	5	-95	0	0	-119	-4	-6	17	4	0	50
28.631	0	90	147	40	90	148	27	88	153	59	82	146	21	2	5	-94	-1	0	-117	-4	-6	17	4	0	51
28.7539	0	90	147	41	89	149	25	88	153	60	82	146	19	3	6	-95	0	0	-118	-5	-5	18	5	1	51
28.8768	0	89	144	39	90	146	27	87	149	57	81	145	20	3	5	-95	-1	0	-118	-3	-5	18	4	0	48
28.9997	0	89	144	39	89	146	27	86	148	58	81	145	20	4	5	-94	0	0	-118	-4	-7	17	3	0	48
29.1226	0	89	143	38	89	146	27	86	149	58	81	145	20	3	5	-93	0	0	-118	-4	-6	17	4	0	48
29.2454	0	89	145	40	90	147	28	88	150	57	82	145	20	4	5	-93	-1	0	-117	-4	-6	17	4	0	49
29.3683	0	89	146	40	90	148	27	86	152	58	81	146	20	4	5	-94	-1	0	-118	-4	-6	17	4	0	51
29.4912	0	89	147	40	89	149	27	87	153	59	82	146	20	4	5	-95	0	0	-118	-4	-6	17	4	0	51
29.6141	0	89	143	39	90	146	27	86	148	57	81	145	20	3	6	-94	-1	-1	-118	-4	-6	18	4	0	49
29.737	0	89	144	38	90	146	27	87	148	58	81	145	20	4	5	-94	0	0	-117	-5	-6	17	5	0	48
29.8598	0	90	144	39	90	146	27	86	150	57	81	145	20	4	5	-94	0	0	-119	-4	-7	17	4	0	50
29.9827	0	89	145	38	89	146	28	87	151	57	82	145	21	4	4	-94	0	0	-118	-4	-6	17	4	0	50
30.1056	0	89	146	40	90	147	27	87	153	59	82	146	20	3	4	-94	0	0	-118	-5	-6	17	4	0	51
30.2285	0	89	148	41	91	149	26	88	153	60	82	146	20	4	5	-95	0	0	-118	-4	-6	18	4	0	52
30.3514	0	89	144	39	89	147	26	87	149	58	82	146	19	4	5	-93	-1	0	-119	-4	-6	18	3	0	49
30.4742	0	88	143	39	89	145	28	87	148	56	82	145	20	3	5	-93	0	0	-118	-4	-6	18	4	0	48
30.5971	0	88	143	39	89	145	28	86	148	57	81	145	20	4	5	-93	0	-1	-118	-4	-7	18	4	0	48
30.72	0	89	144	39	89	146	28	87	149	58	81	144	21	4	6	-94	0	-1	-118	-4	-6	17	5	0	50
30.8429	0	89	146	39	90	147	27	87	150	58	82	144	20	3	5	-95	0	0	-118	-5	-6	18	4	0	51
30.9658	0	89	147	40	90	148	27	88	153	59	82	147	21	3	6	-95	-1	-1	-118	-4	-6	18	3	0	51
31.0886	0	89	145	41	89	147	26	87	151	58	82	146	20	3	5	-94	0	0	-118	-4	-6	17	4	0	50
31.2115	0	88	142	39	90	146	26	86	147	57	81	143	20	3	5	-94	-1	1	-118	-4	-7	18	4	1	48
31.3344	0	89	144	38	90	145	27	87	148	58	81	144	20	4	5	-94	0	0	-119	-4	-6	17	4	0	48
31.4573	0	88	143	39	90	146	27	87	148	57	82	145	20	4	5	-93	0	-1	-117	-5	-6	18	4	0	49
31.5802	0	89	145	39	90	146	28	87	150	59	82	145	20	4	5	-94	0	-1	-118	-4	-6	17	4	0	50
31.703	0	89	147	40	91	148	27	88	152	60	82	146	20	2	4	-96	-1	-1	-118	-4	-7	18	4	0	51
31.8259	0	90	147	41	90	148	26	87	153	60	84	146	19	3	6	-95	-1	0	-118	-4	-6	18	4	0	51
31.9488	0	89	144	39	90	147	27	87	148	57	81	144	20	3	4	-95	0	0	-119	-4	-6	18	4	0	49
32.0717	0	89	143	39	90	145	27	87	148	57	81	144	20	3	6	-94	0	0	-118	-4	-7	17	4	0	49
32.1946	0	89	144	39	89	145	27	87	148	58	81	144	20	4	6	-93	0	0	-118	-4	-7	18	5	0	49
32.3174	0	88	145	38	90	146	27	87	150	57	82	144	20	3	5	-95	0	-1	-117	-5	-6	18	4	0	50
32.4403	0	89	146	39	89	146	27	87	153	59	83	145	20	4	5	-95	0	0	-118	-4	-6	17	4	0	51
32.5632	0	89	148	40	91	148	26	88	153	60	82	146	20	4	5	-95	0	-1	-118	-4	-5	18	5	0	51
32.6861	0	89	145	40	89	146	27	88	149	58	81	145	20	4	6	-93	0	0	-119	-4	-5	17	4	0	49
32.809	0	89	144	39	90	145	27	87	148	57	82	144	19	3	5	-96	0	0	-119	-4	-6	17	5	0	49
32.9318	0	89	145	38	90	146	27	88	150	58	81	145	20	3	5	-95	0	0	-118	-4	-7	17	4	0	49
33.0547	0	90	145	39	89	146	27	88	150	59	81	144	20	4	5	-96	0	0	-118	-4	-6	17	4	0	51
33.1776	0	90	147	40	90	147	27	88	152	59	81	145	19	4	6	-96	-1	0	-119	-4	-7	18	4	0	52
33.3005	0	90	148	41	90	147	26	87	154	60	82	146	19	3	6	-96	0	0	-119	-5	-7	18	4	0	52
33.4234	0	88	144	40	90	146	26	87	149	58	81	146	19	3	5	-96	-1	0	-118	-4	-6	18	4	0	50
33.5462	0	90	143	39	89	145	27	88	149	56	81	145	20	4	5	-94	-1	0	-119	-5	-7	18	4	0	48
33.6691	0	90	144	39	89	145	28	87	149	56	81	145	20	4	6	-95	-1	0	-119	-4	-6	18	4	0	50
33.792	0	89	145	39	90	146	27	87	150	58	82	144	20	4	4	-96	0	0	-118	-4	-7	17	4	0	50
33.9149	0	90	145	39	89	147	27	87	151	59	81	145	20	3	5	-95	-1	0	-118	-4	-6	18	4	0	50
34.0378	0	89	147	40	89	148	26	88	153	60	82	145	20	4	5	-97	0	-1	-119	-4	-7	18	4	0	51
34.1606	0	89	145	40	89	146	26	87	149	58	81	145	19	4	5	-95	0	0	-120	-4	-6	18	4	0	49
34.2835	0	89	142	38	89	145	27	87	147	56	82	145	19	3	5	-94	0	-1	-118	-4	-6	17	4	1	48
34.4064	0	89	142	39	89	145	27	86	147	57	82	144	20	4	5	-94	0	0	-118	-4	-6	18	5	0	49
34.5293	0	89	143	38	89	145	26	87	149	58	82	144	20	3	5	-95	0	0	-119	-4	-6	17	5	0	49
34.6522	0	89	145	39	90	146	26	88	150	58	82	144	20	3	5	-96	0	0	-119	-4	-6	18	4	0	51
34.775	0	89	146	40	90	148	27	87	152	59	82	146	20	3	5	-97	0	-1	-119	-4	-6	18	4	0	52
34.8979	0	90	146	41	90	147	25	87	151	58	82	146	19	4	5	-95	0	-1	-119	-4	-6	18	3	0	50
35.0208	0	89	143	39	89	146	26	87	148	58	81	144	19	3	4	-95	-1	0	-120	-4	-6	18	4	1	49
35.1437	0	89	142	38	90	145	26	87	148	57	82	144	19	3	5	-95	-1	0	-119	-4	-6	18	4	0	49
35.2666	0	89	143	39	89	146	26	87	149	58	81	145	20	4	5	-95	0	0	-119	-4	-6	18	4	0	49
35.3894	0	90	144	39	89	146	27	87	150	59	81	144	20	4	5	-95	0	0	-119	-4	-6	18	4	0	50
35.5123	0	88	145	40	90	147	27	87	152	58	83	145	20	3	5	-97	0	0	-119	-5	-5	17	4	0	50
35.6352	0	90	147	40	90	147	25	88	152	59	83	146	19	4	5	-97	0	0	-119	-4	-5	17	5	0	51
35.7581	0	89	143	39	90	145	27	87	148	56	81	145	20	3	6	-96	0	0	-119	-4	-5	18	4	0	49
35.881	0	89	143	39	89	145	26	86	149	58	81	144	20	4	5	-95	0	0	-118	-4	-7	18	4	0	48
36.0038	0	89	143	39	89	146	27	87	148	59	81	144	20	3	5	-96	0	0	-119	-4	-6	18	4	0	50
36.1267	0	89	145	39	90	146	27	87	149	58	82	144	20	4	5	-95	0	0	-119	-4	-6	18	4	0	50
36.2496	0	89	146	39	89	146	26	88	152	59	81	144	20	4	5	-96	0	-1	-119	-4	-6	18	3	0	51
36.3725	0	89	146	41	90	147	25	88	152	59	82	145	19	3	6	-96	0	0	-119	-5	-5	18	4	0	51
36.4954	0	89	142	39	90	145	26	87	148	58	82	145	20	3	5	-95	-1	0	-120	-4	-6	19	3	0	48
36.6182	0	88	143	39	89	144	26	87	147	58	81	143	20	4	5	-95	0	0	-120	-4	-6	19	3	0	49
36.7411	0	89	143	39	90	145	26	87	148	58	81	144	19	4	5	-95	-1	-1	-119	-3	-5	18	5	0	49
36.864	0	89	145	39	90	145	27	88	150	59	81	144	19	4	5	-96	0	0	-120	-4	-6	18	4	0	50
36.9869	0	89	145	39	90	147	26	88	152	58	82	145	19	3	5	-97	0	0	-120	-3	-5	18	4	0	51
37.1098	0	89	147	42	90	148	25	87	152	59	83	145	19	3	5	-98	0	0	-119	-4	-5	17	3	0	52
37.2326	0	90	143	40	89	144	26	87	148	58	81	143	19	4	5	-96	0	0	-119	-5	-6	18	3	0	49
37.3555	0	89	143	38	89	144	27	86	147	57	82	143	19	4	5	-95	0	0	-120	-4	-6	19	4	1	48
37.4784	0	89	143	39	90	144	27	87	148	57	81	144	20	4	5	-95	0	0	-120	-5	-5	19	4	0	49
37.6013	0	89	143	39	90	145	26	86	149	59	81	143	20	4	5	-96	0	0	-120	-4	-5	18	4	0	49
37.7242	0	89	145	39	89	146	27	87	151	59	81	145	19	3	5	-96	0	0	-119	-4	-6	18	4	1	51
37.847	0	89	146	40	90	146	26	87	152	59	82	145	19	4	6	-96	0	0	-120	-4	-6	19	4	0	51
37.9699	0	89	145	39	90	145	26	87	150	59	81	144	18	4	6	-97	-1	0	-120	-4	-7	19	4	0	50
38.0928	0	89	142	38	89	144	26	86	147	57	82	144	19	3	5	-95	0	0	-120	-4	-5	18	5	0	49
38.2157	0	90	143	39	89	144	26	87	148	57	81	144	20	3	4	-96	0	0	-119	-5	-6	18	4	0	50
38.3386	0	89	144	39	89	145	26	87	148	58	81	144	19	3	6	-96	0	-1	-120	-4	-6	18	4	0	49
38.4614	0	89	145	39	90	146	26	87	150	59	82	144	19	3	5	-98	0	0	-120	-5	-5	18	5	0	50
38.5843	0	90	147	39	90	147	26	88	152	60	82	145	18	3	5	-97	0	0	-120	-4	-6	18	4	0	51
38.7072	0	90	147	41	90	147	26	88	153	60	82	146	18	3	5	-97	0	0	-119	-4	-6	18	4	0	52
38.8301	0	89	144	40	89	145	25	87	149	59	81	144	19	3	5	-96	0	-1	-120	-5	-6	19	4	0	49
38.953	0	89	144	39	89	146	26	87	149	58	82	144	19	3	5	-97	0	0	-120	-4	-5	19	5	0	50
39.0758	0	89	144	38	90	146	26	87	149	58	82	145	19	3	5	-96	0	0	-121	-4	-5	18	4	0	49
39.1987	0	89	144	39	91	145	26	87	151	59	82	145	19	4	5	-97	0	0	-120	-4	-6	18	4	0	50
39.3216	0	90	147	40	90	148	26	88	153	59	82	146	19	3	4	-98	0	0	-120	-4	-6	19	4	0	51
39.4445	0	91	148	41	90	148	26	87	153	60	82	146	20	5	5	-98	0	0	-121	-4	-6	19	4	0	52
39.5674	0	90	145	40	91	146	26	87	150	59	82	145	18	4	5	-98	-1	-1	-121	-4	-6	19	4	0	50
39.6902	0	90	145	39	90	146	26	88	150	59	81	145	20	3	5	-97	0	0	-120	-4	-6	19	5	0	49
39.8131	0	89	145	38	89	146	26	88	151	60	81	145	19	3	5	-98	0	-1	-121	-5	-5	19	4	0	50
39.936	0	89	146	39	91	147	26	88	151	60	82	145	17	3	5	-99	-1	0	-121	-4	-6	19	4	0	51
40.0589	0	89	148	40	90	148	27	88	154	61	82	147	19	4	6	-99	-1	0	-120	-4	-5	19	4	0	52
40.1818	0	90	149	41	91	149	26	88	156	63	82	147	19	3	5	-100	-1	0	-120	-5	-6	20	5	0	52
40.3046	0	90	147	41	90	148	25	88	152	61	83	147	18	4	5	-99	0	0	-122	-4	-6	18	4	0	51
40.4275	0	89	144	39	90	146	25	87	150	60	81	146	19	3	5	-99	0	0	-122	-4	-6	20	3	0	49
40.5504	0	90	145	40	89	147	26	87	150	61	82	146	19	3	6	-98	0	0	-121	-4	-6	19	4	0	49
40.6733	0	89	146	40	89	147	26	88	150	60	82	146	19	4	5	-97	-1	0	-121	-4	-6	19	4	0	49
40.7962	0	89	147	40	91	148	25	88	153	61	83	146	19	4	5	-100	0	0	-121	-4	-6	19	4	1	51
40.919	0	89	148	41	90	150	26	88	155	61	82	147	17	3	5	-99	0	-1	-121	-4	-6	19	4	0	51
41.0419	0	90	149	41	91	150	26	88	155	62	82	148	18	3	5	-99	0	0	-121	-4	-6	20	4	0	51
41.1648	0	89	145	40	89	147	25	87	151	61	82	147	18	4	5	-98	0	0	-122	-4	-6	20	3	0	49
41.2877	0	89	146	40	90	147	25	87	150	60	82	147	19	3	5	-98	0	0	-121	-4	-6	19	5	0	48
41.4106	0	88	145	39	89	147	26	88	150	60	83	146	20	3	5	-97	0	-1	-121	-5	-7	20	4	0	49
41.5334	0	89	146	39	90	148	26	87	152	59	82	146	19	3	5	-97	-1	0	-120	-4	-6	19	3	0	50
41.6563	0	89	148	40	91	148	26	88	154	60	82	148	19	3	4	-97	-1	0	-120	-4	-6	19	4	0	50
41.7792	0	89	149	40	91	149	27	88	156	61	83	148	19	4	4	-98	-1	0	-120	-4	-6	18	4	0	52
41.9021	0	90	148	41	90	149	26	88	153	61	83	148	18	4	5	-97	0	-1	-121	-4	-7	19	4	0	50
42.025	0	90	145	39	89	147	27	87	150	59	81	147	20	4	5	-96	0	0	-120	-4	-6	19	4	1	48
42.1478	0	89	146	40	90	147	26	88	150	59	82	147	19	4	5	-96	0	0	-121	-3	-6	19	4	0	49
42.2707	0	89	146	40	90	148	26	88	151	59	82	147	20	4	5	-98	0	0	-121	-4	-6	19	4	0	50
42.3936	0	90	147	40	90	148	27	88	155	60	82	147	19	3	5	-97	0	0	-120	-5	-7	18	4	0	51
42.5165	0	90	148	40	90	150	26	88	155	62	83	148	20	3	5	-98	0	0	-120	-4	-6	19	4	0	52
42.6394	0	89	147	41	90	148	25	87	153	61	83	148	19	4	6	-98	-1	-1	-121	-4	-6	19	4	0	51
42.7622	0	89	144	39	90	147	27	87	149	60	83	146	18	3	5	-97	0	0	-121	-4	-6	19	4	0	49
42.8851	0	89	146	40	90	147	26	87	151	59	82	147	19	4	6	-97	0	0	-120	-4	-6	18	4	0	49
43.008	0	89	146	39	89	147	27	88	152	60	82	146	18	4	5	-97	0	0	-120	-4	-6	19	4	0	49
43.1309	0	90	148	40	90	149	26	88	154	60	82	147	19	3	5	-99	0	0	-121	-4	-7	18	4	0	51
43.2538	0	90	149	40	90	149	26	89	156	61	83	147	19	3	6	-98	0	0	-121	-4	-6	19	5	0	52
43.3766	0	90	148	41	91	148	26	88	154	61	83	148	18	3	5	-99	-1	0	-121	-4	-6	19	4	0	51
43.4995	0	88	144	39	90	145	26	87	150	59	82	146	20	3	5	-96	0	0	-121	-4	-7	19	4	1	48
43.6224	0	89	145	40	90	146	27	87	150	60	83	146	19	4	6	-97	-1	0	-121	-5	-6	19	5	0	48
43.7453	0	89	145	39	90	146	27	87	150	59	81	146	19	4	5	-96	0	0	-121	-4	-5	19	4	0	49
43.8682	0	89	145	40	91	147	27	88	152	60	81	146	19	3	6	-97	-1	0	-120	-4	-5	18	3	0	48
43.991	0	90	147	40	90	148	26	87	154	61	82	147	19	4	6	-96	0	0	-121	-4	-6	19	4	0	50
44.1139	0	89	147	42	90	148	25	87	153	60	83	147	19	3	5	-97	0	0	-120	-4	-6	18	4	0	50
44.2368	0	88	144	40	90	146	26	87	148	59	81	145	19	4	6	-96	0	0	-120	-5	-6	18	4	0	48
44.3597	0	89	144	39	89	145	26	87	149	59	82	145	20	3	5	-95	0	0	-121	-4	-7	18	5	0	48
44.4826	0	88	144	38	89	146	27	87	150	57	82	145	19	4	6	-95	0	0	-120	-4	-6	19	5	1	48
44.6054	0	89	145	38	90	146	27	87	151	58	82	145	20	3	5	-96	-1	-1	-119	-5	-6	19	4	0	49
44.7283	0	89	146	40	90	147	27	87	153	60	82	145	19	4	5	-96	0	0	-120	-4	-7	18	5	0	51
44.8512	0	89	147	41	89	148	27	88	154	61	83	146	19	3	5	-96	-1	0	-120	-4	-6	19	4	0	51
44.9741	0	89	145	40	90	145	26	86	150	59	82	145	20	3	5	-95	0	0	-120	-5	-6	19	4	0	49
45.097	0	89	144	39	90	145	27	87	149	58	82	145	20	4	5	-95	0	0	-121	-4	-6	18	5	1	49
45.2198	0	90	144	38	89	145	26	88	149	58	81	145	19	3	5	-96	0	0	-119	-4	-6	18	4	0	49
45.3427	0	89	144	39	89	146	26	87	151	58	82	144	19	4	5	-95	0	0	-120	-4	-5	18	5	0	49
45.4656	0	90	146	39	89	147	26	88	152	60	82	146	19	4	5	-97	0	0	-120	-5	-6	18	4	0	50
45.5885	0	90	146	40	90	147	25	88	153	60	83	146	18	3	5	-96	0	0	-120	-4	-6	18	4	0	51
45.7114	0	89	143	40	89	146	26	87	150	58	81	145	19	4	5	-95	0	-1	-120	-4	-6	18	4	0	49
45.8342	0	89	144	39	90	145	26	87	149	58	81	144	19	3	5	-96	-1	0	-120	-4	-6	18	4	0	48
45.9571	11	88	144	38	89	146	26	86	148	58	82	145	19	3	5	-95	0	-1	-119	-4	-6	19	5	0	49
46.08	0	89	144	39	89	146	26	87	150	60	81	145	19	3	6	-96	0	0	-120	-3	-6	17	4	0	49
46.2029	0	89	145	39	90	148	25	87	151	59	82	146	19	3	4	-97	-1	-1	-120	-4	-6	18	5	0	50
46.3258	0	89	147	41	90	148	26	88	152	59	82	146	19	4	6	-97	0	0	-120	-4	-6	18	4	0	50
46.4486	0	89	143	39	90	146	26	88	148	58	81	145	18	3	5	-97	0	0	-119	-4	-6	19	4	0	50
46.5715	0	89	143	39	90	145	27	87	148	58	81	144	19	4	6	-95	-1	0	-121	-4	-7	19	4	0	48
46.6944	0	89	143	39	89	145	26	87	147	56	82	144	19	3	5	-95	0	0	-120	-4	-5	19	5	0	49
46.8173	0	89	144	39	89	146	26	87	149	58	81	144	19	3	5	-95	0	-1	-120	-4	-6	19	5	0	49
46.9402	0	89	145	39	90	146	26	87	149	60	82	145	19	3	5	-97	0	0	-120	-4	-5	17	4	0	50
47.063	0	89	145	40	89	147	26	88	152	59	82	145	20	4	5	-97	0	0	-120	-5	-6	18	4	0	51
47.1859	0	89	145	40	90	146	26	88	149	58	81	146	17	3	5	-95	0	0	-119	-5	-6	18	4	0	50
47.3088	0	89	143	40	89	144	26	86	148	58	81	144	18	4	5	-95	0	-1	-120	-4	-6	18	4	1	49
47.4317	0	89	143	38	89	145	26	87	146	57	82	145	18	4	5	-96	0	0	-120	-4	-6	19	4	0	49
47.5546	0	88	143	39	89	145	26	87	147	59	82	144	19	3	5	-95	0	0	-120	-4	-6	18	4	0	49
47.6774	0	89	143	39	90	146	26	86	150	59	81	144	19	4	4	-96	0	0	-119	-5	-6	18	3	0	50
47.8003	0	89	145	39	90	147	26	88	151	59	82	145	19	4	5	-96	-1	0	-120	-5	-6	18	5	0	51
47.9232	0	89	147	41	91	148	26	88	153	60	82	145	18	3	6	-98	0	-1	-120	-4	-6	18	4	0	52
48.0461	0	89	144	40	90	147	25	88	148	57	82	145	18	4	5	-96	0	0	-121	-4	-6	18	4	0	50
48.169	0	88	143	39	90	145	25	86	147	58	81	145	19	4	5	-96	0	-1	-120	-4	-6	18	3	0	49
48.2918	0	89	143	38	89	145	26	87	148	57	81	144	19	3	5	-96	-1	0	-119	-4	-6	19	4	0	49
48.4147	0	88	143	39	90	145	25	87	149	59	82	144	19	3	5	-97	0	-1	-120	-4	-5	19	4	0	49
48.5376	0	90	144	39	90	147	26	87	150	59	81	146	19	4	5	-97	0	0	-120	-4	-6	19	4	0	50
48.6605	0	89	146	41	90	147	26	87	152	60	83	146	18	3	5	-97	0	0	-120	-4	-6	18	4	0	52
48.7834	0	89	147	41	89	148	25	88	152	60	83	146	18	4	5	-97	0	-1	-121	-4	-5	19	4	0	51
48.9062	0	89	143	39	89	146	26	86	149	58	82	145	18	3	5	-97	0	-1	-121	-5	-6	19	4	0	50
49.0291	0	88	144	39	89	145	26	86	149	58	82	145	18	3	5	-97	0	-1	-121	-4	-6	18	4	0	50
49.152	0	89	144	40	90	146	25	88	148	59	82	145	19	3	6	-97	0	0	-120	-4	-6	19	4	0	49
49.2749	0	90	145	39	90	146	25	87	151	61	82	146	18	4	4	-98	-2	0	-121	-4	-6	19	4	0	51
49.3978	0	89	147	40	90	148	27	87	153	60	83	146	18	3	5	-98	0	0	-121	-3	-6	19	4	0	51
49.5206	0	90	148	41	90	148	25	88	154	61	82	148	18	4	6	-99	0	0	-120	-5	-5	19	4	0	51
49.6435	0	89	145	40	89	147	24	87	150	60	83	146	18	5	5	-97	0	0	-121	-4	-6	19	4	0	50
49.7664	0	89	144	39	89	146	25	86	149	59	82	146	19	4	6	-97	0	-1	-121	-4	-6	20	4	0	49
49.8893	0	89	144	39	89	146	26	87	150	59	82	146	19	3	5	-98	0	-1	-121	-4	-6	20	3	0	48
50.0122	0	89	144	39	90	148	26	87	150	60	82	146	18	4	5	-97	0	0	-121	-4	-6	19	4	0	50
50.135	0	89	146	41	90	148	25	87	153	60	83	145	18	4	6	-98	-1	-1	-121	-4	-5	19	4	0	51
50.2579	0	90	148	41	91	148	25	88	155	61	82	146	19	4	5	-99	-1	0	-120	-4	-6	19	5	0	52
50.3808	0	89	149	42	90	149	25	88	156	63	82	148	18	3	5	-99	0	0	-122	-4	-5	18	4	0	52
50.5037	0	89	144	41	90	147	26	88	150	59	82	146	18	4	5	-97	-1	0	-121	-5	-6	20	5	0	49
50.6266	0	88	145	39	90	146	26	88	150	59	82	146	19	3	6	-97	0	-1	-121	-4	-6	18	4	0	49
50.7494	0	89	145	40	89	147	26	87	151	60	81	146	19	2	6	-97	-1	0	-121	-4	-6	19	5	0	49
50.8723	0	89	147	40	90	148	26	88	153	61	82	146	19	3	5	-98	0	0	-120	-4	-7	19	4	0	50
50.9952	0	90	149	40	90	149	26	88	155	62	83	147	19	3	6	-98	0	0	-121	-5	-6	18	4	0	51
51.1181	0	90	149	42	90	150	26	88	156	62	83	147	20	3	6	-98	-1	0	-120	-4	-6	19	4	0	52
51.241	0	90	149	42	91	150	25	89	156	62	83	149	19	3	6	-98	-1	0	-121	-5	-6	19	4	0	51
51.3638	0	89	146	40	90	147	26	87	152	60	82	147	18	4	5	-97	0	0	-122	-5	-7	20	3	0	49
51.4867	0	90	147	40	90	147	26	88	152	60	82	147	18	4	5	-99	0	0	-121	-4	-5	19	3	0	50
51.6096	0	89	147	40	90	147	26	87	152	60	83	147	19	4	5	-98	0	0	-121	-4	-6	20	4	0	50
51.7325	0	90	148	40	91	147	26	88	154	60	83	146	18	3	6	-100	0	0	-121	-4	-6	19	4	0	51
51.8554	0	90	150	40	90	149	26	88	156	62	84	148	19	3	5	-99	-1	-1	-121	-4	-6	19	5	0	52
51.9782	0	90	151	43	90	150	24	89	157	63	83	148	18	3	6	-99	-1	0	-120	-4	-6	19	5	0	52
52.1011	0	90	146	41	90	148	26	88	152	61	83	148	18	5	6	-98	0	-1	-121	-4	-6	20	4	0	49
52.224	0	90	147	40	90	148	26	87	152	60	82	147	19	4	6	-99	-1	0	-122	-4	-6	20	4	0	49
52.3469	0	89	146	39	90	148	26	88	153	60	83	147	19	3	6	-99	0	0	-122	-4	-6	20	4	0	50
52.4698	0	90	148	41	90	149	26	88	154	61	83	147	19	3	6	-99	0	-1	-120	-3	-6	19	4	0	51
52.5926	0	91	149	40	90	150	25	89	156	62	83	149	19	3	6	-99	0	0	-121	-4	-6	19	4	0	51
52.7155	0	90	150	41	91	150	25	89	156	62	83	148	19	3	6	-100	0	0	-121	-4	-6	19	4	0	52
52.8384	0	90	146	40	90	147	26	88	151	60	83	148	18	3	6	-98	0	0	-122	-4	-7	20	4	0	49
52.9613	0	90	145	39	90	146	26	87	150	60	81	146	19	3	6	-97	0	0	-121	-4	-6	19	4	0	49
53.0842	0	90	147	40	90	147	26	87	152	59	81	146	20	4	5	-98	0	0	-121	-4	-6	20	4	0	49
53.207	0	89	147	39	89	147	25	87	152	60	83	146	18	4	6	-99	0	0	-121	-5	-6	19	3	0	49
53.3299	0	90	148	40	91	148	27	88	154	61	82	147	18	4	5	-99	-1	-1	-121	-4	-6	19	4	0	50
53.4528	0	90	149	41	90	148	25	88	155	61	82	147	19	3	6	-98	0	0	-121	-4	-6	20	4	0	51
53.5757	0	89	145	40	89	148	25	87	151	60	82	146	18	4	5	-98	0	0	-122	-5	-7	20	4	1	49
53.6986	0	89	145	39	90	145	25	87	150	59	82	145	18	3	5	-98	0	0	-122	-5	-6	20	4	0	48
53.8214	0	88	145	39	90	145	26	87	150	59	81	145	19	3	5	-96	0	0	-121	-4	-6	19	4	0	48
53.9443	0	89	145	39	89	145	25	87	151	60	82	145	19	3	6	-97	-1	0	-121	-5	-6	19	4	0	50
54.0672	0	89	146	40	89	146	26	87	153	60	81	145	19	3	5	-97	0	0	-120	-4	-6	18	4	0	50
54.1901	0	89	147	41	90	147	26	88	155	61	83	146	20	3	6	-99	-1	0	-121	-3	-7	19	4	0	51
54.313	0	90	148	41	91	146	25	87	153	60	82	146	18	4	5	-98	0	0	-121	-5	-6	19	4	0	50
54.4358	0	89	144	40	90	145	25	87	149	58	81	145	19	4	5	-97	0	0	-120	-4	-6	19	4	0	48
54.5587	0	88	144	40	89	145	26	87	149	60	82	145	19	3	5	-96	0	0	-120	-3	-6	19	4	0	48
54.6816	0	89	145	39	89	144	26	88	150	59	82	144	19	3	5	-97	0	0	-120	-4	-6	19	4	0	48
54.8045	0	89	145	40	90	146	26	87	151	59	81	145	19	3	5	-96	0	0	-120	-3	-5	18	4	0	50
54.9274	0	89	146	40	90	146	26	88	152	60	82	145	19	3	5	-98	0	0	-120	-3	-7	19	5	0	50
55.0502	0	89	147	41	90	147	26	87	154	61	82	146	18	4	5	-98	0	0	-120	-4	-6	20	4	0	52
55.1731	0	89	145	40	89	146	25	88	149	58	81	145	18	3	5	-96	0	0	-121	-4	-5	19	4	0	50
55.296	0	88	144	40	90	144	26	87	149	59	81	144	19	3	6	-95	0	0	-119	-4	-6	18	5	0	48
55.4189	0	89	144	39	89	145	25	87	149	58	81	145	19	3	5	-96	0	0	-120	-4	-6	19	4	0	49
55.5418	0	89	144	39	90	146	25	87	149	60	82	145	19	4	5	-97	-1	0	-120	-5	-6	19	4	0	50
55.6646	0	89	146	40	90	146	25	87	152	60	82	145	19	4	5	-97	0	0	-120	-4	-5	19	4	0	50
55.7875	0	89	147	41	90	147	26	87	153	60	82	145	19	3	5	-97	0	0	-119	-4	-6	19	4	0	52
55.9104	0	89	145	41	90	146	25	87	150	60	81	146	18	3	5	-97	0	-1	-121	-4	-5	19	3	0	49
56.0333	0	89	143	40	89	144	26	87	148	59	82	144	19	4	6	-96	0	0	-121	-4	-6	19	5	0	49
56.1562	0	88	143	38	90	145	26	86	148	58	80	144	19	3	5	-95	0	0	-120	-3	-6	19	4	0	49
56.279	0	89	143	39	89	145	25	87	150	59	81	144	19	3	4	-96	0	0	-120	-4	-6	19	4	1	50
56.4019	0	89	146	40	89	145	26	87	151	61	82	144	18	3	5	-98	0	0	-119	-5	-6	19	4	0	50
56.5248	0	89	147	40	90	147	26	87	153	60	81	144	18	4	6	-98	0	0	-120	-4	-7	19	4	1	52
56.6477	0	90	148	41	89	147	25	88	153	61	82	145	18	4	5	-98	0	0	-120	-4	-6	20	4	0	51
56.7706	0	88	143	40	89	145	25	87	149	59	80	145	18	3	5	-97	0	0	-121	-5	-6	19	4	0	50
56.8934	0	90	144	39	90	144	25	86	148	58	81	144	18	3	6	-97	0	0	-121	-5	-6	19	4	0	49
57.0163	0	89	144	39	90	145	25	87	149	59	81	144	18	4	5	-98	0	-1	-121	-4	-5	19	5	0	49
57.1392	0	89	144	39	90	145	26	87	150	59	81	144	19	4	6	-98	0	0	-121	-4	-6	19	4	0	50
57.2621	0	90	146	40	90	147	25	87	152	60	82	144	18	4	5	-98	0	0	-120	-4	-6	19	4	0	51
57.385	0	89	147	40	90	148	25	88	154	61	82	146	18	4	5	-98	-1	0	-121	-5	-5	19	4	0	51
57.5078	0	89	149	43	90	149	25	88	155	61	82	146	18	3	6	-99	0	-1	-121	-4	-6	19	4	0	53
57.6307	0	89	145	40	89	146	25	88	150	61	81	146	17	3	5	-98	0	-1	-122	-4	-7	19	4	0	49
57.7536	0	89	145	39	89	146	25	86	149	60	82	145	18	3	5	-98	0	0	-121	-5	-6	20	4	0	49
57.8765	0	90	145	40	89	146	25	87	149	60	81	145	18	2	5	-98	0	0	-122	-4	-6	19	5	0	50
57.9994	0	89	146	39	90	146	25	88	151	60	81	145	19	4	5	-99	0	-1	-121	-4	-6	20	4	0	51
58.1222	0	90	146	41	90	148	26	87	153	61	82	146	18	4	6	-99	-1	0	-120	-5	-6	19	5	0	51
58.2451	0	89	149	41	90	149	25	88	155	61	83	146	18	3	6	-99	0	-1	-121	-4	-6	20	4	0	52
58.368	0	91	150	42	91	149	24	88	156	62	83	147	19	2	5	-100	-1	0	-121	-4	-6	20	4	0	53
58.4909	0	89	146	40	90	146	25	87	152	60	82	146	18	3	5	-99	0	0	-122	-4	-7	20	4	0	49
58.6138	0	90	146	39	90	146	25	87	151	61	82	146	18	3	5	-99	-1	0	-121	-4	-6	20	5	0	49
58.7366	0	90	147	39	90	147	24	89	151	61	82	146	18	4	5	-100	0	0	-120	-4	-6	19	4	0	51
58.8595	0	90	147	41	90	148	25	88	154	62	82	146	18	3	5	-100	0	0	-122	-4	-6	20	4	0	51
58.9824	0	90	150	42	90	149	25	89	156	62	82	147	18	3	5	-100	0	0	-121	-4	-5	20	4	0	52
59.1053	0	91	151	42	90	150	25	88	159	63	83	147	19	4	5	-101	-1	0	-120	-5	-6	19	4	0	53
59.2282	0	90	149	42	91	150	24	88	156	62	83	148	18	4	5	-101	-1	0	-121	-4	-6	21	3	0	51
59.351	0	89	147	40	90	146	25	87	152	61	82	147	18	3	6	-100	0	0	-123	-4	-7	20	4	0	49
59.4739	0	90	147	39	90	147	25	88	152	62	82	146	18	3	6	-100	-1	0	-123	-4	-6	21	4	0	49
59.5968	0	90	147	41	90	147	25	88	153	62	82	146	18	3	5	-100	0	0	-121	-5	-6	20	4	0	50
59.7197	0	90	148	41	91	147	25	88	156	63	82	147	19	3	5	-101	0	0	-122	-4	-6	20	4	0	51
59.8426	0	89	150	42	91	149	26	88	157	64	83	147	19	3	5	-101	0	0	-122	-4	-6	21	4	0	52
59.9654	0	90	152	42	92	151	26	89	160	64	83	149	19	3	5	-102	-1	-1	-121	-4	-6	21	4	0	53
60.0883	0	90	149	43	91	149	24	88	155	63	83	149	18	3	6	-101	-1	0	-121	-5	-6	21	4	0	50
60.2112	0	89	146	41	90	147	26	88	152	61	81	147	18	4	6	-101	0	0	-122	-5	-6	21	3	1	48
60.3341	0	89	147	40	90	148	25	88	154	62	82	148	19	3	6	-101	0	0	-122	-4	-7	20	4	0	49
60.457	0	90	148	40	90	147	25	88	154	62	83	147	18	4	6	-101	0	0	-122	-4	-6	20	4	0	50
60.5798	0	90	150	41	90	148	25	88	157	65	83	147	19	4	5	-101	0	0	-121	-4	-6	21	4	0	52
60.7027	0	90	151	42	91	150	25	89	159	65	83	148	18	4	7	-101	0	0	-121	-4	-6	21	4	0	52
60.8256	0	91	153	43	92	151	26	89	160	64	83	150	19	4	5	-102	0	-1	-122	-4	-7	21	4	0	52
60.9485	0	90	149	42	90	149	24	88	154	63	82	149	18	4	6	-100	0	0	-122	-4	-6	21	4	0	50
61.0714	0	90	147	41	90	147	24	88	154	62	83	147	19	4	6	-101	-1	0	-122	-4	-6	21	4	0	49
61.1942	0	90	147	41	90	148	25	88	154	62	82	148	18	4	5	-101	0	0	-123	-4	-6	20	5	0	50
61.3171	0	89	149	41	90	148	25	88	156	63	82	148	18	3	5	-102	-1	-1	-122	-4	-6	20	4	0	51
61.44	0	90	150	41	91	149	25	89	159	63	83	149	19	4	5	-102	-1	0	-122	-5	-6	20	4	0	52
61.5629	0	90	152	43	91	151	24	89	160	64	83	149	19	3	6	-101	0	0	-122	-4	-7	21	4	0	52
61.6858	0	89	150	42	91	149	24	88	157	63	82	149	17	4	5	-101	0	-1	-123	-4	-7	21	4	0	50
61.8086	0	89	147	40	89	148	26	88	154	62	82	148	19	4	6	-101	0	-1	-122	-5	-7	21	4	0	49
61.9315	0	90	148	40	90	148	25	88	155	62	84	148	18	4	5	-102	0	0	-121	-4	-6	20	4	0	50
62.0544	0	90	149	41	90	149	25	88	156	63	83	148	19	3	5	-101	0	-1	-122	-4	-7	20	4	0	50
62.1773	0	90	150	42	90	150	25	89	158	64	83	149	18	3	5	-102	0	0	-123	-4	-7	21	4	0	51
62.3002	0	90	152	43	91	152	25	89	161	65	84	150	18	3	6	-102	0	0	-123	-4	-6	21	4	0	52
62.423	0	90	151	43	91	150	24	89	159	65	83	150	17	4	6	-102	0	-1	-122	-4	-7	21	4	0	51
62.5459	0	89	147	41	91	147	25	89	153	61	82	148	19	3	6	-102	0	0	-123	-4	-7	21	4	0	48
62.6688	0	89	148	41	90	147	26	88	154	62	82	148	18	3	5	-102	0	0	-123	-4	-6	21	4	0	49
62.7917	0	89	148	40	90	148	25	88	155	62	83	148	18	4	6	-101	-1	0	-123	-4	-6	20	3	0	50
62.9146	0	90	148	41	91	149	25	88	156	62	82	149	17	4	5	-102	-1	0	-121	-4	-6	20	4	0	51
63.0374	0	90	150	41	89	150	25	89	158	63	83	148	19	3	6	-103	0	0	-122	-4	-6	20	4	0	50
63.1603	0	91	152	42	91	151	25	88	159	63	83	150	19	3	6	-104	0	-1	-122	-4	-7	20	3	0	51
63.2832	0	89	149	42	90	147	24	88	155	62	82	148	18	4	5	-101	0	0	-122	-4	-7	20	5	0	50
63.4061	0	90	146	40	90	147	25	88	153	61	81	148	18	3	6	-100	0	-1	-122	-5	-6	20	4	1	49
63.529	0	90	148	40	90	147	25	87	153	62	82	147	18	4	5	-101	0	-1	-123	-5	-6	20	3	0	49
63.6518	0	89	148	41	90	147	25	88	154	62	82	147	18	3	5	-101	-1	0	-123	-4	-6	21	3	0	50
63.7747	0	90	149	41	91	148	25	89	156	64	83	147	18	4	6	-103	0	0	-122	-4	-6	20	5	0	51
63.8976	0	90	150	41	91	149	25	88	158	63	83	148	18	3	5	-102	0	0	-122	-4	-6	19	5	0	52
64.0205	0	90	151	43	91	150	24	89	158	64	83	148	18	3	6	-103	0	-1	-122	-4	-7	20	4	1	52
64.1434	0	90	146	41	91	148	25	87	153	62	83	148	18	4	6	-100	0	0	-123	-4	-6	20	4	0	49
64.2662	0	90	147	40	90	147	25	87	153	62	82	148	17	4	5	-100	0	-1	-123	-4	-6	20	5	0	50
64.3891	0	90	147	40	90	148	25	88	155	62	82	147	18	3	6	-101	0	0	-123	-5	-7	20	4	0	49
64.512	0	89	148	41	89	147	25	88	154	61	83	147	18	3	6	-102	0	0	-122	-5	-6	19	4	0	50
64.6349	0	90	149	41	91	148	26	89	156	63	83	147	18	3	6	-101	-1	0	-123	-4	-6	20	4	0	51
64.7578	0	90	150	42	90	148	24	88	158	63	82	148	18	3	6	-101	0	0	-121	-5	-7	20	4	0	51
64.8806	0	89	146	41	90	147	24	87	152	61	83	147	18	3	5	-100	0	0	-122	-4	-7	21	4	0	49
65.0035	0	89	146	39	90	146	25	87	152	61	81	146	18	4	5	-99	0	0	-123	-4	-6	21	4	0	49
65.1264	0	89	146	40	90	146	25	87	152	61	82	146	18	3	5	-99	0	0	-122	-4	-6	20	4	0	48
65.2493	0	90	147	40	89	146	25	88	153	61	82	146	18	3	6	-100	0	0	-122	-4	-6	20	5	0	50
65.3722	0	89	149	41	90	148	25	88	155	62	83	146	18	3	6	-100	0	0	-121	-4	-6	20	4	0	51
65.495	0	90	149	42	91	149	25	88	158	63	83	148	18	4	6	-102	0	0	-122	-4	-7	20	4	0	52
65.6179	0	89	147	42	90	147	24	87	154	61	81	147	17	4	5	-100	0	0	-122	-4	-6	20	4	0	49
65.7408	0	89	145	39	90	145	25	88	151	60	82	145	18	4	6	-98	0	-1	-122	-4	-5	21	4	0	47
65.8637	0	89	145	39	90	146	25	87	151	60	81	144	18	3	5	-99	-1	0	-122	-5	-6	19	4	1	48
65.9866	0	89	145	39	89	145	26	87	151	60	82	145	18	3	5	-98	-1	0	-122	-4	-6	19	4	0	50
66.1094	0	90	147	40	90	145	26	87	153	61	83	145	18	4	5	-99	0	0	-121	-4	-6	20	4	0	49
66.2323	0	89	148	41	89	147	25	87	156	62	82	146	18	3	5	-100	0	0	-121	-4	-6	19	4	0	51
66.3552	0	89	149	42	89	147	25	88	155	61	83	146	18	3	5	-100	0	0	-121	-4	-6	19	5	0	52
66.4781	0	90	145	41	90	146	25	86	150	60	82	144	18	3	5	-99	0	0	-122	-4	-7	19	5	2	49
66.601	0	89	144	39	90	144	25	88	150	60	81	145	18	3	5	-98	-1	0	-122	-4	-7	20	4	0	48
66.7238	0	87	145	40	89	144	25	87	149	58	82	144	18	4	5	-97	0	0	-121	-4	-7	20	4	0	48
66.8467	0	89	146	39	89	145	26	87	152	60	82	145	18	3	5	-98	0	0	-121	-4	-6	20	4	0	50
66.9696	0	90	146	40	90	146	25	87	153	61	82	145	18	4	6	-99	-1	0	-121	-3	-6	19	4	0	51
67.0925	0	89	148	41	90	147	25	87	155	61	82	145	18	4	6	-98	0	0	-120	-5	-6	19	3	0	51
67.2154	0	90	148	42	90	146	24	88	153	60	82	145	18	3	5	-99	0	-1	-121	-5	-7	20	4	0	50
67.3382	0	89	145	40	89	145	26	86	150	60	82	145	18	4	5	-98	0	0	-122	-3	-7	20	4	0	49
67.4611	0	89	145	39	90	144	25	86	150	60	81	144	19	4	5	-99	0	-1	-121	-4	-7	19	4	0	49
67.584	0	89	145	39	89	145	24	87	152	61	82	144	18	3	5	-98	0	-1	-121	-4	-7	20	4	0	50
67.7069	0	89	147	40	90	146	25	88	153	61	82	144	19	4	6	-99	0	0	-121	-4	-6	20	4	0	51
67.8298	0	89	148	40	90	147	25	87	155	61	82	144	18	3	6	-100	0	0	-121	-5	-6	19	5	0	52
67.9526	0	89	148	42	89	146	25	88	154	61	82	145	18	3	6	-100	0	0	-121	-5	-7	21	5	0	50
68.0755	0	89	144	39	89	144	25	87	149	59	81	144	18	4	5	-98	0	0	-121	-5	-6	20	5	0	48
68.1984	0	88	144	40	89	144	25	87	150	60	82	144	18	3	6	-99	-1	0	-121	-4	-7	19	4	0	50
68.3213	0	88	146	39	90	145	25	86	151	60	82	143	18	3	5	-99	0	0	-121	-4	-6	19	4	0	50
68.4442	0	88	147	41	90	146	25	88	153	62	82	144	18	3	5	-100	0	-1	-121	-4	-6	20	4	0	51
68.567	0	89	148	41	90	146	25	88	154	61	82	144	18	4	5	-100	-1	0	-121	-4	-6	20	3	0	51
68.6899	0	89	150	43	90	147	24	88	156	62	82	146	17	3	6	-100	0	0	-120	-5	-6	19	4	0	51
68.8128	0	89	144	40	90	144	25	86	150	59	81	144	18	3	6	-99	0	0	-122	-4	-6	20	5	1	49
68.9357	0	89	145	40	89	144	24	86	149	60	81	143	18	4	6	-99	0	0	-121	-3	-6	20	5	0	48
69.0586	0	88	143	39	89	144	25	87	151	60	82	143	18	3	5	-98	0	0	-121	-3	-7	19	4	0	49
69.1814	0	89	146	39	89	144	25	87	150	60	82	143	18	3	5	-99	0	0	-121	-4	-5	19	4	0	49
69.3043	0	90	146	40	89	145	25	87	153	61	81	145	18	4	5	-100	0	-1	-121	-4	-6	20	4	0	51
69.4272	0	90	148	41	89	146	25	88	154	61	82	144	19	3	6	-101	0	0	-121	-4	-6	20	5	0	51
69.5501	0	89	148	41	89	146	24	88	153	61	83	145	17	4	6	-99	0	0	-121	-4	-6	20	4	0	51
69.673	0	88	144	40	89	144	25	87	149	59	82	143	18	3	5	-98	0	0	-122	-5	-7	19	5	0	49
69.7958	0	88	144	39	88	143	24	87	149	59	82	143	18	3	5	-99	0	0	-122	-4	-6	20	4	0	48
69.9187	0	88	145	39	90	144	25	87	150	59	82	142	18	3	6	-98	0	0	-122	-4	-6	20	4	0	49
70.0416	0	88	145	39	89	145	25	87	151	60	82	143	18	3	5	-98	-1	0	-121	-4	-6	19	4	0	50
70.1645	0	89	147	40	88	146	25	87	153	61	82	145	17	3	5	-99	0	-1	-121	-4	-6	20	4	0	51
70.2874	0	89	148	41	90	148	25	88	155	60	82	145	18	4	5	-100	-1	0	-121	-4	-6	20	3	0	52
70.4102	0	89	147	41	90	146	23	87	152	61	82	145	17	3	5	-100	0	0	-122	-4	-7	20	4	0	50
70.5331	0	88	144	40	89	144	25	87	148	59	82	144	17	4	6	-98	-1	-1	-122	-4	-6	19	4	0	49
70.656	0	89	144	40	89	143	24	87	150	60	81	143	18	3	5	-99	0	0	-121	-5	-5	20	4	0	49
70.7789	0	88	145	39	89	145	25	87	150	60	81	144	17	4	6	-99	-1	0	-121	-5	-6	19	4	0	49
70.9018	0	89	146	40	90	147	25	87	152	62	82	144	18	2	5	-99	0	-1	-120	-4	-6	19	4	0	50
71.0246	0	89	148	41	89	147	25	87	153	61	82	144	18	4	6	-100	0	0	-121	-3	-6	20	5	0	51
71.1475	0	89	147	42	90	147	24	87	153	61	83	145	18	3	5	-100	0	0	-121	-4	-6	20	4	0	51
71.2704	0	89	143	39	88	144	25	87	148	60	81	144	17	4	5	-99	0	-1	-121	-4	-7	19	4	0	48
71.3933	0	89	143	39	89	144	25	87	149	59	81	143	18	3	5	-99	0	0	-121	-4	-6	20	3	0	48
71.5162	0	88	144	39	89	145	25	87	149	59	81	143	18	4	5	-98	0	0	-121	-4	-6	19	4	0	50
71.639	0	88	145	40	89	145	24	87	151	60	82	144	18	3	6	-99	-1	0	-121	-4	-5	20	4	0	51
71.7619	0	89	146	40	91	147	24	87	153	60	82	144	18	4	4	-100	0	0	-121	-4	-5	20	5	0	51
71.8848	0	89	148	42	91	147	25	88	155	62	82	145	18	4	6	-100	-2	0	-120	-5	-6	20	4	0	51
72.0077	0	89	144	40	89	145	25	87	149	60	81	145	17	3	5	-99	0	0	-122	-4	-6	19	4	0	49
72.1306	0	89	143	39	90	143	25	86	147	59	81	143	18	3	6	-97	0	0	-122	-3	-6	20	4	0	48
72.2534	0	88	142	39	90	143	25	87	148	59	81	143	18	3	6	-97	-1	0	-122	-4	-6	19	4	0	49
72.3763	0	89	143	39	89	144	25	86	148	59	81	143	18	3	6	-98	0	0	-121	-4	-6	20	3	0	49
72.4992	0	88	145	40	89	144	25	87	150	60	82	143	18	4	5	-99	0	-1	-121	-4	-6	19	5	0	50
72.6221	0	89	146	39	90	147	24	86	151	60	82	145	18	3	5	-99	-1	0	-122	-4	-6	20	4	0	51
72.745	0	89	146	42	90	147	25	88	152	61	82	145	17	3	5	-98	0	0	-120	-4	-6	19	3	0	52
72.8678	0	88	144	40	89	143	25	87	148	59	82	144	17	4	5	-98	-1	0	-121	-4	-7	20	3	0	48
72.9907	0	88	144	39	89	143	25	86	147	58	81	142	18	3	5	-98	-1	0	-122	-4	-6	20	4	0	48
73.1136	0	88	142	38	89	144	25	87	147	59	82	143	18	3	5	-98	0	-1	-122	-4	-6	19	3	0	49
73.2365	0	88	143	38	89	145	25	86	149	59	81	143	18	4	5	-98	0	-1	-121	-4	-5	19	3	0	49
73.3594	0	89	145	40	89	145	24	86	150	59	81	143	18	4	5	-99	0	0	-121	-3	-6	19	4	0	50
73.4822	0	90	146	39	90	147	25	87	151	60	81	144	18	3	5	-98	0	-1	-121	-4	-5	20	4	0	51
73.6051	0	89	147	42	90	147	25	87	153	60	82	145	17	4	6	-99	0	0	-120	-4	-5	20	4	0	51
73.728	0	88	144	40	90	144	25	87	148	58	81	144	18	3	5	-97	0	0	-121	-5	-5	20	4	0	48
73.8509	0	89	142	38	89	144	25	86	147	59	82	143	18	3	5	-98	0	0	-120	-4	-6	20	5	0	48
73.9738	0	89	143	39	89	145	26	86	147	59	81	143	18	3	4	-97	0	0	-121	-4	-6	19	4	0	49
74.0966	0	88	144	39	89	145	25	87	149	60	81	143	18	3	6	-98	0	-1	-121	-5	-6	19	4	0	50
74.2195	0	89	146	39	89	145	25	87	151	59	81	144	18	3	6	-98	-1	0	-121	-4	-5	19	4	0	50
74.3424	0	89	148	41	90	147	25	87	152	59	82	145	18	3	5	-98	-1	0	-120	-4	-6	20	4	0	52
74.4653	0	89	148	41	90	147	24	87	153	60	82	144	18	4	6	-98	0	0	-122	-4	-6	19	4	0	52
74.5882	0	89	143	39	89	145	25	86	148	59	81	142	18	3	6	-97	0	0	-121	-4	-6	20	3	1	48
74.711	0	89	142	39	89	143	26	86	147	59	81	142	17	4	5	-96	0	-1	-121	-5	-6	20	4	0	48
74.8339	0	88	143	38	90	144	25	86	147	59	81	143	18	3	6	-96	-1	0	-120	-4	-6	20	5	0	49
74.9568	0	88	143	39	88	144	26	87	148	58	81	143	17	3	5	-98	0	0	-121	-4	-7	19	4	0	49
75.0797	0	88	145	39	90	145	25	86	150	60	81	143	19	4	5	-98	0	0	-121	-4	-5	18	4	0	50
75.2026	0	89	146	39	90	146	25	87	151	59	82	144	18	4	5	-98	-1	0	-120	-3	-6	20	5	0	51
75.3254	0	89	147	41	90	147	24	87	153	60	82	145	18	3	5	-98	0	0	-120	-4	-6	19	4	0	51
75.4483	0	89	142	39	89	145	25	86	147	58	80	142	18	3	5	-97	0	1	-121	-4	-6	20	4	1	49
75.5712	0	89	142	39	89	143	26	86	147	59	81	143	18	4	5	-97	0	0	-121	-4	-6	19	4	0	48
75.6941	0	88	143	39	89	143	26	86	147	57	81	142	19	3	5	-96	0	0	-120	-4	-5	20	4	0	48
75.817	0	89	142	38	89	143	26	87	147	59	82	142	18	3	4	-97	0	0	-120	-5	-6	19	4	0	49
75.9398	0	89	144	39	89	145	26	87	149	59	81	143	18	3	5	-97	0	0	-120	-4	-5	19	4	0	50
76.0627	0	88	146	40	89	146	25	87	150	60	82	144	18	4	5	-98	0	0	-119	-4	-6	19	5	0	50
76.1856	0	89	147	41	91	146	25	87	152	61	82	144	19	3	5	-97	0	0	-120	-4	-6	20	4	0	52
76.3085	0	89	144	40	90	145	25	87	148	59	82	144	17	3	5	-96	0	0	-120	-4	-6	19	4	0	49
76.4314	0	88	143	39	88	144	26	86	146	58	81	142	18	4	5	-97	0	0	-120	-4	-6	19	4	1	48
76.5542	0	88	143	39	89	143	25	86	148	59	80	142	18	4	5	-96	0	-1	-120	-5	-6	19	4	0	49
76.6771	0	88	143	38	89	143	26	86	149	59	82	143	18	3	4	-96	0	-1	-120	-4	-6	19	4	0	49
76.8	0	89	144	40	89	145	25	86	149	58	82	143	18	4	5	-96	0	0	-119	-4	-6	19	4	0	50
76.9229	0	89	146	40	89	146	25	87	151	59	82	144	19	3	5	-98	0	-1	-120	-4	-6	19	5	0	50
77.0458	0	89	148	41	89	146	25	87	152	61	82	144	18	3	6	-98	-1	0	-120	-4	-6	19	4	0	51
77.1686	0	88	144	39	90	144	25	86	148	59	80	143	18	3	5	-96	-1	0	-120	-4	-6	18	4	0	48
77.2915	0	88	143	39	88	143	27	86	147	58	81	142	18	4	5	-96	0	-1	-119	-4	-6	19	5	0	48
77.4144	0	88	143	39	89	144	26	86	147	59	81	142	18	3	5	-96	-1	0	-120	-4	-6	19	5	0	48
77.5373	0	89	144	39	88	145	26	87	148	59	81	144	19	3	5	-96	0	0	-119	-5	-5	19	4	0	49
77.6602	0	88	144	40	89	145	26	87	149	59	81	143	19	3	5	-97	0	-1	-119	-4	-6	18	4	0	51
77.783	0	88	147	40	90	146	26	87	152	60	82	145	19	4	5	-97	0	-1	-120	-4	-6	19	4	0	51
77.9059	0	89	148	41	90	148	25	88	154	60	82	145	18	3	6	-97	0	0	-120	-4	-6	20	4	0	52
78.0288	0	89	144	41	89	146	26	87	149	60	81	144	17	3	5	-96	0	0	-120	-5	-6	21	4	0	49
78.1517	0	89	142	40	89	145	26	86	147	57	80	144	19	3	5	-94	0	-1	-119	-4	-6	19	5	0	47
78.2746	0	89	142	39	89	144	27	87	146	57	79	144	19	3	6	-94	0	0	-119	-4	-6	19	4	1	47
78.3974	0	88	143	38	88	145	27	86	148	57	81	143	19	4	5	-93	0	0	-119	-4	-7	18	4	0	47
78.5203	0	88	143	40	90	145	27	87	148	58	81	144	20	3	5	-94	-1	0	-118	-4	-6	17	4	0	49
78.6432	0	89	145	39	90	147	27	86	149	59	81	144	20	3	5	-94	0	0	-118	-5	-6	18	4	0	50
78.7661	0	89	146	40	90	148	27	87	151	59	81	146	20	3	6	-95	0	0	-119	-5	-5	18	4	0	51
78.889	0	89	145	40	89	147	26	86	150	59	81	145	19	4	5	-94	0	0	-118	-4	-6	18	4	0	50
79.0118	0	88	142	39	89	144	28	85	146	58	81	144	19	3	5	-93	0	0	-118	-4	-6	19	4	1	48
79.1347	0	88	142	39	90	144	27	85	146	57	81	144	19	3	5	-92	0	-1	-118	-4	-5	17	5	0	48
79.2576	0	88	142	38	89	144	27	84	146	56	80	143	20	3	5	-93	0	0	-117	-5	-6	19	5	0	48
79.3805	0	89	143	39	89	145	27	86	147	57	81	144	20	3	5	-93	0	0	-118	-4	-6	17	4	0	49
79.5034	0	89	144	39	89	146	27	86	149	58	81	144	20	3	6	-93	0	0	-117	-4	-5	18	5	0	51
79.6262	0	89	145	39	90	147	27	87	150	59	81	146	19	3	6	-94	0	-1	-117	-4	-5	18	4	0	51
79.7491	0	88	146	40	90	146	26	87	151	58	81	145	19	3	5	-94	0	0	-118	-3	-6	18	4	0	51
79.872	0	88	142	39	88	144	27	86	146	56	81	144	19	3	6	-93	-1	0	-118	-3	-5	18	5	0	48
79.9949	0	87	142	38	88	144	27	86	146	57	81	143	19	3	5	-92	0	0	-117	-5	-6	18	5	0	48
80.1178	0	87	143	38	89	144	26	85	146	57	81	143	20	4	5	-93	0	0	-117	-4	-5	18	4	0	49
80.2406	0	87	143	38	89	145	27	86	147	57	81	143	20	4	5	-93	0	0	-117	-5	-6	18	4	0	50
80.3635	0	88	144	39	89	146	27	86	150	58	81	144	20	4	5	-94	0	0	-117	-4	-6	18	4	0	50
80.4864	0	89	146	40	89	147	27	88	151	59	82	144	20	4	5	-93	0	0	-117	-4	-5	18	4	0	52
80.6093	0	88	146	41	90	146	25	86	151	59	83	145	20	3	5	-94	0	0	-117	-4	-6	18	3	0	51
80.7322	0	89	141	39	90	144	26	85	145	57	81	144	19	4	5	-94	-1	0	-117	-5	-6	18	5	0	48
80.855	0	88	141	39	89	144	28	85	145	57	81	142	19	3	5	-92	0	0	-118	-4	-6	19	4	1	48
80.9779	0	88	142	38	89	143	27	86	145	57	81	142	19	4	5	-92	0	0	-117	-4	-5	18	4	0	48
81.1008	0	88	143	38	89	144	27	86	146	57	82	142	20	4	5	-93	0	0	-117	-4	-5	18	4	0	48
81.2237	0	88	143	40	90	145	27	86	149	57	81	143	20	3	5	-94	-1	0	-117	-4	-6	18	4	0	49
81.3466	0	88	144	40	89	146	27	86	150	58	81	144	20	4	5	-94	0	0	-117	-4	-5	19	4	0	51
81.4694	0	89	146	41	89	147	26	87	152	59	83	145	20	4	5	-93	0	0	-117	-4	-6	19	3	0	52
81.5923	1	88	142	39	89	145	26	86	146	56	80	144	20	4	6	-92	0	0	-117	-4	-6	18	4	0	48
81.7152	0	88	140	38	89	144	28	86	145	56	81	142	18	4	5	-91	0	0	-118	-5	-6	18	4	0	47
81.8381	0	87	141	38	88	144	28	85	145	56	81	142	19	3	5	-91	0	0	-117	-4	-5	18	5	0	47
81.961	0	88	143	38	89	143	27	85	146	56	80	142	20	4	5	-91	0	0	-116	-4	-6	18	4	0	48
82.0838	0	88	144	39	90	145	27	86	148	56	81	143	20	3	5	-92	0	-1	-116	-4	-5	17	4	0	50
82.2067	0	88	146	40	90	146	27	87	150	58	81	145	20	4	5	-92	-1	0	-116	-4	-5	18	4	0	51
82.3296	0	89	147	40	90	148	27	86	153	59	82	144	20	4	6	-93	-1	0	-117	-3	-6	18	3	0	52
82.4525	0	88	145	41	90	146	27	86	149	58	81	145	20	3	5	-93	0	0	-117	-4	-6	18	4	0	50
82.5754	0	88	142	39	89	145	28	86	146	57	81	142	19	3	6	-91	0	0	-118	-4	-6	19	4	1	48
82.6982	0	88	142	38	89	144	27	86	145	56	81	142	19	4	5	-92	-1	0	-117	-4	-6	18	4	1	48
82.8211	0	88	143	39	88	144	28	86	146	57	81	142	20	3	6	-92	0	0	-116	-4	-5	18	4	0	49
82.944	0	87	144	39	89	145	28	87	148	57	81	143	20	3	5	-93	0	-1	-116	-4	-6	18	4	0	49
83.0669	0	88	145	39	90	146	27	87	150	58	81	144	20	3	5	-93	0	0	-116	-4	-6	18	4	0	51
83.1898	0	89	146	40	89	147	27	87	152	59	82	145	19	3	5	-94	0	0	-117	-4	-5	19	4	0	52
83.3126	0	88	145	40	90	145	26	86	148	57	82	145	19	4	5	-93	0	0	-117	-4	-6	17	5	0	50
83.4355	0	88	142	39	89	144	28	85	145	57	82	143	19	3	5	-92	-1	0	-118	-4	-6	18	4	0	48
83.5584	0	88	143	38	90	145	27	86	146	57	82	142	19	3	5	-93	0	0	-117	-4	-6	18	4	1	49
83.6813	0	87	143	39	89	144	28	86	148	57	81	143	20	3	5	-93	0	0	-117	-4	-6	18	4	0	49
83.8042	0	88	145	39	90	145	27	87	149	58	81	143	20	3	6	-93	0	0	-116	-4	-5	19	4	0	50
83.927	0	89	146	40	89	146	27	87	152	59	82	144	19	4	5	-93	0	0	-117	-4	-5	18	4	0	51
84.0499	0	89	148	40	90	148	27	88	154	59	82	145	20	3	6	-94	0	0	-118	-4	-6	18	4	0	52
84.1728	0	88	147	42	89	146	26	87	150	59	82	145	19	3	5	-94	-1	-1	-119	-4	-6	18	4	0	50
84.2957	0	88	142	38	88	144	27	86	146	57	80	142	19	3	5	-93	0	0	-118	-4	-6	19	4	1	48
84.4186	0	88	142	38	89	144	27	86	147	57	81	142	19	3	5	-92	0	0	-118	-3	-6	18	4	1	47
84.5414	0	88	142	39	90	143	28	86	147	57	81	142	19	3	6	-93	0	0	-118	-4	-5	19	4	0	49
84.6643	0	88	144	39	90	145	28	86	148	58	81	143	19	4	5	-93	0	0	-117	-4	-6	18	4	0	49
84.7872	0	89	144	40	89	146	27	86	151	58	81	144	20	3	5	-94	0	0	-117	-5	-7	19	4	0	50
84.9101	0	88	147	40	89	146	27	87	153	60	82	144	19	3	5	-94	0	-1	-118	-4	-5	18	4	0	51
85.033	0	89	146	42	89	146	25	88	150	59	82	144	19	3	5	-95	-1	0	-118	-4	-5	18	5	1	50
85.1558	0	88	142	39	89	144	28	86	146	57	81	142	18	3	5	-93	0	0	-118	-4	-6	18	4	1	47
85.2787	0	88	143	39	89	143	27	86	147	57	80	142	19	2	5	-93	0	0	-117	-4	-6	18	4	0	47
85.4016	0	88	142	39	89	143	27	86	147	57	80	142	21	2	6	-94	0	0	-118	-4	-6	18	4	0	48
85.5245	0	89	144	39	89	144	27	87	148	58	81	142	19	2	6	-94	0	-1	-118	-5	-5	18	4	0	50
85.6474	0	89	145	39	90	145	26	86	151	59	81	144	20	3	6	-95	0	0	-118	-4	-6	18	3	0	51
85.7702	0	88	146	39	89	146	28	87	153	59	82	143	20	4	5	-94	0	0	-118	-4	-6	18	4	0	51
85.8931	0	89	148	42	90	147	25	87	152	59	81	144	20	4	6	-95	0	0	-118	-4	-6	18	4	0	51
86.016	0	88	143	39	89	143	27	86	147	57	82	143	19	2	5	-94	0	0	-118	-3	-6	18	4	0	49
86.1389	0	88	143	39	89	143	27	86	148	58	81	142	18	4	5	-94	0	0	-119	-4	-6	18	4	0	48
86.2618	0	88	143	39	89	144	26	87	148	58	82	142	19	4	5	-94	0	0	-118	-4	-6	19	4	0	49
86.3846	0	88	145	40	90	144	26	87	149	58	81	142	19	4	5	-94	0	0	-118	-4	-6	19	4	0	50
86.5075	0	89	146	41	90	145	27	88	150	59	82	143	20	3	5	-96	0	0	-118	-4	-5	18	4	0	50
86.6304	0	89	147	41	89	147	26	87	152	59	82	145	20	3	5	-95	-1	0	-117	-4	-6	19	4	0	51
86.7533	0	89	145	41	89	145	27	86	149	59	82	144	19	3	5	-94	-1	0	-117	-5	-6	18	4	0	49
86.8762	0	88	142	39	89	143	27	86	147	57	81	142	19	3	6	-93	0	0	-118	-4	-5	18	4	1	47
86.999	0	89	143	39	89	144	27	86	147	57	80	141	19	3	6	-93	0	0	-119	-4	-6	18	4	0	48
87.1219	0	89	144	39	89	143	27	87	147	57	81	141	20	3	6	-93	0	-1	-117	-5	-6	17	5	0	48
87.2448	0	89	145	40	90	144	26	86	149	58	80	142	20	4	5	-94	0	0	-117	-5	-6	17	4	0	50
87.3677	0	90	146	40	88	145	27	87	151	59	82	144	19	4	5	-94	0	0	-117	-4	-6	18	4	0	50
87.4906	0	89	148	41	89	146	27	87	153	59	82	144	19	4	6	-95	0	0	-117	-4	-5	18	5	0	51
87.6134	0	89	144	40	90	144	26	87	148	57	80	144	18	3	5	-94	0	-1	-118	-3	-6	18	5	0	49
87.7363	0	89	143	39	89	143	28	87	147	57	82	141	19	2	6	-92	0	0	-117	-4	-6	18	4	0	47
87.8592	0	88	143	38	89	144	27	86	146	57	81	142	19	4	5	-93	0	0	-117	-5	-6	19	4	1	47
87.9821	0	89	144	39	89	143	27	86	147	57	81	141	19	3	6	-93	-1	0	-118	-4	-5	17	4	0	49
88.105	0	89	143	40	88	144	27	87	148	58	81	142	19	4	5	-94	-1	0	-117	-4	-5	18	3	0	49
88.2278	0	89	145	40	89	146	27	87	150	58	81	142	20	4	5	-94	0	0	-117	-5	-6	18	4	0	51
88.3507	0	89	147	40	89	145	27	88	153	59	82	143	19	4	5	-96	-1	0	-119	-4	-6	18	4	0	52
88.4736	0	89	144	40	90	144	27	87	149	58	82	143	19	3	5	-94	0	0	-118	-4	-6	17	5	0	49
88.5965	0	89	143	39	88	144	27	86	147	56	80	140	19	3	6	-93	0	1	-117	-4	-6	18	4	1	47
88.7194	0	89	144	39	88	142	27	86	147	56	80	141	19	4	5	-93	0	0	-118	-4	-5	18	4	0	48
88.8422	0	88	142	39	88	142	27	86	147	57	81	141	20	3	6	-94	0	0	-117	-4	-6	17	4	0	49
88.9651	0	88	144	40	89	143	27	86	149	57	82	141	20	3	5	-93	0	0	-117	-4	-6	18	4	0	50
89.088	0	89	146	40	89	144	27	88	150	58	82	142	19	4	6	-94	0	-1	-118	-4	-6	17	4	0	51
89.2109	0	89	146	40	90	145	27	87	152	59	81	143	19	3	5	-94	0	0	-117	-4	-6	18	3	0	52
89.3338	0	89	145	40	89	145	26	87	150	59	82	142	18	4	5	-94	0	0	-118	-4	-6	18	4	0	49
89.4566	0	88	143	39	89	143	27	87	147	58	80	142	19	3	5	-93	-1	0	-118	-4	-6	17	5	0	48
89.5795	0	88	143	39	89	143	26	86	147	57	80	142	19	3	5	-93	0	0	-118	-4	-6	18	3	0	48
89.7024	0	88	143	39	89	143	26	87	148	57	81	141	19	4	5	-93	0	0	-118	-4	-6	18	4	0	49
89.8253	0	89	145	39	89	144	26	87	149	57	81	141	19	4	5	-95	0	0	-118	-4	-7	18	4	0	50
89.9482	0	89	146	40	89	145	26	87	151	59	81	143	20	3	5	-94	0	0	-117	-4	-5	17	5	0	50
90.071	0	89	147	41	88	145	26	87	152	60	82	143	20	4	5	-94	-1	0	-118	-4	-5	18	4	0	50
90.1939	0	89	143	39	88	144	27	86	146	58	81	143	19	3	5	-93	0	0	-118	-4	-7	18	4	0	49
90.3168	0	89	142	39	89	142	27	86	147	58	81	142	19	3	6	-94	0	0	-117	-4	-6	17	4	0	48
90.4397	0	89	143	39	88	143	27	86	147	57	80	140	19	4	4	-93	-1	0	-118	-5	-5	18	4	0	48
90.5626	0	88	143	39	88	143	27	86	149	57	80	141	20	4	5	-93	0	0	-117	-4	-6	18	3	0	49
90.6854	0	89	144	39	89	144	27	86	149	58	81	141	19	3	5	-93	0	0	-117	-5	-6	17	4	0	50
90.8083	0	89	146	40	89	144	27	87	152	58	81	143	19	4	5	-94	-1	0	-118	-5	-5	17	4	0	51
90.9312	0	89	146	41	90	146	25	87	153	60	82	144	19	3	5	-96	-1	0	-117	-3	-6	19	4	0	51
91.0541	0	88	143	39	89	142	26	86	147	58	81	142	18	3	5	-93	0	-1	-118	-4	-6	19	4	0	48
91.177	0	89	142	38	88	143	28	86	146	57	80	140	18	3	6	-93	0	0	-117	-5	-6	18	4	1	47
91.2998	0	88	142	39	88	143	27	86	146	57	80	141	20	3	4	-92	-1	0	-118	-4	-5	18	4	1	48
91.4227	0	89	143	39	89	142	26	86	148	57	81	142	21	4	6	-93	0	0	-118	-4	-6	18	3	0	49
91.5456	0	88	144	40	88	144	27	87	149	58	81	141	20	3	5	-93	0	0	-117	-4	-6	18	4	0	50
91.6685	0	89	146	40	90	145	28	87	152	59	82	142	20	4	5	-95	-1	0	-117	-3	-6	18	3	0	50
91.7914	0	89	147	41	90	146	26	87	152	60	81	144	19	4	5	-95	0	-1	-118	-4	-6	18	4	0	51
91.9142	0	88	144	40	90	143	27	86	149	59	80	143	19	4	4	-93	0	0	-118	-4	-6	18	4	0	49
92.0371	0	88	143	39	89	143	27	86	148	58	81	141	19	4	5	-94	-1	0	-118	-4	-6	18	4	0	49
92.16	0	88	143	40	88	142	27	86	148	57	80	141	20	3	6	-93	0	0	-118	-5	-6	18	4	0	48
92.2829	0	89	144	39	89	144	27	86	148	58	81	142	19	3	5	-94	0	-1	-118	-4	-6	18	4	0	49
92.4058	0	89	145	40	89	144	27	87	151	58	82	143	20	4	5	-95	0	0	-117	-4	-6	18	4	0	50
92.5286	0	89	147	41	90	145	27	87	153	58	82	143	20	3	6	-95	0	0	-118	-4	-6	19	4	0	51
92.6515	0	90	148	41	89	147	26	88	154	59	82	144	20	3	5	-96	0	-1	-119	-4	-6	18	4	0	51
92.7744	0	90	147	41	89	145	26	87	153	59	81	144	19	3	5	-96	0	0	-119	-5	-6	19	4	0	51
92.8973	0	88	143	40	89	144	26	87	149	59	82	144	19	4	5	-95	-1	-1	-118	-4	-6	18	4	0	48
93.0202	0	89	145	38	89	144	26	87	150	59	81	143	19	4	5	-95	0	0	-119	-4	-7	18	4	0	49
93.143	0	89	144	39	89	144	27	86	150	59	81	144	20	3	5	-95	-1	0	-119	-4	-6	18	4	0	50
93.2659	0	89	145	40	90	146	27	87	153	59	81	144	18	3	6	-95	0	0	-118	-4	-6	19	5	0	51
93.3888	0	89	148	41	90	146	26	87	154	60	82	144	20	4	6	-96	0	0	-118	-4	-7	19	4	0	50
93.5117	0	90	149	41	91	148	25	89	155	60	82	146	19	3	5	-97	0	-1	-119	-5	-6	19	4	0	51
93.6346	0	89	145	41	89	145	26	87	150	59	81	143	19	3	6	-96	0	0	-119	-4	-6	19	4	1	49
93.7574	0	89	144	40	89	145	27	87	149	59	81	144	19	3	4	-95	-1	0	-120	-4	-6	19	4	0	48
93.8803	0	89	145	39	90	144	26	86	150	59	81	144	19	3	5	-95	0	0	-119	-4	-6	17	4	0	49
94.0032	0	89	145	40	90	146	26	88	151	60	81	144	20	3	6	-96	0	0	-119	-5	-7	18	5	0	50
94.1261	0	89	147	42	89	146	27	87	152	60	82	144	19	3	5	-96	-1	-1	-119	-5	-6	18	5	0	50
94.249	0	90	148	41	91	148	27	88	155	61	81	145	18	3	5	-96	0	-1	-120	-4	-6	19	3	0	51
94.3718	0	89	150	41	90	148	26	88	156	61	82	146	19	4	5	-96	0	0	-119	-4	-6	19	5	0	52
94.4947	0	89	146	40	89	145	26	88	150	59	82	144	19	2	5	-95	0	0	-120	-5	-7	19	5	0	49
94.6176	0	89	145	40	90	145	27	87	149	58	82	144	18	3	5	-96	0	0	-120	-4	-5	19	4	0	48
94.7405	0	88	146	40	89	144	26	87	150	58	81	143	19	4	6	-96	-1	0	-119	-4	-6	18	4	0	48
94.8634	0	89	145	39	89	145	27	87	150	59	81	143	20	4	5	-96	0	0	-119	-5	-6	19	4	0	49
94.9862	0	89	146	40	90	146	26	88	152	60	81	145	19	4	5	-96	0	0	-119	-4	-6	19	3	1	50
95.1091	0	90	147	40	90	146	26	88	153	60	82	144	19	3	5	-96	0	0	-119	-4	-6	19	4	0	50
95.232	0	90	149	42	89	147	26	87	156	61	83	146	19	4	6	-97	0	-1	-120	-4	-6	18	4	0	51
95.3549	0	89	146	41	90	145	26	88	151	59	82	145	19	4	5	-96	0	0	-119	-4	-6	19	4	0	48
95.4778	0	89	145	40	89	145	27	86	150	59	80	144	19	3	6	-96	0	0	-119	-5	-7	19	4	0	48
95.6006	0	89	144	40	90	144	27	87	150	60	81	143	19	4	6	-95	0	-1	-120	-4	-6	19	4	0	48
95.7235	0	89	146	40	89	145	27	87	150	59	81	143	20	4	5	-95	-1	0	-120	-4	-6	19	4	0	49
95.8464	0	89	146	40	89	146	27	88	152	59	81	144	19	3	5	-96	0	0	-119	-3	-6	18	4	0	50
95.9693	0	90	148	41	90	147	26	88	153	60	82	145	18	4	5	-97	0	0	-119	-4	-7	19	4	0	50
96.0922	0	90	149	41	90	148	26	88	155	62	83	146	19	4	5	-97	0	0	-120	-5	-6	19	4	0	52
96.215	0	89	146	41	89	145	26	87	152	59	82	145	19	4	5	-96	0	0	-120	-4	-6	18	5	0	50
96.3379	0	89	145	40	91	145	27	86	150	59	81	145	19	3	5	-96	0	-1	-119	-4	-6	19	4	0	49
96.4608	0	89	144	39	89	144	26	87	149	58	81	144	19	5	5	-96	-1	0	-119	-4	-6	19	4	0	49
96.5837	0	90	145	39	90	145	26	86	150	58	81	144	19	3	6	-96	0	0	-120	-3	-6	19	4	1	49
96.7066	0	89	146	40	89	146	27	87	153	60	82	145	19	3	5	-96	0	0	-119	-4	-6	19	5	0	49
96.8294	0	89	148	40	90	147	26	88	153	59	82	145	19	4	5	-96	0	0	-119	-4	-5	19	4	0	51
96.9523	0	90	148	42	90	147	25	87	153	60	82	146	19	4	6	-97	0	-1	-119	-5	-6	19	4	0	51
97.0752	0	89	145	40	89	144	26	87	149	59	81	145	19	3	5	-96	0	0	-120	-4	-6	19	4	0	49
97.1981	0	89	144	40	89	143	26	86	149	58	82	143	19	5	5	-96	0	0	-119	-4	-6	19	3	0	48
97.321	0	89	145	40	90	144	27	87	150	59	81	143	19	3	5	-95	0	-1	-119	-5	-6	19	4	0	49
97.4438	0	90	145	40	89	145	27	86	151	60	82	144	20	3	5	-96	0	-1	-119	-4	-6	19	4	0	50
97.5667	0	89	147	40	90	146	27	87	152	60	83	144	19	4	5	-97	0	0	-119	-4	-6	19	4	0	50
97.6896	0	90	148	41	89	147	26	87	154	60	82	144	20	4	6	-98	0	0	-119	-4	-5	20	4	0	51
97.8125	0	90	146	40	90	145	26	86	151	60	82	145	18	4	6	-96	-1	0	-119	-4	-6	19	4	0	50
97.9354	0	89	144	39	88	143	27	86	148	58	81	144	18	3	5	-96	0	0	-119	-5	-6	19	4	0	48
98.0582	0	89	143	40	88	143	27	86	148	58	81	143	19	4	4	-96	0	-1	-120	-4	-6	18	5	0	48
98.1811	0	89	144	40	89	144	27	86	148	58	82	143	20	3	6	-96	0	0	-119	-4	-5	19	4	0	48
98.304	0	88	145	39	89	143	26	86	149	59	80	143	19	3	5	-96	0	0	-119	-4	-6	19	4	0	49
98.4269	0	88	146	39	90	144	26	87	151	60	83	143	19	3	5	-97	-1	-1	-119	-3	-6	19	4	0	50
98.5498	0	89	148	41	90	146	26	86	152	61	81	144	19	4	5	-96	0	0	-120	-3	-6	19	4	0	51
98.6726	0	89	146	41	89	145	26	87	150	60	81	144	19	4	5	-96	0	0	-120	-4	-6	19	4	0	49
98.7955	0	88	143	40	89	143	27	86	147	58	80	142	19	3	4	-95	0	0	-119	-4	-6	19	4	0	47
98.9184	0	89	144	39	89	143	26	87	147	58	81	142	18	3	5	-96	0	0	-120	-4	-6	19	5	0	48
99.0413	0	89	143	39	89	143	27	86	148	58	80	142	19	3	5	-96	0	0	-120	-4	-6	19	4	0	48
99.1642	0	88	144	39	89	144	26	86	150	59	81	143	19	3	5	-97	0	0	-118	-4	-5	19	4	0	49
99.287	0	90	146	41	90	145	26	87	152	60	82	143	19	3	4	-97	0	-1	-119	-4	-6	19	4	0	51
99.4099	0	89	147	41	90	146	26	87	153	60	82	144	18	3	5	-98	0	0	-119	-4	-6	19	4	0	50
99.5328	0	89	146	41	90	145	25	87	151	61	81	144	18	3	5	-97	0	0	-120	-3	-6	18	4	0	50
99.6557	0	89	143	39	89	144	27	86	149	59	81	143	18	4	5	-96	0	0	-119	-5	-6	19	4	0	49
99.7786	0	89	143	39	89	144	26	87	149	59	81	143	18	4	5	-98	0	0	-119	-4	-5	19	4	0	49
99.9014	0	89	145	40	89	144	25	87	149	60	82	143	19	3	5	-99	0	0	-120	-3	-6	19	4	0	50
100.024	0	89	145	41	89	145	25	87	151	60	81	144	18	3	5	-98	0	-1	-119	-4	-6	19	4	0	50
100.147	0	89	147	41	90	146	26	87	153	61	81	144	18	2	5	-98	0	0	-119	-3	-7	20	4	0	52
100.27	0	89	147	42	90	146	25	88	153	61	81	145	18	3	5	-98	-1	0	-119	-4	-7	19	3	0	50
100.393	0	89	144	40	89	145	26	86	149	59	81	143	18	3	6	-96	0	0	-121	-4	-6	19	4	1	49
100.516	0	88	144	40	89	144	26	87	149	59	82	143	19	4	5	-97	0	0	-120	-5	-5	19	4	0	48
100.639	0	89	144	38	89	144	26	87	148	59	81	143	18	3	6	-97	0	0	-119	-4	-5	19	4	0	48
100.762	0	89	145	39	89	145	26	87	150	60	80	143	19	4	5	-97	0	0	-119	-5	-7	19	4	0	49
100.884	0	89	147	40	90	145	27	88	151	60	81	143	18	3	5	-98	0	0	-120	-4	-5	18	3	0	50
101.007	0	90	147	41	89	147	26	88	154	61	82	145	19	3	5	-97	0	0	-119	-5	-5	20	4	0	51
101.13	0	90	148	42	90	146	25	88	153	60	82	145	18	4	5	-97	0	0	-119	-5	-6	20	4	0	51
101.253	0	88	144	40	89	144	26	87	149	60	81	143	17	4	6	-96	-1	0	-121	-4	-6	20	4	0	48
101.376	0	89	144	40	88	144	26	87	148	59	81	143	19	3	5	-96	0	-1	-121	-4	-6	20	4	0	49
101.499	0	88	145	40	89	144	26	87	149	59	81	142	18	3	5	-97	0	0	-120	-5	-6	19	3	0	49
101.622	0	89	146	39	89	144	27	87	150	59	81	144	19	3	5	-97	0	0	-119	-5	-6	19	4	0	50
101.745	0	89	146	40	90	146	27	88	151	60	81	144	19	3	5	-98	-1	-1	-120	-4	-6	19	4	0	50
101.868	0	90	148	41	90	146	26	88	154	60	81	145	19	3	5	-97	0	0	-120	-4	-7	18	4	0	51
101.99	0	90	149	42	90	147	26	88	155	61	82	146	19	3	5	-97	-1	0	-119	-4	-6	19	3	1	51
102.113	0	88	145	40	89	145	26	87	150	60	82	144	18	3	5	-96	-1	0	-119	-3	-7	19	4	0	49
102.236	0	88	144	40	89	145	26	86	149	59	81	144	19	3	5	-96	-1	-1	-118	-4	-6	19	5	0	48
102.359	0	89	144	40	89	145	26	86	149	58	81	144	18	3	5	-95	0	0	-118	-5	-6	18	5	0	49
102.482	0	89	145	39	89	146	27	86	151	58	81	143	19	3	5	-95	0	0	-119	-4	-6	18	4	0	50
102.605	0	89	146	39	90	146	26	87	152	59	82	145	19	3	5	-96	0	-1	-119	-4	-6	18	3	0	50
102.728	0	89	148	40	90	148	27	88	154	59	82	145	19	2	6	-97	-1	0	-119	-4	-6	18	3	0	52
102.851	0	90	150	42	90	148	26	88	156	61	82	146	19	4	5	-97	0	0	-119	-4	-7	19	4	0	51
102.973	0	90	146	41	90	146	25	87	151	59	82	146	19	3	5	-96	0	0	-120	-4	-6	18	4	0	50
103.096	0	89	145	39	89	145	26	87	150	59	81	145	19	4	6	-96	0	0	-119	-5	-6	19	4	0	49
103.219	0	88	145	40	90	146	26	88	151	60	82	145	19	3	5	-96	-1	0	-120	-5	-5	19	4	0	50
103.342	0	88	146	40	90	147	26	87	151	60	81	145	19	3	5	-95	-1	0	-119	-4	-6	18	4	0	50
103.465	0	90	147	41	90	147	26	87	154	61	82	145	19	3	5	-97	0	0	-119	-4	-6	19	4	0	51
103.588	0	89	150	41	90	149	25	88	156	61	82	146	19	3	6	-98	-1	-1	-118	-5	-5	19	4	0	52
103.711	0	89	147	41	89	147	25	87	152	59	82	147	18	3	5	-97	0	0	-120	-4	-5	19	5	0	51
103.834	0	89	145	40	90	145	26	87	149	59	81	146	19	3	4	-96	0	0	-121	-5	-6	19	4	0	49
103.956	0	89	146	39	90	145	27	88	151	59	81	145	19	4	5	-96	0	0	-119	-4	-6	19	4	0	48
104.079	0	89	146	40	89	146	26	87	152	60	81	145	19	3	6	-97	0	0	-120	-4	-6	18	4	0	50
104.202	0	90	147	41	89	147	27	87	153	60	82	146	19	3	5	-98	0	0	-120	-4	-6	18	4	0	51
104.325	0	90	149	40	89	148	26	88	156	61	83	147	19	3	5	-97	0	0	-120	-4	-6	19	3	0	52
104.448	0	90	148	42	90	148	25	88	155	61	82	146	19	3	4	-97	0	0	-119	-4	-6	19	4	0	51
104.571	0	89	145	40	90	145	26	87	150	59	81	145	19	4	6	-97	0	0	-121	-5	-6	19	4	1	49
104.694	0	89	145	40	90	145	27	87	149	58	81	145	19	3	5	-96	0	0	-121	-4	-7	19	5	0	49
104.817	0	88	144	39	89	145	27	87	149	58	81	145	19	3	5	-96	-1	0	-120	-4	-6	19	4	0	49
104.94	0	89	146	40	90	146	26	87	152	60	81	145	19	4	5	-96	0	0	-120	-4	-6	18	4	0	49
105.062	0	89	147	41	90	146	26	87	153	61	81	145	19	3	5	-97	0	0	-119	-5	-6	18	4	0	50
105.185	0	89	148	41	89	149	27	87	155	61	82	146	19	3	6	-97	-1	0	-120	-4	-6	19	4	0	51
105.308	0	89	146	41	90	147	25	87	152	59	81	145	18	3	5	-97	0	0	-120	-4	-7	19	4	0	50
105.431	0	89	144	40	89	145	27	87	149	58	81	145	19	4	6	-95	0	0	-119	-4	-7	19	4	0	47
105.554	0	88	145	40	88	146	27	88	149	58	81	145	20	4	5	-96	0	0	-120	-5	-6	18	4	0	49
105.677	0	89	144	41	89	145	27	87	150	59	81	144	19	4	5	-95	0	0	-120	-4	-5	18	4	0	49
105.8	0	89	146	39	89	147	27	87	151	59	80	145	19	4	5	-96	0	0	-119	-5	-6	18	4	1	50
105.923	0	89	147	40	90	147	27	89	153	60	81	146	19	4	6	-96	0	0	-119	-4	-7	18	4	0	51
106.045	0	89	149	41	90	148	27	87	154	59	83	147	19	3	4	-98	0	0	-120	-4	-6	19	3	0	51
106.168	0	89	146	41	89	146	26	87	151	58	80	146	18	3	5	-96	0	0	-120	-4	-6	18	4	0	50
106.291	0	89	144	40	89	146	26	87	148	58	81	145	19	4	5	-95	-1	0	-119	-4	-6	18	4	1	48
106.414	0	89	144	40	89	145	27	87	149	57	81	145	20	4	5	-95	0	-1	-120	-4	-6	18	4	0	49
106.537	0	88	145	39	88	146	26	87	150	59	80	144	19	3	6	-95	-1	0	-119	-4	-6	18	4	0	50
106.66	0	89	146	39	89	146	27	87	152	59	80	145	20	4	4	-96	0	0	-119	-4	-7	18	3	0	51
106.783	0	89	147	39	90	146	26	87	153	59	82	145	18	4	5	-97	-1	-1	-119	-4	-6	19	4	0	50
106.906	0	90	147	41	89	147	26	87	152	60	81	146	18	4	5	-95	0	0	-119	-4	-6	19	4	0	51
107.028	0	88	144	40	89	145	26	87	149	59	80	144	19	3	5	-96	0	0	-120	-5	-6	19	5	0	49
107.151	0	89	144	39	88	145	28	87	149	58	81	145	19	3	5	-95	0	0	-121	-4	-6	18	4	0	49
107.274	0	88	144	39	88	146	27	86	149	59	80	144	19	4	5	-95	0	0	-119	-4	-6	19	4	0	49
107.397	0	89	145	39	88	146	26	87	150	60	81	145	19	4	4	-95	0	0	-119	-5	-6	18	4	0	50
107.52	0	89	145	40	89	147	26	87	151	59	81	145	18	3	5	-96	0	0	-120	-4	-5	18	4	0	51
107.643	0	90	146	41	89	147	26	87	152	59	82	146	19	4	4	-97	0	0	-120	-5	-5	18	5	0	52
107.766	11	89	147	41	89	147	25	88	152	59	81	146	18	4	6	-96	-1	0	-120	-3	-6	19	4	0	51
107.889	0	89	144	39	89	145	26	86	147	59	81	144	18	3	5	-96	-1	0	-121	-4	-5	18	4	0	48
108.012	0	88	143	39	89	147	26	86	147	59	81	143	18	3	5	-96	0	0	-120	-5	-6	19	5	1	48
108.134	0	88	143	39	88	145	26	87	146	59	80	144	20	3	5	-95	0	0	-120	-4	-6	18	4	0	49
108.257	0	89	145	39	88	145	27	85	149	58	81	145	18	3	5	-95	0	0	-119	-4	-6	19	4	0	49
108.38	0	88	144	40	89	146	27	87	150	60	81	145	18	3	5	-95	0	-1	-119	-4	-5	18	4	0	50
108.503	0	89	146	40	89	147	26	87	151	60	81	145	20	4	5	-96	0	0	-120	-4	-5	18	4	0	50
108.626	0	89	147	42	90	147	26	87	152	59	82	146	18	4	5	-96	0	0	-120	-4	-6	19	4	0	51
108.749	0	89	143	40	89	146	27	86	147	58	81	145	18	3	5	-95	-1	0	-119	-3	-6	19	4	1	48
108.872	0	88	143	40	89	145	27	86	147	57	81	144	19	3	5	-94	-1	0	-120	-4	-6	20	3	0	48
108.995	0	87	142	39	90	145	27	86	147	58	81	144	19	3	5	-94	0	0	-120	-4	-5	18	4	0	47
109.117	0	88	143	39	89	145	27	86	147	58	80	145	19	3	5	-94	-1	0	-119	-4	-5	18	4	0	49
109.24	0	89	144	39	89	146	27	87	149	59	81	145	20	3	5	-94	0	0	-119	-4	-6	19	4	0	49
109.363	0	89	146	41	91	147	27	87	151	60	81	145	20	3	6	-96	0	0	-119	-5	-6	18	5	0	50
109.486	0	89	147	41	90	147	27	87	153	61	82	145	19	4	6	-95	0	0	-119	-5	-6	19	4	0	52
109.609	0	88	145	41	90	147	26	86	150	60	82	147	19	2	5	-94	0	0	-119	-4	-6	18	4	1	50
109.732	0	88	143	41	89	145	28	86	148	58	81	145	19	3	5	-93	-1	0	-119	-4	-6	19	4	0	47
109.855	0	89	144	39	89	146	28	87	148	58	81	144	20	3	5	-93	0	0	-118	-3	-6	18	4	1	48
109.978	0	89	144	38	89	144	28	86	148	58	81	144	19	3	5	-94	-1	0	-119	-4	-5	18	4	0	50
110.1	0	90	145	40	89	146	27	87	151	59	82	144	20	4	5	-94	0	0	-118	-4	-6	18	4	0	50
110.223	0	89	147	40	89	147	27	87	151	59	82	145	20	3	5	-95	-1	-1	-118	-4	-6	18	4	0	51
110.346	0	89	149	42	89	147	27	87	153	60	81	146	19	3	5	-95	-1	0	-118	-4	-7	18	3	0	51
110.469	0	89	144	40	90	147	26	86	149	58	82	146	19	3	5	-95	-1	0	-119	-4	-6	19	5	0	49
110.592	0	88	144	40	89	147	27	86	149	58	81	145	19	4	5	-95	0	0	-119	-4	-6	18	4	0	49
110.715	0	88	145	39	89	146	27	87	149	59	81	145	20	4	5	-94	0	0	-118	-4	-5	18	4	0	50
110.838	0	88	145	39	89	147	27	86	149	59	82	146	20	3	5	-95	0	0	-119	-4	-6	18	4	0	50
110.961	0	89	147	40	90	147	26	87	153	60	83	146	20	3	5	-96	0	-1	-119	-4	-6	19	4	0	51
111.084	0	90	149	41	90	149	27	88	155	61	83	147	20	4	6	-96	0	0	-119	-4	-7	19	3	0	52
111.206	0	89	150	42	90	150	26	88	157	61	83	148	20	4	5	-97	-1	0	-119	-4	-7	19	4	0	52
111.329	0	89	146	40	89	148	25	86	150	60	81	147	19	4	5	-96	0	0	-120	-4	-6	19	4	0	49
111.452	0	88	145	39	89	147	27	86	150	58	82	146	19	3	6	-96	0	0	-120	-4	-6	19	4	0	50
111.575	0	89	146	40	90	147	26	86	150	58	82	146	20	4	6	-96	0	0	-120	-3	-6	18	4	0	49
111.698	0	89	146	41	90	147	27	87	152	60	82	147	20	4	5	-95	0	0	-120	-4	-6	18	5	0	50
111.821	0	89	148	40	90	149	26	88	155	61	82	147	19	4	5	-96	-1	0	-120	-4	-5	19	5	0	51
111.944	0	89	150	42	90	150	27	89	156	61	83	149	20	3	5	-98	0	-1	-119	-4	-6	19	5	0	52
112.067	0	90	151	42	91	150	27	88	158	62	82	149	19	3	6	-97	0	0	-119	-4	-6	19	4	0	53
112.189	0	90	149	42	90	149	25	88	155	61	81	148	19	3	6	-97	0	0	-120	-4	-6	19	4	0	50
112.312	0	89	146	40	89	147	26	88	152	60	83	147	19	3	5	-98	0	0	-121	-4	-6	19	4	0	49
112.435	0	89	147	41	89	146	26	87	153	61	82	147	19	3	5	-96	0	0	-121	-4	-6	19	4	0	50
112.558	0	89	147	41	90	148	26	87	153	61	81	147	19	2	5	-97	0	0	-120	-4	-6	19	4	0	50
112.681	0	90	149	40	90	149	26	88	155	62	82	148	20	3	6	-97	0	0	-120	-5	-6	19	5	0	51
112.804	0	90	150	42	91	150	27	88	158	61	83	149	19	4	6	-99	0	0	-121	-5	-6	19	3	0	52
112.927	0	91	152	43	90	151	27	90	160	62	83	149	20	4	5	-99	0	0	-120	-4	-6	19	4	0	53
113.05	0	90	152	44	91	150	26	88	157	63	83	150	19	4	5	-98	0	0	-120	-4	-7	19	4	0	52
113.172	0	89	147	40	90	148	26	87	153	61	82	148	19	3	5	-97	0	0	-121	-4	-6	20	4	0	50
113.295	0	90	148	40	90	148	26	88	155	61	82	149	20	4	6	-98	0	-1	-122	-4	-6	20	5	0	50
113.418	0	90	149	41	89	149	26	88	155	62	82	149	19	3	5	-98	0	0	-121	-5	-7	19	4	0	50
113.541	0	90	150	41	90	149	27	89	156	63	84	149	20	4	5	-98	-1	0	-120	-4	-7	19	3	0	51
113.664	0	90	152	42	91	151	27	89	158	63	83	149	20	4	5	-98	0	0	-120	-4	-6	19	4	0	52
113.787	0	90	152	43	90	151	26	88	160	63	83	150	19	3	5	-100	0	0	-122	-5	-7	20	5	0	53
113.91	0	90	148	43	89	149	26	89	155	63	83	149	18	3	5	-98	0	0	-122	-5	-7	20	5	0	49
114.033	0	89	147	41	90	148	26	88	153	61	82	148	19	3	6	-98	0	0	-121	-4	-6	19	3	0	50
114.156	0	89	148	41	91	148	26	88	154	61	82	149	19	3	5	-98	0	-1	-121	-4	-6	19	4	0	50
114.278	0	90	148	40	91	149	26	89	155	61	82	148	19	3	6	-99	0	0	-122	-4	-6	19	4	0	50
114.401	0	90	150	41	91	150	26	89	157	63	83	150	19	3	5	-99	0	-1	-122	-4	-6	19	4	0	52
114.524	0	91	152	42	91	151	27	90	159	63	83	150	20	3	6	-99	0	0	-121	-4	-6	19	4	0	52
114.647	0	91	153	43	90	152	25	89	160	64	83	151	20	3	6	-100	0	-1	-121	-4	-7	20	3	0	52
114.77	0	90	147	41	90	149	26	88	153	61	82	149	19	4	6	-99	0	0	-122	-4	-6	19	4	0	49
114.893	0	89	147	41	90	148	26	87	154	60	83	148	20	3	5	-97	0	0	-121	-4	-7	20	3	0	48
115.016	0	89	147	40	90	148	27	87	154	60	81	148	20	3	5	-97	0	-1	-121	-5	-6	19	4	0	49
115.139	0	90	148	40	90	149	27	89	154	61	83	149	20	3	6	-98	0	0	-121	-4	-6	19	4	0	50
115.261	0	90	150	40	90	149	27	88	155	62	82	149	19	3	6	-99	0	0	-121	-4	-7	19	4	0	51
115.384	0	90	151	42	91	151	27	88	158	62	83	150	20	3	7	-98	-1	0	-121	-4	-7	18	4	0	51
115.507	0	90	151	43	90	151	26	89	158	63	84	150	19	3	5	-98	0	0	-120	-5	-7	20	4	0	52
115.63	0	90	147	41	89	148	26	88	153	61	82	150	19	4	6	-98	0	0	-122	-5	-6	19	3	0	49
115.753	0	89	147	40	89	147	27	88	152	61	82	148	20	3	6	-97	0	0	-121	-5	-6	19	4	0	49
115.876	0	89	147	41	90	147	27	88	153	61	82	147	20	3	6	-96	-1	0	-120	-4	-7	18	5	0	49
115.999	0	90	148	41	90	148	27	87	153	60	81	148	20	2	6	-96	-1	0	-120	-4	-6	19	4	0	49
116.122	0	90	149	41	90	149	27	88	156	62	82	148	20	4	5	-98	0	0	-120	-4	-7	19	5	1	51
116.244	0	89	149	41	90	150	25	88	158	61	83	149	19	4	6	-98	0	0	-121	-4	-6	19	4	0	51
116.367	0	89	149	42	90	149	25	88	156	61	83	149	20	3	5	-97	0	0	-120	-4	-7	19	4	0	51
116.49	0	89	146	40	89	147	26	87	152	61	82	147	20	3	6	-95	0	0	-121	-4	-6	19	4	0	49
116.613	0	89	147	40	90	147	27	88	153	60	81	147	20	4	6	-96	0	-1	-121	-4	-7	19	4	0	49
116.736	0	90	147	39	90	147	27	87	153	60	83	147	20	3	5	-96	0	0	-121	-4	-6	18	5	0	49
116.859	0	90	147	40	89	148	26	87	154	60	82	148	20	3	5	-98	-1	-1	-120	-4	-7	19	5	0	50
116.982	0	90	149	41	91	149	27	89	156	62	83	148	20	3	5	-96	0	-1	-120	-4	-7	19	4	0	51
117.105	0	90	150	42	91	150	26	88	158	61	83	148	20	4	6	-98	0	0	-121	-4	-7	19	5	0	51
117.228	0	90	147	41	91	148	26	87	153	60	83	148	18	4	4	-96	0	0	-121	-4	-7	19	4	0	50
117.35	0	89	146	39	90	147	27	88	151	59	82	146	19	3	5	-95	0	0	-120	-5	-6	20	4	1	49
117.473	0	89	146	41	90	146	27	87	151	60	82	146	20	3	6	-96	0	0	-120	-5	-6	20	3	0	49
117.596	0	89	146	39	89	147	27	87	152	60	82	146	20	4	5	-96	0	0	-120	-5	-7	19	4	0	49
117.719	0	89	148	40	90	147	26	88	153	60	81	147	19	4	5	-96	0	0	-121	-4	-7	19	4	0	50
117.842	0	90	149	41	90	148	26	88	155	61	83	147	20	3	6	-97	-1	0	-120	-4	-6	19	3	0	50
117.965	0	90	150	42	90	149	26	88	156	61	82	147	20	3	5	-97	0	0	-119	-4	-7	19	5	0	52
118.088	0	89	146	42	89	146	25	88	152	60	81	147	19	4	5	-96	-1	0	-121	-5	-6	19	4	0	49
118.211	0	88	145	40	90	146	27	87	150	58	82	145	19	3	5	-95	-1	0	-119	-4	-6	19	5	0	47
118.333	0	89	144	40	89	145	26	87	150	59	81	145	20	3	5	-96	0	0	-120	-5	-6	19	4	0	49
118.456	0	90	146	40	90	146	27	87	151	60	81	146	20	4	6	-96	0	0	-120	-4	-5	19	4	0	49
118.579	0	89	147	40	90	146	26	87	153	60	81	145	20	3	5	-96	-1	-1	-120	-4	-7	18	4	0	50
118.702	0	91	148	41	90	147	27	87	155	61	83	146	20	3	5	-97	0	0	-120	-3	-6	18	4	0	51
118.825	0	90	150	41	91	148	27	88	157	60	83	146	19	4	5	-97	0	-1	-119	-4	-6	18	3	0	52
118.948	0	89	147	41	90	146	26	88	152	60	82	146	19	3	5	-96	0	-1	-120	-4	-6	18	4	0	50
119.071	0	89	145	39	90	145	27	87	150	59	82	145	20	3	6	-95	-1	0	-120	-4	-5	19	4	0	48
119.194	0	88	145	40	89	145	26	87	150	58	81	145	20	3	6	-95	-1	0	-119	-4	-5	19	4	0	49
119.316	0	89	146	39	89	145	27	87	152	60	82	145	19	3	5	-95	-1	0	-119	-4	-6	19	4	0	49
119.439	0	90	147	41	89	146	27	87	153	60	81	146	19	4	5	-97	0	0	-119	-4	-6	18	4	0	50
119.562	0	89	149	41	90	148	27	88	155	60	82	146	20	3	5	-97	0	0	-120	-3	-6	18	3	0	52
119.685	0	90	149	42	90	147	26	88	155	60	83	147	19	3	5	-96	0	0	-119	-4	-7	18	4	0	50
119.808	0	89	145	40	90	145	26	88	151	60	81	146	19	3	5	-94	0	-1	-119	-4	-6	19	5	0	48
119.931	0	89	145	39	89	145	27	87	151	59	82	145	19	3	5	-96	-1	0	-120	-5	-7	18	4	0	49
120.054	0	89	146	39	90	145	26	87	149	60	82	144	20	3	5	-96	-1	0	-120	-4	-6	19	4	0	49
120.177	0	90	147	40	89	145	27	88	152	60	82	145	19	3	5	-96	-1	0	-120	-4	-5	18	5	0	49
120.3	0	90	147	41	89	147	26	87	154	60	81	145	19	4	6	-97	0	0	-119	-4	-7	19	4	0	51
120.422	0	89	150	41	89	148	26	88	156	61	82	146	19	3	5	-97	0	-1	-119	-5	-6	18	5	0	52
120.545	0	90	150	43	90	147	26	88	156	61	82	146	18	4	5	-97	0	0	-120	-4	-6	19	4	0	52
120.668	0	88	146	40	90	146	26	88	152	59	81	145	20	4	6	-96	0	0	-120	-4	-6	20	4	0	49
120.791	0	89	145	39	90	144	27	87	150	59	82	144	19	4	5	-96	0	0	-120	-4	-6	19	4	0	48
120.914	0	90	145	40	89	144	26	87	150	59	81	144	19	4	5	-96	0	-1	-120	-4	-6	19	4	0	49
121.037	0	89	146	40	89	145	26	87	151	59	82	145	19	3	5	-97	0	0	-120	-3	-6	19	4	0	50
121.16	0	89	147	41	90	147	27	87	154	60	82	145	19	3	6	-96	0	0	-120	-4	-6	19	4	0	51
121.283	0	89	149	40	90	148	26	88	156	61	82	146	20	4	6	-97	0	-1	-119	-4	-6	19	4	0	51
121.405	0	90	150	43	91	148	26	89	158	61	82	146	19	4	6	-98	0	0	-120	-4	-6	19	4	0	51
121.528	0	89	147	40	89	145	25	88	152	60	81	145	18	3	5	-96	0	-1	-120	-4	-7	19	4	0	49
121.651	0	89	145	40	89	144	27	87	151	60	82	144	19	3	5	-96	0	-1	-120	-4	-7	19	4	0	48
121.774	0	89	145	40	89	145	26	88	150	59	82	144	18	3	5	-95	0	0	-119	-5	-5	18	4	0	49
121.897	0	89	146	40	89	144	27	87	151	60	81	144	19	4	5	-96	0	0	-120	-4	-6	18	4	0	50
122.02	0	89	147	40	89	146	26	87	153	60	83	146	20	3	5	-97	0	0	-119	-3	-7	18	4	0	50
122.143	0	90	149	41	90	147	27	88	155	61	83	146	20	3	6	-96	0	0	-119	-5	-6	19	3	0	51
122.266	0	90	151	42	91	148	26	88	157	61	83	146	19	3	6	-97	0	0	-119	-4	-6	19	3	0	52
122.388	0	90	147	40	89	146	26	87	151	61	82	146	18	3	4	-96	-1	0	-120	-5	-7	19	4	0	50
122.511	0	88	145	40	89	145	26	88	150	59	81	144	19	4	6	-95	0	0	-121	-4	-7	20	5	0	49
122.634	0	88	145	39	89	145	26	86	151	60	81	144	20	4	5	-96	-1	-1	-119	-5	-6	19	5	0	49
122.757	0	89	146	39	90	145	27	87	153	60	81	145	19	3	5	-97	-1	0	-120	-4	-6	19	3	0	49
122.88	0	90	148	41	90	147	26	88	154	60	82	145	19	3	5	-97	0	0	-120	-5	-6	19	5	0	52
123.003	0	89	150	42	89	148	27	87	156	61	83	146	19	3	6	-97	0	0	-120	-4	-5	20	4	0	52
123.126	0	90	150	43	90	148	26	88	157	61	83	147	19	3	5	-98	0	0	-119	-4	-6	19	4	0	52
123.249	0	89	146	40	89	146	27	86	151	60	81	144	18	4	6	-96	0	0	-120	-4	-7	19	3	1	49
123.372	0	88	145	40	89	145	26	87	150	59	81	142	19	3	6	-96	-1	1	-120	-4	-6	20	4	1	48
123.494	0	89	145	40	90	144	27	87	150	59	81	144	19	4	6	-95	0	-1	-120	-4	-5	19	4	0	48
123.617	0	89	146	40	89	144	26	87	151	60	81	143	19	4	5	-96	0	0	-120	-4	-6	18	4	0	50
123.74	0	89	147	41	91	146	26	88	154	60	82	145	19	3	5	-96	0	0	-119	-4	-6	19	5	0	50
123.863	0	89	149	40	90	147	26	87	155	62	82	145	19	3	6	-97	-1	0	-120	-5	-6	19	3	0	51
123.986	0	90	150	42	90	147	26	87	156	62	81	146	19	3	5	-97	0	0	-120	-4	-6	19	4	0	52
124.109	0	89	146	40	88	144	26	87	150	60	81	143	18	4	6	-95	-1	1	-121	-4	-6	19	4	1	48
124.232	0	88	145	40	89	144	27	86	150	59	81	142	19	4	5	-94	0	0	-119	-4	-6	19	4	1	47
124.355	0	88	145	40	89	144	27	87	149	60	81	143	19	3	4	-95	0	0	-120	-5	-6	19	5	1	48
124.477	0	88	144	40	89	144	27	87	151	59	82	143	19	2	5	-95	0	0	-119	-3	-6	19	4	0	49
124.6	0	89	146	41	90	145	27	86	153	60	81	144	20	3	5	-95	0	0	-119	-4	-6	18	4	0	51
124.723	0	89	148	41	90	147	27	88	155	61	82	145	20	3	5	-97	0	0	-119	-4	-5	19	4	0	51
124.846	0	88	150	42	90	147	25	87	157	61	82	146	20	4	5	-96	0	0	-119	-4	-6	19	4	0	52
124.969	0	89	146	41	89	145	27	87	150	60	81	142	19	3	5	-95	0	0	-118	-4	-6	19	4	1	48
125.092	0	89	144	39	89	143	27	86	150	59	81	143	19	4	5	-93	0	0	-118	-4	-7	19	4	0	48
125.215	0	89	145	40	89	144	27	86	150	59	81	143	20	3	6	-94	-1	-1	-118	-4	-6	18	4	0	47
125.338	0	88	144	39	89	144	27	86	151	59	82	142	20	4	6	-95	0	0	-119	-4	-7	18	4	0	50
125.46	0	88	146	40	90	145	27	86	153	60	81	143	20	3	5	-94	0	0	-118	-4	-6	19	4	0	49
125.583	0	89	148	41	90	146	27	87	154	60	82	145	20	3	5	-96	0	0	-119	-4	-5	19	4	0	50
125.706	0	88	148	41	89	146	26	87	153	60	81	145	19	4	5	-94	0	-1	-119	-4	-6	19	4	0	50
125.829	0	88	144	40	89	143	27	86	149	59	82	143	19	3	5	-94	0	0	-119	-5	-6	19	4	0	48
125.952	0	88	143	39	89	144	28	86	149	58	81	143	20	3	5	-93	-1	0	-118	-5	-6	19	4	0	47
126.075	0	88	145	39	89	143	28	86	150	58	81	142	19	3	5	-93	0	0	-118	-4	-6	18	4	0	49
126.198	0	89	145	40	90	145	27	87	152	59	82	143	20	3	5	-94	0	-1	-119	-4	-6	17	4	0	50
126.321	0	89	147	40	90	146	27	86	153	60	82	143	20	4	5	-95	0	-1	-118	-5	-5	19	4	0	51
126.444	0	89	149	43	90	147	26	87	155	61	82	144	20	3	5	-95	0	0	-118	-4	-5	19	4	0	51
126.566	0	89	144	41	89	144	27	86	149	59	81	143	19	3	5	-94	0	0	-119	-4	-6	19	4	1	48
126.689	0	88	142	38	89	143	28	85	147	58	81	141	19	3	5	-93	-1	0	-118	-3	-6	19	5	1	47
126.812	0	87	143	39	89	143	28	86	147	57	81	141	19	4	6	-93	-1	0	-118	-4	-5	17	4	1	47
126.935	0	88	143	39	88	142	27	85	149	58	81	142	21	3	6	-92	0	0	-118	-4	-6	19	4	0	49
127.058	0	89	145	40	89	144	27	86	149	58	82	142	19	3	6	-93	0	0	-118	-3	-5	18	4	1	49
127.181	0	88	147	41	90	145	27	87	151	60	81	143	20	2	6	-94	0	-1	-118	-4	-6	19	4	0	50
127.304	0	89	147	42	89	144	26	87	152	59	82	143	19	3	5	-93	0	0	-118	-4	-6	17	4	0	50
127.427	0	88	142	39	89	143	28	86	147	57	80	140	18	4	5	-92	0	0	-118	-4	-6	19	3	2	48
127.549	0	87	142	38	88	142	27	85	147	57	81	139	19	3	6	-92	0	0	-118	-4	-6	18	4	0	46
127.672	0	88	142	38	89	142	27	85	147	57	80	139	20	3	5	-93	0	0	-117	-4	-6	18	4	1	47
127.795	0	88	143	38	89	142	28	85	147	56	81	141	20	3	4	-93	0	0	-117	-4	-5	18	4	0	49
127.918	0	88	145	39	88	142	27	86	150	59	81	140	20	3	4	-92	0	0	-117	-4	-5	18	4	0	49
128.041	0	88	146	40	90	143	28	86	152	58	81	142	20	3	6	-94	0	0	-118	-4	-6	19	4	0	50
128.164	0	88	146	41	90	144	26	87	152	59	82	142	20	3	5	-94	0	0	-118	-4	-6	18	4	0	51
128.287	0	88	143	38	89	141	27	86	146	57	81	140	19	3	5	-92	-1	-1	-117	-4	-6	18	4	0	47
128.41	0	88	142	40	89	142	27	86	147	57	80	138	20	3	5	-92	0	1	-116	-4	-7	18	5	2	46
128.532	0	88	143	39	88	140	27	85	147	57	81	140	20	4	5	-92	0	0	-117	-4	-6	18	4	0	47
128.655	0	87	143	39	88	141	27	86	148	57	81	140	20	3	5	-93	0	0	-117	-3	-6	17	5	0	49
128.778	0	89	145	40	89	143	27	86	151	57	81	141	20	4	6	-93	0	-1	-117	-5	-6	18	4	0	50
128.901	0	88	146	39	90	144	27	87	152	58	81	142	20	3	7	-93	0	0	-117	-4	-6	18	4	0	50
129.024	0	88	144	40	89	142	27	86	148	58	80	140	19	3	5	-93	0	0	-117	-4	-6	19	4	0	49
129.147	0	88	142	39	88	141	28	85	146	58	80	140	19	3	5	-92	-1	0	-117	-4	-6	19	4	0	47
129.27	0	88	143	39	88	141	28	86	147	57	81	139	20	4	6	-91	-1	-1	-117	-4	-5	17	4	0	48
129.393	0	88	143	38	88	142	27	87	148	58	80	139	20	4	5	-92	0	0	-116	-3	-6	18	4	0	48
129.516	0	88	144	40	89	143	26	86	150	57	81	140	19	4	5	-93	0	0	-117	-4	-6	19	5	0	50
129.638	0	89	146	40	89	143	27	86	152	58	81	141	20	4	5	-93	0	0	-118	-5	-5	18	4	0	51
129.761	0	88	146	41	89	144	26	87	152	59	81	141	20	3	5	-94	-1	0	-117	-5	-6	17	5	0	50
129.884	0	88	142	39	88	143	27	86	146	57	80	139	19	3	5	-92	0	1	-118	-5	-6	18	4	1	47
130.007	0	88	141	39	88	142	27	85	146	57	81	138	19	2	5	-92	0	0	-117	-4	-5	19	4	1	47
130.13	0	88	142	38	89	141	28	86	146	57	79	138	18	4	5	-91	-1	0	-117	-4	-6	19	3	1	47
130.253	0	88	142	38	88	141	26	86	147	57	81	139	19	3	6	-91	0	0	-116	-4	-6	19	4	0	48
130.376	0	88	144	39	90	143	27	86	149	57	81	139	20	4	5	-93	-1	0	-115	-4	-6	18	3	0	49
130.499	0	88	146	40	90	143	27	86	152	58	81	141	20	4	5	-93	0	0	-117	-5	-6	19	4	0	50
130.621	0	89	146	41	89	144	26	87	151	59	81	142	19	4	5	-93	0	0	-116	-5	-5	17	4	0	51
130.744	0	88	142	39	89	142	27	85	145	57	81	139	19	4	5	-91	0	1	-117	-4	-7	18	4	1	48
130.867	0	88	141	38	88	141	27	85	144	56	80	138	20	3	5	-91	-1	0	-116	-4	-5	17	4	2	46
130.99	0	88	141	38	88	141	28	86	146	56	79	139	19	3	6	-91	0	0	-116	-5	-6	18	4	1	47
131.113	0	87	142	38	89	141	27	85	147	57	80	138	20	4	5	-92	0	0	-116	-4	-6	18	4	0	48
131.236	0	89	144	40	88	143	28	86	150	58	81	140	19	3	5	-92	0	0	-116	-4	-6	18	4	0	49
131.359	0	89	146	40	89	143	27	86	152	59	81	141	20	3	5	-92	-1	0	-115	-3	-6	18	4	0	50
131.482	0	88	147	42	90	145	26	86	152	58	81	141	19	4	5	-92	0	0	-117	-3	-6	18	4	0	51
131.604	0	88	141	40	90	141	28	85	147	57	80	139	19	3	5	-93	0	0	-117	-4	-6	17	4	1	47
131.727	0	87	142	38	89	140	28	84	146	57	80	139	19	4	5	-91	-1	0	-116	-4	-6	18	4	0	46
131.85	0	88	142	39	89	142	26	85	147	57	80	138	20	4	5	-92	-1	0	-117	-3	-6	17	4	1	48
131.973	0	88	144	39	89	141	27	85	148	58	81	140	20	3	6	-93	0	0	-116	-4	-6	18	4	0	49
132.096	0	88	145	41	88	143	27	86	150	57	81	140	20	3	5	-93	0	0	-116	-4	-5	17	4	0	50
132.219	0	89	147	41	90	144	27	86	152	59	81	141	20	3	6	-93	0	0	-116	-4	-6	18	4	0	51
132.342	0	88	144	40	89	143	26	85	149	58	81	140	19	3	5	-93	0	0	-116	-4	-6	18	4	1	49
132.465	0	88	142	38	88	140	28	86	146	57	80	140	20	4	6	-91	0	0	-116	-5	-6	18	5	0	48
132.588	0	88	143	38	89	141	27	86	147	56	81	139	20	3	5	-92	0	0	-116	-4	-6	18	4	0	46
132.71	0	88	144	38	89	141	27	85	147	58	80	140	20	3	6	-92	0	0	-116	-4	-6	19	3	0	49
132.833	0	89	145	40	88	142	28	86	150	58	81	140	20	3	5	-93	0	0	-116	-4	-6	18	5	0	50
132.956	0	89	146	40	89	143	27	87	152	58	81	141	20	3	4	-93	0	-1	-117	-4	-6	17	4	0	51
133.079	0	89	146	41	89	144	26	87	151	59	81	141	20	3	5	-93	0	0	-117	-4	-6	18	4	0	50
133.202	0	88	143	39	89	142	27	85	146	56	80	138	18	3	5	-92	0	0	-117	-4	-6	18	4	1	47
133.325	0	87	141	39	88	141	28	86	145	57	80	137	19	4	6	-91	0	0	-116	-4	-6	18	4	1	46
133.448	0	88	141	39	88	140	27	85	146	56	80	139	19	3	5	-91	0	0	-116	-4	-5	17	5	0	47
133.571	0	87	143	38	88	141	27	85	147	56	81	138	20	3	5	-92	0	0	-115	-4	-6	18	4	0	48
133.693	0	88	144	40	89	142	27	86	149	57	81	139	19	3	5	-91	0	0	-115	-4	-5	17	4	0	49
133.816	0	89	145	40	89	143	26	87	150	58	81	140	20	3	5	-92	0	0	-116	-4	-6	18	5	0	51
133.939	0	88	143	40	89	142	27	86	146	58	81	139	18	3	5	-92	-1	0	-116	-4	-5	18	5	0	48
134.062	0	88	141	38	88	141	28	85	144	56	80	137	19	3	5	-90	0	0	-116	-4	-6	18	4	2	47
134.185	0	87	141	38	89	140	27	85	144	56	79	136	19	3	5	-90	-1	0	-115	-4	-6	17	5	1	46
134.308	0	87	141	38	88	139	28	85	145	57	80	138	19	4	5	-91	-1	0	-114	-4	-5	18	4	0	46
134.431	0	87	141	39	88	140	27	85	146	55	80	138	19	2	5	-90	0	0	-114	-4	-5	18	4	0	48
134.554	0	87	144	39	89	141	27	86	148	56	80	138	20	3	5	-91	0	0	-114	-4	-5	17	4	0	48
134.676	0	89	145	40	89	142	27	86	150	58	81	139	20	4	5	-91	0	0	-114	-4	-6	17	4	0	49
134.799	0	88	142	39	88	141	26	86	144	56	79	137	19	3	5	-90	-1	0	-115	-5	-6	16	4	1	47
134.922	0	87	140	37	88	139	27	85	144	55	79	137	18	2	4	-90	0	1	-115	-5	-6	17	4	0	46
135.045	0	87	140	39	87	141	27	85	143	55	79	136	19	4	4	-90	0	0	-114	-4	-6	17	3	1	46
135.168	0	87	141	39	88	138	28	86	143	56	79	137	19	3	5	-90	-1	-1	-114	-4	-5	16	4	0	47
135.291	0	88	142	38	88	140	27	86	146	55	80	137	20	3	5	-90	-1	-1	-114	-4	-5	17	3	0	47
135.414	0	89	143	38	89	141	27	86	148	55	81	139	20	3	5	-90	0	-1	-114	-4	-5	17	4	0	49
135.537	0	89	143	39	89	141	27	87	147	56	80	139	19	4	5	-90	0	0	-114	-4	-5	18	4	1	49
135.66	0	88	140	38	87	141	27	85	143	56	80	136	19	4	6	-89	0	0	-113	-4	-6	17	4	1	47
135.782	0	88	140	37	88	139	28	85	144	55	79	136	18	4	5	-89	0	0	-113	-3	-6	17	4	0	46
135.905	0	87	141	39	88	139	27	85	144	55	80	137	19	4	5	-89	0	0	-113	-4	-6	17	4	0	47
136.028	0	88	141	38	88	140	26	86	146	55	80	137	20	3	5	-90	-1	0	-114	-4	-5	17	4	0	48
136.151	0	88	142	39	89	141	27	86	147	56	80	139	20	4	5	-90	-1	0	-114	-3	-5	17	3	0	49
136.274	0	88	143	39	90	141	27	86	148	56	81	139	19	4	5	-90	-1	0	-114	-4	-6	17	4	0	50
136.397	0	88	141	38	87	140	28	86	144	55	79	136	18	3	6	-89	-1	0	-115	-5	-6	17	3	1	47
136.52	0	87	139	38	87	139	27	85	143	54	80	135	19	2	5	-89	-1	0	-113	-3	-5	17	4	1	46
136.643	0	87	140	37	87	140	28	85	143	55	79	136	19	4	5	-90	0	0	-114	-4	-6	16	3	1	46
136.765	0	87	142	38	87	139	27	85	144	55	80	137	19	3	5	-90	-1	-1	-114	-4	-5	17	4	0	48
136.888	0	88	142	39	88	140	27	85	145	56	80	138	20	4	5	-90	-1	0	-113	-4	-5	17	4	0	49
137.011	0	87	144	39	88	141	26	87	148	57	80	138	20	3	5	-90	-1	0	-114	-4	-5	18	3	0	50
137.134	0	87	142	39	89	141	27	85	145	55	80	138	19	3	5	-91	0	0	-115	-3	-6	18	4	0	49
137.257	0	87	139	38	87	140	27	85	142	55	79	136	19	4	5	-89	-1	0	-115	-4	-6	17	4	1	47
137.38	0	87	139	38	88	139	28	85	143	55	79	136	19	3	5	-90	0	0	-114	-3	-6	16	3	1	46
137.503	0	87	140	37	87	140	28	85	143	55	79	137	19	3	5	-90	0	0	-114	-3	-6	16	4	0	47
137.626	0	88	140	38	89	140	26	86	143	55	80	138	20	3	4	-90	0	0	-115	-4	-5	17	3	0	48
137.748	0	88	143	38	89	141	27	85	146	56	80	138	20	4	5	-91	0	0	-115	-3	-6	18	4	0	49
137.871	0	88	144	39	90	142	27	86	148	57	80	138	19	3	6	-90	0	0	-114	-4	-6	17	5	0	50
137.994	0	88	142	40	88	140	27	86	144	56	80	138	19	3	5	-90	0	0	-115	-3	-5	17	4	0	47
138.117	0	87	139	38	88	140	26	85	141	55	79	136	19	3	5	-89	0	0	-115	-4	-6	18	4	0	46
138.24	0	88	139	37	87	140	28	85	142	55	79	136	19	4	4	-90	0	1	-114	-4	-6	16	4	1	46
138.363	0	88	139	36	88	140	27	85	143	54	79	137	19	3	5	-90	0	0	-114	-4	-5	17	4	0	47
138.486	0	88	141	38	88	141	27	85	145	54	81	138	19	3	5	-90	-1	0	-114	-4	-5	18	4	0	48
138.609	0	87	143	38	88	142	27	85	145	56	81	139	20	2	5	-91	0	0	-114	-4	-5	17	4	1	49
138.732	0	89	144	39	89	143	27	86	148	58	81	140	20	4	5	-91	-1	0	-114	-4	-5	18	4	0	50
138.854	0	87	142	39	88	142	27	86	146	55	80	139	18	3	5	-91	0	0	-115	-3	-5	18	4	1	49
138.977	0	88	140	39	88	141	27	85	143	55	80	137	19	4	5	-90	0	1	-115	-3	-6	17	5	1	46
139.1	0	88	140	37	88	140	28	85	143	55	80	139	18	3	4	-91	0	0	-115	-4	-5	18	4	0	47
139.223	0	88	141	37	88	140	27	85	144	55	79	138	19	4	5	-91	-1	0	-114	-4	-6	17	4	0	48
139.346	0	88	143	38	88	142	27	85	146	56	81	139	20	3	5	-91	0	0	-114	-3	-6	17	4	0	48
139.469	0	89	144	39	89	143	27	86	148	57	80	140	20	3	5	-92	0	0	-115	-4	-6	18	4	0	50
139.592	0	89	145	40	88	145	27	87	150	58	81	141	21	3	5	-92	0	0	-116	-4	-6	17	4	0	51
139.715	0	88	143	39	89	142	27	86	146	56	81	139	18	3	5	-92	0	0	-115	-4	-6	17	4	1	49
139.837	0	88	141	38	88	141	28	85	144	56	80	138	19	3	5	-91	0	0	-115	-5	-6	17	4	0	48
139.96	0	88	142	39	88	142	28	86	145	56	80	140	20	4	5	-91	-1	0	-115	-4	-6	17	4	0	48
140.083	0	88	143	39	88	142	26	86	147	57	80	139	20	4	6	-92	0	0	-116	-4	-6	18	4	0	48
140.206	0	88	144	39	89	144	27	86	148	57	81	141	19	3	5	-93	0	0	-116	-4	-6	18	3	0	50
140.329	0	88	145	40	89	144	27	87	151	59	82	142	20	4	5	-93	0	0	-115	-5	-6	18	4	0	50
140.452	0	88	145	41	89	144	26	86	150	57	81	142	19	3	5	-92	0	0	-116	-5	-6	17	3	0	50
140.575	0	88	142	39	87	142	27	86	145	57	81	139	18	3	5	-93	-1	0	-116	-4	-6	18	3	0	47
140.698	0	89	142	39	88	142	28	85	146	56	80	141	19	4	5	-92	0	0	-116	-5	-5	18	4	0	48
140.82	0	88	143	39	88	143	27	86	147	57	81	141	19	3	5	-92	0	0	-116	-4	-6	18	4	0	47
140.943	0	89	144	39	89	144	27	87	148	58	80	141	20	4	5	-93	0	-1	-116	-4	-6	17	3	0	49
141.066	0	89	146	41	90	145	27	87	151	58	81	142	20	4	5	-94	-1	0	-117	-4	-6	18	3	0	51
141.189	0	89	147	41	90	146	27	87	152	59	82	142	19	3	5	-94	-1	0	-117	-4	-5	18	4	0	51
141.312	0	88	144	40	88	145	27	86	148	58	80	142	19	4	5	-92	0	0	-116	-4	-6	18	4	0	49
141.435	0	88	143	39	89	143	27	86	146	56	80	140	19	4	6	-92	0	0	-117	-4	-5	17	4	0	48
141.558	0	88	143	39	88	143	28	85	146	56	81	141	19	3	6	-92	0	0	-117	-4	-6	18	4	0	48
141.681	0	88	144	39	88	143	27	86	147	56	79	141	19	3	5	-92	0	0	-115	-4	-6	18	3	0	48
141.804	0	89	145	39	90	144	27	87	149	57	81	141	20	4	5	-93	0	0	-116	-4	-6	18	4	0	49
141.926	0	89	146	40	89	145	27	86	151	58	82	143	20	4	6	-92	0	-1	-115	-4	-6	18	4	0	51
142.049	0	89	149	41	89	146	27	87	153	59	82	143	20	4	5	-93	0	-1	-117	-4	-7	18	4	0	51
142.172	0	88	144	41	88	143	28	86	147	57	80	141	17	4	4	-92	0	0	-117	-4	-6	17	5	0	49
142.295	0	88	142	39	88	143	28	86	147	56	80	140	20	3	5	-91	0	0	-116	-4	-6	18	4	0	47
142.418	0	88	143	39	89	143	28	86	147	57	81	140	19	3	5	-92	0	0	-116	-4	-5	17	4	1	47
142.541	0	88	144	39	90	143	28	86	148	57	81	141	20	3	5	-92	0	0	-116	-4	-6	17	3	0	48
142.664	0	89	146	40	90	145	28	87	151	57	81	142	20	4	6	-92	0	0	-116	-4	-6	18	4	0	50
142.787	0	89	148	42	89	146	27	87	153	59	82	143	19	3	6	-93	0	0	-116	-4	-5	18	4	0	51
142.909	0	89	147	42	89	146	26	86	152	59	81	143	20	3	5	-93	0	0	-117	-4	-6	18	5	0	51
143.032	0	88	144	40	89	143	28	86	148	58	81	142	19	4	5	-92	0	0	-116	-4	-6	17	4	0	48
143.155	0	88	144	40	89	144	29	87	148	57	81	141	19	3	5	-92	0	0	-116	-4	-6	18	4	1	48
143.278	0	89	145	39	88	143	28	87	148	57	81	142	20	3	6	-92	-1	0	-116	-4	-6	18	4	0	48
143.401	1	89	145	40	89	145	28	86	151	58	81	143	20	4	6	-93	-1	0	-117	-5	-6	18	4	0	50
143.524	0	89	147	40	89	146	27	87	153	58	81	144	20	3	6	-93	0	0	-117	-4	-6	18	4	0	51
143.647	0	89	148	41	90	145	27	87	154	59	82	144	19	4	6	-94	0	-1	-117	-4	-5	18	4	0	51
143.77	0	88	144	40	89	144	28	88	149	58	81	142	19	3	6	-93	0	0	-117	-4	-6	18	4	1	48
143.892	0	89	144	39	88	143	28	86	149	57	81	142	20	3	5	-94	0	0	-118	-4	-6	18	4	0	48
144.015	0	89	145	40	89	144	27	86	150	57	81	142	20	3	5	-94	0	0	-117	-4	-6	17	4	0	48
144.138	0	88	146	41	89	144	28	86	151	58	81	142	21	3	6	-93	0	0	-117	-3	-6	19	5	0	50
144.261	0	90	147	40	90	145	27	86	153	58	82	143	19	3	5	-93	-1	0	-117	-4	-6	18	4	0	51
144.384	0	90	148	42	89	145	26	87	153	60	81	143	19	4	6	-94	0	0	-117	-4	-6	19	4	0	51
144.507	0	89	145	39	88	144	29	86	147	57	80	142	19	3	5	-94	0	0	-118	-5	-7	19	3	0	48
144.63	0	88	144	39	88	144	27	86	147	58	81	142	20	4	5	-92	0	1	-117	-4	-6	18	4	0	47
144.753	0	89	144	39	89	143	28	87	147	57	81	141	19	3	6	-92	0	0	-116	-4	-7	18	4	0	47
144.876	0	89	145	39	88	143	29	86	149	57	80	141	20	2	6	-94	0	0	-117	-4	-6	17	4	0	49
144.998	0	89	145	40	89	145	27	86	151	58	81	142	20	3	5	-93	0	-1	-116	-4	-6	18	3	0	50
145.121	0	88	147	41	90	145	27	86	151	58	82	143	20	2	5	-93	-1	-1	-116	-4	-6	17	3	0	50
145.244	0	87	143	40	88	145	28	85	147	57	80	140	19	3	5	-92	0	0	-117	-4	-6	17	4	2	48
145.367	0	88	142	39	88	142	28	85	145	56	80	140	19	3	4	-90	0	0	-117	-5	-6	18	4	0	48
145.49	0	87	143	38	89	143	28	86	146	56	81	139	20	4	5	-91	-1	0	-116	-4	-6	17	4	0	47
145.613	0	88	142	38	89	142	28	86	146	56	80	141	19	3	5	-91	0	0	-116	-4	-6	17	3	0	47
145.736	0	88	144	39	89	143	27	86	148	58	81	141	20	4	5	-92	0	0	-116	-4	-6	18	5	0	49
145.859	0	88	145	40	89	143	27	86	151	57	80	142	20	4	5	-93	0	0	-116	-4	-5	17	4	0	51
145.981	0	88	143	39	88	143	28	86	147	58	81	140	19	4	5	-92	-1	0	-116	-4	-5	18	5	1	49
146.104	0	88	141	38	88	141	27	86	145	56	80	138	20	3	5	-91	-1	0	-115	-4	-5	18	4	1	47
146.227	0	88	142	38	88	141	28	86	144	56	79	138	18	4	5	-92	-1	0	-116	-5	-6	18	4	1	46
146.35	0	89	142	38	88	141	27	86	145	55	80	138	19	4	5	-92	0	0	-115	-4	-6	17	4	1	48
146.473	0	88	143	39	89	142	27	85	148	56	81	140	20	3	5	-92	-1	-1	-116	-5	-6	18	4	0	50
146.596	0	88	145	40	90	144	27	86	150	57	80	141	19	3	5	-94	0	-1	-116	-3	-6	17	4	0	50
146.719	0	89	146	41	89	143	26	86	152	58	82	141	19	4	5	-94	0	0	-117	-4	-6	19	4	0	52
146.842	0	88	143	40	88	143	27	86	147	58	80	139	18	4	5	-94	-1	0	-117	-4	-7	18	4	1	48
146.964	0	88	143	39	88	141	27	86	146	57	80	139	19	4	6	-94	0	0	-117	-4	-6	17	4	0	48
147.087	0	88	142	38	88	141	27	85	147	57	81	139	19	4	6	-94	0	0	-116	-4	-6	18	4	1	48
147.21	0	88	143	39	89	141	27	86	148	57	81	139	19	3	5	-94	0	0	-117	-5	-6	18	5	0	50
147.333	0	89	144	41	89	143	27	86	149	57	80	140	20	5	6	-94	0	0	-116	-4	-6	19	4	0	49
147.456	0	88	146	40	88	144	27	86	151	59	81	141	19	3	5	-95	0	0	-117	-5	-5	18	4	0	51
147.579	0	89	147	41	89	144	26	87	151	59	80	142	19	3	5	-96	0	0	-117	-4	-6	18	3	0	50
147.702	0	89	144	39	89	142	27	85	146	58	81	139	19	4	4	-94	0	0	-117	-4	-6	18	3	0	48
147.825	0	89	143	39	88	142	27	87	148	58	81	139	19	4	5	-95	0	0	-117	-4	-6	18	4	0	48
147.948	0	88	144	39	89	141	27	85	147	58	81	140	19	3	6	-95	0	0	-117	-4	-6	18	3	0	48
148.07	0	88	145	39	89	143	27	87	149	58	81	141	18	3	5	-95	0	0	-118	-3	-5	19	4	0	50
148.193	0	89	146	40	89	143	27	87	152	59	81	141	19	4	5	-96	0	0	-118	-4	-5	19	4	0	51
148.316	0	89	148	42	89	144	26	87	151	60	81	143	19	4	5	-96	0	-1	-119	-5	-5	18	3	0	51
148.439	0	88	144	38	88	142	27	87	147	59	80	142	18	4	5	-95	-1	0	-118	-4	-5	18	4	0	49
148.562	0	88	144	39	88	142	27	86	147	58	80	140	19	3	5	-96	0	0	-118	-4	-6	18	4	1	48
148.685	0	88	143	39	89	142	27	86	148	58	81	140	19	3	5	-96	0	0	-118	-5	-6	19	5	0	49
148.808	0	89	145	40	89	143	26	86	149	58	81	141	19	4	5	-96	0	0	-117	-4	-6	19	4	0	49
148.931	0	89	146	40	90	143	26	86	152	59	81	141	19	3	5	-95	0	-1	-118	-4	-6	18	4	0	50
149.053	0	89	148	41	90	145	26	87	153	60	82	142	19	3	6	-97	0	0	-118	-4	-5	19	3	0	51
149.176	0	87	146	41	89	143	26	87	149	58	80	142	18	4	5	-98	0	0	-119	-4	-6	17	4	0	49
149.299	0	88	144	39	89	142	27	86	146	57	80	139	18	3	5	-95	-1	0	-118	-4	-5	19	4	1	48
149.422	0	88	143	39	89	142	27	87	147	58	80	138	18	4	5	-97	0	1	-117	-4	-6	18	4	1	48
149.545	0	89	144	39	89	142	26	86	148	59	80	141	19	3	5	-96	0	0	-118	-5	-6	20	4	0	48
149.668	0	89	145	40	89	144	26	87	149	59	81	141	19	3	5	-97	0	0	-118	-4	-6	19	4	0	51
149.791	0	88	147	40	89	144	27	87	152	59	81	141	20	4	5	-97	0	0	-117	-4	-6	19	3	0	51
149.914	0	89	148	42	89	145	26	87	153	59	81	142	19	3	5	-97	0	0	-118	-4	-5	19	5	0	51
150.036	0	89	144	39	89	142	26	86	148	58	80	140	18	4	5	-96	0	0	-118	-4	-5	19	5	1	49
150.159	0	89	143	39	88	142	28	86	147	58	81	140	18	3	5	-95	0	0	-118	-4	-5	19	4	0	48
150.282	0	89	143	39	90	141	28	86	147	58	79	140	18	3	5	-95	0	0	-118	-4	-6	18	5	0	49
150.405	0	89	144	39	89	142	27	86	149	59	81	140	19	4	6	-95	0	0	-118	-4	-6	18	4	0	48
150.528	0	89	146	41	88	143	27	87	150	59	81	141	19	3	4	-96	0	0	-117	-4	-6	17	3	0	50
150.651	0	88	146	40	90	145	26	87	153	60	81	142	19	4	6	-97	0	0	-118	-4	-7	18	5	0	51
150.774	0	89	149	41	90	145	25	87	153	60	82	142	18	3	6	-97	0	0	-119	-4	-6	18	5	0	51
150.897	0	89	144	40	89	142	27	86	148	59	81	142	17	4	5	-96	-1	0	-118	-4	-7	19	3	0	48
151.02	0	89	143	38	88	142	27	87	147	58	80	141	18	3	5	-96	-1	0	-118	-4	-6	18	4	1	48
151.142	0	88	143	39	89	143	27	86	149	59	81	140	18	3	5	-96	0	0	-118	-5	-6	18	5	0	48
151.265	0	89	145	40	89	143	26	87	150	58	81	141	19	3	5	-96	0	0	-118	-3	-6	18	4	0	50
151.388	0	89	147	41	89	143	26	87	152	59	81	142	19	3	5	-96	0	0	-118	-4	-6	19	4	0	50
151.511	0	89	149	41	90	145	26	87	155	61	81	142	18	4	6	-98	0	0	-118	-4	-6	18	4	0	52
151.634	0	89	148	42	90	145	25	87	153	61	82	143	18	3	5	-96	0	0	-119	-4	-6	18	5	0	51
151.757	0	88	145	39	89	143	27	87	148	59	82	142	18	3	4	-96	-1	-1	-118	-4	-6	18	4	0	49
151.88	0	88	145	40	88	143	27	87	150	60	81	142	18	3	6	-97	0	0	-119	-4	-6	19	4	0	48
152.003	0	89	145	40	90	143	26	87	150	60	81	141	19	3	6	-97	-1	0	-120	-4	-6	19	3	0	49
152.125	0	89	147	39	89	144	25	87	152	60	81	141	18	3	5	-98	0	0	-118	-4	-6	19	4	0	50
152.248	0	89	147	41	89	145	26	88	154	60	81	143	19	3	6	-98	0	-1	-119	-4	-6	19	4	0	52
152.371	0	90	148	41	90	145	25	88	152	61	82	144	18	4	6	-98	0	-1	-119	-5	-6	18	3	0	50
152.494	0	89	144	40	89	144	26	87	149	59	80	141	18	4	5	-97	0	1	-120	-3	-6	19	4	2	48
152.617	0	90	144	39	89	143	27	87	149	59	81	141	18	3	4	-96	0	0	-119	-5	-6	19	5	1	48
152.74	0	89	144	39	89	143	26	86	150	60	80	142	19	3	5	-97	0	0	-119	-5	-6	19	4	0	48
152.863	0	88	147	40	88	145	25	87	152	59	81	142	18	3	6	-98	-1	0	-118	-4	-6	19	4	0	50
152.986	0	89	147	41	89	145	26	87	153	60	81	143	19	4	6	-97	0	-1	-119	-4	-6	19	3	0	51
153.108	0	89	149	42	90	145	26	88	154	61	82	143	18	3	5	-97	0	0	-119	-4	-5	20	4	0	51
153.231	0	88	145	41	89	144	26	87	149	59	81	142	18	3	5	-96	0	0	-119	-3	-7	19	4	0	48
153.354	0	89	144	39	89	143	28	86	148	59	81	142	18	3	5	-96	0	0	-119	-4	-6	20	4	0	47
153.477	0	89	144	40	89	142	26	87	149	59	80	141	18	3	5	-96	0	0	-118	-4	-6	19	4	0	48
153.6	0	90	144	40	89	143	27	87	149	59	81	141	20	3	6	-96	0	0	-118	-4	-6	19	4	0	49
153.723	0	90	147	40	89	144	27	87	152	59	80	142	18	4	5	-97	0	0	-120	-4	-5	19	3	0	50
153.846	0	89	148	41	89	146	26	88	154	60	82	144	19	4	6	-97	0	-1	-119	-4	-6	19	5	0	51
153.969	0	90	147	40	89	146	26	87	151	60	81	143	17	4	6	-96	0	0	-119	-4	-6	18	4	1	50
154.092	0	89	145	40	89	144	26	87	148	58	81	141	18	3	5	-95	0	1	-119	-4	-6	19	3	2	48
154.214	0	89	145	39	89	143	26	87	148	58	80	142	19	3	4	-96	-1	0	-119	-4	-6	18	4	0	49
154.337	0	89	145	39	89	143	26	87	149	59	81	141	18	4	5	-96	0	0	-119	-4	-6	19	4	0	49
154.46	0	89	145	39	89	144	26	88	151	59	81	142	19	3	5	-96	0	0	-118	-4	-6	18	4	0	51
154.583	0	89	147	40	89	145	26	87	152	61	81	142	19	4	4	-97	0	0	-119	-4	-6	18	4	0	51
154.706	0	90	148	42	89	146	24	88	154	59	82	143	19	4	6	-97	0	0	-119	-4	-5	19	4	0	51
154.829	0	89	145	39	89	145	27	87	149	58	81	142	18	3	5	-97	0	0	-119	-4	-6	18	4	0	49
154.952	0	89	143	39	88	143	27	87	149	59	81	142	19	4	5	-96	0	0	-119	-4	-6	18	4	1	48
155.075	0	88	145	39	89	143	26	87	149	59	80	142	18	3	4	-95	0	-1	-119	-4	-7	18	4	0	49
155.197	0	89	146	39	89	143	26	87	150	59	80	142	18	4	6	-96	0	0	-119	-5	-6	18	4	0	50
155.32	0	89	145	41	89	144	27	87	152	59	81	142	18	4	5	-97	0	0	-119	-4	-5	18	3	0	51
155.443	0	89	147	41	89	146	26	87	152	60	81	143	18	4	5	-97	0	0	-119	-5	-6	19	5	0	51
155.566	0	88	144	40	89	143	27	87	149	59	81	142	18	3	5	-96	0	0	-118	-5	-7	19	4	0	49
155.689	0	88	144	39	89	143	27	87	148	58	80	142	18	3	5	-95	0	0	-118	-4	-6	19	4	0	48
155.812	0	89	144	40	90	143	27	87	148	58	81	142	19	3	5	-96	0	0	-119	-4	-5	19	4	0	49
155.935	0	88	144	38	89	144	27	87	149	59	81	142	19	4	6	-96	0	-1	-119	-4	-6	19	3	0	49
156.058	0	89	146	40	89	145	26	87	151	60	81	143	18	3	6	-96	-1	-1	-119	-4	-6	19	4	0	50
156.18	0	88	147	41	90	145	26	87	152	60	82	144	19	3	4	-97	0	0	-118	-4	-6	19	4	0	50
156.303	0	89	144	40	88	143	27	86	147	57	81	140	18	4	5	-95	0	0	-119	-3	-6	19	4	0	48
156.426	0	89	142	39	89	142	26	86	145	58	80	140	19	3	5	-94	0	0	-119	-4	-6	18	4	1	47
156.549	0	89	142	39	89	142	27	86	145	57	81	141	19	4	5	-94	0	0	-118	-4	-6	18	4	0	48
156.672	0	88	143	39	88	142	27	86	146	57	80	141	18	4	6	-94	-1	0	-119	-4	-6	19	4	0	49
156.795	0	88	144	39	89	143	27	86	148	58	80	141	19	3	5	-95	0	0	-118	-4	-6	18	3	0	50
156.918	0	89	145	40	89	143	26	86	150	57	81	141	19	3	5	-94	-1	0	-118	-4	-6	17	4	0	49
157.041	0	88	144	40	90	143	26	86	146	57	80	140	19	3	6	-94	0	0	-117	-4	-5	18	3	2	48
157.164	0	87	141	40	88	142	27	84	143	56	79	138	19	3	5	-92	0	1	-118	-4	-6	19	4	2	47
157.286	0	87	141	39	87	141	28	85	144	56	80	139	19	3	5	-93	0	0	-118	-4	-5	19	4	1	47
157.409	0	88	141	38	88	142	28	85	145	57	80	139	18	3	5	-93	0	0	-117	-4	-5	19	3	0	48
157.532	0	88	142	38	88	142	26	86	146	57	80	139	19	4	5	-93	0	0	-117	-4	-6	18	5	0	49
157.655	0	89	143	39	89	143	27	86	148	57	81	140	19	4	5	-94	0	0	-117	-4	-6	19	4	0	51
157.778	0	88	145	41	89	144	26	87	149	58	81	141	19	4	6	-95	0	0	-118	-5	-5	18	5	0	51
157.901	0	87	141	39	88	142	27	86	144	57	80	140	18	4	5	-93	-1	0	-118	-3	-6	18	4	0	48
158.024	0	87	141	39	88	142	27	85	144	56	80	139	19	3	5	-92	0	0	-118	-4	-5	18	4	0	48
158.147	0	88	142	39	88	141	28	85	144	57	80	140	19	3	5	-94	0	0	-117	-3	-6	18	4	0	48
158.269	0	88	142	39	89	143	27	85	146	58	80	140	19	3	5	-94	0	0	-118	-4	-5	17	3	0	49
158.392	0	88	144	40	90	143	27	86	148	57	81	140	19	3	5	-94	0	0	-117	-4	-6	19	3	0	51
158.515	0	89	144	41	89	145	26	86	149	57	81	142	19	3	5	-94	0	0	-117	-5	-6	19	4	0	51
158.638	0	88	143	40	89	142	27	86	146	56	80	140	19	3	5	-94	0	0	-118	-4	-6	18	4	0	49
158.761	0	88	143	38	89	141	27	86	145	57	81	140	19	3	5	-94	0	0	-118	-4	-6	17	4	0	48
158.884	0	88	142	39	88	143	27	85	146	57	80	140	19	4	5	-93	0	0	-117	-4	-6	18	5	0	48
159.007	0	88	144	40	89	143	27	86	146	57	81	140	19	3	5	-95	0	0	-117	-4	-6	19	4	0	49
159.13	0	88	144	39	89	144	26	86	149	58	81	141	20	4	5	-94	0	-1	-118	-4	-5	18	4	0	50
159.252	0	89	145	40	89	145	26	86	151	59	81	142	19	3	4	-95	0	0	-118	-4	-6	19	4	0	51
159.375	0	89	145	41	89	144	26	86	148	58	81	141	18	4	6	-95	0	0	-118	-4	-6	19	5	0	49
159.498	0	89	142	38	89	143	27	86	144	57	80	140	18	3	5	-95	0	0	-118	-4	-6	18	4	1	48
159.621	0	88	142	39	89	142	28	86	146	58	81	139	19	3	5	-96	0	0	-118	-4	-5	18	5	0	49
159.744	0	88	143	38	89	142	27	86	146	58	80	141	19	3	6	-95	-1	0	-119	-3	-6	18	3	0	49
159.867	0	89	144	40	89	143	27	86	148	58	81	141	19	4	4	-95	0	-1	-118	-4	-5	19	5	0	51
159.99	0	89	147	40	89	145	26	86	150	59	81	142	19	3	5	-96	0	0	-118	-4	-5	19	4	0	51
160.113	0	89	147	42	89	145	26	87	152	59	81	143	18	4	5	-97	0	0	-119	-4	-5	18	4	0	52
160.236	0	88	142	41	89	142	27	86	148	58	81	142	17	3	5	-95	0	0	-120	-4	-6	19	4	0	49
160.358	0	89	143	39	88	143	27	87	146	58	81	141	19	4	4	-95	-1	0	-119	-4	-6	19	3	0	48
160.481	0	89	142	39	88	142	26	86	147	58	80	141	19	4	5	-96	0	0	-119	-4	-6	18	4	0	49
160.604	0	88	144	40	89	144	26	86	149	58	80	141	18	4	5	-96	0	0	-119	-3	-5	19	4	0	50
160.727	0	89	145	41	89	144	26	86	152	59	81	142	19	3	5	-96	0	0	-119	-3	-6	19	4	0	51
160.85	0	89	148	41	89	146	25	87	152	60	81	143	19	3	5	-97	0	0	-119	-3	-6	20	3	0	52
160.973	0	89	147	42	90	145	25	88	152	60	82	144	17	4	5	-98	0	-1	-119	-4	-6	19	4	0	51
161.096	0	89	143	40	89	143	27	87	148	59	81	143	18	4	5	-98	0	0	-120	-4	-5	19	4	0	49
161.219	0	89	144	39	89	144	26	87	149	58	81	143	19	4	5	-96	-1	0	-119	-4	-6	19	4	0	50
161.341	0	89	145	38	89	145	26	86	150	59	81	143	19	3	5	-97	0	0	-120	-3	-5	19	4	0	49
161.464	0	89	146	40	90	145	27	87	150	59	81	143	19	3	5	-97	0	0	-120	-5	-5	19	4	0	50
161.587	0	90	148	41	89	146	27	87	154	60	82	144	19	3	5	-97	0	0	-119	-4	-6	19	3	1	50
161.71	0	89	150	42	89	147	26	87	155	61	82	145	18	3	5	-97	0	0	-119	-4	-6	19	4	0	51
161.833	0	89	145	41	89	145	25	87	150	60	81	144	19	4	6	-98	0	0	-120	-4	-6	19	4	0	49
161.956	0	89	146	39	90	145	27	87	150	60	82	143	18	3	5	-97	0	-1	-119	-4	-6	19	4	0	49
162.079	0	88	146	40	89	145	26	87	150	59	81	143	18	4	5	-97	0	-1	-121	-4	-6	19	4	0	50
162.202	0	89	146	41	90	146	26	87	152	60	81	144	18	3	4	-97	0	-1	-120	-4	-6	19	4	0	50
162.324	0	90	148	42	90	146	26	87	153	61	81	144	19	3	5	-97	0	0	-119	-5	-6	19	5	0	51
162.447	0	90	149	42	91	147	25	88	155	61	82	145	18	3	5	-98	0	0	-120	-4	-5	20	5	0	52
162.57	0	89	146	41	89	145	25	87	151	60	82	145	18	4	6	-97	0	0	-121	-4	-6	19	4	0	50
162.693	0	89	146	40	89	145	26	87	150	59	81	144	18	3	5	-97	0	0	-120	-3	-6	21	5	0	49
162.816	0	89	145	40	89	145	26	87	151	60	81	144	19	4	5	-98	0	0	-120	-4	-6	19	4	0	49
162.939	0	89	146	40	90	146	26	86	152	60	81	144	18	3	6	-98	0	-1	-121	-4	-6	20	3	0	50
163.062	0	89	148	42	89	147	26	87	153	61	82	145	19	4	5	-98	0	0	-120	-4	-6	20	4	0	51
163.185	0	89	150	42	90	148	25	87	156	62	83	146	18	4	6	-98	0	0	-120	-4	-6	20	4	0	52
163.308	0	90	148	42	89	146	25	87	152	60	83	145	17	4	5	-99	0	0	-121	-4	-6	19	4	0	50
163.43	0	88	145	40	89	145	26	87	149	59	81	143	18	3	4	-97	0	0	-121	-5	-5	19	5	1	48
163.553	0	89	145	40	90	144	26	86	149	59	81	144	18	3	5	-97	0	0	-121	-4	-6	20	4	0	48
163.676	0	88	146	41	90	144	27	87	151	60	82	143	19	3	6	-96	0	-1	-119	-5	-7	19	4	0	49
163.799	0	89	147	40	90	146	25	87	152	61	82	144	19	3	5	-98	0	-1	-121	-4	-6	19	4	0	50
163.922	0	89	148	41	89	147	25	88	153	61	83	144	18	3	5	-98	0	0	-120	-4	-6	20	5	0	51
164.045	0	89	148	42	90	147	25	87	153	60	83	145	18	3	5	-98	0	0	-120	-4	-6	20	4	0	51
164.168	0	89	145	40	89	144	26	86	149	60	81	144	18	4	5	-97	0	0	-120	-4	-5	19	5	0	47
164.291	0	89	144	41	89	144	26	87	148	60	81	143	18	3	4	-96	-1	0	-120	-5	-6	19	4	0	47
164.413	0	88	145	40	89	144	26	86	149	59	81	142	18	3	6	-96	0	0	-121	-4	-6	19	4	0	48
164.536	0	88	145	39	88	144	27	86	150	60	82	142	19	4	6	-97	0	0	-120	-4	-6	18	3	0	49
164.659	0	89	147	41	90	146	26	87	152	60	81	144	19	3	5	-97	-1	0	-119	-4	-6	18	4	0	50
164.782	0	89	148	41	90	147	26	87	154	61	82	145	19	4	5	-98	0	0	-119	-4	-6	20	3	0	51
164.905	0	89	146	41	90	145	25	86	150	60	81	143	17	3	4	-97	0	0	-120	-4	-6	19	4	0	49
165.028	0	88	144	40	90	143	27	86	148	58	81	142	18	3	6	-96	0	0	-120	-4	-6	18	5	0	48
165.151	0	89	144	39	89	143	26	86	149	59	81	142	19	3	5	-96	-1	0	-120	-4	-5	19	5	1	49
165.274	0	89	145	39	89	144	26	87	150	60	81	143	19	3	6	-96	-1	0	-121	-4	-6	19	4	0	50
165.396	0	88	146	40	90	145	26	87	152	59	81	143	17	3	5	-98	0	0	-120	-3	-6	19	4	1	50
165.519	0	89	148	41	89	145	26	88	153	60	82	144	18	3	6	-98	0	0	-119	-5	-6	20	4	0	51
165.642	0	89	146	41	89	145	25	88	151	60	81	143	18	4	5	-97	0	0	-120	-4	-5	20	4	0	51
165.765	0	89	145	40	90	143	26	86	149	59	81	142	18	3	5	-97	0	0	-120	-4	-7	19	4	0	48
165.888	0	88	145	39	89	143	26	86	149	59	81	143	18	4	5	-97	0	0	-120	-4	-6	19	4	0	49
166.011	0	89	145	40	89	144	26	87	150	60	81	143	18	3	5	-97	0	0	-120	-4	-5	18	4	0	49
166.134	0	89	146	40	90	145	26	87	151	59	81	143	19	3	5	-98	0	0	-120	-5	-6	19	3	0	50
166.257	0	89	147	41	89	146	25	87	154	60	81	144	18	3	6	-99	0	0	-119	-5	-6	20	4	0	51
166.38	0	89	148	41	89	146	26	87	152	60	81	144	17	3	5	-98	0	0	-121	-4	-6	20	5	0	50
166.502	0	89	144	40	90	143	27	86	148	59	81	142	18	3	5	-97	0	0	-120	-5	-6	19	4	1	48
166.625	0	88	145	39	90	143	26	87	148	59	80	142	18	4	5	-96	0	0	-120	-4	-5	19	4	0	49
166.748	0	89	143	40	89	143	26	87	149	59	81	141	18	4	5	-97	0	0	-120	-4	-6	20	5	0	49
166.871	0	89	145	39	89	145	26	87	150	60	81	142	18	4	6	-97	0	0	-120	-4	-5	18	3	0	49
166.994	0	89	147	40	89	145	26	87	152	61	81	143	18	3	6	-97	0	-1	-119	-3	-6	19	4	0	51
167.117	0	90	148	42	90	145	26	87	154	60	83	143	19	4	5	-99	0	0	-119	-4	-6	19	4	0	51
167.24	0	89	146	41	90	143	25	87	149	59	81	143	17	4	6	-97	0	0	-120	-4	-6	19	4	0	50
167.363	0	88	143	39	89	143	26	86	148	58	80	142	17	4	6	-97	-1	0	-120	-4	-6	20	4	0	48
167.485	0	89	145	39	88	144	26	87	148	58	81	141	18	4	5	-96	-1	0	-119	-3	-6	20	4	0	49
167.608	0	89	145	40	88	144	26	87	149	59	80	142	18	4	5	-97	0	0	-119	-4	-6	19	4	0	49
167.731	0	89	147	40	90	144	26	87	152	60	80	142	18	3	6	-98	0	0	-121	-5	-6	19	4	0	51
167.854	0	89	148	40	89	146	27	87	153	60	82	143	18	4	6	-99	0	0	-119	-5	-5	19	4	0	51
167.977	0	89	148	42	90	146	25	88	153	61	81	143	18	3	5	-97	0	0	-120	-4	-6	19	3	0	51
168.1	0	89	144	40	89	144	26	87	148	59	81	142	18	3	5	-96	0	0	-121	-4	-6	20	4	0	49
168.223	0	89	144	39	89	145	25	87	149	58	80	142	18	4	4	-97	0	0	-120	-4	-7	20	4	0	49
168.346	0	89	145	39	89	143	26	87	150	58	81	142	18	4	5	-98	0	0	-120	-4	-6	19	4	0	49
168.468	0	90	145	39	89	145	26	87	151	59	81	143	18	3	6	-97	0	0	-120	-3	-5	19	4	1	50
168.591	0	89	147	40	89	146	26	88	153	59	82	144	18	4	6	-98	0	-1	-120	-4	-5	19	4	0	51
168.714	0	90	148	42	90	146	25	88	153	60	81	144	17	4	6	-98	0	-1	-120	-4	-6	19	4	0	52
168.837	0	89	146	40	89	144	27	87	149	59	81	143	18	3	5	-97	-1	0	-120	-4	-6	19	4	0	49
168.96	0	89	144	39	89	144	26	87	150	59	81	142	18	3	6	-97	0	0	-120	-5	-6	19	5	0	49
169.083	0	90	145	40	89	144	27	87	148	59	82	143	18	4	5	-97	0	-1	-120	-4	-5	19	4	0	49
169.206	0	89	146	40	89	145	25	87	150	59	81	143	18	3	5	-98	0	0	-120	-5	-7	20	4	0	50
169.329	0	89	147	40	88	146	27	87	152	61	81	144	18	3	6	-99	0	0	-119	-4	-6	19	3	0	50
169.452	11	90	149	41	89	147	25	88	156	60	82	145	19	4	6	-98	0	0	-119	-5	-6	20	4	0	52
169.574	0	89	146	41	89	145	25	86	151	59	81	144	18	3	6	-98	0	0	-120	-4	-7	19	4	0	49
169.697	0	89	144	40	89	144	26	87	148	60	81	143	18	3	5	-97	0	0	-121	-3	-6	19	3	0	47
169.82	0	89	144	40	89	143	26	87	149	60	81	143	18	3	5	-97	0	0	-120	-4	-6	19	5	0	48
169.943	0	89	144	41	90	145	26	87	150	60	82	143	19	3	6	-96	0	0	-120	-5	-5	18	4	0	49
170.066	0	89	147	40	88	145	26	87	151	60	82	144	18	3	6	-97	-1	0	-120	-4	-5	19	4	0	50
170.189	0	89	148	41	89	147	26	88	153	60	81	145	18	4	6	-97	0	0	-121	-4	-6	19	3	0	51
170.312	0	90	149	42	89	146	25	87	154	61	82	145	19	3	6	-97	0	0	-120	-4	-7	20	4	0	51
170.435	0	89	144	40	89	144	26	87	148	59	82	144	18	3	5	-97	-1	0	-119	-4	-6	19	4	0	48
170.557	0	89	144	40	89	143	26	86	148	59	81	143	19	3	5	-96	-1	0	-119	-5	-6	19	3	0	48
170.68	0	89	144	40	89	145	27	87	149	58	80	143	19	3	5	-96	-1	0	-120	-4	-6	19	5	0	48
170.803	0	89	145	39	90	144	27	87	151	59	81	143	19	3	5	-96	-1	0	-120	-4	-6	18	4	0	50
170.926	0	90	147	40	90	145	26	88	153	60	81	144	18	3	5	-98	0	0	-119	-4	-6	19	4	0	51
171.049	0	89	149	41	90	147	26	88	156	62	82	145	20	3	5	-99	0	0	-120	-4	-6	19	4	0	51
171.172	0	89	147	42	90	146	25	88	152	61	81	145	18	4	5	-97	0	0	-120	-4	-6	19	4	0	51
171.295	0	89	145	40	89	145	27	87	149	60	81	145	18	4	5	-95	-1	0	-119	-4	-6	20	5	0	48
171.418	0	89	145	39	89	144	26	86	150	59	81	144	18	3	5	-96	0	0	-120	-4	-7	19	4	0	49
171.54	0	89	146	40	90	145	26	87	150	60	81	144	19	3	4	-97	0	0	-120	-3	-6	19	4	0	50
[truncated: 1,297 more rows]

## Sheet: Add_info
Time	Marker	Accel_x	Accel_y	Accel_z	Gyro_x	Gyro_y	Gyro_z	Magnet_x	Magnet_y	Magnet_z	battery		ld_gain	pd_gain
[truncated: 2,692 more rows]
