# Supplementary material for: Charitable crowdfunding donation-intention estimation depending on emotional project images using fNIRS-based functional connectivity
Source: PLoS One. 2024 May 8;19(5):e0303144. doi: 10.1371/journal.pone.0303144 (PMC11078340; doi:10.1371/journal.pone.0303144)
Supplement: S1 File — (ZIP) [file pone.0303144.s001.zip › Some donation dataset/negative/subject2.xlsx]

## Sheet: D780
	SNR :	47	39	41	38	40	40	41	42	46	46	39	49	46	51	47
Time	Marker	ch1	ch2	ch3	ch4	ch5	ch6	ch7	ch8	ch9	ch10	ch11	ch12	ch13	ch14	ch15
0.24576	0	726	180	261	172	327	363	327	158	338	327	232	319	314	440	825
0.36864	0	726	180	261	172	327	363	327	158	338	327	232	319	314	440	825
0.49152	0	720	170	247	164	314	363	324	173	351	338	240	319	323	452	836
0.6144	0	731	167	241	161	310	355	315	177	358	336	243	322	327	454	847
0.73728	0	722	170	240	161	305	354	310	176	359	332	244	324	329	456	855
0.86016	0	721	173	242	161	307	358	305	176	361	327	245	327	329	455	853
0.98304	0	730	176	245	162	307	363	296	175	362	318	248	329	329	455	852
1.10592	0	728	175	248	164	307	366	295	173	365	316	249	332	331	455	855
1.2288	0	726	177	253	166	313	369	298	175	368	316	251	335	333	457	860
1.35168	0	723	178	254	167	316	373	301	175	370	319	253	337	334	458	861
1.47456	0	720	174	250	165	313	371	295	177	366	317	250	331	331	458	846
1.59744	0	728	169	242	161	303	361	289	175	362	315	245	326	329	454	857
1.72032	0	712	168	241	159	302	358	290	175	362	315	245	326	327	453	861
1.8432	0	712	168	241	161	300	358	294	175	363	317	245	327	326	454	854
1.96608	0	723	171	244	161	303	360	294	174	364	317	247	329	328	454	848
2.08896	0	732	173	247	161	306	363	299	175	365	319	248	331	329	456	864
2.21184	0	732	174	250	163	309	366	302	175	368	322	250	333	331	458	860
2.33472	0	722	177	255	165	313	370	308	176	370	324	251	337	333	459	857
2.4576	0	737	179	257	167	318	374	311	176	372	326	253	339	335	461	861
2.58048	0	739	178	255	166	317	374	308	177	369	325	250	334	333	462	871
2.70336	0	737	171	245	161	305	364	300	177	364	323	247	327	330	458	863
2.82624	0	727	171	245	159	303	361	300	176	363	324	245	327	328	457	861
2.94912	0	739	171	244	160	301	360	301	176	364	324	245	328	328	457	855
3.072	0	750	171	246	162	304	362	305	175	366	324	246	331	330	457	868
3.19488	0	747	174	250	163	307	365	308	175	367	326	248	333	332	459	868
3.31776	0	743	177	253	164	310	368	312	175	370	329	250	335	334	461	865
3.44064	0	746	179	257	166	314	372	315	176	371	330	251	339	336	464	863
3.56352	0	756	183	262	168	318	376	318	176	374	331	252	339	337	466	871
3.6864	0	748	181	259	168	319	377	316	177	371	332	251	335	336	465	870
3.80928	0	742	175	250	163	308	367	310	178	366	332	247	329	334	463	864
3.93216	0	753	175	249	161	306	364	309	176	364	331	247	329	333	462	863
4.05504	0	752	175	249	162	305	363	312	177	366	330	248	330	334	461	868
4.17792	0	752	175	252	163	308	366	316	175	368	332	248	332	335	462	872
4.3008	0	756	177	255	165	312	368	318	177	370	334	252	335	336	463	868
4.42368	0	757	180	259	167	314	372	320	175	371	335	253	337	338	464	869
4.54656	0	755	184	262	169	318	376	323	176	374	335	254	340	341	466	878
4.66944	0	752	187	266	171	324	380	326	177	375	338	255	342	342	468	878
4.79232	0	751	180	259	168	316	377	318	179	370	336	251	335	339	468	873
4.9152	0	756	178	253	164	310	370	314	177	369	334	249	331	338	466	876
5.03808	0	747	177	253	164	311	368	312	177	369	333	251	333	338	465	877
5.16096	0	741	178	254	165	310	368	315	178	369	334	252	333	340	466	875
5.28384	0	746	180	257	167	313	372	319	178	372	336	254	336	340	467	864
5.40672	0	753	183	261	169	316	375	318	177	373	334	256	338	343	468	880
5.5296	0	743	185	263	170	320	378	320	177	376	335	256	340	345	470	875
5.65248	0	738	188	266	172	326	383	319	178	376	335	259	343	346	470	878
5.77536	0	735	184	260	173	325	384	304	179	374	329	259	338	345	469	868
5.89824	0	739	180	254	170	315	377	293	178	374	321	260	335	344	468	883
6.02112	0	733	181	255	170	315	376	290	178	374	319	259	335	345	467	875
6.144	0	718	180	254	170	315	375	290	179	375	321	260	336	346	468	874
6.26688	0	732	182	257	173	318	379	296	179	376	322	262	339	347	469	875
6.38976	0	742	184	259	173	320	381	300	181	377	326	264	340	348	469	887
6.51264	0	740	185	262	176	325	383	305	182	379	329	265	343	350	472	881
6.63552	0	723	185	260	175	328	385	306	184	378	332	264	339	349	473	885
6.7584	0	733	179	252	170	315	374	304	184	373	332	259	333	347	471	880
6.88128	0	737	179	252	168	316	371	302	183	373	333	258	333	346	470	882
7.00416	0	734	179	251	168	315	369	305	183	373	335	259	333	347	470	889
7.12704	0	730	180	252	169	317	371	310	184	374	338	261	335	347	471	885
7.24992	0	734	182	255	170	318	373	314	184	376	339	262	336	349	472	883
7.3728	0	745	183	258	172	322	377	317	184	377	340	263	339	350	473	891
7.49568	0	742	185	261	173	326	380	318	185	377	341	262	338	350	474	889
7.61856	0	737	177	250	168	315	370	310	183	371	340	257	330	347	472	881
7.74144	0	738	175	248	166	312	365	308	183	370	339	256	329	346	470	882
7.86432	0	740	178	248	165	311	364	308	183	369	338	256	328	345	469	883
7.9872	0	744	176	249	167	309	365	313	183	372	340	257	331	346	469	888
8.11008	0	748	177	252	167	312	367	318	183	372	343	258	333	347	471	884
8.23296	0	746	179	255	168	316	369	322	183	374	343	259	334	347	470	884
8.35584	0	741	181	257	170	320	373	327	183	375	345	260	336	349	473	892
8.47872	0	735	179	257	169	320	373	324	184	371	346	256	331	346	473	889
8.6016	0	739	174	248	164	308	364	315	184	366	343	253	325	344	470	883
8.72448	0	742	173	247	163	306	362	314	182	366	341	253	325	343	468	881
8.84736	0	743	173	247	162	306	360	312	181	365	340	252	327	344	466	886
8.97024	0	734	174	248	164	307	363	316	181	368	341	254	329	344	466	882
9.09312	0	740	176	252	164	310	363	317	182	369	341	255	330	344	467	875
9.216	0	749	177	255	166	313	366	318	181	371	340	256	333	346	468	884
9.33888	0	737	179	259	167	316	369	320	180	373	341	258	335	347	469	892
9.46176	0	730	180	257	168	318	372	319	182	371	340	257	332	345	470	883
9.58464	0	728	172	247	162	305	361	309	183	365	338	251	323	342	467	871
9.70752	0	740	170	246	161	304	360	308	180	361	337	251	323	341	465	885
9.8304	0	731	170	245	159	303	357	308	180	364	336	250	323	341	463	889
9.95328	0	729	171	246	160	302	356	313	180	365	337	251	326	341	463	884
10.0762	0	739	172	250	161	306	360	315	181	365	339	252	328	343	465	877
10.199	0	749	174	252	162	309	362	318	179	368	338	253	329	343	465	891
10.3219	0	741	175	257	163	313	366	319	180	370	339	255	333	345	467	886
10.4448	0	732	179	260	166	317	370	322	181	372	340	256	335	345	467	881
10.5677	0	736	174	253	162	311	367	313	182	366	337	251	325	342	467	880
10.6906	0	740	169	246	158	303	359	308	179	362	334	249	322	339	464	888
10.8134	0	739	169	245	158	301	357	309	179	363	335	247	322	337	463	882
10.9363	0	722	169	246	158	300	355	311	180	362	335	248	324	338	461	878
11.0592	0	738	170	248	159	304	359	315	179	364	336	250	326	338	462	875
11.1821	0	747	171	250	160	307	361	318	178	367	336	251	329	340	462	890
11.305	0	745	173	254	161	309	364	319	179	368	337	253	331	340	463	878
11.4278	0	733	175	259	164	312	368	323	180	370	339	253	333	343	465	882
11.5507	0	739	176	259	165	317	373	326	181	371	340	254	333	341	467	875
11.6736	0	741	170	249	160	307	364	315	180	363	335	248	323	339	464	888
11.7965	0	736	169	247	159	302	360	315	181	362	336	245	322	337	462	880
11.9194	0	727	169	246	158	303	360	315	180	362	337	246	324	336	461	877
12.0422	0	731	169	248	159	302	361	319	179	364	337	248	327	337	461	876
12.1651	0	737	170	251	160	305	363	321	178	365	337	248	328	338	462	876
12.288	0	733	172	255	161	308	367	325	179	367	338	250	331	340	463	884
12.4109	0	729	175	259	163	313	371	329	179	369	340	251	333	341	466	880
12.5338	0	727	177	261	165	318	375	333	179	371	342	253	334	342	466	878
12.6566	0	729	173	257	163	314	373	327	180	365	341	248	327	339	466	879
12.7795	0	728	169	251	160	306	365	323	180	362	340	245	324	338	464	882
12.9024	0	717	171	251	159	307	366	324	179	363	341	246	325	337	463	877
13.0253	0	721	169	251	159	305	365	325	178	365	340	246	326	337	463	874
13.1482	0	730	171	254	162	310	368	328	178	366	340	247	329	339	464	883
13.271	0	731	173	257	163	311	370	330	177	368	341	248	331	341	465	881
13.3939	0	725	175	261	164	313	374	332	178	369	342	251	333	341	466	878
13.5168	0	735	178	264	167	318	379	337	178	371	343	252	335	342	468	877
13.6397	0	732	173	258	163	315	375	327	179	366	341	247	327	339	467	884
13.7626	0	730	170	253	161	308	368	325	178	365	339	246	326	338	465	882
13.8854	0	726	170	252	160	308	368	323	178	363	338	246	326	337	463	873
14.0083	0	735	171	254	160	307	369	322	177	365	337	247	328	338	463	875
14.1312	0	749	174	256	163	309	371	327	176	366	338	247	329	340	467	866
14.2541	0	772	177	261	165	313	373	329	177	368	341	249	332	344	468	880
14.377	0	767	179	263	165	317	376	329	177	371	340	252	335	344	469	878
14.4998	0	765	182	267	167	322	381	328	177	373	339	253	336	344	469	880
14.6227	0	752	176	256	165	313	374	311	177	367	331	250	327	340	468	878
14.7456	0	756	173	250	162	308	371	297	178	365	323	251	326	339	465	875
14.8685	0	756	172	248	162	307	370	299	177	364	322	250	325	339	472	856
14.9914	0	679	173	252	163	310	366	294	176	364	316	254	327	340	468	883
15.1142	0	664	171	252	162	308	371	287	180	369	310	258	332	341	462	879
15.2371	0	711	174	252	165	313	373	292	179	370	316	256	332	340	464	880
15.36	0	738	179	258	168	316	377	291	180	373	316	260	334	342	467	881
15.4829	0	741	180	261	171	320	381	294	180	374	317	261	337	344	468	886
15.6058	0	726	174	254	167	314	374	288	181	368	317	254	327	340	468	884
15.7286	0	736	171	248	164	307	368	288	181	365	319	252	323	338	466	881
15.8515	0	750	171	246	163	306	365	289	182	367	320	253	326	337	462	876
15.9744	0	778	171	247	165	306	365	289	183	369	319	256	329	338	462	885
16.0973	0	785	174	251	167	310	369	293	183	372	321	258	332	339	463	888
16.2202	0	754	175	253	167	312	371	297	183	372	325	258	334	340	464	883
16.343	0	786	178	256	168	316	375	300	182	375	326	258	337	342	468	874
16.4659	0	809	183	261	170	321	379	304	182	374	330	257	336	343	470	880
16.5888	0	801	177	252	164	311	371	301	182	368	333	252	328	342	472	881
16.7117	0	811	177	249	166	309	368	303	180	367	334	252	329	343	472	878
16.8346	0	833	177	249	164	308	368	302	182	368	333	253	330	344	472	870
16.9574	0	860	180	251	167	309	370	303	182	371	334	257	333	344	474	869
17.0803	0	857	182	254	167	311	370	310	182	371	337	257	334	346	477	884
17.2032	0	868	183	258	169	314	373	320	182	372	344	256	335	346	480	891
17.3261	0	885	180	256	166	312	372	319	184	368	345	254	330	343	479	885
17.449	0	895	177	250	163	306	366	316	182	366	344	252	328	342	479	891
17.5718	0	879	179	250	164	307	363	319	182	366	347	251	328	342	476	899
17.6947	0	830	180	256	162	306	363	320	181	365	346	251	328	343	476	892
17.8176	0	827	179	257	163	310	366	324	181	366	347	254	331	344	475	885
17.9405	0	851	182	262	165	312	369	326	180	368	349	254	334	345	476	892
18.0634	0	842	182	261	166	317	373	321	184	369	345	256	332	342	476	877
18.1862	0	844	177	251	164	306	365	305	182	365	338	252	326	341	472	875
18.3091	1	847	177	249	162	303	363	302	182	365	336	252	327	341	470	867
18.432	0	868	178	251	163	305	363	309	181	364	338	251	327	342	472	883
18.5549	0	849	179	255	165	308	362	313	180	366	341	252	330	343	474	886
18.6778	0	844	182	258	165	311	366	313	180	368	341	254	333	344	472	882
18.8006	0	854	184	261	167	316	369	316	182	368	343	255	334	346	473	877
18.9235	0	863	181	253	164	306	363	309	181	363	340	250	326	343	472	887
19.0464	0	852	179	251	164	308	361	306	180	363	340	251	328	344	473	889
19.1693	0	836	181	252	165	307	364	297	180	365	334	253	329	343	471	878
19.2922	0	827	182	255	166	309	365	299	179	368	332	257	333	345	473	874
19.415	0	835	183	259	169	313	369	302	179	370	334	258	336	347	476	893
19.5379	0	832	185	259	171	316	372	302	181	369	335	258	336	347	476	892
19.6608	0	843	181	252	166	307	364	298	181	365	333	254	328	345	475	883
19.7837	0	859	180	251	167	308	362	303	182	365	337	254	329	345	475	877
19.9066	0	875	181	253	168	307	362	305	183	367	338	255	331	345	476	886
20.0294	0	860	183	257	169	310	364	310	182	369	339	258	333	347	477	890
20.1523	0	859	185	259	172	315	370	313	184	372	342	259	337	349	478	887
20.2752	0	863	185	258	171	314	370	309	185	368	342	257	332	347	478	884
20.3981	0	869	181	251	167	306	361	305	184	366	341	254	328	346	478	895
20.521	0	862	180	251	167	307	361	306	185	367	341	254	330	346	476	890
20.6438	0	851	181	254	167	307	361	311	183	369	343	256	331	347	477	889
20.7667	0	857	184	259	170	311	366	314	184	372	345	259	335	349	480	887
20.8896	0	871	186	262	173	317	370	319	184	373	345	260	336	348	481	899
21.0125	0	861	182	254	168	309	365	312	187	368	345	254	329	347	479	893
21.1354	0	853	180	252	167	307	361	312	184	367	347	253	328	346	478	887
21.2582	0	857	181	252	168	308	362	312	185	368	345	255	332	347	478	883
21.3811	0	867	182	255	168	310	365	314	185	371	344	257	333	347	479	896
21.504	0	865	185	260	172	313	370	317	184	374	344	259	337	348	479	892
21.6269	0	852	186	263	174	317	373	320	186	374	347	258	337	348	479	887
21.7498	0	852	180	254	168	308	366	311	186	368	345	254	330	345	479	883
21.8726	0	859	179	251	168	306	363	310	185	368	343	253	331	346	476	894
21.9955	0	858	180	252	168	306	363	313	184	370	344	253	332	345	476	889
22.1184	0	839	181	256	169	309	365	318	185	372	346	256	335	346	478	884
22.2413	0	852	184	263	170	314	370	322	184	375	347	258	338	347	479	887
22.3642	0	863	188	266	174	320	374	325	184	378	348	258	340	348	479	898
22.487	0	853	183	260	170	316	372	318	185	372	346	255	333	345	478	888
22.6099	0	833	179	253	167	308	366	315	185	370	346	252	331	345	477	884
22.7328	0	845	179	254	167	309	367	316	184	372	346	253	334	344	475	881
22.8557	0	858	180	257	169	308	367	319	183	374	345	254	335	345	476	895
22.9786	0	852	183	263	170	315	371	324	183	376	347	255	339	347	478	886
23.1014	0	841	186	267	172	320	374	329	183	378	349	258	341	348	478	893
23.2243	0	851	191	272	174	324	381	334	185	380	350	258	343	349	480	882
23.3472	0	856	188	267	174	322	381	326	185	376	349	256	337	346	480	893
23.4701	0	850	182	258	168	313	372	320	184	374	346	253	335	346	477	890
23.593	0	837	182	258	169	314	372	322	184	375	348	254	336	345	477	886
23.7158	0	844	182	261	169	314	374	322	184	376	347	255	338	346	478	886
23.8387	0	855	186	265	171	318	377	327	183	378	346	258	341	348	479	888
23.9616	0	848	189	271	174	323	380	331	184	380	349	259	344	350	480	893
24.0845	0	848	193	275	177	326	384	335	184	383	351	260	346	351	481	890
24.2074	0	844	193	277	178	332	389	336	186	384	350	259	344	350	483	890
24.3302	0	854	183	263	171	319	380	324	185	378	349	255	337	350	481	889
24.4531	0	851	184	262	171	318	377	326	185	378	349	257	338	348	479	894
24.576	0	846	184	263	172	320	377	327	186	379	350	257	340	349	480	889
24.6989	0	850	186	267	174	323	380	332	185	380	350	258	343	350	481	889
24.8218	0	859	190	274	177	326	383	336	185	383	350	261	345	351	482	898
24.9446	0	855	194	278	178	330	387	339	185	385	352	261	347	353	483	897
25.0675	0	852	198	283	181	338	392	343	186	386	354	263	349	354	484	894
25.1904	0	854	190	272	176	329	388	332	187	382	353	260	342	352	484	895
25.3133	0	862	187	266	173	325	383	331	186	381	351	259	341	352	482	900
25.4362	0	855	188	266	173	325	384	331	186	382	352	259	343	351	481	902
25.559	0	852	189	269	174	326	384	333	186	384	352	260	344	352	483	898
25.6819	0	863	191	275	178	330	387	337	186	386	352	263	347	354	483	901
25.8048	0	858	194	280	181	334	391	342	187	387	353	263	350	354	485	905
25.9277	0	857	199	284	182	339	395	344	187	390	354	265	351	356	486	906
26.0506	0	856	199	284	183	344	399	343	188	389	356	266	349	355	487	907
26.1734	0	858	188	271	177	331	391	333	188	384	354	261	342	353	486	902
26.2963	0	854	188	267	177	331	389	333	187	385	353	261	344	353	484	903
26.4192	0	856	189	269	175	329	388	334	187	386	353	261	344	354	483	901
26.5421	0	864	192	273	179	331	390	340	187	387	355	263	347	353	485	902
26.665	0	866	195	279	179	336	393	345	188	390	357	263	349	355	484	901
26.7878	0	864	197	284	182	339	396	350	187	391	358	264	351	356	487	909
26.9107	0	859	202	288	185	342	401	357	188	392	363	263	353	357	488	908
27.0336	0	855	197	285	183	345	402	356	189	389	364	262	348	354	488	903
27.1565	0	867	191	274	177	334	396	350	188	386	362	259	343	353	487	903
27.2794	0	857	190	271	178	335	396	350	188	386	362	259	344	351	485	909
27.4022	0	854	190	273	177	333	395	352	187	386	363	259	344	351	485	903
27.5251	0	856	193	278	179	336	397	356	187	388	362	260	348	353	485	897
27.648	0	869	194	282	180	339	399	358	186	390	361	261	349	353	486	905
27.7709	0	854	197	286	183	342	402	360	187	390	362	262	351	354	486	911
27.8938	0	858	201	291	184	345	404	365	187	392	364	263	353	356	487	904
28.0166	0	857	196	285	183	346	405	359	188	389	365	261	347	353	487	893
28.1395	0	869	189	274	176	335	399	352	187	385	362	259	344	350	485	906
28.2624	0	855	190	273	176	335	398	351	186	386	361	258	345	350	483	909
28.3853	0	852	189	274	176	335	398	352	186	385	360	258	347	349	482	898
28.5082	0	860	192	279	177	336	399	355	185	387	360	260	349	351	482	892
28.631	0	872	195	284	180	338	401	358	185	389	360	261	351	352	482	907
28.7539	0	865	196	288	181	342	403	362	186	390	361	261	353	352	483	904
28.8768	0	861	198	294	185	346	406	367	186	391	365	261	354	353	485	897
28.9997	0	862	192	281	179	342	404	360	187	386	365	259	347	349	485	897
29.1226	0	875	189	276	175	335	399	356	185	385	363	257	346	348	483	907
29.2454	0	868	188	274	176	337	399	359	185	385	365	256	346	348	481	901
29.3683	0	854	188	276	175	336	397	360	185	386	364	256	348	348	480	896
29.4912	0	867	193	282	177	339	401	361	185	388	364	258	350	349	481	893
29.6141	0	875	195	286	180	340	402	365	184	389	363	259	352	350	481	910
29.737	0	870	196	290	182	343	405	369	185	391	364	259	354	350	481	900
29.8598	0	855	199	292	184	348	408	372	184	390	366	259	354	350	483	899
29.9827	0	863	188	278	176	338	403	359	184	385	363	257	346	348	482	895
30.1056	0	869	189	276	175	336	400	360	184	385	363	256	347	347	480	898
30.2285	0	862	187	274	174	334	399	357	183	384	361	255	347	347	480	899
30.3514	0	859	190	277	175	335	400	359	184	386	361	257	349	347	479	896
30.4742	0	856	192	283	176	338	401	362	182	388	361	258	351	348	480	894
30.5971	0	868	194	285	178	340	403	367	183	388	362	257	351	349	481	898
30.72	0	865	196	288	181	345	406	368	184	388	363	258	352	349	481	900
30.8429	0	859	186	277	174	338	401	354	183	383	360	254	345	347	481	893
30.9658	0	863	188	275	173	334	399	353	182	383	359	257	346	346	478	892
31.0886	0	870	186	273	172	332	397	352	182	383	357	255	346	346	478	899
31.2115	0	865	188	276	172	334	397	355	181	385	357	256	348	346	478	898
31.3344	0	859	191	280	174	334	400	357	182	386	358	256	348	348	479	892
31.4573	0	867	193	282	176	336	400	359	181	387	358	258	351	348	480	894
31.5802	0	870	193	284	178	341	403	360	182	387	359	257	350	347	480	900
31.703	0	862	184	272	171	330	398	350	182	382	357	254	342	345	479	900
31.8259	0	866	184	269	170	328	395	349	181	381	357	254	343	344	478	894
31.9488	0	868	184	268	168	327	393	349	181	380	356	254	342	344	478	895
32.0717	0	862	185	272	169	329	393	353	180	382	357	255	345	344	478	898
32.1946	0	863	186	275	171	330	393	357	180	383	358	255	346	345	478	896
32.3174	0	868	189	278	172	332	396	360	181	384	358	255	347	347	479	896
32.4403	0	867	189	279	174	335	398	356	182	382	359	255	346	345	480	891
32.5632	0	860	180	267	167	324	391	347	179	377	355	251	338	342	478	892
32.6861	0	860	181	266	165	322	387	346	179	376	355	251	339	342	477	889
32.809	0	865	181	264	165	320	386	346	179	376	355	250	339	340	475	890
32.9318	0	867	181	267	165	321	386	349	179	377	355	252	341	342	475	888
33.0547	0	866	183	270	167	322	387	353	177	378	355	252	343	343	476	892
33.1776	0	863	184	273	169	325	388	355	178	379	357	253	345	342	476	893
33.3005	0	866	187	275	170	330	391	357	179	379	358	253	344	343	477	883
33.4234	0	872	178	263	163	318	384	344	179	373	354	249	335	339	477	893
33.5462	0	863	178	261	161	315	380	341	177	371	350	247	335	337	475	891
33.6691	0	862	177	260	160	314	378	340	176	370	350	246	335	336	473	888
33.792	0	863	177	261	162	313	378	343	176	370	351	247	338	337	471	878
33.9149	0	875	178	265	161	317	379	342	175	372	349	249	339	338	472	890
34.0378	0	860	181	267	163	317	380	344	176	373	350	251	340	340	472	895
34.1606	0	859	182	271	164	320	383	346	176	375	351	252	342	341	473	890
34.2835	0	861	180	267	163	319	384	341	177	372	349	249	337	338	474	878
34.4064	0	871	174	257	157	309	375	330	175	367	344	246	332	335	472	891
34.5293	0	858	174	256	157	307	372	329	173	366	343	245	332	334	469	889
34.6522	0	853	173	256	156	305	369	329	173	365	342	245	333	334	468	883
34.775	0	859	174	258	157	307	371	331	174	367	343	247	334	334	469	878
34.8979	0	869	177	261	158	310	373	335	174	367	344	248	336	335	469	892
35.0208	0	863	177	264	160	311	376	337	174	370	345	249	338	337	470	887
35.1437	0	851	180	267	161	315	379	341	174	371	348	250	341	337	471	881
35.2666	0	855	174	261	157	311	375	332	175	365	345	246	332	333	471	877
35.3894	0	865	170	254	153	302	368	328	174	362	343	244	329	331	468	892
35.5123	0	859	172	255	153	302	366	329	173	361	344	242	328	330	466	883
35.6352	0	841	170	255	153	300	365	331	173	362	344	244	331	330	466	878
35.7581	0	853	171	257	155	302	365	334	173	363	345	245	332	333	467	877
35.881	0	861	173	260	156	304	367	336	173	364	345	245	335	333	468	887
36.0038	0	856	176	264	159	309	370	343	173	366	349	247	337	334	468	881
36.1267	0	843	180	267	161	314	372	348	174	367	351	248	338	335	470	880
36.2496	0	849	174	260	157	309	371	337	174	361	349	244	330	331	470	878
36.3725	0	853	170	254	153	299	362	332	172	359	345	241	327	330	467	878
36.4954	0	847	170	254	153	300	362	330	172	358	344	240	327	330	466	882
36.6182	0	845	170	255	152	299	360	330	171	358	343	241	329	329	466	875
36.7411	0	845	172	258	155	301	361	334	171	359	344	243	331	330	466	874
36.864	0	853	174	260	156	304	363	338	171	361	345	245	332	332	467	881
36.9869	0	852	175	264	158	307	366	341	171	363	347	247	335	334	467	882
37.1098	0	844	178	269	160	312	370	344	172	364	350	248	337	334	469	877
37.2326	0	844	173	260	156	307	367	335	173	360	346	243	329	331	468	877
37.3555	0	851	171	253	154	300	360	329	172	356	343	240	326	329	466	879
37.4784	0	845	170	255	153	299	358	328	171	357	343	241	326	329	465	878
37.6013	0	848	171	256	152	298	358	331	171	358	344	241	328	330	465	875
37.7242	0	850	172	258	155	301	359	335	171	359	344	243	330	331	466	875
37.847	0	848	173	261	156	303	362	337	171	360	345	244	331	333	467	878
37.9699	0	845	176	264	158	307	365	341	172	361	348	245	334	334	467	880
38.0928	0	850	177	269	160	312	368	345	172	363	350	247	336	334	469	878
38.2157	0	844	173	259	156	307	365	337	174	358	348	242	328	332	469	875
38.3386	0	840	170	254	154	300	359	333	171	355	345	239	326	330	466	877
38.4614	0	839	171	255	154	299	358	332	171	355	346	240	326	330	466	877
38.5843	0	846	172	256	155	299	355	333	170	355	346	241	327	330	466	875
38.7072	0	849	174	258	157	301	358	333	170	357	344	242	329	332	466	874
38.8301	0	853	176	260	156	302	361	333	170	358	342	243	330	333	466	880
38.953	0	848	179	263	158	305	364	335	170	360	344	245	334	334	467	876
39.0758	0	851	180	267	160	310	367	339	171	363	347	246	336	336	468	867
39.1987	0	856	176	260	158	305	365	328	172	357	343	242	328	332	467	876
39.3216	0	843	175	255	155	299	359	323	171	356	341	241	325	331	466	878
39.4445	0	842	174	255	154	299	358	324	171	355	341	240	326	331	464	872
39.5674	0	846	175	256	155	298	357	325	170	356	341	241	326	332	464	862
39.6902	0	859	176	259	157	300	359	329	170	357	342	244	329	333	465	881
39.8131	0	845	178	261	158	303	362	332	170	359	343	244	331	335	467	876
39.936	0	838	180	265	160	307	365	336	171	362	345	246	334	336	467	876
40.0589	0	842	181	269	162	312	370	339	172	362	347	247	334	337	468	872
40.1818	0	851	175	257	159	304	364	328	172	356	345	241	326	333	468	884
40.3046	0	847	175	256	157	302	359	329	171	355	344	241	326	332	466	877
40.4275	0	834	176	256	159	300	357	333	172	355	346	240	326	333	466	871
40.5504	0	847	177	258	160	302	358	337	171	356	346	242	327	333	467	873
40.6733	0	856	179	261	161	306	360	338	171	358	347	243	330	334	468	883
40.7962	0	853	181	263	164	309	362	343	171	359	350	243	331	335	468	875
40.919	0	838	183	267	166	314	365	346	172	361	352	245	333	336	470	878
41.0419	0	849	179	261	163	309	362	336	173	356	348	240	327	333	469	870
41.1648	0	858	178	258	162	305	356	335	171	355	347	240	325	333	467	881
41.2877	0	854	180	259	163	304	356	336	170	353	348	239	325	333	466	875
41.4106	0	844	180	259	164	305	356	341	171	355	349	240	327	333	467	872
41.5334	0	855	182	262	165	309	358	344	171	357	350	241	329	335	468	871
41.6563	0	862	185	265	167	311	360	347	171	357	350	243	331	335	469	874
41.7792	0	857	187	268	170	316	363	351	171	360	353	242	332	336	470	881
41.9021	0	851	181	261	166	312	360	341	172	354	351	238	325	333	469	874
42.025	0	853	181	259	165	306	354	339	171	352	348	238	324	332	468	870
42.1478	0	861	181	258	164	307	353	338	171	352	348	236	324	332	467	876
42.2707	0	857	181	259	167	306	354	342	170	353	348	237	326	332	466	874
42.3936	0	854	184	262	167	309	355	344	170	354	349	238	328	333	467	869
42.5165	0	860	185	265	169	310	358	345	170	356	348	240	329	333	468	868
42.6394	0	863	189	268	169	316	361	346	169	357	348	241	332	335	469	873
42.7622	0	855	186	262	169	311	360	337	170	353	345	236	325	332	468	872
42.8851	0	853	181	257	164	305	353	332	169	350	344	235	322	330	466	871
43.008	0	855	181	257	165	304	352	332	168	350	342	235	321	330	465	867
43.1309	0	849	181	257	164	303	351	331	168	350	341	235	323	330	464	871
43.2538	0	849	183	260	165	304	353	335	168	352	343	236	325	331	465	873
43.3766	0	854	184	263	167	307	355	339	167	353	345	237	327	332	466	871
43.4995	0	855	187	267	168	311	359	341	167	355	345	239	329	334	467	872
43.6224	0	854	188	265	170	313	360	340	169	353	347	237	328	333	467	877
43.7453	0	848	181	256	166	303	351	335	168	348	344	233	320	330	465	873
43.8682	0	851	181	256	164	302	348	333	168	346	344	233	319	330	464	863
43.991	0	860	182	256	167	301	347	335	168	346	344	233	320	329	463	871
44.1139	0	847	183	257	167	304	348	338	167	348	343	234	322	331	465	877
44.2368	0	848	185	261	168	305	351	340	167	349	344	235	325	332	465	873
44.3597	0	853	187	264	170	309	353	344	168	350	347	235	326	332	466	861
44.4826	0	866	190	268	172	312	358	345	167	353	348	237	329	335	468	882
44.6054	0	851	191	270	174	316	360	347	169	353	348	237	329	334	469	875
44.7283	11	847	185	258	167	307	352	335	168	346	345	232	321	331	467	870
44.8512	0	853	184	257	167	304	348	335	168	344	345	231	320	330	465	868
44.9741	0	864	184	258	168	303	347	336	167	345	343	231	320	331	464	880
45.097	0	856	186	259	169	304	350	337	166	346	343	233	322	332	465	873
45.2198	0	841	188	263	171	306	354	333	165	349	339	234	324	333	467	869
45.3427	0	850	189	266	171	308	356	337	165	350	341	237	326	333	468	872
45.4656	0	857	192	270	171	313	360	341	166	353	342	238	329	335	470	885
45.5885	0	847	194	273	175	319	363	346	166	355	346	240	331	337	471	876
45.7114	0	834	188	264	171	313	361	336	168	349	344	235	323	334	470	877
45.8342	0	842	186	260	167	307	354	333	168	347	342	234	321	333	468	871
45.9571	0	851	187	260	168	307	353	332	168	347	341	234	322	333	468	882
46.08	0	846	187	260	169	305	354	337	167	349	343	235	323	334	468	876
46.2029	0	834	188	263	170	308	357	340	169	350	345	237	325	335	469	874
46.3258	0	844	191	267	172	312	360	343	168	351	346	238	326	336	470	874
46.4486	0	853	193	271	172	317	363	347	167	354	348	239	329	339	472	877
46.5715	0	847	196	273	176	321	368	351	168	357	350	240	331	340	473	884
46.6944	0	838	190	265	172	314	363	341	170	350	349	237	324	337	472	878
46.8173	0	837	189	263	168	312	360	339	169	350	348	236	323	335	472	875
46.9402	0	847	187	264	171	310	359	340	170	350	347	235	324	337	472	880
47.063	0	844	190	264	171	310	360	344	169	352	349	236	325	338	473	881
47.1859	0	838	190	267	173	313	362	346	170	354	351	238	328	339	474	878
47.3088	0	847	192	270	175	317	365	349	170	355	352	240	330	341	475	876
47.4317	0	850	194	274	176	320	368	353	170	357	353	241	332	342	476	883
47.5546	0	845	195	276	177	325	371	352	171	356	354	240	331	342	477	890
47.6774	0	840	189	264	172	314	364	343	171	352	353	237	324	340	475	881
47.8003	0	847	189	264	172	312	362	342	171	352	351	237	324	340	474	881
47.9232	0	850	189	264	170	312	362	341	171	351	349	237	325	340	473	882
48.0461	0	847	191	266	173	313	364	346	170	354	351	238	326	341	475	887
48.169	0	848	192	269	175	317	366	349	170	355	352	240	328	343	476	884
48.2918	0	853	193	271	176	318	368	351	170	356	353	241	331	344	477	885
48.4147	0	847	197	275	177	325	370	356	171	358	355	242	333	345	479	888
48.5376	0	846	193	269	176	320	370	347	172	353	354	239	326	343	478	887
48.6605	0	848	189	263	172	313	364	343	171	351	352	237	323	340	476	887
48.7834	0	849	190	263	172	312	361	342	171	350	352	236	323	340	475	882
48.9062	0	845	189	264	173	311	360	345	170	351	351	236	324	340	474	886
49.0291	0	847	191	266	174	314	364	346	171	353	352	237	326	341	475	883
49.152	0	853	193	269	174	316	366	349	171	355	353	239	329	342	476	887
49.2749	0	855	194	272	176	319	366	352	170	355	354	240	330	343	477	885
49.3978	0	852	197	275	178	324	371	355	172	357	356	241	332	344	476	891
49.5206	0	847	190	266	174	316	366	344	170	351	353	235	323	341	475	887
49.6435	0	853	189	263	172	313	361	342	171	350	351	234	321	339	474	882
49.7664	0	854	189	262	171	311	360	341	170	348	350	235	322	339	473	883
49.8893	0	853	188	261	172	311	359	342	170	350	349	234	323	337	471	886
50.0122	0	850	190	265	173	313	361	346	170	351	350	235	325	338	471	884
50.135	0	854	192	267	174	316	363	348	169	352	352	237	327	339	473	881
50.2579	0	856	193	271	176	317	366	350	169	354	350	237	329	341	474	881
50.3808	0	855	196	274	178	324	370	353	169	355	352	238	330	340	474	885
50.5037	0	847	189	264	172	315	365	342	169	349	349	233	323	338	472	880
50.6266	0	851	188	261	172	312	360	340	169	348	348	232	322	336	470	870
50.7494	0	857	188	262	170	311	358	340	169	347	347	232	322	335	469	879
50.8723	0	851	188	262	173	311	359	343	168	348	348	232	323	336	470	882
50.9952	0	847	189	265	173	313	362	347	168	349	348	233	325	336	469	878
51.1181	0	851	190	268	174	315	363	349	168	351	350	235	328	337	471	876
51.241	0	852	192	271	176	319	366	352	167	353	352	236	331	339	471	877
51.3638	0	853	192	269	175	322	368	350	168	352	351	235	327	337	472	883
51.4867	0	845	187	263	172	313	360	345	168	347	349	231	322	335	469	878
51.6096	0	849	188	262	172	313	359	344	168	346	349	231	323	334	469	868
51.7325	0	857	185	261	172	313	358	345	168	347	348	232	324	335	469	876
51.8554	0	850	187	263	174	313	359	349	167	348	348	232	325	335	469	881
51.9782	0	846	188	267	176	315	362	351	169	350	350	233	327	335	470	879
52.1011	0	851	192	270	177	320	363	355	168	351	352	235	329	337	471	869
52.224	0	860	194	273	178	323	367	357	169	353	352	236	331	339	473	878
52.3469	0	850	189	265	174	318	363	348	169	348	350	232	323	335	471	882
52.4698	0	843	187	261	172	313	358	346	168	345	349	231	322	335	469	877
52.5926	0	848	187	262	171	313	356	346	168	346	350	230	322	334	469	868
52.7155	0	857	185	261	173	312	356	348	168	347	350	231	323	335	469	877
52.8384	0	851	188	264	175	315	358	351	168	348	350	233	325	336	470	881
52.9613	0	847	190	268	176	317	361	355	167	349	352	233	327	336	471	880
53.0842	0	853	192	270	176	320	364	357	167	352	352	235	330	338	472	871
53.207	0	860	193	273	179	325	367	359	169	352	353	236	330	339	473	881
53.3299	0	851	186	263	173	315	360	347	169	345	350	231	322	336	471	882
53.4528	0	844	186	260	172	311	356	345	168	346	350	230	321	335	470	877
53.5757	0	847	185	261	171	311	355	345	168	344	349	230	321	333	468	867
53.6986	0	858	185	261	172	312	356	348	167	346	349	231	323	334	469	876
53.8214	0	851	188	264	174	313	358	351	167	347	350	232	325	337	469	880
53.9443	0	846	188	267	175	315	360	353	168	350	350	233	326	338	470	878
54.0672	0	850	190	270	176	319	363	357	167	350	352	235	329	338	472	872
54.1901	0	859	193	273	178	324	367	359	167	352	353	236	330	340	474	881
54.313	0	850	186	264	174	315	362	348	169	346	351	232	323	338	473	883
54.4358	0	842	184	260	171	309	356	345	168	344	349	230	320	335	470	878
54.5587	0	847	183	259	170	310	354	345	168	344	350	230	320	335	469	868
54.6816	0	855	183	259	170	309	355	347	168	345	349	231	321	336	469	877
54.8045	0	849	185	263	172	310	357	349	167	346	350	233	324	336	469	881
54.9274	0	845	187	265	172	314	359	352	167	348	351	233	325	338	471	878
55.0502	0	846	189	268	174	317	362	355	168	350	352	235	327	339	472	872
55.1731	0	857	190	271	175	320	365	357	168	351	353	237	330	341	473	880
55.296	0	848	188	266	173	318	364	351	169	347	352	233	325	339	473	884
55.4189	0	841	184	260	170	311	358	348	169	345	350	231	321	338	471	880
55.5418	0	844	184	260	169	310	357	346	168	344	351	231	321	336	469	870
55.6646	0	851	183	259	169	309	356	348	167	346	350	232	322	338	469	879
55.7875	0	843	184	262	171	312	358	350	168	347	349	233	324	339	470	882
55.9104	0	837	186	265	172	314	361	354	168	349	352	235	326	340	471	879
56.0333	0	837	188	269	173	316	364	355	168	351	354	235	328	341	473	874
56.1562	0	848	190	271	174	322	366	359	168	353	355	238	331	343	473	883
56.279	0	834	189	268	173	320	368	353	170	350	354	234	326	341	474	884
56.4019	0	832	185	262	169	312	362	349	169	348	353	233	323	340	472	881
56.5248	0	834	185	261	168	313	360	348	169	348	353	233	323	340	472	873
56.6477	0	844	184	263	170	313	360	350	168	349	353	234	324	340	472	883
56.7706	0	832	187	266	172	315	363	354	169	350	353	236	327	342	473	890
56.8934	0	830	189	269	171	318	365	356	169	352	355	236	328	343	475	882
57.0163	0	835	190	272	174	322	367	360	170	354	357	239	330	345	476	879
57.1392	0	847	192	274	175	325	372	362	170	355	358	239	331	345	478	890
57.2621	0	829	186	264	170	316	366	352	169	351	356	235	324	343	476	889
57.385	0	828	186	263	170	313	362	351	171	348	355	233	323	343	474	883
57.5078	0	833	186	262	169	313	361	349	170	349	355	234	324	343	474	878
57.6307	0	844	186	264	170	313	363	353	169	351	355	236	326	343	474	886
57.7536	0	828	187	267	172	316	365	356	169	352	354	237	327	344	476	892
57.8765	0	831	190	270	172	319	367	359	170	354	357	238	329	346	476	886
57.9994	0	833	192	274	174	322	370	362	170	355	359	239	332	347	477	879
58.1222	0	845	192	272	175	324	372	359	171	354	358	238	330	346	477	890
58.2451	0	827	186	262	170	315	365	351	171	350	355	235	322	343	476	892
58.368	0	828	185	262	169	312	362	349	170	348	354	233	322	342	474	885
58.4909	0	831	184	261	168	310	359	350	170	348	355	234	323	342	474	878
58.6138	0	843	185	263	169	312	362	353	170	350	355	234	324	343	474	887
58.7366	0	828	187	265	170	315	363	354	170	352	354	235	327	344	474	893
58.8595	0	831	189	269	172	316	366	358	170	354	357	236	328	345	475	888
58.9824	0	833	191	273	172	320	368	359	169	356	357	239	331	346	477	879
59.1053	0	846	191	272	173	325	371	358	170	355	357	238	330	345	478	890
59.2282	0	828	186	263	169	314	364	347	170	349	353	234	321	343	476	890
59.351	0	829	184	260	167	310	360	347	170	348	354	233	320	342	474	883
59.4739	0	832	184	261	166	309	358	347	169	348	353	233	321	342	472	876
59.5968	0	844	183	260	168	309	359	349	168	349	353	234	324	341	472	886
59.7197	0	828	186	263	168	312	362	351	168	350	353	234	326	342	473	891
59.8426	0	830	187	267	170	314	364	354	168	352	355	235	328	344	474	884
59.9654	0	833	190	270	171	318	366	357	169	353	356	237	330	345	474	878
60.0883	0	846	191	274	172	321	370	361	168	355	356	239	332	346	476	888
60.2112	0	826	187	267	171	318	369	353	170	350	355	236	326	343	476	890
60.3341	0	827	185	260	166	312	361	349	169	348	354	233	322	342	473	883
60.457	0	829	185	261	166	310	360	347	168	348	352	232	322	340	472	874
60.5798	0	840	184	261	166	309	360	347	168	349	351	233	324	341	471	885
60.7027	0	825	186	263	169	312	361	351	168	350	352	234	325	342	472	891
60.8256	0	827	187	267	170	314	364	354	167	351	353	235	328	343	472	883
60.9485	0	830	188	270	171	317	367	357	168	354	355	237	329	344	474	876
61.0714	0	843	191	273	171	321	370	359	167	356	355	239	333	346	475	886
61.1942	0	830	190	271	171	321	370	354	169	352	354	235	327	344	475	890
61.3171	0	824	186	264	167	312	365	349	168	350	354	233	325	342	472	882
61.44	0	824	186	264	166	313	363	349	168	350	353	234	324	342	472	876
61.5629	0	837	187	264	166	312	363	350	167	350	352	234	325	342	473	885
61.6858	0	824	187	266	169	314	365	353	168	351	353	235	328	343	472	888
61.8086	0	825	189	269	169	316	367	357	168	354	356	238	329	344	474	883
61.9315	0	828	191	273	172	320	369	361	167	355	356	238	332	346	475	879
62.0544	0	836	193	276	174	324	373	361	168	356	357	239	332	346	475	888
62.1773	0	827	187	266	169	315	368	352	170	351	355	235	325	343	474	890
62.3002	0	822	186	264	167	314	365	350	169	350	355	235	325	342	473	885
62.423	0	826	187	264	166	312	364	351	169	350	354	234	325	342	472	876
62.5459	0	833	187	265	168	313	365	354	169	352	354	235	326	343	472	882
62.6688	0	827	189	267	170	316	367	356	168	353	355	237	329	344	472	890
62.7917	0	821	191	271	171	318	369	359	168	354	356	238	331	345	474	889
62.9146	0	829	193	275	173	321	372	362	168	357	359	239	333	346	475	876
63.0374	0	834	193	274	173	322	373	359	170	354	357	238	330	345	475	890
63.1603	0	825	186	264	167	315	366	351	169	350	355	234	323	343	473	889
63.2832	0	820	186	262	166	312	363	350	169	349	354	234	323	342	472	883
63.4061	0	824	185	262	167	311	362	352	168	349	355	234	325	343	470	877
63.529	0	832	186	264	168	313	365	353	168	351	355	235	326	344	471	885
63.6518	0	826	188	267	169	315	366	355	168	352	355	236	328	343	471	888
63.7747	0	821	190	271	170	319	368	358	169	353	358	238	330	344	472	886
63.8976	0	828	192	274	174	321	371	363	169	356	359	239	333	346	473	882
64.0205	0	824	190	269	171	319	371	355	170	352	357	236	326	343	474	883
64.1434	0	825	185	262	166	310	363	347	169	349	354	234	321	341	470	887
64.2662	0	817	185	262	166	309	361	349	169	347	353	232	321	341	467	881
64.3891	0	824	185	261	165	309	360	349	168	348	354	233	324	341	467	875
64.512	0	825	185	263	167	310	362	352	168	350	353	234	325	341	467	881
64.6349	0	827	188	266	169	312	364	354	168	351	354	235	327	342	468	885
64.7578	0	822	189	270	170	316	367	357	167	353	356	236	330	344	469	882
64.8806	0	827	192	272	171	320	369	361	169	354	358	238	332	345	470	880
65.0035	0	832	188	269	170	317	369	354	169	351	356	236	325	343	469	881
65.1264	0	821	184	262	166	311	363	349	168	348	353	232	321	340	466	883
65.2493	0	814	185	261	165	310	361	349	167	347	353	232	322	340	465	878
65.3722	0	820	185	262	166	309	362	348	168	349	353	233	324	340	463	873
65.495	0	826	185	264	168	311	363	352	167	350	352	234	325	340	464	878
65.6179	0	818	187	268	169	312	365	354	167	352	353	235	327	341	465	882
65.7408	0	815	189	271	170	317	368	358	167	354	355	235	330	344	467	880
65.8637	0	819	191	274	172	321	371	359	168	353	356	237	331	342	468	876
65.9866	0	823	186	264	166	313	366	349	169	349	353	233	324	341	465	877
66.1094	0	815	184	263	166	311	365	347	168	349	353	233	323	340	463	880
66.2323	0	809	184	263	167	308	363	351	169	350	353	233	324	339	463	876
66.3552	0	815	184	264	167	311	365	353	168	350	353	235	325	341	464	865
66.4781	0	822	187	268	168	314	367	356	168	352	355	235	328	341	465	876
66.601	0	817	188	271	170	316	369	358	168	354	356	237	330	343	465	881
66.7238	0	810	190	274	173	321	372	361	169	355	358	237	331	344	467	881
66.8467	0	812	185	264	167	312	367	351	168	350	355	234	323	341	465	869
66.9696	0	818	184	264	167	312	364	350	169	350	355	233	324	340	463	876
67.0925	0	810	185	264	166	309	363	350	169	350	353	232	325	340	462	878
67.2154	0	803	184	265	168	312	365	354	168	351	354	234	326	341	462	877
67.3382	0	814	187	268	169	315	367	356	168	353	355	235	326	342	464	867
67.4611	0	820	188	271	170	315	369	357	167	354	356	237	329	343	464	875
67.584	0	812	189	273	172	320	372	359	168	355	357	237	329	342	465	881
67.7069	0	804	184	263	166	312	366	349	168	349	355	231	321	340	464	872
67.8298	0	808	183	261	166	309	362	348	169	348	354	232	320	339	461	865
67.9526	0	816	183	261	165	307	360	348	168	348	353	231	321	338	460	873
68.0755	0	809	182	261	167	308	361	349	168	349	353	233	323	339	460	876
68.1984	0	804	184	264	169	311	363	353	169	350	354	234	325	340	460	876
68.3213	0	811	185	267	169	313	366	356	168	352	355	235	327	342	462	866
68.4442	0	817	189	270	171	318	368	358	168	354	356	237	329	341	462	871
68.567	0	808	183	264	166	311	364	347	169	347	354	232	320	339	461	876
68.6899	0	802	180	258	165	306	358	345	169	345	353	231	316	336	459	871
68.8128	0	805	180	259	164	305	357	344	168	345	353	229	317	337	457	859
68.9357	0	815	180	258	166	305	357	348	167	346	352	231	320	336	456	869
69.0586	0	809	182	262	167	307	359	349	167	347	352	231	321	338	457	873
69.1814	0	804	183	264	168	309	361	352	167	348	353	232	323	339	458	870
69.3043	0	808	183	267	169	312	364	355	167	350	355	234	326	340	460	863
69.4272	0	817	186	270	171	317	367	356	169	350	355	234	326	340	460	872
69.5501	0	806	180	259	166	307	359	345	168	345	351	229	316	338	458	873
69.673	0	800	179	257	165	303	357	344	167	343	352	228	316	336	456	868
69.7958	0	803	179	258	167	301	355	345	167	344	350	229	317	335	454	859
69.9187	0	814	179	259	167	305	356	348	166	345	350	230	319	336	455	868
70.0416	0	802	181	263	169	306	358	349	167	347	351	231	321	338	456	872
70.1645	0	802	183	265	170	310	361	352	167	349	353	232	324	338	458	868
70.2874	0	806	184	268	171	313	365	356	167	350	355	235	326	340	459	860
70.4102	0	817	186	268	173	316	368	356	169	350	354	234	325	339	459	871
70.5331	0	800	179	261	167	308	361	346	167	345	352	230	318	337	457	871
70.656	0	801	180	261	166	306	358	346	168	345	352	229	319	336	457	867
70.7789	0	804	180	259	168	304	358	348	167	346	351	229	319	336	456	859
70.9018	0	816	180	261	169	306	359	350	167	347	352	231	322	338	457	869
71.0246	0	803	182	264	169	309	361	353	167	348	353	232	323	338	459	875
71.1475	0	805	183	267	172	312	364	356	168	350	355	233	325	339	460	869
71.2704	0	811	186	270	173	318	368	359	169	352	357	234	328	340	463	864
71.3933	0	819	183	264	168	313	365	350	169	347	355	231	320	338	461	872
71.5162	0	805	181	261	168	308	360	348	168	346	354	230	320	338	460	873
71.639	0	806	182	261	169	306	360	351	168	347	355	230	320	338	459	868
71.7619	0	811	181	261	170	308	360	354	168	348	355	232	322	339	461	861
71.8848	0	825	183	265	171	312	362	357	168	349	355	233	323	339	462	871
72.0077	0	811	184	268	171	315	365	359	168	350	356	233	326	340	465	880
72.1306	0	812	186	271	173	318	368	362	169	353	360	235	328	342	466	875
72.2534	0	817	188	273	176	321	370	362	170	352	359	234	327	342	468	864
72.3763	0	829	181	261	170	309	362	351	168	347	356	229	320	339	466	875
72.4992	0	813	181	260	169	309	360	351	168	347	355	230	319	338	464	876
72.6221	0	815	180	260	170	307	359	353	168	345	356	229	320	338	464	871
72.745	0	821	181	261	171	309	361	354	167	348	357	231	322	339	465	864
72.8678	0	835	182	264	172	311	363	357	167	349	356	232	325	340	467	875
72.9907	0	819	184	268	173	315	364	359	168	350	357	233	326	342	468	881
73.1136	0	823	186	271	174	318	367	364	169	352	360	234	329	343	470	876
73.2365	0	824	186	269	175	318	369	359	170	349	359	233	325	341	469	867
73.3594	0	835	179	260	169	308	361	351	169	345	355	228	320	338	467	876
73.4822	0	819	179	258	168	307	357	349	168	345	354	228	319	338	465	878
73.6051	0	822	179	258	168	305	357	350	168	345	354	229	321	338	464	872
73.728	0	827	180	260	169	306	359	352	168	345	354	230	322	337	465	860
73.8509	0	839	181	263	170	310	360	355	167	347	354	231	325	338	465	874
73.9738	0	823	183	267	173	313	364	357	167	350	356	232	326	340	466	879
74.0966	0	825	185	270	174	315	366	362	168	351	358	234	329	341	468	874
74.2195	0	825	184	268	174	316	367	355	169	349	356	231	326	339	468	864
74.3424	0	835	179	260	168	307	360	349	167	345	353	228	320	337	466	875
74.4653	0	819	178	258	168	305	358	347	167	343	352	228	320	336	464	877
74.5882	0	820	178	258	167	304	357	349	167	344	352	228	322	336	463	869
74.711	0	824	179	261	169	307	358	352	167	345	353	230	324	336	465	860
74.8339	0	837	181	264	171	309	361	355	166	348	352	230	327	338	465	872
74.9568	0	823	182	268	172	312	363	358	165	350	353	232	330	338	466	878
75.0797	0	825	186	270	174	317	367	361	166	351	356	234	332	340	468	874
75.2026	0	826	182	266	172	314	366	355	167	348	355	231	325	337	466	862
75.3254	0	837	179	260	168	307	360	349	166	345	352	229	323	335	466	873
75.4483	0	820	180	260	166	308	359	348	166	344	352	228	323	334	463	874
75.5712	0	822	179	260	169	306	359	352	166	345	352	228	325	335	463	869
75.6941	0	825	180	264	170	308	361	354	166	347	352	230	327	336	465	858
75.817	0	837	182	266	172	311	364	358	165	348	353	231	329	336	466	872
75.9398	0	823	184	270	171	315	366	361	166	351	353	232	331	338	467	876
76.0627	0	822	185	270	174	318	369	361	167	351	355	230	330	337	467	869
76.1856	0	826	179	261	168	309	362	351	167	346	352	227	324	334	465	857
76.3085	0	838	180	262	168	309	361	352	166	346	352	228	325	334	464	871
76.4314	0	823	180	262	169	308	361	353	166	346	351	229	325	334	463	874
76.5542	0	824	181	264	170	310	362	357	165	347	353	229	328	335	464	869
76.6771	0	831	183	268	172	314	365	359	165	349	354	231	330	336	465	857
76.8	0	843	185	271	173	316	367	361	165	351	353	232	332	337	466	877
76.9229	0	828	188	273	175	321	371	364	166	352	356	233	333	337	468	875
77.0458	0	823	182	264	170	313	366	354	167	347	353	228	324	334	466	869
77.1686	0	829	180	261	167	309	361	351	165	345	353	227	323	334	464	856
77.2915	0	839	181	261	167	308	360	349	165	345	350	227	324	333	463	875
77.4144	0	830	180	261	170	308	360	354	165	345	351	227	326	334	461	873
77.5373	0	824	182	265	169	311	363	357	165	348	351	229	328	334	463	869
77.6602	0	832	184	268	171	314	365	359	165	348	352	230	329	335	464	857
77.783	0	843	186	273	173	317	368	362	165	350	354	232	333	337	466	877
77.9059	0	829	186	269	172	319	368	359	167	348	353	229	328	336	466	874
78.0288	0	821	180	259	167	308	361	350	165	344	350	226	321	332	464	866
78.1517	0	828	179	260	165	306	359	349	166	343	348	226	321	332	461	858
78.2746	0	838	178	259	165	306	358	349	165	343	348	226	323	331	460	873
78.3974	0	827	179	261	167	308	360	352	164	344	349	227	325	332	461	865
78.5203	0	822	181	264	168	309	362	355	164	346	349	227	327	333	463	867
78.6432	0	830	183	267	169	312	364	358	164	347	351	230	330	334	463	861
78.7661	0	842	186	271	171	318	368	360	164	350	351	231	333	335	465	875
78.889	0	830	183	266	169	314	366	352	166	346	349	228	326	333	464	866
79.0118	0	816	178	259	165	306	360	346	165	343	347	226	321	331	461	864
79.1347	0	825	178	258	163	306	358	346	165	342	347	225	322	330	459	857
79.2576	0	835	178	259	165	304	358	349	164	343	347	226	323	331	459	873
79.3805	0	831	179	261	165	307	360	352	163	344	348	226	326	331	460	864
79.5034	0	819	181	264	167	310	363	354	164	347	349	227	327	333	460	862
79.6262	0	827	183	267	168	313	365	357	164	348	350	230	330	334	461	860
79.7491	0	838	185	272	170	317	368	361	163	350	352	231	332	336	464	874
79.872	0	827	181	265	167	315	366	354	165	346	349	227	326	332	462	864
79.9949	0	815	178	260	164	308	361	350	164	343	348	225	323	330	459	860
80.1178	0	821	179	261	165	307	360	350	164	344	347	225	324	330	458	857
80.2406	0	831	178	261	165	307	359	351	162	344	347	225	325	330	458	867
80.3635	0	826	178	264	166	309	363	352	163	346	346	226	327	329	459	862
80.4864	0	817	180	265	166	311	365	356	163	347	348	227	329	331	460	856
80.6093	0	823	182	269	168	315	367	359	163	349	349	228	331	331	461	860
80.7322	0	830	185	270	168	319	369	356	163	348	349	228	330	332	461	868
80.855	0	822	178	260	163	309	363	348	163	343	344	224	324	329	458	858
80.9779	0	806	179	262	163	307	362	345	163	343	343	224	324	328	456	855
81.1008	0	820	177	261	161	307	362	345	163	345	344	225	324	327	457	850
81.2237	1	829	178	263	164	309	363	350	162	345	344	225	327	327	456	862
81.3466	0	826	180	266	165	312	365	350	162	347	344	226	329	329	458	856
81.4694	0	810	182	270	167	313	368	356	163	349	346	228	331	331	459	860
81.5923	0	823	185	273	169	320	371	359	163	350	349	229	333	332	461	854
81.7152	0	828	178	264	164	313	368	349	164	344	345	225	324	328	459	864
81.8381	0	821	175	258	161	306	362	345	162	342	343	223	321	326	456	856
81.961	0	807	175	259	160	305	361	345	163	341	343	221	322	326	454	853
82.0838	0	818	176	260	161	305	360	347	162	343	342	223	323	325	452	848
82.2067	0	826	178	262	162	307	363	345	162	344	340	225	326	326	453	859
82.3296	0	826	181	266	162	308	367	343	161	345	337	224	328	327	454	852
82.4525	0	813	183	268	163	311	369	346	161	348	339	227	330	330	456	853
82.5754	0	819	185	273	165	315	373	348	162	349	341	228	332	330	457	850
82.6982	0	818	176	260	160	306	367	337	163	344	336	223	322	326	454	852
82.8211	0	809	175	257	157	302	362	333	162	341	335	222	319	325	451	849
82.944	0	802	174	257	155	300	359	334	162	342	336	221	320	323	450	851
83.0669	0	808	175	258	158	300	360	337	161	341	336	222	322	323	449	847
83.1898	0	810	175	260	158	303	363	341	161	344	338	223	323	324	450	845
83.3126	0	806	178	263	160	307	365	345	161	344	340	224	326	325	451	854
83.4355	0	804	180	268	161	309	368	349	162	346	343	225	329	328	453	853
83.5584	0	806	182	269	164	315	371	351	162	348	344	227	329	328	454	851
83.6813	0	805	175	259	157	305	364	340	163	342	339	222	321	325	451	847
83.8042	0	801	173	257	157	302	360	339	162	341	339	221	319	324	450	851
83.927	0	792	174	257	156	301	359	338	162	340	340	221	319	322	449	849
84.0499	0	796	175	260	158	301	359	342	161	341	340	222	322	324	449	847
84.1728	0	806	175	261	158	305	361	345	161	342	340	223	323	325	450	852
84.2957	0	805	178	264	161	307	363	349	162	344	342	224	326	327	452	854
84.4186	0	798	181	268	163	311	365	353	162	346	345	226	329	328	454	852
84.5414	0	805	182	269	165	314	368	352	163	346	346	225	327	328	455	856
84.6643	0	806	175	260	158	305	361	344	163	341	342	222	320	325	451	854
84.7872	0	802	177	259	160	303	358	345	162	342	343	222	321	326	451	858
84.9101	0	806	175	260	160	303	358	345	163	342	343	221	320	326	451	852
85.033	0	809	177	262	161	305	360	348	162	343	343	223	323	327	452	851
85.1558	0	810	180	265	162	307	362	349	163	345	344	225	326	329	454	856
85.2787	0	808	181	268	163	311	364	353	162	346	346	227	328	331	455	863
85.4016	0	811	185	271	166	315	367	356	163	348	349	229	330	333	457	857
85.5245	0	808	182	267	163	313	367	350	164	344	347	225	324	330	457	857
85.6474	0	808	177	260	159	305	359	343	163	341	344	222	320	328	454	857
85.7702	0	804	177	258	159	306	358	342	163	342	345	222	319	329	454	860
85.8931	0	810	178	260	161	302	356	346	162	341	344	223	321	330	455	859
86.016	0	813	179	262	162	307	359	348	162	343	345	225	322	330	455	856
86.1389	0	808	182	264	163	309	362	350	162	345	346	226	325	332	457	866
86.2618	0	812	184	269	165	312	364	352	163	346	347	227	327	334	458	863
86.3846	0	820	187	271	167	315	368	356	163	349	349	229	328	335	460	863
86.5075	0	819	184	268	165	313	367	348	164	344	347	225	322	334	460	864
86.6304	0	816	180	260	161	304	359	343	164	341	344	223	318	332	458	866
86.7533	0	812	180	260	160	305	356	342	164	340	345	223	318	331	457	864
86.8762	0	820	181	260	162	303	355	345	163	341	346	224	318	333	456	862
86.999	0	821	182	263	164	306	357	348	164	342	346	226	321	334	458	865
87.1219	0	822	184	265	165	308	359	351	164	344	347	226	323	335	460	870
87.2448	0	818	186	270	167	312	363	354	164	346	350	229	326	337	461	871
87.3677	0	825	189	272	168	318	366	358	164	349	351	230	328	338	465	861
87.4906	0	827	186	269	168	315	365	351	165	344	350	227	323	336	463	873
87.6134	0	821	182	261	164	307	358	345	164	341	348	224	319	334	460	872
87.7363	0	816	183	261	164	306	357	346	164	342	348	225	319	336	460	871
87.8592	0	819	183	262	165	304	357	348	165	342	348	227	319	335	461	860
87.9821	0	833	185	264	166	307	358	350	164	343	348	227	321	336	461	875
88.105	0	818	187	267	166	312	362	351	165	345	350	228	324	338	464	879
88.2278	0	819	189	271	168	314	363	355	164	347	352	230	326	340	465	875
88.3507	0	826	191	274	173	318	368	358	166	349	354	231	328	340	467	864
88.4736	0	833	186	265	166	312	363	349	166	345	351	228	321	337	466	882
88.5965	0	823	185	265	166	309	360	348	166	344	350	227	321	338	464	880
88.7194	0	819	186	264	166	308	359	351	166	343	351	226	322	339	465	876
88.8422	0	827	186	265	168	309	361	352	166	346	352	229	322	338	465	870
88.9651	0	837	188	269	169	314	364	355	165	347	352	230	325	340	467	886
89.088	0	826	189	271	170	316	366	358	166	348	354	231	327	342	469	881
89.2109	0	824	192	275	173	319	369	362	166	351	357	234	329	344	470	879
89.3338	0	829	189	272	171	318	368	355	168	347	355	231	324	341	470	874
89.4566	0	837	186	264	168	311	362	348	167	345	352	228	321	340	467	888
89.5795	0	830	186	264	167	311	360	349	167	344	352	227	321	339	467	880
89.7024	0	821	186	264	168	309	360	353	166	346	352	228	321	340	467	875
89.8253	0	829	186	266	169	312	363	355	167	347	354	230	324	341	468	877
89.9482	0	839	188	269	171	314	364	356	166	348	354	231	327	342	469	888
90.071	0	837	190	273	172	318	368	360	167	350	355	232	328	343	471	883
90.1939	0	819	194	276	174	323	370	363	167	351	358	233	329	344	472	879
90.3168	0	831	188	267	169	316	367	351	168	346	355	230	323	341	471	876
90.4397	0	838	186	262	167	309	361	348	167	345	352	228	319	339	468	889
90.5626	0	834	184	263	167	309	358	348	167	343	352	228	320	339	467	879
90.6854	0	817	185	263	168	307	358	351	166	344	353	227	322	338	467	877
90.8083	0	831	185	265	169	311	361	354	166	346	353	229	324	339	467	875
90.9312	0	840	187	268	170	313	363	356	167	347	353	231	326	340	468	890
91.0541	0	836	189	272	173	316	366	358	166	349	353	231	328	341	469	880
91.177	0	826	192	274	174	320	369	362	166	350	356	233	330	342	471	882
91.2998	0	831	189	271	173	318	369	355	168	347	353	230	325	340	471	878
91.4227	0	838	184	262	168	310	361	348	166	344	351	227	320	338	468	881
91.5456	0	833	183	263	167	309	359	348	167	343	350	227	321	336	467	878
91.6685	0	829	184	262	168	306	360	351	166	343	350	227	322	337	465	877
91.7914	0	831	185	265	169	309	362	353	165	346	351	228	324	337	466	875
91.9142	0	838	187	268	170	312	364	355	164	347	350	230	327	338	467	877
92.0371	0	833	189	272	173	315	367	358	165	349	353	230	328	340	469	882
92.16	0	831	190	275	173	319	370	361	165	351	354	233	331	341	470	877
92.2829	0	832	190	274	171	321	371	357	166	349	353	231	328	339	470	877
92.4058	0	835	185	265	168	311	364	350	166	345	350	227	322	337	468	875
92.5286	0	831	184	265	168	311	362	351	165	344	350	226	322	336	466	881
92.6515	0	826	185	265	169	307	361	352	165	345	350	227	324	337	466	876
92.7744	0	828	186	267	170	312	365	354	165	347	351	229	326	337	467	874
92.8973	0	838	188	271	172	314	366	357	165	349	352	229	328	338	467	879
93.0202	0	835	189	275	173	318	369	360	165	350	353	231	330	339	469	881
93.143	0	828	193	277	176	321	371	364	166	352	355	232	332	340	470	876
93.2659	0	834	188	270	170	317	370	354	166	346	352	229	326	338	470	878
93.3888	0	836	186	265	169	313	365	351	166	345	350	227	324	337	468	881
93.5117	0	831	186	266	170	313	364	354	166	345	351	227	325	336	467	880
93.6346	0	833	185	266	170	312	364	355	165	348	352	228	326	337	467	875
93.7574	0	836	188	271	173	314	367	359	164	349	353	229	329	338	468	876
93.8803	0	838	189	273	173	317	369	361	165	349	353	230	331	339	470	878
94.0032	0	834	191	277	175	322	372	365	165	351	355	232	333	340	470	883
94.1261	0	836	194	279	177	326	375	367	166	353	357	233	334	341	471	879
94.249	0	835	186	268	172	317	370	355	166	347	353	228	325	338	470	875
94.3718	0	829	185	265	170	313	365	351	165	345	350	227	324	336	469	874
94.4947	0	832	185	266	169	312	364	351	166	345	351	227	324	335	467	875
94.6176	0	835	186	267	171	311	364	356	165	346	351	227	325	335	467	876
94.7405	0	835	186	269	172	314	367	358	164	348	352	228	328	337	467	873
94.8634	0	833	188	273	174	316	369	360	165	350	351	230	331	337	467	880
94.9862	0	832	191	276	175	320	371	363	165	352	353	230	333	338	469	878
95.1091	0	836	194	278	176	324	374	366	165	353	356	233	334	339	470	876
95.232	0	834	187	269	171	317	371	356	166	347	352	227	326	335	470	875
95.3549	0	834	184	264	169	310	365	352	165	345	349	226	323	333	466	877
95.4778	0	830	183	264	167	311	363	351	165	344	349	225	324	333	465	872
95.6006	0	835	183	266	170	310	364	354	165	345	349	226	325	332	464	862
95.7235	0	842	185	268	171	312	366	356	163	347	349	228	327	333	466	871
95.8464	0	831	186	271	172	315	368	359	164	348	351	227	330	334	465	876
95.9693	0	833	189	275	173	319	370	362	164	350	352	229	331	336	467	870
96.0922	0	835	191	278	176	323	373	365	165	351	353	231	333	337	468	863
96.215	0	845	185	268	169	316	369	354	165	346	349	226	325	333	467	873
96.3379	0	829	184	265	168	312	364	352	165	344	348	225	324	332	465	876
96.4608	0	827	184	266	168	310	364	352	164	344	348	225	324	331	463	870
96.5837	0	835	184	266	169	309	364	355	164	345	348	225	326	333	464	857
96.7066	0	845	185	268	171	314	366	358	163	347	349	227	328	334	465	877
96.8294	0	835	187	272	172	316	368	360	163	348	350	229	330	334	466	869
96.9523	0	830	189	276	173	321	371	363	164	350	353	229	333	335	467	869
97.0752	0	836	190	275	175	323	372	361	165	349	353	230	330	335	468	864
97.1981	0	845	182	266	168	313	366	353	165	345	349	225	325	332	465	878
97.321	0	837	184	266	168	313	364	352	163	344	349	225	325	332	464	869
97.4438	0	827	183	267	170	310	365	356	163	344	349	225	325	332	464	865
97.5667	0	834	185	269	171	314	366	357	164	347	350	227	327	333	465	866
97.6896	0	844	187	271	172	316	367	359	163	348	351	228	329	334	467	877
97.8125	0	841	189	276	174	319	370	364	163	350	353	229	331	337	467	872
97.9354	0	825	191	279	175	323	373	366	164	351	354	231	333	339	469	869
98.0582	0	836	188	274	174	321	372	360	165	348	354	228	329	337	470	867
98.1811	0	843	183	265	170	312	366	353	164	344	350	226	323	334	467	880
98.304	0	840	184	265	168	312	363	351	164	344	350	225	323	334	466	871
98.4269	0	827	183	265	169	310	363	353	164	345	351	225	324	334	466	871
98.5498	0	838	185	267	171	312	365	357	164	345	351	228	326	336	467	866
98.6726	0	844	187	269	172	313	367	359	163	347	352	229	327	336	468	880
98.7955	0	841	189	273	174	318	369	362	164	349	353	229	331	338	469	875
98.9184	0	831	191	277	176	321	372	366	164	351	356	232	332	339	471	874
99.0413	0	838	189	273	173	320	372	359	166	347	354	228	327	338	471	871
99.1642	0	844	183	265	169	311	364	352	164	343	351	224	321	334	468	872
99.287	0	839	185	264	169	310	363	352	165	343	351	225	321	335	466	872
99.4099	0	834	183	265	169	309	361	354	165	343	351	226	322	336	466	874
99.5328	0	840	185	267	171	311	365	356	164	345	351	227	325	337	468	871
99.6557	0	844	186	271	172	314	366	358	163	347	352	228	326	338	469	872
99.7786	0	840	189	273	172	318	368	361	164	348	355	229	329	340	470	880
99.9014	0	835	191	278	176	321	371	365	165	350	356	232	331	341	471	876
100.024	0	832	188	273	174	319	370	359	166	347	354	227	326	339	471	873
100.147	0	842	184	265	169	312	364	351	164	344	351	227	322	337	468	875
100.27	0	838	184	265	170	311	363	352	165	343	352	226	322	337	468	874
100.393	0	831	185	265	170	309	362	355	165	345	352	227	323	337	469	876
100.516	0	835	185	268	171	313	365	358	165	346	353	229	326	338	469	875
100.639	0	842	187	271	173	314	367	359	164	346	353	230	327	340	470	879
100.762	0	839	190	274	174	318	368	364	164	349	354	232	329	341	471	881
100.884	0	834	191	276	177	323	373	365	166	349	357	231	329	342	472	875
101.007	0	838	184	265	171	313	366	353	166	344	353	227	321	340	470	874
101.13	0	843	185	266	169	311	364	354	165	345	353	227	322	338	469	880
101.253	0	838	184	265	169	309	363	354	165	345	352	227	323	338	469	882
101.376	0	841	185	267	171	312	365	358	163	346	354	229	325	339	469	877
101.499	0	843	186	271	173	315	367	359	165	348	354	230	327	341	471	877
101.622	0	844	188	274	173	318	369	362	164	349	355	231	329	341	471	882
101.745	0	841	191	277	175	323	372	366	165	351	357	232	331	343	473	885
101.868	0	841	186	272	172	317	371	359	167	347	355	228	323	340	472	880
101.99	0	842	181	262	168	311	364	353	165	344	352	227	320	339	470	876
102.113	0	841	182	263	168	308	362	351	164	343	351	225	320	336	468	873
102.236	0	838	181	264	169	308	362	355	164	345	351	225	323	336	466	875
102.359	0	842	182	266	170	311	365	356	164	346	353	227	325	336	467	876
102.482	0	841	183	269	170	314	366	358	164	347	352	229	326	338	467	872
102.605	0	837	185	272	172	316	369	361	163	349	352	229	328	339	468	876
102.728	0	840	189	276	174	321	373	363	165	351	354	230	331	339	468	877
102.851	0	839	181	266	169	314	368	352	164	344	350	226	321	335	467	871
102.973	0	838	176	261	166	307	363	348	164	342	348	223	318	333	464	870
103.096	0	832	176	261	164	306	361	347	163	342	346	222	318	331	461	867
103.219	0	832	176	261	165	305	361	351	163	342	347	222	322	331	459	869
103.342	0	836	177	262	166	308	363	353	162	344	347	224	323	331	460	865
103.465	0	838	179	265	167	311	365	355	162	345	348	225	325	332	461	866
103.588	0	838	182	270	168	315	367	359	162	347	349	227	328	333	462	868
103.711	0	834	182	274	171	321	371	361	163	348	351	228	330	333	463	870
103.834	0	835	176	261	165	310	366	349	162	342	346	223	320	330	461	857
103.956	0	841	175	260	162	307	362	347	163	340	345	221	320	329	459	864
104.079	0	833	174	260	162	306	361	346	162	340	343	220	320	328	457	864
104.202	0	831	175	261	163	306	361	349	161	342	344	221	323	328	457	861
104.325	0	833	175	264	164	308	363	353	161	343	345	222	324	329	457	851
104.448	0	843	178	267	166	312	365	355	161	345	345	224	326	330	459	860
104.571	0	835	180	271	168	315	369	359	160	347	346	227	329	331	459	864
104.694	0	828	177	269	167	315	368	354	163	344	346	224	324	328	459	863
104.817	0	832	172	261	162	307	362	347	161	341	344	221	320	327	457	849
104.94	0	839	173	260	162	308	361	347	161	340	342	221	320	327	456	860
105.062	0	833	173	261	163	305	361	350	161	341	342	221	322	326	455	862
105.185	0	830	175	263	164	308	364	353	160	343	344	223	324	328	457	859
105.308	0	831	177	268	165	311	365	355	161	345	345	224	326	329	458	851
105.431	0	845	179	271	167	315	368	357	160	346	347	225	329	331	459	862
105.554	0	829	181	272	169	320	371	359	161	346	348	226	328	331	461	867
105.677	0	827	172	259	162	308	363	348	162	341	345	220	319	328	457	858
105.8	0	831	171	259	161	306	361	346	161	340	343	220	319	327	456	846
105.923	0	840	173	258	162	305	360	346	161	341	343	219	319	327	455	859
106.045	0	827	173	260	163	305	360	349	160	341	343	222	321	327	455	862
106.168	0	828	176	263	164	310	363	352	161	342	344	222	323	328	456	859
106.291	0	832	178	266	165	311	365	355	160	344	346	225	325	331	457	847
106.414	0	846	179	269	167	315	368	358	161	346	347	226	328	332	460	867
106.537	0	827	178	269	166	316	369	355	162	345	347	223	323	330	459	864
106.66	0	824	173	258	161	305	361	346	160	339	344	220	316	327	456	858
106.783	0	831	172	258	160	303	358	345	160	339	344	220	316	327	454	846
106.906	0	843	172	258	161	303	357	345	160	338	343	221	317	327	453	865
107.028	0	832	173	260	162	305	359	349	160	341	342	221	320	328	453	862
107.151	0	827	175	263	163	307	361	352	160	342	345	222	322	329	456	860
107.274	11	836	178	266	165	310	363	354	161	344	346	226	324	331	457	853
107.397	0	847	179	271	167	316	367	358	161	345	349	228	327	332	458	870
107.52	0	831	175	262	163	310	364	349	162	341	345	222	319	330	458	863
107.643	0	826	173	257	160	305	358	345	162	338	345	220	316	329	454	858
107.766	0	833	174	258	160	304	357	345	162	338	344	221	317	329	454	851
107.889	0	842	173	257	161	304	358	349	161	340	344	222	318	328	453	864
108.012	0	830	175	261	163	306	360	351	161	341	345	223	321	330	455	860
108.134	0	829	177	265	164	309	362	354	162	344	347	224	323	331	457	858
108.257	0	836	180	268	166	314	365	357	161	346	349	226	326	334	459	857
108.38	0	846	179	269	167	316	367	355	162	344	347	226	323	332	457	869
108.503	0	837	174	259	162	306	361	347	162	340	345	222	317	331	455	860
108.626	0	826	176	260	163	305	359	349	161	340	347	221	318	330	454	856
108.749	0	833	175	259	162	304	360	351	162	340	346	223	320	331	454	856
108.872	0	841	176	263	164	307	362	352	161	343	347	224	322	331	455	868
108.995	0	838	179	265	165	311	364	354	162	345	348	226	324	333	457	862
109.117	0	829	181	269	167	314	367	359	162	347	351	228	327	334	459	860
109.24	0	832	179	270	166	315	368	356	164	344	349	226	324	333	458	860
109.363	0	839	174	259	161	307	361	348	163	342	347	223	318	332	456	867
109.486	0	834	175	260	163	306	360	349	162	341	346	222	318	330	453	859
109.609	0	817	174	261	163	305	360	351	162	341	347	223	319	331	454	857
109.732	0	832	177	264	164	308	362	354	162	343	347	225	322	332	455	856
109.855	0	840	179	266	166	311	365	355	162	344	348	226	324	333	454	868
109.978	0	837	181	270	167	315	367	358	162	346	349	227	327	334	458	862
110.1	0	818	180	270	168	318	370	358	164	346	350	227	325	333	458	864
110.223	0	828	175	259	163	308	362	347	163	341	347	223	316	331	454	854
110.346	0	836	175	258	162	306	359	346	163	340	346	221	317	329	452	867
110.469	0	832	175	258	162	304	358	348	162	340	345	221	318	329	450	859
110.592	0	821	174	261	164	306	361	351	161	342	346	223	320	330	452	859
110.715	0	831	177	264	165	308	363	354	162	343	347	224	322	331	453	854
110.838	0	838	179	267	167	312	366	355	162	345	347	226	324	333	453	867
110.961	0	835	181	270	169	316	369	359	161	347	350	227	327	333	456	861
111.084	0	825	177	265	166	312	366	352	163	342	347	223	319	330	455	858
111.206	0	827	172	257	163	305	359	346	162	339	345	221	315	329	452	857
111.329	0	834	172	257	161	303	358	345	161	339	343	220	315	328	449	867
111.452	0	830	173	258	163	301	357	347	161	339	344	222	317	327	449	857
111.575	0	826	174	260	164	306	359	350	162	341	345	222	320	329	450	858
111.698	0	827	177	263	165	308	362	352	161	342	345	223	323	329	451	855
111.821	0	840	179	269	166	312	365	355	160	344	345	226	325	331	453	858
111.944	0	835	180	272	169	317	368	360	161	347	348	227	328	333	455	866
112.067	0	823	178	266	168	313	366	352	163	342	347	223	321	330	455	862
112.189	0	826	173	258	163	304	359	345	162	340	344	221	316	329	451	857
112.312	0	832	173	258	162	304	358	344	162	339	342	221	316	328	450	855
112.435	0	827	172	259	163	302	359	347	161	340	344	220	319	328	449	861
112.558	0	824	174	262	164	305	361	350	161	343	345	223	321	329	450	858
112.681	0	823	178	265	166	308	364	353	161	343	345	224	324	331	453	858
112.804	0	833	179	269	168	312	366	356	161	346	346	226	326	334	454	861
112.927	0	831	179	274	169	316	369	361	161	348	350	227	329	334	457	867
113.05	0	820	178	270	168	314	369	354	163	345	348	224	323	332	456	863
113.172	0	821	174	260	164	308	363	348	162	341	346	222	319	331	453	859
113.295	0	830	176	261	164	308	362	347	161	342	345	222	319	330	452	863
113.418	0	827	176	262	165	306	362	351	161	343	346	223	320	331	453	865
113.541	0	821	177	265	168	308	364	354	161	344	348	225	323	332	454	864
113.664	0	824	180	268	168	312	366	357	162	346	348	226	326	334	456	864
113.787	0	833	183	272	170	316	369	359	162	348	350	229	328	336	458	871
113.91	0	828	183	276	173	320	371	360	163	348	351	227	328	335	460	870
114.033	0	821	177	264	166	310	364	352	163	343	349	224	322	333	457	865
114.156	0	830	178	264	167	308	364	353	163	344	348	225	321	334	456	870
114.278	0	834	178	266	169	308	364	353	162	344	348	226	322	334	456	871
114.401	0	829	179	268	169	312	367	357	162	346	349	226	325	336	458	874
114.524	0	826	182	271	171	315	369	360	163	348	351	228	326	337	460	869
114.647	0	836	185	274	173	319	371	363	163	350	352	229	329	339	462	869
114.77	0	841	186	281	174	324	375	364	163	352	353	231	330	339	463	875
114.893	0	831	179	265	170	315	369	353	164	345	350	225	321	336	461	875
115.016	0	833	178	264	167	311	365	352	163	344	350	225	321	335	459	871
115.139	0	835	179	266	168	310	364	353	163	344	349	225	321	336	459	869
115.261	0	835	180	266	170	311	366	357	163	345	350	227	323	336	459	872
115.384	0	832	182	269	171	314	367	359	162	347	351	229	325	338	461	875
115.507	0	837	185	273	172	317	369	363	163	349	352	229	327	339	462	874
115.63	0	841	186	276	174	323	372	366	163	351	355	231	330	341	464	875
115.753	0	830	183	271	172	318	371	358	165	347	353	227	323	337	464	876
115.876	0	831	178	263	169	310	363	352	163	343	350	226	318	336	461	873
115.999	0	836	179	263	167	311	362	350	163	343	348	225	318	335	459	873
116.122	0	837	179	264	169	309	362	353	163	344	349	227	320	336	459	871
116.244	0	833	180	267	171	311	364	356	162	345	349	227	323	338	461	880
116.367	0	833	183	269	171	314	366	359	163	347	351	229	325	339	462	878
116.49	0	841	185	274	172	319	368	361	162	348	353	230	328	339	463	877
116.613	0	841	187	278	175	323	373	365	164	350	354	231	330	339	464	874
116.736	0	836	180	264	170	313	366	352	163	343	350	226	319	337	462	881
116.859	0	831	178	261	168	310	362	351	163	342	349	225	318	336	460	875
116.982	0	837	179	262	168	309	360	352	163	343	349	224	319	335	459	867
117.105	0	846	180	264	169	310	360	352	162	343	348	226	321	336	460	874
117.228	0	839	181	267	171	312	363	355	161	344	350	228	324	338	461	878
117.35	0	835	183	270	173	315	365	359	162	346	351	228	326	338	462	879
117.473	0	842	185	274	174	317	368	362	162	348	354	230	328	341	463	870
117.596	0	849	187	276	176	322	372	363	163	348	353	230	328	339	465	880
117.719	0	840	179	263	170	311	364	352	162	343	350	226	318	336	463	880
117.842	0	836	180	263	169	310	361	351	162	343	350	226	319	336	461	875
117.965	0	838	180	264	169	308	360	352	162	342	349	225	319	336	460	866
118.088	0	851	181	265	171	309	362	356	162	345	349	226	322	336	461	877
118.211	0	836	182	269	172	312	363	358	162	344	350	228	324	338	463	883
118.333	0	835	186	272	175	315	367	361	162	347	352	229	326	339	464	878
118.456	0	842	188	275	175	320	369	366	163	349	354	230	328	340	465	867
118.579	0	852	185	273	174	320	370	359	163	347	352	229	324	338	465	885
118.702	0	840	180	264	170	311	363	353	163	342	349	225	320	336	462	875
118.825	0	843	181	265	171	311	362	355	163	343	350	225	321	336	461	874
118.948	0	811	183	266	172	310	362	356	162	344	350	226	322	336	461	871
119.071	0	737	184	268	173	314	365	358	161	347	350	227	324	337	462	862
119.194	0	687	186	268	172	317	368	361	160	348	350	228	327	337	462	854
119.316	0	663	189	272	173	320	371	364	161	351	351	230	330	340	464	856
119.439	0	665	188	269	174	322	372	362	162	350	352	228	327	339	465	839
119.562	0	687	182	259	168	312	365	355	163	345	348	225	322	337	463	851
119.685	0	669	178	258	168	312	364	356	162	345	349	224	322	336	462	849
119.808	0	706	180	262	169	311	364	358	163	346	350	225	322	337	462	863
119.931	0	740	181	264	171	313	365	359	161	346	350	227	324	337	463	863
120.054	0	704	184	265	171	316	367	362	162	347	351	227	326	338	464	879
120.177	0	677	185	268	173	320	370	366	161	349	352	229	329	340	465	872
120.3	0	657	185	266	172	318	370	361	164	347	352	227	325	338	466	867
120.422	0	652	180	258	167	311	363	353	162	344	349	224	318	335	464	855
120.545	0	663	179	257	168	310	362	355	162	344	349	223	320	336	462	853
120.668	0	709	179	257	169	308	362	356	161	345	349	224	321	335	461	848
120.791	0	715	181	260	170	312	363	361	161	347	350	225	324	336	462	841
120.914	0	707	182	262	171	314	367	362	162	347	351	227	325	338	463	852
121.037	0	705	183	264	172	320	369	364	162	349	351	228	327	339	465	853
121.16	0	691	179	259	168	313	365	355	162	344	349	223	321	336	463	856
121.283	0	688	179	256	166	311	361	353	162	342	348	223	318	335	462	850
121.405	0	693	177	256	167	309	361	353	162	344	348	223	320	335	461	852
121.528	0	713	178	258	169	309	363	356	161	344	348	225	322	337	462	860
121.651	0	722	181	262	169	313	365	359	161	346	349	227	324	337	463	865
121.774	0	715	182	265	172	317	368	364	161	348	352	227	326	339	464	859
121.897	0	717	182	262	171	315	366	357	163	344	350	225	322	338	464	865
122.02	0	717	179	258	168	310	361	354	161	343	348	224	320	336	462	868
122.143	0	725	179	260	169	310	362	356	162	344	349	224	321	336	461	871
122.266	0	733	179	262	169	310	363	359	162	344	350	225	322	337	463	868
122.388	0	750	183	266	171	314	366	359	161	346	351	227	325	339	464	869
122.511	0	751	186	270	174	319	369	362	162	347	352	228	327	339	464	872
122.634	0	750	180	263	168	312	365	354	163	342	349	224	318	337	464	873
122.757	0	758	180	262	169	307	361	353	161	342	349	223	318	336	462	870
122.88	0	757	180	263	169	309	360	354	161	342	347	222	319	335	461	863
123.003	0	755	181	265	170	311	362	356	161	344	347	225	322	337	462	870
123.126	0	754	183	269	172	314	365	360	162	346	350	226	325	338	462	867
123.249	0	758	185	271	173	318	368	360	162	345	350	225	324	337	464	864
123.372	0	760	178	261	168	308	360	350	161	340	346	221	315	334	461	863
123.494	0	753	178	260	167	307	357	348	161	339	344	220	316	333	459	863
123.617	0	755	179	261	167	305	358	344	160	340	342	221	316	331	458	859
123.74	0	759	179	263	168	306	360	347	160	341	342	222	319	332	458	854
123.863	0	771	181	266	168	308	363	350	159	342	342	223	322	333	459	860
123.986	0	763	183	270	170	313	366	355	159	344	344	225	325	335	460	863
124.109	0	755	181	267	170	313	366	350	161	342	344	223	321	332	460	858
124.232	0	752	174	257	166	304	358	342	160	338	340	219	313	330	458	845
124.355	0	756	174	258	163	302	355	342	159	336	339	218	314	328	455	854
124.477	0	740	174	260	165	300	356	344	159	337	339	219	316	328	453	853
124.6	0	738	175	262	166	304	359	346	158	340	340	220	319	329	453	848
124.723	0	744	177	266	169	308	361	350	158	342	342	222	322	331	456	839
124.846	0	752	181	271	169	311	365	354	158	344	343	223	325	332	457	857
124.969	0	743	181	274	172	317	368	355	158	344	344	223	325	332	459	849
125.092	0	725	173	259	166	304	361	345	159	338	340	218	315	329	456	845
125.215	0	729	172	259	162	303	358	342	158	338	339	217	314	328	454	838
125.338	0	736	173	260	164	302	356	343	158	337	337	218	316	327	452	848
125.46	0	733	173	262	165	304	360	347	158	340	339	218	319	328	454	840
125.583	0	722	176	267	167	307	363	351	158	342	341	221	322	330	455	841
125.706	0	730	178	273	169	312	367	354	157	344	342	223	326	333	457	841
125.829	0	737	181	279	172	319	371	358	158	347	344	225	329	334	459	850
125.952	0	729	177	269	168	313	369	349	160	342	343	220	321	331	459	843
126.075	0	720	172	262	164	307	362	346	159	340	341	218	318	329	455	841
126.198	0	722	175	264	166	307	362	348	158	341	341	220	319	329	456	836
126.321	0	727	174	264	167	306	364	350	158	342	341	221	322	330	456	848
126.444	0	723	177	269	169	312	367	354	158	344	343	223	326	331	458	840
126.566	0	717	178	276	170	315	370	358	159	347	345	225	328	334	459	843
126.689	0	721	180	280	172	322	374	361	159	349	348	225	331	335	461	843
126.812	0	698	177	268	167	316	371	351	160	345	344	221	322	332	460	843
126.935	0	699	175	267	166	311	367	352	159	343	343	221	322	331	458	845
127.058	0	700	177	267	168	311	368	354	160	344	344	221	323	331	458	844
127.181	0	713	177	269	168	313	369	356	159	346	344	224	326	332	458	840
127.304	0	717	177	277	170	315	373	360	158	348	346	225	329	334	459	846
127.427	0	719	180	281	171	321	375	365	159	350	349	226	332	336	461	849
127.549	0	720	183	284	175	326	380	369	161	352	351	227	333	336	464	848
127.672	0	716	177	269	167	315	373	356	161	346	346	221	323	333	461	847
127.795	0	717	178	268	167	315	371	355	160	345	345	222	326	332	459	847
127.918	0	714	177	270	168	314	372	357	159	346	345	222	325	332	459	849
128.041	0	717	177	274	170	317	373	361	159	349	347	224	328	333	460	844
128.164	0	719	179	281	172	320	376	365	160	351	349	226	332	336	461	844
128.287	0	718	182	285	174	324	379	368	160	353	350	228	334	337	463	848
128.41	0	715	184	287	174	329	382	370	161	353	353	228	333	336	464	852
128.532	0	716	176	270	168	317	375	358	159	347	347	222	323	333	461	845
128.655	0	715	177	270	168	317	372	357	161	348	346	222	326	333	459	841
128.778	0	712	177	272	167	316	374	359	159	348	346	222	327	331	459	847
128.901	0	713	177	277	170	318	376	364	159	350	347	225	330	334	461	848
129.024	0	722	180	283	172	323	379	367	159	352	350	226	333	336	462	846
129.147	0	726	183	286	172	327	381	370	159	354	351	228	336	338	464	848
129.27	0	721	185	289	176	330	385	373	160	355	352	227	335	337	465	855
129.393	0	714	176	270	168	318	377	360	161	347	348	223	325	334	463	850
129.516	0	721	177	271	168	318	375	359	160	348	349	221	327	332	460	841
129.638	0	726	178	272	169	317	374	360	160	349	347	223	327	332	460	850
129.761	0	720	178	277	170	319	376	364	159	351	349	225	331	334	460	854
129.884	0	716	181	282	172	323	379	370	160	352	350	225	333	336	462	852
130.007	0	722	183	287	173	327	382	372	160	355	352	228	336	337	464	845
130.13	0	735	185	291	175	332	385	376	160	356	353	229	339	339	464	861
130.253	0	726	179	274	170	323	380	362	161	349	349	223	327	335	464	858
130.376	0	715	177	271	167	318	376	361	160	349	349	223	327	334	461	854
130.499	0	723	177	271	167	318	375	360	160	349	348	222	328	332	460	844
130.621	0	734	179	273	168	318	376	363	159	350	348	224	330	333	461	859
130.744	0	729	178	281	171	323	379	367	158	351	348	227	332	335	462	854
130.867	0	719	181	285	173	326	381	370	158	354	351	226	335	337	463	854
130.99	0	730	185	289	174	328	384	375	159	357	353	229	337	339	465	854
131.113	0	734	183	284	173	329	385	369	161	352	351	226	333	336	465	863
131.236	0	730	178	271	167	319	378	361	160	349	348	223	326	334	462	856
131.359	0	720	178	272	168	319	376	360	159	349	348	224	328	334	461	856
131.482	0	726	178	273	167	319	376	361	158	350	347	224	329	333	460	849
131.604	0	733	178	280	170	321	378	366	159	351	349	226	333	336	461	864
131.727	0	733	182	284	172	326	381	370	159	353	351	226	335	338	463	857
131.85	0	729	185	289	174	329	383	375	160	356	353	228	336	341	466	862
131.973	0	730	188	293	175	334	388	376	161	356	355	229	337	340	466	860
132.096	0	733	179	273	169	323	380	363	160	350	349	224	328	337	463	858
132.219	0	732	180	276	168	322	378	363	160	350	350	224	329	335	462	863
132.342	0	724	180	275	167	321	378	364	159	351	350	224	329	335	462	861
132.465	0	735	181	280	169	323	379	368	159	352	349	226	332	337	462	861
132.588	0	734	182	284	171	326	382	371	159	354	351	227	335	339	464	866
132.71	0	735	186	289	173	330	384	374	159	357	352	228	337	340	465	870
132.833	0	735	189	292	175	335	387	378	161	357	355	229	338	341	466	866
132.956	0	734	182	276	169	325	383	365	160	351	351	225	329	338	465	867
133.079	0	735	183	276	168	323	380	364	160	352	349	226	331	337	463	865
133.202	0	732	183	277	168	324	378	364	159	351	350	225	329	336	463	869
133.325	0	740	183	281	170	323	380	369	160	353	351	226	333	339	464	867
133.448	0	739	184	286	170	328	383	373	159	355	352	229	335	340	465	866
133.571	0	736	187	290	173	330	385	375	160	357	354	229	338	342	466	876
133.693	0	736	190	293	175	335	388	379	162	357	356	230	339	341	467	875
133.816	0	739	181	276	169	324	382	366	162	351	351	224	328	339	466	869
133.939	0	744	182	274	166	322	379	363	160	351	350	225	329	337	463	870
134.062	0	736	182	274	166	322	378	363	160	350	349	224	329	337	462	871
134.185	0	733	184	278	168	322	379	367	160	352	350	225	331	338	462	871
134.308	0	740	184	280	170	325	381	370	160	354	351	227	333	339	464	863
134.431	0	749	186	286	171	327	383	371	160	356	352	228	335	341	464	878
134.554	0	740	189	289	173	331	385	375	160	356	354	229	337	342	465	882
134.676	0	730	182	275	166	324	382	360	160	350	346	224	325	337	464	867
134.799	0	731	183	271	162	318	379	350	160	349	342	224	326	337	459	861
134.922	0	743	182	270	162	315	377	350	159	348	342	223	325	335	459	874
135.045	0	740	182	272	162	316	377	352	159	350	342	224	327	335	458	868
135.168	0	730	184	276	165	318	380	356	159	351	343	226	330	337	459	866
135.291	0	738	184	279	165	320	381	359	159	353	346	228	331	338	460	866
135.414	0	745	186	283	167	324	384	361	160	355	346	229	335	339	462	876
135.537	0	736	182	277	165	321	383	355	161	350	344	225	327	336	461	870
135.66	0	728	177	267	160	313	376	349	158	346	343	222	321	334	456	865
135.782	0	730	178	268	158	312	375	348	158	346	342	222	322	334	455	862
135.905	0	737	179	269	159	311	373	350	158	346	341	223	324	333	455	872
136.028	0	736	180	272	161	313	375	354	159	348	343	225	327	334	455	869
136.151	0	729	180	276	161	316	377	359	159	350	344	226	328	336	457	868
136.274	0	736	182	279	164	319	379	361	159	351	346	227	331	339	457	869
136.397	0	734	180	276	163	318	379	355	159	347	344	224	325	335	458	869
136.52	0	733	176	265	157	308	372	349	158	345	343	222	322	333	454	870
136.643	0	732	178	268	158	309	371	349	159	344	341	222	322	333	453	866
136.765	0	733	178	269	159	307	370	352	158	345	342	223	323	333	453	868
136.888	0	737	180	271	160	313	373	351	157	346	341	223	325	335	454	867
137.011	0	744	182	278	160	313	377	350	157	347	340	225	328	336	455	872
137.134	0	747	184	280	163	317	379	355	157	349	343	226	329	338	456	868
137.257	0	736	178	267	157	311	375	346	159	344	340	222	321	334	455	861
137.38	0	736	177	266	157	308	371	344	157	343	339	222	321	333	453	866
137.503	0	734	177	266	156	305	369	345	158	343	339	222	321	333	452	868
137.626	0	741	178	269	158	306	370	349	157	345	340	223	323	334	452	864
137.748	0	747	181	272	159	310	371	351	158	346	341	225	325	335	454	867
137.871	0	740	182	276	160	311	373	354	157	347	343	225	327	337	456	872
137.994	0	733	183	277	163	315	376	356	159	346	345	225	326	336	456	871
138.117	0	734	175	263	156	304	368	345	158	341	340	220	316	333	453	860
138.24	0	740	175	263	155	301	365	343	156	339	339	220	316	332	451	869
138.363	0	733	175	263	154	300	363	342	156	340	339	220	317	331	450	869
138.486	0	731	176	265	156	301	364	347	156	341	339	222	319	333	450	868
138.609	0	734	178	267	158	306	367	350	156	342	341	222	322	334	451	860
138.732	0	746	179	272	160	306	369	352	157	344	342	224	325	335	453	872
138.854	0	738	178	272	161	311	371	352	158	343	342	224	322	334	454	874
138.977	0	722	172	258	154	298	361	341	158	336	339	217	312	330	450	863
139.1	0	728	171	258	153	295	358	338	156	335	337	217	312	330	447	855
139.223	0	738	171	258	152	292	357	339	154	334	335	217	312	328	446	867
139.346	0	734	173	260	154	295	358	341	155	336	335	219	315	329	445	861
139.469	0	722	174	263	154	297	359	343	154	337	337	221	317	330	446	860
139.592	0	733	177	266	156	299	361	346	155	339	339	221	320	332	447	858
139.715	0	740	177	272	158	305	365	349	155	340	340	223	322	332	449	870
139.837	0	728	169	258	152	296	358	337	154	333	335	217	311	329	446	859
139.96	0	714	167	255	150	289	352	334	154	332	334	215	310	327	442	855
140.083	0	722	168	255	149	290	351	333	154	331	332	214	310	326	440	851
140.206	0	731	169	258	150	289	352	335	152	332	332	216	312	326	440	862
140.329	0	729	169	260	153	292	354	338	152	334	333	217	314	327	441	855
140.452	0	717	171	264	153	295	357	341	153	336	335	218	317	328	443	857
140.575	0	728	173	267	154	298	360	345	153	338	336	220	320	330	444	852
140.698	0	730	170	264	154	298	359	338	154	333	334	217	313	327	443	864
140.82	0	724	165	254	149	288	351	331	152	329	330	214	308	325	439	852
140.943	0	718	167	254	148	287	349	330	151	330	330	213	308	323	436	853
141.066	0	721	167	256	150	286	349	332	151	331	330	214	310	323	435	848
141.189	0	732	169	258	151	288	353	332	151	332	328	215	313	324	436	858
141.312	0	726	170	262	151	292	355	336	151	334	330	216	317	326	437	853
141.435	0	722	172	267	153	295	358	340	151	336	332	219	319	326	440	855
141.558	0	724	172	269	156	299	361	341	153	337	333	218	318	326	441	852
141.681	0	722	166	256	149	289	353	330	152	329	329	212	309	323	437	845
141.804	0	721	167	256	150	288	351	332	151	330	329	212	310	323	435	850
141.926	0	713	167	257	150	285	350	333	151	331	330	213	310	322	434	850
142.049	0	720	169	260	151	288	353	336	150	332	331	215	314	323	435	848
142.172	0	722	170	262	152	292	355	339	150	333	332	216	316	324	437	850
142.295	0	725	171	266	154	295	358	341	151	336	334	218	319	326	439	857
142.418	0	716	173	271	157	298	361	344	152	337	336	217	318	326	440	853
142.541	0	716	167	256	149	289	353	332	150	330	331	213	309	324	438	849
142.664	0	720	168	257	150	289	351	333	150	331	330	214	312	322	436	851
142.787	0	719	168	257	151	287	351	335	150	330	330	213	310	322	436	854
142.909	0	712	169	260	152	291	353	338	150	333	331	215	314	324	438	852
143.032	0	720	171	265	153	293	355	339	150	334	332	217	317	325	439	854
143.155	0	726	173	269	155	296	359	342	150	336	333	219	319	328	441	857
143.278	0	725	174	271	157	300	363	343	152	336	336	217	320	328	442	861
143.401	1	720	168	256	150	289	354	332	152	329	331	213	309	324	439	853
143.524	0	721	168	256	149	287	350	329	150	329	330	213	310	323	437	854
143.647	0	722	167	255	150	287	350	331	151	328	329	212	309	322	435	854
143.77	0	721	169	258	151	288	352	334	150	330	331	215	312	324	437	858
143.892	0	725	171	261	153	292	354	337	150	332	332	216	315	326	438	854
144.015	0	728	171	267	154	294	357	339	151	335	333	218	318	327	441	853
144.138	0	730	175	271	157	298	360	342	151	336	335	219	320	328	443	858
144.261	0	720	171	261	155	294	356	334	152	330	333	213	310	326	441	862
144.384	0	721	167	254	150	285	348	328	151	327	330	213	307	324	438	855
144.507	0	723	168	254	150	284	346	328	150	327	329	213	306	323	436	852
144.63	0	722	169	256	151	283	347	330	149	328	330	213	308	323	436	854
144.753	0	723	170	257	152	288	350	333	150	329	332	215	310	325	438	860
144.876	0	730	173	261	154	291	353	335	151	331	332	217	315	326	441	857
144.998	0	730	174	268	155	294	355	340	150	333	335	218	317	329	442	856
145.121	0	728	175	271	158	299	361	343	152	335	336	219	318	329	446	860
145.244	0	720	169	256	152	288	351	330	152	328	331	214	307	326	442	863
145.367	0	726	168	254	151	285	347	328	149	327	332	213	306	324	439	857
145.49	0	725	168	255	151	284	345	328	150	326	330	213	306	325	439	855
145.613	0	725	169	255	153	285	346	331	150	328	331	214	308	326	440	860
145.736	0	723	171	259	155	287	350	334	150	330	333	216	312	326	443	863
145.859	0	730	175	262	155	292	354	338	150	332	334	218	314	328	445	862
145.981	0	731	177	268	158	295	357	340	151	334	337	219	317	330	448	862
146.104	0	726	177	270	160	299	361	339	152	334	335	218	316	330	450	869
146.227	0	723	171	257	154	288	352	326	152	329	330	215	307	327	447	865
146.35	0	724	172	258	153	287	351	325	151	329	329	215	308	327	446	861
146.473	0	724	172	258	153	284	350	326	150	330	329	216	309	327	446	862
146.596	0	726	173	259	156	286	352	331	151	332	331	217	312	328	447	867
146.719	0	723	175	263	157	290	355	335	151	333	332	219	313	331	450	868
146.842	0	733	178	266	158	295	358	339	152	335	336	221	317	332	452	868
146.964	0	732	179	272	161	298	361	343	152	338	338	222	320	333	455	869
147.087	0	727	177	268	159	300	361	339	153	334	337	218	314	332	455	875
147.21	0	724	173	259	157	291	353	335	153	332	337	217	311	331	454	873
147.333	0	732	176	261	158	290	354	336	153	331	338	218	311	331	453	870
147.456	0	738	175	261	158	291	353	338	152	333	339	219	313	331	454	871
147.579	0	735	176	266	160	296	357	343	153	335	340	220	316	333	457	874
147.702	0	734	180	269	163	298	359	346	153	337	342	222	319	334	458	879
147.825	0	742	181	273	165	301	362	350	155	339	345	224	321	336	461	875
147.948	0	747	182	272	166	304	364	349	156	338	344	221	319	336	462	881
148.07	0	737	175	261	160	294	355	340	154	333	341	218	312	333	459	880
148.193	0	735	176	261	161	292	355	343	154	333	343	218	313	334	458	880
148.316	0	742	176	263	161	294	355	344	154	333	343	219	314	334	458	869
148.439	0	752	178	265	163	297	356	346	154	335	344	221	316	335	460	880
148.562	0	742	180	268	165	299	358	350	154	336	344	222	319	336	461	888
148.685	0	744	183	271	166	303	361	354	154	339	347	223	321	337	464	884
148.808	0	749	184	277	170	310	365	356	155	340	348	224	323	339	465	879
148.931	0	758	176	261	164	298	357	342	155	333	343	219	311	337	463	887
149.053	0	748	176	260	163	296	353	341	154	333	343	218	311	335	460	889
149.176	0	744	177	260	163	294	351	343	155	333	343	219	313	334	460	882
149.299	0	755	178	263	164	297	354	345	154	335	343	220	315	336	461	876
149.422	0	767	180	266	166	299	357	346	154	336	344	222	317	337	462	892
149.545	0	759	183	270	167	304	360	350	153	338	345	224	319	339	463	888
149.668	0	756	185	272	168	307	363	353	154	340	348	225	321	340	467	889
149.791	0	761	181	271	168	306	362	348	156	337	347	222	317	338	465	882
149.914	0	770	177	259	163	296	353	340	154	332	342	219	310	336	463	895
150.036	0	765	177	260	163	297	351	340	154	332	343	218	310	337	462	887
150.159	0	755	176	260	165	294	351	344	154	333	344	219	313	337	461	885
150.282	0	766	180	264	165	299	354	346	154	335	345	221	315	338	463	884
150.405	0	776	182	267	167	303	358	349	153	336	346	223	317	339	464	897
150.528	0	771	185	272	170	305	360	352	155	338	347	224	320	342	467	892
150.651	0	761	187	273	172	311	364	354	156	339	350	225	321	341	468	889
150.774	0	766	179	262	165	301	354	343	155	333	345	220	312	338	465	886
150.897	0	774	179	262	165	298	352	342	155	332	345	220	312	338	463	897
151.02	0	769	180	262	166	297	352	344	155	333	347	219	313	338	464	889
151.142	0	759	181	264	168	300	355	348	155	335	347	222	315	340	465	892
151.265	0	772	183	268	170	304	358	350	155	338	348	223	318	341	466	886
151.388	0	778	185	271	170	306	360	353	155	340	348	224	321	342	467	900
151.511	0	779	188	277	173	313	364	357	156	341	351	226	323	342	468	893
151.634	0	761	182	267	168	306	360	347	156	336	348	222	315	340	468	892
151.757	0	771	181	263	168	301	356	348	155	336	348	222	315	339	466	887
151.88	0	779	183	265	168	303	357	347	155	336	346	222	316	339	466	900
152.003	0	776	182	266	170	304	357	351	154	337	348	224	318	340	467	892
152.125	0	772	184	271	171	307	361	354	156	339	351	225	320	342	467	892
152.248	0	776	187	274	173	310	363	357	155	340	351	226	322	343	467	890
152.371	0	782	190	278	175	315	368	359	156	343	352	227	324	343	470	894
152.494	0	774	182	266	170	306	361	349	157	337	349	222	316	340	467	892
152.617	0	770	182	266	169	305	358	350	156	337	349	223	317	338	466	892
152.74	0	773	183	267	169	305	358	349	155	336	348	223	317	339	466	890
152.863	0	779	181	268	171	306	360	352	155	340	348	224	319	340	466	889
152.986	0	777	185	271	172	311	362	356	154	340	351	225	322	342	467	896
153.108	0	772	187	276	174	313	365	358	155	342	352	227	324	343	468	893
153.231	0	773	189	280	176	318	369	362	156	344	353	228	327	342	470	891
153.354	0	778	181	266	170	308	362	350	156	337	349	223	316	339	468	893
153.477	0	778	180	264	169	305	358	349	155	336	348	222	317	338	465	894
153.6	0	769	180	264	168	304	358	348	155	337	347	222	315	337	464	890
153.723	0	776	180	266	170	305	359	352	155	337	347	223	319	338	465	890
153.846	0	781	182	270	171	309	362	354	153	339	348	225	321	338	466	892
153.969	0	779	185	273	172	311	364	357	154	341	349	226	324	340	467	896
154.092	0	781	188	276	175	317	367	361	156	343	352	227	326	342	468	891
154.214	0	777	183	270	171	312	364	354	156	338	349	222	318	339	467	893
154.337	0	779	178	261	167	303	358	347	154	335	346	221	315	338	465	892
154.46	0	774	178	262	167	304	357	346	154	335	345	221	315	336	463	893
154.583	0	778	178	263	169	302	356	350	154	336	346	222	317	337	462	886
154.706	0	780	180	267	170	305	359	352	154	338	347	224	320	338	464	885
154.829	0	780	183	270	170	309	362	355	154	339	347	225	322	338	466	887
154.952	0	779	186	273	173	313	365	359	155	342	349	226	324	341	467	893
155.075	0	783	187	276	175	317	368	359	156	342	351	226	325	340	468	891
155.197	0	779	177	262	169	307	360	348	155	335	346	221	315	337	466	885
155.32	0	777	177	262	166	303	356	346	154	335	345	221	314	335	464	885
155.443	0	776	178	262	166	304	356	346	153	335	345	220	316	335	462	887
155.566	0	780	178	264	167	304	357	350	153	337	346	222	318	337	464	886
155.689	0	779	181	267	171	307	360	352	154	337	347	224	320	338	464	883
155.812	0	778	183	271	171	311	362	355	154	340	347	226	323	339	466	894
155.935	0	779	185	275	172	314	366	360	154	342	349	226	326	341	467	890
156.058	0	780	181	271	173	313	365	354	156	338	349	224	320	338	467	886
156.18	0	779	177	261	166	304	358	347	154	335	346	221	316	337	464	886
156.303	0	776	178	263	167	305	357	346	154	336	346	221	316	337	463	891
156.426	0	772	177	262	168	303	357	351	153	336	345	223	317	336	463	887
156.549	0	781	180	267	169	308	360	352	154	338	347	224	320	339	464	888
156.672	0	786	183	271	171	310	362	356	153	339	348	226	322	340	466	887
156.795	0	780	185	274	172	313	365	359	153	342	350	227	325	341	468	892
156.918	0	774	184	275	173	318	368	359	156	341	351	226	323	342	468	889
157.041	0	778	178	263	169	305	361	351	155	337	347	222	317	339	467	881
157.164	0	786	180	266	168	308	360	351	155	337	348	224	319	339	466	890
157.286	0	777	179	266	169	306	360	353	155	338	348	223	319	340	467	895
157.409	0	774	181	269	171	309	362	356	154	340	350	226	321	342	466	891
157.532	0	778	183	273	172	312	365	359	156	341	352	227	324	341	468	882
157.655	0	791	186	276	174	317	368	363	156	344	352	228	326	343	469	896
157.778	0	774	183	271	173	317	367	357	157	341	351	226	322	342	469	898
157.901	0	773	179	264	169	309	362	352	156	338	350	223	319	340	467	890
158.024	0	779	181	266	171	307	361	355	156	338	350	224	318	341	466	882
158.147	0	790	181	267	170	309	362	356	155	340	350	224	321	341	468	898
158.269	0	787	183	271	171	313	364	359	155	341	351	225	322	343	468	892
158.392	0	775	185	275	172	315	367	362	156	343	353	227	325	343	470	891
158.515	0	785	187	278	175	321	370	365	156	345	354	228	327	344	471	887
158.638	0	790	179	267	170	312	365	353	157	339	351	223	317	342	469	900
158.761	0	783	179	263	169	308	360	351	156	337	349	223	317	340	467	892
158.884	0	773	179	263	168	307	360	351	156	337	349	222	317	339	465	886
159.007	0	781	178	265	169	309	361	354	155	338	350	224	318	341	467	886
159.13	0	790	181	268	170	310	363	357	154	340	349	226	321	342	466	896
159.252	0	786	183	271	171	312	365	358	155	341	351	225	323	343	468	892
159.375	0	769	185	273	174	317	369	360	156	343	353	226	324	343	469	891
159.498	0	780	177	262	167	308	360	348	156	336	349	221	313	339	466	882
159.621	0	787	177	259	167	304	356	348	155	335	347	222	313	339	464	895
159.744	0	786	177	259	166	303	356	346	155	334	346	221	314	338	464	886
159.867	0	774	176	262	168	305	356	352	155	335	347	222	316	339	464	888
159.99	0	783	179	264	169	306	359	353	155	337	348	223	318	341	465	885
160.113	0	792	181	269	170	309	361	355	154	339	348	225	320	342	467	896
160.236	0	789	184	272	172	313	364	357	155	339	351	225	322	342	468	894
160.358	0	779	175	260	168	305	357	348	155	334	348	222	313	339	466	890
160.481	0	783	175	258	164	303	353	345	154	333	347	220	311	339	464	885
160.604	0	786	176	258	164	300	352	345	154	332	346	220	312	339	462	885
160.727	0	785	176	259	166	301	352	347	154	333	346	221	314	339	463	891
160.85	0	780	178	261	168	303	356	351	153	335	347	222	316	341	465	888
160.973	0	782	180	265	168	307	358	352	153	337	348	224	318	342	466	888
161.096	0	789	183	269	170	310	361	355	154	339	349	225	320	342	467	894
161.219	0	784	178	263	168	306	358	348	156	335	349	222	313	341	467	893
161.341	0	786	176	258	166	302	353	344	156	333	347	221	311	340	464	889
161.464	0	786	176	257	166	302	352	344	155	332	347	222	312	340	464	894
161.587	0	788	174	259	166	300	353	346	154	334	346	222	313	340	464	892
161.71	0	786	179	263	168	304	356	350	155	335	348	224	316	342	466	894
161.833	0	786	180	267	168	306	358	353	155	337	350	225	318	344	468	891
161.956	0	788	184	269	171	311	361	357	155	339	350	226	320	345	469	892
162.079	0	785	178	262	168	305	359	349	156	334	349	222	313	343	469	893
162.202	0	782	177	259	166	302	354	347	156	334	349	222	312	342	467	893
162.324	0	785	178	260	167	301	353	348	154	334	349	223	312	342	467	894
162.447	0	786	177	261	169	304	354	350	156	336	349	224	315	344	467	889
162.57	0	786	180	264	170	306	358	353	155	338	350	226	317	345	469	899
162.693	0	784	182	268	171	310	361	356	155	339	353	226	320	346	470	896
162.816	0	789	184	269	172	312	363	356	156	340	354	226	319	346	470	895
162.939	0	793	177	260	166	304	355	349	156	336	351	223	313	345	469	894
163.062	0	786	179	260	168	303	355	350	156	336	352	223	314	344	467	898
163.185	0	783	178	261	168	303	355	352	157	336	352	224	315	344	468	895
163.308	0	790	179	264	169	305	358	355	157	339	353	226	317	346	469	888
163.43	0	796	181	267	171	309	359	358	156	340	354	227	319	346	470	897
163.553	0	790	185	271	174	313	364	360	156	342	355	228	322	348	471	901
163.676	0	781	179	263	170	309	361	353	157	337	354	224	314	345	471	895
163.799	0	784	177	259	166	303	355	349	157	336	353	224	311	343	467	886
163.922	0	795	176	259	166	303	353	349	157	335	351	223	312	343	467	895
164.045	0	782	177	259	168	302	354	352	155	337	352	225	315	344	466	899
164.168	0	781	178	263	169	305	356	354	156	339	353	226	316	344	467	894
164.291	0	789	181	267	169	308	360	356	156	340	354	226	318	345	469	883
164.413	0	798	183	268	172	312	363	358	157	340	354	227	319	345	470	902
164.536	0	790	174	256	166	302	354	347	157	333	351	222	310	344	467	897
164.659	0	777	174	256	165	300	350	346	157	332	350	223	310	341	465	889
164.782	0	786	175	257	165	298	350	347	156	333	349	222	311	341	462	885
164.905	0	796	174	258	167	299	352	349	155	334	349	224	313	342	464	896
165.028	0	790	176	261	167	302	355	351	154	336	350	225	315	342	464	889
165.151	0	781	179	264	168	306	358	355	155	337	351	225	318	343	465	886
165.274	0	785	179	265	171	310	361	355	156	338	352	225	317	342	467	887
165.396	0	792	172	255	164	299	351	344	156	332	347	221	308	340	463	895
165.519	0	786	172	254	162	298	349	343	155	331	347	219	308	338	461	886
165.642	0	772	172	254	163	296	350	343	155	332	347	220	309	338	460	884
165.765	0	784	172	255	164	296	351	346	154	333	348	222	312	338	460	879
165.888	0	790	174	259	166	301	353	349	155	335	347	223	314	340	462	891
166.011	0	788	177	262	167	305	356	352	153	337	349	225	318	340	463	885
166.134	0	783	181	267	170	310	361	357	154	339	351	226	320	341	465	886
166.257	0	783	174	258	164	303	355	347	155	334	348	222	311	338	464	882
166.38	0	788	172	255	163	298	351	344	155	332	347	221	310	337	461	881
166.502	0	784	173	255	164	296	350	346	155	332	346	220	311	337	462	886
166.625	0	779	172	256	165	298	351	348	155	333	348	222	313	338	461	883
166.748	0	785	175	260	166	301	354	350	154	335	348	223	315	339	463	881
166.871	0	788	176	264	166	306	357	353	153	337	349	225	318	339	464	885
166.994	0	788	180	266	169	309	361	357	155	340	351	226	321	342	466	888
167.117	0	778	176	262	166	307	358	351	155	336	351	222	315	341	464	884
167.24	0	785	174	257	165	302	353	349	155	334	349	222	313	339	463	885
167.363	0	789	175	259	166	300	354	350	155	334	350	222	314	339	463	887
167.485	0	785	174	259	166	302	355	352	154	337	351	224	315	340	465	890
167.608	0	788	177	264	167	306	358	355	155	337	352	225	319	341	465	883
167.731	0	789	179	267	169	308	361	358	155	340	353	226	320	343	467	884
167.854	0	788	182	270	172	314	364	362	156	343	353	227	322	345	469	890
167.977	0	781	177	263	168	307	361	353	157	337	352	223	315	342	468	889
168.1	0	788	175	258	166	302	357	351	156	336	351	223	314	342	466	887
168.223	0	786	175	260	166	301	356	351	156	336	350	223	314	342	465	883
168.346	0	781	175	260	168	303	357	353	155	338	351	224	317	342	466	889
168.468	0	785	178	265	168	307	360	357	155	339	353	226	319	343	467	889
168.591	0	790	180	268	170	309	363	359	156	342	354	227	321	344	470	890
168.714	0	790	181	272	172	315	367	362	156	343	355	229	324	345	470	886
168.837	0	784	177	263	167	309	362	352	156	337	353	223	315	343	469	894
168.96	0	780	175	257	165	302	355	349	156	335	352	222	314	342	467	889
169.083	0	787	174	258	165	301	355	348	156	335	352	222	314	341	465	887
169.206	0	794	173	258	166	301	356	351	155	336	351	224	316	342	466	889
169.329	0	787	175	263	167	306	359	354	155	338	352	225	318	343	466	892
169.452	0	781	179	266	168	306	362	356	156	341	353	226	321	344	468	891
169.574	0	788	181	269	170	312	364	360	156	343	355	228	324	346	469	882
169.697	11	793	179	268	170	313	366	357	157	340	354	226	319	344	469	892
169.82	0	779	173	258	165	303	356	349	156	336	351	223	313	341	466	892
169.943	0	780	174	257	164	302	355	349	155	335	350	222	314	340	465	886
170.066	0	784	174	258	165	301	355	352	156	336	351	223	317	341	464	878
170.189	0	797	175	261	167	304	358	354	155	337	350	225	318	341	464	893
170.312	0	785	177	264	168	307	359	355	155	340	352	226	321	343	465	895
170.435	0	780	180	269	169	310	362	360	155	342	354	227	323	343	467	890
170.557	0	788	182	274	173	316	367	363	156	343	356	229	325	345	469	884
170.68	0	795	175	261	167	308	362	352	157	338	352	224	317	341	467	896
170.803	0	789	174	259	165	304	357	349	155	337	352	223	316	341	465	887
170.926	0	776	175	260	166	304	356	351	156	337	351	223	316	341	465	884
171.049	0	785	174	261	168	303	357	354	155	338	352	225	318	341	464	885
171.172	0	793	177	265	169	307	361	357	155	340	352	226	320	341	466	894
171.295	0	788	180	268	169	311	362	359	155	342	353	226	323	343	467	891
171.418	0	774	181	273	171	314	365	363	156	344	356	228	326	345	468	886
171.54	0	782	179	270	171	313	365	359	158	341	355	226	321	343	469	885
171.663	0	791	177	263	167	308	360	353	156	340	352	225	318	342	466	897
171.786	0	788	177	263	169	306	360	355	157	340	353	224	319	343	466	889
171.909	0	775	177	263	168	307	361	356	156	340	354	226	320	342	466	889
172.032	0	786	180	268	170	311	363	361	156	342	355	228	324	343	467	884
172.155	0	794	182	271	171	313	366	361	155	344	355	229	325	345	469	893
172.278	0	789	183	276	174	318	368	366	157	346	358	229	327	347	470	893
172.401	0	781	179	268	172	313	366	360	159	342	356	226	321	344	470	888
172.524	0	783	177	262	167	311	362	356	156	341	355	225	319	343	467	886
172.646	0	789	178	265	169	308	362	355	157	340	354	225	319	344	467	887
172.769	0	789	178	266	169	307	362	359	156	341	354	226	321	344	467	893
172.892	0	781	179	268	171	311	365	362	157	343	357	227	323	345	469	889
173.015	0	781	182	272	172	314	367	364	156	345	357	229	325	346	470	888
173.138	0	792	184	277	174	319	370	367	157	346	358	230	327	347	471	894
173.261	0	787	179	265	170	313	365	357	158	340	356	225	319	344	471	891
173.384	0	780	177	261	168	307	360	354	157	339	355	223	317	342	468	889
173.507	0	786	177	262	167	306	359	353	157	339	354	224	317	342	467	890
173.629	0	790	178	262	169	305	360	357	156	340	353	225	320	342	466	893
173.752	0	789	178	266	170	310	363	357	156	341	353	226	321	344	468	893
173.875	0	793	182	270	171	312	366	358	156	343	352	227	324	345	468	891
173.998	0	795	183	273	173	315	369	362	156	345	354	229	326	345	470	890
174.121	0	791	180	268	171	313	368	353	157	341	352	225	319	343	469	889
174.244	0	788	175	259	167	305	361	346	156	337	349	223	315	341	465	889
174.367	0	791	175	260	165	303	359	346	156	338	349	223	316	341	465	887
174.49	0	790	175	260	166	304	359	348	155	337	349	223	317	341	464	884
174.612	0	786	178	264	168	306	361	352	155	340	348	224	320	342	466	890
174.735	0	788	179	266	168	307	364	353	155	341	351	226	322	343	466	887
174.858	0	793	181	270	170	311	366	358	155	343	353	227	324	345	468	890
174.981	0	790	183	272	171	314	369	358	156	342	353	227	322	344	469	885
175.104	0	786	173	259	166	305	362	347	155	337	350	222	314	342	466	892
175.227	0	780	174	258	164	302	358	347	156	337	350	223	315	341	465	886
175.35	0	786	175	259	164	302	358	348	155	337	349	223	315	342	463	879
175.473	0	792	176	261	166	304	360	351	155	338	349	225	318	342	464	887
175.596	0	784	177	265	167	306	362	353	155	340	350	226	321	344	466	891
175.718	0	779	179	268	169	309	365	357	155	341	352	227	323	345	468	888
175.841	0	783	182	274	170	314	368	362	157	343	354	228	325	345	469	880
175.964	0	790	178	266	169	309	366	352	157	340	352	225	318	344	469	890
176.087	0	773	174	260	165	305	361	349	156	338	351	224	316	342	467	894
176.21	0	771	175	262	165	304	360	350	156	337	352	223	317	342	466	888
176.333	0	780	176	262	167	303	360	352	155	339	352	225	318	343	465	877
176.456	0	791	177	265	168	305	363	355	156	341	353	227	321	345	467	895
176.579	0	776	179	269	168	309	366	357	156	342	353	227	323	347	469	891
176.701	0	773	181	272	170	315	368	361	157	343	356	228	324	347	470	888
176.824	0	778	177	265	167	308	365	353	157	339	354	226	318	344	469	884
176.947	0	787	175	261	167	306	362	353	156	339	354	225	318	345	468	897
177.07	0	779	176	262	167	305	362	354	157	338	354	225	319	345	468	891
177.193	0	772	176	264	168	306	363	357	158	341	355	227	320	347	470	887
177.316	0	779	179	268	169	310	366	359	157	343	357	228	323	348	470	889
177.439	0	787	182	272	170	313	368	362	156	345	357	229	324	349	472	900
177.562	0	782	183	272	173	316	371	361	158	343	358	230	325	348	472	894
177.684	0	765	176	261	167	306	363	351	158	338	356	225	316	347	470	893
177.807	0	775	176	260	166	306	361	350	158	339	356	226	316	346	469	886
177.93	0	782	175	261	166	304	360	352	157	339	354	226	317	346	468	899
178.053	0	782	177	263	169	307	362	355	157	340	356	227	319	347	469	891
178.176	0	780	181	267	169	309	367	350	156	342	351	229	322	348	471	890
178.299	0	792	183	269	170	311	370	353	157	344	352	231	323	350	472	888
178.422	0	794	180	267	169	310	369	348	159	341	351	228	318	348	471	890
178.545	0	784	173	257	165	302	360	344	157	338	352	226	314	346	469	894
178.668	0	778	174	256	164	301	357	344	159	336	353	224	313	346	468	889
178.79	0	783	173	256	166	298	356	347	157	337	353	226	315	346	467	888
178.913	0	786	175	259	166	301	359	349	157	339	354	227	317	347	469	892
179.036	0	786	176	262	167	304	360	352	156	340	355	228	318	349	469	894
179.159	0	779	178	265	169	308	363	356	157	342	357	229	321	349	470	891
179.282	0	776	174	260	168	305	361	349	159	337	355	225	314	347	469	891
179.405	0	779	170	252	164	298	353	343	157	333	352	223	309	344	465	893
179.528	0	776	171	253	163	297	351	343	156	334	352	223	310	343	463	891
179.651	0	778	169	253	163	294	350	345	157	334	351	223	312	343	462	885
179.773	0	780	170	256	165	297	354	346	156	336	351	225	314	344	463	886
179.896	0	780	174	259	166	300	357	348	156	337	351	226	317	345	464	888
180.019	0	776	174	262	168	304	360	352	156	339	352	226	319	346	465	889
180.142	0	773	172	259	164	302	358	345	157	335	352	224	313	342	465	887
180.265	0	771	168	252	161	295	351	340	156	333	349	221	310	342	462	880
180.388	0	768	167	253	160	294	351	339	155	332	348	221	311	340	460	882
180.511	0	765	168	253	164	293	351	343	155	334	348	221	313	340	459	883
180.634	0	768	169	256	163	296	353	345	154	335	349	223	316	341	460	882
180.756	0	768	171	260	164	299	356	346	154	337	349	224	318	341	462	879
180.879	0	759	172	262	166	305	361	349	155	338	350	225	320	342	462	887
181.002	0	750	167	254	161	297	354	340	154	334	348	221	312	339	460	879
181.125	0	756	167	253	161	294	353	340	154	332	346	221	313	339	457	878
181.248	0	763	167	253	160	294	352	340	154	333	345	221	314	338	458	876
181.371	0	759	167	255	162	295	356	344	153	335	346	222	317	340	460	880
181.494	0	757	169	259	163	299	358	346	153	336	347	222	319	340	460	879
181.617	0	765	171	264	165	303	360	348	153	338	348	224	321	340	461	869
181.74	0	767	170	259	163	300	362	337	154	335	342	221	316	338	460	872
181.862	0	756	167	252	158	294	355	330	153	333	338	220	313	338	455	873
181.985	0	748	166	253	158	293	355	331	153	334	339	220	314	336	455	869
182.108	0	757	167	253	159	292	354	337	154	335	342	220	315	336	455	862
182.231	0	771	167	256	161	294	356	339	153	336	342	222	318	338	456	872
182.354	0	756	169	258	162	297	359	342	154	338	343	223	319	338	457	877
182.477	0	753	169	258	162	300	361	341	154	337	345	223	318	338	458	871
182.6	0	751	163	249	157	290	353	333	154	332	342	218	310	335	455	861
182.723	0	758	162	249	157	290	350	333	153	331	340	218	312	334	453	872
182.845	0	747	163	250	157	288	350	335	153	332	341	217	312	334	452	871
182.968	0	744	164	251	158	290	353	337	152	334	341	219	315	334	453	867
183.091	0	753	166	254	159	294	356	339	153	335	342	221	317	334	455	860
183.214	0	761	166	260	160	299	359	341	153	336	344	222	319	335	455	875
183.337	0	749	161	249	157	290	351	333	153	330	340	217	310	332	453	860
183.46	0	737	159	247	155	287	348	333	152	330	341	216	310	331	450	860
183.583	0	744	160	248	155	286	347	332	152	329	339	216	309	331	449	855
183.706	0	752	161	250	155	287	349	335	151	331	340	217	312	331	450	865
183.828	0	748	163	254	157	290	352	336	152	333	340	219	315	333	451	860
183.951	0	741	162	259	159	295	355	340	151	334	342	220	318	335	453	858
184.074	0	744	164	257	160	297	358	340	153	333	343	219	316	333	454	858
184.197	0	750	159	248	155	288	349	330	151	329	337	216	310	331	450	865
184.32	0	743	159	248	154	286	348	328	151	329	337	215	310	330	448	856
184.443	0	724	159	249	154	285	347	332	151	329	337	216	311	331	447	853
184.566	0	740	161	251	156	288	351	335	150	332	338	218	315	331	449	850
184.689	0	746	162	256	157	292	354	337	150	333	338	219	317	333	451	864
184.812	0	746	163	261	159	297	358	340	151	336	340	221	320	335	454	855
184.934	0	735	162	257	159	297	359	336	153	333	340	219	316	333	453	858
185.057	0	737	159	249	155	288	351	333	151	330	338	217	312	332	450	852
185.18	0	742	160	250	157	288	351	333	151	331	338	216	313	332	450	861
185.303	0	738	160	250	156	289	352	336	151	333	339	218	315	332	451	856
185.426	0	733	161	256	158	292	355	340	151	334	341	218	318	334	453	854
185.549	0	736	162	260	160	296	358	343	151	335	342	221	320	335	454	855
185.672	0	743	166	266	161	302	362	346	152	338	344	222	322	336	457	857
185.795	0	736	162	255	159	296	358	338	153	334	342	218	316	334	454	861
185.917	0	729	162	254	159	292	355	340	152	333	343	218	316	334	453	858
186.04	0	729	162	255	158	293	355	339	153	333	342	219	317	335	454	856
186.163	0	739	161	257	159	295	358	341	152	335	344	220	319	336	455	860
186.286	0	739	164	262	160	298	361	344	152	338	345	222	321	337	457	863
186.409	0	732	167	266	162	302	364	348	153	340	347	224	324	339	458	861
186.532	0	739	169	270	164	308	368	350	155	339	347	224	324	339	460	858
186.655	0	738	162	255	158	298	360	340	154	336	345	220	317	337	458	864
186.778	0	734	163	255	160	295	358	344	153	336	346	220	317	337	456	867
186.9	0	737	163	256	160	296	358	344	154	335	345	221	318	338	457	861
187.023	0	740	163	261	161	299	361	346	153	338	347	222	322	338	459	859
187.146	0	740	165	264	163	302	364	349	152	339	348	224	324	340	460	865
187.269	0	740	168	269	165	306	367	353	154	342	350	225	326	341	463	870
187.392	0	742	172	269	165	310	369	353	155	342	351	225	325	341	463	867
187.515	0	740	163	255	160	300	361	343	155	336	348	221	318	339	460	863
187.638	0	738	164	256	160	298	359	345	155	336	347	222	318	339	460	866
187.761	0	737	164	256	160	297	358	344	154	337	348	221	318	339	459	866
187.884	0	744	164	260	162	300	361	349	154	338	349	224	322	340	462	865
188.006	0	743	166	265	163	304	365	351	154	340	349	225	324	342	463	864
188.129	0	742	169	270	165	307	367	355	154	343	351	227	326	343	465	873
188.252	0	740	170	273	167	313	372	357	156	344	354	227	327	344	465	873
188.375	0	746	164	257	162	302	363	347	156	338	351	223	318	342	463	867
188.498	0	750	164	256	161	300	361	346	155	336	349	222	318	341	462	867
188.621	0	745	165	258	160	300	360	345	155	338	349	223	318	340	461	870
188.744	0	740	165	259	163	301	362	350	155	339	351	224	322	341	462	869
188.867	0	748	166	266	164	304	365	351	155	342	352	226	324	343	464	864
188.989	0	754	169	268	166	307	368	355	154	344	352	228	326	344	465	870
189.112	0	749	171	273	167	311	370	358	156	346	355	229	329	345	467	875
189.235	0	741	170	267	166	311	371	353	157	342	353	226	324	344	467	874
189.358	0	748	165	257	162	303	362	346	157	338	351	224	318	343	465	863
189.481	0	753	165	258	163	302	362	345	155	339	351	223	320	342	463	872
189.604	0	747	166	259	163	301	361	349	155	340	350	224	320	343	463	878
189.727	0	744	167	264	165	305	365	352	156	341	353	226	323	344	464	873
189.85	0	748	168	268	165	308	367	355	156	344	354	228	325	345	466	863
189.972	0	760	171	272	167	311	369	358	156	345	355	228	327	346	468	879
190.095	0	746	174	275	169	317	373	360	157	347	356	230	329	348	469	880
190.218	0	745	168	261	164	309	367	350	158	340	354	224	320	344	468	875
190.341	0	751	167	259	162	305	364	350	157	340	354	225	320	343	466	864
190.464	0	764	167	259	163	305	363	350	156	340	353	225	321	345	465	882
190.587	0	753	169	262	166	305	364	354	157	342	353	227	323	345	467	882
190.71	0	746	169	267	166	308	367	357	157	343	355	228	326	346	467	877
190.833	0	756	173	271	168	313	370	359	157	346	354	230	328	348	469	872
190.956	0	769	176	277	169	315	373	359	156	348	353	231	330	349	470	887
191.078	0	760	178	273	170	318	377	348	157	346	349	230	327	348	470	880
191.201	0	748	173	262	164	305	372	337	157	343	344	228	322	348	468	873
191.324	0	759	173	263	163	307	372	338	158	344	345	229	323	347	467	871
191.447	0	772	173	263	164	306	371	341	157	347	346	231	324	349	468	884
191.57	0	767	175	267	164	308	375	346	158	349	349	232	327	350	468	878
191.693	0	755	175	273	167	312	376	351	160	350	353	233	329	350	470	874
191.816	0	762	177	276	168	315	379	357	160	352	356	234	332	352	471	877
191.939	0	767	179	277	170	320	380	358	161	351	356	234	330	352	473	888
192.061	0	762	173	264	164	311	374	347	160	347	354	231	326	350	471	881
192.184	0	748	174	266	165	312	375	349	161	349	354	232	327	351	470	877
192.307	0	768	176	266	165	310	377	343	159	350	349	234	327	352	470	874
192.43	0	776	177	268	166	311	378	346	160	352	349	235	330	353	471	886
192.553	0	773	178	273	167	314	381	349	161	353	352	236	331	354	473	881
192.676	0	757	178	278	169	318	383	354	162	356	356	238	333	355	474	884
192.799	0	765	176	270	167	315	382	350	163	351	355	235	328	353	474	879
192.922	0	774	174	264	165	310	376	348	163	351	355	234	327	352	471	890
193.044	0	766	175	265	166	310	376	351	164	351	357	234	327	353	471	883
193.167	0	753	175	266	166	312	377	353	163	353	359	235	328	353	472	886
193.29	0	765	176	271	168	315	380	356	163	355	359	237	331	353	472	879
193.413	0	779	178	275	169	319	384	354	162	356	355	238	332	354	473	891
193.536	0	786	183	277	170	321	391	342	161	357	348	238	333	354	473	880
193.659	0	773	173	262	166	310	383	330	162	351	344	235	324	353	471	875
193.782	0	784	173	260	165	308	380	326	162	351	341	236	325	353	469	877
193.905	0	797	174	260	163	307	378	326	163	351	342	235	325	352	467	879
194.028	0	797	174	262	165	306	378	334	163	353	344	237	328	352	468	877
194.15	0	790	176	265	166	311	379	340	163	355	349	238	330	352	469	878
194.273	0	791	178	268	166	315	381	343	163	356	349	239	332	353	469	877
194.396	0	792	176	267	167	315	383	340	164	354	349	237	328	350	470	878
194.519	0	785	169	255	162	305	374	333	164	349	347	232	322	348	467	875
194.642	0	778	169	255	161	303	370	334	163	349	347	232	323	347	465	877
194.765	0	782	169	255	162	302	369	335	162	349	347	233	324	346	464	872
194.888	0	782	170	258	162	303	371	339	162	351	348	234	326	346	465	871
195.011	0	776	172	262	162	307	373	343	162	351	350	234	328	346	466	878
195.133	0	769	174	266	163	310	376	346	162	353	352	236	330	347	465	875
195.256	0	770	170	262	163	308	376	343	163	348	351	232	324	345	465	874
195.379	0	770	166	252	159	301	368	336	162	345	348	229	319	344	463	870
195.502	0	768	166	254	158	300	365	336	162	344	348	228	320	343	461	871
195.625	0	760	166	254	160	298	364	339	161	344	349	228	322	342	460	869
195.748	0	763	168	257	159	302	366	342	160	346	349	229	325	342	460	868
195.871	0	770	168	260	161	304	369	345	160	348	350	231	326	343	463	872
195.994	0	767	169	266	162	308	370	348	160	349	351	231	329	344	463	872
196.116	0	763	168	263	162	309	371	347	161	346	353	228	323	343	462	869
196.239	0	761	164	252	158	300	362	339	159	342	349	225	318	341	460	868
196.362	0	763	164	253	157	300	361	337	159	342	347	226	319	340	458	868
196.485	0	759	164	254	159	297	361	339	158	342	347	226	321	340	456	869
196.608	0	764	166	258	159	301	364	342	158	343	348	228	323	341	459	864
196.731	0	766	168	261	160	305	366	345	158	345	349	228	325	342	459	864
196.854	0	767	169	266	162	309	369	346	158	347	348	230	329	344	461	866
196.977	0	762	171	268	163	312	373	347	159	347	349	229	326	343	461	869
197.1	0	765	164	254	159	302	364	338	158	341	346	225	318	342	459	864
197.222	0	762	165	254	158	300	362	336	159	341	346	225	319	341	458	860
197.345	0	762	165	255	158	298	361	337	157	343	345	225	321	341	457	866
197.468	0	761	166	257	160	302	364	341	157	343	347	227	323	341	457	864
197.591	0	767	168	260	160	305	366	345	157	345	349	228	326	343	460	865
197.714	0	768	169	266	162	308	369	348	157	347	350	230	327	345	460	862
197.837	0	764	171	266	163	311	371	347	159	346	350	229	326	344	461	871
197.96	0	758	165	255	157	303	364	340	158	343	349	226	320	342	459	867
198.083	0	766	167	257	159	301	364	341	158	343	349	227	321	342	457	863
198.205	0	771	166	257	158	301	362	340	158	343	347	227	321	343	458	865
198.328	0	767	168	260	160	305	366	344	158	345	348	229	324	344	459	871
198.451	0	762	169	265	161	307	369	347	158	347	349	229	326	345	460	871
198.574	0	770	171	268	165	309	372	350	158	349	353	231	330	346	462	863
198.697	0	774	169	264	162	309	370	346	159	345	351	229	324	345	461	871
198.82	0	761	165	255	158	302	363	340	159	343	349	226	319	342	458	874
198.943	0	759	165	256	158	302	363	342	158	343	349	226	321	343	456	870
199.066	0	766	166	257	159	301	362	344	157	343	349	227	322	343	457	857
199.188	0	778	167	260	160	304	364	346	157	346	350	228	324	344	458	880
199.311	0	767	168	265	163	307	368	348	158	347	350	229	326	344	459	872
199.434	0	761	171	270	165	312	372	353	158	349	354	231	329	345	459	872
199.557	0	765	166	258	160	308	368	342	160	343	349	226	320	342	458	867
199.68	0	774	163	254	159	301	361	338	158	342	347	224	317	341	455	874
199.803	0	767	164	255	157	299	360	337	157	341	346	223	317	341	452	866
199.926	0	758	164	254	158	299	360	339	157	343	346	224	320	341	452	864
200.049	0	767	165	257	159	302	364	341	157	343	346	226	323	340	453	860
200.172	0	773	168	262	160	304	369	335	156	345	340	227	324	343	453	869
200.294	0	766	170	266	160	306	374	335	156	348	340	229	327	343	453	865
200.417	0	750	164	254	158	301	368	328	158	342	338	225	317	340	452	860
200.54	0	761	160	250	154	295	360	326	157	340	338	224	315	338	448	856
200.663	0	767	161	250	153	293	358	325	157	340	337	223	315	337	446	857
200.786	0	766	161	249	155	292	359	328	156	341	337	224	317	336	445	856
200.909	0	762	162	254	155	294	362	326	157	343	336	226	320	338	446	859
201.032	0	769	165	256	156	296	364	329	156	345	337	227	323	338	448	856
201.155	0	769	163	261	157	302	368	333	158	346	338	228	325	338	449	858
201.277	0	764	159	250	154	294	362	321	158	341	334	223	315	335	446	856
201.4	0	753	157	247	150	289	357	320	157	339	333	222	314	335	442	850
201.523	0	759	157	248	151	288	356	319	157	339	332	222	314	333	440	850
201.646	0	762	158	250	151	289	357	322	156	340	332	223	317	332	441	849
201.769	0	760	160	252	151	291	362	321	155	343	330	224	319	333	441	849
201.892	0	762	161	258	151	293	365	322	155	343	330	226	323	334	443	846
202.015	0	759	162	258	153	296	367	324	155	343	331	224	321	334	444	842
202.138	0	755	156	247	149	289	358	319	156	338	330	221	314	331	439	843
202.26	0	750	156	249	149	285	357	321	156	339	331	221	314	331	437	842
202.383	0	753	156	249	148	286	357	323	155	339	331	221	316	330	437	837
202.506	0	756	155	253	149	289	360	326	154	341	332	222	318	330	438	839
202.629	0	743	158	256	151	291	362	329	155	342	334	223	320	331	440	844
202.752	0	738	160	260	153	297	366	333	155	343	336	223	322	332	440	842
202.875	0	741	156	250	150	290	360	328	155	338	335	219	315	329	438	830
202.998	0	746	156	250	150	288	358	327	154	338	333	220	315	329	435	835
203.121	0	737	155	250	149	287	356	327	153	338	333	219	314	328	435	838
203.244	0	733	156	254	149	291	358	329	154	339	335	219	317	328	435	835
203.366	0	738	156	258	151	294	360	332	153	341	335	221	321	328	436	827
203.489	0	749	159	260	153	297	365	334	153	343	335	223	323	330	437	841
203.612	0	740	155	254	150	294	362	327	154	338	334	217	315	327	436	831
203.735	0	727	154	249	148	287	356	323	153	336	332	216	313	326	431	827
203.858	0	733	153	248	148	286	355	325	152	336	331	216	313	326	431	822
203.981	0	742	153	250	148	287	355	326	151	336	330	217	315	325	430	830
204.104	0	739	153	255	149	290	358	327	152	340	331	218	318	326	433	827
204.227	0	725	156	257	150	292	361	330	153	340	333	220	320	327	433	831
204.349	0	734	157	256	151	296	364	330	152	339	333	218	317	327	433	822
204.472	0	737	151	247	146	287	355	321	152	333	328	215	310	324	429	831
204.595	0	731	151	246	145	284	352	322	151	333	328	214	309	322	426	819
204.718	0	725	151	246	146	282	351	322	151	334	328	214	310	322	426	820
204.841	0	730	149	251	146	285	353	325	150	335	328	215	313	322	427	819
204.964	0	731	151	254	148	289	357	326	149	337	328	217	317	323	427	820
205.087	0	733	154	258	149	292	359	330	152	339	330	217	319	326	430	826
205.21	0	728	154	254	149	293	360	325	152	336	330	216	314	325	429	820
205.332	0	726	150	244	145	283	351	318	151	332	326	213	307	322	425	816
205.455	0	728	148	245	143	281	349	317	150	331	325	212	307	320	422	815
205.578	1	723	148	245	145	279	348	320	150	332	326	213	309	320	422	817
205.701	0	730	147	250	145	283	351	321	149	332	327	214	311	321	424	814
205.824	0	731	150	252	146	285	354	323	149	335	327	215	315	323	427	813
205.947	0	729	153	256	148	289	356	327	149	338	328	219	318	324	429	819
206.07	0	727	155	260	150	295	362	330	151	340	331	220	319	326	431	823
206.193	0	727	151	247	146	285	354	320	151	333	328	214	308	324	427	813
206.316	0	731	148	243	145	280	349	317	150	331	326	213	307	322	424	815
206.438	0	723	149	244	142	280	347	316	150	331	325	212	307	321	423	816
206.561	0	722	148	246	144	280	348	320	150	332	327	214	309	321	424	815
206.684	0	727	149	250	146	282	352	323	150	334	327	216	312	323	425	807
206.807	0	736	151	254	147	286	355	325	150	336	328	218	316	325	428	817
206.93	0	722	154	260	149	290	358	328	151	339	331	220	319	327	431	828
207.053	0	722	157	262	151	295	362	331	153	338	333	220	318	328	434	824
207.176	0	720	150	246	146	285	353	320	153	333	331	215	308	325	429	811
207.299	0	731	149	245	145	281	348	319	151	332	329	214	308	325	428	823
207.421	0	724	150	244	145	279	348	319	152	332	328	215	308	325	427	817
207.544	0	712	149	250	146	281	352	323	151	335	330	217	311	326	429	819
207.667	0	722	151	253	147	284	354	324	152	336	331	218	314	328	431	819
207.79	0	729	153	255	148	287	357	328	153	338	332	220	318	330	434	830
207.913	0	726	155	261	150	292	360	331	153	341	334	222	321	331	437	827
208.036	0	710	157	258	152	293	362	328	154	339	335	221	315	331	437	830
208.159	0	718	150	247	146	283	353	321	154	335	333	218	310	330	433	820
208.282	0	724	152	248	147	281	352	321	154	335	332	218	310	329	433	834
208.404	0	720	153	248	146	281	351	321	154	335	332	219	310	330	434	825
208.527	0	718	151	253	147	283	354	324	154	338	334	221	314	332	436	830
208.65	0	723	154	256	148	286	357	327	155	339	336	223	316	333	438	830
208.773	0	729	156	260	150	290	361	329	155	343	337	224	319	335	441	833
208.896	0	729	159	264	153	295	365	334	156	344	340	226	323	337	443	840
209.019	0	715	158	258	152	292	363	328	158	340	339	223	316	336	442	835
209.142	0	718	153	250	149	285	356	323	157	338	337	223	313	334	440	838
209.265	0	722	155	250	148	285	355	324	156	339	338	222	314	334	440	837
209.388	0	718	154	252	149	284	357	328	156	339	339	223	314	336	441	840
209.51	0	722	154	257	151	288	359	332	157	341	341	225	318	337	443	838
209.633	0	722	158	260	153	291	362	334	157	343	344	227	321	339	446	841
209.756	0	717	160	265	155	296	365	338	157	346	345	228	324	342	448	844
209.879	0	719	162	268	157	301	369	339	159	345	347	227	323	340	449	849
210.002	0	725	158	254	152	290	361	331	158	341	345	224	315	339	447	845
210.125	0	724	159	255	154	290	361	333	158	342	344	225	317	341	448	842
210.248	0	725	160	255	151	291	360	330	157	342	342	227	317	341	448	850
210.371	0	726	159	261	154	291	363	335	158	345	344	228	322	343	449	850
210.493	0	730	161	263	156	295	366	337	159	346	347	230	323	344	452	844
210.616	0	738	164	267	158	298	369	340	159	348	348	232	326	345	454	855
210.739	0	724	165	266	159	301	371	340	160	347	349	230	323	345	454	863
210.862	0	717	160	256	154	291	363	335	159	342	347	227	318	344	451	858
210.985	0	722	162	256	156	292	363	337	160	344	348	228	319	345	452	848
211.108	0	735	162	257	156	293	362	338	159	345	349	230	320	345	453	866
211.231	0	724	160	261	157	297	365	342	160	346	351	230	324	345	455	862
211.354	0	719	163	264	159	300	368	345	160	348	353	232	326	348	456	863
211.476	0	731	165	268	161	304	370	349	160	350	356	233	328	349	459	862
211.599	0	731	164	263	160	301	369	342	160	345	353	229	321	347	457	873
211.722	0	727	160	252	155	294	361	337	160	342	351	227	317	345	455	867
211.845	0	707	161	253	158	294	360	338	160	342	351	228	318	346	455	864
211.968	0	724	162	255	157	293	359	340	159	343	351	229	318	346	455	864
212.091	0	731	161	258	159	296	362	342	159	345	352	230	321	347	457	877
212.214	0	733	163	264	160	300	365	345	158	346	353	232	325	349	458	868
212.337	0	720	166	267	161	305	369	349	159	348	356	232	326	349	460	874
212.46	0	729	165	263	161	303	367	344	160	345	353	230	321	348	461	868
212.582	0	731	161	252	157	295	358	336	159	340	351	227	316	346	458	867
212.705	0	728	161	252	157	294	357	337	160	340	351	227	316	345	458	873
212.828	0	722	162	253	158	292	357	339	158	340	351	228	318	345	458	870
212.951	0	725	162	254	160	296	358	342	158	342	351	229	320	347	459	870
213.074	0	733	162	260	160	299	360	344	157	343	352	230	322	348	462	875
213.197	0	733	166	264	162	302	364	347	158	346	354	232	325	348	462	877
213.32	0	730	167	263	163	305	366	345	159	345	354	231	323	348	464	871
213.443	0	727	161	252	157	295	357	337	158	339	351	226	316	347	461	871
213.565	0	726	161	252	157	294	355	335	157	338	350	227	316	346	460	873
213.688	0	724	162	253	159	292	354	337	157	339	349	227	316	346	462	876
213.811	0	729	162	253	159	295	357	340	157	341	351	229	319	347	462	874
213.934	0	727	162	261	160	299	360	342	157	343	352	230	322	348	464	871
214.057	0	721	164	264	162	301	363	345	157	346	352	232	325	349	467	879
214.18	0	722	166	265	164	305	366	344	158	344	353	232	324	349	467	879
214.303	0	726	161	252	157	297	357	336	159	341	351	226	317	347	465	874
214.426	0	731	162	252	159	293	355	337	157	340	350	228	318	347	465	875
214.548	0	722	162	253	159	293	355	338	157	341	349	228	318	346	465	878
214.671	0	720	163	256	159	297	358	341	158	342	352	229	321	348	466	877
214.794	0	724	163	261	160	300	360	343	157	343	353	230	322	348	468	868
214.917	0	734	165	265	162	303	364	347	157	346	354	232	325	350	469	878
215.04	0	715	166	261	161	305	364	342	159	343	353	230	321	349	470	884
215.163	0	714	162	253	159	296	357	339	158	341	352	227	318	347	467	877
215.286	0	721	163	254	159	296	357	339	158	340	352	229	319	347	467	866
215.409	0	733	162	254	159	297	357	341	158	340	352	229	320	347	468	884
215.532	0	722	163	259	161	301	360	345	158	343	353	230	322	348	468	877
215.654	0	718	164	264	161	303	362	346	158	345	355	231	324	348	470	877
215.777	0	729	167	266	164	309	366	351	158	347	357	233	327	350	472	875
215.9	0	731	164	258	161	302	362	343	160	341	355	228	320	347	470	884
216.023	0	727	160	253	159	298	356	339	158	339	353	227	317	346	468	878
216.146	0	709	161	252	159	294	356	341	158	339	354	227	317	345	467	874
216.269	0	726	162	253	159	296	355	343	158	340	354	228	319	346	466	871
216.392	0	734	163	258	160	300	358	345	157	341	354	229	321	347	468	883
216.515	0	734	163	262	162	302	361	348	158	343	355	230	324	346	469	876
216.637	0	721	166	266	166	306	364	352	158	345	357	231	326	348	470	879
216.76	0	728	164	256	161	302	360	344	160	340	355	227	319	344	469	873
216.883	0	732	158	249	158	296	354	340	158	337	353	225	316	343	465	871
217.006	0	730	160	250	159	293	352	340	156	337	352	224	317	341	464	873
217.129	0	725	159	250	159	295	352	343	157	338	352	225	318	341	463	871
217.252	0	728	162	254	161	298	355	346	157	339	353	226	320	342	464	869
217.375	0	736	163	257	161	299	357	348	157	341	353	226	322	343	465	873
217.498	0	736	165	263	164	304	360	352	158	342	355	228	325	344	466	874
217.62	0	736	164	262	165	306	362	352	159	341	356	227	322	343	466	870
217.743	0	733	159	249	159	295	352	343	158	335	352	222	315	340	464	867
217.866	0	735	159	248	158	295	349	341	157	334	351	222	315	339	463	869
217.989	0	732	160	249	159	293	348	343	156	334	351	222	315	339	462	870
218.112	0	737	160	250	161	295	350	346	156	336	352	223	318	339	462	867
218.235	0	740	162	254	161	298	354	345	155	337	350	224	320	339	464	865
218.358	0	735	163	259	161	301	356	346	155	340	349	226	322	341	465	869
218.481	0	740	165	263	164	306	361	350	156	342	353	227	325	342	465	871
218.604	0	738	163	255	162	300	357	342	158	337	350	224	318	341	466	867
218.726	0	744	158	248	156	294	351	336	155	335	348	222	314	339	463	864
218.849	0	735	159	249	158	294	349	337	155	335	347	222	315	339	462	869
218.972	0	734	159	250	160	294	350	340	155	335	348	224	317	338	463	867
219.095	0	740	162	253	160	297	353	343	154	337	349	224	320	340	463	858
219.218	0	748	161	258	161	301	356	346	154	338	349	227	322	340	465	868
219.341	0	736	164	263	163	303	359	348	155	341	350	228	325	341	466	876
219.464	0	734	166	267	165	307	365	351	156	343	353	228	325	343	469	871
219.587	0	735	161	252	159	299	357	341	156	336	351	224	318	341	466	858
219.709	0	745	161	251	160	297	353	342	155	335	349	224	317	341	465	876
219.832	0	734	161	252	160	294	352	342	156	336	349	223	317	341	465	868
219.955	0	732	161	253	162	298	354	345	155	337	350	226	319	342	466	868
220.078	0	742	163	259	163	302	358	348	156	340	352	227	322	343	467	867
220.201	0	750	164	262	164	303	361	351	154	342	352	228	324	344	468	879
220.324	0	747	168	268	166	308	363	356	156	343	355	229	326	345	471	873
220.447	0	732	167	264	165	309	364	351	157	340	355	228	323	343	471	869
220.57	0	740	163	255	162	300	357	348	156	339	354	226	320	344	469	870
220.692	0	748	164	256	162	300	358	349	156	339	354	227	320	344	470	879
220.815	0	747	164	257	164	302	358	351	155	341	355	227	320	344	469	871
220.938	0	736	165	262	166	306	361	355	157	342	357	228	324	345	471	876
221.061	0	746	167	266	166	309	363	357	157	342	358	231	326	347	472	871
221.184	0	754	169	270	168	313	366	360	157	345	359	231	328	349	474	881
221.307	0	747	169	267	167	313	367	356	158	342	359	229	324	347	473	877
221.43	0	743	164	257	163	304	358	351	157	340	358	226	320	346	471	876
221.553	0	749	167	257	164	303	358	351	158	340	357	226	320	346	470	875
221.676	0	753	166	258	165	303	358	355	157	341	357	227	321	346	472	876
221.798	0	753	166	263	167	308	361	357	157	341	359	230	325	348	471	881
221.921	0	745	169	266	167	311	363	361	158	345	361	230	325	348	473	878
222.044	0	755	171	271	170	314	365	363	158	346	362	231	327	350	474	876
222.167	0	753	171	266	170	314	366	359	158	342	361	230	323	348	475	885
222.29	0	749	164	254	163	303	357	352	158	339	358	226	318	347	472	882
222.413	0	751	165	256	165	303	355	351	157	339	359	226	319	345	471	878
222.536	0	752	165	256	165	304	356	353	157	339	357	227	320	345	471	877
222.659	0	750	167	260	167	304	359	356	157	341	358	228	322	347	471	879
222.781	0	748	169	263	168	308	360	359	158	343	360	230	324	348	472	883
222.904	0	756	169	269	170	311	363	361	158	344	362	231	327	349	473	883
223.027	0	754	172	269	171	314	366	361	158	343	361	231	325	349	474	879
223.15	0	746	165	254	164	303	357	351	157	338	357	226	317	345	471	880
223.273	0	747	165	255	163	303	354	350	157	337	358	225	316	345	470	881
223.396	0	753	165	254	163	301	353	351	157	338	357	226	317	345	469	878
223.519	0	754	166	257	166	302	356	353	157	338	356	227	320	346	470	879
223.642	0	754	169	260	167	305	358	356	156	340	358	228	322	347	470	883
223.764	0	751	169	266	168	309	361	359	158	342	359	228	324	348	471	883
223.887	0	758	171	271	171	314	365	363	158	344	362	230	327	349	473	874
224.01	0	759	169	261	168	308	361	354	158	339	358	227	319	346	472	882
224.133	0	746	165	254	164	302	354	349	157	336	356	224	316	346	470	884
224.256	0	748	167	256	163	301	354	349	156	337	358	224	316	344	469	879
224.379	0	753	165	255	165	300	353	353	156	337	357	226	318	345	468	869
224.502	0	765	168	259	167	305	357	355	157	339	356	227	321	345	469	885
224.625	0	755	170	266	166	307	359	357	156	340	358	229	323	347	470	879
224.748	0	749	171	270	170	312	363	362	157	342	359	230	325	348	472	879
224.87	0	758	172	272	170	316	366	363	158	343	362	230	325	348	473	876
224.993	0	765	167	258	166	305	358	351	158	338	357	225	318	345	471	887
225.116	0	757	168	257	164	304	356	352	157	338	357	226	318	345	470	880
225.239	0	748	167	258	165	302	355	353	156	338	357	226	317	346	469	874
225.362	0	754	168	260	167	305	359	357	157	339	358	228	321	346	470	878
225.485	0	764	172	264	169	308	362	358	157	341	358	229	323	348	471	887
225.608	0	760	171	270	170	311	364	362	157	343	360	230	325	348	473	881
225.731	0	749	175	274	171	317	368	366	158	345	363	231	327	351	474	885
225.853	0	756	170	263	167	310	365	356	159	340	359	228	320	347	473	878
225.976	0	764	169	260	168	306	361	356	158	340	360	228	320	347	471	890
226.099	0	760	169	261	167	305	361	357	158	340	359	227	319	348	472	883
226.222	0	755	171	263	168	308	361	359	157	342	359	230	323	349	471	883
226.345	0	760	173	267	171	310	365	362	157	344	361	230	324	350	474	882
226.468	0	767	174	274	172	314	367	366	157	346	362	232	327	350	474	882
226.591	0	765	177	277	173	320	371	369	159	347	364	233	327	351	475	889
226.714	0	753	170	263	170	311	365	358	159	342	363	228	320	349	474	886
226.836	0	757	170	261	168	309	363	358	160	342	361	229	320	349	472	881
226.959	0	763	171	262	168	308	362	358	159	342	360	228	320	349	472	888
227.082	0	763	170	264	169	309	363	362	159	343	362	229	322	349	472	887
227.205	0	758	173	267	172	312	367	365	158	345	364	232	323	351	473	883
227.328	0	765	175	272	173	315	369	367	159	346	365	233	326	352	475	885
227.451	0	767	176	276	175	321	372	370	160	347	365	233	328	353	475	891
227.574	0	760	170	261	169	310	364	359	161	342	362	227	319	349	474	888
227.697	0	762	168	260	168	307	361	357	159	341	362	227	317	350	472	885
227.82	0	763	169	258	167	306	360	356	159	341	361	227	317	349	471	884
227.942	0	762	169	261	170	308	362	360	158	341	361	229	321	349	470	886
228.065	0	759	171	264	170	310	364	362	159	344	362	230	323	350	472	888
228.188	0	766	173	268	172	313	366	366	159	345	364	232	324	352	473	888
228.311	0	765	173	272	174	316	369	367	159	346	365	233	326	352	474	887
228.434	0	757	172	265	171	312	366	360	159	342	362	229	319	351	473	888
228.557	0	756	167	256	166	306	359	355	159	339	361	226	315	348	470	886
228.68	0	762	168	256	167	305	358	355	159	338	359	226	315	348	469	877
228.803	0	768	166	256	166	304	359	355	157	340	359	227	318	348	468	884
228.925	0	762	169	260	169	305	362	359	158	341	360	228	319	348	468	888
229.048	0	757	171	265	169	309	363	361	158	343	361	230	321	348	469	887
229.171	0	762	171	270	170	313	366	364	157	346	362	232	324	351	471	878
229.294	0	769	173	274	172	317	369	365	157	347	363	232	325	350	471	886
229.417	0	751	167	259	167	307	363	355	159	339	359	226	315	347	470	887
229.54	0	752	166	257	166	304	358	351	158	337	358	225	314	346	467	881
229.663	0	758	166	257	165	302	357	351	157	338	357	224	314	344	465	869
229.786	0	771	166	258	167	302	358	355	156	340	356	226	318	345	464	882
229.908	0	759	167	261	166	305	360	359	157	341	357	226	320	347	465	886
230.031	0	752	169	266	169	309	363	361	156	342	358	228	321	347	466	879
230.154	0	760	169	271	169	312	367	364	156	345	360	230	325	348	468	876
230.277	0	769	172	274	172	318	371	365	157	345	360	230	326	348	468	888
230.4	0	758	166	259	165	307	362	354	157	339	356	224	315	345	466	878
230.523	0	747	165	258	166	304	359	352	156	338	356	224	315	343	464	874
230.646	0	753	165	258	163	304	359	351	156	339	355	225	316	343	463	873
230.769	0	761	166	259	166	305	361	355	156	341	353	225	319	344	462	882
230.892	0	759	168	263	167	307	364	358	156	342	355	226	321	343	464	877
231.014	0	742	167	270	168	310	365	361	156	343	356	228	323	345	465	874
231.137	0	757	170	275	170	315	369	365	156	345	359	229	326	347	467	876
231.26	0	761	171	271	170	316	371	362	158	344	357	227	323	346	467	883
231.383	0	758	166	260	164	307	362	353	157	339	355	225	318	343	464	876
231.506	0	743	167	261	165	307	362	356	157	341	355	225	319	343	463	876
231.629	0	755	167	262	167	305	363	359	156	342	354	224	319	343	463	870
231.752	11	762	167	267	168	308	365	360	155	344	356	227	322	343	464	881
231.875	0	760	168	271	168	313	368	364	156	345	357	227	325	345	465	877
231.997	0	754	171	274	170	316	370	367	157	347	360	229	327	347	467	876
232.12	0	756	172	273	170	319	373	365	157	345	358	228	324	346	467	875
232.243	0	761	165	259	165	308	365	356	156	341	355	224	318	343	464	873
232.366	0	757	167	260	165	309	364	357	156	342	356	223	319	342	463	878
232.489	0	753	166	262	166	307	363	359	157	342	356	225	319	343	463	873
232.612	0	754	167	267	169	310	366	362	157	343	356	227	323	343	463	873
232.735	0	764	168	271	170	314	369	365	156	346	357	227	325	345	465	875
232.858	0	763	171	275	170	316	371	367	156	347	359	229	327	346	466	881
232.98	0	756	173	274	171	320	373	367	158	346	360	228	325	345	467	876
233.103	0	756	165	259	165	308	364	356	157	340	355	223	315	343	463	872
233.226	0	762	165	258	165	305	361	355	156	339	354	222	315	341	461	875
233.349	0	761	165	258	164	305	361	354	157	338	354	222	316	340	461	874
233.472	0	757	166	260	166	306	361	357	156	341	354	223	318	341	461	870
233.595	0	766	166	266	167	309	364	360	156	342	354	225	320	341	462	869
233.718	0	768	168	271	168	311	367	363	156	344	356	226	322	343	462	876
233.841	0	764	170	273	171	317	370	367	156	345	358	227	324	344	463	880
233.964	0	761	165	259	164	308	364	354	157	339	353	222	313	341	462	872
234.086	0	761	163	255	162	303	358	350	156	336	352	221	312	339	459	868
234.209	0	760	162	255	162	302	357	349	156	335	350	220	312	338	458	869
234.332	0	761	162	256	163	301	356	352	155	337	351	221	315	339	457	872
234.455	0	763	165	260	165	304	359	354	155	339	352	222	316	340	458	869
234.578	0	761	165	264	165	306	361	357	155	340	352	223	318	341	460	869
234.701	0	759	168	269	168	311	365	359	155	342	355	225	322	342	461	873
234.824	0	758	165	261	166	308	363	354	156	337	352	221	315	339	460	872
234.947	0	762	162	255	161	300	357	348	155	335	350	219	312	338	457	869
235.069	0	762	163	255	161	301	355	348	155	335	349	219	312	337	456	863
235.192	0	760	162	254	163	300	356	350	154	336	348	221	313	337	457	859
235.315	0	773	164	261	164	303	358	352	155	339	350	222	317	339	458	866
235.438	0	777	165	266	166	306	361	356	155	340	352	223	319	341	459	852
235.561	0	793	167	267	168	310	365	356	155	341	351	225	320	341	460	858
235.684	0	791	164	256	163	303	360	347	157	337	348	221	314	339	457	864
235.807	0	754	166	257	164	303	362	343	155	339	345	221	317	339	457	865
235.93	0	761	167	260	162	301	364	341	154	340	343	222	317	339	457	860
236.052	0	783	170	262	165	306	366	346	154	342	344	225	319	342	459	856
236.175	0	799	170	269	167	309	370	347	155	345	344	227	323	343	461	864
236.298	0	811	173	271	167	314	376	343	156	345	343	227	324	342	462	860
236.421	0	821	171	262	164	305	375	332	156	343	338	226	319	342	461	856
236.544	0	832	172	262	165	306	374	335	155	346	338	228	322	345	461	862
236.667	0	835	172	262	166	306	376	339	157	346	342	229	322	344	463	868
236.79	0	834	174	266	168	309	376	345	158	347	346	231	324	345	464	869
236.913	0	834	175	271	168	314	377	351	159	349	352	230	324	345	465	858
237.036	0	833	167	259	163	305	370	343	159	343	351	225	314	344	464	869
237.158	0	825	165	256	163	302	367	344	160	344	350	227	316	343	461	871
237.281	0	819	166	256	163	305	367	347	160	343	351	225	317	343	461	870
237.404	0	826	168	259	165	306	368	350	159	346	353	226	319	343	462	855
237.527	0	832	171	262	165	308	372	350	158	346	351	229	322	344	463	868
237.65	0	814	167	261	165	307	371	345	160	342	352	225	315	343	463	868
237.773	0	815	161	250	160	298	361	340	159	338	349	221	309	341	459	863
237.896	0	819	161	249	159	296	359	337	158	338	347	221	311	339	456	851
238.019	0	824	161	251	160	295	359	337	157	339	346	222	312	338	455	867
238.141	0	808	163	253	162	298	361	341	158	340	347	224	315	339	456	869
238.264	0	807	165	259	163	302	365	344	158	343	348	225	317	341	457	864
238.387	0	803	161	251	160	298	360	334	159	336	346	220	310	336	456	853
238.51	0	815	156	245	156	289	353	330	157	333	342	217	304	334	452	867
238.633	0	807	156	245	156	290	352	329	157	334	341	217	307	333	451	860
238.756	0	799	156	246	157	289	352	333	156	335	342	217	309	334	451	860
238.879	0	806	159	251	158	295	357	337	156	338	344	221	312	334	453	855
239.002	0	814	161	258	160	299	360	341	155	341	345	223	317	336	454	869
239.124	0	810	165	265	162	303	365	346	156	344	347	224	321	338	457	865
239.247	0	803	169	270	165	309	371	351	158	346	351	226	323	339	459	862
239.37	0	802	161	261	161	305	367	341	159	339	349	222	314	337	460	861
239.493	0	809	156	247	157	292	357	334	157	335	344	218	308	334	456	868
239.616	0	803	158	248	156	294	356	333	157	335	344	218	311	334	455	861
239.739	0	787	158	250	158	294	358	337	157	336	344	218	312	334	455	858
239.862	0	804	159	256	160	298	360	340	155	341	345	222	318	335	456	859
239.985	0	813	162	263	162	302	365	344	156	342	346	223	320	337	459	871
240.108	0	810	166	269	164	308	369	350	156	345	349	225	324	339	462	864
240.23	0	797	170	274	166	315	374	355	157	347	354	227	326	341	464	868
240.353	0	805	161	258	161	304	369	342	159	341	350	222	316	336	462	860
240.476	0	813	158	250	158	297	361	338	157	337	346	220	313	336	459	870
240.599	0	811	158	251	158	299	361	338	157	339	347	220	316	334	457	862
240.722	0	802	160	254	158	299	364	338	156	340	344	221	319	335	458	858
240.845	0	810	161	263	160	303	367	342	156	343	344	225	323	336	458	858
240.968	0	813	165	268	163	308	371	347	156	346	347	226	326	338	461	861
241.091	0	810	170	274	166	311	376	352	157	350	350	227	329	340	463	866
241.213	0	803	175	280	169	318	380	357	158	351	352	230	332	342	465	864
241.336	0	802	162	261	162	308	374	343	158	344	348	223	320	337	464	861
241.459	0	802	161	255	160	301	368	340	157	342	345	220	319	336	460	857
241.582	0	797	162	258	159	304	369	342	158	344	345	221	323	336	459	862
241.705	0	789	160	260	161	304	370	347	157	346	346	223	325	336	459	858
241.828	0	792	163	268	163	309	375	350	156	349	348	225	328	338	460	857
241.951	0	798	167	275	166	313	378	354	156	351	349	226	332	339	463	863
242.074	0	793	172	280	167	318	382	360	157	353	352	228	334	342	464	864
242.196	0	789	169	275	167	320	384	356	159	350	352	226	330	339	465	859
242.319	0	787	162	259	161	308	376	347	156	346	348	224	325	336	462	857
242.442	0	785	163	262	162	310	376	347	155	347	346	223	327	335	459	857
242.565	0	777	164	264	162	308	376	349	155	348	347	223	330	334	459	859
242.688	0	781	164	272	164	312	378	354	156	351	348	225	332	336	460	857
242.811	0	781	168	278	166	318	383	359	155	353	349	226	336	339	463	857
242.934	0	784	172	284	168	322	386	364	156	356	351	228	339	340	464	861
243.057	0	781	170	278	169	324	387	360	158	353	352	226	334	338	465	862
243.18	0	780	162	263	163	312	378	352	156	348	348	222	327	334	460	856
243.302	0	776	162	264	161	312	378	353	155	350	349	222	331	333	458	852
243.425	0	767	162	267	163	312	378	357	155	349	347	222	331	333	459	852
243.548	0	766	163	273	166	316	381	361	155	352	349	225	335	334	459	856
243.671	0	772	168	280	168	319	384	365	156	354	351	225	338	336	461	854
243.794	0	771	172	286	170	324	387	369	155	356	353	228	341	337	462	856
243.917	0	772	174	287	171	329	390	370	156	356	353	228	339	337	464	860
244.04	0	763	162	267	163	313	382	356	155	349	347	221	329	333	461	852
244.163	0	769	163	266	162	314	380	355	155	348	346	220	332	332	458	842
244.285	0	774	164	268	161	314	380	354	154	350	345	221	333	332	458	851
244.408	0	764	162	274	165	315	381	360	153	352	347	223	336	333	459	856
244.531	0	764	168	279	166	319	385	363	153	354	348	225	339	335	460	854
244.654	0	770	172	286	169	323	389	368	154	356	351	227	341	336	462	842
244.777	0	781	176	291	172	330	392	374	154	359	352	228	344	338	462	861
244.9	0	767	168	280	170	326	390	366	156	353	349	224	336	335	463	859
245.023	0	760	163	266	163	316	383	357	155	350	346	222	332	331	460	852
245.146	0	767	164	268	163	315	382	355	154	350	346	221	334	331	458	842
245.268	0	777	163	273	163	315	382	358	153	351	345	221	335	331	458	858
245.391	0	772	165	278	166	319	386	362	153	353	347	224	339	332	459	851
245.514	0	763	168	284	168	323	387	367	154	355	348	225	342	334	460	849
245.637	0	772	174	290	170	327	390	372	154	358	352	227	343	338	461	849
[truncated: 700 more rows]

## Sheet: D850
	SNR :	43	35	37	37	42	35	42	39	38	41	36	44	44	45	46
Time	Marker	ch1	ch2	ch3	ch4	ch5	ch6	ch7	ch8	ch9	ch10	ch11	ch12	ch13	ch14	ch15
0.24576	0	662	130	137	160	270	336	293	135	288	289	218	282	261	421	735
0.36864	0	662	130	137	160	270	336	293	135	288	289	218	282	261	421	735
0.49152	0	683	123	115	155	251	310	290	146	294	300	226	280	270	432	751
0.6144	0	671	121	111	154	241	296	284	151	300	300	226	283	273	433	757
0.73728	0	676	121	107	153	240	295	280	149	302	299	227	286	275	434	752
0.86016	0	669	123	106	154	243	296	275	149	304	293	229	290	277	435	762
0.98304	0	662	125	109	154	243	301	265	148	307	286	230	294	278	437	751
1.10592	0	677	127	109	156	244	304	266	149	311	286	232	299	279	438	762
1.2288	0	675	129	111	157	249	307	269	150	314	286	235	302	281	440	754
1.35168	0	672	131	113	160	253	313	273	150	317	288	236	306	283	443	764
1.47456	0	662	126	110	157	252	315	263	152	308	283	232	294	280	442	759
1.59744	0	659	120	100	153	238	302	259	151	303	282	228	288	277	439	763
1.72032	0	675	119	98	152	236	298	258	150	303	281	227	287	277	438	745
1.8432	0	667	122	100	151	236	297	260	150	303	281	226	289	275	438	757
1.96608	0	662	124	103	154	239	299	265	150	306	284	228	294	277	438	753
2.08896	0	661	125	106	153	241	303	269	151	309	286	229	297	278	438	761
2.21184	0	675	127	109	155	244	306	274	150	312	289	231	301	279	440	758
2.33472	0	688	129	114	156	247	310	281	151	315	291	232	304	280	443	768
2.4576	0	679	133	116	160	252	315	284	151	318	294	235	308	284	445	761
2.58048	0	673	128	118	157	255	320	277	152	312	291	233	298	281	446	768
2.70336	0	675	122	101	153	239	304	268	152	306	287	227	290	279	443	760
2.82624	0	684	121	101	153	235	299	269	150	305	287	226	288	277	442	759
2.94912	0	681	123	102	153	236	299	270	150	305	288	226	291	277	441	762
3.072	0	683	126	106	153	240	302	274	150	307	291	228	295	278	442	764
3.19488	0	688	128	109	155	242	306	277	151	309	292	230	297	280	443	763
3.31776	0	691	130	114	157	246	308	282	150	313	293	231	303	282	445	765
3.44064	0	697	133	117	159	250	312	287	151	315	297	233	306	284	447	769
3.56352	0	695	136	120	160	253	317	292	151	318	299	236	309	284	450	771
3.6864	0	692	132	121	159	257	322	284	152	313	296	233	301	284	450	774
3.80928	0	696	127	105	157	241	307	279	151	308	295	229	292	282	448	769
3.93216	0	695	127	105	156	239	304	279	151	307	295	228	292	281	447	770
4.05504	0	700	128	105	156	239	302	280	151	307	295	228	293	282	447	767
4.17792	0	698	131	109	157	243	306	284	151	310	298	231	297	282	447	775
4.3008	0	691	133	113	158	246	310	288	151	312	300	232	300	284	448	770
4.42368	0	702	134	117	160	249	313	292	152	315	303	235	304	286	449	778
4.54656	0	708	137	123	162	253	317	295	151	319	304	237	308	288	452	771
4.66944	0	701	139	126	164	259	322	299	152	321	306	238	311	290	454	784
4.79232	0	687	131	116	160	255	321	288	152	312	301	234	298	288	454	772
4.9152	0	689	130	108	159	244	310	284	152	310	300	232	294	286	452	779
5.03808	0	697	131	109	158	244	309	283	153	311	300	233	296	287	451	771
5.16096	0	693	132	109	159	244	309	284	152	312	300	234	298	287	450	780
5.28384	0	690	135	114	161	249	313	289	152	315	302	235	301	290	452	782
5.40672	0	685	137	117	163	253	315	290	153	316	302	238	304	290	453	787
5.5296	0	701	140	121	163	256	319	293	152	319	304	240	307	292	455	780
5.65248	0	694	142	124	167	260	324	292	153	322	302	242	311	295	456	782
5.77536	0	674	138	121	167	261	328	277	153	317	294	240	302	294	455	776
5.89824	0	672	134	110	164	249	316	265	153	314	288	241	299	292	453	785
6.02112	0	673	135	110	165	250	317	261	154	316	286	242	300	293	454	776
6.144	0	681	137	111	167	249	316	263	154	316	288	243	301	294	453	780
6.26688	0	673	140	115	166	253	318	269	155	320	291	245	305	295	455	780
6.38976	0	676	141	118	168	257	321	274	156	321	295	246	308	297	457	788
6.51264	0	682	143	120	171	260	324	279	157	323	299	249	310	297	458	792
6.63552	0	685	139	122	170	266	329	279	159	322	299	248	305	297	460	783
6.7584	0	673	133	108	164	250	314	274	159	314	298	242	296	295	458	783
6.88128	0	675	133	107	164	250	312	275	158	315	300	242	296	294	457	796
7.00416	0	679	134	108	165	248	309	278	159	316	302	242	297	295	457	788
7.12704	0	682	137	111	165	252	312	281	158	318	305	244	301	296	458	787
7.24992	0	690	138	114	165	254	315	288	160	319	308	244	302	298	459	790
7.3728	0	689	141	116	167	258	318	290	159	322	309	246	306	298	459	793
7.49568	0	687	140	121	168	265	325	289	160	322	308	245	305	299	462	797
7.61856	0	675	131	107	164	250	311	280	160	313	304	241	294	296	456	786
7.74144	0	681	130	105	162	245	306	280	159	312	304	240	292	295	455	787
7.86432	0	688	130	105	162	244	305	280	158	312	305	240	292	294	455	787
7.9872	0	690	133	108	160	248	306	284	158	313	307	240	295	295	454	788
8.11008	0	686	134	112	164	250	309	289	159	316	309	241	298	295	455	785
8.23296	0	695	137	114	163	251	311	293	160	318	312	242	301	295	456	792
8.35584	0	702	138	117	164	255	315	300	159	320	315	243	304	297	459	787
8.47872	0	687	134	118	162	259	319	293	161	314	311	239	295	296	458	792
8.6016	0	677	127	105	159	243	306	284	159	308	307	236	290	294	454	782
8.72448	0	690	128	103	158	240	303	285	159	308	306	235	288	293	451	791
8.84736	0	694	129	105	158	240	301	284	158	309	305	236	289	291	451	779
8.97024	0	688	132	109	159	245	302	284	157	310	306	237	292	292	452	790
9.09312	0	680	133	111	158	246	305	287	157	312	306	238	295	293	452	786
9.216	0	684	135	114	160	249	309	289	157	315	307	240	298	294	453	794
9.33888	0	697	137	118	163	252	312	292	157	318	309	242	302	296	455	780
9.46176	0	682	134	118	162	258	318	288	158	315	306	241	297	295	455	793
9.58464	0	671	127	104	156	241	303	279	157	306	302	235	287	291	450	788
9.70752	0	671	125	102	156	237	297	278	159	307	301	232	286	290	448	793
9.8304	0	685	126	104	155	236	296	280	156	305	301	233	285	289	448	776
9.95328	0	685	128	107	155	241	298	282	157	308	302	235	289	291	448	785
10.0762	0	679	129	108	156	243	301	285	156	309	304	235	292	290	449	784
10.199	0	681	131	112	158	245	305	289	156	311	305	236	295	291	450	792
10.3219	0	688	134	116	158	250	307	290	156	314	306	239	298	292	451	788
10.4448	0	688	136	118	160	255	313	293	157	318	307	241	303	294	453	794
10.5677	0	680	127	111	159	249	311	283	158	308	301	234	289	290	451	781
10.6906	0	679	124	103	154	237	299	278	157	304	300	231	285	288	446	789
10.8134	0	682	124	103	154	237	297	280	157	304	299	231	284	287	446	783
10.9363	0	692	125	104	153	237	296	282	156	305	300	230	286	287	445	783
11.0592	0	682	127	109	154	241	299	284	156	307	302	232	289	288	446	781
11.1821	0	684	129	110	155	244	303	287	156	309	303	234	293	288	447	785
11.305	0	686	130	114	157	246	306	291	157	313	304	235	296	290	448	790
11.4278	0	691	133	117	159	248	310	296	156	315	307	238	301	290	449	783
11.5507	0	683	132	121	159	258	317	296	157	314	307	236	298	291	452	788
11.6736	0	677	123	106	156	242	306	284	157	305	301	231	286	288	447	783
11.7965	0	679	122	103	154	238	300	283	156	305	300	230	285	286	446	783
11.9194	0	673	123	104	153	237	299	286	156	304	301	229	286	285	446	778
12.0422	0	674	125	108	152	240	301	288	155	306	303	230	289	286	446	778
12.1651	0	675	128	111	155	243	305	292	155	309	304	232	292	287	447	791
12.288	0	680	129	113	157	245	309	295	155	310	307	233	295	288	448	782
12.4109	0	676	131	117	158	248	311	301	155	314	309	234	298	289	451	783
12.5338	0	680	133	121	159	254	317	307	156	316	312	236	303	292	453	785
12.6566	0	672	128	117	159	252	319	295	156	309	307	232	291	288	451	791
12.7795	0	669	124	107	156	241	307	293	156	306	305	229	287	286	448	782
12.9024	0	670	124	108	155	242	307	293	156	305	305	229	287	286	448	778
13.0253	0	672	125	110	156	241	305	296	155	307	306	230	290	286	448	781
13.1482	0	673	127	113	156	245	309	298	153	309	307	231	294	288	449	782
13.271	0	672	130	115	158	248	312	301	154	311	308	232	296	288	450	786
13.3939	0	677	131	119	159	251	316	305	155	313	309	233	299	289	451	784
13.5168	0	676	133	123	162	256	320	308	155	315	311	235	302	291	454	789
13.6397	0	676	127	115	159	251	320	298	155	308	305	231	291	288	453	781
13.7626	0	675	125	108	157	243	311	294	154	306	304	229	288	288	451	783
13.8854	0	678	127	112	156	242	309	293	153	306	303	229	288	286	450	777
14.0083	0	680	129	112	156	243	309	292	153	307	302	231	291	288	449	780
14.1312	0	701	131	115	158	247	313	297	153	309	305	231	294	290	452	764
14.2541	0	718	136	118	160	252	315	299	153	312	307	233	298	291	454	780
14.377	0	707	137	122	162	252	318	299	153	316	307	235	301	293	455	782
14.4998	0	710	138	128	162	261	325	300	154	317	308	236	303	293	457	787
14.6227	0	700	130	114	158	251	318	283	154	309	296	232	290	289	453	779
14.7456	0	702	128	106	157	243	310	267	153	308	286	232	289	288	451	775
14.8685	0	684	128	107	157	240	310	268	153	306	286	231	288	288	457	770
14.9914	0	601	126	108	158	247	304	265	153	306	281	236	289	291	452	786
15.1142	0	617	129	111	159	245	311	258	156	312	276	241	295	290	447	773
15.2371	0	655	131	112	160	250	314	261	155	313	282	239	297	290	450	785
15.36	0	664	136	119	164	253	317	263	156	317	282	242	301	291	452	779
15.4829	0	669	137	123	164	259	324	267	156	319	285	243	304	293	454	791
15.6058	0	675	129	111	162	253	317	259	157	309	282	237	290	289	452	780
15.7286	0	685	126	104	159	243	306	258	157	306	282	234	287	286	450	788
15.8515	0	702	128	105	159	242	304	259	157	307	284	235	289	286	448	782
15.9744	0	714	129	106	159	242	305	260	159	311	286	238	292	287	447	789
16.0973	0	723	132	109	160	247	310	264	159	315	288	240	297	288	449	785
16.2202	0	707	133	113	162	251	312	268	159	316	290	241	300	288	450	790
16.343	0	735	137	115	165	252	317	273	157	320	294	241	304	291	453	781
16.4659	0	760	139	125	164	259	324	275	158	318	297	240	302	292	457	792
16.5888	0	754	135	105	161	247	312	272	159	310	296	235	290	290	460	777
16.7117	0	773	137	110	160	246	307	272	156	309	297	235	292	291	459	784
16.8346	0	788	138	107	163	244	307	273	158	310	299	237	294	291	459	772
16.9574	0	810	142	109	163	247	309	274	157	312	301	240	298	292	461	786
17.0803	0	818	143	116	164	248	312	281	158	315	303	240	301	294	465	783
17.2032	0	831	144	117	164	250	314	292	159	316	310	240	302	295	467	801
17.3261	0	836	143	110	163	250	314	288	158	311	309	237	293	291	469	793
17.449	0	848	141	109	161	241	307	287	159	307	309	235	290	291	467	803
17.5718	0	843	139	107	159	245	303	288	159	306	311	235	291	291	465	791
17.6947	0	792	139	114	159	243	304	287	157	307	311	234	292	291	466	798
17.8176	0	775	140	116	160	246	307	294	156	310	313	236	297	292	465	796
17.9405	0	790	143	122	161	249	310	299	157	311	315	237	300	294	465	806
18.0634	0	808	142	119	163	257	317	291	159	311	312	238	298	292	464	790
18.1862	0	805	137	109	160	244	306	276	158	307	301	235	290	290	459	794
18.3091	1	795	138	107	160	240	303	273	157	305	299	234	291	290	458	791
18.432	0	807	140	108	160	241	303	279	156	306	304	234	291	291	461	790
18.5549	0	822	142	112	160	245	303	283	157	309	307	235	295	292	463	787
18.6778	0	811	144	117	162	248	307	283	156	311	307	238	300	294	461	789
18.8006	0	801	145	122	164	254	313	288	156	312	309	238	300	295	464	791
18.9235	0	805	138	109	162	243	303	280	157	305	306	233	291	293	462	799
19.0464	0	819	141	111	161	244	301	278	156	305	304	235	291	293	462	784
19.1693	0	804	144	110	163	245	304	268	156	307	298	237	294	293	461	790
19.2922	0	778	146	113	165	245	305	269	156	311	299	240	299	296	463	791
19.415	0	779	148	117	167	251	310	276	157	315	302	241	304	297	464	800
19.5379	0	798	148	121	167	257	316	276	158	312	301	242	301	297	466	791
19.6608	0	809	142	111	165	243	305	270	158	306	299	238	292	294	465	796
19.7837	0	810	143	110	165	244	301	275	159	307	304	238	292	294	467	794
19.9066	0	820	145	111	165	246	304	276	160	309	305	238	296	295	466	797
20.0294	0	833	147	116	167	248	305	282	160	312	307	241	301	297	467	798
20.1523	0	830	150	118	168	255	311	287	160	317	310	244	305	299	469	805
20.2752	0	815	147	119	168	255	314	280	161	311	307	240	297	297	470	795
20.3981	0	818	142	109	167	243	301	278	160	308	307	239	292	297	469	804
20.521	0	817	145	111	167	243	303	279	160	309	306	239	294	297	468	799
20.6438	0	820	146	113	166	246	303	281	160	312	309	240	297	298	469	801
20.7667	0	811	148	118	167	250	307	288	160	316	312	243	303	299	471	799
20.8896	0	818	151	125	170	258	314	293	161	319	314	243	305	299	473	808
21.0125	0	820	144	114	168	247	308	285	162	310	311	239	294	297	471	800
21.1354	0	819	144	109	165	244	303	284	162	308	311	238	293	296	471	802
21.2582	0	809	145	112	167	244	304	283	162	312	311	238	294	297	470	793
21.3811	0	817	147	113	167	248	306	287	161	314	312	240	299	297	471	805
21.504	0	819	149	119	169	253	311	291	162	319	313	243	305	298	471	802
21.6269	0	818	150	126	170	260	319	292	162	319	314	243	305	300	473	804
21.7498	0	804	140	111	167	247	309	282	162	311	310	238	295	297	470	797
21.8726	0	810	142	111	166	243	306	283	161	311	309	237	295	295	469	803
21.9955	0	812	143	113	166	247	307	285	161	313	310	238	297	295	470	798
22.1184	0	820	145	115	167	250	307	289	161	317	312	240	302	296	470	801
22.2413	0	804	147	120	167	254	313	296	161	320	315	242	307	297	471	796
22.3642	0	807	150	125	169	260	318	300	160	324	315	244	310	298	473	806
22.487	0	806	144	122	169	257	320	289	162	316	312	239	300	297	471	800
22.6099	0	815	142	112	167	246	308	288	162	314	310	237	298	295	469	797
22.7328	0	801	143	114	167	247	310	290	161	314	312	237	299	295	469	794
22.8557	0	803	143	116	167	249	310	292	161	317	313	239	302	295	470	798
22.9786	0	806	145	122	169	253	315	298	161	321	315	241	308	296	471	804
23.1014	0	813	150	127	170	258	319	304	161	324	317	242	312	298	472	794
23.2243	0	803	153	131	173	263	324	310	162	326	319	245	316	300	475	803
23.3472	0	803	147	129	170	266	328	298	161	320	316	241	305	297	474	806
23.4701	0	803	143	115	168	251	317	293	161	317	313	238	302	297	472	799
23.593	0	809	146	118	169	253	317	295	160	319	313	239	303	296	472	797
23.7158	0	799	146	119	170	254	318	297	160	321	314	240	305	297	472	795
23.8387	0	801	149	124	172	258	323	300	160	324	316	243	312	299	474	811
23.9616	0	806	152	131	173	261	325	307	161	328	318	245	316	300	475	807
24.0845	0	807	155	135	175	266	330	312	163	330	320	246	320	302	477	805
24.2074	0	808	157	141	176	277	338	310	163	329	320	246	316	301	479	803
24.3302	0	802	146	118	172	259	327	298	162	322	317	242	306	299	476	812
24.4531	0	804	148	121	173	257	324	301	163	323	317	242	307	299	476	805
24.576	0	809	150	123	173	257	325	303	163	324	318	243	308	300	477	803
24.6989	0	812	151	128	173	262	326	307	161	327	320	244	313	301	478	807
24.8218	0	812	156	133	175	267	331	313	162	330	322	247	318	302	480	810
24.9446	0	812	159	138	178	271	334	317	162	333	323	248	321	304	481	816
25.0675	0	815	161	144	181	279	341	321	163	336	324	250	324	305	483	814
25.1904	0	811	151	129	177	272	340	307	163	328	320	246	311	303	481	815
25.3133	0	813	151	123	175	264	331	305	163	328	319	246	310	302	480	815
25.4362	0	812	152	127	177	264	332	306	163	328	320	246	311	303	481	814
25.559	0	815	154	127	177	266	333	310	164	329	321	247	314	304	482	814
25.6819	0	815	158	134	179	271	337	315	163	333	324	248	320	304	482	820
25.8048	0	825	161	139	180	275	340	321	164	336	325	250	323	307	483	820
25.9277	0	816	165	144	182	279	344	326	166	339	326	252	327	308	484	827
26.0506	0	810	165	147	185	287	351	323	165	338	324	252	323	308	487	817
26.1734	0	820	155	123	179	270	341	310	166	331	322	249	313	306	484	826
26.2963	0	823	156	128	179	271	338	311	164	333	321	250	314	305	483	819
26.4192	0	817	156	129	180	270	338	312	164	332	322	249	314	305	483	821
26.5421	0	811	158	132	180	272	339	317	164	334	325	250	319	306	484	815
26.665	0	824	161	138	182	277	343	324	164	338	328	250	323	307	485	828
26.7878	0	828	165	143	183	280	347	331	165	339	330	252	326	308	487	819
26.9107	0	821	169	147	186	284	352	340	166	342	333	254	329	311	490	828
27.0336	0	811	162	147	184	290	356	334	167	336	333	250	321	306	490	821
27.1565	0	812	156	127	180	273	346	326	165	332	332	247	315	306	487	831
27.2794	0	819	156	132	181	276	347	329	165	332	330	247	316	305	487	815
27.4022	0	815	156	132	182	273	345	330	165	333	330	247	317	304	486	824
27.5251	0	810	159	136	183	277	348	333	164	335	332	249	321	305	486	822
27.648	0	815	161	141	185	282	351	339	165	337	334	250	324	306	486	831
27.7709	0	831	163	146	185	283	354	342	165	340	335	250	327	307	488	817
27.8938	0	821	168	149	188	287	357	348	165	342	336	252	330	309	490	826
28.0166	0	810	159	145	186	291	360	337	165	337	332	248	320	305	488	825
28.1395	0	812	155	128	183	276	350	330	165	332	330	247	317	306	484	827
28.2624	0	824	155	133	181	276	349	331	163	333	330	247	317	303	485	809
28.3853	0	819	156	133	182	275	348	330	163	333	329	246	318	303	484	817
28.5082	0	810	159	138	182	278	350	334	163	335	330	248	322	303	483	816
28.631	0	815	161	143	182	282	354	339	162	338	333	248	326	305	483	822
28.7539	0	823	163	147	184	285	356	344	163	340	333	251	329	305	486	819
28.8768	0	825	165	154	187	290	360	351	164	343	336	251	332	306	487	825
28.9997	0	815	156	138	184	286	360	340	164	334	332	246	321	303	484	812
29.1226	0	820	153	129	181	276	351	337	163	334	332	245	319	302	483	821
29.2454	0	825	154	136	182	278	352	339	162	333	333	244	319	299	482	816
29.3683	0	834	155	135	182	277	351	340	162	334	333	245	321	300	481	815
29.4912	0	817	159	141	183	280	353	343	161	336	334	246	324	302	481	813
29.6141	0	823	160	146	183	284	358	349	162	339	335	247	328	302	483	820
29.737	0	825	163	148	185	287	360	352	162	341	336	249	332	303	484	825
29.8598	0	831	164	156	186	295	365	353	163	340	335	248	330	304	485	817
29.9827	0	816	154	131	182	281	358	339	162	334	331	244	320	301	481	812
30.1056	0	817	153	134	180	279	354	338	161	333	331	244	320	300	481	827
30.2285	0	818	153	135	180	277	353	337	161	333	330	244	320	299	480	818
30.3514	0	819	155	137	181	278	353	342	160	334	331	245	322	300	480	812
30.4742	0	821	158	140	182	281	356	346	161	335	333	245	326	300	480	815
30.5971	0	818	160	145	182	285	359	349	161	338	333	247	328	301	483	826
30.72	0	820	161	151	183	292	363	348	161	338	332	247	328	302	483	821
30.8429	0	823	153	131	178	278	356	334	161	331	328	243	318	299	481	809
30.9658	0	825	152	132	178	276	353	334	160	332	327	243	318	299	480	814
31.0886	0	823	152	133	177	275	352	332	160	331	327	243	318	298	479	816
31.2115	0	823	154	135	178	275	353	333	159	333	327	244	322	300	478	817
31.3344	0	827	156	139	178	279	355	337	160	335	328	245	324	300	480	815
31.4573	0	826	160	141	180	282	357	342	159	336	330	245	326	301	482	819
31.5802	0	825	159	147	181	288	362	341	159	337	329	246	325	300	483	819
31.703	0	822	149	126	174	274	353	328	159	329	324	242	315	297	479	814
31.8259	0	817	148	129	173	271	348	328	159	329	325	241	316	298	477	812
31.9488	0	823	148	129	173	270	348	329	159	329	325	241	315	296	478	816
32.0717	0	831	150	132	172	271	348	332	157	331	327	241	318	297	477	813
32.1946	0	822	152	136	174	275	349	335	157	332	328	242	321	298	478	820
32.3174	0	816	154	139	176	276	351	340	158	333	329	243	323	297	480	812
32.4403	0	828	151	139	175	285	356	337	158	331	328	243	320	298	480	818
32.5632	0	829	144	123	170	268	345	324	158	324	322	238	311	295	475	802
32.6861	0	821	141	123	168	264	341	323	157	324	322	237	311	294	474	813
32.809	0	813	141	123	167	262	340	323	156	323	321	238	310	293	473	801
32.9318	0	825	144	127	168	264	340	326	156	324	322	239	314	293	472	811
33.0547	0	827	147	130	168	267	342	329	155	326	323	239	315	294	474	806
33.1776	0	823	149	133	170	269	343	334	155	328	326	240	319	295	476	814
33.3005	0	815	149	139	169	277	349	334	157	328	326	241	318	295	477	814
33.4234	0	820	138	120	163	262	339	321	156	319	319	235	307	291	471	813
33.5462	0	831	137	119	162	256	333	317	154	317	318	234	306	290	470	799
33.6691	0	823	137	119	162	255	330	315	154	316	317	234	305	289	469	804
33.792	0	816	139	122	162	256	331	318	154	319	318	234	308	289	469	805
33.9149	0	819	140	125	163	258	333	320	153	320	318	236	311	289	468	813
34.0378	0	834	142	128	162	260	335	321	153	322	318	237	313	291	469	798
34.1606	0	827	145	130	164	263	337	323	153	323	319	238	316	292	471	807
34.2835	0	815	139	131	161	266	341	315	154	319	314	236	309	289	469	804
34.4064	0	816	132	116	158	250	328	306	153	313	310	232	303	287	464	807
34.5293	0	827	131	115	155	248	324	304	153	312	308	231	302	284	463	792
34.6522	0	822	131	115	156	246	321	303	152	312	307	232	302	285	463	798
34.775	0	812	133	118	156	247	323	307	151	313	309	232	305	286	462	796
34.8979	0	815	135	121	157	251	326	308	152	315	312	233	308	287	464	808
35.0208	0	821	136	125	156	253	328	313	152	318	312	235	311	288	464	800
35.1437	0	827	138	127	159	258	331	318	152	319	316	237	313	287	466	805
35.2666	0	810	129	121	156	254	331	308	152	311	310	232	302	285	463	798
35.3894	0	810	127	110	153	243	318	303	152	307	309	228	299	282	460	802
35.5123	0	812	126	113	151	241	316	303	150	307	308	229	298	282	460	796
35.6352	0	821	127	112	151	240	314	304	150	308	309	228	299	282	459	797
35.7581	0	804	130	116	151	243	316	308	150	308	311	230	302	282	459	795
35.881	0	806	132	120	153	246	319	312	150	311	313	231	305	283	460	801
36.0038	0	810	134	124	155	247	321	319	150	313	316	233	308	285	462	804
36.1267	0	816	136	127	156	254	325	324	150	315	319	234	312	287	465	800
36.2496	0	801	126	121	153	250	324	311	151	307	313	229	300	283	462	794
36.3725	0	804	123	111	151	239	313	304	149	304	310	227	296	281	459	804
36.4954	0	802	123	111	150	238	311	302	148	302	308	226	295	281	458	792
36.6182	0	806	125	113	150	237	310	303	148	303	308	227	297	281	457	792
36.7411	0	807	127	117	150	240	311	306	149	305	311	228	300	281	459	794
36.864	0	804	129	118	151	242	314	311	149	308	312	229	303	282	459	799
36.9869	0	802	131	124	153	247	317	316	149	310	315	231	307	283	460	800
37.1098	0	807	132	128	154	252	321	319	149	313	316	233	309	284	461	797
37.2326	0	806	125	120	151	248	320	306	149	304	310	228	298	282	459	790
37.3555	0	801	122	111	148	237	310	301	149	301	307	226	294	280	455	791
37.4784	0	799	121	111	148	235	306	299	148	302	306	226	293	280	456	793
37.6013	0	793	122	109	148	235	306	301	148	302	308	227	295	280	455	789
37.7242	0	800	125	116	148	239	308	305	149	304	310	227	299	281	456	793
37.847	0	804	127	119	150	241	311	310	148	306	312	229	302	281	457	791
37.9699	0	801	130	123	151	244	313	315	147	309	314	230	306	283	459	797
38.0928	0	793	129	128	153	251	318	320	149	311	317	233	308	285	461	791
38.2157	0	800	123	117	150	244	316	308	150	301	313	227	296	282	458	796
38.3386	0	806	121	110	148	235	306	304	150	299	310	226	293	281	457	787
38.4614	0	798	120	111	148	234	305	303	148	298	310	225	293	280	456	792
38.5843	0	790	120	111	148	234	303	304	147	300	310	226	294	279	455	785
38.7072	0	805	127	116	148	239	306	302	148	302	309	227	296	281	455	792
38.8301	0	809	128	119	150	240	308	303	148	303	309	229	300	282	455	784
38.953	0	804	130	122	151	241	311	306	148	306	311	230	303	284	456	797
39.0758	0	796	132	125	152	248	315	312	148	309	313	232	306	285	458	794
39.1987	0	801	124	118	150	243	315	299	149	302	307	228	296	282	456	797
39.3216	0	813	123	110	147	233	305	294	148	299	304	226	292	281	454	782
39.4445	0	802	122	111	147	232	304	294	148	299	304	225	292	281	452	790
39.5674	0	795	123	110	146	232	303	295	147	300	305	226	295	282	453	791
39.6902	0	797	129	117	149	236	306	300	147	302	307	228	298	282	454	794
39.8131	0	810	129	119	149	239	308	303	148	304	310	230	300	283	456	791
39.936	0	803	130	122	151	242	311	308	148	306	312	232	304	286	457	794
40.0589	0	792	130	131	154	251	317	311	148	307	313	232	304	286	459	790
40.1818	0	792	124	113	150	238	311	299	150	300	309	226	293	283	456	794
40.3046	0	800	123	112	150	235	305	300	148	298	309	226	292	282	455	787
40.4275	0	808	124	111	148	235	303	301	148	298	310	226	292	282	455	791
40.5504	0	793	128	113	151	237	303	304	148	300	312	227	295	282	455	783
40.6733	0	800	130	119	152	239	306	308	148	302	313	227	297	283	456	791
40.7962	0	803	133	123	154	243	308	313	148	305	315	229	301	285	458	795
40.919	0	814	135	126	156	250	312	317	150	306	318	230	303	286	459	789
41.0419	0	798	128	117	155	243	309	307	149	299	312	225	293	283	457	788
41.1648	0	801	127	112	154	236	303	304	148	298	311	224	291	282	456	790
41.2877	0	804	128	113	154	237	301	306	148	297	311	223	291	282	455	789
41.4106	0	814	129	115	155	237	302	308	148	299	314	224	294	282	454	787
41.5334	0	806	134	119	157	242	303	313	148	300	316	226	297	282	456	787
41.6563	0	809	135	123	156	245	306	318	148	302	317	228	299	283	457	800
41.7792	0	811	138	127	159	251	310	321	148	305	319	229	302	285	459	793
41.9021	0	812	131	117	157	242	308	311	148	297	314	223	291	281	457	785
42.025	0	815	129	113	156	237	300	308	148	295	312	222	289	281	455	787
42.1478	0	810	130	114	158	237	298	307	147	296	311	222	288	280	454	785
42.2707	0	811	132	114	156	238	297	309	147	296	312	223	291	279	453	788
42.3936	0	813	135	119	159	242	301	311	147	299	313	222	294	280	455	784
42.5165	0	814	138	120	158	244	303	314	147	300	313	224	297	281	456	786
42.6394	0	814	140	124	160	248	307	314	147	303	313	225	301	283	456	782
42.7622	0	809	133	120	157	246	308	304	146	296	307	222	290	279	454	787
42.8851	0	802	131	110	155	233	297	299	145	293	306	219	287	279	451	776
43.008	0	810	131	111	155	233	294	299	145	291	304	218	287	278	450	787
43.1309	0	813	132	113	154	234	294	298	143	292	305	219	288	278	450	779
43.2538	0	805	136	116	156	238	297	301	144	295	306	220	291	279	450	785
43.3766	0	797	137	119	158	239	299	307	144	297	309	221	294	281	452	780
43.4995	0	812	139	122	159	243	302	309	145	299	311	222	296	281	452	791
43.6224	0	810	137	124	159	249	307	309	144	297	310	221	294	281	454	780
43.7453	0	803	132	111	153	236	295	298	145	290	306	218	284	278	450	786
43.8682	0	796	130	110	156	231	290	300	145	288	306	216	283	278	449	782
43.991	0	801	131	110	155	233	289	300	145	288	306	215	285	276	449	790
44.1139	0	817	135	114	157	236	291	304	143	290	307	217	288	278	449	777
44.2368	0	807	137	118	159	238	293	307	144	292	309	218	290	279	449	787
44.3597	0	800	139	121	159	241	296	312	144	295	310	220	293	280	451	790
44.4826	0	802	141	126	161	244	299	315	144	297	314	222	297	282	453	793
44.6054	0	814	142	127	162	252	306	314	145	295	312	221	294	282	455	790
44.7283	11	809	134	113	159	236	294	301	144	288	307	215	285	278	451	785
44.8512	0	798	135	112	158	232	290	303	144	287	307	215	282	278	449	781
44.9741	0	802	135	112	157	233	287	301	144	286	307	216	282	278	449	791
45.097	0	806	138	116	158	237	290	302	143	289	306	217	287	278	449	785
45.2198	0	812	142	120	158	240	294	302	142	290	303	219	289	280	451	789
45.3427	0	795	144	122	161	240	297	305	143	293	306	219	292	281	452	784
45.4656	0	797	145	126	162	246	301	310	143	296	308	221	297	282	454	793
45.5885	0	798	147	131	164	252	306	314	144	298	311	224	298	284	456	794
45.7114	0	794	138	120	161	243	304	303	144	290	306	218	287	282	455	783
45.8342	0	789	136	113	160	235	295	301	144	288	305	216	284	280	452	785
45.9571	0	790	137	115	161	236	294	301	144	288	305	217	284	280	453	788
46.08	0	792	140	116	159	237	293	302	144	290	307	219	286	281	452	789
46.2029	0	801	142	119	163	241	296	307	143	292	309	219	289	282	454	787
46.3258	0	791	144	124	163	243	299	311	145	294	312	220	293	283	455	788
46.4486	0	792	146	127	163	247	302	315	145	297	314	223	297	285	456	801
46.5715	0	795	148	133	165	254	308	320	145	298	316	224	299	287	459	796
46.6944	0	794	142	121	164	244	305	308	145	292	311	220	288	284	459	788
46.8173	0	795	141	117	164	240	299	308	145	291	310	219	287	284	457	791
46.9402	0	791	140	117	162	241	299	305	145	291	311	220	286	284	457	794
47.063	0	790	143	119	163	242	299	309	145	293	313	221	289	285	457	796
47.1859	0	796	146	124	163	247	301	314	145	295	314	222	293	286	459	794
47.3088	0	794	148	126	165	249	304	318	147	298	318	223	296	288	460	798
47.4317	0	796	151	131	168	252	308	322	147	300	320	225	299	289	462	799
47.5546	0	795	149	133	168	259	313	321	147	299	317	225	296	288	463	797
47.6774	0	795	143	117	164	244	305	310	147	292	314	220	287	287	461	794
47.8003	0	797	143	119	165	243	301	311	147	292	314	219	287	287	460	796
47.9232	0	798	144	118	166	242	300	310	146	293	313	221	287	287	459	797
48.0461	0	795	147	123	166	245	303	313	147	294	316	222	292	288	460	799
48.169	0	792	150	126	166	250	305	316	146	297	317	223	294	289	462	796
48.2918	0	800	151	128	169	251	307	320	147	299	320	224	297	291	463	802
48.4147	0	809	153	130	169	256	311	324	148	302	321	226	300	292	465	801
48.5376	0	797	146	126	167	254	311	313	149	295	317	222	289	290	463	802
48.6605	0	791	144	118	166	242	302	309	147	292	315	221	286	288	461	792
48.7834	0	800	144	117	166	243	300	310	146	292	315	219	284	288	460	801
48.9062	0	807	145	118	165	244	299	309	147	292	315	220	287	287	460	795
49.0291	0	800	148	123	166	247	302	313	146	294	316	221	289	288	460	802
49.152	0	795	151	126	168	250	304	316	147	295	316	222	293	288	461	792
49.2749	0	809	153	129	169	252	307	321	146	298	319	223	296	290	462	804
49.3978	0	816	153	134	170	260	312	324	147	299	321	224	298	291	464	794
49.5206	0	804	146	121	168	248	307	312	147	292	315	219	287	288	460	798
49.6435	0	795	144	116	166	242	299	309	146	290	313	219	284	286	457	790
49.7664	0	806	144	116	166	242	298	309	145	289	313	217	285	285	457	795
49.8893	0	810	147	120	166	243	297	309	146	289	312	218	286	285	456	787
50.0122	0	805	149	122	167	247	300	311	145	292	313	218	289	286	456	796
50.135	0	796	151	125	168	249	303	314	144	293	314	220	292	286	458	789
50.2579	0	809	153	128	169	252	305	318	145	296	317	221	295	287	458	800
50.3808	0	808	154	134	170	259	312	319	145	298	316	221	295	287	460	791
50.5037	0	801	144	119	166	245	305	309	145	289	311	216	285	284	456	795
50.6266	0	792	145	117	166	242	298	307	144	287	310	214	284	282	453	791
50.7494	0	799	143	115	166	241	297	308	143	287	309	214	283	281	453	792
50.8723	0	806	145	118	166	244	297	308	144	288	310	216	287	282	452	782
50.9952	0	801	148	122	167	246	300	312	142	290	311	216	289	282	453	791
51.1181	0	793	149	124	168	249	301	316	143	292	314	217	292	283	454	786
51.241	0	808	152	128	170	252	304	320	143	295	316	219	295	284	456	797
51.3638	0	805	148	129	170	257	309	317	145	292	314	218	291	283	457	783
51.4867	0	799	143	118	169	244	300	310	144	287	311	213	285	282	453	790
51.6096	0	790	143	116	167	243	298	311	143	286	310	215	284	281	453	787
51.7325	0	797	145	118	166	243	296	311	143	287	311	213	285	281	452	793
51.8554	0	805	148	122	168	247	299	314	142	289	311	215	289	281	453	779
51.9782	0	800	148	124	170	249	300	317	143	290	314	215	291	282	454	790
52.1011	0	792	151	127	172	252	302	322	143	293	316	216	294	282	455	791
52.224	0	799	153	132	172	258	307	326	144	295	318	218	296	285	457	798
52.3469	0	805	145	121	170	251	304	315	144	288	312	214	286	281	456	781
52.4698	0	800	143	117	169	244	297	312	143	286	311	212	284	280	454	788
52.5926	0	792	142	118	169	244	295	312	142	285	311	212	283	280	453	785
52.7155	0	798	146	119	169	247	295	314	142	286	312	213	286	281	454	792
52.8384	0	807	148	122	169	248	297	317	143	289	312	214	289	282	454	780
52.9613	0	802	150	126	170	251	299	320	142	290	315	215	291	282	455	790
53.0842	0	795	153	128	171	253	302	324	143	293	317	217	294	284	457	789
53.207	0	800	152	133	173	261	308	324	144	294	317	218	294	284	458	795
53.3299	0	804	143	117	169	247	300	314	143	286	312	213	283	282	454	780
53.4528	0	799	142	115	169	243	294	311	142	284	310	212	281	280	453	787
53.5757	0	792	142	115	170	240	293	312	142	284	310	211	282	280	452	785
53.6986	0	798	145	118	169	243	294	314	142	285	311	212	284	281	453	791
53.8214	0	804	148	122	169	247	297	316	142	287	313	214	287	282	453	779
53.9443	0	801	147	123	170	250	298	318	142	290	313	214	290	283	454	790
54.0672	0	794	150	127	171	253	301	323	142	292	316	216	294	284	456	788
54.1901	0	800	153	133	171	260	307	324	143	294	317	218	294	285	458	798
54.313	0	803	143	121	170	248	303	313	143	286	312	213	284	283	456	781
54.4358	0	797	142	115	168	242	294	310	143	282	310	211	281	282	453	786
54.5587	0	790	141	115	168	240	292	310	142	283	310	211	280	281	453	785
54.6816	0	796	143	118	167	241	293	312	142	284	311	211	282	282	452	791
54.8045	0	803	145	119	168	245	296	315	142	286	313	213	285	283	454	781
54.9274	0	799	147	123	169	248	297	317	142	287	314	214	288	284	455	791
55.0502	0	794	149	126	169	249	300	320	142	290	316	215	291	285	456	789
55.1731	0	798	151	127	171	255	304	325	144	294	318	218	295	287	458	797
55.296	0	802	146	126	169	254	306	316	143	287	314	215	286	285	457	783
55.4189	0	795	141	116	167	243	296	311	143	284	311	212	281	284	455	789
55.5418	0	787	141	115	167	242	295	311	142	284	312	212	280	283	453	786
55.6646	0	791	144	116	166	242	294	313	143	283	312	213	282	284	454	794
55.7875	0	798	145	120	165	246	296	314	143	286	313	214	285	284	454	782
55.9104	0	791	147	123	167	249	299	318	143	288	314	215	288	286	455	792
56.0333	0	785	149	126	169	251	302	322	145	291	317	217	292	286	457	790
56.1562	0	788	150	128	170	256	305	328	144	294	320	219	295	289	459	800
56.279	0	792	146	128	169	257	309	318	144	289	316	217	288	287	459	786
56.4019	0	786	143	117	168	245	299	314	144	286	314	214	284	286	458	793
56.5248	0	781	144	119	168	245	299	316	143	286	313	214	283	286	457	790
56.6477	0	783	145	119	168	246	298	317	144	287	315	215	286	286	457	799
56.7706	0	798	148	123	168	250	301	319	144	291	317	216	289	288	458	783
56.8934	0	787	148	127	169	252	304	323	144	292	318	218	292	289	460	799
57.0163	0	784	151	129	171	256	305	327	145	294	321	219	295	290	461	797
57.1392	0	784	153	134	172	262	312	329	145	295	322	221	295	292	464	806
57.2621	0	797	144	119	169	250	305	317	145	288	316	217	285	289	462	789
57.385	0	783	143	118	168	247	302	317	144	287	316	215	284	288	460	798
57.5078	0	779	144	119	168	245	300	317	145	288	316	216	284	289	460	794
57.6307	0	781	146	122	166	249	300	319	144	290	318	216	288	289	460	805
57.7536	0	799	149	124	168	252	303	322	145	292	319	219	291	291	461	790
57.8765	0	787	150	128	169	254	307	325	144	294	320	219	292	292	462	804
57.9994	0	783	153	130	170	257	308	330	145	297	323	220	296	293	464	803
58.1222	0	781	149	131	170	262	315	325	146	294	320	220	293	292	464	807
58.2451	0	795	143	118	168	248	304	316	145	288	317	216	284	290	461	790
58.368	0	784	142	116	166	245	300	315	145	286	316	216	283	289	460	801
58.4909	0	778	144	117	167	245	299	314	144	287	316	216	284	289	460	798
58.6138	0	781	146	119	166	247	299	318	145	289	317	216	286	290	459	805
58.7366	0	798	147	123	166	251	302	320	144	291	318	218	289	291	460	791
58.8595	0	786	149	126	167	252	305	325	144	293	320	218	292	291	461	802
58.9824	0	783	151	129	170	255	307	327	145	296	321	220	296	292	463	803
59.1053	0	782	150	131	170	262	313	325	146	295	321	220	293	293	465	808
59.2282	0	799	142	117	166	247	304	313	145	288	315	215	283	290	460	792
59.351	0	785	141	114	165	243	298	313	145	287	314	215	282	290	458	799
59.4739	0	780	141	115	165	243	297	312	144	285	313	214	282	288	458	796
59.5968	0	780	143	119	164	246	297	314	143	288	315	214	285	288	459	804
59.7197	0	799	146	121	165	247	300	317	143	290	316	216	287	289	459	789
59.8426	0	786	147	124	165	250	302	320	144	292	316	218	290	290	459	802
59.9654	0	782	149	128	167	252	305	326	145	294	319	219	295	292	461	800
60.0883	0	784	151	129	168	257	310	329	144	297	320	221	297	293	463	809
60.2112	0	797	144	127	166	256	310	318	143	290	317	216	287	290	462	792
60.3341	0	782	140	116	164	245	301	314	145	287	314	214	284	289	458	799
60.457	0	776	139	116	164	244	299	313	143	286	314	214	283	288	457	796
60.5798	0	777	141	117	163	244	298	313	143	287	313	214	283	288	457	802
60.7027	0	795	144	120	164	248	301	315	143	289	315	216	288	289	457	786
60.8256	0	784	147	123	165	250	303	320	143	291	316	217	290	289	459	800
60.9485	0	779	148	127	167	252	306	325	143	294	318	219	294	291	460	799
61.0714	0	780	151	128	167	255	309	329	144	296	320	221	298	292	461	807
61.1942	0	788	146	130	167	259	313	320	144	292	318	218	290	291	463	792
61.3171	0	779	142	118	164	246	304	316	143	289	314	215	286	290	459	800
61.44	0	774	143	118	165	246	303	316	143	288	315	215	286	289	459	796
61.5629	0	778	143	119	164	246	302	317	143	289	316	215	287	289	458	803
61.6858	0	792	147	124	164	251	304	320	143	292	316	218	291	290	460	791
61.8086	0	781	148	127	166	252	307	323	143	293	317	218	293	292	461	802
61.9315	0	776	151	129	168	254	309	327	144	295	320	220	296	293	462	800
62.0544	0	780	152	135	168	262	315	330	144	296	322	221	297	293	463	808
62.1773	0	783	144	121	167	250	309	319	143	290	316	217	287	291	461	792
62.3002	0	777	142	118	165	247	304	317	144	289	316	216	286	291	460	800
62.423	0	770	143	117	163	247	303	317	143	289	316	216	286	290	460	799
62.5459	0	776	146	121	163	250	304	320	143	290	317	217	289	291	458	807
62.6688	0	783	148	126	165	251	307	323	143	293	318	218	292	292	460	793
62.7917	0	779	149	128	166	254	309	326	143	295	321	220	295	292	461	801
62.9146	0	771	152	131	167	256	312	332	144	298	323	222	298	294	463	807
63.0374	0	774	148	133	167	262	317	326	144	295	320	220	294	292	462	804
63.1603	0	778	142	117	163	248	307	318	144	289	316	217	286	291	459	791
63.2832	0	773	142	117	163	245	303	316	144	288	315	215	285	290	458	800
63.4061	0	766	143	118	164	245	302	317	143	288	317	216	285	290	457	796
63.529	0	773	145	121	164	249	304	319	143	290	318	218	289	291	458	801
63.6518	0	780	147	124	164	251	306	322	143	292	318	218	291	291	459	792
63.7747	0	778	150	127	166	252	309	327	144	294	320	219	295	293	459	802
63.8976	0	770	152	129	167	257	312	331	144	297	323	221	297	294	461	798
64.0205	0	778	146	128	164	259	314	322	144	291	318	218	288	291	460	801
64.1434	0	779	141	117	161	246	304	316	144	287	316	215	284	289	455	788
64.2662	0	773	140	116	163	242	301	315	143	286	315	214	283	289	453	797
64.3891	0	766	142	116	162	243	299	315	144	286	314	214	284	288	453	791
64.512	0	781	144	121	162	247	302	317	142	289	317	215	287	289	454	799
64.6349	0	781	145	123	164	249	303	321	143	291	318	217	290	290	454	788
64.7578	0	776	149	127	164	251	306	324	144	293	319	218	294	291	455	800
64.8806	0	770	150	129	166	255	311	330	144	296	321	220	296	293	457	794
65.0035	0	773	145	126	163	256	312	320	144	290	317	217	288	290	455	800
65.1264	0	776	139	116	161	244	302	315	143	286	314	213	284	288	451	784
65.2493	0	770	139	116	161	243	301	315	143	286	313	213	283	288	450	793
65.3722	0	760	141	118	161	244	302	314	143	287	313	214	284	287	450	788
65.495	0	767	144	122	162	247	302	318	142	289	316	215	288	288	451	794
65.6179	0	774	145	125	163	251	306	321	143	292	317	217	291	289	451	785
65.7408	0	769	148	128	164	252	309	325	143	294	318	219	294	290	452	796
65.8637	0	760	149	132	165	261	314	326	143	295	320	219	294	291	454	789
65.9866	0	760	140	120	163	247	309	316	143	289	315	215	285	289	451	794
66.1094	0	768	140	118	162	246	304	316	143	287	314	214	284	289	450	782
66.2323	0	764	141	119	161	245	304	314	143	288	315	215	284	288	450	792
66.3552	0	755	143	122	163	248	304	320	143	290	317	216	288	288	449	793
66.4781	0	760	145	125	162	251	307	323	143	292	319	216	290	290	451	793
66.601	0	769	147	128	164	254	309	326	143	295	320	218	294	290	451	785
66.7238	0	765	148	132	166	260	314	328	145	295	320	220	294	291	454	794
66.8467	0	752	140	120	163	248	308	319	144	288	316	214	285	289	450	788
66.9696	0	756	140	118	162	245	305	317	144	288	316	215	285	289	449	793
67.0925	0	763	140	119	162	245	303	317	143	289	315	215	284	288	448	780
67.2154	0	761	143	122	162	249	305	320	143	290	317	215	288	289	448	789
67.3382	0	752	145	125	163	251	308	322	144	292	319	217	291	290	450	790
67.4611	0	757	147	128	164	253	310	327	143	294	320	218	293	290	452	795
67.584	0	765	147	132	166	261	315	326	144	295	320	219	294	291	452	783
67.7069	0	757	138	119	162	247	307	316	144	287	316	215	283	288	447	791
67.8298	0	748	137	116	161	244	303	315	144	287	314	214	281	287	446	786
67.9526	0	753	137	116	160	243	300	313	144	286	315	213	282	286	444	789
68.0755	0	762	141	119	161	247	302	314	144	288	316	213	284	289	446	779
68.1984	0	758	142	122	163	248	304	319	143	289	315	215	288	288	446	787
68.3213	0	752	144	125	165	249	306	323	144	291	319	216	289	289	447	786
68.4442	0	758	146	130	165	256	311	326	144	294	321	217	293	289	448	797
68.567	0	762	138	120	162	248	307	314	144	287	315	213	282	287	445	777
68.6899	0	756	135	114	160	241	298	312	142	284	313	212	278	286	441	782
68.8128	0	749	135	114	161	238	297	312	143	283	313	210	277	286	440	780
68.9357	0	755	138	116	159	241	297	312	142	284	314	211	280	286	441	786
69.0586	0	763	140	119	160	244	299	314	143	285	315	212	283	286	441	775
69.1814	0	758	141	122	162	246	301	317	143	288	316	212	286	287	443	786
69.3043	0	755	142	125	163	248	304	323	143	290	319	215	289	287	444	784
69.4272	0	757	143	130	165	256	311	322	144	291	319	216	289	290	446	789
69.5501	0	762	135	115	161	242	301	311	143	283	313	211	278	285	441	773
69.673	0	755	134	113	162	237	296	309	143	282	312	210	277	285	439	778
69.7958	0	749	134	113	159	239	295	308	143	281	311	209	277	285	438	775
69.9187	0	751	138	116	160	240	296	312	143	284	313	211	279	285	438	783
70.0416	0	767	139	120	161	243	299	314	142	286	314	211	283	285	439	771
70.1645	0	757	141	122	162	246	301	317	143	288	316	213	286	286	441	785
70.2874	0	753	143	126	165	249	304	323	142	291	318	215	290	288	443	782
70.4102	0	752	143	129	165	256	311	321	144	290	317	215	287	288	445	788
70.5331	0	765	135	115	165	243	302	310	142	283	312	211	279	286	441	773
70.656	0	753	134	114	163	239	299	312	142	283	312	210	278	285	441	780
70.7789	0	750	134	115	160	242	299	311	143	283	313	210	278	285	441	777
70.9018	0	752	138	118	162	243	299	315	142	286	314	212	282	285	441	786
71.0246	0	770	140	122	163	246	303	319	144	288	315	212	285	287	443	771
71.1475	0	761	142	124	166	249	305	324	144	290	318	214	289	288	444	787
71.2704	0	757	144	129	167	255	310	328	144	292	321	215	291	289	447	782
71.3933	0	755	138	120	165	246	307	318	144	285	315	212	282	287	447	788
71.5162	0	772	135	115	165	242	301	316	143	285	315	211	280	286	445	775
71.639	0	760	135	117	164	244	301	314	142	284	314	211	280	286	445	785
71.7619	0	758	139	119	166	244	301	318	143	286	317	212	283	287	445	782
71.8848	0	760	140	123	166	248	304	323	143	289	319	212	287	288	447	790
72.0077	0	778	143	125	167	250	307	325	144	290	320	214	289	288	450	777
72.1306	0	770	145	129	169	252	310	331	144	294	322	216	293	290	451	790
72.2534	0	764	145	131	168	261	315	328	145	292	322	215	290	290	454	786
72.3763	0	765	137	117	166	245	305	318	144	285	318	211	281	287	451	793
72.4992	0	781	136	115	167	242	301	318	144	283	317	210	280	287	450	778
72.6221	0	769	135	115	163	243	300	317	143	285	315	210	280	287	450	788
72.745	0	767	138	120	165	246	301	319	144	286	318	212	284	288	450	786
72.8678	0	769	141	121	168	249	304	323	144	288	320	212	287	288	452	795
72.9907	0	787	143	125	169	250	306	327	144	290	321	214	291	290	453	781
73.1136	0	777	146	129	170	253	309	332	144	293	323	216	294	291	454	795
73.2365	0	772	142	130	170	258	314	325	145	289	320	214	287	290	456	788
73.3594	0	771	135	114	166	243	303	317	144	283	316	210	280	287	451	794
73.4822	0	787	134	112	165	240	299	315	143	283	316	209	280	287	450	777
73.6051	0	776	135	114	164	240	298	315	142	283	314	209	280	286	451	788
73.728	0	772	138	118	165	244	300	317	142	284	315	210	284	287	451	784
73.8509	0	773	140	121	166	246	302	322	142	287	316	211	286	288	451	793
73.9738	0	790	142	124	167	249	305	324	143	289	318	213	291	288	453	780
74.0966	0	778	145	127	168	251	308	329	143	292	320	215	294	290	454	792
74.2195	0	770	141	129	167	256	312	322	144	287	318	212	288	288	454	787
74.3424	0	770	134	114	165	242	301	314	143	282	314	209	282	286	450	791
74.4653	0	787	133	114	165	240	298	313	141	282	313	209	281	285	449	775
74.5882	0	773	135	114	163	239	297	314	142	282	312	209	282	284	449	784
74.711	0	770	137	118	164	244	299	317	142	284	314	209	285	285	449	785
74.8339	0	772	139	122	165	245	302	321	141	287	315	211	289	286	451	790
74.9568	0	789	141	125	166	249	304	324	141	289	316	212	293	287	451	776
75.0797	0	778	143	127	168	253	308	329	141	293	318	215	296	288	453	788
75.2026	0	770	138	126	166	253	311	319	142	287	315	212	287	286	453	783
75.3254	0	770	134	114	165	241	302	316	141	283	313	208	283	285	450	788
75.4483	0	786	134	115	166	241	300	314	141	283	311	209	283	283	449	773
75.5712	0	774	135	117	164	242	300	316	141	284	312	209	285	283	449	782
75.6941	0	769	138	122	165	245	303	319	141	285	313	209	289	283	449	783
75.817	0	770	140	124	167	248	304	324	141	288	315	211	292	284	451	790
75.9398	0	788	142	126	168	251	307	329	141	290	316	213	296	286	452	777
76.0627	0	777	140	128	167	258	313	327	142	289	316	212	294	286	453	785
76.1856	0	770	134	117	165	244	304	317	141	284	312	209	285	283	450	781
76.3085	0	771	135	117	165	243	303	319	141	284	311	209	285	282	449	787
76.4314	0	788	136	117	164	244	302	318	140	284	311	209	287	282	448	771
76.5542	0	781	138	122	165	246	303	321	139	287	314	210	291	283	450	780
76.6771	0	772	141	125	167	250	306	326	140	289	315	210	293	283	451	782
76.8	0	775	142	127	168	253	308	330	141	291	317	212	298	286	452	785
76.9229	0	792	144	135	169	260	314	332	141	293	318	214	299	285	453	779
77.0458	0	781	135	121	166	248	309	319	140	285	312	209	287	282	450	780
77.1686	0	772	133	116	165	243	303	316	140	283	310	207	285	281	448	780
77.2915	0	774	133	116	165	242	302	318	140	283	310	207	285	281	447	781
77.4144	0	785	138	118	164	245	302	318	139	284	310	208	288	282	448	769
77.5373	0	782	139	123	164	248	305	323	139	287	312	209	291	283	448	778
77.6602	0	773	141	126	166	250	307	327	140	288	314	211	294	282	449	781
77.783	0	776	144	128	168	254	310	332	141	290	316	212	297	284	451	784
77.9059	0	785	139	131	167	257	314	323	141	288	313	211	291	283	451	772
78.0288	0	776	132	115	163	244	303	315	140	282	309	207	284	280	447	774
78.1517	0	766	132	114	161	241	300	313	139	281	308	206	283	279	444	771
78.2746	0	768	134	115	162	242	299	314	139	281	308	206	284	279	444	777
78.3974	0	782	136	119	162	245	301	317	139	283	308	207	288	279	445	773
78.5203	0	778	138	121	164	246	302	321	138	285	310	208	290	280	446	774
78.6432	0	770	141	126	164	249	306	325	140	288	313	209	294	281	447	772
78.7661	0	772	143	127	166	254	309	329	139	290	314	212	296	283	449	783
78.889	0	772	136	126	164	253	311	315	140	285	308	208	288	280	447	773
79.0118	0	772	131	114	161	239	301	311	138	280	306	205	283	278	443	770
79.1347	0	762	131	113	161	239	299	312	139	281	306	205	282	278	443	766
79.2576	0	764	132	115	159	241	298	312	138	281	307	206	283	277	443	772
79.3805	0	772	134	119	161	244	302	316	138	283	307	206	287	279	443	767
79.5034	0	772	136	122	162	246	303	320	138	285	309	207	291	279	444	773
79.6262	0	764	139	125	163	249	306	324	139	287	312	208	293	281	446	769
79.7491	0	766	140	128	165	254	310	329	139	290	314	209	297	282	447	779
79.872	0	770	134	123	162	252	310	318	139	284	308	207	288	278	446	767
79.9949	0	768	131	113	161	242	302	314	138	282	306	204	284	278	442	768
80.1178	0	759	130	116	160	241	301	313	138	281	305	204	283	276	442	762
80.2406	0	761	132	117	158	243	301	314	138	282	305	205	285	276	441	770
80.3635	0	767	135	120	160	245	304	318	138	284	306	205	289	277	441	763
80.4864	0	767	135	123	162	248	306	321	138	286	309	206	292	278	443	770
80.6093	0	762	138	126	163	250	308	327	138	288	310	207	295	280	445	763
80.7322	0	762	135	130	164	256	313	323	138	287	309	207	293	278	444	772
80.855	0	764	130	115	160	244	305	313	137	281	303	204	285	275	441	761
80.9779	0	772	130	117	158	242	304	310	136	282	301	202	284	275	439	760
81.1008	0	757	129	116	158	241	303	311	137	281	302	203	285	274	438	758
81.2237	1	759	132	120	157	245	304	315	136	284	303	204	289	274	439	763
81.3466	0	766	135	124	159	248	307	316	137	285	304	205	291	275	441	760
81.4694	0	774	137	127	161	250	309	323	137	287	306	206	295	276	441	759
81.5923	0	762	138	131	162	255	314	326	138	290	310	207	298	278	444	762
81.7152	0	758	130	121	159	248	312	314	137	283	303	204	286	274	440	761
81.8381	0	760	127	113	156	241	303	309	136	279	300	201	283	272	436	753
81.961	0	763	126	113	156	239	301	309	135	279	300	201	282	271	434	751
82.0838	0	753	125	114	157	238	300	310	136	279	300	200	283	271	434	752
82.2067	0	759	131	119	156	246	303	309	135	282	299	203	287	271	435	754
82.3296	0	761	135	123	155	246	307	308	135	284	297	203	290	273	435	752
82.4525	0	766	136	126	158	247	310	312	136	287	298	205	293	275	437	753
82.5754	0	754	137	133	157	255	316	314	137	289	302	207	294	275	438	756
82.6982	0	751	126	116	154	242	309	301	136	280	294	202	283	272	434	756
82.8211	0	748	124	112	150	235	301	297	136	278	292	199	281	270	430	749
82.944	0	743	124	111	150	234	300	298	135	278	291	200	280	269	430	744
83.0669	0	740	124	112	151	236	299	302	135	278	294	200	282	269	429	745
83.1898	0	743	128	118	151	239	302	305	135	281	297	201	286	270	430	755
83.3126	0	746	129	120	152	242	305	310	135	283	300	201	289	271	431	750
83.4355	0	744	132	125	153	245	307	314	135	285	301	204	292	272	434	750
83.5584	0	741	133	129	155	252	313	317	136	285	303	204	292	274	435	752
83.6813	0	738	124	114	151	238	305	305	136	278	298	200	282	272	431	756
83.8042	0	734	122	111	150	236	301	302	135	277	296	199	279	269	429	749
83.927	0	736	123	111	151	235	299	302	135	276	296	198	280	269	428	746
84.0499	0	741	124	115	151	237	299	304	134	278	298	200	282	270	428	748
84.1728	0	739	128	118	152	241	302	309	135	280	299	200	286	270	429	749
84.2957	0	740	130	122	153	241	304	313	135	283	301	200	289	272	431	755
84.4186	0	745	133	125	155	245	306	319	136	285	305	203	292	274	433	755
84.5414	0	742	130	127	155	253	311	317	137	284	304	203	290	274	435	750
84.6643	0	741	126	114	152	239	302	309	136	278	299	200	281	271	432	750
84.7872	0	741	125	115	151	239	300	306	136	277	299	199	280	272	432	751
84.9101	0	735	126	114	152	239	298	307	135	278	299	200	282	271	431	751
85.033	0	743	129	118	153	241	300	311	135	281	302	200	284	273	433	754
85.1558	0	745	132	122	155	243	302	314	136	282	303	201	288	274	434	753
85.2787	0	747	134	125	157	245	306	317	136	285	305	204	291	276	436	761
85.4016	0	741	136	128	157	250	308	323	137	287	308	205	294	278	439	759
85.5245	0	745	132	127	158	252	311	313	138	282	305	202	285	276	438	758
85.6474	0	749	128	115	154	239	301	307	137	278	301	201	280	274	434	757
85.7702	0	747	127	114	155	238	298	307	135	277	301	200	279	275	436	762
85.8931	0	741	129	115	153	239	297	308	135	279	302	200	281	275	434	753
86.016	0	753	133	119	155	242	300	311	136	280	305	201	284	276	436	764
86.1389	0	762	136	123	156	244	301	314	136	282	305	203	287	277	438	755
86.2618	0	755	138	126	157	248	305	316	136	285	307	205	291	279	439	772
86.3846	0	750	140	128	159	250	309	322	136	288	309	207	293	281	441	760
86.5075	0	760	134	124	158	253	310	312	137	281	306	204	283	279	442	767
86.6304	0	762	130	114	155	239	299	307	136	276	303	201	278	278	438	759
86.7533	0	756	131	115	156	237	297	305	136	277	302	201	277	278	438	768
86.8762	0	751	132	115	156	238	297	308	136	277	304	202	280	278	438	760
86.999	0	766	136	120	156	242	298	310	137	280	306	203	282	279	439	772
87.1219	0	766	138	123	158	245	300	316	137	283	308	205	286	280	441	765
87.2448	0	765	141	126	160	247	303	320	138	284	309	208	289	283	443	775
87.3677	0	758	143	128	161	251	307	325	138	288	313	208	293	285	446	775
87.4906	0	760	139	129	160	254	309	314	139	282	309	206	284	283	446	778
87.6134	0	767	136	117	159	240	299	308	138	278	306	202	279	281	443	767
87.7363	0	761	135	116	159	240	298	306	138	278	304	203	278	281	443	775
87.8592	0	759	137	117	158	242	297	309	137	279	306	204	280	282	443	776
87.9821	0	762	140	121	159	244	300	314	138	281	309	205	284	283	444	784
88.105	0	780	142	123	160	246	301	316	139	284	310	206	287	284	446	771
88.2278	0	772	144	126	161	250	304	320	140	286	311	208	290	285	448	783
88.3507	0	764	146	134	163	256	310	325	140	288	313	210	292	287	449	784
88.4736	0	763	139	120	163	246	305	313	140	280	308	206	281	285	448	784
88.5965	0	777	139	119	161	244	302	313	138	281	308	206	282	284	449	775
88.7194	0	773	139	119	161	244	301	312	139	281	309	206	282	284	448	781
88.8422	0	766	143	122	162	246	302	316	140	283	311	207	285	285	449	780
88.9651	0	769	144	126	164	249	305	320	141	285	313	209	289	286	450	787
89.088	0	785	147	127	165	252	308	324	141	289	315	210	291	287	452	785
89.2109	0	779	149	130	167	256	310	330	141	290	316	211	295	290	454	790
89.3338	0	766	145	130	166	257	313	319	142	285	313	210	285	288	454	783
89.4566	0	768	139	119	164	245	303	314	140	282	310	208	282	287	453	791
89.5795	0	777	140	118	163	244	302	315	139	282	310	208	281	287	452	785
89.7024	0	776	141	120	163	245	301	314	140	283	311	208	283	286	451	789
89.8253	0	769	144	124	163	248	304	318	141	285	313	208	286	287	452	783
89.9482	0	774	145	127	166	251	306	322	141	287	314	210	289	288	452	793
90.071	0	780	147	129	166	253	310	326	140	290	316	212	293	290	455	791
90.1939	0	789	150	133	169	260	313	330	141	291	318	213	295	291	456	794
90.3168	0	771	141	124	165	252	311	318	141	283	313	209	284	288	454	787
90.4397	0	772	139	117	164	243	302	313	140	281	310	207	281	286	452	791
90.5626	0	777	139	118	165	243	301	314	140	280	310	207	280	285	450	788
90.6854	0	786	140	118	163	245	301	314	140	282	310	206	282	286	450	786
90.8083	0	774	143	124	164	247	302	318	140	283	312	207	286	286	451	786
90.9312	0	776	145	126	166	250	305	320	140	285	313	210	289	287	452	789
91.0541	0	780	146	129	166	253	308	325	140	289	315	211	292	287	453	793
91.177	0	786	148	131	167	257	312	331	141	291	316	212	295	290	455	785
91.2998	0	774	143	129	166	257	314	318	142	285	312	209	287	287	454	784
91.4227	0	773	137	118	164	244	303	313	139	281	308	206	282	284	451	794
91.5456	0	776	137	116	164	243	302	312	140	280	307	206	280	284	450	785
91.6685	0	775	139	118	163	244	300	313	139	281	308	207	283	284	450	782
91.7914	0	774	142	122	164	248	303	317	139	283	309	207	286	284	449	781
91.9142	0	774	144	125	166	249	306	320	139	286	311	208	290	286	450	795
92.0371	0	777	145	128	165	252	308	324	140	287	313	210	293	286	453	787
92.16	0	778	148	132	168	255	311	330	139	291	315	211	296	288	454	788
92.2829	0	774	145	134	167	260	316	322	141	288	313	210	290	286	455	784
92.4058	0	775	139	120	165	247	307	316	140	283	309	207	284	284	452	794
92.5286	0	776	139	119	166	244	304	315	139	282	308	207	283	283	451	783
92.6515	0	779	139	120	165	246	304	316	138	283	308	207	285	283	451	782
92.7744	0	781	143	124	165	250	306	319	139	284	310	208	289	284	451	785
92.8973	0	778	145	127	167	252	308	322	139	287	312	209	292	285	452	788
93.0202	0	778	147	130	168	254	311	326	139	290	314	209	294	286	453	791
93.143	0	783	149	134	169	260	315	331	140	292	315	212	298	287	455	789
93.2659	0	778	142	126	169	254	313	321	139	285	309	208	288	285	455	784
93.3888	0	779	140	119	168	247	307	319	139	284	309	207	286	282	453	784
93.5117	0	777	139	121	166	248	306	317	139	283	310	207	285	283	452	786
93.6346	0	771	143	123	166	249	306	320	138	285	311	207	288	284	452	784
93.7574	0	780	144	126	168	252	310	324	139	287	312	208	292	283	453	788
93.8803	0	783	147	131	168	254	312	328	139	289	314	210	296	286	454	788
94.0032	0	782	149	133	170	258	315	332	140	292	317	212	298	288	456	792
94.1261	0	776	151	140	172	266	320	334	140	294	317	212	300	289	458	786
94.249	0	781	142	125	168	253	314	320	140	286	311	209	288	284	455	790
94.3718	0	787	140	120	167	247	307	316	139	283	309	206	285	283	453	784
94.4947	0	778	140	120	166	246	306	318	139	284	308	207	285	282	452	787
94.6176	0	771	141	122	166	250	307	320	138	285	309	207	288	282	451	776
94.7405	0	783	144	127	167	252	309	323	138	286	311	208	290	282	451	787
94.8634	0	787	146	130	168	255	311	325	138	290	312	210	294	284	452	777
94.9862	0	782	148	133	169	256	314	331	138	291	314	211	298	285	454	789
95.1091	0	775	150	137	170	264	319	333	139	294	316	212	299	287	456	781
95.232	0	784	141	126	168	256	316	320	138	284	310	207	288	282	453	787
95.3549	0	784	138	119	168	247	307	317	138	283	307	205	286	280	450	774
95.4778	0	779	138	119	166	246	306	316	138	283	306	205	285	279	449	784
95.6006	0	770	140	120	166	247	306	316	137	283	306	205	287	280	450	778
95.7235	0	777	142	126	166	250	308	321	138	284	309	206	290	280	450	785
95.8464	0	792	144	128	167	253	309	325	138	287	310	207	294	281	450	772
95.9693	0	784	146	132	168	255	312	329	139	290	311	208	296	282	452	787
96.0922	0	779	148	137	169	263	318	331	139	290	313	210	298	283	453	782
96.215	0	777	140	124	168	253	313	318	139	283	308	204	287	280	451	785
96.3379	0	792	138	120	166	247	307	318	138	282	306	204	286	279	448	768
96.4608	0	783	138	120	165	247	306	316	137	282	306	203	286	278	449	775
96.5837	0	775	141	122	164	249	306	320	137	284	307	205	288	279	449	777
96.7066	0	777	143	127	167	252	309	324	138	286	309	207	291	278	449	779
96.8294	0	790	144	130	167	253	311	326	137	287	311	208	294	280	450	776
96.9523	0	787	147	133	169	256	313	331	138	289	313	208	298	282	453	781
97.0752	0	776	144	135	169	262	318	327	139	288	312	208	294	281	453	773
97.1981	0	776	138	121	167	248	308	318	137	281	307	205	286	279	450	779
97.321	0	782	137	120	167	248	308	319	137	282	307	204	286	278	450	772
97.4438	0	783	139	122	166	247	306	318	138	282	308	204	286	279	449	776
97.5667	0	776	143	126	167	250	308	322	138	285	310	205	290	280	450	770
97.6896	0	779	144	129	167	253	310	326	138	287	311	208	293	281	452	781
97.8125	0	785	147	131	169	256	313	330	137	289	313	209	296	282	453	777
97.9354	0	794	150	134	172	258	315	335	138	291	316	210	298	285	454	782
98.0582	0	777	144	134	170	262	320	326	139	286	313	208	291	283	455	778
98.1811	0	779	139	119	168	248	309	319	138	281	308	205	286	280	452	780
98.304	0	781	138	120	167	246	305	318	138	281	308	206	284	281	451	776
98.4269	0	788	140	120	165	246	305	319	137	281	309	203	286	281	450	773
98.5498	0	779	142	125	167	250	307	322	137	284	311	205	289	282	452	777
98.6726	0	782	144	128	168	252	310	326	138	286	312	207	292	282	453	780
98.7955	0	786	147	132	170	255	311	329	139	289	314	209	295	284	455	783
98.9184	0	794	149	133	170	259	315	334	139	291	317	211	299	287	457	780
99.0413	0	779	144	134	169	261	318	325	139	286	313	207	290	284	456	780
99.1642	0	781	138	120	168	246	307	318	138	282	310	205	283	282	452	788
99.287	0	783	138	118	167	246	304	318	138	281	309	205	283	282	452	781
99.4099	0	783	139	120	167	246	303	319	138	281	309	204	284	283	453	776
99.5328	0	782	142	125	167	249	305	321	138	284	312	206	288	283	453	779
99.6557	0	784	144	127	168	251	308	325	138	285	314	207	291	285	454	790
99.7786	0	785	147	131	168	254	311	329	139	288	315	209	294	286	456	784
99.9014	0	788	149	132	171	258	313	335	139	291	317	212	297	288	458	784
100.024	0	787	143	132	171	259	316	324	139	285	313	207	288	287	458	783
100.147	0	783	139	118	167	246	308	319	138	282	310	207	283	283	455	788
100.27	0	780	139	119	168	247	306	319	138	281	310	206	283	284	455	787
100.393	0	785	140	120	167	248	305	319	138	282	311	205	285	284	455	781
100.516	0	787	143	125	167	250	307	323	139	284	314	208	288	286	455	784
100.639	0	786	145	127	168	253	309	327	139	287	314	209	291	287	456	786
100.762	0	787	146	131	171	255	311	331	139	289	316	211	294	287	457	792
100.884	0	787	148	135	171	263	318	332	140	289	317	211	294	288	460	789
101.007	0	785	139	121	169	249	309	321	139	282	312	207	284	286	457	788
101.13	0	785	139	119	170	246	306	322	139	282	312	206	284	285	456	786
101.253	0	786	140	119	168	248	305	320	139	282	311	207	284	285	456	787
101.376	0	781	142	124	168	251	307	324	138	285	313	208	288	287	457	785
101.499	0	787	144	127	168	253	310	327	139	287	316	208	291	288	458	790
101.622	0	792	146	131	170	254	312	331	140	289	317	211	294	289	459	790
101.745	0	789	149	133	172	260	316	335	140	292	319	213	298	290	460	794
101.868	0	780	140	129	169	258	315	324	140	285	313	209	286	287	459	784
101.99	0	787	137	118	167	247	307	320	140	281	311	206	283	285	455	787
102.113	0	788	135	118	167	246	305	318	138	281	309	205	283	284	455	783
102.236	0	787	136	119	165	247	304	318	138	282	309	206	284	283	454	787
102.359	0	778	139	124	167	249	306	322	138	284	311	207	288	284	453	777
102.482	0	791	140	126	167	250	309	324	138	286	312	207	291	285	454	787
102.605	0	796	143	130	168	254	311	330	138	289	313	210	294	286	454	783
102.728	0	786	143	136	170	262	316	331	139	291	313	210	296	286	455	789
102.851	0	774	134	123	165	251	313	319	139	282	308	206	284	282	451	774
102.973	0	784	130	115	163	244	304	313	137	279	306	203	282	279	446	778
103.096	0	790	130	116	162	243	303	313	136	279	304	202	281	278	445	771
103.219	0	781	130	117	162	244	302	313	137	280	304	202	283	278	446	775
103.342	0	774	133	121	162	246	305	319	136	282	306	203	287	278	445	766
103.465	0	785	135	124	162	248	307	322	136	284	307	204	290	278	446	776
103.588	0	787	137	128	165	251	310	326	137	287	309	206	293	279	447	769
103.711	0	780	137	136	165	259	316	328	137	288	309	206	294	280	448	776
103.834	0	769	128	118	161	247	308	316	137	279	303	202	283	276	444	766
103.956	0	774	127	116	162	242	303	312	136	279	302	200	282	275	441	768
104.079	0	780	126	115	161	241	302	312	135	278	300	200	282	274	441	757
104.202	0	775	127	118	159	244	303	314	135	279	301	200	285	274	439	767
104.325	0	768	129	120	161	246	305	318	135	281	304	201	288	274	441	765
104.448	0	775	132	124	161	249	308	322	135	284	306	203	291	275	442	772
104.571	0	784	135	126	162	252	311	327	135	285	308	205	295	277	444	760
104.694	0	776	129	129	162	255	314	319	136	282	303	202	286	276	443	766
104.817	0	767	126	114	160	242	304	314	135	278	301	199	282	273	440	761
104.94	0	772	126	116	160	242	304	312	135	277	300	199	282	273	439	765
105.062	0	780	126	117	158	242	302	314	134	278	302	200	283	272	438	755
105.185	0	777	130	121	159	247	306	317	134	281	303	201	287	274	440	764
105.308	0	772	131	124	160	249	307	321	134	283	305	202	290	275	441	761
105.431	0	774	133	127	161	251	310	325	135	286	307	204	293	276	443	771
105.554	0	789	133	129	163	258	316	325	135	285	307	204	292	278	444	756
105.677	0	775	124	115	159	243	306	313	134	278	300	198	281	273	439	761
105.8	0	768	123	114	157	240	302	312	134	275	300	198	279	273	438	759
105.923	0	770	123	114	156	240	300	310	135	277	301	198	280	273	437	764
106.045	0	787	127	118	158	243	303	313	133	279	302	200	284	274	437	750
106.168	0	776	129	121	159	245	304	316	134	281	304	200	286	273	439	760
106.291	0	772	132	123	160	247	307	321	135	283	305	202	290	276	441	763
106.414	0	775	134	128	161	251	309	326	135	285	308	204	294	277	442	767
106.537	0	788	129	130	161	256	315	319	136	281	305	202	286	276	442	756
106.66	0	776	124	113	156	241	303	310	135	276	301	199	278	274	437	758
106.783	0	768	123	112	158	237	299	309	134	275	300	197	277	273	436	757
106.906	0	769	123	112	157	237	298	309	134	275	300	199	279	273	436	760
107.028	0	785	127	116	157	242	300	313	134	277	302	200	281	274	437	750
107.151	0	781	130	120	158	243	303	316	134	280	304	201	285	275	438	759
107.274	11	774	131	125	159	246	305	321	135	282	306	203	288	277	440	758
107.397	0	777	132	129	160	253	309	326	135	285	308	203	292	278	442	767
107.52	0	787	125	120	158	248	308	313	135	277	303	201	281	275	440	753
107.643	0	780	124	112	158	239	300	310	134	276	302	198	278	275	436	757
107.766	0	771	123	114	158	238	299	310	135	275	302	198	277	275	437	754
107.889	0	772	128	115	156	240	298	311	135	276	302	199	280	275	437	762
108.012	0	789	129	119	156	243	301	315	135	279	304	200	283	276	437	757
108.134	0	782	132	123	159	245	303	319	135	280	307	202	287	277	439	763
108.257	0	774	134	127	160	248	306	324	135	284	309	204	290	279	441	760
108.38	0	774	130	129	161	255	312	320	136	281	307	203	286	278	441	766
108.503	0	781	127	115	159	240	303	312	136	276	303	201	278	277	438	757
108.626	0	779	126	115	157	242	302	310	135	277	303	200	278	276	437	762
108.749	0	770	128	114	157	241	301	312	135	277	303	201	280	276	436	756
108.872	0	776	131	121	158	246	303	317	135	280	307	202	284	277	438	765
108.995	0	780	132	123	160	247	306	321	135	282	307	204	287	278	440	760
109.117	0	781	135	126	161	249	307	326	135	286	310	205	290	280	442	768
109.24	0	771	130	130	160	255	313	321	137	282	308	204	286	280	442	759
109.363	0	772	126	114	160	241	303	314	136	277	305	202	279	278	438	766
109.486	0	776	127	115	159	242	302	312	135	278	303	201	279	277	437	759
109.609	0	786	128	117	158	242	301	314	135	279	305	201	281	278	436	761
109.732	0	772	131	120	159	245	304	318	136	280	306	203	285	278	436	758
109.855	0	775	132	124	160	248	306	321	135	283	309	203	288	279	438	765
109.978	0	779	136	126	162	250	309	326	136	285	309	205	291	280	440	766
110.1	0	786	132	130	162	255	314	323	136	284	309	204	288	280	440	760
110.223	0	769	126	114	159	242	304	312	136	277	304	200	278	277	435	760
110.346	0	770	126	114	158	240	300	313	136	276	303	200	277	275	434	761
110.469	0	773	126	114	158	239	299	311	134	276	302	200	278	275	433	756
110.592	0	779	129	118	158	242	301	315	135	279	304	201	281	276	434	755
110.715	0	770	132	122	158	245	304	318	135	281	306	202	285	277	435	761
110.838	0	773	132	125	160	248	306	322	136	283	308	204	289	278	436	763
110.961	0	777	136	127	162	252	310	326	135	286	309	205	292	279	438	766
111.084	0	772	128	122	161	250	311	315	136	279	304	201	281	277	437	760
111.206	0	767	124	112	157	239	300	309	135	275	302	198	277	274	432	756
111.329	0	768	124	113	159	238	298	309	135	274	300	199	275	274	431	756
111.452	0	771	125	114	157	239	297	309	134	276	300	199	278	274	431	756
111.575	0	770	128	118	158	242	301	313	134	278	302	201	283	275	431	756
111.698	0	771	131	122	159	244	303	317	134	281	305	202	284	275	434	757
111.821	0	772	133	126	160	247	306	321	135	284	306	204	289	278	434	769
111.944	0	776	134	128	161	251	310	325	135	286	308	205	293	278	437	762
112.067	0	769	128	123	160	252	312	315	136	279	304	202	282	276	435	757
112.189	0	766	125	113	159	237	302	309	134	276	301	198	277	275	431	756
112.312	0	768	124	113	159	238	299	309	134	276	300	198	276	274	430	765
112.435	0	770	126	114	157	239	298	309	134	276	301	198	279	274	431	757
112.558	0	769	128	119	159	242	302	313	134	280	302	201	282	275	432	760
112.681	0	774	131	122	160	244	305	318	135	281	305	202	286	276	433	761
112.804	0	770	134	126	160	248	307	322	135	284	307	203	290	279	436	769
112.927	0	772	133	131	163	252	310	329	135	287	309	205	294	280	439	768
113.05	0	770	130	130	162	254	314	318	136	281	305	202	284	278	439	763
113.172	0	772	127	115	160	240	304	312	134	278	302	200	279	277	435	765
113.295	0	767	127	117	160	241	303	313	134	278	303	200	279	277	435	766
113.418	0	767	128	118	159	242	302	313	134	279	304	201	282	277	435	768
113.541	0	771	131	122	161	246	306	318	135	281	306	202	286	279	437	766
113.664	0	774	135	126	163	249	308	323	136	283	308	203	289	280	438	767
113.787	0	773	136	129	165	250	310	328	135	287	311	206	292	282	440	769
113.91	0	771	135	133	164	259	316	326	136	286	310	206	290	282	443	776
114.033	0	772	129	118	163	245	307	316	135	280	306	203	280	280	440	770
114.156	0	771	130	119	161	246	306	316	135	281	307	203	282	280	441	765
114.278	0	773	130	120	163	244	305	316	136	281	306	203	282	281	441	769
114.401	0	774	133	124	163	248	307	322	136	283	308	204	288	282	441	774
114.524	0	775	136	128	165	252	310	327	136	286	311	206	291	283	443	774
114.647	0	778	138	131	166	255	312	330	136	289	314	208	294	285	444	778
114.77	0	781	138	142	168	262	319	329	137	289	312	210	294	287	447	778
114.893	0	776	132	120	164	248	312	318	136	281	307	204	282	282	444	778
115.016	0	768	131	119	165	245	305	318	136	280	307	204	281	283	443	774
115.139	0	776	131	119	164	244	305	317	135	281	307	204	282	283	443	777
115.261	0	780	133	121	164	248	306	320	135	283	309	205	286	283	443	775
115.384	0	778	137	127	164	250	310	324	137	285	311	207	289	286	445	784
115.507	0	772	140	131	167	252	311	329	137	287	313	208	292	285	446	777
115.63	0	783	141	131	167	258	315	334	137	290	316	210	296	288	448	784
115.753	0	787	134	128	167	257	315	322	136	283	310	207	285	285	447	778
115.876	0	777	130	117	165	243	305	317	136	280	308	204	280	283	444	785
115.999	0	769	130	117	166	244	304	316	136	280	307	204	280	282	443	774
116.122	0	782	133	118	165	244	303	317	135	280	308	205	282	283	443	783
116.244	0	790	135	123	166	248	305	321	136	283	309	206	286	283	444	773
116.367	0	780	137	127	166	249	307	324	135	285	311	207	289	285	446	786
116.49	0	773	140	131	168	253	310	328	136	288	313	209	292	286	447	776
116.613	0	785	140	139	169	262	317	331	138	289	315	209	292	287	449	791
116.736	0	784	132	119	166	247	309	317	136	281	307	206	281	284	446	773
116.859	0	779	131	117	164	243	303	315	135	279	306	203	279	282	444	784
116.982	0	771	131	117	164	243	301	314	135	279	306	203	279	283	444	780
117.105	0	778	133	119	166	244	302	319	135	281	307	205	283	283	444	785
117.228	0	787	137	124	166	248	305	321	135	283	309	206	286	284	445	776
117.35	0	783	139	127	167	249	307	324	136	285	311	207	289	286	447	786
117.473	0	778	141	130	168	253	310	329	136	288	313	209	293	287	448	785
117.596	0	784	142	135	170	262	316	328	137	287	313	208	291	287	450	791
117.719	0	789	133	118	167	246	307	318	136	280	307	205	280	284	447	777
117.842	0	784	132	116	166	242	303	317	136	279	306	204	280	283	445	784
117.965	0	779	132	118	166	242	302	317	135	279	306	204	280	282	446	782
118.088	0	781	137	121	165	247	303	319	134	282	309	206	284	284	446	791
118.211	0	799	138	126	167	249	305	323	136	284	309	207	288	284	446	775
118.333	0	790	141	128	169	251	307	328	135	286	311	208	291	286	449	787
118.456	0	782	143	131	170	256	311	333	136	289	315	210	295	288	450	789
118.579	0	783	139	133	170	259	315	325	136	284	311	207	286	285	450	788
118.702	0	797	134	118	169	245	305	319	135	280	307	205	282	284	447	783
118.825	0	793	134	121	167	247	305	318	136	281	307	204	282	284	446	782
118.948	0	747	136	121	167	247	304	319	134	282	308	205	284	283	446	779
119.071	0	657	140	124	167	251	307	323	135	285	309	206	288	284	446	772
119.194	0	600	143	126	168	254	309	326	135	287	310	207	292	286	448	763
119.316	0	591	144	130	169	254	312	331	134	291	312	209	295	287	449	766
119.439	0	591	141	127	169	262	318	328	136	289	311	208	290	286	450	748
119.562	0	600	133	115	167	246	307	320	134	283	307	204	283	283	446	752
119.685	0	596	133	113	166	249	307	320	134	283	307	204	284	284	447	756
119.808	0	649	130	120	165	247	305	321	135	283	307	204	284	284	447	770
119.931	0	672	135	121	167	250	307	323	135	284	309	205	288	284	447	773
120.054	0	623	139	122	167	252	308	327	135	287	311	207	290	285	448	774
120.177	0	602	141	125	168	254	311	332	135	289	312	209	293	286	450	774
120.3	0	586	137	127	168	259	315	324	136	285	310	206	286	285	450	772
120.422	0	570	133	113	165	245	304	320	135	281	307	202	281	283	447	763
120.545	0	583	133	112	165	246	303	318	134	282	307	203	281	283	446	767
120.668	0	632	136	116	164	247	304	320	134	282	306	203	282	282	446	760
120.791	0	647	137	119	166	249	306	325	135	284	308	204	286	284	447	759
120.914	0	649	139	122	166	251	307	328	135	286	310	207	289	285	448	758
121.037	0	629	140	124	168	258	313	331	135	289	311	208	292	286	449	769
121.16	0	614	133	114	166	249	309	321	135	281	307	203	281	283	448	757
121.283	0	624	132	111	166	245	304	319	134	280	305	202	280	283	446	758
121.405	0	631	134	114	166	246	303	318	134	280	306	202	281	284	446	765
121.528	0	644	134	116	166	246	304	321	135	283	307	204	285	283	447	768
121.651	0	650	138	120	167	251	307	325	134	286	309	205	288	286	448	769
121.774	0	653	139	122	169	255	311	330	135	287	312	207	292	286	449	773
121.897	0	648	134	123	168	254	311	321	135	283	307	204	282	284	450	773
122.02	0	651	133	113	167	244	304	318	135	280	306	203	280	284	448	777
122.143	0	660	133	117	165	247	305	317	134	281	307	204	281	284	447	776
122.266	0	662	136	119	167	247	305	322	135	282	308	204	285	285	447	775
122.388	0	685	139	125	169	253	307	327	135	285	309	205	288	285	448	781
122.511	0	704	141	131	170	258	312	330	135	287	312	207	290	287	451	780
122.634	0	694	134	119	168	249	308	319	135	280	306	204	280	284	448	780
122.757	0	686	134	116	166	246	303	319	135	279	305	202	280	283	447	770
122.88	0	696	134	118	167	245	303	319	135	280	306	202	281	283	447	779
123.003	0	702	136	122	167	248	303	321	135	282	307	204	285	285	446	766
123.126	0	697	140	126	169	251	306	325	135	284	309	205	288	285	448	779
123.249	0	688	140	129	169	259	313	326	134	285	309	204	288	285	449	767
123.372	0	683	131	116	166	244	303	316	134	277	304	200	278	280	445	773
123.494	0	697	131	115	166	243	299	313	134	276	302	199	277	279	444	760
123.617	0	698	131	115	165	242	300	310	133	276	299	199	278	279	441	769
123.74	0	687	135	120	164	244	301	309	132	279	299	200	281	280	442	760
123.863	0	695	136	123	165	248	304	315	133	280	301	201	285	280	443	770
123.986	0	706	138	126	166	250	307	321	133	283	304	203	289	281	443	760
124.109	0	697	133	129	165	254	311	313	133	280	300	201	283	279	444	763
124.232	0	685	127	113	162	240	299	305	132	274	297	197	275	276	438	754
124.355	0	679	125	112	163	238	296	306	131	273	295	197	275	275	436	760
124.477	0	693	127	113	162	238	296	306	131	274	296	197	276	275	437	744
124.6	0	683	130	118	163	242	299	310	131	277	297	198	281	275	437	752
124.723	0	674	132	123	162	245	301	315	132	280	301	198	285	276	439	750
124.846	0	672	134	128	164	248	305	319	132	283	302	201	290	279	440	755
124.969	0	674	134	132	165	256	314	320	131	284	302	203	289	280	443	751
125.092	0	670	125	115	161	242	303	306	132	274	296	196	276	276	436	745
125.215	0	660	124	114	162	237	298	306	131	272	295	195	276	274	435	739
125.338	0	659	125	113	160	238	298	307	131	274	295	196	277	274	436	744
125.46	0	664	127	119	161	240	300	310	130	277	296	197	281	274	435	739
125.583	0	665	131	125	162	245	304	315	130	280	300	198	286	275	438	743
125.706	0	660	131	130	164	247	308	321	131	283	302	201	291	278	440	740
125.829	0	660	133	136	167	255	313	326	131	287	304	204	295	279	443	749
125.952	0	657	127	125	164	252	314	312	132	278	298	199	282	277	441	739
126.075	0	653	125	116	162	241	304	309	130	277	297	197	279	275	439	737
126.198	0	649	125	118	161	243	304	310	131	276	297	196	280	276	439	735
126.321	0	648	128	121	162	245	305	314	131	280	299	198	285	276	439	735
126.444	0	651	130	127	163	248	309	320	131	284	302	200	289	278	441	740
126.566	0	647	130	134	165	251	311	324	132	285	304	202	293	280	443	741
126.689	0	645	134	139	166	259	318	330	132	289	307	204	296	281	444	743
126.812	0	626	128	125	165	252	315	317	130	281	300	200	284	279	443	746
126.935	0	628	126	119	163	246	310	316	132	281	300	198	284	277	442	737
127.058	0	635	127	121	164	248	310	316	131	282	301	199	285	277	442	736
127.181	0	640	129	125	164	249	311	322	132	285	303	200	290	278	442	739
127.304	0	645	129	133	167	253	315	329	132	288	306	202	295	280	443	739
127.427	0	645	132	139	167	256	317	334	131	292	308	205	298	282	445	746
127.549	0	639	135	145	168	266	324	333	133	291	309	205	299	283	448	743
127.672	0	642	126	124	165	250	317	321	132	284	303	200	286	279	444	735
127.795	0	643	127	122	166	248	313	321	131	284	303	201	287	278	444	736
127.918	0	643	126	124	165	250	313	321	131	284	303	200	288	279	443	738
128.041	0	636	129	130	167	253	315	326	132	287	305	202	293	280	444	736
128.164	0	643	130	136	168	256	319	333	131	290	308	203	297	282	445	740
128.287	0	650	132	141	169	261	322	338	131	293	311	206	301	283	447	740
128.41	0	645	132	144	169	270	330	335	133	293	310	205	299	283	449	745
128.532	0	633	125	123	166	253	319	323	132	285	304	200	288	280	445	731
128.655	0	640	126	123	166	251	317	324	131	286	304	201	289	279	445	738
128.778	0	647	126	125	165	251	316	324	131	285	304	200	289	279	443	728
128.901	0	643	129	132	166	255	318	329	131	289	306	203	295	281	445	740
129.024	0	635	130	138	168	258	321	334	132	291	309	204	300	282	447	732
129.147	0	642	133	142	171	260	325	341	132	294	312	206	303	284	448	743
129.27	0	649	133	147	169	272	331	338	132	294	311	206	302	284	450	735
129.393	0	641	125	123	166	254	321	325	131	286	304	201	289	279	446	738
129.516	0	634	126	124	166	252	318	326	131	286	305	200	290	279	445	734
129.638	0	633	126	125	164	252	318	325	131	286	304	201	291	279	444	738
129.761	0	647	127	131	166	256	319	329	131	289	307	203	295	279	445	727
129.884	0	647	130	138	167	259	323	335	132	292	309	204	299	282	447	740
130.007	0	643	132	143	169	263	326	341	132	295	313	205	303	283	449	738
130.13	0	642	134	150	170	271	330	345	133	296	314	207	306	285	451	745
130.253	0	644	127	130	167	260	327	329	132	288	306	202	291	281	447	728
130.376	0	649	126	124	165	253	319	326	130	286	305	200	290	280	446	735
130.499	0	642	125	125	165	253	319	326	131	285	305	200	291	278	445	733
130.621	0	641	128	127	165	255	319	330	131	289	306	202	294	280	444	738
130.744	0	651	128	137	167	259	323	334	131	291	309	204	299	281	446	735
130.867	0	654	132	142	168	262	325	340	132	293	311	205	302	283	448	743
130.99	0	649	134	145	170	265	328	345	132	297	315	207	306	285	451	738
131.113	0	644	129	144	168	270	333	335	132	292	309	205	297	282	449	744
131.236	0	648	125	124	165	253	321	326	132	287	304	201	291	281	446	735
131.359	0	647	126	127	166	254	321	327	131	286	304	201	292	281	446	734
131.482	0	645	126	127	165	254	319	328	131	288	305	202	294	280	446	737
131.604	0	647	128	136	165	259	322	333	130	291	308	204	298	282	446	738
131.727	0	648	131	142	167	262	325	339	131	294	310	205	302	284	448	743
131.85	0	648	133	146	169	265	329	345	132	297	314	206	306	286	450	742
131.973	0	649	134	150	171	274	334	343	132	297	313	207	304	287	452	743
132.096	0	646	128	128	166	258	326	330	132	289	306	203	292	282	449	748
132.219	0	646	128	129	165	258	323	330	131	290	306	202	294	282	449	741
132.342	0	646	128	129	165	256	322	330	131	289	307	202	294	284	447	740
132.465	0	645	129	134	165	259	324	332	130	293	309	204	299	284	448	743
132.588	0	651	132	141	167	261	327	339	130	295	312	206	302	285	449	744
132.71	0	652	134	146	169	265	330	343	132	298	314	207	306	287	451	749
132.833	0	647	135	152	169	273	334	345	133	299	314	209	305	288	454	749
132.956	0	648	130	129	167	260	328	333	132	290	308	203	294	284	451	741
133.079	0	653	130	129	166	257	324	333	131	291	308	204	296	284	450	746
133.202	0	654	130	130	167	256	324	332	132	291	307	204	294	283	450	749
133.325	0	646	133	135	167	261	325	335	131	294	310	205	299	285	450	743
133.448	0	656	134	142	168	264	328	341	131	295	313	207	302	286	452	753
133.571	0	666	136	146	169	266	330	345	132	298	315	208	307	288	453	746
133.693	0	661	138	155	170	275	336	348	132	300	315	209	307	290	455	757
133.816	0	647	129	130	168	262	330	332	132	290	308	204	293	285	450	743
133.939	0	651	129	128	165	257	324	331	132	290	307	203	294	284	449	752
134.062	0	662	128	127	165	256	323	331	131	289	307	203	293	284	448	744
134.185	0	661	130	129	164	258	323	333	131	292	308	204	297	284	448	751
134.308	0	654	133	138	165	261	326	336	132	294	311	206	299	284	449	751
134.431	0	657	135	143	167	264	328	341	132	296	313	207	303	288	451	757
134.554	0	669	136	149	169	272	333	344	132	298	313	209	305	288	451	747
134.676	0	662	129	129	163	261	329	325	131	289	303	203	292	283	447	749
134.799	0	647	129	125	160	252	322	317	130	286	299	202	291	282	443	744
134.922	0	648	128	125	160	250	322	316	130	287	298	203	290	281	443	749
135.045	0	660	129	125	160	252	322	318	130	289	300	204	293	283	443	743
135.168	0	662	131	131	159	256	323	323	131	292	302	204	295	283	444	749
135.291	0	655	134	135	161	257	326	325	130	293	305	205	298	284	445	746
135.414	0	655	134	140	162	261	328	330	131	295	307	208	302	286	448	754
135.537	0	652	127	136	159	261	331	321	132	289	300	204	292	282	444	744
135.66	0	649	125	119	156	246	319	313	130	285	298	201	287	280	439	743
135.782	0	647	125	122	156	248	319	313	129	285	297	200	287	280	439	742
135.905	0	646	126	121	156	246	317	315	130	286	298	202	288	281	438	743
136.028	0	651	129	127	156	250	319	320	130	288	301	203	293	281	440	744
136.151	0	651	130	133	157	251	320	324	130	290	304	204	295	282	441	745
136.274	0	653	130	136	158	255	324	329	131	293	306	206	299	283	443	747
136.397	0	650	126	134	157	258	327	320	131	287	301	203	290	282	441	745
136.52	0	649	124	119	156	244	316	314	130	284	298	201	285	280	438	744
136.643	0	642	125	122	155	244	316	315	130	283	298	200	285	279	438	741
136.765	0	651	124	123	154	244	315	315	130	284	300	200	289	280	437	739
136.888	0	662	130	129	155	249	317	315	129	286	298	202	291	281	438	743
137.011	0	665	131	135	156	249	320	315	129	289	297	203	294	283	440	748
137.134	0	653	133	141	157	255	325	322	130	291	301	205	296	284	442	744
137.257	0	657	125	125	154	246	320	311	130	282	296	201	285	281	438	746
137.38	0	662	124	120	153	242	314	311	130	281	296	200	285	280	437	740
137.503	0	658	124	121	153	241	313	308	129	282	295	199	284	280	437	745
137.626	0	650	127	124	152	243	312	312	129	283	298	201	288	281	436	739
137.748	0	655	130	129	153	246	315	316	130	286	301	202	291	282	438	748
137.871	0	666	132	132	155	248	318	321	130	288	303	205	294	283	440	742
137.994	0	659	129	136	155	256	322	320	130	286	302	204	292	283	441	751
138.117	0	647	122	118	152	239	311	308	130	279	296	198	280	279	435	740
138.24	0	651	123	118	150	237	308	308	130	279	295	198	281	278	434	746
138.363	0	661	122	117	152	235	306	308	128	278	295	198	281	279	434	734
138.486	0	658	125	121	150	237	308	310	128	280	296	199	284	279	434	744
138.609	0	654	127	126	152	240	309	314	129	281	299	201	288	281	436	743
138.732	0	654	129	130	152	242	311	318	129	284	300	202	290	282	436	750
138.854	0	657	126	132	152	250	318	316	130	283	300	202	288	281	437	738
138.977	0	654	119	116	148	233	306	302	128	274	293	196	276	277	430	741
139.1	0	647	119	114	148	230	301	302	128	273	292	196	275	276	428	737
139.223	0	644	118	114	148	228	298	300	127	273	291	195	275	275	427	741
139.346	0	653	121	117	148	232	299	303	127	275	292	196	279	276	428	737
139.469	0	656	124	122	148	234	301	306	127	276	293	196	282	277	428	742
139.592	0	648	125	125	149	235	304	310	128	279	295	198	286	278	430	738
139.715	0	649	123	134	149	244	311	313	127	281	297	200	287	279	432	746
139.837	0	648	118	116	146	233	304	299	126	271	291	195	275	274	426	733
139.96	0	648	115	112	144	225	295	297	125	269	287	193	273	273	421	734
140.083	0	642	115	112	144	223	294	296	125	268	286	193	272	271	421	730
140.206	0	642	116	111	142	225	294	296	125	269	288	194	275	273	421	733
140.329	0	647	119	118	144	228	297	299	125	273	289	195	278	273	422	732
140.452	0	653	119	122	146	230	299	303	125	275	291	196	282	274	423	733
140.575	0	647	121	127	148	234	302	309	125	277	294	198	286	276	425	737
140.698	0	640	116	126	146	237	306	300	126	272	289	194	276	273	422	730
140.82	0	641	113	109	143	221	293	293	124	267	285	191	271	270	417	728
140.943	0	636	113	111	142	221	292	292	123	267	284	190	270	269	416	722
141.066	0	639	114	111	140	222	291	291	123	267	283	191	272	269	416	723
141.189	0	642	119	117	142	226	295	294	123	271	284	192	277	270	415	722
141.312	0	645	120	121	144	227	297	298	124	273	286	194	281	271	417	727
141.435	0	644	119	126	144	230	300	305	124	276	290	195	285	273	420	727
141.558	0	641	120	128	145	238	308	303	124	274	290	195	283	271	421	727
141.681	0	636	113	111	142	222	296	292	123	268	284	190	272	268	415	732
141.804	0	637	113	112	141	223	293	291	123	267	284	191	272	268	415	724
141.926	0	635	113	113	141	222	292	292	123	267	284	190	273	267	413	722
142.049	0	637	116	116	142	224	294	297	123	270	286	192	277	269	415	723
142.172	0	642	120	122	144	227	296	301	124	273	288	192	281	271	417	729
142.295	0	641	119	127	145	229	299	306	123	276	290	194	284	272	418	728
142.418	0	640	118	129	146	239	307	305	124	275	290	195	284	273	421	728
142.541	0	636	113	113	143	222	297	295	123	266	286	189	272	268	415	725
142.664	0	638	115	113	142	223	294	294	122	268	284	190	273	269	415	726
142.787	0	636	114	112	143	222	293	294	122	267	285	191	273	269	414	726
142.909	0	640	118	117	144	224	295	299	122	270	288	192	278	270	415	725
143.032	0	641	118	124	145	228	297	302	123	273	289	193	282	271	418	726
143.155	0	645	120	129	146	231	300	306	123	275	291	195	285	274	420	730
143.278	0	643	121	133	148	239	309	306	124	275	291	195	284	274	422	734
143.401	1	632	116	113	144	222	297	293	122	266	286	190	271	269	416	726
143.524	0	637	114	112	143	220	292	291	123	265	285	190	270	269	415	725
143.647	0	641	114	112	143	220	291	291	122	265	284	190	271	270	415	726
143.77	0	644	117	115	144	222	291	293	121	268	286	191	275	270	414	731
143.892	0	636	121	120	145	225	295	299	122	271	288	192	278	271	417	731
144.015	0	644	120	126	146	229	298	303	122	273	290	194	282	272	419	736
144.138	0	649	123	128	148	233	303	307	123	275	292	196	286	274	423	737
144.261	0	642	116	119	146	229	301	292	123	267	287	191	272	271	418	735
144.384	0	635	114	109	143	217	290	290	122	263	285	189	267	269	415	729
144.507	0	641	115	110	143	218	288	287	121	263	284	189	266	269	413	733
144.63	0	648	116	110	143	218	288	290	122	264	285	190	270	269	413	732
144.753	0	645	120	116	145	222	291	294	121	267	286	191	274	272	416	737
144.876	0	639	121	120	146	222	293	299	123	271	289	193	277	272	418	733
144.998	0	650	122	127	147	228	297	303	123	272	291	195	282	273	420	740
145.121	0	656	123	133	148	237	304	305	123	274	292	196	283	275	424	741
145.244	0	647	117	113	144	222	296	291	121	264	285	190	268	271	419	738
145.367	0	635	116	110	145	217	288	290	122	263	285	189	266	271	417	732
145.49	0	644	115	110	143	217	286	289	121	263	285	189	266	270	417	739
145.613	0	652	118	113	145	220	287	291	122	265	286	191	270	270	418	734
145.736	0	651	123	118	147	222	290	295	122	267	288	191	273	272	421	745
145.859	0	644	124	122	147	225	294	299	123	270	290	193	277	273	423	737
145.981	0	655	126	126	149	228	297	304	123	273	293	196	282	276	426	748
146.104	0	657	124	128	150	237	306	302	124	272	292	197	280	276	429	739
146.227	0	649	119	112	147	220	293	288	121	264	284	191	269	273	425	746
146.35	0	636	120	112	146	218	290	286	122	265	283	192	269	273	425	737
146.473	0	648	121	112	146	218	290	287	122	266	284	192	270	273	424	746
146.596	0	654	123	117	148	221	292	292	123	268	287	193	274	274	426	740
146.719	0	654	126	121	149	225	294	296	123	271	289	195	277	275	428	752
146.842	0	644	128	125	150	227	298	302	124	273	293	197	282	277	431	743
146.964	0	657	128	129	153	232	302	308	124	277	297	199	285	280	435	756
147.087	0	658	124	129	152	235	305	300	124	272	293	197	276	278	437	745
147.21	0	654	122	113	150	222	294	296	124	268	291	194	272	277	433	755
147.333	0	645	122	116	150	225	295	296	124	268	291	195	272	276	434	745
147.456	0	652	124	117	151	225	293	299	124	271	294	196	275	278	434	758
147.579	0	662	128	123	153	228	298	305	124	272	296	197	280	279	436	752
147.702	0	661	130	127	154	231	300	309	126	275	300	199	282	280	439	761
147.825	0	659	132	131	157	234	303	315	126	278	302	200	286	283	441	755
147.948	0	661	130	132	156	241	309	311	126	275	301	199	281	282	442	763
148.07	0	670	123	116	155	225	296	301	125	269	296	196	273	279	438	754
148.193	0	667	124	117	155	228	295	302	125	271	297	196	274	280	439	762
148.316	0	663	126	116	155	227	295	304	125	270	298	197	275	280	440	762
148.439	0	665	130	123	157	231	297	309	125	273	300	198	279	281	440	771
148.562	0	682	132	126	159	233	300	312	126	276	302	199	283	282	443	758
148.685	0	676	134	130	160	237	303	318	125	278	304	201	286	284	446	771
148.808	0	674	133	139	162	246	309	319	127	279	305	202	286	285	448	766
148.931	0	672	127	117	158	232	299	303	126	270	298	197	274	282	443	773
149.053	0	684	125	115	157	227	294	303	125	269	297	196	273	281	441	759
149.176	0	682	125	115	156	228	293	301	125	269	297	196	273	282	442	769
149.299	0	678	129	118	158	230	294	305	125	272	300	197	277	283	443	768
149.422	0	678	133	124	159	233	297	309	126	273	302	199	280	283	444	773
149.545	0	696	134	126	161	236	300	314	126	276	303	201	284	285	445	772
149.668	0	693	137	130	162	239	305	319	126	279	306	203	287	288	449	776
149.791	0	684	131	131	161	243	307	309	127	274	302	199	278	285	448	771
149.914	0	684	126	115	158	228	295	304	126	269	298	196	272	283	445	777
150.036	0	693	127	114	159	228	293	303	126	268	298	197	272	283	445	772
150.159	0	696	129	116	158	229	291	303	125	269	299	197	273	284	444	775
150.282	0	689	131	120	160	233	295	308	127	272	302	198	277	285	446	771
150.405	0	690	135	125	161	235	298	313	126	275	305	201	281	287	447	781
150.528	0	701	137	128	163	238	301	317	127	277	306	203	285	288	449	778
150.651	0	701	138	134	164	248	308	318	127	278	306	203	284	288	451	779
150.774	0	694	129	117	162	231	298	305	127	270	301	199	273	286	447	773
150.897	0	694	130	116	160	231	294	305	127	269	301	198	273	285	447	780
151.02	0	700	129	116	161	231	293	305	126	271	300	198	274	285	446	777
151.142	0	705	133	120	161	234	295	310	127	272	304	199	278	285	447	775
151.265	0	697	136	126	164	237	299	313	126	276	306	201	282	287	449	778
151.388	0	701	138	130	165	240	302	319	128	278	306	203	285	289	450	781
151.511	0	704	139	137	167	248	307	323	128	281	309	205	288	290	453	784
151.634	0	708	132	123	166	238	303	310	127	272	303	200	276	288	452	777
151.757	0	700	132	117	164	236	298	310	127	273	304	200	277	288	450	779
151.88	0	701	133	120	164	236	298	310	127	272	303	200	277	287	450	779
152.003	0	706	136	123	165	237	299	314	127	276	305	201	281	288	450	783
152.125	0	704	139	127	166	241	303	318	127	277	307	202	285	288	451	779
152.248	0	704	141	132	167	244	305	323	128	280	308	204	288	289	453	781
152.371	0	704	140	139	169	253	311	324	127	283	310	206	289	290	454	792
152.494	0	706	132	122	166	239	303	312	128	274	305	201	278	287	451	784
152.617	0	704	134	120	167	237	301	312	128	273	305	201	279	288	451	778
152.74	0	704	132	120	167	237	300	313	127	274	304	201	279	287	451	778
152.863	0	707	136	124	167	241	301	316	127	278	305	202	284	287	450	789
152.986	0	708	140	128	167	244	304	321	128	280	307	203	286	288	451	782
153.108	0	709	141	133	168	246	307	325	127	282	309	205	289	289	453	782
153.231	0	713	141	141	170	254	313	328	129	284	311	206	291	290	455	783
153.354	0	709	132	123	168	243	306	314	128	274	305	201	280	286	450	784
153.477	0	706	132	118	167	237	300	314	127	273	303	200	278	287	450	780
153.6	0	707	132	119	166	237	300	312	127	273	303	201	278	285	448	775
153.723	0	709	133	122	165	240	300	316	127	276	305	202	282	286	448	775
153.846	0	711	137	126	166	244	303	317	127	278	306	203	286	286	449	778
153.969	0	710	139	130	168	246	306	322	127	282	308	204	289	288	451	780
154.092	0	704	141	132	170	250	309	327	128	283	310	206	292	290	453	781
154.214	0	708	133	128	167	249	310	315	128	276	306	204	282	287	451	776
154.337	0	708	129	117	166	237	299	311	127	273	303	201	278	284	448	777
154.46	0	707	128	117	165	236	299	310	126	272	301	200	277	284	446	777
154.583	0	702	131	119	164	238	299	311	126	274	303	200	280	284	447	776
154.706	0	709	134	124	165	242	301	316	127	276	304	202	283	284	448	780
154.829	0	715	136	128	167	243	304	319	126	278	305	203	286	285	448	781
154.952	0	713	137	131	168	247	307	325	127	281	308	205	292	287	451	783
155.075	0	705	139	136	168	255	313	323	127	282	308	205	290	288	452	777
155.197	0	712	128	118	165	239	302	311	127	272	302	201	278	285	449	782
155.32	0	713	128	117	165	236	299	309	126	273	301	200	276	283	448	775
155.443	0	711	128	117	165	236	297	310	126	272	300	200	277	284	447	778
155.566	0	702	131	121	165	239	299	312	126	274	302	201	281	283	446	771
155.689	0	712	134	124	165	242	302	317	126	277	304	202	284	286	447	784
155.812	0	719	135	129	166	246	305	321	126	280	306	204	288	286	449	772
155.935	0	713	138	131	168	249	308	327	126	282	308	206	291	288	451	785
156.058	0	703	132	132	167	251	311	315	127	277	305	203	283	286	451	775
156.18	0	713	129	116	166	236	299	311	126	272	302	200	277	284	448	781
156.303	0	715	129	118	165	238	300	311	126	272	301	200	278	285	448	771
156.426	0	711	130	119	165	238	299	312	126	274	302	202	281	285	448	781
156.549	0	704	133	124	166	242	302	315	126	276	305	202	285	286	447	771
156.672	0	708	136	128	167	246	305	321	127	279	307	204	288	287	449	786
156.795	0	717	139	132	169	248	307	325	127	282	308	205	291	288	451	777
156.918	0	711	136	135	170	255	313	324	127	280	308	205	288	288	453	785
157.041	0	703	130	118	165	243	303	313	127	275	304	202	280	287	451	780
157.164	0	706	131	120	167	242	304	317	127	275	304	202	280	287	450	786
157.286	0	717	132	121	166	243	302	314	126	277	305	203	283	287	450	773
157.409	0	712	136	126	167	247	306	320	127	280	307	204	286	289	451	784
157.532	0	709	139	130	168	248	308	325	128	281	309	205	289	290	453	783
157.655	0	711	139	132	170	250	311	329	129	283	312	208	293	292	455	790
157.778	0	725	136	132	170	254	313	322	129	278	308	205	285	290	455	776
157.901	0	715	131	118	169	242	304	318	127	277	306	203	281	288	453	785
158.024	0	708	132	122	167	245	304	316	127	276	306	203	282	288	452	783
158.147	0	710	134	122	167	244	304	319	127	278	307	204	284	288	452	788
158.269	0	717	138	127	168	248	306	324	128	281	309	205	288	290	453	784
158.392	0	719	140	131	170	251	309	326	129	282	312	205	290	291	454	788
158.515	0	711	140	140	170	258	315	330	130	284	312	208	293	292	456	785
158.638	0	710	133	123	168	246	310	317	128	276	306	203	281	289	452	788
158.761	0	718	131	119	167	241	305	316	127	275	306	202	279	288	451	782
158.884	0	717	130	119	168	241	302	315	127	275	305	202	279	288	451	785
159.007	0	713	134	122	167	243	302	317	128	277	307	203	283	288	450	780
159.13	0	714	135	125	167	246	305	320	128	279	308	203	285	289	451	789
159.252	0	720	139	128	168	248	308	323	128	281	310	205	288	290	452	784
159.375	0	727	138	135	168	257	313	324	130	281	310	206	288	290	454	781
159.498	0	712	129	119	166	242	304	313	128	273	306	202	278	288	449	782
159.621	0	713	128	116	166	238	299	312	127	272	303	200	276	287	448	782
159.744	0	716	128	115	166	237	297	312	127	272	303	200	276	286	448	782
159.867	0	721	132	118	164	239	298	314	127	274	304	201	279	288	448	779
159.99	0	717	134	122	165	243	301	317	127	276	306	201	281	288	449	781
160.113	0	718	136	125	167	244	303	320	128	279	309	203	285	289	450	785
160.236	0	721	137	132	168	252	308	322	128	279	310	205	287	291	452	786
160.358	0	716	128	117	165	241	301	309	127	271	305	200	275	288	449	779
160.481	0	715	127	114	164	236	296	309	128	270	303	199	272	287	447	779
160.604	0	717	128	113	163	235	294	308	127	269	303	200	273	286	447	790
160.727	0	719	131	116	163	237	294	309	127	272	304	200	276	287	447	782
160.85	0	721	134	120	164	239	297	312	127	274	306	201	278	288	449	782
160.973	0	724	135	123	165	242	299	317	128	275	307	202	282	289	449	784
161.096	0	722	137	128	166	246	303	321	128	278	309	204	286	290	452	788
161.219	0	720	130	120	164	244	303	309	128	271	304	201	275	289	451	786
161.341	0	713	127	113	164	234	294	307	128	269	303	200	273	288	448	783
161.464	0	718	129	115	163	236	293	307	127	269	303	200	272	288	448	781
161.587	0	720	131	117	163	236	293	309	126	271	304	201	276	288	449	785
161.71	0	720	134	121	164	239	296	314	128	274	307	201	278	290	450	789
161.833	0	715	136	123	166	242	299	317	128	277	307	204	283	291	452	787
161.956	0	723	138	128	166	248	304	321	129	279	311	206	286	292	454	793
162.079	0	723	130	120	164	242	302	311	128	273	306	203	275	291	453	788
162.202	0	720	129	115	165	237	296	311	128	271	306	202	274	290	452	792
162.324	0	713	130	117	163	237	296	308	128	272	307	202	274	291	452	783
162.447	0	724	133	117	165	240	297	313	128	274	307	203	278	292	452	795
162.57	0	729	136	124	166	242	300	317	129	277	309	205	281	293	454	785
162.693	0	725	139	126	168	245	302	322	129	280	311	206	284	294	456	797
162.816	0	715	137	128	167	250	307	319	130	278	312	206	282	295	457	787
162.939	0	718	130	116	166	238	298	312	129	273	309	203	275	292	455	795
163.062	0	728	131	116	165	240	298	312	128	274	309	202	275	293	454	786
163.185	0	725	133	117	165	239	296	314	129	275	310	204	277	293	453	795
163.308	0	718	136	122	166	242	299	319	129	277	312	205	281	294	455	792
163.43	0	723	138	125	167	245	303	323	131	279	314	206	284	295	456	800
163.553	0	731	139	129	169	251	306	325	130	281	315	208	287	295	457	790
163.676	0	724	131	121	167	244	304	316	130	274	310	204	276	294	455	794
163.799	0	720	129	114	166	237	297	314	130	274	310	203	274	293	453	792
163.922	0	719	129	114	166	236	295	313	130	273	309	203	273	292	452	799
164.045	0	738	134	118	164	239	296	314	130	275	311	204	276	292	452	784
164.168	0	730	135	121	167	242	299	318	130	278	312	205	280	294	453	794
164.291	0	722	137	124	166	242	300	321	130	279	314	206	283	294	455	794
164.413	0	723	136	127	167	251	308	322	131	279	314	206	282	293	456	797
164.536	0	724	128	113	166	237	297	310	130	271	307	201	272	292	451	782
164.659	0	726	127	111	164	234	292	310	129	270	307	201	271	291	449	787
164.782	0	717	127	112	162	233	291	309	129	271	306	201	273	290	448	782
164.905	0	718	129	116	163	236	293	312	129	273	307	202	276	289	448	790
165.028	0	728	133	119	164	239	296	314	129	275	308	204	278	290	448	786
165.151	0	728	134	122	165	241	299	319	128	277	310	205	282	290	450	791
165.274	0	720	134	127	165	249	305	317	129	277	310	206	281	290	452	782
165.396	0	718	125	111	163	234	295	308	128	269	304	200	270	287	446	786
165.519	0	721	124	110	161	231	290	306	127	268	304	199	269	287	444	780
165.642	0	726	125	109	161	231	290	304	127	269	303	199	270	287	444	777
165.765	0	718	128	114	159	234	291	309	127	271	305	201	274	287	444	780
165.888	0	720	130	118	161	237	294	312	127	273	307	203	277	287	445	782
166.011	0	725	132	121	162	238	297	317	127	277	308	203	282	289	447	785
166.134	0	721	133	127	164	247	303	321	128	279	310	205	284	289	450	780
166.257	0	716	126	115	163	237	299	311	128	271	306	200	273	288	447	777
166.38	0	717	125	110	162	232	292	308	127	269	304	199	270	285	445	788
166.502	0	719	125	111	160	234	291	305	126	269	303	199	271	286	445	779
166.625	0	720	128	113	161	234	292	309	127	271	305	200	274	286	444	778
166.748	0	719	131	118	161	237	295	313	127	275	307	201	278	288	446	779
166.871	0	722	132	121	163	240	299	318	128	276	308	203	281	289	448	786
166.994	0	723	134	124	164	244	302	324	129	279	311	204	286	289	450	787
167.117	0	722	129	122	164	244	304	314	129	274	308	202	276	288	450	780
167.24	0	723	126	112	163	236	295	311	128	272	306	200	274	288	449	779
167.363	0	724	127	114	162	238	296	311	129	271	308	200	275	288	448	781
167.485	0	725	131	116	162	238	295	314	128	273	307	203	278	289	448	783
167.608	0	718	133	121	165	242	300	319	128	277	311	204	282	290	450	783
167.731	0	724	136	125	165	244	303	324	128	279	312	205	285	291	452	788
167.854	0	728	137	130	167	249	307	328	129	282	314	207	288	292	454	788
167.977	0	724	130	121	164	245	305	315	129	274	309	203	277	290	453	790
168.1	0	714	128	114	164	238	297	313	128	273	308	202	275	290	452	782
168.223	0	723	129	115	164	237	297	315	129	273	308	203	276	290	451	791
168.346	0	733	131	117	163	239	298	315	128	275	310	204	279	291	451	783
168.468	0	726	134	123	164	242	300	320	128	279	311	205	283	291	453	794
168.591	0	718	136	126	164	245	303	324	128	281	314	207	286	293	455	784
168.714	0	729	136	131	166	252	309	329	130	283	316	208	289	294	457	798
168.837	0	729	129	122	167	245	307	315	129	275	310	205	278	292	453	782
168.96	0	724	126	113	164	237	297	313	128	273	309	203	275	290	452	791
169.083	0	715	126	113	163	236	297	313	129	273	308	202	275	290	451	779
169.206	0	721	129	117	162	239	297	314	128	275	310	204	278	291	452	791
169.329	0	729	133	120	163	242	301	317	129	277	310	204	282	292	452	784
169.452	0	726	134	124	164	243	302	322	129	280	313	205	285	293	453	792
169.574	0	723	136	128	166	247	306	327	129	282	316	207	289	294	455	792
169.697	11	721	131	131	165	252	310	320	130	278	312	206	283	292	455	798
169.82	0	736	126	114	163	236	298	312	129	273	307	202	275	290	450	783
169.943	0	725	126	112	164	235	297	313	129	273	310	202	275	289	450	788
170.066	0	721	126	113	162	237	295	311	128	273	309	202	277	289	450	789
170.189	0	722	130	118	162	241	298	316	128	276	311	204	281	290	450	792
170.312	0	734	133	121	164	242	300	320	128	278	312	205	284	291	450	782
170.435	0	731	134	127	165	244	303	326	129	282	314	206	288	291	453	791
170.557	0	724	136	134	167	254	310	329	130	283	315	208	291	293	455	790
170.68	0	720	129	119	165	243	304	317	130	275	310	204	278	291	452	793
170.803	0	727	127	114	163	238	299	314	129	274	310	203	277	290	450	787
170.926	0	727	127	114	163	237	297	314	128	274	309	202	278	289	450	789
171.049	0	721	131	119	164	239	298	316	128	276	310	204	281	290	450	784
171.172	0	722	132	121	164	244	300	321	129	279	313	206	284	290	452	795
171.295	0	728	135	126	166	246	304	324	130	280	313	207	288	292	452	790
171.418	0	736	137	130	167	248	308	329	129	284	316	208	292	293	454	796
171.54	0	721	131	130	166	252	311	322	130	279	312	207	284	292	455	788
171.663	0	722	130	115	166	240	301	319	128	276	311	204	281	291	453	791
171.786	0	724	130	118	164	244	303	317	129	277	311	205	280	291	453	790
171.909	0	731	133	120	166	241	302	322	128	278	312	205	284	292	452	786
172.032	0	723	136	124	167	246	305	326	130	282	315	206	287	293	454	792
172.155	0	724	138	129	167	250	308	328	130	282	316	208	290	293	455	796
172.278	0	729	139	131	168	254	311	334	130	286	318	209	294	295	457	795
172.401	0	723	134	128	167	251	311	323	131	280	315	207	283	293	456	789
172.524	0	725	130	117	165	242	303	321	130	277	313	205	282	292	455	789
172.646	0	725	131	120	166	244	303	320	131	278	312	205	282	292	454	800
172.769	0	727	133	120	166	244	303	322	129	280	314	206	285	292	454	792
172.892	0	729	137	126	168	248	307	327	130	283	316	207	288	293	455	792
173.015	0	732	139	129	168	250	310	331	130	284	318	208	291	295	456	794
173.138	0	729	140	135	168	256	313	335	131	286	319	210	294	295	458	800
173.261	0	725	132	123	168	248	310	321	130	279	314	206	282	294	457	797
173.384	0	728	129	115	165	241	302	318	130	277	312	204	279	292	453	789
173.507	0	727	130	117	166	240	301	318	129	276	313	203	279	292	453	790
173.629	0	730	131	118	165	242	301	320	128	278	312	205	282	291	454	793
173.752	0	731	135	123	166	249	306	321	130	280	313	205	285	292	453	796
173.875	0	726	138	127	167	247	307	322	128	282	313	207	289	294	456	793
173.998	0	733	139	128	169	251	310	329	130	285	316	209	293	295	457	799
174.121	0	735	132	127	166	252	312	315	129	278	309	205	282	293	454	794
174.244	0	734	128	114	163	239	303	309	128	274	305	202	277	291	451	793
174.367	0	724	128	115	165	238	300	311	128	274	307	203	277	290	450	785
174.49	0	733	130	115	162	238	299	312	129	275	307	202	279	290	450	795
174.612	0	741	132	121	163	242	302	315	128	278	309	204	283	291	450	788
174.735	0	732	135	124	164	244	305	317	129	280	310	205	286	291	451	798
174.858	0	724	137	126	166	246	307	323	129	282	313	208	289	293	454	788
174.981	0	733	136	130	165	253	313	321	129	281	313	207	287	293	456	802
175.104	0	732	128	114	161	239	301	311	129	275	307	203	277	291	450	783
175.227	0	727	126	113	163	236	299	311	128	273	307	202	276	291	450	794
175.35	0	717	127	113	161	236	298	310	128	274	307	202	276	291	449	791
175.473	0	722	131	118	161	240	300	313	128	276	309	204	282	291	450	796
175.596	0	729	132	121	163	242	303	317	129	279	311	206	284	291	451	788
175.718	0	726	135	126	163	245	305	322	129	281	312	206	288	294	453	798
175.841	0	724	136	130	166	250	310	327	129	284	315	208	291	295	455	797
175.964	0	718	129	123	164	248	310	315	130	277	310	204	281	293	455	801
176.087	0	733	128	115	163	237	302	313	129	275	309	204	279	292	453	786
176.21	0	723	128	116	162	239	301	312	129	275	309	204	278	292	452	793
176.333	0	716	130	118	162	240	301	314	129	277	311	204	282	293	452	794
176.456	0	716	133	122	164	243	303	319	130	279	312	206	284	293	454	797
176.579	0	732	135	126	165	245	307	323	129	280	314	208	287	295	455	795
176.701	0	724	137	131	165	252	311	326	130	283	317	210	290	296	457	799
176.824	0	714	130	121	164	243	307	317	129	277	312	205	280	294	456	791
176.947	0	716	131	118	164	241	303	317	129	277	313	206	280	294	455	800
177.07	0	723	130	119	162	242	303	316	129	276	313	206	280	295	455	795
177.193	0	723	133	121	164	243	304	319	130	280	315	207	284	295	456	799
177.316	0	718	137	125	165	246	307	325	130	281	317	208	287	296	457	794
177.439	0	719	138	128	167	248	308	328	131	284	319	210	291	298	458	805
177.562	0	719	136	130	167	256	315	325	131	283	317	210	288	298	459	801
177.684	0	723	130	116	165	240	304	316	130	277	314	206	279	296	456	794
177.807	0	714	130	116	165	238	302	317	131	276	314	205	279	296	456	798
177.93	0	717	129	116	163	239	301	316	131	276	314	205	278	296	455	800
178.053	0	722	133	119	164	244	303	318	130	279	315	208	283	297	455	802
178.176	0	738	137	124	165	245	307	313	129	281	310	208	285	298	457	797
178.299	0	736	139	126	165	247	310	317	130	284	313	211	288	299	459	797
178.422	0	728	135	127	166	251	312	313	131	278	311	209	282	298	458	809
178.545	0	726	129	112	163	235	300	307	131	274	309	206	275	297	454	798
178.668	0	726	127	111	164	235	298	307	130	274	311	205	275	296	454	795
178.79	0	725	128	112	160	236	296	310	130	274	312	205	276	295	453	796
178.913	0	727	131	116	161	238	299	312	130	276	314	206	279	296	453	803
179.036	0	725	132	119	164	240	300	317	131	278	315	208	281	297	455	804
179.159	0	729	135	120	165	243	304	320	132	281	317	208	285	298	456	799
179.282	0	724	128	120	164	243	304	310	132	275	313	206	276	296	453	797
179.405	0	718	123	109	161	231	293	307	130	271	309	204	272	294	449	797
179.528	0	718	123	108	161	230	291	305	129	270	308	203	270	293	448	797
179.651	0	711	124	109	159	231	290	305	129	271	308	203	273	293	448	794
179.773	0	719	127	114	161	233	293	308	131	273	310	204	277	293	447	797
179.896	0	720	129	118	162	236	296	311	129	276	311	205	280	293	449	796
180.019	0	718	131	119	162	239	300	316	129	279	313	208	283	295	451	799
180.142	0	708	124	118	160	239	301	307	130	273	309	204	275	293	449	787
180.265	0	713	121	106	160	228	291	302	129	270	305	201	270	291	445	794
180.388	0	712	119	107	159	228	290	302	128	269	305	201	271	290	444	787
180.511	0	708	121	110	158	228	289	303	128	270	304	200	274	290	444	789
180.634	0	700	124	114	159	232	293	306	128	273	306	202	278	290	444	780
180.756	0	707	127	117	158	234	296	310	128	275	308	204	280	290	445	792
180.879	0	709	127	123	159	242	302	311	129	277	308	204	283	291	446	782
181.002	0	695	119	110	159	229	295	303	127	270	303	201	273	289	443	786
181.125	0	685	119	109	159	228	292	300	127	270	303	199	274	289	442	774
181.248	0	688	118	109	157	227	291	303	125	269	302	200	273	288	442	784
181.371	0	702	122	113	158	231	293	306	126	273	304	201	278	288	441	775
181.494	0	699	124	117	157	234	297	309	127	274	305	202	281	288	442	783
181.617	0	695	125	121	158	238	300	311	127	277	306	203	284	289	444	777
181.74	0	697	122	118	156	240	303	300	126	272	299	200	277	287	443	777
181.862	0	699	117	109	156	226	292	291	125	270	295	200	273	286	438	768
181.985	0	692	117	109	155	225	293	294	126	270	296	198	273	285	438	773
182.108	0	693	117	108	153	228	292	296	126	270	298	199	276	285	437	770
182.231	0	696	121	114	154	230	295	300	128	273	300	200	280	285	438	780
182.354	0	713	124	116	155	233	297	304	127	275	303	201	283	285	440	767
182.477	0	697	119	118	155	239	303	301	126	274	302	200	279	285	440	774
182.6	0	686	113	105	153	225	291	294	126	267	297	197	272	283	435	767
182.723	0	683	113	105	152	223	289	294	125	267	297	196	271	281	434	774
182.845	0	695	113	105	151	223	288	294	125	268	296	196	272	281	433	759
182.968	0	691	116	111	151	226	290	297	125	270	298	197	277	281	434	765
183.091	0	684	118	113	152	228	294	300	126	273	300	198	280	282	435	764
183.214	0	682	118	121	154	234	299	303	126	273	302	199	281	282	437	772
183.337	0	681	110	106	151	223	291	294	125	265	297	195	271	280	432	762
183.46	0	682	108	103	151	219	285	293	124	264	295	194	269	279	430	760
183.583	0	672	110	104	149	219	285	291	124	264	294	194	270	278	429	754
183.706	0	673	111	106	150	222	286	294	123	266	295	195	275	278	430	765
183.828	0	682	115	111	151	226	289	297	123	269	297	196	278	280	432	758
183.951	0	685	115	117	152	228	292	303	125	272	299	197	281	280	433	765
184.074	0	676	113	118	151	234	299	299	125	270	299	196	277	280	434	755
184.197	0	672	108	103	148	221	287	291	123	265	294	193	270	278	430	758
184.32	0	672	108	103	149	218	285	289	122	263	291	192	269	276	428	750
184.443	0	681	107	104	149	220	284	289	121	265	292	193	271	278	429	753
184.566	0	671	112	109	148	223	288	294	123	268	294	195	276	277	430	754
184.689	0	672	113	114	150	225	291	298	122	271	296	196	280	279	431	755
184.812	0	673	113	118	152	230	296	301	123	273	298	197	284	282	434	759
184.934	0	667	110	119	151	232	300	296	123	269	295	196	277	280	434	752
185.057	0	666	107	104	150	221	288	292	122	266	294	194	272	279	432	751
185.18	0	665	107	107	149	222	289	292	122	266	294	193	273	278	431	751
185.303	0	668	109	107	148	223	289	295	122	267	295	194	276	279	432	754
185.426	0	666	111	113	151	226	292	300	122	270	297	196	280	279	432	756
185.549	0	667	111	118	151	229	295	304	124	273	301	197	283	281	435	756
185.672	0	667	115	124	153	235	300	308	124	276	302	199	287	282	437	763
185.795	0	666	110	112	151	230	298	299	123	268	298	196	277	281	436	756
185.917	0	664	109	109	151	227	293	298	122	269	299	195	276	281	436	755
186.04	0	669	109	109	151	226	292	296	123	269	298	195	277	282	435	756
186.163	0	666	112	114	152	228	295	302	123	271	301	197	280	282	436	758
186.286	0	667	113	120	152	231	297	307	123	275	301	199	285	285	439	761
186.409	0	672	115	125	154	233	301	312	124	277	305	200	289	285	440	763
186.532	0	669	115	127	155	243	308	311	125	277	306	201	287	286	443	765
186.655	0	668	110	109	155	227	299	302	124	270	301	197	277	284	440	759
186.778	0	667	110	109	152	228	296	300	124	270	302	197	277	284	439	761
186.9	0	661	111	110	152	228	295	302	123	271	302	198	279	285	439	760
187.023	0	668	114	116	154	231	298	308	125	274	304	200	283	285	440	764
187.146	0	674	115	123	157	234	301	311	125	277	306	201	287	287	442	763
187.269	0	672	118	126	158	237	304	316	126	280	309	203	291	289	446	771
187.392	0	664	117	128	157	245	311	314	126	278	308	202	288	289	447	763
187.515	0	670	111	110	155	231	299	304	124	272	304	199	279	287	443	767
187.638	0	674	110	111	156	229	297	303	124	271	304	198	279	286	443	763
187.761	0	672	111	111	154	230	297	304	125	272	304	199	280	286	442	770
187.884	0	665	114	118	156	232	300	309	125	275	307	201	284	288	444	761
188.006	0	675	116	123	157	235	302	313	125	278	308	203	288	288	445	772
188.129	0	683	117	126	158	239	305	318	126	281	310	205	292	290	447	766
188.252	0	676	119	133	160	248	312	318	126	281	310	205	291	291	449	777
188.375	0	665	112	112	157	232	302	307	126	274	307	201	280	289	446	765
188.498	0	669	112	111	155	231	299	306	125	273	305	200	279	289	445	773
188.621	0	679	112	112	157	231	298	305	125	273	305	200	279	288	444	763
188.744	0	677	115	115	156	233	300	310	125	276	307	201	284	288	445	775
188.867	0	669	116	122	158	236	302	313	127	278	309	203	287	289	446	769
188.989	0	676	118	126	159	239	305	317	127	282	312	204	291	290	449	779
189.112	0	687	121	128	160	244	309	324	127	285	313	207	294	293	451	773
189.235	0	679	116	128	160	246	312	313	127	278	310	204	285	292	451	779
189.358	0	671	114	111	157	232	300	307	126	275	306	202	280	291	449	774
189.481	0	674	113	112	157	234	300	305	126	275	307	201	280	290	447	780
189.604	0	684	115	113	158	233	299	308	126	276	307	203	282	290	447	766
189.727	0	681	118	120	158	237	302	311	127	278	309	204	287	290	448	779
189.85	0	678	117	125	159	239	304	317	127	281	312	206	290	292	449	778
189.972	0	680	120	129	161	243	308	321	128	284	314	207	294	294	451	783
190.095	0	698	123	136	163	250	314	325	128	285	315	209	294	295	454	777
190.218	0	686	116	116	160	238	307	311	128	276	310	203	282	293	452	780
190.341	0	680	115	113	159	234	302	312	128	276	310	203	282	293	450	780
190.464	0	679	116	113	159	235	302	312	127	276	310	204	282	292	450	783
190.587	0	695	118	117	159	238	302	314	127	279	312	205	287	292	451	773
190.71	0	692	120	124	161	240	305	319	128	282	313	206	290	294	453	782
190.833	0	687	122	129	162	244	308	320	128	284	313	208	292	295	453	781
190.956	0	689	125	133	163	248	314	321	128	288	314	210	297	297	455	790
191.078	0	706	124	134	163	254	320	310	128	284	307	209	291	296	455	777
191.201	0	691	121	116	160	236	310	300	127	280	300	207	285	296	452	783
191.324	0	686	121	116	160	236	310	300	128	282	302	207	286	296	453	777
191.447	0	691	122	116	160	237	308	302	128	283	304	208	288	295	452	786
191.57	0	700	125	122	161	240	312	308	129	286	308	210	292	297	454	782
191.693	0	701	125	129	160	244	313	314	130	288	312	212	295	298	455	789
191.816	0	692	127	133	162	246	316	321	131	290	316	214	299	300	457	785
191.939	0	691	127	134	163	256	323	320	132	290	317	214	296	300	459	791
192.061	0	695	122	117	162	240	314	311	131	284	311	211	288	299	458	784
192.184	0	705	122	119	162	244	314	308	131	286	311	211	289	300	458	789
192.307	0	694	124	119	160	242	314	304	130	287	307	211	290	300	456	786
192.43	0	703	127	124	162	244	317	308	131	291	309	214	295	302	457	793
192.553	0	706	129	129	163	248	320	313	132	292	312	216	297	301	459	791
192.676	0	714	129	133	164	251	323	319	132	296	316	218	300	303	461	792
192.799	0	699	125	127	162	250	323	311	134	289	314	214	291	302	460	790
192.922	0	699	123	119	162	241	315	311	133	288	314	214	290	301	460	794
193.044	0	699	123	119	161	244	314	311	133	288	315	212	291	301	460	796
193.167	0	705	125	121	162	245	316	314	133	290	316	214	292	301	458	790
193.29	0	700	128	127	163	248	318	320	133	293	318	215	297	302	460	793
193.413	0	710	129	132	164	254	322	317	134	294	316	217	300	304	462	795
193.536	0	720	132	134	166	257	331	306	133	295	306	219	299	304	461	788
193.659	0	725	125	116	163	244	321	292	132	287	301	214	288	302	457	787
193.782	0	721	125	113	161	241	318	289	132	288	299	215	289	302	455	782
193.905	0	726	123	113	161	238	315	291	132	289	299	214	289	301	455	793
194.028	0	733	127	118	160	241	315	297	133	290	304	217	293	300	455	788
194.15	0	726	129	122	162	245	318	304	134	293	308	217	296	301	456	786
194.273	0	724	131	125	161	247	320	308	135	296	310	218	299	302	456	786
194.396	0	722	125	128	161	252	325	302	135	290	307	216	293	300	456	795
194.519	0	722	119	112	159	236	311	295	134	286	305	212	286	298	452	787
194.642	0	716	118	110	158	235	308	296	134	285	304	211	286	296	450	778
194.765	0	715	118	112	156	234	306	296	133	286	304	211	287	295	450	778
194.888	0	714	121	115	157	236	310	301	132	287	307	212	290	295	451	789
195.011	0	711	124	119	158	240	312	306	133	289	308	213	293	295	452	783
195.133	0	711	125	122	158	243	315	311	133	291	312	213	297	296	453	782
195.256	0	705	119	124	158	245	318	303	133	286	309	211	289	295	451	777
195.379	0	704	115	109	155	231	305	298	132	281	306	207	282	293	447	782
195.502	0	701	115	109	154	231	304	299	131	281	304	206	282	291	445	776
195.625	0	701	116	109	153	232	303	299	131	282	305	207	285	291	445	773
195.748	0	704	119	115	154	235	305	302	130	284	307	208	288	291	447	773
195.871	0	699	120	118	156	238	307	307	131	286	309	209	291	291	446	774
195.994	0	698	120	124	157	241	311	314	131	288	311	210	295	292	449	781
196.116	0	690	116	123	157	245	313	307	131	283	307	207	287	291	447	773
196.239	0	694	113	108	154	230	300	300	130	279	304	204	281	289	443	767
196.362	0	694	112	109	153	230	301	300	129	279	303	204	281	288	443	768
196.485	0	694	114	110	152	232	299	299	128	280	303	204	283	288	442	769
196.608	0	689	118	114	154	235	302	303	129	281	305	206	287	289	443	768
196.731	0	696	118	119	153	236	305	307	129	284	308	206	290	290	444	772
196.854	0	704	120	125	156	242	309	310	130	287	309	208	295	292	446	773
196.977	0	699	120	125	156	247	315	306	129	285	306	208	292	292	447	775
197.1	0	689	113	110	155	233	303	298	128	278	303	204	282	290	443	764
197.222	0	697	114	111	154	232	301	299	128	278	302	204	282	289	442	771
197.345	0	699	113	110	154	230	299	299	128	279	303	204	283	289	442	765
197.468	0	698	118	115	154	235	302	303	129	281	305	205	288	290	443	774
197.591	0	691	120	118	155	237	304	306	128	283	307	206	291	291	444	764
197.714	0	702	119	125	156	241	307	312	129	286	309	208	294	292	446	779
197.837	0	704	119	126	156	246	314	308	129	285	308	207	290	293	446	767
197.96	0	699	115	110	154	233	303	302	129	279	305	204	283	291	444	774
198.083	0	690	116	112	153	235	302	300	129	280	305	205	284	290	444	765
198.205	0	695	115	112	156	234	303	303	128	281	305	205	286	291	442	777
198.328	0	704	120	117	156	237	305	305	128	284	307	207	289	293	444	768
198.451	0	703	121	122	155	239	307	309	129	286	309	207	292	293	445	778
198.574	0	695	122	126	158	243	310	315	129	288	311	209	296	294	446	778
198.697	0	696	117	124	157	245	314	306	130	283	308	206	287	293	447	782
198.82	0	711	114	110	156	234	303	303	129	280	306	205	283	291	443	767
198.943	0	701	115	112	155	234	304	302	129	279	305	204	283	291	443	776
199.066	0	696	118	112	154	235	301	304	128	282	307	205	285	291	441	777
199.188	0	696	120	118	154	239	305	308	130	284	308	206	289	292	443	781
199.311	0	710	121	122	156	241	307	312	128	286	310	207	292	293	444	779
199.434	0	706	121	128	157	246	312	316	129	289	311	209	296	294	445	781
199.557	0	694	115	117	155	240	310	305	129	280	306	205	284	292	442	771
199.68	0	694	113	108	154	233	302	299	128	278	304	204	281	290	438	777
199.803	0	702	113	110	154	232	300	298	128	278	301	202	280	289	437	767
199.926	0	703	113	110	152	232	299	299	128	279	302	204	283	289	436	770
200.049	0	696	117	114	153	236	303	301	127	281	303	204	286	288	437	767
200.172	0	699	119	120	153	240	306	297	127	283	298	206	289	291	436	770
200.294	0	692	120	126	154	242	313	297	128	286	297	208	293	292	438	767
200.417	0	698	113	112	150	235	309	288	128	278	294	203	281	288	434	765
200.54	0	689	110	105	148	227	299	286	128	277	294	201	279	287	429	759
200.663	0	690	108	106	149	225	296	286	127	276	293	200	278	286	428	763
200.786	0	697	111	108	147	227	296	287	126	278	292	202	281	285	428	761
200.909	0	696	114	111	148	229	299	287	127	280	292	203	285	285	428	756
201.032	0	700	115	114	149	230	301	290	128	283	294	203	287	285	429	759
201.155	0	698	113	124	149	237	307	293	129	285	295	205	289	286	431	762
201.277	0	692	107	108	145	227	302	283	127	276	289	201	278	283	425	752
201.4	0	692	105	104	144	222	295	280	126	276	288	199	276	282	422	747
201.523	0	689	105	104	143	220	293	280	126	275	287	198	276	280	421	742
201.646	0	691	108	106	144	223	294	280	124	278	287	199	280	281	421	745
201.769	0	690	110	111	143	227	299	281	125	279	285	201	284	281	422	749
201.892	0	682	110	117	145	227	302	283	125	281	284	202	288	282	423	745
202.015	0	688	110	118	143	232	309	283	126	280	287	201	285	281	424	748
202.138	0	688	103	104	142	220	297	278	125	274	285	198	277	279	419	737
202.26	0	683	103	104	141	221	294	279	124	275	285	197	277	278	417	742
202.383	0	671	104	105	141	219	294	280	124	275	286	197	278	277	416	732
202.506	0	670	106	111	141	224	297	285	125	277	288	198	282	278	418	740
202.629	0	680	106	115	141	224	300	290	125	279	290	199	285	278	420	733
202.752	0	674	108	121	143	231	306	293	126	280	293	201	287	279	420	741
202.875	0	662	103	106	140	226	299	284	125	274	289	196	277	277	416	732
202.998	0	662	103	105	139	222	296	284	124	274	287	196	277	275	414	738
203.121	0	671	102	105	140	220	294	283	124	273	287	195	278	275	412	721
203.244	0	669	103	110	140	223	296	287	122	276	288	195	282	275	413	732
203.366	0	662	105	116	141	226	300	291	123	278	291	197	284	275	415	731
203.489	0	661	105	119	144	230	303	296	123	281	292	197	289	276	417	734
203.612	0	663	101	112	142	228	303	285	123	273	287	194	277	275	413	724
203.735	0	664	99	103	140	220	295	281	122	271	284	193	275	273	409	725
203.858	0	656	99	104	138	219	293	281	121	271	284	192	274	272	408	718
203.981	0	656	101	107	139	220	293	284	121	274	284	193	279	272	408	725
204.104	0	663	101	113	139	223	297	287	121	276	286	194	282	272	408	722
204.227	0	668	104	116	141	225	299	289	121	277	288	195	285	274	412	722
204.349	0	657	103	117	140	231	305	288	123	277	288	195	281	274	411	721
204.472	0	654	97	103	137	217	294	280	121	269	282	191	272	269	404	713
204.595	0	655	96	102	136	216	290	279	120	269	281	189	271	269	403	713
204.718	0	651	96	102	135	215	288	278	120	269	280	190	272	267	401	708
204.841	0	653	97	109	136	217	291	281	120	272	283	190	277	268	402	708
204.964	0	655	99	113	137	220	294	285	120	273	283	192	280	269	404	715
205.087	0	655	100	116	139	223	297	289	120	276	286	194	284	271	406	715
205.21	0	647	98	118	138	227	302	284	121	273	284	191	277	271	406	709
205.332	0	651	94	101	135	214	290	276	120	267	279	188	270	266	399	702
205.455	0	649	93	102	136	213	287	275	118	267	279	188	269	267	397	701
205.578	1	650	93	101	135	211	285	275	117	267	278	188	270	266	397	703
205.701	0	644	95	109	135	215	288	278	118	269	279	189	274	267	398	702
205.824	0	650	96	112	136	217	292	281	118	272	282	191	277	268	401	709
205.947	0	658	98	117	136	220	295	285	119	275	284	192	283	271	403	708
206.07	0	653	101	122	139	228	302	289	120	276	284	193	284	272	406	716
206.193	0	642	95	105	136	218	294	277	119	268	281	189	270	268	400	704
206.316	0	641	93	101	134	212	286	274	119	267	279	188	268	268	398	708
206.438	0	651	93	100	134	210	285	274	118	265	278	188	268	267	397	697
206.561	0	648	93	104	133	212	285	276	119	268	279	189	272	268	398	709
206.684	0	644	94	110	135	214	288	278	119	271	281	190	275	269	400	708
206.807	0	645	96	114	136	216	291	283	119	274	284	192	279	270	402	716
206.93	0	663	100	118	139	220	296	287	120	276	286	195	284	272	407	704
207.053	0	655	100	121	138	228	303	288	121	275	287	195	282	274	409	720
207.176	0	644	94	104	136	213	291	278	120	267	283	191	269	271	404	712
207.299	0	640	93	102	134	212	286	276	121	266	282	190	268	272	403	713
207.421	0	644	93	101	134	211	285	274	120	267	281	190	269	272	402	709
207.544	0	649	95	107	135	212	287	277	121	270	283	191	274	272	404	718
207.667	0	644	97	113	136	215	290	281	121	272	286	193	277	273	408	714
207.79	0	645	99	116	137	219	294	285	120	276	288	195	282	275	409	721
207.913	0	652	102	120	139	222	297	290	122	278	290	197	286	277	412	723
208.036	0	654	100	120	139	228	303	285	122	275	288	197	279	278	414	721
208.159	0	643	97	103	138	213	290	277	122	269	286	193	271	276	410	721
208.282	0	641	96	102	136	214	289	277	122	269	285	193	270	277	410	719
208.404	0	646	97	102	136	213	288	276	122	270	285	195	273	276	410	722
208.527	0	644	99	111	137	215	290	281	123	273	288	196	277	277	411	722
208.65	0	648	101	115	138	217	293	285	124	277	290	197	281	279	414	726
208.773	0	649	103	120	139	221	298	289	124	280	293	200	285	282	417	733
208.896	0	651	106	122	141	225	303	295	124	283	295	202	290	283	420	737
209.019	0	648	102	117	143	225	304	284	125	276	291	199	277	282	420	732
209.142	0	645	100	104	140	215	293	281	126	273	291	196	273	281	418	731
209.265	0	647	99	106	140	214	293	282	125	273	291	198	275	281	416	732
209.388	0	646	101	108	139	216	293	283	125	276	293	199	278	283	418	739
209.51	0	641	103	114	141	220	295	290	125	279	296	201	282	285	420	737
209.633	0	648	105	119	144	222	299	293	126	281	298	202	285	285	423	743
209.756	0	662	108	122	145	226	302	300	126	284	302	204	290	287	426	744
209.879	0	652	108	125	145	234	309	298	127	283	301	205	288	289	429	753
210.002	0	641	103	109	144	220	299	290	126	276	299	201	278	287	426	741
210.125	0	656	105	109	144	222	298	289	127	278	298	202	280	286	426	752
210.248	0	659	105	109	145	219	297	289	127	279	298	202	281	289	425	741
210.371	0	655	106	115	145	224	300	293	127	281	300	204	285	290	428	755
210.493	0	650	109	121	147	227	303	297	127	283	302	205	289	291	430	755
210.616	0	652	112	125	147	229	307	302	128	286	305	208	292	292	432	764
210.739	0	661	111	125	148	236	312	298	128	284	303	208	287	293	434	753
210.862	0	653	107	110	147	223	301	291	128	280	300	204	280	291	431	763
210.985	0	651	108	110	147	225	301	294	128	280	302	205	283	291	431	764
211.108	0	649	109	111	148	225	299	297	128	281	305	206	284	293	432	767
211.231	0	664	110	119	148	229	302	302	128	284	307	208	287	293	434	766
211.354	0	661	113	122	151	232	305	305	129	287	309	208	291	295	436	773
211.476	0	653	115	125	152	237	309	310	130	288	311	209	294	296	438	770
211.599	0	652	110	121	151	236	310	300	129	282	307	207	284	295	438	775
211.722	0	657	108	108	150	224	299	296	129	279	303	205	279	294	434	769
211.845	0	665	108	108	148	225	298	294	128	278	304	205	280	293	434	772
211.968	0	652	109	109	149	226	297	297	128	280	306	206	282	293	435	771
212.091	0	656	112	115	151	229	300	301	128	282	308	207	286	294	437	774
212.214	0	659	113	121	152	231	303	305	128	284	309	207	289	296	438	781
212.337	0	667	116	124	153	235	306	310	129	287	311	210	292	297	441	774
212.46	0	659	112	124	154	237	310	302	129	282	308	207	283	296	443	774
212.582	0	657	109	107	151	225	297	297	129	277	305	205	278	294	439	786
212.705	0	659	109	108	150	224	294	295	127	277	304	205	277	295	439	777
212.828	0	660	109	108	150	225	295	296	127	278	305	205	279	294	438	776
212.951	0	667	114	113	152	228	298	300	128	280	308	207	283	293	441	778
213.074	0	664	113	118	154	231	299	303	127	283	308	207	287	296	442	781
213.197	0	665	115	122	154	234	303	308	128	285	309	210	290	297	444	788
213.32	0	656	115	123	154	239	308	304	128	282	308	209	287	297	446	783
213.443	0	657	109	107	153	226	296	296	127	276	304	206	278	295	442	782
213.565	0	661	109	106	151	223	293	295	127	276	304	205	277	294	443	783
213.688	0	660	110	108	151	224	292	294	127	277	303	205	279	294	443	784
213.811	0	653	113	112	153	227	296	297	127	280	304	207	283	295	443	777
213.934	0	662	113	117	152	231	298	302	127	282	306	208	286	295	446	788
214.057	0	672	115	122	153	233	301	305	128	284	308	209	289	297	448	783
214.18	0	662	114	124	156	240	308	304	129	283	308	210	288	298	450	790
214.303	0	648	109	107	153	227	297	295	128	277	305	206	279	296	448	779
214.426	0	650	111	108	152	227	294	295	127	277	305	206	280	295	447	789
214.548	0	662	111	108	151	227	294	296	127	277	305	206	280	295	447	779
214.671	0	661	114	113	153	229	297	300	127	280	306	207	284	296	448	789
214.794	0	654	115	119	153	233	299	303	128	282	307	208	287	296	449	787
214.917	0	656	115	123	156	235	303	308	128	284	311	210	291	298	451	796
215.04	0	670	113	123	156	238	307	303	128	281	308	209	286	298	452	782
215.163	0	659	111	108	153	228	295	298	127	277	306	206	280	296	450	789
215.286	0	654	112	110	152	230	296	297	128	277	307	207	281	296	450	789
215.409	0	653	113	111	153	229	295	299	128	280	308	208	284	296	449	791
215.532	0	668	115	116	154	233	298	305	128	281	309	209	287	297	451	789
215.654	0	666	115	122	156	235	301	309	129	284	311	209	289	297	452	792
215.777	0	659	117	124	158	240	306	313	130	286	314	211	293	299	454	788
215.9	0	656	113	116	155	236	304	302	129	279	310	208	283	297	454	793
216.023	0	661	110	108	155	228	295	299	129	277	308	206	279	295	450	787
216.146	0	670	111	109	152	229	293	298	129	277	308	205	279	294	450	787
216.269	0	659	113	110	153	229	294	302	128	278	308	207	283	293	449	785
216.392	0	662	114	117	154	232	297	305	128	280	310	207	286	294	450	788
216.515	0	664	115	120	156	235	299	308	129	283	311	208	289	296	451	790
216.637	0	672	117	123	157	240	304	315	130	285	313	209	292	296	453	785
216.76	0	662	113	115	156	237	303	302	129	277	310	206	282	293	450	784
216.883	0	663	109	106	155	226	292	300	129	274	307	204	278	291	447	792
217.006	0	664	109	105	155	227	291	298	127	274	306	204	278	291	446	783
217.129	0	666	111	108	154	227	290	301	127	275	306	204	280	290	445	779
217.252	0	671	115	112	155	231	293	304	129	277	309	204	283	291	446	782
217.375	0	671	115	116	155	233	296	310	128	279	310	205	286	291	447	783
217.498	0	672	116	122	158	236	299	313	129	282	312	207	291	292	448	788
217.62	0	663	114	122	158	244	306	310	130	279	312	207	286	292	449	783
217.743	0	670	108	106	155	227	291	303	128	273	307	202	278	289	445	780
217.866	0	671	109	104	155	225	288	302	128	271	305	201	276	287	443	778
217.989	0	670	109	104	154	226	287	299	127	272	305	201	277	287	443	780
218.112	0	663	112	110	155	229	289	303	128	274	307	202	280	287	443	772
218.235	0	675	114	115	156	231	291	304	127	276	306	203	283	288	444	778
218.358	0	688	114	119	156	233	296	307	127	279	307	204	288	289	445	775
218.481	0	677	117	122	158	240	300	312	127	281	308	206	291	291	448	783
218.604	0	668	112	114	157	236	299	299	128	274	303	204	280	288	448	772
218.726	0	668	109	105	155	225	288	298	127	272	302	201	277	287	445	781
218.849	0	680	110	105	155	225	288	296	126	272	301	200	277	287	443	769
218.972	0	674	111	107	153	227	288	297	125	273	302	202	280	287	443	778
219.095	0	669	114	112	154	230	291	302	126	275	304	203	283	288	444	776
219.218	0	675	115	116	156	233	295	306	127	278	305	204	286	289	446	784
219.341	0	688	115	122	157	236	298	311	126	280	307	206	290	290	449	772
219.464	0	681	117	129	160	246	306	315	127	282	309	207	291	291	450	784
219.587	0	671	111	110	158	232	298	302	126	273	304	203	280	290	449	781
219.709	0	671	111	107	156	230	292	300	127	273	304	203	279	289	447	783
219.832	0	684	111	108	154	230	292	300	126	273	304	203	278	288	449	779
219.955	0	681	114	113	156	231	293	304	126	275	305	203	283	288	449	782
220.078	0	673	115	117	156	235	297	308	127	278	308	204	286	290	449	778
220.201	0	676	117	120	158	237	299	313	126	281	310	207	289	292	452	786
220.324	0	683	118	126	161	241	303	318	126	283	312	209	292	294	454	784
220.447	0	683	117	125	160	245	307	313	127	279	310	206	287	293	454	786
220.57	0	676	114	110	159	233	296	308	127	275	310	205	281	292	454	781
220.692	0	679	117	113	159	237	298	308	128	276	310	205	282	292	453	786
220.815	0	683	119	114	159	235	296	310	127	278	310	206	285	292	453	788
220.938	0	689	120	120	160	239	300	315	128	281	313	207	288	294	454	783
221.061	0	685	121	125	162	242	302	320	129	284	316	209	291	295	456	788
221.184	0	687	123	128	164	246	305	325	128	285	318	211	295	297	458	793
221.307	0	687	121	128	163	250	310	316	128	282	314	208	288	296	459	794
221.43	0	686	116	111	162	236	298	312	129	277	313	206	283	295	456	789
221.553	0	687	118	112	161	237	298	312	128	277	313	205	282	294	456	788
221.676	0	690	119	113	162	238	297	315	128	279	314	207	284	294	456	795
221.798	0	690	121	120	162	241	300	319	129	281	316	208	289	295	457	794
221.921	0	694	124	122	165	243	303	324	129	282	317	210	291	296	458	793
222.044	0	694	125	128	165	246	306	329	130	286	321	211	295	298	460	799
222.167	0	693	122	128	165	251	310	321	130	282	317	208	289	297	460	795
222.29	0	690	117	111	164	237	297	313	128	277	313	207	281	295	456	794
222.413	0	685	118	111	164	236	296	314	129	276	314	206	280	295	456	789
222.536	0	691	119	113	163	237	296	315	129	277	314	205	283	295	456	793
222.659	0	697	122	117	163	240	298	318	128	279	315	208	286	296	456	793
222.781	0	695	125	120	165	243	301	322	129	282	317	209	289	296	457	797
222.904	0	688	125	126	166	245	303	326	129	284	319	210	292	298	459	791
223.027	0	696	124	128	165	253	309	324	130	283	319	211	290	297	460	800
223.15	0	702	118	110	163	237	297	313	129	276	313	206	280	295	455	791
223.273	0	694	117	110	163	234	294	312	128	275	312	206	279	294	454	795
223.396	0	686	119	111	162	234	293	312	129	275	313	205	279	295	454	786
223.519	0	699	122	115	162	237	295	316	129	276	315	206	283	295	454	797
223.642	0	701	124	118	163	240	297	319	129	279	315	208	287	295	455	787
223.764	0	698	125	122	164	243	299	323	130	282	318	209	289	296	456	797
223.887	0	691	127	127	166	248	304	327	129	284	320	211	293	298	459	797
224.01	0	692	121	120	165	245	305	316	129	277	315	207	283	296	457	800
224.133	0	707	118	110	164	235	294	312	129	275	313	205	279	294	454	787
224.256	0	696	119	111	163	234	292	312	128	273	312	205	278	293	454	794
224.379	0	693	122	114	163	237	293	314	128	276	313	205	282	294	454	794
224.502	0	693	125	117	164	240	296	318	129	278	316	207	285	294	454	798
224.625	0	707	125	123	164	242	298	321	129	280	316	208	288	296	455	796
224.748	0	705	127	128	165	245	303	327	129	283	318	210	292	297	458	796
224.87	0	697	128	133	167	253	309	326	130	282	319	210	291	297	460	792
224.993	0	694	121	113	165	239	299	315	129	276	313	207	280	296	456	796
225.116	0	701	121	112	166	238	297	315	129	275	314	206	281	295	456	792
225.239	0	701	122	113	165	236	296	316	129	276	313	206	282	295	455	796
225.362	0	695	126	118	165	240	297	319	129	279	316	207	285	296	455	789
225.485	0	697	128	121	165	243	301	322	129	281	317	208	288	297	458	799
225.608	0	704	128	127	168	246	304	327	130	284	318	210	292	298	459	800
225.731	0	708	130	134	169	252	311	331	130	285	321	212	295	298	461	794
225.853	0	697	124	120	168	245	306	320	130	279	317	207	283	298	460	796
225.976	0	699	125	116	167	241	301	319	130	279	318	208	284	298	458	798
226.099	0	703	126	117	166	241	301	319	129	279	315	207	283	297	458	799
226.222	0	702	128	121	166	244	302	324	130	281	319	209	287	299	459	796
226.345	0	704	131	124	168	247	306	328	130	284	322	211	290	299	460	799
226.468	0	705	131	131	170	248	309	333	131	286	322	212	294	300	462	810
226.591	0	707	132	138	170	258	314	335	131	288	323	213	295	301	464	805
226.714	0	707	126	120	170	245	307	323	131	280	319	209	284	300	461	798
226.836	0	711	125	116	169	242	304	323	130	279	319	209	284	300	461	801
226.959	0	709	125	117	168	241	303	322	131	280	319	209	284	299	460	802
227.082	0	708	130	121	169	245	304	325	131	283	322	210	289	300	461	806
227.205	0	711	131	125	168	249	307	331	132	285	324	212	291	302	463	804
227.328	0	710	133	129	171	251	310	335	132	287	325	214	294	303	463	808
227.451	0	710	132	138	172	259	316	335	133	288	326	215	295	303	465	808
227.574	0	709	125	118	170	246	308	323	132	280	319	209	283	301	461	806
227.697	0	700	123	115	169	241	302	322	132	279	319	208	282	300	460	800
227.82	0	708	124	114	170	241	300	323	131	279	319	207	282	299	460	805
227.942	0	713	128	119	168	243	302	324	131	281	321	209	285	300	460	803
228.065	0	710	130	123	170	246	306	326	132	283	322	211	288	300	460	807
228.188	0	703	132	125	169	247	307	331	132	285	324	212	290	301	461	800
228.311	0	713	132	131	170	254	311	336	132	289	326	214	294	302	463	811
228.434	0	715	126	124	168	252	311	324	132	281	321	210	284	301	461	802
228.557	0	707	123	112	168	240	301	319	132	278	318	208	280	299	457	804
228.68	0	698	123	113	168	238	299	319	131	278	318	207	278	299	456	801
228.803	0	703	125	116	167	240	298	320	131	278	317	208	281	298	456	805
228.925	0	711	126	119	167	243	302	323	131	281	318	209	285	298	456	795
229.048	0	708	127	122	167	245	304	326	131	283	320	210	288	300	457	803
229.171	0	703	130	127	169	248	306	331	131	285	321	211	291	301	459	803
229.294	0	705	130	135	171	258	314	333	131	287	323	213	293	301	460	811
229.417	0	715	122	115	167	243	305	318	131	277	316	208	281	298	456	794
229.54	0	702	121	112	166	239	300	316	131	276	315	207	279	296	454	798
229.663	0	701	121	112	166	236	298	316	130	276	314	207	278	297	453	796
229.786	0	701	123	116	165	241	299	319	129	279	315	207	282	296	453	803
229.908	0	713	125	119	165	243	302	323	130	280	316	208	285	296	452	788
230.031	0	710	126	124	166	246	305	325	130	284	318	210	288	298	453	798
230.154	0	701	128	129	166	247	309	331	130	286	319	211	292	299	456	794
230.277	0	699	129	136	168	257	314	331	131	286	320	211	292	299	458	803
230.4	0	703	120	115	165	243	305	319	130	278	313	206	281	295	453	793
230.523	0	702	120	113	166	238	301	318	129	277	313	205	280	295	451	794
230.646	0	696	119	114	165	238	301	319	129	277	312	206	280	294	451	786
230.769	0	698	123	119	164	242	302	319	129	280	314	206	284	294	451	796
230.892	0	702	126	123	164	245	304	323	130	281	314	207	287	295	452	791
231.014	0	711	125	127	165	247	307	328	130	284	316	208	291	296	453	795
231.137	0	699	129	131	167	251	310	334	129	287	320	210	295	298	455	791
231.26	0	698	125	134	167	256	316	328	130	284	317	209	289	295	455	797
231.383	0	700	120	115	166	242	305	321	129	279	312	206	282	295	452	791
231.506	0	704	122	118	165	244	306	321	129	280	313	205	284	294	451	787
231.629	0	697	123	118	164	243	305	321	129	281	314	205	286	294	452	790
231.752	11	699	125	124	165	246	308	327	129	284	316	207	289	295	453	794
231.875	0	702	126	130	166	249	310	330	130	285	317	208	292	295	454	795
231.997	0	702	128	133	167	251	312	335	130	288	320	210	296	298	456	794
232.12	0	701	127	133	168	258	318	332	130	286	317	209	291	296	456	792
232.243	0	698	121	116	165	243	307	323	130	280	313	204	283	293	452	800
232.366	0	701	123	118	166	243	307	322	130	281	313	206	283	295	452	791
232.489	0	700	122	118	166	244	306	322	130	281	314	205	285	294	451	789
232.612	0	708	126	125	167	247	308	328	130	284	317	207	289	295	451	791
232.735	0	705	126	129	167	250	311	331	130	286	318	207	291	295	454	799
232.858	0	708	129	133	168	252	313	336	129	289	319	209	295	297	455	797
232.98	0	707	128	133	169	261	320	333	131	287	318	209	292	296	455	793
233.103	0	709	120	115	166	243	308	322	130	280	313	204	281	293	451	790
233.226	0	707	119	113	163	243	304	320	129	278	312	204	281	292	449	791
233.349	0	705	120	115	165	240	302	322	129	278	311	204	281	291	449	791
233.472	0	708	124	119	164	244	304	323	129	281	313	205	285	292	449	789
233.595	0	710	123	125	164	246	307	327	130	283	315	205	287	293	450	790
233.718	0	712	126	127	166	248	309	330	129	285	317	207	290	294	451	790
233.841	0	711	127	135	166	256	314	333	130	287	318	209	291	295	453	792
233.964	0	697	120	117	165	244	307	318	130	278	311	202	279	291	448	784
234.086	0	703	117	113	161	237	301	315	129	276	309	201	277	290	445	786
234.209	0	707	117	112	161	235	298	315	129	275	308	202	276	290	444	785
234.332	0	706	120	114	161	238	299	316	128	276	309	202	278	289	445	787
234.455	0	699	122	117	162	241	301	320	128	279	310	202	282	289	445	781
234.578	0	705	123	122	163	244	304	325	129	281	312	204	285	291	446	786
234.701	0	720	124	126	164	248	308	328	129	284	314	205	289	293	448	787
234.824	0	707	120	123	162	247	309	318	130	277	310	202	279	290	447	789
234.947	0	699	117	111	161	236	298	314	129	274	308	200	276	290	444	775
235.069	0	704	117	114	162	236	299	315	129	274	307	200	277	288	444	779
235.192	0	714	119	113	160	237	298	314	128	276	309	201	278	289	443	767
235.315	0	718	122	121	162	240	301	318	129	279	309	202	283	289	444	775
235.438	0	724	123	124	163	242	304	322	129	281	312	204	285	291	446	772
235.561	0	740	124	128	165	251	309	323	131	283	312	205	287	291	447	782
235.684	0	739	119	113	162	238	303	313	128	276	306	203	278	290	445	772
235.807	0	701	125	117	160	242	303	309	127	278	302	203	280	290	445	779
235.93	0	695	126	119	162	237	306	307	128	279	302	203	282	291	444	773
236.052	0	734	127	121	162	243	308	313	129	284	306	206	286	293	447	784
236.175	0	763	129	128	164	247	312	314	129	286	307	207	291	295	448	773
236.298	0	764	129	132	165	253	320	310	129	286	303	208	290	295	451	785
236.421	0	765	127	116	164	242	314	299	129	283	296	206	284	293	450	777
236.544	0	783	131	121	165	244	317	302	129	285	299	209	288	295	450	788
236.667	0	796	132	121	165	243	317	306	130	286	304	210	288	294	451	774
236.79	0	795	133	123	164	246	319	311	132	289	308	211	292	297	453	786
236.913	0	782	132	133	165	252	322	319	132	288	312	211	291	297	455	787
237.036	0	777	125	115	163	242	313	310	132	282	309	206	280	294	451	790
237.158	0	787	124	113	164	239	308	310	133	283	311	206	280	294	450	777
237.281	0	779	125	115	164	240	308	313	133	283	312	206	281	294	449	785
237.404	0	774	128	117	162	244	310	315	132	285	314	208	285	294	450	784
237.527	0	775	130	122	163	245	314	316	133	287	313	208	288	296	451	792
237.65	0	786	124	124	162	248	317	310	133	281	310	206	281	294	450	777
237.773	0	774	117	108	159	235	301	303	132	277	307	202	274	290	444	781
237.896	0	765	117	106	160	232	299	301	132	277	306	201	274	290	443	778
238.019	0	763	117	109	158	232	299	303	131	277	306	202	275	289	442	784
238.141	0	778	121	113	159	235	302	306	131	280	306	203	281	290	442	769
238.264	0	764	122	119	159	241	305	310	132	282	308	205	284	291	445	780
238.387	0	751	114	112	157	236	305	299	132	275	304	200	273	287	441	774
238.51	0	749	110	103	155	227	294	294	130	271	300	198	269	284	436	777
238.633	0	752	111	103	154	226	293	294	129	271	299	197	269	283	436	772
238.756	0	757	115	106	153	227	292	296	130	274	299	198	272	284	437	774
238.879	0	748	116	111	155	231	296	301	130	277	303	200	278	285	438	771
239.002	0	750	115	119	156	235	301	309	131	281	306	202	284	285	440	780
239.124	0	758	120	125	159	239	306	314	130	285	309	205	289	288	443	777
239.247	0	762	125	128	161	245	312	319	130	289	312	206	294	290	448	784
239.37	0	749	117	122	158	245	314	304	132	278	307	202	279	286	446	771
239.493	0	747	111	106	156	228	297	298	130	273	304	198	272	284	441	779
239.616	0	752	111	106	155	228	296	299	130	274	301	198	273	284	441	772
239.739	0	759	113	109	154	230	297	299	129	276	303	198	276	284	442	775
239.862	0	748	116	114	156	235	301	307	130	279	306	201	283	285	442	772
239.985	0	751	117	123	159	238	306	313	131	284	309	203	288	287	446	780
240.108	0	755	122	128	160	243	310	319	131	286	311	206	292	290	448	783
240.23	0	762	125	135	162	252	317	324	130	289	314	208	296	291	452	779
240.353	0	749	117	116	159	243	314	307	132	280	308	201	281	288	448	778
240.476	0	754	112	108	157	232	302	302	130	276	305	199	278	285	446	778
240.599	0	756	113	110	156	234	302	304	130	278	305	200	278	285	447	776
240.722	0	765	115	113	158	234	304	302	129	280	302	200	283	286	445	774
240.845	0	753	117	122	159	238	308	308	130	284	305	202	289	286	446	775
240.968	0	754	121	128	159	244	313	315	130	287	309	205	294	289	448	787
241.091	0	758	125	135	161	247	318	322	130	291	312	208	300	289	453	781
241.213	0	756	127	146	164	257	326	326	131	294	315	209	302	292	454	781
241.336	0	748	117	118	161	245	319	308	132	283	307	203	287	287	451	774
241.459	0	744	113	113	159	237	310	306	130	281	304	201	285	285	448	782
241.582	0	739	114	115	160	238	311	308	130	283	304	202	287	287	448	774
241.705	0	739	116	118	159	240	313	312	130	286	307	202	290	286	447	772
241.828	0	741	119	127	160	246	317	317	131	289	310	205	297	287	450	775
241.951	0	738	122	133	162	249	321	324	130	293	312	207	302	288	451	776
242.074	0	736	126	138	164	253	326	330	131	297	315	208	307	291	453	784
242.196	0	726	121	140	164	259	331	322	131	292	311	207	298	289	454	776
242.319	0	728	114	116	160	242	319	313	130	285	307	202	291	286	450	772
242.442	0	726	115	119	160	243	319	315	129	287	306	203	293	286	449	771
242.565	0	723	116	121	159	246	320	315	128	289	307	203	295	285	448	772
242.688	0	715	118	130	162	249	323	323	128	292	310	205	302	286	449	768
242.811	0	722	121	138	163	253	327	330	129	295	312	207	306	287	451	773
242.934	0	726	125	142	165	256	330	336	130	299	315	209	310	290	453	772
243.057	0	726	120	144	164	264	337	328	130	294	311	206	303	288	453	777
243.18	0	712	114	119	161	246	324	319	129	289	307	202	295	283	447	761
243.302	0	713	114	120	162	245	323	322	129	289	308	201	297	283	447	769
243.425	0	718	114	124	159	248	323	321	128	290	307	203	299	283	446	762
243.548	0	709	116	131	162	252	325	329	128	293	309	204	305	283	446	767
243.671	0	699	119	139	165	254	330	336	128	298	313	205	309	285	449	759
243.794	0	712	123	144	167	259	333	342	128	300	316	208	314	288	451	771
243.917	0	711	122	150	167	269	340	339	128	298	313	208	310	286	453	760
244.04	0	705	114	121	163	251	329	322	127	289	305	201	298	282	447	766
244.163	0	696	112	121	163	247	325	322	126	289	305	201	298	281	446	759
244.285	0	700	111	125	162	247	326	325	125	289	305	202	300	281	446	763
244.408	0	714	115	131	161	252	328	328	126	293	307	204	305	281	446	750
244.531	0	704	117	138	163	255	331	335	126	296	308	204	310	282	448	761
244.654	0	702	122	144	166	260	335	340	127	299	312	206	314	285	449	764
244.777	0	702	126	149	168	265	339	347	127	302	315	209	318	286	453	769
244.9	0	712	117	139	166	265	341	331	127	295	308	204	305	284	451	752
245.023	0	705	113	122	162	249	329	324	126	291	303	200	300	280	447	756
245.146	0	697	112	123	161	249	329	324	125	291	304	200	300	279	446	753
245.268	0	696	111	127	162	250	329	325	125	292	303	201	304	280	446	757
245.391	0	704	116	135	163	254	331	331	124	295	306	202	309	281	446	751
245.514	0	706	118	142	164	258	335	337	126	298	309	206	313	282	448	759
245.637	0	700	123	147	167	263	338	345	126	302	313	207	317	286	451	755
[truncated: 700 more rows]

## Sheet: Short_ch
	SNR :	51	36	40	49	49	45	49	35	38	51	44	55	0	0	0	0	0	0	0	0	0	0	0	0
		D780						D850						D725						D940
Time	Marker	ch16	ch17	ch18	ch19	ch20	ch21	ch16	ch17	ch18	ch19	ch20	ch21	ch16	ch17	ch18	ch19	ch20	ch21	ch16	ch17	ch18	ch19	ch20	ch21
0.24576	0	78	95	35	108	150	75	79	96	40	99	141	57	2	3	-46	-1	-3	-54	-1	-3	25	3	5	35
0.36864	0	77	96	32	107	149	72	79	96	37	99	139	54	1	3	-63	-1	-2	-62	-1	-3	14	5	4	45
0.49152	0	76	95	35	106	148	75	78	96	47	97	136	57	2	0	-79	-1	-1	-72	-2	0	16	4	3	46
0.6144	0	75	93	36	106	146	82	77	94	47	97	135	63	2	0	-85	-1	-2	-79	-2	-1	13	4	3	43
0.73728	0	74	91	38	105	148	87	76	93	46	96	132	66	3	1	-90	0	-3	-84	-2	0	12	4	5	41
0.86016	0	75	92	36	105	146	88	76	93	47	96	134	67	3	0	-87	0	-4	-86	-3	-2	14	5	6	37
0.98304	0	74	90	34	106	146	89	76	93	49	96	135	68	2	0	-83	0	-3	-86	-4	-1	15	3	7	35
1.10592	0	75	91	33	105	146	89	76	94	49	96	136	68	2	0	-84	0	-3	-88	-3	-2	15	3	7	36
1.2288	0	74	91	34	105	147	90	77	93	49	96	137	68	3	1	-85	-1	-3	-88	-2	-2	15	4	7	36
1.35168	0	74	93	35	106	146	90	76	95	50	96	138	69	2	1	-85	0	-3	-88	-3	-1	15	4	6	36
1.47456	0	74	92	35	107	145	90	76	94	50	96	138	68	2	1	-83	-1	-3	-89	-3	-2	16	4	7	33
1.59744	0	74	91	35	106	144	90	75	92	49	96	137	68	3	0	-82	0	-2	-90	-4	-2	15	5	8	33
1.72032	0	75	91	34	106	145	90	75	93	48	96	135	68	2	1	-81	0	-2	-89	-3	-1	17	5	8	34
1.8432	0	74	91	33	105	145	91	75	93	48	96	135	68	3	0	-81	0	-1	-89	-3	-2	16	5	9	34
1.96608	0	74	90	32	106	144	89	75	92	49	96	136	68	2	1	-84	0	-3	-89	-4	-1	15	4	8	34
2.08896	0	74	91	33	106	145	89	75	93	49	95	136	68	2	1	-84	0	-3	-90	-2	0	16	5	7	35
2.21184	0	74	90	34	106	146	90	75	93	49	96	137	68	3	1	-85	0	-4	-90	-3	-1	16	4	7	35
2.33472	0	75	91	35	106	146	89	75	94	50	96	138	69	3	0	-86	0	-3	-90	-4	-2	16	4	7	36
2.4576	0	75	91	35	107	147	90	75	95	51	96	138	68	2	0	-88	0	-3	-90	-2	-2	16	4	7	36
2.58048	0	74	92	35	106	146	90	75	94	50	97	138	68	3	0	-86	0	-3	-91	-3	-1	17	4	8	35
2.70336	0	75	91	33	106	146	91	75	92	50	96	136	69	3	0	-84	0	-2	-92	-3	-2	17	5	9	33
2.82624	0	74	90	33	105	146	90	76	92	50	96	135	69	2	1	-84	0	-1	-90	-3	-2	17	5	9	34
2.94912	0	74	90	33	106	145	90	75	92	51	97	135	69	3	0	-84	-1	-2	-90	-2	-2	17	5	9	34
3.072	0	74	91	34	106	145	90	75	92	50	96	136	69	3	2	-86	-1	-3	-90	-3	-1	17	3	8	34
3.19488	0	75	91	34	106	145	90	75	93	50	97	137	68	3	0	-87	0	-3	-91	-3	-2	17	4	7	34
3.31776	0	74	91	34	106	146	91	75	93	51	96	138	68	3	1	-87	0	-2	-90	-3	-2	17	4	8	34
3.44064	0	74	92	34	106	147	91	76	95	52	97	139	68	3	1	-89	0	-3	-91	-3	-2	17	4	7	35
3.56352	0	75	93	35	106	148	91	76	95	52	97	139	69	3	1	-90	0	-3	-91	-3	-2	17	5	8	35
3.6864	0	75	92	37	107	146	91	76	94	52	97	138	70	4	1	-89	0	-3	-92	-3	-2	18	4	8	35
3.80928	0	75	91	34	107	147	92	76	93	51	97	137	69	3	1	-87	0	-2	-92	-2	-2	17	5	9	33
3.93216	0	75	92	34	107	146	91	75	92	51	97	139	68	3	1	-88	0	-2	-91	-3	-1	18	5	8	33
4.05504	0	75	91	33	107	145	91	76	93	51	97	138	69	3	1	-89	0	-3	-92	-3	-1	18	5	8	34
4.17792	0	75	91	34	106	146	91	76	94	52	97	139	68	2	1	-89	0	-2	-92	-3	-1	17	4	7	34
4.3008	0	75	92	35	107	146	91	76	94	52	97	139	69	3	1	-89	0	-3	-91	-3	-2	18	5	8	34
4.42368	0	76	92	35	106	148	92	77	95	53	96	140	69	3	1	-90	0	-3	-92	-3	-1	18	4	7	35
4.54656	0	75	93	36	108	149	92	76	96	54	98	141	70	2	1	-92	0	-2	-92	-3	-2	18	4	8	35
4.66944	0	75	94	36	107	150	91	76	97	54	97	141	70	3	1	-91	0	-3	-93	-3	-1	18	4	8	36
4.79232	0	75	92	37	107	148	91	76	95	53	98	140	69	3	1	-91	0	-2	-93	-3	-2	18	4	8	34
4.9152	0	75	92	35	107	148	92	76	95	53	97	139	70	3	2	-89	0	-2	-93	-3	-2	19	5	8	34
5.03808	0	75	92	35	107	147	92	77	94	53	98	140	70	2	1	-90	0	-3	-92	-3	-2	18	4	8	35
5.16096	0	76	93	34	107	148	92	76	95	52	98	141	69	3	1	-90	0	-3	-92	-4	-1	17	4	7	35
5.28384	0	76	94	35	108	149	91	77	97	53	98	141	69	2	1	-90	0	-3	-93	-3	-2	18	4	7	35
5.40672	0	76	94	35	108	150	92	77	97	54	98	141	70	3	1	-91	-1	-3	-92	-3	-2	18	3	8	37
5.5296	0	76	94	36	108	151	92	77	97	53	99	143	70	2	1	-90	0	-3	-93	-3	-2	18	4	8	36
5.65248	0	76	95	36	107	150	92	77	98	55	98	142	70	2	2	-91	0	-3	-92	-2	-3	17	4	7	36
5.77536	0	77	94	39	108	151	93	78	97	53	98	143	70	2	1	-87	0	-2	-93	-3	-2	17	4	8	34
5.89824	0	78	95	37	108	150	91	79	98	52	99	143	70	3	2	-85	0	-3	-93	-3	-2	16	4	8	34
6.02112	0	77	95	36	107	151	92	79	98	52	98	143	70	3	1	-84	0	-3	-92	-4	-3	15	4	8	34
6.144	0	78	96	35	107	152	92	79	99	52	98	143	70	4	1	-84	0	-2	-90	-3	-2	15	5	8	36
6.26688	0	77	97	35	108	152	92	79	99	51	99	144	68	3	1	-84	0	-3	-92	-3	-2	14	4	8	37
6.38976	0	78	96	35	109	153	92	79	100	52	99	144	69	4	1	-86	0	-3	-93	-3	-2	15	5	8	37
6.51264	0	77	97	36	109	154	92	80	101	52	100	146	68	3	0	-88	0	-3	-94	-3	-2	16	4	7	38
6.63552	0	77	96	36	109	153	91	79	101	53	100	146	69	4	1	-87	0	-2	-94	-3	-2	15	4	7	37
6.7584	0	77	95	35	108	151	90	78	98	52	100	145	68	3	1	-86	0	-3	-95	-3	-3	16	4	8	36
6.88128	0	77	95	35	110	152	91	78	98	52	99	145	68	3	1	-87	0	-3	-95	-3	-3	16	4	7	37
7.00416	0	76	95	35	108	152	91	78	98	52	99	144	68	4	2	-87	0	-3	-96	-4	-2	17	4	8	36
7.12704	0	77	95	35	109	153	90	78	99	52	100	145	68	3	1	-88	-1	-3	-96	-3	-2	17	4	8	36
7.24992	0	77	95	34	109	153	91	79	98	52	100	145	69	2	1	-89	0	-3	-96	-4	-3	17	4	7	37
7.3728	0	76	95	36	110	153	91	78	99	53	99	145	69	3	1	-90	-1	-3	-97	-4	-1	18	4	7	38
7.49568	0	78	96	36	109	154	92	78	99	53	101	146	69	3	1	-90	0	-3	-96	-3	-2	17	4	8	37
7.61856	0	76	94	36	109	153	91	79	97	52	100	144	69	3	1	-88	-1	-2	-96	-4	-1	17	4	8	35
7.74144	0	76	93	35	109	150	91	77	97	53	99	143	69	2	2	-89	0	-3	-97	-3	-2	18	4	7	35
7.86432	0	76	94	34	108	151	91	77	97	52	100	143	69	3	1	-88	0	-1	-96	-4	-3	18	4	9	37
7.9872	0	76	94	34	109	152	91	77	97	52	100	145	69	3	0	-90	0	-3	-96	-4	-3	18	4	7	36
8.11008	0	76	94	35	109	152	91	77	97	53	100	144	69	3	2	-90	-1	-3	-96	-3	-3	18	4	7	36
8.23296	0	75	94	35	108	152	91	79	98	53	100	145	69	3	1	-92	-1	-3	-96	-4	-2	18	5	7	37
8.35584	0	77	95	35	109	152	91	78	99	53	99	145	69	2	2	-94	0	-3	-97	-4	-2	19	4	7	37
8.47872	0	75	93	37	108	151	92	77	96	53	100	145	69	3	1	-91	0	-3	-97	-3	-2	18	4	7	35
8.6016	0	74	93	35	110	151	91	77	95	53	99	143	70	3	1	-89	0	-2	-97	-3	-2	18	4	9	34
8.72448	0	75	93	34	108	150	91	77	96	52	100	143	69	2	0	-89	0	-3	-96	-4	-2	19	4	8	34
8.84736	0	75	92	35	109	150	92	77	95	52	100	143	69	3	1	-89	0	-3	-97	-4	-2	18	4	7	35
8.97024	0	75	92	34	108	150	91	77	96	53	100	143	70	3	1	-89	0	-3	-95	-3	-2	18	4	8	35
9.09312	0	75	92	34	108	151	91	77	96	53	99	144	69	3	1	-91	0	-3	-95	-3	-2	18	4	8	35
9.216	0	75	93	35	108	151	91	77	96	54	99	144	69	3	1	-92	0	-2	-95	-3	-3	18	4	7	35
9.33888	0	75	92	34	109	152	92	77	97	53	99	144	70	3	1	-92	0	-2	-96	-3	-2	18	5	7	37
9.46176	0	75	93	37	109	151	91	77	96	53	99	144	70	2	0	-90	0	-2	-96	-4	-1	17	5	8	35
9.58464	0	75	91	34	109	150	92	77	95	52	99	143	69	2	1	-88	0	-3	-96	-3	-2	18	4	8	34
9.70752	0	75	91	34	108	149	92	76	94	51	99	142	69	3	0	-88	0	-2	-95	-3	-2	18	4	7	34
9.8304	0	75	91	33	108	150	92	77	94	51	99	141	69	2	0	-88	0	-1	-96	-3	-2	18	4	9	34
9.95328	0	75	90	33	108	149	92	78	94	51	99	142	70	2	0	-89	0	-3	-94	-3	-2	18	4	7	35
10.0762	0	76	92	34	107	149	91	76	95	52	100	143	69	3	1	-89	0	-3	-95	-4	-1	18	5	7	35
10.199	0	75	91	34	108	150	92	77	95	53	100	143	70	3	1	-91	0	-3	-94	-3	-2	18	4	7	35
10.3219	0	76	92	34	108	150	92	77	95	53	99	143	69	3	1	-91	0	-3	-95	-3	-3	18	4	7	36
10.4448	0	75	91	35	108	151	91	77	96	53	100	144	70	3	1	-91	0	-2	-95	-3	-2	18	3	6	35
10.5677	0	75	91	35	109	150	92	77	94	53	99	143	70	3	1	-88	0	-2	-95	-4	-2	18	5	8	34
10.6906	0	75	91	34	108	151	92	77	93	52	99	140	70	2	1	-88	0	-1	-95	-3	-2	19	5	9	33
10.8134	0	74	90	33	109	149	92	76	93	51	98	141	70	3	2	-87	0	-1	-95	-2	-1	17	4	8	34
10.9363	0	75	90	33	108	148	91	77	92	51	99	142	69	3	1	-89	0	-3	-95	-4	-2	18	4	7	34
11.0592	0	75	90	33	108	149	91	77	93	52	99	141	69	3	1	-90	0	-4	-94	-4	-2	18	4	8	35
11.1821	0	75	91	33	108	149	91	76	94	52	98	141	70	3	1	-90	0	-2	-94	-3	-2	18	4	8	34
11.305	0	75	91	34	108	149	91	77	95	52	99	141	70	2	0	-92	0	-2	-93	-4	-2	19	4	7	35
11.4278	0	75	91	34	108	150	92	77	96	53	99	143	69	2	0	-92	0	-3	-93	-3	-1	19	4	8	35
11.5507	0	76	91	36	108	150	91	76	95	53	98	142	70	3	1	-92	0	-3	-94	-3	-2	18	3	7	36
11.6736	0	76	91	34	108	149	93	77	93	52	99	141	70	3	2	-91	0	-3	-95	-3	-3	19	4	8	33
11.7965	0	75	90	34	107	148	91	76	93	52	98	141	70	3	0	-89	0	-3	-93	-3	-2	19	4	7	33
11.9194	0	75	90	33	108	148	91	76	93	51	98	141	69	2	0	-89	0	-3	-93	-3	-2	19	4	8	33
12.0422	0	75	90	33	108	149	92	76	93	52	98	141	70	2	1	-91	0	-3	-93	-3	-1	19	5	7	34
12.1651	0	75	90	34	108	149	92	75	94	53	99	141	69	3	1	-92	0	-3	-94	-3	-2	19	5	8	34
12.288	0	75	91	34	108	149	91	76	95	53	99	142	69	4	1	-93	-1	-3	-94	-3	-2	19	5	7	35
12.4109	0	74	91	34	108	150	91	77	95	53	99	142	70	3	0	-94	0	-3	-93	-2	-1	20	4	7	35
12.5338	0	75	92	36	108	151	92	77	96	53	99	143	70	2	1	-95	0	-3	-95	-3	-1	20	5	7	36
12.6566	0	76	91	35	108	149	92	77	94	53	99	141	70	3	1	-92	0	-3	-95	-2	-2	20	5	7	33
12.7795	0	75	91	33	109	148	93	77	95	52	98	141	70	3	1	-92	0	-3	-95	-3	-3	19	4	7	33
12.9024	0	75	91	34	108	148	92	76	94	53	99	141	71	3	1	-92	-1	-3	-94	-3	-2	19	4	8	34
13.0253	0	75	91	32	108	149	92	76	95	54	98	141	70	3	0	-92	0	-2	-94	-4	-2	20	5	7	33
13.1482	0	75	91	34	108	149	91	76	95	55	99	141	70	2	1	-94	0	-3	-94	-3	-1	19	4	8	34
13.271	0	75	91	34	108	150	92	77	94	55	99	141	70	3	1	-94	-1	-3	-93	-3	-3	19	4	8	34
13.3939	0	74	92	35	108	150	92	77	96	55	99	142	70	2	1	-95	0	-3	-93	-3	-3	21	4	8	34
13.5168	0	75	93	36	108	149	92	77	96	55	100	142	70	3	1	-95	-1	-2	-94	-4	-2	20	5	8	35
13.6397	0	75	91	35	108	149	93	77	95	54	99	141	70	2	2	-93	0	-2	-94	-3	-1	20	5	8	33
13.7626	0	75	92	34	108	149	92	76	94	53	99	141	71	3	0	-92	0	-3	-93	-3	-2	19	4	7	33
13.8854	0	75	91	34	107	148	92	76	94	54	98	140	71	3	1	-91	0	-3	-92	-3	-3	20	4	8	33
14.0083	0	76	91	34	107	149	92	76	95	53	99	141	71	3	1	-91	0	-2	-94	-3	-2	19	3	8	33
14.1312	0	75	91	34	108	149	94	76	95	54	98	141	72	3	2	-93	0	-3	-92	-3	-1	19	4	7	34
14.2541	0	76	92	34	109	150	94	77	96	54	99	141	72	3	1	-94	0	-3	-92	-3	-2	20	5	7	34
14.377	0	75	93	35	108	150	93	77	96	54	100	143	72	3	1	-93	-1	-3	-92	-3	-2	19	4	8	35
14.4998	0	75	93	36	109	150	93	77	96	53	99	143	71	2	1	-93	-1	-3	-92	-4	-2	19	4	7	34
14.6227	0	76	92	35	107	148	94	78	96	53	98	142	71	3	1	-89	0	-3	-92	-3	-2	18	4	7	33
14.7456	0	76	92	35	108	149	92	77	96	52	99	142	70	3	0	-85	0	-3	-93	-3	-2	16	4	7	33
14.8685	0	76	92	34	109	149	94	77	95	50	100	141	71	3	0	-85	0	-3	-91	-3	-2	17	4	7	33
14.9914	0	76	92	36	107	150	92	77	95	50	99	143	71	3	2	-85	0	-2	-90	-3	-2	17	5	7	33
15.1142	0	75	93	34	107	151	89	77	95	50	100	143	67	2	1	-82	0	-3	-90	-3	-2	16	3	7	36
15.2371	0	76	93	34	107	151	91	78	96	50	99	144	69	4	1	-84	-1	-2	-90	-4	-2	16	4	8	35
15.36	0	77	95	34	108	151	91	78	98	50	99	143	69	2	1	-83	0	-3	-90	-4	-2	15	4	8	37
15.4829	0	77	95	35	108	152	91	79	99	51	99	144	69	3	2	-85	0	-2	-91	-3	-2	14	4	8	37
15.6058	0	77	93	35	108	150	91	78	97	50	99	143	69	3	1	-83	0	-2	-93	-4	-3	15	4	8	35
15.7286	0	77	92	34	109	149	91	78	97	50	99	143	68	3	1	-81	0	-3	-93	-3	-2	16	4	7	35
15.8515	0	77	94	34	108	150	89	77	96	49	99	142	67	3	2	-82	-1	-3	-92	-3	-1	15	4	7	36
15.9744	0	76	93	35	108	150	88	78	96	50	99	142	67	3	1	-82	-1	-3	-93	-3	-2	15	4	7	36
16.0973	0	75	93	34	108	151	88	77	97	50	99	143	67	3	1	-84	0	-3	-93	-3	-2	15	5	8	37
16.2202	0	76	94	34	108	151	90	77	97	51	99	143	67	3	1	-85	0	-3	-93	-3	-2	16	4	7	38
16.343	0	76	93	35	108	151	90	78	98	51	99	143	68	2	2	-85	0	-3	-94	-3	-2	16	3	8	37
16.4659	0	77	94	36	108	151	92	78	98	52	99	144	69	4	2	-87	0	-3	-95	-3	-2	16	4	7	37
16.5888	0	77	93	33	108	150	94	79	98	51	100	142	70	3	1	-86	-1	-2	-95	-3	-1	16	4	8	35
16.7117	0	77	94	34	109	150	93	78	97	52	99	143	71	3	1	-86	0	-2	-95	-3	-2	17	4	8	36
16.8346	0	77	94	34	109	149	92	80	98	52	99	142	70	3	1	-87	0	-3	-94	-3	-1	16	4	8	36
16.9574	0	78	94	34	108	151	91	79	98	53	99	143	69	3	1	-87	0	-2	-95	-3	-3	17	4	7	38
17.0803	0	77	95	34	109	150	93	80	99	52	98	144	69	3	1	-88	-1	-3	-96	-4	-2	18	3	7	38
17.2032	0	77	94	35	109	151	93	79	98	53	101	143	70	3	1	-90	-1	-3	-96	-3	-2	17	5	7	38
17.3261	0	77	93	36	109	150	91	79	98	53	100	143	70	4	1	-89	0	-3	-97	-4	-3	18	4	7	36
17.449	0	76	93	34	109	150	93	77	97	53	99	142	70	3	2	-91	-1	-3	-96	-3	-2	18	5	7	35
17.5718	0	77	92	34	109	149	93	79	97	53	99	142	70	4	1	-90	0	-3	-97	-3	-2	19	3	8	36
17.6947	0	76	91	33	109	149	93	78	97	54	100	143	71	2	0	-91	0	-2	-96	-3	-2	19	4	7	35
17.8176	0	76	92	35	108	149	93	78	95	53	99	142	71	3	1	-92	-1	-3	-96	-3	-2	19	4	8	36
17.9405	0	77	92	35	108	150	93	78	96	53	99	143	71	2	1	-94	0	-3	-96	-3	-2	19	5	8	36
18.0634	0	76	92	37	109	150	91	78	96	54	99	143	69	3	0	-91	0	-3	-97	-3	-3	18	4	7	36
18.1862	0	75	92	35	108	149	91	78	96	52	99	142	69	2	1	-87	0	-2	-96	-3	-2	18	4	8	34
18.3091	1	76	92	34	109	149	92	78	96	52	98	143	70	3	1	-86	-1	-3	-95	-4	-2	18	3	7	34
18.432	0	76	93	33	108	148	93	78	96	53	99	142	70	3	1	-89	-1	-2	-95	-4	-1	18	3	7	34
18.5549	0	77	92	34	108	149	93	78	96	52	100	142	70	2	1	-89	0	-3	-95	-3	-2	17	4	7	35
18.6778	0	77	93	34	107	150	93	78	98	53	100	143	71	3	1	-90	-1	-3	-94	-3	-2	16	3	7	36
18.8006	0	76	93	36	108	150	93	79	97	53	99	143	70	2	1	-91	0	-2	-96	-3	-3	18	3	8	36
18.9235	0	77	92	35	109	149	94	78	97	53	99	142	70	3	1	-89	-1	-3	-96	-3	-2	18	5	8	35
19.0464	0	77	93	36	108	149	93	79	98	53	99	142	72	3	1	-88	-1	-3	-96	-3	-2	18	4	7	35
19.1693	0	77	93	36	109	149	94	80	98	52	99	143	71	3	1	-85	0	-3	-95	-4	-2	17	4	8	35
19.2922	0	77	95	34	108	150	93	80	99	52	99	143	71	3	1	-86	0	-3	-94	-4	-3	17	4	7	35
19.415	0	78	94	34	108	152	93	79	101	52	100	144	71	3	2	-87	0	-3	-94	-4	-2	17	4	7	36
19.5379	0	78	95	36	108	150	93	80	100	53	99	144	71	4	1	-88	0	-2	-95	-3	-2	16	4	7	36
19.6608	0	78	95	35	108	151	93	80	100	52	100	143	71	3	1	-85	0	-3	-95	-3	-2	17	4	8	35
19.7837	0	78	95	35	108	151	92	80	99	52	100	143	70	3	3	-87	-1	-2	-96	-3	-3	17	4	7	36
19.9066	0	78	95	34	109	151	92	80	100	53	100	144	71	3	1	-89	0	-4	-95	-3	-2	17	4	7	38
20.0294	0	77	95	35	109	152	93	80	100	53	100	145	69	3	2	-89	-1	-3	-96	-3	-2	16	4	7	37
20.1523	0	77	95	37	110	152	93	79	100	54	101	145	70	3	1	-90	-1	-3	-96	-4	-2	18	4	8	38
20.2752	0	78	95	37	109	151	91	80	100	54	99	145	70	3	2	-89	0	-4	-97	-4	-2	17	3	8	36
20.3981	0	77	94	36	109	151	92	80	100	53	100	145	70	3	1	-88	-1	-3	-98	-3	-3	18	5	7	36
20.521	0	76	94	34	108	152	92	79	100	53	100	145	70	3	1	-89	0	-3	-97	-3	-2	17	5	7	36
20.6438	0	78	95	34	108	151	93	80	100	54	100	144	70	3	1	-90	0	-3	-97	-3	-2	17	4	7	37
20.7667	0	77	96	35	108	153	92	80	101	53	100	146	70	2	1	-91	0	-3	-97	-3	-3	17	4	7	37
20.8896	0	77	95	36	109	153	92	79	101	54	101	146	71	3	1	-91	-1	-3	-98	-3	-2	18	4	7	37
21.0125	0	77	94	36	110	151	93	79	99	54	100	145	71	3	1	-90	0	-3	-98	-3	-2	18	5	8	36
21.1354	0	77	94	34	109	150	93	79	100	53	99	145	71	3	1	-88	-1	-3	-99	-4	-3	18	5	6	35
21.2582	0	76	95	35	109	152	93	78	101	54	100	145	70	2	1	-90	0	-3	-98	-3	-3	18	4	7	35
21.3811	0	77	95	35	109	151	92	79	100	53	100	144	71	3	1	-90	0	-2	-98	-4	-2	18	4	7	36
21.504	0	78	96	35	109	152	93	79	100	54	100	145	71	3	1	-92	0	-3	-98	-4	-2	18	4	7	36
21.6269	0	77	95	37	109	152	92	79	101	55	101	146	71	3	1	-91	-1	-3	-97	-4	-3	18	4	7	36
21.7498	0	76	94	35	109	151	93	79	100	54	99	144	71	2	2	-88	0	-3	-97	-4	-2	19	4	8	36
21.8726	0	77	94	35	109	150	92	78	99	53	100	144	71	3	2	-89	-1	-2	-98	-3	-3	18	4	7	35
21.9955	0	77	95	35	109	150	92	78	99	54	100	143	71	3	1	-89	-1	-3	-98	-3	-3	18	3	7	35
22.1184	0	76	95	34	108	151	93	77	101	53	99	144	70	3	1	-91	0	-3	-97	-3	-3	18	5	6	37
22.2413	0	77	95	35	108	152	92	78	101	53	99	144	71	3	1	-92	0	-4	-97	-3	-2	19	5	7	37
22.3642	0	77	95	36	109	153	92	77	101	55	100	145	71	3	1	-93	0	-2	-97	-3	-3	18	4	7	37
22.487	0	77	96	38	109	150	92	78	99	54	100	144	71	3	1	-91	0	-3	-98	-3	-2	17	3	7	35
22.6099	0	76	94	35	108	150	92	79	99	54	99	143	70	3	1	-89	0	-3	-97	-3	-2	18	4	8	35
22.7328	0	75	94	35	108	150	93	77	99	54	99	143	70	3	2	-91	0	-2	-98	-4	-2	18	4	8	35
22.8557	0	76	94	34	108	150	93	78	100	54	98	143	70	3	1	-92	-1	-3	-98	-3	-3	19	4	7	35
22.9786	0	76	94	35	108	152	93	77	100	54	99	145	70	3	1	-94	-1	-3	-97	-3	-2	19	4	7	37
23.1014	0	76	95	36	108	152	93	78	101	56	99	145	71	3	0	-94	-1	-3	-97	-3	-3	19	4	8	37
23.2243	0	76	96	36	109	153	92	78	101	56	99	146	71	3	1	-95	0	-3	-97	-4	-2	19	5	7	37
23.3472	0	77	95	37	108	150	93	78	101	56	99	144	71	3	1	-92	0	-3	-98	-3	-2	19	4	7	35
23.4701	0	76	95	37	108	151	93	78	100	54	99	144	72	3	2	-92	0	-3	-97	-3	-2	20	3	8	35
23.593	0	76	94	36	108	151	93	78	99	54	99	144	71	2	0	-91	-1	-3	-97	-4	-3	19	4	7	35
23.7158	0	77	95	35	108	150	93	78	100	55	99	144	70	3	1	-92	0	-2	-97	-4	-2	19	4	7	36
23.8387	0	76	95	36	109	152	93	78	101	56	99	145	70	3	2	-94	0	-3	-98	-3	-3	19	4	7	36
23.9616	0	76	95	36	108	153	93	78	102	56	99	146	72	3	1	-94	0	-3	-97	-4	-3	19	4	7	37
24.0845	0	77	97	37	109	153	93	79	102	57	100	146	72	3	1	-95	0	-3	-97	-3	-3	19	4	7	38
24.2074	0	76	96	39	109	154	93	78	102	57	99	146	71	2	1	-95	0	-3	-97	-3	-2	19	4	8	37
24.3302	0	76	95	37	108	151	94	78	102	57	100	145	71	3	0	-93	-1	-3	-99	-3	-2	18	4	7	35
24.4531	0	76	95	36	108	151	92	78	101	56	99	144	71	3	1	-94	0	-3	-98	-3	-2	20	5	7	36
24.576	0	76	95	36	109	151	93	78	101	57	100	145	71	3	2	-94	0	-3	-97	-3	-2	19	4	8	36
24.6989	0	76	96	36	109	152	93	78	101	57	100	145	71	3	1	-96	0	-3	-97	-4	-2	19	4	7	36
24.8218	0	77	97	36	109	152	93	79	103	58	100	146	72	2	2	-97	-1	-3	-98	-4	-2	20	4	7	37
24.9446	0	76	96	38	109	154	93	79	102	57	100	147	71	3	2	-98	0	-3	-98	-3	-2	20	4	7	38
25.0675	0	77	97	38	109	155	93	78	105	58	100	149	72	2	1	-98	0	-3	-98	-4	-3	20	4	7	38
25.1904	0	77	96	38	109	152	93	79	103	57	100	147	71	3	2	-95	0	-3	-99	-4	-3	19	5	7	36
25.3133	0	78	96	37	109	153	93	79	102	58	99	147	71	3	1	-95	0	-3	-99	-3	-3	19	4	7	36
25.4362	0	77	96	36	109	153	93	79	102	57	100	147	71	3	1	-96	0	-3	-98	-4	-3	19	3	7	37
25.559	0	77	96	36	109	154	93	79	101	58	100	147	71	3	2	-96	0	-3	-99	-3	-3	19	3	7	37
25.6819	0	78	97	36	109	154	93	79	103	58	100	148	72	3	1	-97	0	-3	-98	-4	-3	19	4	7	38
25.8048	0	77	98	38	110	155	93	79	104	59	101	149	71	3	2	-97	0	-3	-99	-4	-2	20	4	7	38
25.9277	0	78	99	38	110	156	94	79	105	59	101	150	71	4	2	-98	0	-3	-99	-3	-3	20	4	7	38
26.0506	0	77	98	39	110	155	93	79	106	59	101	149	71	3	2	-97	0	-3	-100	-3	-3	21	4	7	38
26.1734	0	77	97	38	109	154	93	80	104	58	100	149	71	3	2	-96	0	-3	-100	-3	-2	20	4	8	36
26.2963	0	77	97	36	109	154	93	79	103	58	101	149	71	2	2	-96	-1	-3	-100	-4	-3	19	4	7	36
26.4192	0	77	98	37	109	154	93	79	104	58	100	148	71	2	2	-95	0	-2	-99	-3	-3	19	3	7	37
26.5421	0	77	97	36	109	154	93	79	104	59	100	148	72	2	2	-98	0	-3	-99	-4	-4	19	4	7	37
26.665	0	78	98	38	109	156	93	79	105	59	101	149	72	3	1	-100	-1	-3	-100	-3	-2	20	3	7	38
26.7878	0	78	99	38	109	156	93	80	105	60	101	150	72	3	1	-101	0	-3	-100	-3	-3	20	4	7	38
26.9107	0	78	98	37	110	157	93	80	107	60	101	151	72	3	1	-103	0	-3	-100	-3	-2	21	4	8	39
27.0336	0	77	98	39	110	154	92	79	105	61	101	149	72	3	1	-102	-1	-2	-101	-3	-2	21	4	7	37
27.1565	0	76	98	37	110	154	93	79	105	60	100	148	72	3	2	-100	0	-3	-101	-3	-3	22	4	7	36
27.2794	0	77	97	37	110	153	93	79	104	60	100	147	71	3	1	-100	0	-3	-101	-2	-2	21	3	8	36
27.4022	0	77	98	37	109	153	93	79	105	61	101	147	72	3	1	-101	0	-4	-101	-4	-2	22	4	7	37
27.5251	0	78	98	37	108	154	93	79	105	61	100	147	72	3	1	-102	0	-3	-100	-3	-2	22	4	8	37
27.648	0	76	98	37	109	154	93	79	105	62	100	148	72	3	2	-104	0	-3	-101	-3	-2	21	5	7	37
27.7709	0	78	98	38	109	154	94	79	106	63	100	148	72	3	2	-104	-1	-4	-101	-4	-2	22	4	7	37
27.8938	0	78	99	38	109	156	94	79	106	63	101	149	72	3	1	-105	0	-3	-99	-4	-1	22	4	6	37
28.0166	0	76	97	40	109	153	93	79	106	62	100	148	72	3	2	-102	0	-3	-101	-3	-2	22	3	7	36
28.1395	0	77	97	37	108	151	94	79	104	61	100	146	72	3	1	-101	0	-3	-100	-3	-2	21	5	7	35
28.2624	0	77	97	38	108	151	93	78	104	61	99	147	72	3	1	-101	-1	-3	-101	-3	-3	22	4	7	36
28.3853	0	77	97	37	108	151	94	79	104	61	101	145	72	2	2	-101	0	-3	-100	-3	-2	22	4	7	36
28.5082	0	77	97	37	108	151	93	78	104	61	100	146	71	3	1	-102	0	-2	-99	-3	-3	21	3	7	36
28.631	0	77	97	37	108	153	93	79	105	62	100	147	72	2	1	-103	-1	-3	-100	-3	-3	22	4	7	37
28.7539	0	78	97	39	109	153	93	79	105	63	101	147	72	4	1	-105	0	-3	-100	-4	-2	22	4	7	37
28.8768	0	77	99	38	110	154	93	78	106	62	100	147	73	3	2	-106	0	-3	-100	-3	-2	22	4	7	37
28.9997	0	77	97	39	108	151	93	78	104	62	100	146	71	4	2	-103	0	-3	-100	-3	-4	23	4	7	35
29.1226	0	76	96	37	108	150	93	79	104	61	99	145	72	3	1	-103	0	-3	-100	-4	-3	22	4	7	35
29.2454	0	76	97	38	108	150	93	79	104	62	99	145	72	4	2	-104	0	-2	-100	-2	-2	23	4	8	36
29.3683	0	76	96	37	109	150	93	78	103	60	98	144	72	3	2	-103	0	-2	-100	-3	-2	22	4	7	35
29.4912	0	76	98	37	108	151	93	78	104	62	99	145	72	3	2	-104	0	-3	-100	-3	-2	22	4	7	37
29.6141	0	77	98	37	108	151	93	79	104	61	100	145	72	3	1	-105	-1	-3	-99	-3	-2	22	3	7	37
29.737	0	77	97	37	108	152	94	79	105	63	100	146	72	4	2	-107	-1	-4	-100	-3	-2	24	4	8	37
29.8598	0	76	99	39	108	152	92	77	105	62	99	147	72	3	1	-106	0	-3	-100	-3	-3	24	4	7	36
29.9827	0	76	96	38	107	150	93	78	104	62	99	145	72	2	2	-103	0	-2	-100	-3	-3	23	4	7	34
30.1056	0	77	96	38	108	150	93	77	103	61	98	143	72	3	2	-103	0	-3	-99	-3	-3	22	4	8	35
30.2285	0	76	96	37	108	150	94	78	101	62	99	144	72	4	1	-104	0	-3	-99	-3	-3	23	4	7	34
30.3514	0	77	96	37	108	150	94	78	103	62	99	144	72	3	1	-104	-1	-3	-98	-3	-3	22	4	8	36
30.4742	0	76	97	37	108	151	93	78	104	63	100	144	72	3	1	-104	0	-3	-99	-3	-2	22	4	7	36
30.5971	0	76	96	37	109	150	94	79	104	63	99	144	73	3	2	-105	0	-3	-98	-2	-4	23	4	7	36
30.72	0	76	97	39	109	151	94	79	104	61	100	145	72	3	1	-106	0	-3	-99	-3	-3	24	4	7	36
30.8429	0	76	96	39	108	149	94	77	102	60	99	143	72	3	1	-102	-1	-2	-99	-3	-3	22	4	8	34
30.9658	0	77	96	37	108	149	94	78	102	60	99	143	72	2	1	-101	0	-3	-99	-3	-2	22	4	7	33
31.0886	0	77	95	36	108	149	94	78	102	61	99	143	72	3	1	-102	-1	-3	-98	-2	-2	23	4	8	34
31.2115	0	76	95	37	107	149	93	78	101	60	99	143	72	3	2	-102	-1	-4	-97	-3	-2	22	3	8	36
31.3344	0	76	96	37	108	151	93	78	102	60	99	144	73	3	1	-103	0	-3	-97	-3	-3	22	3	7	36
31.4573	0	77	95	36	107	151	94	78	102	62	99	145	72	3	1	-104	0	-3	-98	-4	-3	23	5	8	37
31.5802	0	76	96	39	108	151	94	78	103	62	99	145	73	3	1	-103	0	-3	-97	-4	-3	23	5	7	37
31.703	0	76	95	37	108	148	95	77	100	59	99	142	72	3	0	-101	0	-3	-98	-3	-3	21	5	7	34
31.8259	0	76	94	36	108	148	93	78	99	60	98	143	72	3	1	-101	-1	-4	-97	-3	-3	22	5	7	35
31.9488	0	76	93	36	108	148	94	78	101	59	98	143	72	2	1	-101	0	-2	-97	-2	-2	22	4	7	35
32.0717	0	76	94	35	108	148	94	77	100	60	99	142	72	2	1	-101	0	-3	-98	-4	-3	22	4	7	35
32.1946	0	76	95	36	108	149	94	78	100	60	99	143	72	3	1	-102	0	-3	-97	-3	-2	22	4	7	36
32.3174	0	76	94	36	108	149	93	78	100	61	99	144	72	3	1	-103	-1	-2	-97	-3	-3	23	4	7	36
32.4403	0	76	95	38	108	148	93	78	100	61	99	144	73	3	1	-103	0	-3	-97	-3	-2	22	4	8	35
32.5632	0	76	93	36	108	147	94	76	99	58	99	142	72	3	1	-100	0	-3	-98	-3	-2	22	3	8	34
32.6861	0	75	92	36	107	147	93	77	98	58	99	141	72	3	1	-99	0	-3	-96	-3	-3	21	4	7	34
32.809	0	75	92	36	108	147	93	76	97	58	99	142	73	3	1	-99	0	-3	-96	-4	-3	23	4	7	33
32.9318	0	76	91	35	107	147	93	77	97	58	99	141	72	3	1	-100	0	-3	-96	-4	-2	22	4	8	35
33.0547	0	76	92	35	109	147	94	77	97	58	99	141	72	3	0	-101	0	-3	-96	-3	-2	22	4	7	34
33.1776	0	75	93	36	108	147	94	77	98	59	98	141	73	3	1	-101	0	-3	-96	-3	-2	22	4	7	35
33.3005	0	75	93	38	108	148	93	78	98	59	98	142	72	3	1	-101	-1	-3	-96	-3	-2	22	4	7	35
33.4234	0	75	91	36	107	146	94	77	96	57	99	139	73	2	1	-99	0	-2	-96	-3	-2	22	4	7	33
33.5462	0	76	90	34	107	145	93	76	96	56	98	139	72	3	1	-98	0	-2	-96	-3	-2	21	5	7	34
33.6691	0	75	91	34	107	145	94	77	94	57	99	139	72	3	0	-97	0	-3	-94	-4	-2	21	4	7	33
33.792	0	75	90	34	107	145	94	76	95	57	99	138	73	3	1	-98	0	-4	-94	-3	-3	21	4	7	34
33.9149	0	75	91	34	107	146	94	77	95	57	98	139	72	3	1	-99	-1	-2	-94	-3	-2	22	4	7	34
34.0378	0	75	91	35	107	146	94	77	95	57	99	140	72	3	1	-99	0	-3	-94	-3	-1	21	4	7	34
34.1606	0	74	92	35	107	146	94	77	97	57	98	139	73	3	1	-99	0	-3	-93	-3	-2	21	4	6	34
34.2835	0	75	90	37	108	145	94	76	95	56	99	139	72	3	0	-97	0	-3	-93	-3	-2	22	4	8	33
34.4064	0	75	88	34	107	146	94	77	93	55	97	137	73	2	1	-95	-1	-1	-94	-2	-2	21	5	9	33
34.5293	0	74	88	34	107	144	94	76	92	54	98	137	72	3	0	-94	-1	-3	-93	-3	-2	21	5	8	33
34.6522	0	74	88	33	107	143	94	76	92	54	97	137	72	3	1	-94	0	-3	-92	-3	-1	20	4	7	33
34.775	0	74	87	34	107	144	94	76	93	54	98	137	71	2	1	-95	0	-3	-92	-2	-2	21	4	8	33
34.8979	0	75	88	33	108	145	93	76	93	55	97	137	72	3	0	-96	-1	-3	-93	-4	-1	21	5	7	34
35.0208	0	74	89	34	107	144	94	76	93	55	98	138	72	3	1	-97	0	-3	-92	-3	-2	20	4	8	35
35.1437	0	74	90	35	107	146	93	76	92	56	98	139	72	3	0	-98	0	-2	-92	-2	-2	20	5	7	35
35.2666	0	74	88	34	107	143	94	75	92	55	98	137	73	2	1	-95	0	-3	-92	-3	-2	20	4	7	33
35.3894	0	75	87	33	106	142	93	75	90	53	97	136	72	3	1	-94	-1	-3	-93	-4	-2	20	3	7	32
35.5123	0	74	87	32	107	142	94	76	90	52	98	135	72	3	1	-93	0	-3	-92	-3	-2	20	4	8	32
35.6352	0	74	87	33	106	143	94	76	90	54	98	135	72	2	1	-93	0	-3	-92	-3	-1	20	4	7	32
35.7581	0	74	88	32	107	143	93	75	89	54	98	136	72	2	1	-95	0	-3	-92	-3	-2	21	4	7	34
35.881	0	73	88	33	107	143	94	76	90	55	97	136	71	3	1	-97	0	-3	-92	-3	-1	20	4	7	33
36.0038	0	75	88	33	107	144	93	75	92	55	97	137	72	2	1	-97	0	-3	-92	-3	-2	21	4	7	35
36.1267	0	74	89	35	107	145	93	76	94	55	98	137	72	2	1	-99	0	-3	-92	-3	-3	21	3	7	34
36.2496	0	74	89	36	106	143	94	75	91	55	97	135	72	2	1	-95	0	-1	-92	-3	-1	22	3	8	31
36.3725	0	73	88	33	108	144	94	76	90	54	98	135	72	3	1	-93	0	-1	-92	-3	-3	20	4	9	32
36.4954	0	75	87	34	107	143	94	75	90	53	97	134	72	3	1	-93	0	-3	-92	-3	-1	20	4	8	32
36.6182	0	74	88	32	106	143	94	76	89	53	97	135	72	2	1	-93	-1	-2	-91	-3	-2	20	4	8	32
36.7411	0	74	88	33	106	142	93	75	89	54	98	135	73	2	1	-95	0	-2	-92	-2	-2	21	4	7	33
36.864	0	74	88	33	107	143	93	75	91	54	98	136	71	3	0	-96	0	-2	-91	-3	-2	21	4	7	34
36.9869	0	74	89	34	107	145	94	76	91	54	97	137	72	3	1	-97	0	-3	-92	-3	-2	21	4	8	34
37.1098	0	74	89	35	107	144	93	76	91	56	99	137	72	2	1	-98	-1	-2	-92	-3	-2	22	4	7	34
37.2326	0	73	89	35	106	144	95	75	90	54	98	134	72	2	1	-95	0	-2	-92	-3	-2	21	5	8	32
37.3555	0	74	87	33	106	143	94	75	90	53	98	134	73	2	0	-92	-1	-2	-92	-4	-1	21	4	8	31
37.4784	0	74	87	33	107	143	94	76	89	52	98	133	72	2	1	-93	0	-1	-92	-3	-1	20	4	10	32
37.6013	0	74	88	34	106	142	94	74	89	53	98	135	72	3	1	-93	0	-2	-91	-3	-1	21	4	8	32
37.7242	0	74	87	33	106	143	93	75	90	54	97	136	72	3	1	-95	0	-3	-90	-3	-2	21	4	6	34
37.847	0	74	89	33	107	143	94	76	89	54	97	135	72	3	1	-96	0	-3	-91	-3	-2	20	4	7	33
37.9699	0	73	89	34	107	144	94	75	91	54	97	136	71	3	2	-97	0	-3	-91	-3	-1	20	4	8	34
38.0928	0	75	90	35	108	145	94	75	91	54	98	137	71	2	1	-98	0	-3	-91	-3	-2	22	4	7	35
38.2157	0	74	89	35	106	145	94	75	90	53	98	135	72	2	0	-95	0	-2	-92	-4	-1	21	4	8	33
38.3386	0	74	88	33	107	144	94	75	90	52	97	133	72	3	0	-95	0	-1	-92	-3	-1	21	4	10	32
38.4614	0	74	89	34	107	142	94	75	89	52	98	135	72	3	0	-93	0	-3	-91	-3	-1	20	4	8	32
38.5843	0	74	89	33	106	143	93	75	90	53	97	135	72	3	0	-94	0	-3	-90	-3	-1	20	4	8	32
38.7072	0	74	89	33	106	143	94	74	89	54	98	136	73	2	0	-95	0	-3	-90	-3	-2	20	4	7	33
38.8301	0	74	89	33	107	144	94	75	90	54	97	136	72	3	0	-94	0	-3	-90	-3	-2	21	4	8	33
38.953	0	75	89	34	107	144	95	76	90	54	97	136	73	3	0	-96	0	-2	-90	-3	-2	20	4	8	34
39.0758	0	74	91	35	108	145	94	75	92	54	99	137	73	3	0	-97	0	-2	-90	-3	-1	21	4	7	33
39.1987	0	75	89	35	107	145	95	75	90	53	98	135	73	3	1	-93	0	-2	-91	-3	-1	19	3	9	32
39.3216	0	74	89	33	107	143	95	75	89	52	98	135	73	3	0	-92	0	-3	-91	-2	-2	20	4	7	32
39.4445	0	74	88	34	106	143	95	76	89	52	98	135	73	3	1	-91	-1	-2	-90	-3	-1	19	4	8	32
39.5674	0	74	88	32	107	144	94	75	89	53	98	136	72	3	0	-91	0	-3	-90	-4	-2	20	4	8	32
39.6902	0	75	90	33	107	145	95	74	90	54	97	136	73	2	1	-93	0	-3	-90	-4	-1	19	4	8	33
39.8131	0	74	90	34	107	145	94	76	89	53	98	137	72	2	0	-94	0	-3	-90	-3	-1	21	4	8	34
39.936	0	74	91	34	107	146	95	75	92	54	99	137	72	2	0	-95	0	-2	-90	-3	-2	21	4	7	34
40.0589	0	75	91	35	108	145	94	76	92	54	98	138	73	3	1	-96	-1	-3	-91	-3	-2	21	5	7	33
40.1818	0	74	90	35	107	145	95	75	91	52	99	135	72	2	1	-93	-1	-1	-92	-3	-2	20	4	8	33
40.3046	0	74	90	34	107	144	94	76	91	53	98	136	72	3	1	-94	0	-2	-91	-3	-2	20	3	7	32
40.4275	0	74	91	33	108	144	94	76	91	52	97	136	72	3	0	-93	0	-3	-90	-4	-1	21	4	7	32
40.5504	0	75	92	34	108	144	94	76	92	54	98	137	72	3	1	-94	-1	-3	-90	-3	-2	20	4	8	33
40.6733	0	75	93	34	107	144	94	76	93	54	98	137	72	3	1	-96	0	-3	-91	-3	-2	20	4	8	34
40.7962	0	75	94	35	107	145	94	77	94	54	98	137	72	4	1	-97	0	-2	-91	-3	-2	21	4	8	33
40.919	0	75	94	36	107	146	95	77	95	54	98	137	73	2	1	-98	0	-3	-91	-4	-1	21	3	8	34
41.0419	0	75	93	35	107	144	95	76	93	55	98	137	72	3	1	-94	0	-3	-90	-4	-2	20	5	7	32
41.1648	0	75	94	35	107	145	95	76	94	54	99	135	73	3	0	-94	0	-2	-92	-3	-2	20	4	9	32
41.2877	0	76	95	35	107	144	95	77	94	55	98	136	72	4	1	-94	0	-3	-91	-3	-2	21	4	8	31
41.4106	0	76	95	34	107	144	94	77	95	55	98	136	73	3	1	-95	0	-3	-91	-3	-2	21	3	8	32
41.5334	0	75	95	36	107	145	94	77	96	55	97	136	72	3	1	-97	-1	-2	-91	-3	-2	21	4	7	33
41.6563	0	76	96	35	107	145	94	77	96	56	98	137	73	3	1	-98	-1	-3	-90	-3	-2	21	4	7	33
41.7792	0	75	96	38	107	145	94	78	98	56	97	137	73	2	1	-98	-1	-3	-91	-4	-2	22	5	7	34
41.9021	0	76	96	36	108	145	94	77	96	55	98	134	73	3	1	-95	0	-1	-91	-2	-3	21	4	10	32
42.025	0	76	97	35	107	145	94	76	96	54	97	134	73	3	1	-95	0	-3	-91	-3	-2	21	5	10	31
42.1478	0	76	96	35	107	144	95	77	96	55	98	134	73	3	1	-94	0	-1	-91	-3	-2	21	4	9	32
42.2707	0	76	96	35	107	144	95	77	97	55	98	135	73	2	1	-94	0	-4	-90	-3	-1	21	4	8	32
42.3936	0	77	97	35	107	144	95	77	97	56	97	136	72	3	1	-97	0	-3	-90	-3	-2	21	4	8	32
42.5165	0	76	97	36	107	146	95	77	98	56	98	135	73	3	1	-96	0	-2	-89	-4	-2	21	4	8	32
42.6394	0	76	96	37	107	145	95	77	99	56	97	137	73	3	1	-96	0	-3	-90	-4	-2	21	4	7	33
42.7622	0	76	96	38	107	143	96	77	96	54	97	135	73	3	1	-94	0	-2	-90	-3	-2	20	5	8	31
42.8851	0	75	95	36	106	144	96	77	96	53	97	134	72	3	0	-92	0	-2	-89	-4	-2	19	4	9	31
43.008	0	76	96	35	106	144	95	76	96	53	97	133	73	3	1	-92	0	-1	-89	-3	-2	20	4	9	31
43.1309	0	76	96	35	107	144	96	76	96	53	98	133	73	3	0	-93	-1	-2	-89	-3	-2	20	4	9	31
43.2538	0	76	96	35	107	144	96	77	96	54	97	135	72	3	0	-93	0	-2	-88	-3	-1	19	4	8	32
43.3766	0	76	96	35	107	145	96	77	96	55	97	135	73	3	1	-95	-1	-3	-88	-3	-2	20	3	7	32
43.4995	0	76	96	35	107	143	95	77	98	55	97	135	73	3	1	-95	0	-3	-88	-3	-3	21	4	8	33
43.6224	0	76	97	38	107	145	95	77	97	54	97	135	73	3	1	-95	-1	-2	-88	-3	-1	20	5	9	32
43.7453	0	75	96	36	107	144	96	77	96	53	97	132	72	3	1	-92	-1	0	-89	-4	-2	20	5	10	31
43.8682	0	76	95	35	108	144	96	76	97	53	97	133	73	3	1	-93	0	-2	-88	-2	-2	20	5	9	30
43.991	0	76	96	34	106	144	96	77	97	53	97	132	72	2	1	-92	-1	0	-89	-3	-2	19	4	9	31
44.1139	0	75	96	34	107	143	96	77	97	54	96	134	73	3	1	-93	0	-3	-88	-3	-3	21	4	7	31
44.2368	0	76	97	35	106	144	95	77	99	56	97	135	73	3	1	-95	0	-3	-88	-4	-2	21	4	7	31
44.3597	0	76	98	36	107	145	96	77	98	55	97	136	73	2	2	-96	0	-3	-88	-2	-2	20	4	7	32
44.4826	0	76	99	36	106	146	96	78	99	56	97	136	73	2	0	-97	0	-3	-88	-4	-2	21	3	7	33
44.6054	0	76	98	39	108	145	97	77	98	56	97	136	74	3	1	-95	0	-3	-89	-3	-1	21	4	8	33
44.7283	11	75	98	36	108	144	96	77	99	54	98	135	73	3	1	-93	0	-3	-89	-3	-2	20	3	8	31
44.8512	0	76	98	35	108	145	97	77	99	54	97	133	73	3	1	-92	0	-1	-88	-3	-1	20	4	10	31
44.9741	0	77	98	36	106	145	95	77	98	54	97	133	74	3	0	-92	-1	-1	-89	-3	-2	21	4	10	31
45.097	0	76	98	36	107	146	96	77	98	54	96	133	74	3	1	-93	0	-1	-87	-3	-2	19	5	10	32
45.2198	0	77	97	36	107	145	97	77	98	55	96	136	74	2	2	-93	0	-3	-87	-4	-2	20	4	8	32
45.3427	0	76	98	36	107	145	96	76	99	56	97	137	74	3	2	-94	0	-3	-87	-3	-3	19	4	7	32
45.4656	0	76	99	36	107	146	96	77	99	56	98	137	74	3	1	-95	0	-2	-87	-4	-2	20	4	8	33
45.5885	0	76	98	37	107	146	97	77	101	55	98	137	73	2	2	-96	0	-3	-88	-3	-3	21	5	7	33
45.7114	0	76	98	37	107	146	96	77	99	55	97	135	74	3	2	-93	0	-2	-88	-3	-2	20	4	9	31
45.8342	0	75	98	36	107	145	96	77	98	55	97	136	74	2	1	-92	0	-2	-88	-3	-2	19	4	8	32
45.9571	0	76	98	36	107	145	96	76	99	54	97	136	74	4	1	-93	-1	-3	-88	-2	-2	20	4	8	32
46.08	0	76	97	36	108	146	96	77	99	55	97	137	74	3	1	-93	0	-2	-87	-3	-2	20	4	7	33
46.2029	0	76	98	36	107	146	95	77	99	56	97	137	73	2	2	-94	-1	-4	-88	-3	-2	20	4	7	32
46.3258	0	76	99	36	108	146	96	77	99	56	98	137	73	2	2	-95	-1	-3	-88	-3	-3	20	4	7	32
46.4486	0	76	99	37	108	148	96	76	100	56	98	138	73	3	2	-96	0	-3	-89	-3	-2	22	4	8	33
46.5715	0	76	99	38	108	148	96	77	100	55	98	139	74	3	1	-97	0	-3	-89	-4	-2	21	4	7	33
46.6944	0	76	98	38	108	146	96	77	100	56	99	138	74	2	2	-94	0	-3	-89	-3	-2	21	4	7	32
46.8173	0	76	98	36	108	145	96	77	100	55	98	138	73	2	1	-94	0	-2	-89	-4	-2	20	4	8	32
46.9402	0	76	98	36	108	147	96	77	100	55	98	138	74	2	1	-95	0	-3	-89	-3	-3	20	4	8	32
47.063	0	75	98	36	108	147	96	77	100	56	98	139	74	2	1	-96	-1	-3	-89	-3	-2	20	4	8	32
47.1859	0	76	98	36	108	148	97	76	101	56	99	139	74	3	1	-96	0	-3	-89	-3	-2	21	4	8	33
47.3088	0	76	100	37	108	148	97	78	101	57	98	139	73	2	2	-97	0	-3	-90	-3	-2	20	4	7	33
47.4317	0	76	100	37	108	149	97	77	102	58	98	140	74	2	1	-99	0	-2	-90	-4	-2	21	4	7	34
47.5546	0	77	100	39	108	149	97	77	102	58	98	139	75	3	2	-97	0	-3	-90	-3	-2	20	4	9	32
47.6774	0	76	100	36	108	148	96	77	100	57	99	139	75	3	2	-94	0	-3	-90	-3	-2	20	4	8	31
47.8003	0	77	99	37	109	148	96	77	100	56	99	139	75	2	2	-95	-1	-3	-90	-3	-2	20	4	7	32
47.9232	0	75	99	37	108	148	97	76	101	56	99	140	74	2	1	-96	0	-3	-91	-3	-2	20	4	8	32
48.0461	0	76	100	37	108	147	97	78	101	57	99	140	73	2	2	-97	0	-3	-91	-3	-2	21	4	7	33
48.169	0	76	99	36	108	149	97	78	101	56	99	140	74	3	1	-97	0	-3	-90	-3	-2	20	4	7	33
48.2918	0	76	100	38	108	149	97	77	103	58	99	141	75	3	1	-97	0	-2	-91	-3	-2	21	4	7	34
48.4147	0	77	100	39	108	150	97	78	102	57	99	141	75	2	1	-100	0	-3	-91	-3	-3	21	3	8	35
48.5376	0	77	99	38	109	150	97	77	102	57	99	140	74	3	1	-96	0	-2	-91	-4	-2	21	5	9	33
48.6605	0	76	99	36	108	149	97	76	101	57	99	139	75	2	2	-95	0	-2	-90	-3	-2	20	5	9	32
48.7834	0	76	99	37	108	148	97	77	101	55	99	138	74	3	1	-94	0	-2	-90	-3	-3	21	4	9	32
48.9062	0	76	100	36	108	148	98	77	101	56	99	140	74	2	1	-95	0	-3	-90	-3	-3	20	5	8	32
49.0291	0	77	99	36	108	148	97	78	103	57	98	140	74	3	1	-96	-1	-3	-91	-4	-3	20	4	7	32
49.152	0	76	99	36	108	148	96	77	102	57	98	139	75	3	1	-97	0	-3	-89	-2	-3	21	4	8	32
49.2749	0	77	99	37	108	149	97	77	102	57	99	140	75	3	1	-98	0	-3	-90	-3	-2	20	4	8	34
49.3978	0	77	101	39	109	149	96	78	103	59	99	141	75	3	1	-98	0	-3	-91	-4	-3	21	5	8	33
49.5206	0	76	100	38	108	148	97	78	102	57	99	139	75	3	2	-95	0	-3	-92	-3	-2	21	5	8	31
49.6435	0	76	99	37	108	148	97	77	102	55	98	137	74	3	1	-94	0	-1	-91	-3	-2	20	5	10	31
49.7664	0	76	99	37	108	148	98	77	103	56	98	136	74	3	1	-94	0	0	-91	-3	-3	21	4	10	31
49.8893	0	76	99	37	108	147	98	77	101	56	97	137	75	3	2	-95	0	-2	-91	-3	-3	20	3	9	32
50.0122	0	76	98	37	108	146	97	77	101	58	97	139	74	3	1	-95	0	-3	-90	-3	-1	21	5	8	32
50.135	0	77	99	37	107	146	97	78	102	56	98	137	75	3	2	-97	-1	-3	-89	-3	-2	21	5	9	32
50.2579	0	76	99	37	107	147	97	78	103	57	98	138	75	3	2	-98	0	-3	-89	-2	-2	21	3	7	32
50.3808	0	76	100	39	108	147	97	78	102	57	98	139	75	3	1	-97	0	-3	-90	-3	-2	20	4	7	32
50.5037	0	77	99	37	107	147	97	77	102	55	98	135	76	3	2	-94	0	0	-90	-4	-3	21	4	10	31
50.6266	0	77	98	37	107	147	97	76	102	55	97	135	75	3	1	-93	0	-1	-89	-3	-3	21	4	10	31
50.7494	0	77	99	36	107	146	97	77	100	55	97	134	75	3	2	-94	-1	0	-89	-4	-3	20	4	9	31
50.8723	0	76	99	36	107	146	96	76	101	57	97	136	74	2	1	-95	0	-2	-88	-3	-3	20	4	8	31
50.9952	0	77	100	36	107	146	96	77	101	56	97	136	74	2	1	-96	0	-3	-88	-3	-3	20	4	8	31
51.1181	0	76	100	37	108	146	97	78	102	56	97	137	74	3	1	-97	-1	-3	-89	-3	-3	20	4	8	32
51.241	0	76	100	37	107	146	97	78	102	58	96	138	74	4	1	-97	0	-3	-88	-3	-3	20	4	7	33
51.3638	0	76	100	38	107	146	98	77	102	58	97	137	73	2	1	-96	0	-3	-88	-3	-3	21	4	8	32
51.4867	0	76	99	37	107	145	98	77	102	57	96	136	74	2	1	-94	0	-1	-89	-4	-3	20	4	8	30
51.6096	0	77	99	36	107	146	97	76	101	56	97	134	74	3	2	-94	0	0	-88	-4	-2	21	4	10	31
51.7325	0	76	99	37	107	145	97	76	101	57	96	136	74	3	2	-95	0	-3	-88	-3	-3	20	4	8	31
51.8554	0	77	99	37	107	145	97	77	102	57	96	137	74	3	1	-96	0	-3	-89	-3	-2	20	4	8	32
51.9782	0	76	100	37	107	146	97	77	104	57	97	136	74	2	2	-96	0	-3	-89	-3	-3	21	4	7	32
52.1011	0	76	100	38	107	146	97	77	103	58	97	137	74	3	1	-97	0	-3	-88	-3	-2	21	4	7	32
52.224	0	76	101	38	107	146	96	78	104	58	97	138	73	3	2	-99	0	-4	-89	-3	-3	21	4	7	33
52.3469	0	76	100	38	107	147	98	77	103	58	96	136	75	3	1	-96	0	-2	-89	-3	-3	21	4	8	31
52.4698	0	76	100	37	107	146	97	77	102	57	97	134	74	3	1	-94	-1	-2	-89	-4	-2	21	5	10	30
52.5926	0	76	100	37	107	145	96	77	104	56	97	135	74	3	1	-94	-1	-2	-89	-4	-2	20	4	8	30
52.7155	0	75	99	36	107	147	97	76	103	57	96	134	73	3	1	-96	0	-1	-88	-3	-3	21	4	9	31
52.8384	0	77	100	36	107	146	97	77	104	57	96	137	74	3	2	-98	-1	-3	-89	-2	-3	20	4	9	31
52.9613	0	77	100	37	107	145	98	77	104	58	97	136	74	3	1	-97	0	-3	-88	-3	-2	22	4	8	33
53.0842	0	76	101	38	107	146	97	78	105	57	97	137	75	3	1	-97	0	-2	-88	-4	-3	20	3	8	32
53.207	0	76	101	39	107	146	96	78	105	58	97	137	74	3	2	-98	0	-2	-89	-3	-2	20	4	8	32
53.3299	0	76	101	37	107	147	97	77	103	56	97	134	74	3	1	-95	0	-1	-89	-3	-3	21	4	9	31
53.4528	0	76	98	36	108	146	96	77	103	57	97	137	75	4	1	-95	-1	-3	-89	-3	-2	21	4	8	30
53.5757	0	76	99	37	107	147	97	77	103	56	97	135	75	3	1	-95	0	-1	-87	-2	-3	20	4	9	30
53.6986	0	76	100	36	107	146	97	77	103	57	96	135	74	3	1	-95	0	-2	-88	-3	-2	20	4	9	31
53.8214	0	75	99	37	107	145	97	77	102	57	97	136	74	3	1	-96	-1	-3	-88	-3	-3	21	4	8	32
53.9443	0	76	99	37	107	147	98	77	104	57	97	138	73	3	1	-98	0	-3	-88	-3	-3	21	4	8	32
54.0672	0	76	100	37	108	147	98	77	104	58	98	138	75	4	1	-98	0	-3	-88	-3	-3	21	5	8	32
54.1901	0	76	101	38	108	148	97	78	104	58	97	138	74	4	1	-98	0	-3	-88	-3	-3	21	4	8	33
54.313	0	77	99	37	108	146	97	77	103	57	97	138	75	3	1	-95	-1	-3	-88	-3	-3	21	4	7	31
54.4358	0	76	99	36	107	147	98	77	102	57	97	135	75	4	1	-94	-1	-2	-88	-3	-2	20	4	9	31
54.5587	0	76	98	36	106	146	97	76	101	56	98	136	75	3	1	-94	0	-1	-88	-3	-1	20	4	9	31
54.6816	0	75	99	35	107	146	97	77	101	56	97	137	74	3	1	-95	-1	-4	-87	-3	-3	20	4	8	31
54.8045	0	76	99	36	108	147	97	78	102	57	98	138	74	3	2	-96	0	-3	-88	-3	-3	20	4	8	31
54.9274	0	76	99	37	108	146	97	76	102	57	97	138	74	4	1	-95	0	-3	-88	-3	-2	20	5	8	32
55.0502	0	75	99	37	108	147	97	77	103	58	98	138	75	3	1	-98	0	-3	-88	-3	-3	21	4	7	32
55.1731	0	75	99	38	108	149	98	76	102	58	99	139	75	3	1	-98	0	-3	-88	-3	-2	21	4	6	33
55.296	0	76	99	37	108	147	98	77	102	58	98	139	75	3	1	-96	0	-3	-88	-3	-3	20	4	9	31
55.4189	0	75	98	36	108	147	98	76	102	56	98	138	75	3	1	-95	0	-3	-89	-2	-2	21	4	7	30
55.5418	0	76	97	35	107	146	97	77	102	56	99	138	75	3	1	-95	0	-3	-89	-3	-3	20	4	8	32
55.6646	0	75	98	36	107	147	98	76	102	57	98	138	74	3	2	-95	-1	-3	-89	-3	-2	21	4	8	32
55.7875	0	76	98	36	108	147	98	77	101	57	98	138	75	3	1	-96	0	-3	-88	-3	-3	21	4	8	32
55.9104	0	75	98	37	108	147	97	77	102	57	98	138	75	3	2	-96	0	-3	-88	-3	-2	21	4	8	32
56.0333	0	76	98	36	108	149	98	77	103	58	97	139	75	3	2	-98	0	-3	-88	-3	-3	21	4	7	33
56.1562	0	76	99	36	109	149	97	76	103	57	99	140	74	3	1	-98	0	-3	-88	-2	-2	21	4	8	33
56.279	0	76	98	38	108	149	99	77	102	57	98	140	75	3	1	-96	-1	-3	-89	-3	-2	21	4	8	31
56.4019	0	76	98	35	108	148	98	77	101	57	97	139	75	3	1	-95	-1	-3	-89	-3	-2	20	4	8	31
56.5248	0	76	98	36	108	148	97	77	101	57	98	139	75	3	1	-95	-1	-2	-89	-3	-2	21	4	7	31
56.6477	0	75	98	36	108	148	98	77	102	57	99	140	74	3	1	-97	-1	-4	-88	-2	-2	20	4	8	32
56.7706	0	75	98	37	109	148	98	76	103	58	98	140	76	2	2	-98	0	-3	-90	-3	-2	21	4	7	32
56.8934	0	76	98	37	108	149	99	77	103	58	99	140	75	3	2	-98	0	-3	-89	-3	-2	21	4	7	33
57.0163	0	75	99	37	109	150	98	77	104	57	98	141	74	3	1	-99	0	-3	-89	-3	-2	22	3	7	34
57.1392	0	75	99	39	109	150	98	77	102	58	99	142	75	2	1	-99	-1	-3	-90	-3	-2	21	4	8	32
57.2621	0	76	99	36	109	150	98	77	102	58	99	140	75	2	2	-97	0	-2	-90	-3	-2	21	4	8	31
57.385	0	76	97	36	109	149	99	76	102	57	99	141	75	2	1	-95	0	-3	-90	-4	-3	21	4	7	31
57.5078	0	75	97	36	108	150	98	76	101	57	99	140	75	3	1	-96	0	-2	-90	-3	-2	21	4	9	32
57.6307	0	75	98	36	108	149	98	77	102	56	99	141	76	3	1	-97	0	-3	-89	-4	-2	21	5	7	32
57.7536	0	76	97	36	109	150	98	77	102	57	99	141	75	3	1	-98	0	-3	-90	-3	-2	21	4	8	32
57.8765	0	76	99	36	108	150	99	77	102	57	99	141	76	3	1	-98	0	-4	-90	-3	-2	22	4	8	33
57.9994	0	75	98	36	109	151	98	77	103	59	99	142	75	3	1	-100	0	-2	-90	-3	-2	21	4	7	33
58.1222	0	75	99	39	109	150	98	77	102	58	99	142	76	3	1	-99	0	-3	-90	-3	-3	21	4	7	32
58.2451	0	75	97	36	110	149	99	77	101	57	98	141	76	3	1	-96	0	-3	-91	-3	-2	21	5	8	31
58.368	0	74	97	36	109	150	99	77	101	56	99	140	76	2	1	-96	-1	-2	-89	-3	-2	21	5	8	31
58.4909	0	76	97	36	108	148	98	76	101	56	99	141	76	4	1	-96	-1	-2	-90	-3	-3	21	4	8	31
58.6138	0	76	97	35	108	149	99	77	101	57	98	141	75	3	2	-97	0	-3	-90	-4	-3	20	4	8	31
58.7366	0	75	97	36	109	149	98	77	102	57	100	140	75	2	1	-97	0	-3	-89	-3	-3	21	4	8	32
58.8595	0	76	98	36	108	149	98	76	101	57	99	141	76	4	1	-98	-1	-3	-90	-3	-2	21	5	8	34
58.9824	0	75	98	36	108	150	98	77	103	58	99	142	76	3	2	-99	0	-3	-89	-4	-3	21	5	7	32
59.1053	0	75	97	38	109	150	98	77	102	58	100	142	76	3	1	-98	0	-3	-91	-4	-3	22	4	8	33
59.2282	0	74	97	36	108	150	99	77	100	56	98	140	76	2	1	-96	0	-2	-90	-3	-2	21	4	9	31
59.351	0	75	96	36	109	148	99	76	101	56	98	140	76	3	1	-94	-1	-3	-89	-4	-2	21	4	7	31
59.4739	0	74	96	35	107	149	99	76	99	55	98	139	76	3	0	-94	0	-1	-89	-3	-2	21	4	8	31
59.5968	0	75	95	36	109	148	98	76	100	56	98	140	76	2	1	-96	-1	-3	-88	-3	-1	20	4	7	31
59.7197	0	75	97	35	108	148	99	76	100	56	98	140	75	2	2	-97	0	-3	-89	-3	-2	21	4	8	32
59.8426	0	75	97	35	109	149	99	76	100	56	99	141	76	3	1	-97	0	-3	-89	-4	-2	20	4	8	33
59.9654	0	74	97	36	108	149	98	76	101	56	99	141	76	2	1	-99	0	-3	-89	-3	-2	22	5	7	33
60.0883	0	74	97	37	108	150	99	77	102	58	99	142	76	2	1	-99	0	-3	-89	-3	-3	22	4	7	33
60.2112	0	75	98	37	109	148	98	76	100	57	98	141	76	3	2	-96	0	-3	-90	-3	-3	20	4	8	31
60.3341	0	74	97	35	108	148	99	76	100	55	99	140	76	3	1	-95	0	-3	-88	-3	-3	21	4	8	31
60.457	0	74	96	35	109	148	98	76	100	55	98	140	75	3	1	-94	0	-3	-89	-3	-2	21	4	7	31
60.5798	0	74	96	35	108	148	98	76	99	57	99	140	76	3	1	-95	0	-3	-89	-3	-2	20	4	8	32
60.7027	0	75	96	36	109	149	99	76	100	56	98	140	76	2	1	-96	0	-2	-88	-4	-2	20	5	8	32
60.8256	0	74	96	36	107	149	98	76	100	57	98	141	76	1	1	-97	0	-3	-89	-3	-2	22	4	8	32
60.9485	0	74	96	36	108	150	98	76	101	57	99	142	77	3	1	-98	-1	-3	-89	-3	-3	22	4	8	33
61.0714	0	75	97	36	109	150	98	76	100	58	99	142	75	4	1	-98	0	-3	-89	-3	-2	21	5	7	34
61.1942	0	75	97	38	109	150	99	76	100	57	99	141	76	3	1	-97	0	-3	-89	-3	-2	21	4	8	32
61.3171	0	74	95	36	109	149	98	76	99	56	99	139	76	3	1	-95	0	-2	-89	-2	-2	21	5	9	31
61.44	0	75	96	36	108	148	98	77	99	57	99	141	76	2	1	-95	0	-3	-88	-4	-2	21	3	8	31
61.5629	0	75	96	35	109	148	99	76	100	56	99	140	75	1	2	-97	0	-2	-89	-4	-2	20	4	8	32
61.6858	0	75	97	35	108	149	99	76	100	56	99	141	76	3	1	-98	0	-3	-88	-3	-2	21	3	8	31
61.8086	0	75	97	35	109	150	98	76	100	57	98	141	76	3	1	-97	0	-3	-89	-3	-3	21	4	8	33
61.9315	0	75	97	36	108	150	98	76	100	58	99	142	76	3	1	-99	0	-3	-88	-4	-2	21	5	8	33
62.0544	0	74	98	39	110	150	98	77	102	58	99	143	76	3	2	-99	0	-3	-89	-3	-2	22	5	7	32
62.1773	0	74	97	37	108	149	99	75	99	57	99	142	77	2	1	-97	0	-3	-90	-3	-1	21	4	7	32
62.3002	0	75	97	35	110	148	99	76	99	56	99	141	76	3	1	-96	0	-3	-88	-2	-2	21	4	7	31
62.423	0	74	96	36	109	149	99	76	99	57	99	141	76	2	0	-97	0	-3	-89	-4	-3	20	4	8	32
62.5459	0	75	96	35	108	149	98	75	100	57	99	142	76	2	1	-97	0	-3	-89	-3	-2	20	4	8	32
62.6688	0	75	97	36	109	148	99	76	100	57	99	141	75	3	0	-98	0	-3	-89	-4	-2	21	3	7	32
62.7917	0	74	97	36	109	150	98	76	101	57	99	142	76	3	2	-99	0	-2	-89	-2	-2	21	4	7	33
62.9146	0	75	97	36	108	150	98	77	102	58	99	142	76	3	2	-100	-1	-3	-89	-3	-2	21	4	7	33
63.0374	0	75	98	39	109	150	98	76	100	58	100	143	76	3	1	-98	0	-3	-89	-3	-2	22	4	7	32
63.1603	0	74	96	36	109	149	99	76	99	55	98	141	76	3	1	-96	0	-3	-90	-3	-2	21	4	8	31
63.2832	0	74	96	36	109	148	98	76	99	55	99	141	76	2	2	-96	0	-3	-89	-3	-2	20	5	7	31
63.4061	0	74	96	34	110	149	98	75	99	56	99	141	76	2	2	-95	0	-3	-89	-3	-2	21	3	8	32
63.529	0	74	96	35	109	148	99	75	99	57	99	140	76	2	2	-97	0	-3	-89	-3	-2	21	4	8	32
63.6518	0	75	96	36	109	149	98	75	100	57	99	142	76	2	0	-98	0	-2	-89	-3	-2	22	4	7	32
63.7747	0	75	97	36	108	149	97	76	100	57	100	142	76	3	1	-99	0	-3	-89	-3	-2	21	3	7	32
63.8976	0	74	97	37	109	149	98	76	101	58	99	142	77	2	1	-100	0	-3	-90	-4	-3	21	4	7	33
64.0205	0	75	97	37	109	150	99	75	99	57	99	141	76	2	1	-96	0	-1	-90	-3	-3	21	5	9	31
64.1434	0	75	96	35	109	149	99	76	99	54	99	141	76	2	1	-95	0	-2	-90	-2	-3	21	4	8	32
64.2662	0	74	97	36	109	148	98	76	98	55	99	140	75	2	1	-95	0	-3	-89	-3	-2	21	4	8	31
64.3891	0	74	96	35	108	149	97	75	99	56	99	140	76	3	1	-95	-1	-3	-89	-3	-2	20	4	8	32
64.512	0	74	96	36	109	148	98	75	99	55	99	141	75	2	1	-97	0	-3	-89	-2	-1	21	4	7	32
64.6349	0	74	96	35	109	148	98	76	99	57	99	141	76	3	1	-98	-1	-3	-88	-3	-2	21	4	7	32
64.7578	0	75	96	36	109	149	98	75	99	56	98	142	76	3	0	-98	-1	-3	-89	-3	-2	21	4	7	33
64.8806	0	74	98	37	109	150	98	76	101	57	99	141	75	3	1	-98	0	-3	-89	-3	-2	21	4	8	33
65.0035	0	74	97	37	109	148	98	76	99	57	99	142	75	2	2	-97	-1	-3	-90	-3	-2	21	4	7	31
65.1264	0	74	95	36	109	148	98	75	99	55	99	140	76	3	1	-95	0	-3	-89	-3	-3	21	4	8	31
65.2493	0	75	95	35	108	147	98	74	98	55	97	140	75	2	1	-95	0	-3	-90	-2	-2	20	4	8	31
65.3722	0	74	95	35	108	147	99	75	98	56	99	140	75	2	1	-95	0	-3	-88	-3	-2	21	4	8	31
65.495	0	74	96	35	108	147	98	75	98	56	98	139	75	3	2	-97	0	-3	-89	-3	-2	20	3	8	32
65.6179	0	74	97	35	108	147	98	76	99	57	98	140	75	3	1	-98	0	-2	-88	-2	-2	22	4	7	32
65.7408	0	74	97	36	108	148	98	76	100	56	100	141	76	3	1	-99	0	-3	-89	-2	-2	21	4	7	32
65.8637	0	74	97	37	108	150	98	75	100	58	98	140	75	3	1	-99	-1	-2	-89	-3	-2	22	4	8	32
65.9866	0	74	95	36	108	147	98	75	98	55	99	140	75	3	1	-96	0	-2	-89	-3	-2	20	5	7	30
66.1094	0	74	96	35	108	147	98	75	98	55	98	140	75	2	2	-95	0	-3	-89	-3	-2	21	4	7	31
66.2323	0	74	96	35	109	147	98	76	98	56	98	140	75	3	1	-95	0	-2	-88	-3	-2	20	4	8	31
66.3552	0	74	96	34	108	148	99	75	98	56	99	141	75	3	1	-97	0	-3	-89	-3	-2	21	5	7	32
66.4781	0	74	96	35	108	148	98	76	99	57	98	140	75	3	1	-97	0	-3	-89	-3	-2	20	5	8	32
66.601	0	74	97	36	109	148	98	75	99	57	98	141	75	2	1	-99	0	-3	-90	-3	-2	21	4	7	32
66.7238	0	74	97	38	108	149	98	75	100	57	98	142	76	3	2	-99	0	-3	-88	-3	-2	21	4	8	33
66.8467	0	75	96	35	108	147	98	75	99	56	100	140	76	3	2	-96	0	-3	-89	-4	-1	22	4	7	32
66.9696	0	74	95	35	108	147	98	75	99	55	99	140	76	2	1	-95	0	-3	-89	-3	-1	21	4	8	31
67.0925	0	75	96	34	108	146	98	75	99	56	98	140	76	2	1	-96	0	-3	-89	-4	-1	20	4	7	32
67.2154	0	74	97	36	108	147	97	75	98	57	99	139	75	3	1	-97	0	-3	-89	-3	-3	21	4	8	32
67.3382	0	74	97	36	108	148	98	75	99	56	98	140	76	3	1	-99	0	-3	-88	-3	-1	21	4	8	31
67.4611	0	73	97	35	108	148	97	76	99	57	98	141	76	2	1	-98	-1	-3	-89	-3	-2	21	4	7	32
67.584	0	75	97	38	108	149	98	75	100	58	99	141	76	3	2	-98	0	-3	-90	-4	-2	21	5	7	33
67.7069	0	74	95	36	108	147	98	74	99	56	99	139	76	2	1	-94	0	-3	-89	-3	-2	21	4	8	31
67.8298	0	74	96	35	107	148	97	75	99	55	98	139	75	3	1	-95	0	-3	-89	-3	-3	21	5	8	31
67.9526	0	74	96	35	107	147	97	75	99	55	99	140	75	3	0	-95	-1	-3	-89	-3	-2	21	4	8	31
68.0755	0	74	97	35	107	146	98	75	99	56	98	140	76	3	1	-96	0	-3	-89	-3	-2	20	4	8	32
68.1984	0	75	96	36	107	147	98	76	99	56	100	140	76	3	1	-96	0	-3	-89	-3	-3	20	4	8	32
68.3213	0	74	97	36	108	148	98	76	99	56	99	140	75	3	1	-98	-1	-2	-89	-3	-2	22	5	8	33
68.4442	0	74	97	38	108	148	98	75	99	58	98	140	75	2	0	-99	0	-2	-90	-2	-2	22	5	8	33
68.567	0	74	97	36	108	147	98	75	98	55	98	140	76	3	1	-95	-1	-3	-90	-4	-2	21	4	8	32
68.6899	0	74	97	35	108	148	98	75	98	55	99	136	76	2	1	-95	0	-1	-89	-3	-2	20	4	10	31
68.8128	0	74	97	35	108	147	97	75	98	54	98	138	75	3	1	-95	0	-2	-88	-3	-2	21	4	8	31
68.9357	0	74	96	35	108	145	98	76	98	55	98	138	74	3	1	-94	0	-3	-88	-3	-3	20	4	7	31
69.0586	0	74	97	36	108	147	98	75	99	56	98	139	74	3	2	-95	-1	-3	-89	-3	-2	20	4	7	32
69.1814	0	74	97	35	108	146	99	75	99	56	98	139	75	3	2	-96	0	-3	-89	-3	-2	21	4	8	32
69.3043	0	74	99	36	108	147	98	75	100	57	98	139	76	2	0	-96	0	-4	-89	-2	-2	21	4	8	32
69.4272	0	75	98	38	108	147	98	76	101	57	99	140	76	3	1	-98	-1	-3	-89	-3	-2	21	4	8	32
69.5501	0	74	97	36	108	147	99	75	100	54	98	139	76	3	1	-94	0	-3	-89	-3	-2	20	4	8	30
69.673	0	74	96	35	108	146	98	75	99	55	98	138	75	3	1	-94	0	-3	-88	-3	-2	21	4	8	31
69.7958	0	74	96	34	108	145	97	75	99	55	98	138	75	3	1	-93	0	-3	-88	-3	-2	20	5	7	31
69.9187	0	74	97	34	108	146	98	75	99	56	98	138	75	3	2	-95	0	-2	-88	-4	-2	20	4	8	31
70.0416	0	75	97	36	108	146	98	75	100	56	98	138	75	3	1	-97	-1	-3	-88	-3	-3	20	4	8	31
70.1645	0	74	98	36	109	147	98	76	100	56	98	140	75	2	0	-96	0	-3	-87	-3	-3	21	4	7	32
70.2874	0	75	98	35	108	148	98	76	100	56	99	139	75	3	1	-97	0	-2	-88	-2	-2	21	4	7	32
70.4102	0	75	98	38	108	147	97	76	101	57	99	140	75	3	0	-97	0	-3	-88	-3	-2	22	4	7	32
70.5331	0	75	97	36	108	146	98	76	100	55	98	139	75	3	2	-94	0	-3	-89	-3	-3	20	4	7	30
70.656	0	74	97	35	109	146	98	76	100	55	97	139	76	3	1	-94	0	-3	-88	-3	-2	20	4	8	30
70.7789	0	74	97	35	107	146	98	76	99	55	98	139	76	2	1	-95	0	-3	-88	-3	-2	20	4	7	31
70.9018	0	75	97	36	108	146	98	76	99	55	98	139	75	3	1	-96	0	-3	-89	-3	-3	20	4	7	32
71.0246	0	74	98	36	108	147	98	75	101	57	99	140	75	3	1	-97	0	-3	-88	-3	-2	21	4	8	32
71.1475	0	75	98	36	108	148	98	76	101	57	98	139	76	3	1	-97	-1	-2	-88	-3	-2	21	4	7	32
71.2704	0	75	99	38	108	147	98	76	102	56	98	139	75	3	0	-98	0	-3	-88	-4	-2	22	4	7	32
71.3933	0	75	98	37	108	147	98	75	100	56	98	140	76	3	2	-96	0	-3	-89	-3	-2	20	4	8	30
71.5162	0	74	98	36	109	146	98	76	101	56	99	139	76	3	1	-95	0	-2	-89	-3	-3	21	4	8	32
71.639	0	75	98	36	108	146	98	76	101	56	99	139	75	2	1	-94	0	-3	-88	-3	-3	21	4	8	32
71.7619	0	75	98	35	108	147	99	77	101	57	99	140	75	2	1	-96	0	-3	-89	-3	-2	20	4	7	31
71.8848	0	74	99	37	107	146	99	75	101	57	98	140	76	2	1	-98	0	-3	-89	-3	-2	21	4	7	32
72.0077	0	75	99	37	108	147	97	76	102	57	99	140	76	2	0	-98	0	-4	-89	-3	-2	22	4	7	33
72.1306	0	75	100	37	109	148	98	76	103	58	99	141	77	3	1	-99	0	-3	-89	-3	-3	22	3	8	32
72.2534	0	76	99	39	107	147	98	77	103	58	99	141	76	3	2	-98	0	-3	-89	-2	-3	21	4	7	32
72.3763	0	75	98	35	108	146	99	76	102	56	99	139	76	3	1	-96	0	-3	-90	-2	-3	21	4	8	31
72.4992	0	75	99	36	109	145	99	76	102	57	99	139	76	2	0	-95	0	-3	-89	-3	-3	21	4	7	30
72.6221	0	75	98	35	108	146	99	76	101	56	99	139	76	3	1	-96	0	-2	-89	-3	-3	21	3	8	31
72.745	0	75	100	35	107	146	98	76	102	57	98	140	76	3	2	-97	0	-3	-88	-4	-3	20	4	7	32
72.8678	0	74	99	36	108	147	98	76	103	57	99	139	76	2	1	-98	0	-3	-89	-3	-2	21	4	8	32
72.9907	0	76	99	36	108	148	99	76	102	57	99	140	75	3	1	-99	0	-3	-88	-2	-3	21	5	7	33
73.1136	0	75	100	37	110	147	99	76	103	58	99	140	76	3	1	-98	0	-2	-88	-4	-2	21	4	7	32
73.2365	0	75	100	39	109	147	99	76	103	57	98	140	77	3	2	-98	0	-2	-89	-3	-2	22	4	8	31
73.3594	0	75	99	36	109	148	98	76	101	57	99	138	76	3	1	-95	0	-1	-89	-3	-2	21	4	9	31
73.4822	0	74	99	35	108	146	99	75	101	56	99	139	76	2	1	-94	0	-4	-88	-3	-2	21	4	7	30
73.6051	0	75	98	35	108	145	98	76	101	56	99	139	76	2	2	-95	-1	-3	-89	-3	-2	20	4	7	31
73.728	0	75	98	35	108	145	99	76	101	57	99	139	76	3	2	-96	-1	-3	-88	-2	-2	20	4	7	31
73.8509	0	75	99	36	109	147	98	76	102	56	99	139	76	1	2	-96	0	-2	-88	-3	-2	21	4	7	32
73.9738	0	75	99	36	108	146	98	75	102	57	98	139	76	3	1	-98	-1	-3	-89	-3	-2	21	4	8	32
74.0966	0	75	99	37	109	148	99	76	103	58	99	139	76	3	2	-98	0	-3	-88	-3	-3	21	4	8	32
74.2195	0	75	99	38	108	146	99	76	102	57	99	139	76	3	1	-98	0	-3	-89	-3	-2	22	3	7	31
74.3424	0	75	98	36	108	144	98	75	100	55	98	137	76	3	1	-95	0	-3	-87	-3	-3	21	3	8	29
74.4653	0	75	97	36	109	145	99	75	102	56	98	138	75	3	1	-94	0	-2	-88	-3	-2	20	3	8	30
74.5882	0	75	98	35	107	145	99	75	100	56	98	138	76	3	1	-94	0	-3	-88	-3	-1	20	4	8	30
74.711	0	75	98	36	108	145	98	75	101	57	98	138	76	3	1	-96	-1	-3	-87	-3	-3	20	4	7	31
74.8339	0	75	98	36	108	146	97	75	101	56	98	138	76	2	0	-96	-1	-3	-88	-3	-2	20	4	7	31
74.9568	0	75	98	37	107	145	99	75	102	57	98	138	76	3	1	-98	0	-2	-88	-3	-2	21	3	8	32
75.0797	0	75	99	37	108	147	98	75	103	57	98	139	76	3	1	-99	0	-3	-87	-3	-2	21	5	8	32
75.2026	0	74	99	38	108	145	99	74	101	57	99	138	76	2	1	-95	0	-3	-87	-3	-2	21	4	8	31
75.3254	0	75	97	36	107	144	99	74	100	56	98	137	75	3	1	-95	0	-3	-88	-2	-2	20	4	8	30
75.4483	0	74	97	35	108	144	98	75	100	55	98	137	76	3	2	-95	0	-3	-88	-3	-1	20	5	8	30
75.5712	0	74	98	35	107	143	99	75	101	56	97	136	75	2	1	-95	-1	-3	-87	-3	-2	20	4	7	31
75.6941	0	74	98	36	108	145	98	75	101	56	97	137	76	3	2	-96	0	-2	-86	-3	-2	20	4	8	31
75.817	0	74	98	36	107	145	98	75	101	57	97	137	76	3	1	-97	0	-3	-86	-4	-3	22	4	7	31
75.9398	0	75	98	37	107	145	99	75	102	57	97	138	75	3	1	-99	0	-3	-87	-2	-2	21	4	7	31
76.0627	0	73	99	39	109	145	98	75	103	58	97	137	75	2	1	-97	0	-3	-88	-3	-3	21	4	8	31
76.1856	0	74	97	36	108	143	99	75	101	56	98	137	77	3	1	-96	-1	-2	-87	-3	-2	21	4	7	30
76.3085	0	74	98	37	108	144	99	75	99	56	97	137	75	3	2	-96	0	-3	-87	-3	-2	21	4	8	30
76.4314	0	74	97	35	107	144	98	75	101	57	97	136	76	3	1	-96	0	-3	-87	-2	-2	21	4	8	30
76.5542	0	75	98	36	107	144	99	75	102	57	98	136	75	2	0	-97	-1	-2	-86	-3	-2	20	4	7	31
76.6771	0	74	98	36	107	145	98	75	102	57	97	137	75	3	1	-98	0	-3	-86	-3	-2	21	3	7	31
76.8	0	75	99	36	108	144	98	76	101	57	97	137	75	2	1	-98	0	-3	-87	-2	-2	22	4	7	32
76.9229	0	74	99	37	108	145	98	76	102	57	98	138	76	2	1	-100	0	-3	-88	-3	-2	22	4	7	32
77.0458	0	74	98	37	107	145	99	74	101	57	98	135	76	3	1	-96	0	-2	-86	-3	-3	21	4	9	30
77.1686	0	74	97	36	107	143	99	75	101	57	97	135	77	3	2	-95	0	-3	-87	-3	-2	20	4	7	29
77.2915	0	74	97	36	107	145	98	75	100	56	96	134	76	3	2	-94	0	-2	-87	-4	-2	21	3	9	29
77.4144	0	74	97	35	106	143	98	75	100	56	97	135	75	3	2	-97	0	-3	-87	-3	-2	21	4	7	30
77.5373	0	74	97	37	107	143	98	75	100	57	98	135	76	2	0	-97	-1	-3	-86	-3	-1	21	5	7	31
77.6602	0	74	98	36	107	144	98	74	102	57	98	136	75	3	1	-98	-1	-3	-86	-3	-2	22	4	7	31
77.783	0	75	98	37	106	145	98	75	102	58	97	137	75	3	1	-99	0	-3	-87	-4	-2	22	4	8	32
77.9059	0	75	98	38	107	144	98	75	100	56	97	135	76	3	2	-97	0	-2	-87	-3	-3	22	5	8	30
78.0288	0	73	96	35	106	142	99	74	100	55	97	136	76	3	1	-94	-1	-2	-85	-2	-2	21	5	8	29
78.1517	0	73	96	35	107	143	98	74	99	56	96	135	75	2	2	-94	0	-3	-86	-3	-1	20	4	8	30
78.2746	0	74	95	35	107	143	98	74	99	55	97	135	75	3	1	-95	-1	-3	-85	-3	-2	21	4	8	30
78.3974	0	74	97	34	106	144	98	74	99	56	96	134	76	4	1	-95	-1	-3	-85	-4	-2	20	5	8	30
78.5203	0	74	96	36	107	144	98	75	100	56	97	135	75	3	1	-97	0	-3	-85	-3	-2	20	4	8	31
78.6432	0	74	97	36	107	144	98	74	99	57	97	136	75	2	1	-98	0	-3	-86	-3	-1	22	4	8	31
78.7661	0	74	97	37	106	144	98	75	101	57	97	136	76	3	1	-99	0	-3	-86	-3	-2	21	4	7	32
78.889	0	73	96	37	106	145	99	74	100	56	96	133	76	3	2	-95	0	-1	-85	-4	-2	20	4	9	30
79.0118	0	74	95	34	106	143	98	74	98	55	97	133	74	3	2	-93	0	-2	-86	-3	-3	21	5	9	29
79.1347	0	73	96	34	107	142	97	74	97	55	96	133	75	3	2	-94	0	-2	-85	-3	-2	20	4	8	29
79.2576	0	73	96	35	107	142	98	74	98	54	97	132	75	3	1	-95	0	-2	-85	-3	-2	20	5	8	30
79.3805	0	73	95	35	107	143	98	74	98	56	96	134	75	3	1	-96	0	-2	-86	-2	-2	21	5	7	30
79.5034	0	74	96	36	106	143	98	73	98	56	97	135	75	3	2	-96	-1	-2	-84	-3	-3	21	4	8	31
79.6262	0	72	96	36	107	143	98	74	99	56	97	135	74	3	1	-98	0	-3	-85	-3	-2	21	4	7	31
79.7491	0	74	96	37	107	145	99	74	100	56	97	136	75	2	0	-98	0	-3	-85	-3	-2	21	4	7	32
79.872	0	75	96	37	108	143	99	73	99	56	97	134	75	3	1	-96	-1	-2	-86	-3	-2	21	4	8	30
79.9949	0	73	95	35	106	143	98	74	98	55	96	133	75	3	1	-94	-1	-2	-85	-3	-3	21	4	9	29
80.1178	0	73	95	35	106	143	99	73	97	55	96	132	75	3	1	-94	0	0	-84	-3	-3	21	4	10	28
80.2406	0	74	95	34	106	143	98	74	96	55	96	132	75	3	1	-95	0	-1	-86	-3	-2	21	4	9	30
80.3635	0	73	96	35	106	142	97	74	97	57	96	134	75	3	0	-96	0	-2	-85	-3	-2	20	4	8	30
80.4864	0	74	96	35	107	143	98	74	98	56	96	135	75	2	2	-96	0	-3	-84	-3	-2	21	4	8	31
80.6093	0	72	96	36	107	143	98	73	98	57	97	134	76	2	0	-97	0	-3	-84	-3	-2	20	4	7	31
80.7322	0	72	95	38	107	143	98	74	97	57	97	133	75	2	1	-96	0	-3	-85	-4	-3	21	4	8	30
80.855	0	73	95	36	107	144	98	73	96	55	96	131	75	3	1	-94	0	-1	-85	-4	-3	21	5	10	29
80.9779	0	73	94	33	106	143	98	73	96	54	96	131	75	2	1	-94	0	-1	-84	-3	-2	21	4	9	30
81.1008	0	72	94	34	106	142	98	73	96	54	96	131	75	2	0	-94	0	-1	-84	-2	-2	20	4	9	29
81.2237	1	73	94	36	105	142	98	72	95	55	95	133	75	3	1	-96	0	-3	-84	-3	-2	20	4	8	30
81.3466	0	72	94	36	106	141	97	73	95	55	96	133	75	3	1	-96	0	-3	-84	-2	-2	21	4	8	29
81.4694	0	73	94	36	106	143	97	73	96	56	96	133	75	3	1	-97	-1	-3	-83	-3	-2	21	4	7	31
81.5923	0	73	96	37	107	142	97	73	97	56	96	134	75	2	1	-97	-1	-3	-84	-2	-2	21	4	8	31
81.7152	0	73	94	36	107	142	98	73	96	56	96	132	74	3	1	-95	0	-1	-84	-3	-2	20	5	10	29
81.8381	0	72	93	34	107	142	98	72	94	54	96	131	74	3	1	-93	0	-1	-84	-3	-2	20	4	10	28
81.961	0	72	93	33	106	142	97	72	94	54	96	130	74	2	1	-94	0	-1	-84	-3	-2	20	4	9	29
82.0838	0	72	93	34	106	142	97	72	94	55	95	129	74	2	1	-93	0	-2	-83	-3	-2	19	4	10	29
82.2067	0	72	93	34	105	141	97	73	93	54	95	130	74	3	1	-95	-1	-2	-83	-2	-2	21	5	9	30
82.3296	0	72	93	35	105	141	98	72	94	54	95	132	75	3	1	-93	0	-3	-83	-3	-2	20	4	7	29
82.4525	0	72	93	34	106	142	98	72	95	55	95	133	75	2	1	-94	0	-3	-83	-3	-2	19	3	7	30
82.5754	0	73	92	37	105	143	98	72	94	55	96	133	75	3	0	-95	0	-2	-83	-2	-2	20	3	9	31
82.6982	0	72	91	35	106	142	98	71	92	53	96	130	74	2	0	-91	0	-1	-83	-3	-2	20	3	10	29
82.8211	0	71	91	33	106	143	98	71	91	52	96	130	73	3	1	-90	0	-2	-83	-3	-2	19	4	10	29
82.944	0	71	89	35	106	140	98	72	91	52	95	130	74	3	1	-92	0	-2	-82	-2	-1	19	4	9	30
83.0669	0	71	90	33	106	142	96	71	90	53	95	129	74	2	1	-91	0	-1	-82	-3	-1	20	3	10	30
83.1898	0	71	90	33	105	140	97	70	91	53	94	131	74	3	1	-94	0	-3	-83	-3	-1	21	4	8	30
83.3126	0	71	90	34	105	142	98	70	91	53	95	132	74	2	0	-93	0	-3	-83	-2	-2	20	4	7	30
83.4355	0	72	91	34	106	141	97	72	92	53	95	132	74	2	0	-95	0	-3	-83	-3	-1	21	5	7	31
83.5584	0	72	92	36	106	143	97	71	93	54	95	132	74	2	0	-94	0	-2	-83	-2	-2	21	4	9	31
83.6813	0	72	91	35	106	141	98	70	90	52	96	130	74	3	0	-92	-1	-1	-83	-2	-2	20	4	10	30
83.8042	0	72	90	33	106	141	97	71	90	52	94	129	74	3	1	-92	0	-1	-83	-2	-1	20	4	10	29
83.927	0	71	90	33	107	140	97	71	91	52	95	131	74	3	1	-91	0	-3	-82	-3	-2	21	4	8	29
84.0499	0	71	90	33	106	142	97	71	91	53	94	130	74	3	1	-93	0	-1	-82	-3	-2	19	4	9	29
84.1728	0	72	91	33	106	141	97	71	92	52	95	132	73	2	0	-94	0	-3	-83	-2	-2	20	4	7	30
84.2957	0	70	91	35	105	141	97	71	92	54	96	131	73	3	0	-94	0	-4	-83	-3	-2	20	4	8	30
84.4186	0	72	92	36	107	142	98	71	93	54	96	133	74	3	1	-95	-1	-3	-82	-3	-1	20	5	7	31
84.5414	0	72	93	36	106	142	98	71	93	55	96	132	74	2	0	-96	0	-2	-83	-3	-2	21	4	8	30
84.6643	0	72	91	33	106	140	98	71	92	54	96	132	74	2	0	-92	0	-2	-84	-3	-2	20	4	8	30
84.7872	0	71	93	35	107	141	98	72	92	54	96	131	73	2	1	-92	0	-3	-84	-2	-1	20	3	8	30
84.9101	0	71	91	34	106	141	97	72	92	53	96	132	74	3	0	-93	0	-2	-83	-3	-1	20	4	7	29
85.033	0	71	92	35	106	142	97	71	92	54	96	132	73	2	1	-95	0	-3	-83	-2	-2	21	4	8	30
85.1558	0	72	92	35	106	143	98	72	92	54	96	133	74	3	0	-95	0	-3	-84	-2	-1	20	4	8	30
85.2787	0	72	93	36	107	142	97	71	94	54	97	134	74	3	1	-96	0	-3	-83	-3	-2	21	4	7	31
85.4016	0	73	94	36	107	144	98	72	95	55	97	134	75	2	0	-96	0	-3	-84	-3	-1	20	4	9	31
85.5245	0	72	94	36	108	144	98	72	94	54	97	134	74	3	2	-95	0	-2	-85	-3	-2	20	5	9	30
85.6474	0	72	92	34	107	143	98	72	93	53	97	132	75	3	1	-93	0	-2	-84	-3	-2	19	5	8	29
85.7702	0	73	93	33	107	143	99	72	92	54	97	134	75	3	0	-91	0	-3	-84	-2	-1	20	5	9	30
85.8931	0	72	93	34	107	143	98	73	93	54	97	134	75	2	1	-93	0	-3	-83	-3	-3	20	4	8	30
86.016	0	72	93	34	107	143	98	72	95	54	96	135	75	2	1	-95	0	-3	-83	-3	-2	20	3	7	31
86.1389	0	72	93	35	108	144	98	73	95	55	97	135	75	2	1	-95	0	-3	-83	-3	-2	20	4	8	31
86.2618	0	73	94	34	108	144	99	73	95	54	97	136	75	3	1	-95	0	-2	-84	-2	-2	20	3	7	30
86.3846	0	72	95	35	108	145	98	73	96	55	98	136	75	4	0	-96	0	-3	-84	-3	-2	21	5	7	30
86.5075	0	73	94	36	107	144	99	74	94	55	97	135	75	2	1	-94	0	-3	-85	-3	-2	20	3	8	30
86.6304	0	72	94	35	108	143	99	73	94	54	98	136	75	3	1	-93	0	-3	-85	-3	-1	20	5	7	29
86.7533	0	73	95	35	108	144	98	73	96	53	97	135	76	3	1	-91	0	-3	-84	-2	-2	20	4	8	30
86.8762	0	72	94	34	107	144	99	73	95	54	98	135	75	2	0	-92	0	-3	-84	-2	-3	19	4	7	30
86.999	0	73	94	35	108	145	99	74	95	55	97	136	75	2	1	-94	-1	-3	-85	-3	-3	20	4	8	31
87.1219	0	73	95	35	108	145	98	74	96	54	98	137	77	3	1	-97	-1	-2	-85	-3	-3	21	4	7	31
87.2448	0	74	96	35	108	146	99	74	97	55	98	137	76	3	1	-96	0	-4	-85	-3	-2	20	4	7	32
87.3677	0	74	96	36	109	146	99	74	98	56	99	137	76	3	1	-98	0	-3	-85	-3	-2	22	5	7	32
87.4906	0	74	96	37	109	145	99	74	97	55	98	137	76	2	0	-95	0	-3	-86	-4	-3	21	4	8	31
87.6134	0	73	96	35	109	145	99	74	97	55	98	137	76	2	1	-93	0	-3	-86	-3	-2	19	4	7	30
87.7363	0	73	96	34	108	145	100	74	97	53	97	137	76	2	1	-92	0	-2	-85	-3	-2	20	5	8	30
87.8592	0	74	94	34	109	145	99	74	97	54	98	137	76	3	1	-93	0	-3	-85	-3	-2	20	4	7	30
87.9821	0	74	96	35	108	146	98	74	98	55	99	138	76	3	1	-95	0	-2	-85	-3	-2	21	3	8	31
88.105	0	74	96	35	109	146	99	75	98	55	99	137	76	2	1	-95	0	-2	-86	-3	-2	21	3	8	32
88.2278	0	74	98	36	109	147	99	74	98	56	99	139	75	3	1	-97	0	-2	-85	-2	-3	20	4	7	32
88.3507	0	75	99	37	109	147	100	74	99	56	99	139	76	3	1	-97	-1	-3	-86	-4	-1	20	4	7	32
88.4736	0	74	97	36	109	147	100	75	98	56	98	138	76	4	1	-95	0	-2	-87	-3	-2	20	4	8	31
88.5965	0	74	97	34	108	146	99	75	97	55	98	138	76	3	1	-95	0	-3	-87	-3	-1	20	4	8	31
88.7194	0	74	98	35	109	146	99	75	99	56	99	138	75	3	1	-94	-1	-2	-86	-4	-2	20	4	7	31
88.8422	0	75	97	36	109	147	100	75	99	56	99	138	76	3	2	-95	0	-3	-86	-4	-2	21	4	7	31
88.9651	0	73	97	36	109	147	99	75	99	56	99	139	76	3	1	-96	0	-3	-87	-3	-2	21	5	8	32
89.088	0	75	97	36	109	148	100	75	100	56	100	140	76	3	2	-97	0	-3	-87	-2	-3	20	4	7	32
89.2109	0	74	98	36	109	149	99	75	100	57	100	140	76	3	1	-98	0	-2	-87	-3	-2	21	5	8	32
89.3338	0	74	98	38	109	147	100	75	101	58	99	139	76	3	0	-96	0	-2	-86	-3	-2	20	3	8	31
89.4566	0	74	97	36	110	148	99	75	100	55	99	138	77	3	1	-95	0	-1	-87	-3	-2	20	4	8	31
89.5795	0	75	98	35	110	146	100	75	99	55	99	139	77	2	1	-95	0	-3	-88	-3	-1	21	3	8	31
89.7024	0	74	98	35	109	146	100	75	99	56	100	139	76	3	2	-96	-1	-2	-87	-4	-2	20	4	7	31
89.8253	0	75	98	37	110	147	99	76	99	56	100	139	76	3	1	-97	0	-3	-87	-4	-3	20	4	7	31
89.9482	0	74	99	35	109	147	100	75	101	56	100	139	77	3	1	-96	0	-2	-87	-3	-2	22	4	8	32
90.071	0	74	98	36	110	148	100	75	100	57	100	140	77	2	1	-97	-1	-3	-86	-4	-2	21	4	8	32
90.1939	0	74	99	39	109	149	99	75	102	58	101	141	76	3	1	-99	0	-3	-88	-3	-2	21	4	7	32
90.3168	0	75	97	36	109	147	99	75	101	57	99	140	76	3	1	-95	0	-3	-88	-3	-2	21	4	7	31
90.4397	0	74	97	36	109	148	100	75	101	56	99	137	77	3	1	-94	0	-1	-88	-3	-3	21	4	10	30
90.5626	0	75	97	35	108	148	99	74	100	55	99	137	76	4	1	-95	0	-1	-87	-3	-3	20	3	10	30
90.6854	0	74	98	35	109	148	99	75	100	56	99	138	77	3	1	-95	-1	-2	-86	-2	-2	20	4	9	31
90.8083	0	75	97	35	109	147	99	73	100	56	100	138	76	3	1	-96	-1	-3	-87	-3	-2	20	4	9	31
90.9312	0	74	98	36	111	147	100	74	101	56	100	139	76	3	1	-97	-1	-3	-87	-3	-2	21	4	8	31
91.0541	0	74	98	36	109	148	99	75	101	57	100	139	76	3	1	-97	0	-3	-87	-3	-2	21	4	8	31
91.177	0	74	99	38	109	147	99	75	102	57	100	140	77	3	1	-98	0	-3	-86	-3	-1	21	4	7	31
91.2998	0	74	98	37	110	147	99	75	100	57	99	139	77	3	2	-96	-1	-3	-88	-3	-2	21	4	7	31
91.4227	0	74	97	35	109	148	100	74	100	55	100	137	76	2	2	-94	0	-2	-86	-3	-3	20	4	10	30
91.5456	0	73	98	35	109	146	100	75	100	54	99	137	76	3	1	-94	0	-2	-86	-3	-2	20	4	8	30
91.6685	0	74	97	35	108	146	99	74	101	56	98	136	76	3	1	-94	-1	-2	-86	-3	-2	20	4	9	29
91.7914	0	73	98	36	108	145	99	75	100	56	100	137	76	3	1	-96	0	-3	-86	-2	-2	21	4	8	31
91.9142	0	74	99	36	108	146	99	74	100	56	99	138	76	2	1	-96	0	-2	-86	-3	-3	21	4	8	31
92.0371	0	75	99	36	109	147	100	75	101	57	99	139	76	2	2	-96	0	-3	-87	-4	-3	21	3	8	31
92.16	0	74	99	36	109	147	99	74	101	57	99	139	77	2	2	-98	-1	-3	-86	-2	-2	21	3	8	32
92.2829	0	74	99	39	108	146	99	75	101	57	100	138	76	3	1	-97	0	-3	-87	-3	-2	21	4	8	31
92.4058	0	74	97	36	109	146	100	75	100	56	99	138	77	2	1	-93	0	-3	-87	-3	-2	21	3	8	31
92.5286	0	74	98	36	109	146	100	75	100	56	98	138	76	2	2	-95	0	-3	-86	-3	-2	20	3	8	30
92.6515	0	74	97	35	109	145	100	75	101	56	99	137	76	3	1	-95	0	-3	-86	-3	-2	20	4	7	31
92.7744	0	74	98	36	108	146	99	75	101	56	98	138	75	3	1	-97	0	-3	-86	-3	-2	21	3	7	30
92.8973	0	74	98	36	108	147	99	75	102	56	98	138	76	3	1	-97	0	-3	-85	-3	-2	21	4	8	31
93.0202	0	74	98	36	109	146	99	75	102	57	99	138	76	3	1	-97	0	-3	-86	-4	-3	21	3	7	31
93.143	0	74	99	38	109	147	99	75	102	58	98	138	76	2	1	-98	-1	-2	-86	-2	-2	22	4	8	31
93.2659	0	74	99	37	108	146	99	75	101	57	99	137	76	2	1	-96	-1	-2	-87	-3	-3	21	4	9	30
93.3888	0	74	98	36	108	146	100	74	101	56	98	137	77	3	2	-96	-1	-2	-87	-3	-2	20	4	9	30
93.5117	0	74	99	36	107	145	99	75	100	56	99	138	76	3	2	-95	-1	-2	-86	-3	-2	20	4	8	30
93.6346	0	74	99	35	108	146	99	75	100	56	97	137	76	2	1	-96	-1	-2	-85	-3	-3	21	4	8	31
93.7574	0	74	99	37	108	146	99	74	103	57	98	138	75	3	1	-98	0	-2	-86	-3	-2	20	4	7	31
93.8803	0	75	98	37	107	146	99	75	103	57	98	139	76	3	1	-97	0	-3	-86	-3	-3	21	4	8	32
94.0032	0	75	99	37	107	147	99	75	103	58	98	139	76	2	2	-99	0	-3	-86	-2	-2	21	3	8	33
94.1261	0	74	100	38	108	147	99	75	103	58	99	139	77	3	1	-99	0	-2	-86	-3	-2	21	5	7	32
94.249	0	74	99	37	109	145	100	75	102	57	98	137	77	2	2	-95	0	-3	-86	-3	-2	20	5	8	30
94.3718	0	74	99	36	108	146	98	75	101	57	98	136	76	2	1	-94	0	-2	-87	-3	-2	21	4	8	30
94.4947	0	73	98	35	109	146	99	75	100	55	97	136	76	3	2	-95	0	-2	-86	-3	-2	20	4	9	30
94.6176	0	74	99	36	108	145	99	74	101	57	99	137	75	2	2	-95	-1	-3	-86	-3	-2	21	4	8	31
94.7405	0	74	98	36	108	145	98	75	102	57	97	137	76	2	1	-96	0	-2	-87	-3	-3	21	5	8	31
94.8634	0	74	99	36	108	145	99	75	102	57	98	138	75	2	1	-98	0	-3	-85	-3	-2	21	4	8	32
94.9862	0	75	98	37	108	146	99	75	103	57	97	138	76	3	1	-98	0	-3	-85	-3	-2	22	4	7	31
95.1091	0	75	100	38	108	147	99	75	103	58	98	138	76	2	1	-99	0	-3	-87	-3	-3	22	4	8	31
95.232	0	75	99	37	108	144	99	75	101	57	97	137	76	3	1	-96	-1	-3	-86	-3	-2	20	4	8	31
95.3549	0	74	98	36	108	146	99	76	101	56	98	134	76	3	1	-94	0	-1	-86	-3	-2	19	4	10	29
95.4778	0	74	97	35	107	145	99	75	100	56	97	135	76	3	1	-94	0	-2	-85	-3	-2	21	4	9	29
95.6006	0	74	98	34	107	144	98	75	101	56	97	136	76	3	2	-95	-1	-3	-85	-2	-2	20	4	7	30
95.7235	0	73	98	36	108	145	98	75	102	57	97	136	76	3	1	-97	0	-3	-85	-3	-3	21	4	8	31
95.8464	0	74	98	37	107	144	98	75	102	57	98	136	76	2	1	-97	0	-3	-85	-3	-2	22	4	8	30
95.9693	0	74	98	36	107	145	99	75	102	57	97	136	75	2	1	-98	0	-3	-85	-3	-2	22	4	8	31
96.0922	0	73	99	38	107	145	98	75	102	57	96	136	75	3	1	-98	0	-2	-85	-3	-2	22	4	6	31
96.215	0	74	98	38	108	144	99	74	100	57	97	134	75	2	2	-96	0	-2	-86	-4	-3	21	4	8	30
96.3379	0	74	99	35	107	144	99	74	101	55	97	134	75	3	1	-95	0	-2	-86	-3	-2	21	3	9	29
96.4608	0	74	97	36	107	143	99	74	100	56	97	135	75	3	1	-94	0	-2	-85	-4	-3	20	3	7	29
96.5837	0	74	98	36	107	143	99	74	100	56	97	135	75	2	2	-96	0	-3	-85	-3	-2	21	4	7	30
96.7066	0	74	97	36	106	143	98	75	101	57	98	135	75	3	1	-97	0	-3	-85	-4	-2	21	4	8	30
96.8294	0	73	99	37	107	144	99	75	101	57	97	136	74	2	0	-98	-1	-3	-85	-3	-3	21	4	7	31
96.9523	0	73	98	36	108	145	99	74	102	58	96	135	75	2	1	-98	0	-3	-85	-4	-3	22	4	7	31
97.0752	0	74	98	39	107	146	98	75	101	57	98	135	75	3	1	-97	0	-2	-85	-3	-2	22	4	8	31
97.1981	0	74	98	35	107	144	99	74	100	57	97	134	75	2	1	-96	0	-1	-85	-3	-2	20	5	9	30
97.321	0	74	98	35	107	144	98	74	100	56	97	133	75	3	2	-95	0	-2	-85	-2	-3	20	4	9	30
97.4438	0	74	98	35	106	143	99	73	100	56	97	136	76	3	1	-96	0	-3	-85	-3	-2	21	4	7	30
97.5667	0	73	98	36	108	144	98	74	101	57	98	136	75	3	2	-97	0	-3	-84	-3	-2	21	4	8	30
97.6896	0	74	98	37	107	144	99	74	102	57	97	135	74	2	1	-98	0	-2	-85	-3	-2	22	4	8	31
97.8125	0	74	98	36	107	144	98	75	102	57	97	136	76	2	1	-98	0	-3	-86	-4	-3	21	4	7	32
97.9354	0	75	99	37	108	146	99	75	103	58	97	137	75	3	1	-100	0	-3	-86	-3	-3	21	4	8	32
98.0582	0	74	98	39	107	145	100	75	101	58	97	136	76	3	1	-96	0	-2	-85	-2	-3	21	4	9	30
98.1811	0	73	98	36	108	145	99	74	102	57	97	135	75	2	1	-95	0	-3	-87	-3	-3	21	4	8	30
98.304	0	74	98	35	107	144	100	74	102	56	97	135	75	3	1	-94	0	-3	-86	-3	-2	20	4	8	30
98.4269	0	74	98	35	108	144	99	75	102	56	98	136	76	3	2	-96	0	-3	-86	-3	-2	21	5	7	30
98.5498	0	74	99	36	108	145	99	75	102	57	97	136	75	2	1	-97	0	-3	-85	-3	-2	20	5	8	31
98.6726	0	74	98	37	108	145	99	75	102	57	98	136	76	3	1	-97	0	-2	-85	-3	-3	22	4	8	31
98.7955	0	74	98	37	108	146	99	75	103	58	97	138	76	3	2	-98	0	-3	-86	-3	-2	21	5	7	32
98.9184	0	75	99	38	108	146	99	75	103	59	98	137	76	3	1	-99	-1	-3	-85	-4	-3	22	4	8	32
99.0413	0	75	99	38	108	146	99	75	102	58	98	138	76	2	0	-96	0	-2	-86	-3	-3	21	4	8	30
99.1642	0	74	99	36	108	145	99	75	101	56	98	135	76	3	1	-95	0	-2	-86	-3	-2	20	4	9	29
99.287	0	74	98	36	108	145	99	75	102	57	98	136	76	2	2	-95	-1	-2	-86	-3	-2	21	4	9	31
99.4099	0	74	99	35	108	144	99	75	101	57	98	137	76	2	1	-96	0	-3	-86	-3	-3	21	4	7	31
99.5328	0	74	99	35	109	145	100	75	102	56	98	137	76	3	2	-96	0	-3	-86	-3	-2	21	5	9	31
99.6557	0	74	99	36	109	145	99	75	102	57	98	137	76	2	1	-98	0	-3	-86	-3	-2	22	4	8	31
99.7786	0	75	99	36	109	146	100	75	102	57	98	137	77	3	0	-98	-1	-3	-85	-2	-3	22	4	7	32
99.9014	0	75	100	37	109	148	100	75	104	58	98	139	77	2	1	-99	0	-3	-86	-3	-2	21	4	7	32
100.024	0	74	99	38	108	146	100	74	103	58	98	138	77	2	1	-96	0	-3	-86	-3	-3	21	4	8	30
100.147	0	74	99	36	108	145	100	75	103	57	98	137	76	4	1	-96	0	-2	-86	-3	-3	21	4	7	31
100.27	0	74	99	35	108	145	100	75	102	58	99	136	77	3	2	-95	0	-3	-87	-3	-2	21	5	8	31
100.393	0	74	99	36	109	146	100	75	102	57	98	137	77	3	2	-96	-1	-3	-87	-3	-3	21	4	8	30
100.516	0	74	99	37	109	146	99	74	102	57	98	138	76	3	2	-97	0	-3	-87	-3	-3	22	4	7	31
100.639	0	74	99	36	108	147	101	75	104	58	98	139	76	3	1	-98	0	-3	-87	-3	-2	20	5	7	32
100.762	0	74	100	37	108	147	100	76	103	58	99	139	76	3	1	-98	0	-2	-87	-3	-2	22	3	8	32
100.884	0	74	101	39	109	147	100	76	103	59	99	139	77	3	1	-98	-1	-3	-86	-3	-2	21	4	8	31
101.007	0	74	98	36	109	147	100	75	103	56	99	138	77	2	1	-95	0	-2	-87	-3	-2	21	4	9	31
101.13	0	74	98	36	110	146	100	75	102	57	99	139	77	3	1	-96	-1	-3	-87	-3	-2	20	4	8	30
101.253	0	75	98	35	109	146	100	76	102	56	99	138	77	3	1	-95	0	-3	-86	-3	-2	20	4	8	30
101.376	0	74	98	36	109	146	99	75	102	57	98	139	77	3	1	-98	0	-2	-86	-3	-2	21	4	8	32
101.499	0	74	99	37	109	147	100	76	103	58	99	140	76	2	1	-98	0	-2	-87	-3	-2	21	4	8	31
101.622	0	74	99	37	108	148	100	76	103	58	99	140	77	2	1	-99	0	-3	-87	-3	-3	21	4	7	32
101.745	0	74	99	37	110	148	100	75	104	58	99	139	77	3	1	-99	0	-2	-86	-3	-3	21	4	8	32
101.868	0	73	98	38	109	147	100	76	103	58	99	139	77	3	1	-96	0	-3	-86	-3	-3	21	5	8	30
101.99	0	75	99	36	108	146	100	75	102	57	98	137	77	3	1	-95	0	-2	-87	-3	-2	21	4	9	29
102.113	0	74	97	36	107	145	99	74	101	56	98	137	77	3	1	-95	-1	-3	-87	-3	-2	20	4	7	30
102.236	0	74	98	36	107	145	100	75	101	57	98	137	76	3	1	-95	0	-3	-86	-4	-2	20	4	8	30
102.359	0	75	98	36	108	145	99	75	101	57	98	138	76	3	1	-97	0	-3	-86	-4	-1	21	4	7	32
102.482	0	74	98	36	108	146	100	75	101	57	99	138	77	2	1	-98	0	-3	-86	-2	-3	21	3	7	30
102.605	0	73	98	37	107	145	100	74	101	58	98	138	77	2	1	-98	0	-3	-86	-4	-2	22	5	7	31
102.728	0	74	98	39	108	145	99	75	102	58	98	138	77	3	1	-98	0	-3	-86	-3	-2	22	4	8	31
102.851	0	74	97	37	108	145	100	74	100	55	98	134	77	2	1	-94	0	-1	-85	-3	-3	21	5	9	29
102.973	0	73	96	35	107	145	99	74	99	56	97	134	76	3	1	-94	0	-1	-86	-4	-3	20	4	9	29
103.096	0	74	95	35	107	144	99	74	99	55	97	133	76	2	1	-94	0	-1	-84	-3	-3	19	5	10	29
103.219	0	73	95	34	106	145	100	74	98	54	96	133	75	2	1	-94	0	-1	-84	-3	-2	20	3	10	29
103.342	0	73	95	36	106	144	99	74	98	55	97	133	75	3	1	-96	0	-1	-84	-3	-2	20	4	10	29
103.465	0	73	96	36	107	143	98	73	98	56	97	135	76	2	1	-97	0	-3	-84	-3	-2	21	4	8	30
103.588	0	74	96	36	107	144	98	73	99	57	96	134	76	2	2	-98	0	-2	-85	-3	-3	21	4	9	31
103.711	0	73	96	38	107	143	98	74	99	57	97	135	75	2	0	-97	0	-3	-85	-4	-3	21	3	8	31
103.834	0	73	94	36	107	143	99	73	98	54	96	132	75	2	1	-94	-1	-1	-84	-4	-2	20	4	10	29
103.956	0	72	94	35	106	143	99	73	97	55	96	131	75	2	2	-94	0	-1	-85	-3	-2	20	4	9	29
104.079	0	72	94	35	106	142	99	73	96	55	95	131	76	2	1	-94	0	-1	-84	-3	-2	21	4	9	29
104.202	0	73	94	35	106	142	98	73	97	55	96	132	75	2	1	-95	0	-2	-84	-4	-2	20	4	9	28
104.325	0	72	95	34	106	142	99	73	97	55	95	134	75	2	0	-95	-1	-2	-84	-3	-3	20	4	8	31
104.448	0	72	94	36	106	143	98	73	97	55	95	132	75	3	1	-96	0	-2	-84	-3	-2	21	3	9	30
104.571	0	73	95	36	107	142	98	73	98	56	95	134	75	1	1	-97	0	-3	-83	-4	-2	21	4	7	31
104.694	0	73	95	37	106	141	99	73	97	55	96	133	74	3	0	-95	-1	-2	-84	-3	-2	20	4	7	29
104.817	0	72	94	35	106	142	99	73	96	54	96	132	75	2	1	-94	-1	-2	-83	-3	-2	21	5	9	30
104.94	0	73	94	35	106	142	98	73	96	54	95	130	75	3	1	-93	-1	-1	-83	-3	-2	20	4	9	28
105.062	0	73	94	34	105	142	98	73	96	56	96	131	75	3	1	-95	0	-2	-84	-3	-2	20	4	9	29
105.185	0	73	94	35	106	142	98	73	97	55	95	133	75	3	1	-96	-1	-2	-82	-2	-2	21	4	7	29
105.308	0	72	94	36	106	142	98	73	96	55	96	133	76	3	1	-95	0	-2	-82	-3	-2	21	4	8	31
105.431	0	73	95	36	106	143	98	74	98	56	96	133	75	3	1	-98	0	-3	-83	-3	-2	21	4	7	30
105.554	0	73	95	37	106	144	98	73	98	56	96	133	75	3	1	-97	-1	-2	-84	-3	-1	20	5	8	31
105.677	0	73	94	36	106	143	99	73	96	54	96	131	75	3	1	-92	0	-1	-84	-2	-3	21	5	9	28
105.8	0	72	94	34	107	142	99	73	96	55	95	131	74	2	1	-92	-1	0	-83	-3	-2	21	4	10	29
105.923	0	73	94	33	106	141	98	73	96	55	95	131	74	3	1	-93	-1	-2	-82	-3	-3	20	5	9	29
106.045	0	73	93	35	106	141	98	73	96	55	95	132	75	2	1	-94	0	-2	-83	-3	-2	20	5	8	29
106.168	0	73	93	35	106	142	99	73	96	55	95	132	75	2	1	-95	0	-2	-83	-3	-1	20	5	8	31
106.291	0	73	95	35	107	142	98	73	97	54	95	133	75	2	1	-96	0	-3	-82	-2	-3	21	4	7	30
106.414	0	73	94	35	106	143	99	74	97	57	96	134	75	2	1	-96	0	-2	-83	-3	-2	20	4	8	31
106.537	0	73	94	37	107	143	98	73	97	56	96	132	75	1	1	-95	0	-2	-84	-2	-2	20	4	9	30
106.66	0	73	94	34	108	141	99	73	96	54	96	132	77	2	1	-92	0	-2	-83	-3	-2	20	4	8	29
106.783	0	74	93	34	106	143	97	72	94	53	96	130	74	3	0	-93	0	-1	-82	-4	-2	20	4	10	29
106.906	0	72	93	34	106	143	98	73	96	54	96	130	74	2	1	-94	0	-1	-83	-3	-1	20	4	10	29
107.028	0	73	93	34	106	141	98	73	95	55	95	132	74	2	2	-94	0	-3	-83	-3	-2	20	4	8	30
107.151	0	73	93	34	106	142	98	73	96	54	96	132	75	2	1	-95	0	-3	-83	-3	-2	21	4	8	30
107.274	11	73	94	34	107	142	98	73	96	56	96	134	75	2	0	-96	-1	-3	-82	-2	-2	21	4	7	31
107.397	0	73	95	37	107	143	98	74	97	55	96	134	75	2	1	-97	0	-3	-83	-2	-2	20	4	8	31
107.52	0	72	94	35	108	143	99	73	96	55	97	132	75	2	1	-93	0	-1	-84	-3	-2	20	3	9	29
107.643	0	73	93	34	107	142	98	73	95	55	96	132	75	3	1	-92	0	-2	-83	-3	-3	21	4	8	29
107.766	0	73	93	33	106	143	99	72	95	54	96	132	75	3	0	-93	-1	-2	-83	-3	-2	21	4	9	29
107.889	0	73	93	34	107	142	98	73	95	54	96	133	74	2	1	-93	-1	-2	-84	-3	-2	20	4	8	30
108.012	0	73	94	35	107	142	98	73	96	54	97	133	75	3	1	-95	0	-2	-83	-3	-3	20	4	8	29
108.134	0	72	94	34	107	142	99	73	97	55	96	134	75	3	1	-95	0	-3	-84	-4	-2	21	4	8	31
108.257	0	74	95	36	108	143	99	74	96	56	96	135	76	3	1	-97	0	-3	-83	-3	-2	21	4	8	32
108.38	0	74	94	37	108	143	99	73	96	55	97	134	76	2	1	-95	0	-4	-84	-3	-2	21	4	8	31
108.503	0	73	93	35	108	143	99	74	96	55	96	133	75	2	1	-93	0	-2	-83	-3	-1	21	4	8	29
108.626	0	73	93	34	108	143	99	73	96	55	97	133	75	3	0	-93	0	-2	-83	-3	-1	20	4	9	29
108.749	0	73	93	33	107	143	98	73	96	56	97	133	75	3	1	-94	0	-3	-83	-3	-2	20	4	8	29
108.872	0	73	94	34	107	142	99	73	97	54	97	134	76	3	1	-96	0	-2	-83	-3	-3	20	4	8	30
108.995	0	73	94	35	108	144	99	74	97	55	97	134	75	3	1	-96	-1	-3	-84	-3	-2	21	4	7	30
109.117	0	73	95	35	107	144	99	74	96	55	97	136	75	3	1	-96	0	-3	-83	-3	-2	21	5	8	31
109.24	0	74	94	38	108	143	99	72	98	55	97	135	75	2	1	-95	0	-3	-84	-2	-2	21	4	8	29
109.363	0	73	94	34	108	144	99	74	96	55	97	133	75	3	2	-93	-1	-1	-85	-3	-2	20	4	10	30
109.486	0	73	94	34	107	142	98	73	96	55	97	134	75	2	1	-94	0	-2	-83	-3	-2	20	4	7	30
109.609	0	73	94	34	107	142	99	74	96	55	97	133	76	3	0	-94	0	-3	-83	-3	-2	22	4	8	29
109.732	0	73	95	35	107	143	99	74	96	55	97	135	75	2	2	-96	0	-3	-84	-2	-2	20	4	7	29
109.855	0	72	95	36	107	143	99	73	96	56	97	134	76	3	1	-96	0	-3	-83	-3	-3	21	4	8	31
109.978	0	72	95	36	108	144	99	73	97	56	98	135	75	2	1	-97	-1	-4	-83	-2	-1	21	4	8	31
110.1	0	73	96	38	108	143	99	74	97	57	97	135	75	3	0	-96	-1	-3	-84	-2	-3	21	4	8	30
110.223	0	73	94	34	107	145	99	73	96	55	97	133	75	2	1	-92	0	-1	-84	-3	-2	20	5	10	29
110.346	0	72	94	35	107	144	100	74	96	54	96	131	76	3	1	-93	-1	-1	-83	-3	-3	20	4	10	28
110.469	0	72	93	33	107	142	98	73	96	55	96	132	75	3	2	-94	0	-2	-84	-3	-2	20	4	9	30
110.592	0	73	95	35	106	142	99	73	96	55	96	133	75	3	1	-94	-1	-2	-83	-3	-1	21	5	7	30
110.715	0	72	95	35	107	143	99	74	97	54	97	134	75	2	1	-96	0	-3	-83	-2	-2	21	4	8	30
110.838	0	73	96	35	107	143	98	73	96	56	96	134	75	3	1	-96	0	-4	-84	-3	-2	21	4	8	30
110.961	0	73	96	37	108	144	99	73	98	57	96	134	76	2	0	-97	0	-3	-83	-3	-2	21	4	7	31
111.084	0	73	94	37	108	144	99	73	97	56	97	133	76	2	0	-94	-1	-1	-83	-3	-3	20	4	10	29
111.206	0	73	94	34	107	143	99	73	96	54	96	131	76	2	1	-92	0	-1	-84	-3	-2	21	4	9	30
111.329	0	72	94	34	106	143	99	73	95	54	96	131	75	3	2	-92	0	-1	-84	-3	-2	20	4	10	29
111.452	0	72	95	34	107	142	98	73	95	54	96	130	76	2	1	-94	-1	-1	-84	-3	-3	20	4	10	29
111.575	0	73	95	35	107	142	98	73	96	55	96	132	75	2	1	-94	-1	-2	-83	-3	-2	20	5	8	29
111.698	0	73	95	35	107	142	98	73	96	55	97	133	75	3	1	-95	-1	-3	-83	-2	-3	21	4	7	30
111.821	0	73	95	36	107	143	99	73	97	55	96	134	75	3	0	-95	-2	-4	-83	-3	-2	21	4	8	30
111.944	0	74	96	36	107	143	98	74	98	56	97	134	76	3	1	-97	-1	-2	-84	-2	-1	21	4	8	31
112.067	0	73	96	37	108	143	99	74	97	55	97	133	76	2	1	-94	0	-1	-83	-4	-1	20	5	9	28
112.189	0	73	94	35	107	143	99	73	96	54	96	132	75	3	1	-93	0	-2	-83	-3	-2	21	4	8	29
112.312	0	73	95	35	106	142	98	73	96	54	96	131	75	2	0	-93	-1	-1	-83	-2	-2	20	3	9	28
112.435	0	72	95	33	107	142	99	73	96	54	96	133	75	2	0	-94	-1	-2	-83	-2	-2	20	5	8	29
112.558	0	72	95	35	106	142	99	73	96	54	96	133	76	2	0	-94	0	-3	-82	-3	-3	21	4	8	30
112.681	0	73	95	36	107	142	98	73	97	55	96	133	75	2	0	-96	0	-2	-83	-3	-2	21	3	7	30
112.804	0	73	96	35	107	143	99	73	97	56	96	135	75	3	0	-95	0	-3	-83	-3	-1	20	4	7	31
112.927	0	73	96	37	107	145	99	73	99	56	97	135	76	2	1	-97	0	-4	-83	-2	-2	21	4	7	31
113.05	0	73	96	37	107	143	100	73	98	56	96	134	75	2	1	-95	0	-3	-84	-3	-2	21	4	8	29
113.172	0	73	95	35	107	143	99	73	97	55	97	134	75	2	1	-93	0	-3	-84	-3	-3	19	4	8	29
113.295	0	73	95	35	107	143	100	74	97	56	97	132	75	3	1	-93	-1	-2	-83	-3	-1	19	4	8	29
113.418	0	73	95	35	108	143	99	73	97	55	97	134	75	3	1	-95	-1	-3	-83	-3	-2	20	4	8	29
113.541	0	73	97	35	108	144	99	73	97	56	97	136	75	3	1	-95	0	-2	-84	-3	-2	20	4	8	30
113.664	0	73	96	36	108	144	99	74	98	56	97	135	76	3	2	-96	0	-2	-83	-3	-2	20	3	9	31
113.787	0	73	97	36	108	144	99	74	98	56	97	135	76	2	1	-97	0	-3	-84	-2	-2	21	5	8	31
113.91	0	73	98	38	107	144	99	74	99	57	97	136	77	2	1	-97	0	-4	-84	-3	-2	21	4	8	31
114.033	0	73	97	36	108	144	99	74	98	55	97	135	76	3	1	-94	0	-3	-84	-3	-2	21	4	8	30
114.156	0	73	97	35	108	144	99	73	98	55	97	135	76	3	1	-95	0	-3	-85	-3	-1	21	3	8	30
114.278	0	73	96	36	109	144	100	74	98	56	97	135	76	2	1	-96	0	-3	-85	-3	-2	20	3	8	30
114.401	0	73	97	36	108	144	100	73	99	56	98	136	77	3	1	-97	0	-2	-83	-3	-2	21	5	8	31
114.524	0	74	97	36	109	145	100	75	100	57	97	136	77	2	2	-96	0	-3	-83	-3	-2	22	5	7	31
114.647	0	73	99	37	108	146	100	74	100	57	98	137	77	2	1	-98	0	-3	-85	-3	-3	22	4	7	32
114.77	0	73	98	38	108	146	100	74	99	57	97	138	77	3	1	-98	0	-3	-85	-4	-2	21	4	7	30
114.893	0	72	97	37	108	145	101	74	98	56	97	137	77	3	1	-95	0	-2	-86	-4	-3	21	4	7	30
115.016	0	73	97	36	108	144	100	74	99	55	98	136	77	2	0	-94	0	-2	-85	-2	-1	20	5	7	30
115.139	0	75	98	35	109	144	100	74	100	56	98	136	77	2	1	-94	0	-3	-85	-3	-2	20	4	8	30
115.261	0	73	98	35	109	145	99	74	100	57	98	137	77	2	1	-97	0	-3	-85	-3	-4	21	5	7	30
115.384	0	74	97	36	108	146	100	74	100	56	99	137	77	3	1	-97	0	-3	-85	-3	-2	21	4	7	31
115.507	0	73	97	36	109	146	99	75	100	57	99	137	77	3	1	-97	0	-3	-85	-2	-3	22	4	7	32
115.63	0	74	99	37	109	148	100	75	101	58	98	139	77	3	1	-98	0	-2	-85	-2	-2	21	4	7	32
115.753	0	73	98	38	109	146	101	74	101	57	98	138	77	3	2	-96	-1	-3	-86	-3	-3	21	4	8	30
115.876	0	74	97	37	109	145	100	74	100	57	98	135	78	2	1	-94	0	-2	-85	-3	-3	21	4	9	30
115.999	0	73	98	36	109	145	100	75	99	57	98	136	77	2	1	-94	0	-2	-85	-3	-2	20	4	9	30
116.122	0	73	98	36	107	144	100	74	100	56	97	136	76	2	2	-96	0	-3	-84	-2	-3	20	5	7	30
116.244	0	74	97	36	109	144	100	74	100	56	98	136	77	3	2	-97	0	-4	-85	-3	-2	20	4	7	30
116.367	0	75	98	36	108	145	100	73	100	56	98	138	77	2	1	-96	0	-3	-85	-3	-2	21	4	8	31
116.49	0	74	98	36	109	146	100	75	101	58	99	138	77	3	1	-98	0	-3	-84	-3	-2	20	4	7	31
116.613	0	74	99	39	109	146	99	74	102	58	98	138	77	3	1	-98	-1	-3	-85	-3	-3	21	5	8	32
116.736	0	74	98	37	108	148	101	74	100	56	98	136	76	2	1	-95	-1	-1	-86	-2	-2	21	5	10	29
116.859	0	74	98	36	108	144	101	75	100	55	98	137	77	3	1	-93	0	-2	-85	-3	-3	20	4	7	29
116.982	0	74	97	35	108	145	100	74	100	56	99	137	77	3	1	-94	0	-3	-84	-3	-2	20	4	8	30
117.105	0	73	99	36	109	145	99	74	99	57	99	137	77	3	1	-96	-1	-3	-85	-3	-2	20	4	8	30
117.228	0	74	98	36	108	145	100	74	100	56	99	137	77	2	1	-96	0	-3	-85	-2	-2	20	4	7	31
117.35	0	73	98	36	109	147	100	75	102	57	99	138	77	3	1	-96	-1	-3	-85	-3	-2	21	3	7	31
117.473	0	75	99	37	108	147	100	75	102	57	99	139	77	3	1	-98	0	-3	-84	-3	-3	21	4	7	31
117.596	0	74	100	39	108	146	99	75	102	58	99	138	77	2	1	-98	-1	-3	-85	-3	-3	21	4	7	32
117.719	0	74	98	37	109	147	100	74	100	56	99	136	77	2	1	-93	0	0	-85	-3	-3	21	4	9	29
117.842	0	74	98	35	108	145	100	74	102	56	98	136	77	2	2	-94	-1	-3	-85	-4	-2	20	4	8	29
117.965	0	74	98	35	107	144	100	74	101	56	98	136	77	2	1	-95	0	-3	-85	-2	-2	20	5	7	29
118.088	0	74	98	35	107	146	100	75	101	56	98	137	76	3	2	-95	0	-2	-85	-3	-2	20	3	8	31
118.211	0	74	99	36	109	145	99	75	101	57	98	136	77	2	1	-97	-1	-3	-85	-3	-2	21	4	7	31
118.333	0	74	99	37	108	146	99	74	101	57	98	137	77	3	1	-97	-1	-3	-85	-3	-3	21	4	7	31
118.456	0	75	100	37	109	146	100	75	102	58	99	138	77	3	1	-98	-1	-3	-85	-3	-3	21	4	7	31
118.579	0	75	99	39	108	146	100	75	101	57	98	138	77	3	1	-96	0	-3	-86	-3	-3	21	4	7	30
118.702	0	74	99	36	109	146	100	75	101	56	98	137	77	4	1	-95	0	-2	-85	-3	-3	20	4	9	30
118.825	0	74	98	35	109	146	100	75	101	57	98	136	77	2	2	-95	0	-2	-84	-3	-2	20	4	8	30
118.948	0	75	98	36	108	145	100	75	102	56	97	137	77	3	1	-96	0	-3	-84	-3	-2	21	4	8	30
119.071	0	73	99	37	108	145	100	74	102	58	98	137	77	2	2	-97	-1	-3	-85	-2	-3	21	4	8	31
119.194	0	74	98	37	108	146	101	75	101	58	98	138	77	3	1	-98	0	-3	-85	-3	-3	21	4	8	31
119.316	0	74	98	37	108	147	101	74	102	57	98	138	78	3	2	-98	0	-3	-85	-3	-2	21	5	8	31
119.439	0	74	99	39	109	147	101	74	101	57	99	138	77	3	2	-98	-1	-3	-85	-3	-2	20	4	8	30
119.562	0	74	98	36	108	145	101	74	100	56	99	137	77	3	1	-94	0	-3	-85	-3	-2	21	4	8	30
119.685	0	73	97	35	109	146	101	74	101	56	98	138	77	3	2	-96	-1	-3	-85	-3	-2	20	4	8	29
119.808	0	74	97	36	109	145	100	75	100	56	98	137	77	3	1	-96	0	-3	-84	-3	-2	20	4	8	30
119.931	0	74	97	36	108	145	99	74	100	57	99	138	76	2	1	-97	0	-3	-85	-3	-1	21	4	7	31
120.054	0	74	98	36	108	146	100	74	102	57	99	137	77	2	1	-98	0	-3	-84	-3	-3	21	3	7	31
120.177	0	74	98	37	109	146	100	74	101	57	98	138	77	4	2	-98	-1	-4	-85	-3	-2	21	4	8	31
120.3	0	73	98	38	108	147	101	74	101	57	98	137	77	3	2	-96	0	-2	-84	-3	-2	21	4	9	31
120.422	0	73	97	35	109	144	100	74	100	56	97	137	76	3	1	-95	0	-2	-85	-3	-2	21	4	8	30
120.545	0	74	96	35	108	145	100	74	100	56	98	137	77	3	2	-95	-1	-2	-85	-3	-2	20	4	8	29
120.668	0	73	97	35	108	145	100	74	100	55	98	138	77	3	1	-96	0	-3	-84	-3	-2	20	4	7	30
120.791	0	73	97	36	108	146	100	74	100	56	97	138	78	3	1	-96	-1	-3	-84	-3	-3	21	4	8	31
120.914	0	74	98	37	108	146	100	75	100	57	98	137	77	3	0	-97	-1	-3	-84	-3	-3	22	4	7	30
121.037	0	74	97	38	109	146	100	74	101	57	99	138	77	2	1	-99	0	-3	-85	-4	-2	20	3	7	31
121.16	0	74	96	37	109	145	101	74	100	56	99	136	78	2	1	-95	0	-2	-85	-3	-3	22	5	9	29
121.283	0	73	97	35	108	145	101	74	99	56	98	137	78	3	1	-94	-1	-3	-83	-3	-3	20	4	8	29
121.405	0	72	97	34	108	145	101	73	100	56	98	137	77	2	2	-95	0	-2	-85	-2	-2	20	4	7	29
121.528	0	74	97	35	108	145	99	74	101	57	99	138	76	3	1	-96	0	-3	-84	-3	-3	22	4	8	31
121.651	0	73	97	36	109	146	100	74	100	56	99	137	77	3	1	-96	0	-3	-84	-3	-2	20	5	8	30
121.774	0	74	98	36	108	146	99	74	102	58	99	138	77	3	1	-97	0	-4	-84	-3	-2	22	4	7	32
121.897	0	73	97	37	108	145	100	75	99	58	99	138	77	3	1	-96	0	-3	-84	-2	-3	22	4	8	30
122.02	0	73	97	36	108	145	101	74	100	56	98	137	78	2	2	-94	0	-3	-85	-3	-2	21	4	9	31
122.143	0	73	98	36	108	145	101	74	102	57	98	138	77	3	1	-96	-1	-2	-85	-3	-2	20	4	8	30
122.266	0	73	97	36	108	145	100	74	102	57	98	137	77	2	2	-96	0	-3	-84	-3	-2	21	4	8	31
122.388	0	74	98	36	108	146	100	74	101	58	98	138	77	3	1	-96	0	-3	-84	-3	-3	21	4	8	30
122.511	0	73	98	37	108	146	100	75	102	57	99	138	77	2	1	-98	0	-3	-85	-3	-2	21	4	8	31
122.634	0	74	97	37	109	145	101	74	101	57	98	137	77	2	2	-94	-1	-4	-85	-3	-1	20	4	8	30
122.757	0	73	98	35	108	145	101	73	101	57	98	137	78	3	1	-94	0	-2	-84	-3	-3	21	5	8	30
122.88	0	74	98	35	109	144	101	74	101	57	98	136	77	3	1	-95	0	-3	-84	-3	-3	20	4	8	29
123.003	0	73	98	36	108	145	100	74	102	57	97	137	77	3	1	-97	0	-2	-84	-3	-3	20	4	8	31
123.126	0	74	98	37	108	146	101	75	102	57	98	137	77	3	1	-96	-1	-3	-84	-3	-3	21	4	8	31
123.249	0	74	99	38	108	147	100	74	101	58	98	137	78	3	1	-96	0	-2	-85	-3	-2	21	4	8	30
123.372	0	73	98	36	108	145	100	74	100	56	97	136	77	2	1	-93	-1	-2	-85	-3	-2	20	4	8	29
123.494	0	73	98	35	108	145	100	73	99	55	97	134	77	3	1	-93	0	-1	-84	-3	-2	20	4	10	28
123.617	0	73	97	36	106	144	101	74	101	56	97	134	76	3	1	-91	0	-2	-83	-3	-2	20	4	9	29
123.74	0	73	97	35	107	143	100	74	101	55	97	136	77	3	1	-93	0	-3	-82	-4	-2	20	4	8	29
123.863	0	73	96	36	106	144	99	74	100	56	97	135	77	3	1	-94	-1	-3	-83	-2	-2	20	4	8	30
123.986	0	73	97	36	107	145	99	74	101	56	97	136	77	2	1	-95	0	-3	-83	-3	-2	21	4	8	31
124.109	0	73	97	38	107	145	100	74	99	55	97	134	76	2	1	-94	0	-1	-84	-3	-2	20	4	10	30
124.232	0	74	96	35	107	144	99	73	98	55	96	132	76	2	1	-90	0	-1	-83	-3	-2	20	4	10	28
124.355	0	73	96	34	107	142	99	73	99	55	96	132	76	3	1	-91	0	-2	-82	-3	-2	19	4	9	29
124.477	0	73	95	35	106	142	100	72	98	55	96	133	75	3	1	-92	0	-3	-83	-4	-2	20	4	8	29
124.6	0	73	95	35	106	142	99	72	100	55	96	133	76	3	1	-93	0	-3	-82	-3	-2	20	4	7	29
124.723	0	73	96	37	107	143	99	73	99	55	96	134	75	3	1	-93	0	-2	-82	-3	-2	20	5	8	30
124.846	0	72	97	36	106	143	99	73	99	55	95	135	76	3	1	-95	0	-3	-81	-2	-3	21	4	7	31
124.969	0	73	96	39	107	144	99	73	100	56	96	135	77	2	1	-95	0	-3	-83	-3	-2	20	4	8	30
125.092	0	72	96	35	106	142	100	73	99	54	96	134	76	2	1	-91	0	-3	-82	-3	-2	19	5	7	29
125.215	0	73	96	34	107	143	99	72	97	54	97	131	76	3	1	-90	-1	0	-81	-3	-2	19	4	9	28
125.338	0	72	96	34	106	143	99	72	97	54	95	132	75	3	2	-92	0	-1	-82	-3	-1	20	4	10	28
125.46	0	72	96	34	107	141	99	73	98	54	95	133	75	2	0	-93	0	-3	-81	-4	-2	20	5	7	30
125.583	0	72	95	35	107	143	100	72	98	56	96	134	75	3	1	-94	0	-3	-81	-2	-2	19	4	8	29
125.706	0	73	96	37	107	144	100	73	100	55	97	134	76	3	1	-94	0	-2	-81	-4	-2	21	4	8	30
125.829	0	72	97	37	107	144	100	73	99	56	97	135	76	3	1	-96	0	-2	-82	-2	-2	21	4	8	31
125.952	0	73	96	37	107	143	100	73	98	57	96	133	77	3	1	-93	0	-1	-82	-3	-2	20	3	9	29
126.075	0	72	95	34	107	142	99	73	97	55	96	133	77	3	1	-92	0	-2	-81	-3	-2	20	3	8	29
126.198	0	72	95	35	107	142	99	72	98	55	96	133	75	3	1	-93	0	-3	-82	-2	-2	19	4	8	29
126.321	0	72	96	34	106	143	99	73	98	55	96	133	75	2	1	-94	0	-1	-82	-3	-2	20	5	10	30
126.444	0	73	96	34	106	143	99	73	99	55	96	135	75	2	0	-95	0	-3	-82	-3	-2	21	4	8	30
126.566	0	72	96	36	107	144	99	72	99	56	96	135	77	3	1	-96	-1	-3	-82	-3	-2	20	4	7	31
126.689	0	72	97	37	107	144	99	72	100	57	96	136	76	2	1	-96	0	-3	-82	-3	-3	21	5	8	30
126.812	0	73	97	37	107	144	100	73	98	56	96	134	76	2	1	-95	0	-2	-82	-4	-2	21	4	8	29
126.935	0	72	96	35	107	143	99	73	97	56	96	134	77	2	2	-94	-1	-2	-82	-3	-3	20	5	8	29
127.058	0	72	96	36	106	143	100	72	98	56	96	134	76	2	1	-94	0	-3	-82	-3	-1	20	4	8	29
127.181	0	73	96	35	107	143	100	72	98	56	96	134	76	2	1	-97	-1	-4	-83	-4	-2	21	4	7	30
127.304	0	72	95	36	108	143	99	72	99	56	96	134	76	3	1	-97	-1	-3	-83	-3	-2	21	4	8	30
127.427	0	72	97	36	106	144	100	72	100	57	97	136	77	3	1	-97	0	-3	-83	-2	-2	21	5	7	31
127.549	0	73	97	38	107	145	101	74	100	58	97	135	77	3	1	-98	0	-3	-82	-3	-2	21	5	8	31
127.672	0	72	96	36	107	144	100	73	98	57	97	135	77	2	1	-95	0	-3	-82	-3	-2	20	4	8	29
127.795	0	72	95	35	106	144	100	72	99	56	96	134	76	3	0	-95	0	-2	-83	-3	-2	21	5	9	30
127.918	0	72	96	35	107	144	100	72	98	56	96	134	76	3	1	-96	0	-1	-83	-3	-2	20	4	8	29
128.041	0	73	96	35	106	143	100	71	99	57	96	134	78	2	0	-97	0	-2	-82	-3	-2	21	5	8	30
128.164	0	71	96	36	106	144	99	72	99	57	96	135	76	2	1	-98	0	-3	-84	-2	-2	21	3	8	31
128.287	0	71	97	37	106	145	101	73	99	57	96	136	77	3	0	-100	0	-3	-85	-3	-2	21	5	8	31
128.41	0	72	98	39	107	145	100	73	100	58	97	136	77	2	0	-100	0	-2	-83	-3	-2	22	3	8	31
128.532	0	73	96	36	107	144	100	73	99	57	96	133	77	3	0	-96	0	-1	-84	-3	-3	20	4	10	29
128.655	0	73	95	36	107	145	100	72	99	56	96	133	76	3	1	-97	0	-2	-84	-3	-2	20	4	9	30
128.778	0	72	96	36	106	144	100	72	98	57	96	133	76	3	1	-97	0	-2	-83	-3	-3	21	3	9	28
128.901	0	72	95	36	106	143	100	72	99	57	96	135	77	3	1	-98	0	-4	-82	-2	-2	22	4	7	30
129.024	0	72	96	36	106	144	100	72	99	58	96	135	76	2	1	-99	-1	-3	-83	-3	-2	22	4	8	31
129.147	0	73	97	37	106	145	100	72	100	58	96	136	77	2	0	-100	-1	-4	-83	-3	-2	22	3	7	32
129.27	0	71	98	39	106	146	100	73	99	58	96	135	77	3	1	-99	0	-2	-84	-3	-2	22	4	9	31
129.393	0	72	97	36	107	145	101	73	98	57	96	133	77	2	1	-97	0	-1	-83	-3	-2	21	4	9	29
129.516	0	72	96	36	106	142	100	71	98	57	96	134	76	2	1	-97	0	-3	-83	-3	-2	21	4	8	30
129.638	0	72	96	35	106	144	99	72	99	57	96	134	77	2	1	-97	-1	-2	-83	-3	-2	21	3	8	30
129.761	0	72	95	36	106	144	100	72	97	58	96	135	76	2	2	-99	-1	-3	-83	-2	-3	21	4	8	29
129.884	0	72	97	36	106	144	99	72	99	58	96	135	76	3	1	-99	0	-3	-83	-2	-2	21	4	7	31
130.007	0	72	96	37	108	145	100	72	99	58	97	136	77	3	1	-101	-1	-2	-83	-3	-3	21	4	7	31
130.13	0	72	98	38	107	145	101	73	99	58	97	136	77	3	1	-101	0	-3	-84	-3	-3	23	4	8	31
130.253	0	72	96	37	107	146	100	72	99	58	96	134	77	2	1	-97	0	-2	-84	-3	-2	21	5	10	29
130.376	0	72	95	36	106	145	100	72	97	56	97	133	77	2	0	-96	0	-1	-83	-3	-1	21	4	10	29
130.499	0	72	95	35	107	144	100	72	97	56	96	133	76	3	1	-96	0	-2	-83	-3	-2	21	3	9	28
130.621	0	72	95	35	106	144	100	72	97	58	96	135	76	2	1	-98	0	-3	-84	-3	-3	22	4	7	30
130.744	0	71	96	36	107	144	100	72	99	58	96	135	77	2	1	-99	0	-2	-83	-3	-3	21	4	7	31
130.867	0	72	96	36	107	144	100	72	98	58	96	136	77	2	1	-100	0	-3	-83	-3	-1	22	4	7	30
130.99	0	72	97	37	107	145	100	72	100	58	97	136	77	3	1	-102	0	-3	-83	-3	-1	22	4	7	31
131.113	0	72	96	38	107	144	100	72	99	58	97	136	77	2	1	-99	0	-3	-83	-3	-2	22	4	8	30
131.236	0	71	95	35	107	144	101	72	97	57	96	134	77	3	1	-97	0	-2	-83	-4	-3	21	4	9	29
131.359	0	72	95	35	107	144	100	72	96	58	97	134	77	2	0	-97	0	-2	-83	-3	-3	21	4	9	29
131.482	0	72	95	35	107	145	101	72	97	57	96	133	77	2	2	-98	0	-2	-83	-2	-2	21	3	9	29
131.604	0	72	96	36	107	144	100	72	98	58	96	136	77	3	1	-100	0	-3	-83	-4	-2	21	4	8	30
131.727	0	72	96	36	107	144	101	72	98	57	97	137	77	2	1	-100	-1	-3	-83	-3	-2	20	4	8	31
131.85	0	73	97	36	107	146	100	73	99	60	97	137	77	2	1	-101	0	-3	-84	-3	-2	22	4	7	32
131.973	0	72	97	39	106	145	100	72	99	60	97	137	78	3	0	-101	-1	-3	-84	-3	-2	22	4	7	31
132.096	0	72	95	37	107	144	101	71	98	57	97	136	77	3	1	-98	0	-3	-85	-2	-2	22	4	8	30
132.219	0	72	95	36	108	145	101	72	97	57	97	136	77	3	2	-98	0	-2	-84	-3	-3	21	5	8	29
132.342	0	71	95	35	107	144	101	71	97	58	97	136	77	2	1	-98	-1	-3	-83	-3	-2	22	4	8	29
132.465	0	72	96	36	106	145	100	71	98	58	97	136	77	2	2	-100	-1	-2	-83	-3	-2	21	4	8	30
132.588	0	72	97	36	107	145	101	71	98	59	97	136	78	3	0	-100	0	-3	-84	-3	-2	22	3	8	31
132.71	0	72	97	37	107	146	101	73	97	59	96	137	78	2	1	-101	0	-2	-83	-3	-2	22	4	8	31
132.833	0	72	96	38	108	146	100	72	99	59	98	138	77	2	1	-102	0	-4	-84	-3	-3	22	3	7	30
132.956	0	72	95	37	108	146	100	72	98	58	97	135	77	2	1	-98	-1	-2	-84	-3	-2	21	3	8	29
133.079	0	72	96	36	107	145	101	72	97	58	97	136	77	2	0	-98	0	-3	-84	-4	-2	22	4	8	30
133.202	0	71	95	35	109	145	101	71	97	58	97	137	77	2	2	-98	-1	-3	-84	-2	-2	22	5	8	29
133.325	0	72	96	36	107	145	101	72	97	58	96	137	77	3	2	-99	-1	-3	-83	-2	-1	21	4	7	31
133.448	0	73	96	36	107	146	100	73	98	59	98	137	77	2	1	-101	0	-3	-84	-3	-2	22	4	8	31
133.571	0	72	97	37	108	147	101	72	99	59	98	139	79	3	1	-101	-1	-3	-84	-2	-2	22	3	8	31
133.693	0	72	97	38	108	146	100	72	99	58	98	139	78	2	1	-102	-1	-3	-84	-3	-2	22	4	7	31
133.816	0	72	95	37	108	146	101	72	97	57	97	136	78	2	0	-99	0	-1	-84	-2	-2	22	5	9	30
133.939	0	71	94	35	107	146	101	72	96	58	97	136	77	2	0	-99	0	-2	-83	-3	-1	22	4	9	30
134.062	0	72	95	36	107	144	101	72	96	57	97	136	77	3	1	-98	0	-3	-84	-3	-2	22	4	8	29
134.185	0	72	94	34	108	145	102	71	97	58	98	137	77	3	1	-99	0	-3	-84	-3	-2	21	5	7	30
134.308	0	72	95	35	108	145	101	72	97	58	97	137	78	3	1	-100	0	-3	-84	-3	-2	22	4	8	31
134.431	0	72	96	37	108	146	101	72	97	58	98	138	77	3	1	-101	-1	-3	-85	-3	-2	22	4	8	31
134.554	0	72	96	38	108	146	101	72	97	59	98	138	77	2	2	-102	0	-3	-85	-2	-2	22	4	8	31
134.676	0	72	93	37	107	146	101	72	95	57	97	134	78	3	1	-97	0	-1	-85	-3	-3	22	5	10	30
134.799	0	71	93	35	107	146	101	72	93	55	98	134	78	2	2	-94	-1	-1	-84	-2	-2	20	4	10	29
134.922	0	71	92	34	107	145	101	71	93	55	97	136	77	3	0	-94	-1	-2	-82	-2	-2	20	5	9	29
135.045	0	71	91	34	107	143	101	72	93	55	97	135	78	2	0	-95	-1	-3	-83	-3	-2	20	4	8	30
135.168	0	71	92	34	108	145	101	71	93	56	97	137	78	2	1	-97	0	-2	-82	-3	-2	20	4	7	31
135.291	0	71	91	35	107	146	100	71	93	55	98	137	77	3	1	-98	0	-3	-82	-3	-2	21	4	7	30
135.414	0	72	92	35	108	146	100	71	95	56	97	138	77	2	1	-98	-1	-4	-83	-3	-2	20	3	7	31
135.537	0	71	91	36	108	144	102	72	93	56	97	137	78	2	1	-96	0	-3	-83	-2	-2	21	4	8	29
135.66	0	71	91	35	107	144	100	71	91	54	97	134	77	2	0	-94	0	-2	-82	-3	-2	20	4	9	30
135.782	0	71	90	35	108	144	101	71	91	54	98	135	76	2	1	-94	0	-2	-82	-3	-1	20	5	10	29
135.905	0	71	90	33	107	145	100	71	90	54	97	135	77	3	2	-95	-1	-1	-83	-2	-2	21	4	9	30
136.028	0	70	90	34	107	144	100	71	91	55	97	136	77	2	1	-96	0	-3	-83	-3	-2	20	4	8	30
136.151	0	71	90	34	107	145	100	70	92	55	98	136	77	1	1	-97	-1	-4	-83	-2	-2	21	3	8	30
136.274	0	70	91	35	109	145	101	71	92	55	97	137	78	2	1	-97	0	-3	-83	-2	-2	21	4	7	31
136.397	0	70	90	36	108	144	101	71	92	55	97	137	76	2	0	-95	0	-3	-83	-3	-1	20	4	7	30
136.52	0	71	90	33	107	145	100	70	91	54	97	134	77	2	1	-94	0	-2	-83	-3	-2	20	4	9	29
136.643	0	70	90	33	107	144	100	71	90	54	97	135	77	3	0	-95	-1	-3	-82	-3	-2	21	3	8	29
136.765	0	70	90	34	108	144	100	71	91	54	97	135	77	3	0	-94	0	-3	-82	-3	-2	20	4	8	29
136.888	0	70	89	35	107	144	101	71	91	54	98	135	77	2	1	-95	0	-3	-82	-3	-1	20	4	8	30
137.011	0	71	90	34	107	144	101	71	91	55	97	135	77	2	1	-94	0	-3	-81	-3	-2	20	4	7	30
137.134	0	70	91	36	108	145	100	71	92	54	98	136	77	1	1	-96	0	-3	-82	-2	-2	21	4	7	31
137.257	0	70	90	34	108	144	101	70	90	55	97	136	77	3	0	-93	-1	-3	-83	-3	-2	20	4	8	29
137.38	0	70	88	33	107	144	101	70	90	53	97	135	76	2	0	-93	0	-2	-82	-2	-2	20	5	9	29
137.503	0	71	89	33	108	144	101	72	91	53	98	135	77	2	1	-93	0	-2	-82	-3	-1	20	4	9	29
137.626	0	72	89	33	107	145	101	71	90	53	98	136	78	2	1	-94	0	-3	-82	-2	-1	20	4	7	30
137.748	0	71	90	34	107	144	101	71	90	54	98	136	77	4	0	-95	0	-3	-82	-2	-2	20	4	8	31
137.871	0	71	90	34	107	146	100	71	91	54	98	137	77	2	0	-96	0	-2	-83	-3	-2	21	4	8	31
137.994	0	71	91	36	108	145	101	71	92	55	98	136	78	4	1	-95	0	-3	-82	-3	-2	20	4	8	30
138.117	0	71	89	34	108	145	101	70	90	52	98	134	77	3	0	-92	0	-1	-83	-3	-1	20	4	10	29
138.24	0	70	89	33	108	145	101	70	89	53	98	134	76	2	1	-92	0	-2	-82	-3	-1	20	4	9	29
138.363	0	71	89	33	107	144	101	70	89	53	97	135	77	2	0	-92	-1	-1	-82	-2	-2	19	4	9	29
138.486	0	70	89	33	108	144	100	71	90	53	98	135	77	3	1	-93	0	-3	-82	-2	-2	19	3	7	29
138.609	0	71	90	35	108	144	99	71	89	54	98	135	77	3	0	-94	0	-3	-82	-3	-2	21	4	6	31
138.732	0	71	90	34	107	146	101	71	91	54	98	136	76	2	1	-95	0	-3	-83	-2	-2	21	4	8	31
138.854	0	71	90	36	107	145	100	71	90	55	98	135	77	3	0	-95	0	-3	-82	-3	-1	20	4	9	30
138.977	0	71	88	34	107	145	100	71	89	52	97	133	76	3	1	-90	-1	-1	-82	-3	-2	19	4	10	29
139.1	0	70	88	33	108	144	100	70	88	51	97	133	76	3	0	-90	0	-1	-81	-3	-2	19	5	10	29
139.223	0	70	88	32	106	143	100	70	88	51	97	133	76	3	0	-90	-1	-1	-81	-3	-2	19	5	9	29
139.346	0	70	89	32	108	142	100	70	88	53	97	134	76	3	0	-91	0	-3	-81	-2	-2	19	4	8	29
139.469	0	70	88	33	107	143	99	70	89	52	97	134	77	2	0	-92	0	-3	-80	-3	-2	19	5	8	30
139.592	0	71	89	33	107	144	100	70	89	52	97	134	77	3	0	-92	0	-3	-81	-3	-2	20	4	8	30
139.715	0	70	90	35	107	144	100	70	89	53	97	136	76	2	1	-94	0	-2	-82	-2	-1	21	4	7	30
139.837	0	70	88	33	108	144	100	70	88	52	97	132	76	2	0	-90	0	-1	-82	-2	-1	20	3	10	28
139.96	0	70	87	32	106	143	99	70	87	51	97	131	76	2	0	-89	0	-1	-80	-2	-1	19	4	10	29
140.083	0	70	87	31	107	142	99	70	87	50	97	130	75	3	1	-89	0	-1	-80	-3	-1	20	4	9	29
140.206	0	69	88	32	106	142	99	70	87	50	97	132	76	3	1	-90	0	-1	-81	-3	-1	19	4	8	28
140.329	0	70	87	32	106	143	99	70	87	51	97	132	75	2	1	-91	0	-1	-80	-3	-1	19	3	9	29
140.452	0	70	88	33	106	142	99	70	87	51	96	133	76	3	0	-91	0	-2	-79	-2	-2	20	4	8	30
140.575	0	70	88	33	107	142	98	69	88	52	97	134	76	3	0	-92	0	-3	-80	-2	-1	20	4	7	31
140.698	0	69	88	35	107	142	99	70	87	51	96	132	77	3	0	-90	-1	-2	-81	-3	-2	20	4	9	28
140.82	0	69	87	32	106	142	100	69	86	50	95	130	76	2	1	-88	0	-1	-81	-2	-2	19	4	10	28
140.943	0	69	86	32	106	141	98	69	85	50	96	130	75	3	0	-88	0	-1	-79	-3	-1	20	4	10	28
141.066	0	70	87	31	106	142	98	69	86	51	96	129	76	2	1	-89	-1	-1	-79	-2	0	18	3	10	28
141.189	0	69	87	32	106	141	98	69	86	50	96	131	74	2	1	-89	0	-1	-79	-2	-1	20	5	9	28
141.312	0	69	87	34	106	141	98	69	87	50	95	131	74	2	1	-90	0	-3	-78	-2	-2	19	4	8	28
141.435	0	69	88	33	106	142	99	69	88	51	96	133	75	2	0	-91	-1	-3	-79	-3	-1	20	5	7	30
141.558	0	69	88	35	105	142	98	69	88	52	96	131	75	2	0	-91	0	-2	-79	-3	-1	19	4	9	29
141.681	0	70	86	32	106	141	99	69	86	50	96	129	74	2	0	-88	0	-1	-80	-1	-2	19	4	9	29
141.804	0	69	86	32	106	140	98	69	85	50	95	130	74	2	0	-89	0	-2	-80	-4	-1	18	4	9	28
141.926	0	70	86	30	106	139	98	70	85	50	95	130	74	2	0	-89	0	-3	-78	-3	-1	19	4	8	28
142.049	0	70	86	32	106	140	98	70	86	50	95	132	74	2	1	-90	0	-3	-78	-3	-2	20	3	7	29
142.172	0	69	88	32	106	140	98	69	86	52	95	131	74	2	1	-91	0	-3	-79	-2	-1	20	3	8	29
142.295	0	70	88	33	105	141	98	69	87	51	96	132	75	2	0	-92	0	-3	-79	-2	-1	20	4	8	29
142.418	0	70	89	35	106	142	98	69	87	51	95	131	76	1	0	-91	-1	-1	-79	-2	-2	20	4	9	29
142.541	0	70	87	32	106	141	98	70	86	50	96	130	75	2	0	-89	0	-2	-79	-2	-1	19	4	9	27
142.664	0	70	87	31	106	141	98	69	86	50	95	130	76	3	0	-88	0	-2	-80	-4	-2	20	5	9	28
142.787	0	69	87	32	105	140	98	69	86	50	95	130	75	1	0	-89	0	-2	-79	-3	-2	19	4	8	29
142.909	0	70	88	32	106	140	98	69	88	50	96	131	75	2	0	-90	0	-3	-78	-2	-1	19	4	8	29
143.032	0	69	88	33	106	141	99	70	87	52	96	132	75	2	0	-91	-1	-3	-79	-2	-1	20	4	8	29
143.155	0	70	88	33	106	141	99	70	88	52	95	132	75	2	1	-91	0	-2	-79	-3	-1	21	4	7	30
143.278	0	69	89	35	106	143	98	70	88	52	96	133	76	2	0	-91	-1	-2	-79	-3	-2	19	5	8	28
143.401	1	69	88	32	106	141	99	70	86	50	96	129	75	3	1	-88	0	-2	-79	-2	-1	19	5	9	28
143.524	0	70	87	32	106	141	99	69	88	50	95	129	75	2	0	-88	0	-1	-79	-2	-1	19	4	10	28
143.647	0	70	87	31	106	140	99	70	87	50	96	130	75	2	1	-88	0	-1	-79	-3	-2	19	4	9	27
143.77	0	69	87	32	106	141	99	69	87	51	96	131	74	3	0	-89	0	-3	-79	-3	-2	19	4	8	28
143.892	0	69	88	33	106	141	98	70	87	51	95	132	75	2	0	-90	0	-2	-78	-3	-2	19	3	8	29
144.015	0	70	89	33	106	142	99	70	89	51	95	133	76	2	0	-91	-1	-3	-79	-2	-2	20	4	8	29
144.138	0	71	89	34	106	142	99	70	89	52	97	133	76	3	1	-91	0	-3	-79	-3	-1	20	3	8	31
144.261	0	70	89	33	106	142	99	70	88	52	95	129	75	3	1	-88	0	-1	-79	-3	-2	19	4	10	28
144.384	0	70	88	32	106	141	99	69	87	50	97	130	75	3	2	-87	-1	-2	-78	-3	-1	19	4	9	27
144.507	0	69	88	32	106	142	99	71	88	50	96	130	75	2	0	-87	0	0	-80	-3	-2	18	4	9	27
144.63	0	70	88	32	106	141	97	70	87	51	95	131	75	3	0	-88	0	-2	-79	-2	-2	19	4	8	28
144.753	0	70	88	32	106	140	99	70	88	50	96	132	75	2	0	-89	0	-3	-78	-3	-1	20	5	8	29
144.876	0	70	88	33	106	141	99	70	89	51	97	131	75	2	0	-90	0	-2	-78	-3	-1	19	4	7	29
144.998	0	71	89	34	106	142	99	71	90	51	97	133	76	1	0	-91	0	-2	-79	-3	-1	20	4	7	30
145.121	0	71	90	35	106	143	100	70	89	51	96	132	76	3	0	-91	0	-2	-79	-2	-1	19	5	8	29
145.244	0	71	89	34	106	141	100	70	89	49	96	132	76	2	0	-88	0	-2	-80	-2	-2	19	4	8	29
145.367	0	71	88	33	105	141	99	70	88	49	97	130	76	2	0	-86	-1	-3	-79	-3	-2	18	4	9	28
145.49	0	71	89	31	106	141	99	70	87	50	96	131	75	3	0	-87	-1	-1	-79	-3	-2	18	4	8	28
145.613	0	70	89	32	107	142	99	70	89	50	96	131	75	2	0	-87	0	-2	-79	-3	-2	19	5	8	29
145.736	0	70	90	33	106	141	99	71	89	51	96	132	75	3	1	-89	-1	-3	-78	-2	-1	19	4	8	29
145.859	0	71	90	33	106	141	99	69	89	52	97	133	76	3	1	-89	0	-3	-78	-2	-2	19	4	8	30
145.981	0	71	91	34	106	142	100	71	91	51	97	133	76	3	0	-91	0	-2	-79	-2	-2	19	4	7	30
146.104	0	71	90	36	107	142	100	71	90	52	97	134	76	2	0	-91	0	-3	-80	-3	-1	20	4	8	30
146.227	0	71	90	32	107	143	99	71	89	51	97	131	77	2	0	-87	0	-1	-79	-2	-2	19	4	10	28
146.35	0	71	89	32	106	142	99	70	89	50	96	133	76	2	0	-86	-1	-3	-79	-2	-3	18	4	8	28
146.473	0	71	90	31	107	141	100	71	90	50	96	133	75	2	0	-87	-1	-3	-78	-2	-1	18	4	7	28
146.596	0	71	90	32	106	141	100	70	90	50	97	133	75	2	0	-89	-1	-3	-79	-3	-2	19	4	7	29
146.719	0	71	91	33	106	142	100	72	91	52	97	134	76	2	0	-89	0	-3	-79	-2	-2	19	4	7	30
146.842	0	70	90	34	107	144	100	71	92	51	97	134	76	3	0	-90	0	-3	-80	-3	-1	19	4	8	30
146.964	0	71	92	34	107	144	99	72	92	53	96	135	77	3	1	-92	0	-3	-80	-2	-1	19	5	8	31
147.087	0	71	92	37	107	142	100	71	92	53	97	135	76	2	0	-89	-1	-3	-81	-3	-2	19	4	8	29
147.21	0	71	91	33	107	143	100	72	92	52	97	135	76	2	1	-90	0	-3	-81	-3	-2	19	4	8	29
147.333	0	71	91	33	107	143	100	72	92	52	98	134	76	3	2	-90	0	-3	-79	-3	-2	19	3	9	29
147.456	0	71	92	34	107	144	100	72	92	52	96	134	76	3	2	-90	-1	-1	-81	-3	-2	20	5	8	29
147.579	0	71	92	33	108	144	100	72	93	53	97	135	76	2	1	-91	0	-3	-81	-3	-2	20	5	7	30
147.702	0	71	93	35	108	144	100	72	94	54	97	136	77	3	1	-92	0	-3	-82	-3	-2	20	4	8	31
147.825	0	72	93	35	108	145	101	72	95	55	97	136	77	3	1	-93	0	-2	-81	-3	-2	20	4	7	31
147.948	0	72	95	37	108	145	101	71	95	55	97	136	76	3	0	-93	0	-3	-82	-3	-1	20	4	7	30
148.07	0	72	93	33	108	144	100	72	96	53	97	135	76	3	1	-91	0	-2	-83	-3	-2	20	5	8	28
148.193	0	72	93	34	109	145	100	71	96	54	97	135	77	3	0	-91	0	-2	-82	-2	-2	19	4	9	29
148.316	0	72	94	34	108	143	101	72	95	54	97	135	77	2	1	-91	0	-3	-82	-3	-2	20	4	8	29
148.439	0	72	95	35	108	144	100	73	95	55	98	136	78	3	1	-92	-1	-4	-82	-2	-2	20	5	8	31
148.562	0	72	95	35	108	145	101	72	96	54	98	136	78	2	1	-93	0	-3	-82	-2	-3	21	5	7	30
148.685	0	73	95	35	108	146	102	72	97	55	98	138	78	2	1	-95	0	-3	-82	-2	-3	21	4	7	30
148.808	0	73	96	38	108	146	101	73	98	55	99	138	78	3	1	-94	0	-2	-83	-4	-2	21	4	8	30
148.931	0	73	95	36	108	146	102	73	96	54	98	134	78	3	1	-91	0	-1	-84	-4	-3	20	4	10	30
149.053	0	73	94	35	108	144	101	74	97	53	98	137	78	2	2	-90	0	-3	-83	-3	-2	19	5	8	29
149.176	0	72	95	34	108	144	101	72	96	54	98	136	78	2	1	-90	0	-3	-81	-3	-2	19	4	7	29
149.299	0	73	95	35	108	145	101	73	96	53	99	137	78	2	0	-92	0	-2	-82	-2	-3	20	4	7	30
149.422	0	73	95	35	109	145	101	73	98	54	99	137	79	2	1	-92	-1	-2	-82	-3	-3	20	4	8	30
149.545	0	73	96	35	108	145	102	74	98	54	98	137	78	3	0	-94	0	-3	-82	-3	-2	20	4	8	31
149.668	0	73	97	36	109	147	101	74	99	56	98	138	78	3	1	-94	0	-3	-82	-3	-2	20	4	7	31
149.791	0	74	96	37	108	146	102	73	99	55	98	137	79	3	2	-92	-1	-3	-83	-3	-2	20	4	8	30
149.914	0	73	96	35	108	144	102	73	98	54	99	137	78	3	1	-90	0	-3	-83	-2	-2	20	5	8	29
150.036	0	73	96	35	108	145	102	73	97	54	99	136	78	3	1	-90	0	-2	-84	-4	-3	20	4	7	29
150.159	0	73	95	35	108	145	101	73	98	53	99	137	78	2	1	-91	0	-2	-82	-3	-2	19	4	8	30
150.282	0	73	97	35	108	145	101	74	99	54	99	138	78	3	1	-93	0	-3	-82	-3	-3	19	4	7	30
150.405	0	73	97	35	108	146	102	74	98	54	99	138	78	2	1	-94	0	-3	-83	-3	-2	21	4	8	31
150.528	0	73	97	36	108	147	101	74	100	55	99	138	78	2	1	-94	0	-3	-83	-3	-3	20	4	8	31
150.651	0	73	98	38	108	147	101	74	100	56	99	139	78	2	1	-94	0	-2	-83	-3	-2	21	4	7	30
150.774	0	73	97	36	108	145	102	74	99	55	99	138	79	3	1	-91	0	-2	-83	-2	-2	20	4	8	30
150.897	0	73	96	34	108	145	101	74	100	54	99	138	78	3	2	-91	0	-3	-83	-3	-3	20	3	7	30
151.02	0	73	97	34	108	145	102	74	100	54	99	137	79	2	1	-91	-1	-3	-83	-3	-2	20	5	7	30
151.142	0	74	98	35	108	146	102	74	100	55	99	138	78	3	1	-93	0	-3	-83	-3	-2	20	5	7	30
151.265	0	74	97	35	109	147	102	74	100	55	98	138	79	3	2	-94	0	-3	-83	-2	-2	21	4	8	30
151.388	0	74	98	36	108	147	103	75	101	56	98	139	79	2	1	-95	-1	-3	-83	-3	-3	20	4	7	31
151.511	0	74	98	37	108	148	102	74	101	57	100	139	79	3	1	-96	0	-3	-84	-3	-3	21	5	8	31
151.634	0	73	98	37	109	146	103	75	100	55	99	138	79	3	2	-92	0	-3	-83	-3	-3	20	5	7	30
151.757	0	74	97	35	107	146	102	75	101	55	99	139	79	2	1	-92	0	-3	-83	-3	-2	20	4	8	30
151.88	0	73	98	35	108	145	102	73	101	55	98	138	79	2	1	-92	0	-2	-84	-3	-2	20	4	7	30
152.003	0	73	98	36	109	147	102	75	101	56	98	139	78	3	1	-94	0	-3	-84	-3	-3	21	5	7	30
152.125	0	74	97	36	108	146	102	74	102	56	99	139	78	3	1	-94	0	-2	-83	-4	-3	20	5	7	31
152.248	0	74	99	36	108	147	102	74	102	56	98	139	79	3	2	-95	0	-3	-83	-3	-1	20	4	8	30
152.371	0	74	99	38	108	146	102	75	102	57	99	140	80	2	2	-96	0	-3	-85	-3	-1	20	4	7	31
152.494	0	73	99	36	109	147	102	75	101	55	98	138	79	3	1	-93	0	-1	-85	-3	-2	20	4	9	30
152.617	0	73	97	35	109	146	103	74	101	56	98	138	79	2	2	-93	0	-3	-84	-3	-2	20	3	8	29
152.74	0	74	98	35	107	146	102	75	101	56	98	138	79	3	2	-93	0	-2	-83	-3	-2	19	4	7	29
152.863	0	74	98	36	108	146	103	74	101	56	98	139	79	3	1	-95	-1	-3	-84	-3	-2	20	4	7	31
152.986	0	72	99	36	108	147	102	74	102	57	98	139	78	3	1	-95	-1	-3	-85	-3	-2	21	4	7	30
153.108	0	73	100	37	107	146	102	75	102	56	98	138	78	3	1	-95	-1	-3	-84	-3	-2	21	5	7	32
153.231	0	74	99	38	108	147	102	74	102	57	99	139	79	3	2	-96	0	-3	-83	-4	-2	21	4	8	31
153.354	0	73	98	37	108	146	102	74	101	56	98	137	79	3	1	-93	0	-2	-84	-3	-2	20	4	9	29
153.477	0	73	98	35	107	145	102	74	101	56	98	138	78	2	1	-92	0	-3	-84	-3	-2	21	4	8	29
153.6	0	73	98	35	107	146	102	74	102	55	98	135	79	3	2	-92	0	-1	-83	-3	-2	19	4	9	29
153.723	0	73	98	36	108	146	101	74	101	56	97	137	79	3	1	-93	0	-2	-83	-3	-2	20	4	8	29
153.846	0	73	98	36	107	145	101	74	102	57	97	138	78	3	1	-96	0	-2	-83	-3	-3	20	4	7	30
153.969	0	72	98	36	108	146	102	74	102	57	98	138	79	3	1	-95	0	-2	-83	-3	-3	20	3	8	30
154.092	0	73	100	37	108	147	102	74	102	57	97	139	79	3	1	-95	0	-3	-83	-3	-2	21	4	8	31
154.214	0	73	98	37	108	145	102	74	100	57	97	138	78	2	1	-94	0	-3	-84	-3	-2	20	4	8	30
154.337	0	73	96	35	107	145	103	73	100	56	98	136	78	2	1	-92	0	-2	-84	-3	-3	20	4	8	29
154.46	0	73	97	35	107	145	102	74	100	55	97	136	79	2	1	-92	-1	-2	-82	-3	-2	20	4	9	29
154.583	0	72	98	35	107	144	101	74	100	56	97	137	78	3	1	-92	0	-3	-82	-3	-3	20	3	8	29
154.706	0	73	97	36	108	144	101	74	100	55	97	137	79	3	1	-94	0	-3	-82	-3	-2	20	3	7	30
154.829	0	73	98	35	107	146	101	74	101	56	98	138	78	2	2	-94	0	-3	-83	-3	-2	21	4	8	32
154.952	0	74	99	37	107	145	101	73	102	57	98	138	78	3	1	-95	-1	-3	-83	-2	-1	20	4	8	30
155.075	0	73	98	38	108	148	102	74	102	57	98	138	77	2	2	-95	0	-2	-83	-3	-3	20	5	8	31
155.197	0	72	97	36	107	146	102	74	100	55	97	134	79	3	1	-92	0	-1	-83	-3	-2	20	4	10	29
155.32	0	73	97	34	107	145	101	73	101	55	97	136	78	2	1	-92	0	-2	-83	-3	-3	19	4	9	30
155.443	0	72	97	35	108	143	102	73	100	55	97	136	78	3	1	-92	0	-3	-82	-2	-3	20	4	8	29
155.566	0	72	97	35	107	144	102	74	101	56	97	136	79	2	1	-93	0	-3	-82	-2	-2	20	4	7	30
155.689	0	73	96	36	107	145	102	75	100	56	97	136	78	2	1	-94	-1	-3	-82	-3	-3	21	5	8	31
155.812	0	72	98	36	107	146	102	74	101	57	97	137	79	3	1	-95	0	-3	-83	-3	-2	20	5	7	31
155.935	0	73	96	36	107	146	102	74	101	56	97	138	79	2	1	-95	0	-2	-83	-2	-3	21	3	8	31
156.058	0	72	97	38	107	145	102	74	100	56	97	137	79	2	2	-94	0	-3	-83	-2	-2	20	3	8	30
156.18	0	73	98	35	107	145	102	73	101	55	98	135	77	3	1	-92	0	-2	-83	-3	-3	19	4	9	29
156.303	0	73	97	35	108	145	103	73	100	56	97	137	78	3	2	-93	0	-3	-82	-3	-2	19	4	7	29
156.426	0	73	96	35	108	145	102	72	100	56	97	137	78	3	1	-94	0	-3	-82	-3	-2	20	4	8	30
156.549	0	72	97	36	107	145	102	74	100	55	98	137	79	3	1	-94	0	-3	-82	-3	-2	20	4	8	31
156.672	0	73	97	36	107	146	102	73	102	56	98	138	78	3	1	-95	-1	-3	-83	-3	-3	20	4	8	30
156.795	0	73	97	36	108	146	102	74	101	57	98	137	79	3	1	-96	0	-3	-82	-3	-2	21	4	7	31
156.918	0	72	97	39	108	146	102	74	102	57	97	138	79	2	2	-95	0	-3	-83	-3	-2	20	4	8	30
157.041	0	73	97	36	107	146	102	74	100	56	98	137	79	3	1	-93	-1	-3	-83	-4	-3	21	4	8	30
157.164	0	72	97	35	108	145	101	74	100	56	97	138	78	3	2	-95	0	-3	-83	-3	-2	20	4	7	29
157.286	0	73	97	35	108	145	102	74	101	56	98	138	79	2	1	-95	0	-3	-83	-3	-2	20	4	7	30
157.409	0	73	98	35	107	146	102	74	101	56	98	139	79	3	2	-95	-1	-3	-82	-3	-2	21	4	7	30
157.532	0	74	98	36	108	147	102	74	101	57	98	139	79	3	0	-96	0	-2	-83	-3	-2	21	4	7	31
157.655	0	73	99	37	107	147	102	74	103	58	99	140	79	2	1	-97	-1	-3	-84	-3	-3	20	4	7	32
157.778	0	73	98	38	108	147	102	74	101	57	97	140	79	2	1	-95	-1	-3	-84	-3	-2	21	4	7	30
157.901	0	73	97	36	108	146	102	74	101	57	98	138	79	3	2	-94	0	-2	-84	-3	-2	20	4	8	30
158.024	0	74	98	35	108	146	103	74	101	56	98	138	79	3	1	-95	0	-2	-83	-2	-2	21	4	7	30
158.147	0	73	97	35	108	146	102	74	102	57	97	138	79	3	1	-96	0	-3	-84	-2	-2	20	4	7	30
158.269	0	74	98	37	108	147	102	74	102	57	99	138	79	3	2	-96	0	-2	-84	-3	-2	21	5	8	31
158.392	0	73	99	37	108	147	102	75	102	58	98	140	80	3	1	-97	0	-3	-84	-3	-2	21	4	7	31
158.515	0	73	98	38	108	147	103	75	103	56	98	140	80	2	2	-97	-1	-3	-84	-2	-3	22	4	7	31
158.638	0	73	98	38	108	146	103	74	101	57	99	138	80	2	1	-94	0	-2	-84	-3	-3	20	4	8	29
158.761	0	73	96	35	108	145	102	74	102	56	98	138	80	2	1	-93	-1	-3	-85	-3	-3	20	5	8	30
158.884	0	73	98	36	108	146	103	74	100	55	98	138	79	3	1	-93	0	-2	-84	-3	-3	20	4	7	30
159.007	0	73	97	36	108	146	102	74	101	56	98	138	78	3	1	-94	0	-3	-83	-3	-2	20	4	7	30
159.13	0	73	98	37	107	145	102	74	102	57	98	138	79	2	1	-96	0	-3	-85	-2	-2	21	4	7	30
159.252	0	73	98	37	108	146	103	74	102	57	97	139	79	2	1	-96	-1	-3	-84	-3	-2	21	4	7	31
159.375	0	73	97	37	108	146	102	74	102	57	98	139	79	2	2	-96	0	-2	-84	-3	-2	21	4	7	32
159.498	0	73	97	36	108	145	102	74	101	55	98	139	79	3	2	-92	0	-3	-84	-3	-2	21	5	8	30
159.621	0	73	97	34	108	146	102	73	100	56	97	138	79	2	1	-93	0	-3	-84	-3	-3	21	4	7	30
159.744	0	73	97	34	108	145	102	74	99	56	99	138	78	3	1	-93	0	-3	-84	-3	-3	19	4	7	30
159.867	0	71	97	36	108	146	102	73	100	56	98	138	78	3	1	-93	0	-3	-83	-2	-2	19	4	8	30
159.99	0	73	97	35	108	145	102	74	100	56	98	138	78	3	1	-95	0	-2	-82	-3	-2	20	4	7	30
160.113	0	73	97	36	108	147	103	74	101	56	98	138	79	3	1	-94	0	-2	-84	-3	-2	21	4	7	30
160.236	0	73	98	38	109	147	103	74	101	57	98	138	79	3	1	-95	0	-3	-84	-2	-2	21	4	8	32
160.358	0	72	97	37	107	145	103	74	100	57	99	138	79	2	1	-91	-1	-2	-84	-2	-3	20	4	7	29
160.481	0	73	96	35	107	145	103	74	100	55	98	137	79	3	2	-91	0	-3	-83	-2	-3	19	4	8	30
160.604	0	73	96	35	107	145	103	74	99	55	98	138	79	2	2	-92	0	-3	-83	-2	-2	20	5	8	30
160.727	0	73	97	35	108	145	102	74	100	56	98	138	80	2	2	-92	0	-2	-83	-3	-3	19	5	8	30
160.85	0	73	96	36	108	146	103	74	100	56	98	138	79	3	1	-93	0	-3	-83	-3	-2	20	5	7	30
160.973	0	73	97	36	107	147	102	74	100	55	98	139	79	3	1	-95	0	-3	-83	-3	-3	20	4	8	31
161.096	0	72	97	38	109	147	102	75	100	57	98	139	79	2	2	-95	0	-3	-83	-3	-2	21	4	7	31
161.219	0	73	96	36	108	146	103	73	100	55	98	138	80	2	2	-92	0	-3	-83	-2	-2	20	3	8	30
161.341	0	73	96	35	108	145	103	74	100	56	98	139	80	3	1	-91	0	-3	-83	-2	-1	19	4	7	30
161.464	0	73	96	35	108	146	103	74	99	55	98	138	80	3	1	-92	0	-3	-84	-3	-2	19	5	8	30
161.587	0	73	96	34	108	147	102	74	100	55	99	139	80	3	1	-92	0	-4	-83	-2	-2	20	4	7	30
161.71	0	74	97	36	108	146	103	74	100	55	98	139	79	3	1	-93	0	-2	-83	-2	-2	20	5	8	30
161.833	0	73	97	36	108	147	104	74	100	56	100	139	80	2	1	-93	0	-3	-83	-3	-3	20	4	7	31
161.956	0	73	97	36	108	148	102	74	102	56	98	141	80	2	2	-95	0	-3	-83	-2	-2	20	4	7	31
162.079	0	73	96	36	110	147	103	74	100	56	99	140	80	3	0	-92	0	-3	-84	-4	-2	19	4	8	31
162.202	0	74	97	35	109	147	103	74	99	55	99	139	80	3	2	-92	0	-4	-83	-3	-2	20	4	8	30
162.324	0	73	96	35	108	147	102	74	100	56	98	139	80	3	1	-92	0	-3	-84	-2	-2	20	4	8	30
162.447	0	73	96	37	108	147	103	73	100	57	99	139	80	3	2	-94	0	-3	-83	-2	-3	20	4	7	31
162.57	0	73	98	35	109	148	103	74	102	56	99	140	80	3	1	-94	0	-3	-85	-3	-2	20	4	8	31
162.693	0	73	97	36	108	149	103	74	102	57	99	140	80	2	1	-94	0	-3	-84	-2	-2	20	4	7	31
162.816	0	73	98	37	109	149	103	73	101	57	99	141	80	3	1	-95	-1	-3	-84	-3	-3	20	4	7	32
162.939	0	73	97	36	108	148	103	74	101	55	99	140	81	3	1	-92	0	-2	-84	-3	-3	19	4	8	30
163.062	0	73	97	35	109	147	103	74	101	56	99	140	80	2	2	-94	-1	-3	-84	-2	-2	20	4	7	30
163.185	0	73	97	36	108	148	103	74	101	57	99	141	79	2	2	-94	0	-2	-85	-3	-3	20	4	8	31
163.308	0	73	97	36	109	148	103	73	101	56	99	141	80	3	2	-95	-1	-3	-85	-3	-2	21	4	8	32
163.43	0	73	97	36	109	149	104	75	102	57	99	141	80	3	1	-96	0	-4	-84	-3	-3	21	4	7	32
163.553	0	73	98	38	108	149	102	74	103	56	100	142	80	3	2	-95	0	-2	-86	-2	-3	21	5	7	31
163.676	0	73	97	36	109	148	104	74	101	57	99	140	81	3	2	-93	0	-3	-85	-3	-2	20	4	8	30
163.799	0	73	97	35	109	147	103	74	100	55	99	141	80	2	3	-93	0	-3	-84	-2	-2	20	4	7	30
163.922	0	73	97	35	108	147	103	74	101	55	98	141	80	2	1	-93	-1	-3	-85	-3	-3	20	4	8	30
164.045	0	72	96	36	108	147	103	74	101	56	98	140	80	2	1	-94	0	-3	-85	-3	-3	20	4	8	31
164.168	0	73	98	36	108	149	103	74	101	56	98	141	80	3	1	-95	0	-3	-85	-4	-3	21	5	7	31
164.291	0	73	97	36	108	148	103	74	101	57	99	141	80	2	1	-96	0	-2	-85	-3	-2	21	4	8	31
164.413	0	72	97	38	109	147	103	74	102	56	99	140	80	3	2	-96	0	-3	-86	-3	-2	21	5	7	30
164.536	0	73	97	36	108	146	103	74	101	55	98	140	80	3	1	-91	0	-3	-84	-3	-3	20	4	8	28
164.659	0	73	95	35	108	147	103	73	100	55	98	140	80	3	1	-91	-1	-3	-84	-3	-2	20	4	8	29
164.782	0	73	95	35	107	146	103	74	101	55	98	139	79	3	1	-91	0	-3	-84	-3	-2	20	4	8	29
164.905	0	73	96	35	108	146	102	73	100	56	99	139	79	2	2	-93	0	-2	-84	-2	-3	20	5	8	30
165.028	0	73	95	35	108	147	102	73	100	56	98	139	80	2	0	-94	0	-3	-84	-2	-2	20	5	8	30
165.151	0	73	96	35	107	147	103	74	100	56	98	139	79	3	2	-94	0	-2	-84	-2	-3	21	4	7	30
165.274	0	73	97	37	108	147	103	73	101	55	97	139	80	2	1	-94	-1	-3	-84	-3	-1	20	5	7	30
165.396	0	73	95	35	106	145	103	73	99	55	97	139	79	2	1	-91	-1	-3	-84	-3	-2	20	4	7	29
165.519	0	72	95	34	108	145	102	73	99	54	98	138	80	3	1	-90	0	-3	-84	-3	-3	19	4	7	29
165.642	0	73	95	35	107	144	103	73	98	54	98	138	79	3	1	-91	0	-3	-83	-3	-3	20	4	8	29
165.765	0	71	95	35	107	145	102	73	99	54	97	137	79	2	1	-92	-1	-2	-83	-3	-1	19	4	8	30
165.888	0	72	96	35	107	145	102	73	99	55	98	137	80	2	1	-94	0	-3	-83	-2	-2	19	4	7	30
166.011	0	72	95	36	107	146	102	74	99	55	97	138	79	2	1	-95	0	-2	-83	-2	-2	20	3	8	31
166.134	0	72	96	37	108	147	102	73	99	55	98	139	79	3	2	-94	0	-3	-83	-2	-1	20	3	7	31
166.257	0	73	96	35	107	145	103	73	99	56	98	137	80	2	1	-91	0	-3	-83	-3	-2	19	5	7	29
166.38	0	73	95	35	107	145	102	73	99	54	98	137	79	2	1	-92	-1	-3	-83	-4	-3	19	4	7	29
166.502	0	73	95	34	108	144	103	74	98	54	97	137	79	4	0	-91	-1	-2	-82	-3	-2	20	3	8	30
166.625	0	72	95	35	107	145	102	73	98	55	97	138	79	3	1	-92	0	-3	-82	-3	-2	20	4	8	30
166.748	0	72	96	35	106	146	101	73	99	55	98	138	80	2	1	-93	0	-3	-83	-3	-2	20	4	8	30
166.871	0	72	95	35	107	146	102	73	99	55	97	138	79	2	1	-94	0	-3	-83	-3	-2	21	4	8	31
166.994	0	73	97	37	108	147	103	74	99	55	98	139	80	3	2	-96	0	-2	-83	-2	-2	21	4	8	30
167.117	0	73	96	36	108	146	102	73	99	56	97	138	79	2	0	-94	0	-3	-83	-3	-2	20	4	8	31
167.24	0	73	95	35	108	145	102	73	99	55	97	137	79	4	1	-92	0	-3	-83	-3	-2	19	4	7	30
167.363	0	73	95	34	108	146	102	73	99	55	98	137	79	2	1	-93	-1	-3	-83	-3	-3	20	4	8	30
167.485	0	73	96	36	107	146	102	74	99	56	97	138	79	3	1	-94	-1	-2	-83	-3	-2	20	5	8	31
167.608	0	72	96	36	107	147	103	73	100	56	98	138	79	2	0	-95	0	-3	-83	-3	-3	20	4	8	31
167.731	0	73	97	36	108	148	103	73	100	56	98	139	79	3	1	-96	0	-3	-83	-3	-2	21	4	8	32
167.854	0	72	97	37	108	147	103	74	100	57	98	140	80	2	1	-96	0	-3	-84	-3	-1	20	4	7	31
167.977	0	73	96	36	108	147	103	73	99	56	98	139	80	3	1	-93	-1	-2	-85	-3	-2	20	4	7	30
168.1	0	72	96	35	107	146	102	73	100	55	99	139	80	3	1	-93	-1	-3	-83	-3	-2	20	5	8	30
168.223	0	72	96	34	108	146	102	74	99	55	98	139	80	3	0	-94	0	-3	-83	-3	-2	21	3	7	29
168.346	0	72	95	35	108	146	103	74	99	56	98	140	80	3	1	-94	0	-3	-84	-4	-2	20	5	7	30
168.468	0	72	96	36	109	147	102	73	100	56	98	139	80	3	1	-95	0	-3	-84	-3	-3	21	3	7	31
168.591	0	73	97	37	108	147	103	73	100	57	98	140	81	2	1	-95	0	-3	-83	-2	-2	21	4	7	31
168.714	0	73	98	37	108	148	103	74	100	56	99	140	80	2	1	-97	0	-3	-85	-3	-2	21	5	8	31
168.837	0	73	97	37	108	146	104	73	99	56	98	139	80	3	2	-93	0	-3	-85	-2	-1	20	4	8	30
168.96	0	73	95	34	107	146	103	73	98	55	99	140	80	3	1	-93	0	-3	-84	-2	-1	20	4	7	29
169.083	0	71	96	34	107	146	103	73	99	55	98	139	80	2	1	-93	-1	-3	-84	-2	-2	20	4	8	30
169.206	0	72	96	33	108	146	102	75	99	56	98	139	80	2	1	-93	0	-2	-84	-3	-2	20	3	7	30
169.329	0	73	96	35	108	146	102	74	100	55	98	139	80	2	1	-94	0	-3	-85	-3	-2	21	4	7	31
169.452	0	73	97	35	108	147	103	73	100	56	98	140	80	3	1	-95	0	-3	-84	-3	-2	21	5	8	32
169.574	0	73	96	36	109	147	103	74	100	57	99	141	80	2	2	-96	0	-2	-84	-3	-2	21	5	7	31
169.697	11	72	97	38	108	147	103	74	100	56	98	140	80	2	1	-94	0	-3	-85	-3	-2	21	4	8	31
169.82	0	72	96	35	108	146	103	74	99	56	98	139	79	1	1	-92	-1	-3	-85	-2	-3	20	4	8	30
169.943	0	73	96	34	108	146	103	73	98	55	98	139	79	2	1	-92	0	-2	-84	-2	-2	20	4	7	30
170.066	0	72	95	34	107	146	102	74	99	55	98	138	80	2	1	-93	0	-3	-83	-3	-2	19	4	7	29
170.189	0	72	96	36	107	146	102	74	99	55	98	139	79	2	1	-95	0	-3	-84	-3	-2	21	4	7	31
170.312	0	72	96	35	107	146	103	74	98	56	98	138	79	3	1	-94	0	-2	-84	-3	-2	20	4	7	30
170.435	0	73	95	36	108	147	101	73	100	56	99	139	80	2	1	-96	0	-3	-84	-4	-2	21	4	8	31
170.557	0	73	97	38	107	147	102	74	101	56	99	139	80	2	1	-96	0	-2	-85	-3	-3	22	4	7	32
170.68	0	73	97	37	109	146	103	72	99	56	98	139	80	3	1	-94	0	-3	-84	-3	-2	20	4	8	30
170.803	0	72	96	35	107	147	102	73	98	56	98	137	79	3	1	-93	-1	-2	-84	-2	-3	20	5	9	30
170.926	0	72	96	36	108	145	102	73	100	56	98	139	80	3	0	-93	0	-2	-84	-3	-2	20	4	8	29
171.049	0	72	96	35	108	147	103	74	98	56	98	139	80	2	1	-95	0	-3	-84	-2	-2	21	4	8	30
171.172	0	73	96	35	107	147	102	73	99	56	99	140	80	3	1	-95	-1	-2	-85	-2	-3	20	4	8	30
171.295	0	72	97	36	108	147	102	74	99	57	97	140	79	2	1	-96	-1	-3	-84	-4	-3	20	5	7	32
171.418	0	73	97	37	107	148	102	74	100	56	98	140	80	2	0	-97	0	-3	-85	-2	-1	22	4	7	31
171.54	0	72	97	38	108	147	102	73	99	57	98	140	79	4	2	-96	-1	-3	-85	-3	-2	20	4	7	30
171.663	0	73	96	35	108	146	103	73	99	57	99	140	80	3	1	-94	0	-2	-85	-3	-3	20	4	7	30
171.786	0	73	96	36	108	147	102	73	99	57	99	140	80	3	1	-94	-1	-2	-85	-2	-2	21	4	8	31
171.909	0	73	96	34	108	146	103	74	99	57	97	139	80	3	1	-96	0	-3	-85	-3	-1	20	4	7	31
[truncated: 1,300 more rows]

## Sheet: Add_info
Time	Marker	Accel_x	Accel_y	Accel_z	Gyro_x	Gyro_y	Gyro_z	Magnet_x	Magnet_y	Magnet_z	battery		ld_gain	pd_gain
[truncated: 2,698 more rows]
