# Supplementary material for: Charitable crowdfunding donation-intention estimation depending on emotional project images using fNIRS-based functional connectivity
Source: PLoS One. 2024 May 8;19(5):e0303144. doi: 10.1371/journal.pone.0303144 (PMC11078340; doi:10.1371/journal.pone.0303144)
Supplement: S1 File — (ZIP) [file pone.0303144.s001.zip › Some donation dataset/negative/subject20.xlsx]

## Sheet: D780
	SNR :	35	35	45	46	46	44	46	39	42	41	45	42	42	45	36
Time	Marker	ch1	ch2	ch3	ch4	ch5	ch6	ch7	ch8	ch9	ch10	ch11	ch12	ch13	ch14	ch15
0.24576	0	658	262	434	332	267	185	227	320	222	261	237	155	221	338	364
0.36864	0	658	262	434	332	267	185	227	320	222	261	237	155	221	338	364
0.49152	0	663	265	436	334	265	186	231	323	230	260	235	158	223	338	359
0.6144	0	667	263	435	334	261	184	231	325	233	259	236	159	225	340	363
0.73728	0	668	264	435	336	261	183	232	327	236	259	236	161	224	342	366
0.86016	0	672	264	435	335	258	183	234	329	238	262	236	161	225	347	371
0.98304	0	672	264	435	336	261	184	236	330	237	261	236	158	223	347	365
1.10592	0	662	261	433	332	255	183	233	329	236	257	234	156	219	343	363
1.2288	0	666	260	432	330	254	182	233	329	236	256	234	156	218	344	363
1.35168	0	662	260	431	332	254	182	233	329	236	257	234	157	219	345	365
1.47456	0	668	261	433	334	255	183	235	330	236	259	235	157	221	346	366
1.59744	0	666	263	435	335	258	183	235	329	239	260	237	159	222	348	372
1.72032	0	674	265	437	338	260	184	237	331	239	263	239	160	224	350	371
1.8432	0	669	264	436	334	260	185	236	331	238	261	236	158	221	348	364
1.96608	0	672	261	432	330	257	183	231	330	237	258	236	158	219	345	361
2.08896	0	669	263	433	330	256	183	231	328	237	256	235	157	219	346	364
2.21184	0	673	263	433	333	254	183	234	329	237	257	236	158	220	346	365
2.33472	0	673	264	436	335	257	183	235	330	239	260	237	159	223	347	370
2.4576	0	679	267	437	336	258	184	237	330	239	261	239	161	224	348	371
2.58048	0	678	269	439	337	261	184	236	330	240	261	240	160	224	350	370
2.70336	0	676	264	435	332	259	184	231	331	238	257	236	158	221	346	361
2.82624	0	672	264	434	330	256	183	231	330	237	257	236	157	220	345	363
2.94912	0	677	264	433	333	257	183	232	330	237	257	237	157	220	346	362
3.072	0	674	264	435	334	254	184	234	330	239	257	237	160	222	346	367
3.19488	0	679	266	437	337	257	184	235	331	239	259	239	160	223	349	369
3.31776	0	677	267	439	339	260	183	237	332	241	261	240	161	224	350	372
3.44064	0	672	267	438	335	260	185	235	332	240	260	241	159	221	347	361
3.56352	0	670	262	433	330	258	184	228	331	238	256	238	157	219	346	363
3.6864	0	673	263	434	330	258	184	230	331	238	256	237	156	221	344	362
3.80928	0	671	264	434	333	255	183	233	333	239	256	239	157	221	345	365
3.93216	0	677	264	435	334	256	183	236	332	239	258	239	158	223	346	367
4.05504	0	677	269	438	336	258	184	235	332	240	259	242	160	224	347	370
4.17792	0	691	275	441	340	262	185	236	333	240	260	243	159	224	346	365
4.3008	0	679	290	418	332	258	184	230	332	238	257	240	155	220	340	360
4.42368	0	673	277	425	332	257	183	229	332	238	255	239	155	219	339	359
4.54656	0	673	267	435	331	257	183	227	331	237	254	240	156	221	340	362
4.66944	0	677	266	434	334	255	182	233	332	238	256	242	157	223	340	365
4.79232	0	691	272	438	338	257	183	234	333	240	258	245	157	228	337	369
4.9152	0	706	274	441	340	259	180	234	331	241	260	249	159	233	335	377
5.03808	0	696	281	433	339	261	182	232	328	240	257	246	157	230	334	372
5.16096	0	689	265	438	335	259	180	226	327	238	253	244	155	228	331	375
5.28384	0	692	271	443	335	259	179	226	332	237	252	248	156	230	329	382
5.40672	0	685	272	446	337	258	178	227	332	237	254	252	156	234	329	390
5.5296	0	693	276	448	340	260	178	227	331	238	253	257	158	240	327	373
5.65248	0	671	284	456	345	264	175	225	328	239	256	265	160	250	324	330
5.77536	0	663	298	453	349	267	175	228	328	240	260	268	162	251	325	336
5.89824	0	686	303	440	341	266	176	223	329	238	257	262	157	244	323	357
6.02112	0	690	303	438	339	263	175	222	327	237	254	260	157	242	321	374
6.144	0	694	303	440	339	265	175	222	328	237	254	260	157	242	323	391
6.26688	0	697	306	441	341	262	177	226	329	238	255	260	159	242	325	391
6.38976	0	698	307	443	344	264	176	229	328	241	256	259	161	242	327	389
6.51264	0	696	307	444	345	266	178	229	326	241	257	260	163	243	329	392
6.63552	0	701	309	447	346	269	178	231	326	241	259	260	162	242	331	390
6.7584	0	689	305	442	341	264	179	226	326	240	255	257	158	239	326	386
6.88128	0	687	303	440	339	265	178	224	325	240	255	256	159	239	327	384
7.00416	0	687	302	441	341	262	178	227	324	241	253	256	159	239	327	390
7.12704	0	698	305	442	342	263	178	228	323	241	253	258	159	245	328	406
7.24992	0	718	309	446	347	266	178	228	326	242	257	269	163	260	329	447
7.3728	0	726	313	450	351	268	176	229	328	243	261	275	164	266	332	462
7.49568	0	718	309	451	347	269	177	225	329	240	257	274	160	264	328	455
7.61856	0	717	306	444	339	264	177	224	329	238	253	269	158	263	327	423
7.74144	0	675	297	447	337	264	177	224	328	239	254	270	160	261	333	427
7.86432	0	591	278	439	338	261	177	226	327	240	254	269	160	262	337	406
7.9872	0	583	257	458	338	262	178	231	327	241	256	269	163	261	340	396
8.11008	0	595	260	460	340	264	180	233	329	242	257	268	165	259	343	395
8.23296	0	607	262	462	343	266	181	238	331	243	259	268	166	258	346	416
8.35584	0	606	260	458	339	267	182	235	332	241	257	266	163	255	344	427
8.47872	0	605	257	453	334	264	182	230	330	241	253	264	163	252	343	431
8.6016	0	609	260	453	334	265	183	231	330	241	254	262	162	252	346	424
8.72448	0	610	261	451	336	262	183	237	330	241	257	258	164	248	348	407
8.84736	0	618	263	451	339	263	186	243	332	242	259	252	165	247	353	398
8.97024	0	609	261	448	341	266	187	245	330	243	260	251	166	246	357	394
9.09312	0	609	258	448	340	269	187	243	330	242	261	251	166	246	356	392
9.216	0	598	253	441	334	263	188	238	329	240	257	249	163	243	354	391
9.33888	0	598	253	441	333	263	186	237	330	240	255	252	163	245	352	397
9.46176	0	600	254	442	334	263	185	237	329	240	253	251	162	247	354	402
9.58464	0	606	254	443	336	261	186	239	331	241	254	252	164	248	354	399
9.70752	0	598	255	444	338	264	186	242	332	241	257	253	165	249	357	384
9.8304	0	600	256	446	340	267	186	243	332	240	257	256	165	250	357	395
9.95328	0	600	254	440	333	264	186	234	332	239	252	252	161	247	349	406
10.0762	0	607	255	438	332	261	186	234	332	239	251	250	160	246	350	403
10.199	0	601	253	439	331	262	186	234	333	239	251	250	161	246	351	403
10.3219	0	599	254	439	334	260	185	237	334	239	252	250	163	246	352	400
10.4448	0	598	254	441	335	260	186	239	332	240	252	251	165	247	353	397
10.5677	0	620	259	440	337	263	185	239	332	241	254	252	166	247	354	407
10.6906	0	681	301	443	353	265	184	234	339	238	252	256	160	247	339	389
10.8134	0	747	329	447	360	265	175	228	331	237	250	259	160	246	318	361
10.9363	0	749	338	442	357	267	173	225	326	238	249	261	160	248	319	370
11.0592	0	748	330	447	354	266	174	225	325	238	252	264	162	253	323	397
11.1821	0	738	326	450	357	267	175	227	322	239	254	270	164	258	325	432
11.305	0	738	327	455	357	270	175	229	325	241	257	272	165	263	328	417
11.4278	0	678	322	453	352	269	176	223	322	238	253	268	161	257	328	340
11.5507	0	641	323	449	347	265	176	222	317	240	251	262	162	247	338	290
11.6736	0	642	331	450	348	266	175	224	312	240	252	261	166	246	364	348
11.7965	0	650	339	456	351	268	175	225	311	240	253	262	169	246	382	358
11.9194	0	661	343	459	354	268	177	229	310	242	255	262	169	247	392	357
12.0422	0	651	341	458	351	267	177	226	311	242	254	260	164	245	389	336
12.1651	0	629	336	454	345	267	178	226	315	242	253	255	161	244	355	292
12.288	0	656	328	449	346	265	180	229	316	242	254	251	163	242	343	334
12.4109	0	701	326	448	347	265	181	230	315	243	254	252	163	244	344	369
12.5338	0	703	327	449	351	265	181	233	317	245	255	254	166	246	345	359
12.6566	0	694	330	450	351	268	182	234	318	245	257	256	166	247	346	346
12.7795	0	691	335	451	347	266	180	227	318	242	253	255	161	245	335	331
12.9024	0	683	330	448	346	263	178	223	322	240	251	254	161	244	335	330
13.0253	0	669	326	449	345	263	179	225	324	240	251	254	162	243	337	336
13.1482	0	661	324	448	347	263	178	229	325	242	252	255	163	244	339	339
13.271	0	667	328	450	348	264	179	229	324	242	253	257	164	246	339	333
13.3939	0	678	331	453	349	267	180	228	323	242	253	258	164	245	337	328
13.5168	0	663	332	447	344	264	179	223	324	239	250	256	161	244	332	319
13.6397	0	667	337	452	344	266	177	222	325	240	251	260	160	244	331	320
13.7626	0	669	334	452	344	264	179	224	318	241	252	255	162	242	330	309
13.8854	0	682	336	451	347	266	179	229	311	244	254	253	164	243	330	309
14.0083	0	683	337	453	349	268	179	230	314	243	256	255	165	245	334	323
14.1312	0	670	335	451	347	266	179	227	322	241	254	255	161	245	332	326
14.2541	0	666	333	446	344	265	179	224	322	240	252	255	161	243	332	323
14.377	0	671	331	446	343	266	178	223	320	240	252	255	161	244	333	324
14.4998	0	672	331	446	345	265	178	225	323	241	253	261	163	250	335	348
14.6227	0	717	334	454	351	267	177	225	331	241	255	275	164	268	336	426
14.7456	0	727	332	456	352	269	177	222	329	241	257	274	163	262	333	434
14.8685	0	740	336	451	347	264	177	218	325	239	251	265	161	253	330	405
14.9914	0	740	340	450	348	264	177	222	326	240	251	263	162	251	333	396
15.1142	0	746	341	451	350	263	178	225	326	241	253	263	163	250	333	388
15.2371	0	750	344	453	352	266	178	225	325	242	254	263	165	251	337	390
15.36	0	762	347	455	354	268	178	226	324	243	256	263	165	252	338	389
15.4829	0	750	349	455	350	268	179	226	325	241	255	262	164	251	335	384
15.6058	0	750	347	451	347	266	178	221	325	241	253	261	162	249	335	384
15.7286	0	763	351	449	351	266	177	223	323	240	252	264	162	252	333	386
15.8515	0	783	355	454	356	265	177	224	323	241	253	265	164	256	333	396
15.9744	0	772	354	455	356	268	177	227	325	243	257	267	166	257	337	403
16.0973	0	771	353	458	357	270	178	229	326	243	258	268	166	257	338	399
16.2202	0	768	347	452	350	265	177	220	326	240	254	267	162	256	333	397
16.343	0	771	346	450	348	264	178	220	324	240	253	266	162	254	335	397
16.4659	0	766	346	451	349	263	179	224	325	240	254	266	163	254	337	400
16.5888	0	768	347	452	351	265	178	227	325	242	255	266	165	253	337	397
16.7117	0	775	348	454	353	266	179	229	322	245	258	265	166	254	340	395
16.8346	0	778	350	454	351	269	181	227	319	244	257	260	165	251	338	385
16.9574	0	764	344	446	345	262	180	226	317	242	256	254	162	246	336	374
17.0803	0	762	342	446	344	263	180	227	316	244	256	252	163	246	338	374
17.2032	0	768	342	443	346	263	180	228	314	245	255	253	163	247	339	375
17.3261	0	768	341	445	348	262	181	230	317	245	254	255	165	249	342	383
17.449	0	757	343	447	351	265	181	231	319	245	256	257	165	250	343	384
17.5718	0	759	341	444	345	267	180	227	322	243	252	256	162	252	340	377
17.6947	0	733	329	441	342	259	178	218	325	238	252	266	161	258	343	415
17.8176	0	726	329	441	343	261	178	222	325	239	251	261	162	252	344	399
17.9405	0	742	336	445	345	262	178	229	324	241	252	255	163	247	342	371
18.0634	0	741	335	447	348	264	178	232	324	242	254	256	166	248	343	370
18.1862	0	749	336	449	350	266	178	233	322	243	256	257	167	249	345	376
18.3091	0	749	337	451	349	270	179	230	322	243	255	256	165	247	344	373
18.432	0	741	336	445	345	265	178	227	323	241	254	255	163	246	342	371
18.5549	0	739	335	447	345	267	178	228	323	243	254	254	165	246	344	371
18.6778	0	746	335	447	346	264	179	230	321	243	254	255	165	247	346	373
18.8006	0	753	338	448	349	265	181	233	318	244	258	254	167	248	347	378
18.9235	0	753	340	451	352	269	180	237	319	247	261	256	169	252	348	384
19.0464	0	750	342	453	352	269	180	236	320	245	261	258	167	250	348	381
19.1693	0	749	341	447	347	266	179	230	321	244	258	256	165	249	347	377
19.2922	0	749	342	447	346	269	180	231	320	245	259	258	167	250	349	380
19.415	0	745	341	447	351	266	180	236	322	245	261	258	169	253	351	384
19.5379	0	747	342	450	353	268	181	237	322	247	262	260	170	255	353	389
19.6608	0	751	344	454	356	271	181	239	321	248	264	262	170	257	355	394
19.7837	0	753	347	455	355	274	181	235	323	245	263	262	169	256	353	394
19.9066	0	745	345	450	350	267	179	231	324	243	262	262	168	255	352	398
20.0294	0	746	344	450	351	269	179	232	323	245	263	261	168	256	353	397
20.1523	0	752	344	450	352	269	181	234	321	246	262	262	170	256	354	393
20.2752	0	761	345	453	356	269	181	237	320	249	265	262	172	257	356	395
20.3981	0	761	348	456	358	273	182	241	321	249	269	263	174	260	358	396
20.521	0	764	349	457	357	274	182	239	321	248	268	262	171	259	358	389
20.6438	0	755	346	451	352	268	183	234	319	248	266	259	171	256	357	387
20.7667	0	760	347	452	353	272	184	234	320	247	266	260	172	258	360	391
20.8896	0	756	346	451	355	271	182	237	321	248	268	261	172	259	361	395
21.0125	0	758	348	453	359	271	184	240	321	251	270	262	174	261	362	396
21.1354	0	764	347	456	360	275	184	240	320	252	271	265	175	263	365	396
21.2582	0	774	352	457	360	277	184	239	321	250	271	264	173	261	364	394
21.3811	0	764	352	456	357	272	182	236	321	250	270	263	173	261	363	394
21.504	0	760	350	455	355	273	183	237	320	252	270	264	174	262	363	394
21.6269	0	771	350	456	359	275	183	237	319	251	271	265	174	263	365	395
21.7498	0	769	353	460	363	274	184	241	322	252	272	266	176	265	367	402
21.8726	0	776	358	463	365	278	185	244	323	252	275	267	175	265	369	399
21.9955	0	781	356	459	360	275	184	238	322	251	271	266	174	264	366	395
22.1184	0	781	355	458	360	277	183	237	321	251	271	267	175	264	368	398
22.2413	0	779	355	459	360	276	184	238	320	252	272	267	175	265	368	405
22.3642	0	781	357	459	366	274	183	243	321	253	275	267	177	267	372	410
22.487	0	791	361	463	365	279	185	243	321	254	276	269	179	269	372	406
22.6099	0	795	364	465	367	282	186	243	322	253	276	270	178	269	374	404
22.7328	0	794	363	461	363	274	185	236	323	251	272	267	174	266	369	403
22.8557	0	788	360	459	362	275	185	238	323	251	273	267	175	267	372	410
22.9786	1	791	361	459	361	275	184	237	323	252	272	268	175	267	373	406
23.1014	0	794	364	461	362	276	184	238	320	253	273	268	177	269	373	405
23.2243	0	801	364	463	366	279	185	240	321	253	276	270	178	271	374	411
23.3472	0	797	364	463	365	279	184	239	320	251	273	268	175	268	371	411
23.4701	0	801	366	459	364	274	183	234	323	250	270	271	174	270	371	410
23.593	0	815	370	463	366	276	181	233	319	250	271	272	172	271	367	413
23.7158	0	809	367	462	365	276	181	234	319	251	271	271	175	271	369	424
23.8387	0	807	367	464	365	277	182	236	320	251	273	271	175	272	369	425
23.9616	0	809	368	466	366	282	183	237	319	252	274	272	176	271	370	418
24.0845	0	813	367	462	364	275	182	233	318	249	271	270	172	268	366	411
24.2074	0	813	366	460	364	272	181	235	319	250	271	269	173	269	367	416
24.3302	0	815	368	461	362	275	182	235	319	250	271	269	174	269	368	415
24.4531	0	820	370	463	364	276	182	236	319	249	273	271	175	269	369	412
24.576	0	827	372	465	367	278	182	238	319	251	273	271	175	270	371	414
24.6989	0	820	370	464	364	277	182	235	319	250	273	268	173	267	368	412
24.8218	0	819	368	460	361	273	182	235	319	249	272	266	172	267	368	414
24.9446	0	817	366	460	361	274	183	234	318	250	273	265	172	267	370	415
25.0675	0	825	364	458	360	273	181	235	316	250	272	265	173	267	369	411
25.1904	0	824	366	459	363	275	182	238	316	251	273	266	174	269	370	418
25.3133	0	824	365	461	366	275	183	242	315	252	276	266	175	269	371	417
25.4362	0	817	364	459	361	274	182	235	317	249	272	266	172	267	369	417
25.559	0	812	364	456	361	271	182	234	318	249	272	265	171	267	372	414
25.6819	0	811	362	453	359	272	182	235	318	250	272	265	171	266	370	415
25.8048	0	815	363	454	361	274	183	237	320	250	273	265	173	267	371	415
25.9277	0	817	364	456	364	273	182	239	319	252	273	267	174	269	373	415
26.0506	0	809	366	458	364	277	183	238	320	251	275	267	174	269	375	415
26.1734	0	803	363	453	360	271	182	236	321	250	272	265	171	266	372	414
26.2963	0	802	363	453	361	270	182	236	322	250	273	265	171	267	372	417
26.4192	0	806	363	453	361	270	182	237	321	250	273	265	173	268	372	415
26.5421	0	810	362	453	361	272	182	237	320	251	274	266	172	269	374	419
26.665	0	812	363	454	364	272	182	240	320	251	276	267	174	270	375	424
26.7878	0	810	364	456	366	274	183	241	323	250	276	268	172	268	374	421
26.9107	0	806	360	451	361	269	182	236	321	249	273	265	169	267	371	413
27.0336	0	803	359	451	360	270	182	235	320	250	272	265	170	267	371	415
27.1565	0	800	357	449	361	270	182	236	321	249	273	265	171	268	372	417
27.2794	0	798	359	452	362	273	182	237	323	251	274	267	172	268	372	422
27.4022	0	797	359	455	363	275	182	237	323	251	275	268	172	268	375	420
27.5251	0	794	357	453	360	271	182	233	322	247	271	265	168	266	371	415
27.648	0	794	354	449	358	266	181	233	323	247	269	264	169	264	370	417
27.7709	0	794	355	448	358	268	181	234	324	247	270	264	169	265	371	422
27.8938	0	793	354	449	359	269	181	234	323	248	269	265	170	266	371	420
28.0166	0	799	355	452	361	272	182	234	323	249	270	266	172	267	374	422
28.1395	0	795	357	454	361	275	182	236	324	249	272	267	172	268	374	424
28.2624	0	793	356	451	359	269	181	232	326	246	268	266	168	265	371	417
28.3853	0	793	356	450	357	266	180	230	327	245	266	266	170	265	371	418
28.5082	0	796	354	448	358	268	179	230	325	246	267	265	169	265	372	418
28.631	0	794	354	450	357	270	180	231	327	246	267	266	171	267	373	423
28.7539	0	800	358	454	361	270	180	235	327	248	269	267	172	267	374	426
28.8768	0	803	360	456	363	272	182	237	325	251	271	269	172	267	375	422
28.9997	0	798	358	452	359	271	180	232	325	247	268	264	170	266	371	416
29.1226	0	799	359	451	357	269	181	233	324	247	269	265	171	266	373	421
29.2454	0	800	359	452	358	270	182	235	322	249	270	265	172	266	374	421
29.3683	0	800	359	454	359	273	182	234	323	249	270	267	173	268	375	424
29.4912	0	808	362	457	360	274	182	235	323	251	272	268	174	270	379	426
29.6141	0	803	363	459	365	276	183	239	324	251	274	268	175	271	380	432
29.737	0	798	359	454	360	271	183	235	326	249	272	266	172	267	377	425
29.8598	0	800	359	452	359	270	182	235	324	249	271	266	173	269	379	426
29.9827	0	805	361	454	360	273	182	234	322	251	271	267	174	269	380	427
30.1056	0	802	363	455	361	273	182	236	325	250	272	270	175	271	383	434
30.2285	0	805	364	457	364	275	183	240	326	251	275	271	176	272	385	435
30.3514	0	809	368	460	366	279	184	238	325	252	274	273	177	273	387	436
30.4742	0	806	365	457	360	272	185	233	325	248	271	269	173	270	382	429
30.5971	0	799	364	453	359	271	183	232	326	249	270	269	173	270	382	435
30.72	0	807	368	455	361	272	181	235	326	248	272	269	173	270	381	428
30.8429	0	814	368	456	361	273	183	235	324	251	272	268	175	271	382	430
30.9658	0	819	367	458	364	274	184	238	323	252	274	269	177	273	385	435
31.0886	0	815	370	459	366	276	184	240	326	252	275	271	176	272	386	438
31.2115	0	811	368	455	362	271	182	233	330	248	272	270	172	271	383	430
31.3344	0	812	365	453	361	270	183	232	328	249	272	270	173	271	383	432
31.4573	0	817	365	453	360	271	182	232	331	248	271	269	172	271	385	436
31.5802	0	811	366	453	360	273	184	234	331	250	271	271	174	272	387	443
31.703	0	813	367	456	362	275	182	237	333	250	275	273	175	273	387	443
31.8259	0	818	368	458	364	277	184	238	332	252	275	273	175	273	389	446
31.9488	0	815	366	455	361	273	184	234	332	248	272	270	173	270	384	447
32.0717	0	802	363	453	361	271	183	234	333	249	270	270	173	272	387	449
32.1946	0	800	361	454	360	271	184	235	332	250	272	271	173	271	386	447
32.3174	0	809	360	452	360	273	183	235	331	249	273	271	174	272	388	452
32.4403	0	813	363	454	362	274	184	237	329	252	275	272	175	274	389	456
32.5632	0	806	364	455	363	276	185	238	332	252	276	274	177	275	391	460
32.6861	0	808	364	455	363	275	185	236	333	250	275	272	174	273	389	449
32.809	0	811	364	451	360	272	183	233	332	249	273	272	173	273	389	452
32.9318	0	814	363	452	361	272	184	235	333	249	273	271	174	272	390	456
33.0547	0	810	363	453	363	274	184	236	335	249	275	273	175	273	391	457
33.1776	0	810	365	455	364	277	183	237	334	251	276	273	176	274	392	458
33.3005	0	816	367	456	366	277	185	239	332	252	277	275	177	275	393	459
33.4234	0	813	364	453	362	275	184	236	333	249	273	274	174	273	391	453
33.5462	0	810	364	452	362	273	184	235	334	249	274	272	174	274	391	456
33.6691	0	809	362	452	362	273	183	237	334	249	274	272	175	273	392	457
33.792	0	812	364	452	363	274	183	236	332	250	275	273	176	274	393	461
33.9149	0	817	365	454	364	277	184	238	332	250	277	273	177	274	395	462
34.0378	0	814	366	456	367	277	185	241	333	251	278	274	178	275	396	464
34.1606	0	803	363	452	361	275	186	236	334	248	273	271	172	272	391	455
34.2835	0	810	362	448	361	271	184	232	333	248	272	270	172	272	390	452
34.4064	0	809	362	447	359	271	183	233	333	247	273	269	173	272	391	455
34.5293	0	808	362	448	360	271	184	236	335	248	274	270	174	272	391	460
34.6522	0	810	364	450	363	274	183	237	333	249	274	271	176	273	392	463
34.775	0	809	364	451	363	276	184	236	333	248	274	270	173	271	391	456
34.8979	0	808	361	446	357	269	183	232	332	246	269	267	170	269	386	453
35.0208	0	804	361	445	357	268	182	233	333	246	270	266	170	268	386	455
35.1437	0	804	359	442	357	268	183	232	332	246	270	266	171	268	386	455
35.2666	0	806	359	443	359	268	182	235	330	247	270	267	171	269	387	453
35.3894	0	807	360	446	359	271	183	235	331	248	272	267	173	270	389	459
35.5123	0	804	361	447	359	274	183	236	332	247	273	268	172	269	387	456
35.6352	0	796	357	443	355	267	182	231	331	245	270	265	169	266	383	450
35.7581	0	795	356	442	355	265	182	230	331	244	268	265	169	266	383	450
35.881	0	794	355	441	355	264	182	231	331	244	269	264	169	266	382	453
36.0038	0	796	357	442	355	268	181	233	332	247	270	266	171	268	383	457
36.1267	0	797	358	444	358	271	181	234	331	247	272	267	172	269	385	454
36.2496	0	804	359	447	359	272	181	235	330	248	272	266	172	269	386	454
36.3725	0	796	358	447	360	271	182	235	331	247	272	266	171	270	386	455
36.4954	0	794	357	442	356	266	181	233	330	246	271	264	170	266	383	451
36.6182	0	795	357	443	356	267	181	233	329	247	270	264	170	267	384	453
36.7411	0	800	357	443	357	268	182	234	328	247	271	265	172	268	385	452
36.864	0	799	360	446	359	271	182	236	328	248	273	266	174	269	386	457
36.9869	0	801	361	448	360	273	182	237	329	249	275	266	174	270	388	460
37.1098	0	804	364	452	364	274	184	240	329	251	277	269	176	271	388	457
37.2326	0	804	362	448	361	271	183	235	329	248	274	267	172	268	386	452
37.3555	0	799	360	446	358	267	181	234	330	246	272	266	172	268	386	455
37.4784	0	802	361	446	359	268	181	235	330	247	273	267	173	270	387	459
37.6013	0	805	364	447	359	270	181	235	329	248	272	267	173	270	388	457
37.7242	0	814	368	451	362	273	182	237	329	248	274	268	175	272	390	459
37.847	0	811	369	454	365	272	182	240	329	250	275	269	177	273	392	464
37.9699	0	815	371	455	365	278	183	239	332	250	277	270	175	272	391	458
38.0928	0	812	368	450	362	272	182	234	330	247	272	268	173	270	389	454
38.2157	0	813	369	450	362	271	182	233	329	247	272	267	175	271	390	456
38.3386	0	815	370	451	363	271	182	236	331	249	272	269	175	271	392	461
38.4614	0	817	371	453	362	273	182	237	332	248	274	269	176	272	391	462
38.5843	0	821	374	456	365	275	183	237	331	250	275	272	179	274	394	464
38.7072	0	831	377	460	367	276	185	239	330	252	276	273	180	277	396	465
38.8301	0	825	377	461	370	280	184	240	332	252	276	273	179	275	396	464
38.953	0	822	374	455	365	274	184	236	332	250	274	271	176	274	393	460
39.0758	0	830	377	457	365	274	183	237	330	249	274	272	177	275	394	459
39.1987	0	833	376	456	365	275	184	236	328	251	274	271	178	275	395	462
39.3216	0	830	378	460	367	277	185	240	329	252	277	272	179	276	395	467
39.4445	0	833	381	463	369	279	184	242	328	253	279	273	181	278	397	468
39.5674	0	840	383	464	371	282	185	242	328	254	280	275	183	278	399	469
39.6902	0	843	383	463	369	280	186	239	327	252	277	273	179	278	397	465
39.8131	0	837	382	461	368	277	184	239	330	252	276	272	180	277	397	469
39.936	0	838	383	462	369	277	184	241	331	252	277	273	180	277	399	468
40.0589	0	843	385	464	370	279	185	240	329	253	277	274	180	279	400	469
40.1818	0	849	385	466	373	280	186	242	329	254	279	276	183	281	402	476
40.3046	0	839	385	468	373	283	186	244	332	254	282	277	185	282	404	481
40.4275	0	838	384	467	371	284	186	242	333	253	280	276	181	281	403	474
40.5504	0	840	381	463	369	277	185	237	331	252	278	275	179	280	402	472
40.6733	0	844	383	462	368	278	185	237	333	250	275	277	179	280	403	475
40.7962	0	833	383	463	368	279	184	238	337	250	276	277	182	280	405	479
40.919	0	835	382	465	371	281	185	239	337	252	278	279	183	282	408	480
41.0419	0	844	383	467	371	282	186	240	333	254	279	279	184	283	408	483
41.1648	0	843	383	465	371	282	187	239	334	252	278	278	182	282	407	481
41.2877	0	829	380	460	369	277	185	236	335	251	276	275	179	281	405	480
41.4106	0	832	379	461	368	278	185	238	335	252	277	275	180	281	406	479
41.5334	0	839	380	460	368	278	186	238	333	252	277	276	182	282	407	482
41.6563	0	841	381	461	371	280	187	241	331	254	278	277	183	284	409	487
41.7792	0	838	382	464	372	283	186	241	334	254	280	278	184	286	411	491
41.9021	0	837	382	465	374	284	186	241	335	254	281	279	184	284	410	486
42.025	0	841	380	459	370	277	185	238	334	251	277	277	181	282	408	483
42.1478	0	844	380	460	370	279	186	237	332	253	276	277	181	283	409	486
42.2707	0	841	381	459	370	278	185	239	333	253	278	277	182	283	409	487
42.3936	0	842	382	461	369	279	186	239	334	254	279	278	182	284	411	487
42.5165	0	852	385	463	373	281	187	240	331	256	280	279	185	286	412	491
42.6394	0	857	386	465	375	285	187	242	332	257	282	280	185	287	413	492
42.7622	0	849	384	463	373	281	187	240	334	253	279	279	182	284	411	488
42.8851	0	850	383	461	373	280	185	240	334	253	280	279	182	286	412	489
43.008	0	856	385	462	373	281	187	241	332	256	279	278	183	286	412	491
43.1309	0	859	385	463	374	282	187	243	331	255	281	279	184	286	413	494
43.2538	0	857	386	465	376	282	188	243	333	256	283	280	185	287	415	497
43.3766	0	855	387	467	378	286	188	244	333	257	283	280	186	289	416	497
43.4995	0	859	385	463	375	281	187	242	332	255	281	279	183	287	412	488
43.6224	0	860	384	462	373	281	187	241	331	255	281	278	183	288	413	495
43.7453	0	857	384	463	374	281	188	243	332	257	281	279	184	287	414	497
43.8682	0	854	385	463	375	283	187	243	331	258	282	279	185	288	416	499
43.991	0	863	387	465	377	283	188	244	331	257	283	282	186	290	418	499
44.1139	0	862	386	466	376	285	188	244	331	257	284	280	185	289	416	499
44.2368	0	857	383	459	374	280	188	240	332	254	281	278	182	287	414	495
44.3597	0	850	383	459	371	278	187	239	331	254	281	277	182	286	414	498
44.4826	0	857	383	458	373	280	187	239	330	256	280	277	182	287	415	495
44.6054	0	860	383	460	374	281	187	241	330	256	281	277	183	288	417	501
44.7283	0	859	385	460	374	282	188	243	331	257	282	279	185	289	417	502
44.8512	0	852	385	461	375	285	188	243	332	254	283	279	184	288	415	499
44.9741	0	857	381	456	372	277	188	237	330	253	278	276	179	285	413	489
45.097	0	857	379	454	371	276	187	238	330	252	278	275	180	285	412	494
45.2198	0	854	379	453	371	275	186	238	332	252	277	275	179	285	411	495
45.3427	0	850	379	454	371	279	187	240	332	253	278	276	181	285	412	499
45.4656	0	857	381	455	372	279	187	239	329	255	278	276	182	287	413	495
45.5885	0	860	382	458	374	282	188	241	329	254	279	277	181	286	412	496
45.7114	0	850	377	452	371	276	186	237	332	250	276	273	177	284	408	491
45.8342	0	849	375	450	369	275	185	237	332	251	275	273	177	282	408	492
45.9571	0	853	375	451	369	275	185	236	331	251	274	273	177	282	408	490
46.08	0	852	376	451	369	275	186	238	330	252	275	273	179	283	408	496
46.2029	0	851	376	453	371	278	186	240	331	253	278	274	180	284	410	501
46.3258	0	853	378	456	373	281	187	240	331	254	278	275	180	284	411	501
46.4486	0	851	376	453	371	278	187	237	331	252	276	273	178	282	407	491
46.5715	0	850	375	451	369	276	185	237	331	251	275	272	178	281	408	496
46.6944	0	847	374	451	369	275	185	238	332	250	275	272	178	281	407	498
46.8173	0	850	376	451	370	277	185	238	331	252	276	273	179	283	409	496
46.9402	0	850	377	454	371	278	188	240	329	253	277	274	181	283	410	500
47.063	0	852	378	456	373	280	186	242	331	254	279	274	181	285	411	504
47.1859	0	850	378	457	374	282	186	242	333	252	279	275	180	284	410	501
47.3088	0	851	376	453	370	276	185	238	332	251	277	275	179	283	410	496
47.4317	0	855	376	454	370	278	187	238	329	253	276	273	180	283	411	499
47.5546	0	852	377	455	372	278	186	240	331	252	278	273	181	285	411	502
47.6774	0	851	378	456	373	279	186	242	332	255	280	275	183	285	413	508
47.8003	0	854	379	459	373	282	187	243	330	255	281	277	184	287	414	508
47.9232	0	854	380	460	375	284	189	244	329	254	280	276	183	285	415	505
48.0461	0	848	377	454	372	277	187	240	331	252	277	275	181	284	412	505
48.169	0	849	377	453	371	277	186	240	332	251	278	273	181	284	412	509
48.2918	0	851	377	453	370	278	186	240	330	253	278	273	180	285	412	505
48.4147	0	848	378	455	373	279	187	242	329	254	278	275	182	286	414	506
48.5376	0	848	379	457	373	279	188	244	330	255	281	275	184	286	416	511
48.6605	0	848	378	457	375	281	188	243	330	254	280	275	182	284	415	504
48.7834	0	845	375	453	370	276	187	240	330	253	278	274	181	283	411	503
48.9062	0	847	375	453	371	276	187	240	328	253	277	272	180	285	412	502
49.0291	0	846	376	452	371	278	186	240	331	252	279	274	181	285	413	509
49.152	11	847	378	455	371	279	188	241	330	255	279	275	184	286	414	508
49.2749	0	852	380	458	374	281	188	243	329	256	281	276	185	287	415	508
49.3978	0	859	381	459	375	283	188	242	329	255	281	276	184	286	414	506
49.5206	0	844	377	454	371	277	187	239	331	253	279	274	181	285	412	508
49.6435	0	849	378	455	371	277	187	241	331	255	278	275	181	286	413	505
49.7664	0	857	379	455	370	277	187	241	330	254	279	275	183	286	414	507
49.8893	0	860	381	456	373	279	187	242	330	254	279	276	184	287	416	514
50.0122	0	852	383	459	374	282	188	242	332	255	282	278	185	288	418	517
50.135	0	854	382	458	374	281	188	241	333	254	279	277	183	286	416	506
50.2579	0	861	382	454	372	278	186	239	331	253	278	276	182	286	415	509
50.3808	0	863	384	456	373	279	188	239	331	254	278	277	182	288	417	509
50.5037	0	861	384	456	373	279	187	241	334	253	279	278	183	287	417	514
50.6266	0	858	385	459	374	280	188	242	332	255	279	279	185	289	419	514
50.7494	0	868	387	461	377	283	188	242	331	256	280	280	185	290	420	517
50.8723	0	866	384	457	374	279	189	239	331	253	277	277	182	287	418	511
50.9952	0	859	382	454	372	278	187	238	334	252	277	277	182	288	418	512
51.1181	0	857	383	454	373	277	186	238	334	252	277	278	181	288	418	512
51.241	0	865	385	455	373	278	186	239	332	254	277	277	183	289	418	518
51.3638	0	868	386	457	374	279	187	240	332	256	279	279	184	291	421	519
51.4867	0	865	386	458	375	280	188	240	335	254	279	278	183	290	419	515
51.6096	0	856	383	453	371	275	187	236	334	251	277	276	180	288	417	512
51.7325	0	862	382	452	370	274	187	235	333	251	275	277	182	287	418	510
51.8554	0	863	382	451	370	276	186	237	333	251	275	276	182	287	418	513
51.9782	0	861	383	453	372	277	187	238	334	252	277	277	183	289	419	516
52.1011	0	855	383	455	373	278	186	237	336	253	276	279	184	290	420	519
52.224	0	859	382	455	373	279	188	236	336	252	275	279	180	287	418	507
52.3469	0	858	378	449	367	273	187	232	336	250	273	276	180	285	414	510
52.4698	0	853	377	449	368	274	186	234	336	250	273	276	179	285	414	511
52.5926	0	852	379	449	368	274	186	233	336	251	272	276	180	285	415	509
52.7155	0	857	379	451	369	275	186	234	335	251	272	277	181	285	416	507
52.8384	0	859	380	453	370	277	186	235	334	253	274	278	182	286	417	515
52.9613	0	855	380	453	372	279	186	237	337	252	275	276	181	285	415	509
53.0842	0	851	377	449	368	273	185	233	336	250	272	275	178	282	413	505
53.207	0	851	376	449	368	274	185	232	333	251	272	275	179	282	413	506
53.3299	0	851	376	448	367	273	185	234	334	250	271	275	180	283	412	508
53.4528	0	848	377	449	368	274	185	235	335	251	273	276	180	284	414	513
53.5757	0	850	377	452	369	277	185	236	334	251	274	277	182	285	416	512
53.6986	0	850	377	453	371	279	186	236	333	252	274	276	181	284	415	508
53.8214	0	845	375	448	367	274	185	233	334	250	271	274	178	283	413	509
53.9443	0	843	374	447	366	273	185	234	334	250	272	274	180	282	414	511
54.0672	0	848	375	447	367	274	185	234	333	251	272	274	180	283	414	505
54.1901	0	852	376	450	368	275	186	235	332	251	274	275	181	284	415	509
54.313	0	850	377	452	369	277	186	237	332	253	275	276	182	284	417	514
54.4358	0	849	378	454	371	280	187	239	331	254	277	277	183	285	417	516
54.5587	0	847	375	449	367	274	186	234	331	251	272	274	180	284	413	505
54.6816	0	846	374	447	366	271	185	234	330	249	271	273	180	282	414	509
54.8045	0	844	375	447	367	274	186	234	330	250	272	273	180	284	414	512
54.9274	0	847	375	449	368	274	185	235	332	250	273	274	182	285	416	518
55.0502	0	851	378	451	369	277	186	237	330	252	275	276	182	286	418	514
55.1731	0	850	379	453	371	278	187	238	330	253	277	277	185	287	419	518
55.296	0	848	378	452	370	277	187	238	332	251	274	275	182	284	417	514
55.4189	0	848	376	449	368	273	186	235	332	250	273	274	179	284	415	510
55.5418	0	851	377	449	368	274	186	236	330	252	274	274	181	284	415	510
55.6646	0	852	378	450	369	276	187	237	329	252	274	275	181	285	416	511
55.7875	0	852	379	452	372	278	187	238	329	254	275	276	182	286	416	517
55.9104	0	853	380	455	372	277	187	240	330	255	277	276	184	287	419	516
56.0333	0	857	383	458	374	282	187	241	329	256	279	278	186	288	418	517
56.1562	0	856	380	455	373	279	188	238	329	254	276	276	181	286	417	511
56.279	0	851	379	454	372	277	187	238	330	253	276	276	182	286	417	514
56.4019	0	853	381	454	371	278	187	239	331	254	277	277	183	286	417	512
56.5248	0	859	381	455	373	280	188	240	329	255	278	277	184	286	417	512
56.6477	0	862	382	458	375	281	187	240	329	255	277	279	185	288	418	518
56.7706	0	854	383	460	377	282	188	243	331	255	281	279	187	289	418	519
56.8934	0	854	382	459	377	284	189	243	331	255	280	279	185	286	418	512
57.0163	0	858	380	456	374	280	188	240	329	254	278	278	184	286	417	511
57.1392	0	860	381	457	374	280	189	241	329	255	279	278	183	286	416	514
57.2621	0	850	381	458	376	281	188	242	330	254	279	278	185	287	416	516
57.385	0	853	382	460	378	281	188	244	330	256	281	279	185	289	418	513
57.5078	0	861	384	462	378	283	187	244	329	257	281	281	188	290	419	517
57.6307	0	861	383	463	377	286	189	243	329	256	281	281	186	288	419	517
57.7536	0	847	380	457	374	281	188	241	331	253	277	276	183	286	416	512
57.8765	0	849	380	457	375	280	188	241	330	255	278	278	183	286	416	509
57.9994	0	856	380	456	375	281	188	241	328	254	278	278	184	288	416	513
58.1222	0	856	381	458	377	282	188	242	329	255	280	277	185	288	416	515
58.2451	0	849	381	461	377	283	189	243	330	256	281	279	187	290	418	519
58.368	0	851	382	462	378	285	189	244	330	255	282	279	186	288	417	514
58.4909	0	854	379	456	374	280	189	238	329	254	278	277	183	287	415	510
58.6138	0	853	378	456	374	280	188	239	328	254	277	278	184	287	415	513
58.7366	0	850	379	457	374	280	188	240	329	254	278	278	183	287	416	515
58.8595	0	849	380	456	374	281	189	241	330	255	279	278	185	287	417	517
58.9824	0	863	384	460	377	282	188	242	329	256	280	280	186	289	418	518
59.1053	0	868	387	463	379	286	189	243	330	256	281	281	187	289	419	517
59.2282	0	864	386	460	376	282	187	241	333	252	277	280	183	287	415	511
59.351	0	863	388	459	377	282	188	239	331	255	277	279	184	288	416	511
59.4739	0	870	386	460	377	282	188	239	329	255	276	279	185	289	416	509
59.5968	0	872	388	460	378	282	188	240	329	255	279	280	186	289	418	515
59.7197	0	870	389	463	379	284	188	243	331	256	281	280	187	289	419	520
59.8426	0	867	390	465	380	286	189	243	332	256	281	282	188	290	418	519
59.9654	0	870	387	461	377	282	189	240	332	254	278	279	185	288	418	512
60.0883	0	870	387	460	376	281	189	239	332	254	278	280	185	288	418	517
60.2112	0	867	386	460	377	282	188	240	333	253	278	281	185	289	419	519
60.3341	0	862	388	462	378	283	188	241	332	256	279	280	186	290	419	521
60.457	0	872	390	464	379	284	188	240	331	255	280	282	188	292	420	517
60.5798	0	873	391	466	381	288	189	244	332	256	281	282	189	291	422	521
60.7027	0	868	388	460	378	282	189	239	335	253	278	280	185	288	418	515
60.8256	0	858	387	458	376	278	187	238	334	252	276	280	185	288	420	516
60.9485	0	868	387	457	377	280	189	238	332	253	276	279	184	288	419	511
61.0714	0	870	387	459	376	281	188	238	333	254	276	280	186	289	420	517
61.1942	0	866	388	460	377	282	188	241	333	255	279	281	187	290	421	520
61.3171	0	865	386	461	379	284	188	241	333	254	279	281	186	290	420	516
61.44	0	863	382	454	373	277	187	235	331	253	274	278	183	286	417	509
61.5629	0	862	381	453	372	276	188	237	331	252	274	276	182	286	417	515
61.6858	0	857	380	453	373	277	187	237	331	253	275	277	183	287	417	515
61.8086	0	857	380	453	374	279	186	239	331	253	276	278	183	287	417	515
61.9315	0	860	380	456	375	280	187	239	328	255	276	279	185	289	418	514
62.0544	0	862	382	457	377	281	187	241	328	254	278	277	185	288	419	518
62.1773	0	854	379	452	373	277	186	236	332	250	274	276	182	285	414	509
62.3002	0	853	376	449	373	273	184	236	330	251	272	274	181	284	413	508
62.423	0	853	376	449	370	274	186	235	329	251	272	274	181	283	414	507
62.5459	0	871	384	453	373	276	186	237	329	251	273	275	181	284	413	508
62.6688	0	866	385	453	374	278	186	238	330	253	275	275	183	285	414	511
62.7917	0	868	384	454	375	278	187	239	329	254	275	276	184	287	414	507
62.9146	0	866	382	453	374	278	186	237	329	252	274	275	181	285	413	504
63.0374	0	864	379	449	372	274	186	235	329	250	272	274	180	284	411	507
63.1603	0	859	378	449	371	275	184	236	332	249	273	274	182	284	412	511
63.2832	0	862	378	450	372	276	185	236	330	251	272	275	183	284	412	507
63.4061	0	865	382	453	372	277	186	236	329	252	273	276	183	285	414	511
63.529	0	863	382	454	374	278	185	238	330	252	276	276	184	286	415	514
63.6518	0	864	382	454	374	279	186	237	332	251	274	276	182	285	414	510
63.7747	0	863	379	448	370	274	184	234	332	250	271	275	181	283	411	503
63.8976	0	862	380	448	371	275	184	234	332	249	271	274	181	284	413	505
64.0205	0	861	379	450	371	275	185	234	332	249	271	275	181	286	414	513
64.1434	0	863	380	452	373	277	183	235	333	251	273	277	184	286	415	515
64.2662	0	866	381	453	374	277	185	236	331	252	273	278	185	287	416	511
64.3891	0	860	379	451	371	278	186	235	330	251	272	275	183	284	415	503
64.512	0	856	375	446	368	272	184	233	330	249	271	273	180	283	412	503
64.6349	0	856	375	447	367	272	185	234	330	249	270	272	180	282	412	502
64.7578	0	856	374	447	368	272	184	235	328	249	271	273	181	282	412	506
64.8806	0	856	375	447	369	273	185	235	327	251	271	273	184	284	414	509
65.0035	0	852	375	449	370	275	184	238	328	252	273	274	184	285	414	515
65.1264	0	856	373	450	372	279	185	239	327	253	276	275	184	285	415	509
65.2493	0	854	373	448	370	275	185	234	328	250	271	274	181	283	412	504
65.3722	0	853	372	445	367	272	185	233	327	251	270	272	180	283	411	505
65.495	0	848	372	446	368	271	185	234	328	250	271	272	181	282	412	509
65.6179	0	853	373	445	368	273	184	235	329	251	271	273	183	283	412	508
65.7408	0	859	375	448	369	273	184	236	327	253	273	275	183	283	414	508
65.8637	0	863	376	450	371	276	185	237	327	253	274	275	185	284	415	513
65.9866	0	855	376	450	370	277	186	237	329	253	274	275	183	284	413	511
66.1094	0	853	374	447	369	271	184	234	330	250	272	273	182	283	412	506
66.2323	0	861	375	447	369	274	184	234	328	251	271	274	183	283	412	505
66.3552	0	864	375	448	369	273	185	234	327	252	272	274	183	283	413	508
66.4781	0	855	377	449	370	275	186	236	329	253	274	275	185	283	414	513
66.601	0	860	379	452	372	276	185	238	329	255	275	277	185	285	414	510
66.7238	0	864	379	453	373	278	185	236	329	252	274	276	184	285	413	507
66.8467	0	863	376	447	369	273	185	234	330	251	271	274	183	282	412	507
66.9696	0	852	377	448	368	273	186	235	331	251	272	275	182	282	413	508
67.0925	0	854	376	447	369	273	185	235	332	251	271	275	183	283	413	506
67.2154	0	862	376	450	370	274	186	237	330	254	272	276	184	284	413	509
67.3382	0	864	379	452	371	277	185	237	329	254	274	277	185	285	416	511
67.4611	0	854	378	452	371	278	187	237	332	253	274	276	185	284	415	509
67.584	0	853	376	447	369	273	185	233	333	251	271	274	181	282	413	500
67.7069	0	860	375	447	368	271	184	232	332	249	270	274	182	281	413	505
67.8298	0	856	374	446	368	273	184	234	331	251	270	274	182	282	413	503
67.9526	0	855	376	447	369	274	185	235	331	252	272	275	184	282	413	506
68.0755	0	855	378	450	371	276	186	236	331	253	272	276	184	283	414	507
68.1984	0	859	377	449	370	275	185	234	331	252	271	274	182	282	412	503
68.3213	0	856	373	445	366	271	184	231	331	249	268	273	179	280	411	501
68.4442	0	850	372	444	366	271	185	231	332	249	268	272	181	280	411	503
68.567	0	846	372	444	366	270	183	232	332	249	268	273	181	280	410	500
68.6899	0	856	373	446	368	273	184	233	329	252	269	273	182	279	410	506
68.8128	0	860	376	447	369	274	185	234	330	253	270	274	184	281	412	505
68.9357	0	857	377	449	370	275	184	234	333	251	270	274	182	280	410	502
69.0586	0	850	374	444	367	270	183	231	332	249	266	271	180	278	407	498
69.1814	0	856	373	445	366	271	183	230	331	250	266	272	181	278	407	497
69.3043	0	857	373	445	366	271	184	231	331	250	266	272	181	278	409	501
69.4272	0	854	374	446	368	272	183	233	333	250	268	273	182	279	409	505
69.5501	0	850	374	448	367	273	185	234	331	252	270	274	184	280	411	507
69.673	0	858	376	450	370	277	184	234	330	252	270	275	183	280	411	502
69.7958	0	856	373	447	368	274	184	233	331	249	266	272	180	278	408	500
69.9187	0	851	373	445	366	271	184	231	333	249	267	272	181	278	407	503
70.0416	0	844	373	446	366	272	184	232	333	250	267	272	181	278	408	503
70.1645	0	853	374	446	367	273	185	232	331	250	266	274	182	278	409	498
70.2874	0	856	374	449	368	274	185	233	331	251	268	273	184	279	410	505
70.4102	0	854	376	451	371	277	186	236	333	252	271	275	185	279	410	505
70.5331	0	854	378	453	371	277	185	235	333	250	268	274	181	278	409	497
70.656	0	854	375	449	367	274	184	232	331	250	267	271	180	277	408	496
70.7789	0	855	376	448	367	272	184	232	331	250	266	270	180	276	406	502
70.9018	0	852	375	449	368	274	184	232	333	249	268	273	181	276	408	501
71.0246	0	854	376	451	369	275	184	234	331	252	268	273	182	278	408	502
71.1475	0	857	377	454	372	278	187	236	330	254	268	274	184	278	409	503
71.2704	0	860	378	455	374	280	186	235	331	249	268	271	180	275	407	498
71.3933	0	858	377	453	372	277	184	234	331	249	266	269	179	274	404	500
71.5162	0	859	376	453	371	276	185	234	330	249	267	270	180	275	404	497
71.639	0	861	378	455	372	277	184	234	330	250	265	270	181	274	405	496
71.7619	0	863	380	456	373	278	185	235	330	252	267	272	181	275	405	500
71.8848	0	865	382	459	374	281	186	237	330	252	269	272	183	276	406	504
72.0077	0	868	384	460	376	283	187	238	330	253	270	274	183	277	405	499
72.1306	0	871	384	463	377	283	188	237	329	250	266	271	180	273	403	493
72.2534	0	869	384	461	376	281	188	236	330	250	267	271	181	273	402	499
72.3763	0	872	385	462	376	282	187	237	330	250	267	270	180	272	402	503
72.4992	0	877	386	463	377	283	187	237	329	251	268	270	180	274	402	499
72.6221	0	878	387	465	378	283	188	238	328	251	270	270	182	275	404	501
72.745	0	879	390	467	381	285	188	241	329	253	270	271	183	275	405	505
72.8678	0	884	391	468	383	288	189	241	330	253	270	271	182	275	403	497
72.9907	0	887	391	468	382	286	189	240	329	251	269	269	181	273	404	499
73.1136	0	887	391	470	383	286	189	241	327	252	269	270	182	273	404	498
73.2365	0	885	394	471	384	288	190	242	328	252	270	270	183	275	405	504
73.3594	0	886	394	471	385	289	190	242	329	254	273	272	185	276	408	504
73.4822	0	891	396	472	388	289	189	243	329	255	275	273	186	279	408	506
73.6051	0	894	396	474	389	292	191	244	328	254	274	273	183	277	407	502
73.728	0	890	396	475	388	290	191	244	330	251	270	271	182	275	405	503
73.8509	0	891	397	474	389	290	190	244	330	253	271	272	182	276	406	502
73.9738	0	898	396	475	389	290	191	244	329	253	271	272	183	276	406	501
74.0966	0	902	397	476	390	292	191	244	329	253	272	272	185	278	408	507
74.2195	0	895	398	477	391	292	191	245	331	254	274	274	186	280	410	509
74.3424	0	896	399	478	391	293	192	246	332	255	275	274	185	278	410	502
74.4653	0	904	400	479	391	294	192	243	330	253	270	273	182	277	408	502
74.5882	0	907	400	478	391	294	192	243	330	254	270	273	183	277	408	504
74.711	0	901	401	479	391	292	192	244	331	254	271	274	184	278	409	507
74.8339	0	902	402	479	392	294	193	244	331	254	273	274	186	279	410	507
74.9568	0	911	403	480	393	295	192	247	331	255	274	275	186	281	411	511
75.0797	0	915	404	481	395	296	193	246	331	254	275	275	186	280	412	509
75.2026	0	909	405	482	395	296	193	245	332	253	273	274	183	278	409	508
75.3254	0	906	405	482	394	296	192	245	332	254	273	274	184	280	411	509
75.4483	0	919	406	483	396	295	193	244	332	254	271	274	185	279	411	509
75.5712	0	921	406	483	396	296	193	245	332	254	273	275	185	280	412	515
75.6941	0	916	407	483	396	296	193	248	333	255	276	275	187	281	413	515
75.817	0	913	408	484	397	297	194	248	333	256	276	276	186	281	413	515
75.9398	0	923	408	485	397	297	194	246	332	254	273	274	183	280	411	507
76.0627	0	923	407	483	397	296	193	245	332	253	271	274	183	280	411	512
76.1856	0	923	409	484	398	297	193	246	333	254	272	273	184	280	411	513
76.3085	0	917	410	484	398	298	193	246	333	255	272	275	185	280	412	515
76.4314	0	927	411	485	398	297	194	247	331	255	273	276	186	282	413	513
76.5542	0	927	410	485	399	300	195	246	332	255	274	277	185	281	413	513
76.6771	0	926	409	485	399	297	193	245	334	252	271	273	182	280	409	508
76.8	0	918	410	485	397	296	194	245	332	253	270	273	183	279	409	509
76.9229	0	930	410	484	398	297	194	244	332	253	269	274	183	280	409	505
77.0458	0	929	410	485	398	297	194	244	333	254	270	274	185	280	410	512
77.1686	0	929	411	486	400	297	194	246	335	254	271	276	185	281	411	513
77.2915	0	922	411	486	400	298	195	246	335	256	274	277	186	280	411	513
77.4144	0	934	413	487	400	300	195	244	333	253	269	276	183	280	409	505
77.5373	0	937	413	486	400	298	194	244	334	252	269	274	183	278	408	511
77.6602	0	935	413	486	399	298	194	244	336	251	269	275	183	279	409	509
77.783	0	935	413	486	400	298	195	245	334	254	269	275	184	279	409	510
77.9059	0	938	413	486	401	298	195	245	334	254	271	275	185	280	411	510
78.0288	0	940	414	487	400	299	194	246	335	255	272	276	187	282	411	516
78.1517	0	937	414	487	402	299	196	246	336	254	271	276	184	280	409	512
78.2746	0	940	413	487	401	297	195	245	336	252	269	275	182	279	407	504
78.3974	0	935	413	486	400	298	196	245	333	253	268	275	182	279	407	506
78.5203	0	940	413	486	400	298	194	245	336	252	269	274	183	279	408	510
78.6432	0	942	413	487	401	300	195	246	337	255	271	275	185	280	409	515
78.7661	0	944	415	488	403	299	195	246	336	255	272	277	186	281	409	512
78.889	0	943	415	489	403	301	196	246	335	255	272	276	185	281	409	509
79.0118	0	944	414	488	403	299	195	245	335	253	269	274	182	278	405	508
79.1347	0	943	414	487	403	299	194	246	336	253	269	273	183	277	405	506
79.2576	0	946	413	487	402	299	194	245	334	253	267	273	182	277	405	505
79.3805	0	945	413	487	402	299	195	245	332	254	269	274	184	278	405	505
79.5034	0	940	414	487	402	300	196	246	334	254	270	274	185	278	406	510
79.6262	0	943	415	488	403	300	196	247	335	255	272	275	185	278	406	506
79.7491	0	948	414	488	403	301	195	245	334	253	268	273	181	275	401	497
79.872	0	946	413	488	403	300	196	245	332	253	266	272	181	274	400	501
79.9949	0	943	413	487	403	299	195	245	334	251	267	272	181	274	399	502
80.1178	0	945	414	487	402	300	195	245	333	254	267	272	182	274	399	500
80.2406	0	953	413	488	403	301	196	246	331	254	269	271	182	272	398	500
80.3635	0	951	412	488	401	299	195	245	331	252	266	269	179	270	395	499
80.4864	0	945	413	487	402	299	196	245	332	252	266	269	179	270	394	499
80.6093	0	942	413	488	402	299	196	246	331	253	267	268	180	270	394	497
80.7322	0	953	413	488	403	300	195	246	330	254	268	270	182	271	394	499
80.855	0	952	412	488	402	301	195	247	330	254	269	270	183	272	396	501
80.9779	0	950	413	488	404	301	195	249	331	254	271	272	185	273	396	503
81.1008	0	941	413	488	404	302	195	250	331	255	273	272	186	273	397	504
81.2237	0	953	413	490	404	302	196	249	330	255	274	274	184	273	397	498
81.3466	0	949	412	488	404	302	196	247	331	252	267	269	179	268	392	492
81.4694	0	946	411	487	404	300	195	247	332	250	267	267	178	266	389	493
81.5923	0	939	409	488	402	300	196	245	330	252	266	267	178	266	388	491
81.7152	0	946	409	488	402	299	195	246	328	252	266	267	180	266	388	488
81.8381	0	947	409	488	403	301	196	247	329	252	267	267	180	266	388	496
81.961	0	944	409	487	403	300	196	247	330	253	269	268	182	268	390	495
82.0838	0	944	409	489	404	302	197	247	331	251	268	268	179	265	386	488
82.2067	0	943	408	488	402	301	196	245	328	250	264	265	177	263	383	483
82.3296	0	945	408	487	401	300	196	246	329	249	263	264	177	261	382	486
82.4525	0	944	408	487	401	299	195	246	329	250	264	263	176	261	382	488
82.5754	0	946	407	487	401	299	195	246	328	251	264	265	178	262	383	486
82.6982	0	940	408	487	402	300	195	246	328	252	266	265	180	264	383	487
82.8211	0	952	412	489	404	302	194	247	328	252	268	266	179	263	384	488
82.944	0	950	409	489	402	300	195	246	330	250	264	265	176	262	380	481
83.0669	0	952	407	487	402	300	195	244	328	249	263	263	176	260	378	481
83.1898	0	948	407	488	401	299	195	244	328	248	262	262	176	260	378	479
83.3126	0	945	407	487	402	298	195	246	329	249	263	261	177	260	379	484
83.4355	0	946	408	487	401	300	195	246	329	250	264	263	177	260	379	482
83.5584	0	953	408	488	402	302	194	247	328	251	265	264	179	261	380	481
83.6813	0	948	406	488	403	300	196	245	329	250	263	264	176	259	378	480
83.8042	0	944	406	486	401	298	194	245	330	247	260	260	172	256	374	477
83.927	0	940	404	486	400	298	196	243	328	248	259	259	173	255	371	472
84.0499	0	951	405	485	400	298	195	243	326	247	258	258	172	254	370	475
84.1728	0	949	404	485	399	297	195	243	327	248	259	259	173	255	372	477
84.2957	0	943	403	486	400	300	194	245	328	249	261	259	175	256	372	477
84.4186	0	941	404	485	402	298	197	246	327	248	261	259	172	253	368	470
84.5414	0	949	402	485	398	297	195	242	325	246	256	255	169	250	363	465
84.6643	0	946	400	484	397	298	195	241	323	245	255	252	168	247	361	467
84.7872	0	942	398	483	396	297	193	242	324	244	254	252	167	247	361	466
84.9101	1	932	397	482	396	296	194	242	322	246	255	252	170	247	361	468
85.033	0	942	396	481	397	297	194	242	320	247	255	253	171	247	363	463
85.1558	0	939	396	483	396	297	194	243	322	246	257	253	172	248	363	469
85.2787	0	937	394	482	397	296	194	242	323	244	254	251	167	245	357	463
85.4016	0	929	392	482	394	294	194	239	321	243	250	249	165	242	352	456
85.5245	0	929	388	480	394	295	193	238	318	243	251	248	164	242	351	454
85.6474	0	929	389	479	392	294	193	239	318	243	251	247	165	241	351	457
85.7702	0	927	388	478	392	293	193	240	320	244	251	248	167	242	353	462
85.8931	0	927	386	479	391	295	191	240	320	245	253	250	168	243	354	460
86.016	0	923	387	480	391	295	193	241	319	245	254	249	169	243	353	457
86.1389	0	923	386	478	389	294	193	238	320	243	249	247	164	240	349	452
86.2618	0	920	382	475	389	292	192	239	318	243	250	246	163	241	347	456
86.3846	0	921	379	474	387	292	190	237	317	243	248	246	164	240	348	453
86.5075	0	915	377	473	386	291	190	238	317	242	249	245	165	241	349	453
86.6304	0	906	377	472	384	291	191	239	318	243	252	246	167	242	351	458
86.7533	0	908	377	474	385	292	191	240	319	245	254	248	167	242	351	457
86.8762	0	912	376	473	384	293	192	238	317	243	250	245	163	240	348	450
86.999	0	903	370	469	381	288	190	236	315	241	247	243	162	238	344	451
87.1219	0	891	365	464	376	288	191	237	316	240	247	243	162	238	344	452
87.2448	0	881	362	461	375	286	189	236	317	241	248	242	163	238	344	450
87.3677	0	889	359	460	373	285	190	237	315	242	249	244	165	238	346	454
87.4906	0	885	359	461	373	287	190	238	315	242	251	245	166	241	348	461
87.6134	0	875	358	461	374	288	191	238	318	241	251	243	163	239	346	453
87.7363	0	865	353	457	370	284	190	234	316	240	246	241	159	235	342	450
87.8592	0	865	348	452	367	282	189	232	315	240	244	238	160	235	341	453
87.9821	0	863	345	449	364	281	189	232	315	239	244	238	160	235	342	451
88.105	0	856	345	450	363	281	188	234	318	240	245	240	161	236	343	457
88.2278	0	846	344	450	363	283	189	236	316	241	248	241	163	238	344	457
88.3507	0	855	345	451	365	282	189	237	316	242	250	243	165	239	346	456
88.4736	0	855	346	451	365	282	190	235	316	239	247	240	160	237	343	451
88.5965	0	848	343	450	362	280	188	234	317	237	245	238	158	234	340	452
88.7194	0	840	341	449	362	279	188	234	316	238	244	238	159	234	339	450
88.8422	0	843	338	447	361	280	187	232	315	238	243	241	158	238	340	450
88.9651	0	843	339	448	362	279	186	233	320	239	246	243	161	239	343	456
89.088	0	841	341	451	362	279	186	235	321	239	248	244	162	241	345	459
89.2109	0	845	342	452	362	282	186	235	322	240	249	245	163	241	347	453
89.3338	0	845	343	451	363	280	186	232	322	236	245	243	160	238	344	448
89.4566	0	845	342	449	361	279	186	231	322	236	244	242	161	238	343	454
89.5795	0	850	344	449	362	278	185	233	323	237	245	242	161	240	344	453
89.7024	0	853	344	449	363	278	186	234	321	239	246	242	162	241	346	451
89.8253	0	851	344	449	361	278	186	235	319	240	247	244	163	243	348	454
89.9482	0	850	345	450	362	279	187	236	321	240	251	245	165	244	349	459
90.071	0	852	344	450	363	280	187	235	321	240	250	245	164	244	349	456
90.1939	0	852	343	448	360	279	187	235	319	238	246	243	161	243	348	456
90.3168	0	852	342	447	361	278	187	235	318	239	246	243	163	244	349	457
90.4397	0	845	342	447	360	276	185	235	320	238	247	244	164	244	350	463
90.5626	0	849	343	447	361	276	184	236	323	238	249	246	166	246	352	461
90.6854	0	860	345	448	362	277	185	237	322	240	250	248	166	248	354	462
90.8083	0	863	345	449	363	280	186	236	324	240	251	248	166	248	355	465
90.9312	0	848	344	446	361	277	185	235	327	237	247	246	163	245	353	459
91.0541	0	847	340	443	359	275	184	234	327	237	247	246	163	246	354	455
91.177	0	854	339	441	357	274	184	232	326	238	246	246	164	247	353	460
91.2998	0	853	340	441	358	273	184	233	327	237	248	247	165	248	356	466
91.4227	0	850	341	442	358	273	185	234	330	239	249	250	167	250	358	466
91.5456	0	847	342	444	358	275	185	235	330	238	250	250	165	249	357	461
91.6685	0	854	340	440	356	273	184	230	330	237	245	247	162	247	353	460
91.7914	0	850	338	437	353	269	184	230	330	235	244	245	161	246	354	457
91.9142	0	844	334	432	350	267	184	229	331	236	243	246	162	246	353	458
92.0371	0	837	333	431	349	267	182	230	330	236	244	246	164	247	355	460
92.16	0	844	333	431	349	268	183	231	328	237	246	248	165	248	357	459
92.2829	0	844	334	431	350	269	182	232	328	238	248	248	165	250	356	460
92.4058	0	837	330	428	347	267	182	230	328	235	244	245	161	246	352	456
92.5286	0	825	326	424	344	263	182	228	328	235	243	244	161	246	352	455
92.6515	0	829	323	421	342	260	180	227	327	235	242	243	160	246	351	453
92.7744	0	825	319	419	341	258	181	228	328	236	243	245	163	247	352	459
92.8973	0	820	319	419	342	261	180	228	329	236	245	246	163	247	353	461
93.0202	0	817	319	418	339	259	180	227	329	235	242	245	160	246	350	452
93.143	0	816	316	415	336	256	179	224	327	234	242	244	161	247	351	453
93.2659	0	809	313	412	334	255	179	225	328	235	242	243	161	246	350	456
93.3888	0	811	313	411	334	256	179	226	328	236	243	246	163	249	352	460
93.5117	0	813	313	412	335	256	178	227	328	238	245	247	165	250	354	458
93.6346	0	809	313	412	335	257	178	228	327	238	248	248	166	251	355	460
93.7574	0	809	314	413	336	257	179	229	328	240	251	252	167	253	358	465
93.8803	0	811	317	416	339	259	179	230	330	238	249	250	165	252	358	460
94.0032	0	806	312	410	333	254	180	225	329	237	244	247	163	250	355	455
94.1261	0	800	309	407	330	253	178	223	329	236	244	247	163	251	357	455
94.249	0	800	307	404	329	250	178	223	329	237	245	248	164	252	358	459
94.3718	0	798	306	403	329	250	177	224	331	237	245	250	165	255	360	464
94.4947	0	793	304	405	329	251	177	224	331	238	248	254	167	262	364	484
94.6176	0	798	305	405	330	253	178	224	331	238	247	252	166	260	363	476
94.7405	0	786	304	402	327	249	178	222	332	236	243	249	163	257	359	471
94.8634	0	784	302	396	324	245	177	222	331	236	244	248	163	256	360	466
94.9862	0	790	300	394	323	246	177	220	329	237	243	247	164	256	361	462
95.1091	0	792	300	393	323	245	176	223	329	238	243	248	165	257	362	467
95.232	0	780	301	395	324	246	176	225	330	239	247	249	166	258	364	469
95.3549	0	784	301	396	325	249	177	224	331	238	248	249	166	258	363	462
95.4778	0	787	299	393	323	246	175	221	329	236	244	247	162	256	360	461
95.6006	0	783	296	389	320	241	176	219	329	235	243	246	163	255	360	464
95.7235	0	776	295	388	320	241	175	220	329	235	244	247	162	256	361	464
95.8464	0	774	295	388	321	243	175	222	331	236	245	248	164	258	362	466
95.9693	0	779	295	388	322	243	174	222	328	238	246	249	166	260	363	469
96.0922	0	782	296	391	325	244	175	224	329	239	247	250	166	260	364	470
96.215	0	778	298	392	323	246	175	221	330	235	244	249	162	257	359	465
96.3379	0	771	297	389	322	241	175	220	330	236	243	247	163	257	359	464
96.4608	0	776	296	387	321	240	174	217	328	236	242	247	162	257	359	462
96.5837	0	779	295	386	320	240	175	220	329	236	244	248	164	258	358	466
96.7066	0	778	297	388	319	243	175	221	329	237	246	249	165	258	359	468
96.8294	0	778	298	389	323	244	176	222	329	238	247	249	164	258	358	465
96.9523	0	778	297	386	322	242	175	219	328	236	243	248	161	257	356	459
97.0752	0	780	296	386	321	241	174	221	328	235	244	247	161	257	356	463
97.1981	0	776	297	387	321	241	173	221	330	236	245	248	162	257	355	464
97.321	0	777	298	388	323	241	175	222	329	237	246	249	164	257	355	463
97.4438	0	786	300	389	326	244	174	224	329	238	247	251	163	259	357	462
97.5667	0	787	301	392	329	244	175	227	328	240	249	250	166	260	357	468
97.6896	0	786	305	395	332	246	176	229	331	240	251	253	165	260	358	470
97.8125	0	786	303	395	327	247	177	224	330	237	246	250	161	256	353	458
97.9354	0	784	303	393	326	245	175	222	328	236	246	249	159	257	353	457
98.0582	0	783	303	393	326	244	175	222	329	236	246	249	160	257	353	463
98.1811	0	783	303	393	326	245	175	223	330	237	247	249	162	258	353	466
98.304	0	785	305	395	329	245	176	226	329	238	248	251	163	259	355	463
98.4269	0	792	306	396	329	249	176	224	329	240	249	252	164	258	356	467
98.5498	0	786	306	397	330	249	176	224	330	237	247	251	161	257	353	463
98.6726	0	785	305	395	328	247	176	222	330	236	245	250	160	256	351	464
98.7955	0	790	307	395	328	246	175	222	330	236	246	249	159	256	352	459
98.9184	0	797	310	397	330	247	174	222	330	236	244	251	162	257	353	464
99.0413	0	791	310	399	330	248	175	223	333	237	246	253	163	259	355	470
99.1642	0	792	309	399	331	249	176	225	333	239	248	254	164	260	356	473
99.287	0	796	310	401	334	250	176	226	332	240	249	255	166	260	357	471
99.4099	0	794	312	402	333	253	177	224	332	238	247	254	163	259	355	465
99.5328	0	789	310	400	331	248	176	221	334	237	246	253	163	258	355	467
99.6557	0	787	307	398	331	247	176	220	335	237	245	253	163	259	355	465
99.7786	0	789	307	397	328	247	176	222	334	238	246	254	163	259	356	466
99.9014	0	786	308	398	329	249	176	222	332	240	248	255	166	261	357	468
100.024	0	784	308	400	329	250	176	225	333	241	249	255	166	262	358	474
100.147	0	782	309	401	334	249	177	229	334	242	252	257	168	261	359	471
100.27	0	787	311	402	332	253	177	224	334	240	248	255	164	260	358	465
100.393	0	788	308	398	329	249	177	222	333	239	247	255	165	261	358	466
100.516	0	783	308	397	329	248	176	223	334	239	248	255	165	261	358	470
100.639	0	780	308	397	328	250	177	224	334	241	250	257	167	263	359	471
100.762	0	786	310	400	332	250	178	226	333	242	251	256	168	263	361	471
100.884	0	792	312	403	333	252	178	229	333	244	253	259	169	265	362	475
101.007	0	783	312	404	336	255	179	230	334	241	253	258	168	265	361	474
101.13	0	779	311	402	331	253	178	225	334	239	250	256	165	262	359	466
101.253	0	781	307	397	328	248	178	223	333	240	249	254	166	262	359	467
101.376	0	780	305	394	326	248	177	222	331	240	250	254	165	262	359	471
101.499	0	772	307	395	327	250	178	226	333	241	252	255	168	263	361	473
101.622	0	776	309	398	330	253	178	227	332	243	255	257	169	265	363	470
101.745	0	783	311	400	333	252	178	229	331	244	255	259	169	266	364	472
101.868	0	783	309	397	330	253	179	224	331	241	251	255	166	263	359	467
101.99	0	770	306	391	326	247	178	223	333	240	251	255	164	263	359	468
102.113	0	770	304	390	326	247	178	222	333	240	251	255	165	264	359	466
102.236	0	778	305	388	325	248	177	222	331	241	250	256	167	264	360	468
102.359	0	788	309	393	327	251	176	224	331	241	253	257	168	265	362	473
102.482	0	776	310	394	330	250	176	227	332	243	254	259	170	266	362	474
102.605	0	781	311	397	334	251	177	229	333	244	257	261	170	266	362	468
102.728	0	787	311	398	330	252	178	224	331	241	252	259	166	265	358	466
102.851	0	789	311	395	328	250	177	223	332	241	250	259	166	265	358	469
102.973	0	791	313	395	329	250	176	224	331	241	252	258	167	266	359	470
103.096	0	792	315	396	328	251	176	225	333	242	253	259	167	267	359	470
103.219	0	802	315	397	332	252	177	227	332	244	254	261	169	267	360	470
103.342	0	806	317	400	335	253	177	228	331	244	255	262	170	269	361	472
103.465	0	800	318	402	336	255	177	231	334	244	257	263	171	268	361	469
103.588	0	798	318	401	333	255	178	225	334	242	253	260	167	267	361	465
103.711	0	802	318	399	332	253	177	225	334	243	254	261	168	267	362	467
103.834	0	803	319	399	332	251	178	224	332	244	254	261	170	268	362	469
103.956	0	798	318	400	332	253	178	227	334	245	255	262	170	270	363	474
104.079	0	797	319	401	334	255	178	229	334	245	258	264	171	270	366	474
104.202	0	804	321	404	335	257	179	228	333	246	259	265	173	272	367	476
104.325	0	799	320	402	334	256	178	226	333	244	256	262	170	270	364	472
104.448	0	793	318	400	331	254	179	225	335	244	256	261	172	271	365	475
104.571	0	791	317	398	333	252	179	226	334	244	255	263	171	271	366	476
104.694	0	795	318	399	332	254	179	226	332	245	257	264	171	272	368	479
104.817	0	796	319	400	333	255	179	229	332	245	259	265	174	274	368	483
104.94	0	793	320	403	337	258	180	231	334	247	261	266	175	274	371	483
105.062	0	789	320	403	335	259	181	227	334	244	258	263	171	273	367	478
105.185	0	791	317	397	331	252	179	223	333	243	254	263	169	272	366	477
105.308	0	789	315	395	330	251	178	224	333	243	255	262	169	272	367	477
105.431	0	785	315	394	329	251	179	225	334	244	256	262	171	272	367	479
105.554	0	782	316	396	331	253	178	225	332	245	258	263	172	273	367	481
105.677	0	789	317	399	332	256	180	227	331	246	258	264	173	273	368	484
105.8	0	786	316	397	333	255	180	224	333	243	255	262	168	271	365	475
105.923	0	780	313	391	328	250	179	223	333	242	254	260	168	270	363	475
106.045	0	775	311	389	326	249	178	221	332	242	253	260	167	269	364	474
106.168	0	785	312	389	327	249	177	222	330	242	253	260	168	271	365	478
106.291	0	786	313	392	327	251	178	225	332	243	255	261	170	272	366	480
106.414	0	781	314	393	328	253	177	225	333	244	257	263	171	273	366	482
106.537	0	775	314	395	328	255	179	225	333	245	257	261	170	271	366	477
106.66	0	778	309	388	324	247	177	220	330	242	252	259	166	270	362	474
106.783	0	776	307	385	323	246	178	219	330	241	253	259	167	270	362	475
106.906	0	772	306	384	322	246	176	220	332	242	253	260	167	270	363	478
107.028	0	766	306	386	323	247	177	221	332	243	254	260	167	271	364	479
107.151	0	771	307	388	323	249	177	222	331	243	255	261	170	272	364	478
107.274	0	774	309	390	326	249	177	224	331	244	257	263	170	272	365	482
107.397	0	767	307	389	325	250	178	222	333	243	255	261	168	270	363	477
107.52	0	760	304	384	322	244	176	220	332	242	253	260	167	270	362	475
107.643	0	764	304	383	320	246	177	219	330	241	253	259	168	269	362	473
107.766	0	768	304	383	320	245	177	220	331	242	254	261	169	270	362	478
107.889	0	765	305	386	320	248	177	223	333	243	256	261	169	270	364	482
108.012	0	761	307	390	324	247	177	225	333	245	257	262	171	271	365	482
108.134	0	769	309	392	326	252	177	225	332	245	258	264	170	272	366	477
108.257	0	767	306	386	320	246	177	220	333	243	254	261	167	269	363	476
108.38	0	762	305	384	319	245	177	220	334	242	255	260	168	270	363	478
108.503	0	758	305	384	320	245	176	221	333	243	254	261	168	271	364	477
108.626	0	765	306	386	319	246	177	221	331	243	255	261	170	271	365	483
108.749	0	768	307	389	322	246	177	224	331	244	257	263	172	273	366	483
108.872	0	763	308	392	326	248	176	228	333	246	259	265	173	273	367	487
108.995	0	757	308	392	323	251	177	222	335	244	257	264	170	272	365	481
109.117	0	760	305	385	318	244	177	218	333	242	253	261	169	271	363	474
109.24	0	759	303	385	318	245	177	219	334	243	254	260	168	270	365	480
109.363	0	756	304	385	317	245	177	220	335	242	254	263	169	271	365	483
109.486	0	753	306	387	321	245	176	222	333	244	256	262	171	272	366	484
109.609	0	759	307	390	323	246	177	226	332	244	257	263	172	273	367	488
109.732	0	762	308	393	324	253	178	225	333	244	258	264	172	273	367	485
109.855	0	753	306	387	319	246	179	219	334	243	255	262	167	270	363	480
109.978	0	747	303	385	318	243	178	219	333	242	254	260	169	269	364	480
110.1	0	753	303	385	317	246	178	219	332	242	253	261	169	270	365	483
110.223	0	753	305	387	318	247	178	221	331	243	255	262	170	271	366	484
110.346	0	750	305	390	322	244	178	225	332	245	256	263	171	272	367	488
110.469	0	748	307	393	324	249	178	227	332	246	259	265	173	273	368	488
110.592	0	755	308	396	325	254	179	226	331	245	259	265	172	273	368	487
110.715	0	751	305	391	320	249	179	221	331	243	254	262	170	271	364	480
110.838	11	748	303	389	319	246	178	222	332	244	255	263	170	272	366	482
110.961	0	745	304	389	318	247	179	222	333	244	256	262	171	271	365	481
111.084	0	752	305	391	323	249	178	223	331	245	257	264	171	272	366	485
111.206	0	755	308	395	324	249	179	227	331	246	258	265	172	274	368	487
111.329	0	751	309	397	326	251	180	228	332	248	260	266	174	274	369	488
111.452	0	751	311	401	329	255	180	231	332	248	261	266	174	275	370	488
111.575	0	752	308	395	322	252	179	224	332	245	258	265	172	273	368	485
111.698	0	754	308	395	322	253	180	224	331	245	258	264	173	273	368	484
111.821	0	752	308	395	321	253	180	225	332	246	258	265	174	273	368	486
111.944	0	749	310	398	325	253	180	227	333	247	260	266	174	274	369	489
112.067	0	755	311	400	327	254	181	229	331	248	260	267	175	276	371	492
112.189	0	757	312	402	331	254	180	231	331	250	263	268	176	277	372	492
112.312	0	753	314	403	329	259	181	230	334	247	262	268	176	275	372	488
112.435	0	749	310	399	324	252	180	226	333	246	260	266	174	275	371	489
112.558	0	756	311	400	324	257	180	226	331	247	260	267	174	276	372	490
112.681	0	756	312	400	325	257	181	226	332	248	260	267	175	277	372	492
112.804	0	755	314	404	329	254	181	231	333	249	262	268	176	278	375	494
112.927	0	754	315	406	332	256	181	232	333	250	265	270	178	279	374	496
113.05	0	760	316	408	331	262	183	230	332	249	265	270	177	279	375	493
113.172	0	758	314	402	326	256	181	226	333	247	260	267	173	276	373	489
113.295	0	753	313	401	324	255	181	225	335	246	260	267	174	276	373	489
113.418	0	759	317	401	325	256	181	225	334	248	259	267	174	276	373	489
113.541	0	768	319	404	326	257	181	228	333	248	260	268	176	277	374	490
113.664	0	768	319	406	330	257	181	229	332	250	262	269	177	279	376	495
113.787	0	763	320	408	330	260	181	231	334	249	263	270	176	278	376	493
113.91	0	758	315	401	325	256	182	225	334	246	259	267	173	276	372	486
114.033	0	763	315	401	325	254	181	224	332	246	258	267	173	276	371	487
114.156	0	763	315	401	323	255	181	224	332	247	258	266	173	276	373	490
114.278	0	760	316	401	324	255	181	226	334	246	259	268	175	278	374	499
114.401	0	769	319	402	328	256	180	229	333	248	261	269	176	278	375	494
114.524	0	777	320	406	331	259	181	229	333	248	262	269	177	279	376	494
114.647	0	774	320	406	328	259	180	225	334	246	259	268	174	277	373	488
114.77	0	769	318	402	325	254	180	223	335	245	258	267	173	276	372	490
114.893	0	768	319	402	325	254	180	223	335	245	258	266	173	277	372	487
115.016	0	774	320	402	324	255	180	224	335	246	257	267	174	277	372	490
115.139	0	777	321	405	327	257	179	225	333	247	259	268	175	278	374	491
115.261	0	774	323	407	330	258	181	228	335	248	261	269	177	277	375	493
115.384	0	774	321	407	331	259	182	228	337	247	260	269	174	277	374	488
115.507	0	776	319	404	326	255	181	223	334	246	257	267	173	276	373	489
115.63	0	775	318	405	325	255	181	226	333	247	257	267	174	276	374	490
115.753	0	772	319	404	326	256	181	226	333	247	259	266	174	277	373	492
115.876	0	769	319	406	329	257	182	228	332	248	261	266	176	277	372	493
115.999	0	776	320	409	331	257	182	231	329	250	263	266	177	277	374	497
116.122	0	779	319	408	332	261	182	231	328	248	263	264	174	277	373	493
116.244	0	767	318	406	328	256	182	228	330	247	259	265	173	276	371	490
116.367	0	769	318	406	328	255	181	228	331	247	260	265	174	276	373	488
116.49	0	774	318	406	327	258	182	227	330	246	259	267	174	277	375	497
116.613	0	778	319	406	328	260	181	227	331	248	261	267	176	279	376	497
116.736	0	778	323	409	333	260	182	230	332	249	263	269	176	279	377	497
116.859	0	772	322	410	330	260	182	228	333	246	261	266	174	278	375	486
116.982	0	776	319	405	327	254	181	224	333	244	257	265	172	276	372	488
117.105	0	776	319	404	326	256	182	223	331	244	258	264	173	276	373	490
117.228	0	766	319	404	325	255	181	225	333	245	258	265	173	276	374	493
117.35	0	768	319	406	329	257	183	227	333	247	260	265	174	276	375	489
117.473	0	777	320	408	331	258	182	229	331	247	260	266	175	277	376	496
117.596	0	776	319	407	328	258	183	225	332	245	258	265	172	276	373	491
117.719	0	763	317	403	324	253	182	223	334	244	257	263	171	275	373	491
117.842	0	762	316	403	324	254	182	223	334	244	257	265	171	274	373	488
117.965	0	770	316	402	324	255	181	224	333	244	257	264	173	277	373	490
118.088	0	771	317	405	326	257	182	224	331	245	258	264	174	277	375	495
118.211	0	761	317	407	328	257	181	227	334	247	260	266	175	278	376	498
118.333	0	764	320	408	330	259	183	228	335	247	260	264	173	276	375	490
118.456	0	768	315	403	325	254	182	223	333	245	257	264	171	276	374	490
118.579	0	771	316	403	325	254	181	224	333	244	257	264	173	276	374	493
118.702	0	759	317	403	325	255	181	224	335	245	258	264	173	276	374	497
118.825	0	763	318	404	327	256	182	227	335	247	259	265	174	277	375	494
118.948	0	770	317	407	328	257	182	228	333	247	261	266	176	278	376	499
119.071	0	770	319	409	330	260	183	228	333	247	261	267	175	278	376	500
119.194	0	756	315	404	325	256	183	224	335	245	258	264	172	276	374	497
119.316	0	757	315	404	325	257	183	224	335	245	258	264	173	277	374	493
119.439	0	764	315	403	325	257	183	224	333	245	258	264	173	277	375	496
119.562	0	766	316	404	326	257	182	226	333	247	259	266	175	278	376	500
119.685	0	765	318	406	330	257	182	230	334	247	261	266	175	280	377	502
119.808	0	768	320	409	333	258	183	231	336	248	262	268	176	280	378	496
119.931	0	770	319	408	329	260	183	224	334	245	259	266	172	277	375	490
120.054	0	767	316	403	325	255	182	224	334	244	257	265	172	276	374	494
120.177	0	758	316	402	324	254	182	224	335	244	257	264	171	276	374	493
120.3	0	763	316	404	325	256	182	224	335	246	258	265	172	275	373	492
120.422	0	768	317	406	326	258	183	225	333	246	259	265	174	278	374	497
120.545	0	769	317	406	331	257	183	230	333	248	261	267	175	278	376	497
120.668	0	765	318	408	330	259	183	228	334	246	260	264	172	276	373	493
120.791	0	759	314	403	324	254	182	223	334	244	257	263	170	274	371	487
120.914	0	764	314	402	324	254	182	224	332	243	255	263	171	273	369	489
121.037	0	765	313	403	324	254	181	223	331	244	256	262	171	274	369	491
121.16	0	761	315	405	325	256	182	226	333	245	258	264	172	275	370	492
121.283	0	763	315	406	331	256	182	230	333	247	259	265	173	274	371	492
121.405	0	769	317	409	332	257	182	230	331	247	261	267	175	276	372	495
121.528	0	772	319	412	333	262	183	231	332	247	262	267	175	275	372	492
121.651	0	766	320	409	327	259	183	226	334	245	258	264	172	273	370	488
121.774	0	763	317	408	326	257	183	225	332	245	258	263	172	272	369	486
121.897	0	767	318	409	325	257	183	224	332	245	257	263	172	273	369	489
122.02	0	770	318	409	326	259	182	225	330	245	258	264	174	273	370	490
122.143	0	766	319	411	332	257	182	230	333	247	260	265	175	274	371	493
122.266	0	763	319	412	333	259	183	231	332	248	262	267	176	275	372	494
122.388	0	771	320	415	336	262	184	233	331	248	263	267	176	275	373	496
122.511	0	770	320	415	330	264	184	228	332	245	259	264	174	274	371	487
122.634	0	767	319	414	330	260	184	228	333	246	260	264	173	273	370	490
122.757	0	760	320	414	328	261	184	228	332	247	260	264	174	273	371	490
122.88	0	768	322	414	331	263	184	228	331	247	260	264	175	274	372	490
123.003	0	771	320	416	336	261	184	233	331	247	261	265	177	275	374	496
123.126	0	771	322	418	338	264	185	235	333	248	265	267	178	277	376	498
123.249	0	766	324	421	341	266	185	237	332	249	267	268	179	277	377	497
123.372	0	774	325	421	338	268	186	233	332	247	262	266	174	275	373	486
123.494	0	774	324	420	335	264	186	232	331	245	261	265	174	274	374	488
123.617	0	772	324	419	336	265	185	231	332	247	261	264	174	274	373	491
123.74	0	774	325	421	335	266	185	231	333	248	262	265	176	275	374	493
123.863	0	777	326	423	337	269	185	232	331	249	262	268	177	276	375	490
123.986	0	785	329	425	343	268	187	236	331	250	265	268	179	278	377	497
124.109	0	785	332	427	345	270	186	238	334	249	267	269	179	277	378	495
124.232	0	788	332	427	341	271	187	234	334	248	262	268	176	276	375	491
124.355	0	794	334	425	342	270	186	232	332	247	261	267	177	276	374	486
124.477	0	797	332	427	342	270	186	232	332	248	263	267	176	276	374	490
124.6	0	793	333	427	342	270	186	234	334	248	264	267	177	277	376	492
124.723	0	794	334	428	343	272	186	235	333	250	265	269	179	278	377	493
124.846	0	799	335	430	344	274	188	235	332	251	265	270	181	278	378	492
124.969	0	801	337	431	346	276	187	236	334	249	266	269	178	278	377	495
125.092	0	796	336	430	345	272	188	235	335	248	263	267	176	276	375	491
125.215	0	795	334	429	343	270	187	235	334	249	263	267	177	277	376	490
125.338	0	792	334	429	342	271	187	234	333	249	263	266	177	278	377	492
125.46	0	790	333	428	343	272	188	236	334	250	264	268	179	278	378	498
125.583	0	785	332	431	345	273	187	238	334	251	266	269	180	279	380	502
125.706	0	782	331	431	347	277	189	238	334	253	269	271	181	280	381	500
125.829	0	783	332	432	347	275	188	236	333	249	265	268	177	277	377	491
125.952	0	782	331	430	343	271	188	234	334	248	263	267	177	277	377	494
126.075	0	780	331	428	343	271	188	234	335	249	264	267	177	278	377	497
126.198	0	784	330	426	342	269	187	234	332	250	263	267	176	278	378	495
126.321	0	787	332	427	343	270	187	235	331	250	264	268	179	278	377	493
126.444	0	789	332	430	346	273	189	236	331	251	266	269	180	280	380	500
126.566	0	786	334	430	346	275	189	236	333	250	266	268	177	279	376	496
126.689	0	785	331	426	342	269	187	234	331	248	262	265	175	277	375	492
126.812	0	783	330	424	342	267	187	232	330	248	261	265	176	277	376	491
126.935	0	784	328	424	340	267	187	232	331	249	262	265	176	276	375	495
127.058	0	785	329	424	341	269	186	234	332	249	264	266	178	278	377	499
127.181	0	789	330	425	342	270	188	235	330	250	265	268	178	280	378	496
127.304	0	794	331	427	344	273	189	235	328	252	267	268	178	279	379	498
127.427	0	787	330	426	345	271	188	234	332	249	263	267	175	278	376	492
127.549	0	786	328	422	341	267	188	231	332	248	263	265	176	276	376	496
127.672	0	790	329	421	339	267	186	231	331	248	261	266	176	276	376	489
127.795	0	797	330	422	339	266	186	231	329	248	261	267	176	278	376	494
127.918	0	792	330	423	341	270	188	233	330	249	264	266	177	277	377	498
128.041	0	789	329	421	339	266	187	231	331	248	261	265	176	277	374	495
128.164	0	791	329	420	338	265	187	231	330	248	262	266	175	277	376	492
128.287	0	789	328	420	339	266	186	230	329	249	261	265	176	278	376	495
128.41	0	788	328	421	341	267	187	233	329	250	262	266	178	278	377	500
128.532	0	788	328	423	341	269	186	234	330	251	265	267	179	279	379	506
128.655	0	791	330	425	346	269	188	236	328	252	266	268	180	280	379	502
128.778	0	794	333	426	346	271	188	236	327	252	268	270	181	282	381	503
128.901	0	794	333	428	345	272	188	233	330	248	265	266	176	278	377	494
129.024	0	792	331	423	342	267	188	232	329	247	262	264	174	277	374	490
129.147	0	793	329	421	341	265	187	231	328	247	259	263	174	275	374	491
129.27	0	792	329	421	340	266	187	231	327	247	259	263	175	275	374	491
129.393	0	791	329	421	341	267	187	232	327	248	260	263	176	276	374	497
129.516	0	795	331	424	342	267	186	233	328	248	262	265	177	277	375	495
129.638	0	796	332	424	343	269	188	232	328	247	261	263	173	274	373	488
129.761	0	799	331	423	343	266	186	231	327	245	256	261	173	272	369	483
129.884	0	798	331	422	340	266	186	229	328	244	257	259	171	272	370	488
130.007	0	799	330	421	340	264	186	230	329	245	257	258	172	272	368	484
130.13	0	801	331	422	341	265	186	231	328	246	257	260	173	272	369	487
130.253	0	802	332	423	343	267	186	231	327	246	259	261	173	272	369	487
130.376	0	800	332	424	344	269	187	232	328	247	261	261	173	272	370	488
130.499	0	801	333	424	344	267	186	231	330	244	257	259	170	270	366	480
130.621	0	801	330	421	341	264	185	228	329	243	255	258	170	269	365	482
130.744	0	801	330	420	341	264	186	230	327	244	255	258	170	269	365	480
130.867	0	799	330	420	340	263	185	231	329	244	257	258	171	269	366	485
130.99	0	800	330	422	342	266	185	231	329	245	259	259	172	270	366	484
131.113	0	803	331	423	343	267	187	230	327	246	259	259	173	271	367	484
131.236	0	801	331	423	343	266	186	230	327	243	255	257	169	268	364	477
131.359	0	799	328	420	340	263	185	229	328	242	255	256	169	268	363	479
131.482	0	796	328	420	339	264	185	230	329	242	255	255	169	268	363	477
131.604	0	798	328	419	340	264	185	229	327	244	256	256	171	268	364	478
131.727	0	804	329	421	341	266	185	231	327	245	257	257	172	269	365	480
131.85	0	797	330	423	343	268	186	232	327	245	258	258	172	270	367	486
131.973	0	799	330	424	344	268	186	231	328	243	256	258	170	267	364	474
132.096	0	801	328	420	342	264	185	228	326	242	253	255	168	267	361	470
132.219	0	805	328	418	340	262	185	226	326	241	253	255	168	266	361	473
132.342	0	796	328	418	342	261	184	230	327	241	252	254	168	266	362	477
132.465	0	797	330	419	342	263	184	229	329	243	255	255	170	267	363	476
132.588	0	804	330	421	342	266	185	231	327	243	255	257	171	268	365	477
132.71	0	809	331	423	345	269	186	231	327	243	255	256	170	268	363	476
132.833	0	799	331	421	342	265	185	228	329	241	252	255	167	265	361	473
132.956	0	801	331	419	341	262	185	227	328	241	251	255	168	265	361	471
133.079	0	809	331	419	341	263	185	227	327	241	251	254	169	266	361	470
133.202	0	812	332	420	342	263	184	228	327	242	252	256	170	267	362	475
133.325	0	802	332	421	344	267	186	230	328	243	253	256	170	266	362	475
133.448	0	805	332	421	343	265	184	229	328	241	251	256	169	264	360	469
133.571	0	812	332	422	343	265	185	229	327	242	252	255	169	266	361	472
133.693	0	812	332	422	343	263	184	229	327	242	251	255	170	266	361	477
133.816	0	801	332	424	343	266	185	230	329	243	254	257	172	267	363	480
133.939	0	805	332	425	347	267	185	232	329	244	256	259	172	267	364	478
134.062	0	813	334	427	348	268	186	234	326	247	258	259	174	270	366	483
134.185	0	817	335	429	349	270	187	234	327	249	260	262	176	270	368	484
134.308	0	809	337	430	354	273	187	236	329	247	261	261	175	270	368	484
134.431	0	812	338	430	351	270	187	234	329	244	257	259	171	269	365	473
134.554	0	819	338	430	349	269	186	233	328	244	256	259	172	268	364	478
134.676	0	820	338	429	349	269	187	231	328	244	256	259	173	269	366	478
134.799	0	813	339	431	350	270	186	233	330	245	258	259	173	270	367	481
134.922	0	816	339	432	353	271	187	236	330	246	259	262	175	270	368	481
135.045	0	825	341	433	351	273	188	234	328	248	260	264	176	272	369	485
135.168	0	827	341	434	354	273	189	234	331	245	258	261	173	270	367	479
135.291	0	820	340	432	353	270	188	233	332	244	257	261	173	269	367	479
135.414	0	819	341	433	352	271	188	233	331	244	257	261	173	270	366	480
135.537	0	828	342	434	353	271	188	233	329	246	257	261	174	271	368	482
135.66	0	830	343	435	354	272	189	235	329	248	260	263	176	273	369	484
135.782	0	828	344	437	354	273	189	236	330	248	261	264	177	273	371	487
135.905	0	825	346	438	357	275	189	238	331	249	264	265	177	274	371	484
136.028	0	835	346	437	357	275	189	235	330	246	258	263	174	272	367	477
136.151	0	835	346	437	356	274	189	234	331	245	259	262	174	271	368	481
136.274	0	833	347	437	356	272	189	235	333	246	259	262	175	271	370	483
136.397	0	838	352	439	358	275	189	235	332	248	260	265	176	273	370	484
136.52	0	853	354	441	359	276	189	236	330	250	262	265	177	275	372	485
136.643	0	854	354	442	360	277	190	237	329	251	263	267	180	275	373	487
136.765	0	850	354	443	361	278	190	237	333	248	262	265	176	274	371	483
136.888	0	844	353	441	359	276	189	235	332	247	260	264	175	274	371	485
137.011	0	851	353	441	359	274	189	237	330	247	260	266	176	275	370	481
137.134	0	854	353	443	359	276	191	236	330	249	260	264	177	275	372	486
137.257	0	851	353	442	361	277	190	238	331	250	263	265	179	276	373	490
137.38	0	844	354	445	362	278	192	238	330	252	264	267	180	278	375	492
137.503	0	856	355	444	363	280	191	239	331	250	264	268	179	277	374	483
137.626	0	856	357	444	362	277	190	238	332	247	261	266	176	276	372	483
137.748	0	854	356	443	361	277	190	236	332	248	261	265	177	276	372	485
137.871	0	853	354	442	362	276	189	237	332	248	262	265	177	276	373	484
137.994	0	857	355	443	362	278	192	237	330	251	262	267	178	277	374	484
138.117	0	859	356	444	362	279	191	238	329	251	264	268	180	278	375	491
138.24	0	855	357	445	364	279	192	240	331	251	265	269	180	278	376	489
138.363	0	857	357	443	363	278	190	236	332	247	261	265	176	276	374	482
138.486	0	856	355	441	361	276	190	235	330	247	260	265	176	276	373	484
138.609	0	854	353	441	361	275	190	236	330	248	260	265	177	277	373	488
138.732	0	852	354	441	361	277	191	237	332	249	263	266	178	277	375	493
138.854	0	854	354	442	362	279	190	239	330	250	264	268	180	279	376	492
138.977	0	855	355	443	364	278	191	238	329	252	265	268	182	279	377	490
139.1	0	855	355	443	364	279	191	239	329	249	263	266	177	278	373	490
139.223	0	852	353	441	362	275	190	237	332	248	261	266	176	277	373	489
139.346	0	861	355	440	361	275	190	236	331	250	260	266	178	277	372	482
139.469	0	863	358	440	361	274	191	235	329	250	261	267	177	278	375	488
139.592	0	864	359	442	363	277	189	238	331	250	262	268	179	279	374	492
139.715	0	863	358	442	362	277	190	237	332	251	264	269	181	280	377	495
139.837	0	865	358	443	364	278	190	238	332	251	265	270	180	281	376	489
139.96	0	860	355	440	361	277	189	234	332	248	261	268	177	278	374	486
140.083	0	856	354	439	360	276	189	235	333	249	261	267	178	279	375	491
140.206	0	854	351	436	359	274	189	236	333	249	263	268	179	279	375	490
140.329	0	855	351	437	359	274	190	237	331	251	263	269	181	280	377	493
140.452	0	853	350	438	360	276	191	237	330	252	264	270	181	280	379	492
140.575	0	851	350	437	360	275	190	237	332	248	263	267	178	279	375	489
140.698	0	853	350	436	358	273	189	237	332	250	263	268	178	280	376	488
140.82	0	852	350	435	359	274	190	235	330	250	262	268	179	279	376	488
140.943	0	853	348	435	359	274	190	236	330	251	264	268	180	280	378	492
141.066	0	846	350	437	360	274	189	237	331	251	265	269	179	280	378	494
141.189	0	845	348	437	359	275	190	237	332	251	265	269	181	280	379	493
141.312	0	851	350	438	360	276	189	238	332	252	266	270	181	281	380	493
141.435	0	854	351	438	361	276	190	238	330	253	267	272	182	284	382	498
141.558	0	843	351	439	361	277	191	239	333	253	269	273	185	284	384	503
141.681	0	847	353	441	362	279	191	241	333	255	271	274	186	286	385	499
141.804	0	853	354	442	365	278	191	243	332	256	273	277	187	287	387	504
141.926	0	856	354	445	366	280	191	244	332	257	275	277	189	289	388	510
142.049	0	842	354	444	365	284	192	243	334	254	274	276	185	286	386	501
142.172	0	836	346	435	358	274	191	235	335	250	267	272	180	282	382	492
142.295	0	841	343	430	356	271	190	234	335	250	265	271	181	282	381	493
142.418	0	838	341	428	353	270	189	233	335	248	264	271	181	283	380	493
142.541	0	827	341	428	354	271	189	235	335	250	265	272	181	283	381	498
142.664	0	829	342	428	355	272	189	237	335	253	267	272	183	285	383	500
142.787	0	836	343	429	356	274	190	237	332	252	266	272	181	283	381	497
142.909	0	834	340	424	351	269	189	232	334	248	262	270	177	282	377	493
143.032	0	833	341	422	351	267	188	233	333	249	263	269	178	281	378	494
143.155	0	829	341	421	350	266	187	233	334	250	262	268	178	282	377	492
143.278	0	837	341	422	351	268	188	233	332	249	263	268	179	282	378	492
143.401	0	836	339	421	352	267	187	234	333	251	264	270	180	283	379	498
143.524	0	832	340	423	352	271	188	236	334	250	264	268	178	281	377	494
143.647	0	822	336	418	348	266	187	230	332	248	261	267	175	280	374	491
143.77	0	826	334	417	348	264	186	229	331	248	260	266	175	280	374	487
143.892	0	827	335	416	346	263	186	229	332	246	259	267	176	279	373	491
144.015	0	823	335	417	348	264	186	231	333	247	261	267	176	281	374	495
144.138	0	813	334	418	347	267	185	231	332	248	261	267	177	280	375	496
144.261	0	823	335	417	348	266	187	229	331	246	260	265	174	278	372	483
144.384	0	819	332	411	343	258	186	226	331	244	257	263	172	275	369	486
144.507	0	812	329	409	342	259	184	226	331	244	257	262	172	276	368	486
144.63	0	804	329	408	341	257	184	226	332	245	256	262	173	275	369	485
144.753	0	811	329	409	342	259	184	227	330	244	256	262	173	276	370	485
144.876	0	811	326	409	342	260	183	227	330	244	257	263	173	275	367	490
144.998	0	801	324	407	338	256	184	222	331	242	254	259	168	272	363	482
145.121	0	791	319	401	335	250	182	220	330	241	251	258	167	272	362	478
145.244	0	787	315	399	331	249	182	219	327	241	250	256	168	270	362	477
145.367	0	785	315	398	332	251	181	220	328	241	250	256	168	270	362	483
145.49	0	777	313	399	333	251	182	222	329	242	252	257	169	270	362	486
145.613	0	778	312	400	333	253	182	223	329	242	252	256	169	271	362	479
145.736	0	773	311	398	331	250	181	219	327	239	249	254	165	267	358	473
145.859	0	767	308	394	328	244	179	216	328	238	247	253	164	266	356	476
145.981	0	767	308	393	327	243	179	216	327	237	247	252	164	265	356	477
146.104	0	769	308	394	327	245	178	218	327	238	247	253	166	265	357	474
146.227	0	768	307	394	329	247	179	218	326	239	248	253	165	265	357	477
146.35	0	767	309	396	330	248	179	221	327	241	249	254	166	266	359	480
146.473	1	768	309	397	329	250	179	220	330	238	249	252	165	263	355	473
146.596	0	769	309	395	327	242	179	216	328	237	245	251	163	262	352	469
146.719	0	766	310	395	325	243	178	216	327	236	244	252	162	262	353	468
146.842	0	766	308	394	325	243	178	217	327	237	245	251	163	263	353	473
146.964	0	767	308	394	326	244	179	218	329	237	247	252	165	263	355	473
147.087	0	771	310	396	329	247	178	219	329	238	246	254	166	263	354	475
147.21	0	776	313	400	332	247	179	220	328	237	248	254	165	262	355	471
147.333	0	771	313	397	327	246	179	218	330	235	245	252	162	261	353	470
147.456	0	777	315	398	328	245	178	217	331	236	245	251	164	260	353	468
147.579	0	775	313	398	328	246	178	217	328	237	245	251	163	261	353	468
147.702	0	771	312	399	328	247	178	219	329	237	247	252	165	261	355	469
147.825	0	766	314	402	329	249	179	220	330	239	248	253	167	263	356	475
147.948	0	769	316	404	334	249	180	225	330	240	250	255	169	264	357	474
148.07	0	770	315	404	329	249	180	219	331	237	247	253	164	262	354	466
148.193	0	770	314	400	326	244	179	215	330	235	244	252	162	261	352	469
148.316	0	757	312	400	326	243	179	217	332	236	245	251	163	261	353	474
148.439	0	761	313	400	326	244	178	218	331	237	245	252	165	261	354	469
148.562	0	768	313	401	327	248	179	218	330	239	246	253	166	262	355	473
148.685	0	770	315	402	331	247	179	222	330	239	247	254	168	264	355	478
148.808	0	760	316	405	332	251	180	222	332	239	248	254	166	262	355	473
148.931	0	761	316	402	327	245	180	217	331	236	246	252	164	261	352	465
149.053	0	766	316	402	327	247	179	217	330	237	244	252	163	261	353	468
149.176	0	767	314	401	326	246	178	217	330	237	245	252	165	261	353	470
149.299	0	758	316	403	327	248	179	218	330	238	247	252	166	262	355	472
149.422	0	762	317	405	331	247	180	224	331	241	250	255	167	262	356	472
149.545	0	772	320	407	332	251	179	223	329	241	251	255	170	265	357	474
149.668	0	776	324	410	335	253	182	224	330	241	251	255	168	264	357	471
149.791	0	769	322	407	329	249	180	219	330	239	249	253	167	263	355	470
149.914	0	769	322	407	330	250	180	221	331	240	250	254	168	264	356	469
150.036	0	773	323	407	330	250	181	220	329	241	250	255	169	265	357	471
150.159	0	776	323	410	332	252	181	221	329	243	251	256	169	265	358	475
150.282	0	771	325	412	335	253	181	226	331	244	254	257	171	267	360	477
150.405	0	772	326	415	338	255	182	228	331	244	256	259	172	267	362	478
150.528	0	773	327	413	333	252	182	222	330	241	252	257	169	267	359	471
150.651	0	775	325	410	333	252	181	222	330	241	252	257	169	266	359	474
150.774	0	771	326	411	333	253	182	223	332	242	253	257	170	267	360	475
150.897	0	769	326	413	333	255	181	224	332	243	254	260	172	268	361	478
151.02	0	777	329	415	337	255	182	226	330	245	256	260	174	270	364	482
151.142	0	780	331	418	340	258	182	228	331	246	258	262	175	271	365	483
151.265	0	774	331	418	337	258	183	224	333	244	256	260	171	270	364	477
151.388	0	768	329	413	334	251	182	222	332	242	253	258	170	268	362	474
151.511	0	776	329	413	335	253	182	221	331	242	253	259	170	268	362	478
151.634	0	776	329	412	334	252	183	223	331	243	253	258	172	270	365	477
151.757	0	772	329	415	336	256	183	224	332	245	256	261	174	271	365	483
151.88	0	767	330	417	338	256	183	228	331	246	257	262	175	272	367	484
152.003	0	774	331	418	338	260	183	225	330	245	256	262	173	271	367	476
152.125	0	771	328	415	335	252	183	221	330	243	252	260	171	269	364	477
152.248	0	767	328	414	334	253	183	224	332	242	254	259	172	269	364	481
152.371	0	762	328	415	335	254	182	224	331	244	254	260	172	270	365	480
152.494	0	770	329	416	337	255	183	224	330	245	256	261	174	271	367	480
152.617	0	774	330	418	341	257	183	228	330	246	257	262	175	273	367	485
152.74	0	772	333	420	342	261	183	230	332	246	260	264	176	273	369	487
152.863	0	780	337	417	341	258	183	226	332	243	257	262	172	272	362	477
152.986	0	799	341	417	341	256	182	222	331	244	254	263	172	273	363	481
153.108	0	802	343	419	341	257	183	223	333	243	255	264	173	273	365	483
153.231	0	802	344	421	343	258	182	225	333	245	256	264	174	274	365	484
153.354	0	796	344	423	344	258	183	229	333	247	258	266	177	275	367	485
153.477	0	804	344	426	348	260	183	228	332	248	259	266	178	276	369	484
153.6	0	806	345	427	349	264	184	229	332	247	260	266	176	275	369	483
153.723	0	799	343	422	344	259	183	225	333	246	257	265	175	274	368	481
153.846	0	796	344	424	345	259	184	227	333	247	258	265	174	274	369	483
153.969	0	803	344	424	345	261	184	225	332	247	258	264	176	275	369	481
154.092	0	807	345	427	345	262	184	228	332	247	260	266	177	276	371	486
154.214	0	806	348	429	348	263	185	230	334	249	263	267	179	278	372	491
154.337	0	801	347	430	348	268	186	230	335	249	263	267	178	276	372	487
154.46	0	803	345	426	346	261	185	227	333	246	259	266	176	275	370	482
154.583	0	805	345	427	346	261	186	229	334	249	260	264	177	276	371	488
154.706	0	800	343	426	345	263	185	229	334	248	260	265	177	276	372	492
154.829	0	797	345	428	347	264	184	229	334	249	262	267	178	277	373	495
154.952	0	806	346	430	348	266	186	231	332	250	264	269	180	278	375	495
155.075	0	814	349	431	350	268	187	233	333	249	264	268	179	277	373	491
155.197	0	808	349	427	346	261	185	227	335	246	261	265	175	275	371	487
155.32	0	801	346	426	345	261	186	228	334	248	260	264	176	276	371	489
155.443	0	805	343	424	344	260	185	228	332	248	260	265	176	275	372	487
155.566	0	808	345	426	347	264	185	229	332	249	261	265	176	277	372	493
155.689	0	805	345	427	347	265	185	231	333	250	263	266	179	277	374	495
155.812	0	796	344	425	346	265	186	229	334	247	261	265	175	275	371	488
155.935	0	798	341	421	342	258	184	223	333	245	256	261	172	273	368	484
156.058	0	801	339	418	342	258	185	224	332	245	256	261	173	272	368	486
156.18	0	804	343	419	343	258	184	226	333	244	257	261	174	272	368	486
156.303	0	800	344	422	344	261	183	227	333	246	258	263	174	274	370	487
156.426	0	808	346	423	346	263	185	226	332	246	258	264	176	276	371	491
156.549	0	805	345	422	344	261	184	225	333	244	256	261	171	273	367	482
156.672	0	798	341	417	340	253	183	222	333	242	253	259	170	271	365	481
156.795	0	788	341	416	340	254	183	222	332	244	253	259	171	271	365	481
156.918	0	798	339	416	339	255	182	223	330	243	254	258	171	271	365	477
157.041	0	800	339	418	341	257	183	224	330	244	254	259	173	272	365	483
157.164	0	797	340	418	342	259	183	225	331	245	257	261	174	272	368	485
157.286	0	795	340	417	341	258	183	223	332	243	253	259	170	269	364	478
157.409	0	801	342	414	340	253	182	220	331	241	251	258	170	268	362	473
157.532	0	804	342	414	340	254	181	220	331	242	252	257	170	269	363	478
157.655	0	799	342	415	340	255	182	222	332	243	253	257	170	268	364	478
157.778	0	799	341	417	341	256	182	224	331	244	254	259	171	270	365	478
157.901	0	804	343	420	344	256	183	227	330	245	255	260	173	272	367	478
158.024	0	805	345	421	346	258	183	226	331	243	256	259	172	270	366	481
158.147	0	799	341	416	340	255	183	221	332	242	253	257	170	269	363	477
158.269	0	798	341	416	340	254	182	222	331	243	253	259	171	269	364	476
158.392	0	801	340	415	339	255	182	223	329	242	253	258	171	268	364	475
158.515	0	807	343	417	342	257	182	224	330	243	255	259	172	271	366	481
158.638	0	807	346	421	349	256	182	229	332	245	257	262	174	273	367	489
158.761	0	808	347	423	347	261	183	228	331	245	258	262	174	272	369	481
158.884	0	806	345	418	344	256	183	224	331	242	253	259	171	271	365	475
159.007	0	806	345	418	342	255	183	224	331	242	254	257	170	271	366	479
159.13	0	804	345	417	342	257	182	224	332	243	255	259	172	271	367	482
159.252	0	804	345	419	343	256	182	224	330	244	256	259	173	272	368	481
159.375	0	806	346	420	348	257	182	230	329	246	257	261	174	273	369	483
159.498	0	809	347	422	349	260	183	229	331	247	259	261	175	273	370	488
159.621	0	804	347	421	345	259	184	224	333	244	256	259	172	271	367	481
159.744	0	804	345	418	342	255	182	222	331	242	255	258	170	271	368	477
159.867	0	802	343	416	342	255	183	222	330	242	254	259	171	271	369	479
159.99	0	806	344	417	343	256	183	225	332	243	254	259	171	271	368	482
160.113	0	810	346	419	346	258	183	225	332	244	256	261	173	273	370	486
160.236	0	812	349	422	349	259	183	229	331	245	258	263	174	275	371	484
160.358	0	813	349	422	349	264	184	228	331	244	258	261	173	273	370	482
160.481	0	809	347	418	344	257	184	223	331	242	254	259	170	272	369	480
160.604	0	813	348	416	344	256	184	224	333	242	255	259	170	271	367	479
160.727	0	822	352	417	345	257	183	224	331	243	254	259	171	271	367	478
160.85	0	822	351	419	347	259	183	225	330	243	256	260	173	272	370	480
160.973	0	822	353	422	349	261	182	227	332	244	257	261	174	274	370	485
161.096	0	826	354	424	352	262	183	230	333	246	260	262	176	275	371	486
161.219	0	826	354	423	351	262	184	227	332	245	258	260	171	273	370	478
161.341	0	826	353	420	348	259	184	224	331	244	256	260	172	272	369	478
161.464	0	829	355	419	347	258	183	226	331	243	257	259	171	272	368	481
161.587	0	840	360	423	351	260	183	226	331	245	257	260	173	273	370	482
161.71	0	840	357	423	351	262	183	227	330	246	257	262	175	275	370	483
161.833	0	846	360	426	352	264	184	228	330	248	259	262	175	276	373	485
161.956	0	838	358	427	358	263	185	232	331	247	261	263	174	276	373	489
162.079	0	834	357	422	350	260	184	226	331	245	258	262	173	274	370	482
162.202	0	840	356	423	351	261	184	227	329	244	258	261	174	275	372	481
162.324	0	842	355	423	350	261	184	228	330	245	257	262	174	275	371	485
162.447	0	832	356	423	352	264	184	228	331	247	259	262	175	276	373	489
162.57	0	834	357	426	354	265	185	230	331	248	261	263	177	277	374	488
162.693	0	842	357	429	355	267	186	231	331	249	264	265	178	277	376	491
162.816	0	838	355	425	351	262	185	228	331	246	259	262	173	276	372	489
162.939	0	825	352	423	349	260	184	227	332	245	258	261	174	275	373	490
163.062	0	826	352	423	350	261	185	227	332	246	259	261	173	275	373	486
163.185	0	830	352	424	350	262	185	228	330	247	259	262	174	277	374	492
163.308	0	829	352	425	351	264	184	228	330	247	260	264	176	277	375	496
163.43	0	818	352	427	354	266	185	230	331	248	263	263	177	278	377	496
163.553	0	815	349	423	349	261	186	228	332	245	259	262	173	275	373	489
163.676	0	821	348	420	348	257	185	224	331	244	257	261	172	275	373	489
163.799	0	820	346	420	347	259	184	225	330	244	257	260	172	275	373	491
163.922	0	814	346	419	347	260	184	226	331	245	258	260	173	275	374	495
164.045	0	811	346	422	348	260	185	228	330	246	260	262	175	276	376	498
164.168	0	821	348	423	350	263	185	229	328	247	261	263	176	278	375	500
164.291	0	821	348	422	350	264	185	227	330	245	258	261	173	276	373	492
164.413	0	817	346	419	347	256	184	224	330	244	257	261	172	274	372	492
164.536	0	812	346	420	346	257	184	224	330	244	258	259	172	274	372	491
164.659	0	820	347	416	347	258	183	225	329	244	257	261	172	275	373	491
164.782	0	823	349	420	348	260	184	226	330	245	258	261	174	276	375	496
164.905	0	822	349	422	350	262	184	229	332	246	260	262	176	277	375	498
165.028	0	817	350	424	350	265	184	228	332	246	261	264	174	278	375	497
165.151	0	823	349	420	347	259	184	225	331	244	258	261	172	274	374	487
165.274	0	823	348	420	347	257	184	225	332	244	258	261	173	275	375	495
165.396	0	822	349	420	346	258	185	227	333	244	259	261	173	275	375	496
165.519	0	821	350	421	349	261	185	227	333	245	260	262	175	277	377	497
165.642	0	827	351	423	350	261	185	228	332	247	260	264	176	278	377	495
165.765	0	834	353	426	353	264	185	229	332	247	262	265	176	278	378	500
165.888	0	832	354	423	351	263	185	228	333	245	261	261	173	276	375	492
166.011	0	828	352	421	349	259	184	226	333	245	259	261	174	276	375	492
166.134	0	829	350	422	349	259	183	227	331	244	259	261	174	277	377	491
166.257	0	830	349	421	349	260	185	228	332	246	261	262	174	278	376	497
166.38	0	827	350	423	352	262	184	230	333	246	262	263	176	278	379	501
166.502	0	829	351	425	353	264	185	230	332	248	263	265	177	279	380	500
166.625	0	828	349	425	354	265	185	229	332	245	262	263	174	278	377	491
166.748	0	824	347	420	348	258	184	225	331	243	259	260	174	275	374	493
166.871	0	820	345	418	347	258	184	226	332	244	259	260	172	276	374	495
166.994	0	823	346	419	348	259	184	226	331	244	258	261	173	274	374	492
167.117	0	827	346	419	350	261	185	228	330	245	261	261	175	276	375	496
167.24	0	823	346	422	351	262	184	230	330	246	262	262	176	277	376	499
167.363	0	824	347	424	353	266	186	231	331	246	263	262	175	277	376	502
167.485	0	825	346	421	349	260	185	227	331	244	259	260	172	274	372	490
167.608	0	821	344	418	349	257	184	226	330	243	258	259	171	273	372	492
167.731	0	820	343	418	347	259	184	227	329	243	258	259	172	273	372	494
167.854	0	822	343	419	349	260	185	227	330	244	260	259	173	274	372	495
167.977	0	824	344	419	350	262	184	227	328	245	260	261	175	275	373	497
168.1	0	823	345	423	352	263	184	231	328	246	261	261	175	276	374	497
168.223	0	821	347	424	353	265	186	231	328	245	262	260	173	275	373	496
168.346	0	821	342	420	348	259	185	228	329	243	259	258	171	272	372	494
168.468	0	822	343	420	349	259	184	228	327	244	259	257	172	273	371	493
168.591	0	822	343	419	350	260	184	228	327	244	259	258	172	274	372	494
168.714	0	819	344	421	351	262	184	231	327	244	261	259	174	275	374	499
168.837	0	820	345	424	352	263	184	232	328	246	262	260	175	275	375	499
168.96	0	830	347	426	355	265	186	233	325	248	264	261	176	275	376	495
169.083	0	833	347	424	353	264	186	230	325	244	260	259	173	273	373	492
169.206	0	820	345	420	351	260	185	228	327	244	260	258	173	274	372	495
169.329	0	823	346	421	351	261	185	229	328	244	260	258	173	273	373	491
169.452	0	831	347	423	352	261	184	230	326	244	260	259	175	274	374	495
169.574	0	832	346	424	354	264	185	231	324	246	262	260	175	275	375	501
169.697	0	825	349	427	356	266	186	233	327	247	264	261	176	276	377	501
169.82	0	825	349	427	356	265	186	231	327	244	261	259	173	274	375	492
169.943	0	830	347	423	353	262	186	228	327	244	260	258	173	273	374	495
170.066	0	832	347	424	354	262	185	229	326	243	260	258	173	274	374	496
170.189	0	827	347	424	354	261	185	230	328	245	261	259	174	274	375	498
170.312	0	826	349	427	355	264	185	232	327	246	262	260	175	276	377	501
170.435	0	836	351	428	358	266	186	232	326	248	264	263	177	277	378	505
170.557	0	841	353	432	360	269	188	235	326	248	265	263	177	278	378	502
170.68	0	838	353	431	359	268	187	232	328	245	262	260	173	276	375	500
170.803	0	831	351	429	357	265	186	232	329	244	261	260	174	275	376	501
170.926	0	839	351	428	357	264	186	231	326	245	260	261	174	276	377	497
171.049	0	840	352	430	359	266	187	233	327	246	263	261	175	277	377	503
171.172	0	839	353	431	361	267	187	234	328	247	265	262	177	277	380	504
171.295	0	832	355	434	361	269	186	235	328	249	266	263	178	278	381	505
171.418	0	849	359	434	363	269	187	235	327	245	263	260	174	277	379	494
171.54	0	851	357	434	361	268	187	233	328	245	263	260	175	277	378	500
171.663	0	846	357	432	361	267	186	234	329	245	264	260	175	277	378	499
171.786	0	849	358	434	363	268	187	235	327	247	264	261	176	279	379	500
171.909	0	852	359	436	364	271	189	235	325	249	265	262	178	278	381	501
172.032	0	854	360	438	366	271	188	236	327	250	267	264	179	280	381	507
172.155	0	853	360	438	368	273	188	236	329	246	266	263	175	278	379	502
172.278	0	856	359	436	365	269	188	235	328	246	265	260	174	276	377	495
172.401	0	851	359	435	365	270	187	234	327	245	263	260	174	276	378	497
172.524	0	854	358	436	365	270	188	236	327	246	264	260	176	277	379	502
172.646	11	857	360	438	366	270	189	237	326	249	266	261	176	278	379	507
172.769	0	861	360	438	368	274	189	237	325	250	267	262	179	279	380	504
172.892	0	862	362	441	369	274	190	237	326	249	268	263	177	278	380	501
173.015	0	860	361	438	369	272	188	236	326	247	264	260	174	277	378	501
173.138	0	860	361	438	367	272	187	237	328	246	264	260	174	277	379	499
173.261	0	863	361	438	368	272	189	236	327	247	264	260	175	277	378	500
173.384	0	863	362	439	367	271	189	237	324	247	264	261	176	277	380	502
173.507	0	859	363	440	367	273	190	238	326	249	266	261	178	278	380	507
173.629	0	867	366	444	371	275	190	239	327	250	268	263	178	279	381	501
173.752	0	873	366	443	371	275	191	238	327	246	265	262	175	277	379	496
173.875	0	875	364	440	369	272	191	237	326	248	265	261	175	277	380	498
173.998	0	863	363	440	369	273	189	237	328	246	265	261	174	277	379	501
174.121	0	863	362	441	370	273	190	238	327	248	266	262	177	278	381	499
174.244	0	872	363	442	371	274	190	238	325	250	266	263	179	279	382	504
174.367	0	873	365	443	371	277	190	239	325	251	268	265	179	280	384	505
174.49	0	863	366	444	373	278	190	239	328	247	267	263	176	278	381	503
174.612	0	858	363	443	371	274	189	238	329	246	265	261	175	276	381	499
174.735	0	868	362	442	370	274	191	237	326	247	264	261	175	278	382	501
174.858	0	868	363	442	371	274	190	238	326	248	265	262	177	278	383	505
174.981	0	866	364	443	371	274	190	240	328	248	267	262	178	279	385	506
175.104	0	863	365	444	372	275	191	240	327	251	268	264	179	280	384	508
175.227	0	873	366	447	374	278	191	241	327	248	267	263	176	278	383	501
175.35	0	872	364	445	374	276	190	239	326	247	266	262	175	278	382	503
175.473	0	869	365	444	374	276	191	240	328	247	266	261	176	278	383	505
175.596	0	866	366	445	373	276	191	240	327	250	266	262	177	280	384	507
175.718	0	874	367	447	375	278	191	240	325	250	267	263	179	279	384	504
175.841	0	875	367	448	377	278	191	241	326	250	267	264	180	280	385	510
175.964	0	876	368	450	377	280	192	242	328	250	269	265	179	281	386	507
176.087	0	867	368	449	377	279	191	241	328	247	266	262	176	279	383	505
176.21	0	879	368	450	377	279	191	241	326	250	266	262	177	278	383	502
176.333	0	883	369	450	378	279	192	241	327	247	266	262	178	279	384	507
176.456	0	878	369	451	378	279	192	243	328	250	268	263	179	280	386	507
176.579	0	881	370	452	378	281	193	242	327	250	269	264	178	280	385	503
176.701	0	883	370	451	379	280	192	242	325	248	266	262	177	280	383	502
176.824	0	883	370	451	379	280	191	242	327	249	267	262	179	279	386	507
176.947	0	881	371	452	379	281	192	243	327	250	269	263	179	280	386	511
177.07	0	884	371	455	381	281	192	243	327	251	270	265	181	281	388	509
177.193	0	878	371	454	381	282	193	243	325	252	271	266	183	282	389	510
177.316	0	885	375	457	383	285	193	247	327	253	273	267	183	283	391	516
177.439	0	882	374	457	383	286	195	246	329	251	273	266	180	281	388	512
177.562	0	882	368	448	376	278	193	240	328	249	267	264	177	280	385	502
177.684	0	873	364	443	374	276	193	238	325	249	266	263	177	279	385	505
177.807	0	871	361	440	372	275	192	237	328	248	267	264	178	280	386	511
177.93	0	868	360	439	371	276	191	240	329	250	267	265	179	281	385	511
178.053	0	868	358	439	371	276	191	240	327	251	269	266	180	282	388	514
178.176	0	861	356	437	370	277	193	239	327	249	268	265	178	280	386	507
178.299	0	847	351	433	365	270	190	235	330	247	265	263	176	279	383	507
178.422	0	844	347	428	363	269	189	235	330	247	265	262	176	278	383	507
178.545	0	842	344	426	363	270	190	234	327	247	264	263	178	279	383	508
178.668	0	837	342	425	362	270	189	236	327	249	264	265	179	280	385	511
178.79	0	829	341	426	362	271	189	236	329	250	266	266	179	281	386	514
178.913	0	826	341	425	359	271	190	235	330	248	265	264	177	278	384	506
179.036	0	822	335	419	355	266	188	231	329	246	262	263	176	277	382	505
179.159	0	816	333	418	354	264	186	232	328	246	262	263	177	278	382	506
179.282	0	807	331	417	353	264	186	233	329	246	263	263	177	278	383	509
179.405	0	808	331	418	353	265	186	235	328	248	264	264	179	278	384	508
179.528	0	813	332	420	355	266	186	235	327	250	265	264	178	278	384	508
179.651	0	814	332	416	352	264	186	232	327	245	262	263	175	276	382	505
179.773	0	799	329	413	349	260	184	231	329	246	261	261	176	275	381	506
179.896	0	800	328	412	348	260	185	230	329	245	261	261	176	276	382	502
180.019	0	804	328	412	347	261	185	231	327	246	261	261	176	276	383	505
180.142	0	804	327	414	347	262	184	232	328	247	262	262	178	277	383	511
180.265	0	790	327	414	348	263	185	233	329	246	262	263	177	277	383	507
180.388	0	788	324	410	344	257	184	229	329	244	259	260	174	274	381	499
180.511	0	793	324	409	343	256	184	227	328	245	258	259	175	274	381	502
180.634	0	791	322	408	341	256	184	228	326	243	257	258	174	274	381	502
180.756	0	782	323	409	343	256	183	229	327	245	260	260	176	275	380	506
180.879	0	787	325	412	345	259	184	231	329	246	261	260	177	275	380	505
181.002	0	789	323	409	341	257	183	226	326	244	258	258	173	274	379	500
181.125	0	789	322	407	340	253	183	225	326	243	258	258	172	272	379	503
181.248	0	784	323	408	339	252	182	228	327	243	258	258	173	273	378	502
181.371	0	781	324	408	339	254	183	228	328	244	258	258	174	272	379	503
181.494	0	792	325	410	341	256	183	228	327	245	260	259	175	273	379	506
181.617	0	794	326	410	342	256	183	227	327	243	259	258	173	273	379	501
181.74	0	787	324	406	338	252	182	225	327	243	258	256	172	271	377	501
181.862	0	783	325	408	338	252	182	227	328	242	257	256	174	271	378	503
181.985	0	788	324	407	340	254	182	226	326	242	258	256	173	272	378	501
182.108	0	791	326	410	341	254	183	229	326	244	258	257	174	273	378	505
182.231	0	790	327	411	342	257	182	228	329	243	259	257	174	271	379	504
182.354	0	780	325	407	339	251	182	224	329	243	257	257	172	271	377	501
182.477	0	786	324	408	338	250	183	226	327	242	256	255	172	271	378	496
182.6	0	787	325	407	338	253	182	225	328	241	256	255	172	271	378	502
182.723	0	786	326	410	341	254	182	227	328	243	259	257	174	272	378	504
182.845	0	784	327	411	342	255	183	228	329	244	259	258	174	271	379	504
182.968	0	786	326	408	338	252	182	223	328	241	256	256	170	269	376	492
183.091	0	787	325	405	338	248	182	221	328	240	255	255	170	268	376	498
183.214	0	782	324	404	337	249	181	224	329	240	255	254	170	269	376	497
183.337	0	784	324	406	338	252	182	225	328	242	257	255	171	270	376	497
183.46	0	787	326	409	341	255	182	226	327	242	257	256	173	269	377	497
183.583	0	787	326	408	339	252	183	224	328	240	255	254	171	268	375	496
183.706	0	783	325	405	335	247	182	221	330	239	253	253	169	266	374	497
183.828	0	783	325	405	335	247	181	222	328	239	252	252	170	266	374	493
183.951	0	784	325	404	335	250	182	222	328	240	254	253	170	267	374	492
184.074	0	785	325	408	337	251	182	224	328	241	256	255	171	267	376	500
184.197	0	788	328	409	338	255	183	226	329	241	257	255	171	267	375	497
184.32	0	790	328	407	337	248	182	222	327	240	253	253	169	266	372	485
184.443	0	792	326	406	336	249	182	222	326	240	252	252	169	266	372	488
184.566	0	786	326	407	336	249	182	223	328	240	254	252	170	265	373	492
184.689	0	786	326	408	338	252	182	225	328	241	255	253	171	266	374	497
184.812	0	788	327	410	338	254	183	225	327	242	257	254	172	266	373	491
184.934	0	785	327	409	337	250	182	224	326	241	255	252	171	265	374	492
185.057	0	785	328	411	340	254	182	226	328	242	256	255	173	267	374	495
185.18	0	789	330	412	340	255	182	227	328	243	257	254	173	267	375	494
185.303	0	790	330	415	342	255	183	228	327	245	259	257	175	268	376	498
185.426	0	791	335	418	347	257	183	232	327	246	261	258	177	270	378	496
185.549	0	793	336	421	351	258	185	235	326	248	263	261	179	273	380	503
185.672	0	791	336	422	350	262	184	234	329	245	262	259	174	270	378	496
185.795	0	787	333	417	342	254	183	225	328	242	256	258	172	269	376	494
185.917	0	785	333	417	341	254	183	226	327	243	256	256	172	267	376	488
186.04	0	780	332	416	342	254	184	227	328	243	257	257	173	267	376	492
186.163	0	782	333	418	345	257	183	228	328	244	260	258	175	267	377	490
186.286	0	786	334	420	344	259	183	229	327	245	260	259	176	269	377	492
186.409	0	788	333	420	347	258	184	231	327	244	259	258	175	268	376	491
186.532	0	773	333	418	342	253	184	227	328	243	258	256	173	268	374	491
186.655	0	777	333	416	341	256	183	228	329	243	258	257	174	266	375	488
186.778	0	785	333	417	342	257	182	228	327	244	258	256	175	267	375	489
186.9	0	788	334	419	345	258	183	229	326	246	259	258	176	268	376	495
187.023	0	780	335	422	346	260	185	232	327	247	262	259	178	269	377	494
187.146	0	785	337	421	346	261	185	230	329	244	260	258	176	268	375	485
187.269	0	790	337	419	344	257	184	228	326	244	258	257	174	267	375	488
187.392	0	792	336	422	344	258	183	229	326	245	259	257	176	267	374	487
187.515	0	789	338	422	346	259	184	230	328	246	260	258	176	268	375	490
187.638	0	791	339	424	346	261	185	232	327	247	263	259	177	269	376	492
187.761	0	798	341	426	349	264	186	232	325	247	263	259	178	269	378	492
187.884	0	797	340	423	346	259	185	230	326	245	260	257	175	269	375	488
188.006	0	794	339	423	347	260	184	231	327	246	261	257	176	269	374	489
188.129	0	789	340	424	346	261	185	231	327	246	262	259	177	269	376	489
188.252	0	794	341	427	349	262	186	233	325	248	263	259	178	270	377	489
188.375	0	797	341	429	351	266	186	233	325	249	265	261	179	271	378	493
188.498	0	794	343	429	351	266	186	234	328	245	263	259	176	269	376	486
188.621	0	789	342	427	350	263	185	232	327	246	262	259	176	269	377	487
188.744	0	796	342	428	351	263	186	232	325	246	261	259	177	269	376	483
188.867	0	799	343	428	350	264	185	232	326	248	262	260	178	270	377	489
188.989	0	795	344	431	355	264	186	237	327	248	264	261	180	272	379	491
189.112	0	796	346	432	354	268	188	234	327	247	262	261	176	269	376	485
189.235	0	799	345	430	353	265	186	232	326	245	259	259	175	269	375	479
189.358	0	803	346	430	352	264	186	232	327	245	261	258	176	269	376	486
189.481	0	798	346	430	352	264	185	231	328	246	261	260	177	268	376	486
189.604	0	802	347	431	354	266	187	233	326	247	261	259	178	269	378	485
189.727	0	827	355	435	358	268	188	234	324	249	263	260	178	270	377	482
189.85	0	821	353	433	357	265	187	232	327	244	260	257	175	269	375	481
189.972	0	812	350	430	353	263	187	231	328	245	260	257	176	268	375	484
190.095	0	812	350	430	353	263	185	231	327	245	259	257	175	268	375	481
190.218	0	817	351	431	353	264	186	232	325	246	260	257	176	269	376	483
190.341	0	821	354	433	356	266	186	233	326	247	262	259	178	269	376	486
190.464	0	819	355	434	357	268	187	232	328	245	261	257	175	268	375	483
190.587	0	819	352	430	354	263	186	230	327	243	259	256	174	267	374	479
190.71	0	815	350	430	354	263	186	231	326	243	257	256	174	267	373	480
190.833	0	814	350	430	354	264	185	232	326	244	259	256	175	268	375	484
190.956	0	815	351	432	356	265	185	232	327	245	260	257	176	269	376	485
191.078	0	817	351	433	358	268	187	234	325	247	262	259	176	269	377	483
191.201	0	811	350	430	356	266	187	230	326	243	258	254	173	266	372	476
191.324	0	810	348	429	354	262	185	229	327	242	256	254	174	265	373	481
191.447	0	807	348	428	354	261	186	230	327	242	257	254	173	266	372	479
191.57	0	810	349	429	354	263	185	229	325	243	258	256	174	266	373	479
191.693	0	815	348	429	355	263	187	231	325	246	259	256	176	266	375	483
191.816	0	806	349	432	357	268	186	232	328	245	260	256	175	267	374	483
191.939	0	807	350	430	355	263	186	230	327	243	257	255	174	265	372	477
192.061	0	815	350	428	355	263	185	230	326	243	256	255	173	265	373	477
192.184	0	816	349	428	354	262	185	229	326	243	257	256	174	266	372	482
192.307	0	805	349	429	355	263	185	232	327	244	258	255	175	267	374	485
192.43	0	806	351	432	358	266	186	232	327	245	260	257	177	267	376	484
192.553	0	817	352	434	359	269	188	233	326	246	260	257	176	267	376	484
192.676	0	814	352	432	358	265	186	230	327	243	257	255	173	266	373	479
192.799	0	810	350	429	356	262	186	229	329	243	257	255	174	265	373	481
192.922	0	805	350	429	355	264	185	231	328	244	257	254	174	266	374	482
193.044	0	813	349	430	357	263	186	230	327	244	257	256	175	267	375	486
193.167	0	814	351	432	359	266	186	232	326	246	259	257	176	269	377	486
193.29	0	812	351	433	360	267	186	234	328	246	260	259	176	270	377	486
193.413	0	806	351	431	359	265	185	230	331	243	256	258	174	267	374	480
193.536	0	811	351	428	356	262	185	226	332	242	254	257	174	266	375	477
193.659	0	816	353	427	356	262	184	228	333	241	254	257	175	266	375	482
193.782	0	818	356	431	358	264	185	229	335	243	256	259	174	267	376	487
193.905	0	824	359	433	360	265	186	230	335	244	257	260	176	267	377	481
194.028	0	830	363	432	358	266	185	228	336	241	254	259	174	264	374	471
194.15	0	834	363	433	359	265	185	228	337	242	255	260	174	266	376	478
194.273	0	826	361	432	359	264	185	229	337	243	255	260	175	266	376	479
194.396	0	828	362	433	359	265	185	230	336	245	256	260	176	267	378	478
194.519	0	831	362	435	361	268	186	231	335	246	258	262	178	269	380	481
194.642	0	832	364	437	364	268	186	235	335	247	261	263	181	270	381	487
194.765	0	831	365	440	364	273	186	235	337	248	263	265	182	272	384	489
194.888	0	831	363	440	366	272	187	232	337	246	260	264	177	270	381	482
195.011	0	827	360	435	359	265	186	227	336	244	256	262	176	270	380	483
195.133	0	827	359	433	358	264	186	229	337	243	255	263	176	271	380	490
195.256	0	835	365	435	361	266	186	230	338	245	257	266	177	272	379	496
195.379	0	841	368	438	362	269	186	230	337	245	257	267	179	274	381	495
195.502	0	840	367	440	363	270	185	230	336	246	259	266	180	274	384	496
195.625	0	840	367	442	365	271	186	232	337	248	260	267	180	273	384	496
195.748	0	840	366	438	363	268	187	229	338	246	258	264	177	273	381	489
195.871	0	840	365	436	362	267	186	230	338	246	257	265	178	274	383	492
195.994	0	838	363	437	362	267	187	230	336	247	258	266	179	275	384	494
196.116	0	837	364	437	363	269	186	232	337	247	260	267	180	276	384	500
196.239	0	840	366	439	364	271	186	232	338	249	262	268	181	277	387	498
196.362	0	845	366	441	365	274	187	233	337	248	262	268	181	279	388	498
196.485	0	846	364	436	362	268	188	229	338	246	258	266	178	275	385	498
196.608	0	845	371	439	363	269	187	231	336	247	258	266	178	276	385	500
196.731	0	846	369	438	362	269	187	232	337	246	258	266	179	276	385	497
196.854	0	851	368	438	364	270	187	232	336	248	260	267	180	277	387	501
196.977	0	851	368	442	365	272	187	234	336	249	261	268	182	279	390	501
197.1	0	838	368	442	366	274	188	234	337	247	262	268	180	277	389	500
197.222	0	829	361	435	360	266	187	229	338	245	259	265	177	276	387	495
197.345	0	831	358	433	358	266	187	227	338	245	257	265	177	275	387	499
197.468	0	825	356	432	357	263	188	227	340	244	256	266	177	274	387	499
197.591	0	827	358	432	358	266	186	229	339	244	258	265	179	276	388	504
197.714	0	832	363	436	360	268	187	230	340	246	260	268	180	277	389	506
197.837	0	833	360	434	361	268	186	228	340	244	258	266	177	275	387	497
197.96	0	830	357	431	356	262	186	224	342	242	254	265	174	273	384	497
198.083	0	823	355	427	355	261	187	225	344	242	254	263	175	273	385	499
198.205	0	817	355	427	355	262	185	225	342	243	253	264	176	273	384	500
198.328	0	824	355	428	356	264	186	225	340	244	254	264	178	274	385	496
198.451	0	823	354	428	356	264	185	228	340	244	255	265	177	274	386	503
198.574	0	816	353	429	357	265	186	226	344	242	255	264	174	274	384	500
198.697	0	805	349	423	352	258	185	222	342	241	251	263	173	272	382	499
198.82	0	812	348	423	352	260	184	221	340	242	251	263	173	272	381	495
198.943	0	814	348	423	352	259	184	222	339	241	250	262	174	272	380	500
199.066	0	812	349	423	352	261	185	224	339	244	253	262	175	272	381	499
199.188	0	818	351	425	354	263	184	226	337	245	254	262	176	273	381	497
199.311	0	823	352	427	357	265	185	226	335	244	254	262	175	272	380	494
199.434	0	817	349	424	352	259	184	223	337	242	251	260	172	270	379	494
199.557	0	813	348	422	353	258	184	223	336	243	251	259	173	270	378	495
199.68	0	816	349	422	352	258	184	223	335	243	251	259	173	271	379	491
199.803	0	823	349	422	352	260	185	224	334	244	251	260	174	271	381	494
199.926	0	825	353	425	356	262	185	225	336	244	253	262	175	272	380	500
200.049	0	833	358	429	357	264	185	226	336	244	255	261	175	272	381	501
200.172	0	826	352	423	353	258	184	222	335	242	251	259	172	270	377	494
200.294	0	822	349	422	353	259	185	222	334	242	250	258	172	270	378	495
200.417	0	819	349	422	352	257	184	223	336	242	251	258	173	269	379	497
200.54	0	820	350	424	353	260	184	225	337	244	251	260	174	271	381	496
200.663	0	821	351	425	354	260	185	226	334	245	254	260	175	272	383	498
200.786	0	824	353	427	355	263	186	225	333	244	254	261	175	272	383	493
200.909	0	821	352	423	352	256	185	223	336	241	250	257	171	268	377	491
201.032	0	816	349	420	350	256	184	221	336	241	249	256	171	269	376	487
201.155	0	819	349	419	349	255	183	221	335	241	249	256	171	269	377	487
201.277	0	825	350	421	350	257	183	223	336	242	250	257	172	270	378	491
201.4	0	814	350	423	353	259	183	224	335	242	252	258	173	270	379	495
201.523	0	817	350	424	354	262	184	227	336	244	254	259	175	271	380	492
201.646	0	821	349	422	352	259	184	222	334	241	250	258	170	268	377	488
201.769	0	820	347	419	348	254	184	220	335	240	249	255	170	267	375	488
201.892	0	807	347	418	349	255	183	222	336	240	249	255	170	268	376	489
202.015	0	810	347	420	349	256	183	224	335	241	250	255	171	268	377	488
202.138	0	818	347	422	349	258	184	224	335	241	251	257	173	269	377	493
202.26	0	817	348	423	352	261	185	226	334	243	254	258	174	270	378	495
202.383	0	815	349	426	356	261	185	229	335	243	255	258	173	269	377	492
202.506	0	807	348	422	351	257	184	223	335	241	250	256	170	268	376	484
202.629	0	817	347	421	350	256	184	223	333	242	250	255	171	268	376	488
202.752	0	817	346	421	350	257	184	224	332	241	251	255	171	269	377	490
202.875	0	814	348	422	352	259	184	226	333	243	253	257	173	269	378	494
202.998	0	810	349	426	353	262	185	226	333	244	254	258	174	271	379	496
203.121	0	818	350	428	354	264	186	228	331	245	256	259	175	272	381	496
203.244	0	822	351	428	356	265	187	228	332	244	254	259	174	270	379	495
203.366	0	820	350	425	353	259	186	226	334	242	254	257	172	270	378	495
203.489	0	813	351	425	353	260	186	227	333	243	253	257	174	270	380	495
203.612	0	821	351	426	355	259	186	228	332	244	253	258	174	272	380	492
203.735	0	825	351	428	355	263	187	228	332	245	256	258	175	273	382	499
203.858	0	821	353	431	357	265	186	231	334	246	259	261	177	274	384	502
203.981	0	823	355	434	359	269	188	232	333	247	261	262	179	276	386	502
204.104	0	823	354	432	359	266	188	228	335	243	256	261	174	274	382	494
204.227	0	822	352	429	355	261	188	226	336	243	254	261	174	274	383	500
204.349	0	821	353	428	355	263	187	227	336	245	256	260	174	273	383	499
204.472	0	824	354	430	356	263	187	228	335	245	256	261	176	274	384	499
204.595	0	826	354	431	357	265	188	230	334	246	259	263	177	276	385	500
204.718	0	831	357	435	361	268	187	232	334	248	261	263	179	277	388	506
204.841	0	828	357	436	361	270	188	232	337	247	260	262	177	274	386	501
204.964	0	830	356	431	358	264	188	228	335	244	257	261	175	274	384	495
205.087	0	829	355	430	357	263	188	228	334	245	256	260	175	275	384	496
205.21	0	831	356	431	357	264	188	229	333	246	258	260	176	274	384	503
205.332	0	833	356	433	359	266	189	230	334	247	260	261	178	276	386	508
205.455	0	836	358	435	362	268	188	233	333	248	261	262	178	277	387	507
205.578	0	839	360	437	363	271	189	233	331	250	262	263	179	279	388	509
205.701	0	835	358	436	363	270	189	232	333	246	260	261	175	277	384	505
205.824	0	835	357	433	360	267	188	229	334	245	258	260	175	276	385	506
205.947	0	839	358	434	360	266	188	230	332	246	258	261	176	276	385	506
206.07	0	836	357	434	361	267	188	230	331	247	259	260	176	276	385	508
206.193	0	835	357	435	362	268	190	232	331	248	261	261	177	278	386	513
206.316	0	839	359	437	363	269	189	234	333	248	261	262	178	278	387	512
206.438	0	839	358	437	364	272	190	232	331	248	261	262	176	277	385	509
206.561	0	836	356	433	361	267	188	228	332	245	258	260	175	276	384	506
206.684	0	830	356	432	361	265	187	231	332	245	259	259	175	276	384	510
206.807	0	834	355	433	360	267	188	232	333	246	259	260	175	276	383	509
206.93	0	837	355	433	362	268	188	233	332	247	260	260	177	277	385	511
207.053	0	842	356	434	363	269	188	233	330	248	260	260	179	277	388	514
207.176	0	833	357	436	364	272	189	234	331	246	260	261	177	276	384	513
207.299	0	832	355	432	361	265	188	230	333	244	257	258	174	274	382	507
207.421	0	839	354	431	359	264	188	230	331	244	256	258	173	274	383	506
207.544	0	842	354	430	359	265	187	229	331	244	257	258	174	273	383	509
207.667	0	831	354	431	359	266	187	231	331	245	258	258	175	274	383	512
207.79	0	832	354	432	360	267	188	232	333	246	259	259	176	275	384	509
207.913	0	840	354	433	362	269	188	233	331	246	259	259	175	274	383	511
208.036	0	836	352	428	358	264	188	228	331	242	254	255	171	272	381	505
208.159	0	822	350	426	354	261	186	226	333	241	254	256	172	272	380	508
208.282	1	822	349	424	354	259	186	227	333	242	253	256	172	271	380	503
208.404	0	830	348	424	354	260	186	226	331	243	254	255	172	271	380	508
208.527	0	830	349	425	356	261	186	228	330	243	255	256	173	272	381	508
208.65	0	820	350	427	357	264	185	229	333	243	256	256	172	271	380	507
208.773	0	815	345	421	351	258	186	225	334	240	252	254	169	268	377	501
208.896	0	826	346	419	351	254	184	222	333	239	249	254	167	268	374	504
209.019	0	824	344	417	348	255	184	221	334	238	248	254	167	267	374	503
209.142	0	819	345	418	349	255	183	223	335	239	249	254	170	268	375	503
209.265	0	816	346	419	351	258	183	223	336	239	251	255	169	269	376	505
209.388	0	821	345	421	352	259	184	224	335	240	251	256	169	268	377	505
209.51	0	815	342	417	348	255	184	222	335	238	247	253	167	265	372	495
209.633	0	805	339	415	344	252	183	219	335	238	246	251	166	264	372	495
209.756	0	795	338	414	345	252	183	219	336	237	246	250	165	264	372	497
209.879	0	799	335	413	344	252	182	220	334	237	245	252	168	264	372	497
210.002	0	804	338	417	346	254	183	221	334	238	247	253	167	267	372	506
210.125	0	798	337	418	348	257	183	222	334	240	249	254	170	266	373	505
210.248	0	792	337	417	349	258	183	221	334	238	247	252	167	264	372	496
210.371	0	794	334	413	343	251	182	216	333	237	243	250	165	262	370	489
210.493	0	796	334	412	343	251	182	218	333	237	244	249	165	262	370	493
210.616	0	793	335	413	343	251	181	219	333	237	246	248	166	262	370	494
210.739	0	794	336	414	345	252	181	220	331	239	246	250	167	264	370	494
210.862	0	798	337	416	347	255	182	221	328	239	248	251	169	265	372	492
210.985	0	802	340	419	349	255	183	225	329	241	250	252	170	265	373	498
211.108	0	797	339	420	349	257	183	224	331	240	249	251	168	264	372	493
211.231	0	793	337	416	344	251	182	219	331	237	247	250	167	263	370	490
211.354	0	798	337	416	345	252	182	219	329	239	246	250	167	263	370	488
211.476	0	803	338	415	345	252	182	221	330	239	247	251	168	264	370	495
211.599	0	806	343	418	347	255	182	223	331	239	249	251	169	265	372	495
211.722	0	805	343	420	349	258	182	223	330	241	249	250	169	264	372	492
211.845	0	804	340	418	346	253	182	221	329	240	247	251	168	264	371	488
211.968	0	807	341	418	346	253	181	222	328	240	248	251	169	265	372	493
212.091	0	805	341	419	348	254	182	223	330	241	250	251	170	265	373	497
212.214	0	810	344	421	349	258	183	224	328	242	252	254	172	267	375	495
212.337	0	813	347	424	353	258	183	225	329	242	252	255	174	268	378	495
212.46	0	815	347	427	355	259	184	229	330	244	255	257	175	270	379	502
212.582	0	812	348	430	358	261	184	233	331	245	259	258	176	272	380	505
212.705	0	814	349	431	359	265	187	233	330	246	260	259	176	271	382	500
212.828	0	810	346	426	352	260	185	225	330	242	253	255	172	268	378	495
212.951	0	810	345	424	351	259	184	224	332	241	253	255	172	269	380	500
213.074	0	807	345	424	351	257	185	226	332	243	253	255	172	270	378	504
213.197	0	811	347	424	352	261	185	226	332	243	254	256	175	270	382	504
213.32	0	816	348	427	354	263	185	227	330	245	256	257	175	272	383	507
213.443	0	814	350	430	357	263	186	230	332	245	258	259	177	274	385	511
213.565	0	816	351	433	358	266	187	232	333	247	261	261	179	276	388	515
213.688	0	815	351	431	358	267	187	230	332	245	259	260	175	274	386	506
213.811	0	815	349	427	354	262	186	226	331	243	255	257	173	272	383	506
213.934	0	812	349	426	354	262	187	228	332	244	256	256	174	272	385	510
214.057	0	814	347	427	353	261	187	229	330	245	257	257	175	273	385	515
214.18	0	819	350	429	356	265	188	230	329	247	260	259	177	274	385	513
214.303	0	818	350	431	358	266	190	232	326	248	261	259	178	275	387	516
214.426	0	817	352	433	359	269	188	234	327	250	263	261	180	278	389	522
214.548	0	821	353	434	361	271	189	235	329	248	263	262	178	276	388	515
214.671	0	819	350	430	357	265	188	229	329	246	260	258	176	275	386	513
214.794	0	817	350	429	357	265	187	231	328	246	259	258	176	276	388	514
214.917	0	817	351	431	357	265	189	231	328	246	260	258	176	275	387	519
215.04	0	818	351	432	358	268	188	232	329	248	261	259	178	278	389	520
215.163	0	821	353	434	360	269	190	234	327	250	263	260	179	279	390	521
215.286	0	821	354	436	362	270	190	235	325	251	263	263	181	281	392	522
215.409	0	819	355	436	363	273	191	235	328	249	264	261	178	279	390	521
215.532	0	818	352	432	360	266	189	232	330	246	261	259	178	278	390	518
215.654	0	818	352	433	359	268	190	232	327	248	261	260	177	278	391	520
215.777	0	815	351	432	359	267	190	232	326	249	261	259	178	278	391	522
215.9	0	810	350	433	360	268	190	233	326	250	264	261	180	281	393	530
216.023	0	813	351	435	362	269	191	236	327	250	264	261	180	281	393	528
216.146	0	817	353	438	363	273	191	236	326	252	266	263	181	282	394	526
216.269	0	810	350	433	361	268	191	232	326	247	261	259	177	279	390	520
216.392	0	807	348	431	360	267	189	232	328	247	261	258	177	279	390	525
216.515	0	824	357	431	359	267	189	231	331	246	261	259	177	278	390	518
216.637	0	845	362	436	362	268	190	233	327	248	262	260	178	280	391	517
216.76	0	841	360	435	362	268	191	234	327	249	263	261	179	280	393	520
216.883	0	839	364	437	365	269	191	236	328	251	266	262	182	282	393	520
217.006	0	848	365	437	366	272	190	235	329	248	264	260	177	280	392	510
217.129	0	848	360	432	361	266	188	230	329	246	259	258	176	278	390	509
217.252	0	851	360	431	360	267	188	231	329	246	259	258	176	279	390	511
217.375	0	837	360	432	360	266	190	232	329	246	261	258	177	278	390	514
217.498	0	840	359	434	362	266	188	233	330	248	262	259	178	280	389	512
217.62	0	847	361	436	363	269	190	234	326	249	263	261	179	281	392	515
217.743	0	852	362	438	365	271	190	235	327	250	264	262	180	280	392	519
217.866	0	837	361	434	362	268	187	231	332	245	260	259	176	279	390	516
217.989	0	833	356	433	361	265	188	229	333	245	260	263	175	282	389	521
218.112	0	842	356	433	359	264	188	230	331	246	258	262	176	279	388	521
218.235	0	846	358	433	360	267	187	231	330	246	258	262	176	280	390	523
218.358	0	838	360	437	362	268	186	231	333	247	260	265	178	283	390	531
218.481	0	832	356	438	364	268	186	231	334	247	265	274	180	297	389	555
218.604	0	843	360	436	363	269	188	228	335	244	260	268	174	289	386	542
218.726	0	844	358	434	361	265	186	228	334	244	258	268	176	286	388	536
218.849	0	835	358	433	361	265	187	229	335	245	258	264	175	284	389	535
218.972	0	842	361	435	361	265	187	231	334	246	260	263	176	281	390	526
219.095	0	848	361	436	362	269	187	233	330	248	261	263	177	281	389	529
219.218	0	850	361	437	365	270	189	233	328	249	263	263	178	281	389	526
219.341	0	836	358	434	361	267	187	231	330	245	259	260	175	279	387	519
219.464	0	833	355	430	356	262	187	229	329	245	257	257	174	276	385	516
219.587	0	838	353	430	355	261	189	228	327	245	257	256	174	276	386	510
219.709	0	837	352	428	356	261	189	231	325	247	258	255	174	277	386	515
219.832	0	831	350	430	358	263	188	233	326	246	261	256	175	277	388	516
219.955	0	828	351	430	359	266	189	234	325	248	262	257	176	278	389	516
220.078	0	834	351	431	359	266	189	232	325	247	260	255	174	275	386	506
220.201	0	828	347	426	357	260	187	229	325	243	257	254	172	276	384	510
220.324	0	821	346	425	355	260	188	230	325	244	258	253	172	276	384	513
220.447	0	814	345	424	356	259	188	231	325	245	259	253	173	275	385	514
220.57	0	819	343	426	355	261	189	231	323	246	259	254	173	276	386	516
220.692	0	817	343	427	357	263	189	232	324	247	260	254	174	277	387	521
220.815	0	812	345	428	358	265	189	233	325	247	261	255	174	276	387	521
220.938	0	803	342	425	356	259	188	229	326	244	257	253	172	274	385	522
221.061	0	809	342	423	355	261	187	228	324	245	257	252	173	275	383	520
221.184	0	807	341	423	355	260	188	229	324	244	256	253	172	274	384	521
221.307	0	804	342	423	356	261	187	231	326	245	258	254	173	275	386	524
221.43	0	797	342	426	356	262	189	232	325	247	260	254	174	275	387	524
221.553	0	801	341	427	357	264	189	231	322	246	259	254	173	276	385	516
221.676	0	798	338	422	355	259	187	228	324	242	255	252	170	273	383	516
221.798	0	795	338	422	353	259	187	228	326	242	256	251	172	274	383	517
221.921	0	785	337	421	354	259	186	229	326	244	256	252	171	273	383	517
222.044	0	794	336	422	354	260	187	229	324	244	257	253	173	274	384	513
222.167	0	795	337	422	355	260	187	231	324	245	258	254	173	276	385	520
222.29	0	791	338	425	357	263	189	232	325	246	259	254	172	274	384	518
222.413	0	778	335	418	352	258	186	228	328	242	256	251	169	272	381	512
222.536	0	784	332	416	350	254	186	226	325	241	254	250	168	272	380	509
222.659	0	784	330	414	350	256	185	226	326	242	253	250	170	271	382	514
222.781	0	778	330	417	351	256	186	228	326	242	255	250	170	272	383	516
222.904	0	776	330	417	353	258	186	229	325	244	256	252	171	273	383	515
223.027	0	781	331	419	354	259	188	230	323	245	257	253	172	273	383	514
223.15	0	780	330	419	353	260	186	228	326	242	255	251	169	271	381	512
223.273	0	776	328	415	349	256	186	225	327	241	252	249	168	270	379	510
223.396	0	776	327	415	350	255	185	226	326	240	253	249	168	270	380	509
223.519	0	777	328	415	349	255	186	226	324	241	252	250	169	270	380	510
223.642	0	779	329	416	350	258	187	227	324	242	254	251	170	271	380	513
223.764	0	779	331	419	352	260	186	230	325	243	257	251	172	272	381	516
223.887	0	778	331	420	353	262	188	230	325	244	257	251	170	270	380	511
224.01	0	776	327	416	350	258	187	227	326	241	252	249	168	269	378	506
224.133	0	775	327	415	350	258	186	228	324	241	253	249	168	269	379	511
224.256	0	774	327	417	350	257	186	228	326	241	255	249	169	269	378	513
224.379	0	776	327	418	351	258	188	229	323	244	256	250	171	270	380	511
224.502	0	775	329	420	355	260	189	232	323	246	257	252	172	272	381	513
224.625	0	779	328	422	356	264	189	234	323	246	259	252	172	273	382	516
224.748	0	775	330	423	356	265	188	232	326	242	256	249	170	270	380	511
224.87	0	778	329	421	355	261	188	230	323	241	253	248	168	268	380	505
224.993	0	776	328	420	354	260	188	229	321	242	254	248	169	268	381	507
225.116	0	777	329	420	355	261	188	232	323	242	255	248	171	269	382	510
225.239	0	777	329	424	357	263	189	233	322	245	257	249	172	269	382	515
225.362	0	783	331	426	358	264	189	235	320	246	259	250	173	271	384	512
225.485	0	787	333	428	361	266	189	235	320	245	257	250	170	270	383	507
225.608	0	787	335	428	360	266	190	233	322	242	254	249	170	269	381	509
225.731	0	790	336	429	361	266	190	234	322	243	255	249	170	269	383	511
225.853	0	796	338	430	363	267	190	233	321	244	255	250	171	270	383	507
225.976	0	798	340	432	363	268	190	234	321	245	255	250	171	271	383	512
226.099	0	797	341	434	364	270	191	234	322	245	259	252	172	271	383	517
226.222	0	802	343	436	367	271	192	237	324	247	260	253	175	272	385	521
226.345	0	805	343	437	367	272	192	236	323	245	257	251	171	270	382	509
226.468	0	808	345	436	365	271	193	236	322	245	257	251	171	269	384	510
226.591	0	823	352	439	369	272	192	237	323	245	257	250	172	270	383	511
226.714	0	819	349	438	368	271	193	238	323	246	258	250	173	270	385	513
226.836	0	821	348	440	369	273	192	238	322	247	260	252	174	272	387	514
226.959	0	821	350	441	370	274	194	240	321	248	261	253	176	272	388	516
227.082	0	820	350	442	372	275	194	240	322	246	260	252	172	271	388	510
227.205	0	820	350	442	371	275	193	239	323	245	258	251	171	270	385	508
227.328	0	825	350	442	372	275	194	239	322	246	258	251	172	269	385	509
227.451	0	824	351	442	372	275	193	239	321	245	258	251	172	270	385	509
227.574	0	822	351	443	373	276	193	239	322	246	259	252	173	271	386	515
227.697	0	823	352	445	374	276	193	241	323	249	261	253	175	272	387	514
227.82	0	828	352	446	375	277	194	240	323	247	260	253	172	271	384	510
227.942	0	824	351	445	373	275	194	237	322	245	255	253	171	271	383	515
228.065	0	823	352	445	373	276	193	236	324	245	256	252	170	270	382	517
228.188	0	837	359	449	374	276	192	238	324	246	256	252	171	269	381	509
228.311	0	845	362	450	375	277	192	238	323	246	257	253	172	270	381	510
228.434	0	847	362	450	377	279	193	239	322	247	257	254	173	271	382	511
228.557	0	846	362	452	377	282	193	241	325	246	260	255	174	271	382	513
228.68	0	848	362	451	377	280	194	240	324	245	256	252	169	269	379	505
228.803	0	849	361	450	376	278	194	237	323	245	255	251	170	267	378	506
228.925	0	850	361	452	376	278	194	237	323	245	254	250	170	267	379	505
229.048	0	845	362	451	376	279	193	238	324	245	256	251	171	267	379	512
229.171	0	849	362	453	377	279	192	239	326	246	257	254	172	271	380	523
229.294	0	854	362	454	378	281	194	241	327	246	258	256	173	272	381	524
229.417	0	854	363	455	380	281	192	238	327	243	255	253	170	268	377	510
229.54	0	847	363	454	377	279	193	238	328	243	254	252	169	267	376	511
229.663	0	851	363	454	377	279	192	237	329	241	253	251	169	266	376	507
229.786	0	855	363	454	378	280	193	237	327	243	253	252	170	266	377	507
229.908	0	858	365	455	378	281	193	238	326	245	255	253	171	266	379	509
230.031	0	853	367	457	378	283	193	239	329	244	256	253	172	268	379	512
230.154	0	856	366	457	380	283	193	238	329	241	253	252	169	266	376	505
230.277	0	861	367	455	378	280	192	235	328	240	249	250	169	263	375	502
230.4	0	860	367	455	377	280	192	234	328	240	249	250	168	264	375	502
230.523	0	856	369	456	378	280	192	237	330	241	250	250	168	264	376	507
230.646	0	861	370	458	380	280	192	238	330	242	252	251	170	265	377	506
230.769	0	868	370	457	379	280	192	239	328	245	254	252	171	265	378	504
230.892	0	874	371	459	381	283	193	238	328	244	253	252	171	266	378	505
231.014	0	862	370	457	379	282	192	237	331	240	250	251	168	264	375	503
231.137	0	861	368	455	378	280	191	236	331	241	250	250	168	262	376	501
231.26	0	871	368	455	376	279	191	235	330	239	250	250	169	263	376	501
231.383	0	874	368	455	377	279	191	235	330	241	250	252	170	265	377	506
231.506	0	860	366	455	377	279	193	237	329	244	253	251	171	265	379	509
231.629	0	863	367	456	375	280	194	240	329	245	255	251	172	264	379	504
231.752	0	872	369	456	378	281	192	236	328	241	251	250	168	265	376	502
231.875	0	873	366	454	375	279	192	235	327	241	251	250	169	264	377	506
231.997	0	859	365	453	375	278	191	237	328	243	252	249	169	264	377	506
232.12	0	859	364	454	375	279	193	239	327	244	254	250	172	265	378	503
232.243	0	867	363	454	375	280	192	238	326	244	255	250	171	265	378	506
232.366	0	865	364	454	376	280	192	236	326	242	252	250	168	264	377	505
232.489	0	851	360	452	374	277	192	238	327	241	252	249	169	265	378	507
232.612	0	848	360	452	375	279	192	236	329	241	253	249	170	265	378	504
232.735	0	859	361	454	375	279	193	238	326	244	253	251	170	267	380	510
232.858	0	855	359	454	377	280	193	239	325	244	255	253	172	270	384	522
232.98	0	851	363	455	377	281	193	241	328	246	258	253	173	271	384	518
233.103	0	851	364	457	378	283	193	243	328	248	260	255	175	271	386	514
233.226	0	863	365	456	379	283	194	241	328	245	257	254	172	269	382	508
233.349	0	862	365	455	377	280	193	238	329	242	253	251	169	267	380	502
233.472	0	854	364	454	375	279	191	237	329	242	253	251	169	267	380	504
233.595	0	854	364	452	376	278	192	238	329	242	253	251	170	267	379	504
233.718	0	863	364	453	376	278	192	239	326	245	255	251	171	269	381	508
233.841	0	864	363	454	376	280	193	239	326	245	255	252	172	268	382	508
233.964	0	861	365	455	378	280	194	241	328	246	258	252	173	270	383	511
234.086	0	856	365	455	377	281	193	239	328	243	255	251	170	269	380	503
234.209	0	863	364	453	375	279	193	237	327	243	252	250	170	266	380	508
234.332	0	864	363	453	376	279	193	238	325	243	252	249	170	269	380	506
234.455	11	862	362	453	375	278	192	239	327	243	254	250	171	269	381	509
234.578	0	855	363	453	375	280	194	239	326	245	256	252	173	270	383	510
234.701	0	865	364	453	377	280	193	240	325	245	257	253	173	271	384	508
234.824	0	865	364	455	378	281	194	240	327	245	256	252	172	270	383	509
234.947	0	862	364	453	377	279	192	238	329	242	254	251	170	267	381	507
235.069	0	855	363	453	378	279	193	239	327	243	253	250	170	268	381	509
235.192	0	864	363	453	377	279	193	238	325	245	253	251	172	268	381	506
235.315	0	864	363	452	376	278	194	239	326	245	254	252	172	269	383	512
235.438	0	869	366	452	378	280	193	240	327	246	256	252	172	271	384	518
235.561	0	866	369	456	380	281	193	240	329	245	257	254	173	271	385	514
235.684	0	873	366	453	377	279	192	238	327	243	252	251	169	268	380	501
235.807	0	872	365	450	374	277	191	235	328	241	251	249	169	268	381	503
235.93	0	867	363	448	373	275	191	235	330	241	251	250	169	267	381	505
236.052	0	858	362	447	373	275	191	236	329	242	251	251	170	268	382	508
236.175	0	866	360	447	373	276	191	236	327	244	252	251	172	270	384	506
236.298	0	866	362	447	373	278	191	237	328	244	254	252	172	271	384	511
236.421	0	861	360	447	373	277	191	237	329	242	251	251	170	269	382	506
236.544	0	850	356	443	369	272	190	234	329	241	250	250	169	268	381	504
236.667	0	856	354	441	368	273	190	232	328	241	249	249	169	267	382	501
236.79	0	854	353	438	367	272	190	232	328	241	249	250	169	268	381	508
236.913	0	857	357	439	368	271	190	235	328	243	251	251	171	270	382	511
237.036	0	858	358	441	368	273	190	234	328	245	252	253	171	271	384	510
237.158	0	861	357	442	371	275	192	235	325	245	254	254	172	271	384	507
237.281	0	860	355	440	369	274	190	234	328	242	250	250	170	269	381	506
237.404	0	853	352	437	366	272	190	233	329	241	250	251	169	268	382	506
237.527	0	849	349	435	366	271	189	232	328	242	250	251	169	269	382	506
237.65	0	848	347	434	364	270	189	233	327	242	251	251	171	269	383	506
237.773	0	851	351	434	365	270	190	234	328	244	252	252	172	270	384	510
237.896	0	860	358	440	368	273	188	236	330	244	254	255	174	273	384	516
238.019	0	849	349	436	366	273	190	235	330	242	252	253	169	271	382	511
238.141	0	839	346	431	364	268	187	232	330	242	249	253	170	270	383	506
238.264	0	841	344	429	362	268	188	231	330	241	250	252	169	270	383	509
238.387	0	837	344	428	361	268	188	233	331	242	252	252	171	270	383	512
238.51	0	837	343	430	361	269	188	233	330	244	253	254	173	271	385	508
238.633	0	831	342	428	362	270	189	232	330	241	249	252	170	270	383	505
238.756	0	826	338	424	357	266	187	230	331	241	250	251	168	269	382	506
238.879	0	823	336	421	357	264	188	230	331	241	249	252	169	269	382	509
239.002	0	824	335	420	355	263	188	231	330	242	250	251	170	270	383	505
239.124	0	817	334	421	356	265	187	232	329	243	251	252	172	271	384	510
239.247	0	820	335	421	358	266	189	233	329	245	254	253	173	272	386	514
239.37	0	819	335	425	360	267	188	235	329	246	256	255	175	273	387	517
239.493	0	822	338	427	360	270	189	236	328	246	255	255	173	272	385	508
239.616	0	820	337	425	359	268	188	233	328	242	249	252	169	271	382	505
239.739	0	816	335	423	358	266	189	232	330	242	250	251	170	269	381	508
239.862	0	817	336	423	357	264	188	232	330	242	250	252	170	270	382	506
239.985	0	823	337	423	357	265	188	232	328	242	251	253	172	271	384	508
240.108	0	822	337	425	359	267	187	233	327	243	252	253	171	272	384	509
240.23	0	822	338	427	361	268	188	234	328	245	254	253	173	272	386	513
240.353	0	823	339	428	360	268	188	234	329	243	253	253	171	270	383	506
240.476	0	823	338	426	359	266	188	233	327	242	250	252	170	271	382	507
240.599	0	820	336	425	359	265	187	232	328	241	250	252	169	270	382	505
240.722	0	814	336	426	357	266	189	233	328	244	252	252	171	271	383	511
240.845	0	821	338	427	358	267	187	235	330	244	254	254	171	272	384	509
240.968	0	828	342	429	362	268	188	236	328	245	255	254	174	273	385	509
241.091	0	829	341	430	362	269	190	234	328	243	253	253	170	272	383	506
241.213	0	822	340	428	361	268	188	232	331	241	251	251	169	271	382	510
241.336	0	822	340	427	360	266	188	233	331	242	251	253	169	270	382	505
241.459	0	826	340	427	359	266	187	232	330	242	251	253	170	271	383	509
241.582	0	829	339	428	359	266	188	232	330	243	253	254	171	274	384	516
241.705	0	818	340	429	361	268	189	234	330	245	255	255	172	273	386	517
241.828	0	821	341	429	362	268	189	233	332	242	252	254	169	272	383	508
241.951	0	825	337	425	359	266	188	229	332	241	249	253	167	272	380	509
242.074	0	824	337	421	356	262	187	228	330	240	248	252	167	270	380	509
242.196	0	811	334	420	355	262	187	229	332	241	249	252	167	271	381	510
242.319	0	814	335	420	356	263	187	230	331	242	250	252	169	270	382	508
242.442	0	821	335	422	356	264	187	231	331	243	250	253	170	272	383	511
242.565	0	820	336	423	356	264	188	232	331	241	250	253	168	270	381	510
242.688	0	806	333	420	355	261	187	228	332	239	248	250	165	270	379	508
242.811	0	806	330	415	352	259	186	226	331	240	248	250	166	269	378	505
242.934	0	813	330	413	351	258	185	226	329	239	246	251	166	269	379	508
243.057	0	813	328	413	351	258	186	228	329	240	247	250	166	269	379	509
243.18	0	810	331	415	353	260	186	229	331	241	249	251	167	270	379	511
243.302	0	807	333	417	354	262	186	231	332	241	251	252	169	271	380	511
243.425	0	813	331	416	353	260	186	227	331	239	246	251	165	269	377	507
243.548	0	811	329	412	350	258	185	225	330	239	246	250	165	268	377	507
243.671	0	805	326	411	350	256	185	225	332	239	246	249	164	269	376	508
243.794	0	800	327	410	349	255	185	227	331	240	248	249	165	268	378	509
243.917	0	810	328	412	350	257	185	228	329	241	249	250	167	269	379	507
244.04	0	809	328	415	352	260	185	230	329	241	251	252	168	270	379	511
244.163	0	804	329	415	351	261	186	230	332	240	249	250	165	266	377	503
244.285	0	796	325	412	348	257	185	227	332	238	247	249	164	266	374	500
244.408	0	803	325	410	348	256	184	225	329	238	248	247	164	265	374	496
244.531	0	804	325	410	348	255	184	227	329	238	248	248	165	265	373	500
244.654	0	801	326	412	349	256	185	229	330	240	250	249	166	266	375	503
244.777	0	793	326	415	352	258	184	231	328	241	252	250	167	267	375	505
244.9	0	805	328	416	352	261	185	231	327	242	252	249	166	266	375	498
245.023	0	800	327	416	350	260	185	228	328	238	248	247	163	263	371	499
245.146	0	794	324	410	347	254	185	227	327	239	248	245	162	262	370	497
245.268	0	786	321	409	346	255	184	227	325	239	248	245	162	263	369	495
245.391	0	785	320	409	345	254	185	227	325	239	248	245	163	264	369	496
245.514	0	784	320	411	347	255	185	229	324	240	249	246	164	265	370	501
245.637	0	775	318	412	348	257	184	231	325	240	253	248	166	265	372	506
[truncated: 715 more rows]

## Sheet: D850
	SNR :	32	31	43	42	43	43	42	38	42	40	42	42	43	47	37
Time	Marker	ch1	ch2	ch3	ch4	ch5	ch6	ch7	ch8	ch9	ch10	ch11	ch12	ch13	ch14	ch15
0.24576	0	471	240	308	302	223	170	238	444	199	251	219	129	157	394	349
0.36864	0	471	240	308	302	223	170	238	444	199	251	219	129	157	394	349
0.49152	0	478	235	295	305	213	160	241	452	209	251	217	129	159	393	348
0.6144	0	490	237	289	306	208	155	243	454	212	251	217	130	160	393	346
0.73728	0	494	238	292	307	206	155	244	455	214	254	220	130	163	396	350
0.86016	0	491	239	294	311	209	153	246	457	216	257	223	133	165	397	353
0.98304	0	491	239	296	311	211	154	246	458	216	257	224	134	166	394	349
1.10592	0	498	235	287	305	207	152	242	458	214	253	220	132	166	390	342
1.2288	0	489	234	286	305	206	150	242	458	214	252	219	132	165	390	344
1.35168	0	489	235	286	305	204	150	242	457	214	252	220	132	165	389	348
1.47456	0	489	237	287	308	205	150	244	459	215	256	222	134	166	392	349
1.59744	0	503	238	289	310	207	151	246	459	217	258	223	135	168	396	351
1.72032	0	499	242	292	314	210	152	248	459	218	260	226	137	170	398	353
1.8432	0	494	241	292	312	210	153	245	459	216	254	220	132	167	392	348
1.96608	0	491	237	287	307	202	150	244	457	216	251	219	130	165	389	345
2.08896	0	504	238	287	307	203	150	243	457	215	252	219	131	165	388	344
2.21184	0	499	240	287	306	205	151	243	457	215	253	221	132	166	390	346
2.33472	0	500	242	290	310	206	150	244	459	217	255	222	134	167	391	353
2.4576	0	500	243	292	311	208	151	246	460	219	258	225	135	169	394	353
2.58048	0	512	245	295	313	213	154	246	461	218	258	226	135	170	394	349
2.70336	0	502	241	290	309	205	152	244	458	215	251	221	132	165	388	342
2.82624	0	499	241	289	308	203	151	243	459	216	251	220	131	165	387	346
2.94912	0	495	240	288	308	202	150	242	459	215	251	220	131	166	387	346
3.072	0	510	243	289	308	205	151	242	460	216	253	223	133	167	391	347
3.19488	0	506	245	291	310	205	152	244	460	218	255	224	135	169	394	349
3.31776	0	506	247	293	313	209	152	246	462	219	258	226	135	170	396	355
3.44064	0	504	244	294	311	210	152	244	462	217	254	223	132	168	390	348
3.56352	0	505	241	289	308	203	151	244	461	215	249	221	130	165	388	343
3.6864	0	500	240	288	307	203	151	242	461	215	249	222	131	166	386	342
3.80928	0	497	241	289	307	204	151	240	462	216	250	223	131	167	387	348
3.93216	0	498	244	290	309	205	151	243	462	217	253	226	133	168	388	349
4.05504	0	516	248	290	311	206	151	245	464	218	256	227	134	169	392	351
4.17792	0	516	259	297	313	211	153	244	465	218	254	228	134	169	389	345
4.3008	0	507	269	312	310	205	151	243	463	216	249	223	130	166	381	342
4.42368	0	503	255	298	308	202	149	242	461	215	249	222	130	166	381	342
4.54656	0	508	243	288	309	201	149	240	462	215	248	223	131	166	381	341
4.66944	0	504	245	288	307	204	150	240	464	217	250	226	131	168	380	344
4.79232	0	515	252	292	312	205	150	241	463	217	253	230	133	172	374	349
4.9152	0	525	253	294	315	207	147	243	459	220	254	235	135	176	371	355
5.03808	0	526	256	309	313	211	149	241	457	218	252	229	134	174	370	350
5.16096	0	514	242	291	309	202	147	238	457	216	246	227	131	171	367	353
5.28384	0	516	247	295	309	204	146	235	461	214	246	232	132	174	365	362
5.40672	0	512	246	298	310	206	146	234	463	215	246	236	133	179	363	369
5.5296	0	520	254	300	314	206	145	235	462	216	248	242	134	183	360	361
5.65248	0	497	263	311	321	210	144	233	456	218	251	253	137	189	357	313
5.77536	0	493	279	327	323	213	142	235	456	220	255	255	140	191	358	313
5.89824	0	499	280	331	317	210	144	236	457	216	250	247	135	186	355	335
6.02112	0	509	280	329	315	206	142	235	456	215	247	246	134	185	354	356
6.144	0	515	282	330	315	207	144	235	458	216	246	246	135	185	355	367
6.26688	0	510	284	331	314	209	144	233	458	217	248	244	136	184	358	370
6.38976	0	514	284	333	317	211	145	236	457	219	251	246	137	184	361	371
6.51264	0	527	287	334	318	212	146	238	456	220	254	246	139	185	365	369
6.63552	0	522	289	338	320	216	148	239	455	222	254	245	139	185	365	366
6.7584	0	511	283	332	315	210	146	238	454	218	247	240	135	183	359	363
6.88128	0	513	282	331	316	207	146	237	453	218	248	241	135	183	361	367
7.00416	0	519	281	332	313	211	146	235	452	218	248	241	136	182	361	366
7.12704	0	521	284	331	316	209	146	235	452	219	249	245	137	188	362	386
7.24992	0	530	289	336	322	211	146	235	454	220	252	257	138	197	365	427
7.3728	0	539	292	340	324	213	144	236	458	221	255	263	140	203	367	447
7.49568	0	543	288	342	322	217	147	234	461	219	252	260	137	204	362	448
7.61856	0	539	285	335	313	207	144	237	460	218	247	256	136	201	361	407
7.74144	0	489	266	342	314	208	146	235	458	217	246	256	137	202	369	414
7.86432	0	423	244	334	312	206	145	237	456	218	249	255	137	202	374	389
7.9872	0	411	224	312	313	209	146	239	457	220	250	255	139	202	379	378
8.11008	0	415	228	314	316	211	147	242	460	221	252	255	141	199	385	375
8.23296	0	420	230	317	319	214	149	246	462	223	255	255	142	199	389	396
8.35584	0	415	226	315	315	216	150	246	464	220	250	251	138	197	382	416
8.47872	0	432	225	307	311	207	150	245	462	220	248	247	137	192	381	407
8.6016	0	427	227	308	312	208	151	245	462	219	248	247	137	192	385	404
8.72448	0	431	232	305	311	209	151	244	460	221	250	243	139	190	389	389
8.84736	0	429	234	306	315	211	154	251	462	222	254	238	140	187	399	378
8.97024	0	440	233	303	317	213	155	253	460	223	257	236	141	188	405	372
9.09312	0	429	229	305	317	216	156	254	458	222	255	236	139	187	401	368
9.216	0	417	222	298	311	208	153	252	458	219	249	234	137	186	395	371
9.33888	0	422	223	298	311	206	154	251	461	218	248	235	137	187	394	374
9.46176	0	430	224	296	312	207	153	251	462	219	249	238	136	188	395	378
9.58464	0	422	225	298	313	210	154	249	463	220	250	240	138	189	397	375
9.70752	0	418	225	299	315	211	154	250	464	222	252	240	139	191	402	366
9.8304	0	415	227	303	314	216	156	251	465	221	253	242	139	191	401	383
9.95328	0	428	224	296	310	209	155	248	466	218	246	237	136	189	393	387
10.0762	0	425	225	294	310	205	154	247	466	218	245	236	136	188	392	383
10.199	0	419	224	294	311	205	152	246	466	218	245	236	136	188	392	383
10.3219	0	416	225	293	311	206	152	248	468	219	247	236	136	189	395	378
10.4448	0	428	225	296	313	209	154	248	467	220	249	237	137	188	398	383
10.5677	0	437	235	292	315	211	152	248	467	221	250	240	139	189	398	384
10.6906	0	503	291	291	325	210	154	241	475	217	245	241	136	189	381	373
10.8134	0	558	316	320	331	210	143	234	461	217	243	246	134	188	356	346
10.9363	0	583	323	337	331	210	141	234	457	217	244	249	137	190	353	354
11.0592	0	567	319	341	332	209	143	236	453	218	246	253	140	195	355	379
11.1821	0	564	314	343	333	212	141	234	450	220	249	258	141	200	358	412
11.305	0	552	313	346	333	216	145	237	454	221	251	261	142	203	364	401
11.4278	0	504	306	344	327	216	146	236	453	219	248	255	139	200	362	325
11.5507	0	466	309	339	324	210	147	235	443	219	245	249	139	192	376	268
11.6736	0	465	325	342	327	209	144	235	436	218	246	248	136	189	413	321
11.7965	0	480	335	346	328	210	144	237	435	220	248	249	137	190	435	336
11.9194	0	488	340	351	329	215	145	237	434	222	251	250	140	190	444	336
12.0422	0	476	335	348	324	215	145	237	434	221	246	246	138	188	439	306
12.1651	0	452	328	344	323	208	147	239	440	220	246	240	138	187	401	272
12.288	0	479	319	340	323	208	150	240	442	220	248	237	139	186	386	314
12.4109	0	527	316	338	324	208	151	241	442	223	249	239	141	187	384	343
12.5338	0	524	316	339	327	211	150	241	443	222	251	241	141	190	385	342
12.6566	0	514	322	339	326	214	152	242	443	224	253	243	142	190	384	325
12.7795	0	513	325	340	323	213	148	241	445	221	246	241	139	189	372	309
12.9024	0	504	320	337	321	208	148	236	451	219	245	240	138	187	371	315
13.0253	0	488	314	337	321	207	148	237	453	220	246	242	137	188	374	315
13.1482	0	480	311	336	319	210	148	234	454	220	246	242	139	189	376	316
13.271	0	488	317	338	322	211	148	238	453	221	250	245	140	189	376	316
13.3939	0	497	320	342	322	216	150	236	455	222	249	245	139	189	373	312
13.5168	0	488	322	334	319	210	148	234	452	219	244	243	137	188	368	298
13.6397	0	490	329	340	320	209	146	233	452	219	244	245	138	188	366	294
13.7626	0	492	326	338	319	208	148	235	444	221	247	241	138	186	364	289
13.8854	0	503	327	339	319	210	148	236	435	223	251	241	140	186	365	292
14.0083	0	505	330	344	323	216	147	238	440	223	253	244	141	189	370	302
14.1312	0	492	328	339	321	213	149	235	449	219	248	242	138	188	367	302
14.2541	0	495	324	334	319	207	148	238	451	219	248	241	138	188	368	301
14.377	0	495	322	335	320	208	147	237	451	219	248	242	138	188	369	303
14.4998	0	505	321	332	322	209	147	235	455	220	249	249	138	192	370	327
14.6227	0	531	325	344	326	213	148	231	464	221	249	264	140	203	371	406
14.7456	0	538	323	344	326	215	148	233	463	221	250	262	141	204	367	418
14.8685	0	555	330	337	323	207	146	232	460	219	245	252	137	196	365	385
14.9914	0	567	336	339	323	209	147	231	458	219	246	250	138	194	368	375
15.1142	0	569	339	341	323	209	147	230	458	219	247	249	139	193	370	372
15.2371	0	580	345	343	326	211	147	234	458	221	250	251	140	194	373	370
15.36	0	579	347	346	328	215	147	236	458	223	253	252	141	196	376	370
15.4829	0	578	344	343	325	216	148	233	457	220	249	249	138	193	372	365
15.6058	0	577	346	336	323	208	148	234	457	220	247	249	138	192	371	366
15.7286	0	593	355	340	327	208	147	234	456	220	248	251	138	195	369	365
15.8515	0	596	359	344	329	211	145	232	455	221	251	255	140	197	370	377
15.9744	0	602	356	345	330	212	147	236	456	223	254	257	142	200	374	383
16.0973	0	595	353	348	331	220	149	236	457	224	255	257	142	200	375	382
16.2202	0	591	345	340	325	210	147	234	459	220	249	255	138	199	370	379
16.343	0	591	343	338	324	207	147	233	458	221	249	254	139	197	371	379
16.4659	0	593	345	338	325	209	147	233	457	221	250	254	139	197	374	380
16.5888	0	597	349	341	326	211	147	235	457	223	252	255	140	198	376	382
16.7117	0	607	352	344	329	212	149	238	455	225	256	254	143	197	379	376
16.8346	0	601	349	345	326	217	153	239	449	224	253	248	140	195	377	363
16.9574	0	594	342	334	322	207	149	238	443	221	250	241	138	190	373	352
17.0803	0	593	341	334	322	206	148	240	440	222	250	238	138	189	376	353
17.2032	0	596	340	331	321	206	150	239	443	222	252	240	139	191	378	357
17.3261	0	592	340	333	323	208	151	238	446	224	253	243	140	193	382	357
17.449	0	589	340	335	326	212	151	240	447	226	254	246	141	195	385	366
17.5718	0	590	337	334	321	211	150	242	450	223	249	245	139	194	378	355
17.6947	0	556	322	331	319	205	147	234	459	218	247	255	137	201	381	399
17.8176	0	548	324	330	321	203	147	236	460	219	247	249	136	195	384	375
17.9405	0	562	332	333	320	208	147	237	457	221	248	243	138	192	381	347
18.0634	0	571	334	339	322	210	148	239	454	223	252	245	140	191	384	352
18.1862	0	575	335	341	325	214	148	242	454	224	254	247	142	194	387	357
18.3091	0	568	334	342	326	218	150	242	454	223	253	245	141	192	385	349
18.432	0	565	333	333	321	208	148	240	454	222	250	242	138	191	382	351
18.5549	0	567	332	336	324	209	148	241	453	222	252	244	139	191	384	353
18.6778	0	574	333	336	324	208	148	241	454	223	252	244	140	192	386	352
18.8006	0	579	337	338	326	213	149	243	448	225	257	246	142	193	389	353
18.9235	0	580	343	342	329	216	151	247	448	227	261	248	144	196	392	364
19.0464	0	580	342	344	330	219	151	246	450	226	258	247	142	195	390	360
19.1693	0	579	340	335	326	210	148	245	451	223	257	245	140	193	390	356
19.2922	0	576	341	336	328	210	151	246	452	225	259	246	141	195	393	356
19.415	0	571	342	337	328	214	150	244	452	226	260	247	143	196	395	364
19.5379	0	577	346	342	331	215	151	248	453	228	263	250	145	198	398	367
19.6608	0	587	348	345	335	219	152	249	453	230	266	253	146	201	400	370
19.7837	0	577	350	346	333	221	152	247	456	226	262	253	144	201	396	372
19.9066	0	572	345	338	329	211	149	246	456	224	260	250	142	199	394	376
20.0294	0	578	344	338	331	212	150	247	455	226	262	251	143	200	396	376
20.1523	0	589	349	341	332	215	150	247	454	228	264	252	144	201	398	379
20.2752	0	587	350	344	335	217	152	250	452	230	266	254	147	202	401	373
20.3981	0	593	354	349	338	219	152	252	452	231	271	254	149	204	406	377
20.521	0	585	352	349	336	224	155	253	452	230	268	252	146	202	404	370
20.6438	0	592	347	339	335	214	153	250	452	229	265	250	144	202	402	371
20.7667	0	586	348	340	336	214	153	251	452	230	267	251	146	201	405	370
20.8896	0	587	349	342	335	216	153	252	452	231	270	252	147	203	408	375
21.0125	0	593	353	345	338	219	153	253	452	232	273	255	149	205	411	376
21.1354	0	607	354	350	343	220	155	258	453	233	276	257	152	206	414	381
21.2582	0	600	360	349	342	224	155	253	453	233	272	255	149	206	411	376
21.3811	0	594	354	347	339	216	153	253	453	231	271	255	148	205	408	375
21.504	0	594	351	345	342	219	154	254	451	232	272	255	148	206	410	376
21.6269	0	599	356	348	344	219	154	256	452	234	274	257	150	206	413	383
21.7498	0	605	360	353	345	223	154	254	456	235	277	261	151	208	418	385
21.8726	0	608	367	357	345	227	157	257	455	236	277	260	151	209	418	383
21.9955	0	610	364	350	342	220	154	255	455	234	273	257	149	208	414	375
22.1184	0	621	363	351	344	219	157	256	454	234	274	259	150	209	415	386
22.2413	0	612	363	351	346	221	154	256	453	234	275	260	151	210	417	388
22.3642	0	616	365	353	346	223	155	256	452	236	278	261	153	211	421	388
22.487	0	624	371	356	350	225	156	259	453	237	281	264	154	212	425	394
22.6099	0	638	374	359	350	229	157	259	454	238	280	263	153	212	424	392
22.7328	0	626	373	352	345	222	156	254	456	234	274	260	149	211	420	384
22.8557	0	621	370	351	345	220	155	255	456	234	275	260	150	211	422	389
22.9786	1	625	374	352	346	220	155	256	456	234	275	261	150	212	424	390
23.1014	0	640	375	353	350	220	156	258	455	236	278	262	152	213	424	395
23.2243	0	634	377	356	351	225	156	258	453	237	280	264	155	216	427	397
23.3472	0	632	375	355	348	225	156	254	454	235	276	263	151	213	421	386
23.4701	0	632	379	350	347	219	154	253	457	233	274	263	150	214	419	392
23.593	0	645	381	356	351	220	153	252	452	232	274	266	151	215	414	399
23.7158	0	644	379	354	350	221	151	252	450	235	275	265	151	215	415	407
23.8387	0	643	378	358	352	220	152	256	450	235	276	266	152	217	418	404
23.9616	0	648	379	359	353	225	155	256	451	235	279	266	152	216	419	398
24.0845	0	649	379	353	346	221	154	252	451	234	274	262	149	213	414	397
24.2074	0	647	378	352	345	221	152	250	451	233	273	262	150	214	416	401
24.3302	0	650	381	353	349	220	152	253	451	232	273	263	149	214	415	397
24.4531	0	661	385	355	351	219	152	255	453	234	277	264	151	215	418	394
24.576	0	667	387	358	350	225	154	255	453	236	278	265	152	216	422	400
24.6989	0	659	383	355	347	224	154	253	451	234	275	261	150	212	417	393
24.8218	0	654	378	350	344	219	153	253	450	233	274	258	150	212	417	392
24.9446	0	655	376	349	346	218	153	252	450	233	274	259	149	212	420	394
25.0675	0	660	376	349	347	218	154	254	447	234	277	259	150	213	420	399
25.1904	0	666	380	352	350	219	155	256	446	234	278	261	152	214	422	395
25.3133	0	664	379	355	348	225	155	255	445	235	281	261	151	214	424	399
25.4362	0	657	374	348	344	221	153	254	449	233	276	259	148	212	420	396
25.559	0	660	373	345	344	217	156	254	451	233	275	258	149	213	422	397
25.6819	0	655	376	346	346	217	154	253	449	233	275	259	148	213	421	393
25.8048	0	653	377	348	347	217	154	256	453	234	277	260	150	213	423	398
25.9277	0	659	379	349	349	220	154	256	453	235	280	262	150	215	428	400
26.0506	0	663	381	352	351	222	155	259	454	236	281	262	151	215	428	401
26.1734	0	644	377	346	344	218	154	254	454	233	275	258	148	212	425	395
26.2963	0	642	379	345	347	218	154	256	454	234	277	260	149	213	426	395
26.4192	0	652	378	346	348	217	154	258	454	234	278	259	149	215	425	397
26.5421	0	656	375	346	351	217	154	257	453	236	280	261	150	215	428	401
26.665	0	655	378	348	350	221	154	258	454	236	282	263	151	216	431	405
26.7878	0	649	377	350	348	225	156	257	456	235	280	262	149	215	428	399
26.9107	0	645	372	342	346	217	153	255	458	233	277	259	147	213	426	398
27.0336	0	651	370	342	346	217	154	256	455	233	278	259	147	213	426	397
27.1565	0	644	371	343	348	215	153	256	454	234	278	259	148	213	426	401
27.2794	0	639	374	345	351	217	154	258	456	235	280	262	150	215	428	399
27.4022	0	642	374	349	353	220	155	258	457	236	280	264	150	216	430	404
27.5251	0	639	365	344	345	220	154	253	458	232	274	260	147	214	423	399
27.648	0	634	364	340	344	215	152	251	457	232	273	259	146	212	425	400
27.7709	0	630	364	341	345	214	153	251	458	231	273	259	146	212	425	399
27.8938	0	636	365	341	347	216	153	254	459	232	275	259	148	213	428	403
28.0166	0	640	368	345	349	217	154	255	461	234	277	262	148	215	430	406
28.1395	0	639	370	348	351	221	155	255	460	234	277	263	149	214	430	407
28.2624	0	630	367	342	343	219	152	251	464	230	271	260	147	213	425	402
28.3853	0	635	365	340	342	216	152	250	465	229	270	260	146	212	427	402
28.5082	0	638	366	343	344	214	152	250	464	230	271	260	147	213	427	402
28.631	0	639	368	343	345	215	151	251	463	232	273	262	149	214	429	405
28.7539	0	638	371	347	348	219	151	252	464	233	275	263	149	215	432	404
28.8768	0	648	374	350	351	223	155	254	462	235	278	264	151	216	433	407
28.9997	0	647	371	346	345	218	154	253	461	231	273	260	148	214	428	402
29.1226	0	643	373	345	346	216	152	252	459	233	273	259	148	214	430	406
29.2454	0	641	374	345	346	216	154	255	457	234	275	260	149	215	431	407
29.3683	0	650	375	347	350	217	153	256	459	234	277	263	151	216	435	408
29.4912	0	652	378	350	352	219	155	257	460	236	281	264	152	218	438	412
29.6141	0	649	378	352	352	225	156	257	460	236	281	265	153	219	440	417
29.737	0	643	374	348	346	220	154	255	461	233	276	262	150	216	436	411
29.8598	0	650	376	346	349	219	156	255	460	235	277	262	150	217	439	412
29.9827	0	652	378	347	349	218	155	255	460	235	278	263	151	217	440	415
30.1056	0	654	380	348	352	220	154	255	462	235	279	265	152	219	443	419
30.2285	0	654	382	351	353	222	156	258	464	237	283	268	154	221	448	424
30.3514	0	660	385	354	356	226	158	259	465	238	282	270	155	221	449	425
30.4742	0	652	378	347	348	221	156	254	464	234	275	264	151	217	444	416
30.5971	0	647	378	342	347	217	155	253	463	234	275	264	150	218	442	420
30.72	0	652	386	347	349	218	153	255	464	234	277	264	150	218	442	416
30.8429	0	661	385	348	352	219	155	258	462	237	280	265	153	219	445	419
30.9658	0	665	385	349	355	220	156	260	462	238	282	266	154	221	448	422
31.0886	0	664	388	352	352	226	158	258	462	237	283	266	153	221	450	424
31.2115	0	659	384	347	347	220	154	254	470	233	277	265	149	219	446	420
31.3344	0	661	380	342	347	218	156	254	471	234	278	265	150	219	447	423
31.4573	0	662	383	345	348	218	154	254	473	233	277	266	150	219	448	424
31.5802	0	662	384	345	350	219	156	255	474	236	280	268	151	222	450	432
31.703	0	663	385	347	353	220	156	259	475	234	281	270	154	222	453	439
31.8259	0	666	386	348	355	224	158	260	475	237	283	271	153	221	455	440
31.9488	0	660	382	346	348	222	156	256	476	234	277	267	149	218	449	428
32.0717	0	659	377	344	348	218	156	254	474	235	278	266	149	219	450	438
32.1946	0	652	374	342	349	218	156	255	473	234	279	266	151	219	451	443
32.3174	0	656	377	343	351	219	155	256	473	236	281	268	152	221	454	441
32.4403	0	661	380	346	354	220	157	259	472	239	281	270	153	223	455	442
32.5632	0	665	382	347	357	222	157	261	473	237	285	272	154	224	459	449
32.6861	0	661	381	347	352	224	156	257	475	235	281	268	151	222	454	442
32.809	0	663	380	343	349	220	156	256	476	235	280	268	151	221	456	440
32.9318	0	662	381	344	351	220	157	257	477	235	281	269	152	221	457	438
33.0547	0	661	381	343	353	219	156	258	477	235	282	270	153	223	458	445
33.1776	0	665	383	347	355	221	156	261	477	237	284	271	154	223	461	445
33.3005	0	671	386	348	357	225	158	262	476	238	285	272	155	224	462	446
33.4234	0	662	382	345	352	224	158	258	478	235	281	269	152	222	459	440
33.5462	0	659	381	342	351	220	156	256	477	234	280	268	152	222	460	444
33.6691	0	662	379	343	352	221	156	257	477	235	281	269	152	222	461	444
33.792	0	670	380	344	353	220	156	259	477	236	283	269	154	223	463	445
33.9149	0	665	383	345	357	222	158	261	476	237	286	271	154	224	465	450
34.0378	0	664	385	348	356	229	159	260	476	238	286	272	155	226	467	452
34.1606	0	665	380	342	350	223	158	258	477	234	281	266	151	221	459	441
34.2835	0	667	379	338	347	218	155	255	476	232	279	265	150	221	459	445
34.4064	0	659	377	338	347	219	156	255	477	232	279	265	150	221	459	445
34.5293	0	656	380	338	351	219	156	255	476	233	281	266	151	221	460	448
34.6522	0	662	382	342	354	219	156	259	476	234	283	268	153	223	461	450
34.775	0	667	381	344	352	225	158	257	476	233	280	266	152	222	460	451
34.8979	0	652	374	334	344	218	156	253	474	230	275	262	148	219	454	440
35.0208	0	651	374	333	343	216	155	253	474	230	274	261	147	218	453	442
35.1437	0	652	372	332	345	214	155	253	473	230	276	261	147	218	454	439
35.2666	0	662	375	334	346	216	154	252	473	231	277	263	149	219	454	447
35.3894	0	655	376	336	350	217	154	257	472	232	280	264	151	220	456	447
35.5123	0	651	376	340	350	221	156	257	473	232	279	264	150	220	455	445
35.6352	0	648	368	331	341	215	154	253	473	229	275	258	145	217	448	437
35.7581	0	650	367	329	340	213	153	252	474	229	273	260	146	216	449	443
35.881	0	644	368	329	343	212	153	251	471	229	274	259	146	216	449	441
36.0038	0	645	372	332	346	214	152	253	471	229	278	261	147	217	449	441
36.1267	0	651	373	335	348	214	154	256	473	232	279	262	149	218	452	444
36.2496	0	656	376	337	350	215	154	258	473	232	281	263	150	219	454	448
36.3725	0	647	373	339	349	220	157	256	471	231	279	261	148	218	451	443
36.4954	0	641	368	330	343	214	153	254	469	230	277	259	146	217	449	436
36.6182	0	646	371	332	347	215	153	255	471	230	277	259	147	217	451	439
36.7411	0	649	373	333	347	214	154	257	470	231	279	260	148	218	453	443
36.864	0	652	376	335	350	215	153	258	469	232	282	262	150	219	454	443
36.9869	0	651	379	339	353	217	153	261	470	234	283	263	152	220	457	447
37.1098	0	658	380	342	355	222	156	261	470	235	286	266	153	222	458	447
37.2326	0	655	378	339	350	220	156	257	471	231	281	261	148	219	454	441
37.3555	0	650	376	335	348	215	153	256	470	231	279	261	149	219	455	444
37.4784	0	649	378	335	349	216	154	256	470	231	278	261	148	220	456	443
37.6013	0	658	381	336	351	215	155	258	471	232	281	263	151	220	457	447
37.7242	0	665	387	341	356	217	154	260	472	233	283	266	153	222	459	450
37.847	0	666	389	343	356	221	155	262	471	236	285	267	153	222	463	453
37.9699	0	663	388	346	356	225	157	260	474	234	284	266	153	223	461	450
38.0928	0	665	386	340	351	219	155	258	474	233	279	262	149	220	458	443
38.2157	0	674	388	339	351	218	155	256	473	233	279	264	150	221	461	447
38.3386	0	671	389	340	353	218	154	256	472	233	280	264	152	221	460	451
38.4614	0	670	393	342	355	219	154	260	475	234	281	266	153	223	464	453
38.5843	0	680	395	345	358	222	157	262	474	236	285	269	155	225	465	454
38.7072	0	684	398	349	363	223	158	263	473	239	288	272	156	226	468	457
38.8301	0	684	398	352	359	229	159	261	474	237	286	271	157	226	467	455
38.953	0	677	396	345	354	222	156	259	474	235	281	267	153	223	464	451
39.0758	0	685	399	346	356	222	156	260	473	235	283	267	154	225	463	452
39.1987	0	686	399	347	358	221	157	261	471	237	285	268	155	224	466	454
39.3216	0	690	401	349	362	223	157	264	469	238	286	270	156	226	467	459
39.4445	0	692	405	351	363	225	158	265	468	240	289	272	158	228	471	462
39.5674	0	698	407	354	366	228	159	268	469	240	292	273	160	229	473	464
39.6902	0	694	407	353	361	228	159	263	471	238	286	270	155	227	469	457
39.8131	0	694	407	350	361	225	158	262	471	237	285	270	157	227	469	459
39.936	0	696	409	353	363	225	158	262	472	239	286	271	156	228	471	464
40.0589	0	704	410	354	364	226	158	265	473	240	289	273	159	229	473	468
40.1818	0	704	411	356	365	229	159	266	473	241	291	275	161	231	476	470
40.3046	0	708	411	358	368	230	160	270	475	242	293	278	163	233	480	476
40.4275	0	699	409	359	365	235	161	266	477	240	290	275	158	232	476	468
40.5504	0	697	405	352	361	227	160	263	476	239	286	273	156	229	475	466
40.6733	0	698	408	351	361	226	157	263	480	237	286	273	157	230	477	467
40.7962	0	700	407	353	363	227	158	263	482	237	286	275	159	231	480	473
40.919	0	699	408	356	365	227	158	263	484	239	289	278	160	233	483	480
41.0419	0	702	410	357	367	229	160	268	481	242	292	278	162	233	486	480
41.1648	0	696	408	359	365	233	162	263	480	240	288	275	159	232	481	469
41.2877	0	698	405	352	360	225	159	261	479	238	285	273	157	231	481	472
41.4106	0	696	406	352	361	227	158	262	481	238	286	274	158	232	482	477
41.5334	0	699	406	351	364	226	159	262	478	239	288	274	160	232	483	477
41.6563	0	700	407	352	365	227	160	265	477	242	289	277	160	234	486	479
41.7792	0	700	410	355	368	229	160	268	478	241	293	279	162	235	489	485
41.9021	0	703	409	357	368	234	161	267	479	241	292	278	161	235	489	482
42.025	0	702	406	351	362	228	160	263	480	239	287	275	159	233	484	477
42.1478	0	703	406	352	362	227	160	262	477	240	287	274	158	233	487	477
42.2707	0	701	407	351	363	227	159	263	478	240	287	276	160	233	488	481
42.3936	0	707	409	352	365	226	161	265	479	241	290	277	162	234	489	482
42.5165	0	716	413	354	369	229	160	267	477	243	292	280	163	236	492	485
42.6394	0	717	414	357	371	232	163	269	477	243	294	280	164	236	494	486
42.7622	0	709	411	354	367	229	161	266	478	240	290	276	160	236	490	481
42.8851	0	712	411	353	366	227	159	266	480	241	290	277	161	236	493	483
43.008	0	721	414	354	367	228	161	267	478	243	291	276	162	236	492	482
43.1309	0	721	414	354	370	229	161	267	477	244	294	278	164	237	494	486
43.2538	0	719	415	357	371	230	162	269	477	245	295	281	164	239	498	492
43.3766	0	728	416	359	373	234	163	271	478	245	297	282	166	239	498	489
43.4995	0	725	414	357	368	232	162	267	478	243	293	278	162	237	494	488
43.6224	0	720	413	355	368	230	162	267	477	243	293	278	161	237	496	488
43.7453	0	718	413	354	369	229	161	267	477	244	293	279	163	238	497	491
43.8682	0	728	416	356	371	230	162	269	478	245	296	279	164	239	499	490
43.991	0	733	416	357	374	231	163	272	477	246	297	282	165	240	501	498
44.1139	0	725	416	359	372	236	164	269	476	245	296	281	164	240	501	493
44.2368	0	718	413	353	366	229	161	267	478	242	291	276	160	238	497	491
44.3597	0	725	412	352	366	227	161	266	477	241	291	276	161	237	496	488
44.4826	0	730	411	350	367	226	162	266	475	242	291	276	161	237	497	496
44.6054	0	724	414	352	369	229	161	268	475	244	294	278	163	238	499	495
44.7283	0	723	414	354	372	230	162	270	476	244	296	279	165	239	502	498
44.8512	0	731	414	355	371	234	163	270	477	243	294	279	162	240	499	490
44.9741	0	726	409	349	364	227	161	264	477	240	288	274	158	236	493	492
45.097	0	718	409	346	363	226	161	262	476	240	287	273	158	236	494	489
45.2198	0	715	407	346	364	225	161	263	476	239	288	273	158	236	493	492
45.3427	0	722	408	347	367	225	161	264	477	240	289	274	159	237	494	492
45.4656	0	728	409	348	368	227	161	266	475	242	291	276	160	237	495	500
45.5885	0	721	410	352	370	232	163	266	475	242	291	276	160	237	494	494
45.7114	0	711	405	346	362	227	160	262	476	237	285	271	156	233	488	488
45.8342	0	715	403	342	363	224	159	262	476	237	285	270	155	234	489	489
45.9571	0	720	403	343	362	223	159	262	477	237	287	270	156	234	488	495
46.08	0	713	403	344	366	225	159	261	475	238	287	271	157	234	489	498
46.2029	0	713	404	346	367	226	158	265	475	239	290	273	160	235	492	498
46.3258	0	718	406	348	369	229	161	266	476	241	291	275	159	235	493	499
46.4486	0	721	404	346	363	229	161	264	477	238	286	270	155	233	488	494
46.5715	0	712	402	343	362	224	159	263	476	238	285	270	155	233	489	493
46.6944	0	709	403	343	364	225	159	262	477	237	286	270	157	233	488	493
46.8173	0	715	404	344	366	224	161	264	476	239	288	271	158	234	490	497
46.9402	0	725	406	347	368	226	161	265	475	241	289	273	159	235	493	500
47.063	0	718	407	348	368	228	161	268	474	241	291	275	161	236	494	504
47.1859	0	715	407	350	367	233	162	266	478	240	290	273	159	236	493	496
47.3088	0	716	406	345	365	225	159	266	477	238	288	271	158	235	492	496
47.4317	0	721	405	346	366	227	161	266	476	241	289	270	158	234	494	495
47.5546	0	718	406	346	367	226	161	267	476	240	291	272	160	235	495	499
47.6774	0	716	407	349	370	228	161	268	475	242	292	275	162	237	497	501
47.8003	0	720	408	350	372	230	162	271	476	242	295	276	163	238	499	505
47.9232	0	726	410	353	371	234	163	269	475	242	293	275	162	237	498	503
48.0461	0	715	406	347	365	228	162	266	476	239	288	271	159	235	495	501
48.169	0	711	405	345	366	226	160	267	476	238	289	272	160	235	497	497
48.2918	0	715	405	345	366	226	161	266	476	240	291	273	160	236	497	503
48.4147	0	725	406	347	368	228	163	269	475	242	293	275	161	236	499	505
48.5376	0	718	408	348	372	229	162	270	474	243	293	276	162	239	502	510
48.6605	0	714	408	351	370	234	163	269	475	242	292	273	161	238	499	503
48.7834	0	716	404	346	366	226	161	267	474	239	289	271	158	236	496	500
48.9062	0	721	405	345	366	226	162	267	474	241	289	272	159	236	496	502
49.0291	0	714	406	345	366	225	160	266	475	240	290	273	161	236	498	505
49.152	11	716	407	347	368	228	161	268	475	242	292	274	162	238	501	510
49.2749	0	722	408	349	372	229	163	271	475	243	295	276	163	240	502	513
49.3978	0	721	410	352	372	233	164	269	475	243	292	275	161	238	500	507
49.5206	0	721	408	346	367	227	161	267	477	240	290	272	160	238	499	506
49.6435	0	720	408	347	368	228	162	266	476	241	291	273	161	238	501	510
49.7664	0	724	409	346	369	227	162	266	477	242	292	274	162	239	501	510
49.8893	0	726	411	348	371	228	162	269	476	242	293	277	163	239	504	509
50.0122	0	733	415	351	372	231	163	269	478	243	294	279	164	240	506	517
50.135	0	728	413	351	369	233	164	269	479	241	293	276	162	239	503	512
50.2579	0	731	414	347	368	228	162	267	479	241	291	276	161	239	503	510
50.3808	0	732	415	347	369	228	163	266	479	241	291	277	162	240	504	512
50.5037	0	730	416	348	370	228	162	267	479	241	292	278	162	240	505	516
50.6266	0	735	417	350	373	229	163	269	479	243	294	280	165	242	508	518
50.7494	0	739	418	351	375	233	164	271	479	244	296	279	166	243	508	518
50.8723	0	733	416	349	369	231	163	266	480	241	290	275	161	240	505	509
50.9952	0	731	415	346	367	226	162	265	480	240	289	275	161	240	506	515
51.1181	0	736	416	345	368	226	161	266	483	239	289	276	161	240	506	513
51.241	0	739	417	346	370	227	162	265	481	241	290	278	163	242	508	514
51.3638	0	737	417	348	372	228	162	267	480	243	293	279	164	243	510	518
51.4867	0	733	418	350	371	232	164	266	482	241	291	279	163	242	508	516
51.6096	0	735	414	344	364	225	161	264	482	238	287	275	159	240	505	509
51.7325	0	737	413	343	364	224	161	262	481	238	286	275	160	239	506	515
51.8554	0	731	414	342	365	225	160	261	482	239	287	274	160	240	506	513
51.9782	0	728	415	343	368	226	162	263	481	240	289	276	162	241	507	517
52.1011	0	738	414	345	370	226	160	264	487	241	290	281	163	242	509	515
52.224	0	736	413	346	368	231	163	263	486	239	288	277	160	239	506	516
52.3469	0	723	408	341	362	223	161	259	485	237	283	274	157	238	501	509
52.4698	0	719	406	339	361	224	160	259	485	236	282	273	157	237	502	511
52.5926	0	729	410	339	363	222	160	259	485	237	283	275	157	237	501	506
52.7155	0	733	408	341	365	223	160	261	485	238	284	276	160	239	502	515
52.8384	0	726	409	343	366	224	161	262	485	240	286	278	161	240	503	513
52.9613	0	723	410	346	367	228	162	262	486	239	286	276	159	239	501	512
53.0842	0	722	407	340	361	222	161	260	485	237	282	273	157	236	498	505
53.207	0	728	406	338	362	223	160	258	483	237	283	272	158	237	498	510
53.3299	0	719	406	339	361	222	160	259	483	238	282	274	158	236	499	510
53.4528	0	718	407	341	365	224	160	262	483	238	285	274	159	237	500	511
53.5757	0	723	407	343	367	224	160	263	484	240	286	276	162	238	502	514
53.6986	0	728	406	345	365	229	163	262	482	239	286	277	161	238	502	515
53.8214	0	717	404	339	360	225	162	260	482	236	283	272	157	236	499	509
53.9443	0	713	402	338	361	222	161	260	481	236	283	272	158	236	499	509
54.0672	0	719	405	338	363	223	159	261	481	237	283	273	159	236	502	510
54.1901	0	724	405	340	365	223	161	263	481	239	286	274	160	237	503	514
54.313	0	721	408	342	368	226	161	264	479	241	289	275	162	238	506	517
54.4358	0	718	408	346	369	230	163	264	478	241	288	275	161	239	505	511
54.5587	0	717	405	340	360	225	161	261	479	237	283	272	158	237	501	509
54.6816	0	724	404	338	362	223	160	259	478	237	283	271	158	236	502	508
54.8045	0	719	404	338	362	222	161	260	477	237	284	271	159	236	503	512
54.9274	0	716	405	339	365	223	160	262	479	238	285	274	160	237	505	511
55.0502	0	723	407	341	367	224	161	264	478	240	288	276	162	239	507	517
55.1731	0	732	409	344	371	226	162	267	477	242	290	277	164	241	509	518
55.296	0	723	407	345	366	229	163	263	478	240	287	274	160	238	505	513
55.4189	0	718	406	339	362	224	161	262	478	236	284	273	158	237	504	513
55.5418	0	725	407	339	364	224	161	263	477	238	285	272	159	238	505	510
55.6646	0	733	409	340	365	224	162	264	476	240	286	274	160	238	505	513
55.7875	0	727	409	342	369	226	162	265	476	241	289	276	162	240	507	517
55.9104	0	726	410	344	372	227	163	266	476	242	291	277	163	240	509	520
56.0333	0	736	414	347	374	230	164	270	477	244	293	279	165	241	511	520
56.1562	0	734	411	346	369	230	164	265	477	241	289	276	161	239	507	512
56.279	0	731	411	344	367	226	162	265	477	240	289	276	162	240	506	516
56.4019	0	728	412	345	369	228	163	266	476	242	290	276	162	240	506	517
56.5248	0	732	413	346	370	227	163	267	477	243	291	278	163	241	507	520
56.6477	0	733	413	347	373	230	163	270	476	244	293	279	165	242	510	519
56.7706	0	737	414	350	376	231	163	272	477	246	295	280	166	243	511	524
56.8934	0	730	413	352	374	235	165	271	478	243	293	278	164	241	507	518
57.0163	0	728	411	346	371	230	163	268	477	243	291	276	162	241	507	516
57.1392	0	728	411	348	373	231	163	267	476	243	292	278	163	241	506	513
57.2621	0	733	412	348	372	229	164	268	477	244	292	278	163	241	507	520
57.385	0	730	413	351	374	232	164	269	477	245	296	280	166	243	509	525
57.5078	0	734	416	352	378	233	165	273	476	247	298	282	168	242	511	524
57.6307	0	731	414	355	377	238	166	273	477	246	296	281	165	242	509	513
57.7536	0	729	411	349	372	232	163	269	476	242	290	277	162	240	504	516
57.8765	0	727	411	348	371	230	164	269	477	243	291	277	163	241	504	518
57.9994	0	728	411	348	373	230	163	270	476	244	292	277	163	241	505	516
58.1222	0	730	411	349	373	230	165	271	475	244	294	278	165	241	507	518
58.2451	0	731	413	352	377	235	165	272	475	246	295	280	167	243	509	524
58.368	0	728	412	355	377	237	166	273	477	244	295	280	164	242	507	518
58.4909	0	727	409	348	370	231	165	269	476	243	291	277	162	240	503	514
58.6138	0	723	410	347	370	231	164	268	475	243	290	277	163	240	504	512
58.7366	0	724	409	349	371	230	164	267	475	243	290	278	163	241	504	519
58.8595	0	730	411	350	374	231	164	269	476	243	292	279	165	242	507	516
58.9824	0	739	418	351	378	233	164	272	477	246	295	281	167	242	507	517
59.1053	0	740	418	354	378	238	165	272	478	245	296	282	167	243	509	518
59.2282	0	735	420	351	373	234	163	268	479	242	289	280	163	241	504	514
59.351	0	743	422	351	374	231	164	268	478	244	290	279	164	241	505	511
59.4739	0	745	420	350	374	232	164	268	478	244	291	279	165	241	506	516
59.5968	0	743	421	352	377	233	164	269	477	245	292	281	165	243	506	517
59.7197	0	743	422	353	378	233	164	271	478	246	294	282	167	244	509	521
59.8426	0	750	424	356	379	237	165	273	479	247	296	284	168	243	510	519
59.9654	0	748	420	353	374	235	164	269	482	243	291	280	165	242	507	520
60.0883	0	743	420	352	374	231	164	268	481	244	291	282	164	243	508	518
60.2112	0	739	420	352	375	231	162	269	482	244	292	281	165	243	509	522
60.3341	0	749	422	353	377	233	164	270	479	244	293	281	166	244	511	520
60.457	0	754	423	354	380	235	165	272	480	246	295	284	167	245	513	529
60.5798	0	748	424	357	380	239	165	271	482	247	295	284	169	245	514	524
60.7027	0	739	422	354	373	234	164	267	483	242	289	279	164	242	508	517
60.8256	0	748	421	351	372	231	163	268	484	241	289	280	165	242	508	514
60.9485	0	748	422	350	373	231	163	267	482	242	288	280	164	243	510	522
61.0714	0	742	421	351	376	231	162	266	481	242	290	281	165	243	510	521
61.1942	0	740	421	353	377	232	165	270	480	245	293	281	167	243	511	525
61.3171	0	742	420	354	376	237	165	269	481	244	291	281	165	243	510	519
61.44	0	742	415	348	369	231	163	264	480	241	286	277	162	240	505	519
61.5629	0	732	413	347	370	229	163	264	477	241	285	276	161	240	506	517
61.6858	0	728	412	346	371	228	162	265	477	240	286	276	161	240	506	520
61.8086	0	732	411	347	373	228	161	266	478	242	288	277	163	241	507	521
61.9315	0	740	412	348	373	230	163	267	475	243	290	279	164	242	508	527
62.0544	0	732	413	352	374	234	164	267	476	243	291	278	165	241	507	522
62.1773	0	726	409	347	369	231	162	264	477	239	284	275	161	239	502	513
62.3002	0	726	408	343	364	228	160	261	478	239	284	273	161	238	502	511
62.423	0	735	407	340	367	227	162	263	477	239	283	273	160	238	500	514
62.5459	0	737	415	344	371	226	161	263	474	240	285	274	161	238	500	511
62.6688	0	737	415	346	371	228	161	266	474	242	287	275	162	239	502	513
62.7917	0	740	415	346	374	228	161	267	476	243	289	277	164	240	503	518
62.9146	0	743	414	347	370	232	162	265	477	240	285	275	161	238	499	511
63.0374	0	733	411	342	369	226	160	261	476	239	283	273	160	238	499	512
63.1603	0	730	408	343	367	226	160	262	477	238	284	273	161	238	499	510
63.2832	0	734	409	342	367	225	161	263	478	240	285	274	160	239	500	513
63.4061	0	742	412	346	371	228	162	265	478	241	286	276	163	239	502	513
63.529	0	736	411	345	372	229	161	266	478	241	288	278	163	239	503	519
63.6518	0	729	412	349	371	233	162	265	478	240	284	274	162	238	501	509
63.7747	0	730	410	342	367	225	159	263	480	237	282	272	160	237	499	508
63.8976	0	738	411	341	366	226	159	262	480	238	281	274	160	238	499	507
64.0205	0	732	410	342	367	225	158	259	478	238	281	275	161	239	500	513
64.1434	0	728	411	343	370	225	159	263	479	239	285	276	163	241	501	511
64.2662	0	734	412	346	372	227	161	264	479	241	286	278	163	241	504	512
64.3891	0	738	409	346	368	231	162	263	477	239	283	274	161	239	501	507
64.512	0	728	406	340	365	225	159	261	477	237	280	271	159	237	498	506
64.6349	0	721	405	340	363	224	159	260	477	237	280	270	160	235	499	507
64.7578	0	727	404	338	364	222	159	260	475	237	282	269	160	236	499	507
64.8806	0	733	404	340	366	223	161	263	471	239	283	273	161	238	502	513
65.0035	0	729	403	343	368	225	160	264	473	240	286	274	163	238	503	516
65.1264	0	726	404	343	370	228	160	267	473	242	287	276	164	240	503	518
65.2493	0	727	402	341	365	227	161	262	474	238	282	271	159	237	498	508
65.3722	0	729	401	337	362	222	160	259	474	238	280	271	160	237	499	509
65.495	0	726	401	338	363	224	160	260	472	238	280	271	160	236	498	512
65.6179	0	725	402	338	365	223	159	261	473	238	283	272	161	236	499	514
65.7408	0	732	404	340	368	225	161	262	473	241	285	274	163	238	502	517
65.8637	0	733	406	341	369	225	161	264	473	241	286	275	164	239	503	516
65.9866	0	731	406	343	368	231	161	263	473	240	285	273	163	237	500	511
66.1094	0	728	405	340	364	223	159	262	474	238	282	272	161	236	500	512
66.2323	0	729	405	340	365	223	161	262	473	240	283	273	161	237	500	515
66.3552	0	730	405	339	367	223	160	262	473	240	283	273	162	237	501	512
66.4781	0	734	407	342	368	225	160	263	474	241	285	275	163	238	502	517
66.601	0	735	409	343	371	227	161	265	474	241	288	277	165	238	503	521
66.7238	0	734	409	346	369	230	162	264	476	241	286	275	163	239	501	513
66.8467	0	728	407	340	364	225	161	261	476	238	281	273	161	236	499	508
66.9696	0	732	407	340	365	225	161	259	476	239	282	273	161	237	500	512
67.0925	0	730	407	339	365	224	159	262	478	238	283	274	160	236	501	514
67.2154	0	734	408	342	368	225	161	263	477	241	284	275	163	239	503	515
67.3382	0	734	409	345	370	227	162	265	478	242	287	277	165	239	505	517
67.4611	0	735	409	345	368	231	163	264	478	241	284	276	163	238	504	512
67.584	0	731	407	340	363	225	161	261	480	237	280	271	160	235	500	509
67.7069	0	728	406	339	362	224	160	260	480	237	281	271	160	235	501	508
67.8298	0	728	405	338	364	223	160	259	479	237	281	272	161	235	500	509
67.9526	0	727	407	338	367	224	160	261	478	239	282	274	162	236	502	513
68.0755	0	729	407	341	369	226	162	263	478	241	285	275	163	237	504	515
68.1984	0	730	406	343	367	230	163	261	479	238	280	273	160	236	500	505
68.3213	0	723	403	337	361	223	159	257	479	236	277	270	158	233	496	502
68.4442	0	718	401	336	360	222	159	257	479	236	276	270	158	233	497	506
68.567	0	724	401	336	363	221	158	256	478	236	277	271	159	234	496	505
68.6899	0	729	402	338	364	223	159	259	477	239	279	272	160	234	498	505
68.8128	0	729	404	339	366	224	160	260	476	241	280	274	162	235	498	507
68.9357	0	723	406	341	365	227	159	259	479	238	279	272	160	234	495	505
69.0586	0	726	403	337	361	223	159	257	479	236	276	270	158	232	492	498
69.1814	0	730	403	336	361	221	159	255	479	236	275	269	158	233	493	504
69.3043	0	723	402	335	361	220	158	256	479	237	276	269	159	232	495	503
69.4272	0	722	402	337	363	222	158	257	478	239	278	271	160	233	496	508
69.5501	0	732	404	340	365	224	160	260	477	240	280	272	162	234	497	506
69.673	0	735	405	342	366	227	161	261	479	239	281	273	161	234	498	511
69.7958	0	723	402	340	362	225	159	258	478	236	275	269	159	232	493	502
69.9187	0	718	401	337	359	221	159	256	480	237	275	269	159	232	494	505
70.0416	0	730	401	338	360	222	159	257	480	236	276	270	159	231	493	502
70.1645	0	729	402	339	363	221	158	258	480	237	278	271	160	232	496	511
70.2874	0	723	403	340	365	222	160	259	478	240	279	273	161	233	497	509
70.4102	0	724	405	342	368	225	160	262	479	240	281	273	163	234	499	511
70.5331	0	728	406	343	366	228	160	260	480	237	276	270	159	231	493	502
70.656	0	731	404	341	363	224	160	257	479	235	273	267	158	230	492	506
70.7789	0	723	404	340	363	223	160	257	479	236	274	268	157	230	491	502
70.9018	0	723	404	341	364	223	159	258	478	236	277	269	159	229	492	508
71.0246	0	730	405	342	367	224	160	261	478	238	278	270	160	230	493	508
71.1475	0	740	406	345	370	226	161	263	476	239	279	272	161	231	495	511
71.2704	0	733	407	346	370	229	161	261	477	236	276	268	158	229	490	501
71.3933	0	729	407	346	366	226	159	259	476	235	273	265	157	227	486	498
71.5162	0	733	406	345	366	225	158	260	476	235	273	264	156	227	485	499
71.639	0	743	408	345	367	225	159	261	476	235	274	266	158	228	486	503
71.7619	0	737	410	347	370	227	160	262	475	237	276	268	158	228	486	505
71.8848	0	737	412	349	374	229	161	265	475	239	279	270	160	229	488	503
72.0077	0	744	414	351	376	231	164	267	476	239	281	270	161	230	488	504
72.1306	0	753	415	354	375	233	162	264	475	236	276	266	156	227	483	499
72.2534	0	746	416	353	372	231	162	263	475	236	273	266	156	227	482	500
72.3763	0	744	417	354	375	231	161	264	475	236	275	266	156	226	482	497
72.4992	0	750	417	354	375	231	161	264	475	236	276	266	157	227	483	501
72.6221	0	763	418	355	377	232	163	267	473	239	278	268	159	228	485	502
72.745	0	762	424	357	381	233	163	269	473	240	281	269	161	229	487	505
72.8678	0	758	425	359	382	237	164	268	474	237	278	266	158	227	484	500
72.9907	0	764	424	360	382	235	163	268	475	236	277	266	158	226	483	499
73.1136	0	773	425	360	383	237	165	268	473	238	278	265	158	227	484	500
73.2365	0	769	426	361	385	236	163	269	472	237	280	267	159	227	486	505
73.3594	0	768	428	363	386	237	165	272	474	239	282	268	160	229	488	509
73.4822	0	777	432	364	387	239	164	274	474	240	285	270	162	230	491	510
73.6051	0	783	433	367	390	241	167	274	474	239	284	270	160	229	488	505
73.728	0	780	431	366	389	241	166	271	474	238	279	266	158	227	487	503
73.8509	0	775	430	366	389	240	166	273	474	238	280	267	158	228	487	506
73.9738	0	779	432	367	389	240	166	272	475	238	280	267	158	228	486	508
74.0966	0	781	433	368	389	241	166	273	475	239	282	269	160	230	490	508
74.2195	0	785	436	369	392	242	165	274	474	240	285	271	162	231	492	512
74.3424	0	782	437	371	393	243	167	276	476	241	284	271	163	231	491	510
74.4653	0	787	436	371	393	243	166	274	476	238	279	268	158	230	487	506
74.5882	0	789	439	372	393	243	168	273	476	239	279	269	159	230	488	506
74.711	0	795	440	372	394	244	166	273	476	239	280	270	160	229	489	512
74.8339	0	793	440	371	395	243	167	275	477	240	283	270	160	231	491	516
74.9568	0	798	443	374	395	244	167	277	478	241	284	273	163	233	494	516
75.0797	0	800	444	375	398	247	168	278	476	242	286	273	163	233	493	516
75.2026	0	803	444	376	398	247	168	276	477	239	281	270	159	230	490	512
75.3254	0	805	444	376	398	246	167	275	477	240	281	269	160	231	491	515
75.4483	0	807	447	376	398	246	168	275	479	240	282	270	160	230	490	513
75.5712	0	806	448	376	400	246	168	276	479	240	283	271	161	231	492	514
75.6941	0	807	449	377	400	247	168	278	479	241	285	273	163	233	495	521
75.817	0	811	450	379	402	249	170	278	480	241	286	273	163	233	495	516
75.9398	0	814	452	379	400	248	168	277	481	239	279	269	160	230	490	514
76.0627	0	812	450	378	401	247	168	275	479	238	280	270	159	230	492	511
76.1856	0	811	452	379	401	248	168	276	479	239	281	270	160	231	491	515
76.3085	0	816	453	379	402	248	168	278	479	239	282	270	161	231	493	513
76.4314	0	821	454	379	404	249	169	278	480	241	284	272	163	232	495	519
76.5542	0	816	455	380	405	249	169	278	480	241	283	273	162	232	494	515
76.6771	0	817	453	381	403	249	168	275	480	238	279	269	159	231	489	511
76.8	0	824	454	381	403	248	169	275	479	238	279	268	158	230	488	508
76.9229	0	825	454	381	403	248	169	277	479	239	278	268	158	230	488	513
77.0458	0	823	454	380	404	249	168	275	479	239	279	270	160	230	488	512
77.1686	0	821	455	382	405	249	168	277	481	240	281	272	161	231	490	517
77.2915	0	832	457	383	406	249	169	277	481	240	284	273	163	233	491	517
77.4144	0	836	459	383	405	251	169	276	481	239	277	271	160	230	487	515
77.5373	0	828	458	383	405	250	168	275	483	237	277	270	158	229	486	509
77.6602	0	831	459	382	405	250	168	275	482	236	278	269	158	230	486	513
77.783	0	832	458	383	407	251	169	277	483	238	278	271	160	230	488	513
77.9059	0	842	460	383	406	250	169	277	482	239	279	273	162	231	490	518
78.0288	0	836	460	383	408	251	170	277	482	241	281	273	163	233	492	520
78.1517	0	838	460	384	407	252	170	278	484	239	279	270	159	231	487	510
78.2746	0	837	459	384	407	251	170	276	485	237	277	269	159	229	485	511
78.3974	0	850	460	384	407	251	171	277	484	237	276	270	159	229	485	511
78.5203	0	843	460	383	408	250	168	276	484	238	277	270	160	231	487	512
78.6432	0	839	462	385	408	251	169	279	484	240	279	272	161	230	488	511
78.7661	0	842	462	385	410	252	170	280	485	240	283	274	162	232	490	514
78.889	0	851	464	387	410	254	171	278	484	240	280	272	161	231	488	511
79.0118	0	846	462	386	410	253	170	276	483	237	275	268	158	228	482	507
79.1347	0	842	462	386	408	252	168	277	482	237	275	267	157	228	482	507
79.2576	0	846	462	385	410	251	169	279	482	237	276	268	159	228	481	506
79.3805	0	850	462	386	410	252	171	278	481	239	278	269	160	228	482	508
79.5034	0	851	464	387	410	253	170	278	480	240	279	270	161	229	483	511
79.6262	0	848	464	387	411	254	171	280	481	240	281	271	161	228	483	510
79.7491	0	851	464	388	411	253	171	278	482	237	274	267	157	225	476	504
79.872	0	854	464	389	411	254	170	278	478	238	274	266	157	225	474	500
79.9949	0	854	463	388	411	252	170	278	479	237	273	264	156	223	472	503
80.1178	0	852	464	387	411	252	170	278	477	238	276	265	158	223	472	506
80.2406	0	855	465	388	412	254	170	279	478	237	275	264	158	224	470	501
80.3635	0	854	463	388	411	254	170	277	476	236	272	262	155	220	466	494
80.4864	0	856	464	388	411	253	170	277	476	236	272	263	155	220	465	499
80.6093	0	856	464	389	412	253	169	279	475	237	273	263	156	220	465	495
80.7322	0	859	464	389	412	254	170	278	477	237	276	264	156	221	465	495
80.855	0	855	465	389	412	255	170	280	475	238	278	264	158	221	466	498
80.9779	0	854	465	390	414	255	169	281	475	240	280	265	159	222	469	503
81.1008	0	861	465	391	413	255	171	284	477	241	283	268	161	224	470	500
81.2237	0	863	465	392	416	257	173	282	476	241	282	268	160	223	469	501
81.3466	0	857	464	391	415	256	171	281	475	237	272	260	154	218	460	487
81.4694	0	854	462	391	414	255	170	279	475	235	271	259	154	216	458	489
81.5923	0	856	461	390	412	254	170	279	473	235	271	258	152	216	455	486
81.7152	0	860	461	390	413	256	170	278	472	235	272	258	153	215	455	492
81.8381	0	852	461	392	413	255	171	280	472	236	275	259	155	216	456	491
81.961	0	853	462	392	414	256	171	282	472	237	276	261	157	216	457	495
82.0838	0	852	462	393	414	255	171	282	474	236	274	259	154	215	452	484
82.2067	0	864	461	392	413	256	171	280	471	233	268	255	151	211	447	483
82.3296	0	855	461	391	413	256	171	278	470	233	268	255	151	211	447	482
82.4525	0	852	459	392	412	256	170	278	470	233	269	254	150	210	444	480
82.5754	0	852	459	392	413	255	170	279	471	234	270	255	153	212	446	484
82.6982	0	868	463	391	413	255	170	281	470	235	273	257	153	211	446	484
82.8211	0	865	468	394	416	257	170	281	468	236	275	258	153	213	447	485
82.944	0	859	463	394	415	257	170	279	470	233	269	253	151	210	441	477
83.0669	0	861	462	393	414	256	169	279	471	233	267	252	150	208	439	475
83.1898	0	864	462	393	414	256	170	278	470	232	266	251	149	206	438	474
83.3126	0	864	461	392	413	255	170	279	468	231	267	252	150	207	436	477
83.4355	0	858	462	393	415	255	170	280	469	233	269	253	151	208	438	479
83.5584	0	861	462	394	415	257	169	280	471	233	272	255	152	210	440	483
83.6813	0	864	462	394	414	258	172	278	470	232	268	252	149	206	435	471
83.8042	0	863	460	393	413	256	169	276	469	229	261	247	147	203	431	471
83.927	0	861	459	392	412	256	170	276	467	229	262	246	146	202	426	470
84.0499	0	861	459	392	412	255	169	276	467	229	261	246	146	201	425	465
84.1728	0	859	458	391	412	256	169	275	466	229	262	246	147	201	425	464
84.2957	0	861	458	392	412	255	169	276	464	230	264	248	146	202	427	471
84.4186	0	859	458	392	410	260	170	274	465	229	262	245	145	200	424	464
84.5414	0	859	455	392	409	256	170	273	462	225	255	239	142	196	417	458
84.6643	0	852	452	392	409	255	169	273	460	225	254	237	141	194	413	454
84.7872	0	850	451	391	408	254	168	273	457	223	253	236	141	193	411	457
84.9101	1	854	448	390	407	255	168	274	457	225	256	237	142	193	410	454
85.033	0	855	448	390	408	254	168	274	456	226	258	239	142	193	411	461
85.1558	0	849	447	391	407	254	169	274	456	227	259	241	144	194	412	457
85.2787	0	844	445	391	407	257	169	272	456	223	253	236	141	191	406	448
85.4016	0	844	440	391	405	254	168	271	453	222	249	232	139	189	401	444
85.5245	0	847	437	389	403	255	167	268	451	223	248	231	139	188	398	445
85.6474	0	836	435	388	403	253	167	269	449	221	248	231	138	187	397	445
85.7702	0	830	433	389	403	252	166	270	451	223	251	232	139	188	398	445
85.8931	0	831	434	388	404	254	165	271	451	223	253	234	141	189	399	444
86.016	0	842	433	390	404	256	166	271	449	223	253	235	140	188	399	443
86.1389	0	828	431	389	398	255	166	269	448	220	246	229	138	185	394	439
86.2618	0	818	427	386	396	252	166	268	446	220	247	229	137	184	391	436
86.3846	0	817	423	385	393	252	164	267	447	219	247	229	137	184	391	436
86.5075	0	819	421	384	394	251	165	268	447	221	248	228	137	184	392	441
86.6304	0	815	419	384	394	251	165	269	446	221	251	230	139	186	394	444
86.7533	0	806	420	383	394	252	165	269	446	222	253	232	141	187	395	447
86.8762	0	805	417	385	391	254	167	268	445	220	247	227	137	184	391	439
86.999	0	800	409	380	386	250	165	265	443	218	243	224	135	183	387	434
87.1219	0	789	403	377	381	249	164	265	442	217	243	223	135	181	386	439
87.2448	0	780	398	374	378	247	163	265	442	219	244	224	135	181	386	442
87.3677	0	774	396	372	378	246	164	265	443	219	247	225	137	182	388	441
87.4906	0	773	394	371	379	245	164	266	443	220	250	228	138	184	391	439
87.6134	0	767	392	373	378	249	165	265	443	218	245	225	136	181	387	439
87.7363	0	757	385	370	371	246	163	261	441	215	240	219	133	179	383	436
87.8592	0	748	378	365	367	243	162	260	441	215	239	219	132	178	382	432
87.9821	0	736	375	362	365	241	162	259	441	214	240	219	133	178	381	434
88.105	0	731	374	361	365	240	161	260	441	214	242	221	133	179	383	440
88.2278	0	740	373	362	365	240	160	262	442	216	245	222	136	180	385	440
88.3507	0	739	374	362	369	242	162	263	442	217	247	224	137	182	389	445
88.4736	0	728	373	364	367	243	164	260	441	215	242	219	132	179	384	435
88.5965	0	718	370	362	365	241	161	258	440	212	239	217	131	178	381	435
88.7194	0	726	367	360	364	239	160	259	440	212	239	217	132	177	380	432
88.8422	0	722	364	360	364	239	158	257	442	212	240	221	132	180	379	442
88.9651	0	712	364	360	364	239	159	258	446	213	241	223	135	180	382	442
89.088	0	713	366	362	365	239	160	258	448	214	243	225	135	181	385	440
89.2109	0	717	367	364	366	241	161	260	451	214	245	226	136	183	387	439
89.3338	0	724	367	363	364	241	160	257	451	212	239	221	133	181	383	435
89.4566	0	717	368	360	364	239	158	258	449	211	239	221	134	181	382	434
89.5795	0	716	371	360	363	238	157	258	449	212	239	222	134	182	382	434
89.7024	0	718	370	360	363	237	159	260	448	214	242	221	134	182	386	436
89.8253	0	727	370	360	364	238	159	259	446	216	243	225	137	183	388	438
89.9482	0	722	371	360	365	237	159	262	445	215	246	226	138	185	392	444
90.071	0	718	371	362	365	241	160	260	445	214	244	224	136	184	390	442
90.1939	0	723	369	360	363	238	159	259	444	213	241	222	134	183	390	442
90.3168	0	727	366	359	361	237	160	259	444	213	241	222	135	184	390	443
90.4397	0	722	367	358	362	236	158	260	447	213	242	224	136	186	392	446
90.5626	0	721	370	358	362	236	158	261	450	213	245	226	137	186	394	451
90.6854	0	726	372	359	366	236	158	263	451	215	248	230	140	188	397	453
90.8083	0	725	372	361	365	240	159	262	453	215	248	229	138	189	398	443
90.9312	0	724	370	359	360	237	158	259	455	212	242	224	135	187	394	445
91.0541	0	719	366	355	358	236	156	257	456	211	241	225	135	186	395	450
91.177	0	717	364	352	357	232	156	257	457	212	241	225	135	187	395	445
91.2998	0	718	365	351	357	233	156	257	458	213	244	228	137	188	399	443
91.4227	0	716	366	352	358	233	156	259	459	214	246	230	138	189	402	452
91.5456	0	722	367	353	358	235	158	259	463	213	243	229	138	190	400	448
91.6685	0	717	365	352	354	233	155	256	462	210	239	225	133	187	396	440
91.7914	0	711	361	347	349	230	155	253	462	210	237	224	134	187	395	440
91.9142	0	701	358	343	345	228	155	253	462	210	237	224	133	187	395	444
92.0371	0	708	356	342	346	226	154	253	461	212	238	225	135	187	397	443
92.16	0	713	356	341	348	225	154	254	459	213	242	226	137	189	399	448
92.2829	0	703	355	341	348	227	155	255	459	213	243	227	137	189	399	445
92.4058	0	691	350	340	343	226	154	253	458	210	237	223	133	187	394	441
92.5286	0	696	344	334	337	223	152	250	458	209	237	222	133	186	393	439
92.6515	0	690	339	331	336	221	153	248	459	209	235	222	133	187	393	445
92.7744	0	679	335	328	335	219	152	248	458	211	237	224	135	187	394	443
92.8973	0	674	335	327	335	218	152	250	459	211	239	225	135	188	395	442
93.0202	0	673	332	325	330	218	151	248	460	208	235	222	132	186	391	439
93.143	0	675	327	322	327	215	151	246	460	209	236	222	132	187	392	443
93.2659	0	665	323	316	325	212	151	246	458	209	236	223	133	187	391	439
93.3888	0	660	325	318	327	212	150	246	459	210	239	225	135	189	393	445
93.5117	0	662	325	318	328	212	149	248	460	212	241	227	136	190	397	446
93.6346	0	669	325	319	329	212	150	250	459	212	243	229	138	192	400	447
93.7574	0	665	328	319	331	213	150	251	459	215	245	230	139	193	403	449
93.8803	0	659	328	323	328	218	151	248	461	213	242	229	137	192	400	441
94.0032	0	655	320	315	323	213	149	244	462	212	238	225	134	191	398	440
94.1261	0	658	314	309	320	209	149	245	461	212	238	226	135	191	400	442
94.249	0	646	311	306	317	207	147	243	462	212	238	226	136	192	401	446
94.3718	0	644	313	307	319	206	148	245	463	212	240	229	138	194	404	454
94.4947	0	642	310	308	320	207	147	245	463	213	242	236	138	202	410	478
94.6176	0	643	311	309	320	209	150	246	465	214	242	232	138	199	407	464
94.7405	0	641	306	302	315	206	148	242	463	210	237	227	134	196	402	457
94.8634	0	635	303	297	311	202	146	241	463	210	237	227	135	196	403	456
94.9862	0	635	299	293	310	200	146	240	463	211	238	226	135	196	405	453
95.1091	0	634	299	292	311	199	146	242	463	211	239	229	136	197	407	450
95.232	0	639	301	293	315	199	146	243	461	213	242	230	139	198	412	458
95.3549	0	636	303	298	316	202	149	244	463	213	242	230	137	198	409	457
95.4778	0	632	297	293	310	199	146	240	462	211	238	226	134	197	406	449
95.6006	0	628	293	286	307	196	145	238	462	210	237	226	133	197	405	445
95.7235	0	622	291	283	306	195	145	238	461	210	237	226	134	197	406	453
95.8464	0	624	291	284	307	192	144	240	462	210	241	228	135	197	407	454
95.9693	0	627	293	285	310	193	144	242	462	212	242	230	137	199	410	454
96.0922	0	628	297	289	312	197	145	241	463	213	244	232	139	200	412	456
96.215	0	623	296	290	311	197	146	239	463	210	238	227	134	198	405	451
96.3379	0	628	292	283	306	194	144	238	463	209	238	226	133	197	403	451
96.4608	0	631	289	281	306	191	143	237	462	209	238	226	133	197	403	453
96.5837	0	624	291	280	307	191	143	238	462	210	240	228	134	197	404	454
96.7066	0	620	291	280	308	191	144	239	461	212	241	230	135	198	406	457
96.8294	0	625	294	284	310	193	145	241	462	210	242	229	135	198	403	451
96.9523	0	631	291	281	307	191	144	238	461	209	238	226	133	197	401	454
97.0752	0	622	289	279	307	190	144	238	461	209	238	227	132	197	399	451
97.1981	0	619	290	278	308	190	143	238	462	210	239	228	133	198	399	453
97.321	0	630	293	280	309	191	144	238	463	211	241	230	134	198	400	454
97.4438	0	639	298	284	311	194	144	240	462	213	244	231	135	199	401	459
97.5667	0	634	299	286	312	196	144	241	462	213	247	233	137	199	404	457
97.6896	0	633	301	289	315	200	146	242	463	215	247	234	137	201	403	455
97.8125	0	635	300	289	316	196	145	242	464	210	241	229	133	198	398	448
97.9354	0	642	298	285	313	193	144	240	462	210	241	228	132	198	397	451
98.0582	0	634	297	283	314	192	144	240	461	210	240	228	132	197	397	449
98.1811	0	631	297	282	314	192	143	241	461	212	243	229	133	198	398	452
98.304	0	636	299	284	315	194	144	242	463	212	244	232	135	198	400	455
98.4269	0	640	301	287	317	194	145	244	464	213	246	234	135	199	403	456
98.5498	0	637	300	289	318	196	146	242	463	211	241	231	133	198	397	449
98.6726	0	632	299	285	314	194	144	242	464	210	241	228	131	197	396	449
98.7955	0	637	300	284	315	193	144	241	464	210	240	229	131	197	395	450
98.9184	0	645	303	285	317	193	144	241	468	210	242	232	133	198	396	451
99.0413	0	642	304	287	319	194	144	241	469	212	242	235	134	199	399	455
99.1642	0	639	305	289	319	194	143	243	468	213	245	236	136	200	402	455
99.287	0	645	308	293	319	197	145	244	468	215	247	237	138	202	403	459
99.4099	0	653	307	294	321	200	145	244	469	212	244	236	135	201	399	453
99.5328	0	640	302	289	316	196	144	240	471	212	241	234	134	200	399	455
99.6557	0	632	299	286	315	194	144	239	471	210	241	234	135	200	399	456
99.7786	0	637	299	284	314	192	144	241	471	213	243	235	135	201	400	455
99.9014	0	643	300	286	316	194	144	241	469	214	246	236	137	200	403	459
100.024	0	632	300	288	317	194	145	243	470	215	247	238	139	202	406	463
100.147	0	632	303	291	318	200	145	243	469	217	251	239	139	203	407	464
100.27	0	637	302	291	317	199	147	243	470	213	245	237	136	201	403	455
100.393	0	634	301	286	313	195	145	240	472	215	244	237	136	202	404	457
100.516	0	632	299	285	313	194	144	242	471	214	245	237	136	202	404	461
100.639	0	632	300	284	315	194	144	243	471	215	248	238	138	203	407	464
100.762	0	638	302	286	318	198	146	243	471	217	251	240	139	205	410	467
100.884	0	639	305	290	319	199	146	246	470	218	253	243	141	205	413	466
101.007	0	641	307	293	320	202	147	246	470	218	250	241	140	206	410	464
101.13	0	633	303	290	315	199	146	243	471	214	246	237	136	204	407	462
101.253	0	630	298	285	311	196	146	242	470	214	246	236	136	204	407	464
101.376	0	623	295	282	312	195	146	242	469	215	247	236	136	204	407	458
101.499	0	630	298	282	314	194	146	243	467	216	250	238	139	205	410	466
101.622	0	629	300	285	316	195	146	245	468	217	253	241	141	207	412	471
101.745	0	633	302	287	317	199	147	245	468	219	255	243	141	208	413	469
101.868	0	627	300	286	314	199	147	242	467	215	249	238	137	205	408	457
101.99	0	627	296	279	308	193	145	241	468	215	248	237	137	204	406	460
102.113	0	623	295	277	308	192	145	240	467	215	248	238	136	205	406	462
102.236	0	625	296	276	309	191	144	241	468	216	249	238	137	206	408	463
102.359	0	634	302	278	313	193	145	241	468	217	251	241	139	207	410	459
102.482	0	636	301	282	314	194	145	243	467	218	254	243	141	208	412	466
102.605	0	633	304	285	315	199	146	244	468	220	255	244	140	209	411	466
102.728	0	632	302	284	314	199	145	243	470	216	249	241	138	207	406	457
102.851	0	635	304	281	312	195	146	240	469	216	248	241	137	207	405	458
102.973	0	638	305	280	312	194	143	241	466	217	248	241	137	208	406	461
103.096	0	644	307	282	314	193	144	242	469	217	251	244	138	209	408	467
103.219	0	649	312	285	315	196	146	243	470	220	253	246	140	208	409	462
103.342	0	652	316	289	318	198	145	244	469	220	255	247	142	210	412	459
103.465	0	648	315	289	320	201	147	246	470	222	256	247	142	210	412	464
103.588	0	648	314	287	317	198	146	244	473	218	252	245	138	209	410	460
103.711	0	651	313	284	316	196	146	244	473	219	253	246	140	209	411	458
103.834	0	651	314	284	317	197	146	243	472	219	253	246	140	210	411	459
103.956	0	648	314	284	318	196	147	244	473	221	256	247	142	212	414	466
104.079	0	652	315	288	319	199	146	246	472	223	258	249	144	213	417	470
104.202	0	654	316	290	321	200	148	249	471	222	259	250	145	214	418	469
104.325	0	648	313	289	318	202	148	244	471	220	254	247	141	212	414	462
104.448	0	643	311	284	315	197	146	244	472	221	255	247	142	212	417	471
104.571	0	644	312	284	316	197	146	245	472	220	255	248	142	213	417	472
104.694	0	648	312	284	317	196	147	245	472	221	257	250	144	214	420	473
104.817	0	646	314	286	321	198	148	248	470	223	259	251	145	216	421	474
104.94	0	644	316	289	322	201	148	248	471	224	262	253	146	217	425	480
105.062	0	644	315	290	320	202	148	247	473	222	256	249	142	214	419	469
105.185	0	643	310	283	312	197	148	243	473	219	254	247	141	214	418	469
105.308	0	636	309	280	312	196	147	242	472	220	254	247	141	215	418	469
105.431	0	632	308	279	313	194	147	242	472	220	255	248	142	215	419	474
105.554	0	636	309	282	316	196	147	244	471	222	257	249	143	215	421	474
105.677	0	642	311	284	318	197	148	247	470	223	260	252	144	217	422	475
105.8	0	634	309	284	315	201	149	243	469	219	254	247	142	214	416	467
105.923	0	627	305	277	309	195	147	239	469	218	252	245	140	213	415	469
106.045	0	632	304	275	309	193	146	239	469	218	252	245	139	213	414	468
106.168	0	638	305	274	309	192	145	240	469	219	254	246	141	214	416	467
106.291	0	633	307	277	312	193	146	242	470	220	255	248	141	215	417	470
106.414	0	631	307	278	314	193	147	243	469	221	257	248	143	216	419	475
106.537	0	636	305	280	312	198	148	243	470	221	257	248	143	214	419	471
106.66	0	631	299	273	303	194	146	238	470	217	251	244	139	212	413	463
106.783	0	625	298	270	303	190	145	238	468	217	251	245	139	213	413	466
106.906	0	619	297	269	302	189	144	238	469	218	252	245	139	213	414	470
107.028	0	623	296	270	305	188	145	238	469	219	254	246	141	214	415	470
107.151	0	625	298	273	307	190	145	240	469	220	256	249	142	214	416	475
107.274	0	620	299	274	308	193	144	239	468	220	257	250	143	216	418	473
107.397	0	613	297	275	305	196	147	239	469	219	255	247	140	214	414	471
107.52	0	617	294	268	302	189	144	237	470	217	252	246	139	214	413	468
107.643	0	618	294	269	300	189	145	237	470	218	252	247	139	213	414	471
107.766	0	613	295	267	301	187	143	237	469	218	254	247	140	215	416	469
107.889	0	611	296	270	303	189	144	240	470	220	255	249	142	215	418	474
108.012	0	620	298	273	306	192	144	239	471	220	258	251	144	216	419	473
108.134	0	623	299	277	305	196	146	240	471	221	259	251	143	216	420	476
108.257	0	612	296	270	299	190	145	237	472	218	254	248	140	214	415	467
108.38	0	609	294	267	299	188	144	237	472	218	255	248	139	215	416	472
108.503	0	616	295	268	301	187	143	236	472	219	254	248	140	215	416	470
108.626	0	619	295	268	302	187	144	238	472	220	257	250	142	215	419	472
108.749	0	614	297	272	305	192	144	238	470	222	259	251	145	217	422	478
108.872	0	612	298	275	305	194	145	240	472	223	261	254	145	219	423	482
108.995	0	614	298	276	303	197	147	240	475	220	257	251	142	217	419	472
109.117	0	613	294	269	297	188	145	236	474	219	253	248	141	215	417	475
109.24	0	607	293	268	297	188	145	234	474	218	253	248	141	216	418	472
109.363	0	602	293	268	298	188	143	235	473	220	254	249	142	215	419	476
109.486	0	610	295	270	300	189	145	237	474	221	257	251	143	216	421	476
109.609	0	615	297	272	301	193	146	238	472	222	260	253	145	218	423	478
109.732	0	607	297	276	303	197	147	240	471	223	259	253	145	218	423	478
109.855	0	599	294	271	297	191	146	235	473	220	253	249	142	215	418	475
109.978	0	604	292	267	296	187	146	235	472	219	253	248	142	215	419	474
110.1	0	605	292	269	297	187	145	236	471	219	254	249	141	215	419	472
110.223	0	600	292	269	301	188	146	237	471	221	256	250	143	216	421	477
110.346	0	598	295	272	300	192	146	237	470	222	258	251	145	218	423	482
110.469	0	605	297	275	302	195	145	241	471	224	262	254	146	219	425	482
110.592	0	607	298	278	305	199	148	241	471	224	260	254	146	218	424	479
110.715	0	597	294	273	299	194	147	237	471	220	255	249	142	217	420	474
110.838	11	593	293	271	299	190	146	238	470	221	255	251	143	216	420	478
110.961	0	596	293	271	298	191	146	237	472	220	256	250	143	216	421	477
111.084	0	603	295	273	300	192	146	238	472	223	259	252	145	218	422	477
111.206	0	600	298	276	303	197	147	238	471	223	261	254	146	219	425	480
111.329	0	599	300	279	305	197	148	240	471	226	263	256	148	220	427	486
111.452	0	603	301	283	306	203	148	242	471	226	264	257	148	221	427	482
111.575	0	603	298	279	303	196	149	240	472	224	258	253	146	219	423	478
111.698	0	600	299	278	303	194	148	241	471	223	260	254	146	220	426	479
111.821	0	597	301	278	304	195	148	241	470	224	260	253	147	219	425	483
111.944	0	601	301	280	306	196	148	242	471	226	263	255	148	221	428	483
112.067	0	608	302	283	308	199	148	244	471	226	265	259	149	222	431	486
112.189	0	606	306	287	308	201	150	245	471	229	267	260	150	222	431	489
112.312	0	599	305	287	307	205	150	243	472	227	264	258	148	222	430	486
112.435	0	601	303	282	306	197	149	244	472	225	262	256	147	221	429	484
112.558	0	605	303	282	306	198	150	244	472	225	262	256	148	222	432	486
112.681	0	604	304	284	308	197	149	245	472	227	265	257	149	223	432	486
112.804	0	601	307	286	310	202	149	243	471	228	267	260	151	224	435	494
112.927	0	608	309	289	311	204	150	246	472	230	269	262	153	225	436	494
113.05	0	611	310	294	314	207	151	248	473	229	268	261	153	225	436	491
113.172	0	604	306	286	305	201	150	244	474	226	263	257	148	223	431	484
113.295	0	602	305	283	304	198	149	241	474	226	262	257	148	223	433	492
113.418	0	611	312	283	306	196	149	243	474	225	263	258	149	222	432	485
113.541	0	620	314	287	309	198	149	245	473	227	264	259	150	223	434	489
113.664	0	616	314	289	312	201	150	247	474	228	267	261	151	225	437	490
113.787	0	612	314	291	311	206	150	246	474	228	266	262	151	225	436	492
113.91	0	609	309	285	304	201	149	243	475	225	261	256	148	222	432	485
114.033	0	612	308	283	304	197	150	244	475	225	260	257	147	223	432	486
114.156	0	610	308	285	304	197	149	243	475	225	261	257	148	223	432	486
114.278	0	610	312	284	307	197	149	243	473	227	263	260	149	225	435	502
114.401	0	624	318	289	310	201	149	245	474	228	265	260	149	226	436	495
114.524	0	628	320	293	313	203	150	247	475	228	266	263	152	226	437	494
114.647	0	620	314	289	307	203	150	244	477	226	261	259	148	224	432	487
114.77	0	617	314	286	306	198	148	240	479	225	259	258	148	223	432	489
114.893	0	620	315	284	305	198	149	242	479	225	259	257	147	223	431	487
115.016	0	625	316	286	307	196	150	242	478	225	261	259	149	223	432	487
115.139	0	624	316	288	310	199	149	245	477	226	262	261	150	224	434	490
115.261	0	625	318	290	311	201	149	246	477	227	265	263	151	225	436	495
115.384	0	624	318	294	309	205	151	244	479	227	262	261	149	224	434	490
115.507	0	626	315	288	306	198	149	242	477	225	260	258	148	224	433	487
115.63	0	624	315	288	308	200	150	242	475	226	261	258	149	223	433	486
115.753	0	622	314	289	308	197	150	245	473	227	263	258	150	224	434	490
115.876	0	628	314	291	311	200	150	245	471	228	266	259	151	225	434	496
115.999	0	630	314	292	310	204	151	247	470	230	268	260	152	225	437	498
116.122	0	628	315	293	311	207	152	246	468	229	265	258	151	224	435	488
116.244	0	629	313	289	307	200	150	245	470	227	263	256	148	223	434	491
116.367	0	625	314	290	306	201	151	243	470	226	263	257	148	224	435	492
116.49	0	625	313	289	309	200	150	245	471	227	264	260	149	225	437	498
116.613	0	629	318	292	313	200	151	247	473	227	266	261	151	225	438	493
116.736	0	630	323	297	314	204	152	247	473	229	268	262	152	227	440	498
116.859	0	629	319	295	310	206	152	245	474	226	264	258	149	225	435	491
116.982	0	626	316	289	305	199	150	243	475	225	261	257	147	224	434	486
117.105	0	624	316	288	306	198	152	241	473	225	260	257	147	224	434	483
117.228	0	628	315	288	307	197	150	242	473	226	261	257	149	224	436	491
117.35	0	627	316	290	308	200	152	245	473	227	264	259	149	225	438	496
117.473	0	628	317	293	312	202	151	246	474	227	266	260	152	226	441	496
117.596	0	623	315	292	307	205	152	243	476	226	262	257	148	224	435	484
117.719	0	624	312	287	304	199	151	241	475	224	259	255	147	224	435	489
117.842	0	621	312	287	304	197	151	241	477	224	259	256	148	224	435	493
117.965	0	620	312	287	306	197	151	242	476	225	261	258	148	225	437	492
118.088	0	619	311	290	309	199	150	242	476	226	263	258	149	226	439	492
118.211	0	625	315	291	310	201	150	245	475	228	264	260	151	227	441	500
118.333	0	622	314	293	309	206	153	243	477	226	263	258	149	226	438	495
118.456	0	618	310	287	304	198	151	242	476	224	260	256	147	224	436	491
118.579	0	619	312	288	306	199	152	242	477	225	260	256	148	225	437	490
118.702	0	623	312	287	307	198	150	241	476	225	261	257	148	225	437	496
118.825	0	622	314	289	307	200	152	242	477	227	263	258	150	226	439	502
118.948	0	622	314	291	310	202	152	245	477	228	266	259	151	227	441	503
119.071	0	620	314	295	311	206	153	244	477	229	265	260	151	227	441	497
119.194	0	619	311	290	306	201	152	242	478	225	260	257	148	225	437	498
119.316	0	616	311	289	306	199	151	242	478	225	262	258	149	226	439	500
119.439	0	617	311	288	308	198	151	243	477	226	261	258	149	226	438	498
119.562	0	618	312	290	308	200	151	244	477	227	264	259	150	227	441	497
119.685	0	620	316	293	311	204	152	243	477	228	267	261	152	227	443	503
119.808	0	627	321	297	313	207	153	245	478	229	269	262	153	229	444	505
119.931	0	623	315	295	309	205	153	244	480	225	262	258	149	226	438	492
120.054	0	620	314	288	304	200	151	242	479	225	261	257	147	225	437	488
120.177	0	621	313	288	305	199	152	242	478	225	260	258	148	225	437	495
120.3	0	617	312	288	307	198	151	243	478	225	262	258	149	226	438	496
120.422	0	623	314	290	312	200	152	245	478	227	265	259	150	226	439	497
120.545	0	624	317	295	309	205	153	244	477	228	266	261	152	228	441	498
120.668	0	617	314	295	308	207	153	243	477	226	263	258	148	225	435	493
120.791	0	615	311	289	303	200	151	241	477	224	259	255	146	224	432	490
120.914	0	618	311	288	303	199	151	240	475	224	260	255	147	223	431	487
121.037	0	615	310	288	305	198	150	241	475	225	260	256	147	224	432	486
121.16	0	614	312	291	308	200	151	245	474	226	262	258	148	224	434	494
121.283	0	617	315	295	308	205	151	244	476	227	265	259	151	225	435	495
121.405	0	625	318	298	310	207	152	246	475	229	267	261	151	226	437	495
121.528	0	623	321	302	313	210	153	249	475	227	266	262	151	225	436	490
121.651	0	616	317	296	308	206	153	245	475	226	260	257	147	222	432	487
121.774	0	620	316	294	306	202	152	244	476	225	261	256	147	222	431	486
121.897	0	624	317	294	307	201	152	244	475	225	261	256	147	222	431	484
122.02	0	621	317	295	309	201	152	243	474	227	263	258	149	223	432	487
122.143	0	619	319	298	310	206	153	245	474	226	266	259	151	224	435	491
122.266	0	626	321	301	313	208	152	248	475	229	268	261	152	224	436	490
122.388	0	630	323	304	315	211	154	250	475	231	270	262	153	225	438	491
122.511	0	623	320	303	314	208	154	247	474	227	263	258	149	224	433	485
122.634	0	618	319	298	311	204	153	245	474	227	264	257	149	224	434	489
122.757	0	626	320	300	312	205	153	247	474	227	264	258	150	224	435	486
122.88	0	630	320	301	314	205	153	250	475	229	267	260	152	224	436	493
123.003	0	624	323	306	316	210	154	250	473	229	269	262	153	226	440	494
123.126	0	624	326	308	319	212	155	252	474	231	271	264	154	227	442	497
123.249	0	636	328	310	322	215	156	254	474	232	273	264	155	228	443	494
123.372	0	638	329	312	321	214	155	252	474	227	266	260	150	225	437	491
123.494	0	630	327	308	319	210	154	251	473	228	265	259	150	225	437	488
123.617	0	627	327	308	320	209	154	251	473	228	266	259	152	225	438	491
123.74	0	632	330	310	321	210	155	253	473	229	268	260	153	225	440	490
123.863	0	644	331	311	323	210	155	256	475	231	270	263	154	226	442	498
123.986	0	641	335	315	323	216	156	255	474	232	273	265	155	228	444	496
124.109	0	644	338	317	326	219	157	256	476	232	273	264	156	228	443	498
124.232	0	647	339	318	327	217	158	255	478	229	268	261	152	226	440	487
124.355	0	659	341	316	327	214	156	255	478	230	268	261	152	227	440	493
124.477	0	653	341	317	327	215	157	254	476	230	269	262	153	226	439	489
124.6	0	653	342	317	327	215	156	256	477	231	270	262	154	226	441	495
124.723	0	659	343	319	329	216	156	258	478	232	273	265	156	228	444	496
124.846	0	667	344	321	332	217	158	260	477	234	275	266	156	229	446	501
124.969	0	660	346	323	333	221	159	258	478	232	272	265	155	229	444	494
125.092	0	656	344	320	329	218	157	257	478	231	269	262	153	227	442	493
125.215	0	659	342	318	327	216	158	255	479	231	269	263	153	228	442	493
125.338	0	660	338	316	328	215	158	256	478	232	270	262	154	227	443	499
125.46	0	651	339	319	330	216	157	257	477	233	272	264	156	229	445	501
125.583	0	645	338	321	333	218	158	261	478	234	275	266	157	230	447	504
125.706	0	648	339	324	334	219	160	263	478	236	276	268	159	231	449	505
125.829	0	652	337	324	333	222	160	260	478	232	271	263	154	228	443	496
125.952	0	643	335	318	328	218	159	256	478	231	269	262	153	228	442	496
126.075	0	640	335	317	327	215	158	256	477	231	269	262	153	227	443	496
126.198	0	647	337	317	327	215	158	255	477	232	270	262	154	228	444	495
126.321	0	660	340	319	330	217	158	259	476	234	273	264	156	228	445	501
126.444	0	651	341	321	333	217	159	260	474	235	275	266	157	230	448	502
126.566	0	647	339	322	332	222	160	258	476	232	271	263	155	229	443	493
126.689	0	646	334	316	325	216	158	255	475	230	267	260	152	228	441	492
126.812	0	654	333	313	326	213	158	254	474	231	267	260	153	227	442	496
126.935	0	644	333	312	325	213	158	254	473	231	268	261	152	228	443	497
127.058	0	645	334	314	328	213	158	257	473	232	271	263	154	229	444	497
127.181	0	650	337	316	331	215	159	257	472	233	273	263	155	230	446	499
127.304	0	656	340	319	333	217	159	259	472	236	274	265	156	230	447	501
127.427	0	650	338	319	329	218	158	255	473	231	268	261	153	229	441	494
127.549	0	645	336	315	325	215	157	255	473	230	267	261	152	228	442	493
127.672	0	652	337	313	326	213	158	253	474	230	268	260	153	228	441	493
127.795	0	658	339	313	326	213	157	254	473	231	269	262	153	228	442	495
127.918	0	654	338	316	327	215	159	255	472	232	269	263	153	229	444	497
128.041	0	646	334	311	324	213	157	254	473	230	266	260	153	226	440	491
128.164	0	649	335	310	324	213	157	252	473	231	269	261	153	228	441	495
128.287	0	657	335	311	324	213	157	253	471	230	268	261	153	228	442	495
128.41	0	652	335	314	328	213	158	256	470	232	270	262	154	229	444	501
128.532	0	647	337	315	330	213	157	257	470	234	272	264	156	230	447	500
128.655	0	655	340	319	330	217	159	258	471	236	275	266	157	231	448	503
128.778	0	666	342	319	336	217	160	261	470	236	277	267	158	232	451	506
128.901	0	659	343	322	333	221	159	258	471	231	270	262	153	229	443	496
129.024	0	651	338	316	326	215	157	255	470	230	266	258	150	227	440	494
129.147	0	655	338	314	325	214	157	253	470	229	265	258	150	226	438	490
129.27	0	663	337	312	326	212	156	253	469	229	265	257	150	225	439	492
129.393	0	657	339	315	327	212	158	255	468	230	267	259	152	226	440	495
129.516	0	653	340	317	329	214	158	256	468	232	269	260	153	228	441	498
129.638	0	662	343	319	330	216	160	255	469	229	266	257	149	225	435	487
129.761	0	672	342	316	328	214	156	252	470	226	261	254	148	223	431	484
129.884	0	665	341	314	326	213	157	251	469	226	261	253	148	222	431	485
130.007	0	661	340	313	325	211	155	252	468	226	263	252	148	223	431	486
130.13	0	667	342	315	328	211	156	252	469	227	264	254	149	222	432	486
130.253	0	676	343	317	330	213	157	253	469	228	265	255	150	223	432	488
130.376	0	671	344	319	332	215	158	255	468	229	266	256	150	224	432	489
130.499	0	664	342	318	329	215	158	253	470	225	261	251	146	221	427	480
130.621	0	670	342	314	326	212	157	252	469	224	259	251	146	220	426	480
130.744	0	672	340	313	325	212	156	250	469	224	260	250	146	220	426	480
130.867	0	669	340	314	329	211	156	251	469	226	261	251	147	220	427	484
130.99	0	666	341	315	329	210	156	254	470	226	264	253	148	221	429	486
131.113	0	674	341	317	331	215	158	255	469	228	265	254	149	222	430	484
131.236	0	675	342	318	329	215	157	253	469	224	259	249	145	220	424	475
131.359	0	665	339	314	326	212	156	249	469	223	259	248	145	218	423	478
131.482	0	663	337	311	325	210	156	250	468	223	258	248	145	218	423	478
131.604	0	669	338	312	328	210	156	251	469	225	259	250	146	218	423	482
131.727	0	668	340	313	331	211	156	252	468	225	262	251	147	220	426	480
131.85	0	672	341	315	333	212	157	255	465	227	263	251	148	220	428	484
131.973	0	668	343	318	332	215	159	253	467	224	260	248	146	218	423	475
132.096	0	668	340	313	327	212	155	250	468	222	256	245	144	217	419	472
132.219	0	665	339	311	327	211	155	248	466	222	254	247	143	217	419	470
132.342	0	668	340	312	326	210	155	247	466	222	256	247	144	217	420	474
132.465	0	668	340	313	331	210	155	253	466	222	259	247	144	217	422	477
132.588	0	672	342	316	333	212	155	254	467	224	260	250	147	218	424	482
132.71	0	672	344	317	333	215	157	254	467	223	259	249	145	217	422	472
132.833	0	673	343	316	329	214	155	249	469	222	254	246	143	216	418	473
132.956	0	671	341	312	328	210	155	250	469	221	254	246	143	215	418	472
133.079	0	676	345	312	329	211	155	248	469	221	255	246	144	216	418	472
133.202	0	674	344	314	331	210	156	251	467	222	256	248	144	217	422	473
133.325	0	680	344	316	333	213	156	250	467	222	256	247	144	216	421	475
133.448	0	676	345	315	332	211	156	251	469	220	253	246	143	215	418	473
133.571	0	677	344	314	331	211	156	249	468	221	255	247	144	215	418	474
133.693	0	678	344	314	332	211	154	250	468	221	255	247	144	216	419	471
133.816	0	682	345	316	334	211	155	252	468	224	258	248	145	217	422	479
133.939	0	679	346	319	334	214	156	255	470	225	260	250	148	219	425	484
134.062	0	682	348	320	337	215	157	256	468	227	263	252	149	219	426	483
134.185	0	685	350	322	341	216	159	259	467	229	266	255	151	220	429	487
134.308	0	689	351	324	341	222	159	258	469	227	266	254	149	221	428	483
134.431	0	689	353	325	340	219	158	256	471	224	259	250	146	219	423	478
134.554	0	690	354	323	340	216	158	256	470	224	259	251	147	218	424	476
134.676	0	690	354	324	340	216	157	255	470	224	259	250	146	218	425	476
134.799	0	694	356	324	340	218	157	257	471	225	261	253	148	220	426	483
134.922	0	694	356	326	342	219	157	257	473	227	264	255	150	221	429	484
135.045	0	699	358	327	345	220	159	260	472	228	267	257	152	222	429	484
135.168	0	697	358	329	345	221	160	258	472	225	261	252	148	220	426	475
135.291	0	694	359	327	343	219	158	256	472	225	260	251	147	220	425	479
135.414	0	700	359	327	344	218	159	257	472	226	260	252	148	220	426	475
135.537	0	703	360	327	345	218	158	258	472	226	263	253	148	220	427	478
135.66	0	703	362	329	345	220	159	259	470	228	265	256	150	222	429	481
135.782	0	702	363	330	349	221	160	260	473	229	267	258	151	223	432	487
135.905	0	711	365	332	350	222	161	263	473	229	268	258	152	224	432	483
136.028	0	713	365	333	349	222	159	259	474	226	262	254	147	221	427	479
136.151	0	709	365	332	347	221	160	259	473	227	262	255	149	221	428	476
136.274	0	709	368	331	348	221	159	259	472	227	263	255	149	222	428	480
136.397	0	725	373	331	351	222	161	261	474	227	266	258	151	222	429	481
136.52	0	733	376	335	353	224	162	262	473	230	267	260	152	225	432	486
136.643	0	728	376	336	355	224	162	264	473	232	271	261	154	225	434	486
136.765	0	726	376	337	354	226	161	262	474	228	266	258	151	224	429	482
136.888	0	733	375	336	352	224	161	261	475	228	264	257	151	224	430	479
137.011	0	736	375	336	354	224	160	260	474	228	266	257	151	224	431	484
137.134	0	729	375	337	354	224	161	263	473	230	267	258	152	224	434	483
137.257	0	728	377	336	355	225	162	264	473	231	270	261	154	226	436	489
137.38	0	742	378	338	357	226	162	267	473	232	272	262	155	227	438	488
137.503	0	742	379	339	359	228	164	266	475	232	271	262	154	227	436	491
137.626	0	736	381	340	356	227	162	263	474	229	266	258	151	225	433	481
137.748	0	732	380	338	354	226	160	261	474	228	266	258	151	224	434	486
137.871	0	739	380	338	356	225	161	263	476	229	267	259	152	226	434	485
137.994	0	744	380	338	358	226	163	264	473	232	270	260	154	226	436	492
138.117	0	737	381	339	358	227	164	266	472	234	271	262	155	227	439	492
138.24	0	738	383	340	360	229	164	265	473	233	271	263	155	228	438	491
138.363	0	739	381	340	356	228	162	264	475	229	267	258	151	225	434	484
138.486	0	744	379	338	355	226	162	262	474	229	266	258	151	226	435	489
138.609	0	736	379	337	355	224	162	263	474	229	266	259	152	225	435	489
138.732	0	733	379	337	356	226	161	263	473	231	269	260	153	227	438	490
138.854	0	737	379	338	357	226	162	266	474	233	272	262	154	229	439	493
138.977	0	747	380	340	359	229	163	268	472	234	274	264	156	229	441	496
139.1	0	739	381	340	360	231	163	264	473	232	268	260	153	227	435	488
139.223	0	736	379	338	357	226	162	263	474	229	266	260	152	226	435	486
139.346	0	743	383	336	355	226	162	262	473	231	266	260	151	227	434	487
139.469	0	755	385	336	358	225	163	263	473	232	267	261	153	227	435	485
139.592	0	746	385	337	357	227	161	263	474	233	269	263	155	228	437	489
139.715	0	740	384	339	360	227	161	264	476	234	271	265	156	230	440	488
139.837	0	743	384	340	360	229	163	265	476	233	271	265	156	230	439	489
139.96	0	749	382	338	356	228	161	262	476	231	266	261	152	227	436	485
140.083	0	741	380	336	354	226	160	262	476	231	268	262	153	229	438	488
140.206	0	733	377	335	354	224	162	262	476	232	269	262	154	228	438	491
140.329	0	738	376	334	354	224	162	264	475	233	270	264	155	230	440	492
140.452	0	743	376	336	355	227	163	264	474	235	273	265	157	230	442	493
140.575	0	738	377	335	353	227	162	262	474	231	268	261	153	228	437	487
140.698	0	731	376	334	353	224	160	262	475	231	269	262	154	229	438	491
140.82	0	735	374	334	353	225	162	263	475	233	270	262	154	229	440	490
140.943	0	739	374	334	354	224	163	264	474	234	272	264	156	229	441	491
141.066	0	733	375	335	355	226	162	265	474	233	272	265	155	230	441	493
141.189	0	730	374	335	356	226	162	264	476	234	273	265	157	231	444	497
141.312	0	733	375	335	355	226	163	266	476	235	275	266	157	231	445	500
141.435	0	733	377	336	357	227	162	266	476	236	276	268	159	233	448	499
141.558	0	735	376	338	358	228	163	269	478	237	279	271	161	234	451	505
141.681	0	732	379	338	360	229	164	272	478	239	282	273	162	235	452	509
141.804	0	737	380	341	363	231	164	273	479	240	285	275	164	237	456	509
141.926	0	738	381	342	367	232	165	275	478	242	287	278	166	238	459	509
142.049	0	736	380	345	363	237	166	272	480	239	282	274	162	236	453	506
142.172	0	723	371	334	352	228	163	264	482	233	274	267	157	233	447	499
142.295	0	721	368	329	349	223	162	262	482	233	272	266	156	232	447	496
142.418	0	717	367	326	347	222	161	261	481	234	273	267	156	233	445	497
142.541	0	718	366	326	348	221	162	262	481	235	274	269	157	234	447	503
142.664	0	719	368	326	352	223	162	264	481	235	276	270	159	234	450	503
142.787	0	720	366	328	351	227	163	263	481	235	273	268	157	234	446	497
142.909	0	712	364	323	345	222	162	259	481	232	269	265	154	231	442	491
143.032	0	712	365	320	344	219	160	259	479	232	269	264	154	232	442	496
143.155	0	719	367	319	345	219	160	259	481	232	270	265	154	231	441	493
143.278	0	720	365	320	346	218	160	259	480	234	270	266	155	232	442	497
143.401	0	714	365	319	348	220	160	261	478	234	272	266	156	234	444	496
143.524	0	708	364	322	347	224	161	259	479	233	271	265	154	232	440	496
143.647	0	709	359	317	341	218	159	257	479	231	267	261	151	230	437	488
143.77	0	710	358	315	341	216	160	257	479	231	266	262	151	230	437	492
143.892	0	704	358	314	341	215	159	255	477	231	266	262	152	230	436	490
144.015	0	699	357	315	342	215	159	256	477	231	268	262	152	231	437	495
144.138	0	711	357	315	343	216	159	256	478	232	270	263	153	231	439	493
144.261	0	707	357	315	339	220	160	255	477	230	266	259	150	229	433	491
144.384	0	695	352	308	335	213	158	250	476	228	261	257	147	227	430	485
144.507	0	687	348	306	333	211	157	250	475	227	261	256	148	226	429	488
144.63	0	695	348	304	333	210	157	250	476	227	262	257	148	226	430	487
144.753	0	694	347	305	335	209	157	250	475	228	263	258	149	227	431	493
144.876	0	684	344	307	336	211	158	251	475	228	263	258	149	227	430	489
144.998	0	671	336	299	327	212	157	246	475	224	256	253	144	223	422	480
145.121	0	669	331	293	322	204	154	244	473	224	254	250	144	222	420	480
145.244	0	669	327	291	321	201	154	243	472	223	254	249	143	221	420	482
145.367	0	656	324	291	322	200	153	242	471	224	253	250	143	221	420	483
145.49	0	650	323	292	325	201	153	244	471	223	256	251	144	222	421	484
145.613	0	653	323	293	327	203	154	245	472	224	257	251	145	221	422	485
145.736	0	650	319	289	319	203	153	241	471	221	252	246	141	219	415	477
145.859	0	641	315	283	315	197	152	238	469	219	248	245	141	218	413	474
145.981	0	635	314	282	315	196	151	238	468	219	248	244	139	217	413	472
146.104	0	638	314	282	316	195	150	239	469	219	250	245	141	217	414	476
146.227	0	646	316	286	319	197	151	240	468	220	252	247	142	216	414	475
146.35	0	641	318	288	321	198	151	242	468	222	252	248	142	218	416	478
146.473	1	635	317	289	318	200	152	240	470	219	249	245	140	216	410	469
146.596	0	637	314	283	314	196	151	236	471	216	246	243	138	214	407	467
146.719	0	644	315	282	313	195	150	237	469	216	246	242	138	214	408	467
146.842	0	638	314	283	315	193	149	235	468	217	247	243	138	213	409	469
146.964	0	634	316	284	316	194	150	238	469	217	249	245	139	215	411	473
147.087	0	644	320	287	317	196	149	239	473	218	251	247	141	215	412	473
147.21	0	654	323	290	319	201	151	240	472	219	250	246	140	215	410	469
147.333	0	644	322	287	317	197	151	237	472	215	246	243	138	213	407	467
147.456	0	647	325	287	317	195	150	236	472	215	246	243	138	213	407	466
147.579	0	650	322	288	316	195	149	237	473	217	248	244	138	213	409	468
147.702	0	648	321	288	319	195	150	239	471	217	248	244	140	214	411	469
147.825	0	644	323	292	321	197	151	241	470	219	252	246	142	214	412	474
147.948	0	643	325	293	321	203	151	241	473	220	254	248	142	216	414	476
148.07	0	638	321	291	318	203	153	238	475	216	249	245	138	214	409	468
148.193	0	635	318	286	312	195	150	235	474	215	244	243	138	213	408	466
148.316	0	635	317	284	313	194	149	234	474	216	245	244	137	212	409	473
148.439	0	633	317	285	314	193	150	237	474	216	247	245	138	213	408	475
148.562	0	636	320	289	317	195	149	239	474	218	249	245	139	214	411	475
148.685	0	637	322	291	319	201	151	238	473	220	251	247	141	214	413	471
148.808	0	638	323	295	318	203	152	239	474	220	251	246	141	214	411	473
148.931	0	632	319	287	312	196	152	237	473	217	247	243	138	212	407	469
149.053	0	634	319	287	313	195	151	236	474	217	246	243	138	212	408	467
149.176	0	631	320	287	313	194	150	237	472	218	247	243	139	212	408	465
149.299	0	636	322	289	318	195	150	238	471	218	249	245	140	213	410	472
149.422	0	636	325	293	318	199	151	239	471	220	253	247	142	215	413	474
149.545	0	643	329	294	321	201	151	242	473	221	255	249	145	216	415	473
149.668	0	641	331	298	321	206	153	240	472	221	253	248	143	215	413	466
149.791	0	635	327	292	317	197	151	238	473	219	250	245	141	214	412	470
149.914	0	637	328	291	318	198	152	241	473	220	252	246	141	214	414	471
150.036	0	641	329	293	320	198	153	241	472	221	254	246	143	216	414	472
150.159	0	641	332	296	324	199	152	244	472	223	255	250	145	216	416	471
150.282	0	640	334	299	325	202	153	244	472	224	258	252	147	218	420	479
150.405	0	642	336	303	324	208	154	245	473	225	260	252	147	220	421	475
150.528	0	644	331	296	321	203	153	243	475	222	256	249	144	217	416	471
150.651	0	640	333	296	321	199	152	242	474	223	256	249	144	218	417	471
150.774	0	637	334	297	321	199	153	243	473	223	256	250	145	218	419	476
150.897	0	645	337	299	324	200	153	246	475	224	259	251	146	219	422	476
151.02	0	649	338	302	326	204	154	246	474	225	261	254	148	221	424	477
151.142	0	648	342	305	328	207	154	249	473	227	264	257	151	222	426	479
151.265	0	639	340	305	325	209	155	247	476	224	259	253	146	220	422	476
151.388	0	643	336	297	321	201	153	242	475	222	255	251	144	219	419	473
151.511	0	644	336	299	322	201	153	242	475	224	256	251	146	219	420	471
151.634	0	640	338	299	322	201	153	243	474	223	257	252	146	221	423	474
151.757	0	637	339	303	325	201	154	246	474	226	260	254	148	222	425	481
151.88	0	645	340	304	327	205	153	248	475	227	262	256	149	222	429	481
152.003	0	645	340	306	328	210	155	246	474	225	261	255	148	222	426	480
152.125	0	634	335	298	322	202	154	243	475	223	256	251	145	221	422	474
152.248	0	631	335	298	322	201	153	243	474	223	256	252	146	220	423	479
152.371	0	639	336	299	323	201	153	245	473	224	258	253	146	221	425	476
152.494	0	642	337	303	327	201	154	246	474	226	261	255	149	222	425	482
152.617	0	637	340	305	330	205	153	246	473	227	263	257	150	223	428	482
152.74	0	641	345	307	330	209	154	250	473	228	265	259	152	224	429	486
152.863	0	659	349	305	329	207	154	245	475	225	259	255	147	223	423	474
152.986	0	668	356	304	330	202	153	242	476	225	259	257	147	225	421	483
153.108	0	667	356	305	331	203	153	244	477	225	259	259	147	224	423	481
153.231	0	666	359	309	333	204	153	245	477	227	261	258	149	225	425	483
153.354	0	673	358	310	334	207	153	248	477	228	264	260	151	226	428	482
153.477	0	679	360	313	337	208	154	250	477	230	266	262	152	226	431	487
153.6	0	672	361	314	335	214	157	248	477	229	265	261	151	227	429	482
153.723	0	667	359	310	333	206	154	247	478	227	260	258	150	225	427	482
153.846	0	674	359	311	334	206	155	248	477	228	263	259	150	226	430	480
153.969	0	677	359	310	335	206	154	248	478	230	263	260	150	226	431	485
154.092	0	673	361	314	337	208	154	251	477	231	265	261	154	227	433	486
154.214	0	672	363	316	341	210	155	252	477	231	269	264	155	228	436	489
154.337	0	679	362	319	339	214	157	253	480	231	269	262	154	228	435	485
154.46	0	680	358	312	333	209	155	249	479	229	264	259	150	227	432	486
154.583	0	671	357	313	334	209	156	251	479	230	266	260	152	227	434	487
154.706	0	667	357	314	337	209	156	251	477	230	267	260	153	227	434	491
154.829	0	677	360	316	339	210	155	254	478	232	269	263	155	228	437	493
154.952	0	682	362	317	341	212	157	256	478	233	272	264	157	228	439	499
155.075	0	681	366	320	342	216	158	256	479	232	270	262	154	228	436	492
155.197	0	673	362	313	333	211	156	250	479	229	265	258	151	226	433	489
155.32	0	678	357	311	334	210	156	251	478	229	265	258	151	227	433	487
155.443	0	681	357	311	335	209	156	250	479	229	265	258	151	227	434	492
155.566	0	674	358	314	337	209	157	253	476	231	267	260	153	227	435	492
155.689	0	672	359	316	340	211	156	254	476	232	269	261	155	228	437	497
155.812	0	677	356	315	335	215	157	251	479	228	266	258	151	227	432	484
155.935	0	672	349	307	329	206	155	248	478	227	261	256	150	223	429	489
156.058	0	665	352	305	328	205	155	247	477	227	261	254	148	223	429	484
156.18	0	667	357	307	331	205	155	246	478	227	261	255	148	224	428	486
156.303	0	679	360	309	334	207	154	250	477	228	263	256	151	225	429	483
156.426	0	679	361	313	335	209	155	250	477	230	265	260	151	227	432	498
156.549	0	665	356	308	329	210	155	244	477	225	259	254	147	224	425	481
156.672	0	660	351	303	326	203	153	244	477	225	257	251	146	222	423	479
156.795	0	668	349	302	326	202	153	242	476	224	256	251	146	221	422	476
156.918	0	668	349	303	328	203	153	243	475	224	257	252	147	222	424	485
157.041	0	661	351	305	329	203	153	247	474	226	258	253	147	222	426	482
157.164	0	659	353	307	331	205	153	246	474	227	260	256	150	223	428	486
157.286	0	664	353	306	326	208	155	242	477	224	257	252	146	220	422	474
157.409	0	671	355	302	325	201	153	240	475	223	255	251	145	221	420	479
157.532	0	663	355	302	326	200	152	241	473	223	254	250	145	220	420	473
157.655	0	661	354	304	328	201	152	241	474	224	256	251	146	221	422	478
157.778	0	668	355	305	329	202	152	244	475	225	258	253	148	221	424	480
157.901	0	675	357	307	332	205	153	244	474	226	261	253	149	222	426	484
158.024	0	666	357	309	330	209	154	245	474	226	259	254	148	222	425	477
158.147	0	660	354	305	325	202	152	241	474	224	256	250	145	221	421	477
158.269	0	665	353	304	327	201	153	244	475	224	257	251	147	220	424	478
158.392	0	673	353	304	328	201	153	243	474	225	257	252	146	221	424	482
158.515	0	669	357	306	330	201	152	245	473	226	259	254	148	223	425	482
158.638	0	671	363	309	331	207	152	244	474	227	263	257	150	224	428	485
158.761	0	679	363	314	336	208	154	249	475	227	263	256	150	223	428	484
158.884	0	678	360	308	328	205	153	245	476	224	258	252	146	222	424	480
159.007	0	671	358	306	328	203	153	242	474	225	258	252	147	222	425	480
159.13	0	668	358	306	329	202	153	244	475	224	259	252	147	221	426	479
159.252	0	673	359	308	332	203	153	246	475	226	261	254	149	223	429	482
159.375	0	683	360	309	334	209	154	247	474	227	263	256	150	223	430	487
159.498	0	675	362	313	337	210	154	250	473	229	265	258	152	225	433	489
159.621	0	668	360	310	332	209	154	246	476	224	259	252	147	223	427	478
159.744	0	669	356	303	327	203	154	244	476	225	257	252	147	223	427	481
159.867	0	678	357	305	329	203	152	245	475	225	259	253	147	222	428	482
159.99	0	673	360	305	332	202	154	246	474	225	260	255	148	223	429	484
160.113	0	672	363	308	336	204	154	248	474	227	263	256	150	224	431	483
160.236	0	678	364	311	336	207	155	249	475	228	265	257	152	226	435	487
160.358	0	683	365	312	338	211	155	249	474	227	264	256	149	224	432	482
160.481	0	675	362	306	330	205	154	245	475	224	259	252	147	223	428	479
160.604	0	672	364	304	330	203	154	244	475	225	259	253	147	222	427	480
160.727	0	685	370	306	334	203	153	244	476	225	260	252	147	223	427	477
160.85	0	695	370	307	337	204	154	247	475	226	262	255	148	224	430	480
160.973	0	690	370	310	339	205	154	251	475	228	264	256	150	226	432	484
161.096	0	687	372	313	340	210	155	250	475	229	267	258	152	226	434	487
161.219	0	693	373	312	337	212	156	248	477	227	262	254	148	225	430	478
161.341	0	699	372	307	336	205	154	246	476	225	261	253	149	223	429	479
161.464	0	696	375	308	335	205	154	246	474	226	261	253	148	224	429	480
161.587	0	704	381	311	341	205	154	249	474	227	263	255	149	225	430	482
161.71	0	708	377	312	341	207	155	251	474	228	266	257	151	226	432	485
161.833	0	711	381	315	343	209	155	252	474	230	268	258	152	227	434	485
161.956	0	711	380	317	341	218	156	249	474	229	267	258	152	228	434	486
162.079	0	703	376	311	338	208	155	249	474	228	263	255	150	225	431	485
162.202	0	705	376	311	339	207	155	250	475	228	264	256	150	226	433	488
162.324	0	703	375	311	340	208	154	249	474	227	265	256	151	227	434	485
162.447	0	708	376	313	342	208	155	252	475	230	267	258	153	227	436	491
162.57	0	705	377	316	345	211	156	254	475	232	270	261	154	228	438	496
162.693	0	706	379	320	346	215	157	255	476	232	271	261	155	229	439	493
162.816	0	700	375	315	340	212	157	248	476	228	264	256	150	226	435	482
162.939	0	702	373	312	338	208	155	249	476	228	263	256	150	227	436	488
163.062	0	697	372	313	338	208	154	249	476	228	264	256	151	227	435	491
163.185	0	697	370	313	340	208	156	251	476	229	266	257	153	228	438	492
163.308	0	696	371	314	343	209	156	253	475	231	268	260	154	228	441	494
163.43	0	697	370	317	345	214	158	255	475	231	269	260	154	228	442	499
163.553	0	690	368	314	337	213	156	249	476	227	263	255	149	227	437	488
163.676	0	687	363	308	334	207	155	248	475	227	263	255	149	226	436	490
163.799	0	683	364	309	335	207	155	247	473	227	263	254	149	226	437	489
163.922	0	682	364	310	337	206	155	248	473	228	264	256	151	227	437	496
164.045	0	686	364	311	342	208	155	250	473	229	266	257	153	227	440	496
164.168	0	691	366	313	343	209	155	253	473	230	269	260	154	229	441	496
164.291	0	684	366	314	339	214	156	251	475	227	265	256	150	228	437	490
164.413	0	680	364	308	333	205	155	247	473	226	261	255	149	226	435	492
164.536	0	688	366	308	335	206	154	246	473	226	262	254	149	226	436	488
164.659	0	692	366	307	335	204	154	247	472	227	263	255	150	227	437	495
164.782	0	689	369	310	339	206	155	249	473	228	265	257	151	228	439	496
164.905	0	686	369	312	342	207	155	250	473	229	266	258	153	229	441	499
165.028	0	696	371	315	343	212	156	252	475	229	267	258	153	229	441	493
165.151	0	695	369	310	336	208	154	247	475	226	264	256	149	226	438	496
165.274	0	689	367	310	338	207	155	245	476	226	263	257	150	227	440	495
165.396	0	688	370	309	337	206	155	247	477	227	264	257	151	227	440	498
165.519	0	697	371	312	341	207	155	250	478	228	267	258	153	229	442	497
165.642	0	703	373	314	343	209	155	252	478	230	269	260	154	229	444	504
165.765	0	702	376	315	346	211	157	254	476	230	270	261	155	230	445	499
165.888	0	700	377	315	341	211	156	249	478	228	265	257	151	228	441	494
166.011	0	698	373	311	339	207	155	250	478	226	266	257	150	228	442	495
166.134	0	705	370	310	339	206	155	250	478	228	267	256	151	228	443	500
166.257	0	698	371	312	342	206	155	251	476	228	268	258	152	229	443	499
166.38	0	695	372	314	345	209	156	253	477	230	269	260	153	230	445	502
166.502	0	700	373	316	347	212	156	255	477	232	272	263	154	231	447	502
166.625	0	705	371	317	343	215	157	252	477	229	267	257	152	230	442	497
166.748	0	693	367	311	336	208	156	248	476	227	265	255	150	228	439	494
166.871	0	688	366	310	337	207	155	248	475	227	265	255	149	227	440	495
166.994	0	691	365	309	339	206	154	249	475	227	266	255	150	228	439	497
167.117	0	696	365	311	341	207	155	252	474	229	267	257	151	228	440	499
167.24	0	695	367	313	345	209	155	253	474	229	269	259	153	228	442	502
167.363	0	691	368	316	345	213	157	255	474	230	270	258	153	229	442	496
167.485	0	690	365	312	339	210	156	250	475	226	265	254	149	226	436	491
167.608	0	697	363	309	338	207	156	248	473	226	264	252	150	226	436	493
167.731	0	689	362	309	337	206	155	249	473	225	264	254	149	225	436	494
167.854	0	686	363	310	340	206	155	251	472	227	266	254	151	225	437	497
167.977	0	692	365	312	343	209	154	252	472	228	268	256	151	227	439	496
168.1	0	703	366	314	345	211	155	256	472	229	270	257	152	227	441	499
168.223	0	695	366	317	346	214	157	254	471	228	268	255	151	225	439	497
168.346	0	688	363	311	338	209	157	251	472	225	265	253	149	225	436	494
168.468	0	695	362	310	340	208	155	251	471	226	265	253	149	225	437	493
168.591	0	697	362	310	341	207	156	252	470	226	266	253	151	225	438	494
168.714	0	695	363	313	343	208	156	254	468	228	269	254	151	226	440	499
168.837	0	694	365	315	347	211	156	256	468	229	271	256	153	227	442	503
168.96	0	700	369	316	349	214	159	259	467	231	272	256	154	227	443	503
169.083	0	696	368	317	345	213	156	254	466	226	266	252	150	226	438	491
169.206	0	699	365	314	342	209	155	252	468	226	266	252	150	225	438	496
169.329	0	696	367	312	342	207	156	253	467	225	266	252	150	225	438	497
169.452	0	700	368	314	346	209	156	254	467	227	268	255	151	225	441	499
169.574	0	702	368	316	348	211	157	255	465	229	270	256	153	227	443	499
169.697	0	705	371	318	351	213	158	258	466	230	272	256	154	228	444	505
169.82	0	702	370	320	350	215	158	256	468	225	268	253	150	226	440	497
169.943	0	702	369	316	345	211	156	254	467	225	266	252	150	226	440	497
170.066	0	700	369	315	346	210	156	253	467	226	266	253	150	225	440	495
170.189	0	700	370	316	348	210	156	254	467	226	268	254	150	226	442	502
170.312	0	709	371	318	350	211	156	256	468	227	271	255	152	227	445	501
170.435	0	713	373	320	353	214	158	259	466	230	272	257	155	229	446	502
170.557	0	712	376	323	357	218	160	260	466	230	273	258	154	229	446	502
170.68	0	709	376	324	353	217	158	257	468	228	268	255	151	227	443	500
170.803	0	717	375	322	352	214	157	257	468	227	268	255	151	228	443	497
170.926	0	720	376	321	352	213	157	256	469	227	269	254	152	228	444	504
171.049	0	715	375	322	354	214	158	258	468	229	272	256	152	229	446	503
171.172	0	713	378	323	357	215	159	260	467	229	273	258	155	230	448	509
171.295	0	729	379	325	359	217	160	263	469	232	276	259	155	230	450	503
171.418	0	733	384	326	360	220	159	260	470	228	271	255	152	228	445	503
171.54	0	724	383	325	358	216	158	260	469	228	271	256	152	229	445	499
171.663	0	723	383	324	358	217	158	259	468	227	272	256	152	229	445	503
171.786	0	728	383	326	361	216	158	261	467	230	272	256	154	229	448	504
171.909	0	737	384	328	363	217	161	263	466	231	276	259	156	230	450	509
172.032	0	733	386	329	364	221	161	264	467	233	277	260	157	231	451	509
172.155	0	730	387	331	364	223	160	263	469	229	273	256	152	229	447	501
172.278	0	733	386	330	361	219	159	262	469	228	271	255	152	227	446	501
172.401	0	744	386	329	360	218	159	261	467	228	271	255	152	228	446	501
172.524	0	734	386	328	362	219	160	261	465	229	273	256	152	229	446	503
172.646	11	731	387	329	365	218	160	264	464	231	274	257	154	229	448	502
172.769	0	739	388	331	367	221	161	266	466	233	277	259	155	230	451	505
172.892	0	749	389	334	368	223	163	266	466	232	276	259	154	230	449	501
173.015	0	742	389	333	366	222	161	264	467	228	271	255	152	228	446	499
173.138	0	735	389	332	365	221	159	263	468	228	271	255	152	229	446	502
173.261	0	744	388	333	365	220	160	263	466	229	273	256	152	229	446	501
173.384	0	750	390	333	366	221	161	264	465	232	274	257	154	230	448	504
173.507	0	750	391	333	368	221	161	266	466	232	275	258	155	230	450	507
173.629	0	750	394	336	371	224	162	267	466	232	277	258	155	231	451	505
173.752	0	752	395	337	370	225	161	266	468	230	272	256	152	230	447	501
173.875	0	750	392	335	368	223	162	263	468	231	272	256	152	229	448	499
173.998	0	752	392	334	368	222	161	264	468	229	273	256	152	229	447	505
174.121	0	749	392	336	368	223	162	265	468	232	275	258	154	231	451	509
174.244	0	752	393	336	371	223	162	267	468	233	277	259	156	231	453	508
174.367	0	753	394	337	373	225	163	269	467	233	278	261	158	232	456	511
174.49	0	755	394	339	374	227	163	266	468	230	273	257	154	231	451	506
174.612	0	754	393	338	369	224	160	266	469	229	273	256	153	230	450	505
174.735	0	752	393	336	369	223	162	265	468	230	274	256	152	229	451	505
174.858	0	752	392	336	370	222	162	266	468	231	274	258	153	230	453	505
174.981	0	750	393	338	371	224	161	267	469	232	277	259	156	231	454	511
175.104	0	756	394	339	375	226	163	268	467	234	279	261	157	233	456	508
175.227	0	759	395	340	375	229	163	268	468	231	276	258	154	231	453	507
175.35	0	754	394	341	374	227	162	266	468	230	272	256	154	231	452	504
175.473	0	754	395	339	374	226	162	268	467	230	273	256	154	230	453	507
175.596	0	762	396	340	374	226	162	268	467	232	275	256	153	231	455	505
175.718	0	765	396	341	377	229	163	270	467	232	278	258	157	232	457	514
175.841	0	762	398	343	378	228	163	271	466	233	278	260	158	232	457	511
175.964	0	761	399	344	381	231	164	272	468	233	277	260	157	232	457	511
176.087	0	774	399	344	379	229	163	270	468	231	275	257	154	230	454	505
176.21	0	774	400	344	380	229	164	270	468	231	275	257	154	231	455	512
176.333	0	767	400	344	380	230	164	270	467	232	275	257	155	231	455	509
176.456	0	769	402	345	380	229	164	272	467	233	277	259	157	232	457	515
176.579	0	773	403	347	382	231	165	272	467	232	277	259	155	232	456	508
176.701	0	781	403	347	383	230	165	271	467	232	276	258	155	230	455	510
176.824	0	774	403	346	383	231	164	272	466	233	277	258	156	232	457	512
176.947	0	771	402	347	383	231	165	273	467	234	278	259	157	232	458	512
177.07	0	775	403	348	385	232	165	274	468	234	280	261	158	234	461	516
177.193	0	788	406	350	387	233	166	276	469	236	284	263	160	234	463	520
177.316	0	779	409	351	390	235	166	276	468	238	285	265	162	235	464	520
177.439	0	774	408	354	386	239	168	276	469	235	282	262	158	234	460	511
177.562	0	767	402	347	376	232	165	271	470	231	276	258	155	232	458	508
177.684	0	775	398	340	373	228	165	270	469	232	276	258	155	232	456	508
177.807	0	758	394	337	371	226	164	268	470	231	275	258	155	231	456	512
177.93	0	750	391	337	372	226	164	269	469	233	277	259	156	233	458	515
178.053	0	749	388	336	373	226	164	270	470	235	279	262	158	234	460	516
178.176	0	749	385	336	368	230	165	268	470	233	276	260	156	232	456	509
178.299	0	735	376	325	362	223	162	264	470	230	272	258	154	231	454	509
178.422	0	721	371	324	360	221	160	265	471	229	273	258	154	231	454	510
178.545	0	719	369	322	359	220	161	262	469	232	273	258	154	231	454	510
178.668	0	718	367	323	359	221	162	264	469	232	274	261	156	232	457	514
178.79	0	712	366	324	361	221	160	265	470	232	276	262	158	233	457	516
178.913	0	699	362	324	357	224	162	264	470	231	272	260	154	232	454	511
179.036	0	694	356	316	351	218	159	261	471	229	270	257	153	230	452	510
179.159	0	692	353	315	350	216	160	260	470	229	270	258	154	230	452	508
179.282	0	685	352	315	350	216	159	260	469	229	271	259	154	230	452	512
179.405	0	682	352	316	351	216	158	261	469	230	273	260	156	231	454	515
179.528	0	683	353	317	351	219	160	261	469	232	276	260	157	231	456	519
179.651	0	677	352	314	345	218	159	259	469	229	270	256	154	229	452	506
179.773	0	677	349	310	343	212	157	258	469	228	269	255	153	229	452	510
179.896	0	672	347	309	342	211	157	258	470	228	269	256	153	228	452	510
180.019	0	671	346	309	343	210	157	256	470	229	269	256	154	229	454	511
180.142	0	669	346	310	344	212	157	257	469	229	271	258	155	229	456	509
180.265	0	669	346	312	344	215	158	258	469	229	270	256	154	228	454	511
180.388	0	659	341	305	336	210	156	254	469	226	265	253	152	227	449	507
180.511	0	658	338	303	337	207	155	254	470	226	265	253	152	226	450	505
180.634	0	657	339	304	335	207	155	253	468	226	266	253	152	227	449	506
180.756	0	658	341	304	337	208	156	254	467	227	267	253	153	227	451	510
180.879	0	656	341	307	340	209	156	257	467	228	269	256	154	228	452	511
181.002	0	656	339	303	334	209	157	252	469	226	264	251	150	225	447	503
181.125	0	652	338	301	333	204	154	251	468	225	263	252	150	225	448	503
181.248	0	648	339	301	333	205	155	249	468	225	263	252	151	225	448	506
181.371	0	657	339	302	335	203	155	252	467	226	265	252	152	226	448	504
181.494	0	661	341	302	336	205	154	253	468	227	267	255	153	226	450	504
181.617	0	654	341	304	334	209	155	252	468	225	265	252	150	225	447	500
181.74	0	650	338	300	331	202	154	250	467	224	263	250	150	224	445	502
181.862	0	657	339	300	333	204	154	251	467	224	263	250	150	224	448	501
181.985	0	660	339	299	333	202	153	249	468	224	265	251	151	224	447	506
182.108	0	657	340	301	336	202	153	252	468	225	266	252	152	225	448	506
182.231	0	650	341	303	335	207	155	251	468	225	265	252	151	225	446	507
182.354	0	656	338	299	330	203	154	249	469	223	261	249	148	224	444	498
182.477	0	660	339	298	331	202	154	247	469	223	263	249	148	224	444	506
182.6	0	653	338	298	331	201	153	248	468	224	263	251	149	223	446	502
182.723	0	649	338	300	335	204	153	250	468	224	265	252	151	224	449	508
182.845	0	657	341	303	336	206	154	252	470	224	266	252	151	225	449	503
182.968	0	657	337	297	328	202	154	247	469	222	261	247	148	221	444	502
183.091	0	647	335	294	326	198	153	246	468	221	260	247	147	222	444	496
183.214	0	646	335	295	328	198	152	245	468	221	260	247	147	223	444	502
183.337	0	652	337	296	330	198	152	248	468	223	261	248	148	222	446	502
183.46	0	661	338	298	332	202	154	249	469	224	263	249	149	223	447	507
183.583	0	649	336	297	328	203	153	245	469	220	258	247	146	221	442	496
183.706	0	644	333	292	325	198	152	244	468	219	257	245	146	219	440	493
183.828	0	649	333	291	325	197	152	243	469	220	258	245	146	219	441	495
183.951	0	658	334	294	328	198	152	245	469	220	258	246	146	220	441	501
184.074	0	651	337	295	330	199	153	246	469	222	260	248	148	220	443	500
184.197	0	653	339	297	331	203	153	248	468	222	261	247	147	219	442	495
184.32	0	651	337	294	326	202	153	243	469	219	257	245	145	218	437	492
184.443	0	654	335	293	324	197	152	243	468	220	257	244	146	218	439	491
184.566	0	650	334	293	326	196	152	244	467	219	258	244	146	218	440	493
184.689	0	645	335	295	330	198	152	246	466	220	261	247	147	219	440	492
184.812	0	649	337	298	330	202	153	247	467	221	260	247	147	219	440	493
184.934	0	656	336	296	330	199	152	245	466	221	259	246	147	218	440	491
185.057	0	650	338	298	333	200	154	247	465	222	261	248	147	219	441	493
185.18	0	646	341	300	333	202	153	249	466	223	262	248	149	220	443	497
185.303	0	655	342	303	335	203	154	253	467	224	265	250	151	221	445	497
185.426	0	665	346	305	338	206	155	253	466	226	268	253	153	222	448	500
185.549	0	660	347	309	339	210	156	254	464	229	271	255	154	224	450	505
185.672	0	651	346	311	337	215	156	253	468	226	266	252	152	222	444	500
185.795	0	651	341	303	330	204	154	249	469	223	261	249	148	221	443	497
185.917	0	654	340	301	329	202	154	249	468	223	261	248	149	220	443	490
186.04	0	649	341	302	332	202	154	248	467	223	263	248	149	219	443	491
186.163	0	648	343	305	335	203	154	252	466	224	265	252	151	221	445	495
186.286	0	650	344	308	338	205	155	253	464	226	268	252	153	222	445	500
186.409	0	645	344	309	333	210	155	251	466	225	265	251	151	220	443	490
186.532	0	646	340	302	331	202	154	249	466	223	262	248	149	220	443	492
186.655	0	643	342	305	333	202	154	249	467	223	264	249	149	219	443	494
186.778	0	645	343	305	333	202	154	250	467	224	264	249	150	219	443	492
186.9	0	647	345	307	336	204	155	253	465	225	266	251	152	220	445	492
187.023	0	654	348	310	339	206	155	255	463	228	269	253	154	221	447	498
187.146	0	652	350	311	337	209	156	253	467	225	265	250	150	219	443	490
187.269	0	655	349	308	334	204	155	252	467	225	265	249	151	219	442	488
187.392	0	652	348	310	336	206	155	251	465	224	265	250	151	219	441	487
187.515	0	652	350	310	337	205	155	253	465	226	267	252	152	221	442	493
187.638	0	656	352	311	340	207	155	256	465	228	269	254	154	221	445	492
187.761	0	663	354	315	342	212	157	256	463	228	270	252	154	222	445	490
187.884	0	656	352	310	336	207	155	253	464	226	265	250	151	220	441	486
188.006	0	652	353	311	337	207	155	255	464	226	267	252	152	220	443	491
188.129	0	660	353	312	338	206	155	254	465	226	268	251	153	221	443	487
188.252	0	664	354	314	341	208	156	257	465	228	270	254	154	222	446	493
188.375	0	659	355	318	345	211	158	259	463	231	272	256	156	222	446	492
188.498	0	654	354	319	344	213	156	257	465	227	268	251	153	221	443	488
188.621	0	661	355	316	342	209	156	256	466	226	266	251	152	221	443	485
188.744	0	665	356	317	343	210	157	255	465	227	268	252	153	221	444	492
188.867	0	658	356	317	344	210	157	256	465	229	269	254	154	221	445	489
188.989	0	659	359	320	345	213	157	257	465	230	272	255	156	223	448	494
189.112	0	664	360	322	349	216	160	259	466	228	268	253	153	222	444	483
189.235	0	669	359	320	343	213	156	256	465	225	266	251	151	220	441	487
189.358	0	662	360	319	344	212	156	255	465	226	266	251	153	221	442	482
189.481	0	661	360	319	344	211	156	256	467	226	267	252	153	220	443	487
189.604	0	669	362	319	348	211	158	257	465	228	269	253	153	222	445	489
189.727	0	691	372	323	351	215	160	258	464	229	270	254	155	223	444	487
189.85	0	682	369	323	346	214	157	254	465	226	264	250	151	220	440	480
189.972	0	675	366	320	344	211	157	254	464	225	264	250	151	219	440	482
190.095	0	675	364	319	344	210	156	254	465	225	265	250	151	219	440	485
190.218	0	685	369	319	346	210	157	256	465	226	266	251	153	220	442	486
190.341	0	686	371	322	349	212	158	258	462	229	269	253	154	221	444	489
190.464	0	680	372	324	348	217	158	257	465	225	265	250	151	219	439	478
190.587	0	680	369	319	344	211	156	253	466	225	263	248	150	218	438	478
190.71	0	687	367	318	344	210	157	253	465	224	263	248	150	218	438	479
190.833	0	679	367	318	345	210	155	254	463	225	263	249	151	219	439	481
190.956	0	674	368	320	349	211	156	256	465	226	267	250	153	221	443	485
191.078	0	681	368	323	352	214	158	258	464	227	267	251	153	220	442	483
191.201	0	682	366	321	346	214	158	253	464	223	261	247	148	217	436	477
191.324	0	671	364	317	344	209	156	252	463	223	261	247	149	217	436	479
191.447	0	671	364	317	344	209	155	254	464	223	260	247	149	217	437	481
191.57	0	673	364	318	347	208	156	254	463	225	262	247	150	218	437	483
191.693	0	673	365	320	347	210	156	255	463	226	265	249	152	219	438	481
191.816	0	677	365	322	350	215	157	255	464	225	264	249	150	217	438	482
191.939	0	674	366	320	347	211	157	252	465	222	261	247	149	217	434	478
192.061	0	675	366	318	346	209	155	253	464	223	262	246	149	215	435	478
192.184	0	674	365	318	346	210	156	253	463	223	262	247	150	217	436	475
192.307	0	677	366	319	349	211	155	253	463	224	263	249	150	218	437	485
192.43	0	677	367	321	350	212	156	257	464	225	266	250	153	219	440	487
192.553	0	683	370	323	352	216	158	258	464	226	267	250	152	218	440	482
192.676	0	677	368	323	348	215	156	254	465	223	260	246	149	217	436	476
192.799	0	672	368	319	346	210	156	253	464	222	260	246	148	217	436	481
192.922	0	677	366	319	347	210	156	253	466	223	261	246	150	217	437	480
193.044	0	679	367	320	349	211	156	255	465	223	262	249	151	218	439	481
193.167	0	676	368	322	352	212	156	257	465	226	266	251	152	218	441	482
193.29	0	675	370	324	354	215	158	258	466	226	267	252	152	220	441	484
193.413	0	678	370	322	349	216	155	253	471	223	260	249	149	217	436	475
193.536	0	681	369	319	346	211	155	252	475	222	259	249	149	217	437	478
193.659	0	677	372	317	346	209	155	250	475	222	259	249	149	216	436	478
193.782	0	682	376	321	350	210	157	251	477	224	261	251	150	218	438	484
193.905	0	690	380	322	353	213	156	254	478	224	262	253	151	218	440	476
194.028	0	699	384	323	350	213	155	251	481	221	258	251	149	217	435	476
194.15	0	692	384	323	348	211	155	251	483	223	259	251	150	217	438	473
194.273	0	689	384	323	350	211	156	251	482	224	260	252	150	218	439	480
194.396	0	696	385	324	352	212	155	254	482	226	262	253	152	218	441	479
194.519	0	704	386	326	355	214	157	257	480	227	265	256	155	220	443	484
194.642	0	698	387	327	357	217	156	257	480	228	267	259	156	221	447	486
194.765	0	697	387	331	360	217	158	262	480	230	271	261	158	223	449	489
194.888	0	697	386	332	357	221	159	259	483	227	266	257	154	220	444	480
195.011	0	702	383	326	350	215	156	253	483	225	261	256	152	221	443	483
195.133	0	694	383	324	350	214	157	254	483	225	261	257	152	221	441	489
195.256	0	697	389	325	354	213	156	253	483	225	262	259	153	223	442	487
195.379	0	706	390	328	356	214	156	255	484	227	265	262	155	225	444	494
195.502	0	713	391	331	358	217	157	257	483	228	266	263	157	225	447	493
195.625	0	709	392	332	359	221	159	258	483	230	267	262	157	226	447	492
195.748	0	703	391	330	354	216	157	254	484	227	263	258	154	224	444	488
195.871	0	708	389	329	354	216	157	254	484	228	265	260	154	225	445	489
195.994	0	712	389	328	356	216	158	255	483	228	265	260	155	225	447	492
196.116	0	711	390	329	357	216	157	257	483	229	267	262	157	226	449	498
196.239	0	709	391	332	359	219	158	259	484	231	269	264	158	227	452	499
196.362	0	711	391	335	360	222	159	259	484	231	269	264	158	228	453	504
196.485	0	707	390	329	354	218	159	255	484	229	264	260	155	225	448	495
196.608	0	721	398	330	355	217	158	254	482	229	265	260	155	227	449	499
196.731	0	715	396	331	357	216	158	256	483	229	266	261	156	227	450	502
196.854	0	718	395	331	358	217	157	258	484	231	268	262	157	229	452	502
196.977	0	716	395	334	360	220	158	260	484	232	271	264	159	228	456	503
197.1	0	716	393	336	359	224	160	259	484	231	269	262	157	228	455	502
197.222	0	703	383	328	350	217	159	255	485	227	263	258	153	226	451	496
197.345	0	696	379	325	350	215	159	253	487	227	263	259	154	225	451	497
197.468	0	691	377	325	349	214	158	251	488	227	262	260	154	225	452	496
197.591	0	693	382	325	352	215	158	253	487	227	264	261	154	226	453	505
197.714	0	708	387	328	357	215	157	256	488	228	267	263	157	227	455	502
197.837	0	703	384	328	352	220	159	254	490	226	263	261	154	226	450	499
197.96	0	694	379	323	346	213	157	248	492	224	258	258	150	224	447	493
198.083	0	687	376	321	345	211	157	248	492	224	258	258	151	224	448	496
198.205	0	692	377	319	347	210	157	248	492	224	259	257	152	224	448	493
198.328	0	697	376	322	348	211	157	250	491	226	260	258	154	224	449	502
198.451	0	689	376	322	352	214	156	250	490	227	262	260	154	225	450	501
198.574	0	679	373	324	348	216	159	249	491	224	258	259	152	224	445	499
198.697	0	684	368	317	343	211	157	246	491	223	256	257	149	223	443	495
198.82	0	682	368	316	343	209	157	244	489	223	255	256	150	223	442	500
198.943	0	676	368	316	344	208	156	244	486	225	254	256	150	223	441	494
199.066	0	677	370	318	344	209	156	246	485	226	257	256	151	224	444	497
199.188	0	687	372	319	349	210	156	250	482	227	259	257	153	223	444	495
199.311	0	694	374	322	349	215	157	249	482	227	259	256	151	223	441	497
199.434	0	683	368	317	343	209	155	245	481	224	254	252	149	221	438	491
199.557	0	678	368	315	344	208	156	245	481	225	255	253	150	221	439	492
199.68	0	682	368	315	344	208	155	247	480	225	256	252	150	221	439	493
199.803	0	688	370	316	347	208	156	248	480	226	257	253	151	222	443	493
199.926	0	692	376	316	349	209	155	249	481	226	259	257	152	224	444	498
200.049	0	695	380	322	349	214	157	250	481	226	259	256	151	222	442	494
200.172	0	689	372	316	342	209	156	245	483	223	254	252	148	221	439	490
200.294	0	695	371	315	343	207	156	244	481	223	254	253	149	221	441	491
200.417	0	687	372	314	343	206	156	245	481	224	256	253	149	220	442	493
200.54	0	683	372	316	346	207	155	248	481	225	257	254	150	222	443	495
200.663	0	690	373	317	349	209	156	249	480	226	259	255	152	223	447	494
200.786	0	696	377	320	349	215	157	251	480	227	260	255	152	222	444	493
200.909	0	684	374	315	342	210	157	243	481	223	254	250	147	220	439	487
201.032	0	681	371	312	338	205	155	244	481	222	253	249	147	219	438	488
201.155	0	684	371	311	339	204	155	242	480	223	253	249	147	220	439	489
201.277	0	684	372	312	342	204	155	245	479	223	255	251	148	220	441	488
201.4	0	688	372	314	345	207	155	248	479	224	257	252	150	222	442	494
201.523	0	686	373	317	347	209	156	250	481	226	259	254	151	222	444	497
201.646	0	681	371	314	341	211	156	245	482	222	254	250	147	219	438	488
201.769	0	678	368	310	337	203	155	244	480	222	252	247	145	218	437	483
201.892	0	683	367	311	338	203	154	243	480	222	252	247	145	218	436	486
202.015	0	680	367	311	340	204	154	244	480	222	254	249	147	219	438	491
202.138	0	681	367	314	344	205	155	247	481	224	256	251	149	220	439	490
202.26	0	684	369	315	347	208	155	249	479	225	259	253	150	221	441	489
202.383	0	680	369	318	346	213	157	248	478	225	260	252	149	222	441	491
202.506	0	682	368	313	340	207	156	246	478	223	255	249	146	219	436	485
202.629	0	684	367	312	341	206	156	245	478	223	255	249	146	219	436	482
202.752	0	679	367	312	342	206	156	245	476	223	255	249	146	219	437	483
202.875	0	677	368	313	344	206	156	248	475	224	257	251	148	220	440	490
202.998	0	686	370	316	347	207	157	251	475	226	261	252	150	222	442	490
203.121	0	691	372	319	349	210	156	252	475	229	263	255	151	223	445	496
203.244	0	687	373	319	348	215	158	251	475	226	260	253	150	222	442	490
203.366	0	681	372	316	345	209	157	248	477	224	258	251	148	222	441	492
203.489	0	692	373	317	346	207	157	249	477	225	259	252	149	222	443	489
203.612	0	696	373	318	345	210	157	248	475	226	261	253	150	223	444	499
203.735	0	689	373	318	350	210	157	254	474	227	264	254	151	224	447	496
203.858	0	689	375	321	354	212	157	255	476	229	266	256	153	226	449	503
203.981	0	696	378	324	355	216	159	258	477	229	269	259	156	226	452	502
204.104	0	697	376	325	349	217	159	252	482	226	261	255	151	225	447	501
204.227	0	688	374	319	347	210	158	250	483	226	260	255	149	223	446	497
204.349	0	690	377	319	349	211	158	250	481	226	261	254	150	224	447	500
204.472	0	698	377	321	349	210	159	251	481	227	263	255	152	225	449	501
204.595	0	707	378	322	353	213	159	255	479	230	266	258	154	226	452	504
204.718	0	704	381	325	358	214	160	258	479	231	270	259	156	226	455	505
204.841	0	700	382	328	356	220	160	255	480	229	266	257	152	227	453	496
204.964	0	700	380	323	350	213	159	252	481	227	263	254	150	225	449	493
205.087	0	710	378	322	351	212	159	251	479	227	263	254	151	225	449	499
205.21	0	703	380	321	352	212	159	253	477	228	263	255	152	226	450	502
205.332	0	701	382	324	354	214	159	255	477	229	267	256	153	227	452	504
205.455	0	707	382	326	358	216	160	258	477	230	269	258	155	229	454	507
205.578	0	719	385	329	361	218	162	260	475	232	271	260	156	229	455	508
205.701	0	710	384	329	356	220	161	255	476	228	265	255	151	227	450	503
205.824	0	703	383	325	353	216	160	253	476	227	264	255	151	226	450	505
205.947	0	707	383	324	354	215	160	254	476	228	264	255	152	226	450	503
206.07	0	716	382	325	355	215	160	254	475	229	265	256	153	228	451	506
206.193	0	710	384	325	358	216	161	257	474	231	267	257	154	228	453	510
206.316	0	709	385	329	360	218	161	259	474	230	269	258	156	229	455	513
206.438	0	713	383	329	358	221	163	258	476	230	267	257	152	228	451	507
206.561	0	715	381	325	353	216	160	254	474	228	263	254	151	226	449	505
206.684	0	710	380	325	355	215	160	254	475	227	264	254	151	226	450	509
206.807	0	706	380	325	355	214	159	255	475	227	266	254	152	226	451	510
206.93	0	711	381	326	358	216	159	257	475	229	268	256	152	227	452	513
207.053	0	712	382	327	361	216	160	258	474	230	269	257	154	229	454	513
207.176	0	712	382	329	360	221	161	259	475	228	267	255	153	226	451	512
207.299	0	706	381	325	353	217	160	255	474	226	263	252	150	225	447	508
207.421	0	707	379	324	353	214	159	253	475	226	263	251	150	225	447	509
207.544	0	706	380	323	353	214	159	254	475	226	263	252	150	224	447	505
207.667	0	710	379	324	354	214	159	255	474	226	264	253	151	226	450	512
207.79	0	707	378	325	357	215	159	258	474	227	267	253	152	227	451	518
207.913	0	708	379	327	357	219	160	258	475	227	266	254	151	226	449	510
208.036	0	701	374	321	350	214	159	251	475	224	260	249	148	223	444	502
208.159	0	700	372	318	347	211	158	251	475	223	258	249	147	222	444	506
208.282	1	696	371	316	348	210	158	249	475	223	258	248	147	222	445	509
208.404	0	698	371	316	349	209	157	251	474	224	260	249	148	222	444	506
208.527	0	698	373	317	350	210	157	251	475	225	262	251	149	224	445	508
208.65	0	698	373	321	351	214	157	253	474	225	260	251	148	223	445	507
208.773	0	692	367	314	343	210	157	247	477	220	256	247	145	220	437	498
208.896	0	693	367	312	342	207	155	246	480	219	254	248	144	220	435	503
209.019	0	688	366	310	340	204	155	244	479	219	254	247	143	220	435	496
209.142	0	687	367	311	344	204	154	245	480	219	254	248	145	220	437	502
209.265	0	691	367	313	344	205	155	246	482	221	256	249	146	221	439	501
209.388	0	689	366	314	347	209	156	248	482	221	257	249	146	221	440	498
209.51	0	677	360	311	340	209	156	243	481	220	251	245	143	218	434	492
209.633	0	666	356	304	336	201	155	242	480	218	249	243	141	216	434	493
209.756	0	669	354	306	335	202	153	241	479	219	250	242	141	216	433	491
209.879	0	670	353	305	338	201	153	242	480	218	250	245	142	216	434	498
210.002	0	666	356	309	341	202	154	243	480	219	253	248	144	219	433	502
210.125	0	662	354	311	343	203	152	245	478	221	254	248	145	220	436	501
210.248	0	666	354	312	339	209	154	243	478	218	250	245	143	216	431	490
210.371	0	667	351	305	334	201	152	240	478	217	247	242	141	215	429	492
210.493	0	659	351	305	333	200	153	239	476	216	247	241	141	215	429	489
210.616	0	655	350	305	335	199	152	239	474	218	248	241	142	214	430	491
210.739	0	660	352	306	340	201	153	243	473	218	251	243	143	216	432	489
210.862	0	670	355	309	342	203	153	245	472	220	253	244	145	216	433	498
210.985	0	667	356	312	344	206	154	246	471	222	256	247	145	217	436	495
211.108	0	660	356	313	341	209	155	246	471	220	252	244	144	217	432	492
211.231	0	664	354	307	335	202	153	242	473	218	250	242	142	216	430	488
211.354	0	670	354	307	335	203	154	241	472	219	250	242	143	215	431	493
211.476	0	665	358	307	338	201	153	241	471	219	251	243	143	217	432	490
211.599	0	670	361	310	341	202	153	245	470	220	254	244	145	217	434	495
211.722	0	673	360	313	342	206	155	245	472	220	254	245	144	217	432	490
211.845	0	677	359	310	338	202	154	243	471	220	252	243	143	216	432	492
211.968	0	670	359	310	342	204	153	243	469	220	253	244	145	216	433	492
212.091	0	670	360	310	342	203	153	245	468	221	255	245	145	217	434	493
212.214	0	680	365	312	345	205	153	247	470	222	257	247	147	220	436	494
212.337	0	692	366	316	347	207	155	251	472	225	259	250	149	221	441	501
212.46	0	683	366	319	349	211	155	251	470	226	262	252	150	221	444	501
212.582	0	683	368	321	349	213	157	252	472	228	265	254	152	223	446	505
212.705	0	684	369	325	352	218	158	255	471	228	264	254	151	223	446	504
212.828	0	687	366	318	343	211	156	250	474	223	258	248	148	220	441	497
212.951	0	677	365	315	343	207	157	248	473	223	257	248	148	221	442	499
213.074	0	675	366	315	344	208	156	248	474	223	258	249	147	221	443	499
213.197	0	679	366	316	346	207	156	250	475	224	261	252	149	222	447	503
213.32	0	688	368	319	350	210	157	252	474	227	264	253	151	224	449	506
213.443	0	686	370	321	351	214	158	253	474	228	265	255	153	224	452	511
213.565	0	685	374	323	356	214	159	258	475	230	269	257	155	226	455	510
213.688	0	686	373	326	353	219	161	255	475	227	264	253	150	225	450	505
213.811	0	690	371	319	347	211	158	251	475	225	261	252	149	223	450	506
213.934	0	686	371	318	348	211	158	250	474	226	261	251	150	225	451	508
214.057	0	681	371	319	349	210	158	252	470	227	264	250	151	225	452	505
214.18	0	686	371	321	353	212	159	256	469	229	268	252	153	226	453	511
214.303	0	697	372	323	355	214	160	259	466	231	270	254	154	227	456	514
214.426	0	692	374	325	359	216	161	259	466	232	271	257	156	229	458	519
214.548	0	688	375	328	358	221	161	259	468	232	270	255	154	229	456	517
214.671	0	690	373	323	353	216	161	256	470	228	265	253	152	226	454	511
214.794	0	697	373	323	354	214	159	255	469	228	266	253	152	227	456	515
214.917	0	691	373	323	354	214	161	256	467	229	267	253	153	228	456	517
215.04	0	688	374	324	356	215	160	258	468	231	269	255	154	229	458	520
215.163	0	695	375	327	359	217	162	260	467	232	272	257	156	230	459	521
215.286	0	703	378	328	361	219	162	262	467	234	274	259	158	230	462	522
215.409	0	694	377	330	359	223	164	260	467	231	271	255	155	230	459	520
215.532	0	690	375	325	355	217	160	258	469	228	268	253	153	229	457	520
215.654	0	694	374	324	356	216	161	258	467	230	268	254	154	229	459	522
215.777	0	693	373	325	357	215	162	259	465	232	268	254	155	230	460	524
215.9	0	689	373	326	358	218	163	260	465	233	272	257	156	232	464	529
216.023	0	686	374	328	361	219	162	263	466	233	274	258	157	233	465	532
216.146	0	690	375	332	362	222	164	264	466	234	274	258	157	232	465	530
216.269	0	688	371	326	355	219	163	259	466	230	268	253	153	229	460	520
216.392	0	685	370	325	355	216	160	258	467	229	267	254	153	229	461	523
216.515	0	701	384	320	357	215	161	258	471	229	268	254	154	230	461	521
216.637	0	715	387	327	359	217	161	259	470	231	271	256	154	231	461	520
216.76	0	710	385	326	360	217	161	261	467	233	272	257	156	232	463	520
216.883	0	725	393	329	364	219	162	262	467	234	274	258	158	233	464	521
217.006	0	718	392	331	362	223	162	259	469	231	271	255	155	231	460	511
217.129	0	717	387	324	356	216	160	256	470	228	267	253	153	230	459	512
217.252	0	716	387	324	357	215	160	258	469	228	267	255	153	229	458	509
217.375	0	718	386	324	357	215	160	257	468	230	268	253	154	230	459	517
217.498	0	715	386	326	359	217	159	260	470	230	270	255	155	231	461	522
217.62	0	717	387	328	362	218	161	261	468	233	272	257	157	232	463	521
217.743	0	717	390	330	363	221	162	261	468	232	272	257	156	232	462	515
217.866	0	717	386	326	356	218	159	256	474	228	265	255	153	231	458	518
217.989	0	709	381	326	355	216	159	255	478	228	266	258	153	234	456	531
218.112	0	711	380	324	357	216	159	255	474	228	266	257	153	232	456	522
218.235	0	715	384	325	359	215	159	256	474	230	267	258	155	232	458	519
218.358	0	718	385	329	362	217	159	258	477	230	269	261	156	235	461	533
218.481	0	709	380	329	362	218	159	258	479	231	272	273	157	244	455	565
218.604	0	714	386	330	359	219	158	254	481	228	266	264	153	240	453	542
218.726	0	714	385	327	356	214	158	252	481	228	266	263	153	238	454	542
218.849	0	717	385	326	357	216	158	253	481	228	264	261	153	236	458	539
218.972	0	720	387	327	358	213	159	256	479	229	266	259	155	234	458	534
219.095	0	724	388	328	362	216	160	260	474	231	270	259	156	233	459	532
219.218	0	722	388	331	363	219	161	261	471	233	271	260	157	233	460	531
219.341	0	718	386	328	357	220	159	255	472	229	265	253	151	230	454	522
219.464	0	715	381	324	352	214	159	256	470	228	263	251	151	229	454	519
219.587	0	713	375	322	353	214	159	256	467	228	264	250	151	228	454	519
219.709	0	711	374	322	354	212	160	257	462	229	265	251	152	229	456	514
219.832	0	706	374	324	355	212	159	259	463	230	268	253	153	230	458	521
219.955	0	710	375	325	357	215	161	260	463	232	270	254	155	230	459	519
220.078	0	707	373	325	354	218	162	259	463	229	267	250	152	229	455	516
220.201	0	698	369	319	351	211	159	254	463	227	263	248	150	228	453	512
220.324	0	693	368	318	352	210	160	255	462	227	264	248	150	228	453	515
220.447	0	697	365	317	352	210	160	255	461	227	265	247	151	227	455	513
220.57	0	696	365	319	355	211	160	257	459	229	266	250	152	228	456	520
220.692	0	690	365	321	355	212	161	257	461	230	269	250	152	230	458	523
220.815	0	682	365	323	356	216	161	258	462	230	268	250	152	228	457	523
220.938	0	685	361	319	351	212	158	254	464	226	264	247	150	227	455	518
221.061	0	689	360	316	351	211	160	255	463	227	264	248	150	227	455	525
221.184	0	678	360	317	351	209	160	254	463	227	264	248	150	227	455	521
221.307	0	675	362	316	353	210	159	255	463	228	265	249	152	228	456	525
221.43	0	683	363	321	355	212	161	258	463	229	268	250	152	228	459	522
221.553	0	681	360	321	355	215	162	259	460	229	267	249	151	227	455	525
221.676	0	668	356	315	349	210	158	253	463	225	262	246	149	226	453	517
221.798	0	663	356	314	349	208	158	254	463	225	263	246	148	226	453	519
221.921	0	674	355	314	349	208	158	254	464	225	263	247	149	226	454	515
222.044	0	673	357	315	351	210	159	254	463	227	265	248	150	227	455	525
222.167	0	665	356	316	354	210	159	257	462	227	267	249	151	228	456	523
222.29	0	661	356	318	354	214	162	257	463	227	267	249	150	228	455	523
222.413	0	665	351	313	345	209	159	253	465	224	260	245	147	225	450	512
222.536	0	662	349	310	344	206	158	251	465	223	260	244	146	225	451	518
222.659	0	651	347	309	345	206	157	251	464	223	260	245	147	225	451	514
222.781	0	647	346	310	347	206	158	253	464	224	262	245	148	225	453	520
222.904	0	652	346	311	350	207	158	254	464	227	265	247	148	226	454	520
223.027	0	661	347	314	353	209	160	258	462	227	266	249	150	227	455	523
223.15	0	648	347	314	348	212	158	252	464	223	260	245	147	224	449	512
223.273	0	645	344	308	343	206	158	250	464	222	258	244	146	223	448	513
223.396	0	650	344	309	343	205	158	249	464	222	260	242	146	223	447	511
223.519	0	656	344	308	346	206	157	250	464	223	259	244	147	223	449	516
223.642	0	652	345	309	348	206	158	251	462	225	261	246	148	224	450	517
223.764	0	650	346	312	351	208	159	256	463	225	265	247	149	225	451	515
223.887	0	654	347	314	352	212	160	256	465	226	263	246	149	225	450	512
224.01	0	656	342	311	346	208	159	253	465	222	259	243	146	222	448	512
224.133	0	648	342	309	346	206	159	252	463	223	260	243	147	222	447	512
224.256	0	647	343	309	347	207	157	253	463	222	260	243	147	223	448	512
224.379	0	650	343	312	351	207	159	256	461	226	264	246	148	224	450	517
224.502	0	661	344	313	352	211	161	257	459	227	266	246	149	224	452	519
224.625	0	654	345	316	357	214	161	260	459	228	268	248	151	225	455	520
224.748	0	652	346	319	356	215	161	259	461	223	262	243	147	223	451	509
224.87	0	652	345	316	353	211	160	257	460	223	260	242	146	222	450	513
224.993	0	662	345	315	353	210	160	256	458	223	260	242	147	222	452	513
225.116	0	654	346	315	354	211	160	257	457	224	261	242	147	223	453	517
225.239	0	653	345	317	357	212	162	259	455	227	265	244	149	223	455	514
225.362	0	661	348	320	360	214	161	263	456	228	268	246	150	224	458	519
225.485	0	668	350	322	362	218	164	261	457	226	264	244	148	224	456	512
225.608	0	667	353	322	360	217	161	260	457	224	261	243	146	222	453	509
225.731	0	666	356	322	361	216	162	260	457	224	262	242	147	222	453	508
225.853	0	673	356	323	363	215	162	261	458	225	263	244	148	223	453	512
225.976	0	684	359	325	364	217	163	263	458	227	265	247	149	224	456	515
226.099	0	681	360	328	366	221	163	263	458	228	268	248	151	225	457	521
226.222	0	680	362	330	369	223	164	266	459	229	269	248	152	226	458	515
226.345	0	685	364	332	368	223	164	265	461	227	263	245	147	223	455	513
226.468	0	698	366	328	368	221	165	264	458	226	263	244	149	223	456	512
226.591	0	706	373	331	369	220	163	264	457	226	265	244	149	222	456	513
226.714	0	697	372	332	371	221	164	266	458	228	267	245	150	223	458	516
226.836	0	702	371	333	371	222	165	268	457	229	269	248	153	224	460	516
226.959	0	712	373	335	373	224	165	270	456	231	272	249	153	226	462	517
227.082	0	707	375	336	374	227	167	268	456	228	267	247	150	224	460	512
227.205	0	704	375	336	375	225	166	268	457	226	265	244	149	223	458	512
227.328	0	708	375	336	375	225	166	268	457	227	266	244	148	224	458	508
227.451	0	717	375	337	376	226	165	268	456	229	267	245	150	223	458	511
227.574	0	708	375	338	376	225	165	271	455	230	269	247	151	224	459	513
227.697	0	707	376	339	378	228	166	270	457	231	271	249	153	226	459	517
227.82	0	712	376	341	379	230	167	270	459	229	267	247	150	224	454	509
227.942	0	717	375	341	377	229	166	266	460	226	263	246	147	224	453	517
228.065	0	713	377	339	376	228	166	267	460	227	263	246	148	224	451	515
228.188	0	723	386	340	377	228	165	266	461	227	263	245	148	223	449	512
228.311	0	732	387	343	380	229	165	269	460	228	266	247	150	223	450	512
228.434	0	739	388	344	381	230	165	270	461	230	268	248	152	224	451	513
228.557	0	738	389	345	382	232	167	270	461	230	269	249	151	224	451	515
228.68	0	733	389	347	380	231	165	268	462	227	262	245	147	221	446	508
228.803	0	738	389	346	380	229	166	268	461	226	262	243	147	220	444	506
228.925	0	744	388	347	379	229	165	267	461	226	262	243	147	220	446	507
229.048	0	744	390	346	380	230	165	268	461	226	263	244	148	220	446	510
229.171	0	735	389	348	383	231	165	267	465	228	265	250	149	222	446	527
229.294	0	743	390	349	384	232	166	270	466	228	267	251	150	224	448	525
229.417	0	747	391	349	383	233	165	267	468	225	261	246	146	221	443	511
229.54	0	746	391	349	382	231	165	267	468	224	259	244	146	219	442	512
229.663	0	740	391	349	381	231	164	266	469	223	259	244	145	219	442	510
229.786	0	746	391	350	383	232	165	269	468	225	261	244	146	218	444	510
229.908	0	753	393	351	383	232	166	267	467	226	262	246	148	219	445	510
230.031	0	753	395	351	385	232	165	269	469	227	263	248	148	221	447	512
230.154	0	747	396	352	383	235	165	268	470	222	257	243	145	218	441	508
230.277	0	750	396	352	381	232	164	267	470	222	255	242	145	217	440	506
230.4	0	757	397	351	382	231	164	265	471	221	255	242	144	215	440	501
230.523	0	760	400	349	383	231	163	265	470	223	256	243	146	217	440	506
230.646	0	754	400	353	384	232	163	267	471	223	259	244	147	217	444	508
230.769	0	759	401	353	385	233	165	269	470	225	262	245	148	217	444	512
230.892	0	760	401	354	386	235	166	267	471	225	259	246	147	217	443	503
231.014	0	761	401	353	382	233	164	266	472	221	254	242	144	216	439	503
231.137	0	756	400	352	382	232	163	266	473	221	254	242	145	215	440	505
231.26	0	759	400	351	381	232	163	265	473	221	255	242	146	215	441	505
231.383	0	757	399	352	381	231	164	265	472	224	258	244	146	217	442	507
231.506	0	761	398	352	382	232	164	266	469	224	259	246	148	217	444	511
231.629	0	757	398	354	382	233	167	269	467	227	262	246	149	218	444	510
231.752	0	763	401	353	382	233	164	268	470	222	257	242	146	216	441	502
231.875	0	759	399	352	380	232	163	266	469	223	257	242	145	216	441	500
231.997	0	761	397	350	380	230	164	267	466	223	258	240	146	216	442	504
232.12	0	757	396	351	380	230	165	269	465	225	261	243	148	217	442	508
232.243	0	756	396	352	381	232	166	269	464	224	261	243	147	217	444	505
232.366	0	754	395	352	381	232	165	267	464	223	257	240	145	216	441	499
232.489	0	753	392	351	380	231	165	267	464	224	258	241	145	216	442	507
232.612	0	751	391	350	381	231	164	267	466	223	258	242	146	216	443	508
232.735	0	750	390	352	382	232	163	269	466	224	261	244	148	218	445	510
232.858	0	748	390	352	382	233	166	269	464	226	263	247	149	221	450	523
232.98	0	752	392	353	386	233	166	272	465	228	266	247	151	222	452	521
233.103	0	755	393	354	386	234	165	273	467	229	268	250	153	222	454	517
233.226	0	758	397	356	387	238	167	273	468	226	264	247	149	221	449	505
233.349	0	756	396	354	384	235	166	269	469	223	259	242	146	218	444	500
233.472	0	757	397	354	382	234	164	269	467	223	258	243	147	218	444	504
233.595	0	756	395	352	381	232	163	267	468	223	259	243	146	218	445	502
233.718	0	757	396	352	383	232	165	269	467	225	261	244	148	220	446	503
233.841	0	755	396	352	383	232	166	271	465	227	262	246	148	220	448	506
233.964	0	755	397	354	385	234	167	272	466	229	266	246	150	221	450	511
234.086	0	759	397	354	384	235	167	270	467	224	260	244	147	219	446	502
234.209	0	760	397	352	382	232	165	269	466	224	260	242	146	218	446	500
234.332	0	755	396	352	382	233	166	268	464	224	259	242	147	218	446	502
234.455	11	751	395	352	383	232	164	270	464	224	261	243	148	219	447	506
234.578	0	760	396	353	384	233	166	271	464	226	262	245	149	219	449	506
234.701	0	763	397	353	384	234	166	272	465	229	265	247	149	221	451	513
234.824	0	758	399	355	386	236	168	271	465	227	263	246	149	220	449	504
234.947	0	754	397	354	385	234	165	270	467	224	259	243	147	219	447	505
235.069	0	760	396	353	383	232	165	270	465	224	258	243	146	219	446	502
235.192	0	763	396	353	384	233	166	269	464	226	260	244	147	219	448	509
235.315	0	760	398	353	385	234	166	269	465	226	262	245	148	220	450	509
235.438	0	765	402	353	386	233	166	272	465	228	264	247	149	222	451	516
235.561	0	777	404	356	387	236	166	273	468	227	263	247	149	222	451	509
235.684	0	774	402	354	383	236	166	269	468	224	256	243	146	220	445	505
235.807	0	765	400	352	381	233	165	268	470	223	256	242	146	219	446	502
235.93	0	759	398	350	378	231	163	267	469	223	256	243	146	218	446	504
236.052	0	768	396	348	379	230	164	266	470	224	258	243	147	219	448	504
236.175	0	767	395	348	380	230	164	268	468	226	259	245	148	221	451	512
236.298	0	761	395	348	380	232	165	268	468	227	260	247	150	221	452	510
236.421	0	753	394	349	380	234	164	266	468	224	256	242	146	220	447	504
236.544	0	757	390	346	376	231	164	263	469	223	254	241	144	219	445	501
236.667	0	754	387	342	373	227	163	264	468	222	255	241	145	218	446	507
236.79	0	745	386	340	373	226	163	262	468	223	254	243	146	219	447	506
236.913	0	748	389	340	375	226	164	262	467	225	257	245	147	220	449	512
237.036	0	754	390	340	376	227	163	266	467	226	260	246	149	222	450	510
237.158	0	762	391	343	377	230	165	266	466	227	261	247	150	222	451	515
237.281	0	748	388	341	374	229	164	264	468	223	256	243	146	219	446	505
237.404	0	741	385	340	372	227	163	264	468	223	255	243	146	219	448	508
237.527	0	742	381	336	369	226	163	263	468	223	255	243	147	219	449	507
237.65	0	747	379	336	370	226	162	262	469	224	257	246	148	221	450	512
237.773	0	744	386	333	372	225	163	265	468	226	259	247	149	222	451	511
237.896	0	749	390	341	375	228	162	265	471	226	261	250	150	224	452	515
238.019	0	741	381	339	373	230	164	264	471	225	258	246	147	221	450	510
238.141	0	746	377	335	368	226	162	262	472	224	255	244	146	220	450	512
238.264	0	731	375	332	366	224	162	261	469	225	255	245	147	221	450	511
238.387	0	724	375	330	366	224	161	261	471	226	257	245	148	222	451	510
238.51	0	726	373	332	368	225	162	264	473	226	258	247	150	222	453	514
238.633	0	732	371	331	366	227	161	262	472	224	255	245	146	221	448	508
238.756	0	716	367	325	362	222	161	260	473	224	253	244	147	221	448	508
238.879	0	709	365	325	359	221	161	258	473	223	254	244	146	220	449	505
239.002	0	708	362	322	360	219	159	258	473	224	256	245	147	221	450	509
239.124	0	720	362	323	362	220	161	261	471	226	258	247	149	222	452	509
239.247	0	708	362	324	363	220	161	263	469	228	260	249	150	223	453	512
239.37	0	703	363	325	365	222	161	266	469	230	264	249	153	225	456	510
239.493	0	709	364	327	367	226	163	265	470	229	262	249	150	225	455	512
239.616	0	714	364	327	364	225	162	261	471	225	255	244	147	221	449	504
239.739	0	706	363	325	363	222	161	260	469	224	255	244	147	221	448	506
239.862	0	703	363	324	361	221	160	260	469	224	255	245	147	221	449	508
239.985	0	710	365	323	363	220	160	262	468	225	257	246	148	222	451	508
240.108	0	718	365	325	364	221	161	263	468	226	259	247	150	223	453	509
240.23	0	714	366	327	366	223	162	265	467	228	262	248	150	224	454	512
240.353	0	708	367	328	367	225	163	263	469	225	258	245	147	222	449	508
240.476	0	712	365	327	365	223	161	262	468	225	257	245	147	222	450	506
240.599	0	717	364	326	366	221	161	262	468	225	257	246	147	222	450	507
240.722	0	714	365	327	366	222	161	264	467	227	259	247	149	223	452	510
240.845	0	710	367	326	366	222	161	264	470	227	261	248	149	224	453	513
240.968	0	722	373	328	369	224	163	265	470	229	263	250	151	225	455	515
241.091	0	725	371	330	370	225	163	265	470	226	259	247	147	223	451	505
241.213	0	717	370	329	367	223	162	262	471	225	257	245	146	223	450	506
241.336	0	714	369	327	365	222	161	262	472	224	258	246	146	222	450	509
241.459	0	717	367	326	368	223	161	263	473	225	259	247	147	223	450	517
241.582	0	714	367	327	367	221	161	264	473	226	260	248	149	225	453	516
241.705	0	717	369	328	369	223	163	263	472	228	261	250	150	226	455	519
241.828	0	713	369	329	369	225	163	262	475	225	257	247	146	224	450	515
241.951	0	709	365	326	363	222	162	261	476	223	254	246	144	223	447	513
242.074	0	705	363	320	360	219	161	259	475	223	254	245	145	222	448	507
242.196	0	707	362	319	359	216	161	258	473	223	254	245	145	222	448	513
242.319	0	705	362	320	361	217	160	259	474	224	257	246	146	223	451	516
242.442	0	707	362	320	364	218	160	260	474	226	258	248	147	224	452	515
242.565	0	706	363	322	364	222	161	258	474	224	255	247	145	222	448	506
242.688	0	703	358	319	359	218	160	257	474	222	251	243	143	220	445	510
242.811	0	699	356	314	356	215	160	256	473	222	252	243	143	221	444	509
242.934	0	699	354	312	353	214	159	255	473	222	252	244	142	221	446	508
243.057	0	698	355	312	356	213	159	256	472	223	253	244	144	221	447	509
243.18	0	697	356	313	358	213	159	257	472	223	255	246	145	222	448	516
243.302	0	704	358	316	360	217	159	259	474	224	257	247	145	224	448	511
243.425	0	701	356	316	357	216	159	256	472	221	251	243	142	221	443	506
243.548	0	693	352	311	353	212	159	255	473	222	251	243	142	222	444	507
243.671	0	688	350	309	353	211	158	253	473	221	251	243	143	221	443	509
243.794	0	695	348	308	353	210	158	254	475	223	253	244	142	220	445	507
243.917	0	696	351	309	357	212	158	255	472	224	255	245	143	222	446	512
244.04	0	692	351	311	358	212	159	258	471	224	257	246	145	222	447	511
244.163	0	687	351	314	357	215	160	256	473	222	253	242	142	219	442	506
244.285	0	690	349	308	352	211	158	255	474	220	251	241	141	217	440	496
244.408	0	693	349	307	352	210	158	254	472	220	252	241	140	217	440	502
244.531	0	687	348	306	351	210	157	254	469	222	253	240	142	219	440	499
244.654	0	682	349	307	354	211	157	256	468	222	256	241	143	219	441	504
244.777	0	696	349	311	357	213	158	259	467	223	257	243	144	219	444	501
244.9	0	695	349	313	358	215	159	260	468	225	258	244	144	220	443	508
245.023	0	684	349	311	353	216	159	255	466	221	252	239	139	216	436	496
245.146	0	675	344	308	352	210	157	254	464	221	252	238	139	216	435	500
245.268	0	672	339	306	348	208	156	255	462	220	252	237	139	215	434	498
245.391	0	677	339	305	350	208	157	255	462	221	254	238	140	215	435	503
245.514	0	665	337	308	351	209	157	258	460	222	256	240	141	218	437	503
245.637	0	657	336	309	354	210	158	259	460	223	259	241	143	219	439	505
[truncated: 715 more rows]

## Sheet: Short_ch
	SNR :	44	46	46	44	41	50	45	46	39	44	43	50	0	0	0	0	0	0	0	0	0	0	0	0
		D780						D850						D725						D940
Time	Marker	ch16	ch17	ch18	ch19	ch20	ch21	ch16	ch17	ch18	ch19	ch20	ch21	ch16	ch17	ch18	ch19	ch20	ch21	ch16	ch17	ch18	ch19	ch20	ch21
0.24576	0	0	0	0	0	0	0	0	0	0	0	0	0	0	0	0	0	0	0	0	0	0	0	0	0
0.36864	0	141	176	135	154	126	74	136	175	122	126	101	50	5	2	-40	0	-1	-56	-4	-2	3	4	4	32
0.49152	0	140	174	130	154	126	76	135	175	120	126	100	50	6	3	-41	0	-2	-62	-4	-3	0	4	4	33
0.6144	0	140	173	131	154	129	77	135	174	119	127	98	52	5	4	-43	0	-3	-66	-6	-4	0	5	7	35
0.73728	0	139	172	133	154	128	82	134	174	120	126	101	56	6	5	-46	-1	-2	-68	-6	-5	0	4	8	35
0.86016	0	140	172	133	154	128	85	134	175	123	127	101	58	5	5	-45	-1	-1	-71	-7	-6	1	4	9	35
0.98304	0	140	173	128	154	128	86	134	174	123	127	102	58	6	5	-42	0	-1	-72	-7	-7	0	4	10	33
1.10592	0	140	172	124	154	125	88	133	172	120	126	100	60	5	6	-40	0	-1	-74	-7	-7	0	4	9	30
1.2288	0	139	171	125	154	125	87	133	172	119	125	101	60	4	4	-40	0	-2	-74	-7	-7	-1	5	10	30
1.35168	0	140	171	125	154	126	87	132	173	119	125	101	59	5	5	-40	0	-3	-74	-7	-7	0	4	10	30
1.47456	0	140	172	126	154	126	88	133	173	121	126	102	60	5	5	-40	0	-1	-74	-7	-7	0	4	10	30
1.59744	0	140	173	126	155	127	87	133	174	121	126	102	61	5	4	-40	-1	-2	-75	-7	-6	0	4	10	31
1.72032	0	141	173	127	155	128	88	134	175	122	127	103	61	4	5	-41	0	-2	-76	-6	-7	0	5	11	31
1.8432	0	140	173	127	154	127	89	134	174	121	126	103	61	5	4	-41	0	-2	-75	-8	-8	0	4	10	29
1.96608	0	140	172	126	154	126	88	133	173	119	126	102	61	5	5	-40	0	-3	-75	-7	-7	0	5	10	28
2.08896	0	140	171	126	154	127	87	133	174	119	125	101	61	6	6	-41	0	-2	-75	-6	-7	0	4	11	29
2.21184	0	140	172	125	154	127	87	133	173	119	127	103	60	5	5	-40	0	-2	-75	-7	-8	0	4	10	30
2.33472	0	140	172	126	155	127	87	133	174	120	126	103	61	6	6	-40	0	-2	-75	-8	-7	0	5	10	31
2.4576	0	140	174	127	156	128	88	133	175	122	127	104	61	5	5	-42	0	-3	-74	-7	-7	0	4	10	30
2.58048	0	140	173	128	156	128	89	134	176	122	128	104	61	5	5	-41	0	-2	-76	-7	-7	0	4	10	31
2.70336	0	140	172	126	156	126	89	133	174	120	126	104	61	4	5	-41	-1	-3	-75	-8	-7	0	4	10	29
2.82624	0	141	173	126	154	126	87	132	173	119	126	103	61	5	5	-39	0	-2	-74	-7	-8	0	5	11	28
2.94912	0	141	172	126	155	127	87	133	174	119	126	102	61	4	5	-40	-1	-2	-74	-7	-7	0	5	10	29
3.072	0	140	172	125	156	127	89	132	174	120	126	103	60	5	5	-40	0	-2	-75	-8	-7	0	5	10	29
3.19488	0	141	173	126	155	128	88	133	175	120	127	104	60	5	4	-41	0	-2	-75	-7	-8	0	3	11	31
3.31776	0	140	174	127	155	128	88	134	175	121	127	103	61	5	5	-40	0	-2	-75	-9	-8	0	4	10	31
3.44064	0	141	173	127	155	127	88	133	175	120	127	104	60	5	5	-40	0	-2	-75	-7	-8	0	4	11	29
3.56352	0	141	174	126	155	127	88	133	174	119	127	102	60	5	6	-40	0	-2	-75	-7	-7	0	4	11	27
3.6864	0	140	173	125	155	127	88	133	173	118	126	103	60	5	4	-41	0	-3	-74	-6	-7	0	4	11	28
3.80928	0	139	172	126	156	128	88	133	173	118	128	104	61	5	5	-40	-1	-2	-74	-7	-7	0	5	11	29
3.93216	0	140	173	125	156	129	88	133	175	120	127	104	61	5	5	-40	0	-1	-74	-7	-7	0	5	11	31
4.05504	0	141	174	126	157	129	88	133	176	121	127	104	61	5	6	-40	-1	-2	-75	-8	-7	0	5	10	31
4.17792	0	142	176	128	157	130	88	134	177	122	128	105	61	5	5	-41	-1	-2	-76	-7	-7	0	4	11	30
4.3008	0	141	174	127	156	127	88	134	175	119	128	104	60	5	6	-40	-1	-2	-74	-8	-7	0	4	11	28
4.42368	0	140	174	127	157	127	87	133	175	119	128	104	60	5	6	-40	0	-2	-73	-7	-7	0	4	11	28
4.54656	0	140	174	126	156	128	88	133	174	119	128	104	60	5	5	-40	0	-2	-73	-8	-8	0	5	11	29
4.66944	0	141	173	125	158	129	87	133	175	119	128	105	60	6	6	-40	0	-2	-74	-8	-8	0	4	10	29
4.79232	0	141	176	127	161	134	88	135	178	120	131	108	61	5	5	-40	0	-1	-74	-7	-9	0	4	10	30
4.9152	0	142	178	126	165	139	90	136	181	121	135	112	62	5	6	-40	0	-2	-72	-7	-7	0	4	10	30
5.03808	0	143	177	127	163	136	90	135	178	119	133	111	63	5	6	-40	0	-2	-75	-8	-7	0	4	11	28
5.16096	0	141	174	125	163	135	89	133	177	118	133	110	60	5	5	-40	0	-1	-74	-7	-7	0	4	10	27
5.28384	0	141	176	125	165	138	89	134	177	118	135	112	61	6	5	-40	0	-1	-73	-7	-8	0	5	10	28
5.40672	0	143	176	125	167	143	90	135	177	118	138	115	61	5	6	-39	0	-1	-72	-8	-7	-1	4	10	29
5.5296	0	143	177	126	169	146	90	135	180	119	138	119	61	6	5	-40	-1	-2	-73	-8	-8	-1	3	9	30
5.65248	0	144	179	126	174	153	91	137	182	120	142	127	62	5	6	-40	-1	-4	-73	-8	-8	0	4	8	31
5.77536	0	145	181	127	174	156	91	137	183	121	143	127	63	5	6	-40	0	-1	-73	-7	-8	0	5	10	31
5.89824	0	143	178	126	173	150	90	136	181	119	141	124	63	5	5	-40	0	-3	-73	-7	-8	-1	4	10	27
6.02112	0	143	177	125	172	149	90	135	179	118	141	123	62	6	6	-39	0	-2	-72	-7	-7	0	5	11	27
6.144	0	142	177	125	172	148	90	136	179	118	140	123	62	5	6	-40	0	-2	-72	-7	-8	0	4	11	28
6.26688	0	143	178	126	171	147	91	135	179	119	140	122	62	5	5	-39	0	-1	-72	-7	-7	-1	5	11	30
6.38976	0	142	177	126	171	147	91	135	179	120	140	122	62	5	6	-40	0	-1	-72	-8	-8	0	4	11	30
6.51264	0	142	177	127	171	148	91	135	181	121	141	121	63	6	5	-40	0	-2	-73	-8	-7	-1	5	11	32
6.63552	0	143	178	128	170	146	91	137	181	121	139	121	62	5	5	-41	0	-2	-74	-7	-7	0	5	11	31
6.7584	0	143	177	127	170	146	90	136	179	119	139	121	63	5	5	-39	0	-2	-73	-7	-8	0	4	12	28
6.88128	0	142	177	126	171	146	91	134	178	120	139	121	62	4	6	-39	0	-2	-72	-7	-8	-1	5	11	28
7.00416	0	142	177	127	171	148	90	135	178	119	140	121	62	5	5	-40	0	-2	-72	-7	-7	0	4	11	28
7.12704	0	143	177	126	173	154	92	135	178	120	142	125	62	6	6	-39	0	-1	-73	-7	-7	-1	4	11	30
7.24992	0	145	181	127	177	162	92	137	183	123	145	133	64	6	5	-39	0	-4	-72	-7	-8	0	4	7	32
7.3728	0	145	181	128	179	166	94	138	183	122	146	138	65	6	5	-39	0	-3	-73	-7	-7	-1	5	8	33
7.49568	0	144	180	128	177	166	94	137	182	120	146	137	65	4	6	-40	-1	-1	-74	-7	-8	-1	4	11	29
7.61856	0	144	179	123	175	165	96	137	181	117	144	136	66	6	6	-40	0	-2	-71	-7	-8	0	4	11	27
7.74144	0	142	177	126	177	166	94	134	178	118	146	137	65	5	5	-38	0	-2	-71	-7	-8	0	4	10	28
7.86432	0	139	174	125	178	165	94	132	176	118	146	138	65	4	5	-39	0	-2	-71	-7	-8	0	4	10	29
7.9872	0	139	176	124	178	162	95	132	178	119	146	136	66	4	5	-41	0	-2	-72	-7	-8	0	4	11	30
8.11008	0	139	177	125	177	159	95	133	180	119	145	134	66	6	5	-41	-1	-2	-72	-8	-7	0	4	12	31
8.23296	0	139	178	126	177	157	96	132	180	120	145	132	66	6	6	-41	0	-2	-72	-7	-8	0	4	11	32
8.35584	0	139	177	126	177	156	96	133	180	120	145	131	67	5	5	-41	0	-2	-72	-7	-8	-1	4	12	30
8.47872	0	139	176	124	176	155	95	132	180	118	144	129	66	5	5	-42	0	-3	-72	-8	-9	0	4	11	28
8.6016	0	139	177	124	175	154	96	132	179	118	144	129	66	5	5	-40	-1	-2	-71	-8	-8	-1	5	11	29
8.72448	0	139	178	124	174	149	95	132	179	118	142	126	66	5	5	-40	0	-2	-72	-7	-8	0	4	12	30
8.84736	0	139	178	123	172	146	96	132	181	120	140	123	66	5	6	-41	0	-2	-72	-7	-8	0	4	11	31
8.97024	0	139	180	124	169	143	97	132	182	121	139	121	66	5	5	-42	0	-2	-73	-7	-7	0	4	11	32
9.09312	0	139	179	125	169	144	97	132	182	120	140	121	67	5	5	-43	-1	-2	-75	-7	-7	0	4	11	31
9.216	0	138	177	125	170	145	97	131	179	118	140	121	66	5	5	-41	0	-2	-73	-7	-8	0	3	12	28
9.33888	0	138	177	125	170	148	96	132	181	118	140	122	67	5	5	-41	-1	-2	-72	-6	-8	0	4	11	29
9.46176	0	138	178	125	170	148	96	132	179	118	140	122	67	5	6	-41	0	-2	-72	-7	-8	0	4	11	30
9.58464	0	138	178	124	171	150	96	132	181	120	141	124	66	5	5	-43	0	-2	-72	-7	-8	0	4	11	30
9.70752	0	138	178	125	172	150	97	131	181	121	140	124	67	5	5	-42	0	-2	-72	-7	-8	0	5	11	30
9.8304	0	138	178	125	172	151	96	132	182	119	142	124	67	5	5	-42	0	-2	-73	-7	-8	0	4	11	30
9.95328	0	138	178	123	172	150	97	132	180	118	142	124	67	6	5	-42	0	-2	-72	-7	-8	0	4	11	28
10.0762	0	139	178	123	172	151	96	132	181	117	141	125	66	4	5	-41	-1	-2	-72	-7	-7	1	4	12	28
10.199	0	138	179	123	172	150	96	132	181	118	141	124	67	5	5	-42	0	-3	-71	-7	-8	0	5	11	29
10.3219	0	138	178	122	171	149	97	131	182	118	141	124	67	5	6	-41	0	-2	-72	-6	-9	0	5	10	29
10.4448	0	138	180	123	171	148	97	132	183	118	141	124	66	5	6	-42	0	-2	-72	-6	-8	1	5	11	30
10.5677	0	139	180	123	171	150	95	132	182	120	141	125	66	5	6	-42	0	-2	-72	-7	-8	0	4	11	30
10.6906	0	147	191	127	170	150	95	142	196	120	141	124	66	6	6	-41	0	-3	-72	-7	-8	0	5	11	29
10.8134	0	155	201	125	170	150	95	148	206	119	140	125	65	5	7	-42	0	-1	-70	-8	-8	0	3	12	28
10.9363	0	154	198	124	172	153	95	146	204	118	141	126	65	5	6	-43	0	-2	-70	-7	-9	0	4	10	29
11.0592	0	152	195	125	173	159	94	144	200	120	143	129	64	5	6	-41	0	-2	-70	-8	-9	0	4	11	29
11.1821	0	149	191	127	176	162	94	142	196	122	146	133	65	6	6	-41	0	-2	-70	-7	-9	0	5	9	31
11.305	0	149	190	129	177	166	94	141	194	123	146	136	65	4	6	-40	0	-1	-71	-8	-10	0	4	10	31
11.4278	0	147	187	129	177	161	93	139	189	121	145	136	65	5	6	-40	0	-2	-71	-8	-10	0	4	11	28
11.5507	0	146	183	127	177	153	92	139	187	121	146	131	63	5	6	-40	-1	-1	-70	-8	-9	0	4	11	27
11.6736	0	146	184	127	178	153	91	139	188	121	147	130	63	5	6	-40	0	-2	-70	-8	-8	-1	5	11	28
11.7965	0	147	186	130	179	153	91	140	188	122	148	128	63	5	5	-39	0	-2	-71	-8	-8	0	4	12	29
11.9194	0	148	185	129	180	154	92	141	189	123	149	130	63	5	6	-39	-1	-2	-73	-8	-8	-1	4	12	31
12.0422	0	148	184	129	179	151	92	139	187	121	148	128	63	6	5	-41	-1	-2	-71	-8	-8	0	4	11	29
12.1651	0	146	183	127	175	150	92	138	188	121	143	127	64	5	6	-40	-1	-1	-71	-8	-8	0	4	12	28
12.288	0	145	183	127	171	149	92	139	186	121	141	125	64	6	5	-39	0	-2	-73	-7	-8	-1	4	11	29
12.4109	0	145	183	128	172	149	93	138	186	121	141	125	64	6	5	-40	0	-2	-73	-8	-8	-1	4	12	30
12.5338	0	146	183	128	172	152	93	138	187	123	142	126	64	5	5	-40	0	-2	-72	-8	-8	-1	5	10	31
12.6566	0	146	183	129	173	152	92	139	187	122	142	127	65	4	5	-40	0	-2	-73	-8	-7	0	4	11	31
12.7795	0	147	185	128	172	152	93	141	188	121	143	128	65	5	5	-40	-1	-2	-72	-7	-8	0	4	11	28
12.9024	0	147	182	127	172	151	93	140	185	120	142	127	64	5	6	-39	-1	-2	-72	-8	-8	0	4	11	27
13.0253	0	145	182	127	173	151	92	138	185	120	142	126	63	5	6	-41	0	-2	-71	-7	-8	-1	4	11	29
13.1482	0	144	181	127	173	152	92	138	185	121	144	127	64	5	6	-39	-1	-2	-72	-7	-9	0	4	11	29
13.271	0	146	180	129	173	152	92	138	184	121	143	127	64	5	5	-40	0	-1	-72	-9	-8	-1	4	11	31
13.3939	0	145	181	128	173	151	92	138	185	121	142	127	64	5	6	-40	-1	-2	-73	-7	-8	0	4	11	30
13.5168	0	146	181	127	173	151	92	139	185	119	142	128	62	5	6	-39	0	-2	-71	-7	-8	0	4	11	28
13.6397	0	146	183	126	172	152	92	140	185	119	143	127	63	6	5	-40	0	-2	-70	-8	-8	0	4	11	28
13.7626	0	146	183	125	171	149	92	138	185	119	141	125	63	5	6	-40	0	-2	-72	-7	-8	0	4	12	28
13.8854	0	146	183	127	171	148	92	139	185	121	141	126	63	5	6	-41	0	-2	-72	-7	-8	0	3	11	30
14.0083	0	147	182	128	173	151	91	139	187	120	143	126	65	5	6	-40	-1	-2	-73	-7	-8	0	4	10	31
14.1312	0	147	182	128	174	152	92	139	185	121	142	127	64	5	5	-39	0	-2	-73	-7	-8	0	3	11	29
14.2541	0	146	181	128	173	150	92	139	185	119	142	125	63	5	6	-39	-1	-2	-72	-8	-8	-1	4	11	28
14.377	0	146	182	128	173	152	92	138	184	120	142	126	62	5	6	-39	0	-1	-73	-8	-8	0	4	11	29
14.4998	0	146	182	127	175	157	93	138	186	120	144	128	64	5	5	-39	0	-2	-73	-7	-8	0	4	11	31
14.6227	0	147	184	128	180	164	94	140	189	120	149	138	65	5	7	-39	0	-3	-72	-7	-8	-1	5	7	33
14.7456	0	148	185	129	179	164	94	141	189	120	149	137	65	5	5	-40	-1	-2	-72	-8	-8	0	4	11	31
14.8685	0	149	186	126	177	158	94	142	190	117	146	133	64	6	6	-39	0	-1	-71	-8	-10	0	3	11	27
14.9914	0	149	186	126	176	155	93	142	191	119	145	131	64	6	6	-40	0	-2	-71	-8	-8	0	4	11	28
15.1142	0	150	188	126	175	155	94	143	192	120	145	130	65	6	6	-39	0	-2	-71	-8	-9	-1	4	11	29
15.2371	0	150	188	126	175	154	94	143	192	119	145	130	65	5	6	-40	0	-2	-72	-7	-9	0	3	12	30
15.36	0	150	189	128	175	154	94	143	192	122	145	131	64	5	6	-39	0	-1	-73	-7	-8	0	4	12	31
15.4829	0	151	188	127	175	154	94	143	192	120	145	131	66	5	6	-40	0	-2	-72	-8	-8	0	4	11	29
15.6058	0	151	187	126	175	155	94	144	192	119	145	131	65	6	6	-40	-1	-1	-71	-8	-8	0	5	11	29
15.7286	0	153	188	126	176	156	94	145	194	119	144	131	65	5	6	-40	-1	-2	-72	-8	-8	0	5	11	29
15.8515	0	154	192	127	177	159	94	147	196	121	147	132	65	6	7	-41	0	-2	-72	-8	-9	0	4	11	30
15.9744	0	153	191	127	177	160	94	146	196	122	146	133	66	5	6	-39	-1	-2	-72	-9	-9	-1	4	11	32
16.0973	0	152	190	129	178	160	95	145	194	122	147	134	66	4	6	-40	0	-2	-72	-9	-9	-1	4	11	31
16.2202	0	151	188	127	178	160	94	144	191	119	147	134	65	4	5	-40	0	-2	-72	-9	-9	0	3	10	28
16.343	0	152	187	127	177	158	93	144	192	120	148	133	65	6	6	-39	0	-1	-72	-8	-9	0	4	11	29
16.4659	0	152	188	126	177	159	93	144	192	120	147	134	64	5	6	-39	0	-2	-72	-8	-9	0	4	11	29
16.5888	0	151	187	127	177	158	94	143	192	120	147	135	65	6	6	-40	0	-1	-71	-9	-8	-2	4	11	30
16.7117	0	150	186	128	177	156	94	145	192	122	145	133	65	5	6	-39	0	-2	-73	-8	-9	-1	4	11	32
16.8346	0	151	186	128	175	155	94	144	191	122	145	132	65	6	6	-41	-1	-2	-73	-7	-9	0	4	12	30
16.9574	0	150	185	127	174	152	94	142	190	120	144	129	65	5	6	-40	0	-2	-72	-8	-9	0	4	11	28
17.0803	0	150	184	127	173	153	94	142	189	120	143	129	64	6	5	-40	0	-2	-73	-9	-9	0	5	11	29
17.2032	0	149	183	127	173	153	93	142	189	122	143	129	66	5	6	-40	-1	-2	-74	-7	-9	0	4	11	29
17.3261	0	148	184	128	173	154	93	142	189	122	144	130	65	5	6	-39	-1	-2	-73	-8	-9	0	5	11	30
17.449	0	148	185	129	174	155	94	142	189	123	144	131	66	5	5	-40	0	-2	-74	-8	-8	0	5	11	31
17.5718	0	148	184	126	173	157	96	141	189	120	144	132	67	6	6	-41	-1	-1	-73	-8	-8	0	4	10	28
17.6947	0	148	182	126	179	164	93	140	186	119	148	136	65	5	5	-39	0	-1	-73	-7	-9	0	4	10	28
17.8176	0	147	182	126	176	155	94	140	187	119	146	132	64	6	5	-40	0	-2	-72	-8	-9	0	5	11	29
17.9405	0	148	184	125	173	149	95	141	189	119	142	128	65	6	6	-40	-1	-3	-72	-7	-9	0	4	12	30
18.0634	0	148	184	125	173	149	95	140	188	121	143	127	65	6	5	-40	0	-1	-73	-8	-9	0	5	12	30
18.1862	0	147	183	127	173	151	95	139	189	121	144	127	66	5	6	-41	0	-2	-74	-7	-9	0	4	12	31
18.3091	0	147	183	127	172	150	95	140	188	121	143	128	66	5	5	-40	0	-1	-75	-8	-9	0	5	12	30
18.432	0	148	181	127	172	149	95	140	187	120	144	127	66	6	4	-41	0	-1	-73	-7	-9	0	4	11	29
18.5549	0	147	182	127	173	150	95	139	187	120	143	128	65	5	6	-41	0	-2	-73	-8	-9	0	4	11	29
18.6778	0	146	182	127	173	151	94	140	187	121	143	127	64	6	6	-41	0	-1	-74	-7	-8	0	4	11	30
18.8006	0	147	182	127	173	152	95	140	188	123	143	128	65	5	7	-41	-1	-1	-75	-7	-8	0	3	12	32
18.9235	0	148	183	129	174	155	95	140	189	125	143	129	66	5	6	-41	0	-1	-75	-8	-8	0	4	10	32
19.0464	0	148	184	129	173	154	95	140	189	124	144	130	66	6	5	-40	-1	-2	-75	-8	-8	0	4	11	31
19.1693	0	148	183	127	173	152	95	140	187	122	144	129	66	5	5	-40	-1	-1	-74	-8	-8	0	4	11	30
19.2922	0	148	183	129	174	153	95	141	188	124	144	130	66	5	5	-41	-1	-2	-76	-7	-9	0	4	10	31
19.415	0	148	182	128	175	154	95	141	188	124	145	130	67	5	5	-42	0	-2	-76	-9	-9	0	5	11	31
19.5379	0	148	183	130	174	156	97	141	189	124	145	131	66	5	5	-42	0	-2	-76	-8	-7	0	4	11	33
19.6608	0	149	185	131	175	158	95	141	190	127	146	133	67	6	6	-42	-1	-2	-77	-8	-9	-1	5	10	33
19.7837	0	149	184	132	175	158	96	142	191	125	147	134	67	6	6	-42	0	-2	-77	-8	-8	0	4	10	31
19.9066	0	148	183	129	175	159	96	142	190	124	146	134	67	5	5	-41	0	-2	-76	-8	-8	0	4	12	29
20.0294	0	149	184	130	176	158	95	141	189	125	146	135	67	5	6	-41	0	-2	-76	-7	-8	0	5	11	30
20.1523	0	148	183	130	176	157	97	141	189	124	146	134	68	5	6	-42	-1	-1	-77	-7	-8	-1	4	10	31
20.2752	0	149	185	131	174	158	97	141	191	127	145	135	67	6	5	-42	-1	-1	-78	-7	-9	0	4	11	32
20.3981	0	148	185	132	176	158	97	142	191	128	146	134	68	5	7	-42	-1	-1	-78	-8	-9	0	4	12	34
20.521	0	147	185	132	175	157	96	142	191	127	146	134	68	5	5	-42	0	-2	-78	-7	-9	0	4	11	32
20.6438	0	148	183	131	175	157	97	142	190	125	145	134	68	6	6	-42	0	-1	-78	-8	-8	0	4	12	30
20.7667	0	148	185	131	175	157	96	142	191	126	146	134	68	6	6	-42	0	-1	-78	-8	-9	0	5	11	31
20.8896	0	148	185	131	175	158	96	141	192	127	145	135	68	6	6	-41	-1	-1	-78	-7	-8	0	3	10	32
21.0125	0	148	185	131	175	159	97	142	193	129	146	135	66	5	5	-42	0	-1	-79	-8	-8	-1	4	11	33
21.1354	0	148	186	133	175	161	98	142	193	130	147	137	68	5	6	-43	-1	-1	-80	-7	-9	0	4	10	34
21.2582	0	150	187	133	176	159	97	144	194	128	146	136	68	5	5	-42	0	-1	-79	-8	-8	0	4	11	31
21.3811	0	149	187	132	176	159	97	143	193	128	147	137	68	6	6	-43	0	-2	-79	-7	-9	0	4	11	31
21.504	0	148	185	133	175	159	97	142	193	129	146	136	68	5	6	-42	0	-2	-80	-8	-9	0	4	11	32
21.6269	0	148	187	133	176	161	97	142	192	130	146	137	68	6	5	-42	0	-1	-80	-7	-8	0	4	11	33
21.7498	0	150	187	134	175	162	98	143	195	131	146	137	69	5	6	-43	0	-2	-81	-6	-9	0	5	10	34
21.8726	0	148	188	135	176	161	98	143	196	131	148	138	68	6	6	-42	0	-1	-81	-8	-9	0	5	11	33
21.9955	0	149	187	134	176	161	99	144	195	129	146	138	68	6	6	-42	-1	-1	-81	-8	-9	0	4	11	32
22.1184	0	149	187	133	177	163	99	144	195	129	147	138	68	5	6	-43	0	-1	-81	-9	-9	0	5	10	33
22.2413	0	149	187	134	177	162	98	143	195	131	147	138	69	6	6	-43	0	-2	-81	-8	-9	-1	4	11	33
22.3642	0	149	188	134	176	163	100	144	196	132	147	140	70	5	6	-42	0	-2	-81	-7	-9	0	4	11	34
22.487	0	149	189	135	177	163	98	144	198	133	148	140	70	6	6	-44	0	-1	-81	-8	-9	0	4	11	35
22.6099	0	151	189	135	177	163	98	144	198	132	148	141	70	6	6	-43	0	-1	-82	-8	-10	0	4	11	34
22.7328	0	150	189	133	177	162	99	144	196	131	147	140	69	6	6	-43	0	-1	-82	-7	-8	0	4	12	31
22.8557	0	150	188	134	176	162	98	144	196	131	147	140	70	5	5	-42	0	-2	-81	-8	-9	0	3	11	32
22.9786	1	150	188	134	177	163	99	144	197	131	147	141	70	6	5	-42	0	-2	-81	-8	-8	0	4	11	33
23.1014	0	150	188	135	177	163	99	144	197	132	148	141	70	5	6	-43	0	-2	-81	-8	-9	0	4	11	33
23.2243	0	149	189	136	177	165	99	144	199	132	148	142	71	5	6	-43	0	-1	-81	-8	-9	0	4	11	34
23.3472	0	149	189	135	177	164	99	144	197	131	148	142	70	5	5	-41	-1	-1	-81	-8	-9	-1	4	11	32
23.4701	0	151	190	135	178	166	99	145	198	130	148	143	70	5	7	-43	0	-2	-81	-8	-9	0	4	11	30
23.593	0	152	192	135	179	167	99	146	200	131	148	143	69	5	6	-43	0	-1	-81	-8	-9	0	3	11	32
23.7158	0	152	191	134	178	166	99	146	200	131	149	143	69	5	5	-42	0	-2	-80	-8	-9	-1	5	11	32
23.8387	0	151	190	135	177	166	99	146	198	131	149	143	71	6	6	-42	0	-2	-80	-8	-9	-1	4	12	33
23.9616	0	151	189	135	177	165	99	145	198	131	149	144	70	4	6	-43	0	-1	-81	-8	-8	0	4	11	32
24.0845	0	152	189	134	177	164	99	145	198	129	149	143	69	5	6	-43	0	-2	-80	-8	-9	0	4	11	30
24.2074	0	151	188	134	178	165	99	145	197	130	149	143	70	5	6	-41	0	-2	-80	-9	-9	0	4	11	31
24.3302	0	150	189	133	178	164	99	146	198	130	149	142	70	6	6	-42	0	-1	-81	-8	-9	-1	5	11	32
24.4531	0	151	189	134	177	164	99	145	198	130	148	143	70	5	5	-42	0	-2	-80	-8	-9	-1	5	11	32
24.576	0	151	190	135	177	166	99	145	199	131	148	143	70	5	6	-42	-1	-2	-81	-8	-9	0	4	12	33
24.6989	0	150	188	135	176	164	99	145	197	130	148	142	71	5	5	-43	0	-1	-80	-8	-10	0	4	11	31
24.8218	0	151	188	133	176	162	99	144	196	129	148	141	71	6	6	-43	0	-2	-80	-9	-9	-1	4	11	31
24.9446	0	150	188	134	177	163	98	144	196	130	148	142	70	5	6	-42	-1	-1	-81	-8	-9	-1	4	11	31
25.0675	0	149	187	134	176	162	98	144	197	130	147	141	71	5	6	-42	0	-2	-81	-8	-10	0	4	11	33
25.1904	0	149	187	134	176	163	99	144	196	131	148	142	71	6	6	-43	0	-1	-81	-7	-9	0	4	11	33
25.3133	0	150	188	135	176	163	99	144	197	131	148	142	70	5	6	-42	0	-1	-81	-8	-9	-1	3	11	33
25.4362	0	150	187	134	177	163	98	144	195	129	148	141	70	6	6	-42	0	-2	-80	-8	-9	0	3	12	31
25.559	0	150	187	134	176	163	99	143	195	129	147	141	70	6	6	-42	0	-1	-82	-9	-9	-1	4	11	31
25.6819	0	150	186	134	175	162	99	144	195	130	147	140	70	5	6	-42	-1	-2	-81	-8	-9	0	4	11	32
25.8048	0	149	186	134	176	163	99	144	196	130	147	142	70	5	6	-42	0	-2	-81	-8	-8	0	4	11	33
25.9277	0	150	188	134	176	164	98	144	197	132	148	142	71	5	6	-41	-1	-2	-81	-8	-9	0	4	11	33
26.0506	0	151	187	135	176	163	99	144	197	132	148	142	70	5	6	-42	0	-1	-82	-9	-9	0	4	11	34
26.1734	0	149	187	134	176	162	98	145	197	130	148	141	70	6	5	-43	0	-2	-81	-8	-10	0	4	12	31
26.2963	0	150	187	133	176	163	99	144	197	131	147	141	70	5	6	-42	0	-2	-81	-8	-9	0	4	11	31
26.4192	0	150	188	134	176	162	99	144	197	130	147	141	71	6	6	-43	-1	-2	-81	-8	-9	0	4	11	32
26.5421	0	150	187	134	176	163	99	143	197	132	147	142	70	5	5	-43	0	-1	-82	-8	-9	-1	4	11	33
26.665	0	150	188	135	177	164	99	144	197	133	149	142	70	6	6	-42	0	-1	-81	-8	-9	-1	4	11	33
26.7878	0	150	188	137	177	163	98	143	196	132	148	142	70	6	5	-42	0	-1	-82	-8	-9	0	4	11	32
26.9107	0	149	187	134	176	163	99	144	195	131	147	142	71	6	6	-42	0	-2	-82	-8	-9	0	5	11	31
27.0336	0	150	187	134	175	162	99	143	196	130	146	140	70	5	6	-43	-1	-2	-81	-7	-9	0	4	11	31
27.1565	0	149	186	134	177	162	98	144	197	131	147	141	70	5	6	-42	0	-2	-83	-8	-9	0	5	11	32
27.2794	0	148	187	134	175	163	98	144	197	132	147	142	71	5	6	-42	-1	-2	-81	-9	-8	0	4	11	33
27.4022	0	150	187	134	176	164	98	144	197	133	148	143	70	5	6	-42	-1	-2	-82	-8	-9	0	4	11	33
27.5251	0	149	186	135	176	162	99	144	196	131	147	142	70	5	6	-42	0	-1	-82	-8	-10	0	5	10	31
27.648	0	149	185	133	176	162	99	143	195	130	147	142	70	5	7	-42	0	-2	-81	-7	-9	0	5	12	30
27.7709	0	149	186	134	176	162	98	143	194	130	147	142	70	4	6	-42	0	-1	-81	-8	-9	0	4	11	31
27.8938	0	149	185	134	176	161	98	143	195	129	147	142	70	5	5	-42	0	-2	-81	-8	-9	0	4	11	32
28.0166	0	149	186	133	176	162	99	144	196	131	148	142	71	5	5	-41	-1	-1	-81	-7	-9	-1	5	11	33
28.1395	0	148	186	134	176	163	98	143	196	132	149	142	70	5	6	-42	0	-1	-82	-9	-9	0	4	11	34
28.2624	0	149	186	133	175	161	99	143	195	129	147	141	71	5	6	-41	0	-2	-80	-8	-9	0	4	11	30
28.3853	0	149	186	133	176	162	97	144	194	129	148	142	71	5	5	-41	-1	-2	-81	-7	-10	-1	4	11	30
28.5082	0	148	185	132	176	161	98	143	195	130	147	141	70	5	5	-41	-1	-1	-80	-7	-9	0	4	11	31
28.631	0	149	186	133	176	162	98	144	195	130	148	142	70	5	6	-41	0	-2	-80	-8	-9	0	5	11	31
28.7539	0	149	186	133	176	162	99	144	196	130	148	143	71	5	6	-42	0	-1	-81	-8	-9	-1	4	11	34
28.8768	0	150	186	133	177	163	99	145	197	131	148	142	71	5	5	-42	0	-1	-81	-8	-9	0	4	11	33
28.9997	0	150	186	133	175	162	99	144	195	129	148	142	70	5	6	-43	-1	-1	-81	-7	-9	0	4	12	31
29.1226	0	150	185	133	176	162	99	144	196	129	148	142	71	7	6	-42	0	-1	-80	-8	-8	0	4	10	31
29.2454	0	150	186	133	176	162	99	143	196	131	148	143	71	5	6	-42	0	-1	-81	-7	-9	0	4	11	33
29.3683	0	150	185	133	176	163	99	145	196	130	148	142	72	6	6	-42	0	-2	-81	-8	-9	0	3	11	32
29.4912	0	149	186	134	177	164	99	144	196	132	148	143	71	6	5	-43	0	-1	-82	-8	-9	0	4	10	35
29.6141	0	150	187	134	177	164	99	145	196	133	148	144	72	5	6	-43	0	-1	-82	-8	-8	0	4	11	34
29.737	0	149	185	133	177	163	100	145	196	130	148	144	72	5	6	-42	0	-1	-81	-8	-9	0	4	11	32
29.8598	0	149	185	134	177	163	99	145	195	131	148	144	71	5	6	-43	-1	-1	-82	-8	-10	0	4	11	32
29.9827	0	150	185	133	177	164	100	144	196	132	150	144	72	5	6	-42	-1	-1	-82	-8	-9	-1	4	11	32
30.1056	0	150	186	135	177	165	100	144	198	132	149	144	71	5	6	-42	-1	-1	-82	-8	-9	0	4	10	33
30.2285	0	149	187	135	178	166	99	145	198	133	150	145	71	5	6	-42	0	-1	-83	-8	-9	-1	4	11	34
30.3514	0	150	188	137	178	165	99	145	198	134	150	145	71	5	6	-43	-1	-1	-83	-8	-9	0	4	11	34
30.4742	0	150	186	133	177	165	99	145	197	132	148	144	72	6	5	-42	0	-1	-82	-8	-10	0	3	11	31
30.5971	0	151	186	133	177	165	100	145	196	130	150	145	72	5	6	-42	0	-1	-82	-8	-9	-1	5	11	31
30.72	0	152	187	133	178	164	100	146	199	131	149	145	72	5	6	-42	-1	-1	-81	-8	-9	0	4	12	32
30.8429	0	151	187	134	177	164	100	146	199	131	149	145	72	5	6	-42	0	-2	-83	-8	-9	0	4	11	34
30.9658	0	151	187	135	177	165	100	146	198	134	149	146	72	5	5	-43	0	-1	-83	-8	-9	0	4	10	34
31.0886	0	151	188	135	177	165	100	146	199	133	148	146	72	5	6	-43	0	-1	-83	-8	-8	0	3	11	34
31.2115	0	150	187	133	177	164	100	146	198	131	149	144	71	5	6	-42	0	-2	-83	-8	-9	0	4	12	31
31.3344	0	150	187	133	177	164	100	145	196	131	149	145	71	5	5	-43	0	-1	-82	-8	-10	0	4	11	32
31.4573	0	151	187	133	177	164	100	146	197	130	149	145	71	5	7	-42	0	-2	-82	-9	-9	0	3	11	32
31.5802	0	150	186	133	179	166	100	146	199	132	149	146	71	5	6	-42	-1	-1	-82	-8	-11	0	4	10	34
31.703	0	150	186	134	178	167	99	146	198	133	150	146	72	6	6	-43	-1	-1	-83	-9	-9	-1	4	11	34
31.8259	0	151	187	135	177	166	99	146	199	134	150	145	71	5	5	-42	0	-1	-84	-8	-8	0	4	12	35
31.9488	0	150	187	135	177	164	100	145	198	131	149	144	71	5	6	-42	0	-1	-83	-8	-10	-1	4	11	31
32.0717	0	149	185	134	178	164	99	144	197	131	150	145	71	5	5	-42	-1	-1	-82	-8	-10	0	4	11	31
32.1946	0	150	185	133	178	165	99	145	197	132	150	145	72	5	5	-42	-1	-1	-83	-8	-9	0	4	11	33
32.3174	0	150	186	133	178	165	100	145	198	133	150	146	72	5	6	-43	-1	-1	-83	-8	-9	0	4	12	34
32.4403	0	151	186	134	179	166	100	145	199	134	151	147	72	5	5	-43	-1	-2	-83	-8	-9	0	4	10	33
32.5632	0	150	188	135	179	166	100	146	199	134	150	146	72	5	6	-43	0	-1	-84	-9	-8	0	4	10	35
32.6861	0	151	188	135	177	165	99	145	199	133	150	146	72	5	6	-42	0	-2	-84	-8	-9	0	3	11	32
32.809	0	150	187	134	177	165	99	146	198	132	150	147	71	5	6	-42	-1	-1	-84	-7	-10	-1	4	11	32
32.9318	0	151	187	135	178	165	99	146	199	132	150	146	72	6	5	-43	-1	-1	-83	-8	-8	-1	4	12	33
33.0547	0	150	187	135	178	166	100	145	199	133	151	147	71	6	6	-43	-1	-1	-83	-9	-9	-1	4	11	34
33.1776	0	151	188	135	178	167	100	146	199	133	150	147	72	5	6	-42	0	-1	-84	-7	-10	-1	4	12	34
33.3005	0	150	188	135	179	166	99	146	200	135	150	147	72	6	6	-43	0	-1	-85	-9	-10	-1	4	11	34
33.4234	0	150	187	135	178	165	100	146	199	133	150	147	72	5	5	-43	0	-2	-84	-9	-8	0	5	11	32
33.5462	0	150	187	135	179	166	101	147	199	133	150	147	72	5	6	-42	0	-2	-82	-9	-9	0	4	11	32
33.6691	0	150	187	135	179	165	101	145	199	133	150	146	72	6	6	-43	-1	-1	-84	-8	-10	-1	4	11	33
33.792	0	151	187	134	178	166	100	146	199	134	150	146	72	6	6	-42	-1	-1	-83	-9	-8	0	4	10	34
33.9149	0	150	188	135	179	165	100	145	199	135	150	146	72	5	6	-42	0	-1	-84	-8	-9	0	4	11	34
34.0378	0	150	188	137	178	165	99	146	201	135	151	147	73	5	6	-42	0	-1	-84	-8	-9	-1	4	11	35
34.1606	0	150	187	135	177	164	100	145	199	133	150	146	73	6	6	-42	0	-2	-84	-8	-10	0	4	11	31
34.2835	0	150	186	134	177	164	100	146	198	131	149	146	73	5	6	-42	-1	-1	-83	-9	-9	-1	4	11	31
34.4064	0	150	186	133	177	164	100	145	198	132	150	145	73	5	6	-42	0	-1	-83	-9	-9	0	3	12	32
34.5293	0	150	187	133	177	164	100	145	198	131	150	145	73	6	6	-42	0	-1	-83	-8	-10	0	4	11	33
34.6522	0	150	187	134	177	164	100	145	199	133	149	145	72	5	5	-42	-1	-1	-84	-8	-10	-1	4	11	34
34.775	0	150	187	135	177	164	100	145	198	133	150	145	73	6	6	-42	0	-1	-83	-7	-10	0	5	11	33
34.8979	0	150	186	133	176	163	100	145	197	131	150	144	72	5	5	-42	0	-1	-82	-8	-10	0	4	12	30
35.0208	0	150	186	132	177	162	100	145	197	130	149	144	72	5	6	-41	0	-2	-82	-8	-9	0	5	12	30
35.1437	0	150	185	132	177	162	100	144	197	132	149	143	71	5	6	-41	0	-1	-83	-7	-9	0	4	11	31
35.2666	0	150	185	133	177	162	99	144	196	131	149	143	72	6	5	-42	0	-2	-82	-8	-8	-1	4	11	32
35.3894	0	150	186	134	178	163	100	145	198	133	149	144	72	6	6	-42	0	-1	-82	-8	-9	0	3	11	33
35.5123	0	150	185	134	177	162	99	146	196	133	149	145	72	6	6	-41	0	-3	-82	-8	-9	0	3	10	33
35.6352	0	149	185	132	176	162	99	145	195	129	149	144	71	4	6	-42	0	-2	-82	-8	-9	0	5	11	31
35.7581	0	149	184	131	176	161	98	144	195	129	148	143	71	5	6	-42	-1	-1	-82	-8	-9	0	4	11	30
35.881	0	148	184	132	177	161	98	144	194	130	149	144	71	5	6	-42	-1	-1	-81	-7	-9	0	5	11	32
36.0038	0	148	185	132	176	162	100	144	197	131	149	143	71	5	6	-41	0	-1	-82	-7	-9	0	4	11	32
36.1267	0	149	184	134	175	161	98	144	195	132	149	143	71	4	6	-42	-1	-1	-82	-7	-9	0	4	11	34
36.2496	0	150	185	134	177	162	100	145	197	132	149	144	72	5	6	-43	-1	-2	-83	-8	-9	0	5	11	35
36.3725	0	149	184	135	176	162	99	145	196	133	149	143	71	6	6	-43	0	-2	-83	-9	-9	-1	4	11	33
36.4954	0	149	184	133	176	162	99	144	195	130	147	143	72	5	7	-42	0	-2	-82	-9	-9	0	3	11	31
36.6182	0	149	184	132	176	162	99	145	195	131	148	143	72	5	5	-43	0	-1	-82	-8	-9	0	4	10	32
36.7411	0	150	185	133	175	162	100	144	195	133	149	143	72	5	6	-42	-1	-2	-83	-7	-9	-1	5	11	33
36.864	0	150	186	133	176	162	100	144	197	133	149	143	72	5	5	-43	0	-2	-83	-8	-9	0	4	12	33
36.9869	0	149	186	134	177	163	99	145	198	134	149	145	71	6	6	-43	-1	-1	-83	-7	-8	-1	4	11	35
37.1098	0	150	187	134	177	163	99	146	198	135	149	144	73	5	6	-42	-1	-1	-83	-8	-10	-1	4	11	34
37.2326	0	149	186	135	176	162	100	144	197	133	149	143	72	6	7	-43	0	-2	-83	-8	-9	0	4	11	31
37.3555	0	150	186	134	176	162	100	146	196	132	149	144	72	5	6	-43	0	-2	-83	-8	-8	0	3	11	31
37.4784	0	150	186	134	176	163	100	145	197	132	149	144	72	5	6	-42	0	-2	-82	-8	-8	0	4	11	33
37.6013	0	150	187	133	176	163	100	146	198	132	150	144	72	6	5	-43	0	-2	-83	-8	-10	0	5	10	34
37.7242	0	150	187	134	176	163	99	146	199	134	148	145	72	6	6	-43	0	-1	-83	-8	-8	-1	5	11	33
37.847	0	150	188	135	176	165	100	147	200	135	149	145	72	6	5	-43	-1	-1	-84	-8	-10	-1	5	11	35
37.9699	0	150	188	136	176	163	99	146	200	136	149	145	73	6	5	-43	-1	-1	-84	-8	-9	0	4	10	33
38.0928	0	151	188	134	176	163	100	147	200	133	150	144	73	5	6	-44	0	-2	-83	-7	-9	0	4	11	31
38.2157	0	151	187	134	177	163	100	146	199	132	149	146	73	6	5	-43	-1	-1	-83	-8	-9	0	4	11	32
38.3386	0	152	189	134	176	163	100	146	200	133	148	145	72	5	7	-43	0	-1	-83	-8	-9	0	5	11	32
38.4614	0	152	189	135	177	163	100	147	200	134	149	145	73	6	6	-44	0	-1	-83	-9	-9	0	4	10	33
38.5843	0	151	189	135	176	165	101	147	201	135	150	146	72	6	5	-44	0	-2	-83	-9	-10	0	4	11	35
38.7072	0	151	190	136	178	165	100	147	202	137	150	146	73	5	6	-44	0	-2	-85	-8	-9	-1	4	11	35
38.8301	0	151	190	136	177	164	101	147	202	136	150	146	73	5	6	-43	0	-2	-85	-9	-9	0	4	10	34
38.953	0	151	189	135	177	163	101	147	201	134	150	146	73	5	7	-43	0	-1	-84	-8	-9	0	5	11	32
39.0758	0	152	190	134	177	164	101	148	201	134	150	147	74	5	6	-44	0	-1	-84	-8	-9	0	5	11	32
39.1987	0	151	189	136	177	164	101	147	201	135	150	147	75	6	5	-43	0	-2	-84	-8	-9	0	4	10	34
39.3216	0	152	191	136	177	165	102	147	204	137	150	147	74	6	7	-43	0	-1	-84	-9	-9	0	4	11	34
39.4445	0	152	191	136	177	166	101	148	204	138	150	148	74	5	6	-43	-1	-1	-85	-9	-9	0	4	11	35
39.5674	0	152	192	137	176	166	100	148	204	139	150	148	74	6	7	-45	-1	-1	-86	-8	-9	-1	3	11	35
39.6902	0	152	191	137	177	165	102	148	204	136	150	148	73	6	6	-45	0	-2	-86	-8	-10	0	4	11	32
39.8131	0	153	192	136	176	165	102	148	203	136	149	148	74	5	6	-44	0	-1	-86	-8	-10	-1	5	11	33
39.936	0	152	192	137	176	165	102	149	204	136	150	148	75	6	6	-44	-1	-1	-84	-8	-10	0	4	11	33
40.0589	0	153	191	137	176	166	101	148	204	138	150	148	75	5	6	-45	0	-1	-85	-9	-10	0	5	11	34
40.1818	0	152	192	137	177	168	102	148	204	139	151	149	74	5	6	-45	-1	-1	-85	-8	-9	0	4	11	36
40.3046	0	152	192	137	178	169	101	149	205	139	151	150	74	6	6	-44	-1	-1	-86	-9	-9	0	4	11	36
40.4275	0	152	191	139	177	167	101	148	203	138	150	150	74	6	6	-43	-1	-2	-86	-8	-10	0	4	11	35
40.5504	0	152	191	138	177	168	102	147	203	136	151	150	74	5	5	-45	0	-1	-86	-8	-11	0	4	11	33
40.6733	0	151	192	136	178	167	102	148	203	136	151	150	74	5	6	-44	-1	-2	-85	-9	-9	0	5	10	33
40.7962	0	152	190	137	179	168	101	148	203	136	152	151	74	5	6	-44	-1	-2	-85	-8	-9	-1	4	12	34
40.919	0	151	190	138	179	169	102	147	203	138	153	151	75	5	5	-43	0	-1	-85	-8	-10	0	5	11	36
41.0419	0	152	191	137	180	169	101	148	204	139	152	151	74	6	6	-45	0	-2	-86	-8	-10	0	4	11	36
41.1648	0	152	191	138	179	169	102	147	204	138	152	151	74	5	6	-45	0	-2	-86	-9	-10	0	3	10	34
41.2877	0	151	190	137	179	168	103	147	202	137	152	150	76	5	7	-44	0	-2	-85	-8	-9	0	4	11	32
41.4106	0	151	190	137	179	169	103	147	203	137	152	151	74	5	6	-44	0	-1	-84	-8	-9	-1	4	11	34
41.5334	0	151	189	138	178	169	102	147	203	137	153	151	75	5	6	-44	0	-2	-85	-8	-10	0	4	11	34
41.6563	0	151	191	137	180	170	102	147	204	140	152	151	75	6	6	-44	-1	-1	-85	-8	-9	-1	4	11	36
41.7792	0	151	191	138	180	170	102	148	204	139	153	152	75	6	5	-44	-1	-2	-86	-8	-9	0	4	11	36
41.9021	0	151	191	139	180	170	102	148	204	140	153	153	75	5	5	-44	-1	-2	-87	-9	-9	0	4	11	35
42.025	0	151	190	138	180	169	102	147	203	138	152	152	75	5	6	-44	0	-1	-86	-8	-9	0	3	11	32
42.1478	0	151	190	138	180	171	102	148	203	138	153	153	75	6	5	-44	0	-1	-86	-8	-9	0	5	10	33
42.2707	0	152	191	138	180	170	103	147	203	138	154	153	75	5	5	-44	0	-1	-85	-8	-9	-1	4	11	33
42.3936	0	152	191	138	180	170	102	148	204	138	153	152	74	6	6	-44	0	-1	-86	-8	-9	0	4	11	35
42.5165	0	152	191	138	180	171	103	148	206	140	153	153	74	5	6	-44	0	-2	-87	-8	-9	0	4	10	36
42.6394	0	153	192	139	180	172	102	148	206	141	153	154	75	6	5	-44	0	-1	-87	-8	-10	-2	4	11	36
42.7622	0	152	191	139	180	171	102	148	205	139	152	153	75	6	5	-44	-1	-1	-87	-8	-10	0	5	11	33
42.8851	0	152	192	138	180	171	103	148	205	139	153	154	76	6	6	-44	0	-1	-86	-9	-10	0	4	10	33
43.008	0	152	192	138	180	172	103	148	206	139	153	153	75	5	6	-43	0	-2	-86	-8	-9	0	4	11	34
43.1309	0	151	192	138	180	171	103	148	206	141	153	154	75	5	6	-44	0	-1	-87	-9	-9	0	4	11	35
43.2538	0	152	192	139	180	172	103	149	206	141	154	155	75	5	6	-44	-1	-2	-87	-7	-10	-1	4	11	36
43.3766	0	152	192	139	180	172	102	148	206	142	153	155	76	5	7	-44	-1	-1	-87	-8	-10	-1	4	11	35
43.4995	0	151	192	139	180	171	103	148	205	141	154	155	76	5	5	-44	-1	-2	-88	-9	-10	0	4	11	34
43.6224	0	152	192	139	179	171	103	148	205	140	153	155	76	4	6	-45	0	-1	-87	-9	-10	0	4	11	34
43.7453	0	151	192	140	180	170	103	148	206	140	152	155	76	5	5	-43	0	-1	-87	-8	-10	0	5	11	35
43.8682	0	152	193	139	180	172	103	149	206	141	154	155	76	5	6	-44	0	-2	-87	-8	-9	-1	4	11	35
43.991	0	153	193	140	180	173	104	149	207	143	153	156	76	5	5	-44	0	-1	-88	-9	-10	-1	4	11	36
44.1139	0	151	193	140	179	172	104	148	206	142	154	155	75	6	6	-45	0	-1	-87	-8	-9	0	4	11	36
44.2368	0	151	193	139	179	170	105	148	206	140	153	154	75	5	6	-43	-1	-1	-86	-9	-10	0	4	11	33
44.3597	0	152	192	139	179	171	104	148	206	140	153	155	76	6	6	-45	-1	-1	-87	-9	-10	0	4	11	33
44.4826	0	152	192	139	179	171	104	147	205	140	153	155	76	6	6	-44	-1	-1	-87	-9	-10	-1	5	11	34
44.6054	0	152	193	139	179	172	104	148	206	140	152	155	75	6	6	-44	-1	-2	-87	-9	-9	0	4	11	35
44.7283	0	152	192	139	179	171	103	148	207	141	154	155	77	5	6	-44	0	-1	-87	-8	-10	0	4	11	36
44.8512	0	152	193	141	180	171	104	148	206	141	153	155	76	5	5	-44	0	-1	-86	-9	-10	-1	4	10	35
44.9741	0	152	192	138	179	170	105	148	205	138	153	153	75	5	6	-44	-1	-1	-84	-8	-10	0	5	11	33
45.097	0	152	192	138	180	170	103	148	204	138	153	154	76	6	6	-43	0	-1	-86	-8	-10	-1	4	11	32
45.2198	0	151	191	139	180	169	103	147	204	139	153	154	76	6	6	-43	-1	-2	-86	-8	-9	-1	4	11	33
45.3427	0	152	192	137	179	170	103	148	205	139	153	154	77	5	6	-44	0	-2	-87	-8	-10	0	5	11	33
45.4656	0	151	192	139	178	170	103	149	206	140	152	153	76	5	7	-44	-1	-1	-86	-9	-10	-1	5	11	34
45.5885	0	151	192	139	179	170	103	148	206	141	153	154	76	6	5	-44	0	-1	-86	-8	-10	0	5	11	34
45.7114	0	152	192	137	178	168	104	147	204	137	152	152	75	6	6	-43	0	0	-85	-8	-10	-1	4	11	33
45.8342	0	151	191	138	178	168	103	147	204	138	151	151	77	5	6	-43	0	-2	-85	-9	-10	-1	4	11	32
45.9571	0	151	191	138	177	167	102	147	204	138	151	152	76	5	6	-43	-1	-1	-85	-8	-9	0	4	11	33
46.08	0	150	191	138	177	168	103	147	204	138	152	152	75	6	6	-44	0	-1	-84	-9	-9	0	5	11	33
46.2029	0	151	192	138	178	169	102	147	205	139	152	152	76	6	6	-44	-1	-1	-86	-8	-10	0	4	10	35
46.3258	0	151	191	139	177	168	102	147	205	140	151	152	76	6	5	-44	-1	-1	-86	-8	-11	-1	4	11	36
46.4486	0	151	191	139	177	167	103	148	203	138	151	152	75	5	5	-43	-1	-1	-85	-8	-10	0	4	10	33
46.5715	0	151	191	138	177	168	103	147	204	137	151	151	75	6	6	-44	-1	-1	-85	-8	-10	0	4	11	32
46.6944	0	151	190	138	178	168	103	147	203	138	151	151	76	5	5	-43	0	-2	-85	-9	-10	0	4	11	33
46.8173	0	151	190	137	177	168	103	147	204	138	151	150	76	5	5	-43	-1	-1	-85	-8	-10	0	4	10	33
46.9402	0	151	191	138	177	169	102	148	204	140	150	152	76	5	6	-43	0	-1	-86	-9	-10	-1	4	10	35
47.063	0	151	191	138	177	169	103	147	205	141	152	152	76	5	6	-44	0	-1	-86	-8	-9	-1	5	11	35
47.1859	0	151	191	139	177	168	102	147	204	141	151	151	77	5	5	-44	-1	-1	-87	-9	-10	0	4	10	34
47.3088	0	151	191	137	177	167	103	147	204	138	151	151	75	5	6	-43	0	-1	-86	-8	-10	-1	4	11	33
47.4317	0	151	191	138	176	167	102	147	204	139	151	152	77	5	6	-44	0	-2	-87	-8	-10	0	4	11	34
47.5546	0	150	191	138	177	168	103	148	205	140	152	151	75	5	6	-45	0	0	-86	-8	-10	0	5	11	34
47.6774	0	150	191	138	178	168	103	147	204	141	151	153	76	5	6	-43	0	-2	-87	-8	-10	0	4	9	36
47.8003	0	151	191	139	178	168	104	146	205	141	151	152	77	6	6	-44	0	-1	-87	-8	-10	-1	4	11	36
47.9232	0	151	192	140	177	170	103	148	205	142	152	152	76	5	6	-44	-1	-1	-87	-8	-10	-1	3	11	35
48.0461	0	150	191	139	177	168	104	147	204	139	151	152	75	6	5	-44	0	-2	-86	-8	-10	0	4	11	33
48.169	0	150	191	139	177	167	103	146	204	139	151	152	77	6	6	-44	0	-2	-86	-8	-10	0	4	12	33
48.2918	0	151	191	138	177	169	103	147	204	139	152	152	76	5	6	-45	-1	-1	-86	-8	-10	-1	4	11	34
48.4147	0	150	191	138	178	169	103	148	205	140	152	153	76	5	6	-45	0	-1	-86	-9	-10	-1	4	10	35
48.5376	0	151	191	139	178	170	103	147	205	142	153	153	77	5	5	-44	-1	-1	-87	-8	-10	-1	4	10	35
48.6605	0	150	191	140	178	169	102	148	204	141	152	153	77	6	6	-45	-1	-1	-86	-9	-10	-1	4	11	34
48.7834	0	150	190	139	178	169	104	146	203	139	153	152	76	6	7	-45	-1	-1	-86	-8	-10	0	3	10	33
48.9062	0	150	190	139	178	169	103	147	203	140	151	152	76	6	6	-45	0	-1	-87	-8	-9	0	4	11	33
49.0291	0	150	190	139	178	168	103	148	204	140	153	152	76	5	6	-44	0	-1	-86	-9	-9	0	4	11	35
49.152	11	150	191	139	177	169	103	147	205	141	152	152	77	5	6	-44	0	-2	-88	-8	-8	-1	4	11	35
49.2749	0	150	192	139	178	169	103	148	206	142	152	152	77	5	5	-44	-1	-2	-88	-9	-9	-1	5	11	35
49.3978	0	151	192	140	178	170	104	148	205	142	152	153	76	5	7	-44	0	-2	-86	-8	-10	0	4	11	35
49.5206	0	150	190	139	178	169	104	147	204	139	151	152	76	5	6	-44	-1	-2	-85	-8	-10	0	4	11	33
49.6435	0	150	191	139	178	168	103	147	205	140	152	153	77	6	7	-44	0	-1	-86	-9	-10	-1	4	10	33
49.7664	0	152	191	139	178	170	103	148	204	140	152	153	76	6	6	-44	-1	-1	-87	-8	-10	0	4	10	35
49.8893	0	151	192	139	178	170	104	148	206	141	152	154	76	5	5	-44	0	-2	-87	-8	-9	0	4	11	34
50.0122	0	151	192	139	178	171	103	147	207	143	153	154	76	6	7	-44	0	0	-87	-8	-9	0	5	10	36
50.135	0	151	192	139	179	169	103	148	206	140	152	154	76	6	6	-44	0	-2	-86	-9	-10	0	4	10	34
50.2579	0	151	192	139	179	170	103	149	206	140	153	154	76	5	6	-45	-1	-1	-86	-8	-9	-1	4	11	34
50.3808	0	151	193	139	179	171	104	148	207	140	153	154	76	6	6	-45	-1	-1	-87	-8	-10	0	4	10	33
50.5037	0	152	192	138	179	171	103	148	206	141	153	155	76	5	6	-44	-1	-1	-86	-9	-10	0	4	11	35
50.6266	0	152	192	139	179	171	103	149	208	142	154	156	77	5	6	-45	0	-1	-87	-9	-9	-1	4	11	35
50.7494	0	152	194	140	179	172	104	148	208	142	153	156	77	5	6	-44	0	-1	-87	-9	-10	-1	5	11	35
50.8723	0	152	193	140	179	172	105	148	207	140	153	156	76	6	6	-45	0	-1	-85	-8	-10	0	4	11	34
50.9952	0	152	192	139	180	171	103	148	207	139	154	155	76	5	6	-44	0	-1	-86	-9	-10	0	4	12	33
51.1181	0	152	192	138	179	171	102	148	208	140	154	155	77	5	6	-45	-1	-1	-86	-9	-10	-1	4	11	33
51.241	0	152	194	138	179	172	103	147	207	140	153	155	77	6	6	-44	-1	-1	-86	-9	-10	-1	4	11	34
51.3638	0	152	193	139	180	172	104	149	208	142	153	156	77	5	6	-44	0	-1	-86	-8	-10	-1	4	11	35
51.4867	0	152	194	140	179	172	104	148	208	142	154	156	77	5	6	-44	0	-1	-86	-8	-10	0	4	10	35
51.6096	0	151	193	138	179	171	105	148	208	139	154	156	76	5	6	-43	0	-2	-85	-9	-9	0	4	11	33
51.7325	0	152	193	138	179	172	103	148	206	139	153	155	77	6	7	-44	-1	-1	-86	-9	-9	0	4	12	32
51.8554	0	151	193	138	179	171	103	148	206	139	154	156	77	6	6	-44	0	-2	-85	-8	-9	0	4	11	33
51.9782	0	151	192	138	179	172	103	148	207	139	154	156	77	5	6	-43	0	-2	-85	-9	-10	0	5	10	34
52.1011	0	152	193	139	179	172	102	149	207	139	154	157	76	5	6	-44	-1	-2	-85	-9	-10	-1	5	11	35
52.224	0	151	192	138	179	172	103	148	206	139	154	156	75	5	6	-44	0	-2	-85	-8	-8	0	4	11	34
52.3469	0	151	191	137	179	171	103	148	206	137	154	156	76	6	6	-44	-1	-1	-84	-9	-9	-1	5	11	32
52.4698	0	151	191	136	180	171	102	148	205	137	153	155	76	5	6	-43	0	-1	-84	-8	-10	0	4	11	32
52.5926	0	151	192	136	179	171	103	147	204	138	153	154	76	5	5	-43	0	-1	-85	-8	-10	-2	4	11	33
52.7155	0	151	192	136	179	171	103	147	205	138	153	155	76	5	7	-43	0	-2	-85	-8	-10	0	4	12	34
52.8384	0	150	192	136	179	171	102	147	205	139	154	156	76	5	6	-43	0	-1	-85	-8	-10	-1	4	10	35
52.9613	0	150	193	139	179	171	102	148	205	139	152	155	76	5	6	-43	0	-2	-85	-9	-10	-1	3	11	33
53.0842	0	150	191	136	179	169	103	147	205	136	153	154	77	6	6	-43	-1	-1	-85	-8	-10	-1	4	11	32
53.207	0	151	191	136	179	170	102	146	204	137	152	154	77	6	6	-43	0	-2	-85	-8	-10	0	5	11	32
53.3299	0	150	190	136	178	170	102	146	203	137	152	154	76	5	6	-43	0	-1	-85	-8	-9	-1	4	10	33
53.4528	0	150	191	137	179	170	103	147	205	139	153	155	76	5	6	-43	0	-1	-84	-8	-11	-1	4	10	34
53.5757	0	150	191	138	178	170	103	147	205	139	153	154	76	5	6	-43	0	-1	-85	-9	-10	-1	4	11	34
53.6986	0	150	191	138	179	170	102	147	204	139	152	154	77	6	6	-44	0	-1	-85	-8	-9	-1	4	11	34
53.8214	0	150	190	137	178	169	102	146	203	136	152	154	77	6	6	-42	0	-1	-84	-8	-9	0	3	11	32
53.9443	0	150	190	136	178	168	102	147	203	136	153	154	76	6	7	-43	0	-2	-84	-8	-10	0	3	11	33
54.0672	0	151	190	136	178	170	102	148	204	137	153	154	76	5	6	-43	-1	-2	-85	-9	-10	0	4	11	34
54.1901	0	151	190	136	178	170	102	148	203	139	153	154	76	5	6	-43	-1	-1	-85	-9	-10	-1	4	10	34
54.313	0	151	191	137	179	170	102	147	205	140	153	154	76	5	6	-44	-1	-1	-85	-8	-9	-1	5	11	35
54.4358	0	150	191	138	178	170	102	147	205	140	152	155	76	5	6	-43	0	-1	-86	-9	-10	-1	4	11	35
54.5587	0	151	190	137	178	169	104	147	204	137	152	154	75	6	5	-44	-1	0	-83	-8	-10	-1	4	11	34
54.6816	0	150	190	137	178	169	103	147	203	138	152	154	76	5	5	-44	0	-1	-85	-9	-9	-1	5	10	31
54.8045	0	150	190	137	178	169	102	146	204	137	153	153	76	5	6	-43	0	-1	-84	-9	-9	-1	3	11	31
54.9274	0	151	190	137	179	170	103	148	204	139	153	154	77	6	7	-44	0	-1	-85	-8	-10	-1	4	11	34
55.0502	0	151	191	137	178	170	102	147	206	141	153	154	77	5	6	-43	-1	-1	-86	-8	-10	-1	5	10	35
55.1731	0	151	192	138	179	170	102	147	206	141	153	155	77	6	6	-43	0	-1	-86	-9	-10	-1	5	11	36
55.296	0	150	191	138	178	170	102	147	204	139	153	154	77	6	7	-43	0	-1	-85	-8	-9	-1	3	11	32
55.4189	0	150	191	137	178	169	102	147	204	139	153	153	77	5	5	-43	0	-1	-84	-8	-9	0	4	11	32
55.5418	0	151	190	137	178	169	102	148	204	139	152	154	76	6	6	-43	0	-1	-85	-8	-9	0	4	10	33
55.6646	0	150	192	138	178	170	103	147	204	139	153	155	77	6	6	-44	-1	-1	-86	-8	-10	0	5	11	34
55.7875	0	151	192	138	178	170	102	148	205	141	153	154	77	5	6	-43	0	-1	-85	-8	-9	0	4	11	35
55.9104	0	152	192	138	178	171	103	148	207	141	153	155	77	5	6	-44	0	-1	-86	-8	-10	-1	5	10	36
56.0333	0	151	192	138	179	171	103	148	207	142	153	155	77	5	5	-43	0	-1	-86	-9	-10	-2	4	11	37
56.1562	0	151	192	138	178	170	103	147	205	141	153	155	77	5	6	-44	-1	-1	-87	-8	-10	0	4	10	33
56.279	0	151	192	138	178	170	103	148	205	140	153	154	77	5	7	-43	0	-1	-86	-8	-10	0	4	11	33
56.4019	0	151	193	139	178	169	103	147	205	140	153	154	77	5	6	-44	-1	-2	-86	-9	-10	-1	4	11	33
56.5248	0	150	192	139	178	170	103	147	206	142	152	155	77	6	6	-44	-1	-1	-86	-8	-10	-1	3	11	35
56.6477	0	151	192	139	178	170	104	148	207	142	153	155	76	6	6	-45	0	-1	-88	-9	-10	-1	4	10	35
56.7706	0	151	193	140	178	171	102	147	207	143	153	155	77	5	6	-44	-1	-2	-87	-8	-10	-1	4	11	36
56.8934	0	151	193	141	178	170	103	148	206	142	153	154	77	5	6	-43	0	-2	-87	-8	-10	-1	3	11	34
57.0163	0	151	192	139	178	169	103	148	207	142	153	153	77	5	6	-45	0	-1	-87	-9	-10	0	4	11	33
57.1392	0	151	192	140	178	169	103	148	206	142	152	154	78	5	5	-45	-1	-1	-87	-8	-10	-1	3	11	34
57.2621	0	151	192	140	178	170	103	148	206	143	153	155	78	5	6	-45	0	-1	-87	-9	-11	0	5	11	35
57.385	0	151	193	140	178	170	103	148	207	144	153	155	78	5	6	-45	0	-2	-87	-8	-10	0	4	10	37
57.5078	0	152	193	141	178	171	104	149	209	145	153	155	77	4	7	-44	0	-1	-88	-9	-11	-1	4	11	37
57.6307	0	152	193	142	178	170	104	148	207	145	153	155	77	6	6	-44	0	-1	-88	-8	-10	-1	4	11	36
57.7536	0	151	191	140	177	169	104	147	206	141	153	154	75	5	5	-44	-1	-2	-86	-8	-11	0	4	12	34
57.8765	0	151	191	140	177	169	103	148	206	141	153	154	77	5	6	-43	-1	-1	-87	-9	-10	0	5	10	33
57.9994	0	151	193	140	178	169	103	147	207	142	152	154	76	5	6	-45	-1	-1	-88	-8	-11	-1	5	11	35
58.1222	0	151	192	139	178	170	103	148	207	144	152	154	77	5	5	-44	0	-2	-88	-8	-10	-1	4	10	35
58.2451	0	151	193	141	178	171	103	147	207	145	153	155	77	7	7	-44	-1	0	-87	-8	-10	-1	5	10	36
58.368	0	150	193	141	178	170	103	147	207	144	152	154	76	6	6	-45	0	-1	-87	-9	-11	-1	3	10	35
58.4909	0	150	192	140	178	169	104	147	206	141	153	153	76	5	6	-45	0	-1	-86	-9	-9	0	4	11	34
58.6138	0	151	193	140	178	169	104	147	205	141	153	154	78	6	6	-45	0	-2	-87	-8	-10	0	4	10	33
58.7366	0	151	192	139	179	171	103	147	206	142	152	155	78	5	7	-44	0	-1	-87	-8	-9	-1	5	11	34
58.8595	0	151	192	139	179	170	103	147	207	143	154	155	77	5	6	-45	0	-2	-86	-8	-10	-1	4	10	35
58.9824	0	151	193	139	179	171	102	147	208	144	154	155	77	5	6	-45	0	-1	-87	-9	-9	-1	4	11	36
59.1053	0	151	194	141	178	172	103	147	209	145	153	156	78	6	6	-45	-1	-1	-87	-9	-10	-1	4	11	35
59.2282	0	152	195	140	180	170	104	148	208	143	153	155	75	5	7	-45	0	-1	-85	-8	-9	0	4	11	34
59.351	0	152	195	139	180	171	103	149	208	143	154	156	77	5	6	-44	-1	-1	-87	-8	-10	-1	4	11	33
59.4739	0	152	194	141	179	171	104	149	208	143	154	156	78	5	6	-44	0	-1	-88	-9	-10	0	5	12	34
59.5968	0	152	194	141	179	171	103	148	208	144	154	156	78	6	5	-44	-1	-1	-86	-8	-11	-1	5	11	35
59.7197	0	153	195	140	179	172	104	148	209	144	154	156	77	5	6	-45	-1	-1	-87	-9	-10	-1	5	10	36
59.8426	0	151	195	140	179	171	103	148	208	144	153	156	77	6	5	-45	0	-1	-88	-9	-10	0	4	11	37
59.9654	0	152	194	140	179	170	104	149	208	143	154	156	77	5	6	-45	0	-1	-87	-8	-9	0	4	11	34
60.0883	0	151	193	141	179	172	103	149	208	142	154	156	77	5	5	-44	0	-2	-87	-9	-10	-1	4	11	34
60.2112	0	151	194	140	179	172	103	148	207	142	154	156	77	5	6	-44	-1	-1	-86	-9	-11	0	4	11	34
60.3341	0	151	193	141	180	172	103	148	208	143	154	156	78	6	6	-44	0	-2	-87	-9	-9	-2	4	11	35
60.457	0	152	194	140	179	173	104	148	209	145	155	157	77	5	6	-45	0	-1	-87	-9	-11	-1	4	11	34
60.5798	0	152	195	141	180	172	103	149	209	145	155	157	78	6	6	-45	0	-1	-89	-9	-9	-1	4	11	35
60.7027	0	152	194	141	180	172	105	148	207	142	154	157	76	6	7	-45	0	-1	-85	-7	-9	0	5	11	34
60.8256	0	152	194	139	180	171	106	147	208	142	153	156	76	5	5	-44	0	-1	-85	-8	-10	-1	4	11	34
60.9485	0	152	194	140	179	171	104	148	207	142	153	156	77	5	7	-44	0	-1	-86	-8	-10	0	5	11	32
61.0714	0	152	194	140	179	172	103	148	208	142	154	156	77	6	5	-44	0	-1	-87	-9	-10	-1	4	11	34
61.1942	0	152	194	140	180	172	104	149	208	144	155	157	78	5	7	-44	-1	-1	-87	-9	-10	-1	4	11	35
61.3171	0	152	193	141	180	172	104	148	208	144	155	157	77	6	6	-45	-1	-1	-87	-8	-10	-1	4	10	34
61.44	0	151	193	140	179	171	105	148	206	141	153	156	75	6	6	-44	-1	-1	-85	-8	-10	-1	4	11	34
61.5629	0	152	192	139	179	170	104	148	206	142	154	155	77	5	6	-43	0	-1	-86	-8	-10	-1	4	11	33
61.6858	0	151	193	139	179	169	103	148	206	142	152	155	78	6	6	-43	0	-1	-85	-8	-10	-1	4	11	33
61.8086	0	152	191	140	178	170	103	148	206	142	152	155	77	5	6	-44	0	-2	-85	-8	-10	-1	4	11	35
61.9315	0	152	193	140	179	170	103	148	206	142	154	155	78	5	6	-43	0	0	-86	-9	-10	0	3	10	36
62.0544	0	152	194	140	178	170	102	149	207	142	154	155	77	6	6	-44	0	-1	-87	-8	-9	-2	3	11	35
62.1773	0	151	193	140	178	169	105	148	206	140	153	154	76	5	6	-44	-1	-1	-84	-8	-10	0	4	11	33
62.3002	0	152	192	139	178	169	103	147	205	140	152	154	76	6	6	-44	0	-1	-84	-8	-10	-1	4	11	32
62.423	0	152	191	137	177	168	102	148	205	140	152	153	77	5	6	-44	0	-1	-85	-8	-10	0	4	10	32
62.5459	0	153	193	138	177	168	103	150	208	140	151	153	77	5	6	-44	-1	-1	-85	-8	-10	0	3	11	34
62.6688	0	152	195	138	178	168	103	149	208	141	152	153	77	6	6	-43	0	0	-85	-9	-11	-1	4	11	34
62.7917	0	152	194	139	177	169	103	149	208	142	153	153	76	5	6	-44	0	-2	-86	-8	-9	-1	4	11	35
62.9146	0	153	193	139	176	168	104	149	207	140	151	153	77	5	6	-43	-1	-1	-84	-8	-10	0	5	10	33
63.0374	0	152	193	138	176	168	103	149	206	139	151	153	76	5	6	-44	0	-2	-85	-8	-10	-1	4	11	32
63.1603	0	152	192	138	176	169	102	148	206	139	151	152	77	4	5	-44	0	-1	-84	-9	-10	0	4	11	32
63.2832	0	152	192	138	177	168	103	148	205	140	151	153	77	5	6	-44	-1	-2	-85	-8	-9	-1	4	11	33
63.4061	0	152	193	138	176	168	103	148	206	140	152	153	76	5	5	-44	0	-1	-85	-9	-10	0	3	10	35
63.529	0	151	193	139	177	168	103	148	206	141	151	154	77	5	7	-44	0	-1	-85	-8	-11	-1	4	10	36
63.6518	0	152	193	140	177	168	103	149	206	141	151	153	77	5	6	-43	0	-1	-84	-8	-10	0	4	11	33
63.7747	0	153	192	138	178	169	103	149	205	139	152	153	76	5	5	-44	0	-2	-83	-8	-10	-1	4	11	32
63.8976	0	152	193	138	178	169	103	148	206	139	152	153	76	6	6	-43	-1	-1	-85	-9	-10	-1	4	10	32
64.0205	0	152	193	137	179	170	103	148	206	140	154	157	76	5	6	-43	0	-3	-84	-8	-9	0	4	8	33
64.1434	0	152	192	138	180	172	102	148	206	141	154	158	76	6	6	-43	0	-2	-84	-8	-10	-1	5	10	33
64.2662	0	152	193	138	179	172	102	149	206	142	154	156	76	6	5	-43	-1	-1	-84	-8	-9	-1	5	10	34
64.3891	0	151	191	138	178	170	103	148	205	139	152	155	75	5	6	-44	0	-2	-85	-8	-9	0	4	10	33
64.512	0	152	192	137	178	169	101	148	204	138	152	154	77	5	7	-44	0	-2	-84	-9	-9	0	5	11	31
64.6349	0	151	191	137	177	168	102	147	204	138	152	153	77	5	5	-42	0	-1	-83	-8	-10	0	4	11	31
64.7578	0	152	190	137	178	167	102	148	203	138	152	152	77	5	6	-43	-1	-1	-83	-8	-10	0	4	10	33
64.8806	0	152	191	136	176	169	102	148	205	139	152	153	76	5	5	-43	-1	-2	-85	-9	-10	-1	4	11	34
65.0035	0	151	191	138	176	169	103	148	204	141	153	153	77	5	6	-42	-1	-1	-84	-9	-9	0	4	11	35
65.1264	0	151	191	138	178	169	102	146	205	141	152	153	77	6	6	-43	-1	-1	-85	-8	-9	0	4	11	36
65.2493	0	152	190	137	177	167	104	147	203	139	152	153	76	6	6	-43	-1	-1	-83	-8	-10	-1	5	11	33
65.3722	0	151	191	137	177	168	103	147	203	138	152	152	76	5	6	-43	0	-1	-84	-9	-10	0	4	10	31
65.495	0	150	190	136	176	167	104	147	204	137	151	152	78	5	6	-42	0	-1	-83	-8	-10	-1	4	11	32
65.6179	0	151	190	137	175	167	103	148	204	138	151	152	77	5	6	-43	-1	-1	-83	-8	-10	-1	4	10	33
65.7408	0	151	192	136	177	167	103	148	205	139	151	152	77	5	6	-44	0	-1	-83	-8	-9	-1	4	11	35
65.8637	0	151	192	137	176	168	103	147	205	142	152	152	77	5	5	-44	0	-2	-84	-9	-9	0	4	11	36
65.9866	0	151	191	138	176	167	102	147	205	140	151	151	77	5	6	-44	-1	-1	-84	-8	-10	-1	4	11	34
66.1094	0	151	191	137	175	167	103	147	205	138	151	152	77	5	6	-43	0	-1	-84	-8	-10	0	4	11	31
66.2323	0	152	191	137	176	167	103	148	205	139	150	151	77	5	5	-43	0	-1	-84	-8	-10	-1	4	11	32
66.3552	0	152	192	136	177	167	103	147	205	139	151	151	77	5	7	-43	0	-1	-84	-8	-9	-1	5	11	34
66.4781	0	152	192	138	175	167	103	148	205	141	151	152	77	5	6	-42	0	-2	-84	-9	-9	-1	4	10	35
66.601	0	152	193	138	175	167	103	148	207	142	151	151	78	6	6	-43	0	-1	-84	-9	-9	-1	4	10	35
66.7238	0	152	193	138	175	167	104	148	206	140	150	152	77	5	6	-43	0	-1	-84	-9	-10	0	5	11	34
66.8467	0	152	191	138	176	167	103	148	204	138	151	151	77	5	7	-43	-1	-2	-84	-8	-9	-1	5	10	32
66.9696	0	152	191	137	176	167	103	148	205	139	151	151	76	6	6	-43	0	-1	-84	-9	-10	0	4	10	32
67.0925	0	152	192	137	176	166	103	148	206	140	150	151	77	5	6	-43	0	-1	-83	-8	-10	0	4	11	33
67.2154	0	151	192	137	176	167	103	148	205	140	151	151	78	5	7	-43	-1	-1	-85	-7	-11	0	4	10	34
67.3382	0	151	192	137	176	168	103	148	206	140	151	152	76	5	6	-43	0	-1	-84	-8	-9	-1	5	11	35
67.4611	0	151	192	138	176	166	102	148	205	141	150	151	77	7	6	-43	0	-1	-85	-9	-10	0	5	10	34
67.584	0	152	192	137	175	166	104	148	205	138	151	151	76	5	6	-43	0	-2	-83	-8	-10	0	4	11	32
67.7069	0	151	191	136	176	166	102	148	205	138	151	151	77	5	6	-43	-1	-2	-83	-9	-9	0	4	11	32
67.8298	0	152	191	137	176	166	103	148	204	138	151	151	77	6	6	-43	-1	-1	-83	-8	-9	0	4	10	33
67.9526	0	151	192	137	176	165	103	148	205	139	151	152	77	5	5	-43	-1	-1	-83	-9	-9	0	4	9	34
68.0755	0	151	192	138	176	167	102	148	206	141	150	152	77	5	5	-44	-1	-1	-83	-9	-10	0	4	11	34
68.1984	0	152	192	139	175	166	103	147	205	139	150	151	76	5	6	-43	-1	-1	-84	-8	-10	0	4	11	33
68.3213	0	152	190	136	175	165	103	147	204	137	150	151	76	5	6	-43	0	-2	-82	-8	-9	0	4	10	30
68.4442	0	150	191	136	175	165	102	148	203	137	150	150	76	5	6	-43	0	-2	-82	-8	-10	0	4	10	31
68.567	0	151	191	136	175	165	102	148	203	137	151	151	77	5	5	-43	-1	-1	-82	-9	-10	0	4	10	31
68.6899	0	151	191	136	175	165	102	147	204	138	150	150	77	5	5	-43	0	-2	-82	-8	-9	0	4	10	33
68.8128	0	151	192	137	176	166	102	148	205	138	151	150	76	6	7	-43	0	-1	-83	-9	-9	0	4	11	34
68.9357	0	152	191	138	175	165	103	148	205	138	150	150	77	5	6	-42	-1	-2	-83	-8	-10	-1	4	11	32
69.0586	0	151	192	136	175	165	101	148	205	136	150	149	76	6	7	-42	0	-1	-83	-8	-10	0	5	11	31
69.1814	0	153	192	137	174	165	102	148	204	137	150	148	77	6	6	-43	0	-1	-82	-9	-10	0	4	11	32
69.3043	0	151	191	135	175	164	102	148	204	136	150	148	75	6	7	-43	0	-1	-81	-9	-11	-1	4	11	32
69.4272	0	152	191	135	175	164	102	147	205	138	150	149	76	6	6	-43	-1	-1	-81	-9	-10	-1	4	10	34
69.5501	0	151	192	137	175	165	101	147	205	138	151	150	75	6	6	-42	0	-1	-82	-8	-10	-2	4	10	34
69.673	0	151	192	137	175	165	102	148	206	139	151	150	76	6	6	-43	-1	-1	-83	-9	-10	-1	3	11	35
69.7958	0	152	191	137	174	163	102	147	204	137	149	148	76	6	6	-42	0	-1	-82	-9	-10	0	4	11	31
69.9187	0	151	191	136	174	164	101	147	203	136	150	149	76	6	6	-43	0	-1	-82	-8	-9	-1	4	10	32
70.0416	0	150	191	135	175	165	102	147	204	136	150	149	76	6	6	-42	0	-1	-82	-8	-10	0	4	11	32
70.1645	0	151	192	136	174	164	100	147	204	138	150	149	76	6	6	-43	-1	-1	-81	-8	-10	-1	4	11	32
70.2874	0	151	191	135	175	166	102	147	204	139	150	149	76	5	6	-42	0	-1	-82	-8	-10	-1	4	10	34
70.4102	0	152	192	137	175	165	101	148	205	141	150	149	75	5	6	-43	0	-1	-82	-8	-10	-1	4	11	35
70.5331	0	152	192	138	175	163	102	148	204	138	150	149	76	6	6	-43	0	-1	-82	-8	-10	-1	4	11	32
70.656	0	151	191	136	174	163	102	147	204	137	149	148	75	6	6	-42	-1	-1	-82	-9	-9	-1	4	11	32
70.7789	0	151	190	137	175	164	101	147	203	137	150	148	76	6	6	-43	-1	-1	-82	-8	-9	0	4	10	32
70.9018	0	151	191	137	174	163	102	147	204	138	150	147	75	5	6	-42	0	-1	-81	-9	-9	-1	4	11	32
71.0246	0	151	192	137	174	163	102	147	203	139	150	149	76	6	6	-43	0	-2	-82	-8	-10	-1	4	10	34
71.1475	0	151	191	137	175	164	101	148	205	141	150	148	76	6	6	-43	0	-1	-83	-8	-10	-1	5	11	34
71.2704	0	151	192	138	175	161	100	148	204	141	149	147	76	5	6	-42	0	-3	-81	-9	-10	-1	4	10	31
71.3933	0	151	191	138	174	161	101	147	204	139	149	146	76	6	6	-43	0	-1	-81	-8	-10	0	4	10	30
71.5162	0	151	191	139	173	161	101	147	204	139	149	146	75	5	6	-43	-1	-1	-81	-8	-10	-1	4	11	31
71.639	0	151	192	138	175	161	101	148	204	140	149	145	75	6	6	-44	0	-1	-82	-8	-9	-1	3	10	32
71.7619	0	151	192	138	175	162	100	147	205	141	149	146	75	5	6	-43	0	-2	-82	-8	-10	-1	4	10	33
71.8848	0	152	192	139	174	161	101	148	205	141	149	146	75	6	6	-44	0	-1	-82	-8	-10	-1	4	10	34
72.0077	0	151	193	139	174	162	101	148	206	143	150	147	74	6	6	-43	0	-1	-83	-8	-9	-2	3	11	35
72.1306	0	151	193	140	174	161	101	148	206	142	149	146	75	5	6	-43	-1	-1	-83	-8	-10	-1	4	11	31
72.2534	0	151	193	139	174	161	101	148	206	141	148	146	75	5	6	-43	0	-2	-82	-8	-10	-2	5	11	32
72.3763	0	152	193	140	174	160	101	147	206	142	148	144	74	6	6	-43	0	-1	-82	-8	-10	-1	3	10	32
72.4992	0	152	193	140	174	161	101	148	206	142	149	145	75	6	5	-44	0	-2	-82	-8	-10	-1	4	11	33
72.6221	0	152	193	139	173	161	101	148	206	143	149	145	75	6	6	-43	0	-1	-83	-9	-10	-1	3	11	33
72.745	0	152	196	141	174	161	101	148	208	144	149	144	75	5	6	-43	-1	-1	-83	-7	-10	-2	5	10	35
72.8678	0	152	196	142	175	161	101	149	209	144	149	145	76	5	6	-43	-1	-1	-83	-9	-11	-2	4	11	33
72.9907	0	153	196	141	174	161	101	148	208	145	149	145	75	5	6	-44	0	-1	-82	-9	-10	-1	4	11	32
73.1136	0	152	195	141	174	160	101	149	208	146	148	145	74	5	6	-44	0	-1	-83	-9	-10	-2	4	11	33
73.2365	0	153	197	141	173	161	101	149	209	146	149	145	75	6	6	-44	-1	-1	-82	-9	-10	-2	4	11	33
73.3594	0	153	197	142	174	161	100	148	210	146	149	145	76	6	6	-44	0	-1	-84	-9	-10	-1	4	11	34
73.4822	0	153	197	142	175	163	101	149	210	146	148	145	75	5	6	-44	0	-1	-83	-8	-10	-2	5	10	35
73.6051	0	152	197	143	175	163	101	149	211	148	149	146	75	5	6	-44	0	-1	-84	-9	-10	0	4	11	34
73.728	0	153	197	144	175	161	101	149	211	147	149	145	75	5	6	-45	0	-1	-84	-8	-10	-2	4	11	31
73.8509	0	152	197	144	174	162	100	148	211	147	149	145	75	5	7	-44	0	-2	-83	-9	-10	-2	5	11	32
73.9738	0	152	197	143	175	162	101	148	212	147	149	145	75	4	5	-44	-1	-2	-83	-8	-11	-2	5	11	32
74.0966	0	152	197	143	175	163	102	149	211	149	149	146	75	4	6	-45	0	-1	-84	-8	-10	-1	4	10	34
74.2195	0	153	198	144	175	163	101	149	211	149	150	147	75	6	6	-45	0	-1	-84	-9	-10	-1	5	11	34
74.3424	0	152	199	145	176	164	101	149	212	149	150	147	74	5	5	-44	0	-1	-83	-8	-10	-1	5	11	34
74.4653	0	154	198	145	176	163	101	149	212	149	151	147	74	5	6	-45	0	-1	-85	-8	-11	-1	5	11	31
74.5882	0	154	198	144	176	164	102	149	213	149	150	147	74	6	5	-44	-1	-2	-84	-8	-11	-2	5	11	32
74.711	0	152	199	145	177	163	101	150	212	149	151	147	75	5	7	-45	-1	-1	-83	-9	-11	-1	4	10	33
74.8339	0	153	199	145	176	165	100	149	213	150	151	147	74	6	7	-44	0	-1	-85	-8	-11	-2	4	11	34
74.9568	0	153	200	145	176	165	102	150	214	151	150	147	75	5	6	-45	0	-2	-85	-9	-11	-2	4	11	35
75.0797	0	153	199	152	176	165	101	150	215	157	151	148	75	5	6	-51	-1	-1	-84	-8	-10	2	5	10	35
75.2026	0	153	200	146	176	164	103	149	214	150	150	148	76	5	6	-44	-1	-1	-84	-8	-10	-2	4	10	31
75.3254	0	154	200	146	176	165	102	149	215	150	151	148	75	6	6	-45	0	-1	-84	-8	-10	-1	4	11	32
75.4483	0	154	200	146	176	164	102	150	215	150	151	147	75	5	6	-45	-1	-1	-84	-8	-10	-1	4	11	33
75.5712	0	153	200	146	176	165	102	149	215	151	151	148	75	6	6	-45	0	-2	-84	-9	-10	-1	5	10	34
75.6941	0	153	201	149	176	166	101	149	216	154	150	149	76	6	6	-48	-1	-1	-84	-8	-10	0	4	11	35
75.817	0	153	202	147	177	165	102	150	217	152	151	149	76	5	7	-45	0	-1	-85	-8	-10	-2	4	11	34
75.9398	0	153	200	151	177	164	103	150	216	155	150	147	75	5	6	-48	0	-1	-84	-9	-11	0	4	11	32
76.0627	0	153	201	147	176	165	101	150	216	151	150	148	75	6	6	-45	0	-1	-84	-9	-11	-1	4	11	32
76.1856	0	154	202	147	177	165	101	151	215	152	151	148	75	5	6	-45	0	-1	-84	-8	-11	-2	4	12	32
76.3085	0	153	201	147	177	165	102	150	216	152	151	148	75	5	6	-44	-1	-1	-84	-8	-10	-1	3	10	34
76.4314	0	153	202	150	176	166	102	151	217	156	150	149	75	6	6	-48	0	-1	-84	-8	-11	1	4	11	35
76.5542	0	153	202	154	177	165	101	150	216	159	150	148	75	6	6	-51	0	-1	-84	-8	-10	4	5	11	34
76.6771	0	153	201	148	176	165	102	151	216	152	151	148	76	5	6	-45	-1	-1	-84	-8	-11	-1	4	11	31
76.8	0	153	202	148	177	164	101	150	216	152	150	147	75	5	6	-45	0	-1	-83	-9	-10	-2	4	11	31
76.9229	0	154	201	148	177	164	101	150	217	153	151	149	75	5	6	-44	-1	-1	-83	-9	-11	-1	4	11	32
77.0458	0	153	202	150	177	166	101	150	217	156	151	148	74	5	6	-47	-1	-2	-83	-9	-10	0	4	11	34
77.1686	0	153	202	150	177	166	101	150	218	156	152	149	75	6	6	-49	-1	-1	-84	-10	-11	0	4	10	34
77.2915	0	153	202	154	177	167	100	150	218	159	151	148	75	5	7	-51	-1	-2	-84	-7	-11	2	4	11	34
77.4144	0	155	202	151	177	166	102	151	219	156	152	149	75	5	6	-49	-1	-2	-84	-8	-11	2	4	12	32
77.5373	0	154	202	151	178	165	100	151	218	156	151	148	76	5	5	-48	0	-2	-83	-10	-11	0	3	11	31
77.6602	0	154	203	148	177	166	100	151	218	153	152	149	75	6	7	-43	-1	-1	-83	-9	-10	-1	4	10	32
77.783	0	154	203	152	177	166	101	150	219	156	152	148	75	5	6	-48	0	-1	-83	-9	-12	0	4	11	33
77.9059	0	154	203	154	177	167	101	150	218	160	152	149	74	6	7	-51	0	-2	-84	-9	-11	4	4	11	33
78.0288	0	154	202	154	177	166	101	150	218	161	152	149	75	5	6	-51	0	-1	-84	-9	-11	3	5	10	35
78.1517	0	154	201	155	177	166	101	151	218	161	152	148	74	6	6	-52	0	-1	-83	-9	-11	2	4	11	32
78.2746	0	154	202	152	177	165	101	150	217	157	151	148	74	5	6	-48	-1	-1	-83	-9	-11	0	5	11	32
78.3974	0	153	202	151	177	166	101	151	218	157	151	148	74	5	7	-49	0	-2	-83	-9	-11	0	5	11	32
78.5203	0	153	203	152	177	165	101	151	218	157	151	148	74	5	5	-48	-1	-1	-83	-8	-12	0	4	10	33
78.6432	0	154	203	155	178	166	100	151	219	161	151	149	74	5	6	-51	-1	-1	-82	-8	-11	3	4	11	34
78.7661	0	154	204	155	177	166	101	151	218	162	152	149	75	6	6	-51	0	-1	-84	-8	-11	3	4	11	34
78.889	0	154	203	156	177	166	100	150	219	162	151	149	75	5	6	-52	0	-1	-84	-9	-11	2	4	10	33
79.0118	0	153	203	156	177	165	101	150	219	161	151	148	75	5	7	-51	-1	-2	-82	-8	-10	3	3	12	31
79.1347	0	154	203	152	177	164	101	150	220	157	151	149	75	6	6	-49	0	-1	-83	-8	-11	0	4	11	31
79.2576	0	153	203	152	177	164	100	150	219	158	151	147	75	5	6	-47	0	-2	-82	-8	-11	0	3	10	32
79.3805	0	153	202	155	176	164	100	150	219	162	151	148	73	5	7	-51	0	-1	-82	-8	-11	4	4	11	33
79.5034	0	154	203	155	177	165	101	151	220	161	151	147	74	6	6	-52	0	-1	-82	-7	-10	3	4	12	34
79.6262	0	154	203	155	176	165	100	150	220	161	150	148	75	5	6	-51	0	-1	-83	-8	-11	3	4	11	34
79.7491	0	154	202	152	177	163	100	150	219	158	150	147	75	5	7	-47	-1	-2	-82	-9	-10	1	4	11	31
79.872	0	154	203	155	176	163	101	151	219	162	150	146	74	5	7	-51	0	-2	-82	-9	-10	3	3	11	31
79.9949	0	153	203	152	176	162	101	150	219	158	151	146	73	6	6	-48	0	-1	-82	-10	-10	0	5	11	32
80.1178	0	154	203	155	175	162	100	150	220	161	150	145	73	6	5	-51	0	-2	-82	-8	-11	4	3	11	33
80.2406	0	153	203	155	175	162	100	150	219	162	150	144	73	5	7	-52	0	-2	-82	-9	-11	4	5	12	32
80.3635	0	154	202	155	175	160	100	150	218	162	149	144	73	5	7	-52	0	-1	-82	-8	-11	4	4	11	31
80.4864	0	153	201	155	175	159	100	151	218	162	148	143	73	5	6	-51	0	-1	-82	-8	-10	4	5	11	31
80.6093	0	153	201	156	174	160	99	150	219	162	148	142	73	5	6	-51	-1	-2	-82	-9	-10	3	4	11	32
80.7322	0	152	201	156	174	160	99	150	219	163	149	143	72	6	7	-52	0	-1	-83	-9	-11	3	4	11	33
80.855	0	153	202	155	175	160	100	150	219	163	148	143	73	5	6	-51	-1	-1	-83	-9	-11	3	4	11	34
80.9779	0	153	202	156	175	160	101	150	218	165	149	142	73	6	6	-51	-1	-1	-83	-9	-11	2	4	11	34
81.1008	0	153	201	157	174	160	100	150	220	164	149	143	73	5	6	-53	-1	-1	-84	-9	-11	2	4	11	35
81.2237	0	153	203	156	174	160	100	150	219	165	148	142	73	5	6	-52	0	-1	-85	-8	-11	3	4	12	34
81.3466	0	153	201	158	174	157	101	150	219	164	148	141	71	5	6	-51	0	-1	-81	-9	-11	4	3	11	32
81.4694	0	153	201	157	173	156	99	150	218	163	146	140	72	5	6	-52	0	-1	-83	-9	-11	3	4	11	30
81.5923	0	153	201	153	174	157	99	150	218	160	147	139	72	5	6	-49	0	-1	-82	-9	-11	0	4	12	30
81.7152	0	152	201	156	173	156	99	149	218	163	146	139	72	5	5	-51	0	-2	-83	-9	-10	4	3	11	31
81.8381	0	152	201	155	173	156	99	150	218	163	145	138	71	6	7	-52	0	-2	-82	-9	-11	3	4	10	34
81.961	0	152	200	155	173	157	99	149	218	165	147	138	72	5	6	-52	-1	-2	-83	-8	-10	3	4	10	33
82.0838	0	152	201	156	173	157	99	149	219	164	147	138	72	6	6	-51	0	-2	-82	-8	-11	3	4	11	32
82.2067	0	152	201	156	172	155	99	149	219	164	145	137	72	6	6	-51	0	-1	-82	-9	-11	3	4	11	29
82.3296	0	152	200	156	172	154	98	149	219	163	146	135	71	6	6	-52	0	-1	-81	-9	-11	4	4	11	30
82.4525	0	151	201	156	172	154	98	148	217	164	146	135	71	6	6	-52	-1	-1	-81	-8	-11	2	4	11	31
82.5754	0	153	201	155	172	154	98	150	216	163	145	136	71	6	7	-52	-1	-2	-82	-8	-10	3	5	11	32
82.6982	0	153	201	155	173	154	98	149	218	164	145	135	72	6	6	-52	0	-2	-82	-9	-11	3	4	11	33
82.8211	0	153	201	156	172	155	98	150	219	165	145	136	71	5	7	-52	0	-2	-82	-8	-11	2	4	10	33
82.944	0	152	201	155	173	154	98	149	218	164	145	135	71	5	7	-52	0	-2	-82	-8	-10	4	4	11	30
83.0669	0	152	199	156	173	153	98	150	217	164	145	134	71	6	6	-51	-1	-1	-81	-9	-11	3	4	11	30
83.1898	0	152	201	156	172	152	98	149	217	164	145	134	71	5	6	-51	-1	-2	-81	-8	-11	3	4	11	30
83.3126	0	152	199	155	171	152	98	149	216	165	145	133	71	5	6	-52	-1	-2	-80	-9	-11	4	4	11	31
83.4355	0	153	200	155	172	154	98	149	216	164	145	134	71	5	6	-51	0	-2	-81	-8	-11	3	5	11	32
83.5584	0	152	199	157	171	154	98	149	217	165	145	134	70	5	6	-52	-1	-1	-82	-8	-11	3	4	11	33
83.6813	0	152	199	155	172	153	97	149	217	164	145	133	70	5	6	-51	-1	-2	-82	-8	-11	3	4	11	31
83.8042	0	151	199	155	171	151	97	148	217	163	144	132	70	5	6	-51	0	-1	-80	-8	-11	3	4	11	29
83.927	0	152	199	155	171	150	96	150	216	163	144	130	69	6	7	-51	0	-2	-79	-9	-10	3	4	11	29
84.0499	0	152	198	155	171	150	96	149	215	163	144	130	69	5	7	-51	0	-2	-79	-8	-11	2	3	11	30
84.1728	0	151	198	155	171	149	96	149	215	163	144	130	69	6	6	-50	0	-1	-79	-9	-11	3	4	11	31
84.2957	0	152	198	155	170	150	97	149	214	164	143	131	70	5	6	-52	0	-2	-79	-8	-10	3	3	11	32
84.4186	0	152	198	156	170	149	96	148	214	164	143	129	69	6	7	-51	-1	-2	-80	-8	-11	3	5	11	30
84.5414	0	152	198	155	169	147	96	148	214	162	141	128	69	6	6	-50	0	-2	-79	-8	-11	3	4	11	28
84.6643	0	151	196	155	168	146	96	148	213	163	141	126	68	5	6	-50	0	-2	-78	-9	-11	3	4	11	28
84.7872	0	151	196	155	168	145	95	147	213	161	140	125	68	5	6	-50	0	-2	-77	-8	-10	2	4	11	28
84.9101	1	150	196	154	167	146	95	146	212	161	141	124	68	5	5	-50	-1	-1	-76	-9	-11	3	4	12	30
85.033	0	150	196	154	167	146	95	147	211	161	141	125	68	5	7	-50	0	-1	-78	-9	-11	2	5	12	31
85.1558	0	150	196	154	169	147	95	147	212	163	141	124	69	5	6	-51	-1	-1	-78	-9	-9	3	4	11	32
85.2787	0	149	195	155	168	145	95	147	211	161	140	123	67	6	6	-49	0	-2	-78	-8	-11	3	4	11	28
85.4016	0	150	194	153	168	144	94	146	210	161	140	122	67	5	7	-49	0	-2	-78	-8	-11	2	4	12	27
85.5245	0	149	194	154	168	144	95	147	209	160	139	121	67	6	6	-49	0	-2	-76	-7	-10	2	5	11	28
85.6474	0	150	194	153	167	143	94	146	209	159	139	121	66	6	6	-50	-1	-1	-76	-9	-11	4	5	11	29
85.7702	0	149	193	153	168	143	94	146	209	160	139	122	67	5	5	-49	0	-2	-76	-8	-10	3	5	11	30
85.8931	0	150	193	152	168	145	94	145	208	161	139	121	67	5	5	-49	0	-1	-77	-8	-11	3	5	11	31
86.016	0	149	192	153	168	144	93	145	208	160	140	121	67	5	5	-50	0	-2	-77	-8	-10	2	4	11	31
86.1389	0	149	192	152	167	143	94	146	207	157	139	120	66	5	6	-50	-1	-2	-75	-8	-10	3	4	12	27
86.2618	0	149	192	152	168	143	93	146	205	157	139	120	65	5	5	-49	0	-2	-75	-8	-10	3	4	10	27
86.3846	0	148	190	152	167	143	93	145	204	157	139	120	66	5	6	-49	0	-1	-75	-9	-10	3	4	11	29
86.5075	0	147	189	151	168	142	93	143	203	157	138	119	66	5	6	-50	-1	-2	-76	-9	-10	3	5	11	30
86.6304	0	148	190	151	168	144	94	145	203	157	139	121	66	5	5	-50	0	-2	-76	-7	-10	3	4	11	30
86.7533	0	149	190	150	168	145	94	144	204	157	139	120	65	5	6	-50	0	-2	-76	-7	-10	3	4	11	30
86.8762	0	148	188	150	166	142	94	144	201	156	138	119	65	5	5	-50	0	-2	-75	-8	-10	4	4	12	28
86.999	0	147	187	143	166	142	93	143	199	147	138	118	66	5	7	-43	0	-2	-74	-8	-10	-2	3	11	27
87.1219	0	147	186	142	167	141	94	142	197	147	138	118	65	5	6	-43	0	-1	-74	-8	-10	-2	4	11	27
87.2448	0	147	184	141	167	141	93	142	196	146	138	118	66	4	6	-43	0	-2	-74	-8	-9	-2	5	11	28
87.3677	0	147	183	140	166	142	93	142	195	146	137	116	66	5	6	-43	0	-2	-74	-8	-9	-2	5	11	31
87.4906	0	145	182	146	167	142	95	141	195	153	138	118	66	5	6	-49	0	-2	-74	-8	-9	3	4	10	30
87.6134	0	146	182	141	167	141	93	141	193	146	138	117	66	5	6	-42	0	-2	-74	-8	-9	-2	5	10	29
87.7363	0	145	182	140	166	140	93	141	191	144	137	117	65	5	4	-43	-1	-1	-74	-8	-9	-1	4	12	27
87.8592	0	145	178	139	165	139	92	141	189	142	137	116	65	6	5	-43	0	-1	-73	-8	-9	-2	4	11	28
87.9821	0	146	178	137	164	139	92	139	188	142	138	116	65	5	5	-43	0	-1	-72	-9	-9	-1	3	11	28
88.105	0	145	178	137	167	140	93	141	188	143	138	115	65	5	6	-42	0	-2	-73	-8	-9	-1	4	11	29
88.2278	0	145	178	138	165	141	93	140	188	142	138	115	64	5	5	-43	0	-2	-73	-8	-9	-2	4	10	30
88.3507	0	145	179	137	166	141	93	139	189	143	138	116	65	5	7	-43	0	-2	-73	-8	-9	-3	4	10	31
88.4736	0	145	178	139	166	141	93	140	188	143	137	116	65	5	5	-43	-1	-2	-73	-8	-9	-1	4	11	28
88.5965	0	144	178	138	165	140	92	140	187	141	137	115	65	6	5	-43	0	-1	-72	-8	-8	-1	4	10	27
88.7194	0	145	177	138	167	141	93	139	186	142	138	115	64	4	6	-42	-1	-2	-73	-8	-9	-1	4	10	27
88.8422	0	145	177	137	169	144	92	139	185	141	140	118	65	5	5	-42	0	-2	-72	-8	-8	-1	5	10	28
88.9651	0	145	177	137	169	143	93	139	186	141	141	118	65	6	5	-42	-1	-3	-72	-7	-9	-2	4	11	30
89.088	0	145	178	138	169	144	93	139	187	141	140	118	65	5	5	-43	0	-2	-73	-8	-8	-1	4	10	30
89.2109	0	146	178	138	169	144	93	140	187	142	140	120	65	6	5	-42	0	-1	-73	-7	-8	-2	5	10	31
89.3338	0	146	177	137	170	144	93	140	186	141	140	118	65	5	5	-43	0	-2	-73	-7	-8	-2	5	11	27
89.4566	0	146	177	136	170	144	93	140	187	141	139	119	65	5	5	-42	-1	-2	-73	-7	-8	-2	5	11	28
89.5795	0	146	177	136	170	145	93	140	187	140	141	119	65	5	6	-42	0	-1	-72	-7	-8	-2	4	10	28
89.7024	0	146	178	136	170	146	93	141	186	141	141	120	65	6	6	-42	0	-1	-72	-7	-8	-2	4	11	30
89.8253	0	147	177	136	170	146	95	140	186	141	140	120	67	5	6	-42	-1	-2	-73	-8	-8	-2	4	11	30
89.9482	0	146	177	136	170	147	93	139	187	141	140	121	65	6	5	-42	0	-3	-73	-8	-9	-2	5	11	31
90.071	0	146	177	137	169	146	94	140	186	142	141	121	66	5	6	-42	0	-2	-73	-8	-8	-1	4	11	29
90.1939	0	146	177	137	169	145	94	140	185	141	140	120	66	5	5	-42	-1	-3	-73	-7	-8	-1	4	11	28
90.3168	0	146	177	136	170	145	95	140	185	140	141	120	66	6	6	-43	0	-2	-72	-7	-8	-2	5	11	28
90.4397	0	146	176	136	170	146	95	141	185	140	142	120	66	5	4	-42	0	-2	-73	-8	-8	-1	4	12	29
90.5626	0	146	177	136	170	148	95	141	186	140	142	121	66	5	5	-42	0	-2	-73	-8	-8	-1	4	11	29
90.6854	0	147	177	136	171	149	96	140	186	142	142	122	67	5	5	-43	0	-1	-73	-8	-9	-1	4	10	31
90.8083	0	146	178	136	172	149	95	141	187	141	142	123	67	6	5	-43	0	-2	-74	-7	-9	-1	5	11	30
90.9312	0	146	178	136	171	149	96	141	186	140	143	123	67	5	5	-42	-1	-1	-72	-8	-8	0	4	11	27
91.0541	0	147	176	136	172	148	96	140	185	138	142	122	67	5	6	-42	0	-3	-72	-8	-9	-1	5	10	28
91.177	0	146	176	135	172	149	96	140	182	139	143	124	66	5	5	-41	0	-2	-73	-8	-8	-1	4	10	29
91.2998	0	147	177	135	172	150	96	140	183	139	143	124	65	5	5	-42	0	-1	-73	-8	-8	-1	3	11	30
91.4227	0	147	176	134	173	150	95	141	183	139	143	124	68	5	5	-43	0	-3	-73	-8	-8	-2	4	11	30
91.5456	0	147	176	136	173	151	96	140	184	139	143	125	67	6	6	-42	0	-1	-73	-8	-8	0	5	11	29
91.6685	0	146	175	134	172	149	95	141	183	137	144	124	66	5	6	-42	0	-2	-72	-8	-8	0	4	11	27
91.7914	0	147	174	134	173	149	95	141	182	135	143	124	66	6	6	-42	-1	-2	-72	-8	-8	0	5	12	27
91.9142	0	147	174	132	173	149	95	140	180	135	143	123	66	5	6	-42	0	-2	-71	-8	-8	-1	4	11	28
92.0371	0	147	173	132	172	149	95	140	180	135	142	124	65	5	5	-41	0	-1	-72	-8	-8	0	4	11	29
92.16	0	147	173	133	172	151	96	140	180	136	143	125	67	5	6	-43	0	-2	-73	-8	-8	-1	4	11	30
92.2829	0	148	174	133	172	150	95	140	180	135	143	124	66	6	5	-42	0	-2	-72	-8	-9	-1	4	11	30
92.4058	0	146	173	132	172	149	95	140	178	134	142	125	66	5	5	-41	0	-2	-71	-8	-8	0	4	13	27
92.5286	0	146	171	131	172	149	94	139	177	133	143	124	66	6	5	-41	0	-1	-71	-8	-8	0	4	11	27
92.6515	0	146	170	130	172	148	95	138	175	131	142	124	66	5	5	-42	0	-1	-70	-8	-8	-1	4	11	28
92.7744	0	146	170	130	172	150	95	139	175	132	143	124	66	5	5	-42	0	-1	-71	-8	-8	-1	4	11	28
92.8973	0	145	169	129	171	151	94	140	174	131	143	125	67	5	5	-42	0	-2	-71	-8	-7	0	4	11	29
93.0202	0	146	170	129	172	150	95	139	174	130	142	125	66	5	5	-41	0	-1	-71	-8	-8	-1	3	12	28
93.143	0	144	168	128	171	150	95	139	172	128	142	124	65	6	5	-41	0	-2	-71	-7	-8	0	5	11	27
93.2659	0	145	168	128	171	150	94	138	171	128	142	125	65	5	5	-41	0	-1	-70	-8	-8	-1	4	11	28
93.3888	0	145	166	127	172	152	94	138	172	128	143	125	66	5	5	-41	0	-2	-70	-8	-7	0	5	12	29
93.5117	0	146	167	127	171	152	95	138	172	129	143	126	66	5	5	-41	0	-2	-71	-7	-7	0	4	11	29
93.6346	0	145	167	128	172	152	97	138	172	130	143	127	66	5	5	-41	0	-2	-72	-8	-7	0	4	11	30
93.7574	0	146	168	127	172	153	96	138	173	130	143	127	67	5	5	-42	0	-2	-73	-8	-8	0	4	11	32
93.8803	0	146	168	128	172	154	96	139	173	129	143	127	67	6	5	-42	0	-2	-72	-8	-8	0	4	11	29
94.0032	0	146	167	127	171	152	95	139	170	128	144	127	67	5	5	-40	0	-2	-71	-7	-7	0	4	11	27
94.1261	0	145	166	126	173	153	96	138	169	126	143	127	66	5	5	-41	0	-2	-71	-7	-8	0	4	11	27
94.249	0	145	166	126	173	153	97	138	167	127	143	128	66	5	5	-41	0	-2	-70	-7	-8	0	4	10	29
94.3718	0	144	165	126	173	156	96	138	168	126	144	129	67	5	5	-40	0	-2	-71	-7	-7	0	4	11	29
94.4947	0	145	164	126	176	164	97	138	169	127	147	137	69	5	4	-41	0	-3	-71	-7	-7	0	4	8	30
94.6176	0	145	165	126	175	162	97	137	168	125	146	134	68	4	4	-41	-1	-3	-71	-8	-8	0	4	11	29
94.7405	0	144	164	126	176	160	97	137	166	124	146	133	67	5	5	-41	0	-2	-71	-7	-8	0	4	11	26
94.8634	0	144	163	125	175	158	96	137	166	124	145	133	67	5	5	-41	0	-2	-69	-8	-7	-1	4	11	28
94.9862	0	145	163	123	174	156	97	137	165	123	145	132	67	6	5	-40	0	-1	-70	-8	-7	0	5	12	28
95.1091	0	145	162	124	174	157	97	137	166	123	145	133	67	5	5	-41	-1	-2	-71	-8	-7	0	4	11	28
95.232	0	144	164	125	174	156	97	137	165	124	145	132	67	5	5	-40	0	-1	-72	-8	-6	0	4	11	30
95.3549	0	145	164	125	174	157	97	138	166	125	145	132	69	5	6	-40	-1	-2	-71	-8	-7	0	4	12	29
95.4778	0	144	163	124	174	156	97	137	165	124	145	132	67	5	5	-40	0	-2	-70	-8	-6	0	4	11	28
95.6006	0	144	161	123	173	155	97	138	164	123	145	132	68	5	5	-41	0	-1	-70	-8	-7	0	4	11	28
95.7235	0	143	162	123	174	156	97	136	164	122	145	133	68	5	5	-40	0	-2	-70	-7	-7	0	4	10	28
95.8464	0	143	163	124	174	156	98	136	163	122	145	132	67	5	6	-39	-1	-1	-71	-7	-6	0	4	10	29
95.9693	0	144	163	123	174	157	97	137	164	122	145	132	69	5	6	-41	0	-2	-71	-8	-7	0	4	11	30
96.0922	0	144	164	123	174	158	98	137	165	124	146	132	69	5	5	-41	-1	-2	-70	-8	-7	0	4	11	29
96.215	0	144	164	124	174	157	97	137	166	123	144	132	68	5	5	-40	0	-1	-69	-7	-6	0	5	12	28
96.3379	0	144	162	124	174	156	97	138	165	121	145	132	67	5	5	-40	-1	-2	-70	-7	-8	0	4	11	27
96.4608	0	144	163	123	173	156	97	137	165	121	144	132	68	6	5	-40	0	-1	-70	-8	-7	0	4	11	28
96.5837	0	145	163	122	174	157	97	138	164	121	145	132	68	4	5	-39	0	-2	-70	-7	-7	0	5	11	29
96.7066	0	145	164	124	173	156	98	138	165	121	145	132	68	5	5	-40	0	-1	-71	-8	-7	0	4	11	30
96.8294	0	145	164	124	174	157	97	138	165	123	144	132	68	5	5	-40	0	-1	-71	-8	-7	0	4	11	29
96.9523	0	144	163	123	173	156	97	137	165	121	144	132	67	4	4	-40	0	-2	-71	-7	-7	1	4	11	28
97.0752	0	145	164	123	172	155	97	137	165	121	144	131	68	5	5	-39	-1	-1	-70	-9	-7	0	4	11	29
97.1981	0	144	164	123	172	156	96	137	166	122	144	131	68	5	5	-40	0	-2	-70	-8	-6	0	3	11	29
97.321	0	144	164	122	172	155	96	138	166	122	145	131	67	5	4	-40	0	-2	-71	-8	-7	0	5	11	30
97.4438	0	144	166	124	173	156	97	138	168	122	145	131	68	5	4	-40	-1	-1	-71	-8	-7	0	4	11	30
97.5667	0	145	166	125	173	155	97	138	169	124	144	132	68	5	5	-41	0	-1	-71	-8	-8	0	4	12	30
97.6896	0	145	166	124	172	157	97	138	169	125	144	132	69	5	5	-39	-1	-2	-72	-8	-7	0	4	11	29
97.8125	0	145	166	124	173	155	97	138	169	124	144	131	68	5	5	-40	-1	-1	-72	-8	-7	0	4	11	28
97.9354	0	145	166	125	172	155	97	139	168	124	144	131	68	5	5	-41	0	-2	-71	-8	-7	0	5	11	27
98.0582	0	145	166	125	172	155	98	138	169	123	144	131	67	6	5	-39	0	-2	-71	-8	-7	0	4	12	28
98.1811	0	145	166	124	172	155	98	139	169	123	144	131	68	4	5	-40	-1	-1	-71	-8	-7	0	5	11	28
98.304	0	145	167	125	171	155	98	139	170	125	144	131	68	5	5	-40	-1	-2	-71	-8	-7	0	4	11	30
98.4269	0	145	168	126	173	156	97	139	169	124	144	132	68	5	5	-40	-1	-2	-72	-8	-7	0	4	12	30
98.5498	0	146	169	126	172	156	98	139	170	124	144	132	67	6	5	-40	-1	-2	-71	-8	-8	0	5	12	28
98.6726	0	146	167	124	172	155	96	139	170	122	144	131	67	5	5	-40	0	-1	-70	-8	-7	0	4	11	27
98.7955	0	145	167	125	173	155	96	140	169	123	144	131	67	5	5	-40	-1	-1	-71	-8	-8	0	5	11	29
98.9184	0	147	168	125	174	156	96	140	171	124	144	132	67	5	4	-40	0	-2	-71	-6	-8	0	4	11	29
99.0413	0	145	169	124	174	157	96	139	171	124	145	133	68	5	6	-41	-1	-2	-70	-8	-8	0	4	11	30
99.1642	0	146	169	125	173	157	97	140	172	125	145	133	68	6	6	-40	0	-1	-71	-8	-7	0	4	11	31
99.287	0	146	169	126	174	157	96	140	172	126	145	133	68	5	3	-40	0	-1	-72	-8	-8	0	4	12	31
99.4099	0	146	168	126	174	156	97	140	172	124	145	133	68	5	5	-40	0	-1	-73	-8	-8	0	4	11	29
99.5328	0	146	168	126	174	157	97	139	170	124	145	133	67	5	5	-40	0	-1	-71	-8	-7	0	4	11	28
99.6557	0	146	168	125	174	157	97	139	171	123	145	133	68	4	5	-39	0	-1	-70	-8	-7	0	4	11	29
99.7786	0	146	168	125	173	157	97	140	170	123	145	134	67	5	4	-40	0	-1	-71	-7	-8	0	4	12	29
99.9014	0	145	168	125	174	158	96	139	170	124	145	134	68	5	5	-41	0	-2	-72	-7	-7	0	5	11	30
100.024	0	146	168	125	173	158	97	138	171	124	144	133	69	4	5	-41	0	-3	-72	-7	-7	0	5	12	32
100.147	0	144	168	125	173	158	97	139	171	125	145	134	68	5	5	-40	0	-1	-73	-8	-8	0	4	12	32
100.27	0	146	168	126	174	157	98	139	171	125	145	134	69	6	5	-41	0	-1	-73	-8	-8	0	4	11	28
100.393	0	146	168	125	173	158	97	139	170	123	146	134	68	4	6	-41	-1	-2	-72	-8	-7	0	4	11	29
100.516	0	145	168	124	173	157	98	139	169	123	145	134	69	5	5	-41	-1	-1	-72	-8	-8	0	4	10	29
100.639	0	144	168	126	173	158	98	139	169	124	146	135	69	4	5	-40	0	-1	-72	-8	-8	0	4	11	30
100.762	0	146	168	126	173	158	98	139	171	125	146	135	69	5	5	-40	-1	-2	-72	-8	-7	0	4	11	31
100.884	0	145	169	126	174	159	98	139	172	126	145	136	69	5	5	-41	0	-2	-73	-8	-8	0	4	11	32
101.007	0	146	170	127	174	158	98	139	172	127	145	135	69	5	6	-41	0	-2	-73	-8	-7	0	5	11	30
101.13	0	145	169	126	174	158	98	139	170	124	145	135	69	5	5	-40	-1	-1	-73	-7	-7	0	4	12	28
101.253	0	145	167	125	174	158	98	139	169	123	145	134	69	5	5	-41	0	-2	-72	-8	-8	0	4	12	28
101.376	0	145	167	125	174	157	98	138	170	122	144	135	69	5	5	-40	-1	-1	-72	-8	-7	0	4	12	29
101.499	0	145	167	126	173	158	98	138	170	123	145	135	70	6	5	-41	0	0	-73	-8	-8	0	4	11	31
101.622	0	145	167	126	173	160	98	138	170	124	146	135	69	5	6	-40	0	-2	-74	-8	-7	0	4	11	32
101.745	0	145	169	126	173	159	98	139	171	125	145	135	70	5	5	-41	-1	-1	-75	-7	-7	0	4	12	32
101.868	0	145	168	126	173	158	98	139	170	124	145	135	70	5	5	-41	0	-2	-73	-8	-7	0	4	11	28
101.99	0	145	167	123	173	157	98	137	169	122	146	135	69	5	5	-41	0	-1	-72	-8	-6	0	4	12	28
102.113	0	145	168	125	173	158	99	139	169	122	145	135	70	5	5	-40	0	-1	-72	-8	-7	0	4	11	29
102.236	0	145	167	124	173	158	99	139	168	122	145	135	70	6	5	-40	0	-2	-72	-7	-7	0	4	11	30
102.359	0	145	168	125	173	159	98	139	169	122	145	136	70	5	5	-41	0	-2	-74	-8	-7	0	4	11	31
102.482	0	145	169	125	174	159	99	139	169	124	146	137	70	6	5	-41	-1	-2	-74	-7	-7	0	4	11	32
102.605	0	145	170	126	173	159	99	140	172	125	146	136	70	5	5	-40	0	-1	-74	-8	-6	0	4	12	32
102.728	0	146	168	125	174	160	98	139	171	124	146	136	70	5	5	-41	0	-1	-73	-8	-7	0	4	11	29
102.851	0	145	169	124	175	161	98	140	171	122	148	137	70	5	5	-41	0	-1	-73	-8	-7	0	4	11	29
102.973	0	147	170	125	174	161	99	140	171	122	147	138	69	6	5	-40	0	-2	-72	-8	-7	0	5	10	29
103.096	0	146	170	125	176	162	99	141	173	122	148	139	69	5	5	-40	0	-2	-73	-7	-8	0	4	10	30
103.219	0	147	170	124	174	161	99	141	172	123	146	139	70	5	5	-41	0	-2	-73	-9	-8	0	4	11	32
103.342	0	147	171	126	175	161	99	140	174	125	146	138	70	5	5	-41	-1	-2	-75	-8	-8	0	4	11	32
103.465	0	147	172	127	175	161	99	141	175	126	146	139	70	5	6	-41	0	-1	-74	-8	-8	-1	4	11	31
103.588	0	147	170	126	175	161	98	141	173	124	147	138	70	5	6	-41	0	-1	-74	-8	-8	0	4	11	29
103.711	0	147	171	125	175	161	99	141	173	123	146	139	70	5	5	-41	0	-2	-74	-7	-8	0	3	10	31
103.834	0	147	172	126	174	160	99	141	174	123	147	139	70	6	5	-41	-1	-2	-74	-8	-8	0	4	11	30
103.956	0	147	172	126	174	161	100	141	174	124	147	139	70	5	5	-41	0	-1	-74	-8	-8	0	4	11	31
104.079	0	147	172	125	175	162	100	141	175	125	147	140	71	6	6	-42	0	-1	-76	-8	-7	0	5	11	33
104.202	0	147	171	127	174	162	100	141	175	126	147	140	71	5	6	-42	0	-1	-75	-7	-7	0	4	11	32
104.325	0	147	171	126	174	161	100	141	175	124	147	140	71	5	6	-42	-1	-1	-74	-8	-8	0	5	11	29
104.448	0	146	171	126	175	162	101	140	173	124	148	140	71	6	6	-42	0	-2	-75	-8	-7	0	4	11	30
104.571	0	146	171	126	175	162	100	141	174	125	147	140	71	5	5	-41	-1	-2	-75	-7	-8	0	4	11	31
104.694	0	146	171	126	174	162	100	140	174	124	147	140	72	6	5	-42	0	-1	-75	-8	-7	0	4	12	31
104.817	0	146	172	127	174	163	101	141	175	125	148	140	72	6	6	-41	0	-2	-76	-8	-7	0	4	11	32
104.94	0	147	172	127	175	164	100	141	177	126	148	141	72	5	6	-41	0	-1	-76	-8	-7	0	4	12	33
105.062	0	146	173	127	175	163	101	141	175	125	146	141	73	5	5	-41	0	-1	-75	-8	-8	0	4	12	29
105.185	0	146	171	127	176	163	100	140	174	124	148	141	72	5	5	-42	-1	-1	-75	-8	-8	0	4	12	29
105.308	0	146	171	125	175	163	101	140	173	122	147	141	71	4	5	-42	0	-2	-75	-8	-8	0	3	12	29
105.431	0	146	170	125	175	162	101	140	173	123	147	141	72	6	5	-41	-1	-1	-74	-7	-7	0	4	12	30
105.554	0	146	172	125	174	163	101	141	174	124	148	141	72	5	5	-41	-1	-2	-75	-8	-7	0	5	11	32
105.677	0	145	171	126	176	164	101	141	176	124	147	141	72	5	5	-42	-1	-2	-76	-8	-7	0	4	11	32
105.8	0	146	171	126	175	162	100	140	174	124	147	140	72	6	5	-41	0	-1	-75	-7	-8	0	4	12	29
105.923	0	146	170	124	175	162	100	140	172	122	147	141	71	5	6	-41	-1	-1	-74	-8	-8	0	4	11	28
106.045	0	146	170	124	174	161	100	139	173	121	147	140	72	5	5	-41	0	-2	-74	-7	-6	0	4	11	29
106.168	0	146	170	124	174	162	100	140	173	121	148	140	71	5	5	-41	-1	-2	-74	-8	-7	0	3	11	30
106.291	0	146	170	125	175	162	101	140	174	122	148	141	71	5	5	-40	0	-2	-75	-9	-8	0	4	11	31
106.414	0	146	170	124	175	163	101	140	173	123	148	140	72	4	5	-41	0	-1	-74	-7	-8	0	4	11	31
106.537	0	146	171	124	175	162	100	140	173	122	148	141	72	5	5	-41	0	-2	-75	-8	-7	-1	4	12	31
106.66	0	145	169	122	174	161	100	139	171	120	147	140	71	6	6	-40	0	-1	-74	-8	-7	0	4	11	28
106.783	0	145	167	122	174	162	100	139	170	120	147	140	72	6	5	-41	-1	-2	-73	-8	-7	0	4	11	29
106.906	0	146	168	122	175	161	100	139	169	118	148	141	71	5	4	-40	0	-1	-73	-7	-7	0	4	12	29
107.028	0	145	169	123	175	163	101	139	170	120	147	140	71	5	6	-41	-1	-2	-74	-8	-8	-1	4	11	31
107.151	0	146	168	122	175	162	100	139	171	120	147	140	71	5	5	-41	0	-2	-74	-7	-7	0	4	12	32
107.274	0	145	169	123	174	163	100	139	170	121	148	141	71	6	5	-41	0	-1	-76	-7	-8	0	4	11	32
107.397	0	145	168	123	174	162	101	138	171	120	146	140	71	5	5	-41	0	-1	-74	-9	-8	0	3	12	30
107.52	0	144	168	122	175	162	100	139	170	119	148	141	71	5	4	-40	-1	-2	-74	-8	-7	0	5	11	29
107.643	0	145	167	122	174	162	100	139	168	119	148	140	71	5	5	-40	-1	-1	-74	-8	-7	0	4	11	30
107.766	0	145	168	122	175	162	100	139	169	119	147	141	71	5	6	-40	0	-1	-75	-8	-7	0	5	11	30
107.889	0	144	167	122	174	161	100	139	169	119	147	141	71	6	5	-40	0	-1	-73	-7	-7	0	4	11	31
108.012	0	145	168	122	174	162	101	139	170	120	147	141	72	5	6	-41	-1	-1	-74	-7	-7	0	4	11	32
108.134	0	145	168	123	174	162	99	140	170	120	148	141	72	5	5	-41	0	-1	-76	-8	-7	-1	4	11	32
108.257	0	144	167	123	174	162	100	139	169	117	148	140	72	5	6	-40	-1	-1	-74	-8	-7	0	4	12	29
108.38	0	144	167	122	174	162	100	139	170	117	147	141	71	5	5	-41	-1	-2	-74	-7	-7	0	4	11	29
108.503	0	144	167	121	174	162	100	139	168	118	147	140	71	6	5	-40	0	-1	-75	-8	-7	0	4	11	30
108.626	0	145	167	121	174	162	100	139	169	119	146	141	71	5	5	-40	0	-1	-74	-8	-7	0	4	11	31
108.749	0	144	168	123	174	163	101	139	170	119	147	142	72	6	5	-41	0	-2	-75	-8	-8	0	4	10	32
108.872	0	145	168	122	174	163	100	139	171	121	148	142	72	5	5	-41	-1	-1	-75	-8	-8	0	4	11	33
108.995	0	144	168	123	174	162	101	139	170	120	147	141	72	5	4	-41	0	-1	-76	-8	-7	0	4	12	30
109.117	0	144	167	122	175	162	100	139	168	117	148	141	72	5	5	-40	-1	-2	-74	-8	-6	0	4	12	28
109.24	0	145	167	121	174	161	101	138	168	116	147	141	71	5	4	-41	0	-1	-74	-8	-8	0	4	11	30
109.363	0	145	167	121	174	161	100	138	169	116	147	141	71	6	5	-40	0	-1	-74	-8	-7	0	4	11	30
109.486	0	144	167	121	174	162	99	138	169	117	148	142	72	4	5	-41	0	-2	-75	-8	-7	0	5	11	31
109.609	0	144	168	122	175	163	101	138	170	120	148	142	72	4	5	-41	0	-1	-75	-7	-7	0	3	11	32
109.732	0	144	168	122	174	163	101	139	170	120	147	142	72	6	5	-41	0	-1	-76	-8	-7	0	5	11	32
109.855	0	144	167	122	173	162	100	138	167	117	148	141	72	5	5	-40	0	-2	-75	-8	-7	0	5	11	29
109.978	0	143	166	120	175	161	100	138	168	116	148	141	72	5	5	-41	-1	-1	-73	-8	-7	0	4	11	30
110.1	0	143	166	120	174	162	99	138	168	116	147	142	72	5	5	-39	-1	-2	-74	-7	-7	0	5	11	29
110.223	0	145	166	122	174	162	100	138	169	117	147	141	72	5	5	-40	0	-1	-74	-7	-7	0	4	10	31
110.346	0	144	167	122	174	162	100	139	169	118	147	142	72	5	5	-40	0	-2	-75	-8	-7	0	4	12	32
110.469	0	144	168	122	174	162	100	138	171	119	148	142	72	5	5	-40	0	-2	-75	-8	-7	1	5	11	33
110.592	0	144	168	123	175	162	100	139	169	119	147	142	73	5	5	-41	0	-1	-77	-8	-7	0	4	11	32
110.715	0	143	167	122	174	161	101	139	169	118	147	142	72	6	5	-41	0	-2	-76	-8	-8	0	4	11	29
110.838	11	143	167	121	174	162	100	138	169	118	148	141	71	4	6	-40	0	-2	-75	-8	-8	0	5	11	30
110.961	0	144	167	121	174	161	99	138	170	117	147	142	72	5	5	-40	0	-2	-75	-8	-7	0	4	11	30
111.084	0	144	167	122	174	162	101	139	170	118	147	142	71	5	5	-41	0	-1	-75	-7	-7	0	4	11	32
111.206	0	144	167	121	173	163	100	139	170	120	148	142	72	6	6	-41	-1	-2	-76	-8	-8	0	5	11	33
111.329	0	144	168	123	175	163	101	139	171	120	148	142	72	5	5	-42	0	-2	-77	-7	-7	0	3	11	33
111.452	0	144	169	123	174	163	101	139	171	121	148	142	73	4	4	-42	-2	-1	-77	-8	-7	0	4	11	33
111.575	0	144	167	122	175	162	101	139	169	119	148	143	72	6	5	-41	-1	-1	-78	-7	-6	0	4	11	30
111.698	0	144	169	122	175	163	101	140	171	119	148	142	73	4	6	-40	0	-2	-76	-7	-7	1	5	12	31
111.821	0	144	168	122	175	163	101	139	170	119	148	142	72	5	6	-41	0	-2	-76	-8	-7	0	4	11	30
111.944	0	143	168	123	175	163	101	138	172	119	148	143	74	5	5	-42	0	-1	-76	-8	-7	0	4	11	32
112.067	0	144	169	123	175	163	101	139	172	121	148	144	73	5	5	-41	0	-1	-78	-7	-7	1	3	11	33
112.189	0	144	169	123	175	164	101	139	172	123	149	143	73	5	5	-42	-1	-2	-78	-8	-7	0	4	11	33
112.312	0	144	169	125	175	165	102	138	172	121	148	144	72	5	5	-42	0	-2	-78	-8	-6	0	4	11	31
112.435	0	144	169	123	174	164	102	139	171	121	149	145	73	5	6	-42	0	-2	-78	-7	-7	0	4	11	31
112.558	0	144	168	123	175	165	102	138	172	120	148	144	73	6	4	-41	0	-1	-78	-8	-8	0	4	11	31
112.681	0	145	169	124	175	165	102	139	172	120	149	144	73	5	5	-42	0	-1	-78	-7	-8	0	4	11	32
112.804	0	145	169	124	175	166	101	139	173	122	149	145	73	5	5	-42	0	-1	-78	-8	-7	0	4	11	33
112.927	0	144	171	124	175	165	101	139	172	123	149	146	73	5	5	-42	0	-1	-78	-8	-7	0	5	11	34
113.05	0	144	170	126	176	166	101	139	174	124	149	146	74	5	4	-42	0	-2	-79	-8	-8	0	4	11	32
113.172	0	145	170	124	176	164	102	139	171	119	149	144	74	5	6	-42	-1	-1	-78	-8	-8	0	4	11	30
113.295	0	145	169	124	175	165	102	140	172	120	149	145	74	5	5	-41	0	-2	-78	-7	-7	1	4	10	29
113.418	0	145	169	123	176	165	100	139	173	120	149	145	74	5	4	-42	0	-1	-78	-7	-7	0	4	11	31
113.541	0	146	172	123	176	166	101	141	173	121	149	145	73	6	6	-42	0	0	-78	-8	-7	0	4	11	32
113.664	0	145	171	124	176	166	102	140	174	122	149	146	73	5	4	-43	0	-2	-78	-7	-8	0	4	11	33
113.787	0	145	171	126	175	166	102	140	173	123	149	146	74	5	5	-42	0	-2	-78	-8	-8	0	4	12	32
113.91	0	145	169	124	176	165	101	139	172	120	149	146	73	6	5	-42	0	-1	-78	-8	-7	0	5	11	30
114.033	0	144	169	123	175	165	100	139	171	120	149	146	73	5	5	-42	0	-2	-77	-8	-6	0	4	11	30
114.156	0	145	169	122	176	165	101	139	171	120	150	145	73	5	5	-41	0	-2	-77	-8	-7	0	5	11	30
114.278	0	145	169	123	177	168	102	140	173	119	151	147	74	5	5	-41	-1	-1	-77	-8	-7	0	4	11	32
114.401	0	145	171	124	176	167	102	140	174	121	151	147	73	5	4	-41	0	-2	-78	-9	-8	0	4	12	32
114.524	0	145	172	125	177	167	101	140	175	122	150	148	73	5	6	-42	0	-1	-78	-8	-7	0	4	11	33
114.647	0	145	171	124	176	166	102	140	173	121	150	147	74	5	4	-41	-1	-1	-78	-7	-8	0	4	11	31
114.77	0	146	171	124	177	166	101	140	172	120	150	147	73	6	4	-42	0	-2	-77	-7	-8	0	5	11	30
114.893	0	145	170	123	177	166	101	140	173	120	150	147	73	6	4	-42	0	-1	-77	-7	-6	0	4	11	31
115.016	0	146	170	124	177	167	101	140	173	120	151	147	74	4	5	-42	0	-2	-77	-8	-7	0	5	12	31
115.139	0	146	171	122	177	166	102	139	173	121	151	148	73	6	5	-42	0	-1	-78	-8	-8	0	5	11	32
115.261	0	145	171	124	178	167	101	140	175	122	150	148	74	5	5	-42	-1	-1	-77	-7	-7	0	4	11	33
115.384	0	145	172	125	177	166	101	140	173	121	150	147	74	5	6	-42	0	-1	-77	-7	-6	0	4	11	32
115.507	0	145	171	123	176	166	101	140	174	120	150	147	73	5	5	-42	-1	-1	-78	-7	-8	0	4	10	30
115.63	0	146	170	123	175	164	101	139	174	120	149	147	73	5	5	-42	0	-1	-77	-7	-7	0	4	11	31
115.753	0	145	170	123	174	164	101	140	173	120	149	146	74	5	5	-42	0	-2	-77	-7	-7	0	4	11	33
115.876	0	145	170	124	175	164	101	140	174	122	149	147	73	6	5	-42	-1	-1	-77	-9	-7	0	4	11	32
115.999	0	144	170	125	175	164	102	140	174	122	147	146	74	6	5	-42	0	-2	-79	-8	-7	0	4	12	34
116.122	0	144	171	126	174	164	102	140	174	123	148	146	73	5	5	-42	0	-1	-80	-7	-8	0	3	11	32
116.244	0	145	171	125	174	164	101	139	173	121	148	144	75	5	5	-42	-1	-2	-77	-8	-8	0	4	11	31
116.367	0	144	171	125	174	165	102	140	173	121	148	145	74	5	5	-42	0	-1	-77	-7	-7	0	4	11	30
116.49	0	144	171	124	177	167	101	139	174	121	151	146	73	5	5	-42	0	-1	-77	-8	-7	0	4	11	31
116.613	0	144	172	124	176	167	101	140	175	122	150	147	73	5	5	-42	-1	-2	-79	-8	-7	0	5	11	32
116.736	0	146	172	126	177	168	101	141	177	123	151	149	74	5	5	-42	0	-2	-78	-8	-7	0	4	11	33
116.859	0	145	172	126	176	166	101	140	175	122	150	147	74	5	5	-42	0	-1	-78	-7	-8	0	4	11	30
116.982	0	144	172	124	176	165	101	139	173	120	150	147	74	6	4	-41	0	-2	-78	-8	-8	0	5	11	29
117.105	0	145	171	123	175	165	101	140	174	120	150	147	73	5	5	-43	0	-1	-77	-8	-8	0	4	10	30
117.228	0	144	171	124	175	165	101	139	174	119	150	146	74	6	5	-41	0	-1	-77	-7	-7	0	4	11	30
117.35	0	145	172	124	175	165	101	139	174	121	149	147	73	5	5	-42	0	-1	-78	-8	-7	0	3	11	32
117.473	0	144	172	125	175	165	101	139	176	122	149	146	74	5	5	-42	-1	-2	-77	-8	-7	0	5	11	33
117.596	0	144	171	124	176	164	103	139	173	120	150	146	74	6	5	-41	0	-1	-78	-8	-7	0	4	11	30
117.719	0	145	170	123	176	165	101	140	174	120	149	147	73	5	5	-41	0	-2	-77	-8	-8	0	5	11	31
117.842	0	144	171	124	175	164	101	139	174	119	149	147	73	5	5	-41	0	-1	-76	-7	-8	0	4	11	30
117.965	0	144	170	123	175	164	101	139	173	120	150	146	73	5	5	-42	0	-1	-77	-7	-7	0	4	11	31
118.088	0	144	171	123	175	164	101	140	175	121	149	146	74	6	6	-41	0	-2	-77	-8	-8	0	4	11	33
118.211	0	144	171	125	176	165	101	139	174	121	150	147	74	5	6	-41	-1	-1	-78	-9	-7	0	4	11	33
118.333	0	145	172	125	176	166	101	139	175	121	150	148	74	5	4	-42	0	-1	-78	-7	-7	0	4	11	32
118.456	0	144	170	123	175	164	101	139	174	120	149	147	74	6	5	-41	-1	-2	-77	-8	-7	0	3	11	30
118.579	0	144	171	123	175	165	101	138	174	120	149	146	73	6	4	-41	0	-2	-77	-8	-8	0	4	11	31
118.702	0	143	171	122	175	165	102	140	175	119	149	146	73	5	6	-42	0	-1	-77	-8	-8	0	4	11	30
118.825	0	143	171	124	174	165	102	139	174	120	150	146	74	6	6	-42	0	-1	-77	-7	-8	0	4	12	33
118.948	0	144	171	124	175	165	101	139	175	121	149	147	73	5	5	-41	0	-1	-78	-8	-8	0	4	10	33
119.071	0	144	171	125	175	165	101	139	175	122	149	148	74	5	5	-42	0	-2	-78	-8	-7	0	4	11	32
119.194	0	144	171	124	175	164	101	140	174	121	149	147	74	5	5	-41	0	-2	-77	-8	-8	0	4	11	30
119.316	0	143	171	123	175	165	101	139	174	120	149	146	74	5	5	-41	0	-1	-77	-8	-7	0	4	11	30
119.439	0	144	170	123	175	165	101	139	173	120	150	147	74	5	5	-42	0	-1	-77	-8	-8	0	3	11	31
119.562	0	144	172	124	176	165	103	139	175	121	150	147	74	5	5	-42	0	-2	-77	-8	-7	0	3	11	33
119.685	0	144	172	124	176	165	101	139	176	122	150	148	73	6	5	-42	0	-1	-78	-8	-8	0	4	11	32
119.808	0	144	173	125	176	166	101	139	176	123	150	148	74	5	5	-42	-1	-1	-79	-9	-7	0	5	11	33
119.931	0	144	171	126	176	165	101	139	175	121	149	147	74	5	6	-42	-1	-2	-77	-8	-7	0	4	11	30
120.054	0	144	171	124	176	164	102	139	174	119	149	147	74	5	5	-42	0	-1	-77	-8	-7	0	5	10	30
120.177	0	143	170	124	176	164	101	139	174	120	150	146	74	5	6	-41	0	-1	-77	-8	-8	0	4	11	30
120.3	0	144	171	124	174	164	101	140	174	120	150	147	74	5	5	-41	0	-1	-77	-8	-8	0	4	11	32
120.422	0	144	171	124	176	165	102	139	174	121	149	147	74	5	5	-42	0	-1	-77	-7	-7	0	4	11	32
120.545	0	144	171	125	175	164	101	139	176	122	150	147	75	5	4	-42	0	-2	-78	-8	-7	0	4	11	32
120.668	0	144	171	126	176	164	102	139	174	121	149	146	74	5	5	-41	0	-2	-78	-8	-7	0	4	11	31
120.791	0	144	170	122	175	163	102	140	173	120	149	146	74	5	5	-42	0	-1	-77	-8	-8	0	4	11	30
120.914	0	144	170	123	174	163	102	139	173	119	148	145	73	5	5	-42	-1	-1	-77	-8	-8	0	4	11	30
121.037	0	143	170	122	174	163	101	139	172	120	148	145	74	5	4	-41	-1	-2	-76	-8	-8	0	5	12	31
121.16	0	143	170	123	174	163	101	138	173	120	149	145	73	4	5	-41	0	-2	-77	-8	-8	0	3	11	31
121.283	0	144	171	124	176	163	101	138	173	121	149	146	74	6	5	-42	-1	-1	-78	-8	-7	0	4	11	32
121.405	0	143	171	124	175	163	101	139	175	123	148	146	73	5	4	-43	0	-1	-79	-8	-7	0	4	12	33
121.528	0	143	171	125	174	164	101	139	175	123	148	146	74	5	5	-43	-1	-1	-79	-8	-7	0	3	11	32
121.651	0	143	171	125	175	163	101	139	173	121	149	145	74	5	5	-42	0	-2	-76	-8	-7	0	4	10	29
121.774	0	143	170	124	174	163	100	139	174	120	149	144	73	5	5	-41	0	-1	-77	-8	-8	0	5	12	30
121.897	0	144	170	124	175	163	100	139	174	120	147	145	73	6	5	-42	-1	-2	-78	-8	-8	1	4	11	31
122.02	0	144	171	125	174	162	100	139	174	121	149	145	73	5	5	-42	0	-2	-78	-7	-7	0	4	11	32
122.143	0	144	171	125	174	163	101	138	175	121	149	145	74	6	6	-41	0	-1	-78	-8	-7	0	4	12	33
122.266	0	144	171	125	175	163	101	138	175	123	149	146	74	6	5	-42	0	-1	-79	-8	-7	0	4	11	33
122.388	0	143	173	126	175	163	100	138	176	125	149	145	74	5	5	-42	0	-2	-80	-8	-7	0	4	11	34
122.511	0	144	172	127	174	162	101	139	175	123	149	144	74	5	4	-43	-1	-3	-79	-8	-7	0	5	12	31
122.634	0	144	172	124	174	163	101	139	174	122	148	145	74	6	6	-42	-1	-2	-79	-9	-8	0	4	11	31
122.757	0	144	171	126	175	162	101	139	175	123	148	145	73	5	5	-43	0	-1	-78	-7	-8	-1	4	11	31
122.88	0	144	172	126	173	163	100	138	175	123	148	145	73	6	6	-43	-1	-2	-78	-8	-7	0	5	11	32
123.003	0	145	173	126	174	163	101	139	176	124	150	144	73	5	5	-42	-1	-2	-79	-7	-7	0	5	11	33
123.126	0	144	173	127	174	164	101	139	178	126	149	146	73	5	5	-43	0	-1	-80	-8	-8	0	5	11	35
123.249	0	143	173	128	175	164	100	140	179	127	149	146	75	4	6	-43	0	-1	-81	-7	-8	-1	4	11	34
123.372	0	144	173	128	175	163	101	139	177	126	149	146	74	5	5	-43	-1	-1	-79	-8	-8	-1	4	11	30
123.494	0	144	173	127	175	163	100	139	177	124	149	145	75	5	5	-44	0	-2	-79	-8	-7	0	3	11	30
123.617	0	145	173	127	173	164	101	139	177	124	148	146	74	5	6	-42	0	-1	-79	-8	-8	0	4	11	31
123.74	0	144	174	126	174	162	100	139	178	125	148	146	74	5	5	-44	0	-1	-80	-7	-8	0	4	11	33
123.863	0	145	175	127	174	163	100	140	179	127	149	146	74	5	4	-43	-1	-1	-80	-8	-8	0	5	11	33
123.986	0	146	175	128	175	164	101	140	180	127	149	146	74	5	6	-43	0	-2	-80	-7	-8	-1	3	10	34
124.109	0	145	177	129	176	164	101	140	181	128	149	147	75	5	6	-44	0	-2	-80	-7	-8	-1	4	11	34
124.232	0	145	176	128	175	164	101	140	181	127	150	146	74	5	5	-44	-1	0	-80	-8	-8	0	3	11	30
124.355	0	145	176	129	176	164	101	141	181	127	150	146	74	5	5	-44	0	-1	-80	-8	-7	0	4	12	31
124.477	0	146	177	128	176	163	101	140	180	128	150	147	74	6	5	-43	0	-2	-80	-8	-8	-1	4	11	31
124.6	0	146	177	129	176	165	101	140	181	127	149	147	74	4	6	-44	0	-1	-79	-8	-7	0	4	11	33
124.723	0	146	176	130	175	165	101	141	182	128	149	146	74	5	5	-44	0	-2	-80	-8	-8	0	4	11	33
124.846	0	145	178	130	175	164	102	140	182	129	150	148	74	5	5	-44	0	-1	-81	-8	-8	0	4	10	34
124.969	0	146	178	130	175	165	101	141	183	130	150	148	74	5	5	-43	0	-1	-81	-7	-8	0	4	11	33
125.092	0	146	178	131	176	165	101	140	181	128	149	147	75	6	6	-43	-1	-1	-80	-8	-8	0	4	11	31
125.215	0	146	176	130	176	164	102	141	181	128	149	147	74	5	6	-44	0	-1	-81	-8	-8	0	4	11	31
125.338	0	145	176	130	175	165	102	140	181	128	149	148	74	5	5	-44	0	-1	-80	-9	-8	0	4	10	32
125.46	0	145	177	129	175	165	102	140	181	129	149	147	74	5	6	-43	0	-1	-81	-8	-8	-1	4	11	33
125.583	0	145	177	130	176	166	101	140	183	130	150	148	75	5	5	-43	-1	-2	-81	-7	-8	0	4	12	34
125.706	0	145	178	131	175	165	102	140	183	130	149	149	74	5	5	-44	0	-2	-82	-8	-8	-1	4	12	34
125.829	0	144	177	131	175	164	102	139	183	130	150	147	75	5	5	-43	0	-1	-82	-7	-8	0	4	11	31
125.952	0	145	176	130	176	164	102	141	181	129	150	147	74	5	5	-44	-1	-2	-80	-8	-7	0	4	11	31
126.075	0	145	177	130	175	165	102	140	181	129	149	147	75	6	5	-43	0	-1	-80	-7	-8	0	4	11	31
126.198	0	144	176	129	175	164	101	140	182	128	150	148	74	5	5	-44	0	-1	-80	-9	-8	0	4	10	33
126.321	0	145	177	130	176	164	102	140	182	129	150	147	74	5	5	-45	0	0	-81	-8	-8	0	5	10	34
126.444	0	145	177	131	176	166	102	141	183	131	151	148	75	5	6	-44	0	-1	-81	-8	-9	0	4	11	34
126.566	0	145	177	133	175	164	102	141	183	130	150	147	75	5	5	-44	-1	-2	-81	-8	-9	-1	4	11	32
126.689	0	145	176	130	175	164	101	140	181	128	149	148	74	4	5	-43	0	-1	-80	-8	-9	0	4	11	30
126.812	0	144	177	130	174	164	101	140	181	127	149	147	75	5	5	-43	-1	-1	-80	-8	-7	0	5	11	30
126.935	0	145	175	129	174	164	102	140	180	127	150	147	74	6	5	-43	0	-1	-80	-7	-8	0	4	11	32
127.058	0	145	176	128	177	165	102	140	181	128	150	148	75	5	5	-42	0	-1	-81	-7	-9	0	4	11	33
127.181	0	145	176	131	176	166	101	140	182	129	150	148	76	5	5	-45	0	-1	-80	-8	-8	-1	4	10	33
127.304	0	144	177	131	176	165	101	139	182	130	150	148	75	6	5	-44	0	-1	-81	-8	-8	-1	4	11	34
127.427	0	146	176	131	176	164	103	140	182	129	150	148	75	5	5	-44	-1	-1	-80	-8	-7	0	4	11	30
127.549	0	144	175	130	176	165	102	140	180	127	149	148	75	5	5	-44	-1	-2	-80	-8	-8	0	4	11	31
127.672	0	145	175	129	176	164	103	140	181	127	150	148	75	5	5	-43	0	-1	-80	-9	-8	0	4	11	32
127.795	0	145	176	129	175	165	101	140	181	127	150	148	75	5	6	-44	0	-1	-80	-8	-7	0	4	11	32
127.918	0	145	175	130	175	165	102	141	181	129	149	148	75	5	6	-43	-1	-2	-80	-8	-8	0	4	11	32
128.041	0	145	175	129	174	164	102	139	180	127	149	147	75	6	5	-42	0	-1	-79	-8	-8	0	5	12	31
128.164	0	144	175	129	176	165	102	140	181	126	149	147	74	6	6	-43	0	-2	-80	-8	-8	0	4	11	31
128.287	0	144	175	129	175	164	102	140	181	127	150	148	75	5	5	-43	-1	-1	-79	-8	-8	0	4	11	32
128.41	0	144	176	128	175	164	102	139	180	127	149	147	75	5	5	-44	-1	-2	-79	-8	-8	0	4	11	33
128.532	0	144	176	128	174	164	102	140	181	128	149	148	75	6	6	-43	0	-1	-81	-8	-8	0	4	10	34
128.655	0	144	176	130	175	165	102	140	182	130	150	148	76	5	6	-44	0	-1	-81	-8	-8	0	4	11	34
128.778	0	145	177	130	176	165	101	140	183	131	149	149	75	5	5	-44	0	-1	-82	-7	-8	0	4	11	35
128.901	0	146	177	132	175	165	103	139	183	130	149	149	75	5	5	-43	-1	-1	-81	-8	-8	0	4	11	30
129.024	0	144	176	130	175	163	102	140	181	129	149	147	75	5	6	-43	0	-2	-80	-8	-9	0	4	11	29
129.147	0	145	176	130	174	164	102	140	180	127	149	147	74	5	5	-44	0	-1	-79	-8	-7	0	5	11	30
129.27	0	144	175	129	175	164	101	140	181	128	149	148	74	5	6	-43	-1	-1	-79	-8	-7	0	4	11	31
129.393	0	145	177	129	174	163	101	140	180	127	149	147	75	5	6	-43	-1	-1	-79	-8	-8	0	4	11	31
129.516	0	145	176	129	175	163	102	140	182	129	149	147	75	6	5	-43	-1	-2	-79	-7	-8	0	4	11	32
129.638	0	145	177	130	174	162	101	141	182	129	149	147	75	5	6	-44	0	-1	-79	-8	-8	0	5	11	30
129.761	0	145	177	130	174	162	100	141	182	128	148	146	74	6	5	-43	0	-1	-78	-8	-8	0	5	11	29
129.884	0	145	176	130	174	161	100	140	182	127	149	145	74	5	5	-42	-1	-2	-78	-8	-8	0	4	11	30
130.007	0	145	176	129	174	161	101	140	181	126	149	145	74	7	6	-42	0	-2	-77	-8	-8	0	4	11	30
130.13	0	145	175	129	174	161	100	140	182	127	148	144	73	6	6	-42	0	-1	-78	-9	-8	0	4	11	31
130.253	0	145	177	129	173	162	101	140	182	128	149	145	73	5	5	-43	-1	-1	-79	-8	-8	-1	4	11	33
130.376	0	145	177	130	174	161	101	141	183	130	149	144	74	5	6	-44	0	-2	-78	-8	-8	0	4	11	32
130.499	0	144	177	131	173	160	100	139	183	129	148	143	73	5	5	-42	0	-2	-77	-8	-8	0	4	11	29
130.621	0	145	175	130	173	159	100	140	182	127	148	143	73	5	6	-42	0	-1	-77	-8	-8	0	5	11	30
130.744	0	145	176	130	173	160	99	140	181	127	147	143	72	5	5	-43	-1	-2	-77	-8	-8	0	4	11	29
130.867	0	145	177	129	173	160	100	140	182	127	147	143	73	5	6	-43	0	-2	-77	-8	-8	0	4	12	31
130.99	0	144	176	129	173	160	100	141	183	128	148	143	73	5	5	-43	0	-2	-78	-7	-9	0	4	11	32
131.113	0	145	177	131	174	160	99	140	183	128	148	143	73	5	5	-43	0	-1	-78	-8	-7	0	4	12	32
131.236	0	145	177	130	173	159	100	141	182	128	147	142	73	5	5	-42	-1	-1	-77	-8	-8	0	4	11	29
131.359	0	145	177	130	173	159	99	140	182	127	148	142	73	5	5	-42	0	-1	-77	-8	-9	0	5	12	29
131.482	0	145	176	129	173	160	100	139	183	128	148	142	73	5	4	-42	0	-1	-77	-8	-9	0	4	11	30
131.604	0	144	176	129	172	159	100	139	182	128	147	143	73	5	5	-42	0	-1	-77	-7	-8	0	5	11	30
131.727	0	144	176	129	173	159	98	139	183	128	147	143	72	6	6	-42	0	-2	-77	-8	-8	0	4	11	31
131.85	0	144	178	129	173	160	100	140	184	130	147	143	74	5	5	-43	0	-1	-78	-8	-8	0	4	11	32
131.973	0	145	176	130	173	159	100	140	184	129	147	141	73	5	6	-43	0	-2	-77	-8	-9	0	4	11	30
132.096	0	145	177	130	173	158	99	140	182	128	146	141	72	5	5	-43	0	-1	-76	-8	-8	0	5	11	28
132.219	0	145	177	130	174	159	100	140	182	127	147	141	72	5	5	-43	-1	-2	-76	-8	-8	0	4	11	29
132.342	0	145	177	129	172	159	99	140	183	127	146	141	72	6	5	-42	0	-1	-75	-8	-8	0	4	11	31
132.465	0	144	177	129	174	159	99	141	183	128	148	140	72	5	5	-42	0	-1	-76	-8	-8	0	4	11	31
132.588	0	144	178	130	174	159	100	141	184	129	148	141	72	5	5	-42	-1	-1	-77	-8	-8	0	4	11	32
132.71	0	145	178	130	173	159	100	140	185	129	147	142	73	5	5	-43	0	-1	-77	-8	-8	0	5	12	30
132.833	0	145	178	130	173	158	99	141	184	127	147	141	72	6	6	-43	-1	0	-75	-8	-9	0	4	11	28
132.956	0	145	178	129	173	159	99	140	183	126	147	141	72	5	5	-42	0	0	-75	-8	-7	0	4	11	29
133.079	0	146	177	129	173	158	99	141	184	128	147	141	72	6	5	-41	0	-1	-76	-8	-8	0	4	11	30
133.202	0	145	177	129	174	159	99	140	184	129	148	141	72	5	6	-42	0	-2	-75	-8	-8	-1	4	11	31
133.325	0	145	178	130	174	159	99	141	184	129	148	141	72	6	5	-42	0	-2	-75	-8	-8	0	3	11	30
133.448	0	145	177	130	172	159	99	140	184	128	147	140	72	5	5	-42	0	-1	-75	-8	-9	-1	4	11	29
133.571	0	145	178	129	174	159	99	141	184	127	148	140	72	5	6	-41	0	-2	-75	-8	-8	0	5	11	29
133.693	0	145	178	130	173	158	99	141	184	128	147	140	72	6	5	-43	0	-1	-75	-8	-8	0	4	12	30
133.816	0	145	178	130	173	158	98	141	185	130	148	140	72	5	5	-42	-1	-1	-75	-8	-8	-1	4	11	31
133.939	0	145	178	130	173	159	99	141	185	130	147	141	71	5	5	-43	0	-1	-76	-7	-8	0	4	11	33
134.062	0	146	178	130	173	160	99	141	185	131	148	140	72	5	5	-43	0	-1	-77	-9	-9	-1	4	10	33
134.185	0	145	179	131	172	160	100	141	187	132	148	142	73	5	6	-43	0	-2	-78	-8	-8	-1	4	10	33
134.308	0	145	180	133	173	160	99	141	187	134	147	142	73	5	5	-43	0	-1	-78	-8	-8	0	5	10	32
134.431	0	146	179	133	173	160	100	141	187	131	148	143	72	6	7	-43	0	-1	-77	-8	-9	-1	4	11	29
134.554	0	145	179	132	174	159	100	141	187	132	148	143	72	6	5	-43	-1	-1	-77	-8	-8	-1	3	11	30
134.676	0	145	179	132	174	159	99	142	187	132	148	142	72	5	6	-43	-1	-2	-77	-9	-9	0	4	11	30
134.799	0	146	180	132	174	160	99	141	188	132	147	143	73	4	6	-43	-1	-1	-77	-9	-8	0	4	11	32
134.922	0	145	180	133	173	160	99	141	189	132	149	143	73	6	5	-43	-1	-1	-77	-7	-8	-1	4	10	32
135.045	0	146	181	132	174	161	100	141	188	134	148	143	73	5	5	-43	0	-3	-78	-7	-9	-1	5	10	33
135.168	0	146	182	133	174	160	100	142	188	132	148	143	73	5	6	-43	0	-1	-78	-9	-9	0	3	11	30
135.291	0	145	181	133	174	161	100	142	188	133	148	142	72	4	6	-42	0	-2	-76	-7	-8	0	5	10	29
135.414	0	146	181	133	175	161	99	142	188	133	148	143	74	5	6	-43	0	-2	-77	-8	-9	0	4	11	31
135.537	0	146	182	133	175	161	100	142	190	132	149	143	73	5	6	-44	0	-1	-77	-8	-8	0	4	11	31
135.66	0	146	181	133	174	162	101	142	190	134	149	143	73	5	5	-43	0	-1	-77	-8	-9	0	4	11	33
135.782	0	147	183	134	175	162	100	142	190	135	148	144	74	6	5	-43	0	-1	-77	-9	-9	0	4	11	33
135.905	0	146	182	135	175	162	100	142	191	136	149	144	73	6	5	-43	0	-1	-79	-7	-8	-1	4	11	32
136.028	0	146	182	136	175	162	100	142	191	134	149	144	73	5	5	-43	0	-1	-78	-8	-9	-1	4	11	30
136.151	0	146	183	134	175	162	100	142	190	135	149	144	73	5	5	-43	0	-1	-78	-7	-9	-1	4	11	30
136.274	0	147	183	134	175	162	100	143	192	134	149	144	73	5	5	-43	-1	-1	-77	-8	-8	0	4	11	30
136.397	0	148	184	134	175	162	100	143	194	136	149	144	73	5	6	-44	0	-1	-78	-8	-9	-1	5	11	32
136.52	0	149	184	134	175	163	101	143	194	136	150	145	73	5	5	-43	0	-2	-79	-7	-8	0	4	11	33
136.643	0	148	184	135	176	164	100	144	194	137	151	145	72	5	5	-44	0	-2	-79	-8	-8	0	4	11	34
136.765	0	147	185	135	175	163	100	143	193	136	149	146	73	5	7	-44	0	-1	-79	-8	-9	0	4	11	30
136.888	0	147	184	136	176	162	101	144	193	136	150	145	73	5	5	-44	-1	-1	-79	-9	-8	0	4	11	30
137.011	0	147	185	135	176	163	101	143	194	136	150	145	73	5	6	-44	0	-1	-79	-9	-9	-1	4	11	31
137.134	0	148	184	135	175	163	101	143	194	137	149	146	73	5	6	-44	-1	-2	-79	-8	-9	0	4	11	32
137.257	0	148	185	135	175	164	102	143	193	138	149	146	74	5	5	-44	0	-1	-78	-9	-9	-1	4	11	34
137.38	0	148	185	136	176	163	101	144	194	138	150	146	74	5	4	-43	0	-2	-80	-8	-9	-2	4	11	34
137.503	0	148	184	135	175	163	101	144	194	138	149	147	74	5	5	-44	0	-1	-79	-9	-8	-1	4	11	33
137.626	0	148	186	136	176	163	102	144	195	138	150	146	74	5	5	-45	0	-1	-79	-8	-9	-1	4	11	30
137.748	0	148	184	136	176	164	101	144	193	137	150	145	74	6	6	-44	0	-1	-79	-9	-10	0	3	11	31
137.871	0	147	185	136	176	164	102	144	194	137	150	146	74	6	6	-43	0	-1	-79	-9	-9	0	4	11	31
137.994	0	148	186	136	175	163	101	143	195	138	150	146	73	6	6	-44	0	-1	-79	-8	-10	0	4	11	32
138.117	0	148	185	136	176	163	102	143	195	138	150	146	74	5	5	-44	0	-1	-80	-8	-9	-1	4	11	33
138.24	0	148	186	137	176	164	101	144	196	139	149	147	75	6	6	-44	0	-1	-80	-8	-9	-1	4	10	33
138.363	0	147	186	136	175	164	102	144	194	138	149	146	74	5	6	-44	0	-2	-79	-8	-9	-1	4	12	30
138.486	0	148	186	136	175	164	101	143	194	137	149	147	74	6	6	-45	0	-2	-80	-8	-9	0	4	11	30
138.609	0	147	184	135	175	164	102	145	195	137	149	146	74	4	6	-44	0	-1	-79	-8	-9	-1	4	11	30
138.732	0	148	185	136	175	163	102	144	195	138	149	147	73	5	6	-44	0	-1	-79	-8	-8	0	4	11	32
138.854	0	147	186	136	175	164	101	143	195	138	150	146	74	6	6	-44	0	-2	-80	-9	-9	-1	4	11	33
138.977	0	147	186	136	176	166	101	144	196	140	150	148	74	6	6	-45	-1	-2	-80	-9	-9	0	4	10	33
139.1	0	147	185	137	176	164	102	144	195	139	150	148	75	5	6	-44	0	-2	-79	-9	-9	0	4	11	30
139.223	0	148	185	137	176	165	101	144	194	137	151	148	74	5	6	-44	0	-2	-80	-8	-9	-1	4	11	31
139.346	0	149	185	135	176	165	101	143	197	136	150	148	74	5	5	-44	-1	-1	-79	-8	-10	0	4	11	31
139.469	0	148	186	136	177	166	102	144	196	137	151	147	74	5	5	-43	0	-2	-80	-8	-8	0	4	11	32
139.592	0	149	187	136	177	166	101	145	196	138	151	148	75	5	5	-43	0	-1	-79	-8	-9	0	4	11	33
139.715	0	148	186	137	177	166	101	144	196	139	152	149	74	5	5	-43	-1	-1	-80	-8	-9	-1	5	11	34
139.837	0	148	186	137	177	166	101	144	197	139	151	149	74	6	6	-43	0	-2	-80	-8	-9	0	4	11	32
139.96	0	148	186	136	176	166	102	144	195	136	150	148	74	5	6	-44	-1	-1	-79	-8	-9	-1	5	11	31
140.083	0	148	184	136	177	166	102	143	195	137	150	148	74	5	5	-45	-1	-1	-79	-9	-8	-1	4	12	31
140.206	0	148	185	136	177	166	101	143	193	136	151	148	75	5	6	-44	0	-1	-79	-9	-9	0	4	11	31
140.329	0	148	184	136	177	166	102	143	193	137	151	149	74	5	6	-44	0	-2	-80	-8	-9	0	4	11	32
140.452	0	146	184	136	176	166	101	143	194	138	150	149	74	5	5	-44	0	-2	-81	-8	-8	0	3	11	33
140.575	0	148	184	136	176	166	101	143	194	138	150	148	74	5	6	-43	0	-2	-80	-8	-9	-1	5	11	32
140.698	0	147	184	135	176	166	102	144	193	136	150	148	75	6	5	-43	-1	-1	-79	-9	-9	0	5	11	32
140.82	0	147	184	135	177	166	102	143	193	136	150	149	75	6	6	-44	0	-2	-80	-8	-9	-1	4	11	31
140.943	0	147	184	135	176	166	102	144	194	137	150	149	75	5	6	-44	0	-2	-81	-7	-9	-1	4	11	33
141.066	0	147	184	135	176	166	102	144	193	138	151	149	75	5	6	-43	-1	-1	-80	-8	-9	0	4	10	32
141.189	0	148	183	136	177	167	102	143	194	138	151	149	75	5	6	-43	-1	-1	-81	-8	-10	-1	4	10	33
141.312	0	147	184	135	176	167	102	143	193	137	151	149	74	6	6	-44	0	-2	-82	-8	-9	-1	4	12	34
141.435	0	147	184	136	177	167	102	143	194	139	151	149	75	4	6	-44	-1	-1	-81	-8	-9	0	4	11	34
141.558	0	147	183	136	177	168	103	143	195	140	151	150	75	5	5	-45	0	-1	-83	-8	-9	0	5	11	35
141.681	0	147	184	137	177	168	102	144	195	139	152	151	75	5	6	-44	-1	-2	-83	-8	-8	0	4	10	35
141.804	0	147	184	137	178	169	102	143	195	141	152	151	75	5	5	-44	0	-2	-84	-10	-9	0	4	11	36
141.926	0	147	185	139	178	170	104	144	196	142	152	152	75	5	5	-45	0	-2	-84	-9	-9	-1	4	10	37
142.049	0	147	185	139	178	168	103	143	195	141	152	152	76	5	6	-44	0	-2	-84	-8	-9	-1	5	12	34
142.172	0	146	182	136	178	168	104	143	192	137	152	152	75	5	5	-45	-1	-1	-81	-8	-9	0	4	12	31
142.295	0	147	183	135	177	168	103	143	193	136	151	151	75	6	6	-44	0	-1	-81	-8	-9	0	4	12	30
142.418	0	146	182	134	177	168	103	143	192	136	151	151	76	5	5	-45	0	-1	-82	-8	-9	0	3	12	31
142.541	0	146	182	134	177	168	103	142	191	136	152	150	76	5	5	-44	0	-2	-81	-8	-9	0	4	11	32
142.664	0	146	182	134	178	168	103	143	192	137	151	152	76	6	5	-44	0	-1	-81	-8	-9	0	4	11	33
142.787	0	145	181	135	178	169	103	142	192	137	152	151	75	5	6	-45	0	-1	-82	-8	-9	0	4	10	33
142.909	0	146	180	133	176	168	102	142	191	134	151	151	75	5	5	-43	0	-2	-81	-8	-8	0	4	11	30
143.032	0	147	182	134	177	167	102	143	192	134	151	151	75	6	5	-43	0	-1	-80	-8	-8	0	4	11	30
143.155	0	147	182	133	178	167	102	143	191	134	150	150	76	5	6	-43	0	-1	-80	-8	-9	0	4	11	31
143.278	0	148	180	132	176	167	102	143	192	134	151	151	76	5	5	-44	0	-2	-80	-8	-8	0	4	11	33
143.401	0	147	181	133	178	168	103	142	191	135	151	151	75	5	5	-44	0	-2	-80	-8	-9	-1	4	11	33
143.524	0	147	181	133	177	167	103	142	191	135	151	151	76	6	6	-44	0	-1	-81	-8	-9	0	4	10	33
143.647	0	146	181	133	177	165	102	142	190	133	152	150	75	5	6	-43	-1	-1	-80	-7	-9	0	4	12	30
143.77	0	147	179	132	176	166	102	142	189	132	150	149	75	5	5	-44	-1	-2	-80	-7	-9	0	4	11	30
143.892	0	146	179	132	176	166	102	143	189	132	150	149	76	5	6	-43	0	-2	-78	-7	-9	0	4	11	30
144.015	0	147	180	132	176	166	102	142	190	132	151	149	75	5	5	-44	0	-1	-79	-9	-9	0	4	11	31
144.138	0	146	181	131	176	166	102	142	189	133	150	149	75	5	6	-43	-1	-1	-79	-8	-8	0	3	11	33
144.261	0	147	179	132	175	165	102	142	190	132	150	148	75	5	5	-43	0	-2	-80	-8	-8	0	4	11	31
144.384	0	147	178	131	175	164	102	142	188	130	150	148	73	6	5	-43	0	-1	-78	-8	-8	0	4	11	29
144.507	0	146	178	129	175	163	102	142	187	129	149	147	75	5	6	-43	0	-2	-77	-8	-9	0	4	11	29
144.63	0	146	178	130	174	164	101	142	186	130	149	147	74	6	5	-43	-1	-1	-77	-8	-8	-1	4	10	30
144.753	0	145	177	129	175	164	101	141	186	128	149	148	74	5	6	-43	-1	-1	-77	-8	-9	-1	4	11	31
144.876	0	146	177	131	174	164	100	141	186	130	149	147	74	5	6	-42	-1	-1	-77	-9	-8	0	4	11	31
144.998	0	145	176	128	175	163	101	141	184	127	149	147	74	6	6	-41	-1	-1	-77	-8	-8	0	4	11	27
145.121	0	144	174	127	175	161	100	140	183	126	149	145	72	6	5	-41	-1	-1	-76	-8	-9	0	3	11	28
145.244	0	144	173	127	173	161	100	140	182	125	148	146	73	5	6	-41	-1	-2	-75	-8	-8	0	4	11	29
145.367	0	144	174	127	174	161	99	140	182	126	148	143	73	5	4	-42	-1	-2	-75	-8	-8	0	4	11	29
145.49	0	143	174	128	174	161	100	140	182	126	148	145	73	5	5	-41	0	-1	-75	-8	-8	0	4	11	31
145.613	0	143	174	128	174	160	100	139	183	127	148	143	73	6	5	-41	0	-1	-76	-7	-8	0	4	11	30
145.736	0	143	173	126	173	159	99	138	181	125	147	143	72	5	5	-41	0	-2	-75	-8	-8	0	4	11	28
145.859	0	144	172	126	173	159	99	139	180	123	146	143	73	5	5	-40	0	-1	-73	-8	-8	0	4	11	29
145.981	0	144	171	126	173	159	99	139	179	123	147	142	71	4	6	-40	0	-1	-73	-8	-7	0	4	11	29
146.104	0	143	171	125	172	158	99	138	179	123	147	143	71	6	6	-40	0	-1	-74	-8	-8	0	4	11	29
146.227	0	143	172	125	173	158	99	139	180	124	146	141	72	5	5	-40	0	-1	-73	-8	-8	0	5	11	30
146.35	0	143	172	126	173	159	98	138	181	125	148	142	72	6	5	-40	0	-1	-74	-8	-7	0	3	11	31
146.473	1	143	172	125	173	157	98	138	180	124	147	141	71	6	4	-41	0	-2	-73	-8	-8	0	4	10	28
146.596	0	143	172	124	174	157	97	138	179	122	147	141	71	5	5	-39	0	-1	-73	-8	-7	0	4	11	28
146.719	0	143	171	124	173	157	97	139	179	122	147	141	71	5	5	-40	0	-1	-72	-8	-8	0	4	11	28
146.842	0	143	171	124	172	157	98	140	179	122	146	140	71	5	5	-40	-1	-1	-72	-7	-9	0	5	11	29
146.964	0	143	171	123	173	158	98	139	180	123	146	141	71	4	6	-40	0	-2	-73	-7	-8	0	4	11	29
147.087	0	143	172	124	172	159	98	139	181	123	147	141	71	5	5	-40	0	-2	-74	-8	-8	0	5	10	31
147.21	0	143	172	125	172	158	97	139	181	124	147	141	71	6	6	-41	0	-2	-74	-8	-8	0	3	11	30
147.333	0	144	171	125	172	157	97	139	180	122	146	140	71	5	5	-39	0	-2	-73	-9	-8	0	5	10	29
147.456	0	145	173	124	173	157	96	140	181	122	148	140	71	6	6	-40	0	-2	-73	-8	-8	0	4	11	29
147.579	0	144	172	124	173	156	97	140	181	122	146	140	71	5	6	-40	0	-1	-73	-8	-8	0	4	11	29
147.702	0	144	173	125	172	156	97	138	181	123	147	140	70	5	5	-40	-1	-1	-73	-8	-8	0	4	11	30
147.825	0	143	173	124	173	156	97	139	180	125	146	140	71	5	6	-41	-1	-2	-73	-8	-8	-1	4	10	32
147.948	0	144	173	126	172	157	98	139	181	125	147	140	72	5	5	-41	-1	-2	-74	-8	-8	0	4	10	32
148.07	0	144	172	125	172	157	98	139	180	123	147	141	70	5	5	-41	0	-1	-74	-7	-8	0	4	11	28
148.193	0	144	172	124	173	158	97	139	179	122	147	141	69	5	5	-40	0	-1	-72	-8	-9	0	4	11	28
148.316	0	143	171	124	174	158	97	139	179	122	148	140	70	6	6	-39	-1	-2	-72	-8	-8	0	4	11	29
148.439	0	144	171	124	173	158	97	138	179	121	147	141	70	6	5	-39	0	-1	-72	-7	-8	0	4	11	30
148.562	0	143	172	123	173	158	96	140	180	123	148	141	70	4	5	-40	0	-1	-73	-7	-8	0	3	11	30
148.685	0	144	173	125	173	158	98	139	180	124	147	141	71	5	5	-40	-1	-2	-73	-8	-9	0	4	10	31
148.808	0	143	172	126	173	157	97	138	181	124	147	140	71	6	6	-40	-1	-1	-74	-8	-8	-1	5	10	30
148.931	0	144	171	124	173	157	97	139	180	122	147	140	71	5	5	-39	0	-1	-73	-9	-8	0	4	10	29
149.053	0	144	171	124	172	157	96	139	180	121	147	140	71	5	6	-40	0	-1	-72	-8	-8	0	4	11	28
149.176	0	144	171	124	173	157	97	138	179	121	147	140	70	5	6	-40	0	-1	-73	-8	-8	0	4	10	29
149.299	0	144	172	123	172	157	97	139	181	123	146	140	71	5	5	-40	0	-2	-73	-7	-7	0	3	12	30
149.422	0	144	173	125	173	157	98	140	182	124	147	141	71	5	6	-40	0	-2	-74	-9	-7	0	4	11	31
149.545	0	145	174	125	173	159	98	140	182	125	147	141	71	5	6	-40	0	-2	-74	-8	-8	0	4	11	32
149.668	0	145	174	127	172	158	98	140	182	125	147	142	71	5	5	-40	0	-1	-75	-8	-8	0	4	11	30
149.791	0	145	172	125	173	157	98	140	181	123	147	141	72	5	5	-41	-1	-2	-73	-8	-8	0	4	11	29
149.914	0	144	174	125	174	158	98	140	181	124	147	140	71	5	6	-39	-1	-2	-74	-8	-8	0	4	11	29
150.036	0	145	174	125	173	158	98	140	181	123	147	141	72	5	6	-41	0	-2	-73	-8	-8	0	4	10	30
150.159	0	146	173	126	173	159	98	141	182	125	147	141	72	6	5	-41	0	-2	-75	-8	-8	0	4	11	31
150.282	0	145	174	127	173	159	99	140	183	126	147	142	72	5	6	-40	0	-1	-75	-8	-8	0	5	10	33
150.405	0	145	175	127	173	159	98	140	183	127	148	142	73	6	6	-41	0	-1	-75	-8	-8	0	4	10	32
150.528	0	145	174	126	173	159	99	140	182	125	147	142	72	5	5	-41	0	-1	-76	-9	-8	0	4	11	28
150.651	0	145	173	126	173	160	99	140	182	124	147	141	72	5	6	-42	0	-1	-75	-8	-8	0	4	10	30
150.774	0	145	175	126	173	159	99	140	183	125	148	142	72	5	5	-41	0	-1	-75	-8	-7	-1	4	10	31
150.897	0	146	175	127	173	160	99	141	184	126	148	143	73	5	5	-42	0	-2	-76	-8	-8	0	4	11	32
151.02	0	145	175	127	173	161	99	140	184	127	148	143	72	6	5	-42	0	-1	-76	-7	-8	0	4	10	33
151.142	0	146	177	127	173	162	100	140	185	128	148	144	73	6	5	-42	0	-1	-76	-7	-8	0	3	11	32
151.265	0	145	176	129	173	160	100	141	184	126	148	143	73	5	5	-42	0	-2	-76	-7	-8	0	4	11	30
151.388	0	146	175	127	174	160	99	142	183	125	148	143	72	5	6	-42	-1	-1	-76	-8	-8	-1	5	11	29
151.511	0	145	176	127	174	160	100	140	183	125	148	143	73	6	5	-42	0	-1	-75	-8	-8	0	5	11	30
151.634	0	145	176	127	174	161	100	140	184	126	148	143	72	6	6	-41	0	-1	-76	-8	-8	0	4	11	30
151.757	0	146	176	128	174	160	100	141	183	127	149	145	72	6	5	-41	0	-1	-76	-8	-7	0	5	11	32
151.88	0	145	176	128	175	161	100	142	184	128	149	145	74	5	5	-41	-1	-1	-76	-7	-8	0	4	11	33
152.003	0	145	175	128	174	161	100	141	184	127	148	144	74	4	5	-42	-1	-1	-77	-7	-9	0	5	10	31
152.125	0	145	176	127	175	160	99	141	183	125	149	145	73	5	6	-41	0	-1	-76	-8	-9	-1	4	11	28
152.248	0	146	176	126	174	161	100	141	184	126	148	144	73	5	6	-41	0	-1	-74	-8	-7	0	4	11	29
152.371	0	145	175	128	174	161	99	141	184	126	148	144	73	5	5	-41	0	-1	-76	-8	-8	0	4	11	30
152.494	0	146	175	127	174	162	100	140	184	127	149	144	73	5	5	-42	-1	-1	-76	-8	-7	-1	5	10	32
152.617	0	145	177	128	175	162	100	140	185	128	149	145	72	6	6	-42	-1	-1	-77	-8	-9	0	4	11	32
152.74	0	146	178	128	174	163	100	141	187	130	150	145	73	5	6	-42	0	-1	-78	-8	-8	-1	4	11	33
152.863	0	147	179	129	174	162	100	142	187	128	150	146	73	5	6	-41	0	-1	-77	-8	-8	0	4	11	29
152.986	0	149	180	128	176	164	100	145	189	127	150	147	73	5	5	-41	0	-1	-76	-9	-8	0	3	11	29
153.108	0	149	181	128	176	165	100	144	190	126	150	148	73	5	6	-41	0	-2	-77	-8	-8	-1	4	10	30
153.231	0	149	181	129	175	164	100	144	189	128	150	147	73	5	6	-41	0	-1	-77	-8	-9	-1	4	12	31
153.354	0	149	180	129	176	165	101	145	189	129	150	147	74	6	7	-42	0	-1	-77	-7	-8	0	3	11	32
153.477	0	149	180	129	176	164	100	143	191	130	150	147	73	5	6	-42	0	-1	-78	-9	-8	-1	4	11	33
153.6	0	148	181	131	175	164	101	144	189	130	150	147	74	5	5	-41	0	-2	-78	-8	-9	0	3	11	32
153.723	0	149	180	130	176	164	101	144	189	129	150	147	74	5	6	-42	0	-1	-76	-8	-9	0	3	11	30
153.846	0	148	181	129	176	164	100	144	189	128	150	147	73	7	6	-42	0	-2	-77	-9	-9	0	4	11	31
153.969	0	148	180	129	175	164	100	143	190	129	150	147	74	6	6	-42	0	-2	-78	-8	-8	-1	4	10	32
154.092	0	148	181	129	175	165	101	143	190	131	150	148	74	5	6	-43	-1	-1	-78	-9	-9	0	4	11	33
154.214	0	148	182	130	176	165	102	143	190	132	151	147	74	5	6	-42	0	-1	-79	-9	-9	-1	4	11	34
154.337	0	148	181	131	175	164	100	143	190	132	150	149	74	5	6	-42	-1	-1	-79	-7	-9	0	4	10	33
154.46	0	148	180	130	175	164	101	143	188	129	149	147	74	5	5	-42	-1	-1	-78	-8	-8	0	4	11	30
154.583	0	148	180	131	175	165	101	143	188	130	150	147	74	5	5	-42	-1	-1	-79	-8	-8	0	4	11	31
154.706	0	146	181	130	175	164	101	142	188	130	150	148	75	5	6	-42	0	0	-79	-8	-8	0	4	11	32
154.829	0	147	180	131	175	165	101	142	189	131	150	148	75	5	6	-42	0	-1	-79	-9	-8	-1	4	11	33
154.952	0	147	181	131	175	164	101	143	189	133	150	148	74	6	5	-43	-1	-1	-80	-8	-8	0	3	10	34
155.075	0	148	181	132	175	164	102	143	190	132	149	148	75	6	6	-43	0	-1	-79	-8	-9	-1	4	11	32
155.197	0	148	180	130	176	164	102	143	189	130	149	148	76	5	6	-43	-1	-2	-79	-7	-8	0	4	11	30
155.32	0	148	180	131	175	163	101	142	188	130	150	147	75	6	5	-42	0	-2	-78	-8	-9	0	3	11	30
155.443	0	147	180	130	175	163	102	142	188	130	149	147	75	5	6	-42	-1	-1	-79	-8	-9	0	4	11	31
155.566	0	147	180	131	175	164	102	142	187	131	148	148	75	5	6	-43	0	-1	-79	-8	-8	0	4	11	32
155.689	0	146	179	131	175	164	101	142	188	132	151	148	74	5	6	-42	0	-1	-80	-9	-8	0	4	11	33
155.812	0	147	179	133	175	163	102	141	188	130	150	147	75	5	5	-43	0	-1	-79	-8	-8	0	4	11	29
155.935	0	145	178	130	176	163	101	141	186	129	150	147	74	6	5	-41	0	-1	-78	-8	-8	0	4	11	30
156.058	0	146	178	129	175	163	100	142	186	128	149	146	74	5	6	-42	0	-1	-78	-8	-9	0	4	11	29
156.18	0	147	179	129	175	162	101	143	187	128	149	147	74	5	5	-42	-1	-1	-77	-9	-8	-1	3	11	30
156.303	0	148	179	130	175	163	101	143	188	128	149	147	74	5	6	-41	-1	-1	-78	-9	-8	0	4	11	31
156.426	0	147	180	131	177	166	100	143	188	130	150	148	74	5	5	-42	-1	-1	-78	-8	-9	0	4	11	32
156.549	0	148	179	131	176	163	100	142	186	127	150	148	73	6	6	-42	0	-1	-78	-8	-9	0	5	11	29
156.672	0	147	177	129	175	162	100	141	185	127	149	147	73	5	6	-42	0	-1	-76	-7	-9	0	4	11	28
156.795	0	147	177	129	175	163	100	142	184	126	149	146	73	5	6	-41	-1	-1	-76	-8	-9	0	4	10	29
156.918	0	146	178	127	175	163	100	142	184	127	150	146	73	5	5	-42	-1	-1	-76	-8	-8	0	4	11	30
157.041	0	147	178	129	175	162	100	141	185	128	149	145	73	5	5	-40	-1	-1	-77	-7	-8	0	4	11	31
157.164	0	148	178	129	175	163	100	141	185	128	149	146	74	5	5	-42	0	-1	-77	-8	-8	0	4	11	33
157.286	0	148	178	129	175	161	99	142	186	126	148	145	73	5	6	-41	0	-2	-76	-8	-9	0	4	10	29
157.409	0	148	178	128	174	162	100	142	185	125	149	146	73	5	6	-41	-1	0	-76	-8	-8	0	4	10	29
157.532	0	148	179	128	174	161	99	142	186	125	148	145	73	5	6	-41	0	-1	-76	-8	-8	0	5	11	30
157.655	0	147	178	129	174	161	99	142	186	126	148	145	73	6	6	-41	-1	-1	-75	-9	-8	-1	4	11	31
157.778	0	148	179	128	174	161	100	142	187	127	149	145	72	5	5	-41	0	-1	-76	-9	-8	-1	4	10	32
157.901	0	148	180	129	174	162	100	143	187	128	149	146	73	5	6	-42	-1	-2	-77	-7	-8	0	3	11	32
158.024	0	147	180	130	173	161	100	143	187	128	149	145	74	5	5	-42	0	-2	-76	-8	-8	-1	4	11	31
158.147	0	148	179	129	174	161	100	142	186	126	148	145	73	5	6	-41	-1	-2	-75	-8	-9	0	4	11	29
158.269	0	147	178	129	173	162	99	143	185	126	149	145	73	5	6	-41	0	-2	-76	-8	-8	0	4	11	30
[truncated: 1,426 more rows]

## Sheet: Add_info
Time	Marker	Accel_x	Accel_y	Accel_z	Gyro_x	Gyro_y	Gyro_z	Magnet_x	Magnet_y	Magnet_z	battery		ld_gain	pd_gain
[truncated: 2,713 more rows]
