# Supplementary material for: Charitable crowdfunding donation-intention estimation depending on emotional project images using fNIRS-based functional connectivity
Source: PLoS One. 2024 May 8;19(5):e0303144. doi: 10.1371/journal.pone.0303144 (PMC11078340; doi:10.1371/journal.pone.0303144)
Supplement: S1 File — (ZIP) [file pone.0303144.s001.zip › Some donation dataset/negative/subject21.xlsx]

## Sheet: D780
	SNR :	40	42	46	42	45	41	44	42	51	40	37	34	47	35	48
Time	Marker	ch1	ch2	ch3	ch4	ch5	ch6	ch7	ch8	ch9	ch10	ch11	ch12	ch13	ch14	ch15
0.24576	0	453	243	207	382	233	340	281	121	167	390	102	120	248	186	518
0.36864	0	453	243	207	382	233	340	281	121	167	390	102	120	248	186	518
0.49152	0	454	242	211	388	242	343	287	121	169	404	112	123	253	185	521
0.6144	0	455	242	214	395	244	346	295	121	167	412	118	124	251	185	523
0.73728	0	452	233	205	391	237	340	291	120	161	395	115	118	247	180	518
0.86016	0	450	233	204	391	234	340	290	120	161	394	116	117	247	179	517
0.98304	0	453	234	204	391	233	340	292	120	160	395	116	117	250	179	517
1.10592	0	452	237	206	391	236	341	294	121	162	400	117	119	252	181	519
1.2288	0	452	239	207	392	236	342	296	121	163	406	119	121	255	183	521
1.35168	0	452	237	210	391	236	341	295	120	164	402	118	119	253	181	520
1.47456	0	449	229	206	387	231	333	291	116	163	390	113	115	247	177	515
1.59744	0	447	231	205	385	229	333	290	116	163	391	115	116	246	179	515
1.72032	0	446	232	206	386	231	333	289	117	164	391	116	118	247	180	516
1.8432	0	448	233	208	387	232	337	290	119	164	396	120	121	251	183	518
1.96608	0	447	236	209	389	234	339	293	120	165	401	120	123	255	185	520
2.08896	0	447	236	212	390	236	339	295	119	168	399	121	122	253	184	521
2.21184	0	442	228	206	380	232	332	284	116	166	385	116	118	247	179	514
2.33472	0	443	227	207	382	228	332	288	115	165	386	115	119	245	179	511
2.4576	0	443	229	205	383	228	332	287	116	165	389	117	119	247	180	516
2.58048	0	442	231	207	384	231	335	290	117	166	396	117	122	251	182	517
2.70336	0	443	234	210	387	233	336	294	118	168	405	120	124	255	185	519
2.82624	0	447	236	211	388	236	338	297	118	169	411	123	125	257	186	522
2.94912	0	443	229	210	386	231	334	292	116	167	395	118	120	251	181	513
3.072	0	440	226	208	381	228	331	290	115	166	393	115	119	248	180	512
3.19488	0	438	228	208	380	228	330	290	115	166	395	117	119	249	180	515
3.31776	0	440	231	209	382	230	332	292	116	166	401	117	121	252	182	513
3.44064	0	442	233	210	383	232	334	295	116	167	408	120	124	256	185	519
3.56352	0	442	236	212	385	235	335	299	117	169	416	123	126	261	186	522
3.6864	0	442	236	214	387	237	337	300	117	168	413	122	124	257	185	521
3.80928	0	439	227	209	378	232	329	291	116	166	403	114	120	250	180	513
3.93216	0	440	228	210	382	229	330	294	115	166	403	117	120	252	181	513
4.05504	0	439	231	210	383	228	330	297	114	166	411	118	122	254	181	515
4.17792	0	440	234	212	384	230	331	300	114	168	418	120	125	259	184	518
4.3008	0	443	236	213	386	234	331	304	114	169	426	123	126	262	186	522
4.42368	0	444	239	215	389	238	334	307	116	171	433	125	128	265	187	525
4.54656	0	438	231	212	383	232	330	301	115	167	420	114	122	252	181	513
4.66944	0	438	229	210	381	229	328	299	115	166	414	114	120	253	179	514
4.79232	0	438	230	210	382	228	328	298	114	167	414	118	121	257	180	511
4.9152	0	440	234	212	383	229	329	302	115	168	422	120	123	260	181	517
5.03808	0	441	236	213	387	232	333	305	116	169	430	122	125	265	184	519
5.16096	0	443	241	214	388	237	335	308	119	172	437	126	127	268	187	523
5.28384	0	443	238	216	389	238	338	306	119	171	429	122	124	263	185	523
5.40672	0	439	230	211	382	231	333	298	119	168	413	117	121	255	181	514
5.5296	0	439	231	213	382	232	342	293	125	166	403	122	122	256	182	518
5.65248	0	438	233	212	386	233	347	290	125	167	398	123	124	258	184	518
5.77536	0	440	237	214	388	235	345	293	123	171	406	125	126	262	187	519
5.89824	0	442	240	216	391	239	347	297	123	173	417	127	130	266	190	527
6.02112	0	444	243	218	394	241	348	301	124	174	422	129	130	268	191	530
6.144	0	439	232	214	389	235	343	296	121	171	405	121	124	262	185	523
6.26688	0	440	233	214	388	234	341	296	120	172	408	123	124	261	185	519
6.38976	0	439	236	213	388	235	343	295	121	172	411	123	125	263	186	519
6.51264	0	441	238	215	392	237	343	300	121	173	421	126	128	268	188	526
6.63552	0	442	241	216	394	239	345	305	122	174	431	129	131	271	191	528
6.7584	0	444	240	219	394	241	346	305	122	174	427	127	129	269	190	528
6.88128	0	438	233	213	389	234	341	300	120	173	414	122	124	264	185	520
7.00416	0	439	234	215	391	234	341	302	120	172	418	123	125	264	185	524
7.12704	0	440	238	215	391	236	341	303	120	173	423	123	126	267	187	525
7.24992	0	444	240	217	394	240	344	307	121	174	432	126	129	271	188	528
7.3728	0	446	244	218	396	241	345	310	122	176	442	130	132	276	191	533
7.49568	0	442	239	218	396	240	345	308	122	175	432	122	127	268	187	527
7.61856	0	440	234	214	391	234	340	303	121	172	424	118	124	263	182	518
7.74144	0	439	236	215	390	235	341	303	120	172	422	123	124	266	183	519
7.86432	0	441	238	215	392	234	343	305	122	173	429	123	126	269	183	520
7.9872	0	444	240	217	396	239	345	309	122	175	439	127	128	274	186	527
8.11008	0	448	245	218	396	242	347	313	123	176	445	129	130	276	189	530
8.23296	0	442	237	218	395	238	345	307	122	174	431	122	126	267	182	521
8.35584	0	441	235	215	392	237	343	305	121	173	427	118	123	264	181	518
8.47872	0	443	236	215	393	237	344	307	121	173	427	123	124	268	180	522
8.6016	0	443	239	216	395	237	345	308	122	175	433	124	126	272	183	519
8.72448	0	446	242	218	396	240	346	312	123	175	441	127	129	276	187	527
8.84736	0	448	245	220	399	243	349	314	124	176	445	129	129	277	188	530
8.97024	0	441	235	216	394	238	345	308	122	173	433	117	124	265	181	523
9.09312	0	444	237	217	394	238	344	307	122	174	429	123	125	270	181	519
9.216	0	444	238	216	396	238	345	309	122	174	431	124	125	271	182	520
9.33888	0	445	241	218	396	241	347	311	122	175	440	126	128	275	184	521
9.46176	0	447	244	219	399	242	348	316	123	176	448	128	129	277	186	529
9.58464	0	445	239	218	397	240	347	312	121	175	436	123	125	270	181	523
9.70752	0	443	236	216	395	237	344	309	121	173	432	119	124	267	180	518
9.8304	0	443	237	216	395	237	344	311	122	175	431	123	125	270	180	518
9.95328	0	446	241	217	397	239	346	312	122	174	440	124	127	275	182	522
10.0762	0	447	243	218	399	243	347	317	122	177	448	127	129	278	185	525
10.199	0	448	241	219	399	243	348	315	123	176	443	123	126	271	183	524
10.3219	0	443	236	215	393	235	342	310	121	173	433	115	123	263	178	515
10.4448	0	443	235	215	393	237	344	310	122	173	429	121	123	269	178	519
10.5677	0	445	237	215	396	238	344	310	122	174	434	122	125	271	180	516
10.6906	0	447	241	218	398	241	346	313	122	175	442	125	127	275	181	522
10.8134	0	447	243	219	399	243	348	316	123	175	446	127	127	276	183	524
10.9363	0	443	235	215	394	238	343	309	121	172	433	116	122	263	176	517
11.0592	0	445	235	215	393	236	343	309	121	173	428	120	122	268	176	513
11.1821	0	446	237	215	395	237	342	309	122	173	430	121	123	269	177	518
11.305	0	447	239	215	396	240	344	311	122	175	438	123	125	273	179	520
11.4278	0	448	242	217	399	241	346	314	122	176	446	126	127	276	182	523
11.5507	0	446	238	218	396	240	345	311	122	173	439	117	123	265	178	519
11.6736	0	446	234	214	393	237	342	308	121	173	429	117	122	266	175	514
11.7965	0	445	236	214	394	236	342	308	121	173	429	121	122	268	176	514
11.9194	0	446	238	215	395	239	343	312	121	174	435	122	125	271	177	518
12.0422	0	450	242	217	397	240	344	314	122	175	442	124	125	276	180	521
12.1651	0	450	239	219	397	243	345	314	123	175	439	121	124	271	179	522
12.288	0	445	235	213	391	234	339	309	121	173	434	114	121	261	175	512
12.4109	0	445	236	214	392	236	338	314	119	173	434	121	121	267	176	517
12.5338	0	448	237	213	392	237	334	315	119	173	440	121	124	270	177	514
12.6566	0	449	240	216	393	241	333	320	119	173	451	123	125	274	180	521
12.7795	0	449	242	218	395	243	332	323	120	173	457	122	126	272	181	522
12.9024	0	445	233	212	388	236	327	317	115	169	445	113	121	261	175	515
13.0253	0	446	233	213	386	236	325	318	116	170	446	113	121	262	175	511
13.1482	0	448	234	213	388	237	325	320	116	170	448	116	122	266	175	515
13.271	0	449	237	214	389	239	324	323	116	171	454	121	124	273	178	514
13.3939	0	450	241	216	390	243	324	326	117	173	466	119	125	272	180	520
13.5168	0	447	233	214	384	240	320	324	115	168	451	113	121	262	175	510
13.6397	0	447	231	211	379	240	317	319	113	167	449	111	120	261	174	514
13.7626	0	446	231	211	381	238	316	322	112	168	453	110	121	260	174	511
13.8854	0	448	236	212	383	241	316	326	113	169	463	112	122	263	177	515
14.0083	0	451	238	213	382	241	316	331	112	170	467	121	125	274	179	518
14.1312	0	453	235	216	382	246	316	333	112	170	468	114	123	265	178	518
14.2541	0	450	229	209	379	238	311	329	110	167	456	111	120	258	174	509
14.377	0	453	231	210	379	239	310	331	111	167	458	111	120	259	175	512
14.4998	0	454	233	210	379	240	311	331	111	167	460	112	121	259	176	508
14.6227	0	456	236	211	381	243	311	332	111	169	467	114	124	264	180	516
14.7456	0	457	240	213	380	243	310	337	111	171	470	119	127	269	185	526
14.8685	0	453	232	213	375	242	309	336	110	169	459	114	123	259	182	522
14.9914	0	452	229	210	375	239	305	334	108	167	458	111	122	257	180	515
15.1142	0	451	232	210	374	240	305	335	108	168	462	112	123	257	180	517
15.2371	0	450	235	210	377	242	308	335	109	169	470	114	123	259	183	513
15.36	0	451	237	211	377	246	309	338	109	169	480	116	126	262	185	517
15.4829	0	451	236	213	377	248	309	339	108	169	474	115	123	260	185	515
15.6058	0	445	231	208	375	240	302	341	105	167	466	111	120	255	183	503
15.7286	0	447	236	209	381	247	300	348	105	168	470	112	120	256	183	506
15.8515	0	449	240	209	379	249	300	354	105	167	478	113	123	257	187	512
15.9744	0	449	243	210	378	251	299	358	106	170	484	114	126	259	192	517
16.0973	0	450	246	214	373	251	315	333	117	171	459	122	130	257	195	524
16.2202	0	434	235	210	361	239	331	289	119	166	398	113	125	248	192	512
16.343	0	434	234	208	358	234	329	284	115	171	396	119	128	249	195	518
16.4659	0	435	233	211	357	231	330	280	114	174	386	127	134	252	203	524
16.5888	0	433	237	212	353	233	333	277	115	177	384	131	142	256	215	533
16.7117	0	441	240	212	353	223	341	273	114	180	378	134	150	259	229	546
16.8346	0	435	233	213	351	225	343	264	113	179	364	134	148	260	229	544
16.9574	0	426	228	209	351	221	340	264	112	180	357	132	147	257	228	539
17.0803	0	424	230	210	356	220	339	266	114	181	361	132	152	255	231	545
17.2032	0	425	233	211	355	220	341	265	114	183	362	135	159	257	241	553
17.3261	0	425	237	213	357	222	346	267	115	186	367	138	164	262	248	559
17.449	0	426	237	216	358	224	351	267	117	188	362	141	165	265	252	565
17.5718	0	422	229	210	354	218	346	261	114	185	350	135	157	261	244	560
17.6947	0	422	230	212	356	220	345	264	116	186	357	136	160	259	245	562
17.8176	0	435	234	211	358	225	342	268	116	186	364	136	164	258	248	564
17.9405	0	442	237	214	359	224	348	262	115	187	353	140	171	264	260	583
18.0634	0	437	239	216	361	227	360	255	117	186	342	143	175	265	270	593
18.1862	0	429	229	211	360	225	366	239	118	177	316	133	166	259	268	588
18.3091	0	428	231	210	360	230	363	244	118	176	320	132	168	258	266	591
18.432	0	429	233	211	360	228	362	245	118	176	324	133	170	259	267	585
18.5549	0	430	236	213	362	233	363	248	118	177	330	133	174	262	267	582
18.6778	0	430	239	215	366	236	365	252	119	177	338	135	178	265	269	587
18.8006	0	425	228	212	362	230	360	248	117	173	326	129	170	259	257	573
18.9235	0	422	228	210	362	228	356	250	116	173	327	128	168	255	255	568
19.0464	0	424	231	210	361	231	355	251	116	173	332	129	169	257	256	568
19.1693	0	424	235	211	363	234	354	256	117	175	346	129	170	259	258	572
19.2922	0	426	239	214	367	235	356	262	117	177	359	132	174	263	259	579
19.415	0	423	232	214	364	232	355	262	117	174	350	130	168	259	250	569
19.5379	0	422	230	211	362	228	349	262	116	172	348	127	164	254	244	561
19.6608	0	424	232	211	362	226	347	265	114	174	357	126	163	255	243	564
19.7837	0	428	236	212	364	228	345	273	115	175	370	129	164	259	245	570
19.9066	0	434	242	213	369	234	345	279	114	179	384	132	165	264	245	570
20.0294	0	438	241	216	370	235	345	281	115	179	386	132	163	263	242	568
20.1523	0	433	233	210	364	229	340	276	114	174	373	127	157	255	232	558
20.2752	0	434	235	211	365	229	339	277	115	175	378	126	155	255	232	555
20.3981	0	435	237	211	365	229	337	280	114	175	383	127	154	257	232	554
20.521	0	438	241	213	367	229	338	282	114	177	388	131	156	260	235	560
20.6438	0	438	245	214	369	232	340	286	114	179	397	135	160	264	238	564
20.7667	0	434	240	215	366	232	341	283	115	178	387	132	157	260	234	559
20.8896	0	450	234	209	353	223	335	276	113	175	376	126	152	254	227	548
21.0125	0	476	237	210	355	219	335	278	113	177	378	128	153	254	227	545
21.1354	0	470	238	212	359	223	337	280	112	177	385	129	154	257	228	550
21.2582	0	469	240	213	365	226	338	284	115	179	395	132	158	261	231	558
21.3811	0	479	243	214	369	230	340	289	114	181	404	134	162	264	235	564
21.504	0	475	239	214	367	230	340	286	115	177	392	131	156	261	230	560
21.6269	0	457	233	210	364	224	334	282	114	175	385	128	150	256	225	551
21.7498	0	451	236	212	364	224	335	284	114	175	387	128	149	256	226	555
21.8726	0	447	237	212	366	226	335	284	113	176	390	131	154	259	229	553
21.9955	0	447	241	213	367	228	336	286	114	179	396	135	161	264	234	563
22.1184	0	446	244	215	366	223	341	286	114	184	393	140	169	269	249	582
22.2413	0	442	242	218	369	225	342	285	115	186	394	140	166	269	245	579
22.3642	0	438	233	212	365	221	335	282	112	183	386	131	159	264	237	566
22.487	0	440	236	214	365	221	334	287	113	183	394	133	158	264	238	571
22.6099	0	441	239	213	366	225	333	295	112	184	406	135	160	267	238	569
22.7328	0	443	245	214	366	231	331	304	113	187	420	139	164	272	240	576
22.8557	0	447	247	214	370	233	337	307	116	188	427	143	167	276	243	582
22.9786	0	445	246	218	371	235	337	308	116	187	424	139	164	273	240	575
23.1014	0	442	237	213	367	229	330	305	113	183	415	133	157	269	232	568
23.2243	0	440	239	213	368	231	328	310	112	186	423	134	157	270	235	571
23.3472	0	444	241	216	369	234	326	316	112	188	432	136	160	272	237	568
23.4701	0	448	245	214	372	237	327	322	113	190	441	141	164	275	240	578
23.593	0	456	250	217	374	239	335	315	119	191	441	143	167	278	244	581
23.7158	0	455	247	220	373	242	344	299	121	188	414	143	162	276	242	576
23.8387	0	451	240	214	370	234	343	286	120	183	391	137	156	271	234	565
23.9616	0	453	241	214	372	234	344	289	120	184	393	136	155	268	234	565
24.0845	0	454	244	214	375	236	345	291	120	183	401	135	155	268	236	564
24.2074	0	457	247	215	378	238	346	295	121	184	411	138	159	273	238	572
24.3302	0	463	253	218	381	242	347	299	121	186	420	141	163	276	242	572
24.4531	0	461	246	218	380	242	348	296	121	182	409	137	157	273	234	564
24.576	0	458	241	214	377	237	344	296	119	178	404	131	152	267	228	558
24.6989	0	464	242	214	376	241	343	293	119	179	407	133	150	268	229	560
24.8218	0	474	247	214	379	241	342	298	120	179	415	132	150	270	231	562
24.9446	0	475	251	216	382	243	343	305	119	181	429	136	154	276	233	566
25.0675	0	480	256	220	383	247	342	314	121	183	444	139	156	279	236	570
25.1904	0	472	248	218	382	245	339	310	121	181	432	134	150	275	227	562
25.3133	0	471	246	216	379	241	338	308	120	179	428	131	147	273	224	555
25.4362	0	472	248	217	381	240	339	308	121	179	427	132	146	273	225	552
25.559	0	471	251	215	382	242	341	308	122	181	435	135	148	277	228	558
25.6819	0	476	256	217	385	245	343	313	122	183	444	138	152	281	231	566
25.8048	0	479	259	221	388	248	346	316	123	183	449	139	153	282	233	570
25.9277	0	473	249	218	384	242	344	311	121	179	431	133	148	278	226	560
26.0506	0	471	251	217	384	244	343	311	122	179	435	133	146	276	226	561
26.1734	0	472	254	218	386	244	345	312	122	181	439	134	146	278	227	567
26.2963	0	478	258	218	389	246	346	315	122	182	447	137	148	282	230	568
26.4192	0	480	262	220	392	249	347	319	123	183	456	139	151	286	234	578
26.5421	0	477	258	223	391	252	348	319	125	182	451	138	148	284	231	571
26.665	0	473	253	217	388	244	344	316	123	180	442	133	144	280	225	570
26.7878	0	476	255	220	389	247	345	317	124	181	445	134	144	280	226	567
26.9107	0	479	257	219	391	247	346	318	124	182	450	136	145	284	228	570
27.0336	0	482	262	220	395	249	347	322	125	184	459	139	148	287	231	579
27.1565	0	482	265	225	396	252	350	325	126	185	462	140	148	288	232	580
27.2794	0	477	254	219	391	246	347	317	125	181	443	133	143	281	224	569
27.4022	0	477	256	219	393	246	348	318	125	180	445	133	142	281	225	570
27.5251	0	478	258	218	394	247	348	318	125	181	448	134	141	282	225	571
27.648	0	482	262	219	395	248	348	320	126	182	455	137	145	285	229	578
27.7709	0	486	266	221	398	249	351	323	127	184	460	141	148	288	231	578
27.8938	0	480	259	222	396	248	350	319	126	182	447	137	145	285	227	572
28.0166	0	478	255	219	393	245	348	315	125	180	440	132	141	280	223	569
28.1395	0	477	256	219	395	246	349	316	126	180	441	133	141	280	224	573
28.2624	0	480	259	219	396	247	350	317	126	181	444	134	142	282	226	571
28.3853	0	483	265	221	399	250	354	318	128	181	449	138	145	286	228	581
28.5082	0	481	265	224	402	255	356	320	128	183	451	138	146	286	228	578
28.631	0	474	256	218	396	246	352	313	125	180	433	133	140	278	223	574
28.7539	0	477	257	218	397	248	352	314	126	179	434	132	140	278	223	571
28.8768	0	478	258	218	397	248	353	314	125	181	437	134	140	280	223	573
28.9997	0	480	261	220	399	250	353	317	126	181	446	136	143	283	226	577
29.1226	1	482	266	222	403	252	355	322	127	182	453	139	146	285	229	585
29.2454	0	479	256	219	399	250	352	317	126	179	439	134	140	280	221	574
29.3683	0	480	256	218	399	248	350	317	125	179	439	131	138	278	220	573
29.4912	0	481	256	218	399	249	351	318	125	180	443	131	137	278	220	575
29.6141	0	485	260	219	403	252	352	323	126	181	452	132	138	282	221	579
29.737	0	490	264	220	404	254	353	325	127	182	459	135	139	285	223	578
29.8598	0	486	259	221	404	253	355	322	127	182	447	128	136	278	217	573
29.9827	0	483	255	217	401	249	352	318	127	179	444	121	133	271	213	567
30.1056	0	483	258	218	400	248	351	319	126	180	439	127	131	278	213	567
30.2285	0	485	257	217	404	250	351	320	126	180	443	128	132	278	214	567
30.3514	0	487	262	219	406	252	353	324	126	181	450	131	134	283	216	570
30.4742	0	488	262	221	405	255	354	324	127	181	452	129	134	278	216	569
30.5971	0	481	252	215	398	251	349	314	126	178	438	120	129	267	209	559
30.72	0	483	253	216	401	248	348	317	125	177	435	122	128	269	208	558
30.8429	0	485	254	216	398	250	347	314	125	178	434	126	128	272	209	559
30.9658	0	485	256	217	403	250	349	320	124	178	440	128	129	276	211	561
31.0886	0	487	260	217	406	251	351	322	126	178	447	130	132	279	214	567
31.2115	0	487	255	219	401	253	349	316	126	176	438	125	129	271	209	555
31.3344	0	483	251	214	396	248	346	312	124	175	430	120	125	267	206	550
31.4573	0	483	252	215	400	246	345	314	124	175	427	124	126	269	206	554
31.5802	0	483	253	216	400	248	346	317	124	175	432	125	127	271	208	553
31.703	0	486	257	217	402	248	348	317	124	176	438	128	130	275	211	555
31.8259	0	489	261	219	406	253	349	319	125	177	442	131	131	276	213	559
31.9488	0	484	251	216	398	249	347	313	124	174	431	120	125	265	207	551
32.0717	0	480	251	215	400	244	345	314	123	174	424	124	126	268	206	550
32.1946	0	482	251	215	399	246	346	315	122	173	425	125	125	267	206	550
32.3174	0	484	254	215	401	247	346	315	123	174	431	127	128	271	210	551
32.4403	0	486	258	216	402	248	348	318	123	176	438	131	131	274	212	554
32.5632	0	485	258	219	402	251	348	317	123	176	437	127	130	269	211	556
32.6861	0	481	249	213	396	246	344	308	122	172	422	123	126	264	206	546
32.809	0	481	251	216	398	242	343	312	122	173	421	125	127	266	207	546
32.9318	0	482	251	215	396	247	343	311	121	173	424	125	127	267	208	547
33.0547	0	482	254	216	400	245	345	315	122	175	432	130	131	271	210	553
33.1776	0	485	257	218	403	247	346	317	122	177	437	132	134	273	213	553
33.3005	0	482	251	218	398	249	346	311	122	174	427	125	130	265	209	547
33.4234	0	479	246	213	394	245	342	307	120	172	420	122	126	261	206	543
33.5462	0	478	247	213	396	241	340	310	120	172	419	125	127	264	206	543
33.6691	0	482	249	214	398	241	342	312	120	173	427	127	128	265	207	545
33.792	0	484	253	215	399	244	342	316	120	174	435	129	130	270	209	548
33.9149	0	488	257	217	401	248	344	320	122	176	445	130	132	273	211	555
34.0378	0	482	248	217	395	248	341	312	121	173	434	121	127	260	205	542
34.1606	0	480	246	213	392	244	337	310	118	171	428	117	125	256	202	539
34.2835	0	481	247	213	394	242	337	313	119	172	426	120	125	259	202	534
34.4064	0	483	250	213	395	242	336	313	118	173	430	125	127	265	204	539
34.5293	0	485	253	215	398	243	340	318	120	173	437	130	130	269	207	545
34.6522	0	491	259	217	399	245	341	322	120	176	448	132	133	272	210	546
34.775	0	487	252	218	394	250	340	315	120	174	439	125	128	265	205	541
34.8979	0	483	246	213	390	242	336	312	118	171	432	118	125	257	201	534
35.0208	0	481	247	213	392	242	335	316	118	171	432	121	125	260	202	535
35.1437	0	484	249	214	393	242	335	315	119	172	433	126	127	265	204	536
35.2666	0	488	254	214	397	244	337	319	119	174	441	129	130	269	206	540
35.3894	0	490	257	217	397	246	339	322	119	175	450	131	134	274	210	548
35.5123	0	485	253	217	393	249	338	318	120	173	442	126	130	265	206	542
35.6352	0	481	248	213	390	242	333	312	118	172	430	122	126	262	204	533
35.7581	0	484	249	214	392	241	335	316	118	173	434	123	127	261	203	535
35.881	0	483	251	214	394	243	335	317	118	174	438	127	129	267	204	535
36.0038	0	481	254	215	395	245	338	320	119	175	444	131	132	270	208	541
36.1267	0	488	259	219	397	248	338	321	119	177	449	134	135	272	211	543
36.2496	0	480	248	215	388	248	337	311	118	174	437	123	129	260	205	531
36.3725	0	476	248	214	392	241	334	315	117	173	435	120	128	258	204	530
36.4954	0	476	248	214	393	239	332	317	118	174	433	127	128	265	205	532
36.6182	0	481	251	214	394	242	334	320	117	175	439	130	131	268	208	536
36.7411	0	480	255	215	392	242	334	321	119	177	443	134	137	273	213	549
36.864	0	481	256	218	395	243	335	323	118	179	447	136	138	272	216	551
36.9869	0	473	246	213	384	241	329	307	117	174	431	125	130	259	209	538
37.1098	0	476	246	214	383	241	330	306	117	175	425	125	130	262	209	537
37.2326	0	476	247	213	389	236	329	312	116	176	425	129	131	264	211	539
37.3555	0	477	249	214	390	236	331	315	118	177	434	131	134	269	213	545
37.4784	0	479	254	216	393	241	332	318	118	179	443	135	138	271	215	549
37.6013	0	481	256	218	395	245	335	320	119	179	446	135	138	271	215	551
37.7242	0	474	246	213	385	243	330	309	117	174	432	123	132	257	207	539
37.847	0	475	246	213	390	237	330	313	116	174	433	121	131	256	207	537
37.9699	0	475	247	214	391	238	330	315	116	175	430	128	132	262	206	537
38.0928	0	478	252	214	393	240	330	318	117	177	437	131	134	267	209	540
38.2157	0	481	256	215	393	242	332	320	118	178	444	134	136	269	213	545
38.3386	0	481	258	218	397	245	335	321	119	178	449	135	138	270	214	552
38.4614	0	475	246	213	387	243	332	309	116	176	435	123	131	257	206	538
38.5843	0	476	248	213	391	237	330	316	117	175	435	122	130	257	205	538
38.7072	0	475	249	213	392	238	331	314	117	175	432	128	132	262	206	539
38.8301	0	479	253	214	394	241	332	319	117	176	441	131	134	266	209	545
38.953	0	481	257	216	394	244	333	324	118	178	450	134	138	270	212	549
39.0758	0	480	257	218	397	245	336	324	119	178	451	132	137	265	212	548
39.1987	0	476	249	213	390	242	331	315	117	175	440	123	131	256	205	537
39.3216	0	476	251	215	394	240	331	319	118	174	443	122	132	257	206	538
39.4445	0	478	252	214	396	241	332	320	117	175	441	128	132	265	207	538
39.5674	0	480	256	215	397	244	332	324	117	176	450	133	134	268	210	540
39.6902	0	483	261	218	398	247	334	327	118	177	458	135	137	271	213	544
39.8131	0	477	252	217	394	246	333	319	118	176	448	125	132	260	206	538
39.936	0	477	250	213	392	243	330	318	117	174	443	121	129	258	207	536
40.0589	0	479	251	214	394	239	331	321	117	174	446	122	130	258	207	536
40.1818	0	480	253	214	398	242	331	323	117	174	448	129	131	267	208	538
40.3046	0	482	258	216	399	244	333	327	119	177	455	131	134	269	212	544
40.4275	0	482	259	220	399	246	335	327	120	176	458	130	135	266	211	545
40.5504	0	476	249	212	390	244	330	315	118	172	441	120	129	256	204	531
40.6733	0	477	250	213	389	245	330	315	117	172	442	120	128	256	204	535
40.7962	0	478	251	213	395	239	329	321	118	173	440	123	129	258	206	541
40.919	0	478	255	214	397	241	328	322	119	175	446	130	133	265	210	539
41.0419	0	482	258	216	398	241	330	325	119	177	452	133	136	269	213	544
41.1648	0	477	253	216	394	246	330	321	119	174	449	124	131	259	209	540
41.2877	0	473	248	211	388	242	325	314	118	172	439	120	128	254	205	539
41.4106	0	476	249	212	389	240	325	318	117	172	441	120	128	255	205	534
41.5334	0	477	251	213	395	239	326	321	118	173	444	124	129	260	207	535
41.6563	0	479	256	214	398	242	328	324	119	174	450	130	132	265	210	539
41.7792	0	481	259	216	400	243	332	327	120	175	455	132	134	269	212	546
41.9021	0	478	251	215	391	246	330	315	119	173	441	123	129	257	205	534
42.025	0	476	249	213	393	240	329	317	118	172	438	120	127	255	204	531
42.1478	0	476	251	214	396	238	332	319	119	171	438	120	127	255	204	534
42.2707	0	477	252	214	398	240	334	321	119	173	441	128	130	265	207	540
42.3936	0	480	256	215	400	242	335	323	119	174	447	130	132	267	210	537
42.5165	0	479	255	217	400	246	335	322	120	174	444	127	131	263	206	535
42.6394	0	474	248	212	392	243	331	314	118	171	437	119	126	255	202	532
42.7622	0	476	250	213	394	242	332	317	118	172	439	119	126	254	203	536
42.8851	0	477	251	213	399	241	332	320	119	171	438	127	128	262	204	532
43.008	0	481	256	214	401	242	333	323	120	174	444	130	131	266	207	535
43.1309	0	483	259	217	403	244	336	326	121	175	450	131	132	267	209	538
43.2538	0	476	249	213	393	244	332	314	119	172	436	120	126	255	202	534
43.3766	0	475	249	212	397	239	332	319	118	171	436	119	126	254	201	531
43.4995	0	479	250	213	398	238	331	319	119	171	435	122	126	258	202	528
43.6224	0	479	252	214	400	241	333	322	119	172	440	127	129	263	205	533
43.7453	0	480	257	215	402	243	335	324	120	173	448	130	132	266	207	540
43.8682	0	480	253	215	399	245	335	320	120	173	443	122	129	257	203	532
43.991	0	477	247	211	393	244	331	314	119	170	434	119	126	252	200	526
44.1139	0	477	249	213	399	238	331	319	118	171	436	119	125	254	201	531
44.2368	0	478	250	213	402	239	332	321	119	171	436	125	127	261	203	534
44.3597	0	482	254	214	403	242	335	323	119	172	443	129	129	265	205	534
44.4826	0	483	257	216	404	247	337	326	121	173	451	127	131	265	206	537
44.6054	0	478	248	213	394	245	333	314	119	170	435	119	125	255	200	530
44.7283	0	476	250	212	400	239	331	321	118	169	438	119	126	254	201	530
44.8512	0	479	250	212	403	239	332	321	119	169	437	122	126	260	201	530
44.9741	0	480	253	213	403	242	333	322	119	171	441	127	128	265	203	532
45.097	0	482	257	215	405	243	336	327	120	174	449	131	131	268	206	540
45.2198	0	478	251	215	400	244	334	321	119	171	440	120	126	256	200	534
45.3427	0	479	249	213	399	243	331	319	119	170	438	118	125	254	198	529
45.4656	0	479	249	212	402	239	332	321	119	170	436	121	125	257	199	529
45.5885	0	480	252	214	403	242	333	324	120	171	442	125	127	264	201	530
45.7114	0	482	256	214	406	246	335	328	120	172	451	128	130	269	203	537
45.8342	0	482	255	216	405	246	336	327	120	171	448	124	128	264	200	528
45.9571	0	478	248	211	396	243	332	319	120	170	439	116	123	256	194	526
46.08	0	479	249	213	403	241	332	324	118	169	443	115	123	256	194	526
46.2029	0	480	250	212	404	242	332	324	119	169	445	120	123	261	195	527
46.3258	0	483	254	214	405	245	335	328	120	172	450	125	126	269	196	529
46.4486	0	486	258	215	408	248	338	330	121	172	456	126	127	271	199	531
46.5715	0	481	250	213	399	249	334	320	120	169	443	116	123	258	192	526
46.6944	0	479	248	211	399	245	331	319	119	168	440	114	122	256	191	523
46.8173	0	481	249	211	401	243	332	322	119	168	441	114	122	257	190	523
46.9402	0	482	251	212	407	243	332	326	119	169	447	118	122	263	192	526
47.063	0	484	255	213	408	245	335	329	121	170	452	125	125	270	196	531
47.1859	0	486	259	216	409	249	336	331	121	171	459	123	127	269	197	534
47.3088	0	481	248	212	398	248	332	320	119	167	442	115	121	258	190	521
47.4317	0	480	248	211	398	247	331	319	119	168	442	113	121	257	190	524
47.5546	0	482	250	211	404	241	331	326	119	167	445	114	122	259	190	528
47.6774	0	484	253	213	406	243	334	328	119	169	447	123	124	269	193	526
47.8003	0	486	256	214	407	246	335	330	120	171	454	125	127	272	197	530
47.9232	0	488	257	215	409	248	337	333	120	171	459	122	126	267	196	531
48.0461	0	481	249	211	399	246	331	322	118	167	444	114	122	260	190	525
48.169	0	482	251	211	403	245	332	325	119	167	446	115	122	259	191	524
48.2918	0	483	251	212	404	245	333	326	119	168	446	118	123	264	193	523
48.4147	0	483	253	214	408	246	335	330	119	170	451	124	125	271	193	528
48.5376	0	484	256	215	409	246	337	333	120	171	459	126	128	274	197	534
48.6605	0	481	252	217	407	250	338	328	120	171	456	118	124	264	193	529
48.7834	0	476	246	212	398	245	333	322	118	168	444	114	122	260	190	521
48.9062	0	474	247	212	399	248	334	321	118	168	446	115	122	259	190	524
49.0291	0	474	248	212	407	243	334	328	120	169	449	119	124	266	192	529
49.152	0	478	252	214	406	245	336	330	119	171	453	125	126	272	195	529
49.2749	0	479	256	215	409	246	338	333	120	172	460	127	129	275	198	537
49.3978	0	474	248	214	403	248	335	325	120	170	450	118	125	263	193	527
49.5206	0	471	245	211	397	246	332	320	118	169	444	115	123	259	190	524
49.6435	0	472	245	211	397	245	332	320	119	169	444	116	123	260	191	525
49.7664	0	475	247	212	404	242	333	328	119	170	448	119	125	265	193	527
49.8893	0	474	250	213	404	242	335	330	120	171	453	127	129	272	197	535
50.0122	0	476	254	216	407	245	337	331	121	173	458	125	129	270	199	539
50.135	0	472	243	212	399	247	332	318	119	170	442	118	124	260	193	529
50.2579	0	471	244	212	397	244	332	318	119	171	441	117	124	258	193	529
50.3808	0	470	244	211	400	243	332	321	119	170	444	117	125	259	193	532
50.5037	0	471	247	212	405	241	334	326	119	171	446	126	128	268	195	530
50.6266	0	475	249	214	405	243	335	327	119	174	454	129	131	273	198	534
50.7494	0	474	250	217	405	248	336	325	121	173	453	126	129	268	197	533
50.8723	0	468	242	211	397	244	332	319	118	171	444	118	125	260	193	528
50.9952	0	468	243	212	402	241	333	325	119	171	445	118	126	259	193	529
51.1181	0	470	244	213	405	242	332	325	119	172	446	122	127	264	193	528
51.241	0	473	247	214	406	242	335	328	119	173	451	127	129	270	196	531
51.3638	0	473	250	215	407	245	337	331	120	173	457	129	131	272	198	539
51.4867	0	468	243	213	400	247	333	319	119	171	447	119	127	261	193	528
51.6096	0	469	242	212	400	243	332	321	119	171	444	117	126	260	193	527
51.7325	0	468	243	212	401	244	331	321	118	171	446	117	126	260	192	527
51.8554	0	469	245	212	406	243	333	326	119	172	448	125	129	270	195	532
51.9782	0	472	247	213	407	245	335	328	120	173	455	129	131	273	198	532
52.1011	0	470	245	215	403	247	336	323	119	173	451	120	128	263	194	525
52.224	0	465	240	210	396	244	330	317	119	170	440	117	125	257	190	525
52.3469	0	466	241	212	395	244	331	317	118	171	442	115	125	257	190	528
52.4698	0	467	241	211	403	239	331	325	120	171	445	120	126	263	193	525
52.5926	0	470	245	213	403	242	333	326	120	172	448	125	127	270	195	528
52.7155	0	470	248	215	405	245	335	327	121	172	455	124	129	269	196	530
52.8384	0	464	238	211	396	245	331	316	119	169	439	116	124	257	189	523
52.9613	0	466	237	209	393	243	328	316	118	168	438	115	124	256	189	523
53.0842	0	466	238	210	397	241	329	318	118	170	440	115	124	256	190	520
53.207	0	467	240	211	401	240	331	323	118	170	441	123	126	265	192	525
53.3299	0	470	245	212	402	241	331	326	118	172	450	126	128	270	195	531
53.4528	0	469	244	214	400	246	333	322	120	170	446	122	127	264	193	526
53.5757	0	467	236	208	391	243	328	313	117	168	436	114	123	255	189	518
53.6986	0	466	237	210	391	242	329	315	117	168	438	114	124	256	190	521
53.8214	0	466	239	210	396	238	329	321	117	169	440	118	125	260	191	525
53.9443	0	468	241	210	398	240	331	323	118	169	443	123	127	266	192	523
54.0672	0	470	246	212	401	242	333	325	119	170	449	125	129	269	195	526
54.1901	0	463	238	211	390	244	330	315	117	168	438	115	124	257	189	521
54.313	0	464	236	209	391	240	328	317	117	167	436	113	123	255	188	518
54.4358	0	465	236	209	395	236	328	320	117	168	437	114	124	255	188	519
54.5587	0	467	239	210	394	239	329	321	116	168	438	121	124	264	190	520
54.6816	0	466	242	211	396	239	329	323	116	169	446	124	128	268	193	523
54.8045	0	465	241	214	393	244	330	320	117	169	444	121	125	263	192	526
54.9274	0	462	233	207	386	239	326	311	115	166	433	113	123	253	187	513
55.0502	0	462	234	209	384	239	326	311	115	166	433	113	122	254	187	517
55.1731	11	462	235	210	390	235	326	318	115	166	435	116	123	258	188	517
55.296	0	463	238	210	392	236	327	319	116	168	440	121	126	265	190	519
55.4189	0	467	242	211	393	239	329	322	115	169	445	125	127	267	192	521
55.5418	0	461	234	210	388	240	328	314	116	166	433	115	123	255	186	516
55.6646	0	459	232	208	382	237	323	309	114	165	429	113	122	252	185	513
55.7875	0	460	232	207	381	238	323	308	114	166	430	112	122	252	186	514
55.9104	0	462	233	209	387	232	325	314	115	166	429	121	124	259	188	515
56.0333	0	463	238	209	388	235	326	317	115	167	436	122	127	264	190	517
56.1562	0	464	240	212	391	238	330	319	116	168	443	121	127	262	192	524
56.279	0	459	230	208	380	238	324	307	114	166	427	114	123	252	186	513
56.4019	0	458	232	208	383	235	324	310	114	165	427	112	122	251	185	510
56.5248	0	458	231	208	385	232	324	312	114	166	427	116	123	254	187	513
56.6477	0	460	234	209	388	235	326	315	115	167	433	121	126	262	189	518
56.7706	0	461	238	209	391	236	328	318	115	168	440	124	128	264	191	517
56.8934	0	461	236	211	386	239	329	315	115	167	435	119	125	260	189	515
57.0163	0	456	230	208	381	237	324	308	114	165	428	113	122	252	186	512
57.1392	0	456	231	208	386	232	326	313	114	166	431	113	123	252	187	517
57.2621	0	459	232	208	386	234	326	314	113	166	430	119	124	261	188	513
57.385	0	460	237	209	390	236	328	317	114	168	437	122	126	265	191	516
57.5078	0	461	238	212	391	240	329	320	115	168	443	121	128	262	191	518
57.6307	0	455	229	207	381	238	325	307	114	165	429	113	122	252	184	510
57.7536	0	457	229	208	386	233	325	313	113	164	430	112	122	252	185	511
57.8765	0	458	230	208	383	235	325	310	113	164	429	116	123	255	185	511
57.9994	0	458	234	209	388	235	327	316	114	166	434	119	124	263	187	512
58.1222	0	460	237	211	391	236	329	319	115	167	443	123	127	265	189	519
58.2451	0	458	232	211	386	238	328	312	115	166	435	115	123	255	185	512
58.368	0	457	228	206	379	236	324	306	113	164	426	111	122	250	182	504
58.4909	0	456	228	207	383	232	325	311	114	164	428	110	121	251	182	508
58.6138	0	456	230	207	384	234	324	314	113	165	429	118	122	260	184	509
58.7366	0	460	234	209	385	235	326	316	114	166	436	120	124	264	187	512
58.8595	0	461	237	211	389	239	329	317	115	167	440	119	125	261	187	514
58.9824	0	457	227	207	378	237	325	306	114	164	425	113	121	251	181	508
59.1053	0	456	229	207	384	230	324	311	113	164	425	111	121	250	182	508
59.2282	0	456	228	207	383	233	323	311	114	164	425	115	122	254	183	508
59.351	0	459	231	208	386	234	326	313	114	165	432	119	124	261	184	511
59.4739	0	460	236	208	387	235	329	317	114	166	439	123	125	265	187	517
59.5968	0	458	233	211	388	238	328	317	115	165	435	117	123	259	185	515
59.7197	0	456	227	207	382	234	324	310	113	165	427	111	121	252	182	508
59.8426	0	457	228	208	384	231	324	312	113	165	429	112	121	252	183	510
59.9654	0	456	231	208	386	233	326	314	113	166	429	118	123	260	184	512
60.0883	0	458	234	209	387	234	327	316	114	167	436	121	125	263	187	512
60.2112	0	460	236	211	389	238	330	318	116	168	442	120	126	261	188	514
60.3341	0	455	227	207	379	236	324	305	114	165	427	113	121	253	182	508
60.457	0	454	228	208	383	233	324	311	113	165	428	112	122	251	182	511
60.5798	0	456	228	209	384	230	324	311	113	165	428	115	123	256	183	509
60.7027	0	458	232	208	387	233	327	314	115	166	432	121	125	262	186	510
60.8256	0	460	236	210	387	236	329	317	116	168	439	122	126	264	188	513
60.9485	0	456	230	210	383	238	328	310	115	167	434	114	122	255	185	511
61.0714	0	454	226	205	379	232	324	307	114	165	424	111	120	250	181	505
61.1942	0	456	226	206	381	230	325	310	114	165	425	111	121	250	182	502
61.3171	0	455	229	208	384	233	325	312	113	166	427	119	124	258	183	507
61.44	0	456	232	207	385	232	326	314	114	167	436	120	125	263	186	513
61.5629	0	459	234	210	388	237	328	317	115	168	441	119	126	260	186	511
61.6858	0	454	225	207	376	234	325	304	113	165	423	113	121	251	182	502
61.8086	0	452	225	206	380	229	324	309	113	165	423	111	121	250	181	505
61.9315	0	453	226	207	381	228	324	310	113	165	423	115	122	253	181	509
62.0544	0	455	229	207	384	232	326	311	114	167	429	119	124	260	185	507
62.1773	0	458	233	208	385	234	328	314	114	168	436	122	127	265	186	514
62.3002	0	456	232	210	385	236	330	314	115	168	436	119	125	260	186	510
62.423	0	451	224	206	377	233	324	306	113	165	424	112	122	251	181	505
62.5459	0	453	227	207	382	231	326	308	114	165	426	113	122	251	182	506
62.6688	0	454	229	207	384	230	328	310	113	166	425	119	124	259	183	507
62.7917	0	455	232	208	384	233	329	313	115	167	433	120	125	263	185	512
62.9146	0	457	236	210	387	236	331	317	115	168	440	123	128	265	188	514
63.0374	0	455	228	211	381	236	329	309	114	168	430	114	123	254	184	508
63.1603	0	452	226	206	382	232	327	308	114	166	427	112	122	251	181	505
63.2832	0	452	227	208	383	232	327	312	113	167	430	113	123	252	183	505
63.4061	0	454	231	207	384	233	328	312	114	167	432	120	124	261	185	507
63.529	0	457	233	209	385	235	331	315	114	169	439	124	127	265	187	509
63.6518	0	456	232	212	386	238	332	316	115	169	437	118	126	261	185	508
63.7747	0	451	224	206	378	234	327	307	113	165	426	111	121	251	180	504
63.8976	0	451	227	207	381	231	327	310	114	166	428	111	122	251	181	503
64.0205	0	453	227	208	382	231	328	310	114	167	429	115	122	256	182	503
64.1434	0	454	230	207	384	235	328	313	114	169	435	120	125	262	184	507
64.2662	0	455	233	210	387	237	331	318	116	169	442	122	127	265	186	513
64.3891	0	453	226	208	379	235	328	308	115	167	430	113	123	253	181	503
64.512	0	451	224	205	376	232	326	306	113	166	425	110	121	251	179	498
64.6349	0	450	225	206	378	229	325	308	114	167	427	110	121	250	179	502
64.7578	0	450	228	208	381	232	327	311	114	166	428	117	122	259	182	506
64.8806	0	455	230	207	383	233	329	313	114	168	435	119	125	263	184	505
65.0035	0	456	233	211	386	239	331	316	115	169	441	119	126	260	185	511
65.1264	0	450	223	207	376	234	326	306	113	166	425	110	121	251	179	501
65.2493	0	449	225	206	377	230	325	308	114	166	426	110	121	250	178	503
65.3722	0	451	225	207	379	231	326	309	114	166	426	114	121	253	179	502
65.495	0	453	228	207	380	232	329	311	114	168	431	118	123	260	182	507
65.6179	0	454	232	208	383	234	331	315	114	169	438	121	126	265	185	510
65.7408	0	454	233	212	382	238	332	316	115	169	441	119	126	260	185	511
65.8637	0	451	223	207	379	230	327	308	113	166	427	110	122	252	180	502
65.9866	0	451	225	208	378	232	327	311	113	167	430	112	122	253	181	504
66.1094	0	451	227	208	380	231	328	311	113	168	430	117	124	260	182	504
66.2323	0	453	231	209	385	236	329	315	113	169	438	121	126	264	184	510
66.3552	0	456	234	210	386	238	330	318	114	169	445	124	128	266	187	510
66.4781	0	451	229	210	387	235	330	311	115	169	432	115	124	257	184	508
66.601	0	449	228	207	386	235	328	304	116	168	420	115	124	252	185	513
66.7238	0	449	231	208	388	237	332	299	117	170	409	122	126	258	188	514
66.8467	0	451	234	209	396	240	336	299	117	172	413	124	129	260	189	511
66.9696	0	454	238	211	398	246	340	305	118	173	422	127	130	264	190	515
67.0925	0	454	238	214	399	246	340	308	117	175	427	123	129	259	189	512
67.2154	0	449	229	208	392	239	332	302	116	171	416	114	124	251	183	505
67.3382	0	448	229	208	388	241	332	299	115	172	413	119	124	257	182	504
67.4611	0	445	231	208	393	238	334	303	115	172	417	121	126	259	183	504
67.584	0	440	234	211	395	239	336	309	116	174	428	123	129	263	185	505
67.7069	0	442	237	212	395	243	338	312	117	175	434	126	130	265	188	514
67.8298	0	443	230	211	384	241	336	303	115	172	424	115	125	255	184	512
67.9526	0	469	225	207	375	236	333	297	114	170	421	112	123	250	183	506
68.0755	0	502	226	207	376	231	333	301	114	170	421	114	124	253	184	507
68.1984	0	517	229	208	380	230	334	306	114	171	427	120	126	260	186	506
68.3213	0	520	230	208	384	232	337	309	115	172	435	123	129	264	189	505
68.4442	0	515	229	210	383	236	338	311	116	172	436	120	127	260	188	503
68.567	0	474	221	208	378	232	332	306	114	169	424	112	123	252	183	493
68.6899	0	460	221	207	377	232	332	306	114	170	426	112	123	251	183	496
68.8128	0	454	223	207	376	231	330	307	113	170	424	119	124	260	184	491
68.9357	0	453	226	208	375	237	332	307	114	171	432	122	127	263	186	497
69.0586	0	452	229	210	380	237	335	313	115	173	439	124	128	266	187	502
69.1814	0	447	223	208	376	234	331	308	114	170	430	114	124	254	183	493
69.3043	0	450	221	207	379	231	330	306	114	169	427	112	123	253	182	489
69.4272	0	453	223	207	379	232	330	307	113	170	427	116	124	256	181	493
69.5501	0	454	226	207	382	235	331	309	113	170	431	120	125	263	183	499
69.673	0	459	230	209	384	236	332	312	114	173	439	123	127	266	185	499
69.7958	0	459	225	210	384	239	332	312	115	170	434	117	125	260	183	498
69.9187	0	456	220	206	379	232	328	305	113	168	426	111	122	252	179	493
70.0416	0	455	222	207	380	232	329	308	112	169	429	111	122	252	179	495
70.1645	0	459	224	207	381	231	329	309	114	170	428	118	125	260	180	493
70.2874	0	460	227	208	383	234	330	311	114	171	437	120	126	265	184	499
70.4102	0	460	230	211	385	238	333	316	116	171	444	122	127	265	184	501
70.5331	0	456	221	208	381	233	330	308	114	168	430	113	122	254	179	493
70.656	0	456	221	206	377	230	327	308	113	168	428	110	122	253	178	487
70.7789	0	456	222	206	378	230	326	308	113	169	430	110	122	253	178	487
70.9018	0	458	226	207	379	231	329	310	113	169	433	118	124	262	180	492
71.0246	0	460	228	208	380	234	329	314	114	170	440	120	126	267	182	495
71.1475	0	461	229	212	382	237	331	315	114	170	444	118	126	262	183	497
71.2704	0	455	218	206	377	230	326	307	113	167	428	110	122	251	176	486
71.3933	0	455	220	207	377	231	326	308	112	168	431	111	122	253	178	488
71.5162	0	455	223	206	377	231	326	310	113	168	432	114	123	257	178	485
71.639	0	458	226	208	378	231	328	312	113	168	438	119	124	264	180	491
71.7619	0	460	228	209	381	235	330	315	114	170	446	121	128	268	183	495
71.8848	0	458	226	211	381	236	330	315	114	169	443	114	124	259	181	492
72.0077	0	454	221	206	375	230	326	308	113	167	432	111	122	255	178	484
72.1306	0	455	222	207	376	229	327	309	113	168	433	110	122	254	178	484
72.2534	0	456	224	207	377	230	327	311	112	169	436	114	123	260	179	485
72.3763	0	456	227	209	379	234	329	315	113	169	443	120	126	267	182	490
72.4992	0	458	229	211	381	236	331	316	113	171	448	119	126	264	182	492
72.6221	0	455	221	207	375	231	326	308	113	168	433	110	121	256	176	479
72.745	0	453	222	208	375	231	325	309	112	167	435	112	121	255	177	482
72.8678	0	454	223	207	375	229	324	310	113	168	438	111	122	255	177	485
72.9907	0	457	226	208	376	231	327	315	112	169	440	119	124	266	181	484
73.1136	0	459	229	209	379	236	329	316	113	170	447	121	126	268	182	490
73.2365	0	454	221	210	375	233	327	311	113	168	437	112	122	257	177	481
73.3594	0	451	220	205	372	230	324	310	113	167	431	109	121	253	175	482
73.4822	0	455	221	206	373	229	324	307	112	167	432	109	121	253	175	479
73.6051	0	455	223	206	375	231	325	311	113	168	437	114	123	260	177	483
73.728	0	456	227	207	377	232	325	313	114	169	442	119	125	266	179	486
73.8509	0	455	225	210	378	235	328	313	113	168	439	116	124	260	178	485
73.9738	0	453	217	204	372	229	323	306	112	166	428	108	120	252	174	476
74.0966	0	453	219	207	373	228	323	307	112	166	428	109	120	251	174	476
74.2195	0	453	222	206	374	230	324	306	112	167	433	113	122	257	175	481
74.3424	0	454	224	207	375	232	326	311	113	169	436	118	123	263	177	483
74.4653	0	457	228	209	378	237	329	313	114	169	443	117	125	262	179	485
74.5882	0	454	219	206	372	229	324	306	112	166	428	109	120	255	174	476
74.711	0	453	220	206	372	229	324	307	112	166	429	110	120	251	174	480
74.8339	0	454	222	206	373	229	323	307	112	167	432	110	121	252	175	479
74.9568	0	456	224	208	376	231	325	309	113	168	433	118	123	262	178	483
75.0797	0	459	228	208	378	234	327	313	114	169	440	120	126	264	180	487
75.2026	0	457	221	208	374	233	326	308	113	166	430	112	121	253	176	482
75.3254	0	454	220	205	373	229	322	306	113	166	427	109	121	250	175	482
75.4483	0	459	224	205	370	229	323	306	114	167	424	114	121	253	177	483
75.5712	0	460	227	207	373	231	324	307	115	168	425	119	125	258	179	486
75.6941	0	463	230	208	376	232	327	309	115	171	431	122	127	261	183	489
75.817	0	462	226	209	372	232	325	307	115	170	427	114	124	251	178	487
75.9398	0	463	223	204	366	230	321	300	113	168	419	111	122	247	176	481
76.0627	0	464	223	205	368	229	321	303	114	168	422	110	122	247	176	485
76.1856	0	465	227	206	369	229	321	305	113	170	423	117	124	255	177	486
76.3085	0	467	229	208	373	231	323	309	114	171	430	120	126	260	179	489
76.4314	0	466	227	208	372	235	324	306	114	169	427	116	124	254	178	488
76.5542	0	461	219	203	366	226	319	299	112	167	418	109	121	246	174	480
76.6771	0	460	219	204	367	226	319	301	112	167	418	109	120	245	174	485
76.8	0	463	223	204	367	228	319	302	112	167	421	112	123	250	176	485
76.9229	0	463	226	205	370	230	321	305	112	168	425	117	124	256	178	487
77.0458	0	464	226	208	371	233	324	308	113	168	430	115	124	254	179	489
77.1686	0	459	218	203	362	228	319	297	111	165	417	108	119	245	174	482
77.2915	0	461	218	203	364	226	318	299	111	165	417	107	120	245	174	482
77.4144	0	461	220	203	367	227	317	300	111	166	417	110	121	248	174	483
77.5373	0	461	223	205	369	229	320	304	111	167	423	115	123	254	177	486
77.6602	0	462	226	207	370	234	322	305	111	166	429	118	124	256	179	487
77.783	0	460	218	204	366	227	319	300	111	164	417	108	119	246	173	484
77.9059	0	461	218	202	366	225	317	300	110	165	416	106	119	244	173	483
78.0288	0	458	220	204	366	226	317	300	111	164	420	107	120	244	173	483
78.1517	0	460	222	204	369	229	319	303	111	166	421	114	122	253	176	486
78.2746	0	462	225	206	371	231	321	306	111	167	428	115	124	256	178	489
78.3974	0	463	220	206	369	231	320	302	112	164	421	109	120	247	174	485
78.5203	0	458	218	203	367	225	316	299	110	164	417	106	118	243	172	479
78.6432	0	459	218	202	367	227	316	301	111	164	418	106	119	244	173	484
78.7661	0	461	220	203	369	228	317	303	111	164	419	113	120	252	174	485
78.889	0	464	223	205	371	233	319	306	110	164	426	115	122	255	176	488
79.0118	0	462	223	206	372	235	320	305	112	165	429	109	121	248	175	488
79.1347	0	458	215	201	365	225	314	299	110	162	416	105	117	242	170	482
79.2576	0	460	216	202	366	226	314	299	111	162	418	105	117	242	170	480
79.3805	0	461	219	203	367	227	315	300	111	162	418	108	118	246	171	484
79.5034	0	461	221	204	369	229	317	306	111	163	424	112	120	253	173	486
79.6262	0	463	223	204	370	232	320	308	112	164	432	114	122	257	177	489
79.7491	0	462	218	205	367	230	318	302	112	162	421	107	117	244	172	485
79.872	0	459	214	201	365	225	313	301	109	161	414	103	116	241	169	482
79.9949	0	458	215	200	365	226	314	301	109	161	417	105	116	242	169	482
80.1178	0	459	218	202	366	228	315	302	110	161	421	108	118	247	170	484
80.2406	0	462	221	204	368	231	317	306	111	163	427	113	120	254	173	487
80.3635	0	465	224	205	371	234	320	310	112	164	434	115	121	257	175	492
80.4864	0	460	217	204	368	231	317	302	110	162	423	107	117	245	171	486
80.6093	0	458	215	202	364	227	314	301	109	161	418	104	116	242	169	484
80.7322	0	459	216	203	364	226	314	302	108	162	419	105	116	243	169	485
80.855	0	462	219	202	369	230	316	304	109	162	425	109	119	250	172	486
80.9779	0	463	223	205	372	232	318	308	110	163	431	114	122	256	175	490
81.1008	0	465	225	206	374	234	320	312	111	165	438	117	123	259	177	494
81.2237	0	460	217	206	368	230	317	305	109	163	425	108	119	249	173	488
81.3466	0	458	216	202	365	229	314	304	109	163	423	106	118	245	171	488
81.4694	0	459	216	204	367	227	314	304	109	162	426	105	119	246	172	487
81.5923	0	459	220	204	368	231	316	307	109	164	432	110	121	252	174	490
81.7152	0	463	223	206	369	233	318	311	110	165	437	117	123	260	176	494
81.8381	0	466	227	208	373	237	320	315	110	165	446	114	125	258	178	497
81.961	0	459	217	205	367	229	316	306	110	163	428	107	119	249	173	490
82.0838	0	460	218	204	366	228	315	306	108	163	429	106	120	247	171	490
82.2067	0	460	219	204	367	229	315	307	109	164	432	107	120	248	172	490
82.3296	0	462	222	205	370	231	318	311	110	164	439	112	123	256	175	495
82.4525	0	464	226	207	370	233	320	314	111	166	445	118	124	263	178	498
82.5754	0	468	230	209	375	239	322	318	111	167	454	116	126	262	180	504
82.6982	0	462	218	207	370	230	317	309	110	164	433	109	121	252	174	496
82.8211	0	460	219	206	368	229	315	308	108	163	432	107	120	249	173	495
82.944	0	459	220	205	368	228	315	309	109	164	435	108	121	251	174	496
83.0669	0	463	224	206	369	232	318	312	110	165	442	112	122	258	176	499
83.1898	0	467	228	208	373	234	320	316	111	166	447	120	126	266	180	504
83.3126	0	468	232	212	376	238	323	319	112	168	458	117	126	264	183	507
83.4355	0	460	220	207	369	231	319	311	110	165	438	110	121	255	176	501
83.5584	0	461	221	208	370	230	317	311	110	165	439	109	122	254	175	500
83.6813	0	463	223	207	371	231	318	311	109	166	443	109	123	255	176	502
83.8042	0	465	226	208	374	235	320	316	110	167	448	117	124	267	179	506
83.927	0	468	230	210	376	237	322	321	111	168	457	121	127	271	182	511
84.0499	0	467	231	214	377	240	324	321	112	168	458	118	127	265	183	512
84.1728	0	463	221	208	371	232	318	314	110	167	443	110	123	256	177	505
84.2957	0	462	224	210	371	232	319	315	111	167	447	110	124	257	176	506
84.4186	0	462	225	208	374	233	320	317	111	167	453	111	124	259	178	506
84.5414	0	468	230	211	375	237	322	321	112	169	457	120	127	270	181	512
84.6643	0	472	234	213	378	240	324	325	113	170	465	122	128	274	185	517
84.7872	0	465	228	213	377	240	322	322	112	169	457	114	125	263	180	512
84.9101	0	461	223	210	369	236	318	314	111	167	449	110	123	259	177	508
85.033	0	465	225	210	374	235	319	318	111	166	452	111	124	259	178	509
85.1558	0	468	227	211	375	235	319	320	111	167	459	112	125	263	180	511
85.2787	0	470	232	212	377	238	322	325	113	169	463	120	129	273	183	517
85.4016	0	472	236	214	381	243	324	328	113	170	475	119	129	272	186	521
85.5245	0	466	226	211	376	239	320	320	112	166	455	113	124	262	178	509
85.6474	0	467	225	210	373	235	318	319	112	166	451	110	123	260	177	512
85.7702	0	467	226	210	374	234	319	319	111	167	454	111	124	260	179	513
85.8931	0	468	230	211	376	235	321	323	112	169	464	112	126	265	181	516
86.016	0	473	234	213	379	238	322	327	113	169	465	122	128	274	184	521
86.1389	0	475	236	214	383	243	326	329	113	171	473	121	129	272	187	523
86.2618	0	467	226	211	377	236	320	322	111	168	454	111	124	264	179	516
86.3846	0	466	228	210	376	235	321	320	111	168	456	111	125	262	179	516
86.5075	0	471	229	211	377	234	321	321	112	168	460	111	125	264	181	517
86.6304	0	473	233	211	379	240	323	325	111	169	466	117	128	272	184	522
86.7533	0	476	237	213	383	242	325	329	113	170	472	124	130	279	188	526
86.8762	0	474	236	216	384	243	326	331	114	171	475	117	129	269	186	525
86.999	0	471	229	212	375	238	321	320	112	168	458	112	125	264	180	515
87.1219	0	472	231	213	380	236	323	324	112	169	461	113	126	265	182	520
87.2448	0	472	233	211	381	237	323	326	113	170	465	113	127	267	182	521
87.3677	0	476	236	213	383	241	324	329	113	171	473	118	129	274	185	526
87.4906	0	480	241	216	385	245	327	332	114	172	479	120	131	276	188	529
87.6134	0	473	231	214	382	239	324	325	114	170	463	113	125	267	182	519
87.7363	0	473	230	211	380	237	323	325	113	170	462	111	125	265	180	521
87.8592	0	473	232	213	379	236	323	326	113	169	463	113	127	265	182	522
87.9821	0	477	236	213	381	239	324	327	113	171	472	115	128	268	183	525
88.105	0	481	238	213	384	240	326	330	114	172	477	120	130	276	187	530
88.2278	0	477	236	217	385	245	327	331	115	172	473	116	128	271	183	526
88.3507	0	473	228	210	377	240	321	320	113	169	457	111	124	263	178	520
88.4736	0	474	229	212	379	236	321	323	112	169	456	113	125	263	179	522
88.5965	0	475	231	211	380	235	322	324	112	169	462	112	126	265	181	522
88.7194	0	477	235	214	382	238	323	328	113	170	472	114	128	269	183	525
88.8422	0	480	237	214	384	243	327	330	115	171	474	119	129	274	186	529
88.9651	0	475	229	211	377	239	322	319	113	169	455	112	124	264	178	522
89.088	0	474	228	211	378	235	320	320	112	168	452	111	124	260	179	517
89.2109	0	475	228	211	377	235	323	318	114	168	450	111	124	262	178	521
89.3338	0	477	232	212	380	235	326	321	115	170	458	112	126	264	181	522
89.4566	0	480	235	213	381	238	327	324	116	172	462	117	127	272	184	527
89.5795	0	481	235	214	383	242	330	325	117	171	462	115	127	266	183	526
89.7024	0	474	226	209	379	232	324	317	113	168	445	110	123	260	178	520
89.8253	0	477	227	210	377	233	323	318	113	169	447	110	124	260	178	520
89.9482	0	478	229	210	379	233	323	318	113	168	452	110	125	262	179	521
90.071	0	480	233	212	381	237	324	322	114	170	457	116	127	269	181	523
90.1939	0	482	236	213	383	241	326	326	115	171	464	118	128	271	184	527
90.3168	0	478	228	212	381	237	324	318	114	169	450	113	124	263	178	521
90.4397	0	477	227	210	377	233	321	316	113	168	446	110	123	261	178	519
90.5626	0	477	228	210	377	232	321	318	112	168	448	111	123	261	179	516
90.6854	0	478	232	211	380	234	322	320	112	170	455	111	125	264	180	521
90.8083	0	482	234	212	381	237	321	323	114	170	456	121	128	273	184	525
90.9312	1	479	231	214	377	238	320	317	114	169	450	115	128	262	185	527
91.0541	0	473	223	209	372	231	314	309	112	169	434	111	126	256	182	524
91.177	0	472	225	210	374	229	313	311	112	169	434	111	127	255	183	524
91.2998	0	475	228	209	375	227	312	314	111	171	435	116	128	260	185	524
91.4227	0	477	231	210	377	229	314	315	112	172	441	121	131	265	188	528
91.5456	0	479	233	212	380	235	316	319	113	175	450	120	132	265	190	531
91.6685	0	472	223	210	374	229	312	310	112	170	433	113	127	255	183	523
91.7914	0	473	222	208	374	226	309	308	111	170	430	111	126	252	183	518
91.9142	0	474	224	207	371	224	309	306	111	170	428	112	126	250	184	523
92.0371	0	473	227	208	373	227	311	309	112	172	431	117	130	255	187	525
92.16	0	474	229	210	376	229	315	312	114	173	434	123	131	262	190	527
92.2829	0	477	232	213	378	234	317	314	115	174	440	122	132	259	191	530
92.4058	0	471	221	206	369	228	312	302	113	170	423	113	126	250	183	518
92.5286	0	471	221	207	370	224	310	304	112	171	422	111	126	247	183	519
92.6515	0	471	222	206	368	224	310	305	112	172	423	113	127	248	184	520
92.7744	0	473	226	208	370	227	310	305	113	172	424	121	130	256	187	521
92.8973	0	475	229	210	373	228	313	309	114	174	430	124	132	260	189	525
93.0202	0	477	231	213	375	233	314	313	114	175	440	121	133	258	191	528
93.143	0	470	221	207	366	229	310	301	112	171	424	114	127	250	184	519
93.2659	0	473	222	207	368	226	307	303	112	172	423	113	128	247	184	514
93.3888	0	474	224	206	367	224	307	303	111	172	422	116	128	250	184	519
93.5117	0	476	228	208	370	226	309	307	112	172	427	122	130	257	187	520
93.6346	0	479	231	209	372	231	312	310	113	175	436	125	133	261	190	524
93.7574	0	481	232	212	372	233	313	311	113	175	438	121	133	256	189	524
93.8803	0	478	224	206	366	226	308	305	111	171	427	114	128	248	184	513
94.0032	0	481	226	207	366	226	308	306	111	171	430	113	128	248	183	517
94.1261	0	482	229	208	367	227	307	308	110	172	433	116	129	253	184	517
94.249	0	487	232	208	370	232	309	312	111	174	439	122	132	260	188	520
94.3718	0	489	236	211	372	235	310	316	111	174	447	125	133	262	191	524
94.4947	0	483	228	210	367	231	309	310	111	171	437	114	127	252	184	516
94.6176	0	482	226	206	366	227	305	308	110	170	433	112	126	249	182	514
94.7405	0	483	226	208	363	230	307	305	109	170	434	112	127	250	183	514
94.8634	0	484	230	207	368	230	308	310	110	171	439	117	129	256	185	517
94.9862	0	486	232	209	371	234	309	315	110	172	447	121	131	263	188	520
95.1091	0	486	233	212	371	233	312	315	111	171	446	119	129	258	187	519
95.232	0	480	223	205	362	229	305	304	108	168	430	112	124	247	182	509
95.3549	0	480	224	206	366	227	305	306	108	168	431	111	125	248	182	512
95.4778	0	481	226	206	365	228	306	308	109	168	436	111	126	249	182	512
95.6006	0	482	231	207	366	231	307	312	109	170	442	115	127	256	185	514
95.7235	0	480	234	209	369	234	307	315	109	171	446	121	130	261	188	520
95.8464	0	475	228	209	361	233	305	307	109	169	435	113	126	249	184	515
95.9693	0	474	224	205	358	227	302	302	109	168	428	111	125	246	182	512
96.0922	0	478	224	205	362	224	302	305	108	169	429	110	126	247	183	512
96.215	0	481	229	206	363	225	303	307	108	169	434	115	129	252	185	514
96.3379	0	485	232	208	364	228	305	311	109	171	440	122	131	260	189	521
96.4608	0	479	232	211	365	233	307	312	110	171	442	120	131	255	189	520
96.5837	0	474	223	205	360	225	302	305	108	168	427	111	126	247	184	512
96.7066	0	475	225	206	360	224	302	306	108	169	428	112	126	246	185	513
96.8294	0	474	226	206	362	224	303	306	108	170	428	115	128	250	187	515
96.9523	0	476	231	206	365	227	305	307	109	172	431	121	131	258	189	518
97.0752	0	478	232	210	368	230	309	310	111	173	436	121	131	254	191	520
97.1981	0	474	222	207	361	223	304	301	111	170	421	113	126	246	186	514
97.321	0	472	224	206	363	223	304	302	110	171	424	113	126	245	186	515
97.4438	0	472	226	205	363	224	305	303	110	171	427	114	127	246	187	515
97.5667	0	475	230	206	364	226	306	306	111	173	428	122	130	256	190	517
97.6896	0	479	231	209	366	232	309	310	112	174	435	120	131	254	192	521
97.8125	0	471	222	205	360	222	302	302	110	170	421	113	126	246	187	519
97.9354	0	471	224	204	359	221	301	303	110	171	420	113	126	243	188	519
98.0582	0	473	224	205	360	222	302	302	110	172	419	116	127	246	189	519
98.1811	0	475	229	206	363	224	304	304	110	173	424	122	131	253	191	521
98.304	0	477	231	208	367	229	307	308	112	175	433	121	132	252	193	525
98.4269	0	471	221	205	362	223	305	300	111	171	417	113	127	244	188	517
98.5498	0	471	220	204	361	222	302	300	109	171	415	112	126	242	187	512
98.6726	0	472	222	204	363	220	303	299	110	171	417	113	127	242	188	517
98.7955	0	472	225	205	364	222	304	302	110	173	419	120	129	251	191	518
98.9184	0	474	230	207	366	227	306	305	111	175	426	122	131	253	193	523
99.0413	0	470	222	207	363	224	306	298	111	172	415	116	127	241	188	517
99.1642	0	470	219	202	362	220	304	296	111	171	409	112	125	240	187	511
99.287	0	471	221	204	363	222	304	297	110	172	413	112	125	240	187	515
99.4099	0	473	226	205	364	224	305	300	110	173	415	120	128	250	189	517
99.5328	0	476	228	207	367	227	308	304	110	175	424	123	130	252	192	521
99.6557	0	474	224	208	365	228	308	302	110	173	421	116	129	244	189	513
99.7786	0	472	222	203	361	223	303	300	106	170	416	111	126	241	186	513
99.9014	0	475	224	204	363	222	303	302	106	172	418	116	127	244	187	514
100.024	0	481	228	205	363	222	302	304	107	174	420	120	129	250	189	514
100.147	0	483	232	207	366	228	305	307	108	175	429	123	132	254	191	518
100.27	0	483	231	209	365	229	305	305	108	174	425	119	129	249	190	516
100.393	0	481	225	204	361	223	300	301	107	172	418	113	126	242	185	511
100.516	0	482	226	205	363	224	301	301	107	172	420	113	127	242	185	511
100.639	0	483	230	205	364	225	302	303	107	173	426	117	128	248	187	512
100.762	0	484	233	206	365	229	303	308	108	175	432	121	130	255	190	515
100.884	0	486	231	209	365	231	304	307	110	175	429	120	129	249	188	514
101.007	0	481	224	203	360	223	300	299	108	172	415	113	125	241	183	507
101.13	0	480	225	205	359	223	301	300	108	173	418	112	126	241	184	509
101.253	0	481	229	204	359	224	302	301	107	173	418	120	128	249	185	509
101.376	0	482	232	207	361	225	305	303	109	174	423	123	131	251	190	513
101.499	0	483	233	209	364	229	309	304	109	175	426	122	132	249	189	513
101.622	0	477	222	204	356	219	303	296	108	172	412	114	126	241	184	504
101.745	0	473	223	204	355	220	302	297	107	173	413	115	127	239	186	507
101.868	0	475	226	204	357	221	302	298	106	174	412	121	128	247	186	508
101.99	0	478	229	205	359	222	304	301	107	175	420	124	131	252	189	512
102.113	0	481	234	208	361	228	306	306	108	178	429	127	134	252	192	516
102.236	0	473	226	207	356	223	303	300	107	176	418	118	130	242	188	510
102.359	0	472	224	204	357	218	302	299	106	175	416	116	129	241	187	504
102.482	0	473	226	205	357	221	303	299	107	176	417	119	129	243	188	509
102.605	0	473	230	207	359	224	305	303	107	176	421	124	132	250	190	512
102.728	0	474	233	209	362	225	308	305	110	178	427	127	135	254	192	516
102.851	0	473	228	210	358	223	310	301	110	176	421	119	132	246	189	513
102.973	0	517	226	202	344	220	307	290	109	175	414	117	131	241	190	518
103.096	0	567	239	203	335	216	318	286	109	176	401	124	134	250	199	541
103.219	0	572	246	206	341	213	327	287	111	178	394	127	140	254	209	579
103.342	0	549	244	210	348	213	326	288	111	183	395	133	148	257	217	570
103.465	0	464	233	212	360	223	332	280	113	183	376	135	146	258	216	551
103.588	0	451	223	205	359	219	326	272	112	179	361	130	141	255	212	541
103.711	0	461	224	206	363	223	329	271	114	179	364	128	143	253	213	541
103.834	0	465	227	207	366	227	331	272	114	181	366	130	148	253	218	552
103.956	0	464	232	211	369	226	332	273	114	184	368	133	153	259	226	565
104.079	0	464	228	211	368	229	332	275	115	182	365	132	149	258	223	561
104.202	0	460	222	206	360	225	327	267	112	180	357	128	144	254	218	552
104.325	0	461	224	207	365	222	326	271	113	180	364	128	146	252	219	556
104.448	0	462	227	208	365	226	324	276	113	182	375	129	148	256	220	558
104.571	0	464	231	210	364	225	322	284	114	185	388	133	152	259	223	561
104.694	0	463	227	210	364	228	321	282	114	182	383	130	147	256	219	556
104.817	0	460	223	205	361	220	316	280	112	181	376	127	144	252	216	546
104.94	0	459	225	206	361	220	316	282	112	181	383	127	145	252	217	546
105.062	0	459	227	207	361	221	316	285	113	183	392	129	147	254	218	550
105.185	0	464	231	208	365	226	316	290	113	185	403	134	151	259	222	556
105.308	0	459	226	209	362	220	317	286	113	182	391	130	146	253	217	552
105.431	0	457	223	205	359	217	312	285	112	180	388	127	143	252	215	544
105.554	0	457	226	205	362	218	313	285	112	182	393	129	145	252	217	547
105.677	0	461	228	207	364	220	314	288	113	184	400	131	148	255	218	545
105.8	0	466	232	208	366	224	317	293	114	185	409	134	152	259	221	553
105.923	0	460	227	208	364	222	316	289	114	182	397	131	146	255	217	548
106.045	0	458	225	206	362	219	314	287	113	182	394	129	145	253	215	546
106.168	0	460	228	207	363	220	314	289	112	183	399	131	147	253	217	547
106.291	0	464	232	209	366	222	315	292	114	185	409	133	149	259	219	549
106.414	0	468	237	209	368	226	317	297	114	187	421	137	153	262	223	556
106.537	0	462	230	211	367	225	317	297	114	184	409	134	148	258	219	550
106.66	0	463	228	207	365	221	314	295	113	184	408	131	146	255	217	543
106.783	0	464	231	209	366	222	316	296	113	186	412	132	147	258	218	549
106.906	0	467	234	210	369	224	316	299	113	187	421	136	151	262	220	551
107.028	0	471	239	211	372	230	319	303	115	188	429	139	154	265	223	555
107.151	0	465	229	209	368	225	317	298	114	186	412	132	147	259	217	549
107.274	0	465	229	208	367	222	315	299	113	185	413	132	146	256	216	543
107.397	0	466	231	208	369	222	314	298	113	185	416	133	147	258	218	548
107.52	0	468	235	211	372	224	318	300	115	187	422	137	150	263	221	552
107.643	0	470	238	213	373	231	321	302	117	189	425	139	152	263	222	554
107.766	0	464	227	208	368	221	317	296	116	185	408	130	145	258	214	544
107.889	0	464	227	208	367	222	316	297	116	184	408	130	145	256	214	546
108.012	0	464	229	208	369	223	316	297	115	185	411	131	144	257	215	543
108.134	0	467	233	209	371	224	317	300	116	186	418	135	148	260	217	549
108.257	0	466	234	212	371	228	320	302	117	187	420	135	149	259	218	546
108.38	0	460	224	206	365	221	315	294	115	182	406	126	142	250	211	542
108.503	0	460	226	207	366	221	314	295	115	183	404	127	141	253	211	538
108.626	0	462	227	207	367	221	315	294	115	184	407	129	143	253	213	543
108.749	0	464	230	209	369	223	314	299	115	185	416	133	146	258	216	545
108.872	0	465	232	211	371	228	318	302	116	186	420	134	147	258	216	546
108.995	0	461	222	205	365	219	312	294	115	181	406	125	140	249	209	535
109.117	0	462	222	205	364	220	311	294	114	180	402	127	138	250	208	538
109.24	0	461	226	207	365	222	311	296	114	181	406	127	139	252	209	538
109.363	0	462	229	207	367	223	313	299	114	181	415	130	142	256	213	541
109.486	0	466	233	209	369	224	313	300	115	184	420	133	147	259	217	547
109.609	0	463	227	209	367	224	314	296	114	182	407	129	141	254	211	537
109.732	0	460	222	206	365	218	309	294	113	180	402	125	139	251	209	534
109.855	0	460	225	206	366	221	311	295	113	179	405	126	139	251	209	538
109.978	0	464	227	207	367	222	311	298	114	181	412	129	141	256	211	536
110.1	0	469	232	208	370	225	313	301	115	183	422	132	144	261	215	546
110.223	0	467	234	212	373	228	315	305	116	183	427	135	146	261	217	546
110.346	0	462	225	207	365	225	311	295	115	179	409	126	140	256	209	540
110.469	0	462	226	207	368	223	311	300	114	180	412	127	139	255	210	536
110.592	0	464	229	206	368	222	311	301	114	181	416	128	140	258	211	541
110.715	0	468	232	208	371	227	313	305	115	183	426	132	143	261	213	545
110.838	0	470	238	210	373	230	314	309	115	183	435	135	147	266	217	550
110.961	0	469	236	213	373	230	316	309	116	182	431	134	143	263	215	547
111.084	0	464	229	208	369	225	312	304	115	180	420	128	139	260	210	539
111.206	0	466	232	209	370	227	312	307	115	181	426	129	141	261	211	544
111.329	0	469	235	208	370	229	311	310	115	183	433	132	142	263	212	546
111.452	0	475	240	211	374	232	313	317	116	184	445	134	144	268	216	552
111.575	0	478	242	214	375	237	314	320	117	184	451	135	146	269	218	554
111.698	0	471	232	209	370	230	312	311	116	180	436	123	139	259	209	546
111.821	0	472	234	209	372	230	312	313	116	180	436	125	138	260	209	542
111.944	0	474	235	209	369	232	312	310	116	181	437	129	138	264	208	549
112.067	0	478	239	209	374	234	314	317	116	182	447	132	141	270	211	552
112.189	0	482	244	212	378	237	316	321	117	184	454	134	143	272	213	555
112.312	0	475	234	212	373	232	314	315	116	180	444	125	138	261	207	547
112.435	0	473	231	209	371	230	310	314	116	179	439	121	135	258	204	540
112.558	0	473	232	210	373	230	311	314	116	179	437	124	135	261	205	541
112.681	0	474	236	209	374	232	312	317	116	180	442	129	137	268	206	546
112.804	0	479	239	209	377	235	314	321	117	182	451	133	140	271	209	551
112.927	0	478	236	213	377	236	315	318	117	181	447	129	138	265	206	547
113.05	0	472	230	208	371	228	309	313	115	178	436	120	133	256	202	538
113.172	0	471	231	208	372	228	309	314	115	178	439	120	133	256	202	543
113.295	0	474	234	208	373	232	309	316	115	178	439	128	134	264	203	539
113.418	0	480	237	210	374	234	310	318	116	180	446	130	137	269	207	546
113.541	0	480	240	213	377	236	312	321	116	180	453	128	138	266	207	548
113.664	0	474	230	207	371	230	307	313	115	176	437	119	132	257	200	540
113.787	0	476	233	208	372	231	308	316	115	177	439	120	131	257	201	537
113.91	0	479	233	208	372	229	308	315	115	177	438	123	132	260	202	541
114.033	0	481	236	209	374	234	309	319	115	179	444	129	134	267	204	544
114.156	0	483	240	211	376	235	311	323	116	179	450	131	137	271	207	548
114.278	0	478	234	211	375	232	310	317	116	177	442	122	132	260	202	538
114.401	0	478	233	207	373	228	307	315	115	176	438	119	131	257	201	537
114.524	0	479	234	208	374	230	308	316	114	176	438	122	131	261	201	543
114.647	0	480	237	210	376	231	309	317	114	177	442	127	132	265	204	544
114.77	0	485	239	211	378	233	311	321	115	179	448	131	136	270	207	548
114.893	0	483	238	213	378	237	313	320	116	178	444	126	134	265	204	543
115.016	0	477	231	208	375	228	310	313	115	175	436	119	129	257	200	538
115.139	0	479	233	209	376	229	310	315	115	175	437	120	130	256	201	543
115.261	0	481	236	210	378	231	311	316	114	177	436	126	132	266	203	541
115.384	0	483	238	210	380	235	313	320	115	178	444	130	135	269	205	547
115.507	0	484	240	214	381	237	314	322	117	178	448	128	134	265	205	548
115.63	0	479	232	207	374	230	310	311	114	175	433	120	128	256	200	538
115.753	0	479	233	208	377	228	311	314	114	175	432	120	130	255	201	540
115.876	0	479	235	208	378	229	311	313	115	175	431	123	130	259	202	540
115.999	0	482	237	208	380	230	313	315	116	178	436	128	133	265	204	546
116.122	0	484	240	211	384	236	315	320	116	179	443	129	135	268	207	550
116.244	0	481	233	210	376	235	313	309	115	174	431	121	129	255	201	542
116.367	0	479	231	207	377	227	310	312	114	173	427	118	128	252	200	538
116.49	0	480	231	207	376	229	309	310	114	174	429	118	128	251	201	542
116.613	0	483	235	207	379	230	310	315	114	176	430	126	131	260	203	540
116.736	0	486	238	209	381	233	311	317	114	177	437	128	133	264	206	547
116.859	0	485	237	212	381	235	312	318	115	175	437	125	131	260	204	543
116.982	11	480	229	206	374	228	307	308	114	173	424	116	127	251	199	541
117.105	0	482	230	207	377	227	307	310	113	172	426	116	127	249	199	536
117.228	0	485	232	207	377	227	307	311	113	173	426	120	127	254	200	537
117.35	0	484	235	208	381	231	309	314	113	175	431	126	130	261	203	543
117.473	0	487	240	209	383	233	311	317	114	176	440	129	133	263	205	545
117.596	0	486	235	211	382	232	311	315	114	174	436	120	129	254	202	542
117.719	0	483	229	206	380	226	307	313	112	171	425	115	125	250	198	531
117.842	0	482	230	207	381	229	307	313	113	171	428	117	126	250	199	534
117.965	0	483	233	207	383	229	307	314	113	172	428	124	128	259	200	539
118.088	0	487	236	208	386	232	309	317	113	174	435	126	131	264	202	537
118.211	0	491	239	210	387	236	311	320	113	176	442	128	133	266	205	545
118.333	0	485	232	209	381	233	309	313	113	171	431	119	127	255	199	537
118.456	0	483	231	206	382	227	307	314	111	171	431	115	126	251	198	536
118.579	0	486	231	207	383	230	307	313	112	170	430	119	126	255	198	534
118.702	0	487	235	207	385	232	308	315	113	172	434	123	128	263	200	539
118.825	0	488	237	209	387	234	311	320	114	173	444	127	130	266	201	541
118.948	0	490	238	212	388	236	313	321	114	172	445	123	131	263	200	542
119.071	0	486	228	206	380	232	307	312	112	170	430	114	126	254	194	531
119.194	0	487	229	206	384	230	308	317	112	169	432	114	125	253	195	531
119.316	0	487	232	207	384	230	307	316	112	170	434	118	125	258	196	535
119.439	0	488	234	207	386	233	309	320	112	172	439	124	127	264	197	538
119.562	0	493	239	209	389	234	312	322	114	172	447	126	131	268	200	542
119.685	0	491	234	211	384	236	311	317	113	170	443	118	128	258	196	535
119.808	0	486	228	206	379	232	307	312	112	168	432	114	124	253	193	533
119.931	0	486	229	206	382	229	306	316	111	168	434	114	124	252	193	529
120.054	0	489	231	207	382	230	307	318	112	169	436	118	126	257	194	529
120.177	0	492	235	208	385	232	310	320	112	171	441	123	128	265	196	533
120.3	0	495	238	209	387	235	312	323	112	172	449	126	131	267	198	539
120.422	0	490	231	210	380	235	310	314	113	170	439	117	126	257	194	535
120.545	0	489	228	206	378	230	306	313	111	168	431	114	124	252	192	527
120.668	0	488	229	207	380	229	306	315	111	168	434	113	125	254	193	529
120.791	0	489	232	207	381	231	307	317	111	169	437	121	127	262	195	535
120.914	0	493	236	208	382	233	307	321	112	170	447	124	130	266	197	539
121.037	0	497	240	211	384	237	309	326	111	173	456	127	133	269	200	544
121.16	0	489	232	210	377	237	307	319	111	170	446	117	127	258	195	533
121.283	0	486	229	207	378	232	303	320	109	169	443	114	126	255	194	535
121.405	0	489	231	207	375	235	303	317	109	169	445	115	126	256	195	532
121.528	0	490	235	208	379	234	304	322	109	170	450	119	129	262	196	538
121.651	0	493	237	210	381	236	306	328	110	172	457	125	132	270	199	538
121.774	0	494	239	213	384	240	308	331	110	173	465	123	132	267	201	543
121.897	0	489	229	208	374	235	304	321	109	168	448	114	126	258	193	533
122.02	0	489	230	207	377	232	303	324	109	169	451	114	126	258	195	533
122.143	0	489	232	208	376	231	303	325	108	170	456	114	127	260	195	534
122.266	0	491	236	207	378	236	304	328	111	171	458	123	129	270	197	540
122.388	0	495	238	210	381	236	306	331	111	173	466	126	133	272	200	541
122.511	0	492	233	212	376	239	306	324	112	171	457	117	129	261	196	536
122.634	0	486	228	206	371	234	302	321	111	168	449	114	125	258	192	532
122.757	0	486	230	207	374	233	303	323	110	169	450	114	125	257	192	536
122.88	0	489	232	207	375	232	305	325	110	169	456	115	126	260	194	534
123.003	0	494	234	209	373	237	305	324	110	170	460	120	130	268	196	541
123.126	0	493	237	211	378	238	307	331	111	170	466	122	130	268	198	543
123.249	0	486	226	207	366	236	303	317	111	167	447	114	124	257	189	535
123.372	0	488	226	205	368	231	302	318	108	167	445	111	124	256	190	530
123.494	0	489	228	208	370	229	302	321	109	166	448	111	125	257	190	530
123.617	0	490	231	207	372	232	303	324	110	167	457	114	127	260	193	535
123.74	0	491	233	208	373	233	305	328	110	169	460	122	128	269	195	538
123.863	0	491	231	210	372	237	305	326	110	167	458	116	126	260	192	532
123.986	0	488	225	205	362	235	301	315	108	165	445	112	123	256	188	529
124.109	0	488	226	206	369	230	301	321	108	166	447	112	124	256	188	529
124.232	0	488	229	207	369	229	302	323	108	166	453	113	125	258	190	533
124.355	0	492	232	208	371	233	303	324	108	167	458	118	127	265	193	531
124.477	0	494	235	211	373	237	305	327	109	168	464	119	129	267	194	538
124.6	0	488	227	207	366	233	302	319	109	166	448	112	124	258	189	528
124.723	0	486	227	206	367	231	301	322	108	166	448	112	124	256	188	527
124.846	0	490	228	208	369	230	301	322	108	166	450	113	125	257	189	527
124.969	0	490	231	207	370	231	302	324	108	167	459	113	126	260	192	530
125.092	0	493	234	209	372	234	304	329	108	168	465	119	129	266	194	536
125.215	0	489	228	209	368	234	302	323	109	165	452	114	125	258	189	532
125.338	0	489	226	206	368	229	299	321	108	165	447	111	124	256	188	526
125.46	0	488	226	206	367	230	297	321	107	166	446	113	125	256	190	528
125.583	0	489	230	207	369	231	298	324	108	168	454	114	128	258	193	533
125.706	0	491	232	208	373	233	299	324	109	171	455	124	131	266	194	537
125.829	0	489	227	209	368	235	299	318	109	170	448	117	127	256	191	534
125.952	0	486	222	205	365	229	294	314	107	168	439	112	125	252	189	526
126.075	0	487	224	206	366	228	295	317	107	169	441	112	125	252	189	530
126.198	0	488	227	206	369	228	296	318	109	170	447	114	127	253	190	527
126.321	0	491	230	207	370	232	297	322	108	171	452	119	129	261	193	534
126.444	0	490	228	210	371	235	299	322	109	171	451	116	128	257	192	529
126.566	0	485	221	204	363	228	293	312	107	168	437	112	124	249	187	526
126.689	0	486	222	205	366	227	294	315	107	167	438	111	124	251	187	522
126.812	0	488	225	205	368	228	294	316	108	168	443	112	125	250	188	524
126.935	0	489	227	206	369	231	296	320	108	169	448	117	127	259	191	529
127.058	0	490	230	210	371	233	297	323	108	171	451	120	128	259	192	532
127.181	0	486	221	205	366	227	294	314	107	167	436	113	123	250	187	522
127.304	0	487	222	205	366	227	293	314	106	168	436	111	123	248	187	522
127.427	0	487	223	205	365	227	294	316	107	167	439	111	124	250	188	523
127.549	0	487	227	205	368	230	295	319	107	169	449	113	126	253	190	528
127.672	0	490	230	206	371	232	296	323	108	170	449	123	129	262	193	532
127.795	0	491	226	208	370	231	297	317	107	168	443	114	125	253	190	524
127.918	0	485	221	204	366	226	292	315	107	167	436	111	124	250	187	523
128.041	0	487	223	205	367	227	293	313	107	169	434	114	126	248	190	526
128.164	0	488	227	205	368	227	296	315	109	170	436	118	127	252	191	524
128.287	0	490	229	206	371	231	299	316	110	172	440	124	130	259	194	530
128.41	0	489	228	209	371	232	300	316	111	173	437	121	129	254	195	528
128.532	0	482	221	205	362	225	296	305	109	171	424	116	126	245	193	528
128.655	0	485	222	205	367	222	296	307	109	173	426	117	128	245	194	526
128.778	0	488	225	206	367	224	296	309	110	175	428	121	129	249	196	531
128.901	0	487	228	206	369	227	298	313	111	176	433	126	133	256	200	533
129.024	0	489	230	209	373	231	300	316	112	178	441	125	133	255	201	535
129.147	0	485	220	204	367	223	296	306	110	174	425	117	127	246	194	525
129.27	0	485	221	206	366	225	295	306	110	173	425	115	126	244	194	524
129.393	0	484	221	204	367	224	296	309	109	175	428	115	127	245	195	523
129.516	0	485	226	206	368	227	297	311	110	175	432	124	130	255	196	528
129.638	0	490	228	206	369	229	298	315	111	177	440	126	133	258	198	528
129.761	0	488	225	207	370	229	298	313	111	175	436	119	129	248	195	525
129.884	0	484	219	203	363	222	294	309	108	172	426	114	126	245	191	520
130.007	0	483	220	204	364	223	295	308	109	172	428	113	125	245	190	523
130.13	0	485	223	204	365	225	295	311	110	173	432	117	127	250	192	520
130.253	0	487	226	207	367	229	297	315	109	173	437	123	129	258	194	526
130.376	0	489	228	208	371	231	299	317	111	174	446	122	129	256	195	528
130.499	0	483	219	205	365	226	295	309	110	170	429	114	125	247	189	518
130.621	0	484	219	204	364	223	294	310	108	170	428	112	125	245	189	516
130.744	0	485	221	204	364	223	295	310	108	170	432	112	125	247	189	516
130.867	0	486	224	206	365	227	296	314	108	171	436	119	127	256	191	523
130.99	0	487	227	207	368	228	299	317	110	172	444	123	130	259	193	525
131.113	0	487	223	207	367	229	297	314	110	170	438	115	126	250	191	520
131.236	0	484	219	203	360	226	294	307	108	169	430	111	124	247	188	515
131.359	0	484	220	205	364	224	294	311	108	170	433	112	125	247	188	519
131.482	0	484	223	204	365	227	296	313	108	170	440	113	125	250	189	519
131.604	0	488	225	206	368	229	297	317	109	171	442	121	128	259	192	520
131.727	0	488	225	208	367	231	299	316	109	170	445	115	127	252	190	519
131.85	0	484	217	203	363	224	294	311	107	167	430	111	122	246	185	513
131.973	0	483	218	205	364	225	295	311	108	168	432	111	123	247	186	513
132.096	0	487	221	205	363	226	294	313	107	167	439	111	123	248	186	513
132.219	0	488	225	205	367	230	297	317	107	169	446	116	126	256	189	516
132.342	0	490	228	208	368	233	299	320	108	170	452	118	127	258	190	522
132.465	0	483	217	204	361	229	296	310	107	166	433	111	122	248	183	512
132.588	0	484	217	204	363	224	293	311	107	164	432	109	121	246	184	510
132.71	0	483	218	204	363	224	293	311	106	166	434	108	121	247	184	511
132.833	0	486	222	204	362	230	295	312	107	167	442	111	124	250	186	516
132.956	0	486	224	206	367	231	297	317	107	168	443	119	126	260	189	519
133.079	0	488	222	208	366	233	297	316	108	167	442	113	124	251	186	518
133.202	0	482	216	204	362	223	293	311	106	165	432	108	120	246	183	509
133.325	0	483	218	204	364	224	294	311	106	166	434	109	121	247	183	512
133.448	0	484	221	204	363	227	295	314	106	166	440	110	122	248	185	510
133.571	0	487	224	205	366	229	296	317	109	166	445	116	125	255	187	517
133.693	0	489	226	208	368	234	300	319	108	167	450	117	126	258	187	519
133.816	0	484	218	205	364	227	295	313	107	165	434	110	120	250	182	513
133.939	0	485	219	204	365	225	294	313	107	164	437	110	122	247	182	508
134.062	0	484	220	204	363	227	294	315	106	165	440	110	123	250	184	510
134.185	0	486	223	206	365	231	295	317	106	166	447	111	125	252	185	511
134.308	0	488	226	208	370	232	299	320	107	167	453	117	127	257	187	519
134.431	0	485	221	207	366	231	297	316	108	165	443	112	123	251	184	514
134.554	0	484	217	204	364	225	294	314	106	165	437	109	122	248	182	508
134.676	0	484	219	203	363	227	294	314	106	164	440	110	121	249	182	509
134.799	0	486	222	205	365	228	296	318	106	166	449	111	124	252	184	513
134.922	0	489	226	207	367	232	297	321	107	167	452	119	126	261	187	517
135.045	0	486	223	209	368	234	299	319	108	166	448	113	124	253	185	515
135.168	0	482	217	204	364	226	292	313	106	164	437	110	121	247	180	506
135.291	0	483	218	204	362	227	293	315	107	164	438	109	122	247	181	508
135.414	0	484	220	206	364	229	294	315	106	165	445	110	122	250	182	507
135.537	0	487	223	206	367	231	296	319	106	166	450	114	125	257	185	514
135.66	0	488	225	209	367	235	297	319	107	167	455	114	126	254	186	512
135.782	0	480	215	204	361	225	291	312	107	164	434	112	121	246	182	509
135.905	0	480	216	203	361	223	290	309	107	167	428	111	123	245	183	506
136.028	0	481	218	204	361	222	291	309	107	170	431	113	124	246	185	512
136.151	0	482	222	205	363	227	293	312	109	172	438	118	127	251	187	511
136.274	0	485	224	207	366	231	296	315	110	173	446	121	130	254	190	517
136.397	0	481	217	206	364	227	294	310	109	171	431	116	125	245	186	507
136.52	0	480	216	204	360	223	292	307	108	170	428	113	125	244	186	506
136.643	0	480	219	204	364	225	296	306	109	170	428	115	126	244	187	508
136.765	0	480	222	206	368	224	300	307	111	172	426	123	128	253	189	512
136.888	0	484	224	207	369	230	304	309	113	174	433	126	130	255	191	516
137.011	0	482	221	208	367	229	303	306	111	173	426	118	126	246	187	510
137.134	0	478	216	204	363	223	299	301	110	173	421	115	125	243	186	507
137.257	0	478	219	205	365	223	300	304	110	174	424	116	126	244	188	510
137.38	0	481	221	206	366	226	299	306	110	175	425	124	128	253	189	508
137.503	0	483	224	208	367	229	301	310	110	175	433	127	132	256	192	516
137.626	0	479	220	209	366	230	302	306	110	175	430	119	128	247	189	509
137.748	0	475	216	205	363	223	298	302	109	173	421	115	126	243	187	508
137.871	0	478	217	206	364	225	298	303	109	175	422	116	126	243	187	506
137.994	0	481	220	206	364	225	299	304	109	175	426	120	128	247	188	509
138.117	0	481	223	207	366	229	300	308	110	176	432	126	130	255	190	513
138.24	0	480	223	210	366	232	301	309	111	176	432	123	129	250	190	512
138.363	0	478	214	204	360	223	295	302	110	173	420	115	125	240	186	502
138.486	0	478	216	204	359	221	296	302	109	174	421	115	125	241	187	504
138.609	0	479	217	204	360	225	296	304	109	174	425	118	127	246	188	508
138.732	0	479	222	206	361	228	298	309	109	176	431	124	128	253	189	511
138.854	0	483	224	207	362	234	297	315	109	175	443	122	130	251	192	513
138.977	0	481	218	204	357	232	290	314	106	174	432	114	126	242	188	510
139.1	0	480	219	204	359	233	289	314	105	173	434	114	125	241	188	506
139.223	0	482	222	204	359	233	290	314	106	174	437	113	126	242	189	509
139.346	0	485	224	204	361	235	292	316	107	174	445	116	128	246	191	508
139.469	0	489	229	207	362	238	294	319	107	176	450	121	131	251	193	515
139.592	0	485	225	208	362	238	293	316	106	174	443	117	128	245	189	510
139.715	0	482	220	204	356	231	291	312	105	171	433	113	125	240	186	510
139.837	0	487	221	204	358	233	292	313	105	171	439	113	126	240	185	507
139.96	0	490	225	204	360	236	295	316	104	171	450	113	126	241	185	505
140.083	0	494	228	207	362	239	297	319	105	171	460	115	129	246	187	506
140.206	0	494	229	209	364	242	299	321	105	170	457	115	128	246	186	507
140.329	0	491	221	204	357	235	295	314	103	167	441	111	124	241	180	497
140.452	0	492	222	206	359	236	299	313	105	167	442	110	123	241	179	492
140.575	0	493	225	205	360	235	299	315	105	168	448	110	124	242	178	493
140.698	0	495	228	206	362	241	302	318	106	168	456	112	126	248	177	496
140.82	0	498	230	209	362	245	304	317	108	168	454	115	127	247	179	494
140.943	0	494	221	204	357	238	307	309	111	166	429	111	121	240	172	488
141.066	0	494	222	204	358	238	304	310	109	166	431	110	121	240	174	487
141.189	0	495	225	204	357	237	301	312	107	167	435	110	123	241	176	490
141.312	0	499	228	206	360	240	301	314	108	168	443	111	125	245	180	489
141.435	0	501	231	208	363	243	301	317	108	168	449	113	127	246	183	496
141.558	0	496	221	206	357	240	298	310	107	165	431	110	121	241	177	486
141.681	0	493	220	204	354	235	296	310	105	166	429	108	121	239	178	486
141.804	0	495	222	204	354	235	295	309	106	165	431	109	121	238	178	484
141.926	0	497	225	205	356	238	297	313	107	167	437	110	123	242	180	489
142.049	0	498	228	206	358	240	298	314	107	168	446	111	125	244	183	492
142.172	0	495	225	207	357	242	298	314	107	166	437	111	122	241	180	490
142.295	0	493	220	202	353	236	293	308	105	164	426	108	119	237	178	482
142.418	0	493	222	205	352	238	293	310	106	165	427	108	121	237	180	487
142.541	0	492	225	204	354	236	292	311	105	167	432	110	123	239	181	488
142.664	0	492	226	205	356	239	294	314	106	169	441	112	126	243	184	491
142.787	0	492	227	209	358	242	295	316	107	169	441	114	126	242	185	492
142.909	0	487	220	202	352	235	289	310	104	167	426	109	122	236	181	486
143.032	0	485	220	204	354	236	288	313	105	167	429	110	123	236	182	489
143.155	0	486	222	204	353	236	289	312	105	168	435	109	124	238	183	490
143.278	0	490	225	205	356	242	290	317	105	170	445	112	126	241	186	493
143.401	0	490	228	209	358	245	291	321	106	170	449	114	127	242	187	495
143.524	0	486	219	204	351	240	287	315	104	167	432	109	122	239	181	489
143.647	0	485	220	204	353	239	287	317	103	167	436	110	123	237	182	489
143.77	0	487	221	204	354	239	287	317	104	167	439	110	123	238	183	490
143.892	0	486	225	205	355	243	289	321	104	168	448	110	125	242	186	492
144.015	0	489	226	207	358	248	291	323	104	169	454	112	126	243	187	495
144.138	0	485	218	203	351	240	285	318	103	164	435	109	121	237	182	486
144.261	0	485	218	203	351	240	286	317	102	165	435	108	121	236	182	486
144.384	0	485	219	204	352	240	286	317	103	165	438	108	122	236	182	490
144.507	0	486	223	205	353	244	288	320	103	167	447	109	124	240	185	492
144.63	0	488	227	206	354	246	289	324	104	168	453	112	126	242	187	494
144.753	0	485	219	204	351	241	287	316	104	165	432	110	121	236	181	486
144.876	0	483	218	203	348	239	286	313	104	164	429	108	120	234	181	484
144.998	0	483	219	203	348	238	286	312	104	166	429	109	121	234	181	487
145.121	0	485	223	204	352	239	288	314	104	167	436	110	124	238	183	490
145.244	0	488	225	205	352	243	291	316	107	169	441	113	127	241	187	495
145.367	0	483	221	206	349	240	288	311	106	169	426	113	122	235	186	489
145.49	0	481	217	202	346	232	287	307	106	169	419	111	122	232	183	489
145.613	0	482	219	202	346	235	287	308	105	169	421	112	122	232	184	490
145.736	0	484	222	204	348	236	289	308	106	172	428	114	125	235	187	492
145.859	0	486	225	206	352	237	291	311	107	172	432	119	127	242	189	495
145.981	0	483	223	206	351	238	293	309	108	173	427	115	126	236	188	494
146.104	0	480	218	202	348	233	290	303	107	171	417	113	124	232	186	487
146.227	0	482	221	205	348	233	290	304	106	172	419	114	123	233	186	492
146.35	0	482	224	205	351	235	291	306	107	173	425	114	126	235	188	493
146.473	0	483	226	205	352	238	293	310	109	174	429	123	129	245	191	494
146.596	0	485	225	207	353	238	294	309	109	174	428	116	127	237	189	494
146.719	0	480	219	203	347	230	289	305	107	172	417	112	123	233	185	491
146.842	0	481	221	204	348	234	290	305	108	172	420	113	123	233	186	488
146.964	0	481	225	204	351	235	290	307	107	173	427	114	126	236	187	492
147.087	0	485	227	205	353	240	292	311	109	175	430	122	128	245	190	495
147.21	0	486	226	208	355	241	294	310	109	174	434	117	127	239	189	496
147.333	0	480	218	202	348	234	288	305	107	171	419	112	123	233	184	486
147.456	0	480	219	203	349	233	289	306	108	172	420	113	122	233	184	489
147.579	0	484	222	204	352	234	290	308	108	172	425	112	124	235	186	487
147.702	0	485	225	204	354	239	292	309	108	174	431	117	126	240	187	493
147.825	0	487	228	207	356	242	293	313	109	173	435	119	127	242	188	495
147.948	0	481	219	204	350	235	290	306	108	170	420	112	122	234	184	489
148.07	0	483	219	203	350	235	289	306	108	170	418	110	121	234	183	485
148.193	0	485	221	203	349	235	290	305	108	171	421	110	122	234	184	490
148.316	0	485	224	204	353	238	291	309	108	171	432	113	125	238	187	491
148.439	0	488	226	206	355	239	293	312	109	173	434	121	126	248	188	495
148.562	0	487	225	206	354	241	294	310	110	171	430	114	123	240	186	492
148.685	0	484	218	203	350	234	290	307	107	170	420	110	121	235	183	489
148.808	0	484	221	204	352	235	291	309	107	170	423	111	121	235	183	489
148.931	0	485	224	204	353	238	291	309	109	170	430	113	123	238	185	491
149.053	0	488	227	205	356	240	292	313	108	171	433	120	125	249	188	493
149.176	0	489	228	208	357	242	295	315	108	172	439	116	126	244	189	495
149.299	0	483	220	204	350	237	290	308	107	169	424	111	122	237	183	489
149.422	0	483	222	205	352	236	291	309	108	170	427	111	122	238	184	489
149.545	0	486	224	204	354	237	290	311	108	170	431	112	122	240	185	487
149.668	0	488	226	206	356	241	292	313	109	172	436	117	125	247	187	493
149.791	0	489	229	208	358	245	294	318	109	172	441	119	126	247	189	496
149.914	0	483	220	204	353	237	290	310	108	169	425	111	122	239	183	490
150.036	0	484	221	205	350	240	289	308	108	169	428	111	122	238	184	487
150.159	0	484	222	204	354	237	290	311	107	169	431	110	122	240	185	491
150.282	0	487	226	205	355	240	292	315	108	171	439	113	125	243	186	493
150.405	0	489	229	208	359	242	295	317	108	173	445	118	126	249	189	496
150.528	0	485	221	206	353	240	291	311	108	169	428	113	121	241	183	487
150.651	0	484	220	204	352	237	289	310	108	169	425	109	121	238	182	486
150.774	0	485	222	203	352	236	289	311	107	169	428	110	122	238	183	489
150.897	0	486	225	205	354	239	290	313	107	170	437	111	124	241	185	491
151.02	0	491	227	206	357	242	292	316	109	172	441	118	126	248	187	495
151.142	0	488	225	208	356	243	293	314	108	170	435	114	123	242	184	493
151.265	0	484	219	203	351	235	288	311	107	167	426	109	120	238	181	490
151.388	0	486	221	204	354	237	289	310	107	168	429	111	122	238	183	490
151.511	0	488	224	204	353	239	289	312	106	169	434	112	123	241	185	491
151.634	0	490	228	205	356	240	291	315	107	171	440	116	125	248	186	494
151.757	0	491	230	209	357	246	294	319	108	171	441	119	126	248	187	497
151.88	0	486	221	204	352	237	289	311	107	169	426	110	122	239	182	492
152.003	0	487	223	205	353	237	291	312	107	169	428	112	122	238	182	488
152.125	0	488	225	205	354	238	291	312	108	170	432	112	123	241	184	493
152.248	0	491	228	206	355	241	292	314	108	172	444	114	126	243	187	496
152.371	0	493	231	208	359	246	294	320	108	172	448	119	128	250	189	500
152.494	0	491	224	206	355	242	290	315	107	169	433	111	122	243	184	496
152.617	0	490	223	206	355	240	291	316	106	169	437	110	122	241	184	495
152.74	1	491	226	205	356	241	290	317	106	168	442	111	123	242	185	496
152.863	0	495	228	206	358	242	291	320	107	170	451	112	125	246	187	499
152.986	0	500	232	208	361	248	293	326	108	171	460	115	127	249	190	503
153.108	0	495	225	208	357	246	291	322	107	167	442	112	123	244	185	495
153.231	0	493	224	205	356	240	290	320	105	166	441	109	121	241	184	497
153.354	0	496	225	206	357	241	289	320	105	167	442	110	122	243	185	497
153.477	0	494	228	206	359	245	290	323	106	167	449	110	124	245	187	498
153.6	0	497	230	207	362	247	292	327	107	169	458	114	128	248	190	503
153.723	0	496	229	209	362	250	292	324	107	167	451	112	124	247	187	501
153.846	0	491	222	204	358	243	288	320	105	165	438	109	121	240	183	492
153.969	0	492	224	205	359	242	289	321	105	166	440	108	121	242	184	498
154.092	0	494	226	205	360	242	290	324	104	165	446	109	122	243	185	499
154.214	0	495	230	208	362	247	291	326	105	166	456	111	125	247	188	503
154.337	0	499	233	209	365	252	293	328	106	167	462	113	126	249	190	506
154.46	0	495	223	206	361	245	290	321	106	164	439	109	121	243	184	499
154.583	0	494	226	205	361	243	292	318	107	165	435	109	121	242	183	498
154.706	0	493	227	205	361	242	294	317	109	165	433	111	122	242	184	499
154.829	0	496	230	207	363	243	297	318	110	168	440	113	125	245	187	502
154.952	0	499	233	209	367	244	299	320	111	170	446	119	128	251	190	507
155.075	0	494	229	210	364	248	298	318	109	169	439	114	125	246	188	505
155.197	0	490	225	205	362	240	293	315	108	168	433	111	123	242	184	501
155.32	0	493	227	206	362	241	294	316	108	169	435	111	124	243	187	502
155.443	0	496	230	207	363	243	294	318	109	170	442	113	126	246	187	503
155.566	0	495	232	209	365	245	296	320	110	171	447	119	128	252	189	507
155.689	0	495	232	211	369	248	298	323	110	171	449	117	128	249	190	507
155.812	0	492	224	205	362	240	293	316	109	169	432	112	123	242	184	498
155.935	0	492	225	206	363	241	293	317	108	169	434	112	124	243	186	502
156.058	0	491	228	206	363	240	294	318	109	171	439	113	125	245	186	503
156.18	0	494	231	208	367	243	295	321	110	172	448	115	127	248	189	506
156.303	0	498	234	210	369	248	297	324	110	173	452	121	129	255	191	509
156.426	0	492	224	207	363	242	295	317	110	170	434	114	123	244	185	499
156.549	0	490	223	206	361	238	292	318	109	169	433	111	123	243	184	501
156.672	0	490	224	205	362	240	292	317	109	169	435	112	123	243	184	501
156.795	0	493	228	207	364	240	293	319	109	171	443	113	125	247	186	498
156.918	0	495	230	208	365	242	295	323	111	172	449	118	127	253	189	507
157.041	0	495	229	210	366	246	296	321	110	171	446	114	125	248	186	505
157.164	0	489	221	204	361	237	291	315	109	169	431	111	122	242	182	499
157.286	0	491	222	204	361	239	292	317	108	169	433	111	123	242	183	497
157.409	0	492	226	205	362	238	292	318	108	170	438	112	123	245	184	501
157.532	0	495	229	207	365	241	293	320	109	171	448	114	127	249	186	504
157.655	0	497	232	209	368	244	294	324	110	172	453	119	128	255	189	508
157.778	0	493	224	207	363	240	294	318	109	170	438	114	123	245	184	502
157.901	0	492	223	207	361	237	291	316	109	168	434	111	122	243	183	501
158.024	0	494	225	205	362	237	291	319	109	169	438	112	123	245	184	502
158.147	0	494	228	206	364	239	292	320	108	170	446	112	126	248	186	504
158.269	0	497	231	207	365	242	293	322	109	172	449	119	128	255	188	507
158.392	0	497	230	210	365	244	295	321	110	171	450	116	127	251	188	507
158.515	0	492	222	206	361	238	291	317	108	169	435	112	123	244	183	501
158.638	0	493	224	206	362	238	291	319	108	169	437	112	123	244	183	502
158.761	0	494	227	205	361	239	291	318	108	170	442	113	125	247	186	503
158.884	0	496	229	208	365	241	293	322	108	171	450	115	127	251	187	507
159.007	0	499	233	210	368	244	295	324	110	172	454	119	129	255	189	509
159.13	0	492	223	207	362	239	292	317	109	169	436	113	122	246	183	502
159.252	0	492	223	204	361	238	289	316	108	168	435	111	123	244	183	501
159.375	0	492	225	205	361	236	290	318	107	168	436	112	123	245	183	503
159.498	0	495	228	206	363	239	291	320	108	170	446	113	125	248	186	505
159.621	0	496	231	208	366	240	293	321	109	171	450	119	127	254	188	509
159.744	0	496	227	208	364	243	293	320	110	171	443	115	125	249	185	506
159.867	0	491	222	203	356	238	289	311	108	168	430	111	122	242	182	503
159.99	0	492	222	204	361	236	290	313	108	168	430	112	122	242	183	503
160.113	0	493	225	205	361	236	292	315	108	170	435	112	124	243	185	504
160.236	0	496	229	207	363	237	293	316	109	171	439	118	126	251	188	508
160.358	0	498	232	209	365	242	296	320	110	173	443	120	128	251	190	511
160.481	0	491	222	205	360	236	293	312	109	170	428	113	124	243	184	505
160.604	0	492	224	205	360	233	292	312	110	171	427	113	123	241	185	504
160.727	0	493	225	205	360	234	293	311	109	170	429	113	124	243	185	505
160.85	0	495	228	206	362	237	294	313	108	172	439	115	126	245	188	508
160.973	0	497	230	208	365	239	296	318	109	174	440	123	128	255	190	511
161.096	0	495	227	208	362	240	295	314	109	172	433	116	125	244	188	509
161.219	0	493	224	204	359	235	292	311	110	172	426	114	124	240	186	508
161.341	0	492	226	206	360	234	293	310	110	172	425	115	124	241	188	510
161.464	0	493	227	206	361	235	295	312	110	174	433	116	127	243	189	509
161.587	0	496	232	207	364	238	296	315	111	175	435	125	130	253	193	513
161.71	0	497	229	208	363	242	297	314	111	175	435	117	127	245	190	511
161.833	0	492	223	204	359	233	292	310	110	173	425	114	124	240	187	506
161.956	0	492	224	206	361	235	292	310	109	173	427	114	124	240	187	507
162.079	0	495	227	205	361	237	293	312	109	174	432	114	126	242	189	507
162.202	0	497	230	207	364	238	294	315	110	175	437	120	128	249	191	511
162.324	0	497	231	209	366	242	296	316	110	175	440	117	127	244	190	511
162.447	0	491	221	204	359	235	291	309	109	171	423	112	123	238	185	504
162.57	0	493	224	205	360	234	291	310	110	171	425	112	123	239	186	504
162.693	0	495	224	204	361	235	291	310	108	172	429	113	124	240	186	505
162.816	0	496	227	207	362	237	293	313	110	173	436	115	125	244	188	506
162.939	0	498	231	209	366	241	295	317	109	173	441	120	128	249	190	510
163.062	0	494	221	205	361	236	293	310	109	171	425	113	123	240	184	503
163.185	0	492	221	204	358	234	290	309	109	171	421	111	122	238	183	501
163.308	0	492	223	203	359	234	290	311	109	170	423	111	123	239	184	501
163.43	0	494	226	205	362	235	292	313	108	171	432	113	124	240	186	502
163.553	0	498	227	206	364	238	293	314	108	173	435	120	126	251	188	505
163.676	0	497	230	209	366	242	295	316	110	172	439	116	126	243	188	506
163.799	0	491	220	203	359	233	289	309	108	169	421	111	122	238	183	496
163.922	0	492	222	203	360	234	290	311	109	169	423	110	122	237	183	499
164.045	0	495	225	203	361	235	291	312	108	170	428	111	123	239	184	500
164.168	0	497	227	205	363	238	293	314	109	171	434	116	125	246	186	504
164.291	0	499	230	208	365	239	294	318	109	173	439	121	128	253	189	507
164.413	0	497	228	209	364	243	295	318	109	171	435	113	125	244	187	503
164.536	0	495	220	204	361	235	290	313	108	169	425	110	121	240	183	495
164.659	0	495	222	205	361	235	291	313	108	169	427	110	123	240	183	499
164.782	0	496	226	205	363	237	292	316	108	169	433	112	124	243	184	501
164.905	0	499	229	206	366	240	293	318	109	171	444	114	126	245	187	502
165.028	0	502	231	209	367	242	295	322	110	171	445	119	128	251	189	506
165.151	0	498	222	206	359	241	294	313	109	169	429	111	123	242	184	500
165.274	0	497	222	203	359	234	291	314	108	168	428	110	122	241	182	494
165.396	0	498	222	204	359	235	291	314	108	169	430	110	123	241	183	498
165.519	0	500	226	205	361	236	291	316	108	168	439	112	125	245	185	500
165.642	0	503	229	207	363	239	294	320	109	170	444	118	127	251	187	504
165.765	0	504	232	211	365	244	295	324	110	171	449	118	127	252	188	506
165.888	0	497	221	205	359	237	291	315	108	167	431	111	123	242	181	497
166.011	0	498	220	203	354	237	289	311	108	167	429	109	121	241	181	491
166.134	0	498	221	204	356	234	290	315	107	167	430	109	122	242	181	495
166.257	0	498	224	205	358	235	290	317	107	168	440	111	125	244	183	498
166.38	0	499	228	205	359	237	292	319	108	169	448	113	127	249	185	500
166.502	0	504	230	209	361	242	295	323	109	170	452	119	128	253	188	504
166.625	0	497	221	206	353	240	292	311	108	167	433	111	122	245	181	496
166.748	0	493	219	204	352	233	289	313	107	166	431	109	121	242	179	494
166.871	0	494	220	204	351	232	289	314	107	167	433	109	122	243	181	493
166.994	0	496	224	205	354	233	290	314	108	167	441	111	125	246	182	496
167.117	0	499	227	207	355	235	292	319	106	168	446	116	127	253	186	501
167.24	0	502	232	209	358	240	294	322	109	169	454	118	129	256	188	505
167.363	0	494	221	207	353	237	291	316	109	167	437	113	123	248	181	496
167.485	0	494	220	205	350	233	289	314	107	166	435	110	122	246	181	495
167.608	0	494	222	206	351	231	290	314	106	166	438	110	123	246	182	495
167.731	0	495	224	205	353	234	290	317	107	168	446	111	125	249	183	498
167.854	0	497	228	207	354	237	293	320	108	169	452	118	127	256	186	501
167.977	0	499	228	209	356	240	294	321	109	169	453	115	127	253	186	502
168.1	0	492	219	205	347	236	290	311	108	165	435	110	123	247	181	495
168.223	0	492	222	205	351	234	289	315	107	165	439	111	123	247	181	495
168.346	0	493	223	205	351	233	290	316	106	167	443	111	124	248	182	495
168.468	0	496	226	207	354	237	292	320	107	168	453	112	126	252	184	499
168.591	0	500	230	208	356	242	293	322	109	169	460	114	127	254	186	503
168.714	0	492	220	207	352	237	291	315	108	166	440	112	123	249	180	493
168.837	0	490	218	204	349	232	290	313	107	165	436	110	122	245	178	493
168.96	0	491	219	204	348	232	289	313	106	166	438	110	123	245	179	493
169.083	0	493	222	205	350	235	290	316	107	167	444	110	124	250	182	496
169.206	0	495	226	208	353	237	292	320	107	167	453	113	126	252	183	499
169.329	0	495	225	209	354	241	293	320	108	167	450	113	125	252	183	499
169.452	0	489	216	203	348	234	288	313	107	164	432	109	121	243	177	491
169.574	0	490	217	204	348	231	289	313	105	165	433	109	120	244	177	492
169.697	0	490	220	204	349	232	289	314	105	165	438	109	122	246	179	492
169.82	0	493	224	207	352	234	290	318	107	166	448	111	124	249	182	496
169.943	0	495	227	207	354	239	293	321	108	167	452	117	127	255	185	500
170.066	0	490	219	206	350	236	292	314	107	165	437	112	121	247	179	494
170.189	0	488	218	204	350	233	289	313	106	165	433	108	122	245	178	492
170.312	0	490	218	203	349	233	289	313	106	165	435	109	122	245	178	492
170.435	0	491	223	206	352	233	289	316	106	165	443	111	123	249	180	495
170.557	0	495	226	206	354	239	291	320	107	166	448	116	126	255	184	498
170.68	0	493	223	209	353	241	293	318	107	167	442	112	123	249	181	496
170.803	0	490	217	204	350	232	288	314	105	163	433	109	121	245	178	492
170.926	0	490	220	204	351	233	288	315	106	164	436	109	122	245	178	493
171.049	0	492	223	205	352	234	289	315	106	165	441	109	123	247	180	494
171.172	0	495	225	206	355	238	291	319	107	167	449	112	125	251	182	497
171.295	0	494	224	208	355	241	292	319	107	165	444	112	123	250	180	495
171.418	0	490	217	202	351	233	287	311	106	163	432	108	120	243	176	491
171.54	0	492	219	204	351	234	288	313	105	164	433	109	120	244	177	492
171.663	0	491	221	204	353	232	288	316	105	164	437	108	122	245	177	492
171.786	0	494	224	205	356	237	290	319	106	164	446	110	124	249	181	494
171.909	0	493	224	208	356	240	291	319	106	165	442	112	123	247	180	496
172.032	0	490	214	202	350	231	286	310	105	163	424	108	119	240	175	489
172.155	0	491	217	203	349	232	286	311	106	163	424	108	120	239	176	490
172.278	0	491	218	203	351	233	287	310	105	163	426	108	120	241	176	490
172.401	0	492	222	204	353	233	288	313	106	166	435	109	123	244	179	492
172.524	0	495	224	207	355	237	291	316	108	166	437	112	123	245	180	494
172.646	0	490	215	202	350	231	287	307	105	162	419	108	118	239	175	485
172.769	0	489	216	202	349	232	286	307	105	163	419	107	119	237	175	487
172.892	0	490	217	203	350	231	287	308	105	164	422	107	120	239	176	488
173.015	0	493	220	204	351	232	288	310	105	164	431	109	122	242	179	491
173.138	0	495	224	205	355	237	290	314	107	165	438	111	123	245	180	494
173.261	0	492	217	204	353	234	288	309	105	163	421	107	119	239	175	489
173.384	0	490	216	202	349	231	286	308	105	163	420	106	119	237	175	487
173.507	0	492	219	201	350	232	285	307	104	163	421	107	120	238	176	489
173.629	0	494	220	203	353	233	289	310	105	164	429	108	121	241	178	490
173.752	0	496	223	206	356	236	290	314	105	166	435	114	124	247	180	493
173.875	0	493	220	206	353	238	289	310	105	164	426	109	120	240	177	489
173.998	0	492	216	200	351	232	285	307	104	162	418	107	119	237	176	484
174.121	0	493	219	202	350	233	287	308	105	163	420	107	120	237	176	488
174.244	0	494	221	203	353	234	288	309	106	164	427	108	122	241	177	489
174.367	0	496	224	206	355	236	291	313	106	166	430	117	124	250	179	492
174.49	0	496	221	207	354	237	290	310	106	165	426	110	121	240	177	490
174.612	0	492	215	202	352	231	287	306	105	164	415	107	118	235	174	486
174.735	0	492	217	201	352	233	287	306	105	163	417	106	119	235	175	486
174.858	0	491	219	203	352	233	288	308	105	165	424	108	121	238	177	488
174.981	0	497	223	205	356	235	291	311	106	166	429	113	123	245	179	491
175.104	0	495	222	206	355	239	291	310	107	166	426	110	121	240	178	490
175.227	0	491	213	201	349	229	286	303	105	163	413	107	118	233	174	484
175.35	0	491	216	200	350	232	286	304	105	163	415	107	118	234	174	484
175.473	0	493	219	201	350	231	286	306	104	164	420	107	120	236	175	486
175.596	0	493	221	203	352	234	288	308	106	165	425	112	122	243	178	489
175.718	0	495	223	205	354	239	290	311	106	166	427	115	123	243	179	490
175.841	0	489	214	201	347	229	285	303	105	164	411	108	119	232	175	485
175.964	0	487	215	202	346	228	289	299	107	166	405	109	122	231	178	487
176.087	0	487	217	200	346	227	289	298	106	168	406	110	124	233	181	489
176.21	0	487	220	203	347	227	292	302	108	170	409	120	127	239	185	493
176.333	0	486	224	206	347	229	297	303	109	173	413	124	131	242	191	499
176.456	0	482	216	203	341	226	297	290	107	172	396	118	127	231	189	496
176.579	0	477	214	201	337	221	301	277	107	173	376	120	131	230	195	500
176.701	0	482	216	201	341	218	308	276	109	174	366	124	135	233	201	501
176.824	0	476	220	203	341	215	313	277	108	175	371	127	143	235	221	527
176.947	0	454	226	203	335	205	316	282	109	178	379	130	147	238	254	569
177.07	0	447	221	204	326	208	316	271	109	177	367	127	146	236	263	581
177.193	0	449	219	200	326	195	313	273	107	177	366	125	146	233	266	579
177.316	0	465	222	201	326	197	310	279	107	179	375	129	148	234	268	579
177.439	0	473	227	203	326	196	315	278	109	182	376	130	150	236	274	571
177.562	0	487	233	204	326	198	318	281	110	184	382	134	154	239	275	571
177.684	0	478	224	205	324	198	317	279	111	183	374	130	147	234	268	564
177.807	0	470	219	200	321	196	312	279	109	184	375	129	147	234	259	550
177.93	0	464	220	202	327	208	311	281	110	187	379	131	152	237	240	524
178.053	0	463	222	204	332	215	310	283	110	190	383	135	154	240	239	507
178.176	0	464	226	206	332	219	329	276	113	186	368	136	160	241	252	513
178.299	0	461	217	204	330	215	334	261	113	181	343	134	154	241	249	513
178.422	0	459	215	202	327	209	329	259	110	180	338	129	154	238	249	514
178.545	0	456	217	201	327	210	329	260	110	181	343	128	157	236	251	516
178.668	0	456	219	202	328	211	329	262	110	182	352	129	161	238	254	520
178.79	11	462	224	206	330	216	331	268	110	184	359	132	164	239	255	525
178.913	0	479	216	201	326	208	326	259	109	179	345	126	156	236	249	514
179.036	0	490	216	200	327	206	323	260	108	179	347	124	155	232	246	507
179.159	0	494	217	201	326	207	320	265	107	179	356	126	156	236	247	506
179.282	0	495	220	202	327	214	319	270	106	180	369	131	160	239	249	509
179.405	0	490	222	204	332	218	321	273	108	183	373	132	161	241	248	504
179.528	0	481	213	200	326	210	315	265	105	178	356	125	154	236	241	497
179.651	0	480	214	200	327	210	314	267	106	179	359	126	152	234	242	495
179.773	0	478	215	200	329	210	314	267	105	181	362	128	154	236	243	498
179.896	0	476	220	202	333	215	319	267	107	182	364	132	161	241	247	499
180.019	0	457	220	205	338	217	329	261	109	183	350	135	164	243	255	511
180.142	0	447	211	201	333	210	324	257	107	179	337	130	154	238	248	502
180.265	0	448	213	201	333	212	320	262	106	180	349	128	157	237	245	498
180.388	0	446	215	203	336	215	321	262	106	180	350	130	159	238	246	496
180.511	0	448	219	204	338	219	323	266	107	183	358	134	164	243	249	499
180.634	0	446	221	206	341	221	325	265	108	183	358	134	163	243	247	496
180.756	0	443	212	202	335	214	319	262	107	179	348	126	157	236	241	490
180.879	0	443	215	203	337	216	319	262	106	180	350	129	157	238	241	491
181.002	0	445	217	202	338	217	319	267	106	181	358	129	159	240	243	491
181.125	0	448	220	205	341	218	319	273	107	182	370	134	164	246	246	499
181.248	0	446	219	206	341	223	319	272	108	181	367	131	159	243	243	497
181.371	0	443	213	202	337	215	313	269	106	177	360	126	154	238	236	488
181.494	0	444	215	203	338	218	312	274	107	178	366	127	153	240	236	489
181.617	0	446	218	203	339	220	312	277	107	179	376	129	155	243	236	492
181.74	0	450	222	205	342	224	312	283	108	180	388	132	160	248	240	496
181.862	0	448	220	207	343	223	313	282	107	178	382	129	156	245	234	492
181.985	0	445	212	202	338	216	307	279	106	175	373	124	150	239	228	482
182.108	0	444	214	201	338	219	307	282	106	175	379	124	149	240	229	485
182.231	0	446	217	204	338	220	307	285	106	176	387	127	151	243	230	485
182.354	0	450	221	205	343	223	309	290	107	177	397	130	154	246	233	487
182.477	0	448	220	207	341	226	310	290	108	176	392	127	152	245	231	482
182.6	0	442	211	202	336	217	304	283	104	172	380	122	146	239	224	479
182.723	0	443	214	202	337	216	305	286	105	173	385	123	146	239	225	478
182.845	0	444	217	202	337	219	305	289	106	173	392	125	148	242	229	477
182.968	0	449	222	204	341	223	307	293	106	175	402	129	153	247	232	485
183.091	0	449	225	208	344	227	309	298	106	176	408	132	154	248	233	486
183.214	0	443	213	203	338	219	304	289	105	171	389	123	146	243	224	478
183.337	0	444	216	203	338	220	303	291	105	172	393	124	145	241	226	475
183.46	0	444	219	203	339	221	304	294	105	173	399	126	146	244	227	479
183.583	0	449	224	204	343	224	306	297	105	175	410	129	151	250	231	483
183.706	0	452	228	207	345	227	308	301	107	177	418	131	154	252	234	486
183.828	0	446	217	205	340	223	304	296	106	173	406	120	146	241	226	480
183.951	0	446	218	203	339	220	302	297	105	172	403	125	144	244	225	479
184.074	0	447	221	204	341	222	303	300	106	173	408	125	145	247	227	479
184.197	0	452	225	206	344	227	305	303	106	175	419	129	149	252	229	483
184.32	0	457	231	209	347	231	307	309	107	176	429	133	152	255	233	489
184.443	0	450	221	207	343	227	305	304	107	173	417	121	145	245	225	478
184.566	0	448	219	205	341	225	303	303	106	173	416	119	143	242	222	478
184.689	0	450	221	205	344	225	303	304	107	173	415	124	142	250	224	479
184.812	0	453	226	206	346	226	304	307	107	174	425	127	144	254	226	483
184.934	0	458	233	208	348	232	307	311	108	175	434	130	149	258	230	489
185.057	0	452	226	209	348	233	306	310	108	174	428	122	144	249	224	484
185.18	0	448	219	205	343	225	302	305	107	171	420	117	139	244	220	480
185.303	0	449	222	206	345	227	303	305	108	172	422	122	139	248	221	481
185.426	0	452	225	206	347	229	306	308	108	173	426	126	141	255	222	485
185.549	0	456	231	207	351	233	309	312	109	175	435	130	145	259	227	491
185.672	0	453	229	211	353	234	310	314	110	174	432	126	143	255	224	489
185.795	0	447	221	206	346	227	305	306	109	171	421	118	138	246	218	484
185.917	0	449	224	206	348	228	307	307	109	172	423	123	139	249	220	487
186.04	0	451	226	206	350	229	309	309	109	173	427	127	140	256	222	489
186.163	0	457	233	207	353	233	311	313	110	174	436	132	145	261	227	496
186.286	0	457	234	212	357	237	314	316	111	174	442	128	145	258	228	498
186.409	0	451	223	208	350	229	310	309	109	172	428	120	139	250	220	492
186.532	0	452	227	208	353	230	311	311	109	172	434	121	139	250	222	494
186.655	0	453	230	208	355	230	311	312	111	173	432	128	141	259	223	495
186.778	0	460	236	209	358	234	313	316	111	175	441	131	144	264	227	502
186.9	0	461	237	214	361	239	314	320	112	176	448	130	144	260	229	505
187.023	0	454	227	208	354	232	311	314	111	174	435	121	139	254	222	500
187.146	0	455	230	209	358	232	312	316	111	174	440	121	139	253	223	500
187.269	0	457	232	209	359	234	312	317	110	174	437	128	141	263	224	504
187.392	0	463	238	210	361	237	313	321	112	175	447	132	145	265	228	510
187.515	0	462	237	214	362	240	316	322	113	176	450	130	144	262	229	510
187.638	0	455	228	209	357	231	312	316	112	173	436	121	139	256	221	504
187.761	0	457	231	209	358	233	312	316	112	173	440	122	139	254	223	506
187.884	0	459	233	209	360	234	313	317	112	174	439	128	139	261	224	508
188.006	0	462	237	212	365	237	314	322	112	176	449	132	143	266	227	513
188.129	0	461	236	213	363	240	315	322	113	175	447	128	142	262	225	512
188.252	0	456	228	207	359	234	310	317	111	172	437	120	137	253	219	508
188.375	0	456	230	209	360	234	312	317	110	172	439	121	136	252	220	509
188.498	0	457	232	209	362	234	311	319	111	174	441	124	138	258	221	511
188.621	0	459	237	211	365	237	313	321	112	174	447	130	142	264	225	515
188.744	0	461	234	210	362	239	313	319	113	173	441	122	138	255	220	512
188.867	0	467	230	207	360	230	310	315	112	171	433	118	135	251	217	508
188.989	0	484	232	208	360	231	311	316	112	172	436	118	134	252	218	508
189.112	0	494	234	210	363	232	312	318	112	172	436	126	137	261	220	510
189.235	0	494	239	210	366	235	313	320	112	173	443	129	140	263	223	517
189.358	0	465	229	210	361	233	313	316	113	171	433	121	135	253	217	513
189.481	0	453	228	207	360	232	312	314	111	171	431	118	133	251	217	512
189.604	0	455	229	208	362	232	312	316	111	172	432	122	135	254	218	513
189.727	0	462	232	209	364	234	313	316	111	173	435	127	137	260	220	516
189.85	0	464	236	212	367	237	316	317	113	173	440	127	138	257	220	519
189.972	0	464	228	207	365	234	324	307	115	169	419	120	133	248	213	512
190.095	0	461	229	208	368	234	331	299	117	171	404	123	134	250	215	513
190.218	0	461	230	209	371	238	336	297	118	170	395	127	135	254	216	515
190.341	0	463	235	210	372	240	336	301	118	172	402	128	139	257	219	518
190.464	0	458	229	210	370	238	332	300	116	170	399	124	135	250	217	516
190.587	0	456	226	206	365	233	327	297	115	169	390	124	132	250	216	515
190.71	0	458	227	207	366	234	328	297	116	170	393	124	133	250	216	516
190.833	0	459	228	208	368	235	329	299	115	171	398	124	135	253	217	518
190.956	0	459	229	210	368	239	329	301	116	170	400	125	135	252	218	519
191.078	0	455	221	205	362	231	323	294	114	167	389	118	131	242	213	514
191.201	0	455	223	205	362	230	322	296	113	167	388	120	130	244	213	514
191.324	0	455	224	205	363	230	321	298	113	167	392	121	131	246	214	515
191.447	0	455	227	207	365	233	322	300	114	167	399	122	133	248	216	516
191.57	0	455	223	206	363	233	321	297	113	166	393	118	130	241	212	514
191.693	0	452	219	202	359	227	316	293	112	163	386	114	126	236	210	510
191.816	0	454	220	202	359	228	315	295	112	164	387	117	127	240	209	510
191.939	0	454	222	204	360	230	316	297	112	165	392	118	128	242	211	508
192.061	0	456	225	205	363	232	317	301	113	165	398	119	129	245	212	510
192.184	0	454	219	203	356	232	315	292	112	162	391	112	126	234	208	508
192.307	0	452	216	201	356	226	312	293	110	161	389	109	124	230	207	503
192.43	0	450	217	202	356	225	312	294	111	161	386	114	123	236	206	503
192.553	0	452	219	202	357	226	312	296	111	161	391	115	124	239	207	503
192.676	0	455	224	204	359	230	313	301	111	162	399	117	127	242	210	504
192.799	0	454	221	204	358	231	313	299	111	161	395	114	124	237	207	503
192.922	0	451	214	200	355	224	308	297	109	159	390	108	122	230	203	498
193.044	0	452	216	201	352	227	308	293	109	159	391	107	122	229	203	498
193.167	0	453	218	202	356	226	308	297	109	160	392	113	123	237	204	498
193.29	0	455	222	201	357	228	309	301	110	160	399	115	124	240	206	500
193.413	0	457	224	204	358	231	310	303	110	160	405	115	124	238	205	500
193.536	0	450	214	201	353	224	305	297	108	158	392	107	120	230	200	495
193.659	0	448	214	200	352	225	304	297	107	158	394	107	120	228	201	495
193.782	0	450	216	201	350	224	304	299	108	158	395	109	120	232	200	495
193.905	0	453	218	201	353	227	305	302	108	159	399	113	123	238	201	494
194.028	0	456	221	202	358	228	307	305	108	160	407	115	125	242	204	496
194.15	0	455	217	202	354	227	306	301	108	159	401	109	121	233	199	494
194.273	0	450	212	199	351	222	300	298	107	156	394	105	118	228	197	491
194.396	0	450	212	200	351	223	301	300	108	156	397	106	118	228	196	489
194.519	0	452	215	201	349	224	302	301	107	157	400	108	119	233	196	489
194.642	0	455	217	202	352	226	303	304	108	157	404	113	122	241	198	492
194.765	0	455	221	202	354	229	305	309	108	159	413	114	123	243	199	494
194.888	0	453	214	202	349	227	304	304	107	157	405	107	119	232	195	490
195.011	0	451	211	199	347	221	300	302	106	156	398	104	117	228	191	486
195.133	0	452	212	199	345	222	299	301	106	156	400	104	116	228	190	486
195.256	0	451	213	199	345	222	300	303	106	156	405	104	117	230	191	486
195.379	0	452	216	201	348	224	301	305	106	157	407	111	119	240	192	488
195.502	0	456	220	202	350	227	303	308	107	157	414	114	122	243	194	491
195.625	0	458	221	205	351	232	305	309	109	159	418	112	122	241	195	493
195.748	0	450	210	200	343	221	298	301	106	155	401	104	116	230	188	487
195.871	0	451	211	199	343	221	297	301	105	155	403	104	117	230	188	486
195.994	0	453	212	200	342	221	298	302	105	155	406	103	117	231	189	486
196.116	0	455	217	200	344	223	300	303	104	156	411	109	119	237	190	489
196.239	0	456	221	201	346	226	301	309	105	157	418	113	122	245	193	492
196.362	0	458	224	204	348	229	302	312	106	158	426	116	124	249	196	496
196.485	0	458	219	205	347	230	301	310	106	158	419	109	122	238	193	495
196.608	0	453	213	200	341	221	296	305	104	156	408	105	118	234	188	492
196.731	0	454	215	201	342	221	295	305	104	155	412	105	118	234	190	493
196.854	0	454	216	201	343	221	296	307	104	156	416	106	119	236	193	495
196.977	0	457	221	203	345	224	297	308	104	157	422	111	123	242	194	497
197.1	0	461	225	204	347	227	299	313	104	158	427	116	125	248	197	502
197.222	0	462	226	208	349	232	300	315	105	159	432	114	125	246	198	505
197.345	0	456	215	202	341	224	295	306	104	156	416	108	119	235	191	497
197.468	0	457	216	201	342	222	294	306	102	156	417	106	120	236	191	497
197.591	0	459	217	202	342	222	294	307	103	156	421	107	120	237	191	498
197.714	0	460	222	203	344	227	295	312	103	157	431	108	122	241	194	501
197.837	0	463	227	205	347	229	296	316	104	158	434	117	125	251	196	504
197.96	0	468	230	207	349	232	298	321	104	158	443	119	128	254	199	509
198.083	0	462	221	206	346	230	297	313	104	157	429	111	121	242	193	504
198.205	0	459	218	203	343	224	293	310	102	156	422	107	119	238	191	502
198.328	0	461	219	203	342	226	293	311	102	156	425	107	120	239	191	502
198.451	0	464	223	204	345	227	293	312	103	156	432	108	123	243	193	505
198.574	0	468	228	205	346	231	296	316	103	157	440	114	125	250	196	509
198.697	0	472	231	207	349	232	298	321	105	159	446	119	128	257	200	513
198.82	0	470	228	209	350	235	299	319	105	158	442	112	124	248	197	511
198.943	0	464	220	203	344	229	294	312	103	156	429	108	120	243	193	507
199.066	0	467	223	206	346	228	295	313	103	156	432	108	122	243	194	508
199.188	0	467	226	205	347	230	295	316	103	157	439	109	123	246	195	509
199.311	0	471	230	206	349	233	297	320	103	159	448	110	125	250	198	512
199.434	0	476	234	208	351	235	299	324	105	159	451	120	128	260	201	518
199.557	0	473	229	210	351	236	300	320	104	159	445	113	124	250	197	516
199.68	0	469	224	205	347	230	295	315	104	157	435	109	122	245	194	511
199.803	0	471	224	206	347	231	296	316	103	157	438	109	122	246	193	512
199.926	0	474	227	207	349	233	297	318	104	158	442	109	124	249	195	514
200.049	0	476	233	208	350	234	299	321	105	158	454	112	126	252	198	519
200.172	0	482	238	211	354	240	301	326	106	161	458	117	128	259	201	522
200.294	0	474	225	209	351	236	299	319	106	158	441	111	123	249	194	515
200.417	0	473	225	206	348	231	296	317	105	157	437	108	121	246	191	514
200.54	0	476	227	207	349	233	297	317	105	158	440	109	122	247	192	514
200.663	0	477	229	207	351	234	298	322	105	159	449	110	124	251	194	516
200.786	0	483	235	208	353	237	300	325	106	159	455	116	127	258	197	521
200.909	0	483	236	213	355	242	304	326	106	161	457	114	127	254	197	523
201.032	0	476	225	206	350	233	297	317	105	158	438	109	122	248	190	516
201.155	0	477	228	207	350	233	297	319	105	158	440	108	122	248	191	515
201.277	0	480	229	208	351	234	299	319	105	159	443	109	123	249	192	517
201.4	0	485	234	209	353	237	301	322	106	161	454	111	126	254	194	521
201.523	0	487	239	211	355	239	303	327	106	161	458	117	128	260	198	526
201.646	0	480	230	211	354	238	301	321	107	160	444	113	124	251	193	521
201.769	0	481	229	208	352	233	298	318	106	159	440	109	123	249	191	519
201.892	0	483	230	209	352	235	299	318	105	159	443	109	123	250	192	521
202.015	0	483	233	209	353	236	300	321	106	160	451	111	125	253	195	524
202.138	0	487	238	210	355	240	302	325	107	162	460	114	127	256	197	527
202.26	0	486	235	212	356	241	303	323	106	160	450	112	125	253	194	525
202.383	0	483	228	207	352	235	299	318	105	159	438	109	122	249	190	521
202.506	0	484	231	209	353	235	300	319	106	159	442	109	123	250	191	522
202.629	0	484	234	210	354	237	300	319	106	161	448	110	124	252	193	523
202.752	0	490	237	210	357	239	302	324	107	162	456	111	127	256	196	526
202.875	0	489	236	211	357	241	304	325	107	161	450	112	125	255	193	527
202.998	0	483	227	207	353	236	299	317	105	159	436	108	121	247	188	522
203.121	0	482	228	208	353	235	299	317	105	159	438	108	122	248	189	521
203.244	0	487	231	208	353	234	300	319	105	160	442	109	123	249	191	523
203.366	0	490	234	209	355	238	300	321	107	160	449	110	125	254	192	527
203.489	0	489	236	212	358	242	302	324	107	161	452	113	125	254	193	528
203.612	0	484	227	207	351	233	298	314	105	159	432	108	120	246	188	521
203.735	0	485	227	207	351	234	298	315	105	158	432	107	120	245	187	521
203.858	0	486	228	207	353	235	297	314	105	159	435	107	120	247	188	522
203.981	0	489	233	208	354	235	299	319	105	159	444	108	124	250	191	525
204.104	0	489	237	211	357	241	303	321	109	159	445	116	126	253	194	528
204.227	0	487	227	207	354	237	314	306	113	158	416	110	122	242	187	522
204.349	0	487	227	205	350	233	309	306	110	159	415	108	121	240	189	523
204.472	0	486	229	207	351	232	308	307	109	161	417	108	122	242	191	523
204.595	0	488	230	208	352	234	308	310	110	163	423	113	125	247	192	524
204.718	0	491	236	209	355	238	307	313	109	164	430	118	127	252	195	528
204.841	0	488	227	209	351	235	304	310	108	162	420	109	123	242	190	525
204.964	0	486	226	206	349	232	301	308	108	161	418	108	121	239	189	523
205.087	0	486	228	207	350	233	301	309	106	162	422	108	122	239	191	523
205.21	0	490	231	208	354	234	301	312	107	163	427	112	124	246	192	524
205.332	0	493	236	209	356	237	304	315	107	164	432	118	126	251	194	528
205.455	0	489	227	208	353	235	302	311	106	161	424	109	122	241	189	522
205.578	0	486	225	205	349	232	299	309	105	160	420	105	121	238	188	519
205.701	0	488	226	206	349	231	300	309	105	160	421	107	121	239	188	520
205.824	0	491	228	206	350	233	299	311	106	161	428	107	122	241	189	520
205.947	0	492	232	208	353	236	302	315	107	162	431	115	124	251	191	522
206.07	0	492	230	210	352	237	301	313	106	161	429	109	122	242	189	519
206.193	0	488	221	204	346	230	298	307	105	158	417	105	118	237	184	515
206.316	0	490	223	204	345	231	297	306	105	158	418	105	118	237	184	516
206.438	0	489	224	204	347	230	298	309	105	159	423	105	119	239	185	515
206.561	0	491	228	205	349	233	299	312	105	160	431	107	122	243	187	516
206.684	0	493	230	209	350	238	301	314	106	160	430	111	122	246	189	518
206.807	0	488	220	204	343	231	296	304	105	158	414	104	118	236	183	514
206.93	0	487	222	204	343	229	295	305	105	156	415	104	117	236	183	512
207.053	0	490	222	205	344	229	295	306	104	158	417	105	118	236	183	512
207.176	0	490	225	207	345	232	296	308	105	159	424	105	120	240	186	513
207.299	0	492	229	206	347	234	299	311	105	159	432	107	122	242	187	516
207.421	0	490	224	207	345	234	297	307	105	157	417	107	119	238	184	514
207.544	0	488	220	203	341	229	295	303	105	156	411	103	117	235	183	510
207.667	0	490	221	204	342	228	295	303	104	157	412	104	118	235	183	511
207.79	0	489	223	205	342	229	296	304	104	158	419	105	120	237	185	512
207.913	0	490	228	206	345	232	297	308	105	160	421	112	122	247	187	514
208.036	0	491	226	207	345	234	298	307	105	158	423	107	121	240	187	514
208.159	0	487	217	203	338	226	293	302	103	157	409	103	117	233	182	510
208.282	0	488	220	204	339	227	293	302	104	157	411	104	118	235	183	510
208.404	0	488	221	204	340	228	294	302	104	157	415	105	119	236	183	510
208.527	0	491	225	205	341	230	295	307	104	159	421	109	121	243	186	512
208.65	0	492	228	207	345	234	298	308	105	159	424	111	122	244	187	514
208.773	0	488	217	203	339	229	294	300	104	157	408	104	117	233	182	509
208.896	0	485	217	202	337	226	291	299	104	157	408	102	116	232	182	508
209.019	0	487	219	203	338	225	292	300	103	158	410	103	118	233	182	509
209.142	0	489	222	204	340	228	294	302	103	159	415	107	120	239	185	510
209.265	0	489	226	206	342	231	296	305	104	159	421	112	122	246	187	514
209.388	0	488	222	206	342	232	296	304	104	158	417	107	119	237	184	511
209.51	0	486	216	202	335	225	290	298	102	157	405	102	118	232	182	507
209.633	0	488	218	203	335	225	290	298	102	157	407	104	117	231	182	508
209.756	0	486	219	203	337	224	291	299	102	158	412	105	120	234	185	511
209.879	0	488	225	204	338	228	292	303	103	161	416	112	122	242	187	513
210.002	0	491	227	208	340	232	294	306	104	161	422	112	124	241	189	514
210.125	0	486	216	203	336	225	290	298	103	159	406	105	117	233	183	510
210.248	0	486	218	203	335	224	289	299	103	159	408	105	119	232	184	510
210.371	0	485	219	203	336	226	290	300	102	160	411	105	120	233	185	510
210.493	0	488	223	205	338	228	293	303	103	161	416	114	123	242	187	513
210.616	0	492	228	206	340	232	294	306	104	163	421	117	126	245	191	518
210.739	0	484	219	206	334	231	288	295	104	162	404	112	123	233	192	518
210.862	0	475	216	202	329	219	289	285	103	167	387	112	129	228	201	522
210.985	0	475	218	203	330	216	292	287	104	168	385	116	130	232	203	522
211.108	0	479	222	203	332	220	293	289	105	172	393	122	134	239	207	523
211.231	0	481	226	206	335	224	294	294	106	174	403	125	137	243	209	527
211.354	0	479	222	206	334	227	294	294	106	173	399	120	131	237	206	525
211.476	0	478	215	201	329	219	289	289	105	170	392	114	128	230	203	521
211.599	0	479	217	203	331	221	291	288	105	172	392	118	129	232	205	521
211.722	0	478	220	202	331	220	292	290	106	173	397	121	132	237	205	523
211.845	0	480	225	205	334	223	293	293	106	176	406	126	136	241	209	527
211.968	0	482	223	207	336	227	296	292	108	177	403	124	135	237	210	528
212.091	0	476	215	202	330	218	291	286	106	173	389	115	130	228	204	524
212.214	0	476	215	202	329	218	292	286	105	173	387	120	130	232	204	523
212.337	0	478	218	203	331	220	293	287	106	174	392	122	132	235	205	523
212.46	0	482	222	203	333	222	293	291	107	176	400	125	134	239	206	526
212.582	0	484	225	206	336	229	297	293	108	177	404	127	136	239	208	528
212.705	0	476	215	202	329	218	293	284	107	175	387	118	130	226	206	524
212.828	0	470	215	202	326	213	300	275	106	176	368	123	135	230	216	529
212.951	0	470	216	203	327	212	309	269	107	177	359	126	143	232	225	534
213.074	0	471	221	204	329	213	312	272	107	180	369	128	148	237	229	535
213.197	0	476	226	205	332	222	312	279	108	181	383	133	151	240	230	536
213.32	0	475	220	206	332	222	309	277	109	179	375	130	144	236	226	532
213.443	0	473	216	203	330	214	305	275	106	178	371	127	141	233	223	530
213.565	0	477	218	204	330	218	304	279	107	179	379	127	143	235	223	532
213.688	0	479	221	205	334	220	303	282	107	181	389	131	147	237	224	534
213.811	0	481	225	205	336	222	305	286	109	181	398	134	150	242	227	539
213.934	0	484	225	208	338	226	307	290	108	182	399	133	149	240	226	540
214.057	0	506	227	199	334	229	290	307	110	194	404	139	152	270	270	671
214.18	0	524	246	209	399	271	314	320	120	198	417	142	151	275	293	684
214.303	1	516	246	208	396	261	309	327	113	194	427	139	151	256	272	610
214.426	0	519	248	209	394	262	309	329	114	196	432	141	153	254	271	597
214.548	0	523	252	211	393	268	309	331	116	197	441	142	154	255	272	600
214.671	0	516	239	209	386	261	306	322	115	191	422	131	145	240	259	587
214.794	0	515	239	207	383	258	307	319	115	190	416	129	143	237	257	582
214.917	0	516	240	208	384	259	307	318	115	189	417	130	142	241	256	582
215.04	0	516	243	209	385	261	309	323	116	189	423	135	143	247	259	588
215.163	0	521	247	210	385	265	309	326	116	191	432	137	146	251	263	589
215.286	0	522	243	212	384	268	310	325	116	189	427	133	144	244	257	585
215.409	0	512	235	206	377	257	304	317	114	186	415	125	138	236	249	578
215.532	0	510	236	207	378	257	304	318	114	187	418	124	138	236	249	576
215.654	0	508	239	207	378	258	303	321	113	188	421	131	139	242	249	579
215.777	0	512	244	208	379	262	304	325	112	189	433	134	141	246	251	582
215.9	0	520	250	211	383	265	305	329	113	189	440	136	144	249	254	584
216.023	0	513	237	209	376	264	304	324	112	185	428	125	138	237	245	579
216.146	0	518	237	206	377	261	300	323	112	184	426	123	136	236	243	577
216.269	0	525	240	206	378	261	302	321	113	183	426	123	134	235	243	576
216.392	0	530	242	208	382	266	306	323	114	184	426	127	136	241	244	573
216.515	0	535	248	210	385	270	309	325	115	184	432	133	139	247	247	574
216.637	0	532	244	212	385	270	309	325	116	183	431	126	137	240	244	572
216.76	0	527	235	207	380	264	304	318	114	181	419	121	132	235	239	561
216.883	0	525	238	207	380	263	306	319	115	180	422	122	132	236	240	566
217.006	0	520	240	207	381	263	306	321	115	181	425	126	134	239	242	565
217.129	0	520	244	209	382	266	308	324	116	182	431	131	137	247	245	569
217.252	0	520	246	212	384	272	311	325	117	183	435	129	136	243	246	570
217.375	0	514	236	207	379	264	307	320	115	180	421	121	131	236	239	565
217.498	0	514	240	208	380	264	306	322	117	181	427	122	131	237	240	566
217.62	0	515	242	209	380	265	305	324	115	182	429	124	133	242	243	566
217.743	0	520	246	210	382	269	308	327	116	183	435	131	137	249	245	571
217.866	0	523	251	212	386	272	311	330	118	184	442	131	138	247	248	574
217.989	0	515	238	210	381	268	308	323	116	180	428	122	132	240	240	567
218.112	0	514	241	208	381	266	308	324	116	181	430	123	132	239	241	566
218.235	0	517	242	210	382	266	307	326	116	182	430	126	133	243	243	569
218.358	0	521	246	211	384	269	308	329	117	183	435	132	136	250	245	571
218.481	0	521	249	214	386	272	310	330	117	185	439	131	139	248	250	575
218.604	0	515	238	209	380	266	307	322	117	182	425	124	133	240	242	568
218.726	0	516	241	209	381	266	307	321	116	183	426	124	133	239	244	568
218.849	0	517	243	209	383	266	308	322	117	184	425	129	134	242	246	570
218.972	0	519	247	211	386	270	311	327	118	185	431	133	138	250	246	572
219.095	0	520	248	215	387	273	313	329	119	186	437	133	138	246	249	574
219.218	0	514	237	209	381	268	309	318	117	182	422	123	131	238	241	568
219.341	0	516	240	208	384	265	309	322	117	183	424	123	131	237	241	568
219.464	0	516	242	208	385	266	309	323	118	183	428	123	132	239	242	569
219.587	0	520	246	211	388	268	311	327	118	183	431	131	135	248	246	572
219.709	0	522	250	213	391	274	314	330	120	185	438	129	136	247	247	573
219.832	0	517	239	208	385	267	309	321	119	181	421	122	130	237	240	568
219.955	0	515	240	207	386	267	307	322	117	181	421	121	129	236	241	568
220.078	0	517	241	208	386	266	307	324	117	181	426	121	131	238	243	569
220.201	0	520	245	210	388	271	307	327	118	182	430	129	133	247	245	571
220.324	0	521	250	210	392	273	309	332	118	184	437	131	136	250	248	576
220.447	0	520	243	211	389	271	310	327	119	181	428	125	132	239	243	571
220.57	0	518	238	206	386	265	308	321	117	181	416	120	129	235	241	568
220.692	0	519	241	207	390	267	312	319	118	180	416	121	129	236	240	568
220.815	0	520	244	208	391	269	314	323	118	181	417	128	132	243	242	569
220.938	0	524	248	211	394	271	316	326	119	182	426	130	135	248	245	572
221.061	0	526	250	214	397	274	319	327	120	183	430	130	136	245	246	574
221.184	0	521	239	207	391	267	314	320	118	179	415	120	129	237	239	568
221.307	0	521	242	208	393	266	313	322	118	180	418	121	129	236	241	568
221.43	0	522	244	208	393	269	314	324	117	179	421	125	131	241	241	569
221.553	0	525	246	210	395	271	314	326	119	181	427	131	134	247	245	572
221.676	0	527	251	212	397	274	316	330	119	182	432	132	136	250	247	575
221.798	0	521	242	209	393	271	313	324	119	180	422	120	130	239	240	570
221.921	0	522	241	208	393	268	310	325	118	179	424	120	130	238	240	568
222.044	0	524	244	209	394	268	310	326	118	179	427	120	130	239	241	570
222.167	0	527	246	209	394	272	310	329	118	180	430	127	132	248	244	572
222.29	0	526	249	212	396	275	312	333	119	182	437	129	135	250	247	576
222.413	0	522	241	210	394	270	310	328	117	177	427	120	130	240	239	568
222.536	0	522	240	207	394	267	308	327	117	177	424	118	128	238	239	566
222.659	0	524	242	208	394	269	307	327	116	178	425	118	127	238	238	566
222.781	0	524	244	210	396	268	309	328	117	178	430	121	130	244	240	567
222.904	0	526	247	211	397	272	310	332	117	179	435	128	132	250	243	569
223.027	0	527	244	211	397	273	310	330	118	178	432	122	129	240	238	567
223.15	0	523	236	206	391	266	305	324	117	175	420	116	125	237	234	561
223.273	0	521	238	207	392	265	306	325	116	174	421	116	124	235	234	562
223.396	0	521	239	206	395	268	306	326	116	176	427	116	126	238	236	561
223.519	0	524	243	209	400	272	308	330	116	177	429	125	129	248	239	563
223.642	0	524	246	212	401	274	309	332	117	177	435	124	130	246	239	566
223.764	0	516	236	207	397	266	305	325	116	174	419	116	125	237	233	559
223.887	0	517	237	206	396	265	304	326	115	174	420	116	125	236	232	557
224.01	0	519	238	206	395	266	305	325	116	174	423	116	124	237	233	558
224.133	0	521	241	209	397	267	307	328	116	175	429	121	127	244	236	559
224.256	0	524	245	210	398	272	308	332	116	176	435	126	130	251	239	562
224.379	0	522	241	212	397	273	308	329	116	175	430	119	127	241	235	559
224.502	0	522	236	207	395	264	304	325	115	174	422	116	124	237	233	556
224.625	0	524	238	207	395	268	307	326	115	173	424	116	125	237	233	556
224.748	0	524	241	208	397	269	308	328	115	174	426	120	126	244	234	557
224.87	0	526	243	210	399	271	309	331	116	176	432	126	129	250	238	560
224.993	0	528	245	211	399	273	311	331	117	176	431	125	130	246	237	562
225.116	0	523	236	206	394	264	306	324	115	174	417	117	125	238	232	556
225.239	0	523	237	208	396	265	307	325	116	176	420	118	125	237	233	557
225.362	0	522	239	208	396	267	307	326	115	176	421	123	128	241	236	559
225.485	0	526	243	210	400	269	309	327	116	178	425	128	132	249	238	563
225.608	0	528	246	211	400	273	311	330	117	178	430	128	133	246	241	566
225.731	0	521	235	207	395	264	307	323	116	176	415	120	127	236	234	559
225.853	0	522	236	207	396	263	307	324	116	177	415	119	126	235	234	558
225.976	0	524	238	207	397	266	307	323	115	177	415	123	126	238	234	559
226.099	0	526	241	208	400	267	310	325	117	178	420	128	130	245	238	562
226.222	0	527	245	210	402	272	316	327	118	179	424	131	133	248	242	571
226.345	0	523	239	210	401	270	319	318	119	177	409	123	128	237	236	568
226.468	0	524	235	206	409	269	333	303	122	175	385	119	125	230	230	557
226.591	0	525	237	206	415	273	347	298	126	173	371	120	124	232	230	559
226.714	0	527	238	208	415	277	345	299	122	177	369	124	126	236	233	561
226.836	0	530	242	210	416	278	343	303	123	177	376	127	131	241	235	566
226.959	0	532	244	212	418	282	343	305	123	177	377	127	130	240	238	569
227.082	0	525	234	206	412	272	334	296	120	173	362	120	124	233	231	562
227.205	0	526	236	206	412	274	333	300	120	173	363	121	125	233	234	563
227.328	0	528	238	207	412	273	333	300	119	173	365	121	126	234	235	563
227.451	0	531	240	209	413	275	334	303	119	173	373	123	130	237	237	566
227.574	0	532	245	209	416	278	336	305	120	173	379	125	133	240	241	569
227.697	0	527	237	210	416	275	334	301	119	171	365	121	127	237	236	565
227.82	0	527	236	207	412	271	331	300	118	170	362	119	126	233	235	563
227.942	0	527	237	207	412	273	330	299	118	170	364	120	127	233	236	565
228.065	0	528	240	208	413	273	330	304	117	170	373	121	130	237	239	566
228.188	0	531	244	210	413	277	331	309	117	171	382	124	134	240	243	569
228.311	0	531	241	211	414	278	331	308	118	170	377	122	130	237	240	568
228.434	0	529	234	206	410	271	326	302	116	168	366	118	126	233	235	564
228.557	0	527	237	207	410	271	326	304	116	168	370	118	127	233	236	565
228.68	0	530	239	207	411	272	326	307	115	169	378	119	128	236	238	565
228.803	0	532	243	209	413	275	327	311	116	169	388	123	132	239	241	567
228.925	0	534	244	212	414	280	329	312	116	170	390	124	132	241	242	568
229.048	0	527	234	205	407	268	322	306	114	167	376	115	126	230	235	562
229.171	0	527	236	205	407	269	321	307	114	167	376	117	126	233	235	563
229.294	0	530	237	206	408	267	321	307	114	168	380	119	128	235	236	562
229.417	0	534	241	208	410	272	322	311	115	169	388	122	130	238	239	565
229.54	0	534	245	210	411	274	325	314	115	170	395	125	133	241	241	568
229.663	0	530	238	210	408	274	323	310	115	169	386	118	128	235	236	564
229.786	0	529	234	205	406	266	319	307	113	167	377	118	126	233	234	560
229.908	0	531	236	205	407	267	318	309	113	167	381	120	126	233	235	561
230.031	0	530	239	207	408	269	318	312	113	169	387	121	129	237	237	561
230.154	0	532	243	209	410	272	320	314	114	170	397	125	133	241	240	565
230.277	0	536	245	210	411	274	321	317	114	171	399	126	133	241	242	567
230.4	0	529	235	206	404	267	316	310	113	168	385	117	127	232	235	561
230.523	0	529	237	208	405	266	316	311	113	169	387	120	128	234	236	559
230.646	0	528	239	207	407	267	317	313	113	170	390	122	128	236	236	561
230.769	0	533	241	208	406	270	317	316	113	171	398	125	132	240	239	563
230.892	0	536	246	210	409	275	318	319	114	172	405	127	134	243	242	567
231.014	0	529	237	209	404	270	315	315	113	169	396	116	128	231	235	562
231.137	0	527	236	207	399	270	313	312	113	171	392	121	127	235	234	559
231.26	0	530	238	206	403	267	312	314	113	170	394	120	128	236	235	561
231.383	0	533	241	207	403	270	314	319	113	171	402	122	130	240	237	562
231.506	0	533	244	210	406	273	316	321	114	171	411	126	131	244	240	564
231.629	0	530	240	210	405	274	316	319	114	170	402	120	128	237	236	560
231.752	0	528	234	205	401	267	310	314	112	167	396	114	125	230	232	553
231.875	0	530	235	205	401	266	311	315	112	168	396	116	125	232	232	557
231.997	0	530	238	207	403	269	311	318	112	169	400	120	125	239	233	557
232.12	0	531	241	208	404	271	313	321	113	170	408	122	128	242	236	559
232.243	0	536	242	210	405	273	315	323	113	170	412	121	128	240	236	561
232.366	0	530	233	205	400	265	309	316	111	168	397	111	123	230	228	549
232.489	0	528	234	205	400	265	308	316	111	166	400	111	122	230	229	552
232.612	0	529	235	204	401	266	308	317	111	167	397	118	123	237	229	553
232.735	0	532	239	208	402	268	310	320	112	168	406	120	126	241	232	555
232.858	0	535	243	209	403	273	312	322	113	170	414	123	129	243	235	560
232.98	0	530	237	208	401	271	311	318	112	168	403	115	124	232	230	555
233.103	0	529	234	205	398	265	308	317	111	167	397	112	122	230	228	551
233.226	0	529	236	205	399	268	308	317	111	168	398	115	122	232	227	553
233.349	0	531	239	207	401	267	309	319	112	169	402	120	125	239	229	554
233.472	0	533	242	208	403	270	311	323	112	169	410	122	127	242	232	555
233.595	0	535	241	211	404	274	311	323	112	169	409	120	126	238	231	556
233.718	0	530	233	205	400	267	306	317	110	167	398	113	121	230	225	546
233.841	0	529	235	205	401	266	307	317	112	168	402	113	121	230	226	552
233.964	0	530	238	205	401	266	307	319	112	168	400	119	123	238	228	552
234.086	0	533	241	208	403	269	310	322	112	169	408	121	126	242	230	554
234.209	0	535	243	210	404	274	312	324	113	170	414	120	127	239	231	556
234.332	0	528	233	205	400	266	307	317	111	168	398	112	121	230	225	546
234.455	0	529	235	205	400	266	307	318	111	167	400	112	120	229	225	549
234.578	0	531	236	206	401	267	306	318	112	168	400	116	122	233	226	549
234.701	0	533	239	207	402	269	308	320	112	168	403	121	123	238	229	551
234.824	0	535	242	208	404	272	310	322	112	169	411	123	127	242	230	554
234.947	0	531	236	209	403	271	310	319	113	168	404	115	123	231	225	550
235.069	0	529	232	205	401	264	305	316	111	168	396	112	120	228	223	541
235.192	0	531	235	204	401	265	305	315	110	167	396	115	120	232	224	547
235.315	0	530	237	205	402	268	307	319	111	167	400	119	123	236	225	547
235.438	0	533	240	208	403	270	309	322	113	168	408	121	125	240	228	549
235.561	0	534	240	210	404	274	311	324	113	169	411	120	126	238	229	550
235.684	0	530	233	204	401	267	305	316	111	166	397	112	120	230	223	545
235.807	0	528	234	205	401	267	306	318	110	167	400	112	120	229	223	542
235.93	0	529	236	205	401	266	306	319	111	168	400	118	121	236	224	545
236.052	0	534	240	207	403	269	307	323	111	169	409	120	124	240	227	548
236.175	0	536	242	209	404	273	307	325	111	169	415	123	126	242	229	550
236.298	0	530	234	207	401	267	305	320	110	166	405	114	121	231	224	542
236.421	0	528	233	204	400	265	303	323	109	167	406	113	120	230	223	544
236.544	0	531	235	205	399	265	304	321	109	167	407	112	121	231	224	541
236.667	0	533	238	207	400	267	304	323	110	168	409	120	124	240	225	546
236.79	0	533	240	208	403	268	306	327	110	169	416	123	126	243	227	548
236.913	0	530	236	208	399	268	306	323	110	167	410	115	122	232	224	544
237.036	0	528	231	203	397	263	302	319	109	166	404	112	120	229	221	537
237.158	0	530	232	204	397	264	301	322	108	167	406	113	121	230	221	542
237.281	0	530	235	204	398	263	303	324	109	168	411	115	122	235	224	541
237.404	0	530	238	206	399	267	304	327	108	169	417	121	125	242	225	543
237.527	0	534	239	209	401	271	307	328	109	169	421	119	126	239	225	546
237.65	0	529	229	203	394	263	301	321	107	165	406	111	121	231	219	539
237.773	0	527	230	204	392	261	301	323	107	166	409	111	119	228	220	538
237.896	0	526	233	204	393	261	301	324	106	168	412	112	121	231	220	539
238.019	0	530	235	206	394	262	303	327	107	168	415	119	124	239	223	541
238.141	0	533	238	208	396	266	304	330	107	170	424	122	127	245	225	544
238.264	0	531	237	208	396	269	305	330	107	170	425	117	124	236	223	543
238.387	0	526	230	203	390	260	299	326	105	167	413	112	121	231	219	537
238.51	0	528	231	204	391	260	300	327	104	169	416	113	121	231	220	535
238.633	0	528	233	204	392	262	299	328	103	170	423	113	124	233	222	540
238.756	0	530	236	207	393	263	300	333	104	170	426	121	126	243	224	542
238.879	0	532	240	208	394	265	303	335	104	173	434	125	128	245	227	544
239.002	0	531	234	208	393	265	303	331	105	170	425	117	123	235	222	541
239.124	0	528	230	203	391	259	298	329	104	169	421	113	122	233	219	539
239.247	0	529	232	204	390	259	299	330	105	170	424	114	122	233	219	538
239.37	0	529	235	206	391	262	299	332	104	171	431	115	124	236	221	537
239.493	0	533	238	207	393	264	302	334	106	173	435	119	126	243	224	542
239.616	0	535	241	210	396	269	304	336	106	172	439	122	128	244	225	544
239.739	0	529	230	205	392	261	299	330	106	169	424	114	122	234	217	537
239.862	0	528	231	204	389	260	298	329	106	169	424	113	121	233	217	536
239.985	0	530	233	204	390	260	299	330	105	170	426	114	122	235	218	536
240.108	0	531	236	207	393	262	300	333	106	171	435	115	124	238	220	539
240.23	0	534	239	208	393	267	303	336	106	172	438	123	127	248	223	541
240.353	0	534	241	210	396	270	305	336	108	173	440	122	127	244	222	542
240.476	11	529	230	204	391	259	299	328	106	169	424	114	122	234	215	531
240.599	0	530	231	205	391	261	299	330	106	169	425	114	121	234	215	531
240.722	0	529	233	205	391	260	299	330	106	169	429	113	122	235	216	536
240.845	0	531	237	207	393	264	301	334	106	171	438	116	125	240	219	537
240.968	0	536	240	209	395	266	304	337	108	173	440	124	128	249	221	542
241.091	0	536	240	212	396	271	306	338	108	173	445	120	127	242	222	542
241.213	0	530	231	206	391	263	301	331	107	170	426	114	122	237	215	536
241.336	0	531	233	207	392	261	301	331	107	170	429	114	123	237	216	536
241.459	0	532	235	207	393	263	301	332	108	170	433	116	123	238	217	538
241.582	0	534	239	209	394	266	303	336	108	172	440	120	127	246	220	542
241.705	0	537	242	211	396	268	306	340	108	173	446	126	131	252	223	545
241.828	0	537	240	213	396	271	308	338	109	173	446	120	129	245	222	546
241.951	0	531	234	206	391	263	302	331	108	170	430	115	123	239	217	540
242.074	0	531	234	207	392	264	303	335	108	172	434	116	125	240	218	541
242.196	0	532	237	208	392	265	303	336	106	172	440	117	126	242	219	542
242.319	0	536	241	210	394	268	305	339	107	175	447	122	129	248	221	545
242.442	0	540	244	210	396	270	307	341	108	175	450	129	131	254	224	548
242.565	0	532	237	211	395	268	307	338	108	173	442	119	126	244	219	541
242.688	0	530	233	207	392	263	303	334	107	173	436	116	125	240	217	541
242.811	0	533	235	208	392	265	303	334	108	172	438	116	125	241	217	542
242.934	0	535	238	208	393	264	304	338	107	174	445	117	127	243	220	543
243.057	0	535	243	211	396	269	307	339	108	176	451	123	130	251	222	548
243.18	0	538	245	214	396	272	308	344	108	176	456	126	132	253	224	549
243.302	0	534	235	209	393	267	306	337	108	174	439	118	126	244	217	539
243.425	0	534	235	209	392	264	304	337	108	174	439	116	125	241	217	543
243.548	0	533	237	208	394	267	305	336	108	174	442	117	126	242	219	541
243.671	0	534	240	209	394	267	307	340	108	176	449	120	128	246	220	546
243.794	0	540	243	211	396	271	308	341	109	177	452	128	132	256	224	551
243.917	0	541	246	215	399	273	311	342	110	178	458	123	131	250	225	552
244.04	0	532	235	207	393	266	306	337	109	175	439	118	126	244	219	543
244.163	0	534	238	209	395	266	306	339	109	175	443	118	127	244	220	547
244.285	0	535	239	209	394	266	306	338	109	176	445	119	128	246	221	550
244.408	0	538	243	211	396	269	308	340	109	178	451	125	131	252	225	554
244.531	0	539	246	212	398	271	310	344	110	180	458	127	134	255	227	557
244.654	0	534	239	211	395	268	309	338	110	176	445	121	128	246	221	552
244.777	0	535	237	209	395	266	306	338	109	177	441	119	127	244	221	547
244.9	0	536	239	209	395	265	308	337	109	178	443	119	128	245	222	552
245.023	0	536	242	211	396	269	307	340	110	178	452	120	130	248	224	553
245.146	0	538	244	211	397	271	310	343	111	180	454	129	134	257	226	557
245.268	0	537	240	212	397	272	309	340	110	177	448	121	129	247	222	552
245.391	0	534	233	207	395	264	305	336	110	176	439	117	126	242	219	549
245.514	0	533	237	208	394	266	305	336	110	175	440	117	126	244	219	550
245.637	0	534	240	209	395	267	306	339	109	176	446	118	128	246	221	551
[truncated: 766 more rows]

## Sheet: D850
	SNR :	34	36	42	37	44	40	39	39	44	38	37	35	40	35	48
Time	Marker	ch1	ch2	ch3	ch4	ch5	ch6	ch7	ch8	ch9	ch10	ch11	ch12	ch13	ch14	ch15
0.24576	0	276	210	98	345	205	312	245	108	124	327	97	96	203	177	421
0.36864	0	276	210	98	345	205	312	245	108	124	327	97	96	203	177	421
0.49152	0	281	211	97	360	204	306	261	109	123	343	109	99	207	176	419
0.6144	0	284	209	102	364	208	303	263	110	123	348	112	101	205	176	419
0.73728	0	281	202	93	360	202	291	258	108	118	330	106	100	199	173	412
0.86016	0	283	202	92	359	199	289	257	109	118	328	105	99	199	173	411
0.98304	0	281	201	90	359	196	287	258	108	119	331	105	101	199	174	410
1.10592	0	283	204	91	359	198	289	261	107	119	335	106	101	202	176	413
1.2288	0	283	205	92	361	199	291	264	109	120	340	107	103	205	178	415
1.35168	0	281	204	92	358	204	294	261	108	121	337	107	102	204	176	414
1.47456	0	279	197	85	353	196	289	253	106	119	327	102	100	196	173	407
1.59744	0	278	197	86	351	196	288	254	106	120	324	102	101	197	174	407
1.72032	0	276	198	87	353	196	289	254	107	120	326	104	101	197	175	409
1.8432	0	275	202	90	354	195	289	258	108	121	331	106	104	201	178	411
1.96608	0	278	205	91	355	198	291	259	109	122	337	109	106	205	180	414
2.08896	0	276	203	92	355	205	297	257	109	124	335	108	106	205	179	414
2.21184	0	271	193	85	351	192	287	253	105	120	320	102	102	194	175	407
2.33472	0	268	193	85	346	194	287	251	105	121	321	101	102	195	174	410
2.4576	0	269	194	86	348	193	286	252	107	121	325	103	103	196	176	407
2.58048	0	271	197	89	348	194	289	255	106	122	331	106	105	200	178	409
2.70336	0	271	201	91	351	196	291	258	106	124	339	107	107	204	180	412
2.82624	0	274	204	93	353	200	293	262	107	126	346	110	108	208	181	415
2.94912	0	268	194	89	348	199	292	255	106	122	330	103	103	200	176	412
3.072	0	266	193	86	344	194	286	252	105	119	327	103	103	196	176	409
3.19488	0	267	193	87	343	193	286	252	105	121	329	103	104	198	176	406
3.31776	0	267	195	88	344	195	286	256	105	122	335	105	105	201	177	410
3.44064	0	268	199	91	347	195	288	259	106	124	342	109	107	203	180	408
3.56352	0	271	204	93	350	197	291	264	106	125	350	110	109	209	183	413
3.6864	0	269	202	95	349	204	293	262	106	124	347	109	108	208	181	413
3.80928	0	265	193	86	346	192	285	258	104	120	338	101	103	197	176	411
3.93216	0	264	193	88	345	195	286	255	104	120	336	104	105	201	177	410
4.05504	0	265	195	89	343	194	285	258	103	121	342	105	106	202	177	406
4.17792	0	268	198	91	346	195	286	263	103	123	350	109	108	207	179	408
4.3008	0	270	204	94	348	197	288	267	104	125	360	111	109	212	181	411
4.42368	0	270	206	98	351	202	290	271	105	125	365	114	112	215	183	414
4.54656	0	264	196	92	345	198	288	260	103	121	351	100	105	200	175	411
4.66944	0	264	194	88	343	195	284	260	103	121	348	101	104	201	175	406
4.79232	0	265	195	89	344	196	284	260	103	122	347	105	105	205	175	408
4.9152	0	266	198	92	345	196	285	265	105	123	355	107	107	209	176	407
5.03808	0	268	203	93	348	196	287	269	106	125	362	110	109	213	179	410
5.16096	0	272	207	96	351	199	290	272	106	127	370	114	110	218	182	415
5.28384	0	267	203	99	348	206	295	268	107	126	362	109	109	211	180	413
5.40672	0	264	195	88	344	198	289	259	107	123	346	103	105	204	176	412
5.5296	0	263	198	91	343	198	289	255	113	122	336	106	106	206	177	408
5.65248	0	264	198	91	348	199	294	254	114	124	335	107	108	206	179	409
5.77536	0	266	203	94	349	200	301	258	110	128	342	111	111	211	183	416
5.89824	0	270	208	96	353	201	301	263	110	129	352	115	114	217	185	415
6.02112	0	269	207	101	354	207	305	265	110	132	356	117	114	218	188	419
6.144	0	264	198	92	350	202	300	257	109	125	342	109	109	209	182	412
6.26688	0	265	199	92	350	200	298	259	108	127	343	109	110	210	182	414
6.38976	0	265	201	93	352	202	298	261	109	127	346	111	110	212	182	415
6.51264	0	267	206	95	352	201	300	265	109	128	355	113	112	216	184	416
6.63552	0	269	211	98	358	202	302	268	110	131	364	117	115	220	187	418
6.7584	0	268	207	100	355	209	305	268	110	130	361	114	113	219	186	417
6.88128	0	265	200	92	351	201	298	261	109	126	349	109	109	212	181	415
7.00416	0	265	201	94	353	202	298	262	109	127	352	110	110	213	182	412
7.12704	0	267	203	94	353	201	297	266	109	128	358	112	111	215	183	413
7.24992	0	270	208	96	355	203	301	271	109	130	368	116	113	221	184	416
7.3728	0	274	213	98	358	204	302	275	111	132	375	118	116	225	188	420
7.49568	0	267	205	99	356	210	304	270	110	130	365	110	111	217	182	416
7.61856	0	264	200	92	353	200	298	265	109	127	358	107	109	211	178	415
7.74144	0	267	202	93	352	203	299	265	109	128	357	110	110	214	179	415
7.86432	0	269	204	94	354	202	300	270	109	129	363	112	111	218	180	415
7.9872	0	272	209	97	356	204	303	272	109	131	371	115	113	222	182	415
8.11008	0	275	213	100	359	207	305	277	111	133	379	119	115	227	185	420
8.23296	0	268	202	99	356	210	305	268	110	129	364	108	110	217	178	417
8.35584	0	269	201	92	355	203	301	267	109	128	362	107	108	214	176	415
8.47872	0	268	202	94	353	203	301	269	109	129	361	111	109	217	176	411
8.6016	0	270	207	95	356	204	302	272	110	130	367	112	111	221	179	417
8.72448	0	273	211	99	359	205	304	276	111	133	375	116	114	226	181	416
8.84736	0	276	212	102	359	212	308	279	111	133	379	118	114	227	184	419
8.97024	0	269	203	95	356	205	304	269	110	130	367	104	108	213	176	411
9.09312	0	269	203	94	357	202	303	270	110	129	364	112	109	219	176	416
9.216	0	271	206	95	356	204	303	271	110	129	367	112	110	221	178	416
9.33888	0	275	210	97	358	206	304	275	109	132	374	116	112	225	180	417
9.46176	0	276	214	100	360	207	307	281	111	134	382	119	114	228	182	419
9.58464	0	271	204	98	358	210	306	273	110	131	370	109	110	218	177	413
9.70752	0	270	204	93	356	204	302	272	110	129	368	107	109	217	175	414
9.8304	0	271	205	94	356	205	302	271	109	130	366	111	109	220	175	414
9.95328	0	273	208	96	358	204	304	276	110	131	373	113	112	223	178	412
10.0762	0	276	212	99	361	206	306	280	110	132	381	117	113	227	181	416
10.199	0	272	209	101	359	212	307	276	111	132	376	112	112	221	177	413
10.3219	0	271	201	93	357	204	301	270	110	128	367	103	107	213	173	412
10.4448	0	270	203	94	356	204	302	270	109	129	364	109	107	218	173	409
10.5677	0	271	204	95	357	204	302	272	110	130	368	112	109	220	175	413
10.6906	0	275	208	97	358	204	303	276	111	132	377	114	111	225	176	412
10.8134	0	276	210	101	359	211	306	279	110	132	378	116	112	226	177	413
10.9363	0	271	201	92	355	204	301	269	109	128	366	102	106	213	171	407
11.0592	0	271	200	92	356	203	301	270	109	128	362	109	107	216	171	409
11.1821	0	272	204	94	357	204	300	270	109	129	364	110	108	218	172	406
11.305	0	275	208	96	359	204	302	273	110	132	372	114	109	223	175	409
11.4278	0	277	212	99	360	206	303	279	110	132	379	116	111	226	176	413
11.5507	0	272	204	98	357	210	304	273	109	129	370	105	107	215	172	407
11.6736	0	271	201	92	356	203	299	270	109	128	365	106	106	215	170	409
11.7965	0	274	202	94	356	204	299	269	109	129	362	109	106	219	171	410
11.9194	0	274	206	94	358	204	300	274	109	130	368	111	108	221	171	408
12.0422	0	277	210	97	360	204	301	278	110	131	377	114	109	225	175	411
12.1651	0	275	207	98	359	211	304	275	110	130	374	111	108	219	174	409
12.288	0	273	202	91	355	202	296	271	108	128	367	102	105	211	170	409
12.4109	0	274	202	92	355	204	294	274	108	128	366	110	106	218	171	407
12.5338	0	274	205	94	357	204	293	278	107	127	374	110	108	219	172	410
12.6566	0	276	209	96	357	205	291	284	108	129	384	114	109	224	175	410
12.7795	0	277	210	100	358	213	292	285	108	129	389	111	110	221	175	411
12.9024	0	273	200	90	351	206	284	277	106	124	376	101	105	210	169	404
13.0253	0	272	200	92	352	206	283	280	105	124	380	102	105	211	170	409
13.1482	0	273	202	91	351	203	282	280	104	125	381	106	107	215	170	404
13.271	0	276	205	94	353	206	282	285	105	126	385	111	108	222	173	411
13.3939	0	279	209	97	353	211	283	288	106	128	397	111	110	222	175	411
13.5168	0	274	199	92	344	211	278	281	105	123	381	102	105	211	169	407
13.6397	0	273	197	89	347	204	274	285	103	122	382	100	104	208	169	402
13.7626	0	274	198	90	345	207	273	281	102	122	383	100	104	209	169	406
13.8854	0	276	202	92	346	208	273	287	102	124	392	102	106	211	171	405
14.0083	0	280	206	93	347	209	274	294	102	126	397	112	109	220	174	407
14.1312	0	278	204	95	347	215	275	292	102	124	399	107	107	213	173	407
14.2541	0	280	198	87	342	207	268	288	101	121	385	99	104	207	169	405
14.377	0	280	200	88	342	209	268	289	101	121	387	100	104	206	170	402
14.4998	0	280	202	90	342	208	268	290	100	122	390	101	105	208	171	405
14.6227	0	284	206	92	343	211	269	294	100	124	396	104	108	210	175	404
14.7456	0	286	211	94	343	214	269	298	102	127	400	111	110	217	181	415
14.8685	0	279	201	91	340	212	266	293	99	123	388	101	107	209	177	409
14.9914	0	277	200	87	339	209	262	292	98	123	388	100	106	205	175	410
15.1142	0	277	200	88	339	210	261	295	98	123	392	102	107	205	177	407
15.2371	0	276	204	89	340	212	264	295	98	124	400	103	108	206	179	411
15.36	0	277	209	93	342	213	265	299	100	126	409	105	110	209	182	410
15.4829	0	273	206	95	339	218	266	299	98	124	402	105	108	208	183	407
15.6058	0	269	202	85	339	207	258	300	96	121	395	100	105	203	180	409
15.7286	0	272	209	88	343	212	257	306	96	121	399	102	106	203	181	406
15.8515	0	273	214	90	343	214	255	311	95	123	406	103	107	204	186	406
15.9744	0	274	218	91	340	221	255	316	97	126	412	105	109	206	192	411
16.0973	0	270	218	97	338	221	262	295	104	128	389	109	112	207	193	415
16.2202	0	254	203	88	329	195	277	258	107	122	339	108	109	203	189	410
16.343	0	257	201	87	328	192	280	253	103	126	329	103	112	197	194	408
16.4659	0	253	200	88	329	191	281	249	102	129	322	110	114	202	204	413
16.5888	0	257	202	90	325	192	283	247	102	132	322	116	118	207	219	422
16.7117	0	261	204	92	320	187	292	241	101	134	317	119	124	212	238	434
16.8346	0	254	196	92	320	187	297	236	101	134	304	116	125	210	235	431
16.9574	0	244	193	87	317	184	291	231	101	132	297	114	126	208	235	432
17.0803	0	242	194	87	317	189	292	229	101	134	300	116	129	207	239	431
17.2032	0	240	197	90	317	187	294	229	102	138	301	119	133	211	252	439
17.3261	0	244	201	91	318	188	297	231	102	141	306	122	138	214	262	446
17.449	0	241	201	96	318	192	305	229	102	142	302	125	142	218	264	451
17.5718	0	240	192	87	315	185	298	225	102	137	292	119	142	211	254	444
17.6947	0	242	195	89	318	184	299	226	102	139	295	120	144	213	254	445
17.8176	0	263	198	90	319	190	296	231	104	141	302	121	143	211	259	454
17.9405	0	266	202	93	319	190	301	226	103	143	294	124	144	218	280	467
18.0634	0	258	202	96	321	198	312	220	104	141	286	126	149	219	294	482
18.1862	0	248	193	88	318	192	319	206	103	132	260	116	148	212	283	480
18.3091	0	248	195	89	320	194	317	210	104	131	266	114	150	211	282	475
18.432	0	247	196	90	322	194	316	211	104	131	270	116	152	213	282	478
18.5549	0	249	201	92	325	196	317	215	105	133	276	118	155	216	283	481
18.6778	0	249	203	96	328	201	320	217	105	134	281	121	159	219	285	478
18.8006	0	240	192	90	322	197	315	212	104	129	271	114	151	211	273	472
18.9235	0	239	193	87	322	194	309	213	104	128	271	112	151	209	270	467
19.0464	0	241	195	90	324	195	308	216	104	129	276	114	153	211	269	465
19.1693	0	242	200	91	325	196	308	222	104	131	289	116	155	212	271	463
19.2922	0	244	206	94	330	195	310	227	104	133	298	120	157	217	274	461
19.415	0	239	197	95	324	199	312	224	104	131	291	117	150	211	265	459
19.5379	0	239	195	87	321	191	303	225	102	128	289	113	146	207	258	458
19.6608	0	244	198	88	323	192	302	229	101	129	296	113	147	207	256	454
19.7837	0	250	204	90	326	189	301	236	101	133	308	117	150	209	257	452
19.9066	0	257	211	93	331	195	301	242	103	136	322	122	152	215	256	460
20.0294	0	258	209	97	330	202	303	243	103	134	322	121	146	214	253	458
20.1523	0	255	201	87	325	194	295	235	102	130	310	112	136	205	244	447
20.2752	0	256	203	88	327	195	294	238	103	131	314	113	136	205	243	446
20.3981	0	256	205	89	326	195	292	241	102	132	320	115	140	206	243	444
20.521	0	258	208	92	330	194	295	246	102	135	326	119	143	211	245	442
20.6438	0	262	215	93	332	195	296	248	102	137	334	123	146	215	248	445
20.7667	0	255	207	97	325	204	299	244	102	134	323	119	141	210	242	442
20.8896	0	279	200	87	317	186	290	240	100	131	314	112	136	204	236	438
21.0125	0	305	201	89	317	187	292	239	100	132	316	113	140	204	235	442
21.1354	0	298	202	89	321	188	293	244	100	133	323	115	143	207	237	440
21.2582	0	300	206	92	327	189	295	248	101	137	330	120	144	210	239	440
21.3811	0	313	213	94	332	191	297	251	102	139	341	124	146	216	245	445
21.504	0	303	206	95	329	198	299	247	102	135	330	119	141	211	238	441
21.6269	0	282	201	87	326	190	292	244	101	130	322	112	136	205	235	441
21.7498	0	276	202	88	326	193	292	243	101	132	323	115	137	206	235	438
21.8726	0	273	206	90	327	191	293	246	101	134	327	118	141	209	238	441
21.9955	0	273	209	93	329	194	294	248	101	137	333	123	142	214	244	444
22.1184	0	267	213	96	329	190	297	247	102	142	332	128	147	219	265	464
22.2413	0	264	209	98	330	193	302	248	102	144	330	126	151	220	258	460
22.3642	0	260	201	89	328	186	293	243	100	139	324	119	146	212	248	456
22.487	0	263	203	90	328	188	293	249	100	139	330	122	147	213	248	452
22.6099	0	266	209	91	330	189	291	256	100	141	342	123	148	215	248	455
22.7328	0	270	214	95	332	193	290	266	101	145	355	129	150	219	250	458
22.8557	0	271	219	96	335	195	296	271	104	147	363	132	153	224	255	463
22.9786	0	268	215	100	333	204	299	270	103	145	359	128	150	222	250	464
23.1014	0	266	207	90	331	196	291	267	102	140	352	121	143	216	243	456
23.2243	0	266	208	93	332	199	290	274	101	143	357	123	146	217	244	453
23.3472	0	266	211	93	333	198	288	278	100	146	367	126	148	220	247	458
23.4701	0	275	217	95	336	203	287	284	102	149	377	131	150	222	252	458
23.593	0	285	223	96	337	206	293	278	106	151	376	134	150	228	256	463
23.7158	0	280	215	100	340	209	304	265	108	149	348	130	148	224	251	459
23.8387	0	278	209	90	337	197	302	255	108	143	328	122	141	218	245	455
23.9616	0	280	211	92	337	200	303	251	108	142	332	123	143	216	244	454
24.0845	0	284	214	93	339	202	304	252	109	142	339	123	145	218	245	453
24.2074	0	287	220	96	342	204	305	258	109	144	348	126	147	221	249	454
24.3302	0	294	226	99	346	206	307	264	109	146	359	131	148	226	253	461
24.4531	0	290	215	99	341	211	309	261	109	142	347	125	142	220	245	452
24.576	0	289	211	91	339	205	302	257	107	138	342	120	137	217	240	448
24.6989	0	299	214	92	344	202	303	261	108	138	345	120	137	217	237	442
24.8218	0	310	216	93	342	207	303	263	108	139	353	122	140	218	240	445
24.9446	0	310	225	97	346	207	303	269	108	141	367	127	141	222	242	449
25.0675	0	314	231	100	351	213	304	278	109	144	381	131	143	227	245	453
25.1904	0	307	219	97	345	216	303	272	110	141	368	123	135	222	236	445
25.3133	0	306	218	92	344	210	299	271	110	139	365	121	134	221	232	446
25.4362	0	305	220	93	344	209	301	270	109	139	365	122	135	222	233	450
25.559	0	307	226	96	347	210	302	273	111	141	372	124	137	224	235	447
25.6819	0	311	230	97	349	210	305	277	110	143	381	129	139	228	240	448
25.8048	0	312	234	103	351	216	309	280	112	144	386	132	140	231	242	452
25.9277	0	303	223	95	349	211	306	273	111	140	370	122	134	224	233	450
26.0506	0	305	226	95	351	211	306	273	111	140	372	123	135	226	233	451
26.1734	0	307	227	96	350	211	306	277	111	141	375	124	136	226	234	451
26.2963	0	311	232	99	355	211	308	280	112	143	385	128	138	230	237	460
26.4192	0	318	240	100	358	212	309	286	113	145	394	131	138	235	243	463
26.5421	0	310	234	103	357	220	312	283	114	145	387	129	136	232	238	463
26.665	0	309	228	94	354	213	307	280	113	142	381	123	132	229	232	455
26.7878	0	311	231	97	357	215	308	281	113	142	384	125	133	230	233	461
26.9107	0	312	234	98	357	213	308	283	114	144	388	127	135	230	236	462
27.0336	0	318	240	100	361	214	310	288	115	145	398	130	136	236	239	464
27.1565	0	319	242	105	362	222	314	290	116	146	400	132	136	237	240	465
27.2794	0	312	230	96	357	215	311	282	115	141	383	122	129	229	231	461
27.4022	0	313	233	97	360	215	311	282	115	142	385	124	130	231	231	461
27.5251	0	315	235	97	360	214	311	283	115	143	387	126	132	232	232	463
27.648	0	319	240	100	362	215	312	288	116	144	393	128	134	234	235	462
27.7709	0	322	246	102	366	216	315	291	117	146	401	133	135	239	240	470
27.8938	0	314	234	103	363	221	315	285	116	143	387	126	131	233	232	463
28.0166	0	312	232	95	362	213	311	280	115	142	379	122	129	230	229	461
28.1395	0	315	233	97	361	213	312	281	115	141	380	123	131	230	231	457
28.2624	0	314	237	98	364	214	313	284	116	143	384	127	131	231	232	463
28.3853	0	319	242	101	366	215	316	286	117	145	391	130	133	235	235	462
28.5082	0	317	241	104	369	224	322	286	118	145	390	131	134	235	236	469
28.631	0	312	230	95	364	215	315	277	117	141	374	122	128	227	229	458
28.7539	0	312	232	96	366	217	316	279	116	141	374	123	129	228	229	463
28.8768	0	313	235	97	366	215	316	281	116	142	377	124	130	230	230	464
28.9997	0	317	241	100	368	216	316	285	117	142	387	128	132	233	234	468
29.1226	1	320	243	104	372	220	319	289	117	145	394	131	134	236	236	469
29.2454	0	313	233	98	367	219	317	283	116	141	380	123	127	228	227	468
29.3683	0	314	233	96	367	216	312	285	115	141	380	121	126	227	226	466
29.4912	0	319	235	96	368	216	314	285	116	141	384	121	126	229	226	468
29.6141	0	324	240	98	371	216	314	291	117	144	392	124	128	230	228	465
29.737	0	327	243	100	375	220	316	293	117	145	401	127	129	235	231	472
29.8598	0	323	235	101	371	225	320	287	118	142	387	118	122	227	223	466
29.9827	0	322	232	94	371	216	314	286	116	140	384	111	119	221	219	462
30.1056	0	322	233	95	372	217	313	285	117	140	380	118	120	227	218	463
30.2285	0	324	236	97	371	217	314	288	117	141	384	121	122	228	220	463
30.3514	0	327	241	99	373	219	315	291	118	142	392	123	123	231	222	466
30.4742	0	327	238	103	374	224	318	290	118	142	392	120	122	229	220	465
30.5971	0	321	228	93	371	213	311	286	116	137	376	108	115	218	213	457
30.72	0	320	229	93	371	217	310	283	115	136	375	112	116	218	213	457
30.8429	0	322	232	94	374	214	310	287	116	137	375	116	118	223	213	455
30.9658	0	326	236	98	373	216	311	287	116	138	380	119	118	227	216	458
31.0886	0	328	240	99	374	218	312	291	117	140	388	123	120	230	218	457
31.2115	0	323	231	100	375	220	313	286	117	137	378	114	116	222	214	459
31.3344	0	320	227	91	372	212	306	285	115	135	370	111	113	217	210	455
31.4573	0	321	228	93	370	214	307	280	115	134	368	114	114	220	210	451
31.5802	0	323	233	95	371	213	307	285	114	135	374	116	116	222	212	451
31.703	0	325	236	96	373	216	309	287	114	137	380	120	118	225	215	453
31.8259	0	329	239	101	375	220	311	289	116	138	384	122	119	229	217	456
31.9488	0	321	227	95	373	215	309	283	114	133	373	109	112	216	210	448
32.0717	0	321	227	93	370	213	306	281	114	133	366	114	113	219	209	448
32.1946	0	322	229	93	369	213	305	281	112	133	367	115	114	219	209	447
32.3174	0	323	233	94	371	214	306	284	114	134	373	119	116	223	212	449
32.4403	0	325	237	98	374	215	307	287	114	136	379	121	118	226	215	450
32.5632	0	324	235	100	373	220	311	285	114	136	379	118	117	222	215	446
32.6861	0	320	225	91	372	209	304	281	113	132	364	110	113	215	209	443
32.809	0	320	227	92	368	213	304	279	113	132	363	115	114	218	209	442
32.9318	0	319	230	93	373	207	305	284	112	133	366	116	116	220	211	443
33.0547	0	322	234	96	371	211	306	285	113	134	374	120	117	223	214	442
33.1776	0	325	237	98	374	214	307	287	114	136	381	123	118	226	217	450
33.3005	0	319	226	98	373	215	308	283	113	133	370	115	115	218	211	442
33.4234	0	317	224	90	371	207	301	280	112	131	362	109	113	213	209	440
33.5462	0	318	225	92	367	210	301	278	111	131	362	114	114	216	208	442
33.6691	0	320	229	92	369	208	301	281	111	132	368	116	115	218	209	443
33.792	0	325	233	96	371	211	303	286	112	134	378	119	117	222	212	445
33.9149	0	329	237	98	374	214	305	290	113	136	386	123	119	226	215	446
34.0378	0	323	226	95	372	214	304	284	111	132	375	109	112	213	207	441
34.1606	0	320	222	90	370	206	297	282	111	129	370	105	111	208	204	438
34.2835	0	321	225	90	365	210	297	280	110	130	369	110	113	211	205	441
34.4064	0	322	229	92	367	209	297	284	111	131	372	116	114	217	207	439
34.5293	0	327	233	94	369	210	298	288	110	133	381	119	116	222	210	438
34.6522	0	332	238	96	373	210	301	292	111	135	390	122	118	226	215	447
34.775	0	325	229	99	371	215	302	289	111	132	380	116	114	218	207	441
34.8979	0	322	224	88	369	206	295	286	109	129	374	106	112	210	204	434
35.0208	0	323	226	91	363	210	294	283	110	129	374	110	112	213	204	436
35.1437	0	325	230	92	366	209	295	286	110	130	375	115	115	218	207	436
35.2666	0	327	234	95	369	210	297	288	110	134	383	120	116	222	208	439
35.3894	0	331	239	96	371	212	299	294	111	135	392	123	118	226	214	441
35.5123	0	325	232	100	369	216	301	291	110	133	381	115	116	220	208	437
35.6352	0	321	226	90	368	206	294	285	109	130	373	111	114	215	205	435
35.7581	0	324	228	92	366	209	295	285	109	132	375	112	114	214	205	435
35.881	0	322	231	93	367	210	295	288	109	132	379	117	116	219	207	436
36.0038	0	323	236	94	368	211	297	293	110	134	388	121	118	224	211	437
36.1267	0	327	239	99	370	213	299	294	111	136	391	125	119	227	214	443
36.2496	0	318	226	94	370	207	298	290	110	132	378	110	115	213	208	438
36.3725	0	313	225	90	366	210	294	283	109	131	377	109	115	211	207	432
36.4954	0	314	226	90	366	208	293	287	109	130	375	116	116	218	207	434
36.6182	0	318	232	93	367	209	294	290	109	133	382	120	117	222	211	436
36.7411	0	320	235	95	367	210	295	292	109	136	386	123	120	227	217	441
36.864	0	321	236	101	367	213	297	292	109	137	388	126	121	228	220	443
36.9869	0	314	224	91	366	199	289	287	108	131	371	109	116	213	211	437
37.1098	0	313	224	90	365	198	290	288	109	132	370	113	118	214	213	435
37.2326	0	314	225	90	362	203	289	281	108	133	368	117	119	217	214	436
37.3555	0	315	231	93	365	204	290	287	109	135	376	121	121	220	217	437
37.4784	0	320	234	96	367	207	293	289	110	138	385	124	123	225	220	441
37.6013	0	319	235	101	368	214	297	291	110	138	388	126	123	227	219	443
37.7242	0	312	222	90	367	199	290	286	108	131	373	109	115	211	209	437
37.847	0	314	225	89	363	205	289	282	107	132	374	109	117	209	209	437
37.9699	0	315	227	90	364	205	288	283	108	132	372	116	119	216	209	438
38.0928	0	318	231	93	366	205	290	289	108	135	380	120	120	220	212	439
38.2157	0	322	235	95	368	206	292	291	110	136	386	124	121	224	216	445
38.3386	0	321	238	101	370	212	296	293	110	138	389	126	124	226	217	445
38.4614	0	314	226	90	370	202	292	290	108	132	376	110	117	211	209	439
38.5843	0	315	226	90	365	206	291	284	108	131	378	111	118	211	209	438
38.7072	0	315	227	90	367	206	291	286	108	133	373	117	119	217	209	438
38.8301	0	318	234	94	368	206	291	290	108	134	383	120	120	220	213	438
38.953	0	322	238	96	370	209	292	295	109	137	392	124	123	224	216	443
39.0758	0	318	236	99	370	214	296	295	109	136	393	121	122	222	215	442
39.1987	0	315	227	90	369	204	290	291	108	132	382	110	117	212	209	439
39.3216	0	315	230	92	370	207	290	289	108	133	385	112	119	212	209	439
39.4445	0	318	233	93	369	207	290	292	108	134	383	118	120	219	210	441
39.5674	0	320	238	94	372	208	292	295	109	136	392	122	121	223	214	444
39.6902	0	324	241	97	373	211	293	299	110	137	399	125	124	227	219	448
39.8131	0	316	232	95	373	211	293	294	109	134	388	112	118	216	211	440
39.936	0	316	230	90	372	205	289	293	107	130	387	110	117	212	210	439
40.0589	0	317	231	92	371	208	289	292	108	133	387	111	118	212	211	439
40.1818	0	321	236	93	372	207	290	295	109	133	389	118	120	221	213	441
40.3046	0	322	240	95	374	209	292	298	109	135	397	122	121	226	216	441
40.4275	0	323	240	99	373	216	296	298	110	135	398	119	120	223	216	442
40.5504	0	317	229	89	375	203	288	295	109	130	382	107	114	212	209	441
40.6733	0	317	230	89	376	202	288	296	109	130	384	109	115	211	208	438
40.7962	0	317	232	90	371	207	287	290	109	131	383	113	118	215	210	436
40.919	0	319	236	92	372	208	287	295	109	134	387	120	118	220	214	443
41.0419	0	323	241	94	375	208	288	300	110	135	395	123	121	225	218	447
41.1648	0	317	233	96	373	210	291	296	109	133	389	113	117	215	213	442
41.2877	0	313	228	88	373	200	284	295	108	130	381	107	115	210	210	434
41.4106	0	313	229	90	371	204	284	294	108	129	384	108	116	210	209	438
41.5334	0	317	232	90	370	206	283	294	107	132	386	113	117	215	212	439
41.6563	0	320	238	93	372	208	286	296	109	133	392	119	119	221	216	442
41.7792	0	323	240	97	373	212	290	298	111	134	396	122	120	225	217	442
41.9021	0	315	229	91	377	203	290	296	109	130	382	109	114	212	209	438
42.025	0	316	229	89	375	204	288	291	109	129	381	108	114	210	208	440
42.1478	0	316	229	89	372	208	290	290	108	129	382	109	115	210	208	437
42.2707	0	318	234	92	374	208	292	293	110	132	382	118	117	219	210	434
42.3936	0	322	238	94	374	208	292	296	110	133	390	120	118	224	214	442
42.5165	0	319	234	97	374	215	296	294	111	132	387	116	117	218	211	440
42.6394	0	316	226	88	376	201	289	294	109	128	378	107	113	210	206	434
42.7622	0	317	229	90	376	205	290	294	109	129	381	109	115	211	207	432
42.8851	0	318	233	91	374	206	290	291	109	131	380	116	116	218	208	437
43.008	0	322	237	94	376	208	292	297	111	133	387	119	117	222	212	439
43.1309	0	323	239	99	378	213	295	299	110	134	391	122	119	224	213	442
43.2538	0	316	227	90	378	202	291	295	109	129	378	107	113	211	206	431
43.3766	0	316	228	88	373	207	289	290	109	128	380	107	113	209	206	434
43.4995	0	316	230	89	374	206	290	290	109	129	377	111	114	213	205	438
43.6224	0	320	235	92	377	207	290	294	110	130	381	117	117	218	208	437
43.7453	0	323	237	94	377	209	293	298	111	132	390	119	117	223	212	436
43.8682	0	319	231	97	378	210	295	297	110	131	385	110	115	213	207	438
43.991	0	316	226	87	379	201	289	296	109	128	376	106	112	209	204	436
44.1139	0	318	228	90	376	207	290	291	110	128	378	106	113	209	204	433
44.2368	0	319	232	90	375	207	290	293	110	129	378	115	115	217	206	432
44.3597	0	321	235	94	378	207	292	297	109	131	386	117	117	221	209	438
44.4826	0	322	237	99	378	214	297	298	110	132	392	117	118	220	210	440
44.6054	0	317	228	90	381	203	291	296	109	128	377	106	112	210	203	434
44.7283	0	318	228	90	377	207	290	290	109	127	379	107	114	210	204	434
44.8512	0	319	230	91	378	206	290	293	109	129	381	111	115	214	204	435
44.9741	0	322	235	93	379	207	292	296	110	130	384	117	115	220	207	437
45.097	0	324	237	95	383	210	294	299	111	132	391	120	117	224	210	437
45.2198	0	319	230	94	381	209	295	296	110	127	382	108	112	213	203	432
45.3427	0	318	228	89	381	205	290	297	110	127	381	106	113	209	202	434
45.4656	0	319	231	91	379	208	290	294	109	127	380	110	113	214	202	435
45.5885	0	321	235	91	381	209	292	298	110	130	384	116	115	220	204	435
45.7114	0	325	238	95	384	209	293	300	110	131	394	118	117	225	207	435
45.8342	0	323	234	97	381	217	296	300	110	129	391	113	113	220	203	441
45.9571	0	319	227	87	386	202	289	299	109	127	381	104	109	211	197	432
46.08	0	320	229	89	380	208	291	295	109	126	384	105	110	212	197	433
46.2029	0	323	232	90	380	209	290	298	109	127	387	110	111	217	197	433
46.3258	0	325	237	93	383	210	293	302	110	130	392	114	114	223	198	435
46.4486	0	329	239	96	385	213	297	304	111	131	398	117	114	227	201	437
46.5715	0	321	228	92	386	207	293	303	110	127	384	104	107	214	193	432
46.6944	0	321	227	89	387	204	290	302	110	125	383	103	108	210	191	430
46.8173	0	322	230	88	385	205	290	299	110	126	385	102	108	211	191	429
46.9402	0	326	233	91	384	209	291	299	111	127	389	109	110	218	193	432
47.063	0	328	237	93	385	211	294	304	111	128	394	115	112	225	196	431
47.1859	0	331	240	97	384	218	296	306	111	130	401	114	113	225	198	434
47.3088	0	324	229	90	388	205	292	302	110	125	383	103	107	213	190	434
47.4317	0	324	230	89	386	205	290	302	110	126	384	102	108	213	190	429
47.5546	0	324	231	90	383	209	289	299	109	126	387	103	109	213	191	427
47.6774	0	327	235	92	384	209	291	302	110	127	389	113	111	222	194	433
47.8003	0	330	239	93	385	211	294	306	111	129	398	115	112	227	197	436
47.9232	0	330	241	99	384	217	297	304	111	129	399	113	112	225	197	438
48.0461	0	324	229	89	389	205	292	304	110	126	385	102	108	215	190	430
48.169	0	323	231	90	384	208	291	302	110	125	388	104	109	215	191	431
48.2918	0	324	232	91	388	206	291	304	109	125	389	109	110	218	192	435
48.4147	0	324	236	93	387	210	293	304	110	128	394	114	112	225	194	434
48.5376	0	326	239	96	388	212	295	307	111	130	403	117	114	229	197	435
48.6605	0	319	233	97	389	215	298	307	111	128	397	108	111	220	193	435
48.7834	0	315	226	89	389	204	292	304	110	125	387	102	108	216	190	434
48.9062	0	315	227	90	390	204	293	305	109	125	388	104	109	216	191	430
49.0291	0	315	229	91	383	210	294	301	110	127	392	108	111	220	192	428
49.152	0	318	234	93	385	212	295	306	111	130	397	115	112	228	196	435
49.2749	0	322	238	96	388	212	296	309	112	130	403	119	114	230	199	436
49.3978	0	312	226	96	387	213	298	302	111	127	390	106	111	218	193	434
49.5206	0	312	223	89	387	203	292	304	109	126	386	103	109	215	190	431
49.6435	0	311	223	90	387	204	292	303	109	126	388	103	110	215	190	431
49.7664	0	313	228	91	382	208	293	300	109	127	391	110	112	220	192	433
49.8893	0	316	232	93	383	210	293	303	111	129	395	116	114	227	198	434
50.0122	0	317	233	98	383	215	297	307	111	131	401	116	115	226	200	439
50.135	0	309	222	90	388	205	293	302	110	127	384	104	111	215	193	435
50.2579	0	307	222	90	386	205	292	302	109	128	385	105	111	214	193	435
50.3808	0	308	223	90	384	204	292	298	110	127	387	106	112	215	193	431
50.5037	0	311	228	92	382	209	292	301	110	130	389	115	114	223	195	436
50.6266	0	314	231	94	383	212	295	302	111	131	397	119	116	227	198	441
50.7494	0	311	228	98	386	215	298	306	111	131	396	116	115	224	198	440
50.8723	0	306	221	89	387	204	291	302	110	128	385	105	111	215	192	435
50.9952	0	307	222	91	381	210	293	297	110	128	389	107	112	215	193	435
51.1181	0	308	223	90	382	210	293	298	110	129	390	111	114	219	194	436
51.241	0	310	229	93	385	210	295	301	111	130	394	118	116	227	197	439
51.3638	0	313	231	97	384	214	297	305	112	132	401	120	117	230	198	439
51.4867	0	307	220	92	387	207	295	302	109	128	389	107	112	217	193	435
51.6096	0	307	220	89	383	208	292	299	109	128	388	106	112	215	192	434
51.7325	0	307	222	90	384	207	293	299	110	129	390	107	113	216	193	435
51.8554	0	309	226	93	382	211	293	302	110	130	391	115	115	225	195	433
51.9782	0	312	230	94	384	212	295	303	111	132	399	118	116	229	198	441
52.1011	0	307	223	97	386	215	297	303	111	129	394	110	115	219	194	440
52.224	0	304	216	88	385	203	291	300	110	128	382	105	111	212	190	432
52.3469	0	304	218	89	385	204	291	300	109	128	385	105	112	214	191	429
52.4698	0	304	221	89	379	208	291	297	110	129	388	110	113	217	193	432
52.5926	0	308	225	93	381	210	293	300	110	130	392	116	115	225	195	435
52.7155	0	311	227	97	381	216	296	301	111	132	397	114	115	224	195	438
52.8384	0	304	215	89	382	204	292	298	110	127	380	103	110	213	189	431
52.9613	0	303	215	88	382	201	289	298	110	127	380	103	110	211	189	430
53.0842	0	305	217	88	380	205	288	294	109	127	383	104	111	211	189	434
53.207	0	307	222	91	378	208	290	296	109	128	384	113	113	222	192	432
53.3299	0	309	225	93	380	209	293	300	110	131	392	116	114	226	196	432
53.4528	0	307	220	95	380	211	294	299	110	130	389	112	113	220	193	434
53.5757	0	303	214	86	379	202	289	296	109	126	379	102	109	211	188	432
53.6986	0	305	215	89	378	202	288	297	109	126	379	103	110	212	189	429
53.8214	0	306	218	89	374	207	289	292	108	127	382	107	111	215	190	426
53.9443	0	308	222	92	374	207	289	295	109	128	386	114	113	221	193	431
54.0672	0	310	224	95	376	211	292	299	109	129	392	116	114	224	195	434
54.1901	0	303	213	91	376	204	290	295	108	125	379	103	110	212	188	428
54.313	0	303	214	87	372	203	288	293	108	125	380	102	109	210	187	427
54.4358	0	303	214	88	370	205	287	290	107	125	380	104	110	211	187	427
54.5587	0	304	218	90	370	206	288	294	108	126	381	112	112	219	189	428
54.6816	0	307	222	93	372	207	289	296	108	127	389	114	113	224	193	431
54.8045	0	305	217	95	373	209	292	297	107	127	384	110	111	218	190	426
54.9274	0	299	210	86	372	199	285	294	106	123	375	101	108	209	186	428
55.0502	0	299	211	87	372	199	286	293	105	124	376	102	108	208	186	424
55.1731	11	299	212	88	364	203	285	290	106	124	377	106	109	213	187	424
55.296	0	303	216	90	367	204	287	293	106	126	381	111	112	219	189	426
55.4189	0	304	219	93	368	207	290	295	107	127	389	115	113	223	192	429
55.5418	0	298	210	90	367	206	289	288	106	123	375	102	108	211	185	423
55.6646	0	296	207	86	365	196	283	289	105	122	370	100	108	206	184	420
55.7875	0	298	209	85	366	196	281	288	104	122	372	101	108	206	185	421
55.9104	0	298	212	88	362	201	284	287	105	125	371	109	110	213	187	422
56.0333	0	301	216	90	363	203	286	290	106	125	379	112	112	218	189	424
56.1562	0	302	217	95	365	209	290	291	106	126	384	111	112	217	190	423
56.279	0	294	205	86	365	196	285	288	105	122	369	101	107	206	184	420
56.4019	0	295	207	87	360	198	283	285	105	122	369	101	108	206	184	424
56.5248	0	296	208	86	359	200	283	282	104	124	370	105	109	210	185	419
56.6477	0	297	212	88	362	201	285	287	106	124	373	111	110	216	186	419
56.7706	0	300	216	91	364	202	287	290	107	125	381	114	113	219	190	425
56.8934	0	297	210	93	365	206	290	288	106	125	376	109	111	214	187	422
57.0163	0	295	205	85	366	194	284	288	104	121	371	101	107	206	184	419
57.1392	0	294	207	87	360	201	284	283	105	122	372	102	109	207	185	416
57.2621	0	295	209	89	360	202	285	285	104	123	371	109	110	215	186	421
57.385	0	298	213	90	362	203	287	289	105	126	379	113	111	218	189	422
57.5078	0	298	213	95	364	208	290	290	106	126	384	111	113	217	189	424
57.6307	0	293	203	85	363	196	284	288	104	122	369	100	107	207	182	418
57.7536	0	293	204	86	359	201	283	282	103	121	371	101	107	206	183	417
57.8765	0	293	206	86	363	198	282	285	104	122	370	105	108	210	183	418
57.9994	0	295	210	89	361	201	285	285	105	124	375	111	110	215	186	420
58.1222	0	298	213	92	361	202	287	290	105	126	383	113	111	220	188	419
58.2451	0	293	206	91	362	205	287	285	105	123	375	101	108	209	183	418
58.368	0	290	202	85	360	193	282	284	104	121	366	98	107	204	180	418
58.4909	0	291	203	86	357	199	282	279	103	121	369	100	107	205	179	415
58.6138	0	293	207	87	356	199	283	284	103	122	369	108	108	213	181	416
58.7366	0	295	211	89	358	201	282	287	105	124	377	111	110	217	185	419
58.8595	0	297	211	95	360	208	289	288	106	124	381	110	111	216	185	420
58.9824	0	292	201	86	360	196	283	283	104	121	364	99	105	206	179	414
59.1053	0	291	202	85	356	199	282	280	104	122	367	100	106	204	179	415
59.2282	0	292	203	85	355	199	282	279	104	121	367	103	107	208	180	415
59.351	0	295	209	88	357	202	283	284	104	123	371	109	109	214	182	417
59.4739	0	297	211	90	361	202	285	287	104	124	380	112	110	219	184	417
59.5968	0	294	206	93	359	207	288	284	105	123	376	107	108	213	181	414
59.7197	0	292	202	84	358	197	282	282	103	120	369	100	106	205	179	414
59.8426	0	293	203	86	355	201	282	281	104	121	370	101	106	205	179	415
59.9654	0	293	205	87	357	200	283	283	103	122	370	108	109	214	182	413
60.0883	0	295	210	89	358	200	285	286	105	124	377	111	110	217	184	419
60.2112	0	296	211	94	359	209	289	288	106	125	382	109	111	216	185	422
60.3341	0	291	202	85	361	194	283	284	104	121	366	99	106	206	179	414
60.457	0	292	202	86	357	201	283	280	104	121	368	100	107	204	180	411
60.5798	0	291	202	86	355	200	281	281	104	122	369	103	107	208	180	415
60.7027	0	294	207	88	357	200	285	283	104	124	372	110	109	214	182	416
60.8256	0	296	211	91	359	202	285	287	105	126	379	113	111	218	186	421
60.9485	0	292	203	92	358	205	287	285	104	123	372	102	107	208	182	416
61.0714	0	288	199	83	354	195	281	279	103	122	365	99	106	203	178	413
61.1942	0	289	200	84	353	198	281	276	104	122	366	101	107	203	179	416
61.3171	0	292	203	86	353	199	282	280	103	123	367	108	108	212	179	414
61.44	0	293	206	89	356	200	283	284	104	124	374	110	111	215	183	413
61.5629	0	294	208	93	357	206	288	286	104	125	380	110	110	215	184	418
61.6858	0	287	197	84	357	194	282	281	103	121	362	98	106	204	178	415
61.8086	0	288	198	84	351	198	280	275	103	122	364	99	106	203	179	410
61.9315	0	288	199	84	352	197	281	277	103	121	364	103	107	206	179	408
62.0544	0	290	203	87	352	199	283	280	103	123	368	109	109	212	181	413
62.1773	0	293	207	90	355	200	285	283	104	125	375	111	110	216	184	413
62.3002	0	292	206	92	356	206	288	281	104	124	374	109	110	213	183	417
62.423	0	288	197	83	354	195	282	278	103	122	364	99	106	204	177	412
62.5459	0	287	200	85	351	199	282	277	104	123	366	101	107	203	179	412
62.6688	0	289	202	86	352	199	284	278	103	123	365	108	108	212	179	413
62.7917	0	290	205	89	354	200	285	282	104	125	373	111	111	216	182	412
62.9146	0	294	210	91	356	204	288	287	104	126	379	113	112	219	184	416
63.0374	0	288	200	89	355	201	287	280	104	123	370	101	107	207	180	414
63.1603	0	288	200	84	353	199	283	275	104	123	368	101	107	204	178	410
63.2832	0	287	199	87	352	198	284	277	103	122	370	101	108	205	179	412
63.4061	0	289	203	88	352	200	284	280	103	124	371	109	109	212	181	414
63.529	0	293	208	91	355	201	288	287	105	126	380	112	112	218	183	417
63.6518	0	290	204	93	355	207	290	282	105	125	376	108	110	213	182	415
63.7747	0	286	196	84	352	195	283	278	103	122	364	99	106	203	177	410
63.8976	0	286	198	86	349	200	283	275	104	122	367	100	106	204	177	410
64.0205	0	288	201	84	350	199	283	278	104	124	368	104	107	208	178	410
64.1434	0	291	203	89	351	200	285	284	103	125	374	110	110	215	180	413
64.2662	0	292	208	91	354	203	288	286	105	126	381	113	111	219	183	413
64.3891	0	285	197	88	353	201	287	279	104	123	367	100	106	206	177	409
64.512	0	286	195	82	349	195	282	277	103	122	364	99	105	202	175	412
64.6349	0	286	195	84	347	198	281	274	104	122	365	100	106	202	176	407
64.7578	0	287	199	87	348	198	282	277	103	123	366	108	108	211	178	406
64.8806	0	289	203	90	350	200	286	282	104	125	374	111	109	214	180	411
65.0035	0	290	203	94	352	207	289	282	104	126	380	109	110	214	181	411
65.1264	0	286	195	84	347	197	283	276	104	122	362	98	105	203	175	407
65.2493	0	285	195	84	346	198	282	273	103	122	366	98	106	201	174	403
65.3722	0	285	196	85	347	198	281	274	103	122	365	102	107	207	176	408
65.495	0	286	201	87	348	199	285	279	103	124	369	108	108	212	178	405
65.6179	0	291	205	89	351	200	286	284	105	125	378	112	110	217	181	410
65.7408	0	289	204	93	351	207	290	283	104	126	378	108	110	214	180	412
65.8637	0	285	195	84	346	199	283	275	103	122	367	99	106	204	175	408
65.9866	0	284	198	85	347	200	284	275	103	123	370	100	108	205	177	409
66.1094	0	287	198	87	348	198	284	278	102	123	369	107	108	212	177	410
66.2323	0	288	203	89	353	201	285	284	103	125	377	111	111	216	180	408
66.3552	0	290	207	91	355	202	287	287	104	126	384	113	113	220	184	417
66.4781	0	286	200	90	353	206	286	276	104	124	369	103	110	208	181	412
66.601	0	283	198	85	353	203	283	269	105	125	359	101	109	205	182	409
66.7238	0	283	200	86	356	203	286	267	106	126	350	109	110	208	185	411
66.8467	0	287	205	89	362	205	291	268	106	128	354	112	112	213	185	414
66.9696	0	291	211	92	366	209	294	274	106	130	363	115	114	217	187	412
67.0925	0	287	208	95	365	216	297	276	106	130	366	111	114	214	186	416
67.2154	0	284	198	86	359	204	288	267	105	126	355	101	108	203	179	409
67.3382	0	282	200	86	361	202	289	273	103	127	353	108	109	210	178	409
67.4611	0	277	202	87	359	205	289	269	104	127	355	109	111	212	179	409
67.584	0	272	205	91	361	207	291	275	105	130	365	112	112	215	180	410
67.7069	0	272	210	92	361	209	294	279	105	131	373	115	115	219	184	411
67.8298	0	276	199	91	355	207	293	273	103	127	362	103	109	206	180	409
67.9526	0	307	196	86	352	194	288	273	103	125	360	100	108	201	181	412
68.0755	0	344	196	86	350	194	288	273	102	126	360	103	109	205	181	408
68.1984	0	361	198	87	349	196	290	273	103	125	365	109	111	211	185	408
68.3213	0	366	200	88	349	198	292	278	103	128	374	112	113	216	187	414
68.4442	0	355	198	90	349	206	295	278	104	128	375	109	112	213	186	411
68.567	0	314	190	87	345	199	288	269	103	125	363	99	109	203	181	408
68.6899	0	288	190	84	343	199	287	271	103	124	364	101	109	204	181	404
68.8128	0	283	191	85	342	200	287	273	103	126	363	108	110	210	182	407
68.9357	0	281	194	89	348	198	289	280	103	128	371	111	112	215	183	404
69.0586	0	279	199	92	348	205	290	280	104	129	378	114	114	219	186	404
69.1814	0	275	190	88	343	204	289	273	103	125	366	102	109	205	179	400
69.3043	0	282	190	84	344	199	285	271	102	124	365	101	108	204	178	402
69.4272	0	285	192	86	346	201	285	272	103	125	363	105	109	208	178	400
69.5501	0	288	195	87	347	201	286	277	103	126	369	110	111	214	180	398
69.673	0	292	200	90	350	201	287	281	103	127	377	112	112	217	182	405
69.7958	0	290	194	93	348	208	290	278	104	127	371	108	110	212	179	402
69.9187	0	288	189	84	346	200	284	270	102	123	364	98	107	204	175	398
70.0416	0	289	190	85	345	200	284	271	102	124	366	100	106	204	176	394
70.1645	0	290	192	86	346	199	284	276	102	126	366	108	109	212	176	398
70.2874	0	291	197	88	348	199	286	279	103	126	375	111	111	216	179	397
70.4102	0	294	200	92	350	205	289	282	104	128	380	114	113	219	181	400
70.5331	0	288	188	87	344	202	286	272	102	125	366	99	106	205	175	393
70.656	0	287	189	83	343	200	281	271	102	123	366	99	106	203	173	393
70.7789	0	288	189	84	344	199	282	272	102	123	368	100	107	204	174	393
70.9018	0	289	192	86	343	199	284	277	103	124	369	109	108	213	175	392
71.0246	0	292	196	88	346	200	285	281	103	127	377	111	110	217	177	394
71.1475	0	291	196	93	348	208	289	281	104	126	380	108	110	215	178	395
71.2704	0	287	187	83	340	200	281	271	103	122	366	98	106	204	172	391
71.3933	0	285	189	84	340	198	282	271	102	122	368	99	106	204	172	387
71.5162	0	287	190	86	341	197	282	274	102	123	369	102	107	208	173	392
71.639	0	289	195	87	343	198	283	278	102	125	374	109	109	214	176	390
71.7619	0	293	200	89	347	200	285	281	103	127	383	112	111	219	179	393
71.8848	0	288	194	93	343	206	288	279	104	125	379	104	109	211	177	390
72.0077	0	285	190	84	340	198	282	272	101	122	370	99	106	204	173	390
72.1306	0	286	190	85	341	199	282	272	102	122	371	100	107	205	173	390
72.2534	0	288	193	86	341	199	282	276	101	124	373	104	107	210	175	390
72.3763	0	290	196	89	344	200	284	282	102	125	379	110	110	217	177	391
72.4992	0	290	197	93	345	206	288	283	102	127	385	109	111	216	178	392
72.6221	0	285	188	86	339	199	283	274	101	123	369	99	106	205	173	391
72.745	0	286	189	85	340	199	281	273	102	123	372	99	106	206	172	388
72.8678	0	286	190	86	339	197	281	274	101	124	375	100	107	206	173	385
72.9907	0	288	194	87	342	198	282	279	102	125	377	109	109	215	175	389
73.1136	0	291	198	90	345	201	285	283	102	127	384	112	111	219	178	390
73.2365	0	285	189	89	338	204	284	274	102	124	371	100	105	207	171	387
73.3594	0	285	187	83	337	196	280	272	101	122	368	98	105	204	170	380
73.4822	0	283	188	83	337	196	280	273	101	122	370	98	105	204	170	384
73.6051	0	285	190	86	338	198	280	277	102	123	373	104	107	209	172	381
73.728	0	289	195	89	341	199	281	280	102	125	378	110	108	215	173	385
73.8509	0	287	192	91	341	206	284	278	102	125	375	105	107	211	172	383
73.9738	0	283	185	81	336	195	279	269	100	121	365	97	103	203	169	382
74.0966	0	283	186	85	335	196	278	269	101	122	366	98	104	202	169	381
74.2195	0	284	188	84	337	197	280	273	102	122	368	103	106	207	170	379
74.3424	0	288	192	86	340	197	281	277	103	124	373	108	107	213	172	381
74.4653	0	288	194	91	341	205	285	278	102	125	379	107	109	214	174	385
74.5882	0	284	185	84	337	198	280	270	101	121	365	99	104	202	169	381
74.711	0	284	187	84	337	196	279	271	102	122	366	98	104	202	169	378
74.8339	0	286	187	84	336	196	278	273	101	122	369	98	105	204	170	378
74.9568	0	287	191	86	338	197	280	275	101	124	369	108	106	212	172	380
75.0797	0	292	196	90	341	200	282	280	102	125	376	110	109	215	175	384
75.2026	0	287	188	87	336	202	282	271	101	122	366	99	105	204	170	379
75.3254	0	287	188	83	337	197	277	270	102	121	364	98	105	201	169	378
75.4483	0	291	192	84	336	196	277	269	102	123	362	102	106	205	172	380
75.5712	0	294	195	86	337	198	278	272	103	126	363	108	109	209	174	382
75.6941	0	296	201	87	340	198	282	274	104	127	368	111	111	213	177	386
75.817	0	297	195	89	335	204	282	270	103	125	362	101	107	203	173	383
75.9398	0	295	191	81	335	193	276	269	101	122	356	98	106	197	171	384
76.0627	0	299	194	83	331	196	275	267	102	123	359	99	107	198	171	381
76.1856	0	300	196	84	333	198	276	270	102	123	360	107	107	207	172	382
76.3085	0	302	199	87	336	196	279	275	103	127	367	109	110	211	174	385
76.4314	0	298	195	90	335	204	280	270	101	125	363	105	108	206	173	384
76.5542	0	295	187	82	330	194	274	263	100	121	355	96	105	196	169	382
76.6771	0	294	189	82	330	195	273	264	101	121	356	98	105	195	168	379
76.8	0	293	190	82	332	194	274	267	101	122	357	101	106	200	171	380
76.9229	0	296	193	86	333	196	275	271	101	123	361	107	107	206	173	382
77.0458	0	296	194	90	333	203	280	273	101	124	366	105	107	204	173	384
77.1686	0	292	186	81	331	191	273	265	99	119	352	96	103	194	169	378
77.2915	0	291	186	81	330	195	272	264	99	120	353	96	104	194	169	377
77.4144	0	293	187	81	330	193	272	265	100	120	354	100	104	199	169	378
77.5373	0	294	191	84	333	195	274	269	100	121	357	105	106	204	171	380
77.6602	0	296	194	89	333	201	277	271	101	123	363	108	108	208	173	384
77.783	0	290	186	83	329	198	274	263	100	120	353	96	103	196	168	377
77.9059	0	290	185	81	329	194	272	263	99	119	353	96	104	193	168	376
78.0288	0	292	185	81	330	193	272	265	98	119	355	96	104	194	168	377
78.1517	0	294	189	83	332	196	272	268	100	121	356	104	105	202	170	379
78.2746	0	295	193	85	336	197	275	271	99	123	364	107	107	207	172	382
78.3974	0	292	187	85	331	201	276	265	99	120	357	98	104	196	168	379
78.5203	0	291	184	80	330	193	269	263	99	118	352	95	102	193	166	379
78.6432	0	292	185	80	330	195	270	264	99	119	355	95	103	193	167	377
78.7661	0	293	187	84	332	195	271	267	100	120	355	103	103	202	168	378
78.889	0	295	192	85	333	196	272	274	100	120	363	106	105	205	170	381
79.0118	0	294	189	87	332	203	276	270	101	120	363	99	104	198	168	380
79.1347	0	291	181	79	328	193	269	263	98	117	351	94	100	191	164	374
79.2576	0	290	183	80	329	194	270	262	99	117	353	95	100	191	164	379
79.3805	0	292	183	81	330	195	270	265	99	118	354	98	101	195	165	376
79.5034	0	294	187	83	331	196	271	270	100	120	359	105	103	202	167	379
79.6262	0	296	192	86	334	198	274	274	101	120	366	106	104	205	170	382
79.7491	0	291	183	85	328	202	274	265	99	118	356	95	100	194	163	377
79.872	0	289	180	78	326	193	268	263	98	117	350	93	99	190	162	373
79.9949	0	289	180	81	328	192	268	264	99	116	353	94	99	189	162	374
80.1178	0	292	182	81	329	194	269	266	98	118	357	98	101	195	164	376
80.2406	0	294	187	84	330	195	271	272	99	119	362	105	102	202	166	378
80.3635	0	298	192	86	334	197	275	275	100	121	370	106	104	207	168	383
80.4864	0	290	182	84	328	199	273	265	99	117	357	95	100	194	163	378
80.6093	0	290	180	80	325	194	269	262	98	116	354	93	99	191	162	375
80.7322	0	290	181	79	325	192	268	265	98	117	356	94	100	191	163	375
80.855	0	292	182	82	333	194	269	268	98	117	360	98	102	196	165	377
80.9779	0	293	188	86	334	194	272	271	100	120	365	105	104	205	168	381
81.1008	0	296	193	88	336	199	274	278	100	121	374	108	106	209	170	385
81.2237	0	290	183	84	329	200	273	268	100	117	360	96	101	196	164	379
81.3466	0	289	182	80	328	194	269	268	97	117	358	94	101	194	164	377
81.4694	0	288	183	82	329	195	270	268	97	118	362	96	102	195	164	378
81.5923	0	291	187	83	330	194	271	272	98	119	367	101	103	201	166	380
81.7152	0	294	190	86	332	196	272	277	99	120	373	107	106	207	170	383
81.8381	0	296	193	90	334	203	276	280	101	122	381	106	108	208	171	387
81.961	0	289	183	83	330	198	272	270	99	118	362	95	102	197	165	381
82.0838	0	288	182	81	329	195	270	270	98	118	364	95	103	195	164	380
82.2067	0	291	183	82	328	195	270	271	99	118	368	96	103	196	165	380
82.3296	0	293	188	85	330	196	272	276	99	120	374	102	105	202	168	384
82.4525	0	296	193	87	334	196	274	279	100	122	381	108	107	210	171	389
82.5754	0	297	196	92	338	202	278	283	101	124	391	109	109	211	174	393
82.6982	0	288	185	85	330	199	274	272	98	120	369	96	103	200	167	385
82.8211	0	290	184	83	332	197	271	270	98	119	368	95	103	197	166	384
82.944	0	290	184	83	331	195	271	273	98	120	372	97	103	199	166	385
83.0669	0	292	190	86	332	196	272	277	99	121	378	104	105	204	169	389
83.1898	0	297	196	89	337	197	275	282	99	123	384	110	109	213	173	393
83.3126	0	299	196	95	338	204	278	284	100	125	392	110	110	213	176	396
83.4355	0	291	186	85	331	199	275	274	99	121	373	98	104	203	168	389
83.5584	0	290	187	86	332	196	274	273	99	122	376	99	104	203	168	389
83.6813	0	292	189	86	333	197	273	276	99	122	379	100	106	204	169	390
83.8042	0	296	194	88	337	198	274	281	100	123	383	110	108	214	172	394
83.927	0	300	199	91	338	200	277	286	101	125	394	112	110	218	175	399
84.0499	0	297	197	94	340	207	281	287	101	125	393	108	109	214	176	399
84.1728	0	291	188	85	334	199	275	277	99	121	379	98	105	206	170	392
84.2957	0	294	190	87	334	200	275	278	100	123	383	99	106	205	170	393
84.4186	0	294	192	87	336	200	275	281	100	123	389	102	107	208	172	395
84.5414	0	299	197	90	338	200	277	286	100	126	393	111	110	218	174	399
84.6643	0	304	203	92	342	203	280	291	102	128	403	114	112	221	179	404
84.7872	0	295	194	93	338	210	280	285	102	124	391	102	109	210	173	398
84.9101	0	293	190	86	339	197	274	283	100	121	385	98	106	206	170	396
85.033	0	295	191	88	337	200	276	281	100	123	388	100	107	207	171	398
85.1558	0	296	194	90	338	201	276	285	100	124	396	103	109	209	174	399
85.2787	0	303	200	91	343	204	277	290	102	126	399	112	111	220	176	404
85.4016	0	304	205	96	344	208	280	295	103	127	410	112	114	221	181	409
85.5245	0	295	192	90	338	207	278	284	102	123	389	100	107	210	171	404
85.6474	0	295	193	87	337	201	274	283	101	122	389	99	107	208	172	399
85.7702	0	296	193	87	338	202	275	282	101	124	390	100	107	209	172	400
85.8931	0	300	197	90	341	202	277	288	101	124	401	104	109	212	175	404
86.016	0	305	203	92	344	204	279	292	102	127	404	113	112	221	178	408
86.1389	0	305	204	97	346	209	283	295	103	128	409	111	113	221	180	410
86.2618	0	297	192	87	339	203	278	283	101	124	390	100	107	210	172	403
86.3846	0	299	195	89	340	204	277	284	101	124	393	101	108	211	173	404
86.5075	0	301	197	90	342	203	278	286	102	125	397	103	108	212	175	404
86.6304	0	305	202	91	345	204	280	291	102	125	404	109	111	218	177	408
86.7533	0	310	207	94	348	206	281	296	103	128	410	115	113	226	181	414
86.8762	0	306	204	98	346	213	284	296	103	127	411	107	112	219	180	412
86.999	0	302	197	88	345	201	279	289	101	125	396	102	108	213	174	410
87.1219	0	303	199	91	343	205	280	288	102	125	398	102	109	213	176	407
87.2448	0	305	200	89	344	205	280	290	102	126	405	103	111	214	177	409
87.3677	0	310	205	94	348	206	282	296	104	129	411	111	113	222	180	413
87.4906	0	313	210	97	351	210	284	301	104	130	419	114	115	225	182	417
87.6134	0	305	198	92	344	211	282	291	102	126	400	102	110	215	175	413
87.7363	0	305	199	89	344	206	279	288	103	126	399	102	109	213	175	408
87.8592	0	306	199	90	344	207	279	291	103	125	402	103	110	214	175	409
87.9821	0	310	203	91	347	207	281	295	103	128	409	106	112	216	178	411
88.105	0	315	209	94	349	206	283	299	104	128	416	112	114	223	181	417
88.2278	0	308	204	97	348	214	286	295	105	128	409	107	112	218	178	415
88.3507	0	306	195	88	345	203	279	290	102	124	393	100	109	212	173	408
88.4736	0	306	198	89	343	206	280	286	102	125	395	101	109	212	174	408
88.5965	0	309	199	90	347	204	280	289	102	127	400	103	110	213	175	409
88.7194	0	310	204	92	348	204	281	295	104	129	409	106	112	216	177	413
88.8422	0	313	208	96	349	209	284	298	104	130	411	112	113	223	180	417
88.9651	0	308	196	91	347	206	281	290	104	125	392	101	108	213	173	408
89.088	0	307	195	88	341	204	278	284	102	125	387	99	108	209	173	410
89.2109	0	307	197	89	342	203	280	283	104	126	388	100	108	210	173	409
89.3338	0	310	199	90	345	203	282	286	104	127	396	102	109	212	174	409
89.4566	0	313	205	92	347	204	284	292	105	130	401	109	110	219	178	413
89.5795	0	313	202	96	347	212	287	291	106	129	399	106	110	215	178	414
89.7024	0	308	195	85	341	202	280	282	103	124	382	99	106	210	171	407
89.8253	0	308	196	88	341	203	281	282	103	125	385	100	107	208	172	407
89.9482	0	311	197	89	343	202	280	284	104	125	390	101	108	211	173	407
90.071	0	314	201	91	346	203	281	288	104	128	396	108	110	217	175	411
90.1939	0	315	205	94	348	205	284	293	104	128	402	110	111	220	178	415
90.3168	0	309	195	91	342	207	282	284	104	125	386	100	107	211	172	408
90.4397	0	310	194	87	341	203	278	281	102	124	384	99	106	209	172	406
90.5626	0	309	197	87	342	202	277	283	102	125	385	100	106	209	172	410
90.6854	0	313	198	91	344	201	279	287	103	126	394	102	109	211	174	408
90.8083	0	314	203	92	346	203	280	291	104	128	394	112	111	222	177	413
90.9312	1	309	197	95	345	206	278	287	104	126	387	104	112	212	179	413
91.0541	0	306	191	85	340	195	271	280	102	124	372	99	109	205	176	409
91.177	0	306	192	86	337	195	271	277	102	125	374	101	110	205	178	410
91.2998	0	306	194	88	339	197	270	278	103	128	375	107	111	209	179	410
91.4227	0	309	198	89	343	197	271	283	103	130	380	112	114	214	182	413
91.5456	0	311	201	93	344	201	273	285	103	131	388	112	116	214	184	417
91.6685	0	304	190	88	336	200	271	274	103	126	370	100	110	204	178	408
91.7914	0	302	190	85	335	194	266	272	102	126	368	99	109	201	178	412
91.9142	0	304	190	85	334	194	268	272	102	126	368	101	109	201	179	408
92.0371	0	305	192	87	335	195	267	273	103	129	368	106	112	205	182	410
92.16	0	307	197	89	341	195	271	278	104	130	373	113	114	211	185	412
92.2829	0	307	199	94	341	202	275	280	104	131	379	111	115	211	186	415
92.4058	0	301	186	86	334	192	268	272	102	127	360	99	109	200	178	410
92.5286	0	300	187	85	332	194	267	267	103	126	360	101	109	197	177	405
92.6515	0	303	188	84	331	192	266	269	102	126	363	101	110	199	179	406
92.7744	0	304	193	87	334	192	268	272	103	129	363	111	113	207	182	408
92.8973	0	307	196	88	338	193	270	275	103	131	370	114	115	210	184	411
93.0202	0	308	198	95	339	202	273	277	104	132	378	111	116	210	186	414
93.143	0	304	188	86	334	192	267	271	102	127	361	101	111	200	180	406
93.2659	0	303	190	84	330	193	264	269	102	126	362	101	111	198	179	408
93.3888	0	304	191	85	331	191	264	269	102	127	361	105	111	201	180	405
93.5117	0	307	195	88	334	192	266	273	103	129	366	111	114	207	182	407
93.6346	0	312	201	89	337	193	269	277	103	131	376	114	115	211	185	410
93.7574	0	312	199	92	334	201	271	276	103	131	376	111	116	208	185	411
93.8803	0	311	192	85	330	193	264	268	100	126	365	102	111	198	179	406
94.0032	0	313	194	85	330	194	263	271	101	126	369	102	112	199	180	404
94.1261	0	318	197	86	331	194	264	274	102	128	371	106	113	203	181	404
94.249	0	320	202	89	334	194	265	278	101	130	378	112	115	210	183	407
94.3718	0	324	207	92	336	199	269	283	102	132	385	115	117	213	187	411
94.4947	0	317	196	88	329	202	267	273	101	126	372	101	111	201	180	404
94.6176	0	316	195	84	328	197	263	271	101	125	371	101	111	198	179	401
94.7405	0	316	195	85	333	194	263	276	99	125	372	100	111	200	178	401
94.8634	0	319	198	87	333	195	265	276	100	128	377	107	113	204	181	404
94.9862	0	320	204	89	334	198	266	281	100	129	385	112	115	212	184	408
95.1091	0	320	202	92	335	205	269	283	101	128	383	109	114	209	183	408
95.232	0	314	191	83	330	191	263	273	100	123	366	97	108	198	178	403
95.3549	0	314	192	83	326	195	263	271	99	124	368	98	108	197	177	400
95.4778	0	314	196	84	329	195	262	274	98	124	373	101	109	198	178	400
95.6006	0	314	200	86	329	196	263	278	99	127	380	107	112	204	182	402
95.7235	0	312	204	89	331	199	265	282	100	127	384	112	114	211	184	407
95.8464	0	306	196	88	327	201	264	275	99	124	370	100	109	199	179	402
95.9693	0	307	193	83	327	188	258	272	99	122	364	97	109	196	177	399
96.0922	0	309	194	82	326	193	259	268	98	123	367	99	109	196	178	399
96.215	0	314	197	85	327	194	260	274	99	126	372	105	112	201	181	401
96.3379	0	317	203	87	328	194	262	277	99	127	378	111	114	209	186	407
96.4608	0	311	200	91	327	202	265	278	100	128	378	108	113	206	185	408
96.5837	0	304	191	82	323	194	258	268	99	123	365	99	109	196	179	400
96.7066	0	306	194	84	324	194	259	271	99	125	366	100	110	196	181	400
96.8294	0	307	194	84	325	193	259	270	99	126	366	105	111	201	183	401
96.9523	0	310	200	87	329	192	262	273	101	128	369	111	114	207	186	405
97.0752	0	309	200	91	329	200	267	275	101	130	375	109	115	206	188	408
97.1981	0	303	191	83	324	192	263	266	101	126	361	101	109	195	182	400
97.321	0	305	192	83	325	191	262	267	101	127	362	100	111	196	183	401
97.4438	0	305	194	84	326	192	262	269	100	127	366	102	111	197	183	403
97.5667	0	308	197	85	329	191	263	272	101	129	367	111	113	205	186	404
97.6896	0	308	200	91	330	200	267	275	102	131	375	110	115	206	189	408
97.8125	0	303	190	83	322	191	261	266	100	125	358	100	110	195	184	405
97.9354	0	303	192	82	322	191	259	267	101	127	359	100	110	194	183	406
98.0582	0	305	194	82	324	191	259	268	101	128	359	104	111	196	185	406
98.1811	0	306	196	86	328	191	261	272	100	130	364	110	113	204	187	407
98.304	0	309	201	89	329	196	265	274	102	132	372	110	115	203	190	411
98.4269	0	303	189	82	324	191	263	264	101	127	354	100	109	193	184	405
98.5498	0	301	189	81	323	189	259	264	100	126	354	98	110	191	183	407
98.6726	0	302	189	81	324	189	259	264	100	127	356	100	110	193	184	403
98.7955	0	304	192	83	328	190	261	266	102	129	357	109	112	201	186	406
98.9184	0	308	197	86	330	193	263	272	102	131	364	113	114	203	190	410
99.0413	0	302	188	85	325	194	263	262	101	128	352	102	110	194	185	405
99.1642	0	300	187	80	326	188	261	260	101	127	347	99	109	190	183	405
99.287	0	302	188	81	326	189	261	262	100	127	351	101	110	190	183	404
99.4099	0	305	192	83	327	190	262	266	100	129	354	109	112	199	186	405
99.5328	0	308	196	87	331	190	263	272	100	131	363	112	114	204	189	409
99.6557	0	304	191	88	328	198	265	268	99	127	359	104	113	194	186	408
99.7786	0	303	189	80	326	190	258	263	97	125	354	100	109	191	182	401
99.9014	0	308	192	82	325	190	259	267	96	127	356	103	111	195	184	403
100.024	0	313	197	85	327	191	259	269	97	129	358	110	113	200	185	403
100.147	0	319	203	87	330	191	260	274	98	130	367	113	115	204	189	407
100.27	0	317	200	89	327	199	263	269	98	129	363	108	113	200	186	406
100.393	0	313	194	81	325	189	257	265	97	127	356	101	110	190	182	400
100.516	0	315	195	84	326	191	258	266	97	127	358	102	111	192	182	400
100.639	0	317	199	84	327	192	257	271	97	129	362	107	112	197	183	401
100.762	0	320	204	86	329	194	259	274	98	132	368	112	114	203	185	405
100.884	0	320	201	88	327	200	262	272	99	130	366	108	113	200	184	404
101.007	0	313	192	80	322	189	255	262	97	126	353	98	109	190	180	397
101.13	0	315	194	82	321	191	257	264	98	127	357	101	110	191	181	397
101.253	0	316	197	82	322	192	258	267	98	128	356	108	111	199	181	399
101.376	0	314	200	85	325	191	261	269	98	131	361	112	113	202	185	401
101.499	0	314	200	91	325	199	266	269	99	132	363	112	115	202	185	402
101.622	0	308	191	81	318	188	259	261	97	126	349	100	110	190	180	399
101.745	0	308	191	81	318	187	259	260	96	127	351	101	111	190	181	397
101.868	0	308	194	82	319	187	257	263	97	129	350	109	112	197	182	397
101.99	0	309	198	85	322	188	260	267	97	131	358	112	115	201	186	400
102.113	0	315	203	88	324	192	261	272	98	133	366	115	117	205	190	406
102.236	0	307	192	86	317	191	260	264	96	130	354	104	114	193	184	399
102.359	0	303	191	81	319	186	257	263	96	130	354	104	113	191	184	400
102.482	0	302	193	83	320	187	258	263	95	130	354	107	114	194	184	397
102.605	0	305	197	84	322	187	260	268	97	131	359	113	116	201	187	401
102.728	0	308	201	87	324	190	263	270	98	135	364	116	118	204	188	405
102.851	0	306	193	91	320	195	266	265	98	131	358	107	115	195	185	401
102.973	0	371	190	81	315	177	262	266	98	129	351	103	115	191	187	404
103.096	0	424	199	81	305	173	269	260	97	132	339	110	116	199	197	426
103.219	0	430	204	87	309	175	280	256	97	133	333	113	119	205	207	468
103.342	0	389	204	90	312	178	278	255	98	138	334	119	124	208	216	459
103.465	0	334	194	92	321	190	285	245	100	138	316	119	127	209	216	450
103.588	0	312	186	82	322	184	281	239	100	134	302	114	126	204	212	441
103.711	0	298	189	83	327	188	283	238	101	133	307	112	127	202	214	440
103.834	0	291	191	85	330	190	285	240	102	134	308	114	127	205	219	440
103.956	0	294	196	88	330	189	286	240	102	137	310	118	131	209	229	446
104.079	0	289	191	92	328	197	290	241	102	135	307	119	132	209	225	442
104.202	0	285	185	83	328	185	280	239	100	132	301	113	129	203	220	441
104.325	0	288	188	84	327	190	280	239	100	133	306	112	131	203	221	436
104.448	0	291	191	86	327	189	278	242	101	135	313	116	132	206	222	436
104.571	0	294	196	88	328	189	277	250	102	138	327	120	134	208	227	440
104.694	0	287	189	90	323	197	279	246	102	135	322	116	131	205	221	436
104.817	0	285	186	82	322	187	271	245	100	134	317	113	128	200	218	434
104.94	0	286	188	85	323	187	271	246	100	135	321	114	130	201	219	434
105.062	0	288	191	86	324	186	272	251	101	137	329	116	132	203	221	432
105.185	0	290	196	87	327	189	272	257	102	139	341	120	134	208	226	436
105.308	0	284	189	88	324	192	275	250	101	136	329	116	130	203	220	433
105.431	0	283	187	83	322	185	269	249	100	135	326	113	129	200	219	432
105.554	0	286	188	85	323	184	269	251	100	137	329	115	130	200	219	429
105.677	0	287	192	85	324	187	270	254	102	138	338	118	132	204	222	434
105.8	0	292	198	88	328	188	272	259	102	141	346	122	135	208	225	434
105.923	0	286	190	89	324	192	274	254	101	138	335	117	130	204	220	429
106.045	0	284	190	84	324	186	270	252	102	136	333	116	130	202	218	426
106.168	0	287	191	86	328	188	270	256	102	137	336	117	131	203	220	428
106.291	0	290	195	87	329	188	271	259	102	140	345	120	133	207	222	431
106.414	0	296	203	92	333	190	273	266	102	142	355	125	136	210	227	436
106.537	0	290	194	91	328	195	274	260	102	140	346	120	133	206	222	431
106.66	0	290	194	85	329	189	270	260	100	138	346	118	131	205	220	433
106.783	0	291	196	88	330	191	272	262	101	139	349	120	134	206	222	431
106.906	0	295	201	88	332	190	273	266	103	142	357	124	134	210	223	434
107.028	0	299	205	94	337	194	276	271	103	144	364	128	137	213	228	438
107.151	0	293	195	89	333	194	276	264	103	140	349	119	130	206	220	431
107.274	0	295	196	86	331	191	272	263	102	140	350	119	131	205	220	433
107.397	0	294	197	89	333	190	272	263	102	142	352	120	133	206	221	431
107.52	0	298	202	89	336	191	274	267	105	143	359	125	134	210	225	435
107.643	0	300	204	95	335	198	278	269	105	144	362	127	136	212	226	437
107.766	0	293	193	85	330	191	275	261	103	140	344	117	128	204	217	432
107.889	0	292	193	86	333	190	274	261	103	139	346	117	130	203	218	429
108.012	0	291	195	87	332	189	274	262	104	140	348	119	131	205	218	432
108.134	0	296	199	88	334	191	275	267	105	142	355	122	133	208	221	431
108.257	0	295	199	94	335	199	279	268	104	142	356	124	133	209	223	436
108.38	0	287	189	84	328	189	272	259	103	138	341	111	126	198	215	425
108.503	0	286	191	85	330	188	271	259	104	138	341	115	127	199	215	428
108.626	0	288	192	86	329	187	271	261	103	138	345	117	128	202	215	425
108.749	0	293	196	88	332	190	272	265	104	140	352	121	130	205	219	429
108.872	0	295	199	93	334	197	276	268	105	142	356	121	132	208	220	430
108.995	0	287	187	84	329	189	269	260	103	136	341	110	123	196	212	426
109.117	0	288	188	84	329	186	268	259	102	136	339	113	124	197	211	421
109.24	0	289	190	85	329	187	268	259	103	136	343	115	125	199	212	421
109.363	0	291	194	87	331	190	269	265	103	138	351	119	127	202	216	425
109.486	0	292	200	89	333	189	271	267	104	141	356	123	129	206	221	430
109.609	0	288	190	90	330	194	271	260	103	137	343	116	125	201	214	428
109.732	0	286	189	82	329	187	267	258	103	134	339	113	123	198	211	424
109.855	0	287	190	84	331	189	267	259	102	136	341	114	125	200	212	422
109.978	0	291	193	86	333	187	268	264	103	137	349	117	127	203	214	427
110.1	0	296	199	89	335	189	270	268	104	140	359	121	127	207	218	428
110.223	0	296	201	94	338	196	273	270	105	140	363	122	129	209	219	430
110.346	0	288	191	85	334	187	270	265	103	135	347	113	123	201	212	424
110.469	0	289	193	85	331	191	268	266	103	135	349	114	125	202	212	427
110.592	0	291	194	87	332	189	268	266	103	137	353	117	126	204	213	425
110.715	0	295	202	89	335	190	270	271	104	139	362	120	128	208	216	429
110.838	0	301	206	92	340	193	272	277	105	140	372	125	130	213	220	433
110.961	0	295	203	95	339	201	275	273	104	140	366	121	128	211	218	430
111.084	0	292	197	86	337	191	270	270	104	136	358	115	124	207	213	431
111.206	0	294	199	87	336	193	270	273	104	137	362	117	126	208	213	428
111.329	0	298	204	88	336	196	269	277	105	139	370	120	127	210	216	430
111.452	0	305	210	90	340	198	271	283	105	141	382	124	129	215	220	435
111.575	0	308	213	97	342	204	273	286	106	143	387	125	130	218	221	438
111.698	0	300	202	86	337	199	271	277	105	136	373	110	122	204	211	431
111.821	0	301	204	87	339	199	271	279	106	137	373	113	123	207	210	435
111.944	0	304	206	88	342	195	272	284	106	137	374	117	124	212	210	434
112.067	0	309	212	90	342	198	272	285	106	139	383	122	126	216	212	438
112.189	0	313	216	93	343	201	274	289	107	141	391	125	128	220	216	442
112.312	0	302	203	92	341	205	275	281	106	136	379	111	121	208	209	433
112.435	0	303	201	86	340	198	269	279	106	136	377	109	121	204	206	434
112.558	0	303	202	87	341	198	270	280	106	135	375	112	121	209	206	434
112.681	0	305	206	89	342	199	271	284	107	138	380	119	123	215	208	433
112.804	0	309	211	91	345	199	273	288	106	139	388	122	125	219	211	436
112.927	0	304	207	95	342	209	276	286	107	139	383	117	122	213	207	433
113.05	0	301	200	86	339	198	268	278	105	134	373	106	117	203	202	432
113.172	0	301	201	87	340	199	268	280	105	134	376	108	119	203	203	428
113.295	0	304	203	87	339	198	268	283	105	135	376	116	120	212	204	434
113.418	0	308	209	90	342	200	269	287	106	137	383	119	122	215	208	433
113.541	0	311	210	96	344	207	273	288	107	138	389	117	122	215	208	435
113.664	0	305	200	86	338	199	267	280	106	133	373	106	116	204	202	428
113.787	0	305	202	86	341	200	266	281	105	134	376	107	117	204	201	432
113.91	0	307	203	87	340	198	267	284	105	135	377	112	117	209	202	429
114.033	0	311	208	90	343	199	269	287	106	136	382	118	120	214	205	432
114.156	0	315	213	92	344	201	271	291	106	138	389	121	121	219	208	436
114.278	0	310	204	90	340	206	271	283	105	135	379	108	117	207	203	434
114.401	0	308	203	87	341	198	267	281	105	133	376	106	117	204	201	432
114.524	0	309	205	86	343	199	268	283	105	134	375	111	116	208	201	430
114.647	0	314	209	89	344	199	269	287	106	135	380	117	118	215	204	431
114.77	0	317	212	91	348	199	270	289	106	138	387	120	120	218	207	436
114.893	0	312	209	94	346	208	275	287	107	136	382	115	119	213	205	438
115.016	0	310	202	85	345	199	269	281	105	133	374	106	115	205	200	433
115.139	0	310	203	87	345	199	270	284	105	133	377	108	116	205	201	431
115.261	0	312	207	88	348	199	270	285	106	134	377	116	117	213	202	435
115.384	0	316	212	90	349	201	272	289	106	136	384	118	119	217	206	435
115.507	0	316	212	95	350	208	276	290	107	136	386	116	119	216	205	437
115.63	0	310	202	85	349	195	269	285	105	131	370	105	114	204	200	435
115.753	0	311	203	87	348	198	269	282	105	132	372	107	115	204	202	435
115.876	0	313	204	86	347	198	271	282	105	133	372	111	115	207	203	436
115.999	0	315	208	89	353	199	272	288	106	134	376	117	118	213	205	435
116.122	0	317	212	92	352	203	274	290	106	136	382	120	119	216	208	439
116.244	0	313	201	89	350	200	273	282	106	131	368	106	113	204	202	437
116.367	0	312	201	84	348	196	268	279	104	130	366	104	113	199	201	434
116.49	0	313	203	85	348	197	266	281	105	131	370	106	113	201	201	432
116.613	0	314	207	88	348	198	268	286	105	132	371	114	115	208	203	437
116.736	0	319	210	90	351	200	270	287	106	135	377	117	117	213	206	436
116.859	0	318	208	92	351	206	273	286	106	134	376	113	115	210	204	439
116.982	11	314	199	83	349	194	265	281	104	128	363	103	111	199	200	429
117.105	0	313	201	84	347	197	265	279	104	129	365	105	112	198	199	432
117.228	0	316	204	85	349	195	266	281	104	130	366	108	113	203	201	433
117.35	0	319	207	89	350	197	267	285	105	131	370	115	115	209	203	432
117.473	0	321	212	89	354	198	268	288	105	133	379	117	116	213	207	435
117.596	0	316	204	92	351	204	271	285	105	131	375	107	113	205	202	431
117.719	0	313	200	84	352	196	265	281	104	128	366	104	111	199	199	435
117.842	0	316	201	85	351	197	266	282	104	128	368	103	112	199	199	432
117.965	0	317	204	85	353	197	266	284	103	130	368	113	112	208	201	429
118.088	0	319	208	89	356	198	268	288	104	131	376	115	115	211	203	434
118.211	0	323	211	91	358	202	271	291	105	132	383	117	117	216	206	435
118.333	0	318	202	88	357	200	269	285	104	128	370	105	111	203	198	434
118.456	0	318	201	84	356	198	266	284	103	127	370	104	110	201	198	427
118.579	0	318	201	85	355	197	266	283	103	128	369	107	111	205	198	431
118.702	0	320	205	88	357	199	267	288	104	129	375	112	114	212	199	428
118.825	0	323	211	90	359	199	270	290	105	130	383	115	115	215	201	432
118.948	0	323	209	93	359	208	273	291	105	130	385	113	114	213	201	433
119.071	0	319	200	84	357	197	266	285	103	125	370	101	109	202	194	430
119.194	0	319	202	85	356	199	266	285	103	125	373	102	110	203	194	429
119.316	0	319	203	86	357	198	266	286	103	127	374	106	110	206	195	425
119.439	0	323	206	89	357	200	268	292	104	128	380	113	112	214	197	429
119.562	0	326	212	90	360	201	270	294	104	130	388	116	115	219	199	432
119.685	0	321	204	92	359	205	272	292	104	127	380	106	112	209	196	433
119.808	0	318	199	84	357	194	264	286	102	124	371	100	108	202	192	424
119.931	0	319	201	85	354	199	265	285	103	125	372	101	109	202	191	428
120.054	0	323	203	87	355	199	265	287	103	126	376	107	110	207	192	428
120.177	0	326	208	89	356	200	268	292	103	128	381	113	113	214	196	431
120.3	0	329	212	90	358	203	270	296	103	130	389	115	114	218	198	432
120.422	0	322	202	91	356	204	270	291	104	126	377	103	110	208	193	427
120.545	0	321	200	84	354	195	264	287	103	124	371	101	109	202	191	427
120.668	0	322	201	85	353	199	265	283	102	125	374	102	110	203	191	428
120.791	0	323	203	85	353	198	265	288	102	126	377	111	112	211	194	427
120.914	0	326	209	89	356	200	267	293	102	129	388	113	114	216	197	432
121.037	0	331	214	93	357	203	268	298	103	130	396	117	116	220	201	435
121.16	0	323	203	90	355	206	268	294	103	126	384	105	112	208	195	433
121.283	0	322	201	84	352	201	262	289	101	125	382	102	111	205	193	426
121.405	0	321	202	86	353	198	263	293	101	126	385	103	111	206	194	431
121.528	0	324	206	88	351	202	263	293	101	127	391	109	114	213	196	429
121.651	0	328	210	90	354	203	265	300	101	128	397	114	115	220	199	437
121.774	0	329	211	95	356	209	269	302	101	129	403	114	116	220	201	435
121.897	0	320	200	86	352	201	263	293	101	125	387	102	111	208	193	433
122.02	0	321	202	85	350	204	263	293	101	125	392	102	111	208	194	432
122.143	0	323	204	85	350	203	263	298	101	126	395	104	112	209	195	433
122.266	0	326	207	89	351	203	264	301	102	128	397	114	114	218	197	434
122.388	0	330	213	92	353	205	266	304	103	130	406	116	116	222	200	441
122.511	0	322	204	92	351	209	269	301	103	127	394	105	113	212	195	436
122.634	0	321	199	84	349	200	263	295	102	123	386	100	110	207	192	432
122.757	0	322	201	85	346	203	263	293	102	125	389	101	110	207	192	428
122.88	0	324	202	86	346	203	264	295	102	125	397	103	111	210	193	433
123.003	0	327	208	90	352	201	265	303	102	127	401	110	114	216	196	433
123.126	0	328	210	94	351	211	268	302	103	128	405	112	115	219	197	435
123.249	0	321	198	86	348	199	263	297	101	123	383	100	108	208	189	427
123.372	0	320	198	84	345	197	261	292	100	122	385	99	109	206	189	429
123.494	0	320	199	85	342	201	261	290	101	123	387	102	110	206	189	429
123.617	0	323	202	88	342	202	263	294	101	124	397	103	111	209	191	427
123.74	0	327	207	90	344	203	265	299	101	126	399	113	112	219	194	431
123.863	0	323	203	92	344	210	266	295	102	124	396	105	111	211	190	432
123.986	0	320	197	83	344	195	260	294	100	122	383	99	107	206	187	427
124.109	0	320	197	85	339	201	260	289	100	122	386	100	108	206	186	428
124.232	0	324	200	86	340	200	260	293	100	124	392	102	109	207	188	426
124.355	0	326	205	88	340	201	262	296	101	125	399	108	111	214	192	432
124.477	0	328	208	93	343	208	265	299	100	127	403	110	113	217	192	431
124.6	0	321	197	86	341	200	262	291	100	121	385	100	108	207	187	428
124.723	0	321	198	85	339	202	261	290	100	122	388	100	108	206	186	427
124.846	0	323	199	85	338	201	259	291	99	123	391	101	109	206	187	428
124.969	0	326	202	88	339	201	262	296	100	124	399	104	110	210	188	430
125.092	0	328	207	90	343	205	263	299	101	126	404	110	112	217	192	430
125.215	0	323	198	87	340	209	263	292	99	122	389	100	109	209	187	425
125.338	0	323	196	84	338	201	258	289	99	121	386	99	108	205	185	428
125.46	0	323	198	85	338	201	257	289	99	123	386	101	110	206	187	428
125.583	0	324	200	87	339	201	257	293	100	126	393	104	112	207	189	427
125.706	0	326	205	89	343	202	258	296	100	128	394	113	113	217	193	430
125.829	0	321	197	91	342	205	260	291	101	127	386	102	111	208	189	426
125.952	0	319	192	83	339	195	254	287	99	124	377	99	109	203	186	426
126.075	0	319	195	84	336	199	254	284	99	125	380	100	109	202	187	423
126.198	0	319	197	86	340	198	255	288	101	127	386	102	111	204	188	429
126.321	0	325	201	88	339	200	257	292	100	128	393	109	113	210	191	427
126.444	0	322	199	91	339	206	260	291	100	127	388	105	112	207	190	430
126.566	0	318	191	82	337	194	252	285	99	123	375	99	107	200	184	421
126.689	0	319	192	84	336	199	253	283	98	123	377	100	108	200	184	424
126.812	0	320	194	84	338	197	253	284	99	124	381	101	109	201	186	425
126.935	0	324	199	86	338	199	254	289	100	125	386	106	111	207	189	424
127.058	0	324	201	91	339	205	257	291	100	126	390	109	112	210	189	426
127.181	0	319	190	82	335	199	253	282	98	122	372	98	107	199	184	424
127.304	0	321	192	83	335	198	252	282	98	122	375	99	108	199	185	424
127.427	0	321	193	83	336	196	252	283	98	123	378	99	109	200	186	424
127.549	0	323	197	86	337	198	254	288	98	125	386	103	111	203	188	422
127.672	0	326	201	88	339	200	256	291	100	127	389	112	112	213	191	426
127.795	0	322	194	89	337	205	257	285	99	124	380	102	110	203	187	426
127.918	0	321	192	82	335	198	251	282	98	123	374	100	108	199	185	424
128.041	0	321	194	84	335	197	251	280	99	124	374	100	110	199	187	422
128.164	0	322	196	85	337	197	254	284	100	127	375	107	111	203	189	426
128.287	0	325	200	88	337	198	257	286	101	129	380	112	113	210	192	425
128.41	0	323	198	90	338	203	260	283	101	129	375	110	113	206	193	430
128.532	0	317	190	82	335	190	254	277	101	126	363	101	111	196	192	421
128.655	0	318	192	83	335	194	255	276	101	128	365	103	113	196	194	427
128.778	0	319	194	83	336	193	255	276	102	129	368	108	114	200	196	423
128.901	0	322	197	88	337	195	257	281	101	133	371	114	115	206	200	427
129.024	0	323	200	91	339	201	261	284	102	133	380	113	116	208	200	429
129.147	0	319	189	82	334	195	256	274	102	128	363	103	111	197	194	426
129.27	0	318	190	83	332	193	254	274	100	129	365	103	112	195	193	424
129.393	0	319	191	83	334	193	254	277	101	129	368	103	112	195	193	424
129.516	0	321	195	84	336	193	254	280	101	131	370	112	115	205	195	422
129.638	0	324	199	87	338	195	256	284	101	132	379	115	116	209	198	430
129.761	0	320	192	89	334	203	259	279	101	130	372	105	113	199	193	426
129.884	0	317	188	81	330	193	252	274	100	127	362	100	109	194	190	421
130.007	0	318	189	82	330	193	252	274	100	128	366	101	110	195	189	417
130.13	0	319	190	83	331	193	253	277	100	127	369	105	112	200	190	421
130.253	0	321	195	85	333	195	256	283	101	130	375	111	114	207	193	419
130.376	0	323	197	90	336	201	260	286	101	130	382	110	114	207	194	423
130.499	0	318	188	82	332	196	255	275	100	126	366	99	109	197	188	418
130.621	0	317	188	82	330	194	252	276	99	125	367	100	110	195	188	418
130.744	0	318	189	83	331	194	252	277	100	125	370	100	109	196	187	418
130.867	0	320	192	85	332	194	254	282	100	127	373	108	111	206	189	417
130.99	0	323	197	87	334	196	256	285	101	129	381	112	113	210	193	420
131.113	0	319	191	88	330	202	258	281	100	126	374	103	110	200	188	421
131.236	0	316	187	81	331	192	253	279	98	125	368	99	108	196	186	416
131.359	0	317	188	84	331	196	253	278	100	124	370	100	109	196	186	414
131.482	0	320	191	84	330	194	254	281	100	126	377	101	111	199	187	416
131.604	0	322	196	86	334	196	256	286	101	128	380	110	112	209	190	422
131.727	0	321	192	89	331	205	259	282	101	126	382	104	110	203	188	422
131.85	0	317	185	81	328	195	253	277	98	122	366	98	107	197	184	415
131.973	0	317	187	82	329	195	253	277	99	123	370	98	107	196	184	415
132.096	0	320	189	82	330	195	253	280	99	123	376	100	108	197	184	416
132.219	0	323	193	85	333	197	255	285	99	126	381	106	110	204	186	418
132.342	0	324	196	88	336	202	258	286	100	126	387	108	111	207	188	418
132.465	0	318	185	83	331	196	254	281	99	121	369	97	106	198	181	414
132.588	0	318	185	81	327	193	252	277	98	120	368	97	106	195	180	413
132.71	0	318	186	82	327	195	253	278	98	121	371	98	106	197	181	414
132.833	0	319	189	83	332	193	254	285	99	123	379	101	108	199	183	411
132.956	0	323	194	87	332	197	256	287	99	124	381	109	110	209	186	414
133.079	0	320	191	89	331	205	258	283	99	124	380	102	108	201	184	412
133.202	0	316	185	80	328	194	252	277	99	120	367	96	105	195	179	411
133.325	0	317	186	82	328	196	252	278	97	120	370	97	105	196	180	408
133.448	0	318	188	84	329	195	253	281	99	122	377	100	106	198	181	413
133.571	0	321	192	87	330	197	255	285	99	123	383	105	109	204	184	411
133.693	0	324	195	90	332	203	259	286	99	124	387	106	109	207	185	415
133.816	0	317	185	84	327	199	255	278	99	120	372	97	105	198	180	408
133.939	0	316	187	83	328	197	253	279	99	120	373	98	106	196	179	412
134.062	0	320	188	84	328	196	253	282	98	121	377	99	106	198	180	411
134.185	0	321	192	86	332	197	254	286	98	123	386	103	109	200	182	414
134.308	0	325	197	88	334	200	258	288	99	124	391	107	111	208	185	414
134.431	0	318	188	88	330	204	258	280	99	121	377	98	106	201	180	410
134.554	0	319	186	82	328	197	253	278	98	120	374	97	105	197	179	411
134.676	0	319	188	84	328	198	254	280	98	120	377	98	106	198	180	411
134.799	0	321	190	84	329	196	255	285	98	123	385	101	107	201	181	409
134.922	0	324	196	88	334	200	257	287	99	123	387	110	110	210	183	413
135.045	0	320	190	90	331	207	259	285	98	123	384	102	108	202	181	409
135.168	0	317	185	81	327	197	251	278	98	120	372	96	105	196	176	408
135.291	0	317	185	84	327	198	252	280	98	120	375	98	105	196	177	406
135.414	0	318	188	84	328	197	253	284	98	121	382	100	106	198	179	410
135.537	0	321	192	87	331	199	254	287	99	123	387	105	108	205	181	409
135.66	0	322	192	92	330	206	257	287	99	123	389	103	109	204	183	414
135.782	0	314	183	82	324	198	249	276	98	120	368	96	106	196	178	404
135.905	0	314	184	83	324	196	249	275	99	123	367	99	107	194	180	409
136.028	0	314	186	82	326	194	250	275	99	125	369	100	108	194	182	406
136.151	0	317	190	86	328	195	250	280	100	129	375	107	110	201	184	412
136.274	0	319	193	89	329	198	254	283	101	129	382	110	112	205	188	413
136.397	0	312	185	86	325	200	254	274	100	127	368	101	108	196	182	410
136.52	0	313	184	82	323	193	249	272	100	126	365	101	108	193	182	408
136.643	0	314	186	84	328	195	253	271	101	127	365	102	110	194	184	409
136.765	0	314	189	85	329	195	257	274	102	130	364	111	112	202	186	407
136.888	0	317	194	89	334	196	261	276	103	131	370	114	113	206	188	411
137.011	0	312	187	89	330	200	262	271	102	129	363	104	111	197	184	411
137.134	0	313	185	82	327	194	257	267	101	127	358	101	110	194	183	408
137.257	0	312	185	84	328	194	257	268	101	128	363	102	110	194	184	404
137.38	0	313	188	86	330	194	257	273	101	131	363	111	112	202	186	410
137.503	0	318	193	88	332	196	259	278	102	133	371	115	114	206	190	410
137.626	0	313	188	89	328	202	262	271	102	130	367	106	112	197	186	411
137.748	0	311	182	83	326	192	256	267	99	128	358	102	110	192	183	403
137.871	0	311	184	85	327	194	255	267	101	129	361	102	111	194	184	407
137.994	0	313	187	85	328	195	256	271	100	130	363	108	112	197	186	405
138.117	0	315	191	87	331	194	258	276	101	133	368	113	113	204	189	407
138.24	0	314	189	90	329	202	261	274	101	131	367	111	113	201	188	408
138.363	0	309	181	81	322	194	253	266	101	128	356	100	109	190	183	405
138.486	0	310	182	82	322	194	253	267	100	128	360	102	109	191	184	405
138.609	0	312	184	83	323	194	255	270	100	130	361	105	111	195	185	403
138.732	0	315	189	84	325	195	255	276	100	131	368	112	112	203	187	406
138.854	0	317	194	89	327	202	257	282	101	132	379	112	114	202	191	409
138.977	0	312	188	82	321	203	249	279	97	128	368	102	110	191	186	405
139.1	0	314	188	82	322	202	246	277	97	127	370	101	110	190	186	407
139.223	0	317	192	82	322	202	247	279	97	129	372	102	111	191	187	404
139.346	0	320	196	84	325	205	249	282	98	130	380	105	113	194	188	410
139.469	0	324	201	88	326	206	250	286	98	132	385	111	114	201	192	409
139.592	0	321	194	89	322	212	253	280	97	129	376	104	111	194	186	411
139.715	0	317	190	81	320	201	249	275	97	126	369	99	109	189	184	405
139.837	0	321	191	81	322	202	251	277	96	127	374	101	111	189	184	410
139.96	0	329	195	84	324	206	252	281	95	127	385	104	110	190	183	409
140.083	0	331	201	86	326	209	254	284	96	128	393	106	113	194	185	410
140.206	0	331	198	90	326	215	257	285	97	127	389	105	113	194	185	406
140.329	0	326	190	81	319	205	252	277	95	123	375	100	107	187	177	401
140.452	0	328	191	83	321	207	255	276	96	123	376	99	108	188	176	404
140.575	0	330	195	83	324	206	255	279	95	124	381	101	108	190	174	397
140.698	0	335	199	86	327	209	258	283	96	124	390	104	110	193	172	394
140.82	0	336	200	90	326	217	260	284	99	126	387	104	109	194	173	399
140.943	0	331	191	82	320	209	264	273	101	123	363	97	104	189	168	391
141.066	0	334	193	81	321	210	260	273	99	123	367	97	105	187	169	391
141.189	0	335	194	83	320	207	257	276	99	123	371	98	106	187	171	388
141.312	0	337	198	85	322	210	257	279	98	124	380	102	108	191	175	392
141.435	0	339	202	89	326	213	259	283	98	126	384	104	110	194	179	392
141.558	0	331	193	83	319	212	257	274	98	121	364	97	106	187	173	389
141.681	0	333	190	81	317	208	252	273	97	121	364	97	105	185	173	383
141.804	0	332	192	82	319	207	252	272	98	121	366	98	105	186	174	387
141.926	0	334	194	84	320	209	253	278	97	122	374	100	107	188	177	384
142.049	0	336	200	87	324	211	254	282	99	124	381	103	109	191	179	390
142.172	0	333	193	87	318	216	256	277	98	122	369	99	105	189	176	386
142.295	0	330	190	79	315	206	249	273	96	120	362	96	104	184	174	385
142.418	0	329	191	81	315	207	248	273	96	121	363	97	105	185	176	383
142.541	0	329	193	83	316	206	250	275	97	123	367	100	107	186	178	384
142.664	0	330	198	85	320	207	250	279	97	125	377	102	109	189	180	387
142.787	0	327	197	88	321	213	253	281	98	126	377	102	109	191	182	388
142.909	0	320	188	80	315	205	246	274	96	122	361	97	106	184	177	383
143.032	0	320	191	81	316	208	245	276	95	123	365	98	107	185	178	385
143.155	0	322	192	81	316	207	245	278	96	124	370	100	108	185	180	386
143.278	0	326	197	85	319	210	247	282	95	126	381	102	110	189	183	388
143.401	0	327	197	90	321	216	249	284	97	127	384	103	111	191	184	390
143.524	0	319	188	81	315	211	244	278	95	122	367	97	106	185	179	385
143.647	0	320	190	81	315	212	244	281	94	123	370	98	107	185	179	385
143.77	0	322	191	82	315	211	244	281	95	123	375	99	108	186	180	385
143.892	0	324	195	84	317	213	245	286	95	125	382	102	108	188	183	388
144.015	0	324	197	88	319	219	248	288	96	126	387	103	110	192	185	391
144.138	0	318	187	81	314	212	243	279	95	120	368	96	105	186	179	388
144.261	0	319	187	80	313	210	243	279	95	120	370	96	105	184	179	388
144.384	0	321	189	80	314	212	243	281	94	121	374	97	106	184	180	385
144.507	0	322	192	83	317	213	245	284	94	123	381	100	108	187	182	387
144.63	0	325	196	87	316	217	246	289	96	124	387	103	109	190	185	391
144.753	0	319	186	83	313	212	244	278	95	121	365	96	105	185	179	388
144.876	0	319	187	79	310	209	242	275	95	121	362	95	105	183	178	387
144.998	0	318	188	81	310	208	243	274	95	122	364	97	105	183	178	384
145.121	0	320	191	82	313	211	243	278	96	124	371	100	107	186	180	385
145.244	0	324	196	84	314	212	246	282	97	127	378	102	109	189	184	390
145.367	0	318	188	86	309	214	246	273	97	125	360	99	107	184	182	390
145.49	0	315	186	79	309	205	243	270	97	124	354	97	106	181	180	385
145.613	0	316	187	80	309	204	244	269	96	126	358	98	107	180	182	385
145.736	0	320	191	82	310	207	245	272	98	128	364	102	109	183	184	386
145.859	0	322	196	85	313	206	247	273	98	130	368	108	110	190	186	390
145.981	0	317	190	86	311	211	251	271	98	129	361	102	109	185	185	388
146.104	0	313	187	79	308	202	245	266	98	126	354	99	108	180	182	389
146.227	0	317	189	80	310	204	246	268	98	126	355	100	108	182	183	385
146.35	0	319	190	82	313	203	246	270	98	129	361	102	109	184	184	387
146.473	0	320	196	85	314	206	248	275	99	130	364	111	112	193	188	390
146.596	0	316	192	87	313	212	251	271	99	130	363	104	111	186	186	389
146.719	0	315	188	79	309	202	245	267	99	126	354	99	107	181	182	385
146.842	0	317	189	81	312	204	247	269	99	128	356	99	108	181	184	389
146.964	0	318	191	83	313	205	247	271	98	128	362	102	110	184	185	387
147.087	0	320	195	84	315	207	249	276	99	131	365	109	111	193	187	389
147.21	0	321	194	87	316	213	252	275	100	131	369	105	110	189	188	390
147.333	0	316	187	79	310	203	245	269	98	126	353	97	106	181	182	387
147.456	0	317	187	80	312	204	245	269	98	127	355	99	107	181	182	384
147.579	0	317	189	80	314	203	245	272	99	127	360	100	108	183	183	389
147.702	0	320	194	83	317	206	248	274	98	129	365	106	110	190	185	387
147.825	0	323	196	88	317	212	251	277	99	130	369	108	111	192	187	389
147.948	0	317	186	81	313	207	247	268	99	125	352	97	105	184	180	384
148.07	0	317	186	80	312	205	245	269	98	125	355	97	106	181	181	387
148.193	0	318	188	80	313	205	246	270	98	125	357	98	107	182	181	384
148.316	0	322	193	83	316	205	247	273	98	126	366	102	109	185	184	385
148.439	0	326	198	85	318	208	250	277	99	129	368	110	110	195	186	390
148.562	0	322	192	88	314	215	252	273	99	127	364	102	107	187	183	387
148.685	0	318	187	79	313	206	245	270	98	124	356	98	105	183	180	383
148.808	0	320	188	80	313	206	246	271	98	125	358	98	106	184	181	383
148.931	0	321	191	83	316	207	247	273	99	126	364	99	108	187	183	385
149.053	0	324	196	85	318	208	249	277	99	128	368	108	110	195	185	387
149.176	0	324	197	90	319	216	253	281	100	128	374	103	109	191	185	389
149.299	0	318	187	80	314	206	247	273	98	124	358	97	105	185	180	383
149.422	0	320	190	81	314	207	248	274	98	126	362	98	106	185	181	384
149.545	0	320	191	82	314	206	247	275	98	126	366	100	107	188	182	388
149.668	0	324	196	83	319	209	250	279	99	127	371	105	109	193	185	387
149.791	0	325	198	89	318	214	252	282	99	129	376	107	110	196	186	390
149.914	0	319	188	82	314	210	247	272	98	123	360	98	106	186	181	384
150.036	0	320	189	82	317	205	247	277	98	125	362	97	106	186	181	387
150.159	0	321	191	82	317	208	247	275	99	125	366	99	107	188	181	385
150.282	0	322	195	85	319	209	248	280	99	127	373	101	108	190	183	387
150.405	0	325	199	88	321	212	252	282	99	129	378	107	111	196	186	390
150.528	0	319	189	84	314	213	248	273	98	125	361	98	105	187	180	387
150.651	0	319	188	79	314	207	246	274	98	123	360	96	105	185	179	386
150.774	0	318	190	81	314	206	246	275	98	125	363	98	106	186	180	383
150.897	0	323	192	84	317	207	248	277	97	126	369	100	108	188	182	384
151.02	0	325	198	86	322	209	249	283	98	128	377	106	109	194	185	388
151.142	0	321	192	88	316	217	251	277	99	125	367	100	107	190	181	385
151.265	0	318	186	79	314	206	244	272	98	123	358	96	104	185	178	383
151.388	0	320	189	81	313	206	246	274	97	123	363	97	105	186	179	383
151.511	0	323	191	83	315	208	246	277	97	125	369	100	106	187	181	384
151.634	0	325	197	85	319	210	247	280	98	127	373	106	109	193	184	387
151.757	0	326	198	90	319	217	252	281	99	129	375	106	109	197	184	389
151.88	0	320	188	81	314	209	246	273	97	123	360	97	105	185	178	383
152.003	0	322	190	81	315	208	247	275	97	125	363	99	106	186	179	387
152.125	0	324	192	83	316	209	247	276	98	125	367	100	107	188	181	385
152.248	0	325	197	85	320	211	249	281	98	128	377	104	109	192	183	388
152.371	0	329	201	89	321	216	252	286	99	129	382	108	111	199	185	394
152.494	0	326	191	83	316	212	249	280	98	124	368	99	106	189	181	387
152.617	0	327	192	83	316	210	247	279	98	123	371	99	107	188	181	387
152.74	1	329	193	84	318	212	246	282	97	125	375	100	107	190	183	388
152.863	0	332	198	85	322	212	248	286	98	126	384	102	109	192	185	391
152.986	0	337	202	88	324	216	251	292	98	127	394	104	110	197	189	395
153.108	0	331	194	86	318	219	250	284	97	122	376	98	107	191	182	394
153.231	0	331	192	81	317	213	245	284	97	121	374	97	105	188	181	388
153.354	0	329	193	84	318	213	247	284	97	122	377	97	106	189	182	389
153.477	0	331	196	85	322	213	247	288	97	123	383	100	108	191	185	391
153.6	0	334	200	87	325	215	250	292	97	125	392	103	110	194	187	394
153.723	0	329	196	90	324	222	252	288	98	123	383	102	108	195	184	393
153.846	0	324	189	81	321	212	246	281	97	121	371	95	105	188	180	391
153.969	0	326	191	81	321	214	247	284	97	121	374	97	105	189	181	389
154.092	0	329	193	83	324	213	246	286	96	121	381	100	107	190	182	391
154.214	0	331	197	85	326	215	249	292	98	124	390	102	108	193	185	394
154.337	0	334	202	91	327	222	252	293	97	124	394	104	110	197	187	397
154.46	0	329	191	83	321	215	247	285	97	119	372	96	105	190	181	390
154.583	0	330	192	83	323	213	248	283	98	121	370	98	105	189	180	390
154.706	0	330	194	84	323	211	251	282	100	123	369	98	106	189	181	390
154.829	0	329	197	86	327	213	252	283	100	125	376	101	108	191	183	393
154.952	0	335	202	88	330	213	255	288	101	128	382	107	110	199	187	397
155.075	0	330	196	91	327	220	257	281	100	126	374	101	108	193	184	394
155.197	0	327	193	82	324	211	252	279	99	123	368	98	106	191	181	393
155.32	0	327	194	84	325	212	251	280	100	125	371	100	108	190	182	392
155.443	0	330	196	86	328	212	252	284	100	126	378	102	109	192	183	394
155.566	0	332	201	87	330	213	253	286	100	127	382	108	111	200	186	398
155.689	0	330	201	90	331	221	256	288	101	128	383	105	111	197	186	397
155.812	0	325	190	82	325	209	251	279	100	124	368	99	106	190	181	395
155.935	0	325	193	84	325	211	250	283	99	125	371	99	107	192	182	392
156.058	0	327	194	85	326	210	251	283	100	127	375	101	108	193	182	394
156.18	0	329	198	87	331	211	253	288	101	127	383	104	111	196	185	396
156.303	0	332	201	91	332	217	256	291	102	129	387	110	112	203	187	401
156.426	0	324	190	85	326	214	254	281	100	125	369	99	106	193	181	396
156.549	0	324	190	83	326	208	250	280	99	125	368	98	106	190	180	390
156.672	0	326	192	84	326	209	250	282	99	125	371	99	107	191	181	391
156.795	0	326	195	85	327	211	251	286	100	126	379	101	108	194	182	396
156.918	0	330	198	88	331	211	253	288	101	128	385	108	110	201	185	397
157.041	0	326	195	90	328	217	254	286	101	127	380	103	109	196	183	396
157.164	0	325	189	80	322	207	249	278	100	124	367	97	106	190	179	390
157.286	0	325	190	84	323	210	249	281	99	124	369	99	106	190	178	393
157.409	0	326	191	84	325	207	249	284	100	125	374	101	107	192	180	390
157.532	0	328	196	86	328	210	250	286	100	128	384	103	110	195	183	393
157.655	0	333	201	89	330	213	254	291	100	129	388	109	111	202	186	398
157.778	0	326	191	87	325	214	252	282	99	126	372	100	106	194	180	391
157.901	0	325	190	82	325	208	249	282	100	124	371	99	107	190	180	390
158.024	0	326	191	84	324	208	249	282	100	124	373	100	107	193	180	392
158.147	0	329	195	85	326	210	250	286	99	126	381	102	109	195	181	394
158.269	0	332	199	87	329	210	252	290	100	128	387	108	111	202	185	397
158.392	0	330	198	90	330	219	255	289	101	128	385	105	110	199	183	396
158.515	0	325	190	81	324	208	249	281	100	123	370	97	106	193	179	391
158.638	0	327	191	84	325	208	250	283	100	124	373	100	107	193	179	392
158.761	0	328	193	85	325	209	249	284	100	126	380	101	108	195	181	392
158.884	0	332	197	86	329	210	251	288	100	127	388	104	110	197	183	396
159.007	0	333	201	90	331	215	254	290	101	129	389	109	112	204	186	398
159.13	0	327	190	84	324	211	250	282	100	124	371	98	106	192	179	392
159.252	0	326	190	82	324	209	249	281	99	124	372	98	106	192	179	390
159.375	0	328	191	83	325	208	248	281	98	124	374	99	106	193	179	391
159.498	0	329	195	85	327	209	250	285	99	126	382	102	109	196	181	394
159.621	0	332	198	88	329	209	251	289	100	128	386	108	111	201	184	397
159.744	0	327	194	89	325	216	253	284	101	126	377	102	109	197	182	395
159.867	0	325	188	81	324	203	247	281	100	124	365	97	106	191	178	391
159.99	0	324	190	82	322	206	250	278	100	124	366	99	107	190	179	392
160.113	0	327	191	84	323	206	249	281	100	125	371	100	108	192	180	393
160.236	0	330	195	84	327	206	251	284	100	129	376	106	109	198	183	395
160.358	0	332	199	91	329	214	255	286	101	130	379	109	111	200	186	399
160.481	0	325	188	82	322	207	251	277	101	126	362	97	106	191	180	393
160.604	0	325	189	83	322	206	252	277	100	126	364	99	106	190	180	393
160.727	0	327	191	82	323	206	250	276	100	126	367	100	108	191	182	394
160.85	0	330	195	85	325	207	251	281	101	128	374	103	109	194	184	395
160.973	0	332	200	88	328	208	253	285	101	129	377	112	111	203	187	399
161.096	0	327	192	88	325	213	254	279	101	128	368	101	109	194	184	397
161.219	0	327	190	82	323	205	250	276	101	127	363	101	108	189	183	395
161.341	0	327	192	84	323	204	252	275	100	128	364	101	109	190	184	396
161.464	0	329	195	84	325	205	253	278	101	130	370	104	110	191	186	397
161.587	0	332	198	87	329	205	254	282	101	132	373	112	112	201	189	400
161.71	0	329	195	89	325	214	256	279	102	131	372	104	111	193	188	399
161.833	0	327	190	82	322	204	250	275	101	127	361	100	107	188	183	393
161.956	0	327	192	85	324	207	251	276	101	127	365	100	108	189	184	396
162.079	0	328	193	84	324	205	251	278	101	129	369	102	110	190	186	395
162.202	0	332	198	86	327	207	252	282	101	130	375	107	111	196	188	398
162.324	0	332	196	90	327	215	256	283	102	130	375	106	110	194	188	399
162.447	0	326	188	81	321	205	249	275	99	125	357	96	106	188	182	392
162.57	0	325	189	81	322	205	249	275	100	126	360	99	106	187	182	391
162.693	0	328	191	83	323	203	249	277	99	128	365	100	108	190	183	392
162.816	0	330	194	85	326	207	252	281	100	129	373	103	110	191	185	395
162.939	0	332	198	87	328	210	254	284	101	130	377	108	111	198	187	398
163.062	0	326	188	84	324	209	252	276	99	126	361	98	106	189	181	391
163.185	0	327	187	80	322	204	248	275	100	125	358	98	105	186	179	389
163.308	0	327	188	81	321	204	248	274	99	126	360	98	107	186	181	389
163.43	0	328	191	83	324	205	250	279	99	127	367	100	107	189	182	392
163.553	0	332	197	86	327	205	251	283	100	129	370	110	109	199	186	394
163.676	0	333	196	90	328	214	255	282	101	129	374	104	109	193	185	395
163.799	0	327	187	80	322	204	248	273	100	124	357	97	105	187	179	392
163.922	0	326	188	82	323	206	249	275	99	124	359	97	105	186	180	389
164.045	0	327	190	82	325	204	249	278	100	126	364	99	107	188	181	389
164.168	0	331	194	84	326	206	250	282	100	127	370	105	109	194	183	392
164.291	0	335	198	87	331	208	252	285	100	129	376	111	110	201	186	396
164.413	0	332	193	88	327	214	255	283	101	127	372	102	108	193	183	392
164.536	0	329	189	80	323	205	249	280	99	124	362	97	106	188	180	391
164.659	0	331	190	83	325	206	250	278	99	125	363	98	106	189	179	389
164.782	0	332	191	84	326	206	250	282	99	126	370	100	108	190	181	389
164.905	0	335	197	86	329	208	252	284	99	127	379	103	109	195	184	392
165.028	0	336	200	89	331	212	255	289	100	129	383	107	111	201	186	395
165.151	0	334	189	84	328	208	253	283	99	124	365	98	105	192	179	389
165.274	0	332	189	82	323	206	249	280	99	123	364	97	106	189	179	391
165.396	0	333	190	81	323	206	250	281	99	123	367	98	106	190	179	388
165.519	0	335	193	84	324	207	251	284	99	126	376	100	108	192	181	390
165.642	0	340	198	87	327	208	253	288	100	128	381	106	109	199	184	393
165.765	0	342	200	91	328	214	255	291	101	129	385	108	111	203	184	395
165.888	0	333	186	83	320	209	251	280	100	122	364	97	105	191	178	386
166.011	0	331	187	81	322	202	248	282	99	122	366	96	104	189	177	388
166.134	0	331	187	82	320	205	249	278	98	123	367	97	106	190	176	384
166.257	0	332	190	83	320	205	249	283	99	124	376	100	108	192	179	386
166.38	0	336	195	86	323	208	251	286	100	126	384	103	110	195	181	389
166.502	0	338	198	90	323	211	254	290	100	127	389	108	111	202	183	393
166.625	0	329	185	85	319	207	252	280	100	123	369	97	104	193	176	384
166.748	0	328	185	82	313	203	248	278	98	121	367	95	105	191	175	382
166.871	0	327	186	82	314	203	248	279	98	122	370	97	106	191	176	382
166.994	0	328	190	84	316	205	249	281	99	124	377	99	107	194	177	385
167.117	0	334	194	87	319	206	251	285	99	125	384	105	109	200	180	389
167.24	0	336	199	92	320	210	254	290	98	127	391	108	111	204	183	392
167.363	0	327	186	85	312	209	252	279	99	123	373	97	107	195	177	384
167.485	0	325	186	82	311	204	248	278	98	122	373	97	106	194	176	382
167.608	0	327	188	83	313	205	249	279	98	123	375	98	106	194	176	382
167.731	0	331	190	84	315	205	250	282	98	124	383	100	108	197	178	385
167.854	0	333	194	87	317	206	251	288	99	127	390	106	109	203	181	390
167.977	0	330	193	91	315	214	255	288	100	126	390	103	110	201	181	390
168.1	0	325	184	82	313	201	249	281	98	122	373	96	105	195	175	381
168.223	0	325	186	84	310	205	249	279	97	123	376	98	106	194	175	383
168.346	0	326	188	84	312	205	250	280	98	123	380	99	107	196	176	385
168.468	0	330	192	86	314	206	250	287	98	125	390	103	109	198	178	387
168.591	0	333	196	90	317	210	253	291	100	126	397	104	110	203	181	391
168.714	0	325	186	86	310	210	252	281	100	122	375	97	106	196	174	387
168.837	0	322	183	80	309	202	248	277	97	122	371	95	105	194	172	382
168.96	0	322	184	81	309	204	248	279	98	122	375	96	105	194	173	382
169.083	0	326	187	83	312	205	248	281	98	123	382	99	106	196	176	382
169.206	0	329	192	85	313	206	251	287	98	124	390	102	109	200	178	386
169.329	0	326	190	89	314	212	253	285	99	124	386	101	108	200	178	387
169.452	0	320	181	80	306	202	247	275	98	120	368	94	102	192	171	379
169.574	0	322	182	81	308	204	247	276	97	121	371	97	104	191	172	379
169.697	0	323	184	82	311	204	247	279	97	121	374	98	104	193	173	380
169.82	0	325	189	84	313	203	249	283	98	123	384	100	106	196	176	384
169.943	0	328	193	88	314	208	251	288	98	125	389	106	109	203	178	389
170.066	0	321	182	86	310	209	250	277	98	121	372	96	104	195	173	381
170.189	0	322	182	81	308	203	247	277	98	119	370	96	104	192	171	379
170.312	0	321	183	82	308	204	247	277	97	120	373	96	104	193	173	380
170.435	0	324	187	84	313	205	247	280	97	122	380	98	106	196	174	382
170.557	0	329	192	86	314	206	249	286	98	123	386	105	107	202	177	386
170.68	0	324	187	89	311	213	252	283	99	122	379	100	104	196	175	383
170.803	0	320	183	81	310	204	245	276	97	119	369	95	103	193	172	380
170.926	0	323	183	82	310	206	247	278	97	119	372	97	104	194	171	381
171.049	0	325	186	84	313	206	247	281	97	121	378	98	106	196	173	383
171.172	0	329	190	86	315	206	249	285	97	123	387	100	106	198	176	385
171.295	0	325	187	89	313	212	251	283	97	121	379	99	105	197	173	383
171.418	0	322	182	79	309	202	245	277	96	118	368	94	102	192	169	378
171.54	0	324	183	81	311	205	245	277	97	118	369	95	102	192	170	380
171.663	0	326	185	82	312	204	245	280	97	119	374	96	104	193	170	380
171.786	0	326	189	84	316	205	247	284	97	121	382	100	105	196	173	383
171.909	0	327	188	87	314	212	250	282	98	120	378	100	105	196	172	384
172.032	0	322	180	79	308	202	243	274	96	117	359	92	101	189	169	376
172.155	0	323	181	80	308	203	242	274	96	117	361	94	102	187	169	378
172.278	0	323	182	81	312	202	243	274	96	118	364	95	102	189	169	379
172.401	0	325	186	83	313	204	245	278	97	121	371	98	104	191	172	381
172.524	0	326	186	88	315	209	248	280	97	121	373	100	105	193	173	383
172.646	0	322	178	79	308	201	244	270	95	117	355	93	100	186	167	379
172.769	0	321	178	79	308	200	242	270	96	116	355	93	101	185	168	376
172.892	0	323	180	80	308	199	241	271	96	117	359	94	101	186	168	376
173.015	0	325	184	82	312	202	242	276	96	120	367	96	103	189	171	378
173.138	0	328	189	85	314	206	246	278	97	121	373	100	106	192	173	382
173.261	0	322	180	82	309	206	245	273	97	117	357	93	101	186	168	377
173.384	0	323	179	80	309	201	242	271	95	117	355	93	100	185	168	376
173.507	0	325	181	81	309	201	241	273	95	118	358	94	101	186	168	376
173.629	0	327	185	82	314	203	243	275	96	119	365	97	103	189	170	378
173.752	0	330	189	84	315	204	245	280	96	121	370	102	105	195	173	382
173.875	0	327	183	85	311	208	246	273	96	119	359	95	102	189	169	378
173.998	0	325	180	79	310	201	242	271	95	117	355	93	101	185	168	380
174.121	0	327	181	81	311	203	243	272	96	118	356	94	101	186	168	376
174.244	0	327	185	82	313	203	243	274	97	118	364	97	103	188	170	379
174.367	0	332	189	83	316	204	245	278	97	121	365	105	105	197	173	381
174.49	0	327	184	87	313	209	247	275	97	119	359	98	102	189	169	379
174.612	0	326	181	78	310	201	242	269	95	116	350	92	100	185	167	374
174.735	0	325	180	81	311	202	242	269	96	117	354	94	101	184	168	375
174.858	0	327	183	81	312	202	243	272	96	119	359	95	102	186	169	377
174.981	0	329	187	83	316	204	245	275	97	120	365	101	103	192	171	380
175.104	0	327	185	86	314	210	247	275	97	119	361	97	102	189	170	379
175.227	0	324	178	78	308	200	241	267	95	116	348	92	99	183	166	374
175.35	0	324	180	79	309	200	242	267	96	118	351	92	100	182	166	374
175.473	0	325	181	79	309	201	242	271	96	119	357	94	102	182	168	375
175.596	0	327	185	82	311	203	243	272	96	120	361	100	103	190	171	377
175.718	0	325	186	87	312	211	246	275	96	122	362	101	104	191	171	379
175.841	0	323	179	78	305	201	240	266	95	117	344	92	100	181	168	374
175.964	0	319	178	78	305	197	243	261	97	120	342	94	102	178	170	375
176.087	0	317	179	80	305	196	244	262	97	122	343	96	104	179	174	377
176.21	0	320	184	81	306	198	245	266	96	125	345	106	107	188	178	381
176.333	0	319	187	85	307	198	250	267	97	129	348	111	111	191	185	386
176.456	0	308	177	82	299	195	252	258	97	125	333	101	108	180	183	381
176.579	0	307	175	79	301	184	254	252	97	127	314	102	109	180	193	383
176.701	0	312	175	80	299	186	261	241	97	128	306	106	112	183	201	385
176.824	0	300	180	80	296	185	265	244	97	129	312	110	114	186	225	420
176.947	0	276	184	85	292	177	268	247	97	131	320	114	118	188	275	461
177.07	0	268	180	84	291	170	271	247	96	128	308	112	116	185	289	466
177.193	0	274	179	79	288	162	265	242	95	128	307	109	116	183	291	466
177.316	0	294	183	80	285	168	264	244	95	131	314	112	120	184	291	454
177.439	0	304	188	81	284	167	269	244	97	135	316	114	122	185	299	460
177.562	0	317	191	85	285	167	271	247	98	138	322	118	128	189	298	459
177.684	0	304	182	85	281	171	272	244	98	135	314	113	127	186	286	452
177.807	0	296	179	80	280	165	266	245	97	135	315	112	125	183	274	443
177.93	0	287	181	81	286	175	266	246	97	138	318	115	127	187	252	416
178.053	0	290	186	82	290	182	264	250	98	142	322	119	134	189	248	402
178.176	0	292	190	84	290	190	281	240	99	141	311	119	136	193	263	409
178.299	0	285	179	83	284	187	289	228	100	134	284	115	135	191	260	415
178.422	0	286	176	78	282	179	282	226	97	132	282	111	135	187	260	415
178.545	0	281	178	80	284	180	282	226	97	132	287	110	136	186	262	414
178.668	0	279	181	81	287	181	282	228	97	135	295	112	138	189	266	411
178.79	11	291	185	86	288	185	284	231	96	137	301	116	141	191	269	409
178.913	0	309	176	80	282	180	281	225	96	130	288	108	135	184	259	405
179.036	0	322	175	78	282	177	277	226	94	131	289	108	136	182	259	400
179.159	0	326	175	80	284	178	275	230	95	132	298	109	137	184	260	397
179.282	0	328	180	80	287	181	273	237	94	135	310	114	140	188	260	393
179.405	0	321	181	85	288	187	277	238	95	136	311	117	141	189	260	395
179.528	0	314	171	77	283	180	270	229	93	131	297	109	132	182	252	388
179.651	0	312	173	78	283	179	268	230	93	131	298	109	134	182	252	386
179.773	0	309	174	78	286	179	268	233	94	133	302	111	137	184	253	382
179.896	0	303	179	81	292	183	271	233	94	136	303	116	138	188	258	390
180.019	0	281	180	89	293	187	282	227	95	136	290	119	140	192	268	393
180.142	0	271	170	79	288	178	277	221	94	132	278	111	136	186	259	388
180.265	0	270	172	80	291	181	272	227	93	132	290	111	139	184	255	383
180.388	0	267	175	82	293	182	273	226	93	134	292	114	141	187	256	387
180.511	0	271	180	84	296	184	276	232	94	136	300	118	143	191	260	389
180.634	0	268	178	87	295	191	280	231	95	137	297	117	143	191	258	388
180.756	0	263	171	79	291	183	271	226	93	131	287	110	138	185	251	383
180.879	0	265	174	81	294	184	272	226	93	134	291	111	139	185	251	381
181.002	0	266	176	82	296	183	271	231	94	135	297	114	142	188	253	382
181.125	0	269	182	84	299	184	273	237	94	138	307	119	144	192	257	382
181.248	0	268	177	88	299	191	275	236	95	135	304	116	140	191	252	381
181.371	0	265	172	79	294	183	267	232	94	130	299	109	134	185	245	379
181.494	0	265	175	81	295	184	266	236	93	131	303	112	136	186	244	380
181.617	0	267	177	82	297	184	266	241	94	132	312	113	139	188	244	377
181.74	0	273	182	86	299	187	267	248	95	135	323	118	141	194	248	380
181.862	0	269	177	87	296	196	270	246	95	133	318	115	135	189	242	374
181.985	0	264	172	79	294	184	261	241	92	128	309	108	131	183	235	372
182.108	0	265	173	81	296	186	262	242	94	128	314	109	133	185	236	369
182.231	0	268	175	82	297	186	262	248	93	130	321	112	135	188	237	369
182.354	0	272	181	84	299	190	263	252	94	133	332	115	136	191	241	372
182.477	0	268	179	88	298	194	267	251	95	130	326	114	133	190	238	372
182.6	0	262	171	78	293	187	259	244	93	126	314	106	127	182	231	363
182.723	0	263	173	80	295	187	259	248	94	127	320	108	130	183	231	362
182.845	0	265	176	81	295	187	260	251	94	128	326	111	132	186	234	366
182.968	0	270	181	85	299	188	262	257	94	130	336	116	133	189	238	367
183.091	0	270	184	91	300	196	266	259	95	131	340	117	134	193	240	369
183.214	0	262	173	80	294	188	260	251	93	126	324	109	127	184	231	361
183.337	0	263	175	81	294	188	258	254	93	127	327	108	130	184	231	364
183.46	0	265	177	81	297	189	258	256	93	128	332	111	130	187	233	361
183.583	0	269	182	84	301	188	260	260	93	130	342	115	132	191	237	365
183.706	0	272	186	90	303	195	263	265	94	132	351	118	135	195	241	369
183.828	0	265	177	83	297	194	261	256	93	128	339	105	127	182	234	361
183.951	0	265	176	82	297	191	258	258	93	127	337	109	129	188	232	359
184.074	0	266	180	84	299	192	259	261	94	129	341	112	130	191	233	361
184.197	0	271	185	85	301	192	260	265	94	131	352	116	132	194	236	364
184.32	0	276	190	91	303	198	263	273	95	132	362	119	134	199	240	368
184.443	0	269	180	87	299	200	263	264	95	129	350	105	126	187	230	363
184.566	0	267	178	82	299	194	258	264	94	128	350	103	126	184	228	358
184.689	0	268	181	84	302	195	258	265	96	128	349	111	126	192	229	358
184.812	0	272	186	85	305	195	260	269	96	131	357	115	129	195	230	361
184.934	0	278	192	90	308	197	263	276	96	132	366	120	130	200	236	366
185.057	0	269	182	91	303	206	264	269	97	130	360	108	126	190	228	362
185.18	0	264	179	83	300	196	259	267	95	126	354	103	122	186	225	357
185.303	0	267	180	84	302	198	259	268	96	127	355	107	123	191	224	357
185.426	0	270	185	85	307	200	262	272	96	129	359	113	125	196	226	360
185.549	0	274	191	89	309	200	265	276	97	132	368	117	127	201	232	366
185.672	0	267	186	93	310	207	268	275	97	131	366	113	126	197	227	365
185.795	0	264	179	83	303	198	261	267	96	127	356	104	122	188	223	359
185.917	0	265	181	84	306	199	264	270	97	129	358	107	124	193	223	360
186.04	0	267	186	86	310	199	266	272	97	130	361	114	124	198	226	364
186.163	0	273	191	90	313	200	268	278	98	132	370	119	126	202	231	369
186.286	0	273	193	96	315	209	272	279	99	133	376	117	128	202	232	371
186.409	0	265	182	85	310	200	266	270	98	129	362	106	123	193	223	363
186.532	0	267	186	87	311	201	267	274	98	129	367	106	125	194	225	365
186.655	0	270	188	88	314	200	269	277	98	130	366	114	126	202	227	367
186.778	0	275	195	92	317	202	270	282	98	133	378	119	127	206	232	373
186.9	0	275	196	96	319	209	273	285	101	134	382	117	128	205	234	375
187.023	0	268	186	86	312	203	269	278	99	129	371	106	123	197	226	369
187.146	0	270	189	88	316	204	269	279	100	131	375	109	125	197	226	371
187.269	0	272	191	88	319	205	270	282	100	131	374	116	126	204	229	372
187.392	0	278	196	92	321	205	272	286	100	133	383	120	127	208	234	378
187.515	0	275	196	97	322	214	275	288	101	134	384	117	128	206	232	378
187.638	0	268	188	87	316	203	270	279	100	130	372	107	123	197	226	372
187.761	0	270	189	89	319	206	270	280	100	130	376	108	124	198	226	373
187.884	0	270	191	89	321	206	271	282	101	133	374	115	126	206	228	374
188.006	0	276	197	92	324	206	273	288	102	133	384	120	127	209	233	380
188.129	0	271	192	96	324	213	275	287	101	133	381	114	126	205	229	379
188.252	0	268	187	85	319	204	268	282	100	129	371	105	121	197	224	373
188.375	0	267	188	88	320	206	268	282	101	130	374	106	122	197	224	374
188.498	0	269	191	89	323	205	271	283	102	131	376	112	124	202	226	377
188.621	0	273	196	90	326	205	271	287	101	133	382	119	127	208	229	381
188.744	0	276	190	94	321	212	274	283	102	131	376	108	122	200	224	376
188.867	0	285	189	86	319	202	268	280	101	127	368	104	120	195	221	373
188.989	0	303	190	87	321	204	269	280	100	128	371	105	121	196	221	374
189.112	0	315	192	88	322	202	271	282	102	129	373	114	123	205	223	375
189.235	0	309	196	92	324	206	273	286	101	132	380	118	125	208	228	380
189.358	0	277	187	90	321	206	273	280	101	130	369	106	120	196	221	376
189.481	0	266	185	86	321	202	270	280	102	128	366	105	120	195	221	376
189.604	0	267	187	87	323	203	270	281	101	129	368	108	121	199	221	377
189.727	0	272	190	88	325	202	272	283	101	131	372	115	122	205	223	378
189.85	0	277	191	93	327	209	273	283	102	131	374	113	123	204	224	381
189.972	0	276	185	86	324	206	279	271	105	128	355	104	118	195	216	376
190.095	0	271	187	87	329	206	285	267	106	128	341	107	119	197	217	375
190.218	0	273	188	88	332	207	290	265	106	129	335	112	120	199	219	374
190.341	0	275	191	90	332	209	291	267	106	130	342	116	123	204	222	378
190.464	0	268	185	90	328	212	289	264	106	127	336	108	120	196	219	377
190.587	0	266	183	85	325	203	284	263	104	126	331	109	119	195	218	376
190.71	0	267	184	87	327	205	284	262	104	127	332	109	119	195	218	376
190.833	0	269	187	86	328	205	284	266	104	127	339	112	121	199	220	377
190.956	0	268	186	92	329	212	287	266	105	127	339	112	120	199	221	379
191.078	0	262	179	83	323	201	279	261	102	123	329	103	116	187	216	373
191.201	0	263	179	84	322	202	278	262	102	123	327	106	116	190	216	374
191.324	0	263	181	85	325	201	278	262	103	124	331	107	117	192	216	374
191.447	0	265	183	85	326	202	279	267	103	126	338	109	119	194	219	376
191.57	0	260	177	88	321	206	278	263	102	123	331	103	114	187	214	373
191.693	0	259	174	81	319	197	272	259	100	119	326	101	112	182	213	370
191.816	0	261	176	82	319	197	272	260	101	120	325	103	113	186	212	370
191.939	0	261	177	83	322	198	271	262	102	121	330	105	114	189	213	370
192.061	0	263	181	86	323	201	274	266	102	122	336	108	114	191	215	372
192.184	0	259	173	84	321	199	272	263	101	119	329	97	109	180	211	368
192.307	0	257	172	80	316	195	267	259	100	118	326	95	109	177	209	364
192.43	0	258	172	82	317	195	266	260	100	118	323	101	109	183	209	365
192.553	0	259	175	82	318	196	268	263	100	118	330	102	111	186	209	365
192.676	0	261	178	85	320	197	268	267	100	119	335	106	112	189	211	366
192.799	0	260	174	86	318	203	270	264	100	118	332	101	108	183	208	365
192.922	0	258	170	79	315	194	263	261	98	116	327	94	106	176	204	361
193.044	0	257	170	81	317	192	264	264	99	115	330	94	107	175	203	362
193.167	0	260	173	81	318	194	263	262	99	116	329	101	107	183	204	361
193.29	0	264	174	84	318	196	265	267	99	117	336	104	108	187	206	362
193.413	0	263	175	88	319	202	267	268	100	118	342	101	108	185	206	364
193.536	0	253	168	79	313	194	261	261	98	114	331	93	104	176	201	359
193.659	0	251	168	80	313	195	260	262	97	114	331	93	104	176	201	358
193.782	0	254	171	80	313	193	260	265	98	115	333	97	105	179	200	358
193.905	0	256	172	82	317	193	261	268	98	116	336	102	106	186	201	359
194.028	0	259	175	84	319	197	263	273	99	117	344	104	107	189	202	361
194.15	0	257	169	85	315	202	263	265	98	114	339	95	104	179	199	359
194.273	0	255	166	78	312	192	256	263	97	113	333	91	102	173	197	355
194.396	0	255	167	79	310	193	256	265	96	113	335	92	102	175	196	355
194.519	0	256	169	79	311	193	257	267	97	114	338	96	103	180	196	355
194.642	0	258	171	82	315	194	259	270	98	115	344	101	105	186	197	357
194.765	0	262	174	85	316	197	260	274	98	116	351	103	106	190	198	359
194.888	0	257	167	83	310	201	261	268	97	113	341	93	101	179	193	355
195.011	0	255	165	76	305	192	254	265	96	111	335	90	99	174	189	351
195.133	0	255	164	78	306	192	255	265	95	111	336	90	100	175	188	351
195.256	0	255	166	79	306	192	254	266	96	113	342	91	101	177	188	350
195.379	0	258	169	82	308	194	256	270	96	113	343	100	103	186	190	354
195.502	0	259	173	83	312	194	258	275	97	115	352	102	104	189	192	356
195.625	0	261	173	88	311	203	261	276	97	115	355	100	103	188	191	359
195.748	0	255	164	78	302	193	255	264	95	111	338	91	98	177	185	352
195.871	0	255	164	78	303	192	253	265	96	111	340	90	100	176	185	352
195.994	0	255	166	80	302	192	253	267	95	111	343	91	100	178	185	352
196.116	0	257	169	81	306	194	255	270	96	112	347	96	102	183	187	354
196.239	0	261	172	84	306	194	256	275	95	113	352	102	103	191	190	356
196.362	0	265	178	86	309	196	257	279	96	115	363	105	105	195	193	362
196.485	0	260	171	88	304	202	260	273	96	113	355	96	104	186	189	360
196.608	0	256	166	78	302	192	252	267	93	111	344	90	101	179	185	356
196.731	0	257	168	81	302	193	252	269	94	111	346	93	101	180	187	358
196.854	0	259	171	81	304	192	251	270	93	112	353	93	102	182	189	359
196.977	0	261	173	84	305	193	253	275	94	114	358	100	105	187	191	362
197.1	0	264	178	85	309	194	255	279	96	115	364	105	107	195	194	365
197.222	0	265	178	91	309	203	258	280	94	115	368	103	107	195	195	368
197.345	0	259	168	80	301	194	253	269	94	111	350	91	102	182	187	363
197.468	0	260	169	81	303	193	250	270	94	111	353	93	103	183	187	362
197.591	0	262	172	82	304	194	249	272	93	112	357	94	104	184	188	362
197.714	0	264	174	85	306	195	252	277	93	113	367	97	105	187	191	365
197.837	0	268	179	87	307	196	253	282	94	115	370	105	107	197	193	369
197.96	0	273	184	89	309	201	255	287	95	117	379	109	108	201	197	373
198.083	0	266	174	87	304	204	256	277	94	113	363	95	103	190	190	367
198.205	0	264	171	81	304	195	250	274	93	112	358	93	102	185	188	366
198.328	0	265	172	82	304	196	251	275	92	111	361	94	103	186	188	366
198.451	0	268	176	84	305	197	251	279	93	113	370	96	106	188	190	368
198.574	0	272	181	87	307	198	253	283	94	115	376	102	108	195	195	371
198.697	0	278	187	90	310	199	254	288	95	116	382	108	110	203	199	378
198.82	0	272	181	92	309	208	258	284	95	115	377	100	107	194	195	375
198.943	0	271	175	82	304	197	251	276	94	113	365	94	104	190	190	370
199.066	0	271	176	85	305	200	252	278	94	112	368	95	106	189	191	372
199.188	0	273	179	86	307	200	253	280	94	114	375	98	106	192	192	374
199.311	0	277	184	88	311	200	254	285	95	115	384	100	108	195	196	377
199.434	0	283	188	90	314	204	257	291	95	118	388	109	111	206	199	382
199.557	0	277	183	93	311	210	259	286	95	116	380	100	107	197	194	379
199.68	0	275	178	84	308	199	253	279	94	114	370	94	105	192	190	375
199.803	0	276	179	86	308	202	255	280	93	115	374	95	105	193	190	376
199.926	0	281	183	86	308	201	255	283	94	115	380	98	108	194	193	377
200.049	0	286	187	89	313	203	256	289	95	117	391	101	109	198	197	381
200.172	0	289	192	92	314	207	258	293	96	118	395	107	111	206	199	386
200.294	0	281	182	90	310	208	257	282	95	115	376	97	105	196	190	379
200.417	0	281	180	85	310	203	254	281	95	113	375	96	106	193	189	377
200.54	0	282	181	85	309	203	254	282	95	115	376	96	106	194	189	378
200.663	0	285	186	86	311	204	255	286	95	116	386	100	108	197	191	380
200.786	0	289	190	90	314	205	258	293	96	117	393	105	109	205	193	385
200.909	0	290	190	95	315	214	261	291	97	118	393	102	109	202	193	384
201.032	0	285	180	84	309	203	255	280	95	113	373	95	104	195	186	379
201.155	0	285	183	87	310	206	255	281	95	115	377	96	105	195	187	380
201.277	0	286	186	87	311	204	256	284	96	115	382	98	106	196	188	382
201.4	0	292	188	90	314	205	257	287	96	117	392	101	109	199	190	385
201.523	0	296	195	93	317	208	259	293	97	119	397	107	110	207	195	389
201.646	0	287	184	90	313	212	260	285	97	117	380	97	107	200	189	386
201.769	0	288	183	86	312	205	256	281	96	116	378	97	106	197	187	382
201.892	0	290	187	87	312	207	258	283	96	116	380	97	107	198	188	384
202.015	0	294	189	89	316	206	257	287	97	117	388	100	109	200	191	386
202.138	0	298	193	91	318	207	260	292	98	120	398	103	110	204	193	391
202.26	0	293	189	93	316	215	261	289	98	118	387	101	109	202	191	389
202.383	0	292	184	85	313	205	256	282	96	115	377	97	105	196	186	385
202.506	0	293	187	88	313	207	257	283	96	116	380	97	106	198	186	387
202.629	0	295	189	88	314	208	257	285	97	117	385	99	108	199	189	388
202.752	0	297	193	91	317	209	260	291	98	118	395	102	110	203	191	392
202.875	0	296	189	95	318	213	262	289	98	118	388	102	109	202	190	391
202.998	0	292	183	85	313	204	256	280	96	115	372	95	105	196	184	386
203.121	0	294	185	86	313	207	257	282	96	116	375	96	106	195	186	387
203.244	0	293	188	86	315	206	257	284	96	116	379	98	106	198	186	388
203.366	0	297	190	89	316	207	258	287	97	118	388	101	108	200	189	390
203.489	0	299	192	95	316	214	261	289	97	118	387	102	109	202	189	392
203.612	0	292	181	85	311	205	255	278	96	115	366	93	103	194	183	386
203.735	0	292	183	85	311	205	255	279	96	115	370	95	104	193	183	386
203.858	0	295	185	86	312	205	255	280	96	116	372	96	105	194	184	386
203.981	0	298	189	88	314	207	255	284	96	117	382	99	106	198	187	389
204.104	0	301	192	93	315	211	254	286	99	117	381	105	109	204	190	394
204.227	0	294	184	86	311	211	264	269	102	116	353	95	104	192	183	387
204.349	0	295	183	85	311	205	263	270	100	117	353	95	104	189	185	387
204.472	0	296	184	85	311	203	263	271	99	118	357	96	106	189	186	389
204.595	0	298	189	87	313	205	262	274	100	119	363	103	108	195	189	391
204.718	0	301	190	89	315	207	263	279	100	121	367	108	109	202	192	393
204.841	0	296	184	88	309	208	261	273	99	118	357	98	106	191	187	390
204.964	0	296	182	84	308	201	257	271	97	116	357	97	105	188	186	388
205.087	0	297	184	84	311	204	257	274	96	118	360	96	106	191	187	389
205.21	0	299	187	87	312	205	258	276	98	119	365	103	108	195	189	389
205.332	0	301	189	89	316	204	260	280	98	121	371	108	109	202	192	393
205.455	0	299	183	89	310	209	260	274	97	117	360	95	105	191	186	389
205.578	0	297	182	82	308	202	255	271	96	116	358	95	105	187	185	386
205.701	0	300	182	85	308	202	255	271	97	116	359	96	104	187	184	386
205.824	0	300	185	86	311	205	255	274	96	118	366	97	106	190	185	387
205.947	0	303	188	89	312	205	257	279	97	118	368	105	108	200	188	390
206.07	0	301	183	89	309	211	259	276	97	117	365	98	106	191	185	389
206.193	0	298	178	82	304	202	253	269	95	115	354	92	102	185	181	384
206.316	0	298	179	83	306	203	253	271	95	115	355	94	102	186	180	383
206.438	0	300	181	84	305	203	252	271	95	115	360	95	104	187	182	384
206.561	0	302	184	87	308	203	255	275	96	116	368	96	106	190	183	385
206.684	0	303	185	90	307	210	257	277	98	117	366	102	105	196	184	386
206.807	0	299	176	81	301	202	251	267	94	112	350	92	101	185	179	382
206.93	0	298	177	83	301	201	251	266	95	113	351	93	101	184	178	382
207.053	0	298	177	83	302	200	250	269	94	115	355	93	102	185	179	381
207.176	0	302	181	84	304	202	253	272	96	115	362	96	103	187	181	382
207.299	0	305	184	87	304	203	255	275	96	116	369	98	105	192	183	385
207.421	0	298	177	88	299	207	254	268	96	114	354	94	103	188	179	382
207.544	0	297	174	81	297	199	250	266	94	113	349	92	101	183	178	380
207.667	0	299	175	83	297	200	250	266	95	113	350	93	101	184	178	381
207.79	0	300	178	83	300	201	251	268	95	115	355	95	102	186	180	380
207.913	0	302	180	86	304	201	252	269	96	116	358	102	105	196	183	383
208.036	0	300	180	89	300	207	255	270	95	116	358	98	104	189	181	384
208.159	0	297	172	80	295	196	249	262	94	113	346	91	100	183	178	378
208.282	0	299	174	83	297	198	249	264	94	113	347	92	101	183	178	378
208.404	0	299	176	83	298	199	249	264	94	114	353	94	102	184	178	380
208.527	0	302	179	86	300	199	251	269	95	116	357	99	104	190	182	381
208.65	0	302	181	90	302	206	255	271	96	117	362	101	105	193	183	385
208.773	0	297	172	81	294	198	249	262	93	112	343	91	100	183	177	378
208.896	0	297	170	81	292	196	248	261	94	112	344	91	100	181	178	378
209.019	0	297	173	81	294	195	246	261	93	113	348	92	102	182	178	378
209.142	0	299	176	83	298	198	248	263	95	114	353	98	103	188	180	380
209.265	0	303	181	87	298	198	250	269	95	117	357	104	105	195	183	383
209.388	0	299	175	88	293	206	252	263	94	115	351	95	103	186	180	381
209.51	0	295	170	80	290	193	247	259	93	113	342	91	100	180	176	376
209.633	0	297	171	81	289	197	247	258	93	113	344	92	101	181	178	378
209.756	0	297	175	82	293	196	247	261	94	115	349	93	103	182	180	379
209.879	0	299	177	85	295	196	248	265	95	117	351	103	105	192	182	382
210.002	0	300	178	90	295	204	251	267	95	119	358	103	106	192	184	385
210.125	0	297	170	81	289	196	246	258	93	115	343	92	101	182	179	379
210.248	0	297	172	81	290	195	245	260	93	115	344	94	102	182	179	379
210.371	0	298	174	81	290	196	247	262	94	115	349	94	104	182	180	381
210.493	0	299	176	85	293	197	247	265	95	118	350	103	106	190	183	382
210.616	0	302	180	87	297	199	250	267	95	120	358	106	108	196	187	385
210.739	0	292	172	86	290	199	247	259	95	119	340	96	105	183	188	384
210.862	0	282	169	80	284	183	243	249	94	122	325	97	106	179	201	389
210.985	0	284	172	82	283	186	247	248	94	125	326	101	110	182	204	390
211.108	0	287	175	83	286	190	249	252	95	128	332	109	112	188	208	390
211.231	0	291	179	87	290	192	249	256	95	130	341	113	116	192	210	393
211.354	0	288	172	88	286	199	252	254	96	128	336	107	114	187	206	391
211.476	0	285	171	80	282	188	245	250	95	125	332	100	113	177	204	387
211.599	0	286	171	81	282	190	246	250	96	126	330	103	114	181	205	388
211.722	0	289	172	84	286	190	247	251	96	129	334	108	115	186	206	389
211.845	0	293	177	85	288	192	248	255	96	132	342	113	117	189	211	392
211.968	0	288	174	88	287	197	253	254	97	132	339	111	118	186	211	393
212.091	0	284	168	79	281	187	246	245	96	127	327	100	114	177	204	387
212.214	0	285	169	80	281	189	249	247	96	128	324	107	114	181	204	388
212.337	0	289	171	82	284	190	248	247	96	130	329	108	116	183	205	388
212.46	0	292	175	85	288	192	249	253	97	132	337	113	118	186	207	390
212.582	0	293	176	89	288	199	254	254	98	133	340	115	120	189	208	393
212.705	0	285	168	81	280	191	248	244	96	129	324	101	114	176	206	388
212.828	0	277	168	80	276	185	255	235	96	131	307	107	115	180	219	395
212.951	0	274	170	82	277	183	260	232	95	133	302	110	118	182	231	398
213.074	0	279	173	83	283	183	264	234	96	136	309	114	123	186	234	398
213.197	0	284	177	87	286	187	265	241	97	137	322	118	127	190	237	399
213.32	0	281	172	87	283	194	266	237	96	134	315	116	127	186	230	396
213.443	0	281	169	80	282	184	259	236	96	132	311	113	127	183	228	394
213.565	0	285	172	83	283	186	259	240	95	134	318	114	129	183	228	398
213.688	0	289	176	83	286	186	259	244	96	136	327	117	130	187	230	400
213.811	0	291	178	86	288	190	260	250	96	138	336	121	132	191	233	405
213.934	0	292	178	89	290	195	265	252	97	138	337	120	132	191	231	405
214.057	0	327	194	75	300	178	239	270	104	149	339	128	125	207	296	541
214.18	0	330	207	94	352	235	272	275	108	154	349	132	127	212	306	541
214.303	1	328	207	88	354	220	262	285	103	148	361	128	130	197	284	476
214.426	0	331	210	91	349	224	262	286	104	150	366	131	133	196	284	471
214.548	0	335	213	93	346	230	265	289	105	151	373	133	134	198	285	466
214.671	0	328	201	85	337	226	262	278	105	145	354	116	124	185	271	455
214.794	0	326	199	83	336	222	261	273	105	144	351	114	124	182	269	450
214.917	0	329	199	84	336	222	261	274	105	143	353	117	126	186	268	451
215.04	0	330	203	85	336	225	263	279	105	144	359	123	127	192	271	449
215.163	0	335	208	88	338	224	264	284	105	146	366	127	129	195	274	452
215.286	0	333	202	92	335	233	267	281	105	143	361	120	125	190	269	447
215.409	0	324	194	81	328	220	258	272	104	139	350	111	120	180	261	441
215.532	0	322	195	84	330	220	259	272	103	139	355	112	120	181	258	445
215.654	0	322	198	84	330	220	259	276	103	140	356	119	123	188	260	442
215.777	0	322	203	87	331	223	260	282	102	143	367	124	125	190	262	444
215.9	0	334	209	91	334	228	260	287	103	144	376	127	126	195	264	446
216.023	0	327	197	86	328	229	261	279	101	139	362	113	119	182	255	441
216.146	0	335	197	81	327	222	254	277	102	138	361	110	119	180	253	439
216.269	0	338	199	83	329	225	256	276	104	138	361	112	119	180	252	437
216.392	0	347	203	86	334	226	260	279	105	141	363	117	122	186	254	434
216.515	0	354	207	89	336	228	264	283	105	142	367	122	123	193	256	437
216.637	0	350	201	92	335	235	266	280	105	139	366	114	119	185	253	434
216.76	0	344	195	82	329	224	259	274	104	135	355	108	115	180	248	432
216.883	0	340	197	85	330	227	261	273	104	135	358	110	118	181	249	427
217.006	0	336	200	85	332	226	261	277	105	137	360	114	118	186	251	428
217.129	0	335	204	87	335	227	263	282	106	139	366	120	119	192	254	431
217.252	0	334	205	91	335	234	267	283	106	140	370	119	119	191	255	434
217.375	0	329	196	82	329	226	263	274	106	135	358	108	115	182	247	427
217.498	0	330	198	85	329	228	261	278	105	136	363	110	117	183	250	430
217.62	0	332	201	84	331	227	261	279	106	137	364	114	118	188	252	431
217.743	0	334	206	87	335	230	263	284	106	139	371	121	119	195	255	435
217.866	0	337	208	94	335	235	267	287	107	141	378	120	120	194	258	437
217.989	0	330	200	86	333	231	263	278	107	136	363	110	116	185	250	430
218.112	0	331	201	85	332	229	263	280	107	138	367	111	117	186	250	431
218.235	0	333	203	86	333	229	263	282	107	138	368	115	118	189	252	434
218.358	0	337	208	87	334	231	264	287	108	139	372	121	118	196	256	435
218.481	0	337	209	92	336	237	267	286	107	142	376	121	120	194	259	438
218.604	0	330	200	85	330	230	263	279	106	138	362	111	117	186	251	431
218.726	0	331	201	86	333	229	263	278	108	139	364	112	118	186	253	431
218.849	0	333	203	87	334	229	265	280	107	140	364	116	119	190	254	432
218.972	0	336	207	88	339	231	268	283	107	142	369	123	120	196	258	435
219.095	0	337	209	93	340	239	272	285	108	143	374	121	121	195	259	437
219.218	0	331	198	85	337	226	265	280	108	138	360	110	115	186	250	431
219.341	0	331	200	84	336	229	266	279	108	138	361	111	116	185	251	431
219.464	0	333	203	85	337	230	266	280	108	139	367	111	118	186	252	433
219.587	0	337	207	87	340	231	268	286	108	141	369	121	119	196	256	435
219.709	0	339	209	94	343	238	272	287	109	141	376	120	119	197	258	439
219.832	0	333	199	85	337	232	267	278	109	137	356	107	114	184	250	432
219.955	0	333	200	84	337	231	264	279	108	136	358	108	115	184	251	432
220.078	0	333	201	85	339	229	264	281	107	138	364	109	116	185	253	434
220.201	0	337	206	87	342	231	264	285	108	139	368	118	117	194	255	436
220.324	0	341	210	89	342	233	265	289	108	140	375	122	118	198	259	440
220.447	0	336	202	90	339	241	268	281	108	138	363	111	114	188	253	436
220.57	0	333	199	82	340	229	263	277	109	137	354	107	115	182	250	434
220.692	0	339	201	85	343	230	269	276	108	137	355	109	114	183	250	434
220.815	0	341	205	86	345	231	270	279	108	138	356	116	117	192	253	434
220.938	0	342	210	88	348	232	271	283	109	139	364	120	117	195	256	439
221.061	0	343	210	94	347	241	276	286	110	140	370	118	117	195	256	440
221.184	0	338	201	83	344	232	270	277	109	136	354	109	114	185	250	434
221.307	0	341	203	85	345	231	269	279	108	136	358	109	115	185	250	434
221.43	0	341	205	86	345	232	269	281	108	137	360	113	116	188	252	436
221.553	0	344	209	87	348	234	270	285	109	139	365	119	117	195	255	439
221.676	0	348	212	91	350	237	273	288	110	140	371	122	118	198	258	443
221.798	0	342	203	86	347	235	270	281	108	135	361	108	115	186	251	437
221.921	0	342	205	85	347	233	267	284	109	136	363	108	115	185	250	436
222.044	0	343	205	87	347	234	267	286	108	136	366	108	115	188	252	438
222.167	0	345	209	87	348	234	267	288	109	137	368	117	116	196	255	439
222.29	0	349	213	90	349	236	270	292	109	139	375	120	118	198	258	442
222.413	0	342	202	87	346	238	268	284	108	135	364	107	113	187	249	437
222.536	0	340	202	83	347	232	263	284	108	133	363	106	113	186	248	434
222.659	0	343	203	86	349	233	264	286	108	133	364	106	113	186	249	435
222.781	0	346	206	85	349	234	265	288	108	135	368	111	115	190	251	435
222.904	0	348	211	88	353	234	267	292	109	137	374	117	115	198	254	438
223.027	0	344	204	92	349	241	269	287	108	134	368	109	112	190	249	435
223.15	0	341	199	82	345	231	261	282	107	132	357	103	110	183	244	430
223.273	0	342	200	84	345	232	262	283	106	131	359	104	110	183	243	431
223.396	0	341	202	85	350	230	261	284	107	133	365	105	111	186	245	431
223.519	0	341	206	87	353	231	264	288	107	134	368	114	112	194	249	433
223.642	0	341	209	91	355	240	268	291	108	136	375	114	114	195	250	435
223.764	0	334	198	83	350	233	262	283	107	131	358	103	109	185	242	428
223.887	0	336	199	84	351	229	260	282	106	130	359	103	109	185	242	427
224.01	0	337	200	84	349	231	260	284	107	130	363	104	110	185	242	428
224.133	0	339	204	86	352	233	262	288	107	133	368	110	111	190	246	430
224.256	0	343	208	88	353	232	264	291	108	134	373	116	113	198	249	433
224.379	0	342	203	90	350	240	266	287	108	133	370	107	111	190	244	430
224.502	0	340	199	83	349	230	260	282	106	131	361	102	110	186	242	426
224.625	0	342	201	85	350	233	262	285	107	130	363	105	110	187	241	427
224.748	0	344	203	85	352	232	263	287	107	131	366	109	110	191	243	429
224.87	0	348	209	87	353	233	265	291	107	133	371	116	112	197	247	432
224.993	0	346	206	93	352	240	269	290	108	133	370	112	112	196	246	432
225.116	0	341	199	83	349	231	262	283	107	129	358	104	109	185	240	427
225.239	0	343	201	86	350	231	264	283	106	131	360	106	111	186	241	428
225.362	0	344	202	85	352	229	264	285	106	133	361	110	112	190	244	430
225.485	0	347	207	87	354	230	265	289	107	136	366	117	114	197	248	433
225.608	0	348	208	92	355	238	269	289	108	136	372	116	115	196	249	435
225.731	0	341	197	83	349	230	263	281	106	131	354	105	110	186	241	430
225.853	0	343	198	84	352	228	262	282	107	132	355	106	111	185	243	430
225.976	0	345	200	84	350	229	264	282	106	132	355	109	112	188	243	430
226.099	0	348	204	86	354	231	265	285	108	135	360	116	113	193	247	432
226.222	0	348	210	88	357	234	270	287	109	137	364	119	114	197	251	441
226.345	0	343	199	89	353	236	274	276	109	134	348	107	111	186	243	437
226.468	0	344	198	82	362	232	278	264	112	132	325	105	108	181	237	433
226.591	0	348	199	85	369	237	291	262	113	131	312	106	109	182	236	427
226.714	0	348	203	86	370	237	295	261	111	134	314	111	111	187	238	429
226.836	0	353	206	87	371	239	296	265	111	134	320	114	112	190	243	434
226.959	0	353	206	93	370	245	298	266	112	134	321	115	113	192	244	435
227.082	0	347	198	82	364	237	288	258	109	129	306	107	110	184	238	429
227.205	0	348	197	83	364	235	288	259	108	127	307	107	111	183	239	430
227.328	0	350	200	85	366	234	286	262	108	128	309	108	111	185	242	430
227.451	0	353	204	86	368	236	288	264	108	129	316	111	113	188	245	433
227.574	0	357	209	90	370	238	290	268	109	131	323	114	114	192	248	437
227.697	0	349	200	89	365	242	291	261	107	127	310	109	112	186	242	432
227.82	0	349	198	82	365	234	284	262	107	125	307	106	112	184	241	431
227.942	0	351	199	85	366	234	285	263	105	126	310	107	112	184	243	431
228.065	0	353	203	85	369	236	284	266	107	127	315	111	113	187	246	433
228.188	0	355	208	88	369	238	286	270	106	128	325	112	115	192	251	438
228.311	0	351	203	90	368	243	288	268	106	127	320	110	113	188	247	434
228.434	0	350	198	82	363	232	280	263	104	124	312	105	111	183	242	430
228.557	0	352	199	85	365	233	281	265	104	125	314	107	112	185	244	432
228.68	0	352	203	85	367	234	282	269	105	125	320	109	113	187	246	433
228.803	0	356	207	86	369	235	283	272	105	126	331	112	115	190	250	436
228.925	0	356	208	92	367	244	286	275	105	127	333	114	115	192	250	437
229.048	0	352	197	82	362	233	278	265	104	123	320	103	110	180	243	430
229.171	0	352	199	83	361	232	277	268	103	123	320	106	110	184	244	431
229.294	0	352	200	84	363	232	277	270	103	124	323	108	113	185	244	431
229.417	0	356	205	85	366	232	278	272	104	126	330	111	114	189	248	433
229.54	0	359	210	87	367	235	280	277	105	127	338	114	114	194	251	436
229.663	0	355	201	89	362	240	281	270	104	125	329	106	111	185	244	433
229.786	0	352	198	80	360	230	274	268	102	123	321	106	110	183	242	431
229.908	0	353	199	83	362	230	273	269	102	123	323	107	111	184	243	430
230.031	0	356	203	85	365	231	273	271	103	126	329	111	113	188	246	432
230.154	0	359	207	86	366	233	275	277	104	127	339	113	115	192	249	435
230.277	0	358	208	92	366	240	279	279	104	128	341	115	115	192	250	436
230.4	0	353	199	81	361	230	272	271	102	124	328	105	111	182	244	431
230.523	0	354	200	84	361	231	272	273	101	125	329	108	112	186	245	432
230.646	0	356	201	83	364	231	271	273	102	126	332	110	113	188	245	432
230.769	0	357	207	86	364	233	273	279	104	127	339	112	114	191	249	435
230.892	0	360	210	90	364	236	275	282	104	129	347	116	116	194	252	438
231.014	0	353	200	84	358	236	272	274	104	125	337	104	111	183	244	433
231.137	0	353	200	82	362	228	268	278	102	125	334	109	112	187	244	433
231.26	0	355	202	83	360	233	268	275	102	126	336	108	112	187	245	433
231.383	0	356	206	85	362	234	270	281	103	128	344	112	113	191	247	434
231.506	0	360	210	86	363	234	271	283	104	129	352	114	114	195	250	438
231.629	0	357	203	88	359	241	274	278	103	127	343	108	111	189	244	435
231.752	0	354	198	81	357	231	266	275	102	123	339	101	108	181	241	435
231.875	0	355	200	82	357	231	267	277	103	125	337	103	110	184	242	432
231.997	0	356	202	82	360	230	268	279	102	125	342	108	110	189	243	433
232.12	0	360	206	86	363	231	269	285	103	127	350	111	111	193	246	435
232.243	0	359	207	91	361	241	272	284	104	126	352	109	111	192	245	436
232.366	0	353	197	80	356	229	264	276	101	123	338	99	105	181	237	432
232.489	0	354	198	82	356	229	265	277	101	123	340	99	106	181	237	430
232.612	0	355	201	81	357	231	263	279	101	123	339	107	108	188	238	430
232.735	0	359	203	85	360	232	265	282	101	125	346	110	108	192	241	431
232.858	0	362	210	86	360	234	266	286	103	127	353	113	110	194	244	435
232.98	0	356	200	87	356	239	268	278	102	124	343	102	107	184	238	431
233.103	0	354	198	80	355	230	263	277	101	123	340	99	106	181	235	430
233.226	0	357	200	81	356	231	265	279	101	123	339	103	107	184	236	429
233.349	0	358	204	84	361	232	265	281	101	124	342	109	109	189	237	431
233.472	0	360	207	85	361	233	266	285	102	126	350	111	109	193	240	433
233.595	0	360	206	89	360	239	268	283	102	126	350	108	109	190	239	434
233.718	0	356	199	80	356	229	261	277	101	123	340	100	105	181	233	432
233.841	0	357	200	83	357	231	262	280	101	123	343	100	107	181	234	429
233.964	0	357	202	82	361	232	262	280	102	124	342	107	107	189	236	430
234.086	0	361	206	86	362	231	265	285	102	126	349	111	109	191	238	431
234.209	0	363	208	90	362	239	267	286	102	127	356	109	109	192	240	434
234.332	0	357	197	81	356	231	262	278	101	123	339	100	104	180	233	432
234.455	0	355	199	81	357	231	261	278	101	123	340	99	105	180	233	427
234.578	0	357	200	82	357	231	261	281	100	124	341	104	106	183	234	427
234.701	0	362	204	84	361	232	263	282	102	125	345	109	107	189	236	430
234.824	0	363	208	85	364	233	265	286	102	126	353	112	109	193	240	431
234.947	0	358	199	87	361	238	265	279	102	124	343	101	106	183	233	429
235.069	0	355	197	80	359	230	259	277	101	123	339	98	105	179	231	429
235.192	0	357	199	82	359	231	260	279	101	122	338	102	105	182	232	426
235.315	0	360	201	83	362	230	261	281	100	124	342	108	107	187	233	426
235.438	0	361	206	86	363	232	263	285	102	126	349	110	107	191	237	429
235.561	0	361	206	90	363	238	266	285	102	126	352	108	107	190	236	431
235.684	0	357	198	80	357	229	261	279	100	123	339	100	103	180	230	425
235.807	0	357	200	81	358	230	260	280	100	123	342	100	105	180	231	429
235.93	0	358	201	82	360	231	260	282	101	123	340	106	107	187	233	427
236.052	0	360	204	84	362	231	261	286	100	126	349	110	107	190	235	428
236.175	0	363	208	88	364	235	264	288	100	127	355	111	108	194	238	430
236.298	0	356	198	83	359	233	260	281	99	122	344	100	105	182	231	430
236.421	0	358	200	80	357	230	257	282	99	122	345	100	105	181	231	425
236.544	0	358	199	81	359	228	258	282	99	123	347	100	106	181	231	429
236.667	0	359	203	84	360	231	259	285	99	125	348	109	107	190	234	425
236.79	0	363	207	85	363	231	261	290	100	125	356	111	109	194	236	428
236.913	0	358	199	88	358	236	262	283	100	123	348	102	106	184	230	425
237.036	0	356	196	79	354	227	256	282	98	122	344	98	104	179	228	425
237.158	0	356	197	81	355	226	256	281	98	122	345	99	106	179	228	422
237.281	0	357	199	83	357	227	257	285	98	123	349	104	106	184	230	422
237.404	0	360	203	83	357	228	259	290	99	124	355	110	108	191	233	426
237.527	0	360	203	89	358	236	262	289	98	125	359	108	108	190	232	427
237.65	0	354	193	78	353	225	255	280	97	121	345	99	104	179	226	420
237.773	0	355	195	81	352	225	255	282	96	121	346	98	104	180	226	420
237.896	0	356	196	80	352	226	254	283	96	121	350	99	105	179	226	420
238.019	0	357	200	82	354	226	256	288	96	123	352	109	107	188	230	422
238.141	0	362	204	85	355	227	258	292	96	125	361	111	109	192	232	424
238.264	0	357	200	88	352	234	260	288	96	125	361	105	108	186	230	425
238.387	0	354	193	78	348	223	251	285	95	120	350	99	104	179	225	420
238.51	0	356	195	81	350	223	253	286	94	121	354	100	106	180	226	423
238.633	0	358	197	81	349	223	251	289	94	122	359	102	107	182	228	420
238.756	0	359	201	84	352	225	253	292	94	125	362	112	108	190	230	423
238.879	0	363	206	85	354	226	255	295	95	126	370	113	111	195	234	426
239.002	0	358	197	86	350	231	256	290	95	124	360	104	106	184	227	422
239.124	0	356	195	80	348	223	250	287	94	122	357	101	106	182	225	419
239.247	0	357	196	81	348	224	251	289	94	122	359	101	107	182	225	420
239.37	0	360	199	83	350	225	253	291	95	124	365	103	108	185	227	421
239.493	0	362	205	84	354	227	254	297	95	127	370	109	109	190	231	423
239.616	0	363	205	89	354	233	259	296	95	128	374	110	111	193	230	425
239.739	0	357	194	80	350	227	252	287	95	123	357	101	104	183	223	419
239.862	0	356	195	80	348	225	251	286	95	123	359	100	106	182	222	417
239.985	0	359	197	81	350	226	253	289	95	123	362	102	105	182	222	418
240.108	0	361	199	84	352	225	253	292	96	125	370	104	108	186	226	420
240.23	0	363	204	85	354	226	256	297	96	127	373	112	110	196	229	423
240.353	0	363	204	90	353	235	259	295	96	127	373	109	109	194	227	424
240.476	11	358	194	80	349	224	251	287	95	122	358	100	104	183	220	420
240.599	0	357	195	82	349	226	251	288	95	123	360	100	105	182	219	420
240.722	0	359	197	82	349	224	252	289	95	124	364	102	106	184	220	418
240.845	0	362	202	84	351	227	254	294	96	125	372	105	108	186	224	419
240.968	0	366	206	86	354	227	256	298	97	128	376	113	110	198	227	423
241.091	0	365	206	91	353	236	261	299	97	126	379	107	109	192	227	424
241.213	0	358	197	82	349	227	254	289	96	123	362	100	105	185	220	419
241.336	0	360	198	82	351	226	255	292	97	124	364	101	108	186	219	418
241.459	0	362	200	83	352	228	254	292	97	124	368	103	107	187	221	418
241.582	0	365	205	85	353	229	257	297	97	127	375	109	109	192	225	423
241.705	0	367	209	88	354	229	259	301	97	128	380	114	111	200	229	428
241.828	0	365	206	92	352	237	262	299	98	127	380	108	111	194	227	427
241.951	0	362	199	81	349	228	256	291	98	124	367	102	107	188	221	422
242.074	0	363	200	84	350	229	257	292	97	125	369	103	109	188	221	422
242.196	0	363	202	84	352	227	256	296	97	126	375	105	110	189	223	424
242.319	0	365	207	86	353	230	259	301	97	129	380	111	111	196	226	426
242.442	0	371	213	89	355	231	261	303	98	130	386	118	113	203	230	430
242.565	0	362	202	90	352	237	262	295	98	127	375	105	110	193	223	428
242.688	0	361	200	82	350	229	257	292	97	126	370	102	108	189	221	423
242.811	0	361	201	84	350	230	258	293	97	127	373	103	109	190	221	423
242.934	0	365	204	85	351	229	258	298	97	128	380	106	111	191	224	425
243.057	0	368	209	88	353	232	260	301	98	130	386	112	112	198	227	429
243.18	0	370	212	92	355	236	264	305	99	132	392	115	114	201	230	433
243.302	0	361	200	85	350	233	260	295	97	127	373	104	109	191	222	430
243.425	0	364	201	83	350	231	259	296	97	127	374	104	109	190	221	425
243.548	0	365	203	85	351	230	258	297	98	128	377	105	111	191	222	430
243.671	0	367	206	86	353	229	261	300	98	130	385	108	111	194	225	428
243.794	0	370	213	90	355	231	263	303	99	132	387	117	114	204	229	432
243.917	0	370	212	93	355	239	266	303	100	132	393	112	114	199	231	434
244.04	0	365	202	84	352	231	260	295	99	128	374	104	109	192	223	432
244.163	0	365	204	85	354	232	261	298	99	128	377	106	111	192	223	430
244.285	0	365	205	86	355	230	260	299	100	131	380	108	112	193	226	431
244.408	0	370	209	88	354	232	262	301	99	133	386	114	114	200	230	434
244.531	0	372	215	91	356	235	265	305	100	134	392	117	116	202	233	437
244.654	0	366	204	88	353	236	264	296	99	130	378	107	112	194	226	434
244.777	0	364	203	85	355	231	261	296	100	130	378	106	112	193	225	436
244.9	0	367	205	86	354	232	262	298	99	131	379	107	113	193	227	433
245.023	0	370	209	87	356	232	263	301	101	132	386	111	113	196	228	434
245.146	0	372	213	90	358	233	265	305	100	134	389	119	116	205	233	438
245.268	0	367	206	92	355	240	266	299	99	132	381	108	112	196	227	435
245.391	0	365	202	84	352	231	260	295	99	130	373	105	110	191	224	431
245.514	0	367	204	86	353	231	261	295	99	129	375	105	111	192	224	431
245.637	0	368	205	85	353	231	261	299	99	131	382	107	113	194	226	433
[truncated: 766 more rows]

## Sheet: Short_ch
	SNR :	47	43	37	47	42	43	48	39	38	50	39	38	0	0	0	0	0	0	0	0	0	0	0	0
		D780						D850						D725						D940
Time	Marker	ch16	ch17	ch18	ch19	ch20	ch21	ch16	ch17	ch18	ch19	ch20	ch21	ch16	ch17	ch18	ch19	ch20	ch21	ch16	ch17	ch18	ch19	ch20	ch21
0.24576	0	0	0	0	0	0	0	0	0	0	0	0	0	0	0	0	0	0	0	0	0	0	0	0	0
0.36864	0	160	175	36	105	77	30	157	176	48	96	70	22	6	5	-71	-1	0	-47	-5	-3	17	4	0	22
0.49152	0	157	174	41	104	78	31	156	175	47	96	70	22	7	5	-79	-1	-1	-54	-6	-5	16	4	0	22
0.6144	0	158	172	42	104	79	32	155	175	48	95	69	26	7	6	-82	0	-1	-57	-8	-6	17	4	-1	21
0.73728	0	157	171	38	104	75	34	153	172	48	94	70	24	6	7	-80	0	-1	-57	-9	-6	17	4	0	19
0.86016	0	156	170	39	104	75	35	153	171	48	95	70	24	5	7	-79	0	0	-59	-8	-8	18	5	0	18
0.98304	0	157	169	38	103	75	35	152	171	47	94	70	25	6	6	-80	0	-1	-60	-9	-7	17	5	0	18
1.10592	0	157	170	36	104	76	35	152	171	49	94	71	26	5	7	-79	0	0	-60	-8	-7	20	4	1	18
1.2288	0	157	170	32	104	76	35	152	171	52	95	71	26	6	8	-77	0	0	-60	-9	-8	22	4	0	18
1.35168	0	157	170	35	104	74	35	151	171	52	94	71	26	5	6	-76	0	0	-61	-9	-8	22	4	1	17
1.47456	0	157	169	34	104	72	34	150	170	51	94	72	25	5	6	-73	0	0	-59	-8	-7	21	4	0	16
1.59744	0	157	168	33	104	72	33	151	169	51	93	71	24	5	7	-73	0	0	-60	-10	-7	21	3	1	17
1.72032	0	157	169	32	104	73	34	151	169	51	94	70	25	6	6	-74	0	0	-60	-8	-8	21	4	0	17
1.8432	0	157	168	32	104	74	35	151	169	52	94	71	25	6	6	-73	0	0	-59	-9	-7	21	4	1	18
1.96608	0	156	169	33	104	76	36	151	169	51	94	71	26	5	6	-75	0	0	-61	-8	-7	21	5	0	17
2.08896	0	157	168	35	104	75	34	151	168	52	95	72	25	6	7	-75	0	0	-61	-9	-8	21	4	1	17
2.21184	0	157	166	32	104	72	33	150	167	49	94	72	24	6	6	-72	0	0	-60	-9	-7	21	4	0	17
2.33472	0	157	168	32	103	72	33	151	166	49	94	71	24	5	6	-72	0	0	-59	-9	-8	20	4	0	16
2.4576	0	157	167	33	104	72	34	151	166	50	94	70	25	5	6	-73	0	0	-60	-9	-7	21	3	1	17
2.58048	0	156	167	32	104	75	34	150	166	51	94	71	25	6	7	-74	0	0	-59	-9	-8	21	4	0	17
2.70336	0	156	168	33	103	75	35	150	167	52	94	71	26	5	6	-75	-1	0	-61	-9	-8	21	4	0	18
2.82624	0	157	169	34	104	76	35	151	168	51	95	72	26	6	7	-77	0	0	-62	-9	-7	22	4	1	18
2.94912	0	156	168	34	105	73	35	150	166	52	94	73	25	5	6	-74	0	0	-61	-8	-7	20	4	0	17
3.072	0	156	166	32	104	72	34	150	165	50	94	71	25	6	5	-73	0	0	-60	-9	-8	20	4	0	16
3.19488	0	156	166	32	103	72	34	149	165	49	94	71	25	6	6	-73	0	0	-61	-8	-8	21	4	0	17
3.31776	0	156	166	32	103	74	35	150	166	50	94	70	26	6	6	-75	-1	0	-61	-9	-7	20	4	0	18
3.44064	0	155	166	32	103	75	35	149	166	51	94	71	26	6	6	-76	-1	0	-61	-8	-8	21	4	0	18
3.56352	0	156	167	33	104	76	36	150	166	52	94	72	26	6	5	-76	0	0	-62	-9	-7	21	4	0	18
3.6864	0	156	167	35	104	76	36	150	166	52	94	72	26	5	7	-76	0	0	-63	-9	-8	22	4	1	18
3.80928	0	155	166	32	104	73	34	149	164	50	94	72	25	6	7	-74	0	0	-62	-9	-8	21	4	0	17
3.93216	0	155	167	31	104	73	35	150	165	50	94	72	24	5	6	-73	0	0	-63	-8	-7	21	4	0	17
4.05504	0	156	167	32	104	75	36	150	163	51	95	72	25	6	6	-75	-1	0	-62	-9	-7	21	4	1	17
4.17792	0	156	167	32	104	75	36	149	165	51	95	72	26	6	6	-76	0	0	-63	-9	-8	22	4	1	19
4.3008	0	156	168	33	103	76	37	149	166	51	94	72	27	6	6	-77	0	0	-64	-9	-8	22	4	0	18
4.42368	0	156	167	34	104	78	37	149	167	51	95	73	26	5	7	-78	0	0	-65	-9	-7	23	4	0	19
4.54656	0	155	166	33	105	75	36	150	166	52	94	74	25	6	6	-75	0	0	-64	-9	-7	21	3	1	18
4.66944	0	156	167	32	104	73	35	150	164	50	95	73	26	5	6	-74	0	0	-63	-9	-7	22	4	1	17
4.79232	0	156	167	32	104	75	36	149	164	51	95	73	25	6	7	-75	0	0	-62	-9	-8	21	4	0	17
4.9152	0	156	167	32	104	77	36	150	165	52	94	73	26	6	6	-76	0	0	-64	-10	-7	22	4	0	18
5.03808	0	156	168	31	105	77	37	150	165	51	95	73	26	5	6	-77	-1	0	-64	-8	-8	22	4	0	18
5.16096	0	155	168	33	105	79	38	151	166	52	94	74	27	6	7	-79	0	0	-66	-8	-7	22	4	1	18
5.28384	0	156	168	34	105	78	37	149	166	52	95	75	27	5	7	-77	-1	0	-66	-9	-7	22	4	1	18
5.40672	0	156	168	32	104	74	36	149	165	51	95	75	26	6	6	-76	0	0	-63	-9	-7	21	3	1	17
5.5296	0	156	167	33	104	73	36	150	164	50	94	73	25	6	7	-74	0	0	-63	-9	-7	21	4	0	17
5.65248	0	156	168	32	104	75	36	150	167	49	94	73	26	6	7	-73	0	0	-61	-9	-7	21	4	0	16
5.77536	0	156	169	33	104	77	37	150	168	50	94	74	25	5	6	-75	0	0	-63	-9	-7	22	4	1	18
5.89824	0	157	170	34	104	78	37	150	167	52	95	74	27	6	6	-76	-1	0	-62	-9	-8	21	4	0	18
6.02112	0	156	170	35	104	79	36	150	168	52	95	75	27	6	6	-76	0	0	-64	-9	-8	22	4	0	18
6.144	0	158	169	33	105	75	37	150	167	51	95	74	26	6	6	-75	0	0	-62	-9	-8	21	4	1	17
6.26688	0	157	169	32	105	76	36	150	167	51	94	75	26	6	7	-75	-1	0	-62	-9	-7	21	4	0	17
6.38976	0	156	169	34	104	76	36	150	168	51	95	73	26	6	7	-75	0	0	-62	-8	-8	21	4	0	17
6.51264	0	156	170	32	103	78	37	150	168	52	95	74	27	5	6	-77	0	0	-64	-9	-7	22	4	1	19
6.63552	0	157	170	33	105	78	38	151	169	53	95	74	28	5	7	-78	0	0	-64	-9	-7	22	4	0	19
6.7584	0	156	170	35	105	78	37	151	170	52	94	75	28	6	6	-77	0	0	-65	-9	-8	22	3	1	18
6.88128	0	156	170	33	104	76	37	150	168	51	94	75	26	6	6	-76	0	0	-63	-8	-7	22	5	0	17
7.00416	0	156	169	33	104	76	37	150	168	51	95	74	26	5	6	-76	0	0	-63	-9	-8	22	4	0	17
7.12704	0	157	171	32	104	77	37	151	169	52	95	75	27	6	6	-76	-1	0	-64	-9	-7	22	4	0	18
7.24992	0	157	171	33	105	79	38	151	170	53	95	75	28	6	6	-79	-1	0	-65	-9	-8	22	4	1	18
7.3728	0	157	172	33	105	81	39	152	169	53	95	76	29	5	6	-80	0	0	-67	-9	-8	23	4	1	19
7.49568	0	157	172	35	105	79	37	151	169	53	95	76	28	5	7	-78	0	0	-65	-9	-8	23	4	1	18
7.61856	0	157	170	33	106	77	36	150	168	52	95	77	27	6	6	-77	0	0	-65	-9	-7	21	5	0	17
7.74144	0	157	170	32	104	76	37	151	168	52	95	75	27	5	6	-76	-1	0	-65	-9	-8	23	4	1	17
7.86432	0	157	170	33	104	78	38	151	169	52	94	75	27	5	6	-77	0	0	-65	-9	-8	22	4	1	18
7.9872	0	157	172	32	105	80	38	150	169	54	95	76	28	5	6	-79	0	0	-66	-9	-8	22	4	0	19
8.11008	0	157	173	34	105	80	38	151	170	54	96	76	28	5	6	-81	0	0	-67	-8	-9	23	3	1	20
8.23296	0	157	171	35	105	78	38	152	169	53	95	76	28	6	6	-78	0	0	-65	-9	-8	22	4	0	17
8.35584	0	157	170	33	105	76	37	151	168	53	95	76	27	6	7	-78	0	0	-64	-9	-8	22	4	1	18
8.47872	0	157	170	33	105	77	37	152	170	52	94	76	28	6	6	-77	0	0	-64	-9	-7	22	4	0	18
8.6016	0	156	171	33	105	78	37	150	169	52	96	76	27	6	6	-79	0	0	-66	-9	-8	23	4	1	19
8.72448	0	156	172	33	104	80	38	151	171	53	95	77	29	7	7	-81	0	0	-67	-9	-8	24	4	0	19
8.84736	0	157	173	35	105	81	38	151	171	53	96	77	28	5	7	-81	0	0	-67	-8	-7	23	4	0	19
8.97024	0	157	171	34	105	77	38	151	170	53	94	78	28	5	6	-77	0	0	-65	-8	-8	22	5	0	18
9.09312	0	157	173	34	105	77	37	150	170	52	95	77	27	6	6	-78	0	0	-66	-8	-8	22	4	1	18
9.216	0	157	171	33	105	78	37	151	170	53	95	76	28	5	6	-79	0	0	-65	-9	-9	22	4	0	18
9.33888	0	158	172	34	105	79	39	151	170	53	95	77	28	6	6	-80	-1	-1	-67	-8	-7	23	4	1	19
9.46176	0	157	173	35	105	81	39	151	172	54	96	76	29	6	7	-81	-1	0	-67	-9	-8	24	5	1	19
9.58464	0	158	172	35	105	78	38	152	171	53	96	77	27	5	6	-79	0	0	-67	-8	-8	23	4	0	18
9.70752	0	157	172	33	104	77	38	151	170	52	96	77	28	5	6	-79	0	0	-66	-9	-8	23	4	1	18
9.8304	0	158	171	34	105	77	38	151	171	53	97	77	27	6	7	-79	0	0	-67	-10	-7	23	4	0	17
9.95328	0	158	172	33	106	79	38	152	170	53	96	77	28	5	6	-79	0	0	-67	-9	-9	24	4	0	19
10.0762	0	158	173	34	105	80	38	151	171	54	96	77	29	5	6	-81	0	0	-67	-9	-8	24	4	0	19
10.199	0	157	173	35	105	79	38	152	172	54	96	77	28	5	6	-79	0	-1	-67	-9	-8	23	4	0	18
10.3219	0	158	172	33	105	77	37	151	170	53	95	78	28	6	7	-78	0	0	-66	-9	-8	23	4	0	18
10.4448	0	158	172	33	105	76	37	152	170	53	95	76	27	5	7	-78	0	0	-65	-8	-8	23	4	0	18
10.5677	0	158	172	33	104	78	37	151	170	52	95	76	28	6	6	-79	0	0	-67	-9	-8	22	5	1	18
10.6906	0	158	172	33	105	80	38	152	171	53	97	76	29	6	6	-80	0	0	-67	-10	-8	23	4	1	19
10.8134	0	158	173	36	104	80	37	152	171	54	96	78	29	6	6	-80	0	0	-67	-8	-8	23	3	1	18
10.9363	0	157	172	33	104	76	37	151	170	53	96	78	27	5	7	-77	0	0	-66	-9	-7	23	4	1	17
11.0592	0	157	172	33	104	76	37	152	171	52	95	78	27	6	6	-78	0	0	-66	-9	-8	23	5	1	17
11.1821	0	157	172	33	104	76	37	152	170	53	95	76	28	6	6	-78	-1	0	-66	-9	-7	23	4	0	18
11.305	0	157	172	33	105	79	38	151	170	53	96	76	28	5	7	-79	0	0	-66	-9	-8	22	4	1	18
11.4278	0	157	174	35	105	81	38	151	172	54	96	77	29	6	7	-81	0	0	-67	-8	-7	23	5	0	19
11.5507	0	158	172	35	104	77	38	152	171	53	96	78	27	5	6	-79	0	0	-66	-8	-7	23	3	1	17
11.6736	0	157	172	33	104	77	37	152	171	53	96	77	28	5	6	-77	0	0	-66	-9	-7	22	3	0	18
11.7965	0	157	171	34	105	78	38	151	171	52	95	77	28	5	7	-78	0	0	-67	-9	-7	23	3	1	17
11.9194	0	158	172	33	106	79	38	151	171	53	96	76	28	5	6	-79	0	0	-65	-8	-7	23	4	1	18
12.0422	0	158	172	33	105	81	38	152	171	53	96	76	29	6	6	-80	0	0	-67	-9	-8	24	4	0	19
12.1651	0	157	172	36	104	79	38	152	171	53	96	77	28	5	6	-80	0	0	-67	-8	-7	23	4	1	18
12.288	0	158	171	33	105	77	38	152	170	53	96	77	28	5	6	-78	0	0	-65	-9	-7	22	4	0	18
12.4109	0	158	171	34	104	77	38	152	170	53	95	76	27	5	6	-79	0	0	-65	-8	-8	22	4	0	18
12.5338	0	159	172	33	104	79	38	153	170	54	97	77	27	6	7	-80	0	0	-67	-9	-8	23	4	0	19
12.6566	0	158	172	33	105	80	38	152	170	53	95	75	29	5	7	-82	-1	0	-68	-9	-7	23	4	1	20
12.7795	0	159	171	35	104	79	38	153	170	54	95	77	28	6	7	-81	0	0	-68	-8	-7	24	3	1	19
12.9024	0	159	170	32	104	76	38	152	168	53	95	77	28	6	6	-80	0	0	-67	-9	-7	22	4	1	18
13.0253	0	159	170	32	104	76	38	152	168	52	95	76	28	6	6	-79	0	0	-67	-9	-8	22	4	1	18
13.1482	0	158	169	32	103	77	37	152	168	53	95	77	28	5	6	-80	0	0	-68	-9	-7	23	4	0	19
13.271	0	158	169	32	104	79	38	152	168	54	95	75	28	6	6	-82	-1	0	-69	-9	-7	24	4	0	18
13.3939	0	158	169	33	104	79	38	153	168	54	96	76	29	6	6	-82	0	0	-69	-9	-7	25	4	1	20
13.5168	0	158	167	33	104	76	38	152	165	52	95	76	29	5	6	-80	0	0	-68	-9	-7	24	4	1	18
13.6397	0	159	167	33	104	75	37	152	165	51	96	75	27	6	6	-80	-1	0	-67	-9	-8	23	4	0	18
13.7626	0	158	167	32	104	75	37	152	165	52	95	75	28	6	6	-80	-1	0	-68	-9	-6	23	4	0	18
13.8854	0	160	167	31	103	76	38	152	166	52	95	75	28	5	5	-81	0	0	-68	-9	-8	24	4	0	19
14.0083	0	160	166	32	104	78	38	153	165	54	95	75	28	6	6	-84	0	0	-69	-9	-7	24	4	0	18
14.1312	0	160	167	34	104	76	38	153	166	53	95	76	28	6	5	-83	0	0	-69	-9	-7	25	4	0	18
14.2541	0	162	166	31	104	74	38	156	163	53	94	74	27	6	6	-81	0	0	-67	-9	-7	24	4	0	17
14.377	0	164	166	31	104	75	37	155	165	51	95	74	27	6	6	-81	-1	0	-67	-9	-7	24	4	0	18
14.4998	0	163	166	31	103	75	38	156	163	52	94	74	27	6	6	-82	0	0	-68	-9	-8	24	3	0	19
14.6227	0	164	166	32	104	77	38	156	164	52	95	73	27	6	6	-83	0	0	-68	-8	-7	23	4	0	19
14.7456	0	165	164	32	104	79	38	157	163	52	94	76	27	6	6	-83	0	0	-69	-9	-7	25	4	0	19
14.8685	0	164	164	32	103	75	37	157	162	52	94	75	27	6	5	-81	0	0	-67	-9	-8	24	4	0	18
14.9914	0	165	163	31	104	74	37	156	161	52	94	74	26	5	5	-81	0	0	-67	-9	-7	24	4	0	18
15.1142	0	165	163	30	103	73	37	157	161	52	93	73	27	5	5	-81	0	0	-67	-9	-8	24	4	1	19
15.2371	0	165	163	31	102	74	38	157	162	52	93	73	27	5	5	-83	-1	0	-67	-10	-8	24	4	0	18
15.36	0	165	163	31	104	75	37	157	161	52	93	73	27	5	6	-83	0	0	-68	-9	-8	24	4	0	19
15.4829	0	165	163	33	103	74	37	157	162	52	94	73	27	5	6	-82	0	0	-68	-9	-7	25	4	1	19
15.6058	0	168	161	31	103	72	38	159	160	51	93	73	27	5	6	-83	0	0	-67	-9	-7	24	4	1	17
15.7286	0	174	164	32	102	72	38	164	162	53	93	72	28	6	6	-83	-1	0	-67	-9	-6	24	3	1	17
15.8515	0	177	163	32	103	74	38	167	160	53	93	72	27	7	5	-83	0	0	-67	-9	-6	24	3	0	19
15.9744	0	178	162	32	102	75	37	167	160	52	93	72	28	6	6	-85	0	0	-68	-10	-7	25	4	0	19
16.0973	0	171	160	34	102	76	36	162	158	50	92	73	27	6	5	-81	-1	0	-67	-10	-7	23	4	1	18
16.2202	0	163	158	31	103	73	35	154	156	49	93	74	26	5	5	-73	0	-1	-64	-9	-7	21	4	0	15
16.343	0	160	159	30	102	73	35	153	156	47	94	73	24	6	6	-72	0	0	-61	-9	-7	21	4	1	16
16.4659	0	160	159	30	104	75	35	151	156	48	93	72	24	6	6	-71	-1	0	-59	-9	-7	19	4	0	16
16.5888	0	158	157	30	104	78	34	151	155	47	94	73	25	5	5	-71	0	0	-59	-9	-7	20	4	0	17
16.7117	0	155	156	29	106	81	35	148	153	46	95	77	25	5	6	-70	0	0	-59	-9	-6	19	5	0	16
16.8346	0	156	158	30	106	80	34	149	154	46	96	76	25	5	5	-68	0	0	-57	-8	-7	19	4	0	16
16.9574	0	154	157	30	106	79	34	148	154	45	95	75	24	5	6	-67	0	0	-56	-9	-8	18	5	0	16
17.0803	0	155	158	29	106	80	34	147	155	46	96	75	24	6	5	-66	0	0	-57	-9	-7	19	3	1	17
17.2032	0	154	157	29	108	82	35	147	155	45	96	77	24	6	6	-67	0	0	-56	-8	-7	19	4	1	17
17.3261	0	154	157	30	108	83	34	147	155	46	97	79	26	6	6	-67	0	0	-56	-8	-7	18	4	1	18
17.449	0	153	158	32	108	84	33	146	155	46	97	79	25	5	5	-67	0	0	-56	-8	-6	19	5	0	16
17.5718	0	154	157	30	108	80	33	146	155	45	97	78	24	5	6	-66	0	0	-56	-9	-7	18	4	0	16
17.6947	0	154	157	30	108	80	34	147	155	44	97	78	25	5	6	-66	0	0	-56	-9	-6	18	4	0	17
17.8176	0	154	159	30	108	80	34	148	156	46	97	77	24	6	6	-67	0	0	-56	-8	-7	18	3	0	18
17.9405	0	154	158	30	108	84	34	146	155	45	98	78	25	6	6	-66	-1	0	-55	-8	-7	18	4	0	17
18.0634	0	153	159	32	110	85	34	147	156	45	99	81	25	5	6	-65	0	0	-56	-8	-7	18	4	0	17
18.1862	0	154	159	29	111	83	33	147	157	43	99	80	24	5	6	-62	0	0	-53	-9	-7	16	3	0	15
18.3091	0	155	160	29	112	83	34	148	157	44	100	80	24	5	6	-62	-1	0	-53	-8	-7	17	4	0	16
18.432	0	155	160	31	110	83	33	148	158	44	100	79	24	6	5	-62	0	0	-53	-9	-7	17	4	0	16
18.5549	0	155	162	30	111	84	33	148	159	44	99	79	24	6	6	-64	0	0	-54	-9	-7	17	3	1	17
18.6778	0	154	162	32	111	84	34	148	159	45	100	79	25	5	7	-65	0	0	-55	-9	-7	19	4	1	17
18.8006	0	154	161	31	112	82	33	148	159	44	99	80	24	5	5	-63	-1	0	-54	-9	-7	17	4	1	16
18.9235	0	155	161	30	111	80	33	148	158	44	100	79	24	5	6	-65	0	0	-54	-8	-6	18	3	0	16
19.0464	0	155	162	30	111	80	34	148	158	45	99	79	24	5	6	-64	0	0	-54	-9	-7	17	4	0	17
19.1693	0	156	161	32	110	82	34	148	159	43	99	78	25	6	6	-68	0	0	-55	-8	-7	15	4	1	18
19.2922	0	155	162	34	111	83	34	149	159	42	99	79	25	6	6	-71	0	0	-56	-9	-7	14	5	1	18
19.415	0	156	162	32	111	80	33	148	159	46	99	80	26	6	6	-66	0	0	-56	-9	-7	18	4	1	16
19.5379	0	156	161	30	109	77	33	149	157	45	99	78	24	6	5	-67	-1	0	-56	-9	-7	18	5	0	16
19.6608	0	158	161	30	108	77	34	151	158	46	98	77	24	6	6	-66	0	0	-56	-9	-7	19	4	0	17
19.7837	0	160	162	34	109	79	34	153	159	43	98	76	24	6	6	-72	0	0	-57	-10	-7	16	4	0	18
19.9066	0	163	163	35	108	80	35	155	160	43	98	77	25	6	6	-76	-1	0	-59	-8	-7	16	4	0	18
20.0294	0	163	163	34	109	79	34	156	160	46	97	77	26	5	6	-73	0	0	-59	-9	-6	18	5	1	18
20.1523	0	163	162	30	108	75	35	155	159	46	97	76	25	6	6	-68	0	0	-58	-9	-7	20	3	0	17
20.2752	0	163	162	30	108	76	35	155	160	47	96	76	25	5	6	-68	0	0	-58	-10	-7	19	3	0	18
20.3981	0	164	162	31	108	78	35	155	160	48	96	75	25	6	6	-70	0	0	-59	-9	-7	20	4	0	17
20.521	0	163	161	30	107	79	35	156	160	47	97	75	26	5	6	-71	0	0	-60	-9	-6	21	4	1	19
20.6438	0	163	163	31	107	80	35	155	161	48	96	75	26	6	6	-72	0	0	-61	-10	-8	20	5	0	19
20.7667	0	163	160	33	107	79	34	154	159	47	97	76	26	6	6	-71	0	0	-59	-9	-7	20	4	1	18
20.8896	0	157	158	30	107	77	34	150	155	46	96	74	25	5	5	-69	0	0	-60	-9	-8	19	3	0	17
21.0125	0	157	158	30	106	77	34	150	155	46	95	74	24	5	6	-69	0	0	-59	-9	-7	20	3	1	17
21.1354	0	160	159	30	108	78	35	152	157	46	96	74	25	5	7	-70	0	0	-59	-8	-7	20	3	1	17
21.2582	0	161	161	30	106	79	36	154	158	47	96	75	25	6	6	-72	0	0	-60	-9	-7	21	4	0	18
21.3811	0	163	163	32	108	80	35	155	160	46	96	75	26	6	6	-75	0	0	-61	-9	-7	19	4	0	19
21.504	0	163	162	32	107	78	36	154	159	48	96	76	25	6	5	-72	0	0	-61	-9	-7	20	3	0	18
21.6269	0	162	163	31	107	76	35	154	159	48	95	75	25	6	6	-71	0	0	-60	-9	-7	20	4	0	17
21.7498	0	162	161	30	106	77	34	154	159	47	95	74	24	5	6	-70	0	0	-60	-9	-7	20	5	0	17
21.8726	0	162	162	30	107	79	34	153	159	48	95	75	24	6	6	-71	0	0	-61	-8	-7	20	4	0	18
21.9955	0	160	162	31	107	80	35	152	159	48	95	74	25	6	6	-73	0	0	-61	-9	-7	21	4	1	19
22.1184	0	157	162	30	107	83	36	150	160	48	96	79	26	6	5	-71	0	0	-62	-10	-8	21	3	0	18
22.2413	0	158	163	33	107	83	35	151	160	49	97	79	26	5	6	-72	0	0	-60	-8	-8	21	5	0	18
22.3642	0	159	162	30	108	81	34	151	159	48	97	78	26	5	6	-70	0	0	-60	-9	-7	19	4	1	17
22.487	0	159	162	30	108	81	36	151	159	47	97	78	25	6	5	-73	0	0	-61	-8	-8	21	4	0	18
22.6099	0	161	162	32	108	81	35	154	159	46	97	77	25	5	6	-76	0	0	-61	-10	-6	19	4	1	19
22.7328	0	164	163	35	107	82	36	155	160	45	97	78	26	5	6	-82	-1	0	-62	-9	-6	18	5	0	19
22.8557	0	162	163	35	108	83	37	155	161	45	97	78	27	6	6	-82	0	0	-64	-9	-7	18	4	0	20
22.9786	0	163	163	35	108	81	37	155	161	48	97	78	27	6	6	-79	0	0	-64	-9	-8	20	3	0	18
23.1014	0	163	163	30	107	80	36	155	160	50	96	77	26	6	4	-76	0	0	-64	-10	-7	22	4	1	18
23.2243	0	163	163	30	107	80	36	155	160	49	96	77	26	6	6	-77	0	0	-64	-8	-7	22	4	0	18
23.3472	0	164	163	31	107	81	36	155	161	50	96	77	26	6	5	-79	0	0	-64	-9	-6	22	4	0	19
23.4701	0	164	163	32	106	81	37	155	160	51	96	77	28	5	6	-80	0	0	-65	-8	-7	24	4	1	20
23.593	0	163	164	32	107	83	37	155	162	51	97	78	28	6	6	-80	0	0	-67	-9	-7	22	4	0	19
23.7158	0	160	163	34	108	82	36	153	161	50	96	79	27	5	6	-74	0	0	-66	-9	-7	21	5	0	18
23.8387	0	160	163	30	107	79	36	153	161	49	96	78	25	5	6	-72	0	0	-63	-9	-7	21	3	0	17
23.9616	0	160	165	32	107	79	35	154	161	50	96	78	26	6	6	-73	-1	0	-63	-10	-6	20	4	0	18
24.0845	0	161	164	31	107	80	36	153	163	50	95	76	26	6	6	-72	0	0	-64	-9	-7	21	4	1	18
24.2074	0	162	165	31	107	81	36	154	164	49	96	77	26	5	6	-74	0	0	-63	-9	-8	21	4	0	19
24.3302	0	161	166	32	106	82	38	154	165	51	96	77	27	6	6	-76	0	0	-64	-9	-7	21	5	0	19
24.4531	0	163	166	34	106	80	37	154	164	50	95	78	26	6	6	-74	0	0	-65	-9	-7	21	4	1	18
24.576	0	163	165	32	107	78	37	155	163	50	95	77	26	6	7	-74	0	0	-63	-9	-8	20	4	1	17
24.6989	0	163	166	32	107	78	37	154	163	50	95	77	26	6	5	-73	0	0	-63	-9	-7	21	4	0	17
24.8218	0	163	166	31	106	79	37	156	164	50	95	77	26	6	7	-75	0	0	-65	-9	-7	21	4	1	18
24.9446	0	165	167	32	105	79	38	156	165	51	95	75	27	6	6	-78	0	0	-66	-10	-8	22	4	1	20
25.0675	0	164	168	38	106	81	38	157	165	47	95	76	29	6	6	-85	0	0	-67	-9	-7	18	4	1	20
25.1904	0	164	166	34	106	79	38	157	165	51	95	77	27	6	6	-78	0	0	-67	-10	-7	22	3	0	18
25.3133	0	165	166	31	106	78	38	157	163	51	94	77	27	6	6	-77	-1	0	-66	-9	-7	22	4	0	18
25.4362	0	164	166	32	104	79	37	157	164	51	94	75	27	5	5	-77	0	0	-67	-9	-7	22	4	1	19
25.559	0	165	166	33	105	80	37	157	164	52	95	75	27	6	6	-78	0	0	-67	-8	-8	22	3	0	19
25.6819	0	165	168	31	105	80	38	157	166	52	95	76	28	6	6	-79	0	0	-68	-9	-7	23	4	1	20
25.8048	0	165	169	34	105	82	39	158	166	53	95	78	30	6	6	-81	0	0	-69	-10	-8	23	4	0	19
25.9277	0	165	167	32	106	79	39	157	165	52	95	77	27	6	5	-78	-1	0	-68	-9	-8	22	3	1	19
26.0506	0	165	168	33	105	79	37	157	165	51	94	78	28	6	6	-79	-1	0	-67	-10	-7	22	4	1	19
26.1734	0	166	168	33	105	80	39	158	166	53	96	77	28	6	6	-78	0	0	-68	-9	-8	22	3	0	18
26.2963	0	166	169	33	105	81	39	157	168	52	95	77	28	6	5	-80	0	0	-70	-9	-7	23	3	1	20
26.4192	0	167	169	33	106	82	39	158	169	54	94	77	29	7	6	-82	0	0	-70	-9	-8	24	4	0	19
26.5421	0	166	169	35	104	81	39	157	168	53	95	78	28	6	7	-81	0	0	-69	-10	-8	24	3	1	20
26.665	0	166	170	33	105	81	38	158	168	53	94	78	28	6	7	-80	0	0	-68	-10	-8	23	5	1	19
26.7878	0	166	170	34	104	81	38	157	168	53	94	77	29	5	7	-80	0	0	-69	-9	-8	24	5	0	19
26.9107	0	167	171	32	105	81	40	158	168	54	95	78	29	6	6	-81	0	0	-69	-9	-8	23	4	1	19
27.0336	0	167	171	33	105	82	40	159	171	53	95	79	30	6	6	-82	0	0	-70	-9	-7	24	4	0	21
27.1565	0	168	171	35	106	83	40	159	170	55	95	78	29	7	6	-84	0	0	-72	-9	-8	25	5	1	20
27.2794	0	167	171	33	105	81	40	160	170	53	96	78	29	6	6	-80	-1	0	-70	-8	-8	23	4	0	18
27.4022	0	167	170	34	105	80	39	159	169	53	94	78	29	5	6	-81	0	0	-70	-10	-8	23	4	1	19
27.5251	0	167	172	33	105	81	39	158	171	54	95	78	29	5	6	-80	0	0	-70	-9	-8	24	5	0	20
27.648	0	167	171	34	105	82	40	159	170	54	94	78	30	6	6	-82	-1	0	-71	-9	-8	23	4	0	19
27.7709	0	167	171	33	105	83	39	159	171	55	95	78	29	6	6	-83	-1	0	-72	-9	-8	24	4	0	21
27.8938	0	167	172	36	105	82	40	160	170	55	96	79	29	6	6	-81	-1	0	-71	-9	-8	23	3	1	19
28.0166	0	167	173	33	105	79	39	159	170	53	94	79	29	6	6	-80	0	0	-70	-9	-7	23	5	0	18
28.1395	0	166	172	34	105	80	39	158	171	54	95	79	29	7	5	-80	-1	0	-69	-9	-8	23	4	1	18
28.2624	0	166	172	34	103	80	39	158	171	53	95	78	29	5	7	-81	0	0	-70	-10	-8	23	3	0	18
28.3853	0	165	172	33	106	82	39	157	172	54	95	79	30	6	7	-82	-1	0	-71	-10	-8	24	4	0	20
28.5082	0	165	172	36	105	83	38	157	172	54	95	80	30	5	6	-82	0	0	-71	-9	-8	24	4	1	19
28.631	0	165	172	34	106	80	38	157	171	54	95	80	28	5	7	-79	0	0	-69	-9	-7	23	4	1	19
28.7539	0	164	172	33	105	79	38	157	173	54	94	79	29	6	7	-79	0	0	-69	-9	-8	23	4	1	18
28.8768	0	164	173	34	105	81	38	157	172	54	95	78	28	7	6	-80	0	0	-69	-9	-8	23	4	1	19
28.9997	0	164	173	34	105	82	39	157	173	55	95	78	28	6	6	-82	-1	0	-69	-9	-8	24	3	0	19
29.1226	1	165	174	34	104	82	40	158	174	56	96	79	30	7	7	-83	0	0	-70	-10	-8	24	4	0	20
29.2454	0	165	174	35	105	80	40	158	173	55	95	79	29	5	7	-80	0	0	-69	-10	-8	23	4	0	18
29.3683	0	166	173	34	104	78	39	158	173	54	95	78	28	6	7	-81	-1	0	-70	-9	-7	23	4	1	19
29.4912	0	165	174	34	104	78	39	158	174	55	94	77	28	6	7	-81	-1	0	-70	-10	-8	23	4	0	19
29.6141	0	167	174	34	104	80	39	159	175	54	94	77	29	6	6	-83	-1	0	-70	-9	-8	24	3	1	20
29.737	0	167	175	35	104	82	40	159	175	55	95	78	29	6	6	-84	-1	0	-71	-9	-7	24	5	1	20
29.8598	0	165	174	35	104	81	39	158	173	55	94	79	29	5	6	-82	0	0	-69	-9	-8	23	4	1	18
29.9827	0	166	173	33	103	78	38	158	174	55	95	78	28	6	6	-80	0	0	-69	-10	-8	24	4	1	18
30.1056	0	166	174	35	105	78	38	158	174	55	94	78	28	6	7	-81	-1	0	-69	-9	-8	23	4	0	18
30.2285	0	166	174	34	104	78	39	159	174	55	95	77	29	5	7	-82	-1	0	-69	-9	-9	23	4	0	19
30.3514	0	166	174	34	104	80	40	158	175	55	94	77	30	6	7	-84	0	0	-70	-9	-8	23	4	1	19
30.4742	0	165	175	36	103	80	39	158	174	55	94	78	30	5	6	-82	0	0	-69	-9	-7	23	4	1	19
30.5971	0	165	173	34	103	77	38	157	174	54	94	77	28	6	6	-79	0	0	-68	-10	-9	23	4	0	18
30.72	0	165	174	34	104	76	38	157	174	54	93	76	28	6	7	-80	-1	0	-68	-9	-7	23	4	1	17
30.8429	0	165	174	35	103	78	38	158	174	55	93	77	27	5	6	-81	0	0	-67	-10	-8	23	5	0	18
30.9658	0	165	174	34	103	79	39	158	175	55	94	75	29	6	6	-82	0	0	-68	-9	-8	24	4	0	19
31.0886	0	165	174	34	104	80	39	157	176	56	94	76	29	7	5	-84	0	0	-69	-10	-8	24	5	0	20
31.2115	0	165	174	36	103	78	38	158	174	55	94	77	28	5	6	-82	-1	0	-69	-9	-8	23	4	0	18
31.3344	0	165	174	34	103	76	37	157	173	54	94	77	27	6	7	-81	-1	0	-68	-9	-8	23	3	0	17
31.4573	0	165	174	34	103	77	37	157	175	54	94	76	28	6	7	-80	0	0	-68	-10	-7	23	4	0	18
31.5802	0	164	173	34	103	77	37	158	174	55	93	76	29	6	6	-80	0	0	-67	-9	-7	23	3	1	18
31.703	0	165	174	34	103	79	38	158	175	55	94	75	29	6	6	-81	-1	0	-68	-9	-7	23	4	1	19
31.8259	0	165	174	35	103	79	38	157	176	55	94	76	29	6	8	-82	0	0	-69	-9	-8	24	3	0	19
31.9488	0	164	173	34	102	77	37	156	174	54	93	78	28	6	6	-80	0	0	-67	-9	-7	22	4	0	17
32.0717	0	164	173	34	102	75	37	157	174	54	93	75	28	6	6	-80	0	0	-66	-9	-8	23	4	1	18
32.1946	0	164	173	34	102	76	36	158	172	54	93	75	28	5	7	-80	0	0	-66	-9	-7	23	4	1	18
32.3174	0	164	173	33	103	78	38	157	174	55	93	74	28	6	6	-81	-1	0	-67	-9	-8	23	5	0	19
32.4403	0	164	173	35	103	79	38	158	174	56	93	75	28	6	7	-82	0	0	-67	-9	-8	24	4	0	19
32.5632	0	164	173	36	102	78	38	157	174	55	93	76	28	7	7	-81	-1	0	-68	-9	-8	24	4	0	19
32.6861	0	164	172	34	103	75	37	157	172	55	93	76	27	5	6	-79	0	0	-67	-9	-8	23	4	0	17
32.809	0	164	172	34	103	75	37	157	173	54	92	75	28	6	6	-80	-1	0	-66	-10	-8	24	4	0	18
32.9318	0	164	173	34	103	76	37	157	174	55	93	75	26	4	7	-80	0	0	-66	-10	-9	24	5	0	17
33.0547	0	165	174	34	101	78	37	158	174	55	93	74	28	6	6	-82	0	0	-67	-8	-8	24	4	0	18
33.1776	0	164	173	34	102	78	38	158	175	55	93	75	29	6	6	-82	0	0	-67	-9	-8	24	4	0	20
33.3005	0	165	173	36	101	77	37	157	173	54	93	77	28	7	6	-79	0	0	-67	-9	-8	23	4	0	18
33.4234	0	164	172	33	102	74	37	157	174	54	93	75	28	6	7	-79	0	0	-66	-9	-8	23	5	1	17
33.5462	0	163	172	34	102	75	36	157	173	54	93	75	28	6	7	-79	0	0	-66	-9	-8	22	4	0	17
33.6691	0	165	172	33	102	75	38	157	172	55	93	74	28	5	7	-81	0	0	-67	-10	-8	24	4	0	18
33.792	0	165	173	34	102	77	38	157	173	56	93	74	28	6	7	-82	0	0	-67	-9	-8	23	4	0	19
33.9149	0	165	172	35	102	78	38	158	174	56	93	75	29	6	7	-84	0	0	-68	-9	-7	24	4	1	20
34.0378	0	165	172	36	102	75	37	157	173	55	92	75	28	6	7	-80	0	0	-66	-10	-8	23	4	1	18
34.1606	0	165	171	34	102	73	37	157	171	54	91	74	26	6	5	-80	0	0	-65	-10	-9	23	4	0	17
34.2835	0	164	171	33	102	74	37	158	171	53	92	74	27	6	6	-80	0	0	-66	-10	-8	23	4	0	18
34.4064	0	165	171	33	102	75	38	157	172	54	92	73	28	6	6	-81	0	0	-67	-10	-8	23	4	1	19
34.5293	0	165	170	34	102	76	38	159	172	56	93	73	28	6	6	-81	0	0	-68	-9	-8	24	4	0	19
34.6522	0	166	172	34	102	77	39	158	173	56	92	74	29	6	7	-83	0	0	-69	-9	-7	24	4	1	19
34.775	0	166	171	36	102	75	37	158	172	55	92	76	28	5	6	-82	0	0	-68	-9	-8	23	4	1	18
34.8979	0	165	170	34	102	74	36	158	171	54	93	75	28	6	7	-80	0	0	-66	-9	-8	24	4	0	18
35.0208	0	165	170	33	102	73	37	158	171	54	93	74	26	6	6	-81	0	0	-67	-10	-7	23	4	0	18
35.1437	0	167	170	33	101	74	37	159	171	55	93	74	27	6	5	-81	0	0	-67	-10	-8	23	4	0	18
35.2666	0	166	171	32	101	77	38	159	172	55	92	73	27	5	6	-82	0	-1	-67	-9	-8	24	4	0	19
35.3894	0	166	171	34	102	77	39	158	172	56	93	74	29	5	6	-84	0	-1	-68	-10	-7	25	5	0	20
35.5123	0	167	171	35	102	75	37	159	171	55	91	74	28	6	6	-82	0	0	-68	-9	-8	23	3	1	18
35.6352	0	166	170	34	102	74	37	159	171	55	92	74	27	6	6	-80	-1	0	-67	-9	-8	23	4	1	17
35.7581	0	167	170	33	101	74	37	158	170	55	92	74	28	6	6	-81	0	0	-67	-9	-7	23	4	1	19
35.881	0	166	170	32	101	76	38	157	171	55	92	74	27	6	6	-81	0	0	-67	-8	-7	24	4	0	19
36.0038	0	166	170	34	101	76	38	159	172	55	93	74	28	6	6	-83	0	0	-68	-10	-7	24	4	0	18
36.1267	0	166	170	35	101	78	38	159	172	56	93	74	28	5	7	-83	0	0	-69	-9	-8	23	4	1	20
36.2496	0	165	170	34	101	74	38	158	171	55	92	75	28	6	7	-82	0	0	-67	-10	-8	23	4	1	18
36.3725	0	166	170	33	101	74	36	159	171	55	92	75	27	5	6	-80	0	0	-67	-9	-8	23	4	1	18
36.4954	0	166	170	33	101	74	37	157	171	54	92	75	28	6	6	-81	0	0	-67	-9	-7	23	5	1	18
36.6182	0	166	170	34	101	76	38	158	172	56	92	74	28	6	7	-82	0	0	-67	-9	-8	24	4	1	19
36.7411	0	166	170	33	102	79	37	158	170	55	93	76	29	6	7	-83	-1	0	-68	-9	-7	24	4	0	20
36.864	0	166	169	35	102	79	37	157	171	55	92	76	28	5	6	-84	0	0	-69	-9	-7	24	3	0	19
36.9869	0	165	168	32	102	76	37	156	169	54	93	77	27	6	7	-80	0	0	-67	-9	-7	22	4	1	18
37.1098	0	165	169	33	101	75	36	156	168	53	93	76	27	6	6	-80	-1	0	-67	-9	-8	22	5	0	18
37.2326	0	165	169	32	101	76	36	157	170	54	92	76	26	6	6	-80	0	0	-66	-9	-8	23	4	0	19
37.3555	0	164	170	32	102	76	37	158	170	54	92	74	27	6	6	-81	0	0	-67	-9	-8	22	3	0	18
37.4784	0	165	170	33	101	77	38	157	171	55	93	74	29	6	7	-83	0	0	-67	-9	-7	24	4	0	20
37.6013	0	166	170	34	102	77	37	158	171	56	92	76	29	6	6	-83	0	0	-69	-9	-7	24	4	0	19
37.7242	0	166	169	33	102	73	37	156	169	54	91	74	26	6	5	-80	0	0	-67	-9	-8	24	4	1	17
37.847	0	165	169	33	101	73	36	157	170	54	93	74	27	5	6	-81	0	0	-67	-8	-8	23	4	1	17
37.9699	0	165	169	33	102	75	36	157	170	54	92	74	27	5	7	-81	-1	-1	-67	-9	-8	24	3	1	18
38.0928	0	166	169	33	101	75	37	157	170	55	93	73	28	6	6	-82	0	0	-68	-9	-8	24	4	0	18
38.2157	0	166	169	33	101	77	37	158	171	55	92	73	28	5	5	-84	0	0	-69	-9	-8	25	4	0	19
38.3386	0	166	170	35	101	77	37	158	171	56	92	75	28	5	7	-84	0	0	-69	-10	-7	23	4	0	20
38.4614	0	165	169	33	101	74	37	158	170	54	92	75	27	7	6	-80	0	0	-67	-9	-8	23	5	1	18
38.5843	0	165	169	33	100	73	37	157	171	54	91	74	27	6	7	-81	-1	0	-67	-9	-8	24	4	0	19
38.7072	0	165	169	32	99	73	37	157	171	55	92	74	27	5	6	-81	0	0	-67	-10	-8	22	4	0	18
38.8301	0	167	169	32	100	75	37	159	171	55	91	74	28	5	6	-83	0	0	-68	-9	-7	23	4	1	19
38.953	0	166	169	33	101	76	37	158	172	56	92	74	27	6	7	-84	0	0	-68	-9	-8	24	4	0	20
39.0758	0	166	171	35	101	76	38	159	172	55	92	76	28	5	6	-84	-1	0	-69	-10	-8	25	4	1	19
39.1987	0	167	170	33	100	73	37	158	171	54	91	75	27	6	6	-82	0	0	-68	-9	-8	24	4	0	18
39.3216	0	167	169	33	100	73	37	158	171	55	91	74	28	5	6	-83	0	0	-68	-9	-7	24	5	0	18
39.4445	0	167	171	34	100	74	37	159	172	55	91	74	27	5	6	-82	0	0	-68	-8	-8	24	4	1	18
39.5674	0	168	171	34	101	76	38	159	173	56	92	74	28	6	6	-84	-1	0	-70	-9	-7	24	3	0	19
39.6902	0	168	171	34	101	76	38	160	173	56	92	74	29	6	6	-85	0	0	-70	-9	-8	24	4	1	19
39.8131	0	168	171	35	100	74	38	160	172	55	93	75	28	5	6	-82	0	0	-69	-9	-7	24	4	1	18
39.936	0	167	171	33	101	73	37	160	172	55	92	74	27	5	6	-82	0	0	-68	-10	-8	24	5	1	18
40.0589	0	168	171	33	100	73	37	159	171	55	91	74	28	5	8	-83	0	0	-69	-10	-7	24	4	1	18
40.1818	0	168	171	33	101	75	37	160	173	55	92	74	27	7	7	-84	0	0	-68	-9	-8	24	3	0	18
40.3046	0	168	172	33	101	76	38	160	175	57	92	74	29	6	6	-85	0	0	-69	-9	-8	24	4	0	20
40.4275	0	168	173	35	100	76	37	160	174	56	92	75	29	5	7	-84	0	0	-69	-9	-9	25	4	0	19
40.5504	0	167	170	33	101	73	37	160	173	54	91	74	28	6	7	-82	0	0	-67	-10	-8	24	4	1	18
40.6733	0	168	171	33	100	73	37	159	173	56	91	74	27	6	6	-82	0	0	-68	-9	-7	24	4	1	17
40.7962	0	169	171	34	99	74	36	160	171	55	91	74	27	7	7	-83	-1	0	-67	-10	-8	24	4	1	18
40.919	0	169	171	34	100	75	38	160	174	56	91	74	28	5	6	-83	0	0	-68	-10	-8	24	4	0	18
41.0419	0	168	172	34	100	77	37	160	174	56	91	74	29	6	6	-85	0	0	-69	-10	-8	24	4	0	19
41.1648	0	168	171	34	100	74	37	160	173	55	92	74	28	6	6	-83	0	0	-69	-10	-7	24	5	0	19
41.2877	0	168	169	33	100	73	37	160	172	55	91	74	26	7	6	-82	-1	0	-67	-10	-8	24	5	0	17
41.4106	0	168	170	33	99	73	37	160	172	55	90	73	27	6	7	-82	-1	0	-67	-10	-8	24	4	0	18
41.5334	0	169	170	33	99	74	37	159	172	56	92	73	27	6	6	-84	-1	0	-69	-9	-7	24	4	0	18
41.6563	0	168	172	33	100	75	37	160	173	56	91	74	28	5	6	-84	-1	0	-68	-9	-8	24	4	0	20
41.7792	0	168	172	35	99	76	37	160	173	56	92	74	29	5	7	-85	0	0	-70	-9	-8	25	4	0	20
41.9021	0	168	171	35	100	74	38	159	172	55	91	75	27	6	6	-82	0	0	-68	-9	-8	24	5	1	17
42.025	0	167	171	33	100	73	37	159	172	56	90	74	27	6	6	-82	0	0	-67	-9	-8	24	4	1	18
42.1478	0	166	171	33	100	73	37	158	173	55	91	73	27	5	7	-82	0	0	-66	-9	-7	23	5	0	17
42.2707	0	166	171	33	100	74	37	158	174	56	92	74	28	6	6	-82	0	0	-67	-9	-7	23	4	0	18
42.3936	0	166	172	33	100	76	37	158	173	56	92	74	28	6	5	-84	0	0	-68	-9	-8	23	4	0	20
42.5165	0	166	172	35	100	75	37	158	174	56	92	73	28	6	6	-82	0	0	-68	-9	-8	24	4	0	17
42.6394	0	166	171	33	100	73	37	158	172	55	91	73	27	6	6	-82	0	-1	-67	-9	-7	24	4	1	17
42.7622	0	165	171	34	100	73	37	158	173	56	91	74	26	6	6	-82	0	0	-67	-10	-8	24	4	1	18
42.8851	0	166	171	33	99	74	37	158	173	57	91	73	27	6	6	-83	0	0	-68	-8	-8	23	4	0	18
43.008	0	166	172	34	100	75	37	160	174	55	91	73	28	6	7	-83	0	0	-69	-9	-8	25	4	1	18
43.1309	0	166	172	35	100	76	37	159	174	57	92	73	29	7	7	-84	0	0	-69	-10	-8	25	4	0	18
43.2538	0	166	172	34	100	73	37	158	174	56	91	74	27	6	5	-82	-1	0	-67	-10	-9	23	3	0	18
43.3766	0	166	171	34	100	73	37	158	173	56	91	74	28	6	6	-81	0	0	-67	-10	-7	24	5	1	17
43.4995	0	166	171	34	100	73	37	158	173	56	91	73	27	6	6	-81	0	0	-67	-9	-8	24	3	1	18
43.6224	0	166	172	34	100	75	37	158	174	56	91	73	27	6	6	-83	0	0	-67	-9	-8	25	4	0	18
43.7453	0	166	172	34	100	76	37	158	175	57	91	74	27	6	6	-85	0	0	-68	-10	-8	24	4	0	20
43.8682	0	166	172	35	100	73	38	158	173	56	91	74	27	5	7	-84	0	0	-67	-10	-7	25	4	0	18
43.991	0	165	171	34	100	73	36	158	173	55	90	74	27	6	6	-82	-1	0	-67	-10	-8	24	4	0	18
44.1139	0	166	172	34	100	72	36	158	173	56	91	73	27	5	6	-81	0	0	-66	-10	-8	24	4	0	18
44.2368	0	165	172	33	100	74	36	159	174	55	91	73	28	6	6	-83	-1	0	-67	-9	-7	24	4	1	18
44.3597	0	166	172	34	99	76	37	157	175	56	92	73	28	5	6	-84	0	0	-68	-9	-7	25	3	0	19
44.4826	0	166	173	36	99	75	37	158	174	57	91	74	28	5	7	-85	-1	0	-68	-9	-9	25	4	0	19
44.6054	0	166	173	34	100	73	37	158	173	56	91	74	27	6	6	-82	0	-1	-66	-9	-8	24	5	0	17
44.7283	0	165	172	34	100	73	36	158	173	56	91	74	27	6	6	-82	0	0	-67	-10	-8	23	5	1	18
44.8512	0	165	172	35	100	74	36	158	174	55	91	73	28	6	7	-82	-1	0	-66	-10	-8	24	4	1	18
44.9741	0	166	172	34	100	74	37	158	175	56	91	74	28	6	7	-83	0	0	-68	-10	-7	24	4	1	18
45.097	0	166	173	35	100	76	36	158	175	57	91	73	29	6	6	-85	0	0	-67	-9	-7	25	5	1	19
45.2198	0	166	172	35	100	74	37	159	174	56	91	74	28	5	7	-83	-1	0	-67	-9	-8	24	4	1	17
45.3427	0	166	172	35	100	73	36	158	175	56	91	74	27	6	6	-83	0	0	-67	-10	-8	24	5	0	17
45.4656	0	166	172	34	99	72	37	159	174	56	91	73	28	5	6	-83	0	0	-67	-10	-7	24	4	1	19
45.5885	0	166	173	34	99	74	37	159	176	56	91	74	29	6	6	-84	0	0	-68	-9	-9	25	4	0	19
45.7114	0	166	173	35	100	76	37	159	176	57	91	74	28	6	6	-85	0	0	-68	-10	-8	24	4	0	20
45.8342	0	167	175	35	100	75	38	159	176	57	92	75	28	6	7	-85	0	0	-68	-10	-8	24	4	1	18
45.9571	0	166	174	34	101	73	36	159	176	56	91	74	28	6	6	-83	0	0	-67	-10	-8	24	5	1	17
46.08	0	167	173	34	99	73	37	158	175	56	91	74	28	6	7	-83	0	0	-67	-9	-7	24	4	0	18
46.2029	0	166	173	34	100	74	37	159	175	56	92	74	28	6	6	-85	0	0	-68	-9	-8	23	4	0	18
46.3258	0	167	174	35	100	76	38	159	176	57	92	74	29	7	6	-85	0	0	-69	-10	-9	25	4	0	18
46.4486	0	167	174	35	100	77	38	160	176	58	92	75	29	6	6	-87	0	0	-70	-9	-8	25	4	0	19
46.5715	0	167	174	35	100	73	38	160	175	56	92	74	28	5	6	-83	-1	0	-67	-10	-9	25	4	1	18
46.6944	0	167	174	33	100	74	37	158	175	57	91	74	27	6	7	-84	0	0	-67	-10	-7	24	4	0	17
46.8173	0	167	173	34	100	75	37	159	176	56	92	74	29	6	6	-84	0	0	-68	-10	-8	24	3	1	17
46.9402	0	167	174	35	100	75	38	160	175	57	92	74	28	6	7	-84	-1	0	-67	-10	-7	24	4	0	18
47.063	0	167	174	35	100	77	39	159	177	58	92	74	30	6	7	-86	-1	0	-69	-9	-8	24	4	0	19
47.1859	0	167	174	36	100	77	38	159	177	58	92	76	30	6	7	-86	0	0	-70	-10	-8	26	3	1	19
47.3088	0	166	173	35	100	74	38	160	176	57	91	75	27	6	6	-84	0	0	-67	-9	-8	24	5	1	17
47.4317	0	167	174	34	100	73	37	159	175	57	91	75	28	6	6	-84	0	0	-67	-10	-8	24	4	1	18
47.5546	0	167	174	35	100	74	37	160	175	57	91	75	27	6	6	-84	0	0	-67	-9	-8	24	5	0	18
47.6774	0	167	173	34	100	77	38	159	176	57	92	74	29	6	6	-85	0	0	-67	-9	-9	24	4	1	17
47.8003	0	167	174	34	100	77	38	160	176	57	92	75	29	6	7	-86	0	0	-68	-9	-7	25	4	0	19
47.9232	0	167	174	36	100	77	38	160	177	57	92	76	29	6	6	-87	0	-1	-69	-9	-8	26	4	0	19
48.0461	0	167	174	34	101	74	37	160	176	57	93	76	28	5	7	-84	0	0	-68	-9	-8	24	4	1	18
48.169	0	167	174	34	100	74	37	159	176	57	91	75	28	6	6	-85	0	0	-68	-10	-8	24	5	0	18
48.2918	0	166	175	33	100	75	38	159	176	58	91	75	29	6	5	-84	0	0	-68	-10	-8	25	4	0	18
48.4147	0	166	176	34	101	77	39	160	178	58	92	74	29	6	6	-86	0	-1	-68	-9	-7	24	4	0	19
48.5376	0	167	176	35	101	78	39	159	178	59	92	75	30	6	7	-87	0	0	-69	-9	-8	25	3	0	19
48.6605	0	166	175	36	101	76	39	158	178	58	92	76	29	6	7	-85	0	0	-70	-9	-8	25	5	0	17
48.7834	0	165	174	34	99	75	37	158	178	56	92	76	28	7	6	-84	0	0	-69	-9	-8	24	4	0	18
48.9062	0	165	175	34	100	75	37	159	177	57	92	75	29	6	7	-85	0	0	-68	-10	-9	24	4	1	18
49.0291	0	165	175	34	101	75	38	158	178	58	92	75	29	6	7	-85	0	0	-68	-10	-8	26	4	0	19
49.152	0	165	175	35	101	77	38	158	177	58	91	76	29	5	6	-87	0	0	-68	-9	-8	25	4	0	19
49.2749	0	165	175	36	101	79	39	158	178	58	93	75	30	6	7	-87	0	0	-70	-10	-8	25	3	0	19
49.3978	0	165	175	35	101	76	38	157	177	58	92	76	28	6	6	-85	-1	0	-68	-9	-8	24	5	1	18
49.5206	0	165	174	33	100	74	38	157	176	57	92	75	28	5	7	-84	0	0	-68	-10	-8	24	4	0	17
49.6435	0	165	174	34	101	75	38	156	176	57	92	75	29	6	7	-84	0	0	-68	-10	-7	24	4	1	18
49.7664	0	164	174	35	100	76	38	157	177	56	91	75	29	6	7	-84	0	0	-68	-10	-8	24	4	0	18
49.8893	0	163	175	34	99	77	38	156	177	57	92	75	29	6	7	-85	0	0	-68	-9	-8	25	4	0	19
50.0122	0	163	175	36	101	78	39	156	177	58	92	75	30	6	6	-86	0	0	-69	-10	-8	26	3	1	19
50.135	0	163	175	34	100	74	38	156	177	57	92	76	29	6	6	-83	0	0	-68	-10	-8	24	4	0	17
50.2579	0	164	175	34	100	75	37	157	177	56	91	76	27	6	6	-83	0	0	-68	-9	-9	24	4	0	17
50.3808	0	164	173	33	101	74	37	156	176	57	91	75	27	5	6	-84	0	0	-68	-9	-8	24	4	1	18
50.5037	0	163	174	34	101	76	38	156	177	57	91	75	29	6	6	-84	0	0	-69	-9	-8	25	4	1	19
50.6266	0	163	176	34	101	77	38	156	177	58	91	75	29	6	7	-85	0	0	-69	-8	-9	24	4	0	19
50.7494	0	163	175	36	100	76	38	157	178	57	92	75	29	6	7	-85	0	0	-69	-9	-8	25	3	1	19
50.8723	0	162	174	35	100	74	37	156	177	56	90	75	28	6	7	-84	0	0	-68	-9	-8	24	4	0	18
50.9952	0	162	175	33	99	74	37	155	175	57	91	76	28	6	7	-84	0	0	-66	-10	-8	25	3	0	18
51.1181	0	161	174	34	100	75	38	156	176	57	91	74	28	5	5	-84	0	0	-68	-10	-9	24	3	0	18
51.241	0	162	176	34	100	77	38	155	177	57	91	75	29	5	7	-85	0	0	-69	-9	-8	24	4	0	19
51.3638	0	162	175	35	100	77	39	155	178	58	92	76	29	6	6	-86	0	0	-69	-10	-8	26	3	0	19
51.4867	0	163	175	35	100	75	38	156	176	56	91	76	29	5	6	-84	0	0	-68	-9	-7	24	3	0	18
51.6096	0	162	173	34	100	74	38	155	177	57	92	75	28	6	6	-84	0	0	-68	-10	-8	24	5	0	19
51.7325	0	163	175	34	100	74	38	156	177	56	92	75	28	5	7	-83	0	0	-68	-9	-8	24	4	1	19
51.8554	0	163	175	33	100	75	38	155	176	58	92	75	29	5	6	-85	0	0	-68	-9	-8	25	3	0	19
51.9782	0	162	175	34	100	77	39	156	178	57	92	75	29	5	7	-86	0	0	-69	-9	-9	25	4	1	19
52.1011	0	162	175	35	100	76	39	155	177	56	91	76	30	6	7	-84	-1	0	-69	-10	-8	25	4	0	17
52.224	0	162	174	33	100	74	38	155	176	57	91	75	28	5	7	-83	0	0	-67	-9	-8	24	4	0	17
52.3469	0	162	175	35	100	74	36	156	176	56	91	75	29	6	6	-83	0	0	-67	-9	-8	24	4	0	17
52.4698	0	162	175	34	100	75	37	156	176	56	92	76	28	7	7	-84	0	0	-68	-9	-8	24	3	0	19
52.5926	0	162	175	34	100	76	39	155	177	56	91	75	29	7	6	-85	-1	0	-69	-9	-9	24	4	0	18
52.7155	0	162	175	35	100	76	38	156	177	57	92	75	30	6	7	-85	0	0	-69	-9	-8	25	4	0	18
52.8384	0	162	173	34	100	74	36	155	176	55	90	75	28	6	6	-83	0	0	-67	-8	-8	23	3	1	16
52.9613	0	161	173	34	100	74	37	155	175	56	91	74	27	6	7	-84	0	0	-67	-10	-9	23	4	0	17
53.0842	0	162	173	33	99	74	38	154	176	55	91	74	28	5	6	-82	0	0	-67	-9	-8	24	3	0	17
53.207	0	162	173	34	100	75	38	155	175	56	92	74	28	7	7	-84	0	0	-67	-9	-8	24	4	1	19
53.3299	0	161	174	33	99	77	38	155	176	57	91	74	29	5	7	-84	0	0	-68	-9	-7	25	4	1	19
53.4528	0	161	174	36	100	75	38	155	175	57	91	76	28	6	6	-85	-1	0	-67	-10	-7	25	4	1	19
53.5757	0	161	172	34	100	73	37	155	174	55	91	74	28	5	7	-82	-1	0	-67	-9	-8	23	3	0	17
53.6986	0	162	172	33	99	72	36	155	174	55	92	74	28	6	7	-83	0	0	-67	-9	-8	24	4	0	17
53.8214	0	161	172	33	99	74	37	155	175	55	91	74	28	6	6	-82	0	0	-67	-10	-8	24	4	1	17
53.9443	0	161	172	33	101	76	38	155	175	55	91	74	28	5	6	-84	0	0	-67	-8	-8	24	4	1	18
54.0672	0	162	173	35	100	76	37	154	176	56	90	74	28	5	6	-84	0	0	-68	-9	-8	25	4	0	18
54.1901	0	161	172	34	100	73	37	155	173	56	91	74	28	5	6	-83	0	0	-66	-9	-8	23	4	0	17
54.313	0	161	171	33	99	73	37	154	174	55	91	74	28	5	6	-82	0	0	-66	-9	-7	24	4	0	18
54.4358	0	161	173	34	99	73	37	155	173	55	91	74	27	6	7	-82	0	0	-66	-9	-7	24	3	0	18
54.5587	0	161	172	34	99	75	38	154	173	54	91	73	28	5	6	-84	0	0	-67	-9	-8	25	4	0	17
54.6816	0	161	171	34	99	75	38	155	172	56	91	74	28	6	6	-84	0	0	-67	-9	-7	25	3	0	18
54.8045	0	161	172	35	100	75	37	154	173	55	91	75	29	5	7	-83	0	0	-67	-9	-8	24	4	0	18
54.9274	0	160	169	33	99	73	37	153	171	55	91	74	27	6	6	-81	0	0	-66	-9	-9	23	4	0	17
55.0502	0	160	170	33	99	73	36	153	172	54	90	73	27	5	6	-81	-1	0	-66	-9	-9	24	5	0	17
55.1731	11	159	170	32	99	74	37	154	171	55	91	74	27	6	6	-81	-1	0	-66	-9	-8	23	4	1	18
55.296	0	160	171	34	99	75	37	153	171	55	90	74	28	5	6	-83	-1	0	-67	-9	-8	25	4	1	19
55.4189	0	161	170	34	99	75	37	154	172	56	91	74	28	6	6	-84	0	0	-67	-9	-8	25	3	0	19
55.5418	0	160	170	34	100	74	37	154	171	55	90	74	28	5	7	-81	0	0	-65	-9	-8	23	3	0	18
55.6646	0	160	169	32	99	72	36	153	170	53	91	73	27	6	6	-80	0	0	-65	-9	-8	23	4	0	17
55.7875	0	159	169	32	99	73	36	152	169	55	91	74	27	5	5	-80	0	0	-64	-9	-8	24	4	0	17
55.9104	0	160	168	32	99	73	37	152	169	54	90	73	27	5	6	-81	-1	0	-66	-9	-7	24	4	0	17
56.0333	0	159	169	33	99	74	37	153	170	55	91	73	28	5	7	-82	0	0	-65	-9	-7	24	4	0	18
56.1562	0	159	170	34	99	75	36	152	170	54	91	74	29	6	7	-82	0	0	-65	-9	-8	24	5	0	17
56.279	0	160	168	33	99	73	36	152	169	53	89	74	27	6	6	-80	-1	0	-64	-9	-7	23	4	1	17
56.4019	0	158	167	33	99	73	36	153	169	53	91	73	27	6	6	-80	-1	0	-64	-10	-8	23	4	1	17
56.5248	0	160	169	32	99	73	36	153	170	54	90	73	27	5	5	-80	0	0	-64	-9	-8	23	4	0	18
56.6477	0	159	169	32	99	74	37	153	169	54	91	72	28	5	6	-81	0	0	-65	-10	-7	24	4	1	18
56.7706	0	159	169	32	99	75	37	152	171	54	90	73	28	6	6	-83	0	0	-65	-9	-7	24	4	0	18
56.8934	0	159	169	35	99	74	37	153	169	54	90	73	27	6	7	-81	0	0	-66	-9	-8	24	4	1	17
57.0163	0	160	168	33	99	72	36	151	168	54	90	73	27	7	7	-80	0	0	-64	-9	-8	23	4	1	17
57.1392	0	159	168	32	99	72	37	153	170	54	90	73	27	6	6	-80	0	0	-64	-9	-8	23	4	0	17
57.2621	0	159	169	32	99	74	37	153	169	54	90	72	27	5	6	-81	-1	0	-64	-9	-8	23	4	0	17
57.385	0	159	169	33	99	75	37	152	170	54	92	73	28	6	6	-82	0	0	-65	-8	-8	23	4	1	18
57.5078	0	159	170	34	100	75	37	152	170	54	91	74	28	6	6	-82	-1	0	-66	-10	-8	23	5	1	18
57.6307	0	159	168	32	100	72	37	153	169	52	90	74	27	6	6	-80	0	0	-63	-9	-8	23	4	0	18
57.7536	0	159	169	32	100	72	36	153	168	53	90	73	27	6	6	-79	-1	0	-64	-9	-8	23	3	0	17
57.8765	0	158	168	31	99	73	37	152	168	53	91	73	27	6	6	-79	0	0	-65	-9	-7	24	3	1	18
57.9994	0	159	169	33	99	74	37	152	169	54	89	72	29	5	7	-81	0	0	-65	-9	-7	24	3	1	18
58.1222	0	159	170	33	100	76	38	153	170	54	91	73	28	6	6	-82	0	-1	-65	-9	-8	24	3	0	19
58.2451	0	159	169	34	99	73	36	152	169	54	91	74	28	6	5	-80	0	0	-65	-9	-8	23	4	1	17
58.368	0	159	167	32	99	73	37	152	168	53	90	74	27	6	6	-79	-1	0	-64	-9	-8	23	4	0	17
58.4909	0	159	169	31	99	72	37	153	168	53	91	72	27	6	7	-79	0	0	-63	-9	-7	23	4	0	17
58.6138	0	159	168	31	100	74	37	152	168	53	91	72	28	5	6	-81	-1	0	-64	-8	-7	23	4	1	18
58.7366	0	159	167	32	100	75	37	152	168	55	91	73	28	5	6	-81	0	0	-65	-9	-8	24	3	0	18
58.8595	0	158	168	34	99	75	38	153	169	54	91	73	28	6	6	-83	0	0	-65	-9	-8	23	4	0	18
58.9824	0	159	168	32	99	72	37	152	168	52	91	73	27	5	6	-79	0	0	-64	-9	-8	23	4	0	17
59.1053	0	160	169	32	99	71	37	152	167	53	91	72	27	5	6	-79	0	0	-64	-9	-7	23	4	1	17
59.2282	0	159	169	33	99	72	37	152	168	53	90	73	27	6	7	-79	0	0	-64	-9	-8	23	4	0	18
59.351	0	160	168	32	99	73	37	153	168	53	90	72	28	6	6	-81	-1	0	-64	-9	-7	23	4	1	19
59.4739	0	159	168	32	99	75	37	152	168	55	91	72	28	5	6	-82	-1	0	-64	-8	-7	23	4	0	18
59.5968	0	159	170	35	100	74	38	153	169	53	90	73	28	6	7	-81	0	0	-64	-9	-7	24	4	0	18
59.7197	0	160	169	32	99	72	36	153	169	52	91	73	27	6	6	-79	0	0	-64	-9	-8	23	4	0	17
59.8426	0	159	168	32	99	72	36	153	168	52	91	72	27	6	6	-80	0	0	-64	-9	-7	24	4	1	18
59.9654	0	160	169	32	99	73	37	153	168	52	90	72	27	5	6	-81	0	0	-63	-8	-8	23	4	1	18
60.0883	0	159	169	32	99	74	37	153	169	53	90	72	28	5	6	-82	0	0	-66	-9	-8	24	3	1	19
60.2112	0	160	169	33	100	76	37	153	168	54	91	73	28	6	6	-82	0	0	-65	-8	-7	24	4	0	18
60.3341	0	159	168	32	100	73	37	152	168	52	91	72	27	6	6	-80	0	0	-64	-8	-7	24	4	1	17
60.457	0	161	169	32	99	72	36	153	168	52	91	72	27	6	5	-79	-1	0	-64	-10	-7	23	4	1	17
60.5798	0	160	168	32	99	73	36	153	168	54	90	72	28	6	6	-79	0	0	-64	-9	-8	24	4	0	17
60.7027	0	159	170	32	99	75	37	153	168	52	90	73	27	5	6	-81	-1	0	-64	-8	-8	23	4	0	18
60.8256	0	160	169	33	100	76	37	153	168	54	91	73	28	6	6	-81	0	0	-65	-9	-8	24	4	0	18
60.9485	0	160	169	33	99	74	37	153	168	53	91	73	27	6	7	-80	0	0	-64	-8	-8	23	3	1	17
61.0714	0	160	168	31	99	72	36	153	167	51	91	73	27	7	6	-78	-1	0	-64	-8	-8	22	4	0	17
61.1942	0	159	168	33	100	72	37	152	167	52	90	73	27	6	7	-79	0	0	-64	-9	-7	23	4	0	16
61.3171	0	160	168	31	99	74	37	152	167	53	91	72	27	6	6	-79	0	-1	-62	-9	-7	24	4	0	17
61.44	0	159	169	31	99	74	37	153	168	53	90	73	28	6	6	-81	0	0	-64	-9	-7	23	4	0	18
61.5629	0	159	169	33	100	75	37	152	169	54	90	73	29	6	6	-81	0	0	-65	-9	-8	23	4	0	18
61.6858	0	159	167	32	99	72	36	151	167	52	89	73	27	5	7	-78	-1	0	-63	-9	-7	23	5	0	17
61.8086	0	159	167	31	100	72	36	152	166	52	90	73	27	5	6	-78	0	0	-63	-8	-7	23	4	1	17
61.9315	0	159	168	32	99	73	36	152	167	53	89	72	27	6	7	-78	0	0	-63	-9	-8	23	4	1	17
62.0544	0	159	168	32	99	73	37	152	167	52	90	72	27	6	7	-79	-1	0	-65	-8	-7	23	3	0	19
62.1773	0	159	168	31	99	75	37	152	168	53	90	73	28	6	6	-81	-1	0	-65	-9	-7	23	4	0	18
62.3002	0	159	170	34	100	74	37	153	167	52	90	73	28	5	6	-80	0	0	-64	-9	-8	23	3	0	18
62.423	0	159	167	32	99	72	37	152	167	51	91	73	27	5	6	-77	0	0	-63	-9	-8	22	5	1	16
62.5459	0	159	168	32	99	72	36	152	168	52	91	73	27	5	6	-78	0	0	-63	-8	-6	23	5	0	17
62.6688	0	159	168	32	100	73	37	151	167	52	90	72	28	6	7	-78	-1	-1	-63	-9	-8	23	4	0	18
62.7917	0	158	168	31	99	75	38	152	166	53	90	71	27	6	6	-81	0	0	-64	-9	-8	23	4	1	17
62.9146	0	159	170	33	100	76	38	153	169	53	90	72	29	6	7	-81	0	0	-65	-9	-7	23	5	1	18
63.0374	0	159	169	33	100	73	37	152	168	52	91	74	28	6	7	-79	0	0	-64	-8	-8	23	4	0	16
63.1603	0	159	169	32	99	71	36	151	166	52	90	72	26	5	6	-79	0	0	-63	-9	-7	23	4	1	18
63.2832	0	159	168	32	99	72	37	151	167	53	89	73	27	6	6	-79	0	0	-63	-9	-7	23	3	1	18
63.4061	0	159	169	32	98	73	37	152	167	53	91	73	28	5	6	-80	0	0	-64	-9	-8	23	4	1	18
63.529	0	159	168	32	99	75	38	153	169	53	90	73	29	5	7	-81	0	0	-65	-8	-7	24	4	0	19
63.6518	0	159	169	33	99	74	37	152	168	53	90	74	28	6	6	-80	0	0	-64	-9	-7	23	5	0	17
63.7747	0	158	168	31	100	72	37	151	167	51	91	73	27	5	6	-78	0	0	-63	-9	-8	23	4	0	17
63.8976	0	158	169	32	99	73	37	151	168	52	90	72	26	5	6	-78	0	0	-64	-9	-8	23	4	0	17
64.0205	0	159	169	31	99	73	37	152	168	52	90	72	28	6	6	-79	-1	0	-64	-9	-7	22	4	0	17
64.1434	0	159	169	32	100	74	38	153	167	53	90	72	28	6	7	-80	0	0	-65	-9	-8	23	4	0	17
64.2662	0	158	169	33	99	76	38	152	168	53	90	73	29	6	5	-81	0	0	-65	-9	-8	25	4	1	19
64.3891	0	159	167	33	100	72	37	152	166	52	91	73	28	6	7	-78	0	0	-63	-9	-8	24	5	1	16
64.512	0	158	167	31	98	72	36	151	166	51	90	73	26	6	6	-78	0	0	-63	-8	-8	23	4	1	17
64.6349	0	158	168	31	99	72	36	152	166	52	91	72	26	5	6	-77	0	0	-64	-10	-7	22	4	1	17
64.7578	0	159	168	31	99	73	37	152	166	51	90	72	27	5	6	-79	0	0	-63	-9	-7	23	4	1	17
64.8806	0	159	169	31	100	75	37	151	166	52	91	72	27	5	7	-80	-1	0	-64	-9	-8	23	4	0	19
65.0035	0	159	169	33	99	75	37	152	167	53	91	73	28	5	6	-81	0	0	-65	-10	-8	23	3	0	17
65.1264	0	159	167	31	99	72	35	152	165	52	91	73	26	6	6	-78	0	0	-64	-9	-8	23	4	0	17
65.2493	0	159	168	32	98	71	35	152	166	51	91	72	26	5	6	-78	-1	0	-64	-9	-7	23	4	0	17
65.3722	0	159	167	31	100	73	36	152	166	52	90	72	27	6	6	-78	-1	0	-63	-9	-8	23	4	1	17
65.495	0	159	168	31	99	73	37	152	167	52	90	72	28	5	7	-79	-1	0	-64	-9	-7	23	3	1	19
65.6179	0	159	168	31	100	75	38	152	167	53	90	72	28	5	6	-80	0	0	-65	-9	-8	24	5	0	19
65.7408	0	159	169	34	100	75	37	152	167	52	90	74	28	5	6	-81	0	0	-64	-9	-9	23	5	1	18
65.8637	0	159	167	31	99	72	37	151	165	51	90	73	27	6	6	-78	0	0	-63	-9	-8	23	4	1	17
65.9866	0	159	168	31	99	73	37	153	166	52	90	73	27	6	6	-78	0	0	-64	-8	-7	23	4	0	17
66.1094	0	159	168	32	99	73	37	152	166	52	90	73	27	5	6	-79	0	0	-64	-9	-7	23	4	1	17
66.2323	0	159	170	32	99	75	38	153	168	53	90	73	28	6	6	-81	-1	0	-64	-8	-8	23	4	1	18
66.3552	0	159	170	33	98	76	37	153	169	53	90	72	28	6	6	-82	0	0	-65	-10	-8	23	5	0	18
66.4781	0	157	170	34	99	74	37	151	168	52	90	74	28	5	6	-79	0	0	-63	-9	-7	23	4	0	17
66.601	0	157	169	33	99	73	35	149	168	51	89	73	28	6	6	-77	0	0	-63	-8	-7	22	4	0	17
66.7238	0	156	172	33	99	74	36	150	169	51	90	73	26	5	7	-76	0	0	-62	-8	-8	22	4	0	16
66.8467	0	156	173	33	99	74	37	149	172	53	91	74	27	5	6	-77	-1	0	-62	-8	-7	22	4	0	17
66.9696	0	156	173	33	99	75	38	151	171	53	89	72	28	6	7	-79	-1	0	-63	-9	-7	22	4	0	18
67.0925	0	156	174	35	99	74	36	150	172	53	89	74	28	5	6	-78	0	0	-63	-9	-9	22	3	0	17
67.2154	0	156	171	33	99	72	36	150	170	52	90	73	27	6	6	-77	-1	0	-62	-9	-8	21	3	0	17
67.3382	0	156	173	33	99	72	37	150	171	53	91	73	27	5	6	-76	0	0	-62	-10	-8	21	4	1	16
67.4611	0	157	172	33	99	74	37	152	170	52	90	72	27	5	7	-77	0	0	-62	-9	-7	22	4	1	18
67.584	0	158	173	33	99	75	37	152	169	53	90	72	29	5	6	-77	0	0	-63	-9	-8	23	4	0	18
67.7069	0	158	173	33	99	76	37	152	172	53	90	73	28	5	6	-79	-1	0	-64	-9	-7	23	4	0	18
67.8298	0	159	170	34	98	73	37	152	167	53	90	74	27	5	6	-77	-1	0	-62	-9	-7	22	4	0	17
67.9526	0	158	168	32	99	71	36	151	167	52	90	72	26	6	6	-76	0	0	-62	-8	-8	22	4	0	17
68.0755	0	158	168	32	99	72	36	151	166	52	89	71	27	6	6	-77	0	0	-62	-10	-8	22	4	1	17
68.1984	0	159	169	30	98	74	37	154	167	52	90	71	27	5	6	-77	0	0	-63	-9	-8	22	4	1	18
68.3213	0	159	168	32	99	76	38	153	168	53	90	72	28	6	5	-80	0	0	-64	-10	-8	24	4	0	19
68.4442	0	160	170	34	100	75	38	153	167	53	89	73	27	6	7	-79	-1	0	-64	-9	-7	24	3	0	19
68.567	0	158	168	31	99	71	37	152	165	51	90	72	26	6	7	-76	0	0	-63	-8	-7	22	4	0	17
68.6899	0	158	167	31	99	71	36	151	165	52	89	72	26	6	6	-76	0	0	-63	-9	-8	22	5	1	17
68.8128	0	158	167	32	99	74	36	151	165	50	90	72	27	5	6	-77	0	0	-64	-9	-7	21	3	0	17
68.9357	0	158	167	32	99	75	38	152	165	53	90	72	28	6	6	-79	0	0	-64	-10	-8	23	5	0	18
69.0586	0	157	168	32	99	76	38	150	165	52	90	72	29	6	6	-80	0	0	-64	-8	-7	23	5	0	19
69.1814	0	157	167	32	99	72	36	150	165	51	90	72	28	5	6	-78	0	0	-63	-9	-7	22	3	0	17
69.3043	0	157	168	32	99	72	36	150	166	51	90	73	27	5	6	-77	0	0	-63	-9	-8	23	3	0	17
69.4272	0	158	169	32	99	73	38	151	166	51	89	72	26	6	7	-77	0	0	-63	-8	-8	22	4	0	16
69.5501	0	158	169	32	100	74	37	151	167	51	91	72	28	5	6	-79	0	0	-64	-9	-7	23	3	0	19
69.673	0	157	170	32	99	76	38	151	168	53	90	72	28	5	6	-79	0	0	-65	-8	-7	23	4	0	18
69.7958	0	156	170	33	100	74	38	151	167	53	91	72	28	6	7	-80	0	0	-64	-9	-6	23	4	0	18
69.9187	0	156	169	31	99	73	37	150	166	51	90	73	27	6	6	-77	0	0	-63	-9	-8	23	4	0	17
70.0416	0	157	168	32	99	73	37	149	166	50	90	72	26	5	6	-77	0	0	-63	-8	-7	23	5	1	17
70.1645	0	156	169	31	99	74	37	151	167	52	90	71	27	5	6	-78	0	0	-63	-9	-7	22	4	0	18
70.2874	0	157	169	32	99	75	37	150	167	53	91	73	28	6	6	-80	0	0	-65	-9	-7	22	3	0	19
70.4102	0	158	169	33	99	76	38	150	167	52	91	73	28	6	6	-81	0	0	-65	-8	-8	22	5	1	18
70.5331	0	157	168	32	99	73	37	150	166	51	91	73	27	6	6	-78	0	0	-63	-9	-7	22	4	0	17
70.656	0	157	168	31	99	73	37	149	165	51	90	73	27	6	7	-77	-1	0	-63	-9	-7	23	4	0	17
70.7789	0	157	168	30	99	73	36	149	165	51	90	72	27	5	6	-78	0	0	-64	-9	-8	23	4	0	17
70.9018	0	156	169	32	99	73	37	150	165	51	90	72	27	5	6	-79	0	0	-63	-9	-8	23	4	1	18
71.0246	0	157	168	31	99	76	38	149	166	53	91	72	28	5	7	-79	0	0	-65	-9	-7	23	4	0	18
71.1475	0	157	169	33	99	76	38	150	166	52	91	73	28	6	6	-80	0	0	-65	-9	-8	24	3	0	18
71.2704	0	156	168	32	100	73	37	149	164	51	89	73	27	6	6	-78	0	0	-64	-9	-7	22	4	0	17
71.3933	0	156	167	32	100	72	37	149	164	51	90	72	27	5	6	-76	0	0	-63	-9	-7	23	4	1	17
71.5162	0	157	168	31	99	74	36	150	165	51	90	72	28	6	6	-78	0	0	-64	-9	-7	23	5	0	18
71.639	0	156	168	31	99	75	38	150	164	52	90	72	28	5	7	-80	0	0	-64	-9	-8	23	4	1	18
71.7619	0	156	168	32	99	76	37	150	166	52	90	72	28	5	6	-81	0	-1	-66	-9	-7	24	4	0	18
71.8848	0	156	168	34	99	74	38	150	166	52	90	73	27	6	6	-79	0	0	-65	-9	-7	23	4	0	18
72.0077	0	155	167	32	99	73	37	149	164	51	90	73	27	5	6	-78	0	0	-64	-9	-8	22	3	1	17
72.1306	0	156	167	32	99	72	37	149	164	50	90	72	28	6	5	-78	0	0	-64	-9	-7	22	4	1	18
72.2534	0	156	168	32	99	74	38	150	165	52	89	72	28	6	7	-78	0	0	-64	-9	-8	24	4	0	18
72.3763	0	157	168	32	99	76	38	149	164	51	90	72	28	5	6	-80	-1	0	-65	-8	-7	24	3	0	18
72.4992	0	156	168	33	99	76	39	150	165	52	91	72	29	5	7	-81	0	0	-65	-8	-7	24	5	0	19
72.6221	0	157	167	31	100	73	37	151	165	51	90	73	27	6	6	-78	-1	0	-64	-8	-7	24	4	0	16
72.745	0	157	167	32	99	73	36	150	164	51	90	73	27	6	6	-78	-1	0	-64	-9	-8	23	4	0	17
72.8678	0	157	168	32	100	73	36	150	164	50	90	72	27	6	5	-78	0	0	-64	-8	-8	23	4	1	17
72.9907	0	156	168	31	99	75	37	150	165	51	89	72	27	6	7	-79	-1	0	-65	-8	-6	23	4	0	19
73.1136	0	156	168	32	99	76	37	150	165	51	90	73	29	6	6	-82	0	0	-65	-8	-7	25	4	1	19
73.2365	0	156	168	33	100	73	38	149	164	51	91	73	28	5	6	-79	-1	0	-65	-9	-8	22	4	0	17
73.3594	0	157	166	31	99	73	37	150	164	50	90	72	27	6	5	-78	-1	0	-63	-9	-8	23	4	0	18
73.4822	0	156	167	31	97	73	37	149	163	50	90	72	26	6	6	-77	0	0	-64	-8	-7	23	4	0	17
73.6051	0	156	167	31	100	74	38	149	164	50	90	72	28	5	5	-79	0	0	-64	-10	-7	23	4	0	17
73.728	0	157	168	32	99	75	38	149	165	52	90	72	29	6	6	-79	0	0	-65	-9	-7	23	4	1	19
73.8509	0	156	168	34	99	74	38	151	165	51	90	73	28	6	7	-79	-1	0	-64	-10	-7	23	4	1	17
73.9738	0	156	166	31	100	72	37	149	163	51	91	73	27	5	5	-76	0	0	-64	-9	-8	22	4	0	16
74.0966	0	156	166	31	100	73	37	149	163	50	89	72	27	5	6	-77	0	0	-64	-10	-7	23	4	1	16
74.2195	0	156	167	31	99	73	37	150	164	51	90	72	27	5	6	-78	0	0	-63	-8	-7	22	4	1	18
74.3424	0	157	167	30	99	74	38	150	164	51	89	71	27	6	6	-80	-1	0	-64	-10	-7	23	4	0	18
74.4653	0	156	168	33	100	75	38	151	164	51	91	73	28	6	7	-80	0	0	-64	-8	-7	23	4	0	18
74.5882	0	157	167	31	99	72	36	150	164	51	90	72	27	6	6	-77	-1	0	-63	-8	-7	22	4	0	17
74.711	0	157	167	32	99	72	37	150	163	50	90	72	27	5	6	-76	-1	0	-64	-9	-7	22	3	0	17
74.8339	0	156	167	31	99	73	37	150	164	51	90	73	27	6	6	-77	0	0	-63	-9	-8	22	3	0	16
74.9568	0	157	167	31	98	74	37	151	165	51	91	72	28	5	7	-78	0	0	-63	-9	-7	22	4	1	18
75.0797	0	157	168	32	100	76	37	151	164	52	90	72	28	6	6	-80	0	0	-64	-9	-7	23	4	0	18
75.2026	0	158	167	31	99	73	37	150	164	51	90	73	28	6	5	-78	0	0	-63	-9	-7	22	5	0	17
75.3254	0	157	167	31	99	71	37	151	164	50	90	72	27	6	6	-77	0	0	-63	-9	-8	23	4	1	17
75.4483	0	160	167	31	99	72	36	152	163	50	90	72	27	6	6	-77	0	0	-63	-8	-7	22	5	0	17
75.5712	0	160	166	31	99	73	37	154	163	51	89	72	27	6	6	-77	0	0	-63	-9	-7	22	5	0	18
75.6941	0	161	167	31	98	74	37	153	164	52	90	72	28	6	6	-79	0	0	-64	-9	-7	23	5	0	19
75.817	0	162	166	33	99	72	37	153	163	51	90	71	27	6	6	-76	0	0	-62	-10	-6	22	4	0	17
75.9398	0	161	166	30	99	70	36	153	162	50	90	71	26	6	7	-77	-1	0	-61	-10	-8	21	4	0	17
76.0627	0	161	164	31	98	71	36	154	161	50	89	71	27	6	6	-76	-1	0	-62	-8	-8	22	4	0	17
76.1856	0	162	165	30	99	71	37	153	163	49	90	71	28	5	6	-77	0	0	-63	-9	-7	22	4	0	18
76.3085	0	161	166	30	98	73	37	154	163	50	90	71	27	6	5	-78	-1	0	-62	-9	-8	23	5	0	18
76.4314	0	161	165	33	99	72	36	153	162	51	89	71	27	6	5	-77	0	0	-63	-9	-8	22	4	1	18
76.5542	0	160	164	30	99	70	36	153	161	49	90	70	26	5	6	-75	0	0	-62	-9	-8	22	3	0	17
76.6771	0	160	165	30	99	71	35	153	161	50	90	71	26	5	6	-76	-1	0	-62	-9	-7	22	4	1	17
76.8	0	160	165	30	98	71	36	153	161	50	89	71	26	6	6	-76	0	0	-62	-10	-7	22	4	0	17
76.9229	0	161	165	31	98	72	37	153	163	50	90	71	27	6	6	-77	0	0	-63	-9	-7	22	4	0	18
77.0458	0	160	165	32	99	73	37	153	162	51	90	71	27	5	6	-77	0	0	-63	-8	-8	23	4	0	18
77.1686	0	159	164	30	99	70	36	152	160	49	90	71	26	5	6	-74	-1	0	-61	-9	-7	22	4	1	16
77.2915	0	159	164	31	99	70	36	152	160	50	90	70	26	5	5	-75	-1	0	-62	-9	-6	21	4	1	17
77.4144	0	161	165	30	98	70	36	153	161	49	88	70	26	6	6	-75	0	0	-62	-8	-7	22	4	1	17
77.5373	0	160	164	31	99	72	37	152	162	50	89	70	26	6	6	-76	0	0	-62	-9	-7	23	4	0	18
77.6602	0	159	165	31	99	73	36	153	162	49	91	69	26	5	6	-77	-1	0	-62	-8	-8	22	4	1	19
77.783	0	160	165	31	98	70	36	153	161	49	90	71	26	5	6	-75	0	-1	-62	-8	-7	22	4	1	16
77.9059	0	159	166	30	99	69	36	152	161	48	89	69	26	6	6	-75	-1	0	-62	-10	-7	21	4	0	16
78.0288	0	160	164	30	98	71	37	153	160	50	90	69	26	6	6	-75	0	0	-61	-10	-7	22	4	0	18
78.1517	0	160	165	31	99	72	37	152	161	49	89	69	26	6	6	-76	-1	0	-62	-9	-8	22	4	1	18
78.2746	0	160	165	31	99	74	37	152	162	51	89	70	27	6	6	-78	0	0	-63	-8	-7	22	3	0	18
78.3974	0	160	166	32	99	71	36	153	161	49	89	70	26	5	6	-74	0	0	-62	-9	-7	21	4	1	16
78.5203	0	160	165	30	98	70	36	153	161	49	90	70	25	7	6	-75	0	0	-60	-9	-8	21	4	0	17
78.6432	0	160	165	30	99	70	36	152	162	49	90	69	26	6	7	-75	0	0	-61	-9	-7	21	4	0	17
78.7661	0	160	165	29	99	72	37	153	162	50	90	69	26	6	6	-76	-1	0	-63	-9	-7	21	4	1	18
78.889	0	160	165	30	99	73	37	152	161	50	90	69	27	5	6	-78	0	0	-63	-9	-7	22	3	0	17
79.0118	0	159	165	32	98	71	35	153	162	50	90	69	27	6	6	-77	0	0	-63	-9	-7	22	4	0	18
79.1347	0	159	165	30	99	69	35	153	161	50	89	70	26	5	6	-74	0	0	-60	-9	-7	22	4	1	16
79.2576	0	159	164	32	99	70	35	151	161	49	90	68	26	5	6	-75	0	0	-61	-9	-8	22	4	0	17
79.3805	0	159	165	30	99	71	36	151	161	49	90	68	26	5	6	-76	0	0	-61	-8	-6	22	4	1	17
79.5034	0	160	166	30	100	72	37	152	162	50	89	69	26	5	6	-77	0	0	-62	-9	-7	23	4	0	17
79.6262	0	159	166	31	99	73	37	152	162	50	90	69	26	6	6	-78	0	0	-63	-10	-7	23	5	1	18
79.7491	0	159	165	32	99	70	37	152	161	50	90	70	25	6	6	-76	0	0	-61	-9	-7	22	4	0	16
79.872	0	159	165	30	98	69	36	151	160	49	89	69	26	6	6	-75	0	0	-61	-8	-7	21	4	0	17
79.9949	0	158	164	30	99	70	35	151	159	50	89	69	26	6	5	-75	0	0	-61	-9	-7	21	6	1	17
80.1178	0	158	164	30	98	71	35	152	160	49	89	68	26	6	6	-76	0	0	-61	-9	-6	22	4	0	17
80.2406	0	159	164	30	98	72	37	151	161	50	89	69	27	6	6	-77	0	0	-63	-9	-7	22	4	0	18
80.3635	0	160	166	31	99	74	37	151	161	51	90	68	27	6	6	-79	0	0	-64	-8	-6	23	4	0	17
80.4864	0	159	163	33	99	70	36	151	160	50	89	69	26	5	6	-76	0	0	-62	-9	-7	22	4	1	16
80.6093	0	159	163	30	99	69	36	151	160	49	90	68	26	6	6	-75	0	0	-62	-9	-7	22	4	0	16
80.7322	0	159	164	30	99	71	36	151	160	48	90	68	26	6	6	-75	0	0	-61	-9	-6	22	3	0	17
80.855	0	158	166	31	98	72	36	150	163	50	89	68	27	6	6	-77	0	0	-61	-10	-8	23	4	0	17
80.9779	0	158	167	32	99	73	37	151	163	50	89	69	28	6	7	-77	0	-1	-62	-9	-8	23	4	0	18
81.1008	0	158	167	31	99	73	38	151	163	50	90	69	28	5	6	-81	-1	0	-63	-9	-7	23	5	2	18
81.2237	0	158	165	31	99	71	37	151	161	50	89	70	26	6	5	-75	0	0	-62	-9	-8	22	3	1	17
81.3466	0	158	165	30	99	70	36	151	161	49	89	70	27	6	6	-76	0	0	-61	-9	-8	22	4	0	16
81.4694	0	158	165	31	98	70	36	151	161	49	89	69	26	6	6	-76	0	0	-61	-9	-6	22	4	0	17
81.5923	0	158	164	30	99	73	37	151	161	51	90	69	27	6	6	-77	0	0	-62	-9	-7	23	3	0	18
81.7152	0	158	166	31	98	74	37	151	162	51	89	69	27	6	5	-79	0	0	-64	-9	-7	23	4	0	18
81.8381	0	158	166	33	99	75	38	151	163	51	89	70	28	6	6	-81	0	0	-64	-10	-7	23	4	0	18
81.961	0	158	165	31	99	70	37	150	160	52	90	71	27	6	5	-76	0	0	-63	-8	-7	23	4	0	16
82.0838	0	157	164	30	100	71	36	151	161	50	90	70	27	6	7	-77	0	0	-62	-9	-7	21	5	0	17
82.2067	0	158	166	30	98	71	37	150	161	50	89	70	27	6	6	-77	0	0	-62	-9	-8	22	4	0	18
82.3296	0	158	166	30	99	73	38	151	161	50	89	70	27	6	6	-79	0	0	-64	-9	-7	23	4	0	18
82.4525	0	159	166	31	99	74	38	151	162	51	89	70	28	7	6	-80	0	0	-63	-8	-7	24	4	0	19
82.5754	0	158	167	32	99	75	38	151	163	51	90	71	29	6	6	-81	0	0	-65	-10	-7	23	5	1	18
82.6982	0	157	165	33	99	72	37	150	162	50	90	71	27	5	6	-77	0	0	-64	-10	-7	22	4	0	16
82.8211	0	158	166	30	99	72	37	151	162	50	90	70	27	6	6	-77	-1	0	-63	-9	-7	24	5	0	16
82.944	0	157	166	30	99	72	38	150	161	51	90	70	27	6	7	-77	-1	0	-63	-8	-7	23	4	0	17
83.0669	0	158	166	30	99	74	38	150	163	50	90	69	28	5	6	-79	0	0	-64	-9	-7	23	4	1	18
83.1898	0	158	168	30	100	75	38	150	162	52	90	71	27	6	5	-81	0	0	-65	-9	-7	23	4	1	18
83.3126	0	158	168	32	99	76	38	150	163	51	90	72	29	5	6	-82	0	0	-67	-8	-7	25	4	1	19
83.4355	0	158	166	30	99	72	38	150	163	51	90	73	27	5	6	-78	-1	0	-64	-9	-7	23	4	1	18
83.5584	0	157	166	32	99	72	37	150	162	50	90	72	27	5	6	-78	0	0	-64	-9	-8	23	3	1	16
83.6813	0	157	167	31	99	73	38	150	162	50	91	71	28	5	6	-78	0	0	-65	-9	-7	23	3	0	18
83.8042	0	158	166	31	99	74	39	151	163	52	91	71	29	5	6	-80	0	0	-66	-9	-7	23	5	1	19
83.927	0	158	168	32	100	75	38	151	164	52	91	72	29	6	6	-82	0	0	-66	-9	-7	24	4	1	19
84.0499	0	158	168	34	99	76	38	151	164	52	91	72	29	7	6	-81	0	0	-67	-9	-7	24	4	0	18
84.1728	0	157	167	30	100	73	38	151	162	51	90	73	27	6	7	-79	0	0	-65	-8	-7	23	5	1	18
84.2957	0	157	166	31	99	73	38	151	163	51	90	72	28	7	6	-79	0	0	-65	-8	-8	22	4	0	18
84.4186	0	157	167	30	100	74	38	151	163	51	91	72	28	5	6	-79	0	0	-66	-9	-7	22	4	0	18
84.5414	0	157	167	31	99	75	39	150	164	52	91	72	29	6	5	-82	0	0	-66	-9	-7	25	4	1	18
84.6643	0	158	168	32	100	77	39	151	165	52	91	73	29	6	6	-83	0	0	-68	-8	-7	24	5	0	20
84.7872	0	159	168	34	99	74	39	151	165	52	91	74	29	5	6	-80	0	0	-67	-9	-8	24	4	1	17
84.9101	0	158	167	31	100	73	39	151	163	51	90	74	28	5	7	-79	0	0	-65	-8	-7	24	4	1	17
85.033	0	159	167	31	99	74	38	151	164	52	91	73	28	6	6	-80	0	-1	-66	-9	-7	24	3	0	18
85.1558	0	157	168	31	99	74	39	151	164	52	91	74	29	5	6	-80	0	0	-67	-9	-7	23	4	0	18
85.2787	0	159	167	31	100	76	40	151	165	52	91	73	29	6	6	-83	-1	-1	-67	-9	-7	24	4	0	19
85.4016	0	158	169	32	100	77	40	152	165	52	91	73	30	6	6	-84	0	0	-69	-9	-7	24	3	0	20
85.5245	0	158	168	33	100	74	39	151	164	52	90	73	29	6	6	-80	0	0	-67	-9	-7	23	3	0	17
85.6474	0	157	168	30	100	75	38	151	164	51	91	73	29	6	6	-80	0	0	-68	-8	-7	23	4	0	17
85.7702	0	158	168	31	100	75	39	151	164	51	90	72	28	6	6	-81	0	0	-66	-9	-7	24	5	0	18
85.8931	0	158	169	30	99	76	39	151	165	52	91	72	29	5	6	-82	0	0	-67	-9	-7	24	4	1	18
86.016	0	158	169	32	100	77	39	152	165	53	91	73	29	6	6	-83	0	0	-68	-8	-7	24	4	0	19
86.1389	0	159	170	33	100	77	39	151	167	53	91	74	30	6	7	-83	-1	0	-69	-10	-7	25	4	1	19
86.2618	0	158	169	31	100	75	40	151	165	52	91	75	29	5	5	-80	0	0	-67	-9	-7	24	4	0	18
86.3846	0	158	169	31	100	75	39	151	165	52	91	73	28	5	6	-80	0	0	-67	-9	-7	23	3	1	18
86.5075	0	159	169	31	100	75	39	152	166	52	91	74	30	6	6	-81	0	0	-67	-9	-7	24	4	0	18
86.6304	0	159	169	31	100	76	40	151	167	53	91	73	29	6	6	-82	0	0	-68	-9	-7	24	5	1	20
86.7533	0	159	170	32	100	77	40	152	167	54	91	74	30	6	6	-85	0	0	-68	-9	-8	25	5	0	20
86.8762	0	159	170	34	102	77	40	151	167	53	91	75	29	5	6	-84	-1	0	-69	-9	-7	24	4	0	18
86.999	0	158	170	31	100	75	38	151	166	52	92	75	29	7	6	-81	0	0	-67	-9	-7	23	4	0	18
87.1219	0	159	170	31	100	75	39	152	166	53	91	74	28	5	6	-81	0	0	-67	-9	-8	23	4	1	17
87.2448	0	158	170	31	100	76	40	151	167	52	91	74	30	6	7	-83	-1	0	-67	-9	-7	24	4	0	19
87.3677	0	159	170	32	100	77	40	152	167	53	92	74	30	6	6	-84	0	0	-69	-9	-7	25	3	0	19
87.4906	0	158	171	33	100	78	41	152	169	53	91	75	30	6	6	-85	0	0	-70	-10	-7	25	3	1	19
87.6134	0	159	170	33	101	75	40	152	167	53	91	76	29	5	7	-83	0	0	-69	-8	-7	24	4	0	18
87.7363	0	159	170	31	101	75	38	152	167	53	91	75	28	5	6	-82	-1	0	-68	-9	-8	24	3	1	18
87.8592	0	159	171	32	100	75	40	152	167	52	90	75	30	6	6	-82	0	0	-67	-9	-8	24	4	0	18
87.9821	0	159	171	31	100	77	41	152	167	53	91	75	30	6	6	-84	-1	0	-69	-9	-7	25	4	0	19
88.105	0	158	171	32	101	78	41	153	168	53	91	74	30	6	6	-84	0	0	-70	-9	-8	24	4	0	20
88.2278	0	159	170	34	101	78	40	152	168	54	91	75	30	6	6	-83	0	0	-70	-9	-9	25	3	0	17
88.3507	0	159	170	31	101	74	39	152	167	52	91	74	29	6	6	-81	0	0	-68	-9	-8	23	4	1	17
88.4736	0	158	170	32	99	75	39	151	166	53	90	74	29	6	5	-82	0	0	-68	-9	-7	24	4	0	17
88.5965	0	158	170	32	100	76	39	152	167	53	91	74	29	4	6	-81	0	0	-67	-9	-8	24	4	1	18
88.7194	0	158	171	31	101	78	40	152	168	53	92	74	29	6	6	-83	0	0	-68	-9	-7	24	3	0	19
88.8422	0	159	171	32	101	78	40	152	168	53	91	75	30	5	7	-84	0	0	-69	-10	-8	24	3	1	18
88.9651	0	158	169	33	100	75	40	152	167	53	91	75	28	6	6	-81	0	0	-68	-9	-7	23	4	0	17
89.088	0	158	169	32	100	73	39	151	166	51	92	74	28	6	7	-80	0	0	-67	-9	-8	24	4	0	17
89.2109	0	158	170	31	100	75	39	152	166	52	91	74	29	5	6	-80	0	0	-66	-9	-7	23	4	1	18
89.3338	0	158	169	31	101	77	39	152	166	53	91	74	28	5	6	-81	0	0	-67	-9	-7	23	4	1	18
89.4566	0	158	170	31	101	78	40	151	167	53	91	74	30	6	6	-82	0	0	-67	-10	-7	24	4	0	19
89.5795	0	158	171	34	101	77	39	152	167	53	91	75	30	6	6	-82	0	0	-67	-9	-8	24	3	1	18
89.7024	0	158	169	31	99	74	38	151	166	51	91	75	28	6	6	-79	0	-1	-66	-9	-9	23	4	1	17
89.8253	0	158	169	31	99	74	38	152	166	51	91	74	27	6	5	-80	0	0	-66	-9	-7	23	3	0	17
89.9482	0	158	169	31	100	75	39	151	165	51	91	74	28	6	6	-81	0	0	-65	-9	-7	23	4	0	18
90.071	0	159	169	31	100	77	39	152	167	53	91	74	29	5	7	-82	0	0	-66	-10	-7	24	4	1	19
90.1939	0	158	170	31	100	78	39	152	167	52	91	74	30	6	6	-83	0	0	-67	-9	-9	24	4	0	19
90.3168	0	157	170	33	100	74	38	151	166	52	91	75	28	6	6	-80	-1	0	-66	-9	-8	23	4	0	17
90.4397	0	159	169	31	100	75	38	152	166	52	90	74	28	5	6	-80	0	0	-66	-10	-8	24	4	1	18
90.5626	0	157	169	31	100	74	38	150	165	52	90	73	28	5	6	-79	-1	0	-66	-8	-7	23	4	1	18
90.6854	0	158	169	31	100	75	39	152	166	52	91	73	30	6	7	-81	-1	0	-67	-9	-7	23	4	0	17
90.8083	0	158	168	32	100	78	39	152	166	53	90	74	29	5	5	-82	-1	0	-67	-10	-7	24	4	0	19
90.9312	1	157	169	34	100	75	39	151	165	52	91	74	29	6	6	-81	0	0	-66	-9	-7	23	4	0	18
91.0541	0	157	166	30	99	73	38	150	164	50	90	74	29	5	6	-79	0	0	-64	-8	-6	22	3	1	16
91.177	0	157	167	31	99	73	37	150	165	51	90	73	27	6	6	-78	0	0	-64	-8	-7	23	5	1	17
91.2998	0	157	167	31	98	73	37	150	165	51	90	73	27	6	5	-79	0	0	-64	-9	-8	23	4	0	17
91.4227	0	157	168	32	100	75	38	151	165	52	89	72	28	6	6	-80	0	0	-65	-9	-7	23	4	1	18
91.5456	0	157	168	32	99	75	38	150	166	52	90	73	28	6	7	-81	0	0	-65	-9	-7	24	4	1	19
91.6685	0	156	167	33	99	72	38	150	164	51	89	73	27	5	6	-78	0	0	-64	-9	-7	22	4	1	17
91.7914	0	156	167	31	99	71	36	149	164	51	90	72	26	6	6	-77	0	0	-63	-9	-7	23	3	1	17
91.9142	0	156	167	29	97	71	37	150	164	49	89	71	27	5	6	-78	-1	0	-63	-9	-7	21	4	0	17
92.0371	0	156	166	31	98	73	37	149	163	50	89	71	27	5	6	-78	0	0	-63	-9	-7	22	4	0	17
92.16	0	156	167	31	98	74	37	149	163	52	89	72	28	6	7	-79	-1	0	-64	-9	-7	23	5	0	18
92.2829	0	155	168	33	98	75	37	149	165	50	89	73	27	6	6	-79	0	0	-64	-9	-7	24	4	0	18
92.4058	0	156	167	31	98	70	37	149	162	50	88	71	26	5	6	-76	0	0	-63	-8	-7	23	4	1	17
92.5286	0	157	166	30	98	69	36	149	162	50	88	70	26	5	5	-76	-1	0	-62	-9	-7	22	4	1	17
92.6515	0	156	165	31	98	71	36	149	162	50	88	71	26	5	7	-77	0	0	-62	-9	-7	21	4	1	16
92.7744	0	155	166	31	98	71	37	150	162	50	89	70	27	6	5	-78	0	0	-63	-9	-8	23	4	0	18
92.8973	0	157	167	30	98	73	38	150	163	51	88	70	27	5	6	-78	0	0	-64	-9	-8	23	4	1	18
93.0202	0	156	166	33	98	73	37	151	164	52	89	71	28	6	6	-80	-1	0	-64	-9	-7	24	4	1	18
93.143	0	157	166	31	98	70	37	150	162	50	89	71	28	6	7	-75	0	0	-63	-9	-7	22	4	1	16
93.2659	0	157	164	31	98	70	35	150	161	50	88	71	26	6	6	-76	0	0	-62	-9	-7	22	3	0	17
93.3888	0	158	164	31	98	71	36	150	161	50	88	70	26	5	5	-76	0	-1	-62	-9	-6	22	5	0	17
93.5117	0	158	165	31	97	72	36	151	161	51	88	70	27	6	6	-77	0	0	-63	-9	-7	23	4	0	17
93.6346	0	158	165	31	98	74	37	150	162	51	89	70	27	5	6	-79	0	0	-63	-8	-8	22	4	0	18
93.7574	0	159	165	33	98	72	37	152	162	51	89	71	28	6	6	-78	0	0	-64	-9	-7	23	4	0	17
93.8803	0	159	164	31	98	71	36	151	160	51	89	71	27	5	5	-77	-1	0	-63	-9	-7	22	4	0	17
94.0032	0	159	164	30	97	70	37	152	160	49	88	71	27	6	5	-76	0	0	-63	-9	-6	23	4	0	18
94.1261	0	160	164	30	98	71	38	152	160	50	88	70	27	5	6	-77	0	0	-63	-9	-7	23	4	1	18
94.249	0	161	164	32	97	73	38	153	160	51	88	69	27	5	7	-79	0	-1	-64	-9	-7	23	3	1	19
94.3718	0	160	165	31	98	73	38	152	162	51	89	71	27	6	5	-80	0	0	-65	-9	-8	23	4	0	18
94.4947	0	161	164	32	98	70	38	153	159	50	89	71	27	6	6	-77	0	0	-63	-9	-7	23	4	0	18
94.6176	0	161	163	31	98	70	35	153	160	49	89	71	27	6	7	-78	0	0	-63	-9	-7	22	5	1	18
94.7405	0	160	163	31	98	70	37	152	160	51	89	70	26	6	6	-78	0	0	-63	-9	-8	23	5	0	17
94.8634	0	160	164	31	98	72	36	152	160	50	89	69	27	6	6	-78	0	0	-63	-9	-7	22	3	1	18
94.9862	0	161	164	31	98	73	38	153	162	51	89	70	28	6	6	-79	0	0	-64	-9	-7	24	3	0	19
95.1091	0	161	164	32	98	72	37	153	161	50	89	71	27	6	6	-79	0	0	-64	-9	-8	23	4	0	18
95.232	0	161	163	30	99	70	37	153	159	49	89	70	26	6	6	-76	0	0	-64	-10	-6	22	4	1	17
95.3549	0	160	163	30	98	70	37	153	159	49	89	69	26	6	6	-77	0	0	-63	-9	-7	22	4	1	17
95.4778	0	161	163	30	98	71	37	154	159	50	89	69	26	5	6	-77	0	0	-63	-9	-7	22	4	1	17
95.6006	0	161	163	31	98	71	37	154	160	50	89	69	27	5	6	-79	-1	0	-64	-9	-7	23	4	0	18
95.7235	0	163	164	30	98	73	37	155	160	51	89	70	28	6	6	-80	0	0	-64	-9	-7	22	5	1	18
95.8464	0	164	163	32	98	71	37	156	159	49	89	71	27	6	6	-76	0	0	-63	-8	-8	23	3	1	17
95.9693	0	164	163	30	97	70	36	155	159	48	87	71	27	5	6	-77	0	0	-62	-9	-6	21	4	0	16
96.0922	0	164	163	30	97	71	36	156	159	50	89	69	26	5	6	-76	-1	0	-62	-9	-7	22	4	1	17
96.215	0	165	163	30	98	71	36	155	159	50	89	69	27	6	6	-77	0	0	-63	-9	-7	23	3	0	17
96.3379	0	162	163	30	97	73	37	155	159	51	88	70	27	6	6	-79	0	0	-64	-9	-8	24	3	1	18
96.4608	0	163	163	32	98	72	37	153	158	50	88	70	27	6	6	-79	0	0	-63	-9	-7	23	3	1	17
96.5837	0	162	162	30	97	69	35	153	158	49	88	70	26	6	5	-76	0	-1	-62	-10	-7	23	3	0	16
96.7066	0	161	161	30	98	70	37	154	158	49	88	70	27	5	6	-76	0	0	-62	-9	-7	22	4	0	17
96.8294	0	162	161	29	97	70	36	153	158	49	88	69	27	5	6	-76	0	0	-62	-9	-8	22	4	0	17
96.9523	0	161	163	31	98	72	37	154	159	49	88	69	27	7	7	-77	0	0	-62	-8	-7	23	4	1	17
97.0752	0	160	163	32	97	72	37	154	159	50	88	70	27	5	6	-78	0	0	-63	-9	-6	23	5	0	18
97.1981	0	160	162	30	96	69	36	153	158	49	88	70	26	6	5	-75	0	0	-62	-9	-7	22	4	1	16
97.321	0	160	162	31	97	70	36	152	158	49	88	69	26	6	6	-76	-1	0	-61	-9	-7	22	4	0	16
97.4438	0	161	162	30	98	71	36	153	159	49	87	69	26	6	6	-76	0	0	-62	-9	-7	22	5	0	17
97.5667	0	162	162	30	97	72	36	153	160	50	88	69	28	5	6	-77	0	0	-62	-9	-7	22	4	1	18
97.6896	0	162	164	32	98	73	36	153	159	50	88	69	27	5	6	-79	0	0	-64	-9	-8	23	3	0	18
97.8125	0	161	161	30	98	71	37	152	158	49	88	70	26	6	6	-76	0	0	-61	-9	-7	22	3	0	16
97.9354	0	160	161	29	98	70	35	153	158	48	87	70	25	5	5	-75	0	0	-61	-10	-8	22	4	0	17
98.0582	0	161	162	30	97	70	35	154	158	49	88	69	26	6	6	-75	-1	0	-61	-9	-6	22	4	0	17
98.1811	0	161	162	30	97	72	36	153	159	50	87	69	27	6	6	-77	0	0	-62	-9	-6	22	4	1	18
98.304	0	161	163	32	98	73	36	153	160	49	88	69	28	5	5	-78	0	0	-63	-9	-8	21	3	0	18
98.4269	0	160	162	31	98	69	36	152	158	49	88	70	25	6	6	-75	0	0	-61	-8	-6	21	4	0	17
98.5498	0	159	162	29	97	69	35	151	159	48	87	70	26	6	5	-75	0	0	-61	-9	-7	21	4	1	17
98.6726	0	160	162	31	98	69	35	152	158	49	87	69	25	5	6	-75	0	0	-61	-9	-6	22	4	1	17
98.7955	0	161	163	31	97	70	36	152	159	49	88	68	25	6	5	-76	0	0	-62	-10	-6	22	3	1	17
98.9184	0	161	162	31	98	72	36	153	159	49	88	69	26	5	6	-78	-1	0	-62	-10	-7	22	4	0	18
99.0413	0	160	162	31	97	69	35	152	159	48	88	69	25	5	6	-74	0	0	-60	-8	-7	22	4	0	16
99.1642	0	159	162	30	97	69	35	151	159	47	87	68	25	6	6	-75	0	0	-60	-9	-7	21	4	1	17
99.287	0	159	162	30	97	68	35	152	159	49	88	69	25	6	6	-74	0	0	-60	-9	-7	21	3	1	17
99.4099	0	159	162	29	97	69	36	152	159	49	88	68	25	5	6	-75	-1	0	-61	-9	-7	21	4	0	18
99.5328	0	159	163	30	98	72	36	153	160	49	88	68	26	5	6	-78	0	0	-61	-8	-7	22	4	0	18
99.6557	0	161	162	31	97	70	36	152	160	49	87	69	27	7	6	-75	0	0	-61	-9	-7	22	4	1	17
99.7786	0	160	162	29	97	68	35	152	159	49	87	68	25	6	5	-74	0	0	-60	-10	-7	22	4	1	16
99.9014	0	162	161	31	97	70	35	154	159	49	87	68	25	6	6	-75	0	0	-60	-9	-7	22	4	0	17
100.024	0	163	162	30	97	70	36	155	158	49	87	67	25	5	6	-77	-1	0	-61	-8	-7	22	4	0	17
100.147	0	165	162	30	97	72	37	156	159	50	89	68	27	6	5	-78	0	0	-62	-10	-7	22	4	0	18
100.27	0	165	162	32	97	71	36	156	158	49	87	68	27	5	7	-76	0	0	-62	-9	-7	22	4	1	18
100.393	0	165	162	30	97	69	35	157	158	48	87	68	25	5	6	-75	0	0	-60	-9	-7	22	4	0	17
100.516	0	166	161	30	97	69	36	157	158	49	87	68	25	5	6	-75	0	0	-61	-9	-6	22	4	1	17
100.639	0	166	162	31	96	70	35	157	158	49	88	67	26	6	6	-75	-1	0	-61	-9	-8	22	4	0	18
100.762	0	167	161	31	97	72	37	158	159	50	87	68	27	6	6	-78	0	0	-62	-9	-7	23	5	0	17
100.884	0	166	162	31	97	71	36	158	158	50	88	68	26	6	6	-76	0	0	-62	-10	-7	23	3	0	18
101.007	0	166	160	30	98	68	36	156	155	48	88	68	26	5	6	-74	0	-1	-61	-9	-7	21	5	0	17
101.13	0	165	160	31	96	69	37	156	156	49	87	68	25	5	5	-74	0	0	-60	-9	-7	21	4	0	16
101.253	0	164	159	30	97	70	36	155	156	48	88	67	25	6	5	-75	0	0	-61	-9	-7	22	5	0	17
101.376	0	163	159	30	98	72	37	155	156	49	86	68	27	6	6	-76	0	0	-61	-9	-7	22	4	0	17
101.499	0	162	160	32	97	72	35	153	156	50	88	68	26	5	6	-76	-1	0	-61	-9	-7	22	4	0	17
101.622	0	163	158	30	98	68	35	153	154	49	87	68	24	5	6	-74	0	0	-60	-9	-7	21	4	0	16
101.745	0	163	159	30	96	68	35	153	155	47	87	68	26	6	6	-73	0	0	-60	-10	-7	21	4	0	17
101.868	0	162	159	30	96	69	35	154	155	48	87	68	26	6	5	-74	0	0	-60	-9	-7	21	4	1	17
101.99	0	162	160	30	96	71	36	152	156	48	87	68	26	5	7	-77	0	0	-61	-9	-7	22	3	0	17
102.113	0	163	160	31	96	72	36	154	155	50	87	67	27	6	5	-77	0	-1	-62	-9	-7	22	5	0	18
102.236	0	161	158	32	96	69	35	153	154	48	88	68	26	5	5	-74	0	0	-60	-9	-6	22	4	0	16
102.359	0	161	159	30	97	68	35	152	154	48	86	68	26	7	6	-74	0	0	-59	-9	-7	22	4	0	17
102.482	0	162	158	29	96	69	36	153	155	48	88	67	26	6	6	-74	0	0	-60	-8	-7	21	4	0	17
102.605	0	162	160	29	97	71	36	153	154	49	87	67	27	5	7	-74	0	0	-61	-9	-7	22	3	0	18
102.728	0	162	160	30	96	72	36	154	156	50	88	68	26	6	7	-77	0	0	-61	-9	-7	22	4	0	18
102.851	0	161	159	31	96	70	36	153	154	48	88	69	27	5	6	-75	0	0	-61	-9	-7	22	4	1	16
102.973	0	157	155	29	97	70	35	150	150	47	87	68	25	5	5	-74	0	0	-61	-9	-6	23	4	0	17
103.096	0	147	151	29	98	73	35	139	144	45	88	68	25	5	6	-73	0	0	-60	-9	-6	22	4	0	17
103.219	0	142	150	29	100	76	35	136	146	46	89	71	25	5	5	-73	0	0	-58	-8	-5	21	4	0	16
103.342	0	143	153	30	101	78	35	137	148	47	90	72	26	5	6	-72	0	0	-59	-8	-6	22	3	0	17
103.465	0	149	157	31	101	78	35	143	153	47	90	73	24	5	6	-70	0	0	-56	-8	-6	20	4	0	15
103.588	0	152	159	29	101	76	34	146	155	47	91	73	25	6	5	-69	0	0	-54	-8	-7	20	3	1	15
103.711	0	153	160	31	100	76	35	146	157	47	90	72	25	6	5	-68	0	0	-55	-8	-6	19	4	0	16
103.834	0	153	162	31	101	77	35	146	157	46	91	73	25	6	6	-69	0	0	-55	-9	-7	19	4	0	16
103.956	0	153	162	31	103	79	35	146	158	46	92	75	25	5	6	-69	0	0	-55	-9	-7	19	5	0	17
104.079	0	152	162	31	103	78	34	146	158	46	92	75	26	4	7	-68	-1	0	-55	-8	-7	20	5	0	17
104.202	0	153	161	30	102	75	33	146	156	46	91	74	24	5	7	-68	0	0	-55	-9	-8	20	3	1	16
104.325	0	154	162	30	102	76	35	146	157	47	91	74	24	5	6	-68	0	0	-54	-7	-6	19	5	0	17
104.448	0	153	162	31	101	76	35	146	157	48	92	73	25	5	5	-70	0	0	-55	-9	-7	20	4	0	17
104.571	0	154	161	31	102	76	35	146	157	48	91	73	25	6	5	-71	0	0	-57	-8	-7	21	6	0	17
104.694	0	155	160	32	101	75	35	147	157	47	91	73	25	6	6	-71	0	0	-56	-9	-7	20	3	1	17
104.817	0	154	160	30	100	73	35	147	156	47	90	72	25	5	6	-70	0	0	-57	-9	-7	20	5	0	17
104.94	0	154	160	31	101	73	35	146	156	48	89	72	24	5	5	-71	-1	0	-56	-8	-6	19	4	0	16
105.062	0	154	161	30	100	75	36	146	157	48	91	72	25	5	6	-72	0	0	-58	-8	-6	20	4	0	18
105.185	0	155	161	31	100	76	36	147	157	48	91	72	26	5	6	-73	0	0	-59	-9	-6	22	4	1	18
105.308	0	154	160	32	100	74	35	147	155	47	90	73	26	5	7	-71	0	0	-59	-8	-7	20	4	0	18
105.431	0	154	160	31	100	73	35	147	156	47	90	72	24	5	6	-71	0	0	-59	-8	-6	20	5	0	17
105.554	0	154	161	30	100	74	35	147	157	48	89	71	25	5	5	-72	-1	0	-59	-8	-7	20	4	0	18
105.677	0	154	161	30	100	74	36	147	157	47	89	71	25	6	5	-72	0	0	-59	-8	-7	20	4	0	18
105.8	0	154	162	31	100	75	35	148	157	48	89	71	26	6	6	-74	0	0	-60	-9	-7	21	4	1	18
105.923	0	154	160	32	101	74	36	147	156	47	89	72	26	5	6	-72	-1	0	-61	-9	-7	21	4	1	17
106.045	0	155	161	30	100	73	35	148	156	47	89	71	25	5	7	-72	0	0	-60	-8	-6	21	4	1	17
106.168	0	154	161	30	99	73	36	146	157	48	90	71	25	5	6	-71	0	0	-60	-9	-6	21	4	0	17
106.291	0	155	161	31	100	75	36	148	158	49	90	71	26	5	7	-74	0	0	-61	-9	-7	22	4	0	18
106.414	0	155	162	30	99	76	35	148	159	50	90	71	27	6	5	-75	0	0	-62	-9	-6	21	5	0	19
106.537	0	154	162	32	100	75	36	147	158	48	89	71	26	5	7	-73	-1	0	-62	-8	-7	22	5	0	18
106.66	0	155	162	30	99	73	36	148	157	49	89	71	25	6	6	-74	0	0	-62	-8	-7	21	4	0	18
106.783	0	156	161	31	99	74	35	148	159	49	89	70	26	6	5	-75	0	0	-62	-9	-6	22	4	1	17
106.906	0	155	162	30	99	75	38	148	159	50	89	71	27	6	6	-76	0	0	-62	-8	-7	23	3	1	19
107.028	0	156	163	31	99	76	36	148	160	50	90	72	27	5	5	-77	0	0	-64	-8	-7	22	4	0	19
107.151	0	156	162	31	100	75	36	147	159	49	89	72	27	6	5	-74	-1	0	-63	-9	-7	21	4	1	17
107.274	0	155	162	31	100	74	36	148	159	49	89	72	26	6	6	-74	0	0	-62	-8	-7	21	5	1	18
107.397	0	155	163	31	100	74	36	148	160	49	89	71	26	5	7	-74	0	0	-62	-8	-7	22	4	0	18
107.52	0	155	164	31	100	76	37	148	160	50	90	71	27	5	6	-76	-1	0	-64	-10	-7	22	4	0	18
107.643	0	155	164	33	100	76	37	149	160	50	89	71	28	5	7	-77	0	0	-64	-9	-7	22	5	1	19
107.766	0	155	163	31	100	73	37	148	160	49	89	72	25	5	7	-74	0	0	-63	-8	-7	21	5	0	17
107.889	0	155	163	31	100	73	36	149	159	49	89	72	26	5	6	-74	-1	0	-61	-8	-6	21	6	0	17
108.012	0	154	162	31	99	73	36	148	160	49	89	71	25	6	6	-74	0	0	-62	-9	-7	22	4	0	18
108.134	0	156	163	31	99	75	36	148	160	50	89	72	26	5	5	-74	0	0	-63	-8	-7	22	4	1	18
108.257	0	156	164	32	99	76	35	149	160	49	90	72	26	4	6	-76	0	0	-63	-9	-7	21	4	1	18
108.38	0	155	162	30	99	71	35	148	159	48	88	70	25	5	7	-73	0	0	-62	-9	-8	21	4	0	16
108.503	0	155	161	31	98	71	36	147	159	48	88	71	25	5	6	-74	0	0	-61	-8	-7	21	4	1	17
108.626	0	155	162	30	99	72	35	148	159	49	89	69	25	5	6	-74	0	0	-61	-9	-8	21	4	0	18
108.749	0	155	163	30	99	74	37	148	159	51	89	69	26	6	5	-76	0	0	-62	-8	-6	21	4	0	19
108.872	0	155	162	32	99	75	37	149	159	50	89	71	27	6	5	-76	0	0	-63	-9	-5	21	4	0	18
108.995	0	155	162	31	99	71	35	149	158	49	88	71	26	5	6	-72	0	0	-61	-8	-6	21	4	0	16
109.117	0	154	161	31	98	72	36	148	159	48	89	70	25	5	6	-74	0	0	-61	-9	-7	20	4	0	17
109.24	0	155	163	31	98	72	35	149	159	48	88	69	25	5	6	-73	0	0	-62	-9	-7	21	4	0	17
109.363	0	155	161	30	99	74	36	148	158	49	88	70	26	6	6	-74	-1	0	-62	-9	-7	21	4	0	18
109.486	0	155	162	31	99	75	36	148	159	49	89	70	26	5	5	-76	-1	0	-62	-8	-7	23	4	0	18
109.609	0	155	162	32	99	72	35	147	159	49	88	71	26	6	5	-73	0	0	-62	-9	-7	22	4	0	17
109.732	0	155	162	30	99	72	34	148	158	48	88	70	24	5	6	-73	0	0	-62	-8	-6	22	4	1	16
109.855	0	155	162	30	99	73	36	148	158	49	88	69	25	5	6	-72	0	0	-61	-9	-7	21	4	1	18
109.978	0	155	163	31	99	73	35	149	160	49	88	69	25	5	6	-75	0	-1	-61	-9	-7	22	4	0	18
110.1	0	156	162	30	99	74	36	149	160	49	88	70	26	6	6	-76	0	0	-63	-8	-7	22	4	0	19
110.223	0	156	163	32	99	75	36	150	160	50	89	71	27	6	7	-77	0	0	-63	-8	-7	23	3	0	19
110.346	0	156	162	31	99	72	36	148	160	49	89	70	25	4	6	-74	0	0	-62	-9	-7	21	4	0	17
110.469	0	155	163	31	99	72	36	148	160	49	88	70	25	5	6	-74	-1	0	-62	-9	-7	22	4	1	17
110.592	0	156	163	30	99	73	36	149	160	49	89	69	26	5	6	-76	0	0	-63	-9	-8	22	4	0	18
110.715	0	156	163	31	99	75	38	149	161	51	88	70	28	6	7	-77	0	0	-63	-9	-7	22	4	0	19
110.838	0	156	164	31	99	74	37	150	161	52	89	70	26	5	6	-79	0	0	-65	-8	-7	22	4	0	19
110.961	0	157	163	33	100	75	37	150	161	51	89	71	28	5	5	-78	0	0	-63	-9	-7	22	4	0	18
111.084	0	157	163	30	99	73	37	149	160	50	88	71	27	5	6	-76	0	0	-63	-8	-7	22	4	0	18
111.206	0	157	164	32	99	74	37	150	161	50	88	71	26	6	6	-77	0	0	-64	-9	-8	22	4	0	18
111.329	0	158	163	31	99	74	37	150	161	50	89	70	27	5	6	-78	0	0	-64	-9	-7	23	4	1	18
111.452	0	159	164	31	99	76	38	153	162	51	89	71	27	6	6	-80	0	0	-66	-9	-8	23	3	0	20
111.575	0	160	165	34	99	76	38	152	163	52	89	72	28	6	6	-82	0	0	-67	-9	-7	23	3	0	19
111.698	0	160	164	32	99	74	38	152	162	50	89	72	26	5	6	-78	-1	0	-65	-9	-8	23	4	0	17
111.821	0	160	164	31	99	74	37	152	162	51	90	71	27	6	6	-78	0	0	-65	-8	-7	23	4	0	18
111.944	0	159	164	31	99	74	38	152	162	51	89	71	27	6	6	-79	0	0	-65	-9	-6	23	3	0	18
112.067	0	160	164	31	98	75	38	154	163	52	88	72	28	5	5	-80	0	0	-65	-8	-7	23	4	0	19
112.189	0	160	165	32	99	77	39	152	163	52	89	72	28	7	6	-82	-1	0	-66	-9	-7	24	3	1	20
112.312	0	160	165	32	99	74	38	153	162	51	88	72	27	5	6	-79	0	0	-66	-9	-7	23	4	1	17
112.435	0	160	165	32	98	73	37	152	162	51	89	73	27	6	6	-78	0	0	-66	-9	-7	23	5	0	18
112.558	0	160	165	31	98	75	38	152	163	51	89	72	27	6	6	-79	0	0	-65	-9	-7	23	4	0	18
112.681	0	160	165	31	99	75	38	152	164	52	89	72	28	6	6	-79	0	0	-66	-9	-7	24	4	0	18
112.804	0	160	166	32	98	77	38	152	164	53	89	72	28	5	7	-81	0	0	-67	-9	-7	24	4	0	19
112.927	0	160	165	33	99	75	38	153	165	52	89	73	28	5	6	-80	-1	0	-66	-10	-6	24	4	0	18
113.05	0	160	164	31	98	73	36	152	162	51	87	73	27	6	7	-78	0	0	-64	-8	-7	22	5	0	17
113.172	0	159	164	30	98	74	37	152	163	52	89	72	27	5	8	-78	0	0	-65	-8	-7	23	4	0	17
113.295	0	159	165	31	99	73	38	152	163	51	89	71	28	6	7	-80	-1	0	-66	-9	-8	24	4	0	19
113.418	0	160	165	32	98	76	38	152	164	52	89	72	28	5	6	-82	0	0	-67	-9	-7	23	4	1	19
113.541	0	161	165	33	98	76	38	152	164	52	89	73	29	6	6	-81	0	0	-66	-8	-7	24	5	0	18
113.664	0	160	164	31	98	73	38	152	163	51	88	73	27	6	6	-79	0	0	-65	-9	-7	23	4	1	18
113.787	0	160	164	31	99	73	37	153	162	51	88	72	27	5	5	-79	-1	0	-64	-9	-8	23	4	1	18
113.91	0	160	165	31	99	74	37	152	162	52	89	72	28	6	6	-79	-1	0	-65	-9	-8	23	5	0	18
114.033	0	160	164	31	99	76	38	153	164	52	89	72	27	5	7	-79	0	0	-66	-9	-7	24	4	0	18
114.156	0	161	165	32	98	77	39	152	164	53	88	72	28	6	6	-82	0	0	-67	-10	-7	25	4	0	19
114.278	0	161	164	31	98	74	38	153	163	51	89	72	26	6	6	-80	0	0	-65	-9	-7	23	4	0	17
114.401	0	160	165	31	98	73	37	152	164	52	89	72	27	6	6	-79	0	0	-65	-9	-7	23	4	0	17
114.524	0	161	165	32	98	74	38	152	163	52	89	72	27	6	6	-79	0	0	-65	-9	-8	23	4	0	18
114.647	0	160	165	31	98	74	39	153	163	52	89	71	28	5	5	-81	0	0	-66	-9	-7	23	5	0	18
114.77	0	160	166	32	99	75	38	153	165	53	88	71	27	5	5	-82	0	0	-66	-9	-7	24	4	1	19
114.893	0	159	166	34	98	76	37	152	164	52	89	73	27	6	6	-81	0	0	-64	-10	-8	23	4	0	19
115.016	0	159	165	31	100	74	37	151	164	51	88	72	27	5	6	-78	0	0	-65	-9	-7	23	4	0	18
115.139	0	158	164	32	98	76	38	151	164	51	88	73	26	6	6	-79	-1	0	-64	-9	-8	23	4	1	18
115.261	0	158	165	31	98	74	38	151	165	52	89	71	27	5	6	-80	-1	0	-64	-9	-8	23	4	0	18
115.384	0	159	166	31	99	76	38	151	165	53	90	72	27	5	6	-82	-1	0	-66	-9	-8	24	4	0	18
115.507	0	159	166	34	98	76	38	151	165	52	88	72	28	5	7	-81	0	0	-66	-10	-7	24	3	1	18
115.63	0	159	165	32	99	72	37	152	165	51	88	72	27	5	6	-78	0	0	-65	-9	-7	23	4	0	17
115.753	0	158	166	33	99	73	37	151	165	52	89	72	27	5	7	-80	0	0	-65	-9	-8	23	3	0	18
115.876	0	158	166	31	98	74	37	151	166	52	89	72	28	5	7	-80	0	0	-65	-8	-8	23	4	0	18
115.999	0	159	166	32	99	75	37	151	165	53	89	72	28	5	6	-80	0	0	-66	-9	-7	24	4	0	19
116.122	0	158	167	34	98	76	37	152	167	53	88	72	28	5	6	-82	0	0	-66	-9	-7	24	4	0	18
116.244	0	158	166	32	98	73	38	151	166	52	88	73	27	6	6	-79	-1	0	-64	-9	-7	22	4	0	17
116.367	0	158	166	32	99	72	36	151	165	52	88	72	26	5	6	-78	0	0	-63	-9	-7	23	5	0	17
116.49	0	159	166	32	99	72	36	151	165	53	88	71	26	6	5	-78	0	0	-64	-8	-8	23	5	0	17
116.613	0	159	166	32	97	74	37	151	165	53	88	71	27	6	6	-79	0	0	-64	-8	-8	23	4	0	18
116.736	0	158	167	32	98	75	37	151	165	53	87	71	28	5	6	-81	0	0	-65	-9	-7	24	4	1	19
116.859	0	159	167	34	97	74	37	152	167	52	88	72	27	5	6	-80	0	0	-64	-9	-7	24	4	1	18
116.982	11	158	165	31	98	71	37	152	165	52	88	71	27	4	6	-78	-1	0	-64	-9	-8	22	4	0	17
117.105	0	158	166	32	98	71	36	151	166	51	87	70	26	5	6	-78	0	0	-64	-10	-8	22	3	1	17
117.228	0	158	166	32	99	72	37	151	166	52	88	70	25	6	6	-79	-1	0	-64	-8	-7	22	3	0	18
117.35	0	158	167	32	98	74	36	151	166	52	89	70	27	6	6	-79	0	0	-64	-9	-7	24	4	0	18
117.473	0	159	168	32	98	75	38	152	168	52	88	72	27	6	6	-80	0	0	-65	-9	-8	23	4	1	18
117.596	0	158	168	33	98	74	37	151	167	52	88	71	27	5	7	-80	0	0	-64	-9	-8	24	4	0	17
117.719	0	158	167	32	98	71	36	151	167	52	88	71	27	6	6	-78	0	0	-64	-9	-7	23	4	1	17
117.842	0	157	167	32	98	72	36	152	167	52	88	70	26	5	6	-78	-1	0	-63	-9	-8	23	4	0	17
117.965	0	159	168	32	98	74	36	151	168	52	88	70	28	6	6	-79	0	0	-64	-9	-7	23	4	1	18
118.088	0	159	168	32	98	75	37	152	168	53	89	71	27	5	7	-81	-1	0	-64	-10	-8	24	3	0	18
118.211	0	159	169	33	98	76	37	152	170	53	89	71	27	6	6	-81	0	0	-65	-9	-8	24	4	0	19
118.333	0	159	169	33	98	73	37	152	168	52	88	72	27	6	6	-80	0	0	-64	-9	-8	22	5	0	17
118.456	0	158	168	32	97	72	36	152	168	53	88	71	27	6	7	-79	0	0	-63	-9	-7	23	4	1	18
118.579	0	159	168	32	97	73	37	152	168	52	88	70	27	6	7	-79	-1	0	-64	-9	-8	23	4	1	17
118.702	0	158	169	33	98	74	37	152	169	53	88	71	27	5	6	-81	0	0	-64	-9	-8	24	4	0	19
118.825	0	159	169	32	98	75	38	153	169	54	88	70	28	6	7	-81	0	0	-66	-10	-7	24	4	1	19
118.948	0	159	170	34	97	74	38	152	170	55	89	73	28	6	6	-81	-1	0	-65	-9	-8	24	4	1	18
119.071	0	159	169	32	98	72	36	153	169	53	88	72	27	6	6	-80	0	0	-65	-9	-7	24	4	0	17
119.194	0	159	169	31	97	71	37	151	168	53	88	71	27	5	6	-80	0	0	-65	-8	-8	23	5	1	18
119.316	0	158	169	32	97	73	38	152	168	53	88	71	27	6	6	-80	0	0	-64	-9	-8	23	4	0	17
119.439	0	159	169	33	98	74	38	153	169	53	89	71	28	6	6	-81	0	0	-64	-9	-7	24	4	0	19
119.562	0	159	169	33	98	75	38	153	170	54	88	71	27	6	7	-82	0	0	-64	-9	-8	25	4	0	19
119.685	0	159	169	34	98	73	38	153	170	53	89	73	28	6	6	-81	-1	-1	-65	-8	-8	24	4	0	18
119.808	0	158	167	32	98	71	37	151	167	53	88	72	27	6	6	-79	0	0	-64	-9	-7	23	4	0	17
119.931	0	158	169	32	97	72	37	152	167	52	88	72	27	5	6	-80	0	0	-64	-9	-7	23	4	1	18
120.054	0	159	169	32	97	74	37	151	168	53	88	71	27	6	7	-80	-1	0	-65	-9	-7	23	3	2	18
120.177	0	158	168	33	98	75	37	152	169	53	88	71	28	5	7	-81	-1	0	-65	-9	-7	24	4	1	19
120.3	0	159	169	33	98	76	38	152	170	53	88	72	29	6	7	-83	-1	0	-65	-9	-8	24	4	1	19
120.422	0	158	169	34	98	74	38	152	168	53	88	72	27	5	6	-81	0	0	-64	-9	-7	24	4	0	17
120.545	0	158	167	32	98	72	36	151	166	52	88	72	27	5	6	-80	0	0	-64	-9	-7	24	4	0	17
120.668	0	159	168	32	97	72	36	151	167	53	87	72	27	5	6	-80	-1	0	-64	-10	-7	23	4	1	17
120.791	0	158	168	32	98	73	38	152	167	53	88	70	28	5	6	-81	0	0	-64	-8	-7	24	4	0	19
120.914	0	159	168	32	98	75	38	153	168	54	89	71	28	5	6	-83	0	0	-66	-9	-7	25	3	1	18
121.037	0	158	168	33	98	76	39	152	168	54	89	72	28	6	6	-84	0	0	-66	-8	-6	25	4	1	18
121.16	0	157	167	33	98	73	39	151	167	53	88	73	27	6	7	-81	0	0	-65	-9	-7	24	3	0	18
121.283	0	157	167	30	98	73	38	152	166	52	88	72	27	6	6	-81	-1	0	-65	-9	-7	23	4	0	17
121.405	0	158	166	31	96	73	37	152	166	53	89	72	28	5	6	-81	0	0	-66	-9	-7	24	4	0	18
121.528	0	158	166	31	98	74	38	151	167	53	88	71	28	5	7	-82	0	0	-66	-9	-8	24	4	1	19
121.651	0	157	167	31	97	76	38	151	168	54	88	72	29	5	6	-86	0	0	-66	-8	-8	25	4	0	19
121.774	0	158	168	33	98	76	38	151	168	54	89	73	29	5	6	-84	0	0	-67	-9	-8	25	4	0	18
121.897	0	157	166	32	98	74	38	152	166	53	89	73	28	6	6	-82	0	0	-65	-9	-8	24	5	1	17
122.02	0	157	166	32	99	73	38	151	166	52	88	72	28	6	6	-82	0	0	-66	-8	-8	24	4	0	18
122.143	0	158	166	31	97	74	39	151	166	53	88	72	28	5	7	-82	0	0	-67	-8	-7	25	4	0	18
122.266	0	158	167	31	98	76	38	151	166	54	88	73	29	5	6	-83	0	0	-67	-10	-8	25	4	0	18
122.388	0	159	166	30	97	77	39	152	168	54	88	73	30	5	7	-85	0	0	-68	-8	-7	25	3	1	19
122.511	0	159	167	33	98	75	38	151	166	54	89	75	29	5	6	-83	0	0	-67	-9	-7	23	4	0	18
122.634	0	158	167	31	97	72	38	151	165	52	87	73	27	6	6	-81	0	0	-66	-9	-8	24	4	0	17
122.757	0	157	166	31	98	73	37	151	165	52	88	73	29	6	6	-81	0	0	-66	-8	-8	24	5	0	18
122.88	0	157	165	32	98	74	37	152	165	53	88	73	28	6	6	-81	0	0	-68	-8	-7	24	4	0	19
123.003	0	157	166	32	98	76	38	151	166	53	88	74	29	5	7	-84	0	0	-67	-8	-7	25	4	0	19
123.126	0	158	166	34	99	77	39	151	166	54	89	73	29	5	6	-84	0	0	-68	-9	-8	26	4	0	17
123.249	0	157	165	31	97	73	37	150	165	52	88	74	29	6	6	-81	0	0	-66	-9	-7	24	5	1	16
123.372	0	156	165	30	98	72	38	151	164	52	88	73	28	5	5	-80	0	0	-65	-8	-8	23	4	1	17
123.494	0	157	164	30	98	73	38	151	163	52	88	73	27	6	6	-81	0	0	-66	-10	-7	23	3	0	18
123.617	0	157	165	30	98	74	38	149	164	52	89	72	27	5	7	-83	0	0	-66	-9	-8	24	4	0	18
123.74	0	157	165	31	97	76	39	151	163	54	88	72	29	6	5	-84	0	0	-67	-9	-7	24	4	0	19
123.863	0	158	165	33	97	75	39	151	164	52	88	73	29	7	6	-82	-1	0	-66	-9	-7	25	4	0	18
123.986	0	157	163	30	98	71	37	151	163	51	88	72	27	6	5	-81	-1	0	-66	-9	-7	23	4	0	17
124.109	0	157	163	31	97	72	38	150	162	52	89	72	28	5	6	-81	0	0	-66	-8	-7	24	4	1	18
124.232	0	158	163	30	97	73	38	150	162	52	88	72	28	5	6	-81	0	0	-66	-9	-8	24	5	1	18
124.355	0	158	163	30	97	75	38	151	163	52	88	72	29	5	6	-83	0	0	-67	-9	-7	24	3	0	19
124.477	0	157	163	32	98	76	39	151	165	53	88	73	29	5	6	-85	0	0	-67	-9	-6	24	4	1	18
124.6	0	156	163	31	98	72	37	150	162	52	89	73	28	5	6	-81	0	0	-65	-9	-7	23	4	0	17
124.723	0	157	163	31	98	73	38	150	162	52	89	72	28	6	6	-81	0	0	-66	-8	-8	24	3	1	17
124.846	0	157	163	31	97	74	38	150	162	52	88	72	28	5	6	-81	0	0	-66	-9	-7	23	4	0	18
124.969	0	158	164	30	97	74	39	150	164	52	89	72	28	5	6	-82	0	0	-66	-9	-7	24	3	1	18
125.092	0	158	164	32	98	76	39	151	165	53	89	72	29	5	5	-85	0	0	-67	-9	-7	25	4	1	19
125.215	0	157	163	32	97	73	37	150	162	52	89	73	29	5	7	-82	0	0	-66	-8	-7	24	4	0	17
125.338	0	157	164	30	97	73	37	149	162	51	89	72	27	6	6	-81	-1	0	-65	-9	-7	24	4	0	17
125.46	0	157	163	31	97	73	38	150	163	52	89	72	27	5	6	-81	-1	0	-65	-9	-8	24	4	0	18
125.583	0	157	164	30	98	73	39	151	163	52	89	72	28	6	5	-81	0	0	-66	-9	-7	24	4	0	18
125.706	0	156	164	31	98	75	37	151	164	53	88	72	28	6	6	-83	0	0	-66	-9	-7	25	4	0	18
125.829	0	157	164	33	97	73	38	150	163	52	88	73	28	5	6	-81	0	0	-66	-9	-7	24	4	1	17
125.952	0	156	164	30	97	71	36	150	162	51	87	72	28	6	6	-79	-1	0	-65	-9	-7	23	4	1	17
126.075	0	156	164	30	96	72	37	150	162	51	89	72	27	6	6	-80	0	0	-66	-9	-7	24	5	1	18
126.198	0	157	164	30	97	73	37	150	164	52	88	71	27	5	5	-80	0	0	-65	-9	-8	23	4	0	17
126.321	0	156	164	31	97	74	38	150	164	53	88	71	28	6	6	-82	0	0	-66	-9	-8	24	5	1	19
126.444	0	156	165	32	98	74	37	150	163	52	88	73	28	5	6	-81	0	0	-66	-9	-7	24	4	1	17
126.566	0	156	163	31	98	71	36	150	162	50	88	72	27	5	6	-79	0	-1	-65	-9	-7	24	4	0	17
126.689	0	156	163	31	96	71	37	149	162	51	88	71	26	5	6	-79	0	0	-65	-9	-6	23	4	0	18
126.812	0	156	164	31	97	72	38	150	162	52	87	71	27	5	6	-80	0	0	-65	-9	-7	24	4	1	18
126.935	0	156	164	31	97	74	38	150	164	52	88	71	27	6	6	-82	0	0	-65	-10	-7	24	4	0	18
127.058	0	157	164	32	97	75	38	150	163	51	88	71	28	6	6	-81	0	0	-66	-9	-7	24	4	0	18
127.181	0	156	164	30	97	71	37	150	162	51	88	72	27	5	6	-79	0	0	-64	-9	-7	24	4	1	17
127.304	0	156	164	31	96	71	37	150	162	51	88	71	27	5	6	-79	0	-1	-65	-9	-8	24	4	0	18
127.427	0	156	163	30	96	71	37	149	163	51	88	71	27	5	6	-79	-1	0	-65	-8	-7	22	4	0	17
127.549	0	156	164	31	96	72	37	149	162	52	88	71	27	6	7	-80	0	0	-66	-8	-7	23	4	0	18
127.672	0	156	164	31	97	74	38	151	164	51	88	71	28	6	5	-82	0	0	-66	-9	-7	24	5	0	19
127.795	0	156	164	32	97	72	38	151	162	51	87	71	26	6	6	-81	0	0	-65	-10	-7	24	3	0	17
127.918	0	155	163	31	96	70	36	149	162	51	88	71	27	6	6	-79	0	0	-65	-8	-7	23	4	0	17
128.041	0	156	163	30	97	71	36	150	161	51	88	71	27	6	6	-79	0	0	-64	-9	-7	23	4	0	17
128.164	0	158	164	30	96	72	36	150	162	51	87	71	27	5	6	-79	0	0	-64	-9	-7	23	4	0	18
128.287	0	156	165	31	97	73	37	150	163	52	86	70	27	6	6	-80	0	0	-65	-9	-8	24	4	1	19
128.41	0	157	165	33	96	73	37	149	164	51	88	71	27	5	7	-80	0	0	-65	-10	-8	23	4	1	18
128.532	0	156	164	30	97	69	36	149	162	50	87	70	26	4	6	-77	0	0	-64	-8	-7	22	4	0	17
128.655	0	155	164	30	97	70	36	149	163	50	87	70	26	5	5	-77	0	0	-64	-9	-7	23	3	0	17
128.778	0	157	164	30	96	71	37	149	163	50	87	70	27	6	6	-78	0	0	-64	-8	-7	23	4	1	18
128.901	0	156	165	31	96	72	37	150	164	51	89	69	26	6	6	-79	0	0	-64	-9	-7	23	4	0	18
129.024	0	155	165	32	97	73	36	150	163	52	88	71	27	5	6	-79	0	0	-64	-9	-7	25	4	0	18
129.147	0	155	163	31	97	70	36	150	162	50	87	71	26	5	6	-76	0	0	-64	-9	-7	24	4	0	17
129.27	0	155	164	31	96	70	36	149	162	50	87	70	25	6	6	-78	0	0	-64	-9	-7	23	4	1	17
129.393	0	155	164	30	96	71	36	149	162	51	87	69	26	6	5	-77	0	0	-64	-9	-7	23	4	0	17
129.516	0	155	163	30	96	72	37	149	163	51	87	69	26	5	5	-79	0	0	-64	-8	-7	23	4	0	19
129.638	0	156	165	31	97	74	37	150	163	51	88	69	27	6	6	-80	0	0	-65	-8	-8	23	4	0	18
129.761	0	155	163	32	98	71	36	149	162	50	87	70	26	5	6	-78	0	0	-65	-8	-7	23	4	0	17
129.884	0	155	163	30	97	70	36	148	162	50	87	70	25	5	6	-77	0	0	-63	-8	-8	22	4	0	17
130.007	0	155	163	30	96	70	36	149	162	50	87	69	26	6	6	-77	0	0	-63	-9	-7	22	4	1	17
130.13	0	155	163	30	96	71	36	148	162	50	87	69	26	5	6	-78	-1	0	-64	-9	-8	23	4	0	17
130.253	0	155	163	30	97	73	37	148	162	51	88	69	27	5	6	-79	0	0	-65	-8	-7	23	4	0	18
130.376	0	156	163	32	97	73	37	149	162	51	87	70	27	6	6	-81	0	0	-64	-9	-7	22	4	1	18
130.499	0	155	162	30	97	70	36	149	161	50	87	70	26	6	6	-77	-1	0	-63	-10	-7	23	4	0	16
130.621	0	155	162	31	97	70	36	149	159	50	86	70	26	6	6	-78	0	0	-63	-9	-7	22	5	0	17
130.744	0	156	162	29	97	71	36	148	160	50	88	70	26	6	6	-78	0	0	-63	-8	-8	22	4	0	18
130.867	0	154	163	30	97	73	36	149	161	50	87	70	27	5	6	-78	1	0	-63	-9	-7	23	4	1	18
130.99	0	154	163	31	96	73	37	149	162	50	87	69	27	6	6	-80	0	0	-65	-8	-7	23	4	0	18
131.113	0	155	162	32	96	72	36	149	160	49	87	71	27	6	6	-78	0	0	-64	-9	-7	24	3	0	17
131.236	0	155	163	30	96	69	37	149	160	49	87	69	26	5	6	-77	0	0	-64	-9	-7	23	4	0	17
131.359	0	156	161	31	97	70	36	148	159	50	88	69	26	6	6	-78	0	0	-64	-8	-7	23	3	1	18
131.482	0	156	162	30	97	72	37	148	161	50	88	69	27	5	5	-79	0	0	-64	-8	-7	23	4	1	18
131.604	0	155	163	31	97	73	37	149	161	51	88	70	28	5	5	-80	0	0	-65	-9	-6	23	4	0	18
131.727	0	156	163	32	97	72	36	149	162	51	87	71	27	5	6	-79	0	0	-64	-10	-7	23	3	1	18
131.85	0	155	162	30	95	70	36	148	160	51	88	71	27	6	6	-78	0	0	-62	-9	-7	23	5	1	16
131.973	0	156	162	30	97	70	36	149	160	49	87	70	26	6	6	-78	0	0	-63	-9	-7	23	4	1	17
132.096	0	155	162	29	97	72	37	149	159	50	88	68	26	6	6	-78	0	0	-64	-8	-7	23	3	1	17
132.219	0	155	163	30	97	74	37	149	160	51	88	69	27	5	6	-80	0	0	-65	-9	-7	24	4	1	19
132.342	0	156	163	32	97	73	37	150	162	51	88	70	28	5	6	-82	0	0	-65	-9	-6	25	4	1	19
132.465	0	156	162	31	97	71	37	149	160	50	87	70	27	5	6	-77	-1	0	-64	-9	-6	23	4	0	17
132.588	0	155	162	30	97	70	36	148	160	50	88	70	26	5	6	-78	0	0	-64	-9	-6	22	4	1	16
132.71	0	155	161	30	96	70	37	148	159	50	88	70	26	6	6	-78	0	0	-64	-8	-7	23	4	1	17
132.833	0	155	162	29	97	72	37	149	159	50	87	69	27	6	5	-78	0	0	-64	-10	-7	23	4	0	18
132.956	0	156	163	30	96	74	37	150	161	50	88	70	27	5	6	-80	0	0	-65	-9	-7	24	5	0	18
133.079	0	156	163	33	97	72	36	150	160	50	87	70	27	5	6	-80	-1	0	-64	-8	-7	24	5	0	17
133.202	0	155	162	29	97	70	36	150	160	50	88	70	26	5	6	-77	0	0	-64	-8	-6	23	4	1	17
133.325	0	155	162	30	97	69	36	148	160	50	87	70	26	6	6	-77	0	0	-64	-9	-7	23	4	0	17
133.448	0	156	163	30	97	70	36	148	159	50	87	70	26	4	6	-79	0	0	-64	-9	-7	22	4	1	18
133.571	0	156	162	29	98	73	38	149	161	50	87	69	27	5	6	-80	0	0	-65	-9	-8	23	4	0	18
133.693	0	156	163	33	97	73	38	149	161	50	88	71	27	5	6	-81	0	0	-65	-9	-7	23	4	0	18
133.816	0	155	162	31	96	70	36	148	159	51	87	71	27	5	5	-78	0	0	-63	-9	-7	22	4	0	17
133.939	0	155	162	31	97	71	37	149	160	49	87	70	26	6	6	-78	-1	0	-64	-9	-7	23	4	0	17
134.062	0	155	163	30	97	71	36	148	159	51	87	70	26	6	6	-79	0	0	-65	-9	-7	23	5	1	18
134.185	0	155	163	30	96	72	37	149	160	50	87	70	28	6	6	-80	-1	0	-65	-9	-7	24	4	0	18
134.308	0	156	163	31	97	73	37	149	161	51	88	70	27	6	5	-81	0	0	-66	-9	-7	24	3	0	19
134.431	0	155	163	32	97	71	37	149	160	51	88	71	27	7	5	-79	0	0	-64	-9	-7	23	4	0	18
134.554	0	157	162	30	97	70	37	149	159	50	87	71	27	5	6	-77	0	0	-64	-9	-7	23	5	1	17
134.676	0	156	162	30	97	71	37	150	160	50	87	70	27	5	5	-79	0	0	-65	-9	-6	23	4	0	18
134.799	0	156	163	30	97	72	37	150	159	51	88	69	27	5	6	-79	-1	0	-65	-9	-7	23	4	0	17
134.922	0	156	163	30	97	74	38	150	161	51	88	71	28	5	6	-81	0	0	-66	-8	-6	24	3	1	18
135.045	0	156	162	32	97	72	37	150	159	50	88	71	28	5	6	-80	-1	0	-66	-8	-7	24	4	0	18
135.168	0	156	162	29	97	70	36	149	159	50	88	71	26	6	6	-77	0	0	-65	-8	-7	23	4	0	16
135.291	0	156	162	30	97	71	37	148	159	49	88	70	26	5	6	-78	0	0	-64	-9	-7	23	3	1	17
135.414	0	156	162	30	96	71	37	149	160	50	88	70	26	6	5	-78	-1	0	-65	-8	-7	23	4	1	18
135.537	0	155	163	30	96	73	38	150	160	51	88	70	27	6	6	-80	0	0	-65	-9	-7	23	5	0	19
135.66	0	156	163	31	97	74	38	150	160	50	88	71	27	5	5	-80	0	0	-66	-8	-7	24	3	0	18
135.782	0	155	161	31	96	70	37	149	158	49	88	71	26	5	5	-78	0	0	-64	-10	-7	22	4	1	17
135.905	0	155	162	29	96	70	35	149	159	50	88	70	26	6	6	-77	0	0	-64	-9	-6	22	5	0	16
136.028	0	155	161	29	96	70	36	149	159	49	87	69	26	6	6	-77	0	0	-64	-9	-6	23	3	0	17
136.151	0	155	163	30	96	71	37	148	159	49	87	69	27	5	5	-78	-1	0	-64	-9	-7	23	4	0	18
136.274	0	156	163	30	97	72	37	149	160	50	87	69	27	5	6	-80	0	0	-65	-9	-7	23	4	1	18
136.397	0	155	162	31	96	70	36	149	159	49	86	70	26	5	5	-77	-1	-1	-64	-9	-7	23	4	1	17
136.52	0	156	163	30	97	69	36	148	158	49	87	70	26	6	6	-76	-1	0	-64	-9	-7	22	4	0	17
136.643	0	155	162	30	96	69	36	148	159	49	87	68	26	5	6	-76	0	0	-62	-9	-6	22	4	0	17
136.765	0	155	163	30	96	71	36	148	160	50	86	68	26	5	7	-76	0	0	-63	-9	-7	22	4	0	17
136.888	0	155	163	30	97	72	37	149	160	50	87	69	26	6	6	-78	0	0	-64	-9	-6	23	4	0	18
137.011	0	155	163	32	96	70	36	149	160	50	87	69	26	6	6	-76	0	0	-62	-9	-7	22	4	1	16
137.134	0	156	162	29	97	70	35	149	159	48	87	70	25	6	6	-75	0	0	-62	-9	-6	22	4	1	17
137.257	0	155	163	30	95	69	36	149	160	49	86	68	26	6	6	-75	-1	0	-63	-8	-8	21	4	0	17
137.38	0	155	163	30	96	72	35	148	160	49	86	68	26	5	6	-77	0	0	-63	-9	-7	23	4	0	18
137.503	0	156	162	31	96	72	37	149	160	50	88	68	27	5	6	-78	0	0	-64	-9	-7	23	5	1	19
137.626	0	156	164	32	95	70	36	149	160	48	87	70	27	5	5	-77	0	0	-63	-9	-7	22	4	0	18
137.748	0	156	162	31	96	68	35	148	159	48	86	69	25	6	6	-75	0	0	-63	-8	-7	22	4	1	16
137.871	0	155	162	30	97	70	36	148	159	49	87	69	26	5	6	-76	-1	0	-62	-8	-7	21	4	0	18
137.994	0	156	163	29	96	70	36	150	160	49	87	68	26	6	6	-76	-1	0	-62	-9	-7	22	5	1	17
138.117	0	157	163	30	95	72	36	148	160	50	87	68	26	6	6	-77	-1	0	-63	-9	-7	23	4	0	18
138.24	0	157	163	32	96	71	36	150	159	48	88	68	26	5	6	-77	0	0	-64	-9	-7	22	4	0	18
138.363	0	156	162	30	95	68	36	149	159	48	87	69	25	5	6	-75	-1	0	-62	-9	-7	22	4	0	16
138.486	0	155	162	30	95	68	35	149	158	48	87	68	25	5	6	-75	0	0	-63	-9	-8	22	4	1	18
138.609	0	156	162	29	97	70	36	150	158	49	87	68	26	5	5	-76	0	0	-62	-9	-7	22	4	0	18
138.732	0	156	162	30	95	71	37	150	158	49	86	68	27	5	6	-77	0	0	-63	-9	-7	21	3	1	18
138.854	0	158	162	30	96	72	37	151	158	50	87	68	27	5	5	-79	0	0	-65	-10	-7	24	4	0	19
138.977	0	162	162	29	96	69	35	155	156	50	87	68	26	5	6	-77	0	0	-64	-8	-7	23	4	0	18
139.1	0	164	161	28	95	69	35	156	158	49	87	69	25	6	6	-77	0	0	-63	-9	-7	23	5	0	17
139.223	0	165	161	29	95	69	36	156	158	49	86	67	26	6	6	-77	0	0	-63	-9	-6	23	3	0	18
139.346	0	165	161	29	95	70	37	156	157	49	86	67	26	7	5	-78	0	0	-64	-9	-7	23	4	0	18
139.469	0	164	160	30	96	72	36	156	158	50	86	68	27	6	5	-80	0	0	-65	-9	-7	23	4	0	19
139.592	0	166	162	32	96	69	36	156	157	49	86	68	26	6	6	-78	-1	0	-63	-10	-6	24	3	0	17
139.715	0	163	160	29	95	67	35	155	156	49	87	68	26	5	5	-76	0	0	-63	-9	-7	23	3	1	17
139.837	0	164	160	29	96	66	36	156	157	49	87	67	25	5	6	-77	0	0	-63	-9	-8	22	4	1	18
139.96	0	164	160	29	96	67	37	157	156	50	87	67	26	5	6	-78	0	0	-64	-10	-7	22	3	1	18
140.083	0	165	160	29	96	69	37	156	157	50	86	66	27	5	6	-80	0	0	-64	-10	-8	23	4	1	19
140.206	0	165	160	31	96	69	37	156	157	50	87	66	27	7	6	-79	0	0	-65	-9	-8	23	4	0	18
140.329	0	163	159	29	96	66	36	155	156	49	86	66	26	5	6	-77	0	0	-64	-9	-6	23	4	0	17
140.452	0	163	160	30	96	66	36	154	157	49	85	65	27	6	5	-77	0	0	-63	-9	-8	22	5	1	18
140.575	0	163	160	30	97	67	37	155	157	49	86	65	27	5	6	-78	0	0	-63	-10	-6	23	3	0	17
140.698	0	164	161	29	97	69	37	155	157	50	87	65	27	7	6	-79	0	0	-64	-9	-7	24	4	1	18
140.82	0	166	161	32	97	70	38	156	157	50	88	66	27	6	6	-79	-1	0	-64	-9	-6	23	4	0	18
140.943	0	166	160	29	95	67	37	157	156	49	87	66	26	6	6	-77	0	0	-62	-9	-7	22	5	0	16
141.066	0	166	160	30	96	66	36	157	157	49	87	66	26	6	6	-76	0	0	-62	-9	-7	22	4	1	16
141.189	0	167	160	30	96	67	36	157	157	49	86	66	27	6	5	-77	0	0	-62	-9	-7	22	5	1	17
141.312	0	166	161	30	96	69	37	158	157	50	87	64	27	6	7	-78	0	0	-63	-9	-6	23	4	0	17
141.435	0	166	160	30	96	70	37	157	158	49	87	66	26	6	6	-80	0	0	-64	-9	-7	23	4	0	18
141.558	0	166	159	31	96	67	37	156	156	49	86	67	26	6	5	-76	0	0	-62	-10	-6	22	4	0	17
141.681	0	165	160	30	95	66	36	156	155	48	87	66	25	6	5	-76	-1	0	-61	-10	-8	22	4	0	16
141.804	0	166	159	28	95	65	36	157	155	48	87	66	26	6	6	-77	0	0	-62	-9	-7	23	4	1	18
141.926	0	165	159	29	96	68	37	157	156	49	87	65	26	6	5	-78	0	0	-63	-9	-6	22	4	0	19
142.049	0	166	159	29	96	69	37	156	156	50	87	65	26	6	6	-78	0	0	-62	-10	-7	22	3	0	18
142.172	0	166	159	31	95	68	37	156	154	48	86	66	27	6	5	-77	0	0	-62	-9	-6	22	3	0	17
142.295	0	165	158	29	96	66	36	156	154	47	87	66	25	6	5	-76	0	-1	-61	-10	-7	22	5	0	16
142.418	0	165	158	29	95	67	35	157	154	47	86	66	26	6	6	-76	0	0	-61	-10	-7	22	4	0	17
142.541	0	166	158	29	96	68	36	157	155	48	86	65	26	5	6	-77	0	0	-61	-9	-7	22	4	0	17
142.664	0	166	159	29	95	69	36	157	155	49	86	65	26	6	6	-78	0	0	-63	-9	-6	22	3	1	18
142.787	0	167	159	31	95	70	36	157	155	49	86	66	26	6	6	-78	0	0	-64	-10	-7	24	3	1	17
142.909	0	168	158	28	95	66	35	157	155	48	86	65	25	7	5	-76	0	-1	-63	-10	-6	22	4	0	17
143.032	0	166	158	30	95	66	36	158	154	48	85	66	26	6	6	-77	-1	0	-62	-9	-7	23	4	0	17
143.155	0	167	157	29	96	67	36	158	154	49	86	65	25	6	5	-77	0	0	-62	-10	-6	22	4	0	18
143.278	0	166	157	29	95	69	36	156	154	49	86	65	26	7	5	-79	0	0	-63	-9	-7	23	4	1	18
143.401	0	166	157	31	95	69	37	157	153	49	86	65	26	6	6	-79	0	0	-63	-10	-7	24	5	0	18
143.524	0	167	156	28	95	65	36	157	152	49	87	66	26	5	6	-78	0	0	-62	-9	-6	22	5	1	17
143.647	0	166	156	29	95	66	35	156	153	48	86	65	25	6	6	-78	-1	-1	-62	-9	-6	23	4	1	17
143.77	0	167	156	30	95	67	36	157	152	48	86	65	26	6	5	-78	0	0	-63	-9	-6	23	4	0	17
143.892	0	166	157	29	95	68	36	157	153	49	86	65	26	6	6	-80	0	0	-63	-9	-6	23	4	1	18
144.015	0	166	157	30	96	69	36	158	154	49	86	65	26	6	6	-80	0	0	-64	-9	-6	23	4	0	18
144.138	0	166	155	30	95	65	36	155	151	49	86	65	26	5	5	-77	0	0	-63	-10	-7	23	4	0	16
144.261	0	165	156	28	96	66	35	155	150	48	86	65	25	5	5	-77	0	0	-62	-9	-7	22	4	0	18
144.384	0	165	156	29	94	67	35	156	151	48	86	65	25	6	5	-78	-1	0	-63	-9	-6	23	5	0	17
144.507	0	166	155	29	96	68	36	157	151	49	87	64	26	6	5	-79	0	0	-63	-9	-6	23	4	1	18
144.63	0	166	155	29	95	69	37	157	153	49	85	65	27	7	5	-80	0	0	-63	-9	-6	23	4	0	18
144.753	0	166	155	30	96	66	36	156	150	50	86	66	25	6	6	-77	-1	0	-62	-9	-6	22	4	1	16
144.876	0	165	154	29	95	66	36	155	150	47	85	66	26	6	5	-77	0	0	-61	-9	-6	22	4	0	16
144.998	0	165	156	29	94	67	35	156	151	48	85	65	25	5	6	-77	0	0	-61	-9	-5	22	4	0	17
145.121	0	165	156	28	96	68	35	156	150	48	85	65	25	6	5	-77	0	0	-62	-9	-7	22	4	0	17
145.244	0	165	155	29	96	69	36	155	151	49	85	65	26	6	5	-78	0	0	-63	-9	-7	23	4	1	17
145.367	0	164	156	30	95	66	36	155	151	47	85	66	25	6	5	-77	0	0	-62	-9	-7	22	4	1	16
145.49	0	164	155	27	95	66	33	155	151	47	85	65	24	5	6	-75	0	0	-61	-9	-7	22	4	1	17
145.613	0	164	155	29	95	65	35	154	149	47	85	64	25	6	5	-75	0	0	-61	-9	-7	22	4	0	17
145.736	0	165	155	29	95	67	34	155	151	47	85	64	25	5	5	-76	0	0	-61	-9	-7	22	4	0	18
145.859	0	164	155	30	94	68	35	155	151	48	85	64	26	6	6	-78	-1	0	-61	-9	-6	22	4	0	18
145.981	0	164	155	29	95	68	35	154	151	47	86	66	25	6	5	-76	0	0	-61	-9	-6	22	4	0	17
146.104	0	164	155	28	94	65	35	154	151	46	86	65	25	5	5	-75	0	0	-61	-9	-6	22	4	0	17
146.227	0	164	155	29	95	66	34	155	151	47	85	64	25	5	6	-76	-1	0	-61	-9	-7	21	3	1	17
146.35	0	164	156	29	95	68	34	155	152	47	86	64	25	6	5	-75	-1	0	-61	-10	-7	21	3	0	18
146.473	0	164	156	30	94	68	36	153	153	48	85	65	27	6	5	-77	0	0	-62	-9	-6	23	5	0	18
146.596	0	165	157	30	95	68	35	154	151	47	86	66	26	6	6	-77	0	0	-61	-9	-6	21	5	1	17
146.719	0	164	156	29	95	66	34	155	151	47	86	65	24	6	6	-75	-1	0	-61	-9	-6	22	4	1	17
146.842	0	163	155	28	95	66	35	154	152	48	85	65	24	5	5	-74	0	0	-61	-9	-7	21	4	1	16
146.964	0	164	156	29	95	67	35	154	152	48	85	64	25	6	5	-75	0	0	-61	-9	-6	22	4	0	18
147.087	0	165	156	29	95	69	35	155	153	48	86	65	25	6	5	-77	0	0	-62	-10	-6	22	4	0	17
147.21	0	163	157	32	96	69	35	156	153	48	86	65	26	5	6	-77	0	0	-62	-8	-6	22	4	1	17
147.333	0	164	155	28	95	65	35	155	153	46	85	65	24	6	5	-75	0	0	-61	-9	-6	21	4	0	16
147.456	0	163	156	29	95	67	35	154	152	47	86	65	25	5	7	-74	0	0	-60	-9	-7	21	5	1	17
147.579	0	164	157	29	95	68	36	154	152	48	85	64	25	6	5	-76	0	0	-61	-9	-7	22	4	0	17
147.702	0	164	156	30	94	68	36	155	153	49	86	64	26	6	5	-77	0	0	-62	-9	-6	22	4	1	17
147.825	0	164	157	31	95	69	35	155	153	49	85	66	26	6	5	-77	0	0	-62	-8	-7	22	5	0	18
147.948	0	164	156	29	95	66	34	155	151	48	86	65	25	5	5	-75	0	0	-61	-9	-7	21	4	1	17
148.07	0	163	156	29	95	66	34	155	151	47	85	65	24	6	5	-75	0	0	-61	-9	-6	22	3	0	17
148.193	0	164	157	29	95	67	35	155	152	47	86	65	25	5	6	-76	0	0	-61	-10	-6	22	4	0	18
148.316	0	164	156	28	95	69	35	155	153	48	86	65	25	5	5	-77	0	0	-61	-9	-6	21	4	0	17
148.439	0	164	157	29	95	70	35	155	154	49	86	66	27	6	5	-78	0	0	-62	-9	-6	23	4	1	18
148.562	0	164	157	31	96	69	36	155	153	48	87	66	26	6	6	-76	-1	0	-62	-9	-7	23	4	0	18
148.685	0	164	156	28	95	67	35	154	152	48	86	66	25	6	6	-76	0	0	-61	-10	-6	21	4	0	16
148.808	0	164	156	29	96	68	36	155	152	47	86	65	25	6	5	-76	0	0	-61	-9	-7	22	5	0	17
148.931	0	163	157	29	96	68	35	155	153	47	85	64	25	6	5	-77	0	0	-62	-9	-7	23	4	0	17
149.053	0	163	157	29	95	69	35	155	153	49	86	65	26	6	6	-77	0	0	-63	-9	-6	23	4	0	18
149.176	0	164	159	31	96	69	36	154	154	49	87	67	26	6	6	-78	0	0	-63	-9	-6	23	4	0	18
149.299	0	165	157	29	96	67	36	155	153	48	86	66	25	6	6	-75	-1	0	-62	-9	-6	22	4	0	16
149.422	0	163	157	29	96	68	35	154	153	48	86	66	25	5	5	-76	0	0	-61	-9	-7	22	4	0	17
149.545	0	164	157	29	96	67	36	155	153	49	87	65	26	6	6	-77	0	0	-62	-9	-7	22	3	0	17
149.668	0	164	157	29	95	70	36	155	153	48	86	66	26	6	5	-78	-1	0	-62	-9	-6	23	5	0	18
149.791	0	164	158	31	95	71	36	155	154	49	87	66	26	6	6	-79	0	0	-63	-9	-6	22	4	0	17
149.914	0	163	157	30	96	68	36	154	152	49	86	66	25	5	6	-76	0	0	-62	-10	-7	23	4	0	17
150.036	0	164	157	29	95	67	36	155	153	47	85	65	25	6	6	-77	0	0	-62	-10	-7	22	4	1	17
150.159	0	164	156	28	95	69	36	155	153	48	86	65	26	5	5	-77	-1	0	-61	-9	-6	23	3	1	17
150.282	0	164	158	29	96	70	35	155	154	49	86	66	26	6	6	-78	0	0	-63	-9	-6	22	4	0	18
150.405	0	164	159	29	96	70	36	156	154	50	86	66	25	6	5	-79	0	0	-63	-9	-7	23	4	0	18
150.528	0	163	157	30	96	68	36	155	153	49	86	67	25	5	5	-75	0	0	-62	-9	-6	21	5	1	16
150.651	0	163	157	29	96	67	36	154	153	47	86	66	25	5	6	-77	0	-1	-61	-9	-7	23	5	1	17
150.774	0	163	157	30	96	67	36	154	153	47	86	66	25	6	6	-77	0	0	-62	-9	-7	22	4	0	17
150.897	0	163	158	28	95	69	36	155	154	49	87	66	26	6	5	-77	0	0	-62	-9	-7	22	4	1	17
151.02	0	164	158	30	95	70	36	154	153	50	86	66	27	6	5	-78	-1	0	-62	-9	-6	23	4	0	18
151.142	0	164	158	30	96	69	36	155	153	48	86	66	27	6	5	-78	0	0	-62	-9	-6	22	4	0	17
151.265	0	164	157	29	96	67	36	154	152	48	86	65	26	6	6	-75	-1	0	-61	-9	-7	21	3	1	16
151.388	0	163	157	29	95	68	36	154	152	48	86	65	25	6	4	-77	-1	0	-61	-9	-6	22	4	1	16
151.511	0	164	157	29	95	69	35	155	153	49	87	65	26	6	6	-77	0	0	-62	-9	-6	22	4	0	17
151.634	0	163	157	29	95	70	35	155	153	49	85	66	26	5	6	-78	0	0	-63	-9	-7	23	4	0	19
151.757	0	164	158	30	95	70	36	155	154	50	86	66	27	5	5	-79	0	0	-63	-9	-6	23	4	0	17
151.88	0	163	157	30	95	67	35	154	153	48	87	67	26	6	5	-77	-1	0	-61	-9	-6	22	4	0	16
152.003	0	163	158	30	95	68	36	154	154	48	86	66	26	6	6	-77	0	0	-61	-9	-7	22	4	0	18
152.125	0	163	157	29	95	68	36	155	153	48	86	66	26	6	6	-78	0	0	-62	-9	-6	22	4	1	17
152.248	0	164	158	29	96	70	36	155	154	49	86	66	26	6	5	-79	0	0	-62	-9	-7	23	4	1	18
152.371	0	164	158	30	95	71	37	154	154	50	86	66	27	6	5	-80	0	0	-64	-9	-7	24	4	0	18
152.494	0	164	158	30	95	68	36	154	154	49	86	67	26	5	5	-77	0	0	-62	-9	-7	22	3	1	17
152.617	0	164	158	29	96	68	36	155	153	49	86	66	26	5	6	-77	0	0	-63	-9	-7	23	4	0	17
152.74	1	163	157	30	96	68	36	154	152	50	86	65	26	6	4	-78	0	0	-63	-10	-6	23	4	0	17
152.863	0	164	157	29	96	70	37	155	154	49	87	65	26	5	7	-80	0	0	-63	-10	-7	23	4	1	18
152.986	0	164	158	30	96	71	37	156	153	49	87	66	28	6	6	-82	0	0	-64	-9	-7	24	3	0	19
153.108	0	164	157	31	96	69	37	155	153	49	87	67	26	5	5	-79	-1	0	-64	-10	-6	23	3	0	17
153.231	0	163	157	29	96	69	36	154	153	48	87	66	26	5	5	-78	0	0	-63	-9	-6	23	4	1	17
153.354	0	163	158	29	95	69	36	155	154	49	86	66	27	6	6	-79	-1	0	-63	-9	-6	22	4	0	16
153.477	0	164	159	30	95	71	37	155	156	50	86	66	26	5	5	-81	0	0	-63	-9	-6	23	4	0	18
153.6	0	163	160	30	96	70	38	155	156	50	86	66	27	5	5	-81	0	0	-64	-9	-7	23	4	1	18
153.723	0	163	160	31	96	70	37	154	155	50	87	68	27	6	6	-80	0	0	-64	-9	-7	24	4	0	18
153.846	0	163	159	29	95	68	36	154	155	49	86	67	25	6	6	-78	-1	0	-63	-9	-7	23	4	1	16
153.969	0	163	160	30	96	68	37	154	155	49	87	67	26	5	6	-79	0	0	-63	-9	-7	23	4	0	17
154.092	0	163	160	30	96	69	36	154	155	50	86	66	26	5	7	-80	0	0	-63	-9	-7	24	4	0	17
154.214	0	164	160	29	96	71	38	154	156	50	87	66	27	7	6	-81	0	0	-65	-9	-6	24	5	0	18
154.337	0	164	161	31	96	72	37	155	157	50	86	66	27	6	6	-82	0	0	-64	-9	-7	24	5	1	18
154.46	0	163	160	30	97	68	37	154	156	50	86	67	27	6	6	-78	0	0	-64	-10	-7	23	4	0	16
154.583	0	163	160	30	95	68	36	154	156	49	86	66	25	6	6	-79	-1	0	-62	-9	-7	23	4	0	17
154.706	0	163	160	30	95	70	36	154	156	49	85	67	25	5	6	-78	-1	-1	-62	-10	-7	23	4	0	17
154.829	0	161	161	30	96	71	37	153	157	50	87	66	26	6	6	-79	0	0	-64	-9	-7	23	4	0	18
154.952	0	162	162	31	95	71	37	154	158	50	87	68	27	6	5	-81	-1	0	-64	-10	-7	23	4	0	18
155.075	0	162	162	31	96	70	38	154	157	51	87	67	26	6	6	-78	0	0	-64	-10	-6	23	3	0	18
155.197	0	162	161	30	96	68	35	153	157	49	87	67	25	6	6	-78	-1	0	-63	-8	-7	23	4	1	17
155.32	0	162	162	30	96	69	37	153	157	49	86	68	27	6	6	-78	-1	0	-63	-9	-8	22	4	1	17
155.443	0	161	161	30	96	70	37	153	158	50	87	67	26	6	4	-80	0	0	-64	-8	-7	23	4	0	18
155.566	0	161	163	30	96	71	37	153	159	50	86	67	27	6	6	-81	0	0	-64	-9	-7	24	4	1	18
155.689	0	161	162	32	96	70	36	153	159	50	86	67	27	5	6	-80	0	0	-65	-8	-6	24	4	1	18
155.812	0	161	161	29	96	68	36	152	157	50	86	68	26	6	5	-78	0	0	-63	-9	-7	23	4	0	16
155.935	0	161	162	30	96	69	37	152	157	49	86	68	26	6	6	-78	-1	0	-63	-9	-7	23	4	0	17
156.058	0	160	162	30	96	69	36	153	159	51	86	68	26	5	6	-79	0	0	-64	-9	-7	23	4	1	17
156.18	0	160	162	31	95	71	37	153	159	51	86	68	26	5	6	-80	-1	0	-64	-9	-6	23	4	1	18
156.303	0	161	163	31	96	72	37	153	159	50	87	68	27	5	5	-82	0	0	-66	-8	-7	24	4	1	18
156.426	0	161	162	31	97	69	37	152	157	50	87	68	27	6	6	-78	-1	0	-63	-8	-7	22	4	0	17
156.549	0	160	162	30	96	69	36	152	157	50	87	67	26	5	7	-79	0	0	-63	-9	-6	22	4	1	17
156.672	0	160	161	29	95	70	37	152	157	50	87	66	26	6	7	-79	0	0	-63	-8	-6	22	4	0	18
156.795	0	160	162	29	95	71	37	152	158	50	86	67	27	6	6	-80	0	0	-64	-9	-8	23	4	0	18
156.918	0	160	162	29	96	72	37	152	158	51	87	68	27	5	6	-81	0	0	-65	-9	-7	24	4	0	18
157.041	0	160	162	32	96	70	37	152	159	52	87	68	27	6	6	-79	0	0	-65	-9	-7	22	3	0	18
157.164	0	160	162	29	96	68	36	151	157	49	86	68	26	6	5	-78	0	0	-63	-9	-6	23	4	1	16
157.286	0	159	161	30	96	69	37	152	157	49	87	67	27	5	6	-78	0	0	-63	-9	-7	23	5	0	17
157.409	0	159	162	30	96	69	37	151	157	50	86	67	26	6	6	-79	-1	0	-64	-8	-7	23	4	1	17
157.532	0	160	161	30	95	71	38	151	157	49	87	67	27	6	6	-80	0	0	-63	-9	-6	23	4	1	19
157.655	0	160	162	31	96	72	37	152	159	52	86	68	28	7	6	-82	0	0	-64	-9	-6	24	4	0	18
157.778	0	160	161	32	96	69	37	152	157	50	86	69	27	5	5	-80	0	0	-63	-9	-7	23	4	0	17
157.901	0	160	160	30	94	69	37	152	157	49	86	68	26	5	5	-78	0	0	-63	-8	-7	23	5	0	17
158.024	0	160	160	30	95	69	36	152	156	49	87	68	27	5	5	-78	0	0	-63	-9	-6	22	5	0	17
158.147	0	159	161	30	95	70	37	152	156	51	86	67	27	6	7	-79	0	0	-63	-9	-7	24	5	1	18
158.269	0	159	162	30	96	72	37	151	159	51	86	68	27	6	6	-81	0	0	-64	-9	-7	24	5	1	19
158.392	0	159	162	32	96	71	37	152	158	51	86	69	27	6	6	-81	0	0	-64	-9	-7	24	4	1	18
158.515	0	160	160	30	96	69	37	151	158	48	87	68	27	5	6	-78	0	-1	-63	-8	-7	24	4	0	17
158.638	0	160	162	30	95	70	37	152	158	50	86	67	27	6	6	-78	-1	0	-64	-9	-8	23	3	1	17
158.761	0	160	161	30	95	70	36	152	158	50	87	67	26	6	5	-79	0	0	-64	-9	-6	23	3	0	17
158.884	0	159	161	30	95	71	37	151	158	51	87	67	27	6	5	-81	0	0	-64	-9	-6	24	4	0	18
159.007	0	160	163	31	96	73	37	152	158	51	86	69	28	6	6	-82	0	0	-65	-8	-6	23	4	0	18
159.13	0	159	160	31	96	69	37	151	157	51	86	68	26	5	5	-78	0	0	-64	-9	-7	24	4	0	16
159.252	0	159	161	29	96	69	37	151	156	50	87	69	26	5	5	-79	0	0	-63	-9	-6	23	4	0	18
159.375	0	159	161	29	95	69	36	152	157	50	86	67	26	6	6	-79	0	0	-63	-9	-7	23	4	0	17
159.498	0	160	161	30	95	72	37	152	158	50	87	67	27	6	6	-79	0	0	-64	-9	-7	23	4	0	18
159.621	0	159	161	30	96	72	37	152	159	51	86	68	28	5	5	-81	0	0	-64	-9	-8	23	4	0	18
159.744	0	159	162	32	96	71	37	151	157	50	87	68	26	5	6	-80	-1	0	-63	-9	-7	23	4	0	17
159.867	0	159	161	29	95	68	36	151	156	49	86	68	26	5	6	-79	-1	0	-62	-9	-7	23	4	1	17
159.99	0	159	161	29	96	68	35	150	157	50	87	67	26	6	6	-78	0	0	-62	-9	-7	24	4	1	18
160.113	0	159	161	30	95	70	36	151	157	49	86	67	26	6	5	-79	-1	0	-62	-9	-6	23	3	0	17
160.236	0	159	162	29	96	71	37	151	158	49	86	67	27	5	5	-80	0	0	-63	-9	-6	23	3	1	18
160.358	0	159	162	31	96	71	37	151	159	50	86	67	26	5	6	-80	0	0	-64	-9	-7	23	4	0	18
160.481	0	159	162	30	96	68	35	151	157	49	86	68	26	5	5	-78	-1	0	-62	-9	-7	22	4	0	16
160.604	0	159	161	30	96	68	36	151	158	49	86	67	25	6	5	-77	0	0	-62	-9	-6	22	4	0	17
160.727	0	159	162	30	95	69	35	150	157	49	85	66	26	6	5	-78	0	0	-62	-9	-7	21	3	0	18
160.85	0	159	161	30	95	71	36	151	158	50	86	66	26	5	6	-80	0	0	-63	-9	-6	22	5	0	18
160.973	0	160	162	30	96	71	37	152	158	49	85	67	27	6	6	-81	0	0	-64	-10	-7	24	4	0	19
161.096	0	159	161	31	95	69	37	151	158	48	85	68	26	5	6	-78	0	0	-64	-10	-6	23	3	1	16
161.219	0	159	160	29	95	68	36	151	156	49	86	67	25	6	6	-78	0	0	-62	-8	-7	23	4	1	17
161.341	0	159	161	30	94	69	35	151	157	49	85	67	25	6	6	-77	0	0	-62	-9	-7	22	4	0	16
161.464	0	159	162	30	95	69	36	151	157	50	86	67	26	5	5	-79	0	0	-62	-9	-8	23	5	1	18
161.587	0	159	162	31	96	70	36	151	159	50	87	67	27	6	6	-79	0	0	-62	-9	-6	23	4	1	18
161.71	0	159	163	32	96	69	36	151	157	49	86	68	26	6	5	-78	-1	0	-63	-9	-6	22	5	0	17
161.833	0	158	161	29	95	68	35	151	158	48	86	68	25	6	6	-78	-1	0	-62	-8	-6	22	4	1	17
161.956	0	159	161	30	95	68	35	151	157	49	86	66	27	5	6	-76	0	0	-61	-9	-7	22	5	0	17
162.079	0	159	162	31	95	68	36	151	158	50	87	66	26	6	7	-78	0	0	-62	-9	-7	24	4	0	17
162.202	0	159	162	30	95	69	36	152	159	50	86	65	26	6	5	-79	0	0	-63	-9	-7	23	4	0	18
162.324	0	159	162	32	95	70	36	152	160	49	85	67	27	6	6	-79	0	0	-62	-9	-7	23	4	0	19
162.447	0	158	161	30	95	67	35	151	157	48	86	67	25	6	6	-77	0	0	-61	-9	-7	23	4	0	16
162.57	0	159	161	30	95	67	35	152	158	49	85	67	26	5	5	-77	0	0	-62	-8	-7	22	3	1	17
162.693	0	159	161	30	94	68	35	150	158	49	85	66	26	5	7	-78	-1	0	-61	-9	-8	23	3	0	18
162.816	0	159	162	30	95	69	35	152	158	49	86	66	26	5	5	-79	0	0	-62	-8	-7	24	5	0	18
162.939	0	160	163	31	96	70	36	152	158	50	86	66	27	5	6	-79	0	0	-63	-9	-7	23	4	0	18
163.062	0	159	162	30	95	68	37	151	157	48	86	67	26	5	6	-77	0	0	-61	-9	-6	23	4	0	17
163.185	0	159	161	30	95	67	35	152	157	49	85	67	25	6	5	-77	-1	0	-61	-9	-7	22	3	0	16
163.308	0	159	161	30	95	67	35	151	158	49	85	66	25	5	6	-77	0	0	-61	-8	-7	22	4	0	18
163.43	0	159	161	30	95	68	36	151	157	49	86	66	25	6	5	-79	0	0	-61	-8	-7	22	4	0	17
163.553	0	159	162	30	95	70	36	151	158	50	86	66	26	6	6	-79	0	0	-62	-9	-6	24	4	0	17
163.676	0	159	162	31	96	69	36	151	158	50	86	67	26	6	6	-80	0	0	-63	-8	-7	23	4	0	18
163.799	0	158	161	30	96	67	35	151	157	48	86	67	24	5	6	-76	0	0	-61	-9	-7	22	4	1	17
163.922	0	158	160	30	95	67	35	151	157	49	86	67	26	5	5	-76	-1	0	-60	-9	-7	22	4	1	17
164.045	0	159	160	30	95	67	36	151	157	50	85	66	25	6	6	-76	0	0	-61	-9	-7	22	3	0	17
164.168	0	158	161	30	95	69	36	150	158	49	86	65	25	6	6	-79	-1	0	-62	-10	-7	23	5	1	19
164.291	0	159	163	31	95	72	37	151	159	50	86	67	27	5	5	-80	0	0	-63	-9	-7	23	3	0	18
164.413	0	159	162	31	95	69	37	151	158	50	85	68	27	5	6	-79	0	0	-63	-9	-7	22	4	0	17
164.536	0	158	161	29	95	68	36	150	157	48	85	67	27	6	6	-78	0	0	-61	-9	-7	23	4	1	17
164.659	0	159	161	30	95	68	36	150	157	49	85	66	25	5	5	-77	0	0	-62	-9	-7	23	4	0	17
164.782	0	159	162	30	94	69	35	151	158	50	86	66	26	5	5	-79	-1	0	-62	-9	-6	23	4	1	17
164.905	0	159	161	30	94	71	37	151	158	51	87	66	27	5	6	-79	0	0	-62	-9	-7	23	4	1	17
165.028	0	159	162	31	96	71	37	151	159	51	85	67	27	6	6	-81	-1	0	-63	-10	-6	24	3	1	19
165.151	0	159	161	31	95	68	36	150	157	50	86	68	26	5	6	-78	0	0	-62	-9	-7	22	4	0	17
165.274	0	159	160	30	95	68	35	150	157	49	86	67	26	6	5	-78	0	0	-62	-8	-7	22	4	0	17
165.396	0	158	160	30	95	68	36	151	155	49	86	67	25	5	6	-78	0	0	-61	-8	-7	23	4	1	17
165.519	0	158	160	30	95	69	36	150	157	50	86	66	27	6	6	-80	-1	0	-63	-10	-7	23	4	0	17
165.642	0	158	160	29	96	71	37	150	156	51	87	66	27	6	6	-81	0	0	-64	-9	-7	23	4	0	18
165.765	0	158	161	31	95	72	37	150	157	51	86	68	27	5	5	-82	0	0	-65	-9	-8	23	5	0	19
165.888	0	158	160	30	96	68	36	150	156	50	86	67	26	6	6	-78	0	0	-62	-8	-7	24	4	0	17
166.011	0	157	159	29	95	67	36	149	154	50	86	67	27	6	6	-78	-1	0	-62	-8	-7	23	4	0	17
166.134	0	157	159	29	95	68	36	149	155	49	85	67	26	5	6	-78	0	-1	-62	-9	-7	22	4	0	17
166.257	0	157	159	30	95	69	37	150	154	49	87	66	27	5	6	-79	0	0	-63	-9	-7	22	4	1	18
166.38	0	157	159	29	95	70	37	149	155	51	85	67	26	5	6	-80	0	0	-62	-9	-7	23	4	1	18
166.502	0	158	159	31	95	72	37	150	155	50	85	67	28	6	6	-81	-1	0	-64	-9	-6	24	4	0	18
166.625	0	156	158	31	95	68	36	149	153	50	86	68	26	5	6	-78	0	0	-63	-9	-7	23	4	0	16
166.748	0	156	157	29	95	68	36	149	152	49	86	68	26	5	6	-78	0	0	-62	-8	-7	23	4	0	16
166.871	0	156	157	29	95	68	36	147	153	49	85	67	25	6	5	-77	0	0	-61	-9	-6	23	3	0	17
166.994	0	156	158	29	95	69	37	148	152	49	86	67	27	5	5	-79	0	0	-62	-8	-8	23	5	0	18
167.117	0	157	158	29	95	71	37	148	153	50	86	67	27	5	4	-80	0	0	-64	-9	-7	23	3	0	18
167.24	0	157	157	30	95	73	37	150	153	49	85	67	28	6	5	-82	0	0	-64	-8	-5	24	4	0	18
167.363	0	157	157	30	95	69	37	148	152	49	86	68	27	6	6	-79	0	0	-63	-8	-7	24	4	0	17
167.485	0	156	156	29	95	69	36	148	152	48	85	68	26	5	5	-79	-1	0	-62	-8	-7	22	4	0	16
167.608	0	156	157	29	96	70	36	149	151	49	87	67	26	5	5	-79	0	0	-63	-9	-6	23	4	0	16
167.731	0	156	156	29	95	71	37	148	152	49	85	66	27	6	6	-80	0	0	-62	-9	-6	24	4	0	17
167.854	0	157	156	29	95	72	38	148	152	50	85	67	27	5	5	-81	0	0	-64	-8	-6	24	4	1	18
167.977	0	157	157	32	95	71	37	148	152	49	86	68	29	6	5	-81	0	0	-64	-8	-7	23	4	0	18
168.1	0	157	156	29	95	69	36	148	151	49	86	69	27	6	5	-78	0	0	-63	-8	-7	23	4	0	17
168.223	0	156	156	29	95	70	37	147	151	49	86	67	26	5	5	-79	0	0	-62	-9	-5	23	4	1	17
168.346	0	156	156	29	95	70	38	149	152	49	86	68	27	6	7	-79	0	0	-63	-9	-6	23	3	0	17
168.468	0	157	156	30	95	71	36	148	151	49	86	67	27	6	5	-81	0	0	-64	-9	-6	24	3	0	18
168.591	0	157	157	31	95	73	38	148	153	50	86	68	27	6	5	-82	-1	0	-65	-9	-6	23	4	0	18
168.714	0	157	157	29	95	69	37	148	151	48	86	69	27	5	6	-78	-1	0	-63	-8	-7	22	3	0	17
168.837	0	157	156	30	95	68	36	148	149	48	85	69	27	6	6	-78	0	0	-62	-9	-6	23	4	0	16
168.96	0	157	156	28	95	69	37	149	151	48	86	68	26	5	5	-79	0	0	-62	-9	-6	22	4	0	16
169.083	0	156	156	28	95	70	37	148	151	49	85	68	27	6	5	-80	0	0	-63	-8	-6	24	5	0	18
169.206	0	157	157	29	95	72	38	149	151	49	87	68	27	5	6	-80	-1	-1	-64	-8	-7	23	4	0	18
169.329	0	157	156	31	95	72	37	148	151	49	87	68	28	5	5	-81	0	0	-63	-9	-7	23	4	0	17
169.452	0	157	156	29	96	68	36	148	149	47	86	67	26	7	7	-77	-1	0	-62	-9	-6	22	5	1	17
169.574	0	156	156	29	94	68	36	148	150	48	86	67	27	6	6	-78	-1	0	-62	-8	-6	23	4	0	17
169.697	0	157	155	28	96	69	37	147	151	49	86	67	26	5	6	-78	0	0	-62	-8	-6	23	4	0	17
169.82	0	157	157	30	95	71	37	148	151	49	86	67	27	6	5	-80	0	0	-63	-9	-6	24	4	0	18
169.943	0	156	157	30	96	73	38	149	152	49	86	68	28	6	5	-81	0	0	-64	-8	-7	24	4	1	19
170.066	0	157	157	30	96	69	37	148	150	48	87	68	26	5	6	-78	0	0	-63	-9	-7	23	4	0	17
170.189	0	157	156	29	95	69	37	148	150	48	85	68	26	6	6	-78	0	0	-62	-9	-7	23	4	1	17
170.312	0	156	156	29	96	69	36	148	150	48	86	67	27	5	5	-77	0	0	-63	-9	-6	23	4	1	17
170.435	0	156	156	28	95	71	38	148	151	49	87	68	27	5	5	-80	-1	0	-64	-9	-6	22	4	0	18
170.557	0	156	157	29	96	72	38	149	152	50	85	68	27	6	6	-80	0	0	-63	-9	-7	24	4	0	18
170.68	0	156	158	31	96	70	37	148	151	48	87	69	27	5	6	-79	0	0	-62	-8	-6	23	4	1	17
170.803	0	157	157	28	95	69	37	148	151	48	86	67	27	5	6	-78	0	0	-62	-10	-6	23	3	0	16
170.926	0	157	157	29	95	69	36	148	151	48	86	69	27	5	6	-78	0	0	-62	-9	-6	23	3	1	17
171.049	0	156	158	29	95	70	38	148	152	49	85	67	27	5	5	-80	0	0	-62	-9	-6	23	4	0	18
171.172	0	157	158	29	95	71	37	148	152	49	85	67	26	6	5	-81	0	0	-63	-8	-6	23	4	1	18
171.295	0	156	158	31	94	70	37	149	152	49	86	68	27	5	5	-79	0	0	-63	-8	-6	23	4	0	17
171.418	0	156	157	28	95	68	37	148	152	48	86	68	26	5	5	-77	0	0	-61	-9	-7	22	4	1	16
171.54	0	157	157	29	96	69	37	148	150	47	85	67	26	6	6	-78	0	0	-61	-9	-7	22	4	0	16
171.663	0	157	157	29	96	70	36	148	152	49	85	66	27	6	5	-79	0	0	-62	-9	-6	23	4	0	17
171.786	0	156	158	29	95	71	38	148	152	49	85	67	27	5	6	-79	0	0	-63	-9	-7	23	4	1	18
171.909	0	157	159	32	95	71	37	149	152	49	85	68	26	5	5	-78	-1	0	-63	-9	-6	23	4	1	18
172.032	0	157	158	29	95	68	36	147	151	47	85	68	26	5	5	-77	0	0	-61	-8	-6	22	4	1	16
172.155	0	157	157	28	95	68	35	148	151	48	85	67	25	6	5	-77	0	0	-60	-9	-7	22	4	0	15
172.278	0	156	157	29	95	67	36	148	151	48	86	67	25	6	5	-77	-1	0	-60	-9	-6	22	3	0	17
172.401	0	156	158	29	95	70	36	148	152	48	86	66	25	5	5	-78	0	0	-61	-10	-6	23	4	1	18
172.524	0	157	158	31	95	70	37	148	153	48	86	67	27	5	6	-80	0	0	-62	-9	-7	23	4	0	17
172.646	0	156	157	29	95	67	36	148	151	48	85	67	25	6	5	-76	0	0	-60	-8	-7	22	4	0	16
172.769	0	156	157	29	95	66	36	148	151	47	85	66	25	6	6	-76	0	0	-60	-9	-6	21	5	0	17
172.892	0	156	156	29	95	68	35	148	150	47	85	66	25	5	6	-76	0	0	-59	-9	-7	23	4	0	18
173.015	0	157	158	28	95	69	36	148	152	48	85	66	25	6	6	-77	0	0	-60	-9	-7	23	3	1	17
173.138	0	158	159	29	95	70	36	148	153	48	85	66	25	6	5	-78	-1	0	-61	-9	-6	22	5	0	17
173.261	0	157	157	30	95	67	36	148	151	48	86	67	26	6	6	-76	0	0	-60	-9	-6	22	4	1	16
173.384	0	157	157	30	95	67	35	148	152	48	86	66	25	5	6	-76	0	0	-59	-9	-6	23	4	0	16
173.507	0	157	157	28	93	67	35	147	152	47	85	66	25	6	6	-77	0	0	-60	-8	-7	22	4	1	16
173.629	0	157	159	29	96	69	35	149	152	49	85	65	26	5	6	-77	0	0	-60	-9	-7	22	4	1	17
173.752	0	157	159	29	94	70	36	149	153	49	85	66	27	6	6	-79	0	0	-61	-9	-6	23	4	1	18
173.875	0	157	158	31	94	68	36	148	153	47	85	67	26	5	5	-76	-1	0	-60	-9	-6	23	4	0	16
173.998	0	157	158	29	95	66	35	148	152	48	85	66	26	5	6	-77	0	0	-59	-9	-6	22	4	1	16
174.121	0	157	157	29	94	68	35	148	152	48	85	65	25	5	5	-76	0	0	-60	-9	-6	21	4	0	16
174.244	0	156	158	28	94	69	36	149	152	48	85	66	26	5	5	-77	-1	0	-60	-8	-7	23	4	0	17
174.367	0	157	158	29	94	71	36	149	154	48	85	66	26	5	6	-79	0	0	-61	-9	-7	22	4	0	18
174.49	0	157	159	31	96	69	36	148	153	48	86	67	27	5	6	-76	0	0	-60	-9	-6	23	4	0	16
174.612	0	157	157	28	94	66	35	149	151	47	86	66	25	6	5	-76	0	0	-59	-9	-7	21	4	0	17
174.735	0	156	158	29	93	66	35	149	152	48	84	65	25	6	6	-76	0	0	-60	-9	-7	23	3	0	16
174.858	0	157	157	29	94	68	36	149	152	48	85	65	25	6	6	-77	0	0	-59	-8	-7	22	4	1	17
174.981	0	156	159	29	95	70	36	149	153	49	86	65	26	6	5	-78	0	0	-61	-8	-6	23	5	0	17
175.104	0	157	159	31	94	68	35	148	152	48	85	66	26	6	6	-77	0	0	-61	-9	-7	23	3	0	17
175.227	0	157	157	28	95	65	34	148	151	47	85	66	24	5	5	-74	-1	0	-59	-9	-6	22	5	0	16
175.35	0	156	157	29	95	66	35	149	151	47	85	65	25	6	6	-75	0	0	-59	-9	-6	22	4	1	16
175.473	0	156	156	28	94	68	35	149	152	48	86	64	25	5	6	-76	0	0	-59	-8	-6	22	4	0	17
175.596	0	158	157	29	95	69	36	149	152	47	84	65	26	6	5	-78	-1	0	-60	-9	-6	23	4	0	17
175.718	0	157	157	31	95	69	36	149	152	48	86	66	25	5	6	-78	0	0	-60	-9	-7	22	4	0	17
175.841	0	158	156	29	95	66	35	149	149	47	84	66	25	5	5	-75	0	0	-59	-9	-6	22	4	0	16
175.964	0	157	156	29	94	66	33	148	149	46	85	66	24	5	5	-73	0	0	-59	-9	-6	22	4	0	15
176.087	0	156	156	28	94	66	34	148	149	46	85	64	24	5	5	-74	0	0	-58	-8	-7	21	5	0	16
176.21	0	157	156	29	94	68	34	147	149	47	85	64	25	5	5	-76	0	0	-58	-8	-6	22	4	0	18
176.333	0	157	156	30	94	69	34	148	150	47	85	64	25	5	5	-75	0	0	-59	-9	-6	22	4	1	18
176.456	0	155	155	30	94	67	34	146	148	46	85	66	23	6	6	-72	0	0	-57	-8	-7	21	4	1	15
176.579	0	154	154	28	95	68	33	146	148	44	85	65	23	5	5	-70	0	0	-56	-9	-7	20	4	0	15
176.701	0	155	155	28	95	69	33	146	148	45	86	65	23	6	5	-68	-1	0	-55	-9	-6	19	5	0	14
176.824	0	152	153	28	97	69	33	144	146	44	86	65	23	5	5	-69	0	0	-55	-9	-7	20	4	0	16
176.947	0	148	151	27	97	71	32	141	145	44	86	66	23	5	5	-70	-1	0	-55	-8	-6	20	5	0	17
177.07	0	150	149	28	98	71	32	142	144	43	87	67	24	6	5	-68	0	0	-54	-8	-6	20	5	1	16
177.193	0	150	149	27	98	71	32	143	143	43	87	66	22	5	5	-68	-1	0	-54	-9	-6	20	4	1	16
177.316	0	151	149	27	98	70	33	142	142	43	88	66	22	5	5	-69	0	0	-55	-8	-6	20	4	0	17
177.439	0	151	147	27	99	71	32	143	140	43	88	66	22	7	5	-70	0	0	-55	-9	-5	21	3	0	18
[truncated: 1,321 more rows]

## Sheet: Add_info
Time	Marker	Accel_x	Accel_y	Accel_z	Gyro_x	Gyro_y	Gyro_z	Magnet_x	Magnet_y	Magnet_z	battery		ld_gain	pd_gain
[truncated: 2,764 more rows]
