# Supplementary material for: Charitable crowdfunding donation-intention estimation depending on emotional project images using fNIRS-based functional connectivity
Source: PLoS One. 2024 May 8;19(5):e0303144. doi: 10.1371/journal.pone.0303144 (PMC11078340; doi:10.1371/journal.pone.0303144)
Supplement: S1 File — (ZIP) [file pone.0303144.s001.zip › Some donation dataset/negative/subject22.xlsx]

## Sheet: D780
	SNR :	42	40	51	42	43	43	44	33	46	43	44	44	43	43	37
Time	Marker	ch1	ch2	ch3	ch4	ch5	ch6	ch7	ch8	ch9	ch10	ch11	ch12	ch13	ch14	ch15
0.24576	0	505	168	288	218	470	366	228	267	195	347	257	118	316	300	578
0.36864	0	505	168	288	218	470	366	228	267	195	347	257	118	316	300	578
0.49152	0	498	168	286	221	470	371	233	268	197	361	267	118	320	300	583
0.6144	0	498	167	285	220	470	375	234	268	200	367	270	118	327	300	585
0.73728	0	506	168	289	223	472	367	235	282	211	369	272	121	331	301	582
0.86016	0	507	165	283	220	469	364	232	282	206	365	272	119	333	294	573
0.98304	0	505	167	283	222	473	363	236	283	205	365	274	119	333	296	583
1.10592	0	505	168	285	219	480	363	236	284	205	363	277	119	337	300	587
1.2288	0	505	168	285	220	482	363	235	286	206	364	277	120	335	301	592
1.35168	0	512	170	287	223	483	366	237	287	208	366	277	121	335	300	587
1.47456	0	508	167	283	221	476	363	235	284	205	366	274	118	336	295	586
1.59744	0	507	167	283	224	470	363	240	284	205	367	273	119	336	295	585
1.72032	0	506	167	282	220	476	363	235	284	205	366	276	119	335	297	586
1.8432	0	511	167	285	220	486	363	234	287	206	365	278	120	334	301	590
1.96608	0	505	169	286	223	489	365	235	289	206	366	278	120	334	300	593
2.08896	0	504	164	281	221	477	361	235	285	205	366	275	117	334	294	583
2.21184	0	503	164	283	221	476	363	233	285	205	365	276	118	333	294	583
2.33472	0	505	164	282	219	478	364	230	285	205	363	276	118	333	295	584
2.4576	0	500	165	284	222	480	365	236	287	207	366	278	120	334	297	592
2.58048	0	496	166	285	224	483	367	240	288	207	366	277	120	334	298	591
2.70336	0	496	164	281	221	477	363	234	286	204	362	275	117	333	294	582
2.82624	0	508	163	282	218	483	363	232	287	206	362	275	118	332	293	588
2.94912	0	499	164	283	219	481	363	235	287	205	362	275	119	332	295	594
3.072	0	503	165	284	222	485	364	237	287	208	366	276	120	333	295	593
3.19488	0	502	166	284	224	485	366	239	288	206	365	276	119	332	295	582
3.31776	0	506	162	282	220	476	363	234	286	205	363	273	118	333	292	581
3.44064	0	501	162	282	221	477	364	235	286	206	363	273	118	333	291	582
3.56352	0	499	163	282	218	479	363	235	285	205	365	273	119	334	292	581
3.6864	0	500	164	283	222	481	366	236	286	207	366	275	120	335	294	580
3.80928	0	505	164	284	224	477	366	236	286	206	366	274	119	334	292	573
3.93216	0	499	161	281	222	467	363	237	284	205	366	272	118	335	290	571
4.05504	0	497	162	281	220	472	364	235	284	206	366	273	117	335	290	576
4.17792	0	498	162	282	223	472	365	236	283	206	365	273	118	335	292	573
4.3008	0	510	164	283	222	477	367	234	285	207	368	275	119	337	293	581
4.42368	0	500	163	282	225	472	366	240	285	205	369	272	117	337	290	571
4.54656	0	497	162	280	223	466	364	238	283	205	367	272	117	336	289	566
4.66944	0	504	162	281	220	469	365	235	283	205	365	272	117	336	290	569
4.79232	0	508	163	281	221	472	365	235	283	206	366	273	119	338	292	572
4.9152	0	509	164	284	224	472	367	239	284	207	370	274	119	338	293	577
5.03808	0	501	163	283	221	474	366	239	285	206	369	274	117	339	292	570
5.16096	0	501	163	281	222	470	364	238	285	204	366	275	117	339	293	574
5.28384	0	506	164	282	218	480	365	234	286	204	364	276	116	340	295	580
5.40672	0	500	166	284	220	480	364	238	285	205	367	277	118	342	296	583
5.5296	0	501	167	285	222	485	367	238	287	206	369	278	119	341	298	583
5.65248	0	504	167	283	221	488	365	236	287	204	366	277	118	341	296	577
5.77536	0	507	166	280	222	480	363	238	286	204	368	274	116	340	295	582
5.89824	0	507	167	283	223	485	364	239	285	204	369	275	117	339	294	582
6.02112	0	507	169	285	223	491	365	239	286	204	369	275	119	340	295	579
6.144	0	510	170	287	226	496	367	239	287	206	370	277	120	341	299	584
6.26688	0	514	167	284	224	494	365	237	286	203	368	276	118	341	297	578
6.38976	0	511	168	283	222	497	363	238	286	203	367	277	117	342	300	585
6.51264	0	510	170	285	225	513	363	240	288	202	363	281	118	341	301	578
6.63552	0	508	172	287	227	516	363	240	289	204	362	282	119	341	303	587
6.7584	0	518	173	288	229	511	366	242	290	205	368	279	119	341	304	588
6.88128	0	510	170	284	230	493	363	245	288	202	371	275	118	343	298	582
7.00416	0	510	167	283	229	487	362	244	287	203	371	274	119	343	298	580
7.12704	0	509	167	284	231	482	364	243	287	203	371	273	119	344	298	588
7.24992	0	519	169	285	233	481	366	245	286	204	374	273	121	344	301	589
7.3728	0	517	169	287	235	481	368	250	288	207	380	273	121	347	303	597
7.49568	0	515	168	285	233	476	367	246	287	204	379	272	121	347	300	584
7.61856	0	521	166	283	230	472	365	243	287	204	376	271	119	349	300	592
7.74144	0	514	167	284	231	468	366	244	287	204	378	271	119	350	301	599
7.86432	0	513	167	284	232	465	368	246	288	205	381	271	120	352	302	601
7.9872	0	514	168	286	233	464	370	246	288	207	383	273	121	352	304	603
8.11008	0	520	167	286	233	458	370	244	288	205	383	270	119	353	301	596
8.23296	0	516	165	282	231	458	367	242	287	205	383	272	118	353	300	603
8.35584	0	517	166	283	232	468	367	245	287	204	382	276	119	352	301	599
8.47872	0	515	167	285	231	479	366	243	288	206	379	278	119	351	303	598
8.6016	0	519	168	286	235	477	367	246	289	206	378	280	120	351	305	602
8.72448	0	512	168	285	232	477	368	246	288	205	380	278	119	349	303	595
8.84736	0	508	165	282	228	475	364	243	287	205	378	276	118	348	300	592
8.97024	0	508	166	283	229	474	366	242	286	205	376	276	117	348	298	587
9.09312	0	510	166	284	228	472	367	241	286	206	375	276	118	347	300	590
9.216	0	509	167	285	231	476	369	243	286	206	377	277	119	347	300	594
9.33888	0	505	165	285	229	470	368	241	286	205	376	273	116	346	298	584
9.46176	0	504	163	282	225	464	366	236	284	204	373	270	117	344	292	574
9.58464	0	510	162	281	225	466	366	235	283	205	372	272	117	342	292	574
9.70752	0	504	164	282	225	467	367	236	283	205	371	273	119	343	294	574
9.8304	0	503	166	284	227	468	369	240	283	207	372	275	120	343	295	578
9.95328	0	503	163	283	226	467	370	236	282	206	369	271	115	342	294	566
10.0762	0	507	160	280	222	459	366	233	281	204	367	270	116	340	290	560
10.199	0	498	160	280	221	460	366	233	281	205	366	272	116	340	289	562
10.3219	0	495	162	282	222	460	366	234	280	205	366	273	116	340	291	563
10.4448	0	501	162	283	222	467	368	233	281	206	365	274	118	341	294	567
10.5677	0	504	163	283	221	467	369	232	282	207	366	273	117	339	293	566
10.6906	0	497	160	279	220	455	365	231	279	205	365	270	116	339	289	564
10.8134	0	492	159	279	220	455	365	231	280	205	364	271	116	339	290	564
10.9363	0	496	160	281	221	456	366	230	280	205	363	272	117	339	292	568
11.0592	0	502	163	283	222	456	369	232	280	207	363	274	118	341	293	576
11.1821	0	498	164	284	223	460	370	235	282	207	366	274	118	340	296	575
11.305	0	493	160	280	219	453	366	231	281	204	365	271	115	340	292	568
11.4278	0	498	160	279	220	451	366	231	281	205	362	272	117	339	291	571
11.5507	0	501	160	280	221	450	367	230	281	204	364	273	116	339	290	572
11.6736	0	497	162	282	222	453	368	233	281	206	367	274	117	339	293	575
11.7965	0	496	164	284	223	459	371	233	281	207	369	274	118	340	295	577
11.9194	0	496	160	280	221	450	367	230	281	204	365	271	116	340	292	571
12.0422	0	503	161	280	220	451	367	232	280	205	366	272	117	339	293	571
12.1651	0	500	162	281	222	451	367	233	281	205	367	272	117	340	295	577
12.288	0	507	163	283	225	453	369	233	281	207	369	273	119	342	296	573
12.4109	0	504	165	285	226	458	371	237	282	208	370	273	119	342	297	574
12.5338	0	507	162	280	224	449	368	231	280	205	369	270	118	343	292	566
12.6566	0	505	162	280	223	446	367	234	280	206	371	270	119	343	292	571
12.7795	0	505	162	280	223	446	368	234	280	206	370	271	118	344	293	566
12.9024	0	504	162	282	226	451	369	234	281	207	371	271	119	345	296	577
13.0253	0	513	164	284	227	453	371	236	283	208	372	272	120	346	297	579
13.1482	0	507	162	280	224	445	367	234	281	205	372	269	118	346	293	575
13.271	0	507	161	280	223	447	368	235	280	206	372	270	117	346	294	568
13.3939	0	504	162	280	224	450	368	233	282	206	371	271	117	347	294	579
13.5168	0	513	164	281	225	449	369	236	282	206	372	272	118	347	298	581
13.6397	0	506	165	285	227	455	371	237	283	207	375	274	118	348	299	588
13.7626	0	504	162	280	223	448	368	234	283	205	372	271	117	347	293	572
13.8854	0	505	161	279	222	450	367	231	281	206	371	271	118	346	293	577
14.0083	0	511	163	281	224	448	367	234	281	205	373	271	119	347	294	578
14.1312	0	508	163	282	225	450	368	236	282	207	375	273	119	348	296	586
14.2541	0	511	165	284	228	454	371	239	284	208	376	273	119	347	297	581
14.377	0	505	162	281	225	448	367	233	282	205	373	271	118	348	294	573
14.4998	0	511	163	280	225	449	367	234	282	205	374	272	118	347	294	581
14.6227	0	507	164	280	225	451	367	236	282	206	375	271	118	348	295	584
14.7456	0	507	165	282	226	451	368	237	282	208	375	273	118	349	298	585
14.8685	0	516	165	283	228	454	370	237	284	208	375	273	120	349	297	585
14.9914	0	509	163	280	224	450	366	235	282	205	375	271	118	348	292	584
15.1142	0	508	162	280	222	452	367	233	283	206	376	271	118	348	294	584
15.2371	0	509	162	280	225	450	367	234	282	206	375	272	119	349	294	583
15.36	0	516	164	282	227	451	368	236	282	207	374	274	119	351	298	589
15.4829	0	512	165	284	228	454	369	237	284	206	376	273	119	349	298	589
15.6058	0	508	162	279	223	446	365	234	283	205	376	270	119	350	293	581
15.7286	0	508	161	278	223	445	365	233	281	205	374	271	118	349	292	580
15.8515	0	513	163	280	225	446	367	234	283	205	374	271	117	349	293	581
15.9744	0	509	163	282	226	449	367	235	283	206	378	272	119	350	295	587
16.0973	0	511	164	283	227	449	369	239	283	206	378	272	120	351	295	585
16.2202	0	510	160	279	223	445	365	233	282	204	375	271	118	350	291	578
16.343	0	512	161	279	224	445	365	233	282	204	374	270	118	350	292	578
16.4659	0	509	162	280	224	448	365	232	282	205	376	272	118	350	292	585
16.5888	0	512	163	282	225	450	368	237	283	206	377	273	120	351	296	590
16.7117	0	514	165	284	229	453	370	238	284	207	377	274	120	351	299	587
16.8346	0	506	161	281	225	449	366	233	282	204	375	273	118	352	295	585
16.9574	0	511	162	281	224	447	365	235	283	205	376	273	117	351	295	588
17.0803	0	509	163	282	224	450	366	235	283	204	377	274	117	351	296	587
17.2032	0	511	163	282	226	450	367	236	284	205	377	274	119	351	297	588
17.3261	0	520	164	284	228	451	368	238	285	207	378	275	120	351	300	592
17.449	0	515	166	285	229	456	370	240	286	206	381	275	120	352	298	594
17.5718	0	512	162	282	225	448	366	236	284	205	380	273	118	352	296	592
17.6947	0	516	164	282	225	448	366	237	284	205	378	274	118	352	298	593
17.8176	0	518	163	282	226	451	366	236	285	205	378	274	119	352	298	595
17.9405	0	513	165	284	227	455	367	241	286	206	379	276	120	353	302	609
18.0634	0	510	167	286	229	461	369	242	289	206	379	279	120	353	306	614
18.1862	0	511	163	282	225	453	365	237	287	205	376	276	118	353	299	605
18.3091	0	517	163	283	225	452	364	238	288	204	378	276	118	353	300	612
18.432	0	510	164	282	226	456	365	239	287	205	379	276	119	353	301	617
18.5549	0	511	166	285	227	455	367	242	289	205	380	276	120	352	303	615
18.6778	0	517	166	286	231	460	368	243	289	207	381	278	120	351	305	617
18.8006	0	520	165	284	227	456	366	240	288	204	380	275	119	351	301	607
18.9235	0	513	164	282	226	454	365	239	287	205	380	276	119	351	301	608
19.0464	0	513	165	283	226	456	365	240	287	205	381	275	119	350	301	603
19.1693	0	519	165	285	228	458	367	240	288	206	380	275	121	351	302	610
19.2922	0	524	167	286	231	460	369	243	288	207	381	276	122	351	303	610
19.415	0	516	164	282	226	458	366	240	287	205	381	275	119	351	299	607
19.5379	0	515	165	280	227	462	365	240	286	205	379	277	119	349	300	600
19.6608	0	522	171	282	225	476	364	239	289	204	375	275	120	347	300	603
19.7837	0	529	171	285	228	469	364	242	288	206	377	276	122	349	303	607
19.9066	0	521	168	287	230	467	368	243	289	206	380	274	121	350	305	613
20.0294	0	520	166	283	223	461	364	237	288	204	379	273	117	348	301	602
20.1523	0	517	167	283	224	459	362	239	287	205	376	273	119	348	301	610
20.2752	0	526	169	283	226	463	364	240	287	204	377	273	119	349	301	606
20.3981	0	521	172	286	227	469	365	244	286	206	379	274	121	349	303	610
20.521	0	520	172	287	229	470	366	244	288	206	378	273	120	348	301	599
20.6438	0	519	168	282	224	465	363	239	286	204	375	272	118	348	299	600
20.7667	0	524	171	284	225	468	363	240	288	204	375	273	119	349	302	608
20.8896	0	521	172	285	227	470	364	244	288	205	376	274	119	350	303	618
21.0125	0	523	173	286	229	475	365	244	288	205	377	275	120	349	307	618
21.1354	0	528	174	285	225	480	363	241	289	204	375	274	118	348	303	607
21.2582	0	523	174	284	221	484	361	237	288	203	373	274	117	346	303	611
21.3811	0	521	174	285	225	482	360	241	289	204	373	274	119	346	305	612
21.504	0	522	175	286	224	483	362	241	289	205	372	275	119	347	307	610
21.6269	0	528	176	287	226	483	364	240	288	205	373	274	120	347	307	607
21.7498	0	520	171	284	227	471	360	240	287	203	374	271	118	346	303	605
21.8726	0	521	171	284	226	469	361	242	286	204	374	270	118	348	303	608
21.9955	1	522	170	284	227	469	362	240	286	203	374	271	119	347	304	607
22.1184	0	525	171	286	228	467	362	241	286	204	374	272	120	348	307	618
22.2413	0	519	169	285	227	461	362	240	286	204	375	270	118	348	305	620
22.3642	0	516	165	281	222	454	359	237	284	202	374	268	117	346	303	614
22.487	0	512	163	281	218	448	360	234	284	202	371	266	118	345	307	608
22.6099	0	504	166	281	215	450	357	234	284	201	366	267	119	342	313	591
22.7328	0	494	169	282	216	456	358	235	286	203	361	268	118	340	316	576
22.8557	0	484	169	280	212	456	355	228	285	200	355	263	117	334	314	559
22.9786	0	481	167	277	212	449	351	226	285	199	348	260	116	331	313	555
23.1014	0	483	168	278	210	452	352	223	285	199	343	257	116	328	314	545
23.2243	0	476	170	278	208	461	351	221	286	200	340	256	118	327	320	535
23.3472	0	473	172	279	210	466	353	225	287	200	339	255	121	325	324	523
23.4701	0	469	169	277	210	465	350	222	287	198	333	250	119	320	320	505
23.593	0	473	168	276	209	463	347	220	287	197	330	248	118	318	317	495
23.7158	0	467	169	277	210	465	349	221	287	198	330	250	117	318	315	502
23.8387	0	463	169	278	211	469	350	224	288	197	334	252	117	319	315	510
23.9616	0	470	170	280	212	475	352	226	290	198	336	254	117	319	316	516
24.0845	0	472	167	277	209	470	350	226	290	197	336	253	115	320	310	520
24.2074	0	469	167	276	209	466	349	227	289	196	340	253	115	321	311	527
24.3302	0	466	168	278	212	468	349	232	289	197	343	256	115	323	314	535
24.4531	0	473	168	279	210	476	351	230	290	198	344	258	116	326	316	543
24.576	0	480	169	282	213	478	353	232	291	199	348	258	117	327	317	549
24.6989	0	471	168	277	214	465	350	236	290	197	349	257	114	326	313	545
24.8218	0	470	166	276	212	462	349	235	288	198	350	256	114	327	312	545
24.9446	0	474	165	277	211	463	350	232	289	198	350	257	116	328	314	549
25.0675	0	477	166	279	210	467	354	233	289	199	352	259	115	330	316	555
25.1904	0	473	168	280	210	473	355	235	290	200	356	261	117	333	318	562
25.3133	0	469	164	276	213	461	351	235	289	197	355	259	115	333	315	559
25.4362	0	473	166	277	209	462	351	232	288	198	353	261	114	333	315	565
25.559	0	477	166	277	209	463	351	233	288	199	354	260	115	333	315	562
25.6819	0	473	166	279	211	467	353	236	288	199	357	263	115	334	316	567
25.8048	0	473	168	279	209	469	355	234	289	200	359	265	117	335	319	569
25.9277	0	473	167	280	213	468	355	236	289	199	358	264	117	336	318	568
26.0506	0	479	166	276	212	462	351	237	287	199	356	263	116	336	317	566
26.1734	0	475	167	278	211	464	353	236	288	199	359	264	115	336	316	570
26.2963	0	481	167	279	210	465	353	236	287	200	361	265	117	337	317	569
26.4192	0	477	169	280	211	469	356	235	288	201	361	266	118	337	319	577
26.5421	0	484	170	282	213	473	357	237	289	202	363	266	119	338	321	579
26.665	0	481	168	280	217	462	354	239	287	200	364	264	117	338	318	575
26.7878	0	481	167	279	215	462	353	239	287	200	364	265	116	339	318	574
26.9107	0	478	169	280	216	461	355	237	287	200	363	265	117	339	318	581
27.0336	0	488	170	282	215	465	356	238	288	202	364	267	118	341	320	585
27.1565	0	487	171	283	217	466	359	241	288	203	369	268	120	343	322	594
27.2794	0	485	169	283	219	466	359	240	287	202	368	266	119	342	321	583
27.4022	0	482	168	279	216	460	355	238	287	201	366	266	117	343	318	592
27.5251	0	489	169	281	217	461	357	239	287	202	367	266	117	343	319	592
27.648	0	488	169	281	217	464	358	241	287	203	369	267	119	345	320	601
27.7709	0	490	172	283	218	464	360	241	287	204	370	268	120	346	324	598
27.8938	0	486	172	283	219	468	361	240	289	204	370	268	120	345	323	606
28.0166	0	494	168	280	217	460	357	239	287	201	369	266	119	347	319	597
28.1395	0	489	169	280	218	462	358	241	287	203	371	267	118	345	320	605
28.2624	0	488	169	281	218	460	358	239	286	203	370	268	118	347	320	601
28.3853	0	488	171	283	220	461	359	241	287	204	370	269	120	348	321	612
28.5082	0	496	172	285	222	465	362	244	287	205	372	270	121	348	324	612
28.631	0	489	168	281	220	458	360	241	287	202	373	266	118	348	319	608
28.7539	0	491	169	281	218	456	360	239	286	203	372	266	119	347	319	602
28.8768	0	491	169	281	218	456	360	238	287	203	371	266	119	348	322	607
28.9997	0	498	171	284	219	457	360	240	287	205	372	267	120	349	324	613
29.1226	0	495	171	285	222	461	361	245	289	205	374	267	121	348	325	616
29.2454	0	495	169	281	218	459	359	240	287	203	372	266	119	348	322	605
29.3683	0	492	170	281	219	461	359	238	287	203	370	267	119	348	322	605
29.4912	0	497	170	282	219	461	359	240	287	204	371	268	119	349	324	612
29.6141	0	494	172	283	220	463	361	243	288	205	373	269	120	349	325	618
29.737	0	493	173	286	220	470	363	242	289	205	372	270	120	349	326	615
29.8598	0	491	170	281	217	464	359	236	288	204	372	267	117	349	323	603
29.9827	0	496	170	281	218	460	359	241	287	203	371	267	119	349	322	612
30.1056	0	494	170	283	220	463	359	241	287	204	373	269	119	349	324	615
30.2285	0	492	171	284	220	464	361	243	288	205	373	268	120	349	326	617
30.3514	0	501	171	285	223	465	363	243	289	205	373	269	120	350	325	613
30.4742	0	493	168	281	218	459	358	239	287	203	373	267	118	350	322	613
30.5971	0	493	169	281	219	460	358	240	287	202	373	267	119	349	321	613
30.72	0	497	170	282	219	461	359	241	287	204	372	267	119	349	322	612
30.8429	0	502	172	284	221	462	361	240	287	205	372	269	120	350	323	615
30.9658	0	499	172	285	223	465	362	244	288	205	374	269	119	350	324	618
31.0886	0	496	169	280	217	462	358	238	286	202	373	268	117	350	320	615
31.2115	0	495	169	280	221	460	358	241	286	203	373	268	118	350	320	615
31.3344	0	503	169	282	222	461	360	239	286	203	372	269	119	351	321	618
31.4573	0	500	171	283	223	464	361	243	287	204	374	270	120	352	321	628
31.5802	0	499	173	285	225	465	363	245	288	204	377	270	120	352	322	627
31.703	0	498	169	281	221	457	358	241	286	202	375	268	118	353	319	618
31.8259	0	505	170	281	220	458	359	239	287	203	374	269	119	352	320	621
31.9488	0	502	170	282	223	459	360	242	285	204	375	268	120	352	320	629
32.0717	0	501	170	283	222	461	361	246	287	204	377	269	120	354	323	633
32.1946	0	501	172	285	225	465	362	245	288	205	378	271	121	354	324	632
32.3174	0	506	170	281	220	460	359	239	287	202	375	268	119	354	320	626
32.4403	0	503	169	280	222	457	358	241	287	203	376	268	119	354	320	635
32.5632	0	501	170	282	222	460	360	242	287	203	378	269	120	353	321	635
32.6861	0	502	172	283	222	464	361	241	287	204	377	270	121	354	324	636
32.809	0	508	172	285	226	464	362	243	289	205	379	271	121	355	325	636
32.9318	0	503	169	282	222	457	359	242	287	202	378	269	118	355	321	634
33.0547	0	500	168	280	221	456	359	243	287	202	379	268	119	355	322	638
33.1776	0	500	169	281	220	455	359	240	287	203	378	270	119	355	321	636
33.3005	0	506	169	282	222	457	361	242	288	204	379	270	120	355	323	638
33.4234	0	501	169	285	222	457	364	245	287	205	381	271	121	356	324	646
33.5462	0	493	165	281	219	449	360	240	286	203	380	268	119	355	319	639
33.6691	0	494	163	280	217	446	360	237	285	202	379	268	118	354	320	640
33.792	0	497	163	279	215	446	360	237	285	204	377	268	119	354	320	641
33.9149	0	492	164	281	216	450	361	240	285	204	379	271	120	355	323	652
34.0378	0	489	166	282	218	453	363	242	286	204	380	271	121	354	323	653
34.1606	0	487	161	278	214	445	360	237	285	203	378	266	118	353	318	641
34.2835	0	492	161	278	213	445	359	235	284	202	376	267	118	351	318	639
34.4064	0	487	160	278	213	443	361	236	284	203	376	266	119	350	318	642
34.5293	0	483	161	280	212	443	361	237	284	204	376	267	120	351	320	642
34.6522	0	484	162	281	214	447	362	237	283	205	376	266	120	350	322	640
34.775	0	487	158	278	211	441	360	234	283	204	374	263	117	348	317	629
34.8979	0	482	157	277	209	436	360	232	282	202	372	263	117	347	316	628
35.0208	0	478	158	277	208	439	360	232	281	203	371	262	117	345	315	622
35.1437	0	478	158	277	208	438	361	233	281	204	369	264	118	345	316	612
35.2666	0	483	159	279	210	440	362	231	281	205	368	265	119	344	317	610
35.3894	0	477	157	277	209	437	362	230	280	203	367	261	117	343	313	602
35.5123	0	471	156	275	204	436	358	226	278	202	365	259	116	341	312	595
35.6352	0	472	156	276	206	433	359	226	279	203	362	259	117	341	312	587
35.7581	0	477	157	277	206	434	360	226	278	203	359	259	118	341	313	579
35.881	0	475	157	279	205	439	362	226	277	205	359	261	119	341	314	578
36.0038	0	469	156	277	207	435	362	227	277	204	360	258	118	339	311	568
36.1267	0	468	154	274	203	427	358	222	275	202	354	254	116	337	308	562
36.2496	0	471	154	274	203	429	359	221	275	202	352	256	117	336	309	561
36.3725	0	467	156	276	203	430	359	221	276	202	352	258	115	339	313	570
36.4954	0	465	159	278	200	440	360	221	277	204	351	263	118	341	318	573
36.6182	0	462	162	280	201	456	362	220	278	204	350	266	117	342	319	569
36.7411	0	465	160	277	199	459	355	218	277	200	347	262	116	337	314	557
36.864	0	461	160	276	199	457	356	222	278	201	348	259	116	335	313	565
36.9869	0	460	159	276	201	444	356	223	279	201	349	257	116	334	313	566
37.1098	0	461	159	278	199	448	357	221	280	202	348	258	118	333	315	564
37.2326	0	467	161	279	200	451	359	221	281	203	347	259	118	334	318	564
37.3555	0	462	160	280	201	449	358	223	282	202	348	258	117	333	316	565
37.4784	0	459	157	276	203	439	354	225	280	200	348	254	116	332	313	565
37.6013	0	457	158	276	201	442	355	222	280	201	348	257	115	332	314	565
37.7242	0	465	159	277	200	444	356	221	281	201	348	257	117	334	317	571
37.847	0	463	161	280	203	446	357	225	282	202	351	260	117	335	319	583
37.9699	0	462	163	281	203	450	360	227	283	202	355	260	117	336	322	586
38.0928	0	459	159	277	204	439	355	227	283	201	353	259	115	336	317	581
38.2157	0	467	159	276	205	438	355	226	282	200	353	259	116	336	317	580
38.3386	0	463	158	278	202	442	356	225	283	200	355	259	117	336	318	581
38.4614	0	465	161	279	204	444	357	228	283	202	357	261	117	337	319	584
38.5843	0	464	163	281	203	450	359	229	283	203	359	262	118	338	321	585
38.7072	0	470	161	279	204	451	359	228	284	201	359	262	117	337	318	581
38.8301	0	465	159	278	203	447	355	228	284	201	359	262	116	337	316	586
38.953	0	466	161	278	206	444	358	231	283	201	362	262	117	338	317	587
39.0758	0	466	161	278	204	446	357	230	283	203	362	263	118	340	319	589
39.1987	0	471	163	281	204	450	360	229	284	203	364	265	119	340	320	599
39.3216	0	469	164	281	208	451	361	232	286	203	367	264	119	341	321	603
39.4445	0	468	160	279	205	444	357	234	284	201	366	262	117	341	318	602
39.5674	0	467	160	278	207	443	358	231	285	202	367	264	118	341	318	602
39.6902	0	471	161	280	208	443	358	233	284	202	366	264	118	342	320	603
39.8131	0	469	162	280	206	447	361	234	286	204	368	266	119	342	322	613
39.936	0	471	164	283	210	449	362	239	287	205	371	267	120	343	323	613
40.0589	0	469	160	279	206	445	359	235	287	203	370	265	118	343	319	609
40.1818	0	472	160	278	207	442	358	233	286	204	370	265	118	344	319	611
40.3046	0	468	161	279	208	445	359	234	284	203	371	265	118	345	319	617
40.4275	0	470	163	280	208	448	361	237	285	204	374	267	119	345	321	619
40.5504	0	473	165	282	209	452	363	236	286	205	373	268	120	346	322	619
40.6733	0	474	161	279	209	447	360	233	286	203	373	267	118	346	320	615
40.7962	0	468	161	279	207	444	360	233	284	203	373	265	118	347	318	622
40.919	0	471	162	280	206	447	360	232	285	203	374	266	119	347	319	621
41.0419	0	473	162	280	210	444	362	236	285	205	375	267	119	348	321	621
41.1648	0	476	163	282	211	447	363	236	285	206	375	267	120	348	323	623
41.2877	0	470	160	279	210	441	360	233	284	203	376	265	118	348	318	620
41.4106	0	470	158	277	209	438	360	233	283	203	376	265	118	349	318	624
41.5334	0	470	158	279	209	437	359	232	284	203	374	266	119	349	318	624
41.6563	0	473	160	279	210	439	361	233	284	205	375	266	120	349	320	628
41.7792	0	471	160	281	211	440	364	236	285	205	378	267	121	349	321	635
41.9021	0	469	158	278	209	434	361	233	284	203	376	265	119	349	317	627
42.025	0	469	157	277	207	432	360	230	283	203	375	264	117	348	317	622
42.1478	0	471	157	277	205	434	359	227	282	203	373	264	118	348	316	621
42.2707	0	468	158	278	208	433	361	231	283	203	375	264	119	349	317	624
42.3936	0	470	159	280	209	435	363	236	284	204	376	267	120	348	320	630
42.5165	0	468	159	279	209	435	362	232	284	203	375	264	118	349	319	628
42.6394	0	475	157	275	205	428	359	229	283	202	374	264	117	349	319	632
42.7622	0	471	158	277	206	433	359	231	284	202	373	265	118	348	319	629
42.8851	0	469	158	277	207	437	360	233	283	203	374	266	119	347	319	630
43.008	0	470	160	280	208	438	362	234	285	204	375	266	120	347	320	627
43.1309	0	474	159	280	208	436	362	235	286	204	375	265	118	346	319	625
43.2538	0	468	157	275	205	432	357	232	285	201	375	264	116	347	318	625
43.3766	0	465	157	276	205	433	359	233	285	202	374	264	116	348	320	636
43.4995	0	466	157	277	206	432	360	231	286	202	373	264	118	348	320	632
43.6224	0	472	159	278	207	435	360	233	285	203	374	265	118	349	323	636
43.7453	0	467	159	279	209	434	362	234	286	202	375	264	117	348	321	637
43.8682	0	468	156	276	208	429	358	232	284	202	374	262	116	348	318	634
43.991	0	468	157	277	208	431	360	231	284	202	372	263	116	347	317	632
44.1139	0	476	158	278	209	434	360	232	283	202	372	263	118	348	317	632
44.2368	0	473	160	280	210	434	362	234	284	204	375	263	119	348	319	635
44.3597	0	472	159	280	212	435	363	234	284	205	376	264	118	348	318	633
44.4826	0	473	157	276	207	430	359	229	284	201	373	262	117	348	313	625
44.6054	0	476	157	276	207	429	360	228	282	201	371	262	117	348	313	625
44.7283	0	471	157	277	207	430	360	230	283	202	371	262	117	348	313	628
44.8512	0	472	158	279	208	433	362	230	282	203	372	264	118	347	315	633
44.9741	0	474	159	279	210	438	364	232	283	204	372	264	119	348	314	628
45.097	0	479	155	275	207	427	360	225	282	201	370	261	117	346	308	620
45.2198	0	471	155	275	207	428	360	227	282	202	370	261	116	346	308	620
45.3427	0	470	155	276	205	428	359	227	281	203	368	262	117	346	308	618
45.4656	0	474	157	277	208	430	362	227	281	204	367	263	117	347	309	623
45.5885	0	480	158	279	208	432	363	229	281	204	368	264	118	346	311	625
45.7114	0	471	156	277	208	430	362	226	280	202	368	262	116	345	307	617
45.8342	0	469	155	275	205	429	361	225	279	203	366	261	115	344	306	610
45.9571	0	474	155	275	205	430	360	223	278	203	364	262	116	344	306	612
46.08	0	478	156	277	206	432	361	225	279	204	364	263	118	345	307	617
46.2029	0	478	158	280	208	435	364	229	279	205	366	264	118	345	309	621
46.3258	0	470	157	277	207	432	363	227	280	204	366	262	116	344	304	609
46.4486	0	472	155	275	204	428	360	223	277	202	363	261	115	342	303	605
46.5715	0	477	154	275	205	428	361	222	278	203	364	262	115	343	303	608
46.6944	0	470	156	276	205	431	361	225	278	203	365	263	117	344	305	609
46.8173	0	471	157	279	209	433	363	227	279	205	365	264	117	344	307	612
46.9402	0	473	156	278	208	434	364	224	279	203	363	262	116	343	304	606
47.063	0	476	154	274	202	431	360	220	278	202	362	261	116	343	301	606
47.1859	0	470	154	276	204	427	360	223	278	203	363	261	116	343	303	607
47.3088	0	469	155	276	206	431	361	225	278	204	363	263	116	343	304	604
47.4317	0	476	157	279	205	437	363	224	279	204	363	264	117	345	307	612
47.5546	0	480	156	279	206	435	363	224	280	204	364	262	115	343	304	610
47.6774	0	468	154	275	205	429	360	224	278	202	363	261	115	343	302	605
47.8003	0	467	154	275	202	430	360	222	278	202	363	263	116	343	301	600
47.9232	11	470	155	276	204	430	360	224	279	203	361	263	116	343	304	608
48.0461	0	475	158	278	203	437	362	224	280	204	363	265	116	344	307	609
48.169	0	470	160	280	207	438	364	230	281	204	366	265	117	344	307	613
48.2918	0	466	156	275	200	433	360	221	280	202	364	262	114	343	303	603
48.4147	0	465	155	274	202	428	360	223	279	202	363	262	115	341	303	608
48.5376	0	471	155	277	202	430	360	224	279	203	362	263	115	342	305	607
48.6605	0	469	157	277	201	438	361	224	281	204	366	264	117	343	307	613
48.7834	0	476	159	280	206	438	364	228	281	205	367	266	117	343	308	614
48.9062	0	466	158	276	204	433	361	226	281	203	364	263	115	342	306	611
49.0291	0	474	159	276	203	433	360	227	281	203	364	263	115	344	308	614
49.152	0	472	161	276	202	436	360	226	281	202	365	264	115	344	310	614
49.2749	0	480	166	279	201	447	362	227	282	203	366	265	116	345	311	612
49.3978	0	477	167	281	204	456	364	228	284	204	367	266	116	346	313	624
49.5206	0	484	166	276	204	457	360	228	284	202	365	265	114	345	309	610
49.6435	0	484	171	278	208	494	354	235	287	201	358	268	116	338	310	595
49.7664	0	487	172	278	213	504	355	238	288	202	354	270	116	335	312	588
49.8893	0	490	179	280	213	532	349	243	295	200	344	275	117	326	317	576
50.0122	0	510	189	284	217	585	342	254	311	197	321	286	120	311	321	561
50.135	0	505	188	276	219	585	330	262	316	195	311	285	119	303	317	559
50.2579	0	507	187	274	220	581	329	261	316	196	310	283	118	299	318	566
50.3808	0	505	188	276	221	581	328	260	316	196	307	280	119	297	317	566
50.5037	0	513	189	278	223	582	330	263	316	197	309	281	120	296	318	578
50.6266	0	511	189	280	224	583	333	263	317	197	312	281	119	295	319	579
50.7494	0	514	182	275	221	568	329	257	313	196	309	276	117	292	313	573
50.8723	0	517	181	274	219	561	328	254	311	196	311	274	117	291	313	571
50.9952	0	516	179	276	220	561	330	255	312	195	311	274	117	290	313	576
51.1181	0	516	179	280	221	561	331	255	312	196	314	274	118	292	315	578
51.241	0	515	180	282	222	562	334	255	312	196	315	274	118	292	315	577
51.3638	0	520	176	275	219	547	327	250	310	195	313	268	117	289	311	567
51.4867	0	515	174	276	217	544	329	249	309	194	314	268	116	291	311	576
51.6096	0	513	173	279	217	538	332	247	307	195	317	268	117	292	311	576
51.7325	0	513	173	280	217	540	333	247	307	196	318	269	117	294	312	574
51.8554	0	516	174	282	218	536	338	245	305	196	321	268	118	295	312	577
51.9782	0	509	169	277	216	519	332	241	302	195	321	263	114	295	307	580
52.1011	0	512	168	276	214	514	334	241	300	195	325	263	115	297	308	582
52.224	0	514	167	276	213	513	336	239	298	196	325	261	115	299	308	580
52.3469	0	519	168	279	216	516	339	238	297	197	326	264	117	301	309	584
52.4698	0	515	169	280	217	510	343	239	297	197	330	261	117	306	309	590
52.5926	0	516	164	275	215	488	338	239	292	196	333	258	114	308	306	590
52.7155	0	516	165	274	210	506	336	235	294	196	324	263	115	306	309	589
52.8384	0	515	165	274	210	500	338	233	293	196	326	263	116	308	312	589
52.9613	0	514	164	276	211	500	341	236	292	198	331	264	116	311	313	597
53.0842	0	513	165	278	212	497	342	236	292	197	335	262	114	310	310	594
53.207	0	513	161	273	208	486	337	231	290	195	330	261	113	310	308	589
53.3299	0	516	159	273	207	484	338	232	289	196	331	261	112	310	308	594
53.4528	0	511	160	272	207	485	340	233	288	197	333	260	113	311	309	596
53.5757	0	512	160	275	208	487	342	234	287	197	337	262	115	313	309	599
53.6986	0	512	161	277	212	481	343	234	287	198	337	261	114	314	308	594
53.8214	0	516	156	270	211	465	339	233	283	197	337	257	113	314	305	599
53.9443	0	513	156	272	209	467	342	230	284	196	339	257	114	314	305	604
54.0672	0	511	156	272	207	469	343	229	282	197	340	258	113	316	307	607
54.1901	0	515	158	275	208	469	345	229	283	199	341	260	115	320	308	606
54.313	0	519	157	275	211	465	347	230	282	198	342	259	113	320	306	604
54.4358	0	511	155	270	209	455	343	231	280	197	341	256	112	320	303	602
54.5587	0	510	155	273	210	454	344	231	280	198	342	257	113	321	303	606
54.6816	0	516	156	273	209	457	346	227	279	198	343	257	114	322	304	606
54.8045	0	525	158	276	207	458	349	225	279	201	346	258	115	326	304	612
54.9274	0	514	155	274	214	450	350	230	279	200	348	257	114	326	302	609
55.0502	0	511	153	271	211	441	346	227	276	197	347	255	113	326	300	604
55.1731	0	514	153	271	211	441	349	227	276	198	347	256	113	328	299	608
55.296	0	519	153	274	212	440	349	226	276	200	349	257	114	330	301	616
55.4189	0	514	155	276	214	442	352	228	277	201	353	260	115	331	302	617
55.5418	0	509	153	273	212	439	351	227	276	199	351	256	113	330	297	604
55.6646	0	513	150	271	209	434	349	225	274	198	349	256	112	330	296	601
55.7875	0	519	151	271	210	434	350	225	274	199	349	256	113	330	297	604
55.9104	0	512	152	273	211	435	352	225	275	201	353	256	114	333	299	604
56.0333	0	511	154	276	214	437	354	229	276	201	356	259	115	335	300	605
56.1562	0	514	150	272	211	430	351	224	275	200	352	256	113	332	295	597
56.279	0	518	150	271	208	429	350	222	274	199	352	256	113	332	294	602
56.4019	0	508	150	271	209	429	351	223	274	199	352	257	113	333	296	602
56.5248	0	509	151	274	211	431	352	225	274	201	355	259	114	335	296	598
56.6477	0	515	152	275	211	433	355	227	275	202	356	261	115	336	300	605
56.7706	0	515	151	273	210	431	354	224	274	200	356	258	113	335	295	600
56.8934	0	511	148	270	206	428	350	221	273	200	355	256	113	335	294	598
57.0163	0	507	149	272	208	426	353	223	274	200	356	258	114	334	295	596
57.1392	0	511	150	272	209	430	353	223	275	200	357	260	115	336	296	604
57.2621	0	515	152	274	212	431	355	227	275	202	358	261	115	339	301	610
57.385	0	512	153	275	211	430	355	227	276	202	360	260	114	338	301	613
57.5078	0	505	149	271	206	424	351	223	275	201	358	259	113	339	300	609
57.6307	0	507	151	273	207	426	354	223	276	201	358	259	114	339	302	616
57.7536	0	514	152	273	208	425	354	225	276	201	360	261	113	339	302	617
57.8765	0	510	153	275	211	425	356	227	277	203	363	261	116	341	304	627
57.9994	0	511	153	276	211	429	358	228	278	203	363	261	115	340	304	616
58.1222	0	507	151	272	205	425	353	222	278	200	361	260	114	341	303	622
58.2451	0	514	152	272	209	424	355	228	278	202	362	260	115	342	306	622
58.368	0	510	152	273	209	427	355	227	278	202	364	261	115	343	308	628
58.4909	0	519	161	278	208	454	356	229	281	202	364	265	116	343	310	620
58.6138	0	519	162	277	213	451	358	232	281	203	363	264	116	343	309	621
58.7366	0	522	159	274	211	438	353	230	280	201	364	262	115	343	306	621
58.8595	0	514	158	276	211	437	355	232	280	201	366	263	115	343	311	630
58.9824	0	507	158	276	211	436	355	233	280	202	365	264	116	345	312	624
59.1053	0	507	160	278	211	440	358	234	280	203	366	264	117	344	314	625
59.2282	0	509	158	276	211	438	357	233	281	203	368	263	116	342	312	623
59.351	0	506	155	274	205	435	354	229	279	201	367	261	115	341	310	626
59.4739	0	504	157	275	208	432	355	231	280	202	367	262	116	341	311	623
59.5968	0	506	158	276	207	433	355	230	281	203	366	262	118	342	313	621
59.7197	0	507	160	278	208	437	358	230	281	203	366	263	117	343	316	620
59.8426	0	500	157	275	206	429	354	229	281	202	365	260	115	343	312	612
59.9654	0	495	155	274	206	427	353	227	280	202	363	260	115	342	312	609
60.0883	0	502	156	274	205	427	355	226	279	202	361	259	116	342	312	607
60.2112	0	496	156	277	205	426	356	227	279	204	363	259	117	342	314	614
60.3341	0	492	158	277	207	428	358	230	281	204	365	259	117	340	314	612
60.457	0	488	155	274	202	416	353	222	279	201	359	254	115	338	311	602
60.5798	0	491	152	273	202	413	354	223	278	202	358	253	116	338	311	606
60.7027	0	489	154	274	203	412	355	222	278	202	358	254	116	339	312	607
60.8256	0	491	155	274	202	415	356	225	278	204	361	256	118	340	313	614
60.9485	0	490	155	276	204	417	358	222	278	203	361	256	118	341	313	608
61.0714	0	501	152	272	204	409	354	220	277	201	358	252	115	338	308	609
61.1942	0	494	153	273	203	409	355	222	275	201	360	254	116	339	309	620
61.3171	0	496	154	274	205	410	355	224	277	202	363	254	117	341	309	620
61.44	0	498	155	275	206	412	357	226	277	203	363	256	116	340	311	621
61.5629	0	510	156	276	208	413	359	226	278	204	364	257	117	342	312	626
61.6858	0	500	153	273	204	409	354	223	276	202	364	253	116	341	306	621
61.8086	0	498	154	273	204	410	356	224	277	202	365	255	115	341	308	622
61.9315	0	502	154	274	205	409	356	224	277	202	364	256	116	342	309	623
62.0544	0	506	156	276	206	413	358	225	278	203	364	257	117	343	311	629
62.1773	0	504	156	277	208	413	359	229	278	204	367	257	117	343	311	626
62.3002	0	499	153	273	204	410	355	223	277	201	366	255	115	342	306	626
62.423	0	502	154	274	205	411	355	224	277	202	365	256	115	342	308	625
62.5459	0	509	155	274	203	415	356	221	278	202	364	257	116	342	307	629
62.6688	0	502	157	276	208	414	358	228	278	203	366	258	118	343	310	634
62.7917	0	501	156	276	208	417	359	227	278	203	367	258	117	343	309	632
62.9146	0	503	153	273	204	411	355	222	277	201	364	256	115	341	306	624
63.0374	0	510	154	274	206	413	356	223	277	202	363	256	116	343	306	626
63.1603	0	509	155	275	205	413	356	225	277	202	365	257	117	343	307	628
63.2832	0	501	156	277	207	415	358	228	278	203	367	259	117	344	308	631
63.4061	0	507	156	277	208	415	359	225	278	202	366	257	116	344	307	631
63.529	0	510	153	273	205	408	355	221	277	201	364	256	115	342	304	629
63.6518	0	505	154	273	204	410	356	222	277	201	365	256	115	343	305	630
63.7747	0	501	155	274	207	411	356	224	277	202	366	257	117	343	305	628
63.8976	0	507	156	276	208	412	358	225	277	203	366	259	117	345	306	631
64.0205	0	511	156	277	209	412	360	226	279	203	367	258	116	343	307	633
64.1434	0	502	152	273	206	406	356	222	277	202	366	256	115	343	302	625
64.2662	0	501	153	273	205	407	356	222	275	201	366	256	115	344	304	622
64.3891	0	506	153	273	205	406	356	222	277	201	364	257	115	344	304	629
64.512	0	509	155	275	209	411	358	225	277	203	366	258	117	345	306	629
64.6349	0	505	156	277	210	415	360	227	279	203	369	259	117	345	307	634
64.7578	0	502	153	274	207	409	356	223	277	202	367	258	115	346	304	626
64.8806	0	502	154	275	206	407	356	223	278	202	365	257	116	346	306	634
65.0035	0	505	155	275	206	410	357	224	279	202	367	259	115	347	307	633
65.1264	0	506	156	276	209	410	358	228	279	203	370	259	116	347	309	636
65.2493	0	513	158	278	211	413	360	230	280	204	370	260	118	346	310	634
65.3722	0	506	156	276	209	411	358	223	279	203	368	259	116	345	306	628
65.495	0	513	155	275	209	410	357	225	279	202	370	258	116	345	305	626
65.6179	0	512	157	276	210	409	358	227	279	202	371	259	116	346	305	632
65.7408	0	511	158	277	212	414	359	228	279	204	372	259	118	347	307	627
65.8637	0	513	159	280	214	420	361	228	281	205	372	261	119	347	308	636
65.9866	0	519	158	277	213	414	359	227	280	203	372	258	117	348	305	622
66.1094	0	515	158	277	211	413	359	228	280	203	374	258	117	348	304	627
66.2323	0	516	157	277	213	413	359	228	280	203	373	259	117	348	304	620
66.3552	0	515	159	278	214	415	360	228	280	204	372	260	118	348	306	624
66.4781	0	523	161	280	216	423	362	233	282	205	375	261	119	348	308	629
66.601	0	518	160	277	213	419	358	229	281	202	374	260	117	349	303	621
66.7238	0	516	159	276	214	416	358	230	280	204	374	259	117	348	302	620
66.8467	0	526	159	277	212	417	358	229	282	203	372	260	117	347	303	619
66.9696	0	523	160	279	216	420	359	231	281	204	374	260	118	349	303	627
67.0925	0	521	161	280	218	426	362	234	283	204	376	260	118	348	303	623
67.2154	0	520	158	277	213	418	357	227	281	202	373	258	115	347	298	613
67.3382	0	526	158	277	214	418	358	227	281	202	372	259	116	346	298	615
67.4611	0	522	158	277	214	420	358	228	281	202	373	260	117	348	298	620
67.584	0	524	159	280	217	420	359	232	281	203	375	260	118	348	301	622
67.7069	0	523	161	282	218	424	362	231	283	205	375	261	118	348	301	622
67.8298	0	523	157	276	213	418	359	226	281	202	371	258	116	347	298	617
67.9526	0	521	158	277	214	418	358	227	281	202	371	258	115	349	300	631
68.0755	0	522	158	277	212	418	359	228	281	203	372	260	115	349	302	634
68.1984	0	526	160	278	213	420	359	228	282	202	371	262	116	350	305	635
68.3213	0	523	161	281	216	427	362	232	284	204	371	264	117	349	308	636
68.4442	0	524	159	277	214	429	358	229	284	201	369	265	115	348	304	630
68.567	0	524	160	277	213	429	356	230	283	200	368	267	114	347	304	628
68.6899	0	525	160	277	213	431	357	229	284	199	368	265	116	346	304	627
68.8128	0	531	161	279	215	430	358	230	283	201	368	266	115	346	306	635
68.9357	0	526	162	281	216	433	359	233	285	202	371	266	117	346	309	638
69.0586	0	523	162	281	218	442	359	235	287	202	370	268	116	344	307	628
69.1814	0	526	159	277	211	439	355	228	284	200	368	265	115	343	304	632
69.3043	0	532	162	279	214	445	356	230	286	200	366	266	116	340	306	635
69.4272	0	530	161	279	216	445	356	236	286	201	368	267	117	339	306	643
69.5501	0	523	163	281	218	448	357	237	287	202	369	266	118	341	308	642
69.673	0	529	164	282	220	448	359	236	288	202	369	266	118	340	309	646
69.7958	0	531	161	278	216	442	355	233	286	200	369	264	115	340	306	645
69.9187	0	525	161	279	216	443	356	235	286	201	370	263	116	340	307	645
70.0416	0	523	162	280	216	443	356	235	286	200	370	264	116	340	307	642
70.1645	0	528	163	281	218	442	358	235	287	202	370	265	117	340	309	650
70.2874	0	532	164	283	220	444	360	238	288	203	373	265	118	341	310	654
70.4102	0	523	161	279	217	439	356	235	287	202	373	262	116	342	306	648
70.5331	0	522	161	279	217	438	356	234	287	202	373	262	117	341	307	645
70.656	0	522	161	280	216	436	357	232	286	202	371	262	116	342	309	650
70.7789	0	527	161	281	217	436	358	234	286	202	373	263	118	342	311	654
70.9018	0	524	162	281	219	435	362	236	287	203	376	263	118	344	312	664
71.0246	0	519	158	278	214	426	358	232	286	201	375	260	116	343	308	655
71.1475	0	517	158	278	213	423	357	230	285	202	373	261	117	344	309	666
71.2704	0	523	158	278	213	422	358	231	286	201	374	262	117	344	309	663
71.3933	0	518	159	278	213	422	359	233	286	202	376	262	118	345	312	669
71.5162	0	518	159	280	214	423	361	233	286	203	376	262	118	344	309	660
71.639	0	512	155	276	211	416	358	227	284	201	373	260	115	344	306	657
71.7619	0	517	156	277	211	414	358	229	283	201	374	260	115	344	306	667
71.8848	0	512	155	277	211	416	358	228	283	201	375	260	116	347	308	672
72.0077	0	513	156	278	213	416	360	233	283	202	376	261	117	347	309	671
72.1306	0	520	155	278	213	416	361	228	283	201	374	260	116	346	305	661
72.2534	0	515	153	274	210	409	357	227	282	199	373	259	115	346	302	664
72.3763	0	512	154	274	208	407	357	228	281	201	373	258	115	347	305	666
72.4992	0	513	154	275	211	409	358	225	281	200	373	258	115	348	304	665
72.6221	0	518	156	276	211	408	359	227	281	201	373	260	115	348	305	669
72.745	0	513	155	276	214	410	360	227	281	201	373	258	115	347	303	665
72.8678	0	514	152	273	209	404	357	225	279	199	372	257	113	346	299	661
72.9907	0	514	153	273	209	404	357	224	279	198	370	258	114	347	300	657
73.1136	0	516	154	274	210	408	358	223	280	200	369	258	114	347	301	660
73.2365	0	515	155	275	212	411	359	227	279	201	372	259	115	347	303	667
73.3594	0	516	155	275	213	410	361	228	280	201	373	259	115	347	301	666
73.4822	0	516	152	272	210	406	355	224	278	198	370	258	114	347	297	660
73.6051	0	521	153	273	211	407	357	223	278	199	369	258	114	347	299	666
73.728	0	517	153	274	211	407	357	226	279	200	371	259	114	348	299	665
73.8509	0	516	156	275	213	408	359	227	279	200	372	260	114	348	301	671
73.9738	0	521	156	276	216	412	360	227	281	200	371	260	115	348	300	668
74.0966	0	525	155	273	210	409	356	223	279	198	369	258	113	348	297	662
74.2195	0	516	154	274	211	409	356	225	279	198	372	258	114	348	297	667
74.3424	0	515	155	275	213	409	357	227	279	199	371	259	115	348	298	661
74.4653	0	524	156	275	214	414	358	227	280	199	370	259	114	347	300	661
74.5882	0	529	158	277	215	414	360	228	280	200	372	259	115	346	298	662
74.711	0	520	155	273	211	408	356	225	279	198	371	256	113	347	294	655
74.8339	0	518	153	273	209	408	357	222	279	198	370	258	113	346	295	649
74.9568	0	523	153	273	211	408	356	223	278	198	369	258	113	346	294	655
75.0797	0	526	153	275	211	409	358	223	279	199	369	259	115	346	296	660
75.2026	0	521	156	277	213	412	360	228	280	200	372	258	114	346	297	657
75.3254	0	516	152	273	210	407	356	221	279	199	370	256	113	345	292	642
75.4483	0	518	150	271	208	404	356	219	278	198	368	255	112	344	291	641
75.5712	0	521	150	272	208	404	356	220	277	198	368	256	112	343	290	637
75.6941	0	519	152	273	209	406	357	222	278	199	369	257	114	344	293	640
75.817	0	520	154	275	212	406	359	225	279	200	369	258	115	343	294	636
75.9398	0	517	155	276	212	410	361	225	279	200	369	258	114	344	294	640
76.0627	0	521	151	272	207	405	357	219	277	199	368	255	112	343	291	629
76.1856	0	518	149	271	207	402	356	220	277	198	368	255	112	343	290	630
76.3085	0	515	150	272	206	403	356	219	276	199	367	255	113	342	290	624
76.4314	0	513	152	273	208	404	357	219	277	200	366	257	112	342	293	630
76.5542	0	522	152	274	210	406	359	223	277	201	368	258	115	343	295	635
76.6771	0	517	154	276	212	409	362	227	279	201	372	258	116	344	298	639
76.8	0	512	151	273	209	406	358	221	278	199	369	257	112	342	293	626
76.9229	0	514	151	272	207	403	356	218	277	199	367	256	113	342	295	623
77.0458	0	517	151	272	208	404	356	220	277	199	368	257	113	343	295	630
77.1686	0	516	152	275	211	405	358	224	278	200	369	257	115	343	298	633
77.2915	0	517	154	275	212	408	359	224	279	201	370	259	115	345	301	641
77.4144	0	524	155	277	215	410	361	226	281	202	370	261	116	347	306	652
77.5373	0	517	154	276	214	408	360	227	281	200	372	257	113	347	304	648
77.6602	0	516	153	273	209	406	357	223	280	200	372	257	113	346	304	648
77.783	0	517	154	274	212	406	358	225	280	200	371	257	114	346	303	646
77.9059	0	521	154	274	213	409	359	226	281	201	371	259	114	345	305	648
78.0288	0	518	157	277	214	412	360	228	282	203	373	259	116	347	308	657
78.1517	0	519	158	278	215	414	362	231	283	203	376	260	116	347	308	656
78.2746	0	520	155	273	212	408	358	224	282	200	374	258	115	346	306	647
78.3974	0	521	155	275	213	409	359	226	282	201	373	259	115	347	306	650
78.5203	0	520	155	276	214	411	358	227	282	201	375	259	115	347	307	653
78.6432	0	520	158	277	217	412	360	230	283	202	377	259	117	348	309	655
78.7661	0	524	159	279	218	416	363	231	285	204	378	261	117	349	311	650
78.889	0	528	156	275	213	412	359	226	282	201	376	259	115	348	308	648
79.0118	0	522	156	274	214	409	359	227	283	200	376	259	115	348	308	648
79.1347	0	520	157	275	214	410	359	230	283	202	377	259	116	348	308	651
79.2576	0	526	157	277	215	412	360	228	283	202	377	260	117	350	309	651
79.3805	0	532	159	278	218	415	362	231	284	203	378	261	117	350	311	654
79.5034	0	522	158	277	215	415	360	228	283	202	379	260	115	348	309	645
79.6262	0	519	156	274	213	410	358	227	283	201	378	259	115	349	307	641
79.7491	0	526	157	275	214	412	359	226	283	201	377	259	115	348	307	645
79.872	0	531	158	276	214	412	359	227	283	202	376	261	116	349	309	646
79.9949	0	519	159	277	217	411	361	232	284	204	380	261	117	350	310	651
80.1178	0	520	157	277	216	415	362	230	284	202	380	260	116	348	308	641
80.2406	0	525	156	273	213	410	357	225	283	200	376	258	115	348	305	639
80.3635	0	531	156	275	214	409	358	226	281	201	375	260	115	348	305	645
80.4864	0	523	157	276	213	411	359	227	282	202	377	259	115	348	305	643
80.6093	0	523	158	277	216	412	360	232	282	203	378	260	117	348	308	642
80.7322	0	528	159	278	218	414	363	230	283	203	377	260	117	348	308	644
80.855	0	528	155	274	213	408	359	225	282	201	376	258	115	348	304	638
80.9779	0	522	155	274	213	408	359	225	281	201	376	258	115	347	304	638
81.1008	0	521	156	275	214	409	359	225	281	201	374	258	115	346	303	631
81.2237	0	527	157	276	214	408	361	227	282	203	375	259	116	347	305	638
81.3466	0	529	158	278	218	413	363	229	282	203	376	260	117	347	307	640
81.4694	0	521	155	275	213	409	359	226	281	201	375	257	114	346	302	633
81.5923	0	519	155	274	212	406	358	224	281	201	375	257	115	345	301	626
81.7152	0	523	155	273	212	407	358	223	280	201	372	258	114	345	301	628
81.8381	0	527	155	276	214	408	360	224	280	203	374	258	115	345	302	627
81.961	0	525	158	277	217	410	362	229	281	204	375	258	116	346	304	629
82.0838	0	519	155	275	214	409	359	225	281	202	374	258	115	345	300	618
82.2067	0	522	153	273	212	407	358	225	280	202	373	256	114	344	300	621
82.3296	0	527	154	274	212	405	358	223	280	202	372	257	115	343	300	619
82.4525	0	524	156	275	213	405	360	227	280	202	374	257	115	345	300	622
82.5754	0	525	157	276	215	410	361	228	280	202	375	258	115	345	301	621
82.6982	0	519	154	273	214	405	359	223	280	201	371	257	114	344	297	617
82.8211	0	526	153	272	211	403	357	223	278	200	372	256	113	343	297	614
82.944	0	523	152	274	211	405	357	223	279	201	372	255	114	343	297	616
83.0669	0	523	154	273	213	404	358	223	279	201	372	258	114	343	298	612
83.1898	0	521	155	275	216	407	361	225	280	202	371	257	115	344	300	621
83.3126	0	526	152	271	211	404	357	220	279	200	371	255	113	342	296	607
83.4355	0	520	153	270	211	402	356	220	278	200	369	255	112	342	294	612
83.5584	0	519	152	272	210	402	357	220	276	200	368	254	113	342	295	602
83.6813	0	519	153	273	212	402	358	221	277	200	367	257	114	342	296	610
83.8042	1	528	154	273	214	405	360	224	278	202	369	257	114	343	297	608
83.927	0	519	152	271	210	403	356	221	278	199	369	255	112	342	293	606
84.0499	0	521	151	269	208	399	355	219	275	199	366	254	111	340	293	600
84.1728	0	517	152	270	210	401	356	217	277	199	363	254	111	340	293	600
84.2957	0	523	152	271	210	404	356	220	276	199	366	255	114	341	295	609
84.4186	0	520	155	272	212	406	359	225	277	201	368	256	113	342	298	617
84.5414	0	523	164	276	214	426	361	228	279	201	366	258	113	343	302	618
84.6643	0	523	163	271	210	424	354	225	279	198	361	258	111	343	298	610
84.7872	0	523	162	270	210	424	353	224	280	198	362	259	110	343	298	618
84.9101	0	524	163	272	210	424	354	226	281	197	361	258	111	344	299	622
85.033	0	523	164	274	211	430	355	228	281	197	360	260	111	343	301	624
85.1558	0	534	168	274	209	452	355	225	284	197	357	266	113	344	305	623
85.2787	0	533	175	276	219	497	352	238	289	196	349	271	112	338	309	611
85.4016	0	532	174	270	220	511	341	241	292	194	339	271	111	330	307	607
85.5245	0	536	175	271	221	519	339	243	294	193	333	270	112	325	308	599
85.6474	0	547	175	272	221	518	340	243	295	193	333	268	113	322	308	604
85.7702	0	545	177	273	222	520	342	245	295	194	335	269	113	320	310	611
85.8931	0	548	178	276	224	527	344	247	297	194	337	268	114	320	310	617
86.016	0	548	176	270	221	509	339	243	295	193	335	263	113	317	306	608
86.1389	0	554	176	270	219	505	338	241	294	193	336	262	112	316	306	612
86.2618	0	546	173	273	218	499	340	240	293	192	339	261	113	318	308	622
86.3846	0	544	173	277	219	487	343	241	292	193	345	261	113	321	311	630
86.5075	0	547	174	279	216	490	346	240	292	195	346	262	114	321	312	629
86.6304	0	545	171	274	214	497	338	237	293	192	335	259	112	313	308	616
86.7533	0	540	169	274	212	496	336	238	293	192	335	259	114	311	310	622
86.8762	0	536	172	275	214	515	333	242	295	192	326	262	113	305	311	615
86.999	0	539	172	276	216	521	333	244	297	192	324	261	114	302	313	611
87.1219	0	542	173	277	215	524	335	244	300	192	324	263	115	300	315	609
87.2448	0	533	168	271	212	512	330	240	298	192	323	256	113	297	310	610
87.3677	0	535	166	271	211	510	328	240	296	191	321	257	113	296	310	610
87.4906	0	534	166	272	211	512	328	239	296	192	319	258	114	294	310	607
87.6134	0	535	166	274	212	511	331	239	296	192	319	259	115	294	311	608
87.7363	0	532	167	276	213	513	332	239	298	194	320	260	115	294	313	612
87.8592	0	533	166	274	213	512	332	238	297	193	320	256	114	294	309	607
87.9821	0	533	163	271	210	503	327	236	295	192	318	255	114	292	305	602
88.105	0	534	164	272	211	501	331	234	294	192	317	255	113	292	304	602
88.2278	0	532	163	273	214	497	331	237	294	193	319	255	114	292	304	606
88.3507	0	531	164	275	211	506	334	237	295	194	319	256	114	294	307	606
88.4736	0	529	166	276	212	506	335	236	294	194	319	256	114	292	306	602
88.5965	0	528	161	271	208	490	331	230	293	193	316	252	113	291	302	598
88.7194	0	517	159	271	210	478	333	232	289	194	321	248	112	293	304	604
88.8422	0	516	158	272	209	461	338	231	286	194	328	245	113	297	305	596
88.9651	0	511	160	273	206	457	340	231	285	195	325	246	114	299	307	595
89.088	0	510	159	275	204	454	341	228	286	195	325	246	113	300	307	599
89.2109	0	500	155	270	200	440	338	224	282	194	322	241	111	298	302	595
89.3338	0	499	155	269	200	436	339	221	280	195	322	241	111	298	301	591
89.4566	0	496	154	269	199	429	341	219	278	195	322	239	112	299	300	576
89.5795	0	497	154	271	198	429	343	216	277	197	322	240	112	299	302	570
89.7024	0	491	155	272	200	423	346	217	278	197	323	240	112	301	302	563
89.8253	0	486	151	267	195	411	342	212	274	194	319	235	111	298	296	550
89.9482	0	483	151	267	193	410	342	209	274	195	316	233	110	297	295	542
90.071	0	486	151	267	194	412	342	208	274	196	314	234	110	297	296	534
90.1939	0	479	152	269	193	414	345	208	274	197	314	237	111	297	297	537
90.3168	0	480	154	270	191	421	346	208	275	197	315	238	112	299	298	542
90.4397	0	476	150	267	192	414	343	206	274	196	311	233	110	297	295	539
90.5626	0	479	149	266	191	409	342	207	274	195	309	232	110	296	294	540
90.6854	0	473	150	266	189	412	342	206	274	195	310	233	111	297	296	544
90.8083	0	475	150	268	193	410	345	209	274	197	313	233	111	299	298	548
90.9312	0	476	152	270	194	411	348	209	274	198	316	234	112	302	299	546
91.0541	0	478	151	268	194	406	347	209	274	197	316	234	111	302	297	546
91.177	0	469	148	266	192	404	344	209	274	196	316	232	111	301	297	551
91.2998	0	472	148	267	192	406	344	210	275	197	317	233	110	301	296	549
91.4227	0	472	149	267	193	407	346	211	275	196	319	236	111	303	298	552
91.5456	0	479	151	270	192	414	347	211	277	198	322	237	112	305	301	555
91.6685	0	467	150	269	195	409	348	213	277	197	323	236	111	305	298	554
91.7914	0	462	149	267	193	404	344	213	275	196	323	234	110	303	295	553
91.9142	0	464	149	267	195	404	346	213	277	196	324	235	112	306	297	555
92.0371	0	467	150	267	197	407	347	216	277	197	329	236	111	308	298	552
92.16	0	471	151	271	200	410	349	219	278	199	333	238	114	310	299	555
92.2829	0	470	150	269	198	407	347	219	278	196	334	236	111	311	297	554
92.4058	0	474	149	267	196	406	345	216	278	196	332	236	111	311	296	553
92.5286	0	478	150	268	196	413	348	214	278	197	332	240	112	312	296	556
92.6515	0	475	152	270	199	411	347	218	279	198	334	240	111	314	299	565
92.7744	0	477	155	272	200	416	350	222	279	199	340	243	113	316	301	566
92.8973	0	482	153	271	199	417	350	218	280	197	340	241	112	316	299	560
93.0202	0	484	152	268	199	409	346	217	278	197	337	240	110	317	299	568
93.143	0	484	152	270	197	409	347	221	278	198	338	241	112	319	301	577
93.2659	0	481	153	271	201	411	348	221	279	199	340	243	111	321	302	596
93.3888	0	478	155	273	204	418	348	221	279	200	340	246	113	322	305	596
93.5117	0	484	156	272	203	422	351	222	281	200	340	247	113	321	305	590
93.6346	0	480	153	270	202	416	345	220	280	197	341	244	111	321	302	593
93.7574	0	485	155	271	202	417	347	222	281	198	343	244	112	321	302	592
93.8803	0	488	155	272	203	416	347	223	281	198	345	246	113	324	303	592
94.0032	0	495	157	273	206	419	350	225	281	200	347	247	114	324	305	601
94.1261	0	493	158	273	206	421	351	226	283	200	348	247	113	325	304	598
94.249	0	493	155	270	203	415	346	224	281	198	348	244	112	324	302	595
94.3718	0	496	157	271	207	420	348	225	282	199	347	247	112	324	301	598
94.4947	0	503	157	271	206	421	348	224	283	199	348	247	114	326	302	596
94.6176	0	504	159	275	209	423	350	228	282	199	352	249	115	327	304	603
94.7405	0	506	160	275	209	426	351	228	283	200	354	249	114	326	304	604
94.8634	0	504	157	271	205	420	346	225	283	198	350	248	111	328	303	602
94.9862	0	509	159	272	204	423	347	221	283	198	350	250	112	329	303	602
95.1091	0	506	159	273	207	419	348	225	282	198	352	250	113	329	305	608
95.232	0	507	160	274	208	422	351	227	282	200	355	252	114	331	306	611
95.3549	0	506	160	276	209	424	351	227	284	199	356	252	114	332	306	611
95.4778	0	509	156	270	207	416	347	222	282	198	352	249	112	330	302	604
95.6006	0	504	157	271	207	417	348	223	282	198	354	249	112	329	303	609
95.7235	0	505	158	272	208	418	348	223	281	198	354	252	113	330	303	612
95.8464	0	508	157	274	210	417	351	226	282	200	355	252	114	330	304	614
95.9693	0	511	159	275	212	422	352	227	283	200	356	255	115	330	305	615
96.0922	0	504	156	272	208	429	345	226	284	198	349	254	112	324	302	607
96.215	0	503	156	271	205	432	344	223	283	197	346	254	113	322	304	608
96.3379	0	503	157	272	208	430	345	224	284	198	346	254	114	321	305	610
96.4608	0	507	158	273	208	430	348	225	284	199	348	256	115	323	306	611
96.5837	0	505	159	275	211	432	349	228	286	200	351	257	115	323	307	617
96.7066	0	506	157	273	208	432	346	226	285	198	347	254	113	320	304	607
96.8294	0	505	158	272	207	433	344	226	285	198	344	255	114	319	306	607
96.9523	0	506	158	273	207	435	345	225	285	198	345	256	115	320	306	609
97.0752	0	504	161	272	208	433	347	227	285	199	348	255	115	322	307	618
97.1981	0	508	160	276	210	431	350	230	285	200	352	256	116	323	308	618
97.321	0	507	158	272	207	428	346	225	284	198	350	252	114	322	303	606
97.4438	0	507	158	272	208	426	346	224	283	198	348	252	113	323	303	609
97.5667	0	503	158	273	207	424	348	224	283	198	351	251	114	324	304	617
97.6896	0	507	160	274	209	423	350	226	282	200	355	253	115	326	305	619
97.8125	0	510	161	276	211	423	352	226	283	200	356	253	115	328	305	617
97.9354	0	509	157	271	209	416	348	222	281	198	353	251	112	328	302	612
98.0582	0	507	158	272	208	414	348	223	280	198	354	249	113	328	301	621
98.1811	0	508	157	272	208	416	349	223	280	199	356	251	113	330	303	623
98.304	0	512	158	273	210	416	352	224	280	200	357	252	115	332	304	624
98.4269	0	514	159	276	210	415	354	225	281	200	358	253	114	332	304	622
98.5498	0	509	156	271	207	411	349	221	279	198	356	249	112	331	298	617
98.6726	0	509	156	272	207	409	349	221	278	198	358	250	113	331	299	621
98.7955	0	510	156	272	207	408	350	221	278	199	356	250	114	333	300	620
98.9184	0	509	158	274	209	412	352	222	279	199	359	253	115	334	302	626
99.0413	0	511	159	276	212	413	355	228	280	200	362	254	115	335	303	628
99.1642	0	509	156	273	208	408	352	221	278	198	360	251	113	334	299	622
99.287	0	511	156	272	208	406	350	221	278	199	359	251	113	334	299	618
99.4099	0	516	156	271	207	406	351	223	278	199	359	252	113	335	300	623
99.5328	0	511	157	273	211	409	353	223	279	199	362	253	115	337	301	630
99.6557	0	513	159	275	212	410	355	227	279	200	365	255	115	338	303	633
99.7786	0	513	158	275	213	412	354	226	280	200	365	254	114	337	301	623
99.9014	0	518	156	272	210	406	352	223	279	199	363	252	113	337	299	626
100.024	0	514	159	272	210	407	352	223	280	199	365	253	114	339	303	633
100.147	0	515	161	274	210	408	353	225	280	199	366	254	114	340	306	640
100.27	0	520	161	275	213	411	355	227	280	201	367	254	115	340	308	641
100.393	0	526	162	276	215	413	357	228	283	200	368	257	116	341	309	647
100.516	0	517	161	274	212	412	354	227	282	199	368	254	113	340	306	642
100.639	0	515	161	273	211	410	353	226	282	199	368	255	113	340	306	645
100.762	0	521	160	274	213	413	353	227	282	199	368	255	114	341	307	646
100.884	0	526	162	275	213	412	355	228	281	199	368	256	116	340	309	650
101.007	0	518	164	277	216	416	357	231	283	202	371	257	116	343	311	658
101.13	0	516	163	277	212	417	357	228	284	202	372	256	115	342	311	650
101.253	0	522	162	274	211	412	353	228	283	200	370	256	114	343	309	651
101.376	0	527	163	276	214	414	355	229	283	199	370	256	114	343	309	655
101.499	0	520	164	276	215	417	355	231	283	200	372	257	115	343	310	659
101.622	0	519	166	278	217	418	357	234	283	201	373	258	116	344	311	659
101.745	0	527	166	279	218	421	358	232	284	201	373	257	115	345	310	659
101.868	0	528	162	275	211	416	355	227	283	199	372	255	114	344	308	660
101.99	0	520	163	275	214	416	355	230	284	200	373	256	115	344	309	662
102.113	0	518	164	277	213	416	355	229	283	200	373	257	116	344	310	658
102.236	0	526	165	278	215	420	359	232	284	202	373	258	117	344	310	666
102.359	0	529	164	278	215	420	358	231	284	201	373	257	115	343	309	663
102.482	0	518	161	274	211	413	354	229	282	199	373	254	114	343	307	663
102.605	0	517	162	275	211	415	356	229	283	200	371	256	114	344	307	659
102.728	0	521	162	276	213	416	356	228	283	200	370	257	116	343	308	663
102.851	0	524	162	277	215	417	358	230	282	201	372	257	117	344	309	662
102.973	0	519	162	277	214	417	359	231	283	201	373	255	115	342	306	659
103.096	0	511	159	274	210	414	355	226	281	199	371	253	114	342	303	651
103.219	0	518	159	274	211	411	354	225	280	199	369	253	114	341	303	654
103.342	0	524	160	276	211	412	356	226	280	200	369	255	116	341	303	656
103.465	0	521	162	277	213	414	357	230	280	202	371	256	116	341	306	659
103.588	0	520	161	276	213	414	357	227	280	201	369	254	115	339	303	644
103.711	0	516	158	273	209	409	354	224	279	200	367	252	113	338	299	649
103.834	0	522	158	274	210	409	355	223	279	200	366	252	114	339	300	645
103.956	0	518	158	274	209	412	355	222	278	201	368	253	115	339	300	646
104.079	0	518	160	276	211	411	357	226	278	202	367	254	116	339	302	642
104.202	0	516	160	277	213	412	360	226	278	203	367	254	115	339	300	643
104.325	0	521	157	273	209	408	355	221	276	200	364	251	113	338	296	636
104.448	0	515	157	273	209	406	355	222	277	201	365	251	114	337	297	641
104.571	0	517	157	274	211	406	356	224	276	201	364	252	115	337	297	635
104.694	0	515	159	274	211	408	357	223	277	202	365	253	115	337	298	633
104.817	0	521	160	277	212	411	359	226	278	202	367	253	116	338	299	635
104.94	0	515	157	273	209	407	355	223	276	202	364	251	113	337	294	627
105.062	0	517	158	274	209	407	356	221	276	201	364	252	114	336	294	621
105.185	0	522	158	273	210	407	356	222	275	202	364	251	114	337	295	620
105.308	0	520	160	276	212	407	358	224	277	203	366	253	116	336	296	626
105.431	0	517	160	277	213	410	360	227	277	203	369	253	116	337	297	620
105.554	0	520	157	273	209	405	356	221	276	200	365	250	113	336	292	610
105.677	0	523	157	273	209	405	356	221	275	202	364	251	114	336	292	611
105.8	0	518	158	274	210	407	357	222	275	201	364	250	114	336	293	613
105.923	0	521	159	275	211	407	358	226	277	202	367	253	116	337	294	614
106.045	0	522	160	276	213	410	359	224	277	203	366	252	114	337	294	609
106.168	0	517	157	273	209	404	356	221	275	201	363	250	114	336	289	602
106.291	0	518	158	273	208	405	356	221	276	200	364	251	113	335	290	606
106.414	0	517	157	274	209	407	355	223	275	202	365	252	114	335	291	608
106.537	0	522	160	276	209	408	358	222	276	204	365	253	116	337	293	606
106.66	0	518	160	276	212	409	359	223	277	203	366	253	115	336	292	604
106.783	0	517	155	271	208	403	355	221	275	200	364	250	112	334	289	602
106.906	0	517	157	273	207	402	355	221	275	200	363	251	113	336	290	603
107.028	0	519	157	273	208	402	356	221	275	202	363	251	113	336	290	603
107.151	0	526	158	276	210	404	358	223	276	202	365	253	115	336	292	609
107.274	0	519	159	277	212	408	360	224	277	203	367	253	115	338	293	610
107.397	0	514	156	272	206	400	355	221	276	200	365	250	113	335	288	604
107.52	0	521	157	273	206	402	355	221	275	200	363	250	113	335	290	603
107.643	0	526	156	274	207	404	356	220	276	201	363	250	113	335	289	602
107.766	0	512	158	276	211	404	358	223	276	203	366	252	115	337	292	609
107.889	0	517	160	277	213	407	360	227	277	203	368	253	116	338	294	612
108.012	0	521	159	276	211	404	359	222	277	202	366	251	114	337	292	609
108.134	0	526	157	273	208	402	356	221	276	201	365	251	112	338	292	619
108.257	0	518	157	275	210	403	356	223	276	202	367	252	114	338	293	618
108.38	0	516	159	275	210	405	358	224	278	201	368	253	115	338	295	616
108.503	0	523	160	277	213	406	359	227	278	204	368	254	115	340	298	625
108.626	0	528	160	278	213	408	362	227	279	204	370	254	115	339	298	627
108.749	0	518	158	275	209	404	357	224	278	201	368	252	113	340	294	625
108.872	0	517	159	275	209	405	358	224	279	202	371	253	114	339	295	619
108.995	0	523	159	276	213	404	357	225	280	203	370	253	115	340	296	626
109.117	0	528	161	278	215	406	360	228	279	203	373	254	117	341	297	625
109.24	0	523	162	280	215	410	362	230	281	204	374	255	116	340	298	629
109.363	0	521	160	275	213	405	358	228	280	202	373	253	115	340	295	620
109.486	0	524	160	277	213	405	359	227	280	203	372	253	115	341	297	627
109.609	0	528	161	276	214	407	359	229	281	203	374	255	116	341	297	628
109.732	0	526	162	278	216	409	360	231	281	203	375	255	117	342	298	632
109.855	11	522	164	280	218	412	364	233	282	204	378	256	118	343	300	629
109.978	0	524	161	276	213	408	359	227	281	203	375	254	115	342	296	628
110.1	0	532	161	277	214	407	359	228	282	203	375	255	115	343	297	629
110.223	0	528	163	277	215	408	359	231	281	203	376	254	116	344	297	633
110.346	0	528	163	279	216	412	361	232	282	204	377	256	116	344	299	630
110.469	0	528	164	280	221	416	363	232	283	204	378	257	117	344	301	641
110.592	0	534	162	277	214	410	358	229	282	202	376	255	115	344	295	628
110.715	0	528	161	276	214	409	358	230	282	202	377	255	115	343	297	635
110.838	0	525	162	277	216	411	359	230	283	202	376	255	115	344	296	632
110.961	0	528	162	279	216	413	360	232	283	204	377	256	116	344	298	632
111.084	0	534	164	280	219	415	363	234	283	203	378	257	118	344	300	642
111.206	0	528	162	277	216	412	358	230	283	202	378	255	115	344	296	637
111.329	0	529	162	275	213	412	358	228	283	201	375	255	114	344	298	638
111.452	0	529	162	277	215	411	358	229	282	201	375	255	115	343	298	643
111.575	0	530	163	278	216	412	359	231	283	202	377	256	116	344	299	651
111.698	0	530	164	280	219	416	362	234	284	204	379	257	117	344	301	651
111.821	0	530	161	278	216	412	359	229	282	202	376	255	114	343	296	641
111.944	0	535	161	276	214	410	358	227	281	201	376	254	114	344	297	643
112.067	0	529	161	277	215	411	358	229	282	201	375	255	113	343	297	649
112.189	0	530	163	277	216	411	359	232	282	202	377	255	114	345	298	648
112.312	0	535	163	280	220	415	360	235	283	203	378	257	116	344	301	648
112.435	0	534	161	277	217	413	359	229	283	201	376	255	114	344	297	641
112.558	0	529	160	276	214	411	357	228	282	200	377	255	114	343	296	647
112.681	0	530	161	277	216	409	358	229	282	200	377	255	114	344	296	647
112.804	0	533	162	278	217	410	359	229	281	201	376	255	115	343	299	646
112.927	0	529	162	278	219	413	361	232	283	202	377	256	115	344	299	650
113.05	0	530	161	277	217	411	360	230	283	200	377	253	114	344	296	644
113.172	0	530	159	276	214	409	357	229	282	199	377	253	114	343	294	646
113.295	0	531	159	275	214	409	358	228	281	201	376	253	113	343	294	641
113.418	0	537	160	277	215	409	358	228	281	201	374	254	114	343	296	648
113.541	0	531	161	278	217	409	360	231	282	201	378	254	115	343	297	647
113.664	0	528	160	277	214	410	359	228	281	200	376	253	113	342	294	642
113.787	0	532	157	275	212	404	356	225	279	199	372	252	113	341	291	636
113.91	0	534	158	275	212	405	357	223	279	199	372	252	114	341	291	636
114.033	0	522	158	275	213	406	358	225	279	201	373	252	113	341	292	641
114.156	0	524	159	276	213	408	359	227	280	202	373	253	114	341	294	638
114.278	0	531	158	277	213	407	360	223	280	200	372	252	114	341	291	636
114.401	0	534	156	271	211	402	356	221	278	199	369	250	111	339	288	635
114.524	0	518	155	273	210	401	357	222	278	199	369	250	112	338	288	634
114.647	0	522	156	273	210	401	357	223	277	200	369	250	113	340	289	632
114.77	0	529	157	275	212	402	359	223	277	201	368	253	114	339	292	636
114.893	0	533	159	277	213	406	361	224	279	201	370	252	114	340	292	638
115.016	0	522	155	273	209	403	357	220	277	199	368	250	111	338	288	626
115.139	0	522	154	273	209	400	356	220	276	199	368	249	112	338	287	621
115.261	0	529	155	273	209	399	357	219	276	199	366	251	112	338	288	624
115.384	0	531	156	275	210	403	359	221	276	200	367	251	113	339	289	626
115.507	0	525	158	275	212	402	360	225	277	202	370	252	114	340	292	629
115.63	0	522	156	274	209	400	360	223	277	201	369	250	113	339	288	615
115.753	0	525	155	273	208	398	356	219	275	200	367	249	112	338	287	618
115.876	0	529	156	273	210	401	358	220	276	200	367	251	113	338	287	615
115.999	0	524	156	274	212	398	359	224	276	202	368	251	113	340	289	617
116.122	0	519	158	275	211	402	360	223	276	201	370	252	115	340	290	616
116.244	0	524	158	276	212	401	361	224	277	202	369	252	114	339	290	618
116.367	0	530	155	272	209	399	357	219	276	200	366	249	112	339	288	614
116.49	0	526	156	274	209	400	358	222	275	201	368	251	113	339	289	619
116.613	0	524	157	276	211	402	358	222	276	201	368	251	114	340	290	612
116.736	0	524	158	276	213	402	360	224	277	202	368	253	115	341	292	620
116.859	0	529	158	276	212	404	361	224	277	202	369	252	115	340	291	613
116.982	0	522	155	273	208	399	357	220	276	201	368	249	112	339	289	614
117.105	0	520	156	273	209	402	358	221	276	201	367	250	113	338	290	609
117.228	0	520	157	275	210	400	359	220	276	201	367	252	114	338	291	608
117.35	0	527	157	276	211	404	359	223	277	203	368	252	115	340	293	622
117.473	0	524	159	278	213	404	362	226	278	203	370	252	114	339	295	622
117.596	0	519	156	274	208	399	359	220	277	200	367	250	112	337	291	613
117.719	0	521	157	275	207	401	358	218	276	200	364	251	112	337	292	618
117.842	0	523	157	275	208	402	359	220	277	201	365	252	112	338	293	624
117.965	0	521	158	275	210	404	360	224	276	202	366	253	115	338	296	626
118.088	0	523	159	279	212	405	362	225	278	203	368	255	115	340	298	631
118.211	0	523	158	276	210	404	360	221	279	201	364	254	113	340	296	627
118.333	0	513	156	273	205	399	358	219	277	200	363	252	112	341	297	630
118.456	0	514	157	275	206	399	358	221	278	200	365	253	111	342	297	631
118.579	0	514	158	275	208	402	359	222	278	200	364	255	113	341	299	630
118.702	0	516	159	278	209	404	361	223	279	202	365	255	115	343	301	637
118.825	0	514	160	277	212	407	363	225	279	202	368	255	114	343	300	642
118.948	0	516	157	274	207	401	358	222	278	200	367	253	113	340	297	634
119.071	0	518	158	275	208	404	359	222	277	200	366	255	112	340	298	633
119.194	0	516	158	276	210	401	360	223	278	201	366	254	114	340	300	636
119.316	0	517	160	278	211	402	361	226	280	203	368	255	114	341	301	643
119.439	0	521	161	280	214	407	362	229	281	204	371	255	116	343	304	647
119.562	0	520	160	276	210	405	361	224	280	201	370	255	113	341	301	637
119.685	0	526	159	276	209	403	360	223	279	201	369	254	114	341	300	643
119.808	0	521	160	277	210	406	360	226	280	202	372	254	114	341	301	643
119.931	0	521	162	278	212	409	362	227	280	202	373	255	115	341	301	649
120.054	0	528	163	279	216	409	363	230	282	204	375	256	116	341	304	647
120.177	0	533	161	279	211	405	362	231	281	203	373	254	115	341	301	643
120.3	0	523	161	277	212	404	360	225	281	202	375	253	114	341	300	648
120.422	0	521	162	278	214	406	362	228	281	203	375	254	115	341	300	643
120.545	0	532	162	278	214	408	362	229	281	204	375	254	116	340	300	641
120.668	0	536	163	282	218	411	363	231	282	205	377	256	118	341	303	638
120.791	0	519	162	279	217	407	362	228	281	202	377	253	115	341	299	631
120.914	0	525	161	277	212	403	359	228	281	203	377	252	116	341	298	633
121.037	0	531	161	278	214	406	361	227	282	203	376	254	115	342	298	635
121.16	0	535	161	278	214	408	362	228	281	204	375	254	117	342	300	641
121.283	0	528	163	280	217	408	365	231	282	205	378	255	117	343	302	644
121.405	0	525	160	277	214	406	361	227	281	202	377	253	115	342	296	628
121.528	0	532	159	277	212	403	360	224	280	203	374	252	114	341	296	633
121.651	0	533	159	277	211	402	360	225	280	203	373	251	114	341	295	638
121.774	0	525	160	277	212	404	361	228	280	203	374	253	115	341	298	643
121.897	0	525	161	279	214	406	364	228	281	204	376	254	116	341	300	642
122.02	0	525	158	276	211	403	361	223	279	203	371	252	113	342	297	641
122.143	0	526	157	275	206	396	359	224	278	202	370	252	113	342	297	641
122.266	0	521	157	275	208	401	360	221	277	202	370	251	114	341	296	636
122.388	0	513	158	275	210	402	361	223	276	203	370	252	115	340	297	635
122.511	0	523	159	277	212	404	362	224	278	204	370	253	115	340	299	642
122.634	0	524	157	276	210	402	361	221	277	202	369	251	113	338	295	631
122.757	0	519	156	274	208	399	359	220	275	201	367	250	113	337	293	630
122.88	0	512	156	274	209	398	360	219	275	202	366	250	113	337	293	628
123.003	0	518	158	275	209	398	361	219	275	202	366	251	114	338	295	633
123.126	0	526	159	277	211	401	362	222	276	204	368	253	115	338	296	632
123.249	0	520	158	277	210	399	363	221	276	202	369	250	114	338	294	630
123.372	0	519	156	275	208	397	359	219	274	202	367	250	113	336	291	622
123.494	0	517	157	275	208	397	360	219	275	202	365	251	113	336	292	630
123.617	0	524	157	276	209	399	360	220	274	203	366	252	114	338	294	629
123.74	0	521	158	278	210	399	362	222	275	204	368	252	115	338	297	639
123.863	0	519	158	277	209	402	362	220	275	203	367	251	113	337	295	624
123.986	0	517	156	274	206	397	359	217	275	203	363	250	112	335	292	628
124.109	0	522	157	275	206	398	361	217	274	203	364	249	113	334	291	625
124.232	0	518	155	276	206	396	361	219	274	204	364	250	114	335	292	629
124.355	0	519	158	277	209	400	363	221	275	204	366	251	115	335	293	624
124.477	0	516	157	275	208	399	362	217	274	203	364	249	114	334	289	617
124.6	0	522	155	273	205	396	359	214	273	202	361	247	113	332	288	615
124.723	0	516	155	273	205	396	360	216	272	202	362	247	113	331	287	612
124.846	0	518	157	275	207	395	361	217	273	203	362	249	113	332	288	602
124.969	0	516	157	277	210	397	363	218	273	205	363	250	115	332	289	600
125.092	0	521	154	273	205	395	360	215	272	202	360	246	114	329	283	587
125.215	0	515	153	273	203	395	358	214	270	202	358	245	112	328	282	591
125.338	0	512	154	272	204	394	359	214	270	203	358	246	113	329	283	588
125.46	0	514	154	274	205	393	361	214	271	204	358	247	113	330	285	588
125.583	0	521	156	276	207	397	362	218	272	205	360	248	114	330	287	601
125.706	0	513	154	273	202	391	359	213	271	201	357	244	112	327	282	594
125.829	0	511	151	271	201	389	358	211	271	201	354	244	112	328	282	593
125.952	0	509	153	271	200	391	358	209	270	201	352	248	111	331	288	600
126.075	0	512	156	273	201	396	359	214	274	201	350	253	111	335	293	610
126.198	0	509	158	275	203	398	361	214	275	201	352	255	112	336	295	609
126.321	0	502	155	272	199	394	358	210	274	199	349	250	110	333	289	598
126.444	0	505	154	271	199	390	356	210	273	199	347	248	109	330	288	599
126.566	0	509	155	271	201	394	357	210	271	199	348	247	110	328	286	609
126.689	0	508	156	272	202	392	358	214	271	200	349	248	111	328	289	610
126.812	0	512	161	276	205	407	359	216	274	201	346	253	112	326	294	608
126.935	0	517	160	274	203	403	358	213	274	200	346	247	110	325	288	600
127.058	0	515	159	272	202	398	355	212	272	199	345	246	110	323	285	604
127.181	0	513	160	272	203	401	357	213	272	200	346	247	110	322	285	600
127.304	0	516	160	274	205	402	358	215	273	201	347	247	112	324	287	599
127.427	0	523	161	276	208	402	359	216	274	202	351	249	113	324	290	603
127.549	0	519	162	276	207	403	360	217	275	201	352	247	112	324	288	607
127.672	0	514	159	273	204	395	357	214	273	200	351	246	110	323	284	603
127.795	0	515	159	274	205	397	359	215	273	200	353	247	111	324	285	601
127.918	0	522	161	276	206	397	359	215	274	201	352	246	112	326	286	604
128.041	0	520	160	277	209	402	361	218	275	202	355	249	113	326	288	612
128.164	0	516	161	276	207	404	362	217	275	202	357	249	113	326	287	605
128.287	0	516	159	273	205	396	358	217	274	200	353	246	111	326	284	600
128.41	0	521	161	275	207	398	359	216	274	201	354	246	111	326	284	599
128.532	0	518	161	274	208	399	359	218	274	201	356	248	113	326	285	599
128.655	0	517	163	277	210	400	361	220	276	203	360	249	113	328	288	600
128.778	0	522	162	276	210	403	362	221	276	202	359	249	113	328	287	593
128.901	0	505	161	274	206	399	358	215	274	201	355	246	112	327	283	588
129.024	0	510	161	275	208	399	359	218	275	201	356	247	112	326	285	594
129.147	0	515	161	275	208	399	360	219	275	202	358	247	112	328	285	596
129.27	0	516	163	278	211	403	362	221	276	203	359	249	114	329	289	601
129.393	0	518	161	277	208	404	362	216	275	203	358	248	113	328	285	599
129.516	0	508	158	274	207	396	358	215	274	201	355	246	112	326	284	595
129.638	0	504	158	275	208	398	358	217	274	201	357	247	112	327	284	583
129.761	0	505	160	275	209	400	359	217	274	202	356	248	113	328	285	568
129.884	0	520	161	277	212	400	361	218	274	204	357	249	114	329	288	599
130.007	0	507	160	277	211	401	362	218	275	203	359	249	112	329	286	615
130.13	0	526	157	273	207	396	358	213	272	202	355	246	112	328	283	614
130.253	0	528	157	274	209	394	359	215	273	202	354	246	113	328	284	608
130.376	0	526	158	275	208	396	359	215	272	202	355	248	114	328	285	612
130.499	0	530	160	277	211	400	360	219	275	203	359	250	114	330	287	620
130.621	0	530	161	278	212	402	362	222	277	203	362	250	114	332	288	619
130.744	0	531	158	274	207	398	358	219	275	202	358	247	112	328	284	612
130.867	0	529	159	275	209	399	359	219	277	201	358	248	112	329	287	617
130.99	0	529	160	276	208	400	360	219	276	202	360	248	113	331	288	620
131.113	0	527	161	276	210	400	360	224	278	202	363	251	114	334	293	626
131.236	0	532	163	279	214	405	362	226	280	203	364	253	114	336	295	631
131.359	0	531	161	275	209	402	360	220	279	200	361	250	112	335	290	626
131.482	0	526	161	276	209	399	359	222	279	201	363	251	112	334	291	629
131.604	0	524	161	278	212	401	359	225	278	201	364	251	112	334	290	632
131.727	0	533	163	277	212	402	361	224	279	202	365	253	113	335	293	632
131.85	0	541	163	280	215	405	363	227	281	203	366	252	114	335	293	632
131.973	0	523	161	276	209	402	360	222	280	200	366	248	112	334	288	627
132.096	0	527	160	274	209	400	359	222	279	200	365	248	112	332	287	624
132.219	0	536	161	276	211	400	360	223	279	201	365	249	113	333	287	624
132.342	0	540	160	277	213	401	361	224	278	201	366	249	114	333	288	630
132.465	0	526	163	279	214	404	363	227	280	204	369	251	114	335	290	633
132.588	0	530	160	276	212	402	361	222	279	201	367	248	113	333	286	618
132.71	0	536	158	275	209	397	359	221	278	201	364	248	112	331	284	621
132.833	0	540	159	275	209	398	360	220	278	201	363	247	112	332	284	622
132.956	0	531	159	276	211	398	360	223	277	201	366	249	113	333	285	626
133.079	0	532	160	277	213	398	363	224	278	203	367	250	114	334	288	624
133.202	0	537	160	277	212	399	361	223	279	201	366	249	113	333	284	621
133.325	0	539	157	273	207	395	358	219	277	199	364	246	112	331	282	618
133.448	0	530	158	275	207	397	359	220	277	200	365	247	112	331	283	617
133.571	0	529	158	275	208	398	359	220	276	202	366	248	113	332	284	611
133.693	0	537	160	276	211	399	362	222	277	203	366	249	114	333	285	617
133.816	0	540	160	278	213	402	363	225	278	203	368	249	114	334	286	613
133.939	0	534	157	274	209	395	358	222	277	200	367	246	113	333	282	610
134.062	0	526	158	275	209	395	360	222	277	202	367	247	113	332	283	609
134.185	0	535	159	276	210	396	361	222	276	202	366	247	113	334	283	611
134.308	0	543	160	277	213	398	362	224	277	202	369	249	115	335	285	614
134.431	0	538	161	279	215	399	363	227	278	203	372	250	116	336	288	617
134.554	0	530	159	275	210	397	360	224	277	201	369	247	113	334	283	604
134.676	0	537	159	275	210	398	359	222	277	202	369	248	113	334	284	613
134.799	0	544	159	276	213	398	359	224	277	203	369	248	114	335	285	610
134.922	0	541	160	278	214	399	361	227	278	203	372	249	115	336	286	618
135.045	0	541	162	278	217	401	363	227	279	204	374	250	116	337	288	610
135.168	0	538	159	275	211	397	359	222	278	202	371	248	113	336	283	612
135.291	0	543	159	274	211	395	360	224	278	202	370	248	113	337	284	609
135.414	0	540	159	276	214	398	360	225	277	203	371	249	114	337	284	615
135.537	0	540	161	277	214	400	361	227	278	202	372	250	115	338	286	612
135.66	0	539	161	278	215	399	362	228	279	203	372	250	115	337	287	614
135.782	0	545	157	274	211	397	358	222	277	202	371	246	113	335	282	606
135.905	0	538	158	275	209	397	358	223	277	201	371	248	113	336	283	612
136.028	0	534	158	275	212	396	358	223	277	201	369	248	113	336	283	607
136.151	0	537	159	276	214	397	360	225	278	202	371	250	115	336	285	607
136.274	0	545	161	278	213	400	363	224	279	203	372	250	115	337	286	615
136.397	0	536	156	273	210	393	358	222	276	201	369	245	112	335	281	609
136.52	0	534	156	273	209	392	358	220	276	200	367	245	112	333	281	607
136.643	0	534	156	273	210	393	358	221	275	201	366	247	112	333	282	602
136.765	0	540	157	275	211	395	360	222	276	201	368	247	114	333	283	611
136.888	0	538	159	277	213	397	362	226	276	204	371	248	115	334	286	613
137.011	0	535	155	274	209	394	359	220	275	201	366	246	112	333	281	599
137.134	0	536	154	272	208	389	358	218	274	200	364	243	112	332	280	602
137.257	0	536	155	273	208	392	358	219	275	200	364	244	112	331	281	608
137.38	0	534	156	274	209	393	360	223	275	202	366	246	112	332	282	609
137.503	0	539	158	275	213	397	361	222	276	203	368	248	114	334	283	607
137.626	0	542	158	276	212	397	361	222	275	202	367	247	113	333	283	604
137.748	0	536	154	274	208	391	357	219	274	201	364	244	112	331	279	601
137.871	0	533	156	273	209	392	359	219	274	201	365	244	113	331	281	601
137.994	0	538	156	274	210	393	359	220	274	202	364	246	113	332	281	602
138.117	0	542	158	275	212	393	360	222	275	203	366	247	114	332	283	604
138.24	0	536	159	278	214	398	363	225	275	204	369	248	114	334	284	609
138.363	0	536	155	273	209	395	360	220	275	202	367	246	112	332	280	598
138.486	0	538	157	274	209	391	358	220	274	201	366	246	113	331	281	595
138.609	0	534	157	274	210	392	360	219	274	202	365	247	113	331	281	595
138.732	0	533	158	275	212	396	361	223	275	203	368	247	114	332	282	602
138.854	0	537	159	277	213	397	363	225	276	204	370	248	115	334	285	603
138.977	0	541	157	276	212	396	363	222	276	203	368	247	114	333	283	594
139.1	0	535	156	274	208	393	360	220	275	202	365	247	113	332	281	596
139.223	0	535	156	275	210	394	360	222	275	203	367	247	113	333	282	599
139.346	0	537	157	275	212	395	361	225	276	203	367	247	114	334	283	601
139.469	0	540	159	276	214	397	363	224	276	204	370	250	115	335	284	597
139.592	0	537	158	279	213	399	364	223	277	204	369	249	115	334	284	595
139.715	0	537	155	273	209	393	359	219	275	203	367	245	113	333	281	595
139.837	0	536	157	275	210	393	360	220	275	204	367	247	113	332	282	596
139.96	0	539	156	275	210	395	361	221	274	203	366	247	114	332	282	593
140.083	0	544	158	276	213	395	362	223	275	205	368	248	115	333	284	600
140.206	0	534	158	276	210	398	363	223	277	204	370	248	114	334	283	596
140.329	0	532	154	273	207	391	360	219	274	202	366	245	112	332	281	594
140.452	0	538	156	274	208	393	361	218	274	203	364	246	114	332	281	590
140.575	0	541	156	274	209	391	361	218	273	203	364	246	113	332	282	594
140.698	0	531	157	275	210	395	362	222	274	204	367	248	114	333	284	599
140.82	0	531	157	276	211	396	362	221	275	204	367	247	113	333	283	596
140.943	0	537	153	272	205	390	359	217	273	201	362	245	112	331	280	589
141.066	0	541	154	274	208	391	360	217	273	202	362	245	111	331	281	587
141.189	0	527	156	273	209	392	359	219	272	202	362	246	113	331	281	594
141.312	0	531	156	275	210	392	360	222	273	204	365	247	114	332	283	593
141.435	0	538	157	277	211	397	362	221	274	204	364	246	113	332	283	593
141.558	0	543	154	272	207	390	359	216	272	201	361	244	111	330	280	591
141.681	0	527	154	273	207	389	359	218	272	201	362	244	112	330	280	594
141.804	0	531	155	274	208	390	360	218	273	202	362	244	112	331	282	592
141.926	0	541	157	275	209	394	361	220	273	203	363	248	113	331	284	599
142.049	0	545	158	277	212	398	364	221	275	204	366	248	114	333	286	603
142.172	0	532	155	273	208	391	359	218	273	201	363	245	112	331	282	595
142.295	0	532	156	274	209	390	360	219	274	202	362	245	112	331	282	592
142.418	0	539	156	274	210	392	360	220	274	201	363	245	112	332	283	599
142.541	0	544	157	276	211	392	361	223	274	203	364	247	114	333	286	600
142.664	0	536	159	277	213	395	362	225	275	204	367	248	115	334	288	608
142.787	0	528	158	275	211	396	361	223	276	202	366	246	112	335	288	604
142.909	0	538	156	274	209	393	359	220	276	201	363	245	113	334	288	617
143.032	0	539	157	275	210	391	360	221	275	201	365	245	112	334	289	617
143.155	0	536	159	277	212	394	360	224	276	202	366	247	113	334	290	617
143.278	0	532	161	278	214	397	362	228	277	202	369	249	114	335	291	617
143.401	0	539	160	277	214	400	362	223	277	202	367	248	113	334	289	612
143.524	0	548	160	275	210	396	359	222	276	200	365	246	112	333	289	619
143.647	0	545	163	276	212	396	360	224	277	201	366	246	113	335	291	624
143.77	0	536	163	277	213	396	360	225	279	201	367	248	113	336	293	624
143.892	0	544	163	278	215	397	362	225	279	202	368	250	114	337	295	636
144.015	0	546	163	278	213	398	361	225	279	201	368	248	113	336	292	629
144.138	0	537	160	274	210	393	358	222	278	200	365	248	111	337	291	632
144.261	0	532	160	275	210	392	360	222	278	200	365	247	111	337	291	625
144.384	0	534	160	277	211	394	359	222	279	200	364	248	112	338	291	628
144.507	0	542	161	277	214	395	362	225	279	202	367	249	113	338	292	637
144.63	0	536	159	276	214	395	361	224	278	201	368	247	111	337	291	629
144.753	0	533	156	273	209	391	359	219	277	199	364	245	111	335	288	622
144.876	0	534	157	275	210	392	359	220	276	199	363	247	112	335	289	624
144.998	0	540	157	275	211	390	360	221	277	200	365	248	112	335	290	634
145.121	0	538	158	277	213	391	361	225	277	202	367	248	114	336	291	638
145.244	0	540	158	278	214	394	362	225	277	202	367	248	112	335	290	629
145.367	0	543	156	274	208	388	359	218	275	200	363	245	111	333	286	627
145.49	1	538	157	275	210	388	360	220	275	200	364	245	112	334	288	630
145.613	0	535	157	275	211	390	360	222	275	200	364	246	113	334	288	631
145.736	0	540	160	277	211	391	362	223	276	202	365	248	113	335	291	633
145.859	0	544	160	278	214	393	364	224	277	202	367	247	114	336	291	632
145.981	0	535	157	274	210	390	360	220	275	200	364	245	111	333	287	629
146.104	0	538	157	275	209	391	361	222	275	201	365	246	112	333	288	627
146.227	0	541	157	276	211	389	360	222	276	201	364	247	113	333	288	622
146.35	0	535	158	277	211	390	361	223	276	203	366	248	114	335	289	625
146.473	0	538	160	279	213	394	364	225	276	203	369	249	114	336	291	631
146.596	0	535	156	275	209	389	359	219	275	201	366	245	112	332	286	622
146.719	0	537	156	275	209	387	361	219	275	202	364	246	112	334	287	618
146.842	0	534	156	275	209	391	360	218	275	201	363	246	112	333	288	621
146.964	0	536	157	276	211	393	362	220	276	203	366	248	114	335	290	628
147.087	0	534	159	278	214	394	364	225	277	204	367	250	114	334	293	635
147.21	0	535	155	274	206	387	360	221	275	200	363	247	112	333	289	626
147.333	0	538	156	275	207	388	359	218	275	200	361	248	112	332	289	632
147.456	0	525	157	274	209	389	360	219	275	201	362	247	113	331	290	633
147.579	0	527	160	276	208	394	361	222	277	201	364	250	113	334	291	641
147.702	0	537	162	280	213	398	363	223	277	202	363	253	113	333	293	638
147.825	0	539	160	275	209	394	360	219	277	200	360	249	111	332	289	626
147.948	0	523	159	274	207	392	359	220	275	200	360	247	111	331	288	633
148.07	0	526	159	275	210	392	360	220	275	201	360	247	112	330	288	627
148.193	0	538	159	275	210	395	361	221	276	202	361	249	114	331	290	629
148.316	0	544	161	278	214	395	364	221	277	203	364	251	114	332	292	635
148.439	0	532	158	276	212	394	361	221	276	200	364	247	113	331	288	625
148.562	0	532	157	274	210	391	360	220	276	201	364	246	112	330	287	619
148.685	0	539	158	275	211	392	361	219	275	201	363	247	113	331	288	623
148.808	0	543	159	276	213	392	361	223	275	201	364	249	114	333	289	627
148.931	0	534	160	278	213	395	363	224	277	203	369	250	115	335	291	629
149.053	0	533	160	277	212	394	362	222	276	202	367	247	114	334	288	618
149.176	0	540	158	275	210	390	360	221	275	201	365	248	114	334	288	624
149.299	0	543	159	276	211	394	360	221	275	201	366	248	114	335	289	620
149.422	0	539	160	277	213	393	362	223	276	202	368	249	115	336	289	626
149.545	0	533	161	278	215	396	363	225	277	203	370	250	116	337	291	625
149.668	0	540	160	278	214	396	362	222	277	202	370	249	115	335	289	623
149.791	0	545	158	276	211	394	361	221	277	202	368	247	113	335	288	620
149.914	0	542	159	277	214	392	361	223	276	201	370	249	113	336	288	625
150.036	0	542	160	277	213	392	362	224	277	202	370	249	115	336	289	620
150.159	0	543	161	280	215	396	364	225	278	204	371	250	115	337	291	630
150.282	0	547	158	275	211	394	362	221	277	201	370	248	113	335	287	616
150.405	0	540	158	275	211	391	359	220	275	201	370	248	113	334	286	621
150.528	0	537	158	276	209	393	361	221	275	201	367	247	113	334	286	615
150.651	0	539	158	277	212	393	361	221	275	203	367	248	114	336	287	614
150.774	0	545	159	277	214	394	363	223	276	204	370	250	115	335	288	622
150.897	0	536	156	274	209	391	360	219	275	201	366	245	113	332	283	613
151.02	0	535	155	273	208	389	358	217	273	202	363	244	112	331	281	603
151.142	0	536	155	274	208	387	358	216	272	202	362	245	112	330	281	606
151.265	0	538	156	274	209	386	359	218	272	202	362	245	113	331	282	610
151.388	0	536	156	276	212	390	362	221	273	204	365	246	114	331	284	610
151.511	0	539	154	275	210	390	361	217	272	201	361	244	112	330	281	601
151.634	0	535	154	271	207	386	358	212	270	200	359	241	110	327	279	596
151.757	0	532	153	274	206	386	359	214	269	201	357	241	112	327	279	600
151.88	0	535	153	274	209	385	359	215	270	201	358	244	112	327	280	600
152.003	0	540	156	275	211	388	360	217	271	203	358	245	113	329	282	598
152.125	0	534	156	276	211	391	362	217	271	202	359	245	113	327	282	596
152.248	0	535	153	273	207	387	358	214	269	200	356	241	110	326	279	598
152.371	0	533	154	273	207	386	358	215	269	200	357	241	110	326	281	603
152.494	0	536	154	273	208	385	359	214	270	201	355	242	111	327	282	600
152.617	0	540	155	275	211	389	361	216	271	202	357	244	113	327	283	603
152.74	0	535	157	276	212	391	362	217	271	202	359	246	113	327	283	604
152.863	0	531	155	274	208	386	359	214	270	201	357	241	111	325	280	591
152.986	0	538	154	273	207	387	358	212	269	201	355	241	112	325	279	593
153.108	0	542	155	274	207	388	359	211	269	201	354	242	112	326	279	593
153.231	0	527	156	275	212	387	360	217	269	202	356	244	112	327	280	598
153.354	0	532	158	277	213	390	361	218	271	203	359	246	114	328	283	599
153.477	0	541	156	275	211	389	360	215	270	201	357	243	111	327	280	589
153.6	0	543	154	272	209	386	357	212	268	201	355	242	111	326	278	592
153.723	0	533	155	273	209	385	358	216	270	201	356	242	112	326	278	595
153.846	0	534	155	274	211	388	359	216	270	201	357	243	113	327	281	590
153.969	0	542	157	276	214	389	361	219	270	203	359	245	114	328	281	598
154.092	0	544	157	277	214	391	363	219	272	203	362	245	114	330	283	593
154.214	0	537	155	273	208	388	359	216	270	200	359	242	111	328	278	589
154.337	0	529	154	274	210	387	359	216	271	201	358	243	112	328	278	587
154.46	0	538	155	274	210	387	359	215	270	202	357	243	112	329	279	590
154.583	0	545	156	275	212	388	360	218	272	202	360	244	114	329	281	591
154.706	0	540	157	277	215	390	363	222	273	203	363	246	114	330	284	600
154.829	0	540	157	278	213	393	363	220	273	203	364	246	113	331	282	588
154.952	0	538	155	274	209	386	359	216	272	202	359	243	111	329	279	594
155.075	0	543	155	274	211	389	360	216	272	201	361	244	113	329	281	590
155.197	0	538	156	275	211	387	361	218	272	202	362	245	113	330	281	596
155.32	0	536	157	278	213	388	362	220	274	203	364	247	114	333	283	594
155.443	0	540	159	278	216	393	363	221	275	205	366	249	116	334	286	595
155.566	0	542	156	276	212	391	362	220	274	203	365	245	114	332	282	596
155.689	0	537	155	274	211	388	360	218	274	202	364	245	113	330	282	597
155.812	0	540	156	276	211	389	361	220	273	202	363	246	113	331	282	593
155.935	0	545	157	276	211	388	363	219	274	204	364	246	115	334	283	597
156.058	0	539	158	277	213	392	364	222	275	205	367	248	115	334	285	602
156.18	0	539	158	277	211	391	365	221	276	204	367	247	115	333	284	592
156.303	0	541	155	275	208	389	361	218	274	203	364	244	113	330	281	587
156.426	0	535	155	275	209	389	362	217	273	203	363	245	114	331	281	587
156.549	0	536	155	274	209	387	363	218	273	204	364	245	114	331	283	591
156.672	0	537	157	278	212	391	364	222	274	205	367	247	114	333	284	596
156.795	0	541	158	278	212	395	365	220	276	205	366	248	115	332	283	586
156.918	0	543	154	274	208	386	361	216	273	203	362	243	112	329	279	587
157.041	0	535	154	274	207	386	362	217	272	203	362	244	114	330	279	585
157.164	0	532	154	275	209	387	362	217	272	205	362	245	113	330	280	589
157.286	0	539	155	277	211	389	364	219	273	206	362	246	115	331	282	587
157.409	0	545	157	279	212	390	366	221	274	206	365	248	116	331	283	589
157.532	0	526	153	275	207	388	363	216	273	204	361	243	113	329	280	585
157.655	0	530	154	274	207	385	362	217	272	204	360	243	113	330	280	586
157.778	0	536	154	274	206	387	362	216	271	204	359	244	112	331	283	598
157.901	0	537	155	276	210	389	363	217	273	204	360	246	113	333	286	610
158.024	0	528	156	277	209	392	365	218	275	205	363	248	115	333	288	612
158.147	0	526	155	276	210	389	364	219	274	204	362	247	112	333	285	597
158.269	0	532	153	274	207	385	361	215	273	203	358	243	112	330	282	599
158.392	0	534	154	274	208	387	362	215	273	203	359	245	112	330	283	597
158.515	0	530	155	275	210	388	363	218	273	204	361	245	113	332	285	601
158.638	0	526	156	278	212	390	364	221	274	204	363	249	114	333	287	604
158.761	0	532	158	279	211	393	366	221	276	206	364	249	114	333	287	606
158.884	0	536	154	275	209	387	362	218	275	203	361	245	112	331	284	601
159.007	0	533	156	276	210	389	362	219	275	203	363	246	112	332	286	606
159.13	0	531	156	277	209	390	363	218	274	204	363	247	113	332	286	603
159.252	0	532	157	277	212	390	364	221	277	205	364	249	115	333	288	611
159.375	0	538	159	280	214	393	366	224	277	206	366	249	115	334	290	614
159.498	0	532	157	276	210	389	362	219	276	203	365	245	113	332	286	608
159.621	0	531	158	276	211	390	364	220	275	204	365	246	114	332	286	605
159.744	0	535	158	277	211	390	363	219	277	204	364	247	114	333	288	612
159.867	0	536	159	279	213	393	365	222	277	205	366	250	114	335	291	622
159.99	0	534	161	280	215	395	367	224	279	206	370	250	115	336	293	620
160.113	0	537	157	276	211	390	362	220	277	203	366	247	113	334	287	611
160.236	0	539	157	276	211	388	364	220	277	203	365	246	112	332	288	613
160.358	0	533	158	277	210	391	363	220	277	204	365	246	113	333	287	615
160.481	0	537	159	278	214	392	364	224	277	204	368	247	115	334	289	616
160.604	0	542	160	279	213	396	366	222	279	206	368	249	115	335	290	612
160.727	0	534	156	276	209	390	363	219	277	203	365	246	112	333	285	607
160.85	0	535	158	275	210	392	362	219	277	202	364	245	112	332	286	611
160.973	0	536	157	275	210	389	363	220	277	203	363	246	113	332	286	612
161.096	0	539	158	277	211	391	363	221	277	203	364	248	114	333	288	613
161.219	0	544	159	277	212	393	365	222	277	203	364	246	114	332	288	609
161.341	0	529	155	274	207	388	361	216	275	201	363	242	111	330	283	608
161.464	0	529	154	275	208	386	361	218	274	202	361	243	111	330	284	604
161.587	0	537	155	275	208	386	362	218	275	202	360	244	112	329	285	605
161.71	0	544	157	277	212	390	362	220	274	203	362	245	113	332	286	616
161.833	0	534	157	277	212	391	365	220	276	202	363	244	113	330	285	609
161.956	0	530	153	274	207	384	360	216	274	201	359	242	112	329	280	598
162.079	0	538	154	274	209	384	361	214	273	202	358	242	112	327	281	606
162.202	0	539	154	274	208	386	361	215	273	202	359	243	112	328	283	605
162.324	0	533	155	277	210	386	363	219	273	203	360	245	113	329	285	611
162.447	0	526	156	277	213	392	364	220	275	203	362	246	113	329	285	607
162.57	0	533	153	273	206	386	360	215	273	201	358	241	111	327	280	599
162.693	0	539	154	273	206	383	360	214	273	201	356	241	111	325	280	598
162.816	0	534	154	275	208	386	361	215	272	201	357	241	112	326	279	600
162.939	0	535	155	277	209	387	362	216	272	202	358	244	112	326	280	593
163.062	0	536	156	277	212	388	364	219	273	204	360	244	114	328	283	603
163.185	0	542	155	276	210	387	364	217	273	202	360	242	113	327	280	591
163.308	0	534	153	272	205	384	360	214	272	202	357	240	112	325	277	593
163.43	0	532	153	274	208	383	361	216	272	201	357	240	112	325	278	587
163.553	0	533	154	274	208	383	361	214	271	203	357	242	113	326	278	585
163.676	0	539	155	276	211	386	363	219	272	204	359	242	113	327	279	595
163.799	0	537	157	278	212	389	366	220	274	205	362	244	115	328	281	595
163.922	0	535	154	274	208	384	362	215	272	203	359	241	111	325	276	583
164.045	0	541	154	274	207	382	361	213	272	202	357	240	112	325	277	587
164.168	0	534	154	274	208	383	362	214	272	202	358	240	112	326	277	591
164.291	0	535	155	275	209	384	363	217	272	204	360	242	113	327	279	592
164.413	0	540	156	278	211	387	364	218	272	205	362	244	113	329	282	592
164.536	0	535	156	278	212	388	365	217	274	203	362	242	113	328	280	589
164.659	0	533	154	274	207	382	362	214	273	202	360	240	112	327	277	591
164.782	0	534	155	275	207	382	363	218	272	203	361	242	112	327	278	594
164.905	0	537	155	275	209	384	362	217	273	203	361	242	113	328	279	588
165.028	0	537	156	277	212	386	365	219	274	204	363	244	114	329	280	596
165.151	0	537	157	278	212	388	366	221	275	204	366	245	114	331	282	596
165.274	0	534	155	274	208	385	362	217	274	202	362	241	112	328	279	593
165.396	0	538	155	275	208	385	362	217	273	203	361	243	112	329	280	593
165.519	0	540	156	275	209	385	362	216	273	203	361	242	113	329	281	593
165.642	0	530	157	277	211	386	364	220	274	204	364	244	114	330	282	600
165.765	0	534	159	280	213	390	367	222	276	206	366	247	115	333	286	602
165.888	0	537	155	275	209	385	363	218	276	202	362	243	112	331	282	605
166.011	0	542	155	274	207	382	362	215	275	202	361	244	111	330	282	606
166.134	0	525	156	275	208	382	363	217	275	202	363	243	112	329	283	612
166.257	0	530	156	276	210	384	363	220	275	203	364	244	113	331	284	610
166.38	0	539	158	277	213	387	365	221	277	204	365	246	113	332	287	617
166.502	0	542	157	278	212	389	365	219	277	204	366	245	113	332	285	615
166.625	0	531	156	274	207	385	362	218	276	202	364	243	111	330	283	615
166.748	0	530	156	276	209	383	362	219	276	202	363	244	112	330	284	612
166.871	0	537	157	276	211	386	363	217	277	203	364	245	113	330	286	619
166.994	0	542	158	277	212	388	364	222	277	204	366	246	113	332	287	619
167.117	0	533	159	280	214	390	367	224	279	205	369	248	113	333	290	623
167.24	0	530	156	275	207	387	362	221	277	202	366	243	113	331	285	611
167.363	0	539	157	275	210	385	363	220	277	202	365	244	112	331	286	618
167.485	0	542	158	276	211	386	364	221	277	203	366	244	113	330	286	613
167.608	0	539	159	278	213	385	365	223	278	204	369	245	114	333	287	618
167.731	0	532	161	279	215	390	367	226	279	205	371	246	116	333	289	617
167.854	0	538	158	277	211	388	364	221	278	202	368	243	113	333	285	613
167.977	0	543	159	276	210	386	363	221	278	202	369	243	113	332	285	615
168.1	0	539	158	277	213	386	363	224	277	203	368	244	114	333	286	615
168.223	0	533	158	278	214	388	364	225	279	205	370	245	115	333	288	613
168.346	0	539	161	280	216	391	366	226	280	206	372	247	115	335	290	622
168.468	0	543	159	278	213	390	364	222	279	204	369	245	115	334	286	612
168.591	0	539	158	275	211	387	362	222	277	204	370	243	114	334	285	616
168.714	0	538	159	276	213	387	364	222	277	204	368	245	114	334	286	609
168.837	0	541	160	278	215	388	364	221	277	204	369	246	116	335	287	620
168.96	0	532	161	280	216	392	367	223	279	206	371	248	117	336	289	614
169.083	0	525	159	279	214	393	366	223	278	204	371	245	115	334	287	603
169.206	0	523	157	276	212	387	363	219	276	203	367	243	114	333	285	578
169.329	0	525	158	277	213	387	363	219	276	204	367	244	114	333	286	596
169.452	0	529	160	278	214	389	365	221	277	205	368	245	115	333	286	603
169.574	0	528	160	279	216	390	365	225	277	206	371	246	117	335	288	612
169.697	0	528	161	280	216	391	368	224	278	207	372	246	116	335	287	609
169.82	0	529	157	275	211	388	363	218	277	203	366	242	113	334	284	607
169.943	0	537	158	277	212	388	363	220	277	204	366	245	114	333	284	617
170.066	0	535	157	277	212	386	364	221	277	204	368	244	115	334	284	615
170.189	0	540	160	278	213	391	366	222	277	205	370	246	115	335	286	617
170.312	0	548	161	280	216	390	367	225	279	207	371	247	117	334	288	614
170.435	0	543	156	277	212	388	364	221	279	204	369	243	114	333	281	610
170.557	0	539	157	276	211	385	363	221	278	204	369	244	114	332	283	612
170.68	0	544	156	277	211	387	364	221	277	204	367	243	114	331	283	607
170.803	0	547	159	278	213	387	366	222	277	205	368	244	114	333	283	612
170.926	0	542	160	280	215	389	367	224	279	207	370	245	116	333	285	616
171.049	0	539	157	277	210	387	365	220	277	205	369	242	114	331	281	609
171.172	0	541	155	275	209	385	363	219	276	205	365	240	112	329	281	605
171.295	0	538	155	276	209	384	364	217	275	204	362	241	112	329	282	603
171.418	0	534	156	276	208	386	365	217	275	205	362	242	113	329	282	610
171.54	11	536	157	279	211	385	367	222	276	206	365	243	115	330	285	613
171.663	0	534	155	276	209	385	366	217	275	204	361	239	111	327	278	596
171.786	0	530	152	273	205	381	363	213	273	203	355	235	111	324	278	593
171.909	0	528	153	274	205	382	364	214	273	203	356	237	111	323	277	593
172.032	0	531	154	276	207	380	365	216	272	204	356	238	112	324	278	592
172.155	0	536	154	276	208	382	365	215	272	206	358	240	114	325	279	588
172.278	0	530	154	276	208	382	366	214	272	205	356	238	112	322	278	579
172.401	0	528	150	272	202	376	363	211	270	202	352	234	110	321	274	581
172.524	0	525	150	272	202	376	364	211	269	203	351	234	110	319	274	585
172.646	0	530	152	274	204	378	363	211	269	204	349	235	111	319	274	579
172.769	0	524	153	275	206	380	365	213	269	205	350	237	112	320	276	582
172.892	0	529	153	276	207	382	367	213	271	205	353	238	111	320	277	581
173.015	0	524	149	271	202	376	362	208	268	203	348	232	109	317	271	572
173.138	0	526	150	271	201	375	364	207	267	203	346	232	110	316	271	567
173.261	0	520	150	272	202	375	364	208	267	203	345	234	111	316	272	569
173.384	0	524	151	273	203	374	366	211	267	205	348	235	111	317	274	572
173.507	0	525	153	276	205	379	367	214	269	206	351	237	113	318	275	577
173.629	0	526	150	272	201	376	365	207	268	203	347	233	111	315	269	560
173.752	0	528	149	272	200	372	362	207	267	204	345	233	110	314	269	564
173.875	0	519	149	271	200	374	364	206	266	204	345	233	111	314	268	563
173.998	0	519	150	274	201	377	365	209	267	204	346	234	112	316	272	568
174.121	0	523	152	276	205	376	367	211	269	205	348	236	112	317	272	566
174.244	0	525	150	273	201	372	366	206	267	204	346	231	110	315	268	561
174.367	0	515	148	272	200	370	364	205	267	203	344	231	110	314	269	564
174.49	0	515	149	272	201	369	365	207	267	203	345	231	110	313	268	563
174.612	0	521	150	273	201	374	365	208	267	205	345	233	110	314	270	558
174.735	0	529	152	274	204	376	367	208	268	205	346	235	112	314	270	558
174.858	0	516	147	272	199	371	365	205	267	203	344	231	110	312	266	548
174.981	0	518	148	271	199	370	364	206	265	203	342	232	110	313	268	551
175.104	0	524	149	272	199	372	364	203	266	205	341	233	110	312	270	551
175.227	0	531	150	273	201	375	366	207	267	205	343	234	111	312	270	555
175.35	0	527	150	273	201	374	367	207	268	204	345	233	111	313	269	544
175.473	0	508	146	270	196	369	361	204	266	202	341	228	107	311	267	528
175.596	0	510	147	269	196	370	362	202	266	203	338	229	110	310	266	531
175.718	0	514	147	271	197	369	363	202	266	203	338	230	110	311	267	532
175.841	0	514	149	272	200	369	364	207	266	205	342	232	111	313	270	538
175.964	0	508	148	272	199	372	366	206	267	204	344	230	110	312	266	531
176.087	0	512	145	269	194	365	361	199	264	202	336	226	108	308	263	522
176.21	0	515	147	269	194	366	361	199	264	203	334	227	109	307	264	523
176.333	0	499	147	270	194	368	363	200	264	204	336	228	109	309	266	524
176.456	0	493	148	272	197	371	364	204	266	204	338	231	110	310	269	528
176.579	0	489	146	270	196	367	363	200	265	202	335	226	106	309	266	518
176.701	0	485	144	268	193	363	360	197	262	201	333	223	105	306	263	515
176.824	0	478	145	268	192	363	361	199	262	201	333	225	107	306	263	516
176.947	0	472	146	270	195	361	361	201	263	201	333	228	107	307	267	520
177.07	0	472	147	271	196	364	364	200	264	202	334	229	108	308	267	529
177.193	0	488	144	268	190	363	361	196	262	200	328	224	106	303	262	524
177.316	0	491	145	267	190	361	361	195	259	200	327	223	106	302	261	520
177.439	0	491	145	269	191	363	361	196	259	202	327	223	107	302	261	512
177.562	0	487	146	270	193	364	363	197	259	202	327	226	109	303	263	517
177.684	0	492	146	271	193	367	364	197	260	202	329	225	107	303	262	514
177.807	0	487	143	267	188	359	361	193	259	200	325	220	105	298	256	508
177.93	0	492	142	266	188	359	361	192	258	201	323	222	106	298	255	502
178.053	0	486	143	268	189	361	362	193	257	201	322	223	107	299	258	505
178.176	0	494	145	271	192	363	364	195	259	203	327	226	109	301	260	507
178.299	0	487	142	269	190	358	362	194	258	202	325	222	104	299	259	504
178.422	0	491	142	267	186	357	360	190	256	200	322	219	104	297	255	497
178.545	0	484	142	268	188	356	361	190	256	201	321	222	106	298	256	502
178.668	0	490	142	268	190	359	362	193	258	200	322	223	106	298	259	509
178.79	0	488	145	272	192	363	364	196	261	203	326	225	108	300	262	519
178.913	0	493	143	268	188	357	361	193	258	200	323	222	104	298	258	502
179.036	0	484	141	267	188	355	360	191	258	201	322	221	105	297	256	508
179.159	0	490	142	268	188	358	361	192	258	202	323	223	107	298	257	507
179.282	0	490	144	270	190	360	362	195	261	202	326	223	108	301	259	514
179.405	0	490	145	271	193	364	364	197	262	203	330	226	108	302	261	509
179.528	0	486	141	268	188	357	361	193	260	201	326	223	107	299	257	508
179.651	0	493	142	268	188	358	362	194	261	201	326	224	107	300	258	507
179.773	0	490	143	268	189	359	362	197	261	202	328	224	107	301	258	513
179.896	0	492	145	270	191	360	363	198	261	203	331	227	109	303	261	514
180.019	0	489	145	272	192	363	364	198	264	203	332	226	108	303	262	516
180.142	0	495	142	266	188	359	360	194	262	200	329	223	106	301	259	509
180.265	0	491	143	269	191	357	361	198	263	201	331	225	107	302	260	519
180.388	0	491	146	269	191	359	361	199	263	202	332	225	107	302	261	520
180.511	0	489	147	271	193	361	364	201	265	202	334	228	108	305	265	533
180.634	0	497	146	271	193	365	364	201	266	202	335	226	107	304	263	526
180.756	0	492	145	267	189	356	360	198	264	200	333	224	106	302	261	528
180.879	0	493	145	269	193	360	361	199	265	201	334	226	107	303	262	524
181.002	0	490	147	270	193	362	361	200	265	202	335	228	108	306	264	527
181.125	0	497	148	273	196	366	363	201	267	204	338	232	110	308	267	533
181.248	0	495	148	273	195	367	365	202	267	203	338	229	108	308	266	529
181.371	0	496	146	269	192	362	360	200	265	202	335	226	109	306	263	523
181.494	0	498	147	271	194	361	361	200	266	203	336	228	109	307	264	526
181.617	0	498	148	272	196	364	362	203	267	203	339	228	111	310	266	532
181.74	0	499	148	273	198	366	364	207	269	206	344	231	112	313	269	537
181.862	0	502	149	273	199	368	364	205	269	205	344	231	112	313	268	534
181.985	0	503	147	270	195	361	362	202	268	203	341	229	109	312	268	537
182.108	0	503	149	272	198	366	362	206	270	203	344	230	110	314	270	548
182.231	0	504	150	273	197	369	362	207	272	205	348	232	110	315	272	550
182.354	0	504	152	275	202	369	365	210	273	206	351	234	113	318	274	552
182.477	0	512	151	275	201	370	365	210	274	205	350	232	111	317	272	547
182.6	0	508	150	272	198	366	362	210	273	204	350	231	110	317	271	553
182.723	0	509	152	274	201	369	363	211	273	204	352	232	112	317	273	552
182.845	0	512	152	275	203	373	365	213	274	205	355	233	113	320	273	553
182.968	0	518	154	276	205	376	366	215	276	207	357	236	114	321	276	558
183.091	0	511	152	276	202	373	365	212	276	205	357	234	112	321	274	556
183.214	0	512	152	273	201	370	364	211	275	204	357	234	112	320	273	555
183.337	0	515	152	274	201	373	364	212	275	205	355	235	112	319	274	556
183.46	0	518	153	276	204	374	364	213	276	205	357	236	113	322	275	559
183.583	0	514	154	277	205	376	367	216	277	207	359	237	113	323	276	565
183.706	0	511	151	274	199	372	364	213	275	204	357	233	109	321	273	555
183.828	0	514	151	273	200	373	364	211	275	204	355	234	111	319	273	554
183.951	0	509	151	273	201	372	364	211	275	204	354	235	112	320	273	557
184.074	0	513	153	275	201	375	364	212	276	205	356	236	112	321	276	564
184.197	0	510	158	277	203	384	366	214	278	205	355	242	112	325	281	569
184.32	0	507	157	272	200	383	362	211	279	201	347	242	110	323	277	561
184.443	0	500	155	273	201	382	362	209	279	201	345	243	109	322	278	568
184.566	0	503	154	273	201	384	362	211	278	200	346	241	109	321	279	572
184.689	0	503	155	274	204	386	364	212	280	202	349	242	110	320	280	575
184.812	0	505	154	275	203	389	366	213	280	201	349	240	109	319	279	566
184.934	0	509	151	270	200	383	361	209	277	199	345	234	109	316	272	562
185.057	0	505	152	271	199	384	362	209	277	201	346	235	109	315	274	562
185.18	0	503	152	271	200	381	363	212	277	200	347	235	110	315	275	565
185.303	0	508	154	274	204	382	365	213	278	201	348	237	110	316	277	567
185.426	0	513	154	275	203	387	365	212	279	201	350	237	110	317	277	566
185.549	0	507	152	269	199	376	361	209	276	199	346	231	108	314	273	562
185.672	0	509	153	271	201	376	361	212	275	201	347	231	109	314	273	561
185.795	0	513	154	271	200	376	362	212	274	201	348	231	109	314	274	565
185.917	0	520	155	274	204	376	363	213	275	202	351	233	111	315	276	573
186.04	0	510	155	275	204	380	364	214	275	203	353	235	110	317	277	570
186.163	0	507	152	271	199	373	361	211	273	201	350	233	109	315	275	566
186.286	0	513	153	273	202	376	362	212	275	200	350	232	110	315	275	573
186.409	0	519	153	272	203	374	362	213	274	201	351	232	110	317	276	575
186.532	0	514	155	275	206	377	364	216	275	202	355	234	110	318	278	580
186.655	0	510	155	274	206	381	364	217	275	203	356	235	110	318	277	571
186.778	0	518	153	271	201	374	360	213	274	201	352	233	110	316	273	570
186.9	0	525	154	273	204	377	361	214	274	201	353	234	110	317	274	574
187.023	0	517	154	273	204	377	363	216	275	202	355	233	111	318	275	578
187.146	0	518	156	274	207	379	364	217	275	203	357	235	111	319	277	577
187.269	0	523	156	274	204	379	364	215	276	201	356	234	110	318	273	571
187.392	0	525	154	271	201	377	360	212	274	201	353	232	110	317	270	572
187.515	0	520	155	273	203	379	361	215	274	201	354	232	109	316	272	575
187.638	0	521	155	273	203	380	362	215	274	202	354	234	112	316	272	574
187.761	0	529	158	275	206	381	363	216	275	203	358	236	112	319	273	579
187.884	0	532	154	273	204	379	362	214	274	202	356	233	111	316	269	573
188.006	0	524	153	270	200	375	359	212	273	201	354	232	111	317	267	570
188.129	0	519	153	271	201	375	361	213	272	201	354	233	110	317	268	564
188.252	0	525	154	272	202	376	362	214	272	202	354	234	110	318	269	570
188.375	0	528	156	274	205	380	362	216	275	203	356	236	112	319	271	575
188.498	0	519	154	274	203	377	363	215	274	202	355	234	111	317	269	569
188.621	0	517	152	270	200	374	360	213	272	201	352	232	109	316	266	560
188.744	0	521	152	271	202	376	361	213	272	201	352	233	110	317	267	565
188.867	0	525	153	272	204	376	362	213	273	203	353	234	110	318	268	567
188.989	0	520	152	274	206	377	363	217	274	204	357	236	113	319	270	570
189.112	0	518	154	274	206	376	364	215	274	203	358	235	110	319	269	560
189.235	0	521	150	271	201	374	359	211	273	202	354	234	110	319	267	561
189.358	0	523	153	272	203	373	362	214	273	202	354	234	111	319	268	561
189.481	0	521	153	272	205	377	363	215	274	202	356	235	112	319	268	565
189.604	0	519	154	274	205	379	364	218	275	204	358	236	112	321	272	566
189.727	0	523	154	275	206	379	365	216	275	204	358	236	112	321	272	566
189.85	0	524	152	272	202	376	361	213	274	202	356	233	111	319	269	562
189.972	0	520	154	273	203	377	362	213	274	202	357	235	111	320	270	567
190.095	0	512	153	273	207	376	362	217	274	203	358	236	112	321	273	566
190.218	0	521	155	275	207	380	364	219	276	204	358	239	112	323	275	574
190.341	0	525	155	276	206	382	365	216	276	204	361	238	112	323	275	569
190.464	0	522	152	272	204	374	360	215	275	201	358	235	110	320	272	567
190.587	0	516	152	272	205	375	361	216	275	202	359	235	111	320	272	566
190.71	0	520	152	273	207	376	362	217	275	203	358	236	112	322	273	573
190.833	0	528	153	274	210	378	365	218	277	203	361	238	113	323	277	575
190.956	0	525	154	276	211	379	366	220	277	204	364	239	113	324	278	580
191.078	0	516	151	271	203	374	362	214	277	202	359	235	110	323	276	574
191.201	0	517	153	272	205	375	361	215	276	202	358	237	111	325	279	583
191.324	0	522	153	274	206	376	362	216	277	202	358	239	110	325	280	583
191.447	0	519	155	274	206	378	364	219	277	203	362	240	112	326	282	593
191.57	0	520	156	276	211	382	366	220	279	203	363	242	113	327	283	588
191.693	0	517	153	272	205	376	362	214	277	201	359	236	110	324	279	586
191.816	0	525	152	273	204	374	362	216	277	201	360	237	111	323	280	581
191.939	0	519	153	274	207	374	363	218	276	202	360	237	111	324	279	589
192.061	0	521	155	275	208	379	364	219	277	204	362	239	112	325	282	586
192.184	0	520	156	277	210	379	366	220	278	205	363	241	113	327	284	595
192.307	0	526	154	275	208	378	365	217	277	202	362	238	112	324	281	584
192.43	0	521	153	274	205	376	363	217	277	202	362	237	111	323	280	590
192.553	0	522	153	275	207	377	363	218	277	203	361	237	111	324	283	584
192.676	0	521	154	275	208	376	364	220	277	203	363	238	112	325	284	592
192.799	0	527	156	278	210	381	366	221	278	205	365	239	114	326	285	595
192.922	0	520	154	276	208	380	364	220	278	203	363	238	111	325	282	594
193.044	0	518	152	274	206	377	362	217	278	202	362	239	111	324	283	591
193.167	0	519	154	275	207	380	365	217	278	202	361	240	113	324	284	590
193.29	0	523	156	276	208	382	364	219	279	203	362	243	113	325	287	600
193.413	0	520	156	278	211	386	365	223	281	203	363	247	113	330	292	607
193.536	0	513	154	275	206	385	363	216	281	200	360	245	111	327	291	598
193.659	0	512	153	274	204	383	362	215	281	200	358	244	111	326	289	599
193.782	0	513	154	274	206	381	363	217	281	200	358	244	110	325	289	605
193.905	0	514	155	275	208	380	364	219	280	201	361	243	112	326	290	606
194.028	0	519	156	278	209	386	366	220	281	201	362	244	112	325	290	601
194.15	0	522	152	273	206	379	362	216	279	200	358	236	111	319	284	586
194.273	0	517	152	272	204	380	362	216	277	201	357	236	111	320	286	599
194.396	0	511	152	273	204	377	362	216	278	201	356	237	110	322	287	604
194.519	0	514	154	274	205	378	363	216	277	202	358	238	111	322	287	603
194.642	0	517	154	276	209	379	366	218	278	202	359	238	112	323	288	600
194.765	0	514	150	272	203	374	362	214	275	200	356	233	108	320	283	593
194.888	0	518	151	272	204	374	362	213	275	200	357	233	109	319	281	588
195.011	0	520	151	274	205	372	362	214	273	201	357	233	110	319	281	582
195.133	0	526	152	274	209	372	364	215	274	202	359	234	112	321	283	588
195.256	0	522	154	276	208	376	366	217	274	203	361	236	113	321	284	590
195.379	0	519	150	272	203	369	362	212	273	201	357	232	110	320	278	582
195.502	0	524	151	272	204	370	363	211	271	201	356	233	110	319	279	582
195.625	0	530	154	273	204	372	363	213	272	201	355	233	111	321	280	582
195.748	0	516	157	275	207	373	364	216	272	203	358	235	111	321	282	589
195.871	0	518	157	277	209	377	366	217	274	203	360	237	112	322	284	589
195.994	0	520	156	273	203	374	364	212	272	201	356	233	110	321	281	581
196.116	0	518	156	273	204	377	362	211	271	202	355	233	112	320	281	584
196.239	0	512	156	274	207	376	364	214	271	203	356	235	111	321	282	581
196.362	0	520	156	275	208	377	365	215	271	204	357	236	112	323	285	573
196.485	0	525	157	277	210	381	368	214	272	205	357	238	113	324	285	591
196.608	0	536	153	274	204	376	363	211	270	202	352	234	111	321	280	592
196.731	0	529	154	273	204	373	363	211	271	203	353	234	112	320	280	595
196.854	0	531	154	274	205	376	364	211	270	204	353	233	113	319	281	596
196.977	0	540	154	275	207	377	365	214	271	204	354	235	114	321	282	607
197.1	0	546	155	277	209	377	367	215	273	205	357	237	114	323	285	609
197.222	0	536	152	273	203	375	364	212	272	203	355	234	112	321	280	599
197.345	0	530	152	273	205	371	363	212	271	202	355	233	111	319	279	590
197.468	0	531	152	274	205	375	364	212	270	203	354	234	111	320	280	594
197.591	0	538	152	275	207	375	366	214	271	204	356	234	112	321	282	596
197.714	0	533	154	277	209	380	366	217	272	205	358	237	114	322	283	600
197.837	0	527	152	274	205	376	365	212	271	203	356	234	111	321	280	586
197.96	0	527	150	272	203	373	364	210	271	202	353	233	110	319	278	586
198.083	0	532	151	274	205	375	364	211	271	202	354	234	110	319	281	596
198.205	0	528	152	274	207	375	365	215	273	203	355	235	112	320	281	596
198.328	0	530	154	277	207	376	367	215	272	205	357	237	113	322	284	597
198.451	0	536	153	275	205	378	367	212	273	204	356	235	111	320	281	592
198.574	0	529	152	273	204	373	363	212	272	202	355	233	111	319	279	595
198.697	0	531	151	274	207	374	365	213	272	204	356	233	111	320	280	590
198.82	0	534	151	275	205	377	365	213	271	204	356	234	112	320	280	590
198.943	0	531	154	277	208	377	366	217	273	205	358	237	114	323	282	587
199.066	0	532	152	277	207	378	367	215	274	204	359	235	113	322	280	588
199.188	0	531	151	273	203	372	363	211	272	203	357	233	111	321	277	587
199.311	0	541	151	274	206	373	365	213	271	203	357	235	113	320	278	586
199.434	0	542	152	274	207	372	364	214	272	203	357	236	112	322	279	591
199.557	0	535	153	275	208	375	366	217	273	204	360	236	113	323	281	586
199.68	0	519	153	275	209	377	367	216	273	204	362	236	112	323	280	568
199.803	0	487	151	272	204	371	363	213	272	203	359	232	111	321	277	545
199.926	0	471	152	273	206	371	364	213	272	202	358	232	111	320	277	540
200.049	0	478	152	273	207	371	362	215	272	204	359	230	112	323	278	551
200.172	0	484	154	274	209	372	364	218	274	205	362	233	113	326	282	565
200.294	0	497	154	276	208	374	367	216	274	205	362	234	111	325	280	568
200.417	0	505	151	272	205	367	362	212	272	202	358	230	110	323	277	565
200.54	0	510	151	273	206	368	364	214	273	203	358	231	111	322	277	573
200.663	0	507	153	273	207	370	364	215	272	203	359	232	112	323	277	575
200.786	0	512	154	275	209	371	365	217	273	205	361	234	114	325	280	580
200.909	0	516	153	275	208	375	365	214	273	204	361	234	112	323	279	576
201.032	0	512	151	272	205	372	362	213	272	202	359	231	111	323	275	575
201.155	0	510	151	274	207	370	363	214	272	202	359	232	113	323	277	575
201.277	0	513	152	274	207	371	364	214	272	203	359	233	112	323	277	579
201.4	0	520	155	276	210	372	366	217	272	204	362	235	113	326	278	580
201.523	0	515	153	275	208	372	365	214	272	203	361	233	111	323	276	580
201.646	0	520	152	273	206	371	363	213	272	203	359	232	111	322	274	576
201.769	0	517	153	274	207	372	364	213	272	203	358	234	112	322	276	583
201.892	0	525	153	274	209	372	364	215	272	204	359	234	112	324	277	584
202.015	0	522	155	276	211	374	366	217	273	205	363	235	114	325	278	589
202.138	0	520	153	274	208	373	364	213	272	204	360	234	112	323	276	578
202.26	0	519	152	274	207	373	364	213	273	203	359	234	112	323	275	586
202.383	0	525	152	275	208	372	364	214	273	203	360	234	113	324	275	584
202.506	0	521	153	275	209	374	365	217	274	204	363	236	113	324	277	589
202.629	0	525	155	277	211	377	368	218	275	205	365	237	114	326	278	583
202.752	0	521	153	274	208	373	365	213	274	203	362	234	112	325	275	574
202.875	0	525	153	274	207	372	363	214	273	203	364	234	113	324	274	583
202.998	0	522	153	274	207	371	365	216	273	205	365	234	113	325	274	582
203.121	0	526	153	276	210	372	365	217	274	205	367	234	114	326	275	580
203.244	0	533	155	277	211	374	368	217	275	206	370	236	115	329	277	583
203.366	0	527	151	274	206	371	364	213	273	204	365	233	112	326	273	579
203.489	0	524	151	274	207	371	364	215	273	204	366	233	112	325	273	582
203.612	0	524	150	273	208	371	365	215	273	204	365	234	113	327	273	578
203.735	0	528	151	275	209	373	365	216	273	206	365	235	114	327	276	579
203.858	0	523	152	277	212	376	366	218	274	205	368	236	114	327	276	582
203.981	0	523	149	273	206	370	362	213	272	202	364	233	110	325	272	574
204.104	0	524	150	273	206	369	363	211	271	203	363	232	112	324	272	569
204.227	0	519	150	273	206	371	364	213	271	204	361	233	113	326	273	571
204.349	0	526	154	275	210	379	366	216	272	205	365	234	113	327	275	573
204.472	0	531	157	276	211	390	367	220	272	206	366	235	114	327	274	567
204.595	0	530	152	273	204	380	362	213	271	202	361	231	111	325	271	566
204.718	0	519	152	272	205	376	363	212	272	203	360	233	110	326	274	581
204.841	0	523	150	272	204	372	363	213	272	202	358	238	110	335	279	591
204.964	0	487	149	274	195	383	359	209	281	200	344	277	105	355	303	698
205.087	0	481	149	273	196	388	362	210	285	200	339	277	106	362	294	721
205.21	0	491	145	270	194	379	359	205	280	198	339	269	103	356	284	687
205.332	0	497	145	269	197	372	361	206	277	197	342	253	107	348	279	640
205.455	0	499	147	270	202	373	362	207	275	196	345	246	107	342	277	616
205.578	0	513	149	273	205	372	363	210	273	198	350	244	109	338	277	615
205.701	0	525	150	275	209	376	364	213	273	200	353	241	110	336	277	612
205.824	0	527	151	275	210	379	366	215	274	200	356	238	110	333	275	602
205.947	0	519	149	272	206	372	362	213	271	198	353	234	107	331	272	600
206.07	0	528	150	273	208	373	363	212	271	199	353	234	109	329	271	599
206.193	0	531	151	273	209	373	363	214	271	199	354	236	109	328	270	603
206.316	0	526	152	275	210	378	365	217	273	201	357	237	110	328	272	603
206.438	0	529	154	277	213	379	367	219	275	203	361	238	112	329	274	596
206.561	0	534	153	275	211	377	365	217	274	201	357	236	110	327	270	589
206.684	0	539	152	274	209	376	364	216	273	201	359	234	111	325	269	591
206.807	0	533	153	275	212	376	365	219	273	202	361	234	111	324	269	590
206.93	0	534	154	276	212	377	366	220	274	203	362	236	111	324	270	586
207.053	0	541	155	277	213	382	367	220	275	205	365	237	113	327	271	594
207.176	0	542	154	277	213	382	368	219	275	204	365	236	112	324	269	588
207.299	1	537	152	275	210	376	364	218	274	202	363	234	111	323	267	585
207.421	0	534	154	275	211	376	366	218	274	202	364	234	112	323	267	581
207.544	0	538	154	276	212	376	365	219	275	203	363	235	112	322	267	583
207.667	0	544	155	278	215	380	367	221	275	204	364	236	113	324	269	584
207.79	0	539	156	279	213	381	369	221	276	204	367	237	112	323	268	585
207.913	0	533	153	274	210	376	363	217	274	202	364	233	110	321	264	576
208.036	0	536	153	275	211	376	364	216	274	202	362	233	111	320	264	581
208.159	0	542	153	275	210	375	366	217	274	203	362	234	111	320	264	580
208.282	0	539	154	276	211	380	366	218	275	204	365	236	112	321	267	584
208.404	0	539	154	279	215	380	369	221	276	205	366	238	113	322	267	580
208.527	0	536	152	275	210	376	365	214	273	202	362	232	110	320	263	583
208.65	0	542	153	274	207	374	365	214	274	201	360	234	109	322	267	597
208.773	0	532	153	274	206	375	365	215	273	202	358	234	108	322	266	596
208.896	0	536	154	276	209	377	365	216	274	203	358	236	110	320	267	588
209.019	0	539	156	278	211	380	366	217	274	203	359	236	111	319	268	591
209.142	0	542	156	276	209	381	365	216	274	202	358	234	110	318	263	578
209.265	0	536	153	274	206	376	362	214	273	200	355	232	109	316	262	583
209.388	0	528	154	274	207	376	364	214	272	201	354	232	109	316	263	578
209.51	0	530	155	275	208	378	364	215	272	202	355	233	110	316	264	581
209.633	0	536	156	276	210	378	366	219	274	203	359	235	112	318	267	583
209.756	0	535	155	277	212	381	368	219	275	204	360	234	111	317	266	584
209.879	0	532	154	274	208	378	363	214	273	202	357	232	110	317	264	577
210.002	0	540	155	275	208	380	365	215	274	202	357	234	110	318	266	582
210.125	0	537	156	275	210	379	365	217	274	202	358	234	110	318	269	591
210.248	0	535	157	277	210	381	367	217	274	203	361	236	112	319	269	591
210.371	0	535	158	278	212	385	368	219	277	204	361	236	112	320	271	587
210.493	0	541	155	275	209	381	365	215	275	202	357	234	110	318	267	581
210.616	0	535	156	275	208	380	365	216	275	203	359	234	111	318	268	589
210.739	0	531	156	276	209	380	366	219	275	202	360	235	111	319	268	587
210.862	0	536	157	278	211	383	367	217	275	205	360	236	111	320	270	587
210.985	0	542	156	278	213	382	368	217	276	205	360	235	112	319	269	582
211.108	0	534	153	274	207	377	365	212	273	202	357	232	108	317	266	578
211.231	0	534	153	274	206	378	366	214	273	203	357	232	110	315	264	576
211.354	0	533	152	274	208	374	366	213	271	204	355	231	110	316	265	572
211.476	0	539	153	276	208	375	368	213	271	205	355	233	112	317	266	571
211.599	0	532	153	275	207	376	368	212	270	204	355	230	109	316	264	567
211.722	0	530	149	272	202	371	364	208	268	202	351	227	109	312	260	563
211.845	0	531	151	273	203	372	366	207	268	203	348	228	110	312	260	559
211.968	0	531	151	273	204	373	365	207	267	204	348	229	110	312	262	560
212.091	0	524	152	274	204	374	366	207	268	204	349	231	110	313	262	566
212.214	0	526	150	273	202	372	365	206	266	203	348	228	107	312	260	558
212.337	0	524	148	270	199	367	362	202	264	201	342	225	106	310	259	553
212.46	0	519	148	271	199	369	363	201	264	202	341	227	107	308	259	551
212.582	0	518	149	272	199	367	364	203	263	202	341	228	109	309	259	554
212.705	0	520	151	273	201	369	366	206	264	203	343	229	109	309	262	556
212.828	0	522	149	272	199	371	365	202	264	202	341	227	106	309	259	548
212.951	0	515	147	269	198	364	363	200	263	200	338	225	106	306	257	545
213.074	0	516	147	270	198	367	364	200	262	201	338	226	107	306	257	549
213.197	0	519	147	271	199	367	364	201	262	202	340	226	109	306	259	547
213.32	0	521	149	273	201	370	365	203	264	203	342	230	109	309	261	546
213.443	0	516	149	273	200	369	366	204	263	203	341	228	108	308	259	542
213.565	0	517	148	270	197	366	363	201	262	201	339	227	107	308	258	545
213.688	0	518	148	270	200	366	363	202	262	201	339	227	108	308	258	546
213.811	0	521	149	271	200	366	364	202	263	202	339	228	108	308	260	543
213.934	0	517	150	272	202	369	365	204	264	203	342	229	109	310	262	549
214.057	0	521	151	273	203	371	367	206	265	203	345	230	110	311	261	551
214.18	0	519	148	270	201	366	363	202	263	201	342	227	108	309	259	547
214.303	0	524	150	272	201	368	362	204	264	202	341	228	109	310	260	545
214.426	0	518	150	272	201	369	364	203	263	202	342	229	108	311	261	548
214.548	0	522	152	273	204	370	365	206	265	203	346	230	110	312	263	555
214.671	0	523	152	275	204	373	367	207	267	204	348	231	111	314	263	556
214.794	0	525	149	271	200	368	363	204	265	201	344	228	109	312	260	545
214.917	0	519	149	271	202	369	364	204	265	202	343	229	109	312	261	549
215.04	0	522	150	272	201	368	363	205	266	202	345	229	109	312	262	554
215.163	0	524	151	273	204	369	365	208	266	203	348	230	110	314	263	558
215.286	0	528	153	275	205	375	368	209	268	204	349	233	111	315	266	554
215.409	0	521	149	272	203	370	364	206	267	201	346	229	109	313	260	547
215.532	0	524	148	270	200	368	363	204	265	202	345	228	108	312	261	555
215.654	0	519	149	272	201	369	364	206	265	201	346	230	109	312	263	560
215.777	0	526	150	272	203	371	364	207	266	202	346	230	110	313	264	556
215.9	0	521	151	274	205	374	366	207	268	204	348	232	111	314	265	558
216.023	0	523	151	273	202	374	366	206	268	203	349	230	109	314	263	558
216.146	0	520	148	270	198	367	363	204	266	201	345	227	108	310	261	553
216.269	0	525	148	271	201	367	364	205	266	202	346	228	110	310	262	548
216.392	0	519	149	272	203	366	364	204	266	203	345	229	109	311	263	553
216.515	0	523	150	273	204	371	366	206	267	204	348	231	111	313	264	559
216.637	0	523	151	275	206	374	367	209	268	205	350	231	111	315	264	558
216.76	0	525	148	272	200	367	364	205	266	202	346	228	109	312	261	547
216.883	0	519	148	271	202	368	364	203	265	203	346	229	110	312	262	549
217.006	0	521	149	272	201	369	364	205	266	202	347	230	110	312	263	556
217.129	0	524	151	273	206	370	366	208	267	204	350	232	112	315	265	557
217.252	0	527	152	276	207	374	367	210	269	206	352	234	114	317	267	557
217.375	0	522	150	274	205	370	366	208	268	204	351	231	110	315	265	554
217.498	0	523	150	272	205	368	365	208	268	203	351	230	110	315	264	560
217.62	0	522	150	274	204	367	365	210	268	203	352	232	111	316	266	560
217.743	0	530	151	273	207	370	366	210	270	204	354	233	112	317	267	560
217.866	0	524	152	276	209	373	368	212	271	205	356	234	113	319	269	566
217.989	0	527	152	275	207	372	368	211	271	204	356	234	111	319	267	565
218.112	0	526	151	274	205	370	365	210	269	204	355	232	111	318	266	564
218.235	0	533	151	275	208	370	367	212	271	204	356	235	111	318	268	563
218.358	0	526	152	275	209	372	366	212	272	204	356	234	112	321	270	568
218.481	0	529	154	277	209	376	368	215	273	206	361	236	114	323	272	575
218.604	0	528	154	277	211	378	368	213	273	205	359	235	112	321	270	570
218.726	0	534	152	275	207	373	365	212	272	203	358	233	112	321	268	566
218.849	0	528	153	275	208	372	366	213	272	203	357	234	111	321	270	570
218.972	0	530	153	276	211	375	367	214	273	204	360	235	113	322	271	575
219.095	0	532	155	277	212	378	367	217	274	205	363	237	114	324	273	578
219.218	0	538	155	277	211	377	367	216	275	204	362	237	113	323	272	569
219.341	0	531	152	274	208	375	364	211	273	203	358	234	112	322	269	569
219.464	0	532	154	275	210	377	365	214	273	203	359	234	112	322	270	574
219.587	0	532	154	276	210	375	365	215	274	203	361	235	113	323	271	577
219.709	0	539	155	277	213	379	367	217	275	205	362	237	113	325	274	578
219.832	0	534	157	278	212	382	368	216	275	204	363	236	113	325	273	574
219.955	0	536	155	275	209	376	364	214	273	202	360	233	111	323	270	578
220.078	0	533	155	276	210	376	365	215	273	202	361	234	112	323	271	580
220.201	0	540	156	276	209	376	366	214	274	202	361	235	112	324	272	580
220.324	0	535	157	278	212	379	366	218	275	204	363	237	113	325	275	585
220.447	0	538	158	279	216	382	369	220	277	205	365	238	114	326	276	588
220.57	0	535	155	275	210	379	365	214	275	202	362	234	112	324	271	581
220.692	0	541	154	276	211	378	365	215	274	202	361	235	111	324	272	578
220.815	0	535	156	276	213	377	366	216	274	203	361	236	113	324	272	582
220.938	0	537	157	278	213	378	367	218	275	203	364	237	114	326	275	591
221.061	0	538	158	280	214	383	368	220	277	206	367	238	114	327	278	594
221.184	0	542	156	277	212	380	367	216	277	203	365	238	112	327	274	587
221.307	0	535	156	277	209	381	365	216	276	203	363	237	112	326	274	589
221.43	0	536	157	278	212	382	365	217	276	203	364	236	112	326	275	591
221.553	0	539	157	278	213	382	367	219	277	203	365	237	112	326	276	594
221.676	0	544	158	280	215	383	367	220	279	204	367	239	114	329	277	595
221.798	0	539	158	279	213	383	369	218	278	203	365	237	112	326	276	591
221.921	0	539	157	276	210	381	365	217	277	202	364	236	111	326	274	594
222.044	0	537	156	277	210	381	365	217	277	202	364	236	111	325	274	593
222.167	0	541	156	278	212	381	367	217	277	204	364	236	112	325	275	588
222.29	0	536	157	279	214	383	368	218	277	204	365	236	113	325	276	592
222.413	0	539	157	279	211	382	369	217	278	204	366	236	112	325	275	590
222.536	0	531	154	275	206	378	365	215	276	202	361	233	110	324	273	592
222.659	0	533	153	275	207	377	365	214	275	202	359	234	110	321	273	587
222.781	0	529	153	275	207	376	366	214	276	202	359	233	110	321	272	584
222.904	0	533	155	277	209	376	368	215	275	203	359	234	111	319	273	587
223.027	0	531	155	278	209	381	369	213	275	205	360	234	112	321	272	582
223.15	0	531	151	273	204	374	365	210	273	201	354	229	109	319	268	572
223.273	0	524	151	274	205	374	365	208	272	202	352	230	110	316	269	579
223.396	0	526	151	273	204	373	366	210	272	202	352	230	109	316	268	579
223.519	0	525	152	276	206	375	367	212	271	203	353	232	111	317	270	581
223.642	0	528	154	279	208	376	369	213	272	204	355	233	111	318	271	575
223.764	0	531	150	273	204	372	366	208	270	203	350	228	108	316	267	570
223.887	0	524	150	273	204	371	365	208	269	202	350	229	109	315	265	568
224.01	0	524	150	274	204	373	366	210	270	202	350	230	109	314	267	570
224.133	0	528	151	276	205	372	367	210	269	202	350	232	111	315	269	571
224.256	0	534	153	277	207	376	368	211	271	204	353	233	111	317	271	576
224.379	0	526	152	276	206	374	368	211	270	202	351	231	109	316	268	569
224.502	0	525	150	273	205	372	364	209	269	202	351	229	110	314	266	571
224.625	0	528	151	274	206	374	366	210	269	202	350	231	109	316	267	569
224.748	0	533	152	275	208	375	367	211	270	203	351	230	110	316	268	573
224.87	0	529	153	277	209	376	368	213	271	204	354	233	111	319	269	577
224.993	0	527	154	276	209	376	368	213	272	203	356	233	112	319	269	573
225.116	0	532	151	273	206	373	365	210	271	202	352	230	110	317	266	568
225.239	0	537	151	274	208	374	366	210	270	201	351	230	111	317	267	569
225.362	0	529	152	275	209	373	367	211	270	202	353	232	111	318	267	573
225.485	0	529	154	277	208	378	368	213	271	204	356	233	112	321	270	579
225.608	0	536	154	277	211	377	369	215	272	204	355	232	111	321	269	571
225.731	0	537	151	274	207	373	365	209	270	202	352	229	109	317	265	565
225.853	0	526	151	274	207	375	366	209	269	202	353	230	111	318	266	568
225.976	0	528	152	275	209	375	365	213	270	201	353	231	111	318	265	568
226.099	0	536	153	277	210	375	367	212	270	204	355	233	111	320	269	574
226.222	0	542	154	278	212	378	369	214	272	204	357	234	113	321	269	570
226.345	0	524	150	272	205	373	364	210	269	202	354	230	109	319	264	565
226.468	0	527	151	273	206	371	365	211	270	201	353	230	109	319	265	565
226.591	0	535	151	274	207	372	364	210	269	201	351	230	111	319	265	570
226.714	0	540	152	275	209	375	366	212	271	203	354	233	111	320	268	573
226.836	0	525	154	277	210	378	367	215	271	204	357	233	113	322	270	578
226.959	0	527	153	276	209	376	368	214	272	203	357	233	110	320	267	566
227.082	0	534	150	273	206	372	365	209	270	202	353	231	109	319	265	566
227.205	0	540	150	273	208	374	365	210	270	201	353	231	109	318	265	567
227.328	0	524	151	275	209	373	365	212	271	203	355	232	112	321	267	572
227.451	0	529	153	276	210	374	367	215	272	204	358	235	112	322	268	571
227.574	0	540	154	277	212	379	370	216	273	205	359	236	112	323	270	574
227.697	0	540	152	274	207	375	365	210	272	202	357	232	111	320	266	568
227.82	0	525	151	274	209	372	366	214	272	203	357	233	111	320	267	572
227.942	0	529	152	275	209	374	366	213	273	203	359	232	111	321	267	569
228.065	0	539	153	277	210	377	367	213	273	204	359	234	113	323	270	574
228.188	0	546	154	278	213	377	370	216	276	205	361	236	114	324	272	578
228.311	0	529	152	276	210	375	367	214	273	204	362	233	112	323	268	572
228.434	0	533	152	275	209	373	366	216	274	203	361	233	112	323	268	571
228.557	0	542	152	276	211	374	367	214	274	203	360	233	111	324	268	571
228.68	0	546	153	277	212	376	367	216	274	205	362	234	112	325	271	577
228.803	0	532	155	279	215	378	369	217	276	205	365	236	114	327	272	578
228.925	0	536	154	277	212	377	369	216	275	204	365	234	113	326	269	571
229.048	0	544	152	275	210	372	365	214	274	202	362	233	111	324	268	571
229.171	0	546	152	275	211	373	366	214	274	203	362	234	112	323	268	574
229.294	0	538	154	277	212	375	367	217	274	204	364	235	113	326	270	577
229.417	0	539	155	279	215	376	368	219	276	205	366	236	115	327	271	577
229.54	0	547	154	277	214	379	369	217	276	204	365	235	112	326	271	575
229.663	0	548	152	273	210	375	364	213	274	203	362	232	111	325	268	573
229.786	0	537	152	275	212	373	366	216	274	203	363	234	112	325	268	576
229.908	0	538	153	276	213	372	366	217	274	203	364	234	112	325	270	573
230.031	0	548	154	278	214	376	367	218	276	205	365	236	113	326	272	578
230.154	0	550	155	279	215	380	369	219	276	204	367	237	113	328	271	581
230.277	0	539	150	273	210	372	364	214	275	202	364	233	111	326	268	574
230.4	0	538	152	275	210	374	366	215	274	203	363	234	112	325	269	571
230.523	0	546	153	275	213	375	366	216	275	203	363	234	112	327	269	576
230.646	0	548	153	277	215	376	368	217	275	204	364	236	113	327	270	580
230.769	0	542	155	279	215	380	369	221	277	205	368	236	113	327	273	582
230.892	0	539	153	276	212	378	366	217	276	202	365	233	111	326	268	568
231.014	0	547	152	275	212	374	365	217	274	203	364	235	111	326	268	574
231.137	0	550	153	275	212	374	366	215	275	203	364	234	112	326	270	575
231.26	0	542	154	277	214	377	366	219	276	204	367	235	114	328	271	580
231.383	0	541	155	279	215	379	368	221	276	204	368	237	114	329	273	577
231.506	0	549	154	278	215	379	368	219	276	203	367	235	112	328	270	576
231.629	0	550	153	275	211	376	365	217	275	202	365	234	112	326	269	572
231.752	0	546	153	276	215	376	367	219	275	203	366	235	112	326	270	578
231.875	0	537	155	278	215	375	367	221	276	203	368	236	112	328	271	575
231.997	0	551	156	279	215	379	368	220	278	204	368	237	113	329	272	583
232.12	0	552	155	279	216	381	369	219	277	204	368	236	112	328	270	577
232.243	0	549	153	275	212	377	365	217	276	204	367	234	111	327	268	576
232.366	0	539	154	276	215	376	366	219	276	203	366	236	112	327	269	575
232.489	0	548	154	276	214	378	366	218	276	203	366	236	113	328	271	579
232.612	0	553	155	278	216	380	368	220	276	204	368	237	113	328	272	581
232.735	0	548	153	277	215	381	368	220	277	204	369	236	113	328	270	579
232.858	0	539	151	275	210	378	365	216	275	202	365	234	111	326	267	571
232.98	0	546	152	276	211	377	366	215	275	203	363	235	111	326	269	576
233.103	0	552	152	276	214	377	366	216	275	203	363	235	111	327	269	577
233.226	11	545	154	278	215	379	368	220	276	204	368	235	113	328	271	583
233.349	0	540	152	277	214	380	367	218	275	203	365	234	110	326	270	568
233.472	0	543	149	273	210	375	363	213	273	202	361	232	111	324	265	571
233.595	0	550	150	273	209	373	365	213	273	202	361	233	111	324	266	570
233.718	0	543	150	275	212	374	365	215	273	203	363	235	111	324	266	575
233.841	0	539	152	276	213	376	366	217	274	204	364	236	112	325	268	570
233.964	0	542	151	276	212	376	367	216	273	203	362	234	111	324	267	573
234.086	0	548	148	272	208	372	363	211	272	201	358	231	110	322	264	565
234.209	0	544	150	273	209	373	363	211	272	201	359	231	110	322	265	570
234.332	0	542	150	273	211	371	364	213	270	202	358	232	111	322	266	565
234.455	0	544	151	275	213	373	364	214	270	202	359	233	112	324	268	577
234.578	0	547	152	276	212	376	367	215	272	204	361	234	110	325	269	575
234.701	0	543	150	272	208	372	362	212	272	201	358	231	109	322	266	578
234.824	0	534	150	273	209	371	364	212	271	201	357	230	109	322	267	576
234.947	0	538	150	273	209	372	363	212	271	201	356	231	109	322	268	584
235.069	0	546	152	275	211	374	364	213	272	202	358	233	110	323	269	586
235.192	0	541	154	276	212	376	366	217	273	202	361	235	112	324	273	591
235.315	0	535	153	275	209	375	365	213	272	201	359	233	109	323	271	581
235.438	0	535	152	273	209	372	362	212	272	199	357	233	109	323	271	592
235.561	0	544	152	274	211	372	363	213	273	200	357	232	109	322	271	592
235.684	0	540	153	276	212	374	365	216	273	201	359	232	109	324	273	596
235.807	0	538	155	277	213	375	365	218	276	202	361	235	110	327	275	603
235.93	0	535	155	277	213	377	366	216	275	201	360	234	109	325	274	596
236.052	0	544	152	273	210	371	363	213	275	200	358	231	109	325	272	605
236.175	0	539	153	275	213	373	364	217	275	200	361	232	110	322	272	599
236.298	0	543	154	276	214	373	364	217	274	201	362	232	110	324	271	593
236.421	0	547	155	277	216	375	366	218	276	202	364	234	113	325	273	588
236.544	0	551	156	278	216	379	368	218	276	203	365	234	111	326	273	592
236.667	0	547	153	274	212	372	362	217	275	201	362	232	110	324	271	588
236.79	0	547	153	275	214	375	364	216	274	201	361	233	111	323	270	583
236.913	0	550	154	274	214	376	364	216	274	201	362	232	111	323	271	584
237.036	0	559	162	278	218	388	367	222	275	202	363	233	113	324	271	583
237.158	0	570	161	278	219	388	367	221	276	202	365	232	112	324	271	584
237.281	0	570	157	274	213	375	362	213	274	201	360	230	110	324	269	585
237.404	0	577	156	274	211	376	364	214	275	201	359	230	111	323	269	588
237.527	0	572	156	275	211	375	364	215	274	201	360	231	110	325	270	587
237.65	0	566	158	275	212	376	365	217	277	203	361	234	111	327	274	594
237.773	0	567	161	277	213	385	367	218	279	201	358	238	110	329	277	588
237.896	0	562	157	273	210	382	362	212	277	200	353	235	109	328	273	581
238.019	0	563	156	274	211	379	362	212	276	199	354	236	108	326	275	589
238.141	0	547	155	275	211	379	363	213	275	199	354	237	108	326	275	595
238.264	0	553	156	276	213	380	365	214	276	200	355	237	110	325	277	595
238.387	0	554	158	279	214	380	366	215	276	202	358	238	110	326	280	589
238.51	0	550	154	274	210	373	363	211	274	199	354	232	108	324	273	582
238.633	0	550	153	274	210	374	364	211	274	200	353	232	107	321	273	586
238.756	0	550	153	275	211	375	364	211	274	200	352	233	109	321	272	582
238.879	0	547	154	275	212	376	366	213	273	200	354	233	110	322	272	579
239.002	0	540	155	278	216	377	368	216	274	202	357	235	111	324	275	578
239.124	0	527	153	276	212	374	365	213	274	200	355	232	109	322	271	575
239.247	0	532	152	274	211	370	364	211	273	200	354	229	109	321	269	568
239.37	0	538	153	276	213	370	365	211	273	200	354	230	109	321	269	570
239.493	0	533	154	276	215	373	366	214	274	201	358	231	111	322	270	579
239.616	0	540	155	278	217	375	368	216	275	204	361	234	112	323	272	577
239.739	0	544	154	277	217	374	368	215	275	203	360	231	110	321	269	562
239.862	0	556	153	276	213	372	367	213	273	202	358	230	110	321	270	556
239.985	0	545	154	277	216	374	368	216	274	202	360	231	112	321	270	559
240.108	0	549	155	277	216	375	368	217	273	203	362	232	112	322	272	562
240.23	0	553	156	280	217	379	370	218	275	205	364	235	113	325	273	562
240.353	0	560	153	277	216	376	368	216	275	203	363	232	111	323	270	560
240.476	0	554	153	277	214	373	367	217	274	202	363	232	112	323	270	561
240.599	0	555	154	278	217	375	369	218	274	203	364	233	113	323	272	561
240.722	0	562	155	279	218	376	369	218	275	204	365	235	113	325	271	559
240.845	0	566	156	282	219	380	371	221	277	206	367	235	114	327	273	563
240.968	0	560	154	278	216	376	368	217	276	204	365	233	111	325	270	554
241.091	0	559	154	279	216	374	367	218	276	205	366	234	113	323	270	560
241.213	0	561	154	279	218	375	369	217	275	204	366	235	113	325	271	556
241.336	0	569	155	280	220	376	369	220	275	205	367	235	113	326	274	565
241.459	0	562	157	281	218	380	371	218	277	206	369	236	114	327	274	563
241.582	0	558	154	278	215	376	368	217	275	203	366	234	112	324	269	556
241.705	0	564	154	278	215	376	368	216	274	205	365	234	112	324	270	554
241.828	0	567	156	279	216	376	368	215	274	205	364	234	113	324	271	554
241.951	0	559	155	279	218	378	371	219	274	206	366	236	113	326	273	557
242.074	0	558	155	280	217	377	371	218	275	206	366	235	113	325	271	556
242.196	0	563	152	277	214	373	367	213	273	204	363	232	112	323	268	550
242.319	0	565	153	278	213	375	369	213	271	205	362	232	111	322	268	550
242.442	0	552	153	278	217	373	369	216	272	205	363	233	113	322	268	552
242.565	0	555	154	279	218	374	370	216	273	206	365	234	113	323	269	550
242.688	0	562	153	278	213	375	369	213	271	205	361	231	112	322	266	544
242.811	0	564	151	276	212	372	367	211	269	204	358	229	111	320	265	543
242.934	0	549	151	277	213	372	369	210	269	205	358	230	111	319	265	543
243.057	0	554	152	278	213	372	368	211	268	205	359	231	113	320	266	539
243.18	0	561	152	278	216	373	370	214	268	206	359	231	114	321	265	541
243.302	0	565	149	274	210	368	367	208	267	203	356	226	110	319	260	536
243.425	0	547	149	274	211	367	367	208	266	203	355	227	111	318	263	538
243.548	0	549	150	275	212	369	366	208	266	204	354	228	110	318	263	536
243.671	0	560	150	277	214	370	368	209	265	205	355	230	112	319	265	535
243.794	0	563	150	277	212	369	370	208	265	205	355	228	111	319	263	534
243.917	0	545	146	273	209	366	365	205	264	203	352	224	110	317	259	530
244.04	0	548	147	273	209	366	366	205	263	203	350	225	110	317	261	527
244.163	0	558	148	273	212	366	367	206	263	203	350	226	110	317	261	529
244.285	0	563	150	275	213	368	368	208	262	205	352	227	111	318	264	536
244.408	0	552	150	276	212	367	368	208	264	204	352	226	110	318	263	532
244.531	0	545	146	272	208	362	364	204	261	203	348	224	108	317	262	529
244.654	0	553	146	272	207	362	367	202	261	203	346	224	108	314	262	530
244.777	0	553	146	273	209	364	365	203	261	203	346	224	109	315	262	536
244.9	0	545	147	274	210	366	367	206	262	204	348	227	109	316	264	538
245.023	0	544	150	275	212	368	368	207	262	204	350	228	111	317	266	534
245.146	0	548	146	273	207	364	365	201	262	202	346	224	107	315	261	528
245.268	0	550	146	272	206	362	364	202	260	202	345	223	108	313	260	529
245.391	0	545	146	272	208	363	365	203	260	203	345	225	108	313	260	530
245.514	0	538	147	273	209	364	366	205	261	203	346	226	110	315	262	525
245.637	0	550	148	274	212	367	367	205	262	204	348	228	110	316	265	531
[truncated: 700 more rows]

## Sheet: D850
	SNR :	35	34	42	38	42	40	40	34	48	42	43	40	41	40	36
Time	Marker	ch1	ch2	ch3	ch4	ch5	ch6	ch7	ch8	ch9	ch10	ch11	ch12	ch13	ch14	ch15
0.24576	0	299	118	168	163	353	332	177	250	156	262	216	98	229	253	445
0.36864	0	299	118	168	163	353	332	177	250	156	262	216	98	229	253	445
0.49152	0	305	119	165	166	351	326	182	251	157	276	227	99	233	255	457
0.6144	0	305	120	166	170	348	321	185	253	159	282	232	101	240	258	459
0.73728	0	310	122	169	173	353	314	188	267	171	286	235	101	245	260	462
0.86016	0	312	119	165	169	350	310	182	268	167	285	234	98	248	256	446
0.98304	0	313	121	163	171	351	306	186	268	168	285	234	98	250	259	449
1.10592	0	308	122	165	167	356	306	184	271	168	282	234	98	253	261	458
1.2288	0	319	125	166	171	359	307	186	272	169	286	235	99	253	263	460
1.35168	0	320	125	169	172	365	311	185	273	170	288	235	100	252	263	461
1.47456	0	316	120	164	170	357	306	183	273	167	286	232	97	252	257	449
1.59744	0	312	120	165	174	350	305	188	272	168	287	233	98	253	258	456
1.72032	0	320	121	164	168	354	305	186	272	168	286	233	97	253	259	454
1.8432	0	316	122	166	170	363	305	184	275	169	285	236	99	251	262	459
1.96608	0	317	124	169	171	369	310	184	276	170	284	235	100	252	262	462
2.08896	0	307	118	165	171	355	304	183	275	166	285	233	97	252	257	455
2.21184	0	314	118	164	171	353	305	184	273	167	285	232	97	251	257	453
2.33472	0	314	118	165	169	355	306	182	275	168	283	234	97	251	258	455
2.4576	0	309	121	167	171	358	308	184	274	170	285	235	99	252	262	464
2.58048	0	302	122	169	175	363	311	189	277	170	286	236	99	252	260	465
2.70336	0	309	117	164	171	354	305	184	274	166	283	233	98	249	257	459
2.82624	0	303	117	164	168	360	306	182	275	168	283	233	97	250	257	455
2.94912	0	307	118	165	170	360	305	182	275	169	282	234	99	249	257	460
3.072	0	307	120	166	170	362	308	186	276	172	284	234	99	251	259	462
3.19488	0	317	120	168	173	363	312	189	276	170	285	235	100	250	257	460
3.31776	0	310	116	164	170	355	306	184	273	166	282	232	97	250	255	447
3.44064	0	307	116	165	172	356	307	184	274	168	281	233	98	251	255	455
3.56352	0	304	117	165	170	358	308	183	273	169	284	232	99	251	256	449
3.6864	0	313	120	167	171	361	308	185	274	171	286	235	101	252	258	453
3.80928	0	310	117	168	172	360	311	185	274	169	285	233	99	251	254	441
3.93216	0	305	115	163	172	349	306	184	272	166	284	231	97	251	252	445
4.05504	0	305	115	164	171	351	307	184	270	167	285	231	97	252	253	442
4.17792	0	311	117	164	173	350	308	187	272	168	285	232	99	253	254	447
4.3008	0	311	119	165	171	356	310	185	272	171	286	234	100	255	257	443
4.42368	0	309	116	167	173	354	311	189	272	168	286	232	97	253	252	445
4.54656	0	310	114	163	171	346	305	187	269	166	284	230	96	253	252	443
4.66944	0	313	115	163	171	348	307	185	270	167	285	231	97	254	252	438
4.79232	0	313	117	164	172	350	308	187	271	169	285	232	98	254	254	436
4.9152	0	306	119	165	174	353	310	188	272	172	287	234	99	256	256	450
5.03808	0	309	116	166	172	356	311	187	272	168	287	233	97	256	254	441
5.16096	0	311	115	162	173	347	306	188	272	166	285	233	96	256	255	445
5.28384	0	309	118	163	169	358	307	183	272	166	283	234	97	257	257	437
5.40672	0	307	119	163	171	359	307	184	274	167	286	235	97	259	259	455
5.5296	0	312	122	166	173	362	309	189	275	169	288	236	97	258	262	461
5.65248	0	314	120	165	170	364	308	186	274	166	286	234	97	256	258	449
5.77536	0	315	120	163	172	356	304	188	273	165	287	233	96	257	258	443
5.89824	0	313	121	164	170	362	306	186	273	166	287	233	97	256	256	454
6.02112	0	317	123	165	172	366	306	190	274	168	290	235	99	257	259	459
6.144	0	327	125	167	175	374	310	189	274	170	290	236	99	257	262	457
6.26688	0	318	122	165	173	368	307	187	274	164	287	234	97	258	260	446
6.38976	0	313	123	164	173	368	305	186	274	165	285	236	97	258	262	457
6.51264	0	315	124	166	173	382	303	187	277	165	282	237	97	257	264	458
6.63552	0	328	127	167	175	389	305	190	278	167	284	239	99	257	266	454
6.7584	0	320	127	170	178	384	309	191	278	168	288	238	100	258	268	464
6.88128	0	315	121	166	177	366	305	193	276	165	288	234	98	258	261	458
7.00416	0	320	122	165	177	364	304	193	276	164	291	234	98	259	261	461
7.12704	0	329	122	166	180	359	306	193	275	166	292	233	99	260	261	456
7.24992	0	325	124	165	183	358	307	193	275	168	295	234	99	261	264	465
7.3728	0	324	126	169	183	361	310	197	276	169	297	235	102	263	266	470
7.49568	0	324	122	166	182	357	309	193	275	166	296	233	99	262	260	462
7.61856	0	323	121	164	180	350	306	193	275	166	296	232	99	264	262	469
7.74144	0	325	120	165	180	348	308	194	275	167	297	232	99	265	263	467
7.86432	0	324	122	165	184	345	308	195	276	169	298	234	99	265	265	470
7.9872	0	330	125	166	186	345	311	199	277	171	303	234	101	267	269	474
8.11008	0	328	121	167	184	345	313	194	276	167	301	234	99	267	264	466
8.23296	0	327	119	163	181	340	308	193	275	166	300	234	98	267	263	471
8.35584	0	323	121	164	181	346	308	194	276	166	299	235	99	266	265	472
8.47872	0	328	122	167	178	357	308	192	277	168	298	237	98	266	266	471
8.6016	0	329	125	167	183	358	310	196	278	170	299	240	100	267	269	476
8.72448	0	323	122	167	181	360	312	195	277	167	296	238	98	265	265	468
8.84736	0	316	118	163	178	351	306	192	276	166	295	236	97	264	264	465
8.97024	0	319	120	163	178	352	308	192	275	167	295	236	98	262	262	467
9.09312	0	319	121	165	177	352	308	193	275	168	293	237	98	262	264	462
9.216	0	317	123	166	179	354	312	193	276	170	295	238	99	263	265	471
9.33888	0	312	117	166	175	352	312	191	274	167	293	234	100	260	257	452
9.46176	0	318	115	162	174	345	308	187	271	165	291	234	97	259	255	452
9.58464	0	315	115	162	174	346	307	186	270	167	289	234	97	258	255	443
9.70752	0	311	116	163	175	346	309	185	270	168	289	234	98	258	256	453
9.8304	0	313	118	164	175	349	311	189	271	169	290	235	98	260	259	452
9.95328	0	315	115	165	174	351	313	185	269	168	289	232	99	257	253	442
10.0762	0	309	112	161	170	340	307	182	267	166	285	232	95	256	251	433
10.199	0	308	113	161	171	342	308	182	267	166	284	232	96	255	252	438
10.3219	0	308	114	162	170	341	308	184	267	168	285	232	96	255	255	440
10.4448	0	312	118	163	169	346	311	182	268	169	286	234	97	256	257	444
10.5677	0	308	116	165	169	349	313	180	268	168	284	232	97	256	256	432
10.6906	0	301	111	160	169	337	307	180	266	165	282	230	95	255	252	437
10.8134	0	303	112	160	169	336	308	181	266	165	282	231	96	255	254	439
10.9363	0	306	112	160	171	337	308	181	266	167	283	231	96	255	256	441
11.0592	0	306	116	162	172	338	310	183	267	169	283	234	97	256	258	435
11.1821	0	304	118	165	174	344	314	183	269	169	284	234	98	257	259	450
11.305	0	304	113	162	169	335	307	180	267	165	284	230	94	256	255	444
11.4278	0	307	114	160	170	335	308	181	267	166	284	231	95	256	254	441
11.5507	0	306	114	161	170	334	309	183	268	167	284	231	95	255	254	436
11.6736	0	305	116	162	173	337	311	183	268	169	285	233	97	256	257	454
11.7965	0	308	118	165	172	344	314	182	269	170	287	234	99	257	259	454
11.9194	0	312	114	161	171	335	309	182	267	165	285	231	95	257	256	444
12.0422	0	309	114	161	171	335	309	182	268	167	285	232	95	255	257	447
12.1651	0	304	115	161	174	336	309	182	267	168	285	232	97	257	259	455
12.288	0	305	118	163	175	338	311	186	268	169	288	234	98	258	261	456
12.4109	0	321	120	167	176	341	316	186	268	171	290	234	99	260	261	451
12.5338	0	313	115	161	173	333	310	183	266	166	289	230	97	259	256	441
12.6566	0	308	115	160	174	332	310	183	266	167	287	231	97	259	256	448
12.7795	0	313	117	161	175	332	310	185	267	169	289	231	98	260	257	451
12.9024	0	324	118	162	177	335	312	187	267	170	290	233	98	262	259	450
13.0253	0	317	119	165	176	339	317	188	270	171	291	234	99	263	261	453
13.1482	0	309	115	161	174	332	310	185	268	167	289	231	97	262	257	448
13.271	0	312	115	160	174	331	310	184	268	167	289	232	97	262	258	453
13.3939	0	322	116	161	175	333	310	185	268	167	290	232	96	262	258	446
13.5168	0	313	117	163	176	334	311	186	270	169	290	234	97	263	262	462
13.6397	0	312	119	165	178	341	316	187	271	170	292	235	99	264	263	461
13.7626	0	313	114	162	175	332	310	186	269	167	291	231	96	263	257	450
13.8854	0	323	116	161	172	335	311	183	269	167	290	232	97	262	257	449
14.0083	0	317	117	161	175	333	310	186	269	168	290	233	97	262	258	454
14.1312	0	315	119	163	178	334	312	188	270	169	292	234	99	264	261	458
14.2541	0	319	119	166	177	340	315	190	271	171	295	235	99	264	261	460
14.377	0	326	115	159	175	334	309	186	269	166	292	232	96	263	257	457
14.4998	0	318	116	160	175	332	309	187	269	167	292	232	97	263	258	456
14.6227	0	315	117	161	177	335	310	185	269	168	292	233	97	264	259	461
14.7456	0	323	119	162	176	337	310	189	271	170	294	235	98	266	261	461
14.8685	0	320	119	165	178	342	314	190	271	171	294	235	98	265	261	461
14.9914	0	319	116	161	174	334	308	185	269	166	293	232	97	264	256	454
15.1142	0	317	116	159	172	335	309	184	269	168	293	232	97	265	257	461
15.2371	0	321	117	159	175	334	308	187	269	167	294	233	98	265	258	459
15.36	0	322	119	162	177	335	310	187	271	169	294	235	97	266	263	466
15.4829	0	321	119	164	176	339	312	189	271	169	294	235	98	266	262	464
15.6058	0	316	115	160	174	330	306	185	270	166	294	232	96	265	256	457
15.7286	0	323	115	159	174	330	306	186	269	167	294	232	97	264	256	457
15.8515	0	323	117	160	174	331	307	187	270	167	293	233	97	264	256	457
15.9744	0	324	118	160	177	332	308	186	270	170	295	235	98	265	260	464
16.0973	0	318	118	163	178	338	312	186	271	169	297	234	98	265	259	462
16.2202	0	323	114	159	174	328	306	185	269	165	294	232	96	265	256	455
16.343	0	325	116	159	174	329	306	186	269	166	294	232	96	265	255	459
16.4659	0	322	115	160	177	328	306	185	270	166	293	233	98	265	256	465
16.5888	0	319	118	161	177	332	308	189	271	167	295	235	98	266	261	468
16.7117	0	328	119	165	176	339	311	191	272	170	296	236	99	267	263	472
16.8346	0	331	115	161	175	334	306	186	271	166	293	235	96	267	259	457
16.9574	0	320	116	158	174	330	305	185	271	165	293	234	96	266	260	465
17.0803	0	320	116	160	176	330	306	186	271	166	295	235	97	266	261	465
17.2032	0	330	117	161	177	334	307	189	272	168	297	235	98	266	263	471
17.3261	0	329	121	163	179	336	308	189	274	170	298	238	99	268	266	467
17.449	0	326	120	166	179	340	311	191	274	170	299	237	98	268	264	474
17.5718	0	324	118	160	176	331	306	189	273	166	298	234	98	267	261	468
17.6947	0	329	117	160	175	333	307	190	273	168	298	235	98	267	263	470
17.8176	0	328	119	161	178	332	306	190	273	167	298	236	97	268	265	471
17.9405	0	326	120	163	177	336	307	190	276	169	298	238	99	269	268	486
18.0634	0	326	122	166	178	346	311	194	279	170	298	240	99	269	271	487
18.1862	0	326	118	162	176	336	306	190	277	166	296	237	97	267	266	485
18.3091	0	324	118	161	177	336	306	190	277	166	297	236	97	268	267	481
18.432	0	323	119	162	178	336	306	190	278	167	297	238	98	268	268	490
18.5549	0	325	121	164	180	339	308	191	278	169	300	238	99	268	271	492
18.6778	0	332	123	166	180	344	311	193	278	170	301	241	100	268	271	493
18.8006	0	327	119	164	177	341	307	190	279	165	299	237	98	267	267	475
18.9235	0	326	119	162	178	337	305	189	277	166	299	235	98	267	267	487
19.0464	0	329	120	163	179	337	307	192	277	167	300	236	98	266	268	488
19.1693	0	333	121	164	180	340	307	193	277	169	301	238	99	266	270	488
19.2922	0	332	123	166	180	344	311	194	278	170	301	240	101	267	269	490
19.415	0	328	121	164	178	338	307	191	277	166	298	238	99	267	265	487
19.5379	0	328	120	161	175	341	305	192	277	167	298	237	98	266	265	487
19.6608	0	343	128	163	174	355	304	190	278	167	296	237	99	264	265	476
19.7837	0	338	128	164	179	352	305	194	279	169	297	237	100	266	269	482
19.9066	0	329	126	167	178	350	310	195	280	169	300	237	99	267	271	496
20.0294	0	328	121	162	172	342	303	188	277	165	298	234	98	265	267	488
20.1523	0	341	123	162	174	341	304	192	276	166	297	234	99	265	268	481
20.2752	0	331	125	162	176	344	306	193	277	168	298	235	98	264	267	482
20.3981	0	332	128	164	176	348	306	195	277	169	299	236	99	266	269	488
20.521	0	334	127	167	176	352	307	193	278	168	300	236	99	265	268	485
20.6438	0	340	125	161	174	345	303	191	275	166	297	233	97	265	265	482
20.7667	0	334	126	163	175	348	303	190	277	166	297	235	98	265	268	487
20.8896	0	331	128	164	177	350	303	192	278	167	297	235	97	265	270	491
21.0125	0	336	132	164	180	354	305	197	279	169	298	237	99	266	273	494
21.1354	0	335	129	166	176	357	305	191	278	166	296	235	98	264	270	491
21.2582	0	336	129	162	172	360	300	188	278	165	295	235	97	264	270	488
21.3811	0	333	131	164	174	358	302	193	278	165	295	236	97	264	271	490
21.504	0	340	132	164	175	359	302	192	277	167	296	236	98	263	273	488
21.6269	0	338	131	167	176	362	305	191	278	168	296	235	99	265	274	491
21.7498	0	335	127	163	175	350	301	189	276	165	293	233	96	263	270	483
21.8726	0	331	127	162	175	347	300	190	275	165	295	233	96	264	269	488
21.9955	1	337	128	163	175	346	301	193	275	166	296	232	97	264	271	494
22.1184	0	339	127	165	178	346	302	192	277	167	296	234	98	265	274	498
22.2413	0	335	124	165	175	345	305	190	275	166	295	233	97	264	272	501
22.3642	0	325	120	159	172	333	298	186	273	163	294	231	96	263	270	497
22.487	0	329	120	160	170	331	299	185	273	164	293	229	96	263	274	497
22.6099	0	326	123	159	169	329	298	186	274	164	288	231	96	262	280	478
22.7328	0	308	128	161	168	337	299	185	277	166	284	231	97	261	284	465
22.8557	0	297	127	160	164	337	296	178	275	162	277	227	95	256	280	452
22.9786	0	296	126	157	165	333	293	178	274	161	274	223	95	253	279	441
23.1014	0	292	127	156	163	335	292	176	274	162	269	221	94	252	280	435
23.2243	0	287	131	156	163	341	292	174	276	163	266	220	96	250	285	429
23.3472	0	286	133	159	163	349	295	176	278	164	266	220	98	250	290	424
23.4701	0	287	129	157	161	348	292	174	277	161	261	214	97	246	284	400
23.593	0	282	129	154	164	343	289	174	276	161	259	213	96	244	280	394
23.7158	0	280	129	155	163	345	289	173	278	160	259	213	96	244	278	406
23.8387	0	282	131	157	166	349	291	177	280	161	264	214	95	245	279	415
23.9616	0	285	132	159	166	354	294	181	280	164	267	216	96	246	280	419
24.0845	0	281	128	157	162	350	289	179	280	160	266	214	93	245	276	410
24.2074	0	279	126	155	161	346	289	179	280	160	267	215	93	246	276	428
24.3302	0	281	128	156	165	346	290	183	280	161	271	217	93	247	278	433
24.4531	0	288	130	158	165	352	290	182	280	162	275	220	94	250	281	437
24.576	0	286	131	161	165	357	296	184	283	163	276	221	96	251	281	434
24.6989	0	284	126	157	165	342	290	185	279	160	274	217	92	249	277	440
24.8218	0	285	124	155	167	339	288	186	279	160	277	218	93	250	277	443
24.9446	0	288	125	155	163	343	290	186	280	161	278	219	93	250	279	443
25.0675	0	287	127	156	164	345	293	185	280	163	279	221	94	252	280	441
25.1904	0	286	127	160	165	350	296	186	281	165	282	222	95	255	284	457
25.3133	0	285	124	156	165	339	291	188	279	160	280	220	93	254	281	455
25.4362	0	291	124	154	162	339	289	183	279	159	280	221	92	255	280	453
25.559	0	288	125	155	163	341	291	184	279	160	280	222	93	254	280	454
25.6819	0	286	125	157	165	343	292	185	279	162	282	224	94	256	282	463
25.8048	0	290	128	158	164	348	294	186	281	165	285	226	94	256	285	464
25.9277	0	296	127	160	167	350	297	187	279	163	284	225	95	257	284	459
26.0506	0	291	124	155	165	339	290	186	278	161	282	224	93	255	280	456
26.1734	0	287	125	156	163	342	292	185	278	161	283	224	93	256	280	463
26.2963	0	285	126	158	163	344	293	188	278	163	285	224	94	256	282	465
26.4192	0	301	128	158	164	348	295	187	279	165	287	226	95	257	285	466
26.5421	0	297	130	161	166	353	299	189	279	166	288	228	96	257	287	467
26.665	0	291	127	156	168	340	294	188	277	162	288	225	94	259	283	469
26.7878	0	295	127	158	168	340	294	189	277	162	287	225	95	258	284	470
26.9107	0	306	128	157	169	343	295	190	278	163	289	226	95	259	283	469
27.0336	0	299	129	160	168	347	297	191	278	165	290	228	96	259	285	476
27.1565	0	296	131	162	171	349	298	190	279	167	292	229	98	261	288	483
27.2794	0	298	128	162	169	346	299	193	279	164	293	227	96	260	285	480
27.4022	0	308	126	158	168	340	294	190	278	163	291	227	95	260	284	476
27.5251	0	300	127	159	168	341	296	190	276	163	290	227	96	261	285	480
27.648	0	296	128	160	170	341	296	192	278	165	292	229	96	263	287	486
27.7709	0	301	131	162	173	344	299	196	279	167	294	230	98	264	289	493
27.8938	0	312	131	164	169	351	302	191	279	166	294	230	98	264	289	484
28.0166	0	300	127	158	170	340	296	191	277	163	293	229	95	263	284	486
28.1395	0	299	128	159	168	341	297	189	277	164	293	227	96	264	285	489
28.2624	0	303	128	160	170	341	298	192	277	166	294	229	97	263	286	492
28.3853	0	314	130	161	174	342	300	193	278	168	295	230	100	264	288	492
28.5082	0	305	131	164	175	348	304	195	279	168	296	231	98	265	289	498
28.631	0	300	127	159	170	341	298	190	277	164	295	228	96	264	284	493
28.7539	0	305	128	159	169	338	298	191	277	165	295	228	96	264	285	492
28.8768	0	316	129	160	171	338	299	190	277	166	295	228	97	265	287	497
28.9997	0	311	130	161	171	340	299	194	278	168	295	229	97	265	289	499
29.1226	0	309	131	164	174	346	304	194	279	170	296	230	98	267	291	501
29.2454	0	308	128	160	172	339	298	192	277	165	295	227	96	265	287	492
29.3683	0	318	128	159	172	340	298	192	277	165	294	228	96	265	288	498
29.4912	0	311	129	160	171	341	299	193	278	166	294	229	97	265	289	496
29.6141	0	308	131	162	174	344	300	193	279	168	296	231	98	265	292	499
29.737	0	316	134	165	172	352	304	193	279	168	297	232	99	266	293	498
29.8598	0	316	128	161	169	344	298	189	278	164	295	229	96	265	288	498
29.9827	0	310	130	160	172	341	298	190	278	166	294	230	96	265	289	496
30.1056	0	307	129	160	171	342	299	193	277	166	294	230	97	265	288	498
30.2285	0	314	130	162	172	343	300	195	278	168	297	231	98	266	292	497
30.3514	0	310	131	163	174	347	303	194	279	168	298	232	99	266	292	500
30.4742	0	310	127	160	172	340	297	191	277	164	295	229	96	265	286	491
30.5971	0	306	128	159	171	339	298	191	276	165	295	229	96	265	288	496
30.72	0	316	130	160	172	341	299	193	278	165	296	229	97	265	288	493
30.8429	0	314	130	161	174	341	300	194	278	168	297	231	98	268	289	500
30.9658	0	314	131	164	175	348	303	194	279	167	298	232	98	266	289	502
31.0886	0	310	127	158	168	342	298	188	277	163	296	229	96	266	284	497
31.2115	0	315	128	158	173	338	297	193	277	164	296	229	96	266	285	497
31.3344	0	314	128	160	172	340	298	193	277	166	296	230	96	266	285	504
31.4573	0	316	130	162	173	343	300	195	278	167	297	232	98	267	288	505
31.5802	0	315	132	165	174	349	303	195	278	169	299	233	98	267	288	508
31.703	0	319	127	159	172	338	297	193	277	164	298	229	96	267	284	500
31.8259	0	317	129	159	171	337	297	193	276	164	297	229	97	268	285	506
31.9488	0	318	128	159	174	339	298	193	278	166	298	231	97	268	285	506
32.0717	0	316	130	161	175	342	300	196	278	167	299	233	98	268	289	513
32.1946	0	323	132	164	177	346	303	196	280	168	301	231	98	268	290	512
32.3174	0	318	128	159	171	341	298	190	278	164	299	230	97	268	285	511
32.4403	0	318	128	160	175	338	297	192	277	166	300	232	96	269	286	512
32.5632	0	317	130	159	175	339	299	194	279	165	300	231	97	269	287	514
32.6861	0	324	132	162	172	344	299	193	280	167	303	232	98	270	289	517
32.809	0	322	132	164	175	345	304	197	279	169	302	234	98	270	292	520
32.9318	0	319	127	158	172	338	297	191	277	164	301	230	97	269	286	516
33.0547	0	316	126	159	171	335	298	193	278	166	301	232	96	269	287	518
33.1776	0	321	127	159	173	337	299	194	277	166	302	231	97	270	287	516
33.3005	0	317	127	161	174	335	300	197	278	167	303	233	98	269	289	523
33.4234	0	315	128	163	173	340	303	194	279	168	303	234	98	270	290	526
33.5462	0	309	121	157	168	332	297	190	277	164	301	230	97	269	285	520
33.6691	0	311	121	156	167	328	298	189	275	165	301	229	96	269	285	520
33.792	0	308	120	157	168	327	298	191	276	165	300	231	97	267	286	524
33.9149	0	306	122	158	167	330	301	192	277	167	300	233	98	268	288	530
34.0378	0	305	122	161	169	337	304	193	277	168	302	233	98	268	289	534
34.1606	0	305	119	157	166	328	299	189	275	164	300	229	96	268	284	525
34.2835	0	300	118	156	166	325	299	186	274	164	297	229	96	266	283	525
34.4064	0	299	117	155	165	325	298	185	273	164	297	229	96	265	283	524
34.5293	0	298	118	157	167	328	301	185	274	166	297	229	97	264	285	526
34.6522	0	302	119	159	166	329	303	190	274	169	299	229	97	266	286	524
34.775	0	297	115	156	163	325	300	185	273	164	296	227	96	264	282	516
34.8979	0	295	115	153	162	321	298	182	272	163	292	226	96	263	280	513
35.0208	0	291	114	154	161	320	298	184	271	164	292	226	95	261	280	507
35.1437	0	294	115	156	162	323	299	184	270	166	292	225	96	260	281	502
35.2666	0	291	115	157	163	323	302	184	270	167	293	227	97	261	282	499
35.3894	0	288	113	156	160	322	301	181	269	164	288	225	96	259	277	489
35.5123	0	285	112	153	156	319	297	175	267	164	286	222	94	258	275	485
35.6352	0	288	111	154	158	318	298	179	266	164	285	222	94	257	275	475
35.7581	0	287	113	155	161	320	300	181	265	165	284	222	96	258	276	471
35.881	0	287	114	157	159	324	302	178	267	167	285	224	96	260	278	468
36.0038	0	282	112	158	160	322	302	177	265	164	282	221	95	257	274	461
36.1267	0	283	110	152	155	315	296	177	264	163	279	218	94	255	271	452
36.2496	0	281	111	153	157	314	297	174	264	163	276	218	94	255	272	454
36.3725	0	280	111	153	155	315	298	174	264	164	277	220	94	256	276	459
36.4954	0	276	117	154	154	323	300	173	266	166	277	224	93	260	282	462
36.6182	0	278	119	159	154	339	303	173	267	165	277	226	94	260	283	456
36.7411	0	275	114	154	151	337	296	171	266	161	273	223	94	256	278	448
36.864	0	274	115	154	152	341	295	171	267	162	271	221	94	253	278	449
36.9869	0	271	116	154	155	328	295	173	267	163	274	219	93	253	278	452
37.1098	0	276	116	156	154	331	297	175	269	165	275	219	94	253	280	451
37.2326	0	275	118	158	155	334	299	175	270	167	276	220	95	253	282	454
37.3555	0	275	116	159	153	335	301	175	270	164	274	219	96	253	280	453
37.4784	0	268	113	155	156	322	294	175	269	162	273	216	93	251	278	450
37.6013	0	277	115	155	154	326	295	173	269	163	275	216	94	250	279	453
37.7242	0	274	117	155	154	329	295	174	270	164	275	218	94	252	281	457
37.847	0	277	119	158	157	330	297	178	272	165	278	221	95	254	284	464
37.9699	0	271	120	161	158	336	301	177	274	167	281	223	96	257	287	473
38.0928	0	277	115	156	157	325	296	178	272	163	279	219	93	255	282	464
38.2157	0	275	116	156	159	324	296	178	272	162	281	219	93	254	283	466
38.3386	0	277	117	156	156	326	296	177	272	164	280	220	95	254	282	467
38.4614	0	274	119	157	158	330	298	180	273	165	282	222	95	255	284	470
38.5843	0	282	121	160	156	336	299	181	274	167	285	225	97	258	287	471
38.7072	0	280	119	160	159	335	301	182	274	165	284	224	95	255	282	468
38.8301	0	281	117	155	156	328	295	178	272	163	284	222	95	256	282	472
38.953	0	276	118	156	159	328	297	183	273	163	285	223	95	256	282	475
39.0758	0	283	119	158	158	331	297	183	274	166	288	225	96	257	284	483
39.1987	0	285	121	159	159	336	299	181	275	168	289	227	97	258	287	487
39.3216	0	284	121	160	161	337	302	184	276	167	289	227	97	258	286	490
39.4445	0	277	118	156	160	325	297	183	275	164	290	224	95	258	282	488
39.5674	0	284	118	157	159	325	297	184	275	164	290	225	95	258	283	487
39.6902	0	285	119	157	161	328	298	185	275	166	291	226	96	259	284	488
39.8131	0	285	121	159	161	332	299	185	276	168	293	229	98	261	287	498
39.936	0	279	122	162	164	334	304	189	277	169	295	230	98	261	289	499
40.0589	0	284	118	157	160	328	299	187	275	164	294	227	96	260	283	492
40.1818	0	286	118	158	161	327	298	186	275	166	293	228	96	260	285	495
40.3046	0	285	119	158	161	327	299	185	275	166	295	228	96	260	285	499
40.4275	0	280	121	159	164	330	301	186	276	168	297	229	97	261	287	505
40.5504	0	289	122	160	163	336	303	187	277	170	299	230	98	262	289	510
40.6733	0	288	119	158	163	331	300	186	275	166	295	228	96	263	284	500
40.7962	0	287	118	158	162	327	299	185	274	165	295	228	96	263	284	504
40.919	0	282	119	157	160	330	300	184	274	166	296	228	96	263	285	507
41.0419	0	290	122	160	163	328	301	189	275	168	299	230	98	264	286	512
41.1648	0	292	121	163	167	332	305	189	276	169	300	230	98	265	289	510
41.2877	0	287	117	158	162	326	301	186	274	165	297	227	96	263	283	506
41.4106	0	281	116	157	163	321	299	184	274	165	298	227	97	264	283	513
41.5334	0	288	117	158	162	321	300	186	274	166	299	228	97	265	285	516
41.6563	0	289	118	158	165	324	302	186	274	167	299	230	97	264	286	517
41.7792	0	287	120	161	165	328	305	188	275	169	300	231	97	266	288	524
41.9021	0	281	116	158	164	323	301	185	273	165	299	228	96	264	282	512
42.025	0	286	114	155	163	317	299	184	273	165	298	228	95	264	282	514
42.1478	0	288	115	156	158	320	299	181	272	166	297	228	96	263	282	508
42.2707	0	283	116	156	163	320	301	185	273	167	297	228	96	265	284	518
42.3936	0	281	118	158	165	319	302	187	274	168	300	229	98	266	287	518
42.5165	0	284	116	159	162	321	303	186	274	165	298	227	95	264	285	520
42.6394	0	279	114	154	162	316	298	184	273	164	297	226	95	265	284	514
42.7622	0	282	116	157	162	319	299	184	274	165	295	228	96	264	285	517
42.8851	0	281	117	157	161	322	300	186	274	166	297	228	97	263	284	515
43.008	0	288	119	159	163	323	302	187	275	168	300	230	98	263	287	521
43.1309	0	285	116	160	164	326	303	185	275	166	298	229	97	263	284	507
43.2538	0	280	114	154	161	317	297	183	273	164	296	227	95	263	283	516
43.3766	0	277	115	155	161	318	299	185	276	164	297	225	94	264	286	518
43.4995	0	284	116	156	163	317	300	186	275	166	298	227	95	263	287	519
43.6224	0	283	117	157	164	320	302	189	277	168	298	228	96	265	289	516
43.7453	0	281	117	160	162	325	304	187	275	167	299	227	96	266	288	520
43.8682	0	279	114	155	162	316	299	184	274	164	296	225	95	264	285	514
43.991	0	287	116	156	163	318	300	185	274	165	297	225	95	264	284	516
44.1139	0	287	117	157	163	319	300	187	274	166	297	226	96	264	283	510
44.2368	0	289	119	158	165	323	302	186	276	168	298	228	97	265	284	524
44.3597	0	287	117	159	166	325	305	185	275	166	298	226	96	265	282	515
44.4826	0	289	113	156	162	316	298	183	273	164	295	225	95	264	278	510
44.6054	0	288	115	155	163	317	300	183	273	164	295	225	95	264	278	506
44.7283	0	287	115	156	161	317	300	183	273	165	294	225	96	263	279	517
44.8512	0	288	117	157	164	320	302	185	274	167	296	227	97	264	280	515
44.9741	0	293	117	160	163	324	306	185	274	167	296	227	96	264	279	515
45.097	0	288	112	155	160	317	299	179	271	163	292	225	95	263	273	500
45.2198	0	287	112	153	160	314	299	179	271	164	291	224	95	262	272	507
45.3427	0	287	113	155	162	317	300	179	270	165	291	224	95	261	272	507
45.4656	0	292	114	155	162	317	302	180	271	166	292	224	95	262	275	507
45.5885	0	290	116	159	164	322	305	180	272	168	292	226	96	263	277	502
45.7114	0	287	112	156	159	317	303	176	269	163	289	224	94	262	272	504
45.8342	0	287	112	153	158	316	300	176	269	164	287	224	94	261	270	505
45.9571	0	290	112	154	160	316	301	175	268	164	287	224	94	260	270	500
46.08	0	289	112	156	160	318	302	178	268	166	288	224	95	260	272	493
46.2029	0	283	115	157	161	322	304	180	269	169	290	226	97	261	274	503
46.3258	0	285	112	158	160	321	304	178	269	165	288	223	94	259	269	497
46.4486	0	289	112	153	158	315	300	176	268	164	287	222	92	259	267	492
46.5715	0	285	112	154	157	315	302	177	267	164	286	222	94	259	267	482
46.6944	0	284	113	156	160	317	302	177	267	165	287	224	94	259	268	494
46.8173	0	285	114	157	162	321	303	179	268	168	289	225	96	261	272	497
46.9402	0	289	112	158	159	322	304	178	267	165	287	224	94	259	267	489
47.063	0	284	110	153	155	318	299	171	266	164	284	222	93	259	265	480
47.1859	0	282	111	155	155	317	302	176	266	164	284	222	94	258	266	490
47.3088	0	283	113	155	160	318	302	178	267	166	285	223	94	259	268	494
47.4317	0	289	115	158	158	323	304	177	267	168	287	226	94	259	271	493
47.5546	0	284	112	159	158	326	307	176	268	166	286	225	94	259	267	481
47.6774	0	282	109	153	157	315	301	173	266	163	285	222	93	259	264	488
47.8003	0	282	110	154	156	316	301	174	266	164	285	223	93	259	265	490
47.9232	11	286	113	154	157	317	301	176	266	165	285	224	93	259	268	488
48.0461	0	284	116	157	157	324	303	177	269	168	286	226	95	259	271	493
48.169	0	279	115	159	161	325	307	179	270	168	287	226	94	259	271	499
48.2918	0	280	112	155	154	320	301	174	268	163	285	223	93	258	268	492
48.4147	0	286	112	154	155	317	301	178	267	163	285	223	93	257	268	490
48.5376	0	281	112	155	157	317	302	176	268	165	286	224	93	258	269	490
48.6605	0	277	114	157	153	324	303	174	269	167	287	224	94	259	272	503
48.7834	0	275	116	160	158	329	307	179	270	169	289	227	96	260	274	503
48.9062	0	287	113	156	159	320	302	178	269	165	288	224	94	259	269	491
49.0291	0	283	116	155	156	318	302	179	268	164	287	223	92	259	273	493
49.152	0	278	119	155	156	323	302	176	269	166	287	224	93	260	274	500
49.2749	0	281	124	157	155	333	303	178	271	167	288	226	94	261	276	500
49.3978	0	298	126	159	159	339	306	180	272	168	290	227	95	262	279	496
49.5206	0	291	123	154	156	337	302	177	272	165	286	226	94	261	275	487
49.6435	0	294	130	158	162	362	297	183	276	164	279	229	95	256	274	473
49.7664	0	299	130	156	163	375	296	186	278	163	278	230	94	254	277	473
49.8893	0	313	138	155	164	383	292	191	286	165	269	233	96	250	282	463
50.0122	0	313	147	163	165	436	287	198	302	166	251	240	99	239	285	444
50.135	0	311	147	157	167	438	275	204	306	164	243	237	97	231	280	447
50.2579	0	318	146	154	169	430	273	205	307	163	243	235	96	230	281	448
50.3808	0	326	147	155	168	433	272	207	307	163	242	236	97	227	280	457
50.5037	0	322	148	157	169	434	274	204	308	165	243	236	98	227	282	455
50.6266	0	321	148	160	171	435	279	204	309	165	245	236	98	226	282	460
50.7494	0	321	140	156	167	421	270	201	303	162	244	230	96	222	276	451
50.8723	0	325	138	155	168	415	271	198	302	161	245	229	95	222	277	455
50.9952	0	324	140	156	167	412	271	199	302	162	244	227	96	222	277	454
51.1181	0	324	138	159	168	415	273	201	303	164	248	227	96	222	280	458
51.241	0	331	137	163	168	420	279	200	304	164	250	228	96	222	280	455
51.3638	0	326	133	156	167	405	270	196	300	160	247	223	95	220	274	454
51.4867	0	327	132	156	167	400	271	192	299	161	247	221	94	220	275	454
51.6096	0	319	131	158	165	396	273	192	298	162	250	222	94	221	275	460
51.7325	0	327	131	158	164	398	275	192	298	163	251	223	95	223	278	467
51.8554	0	326	130	162	166	400	281	192	297	163	254	223	96	224	277	467
51.9782	0	325	124	154	163	384	274	189	294	161	252	218	93	223	272	465
52.1011	0	321	124	155	165	379	277	188	290	160	256	218	93	224	272	470
52.224	0	329	124	155	163	377	277	188	288	161	257	217	94	226	272	473
52.3469	0	333	126	157	163	380	281	189	287	164	259	218	94	228	275	474
52.4698	0	331	122	158	164	382	285	185	286	163	261	219	93	231	273	479
52.5926	0	324	118	150	165	354	278	187	282	160	262	216	93	233	271	476
52.7155	0	329	119	154	160	371	278	183	282	161	256	217	92	231	275	470
52.8384	0	331	119	152	160	369	278	183	283	161	259	220	93	233	276	475
52.9613	0	326	121	154	161	371	282	184	283	163	261	221	94	235	279	488
53.0842	0	322	118	156	160	366	285	184	280	161	263	218	92	235	276	479
53.207	0	327	112	147	156	355	277	180	277	158	261	216	91	234	274	479
53.3299	0	326	112	151	156	357	279	180	277	160	261	215	91	235	275	477
53.4528	0	323	113	150	157	355	280	180	277	161	262	217	92	236	274	486
53.5757	0	321	115	152	159	358	283	184	277	163	266	220	92	237	277	486
53.6986	0	329	113	154	160	358	286	183	275	161	266	218	92	237	274	485
53.8214	0	326	110	148	160	339	281	182	271	159	267	215	90	236	271	482
53.9443	0	323	110	150	158	341	282	180	272	160	266	215	91	238	270	489
54.0672	0	322	111	150	156	345	284	180	271	161	267	216	91	238	272	486
54.1901	0	330	113	152	158	345	287	179	271	164	270	218	92	241	274	495
54.313	0	326	111	154	158	344	290	180	270	162	270	217	92	241	271	484
54.4358	0	325	108	149	159	331	283	180	268	160	268	215	91	241	267	490
54.5587	0	326	109	149	157	332	285	181	268	161	268	215	91	240	268	484
54.6816	0	331	111	150	160	334	286	179	267	162	270	216	91	243	269	489
54.8045	0	330	112	152	160	336	289	180	267	164	273	219	92	245	270	486
54.9274	0	328	109	153	162	332	292	180	266	162	274	216	91	246	266	489
55.0502	0	327	106	148	160	321	286	177	264	161	273	214	90	246	265	491
55.1731	0	329	107	149	160	322	288	177	264	161	274	214	90	246	264	489
55.296	0	327	107	151	161	323	290	177	264	163	275	218	91	248	266	487
55.4189	0	325	109	152	165	325	294	179	264	164	277	220	92	250	267	500
55.5418	0	325	105	150	161	322	292	178	263	160	275	216	91	248	262	487
55.6646	0	329	104	148	158	317	288	176	262	160	276	215	91	247	260	483
55.7875	0	325	106	149	158	318	291	177	262	161	276	216	91	248	260	474
55.9104	0	325	106	150	160	318	291	178	263	163	278	217	91	250	262	487
56.0333	0	327	108	152	162	324	295	180	264	164	281	220	92	252	264	490
56.1562	0	326	102	149	158	316	292	176	263	160	278	216	91	250	259	478
56.279	0	323	101	146	160	311	289	175	261	160	277	216	90	250	258	473
56.4019	0	323	103	149	159	313	291	176	261	161	278	217	91	250	259	483
56.5248	0	323	103	149	159	314	293	177	263	164	280	219	91	251	261	488
56.6477	0	328	107	151	162	317	296	179	264	165	283	221	93	254	263	486
56.7706	0	325	101	150	160	315	294	176	262	161	279	219	91	251	258	471
56.8934	0	320	101	148	155	312	291	173	261	160	279	217	90	252	258	485
57.0163	0	323	102	149	159	311	292	175	261	162	280	218	91	251	258	483
57.1392	0	331	103	150	159	312	293	178	263	164	282	220	92	253	262	485
57.2621	0	328	108	151	159	315	295	179	264	165	283	222	92	255	266	492
57.385	0	322	106	153	159	318	298	176	265	164	283	220	91	256	266	498
57.5078	0	327	102	148	158	308	291	176	263	161	282	218	90	255	265	495
57.6307	0	330	103	150	159	308	294	175	264	162	283	219	91	255	267	493
57.7536	0	323	104	149	159	309	294	176	264	163	283	221	91	255	267	496
57.8765	0	318	106	152	159	312	296	179	265	166	287	222	92	256	270	506
57.9994	0	321	107	154	160	316	299	181	266	165	288	222	93	257	269	506
58.1222	0	328	104	150	156	310	294	175	264	161	286	220	91	257	267	497
58.2451	0	320	106	150	160	307	295	180	266	163	285	221	91	258	270	505
58.368	0	317	107	149	159	309	295	181	267	165	288	222	92	259	272	507
58.4909	0	330	117	155	157	330	297	181	269	166	288	225	94	259	274	503
58.6138	0	342	117	156	162	336	300	182	269	166	289	224	93	258	275	504
58.7366	0	328	111	152	160	319	294	180	267	163	288	222	92	258	272	504
58.8595	0	321	111	153	162	318	296	182	269	164	288	222	92	260	277	507
58.9824	0	327	113	153	160	320	296	183	269	165	290	224	93	260	278	503
59.1053	0	330	115	155	163	323	297	185	270	167	291	226	94	260	279	511
59.2282	0	320	111	155	162	322	299	183	269	164	290	223	94	258	276	502
59.351	0	315	110	153	157	317	295	180	268	163	290	222	93	257	276	502
59.4739	0	321	111	153	161	316	296	182	269	164	291	222	93	257	277	501
59.5968	0	326	113	154	160	315	296	185	269	167	290	223	94	259	280	509
59.7197	0	320	115	156	159	322	301	181	271	168	290	223	96	260	282	502
59.8426	0	311	109	153	157	313	295	179	269	163	287	221	93	259	277	488
59.9654	0	313	109	152	156	310	294	179	268	163	286	220	93	259	277	486
60.0883	0	309	110	153	156	311	296	180	267	164	286	220	94	258	278	491
60.2112	0	307	111	154	160	312	297	182	268	167	288	220	95	258	280	489
60.3341	0	303	109	156	160	314	301	181	269	167	289	219	94	257	280	487
60.457	0	304	104	149	156	303	295	176	267	163	284	215	93	256	277	482
60.5798	0	301	105	151	155	301	294	175	266	164	282	216	94	256	277	486
60.7027	0	301	107	152	155	300	296	175	265	165	282	215	95	256	278	491
60.8256	0	300	111	154	158	300	298	179	266	168	286	217	95	257	280	491
60.9485	0	308	110	156	156	306	301	177	267	167	287	217	96	257	279	495
61.0714	0	299	106	151	157	297	294	174	264	162	283	214	94	255	273	492
61.1942	0	307	106	151	157	297	296	175	264	164	284	215	94	257	275	503
61.3171	0	304	108	152	158	298	296	177	264	165	287	216	94	257	275	500
61.44	0	315	110	153	160	301	298	179	264	166	289	219	95	258	278	508
61.5629	0	309	110	156	162	306	302	177	266	167	290	218	95	258	277	503
61.6858	0	310	107	151	158	298	295	176	264	163	287	216	93	257	273	504
61.8086	0	309	107	152	158	298	296	178	264	165	288	216	93	258	274	502
61.9315	0	314	108	152	160	298	297	178	266	165	288	217	94	259	275	507
62.0544	0	316	109	154	161	301	299	180	266	168	289	220	95	259	278	504
62.1773	0	313	110	156	162	307	302	179	267	167	290	219	95	259	277	511
62.3002	0	311	106	151	159	298	296	176	266	164	288	216	93	258	272	498
62.423	0	317	108	153	159	300	297	178	265	164	290	219	93	258	274	510
62.5459	0	315	109	153	155	303	297	175	265	165	289	219	95	258	274	505
62.6688	0	317	111	154	159	305	299	179	266	167	291	220	95	260	277	518
62.7917	0	315	110	157	161	308	302	180	267	166	290	220	94	259	274	507
62.9146	0	319	106	152	158	299	296	176	265	163	288	218	94	258	270	504
63.0374	0	316	108	152	159	302	297	176	265	165	288	219	94	258	272	499
63.1603	0	309	109	153	158	303	297	178	265	165	289	219	94	260	274	511
63.2832	0	320	111	155	162	303	300	179	266	168	291	220	95	261	275	516
63.4061	0	320	110	156	158	306	302	180	266	166	291	219	94	259	273	509
63.529	0	316	106	151	157	298	296	174	264	163	288	217	93	259	269	498
63.6518	0	312	108	151	159	299	298	175	265	164	288	218	94	259	269	509
63.7747	0	314	108	153	159	299	298	176	265	164	288	218	95	260	271	508
63.8976	0	319	111	154	160	303	301	178	266	167	290	220	94	260	273	512
64.0205	0	316	108	156	162	306	302	177	266	167	291	221	95	260	272	501
64.1434	0	313	106	151	158	297	297	174	265	163	288	218	93	259	267	506
64.2662	0	314	106	151	159	297	297	176	263	165	288	218	93	260	269	508
64.3891	0	319	107	152	158	299	298	177	264	165	289	220	93	260	270	507
64.512	0	319	110	153	160	301	300	177	266	167	290	221	96	261	272	509
64.6349	0	316	112	157	161	307	304	178	267	168	291	221	97	262	274	517
64.7578	0	316	106	153	158	299	298	176	265	164	290	219	93	262	270	510
64.8806	0	321	107	152	159	298	299	177	266	164	290	220	93	261	273	510
65.0035	0	319	108	153	162	299	299	177	266	164	290	219	93	262	274	510
65.1264	0	315	112	154	162	302	301	179	267	167	291	220	94	263	274	518
65.2493	0	315	113	157	165	307	303	180	269	169	294	223	96	263	276	519
65.3722	0	328	109	155	161	303	301	179	267	165	292	220	93	262	271	506
65.495	0	323	111	155	161	301	300	177	268	165	293	221	95	262	270	509
65.6179	0	318	112	155	161	303	300	179	267	165	293	222	95	262	271	513
65.7408	0	325	113	156	164	306	302	181	269	168	295	222	95	264	274	516
65.8637	0	337	116	158	163	311	305	180	270	170	297	225	98	265	275	513
65.9866	0	327	112	157	164	307	303	180	269	166	294	222	95	264	270	505
66.1094	0	326	113	155	165	303	301	181	269	166	295	221	95	265	270	506
66.2323	0	329	113	155	166	307	302	181	269	166	296	222	95	264	269	505
66.3552	0	340	115	158	167	308	303	183	271	168	297	223	97	266	272	511
66.4781	0	334	118	160	168	313	307	184	271	169	297	224	98	266	273	509
66.601	0	330	114	158	165	308	302	182	270	166	295	221	94	265	266	503
66.7238	0	338	114	155	164	308	301	182	270	165	296	222	95	264	267	501
66.8467	0	335	114	158	168	310	302	182	270	165	296	222	96	265	268	504
66.9696	0	337	117	158	167	311	303	183	271	168	296	224	97	266	270	506
67.0925	0	334	117	161	167	317	307	185	272	169	297	223	97	265	270	505
67.2154	0	338	113	156	165	310	301	182	269	164	296	221	95	264	264	497
67.3382	0	335	112	156	165	309	301	182	270	165	295	222	95	263	265	498
67.4611	0	337	113	157	168	308	302	180	270	166	295	222	95	264	265	500
67.584	0	334	115	159	168	312	303	184	272	168	296	224	96	265	267	504
67.7069	0	341	117	161	171	318	309	185	273	168	298	224	97	264	269	502
67.8298	0	337	113	156	166	309	301	181	270	164	294	222	95	264	263	498
67.9526	0	338	114	157	166	308	302	181	271	164	293	221	94	265	266	514
68.0755	0	334	114	157	165	308	302	183	271	165	295	223	94	266	269	514
68.1984	0	341	116	158	168	310	303	184	272	168	295	224	94	267	273	520
68.3213	0	350	118	160	167	317	306	185	274	168	295	228	96	268	275	516
68.4442	0	336	114	159	165	317	301	182	274	164	290	227	94	266	271	510
68.567	0	334	115	157	164	317	299	183	274	163	291	226	94	264	271	509
68.6899	0	343	115	157	167	319	300	183	274	163	292	226	94	264	271	514
68.8128	0	341	117	158	166	321	301	184	274	165	292	227	95	263	273	509
68.9357	0	339	120	160	169	324	304	187	276	167	293	228	95	264	276	524
69.0586	0	340	118	163	169	331	305	186	277	166	292	228	96	262	273	517
69.1814	0	344	116	156	165	324	299	182	275	163	291	227	95	261	271	514
69.3043	0	342	117	160	164	333	300	183	275	164	290	227	95	260	272	513
69.4272	0	335	118	159	169	330	299	186	276	166	292	227	96	259	273	523
69.5501	0	344	120	160	169	333	301	190	278	168	294	228	97	259	276	530
69.673	0	346	120	163	171	338	305	191	279	169	294	228	97	259	277	527
69.7958	0	341	116	158	168	329	299	186	276	163	291	225	95	259	272	513
69.9187	0	338	117	159	167	328	301	187	277	164	293	225	95	258	273	528
70.0416	0	340	118	160	169	328	300	188	277	166	295	226	95	259	274	531
70.1645	0	345	120	161	171	331	302	189	279	167	296	227	97	259	277	530
70.2874	0	344	120	164	172	333	306	191	280	169	299	228	97	260	277	526
70.4102	0	338	116	160	170	327	301	187	277	166	295	224	95	259	272	531
70.5331	0	340	117	159	171	324	301	187	277	165	297	226	96	259	275	532
70.656	0	345	117	160	170	325	301	189	278	167	296	225	96	259	275	532
70.7789	0	341	119	161	170	326	303	190	278	168	297	226	97	261	279	535
70.9018	0	333	119	164	171	329	307	190	278	169	299	227	97	262	280	543
71.0246	0	329	114	159	167	316	301	185	276	165	298	223	95	261	275	541
71.1475	0	340	114	159	165	313	302	187	276	166	298	224	96	261	277	541
71.2704	0	331	113	158	167	313	302	186	275	166	298	226	95	261	279	544
71.3933	0	331	115	160	171	313	303	186	277	168	299	226	96	263	279	547
71.5162	0	333	115	161	169	316	307	187	276	167	300	226	96	263	279	545
71.639	0	338	110	157	165	308	301	184	275	164	297	223	94	261	273	547
71.7619	0	331	112	157	164	308	301	184	274	164	298	223	95	261	274	546
71.8848	0	328	111	157	166	306	303	184	274	165	298	224	95	263	275	547
72.0077	0	335	113	158	165	309	304	186	274	166	299	224	96	264	277	545
72.1306	0	330	112	159	166	311	306	185	273	166	299	224	94	262	274	543
72.2534	0	330	109	153	164	303	299	181	272	163	296	221	93	262	269	537
72.3763	0	325	109	154	166	303	300	182	272	163	296	222	93	264	271	543
72.4992	0	330	110	155	166	300	301	182	271	164	296	221	94	265	272	541
72.6221	0	331	111	156	168	303	302	183	272	166	297	223	94	265	273	546
72.745	0	333	111	157	164	305	306	181	271	165	296	222	93	264	271	542
72.8678	0	324	107	152	163	298	299	179	269	162	294	220	92	264	267	537
72.9907	0	332	108	154	165	299	300	180	269	162	295	221	93	263	268	543
73.1136	0	336	109	154	165	300	301	182	269	163	294	222	93	264	269	542
73.2365	0	333	112	156	166	303	302	181	270	164	295	223	95	265	269	552
73.3594	0	328	110	157	166	307	304	182	270	164	296	224	94	265	269	545
73.4822	0	335	107	152	164	299	298	180	269	160	294	221	93	264	265	544
73.6051	0	333	109	153	163	299	299	181	269	162	294	221	92	265	266	538
73.728	0	332	110	153	165	301	299	180	269	162	293	222	92	265	266	551
73.8509	0	332	112	154	166	303	302	182	270	164	295	223	94	266	269	549
73.9738	0	339	112	156	165	308	304	183	271	163	296	222	93	265	268	550
74.0966	0	335	109	152	164	302	298	180	268	161	294	222	92	264	264	541
74.2195	0	336	110	153	164	302	300	181	269	161	293	221	92	264	265	550
74.3424	0	336	111	155	165	304	298	181	269	162	296	222	93	265	264	551
74.4653	0	341	111	154	165	306	302	183	270	164	296	223	94	264	266	547
74.5882	0	339	113	157	166	311	304	182	271	165	295	223	94	265	266	534
74.711	0	334	107	151	163	301	298	177	269	161	294	221	91	263	260	537
74.8339	0	335	109	152	162	302	298	177	268	160	294	220	91	264	261	539
74.9568	0	338	108	153	163	301	299	179	268	161	294	221	92	263	261	535
75.0797	0	338	109	154	165	303	301	180	269	164	295	223	93	264	263	531
75.2026	0	335	111	156	165	306	304	180	270	164	295	222	93	265	264	540
75.3254	0	335	107	153	162	300	299	177	268	160	294	219	91	263	257	529
75.4483	0	339	105	151	159	296	298	176	267	159	292	219	90	261	257	523
75.5712	0	334	105	152	160	296	299	175	266	161	292	219	91	259	257	519
75.6941	0	329	106	152	160	298	300	177	268	162	293	220	92	261	259	526
75.817	0	332	108	154	162	302	302	177	268	164	294	222	92	262	261	527
75.9398	0	343	109	157	163	307	307	177	270	165	295	222	93	262	261	520
76.0627	0	332	104	151	159	298	300	175	267	160	292	219	91	260	255	511
76.1856	0	325	104	151	158	296	297	173	266	161	291	218	91	260	256	515
76.3085	0	329	103	150	159	295	300	174	266	161	291	219	91	259	257	515
76.4314	0	339	106	152	161	298	300	174	267	163	292	220	92	259	259	514
76.5542	0	332	108	153	162	301	302	176	267	165	292	221	92	262	262	517
76.6771	0	331	110	156	163	303	306	179	269	166	295	222	94	261	264	520
76.8	0	335	106	152	160	298	302	176	267	160	293	218	92	260	261	510
76.9229	0	337	105	151	159	297	300	173	267	162	292	219	91	260	260	517
77.0458	0	331	106	151	161	298	301	174	267	162	291	220	92	260	261	511
77.1686	0	328	108	153	162	299	301	177	268	164	293	221	92	263	264	517
77.2915	0	336	110	154	164	302	303	177	270	166	295	222	94	264	268	520
77.4144	0	334	112	156	165	305	304	180	271	167	296	224	94	266	274	532
77.5373	0	331	110	155	162	306	305	177	270	164	294	221	93	263	270	525
77.6602	0	328	109	153	163	297	300	179	270	162	295	220	92	263	270	527
77.783	0	336	110	154	163	302	303	179	271	163	295	220	93	263	270	526
77.9059	0	337	112	155	165	304	303	181	271	165	297	223	94	263	273	529
78.0288	0	339	113	157	168	305	305	183	272	167	299	224	95	265	275	537
78.1517	0	333	114	158	166	310	308	184	273	167	300	223	95	266	277	537
78.2746	0	337	111	154	166	302	302	181	272	163	299	221	94	264	272	535
78.3974	0	342	111	155	166	303	303	181	272	165	298	224	94	264	274	534
78.5203	0	338	113	155	167	303	303	180	273	166	298	223	94	265	274	537
78.6432	0	335	116	156	169	306	305	184	274	168	301	225	95	267	277	537
78.7661	0	345	117	159	169	310	309	186	275	169	302	225	95	266	278	544
78.889	0	340	114	156	168	305	303	183	273	164	300	223	94	266	274	528
79.0118	0	337	113	156	166	304	303	183	273	164	299	223	95	266	274	537
79.1347	0	337	114	155	168	304	303	184	273	165	301	224	95	267	275	531
79.2576	0	344	115	157	169	306	304	186	274	167	302	225	96	267	277	535
79.3805	0	344	118	159	169	310	308	187	276	169	303	227	97	268	279	532
79.5034	0	341	115	158	167	311	307	182	275	165	302	224	95	267	275	534
79.6262	0	340	114	155	168	303	303	183	273	165	301	223	93	267	274	533
79.7491	0	344	114	157	169	305	304	183	274	165	301	225	95	266	275	528
79.872	0	343	115	157	170	305	304	185	274	166	302	225	95	267	276	527
79.9949	0	350	117	158	172	309	306	184	275	169	303	226	97	268	278	538
80.1178	0	342	114	159	170	311	308	185	275	166	303	224	95	267	276	533
80.2406	0	344	113	155	167	303	302	182	273	164	301	223	95	266	272	529
80.3635	0	342	114	156	166	304	303	184	273	166	299	224	95	266	274	518
80.4864	0	340	114	156	169	303	303	182	273	166	300	224	95	266	274	529
80.6093	0	341	115	157	170	308	305	185	274	169	301	226	96	268	276	532
80.7322	0	345	116	159	170	312	309	185	274	168	302	225	96	267	277	527
80.855	0	341	112	155	166	303	303	181	271	164	298	224	94	265	272	513
80.9779	0	339	112	155	167	304	302	181	272	165	298	222	95	267	271	523
81.1008	0	339	114	155	166	304	303	183	272	166	299	222	94	265	272	526
81.2237	0	344	115	156	169	306	304	182	273	167	299	224	95	265	274	522
81.3466	0	344	116	159	168	309	308	184	274	168	300	225	96	265	274	517
81.4694	0	338	112	156	166	304	304	181	272	165	298	222	94	265	269	517
81.5923	0	341	112	155	165	301	302	182	272	165	298	221	94	264	269	517
81.7152	0	346	112	155	166	301	303	181	270	166	297	221	93	264	269	510
81.8381	0	344	114	156	168	303	304	183	272	167	298	223	95	263	270	511
81.961	0	338	115	158	168	308	307	182	273	169	299	224	95	266	272	521
82.0838	0	340	111	156	166	304	304	180	271	165	298	221	94	263	267	509
82.2067	0	346	111	154	164	300	303	180	271	165	297	221	94	262	266	507
82.3296	0	340	112	154	166	301	304	181	270	165	297	221	94	262	267	503
82.4525	0	335	113	154	168	302	304	179	271	166	297	222	94	264	268	513
82.5754	0	338	114	157	168	306	307	183	272	167	299	223	95	264	270	512
82.6982	0	347	110	153	164	302	304	179	270	164	296	221	94	263	264	499
82.8211	0	339	110	153	164	298	300	179	269	163	295	220	93	262	265	498
82.944	0	334	110	153	165	300	301	179	270	164	295	220	93	262	264	502
83.0669	0	337	112	153	165	302	303	181	269	165	296	221	93	262	266	506
83.1898	0	347	112	157	166	306	306	181	271	166	297	223	95	263	267	501
83.3126	0	336	109	152	164	298	301	177	269	163	293	220	93	261	261	494
83.4355	0	333	108	151	164	295	299	177	267	163	293	219	92	261	261	494
83.5584	0	337	109	152	163	297	301	179	268	163	293	219	91	260	261	496
83.6813	0	347	110	152	165	299	302	177	269	165	293	220	93	261	263	497
83.8042	1	339	111	155	166	303	305	179	269	165	294	221	93	261	264	501
83.927	0	333	108	152	163	299	300	175	267	162	292	218	91	259	259	490
84.0499	0	335	106	150	162	294	298	174	265	161	290	217	90	260	259	490
84.1728	0	344	108	149	162	296	298	176	265	161	290	218	91	260	259	493
84.2957	0	338	109	151	162	296	300	178	266	162	289	219	92	260	262	495
84.4186	0	338	113	149	163	299	301	178	267	164	292	221	93	261	265	503
84.5414	0	347	122	157	165	319	305	183	270	164	291	221	92	262	269	504
84.6643	0	347	119	151	162	315	298	178	269	160	287	220	90	263	265	504
84.7872	0	339	119	150	162	312	295	178	269	159	285	220	89	262	266	499
84.9101	0	336	118	152	161	314	296	180	270	159	285	219	89	261	266	500
85.033	0	347	121	152	163	318	297	181	272	161	286	222	90	262	269	502
85.1558	0	343	126	150	161	332	299	180	275	162	285	224	90	263	273	509
85.2787	0	348	131	156	169	367	297	189	280	160	275	230	91	261	276	497
85.4016	0	346	132	150	168	378	285	191	282	157	265	229	90	255	275	481
85.5245	0	354	134	151	168	387	284	195	285	157	263	229	91	248	276	483
85.6474	0	357	133	151	168	387	284	193	286	158	264	227	92	247	276	490
85.7702	0	362	136	154	171	388	285	194	288	160	265	226	92	246	278	495
85.8931	0	359	137	156	172	394	289	195	287	160	266	226	94	245	278	494
86.016	0	367	135	150	167	381	283	192	285	158	266	223	91	242	274	490
86.1389	0	364	134	150	167	375	282	190	284	157	267	221	91	241	275	494
86.2618	0	362	132	153	167	370	283	189	285	157	268	218	91	242	276	502
86.3846	0	358	133	156	167	362	286	190	283	160	274	219	91	244	279	515
86.5075	0	366	133	159	167	365	291	189	283	160	277	219	92	246	281	517
86.6304	0	359	129	153	164	370	282	189	282	157	265	219	92	238	277	501
86.7533	0	356	127	153	161	366	280	185	283	157	263	219	91	239	277	505
86.8762	0	349	129	155	162	381	277	192	287	157	258	221	92	234	278	492
86.999	0	357	130	155	164	389	277	193	289	159	258	221	93	231	281	491
87.1219	0	355	130	158	163	394	281	194	291	161	257	221	94	230	283	499
87.2448	0	353	126	152	162	384	276	188	289	156	254	216	92	227	278	489
87.3677	0	345	124	151	162	376	272	189	288	157	253	216	91	226	277	491
87.4906	0	350	123	153	161	379	272	188	288	157	254	215	92	225	277	492
87.6134	0	352	124	154	160	381	274	187	288	159	253	216	93	224	278	494
87.7363	0	352	126	156	162	384	277	188	290	161	255	217	94	226	281	500
87.8592	0	344	122	155	162	382	278	187	289	158	253	215	93	224	276	489
87.9821	0	349	119	150	158	372	272	184	286	157	252	212	92	222	273	489
88.105	0	351	121	152	160	373	274	184	286	157	252	212	91	222	272	489
88.2278	0	348	121	152	161	367	275	186	286	159	253	212	93	223	272	492
88.3507	0	342	122	153	161	375	278	185	287	160	253	214	93	223	276	494
88.4736	0	347	121	157	161	378	282	185	286	160	253	213	93	221	274	490
88.5965	0	344	118	150	158	363	274	180	283	156	251	209	92	221	269	490
88.7194	0	337	117	150	160	354	277	181	281	158	252	207	92	223	271	493
88.8422	0	326	116	151	158	336	281	181	276	160	259	205	91	225	271	490
88.9651	0	330	119	153	160	337	284	181	276	161	258	206	92	227	273	492
89.088	0	323	117	154	158	335	288	180	275	162	258	206	91	229	274	490
89.2109	0	318	112	149	154	324	282	175	272	157	253	201	90	226	268	484
89.3338	0	310	112	149	153	318	284	172	270	159	253	200	91	225	267	482
89.4566	0	315	112	150	153	314	286	171	268	159	254	200	90	226	266	473
89.5795	0	311	113	150	150	315	288	168	267	161	256	201	90	228	268	463
89.7024	0	308	112	152	152	313	293	169	267	162	254	201	92	228	267	458
89.8253	0	295	109	147	149	302	286	165	264	158	250	197	89	227	261	442
89.9482	0	301	109	146	149	299	286	163	262	159	249	196	89	225	260	436
90.071	0	296	109	147	149	302	287	163	261	159	245	197	89	225	259	429
90.1939	0	297	110	148	148	304	289	160	263	161	247	199	92	225	262	431
90.3168	0	290	112	151	147	311	292	163	265	163	248	200	91	227	263	436
90.4397	0	293	107	147	145	305	288	162	263	158	244	196	89	225	259	431
90.5626	0	288	106	146	146	301	286	162	263	159	242	195	88	225	259	434
90.6854	0	289	107	146	146	302	287	159	263	159	242	194	88	225	260	436
90.8083	0	283	108	148	148	300	290	163	263	161	245	195	90	227	262	442
90.9312	0	291	109	150	148	303	292	164	264	163	249	198	91	229	264	445
91.0541	0	287	107	150	151	301	292	164	263	161	249	196	90	229	261	438
91.177	0	286	106	147	148	296	288	165	264	159	249	195	89	228	260	442
91.2998	0	280	106	148	149	298	288	166	265	160	249	195	89	227	261	443
91.4227	0	288	108	148	149	299	289	168	266	162	252	198	90	230	264	444
91.5456	0	289	110	150	147	305	292	165	266	164	253	201	91	231	267	449
91.6685	0	281	106	151	149	301	293	165	266	161	254	197	90	231	262	447
91.7914	0	273	106	148	149	296	288	167	265	160	254	196	89	230	261	446
91.9142	0	279	107	148	150	296	289	168	266	160	255	197	90	231	262	444
92.0371	0	282	109	149	153	297	291	170	266	162	260	201	90	234	262	444
92.16	0	282	110	151	155	303	293	172	268	164	263	202	92	236	264	448
92.2829	0	281	107	151	154	302	294	169	267	161	263	201	91	235	260	437
92.4058	0	288	107	148	152	297	289	172	267	159	262	199	89	236	260	443
92.5286	0	290	109	149	152	303	289	169	267	159	263	201	89	236	262	447
92.6515	0	291	111	149	154	303	291	173	268	161	264	204	90	239	264	454
92.7744	0	290	113	151	156	307	293	175	270	165	268	207	92	240	266	460
92.8973	0	297	111	153	153	309	295	171	269	161	269	205	91	240	263	454
93.0202	0	298	109	147	153	301	290	171	268	159	267	203	90	240	262	445
93.143	0	297	109	150	152	305	290	175	267	161	266	204	90	241	266	469
93.2659	0	293	112	150	157	304	291	172	269	162	268	205	90	242	268	491
93.3888	0	298	114	152	158	310	292	175	270	164	271	209	91	244	271	488
93.5117	0	299	113	154	159	312	295	175	270	163	269	208	92	243	269	481
93.6346	0	301	112	148	156	304	288	173	270	161	269	206	90	242	267	479
93.7574	0	297	113	150	157	307	290	174	272	163	269	208	90	244	267	483
93.8803	0	308	115	150	159	307	291	176	271	163	273	209	91	246	269	487
94.0032	0	311	116	153	160	309	293	178	272	165	276	211	93	247	270	484
94.1261	0	311	116	154	159	312	296	179	273	164	276	211	92	246	269	486
94.249	0	305	113	150	159	305	290	176	271	161	274	207	91	245	265	483
94.3718	0	314	115	152	158	309	290	177	272	162	275	209	92	246	266	481
94.4947	0	319	115	151	163	310	291	177	272	162	278	210	91	247	268	489
94.6176	0	322	119	153	163	312	292	180	274	166	279	212	92	247	269	489
94.7405	0	317	118	155	163	317	297	180	274	164	279	211	92	248	270	488
94.8634	0	324	116	150	160	307	289	178	273	160	278	210	91	247	268	484
94.9862	0	325	117	151	158	311	290	176	273	161	278	212	91	249	270	486
95.1091	0	325	117	152	160	308	291	179	272	163	278	212	91	249	270	491
95.232	0	321	119	154	163	310	293	181	274	164	281	215	92	251	273	494
95.3549	0	327	119	156	163	313	296	182	274	164	282	215	92	251	272	492
95.4778	0	323	114	150	161	305	290	176	272	160	279	212	91	250	268	486
95.6006	0	325	115	151	161	304	290	177	272	161	278	212	91	249	269	491
95.7235	0	319	115	151	162	305	291	176	272	163	279	213	92	249	269	498
95.8464	0	326	117	153	163	308	292	181	272	164	281	214	92	251	270	505
95.9693	0	329	119	155	165	314	297	182	273	166	282	217	93	251	271	503
96.0922	0	323	114	152	162	316	289	179	273	161	274	217	92	246	268	492
96.215	0	317	113	151	158	319	287	175	274	162	272	216	92	244	271	495
96.3379	0	324	115	152	161	317	288	180	275	162	274	214	92	244	270	493
96.4608	0	326	116	154	163	317	290	179	274	164	276	216	94	244	273	498
96.5837	0	327	118	155	163	320	294	181	276	165	279	218	94	246	274	504
96.7066	0	318	114	153	162	319	289	181	275	161	273	215	93	243	270	494
96.8294	0	325	115	151	161	320	287	179	276	162	272	216	91	243	272	498
96.9523	0	326	116	153	160	321	289	180	275	163	272	215	92	241	271	496
97.0752	0	327	118	152	161	320	290	179	276	164	274	216	93	243	273	504
97.1981	0	321	120	157	164	324	295	180	276	166	279	217	95	244	275	506
97.321	0	325	116	153	161	316	290	178	274	162	276	213	92	244	268	498
97.4438	0	327	116	151	160	312	289	178	274	162	276	213	91	244	270	498
97.5667	0	327	116	152	162	310	290	177	273	162	277	214	92	245	270	503
97.6896	0	322	117	153	164	311	292	181	273	165	280	214	93	248	271	507
97.8125	0	329	118	156	164	317	296	182	273	166	283	216	94	248	272	508
97.9354	0	328	113	151	161	308	291	177	272	161	280	212	91	248	266	502
98.0582	0	329	116	151	162	305	292	175	270	161	280	213	92	249	268	507
98.1811	0	324	115	152	161	305	292	179	270	162	281	213	92	249	268	510
98.304	0	330	117	153	163	307	295	180	271	164	284	215	93	252	272	515
98.4269	0	334	118	156	166	312	298	178	271	165	286	215	93	252	270	513
98.5498	0	327	114	150	161	302	292	175	269	161	282	212	91	251	264	508
98.6726	0	324	114	151	162	300	291	177	268	161	283	212	92	251	265	505
98.7955	0	331	115	151	162	301	292	178	269	163	283	212	91	251	267	511
98.9184	0	339	116	153	165	302	295	179	269	165	286	215	92	255	269	510
99.0413	0	331	118	155	164	308	299	180	270	165	287	218	93	254	270	517
99.1642	0	324	113	151	162	301	295	176	269	162	285	213	91	253	264	508
99.287	0	332	114	151	162	298	293	177	269	160	285	213	91	253	264	513
99.4099	0	330	113	151	165	302	294	178	269	162	286	215	91	254	266	507
99.5328	0	329	116	153	165	301	294	178	269	164	287	217	94	255	268	517
99.6557	0	328	118	154	168	306	297	179	271	166	289	218	93	257	270	518
99.7786	0	335	117	156	164	306	299	179	269	163	290	217	93	256	268	517
99.9014	0	333	114	152	164	300	293	177	269	160	289	215	92	255	265	507
100.024	0	331	117	150	165	298	295	177	270	162	289	216	91	257	269	522
100.147	0	332	119	153	164	300	295	180	270	163	291	217	92	259	273	520
100.27	0	339	120	155	167	304	297	180	272	165	293	219	93	257	276	530
100.393	0	340	123	156	168	309	301	183	272	167	293	221	94	259	277	528
100.516	0	336	119	153	166	306	297	181	271	161	292	218	93	258	272	529
100.639	0	337	120	152	165	301	296	183	271	162	294	217	92	259	274	528
100.762	0	342	120	153	165	305	296	181	271	163	293	218	93	259	273	532
100.884	0	340	121	154	168	307	298	183	273	164	294	219	94	260	276	529
101.007	0	341	123	156	168	310	299	185	274	166	295	222	94	261	279	544
101.13	0	340	122	157	166	312	302	182	274	164	295	221	93	261	278	540
101.253	0	343	120	153	165	304	296	183	274	162	296	219	92	261	275	537
101.376	0	342	121	155	168	308	298	184	274	163	295	220	93	260	277	524
101.499	0	340	122	156	166	308	299	186	274	165	296	221	93	262	277	543
101.622	0	345	125	157	169	312	300	187	277	167	298	222	94	262	280	548
101.745	0	346	124	159	169	315	303	187	276	165	298	221	94	261	278	541
101.868	0	343	121	154	165	309	298	183	274	162	297	220	93	261	274	531
101.99	0	339	122	155	168	309	299	184	274	164	297	220	93	261	277	545
102.113	0	340	123	156	168	309	298	186	274	165	298	221	94	262	276	547
102.236	0	347	125	157	170	311	301	186	275	167	300	222	95	262	278	546
102.359	0	342	122	158	168	314	303	185	275	166	299	221	94	261	275	537
102.482	0	339	120	153	165	305	297	183	273	163	297	219	93	261	273	543
102.605	0	338	120	155	166	306	299	183	274	164	296	220	92	261	276	545
102.728	0	342	120	156	166	307	299	185	274	164	297	220	94	261	276	541
102.851	0	343	122	156	167	309	301	185	275	167	298	222	95	261	278	544
102.973	0	334	119	158	167	313	303	182	274	164	297	220	94	261	274	546
103.096	0	342	119	153	163	304	296	181	271	161	295	217	93	259	270	538
103.219	0	344	118	154	165	305	298	180	271	163	294	218	92	258	270	539
103.342	0	337	119	155	164	304	299	182	270	164	294	219	93	259	271	537
103.465	0	333	120	155	166	307	300	182	271	165	296	219	94	260	273	546
103.588	0	334	119	157	165	309	303	181	271	164	294	219	93	258	269	538
103.711	0	344	117	152	162	299	296	179	269	161	291	216	92	256	266	525
103.834	0	335	116	153	163	301	298	177	269	163	291	215	93	257	266	527
103.956	0	330	116	154	161	302	299	176	269	164	291	216	94	257	266	532
104.079	0	335	118	155	166	305	301	181	268	166	293	218	95	258	268	532
104.202	0	344	118	158	165	306	304	180	270	166	293	218	95	256	267	528
104.325	0	333	114	151	163	299	298	175	267	162	288	215	94	256	263	521
104.448	0	330	115	152	162	300	299	177	266	163	289	214	93	256	263	523
104.571	0	334	116	154	162	300	299	177	266	164	290	215	93	256	263	520
104.694	0	344	118	154	165	300	300	179	267	166	291	216	94	256	265	525
104.817	0	337	118	157	165	307	304	180	268	167	292	217	95	257	265	517
104.94	0	331	114	153	164	299	298	178	266	163	288	215	92	255	259	509
105.062	0	337	115	152	163	298	299	179	265	164	290	214	93	255	261	504
105.185	0	337	116	154	162	299	299	180	266	165	290	215	93	255	260	505
105.308	0	339	117	154	164	300	301	179	267	166	292	217	94	255	263	504
105.431	0	336	119	157	165	305	305	180	267	168	292	217	94	256	262	503
105.554	0	338	115	153	164	297	298	177	266	164	289	213	92	254	257	492
105.677	0	338	114	153	163	296	299	177	265	163	289	214	93	254	258	493
105.8	0	339	115	154	162	297	299	177	266	164	289	215	93	255	258	496
105.923	0	333	117	155	164	299	301	178	267	166	291	216	94	256	261	500
106.045	0	340	118	156	164	304	304	180	266	166	292	217	94	256	260	497
106.168	0	346	114	153	163	297	296	177	265	163	287	213	91	254	256	489
106.291	0	337	115	153	162	296	299	177	265	163	288	214	92	253	256	495
106.414	0	333	115	154	162	297	298	179	265	165	290	214	92	255	257	490
106.537	0	340	118	155	162	302	301	176	267	166	291	217	93	256	259	498
106.66	0	346	116	157	165	302	303	180	266	166	291	216	93	256	258	489
106.783	0	334	113	152	162	294	297	174	264	162	287	213	92	254	253	489
106.906	0	332	114	152	162	294	298	176	263	163	287	214	92	254	255	486
107.028	0	340	113	153	162	295	298	177	265	164	288	214	92	254	255	489
107.151	0	338	116	155	162	298	300	177	265	166	290	216	94	255	258	484
107.274	0	336	117	157	162	302	304	177	266	167	291	218	93	257	259	494
107.397	0	333	113	153	159	293	298	176	265	162	288	213	92	254	254	484
107.52	0	339	114	152	160	293	298	175	264	163	288	213	92	254	254	487
107.643	0	338	115	154	162	294	298	176	265	164	289	214	92	253	256	483
107.766	0	342	117	155	162	297	300	177	265	167	291	216	92	256	257	496
107.889	0	339	119	156	163	300	301	180	267	168	292	218	95	257	260	504
108.012	0	341	116	157	163	300	301	178	267	164	290	215	92	255	258	499
108.134	0	335	115	153	160	295	297	176	266	163	290	215	91	255	257	489
108.257	0	334	117	154	163	296	298	176	266	162	290	215	92	255	259	503
108.38	0	337	118	156	162	296	299	180	267	165	292	217	93	257	261	507
108.503	0	341	119	156	163	299	302	181	269	167	294	218	94	258	264	508
108.626	0	339	119	158	164	302	305	182	269	167	295	219	94	258	263	499
108.749	0	336	116	154	163	294	298	179	268	163	293	215	93	257	259	506
108.872	0	337	117	155	165	296	300	181	268	164	295	216	93	257	260	511
108.995	0	343	118	155	164	298	300	180	270	166	295	217	93	258	262	506
109.117	0	342	121	157	166	300	303	183	269	167	296	220	95	259	264	508
109.24	0	340	122	160	167	305	307	183	272	169	298	219	96	260	266	519
109.363	0	341	118	156	165	299	301	181	270	164	297	217	94	258	260	509
109.486	0	348	121	156	167	299	300	181	271	166	297	219	93	259	262	509
109.609	0	346	121	157	168	300	302	184	271	166	298	219	95	260	263	509
109.732	0	341	123	158	168	303	304	184	273	168	299	221	94	261	266	520
109.855	11	351	124	161	169	308	307	187	273	169	301	220	96	262	266	518
109.978	0	353	120	157	167	301	302	183	272	165	299	219	94	260	262	505
110.1	0	346	121	157	167	302	302	185	272	165	299	219	94	261	263	510
110.223	0	340	123	159	168	304	303	185	273	167	299	220	94	261	264	518
110.346	0	347	124	159	170	305	305	186	273	168	301	221	96	262	266	523
110.469	0	357	125	163	170	312	307	188	275	170	303	222	96	263	267	516
110.592	0	347	121	157	169	304	301	184	273	164	299	219	94	262	263	514
110.715	0	344	122	157	170	303	301	184	273	165	300	220	93	261	263	517
110.838	0	352	121	158	169	304	302	184	274	165	301	220	95	262	264	518
110.961	0	358	122	159	170	306	303	186	274	167	302	222	94	262	266	528
111.084	0	350	124	161	173	311	306	187	275	168	302	222	96	263	268	524
111.206	0	344	121	156	168	305	301	185	273	163	300	219	94	263	263	521
111.329	0	352	122	157	166	303	301	186	273	164	300	219	93	262	264	527
111.452	0	356	121	157	168	305	300	186	273	165	301	220	93	263	265	529
111.575	0	352	123	158	171	307	302	187	274	166	301	221	95	263	268	531
111.698	0	349	124	162	172	310	306	187	275	168	303	223	96	263	268	535
111.821	0	351	120	158	167	307	303	185	273	163	301	220	94	262	264	521
111.944	0	351	120	156	168	303	300	186	273	163	301	219	93	262	263	525
112.067	0	352	120	157	169	305	301	185	274	164	299	220	93	262	265	530
112.189	0	346	121	157	170	307	303	186	274	164	301	221	94	263	266	534
112.312	0	353	125	160	172	309	304	190	276	167	304	222	95	264	268	538
112.435	0	354	121	160	169	307	304	187	274	164	302	219	92	262	264	529
112.558	0	351	120	156	168	303	301	186	273	162	301	219	93	262	264	532
112.681	0	347	120	157	169	304	301	186	273	163	301	219	93	262	265	529
112.804	0	355	121	159	170	306	302	186	275	165	302	220	94	262	266	536
112.927	0	364	123	160	173	309	304	186	274	166	303	221	95	264	268	532
113.05	0	349	119	159	170	306	303	185	274	163	300	219	93	263	262	532
113.172	0	346	119	155	168	301	300	184	272	162	300	217	92	262	260	526
113.295	0	354	119	157	169	300	301	184	272	163	300	217	92	262	262	530
113.418	0	353	120	158	171	303	301	186	272	164	301	219	93	261	262	523
113.541	0	352	121	158	171	307	304	185	273	166	302	219	94	262	264	536
113.664	0	348	118	158	170	304	304	185	272	163	300	217	92	260	260	521
113.787	0	353	116	153	166	297	299	180	271	163	298	216	92	260	258	522
113.91	0	350	116	155	166	299	300	180	270	161	297	216	91	260	258	515
114.033	0	353	117	155	166	299	301	181	271	163	296	215	91	260	259	526
114.156	0	350	119	157	167	301	303	184	272	165	298	217	92	261	260	530
114.278	0	352	117	157	168	304	305	184	270	163	298	217	91	259	259	523
114.401	0	345	114	152	164	294	299	179	268	160	294	215	90	259	254	508
114.524	0	350	113	153	164	294	299	177	267	161	293	214	90	257	255	520
114.647	0	344	114	154	164	295	299	177	268	162	293	214	91	258	255	518
114.77	0	348	116	155	164	298	301	180	268	163	295	216	92	259	258	519
114.893	0	347	117	157	167	301	305	181	268	165	296	217	93	260	260	509
115.016	0	342	113	153	160	297	301	175	267	162	293	214	90	257	254	511
115.139	0	342	114	152	163	293	299	176	267	161	292	213	90	257	253	512
115.261	0	346	113	153	163	293	300	177	266	161	293	213	90	257	254	506
115.384	0	346	114	154	165	294	301	177	267	164	292	215	92	258	255	502
115.507	0	343	116	155	165	297	303	178	267	166	294	217	93	260	258	514
115.63	0	345	114	156	166	299	304	176	267	163	294	214	91	258	255	504
115.753	0	348	113	152	163	292	299	177	267	162	293	214	91	258	252	499
115.876	0	347	114	153	163	294	300	177	266	163	292	215	91	257	254	497
115.999	0	340	115	154	165	295	301	176	267	164	293	215	92	259	255	505
116.122	0	351	116	154	167	297	304	180	268	166	295	216	93	260	258	506
116.244	0	352	116	157	166	301	305	178	267	164	294	215	91	259	256	499
116.367	0	343	113	153	164	293	300	175	266	162	292	213	91	258	254	498
116.49	0	337	115	154	164	294	301	177	266	162	292	214	91	258	255	503
116.613	0	343	115	155	163	296	301	177	267	164	293	215	91	259	256	503
116.736	0	353	117	154	165	300	304	179	267	167	295	217	93	259	259	498
116.859	0	343	115	158	166	302	306	179	268	164	293	216	93	259	257	499
116.982	0	337	113	154	163	292	300	176	266	162	293	213	91	257	254	497
117.105	0	345	115	154	163	295	302	177	265	162	292	214	92	258	255	495
117.228	0	351	116	155	166	294	302	176	266	164	292	215	92	258	256	502
117.35	0	343	119	156	166	298	303	179	268	167	293	217	93	260	260	502
117.473	0	338	119	159	163	301	308	180	268	166	294	217	94	259	261	508
117.596	0	342	113	154	162	295	301	176	265	162	291	214	92	257	257	499
117.719	0	344	114	154	163	294	301	176	266	163	290	214	91	256	259	502
117.842	0	340	115	155	163	296	302	175	266	163	289	215	91	257	259	500
117.965	0	337	117	155	163	299	303	177	268	166	291	216	92	258	263	510
118.088	0	341	119	159	167	304	307	177	269	167	293	218	94	260	266	513
118.211	0	337	116	156	163	301	304	177	267	163	290	216	91	259	263	506
118.333	0	335	114	154	162	294	301	175	268	161	288	215	91	259	263	509
118.456	0	329	114	156	160	294	302	177	267	162	289	216	91	260	264	509
118.579	0	336	117	156	163	296	303	176	269	165	290	217	91	261	266	515
118.702	0	337	118	158	162	300	304	177	269	166	291	219	93	261	268	517
118.825	0	336	119	159	165	303	309	179	270	165	293	219	93	261	268	523
118.948	0	329	116	155	163	295	302	177	268	162	291	216	91	259	263	516
119.071	0	338	117	156	165	297	303	178	268	163	292	216	91	259	264	520
119.194	0	346	118	156	164	298	304	178	269	165	292	218	92	259	265	515
119.316	0	341	120	157	167	301	304	178	270	166	293	220	93	261	269	525
119.439	0	336	122	160	166	304	309	183	271	168	296	220	94	262	272	526
119.562	0	343	119	158	166	300	306	180	270	164	295	217	92	259	267	524
119.685	0	341	120	157	164	298	304	182	270	164	294	217	93	261	267	516
119.808	0	338	121	158	167	302	305	181	270	166	295	217	93	261	269	530
119.931	0	340	122	159	164	304	307	180	272	167	297	219	94	261	269	527
120.054	0	349	125	160	168	307	310	186	274	169	300	222	95	262	272	535
120.177	0	344	121	161	165	308	309	186	272	166	299	219	94	261	268	520
120.3	0	345	121	159	169	302	305	181	272	165	298	218	93	261	267	530
120.422	0	347	121	160	168	303	307	183	272	165	299	219	94	261	268	530
120.545	0	350	124	160	169	302	307	185	273	167	300	220	95	261	269	525
120.668	0	351	125	162	170	308	310	187	274	169	301	221	96	262	271	516
120.791	0	354	122	160	168	305	308	182	273	165	301	218	95	261	265	515
120.914	0	347	120	159	169	299	304	184	272	166	301	217	94	261	265	518
121.037	0	352	121	158	169	300	307	184	271	166	300	219	95	261	265	518
121.16	0	349	123	160	168	303	307	185	273	168	301	220	95	262	268	512
121.283	0	348	125	163	171	308	310	186	274	170	302	221	97	263	269	527
121.405	0	346	120	159	167	302	307	182	272	165	300	217	93	261	263	518
121.528	0	349	118	158	167	297	305	180	271	165	299	217	94	261	261	514
121.651	0	349	119	157	167	298	305	182	270	166	297	217	93	261	262	508
121.774	0	345	120	159	167	300	307	182	271	167	298	218	95	262	264	524
121.897	0	346	121	161	167	304	309	183	271	169	299	220	95	263	268	530
122.02	0	345	117	157	164	300	306	178	269	165	296	217	92	261	264	517
122.143	0	341	115	156	160	298	303	179	267	164	293	215	92	261	265	510
122.266	0	335	114	157	163	295	305	178	267	165	293	216	92	259	263	522
122.388	0	345	117	157	163	297	305	179	266	166	294	217	92	260	265	521
122.511	0	345	119	159	166	300	307	180	268	168	294	218	94	261	267	522
122.634	0	341	115	157	163	298	307	177	267	165	292	216	92	258	260	509
122.757	0	333	114	154	164	293	303	174	265	164	290	215	91	257	259	516
122.88	0	342	113	156	162	295	304	176	265	163	291	214	92	258	260	513
123.003	0	345	116	156	164	296	304	176	266	166	292	216	93	258	261	510
123.126	0	339	118	158	163	297	307	177	266	168	292	218	94	259	263	515
123.249	0	332	115	159	163	300	308	176	264	166	292	216	94	257	260	514
123.372	0	333	114	155	161	292	304	176	263	164	290	214	92	256	258	514
123.494	0	344	114	156	163	293	305	174	264	165	290	214	92	256	258	506
123.617	0	336	115	157	161	294	306	176	265	165	290	215	93	257	260	508
123.74	0	331	116	158	163	297	308	176	265	168	292	217	94	259	264	518
123.863	0	334	116	159	163	298	310	176	265	166	292	216	92	257	260	512
123.986	0	343	114	155	162	291	304	172	263	164	289	213	92	255	257	505
124.109	0	334	114	157	161	292	306	173	263	165	288	213	92	254	257	505
124.232	0	331	115	157	163	294	306	173	263	166	289	214	93	255	257	509
124.355	0	336	116	158	162	296	308	174	264	168	291	216	95	256	259	511
124.477	0	342	113	158	160	296	308	173	263	165	288	213	92	253	254	501
124.6	0	332	111	153	160	290	304	171	261	163	286	211	93	252	252	493
124.723	0	327	112	154	159	290	306	172	261	165	285	211	92	251	252	490
124.846	0	333	113	156	159	293	305	172	260	166	286	212	92	252	252	487
124.969	0	343	114	158	159	297	308	172	262	168	287	214	93	252	254	484
125.092	0	331	110	156	157	291	306	169	259	163	282	210	92	250	248	472
125.215	0	327	110	154	155	288	303	168	258	163	282	209	91	249	247	471
125.338	0	334	110	154	156	289	304	169	258	165	282	210	91	249	248	471
125.46	0	339	113	155	158	289	305	167	258	166	282	211	92	250	250	480
125.583	0	331	113	158	157	294	309	168	260	167	284	212	92	251	251	477
125.706	0	323	109	154	156	286	304	166	257	164	279	208	91	248	245	474
125.829	0	330	109	151	153	286	302	167	257	163	278	207	91	248	247	471
125.952	0	330	108	152	155	285	302	166	257	163	275	210	89	251	251	480
126.075	0	322	113	153	152	290	303	166	260	163	275	214	89	255	257	483
126.198	0	317	115	156	155	295	306	167	262	164	276	216	91	257	259	489
126.321	0	324	110	153	153	289	302	164	261	161	272	212	89	252	252	474
126.444	0	328	110	151	154	288	300	164	259	160	270	210	88	250	252	481
126.566	0	322	110	152	154	286	301	163	259	161	270	208	88	248	251	479
126.689	0	321	114	151	156	287	301	164	259	163	273	209	90	248	253	488
126.812	0	329	119	154	156	299	304	168	262	165	271	212	91	247	259	484
126.935	0	327	115	154	153	298	303	165	260	162	270	209	90	245	252	479
127.058	0	328	115	151	155	292	299	163	259	160	269	208	89	243	250	476
127.181	0	325	115	152	155	292	301	165	259	162	270	208	89	243	250	479
127.304	0	333	117	153	157	295	302	166	259	164	273	209	90	243	252	476
127.427	0	334	119	154	158	298	304	170	261	165	274	212	91	245	253	483
127.549	0	332	118	157	158	299	307	169	261	163	276	209	91	245	252	478
127.672	0	326	116	153	156	289	301	169	260	162	274	206	89	243	249	480
127.795	0	332	115	154	158	291	304	168	260	162	276	207	89	245	251	479
127.918	0	330	117	154	159	292	303	170	262	164	276	209	90	245	250	480
128.041	0	332	119	156	160	296	304	171	262	166	278	211	91	247	253	483
128.164	0	329	119	158	158	300	308	169	263	164	279	211	91	248	251	484
128.287	0	332	116	153	157	290	302	170	261	162	277	209	90	245	249	477
128.41	0	334	117	155	160	293	304	171	261	164	278	208	90	246	249	477
128.532	0	332	118	155	158	294	304	171	261	164	278	210	91	248	250	477
128.655	0	332	121	156	161	297	305	173	263	167	281	211	92	249	253	478
128.778	0	334	118	157	160	299	309	172	263	166	282	210	92	249	250	469
128.901	0	339	117	154	158	294	302	169	262	163	278	208	90	247	247	468
129.024	0	332	118	155	160	295	304	170	263	164	277	209	90	247	248	472
129.147	0	327	118	156	161	296	304	172	263	166	280	210	91	248	249	477
129.27	0	335	120	157	163	298	306	172	263	167	282	213	93	251	252	479
129.393	0	331	118	159	161	301	309	169	263	165	282	211	92	249	250	475
129.516	0	329	114	154	159	291	302	169	260	163	277	208	90	247	248	473
129.638	0	317	115	155	160	292	304	170	260	164	277	209	90	247	249	468
129.761	0	326	117	156	161	294	304	171	261	165	279	211	92	249	250	454
129.884	0	339	119	156	162	297	306	171	261	167	281	213	92	252	253	477
130.007	0	352	117	159	164	301	309	169	261	166	280	212	92	251	250	493
130.13	0	336	114	155	159	290	302	169	260	163	277	209	91	249	247	490
130.253	0	347	115	154	160	292	303	168	259	165	278	209	90	249	249	493
130.376	0	356	116	156	161	293	304	170	261	166	278	210	91	250	250	489
130.499	0	348	118	158	164	296	305	172	263	167	281	212	93	251	253	495
130.621	0	344	118	159	163	300	309	174	264	168	283	213	93	252	254	493
130.744	0	347	115	155	161	293	302	171	262	163	280	209	90	250	250	491
130.867	0	356	116	155	161	292	304	172	264	164	281	210	91	250	251	486
130.99	0	345	118	156	160	297	305	170	264	165	282	211	91	251	254	498
131.113	0	343	120	156	164	298	306	175	266	167	285	214	92	255	259	510
131.236	0	347	121	161	165	303	310	179	269	168	286	216	93	256	261	510
131.359	0	345	117	156	163	296	303	174	267	163	283	213	91	253	256	494
131.482	0	343	118	156	162	297	304	175	267	164	284	213	90	253	256	510
131.604	0	344	119	157	162	299	305	175	268	164	285	213	91	253	256	505
131.727	0	351	121	158	166	300	306	177	268	166	287	215	92	255	258	511
131.85	0	350	122	161	166	304	310	179	269	167	289	216	94	256	260	508
131.973	0	353	118	157	165	298	305	177	267	162	286	212	91	252	254	506
132.096	0	348	119	156	165	293	304	178	266	164	287	211	91	252	253	506
132.219	0	351	119	156	164	296	305	178	267	165	288	212	91	254	253	507
132.342	0	351	120	158	166	296	306	178	267	166	288	214	92	254	254	500
132.465	0	357	121	160	167	301	308	179	269	168	290	215	93	257	256	513
132.588	0	349	117	158	167	297	307	177	267	164	289	212	92	253	250	503
132.71	0	351	115	156	164	291	303	175	267	162	287	211	91	251	248	500
132.833	0	350	115	156	163	292	305	175	266	164	285	211	91	251	249	490
132.956	0	350	118	156	163	295	305	175	265	164	287	212	92	254	251	504
133.079	0	351	119	158	164	298	307	178	267	166	290	214	93	255	253	510
133.202	0	353	117	159	166	298	310	178	267	165	289	212	92	254	250	497
133.325	0	351	115	154	163	291	302	174	265	162	285	210	90	252	247	486
133.448	0	349	115	155	163	293	304	176	265	163	286	210	91	251	248	496
133.571	0	351	117	156	162	295	304	174	264	164	289	210	92	251	249	496
133.693	0	357	119	156	166	295	306	179	265	166	289	213	93	254	250	493
133.816	0	356	118	159	167	300	310	176	267	167	290	214	93	253	251	493
133.939	0	347	115	155	164	290	303	176	265	163	287	210	91	253	246	494
134.062	0	357	115	155	164	293	304	176	265	163	289	210	91	253	247	493
134.185	0	358	115	156	164	291	304	176	265	165	289	211	91	253	247	492
134.308	0	354	118	156	165	294	306	178	266	167	291	214	93	255	251	492
134.431	0	351	120	160	166	300	310	180	267	168	292	214	92	257	252	501
134.554	0	359	116	155	165	292	305	177	266	164	291	211	91	253	247	493
134.676	0	362	117	155	167	293	304	178	265	165	290	211	92	254	248	487
134.799	0	356	118	156	166	293	305	178	266	165	292	212	92	254	249	489
134.922	0	352	120	158	167	297	306	179	267	167	293	214	93	256	252	497
135.045	0	358	120	160	167	304	309	181	268	168	295	214	94	256	252	499
135.168	0	364	116	156	166	294	303	178	266	163	293	212	92	255	247	483
135.291	0	357	116	155	168	294	303	177	266	163	291	212	92	255	248	493
135.414	0	352	117	156	164	294	303	178	265	165	293	213	93	256	249	496
135.537	0	358	119	158	166	297	305	180	267	167	295	213	94	257	251	496
135.66	0	366	119	160	166	301	310	181	268	167	295	215	94	257	252	495
135.782	0	355	115	155	165	292	302	178	266	163	291	211	92	255	246	489
135.905	0	352	115	154	166	291	303	178	264	164	291	211	92	256	247	493
136.028	0	361	115	155	165	294	303	177	265	164	291	212	91	255	248	490
136.151	0	367	117	157	166	295	304	179	266	166	294	213	93	256	250	498
136.274	0	355	118	159	165	298	308	178	267	166	293	214	93	257	251	492
136.397	0	348	113	153	164	291	301	174	264	161	290	209	91	253	245	489
136.52	0	357	113	153	164	290	302	174	264	162	289	210	92	253	246	486
136.643	0	363	113	153	163	291	302	175	264	163	289	209	91	252	246	492
136.765	0	355	115	155	164	293	304	176	265	165	290	211	91	254	248	491
136.888	0	352	117	157	164	295	306	178	266	167	292	213	93	256	250	496
137.011	0	357	113	154	163	291	303	175	263	163	288	209	91	252	245	484
137.134	0	358	112	153	161	288	301	174	262	162	286	208	90	251	244	484
137.257	0	352	112	154	162	289	302	174	262	162	286	208	90	251	245	484
137.38	0	349	113	154	162	290	302	175	263	164	287	209	92	252	246	489
137.503	0	357	115	156	164	294	304	178	264	166	290	211	93	254	249	489
137.626	0	355	114	157	164	295	308	176	264	165	290	210	92	253	247	483
137.748	0	352	112	153	163	288	301	173	262	162	286	208	90	251	244	482
137.871	0	349	112	153	162	288	302	173	262	162	286	208	90	251	245	482
137.994	0	354	113	153	162	291	302	176	262	163	288	209	91	251	246	481
138.117	0	356	116	154	165	293	304	174	263	165	288	211	92	253	248	482
138.24	0	358	117	157	164	297	307	178	265	167	290	213	93	255	250	488
138.363	0	347	112	155	162	290	304	176	264	162	288	209	91	251	244	481
138.486	0	356	112	154	163	290	302	175	262	163	288	208	91	251	245	481
138.609	0	363	113	154	164	290	303	175	262	164	287	209	92	251	246	478
138.732	0	357	115	154	164	293	304	174	263	166	288	210	92	252	247	484
138.854	0	352	117	156	165	295	307	178	264	167	292	213	94	255	249	487
138.977	0	356	114	158	163	297	308	177	264	165	291	210	92	252	247	482
139.1	0	364	113	154	163	291	304	175	264	164	289	209	91	252	245	478
139.223	0	354	114	156	163	293	305	175	263	164	288	209	91	253	245	484
139.346	0	350	115	156	164	291	305	177	263	166	289	210	91	253	246	480
139.469	0	360	117	157	164	294	307	178	265	167	292	212	93	254	249	489
139.592	0	365	115	158	164	297	310	178	264	166	291	212	92	253	247	478
139.715	0	350	113	153	162	290	303	174	263	163	288	208	92	252	245	479
139.837	0	348	112	155	164	290	306	174	262	165	289	209	92	252	245	476
139.96	0	356	113	155	164	290	305	174	263	165	289	209	93	253	247	481
140.083	0	356	114	156	165	293	306	176	264	167	291	212	93	253	250	475
140.206	0	354	113	158	163	297	309	175	264	166	289	210	93	254	247	480
140.329	0	348	111	153	162	286	303	172	262	163	287	208	91	250	244	471
140.452	0	355	112	153	162	289	305	174	261	164	286	207	92	250	244	475
140.575	0	354	113	154	164	289	304	173	261	166	286	209	92	251	245	468
140.698	0	357	115	155	164	291	307	174	262	167	288	211	92	254	248	483
140.82	0	350	113	158	161	294	309	176	262	165	287	209	92	252	246	473
140.943	0	352	109	152	160	286	303	172	260	162	284	207	90	249	243	472
141.066	0	351	111	153	161	286	304	172	259	163	283	207	91	249	243	466
141.189	0	355	111	153	160	287	304	172	259	164	283	206	91	251	246	475
141.312	0	351	113	155	163	291	305	175	261	166	287	209	92	252	249	481
141.435	0	354	113	158	164	292	309	175	261	166	287	210	92	252	247	478
141.558	0	349	110	152	161	285	302	171	259	162	282	207	91	249	243	462
141.681	0	355	110	152	161	287	303	171	260	162	282	206	91	249	244	475
141.804	0	349	111	153	160	286	304	172	260	164	283	207	90	249	244	479
141.926	0	353	114	155	164	289	305	175	260	165	285	209	92	251	248	480
142.049	0	353	115	157	162	296	309	172	262	166	287	211	93	253	250	473
142.172	0	350	112	153	164	289	303	173	260	161	284	206	90	249	246	478
142.295	0	351	112	153	162	288	303	173	260	162	284	207	91	249	246	480
142.418	0	355	113	154	164	287	303	172	260	163	285	206	91	249	247	477
142.541	0	354	115	155	164	289	304	174	262	164	285	210	91	252	250	480
142.664	0	353	117	156	167	294	307	176	263	167	289	212	92	253	252	494
142.787	0	357	114	156	164	293	306	176	263	163	287	209	91	253	251	491
142.909	0	354	113	153	164	287	303	175	263	163	285	207	90	253	253	493
143.032	0	354	114	154	165	289	304	175	264	163	287	208	91	253	255	494
143.155	0	349	116	154	166	289	304	178	264	163	287	209	91	254	254	505
143.278	0	362	120	156	167	296	306	179	265	166	290	211	93	254	256	502
143.401	0	363	117	158	166	296	308	177	265	163	289	210	91	252	253	494
143.524	0	359	118	154	164	290	302	176	264	162	287	208	91	253	254	497
143.647	0	355	118	155	164	291	304	176	264	162	288	209	90	253	257	506
143.77	0	365	120	156	165	293	304	177	267	164	289	210	91	255	257	508
143.892	0	368	121	157	167	295	306	180	267	164	291	212	92	257	261	508
144.015	0	358	119	158	166	296	307	178	266	163	288	211	91	255	258	504
144.138	0	347	115	152	164	288	301	176	266	159	287	208	88	256	256	506
144.261	0	355	116	155	166	289	302	176	266	161	286	210	90	255	255	503
144.384	0	361	117	155	166	289	303	178	266	162	287	210	91	256	257	507
144.507	0	354	117	156	166	291	305	180	267	164	290	212	91	257	258	510
144.63	0	349	113	158	164	295	308	177	266	162	288	209	90	255	256	504
144.753	0	355	111	153	164	285	301	175	264	160	285	208	88	254	251	499
144.876	0	361	112	154	163	288	302	175	264	160	286	208	90	253	252	504
144.998	0	355	113	154	164	288	302	175	264	161	285	209	90	253	253	506
145.121	0	353	116	156	166	290	305	175	265	163	289	210	91	254	256	514
145.244	0	358	114	158	166	294	308	177	265	163	290	209	91	254	255	508
145.367	0	355	111	153	163	285	301	175	263	160	285	207	89	251	252	504
145.49	1	355	112	154	162	286	303	176	263	160	285	209	90	251	252	507
145.613	0	351	114	154	163	286	304	175	263	162	286	207	90	252	253	509
145.736	0	358	116	155	163	289	305	175	264	163	288	210	91	254	256	510
145.859	0	359	116	158	163	294	309	177	265	165	289	212	92	255	255	509
145.981	0	356	113	154	162	286	302	174	263	160	285	207	89	251	252	507
146.104	0	349	114	154	163	287	303	175	263	161	286	208	91	252	252	505
146.227	0	355	113	155	162	288	303	174	264	162	287	208	91	252	253	506
146.35	0	365	115	156	165	290	305	174	264	164	289	211	92	253	255	508
146.473	0	356	116	158	164	293	309	177	264	165	289	212	91	253	256	513
146.596	0	348	112	153	163	286	304	175	262	161	287	207	90	251	252	501
146.719	0	357	112	153	162	286	303	175	262	161	286	208	90	252	251	507
146.842	0	362	113	156	164	286	303	175	262	162	285	208	91	251	252	500
146.964	0	351	115	155	161	291	306	173	263	164	287	210	92	253	255	511
147.087	0	349	116	158	164	294	310	176	265	165	289	212	92	255	258	512
147.21	0	351	111	154	159	289	304	177	262	160	284	209	90	251	253	506
147.333	0	350	113	153	163	285	302	172	263	161	283	208	90	251	254	501
147.456	0	351	113	153	162	287	303	172	262	161	282	209	90	251	255	513
147.579	0	348	117	154	162	289	305	174	264	162	284	212	90	252	257	509
147.702	0	354	120	158	164	295	308	176	265	165	287	214	92	254	259	517
147.825	0	349	115	155	161	291	305	173	263	161	282	210	90	250	253	502
147.948	0	352	115	153	162	288	302	173	261	160	281	209	90	250	254	510
148.07	0	349	116	153	162	288	303	174	262	160	283	208	89	249	254	513
148.193	0	353	118	155	162	289	304	176	263	163	285	210	90	251	255	515
148.316	0	353	118	156	164	294	306	176	264	165	288	213	91	253	258	504
148.439	0	348	115	157	163	292	306	174	263	160	285	209	91	250	252	504
148.562	0	349	114	153	163	287	302	173	262	160	284	208	91	250	251	505
148.685	0	354	115	155	163	289	304	175	263	162	285	209	91	250	252	499
148.808	0	355	116	156	166	291	305	176	264	164	288	211	91	253	253	495
148.931	0	354	118	157	167	292	306	178	265	165	290	213	92	254	256	510
149.053	0	354	115	157	163	292	306	177	264	163	289	210	91	253	254	502
149.176	0	357	116	155	162	288	304	177	264	162	288	210	90	253	252	500
149.299	0	358	116	156	166	288	304	176	265	163	288	211	90	254	252	498
149.422	0	353	118	157	164	290	304	178	264	163	291	212	92	255	255	509
149.545	0	364	120	157	168	293	307	179	266	166	293	214	93	257	257	510
149.668	0	365	116	158	165	292	308	178	265	163	292	211	91	255	253	498
149.791	0	358	116	155	166	288	304	176	264	162	291	210	91	254	253	498
149.914	0	352	117	155	164	290	304	176	264	163	291	211	92	255	254	505
150.036	0	358	118	156	166	292	305	179	265	164	293	213	92	256	255	508
150.159	0	369	119	159	167	295	308	180	266	166	293	214	93	257	256	503
150.282	0	357	115	155	165	290	305	177	264	162	291	211	91	254	251	500
150.405	0	355	114	154	163	287	302	176	263	161	289	209	91	253	250	501
150.528	0	361	115	154	165	286	303	175	263	161	290	210	90	254	250	498
150.651	0	367	115	154	164	290	303	178	264	163	290	211	91	254	253	506
150.774	0	360	117	157	166	293	307	177	264	165	291	212	93	255	253	502
150.897	0	355	112	154	164	287	303	174	261	161	287	208	90	252	247	493
151.02	0	359	110	152	163	284	301	171	260	160	285	207	90	249	245	491
151.142	0	361	111	153	162	283	301	171	260	161	284	206	89	249	245	486
151.265	0	355	111	153	164	285	303	170	260	162	284	206	90	249	246	489
151.388	0	353	113	154	163	286	303	173	260	164	286	208	90	251	248	495
151.511	0	354	110	154	163	287	305	172	258	160	283	205	89	248	244	479
151.634	0	357	108	150	161	280	300	169	256	160	280	204	89	245	242	476
151.757	0	354	109	152	160	281	301	169	256	160	279	203	89	245	242	479
151.88	0	346	109	151	159	284	300	170	257	161	280	205	89	246	243	481
152.003	0	354	112	153	161	286	304	171	257	163	282	206	90	247	246	486
152.125	0	363	111	155	162	289	305	171	257	162	282	207	90	248	245	479
152.248	0	349	108	151	158	282	299	170	255	159	278	202	87	245	242	481
152.371	0	345	108	151	159	283	300	169	256	159	278	202	88	246	244	480
152.494	0	352	109	151	161	282	300	168	255	160	278	204	89	246	244	482
152.617	0	353	112	153	161	285	302	169	256	162	280	205	88	247	246	475
152.74	0	352	114	155	164	289	305	172	257	162	281	207	90	247	247	485
152.863	0	349	110	151	160	284	301	169	255	159	278	203	88	244	242	477
152.986	0	353	110	151	162	281	299	170	255	159	277	202	88	245	241	476
153.108	0	352	110	152	160	281	300	168	255	159	277	203	89	245	243	469
153.231	0	357	113	153	161	285	300	169	256	161	278	204	90	247	244	481
153.354	0	357	115	154	163	288	303	171	256	163	281	206	90	250	247	484
153.477	0	354	112	153	164	289	303	171	256	160	281	204	89	246	242	478
153.6	0	353	110	151	162	281	298	168	254	158	277	202	89	245	240	463
153.723	0	351	111	151	163	282	299	166	254	159	277	203	89	245	242	474
153.846	0	353	112	151	162	282	300	169	256	161	279	203	89	247	243	480
153.969	0	359	115	154	164	287	302	171	258	162	282	206	89	249	245	477
154.092	0	358	114	156	165	290	306	172	258	163	284	208	91	250	245	475
154.214	0	349	110	151	162	282	299	171	256	158	280	203	89	246	241	477
154.337	0	359	110	151	162	281	299	169	257	159	279	204	88	246	241	474
154.46	0	361	111	152	161	282	300	170	256	160	281	203	89	247	242	471
154.583	0	356	113	152	163	285	302	171	259	162	281	206	90	249	244	474
154.706	0	353	114	154	164	287	304	175	260	163	285	208	91	251	246	482
154.829	0	355	114	157	164	290	306	174	259	162	286	206	89	250	245	480
154.952	0	363	111	151	162	282	300	173	257	159	282	205	88	249	242	467
155.075	0	354	111	152	161	284	301	172	258	160	282	204	89	248	242	475
155.197	0	351	112	152	162	284	301	171	259	161	284	205	90	249	244	478
155.32	0	360	113	154	165	287	303	173	260	163	286	208	90	250	246	477
155.443	0	366	116	155	165	290	306	174	261	165	288	210	91	253	249	486
155.566	0	358	113	155	162	287	305	173	260	161	285	207	89	251	245	475
155.689	0	353	112	153	162	283	301	173	260	161	285	206	90	251	244	478
155.812	0	356	112	153	162	283	302	172	260	161	285	205	90	251	245	475
155.935	0	359	114	153	162	288	303	172	260	163	286	208	90	251	247	476
156.058	0	359	115	155	163	288	305	174	261	165	289	210	92	253	248	483
156.18	0	350	113	156	164	291	307	175	262	164	288	208	91	251	246	478
156.303	0	356	109	152	162	281	301	172	260	161	285	206	90	249	243	474
156.426	0	364	112	154	161	284	303	172	259	161	284	206	90	249	244	473
156.549	0	355	112	154	161	285	303	174	260	163	285	207	91	249	244	478
156.672	0	351	114	155	162	287	305	175	260	165	287	209	91	251	247	476
156.795	0	357	113	157	162	289	308	175	262	164	288	209	92	251	246	480
156.918	0	354	109	153	159	282	302	170	258	160	283	205	90	247	241	460
157.041	0	351	109	151	161	282	302	170	258	162	282	204	90	247	241	471
157.164	0	349	109	153	159	283	303	172	258	163	283	204	91	247	242	467
157.286	0	354	112	155	160	285	305	173	259	165	285	207	91	249	245	474
157.409	0	354	112	158	162	290	310	174	260	167	286	210	92	250	246	469
157.532	0	354	108	153	160	283	304	169	258	162	282	205	90	249	241	468
157.655	0	347	108	151	158	282	302	170	258	161	281	205	90	248	243	474
157.778	0	347	108	152	159	281	304	169	258	162	281	204	90	249	245	478
157.901	0	346	110	154	159	282	305	169	259	164	281	207	90	252	249	476
158.024	0	344	113	154	159	288	306	169	261	166	284	208	90	252	251	492
158.147	0	345	110	156	161	288	308	171	260	162	283	206	90	250	247	485
158.269	0	347	108	152	161	281	303	170	259	161	281	205	89	249	244	474
158.392	0	348	110	153	160	283	303	169	258	161	281	205	89	249	247	474
158.515	0	341	111	154	160	285	304	171	259	163	282	205	90	249	248	487
158.638	0	351	114	154	161	287	306	173	261	166	285	209	91	251	251	487
158.761	0	355	114	157	163	291	311	174	262	165	286	209	91	252	251	485
158.884	0	346	110	154	160	284	304	171	260	161	282	206	89	250	247	478
159.007	0	340	111	153	162	286	303	172	261	163	283	206	90	250	249	486
159.13	0	349	112	154	163	284	305	173	261	163	285	207	90	250	249	485
159.252	0	358	115	155	163	288	306	175	263	164	287	209	91	252	251	486
159.375	0	352	115	159	165	291	310	175	264	165	288	209	91	254	253	489
159.498	0	346	112	154	163	284	304	175	262	161	285	206	90	251	248	487
159.621	0	354	113	154	164	285	304	173	262	163	286	206	90	251	250	489
159.744	0	357	114	155	164	286	305	174	264	163	286	209	91	252	250	491
159.867	0	353	116	157	163	288	307	175	264	165	288	209	91	253	254	499
159.99	0	351	118	159	166	293	311	177	265	166	290	211	93	255	255	503
160.113	0	354	114	154	163	287	306	176	263	161	288	207	89	252	250	489
160.236	0	357	114	154	165	286	305	176	264	162	286	207	90	252	250	491
160.358	0	357	114	155	165	285	304	176	264	163	286	207	91	251	250	494
160.481	0	350	116	156	164	288	307	177	265	165	289	209	92	253	252	496
160.604	0	357	117	159	163	296	310	176	266	165	290	211	92	254	254	501
160.727	0	363	113	154	163	284	304	175	264	161	286	207	90	251	247	486
160.85	0	352	113	153	164	285	305	172	263	161	284	207	90	251	248	494
160.973	0	348	113	155	164	286	304	175	263	162	284	208	90	251	249	492
161.096	0	358	115	156	164	289	305	177	264	164	287	209	91	252	251	498
161.219	0	356	115	157	165	291	308	175	264	163	287	208	90	251	250	486
161.341	0	356	110	153	160	283	302	171	261	159	283	205	89	248	245	488
161.464	0	353	111	153	160	283	304	174	260	161	283	203	89	248	246	490
161.587	0	355	111	153	162	283	303	172	261	161	283	204	90	249	247	492
161.71	0	354	113	154	163	287	305	176	262	163	283	206	90	250	249	481
161.833	0	351	112	157	163	289	308	173	261	162	283	206	90	249	247	492
161.956	0	349	109	152	160	281	301	171	259	159	280	203	88	246	244	488
162.079	0	353	110	152	160	284	302	172	259	160	280	202	87	246	244	482
162.202	0	352	109	153	160	282	302	172	259	160	281	204	88	246	246	484
162.324	0	347	112	153	163	285	304	171	261	162	282	206	90	248	248	497
162.447	0	357	113	156	161	290	308	174	261	162	283	207	90	248	248	491
162.57	0	356	108	152	159	282	302	170	259	158	279	202	88	245	241	479
162.693	0	351	109	151	158	280	301	170	258	158	278	202	88	245	242	475
162.816	0	346	109	151	160	281	302	170	258	160	278	202	90	245	242	479
162.939	0	351	111	153	162	282	304	173	259	162	282	204	88	246	244	481
163.062	0	361	113	155	162	287	306	173	260	164	283	206	90	247	245	475
163.185	0	351	109	155	161	286	306	172	259	161	281	204	89	245	241	473
163.308	0	347	107	151	159	277	301	168	257	158	279	201	88	244	239	473
163.43	0	354	108	152	158	281	302	168	258	159	280	200	89	243	240	469
163.553	0	360	109	152	161	281	302	169	257	161	280	202	89	245	240	476
163.676	0	354	112	154	161	284	305	172	259	162	282	204	90	247	242	473
163.799	0	351	114	156	162	288	308	173	260	164	283	205	90	248	243	479
163.922	0	354	109	152	158	281	303	171	258	159	280	202	88	244	238	467
164.045	0	354	108	151	159	280	302	169	257	160	280	201	88	245	238	465
164.168	0	353	109	152	159	281	302	170	257	160	279	202	88	244	240	469
164.291	0	346	112	152	161	282	305	170	258	162	282	202	88	245	241	474
164.413	0	354	113	154	162	283	306	172	259	164	284	204	90	247	243	479
164.536	0	363	112	156	162	286	308	172	260	162	284	205	89	247	241	472
164.659	0	352	108	151	159	279	303	170	258	160	281	201	90	246	240	475
164.782	0	348	110	153	161	281	305	169	259	160	282	201	89	245	240	472
164.905	0	356	110	153	161	280	304	171	260	162	283	203	90	246	241	478
165.028	0	362	113	154	162	283	306	173	259	164	285	206	91	248	243	471
165.151	0	353	113	156	164	288	310	172	261	164	286	206	91	249	245	480
165.274	0	349	109	151	160	281	303	172	260	160	283	202	89	246	240	473
165.396	0	355	110	152	159	280	302	171	260	161	282	202	89	247	243	477
165.519	0	353	110	153	161	281	304	173	260	162	283	203	89	247	242	470
165.642	0	357	112	154	162	283	306	173	262	163	285	206	91	249	245	482
165.765	0	354	115	157	166	288	309	174	263	164	289	208	91	251	249	488
165.888	0	353	110	153	160	283	305	173	261	161	285	205	89	250	246	482
166.011	0	348	110	152	159	279	303	171	262	160	282	203	89	248	245	476
166.134	0	352	110	152	160	281	304	170	262	161	282	203	88	248	245	485
166.257	0	351	113	153	161	282	305	173	263	163	285	206	89	249	247	492
166.38	0	354	116	156	165	285	307	177	264	165	288	206	90	252	250	495
166.502	0	351	112	157	163	287	309	175	263	163	287	207	89	250	248	480
166.625	0	347	111	152	161	279	302	174	262	160	283	203	88	247	246	491
166.748	0	348	111	153	161	282	303	172	262	161	285	203	89	249	247	496
166.871	0	352	113	153	163	282	304	174	263	162	286	206	89	249	249	494
166.994	0	354	115	155	164	285	306	173	265	164	288	208	91	251	253	497
167.117	0	352	116	158	165	290	310	177	266	164	289	208	91	253	253	503
167.24	0	352	112	154	163	282	304	175	263	160	287	204	89	249	248	495
167.363	0	355	113	153	163	282	305	174	264	161	286	205	89	250	250	491
167.485	0	357	114	155	165	283	304	175	264	162	287	206	90	250	249	489
167.608	0	351	117	156	166	287	306	175	266	164	290	207	91	252	252	505
167.731	0	363	117	158	167	289	310	178	266	165	292	209	92	254	254	501
167.854	0	362	114	156	165	284	306	177	264	162	289	206	90	251	248	489
167.977	0	355	115	155	164	282	305	176	265	162	289	206	90	250	250	490
168.1	0	350	116	155	164	283	305	175	264	162	289	205	91	252	250	498
168.223	0	360	117	157	164	286	307	179	266	165	292	207	91	253	251	499
168.346	0	365	119	159	169	291	309	180	266	166	294	210	93	255	255	496
168.468	0	355	115	158	167	287	308	178	266	161	290	206	92	253	250	490
168.591	0	349	114	155	166	283	304	176	264	162	289	205	91	252	250	496
168.714	0	354	115	157	166	286	306	176	266	162	290	206	92	252	251	496
168.837	0	363	118	158	166	286	306	176	266	165	292	208	92	254	252	492
168.96	0	355	119	158	170	288	309	179	267	166	293	210	94	256	254	494
169.083	0	339	116	160	164	292	310	174	265	164	291	207	92	254	250	479
169.206	0	344	114	154	166	284	304	174	264	162	289	206	92	252	248	471
169.329	0	351	116	156	167	285	306	176	264	162	289	207	92	252	250	473
169.452	0	345	117	157	169	286	306	175	264	164	289	207	92	253	251	487
169.574	0	344	118	159	169	289	309	177	265	167	292	209	94	255	253	503
169.697	0	353	118	160	170	292	312	176	266	165	293	209	93	254	253	495
169.82	0	359	115	155	166	283	304	174	264	162	288	206	92	252	247	494
169.943	0	352	115	156	165	284	305	175	264	163	289	206	92	252	248	493
170.066	0	353	116	156	166	284	305	177	264	164	289	207	92	252	248	500
170.189	0	360	118	158	168	287	306	179	265	166	292	208	93	255	252	496
170.312	0	365	119	160	170	294	311	177	266	167	294	210	94	254	252	503
170.435	0	359	114	156	166	285	306	176	265	162	290	206	92	252	247	492
170.557	0	355	113	156	166	282	305	177	265	163	290	205	91	251	247	495
170.68	0	359	114	157	166	283	306	177	265	164	290	206	92	250	247	492
170.803	0	362	116	157	165	286	307	176	265	166	291	207	93	251	249	492
170.926	0	362	117	159	168	290	310	178	266	167	292	208	93	254	250	496
171.049	0	355	113	158	166	285	309	174	265	163	289	205	91	250	246	485
171.172	0	357	112	154	164	282	305	174	262	162	287	203	91	249	245	480
171.295	0	360	112	155	165	282	306	172	262	163	284	203	90	248	246	482
171.418	0	355	113	157	165	282	307	174	263	163	284	204	91	248	246	484
171.54	11	348	115	158	163	285	310	174	264	165	286	205	92	251	249	486
171.663	0	352	110	158	161	284	309	171	262	162	282	203	89	245	243	474
171.786	0	354	109	153	160	277	305	169	259	161	277	199	89	243	241	468
171.909	0	347	108	154	161	278	306	169	258	162	276	199	89	243	241	469
172.032	0	340	110	155	160	280	307	168	258	163	277	200	90	243	242	470
172.155	0	349	112	156	162	281	309	171	259	165	280	201	91	245	243	473
172.278	0	356	110	158	160	286	311	169	257	162	278	201	92	243	237	460
172.401	0	343	107	152	157	276	305	164	254	160	272	197	89	239	237	461
172.524	0	338	107	153	156	275	306	166	254	162	272	197	88	239	238	461
172.646	0	340	107	153	156	275	306	164	254	162	272	197	88	240	239	465
172.769	0	351	108	155	157	278	309	165	255	163	273	198	91	240	241	460
172.892	0	339	109	156	159	283	313	166	255	164	274	199	90	241	240	459
173.015	0	333	104	152	155	274	304	162	252	160	269	195	88	236	235	449
173.138	0	338	104	152	156	273	307	163	252	160	269	194	88	236	235	452
173.261	0	345	105	152	154	274	307	161	252	162	268	194	88	237	235	444
173.384	0	335	107	153	157	277	308	161	252	164	270	197	89	238	238	456
173.507	0	334	109	156	158	280	311	165	253	166	273	198	90	239	239	453
173.629	0	338	104	153	155	274	308	162	252	160	269	194	89	235	232	445
173.752	0	337	103	151	153	271	307	162	252	161	267	193	89	235	232	436
173.875	0	336	104	153	154	272	307	162	251	162	267	194	88	235	233	447
173.998	0	331	105	153	151	276	308	159	251	163	269	195	90	236	234	447
174.121	0	337	109	156	155	278	311	164	252	165	271	196	90	238	236	454
174.244	0	332	103	154	152	273	309	161	251	162	268	194	88	235	231	435
174.367	0	329	104	152	153	270	307	159	250	161	265	192	88	233	231	444
174.49	0	328	103	152	152	270	308	160	250	161	267	192	88	235	231	438
174.612	0	335	105	153	155	271	309	162	252	163	268	195	89	235	233	439
174.735	0	333	105	156	154	277	313	162	252	165	268	196	89	236	234	431
174.858	0	331	101	152	151	271	308	159	249	161	264	191	87	233	230	431
174.981	0	329	101	152	151	270	308	159	250	161	264	193	88	233	230	432
175.104	0	334	102	151	152	270	308	159	250	163	265	192	88	234	231	432
175.227	0	342	105	152	152	274	309	161	250	164	266	195	88	235	233	433
175.35	0	339	103	154	153	276	312	160	251	164	267	195	88	236	232	422
175.473	0	329	99	150	150	268	306	156	250	160	263	190	88	231	225	412
175.596	0	323	100	150	149	267	306	156	248	161	262	190	87	231	228	406
175.718	0	321	101	150	151	268	306	158	249	162	262	190	87	232	229	408
175.841	0	318	104	150	153	271	309	159	250	164	265	193	89	234	232	421
175.964	0	322	102	154	151	273	312	159	249	163	264	191	87	233	229	410
176.087	0	324	96	147	148	265	305	155	247	160	259	188	86	229	224	406
176.21	0	320	100	148	146	266	305	154	247	160	257	188	86	229	225	400
176.333	0	320	100	149	149	265	306	156	246	162	258	188	86	230	228	407
176.456	0	317	102	150	149	269	309	158	249	163	261	191	87	233	232	413
176.579	0	305	98	150	148	266	308	154	246	160	259	187	87	230	226	400
176.701	0	296	96	147	145	260	304	152	245	158	254	185	84	226	225	394
176.824	0	289	97	148	147	260	305	151	245	158	255	185	84	227	226	399
176.947	0	290	99	148	145	263	305	152	246	161	254	187	84	228	228	408
177.07	0	299	100	151	148	267	310	155	246	161	257	189	85	229	231	413
177.193	0	296	95	147	144	262	305	150	243	158	251	186	83	225	224	398
177.316	0	288	95	145	143	259	304	148	241	157	250	183	84	222	222	404
177.439	0	289	95	147	143	262	305	149	241	158	250	184	84	223	222	399
177.562	0	306	98	148	145	262	306	150	241	161	251	186	85	225	224	399
177.684	0	300	97	150	143	267	309	150	242	161	251	186	86	224	221	390
177.807	0	293	92	146	141	257	303	145	239	156	246	182	84	220	215	389
177.93	0	289	93	146	141	257	304	147	238	158	246	181	84	219	217	388
178.053	0	303	94	147	143	258	305	145	239	160	247	182	84	221	218	388
178.176	0	301	96	147	143	260	307	147	239	161	249	186	86	224	221	392
178.299	0	294	92	149	142	262	306	143	239	158	246	182	86	221	214	387
178.422	0	288	90	144	140	254	303	144	237	157	245	180	84	219	213	385
178.545	0	303	91	145	140	257	304	144	238	158	244	180	84	219	216	385
178.668	0	297	94	146	141	257	305	145	239	160	244	182	84	222	220	394
178.79	0	293	96	149	143	264	309	148	241	162	249	185	85	224	223	400
178.913	0	287	91	145	139	258	305	146	239	158	246	180	85	219	216	391
179.036	0	302	92	146	138	256	304	145	239	158	245	181	83	219	217	386
179.159	0	296	93	146	140	255	305	145	240	160	246	181	84	220	218	387
179.282	0	293	95	147	140	258	305	149	242	162	249	183	85	222	220	395
179.405	0	298	97	151	144	264	310	148	242	162	251	185	86	223	222	396
179.528	0	304	92	146	142	257	304	146	241	159	249	182	83	220	217	384
179.651	0	297	93	147	141	257	305	146	242	160	248	181	84	221	217	389
179.773	0	292	94	147	142	257	305	146	243	159	249	183	84	222	219	392
179.896	0	298	97	148	143	260	307	151	244	162	253	185	85	224	222	398
180.019	0	308	96	151	143	264	309	150	245	162	254	186	85	226	222	392
180.142	0	297	94	146	140	255	304	147	243	159	250	182	83	222	218	390
180.265	0	296	95	147	140	259	305	148	245	160	252	183	84	222	221	396
180.388	0	299	97	148	142	258	305	150	245	160	254	184	84	224	225	404
180.511	0	310	100	148	146	263	306	151	248	163	256	188	85	226	227	406
180.634	0	301	98	152	145	264	309	153	247	161	256	186	86	225	225	405
180.756	0	298	95	146	144	257	303	148	246	158	253	183	83	223	222	403
180.879	0	300	97	147	143	259	304	150	247	160	254	184	84	226	224	407
181.002	0	311	99	148	144	261	305	152	247	161	256	187	86	227	227	409
181.125	0	306	102	151	148	264	308	153	249	163	259	191	87	229	230	415
181.248	0	302	99	153	146	268	310	153	249	161	259	188	86	229	226	407
181.371	0	304	97	147	145	260	303	151	249	160	257	186	86	227	225	403
181.494	0	306	99	149	145	263	306	153	249	162	257	186	87	228	226	407
181.617	0	308	102	150	148	263	306	153	250	163	259	188	88	231	227	408
181.74	0	307	104	151	149	265	307	157	252	165	264	191	89	235	231	416
181.862	0	310	102	153	149	269	311	158	253	163	265	190	88	234	230	411
181.985	0	313	99	149	148	262	304	156	252	161	262	189	86	233	230	417
182.108	0	311	102	151	150	267	307	156	255	163	265	191	87	234	232	423
182.231	0	309	103	152	148	267	307	157	255	164	269	191	88	235	235	429
182.354	0	322	106	153	153	269	309	160	257	166	271	195	90	239	237	430
182.477	0	319	106	155	152	274	312	162	258	165	271	194	89	238	234	425
182.6	0	320	104	151	152	268	305	160	257	163	269	191	87	236	233	428
182.723	0	317	105	153	152	271	308	162	257	164	273	192	88	238	234	432
182.845	0	326	108	154	153	270	309	164	259	166	275	195	89	240	236	431
182.968	0	328	110	155	156	274	311	166	261	168	278	198	91	243	239	437
183.091	0	326	106	155	154	274	310	164	259	165	275	195	89	241	235	436
183.214	0	320	105	152	155	269	306	164	260	164	275	194	89	239	235	436
183.337	0	327	106	153	154	272	308	166	260	165	277	195	89	241	235	435
183.46	0	331	108	154	156	273	310	166	261	166	277	197	90	241	237	438
183.583	0	329	110	158	156	278	312	168	262	168	279	199	91	244	239	445
183.706	0	323	104	154	153	271	308	166	260	163	277	195	90	240	232	435
183.828	0	327	104	153	153	270	307	164	260	164	276	195	88	240	234	440
183.951	0	335	105	153	153	271	308	165	259	165	274	195	88	240	236	438
184.074	0	325	107	152	155	275	308	165	261	164	275	197	89	242	239	448
184.197	0	321	111	155	153	282	312	166	263	165	275	201	89	245	243	447
184.32	0	317	108	152	151	280	305	161	262	160	268	199	87	244	239	445
184.443	0	324	109	153	151	280	306	162	264	160	267	200	86	241	240	443
184.566	0	313	107	153	153	278	306	161	265	162	267	198	87	240	240	455
184.689	0	313	109	153	154	281	308	165	266	162	270	199	87	241	243	455
184.812	0	320	108	156	155	283	311	166	265	162	271	199	89	239	240	451
184.934	0	317	104	151	151	275	304	162	262	159	266	195	86	235	234	436
185.057	0	315	105	150	149	278	306	160	263	159	267	194	85	235	235	446
185.18	0	316	105	151	154	277	305	163	263	161	267	194	87	235	236	444
185.303	0	323	107	152	155	278	307	166	263	163	270	196	88	238	239	449
185.426	0	321	107	154	156	283	310	164	264	162	271	195	88	236	239	442
185.549	0	321	105	148	152	273	304	163	260	159	268	191	85	234	234	442
185.672	0	322	105	149	152	274	305	162	261	160	270	190	86	234	236	445
185.795	0	329	107	150	154	271	305	165	260	161	270	190	86	234	237	444
185.917	0	327	109	152	155	275	306	165	262	163	273	193	88	237	240	442
186.04	0	327	107	155	157	280	310	167	261	163	273	195	88	238	239	452
186.163	0	324	104	150	154	269	303	165	259	160	271	191	86	236	236	449
186.286	0	328	106	151	153	272	305	166	261	161	272	192	86	236	238	450
186.409	0	328	108	151	154	273	306	166	260	161	273	194	88	238	239	445
186.532	0	326	110	152	157	275	307	166	261	163	276	196	88	240	241	457
186.655	0	330	108	154	158	279	309	166	262	162	276	195	88	240	240	455
186.778	0	333	106	149	154	269	303	167	259	160	274	192	87	236	235	450
186.9	0	332	108	152	154	273	305	166	260	160	275	193	87	238	237	444
187.023	0	332	108	151	157	274	305	167	260	162	275	193	88	238	237	454
187.146	0	334	111	152	158	278	308	170	262	164	279	196	89	240	240	460
187.269	0	337	109	155	158	279	309	171	262	162	278	194	88	239	236	451
187.392	0	335	107	149	156	271	304	167	260	160	275	192	87	237	232	443
187.515	0	334	108	151	154	275	305	168	260	160	275	193	87	237	234	453
187.638	0	336	109	151	154	279	305	166	260	162	276	194	88	239	235	458
187.761	0	344	111	153	159	277	307	172	262	163	281	197	89	241	237	460
187.884	0	340	107	152	157	278	307	167	260	161	277	193	87	238	231	444
188.006	0	335	105	148	154	270	303	167	259	159	275	192	86	237	230	452
188.129	0	336	106	149	154	272	304	167	259	160	276	192	87	237	230	451
188.252	0	338	107	151	155	273	304	167	259	163	276	193	87	238	232	449
188.375	0	338	109	151	156	276	307	168	260	164	278	196	89	241	233	448
188.498	0	335	106	154	153	277	308	168	259	161	277	194	88	238	231	450
188.621	0	333	104	148	153	269	303	165	258	160	275	192	87	236	228	449
188.744	0	337	104	150	154	272	304	167	258	161	275	193	87	236	229	444
188.867	0	336	105	150	154	273	305	166	259	162	276	194	87	238	230	443
188.989	0	334	108	151	157	275	307	168	260	164	279	197	89	240	233	453
189.112	0	336	106	153	155	280	309	169	260	162	278	195	88	239	231	448
189.235	0	338	104	149	152	271	302	167	259	160	276	193	87	238	229	442
189.358	0	336	105	150	156	273	305	165	260	161	277	194	87	239	229	441
189.481	0	331	106	150	153	274	305	167	260	164	278	196	88	239	232	452
189.604	0	336	109	152	155	276	306	170	261	164	280	199	89	242	235	454
189.727	0	342	108	154	155	280	309	170	262	163	280	198	88	241	233	449
189.85	0	337	105	150	155	270	302	168	259	161	277	195	87	239	230	444
189.972	0	331	106	150	156	272	304	169	260	162	278	195	87	239	233	452
190.095	0	341	108	151	155	276	305	168	261	163	279	197	88	241	234	454
190.218	0	343	110	154	157	278	306	170	262	164	282	199	89	243	237	454
190.341	0	339	109	155	157	280	310	170	263	163	282	198	88	242	237	449
190.464	0	331	105	150	156	272	304	167	261	161	280	194	87	240	234	452
190.587	0	341	106	152	158	274	305	167	262	161	281	195	88	240	234	454
190.71	0	345	106	151	159	275	305	170	261	162	282	196	89	242	236	452
190.833	0	339	109	153	159	277	307	171	262	165	284	198	89	244	238	457
190.956	0	334	109	155	158	281	312	173	263	164	284	199	90	245	240	461
191.078	0	339	105	151	155	272	304	169	262	160	280	196	87	242	238	460
191.201	0	340	107	151	156	274	304	169	263	161	281	197	88	243	241	460
191.324	0	333	107	153	157	277	305	168	264	161	280	198	88	243	243	463
191.447	0	329	109	152	158	276	307	171	265	163	283	200	88	245	245	470
191.57	0	333	111	155	159	282	311	174	265	163	285	201	90	247	246	474
191.693	0	342	106	152	157	274	304	170	263	160	281	197	88	243	242	457
191.816	0	333	107	151	160	273	304	168	263	160	282	198	88	242	242	467
191.939	0	331	107	152	157	274	306	169	263	162	281	197	87	242	244	469
192.061	0	336	109	153	158	276	308	171	264	163	284	200	90	244	245	472
192.184	0	347	113	155	161	280	311	172	266	165	285	203	91	247	248	470
192.307	0	336	108	155	158	279	309	171	265	162	282	199	89	243	243	468
192.43	0	333	108	153	157	274	306	171	265	162	283	197	89	243	244	470
192.553	0	337	109	153	158	276	307	172	265	163	284	198	88	243	244	471
192.676	0	346	110	155	159	277	307	173	264	165	284	199	90	244	246	472
192.799	0	341	112	156	163	280	310	174	266	166	287	201	90	246	248	477
192.922	0	335	108	155	159	279	311	172	265	163	285	199	90	245	245	470
193.044	0	341	108	152	158	276	306	171	265	162	284	199	88	244	246	469
193.167	0	346	110	154	157	280	308	171	266	162	284	200	89	243	247	473
193.29	0	338	111	154	159	281	307	172	267	164	284	203	89	246	251	478
193.413	0	330	113	157	162	284	311	174	269	164	286	207	90	249	256	485
193.536	0	333	108	155	158	281	308	172	268	160	282	204	89	246	253	475
193.659	0	336	107	153	156	278	305	172	268	160	280	202	89	245	254	479
193.782	0	332	108	153	157	280	306	170	268	160	280	202	88	244	253	479
193.905	0	330	109	154	159	280	308	171	269	161	283	203	89	244	254	481
194.028	0	335	110	156	161	285	311	173	270	162	284	203	89	245	254	479
194.15	0	336	107	153	157	279	306	170	265	159	281	198	90	239	248	469
194.273	0	334	106	152	158	276	305	170	264	160	279	197	88	240	249	475
194.396	0	326	106	152	158	274	306	170	264	161	280	196	88	241	249	477
194.519	0	333	108	153	158	275	307	171	264	162	281	197	88	242	252	480
194.642	0	337	108	156	161	282	313	170	266	163	283	198	89	243	253	479
194.765	0	331	104	152	158	271	305	168	262	158	278	195	88	239	244	469
194.888	0	329	105	151	157	270	306	170	261	159	280	194	88	239	244	466
195.011	0	342	105	152	157	271	306	169	261	161	280	194	89	239	244	466
195.133	0	342	108	153	158	272	308	169	261	163	281	196	90	241	246	464
195.256	0	339	108	156	159	277	311	171	261	165	283	198	90	242	246	471
195.379	0	335	105	151	158	270	306	168	258	160	280	194	88	240	242	458
195.502	0	340	105	151	159	267	306	170	259	161	280	193	88	240	242	464
195.625	0	339	109	150	158	270	306	168	259	161	279	195	89	240	243	459
195.748	0	344	112	153	158	274	308	168	260	163	280	196	89	243	245	472
195.871	0	339	113	156	158	278	311	169	261	163	283	198	91	243	249	475
195.994	0	340	108	152	157	271	306	168	259	160	280	194	88	241	244	462
196.116	0	335	111	152	156	273	306	165	259	161	279	195	88	239	244	453
196.239	0	333	110	152	158	274	307	166	258	162	279	195	88	241	246	466
196.362	0	340	112	153	159	276	309	167	258	164	280	197	90	242	248	450
196.485	0	357	113	157	161	281	312	167	259	165	281	199	91	245	248	473
196.608	0	344	107	153	158	274	308	164	257	161	275	195	90	242	243	466
196.731	0	341	107	152	159	273	307	164	256	161	275	194	89	241	243	481
196.854	0	348	107	153	158	273	307	166	257	162	277	195	90	240	243	480
196.977	0	359	110	155	159	276	308	167	259	165	279	197	92	242	245	477
197.1	0	355	111	157	160	281	313	169	260	165	281	200	92	244	247	472
197.222	0	347	106	153	158	272	308	167	258	160	277	195	89	241	243	474
197.345	0	353	105	153	158	273	306	165	257	161	278	194	88	241	242	473
197.468	0	356	105	153	157	272	308	166	257	162	277	195	89	240	243	476
197.591	0	348	107	153	157	275	308	167	257	163	278	197	90	242	244	473
197.714	0	345	110	156	158	278	311	168	259	166	281	199	90	244	246	478
197.837	0	350	105	156	157	277	310	166	258	161	278	196	89	240	243	467
197.96	0	352	104	152	158	272	306	167	257	161	276	194	89	240	242	474
198.083	0	344	105	153	157	273	308	164	258	161	276	195	89	240	243	467
198.205	0	342	107	153	157	274	309	168	257	163	278	196	90	242	244	474
198.328	0	349	109	155	161	277	312	167	259	165	281	198	90	244	248	475
198.451	0	347	106	156	159	277	313	169	259	163	279	197	90	242	244	469
198.574	0	346	105	152	157	271	306	166	258	162	277	193	88	240	243	472
198.697	0	340	106	155	156	276	309	166	258	161	277	195	89	241	243	471
198.82	0	348	107	154	158	274	309	169	258	163	278	196	91	241	243	466
198.943	0	359	108	156	161	278	311	169	260	165	282	199	90	243	245	471
199.066	0	349	107	157	160	280	314	168	259	164	280	197	89	244	243	470
199.188	0	342	105	151	159	273	308	168	258	161	278	195	89	241	241	465
199.311	0	352	106	153	158	275	309	169	258	162	280	195	90	242	242	468
199.434	0	359	108	153	159	276	308	167	258	162	280	196	90	243	243	465
199.557	0	358	109	155	159	278	310	171	259	165	282	199	91	245	245	472
199.68	0	348	108	157	160	278	314	169	260	164	282	197	91	244	243	456
199.803	0	324	106	153	157	271	306	168	258	160	280	195	88	242	240	439
199.926	0	310	108	153	158	273	308	168	258	162	281	194	90	241	239	429
200.049	0	309	108	154	160	272	308	169	260	163	281	194	89	243	242	436
200.172	0	310	110	154	161	273	308	172	260	165	284	196	90	247	247	451
200.294	0	319	109	157	161	276	312	171	261	164	284	196	90	247	245	459
200.417	0	322	106	152	161	268	306	167	258	161	280	193	89	244	240	452
200.54	0	316	106	153	159	271	307	169	258	162	281	194	88	244	240	462
200.663	0	326	107	153	159	273	308	168	258	163	282	195	90	243	241	454
200.786	0	334	110	154	160	275	309	172	260	164	284	197	90	246	244	464
200.909	0	331	108	156	162	278	312	169	259	163	282	196	90	244	241	457
201.032	0	325	106	152	159	270	306	167	257	161	280	193	89	243	239	462
201.155	0	328	108	153	159	272	308	168	258	162	280	193	89	244	241	461
201.277	0	338	108	153	159	272	308	169	259	164	282	195	90	245	240	461
201.4	0	334	111	155	163	278	309	169	259	165	284	198	90	247	243	467
201.523	0	330	108	155	160	276	311	168	260	162	281	195	89	244	239	463
201.646	0	329	106	152	160	270	306	167	257	161	281	195	89	244	238	464
201.769	0	343	108	154	159	272	308	169	258	162	280	196	90	243	240	462
201.892	0	336	109	154	159	273	307	168	259	164	281	196	90	245	241	469
202.015	0	336	112	156	161	277	311	172	260	165	285	198	91	247	243	474
202.138	0	337	107	154	160	273	309	169	259	162	283	196	90	244	238	465
202.26	0	346	108	152	159	272	307	169	259	162	283	196	90	244	239	462
202.383	0	338	109	154	160	272	308	168	259	163	283	197	91	244	239	467
202.506	0	337	110	155	161	275	309	169	260	164	285	199	91	246	241	468
202.629	0	341	111	157	164	279	312	172	262	167	288	200	92	248	242	468
202.752	0	347	107	154	161	274	309	170	260	163	285	197	90	246	237	464
202.875	0	342	108	154	161	271	306	170	260	162	285	197	90	245	238	463
202.998	0	340	108	154	161	272	308	169	260	164	286	197	91	246	238	465
203.121	0	347	110	154	161	274	309	171	260	165	290	198	92	248	239	463
203.244	0	347	110	156	161	279	313	172	262	167	290	199	93	250	242	468
203.366	0	343	107	154	161	271	307	171	261	163	286	196	91	246	236	464
203.489	0	340	106	152	158	270	307	170	259	162	287	196	90	246	237	463
203.612	0	345	106	154	161	271	307	169	259	164	287	196	90	246	238	460
203.735	0	347	107	154	161	272	308	168	260	165	288	198	91	248	239	463
203.858	0	345	108	157	163	278	312	169	260	165	289	199	93	249	239	466
203.981	0	335	104	152	158	271	306	167	258	161	285	195	90	245	234	457
204.104	0	342	104	151	160	271	307	168	257	162	284	196	90	246	235	460
204.227	0	351	105	153	160	271	307	168	258	162	285	196	90	246	235	458
204.349	0	346	111	152	161	276	309	170	259	165	286	199	90	247	240	460
204.472	0	345	113	156	163	291	312	173	259	165	287	198	91	247	240	451
204.595	0	348	107	152	159	277	306	169	257	161	283	194	89	245	235	456
204.718	0	348	105	152	158	274	305	169	257	162	282	194	88	246	238	456
204.841	0	331	104	150	159	273	305	166	259	161	281	198	88	252	243	475
204.964	0	309	103	153	152	277	302	166	268	159	264	234	84	269	265	570
205.087	0	300	102	153	152	285	307	165	271	159	263	234	85	277	259	610
205.21	0	303	98	150	149	275	303	160	268	156	260	225	86	273	244	560
205.332	0	307	99	149	154	272	302	162	263	155	262	214	85	264	244	524
205.455	0	318	101	150	156	271	303	163	261	155	266	207	85	259	242	504
205.578	0	335	104	151	159	274	305	166	259	157	272	205	87	255	241	500
205.701	0	340	106	153	162	276	307	169	260	160	275	202	88	254	240	488
205.824	0	333	107	154	161	279	311	169	259	160	277	200	88	252	238	489
205.947	0	339	104	150	159	274	304	166	258	157	275	197	88	248	233	482
206.07	0	346	105	152	160	274	305	168	259	157	275	197	87	248	235	484
206.193	0	347	106	153	160	275	306	169	259	159	277	197	87	249	234	473
206.316	0	344	109	153	162	277	308	171	260	161	279	199	88	249	236	487
206.438	0	349	111	155	165	282	311	172	262	162	283	201	89	251	237	485
206.561	0	353	108	154	163	280	309	169	262	159	282	198	88	246	233	471
206.684	0	354	108	153	164	277	306	172	260	160	282	196	89	247	234	465
206.807	0	351	109	154	163	278	309	171	259	161	282	197	89	245	232	473
206.93	0	356	111	155	163	279	308	174	262	162	285	197	90	246	234	478
207.053	0	362	113	156	167	280	310	176	263	164	288	200	91	248	236	476
207.176	0	360	111	158	165	284	313	174	263	163	287	199	90	246	233	465
207.299	1	353	109	154	163	277	307	174	262	160	285	196	88	244	231	473
207.421	0	356	110	155	164	279	309	174	262	161	285	196	89	243	230	471
207.544	0	364	110	155	166	280	309	173	262	162	286	198	89	244	231	468
207.667	0	361	112	157	167	281	311	176	264	164	287	201	90	245	233	468
207.79	0	356	111	158	167	285	315	174	264	164	288	200	91	245	232	473
207.913	0	361	109	153	163	275	307	173	262	160	286	196	88	241	229	466
208.036	0	365	109	154	163	278	309	173	262	161	286	196	89	242	228	462
208.159	0	358	109	155	165	278	308	171	262	162	285	197	89	241	228	463
208.282	0	354	111	156	165	279	310	174	263	165	288	199	90	242	230	471
208.404	0	358	111	158	166	286	314	175	264	165	289	200	91	243	232	474
208.527	0	366	108	154	162	278	309	173	262	160	285	197	88	240	227	462
208.65	0	351	107	153	161	274	308	171	261	160	283	197	87	243	232	478
208.773	0	346	108	153	160	274	307	170	261	159	280	196	86	242	231	473
208.896	0	353	110	155	162	279	309	171	261	161	282	198	88	242	231	475
209.019	0	366	113	155	164	284	310	174	261	163	283	200	89	241	232	472
209.142	0	356	111	157	162	284	311	170	262	160	280	197	88	239	228	467
209.265	0	348	109	152	159	277	307	170	260	159	278	195	87	237	227	468
209.388	0	358	110	154	161	278	307	168	260	160	278	194	87	237	227	466
209.51	0	360	111	154	161	280	308	171	261	161	279	196	87	239	229	470
209.633	0	355	113	155	166	284	310	171	262	164	282	199	90	241	232	469
209.756	0	351	112	158	162	285	314	172	262	163	283	198	89	241	231	465
209.879	0	357	109	153	162	277	307	171	261	160	281	195	89	239	228	460
210.002	0	354	111	155	162	278	309	172	262	161	281	195	88	240	231	468
210.125	0	354	113	154	163	280	309	170	262	162	281	197	88	240	232	469
210.248	0	352	115	156	163	283	309	173	263	163	284	200	89	242	235	476
210.371	0	358	115	158	165	287	315	175	264	164	285	200	89	242	234	471
210.493	0	354	112	153	162	279	309	172	262	161	281	197	88	240	231	467
210.616	0	354	113	156	161	282	310	173	263	161	282	196	88	239	231	468
210.739	0	351	112	155	162	281	310	171	262	163	283	197	88	240	232	472
210.862	0	357	114	156	162	282	311	173	263	164	285	199	89	241	235	472
210.985	0	357	113	158	164	286	314	173	262	164	284	198	90	241	232	469
211.108	0	354	107	154	161	278	309	169	260	160	279	194	89	237	226	462
211.231	0	348	108	154	159	276	309	170	259	161	279	195	88	237	227	456
211.354	0	354	108	154	159	277	309	168	259	163	279	194	88	237	227	454
211.476	0	355	110	155	160	278	312	169	259	165	281	195	89	238	228	457
211.599	0	353	108	157	159	280	314	165	258	163	277	195	89	236	224	451
211.722	0	341	103	151	155	271	308	164	255	160	273	191	87	234	221	444
211.845	0	346	104	151	156	271	309	164	253	161	272	190	88	233	223	443
211.968	0	348	105	152	155	272	309	163	252	163	272	191	87	234	224	443
212.091	0	347	108	152	154	276	312	160	253	164	273	193	88	235	225	450
212.214	0	335	103	154	155	275	311	160	251	160	270	190	88	232	220	438
212.337	0	340	102	150	152	268	306	159	248	158	267	189	87	231	218	435
212.46	0	346	101	150	153	268	308	156	248	160	265	189	85	230	220	436
212.582	0	339	102	150	152	268	308	158	248	162	266	189	86	230	221	437
212.705	0	333	105	151	152	272	310	158	250	163	267	191	86	232	224	438
212.828	0	335	101	151	153	270	310	157	249	159	265	188	86	229	219	429
212.951	0	342	99	148	149	266	305	155	246	158	262	187	85	228	219	426
213.074	0	333	100	149	150	267	307	156	246	159	262	188	84	228	219	428
213.197	0	328	102	149	151	267	307	157	246	160	263	189	85	229	220	430
213.32	0	337	105	151	151	270	309	158	248	162	265	190	86	230	222	436
213.443	0	344	102	153	153	271	311	157	247	160	264	189	86	230	220	427
213.565	0	331	100	148	150	265	305	155	246	158	262	187	84	229	220	428
213.688	0	328	102	149	150	267	305	154	246	160	263	187	84	229	219	428
213.811	0	335	102	149	150	267	306	157	247	160	263	189	86	230	221	432
213.934	0	346	105	151	151	268	308	159	249	163	266	191	87	232	223	432
214.057	0	336	104	152	153	273	311	158	249	161	266	192	87	233	223	435
214.18	0	330	102	148	150	266	305	157	247	158	264	188	85	231	220	430
214.303	0	336	103	150	153	267	306	158	247	160	265	189	85	231	222	435
214.426	0	346	104	149	153	268	306	159	248	160	266	190	85	232	222	433
214.548	0	338	106	151	153	271	307	160	249	162	268	191	86	234	224	442
214.671	0	335	106	152	154	275	311	159	251	161	271	193	88	235	225	437
214.794	0	338	103	149	152	267	304	158	248	158	267	190	86	232	220	434
214.917	0	347	104	150	152	268	306	156	249	159	266	189	85	234	221	432
215.04	0	338	104	150	153	268	306	158	250	159	267	190	85	233	223	439
215.163	0	335	106	151	155	271	308	161	251	161	270	193	87	235	226	441
215.286	0	344	107	154	156	275	312	162	252	163	272	194	87	236	226	445
215.409	0	349	102	150	151	270	306	158	249	159	268	190	85	233	221	431
215.532	0	336	102	149	151	266	304	159	250	158	267	190	85	232	221	438
215.654	0	334	102	149	151	268	306	157	250	160	268	189	85	232	224	442
215.777	0	340	104	150	153	271	306	160	250	161	268	191	86	233	225	445
215.9	0	350	106	152	156	271	309	160	252	163	271	193	88	236	226	442
216.023	0	338	103	153	153	272	311	160	251	161	269	191	86	235	224	440
216.146	0	333	101	148	151	266	304	157	249	158	267	188	85	231	222	436
216.269	0	337	101	149	152	268	305	157	249	159	267	188	86	232	223	438
216.392	0	347	102	150	154	268	306	156	250	161	266	190	87	232	223	436
216.515	0	338	105	151	152	269	308	160	251	163	270	193	87	234	225	443
216.637	0	334	105	153	154	276	312	161	251	163	272	193	88	235	225	441
216.76	0	339	100	149	151	267	306	160	249	159	269	189	87	232	222	436
216.883	0	347	101	149	154	267	307	158	250	160	268	189	86	233	222	433
217.006	0	336	102	150	154	267	306	160	251	161	269	191	87	234	223	436
217.129	0	333	105	151	154	271	309	161	251	162	272	192	87	236	225	440
217.252	0	343	107	153	157	275	311	163	253	164	275	196	89	239	229	447
217.375	0	348	103	153	154	272	310	160	253	161	273	192	87	237	226	436
217.498	0	339	103	151	154	269	307	160	253	162	272	192	87	236	226	443
217.62	0	337	104	151	156	270	307	160	253	162	273	193	88	237	226	443
217.743	0	343	105	153	157	272	309	164	254	163	275	195	89	239	229	449
217.866	0	353	107	154	159	274	311	164	255	165	278	197	90	240	231	450
217.989	0	343	106	156	157	276	313	165	256	163	277	196	88	240	229	449
218.112	0	339	105	151	156	270	306	163	256	161	276	193	88	238	228	449
218.235	0	343	106	153	159	274	310	163	256	162	278	196	88	238	229	452
218.358	0	355	108	153	157	273	309	164	257	163	279	196	89	241	231	452
218.481	0	346	110	155	161	276	310	168	258	165	282	199	90	243	233	461
218.604	0	343	108	156	161	279	313	167	259	163	281	197	89	242	232	452
218.726	0	346	107	152	158	273	307	166	256	161	279	195	88	240	230	455
218.849	0	356	108	154	160	276	309	164	258	162	279	195	89	241	232	453
218.972	0	348	109	154	161	276	308	168	258	163	281	197	90	243	233	462
219.095	0	347	112	156	163	279	310	170	260	165	284	200	89	246	236	462
219.218	0	350	110	157	162	281	312	168	260	163	284	198	90	244	232	457
219.341	0	360	108	153	160	274	306	168	258	161	280	196	88	242	230	453
219.464	0	351	109	154	159	276	307	168	259	161	280	196	89	242	232	461
219.587	0	349	110	154	161	277	308	168	259	163	283	197	89	244	234	462
219.709	0	355	112	156	164	280	311	172	261	164	285	199	90	246	235	468
219.832	0	364	112	157	164	283	313	169	261	163	284	199	89	245	234	462
219.955	0	355	110	154	161	277	306	167	259	160	280	195	88	243	232	459
220.078	0	350	110	154	160	276	307	167	259	161	281	196	88	243	233	464
220.201	0	356	111	155	161	277	308	169	260	162	283	198	89	244	234	470
220.324	0	366	114	156	163	279	309	170	263	163	284	200	90	246	238	469
220.447	0	357	114	159	165	284	314	173	262	164	286	201	91	247	239	475
220.57	0	352	109	155	161	276	308	170	260	159	283	196	89	244	233	465
220.692	0	356	110	154	161	276	307	170	261	161	284	198	89	244	234	469
220.815	0	366	111	155	162	279	309	168	261	161	283	198	90	244	235	466
220.938	0	358	113	156	165	279	310	169	263	163	285	200	90	247	237	477
221.061	0	356	114	158	167	282	312	172	264	165	288	202	90	248	241	479
221.184	0	355	111	158	163	281	311	171	263	161	286	200	89	246	237	476
221.307	0	365	112	155	164	279	308	171	262	161	285	199	89	246	238	474
221.43	0	356	112	157	164	280	309	170	263	161	285	199	89	246	237	479
221.553	0	354	114	156	164	281	309	171	264	162	286	201	91	247	239	478
221.676	0	362	116	159	167	285	311	173	265	164	289	203	90	248	242	486
221.798	0	368	113	159	164	284	312	171	265	162	288	200	89	247	238	474
221.921	0	355	111	154	161	278	306	171	263	160	285	198	89	245	237	479
222.044	0	353	112	156	162	279	310	172	264	161	286	198	89	244	236	475
222.167	0	359	112	156	163	280	309	172	264	162	286	199	90	245	238	480
222.29	0	369	114	158	163	282	311	173	266	164	288	200	91	246	239	477
222.413	0	353	112	159	164	286	313	173	265	162	287	198	90	245	236	473
222.536	0	347	107	154	160	275	307	170	262	159	283	196	87	242	236	472
222.659	0	349	107	154	161	276	308	168	262	160	281	196	87	241	235	476
222.781	0	358	109	153	159	275	309	166	261	162	280	195	88	240	235	467
222.904	0	348	109	156	158	278	310	166	262	164	281	196	89	241	235	471
223.027	0	345	109	157	161	280	314	170	261	163	282	197	90	241	235	464
223.15	0	346	105	152	155	272	307	164	259	160	276	193	86	237	230	461
223.273	0	352	104	152	157	273	308	163	257	160	274	192	86	237	232	456
223.396	0	339	104	154	156	272	308	164	257	160	274	193	86	236	231	464
223.519	0	336	106	153	157	275	310	164	257	162	276	194	88	238	233	462
223.642	0	347	107	156	159	279	315	165	258	164	278	196	88	239	234	465
223.764	0	342	104	154	156	273	309	162	256	158	273	191	88	235	227	443
223.887	0	339	103	152	157	270	308	162	255	159	272	191	87	235	228	455
224.01	0	336	104	152	154	273	308	162	254	160	272	192	87	235	228	452
224.133	0	344	105	153	156	272	310	163	255	162	273	193	87	237	232	458
224.256	0	345	108	154	159	276	312	166	256	164	276	196	88	239	233	453
224.379	0	340	105	155	159	279	313	162	255	160	273	193	87	238	229	456
224.502	0	337	105	151	157	270	308	163	255	160	273	191	86	236	229	451
224.625	0	345	105	153	157	273	310	164	255	161	273	191	87	237	229	454
224.748	0	345	108	154	157	274	309	164	255	162	275	193	88	238	231	450
224.87	0	346	109	154	159	278	311	165	256	163	277	195	89	240	233	463
224.993	0	344	108	157	159	280	315	166	256	162	277	194	89	240	231	454
225.116	0	348	105	152	158	272	308	164	255	160	275	192	87	238	229	451
225.239	0	348	106	154	159	276	311	164	255	161	275	192	87	238	230	447
225.362	0	346	107	154	159	275	310	163	255	162	275	193	88	240	231	460
225.485	0	347	110	155	162	277	312	168	257	163	279	195	89	242	234	458
225.608	0	350	108	158	159	280	314	166	256	163	279	195	88	241	231	456
225.731	0	349	105	152	158	272	308	164	254	160	275	193	86	238	227	445
225.853	0	350	106	153	159	274	309	165	255	160	275	192	87	239	228	454
225.976	0	347	106	154	160	275	309	164	255	161	275	193	88	241	230	456
226.099	0	353	109	154	160	278	311	166	256	163	279	196	89	242	232	457
226.222	0	351	109	156	162	282	315	168	257	164	279	196	89	243	233	455
226.345	0	352	104	153	158	273	308	164	255	159	274	192	87	239	227	453
226.468	0	346	105	151	158	273	308	164	255	159	275	192	86	239	228	455
226.591	0	350	105	153	157	273	308	166	256	161	275	193	87	240	229	453
226.714	0	349	107	154	158	276	310	165	256	163	276	195	88	241	231	452
226.836	0	355	109	154	160	279	311	167	258	163	279	197	89	243	233	465
226.959	0	347	106	155	159	280	314	166	256	162	278	195	88	241	229	457
227.082	0	350	104	152	159	272	307	165	255	160	277	193	86	240	227	451
227.205	0	348	104	153	159	275	308	165	256	160	276	193	88	240	228	444
227.328	0	354	106	153	158	275	309	164	256	162	276	194	88	242	230	455
227.451	0	350	109	156	162	278	310	166	257	164	279	197	89	244	232	462
227.574	0	353	110	158	161	281	315	168	259	164	282	199	90	246	233	460
227.697	0	351	105	154	160	275	309	167	257	160	278	194	87	242	229	445
227.82	0	355	105	153	158	275	309	166	258	160	278	194	88	243	230	455
227.942	0	351	105	154	160	276	309	167	259	163	280	195	88	242	231	458
228.065	0	355	108	155	159	278	312	166	259	163	282	197	89	244	233	460
228.188	0	356	111	157	163	280	314	170	261	166	285	200	91	247	236	452
228.311	0	357	107	156	160	278	312	168	259	162	282	195	89	245	231	455
228.434	0	353	107	154	162	276	310	168	259	162	282	195	89	244	230	455
228.557	0	357	108	155	161	277	310	169	260	162	283	196	89	245	232	457
228.68	0	358	109	155	164	276	311	168	261	164	284	198	89	246	234	451
228.803	0	361	111	157	164	279	313	172	262	165	286	200	91	249	236	467
228.925	0	355	107	157	163	279	313	171	261	163	285	198	90	246	232	458
229.048	0	357	106	154	161	275	308	170	260	162	284	196	89	246	231	456
229.171	0	358	108	155	162	275	311	169	261	163	284	197	89	246	232	450
229.294	0	355	109	155	162	276	310	171	261	164	285	198	89	246	234	462
229.417	0	360	112	157	164	280	313	173	262	165	289	201	91	249	236	467
229.54	0	361	110	158	164	282	314	171	262	163	287	198	90	247	233	459
229.663	0	358	107	154	163	273	308	169	261	161	284	196	88	245	231	451
229.786	0	357	107	154	161	277	309	170	261	162	285	196	89	246	233	461
229.908	0	357	108	156	164	275	309	171	262	163	286	197	90	248	233	463
230.031	0	362	110	157	165	277	310	172	261	165	288	200	91	249	236	463
230.154	0	361	110	158	164	282	314	172	263	165	288	200	90	249	235	454
230.277	0	356	106	153	162	273	307	171	261	160	283	197	89	246	232	459
230.4	0	358	107	154	163	274	310	171	261	161	285	196	89	247	233	464
230.523	0	362	108	154	163	275	309	172	261	162	286	198	90	246	234	459
230.646	0	364	110	156	165	277	310	171	263	164	287	200	90	248	235	457
230.769	0	361	111	158	166	280	315	173	263	165	288	202	91	251	237	468
230.892	0	360	107	156	165	276	309	172	262	161	286	198	89	247	232	462
231.014	0	364	108	154	162	276	308	171	263	161	286	197	88	248	233	459
231.137	0	362	109	154	165	276	309	170	263	161	286	197	89	248	233	455
231.26	0	363	110	154	164	277	308	173	263	164	287	199	90	249	235	467
231.383	0	366	112	157	166	281	311	174	264	165	291	202	90	251	238	472
231.506	0	367	109	158	165	283	312	174	264	162	289	199	90	248	233	460
231.629	0	366	109	154	165	274	308	173	263	161	287	197	89	248	233	460
231.752	0	361	110	155	163	278	309	173	264	162	287	198	89	248	234	467
231.875	0	372	110	156	165	278	309	173	264	163	289	199	89	249	235	467
231.997	0	373	112	157	168	281	310	177	265	166	291	200	91	250	236	469
232.12	0	370	111	158	168	284	313	173	263	163	290	200	91	249	235	463
232.243	0	361	108	154	165	275	308	173	263	160	287	198	89	248	232	467
232.366	0	372	109	156	166	280	309	171	264	162	289	198	90	249	233	466
232.489	0	373	109	155	166	279	309	175	264	162	289	199	89	249	235	466
232.612	0	369	111	157	167	282	311	175	265	164	291	201	90	250	236	468
232.735	0	361	108	158	166	282	313	175	264	162	289	198	89	249	233	468
232.858	0	368	106	154	164	276	306	172	263	160	287	196	88	246	232	462
232.98	0	371	107	155	163	278	308	171	263	160	287	197	89	247	232	460
233.103	0	365	108	154	163	278	307	172	262	162	287	197	89	247	233	463
233.226	11	362	109	155	165	281	311	173	263	164	289	199	91	249	235	470
233.349	0	366	106	156	162	281	312	173	262	161	288	197	89	246	230	463
233.472	0	368	104	152	162	274	305	169	259	159	285	195	88	245	228	455
233.595	0	362	104	152	163	274	307	168	260	159	283	195	88	245	229	454
233.718	0	356	106	153	162	275	306	169	260	161	284	196	88	245	231	461
233.841	0	367	107	154	164	277	309	170	260	163	286	198	89	247	233	466
233.964	0	370	105	156	161	280	310	172	260	161	285	197	88	245	230	453
234.086	0	360	102	150	160	270	304	168	257	158	280	194	87	243	227	452
234.209	0	354	104	151	159	271	305	167	258	158	280	193	87	243	228	458
234.332	0	360	103	150	159	272	305	168	258	159	282	194	88	243	229	460
234.455	0	370	106	152	161	275	306	169	258	162	282	196	90	245	231	459
234.578	0	361	106	155	164	280	309	168	259	161	284	197	89	246	232	465
234.701	0	352	102	151	161	269	304	167	256	157	280	194	87	244	229	462
234.824	0	362	104	151	160	271	304	166	258	158	280	193	86	243	231	465
234.947	0	365	106	151	160	271	304	166	257	158	279	193	87	244	233	462
235.069	0	358	108	152	161	274	306	168	258	160	281	196	87	244	235	471
235.192	0	356	109	153	162	277	309	171	260	162	284	197	88	246	238	478
235.315	0	360	106	153	162	273	306	169	260	158	282	194	87	243	234	471
235.438	0	366	106	151	162	271	304	168	259	157	281	193	86	244	235	472
235.561	0	356	107	152	161	274	304	169	260	159	281	194	86	244	236	475
235.684	0	355	108	152	162	274	306	170	261	160	282	195	87	245	238	481
235.807	0	362	110	154	163	275	307	171	262	161	284	197	88	247	241	486
235.93	0	368	108	154	164	278	309	171	262	159	284	196	87	247	239	491
236.052	0	359	107	151	165	271	304	171	261	158	282	194	87	244	235	487
236.175	0	361	109	153	164	275	306	170	261	159	283	194	87	245	236	487
236.298	0	369	110	153	164	275	305	172	262	160	285	195	88	246	237	479
236.421	0	376	111	154	168	277	308	173	262	162	288	197	89	247	239	485
236.544	0	369	111	156	167	280	311	173	263	161	288	197	89	247	238	478
236.667	0	363	108	152	166	275	304	171	262	158	284	194	87	245	234	472
236.79	0	372	108	154	164	276	305	171	262	159	285	195	88	245	235	473
236.913	0	376	111	151	164	273	304	171	262	159	285	196	88	245	235	474
237.036	0	381	120	153	166	284	307	173	263	162	286	197	89	246	236	474
237.158	0	385	118	156	167	289	310	174	263	162	287	196	89	246	236	469
237.281	0	389	112	151	165	274	304	171	262	159	284	192	87	246	234	471
237.404	0	387	111	152	164	272	305	171	262	159	284	193	88	246	235	477
237.527	0	387	111	153	164	272	305	170	262	160	283	193	87	245	237	476
237.65	0	379	114	153	162	276	306	171	264	160	285	196	88	249	240	474
237.773	0	382	116	156	163	283	310	171	266	160	283	199	87	251	242	475
237.896	0	390	111	151	161	278	302	169	263	156	277	196	86	248	239	472
238.019	0	374	110	152	163	277	303	169	263	156	276	196	85	247	239	474
238.141	0	369	109	153	163	276	305	167	263	157	276	197	87	246	240	477
238.264	0	371	111	153	163	277	306	170	262	158	280	198	87	247	242	483
238.387	0	376	112	156	164	281	310	170	263	160	281	198	87	248	245	480
238.51	0	366	107	152	160	273	305	166	261	156	276	195	85	244	239	466
238.633	0	364	107	152	161	271	303	166	260	156	276	193	85	242	238	465
238.756	0	366	107	152	161	272	305	166	260	158	278	194	87	243	238	467
238.879	0	367	109	153	163	273	307	167	261	159	278	195	86	244	238	468
239.002	0	357	110	155	164	276	310	169	262	161	281	197	88	245	241	469
239.124	0	351	107	155	162	274	309	167	261	158	279	193	87	244	237	458
239.247	0	350	106	152	163	270	306	167	260	158	278	192	87	242	235	464
239.37	0	349	106	153	164	271	307	169	260	159	279	193	87	243	234	457
239.493	0	353	108	154	165	273	309	167	260	160	282	194	88	244	235	469
239.616	0	356	111	155	166	277	312	171	262	162	284	197	89	247	238	472
239.739	0	368	109	157	165	276	312	168	261	159	284	194	88	243	234	460
239.862	0	363	107	153	166	271	308	170	260	160	282	192	88	242	233	450
239.985	0	367	109	155	165	276	310	169	261	161	282	194	88	242	236	452
240.108	0	367	110	156	168	277	310	172	261	163	285	196	90	245	237	454
240.23	0	379	112	158	169	278	313	174	263	164	289	199	90	247	239	460
240.353	0	376	109	157	166	277	312	172	262	160	285	196	89	245	235	446
240.476	0	375	109	155	167	274	309	171	261	161	286	196	89	246	236	455
240.599	0	373	110	156	167	276	311	173	263	162	286	197	90	246	236	451
240.722	0	383	111	157	169	277	312	173	263	163	289	198	90	248	237	456
240.845	0	384	112	159	169	282	315	175	265	166	291	200	91	250	240	450
240.968	0	378	109	157	166	275	311	173	263	161	287	196	89	246	234	452
241.091	0	377	110	156	168	276	310	173	263	162	288	196	90	247	235	447
241.213	0	387	110	158	167	277	312	174	263	164	288	198	91	247	236	452
241.336	0	384	113	159	171	278	313	174	264	165	291	199	91	249	238	451
241.459	0	380	113	161	171	281	318	176	265	166	291	199	92	251	239	458
241.582	0	377	108	157	166	275	311	174	262	162	288	197	90	247	235	447
241.705	0	384	110	157	167	278	312	172	263	163	288	197	90	247	235	450
241.828	0	382	110	158	166	276	313	173	262	164	288	198	91	247	235	444
241.951	0	380	112	158	169	279	313	171	263	165	289	199	91	248	238	454
242.074	0	379	110	160	169	282	317	174	263	164	290	198	91	248	236	447
242.196	0	381	109	156	167	274	311	172	259	162	286	195	90	245	233	445
242.319	0	381	108	157	168	275	312	171	260	163	285	196	91	244	232	440
242.442	0	384	110	156	165	276	313	169	259	164	285	196	91	246	233	446
242.565	0	380	110	158	167	278	315	171	259	165	287	197	92	246	235	450
242.688	0	380	107	159	166	276	315	168	257	162	285	194	91	244	230	437
242.811	0	377	107	155	166	271	311	167	256	162	281	194	90	243	230	433
242.934	0	380	106	155	165	271	312	166	255	162	281	193	90	242	230	437
243.057	0	376	107	157	166	273	313	168	256	164	281	194	91	243	231	442
243.18	0	378	108	158	164	279	316	167	256	164	283	194	91	244	231	435
243.302	0	375	104	156	164	270	310	163	252	160	278	191	88	240	227	422
243.425	0	379	104	155	164	269	310	163	252	160	277	189	89	241	227	432
243.548	0	374	104	155	162	268	311	165	251	161	278	191	89	241	227	431
243.671	0	378	106	155	164	273	313	166	252	163	278	192	90	242	229	433
243.794	0	376	104	156	162	274	315	166	251	162	277	191	89	242	227	419
243.917	0	376	102	153	162	266	309	161	249	159	274	188	89	239	224	423
244.04	0	370	102	153	163	266	309	162	248	159	273	188	87	239	224	422
244.163	0	373	103	153	161	268	310	162	249	161	273	188	88	240	226	421
244.285	0	373	106	155	163	270	311	162	249	162	275	191	89	242	228	417
244.408	0	369	103	156	160	271	314	160	248	161	274	190	89	241	227	425
244.531	0	368	99	151	159	264	308	160	246	158	271	186	86	238	225	424
244.654	0	367	100	152	160	265	309	159	246	158	269	187	85	238	226	421
244.777	0	366	101	151	160	265	309	159	245	160	269	186	87	238	226	417
244.9	0	363	103	153	161	269	311	160	246	161	271	190	88	240	229	428
245.023	0	363	104	155	161	272	315	163	247	163	274	191	88	240	230	430
245.146	0	365	99	152	158	266	310	158	246	158	269	186	86	236	224	418
245.268	0	364	99	150	161	266	308	156	245	158	267	186	86	237	225	411
245.391	0	358	99	152	158	265	308	158	246	159	267	186	86	234	224	418
245.514	0	368	102	152	159	266	310	159	246	160	270	188	87	237	227	422
245.637	0	370	103	153	161	269	312	162	246	162	272	190	88	239	229	420
[truncated: 700 more rows]

## Sheet: Short_ch
	SNR :	53	39	36	41	42	38	53	35	37	45	45	41	0	0	0	0	0	0	0	0	0	0	0	0
		D780						D850						D725						D940
Time	Marker	ch16	ch17	ch18	ch19	ch20	ch21	ch16	ch17	ch18	ch19	ch20	ch21	ch16	ch17	ch18	ch19	ch20	ch21	ch16	ch17	ch18	ch19	ch20	ch21
0.24576	0	0	0	0	0	0	0	0	0	0	0	0	0	0	0	0	0	0	0	0	0	0	0	0	0
0.36864	0	96	80	31	113	102	25	90	69	36	99	85	14	3	0	-72	-1	0	-74	-2	0	12	4	0	40
0.49152	0	97	79	30	113	105	28	90	68	37	99	82	18	4	0	-76	0	0	-82	-3	0	13	4	0	38
0.6144	0	96	78	30	113	103	30	90	66	35	98	85	20	3	0	-83	0	0	-86	-3	0	13	4	0	35
0.73728	0	96	79	31	113	104	31	90	67	37	99	86	20	3	0	-85	-1	0	-89	-3	0	13	4	0	33
0.86016	0	97	78	31	113	101	32	90	66	36	98	85	20	4	0	-85	0	0	-92	-4	0	12	5	0	30
0.98304	0	96	77	31	113	102	31	89	65	35	98	87	21	4	0	-86	0	1	-92	-5	0	12	4	1	30
1.10592	0	95	76	31	114	104	31	89	66	35	99	88	22	4	0	-87	0	0	-92	-4	0	12	4	0	30
1.2288	0	94	77	29	113	103	31	90	64	37	99	89	21	3	0	-84	0	1	-92	-4	0	14	4	0	30
1.35168	0	94	78	29	113	102	31	89	67	40	99	89	21	3	0	-84	0	0	-95	-3	0	16	4	0	30
1.47456	0	96	77	28	113	101	32	89	65	41	99	88	21	4	0	-83	0	1	-95	-4	0	16	4	0	31
1.59744	0	95	77	28	113	101	31	88	66	41	99	87	23	4	0	-83	-1	0	-94	-4	0	17	4	1	29
1.72032	0	95	77	27	112	101	31	88	65	39	99	88	21	4	0	-84	0	0	-95	-5	0	17	4	1	30
1.8432	0	95	76	27	113	102	30	88	66	39	100	89	21	4	0	-84	0	0	-95	-5	0	16	4	1	31
1.96608	0	95	77	30	113	103	30	89	66	40	99	88	21	4	0	-83	0	1	-95	-4	0	16	4	1	31
2.08896	0	94	77	29	113	101	31	89	65	42	99	88	21	3	0	-83	-1	0	-96	-4	0	16	4	0	31
2.21184	0	95	76	28	112	101	31	89	64	41	98	87	20	4	0	-84	0	1	-96	-4	0	15	4	0	29
2.33472	0	94	76	28	113	101	31	89	64	40	98	87	21	3	0	-83	0	0	-96	-5	0	16	3	1	30
2.4576	0	95	76	27	113	102	31	88	65	41	98	88	22	3	0	-84	0	0	-95	-4	0	16	4	1	29
2.58048	0	95	77	29	113	102	31	89	66	41	100	89	22	4	0	-84	-1	1	-95	-4	0	16	5	0	30
2.70336	0	96	75	28	112	100	32	89	66	40	99	88	20	4	0	-85	0	1	-96	-4	0	17	5	1	30
2.82624	0	95	76	28	113	100	32	89	64	40	99	88	21	3	0	-84	0	0	-96	-4	0	16	4	1	30
2.94912	0	95	76	28	112	101	32	88	64	40	98	88	20	4	0	-84	0	0	-96	-5	-1	17	4	1	30
3.072	0	94	76	28	113	101	31	89	66	41	98	87	22	3	0	-84	0	1	-94	-5	0	17	5	1	30
3.19488	0	95	76	29	112	100	32	89	65	40	99	87	21	4	0	-84	-1	0	-95	-4	0	17	3	1	29
3.31776	0	94	76	27	113	99	31	87	64	40	98	87	21	4	0	-84	-1	1	-95	-5	-1	17	5	0	29
3.44064	0	94	77	28	112	100	33	88	65	41	98	87	21	4	0	-83	0	1	-95	-4	0	16	4	1	29
3.56352	0	95	76	28	112	99	32	88	65	40	98	87	21	3	0	-84	0	0	-94	-4	0	16	4	0	30
3.6864	0	95	78	27	112	100	32	89	65	41	98	88	22	3	0	-84	-1	0	-94	-4	-1	16	3	1	30
3.80928	0	95	76	29	113	100	32	89	65	41	98	87	21	3	0	-83	0	1	-96	-3	0	16	5	0	29
3.93216	0	95	76	28	112	99	32	88	64	40	97	87	22	4	0	-83	0	0	-95	-4	-1	17	4	0	29
4.05504	0	95	76	28	111	100	32	89	65	41	97	86	21	3	0	-82	0	0	-95	-4	0	16	5	1	28
4.17792	0	95	78	28	111	99	32	89	66	41	97	87	21	3	0	-84	0	1	-95	-4	0	17	4	1	29
4.3008	0	94	78	27	111	100	32	90	66	40	98	87	21	4	0	-85	-1	1	-94	-4	0	17	3	2	29
4.42368	0	95	77	29	111	100	32	89	66	41	97	87	21	3	0	-84	0	1	-94	-5	0	17	4	1	30
4.54656	0	95	77	28	112	100	32	88	66	40	97	87	22	3	0	-82	0	1	-94	-4	0	16	4	1	29
4.66944	0	95	77	28	112	100	33	89	64	41	97	87	21	3	0	-84	-1	0	-95	-4	-1	17	4	1	29
4.79232	0	95	76	27	111	100	33	89	66	41	97	87	21	4	1	-84	0	1	-94	-5	0	17	4	0	29
4.9152	0	95	77	29	112	101	32	89	66	42	98	87	22	3	0	-84	0	0	-93	-4	0	17	5	0	30
5.03808	0	95	77	29	112	102	33	89	66	40	97	88	22	3	0	-83	0	0	-94	-5	0	16	5	0	29
5.16096	0	95	76	27	112	103	33	87	64	40	97	89	21	3	0	-84	-1	1	-94	-3	0	17	5	1	29
5.28384	0	95	76	28	112	103	33	88	65	41	99	90	21	4	0	-85	0	1	-94	-4	0	16	4	1	29
5.40672	0	94	76	28	111	103	32	89	66	40	98	90	23	3	0	-84	-1	0	-93	-4	-1	17	4	0	29
5.5296	0	95	76	28	113	104	32	89	66	41	99	90	22	4	0	-85	0	1	-93	-4	0	16	5	0	29
5.65248	0	95	76	28	112	104	33	89	66	42	99	90	22	3	0	-85	-1	0	-95	-4	-1	16	4	1	31
5.77536	0	94	78	28	113	103	33	89	65	41	99	90	21	3	1	-84	0	0	-95	-4	-1	17	4	0	30
5.89824	0	96	77	28	112	102	32	90	66	41	99	89	22	4	0	-84	0	0	-94	-4	0	17	4	1	30
6.02112	0	95	78	28	112	101	32	90	67	41	97	88	22	4	0	-85	-1	0	-94	-5	0	17	3	1	29
6.144	0	95	78	28	112	101	31	90	66	41	98	89	22	4	0	-87	0	1	-95	-4	0	17	4	0	30
6.26688	0	95	77	29	113	103	33	89	66	41	98	89	21	4	0	-85	-1	1	-95	-4	0	15	5	0	30
6.38976	0	96	78	27	112	102	32	90	67	41	98	90	21	4	0	-86	0	0	-95	-4	-1	17	4	1	30
6.51264	0	95	77	28	113	103	31	90	65	40	99	90	22	3	0	-86	0	0	-94	-4	0	16	5	0	29
6.63552	0	96	78	29	112	103	31	90	66	42	100	90	22	3	0	-88	0	1	-95	-4	0	17	5	1	30
6.7584	0	96	77	29	113	103	31	91	66	42	100	90	21	3	1	-87	0	0	-96	-4	0	16	4	0	31
6.88128	0	96	77	28	113	103	33	90	66	42	99	90	20	4	0	-86	0	1	-96	-4	0	17	4	1	30
7.00416	0	96	78	28	113	102	33	90	67	41	99	90	21	4	0	-85	0	0	-96	-4	-1	17	4	1	29
7.12704	0	96	79	28	113	102	32	90	68	43	99	89	22	4	0	-86	0	0	-97	-4	0	17	4	1	30
7.24992	0	96	80	28	113	102	32	92	68	43	98	90	22	4	0	-86	-1	1	-95	-5	0	17	4	1	30
7.3728	0	97	80	29	112	103	33	91	69	42	99	90	23	3	0	-86	-1	0	-96	-4	-1	17	4	1	30
7.49568	0	97	79	29	112	102	34	91	69	42	98	89	22	4	0	-86	0	0	-97	-4	0	17	4	1	30
7.61856	0	97	79	28	113	103	34	90	68	42	100	90	22	5	1	-86	0	0	-98	-5	0	17	4	1	30
7.74144	0	96	80	29	113	103	33	90	69	42	100	90	22	4	1	-85	-1	1	-97	-4	-1	17	5	0	30
7.86432	0	97	81	29	114	103	33	90	69	43	100	90	23	4	0	-85	-1	0	-95	-5	0	17	4	1	30
7.9872	0	97	82	30	114	104	33	91	71	42	100	91	24	4	0	-86	-1	1	-96	-4	-1	17	4	0	30
8.11008	0	98	81	30	113	104	34	92	70	43	99	92	22	4	0	-86	0	0	-98	-4	-1	17	4	1	31
8.23296	0	97	81	28	113	104	33	90	69	42	99	91	22	4	1	-85	0	1	-98	-4	0	17	4	0	31
8.35584	0	96	80	28	112	104	34	91	69	42	99	91	23	4	0	-85	0	0	-97	-5	-1	17	4	0	31
8.47872	0	98	78	29	113	105	33	90	68	42	99	92	22	5	1	-87	0	0	-97	-4	0	17	5	1	30
8.6016	0	96	79	29	113	104	33	90	69	42	100	92	22	4	0	-87	0	1	-97	-4	0	17	5	0	30
8.72448	0	97	79	30	113	105	32	89	68	43	99	91	22	3	0	-86	-1	1	-98	-4	0	18	5	0	31
8.84736	0	97	77	29	113	103	33	90	67	42	98	91	22	4	0	-85	0	1	-98	-5	-1	17	4	0	30
8.97024	0	96	78	28	112	102	33	90	67	41	98	90	22	4	0	-85	0	0	-98	-5	0	17	5	1	29
9.09312	0	96	77	28	112	103	33	90	66	42	98	90	21	4	0	-85	0	1	-97	-4	0	16	3	1	30
9.216	0	96	78	28	111	103	33	90	67	41	98	90	21	3	0	-85	0	0	-97	-5	0	16	4	1	31
9.33888	0	96	77	29	111	102	33	89	66	41	97	89	22	4	0	-84	0	0	-97	-4	0	16	5	1	28
9.46176	0	95	77	28	111	101	31	89	66	41	97	89	23	4	0	-83	0	1	-97	-4	-1	16	5	0	29
9.58464	0	95	77	28	110	101	32	88	66	41	96	87	23	4	1	-83	-1	1	-96	-5	0	17	4	0	28
9.70752	0	95	77	28	110	100	32	89	65	40	97	87	22	4	0	-83	-1	0	-95	-4	0	17	5	1	28
9.8304	0	95	77	28	111	101	33	89	66	40	96	88	22	4	0	-83	-1	0	-94	-5	0	16	4	1	29
9.95328	0	95	76	29	110	100	32	88	65	41	97	88	23	4	0	-83	0	0	-95	-4	-1	16	5	0	29
10.0762	0	95	76	27	110	99	33	88	64	40	95	88	22	4	0	-82	0	0	-94	-4	0	16	3	1	28
10.199	0	94	76	28	110	99	32	88	64	39	95	87	22	3	0	-82	0	0	-94	-5	0	15	4	0	28
10.3219	0	95	75	28	110	100	33	88	64	39	96	86	21	3	0	-81	0	0	-94	-4	0	15	4	1	28
10.4448	0	95	76	28	110	100	32	90	65	40	96	87	22	4	0	-82	0	1	-94	-4	0	16	5	1	28
10.5677	0	95	76	28	110	100	33	89	65	39	96	87	22	4	0	-82	-1	1	-93	-5	0	16	4	1	29
10.6906	0	95	75	27	110	100	32	89	64	40	96	87	23	4	0	-81	-1	0	-93	-4	0	16	4	1	29
10.8134	0	94	76	28	109	100	33	88	63	40	96	87	22	3	0	-81	0	1	-92	-4	0	16	4	0	27
10.9363	0	94	75	27	110	100	33	88	65	40	96	87	22	4	0	-81	0	1	-92	-5	0	16	5	0	28
11.0592	0	95	76	28	111	101	33	88	65	39	96	89	21	4	0	-82	-1	0	-91	-4	0	16	4	1	28
11.1821	0	94	76	29	110	101	32	89	67	40	97	88	22	3	0	-82	0	1	-92	-5	0	16	5	1	29
11.305	0	95	75	27	111	101	32	88	65	38	96	87	21	3	1	-81	0	0	-92	-4	0	16	5	1	28
11.4278	0	94	75	27	111	101	33	89	64	40	97	88	22	4	0	-81	0	1	-93	-5	0	17	4	1	28
11.5507	0	94	77	28	111	101	33	87	65	39	97	88	22	4	0	-81	0	1	-93	-4	0	16	4	0	29
11.6736	0	95	76	27	111	101	33	89	65	40	97	88	23	4	0	-81	0	1	-91	-3	-1	16	4	0	28
11.7965	0	94	77	28	112	101	32	89	67	40	97	88	22	4	0	-81	0	1	-92	-3	0	16	4	1	29
11.9194	0	95	77	28	111	100	33	87	65	40	97	88	22	4	0	-81	-1	0	-93	-4	0	16	4	0	29
12.0422	0	94	76	28	110	101	34	88	66	40	97	88	21	3	0	-82	0	0	-94	-4	0	16	4	1	29
12.1651	0	95	77	28	111	101	33	89	66	39	97	88	23	4	1	-82	0	0	-92	-4	0	16	3	1	28
12.288	0	96	77	28	111	101	32	91	65	40	97	88	23	4	0	-82	0	0	-92	-5	0	16	4	1	29
12.4109	0	95	77	29	111	100	32	89	67	41	97	87	22	4	0	-83	0	0	-92	-4	-1	17	5	1	29
12.5338	0	96	77	27	110	99	34	90	66	40	97	87	22	4	1	-82	0	1	-93	-4	0	17	4	1	29
12.6566	0	96	77	28	110	99	33	90	65	40	96	87	23	3	0	-82	-1	0	-93	-5	0	16	3	0	28
12.7795	0	96	78	28	110	100	33	89	66	40	97	87	22	3	0	-83	0	0	-93	-4	0	17	4	1	28
12.9024	0	96	78	28	111	100	33	90	67	40	97	87	23	3	0	-84	-1	0	-94	-4	-1	17	3	1	29
13.0253	0	96	79	29	110	102	32	90	68	42	97	88	23	4	0	-83	0	0	-94	-5	0	17	4	1	29
13.1482	0	96	77	28	111	101	33	90	66	40	97	88	22	3	0	-82	0	1	-94	-5	0	16	3	0	29
13.271	0	96	78	28	111	101	34	90	66	41	97	88	22	4	0	-82	0	0	-94	-3	-1	17	4	0	29
13.3939	0	95	78	28	111	101	33	89	67	41	97	88	22	3	0	-83	0	1	-94	-4	-1	17	5	1	29
13.5168	0	96	78	28	111	103	34	89	68	41	98	89	22	4	0	-83	0	0	-93	-5	-1	17	4	1	30
13.6397	0	96	78	29	111	103	32	90	68	42	98	91	24	4	1	-84	-1	1	-93	-5	0	17	4	0	29
13.7626	0	96	78	29	111	102	34	90	67	40	98	89	22	4	0	-82	0	1	-94	-4	0	16	4	0	30
13.8854	0	96	78	27	110	101	33	90	66	41	97	89	22	4	0	-83	0	0	-94	-5	0	16	4	1	29
14.0083	0	96	78	29	110	102	33	89	68	40	98	89	22	3	0	-83	-1	0	-94	-4	0	18	3	0	30
14.1312	0	96	79	28	112	102	33	90	67	41	98	89	23	4	0	-82	0	0	-92	-4	-1	17	4	1	28
14.2541	0	96	79	29	111	102	33	90	68	42	97	89	23	4	0	-84	-1	0	-94	-4	0	16	4	1	30
14.377	0	96	78	29	111	102	34	90	68	40	97	89	22	4	0	-82	-1	1	-94	-4	-1	17	4	0	29
14.4998	0	96	77	28	110	101	34	89	67	40	97	89	23	3	0	-83	-1	1	-94	-4	0	17	4	0	30
14.6227	0	96	78	28	112	102	33	89	67	41	98	90	23	4	0	-83	-1	0	-94	-4	-1	17	4	1	29
14.7456	0	96	78	28	110	103	33	91	68	41	98	89	24	4	1	-83	-1	0	-94	-5	0	17	4	1	29
14.8685	0	96	78	30	112	103	33	90	68	41	97	90	23	3	0	-84	0	0	-95	-5	0	16	4	2	30
14.9914	0	96	78	28	111	101	33	90	67	41	97	90	22	3	0	-84	0	0	-95	-4	0	16	4	1	29
15.1142	0	96	78	28	111	102	33	90	67	40	98	89	23	3	0	-83	0	0	-94	-4	0	17	4	0	29
15.2371	0	96	78	28	112	102	33	90	68	41	98	89	23	4	0	-84	-1	1	-94	-4	0	17	4	1	29
15.36	0	96	79	28	111	103	34	90	68	41	98	91	22	3	0	-84	-1	0	-94	-4	-1	17	4	1	30
15.4829	0	95	79	29	112	103	33	90	68	41	98	91	24	3	0	-84	-1	0	-94	-4	0	16	4	1	28
15.6058	0	96	77	28	111	102	33	90	68	41	97	90	23	4	0	-83	0	0	-95	-4	0	16	4	1	29
15.7286	0	96	77	28	111	102	33	90	68	41	98	90	23	3	0	-83	0	1	-94	-4	-1	16	3	0	28
15.8515	0	96	79	28	110	102	34	90	67	41	98	90	23	4	0	-83	0	0	-95	-4	0	17	4	1	29
15.9744	0	96	79	28	111	102	32	90	68	41	98	90	23	4	0	-84	0	1	-94	-4	0	17	4	0	29
16.0973	0	96	79	29	111	103	34	90	67	41	98	90	23	3	0	-84	-1	1	-94	-5	-1	17	4	1	30
16.2202	0	96	78	28	111	101	34	90	67	40	97	89	22	4	1	-83	0	0	-96	-5	0	17	4	0	29
16.343	0	96	78	28	111	102	33	89	67	41	98	90	22	3	0	-83	0	1	-96	-4	-1	17	5	1	29
16.4659	0	96	78	28	111	103	34	90	67	41	97	91	22	4	0	-84	-1	0	-94	-5	-1	17	4	1	30
16.5888	0	96	79	27	111	103	33	90	67	40	98	91	23	4	0	-83	0	1	-94	-4	0	16	3	1	29
16.7117	0	96	79	29	111	103	32	91	69	41	98	91	23	3	0	-84	0	0	-94	-5	-1	17	4	0	30
16.8346	0	96	78	29	112	103	34	90	67	42	98	91	23	4	0	-84	-1	0	-96	-4	0	16	4	1	29
16.9574	0	97	77	29	112	104	34	90	67	41	98	91	22	4	0	-83	0	0	-95	-5	-1	18	5	1	29
17.0803	0	96	78	28	111	104	34	90	68	41	99	92	23	4	0	-82	0	1	-94	-5	0	17	3	0	29
17.2032	0	96	79	28	112	103	33	91	68	41	99	91	23	4	0	-84	0	1	-95	-4	0	16	4	1	29
17.3261	0	96	79	28	112	104	33	90	68	42	99	91	23	3	0	-85	0	0	-95	-5	0	18	4	1	30
17.449	0	96	79	29	112	103	33	91	69	41	98	91	23	3	0	-85	0	0	-96	-4	0	17	3	1	31
17.5718	0	96	78	28	111	104	33	90	68	41	99	91	22	4	0	-83	0	1	-97	-5	0	17	4	1	30
17.6947	0	97	79	29	111	104	34	90	68	41	99	91	23	4	0	-84	0	0	-96	-5	-1	17	3	0	30
17.8176	0	97	78	28	113	105	34	90	69	41	98	92	23	5	0	-85	0	0	-97	-5	-1	17	4	1	29
17.9405	0	96	79	28	113	106	33	91	68	41	100	93	24	4	0	-85	-1	0	-96	-5	-1	17	4	1	30
18.0634	0	96	79	30	114	108	31	90	68	42	100	95	24	4	1	-85	-1	0	-96	-4	0	17	4	1	31
18.1862	0	96	78	28	114	107	33	90	69	42	101	94	23	3	0	-85	0	0	-97	-5	0	17	5	1	30
18.3091	0	96	79	28	113	107	33	90	68	41	100	94	22	4	0	-85	0	0	-97	-4	0	18	4	1	29
18.432	0	96	78	28	114	105	33	90	69	42	100	93	22	4	1	-85	-1	1	-96	-4	-1	16	4	1	30
18.5549	0	96	79	28	113	106	32	90	69	42	100	93	23	4	0	-85	0	0	-98	-4	-1	17	4	1	30
18.6778	0	97	80	28	113	106	32	90	69	41	100	94	24	3	0	-85	0	1	-98	-4	0	18	4	1	31
18.8006	0	95	78	29	113	105	34	91	68	42	100	92	22	4	0	-86	0	0	-99	-5	0	17	4	0	30
18.9235	0	97	78	28	113	104	34	90	69	41	100	92	23	4	0	-86	0	1	-98	-5	-2	18	4	1	30
19.0464	0	95	79	27	112	104	32	90	69	41	99	92	23	3	0	-85	0	0	-97	-5	-1	18	4	1	29
19.1693	0	96	79	29	112	104	33	91	69	41	99	92	22	3	0	-86	0	1	-98	-5	0	17	4	0	31
19.2922	0	96	80	29	113	104	32	91	70	42	99	91	23	3	0	-86	0	0	-98	-4	-1	18	4	1	31
19.415	0	97	79	28	113	104	34	90	67	41	99	92	23	5	0	-85	-1	0	-99	-4	0	18	4	1	30
19.5379	0	96	78	28	112	103	33	90	68	42	99	92	22	3	0	-85	0	0	-99	-4	-1	17	4	1	30
19.6608	0	97	79	27	111	103	33	90	68	41	99	90	22	4	1	-86	-1	0	-98	-5	0	17	5	1	29
19.7837	0	97	79	29	113	104	32	91	69	42	100	93	23	3	0	-86	-1	0	-97	-5	-1	17	4	0	29
19.9066	0	96	79	29	113	104	33	90	69	42	100	92	22	4	0	-86	0	1	-97	-4	0	18	4	1	30
20.0294	0	96	78	28	113	104	33	90	68	42	100	92	22	4	1	-85	0	0	-99	-5	0	17	4	1	30
20.1523	0	96	77	28	112	104	33	90	67	41	99	92	23	4	0	-86	0	0	-98	-5	-1	17	5	1	30
20.2752	0	95	78	27	112	104	33	90	68	42	99	91	22	4	0	-86	0	1	-98	-4	-1	17	4	1	31
20.3981	0	96	79	29	113	104	32	90	68	41	99	91	23	4	0	-86	0	1	-97	-5	-1	17	4	0	30
20.521	0	95	78	30	113	104	32	91	67	41	99	92	23	3	0	-86	0	0	-98	-5	0	17	4	1	30
20.6438	0	95	78	28	113	104	33	90	67	41	100	92	23	4	0	-86	0	0	-98	-5	0	17	3	1	30
20.7667	0	96	78	27	113	105	33	90	67	40	100	92	22	3	0	-86	0	1	-98	-4	-1	17	4	1	30
20.8896	0	95	78	28	113	105	32	91	68	42	99	93	24	3	0	-86	0	1	-97	-5	0	17	5	1	29
21.0125	0	96	78	29	114	106	32	91	67	41	100	93	23	4	0	-87	0	1	-97	-4	-1	16	4	1	30
21.1354	0	96	78	29	113	106	32	90	68	41	100	92	22	3	0	-87	-1	0	-99	-5	0	18	3	1	30
21.2582	0	96	77	28	114	105	32	91	66	41	100	93	22	4	0	-87	-1	0	-98	-5	0	16	3	1	29
21.3811	0	96	77	27	114	106	31	91	67	42	100	93	23	4	0	-85	0	1	-97	-4	0	17	5	1	30
21.504	0	96	78	29	114	106	32	90	68	42	99	94	22	3	1	-86	0	0	-97	-5	0	16	4	1	30
21.6269	0	96	78	29	113	105	32	91	68	41	100	93	22	4	1	-87	0	1	-99	-4	0	17	4	1	30
21.7498	0	96	78	29	114	104	33	90	67	42	100	92	22	4	0	-84	0	0	-99	-5	0	16	4	1	30
21.8726	0	96	77	27	113	103	33	91	67	42	100	92	23	4	0	-84	0	0	-99	-5	-1	17	4	1	29
21.9955	1	96	78	28	114	104	32	90	68	41	100	92	22	3	0	-86	0	1	-98	-4	0	17	3	1	30
22.1184	0	97	78	29	113	104	32	90	68	42	100	92	23	4	0	-86	0	0	-98	-5	-1	18	5	0	31
22.2413	0	96	78	29	114	104	33	90	68	42	101	92	21	4	0	-86	0	0	-99	-4	-1	17	4	1	30
22.3642	0	97	77	27	113	102	33	90	66	41	101	91	23	5	0	-83	-1	1	-99	-5	0	17	4	1	29
22.487	0	97	75	28	114	101	32	91	67	41	101	90	22	4	1	-85	0	0	-99	-4	-1	17	5	1	29
22.6099	0	99	76	26	114	102	33	93	67	40	101	89	22	3	0	-84	-1	0	-97	-4	0	16	4	1	29
22.7328	0	100	77	27	114	101	32	94	67	39	101	90	21	4	0	-85	-1	0	-96	-4	-1	17	3	1	29
22.8557	0	99	76	27	114	100	31	94	67	40	101	89	23	4	0	-82	-1	0	-98	-5	0	16	4	0	28
22.9786	0	100	76	27	113	98	31	93	67	39	100	88	22	4	0	-81	0	1	-97	-5	0	15	3	0	27
23.1014	0	100	76	27	113	98	32	94	66	40	100	87	21	4	0	-82	0	0	-96	-4	0	16	4	1	27
23.2243	0	101	76	27	113	97	32	95	66	40	100	86	21	4	0	-81	0	0	-94	-5	0	15	4	1	28
23.3472	0	101	77	28	112	96	31	95	68	40	99	86	22	4	0	-82	-1	0	-94	-5	0	15	4	0	28
23.4701	0	102	76	27	111	95	31	97	67	39	98	85	21	4	1	-82	0	0	-94	-4	0	15	4	1	28
23.593	0	102	76	27	110	94	31	96	67	40	98	85	21	3	0	-83	0	0	-94	-5	0	17	4	0	28
23.7158	0	103	76	27	110	94	32	97	66	40	97	84	22	4	1	-82	0	0	-94	-5	0	15	4	1	28
23.8387	0	102	75	27	110	95	30	96	67	40	97	85	22	4	0	-82	0	0	-93	-5	-1	15	3	1	28
23.9616	0	101	76	27	110	96	30	95	67	39	97	84	21	4	1	-84	-1	0	-93	-5	0	16	4	0	29
24.0845	0	101	75	27	110	96	30	95	66	39	97	85	22	5	0	-85	0	0	-94	-6	-1	16	4	0	28
24.2074	0	100	75	27	110	97	30	95	66	40	97	86	21	4	0	-84	0	0	-94	-5	0	16	4	0	29
24.3302	0	100	75	27	111	98	31	94	65	40	97	86	22	3	0	-84	-1	0	-93	-5	-1	16	4	1	29
24.4531	0	99	74	27	111	99	31	93	66	41	99	88	20	4	0	-85	0	1	-95	-5	0	17	4	1	29
24.576	0	99	74	27	111	99	31	95	66	41	98	87	21	4	0	-87	-1	0	-94	-5	0	16	4	1	30
24.6989	0	99	74	28	111	97	31	94	65	41	98	87	21	4	0	-85	0	1	-95	-5	0	17	4	1	29
24.8218	0	99	73	27	112	98	30	94	64	41	99	86	21	3	1	-84	0	0	-95	-4	0	17	5	0	29
24.9446	0	99	74	27	112	98	31	94	65	40	98	88	22	4	0	-85	0	0	-95	-5	0	18	4	0	29
25.0675	0	99	74	27	112	99	31	93	65	40	100	87	22	4	0	-86	0	0	-96	-5	0	17	4	1	29
25.1904	0	99	75	28	111	101	31	93	65	41	98	88	23	4	0	-85	0	0	-95	-5	0	17	4	1	30
25.3133	0	98	74	26	112	100	31	93	64	40	99	89	22	4	0	-84	0	1	-96	-5	0	17	4	1	29
25.4362	0	98	74	27	112	102	32	92	64	40	99	89	22	4	0	-85	0	0	-96	-4	-1	17	4	1	29
25.559	0	98	73	26	112	101	32	92	65	40	100	89	22	4	1	-85	-1	0	-96	-5	0	17	4	0	28
25.6819	0	98	74	27	112	101	31	93	65	40	99	89	22	3	0	-85	0	0	-95	-5	0	17	5	0	29
25.8048	0	97	74	27	112	101	31	92	65	40	100	89	22	4	1	-86	0	0	-96	-4	0	17	4	0	30
25.9277	0	98	74	28	112	102	30	91	64	41	99	90	22	4	0	-86	0	0	-97	-4	0	17	4	0	29
26.0506	0	98	73	26	112	102	32	92	65	40	99	90	20	4	0	-86	-1	1	-97	-5	0	17	5	0	30
26.1734	0	97	74	27	112	101	31	92	64	40	100	90	22	4	0	-85	0	0	-96	-4	0	17	4	1	29
26.2963	0	97	74	27	112	101	31	92	65	40	99	89	23	3	0	-85	0	0	-96	-5	0	17	4	0	29
26.4192	0	98	74	28	112	102	32	92	65	41	100	90	22	4	0	-86	0	1	-96	-5	-1	18	3	1	30
26.5421	0	97	74	27	113	102	31	93	65	41	100	90	22	3	0	-87	-1	1	-97	-3	-2	18	4	0	30
26.665	0	98	74	28	112	101	32	92	65	41	99	90	22	4	0	-85	0	1	-98	-4	0	18	4	0	29
26.7878	0	98	74	27	113	102	32	92	65	41	99	90	22	3	0	-86	0	1	-97	-4	0	17	4	0	28
26.9107	0	97	73	27	112	102	32	92	65	41	98	91	22	4	0	-86	-1	0	-98	-4	0	18	3	1	30
27.0336	0	97	75	28	112	103	31	92	65	41	100	91	22	4	0	-86	0	0	-97	-4	0	17	3	0	30
27.1565	0	98	76	28	112	102	31	93	65	42	100	91	22	4	0	-86	0	0	-98	-4	-1	18	4	1	31
27.2794	0	98	76	28	112	103	31	92	65	42	99	90	22	4	0	-87	0	1	-97	-5	-1	17	5	1	29
27.4022	0	98	74	26	112	103	32	92	66	41	100	90	23	4	0	-86	0	0	-98	-5	0	17	4	1	30
27.5251	0	98	75	27	112	102	33	92	65	41	99	91	22	4	0	-86	0	1	-98	-5	0	18	4	1	30
27.648	0	98	75	27	112	102	33	93	66	41	99	91	23	4	0	-85	0	1	-98	-5	0	18	4	1	28
27.7709	0	97	76	28	112	104	31	92	66	41	99	91	22	3	0	-86	0	0	-98	-4	0	17	4	1	30
27.8938	0	98	76	29	112	104	32	93	66	41	99	91	23	4	0	-87	0	0	-98	-4	-1	18	5	0	30
28.0166	0	98	74	27	112	103	34	91	66	42	99	91	22	4	0	-86	-1	0	-98	-5	-1	17	4	1	30
28.1395	0	97	75	27	111	103	32	92	66	41	99	91	22	4	0	-86	0	0	-98	-4	-1	17	4	0	30
28.2624	0	97	75	27	112	103	32	92	65	41	99	90	22	4	0	-85	0	1	-98	-4	0	17	4	1	30
28.3853	0	98	76	27	112	103	32	93	66	41	100	91	23	3	0	-87	0	0	-98	-4	0	18	4	1	30
28.5082	0	97	77	29	112	104	32	92	67	41	99	92	23	4	1	-87	0	0	-98	-4	-1	18	4	1	30
28.631	0	97	75	27	112	103	33	92	66	40	99	92	23	4	0	-85	0	0	-99	-4	-1	17	4	0	29
28.7539	0	97	75	27	112	103	32	92	66	41	99	90	23	4	1	-86	0	0	-98	-4	0	17	4	2	29
28.8768	0	97	76	27	112	103	34	91	65	41	99	92	22	4	0	-86	0	1	-98	-5	-1	18	5	1	29
28.9997	0	98	77	27	113	104	32	92	67	42	98	92	23	3	0	-87	0	1	-97	-4	0	18	5	0	30
29.1226	0	97	77	29	112	104	32	92	67	42	99	92	22	4	0	-86	0	1	-97	-5	0	18	5	1	30
29.2454	0	97	75	28	113	104	33	92	65	41	100	92	22	4	0	-86	0	0	-99	-5	0	18	3	1	30
29.3683	0	98	75	27	112	103	33	92	66	40	99	92	23	4	0	-86	0	1	-98	-4	0	17	4	1	29
29.4912	0	97	75	28	113	104	32	91	66	41	100	92	22	4	1	-87	0	0	-98	-5	0	17	4	1	29
29.6141	0	98	75	27	114	105	32	92	67	42	99	93	23	4	0	-86	0	1	-98	-4	0	18	4	0	30
29.737	0	97	76	29	113	105	32	92	66	42	99	93	23	4	0	-86	0	1	-97	-4	0	18	4	1	30
29.8598	0	97	76	27	113	105	33	92	66	41	99	93	22	4	0	-86	0	1	-99	-4	0	17	5	1	31
29.9827	0	97	76	27	113	104	33	92	66	42	100	92	22	4	0	-86	0	0	-98	-5	-1	17	4	0	30
30.1056	0	97	75	28	112	104	32	92	66	41	101	92	23	4	0	-87	0	1	-97	-4	0	17	4	1	29
30.2285	0	98	76	28	112	105	32	92	66	41	99	93	23	3	1	-86	0	0	-97	-4	0	18	4	0	30
30.3514	0	97	76	28	114	105	31	92	66	42	100	93	23	5	0	-87	0	1	-99	-5	0	18	4	1	30
30.4742	0	97	76	27	113	105	34	92	65	42	99	93	22	4	0	-86	0	0	-98	-5	-1	18	5	0	30
30.5971	0	97	76	27	113	104	32	92	66	41	100	92	23	3	0	-86	0	0	-98	-4	0	17	5	0	29
30.72	0	97	76	27	113	105	32	92	66	41	100	92	22	4	0	-86	0	0	-98	-4	-1	18	4	1	29
30.8429	0	97	77	28	112	105	32	92	67	41	99	92	23	4	0	-87	-1	1	-98	-4	-1	18	4	1	29
30.9658	0	98	77	29	112	105	32	92	67	41	99	94	23	3	0	-87	-1	0	-98	-5	0	18	4	1	30
31.0886	0	97	76	28	113	104	33	92	66	42	100	92	22	4	0	-86	0	0	-98	-5	-1	18	5	0	29
31.2115	0	97	76	27	113	104	33	92	66	41	100	92	22	4	0	-86	0	0	-98	-4	-1	18	5	1	29
31.3344	0	97	77	28	113	105	33	92	67	41	100	93	22	4	0	-87	0	0	-98	-5	0	17	4	1	30
31.4573	0	97	77	27	112	105	32	93	67	42	99	93	23	4	0	-87	0	1	-98	-5	0	18	4	1	29
31.5802	0	98	77	29	113	106	33	93	67	42	100	94	22	3	0	-86	0	1	-99	-6	0	18	4	1	31
31.703	0	97	76	29	113	105	33	92	67	41	100	93	22	4	0	-86	0	0	-99	-5	0	17	4	1	30
31.8259	0	98	76	27	112	105	33	92	67	41	100	93	23	4	1	-86	0	1	-99	-4	-1	18	4	1	30
31.9488	0	97	77	27	113	105	32	92	67	42	100	93	22	3	0	-88	0	0	-99	-5	0	18	4	0	30
32.0717	0	97	78	28	112	106	33	93	68	42	99	93	23	3	0	-86	0	0	-98	-5	-1	18	4	0	30
32.1946	0	98	77	30	113	105	32	93	68	42	99	94	23	4	1	-87	0	1	-99	-4	0	18	4	0	30
32.3174	0	97	77	29	113	104	33	93	67	41	100	93	22	4	0	-87	-1	1	-100	-5	0	18	4	1	30
32.4403	0	97	77	28	113	105	34	91	69	41	99	93	22	3	0	-87	-1	0	-99	-5	0	18	4	0	30
32.5632	0	97	77	28	113	105	33	93	68	42	99	94	24	3	1	-87	0	1	-99	-4	-1	17	4	1	29
32.6861	0	97	77	27	113	106	33	92	68	42	100	95	22	4	1	-87	-1	1	-99	-5	0	17	4	1	30
32.809	0	96	78	29	113	106	33	92	68	42	99	94	23	4	0	-87	-1	0	-100	-4	0	18	5	0	30
32.9318	0	98	77	27	113	105	34	92	67	42	100	93	23	4	0	-86	0	0	-100	-5	0	17	4	0	30
33.0547	0	97	77	27	112	105	32	92	67	42	99	93	24	4	0	-85	0	1	-98	-5	0	17	4	1	29
33.1776	0	97	76	27	113	106	32	92	67	40	100	94	24	4	0	-86	-1	0	-99	-5	0	18	4	0	30
33.3005	0	97	77	28	112	105	33	92	67	42	99	94	23	4	0	-87	0	1	-100	-5	-1	18	4	2	29
33.4234	0	96	76	29	113	106	33	92	67	42	99	94	23	3	0	-87	0	0	-99	-5	-1	18	4	1	30
33.5462	0	98	75	27	112	105	33	91	66	41	99	93	21	4	0	-85	0	1	-100	-5	-1	17	4	1	30
33.6691	0	97	75	26	112	104	34	92	65	41	99	93	22	4	0	-85	0	0	-100	-5	0	16	4	2	30
33.792	0	96	75	27	112	105	33	91	65	41	99	94	22	4	0	-86	0	1	-99	-4	0	18	4	0	30
33.9149	0	97	75	26	112	105	33	91	65	40	100	93	23	3	0	-85	0	0	-99	-4	0	18	4	0	30
34.0378	0	96	75	28	112	104	32	92	65	40	99	93	23	4	0	-85	-1	0	-99	-5	0	17	3	1	31
34.1606	0	96	74	27	112	104	33	90	64	41	98	93	23	4	0	-85	0	1	-100	-4	-1	17	4	1	29
34.2835	0	95	74	25	111	103	34	90	63	41	99	92	22	4	0	-84	0	1	-100	-5	0	17	4	1	29
34.4064	0	95	73	26	110	102	34	90	64	41	98	91	23	4	0	-84	0	0	-99	-4	0	17	4	0	29
34.5293	0	95	74	27	112	103	34	90	64	40	99	91	23	4	0	-84	-1	0	-97	-5	0	17	4	0	29
34.6522	0	96	74	26	111	103	32	90	64	39	98	92	23	4	0	-84	0	1	-97	-4	0	18	5	1	29
34.775	0	96	73	27	111	102	33	90	63	40	98	91	23	4	0	-85	0	0	-99	-4	0	16	4	1	29
34.8979	0	95	73	25	111	101	32	91	62	40	98	90	21	3	0	-83	0	0	-98	-5	0	17	4	1	28
35.0208	0	95	72	25	110	101	33	90	63	39	96	90	22	4	0	-82	0	0	-97	-5	0	17	4	1	28
35.1437	0	95	72	26	110	100	34	89	63	39	97	90	22	3	0	-83	0	1	-97	-4	-1	17	4	0	28
35.2666	0	96	73	27	110	100	33	89	63	39	97	89	22	4	0	-83	0	0	-96	-4	0	17	4	0	29
35.3894	0	95	72	27	109	99	34	90	62	38	96	88	22	4	0	-81	-1	1	-95	-4	0	16	4	0	28
35.5123	0	95	72	25	109	98	33	90	62	38	96	87	22	3	1	-80	0	0	-95	-4	0	16	4	0	28
35.6352	0	95	71	26	108	98	32	90	61	38	95	87	22	4	0	-81	0	0	-95	-5	0	16	4	0	28
35.7581	0	95	72	26	109	98	33	90	62	38	95	87	22	3	0	-82	0	0	-94	-4	-1	16	4	1	27
35.881	0	96	72	27	108	99	34	90	63	38	95	87	22	4	0	-82	0	1	-94	-5	-1	16	4	1	28
36.0038	0	95	71	27	108	98	33	90	62	39	96	87	23	4	0	-80	0	1	-93	-4	0	17	5	0	28
36.1267	0	95	71	24	108	97	32	90	61	38	95	87	22	3	0	-80	0	0	-92	-5	-1	16	5	1	26
36.2496	0	95	70	26	109	98	32	89	60	37	96	86	21	4	0	-79	-1	0	-93	-4	0	16	4	1	26
36.3725	0	94	70	25	109	99	34	88	61	37	97	87	22	3	0	-79	-1	1	-91	-5	0	15	4	1	27
36.4954	0	93	70	25	110	103	32	88	61	37	96	89	23	4	0	-79	0	0	-90	-4	0	16	4	1	27
36.6182	0	92	71	25	110	104	32	87	59	37	97	91	23	3	0	-80	0	1	-91	-4	0	15	4	0	27
36.7411	0	92	68	25	110	102	33	87	60	38	98	89	22	3	0	-80	0	1	-91	-4	0	15	4	0	27
36.864	0	92	69	26	110	99	32	88	59	36	96	88	22	4	0	-80	0	1	-91	-4	0	15	4	1	27
36.9869	0	93	69	26	109	97	32	88	59	37	96	87	23	3	0	-80	0	0	-90	-4	0	16	4	1	27
37.1098	0	93	70	26	109	98	32	88	60	38	97	88	22	4	0	-81	-1	0	-90	-3	0	17	4	1	28
37.2326	0	94	71	25	110	98	33	88	61	38	96	87	23	4	0	-82	0	0	-91	-5	0	15	4	1	28
37.3555	0	93	70	26	110	98	32	88	61	37	98	87	23	4	0	-82	0	1	-92	-4	0	16	3	1	28
37.4784	0	94	70	25	110	98	31	88	61	38	97	87	22	3	0	-81	0	1	-92	-5	0	15	4	1	28
37.6013	0	94	69	25	110	98	31	88	60	38	97	87	23	4	0	-81	0	0	-91	-5	0	16	4	0	27
37.7242	0	94	70	25	111	98	31	88	61	39	98	88	22	4	0	-81	0	0	-91	-4	0	16	4	0	28
37.847	0	94	71	26	112	100	32	89	61	39	98	87	22	4	0	-82	-1	1	-92	-5	0	17	4	0	27
37.9699	0	94	70	27	113	102	31	88	62	40	98	89	22	4	0	-83	0	0	-93	-4	0	16	4	0	29
38.0928	0	94	71	26	111	101	31	88	61	38	98	89	22	4	0	-82	0	0	-92	-4	0	16	4	1	28
38.2157	0	94	70	25	111	100	30	88	60	38	98	88	22	3	0	-82	-1	1	-93	-4	0	16	4	1	27
38.3386	0	93	70	26	111	100	31	88	60	38	98	88	22	4	0	-82	0	0	-93	-4	0	17	3	1	27
38.4614	0	94	71	26	111	100	32	88	62	39	97	89	23	3	0	-83	0	0	-92	-4	0	17	4	1	29
38.5843	0	94	71	25	111	100	31	89	62	38	98	89	22	4	0	-84	0	0	-94	-4	0	17	4	0	29
38.7072	0	94	72	26	111	100	31	89	62	39	98	88	22	3	0	-84	0	0	-95	-4	0	17	5	1	28
38.8301	0	94	70	26	111	100	32	88	61	39	98	88	23	5	0	-83	-1	0	-95	-4	0	17	4	1	29
38.953	0	94	70	26	111	99	31	90	61	39	97	89	22	4	1	-83	0	0	-94	-4	0	16	4	0	28
39.0758	0	94	70	25	112	100	32	89	62	39	98	89	23	4	0	-83	0	1	-94	-4	0	17	4	1	29
39.1987	0	94	71	26	112	100	32	89	62	40	98	89	22	3	0	-85	0	0	-95	-5	0	17	4	0	29
39.3216	0	94	71	27	112	102	32	89	62	40	98	90	23	3	0	-85	0	0	-95	-4	0	18	4	1	30
39.4445	0	94	71	25	111	101	32	90	61	40	98	89	22	4	0	-84	0	1	-95	-4	0	17	4	1	28
39.5674	0	94	71	25	111	102	32	89	60	38	98	90	22	4	0	-84	-1	0	-96	-5	0	17	4	1	28
39.6902	0	94	72	26	112	101	32	89	62	39	98	90	22	3	0	-85	0	1	-96	-4	-1	18	5	1	29
39.8131	0	94	72	26	112	102	31	89	62	40	99	90	22	4	0	-85	0	1	-95	-5	-1	18	5	1	29
39.936	0	95	72	26	111	102	32	89	63	39	97	91	22	4	0	-86	0	0	-96	-5	0	18	4	1	30
40.0589	0	95	70	26	111	101	32	89	61	39	98	90	22	4	0	-85	0	0	-98	-4	0	18	4	1	30
40.1818	0	94	71	25	110	102	32	89	63	39	98	90	21	3	0	-85	0	1	-98	-4	0	18	4	1	29
40.3046	0	94	71	26	111	103	32	89	62	40	99	91	23	4	0	-84	0	0	-97	-4	0	19	4	1	29
40.4275	0	94	72	27	111	102	32	90	63	39	98	91	23	3	0	-85	0	1	-96	-4	0	17	4	0	29
40.5504	0	95	72	27	111	102	32	90	63	40	99	91	23	4	0	-85	-1	0	-98	-4	0	18	4	0	30
40.6733	0	95	72	26	111	102	32	89	63	41	98	90	22	4	0	-85	0	0	-99	-5	0	17	4	1	30
40.7962	0	95	72	25	111	102	34	90	61	39	97	90	22	4	0	-85	0	0	-97	-4	0	18	4	0	30
40.919	0	95	72	26	111	102	32	90	62	39	98	91	23	4	0	-84	-1	0	-98	-4	0	18	4	0	29
41.0419	0	95	72	26	111	102	32	90	63	39	98	91	23	3	0	-85	-1	0	-97	-4	0	17	4	0	29
41.1648	0	95	73	27	111	104	32	90	63	40	98	91	23	4	0	-85	0	0	-98	-5	0	18	4	0	30
41.2877	0	95	72	26	111	103	33	89	62	41	98	91	22	4	0	-84	0	1	-98	-4	0	17	5	1	29
41.4106	0	95	72	25	112	102	33	90	62	40	98	91	22	4	0	-84	0	0	-98	-4	0	17	4	1	29
41.5334	0	95	72	26	110	102	33	89	63	39	98	90	22	4	0	-84	0	1	-98	-5	0	18	4	1	30
41.6563	0	95	71	27	111	102	33	90	63	40	98	91	23	3	0	-85	0	1	-97	-4	0	17	4	1	29
41.7792	0	94	73	26	111	102	32	89	64	40	97	91	24	3	0	-86	0	1	-97	-4	0	18	5	0	30
41.9021	0	95	73	27	111	103	33	89	64	40	98	91	23	3	0	-83	0	0	-99	-5	0	17	4	1	29
42.025	0	95	72	25	111	102	33	89	62	39	98	91	23	3	0	-84	0	0	-98	-4	0	16	4	0	29
42.1478	0	94	72	26	110	102	33	90	63	40	97	90	22	4	0	-84	0	1	-98	-5	0	18	5	1	29
42.2707	0	95	73	26	110	103	33	90	63	39	97	89	23	3	0	-85	0	1	-98	-4	0	17	4	0	29
42.3936	0	95	72	25	111	103	33	89	63	39	98	90	24	4	0	-85	-1	0	-97	-5	0	17	4	1	30
42.5165	0	95	72	26	111	103	33	90	63	39	98	91	22	4	0	-84	0	0	-98	-4	0	18	4	1	29
42.6394	0	94	72	25	112	103	33	89	62	39	99	91	23	4	0	-83	-1	0	-98	-4	0	16	4	1	29
42.7622	0	94	72	26	112	102	33	90	63	39	98	90	22	4	0	-84	0	0	-97	-4	0	18	4	0	29
42.8851	0	95	72	26	112	102	33	90	62	39	98	91	23	3	0	-85	0	1	-96	-4	0	17	4	1	29
43.008	0	94	72	26	112	102	32	90	63	39	98	90	23	4	0	-86	0	0	-97	-4	0	18	4	0	30
43.1309	0	95	73	27	111	102	32	89	63	41	99	92	22	3	0	-86	0	0	-99	-5	0	18	5	1	30
43.2538	0	94	71	26	111	102	34	89	63	39	97	91	23	3	0	-83	0	1	-98	-4	0	17	4	0	29
43.3766	0	93	71	25	113	104	33	88	63	39	99	92	23	3	0	-83	-1	0	-97	-4	0	18	5	0	29
43.4995	0	93	72	26	114	103	33	89	63	40	98	92	22	4	1	-84	-1	0	-98	-4	0	18	4	1	29
43.6224	0	93	73	27	112	104	33	89	63	41	100	92	23	4	0	-85	0	1	-97	-4	-1	17	4	0	29
43.7453	0	94	72	26	113	103	32	89	64	40	98	92	23	3	0	-84	0	1	-97	-5	-1	18	4	0	30
43.8682	0	94	72	26	112	103	33	89	63	39	99	91	23	4	0	-83	0	0	-98	-5	0	18	4	1	30
43.991	0	94	73	26	112	102	32	90	63	38	99	91	22	3	0	-84	0	0	-98	-4	0	17	4	1	29
44.1139	0	95	73	25	111	102	32	90	64	39	98	91	23	4	0	-85	-1	1	-97	-4	0	18	4	1	29
44.2368	0	94	73	26	111	102	33	90	64	40	98	91	23	4	0	-84	0	0	-97	-5	0	17	4	1	30
44.3597	0	96	73	26	111	103	33	89	63	40	99	91	23	4	0	-85	0	1	-98	-4	0	18	4	0	30
44.4826	0	95	73	26	111	102	33	89	63	40	98	90	21	4	0	-83	-1	1	-98	-4	0	17	4	0	29
44.6054	0	93	72	25	111	102	33	89	63	39	98	90	22	3	1	-83	0	1	-98	-4	0	17	5	0	29
44.7283	0	94	73	25	111	102	33	90	63	39	98	90	23	3	0	-83	0	0	-96	-4	0	17	4	0	29
44.8512	0	95	74	26	110	102	32	90	63	40	98	90	23	4	0	-83	0	0	-97	-4	0	17	4	0	29
44.9741	0	96	74	27	110	102	33	90	64	39	97	90	23	3	0	-85	0	0	-97	-5	0	17	5	1	30
45.097	0	94	72	25	110	101	34	89	62	38	96	89	22	3	0	-83	0	0	-97	-5	0	17	4	1	29
45.2198	0	94	72	25	110	101	33	88	63	39	97	89	22	4	0	-81	-1	0	-97	-4	0	17	4	0	28
45.3427	0	95	72	25	109	100	34	89	62	39	97	90	23	3	0	-82	0	0	-96	-4	0	16	4	1	29
45.4656	0	93	73	26	109	100	34	89	62	39	96	89	23	3	0	-83	0	0	-96	-4	-1	17	4	1	28
45.5885	0	94	72	27	110	102	33	89	63	40	96	90	23	4	0	-83	0	1	-96	-5	0	18	3	1	29
45.7114	0	94	72	26	109	101	34	89	62	39	96	89	23	4	0	-81	0	0	-96	-4	0	16	4	1	28
45.8342	0	94	71	25	109	100	33	88	62	39	96	89	23	4	0	-81	0	0	-94	-4	0	17	4	0	29
45.9571	0	94	71	26	109	100	34	89	62	38	96	88	22	4	0	-81	0	0	-96	-4	0	17	4	1	28
46.08	0	94	71	25	109	100	33	89	62	38	96	88	22	3	0	-82	0	0	-95	-4	0	16	4	0	29
46.2029	0	94	72	26	109	101	33	89	62	40	96	89	24	4	0	-82	0	1	-93	-5	0	17	4	1	29
46.3258	0	94	71	26	109	101	32	89	61	39	95	89	22	4	0	-81	0	1	-94	-5	0	16	4	0	28
46.4486	0	94	70	25	108	99	34	89	62	38	95	87	21	3	0	-81	0	1	-95	-4	0	16	5	0	27
46.5715	0	93	71	25	108	100	34	89	60	38	95	88	23	3	0	-81	0	0	-94	-5	0	16	4	1	28
46.6944	0	95	71	25	108	101	33	89	62	38	95	88	23	4	0	-81	0	0	-94	-5	0	16	4	0	28
46.8173	0	95	72	27	109	100	33	89	62	38	95	89	23	4	0	-81	0	1	-93	-4	0	17	4	0	29
46.9402	0	94	72	28	109	99	33	88	62	39	95	88	21	4	0	-82	0	0	-95	-4	0	16	4	1	28
47.063	0	95	71	25	108	100	33	89	61	38	96	88	22	3	0	-81	0	0	-94	-4	0	16	3	1	28
47.1859	0	94	71	26	108	99	33	89	60	38	95	88	22	4	0	-80	-1	1	-93	-4	0	16	4	1	29
47.3088	0	95	71	26	108	99	33	89	62	38	95	87	24	4	0	-81	0	0	-92	-4	0	17	5	1	28
47.4317	0	94	71	26	108	101	33	89	62	39	95	89	23	4	0	-82	0	0	-93	-5	0	17	4	1	28
47.5546	0	94	72	26	109	101	33	89	62	38	95	88	22	4	0	-82	0	1	-94	-4	0	17	4	1	28
47.6774	0	95	70	26	108	100	34	88	60	38	95	87	22	4	0	-80	0	0	-93	-5	0	16	4	0	28
47.8003	0	94	71	25	109	99	33	89	60	37	95	88	21	4	0	-80	-1	1	-93	-4	-1	17	4	0	28
47.9232	11	94	71	25	108	100	34	90	61	37	95	88	22	3	0	-81	-1	1	-94	-5	0	16	4	1	27
48.0461	0	95	71	25	108	100	32	89	61	38	96	88	24	3	0	-82	0	1	-93	-5	-1	17	4	0	27
48.169	0	95	71	27	109	101	33	89	61	37	96	89	23	3	0	-82	-1	0	-93	-4	0	17	4	0	29
48.2918	0	93	70	25	109	100	33	89	61	39	95	88	22	4	0	-81	0	0	-94	-4	0	17	4	0	29
48.4147	0	94	70	25	108	99	33	88	60	37	94	88	22	3	0	-81	0	0	-94	-4	0	16	4	1	28
48.5376	0	94	70	25	108	100	33	89	61	38	96	88	23	4	0	-82	0	0	-93	-4	0	17	4	1	28
48.6605	0	94	71	25	109	100	33	88	61	37	96	88	23	3	0	-82	0	1	-92	-3	0	17	4	1	28
48.7834	0	95	71	26	109	101	32	88	61	38	96	89	24	4	0	-81	-1	1	-92	-3	0	16	4	1	28
48.9062	0	94	70	26	110	101	33	88	61	37	96	89	22	4	0	-82	0	1	-94	-4	0	17	4	0	28
49.0291	0	93	70	25	110	101	33	88	61	38	96	89	22	3	0	-82	0	0	-94	-4	0	17	4	1	28
49.152	0	94	71	25	110	101	33	89	61	38	96	89	22	4	0	-81	-1	1	-93	-4	0	17	4	0	28
49.2749	0	94	72	25	111	102	32	89	62	39	97	89	23	3	0	-82	0	0	-93	-4	0	17	4	1	27
49.3978	0	94	72	26	111	103	32	88	62	39	97	91	23	3	0	-84	0	0	-93	-4	0	17	5	1	28
49.5206	0	94	71	25	112	103	33	89	62	39	98	91	22	4	0	-83	0	1	-94	-4	0	17	4	0	29
49.6435	0	96	73	28	112	103	31	90	62	36	97	90	22	3	0	-89	0	1	-93	-5	0	12	4	0	29
49.7664	0	95	73	29	111	101	31	90	63	35	99	89	22	4	0	-90	0	0	-94	-5	0	13	4	0	28
49.8893	0	96	74	26	111	103	31	91	64	37	99	90	20	3	0	-94	0	0	-95	-5	0	13	3	0	30
50.0122	0	95	76	30	112	102	28	89	67	37	98	90	19	3	0	-94	0	0	-97	-4	0	13	4	0	33
50.135	0	94	73	32	112	100	28	88	64	39	98	89	19	4	0	-97	-1	0	-97	-4	-1	14	4	0	32
50.2579	0	93	73	33	111	100	27	88	64	39	98	88	18	3	0	-98	0	1	-97	-4	0	13	5	1	31
50.3808	0	94	73	30	111	100	26	88	64	43	99	88	17	3	0	-97	-1	1	-99	-4	-1	16	4	0	31
50.5037	0	95	73	29	111	99	26	89	64	43	97	87	18	3	0	-97	0	0	-99	-5	0	17	5	1	31
50.6266	0	95	73	30	110	99	25	89	64	44	98	88	18	4	0	-97	0	1	-99	-5	0	17	4	1	31
50.7494	0	95	72	29	111	97	27	88	62	44	97	86	17	3	0	-96	0	0	-100	-4	0	17	4	1	31
50.8723	0	95	73	28	111	97	27	89	62	44	97	86	17	3	0	-95	0	0	-101	-5	0	17	4	1	31
50.9952	0	94	72	29	110	96	27	89	62	44	98	85	19	3	0	-94	-1	1	-99	-4	0	17	4	1	31
51.1181	0	94	73	28	111	97	27	90	62	44	97	86	19	3	0	-95	-1	1	-99	-4	0	19	4	1	31
51.241	0	96	73	29	111	97	27	90	63	43	98	85	18	4	0	-95	-1	0	-100	-4	0	18	3	1	32
51.3638	0	96	73	29	111	95	28	88	62	44	98	85	18	4	0	-95	0	0	-101	-4	0	18	4	0	31
51.4867	0	95	72	29	111	96	27	89	63	43	99	84	18	4	0	-93	0	1	-101	-4	0	18	5	1	30
51.6096	0	95	72	27	111	96	28	90	63	43	97	86	19	3	0	-93	0	1	-100	-5	0	18	4	0	31
51.7325	0	95	73	28	110	97	27	90	62	43	98	85	18	3	0	-95	0	1	-100	-5	0	17	5	1	31
51.8554	0	96	74	28	111	97	26	89	64	44	99	85	18	4	0	-94	0	1	-101	-4	0	17	4	1	31
51.9782	0	95	72	27	110	97	29	89	62	42	97	85	18	3	0	-91	-1	0	-101	-5	0	18	5	1	30
52.1011	0	95	72	28	110	96	28	90	62	42	97	85	17	4	0	-91	0	2	-101	-4	-1	17	4	0	30
52.224	0	95	73	27	110	97	29	89	63	42	96	86	18	4	0	-92	0	1	-101	-5	0	18	4	1	30
52.3469	0	96	74	27	111	96	29	89	64	42	97	85	18	4	0	-92	-1	1	-100	-5	0	18	4	0	30
52.4698	0	96	74	29	111	97	28	90	63	42	97	85	19	4	0	-90	-1	0	-100	-5	0	17	4	1	30
52.5926	0	95	72	27	111	98	29	89	63	41	97	85	21	4	0	-88	0	1	-100	-5	0	18	4	1	29
52.7155	0	95	72	27	111	99	28	89	63	40	98	87	19	4	0	-90	0	0	-98	-4	0	17	4	0	29
52.8384	0	94	73	27	112	99	29	89	62	42	99	87	20	4	0	-89	-1	1	-99	-4	0	17	5	1	29
52.9613	0	94	72	27	112	100	29	89	62	42	99	88	20	5	0	-89	-1	1	-97	-4	0	16	4	1	30
53.0842	0	94	72	29	111	99	29	88	63	41	98	88	19	4	0	-89	0	0	-99	-5	0	17	4	1	30
53.207	0	94	71	26	111	99	29	87	62	41	99	87	19	4	0	-87	0	0	-98	-5	0	16	3	1	29
53.3299	0	95	72	27	112	99	31	89	62	40	99	88	19	3	0	-87	-1	0	-97	-4	0	17	4	1	30
53.4528	0	95	72	26	111	99	30	89	62	41	98	87	20	4	0	-86	0	0	-97	-5	0	17	4	0	29
53.5757	0	95	72	27	111	98	30	89	62	41	98	87	20	3	0	-87	0	0	-97	-4	0	18	4	1	29
53.6986	0	95	72	28	111	99	30	88	61	40	98	87	19	4	0	-86	0	0	-98	-4	-1	16	4	0	28
53.8214	0	94	72	26	111	98	31	88	62	40	97	86	20	4	0	-86	-1	0	-97	-4	0	17	4	1	28
53.9443	0	94	72	26	111	98	30	88	61	40	97	86	20	4	0	-85	0	0	-96	-5	-1	17	4	1	29
54.0672	0	94	72	25	111	99	31	89	62	39	98	87	20	4	0	-85	0	1	-96	-4	0	17	4	1	28
54.1901	0	95	72	26	111	99	30	89	63	40	97	87	21	4	0	-85	0	1	-95	-4	0	17	5	1	28
54.313	0	94	72	28	111	99	31	89	62	40	98	87	20	4	0	-84	0	1	-95	-5	0	17	4	1	28
54.4358	0	94	72	25	110	99	31	88	61	39	98	87	20	4	0	-83	0	1	-95	-5	0	16	3	1	28
54.5587	0	95	72	26	110	98	32	89	61	39	97	87	20	4	0	-83	0	1	-94	-5	0	17	5	0	28
54.6816	0	95	73	26	110	100	31	89	62	39	97	86	20	4	1	-83	-1	1	-95	-4	0	16	4	1	27
54.8045	0	95	73	26	111	99	30	89	62	39	97	87	22	3	0	-84	0	1	-94	-4	0	17	4	0	27
54.9274	0	94	73	27	110	98	31	89	62	40	97	87	22	4	0	-82	0	0	-94	-4	0	16	4	2	28
55.0502	0	94	73	25	110	98	32	89	63	39	97	87	21	2	0	-82	0	0	-94	-4	0	16	4	1	28
55.1731	0	94	73	26	110	99	32	89	63	39	97	87	21	3	0	-82	0	1	-93	-4	0	17	4	0	27
55.296	0	95	74	26	110	100	32	89	63	39	97	87	22	3	0	-83	0	1	-93	-5	0	17	4	0	28
55.4189	0	95	73	26	110	99	32	89	62	39	96	87	22	3	0	-83	-1	0	-91	-4	0	17	3	1	28
55.5418	0	95	73	26	109	98	32	89	62	38	96	86	22	4	0	-82	-1	0	-93	-5	0	16	4	1	27
55.6646	0	94	73	25	108	98	32	88	62	39	96	86	22	3	0	-82	-1	1	-93	-5	0	16	4	1	26
55.7875	0	94	73	27	108	98	32	88	62	38	95	86	21	4	1	-82	0	1	-92	-5	0	17	4	1	27
55.9104	0	94	74	26	108	98	32	89	63	38	95	86	23	3	0	-81	0	0	-92	-4	0	17	5	0	28
56.0333	0	95	74	28	109	99	31	89	63	40	95	86	23	3	0	-82	0	1	-91	-4	0	17	3	0	28
56.1562	0	94	73	26	108	99	33	89	63	39	94	86	21	4	0	-82	-1	1	-93	-4	-1	17	4	0	27
56.279	0	94	73	25	108	98	33	88	63	38	95	86	21	3	0	-81	0	0	-93	-5	0	16	4	0	28
56.4019	0	94	73	26	108	97	31	88	62	38	95	87	21	3	0	-81	0	1	-92	-4	-1	15	4	1	27
56.5248	0	95	73	26	108	98	32	89	63	38	95	86	23	3	0	-82	0	0	-92	-5	0	18	4	1	27
56.6477	0	94	73	26	107	98	32	88	64	38	95	87	23	3	0	-82	0	0	-92	-4	0	16	3	0	27
56.7706	0	94	74	27	108	98	33	88	62	38	95	86	22	3	0	-81	-1	1	-93	-5	0	17	4	1	28
56.8934	0	94	72	25	107	98	33	87	62	38	95	87	23	3	0	-81	0	1	-93	-4	0	16	4	1	28
57.0163	0	94	73	26	108	98	32	88	62	38	95	87	22	4	0	-80	0	1	-93	-5	0	16	3	1	27
57.1392	0	94	73	26	108	99	32	87	62	37	95	87	22	3	1	-81	-1	0	-93	-4	0	17	4	1	28
57.2621	0	94	73	26	109	100	32	88	63	39	96	87	23	4	0	-82	0	0	-93	-4	0	17	3	1	28
57.385	0	94	72	27	109	100	31	88	62	39	97	89	23	3	1	-81	0	1	-93	-4	0	16	4	0	28
57.5078	0	93	72	26	109	100	32	87	61	38	97	88	23	4	0	-79	0	0	-92	-5	0	17	5	1	27
57.6307	0	94	73	26	110	99	33	88	62	38	97	88	22	4	0	-81	0	0	-93	-4	-1	16	4	0	28
57.7536	0	93	72	26	110	100	32	88	63	38	97	89	23	3	0	-81	0	0	-92	-4	0	18	4	1	29
57.8765	0	94	73	26	110	101	32	88	63	38	96	88	23	3	0	-82	0	0	-92	-4	0	16	4	1	28
57.9994	0	94	74	27	109	100	31	88	63	38	95	88	23	3	0	-81	0	0	-93	-4	0	17	5	0	28
58.1222	0	94	72	25	110	101	33	88	63	38	96	89	22	3	0	-82	-1	1	-94	-4	0	16	5	1	28
58.2451	0	94	73	26	111	102	32	88	62	39	97	89	22	3	0	-81	0	0	-93	-4	0	17	4	1	27
58.368	0	93	74	25	111	102	32	88	63	39	97	89	23	4	0	-81	0	1	-93	-4	0	17	5	1	28
58.4909	0	96	73	28	109	101	33	89	63	36	97	89	23	4	0	-85	-1	0	-94	-3	-1	14	4	1	28
58.6138	0	95	73	27	110	101	32	90	63	39	97	90	23	3	0	-84	-1	1	-94	-5	0	17	4	1	28
58.7366	0	95	73	26	111	102	32	88	62	39	98	90	23	4	0	-83	0	0	-94	-5	0	17	4	0	28
58.8595	0	93	72	26	111	104	32	88	62	39	98	91	23	3	0	-84	0	0	-94	-4	0	17	4	1	28
58.9824	0	95	73	26	111	103	33	89	62	39	98	90	22	3	0	-84	0	0	-95	-4	0	17	4	1	28
59.1053	0	94	72	27	111	102	32	89	63	39	97	91	24	4	0	-84	0	1	-95	-5	0	17	4	0	29
59.2282	0	94	72	27	111	101	32	88	62	39	97	90	22	4	0	-84	-1	0	-96	-4	0	17	4	0	29
59.351	0	94	72	25	110	100	32	88	62	38	97	89	22	4	0	-83	0	0	-95	-5	0	17	4	0	28
59.4739	0	94	72	26	110	101	32	88	61	39	96	89	23	4	0	-84	0	1	-95	-4	0	18	3	0	28
59.5968	0	93	72	26	111	101	32	88	62	38	98	90	22	3	0	-83	0	1	-96	-5	0	17	4	1	29
59.7197	0	93	73	27	112	103	33	87	62	39	98	91	22	4	0	-84	0	0	-95	-4	0	17	4	1	30
59.8426	0	92	72	26	112	102	32	87	61	38	98	91	22	4	0	-82	0	1	-95	-5	0	17	5	0	29
59.9654	0	92	71	25	111	102	34	87	61	38	99	90	22	4	0	-82	0	1	-95	-5	0	16	4	1	28
60.0883	0	92	72	25	111	101	32	86	61	38	98	89	23	3	0	-82	0	1	-95	-5	0	17	5	0	28
60.2112	0	91	72	25	110	102	32	86	62	38	98	89	23	3	0	-82	0	0	-93	-4	0	16	4	1	28
60.3341	0	91	72	27	111	102	32	86	62	38	98	90	22	3	0	-81	-1	0	-94	-4	-1	17	3	1	28
60.457	0	91	72	25	111	100	33	85	61	37	97	88	22	3	0	-80	0	0	-95	-4	0	16	4	0	28
60.5798	0	91	72	25	110	101	32	85	61	38	98	89	22	2	0	-80	0	0	-95	-4	0	16	4	1	28
60.7027	0	91	72	25	110	101	33	85	61	37	98	89	22	3	0	-80	0	1	-94	-4	0	16	4	1	28
60.8256	0	91	71	25	111	100	33	86	62	38	98	89	22	3	0	-80	-1	0	-92	-4	0	16	4	1	28
60.9485	0	91	72	26	111	100	33	86	63	38	98	89	23	3	0	-80	-1	0	-94	-3	-1	17	3	1	28
61.0714	0	91	72	25	111	100	34	86	63	37	98	89	22	4	0	-80	0	0	-94	-4	0	17	4	0	27
61.1942	0	92	72	25	110	100	32	87	61	38	98	88	22	4	0	-80	-1	0	-94	-4	0	17	4	1	27
61.3171	0	92	72	25	110	100	32	86	61	38	97	88	23	3	0	-80	-1	0	-93	-3	0	17	4	0	28
61.44	0	93	72	26	111	101	33	86	62	39	98	89	22	4	0	-82	0	0	-94	-4	0	17	4	0	28
61.5629	0	93	73	27	111	101	32	87	63	40	97	90	23	3	0	-83	0	0	-94	-4	0	17	4	0	28
61.6858	0	93	72	25	110	100	33	87	61	38	98	89	22	3	0	-81	-1	0	-93	-4	0	17	4	0	28
61.8086	0	92	73	25	110	100	32	86	61	38	97	89	23	3	0	-80	0	1	-93	-3	0	17	5	1	27
61.9315	0	92	72	26	111	101	34	87	63	37	97	89	23	4	0	-81	0	0	-94	-4	0	18	4	1	28
62.0544	0	92	73	25	111	102	33	87	63	38	98	89	24	4	0	-81	0	0	-94	-4	0	17	3	0	28
62.1773	0	92	73	27	110	102	32	87	63	39	98	89	23	3	0	-82	0	0	-94	-3	0	17	4	1	29
62.3002	0	92	72	25	110	101	33	87	62	38	98	89	23	4	0	-81	0	0	-94	-4	0	17	4	0	28
62.423	0	93	73	25	110	101	32	86	62	38	97	89	22	4	0	-81	0	0	-94	-4	0	17	4	1	27
62.5459	0	93	72	26	110	101	33	86	62	39	97	89	22	3	0	-81	0	0	-94	-4	0	17	5	0	29
62.6688	0	92	73	27	110	101	32	87	63	38	97	90	23	4	0	-82	0	0	-94	-5	0	17	4	0	28
62.7917	0	93	73	27	110	101	33	87	63	39	97	89	22	4	0	-81	0	0	-95	-3	0	18	4	0	29
62.9146	0	93	73	25	110	101	34	87	61	38	97	89	23	3	0	-81	0	1	-95	-4	-1	16	4	1	28
63.0374	0	93	72	26	110	101	34	87	62	38	97	89	22	3	0	-81	0	1	-95	-4	0	16	4	0	29
63.1603	0	93	73	26	110	101	33	87	63	38	97	89	22	4	0	-81	0	1	-94	-4	0	17	4	1	28
63.2832	0	93	74	26	110	101	32	86	63	38	98	89	23	3	0	-81	-1	0	-94	-4	0	17	4	0	28
63.4061	0	93	74	27	110	101	34	87	62	38	97	89	22	3	0	-81	0	0	-95	-5	0	17	4	1	29
63.529	0	93	73	25	110	101	33	87	62	38	97	90	21	4	0	-81	-1	0	-96	-4	0	16	4	1	28
63.6518	0	93	73	26	110	101	33	86	62	38	97	89	22	3	0	-80	0	0	-94	-4	0	17	4	0	28
63.7747	0	93	73	25	110	101	33	87	62	37	96	89	23	4	0	-80	0	0	-94	-4	0	17	3	1	27
63.8976	0	93	72	25	110	101	33	87	62	39	97	89	23	4	0	-81	0	0	-93	-4	0	17	4	1	28
64.0205	0	93	73	27	110	101	33	87	63	39	97	89	23	3	0	-81	-1	1	-94	-4	-1	18	4	1	29
64.1434	0	93	72	25	109	101	34	87	62	38	96	89	22	3	0	-80	-1	1	-95	-4	-1	16	4	1	27
64.2662	0	92	72	26	110	100	34	86	63	39	97	89	23	4	0	-79	-1	1	-94	-4	0	17	3	1	29
64.3891	0	93	74	26	110	100	33	88	62	37	98	88	22	3	0	-81	0	0	-94	-4	0	17	4	1	29
64.512	0	93	73	26	109	101	33	87	63	38	97	90	24	4	0	-80	-1	0	-93	-4	0	17	4	1	28
64.6349	0	94	74	26	110	102	33	88	64	38	97	89	23	3	0	-82	0	1	-94	-4	0	16	4	1	29
64.7578	0	93	73	25	110	102	33	87	63	38	97	90	22	4	0	-81	0	0	-94	-4	0	16	4	1	29
64.8806	0	93	74	27	111	102	34	87	63	38	97	90	23	4	0	-81	0	0	-95	-5	0	17	4	1	29
65.0035	0	93	73	25	111	102	32	88	62	38	98	90	23	4	0	-81	-1	0	-94	-4	0	17	4	0	27
65.1264	0	93	74	26	111	102	34	88	63	39	97	91	23	3	0	-81	0	0	-93	-4	0	16	4	1	29
65.2493	0	93	74	27	110	102	32	88	65	39	97	90	24	4	0	-82	0	0	-94	-5	0	17	4	1	29
65.3722	0	94	75	26	109	101	33	87	63	40	97	90	23	4	0	-83	0	0	-97	-4	0	17	4	1	29
65.495	0	94	74	26	109	101	33	88	64	39	97	89	24	3	0	-82	0	0	-95	-3	0	17	4	1	29
65.6179	0	94	74	26	109	101	32	88	63	38	97	90	23	3	0	-81	0	1	-95	-4	0	16	5	1	28
65.7408	0	94	75	26	109	101	33	89	65	39	97	90	23	4	0	-83	0	0	-94	-4	0	17	4	0	29
65.8637	0	94	75	26	109	102	33	89	65	39	97	91	23	4	0	-83	0	0	-96	-4	0	18	4	0	30
65.9866	0	94	75	27	110	101	34	89	65	40	97	90	22	4	0	-83	0	0	-97	-4	0	17	5	1	29
66.1094	0	94	75	27	109	102	32	89	64	39	96	91	23	3	0	-82	0	0	-96	-5	0	16	4	1	30
66.2323	0	95	75	27	109	101	33	89	65	41	96	90	23	3	0	-83	0	1	-96	-5	0	17	4	0	28
66.3552	0	95	76	27	109	103	33	89	65	39	96	91	24	3	0	-83	0	0	-96	-4	-1	17	4	1	29
66.4781	0	95	76	28	108	103	33	90	66	41	96	92	23	3	0	-85	0	1	-96	-4	0	18	4	1	29
66.601	0	95	75	27	108	101	34	89	65	40	96	91	21	3	0	-83	0	0	-97	-4	0	17	3	0	29
66.7238	0	94	75	26	108	102	33	89	65	39	96	91	23	4	0	-82	0	0	-97	-5	0	17	4	0	29
66.8467	0	95	76	27	109	101	34	89	64	39	96	91	22	3	0	-85	0	0	-96	-5	0	18	4	1	28
66.9696	0	95	75	26	109	101	32	90	66	40	95	91	23	3	1	-83	0	1	-95	-4	0	18	5	1	28
67.0925	0	95	76	28	108	101	34	90	66	40	96	91	23	3	0	-84	-1	1	-96	-4	0	17	5	0	29
67.2154	0	96	76	26	108	101	34	89	65	40	95	90	22	4	0	-83	-1	0	-97	-4	-1	18	5	1	29
67.3382	0	96	76	27	109	101	33	90	65	41	96	91	23	4	0	-82	-1	0	-96	-4	-1	17	4	0	28
67.4611	0	95	76	26	109	101	33	90	65	39	96	90	23	4	0	-84	0	0	-96	-4	0	17	4	0	28
67.584	0	95	76	27	107	102	33	89	66	41	96	91	24	4	0	-83	0	1	-96	-4	0	18	4	1	29
67.7069	0	95	77	26	108	102	32	89	66	41	96	90	24	4	0	-84	0	1	-95	-4	0	18	4	0	29
67.8298	0	95	75	27	109	102	33	89	65	40	97	91	22	4	0	-84	-1	0	-97	-5	0	17	4	1	29
67.9526	0	94	76	27	109	103	34	89	65	39	96	91	23	3	0	-83	0	0	-96	-5	-1	15	4	1	28
68.0755	0	94	75	26	110	104	34	89	65	39	96	92	23	2	0	-83	0	1	-96	-4	-1	18	4	0	29
68.1984	0	94	77	26	111	105	32	88	66	41	97	93	23	4	0	-83	0	0	-95	-5	0	17	5	0	29
68.3213	0	94	77	27	110	106	32	89	66	40	98	92	23	3	0	-84	-1	0	-95	-4	0	18	5	1	29
68.4442	0	94	75	27	110	106	33	88	64	39	98	94	23	3	0	-83	-1	1	-96	-5	0	18	4	1	29
68.567	0	94	75	26	110	104	32	89	64	39	97	92	23	3	0	-83	0	1	-95	-4	-1	17	4	1	29
68.6899	0	93	74	26	110	104	32	89	65	40	97	92	23	3	0	-83	0	0	-96	-4	0	18	4	0	29
68.8128	0	95	76	26	111	104	32	89	66	40	97	92	23	4	0	-84	0	1	-97	-4	0	18	4	1	29
68.9357	0	94	76	28	111	104	32	89	66	41	98	93	22	4	0	-86	-1	0	-96	-4	0	17	4	1	30
69.0586	0	94	76	29	111	103	32	89	66	40	97	92	23	3	1	-85	0	0	-96	-4	-1	17	4	1	29
69.1814	0	94	74	26	110	103	32	89	65	40	98	92	22	3	0	-84	-1	1	-98	-5	0	18	4	0	30
69.3043	0	94	75	28	110	102	31	89	65	41	97	91	22	3	0	-85	-1	1	-97	-4	0	17	4	1	29
69.4272	0	95	75	26	110	102	31	88	65	40	98	91	22	3	0	-85	0	0	-97	-5	-1	17	4	0	30
69.5501	0	95	76	27	111	101	32	89	65	40	97	91	22	4	0	-86	0	0	-97	-4	0	19	4	1	30
69.673	0	95	76	28	110	103	31	89	66	42	97	91	22	4	0	-86	0	1	-98	-5	0	18	5	1	30
69.7958	0	94	75	27	110	102	32	89	65	41	98	91	22	4	0	-85	0	0	-99	-5	0	18	3	0	30
69.9187	0	93	75	27	110	101	31	89	65	40	97	91	22	4	0	-85	0	0	-98	-4	0	17	4	0	30
70.0416	0	94	75	27	111	102	32	89	66	40	98	90	22	3	0	-86	0	0	-98	-4	0	18	3	1	30
70.1645	0	95	75	27	110	102	32	89	66	41	98	91	22	4	0	-87	0	1	-98	-5	0	17	4	1	30
70.2874	0	95	77	28	110	102	31	90	66	41	98	92	22	5	0	-87	-1	1	-99	-5	0	18	4	0	31
70.4102	0	95	77	27	111	102	32	88	65	41	98	91	22	3	1	-85	0	0	-100	-4	0	18	5	0	30
70.5331	0	95	76	27	111	102	32	90	66	41	99	91	21	4	0	-86	-1	1	-99	-4	0	18	4	0	29
70.656	0	94	77	27	110	102	33	88	66	41	98	91	21	3	0	-86	0	0	-100	-4	-1	18	4	0	30
70.7789	0	93	76	26	111	102	31	89	67	40	97	91	22	4	0	-86	0	0	-99	-5	0	18	5	1	30
70.9018	0	94	77	27	111	103	33	89	66	41	98	91	23	4	0	-85	0	0	-100	-5	-1	18	4	0	30
71.0246	0	95	75	26	111	102	32	89	65	40	99	91	21	3	0	-85	0	1	-100	-5	0	18	4	1	30
71.1475	0	94	76	25	111	103	32	88	66	40	99	92	21	3	1	-85	0	0	-99	-4	-1	17	4	0	29
71.2704	0	94	76	25	111	103	33	88	65	40	98	92	23	4	1	-84	0	0	-99	-5	-1	18	4	0	29
71.3933	0	94	75	26	111	103	33	88	66	40	98	92	23	4	0	-84	0	1	-98	-5	0	18	4	1	29
71.5162	0	94	76	27	111	103	33	88	65	42	98	92	22	4	1	-85	0	0	-99	-4	-1	17	3	1	30
71.639	0	94	75	26	111	102	33	88	64	40	97	91	22	3	0	-84	-1	1	-100	-4	-1	17	4	2	30
71.7619	0	94	76	25	111	103	33	88	65	40	97	91	22	4	0	-84	0	1	-99	-4	0	17	4	1	29
71.8848	0	94	76	27	111	104	32	88	66	40	99	91	23	4	1	-83	0	0	-98	-5	-1	18	4	0	29
72.0077	0	94	74	25	112	104	33	89	65	39	99	92	23	4	0	-84	-1	0	-98	-4	0	17	4	1	29
72.1306	0	94	75	27	111	103	33	89	66	40	98	91	23	3	0	-84	0	1	-99	-4	0	18	5	1	30
72.2534	0	93	76	26	111	102	33	88	64	40	98	91	22	4	0	-82	0	1	-99	-5	0	17	4	0	29
72.3763	0	93	75	26	112	103	33	88	64	40	100	92	22	4	0	-82	0	1	-98	-4	0	18	4	1	29
72.4992	0	93	75	26	111	103	33	88	66	38	99	92	23	4	0	-83	0	0	-97	-4	0	17	4	0	29
72.6221	0	94	76	26	112	104	32	88	66	40	99	92	24	4	0	-84	0	1	-97	-4	0	18	5	1	30
72.745	0	94	76	27	111	104	33	88	66	39	99	92	23	4	0	-83	0	1	-98	-4	-1	18	4	1	29
72.8678	0	93	75	25	111	103	33	89	66	39	99	92	23	3	0	-81	0	1	-97	-4	0	18	4	1	28
72.9907	0	93	75	26	111	103	33	88	66	39	98	91	23	3	0	-82	0	0	-97	-4	0	18	4	1	28
73.1136	0	93	76	26	111	103	33	88	66	40	98	92	22	4	0	-82	0	1	-97	-4	-1	17	5	1	29
73.2365	0	94	75	26	110	103	32	88	66	40	98	92	24	3	0	-83	0	0	-96	-5	0	18	5	1	29
73.3594	0	93	76	27	111	103	33	88	66	38	98	92	23	4	0	-83	0	0	-96	-5	0	16	4	0	28
73.4822	0	94	75	26	111	102	33	88	64	39	99	91	23	3	0	-82	0	1	-97	-4	0	16	4	0	29
73.6051	0	93	76	26	112	103	33	88	65	39	97	92	22	3	0	-82	-2	1	-96	-5	0	17	4	0	28
73.728	0	94	76	26	111	103	33	88	65	39	98	92	23	4	0	-83	0	0	-96	-4	-1	17	4	0	29
73.8509	0	93	76	25	111	103	33	89	66	39	98	92	23	4	0	-82	0	0	-95	-4	0	18	4	0	29
73.9738	0	94	76	28	111	104	32	89	67	40	99	92	24	3	0	-83	0	0	-96	-5	0	17	3	0	29
74.0966	0	94	75	26	111	102	34	88	66	39	98	92	23	4	1	-83	0	0	-97	-4	0	17	5	1	29
74.2195	0	94	75	27	110	102	33	89	65	40	97	92	23	4	0	-82	0	1	-96	-4	0	18	4	0	29
74.3424	0	93	75	27	110	102	32	88	66	39	98	92	24	2	0	-82	0	1	-95	-4	0	17	4	0	28
74.4653	0	94	76	26	110	102	32	89	66	40	97	91	24	4	0	-83	0	0	-96	-4	0	18	5	0	29
74.5882	0	94	76	28	109	102	33	89	65	39	97	91	23	4	0	-84	0	0	-97	-5	0	18	5	0	30
74.711	0	94	75	26	110	102	33	89	64	39	97	90	23	4	0	-82	-1	0	-96	-5	0	17	3	1	28
74.8339	0	95	75	26	109	102	32	88	65	39	96	91	23	4	1	-82	-1	0	-96	-4	0	17	5	0	29
74.9568	0	94	75	26	109	102	33	89	65	38	97	90	23	4	0	-82	0	1	-96	-5	0	17	5	1	29
75.0797	0	94	75	27	109	102	33	88	65	40	97	91	24	4	0	-83	0	1	-96	-4	-1	17	3	0	29
75.2026	0	94	76	27	109	102	33	89	66	40	97	91	23	3	0	-83	0	2	-96	-5	0	17	4	1	29
75.3254	0	94	75	26	109	101	33	88	64	39	97	90	22	3	0	-82	-1	0	-97	-4	-1	16	4	1	29
75.4483	0	93	74	26	109	100	34	88	64	38	95	89	23	3	0	-81	0	0	-96	-5	0	16	4	1	27
75.5712	0	93	75	26	108	100	33	88	63	38	96	89	22	4	0	-81	0	0	-96	-4	0	16	3	1	29
75.6941	0	94	73	27	108	100	33	88	64	39	96	89	24	4	0	-81	0	0	-94	-4	0	17	4	1	28
75.817	0	94	75	27	109	101	32	89	66	39	96	89	23	3	0	-82	0	0	-95	-4	0	18	3	1	28
75.9398	0	93	75	27	109	100	33	87	64	38	95	89	23	4	0	-82	0	0	-94	-5	0	17	3	0	28
76.0627	0	93	74	26	108	98	33	88	63	39	95	88	21	4	0	-81	0	1	-95	-4	0	16	5	1	28
76.1856	0	94	73	25	107	100	33	87	63	38	95	89	23	4	0	-80	0	0	-95	-5	0	17	5	0	28
76.3085	0	94	73	25	107	99	33	88	64	38	95	88	23	4	0	-80	-1	1	-95	-4	0	16	4	0	28
76.4314	0	94	74	25	108	100	33	87	64	38	96	89	23	3	0	-81	0	1	-95	-5	0	17	4	0	28
76.5542	0	93	74	26	108	99	33	87	63	38	96	89	23	3	0	-81	0	0	-95	-4	0	17	4	1	28
76.6771	0	94	75	27	108	100	33	89	65	39	95	89	24	3	0	-82	0	0	-94	-4	0	16	5	1	28
76.8	0	93	75	26	108	100	33	88	65	38	95	89	24	3	0	-80	0	0	-95	-4	0	17	3	1	28
76.9229	0	94	73	26	108	100	33	88	63	38	96	89	23	3	0	-80	0	0	-96	-5	0	16	3	1	29
77.0458	0	94	74	26	108	99	32	88	64	39	95	89	23	4	1	-80	-1	0	-95	-4	0	17	4	0	28
77.1686	0	93	75	27	107	100	32	88	65	39	96	90	24	3	0	-80	-1	1	-94	-4	0	16	4	1	28
77.2915	0	94	75	27	107	101	33	88	65	38	96	90	23	4	0	-81	0	0	-95	-4	-1	16	4	1	28
77.4144	0	94	77	26	109	103	33	88	66	39	98	91	23	3	0	-82	0	1	-95	-4	0	17	5	0	29
77.5373	0	94	76	27	110	102	34	88	65	40	97	91	23	3	0	-81	-1	0	-96	-4	0	17	4	1	28
77.6602	0	94	76	26	109	101	33	87	65	38	96	91	23	4	0	-82	0	0	-94	-4	0	17	4	0	28
77.783	0	94	75	27	109	101	32	89	65	39	96	90	23	4	0	-82	0	0	-95	-5	0	17	4	1	29
77.9059	0	94	76	27	109	101	33	88	65	40	97	90	23	4	1	-83	0	1	-96	-4	0	16	4	1	29
78.0288	0	94	76	27	109	102	33	89	66	40	97	91	24	4	0	-83	0	0	-95	-4	0	18	5	0	29
78.1517	0	94	77	28	110	102	33	89	67	40	97	91	23	3	0	-84	0	0	-96	-5	-1	18	4	0	29
78.2746	0	93	76	26	110	102	33	88	66	39	97	91	23	3	1	-84	0	1	-96	-5	0	18	4	1	29
78.3974	0	95	76	26	110	102	32	88	66	40	97	91	23	4	0	-84	0	0	-97	-4	0	17	4	1	28
78.5203	0	94	76	27	109	101	33	89	66	40	96	91	24	4	0	-83	0	0	-96	-4	0	18	5	1	29
78.6432	0	95	76	27	109	102	32	89	66	39	97	91	23	4	0	-84	0	1	-97	-4	0	17	4	0	29
78.7661	0	95	78	27	108	102	32	89	67	41	98	92	23	4	1	-85	-1	1	-97	-4	0	18	4	1	30
78.889	0	94	77	27	110	102	33	89	66	42	97	91	22	4	0	-85	0	0	-98	-5	0	18	5	1	29
79.0118	0	94	77	26	109	102	33	89	66	40	97	91	23	4	0	-84	0	1	-97	-5	0	18	4	0	29
79.1347	0	94	76	27	109	103	32	89	67	39	97	91	24	4	0	-84	0	0	-97	-5	-1	18	4	1	30
79.2576	0	95	78	27	109	103	33	89	67	40	97	92	24	4	0	-85	0	0	-98	-5	0	18	4	1	29
79.3805	0	95	78	27	109	103	32	90	68	39	97	92	24	3	0	-85	0	0	-98	-4	-1	18	4	1	29
79.5034	0	96	77	28	110	102	33	90	67	41	96	93	23	4	0	-84	0	1	-97	-4	-1	17	3	0	29
79.6262	0	95	76	26	109	102	33	89	66	40	96	91	23	4	1	-84	0	1	-97	-5	0	18	4	1	29
79.7491	0	95	76	27	108	102	33	90	67	41	96	92	23	4	0	-84	0	0	-99	-4	0	18	4	1	29
79.872	0	95	78	27	109	103	33	90	66	41	96	92	24	3	0	-84	0	1	-98	-4	0	18	5	0	29
79.9949	0	94	78	27	109	103	33	90	68	40	96	91	24	4	1	-85	-1	1	-97	-4	0	19	4	0	30
80.1178	0	96	78	28	108	102	33	89	67	40	97	92	23	3	0	-84	0	0	-98	-4	0	17	3	1	29
80.2406	0	95	77	26	108	102	33	89	66	40	96	92	22	3	0	-84	0	0	-98	-5	0	17	4	1	29
80.3635	0	95	77	27	108	102	34	89	66	40	96	91	22	4	0	-84	0	0	-99	-4	0	18	4	1	29
80.4864	0	95	76	26	108	102	34	89	66	39	96	92	23	3	1	-84	0	1	-98	-4	0	18	5	1	29
80.6093	0	95	77	26	109	102	33	90	67	41	96	91	23	4	1	-85	0	1	-97	-5	0	18	5	0	29
80.7322	0	94	77	28	109	102	32	90	67	40	97	92	24	3	1	-85	0	0	-98	-5	-1	18	4	0	29
80.855	0	95	76	26	108	102	34	89	66	39	96	92	23	3	0	-84	0	1	-97	-5	0	17	4	1	29
80.9779	0	94	76	26	107	101	33	89	67	39	96	91	23	3	0	-84	0	0	-97	-4	0	18	3	2	29
81.1008	0	95	77	27	107	101	33	89	65	40	96	91	24	3	0	-84	0	0	-95	-4	0	19	4	1	27
81.2237	0	95	76	27	108	102	33	89	66	40	96	91	23	4	0	-84	0	0	-97	-4	0	17	3	1	28
81.3466	0	95	78	26	107	101	32	89	68	41	95	91	25	4	0	-84	0	0	-96	-4	0	18	3	0	28
81.4694	0	94	76	26	108	101	34	89	66	39	96	90	23	4	0	-82	0	1	-97	-5	-1	18	4	0	29
81.5923	0	94	76	26	107	100	33	89	66	40	95	91	22	4	0	-83	0	0	-97	-4	0	18	5	1	28
81.7152	0	94	76	26	107	100	33	89	67	40	96	89	23	4	0	-83	0	0	-97	-5	0	17	4	1	29
81.8381	0	94	76	27	107	101	33	89	67	40	96	90	23	3	0	-83	0	0	-96	-4	0	17	3	1	29
81.961	0	94	78	26	107	100	33	89	67	40	96	90	24	4	0	-84	-1	1	-95	-5	-1	17	4	1	28
82.0838	0	94	76	27	108	100	33	89	66	40	95	90	22	4	0	-83	-1	1	-97	-4	0	17	4	0	28
82.2067	0	95	76	26	107	100	33	89	66	39	95	90	22	4	0	-83	0	0	-96	-5	0	17	4	1	28
82.3296	0	95	76	27	106	100	33	88	66	39	95	90	22	3	0	-83	0	1	-97	-4	0	17	4	1	29
82.4525	0	95	77	27	107	100	32	89	67	39	95	89	24	3	0	-83	-1	0	-95	-4	-1	17	4	1	28
82.5754	0	94	77	27	107	100	33	89	66	39	96	90	24	3	1	-84	0	1	-96	-4	0	18	5	0	29
82.6982	0	95	76	27	108	100	33	89	66	39	95	89	22	3	0	-83	0	0	-97	-4	0	17	4	0	29
82.8211	0	94	75	25	107	99	33	89	65	39	94	89	22	3	1	-82	0	1	-96	-4	0	18	4	1	28
82.944	0	94	75	27	107	99	33	89	66	39	95	88	23	4	0	-82	0	1	-95	-4	0	18	4	0	29
83.0669	0	95	76	27	108	100	33	89	67	40	95	89	24	3	0	-83	-1	0	-95	-5	0	17	4	1	28
83.1898	0	95	77	27	107	100	32	90	66	39	96	90	23	3	0	-83	0	0	-96	-4	-1	17	4	1	28
83.3126	0	95	76	26	107	100	33	89	66	40	94	89	23	4	0	-81	0	0	-97	-4	-1	16	3	1	28
83.4355	0	95	76	26	107	100	33	90	66	39	95	89	23	4	0	-81	0	0	-95	-4	0	17	4	0	28
83.5584	0	95	75	26	107	99	32	88	65	39	95	89	23	3	0	-81	0	0	-94	-5	0	17	4	0	27
83.6813	0	95	76	26	106	99	33	89	66	40	95	89	23	4	1	-83	0	0	-95	-4	0	17	4	0	28
83.8042	1	95	76	28	107	100	31	89	66	39	95	89	23	3	0	-83	-1	1	-94	-4	0	17	5	1	28
83.927	0	94	75	27	107	99	33	89	65	40	94	88	22	3	0	-82	0	1	-94	-5	-1	17	4	1	28
84.0499	0	94	75	25	106	98	33	89	65	39	94	88	22	4	0	-81	0	0	-94	-4	0	17	4	1	28
84.1728	0	94	75	26	107	99	33	88	65	39	95	88	22	4	0	-81	0	0	-95	-4	-1	16	4	1	28
84.2957	0	94	75	26	107	100	33	90	66	39	95	89	23	3	0	-81	0	1	-93	-5	0	16	5	0	27
84.4186	0	95	76	26	107	101	33	89	65	38	95	90	24	4	0	-82	0	0	-94	-4	0	17	4	0	28
84.5414	0	94	75	27	107	101	33	89	65	39	96	90	24	4	1	-82	0	1	-94	-5	0	17	4	0	28
84.6643	0	93	74	26	109	102	33	88	64	39	96	91	22	4	0	-83	0	1	-95	-4	0	17	4	1	28
84.7872	0	94	74	25	110	104	33	88	64	39	97	91	23	4	0	-84	0	1	-94	-4	0	17	4	1	28
84.9101	0	94	74	26	110	103	32	88	65	39	97	91	23	4	0	-82	-1	1	-94	-5	0	18	4	1	28
85.033	0	92	75	26	111	104	32	89	65	40	98	92	23	3	0	-83	0	1	-93	-4	0	17	5	1	27
85.1558	0	94	76	27	111	106	32	89	65	37	99	94	23	4	0	-87	0	1	-94	-5	0	16	4	1	28
85.2787	0	95	77	30	112	107	31	90	66	37	100	95	22	4	0	-92	-1	1	-94	-5	-1	13	4	1	29
85.4016	0	95	77	30	112	107	30	90	67	36	99	95	21	4	0	-94	0	1	-96	-4	0	13	5	1	29
85.5245	0	97	77	32	112	104	29	90	66	38	100	93	20	3	0	-93	0	0	-96	-4	-1	14	4	1	29
85.6474	0	96	77	28	111	104	30	91	66	41	100	93	21	3	0	-91	0	1	-97	-4	-1	18	4	1	30
85.7702	0	96	77	28	112	103	30	92	67	42	98	92	21	4	0	-92	0	0	-97	-4	0	17	4	1	30
85.8931	0	96	78	29	112	103	29	92	68	43	100	91	20	4	0	-93	0	0	-97	-4	0	19	4	1	30
86.016	0	96	77	29	111	102	29	91	65	42	99	91	19	4	0	-92	0	1	-98	-4	0	18	4	1	29
86.1389	0	96	76	28	112	101	28	91	67	42	99	91	21	3	0	-92	0	0	-98	-5	-1	18	4	1	29
86.2618	0	97	76	28	112	101	29	91	66	42	99	91	20	4	0	-90	0	1	-98	-4	0	18	4	0	29
86.3846	0	96	76	27	112	101	30	90	66	42	99	92	20	4	0	-90	0	0	-97	-4	0	18	3	1	28
86.5075	0	96	76	28	112	102	29	91	65	43	100	91	21	3	0	-91	0	0	-98	-5	-1	18	5	1	29
86.6304	0	95	74	27	112	102	29	90	64	42	101	90	20	4	0	-91	0	0	-99	-4	-1	18	4	1	30
86.7533	0	95	74	27	113	101	29	90	64	42	99	90	21	3	0	-91	-1	1	-97	-5	0	18	4	1	29
86.8762	0	95	75	27	113	100	28	89	64	40	99	89	19	4	0	-92	-1	1	-98	-5	0	18	5	1	30
86.999	0	95	74	28	114	99	28	90	63	41	99	89	19	3	0	-91	0	0	-98	-4	0	17	4	0	30
87.1219	0	95	74	29	113	98	26	89	64	41	100	89	20	4	0	-92	0	0	-99	-4	0	17	5	1	30
87.2448	0	95	73	29	112	98	28	89	64	42	100	88	19	4	0	-92	0	1	-99	-4	0	18	5	0	29
87.3677	0	95	73	27	112	96	27	89	62	42	100	86	19	4	0	-91	0	0	-98	-4	0	17	4	1	29
87.4906	0	95	73	27	112	96	27	89	63	42	100	85	19	4	0	-92	0	0	-98	-4	0	18	4	0	29
87.6134	0	95	73	28	111	96	27	89	63	41	99	87	19	3	0	-92	0	1	-99	-4	0	17	4	1	29
87.7363	0	96	74	28	112	97	27	89	64	42	99	85	19	4	0	-91	0	0	-98	-4	0	17	4	1	29
87.8592	0	95	73	28	111	95	27	89	63	42	98	86	18	4	1	-91	0	0	-98	-5	0	18	4	1	30
87.9821	0	94	73	27	110	95	27	88	63	42	99	85	18	4	0	-90	-1	0	-100	-5	-1	18	4	0	30
88.105	0	95	72	27	110	95	27	89	62	42	98	85	18	4	0	-91	0	1	-99	-5	0	17	4	0	30
88.2278	0	95	73	27	110	94	27	89	63	41	98	84	19	4	0	-89	0	0	-97	-5	-1	17	4	1	29
88.3507	0	95	73	28	110	96	27	90	63	41	98	84	19	4	0	-90	-1	0	-98	-5	0	17	4	0	29
88.4736	0	95	72	28	110	95	27	88	62	41	98	84	20	3	0	-91	-1	1	-98	-4	0	17	4	1	29
88.5965	0	95	72	28	110	94	29	89	62	41	97	84	17	4	0	-88	0	0	-99	-4	0	17	4	1	28
88.7194	0	95	71	28	109	92	28	89	62	41	97	83	19	4	0	-86	0	0	-98	-4	0	18	5	0	28
88.8422	0	97	71	26	109	91	29	91	62	41	96	81	20	3	0	-86	0	1	-97	-4	0	16	4	1	28
88.9651	0	96	71	26	108	92	30	90	60	40	96	81	19	4	0	-85	0	1	-97	-4	-1	17	4	0	27
89.088	0	96	71	27	109	93	29	90	61	39	97	82	20	4	0	-84	0	1	-96	-4	0	17	5	1	27
89.2109	0	96	70	27	108	91	29	90	59	39	97	82	20	4	0	-82	-1	1	-95	-5	0	16	5	1	26
89.3338	0	95	69	26	109	91	28	89	61	38	94	81	21	3	0	-82	-1	0	-95	-4	0	16	4	1	27
89.4566	0	95	71	25	107	90	29	89	60	38	94	80	20	3	0	-80	0	1	-94	-4	0	16	4	0	26
89.5795	0	96	70	25	106	89	30	89	61	38	94	80	20	4	0	-80	0	0	-92	-4	-1	15	4	1	27
89.7024	0	95	70	26	106	90	30	90	61	38	94	79	20	4	0	-80	-1	0	-92	-5	0	16	4	0	27
89.8253	0	96	69	26	105	89	29	90	60	37	93	78	21	3	0	-78	0	0	-91	-5	0	16	4	0	25
89.9482	0	96	69	24	105	88	29	89	60	36	93	78	21	4	0	-77	0	0	-91	-5	0	15	4	1	26
90.071	0	96	69	24	105	89	30	89	59	37	93	79	20	3	0	-78	-1	0	-90	-5	0	16	4	0	27
90.1939	0	96	68	25	105	89	30	90	59	36	92	79	19	5	0	-78	-1	1	-89	-5	0	15	5	0	26
90.3168	0	96	69	25	104	89	29	90	60	37	93	78	21	4	0	-78	0	0	-88	-5	0	15	4	1	26
90.4397	0	95	68	26	106	90	30	89	58	36	93	79	20	4	0	-78	-1	0	-88	-5	0	14	4	1	26
90.5626	0	95	68	24	105	90	30	89	59	36	93	79	20	4	0	-77	-1	0	-88	-4	0	15	4	1	25
90.6854	0	94	68	25	105	89	29	88	59	36	94	79	21	3	0	-77	0	1	-87	-4	0	15	4	1	26
90.8083	0	95	69	25	107	91	28	88	58	36	94	79	21	3	0	-77	0	1	-87	-5	0	15	4	0	25
90.9312	0	95	69	25	106	91	29	89	60	35	94	80	21	3	0	-78	-1	0	-87	-4	0	15	4	0	26
91.0541	0	96	69	25	106	91	29	88	59	36	94	80	21	4	0	-78	0	0	-88	-4	0	16	4	1	26
91.177	0	95	68	24	107	90	29	90	59	36	94	80	21	4	0	-77	0	0	-87	-4	0	15	4	0	25
91.2998	0	95	68	25	105	90	28	89	59	37	93	80	21	3	0	-77	0	0	-87	-4	0	16	4	1	26
91.4227	0	95	68	25	107	91	29	89	59	36	93	80	21	4	0	-79	-1	0	-88	-5	0	16	4	1	26
91.5456	0	95	69	25	106	91	30	89	61	37	94	81	20	3	0	-78	0	0	-88	-4	0	16	4	0	27
91.6685	0	95	69	25	106	91	29	89	59	36	94	81	22	3	0	-78	-1	0	-89	-4	0	16	4	1	27
91.7914	0	95	69	24	107	91	29	90	59	37	94	81	21	4	0	-79	0	0	-88	-4	0	15	4	0	26
91.9142	0	95	69	25	106	92	30	89	59	38	95	80	21	4	0	-78	-1	1	-89	-5	0	16	4	0	26
92.0371	0	95	69	24	105	91	30	89	61	37	93	81	21	4	1	-80	0	0	-90	-5	0	17	3	1	27
92.16	0	96	70	25	106	92	30	91	61	38	93	81	21	4	-1	-80	0	0	-90	-5	-1	17	3	0	27
92.2829	0	96	70	26	106	92	29	89	61	37	92	81	22	3	0	-79	0	0	-90	-5	0	17	4	1	27
92.4058	0	94	70	25	106	92	30	89	60	37	93	81	21	4	0	-80	-2	1	-91	-4	0	16	4	0	27
92.5286	0	94	70	25	105	93	30	89	60	37	94	82	21	3	0	-81	-1	1	-90	-4	0	16	5	1	27
92.6515	0	94	70	25	106	93	30	88	60	38	94	82	22	3	0	-81	0	0	-90	-5	0	17	5	0	27
92.7744	0	95	70	25	106	94	30	89	62	38	94	83	20	3	0	-82	-1	0	-91	-4	0	17	5	0	28
92.8973	0	95	71	27	106	94	31	89	61	38	94	83	22	3	0	-81	-1	1	-92	-5	0	16	4	0	28
93.0202	0	95	71	25	107	94	30	90	61	38	94	82	21	3	0	-81	0	0	-92	-5	0	16	5	1	27
93.143	0	96	70	25	108	94	30	90	61	38	95	83	22	4	0	-81	0	0	-91	-5	0	16	5	1	26
93.2659	0	96	71	25	108	95	31	91	62	38	95	83	22	4	0	-80	-1	0	-91	-4	0	16	4	0	27
93.3888	0	96	71	25	108	96	31	90	63	38	96	84	22	3	0	-82	-1	1	-91	-4	0	16	4	2	27
93.5117	0	95	73	27	108	96	30	90	62	38	96	85	21	3	0	-82	0	0	-93	-4	0	16	4	0	26
93.6346	0	95	71	26	108	95	31	90	62	39	95	84	22	4	0	-81	0	0	-92	-5	0	17	5	1	27
93.7574	0	96	72	27	107	95	30	91	62	38	95	84	22	4	0	-81	0	0	-92	-4	0	17	4	0	27
93.8803	0	96	72	26	107	96	31	90	62	39	95	84	22	4	0	-83	-1	1	-93	-5	0	17	4	1	28
94.0032	0	96	73	26	107	96	31	91	63	39	96	85	21	3	0	-83	0	0	-93	-4	0	16	4	0	28
94.1261	0	96	73	27	108	97	30	90	63	39	96	85	21	4	0	-82	0	0	-94	-5	0	17	3	0	28
94.249	0	96	72	26	108	96	31	90	62	38	95	84	22	3	0	-83	0	1	-93	-4	0	17	3	0	27
94.3718	0	96	72	26	107	96	32	90	63	38	95	85	22	4	0	-83	0	0	-93	-4	0	18	4	0	27
94.4947	0	96	72	26	107	96	31	91	62	40	95	85	21	4	0	-84	0	0	-94	-5	0	17	5	1	28
94.6176	0	97	74	26	108	96	31	91	64	40	94	85	22	4	0	-83	0	1	-94	-5	0	17	4	1	29
94.7405	0	97	73	27	107	97	32	91	65	40	94	85	21	5	0	-84	0	0	-95	-5	0	17	4	1	29
94.8634	0	96	73	26	108	98	31	91	63	39	95	86	22	4	0	-83	0	1	-95	-4	0	18	5	1	29
94.9862	0	95	72	26	108	100	31	91	63	39	96	87	21	4	0	-83	0	0	-95	-5	0	18	4	1	28
95.1091	0	96	74	26	108	99	30	91	63	40	95	87	22	3	0	-83	-1	0	-94	-5	0	17	4	0	28
95.232	0	96	73	26	109	100	31	91	64	40	97	87	22	4	0	-84	-1	0	-94	-4	0	18	4	1	28
95.3549	0	97	74	27	110	100	30	91	64	39	98	88	23	5	0	-83	0	0	-94	-5	-1	17	4	1	29
95.4778	0	96	73	26	110	99	32	90	64	40	96	87	21	4	0	-82	0	1	-96	-4	0	18	4	1	28
95.6006	0	95	74	26	110	99	31	90	64	39	96	87	22	4	0	-82	0	0	-95	-4	0	17	5	1	28
95.7235	0	96	74	26	109	99	31	90	63	39	97	87	22	4	1	-82	0	0	-94	-5	0	17	4	0	28
95.8464	0	95	73	27	108	98	32	90	64	39	97	87	23	4	0	-83	0	1	-95	-5	0	17	4	1	28
95.9693	0	96	75	26	109	98	30	91	65	39	97	87	22	4	0	-84	0	0	-96	-4	0	16	4	0	29
96.0922	0	96	73	27	109	98	31	90	64	40	97	87	20	4	0	-84	0	0	-95	-5	-1	17	4	1	29
96.215	0	95	72	26	109	98	30	91	62	39	96	87	21	3	0	-84	-1	0	-95	-4	0	17	4	1	28
96.3379	0	96	72	26	108	98	30	91	63	39	96	86	21	4	0	-84	0	1	-96	-4	0	18	4	0	28
96.4608	0	95	72	26	109	98	30	90	64	39	96	86	21	4	0	-84	0	0	-96	-5	0	17	5	0	29
96.5837	0	95	74	26	108	98	30	89	64	39	96	86	21	4	0	-84	-1	1	-96	-4	-1	18	4	1	29
96.7066	0	96	72	28	109	97	30	90	63	40	97	86	21	4	0	-83	0	1	-96	-5	0	17	4	1	29
96.8294	0	95	72	26	109	98	30	90	63	40	97	86	20	4	0	-84	0	0	-97	-4	0	18	4	1	29
96.9523	0	95	72	26	109	98	29	90	63	39	96	86	20	4	1	-85	0	1	-97	-4	0	17	4	0	28
97.0752	0	95	72	27	108	98	30	90	63	39	96	86	22	3	0	-83	0	0	-96	-4	0	16	3	1	28
97.1981	0	96	73	28	109	98	30	91	63	40	96	87	21	4	0	-83	-1	0	-96	-4	0	17	4	0	29
97.321	0	95	73	26	108	98	32	91	63	39	95	86	21	4	0	-82	0	0	-98	-4	0	17	4	1	28
97.4438	0	96	73	25	109	98	31	90	64	39	96	86	21	4	0	-83	0	0	-97	-5	0	17	4	0	29
97.5667	0	95	73	26	108	97	32	91	63	39	96	86	21	3	0	-83	0	1	-97	-4	0	17	4	2	29
97.6896	0	96	73	26	108	97	31	90	65	40	96	86	22	3	0	-83	0	1	-95	-4	0	17	4	1	28
97.8125	0	96	73	27	108	98	32	91	64	39	96	86	21	3	0	-84	0	0	-96	-5	0	17	4	1	29
97.9354	0	96	73	25	109	99	32	90	64	39	96	86	21	3	0	-82	0	0	-97	-4	0	16	4	0	28
98.0582	0	95	72	25	109	98	33	90	64	40	96	87	22	5	0	-81	-1	0	-96	-5	0	17	3	2	27
98.1811	0	96	73	26	108	99	32	90	64	39	96	87	23	3	0	-81	0	0	-94	-5	0	17	4	1	28
98.304	0	95	74	26	108	99	31	90	64	40	96	88	22	4	0	-83	0	0	-95	-4	0	17	4	1	28
98.4269	0	97	75	28	108	98	31	91	65	39	96	88	22	4	0	-83	0	0	-96	-5	0	17	4	1	28
98.5498	0	95	73	26	108	98	33	91	64	38	95	86	21	4	0	-82	-1	1	-96	-4	0	17	5	1	28
98.6726	0	95	74	26	109	98	33	91	65	38	96	86	22	4	0	-81	-1	1	-95	-4	-1	16	4	1	28
98.7955	0	96	74	26	108	98	32	91	64	39	96	87	22	4	0	-81	-1	0	-95	-4	0	17	4	1	28
98.9184	0	96	74	26	108	99	32	90	65	39	96	88	23	4	0	-82	0	0	-94	-4	0	18	4	1	28
99.0413	0	95	75	27	109	100	32	91	65	39	96	87	22	4	0	-82	0	0	-94	-5	-1	18	4	1	29
99.1642	0	95	73	27	109	99	32	91	64	39	95	88	23	4	0	-81	0	1	-95	-4	0	17	4	1	28
99.287	0	95	75	25	108	99	32	91	65	39	97	88	22	4	0	-82	0	1	-95	-5	0	17	4	1	28
99.4099	0	96	73	26	107	99	32	90	66	39	96	88	23	4	0	-81	-1	0	-95	-5	0	17	4	0	28
99.5328	0	96	75	27	109	99	31	91	65	39	95	88	22	4	0	-82	0	0	-94	-4	0	17	4	0	28
99.6557	0	96	75	26	108	99	32	91	65	39	96	89	23	4	0	-82	-1	0	-94	-4	0	17	4	1	29
99.7786	0	97	75	27	109	100	31	91	65	40	96	89	22	4	0	-83	0	0	-96	-4	0	18	4	0	28
99.9014	0	96	75	27	108	99	32	90	65	38	95	88	23	5	0	-81	0	1	-96	-4	0	16	5	1	28
100.024	0	96	75	26	109	101	32	91	64	39	96	89	22	4	0	-82	0	0	-95	-5	0	17	4	0	28
100.147	0	95	75	26	110	101	32	90	64	40	97	89	23	4	0	-82	-1	0	-95	-4	0	18	4	0	28
100.27	0	96	75	26	110	100	31	90	66	39	97	89	23	4	0	-83	0	1	-95	-4	0	17	4	1	29
100.393	0	96	76	28	110	101	32	91	66	40	97	89	22	3	0	-84	0	0	-95	-4	0	18	4	1	29
100.516	0	96	76	27	109	100	32	91	65	39	96	89	22	4	0	-83	0	0	-96	-5	-1	18	4	1	30
100.639	0	95	75	27	110	100	31	91	66	39	97	89	23	3	0	-83	-1	0	-95	-4	0	17	4	1	29
100.762	0	96	75	27	110	101	32	91	65	39	97	89	22	4	0	-83	0	1	-96	-5	0	17	4	1	28
100.884	0	96	76	26	109	102	32	90	66	40	97	90	23	3	0	-84	-1	0	-97	-5	0	17	3	1	29
101.007	0	97	76	27	110	102	33	91	67	39	97	90	22	4	1	-84	0	1	-96	-4	0	17	4	1	29
101.13	0	96	76	28	110	103	32	90	67	41	98	91	23	3	0	-84	0	0	-97	-5	-1	17	4	0	29
101.253	0	96	76	26	110	103	32	91	66	40	97	91	23	4	0	-84	-1	1	-97	-5	0	18	4	1	29
101.376	0	96	76	27	110	102	32	91	66	40	98	91	23	4	0	-84	0	0	-97	-5	0	17	4	1	29
101.499	0	96	76	27	110	102	32	91	66	39	99	90	24	3	0	-84	0	1	-98	-5	0	17	4	1	30
101.622	0	96	76	27	110	102	32	91	67	40	97	91	23	4	0	-84	0	1	-96	-4	0	18	4	1	29
101.745	0	96	77	28	110	102	32	91	67	40	97	91	23	3	0	-84	0	0	-98	-4	0	18	4	1	30
101.868	0	96	76	26	111	102	32	91	66	39	97	91	23	3	0	-84	0	0	-98	-4	0	17	5	0	29
101.99	0	96	76	27	110	102	32	91	66	40	98	91	23	4	1	-84	0	1	-98	-4	0	17	5	0	28
102.113	0	96	76	27	109	102	33	91	66	41	98	91	22	4	0	-84	0	0	-97	-4	0	17	4	1	29
102.236	0	96	76	26	110	103	32	91	66	40	96	91	23	4	0	-84	0	1	-98	-4	-1	19	4	2	29
102.359	0	96	77	28	110	102	32	90	66	40	98	91	22	4	0	-85	0	0	-99	-4	0	18	4	0	30
102.482	0	96	75	26	110	102	33	90	65	39	98	89	22	4	0	-83	0	1	-98	-5	0	18	5	1	29
102.605	0	95	75	26	111	103	32	91	65	39	97	91	22	3	0	-84	0	1	-98	-4	-1	18	5	1	29
102.728	0	95	76	27	111	102	32	90	66	40	97	90	22	4	0	-84	-1	0	-98	-4	0	18	4	1	30
102.851	0	96	76	26	111	102	31	91	67	40	98	91	23	3	1	-84	-1	0	-98	-4	-1	17	4	1	29
102.973	0	96	76	27	110	102	32	91	67	40	97	90	23	4	0	-84	0	0	-99	-4	0	17	4	1	29
103.096	0	95	75	26	109	100	32	90	64	39	97	90	22	3	0	-83	0	0	-98	-5	0	17	3	0	28
103.219	0	95	74	26	110	100	32	90	65	39	96	90	22	4	0	-83	0	1	-98	-4	0	17	5	0	29
103.342	0	95	75	27	109	100	32	90	65	40	97	89	22	4	0	-84	0	1	-98	-4	0	17	4	1	28
103.465	0	95	75	27	109	100	32	91	66	39	96	90	23	3	0	-83	-1	1	-97	-4	0	18	4	2	29
103.588	0	96	75	27	108	99	33	91	65	39	96	89	22	3	1	-83	0	0	-98	-5	0	17	4	0	29
103.711	0	96	74	25	109	100	33	90	64	40	96	89	21	3	0	-82	0	1	-98	-4	0	17	4	0	28
103.834	0	96	75	26	109	99	33	90	65	38	96	89	22	4	0	-82	0	1	-97	-4	0	16	4	2	29
103.956	0	95	73	26	108	99	32	89	65	38	95	88	22	4	0	-81	0	0	-95	-4	0	17	4	1	28
104.079	0	96	75	25	109	100	32	91	65	39	95	88	22	3	0	-84	-1	0	-95	-5	0	17	4	1	28
104.202	0	96	76	28	108	99	32	90	65	39	95	87	22	4	0	-83	0	0	-96	-5	-1	18	4	0	28
104.325	0	95	73	26	108	98	33	90	65	39	95	87	21	4	0	-81	0	0	-95	-4	0	16	5	1	28
104.448	0	96	74	26	108	99	33	90	64	39	95	88	22	4	0	-82	0	0	-95	-5	0	17	4	0	28
104.571	0	95	74	26	108	98	32	90	65	39	95	87	22	3	0	-81	0	0	-95	-4	0	17	3	1	27
104.694	0	95	74	26	107	99	32	91	64	39	96	88	22	4	0	-82	0	1	-95	-4	0	17	5	1	29
104.817	0	96	76	27	108	99	32	90	65	39	95	87	23	4	0	-82	0	0	-94	-4	0	17	4	0	29
104.94	0	96	74	25	107	97	32	90	64	39	94	87	22	3	0	-81	0	0	-94	-4	0	17	5	1	28
105.062	0	96	74	26	107	98	32	91	65	39	95	87	22	4	0	-81	0	1	-94	-5	0	17	4	1	28
105.185	0	96	75	25	106	98	33	91	64	39	94	87	22	4	0	-82	0	1	-94	-5	0	16	3	0	28
105.308	0	96	74	27	106	97	32	90	65	39	94	87	23	3	0	-82	0	0	-94	-4	0	17	4	0	27
105.431	0	96	75	27	107	99	33	91	65	40	94	87	22	3	0	-82	0	0	-95	-4	0	17	4	1	28
105.554	0	95	74	25	106	96	32	90	64	39	94	86	22	4	1	-82	-1	1	-94	-5	0	17	4	1	28
105.677	0	96	74	26	106	97	33	90	64	38	94	86	22	4	0	-82	0	0	-95	-4	0	17	4	0	28
105.8	0	95	74	26	105	98	32	90	65	39	94	87	23	4	0	-81	-1	0	-93	-5	0	17	4	1	27
105.923	0	96	75	26	106	97	32	90	65	39	94	87	22	4	0	-82	0	1	-93	-4	0	17	3	1	27
106.045	0	96	75	28	106	97	31	90	65	39	95	87	23	3	0	-82	0	0	-94	-5	-1	18	4	1	27
106.168	0	96	74	27	107	97	32	91	64	39	94	86	22	3	0	-81	-1	0	-94	-5	0	17	4	0	28
106.291	0	96	74	26	106	97	32	90	63	39	93	86	22	4	0	-81	0	1	-94	-4	0	17	5	1	27
106.414	0	96	75	26	106	97	31	90	65	38	94	87	23	4	0	-82	0	1	-93	-4	0	17	4	0	27
106.537	0	96	74	26	107	98	32	90	65	39	94	87	22	4	0	-82	-1	0	-93	-4	0	16	4	1	28
106.66	0	95	74	27	106	98	32	91	65	39	94	87	23	4	0	-82	0	0	-94	-5	0	17	4	1	28
106.783	0	95	74	25	105	97	32	90	64	38	94	86	22	4	0	-81	0	1	-94	-5	0	16	5	1	28
106.906	0	95	74	26	105	97	32	91	64	38	93	85	23	4	0	-81	0	0	-94	-4	0	18	4	1	28
107.028	0	96	74	26	106	97	32	91	64	38	93	86	22	4	0	-80	-1	0	-94	-4	-1	17	5	1	28
107.151	0	96	75	26	107	97	32	90	64	39	94	87	22	4	0	-82	0	1	-93	-4	0	17	4	0	28
107.274	0	96	74	27	105	97	31	90	64	39	94	87	23	3	0	-81	0	1	-93	-5	0	17	4	1	28
107.397	0	95	74	26	107	98	33	90	63	38	94	86	22	4	0	-81	0	0	-95	-4	0	17	4	0	28
107.52	0	95	74	26	106	97	33	90	65	38	93	87	22	4	0	-81	0	0	-94	-4	0	17	4	1	28
107.643	0	96	74	26	106	97	32	90	64	38	94	87	23	4	0	-81	0	0	-93	-5	0	17	4	0	28
107.766	0	95	74	26	106	98	32	90	63	39	93	86	23	4	0	-81	-1	0	-93	-5	0	17	4	0	27
107.889	0	96	75	26	106	98	33	90	65	40	94	87	23	4	0	-81	-1	1	-93	-4	-1	18	4	1	28
108.012	0	96	74	27	107	98	32	90	64	38	94	87	22	4	0	-81	0	1	-94	-5	0	18	4	1	28
108.134	0	95	73	25	106	97	33	91	64	39	94	87	22	4	1	-81	0	1	-94	-5	0	16	5	1	28
108.257	0	95	74	26	106	98	33	90	64	38	95	87	22	4	0	-81	0	0	-94	-4	0	17	5	1	28
108.38	0	96	74	26	106	98	32	91	65	38	94	88	22	4	1	-81	0	1	-93	-5	-1	18	4	1	27
108.503	0	95	75	27	107	99	32	90	65	39	95	87	23	4	0	-82	0	0	-93	-5	0	17	5	0	28
108.626	0	96	75	27	107	100	33	90	65	39	94	89	23	4	0	-82	-1	0	-94	-4	0	17	5	1	28
108.749	0	95	74	27	107	99	32	90	65	38	95	88	23	4	0	-82	0	0	-95	-5	-1	17	5	0	28
108.872	0	96	75	26	107	99	32	90	64	38	95	88	23	3	0	-82	0	1	-94	-4	-1	17	4	1	28
108.995	0	95	75	26	108	99	32	91	65	38	94	88	23	4	1	-83	0	0	-95	-4	0	18	4	1	28
109.117	0	95	76	27	107	100	32	90	67	40	94	87	23	4	0	-82	0	1	-95	-4	0	17	3	1	29
109.24	0	96	76	27	108	100	31	91	67	40	95	89	24	3	0	-83	0	0	-95	-5	0	18	4	2	29
109.363	0	96	76	27	108	99	32	91	66	39	94	89	23	4	0	-83	0	1	-96	-5	0	16	4	1	28
109.486	0	96	75	26	108	99	32	90	65	40	95	88	23	3	0	-83	0	1	-95	-4	0	18	4	1	28
109.609	0	96	76	27	107	100	32	91	66	40	96	88	23	5	0	-84	0	0	-96	-4	0	18	4	1	29
109.732	0	95	77	26	108	100	33	92	67	40	95	89	24	3	0	-84	0	1	-96	-4	0	18	5	1	29
109.855	11	97	76	28	107	100	32	90	67	40	96	89	23	4	0	-84	0	0	-96	-5	0	18	4	1	29
109.978	0	97	77	26	107	99	32	91	66	40	95	89	23	3	0	-85	0	0	-97	-5	0	17	4	0	29
110.1	0	97	77	26	107	101	32	91	66	40	96	89	23	3	1	-84	-1	1	-97	-4	0	18	4	1	28
110.223	0	96	76	26	108	100	33	91	67	40	96	89	23	4	1	-83	-1	0	-97	-5	-1	19	4	0	29
110.346	0	97	77	27	107	100	33	92	67	41	96	90	23	3	1	-85	0	1	-96	-5	0	17	4	0	28
110.469	0	97	78	28	108	101	32	92	67	41	96	90	23	4	0	-84	-1	0	-97	-5	0	18	4	0	30
110.592	0	97	77	25	107	100	32	91	67	40	96	90	22	4	1	-84	0	0	-98	-4	0	17	4	0	29
110.715	0	97	77	27	108	101	32	92	67	41	95	89	24	3	0	-84	0	0	-96	-5	-1	18	3	1	28
110.838	0	96	76	27	108	101	31	91	67	40	96	90	23	4	0	-84	0	0	-97	-4	0	18	4	0	28
110.961	0	96	77	27	108	101	32	92	68	40	95	91	23	3	0	-85	-1	0	-97	-5	0	18	4	1	29
111.084	0	97	76	27	108	101	32	92	68	41	96	91	23	4	0	-86	0	1	-98	-4	0	19	5	1	29
111.206	0	96	76	27	108	101	33	91	67	41	96	90	23	3	1	-83	0	0	-98	-4	-1	18	4	1	28
111.329	0	97	76	26	109	101	32	91	67	41	96	91	23	4	0	-84	0	0	-97	-5	0	18	4	0	28
111.452	0	96	76	27	108	102	33	90	67	41	95	91	22	4	0	-84	0	0	-98	-5	0	17	4	1	30
111.575	0	95	77	27	109	101	32	92	68	40	96	90	23	4	1	-85	0	1	-98	-4	-1	18	4	0	29
111.698	0	96	77	27	108	102	32	91	67	41	97	91	23	3	0	-85	0	0	-97	-5	0	17	4	0	30
111.821	0	96	76	27	108	101	33	92	67	41	96	90	23	4	0	-84	0	0	-98	-4	0	18	4	1	29
111.944	0	96	77	27	109	101	33	90	67	40	96	90	23	5	0	-84	0	0	-98	-4	0	18	3	1	29
112.067	0	96	76	27	108	101	32	90	68	40	96	91	24	3	0	-84	0	1	-97	-5	-1	18	4	0	29
112.189	0	97	77	27	108	101	33	91	67	40	96	91	23	4	1	-84	0	0	-97	-5	0	17	5	0	29
112.312	0	96	78	27	108	102	33	91	67	41	97	91	24	4	0	-85	0	0	-98	-5	0	18	4	1	29
112.435	0	96	77	27	109	101	32	92	67	41	96	90	22	4	0	-84	-1	0	-99	-5	0	18	3	1	29
112.558	0	96	76	26	107	101	32	92	67	41	97	91	23	4	0	-84	0	0	-98	-5	0	18	4	1	30
112.681	0	95	76	26	109	100	33	91	67	40	97	90	23	4	0	-84	0	1	-96	-5	0	18	4	0	29
112.804	0	95	76	26	108	101	33	90	68	40	96	90	23	3	0	-85	-1	1	-98	-5	0	18	5	0	29
112.927	0	96	77	28	107	101	33	91	69	42	97	90	23	3	0	-85	0	0	-98	-5	0	18	4	1	29
113.05	0	96	77	27	108	101	33	90	67	42	96	91	23	3	1	-84	-1	0	-97	-4	-1	18	4	0	29
113.172	0	96	77	26	107	101	33	91	67	40	96	90	22	3	1	-83	0	0	-98	-4	0	18	4	1	29
113.295	0	96	76	27	108	100	33	91	67	40	97	89	22	3	0	-83	-1	0	-98	-4	-1	18	4	1	29
113.418	0	97	77	27	107	101	33	91	67	41	95	90	22	3	1	-84	-1	1	-98	-4	0	18	4	1	29
113.541	0	96	76	27	107	101	32	92	68	41	96	90	23	3	0	-84	0	0	-97	-3	0	18	3	1	29
113.664	0	96	77	27	108	101	32	91	65	40	95	90	23	4	0	-83	0	1	-97	-5	0	17	5	1	28
113.787	0	96	76	26	108	99	33	91	66	39	95	89	22	4	0	-83	0	0	-98	-4	0	17	3	1	28
113.91	0	96	76	25	107	100	33	90	66	40	95	88	22	3	0	-82	0	0	-98	-4	0	18	4	0	28
114.033	0	95	76	26	107	100	33	91	66	40	95	89	22	4	1	-83	0	0	-96	-4	0	17	4	0	28
114.156	0	95	76	26	108	100	32	90	66	40	96	89	23	3	0	-83	0	0	-96	-5	0	17	4	1	28
114.278	0	96	76	28	107	100	32	90	65	40	96	89	23	3	0	-83	0	1	-97	-5	0	18	4	0	28
114.401	0	96	75	26	107	99	34	91	64	40	96	89	23	4	0	-81	0	0	-97	-4	0	17	4	1	28
114.524	0	95	75	26	107	98	33	90	65	39	95	88	23	4	0	-82	0	1	-96	-5	-1	16	4	1	28
114.647	0	95	74	26	107	98	33	89	65	39	94	88	22	4	0	-80	-1	1	-95	-4	0	17	5	0	28
114.77	0	95	75	25	106	99	32	90	66	38	95	88	24	3	0	-82	0	1	-95	-4	0	18	4	1	28
114.893	0	96	76	28	106	99	32	90	65	39	95	89	23	4	0	-82	0	0	-95	-5	-1	17	4	1	29
115.016	0	95	75	27	106	99	33	90	64	39	94	88	23	4	0	-80	0	1	-96	-5	0	16	4	1	29
115.139	0	96	74	26	106	99	33	90	64	38	94	88	22	3	0	-81	-1	1	-95	-4	0	17	4	0	28
115.261	0	95	75	26	107	98	33	90	63	39	93	87	22	3	0	-81	0	0	-94	-4	0	17	4	1	28
115.384	0	95	74	26	107	98	32	90	64	39	94	88	23	4	0	-82	0	0	-94	-5	-1	16	4	1	28
115.507	0	95	75	26	107	98	32	90	65	39	94	88	24	4	1	-81	0	0	-94	-4	0	17	3	0	28
115.63	0	95	74	27	107	98	32	91	64	39	94	88	24	3	1	-81	0	0	-94	-4	0	16	4	1	28
115.753	0	96	74	26	107	98	33	90	64	39	94	88	22	4	0	-81	-1	1	-95	-5	0	18	3	1	28
115.876	0	96	75	26	106	98	33	90	65	39	94	88	23	3	0	-80	0	1	-94	-4	0	16	4	1	28
115.999	0	96	74	25	107	99	33	90	65	39	94	88	23	3	0	-81	-1	1	-94	-4	0	17	4	1	28
116.122	0	96	74	27	106	99	32	91	65	39	94	88	23	3	0	-81	-1	0	-94	-5	-1	17	3	0	28
116.244	0	96	74	27	106	99	32	90	65	40	94	89	23	3	0	-82	0	0	-94	-5	-1	17	4	1	28
116.367	0	96	74	26	106	98	33	90	64	39	94	88	23	4	0	-80	-1	0	-95	-4	0	17	4	1	28
116.49	0	96	74	25	105	98	32	90	65	38	94	88	23	4	0	-81	0	1	-94	-4	0	18	4	0	28
116.613	0	96	75	27	105	98	32	90	64	39	94	88	24	3	0	-80	0	0	-94	-4	0	18	4	1	27
116.736	0	96	75	27	105	99	32	90	65	39	95	89	23	3	0	-82	0	1	-94	-4	-1	17	4	1	28
116.859	0	96	75	27	106	99	32	90	65	39	94	88	23	4	0	-82	0	0	-94	-3	0	16	4	1	29
116.982	0	95	74	26	106	98	34	90	64	40	93	88	23	3	0	-81	0	1	-95	-5	0	18	4	1	28
117.105	0	95	74	26	105	98	32	89	64	38	94	88	23	3	0	-81	0	0	-94	-4	0	17	4	1	27
117.228	0	96	74	26	106	98	33	90	64	39	94	88	22	4	0	-81	0	0	-94	-4	0	17	4	1	27
117.35	0	96	74	26	106	99	33	90	65	39	94	88	23	4	0	-82	0	0	-94	-4	0	17	4	1	28
117.473	0	95	75	27	107	100	33	90	65	39	95	88	23	4	0	-81	0	1	-94	-4	0	18	4	1	29
117.596	0	95	73	26	106	98	33	89	64	39	94	88	22	5	0	-81	0	1	-95	-4	0	16	4	0	28
117.719	0	95	74	26	106	98	33	89	64	38	94	88	23	3	0	-81	0	1	-94	-5	0	16	4	1	27
117.842	0	96	74	26	105	99	33	89	65	40	94	88	22	3	0	-81	0	0	-94	-5	0	17	5	0	29
117.965	0	95	74	26	106	99	32	89	64	39	94	89	23	4	0	-81	0	0	-93	-5	0	17	4	1	28
118.088	0	95	74	26	107	100	32	89	65	39	95	89	23	4	0	-82	0	1	-93	-4	0	18	4	0	28
118.211	0	95	73	27	108	101	33	89	63	39	95	89	22	3	0	-81	0	1	-95	-4	0	17	4	1	28
118.333	0	95	73	25	109	103	33	89	64	39	96	90	23	4	0	-80	-1	1	-93	-5	0	16	4	1	27
118.456	0	94	73	26	109	102	33	89	64	38	96	91	23	3	0	-81	0	1	-93	-5	-1	17	4	1	28
118.579	0	94	74	26	110	103	32	89	64	39	97	90	23	4	0	-80	0	0	-93	-5	0	16	4	1	28
118.702	0	94	74	26	110	103	33	89	65	39	96	91	23	4	0	-82	-1	1	-94	-4	0	17	5	1	29
118.825	0	94	75	27	109	101	32	89	65	40	97	91	22	4	0	-81	0	0	-94	-4	0	17	3	1	29
118.948	0	95	74	26	109	101	32	90	65	38	96	90	23	4	0	-80	0	0	-94	-4	-1	17	5	2	27
119.071	0	94	74	26	108	101	32	89	64	39	96	90	23	4	0	-81	0	1	-94	-4	0	18	4	1	28
119.194	0	94	74	26	109	100	32	89	64	38	96	89	23	4	0	-81	-1	0	-94	-5	0	17	4	1	28
119.316	0	95	74	27	109	100	32	90	65	40	96	91	23	4	0	-83	0	0	-94	-5	0	17	4	1	28
119.439	0	95	75	27	109	101	32	90	65	40	95	90	23	4	0	-83	0	1	-95	-4	-1	17	5	1	28
119.562	0	95	75	26	107	100	33	89	65	40	96	91	23	4	0	-82	0	0	-95	-5	0	17	3	1	27
119.685	0	95	76	26	108	101	33	90	65	39	96	90	23	4	0	-83	-1	1	-95	-4	0	17	4	0	28
119.808	0	95	75	26	108	101	32	89	65	40	96	89	24	3	0	-83	0	0	-95	-4	0	18	5	1	29
119.931	0	95	76	26	108	100	32	91	66	40	96	89	23	2	0	-82	0	1	-95	-5	0	18	4	1	30
120.054	0	95	76	27	107	100	32	90	66	40	95	90	24	3	0	-84	0	0	-95	-4	0	18	4	0	28
120.177	0	95	76	28	108	100	32	91	65	40	96	90	22	3	0	-84	-1	1	-97	-4	-1	18	4	1	29
120.3	0	95	76	27	107	100	32	91	67	40	95	90	23	4	1	-83	0	0	-95	-5	0	18	4	1	28
120.422	0	95	75	27	107	100	33	91	66	39	95	89	23	3	0	-84	0	1	-96	-4	-1	17	4	1	29
120.545	0	97	76	27	107	99	33	91	66	41	94	89	22	3	0	-84	0	1	-96	-5	0	18	4	1	30
120.668	0	97	77	27	106	100	32	92	67	40	95	90	23	4	0	-86	0	1	-97	-4	0	18	4	1	29
120.791	0	96	76	27	107	100	32	91	66	41	95	90	23	4	0	-84	0	0	-97	-5	0	17	4	0	28
120.914	0	96	76	26	107	100	32	91	66	40	95	89	23	4	0	-84	0	0	-97	-3	0	18	4	1	28
121.037	0	96	76	27	107	99	33	91	67	40	96	89	23	4	0	-84	0	1	-97	-4	0	19	4	0	29
121.16	0	95	76	27	107	100	33	91	66	40	95	89	23	4	0	-84	0	0	-96	-5	0	17	4	2	29
121.283	0	96	77	27	107	100	31	91	67	40	95	90	24	3	0	-84	0	0	-96	-5	0	19	4	1	28
121.405	0	95	75	27	107	99	33	91	66	40	95	88	22	3	0	-84	0	1	-97	-5	-1	19	4	1	28
121.528	0	95	75	27	108	98	33	89	65	40	94	89	23	3	0	-83	0	1	-96	-5	-1	18	4	1	29
121.651	0	95	76	26	107	99	33	90	66	40	94	88	22	3	0	-82	0	0	-96	-4	-1	17	4	0	28
121.774	0	95	76	27	107	99	33	90	65	40	94	89	24	4	0	-83	-1	0	-95	-4	0	18	4	1	28
121.897	0	95	76	27	107	100	32	90	66	40	95	90	24	4	0	-83	0	0	-95	-4	0	18	3	1	28
122.02	0	94	74	26	107	100	34	89	65	40	95	90	23	4	0	-82	0	1	-96	-4	0	16	4	1	28
122.143	0	94	75	25	109	101	33	89	64	39	95	89	22	4	0	-81	0	1	-95	-4	0	16	4	1	27
122.266	0	95	74	26	107	99	33	88	64	38	95	90	22	4	0	-81	-1	0	-94	-4	0	17	3	1	28
122.388	0	94	75	26	107	99	32	89	65	38	95	89	24	3	0	-82	0	0	-94	-4	0	17	4	1	28
122.511	0	94	75	27	107	100	32	89	65	39	95	89	23	4	0	-82	-1	0	-94	-4	0	17	3	2	29
122.634	0	95	74	27	107	99	34	88	64	38	94	89	22	3	0	-82	0	0	-95	-5	0	16	4	1	27
122.757	0	94	74	26	106	97	33	89	64	39	94	87	22	3	0	-80	-1	1	-95	-5	0	17	5	0	28
122.88	0	94	74	26	107	98	33	90	65	39	95	88	22	4	0	-80	0	1	-94	-5	-1	17	4	1	28
123.003	0	94	74	26	107	98	32	89	65	39	94	88	23	4	0	-81	0	0	-94	-4	0	17	4	1	28
123.126	0	94	74	26	107	98	32	89	65	40	94	88	23	4	1	-81	-1	0	-94	-4	0	17	5	0	28
123.249	0	95	75	27	107	98	32	90	64	39	94	87	23	5	0	-80	0	1	-92	-5	0	16	5	1	27
123.372	0	95	74	26	105	97	33	89	64	38	94	87	23	5	0	-80	0	0	-94	-4	-1	17	5	1	28
123.494	0	94	74	26	106	97	33	89	64	38	94	88	23	3	0	-80	-1	0	-93	-4	0	16	4	1	27
123.617	0	95	74	25	106	98	32	89	64	39	94	87	23	4	0	-80	0	1	-93	-4	0	17	3	0	27
123.74	0	94	74	26	107	99	33	90	65	38	95	88	24	3	0	-80	0	0	-92	-5	0	17	4	2	28
123.863	0	94	74	27	106	98	32	89	64	39	95	87	23	3	0	-79	-1	0	-94	-5	0	17	5	1	28
123.986	0	94	72	25	106	97	33	88	63	37	93	88	22	2	0	-80	0	0	-94	-4	-1	16	4	1	27
124.109	0	95	73	26	107	96	33	88	63	37	94	87	22	4	0	-79	0	1	-93	-4	0	16	4	0	28
124.232	0	94	73	26	106	97	32	89	63	38	93	86	23	4	0	-79	0	0	-92	-4	0	17	4	0	28
124.355	0	95	73	27	105	97	32	88	64	38	93	87	23	3	0	-80	0	1	-92	-5	0	16	4	1	28
124.477	0	94	73	27	105	97	32	89	63	38	93	86	22	3	0	-79	-1	0	-94	-4	0	16	4	0	27
124.6	0	95	73	25	105	95	33	88	63	38	93	85	22	4	0	-79	0	0	-93	-4	0	17	4	1	27
124.723	0	94	73	26	105	95	33	89	63	37	93	85	22	4	0	-79	0	0	-93	-4	0	16	3	0	27
124.846	0	94	73	26	104	96	33	87	63	38	92	85	22	4	0	-78	0	0	-91	-5	0	16	4	1	27
124.969	0	95	72	27	105	95	32	90	63	37	92	85	23	4	0	-79	-1	0	-91	-3	0	17	4	1	27
125.092	0	93	72	27	103	94	33	88	61	38	91	85	22	3	1	-78	-1	0	-92	-5	0	16	3	1	27
125.215	0	95	72	25	104	94	32	89	61	37	91	84	22	4	0	-76	0	0	-90	-5	0	16	4	1	26
125.338	0	94	72	26	105	94	33	87	61	36	91	84	23	4	0	-77	0	0	-91	-5	0	16	4	0	26
125.46	0	94	72	26	104	95	33	88	62	37	92	85	22	3	0	-78	0	0	-90	-4	0	16	4	0	27
125.583	0	95	72	26	104	95	32	88	62	37	91	85	23	4	0	-79	-1	1	-91	-4	-1	15	5	0	28
125.706	0	94	71	26	104	94	33	88	61	37	91	84	23	4	0	-76	0	0	-91	-4	0	16	5	1	27
125.829	0	93	71	25	104	95	33	88	60	37	92	85	22	3	0	-77	0	1	-90	-4	0	16	3	1	26
125.952	0	94	71	25	106	100	33	87	59	36	93	86	21	4	0	-77	-1	0	-90	-4	-1	15	4	0	27
126.075	0	93	72	24	108	105	32	87	61	36	95	89	23	4	0	-78	0	0	-88	-4	0	15	4	0	27
126.198	0	93	72	25	109	104	32	86	60	36	97	90	23	3	0	-76	-1	1	-88	-4	0	15	4	0	27
126.321	0	93	71	25	109	102	33	87	60	36	95	91	22	3	0	-76	0	0	-89	-4	0	15	4	1	26
126.444	0	93	71	25	108	100	32	88	61	36	95	88	21	4	0	-75	0	0	-90	-4	0	16	4	0	27
126.566	0	93	71	25	108	98	33	88	60	36	94	88	21	4	0	-76	0	1	-88	-4	0	16	4	1	27
126.689	0	93	72	25	107	97	31	88	61	36	94	86	22	4	0	-77	0	0	-88	-4	0	16	4	1	26
126.812	0	94	72	25	108	99	31	89	61	35	94	87	23	4	-1	-78	0	0	-89	-4	0	15	4	0	27
126.935	0	94	71	26	107	97	33	89	60	37	94	86	22	4	0	-79	-1	0	-89	-4	0	16	3	1	27
127.058	0	94	72	25	107	97	32	88	61	36	94	86	21	3	0	-76	0	0	-89	-4	0	16	5	1	27
127.181	0	95	71	26	107	96	31	89	61	36	93	86	22	4	0	-76	0	0	-89	-4	0	15	4	1	27
127.304	0	94	72	25	106	96	32	89	62	37	93	85	23	4	0	-77	0	0	-89	-4	0	16	3	0	26
127.427	0	94	73	25	107	96	31	89	61	37	94	86	22	3	0	-79	0	1	-88	-5	-1	16	4	1	27
127.549	0	95	73	26	106	97	31	89	62	37	93	85	21	4	0	-78	0	0	-89	-4	0	16	3	1	27
127.672	0	95	72	25	106	95	33	88	62	37	94	84	22	4	0	-76	-1	0	-90	-4	0	16	4	1	28
127.795	0	95	73	26	107	96	32	89	61	38	93	86	23	4	0	-77	0	0	-90	-5	-1	16	4	1	26
127.918	0	94	72	26	106	96	32	88	62	37	93	84	22	3	0	-78	0	0	-90	-4	0	16	5	1	27
128.041	0	94	74	27	107	97	31	89	63	38	94	85	23	3	0	-78	0	0	-89	-4	0	16	3	1	27
128.164	0	95	73	27	105	96	31	89	62	37	94	85	22	3	0	-78	0	0	-89	-5	0	16	5	1	27
128.287	0	94	73	25	106	96	32	89	62	37	93	86	22	4	0	-78	-1	0	-90	-4	-1	16	4	1	27
128.41	0	94	73	25	106	96	32	89	62	37	94	85	21	4	0	-79	0	0	-91	-4	0	16	5	1	27
128.532	0	94	73	26	106	96	32	89	63	37	93	85	23	4	0	-79	-1	0	-89	-4	0	16	4	1	27
128.655	0	95	73	26	106	96	31	88	64	38	93	85	23	4	0	-80	0	1	-90	-5	0	17	4	1	26
128.778	0	94	74	28	107	96	32	89	62	38	94	86	22	3	0	-78	0	0	-90	-5	0	16	4	1	27
128.901	0	94	73	26	105	97	33	90	62	38	92	85	22	4	0	-79	0	0	-91	-5	0	16	4	0	27
129.024	0	94	73	26	105	95	32	88	62	38	93	85	21	4	0	-78	0	0	-91	-4	0	16	4	1	28
129.147	0	95	74	26	105	96	32	88	63	38	93	86	22	3	0	-78	-1	0	-89	-5	0	17	4	0	27
129.27	0	94	74	27	105	97	32	88	63	38	93	85	23	4	0	-79	0	0	-90	-4	0	17	4	0	26
129.393	0	95	74	27	105	96	32	89	64	38	93	85	21	3	0	-79	-1	0	-91	-5	0	17	4	1	28
129.516	0	95	74	26	105	96	33	89	63	37	93	85	22	4	0	-77	-1	1	-91	-5	0	16	4	1	27
129.638	0	95	74	26	105	96	32	89	63	37	93	85	22	4	0	-77	-1	0	-91	-4	0	17	3	0	27
129.761	0	94	73	26	105	95	33	89	63	38	93	85	22	3	0	-77	0	1	-90	-5	0	16	4	1	27
129.884	0	95	76	26	105	96	33	89	64	38	93	85	24	3	0	-79	0	0	-89	-4	0	17	4	0	27
130.007	0	95	75	27	106	96	32	90	64	39	93	85	22	4	0	-78	0	0	-89	-5	0	16	4	1	26
130.13	0	95	74	26	105	96	33	88	63	38	92	85	22	4	0	-77	-1	0	-90	-4	0	16	4	1	26
130.253	0	95	73	27	105	96	33	89	63	37	93	85	22	3	0	-77	0	0	-90	-5	0	16	4	0	27
130.376	0	95	74	26	105	96	33	88	63	37	92	85	22	4	0	-79	0	1	-89	-5	0	17	4	0	27
130.499	0	95	73	26	105	96	33	89	63	39	93	86	23	4	0	-78	0	1	-89	-5	0	16	3	1	28
130.621	0	95	75	27	107	98	32	89	63	38	93	86	22	4	0	-79	0	0	-89	-4	0	16	4	0	27
130.744	0	94	74	27	105	96	32	89	64	38	93	85	22	4	0	-78	0	0	-90	-5	0	16	4	0	27
130.867	0	94	74	26	106	97	32	89	63	39	93	86	22	4	0	-79	0	1	-91	-5	0	17	4	1	27
130.99	0	95	74	27	105	96	32	89	63	38	94	86	23	4	0	-79	-1	1	-90	-4	-1	16	3	1	27
131.113	0	95	74	25	107	100	32	89	64	37	94	88	23	4	0	-79	0	0	-89	-5	-1	16	4	1	27
131.236	0	95	75	27	108	101	32	89	64	38	96	89	23	4	0	-81	0	0	-92	-5	0	17	3	1	28
131.359	0	94	74	27	108	100	33	88	64	38	95	89	22	3	0	-80	0	0	-92	-4	0	16	3	1	28
131.482	0	94	74	26	107	100	31	88	64	39	96	89	22	4	0	-80	-1	1	-92	-4	0	17	5	0	28
131.604	0	93	74	26	108	99	32	89	64	39	95	88	23	3	0	-81	0	0	-91	-5	0	18	5	1	28
131.727	0	95	75	26	106	99	32	89	65	39	95	89	23	3	1	-81	-1	0	-92	-4	0	16	4	1	27
131.85	0	95	76	27	106	99	31	90	65	39	95	88	23	3	0	-81	-1	0	-92	-5	0	17	4	0	29
131.973	0	94	75	26	107	98	32	89	64	39	95	87	21	4	0	-80	0	0	-93	-4	0	17	5	1	27
132.096	0	94	74	26	107	98	33	89	65	39	94	88	22	4	1	-80	0	1	-93	-4	0	17	4	1	27
132.219	0	95	75	26	107	98	33	89	64	38	93	87	22	3	1	-81	0	0	-93	-4	0	17	5	1	28
132.342	0	94	75	25	106	99	33	89	64	40	94	87	23	4	0	-81	0	0	-92	-4	0	18	4	0	28
132.465	0	95	75	27	106	99	31	90	65	39	95	87	23	4	0	-81	0	1	-92	-5	0	17	4	1	28
132.588	0	95	75	26	107	97	33	89	64	39	94	87	23	4	0	-80	-1	1	-93	-4	0	17	4	1	28
132.71	0	94	74	25	107	98	33	89	64	39	94	87	22	3	0	-80	0	1	-94	-4	0	17	3	0	27
132.833	0	95	75	26	106	97	33	89	64	39	94	86	21	4	0	-80	0	1	-93	-4	0	17	4	1	28
132.956	0	95	75	26	106	98	32	89	64	39	94	88	22	3	0	-80	-1	1	-92	-4	-1	16	4	1	28
133.079	0	94	75	27	107	98	32	89	65	40	94	87	23	3	0	-81	-1	0	-91	-4	0	17	4	1	27
133.202	0	94	75	27	106	98	32	89	64	39	94	88	21	4	0	-81	-1	0	-93	-4	0	16	3	0	28
133.325	0	94	74	26	107	96	34	89	63	38	93	86	22	4	0	-80	-1	1	-92	-4	0	16	4	1	27
133.448	0	94	73	26	106	97	33	89	64	38	94	87	21	3	0	-80	-1	0	-93	-5	0	17	4	0	27
133.571	0	95	74	26	106	96	32	89	64	39	94	86	24	4	0	-78	-1	0	-91	-4	0	17	4	1	27
133.693	0	95	75	26	105	96	32	89	64	40	94	86	23	3	1	-81	0	0	-91	-5	-1	17	4	1	28
133.816	0	95	75	28	106	97	32	90	65	38	93	87	22	3	0	-82	0	0	-93	-4	0	17	3	2	28
133.939	0	96	74	25	106	97	34	90	62	39	93	87	22	5	0	-80	-1	1	-93	-5	0	16	4	1	28
134.062	0	94	75	26	105	97	33	89	64	39	93	87	22	4	0	-80	0	1	-92	-3	0	17	5	0	28
134.185	0	95	75	26	106	97	32	90	64	38	93	87	22	4	0	-81	0	0	-93	-4	0	17	5	1	28
134.308	0	95	75	27	106	97	33	90	64	39	93	87	23	4	0	-81	-1	1	-93	-5	0	18	4	1	27
134.431	0	95	75	28	107	99	32	89	65	40	94	87	22	3	0	-80	0	1	-93	-4	-1	17	3	1	28
134.554	0	95	74	27	105	98	33	89	64	39	93	87	22	5	1	-81	0	0	-93	-4	-1	17	4	0	28
134.676	0	95	76	26	106	97	32	89	65	40	94	87	23	4	0	-81	0	1	-93	-4	0	17	3	1	28
134.799	0	95	75	25	106	97	32	90	65	39	93	86	23	3	0	-81	0	0	-92	-4	-1	17	3	1	27
134.922	0	96	76	26	106	98	33	90	65	40	94	87	24	3	0	-80	0	1	-92	-4	-1	17	4	0	28
135.045	0	95	76	28	105	98	32	90	66	40	93	87	23	4	0	-82	0	1	-93	-5	0	17	3	0	28
135.168	0	95	75	26	106	98	33	90	64	39	93	87	22	4	0	-81	0	0	-95	-5	0	17	4	1	28
135.291	0	95	75	27	105	98	34	90	65	40	93	87	21	4	0	-82	-1	0	-94	-4	0	17	4	2	29
135.414	0	95	76	28	106	98	33	90	66	39	93	87	23	3	0	-80	0	1	-93	-5	-1	16	4	0	28
135.537	0	96	76	27	106	98	33	90	65	40	94	88	23	3	0	-82	0	0	-93	-4	0	17	5	0	28
135.66	0	96	77	27	106	99	33	91	66	40	94	87	23	4	0	-82	0	0	-94	-5	0	18	4	1	28
135.782	0	95	75	26	106	98	33	91	65	39	93	87	22	3	0	-81	-1	1	-94	-5	0	18	3	1	28
135.905	0	95	75	26	106	98	33	90	64	39	93	88	23	3	0	-80	0	0	-94	-4	0	17	4	0	27
136.028	0	94	75	26	106	97	33	89	65	39	93	87	22	3	0	-80	0	1	-93	-5	-1	17	5	1	27
136.151	0	95	76	26	105	98	33	90	65	39	93	87	23	3	1	-82	0	0	-94	-5	0	18	4	1	28
136.274	0	95	75	27	106	97	32	91	65	40	94	87	23	4	0	-82	0	0	-93	-5	0	17	4	0	28
136.397	0	95	74	27	105	98	33	90	64	39	94	87	23	3	0	-80	0	0	-94	-5	0	17	4	0	27
136.52	0	95	74	26	105	98	33	89	63	38	93	87	22	4	0	-80	0	0	-94	-5	-1	17	4	0	28
136.643	0	94	74	27	105	96	34	90	64	38	93	87	22	3	0	-80	0	0	-93	-5	0	17	4	1	27
136.765	0	95	74	26	106	97	33	89	65	38	94	87	23	3	0	-80	0	0	-92	-4	0	16	4	1	27
136.888	0	95	75	26	105	97	33	90	65	38	93	87	23	4	0	-80	-1	0	-92	-5	0	17	4	1	27
137.011	0	95	74	26	106	97	33	89	63	38	93	85	22	4	0	-80	0	0	-93	-4	0	17	4	0	27
137.134	0	94	74	28	105	97	34	90	63	38	93	86	22	4	0	-80	0	0	-93	-4	0	16	4	0	27
137.257	0	95	75	26	105	97	33	90	64	39	93	86	23	3	0	-79	0	0	-92	-4	0	17	5	1	27
137.38	0	95	74	26	105	97	34	89	64	38	93	86	22	3	0	-80	-1	0	-92	-5	0	16	4	1	28
137.503	0	96	75	27	106	97	32	89	64	39	92	86	24	3	0	-81	0	0	-91	-5	0	17	4	0	27
137.626	0	95	74	27	104	97	33	89	64	39	93	87	23	3	0	-80	0	1	-93	-4	0	16	3	1	28
137.748	0	95	74	27	105	96	34	89	63	39	93	86	22	3	0	-79	0	1	-92	-4	0	17	4	1	27
137.871	0	95	74	26	105	96	33	90	64	39	93	86	22	4	0	-79	0	0	-92	-4	0	17	4	0	28
137.994	0	95	75	26	104	96	32	89	63	38	92	85	22	4	0	-79	0	0	-91	-5	0	17	4	1	26
138.117	0	95	74	27	104	97	32	90	65	39	93	85	23	3	0	-81	-1	1	-91	-5	0	16	4	0	27
138.24	0	96	74	27	105	97	32	89	65	39	93	86	23	4	0	-80	0	1	-91	-4	0	17	4	1	28
138.363	0	95	74	28	105	97	33	90	63	38	92	86	22	3	0	-79	0	1	-92	-4	0	16	4	0	27
138.486	0	95	74	26	105	96	33	89	64	39	93	86	22	3	0	-80	0	1	-93	-5	0	16	4	1	27
138.609	0	95	74	26	105	97	33	89	64	38	92	85	22	4	0	-80	0	1	-92	-5	0	17	4	0	27
138.732	0	95	74	27	104	96	32	90	64	38	92	86	22	4	0	-81	0	0	-91	-4	0	16	4	0	27
138.854	0	95	75	27	105	97	33	90	64	38	93	86	24	4	0	-81	0	0	-91	-5	0	17	4	0	27
138.977	0	95	75	27	104	96	33	90	65	39	92	86	22	3	0	-80	0	0	-93	-4	0	17	4	0	28
139.1	0	95	75	25	105	95	33	89	63	38	92	86	22	4	1	-80	0	1	-92	-5	0	17	5	1	28
139.223	0	94	74	26	105	96	33	89	64	39	92	86	22	4	0	-80	0	0	-92	-5	0	16	4	1	28
139.346	0	95	74	27	104	96	32	89	64	38	92	86	24	4	1	-79	0	0	-91	-5	-1	16	4	2	27
139.469	0	95	74	26	104	97	32	90	65	39	92	86	22	3	0	-81	0	1	-92	-5	-1	17	4	0	28
139.592	0	95	74	28	104	97	33	89	65	39	91	87	21	4	0	-82	0	0	-93	-4	0	17	4	1	28
139.715	0	95	75	26	104	96	33	89	64	39	91	86	22	3	0	-79	0	0	-92	-5	0	16	3	1	27
139.837	0	95	75	25	104	96	32	89	64	39	92	86	22	3	0	-80	0	0	-91	-4	0	17	4	0	28
139.96	0	95	74	26	104	96	33	89	63	38	92	86	23	4	0	-80	0	1	-92	-5	-1	17	4	1	27
140.083	0	95	74	26	104	97	32	89	65	39	93	86	23	4	0	-80	0	1	-91	-5	0	17	4	1	27
140.206	0	94	75	27	105	97	33	89	64	39	93	86	23	3	0	-79	0	0	-91	-4	0	17	4	1	28
140.329	0	94	74	26	104	96	33	89	64	39	92	85	22	4	0	-79	0	0	-92	-5	-1	17	4	1	27
140.452	0	95	74	27	105	95	33	88	63	38	93	85	22	4	0	-79	-1	0	-93	-4	-1	16	4	1	27
140.575	0	95	73	27	105	97	33	89	64	38	91	86	22	4	0	-79	0	1	-92	-4	0	16	4	0	27
140.698	0	95	74	26	105	97	33	89	64	38	92	86	23	4	0	-80	0	1	-91	-5	0	16	4	1	28
140.82	0	95	74	27	105	96	33	89	63	39	92	85	23	4	0	-78	0	1	-92	-4	0	16	4	1	27
140.943	0	95	74	25	104	96	32	89	63	38	92	86	22	4	0	-78	0	0	-93	-4	0	16	4	1	27
141.066	0	94	73	26	105	95	33	89	64	38	92	85	22	4	0	-79	0	1	-91	-5	0	16	4	1	27
141.189	0	95	73	26	104	96	33	89	64	38	92	87	22	4	0	-78	0	0	-91	-5	0	16	3	1	27
141.312	0	94	74	26	105	96	32	90	63	38	92	86	22	3	0	-80	0	1	-91	-4	0	17	5	0	27
141.435	0	95	74	28	105	97	33	89	64	39	92	86	22	3	0	-80	0	1	-92	-5	0	17	5	1	28
141.558	0	95	74	26	104	96	32	89	63	38	92	85	21	4	0	-78	0	0	-91	-5	-1	16	4	0	27
141.681	0	95	73	27	104	96	32	89	64	38	92	85	21	4	0	-79	0	1	-90	-4	-1	17	3	1	27
141.804	0	95	74	25	105	96	32	91	64	38	92	85	23	3	0	-78	0	0	-91	-4	0	17	5	1	27
141.926	0	95	74	26	103	96	33	90	64	37	92	86	23	4	0	-79	0	1	-90	-4	-1	17	4	1	27
142.049	0	95	74	27	105	96	32	90	64	39	92	85	24	3	0	-81	-1	1	-91	-4	0	16	4	1	27
142.172	0	95	74	27	104	96	33	89	64	39	91	86	22	4	0	-79	0	0	-91	-4	-1	17	5	1	27
142.295	0	95	74	27	104	96	33	90	64	38	93	85	22	3	0	-79	0	0	-91	-4	0	17	5	1	27
142.418	0	95	74	26	104	96	33	89	64	39	92	86	22	4	0	-79	-1	1	-90	-4	0	17	4	0	27
142.541	0	95	75	26	105	98	32	90	65	39	92	87	23	3	0	-80	0	0	-90	-4	0	17	5	1	27
142.664	0	96	75	27	104	98	32	90	65	39	92	86	23	4	0	-81	0	1	-90	-4	0	17	5	0	27
142.787	0	95	74	27	106	98	33	89	65	39	93	87	22	4	0	-80	0	0	-92	-4	-1	17	4	0	28
142.909	0	95	75	26	107	98	33	89	65	38	94	87	22	4	0	-81	0	1	-91	-4	0	17	4	1	27
143.032	0	95	75	26	107	99	34	89	64	39	94	87	22	4	0	-81	0	1	-92	-5	0	17	4	1	28
143.155	0	94	75	26	105	97	32	90	65	39	93	88	23	3	0	-81	0	0	-91	-4	-1	16	4	1	27
143.278	0	96	76	27	105	97	32	89	65	39	93	87	22	4	0	-81	0	1	-92	-4	0	17	4	1	27
143.401	0	96	75	28	105	97	33	90	65	39	93	86	22	3	0	-81	-1	1	-93	-5	0	17	4	1	29
143.524	0	95	75	26	106	99	33	90	64	39	93	87	22	3	0	-81	0	1	-92	-5	0	17	4	1	28
143.647	0	95	75	26	108	99	33	90	65	39	95	88	22	4	0	-81	-1	0	-92	-4	0	17	4	1	28
143.77	0	96	76	27	107	99	32	90	65	38	95	88	23	4	0	-81	0	1	-92	-4	-1	18	4	1	27
143.892	0	96	76	27	107	100	33	91	66	39	94	88	23	3	1	-83	-1	0	-91	-5	0	17	4	1	27
144.015	0	95	76	27	107	101	33	90	66	39	95	89	23	5	0	-81	0	0	-93	-4	0	17	4	0	28
144.138	0	95	75	26	108	102	34	90	66	38	95	90	22	3	0	-80	0	1	-93	-5	0	17	5	1	28
144.261	0	94	76	27	108	102	34	89	65	39	95	90	22	4	0	-81	0	0	-92	-4	0	16	4	1	28
144.384	0	94	76	26	108	101	33	90	65	39	95	90	23	4	0	-80	0	0	-93	-5	0	17	3	0	27
144.507	0	95	76	26	108	100	32	89	67	39	95	89	23	4	0	-81	0	0	-92	-4	-1	16	4	0	28
144.63	0	95	76	27	108	101	33	90	66	39	94	89	23	3	0	-81	0	0	-92	-5	-1	18	5	1	28
144.753	0	95	75	26	107	98	33	89	64	39	95	88	22	3	0	-80	0	0	-93	-5	0	16	5	1	27
144.876	0	94	75	26	107	99	34	88	64	38	94	88	22	3	0	-80	0	0	-93	-4	0	17	4	0	28
144.998	0	95	76	26	106	98	34	89	65	38	94	88	22	4	0	-81	0	1	-92	-5	0	16	4	1	28
145.121	0	95	76	27	106	98	32	89	66	39	94	87	24	4	0	-80	0	0	-91	-5	0	17	3	2	27
145.244	0	95	76	28	105	98	33	90	65	39	94	88	23	3	0	-80	0	0	-93	-5	-1	17	4	1	28
145.367	0	95	74	25	106	98	33	88	64	39	94	87	22	4	1	-80	0	1	-93	-4	-1	17	4	1	27
145.49	1	94	74	26	105	98	34	89	64	38	94	87	23	3	0	-79	0	1	-92	-5	0	17	5	1	27
145.613	0	95	75	26	106	98	33	88	64	38	94	86	23	4	0	-79	0	1	-92	-4	0	17	4	0	27
145.736	0	95	75	27	106	98	32	89	65	38	93	87	23	4	0	-80	-1	0	-92	-5	0	17	3	0	27
145.859	0	95	76	27	107	98	32	89	65	38	93	87	22	3	0	-81	-1	0	-92	-5	0	17	5	0	28
145.981	0	94	75	26	106	97	33	89	64	39	93	87	22	3	0	-79	0	0	-92	-4	0	17	4	1	28
146.104	0	95	75	26	106	97	33	88	64	39	93	87	22	4	0	-79	0	0	-93	-5	-1	17	4	1	27
146.227	0	94	74	26	105	98	32	89	64	39	94	86	23	4	0	-80	0	0	-92	-4	0	16	4	1	27
146.35	0	95	75	26	106	98	32	89	65	39	93	87	22	3	0	-81	0	1	-92	-4	0	16	4	1	28
146.473	0	95	75	27	106	98	32	90	66	39	93	87	22	4	0	-81	0	0	-92	-4	0	17	4	1	28
146.596	0	95	73	26	106	97	33	89	64	38	93	87	21	4	0	-80	0	1	-92	-5	0	16	4	1	27
146.719	0	95	74	26	106	97	33	89	64	38	93	86	22	4	0	-79	-1	0	-92	-5	0	17	4	1	27
146.842	0	94	74	26	106	97	33	89	64	40	93	87	22	4	0	-80	0	0	-91	-4	-1	18	4	0	28
146.964	0	95	75	26	106	98	32	89	64	39	93	87	23	4	0	-80	-1	0	-91	-5	0	17	4	1	27
147.087	0	95	76	27	106	99	32	89	65	38	95	88	22	4	0	-80	-1	1	-92	-5	0	16	3	0	29
147.21	0	94	74	26	106	98	33	88	64	38	93	87	22	4	0	-79	0	0	-92	-4	-1	16	4	0	26
147.333	0	94	74	25	107	99	33	89	65	38	94	87	22	4	0	-79	0	0	-92	-5	-1	17	4	0	28
147.456	0	94	74	26	107	98	34	89	64	39	94	87	22	4	0	-79	0	1	-92	-4	0	18	5	0	27
147.579	0	94	75	26	107	100	32	89	65	38	94	88	22	4	1	-80	0	0	-91	-4	0	16	4	0	26
147.702	0	94	74	27	106	99	32	89	65	39	94	88	23	3	0	-81	0	1	-92	-4	0	17	4	0	27
147.825	0	94	74	26	107	99	33	89	64	38	94	87	22	4	0	-80	0	0	-92	-4	0	17	4	1	27
147.948	0	94	74	25	107	98	33	89	63	39	93	87	22	3	0	-80	0	0	-91	-4	0	16	4	1	27
148.07	0	95	74	26	107	97	32	89	63	38	94	87	22	3	0	-79	0	0	-92	-5	-1	17	4	1	27
148.193	0	94	74	26	107	97	33	89	65	38	93	87	22	3	0	-80	-1	1	-92	-5	0	17	5	0	28
148.316	0	94	75	27	106	97	32	89	65	38	93	87	23	3	0	-81	0	0	-92	-5	0	17	5	0	28
148.439	0	96	74	27	106	97	33	89	65	39	93	86	22	4	0	-79	0	1	-92	-4	0	17	4	1	28
148.562	0	95	74	26	106	96	33	89	64	39	94	86	23	3	0	-80	0	0	-92	-4	0	18	4	1	27
148.685	0	94	74	27	107	97	33	90	64	39	93	86	23	3	0	-80	0	0	-92	-4	0	17	5	0	28
148.808	0	95	74	27	106	97	32	90	64	39	95	86	23	5	0	-81	0	1	-92	-4	0	16	3	1	27
148.931	0	95	76	27	106	99	32	90	65	39	94	87	23	4	0	-80	0	0	-91	-5	0	16	3	1	28
149.053	0	94	74	28	106	97	33	89	64	40	94	87	22	3	0	-80	-1	1	-92	-5	0	16	4	1	28
149.176	0	96	75	26	106	98	33	90	64	38	94	88	23	4	0	-80	0	0	-93	-4	0	17	5	1	28
149.299	0	94	76	26	106	98	32	90	65	38	94	87	23	4	0	-81	-1	0	-93	-4	0	17	4	0	28
149.422	0	95	75	26	107	98	32	90	65	39	94	87	24	4	0	-80	0	1	-92	-5	0	18	4	1	28
149.545	0	96	75	27	105	98	33	91	66	40	93	88	23	5	0	-81	0	1	-92	-4	0	18	4	0	28
149.668	0	95	75	27	105	97	33	90	65	39	94	87	23	3	0	-81	0	0	-94	-5	0	18	4	1	28
149.791	0	95	75	26	105	97	34	90	65	39	95	86	22	4	0	-81	0	0	-94	-5	-1	18	4	0	27
149.914	0	96	75	27	106	98	33	90	65	40	94	87	23	3	0	-80	0	0	-93	-5	0	17	4	0	28
150.036	0	96	74	26	105	98	32	89	65	41	94	86	23	3	0	-81	0	1	-92	-4	0	17	4	1	28
150.159	0	95	75	28	106	98	32	90	65	40	94	88	24	4	1	-82	0	0	-93	-4	0	17	4	1	27
150.282	0	95	75	27	105	98	34	90	64	39	93	88	22	4	0	-80	0	0	-94	-5	0	17	4	1	29
150.405	0	95	75	27	106	97	33	90	65	39	93	87	22	3	0	-80	0	1	-93	-5	0	17	4	1	28
150.528	0	94	74	26	104	98	33	89	64	38	93	87	22	3	0	-80	0	0	-94	-4	0	17	5	0	28
150.651	0	95	75	26	106	98	33	90	65	39	93	87	22	3	0	-80	0	1	-93	-4	0	16	4	1	27
150.774	0	96	75	27	106	98	32	89	65	39	93	87	23	4	0	-81	0	1	-92	-4	-1	18	4	1	28
150.897	0	94	75	27	104	96	32	89	64	39	93	86	23	3	0	-79	0	1	-92	-4	0	17	4	1	27
151.02	0	95	75	26	104	96	33	90	64	39	92	85	22	3	0	-79	0	0	-93	-5	0	17	4	1	27
151.142	0	95	74	25	104	95	33	89	64	37	92	85	22	4	0	-79	0	0	-93	-4	0	17	5	0	27
151.265	0	95	75	26	105	95	33	89	64	37	92	85	23	4	0	-79	0	1	-91	-4	0	17	5	1	28
151.388	0	95	75	26	104	96	33	89	65	39	92	85	22	3	0	-79	0	0	-91	-4	0	16	4	1	27
151.511	0	95	74	26	104	95	32	89	63	39	92	85	22	4	0	-78	0	0	-92	-4	0	16	4	0	26
151.634	0	94	73	25	104	95	32	89	63	37	91	85	22	3	0	-78	0	1	-92	-5	0	16	3	1	27
151.757	0	95	73	26	103	95	32	89	64	37	92	84	21	3	0	-78	-1	0	-90	-5	0	16	4	1	26
151.88	0	94	74	26	104	94	33	88	64	37	92	84	22	3	0	-77	0	0	-90	-4	0	15	5	1	26
152.003	0	95	74	27	103	96	33	90	64	37	92	85	22	4	0	-79	0	1	-90	-4	0	17	4	1	26
152.125	0	94	73	27	104	96	34	89	64	38	91	85	22	4	0	-79	0	0	-90	-4	0	17	5	1	27
152.248	0	95	73	27	104	95	33	89	62	37	91	84	23	4	0	-78	0	1	-90	-5	0	16	4	1	26
152.371	0	94	74	25	103	95	33	89	63	36	92	84	23	3	0	-77	-1	1	-90	-4	0	16	4	0	28
152.494	0	94	74	26	104	95	33	89	63	37	92	84	23	4	0	-78	0	0	-90	-5	0	17	4	1	27
152.617	0	95	74	26	104	95	33	88	63	37	92	84	22	4	0	-78	0	1	-90	-4	0	17	4	1	26
152.74	0	95	74	27	104	95	32	89	64	39	91	84	23	3	0	-79	-1	0	-89	-5	0	16	4	1	27
152.863	0	95	73	27	104	93	32	89	62	38	91	84	22	3	0	-78	0	1	-89	-5	0	16	5	0	26
152.986	0	95	73	27	103	94	33	89	63	37	91	84	22	4	0	-77	0	0	-90	-4	0	17	4	1	27
153.108	0	95	73	26	104	95	33	89	64	37	91	83	22	3	0	-77	0	1	-90	-5	0	16	3	1	26
153.231	0	95	74	26	104	95	32	90	64	38	92	84	24	4	0	-77	0	1	-89	-4	0	17	4	0	26
153.354	0	95	75	27	104	95	32	90	65	39	92	84	23	4	0	-78	0	1	-88	-5	0	16	4	1	26
153.477	0	96	75	27	105	95	33	89	63	38	93	84	22	4	0	-78	0	1	-91	-4	0	16	3	0	28
153.6	0	95	74	27	104	94	33	90	64	37	91	84	22	4	0	-78	0	1	-90	-5	-1	16	4	1	27
153.723	0	94	74	26	103	95	33	89	64	37	92	84	22	4	0	-77	0	0	-89	-4	0	17	4	1	27
153.846	0	95	74	26	105	95	32	90	64	38	92	84	22	4	0	-78	0	1	-89	-5	0	16	5	1	26
153.969	0	95	74	27	103	95	32	90	65	39	91	84	23	3	0	-78	0	0	-89	-4	0	17	4	1	27
154.092	0	95	75	27	104	96	33	91	65	38	92	85	23	3	0	-79	0	1	-90	-5	0	17	4	1	27
154.214	0	96	74	26	104	95	33	90	63	38	92	84	21	4	0	-77	0	0	-90	-5	0	16	4	1	27
154.337	0	95	74	26	104	96	33	90	63	38	92	84	22	3	0	-77	0	0	-90	-5	0	16	4	1	28
154.46	0	95	75	26	104	95	33	90	63	37	91	85	22	4	0	-79	0	0	-90	-5	0	17	4	1	27
154.583	0	95	74	26	104	96	32	90	64	38	92	84	23	4	0	-79	0	0	-89	-4	0	17	4	1	27
154.706	0	95	74	27	104	96	33	89	64	38	92	85	24	3	0	-79	-1	1	-89	-5	0	16	4	0	27
154.829	0	95	74	28	104	96	33	89	65	38	91	86	23	3	0	-78	0	0	-90	-5	-1	17	4	1	27
154.952	0	95	74	27	104	95	33	89	65	38	91	84	21	3	0	-79	-1	1	-91	-4	0	16	5	0	28
155.075	0	95	74	26	104	95	33	91	63	37	92	84	21	4	0	-79	0	0	-90	-4	0	17	4	0	27
155.197	0	95	74	26	104	96	32	90	64	38	92	85	23	4	0	-79	0	1	-90	-4	0	16	4	1	27
155.32	0	95	74	27	104	97	32	90	64	38	93	86	23	4	1	-78	0	1	-90	-5	0	17	4	0	27
155.443	0	96	75	27	103	97	32	90	65	39	92	86	23	4	0	-81	0	1	-91	-5	0	17	5	1	27
155.566	0	95	75	27	104	96	34	90	64	39	92	85	22	4	0	-80	0	0	-91	-4	0	17	4	0	27
155.689	0	95	74	26	104	97	33	90	64	39	92	87	23	3	0	-77	0	0	-91	-4	0	17	4	1	26
155.812	0	95	75	26	104	97	33	89	65	38	92	85	22	3	0	-80	0	2	-91	-4	0	16	4	0	28
155.935	0	96	74	27	104	96	34	89	64	38	91	86	23	3	0	-80	0	0	-90	-4	0	17	5	0	28
156.058	0	96	74	27	104	97	32	91	64	38	92	86	23	3	0	-81	0	0	-91	-5	0	17	5	0	27
156.18	0	95	75	27	104	97	33	90	64	39	92	87	23	4	0	-79	0	0	-91	-4	0	18	4	1	27
156.303	0	95	75	26	103	95	33	89	63	38	92	85	22	5	0	-80	0	1	-91	-4	0	16	4	0	27
156.426	0	95	75	25	103	95	33	89	63	38	92	85	22	3	0	-79	0	0	-92	-5	0	17	4	1	27
156.549	0	95	73	26	103	96	34	90	63	38	92	85	22	3	0	-80	-1	1	-91	-5	0	17	4	0	27
156.672	0	95	75	27	103	96	32	89	64	39	91	86	23	4	0	-79	0	1	-91	-5	0	17	3	0	26
156.795	0	95	74	28	103	96	32	89	64	39	92	86	23	3	0	-79	0	0	-91	-5	-1	17	4	0	27
156.918	0	96	73	26	102	96	33	89	63	38	91	85	22	3	0	-79	0	0	-91	-4	0	16	5	0	27
157.041	0	94	74	26	103	95	34	90	63	37	91	85	23	4	0	-79	0	0	-90	-4	0	16	3	0	28
157.164	0	93	73	26	103	95	33	89	64	37	91	85	21	4	1	-78	-1	1	-90	-4	0	17	4	0	28
157.286	0	95	74	27	103	96	33	89	63	38	90	85	22	4	0	-79	0	1	-90	-5	0	17	4	0	27
157.409	0	96	74	27	102	96	32	90	64	38	90	85	22	4	0	-79	0	1	-90	-5	0	17	4	1	27
157.532	0	94	73	26	103	96	33	89	62	39	91	85	22	3	0	-78	0	1	-91	-4	0	17	4	1	26
157.655	0	93	73	27	103	96	33	89	62	37	91	85	21	3	0	-77	0	0	-90	-5	0	16	4	1	27
157.778	0	94	74	25	103	97	33	89	63	37	91	85	22	4	0	-78	0	0	-91	-5	0	16	4	0	27
157.901	0	95	73	25	105	98	33	88	64	37	93	86	22	3	0	-78	0	0	-89	-4	0	16	5	0	26
158.024	0	94	74	26	105	98	32	90	64	39	93	87	24	3	1	-78	0	0	-89	-4	0	17	4	1	27
158.147	0	94	74	27	105	97	33	89	63	38	92	86	22	3	0	-78	0	0	-90	-4	0	17	4	1	27
158.269	0	94	74	26	104	97	33	88	63	38	92	85	22	4	0	-79	0	0	-91	-4	-1	15	4	2	27
158.392	0	94	73	27	103	96	33	88	64	38	92	86	21	3	0	-79	-1	0	-91	-4	0	16	4	1	28
158.515	0	95	75	26	103	96	33	89	64	37	92	85	22	4	0	-78	0	1	-89	-5	-1	17	3	1	27
158.638	0	95	74	27	105	97	32	90	65	38	92	86	22	4	1	-80	-1	1	-90	-4	0	16	4	1	27
158.761	0	96	75	27	105	97	32	89	65	39	92	86	22	4	0	-80	0	1	-90	-5	-1	17	4	0	27
158.884	0	94	73	26	104	96	34	89	63	38	92	86	23	4	0	-79	0	1	-90	-4	0	16	4	0	27
159.007	0	95	74	26	104	96	32	90	63	38	92	86	22	4	0	-79	0	1	-90	-5	0	17	4	1	27
159.13	0	95	74	25	104	97	32	89	64	37	93	86	23	3	0	-79	0	1	-90	-4	0	16	4	1	27
159.252	0	95	75	26	105	97	32	91	65	38	92	87	23	4	0	-81	0	0	-90	-4	0	16	4	0	27
159.375	0	95	75	28	105	98	32	90	65	39	93	87	22	3	0	-81	0	1	-91	-4	0	17	4	1	28
159.498	0	95	74	27	105	97	33	89	64	38	93	87	22	3	0	-79	0	0	-91	-4	0	18	4	1	27
159.621	0	95	74	27	105	97	33	90	65	39	92	86	21	3	0	-80	0	0	-93	-4	0	17	4	0	28
159.744	0	95	75	26	105	97	33	90	65	38	93	87	22	4	0	-81	0	0	-91	-4	0	17	4	0	27
159.867	0	95	75	26	106	98	32	90	65	39	92	86	23	3	0	-81	-1	1	-91	-4	0	17	4	0	28
159.99	0	95	76	27	106	98	33	90	66	39	94	87	22	4	0	-80	-1	1	-92	-5	0	17	4	1	28
160.113	0	96	74	27	104	97	33	90	64	39	92	86	22	3	0	-81	0	0	-92	-5	0	17	4	1	28
160.236	0	96	74	26	105	97	33	89	64	39	93	86	22	4	0	-80	-1	1	-92	-4	0	16	5	1	28
160.358	0	95	76	26	105	97	34	90	65	39	93	86	22	3	0	-80	0	0	-92	-4	-1	17	4	1	28
160.481	0	95	76	26	105	98	33	90	65	39	93	86	24	4	0	-81	0	1	-92	-4	0	17	5	1	27
160.604	0	95	75	28	106	98	32	90	66	39	93	87	23	5	0	-80	0	0	-92	-5	0	17	5	1	27
160.727	0	95	75	27	104	98	33	89	65	39	93	86	22	4	0	-81	0	0	-93	-4	0	17	5	0	27
160.85	0	95	75	26	104	97	33	90	64	39	93	87	21	3	1	-80	0	0	-92	-4	0	17	3	1	28
160.973	0	95	75	25	105	97	34	89	63	38	93	86	22	3	0	-80	0	1	-92	-4	0	17	4	0	27
161.096	0	96	75	26	105	97	33	90	65	40	93	86	22	4	0	-81	0	0	-92	-5	0	18	5	1	28
161.219	0	95	75	28	105	97	33	89	65	39	93	86	22	3	0	-80	0	0	-92	-4	0	17	3	0	27
161.341	0	94	74	26	104	96	33	90	64	39	92	85	22	4	1	-79	0	0	-91	-5	0	17	4	1	26
161.464	0	95	74	26	105	96	33	89	64	38	93	86	21	4	0	-78	0	1	-91	-5	0	17	4	1	27
161.587	0	94	75	26	104	97	33	89	64	38	93	86	22	3	0	-79	0	0	-90	-5	0	16	5	1	27
161.71	0	94	74	26	105	97	33	89	65	39	92	86	23	4	0	-80	0	1	-90	-4	0	16	4	0	27
161.833	0	95	75	28	104	96	32	90	65	39	92	86	23	4	0	-80	0	0	-91	-4	0	16	3	1	27
161.956	0	95	75	26	104	97	33	88	64	39	92	87	22	3	0	-78	-1	1	-91	-4	0	17	4	0	26
162.079	0	95	74	27	105	97	33	89	64	38	92	86	21	3	0	-79	0	1	-91	-5	-1	16	4	1	28
162.202	0	95	75	26	104	96	33	89	64	38	92	86	21	4	0	-79	0	1	-90	-5	0	16	5	1	27
162.324	0	95	74	26	104	96	33	89	65	39	92	86	22	4	0	-79	0	1	-89	-4	-1	16	4	0	26
162.447	0	95	75	27	105	97	32	89	64	39	93	87	22	4	0	-79	0	0	-90	-4	0	17	4	0	27
162.57	0	95	74	26	104	96	33	89	63	38	92	85	21	3	0	-78	0	1	-91	-5	0	16	5	0	27
162.693	0	94	74	26	105	96	32	89	63	38	91	84	22	3	0	-78	0	0	-90	-5	-1	16	4	1	27
162.816	0	94	74	26	104	96	33	89	64	38	92	84	22	3	0	-78	0	0	-90	-4	0	16	4	1	27
162.939	0	95	75	26	104	96	33	90	65	38	92	85	22	4	0	-78	-1	0	-88	-4	0	16	4	0	26
163.062	0	96	75	26	104	95	32	90	65	38	92	84	23	4	1	-80	-1	0	-89	-4	0	17	4	0	27
163.185	0	95	75	27	104	96	33	90	64	38	91	84	22	4	0	-78	-1	1	-90	-5	-1	17	4	0	28
163.308	0	95	73	26	104	94	33	89	63	38	91	84	22	3	0	-78	0	1	-90	-4	-1	16	4	1	27
163.43	0	95	73	26	104	94	33	89	64	38	91	84	22	3	0	-77	-1	0	-90	-4	0	16	5	0	26
163.553	0	95	74	26	103	95	33	90	63	38	92	83	22	3	0	-78	-1	1	-90	-5	0	17	4	1	26
163.676	0	95	75	26	103	95	32	89	64	38	91	84	24	3	0	-79	-1	1	-89	-5	0	17	3	1	26
163.799	0	95	75	27	104	96	32	89	64	38	91	85	23	4	0	-79	0	1	-89	-4	0	16	4	1	28
163.922	0	95	74	26	104	95	33	90	63	38	91	84	22	4	0	-78	0	1	-90	-4	0	16	4	1	27
164.045	0	95	74	27	103	94	33	89	63	38	91	84	21	4	0	-78	-1	1	-91	-4	-1	17	3	0	27
164.168	0	95	74	26	103	95	34	89	64	37	92	84	22	3	0	-78	-1	1	-90	-4	0	16	4	1	27
164.291	0	95	74	26	103	96	32	89	63	38	91	84	23	4	0	-78	0	0	-89	-5	0	15	4	1	27
164.413	0	94	74	26	103	95	32	90	65	38	91	85	23	4	1	-79	0	0	-89	-4	0	16	3	1	27
164.536	0	95	75	27	103	95	33	89	64	39	92	85	22	3	0	-79	0	1	-90	-4	0	16	4	1	28
164.659	0	94	73	26	103	95	33	89	64	37	92	84	22	4	0	-77	0	1	-91	-5	0	16	4	1	27
164.782	0	95	74	26	103	94	33	89	63	38	90	84	22	4	0	-78	0	0	-90	-5	0	16	4	1	27
164.905	0	95	74	26	104	95	32	89	64	38	91	84	23	4	0	-78	0	0	-89	-4	0	16	4	1	27
165.028	0	96	75	27	103	96	32	89	64	38	92	85	23	4	0	-80	0	0	-90	-4	0	16	5	0	27
165.151	0	96	75	27	104	96	32	90	65	38	91	85	22	4	0	-80	0	1	-90	-5	0	17	4	0	28
165.274	0	95	74	26	104	96	33	89	64	38	91	85	22	4	0	-78	0	0	-91	-5	0	16	4	0	26
165.396	0	95	73	26	102	96	33	89	65	38	92	84	21	3	0	-79	0	0	-91	-4	-1	17	3	1	28
165.519	0	94	75	27	103	96	33	90	64	37	91	84	22	4	0	-79	0	0	-90	-5	0	16	4	0	27
165.642	0	95	74	26	104	97	32	90	64	38	92	86	23	4	0	-80	0	1	-89	-4	-1	17	4	1	27
165.765	0	95	76	28	104	98	32	89	64	38	92	86	23	3	0	-80	0	0	-91	-4	0	17	4	1	27
165.888	0	95	75	27	105	98	34	89	64	38	93	87	22	3	0	-79	0	0	-92	-4	0	17	4	0	28
166.011	0	94	73	26	105	98	34	88	64	38	93	86	22	4	0	-79	0	0	-92	-4	0	16	4	1	27
166.134	0	94	73	26	105	97	32	90	64	37	93	86	22	3	0	-78	0	0	-91	-4	0	17	4	1	27
166.257	0	95	75	26	105	98	32	89	64	38	93	86	23	3	0	-79	0	1	-91	-4	-1	17	4	1	26
166.38	0	95	75	26	105	98	33	90	66	39	92	87	23	3	0	-80	0	0	-91	-5	0	17	4	1	27
166.502	0	95	75	28	105	98	33	89	64	39	92	87	22	4	0	-79	-1	0	-92	-5	0	17	5	0	29
166.625	0	94	73	26	105	97	33	89	64	37	92	87	22	4	0	-79	-1	1	-92	-4	0	17	3	2	28
166.748	0	95	74	25	104	98	33	89	65	37	93	86	21	4	1	-78	0	1	-92	-5	0	17	4	0	28
166.871	0	95	74	27	105	98	32	90	64	38	93	86	22	4	0	-79	-1	0	-91	-4	0	17	4	0	27
166.994	0	95	76	26	106	98	32	89	65	38	92	87	23	4	0	-80	0	1	-91	-5	0	17	4	0	27
167.117	0	95	75	28	106	99	31	89	65	38	93	86	23	4	0	-80	0	1	-92	-5	0	17	4	1	29
167.24	0	95	76	26	106	97	33	90	65	39	93	86	22	4	0	-79	-1	0	-92	-4	0	17	4	1	28
167.363	0	95	75	27	105	98	33	90	65	39	92	87	23	3	0	-80	0	0	-93	-5	-1	18	5	1	28
167.485	0	95	75	27	104	97	33	90	65	38	93	86	22	4	0	-80	0	0	-92	-5	0	16	4	0	27
167.608	0	95	77	26	105	97	33	90	66	40	93	86	24	4	0	-81	0	1	-92	-5	-1	17	4	1	27
167.731	0	95	76	27	105	98	32	90	65	40	93	87	24	4	0	-80	0	1	-91	-5	0	18	4	1	28
167.854	0	95	75	26	106	97	33	89	65	39	93	86	23	3	0	-80	0	0	-93	-5	0	17	4	1	27
167.977	0	95	76	26	104	97	34	89	66	40	94	87	22	3	0	-81	0	0	-93	-4	0	16	4	0	29
168.1	0	94	75	27	105	97	33	89	66	39	94	87	23	3	0	-79	0	0	-92	-4	0	18	4	1	27
168.223	0	95	76	27	105	98	33	90	66	39	93	87	23	4	0	-81	0	0	-93	-4	0	17	5	1	27
168.346	0	96	77	27	105	98	32	90	67	40	94	88	23	4	0	-81	0	0	-92	-5	0	17	4	0	28
168.468	0	96	76	27	105	98	33	90	66	39	93	87	22	4	0	-81	0	1	-94	-4	0	17	5	0	28
168.591	0	94	76	27	105	98	34	89	66	39	93	87	22	4	0	-80	0	0	-93	-4	0	17	3	1	27
168.714	0	96	76	28	104	98	32	90	65	39	93	87	22	4	0	-80	0	0	-92	-4	0	17	4	2	28
168.837	0	95	76	27	105	98	33	90	66	39	93	87	23	3	1	-81	0	0	-94	-5	0	17	4	1	28
168.96	0	96	76	27	105	98	33	90	67	39	93	88	23	4	1	-81	0	1	-93	-4	0	17	4	1	28
169.083	0	95	77	27	104	98	33	89	66	40	93	88	22	3	0	-80	-1	0	-93	-4	-1	17	4	1	28
169.206	0	95	76	27	105	98	33	90	65	39	93	87	22	4	0	-80	-1	0	-94	-5	0	16	5	1	28
169.329	0	95	76	26	104	98	34	90	66	39	93	87	22	3	0	-80	-1	0	-94	-5	0	17	4	1	28
169.452	0	95	76	27	105	98	34	89	67	39	93	87	21	4	0	-80	0	0	-93	-4	-1	17	4	1	28
169.574	0	96	77	27	104	98	33	90	67	39	93	87	23	4	0	-80	-1	1	-92	-4	0	16	4	0	28
169.697	0	95	77	28	105	98	33	90	66	40	93	87	22	4	0	-81	0	0	-94	-4	0	17	4	1	28
169.82	0	96	76	26	104	98	32	91	66	39	92	88	22	3	0	-79	0	0	-94	-4	-1	17	4	1	27
169.943	0	95	76	26	104	97	33	90	65	39	93	87	22	3	0	-80	-1	0	-93	-5	0	16	5	1	28
170.066	0	96	75	27	104	96	33	90	66	39	93	87	23	3	0	-80	0	0	-92	-6	0	17	4	1	28
170.189	0	95	77	26	105	98	32	90	66	39	93	87	23	4	0	-81	0	0	-93	-5	0	18	4	0	28
170.312	0	96	75	27	104	97	32	91	66	40	92	88	24	3	0	-82	0	0	-93	-4	-1	17	4	1	27
170.435	0	95	75	27	104	96	34	90	65	39	92	87	22	4	0	-81	0	0	-93	-5	-1	16	4	0	27
170.557	0	95	75	27	104	97	34	91	66	38	92	86	22	3	1	-80	-1	0	-93	-5	0	17	4	2	27
170.68	0	96	75	26	104	96	33	89	66	39	92	85	21	4	0	-79	0	0	-94	-4	0	17	4	0	28
170.803	0	96	76	26	104	97	33	90	65	39	91	86	22	3	0	-81	0	1	-93	-5	0	18	4	0	28
170.926	0	95	76	27	103	96	32	90	65	40	92	86	23	4	0	-81	0	0	-93	-5	0	17	4	1	28
171.049	0	95	74	27	104	96	33	89	65	39	91	87	22	4	0	-78	0	0	-93	-5	0	17	4	1	27
171.172	0	94	74	25	103	96	33	90	66	38	92	85	23	3	0	-79	0	0	-93	-4	0	16	4	0	27
171.295	0	94	75	25	104	96	34	89	65	38	91	85	22	3	0	-79	-1	0	-93	-4	0	17	4	0	27
171.418	0	94	74	27	104	96	33	89	65	39	91	86	22	3	0	-80	0	0	-91	-5	0	17	4	0	27
171.54	11	94	75	26	104	96	33	88	64	38	92	85	23	4	0	-79	0	1	-90	-4	0	17	4	2	27
171.663	0	94	74	27	102	95	31	89	64	39	91	84	23	3	0	-79	0	1	-92	-5	-1	16	5	0	27
171.786	0	94	74	26	102	94	33	88	62	37	91	84	22	4	0	-78	0	1	-91	-5	0	16	5	0	26
171.909	0	94	73	26	102	94	32	88	63	38	90	83	22	3	0	-78	-1	0	-90	-5	-1	17	4	0	27
172.032	0	94	73	26	102	94	32	88	63	37	90	83	23	4	0	-77	-1	1	-89	-3	0	17	4	1	26
172.155	0	94	75	26	103	94	33	89	64	37	90	84	22	3	0	-78	0	0	-89	-4	-1	17	4	0	27
172.278	0	94	73	27	102	94	32	88	62	37	89	83	22	4	0	-78	0	0	-89	-4	0	17	4	1	26
172.401	0	93	72	25	103	94	32	88	62	37	90	83	22	3	0	-75	0	0	-88	-4	0	15	4	0	25
172.524	0	93	72	26	102	93	32	88	62	37	89	82	23	3	0	-76	-1	0	-88	-5	0	15	4	1	25
172.646	0	93	72	26	102	93	32	87	62	37	88	82	21	3	0	-76	-1	0	-88	-4	0	16	4	0	26
172.769	0	94	73	26	101	92	32	88	62	37	89	82	22	4	0	-76	0	0	-88	-4	0	16	4	0	26
172.892	0	94	73	27	102	93	31	88	62	36	90	82	21	4	0	-75	0	1	-87	-4	0	16	4	0	26
173.015	0	92	72	26	101	92	32	87	61	36	90	82	22	4	0	-75	0	0	-87	-4	0	15	4	0	25
173.138	0	93	72	25	101	92	32	87	61	37	89	81	21	4	0	-75	0	1	-86	-4	0	15	4	1	25
173.261	0	94	72	25	101	91	32	87	61	36	89	81	22	4	0	-75	0	1	-86	-4	0	16	3	0	25
173.384	0	93	71	26	102	91	33	87	62	37	89	81	21	3	0	-76	0	0	-86	-4	0	16	4	0	26
173.507	0	92	72	27	101	92	31	88	62	36	89	81	22	3	0	-76	0	0	-86	-4	0	15	4	1	26
173.629	0	93	71	26	101	91	33	87	61	36	89	81	21	4	0	-76	0	0	-87	-5	0	15	4	1	25
173.752	0	93	71	25	101	91	32	87	60	36	88	81	21	3	0	-74	0	0	-86	-4	0	15	4	1	25
173.875	0	93	71	26	101	91	32	87	61	37	88	80	21	3	0	-75	0	0	-86	-4	0	15	4	0	26
173.998	0	92	71	25	101	91	32	87	61	36	88	80	20	3	0	-74	0	1	-86	-4	0	16	4	0	26
174.121	0	93	72	26	102	91	30	87	61	36	89	82	23	4	0	-75	0	0	-84	-4	0	16	4	1	25
174.244	0	92	71	26	102	91	32	86	60	36	88	81	22	3	0	-75	0	0	-86	-4	0	15	3	1	25
174.367	0	93	71	25	101	90	32	86	60	36	88	80	21	3	0	-74	0	0	-85	-5	0	15	4	0	26
174.49	0	92	71	26	101	90	32	87	60	36	88	80	21	3	0	-74	0	0	-85	-4	0	15	4	1	25
174.612	0	93	71	26	100	90	32	87	60	36	89	80	22	3	0	-75	-1	1	-84	-4	0	16	4	1	26
174.735	0	93	72	26	101	91	31	88	61	36	88	80	23	4	0	-73	0	0	-85	-4	0	16	4	0	26
174.858	0	92	71	25	102	91	32	87	59	36	88	80	22	3	0	-74	0	0	-84	-5	0	15	4	0	26
174.981	0	93	71	24	100	91	32	86	60	36	89	81	21	3	0	-73	0	1	-84	-4	0	15	4	0	25
175.104	0	93	70	25	100	91	32	86	59	35	88	80	21	4	0	-73	0	1	-84	-4	0	14	4	0	25
175.227	0	92	71	26	101	91	32	87	61	36	89	79	22	3	0	-74	-1	0	-85	-4	0	15	4	0	26
175.35	0	92	71	26	101	92	31	86	59	36	88	80	22	4	0	-73	0	1	-84	-4	0	16	4	1	26
175.473	0	92	69	25	100	90	31	86	59	34	88	80	22	3	0	-73	0	0	-85	-4	0	15	4	1	26
175.596	0	91	71	25	102	90	31	86	59	35	89	80	21	4	0	-73	0	0	-84	-4	0	14	4	0	25
175.718	0	92	70	25	101	90	32	87	59	35	88	79	21	3	0	-72	-1	0	-84	-4	0	14	4	1	25
175.841	0	93	70	25	100	91	31	86	59	35	88	79	22	4	0	-73	0	1	-82	-4	0	14	4	0	25
175.964	0	92	70	26	101	91	32	87	58	36	88	80	21	3	0	-73	0	0	-84	-3	0	14	4	1	26
176.087	0	91	69	24	100	89	31	85	58	35	88	78	21	4	0	-72	0	0	-84	-4	0	14	4	0	25
176.21	0	92	69	25	101	89	31	86	58	35	87	78	21	4	0	-72	0	0	-82	-3	0	14	4	0	24
176.333	0	91	69	24	101	91	31	86	58	34	88	79	21	4	0	-71	0	0	-83	-4	0	14	4	1	24
176.456	0	91	70	25	101	91	32	85	58	34	88	80	21	4	0	-71	0	1	-83	-4	0	14	4	0	26
176.579	0	91	69	26	100	91	32	85	58	34	88	80	22	3	1	-70	0	0	-83	-5	0	15	4	1	25
176.701	0	90	68	24	101	90	31	85	58	35	87	79	21	4	0	-70	-1	0	-83	-4	0	15	4	1	25
176.824	0	91	69	23	101	90	31	85	57	33	89	78	20	3	0	-70	0	0	-81	-4	0	14	4	0	24
176.947	0	91	69	24	102	92	31	85	58	33	89	79	21	4	0	-70	0	0	-81	-5	0	13	5	1	25
177.07	0	91	69	25	102	92	31	84	59	34	89	80	20	3	0	-71	-1	1	-81	-4	0	13	4	1	25
177.193	0	91	68	24	101	89	31	84	56	33	88	77	21	3	0	-69	0	0	-82	-5	0	13	4	0	24
177.316	0	90	68	24	100	88	30	84	56	33	88	77	21	3	0	-68	0	1	-81	-4	0	13	4	0	24
177.439	0	91	67	24	100	87	31	84	56	33	87	77	21	3	0	-69	-1	0	-80	-4	0	13	4	0	24
177.562	0	91	67	24	100	88	31	84	56	34	87	77	20	4	0	-69	0	0	-80	-4	0	14	4	0	25
177.684	0	91	68	26	99	88	31	84	56	34	87	77	20	3	0	-70	0	0	-79	-4	0	14	4	0	24
177.807	0	91	67	24	99	86	29	84	56	33	87	77	22	4	0	-68	0	0	-79	-4	0	14	5	1	24
177.93	0	91	67	24	100	86	29	84	55	33	87	76	21	3	0	-67	0	0	-78	-4	0	14	4	0	25
178.053	0	90	68	24	99	87	31	84	56	34	87	76	20	3	0	-69	-1	0	-78	-4	0	14	4	0	24
178.176	0	91	67	23	98	88	31	84	56	33	86	77	20	3	0	-69	0	0	-79	-3	0	13	4	0	25
178.299	0	90	67	25	100	87	30	84	55	32	87	76	20	3	0	-67	-1	1	-78	-4	0	13	5	0	24
178.422	0	90	67	23	100	87	31	84	54	33	86	75	21	4	0	-67	0	1	-78	-4	0	13	4	0	23
178.545	0	89	67	24	99	86	31	84	55	32	86	76	20	4	0	-67	0	0	-78	-5	0	13	4	0	24
178.668	0	90	66	23	98	87	31	84	56	32	86	76	19	3	0	-68	0	0	-78	-3	0	13	4	0	24
178.79	0	90	67	25	100	89	31	84	56	33	87	77	21	4	0	-67	-1	1	-78	-4	0	13	4	1	24
178.913	0	90	67	24	99	88	31	83	56	33	86	76	20	4	0	-67	0	0	-78	-3	0	14	5	0	24
179.036	0	90	66	24	100	87	30	84	55	33	86	75	20	4	0	-68	-1	0	-78	-4	0	14	3	1	25
179.159	0	90	66	24	100	88	32	84	55	32	86	77	20	3	0	-68	0	1	-78	-5	0	13	4	0	24
179.282	0	90	67	24	99	87	30	84	57	33	87	76	21	4	0	-68	0	0	-77	-4	0	14	4	0	24
179.405	0	91	68	26	100	88	30	84	56	33	87	77	20	3	0	-68	0	0	-78	-4	0	14	5	1	25
179.528	0	90	67	23	100	87	31	83	55	32	87	77	19	3	0	-67	0	0	-79	-4	0	14	4	0	24
179.651	0	91	67	23	100	88	31	83	55	32	87	77	20	4	0	-68	0	0	-79	-4	0	14	4	0	25
179.773	0	90	67	24	100	89	31	84	57	33	87	77	21	4	0	-68	0	0	-79	-3	0	13	4	0	25
179.896	0	91	67	25	101	89	31	84	57	33	87	77	21	4	0	-69	0	0	-79	-4	0	14	5	1	24
180.019	0	90	68	25	100	89	32	85	57	33	88	78	21	4	0	-69	0	1	-80	-5	0	14	4	0	25
180.142	0	90	67	25	100	89	31	84	56	32	88	77	20	4	0	-68	0	0	-79	-4	0	13	5	0	25
180.265	0	91	68	24	100	90	30	85	56	34	87	78	20	3	0	-68	0	0	-80	-4	0	14	4	0	25
180.388	0	91	68	24	101	89	31	85	57	33	88	78	20	4	0	-69	-1	0	-80	-5	0	14	4	0	24
180.511	0	90	70	24	101	91	30	84	58	33	88	79	22	3	0	-70	0	0	-80	-4	0	14	3	0	25
180.634	0	90	69	25	101	90	31	85	57	34	88	78	20	4	0	-70	-1	1	-81	-4	0	14	4	1	25
180.756	0	91	68	23	102	89	31	85	56	33	88	78	20	3	-1	-68	-1	0	-80	-4	0	14	4	1	24
180.879	0	91	69	24	101	90	31	85	57	33	88	78	20	3	0	-70	-1	0	-81	-4	0	13	4	1	26
181.002	0	90	69	24	102	90	31	85	57	34	88	78	20	4	0	-71	0	0	-81	-4	0	14	3	1	25
181.125	0	91	68	25	101	91	30	86	59	33	88	78	22	3	0	-71	-1	0	-81	-4	0	14	4	0	24
181.248	0	91	69	26	101	89	31	85	58	35	88	79	21	3	0	-70	0	0	-81	-4	0	14	4	0	25
181.371	0	91	68	24	101	89	32	85	58	34	88	79	21	4	0	-70	0	0	-82	-4	0	15	4	1	24
181.494	0	93	69	23	101	90	32	86	58	35	89	79	20	3	0	-71	0	0	-83	-4	0	14	4	1	25
181.617	0	92	70	25	101	90	31	85	59	34	89	80	21	3	0	-71	-1	1	-81	-5	0	14	3	0	24
181.74	0	93	70	25	102	92	31	87	59	35	89	80	22	3	0	-71	0	0	-82	-4	0	14	3	0	25
181.862	0	92	71	26	102	92	32	86	60	34	90	80	22	3	-1	-72	0	1	-83	-4	0	15	4	0	25
181.985	0	92	71	25	102	92	32	86	59	35	90	81	21	4	0	-72	0	0	-83	-4	-1	15	4	0	25
182.108	0	92	70	25	103	93	32	86	60	35	90	81	22	4	0	-71	0	0	-82	-4	0	15	4	1	25
182.231	0	91	71	25	103	93	31	86	60	34	89	81	23	4	0	-72	-1	1	-82	-5	-1	15	4	0	26
182.354	0	92	72	27	103	93	31	87	61	34	90	83	22	3	0	-75	0	0	-84	-4	0	13	4	0	25
182.477	0	92	72	26	102	93	32	87	60	36	91	82	21	4	0	-73	0	1	-86	-4	0	15	5	0	26
182.6	0	93	71	24	102	93	32	87	61	36	91	82	22	3	0	-73	0	0	-85	-4	0	16	5	1	27
182.723	0	92	72	25	103	93	32	86	62	37	90	82	22	4	0	-74	-1	0	-84	-4	0	16	4	0	26
182.845	0	93	72	25	102	94	32	87	61	36	89	83	23	3	0	-75	-1	0	-86	-4	0	15	4	0	26
182.968	0	93	73	26	102	95	32	87	62	37	91	83	23	3	0	-76	-1	1	-86	-4	0	16	4	0	27
183.091	0	92	73	26	103	95	33	87	61	37	90	83	22	3	0	-75	0	0	-87	-5	0	15	5	1	27
183.214	0	93	72	26	102	94	31	87	61	36	90	84	22	4	0	-75	0	0	-87	-4	0	15	4	0	26
183.337	0	93	72	25	103	94	32	87	60	36	89	84	22	4	0	-76	0	0	-87	-5	0	16	4	1	26
183.46	0	93	73	26	103	94	33	87	62	37	91	84	23	3	0	-76	0	0	-87	-5	0	16	4	1	27
183.583	0	93	73	27	104	95	31	87	62	36	91	84	23	4	0	-76	0	0	-88	-4	0	16	5	0	27
183.706	0	93	72	26	103	94	33	87	62	36	90	84	21	4	0	-74	-1	0	-88	-5	0	15	4	1	26
183.828	0	93	72	25	103	94	33	87	61	37	90	83	21	3	0	-75	0	0	-88	-4	0	15	4	0	26
183.951	0	93	72	26	102	94	33	87	61	37	90	83	22	5	0	-75	0	1	-88	-4	0	15	3	0	26
184.074	0	92	73	25	103	95	33	86	61	37	91	84	21	4	0	-76	-1	1	-87	-4	0	15	4	0	26
184.197	0	91	73	26	104	99	32	87	61	36	92	86	22	4	0	-75	0	1	-87	-5	0	16	5	1	26
184.32	0	91	72	25	105	100	32	86	61	36	93	86	21	4	0	-74	0	1	-87	-4	0	15	4	1	26
[truncated: 1,199 more rows]

## Sheet: Add_info
Time	Marker	Accel_x	Accel_y	Accel_z	Gyro_x	Gyro_y	Gyro_z	Magnet_x	Magnet_y	Magnet_z	battery		ld_gain	pd_gain
[truncated: 2,698 more rows]
