# Supplementary material for: Charitable crowdfunding donation-intention estimation depending on emotional project images using fNIRS-based functional connectivity
Source: PLoS One. 2024 May 8;19(5):e0303144. doi: 10.1371/journal.pone.0303144 (PMC11078340; doi:10.1371/journal.pone.0303144)
Supplement: S1 File — (ZIP) [file pone.0303144.s001.zip › Some donation dataset/negative/subject23.xlsx]

## Sheet: D780
	SNR :	44	42	44	38	37	45	31	37	48	33	37	38	47	46	46
Time	Marker	ch1	ch2	ch3	ch4	ch5	ch6	ch7	ch8	ch9	ch10	ch11	ch12	ch13	ch14	ch15
0.24576	0	888	380	474	288	437	294	203	325	211	239	327	157	290	643	819
0.36864	0	888	380	474	288	437	294	203	325	211	239	327	157	290	643	819
0.49152	0	929	413	463	295	442	298	208	328	214	241	333	165	300	657	856
0.6144	0	940	415	473	295	441	300	209	329	215	241	335	171	305	666	874
0.73728	0	945	414	473	294	440	303	212	331	217	241	335	173	307	675	883
0.86016	0	950	414	476	294	441	307	214	333	219	242	337	172	310	681	886
0.98304	0	947	411	475	292	437	305	209	331	218	238	331	177	306	668	888
1.10592	0	948	412	472	292	435	305	211	331	218	239	332	176	307	672	892
1.2288	0	951	413	472	293	436	306	212	332	218	240	334	176	307	676	896
1.35168	0	952	414	473	294	435	307	212	333	220	241	335	176	311	681	898
1.47456	0	957	418	477	297	439	309	213	333	221	243	337	176	314	687	903
1.59744	0	952	415	476	295	438	309	212	333	219	241	334	176	310	679	890
1.72032	0	953	414	473	293	435	307	215	334	218	241	334	176	310	679	897
1.8432	0	955	417	475	294	438	309	213	333	220	243	336	176	311	684	896
1.96608	0	956	418	476	295	439	310	212	333	221	242	337	177	313	687	900
2.08896	0	961	421	479	299	442	313	215	335	222	246	340	176	316	695	904
2.21184	0	953	416	478	295	439	310	216	336	220	243	335	173	311	685	894
2.33472	0	954	415	476	294	436	309	215	333	220	243	336	176	311	682	896
2.4576	0	956	418	478	295	437	310	214	334	221	244	337	177	313	687	893
2.58048	0	958	420	478	296	438	311	216	335	221	246	339	177	315	689	902
2.70336	0	964	423	482	298	443	313	219	338	222	248	342	177	318	694	911
2.82624	0	955	417	479	295	439	310	216	336	221	244	335	169	312	688	888
2.94912	0	954	417	478	293	436	310	213	335	221	245	336	177	312	682	891
3.072	0	957	418	479	294	435	311	215	336	220	246	337	177	313	686	897
3.19488	0	959	421	478	295	436	311	218	337	221	247	339	177	316	688	906
3.31776	0	961	423	481	297	440	313	218	338	222	248	341	177	316	692	904
3.44064	0	953	416	478	292	435	309	214	336	220	243	334	170	311	684	887
3.56352	0	954	418	477	293	434	309	214	336	221	244	336	177	312	680	889
3.6864	0	955	418	478	294	434	310	218	337	220	247	338	178	312	683	896
3.80928	0	958	421	477	295	435	310	216	337	221	247	339	177	315	686	899
3.93216	0	961	422	480	297	440	312	216	337	222	249	341	176	316	691	897
4.05504	0	951	416	477	292	432	309	214	336	220	244	334	173	310	679	884
4.17792	0	953	416	477	292	432	308	216	336	221	245	336	177	310	678	887
4.3008	0	954	418	476	293	434	310	215	336	221	245	337	176	312	682	895
4.42368	0	957	421	476	294	434	309	213	335	220	246	338	177	313	685	892
4.54656	0	957	422	479	297	437	312	217	336	221	247	340	176	314	688	899
4.66944	0	950	415	475	291	430	307	216	335	220	243	333	173	309	678	882
4.79232	0	953	416	476	292	432	307	213	335	220	242	338	174	313	684	895
4.9152	0	959	417	475	293	437	304	208	334	220	230	346	168	319	703	895
5.03808	0	970	412	474	295	440	299	208	334	221	221	349	163	327	722	901
5.16096	0	973	403	464	299	447	296	206	335	222	215	346	165	330	726	890
5.28384	0	961	398	459	292	432	292	200	328	222	206	333	168	324	713	883
5.40672	0	961	403	462	292	433	295	201	327	222	205	331	166	325	717	888
5.5296	0	960	403	462	293	439	293	197	327	221	200	334	166	326	718	886
5.65248	0	963	400	463	290	427	292	184	327	224	196	334	167	326	713	893
5.77536	0	961	398	464	290	422	292	180	322	225	194	330	163	322	709	892
5.89824	0	953	394	461	284	409	286	175	315	223	190	322	159	315	694	887
6.02112	0	953	396	463	284	405	288	175	314	223	195	323	170	313	687	898
6.144	0	953	398	463	282	403	290	178	314	223	200	324	173	308	682	893
6.26688	0	954	402	460	282	403	293	178	316	224	204	325	173	311	687	906
6.38976	0	950	403	460	281	406	295	180	319	221	207	322	169	309	684	895
6.51264	0	940	397	454	277	398	291	182	316	217	207	318	169	304	674	890
6.63552	0	942	399	454	277	400	293	186	318	217	210	320	171	305	674	891
6.7584	0	941	399	453	278	401	293	185	318	217	211	320	172	304	674	896
6.88128	0	944	402	454	279	403	295	184	319	217	212	323	172	306	679	895
7.00416	0	939	400	454	278	403	295	186	320	216	213	319	168	303	673	893
7.12704	0	933	395	451	274	396	290	185	318	214	210	314	166	298	666	880
7.24992	0	935	395	451	274	398	290	185	318	214	211	316	171	299	665	883
7.3728	0	935	395	450	275	398	290	183	317	214	210	317	172	299	665	883
7.49568	0	937	400	451	275	401	292	186	318	214	214	319	172	301	668	892
7.61856	0	934	398	452	275	402	293	188	319	214	214	317	169	300	664	879
7.74144	0	928	392	448	271	395	289	184	316	213	210	312	167	295	656	872
7.86432	0	930	393	449	272	396	289	184	316	212	212	314	171	295	656	874
7.9872	0	930	395	449	273	397	290	187	315	212	213	314	172	295	658	874
8.11008	0	934	398	450	275	400	291	190	317	214	216	317	172	297	663	879
8.23296	0	934	397	452	276	401	293	190	317	213	216	316	168	297	663	875
8.35584	0	928	391	448	273	398	288	188	314	212	213	312	171	293	652	869
8.47872	0	931	394	451	274	400	291	189	316	212	214	313	171	293	656	878
8.6016	0	931	395	448	274	399	290	191	317	212	215	313	172	294	658	876
8.72448	0	935	398	449	276	403	292	192	318	214	216	317	171	296	665	887
8.84736	0	933	395	451	277	405	291	191	318	214	216	315	167	294	661	876
8.97024	0	929	392	447	273	399	288	191	317	211	213	311	170	290	652	872
9.09312	0	933	394	447	275	404	289	193	319	213	217	313	169	290	654	875
9.216	0	934	397	448	277	407	289	195	321	213	219	315	170	292	656	877
9.33888	0	939	400	450	280	412	291	196	323	215	221	317	171	293	661	881
9.46176	0	934	394	449	278	410	291	197	323	212	220	312	164	289	654	872
9.58464	0	932	394	447	276	409	287	199	322	212	219	311	170	287	645	871
9.70752	0	934	396	447	278	412	288	199	322	212	220	313	170	287	648	871
9.8304	0	936	398	449	280	413	289	199	323	211	222	315	170	290	650	875
9.95328	0	941	400	452	281	417	291	201	326	214	225	317	171	292	655	884
10.0762	0	932	395	449	277	414	287	202	324	211	222	311	163	287	648	869
10.199	0	929	397	448	278	411	287	202	324	211	223	312	169	285	640	868
10.3219	0	928	400	453	280	416	290	207	325	211	229	312	171	286	640	871
10.4448	0	926	405	462	282	419	293	211	328	210	235	316	172	288	644	879
10.5677	0	925	407	466	283	426	294	217	329	209	235	317	173	289	646	879
10.6906	0	914	405	462	277	421	290	214	327	207	228	311	167	285	638	873
10.8134	0	917	408	458	278	424	284	215	324	207	219	311	165	285	651	880
10.9363	0	925	410	461	278	423	284	213	323	206	220	309	168	283	642	879
11.0592	0	927	413	464	280	424	285	214	323	208	221	312	169	284	642	875
11.1821	0	925	416	472	280	426	290	217	325	208	226	314	167	286	642	862
11.305	0	911	407	471	275	426	285	217	321	205	224	308	162	277	618	835
11.4278	0	906	405	467	274	424	283	219	320	203	223	306	163	274	608	830
11.5507	0	905	405	470	275	426	284	222	319	202	223	305	163	272	605	833
11.6736	0	905	408	470	274	430	284	222	319	203	221	309	168	275	613	852
11.7965	0	910	411	473	279	436	288	223	321	204	222	315	168	281	633	865
11.9194	0	905	406	469	277	432	285	220	319	204	218	310	168	278	629	864
12.0422	0	909	409	468	277	432	286	223	320	206	219	312	168	280	634	866
12.1651	0	911	412	468	279	436	287	221	322	207	220	313	169	282	638	868
12.288	0	915	414	471	281	439	289	221	322	208	223	317	171	284	643	871
12.4109	0	919	417	474	283	444	291	225	325	210	227	320	171	288	648	873
12.5338	0	915	412	473	280	441	291	225	325	209	225	315	165	284	640	852
12.6566	0	917	415	473	281	441	292	226	327	210	228	317	173	284	635	854
12.7795	0	919	418	476	283	444	295	226	328	211	230	319	174	286	636	853
12.9024	0	921	420	479	285	447	296	230	330	213	235	323	175	290	639	868
13.0253	0	927	422	481	287	452	299	233	333	215	236	325	175	292	646	873
13.1482	0	924	418	480	285	447	297	230	331	213	233	322	173	290	639	871
13.271	0	928	422	480	287	452	298	232	333	214	236	325	175	292	644	876
13.3939	0	930	421	484	288	455	301	237	335	215	236	327	175	293	643	875
13.5168	0	933	424	487	288	460	303	242	337	215	240	329	177	296	645	874
13.6397	0	931	421	491	288	463	304	244	336	214	239	328	174	295	639	869
13.7626	0	929	418	494	291	468	304	243	335	213	236	328	174	293	627	860
13.8854	0	931	420	499	295	477	307	248	335	214	237	331	179	295	626	863
14.0083	0	934	420	503	298	480	309	253	336	214	239	332	180	299	625	863
14.1312	0	936	421	507	299	484	312	253	336	214	238	334	181	300	633	877
14.2541	0	929	416	504	295	478	309	249	335	213	235	330	179	297	632	881
14.377	0	928	415	502	295	477	308	251	336	212	234	331	179	300	637	885
14.4998	0	928	415	503	296	479	310	254	336	213	235	332	179	301	639	886
14.6227	0	929	415	504	297	478	310	254	336	214	237	334	181	303	644	892
14.7456	0	928	414	501	298	480	311	252	336	214	236	332	176	302	647	886
14.8685	0	922	410	494	293	473	308	250	335	214	232	329	178	300	639	882
14.9914	0	925	413	495	293	473	308	252	335	214	234	330	180	301	643	889
15.1142	0	926	413	493	294	474	309	250	336	215	236	330	181	302	643	884
15.2371	0	927	413	498	296	476	311	249	337	216	239	334	181	303	645	878
15.36	0	920	409	491	293	470	308	249	337	214	235	328	173	299	638	868
15.4829	0	921	410	490	293	469	308	251	336	214	236	329	182	299	635	871
15.6058	0	922	411	491	292	470	308	249	336	214	237	330	182	300	637	870
15.7286	0	924	411	493	294	472	310	250	335	215	238	332	184	301	639	873
15.8515	0	921	409	492	292	470	309	248	335	214	237	329	177	297	633	864
15.9744	0	915	407	486	289	463	305	248	332	213	234	326	180	295	624	859
16.0973	0	917	407	486	290	462	305	244	331	213	233	326	183	296	630	864
16.2202	0	917	408	483	291	464	305	241	331	212	231	326	183	298	639	870
16.343	0	936	415	471	293	461	298	234	333	214	220	332	171	306	682	892
16.4659	0	936	404	448	294	450	284	219	333	209	206	319	168	302	672	869
16.5888	0	930	401	446	288	439	280	207	331	209	202	312	170	300	667	865
16.7117	0	932	409	447	286	440	281	200	333	209	202	313	169	296	664	868
16.8346	0	931	417	448	284	438	283	198	338	209	207	317	175	297	660	873
16.9574	0	924	421	454	284	441	287	199	341	207	211	317	173	297	659	870
17.0803	0	904	417	452	277	433	281	192	339	204	206	311	168	293	649	861
17.2032	0	914	422	452	280	430	283	190	339	203	206	313	173	295	654	870
17.3261	0	926	424	449	282	428	284	190	339	204	207	315	175	298	657	871
17.449	0	934	427	454	284	429	286	192	341	206	210	318	177	301	660	877
17.5718	0	952	414	459	286	430	288	191	339	204	210	316	169	298	657	863
17.6947	0	946	398	452	282	424	285	188	336	202	207	315	173	296	646	857
17.8176	0	945	396	453	281	426	287	191	338	203	209	316	176	298	646	870
17.9405	0	942	409	453	280	428	290	194	340	205	215	317	178	301	647	866
18.0634	0	938	422	464	284	436	296	200	341	204	220	321	181	304	645	857
18.1862	0	923	421	466	286	441	294	200	341	200	217	318	173	300	635	847
18.3091	0	920	425	470	288	447	294	205	340	201	217	320	176	300	631	849
18.432	0	919	428	473	290	452	296	209	340	201	217	322	180	302	631	849
18.5549	0	917	430	474	294	456	297	210	340	203	217	325	181	303	636	851
18.6778	0	915	431	477	293	461	301	212	342	204	218	325	179	304	642	841
18.8006	0	907	427	475	290	456	297	213	339	203	215	323	177	301	635	835
18.9235	0	906	429	482	289	457	299	214	339	204	216	324	175	299	643	856
19.0464	0	901	429	490	288	462	300	215	339	204	218	325	181	298	639	885
19.1693	0	903	426	486	289	464	303	219	338	205	221	330	183	303	644	893
19.2922	0	907	424	484	291	466	305	223	338	205	221	326	180	301	641	870
19.415	0	906	426	482	290	462	302	225	338	205	221	326	182	302	639	866
19.5379	0	909	426	482	291	463	303	225	336	206	222	326	183	304	645	866
19.6608	0	910	429	482	293	464	304	224	336	207	222	328	184	305	649	875
19.7837	0	912	432	483	294	468	306	226	338	208	224	330	183	305	653	876
19.9066	0	907	427	484	290	463	304	226	337	207	223	325	179	303	647	870
20.0294	0	910	429	484	293	463	303	225	337	206	223	327	183	304	648	871
20.1523	0	912	432	485	293	464	306	225	336	207	224	327	183	303	651	873
20.2752	0	914	432	486	295	465	305	226	338	207	226	330	182	304	654	874
20.3981	0	910	428	488	295	468	305	229	338	206	226	328	179	303	653	872
20.521	0	912	427	486	292	463	303	228	336	206	224	328	182	303	649	877
20.6438	0	915	429	484	294	464	304	226	337	208	226	328	183	304	655	871
20.7667	0	916	431	484	296	466	304	229	338	208	229	331	183	306	659	873
20.8896	0	918	433	488	299	468	307	233	340	209	233	331	180	306	664	874
21.0125	0	915	428	486	294	464	304	230	339	208	230	329	183	304	653	868
21.1354	0	918	431	487	297	466	306	229	340	208	233	331	183	306	660	875
21.2582	0	921	430	484	298	468	306	230	340	210	234	332	183	307	663	884
21.3811	0	927	433	481	302	469	308	232	345	212	236	333	184	310	668	889
21.504	0	926	432	482	298	465	307	228	342	210	237	331	182	307	662	882
21.6269	0	925	428	473	301	468	305	226	342	212	236	329	183	308	662	883
21.7498	0	927	433	477	303	468	308	229	344	214	239	331	183	310	666	887
21.8726	0	929	436	481	304	470	310	232	346	213	244	335	184	311	670	900
21.9955	0	925	433	483	305	472	309	232	344	211	242	332	180	309	666	882
22.1184	0	922	432	481	303	470	308	230	344	211	240	332	183	307	659	888
22.2413	0	924	435	481	304	473	309	234	345	210	243	333	184	310	662	891
22.3642	0	926	436	482	306	474	309	236	347	211	244	334	184	311	665	898
22.487	0	926	436	483	305	477	311	235	347	211	243	334	180	310	666	885
22.6099	0	923	432	480	303	470	307	234	345	210	241	331	179	308	660	883
22.7328	0	926	433	482	306	473	309	235	344	210	242	332	182	309	661	891
22.8557	0	928	435	479	307	473	308	238	345	210	243	333	183	311	663	898
22.9786	0	929	435	482	309	478	310	236	346	210	243	335	179	310	667	896
23.1014	0	923	430	477	305	471	305	234	344	209	240	330	175	308	661	884
23.2243	0	926	431	478	307	474	307	235	345	209	242	332	182	309	657	894
23.3472	0	929	432	478	309	473	307	237	346	210	243	333	181	309	660	903
23.4701	0	932	435	477	310	478	308	236	346	211	243	336	181	311	665	901
23.593	0	928	431	476	308	475	307	235	343	210	241	331	174	309	661	890
23.7158	0	928	430	475	308	476	305	234	345	208	241	331	180	310	654	896
23.8387	0	930	431	477	310	476	306	237	345	209	243	333	181	308	656	904
23.9616	0	932	433	476	311	479	306	236	345	210	243	334	182	311	659	900
24.0845	0	933	435	478	312	482	309	236	346	210	244	335	177	311	661	896
24.2074	0	926	429	472	308	478	304	234	345	208	240	330	174	307	653	892
24.3302	0	930	431	474	310	479	305	235	346	208	242	330	174	309	654	905
24.4531	0	932	433	475	311	483	306	235	346	208	242	331	181	310	647	899
24.576	0	933	435	476	313	485	309	235	347	209	244	335	181	312	652	909
24.6989	0	935	436	480	315	488	310	236	348	210	245	336	178	313	657	904
24.8218	0	930	430	478	309	484	307	237	346	208	242	332	174	308	650	892
24.9446	0	932	433	478	310	485	307	237	345	209	241	333	181	310	647	900
25.0675	0	934	433	477	311	487	307	234	344	208	239	334	181	310	651	897
25.1904	0	936	435	479	313	488	309	237	344	208	242	335	180	312	654	907
25.3133	0	939	437	481	315	491	310	239	346	210	243	338	181	313	659	914
25.4362	0	936	433	481	311	491	309	237	344	209	239	334	173	311	657	896
25.559	0	936	432	480	311	486	308	233	342	208	237	332	176	308	652	896
25.6819	0	935	432	481	310	487	307	236	342	208	237	331	179	309	651	902
25.8048	0	937	434	480	310	487	308	237	344	209	237	332	180	310	655	904
25.9277	0	940	437	482	311	489	308	236	342	208	238	333	180	311	659	907
26.0506	0	943	437	483	312	488	310	234	343	209	238	335	180	313	663	910
26.1734	0	937	432	481	308	485	307	234	343	208	234	329	173	309	658	896
26.2963	0	939	433	482	307	480	307	234	341	208	236	328	176	309	657	908
26.4192	0	938	434	481	306	482	308	234	340	208	235	328	179	309	654	902
26.5421	0	939	436	484	308	483	308	232	340	208	235	330	181	309	658	911
26.665	0	942	437	486	310	481	309	235	341	209	238	331	181	311	661	913
26.7878	0	941	436	486	308	482	310	235	342	209	237	329	177	310	661	909
26.9107	0	938	431	482	305	475	305	232	339	207	234	325	177	306	654	898
27.0336	0	940	432	482	305	472	307	231	339	207	234	325	181	308	654	894
27.1565	0	940	434	482	305	472	306	232	337	208	235	325	181	309	657	901
27.2794	0	943	436	482	306	472	308	234	340	209	236	328	181	311	663	910
27.4022	0	944	437	484	308	474	309	232	340	209	237	328	176	311	669	906
27.5251	0	938	431	480	303	466	305	229	337	207	234	322	174	307	660	892
27.648	0	938	430	480	303	463	304	230	337	208	235	322	180	307	656	900
27.7709	0	939	431	480	304	463	305	232	338	208	236	324	180	307	658	905
27.8938	0	940	433	480	305	464	306	230	339	208	236	326	181	309	663	904
28.0166	0	943	436	482	308	467	308	232	340	209	239	327	182	310	666	911
28.1395	0	936	431	481	303	460	305	232	339	207	237	322	174	308	662	899
28.2624	0	935	428	474	304	459	304	231	339	208	236	323	181	307	657	894
28.3853	0	938	431	477	304	457	305	229	340	208	237	324	181	309	662	902
28.5082	0	940	433	478	306	460	306	229	341	209	239	327	182	311	666	912
28.631	0	942	436	480	309	464	307	233	343	209	242	330	183	314	672	916
28.7539	0	935	432	480	306	463	308	234	344	208	241	327	175	313	671	910
28.8768	0	934	429	477	304	461	306	231	342	208	241	327	179	311	666	905
28.9997	0	934	433	476	306	464	306	231	344	209	240	328	183	313	665	909
29.1226	0	935	435	477	309	466	306	233	346	209	242	330	183	313	671	919
29.2454	0	940	437	479	310	470	309	237	348	210	245	335	183	317	676	923
29.3683	0	936	436	480	310	472	309	237	349	210	245	332	180	316	673	920
29.4912	0	935	435	477	308	470	309	235	348	210	243	332	183	317	668	920
29.6141	0	937	437	480	311	472	311	239	349	211	246	335	184	318	673	917
29.737	0	938	438	481	312	476	312	241	352	212	248	338	184	320	675	924
29.8598	0	941	441	485	315	481	315	242	354	214	250	340	185	322	680	923
29.9827	0	938	440	486	316	484	315	241	354	213	250	339	180	322	680	920
30.1056	0	934	438	486	315	482	314	244	355	213	250	340	186	322	673	924
30.2285	0	936	442	492	315	488	319	249	357	214	253	343	186	325	679	932
30.3514	0	938	438	486	309	493	319	258	356	214	247	351	175	340	714	946
30.4742	0	948	442	480	319	507	314	259	357	220	241	353	172	348	729	947
30.5971	0	950	444	482	319	494	315	252	355	220	238	345	176	343	713	943
30.72	0	951	437	470	320	496	311	250	355	222	235	344	177	340	707	936
30.8429	0	955	444	476	320	495	314	247	356	223	235	348	176	344	714	944
30.9658	0	953	451	465	319	506	307	241	359	218	230	350	173	349	725	935
31.0886	0	952	454	464	322	522	305	236	365	220	227	347	173	347	728	939
31.2115	0	936	453	475	321	521	308	243	368	218	226	342	171	340	715	940
31.3344	0	934	453	480	321	520	312	238	370	218	232	344	176	336	704	937
31.4573	0	932	453	486	322	518	317	236	371	218	236	346	176	336	699	939
31.5802	0	934	454	492	324	518	321	242	373	219	242	350	184	339	693	946
31.703	0	935	455	497	323	522	325	246	374	220	247	350	181	339	694	942
31.8259	0	929	450	496	320	517	323	245	370	220	244	346	178	334	684	925
31.9488	0	930	452	496	321	518	326	244	369	219	246	347	185	335	681	927
32.0717	0	930	450	499	320	518	327	248	369	220	247	348	186	335	681	926
32.1946	0	932	452	500	321	521	328	250	369	222	249	351	185	337	685	938
32.3174	0	932	453	507	320	520	330	249	368	221	252	349	182	334	683	925
32.4403	0	926	443	492	317	518	323	245	365	223	244	343	181	329	674	914
32.5632	0	928	449	501	318	518	326	246	367	221	247	345	186	329	672	922
32.6861	0	929	448	502	317	517	325	246	366	221	249	346	186	329	674	918
32.809	0	932	447	501	318	519	327	244	366	223	247	347	186	329	676	922
32.9318	0	924	445	504	315	516	326	244	363	220	246	343	179	325	672	908
33.0547	0	922	443	503	314	511	325	246	361	221	245	341	185	324	664	905
33.1776	0	922	443	504	314	513	326	247	360	220	245	342	185	323	665	909
33.3005	0	923	444	504	313	511	326	246	359	220	245	343	186	324	668	910
33.4234	0	924	443	505	314	512	327	246	358	220	246	343	182	323	673	909
33.5462	0	917	437	495	308	504	320	244	355	220	240	335	179	318	663	895
33.6691	0	920	438	493	308	500	320	242	354	221	240	336	185	317	660	897
33.792	0	921	439	493	309	500	320	241	354	220	241	336	185	318	663	898
33.9149	0	923	440	492	310	500	322	240	352	221	243	338	186	319	669	901
34.0378	0	922	440	494	311	500	323	241	353	221	245	339	182	318	670	903
34.1606	0	916	434	491	306	493	318	241	351	219	240	332	182	314	661	890
34.2835	0	918	435	493	306	491	320	239	350	219	242	334	186	315	661	897
34.4064	0	919	435	492	306	490	319	238	349	220	242	334	186	314	664	902
34.5293	0	921	437	491	308	490	321	242	351	218	244	337	187	316	669	905
34.6522	0	918	435	492	305	490	319	242	349	218	243	334	183	314	668	899
34.775	0	914	431	489	303	484	316	238	346	217	238	331	185	312	661	892
34.8979	0	916	433	488	304	483	316	237	346	216	239	333	185	313	666	896
35.0208	0	917	433	487	304	481	316	238	346	216	239	333	185	314	669	898
35.1437	0	921	437	487	306	484	317	240	347	217	241	334	184	315	672	895
35.2666	0	924	436	480	303	476	312	235	344	216	233	329	178	312	668	891
35.3894	0	945	438	477	309	474	304	235	342	217	222	334	175	316	685	898
35.5123	0	950	435	475	311	471	300	233	341	216	217	331	174	318	687	897
35.6352	0	950	434	475	310	466	301	231	340	217	217	331	175	319	688	913
35.7581	0	947	431	473	309	463	302	226	338	216	215	330	171	320	687	899
35.881	0	937	425	466	303	456	297	221	333	214	211	325	168	315	681	891
36.0038	0	937	425	466	305	459	300	222	334	214	214	324	176	314	671	902
36.1267	0	938	428	465	304	459	300	223	337	213	218	325	178	313	670	908
36.2496	0	955	425	466	309	462	298	220	341	213	219	328	177	313	671	908
36.3725	0	952	412	460	307	458	295	214	340	212	216	324	171	306	659	896
36.4954	0	947	410	457	304	453	293	215	340	210	217	324	170	305	658	902
36.6182	0	945	410	457	303	454	294	218	342	210	219	327	172	306	656	909
36.7411	0	947	412	457	305	456	294	217	343	212	220	328	176	307	657	907
36.864	0	949	414	459	306	458	298	217	344	212	223	330	173	309	663	916
36.9869	0	941	409	457	303	450	294	216	343	209	221	324	170	305	652	894
37.1098	0	940	409	456	302	452	295	219	344	210	222	327	173	306	651	906
37.2326	0	941	412	456	302	452	296	218	344	210	224	329	176	307	648	902
37.3555	0	944	415	459	304	455	297	218	346	212	226	330	177	310	652	911
37.4784	0	951	415	461	306	460	300	221	348	214	229	332	177	309	655	908
37.6013	0	941	410	459	302	455	298	221	346	211	227	328	170	306	646	892
37.7242	0	942	412	458	304	455	298	220	348	212	229	330	176	308	643	901
37.847	0	942	414	461	303	458	298	220	349	211	228	330	176	309	646	903
37.9699	0	946	413	454	303	461	297	219	350	211	226	331	174	311	656	909
38.0928	0	956	421	454	307	466	294	217	354	211	225	330	172	309	654	902
38.2157	0	950	423	455	303	461	295	211	353	211	225	328	169	306	641	891
38.3386	0	954	426	461	304	460	295	211	354	210	227	330	169	308	642	901
38.4614	0	954	427	461	304	460	296	213	355	210	230	332	176	308	637	903
38.5843	0	954	430	462	305	463	298	218	358	211	232	334	176	311	641	913
38.7072	0	952	434	470	305	468	301	219	360	211	236	337	177	313	645	921
38.8301	0	940	429	465	300	464	298	215	356	209	232	332	169	308	638	898
38.953	0	939	431	467	302	464	299	218	357	209	231	333	172	309	635	911
39.0758	0	942	434	469	304	466	301	220	359	210	233	335	176	310	637	913
39.1987	0	946	437	470	306	471	301	219	359	212	234	338	177	312	641	916
39.3216	0	951	440	472	308	475	305	219	360	213	236	339	176	313	646	919
39.4445	0	942	437	471	305	472	303	219	358	211	231	336	169	309	642	905
39.5674	0	946	438	473	305	473	304	221	359	213	233	338	176	310	637	913
39.6902	0	949	441	477	307	476	306	221	359	214	236	339	177	312	641	917
39.8131	0	951	442	480	308	478	307	223	360	215	237	340	178	313	645	918
39.936	0	955	445	484	308	485	310	225	361	214	239	341	178	314	648	920
40.0589	0	947	441	481	304	480	309	227	359	214	237	338	171	312	644	912
40.1818	0	950	443	482	305	479	310	226	360	215	238	339	178	312	640	911
40.3046	0	953	444	484	306	481	311	225	359	216	238	341	178	314	645	914
40.4275	0	957	446	486	307	483	312	227	361	216	240	342	179	316	651	919
40.5504	0	957	446	486	307	485	314	230	361	217	241	342	175	315	653	917
40.6733	0	951	442	483	303	480	309	227	359	216	238	338	171	312	648	911
40.7962	0	955	444	482	305	481	311	226	359	215	239	339	178	314	645	915
40.919	0	957	445	481	305	482	312	227	359	216	240	338	178	314	647	914
41.0419	0	963	448	485	308	484	313	230	362	217	244	341	179	317	654	923
41.1648	0	957	444	485	305	484	313	228	361	216	241	338	174	317	656	923
41.2877	0	954	442	481	303	481	311	227	358	216	234	338	174	318	657	927
41.4106	0	956	442	478	305	484	312	228	357	215	234	337	174	320	660	929
41.5334	0	958	443	478	305	484	312	229	358	216	234	338	174	320	662	929
41.6563	0	961	444	478	307	486	313	229	359	216	235	339	174	322	669	928
41.7792	0	952	438	475	304	483	310	227	357	214	230	333	167	319	660	905
41.9021	0	948	437	473	301	478	310	224	355	214	230	332	170	315	656	903
42.025	0	940	443	481	301	482	310	226	357	215	231	330	170	314	660	928
42.1478	0	936	443	483	299	480	309	225	358	216	236	334	175	314	658	942
42.2707	0	950	445	477	305	481	313	225	361	217	241	336	177	318	660	944
42.3936	0	948	439	469	305	475	310	224	359	215	239	331	168	317	657	920
42.5165	0	954	440	466	307	476	309	227	360	214	240	333	174	319	656	917
42.6394	0	958	439	467	307	478	310	227	361	215	240	334	175	321	660	916
42.7622	0	962	442	468	309	480	310	227	362	215	242	337	175	324	667	918
42.8851	0	963	443	471	312	483	312	227	362	215	242	338	174	324	671	918
43.008	0	954	437	467	307	475	308	229	360	213	240	334	173	320	657	902
43.1309	0	956	439	467	309	476	309	229	361	214	240	336	176	323	659	911
43.2538	0	957	440	466	310	478	310	228	361	214	241	337	177	323	662	912
43.3766	0	960	442	469	312	479	312	229	362	215	244	340	178	326	667	915
43.4995	0	956	442	468	312	478	311	232	363	215	244	337	175	324	662	909
43.6224	0	954	439	466	310	475	308	231	362	215	243	338	175	322	657	905
43.7453	0	958	442	468	311	478	310	231	362	215	244	340	178	324	661	908
43.8682	0	959	443	469	313	479	311	230	362	215	245	342	179	327	664	911
43.991	0	963	445	473	315	482	313	234	365	215	249	343	179	327	668	918
44.1139	0	953	440	470	312	478	309	232	364	214	245	340	175	323	659	896
44.2368	0	956	442	469	313	478	310	231	363	215	245	343	180	324	660	905
44.3597	0	958	444	471	315	479	311	232	364	215	246	344	180	326	664	907
44.4826	0	961	446	473	315	482	312	235	365	215	248	347	179	328	671	922
44.6054	0	959	446	475	317	484	314	235	367	215	248	345	176	326	672	913
44.7283	0	953	443	473	314	480	310	230	364	215	246	343	177	324	663	907
44.8512	0	956	447	476	316	484	313	234	366	215	249	345	181	327	665	910
44.9741	0	960	447	476	317	485	313	237	366	216	250	346	181	326	666	911
45.097	0	963	450	479	318	488	315	238	367	217	252	348	181	327	668	914
45.2198	0	957	447	477	315	484	312	234	365	217	247	344	175	324	665	901
45.3427	0	959	449	477	316	486	313	236	364	216	249	347	182	325	661	904
45.4656	0	962	451	480	317	486	314	238	366	218	250	348	182	326	663	911
45.5885	0	967	452	480	319	490	315	238	366	217	252	351	182	326	665	914
45.7114	0	964	452	481	317	490	315	236	365	218	250	348	178	324	663	903
45.8342	0	962	451	478	316	485	312	235	363	218	249	346	179	323	658	901
45.9571	0	967	453	481	318	489	313	237	366	218	250	349	182	324	659	910
46.08	1	969	454	482	318	490	313	237	366	218	251	349	183	324	661	912
46.2029	0	971	456	482	318	495	316	236	366	219	251	350	180	324	665	913
46.3258	0	964	451	480	315	487	312	235	364	219	247	346	178	319	654	901
46.4486	0	968	454	482	315	488	313	236	365	219	249	348	184	322	654	909
46.5715	0	972	455	482	316	491	314	236	365	219	250	349	183	322	658	913
46.6944	0	975	459	483	317	492	313	235	365	218	249	350	183	324	659	916
46.8173	0	971	457	482	316	491	314	235	365	218	248	347	175	321	660	911
46.9402	0	969	456	481	312	488	311	235	364	218	246	346	178	319	653	910
47.063	0	973	457	482	314	489	312	236	364	218	248	347	182	321	653	912
47.1859	0	976	458	483	315	490	315	234	363	219	249	348	182	322	656	916
47.3088	0	978	459	484	316	493	316	235	364	219	250	349	183	322	659	918
47.4317	0	971	453	483	312	489	314	235	363	217	247	343	175	320	655	908
47.5546	0	974	454	481	311	487	314	237	363	218	248	344	182	319	650	911
47.6774	0	976	455	482	311	489	315	233	363	217	249	344	182	321	653	912
47.8003	0	977	457	483	313	491	315	235	364	219	252	346	182	321	656	915
47.9232	0	980	458	484	314	492	317	240	365	218	252	346	183	322	659	916
48.0461	0	973	450	483	310	487	314	238	364	217	249	342	175	320	654	908
48.169	0	976	453	480	310	488	315	237	364	217	249	342	182	320	651	910
48.2918	0	976	452	481	311	489	315	236	363	217	250	343	182	319	652	911
48.4147	0	978	453	482	312	489	316	239	365	217	252	344	182	321	656	914
48.5376	0	977	451	484	312	492	318	240	364	217	253	343	179	320	658	918
48.6605	0	973	447	480	309	487	314	236	363	216	250	339	179	318	650	907
48.7834	0	975	447	480	311	490	315	238	363	216	250	339	181	318	650	909
48.9062	0	976	447	479	312	489	315	240	364	217	253	340	183	319	651	910
49.0291	0	977	448	480	312	489	317	240	365	217	254	341	182	320	656	918
49.152	0	973	443	479	309	489	316	237	363	215	251	337	176	318	654	899
49.2749	0	970	440	475	309	483	313	236	361	214	250	335	178	315	648	898
49.3978	0	968	440	475	309	484	314	238	362	214	251	335	181	316	647	904
49.5206	0	970	441	473	309	483	313	239	363	213	252	336	182	317	650	906
49.6435	0	972	442	474	311	484	313	237	364	214	252	339	182	319	654	909
49.7664	0	963	436	472	307	481	311	235	361	213	248	332	175	315	650	894
49.8893	0	960	433	467	305	476	309	237	360	210	247	331	178	313	644	896
50.0122	0	961	433	467	306	476	309	235	360	211	247	331	181	313	644	904
50.135	0	962	433	466	306	475	309	233	359	211	246	333	182	315	648	901
50.2579	0	964	436	467	308	476	309	233	359	212	247	335	182	317	652	906
50.3808	0	963	435	468	308	477	310	235	360	212	247	335	178	317	656	904
50.5037	0	955	428	462	303	468	305	232	357	209	243	330	175	313	647	895
50.6266	0	955	428	462	303	467	304	228	355	210	242	330	178	312	647	897
50.7494	0	955	428	461	303	467	304	227	355	209	241	331	182	313	645	899
50.8723	0	957	430	462	305	467	306	230	356	210	243	334	182	316	650	907
50.9952	0	960	433	463	307	468	307	229	357	211	245	336	184	318	656	913
51.1181	0	958	432	464	305	471	307	228	356	211	244	336	179	317	656	910
51.241	0	952	428	459	301	462	302	224	353	209	239	332	176	313	651	899
51.3638	0	955	429	461	303	462	303	227	355	210	242	334	182	316	648	908
51.4867	0	955	430	460	302	463	303	226	355	210	241	336	183	316	650	911
51.6096	0	960	433	462	305	465	305	225	356	211	243	339	183	318	656	908
51.7325	0	964	435	465	307	467	307	226	356	212	245	340	185	321	661	919
51.8554	0	965	436	468	308	471	309	228	358	213	247	343	182	321	666	920
51.9782	0	960	433	465	303	466	305	228	356	213	244	339	182	319	655	915
52.1011	0	963	435	467	307	466	307	226	356	213	244	341	186	321	656	913
52.224	0	965	437	468	306	469	307	225	356	213	245	343	185	322	660	922
52.3469	0	969	439	471	308	471	308	229	358	214	248	346	187	325	665	926
52.4698	0	973	442	473	312	474	310	231	360	216	250	349	187	327	670	930
52.5926	0	974	443	475	311	477	312	230	361	216	249	348	184	327	672	930
52.7155	0	971	442	474	309	475	311	228	358	216	248	347	188	325	663	927
52.8384	0	976	444	476	311	477	312	232	361	217	251	349	188	326	668	931
52.9613	0	978	447	477	313	478	314	235	362	218	253	351	189	329	669	933
53.0842	0	983	450	481	315	481	316	234	363	220	256	353	189	331	674	937
53.207	0	986	451	483	316	486	317	234	364	219	258	354	190	333	676	934
53.3299	0	980	450	481	313	481	315	237	364	220	256	352	186	329	672	929
53.4528	0	985	452	483	316	484	318	238	366	220	258	354	190	332	673	938
53.5757	0	987	454	485	316	488	320	237	365	220	260	356	190	333	676	933
53.6986	0	992	455	487	318	489	321	238	366	222	262	358	192	335	679	943
53.8214	0	990	455	488	318	492	322	241	368	222	263	356	188	334	681	933
53.9443	0	987	452	485	317	488	319	242	367	222	262	354	188	331	674	928
54.0672	0	990	456	488	317	491	322	242	368	223	264	357	192	333	673	932
54.1901	0	991	456	488	318	492	322	241	368	223	264	358	192	333	675	933
54.313	0	994	459	490	321	494	325	244	370	223	267	359	192	335	680	942
54.4358	0	991	458	490	319	495	326	245	371	224	267	356	189	333	678	930
54.5587	0	987	452	488	316	490	323	242	369	222	264	354	188	330	673	927
54.6816	0	990	454	488	317	493	324	243	368	224	264	355	193	332	673	929
54.8045	0	991	455	488	319	494	325	245	370	223	266	356	193	332	676	937
54.9274	0	993	457	489	320	496	327	247	372	224	268	357	191	334	684	941
55.0502	0	989	454	491	319	500	327	244	371	223	267	354	187	332	682	937
55.1731	0	984	448	487	316	494	325	244	368	222	263	350	188	329	676	919
55.296	0	985	450	488	317	495	325	246	369	222	264	351	190	330	677	926
55.4189	0	985	449	488	317	495	326	245	371	222	265	352	190	330	680	933
55.5418	0	999	448	487	318	499	327	243	370	223	262	355	188	334	692	942
55.6646	0	997	444	486	318	500	327	243	370	222	259	354	183	333	696	934
55.7875	0	989	436	479	313	495	322	241	368	222	254	349	183	329	686	927
55.9104	0	990	437	479	315	496	323	242	368	221	255	351	187	330	686	935
56.0333	0	990	439	480	313	496	323	240	367	222	254	349	187	330	686	929
56.1562	0	992	442	479	315	496	325	239	368	222	256	351	189	332	690	932
56.279	0	993	441	483	316	498	327	243	370	222	258	352	185	333	693	930
56.4019	0	984	434	479	311	492	322	241	367	221	253	348	185	328	682	915
56.5248	0	985	438	479	313	492	323	238	366	221	254	349	188	330	683	924
56.6477	0	984	438	479	313	491	323	238	367	221	255	349	189	331	685	919
56.7706	0	985	441	480	314	492	325	240	367	223	256	351	189	331	689	926
56.8934	0	987	443	482	315	494	326	243	369	223	258	353	189	333	692	932
57.0163	0	980	436	479	312	490	322	239	366	221	253	348	186	329	685	919
57.1392	0	983	440	479	313	490	322	237	366	221	255	350	189	331	687	922
57.2621	0	983	442	479	315	489	323	240	367	221	256	351	189	332	688	922
57.385	0	987	445	480	317	490	324	241	367	222	258	354	190	334	694	932
57.5078	0	987	446	482	316	493	325	239	367	223	258	354	190	335	696	927
57.6307	0	981	440	480	314	488	321	238	366	222	255	350	189	332	687	916
57.7536	0	985	444	481	316	489	323	240	368	222	258	354	189	333	692	926
57.8765	0	987	445	481	316	489	322	241	368	223	258	355	189	335	694	933
57.9994	0	991	448	484	317	490	323	238	369	224	259	358	189	336	699	931
58.1222	0	987	445	484	317	490	324	239	367	222	258	355	185	335	699	927
58.2451	0	983	443	481	314	484	320	238	367	222	256	354	189	334	690	926
58.368	0	988	445	481	315	488	322	239	368	221	257	354	188	333	694	933
58.4909	0	987	445	481	316	486	322	238	366	222	258	356	189	334	695	929
58.6138	0	991	448	484	317	489	325	237	366	222	259	358	188	335	698	938
58.7366	0	982	441	481	313	482	320	237	366	221	256	352	186	332	692	924
58.8595	0	984	441	480	312	480	320	237	365	221	258	353	189	332	688	924
58.9824	0	984	442	481	313	481	320	235	364	220	257	353	189	331	690	925
59.1053	0	986	445	479	314	480	322	236	363	221	258	354	190	333	693	929
59.2282	0	984	444	481	313	481	322	238	365	221	259	353	186	331	694	926
59.351	0	975	438	476	308	472	317	235	362	219	255	347	182	327	686	917
59.4739	0	976	437	476	307	471	318	233	360	220	255	349	188	327	681	919
59.5968	0	974	437	476	306	470	317	230	359	219	254	349	189	327	681	914
59.7197	0	977	438	476	308	471	318	234	359	219	256	350	189	328	684	922
59.8426	0	967	433	474	303	467	315	232	357	218	253	344	180	324	682	906
59.9654	0	963	429	469	299	459	312	227	354	216	249	341	184	320	676	909
60.0883	0	961	429	469	298	458	313	225	353	216	248	341	188	319	674	903
60.2112	0	961	427	467	298	456	312	227	352	215	249	342	188	321	674	910
60.3341	0	961	430	468	298	457	314	227	352	215	249	343	188	322	677	916
60.457	0	953	423	465	294	452	312	221	348	214	244	336	180	315	674	893
60.5798	0	947	419	461	290	445	307	218	345	212	240	333	179	313	671	890
60.7027	0	946	418	460	289	444	308	219	345	212	242	333	179	313	672	895
60.8256	0	946	418	459	290	444	307	219	345	212	241	334	187	313	667	902
60.9485	0	950	420	459	291	447	308	217	345	213	241	335	187	315	672	900
61.0714	0	948	419	462	292	449	309	217	344	213	241	334	182	314	674	897
61.1942	0	939	411	455	285	438	303	213	341	210	235	326	177	307	665	886
61.3171	0	937	410	455	283	438	302	212	341	210	235	326	177	306	667	892
61.44	0	939	410	452	284	438	301	208	339	210	232	327	181	305	665	905
61.5629	0	943	413	451	286	440	300	208	340	209	231	329	181	309	672	910
61.6858	0	945	415	455	287	443	303	210	343	212	235	331	182	310	677	911
61.8086	0	942	414	458	288	444	304	211	343	211	235	329	179	310	678	905
61.9315	0	935	407	454	283	437	300	207	339	209	230	323	175	306	671	892
62.0544	0	936	409	454	284	439	301	207	339	209	231	325	182	306	666	899
62.1773	0	937	411	453	285	440	301	210	340	209	233	325	182	307	667	899
62.3002	0	940	414	456	287	443	302	211	343	211	234	329	183	310	672	904
62.423	0	945	416	459	290	446	304	212	344	212	237	332	184	312	678	908
62.5459	0	946	418	462	292	452	306	212	345	213	239	332	179	312	683	910
62.6688	0	939	413	458	287	446	303	213	344	211	236	327	175	309	677	901
62.7917	0	943	414	459	289	447	304	215	346	212	237	330	181	311	673	905
62.9146	0	945	417	461	290	451	305	214	346	212	238	331	182	312	676	908
63.0374	0	950	421	465	294	454	307	216	348	213	241	334	183	315	681	914
63.1603	0	954	423	468	296	460	309	220	351	215	245	337	184	316	686	917
63.2832	0	959	426	471	299	463	312	222	353	217	247	340	184	321	690	921
63.4061	0	953	423	470	297	464	311	221	352	214	246	336	176	318	688	910
63.529	0	955	425	472	299	463	310	223	353	216	248	339	184	318	683	920
63.6518	0	959	428	473	300	468	312	226	355	215	251	340	184	321	686	923
63.7747	0	963	429	475	302	471	313	229	358	217	254	344	184	324	689	926
63.8976	0	969	433	478	307	475	316	230	359	220	257	347	185	328	696	932
64.0205	0	973	435	481	309	479	318	231	361	219	258	348	185	329	699	936
64.1434	0	968	433	480	306	478	317	234	361	218	258	346	184	327	692	931
64.2662	0	973	436	481	308	480	317	236	363	220	260	349	185	329	695	936
64.3891	0	976	438	483	311	484	319	235	364	220	261	351	185	332	699	939
64.512	0	979	440	486	313	487	320	237	365	222	263	353	185	334	703	945
64.6349	0	985	442	488	315	492	324	241	368	222	268	355	184	337	708	948
64.7578	0	980	441	487	313	489	322	242	367	220	265	352	184	334	701	945
64.8806	0	984	443	489	314	491	323	240	367	221	267	354	185	335	705	949
65.0035	0	986	444	490	317	494	324	241	368	222	268	356	185	337	707	951
65.1264	0	989	446	491	318	495	325	245	370	223	270	358	187	339	709	953
65.2493	0	991	448	495	318	501	328	245	372	223	273	358	185	340	712	954
65.3722	0	984	444	491	315	496	325	243	369	222	268	355	182	336	706	943
65.495	0	988	445	492	315	497	327	244	369	223	270	356	187	337	704	951
65.6179	0	989	445	492	317	497	328	246	369	223	271	357	186	337	705	947
65.7408	0	991	447	493	318	498	329	247	370	224	272	359	187	339	710	956
65.8637	0	989	444	494	316	501	329	245	370	224	272	358	182	338	710	954
65.9866	0	983	439	490	313	494	325	243	367	222	267	354	182	333	701	936
66.1094	0	983	440	491	314	494	326	245	368	223	270	354	186	335	701	945
66.2323	0	983	440	489	313	494	326	244	367	224	270	355	186	335	702	950
66.3552	0	986	442	489	314	494	328	243	366	224	270	357	186	337	706	947
66.4781	0	981	440	489	312	494	327	242	365	224	268	353	181	333	705	942
66.601	0	973	432	483	305	484	322	239	362	221	264	348	178	328	702	936
66.7238	0	973	432	482	306	483	323	240	362	222	264	348	186	329	695	942
66.8467	0	972	432	480	305	481	322	237	359	221	261	348	185	329	695	936
66.9696	0	973	435	480	305	481	323	235	358	221	262	348	186	330	700	945
67.0925	0	968	431	480	304	479	323	235	358	220	261	345	182	327	697	933
67.2154	0	961	426	473	298	469	317	232	355	218	257	340	178	322	693	926
67.3382	0	960	426	474	299	467	317	230	353	219	256	340	184	323	689	927
67.4611	0	961	425	473	298	465	316	228	350	218	253	339	186	322	689	928
67.584	0	962	428	471	299	466	317	229	351	218	255	341	186	324	694	936
67.7069	0	961	426	474	300	466	318	230	353	218	254	341	182	323	697	934
67.8298	0	952	420	467	294	458	312	224	348	215	249	334	177	318	690	921
67.9526	0	953	421	468	294	456	312	222	347	215	248	334	184	318	686	924
68.0755	0	952	422	465	294	454	312	223	347	213	249	333	184	318	686	924
68.1984	0	955	424	467	296	455	312	225	348	215	250	336	183	320	691	933
68.3213	0	959	426	468	298	457	314	224	348	215	251	337	184	322	695	937
68.4442	0	951	421	468	296	455	311	222	346	213	248	333	176	318	693	925
68.567	0	950	421	466	295	452	310	223	347	214	247	332	179	319	688	925
68.6899	0	953	423	466	297	452	311	224	348	213	250	334	184	319	687	932
68.8128	0	955	424	467	298	455	312	223	348	213	250	336	185	321	689	929
68.9357	0	960	428	470	301	457	312	224	349	215	252	339	184	324	694	939
69.0586	0	961	429	472	303	462	315	227	351	215	254	339	184	323	697	942
69.1814	0	954	424	470	300	458	312	227	350	214	252	336	176	321	693	935
69.3043	0	960	428	471	302	459	312	227	351	215	253	339	183	324	689	934
69.4272	0	962	430	474	304	462	313	228	352	215	256	339	183	325	692	942
69.5501	0	964	431	475	306	465	314	230	354	215	258	342	185	328	695	946
69.673	0	968	435	478	309	468	316	233	357	218	261	345	185	330	700	949
69.7958	0	967	434	479	308	472	317	233	357	217	260	344	181	329	700	948
69.9187	0	966	434	478	308	470	315	231	356	216	259	342	184	328	693	948
70.0416	0	971	436	480	311	473	317	235	359	218	263	346	185	330	697	951
70.1645	0	973	438	483	311	476	317	238	361	217	264	347	185	332	698	953
70.2874	0	977	440	484	314	480	319	238	362	220	268	351	186	335	702	956
70.4102	0	977	441	487	315	484	321	240	363	219	268	349	181	335	706	958
70.5331	0	973	440	485	314	480	319	240	363	218	267	348	181	334	698	949
70.656	0	978	443	489	316	485	322	245	365	220	270	351	186	336	699	956
70.7789	0	980	443	489	317	487	320	243	365	221	271	352	186	337	700	953
70.9018	0	982	446	491	319	490	324	243	366	221	272	355	185	340	703	962
71.0246	0	984	446	493	319	494	325	246	368	221	273	355	181	339	708	957
71.1475	0	978	441	489	316	489	322	247	367	221	271	352	181	337	699	957
71.2704	0	983	444	492	317	492	323	246	366	221	273	354	185	338	699	955
71.3933	0	983	445	492	317	493	324	246	367	222	273	354	186	339	701	961
71.5162	0	986	446	493	320	495	325	248	368	221	275	358	186	341	704	958
71.639	0	986	446	495	319	499	328	250	369	223	277	356	182	340	709	964
71.7619	0	979	439	492	315	494	324	248	367	222	272	353	178	337	700	951
71.8848	0	982	441	491	315	495	325	246	366	222	274	354	186	337	696	947
72.0077	0	981	442	491	316	495	327	248	367	223	274	354	185	337	698	954
72.1306	11	984	443	492	316	496	327	250	368	223	276	357	186	339	700	960
72.2534	0	985	444	493	317	499	330	248	369	223	276	358	186	340	703	956
72.3763	0	975	436	491	311	494	326	245	365	221	269	351	178	334	698	943
72.4992	0	976	436	490	311	491	325	245	364	222	270	351	186	334	692	947
72.6221	0	976	435	490	312	492	326	245	365	222	272	352	186	334	693	953
72.745	0	978	438	488	311	491	327	243	364	223	271	353	187	335	696	949
72.8678	0	981	440	490	313	492	330	244	364	223	273	356	186	339	702	958
72.9907	0	972	433	489	309	491	327	244	364	222	270	351	178	333	700	945
73.1136	0	966	430	484	305	485	324	242	362	221	267	348	182	331	690	940
73.2365	0	969	432	485	306	486	326	241	360	222	267	349	186	332	690	942
73.3594	0	969	432	483	307	484	325	239	360	222	267	350	186	332	692	938
73.4822	0	972	434	484	309	485	327	241	361	223	269	351	187	334	696	945
73.6051	0	972	435	486	309	487	327	242	362	222	270	351	183	335	701	950
73.728	0	963	427	482	304	479	323	238	358	221	264	344	180	329	692	936
73.8509	0	964	429	481	304	478	323	236	357	221	264	346	187	330	689	932
73.9738	0	965	430	481	304	477	325	238	358	221	265	346	187	330	690	938
74.0966	0	968	432	481	307	477	325	239	358	221	267	349	187	332	693	946
74.2195	0	971	435	483	309	480	326	238	360	222	269	351	187	335	698	943
74.3424	0	963	430	483	306	478	325	237	359	221	265	346	180	331	697	931
74.4653	0	961	429	482	305	474	323	236	358	220	265	345	188	330	687	936
74.5882	0	963	432	481	307	475	324	240	361	221	267	347	187	332	691	943
74.711	0	965	432	481	307	475	324	238	359	222	268	349	187	333	693	938
74.8339	0	967	435	483	310	478	325	238	361	222	271	351	187	335	697	948
74.9568	0	968	435	484	310	480	326	240	363	222	271	349	184	335	700	939
75.0797	0	961	431	482	308	473	322	239	361	220	269	348	184	331	692	940
75.2026	0	965	434	483	309	477	323	241	361	221	270	349	188	334	691	938
75.3254	0	967	436	485	311	476	325	240	362	221	272	350	188	335	693	946
75.4483	0	969	438	486	314	478	325	243	364	222	274	352	188	337	696	944
75.5712	0	971	440	488	316	482	328	245	365	222	276	353	188	338	698	949
75.6941	0	966	435	487	311	477	323	244	363	221	273	349	184	333	694	939
75.817	0	970	439	486	314	479	325	243	364	221	275	351	189	336	693	943
75.9398	0	971	440	487	315	480	325	245	365	221	276	353	188	336	695	944
76.0627	0	974	441	489	317	482	326	247	367	222	278	355	188	338	698	951
76.1856	0	978	443	491	319	485	329	248	367	222	280	357	188	340	702	954
76.3085	0	970	440	489	316	484	325	246	367	222	277	353	184	338	696	938
76.4314	0	974	443	490	318	484	325	247	368	222	279	355	188	338	694	946
76.5542	0	976	443	491	319	486	327	251	369	222	281	355	187	339	696	952
76.6771	0	979	445	493	321	487	327	250	370	223	282	358	188	341	698	949
76.8	0	982	447	495	322	491	329	248	370	224	283	358	188	340	702	958
76.9229	0	974	443	492	320	487	326	250	370	222	282	355	184	339	695	946
77.0458	0	979	446	494	322	489	328	253	373	222	284	359	188	339	695	954
77.1686	0	980	446	494	320	491	329	251	372	223	285	359	188	340	696	950
77.2915	0	982	448	496	324	492	329	250	372	223	285	360	188	340	698	953
77.4144	0	981	447	498	323	496	330	252	373	222	286	359	184	340	701	952
77.5373	0	975	442	496	319	491	327	254	372	222	283	356	184	338	691	945
77.6602	0	978	444	496	321	493	327	252	372	223	286	359	188	339	691	947
77.783	0	979	445	497	321	494	328	252	371	222	285	360	188	340	690	948
77.9059	0	981	446	497	321	494	330	252	372	223	285	360	188	340	692	951
78.0288	0	974	441	499	319	496	329	254	372	222	285	357	181	338	692	944
78.1517	0	971	439	495	316	491	326	250	369	222	283	356	185	335	683	940
78.2746	0	972	438	496	315	491	327	249	367	222	282	356	188	335	681	936
78.3974	0	971	439	494	316	490	328	250	368	221	281	356	188	335	681	941
78.5203	0	973	438	496	317	493	330	251	367	222	282	357	188	336	684	949
78.6432	0	963	432	493	311	488	326	248	365	221	277	351	181	331	680	927
78.7661	0	960	429	489	308	482	324	244	360	220	273	348	180	329	677	925
78.889	0	959	428	487	306	482	325	242	360	219	273	348	184	328	674	932
79.0118	0	959	427	488	307	481	323	242	360	220	272	348	185	329	675	942
79.1347	0	961	427	488	308	481	324	240	359	219	271	349	186	331	678	936
79.2576	0	952	421	484	301	477	323	236	355	218	265	342	178	325	674	919
79.3805	0	946	418	479	297	468	319	233	352	217	263	338	178	323	669	916
79.5034	0	945	417	480	296	465	318	233	351	216	261	338	181	322	668	921
79.6262	0	945	417	478	296	464	319	231	350	216	260	338	185	322	666	921
79.7491	0	948	419	478	297	465	319	228	350	216	260	338	185	325	669	925
79.872	0	950	421	478	299	466	320	231	350	217	261	341	185	325	674	926
79.9949	0	935	410	472	289	452	314	224	344	213	252	330	178	318	664	906
80.1178	0	935	410	470	290	451	314	221	344	213	252	330	178	318	664	906
80.2406	0	936	410	470	290	450	313	221	344	213	252	330	184	316	659	913
80.3635	0	939	412	471	293	451	315	224	345	214	256	332	184	320	663	920
80.4864	0	942	414	472	294	452	315	222	348	215	255	334	184	321	667	924
80.6093	0	945	417	474	297	456	317	223	348	216	257	337	185	323	671	928
80.7322	0	934	409	471	291	447	312	223	346	213	253	328	177	317	665	918
80.855	0	936	412	471	292	448	312	222	346	212	254	329	180	318	663	914
80.9779	0	938	413	471	294	450	313	222	346	213	255	331	183	320	664	922
81.1008	0	942	415	473	297	451	315	224	349	213	258	333	184	323	669	927
81.2237	0	946	418	476	299	455	316	226	352	216	261	336	183	325	674	931
81.3466	0	951	420	478	301	458	318	228	355	217	262	338	184	328	679	935
81.4694	0	945	418	476	299	454	315	227	354	214	261	334	179	325	673	925
81.5923	0	948	419	478	301	457	315	231	356	215	263	336	183	326	673	934
81.7152	0	952	423	479	303	460	317	231	357	217	266	339	183	329	675	937
81.8381	0	958	426	483	306	465	319	232	359	218	267	341	183	332	681	942
81.961	0	961	428	486	309	467	321	234	361	218	270	346	183	334	688	948
82.0838	0	964	430	487	310	471	323	237	364	218	273	346	183	335	691	948
82.2067	0	959	428	485	307	468	321	236	362	217	270	342	179	332	684	938
82.3296	0	963	431	486	311	471	322	236	364	218	273	345	184	333	685	947
82.4525	0	966	432	488	312	473	323	238	365	218	274	347	184	336	688	945
82.5754	0	970	436	491	315	477	324	243	369	221	278	350	183	338	691	955
82.6982	0	974	438	494	317	481	327	244	371	221	281	353	184	341	695	958
82.8211	0	979	441	496	319	484	329	244	372	222	282	354	184	341	699	962
82.944	0	973	437	494	316	482	326	245	372	220	279	350	184	338	691	950
83.0669	0	976	439	496	318	484	328	248	373	221	283	353	184	340	694	960
83.1898	0	978	441	497	320	487	329	248	374	223	283	355	185	341	696	955
83.3126	0	981	443	500	320	489	331	248	375	223	285	357	185	343	698	957
83.4355	0	986	446	502	322	493	333	251	377	224	287	358	185	345	703	962
83.5584	0	982	444	503	322	494	334	253	377	223	286	356	185	343	700	957
83.6813	0	982	443	500	320	492	332	252	376	224	288	356	184	344	698	959
83.8042	0	985	445	503	321	494	334	251	376	224	287	358	185	344	702	955
83.927	0	985	445	503	323	495	335	253	377	225	288	359	186	345	703	962
84.0499	0	989	448	505	324	497	337	255	379	226	290	361	186	347	707	964
84.1728	0	984	445	504	321	499	336	255	378	225	289	357	182	344	706	953
84.2957	0	982	444	503	320	495	334	252	376	225	287	357	186	344	698	953
84.4186	0	984	446	504	322	497	336	254	377	226	288	358	186	344	703	961
84.5414	0	985	444	504	320	497	336	255	377	226	288	359	186	345	703	962
84.6643	0	987	447	504	322	499	338	253	377	227	289	361	187	345	706	962
84.7872	0	978	440	503	318	496	335	252	375	226	284	354	178	341	705	950
84.9101	0	976	438	500	316	492	334	252	373	226	283	354	186	340	696	948
85.033	0	977	438	499	316	492	335	252	373	225	283	354	186	340	697	949
85.1558	0	978	438	499	316	491	333	250	372	226	282	355	186	341	699	955
85.2787	0	978	439	499	315	492	335	249	371	225	281	354	182	339	702	947
85.4016	0	966	432	494	310	483	330	245	367	225	276	346	178	334	693	940
85.5245	0	966	431	491	308	480	330	245	366	223	275	346	185	334	687	939
85.6474	0	966	430	490	307	478	329	242	364	223	273	346	185	333	689	944
85.7702	0	967	429	489	307	477	329	240	363	224	272	346	185	332	690	945
85.8931	0	965	429	490	308	477	331	241	362	222	271	344	182	332	692	943
86.016	0	954	423	483	300	465	324	238	357	220	264	338	178	328	686	927
86.1389	0	955	422	482	299	462	323	234	356	220	264	337	184	327	680	933
86.2618	0	955	422	480	298	460	322	230	353	219	262	337	185	326	680	926
86.3846	0	957	423	479	299	460	324	232	353	220	262	338	185	329	684	935
86.5075	0	957	423	480	300	460	324	232	354	219	264	338	181	328	687	933
86.6304	0	947	416	475	293	451	317	228	349	217	256	330	177	322	679	917
86.7533	0	948	415	474	293	449	318	223	347	216	255	331	185	323	674	917
86.8762	0	947	414	472	294	446	317	224	347	216	255	331	185	322	675	923
86.999	0	948	416	474	294	447	317	227	347	216	256	332	186	323	677	931
87.1219	0	951	419	474	298	451	319	225	348	217	256	335	185	325	683	927
87.2448	0	945	413	473	295	446	317	222	346	215	254	330	177	321	681	915
87.3677	0	944	412	471	293	442	313	221	345	214	252	329	181	320	675	919
87.4906	0	945	413	472	295	443	314	224	346	213	254	330	183	320	674	926
87.6134	0	946	416	471	295	443	314	222	346	213	255	331	185	322	676	921
87.7363	0	950	418	472	297	446	316	222	347	214	256	335	184	324	680	927
87.8592	0	952	420	474	301	449	317	225	350	215	258	336	184	326	684	929
87.9821	0	946	415	473	297	447	315	225	348	214	256	331	177	323	683	922
88.105	0	947	417	471	296	445	313	223	348	213	257	333	185	323	675	922
88.2278	0	950	417	474	298	448	315	224	348	214	257	333	184	324	677	920
88.3507	0	951	420	474	300	449	315	225	350	214	259	336	184	326	679	928
88.4736	0	954	423	476	302	452	317	229	354	216	263	339	184	328	684	937
88.5965	0	958	424	480	305	457	319	230	355	215	263	339	184	330	687	939
88.7194	0	952	420	477	301	453	317	228	353	214	261	336	183	326	679	924
88.8422	0	955	422	478	305	456	318	230	355	215	264	338	184	328	682	933
88.9651	0	957	424	480	305	458	319	232	357	215	266	339	184	329	684	940
89.088	0	960	427	483	307	461	320	234	359	217	268	342	185	332	688	938
89.2109	0	965	430	485	310	466	321	235	361	218	271	345	185	336	692	948
89.3338	0	963	428	486	308	466	322	235	361	217	270	343	183	333	689	940
89.4566	0	961	428	485	308	465	321	238	362	217	270	343	184	332	686	945
89.5795	0	965	429	487	310	470	323	238	363	218	273	344	184	335	690	942
89.7024	0	967	431	489	312	471	325	239	364	219	273	346	184	336	692	945
89.8253	0	969	433	491	314	475	327	241	366	219	276	349	185	339	695	949
89.9482	0	970	433	492	313	477	328	244	368	219	277	347	185	338	695	947
90.071	0	967	430	490	311	474	325	242	367	220	276	347	185	336	690	946
90.1939	0	970	433	492	314	479	327	243	367	221	278	348	184	338	694	949
90.3168	0	971	433	492	313	478	329	245	368	221	278	348	185	339	695	950
90.4397	0	975	435	494	316	482	330	247	370	222	282	351	185	341	698	958
90.5626	0	973	432	496	314	483	332	248	371	222	281	349	181	339	699	949
90.6854	0	969	429	495	310	479	329	246	368	220	279	346	185	336	689	941
90.8083	0	971	431	493	312	482	331	246	369	222	280	348	186	339	694	950
90.9312	0	971	432	494	313	482	331	249	370	222	281	350	185	340	695	957
91.0541	0	974	433	495	314	483	332	248	371	224	282	351	186	341	699	952
91.177	0	971	430	496	312	485	334	247	370	222	280	348	182	338	698	943
91.2998	0	965	425	493	308	478	331	245	367	223	277	343	181	335	691	938
91.4227	0	967	427	494	309	479	332	247	367	222	280	346	186	335	690	946
91.5456	0	968	428	491	308	479	332	245	366	224	280	347	187	336	691	946
91.6685	0	970	429	493	311	479	334	244	366	224	281	349	187	338	695	949
91.7914	0	966	428	494	309	481	334	246	366	224	280	346	183	336	695	945
91.9142	0	958	421	489	302	473	330	243	364	223	274	341	183	332	685	932
92.0371	0	961	422	489	303	473	331	242	362	224	276	342	186	332	686	940
92.16	0	960	424	488	302	472	330	240	362	224	273	343	186	332	688	934
92.2829	0	962	426	488	304	472	332	240	361	224	275	345	188	334	692	943
92.4058	0	963	427	490	305	475	333	243	363	224	277	346	186	336	695	941
92.5286	0	953	419	486	297	466	328	237	360	222	270	338	178	329	689	925
92.6515	0	954	420	484	298	464	328	235	358	222	269	339	186	330	683	926
92.7744	0	952	420	483	299	464	328	234	358	222	268	340	187	330	686	934
92.8973	0	955	422	483	301	464	329	237	358	223	271	342	186	332	689	942
93.0202	0	958	425	485	302	466	330	235	359	224	272	345	187	334	694	937
93.143	0	951	420	484	299	464	329	234	357	222	268	340	179	330	693	924
93.2659	0	946	417	482	295	457	326	232	355	221	266	338	186	328	681	921
93.3888	0	949	419	482	298	458	326	233	356	222	269	339	187	329	685	928
93.5117	0	950	422	482	299	457	327	232	356	222	269	342	187	331	686	929
93.6346	0	953	424	484	301	460	328	232	356	224	270	343	188	334	691	932
93.7574	0	952	424	485	301	463	329	233	358	222	272	343	184	333	695	930
93.8803	0	943	417	482	297	453	325	233	356	221	267	339	183	329	685	918
94.0032	0	949	423	482	298	457	326	232	356	223	268	341	187	332	686	927
94.1261	0	948	422	483	300	458	326	231	355	223	269	341	188	333	688	928
94.249	0	951	425	484	302	458	327	233	357	223	271	344	189	335	692	931
94.3718	0	955	427	487	305	461	328	236	359	224	275	347	188	338	697	938
94.4947	0	947	422	486	301	457	325	235	358	222	270	341	183	333	691	926
94.6176	0	950	425	485	303	457	326	234	358	222	271	344	188	335	690	930
94.7405	0	952	427	485	305	459	328	235	359	222	274	345	188	337	693	931
94.8634	0	954	429	488	306	461	327	238	361	224	276	348	189	337	695	939
94.9862	0	960	432	490	310	466	329	239	363	224	278	351	188	341	701	944
95.1091	0	955	430	491	306	465	328	237	361	223	276	348	188	338	696	928
95.232	0	955	429	489	307	460	327	239	361	224	277	349	188	338	696	936
95.3549	0	959	432	491	309	466	327	242	364	224	280	350	189	341	699	943
95.4778	0	961	434	491	310	466	329	242	365	224	281	351	189	341	701	940
95.6006	0	966	436	493	314	469	331	242	366	226	283	354	189	343	705	944
95.7235	0	962	433	494	310	470	329	241	367	224	281	351	186	340	701	941
95.8464	0	961	432	493	310	466	328	244	367	224	282	351	187	341	698	948
95.9693	0	965	436	494	313	469	331	245	369	225	284	353	188	342	703	945
96.0922	0	966	436	492	313	472	330	243	369	226	284	354	187	343	705	947
96.215	0	969	439	496	317	474	333	246	370	226	286	355	187	345	708	948
96.3379	0	962	432	495	312	471	329	247	370	224	284	350	183	341	702	942
96.4608	0	963	434	495	311	470	329	245	371	225	286	352	187	341	699	943
96.5837	0	965	436	495	313	473	329	245	369	225	285	352	187	342	701	940
96.7066	0	966	436	495	314	473	330	246	370	225	286	355	186	343	703	947
96.8294	0	967	437	496	315	475	331	248	371	225	288	355	186	343	704	947
96.9523	0	958	429	493	309	469	327	245	369	224	282	348	179	338	699	933
97.0752	0	959	429	493	308	468	327	244	367	224	282	350	186	338	693	934
97.1981	0	958	429	493	307	467	326	244	367	224	282	348	187	338	692	934
97.321	0	959	430	492	309	467	328	245	368	225	284	350	187	339	694	941
97.4438	0	956	430	493	308	469	329	245	367	224	283	348	183	338	695	931
97.5667	0	946	421	487	299	459	323	237	362	221	277	341	179	332	687	922
97.6896	0	947	422	486	300	458	322	237	362	222	275	342	186	332	681	923
97.8125	0	947	420	484	299	458	321	237	360	221	274	340	185	331	682	927
97.9354	0	949	421	485	299	456	321	237	360	220	275	343	186	332	684	929
98.0582	0	947	421	485	300	459	324	235	358	220	273	341	183	331	685	921
98.1811	0	939	413	479	291	448	317	230	354	218	266	332	178	326	677	911
98.304	0	938	411	477	291	445	317	229	354	217	266	333	184	324	671	911
98.4269	0	936	410	476	290	444	316	227	352	217	264	332	185	324	671	916
98.5498	0	937	411	476	290	444	317	225	351	218	264	335	184	325	674	918
98.6726	0	941	413	477	292	446	317	225	351	217	264	337	185	326	679	920
98.7955	0	928	407	475	286	442	314	223	349	216	260	329	176	320	672	903
98.9184	0	925	404	471	283	436	312	220	346	215	257	327	180	318	667	905
99.0413	0	926	404	471	284	437	312	218	345	214	255	327	183	318	665	901
99.1642	0	926	404	471	284	434	311	217	343	215	255	328	183	319	666	907
99.287	0	929	407	470	286	436	313	220	345	215	257	331	184	321	671	916
99.4099	0	931	408	473	287	441	315	220	346	216	258	331	184	322	673	916
99.5328	0	920	400	469	281	432	310	214	342	213	252	323	175	317	667	895
99.6557	0	922	401	469	281	432	309	215	341	212	252	325	182	316	661	901
99.7786	0	921	400	469	281	431	310	216	342	213	253	324	182	317	663	902
99.9014	0	924	403	469	284	432	310	215	343	214	254	327	183	319	666	905
100.024	0	927	405	469	286	434	311	216	342	215	254	330	184	322	671	909
100.147	0	926	405	471	286	439	313	216	345	214	255	328	179	320	673	906
100.27	0	919	397	469	281	430	309	216	343	212	252	322	178	316	664	899
100.393	0	922	400	469	282	432	309	216	343	214	254	325	182	319	665	902
100.516	0	924	402	469	282	433	310	215	342	214	253	325	182	319	666	904
100.639	0	927	404	471	286	435	310	216	344	215	255	327	182	321	671	908
100.762	0	932	407	473	287	438	313	219	347	215	259	331	183	324	676	917
100.884	0	926	403	473	286	438	313	219	346	214	256	326	178	321	674	912
101.007	0	925	402	471	282	434	311	217	345	214	255	326	181	321	666	906
101.13	0	928	405	472	286	437	312	219	346	214	258	328	181	322	671	910
101.253	0	929	405	473	287	437	312	221	348	215	260	328	182	324	674	918
101.376	0	935	408	475	290	442	314	223	350	216	263	331	182	327	678	922
101.499	0	937	410	479	291	446	316	223	351	216	264	333	182	328	683	918
101.622	0	930	406	474	287	440	314	221	350	215	261	328	178	325	675	913
101.745	0	934	408	476	290	443	315	225	352	216	265	331	181	326	678	922
101.868	0	936	410	477	291	442	315	225	353	216	265	332	181	328	678	923
101.99	0	939	412	478	292	446	317	227	354	217	267	336	179	333	696	932
102.113	0	945	415	479	295	451	320	227	356	217	267	337	176	338	714	946
102.236	0	936	410	477	291	449	318	227	356	216	262	332	176	333	703	932
102.359	0	939	411	476	292	448	318	229	357	216	263	334	176	335	707	942
102.482	0	942	413	478	294	450	319	228	357	218	264	336	175	337	709	938
102.605	0	944	415	479	295	452	320	229	358	218	266	337	176	339	711	940
102.728	0	949	418	482	296	457	322	233	361	219	270	339	176	340	714	949
102.851	0	940	412	479	293	451	319	231	359	217	267	334	169	335	708	928
102.973	0	942	414	479	293	452	319	231	360	218	268	335	177	337	703	936
103.096	0	943	416	480	294	455	320	232	361	219	270	336	177	337	704	936
103.219	0	946	416	482	297	455	321	234	363	219	273	338	178	338	706	937
103.342	0	949	419	484	298	460	323	237	364	221	276	340	177	339	706	937
103.465	0	938	412	480	292	452	319	232	362	218	270	333	170	334	700	921
103.588	0	941	414	480	294	453	320	233	361	218	272	335	178	333	694	923
103.711	0	941	414	480	293	452	320	235	362	218	274	337	177	334	695	928
103.834	0	944	416	482	294	453	320	235	363	220	276	338	179	336	695	929
103.956	0	943	416	483	295	457	323	235	363	219	276	338	175	334	696	921
104.079	0	933	409	479	290	449	316	231	359	217	270	331	172	328	685	910
104.202	0	937	411	478	290	448	317	232	359	217	272	333	179	328	680	917
104.325	0	935	411	478	291	449	317	233	360	217	274	334	178	328	680	916
104.448	0	938	413	479	292	450	318	231	359	218	274	336	180	330	682	918
104.571	0	938	413	480	293	453	320	232	358	217	273	336	175	329	683	917
104.694	0	927	405	475	287	442	313	229	355	215	268	328	172	323	674	900
104.817	0	929	407	475	287	443	313	228	355	215	269	329	179	323	669	906
104.94	0	929	408	475	287	442	314	227	353	215	267	331	179	323	668	905
105.062	0	931	409	476	289	444	315	226	353	216	267	332	180	325	672	910
105.185	0	934	410	476	290	447	316	228	354	216	270	334	180	325	674	910
105.308	0	922	403	474	284	439	311	225	351	213	264	325	171	320	667	892
105.431	0	924	403	471	284	438	310	223	348	213	262	326	179	319	661	899
105.554	0	925	405	472	284	439	310	221	348	213	261	327	178	320	662	895
105.677	0	926	407	473	286	438	312	224	348	213	263	328	179	320	665	903
105.8	0	930	409	474	288	440	313	224	350	214	265	330	181	323	669	912
105.923	0	931	409	477	289	445	314	225	350	214	265	331	177	323	672	906
106.045	0	923	402	472	283	437	309	219	346	211	258	323	172	318	664	893
106.168	0	924	405	471	286	438	310	222	346	212	258	325	179	318	661	899
106.291	0	925	404	472	285	438	309	221	346	211	259	326	180	318	662	907
106.414	0	929	406	473	287	440	310	220	346	212	260	328	179	321	666	906
106.537	0	931	409	475	289	442	311	220	348	213	260	330	180	323	670	914
106.66	0	930	407	477	289	444	313	223	349	213	262	328	176	322	673	907
106.783	0	926	403	473	285	438	308	221	346	210	257	324	179	319	662	903
106.906	0	930	407	474	288	440	310	221	346	211	259	326	180	320	666	907
107.028	0	932	408	474	288	440	311	221	346	212	259	326	179	321	669	910
107.151	0	936	409	476	289	443	311	223	348	213	261	329	180	324	674	919
107.274	0	938	410	480	291	446	313	224	351	215	264	332	180	326	678	923
107.397	0	937	409	480	290	445	313	224	349	213	261	328	176	324	677	915
107.52	1	933	407	476	287	442	311	221	348	212	259	325	179	322	669	913
107.643	0	936	409	477	289	443	313	224	350	212	263	327	180	322	674	917
107.766	0	937	410	477	289	443	313	226	351	214	264	329	180	324	674	924
107.889	0	941	412	479	291	447	314	225	352	214	266	331	180	328	680	923
108.012	0	946	414	482	293	450	316	227	353	215	268	333	180	329	684	932
108.134	0	938	408	480	289	445	314	227	352	214	265	328	180	326	678	922
108.257	0	941	411	479	291	445	315	229	354	214	268	330	180	327	679	931
108.38	0	943	412	480	290	446	316	227	355	215	268	331	181	329	682	928
108.503	0	946	414	481	292	448	317	229	355	216	269	333	181	329	684	932
108.626	0	951	416	485	294	451	318	231	358	217	273	335	182	333	690	940
108.749	0	947	414	484	294	451	319	232	359	216	272	332	182	331	688	939
108.872	0	947	413	481	290	448	317	230	358	216	271	333	182	330	685	934
108.995	0	950	417	484	293	451	320	231	360	217	273	334	183	333	690	937
109.117	0	951	417	483	294	452	320	234	361	218	275	336	183	333	692	938
109.24	0	957	419	486	296	456	322	237	363	220	279	339	184	336	698	949
109.363	0	955	420	486	296	456	323	235	364	219	278	337	184	335	696	941
109.486	0	953	417	484	293	452	321	232	362	218	276	336	184	334	692	935
109.609	0	956	419	485	295	456	323	238	365	220	280	338	186	337	697	943
109.732	0	957	421	486	296	457	323	239	365	220	282	339	186	338	698	944
109.855	0	961	424	488	298	459	325	237	366	221	283	343	186	340	702	947
109.978	0	957	420	490	296	460	326	238	366	220	282	339	187	338	697	941
110.1	0	955	418	486	294	454	323	239	366	220	282	338	187	337	693	942
110.223	0	958	422	487	297	459	325	240	367	221	284	341	187	338	698	944
110.346	0	959	422	488	297	460	326	240	367	222	284	343	188	340	699	945
110.469	0	962	425	490	298	462	328	240	368	223	287	344	189	341	701	946
110.592	0	954	418	488	295	458	325	241	367	221	283	339	189	337	693	933
110.715	0	954	419	485	295	457	324	240	366	222	284	341	189	336	694	940
110.838	0	956	422	487	296	460	326	240	365	222	284	342	189	338	697	942
110.961	0	957	423	488	297	459	327	239	367	222	285	344	189	339	699	943
111.084	0	958	424	489	299	463	328	243	369	222	287	345	189	339	701	942
111.206	0	947	416	485	292	458	323	239	365	221	281	338	186	334	693	926
111.329	0	950	417	486	294	456	323	237	364	222	282	342	189	336	691	935
111.452	0	950	419	485	293	456	323	237	362	221	282	342	190	335	692	929
111.575	0	952	421	484	294	458	325	240	364	222	283	344	190	337	695	937
111.698	0	951	421	486	297	462	326	239	364	222	283	344	187	336	698	934
111.821	0	942	414	481	290	451	320	235	360	220	276	338	186	331	688	920
111.944	0	942	415	482	290	452	321	234	359	220	277	340	190	333	686	921
112.067	0	942	415	481	291	452	322	236	359	221	278	340	190	332	687	926
112.189	0	944	418	480	292	453	321	235	359	221	278	342	192	334	690	929
112.312	0	944	417	482	294	455	322	234	358	220	277	341	187	334	694	926
112.435	0	933	411	477	287	448	316	229	355	219	270	335	186	328	683	912
112.558	0	935	412	478	288	446	317	231	355	219	272	337	191	329	682	920
112.681	0	934	413	478	289	447	317	231	354	219	272	336	190	329	683	919
112.804	0	937	415	478	290	448	318	230	353	219	272	340	191	331	686	923
112.927	0	939	415	480	291	451	320	230	354	218	274	341	190	331	689	923
113.05	0	928	410	476	286	444	316	229	352	217	268	335	186	327	683	910
113.172	0	929	410	478	286	442	314	228	351	217	269	336	190	327	681	916
113.295	0	931	411	477	287	443	314	228	349	217	267	336	190	328	683	918
113.418	0	932	412	477	289	444	315	226	351	217	268	338	191	329	686	916
113.541	0	937	415	478	291	446	316	228	352	219	271	340	190	332	691	924
113.664	0	929	411	477	287	445	317	229	353	217	269	336	190	328	685	913
113.787	0	928	409	477	286	441	313	226	350	217	267	336	190	328	683	920
113.91	0	931	412	478	288	443	315	226	350	217	269	336	188	329	688	922
114.033	0	931	412	478	289	442	315	229	352	217	270	338	190	331	689	924
114.156	0	935	416	480	291	448	317	229	354	219	274	341	190	333	695	935
114.278	0	934	415	482	291	447	318	228	354	219	272	339	190	332	694	926
114.401	0	930	411	480	287	443	315	227	352	218	269	337	188	331	688	920
114.524	0	935	415	482	291	446	317	231	355	218	273	339	189	334	694	930
114.647	0	936	417	483	291	448	316	233	357	218	275	341	190	334	696	932
114.77	0	940	419	484	294	451	319	233	357	220	277	344	190	336	701	936
114.893	0	941	421	487	295	455	322	233	359	220	278	343	189	337	704	936
115.016	0	936	416	486	292	450	319	233	358	219	276	340	188	335	698	935
115.139	0	941	420	488	295	453	321	236	361	221	280	344	188	338	703	945
115.261	0	943	421	489	294	455	322	236	362	221	280	345	190	340	705	940
115.384	0	951	422	491	297	459	323	238	363	224	283	348	188	341	709	945
115.507	0	956	419	492	299	462	325	240	365	223	283	347	187	341	710	945
115.63	0	948	416	491	296	458	323	241	365	222	282	343	187	339	705	941
115.753	0	952	420	491	298	461	324	240	366	224	284	347	188	342	711	946
115.876	0	952	422	492	299	462	325	241	367	224	285	348	188	343	711	942
115.999	0	960	423	495	301	465	326	245	369	225	288	351	187	345	716	951
116.122	0	961	420	496	301	468	329	245	370	224	289	349	187	344	714	949
116.244	0	953	417	492	297	463	325	242	369	224	287	347	187	342	709	947
116.367	0	956	420	494	300	467	327	243	369	225	287	349	185	346	725	961
116.49	0	960	420	494	301	469	328	245	371	226	287	351	183	346	732	963
116.613	0	964	423	496	301	471	328	247	372	226	287	354	181	351	741	967
116.736	0	959	416	491	298	477	330	249	372	228	275	356	174	357	758	973
116.859	0	954	413	486	299	474	327	249	370	227	268	354	173	359	754	957
116.982	0	958	414	486	296	480	328	252	371	227	266	357	173	363	763	964
117.105	0	957	415	485	299	483	328	255	371	229	266	355	173	365	760	964
117.228	0	959	418	488	300	481	330	250	371	232	269	355	178	364	757	966
117.35	0	953	415	488	297	479	329	246	368	231	267	350	175	356	748	955
117.473	0	949	412	486	294	471	326	243	367	230	268	348	179	351	737	950
117.596	0	951	412	486	295	471	326	244	366	230	272	349	179	349	738	950
117.719	0	951	413	485	295	471	327	242	366	230	274	349	180	349	737	947
117.842	0	953	416	486	296	472	328	240	367	231	276	350	179	349	739	948
117.965	0	949	409	486	295	469	327	242	366	229	276	346	177	345	732	940
118.088	0	945	405	481	289	461	322	238	363	228	274	341	174	340	723	933
118.211	0	944	405	480	289	462	323	237	363	228	274	343	183	339	714	930
118.333	0	942	405	480	290	460	322	234	360	226	274	343	183	338	713	930
118.456	0	943	408	479	291	460	323	234	360	227	275	345	184	338	716	933
118.579	0	941	407	481	291	461	322	235	361	227	275	343	180	338	718	929
118.702	0	932	401	476	286	450	318	229	356	225	269	337	180	332	707	919
118.825	0	934	402	476	284	451	318	227	353	224	268	339	183	332	703	920
118.948	0	932	402	475	285	448	317	227	354	223	267	339	184	331	704	919
119.071	0	935	406	475	287	448	318	228	353	223	269	340	184	333	708	921
119.194	0	936	407	477	287	451	319	227	353	224	269	341	184	333	712	929
119.316	0	928	402	475	284	446	316	225	351	222	263	337	179	330	707	916
119.439	0	927	402	473	283	441	314	222	348	221	262	336	183	327	702	915
119.562	0	928	403	473	284	441	315	223	349	221	263	336	183	329	704	916
119.685	0	930	406	472	285	441	314	223	347	221	263	337	183	329	706	923
119.808	0	932	408	474	288	442	314	223	349	222	263	339	184	331	710	921
119.931	0	933	409	476	287	446	316	224	349	221	264	339	184	330	709	925
120.054	0	927	405	473	284	436	313	223	348	220	261	336	183	327	703	916
120.177	0	931	409	474	286	439	314	223	348	221	264	338	183	329	706	924
120.3	0	932	408	474	289	439	314	223	348	220	263	340	184	330	707	920
120.422	0	934	412	477	290	442	314	224	351	222	266	343	184	332	712	929
120.545	0	938	414	479	293	444	317	227	353	223	270	344	184	333	715	937
120.668	0	933	411	479	289	443	315	225	352	221	267	341	183	331	709	927
120.791	0	935	413	478	292	442	316	225	352	222	268	342	184	332	708	924
120.914	0	938	414	481	293	445	317	228	354	222	270	344	184	333	711	932
121.037	0	939	416	482	294	447	317	230	356	223	274	346	185	335	715	940
121.16	0	944	419	487	297	451	319	230	357	224	274	349	181	339	729	945
121.283	0	944	418	484	298	454	320	230	358	223	271	349	178	341	739	958
121.405	0	942	417	485	296	450	319	231	358	224	270	348	178	340	732	948
121.528	0	945	421	487	300	454	321	233	361	225	273	350	180	342	735	957
121.651	0	947	421	486	300	456	320	234	362	225	273	351	178	343	738	952
121.774	0	952	424	488	303	460	320	233	363	227	274	354	179	347	742	951
121.897	0	952	425	490	304	465	323	236	366	227	275	355	177	347	745	959
122.02	0	947	424	483	300	459	317	236	367	224	269	352	176	343	737	950
122.143	0	953	435	479	305	472	315	237	371	222	263	354	177	343	735	962
122.266	0	954	440	485	308	475	317	236	371	221	264	355	177	346	736	959
122.388	0	958	444	487	310	480	318	238	374	222	268	358	177	349	741	969
122.511	0	958	444	489	310	482	320	241	376	222	267	359	176	349	742	968
122.634	0	954	442	483	304	482	312	227	381	220	260	370	175	345	735	965
122.757	0	963	449	478	306	482	306	217	383	220	251	373	173	343	733	963
122.88	0	972	456	479	305	487	304	215	384	220	246	379	168	347	749	974
123.003	0	980	457	484	308	485	306	215	384	223	246	378	166	352	759	985
123.126	0	971	449	482	303	480	303	210	377	223	239	372	164	356	762	971
123.249	0	970	437	481	303	477	301	206	371	224	234	370	165	359	761	967
123.372	0	967	437	483	303	469	303	209	365	227	235	365	167	362	760	976
123.494	0	965	438	482	302	468	306	216	365	227	237	362	169	362	759	969
123.617	0	965	440	483	304	475	311	222	365	226	242	362	170	364	759	975
123.74	0	951	432	482	298	469	309	221	362	225	239	354	168	357	749	961
123.863	0	949	432	480	297	466	309	221	361	224	240	353	172	355	741	958
123.986	0	950	432	480	296	466	310	223	361	224	243	353	173	354	740	955
124.109	0	951	432	481	296	465	311	222	360	224	244	354	172	355	741	955
124.232	0	951	432	483	295	466	314	223	360	225	246	354	173	354	741	954
124.355	0	938	424	479	288	459	310	218	357	223	242	346	167	349	733	943
124.477	0	936	422	477	288	455	310	219	357	222	243	346	174	347	724	941
124.6	0	935	421	476	286	455	310	217	354	222	243	347	174	346	724	939
124.723	0	937	422	474	287	454	311	214	354	222	242	348	173	346	725	939
124.846	0	936	424	475	289	455	312	216	354	221	244	347	174	346	726	939
124.969	0	923	415	471	281	447	308	214	350	219	239	339	167	339	721	927
125.092	0	923	414	469	280	443	307	212	348	219	238	339	175	338	711	925
125.215	0	923	414	469	280	444	307	209	346	218	237	339	176	336	709	924
125.338	0	924	415	466	281	442	307	209	345	218	238	339	176	337	710	924
125.46	0	926	418	469	283	442	308	213	346	218	243	340	176	335	713	924
125.583	0	915	411	467	277	437	306	211	344	217	239	332	170	331	709	913
125.706	0	912	407	462	275	431	302	207	339	215	236	330	176	327	698	910
125.829	0	912	407	462	276	432	302	208	339	215	236	330	176	326	700	909
125.952	0	913	410	461	277	431	302	208	339	215	238	331	178	326	701	910
126.075	0	916	412	462	279	432	303	209	339	215	239	333	178	328	704	916
126.198	0	913	409	463	278	432	303	209	338	214	237	330	173	324	702	905
126.321	0	905	404	458	274	422	298	206	334	212	233	325	177	319	690	898
126.444	0	907	406	458	276	424	299	208	334	212	235	326	177	319	691	899
126.566	0	909	407	458	276	424	299	206	333	211	235	328	177	320	693	906
126.689	0	910	409	459	278	426	300	206	333	212	233	330	176	323	704	909
126.812	0	913	411	462	279	429	301	208	335	213	235	330	176	324	704	914
126.935	0	905	404	458	276	423	297	209	334	210	234	325	177	317	692	897
127.058	0	909	407	457	278	423	297	208	332	212	234	328	177	318	694	904
127.181	0	910	409	458	277	425	298	207	333	211	236	328	177	318	696	900
127.304	0	913	410	459	281	427	299	209	335	212	238	331	177	320	698	908
127.427	0	917	414	463	284	430	300	211	338	215	241	334	178	322	702	911
127.549	0	913	412	462	282	428	300	213	337	212	240	329	177	320	697	900
127.672	0	913	411	461	281	426	299	211	336	212	240	330	178	319	693	899
127.795	0	917	413	463	284	430	300	214	338	214	243	333	178	319	695	907
127.918	0	919	415	466	286	431	301	216	340	214	246	335	179	321	697	908
128.041	0	923	418	469	289	436	303	219	341	216	249	338	180	326	703	913
128.164	0	925	419	470	291	440	305	219	343	216	249	338	179	324	702	905
128.287	0	920	417	468	287	434	303	219	341	214	248	336	180	322	696	903
128.41	0	925	420	471	291	438	303	223	345	216	252	338	180	324	701	913
128.532	0	928	421	472	292	441	305	224	346	217	254	340	180	325	702	914
128.655	0	932	424	474	296	444	306	224	348	218	257	344	180	327	706	919
128.778	0	934	426	477	297	449	309	227	349	219	259	345	180	329	707	918
128.901	0	928	423	474	293	443	307	227	349	216	258	342	180	326	697	907
129.024	0	935	425	477	297	448	308	230	351	218	261	346	181	328	701	917
129.147	0	935	428	479	299	450	309	229	351	220	263	347	181	329	702	914
129.27	0	940	430	482	301	455	311	232	354	220	265	350	181	332	705	923
129.393	0	942	432	484	303	459	314	236	357	221	268	351	181	333	709	924
129.516	0	937	428	481	299	454	312	234	354	220	265	347	181	329	699	918
129.638	0	942	432	484	302	458	313	234	357	220	267	351	181	331	706	919
129.761	0	942	433	484	303	460	314	236	357	222	268	352	180	332	710	930
129.884	0	946	435	485	305	464	315	239	360	222	271	354	181	335	713	939
130.007	0	947	436	488	307	467	318	239	362	223	272	354	180	336	714	933
130.13	0	942	432	485	302	462	315	237	358	221	268	351	181	333	707	922
130.253	0	947	436	488	306	465	317	239	359	223	271	353	180	334	711	925
130.376	0	948	436	487	305	465	318	241	361	222	273	354	182	335	710	924
130.499	0	951	437	489	307	469	319	241	362	224	275	356	183	337	710	931
130.621	0	949	437	491	306	470	320	240	361	223	274	355	182	336	708	923
130.744	0	945	433	488	303	463	317	239	360	222	272	352	182	334	701	918
130.867	0	948	435	489	305	466	319	241	362	223	275	354	183	335	705	921
130.99	0	947	435	490	303	466	321	240	360	223	275	354	183	334	703	926
131.113	0	951	437	491	306	469	321	240	361	225	276	355	183	336	706	922
131.236	0	943	430	490	301	466	321	238	359	223	272	350	183	333	700	916
131.359	0	942	429	489	300	462	318	238	359	223	272	349	183	332	696	914
131.482	0	944	430	488	300	462	320	239	357	224	271	350	183	332	698	914
131.604	0	944	431	487	300	460	320	236	357	223	270	350	183	332	700	916
131.727	0	944	429	490	300	462	321	236	356	223	271	350	183	331	699	914
131.85	0	933	422	483	293	453	316	235	354	221	266	343	179	327	692	904
131.973	0	934	421	483	292	452	316	233	352	220	266	343	182	327	690	906
132.096	0	933	420	481	291	451	316	229	350	220	263	342	183	327	690	906
132.219	0	936	422	481	292	450	316	230	349	220	264	343	183	327	693	907
132.342	0	930	420	479	290	449	316	230	350	219	262	339	179	324	690	905
132.465	0	923	413	474	283	439	310	225	345	218	257	333	178	320	682	892
132.588	0	924	412	473	284	439	310	222	343	217	256	333	181	319	679	893
132.71	0	922	411	472	283	435	310	221	342	216	254	333	182	320	679	892
132.833	0	924	413	472	284	434	310	222	342	217	255	334	182	321	683	901
132.956	0	919	412	471	282	435	311	221	340	216	254	330	179	319	682	888
133.079	0	910	403	466	276	424	305	214	336	214	249	324	174	314	675	879
133.202	0	910	404	465	276	423	305	215	335	213	247	324	181	313	668	879
133.325	0	910	403	464	277	421	304	215	334	212	248	325	182	314	669	885
133.448	0	913	405	463	277	423	305	215	335	212	249	326	182	314	672	888
133.571	11	915	407	466	280	424	307	213	336	213	250	327	182	315	675	888
133.693	0	904	398	462	274	416	302	210	331	210	243	319	175	310	668	872
133.816	0	903	397	461	272	415	301	210	333	209	244	319	182	308	660	877
133.939	0	904	397	460	273	414	301	211	333	209	245	320	182	308	660	877
134.062	0	907	400	459	274	416	301	210	333	211	246	323	182	310	663	879
134.185	0	911	403	462	277	419	303	212	335	212	249	325	183	312	666	884
134.308	0	909	401	464	277	421	304	214	337	210	250	322	179	309	667	880
134.431	0	904	396	460	272	414	301	212	334	209	246	320	179	308	661	876
134.554	0	908	400	462	275	418	302	210	335	209	249	321	183	309	661	879
134.676	0	908	401	462	277	419	302	212	335	211	250	323	183	310	662	881
134.799	0	912	404	464	278	422	303	217	339	211	254	327	183	313	666	891
134.922	0	917	407	468	282	427	305	219	341	212	257	330	184	315	671	895
135.045	0	913	403	467	280	426	305	216	341	212	254	327	183	313	665	886
135.168	0	913	404	466	279	424	304	216	341	212	255	327	184	313	663	888
135.291	0	917	405	469	281	430	306	222	344	213	259	331	184	315	668	896
135.414	0	919	408	471	283	432	307	222	345	214	260	332	184	317	670	900
135.537	0	925	410	475	287	436	309	224	347	215	263	335	184	321	676	900
135.66	0	928	412	478	289	441	312	226	350	216	265	337	184	322	679	902
135.782	0	922	411	475	285	437	309	226	349	214	264	334	184	319	672	898
135.905	0	927	413	478	288	442	311	229	352	216	266	338	184	322	676	908
136.028	0	928	415	480	290	445	312	228	353	217	268	339	185	324	678	904
136.151	0	934	417	483	293	448	314	230	355	218	271	343	185	327	682	911
136.274	0	939	421	486	296	454	316	235	359	220	275	346	187	330	687	920
136.397	0	933	419	484	293	452	316	234	358	219	273	342	185	327	681	910
136.52	0	936	421	487	294	452	316	235	359	219	274	345	185	329	682	914
136.643	0	939	422	489	297	457	318	235	361	220	277	347	185	330	684	917
136.765	0	942	423	491	298	460	319	239	363	222	279	348	186	333	686	924
136.888	0	947	426	493	301	465	322	242	365	224	283	351	187	336	691	930
137.011	0	942	425	493	299	463	322	239	363	222	279	348	186	334	685	913
137.134	0	942	425	492	300	463	322	241	364	222	281	348	187	334	682	920
137.257	0	944	427	494	300	466	323	243	366	223	283	350	187	335	684	921
137.38	0	947	430	495	301	468	324	245	368	225	285	352	188	338	684	923
137.503	0	951	432	498	305	472	327	245	368	226	289	353	188	340	689	927
137.626	0	943	426	495	301	468	325	243	366	223	285	348	184	336	682	914
137.748	0	942	426	495	300	465	325	244	367	224	285	349	188	335	677	919
137.871	0	943	428	495	300	468	326	244	368	224	287	351	188	337	679	920
137.994	0	945	429	497	301	470	327	243	367	225	287	351	189	338	679	920
138.117	0	947	432	500	304	471	330	244	368	227	289	353	190	339	682	923
138.24	0	936	422	497	296	467	325	243	366	224	283	346	185	334	675	906
138.363	0	938	424	495	296	464	325	240	365	224	282	349	186	334	681	919
138.486	0	939	424	494	296	465	325	238	364	225	280	348	186	335	683	914
138.609	0	938	425	494	297	464	325	238	363	226	281	348	186	336	683	914
138.732	0	941	427	495	299	467	327	242	364	225	284	351	187	336	683	919
138.854	0	930	419	493	293	460	324	239	362	223	278	341	181	330	677	901
138.977	0	929	417	491	290	455	323	233	359	223	276	342	187	330	669	901
139.1	0	929	418	491	292	456	324	233	358	223	277	342	187	330	669	900
139.223	0	929	419	490	291	454	323	235	358	223	278	342	188	331	668	907
139.346	0	932	422	490	292	455	324	235	358	224	280	345	189	332	670	907
139.469	0	924	416	489	288	453	323	231	355	222	274	338	182	328	667	892
139.592	0	921	415	486	286	447	320	230	353	221	272	337	189	326	657	890
139.715	0	922	415	486	287	445	321	231	354	221	274	338	189	328	659	896
139.837	0	923	418	485	287	445	320	229	354	221	273	339	190	328	660	897
139.96	0	926	419	486	289	448	321	230	354	222	274	340	190	330	663	900
140.083	0	921	415	486	287	445	321	229	352	220	272	336	185	327	661	894
140.206	0	917	412	483	284	437	317	227	351	220	270	334	189	325	654	886
140.329	0	920	415	482	285	440	318	228	350	219	270	337	188	326	657	893
140.452	0	920	415	481	287	439	318	225	350	219	270	336	189	327	659	894
140.575	0	923	418	483	288	440	319	227	351	220	273	338	189	328	663	898
140.698	0	921	415	484	286	442	319	229	351	219	272	335	188	326	661	895
140.82	0	917	411	481	283	435	316	227	349	218	269	332	188	324	655	892
140.943	0	919	413	480	286	436	316	225	349	219	270	334	188	325	661	890
141.066	0	921	415	481	286	435	316	226	349	218	271	333	188	326	662	896
141.189	0	923	417	482	289	438	316	229	351	220	273	338	188	328	666	900
141.312	0	923	415	483	289	439	317	229	351	218	272	335	188	328	665	896
141.435	0	918	411	480	284	434	313	227	349	217	270	332	187	325	659	890
141.558	0	921	415	480	288	436	315	227	350	217	272	335	188	326	665	900
141.681	0	922	416	480	288	436	315	231	352	218	274	336	187	328	665	900
141.804	0	925	417	481	289	439	315	232	354	219	276	338	188	330	671	904
141.926	0	925	416	483	290	439	316	230	352	218	275	337	187	328	669	897
142.049	0	920	413	479	287	435	312	230	352	217	273	335	187	327	663	896
142.172	0	924	415	480	289	437	315	233	354	216	276	336	187	329	666	904
142.295	0	924	416	482	290	439	315	233	355	218	277	338	187	330	667	905
142.418	0	928	419	482	293	443	315	233	356	219	278	341	187	333	676	913
142.541	0	926	416	483	290	443	315	233	356	217	276	339	184	331	682	916
142.664	0	922	413	480	289	438	312	232	355	216	275	337	183	329	676	913
142.787	0	924	416	481	290	441	314	234	356	217	278	338	184	330	677	912
142.909	0	926	417	482	292	441	314	234	357	217	279	339	187	332	673	906
143.032	0	928	419	483	293	444	316	236	357	218	282	341	186	334	674	913
143.155	0	925	415	484	292	445	316	237	359	218	280	339	183	331	671	906
143.278	0	924	412	481	289	440	312	235	357	216	279	338	183	329	664	903
143.401	0	926	415	481	290	443	315	234	356	217	280	338	187	330	661	900
143.524	0	928	415	482	292	444	315	234	358	217	282	340	187	330	662	908
143.647	0	929	418	483	293	447	316	238	359	219	284	342	187	333	665	910
143.77	0	925	415	484	292	446	315	237	359	217	282	340	183	332	661	897
143.892	0	919	411	482	288	441	313	233	356	217	280	337	183	329	654	892
144.015	0	921	414	482	288	444	314	233	357	217	281	339	186	330	652	894
144.138	0	921	414	482	290	444	314	236	358	217	281	340	186	332	651	899
144.261	0	924	416	484	291	447	316	236	359	219	283	342	188	334	654	901
144.384	0	924	416	485	292	450	317	235	358	219	283	342	184	333	660	902
144.507	0	915	409	482	286	443	313	232	356	216	277	337	183	329	648	889
144.63	0	917	413	481	287	442	314	233	356	217	279	338	186	329	649	897
144.753	0	917	412	482	287	444	315	233	355	218	278	339	186	330	651	900
144.876	0	919	414	483	289	446	315	231	356	219	278	341	186	333	657	906
144.998	0	923	416	485	290	448	318	232	357	219	280	343	186	334	666	912
145.121	0	917	413	484	286	446	316	231	355	219	276	337	184	330	659	905
145.244	0	916	411	483	285	443	315	230	354	218	275	337	185	329	655	904
145.367	0	918	414	484	287	444	317	228	353	218	275	338	186	331	658	905
145.49	0	918	414	484	288	445	317	227	354	219	275	340	186	332	660	908
145.613	0	921	415	487	289	448	318	231	356	221	278	342	186	334	665	916
145.736	0	922	415	487	289	449	320	231	356	220	277	341	185	333	666	910
145.859	0	916	411	483	285	442	317	226	353	219	273	336	185	330	659	905
145.981	0	918	415	485	286	444	318	227	354	220	274	338	185	332	663	909
146.104	0	919	414	485	286	445	319	229	353	220	275	338	186	332	663	910
146.227	0	922	417	486	289	447	319	229	355	221	275	341	186	335	667	912
146.35	0	926	417	488	290	448	322	229	355	222	276	342	187	336	671	915
146.473	0	919	413	487	286	445	319	228	354	220	273	336	185	332	666	911
146.596	0	922	415	484	287	443	319	229	354	220	275	338	185	333	668	915
146.719	0	922	416	485	287	443	320	229	355	222	276	338	185	333	670	914
146.842	0	925	417	486	289	446	321	227	354	222	276	339	186	336	673	917
146.964	0	928	419	488	291	448	322	229	356	223	279	341	187	337	676	919
147.087	0	923	416	487	289	445	321	231	355	221	276	338	186	334	672	914
147.21	0	925	415	485	287	443	320	230	355	221	276	338	186	333	670	917
147.333	0	927	417	485	289	444	322	230	354	221	277	338	186	336	675	919
147.456	0	929	418	486	292	445	322	232	356	222	278	339	186	337	677	921
147.579	0	932	421	487	293	447	323	234	358	223	282	342	188	339	681	929
147.702	0	927	417	487	291	444	321	233	357	221	279	336	186	335	676	916
147.825	0	927	417	485	290	442	322	231	356	221	278	337	186	336	674	919
147.948	0	928	419	486	291	442	322	233	357	221	281	338	187	338	677	920
148.07	0	931	419	486	291	443	323	236	358	220	282	340	188	339	679	922
148.193	0	934	421	488	294	447	324	238	359	223	285	342	188	339	682	924
148.316	0	925	416	486	290	442	322	233	357	221	280	337	183	335	676	911
148.439	0	926	416	485	291	440	320	235	356	221	281	337	186	337	673	914
148.562	0	928	416	485	292	440	321	236	357	221	283	338	187	336	676	920
148.685	0	928	419	483	292	442	322	237	358	221	284	340	187	338	678	921
148.808	0	931	421	487	295	444	323	236	359	221	285	341	186	338	680	922
148.931	0	922	414	483	290	438	318	234	356	219	280	335	181	332	673	908
149.053	0	923	414	481	291	435	319	236	357	220	283	336	187	334	670	914
149.176	0	922	415	482	291	437	318	237	357	219	284	336	187	333	673	915
149.299	0	926	417	481	292	438	318	237	357	220	284	338	186	335	675	918
149.422	0	927	420	483	294	443	321	238	357	221	285	339	186	335	676	917
149.545	0	917	412	480	290	433	315	236	356	218	280	333	181	329	669	903
149.668	0	919	413	480	290	434	314	236	356	218	282	334	185	330	667	908
149.791	0	919	414	478	290	435	316	233	355	218	282	336	186	330	667	904
149.914	0	922	416	480	292	436	317	235	356	218	284	338	187	332	670	913
150.036	0	923	419	482	294	439	318	237	358	219	285	339	187	333	674	913
150.159	0	913	412	479	289	433	313	234	355	218	279	334	178	328	669	898
150.282	0	916	412	478	290	434	314	233	354	217	281	335	185	328	664	906
150.405	0	916	415	478	291	435	315	233	354	217	280	335	186	329	666	907
150.528	0	918	416	479	292	436	315	236	355	218	282	338	186	330	669	910
150.651	0	921	418	482	294	440	317	236	358	220	284	340	186	333	673	912
150.774	0	913	412	480	291	437	314	232	354	219	277	336	181	329	669	898
150.897	0	915	413	479	291	436	313	232	353	218	279	336	185	329	666	908
151.02	0	916	416	479	293	438	315	234	355	219	280	338	185	330	669	909
151.142	0	918	417	480	293	439	316	234	356	219	281	339	186	333	672	912
151.265	0	922	419	482	296	442	317	234	357	221	282	344	186	335	677	916
151.388	0	918	417	482	295	444	317	233	354	220	279	340	185	332	671	910
151.511	0	917	416	482	293	438	316	233	355	219	280	339	186	331	669	910
151.634	0	920	420	482	294	443	317	234	356	220	280	341	186	333	673	918
151.757	0	921	420	484	297	444	318	234	356	222	280	342	187	335	675	915
151.88	0	924	422	486	298	447	320	234	357	222	282	346	187	338	679	921
152.003	0	924	422	487	298	449	322	236	359	221	282	345	186	337	680	919
152.125	0	921	419	485	295	444	319	233	357	221	279	342	185	336	674	916
152.248	0	925	423	487	297	448	321	233	357	222	281	344	187	337	680	921
152.371	0	926	423	487	298	447	321	233	358	223	281	344	186	338	680	923
152.494	0	930	426	490	300	451	322	236	360	225	284	347	187	341	684	925
152.617	0	930	425	491	300	454	324	237	360	224	284	348	187	341	685	929
152.74	0	925	422	489	296	448	322	234	358	223	281	343	187	338	677	919
152.863	0	929	425	490	299	450	324	235	358	224	282	345	187	341	682	925
152.986	0	930	426	490	299	451	325	237	361	225	284	346	188	341	683	926
153.108	0	933	427	492	300	453	325	237	361	225	287	348	188	344	687	929
153.231	0	933	427	493	301	454	327	236	361	226	284	346	187	343	686	920
153.354	0	928	422	490	297	449	323	234	359	224	281	343	186	340	682	920
153.477	0	934	425	491	299	451	326	236	361	226	284	345	185	343	693	941
153.6	0	933	425	491	299	451	326	237	361	225	284	345	185	343	693	934
153.723	0	938	427	492	300	453	327	235	361	227	285	347	186	344	697	935
153.846	0	932	423	492	297	452	326	236	360	225	282	342	180	340	693	923
153.969	0	927	420	489	294	445	324	235	359	225	281	340	185	338	683	921
154.092	0	931	421	488	294	446	325	236	360	225	283	342	185	339	687	928
154.214	0	933	422	487	294	447	324	233	359	225	283	341	183	340	695	937
154.337	0	935	425	490	297	449	326	235	360	226	285	343	184	340	698	936
154.46	0	924	416	486	291	444	323	235	359	224	280	336	177	336	692	918
154.583	0	925	414	484	289	439	321	233	357	223	280	335	184	334	682	923
154.706	0	926	414	484	291	439	323	232	356	222	279	335	183	335	683	916
154.829	0	925	417	483	291	439	321	230	356	223	279	336	184	335	685	918
154.952	0	929	420	486	293	441	324	233	358	224	283	338	185	336	688	925
155.075	0	918	412	482	287	437	320	232	356	222	277	331	176	331	683	908
155.197	0	918	410	479	286	433	318	228	353	221	276	330	183	328	675	907
155.32	0	918	412	479	287	432	318	229	352	222	277	330	182	329	676	908
155.443	0	919	413	478	289	432	318	231	353	221	278	333	185	330	676	914
155.566	0	923	415	479	291	437	319	232	355	222	280	334	185	331	680	916
155.689	0	914	409	479	286	433	317	228	353	220	275	329	176	327	677	901
155.812	0	913	408	475	285	428	315	227	351	219	275	328	183	325	668	900
155.935	0	915	408	476	287	428	316	229	352	218	277	329	183	326	670	906
156.058	0	915	411	476	287	429	315	229	351	220	277	331	184	327	671	907
156.18	0	919	414	477	291	433	316	229	352	220	280	334	185	330	677	911
156.303	0	913	410	476	288	431	316	228	352	218	276	329	175	326	678	905
156.426	0	912	408	473	287	427	313	229	351	218	276	328	183	326	669	905
156.549	0	915	410	475	288	429	315	229	351	218	277	331	183	326	672	906
156.672	0	916	411	475	289	432	314	228	351	218	277	332	183	328	673	909
156.795	0	919	413	476	292	434	315	230	353	219	279	335	185	330	679	913
156.918	0	915	410	478	291	433	315	231	353	218	277	332	183	327	674	909
157.041	0	914	410	475	289	430	313	230	352	218	278	332	182	328	673	908
157.164	0	917	412	476	291	434	314	230	352	218	278	333	182	329	677	911
157.286	0	920	414	476	293	434	314	229	353	219	278	336	183	330	679	914
157.409	0	923	416	479	295	437	317	233	356	220	282	338	184	333	683	924
157.532	0	919	414	479	293	437	317	233	355	218	280	335	182	331	678	912
157.655	0	917	413	477	293	435	315	231	353	218	279	335	182	331	675	913
157.778	0	921	415	479	294	438	315	231	355	219	281	336	183	332	679	916
157.901	0	923	416	481	296	441	316	234	357	220	283	337	183	334	681	924
158.024	0	927	419	482	298	443	318	236	358	221	285	342	183	336	685	928
158.147	0	923	417	483	297	443	318	234	356	219	282	338	182	334	680	912
158.269	0	920	416	480	296	440	315	233	355	218	282	338	182	334	677	918
158.392	0	924	418	483	298	444	317	235	359	220	285	340	182	337	681	921
158.515	0	925	419	484	297	445	318	236	359	220	285	341	183	337	682	924
158.638	0	929	421	486	300	448	319	236	360	221	287	344	184	339	686	927
158.761	0	926	419	486	299	450	319	235	360	220	285	341	182	337	681	923
158.884	0	924	418	486	298	444	318	237	360	220	284	340	182	337	677	921
159.007	0	926	421	486	298	448	320	238	361	221	287	342	183	339	680	924
159.13	0	927	421	488	300	449	319	237	360	222	286	343	183	339	681	926
159.252	0	931	423	490	301	453	322	238	362	222	290	346	183	341	683	929
159.375	0	926	421	491	300	451	322	240	363	220	287	342	180	340	682	923
159.498	0	923	419	487	296	447	320	238	362	221	286	342	184	337	672	921
159.621	0	927	421	490	297	451	322	236	362	222	286	343	183	339	675	923
159.744	0	927	421	489	297	449	322	236	360	221	287	342	184	340	676	924
159.867	0	930	423	491	299	451	323	239	363	223	289	345	185	341	679	931
159.99	0	923	419	491	295	449	323	238	361	221	285	339	176	336	677	913
160.113	0	921	416	488	292	445	320	234	359	221	283	338	182	335	668	912
160.236	0	922	418	488	294	447	321	235	359	220	283	338	183	335	668	918
160.358	0	924	419	488	294	445	322	235	359	221	284	338	183	336	669	919
160.481	0	927	418	491	294	448	324	236	360	221	284	339	183	336	672	920
160.604	0	917	413	487	289	443	321	231	356	220	280	332	175	331	668	905
160.727	0	915	411	485	287	438	318	229	354	218	277	330	181	329	659	904
160.85	0	915	411	484	287	437	319	231	354	219	277	329	181	328	660	910
160.973	0	917	414	482	288	437	319	230	354	220	278	331	181	328	662	911
161.096	0	920	414	485	289	440	321	230	353	221	278	333	182	330	665	914
161.219	0	911	407	483	284	435	318	226	352	218	273	326	174	325	661	896
161.341	0	908	405	479	281	429	315	225	349	217	272	323	177	322	654	895
161.464	0	909	406	479	282	428	316	226	349	216	272	323	180	324	653	901
161.587	0	910	407	478	282	429	315	223	347	215	271	325	180	323	652	901
161.71	0	913	409	479	285	430	317	224	348	216	273	326	182	325	656	905
161.833	0	911	407	481	283	431	316	226	349	216	273	325	177	322	656	900
161.956	0	904	402	474	280	423	312	222	346	214	267	319	172	318	651	894
162.079	0	907	402	474	281	424	312	220	345	214	268	320	179	320	647	896
162.202	0	907	403	474	280	423	313	220	344	213	268	321	180	320	648	898
162.324	0	911	407	475	283	425	313	222	347	214	271	324	181	322	653	906
162.447	0	913	408	479	285	428	314	224	347	215	272	326	182	324	657	909
162.57	0	907	405	475	283	427	313	221	346	212	270	322	173	321	656	897
162.693	0	907	405	474	283	422	311	220	344	212	269	322	179	321	648	898
162.816	0	909	407	474	285	425	312	223	346	213	272	323	180	322	650	899
162.939	0	912	407	476	286	427	312	224	348	214	274	325	180	325	652	908
163.062	0	915	410	479	288	430	312	224	349	215	276	329	181	327	659	908
163.185	0	921	412	482	291	434	315	226	350	215	278	332	181	329	668	920
163.308	0	913	409	477	286	430	313	226	350	213	274	326	179	326	660	909
163.43	0	917	411	478	288	431	313	227	352	214	276	329	180	328	662	918
163.553	0	919	412	480	291	433	314	227	352	215	278	331	180	330	667	918
163.676	0	923	414	481	293	436	315	228	353	216	280	333	180	334	683	936
163.799	0	927	416	483	296	440	318	231	357	216	282	337	178	337	692	939
163.922	0	928	417	486	296	441	319	233	358	216	282	337	179	338	690	935
164.045	0	923	417	483	292	438	315	230	357	216	280	335	179	335	680	926
164.168	0	929	419	487	296	442	317	233	358	217	285	338	180	338	685	931
164.291	0	931	420	488	298	445	319	235	360	218	286	340	180	339	685	933
164.413	0	935	422	492	300	448	320	238	363	219	289	343	181	343	690	943
164.536	0	940	425	494	304	454	323	239	364	220	291	344	182	343	693	940
164.659	0	934	423	491	300	448	321	237	362	219	287	341	181	341	686	929
164.782	0	938	425	492	301	451	321	240	364	219	291	344	181	344	694	948
164.905	0	941	427	493	302	454	323	241	366	221	290	345	178	346	700	950
165.028	0	944	429	494	305	457	324	241	367	221	292	348	181	347	703	948
165.151	0	950	433	496	306	461	326	243	369	223	293	350	181	349	708	951
165.274	0	944	430	496	304	459	326	243	368	221	292	348	181	347	701	946
165.396	0	946	431	497	303	458	325	245	370	223	294	349	182	347	701	947
165.519	0	948	432	498	306	461	328	245	369	223	294	349	182	348	704	949
165.642	0	949	433	499	306	463	329	244	370	224	296	352	182	348	706	944
165.765	0	954	436	501	309	466	330	248	373	225	297	353	184	351	711	954
165.888	0	950	434	502	307	465	330	248	373	225	296	351	183	349	707	944
166.011	0	947	433	501	305	463	329	246	371	224	296	351	184	349	704	950
166.134	0	952	435	501	308	464	331	247	372	226	296	352	185	349	708	946
166.257	0	952	435	502	307	465	332	248	372	225	297	353	185	351	710	953
166.38	0	955	437	504	308	467	333	251	374	228	298	355	186	351	713	961
166.502	0	950	433	504	306	467	333	247	372	226	295	353	187	349	708	943
166.625	0	948	432	503	304	464	331	245	370	227	295	352	185	349	707	945
166.748	0	951	433	503	306	465	333	247	372	227	297	353	187	349	708	951
166.871	0	951	434	502	306	464	332	249	370	228	297	353	187	349	710	952
166.994	0	953	436	505	306	469	334	247	372	229	294	356	186	350	715	954
167.117	0	945	429	501	300	461	330	244	368	227	287	353	185	346	713	944
167.24	0	946	429	500	300	458	330	244	368	228	289	352	185	347	713	950
167.363	0	946	429	501	299	457	330	243	367	227	290	351	186	348	712	942
167.485	0	946	430	499	300	458	331	242	366	229	290	352	186	348	712	943
167.608	0	942	427	499	299	456	330	240	364	227	288	350	183	345	711	938
167.731	0	935	421	494	292	447	325	237	362	226	284	345	187	342	698	931
167.854	0	937	421	494	293	448	325	237	361	226	285	346	187	340	700	932
167.977	0	936	421	493	294	445	324	236	359	225	284	347	188	340	701	933
168.1	0	937	423	493	294	446	326	234	358	225	284	348	188	341	704	934
168.223	0	928	418	490	291	441	323	233	357	225	280	341	180	337	702	926
168.346	0	924	414	485	286	433	318	231	355	222	277	339	188	334	691	923
168.468	0	927	414	484	286	434	318	229	352	222	276	340	187	334	692	924
168.591	0	926	415	483	287	432	318	225	351	221	276	340	187	335	694	926
168.714	0	929	415	484	289	432	319	227	351	221	277	341	187	335	698	932
168.837	0	921	409	480	283	427	316	227	349	220	273	334	183	331	693	918
168.96	0	920	406	476	283	422	312	223	345	219	271	334	186	330	687	916
169.083	0	920	407	476	282	423	312	220	345	217	270	334	186	329	688	917
169.206	1	919	407	475	284	420	312	221	344	218	271	335	186	330	690	924
169.329	0	922	411	475	286	424	314	223	346	217	273	338	186	332	694	925
169.452	0	915	404	474	282	422	311	221	344	217	269	333	185	328	688	914
169.574	0	913	402	471	280	416	308	218	342	216	267	332	185	327	686	911
169.697	0	914	404	471	282	417	308	221	343	215	267	333	186	328	688	919
169.82	0	915	404	472	283	418	309	220	343	215	269	335	185	328	691	920
169.943	0	915	408	472	285	421	310	220	344	217	272	336	186	331	694	922
170.066	0	916	407	473	285	422	310	221	344	215	271	336	186	330	693	916
170.189	0	909	403	470	281	419	307	219	344	213	267	335	184	327	692	914
170.312	0	913	405	471	284	420	307	220	346	214	268	340	181	331	706	934
170.435	0	914	405	470	284	423	307	218	346	216	265	339	180	333	712	932
170.557	0	918	407	471	288	427	309	218	347	216	266	344	179	336	719	937
170.68	0	922	409	473	289	430	309	220	348	216	267	346	179	338	723	939
170.803	0	915	404	472	286	426	307	220	348	215	264	342	177	335	717	929
170.926	0	917	406	471	286	426	306	218	347	216	265	343	178	336	719	938
171.049	0	918	408	474	288	429	308	219	347	216	266	344	178	337	721	933
171.172	0	921	410	475	291	431	309	221	349	217	269	346	178	339	722	941
171.295	0	925	413	478	293	436	312	224	352	219	272	350	179	341	727	949
171.418	0	926	412	479	292	437	312	225	352	219	272	348	179	339	724	935
171.54	0	921	412	477	291	434	310	222	352	218	271	345	180	337	716	933
171.663	0	926	414	480	293	437	313	226	355	219	276	347	181	338	718	940
171.786	0	927	415	483	295	439	314	230	357	220	278	349	180	340	718	935
171.909	0	931	417	485	297	443	315	232	358	222	281	352	182	342	723	943
172.032	0	934	420	488	300	447	319	232	359	222	281	353	182	343	725	939
172.155	0	928	417	485	296	442	315	232	358	220	281	349	181	340	716	934
172.278	0	932	418	488	298	447	317	236	362	222	285	351	182	342	720	936
172.401	0	933	421	489	299	447	319	236	361	224	285	352	182	342	722	944
172.524	0	938	422	492	302	452	321	237	363	225	287	355	183	345	724	941
172.646	0	942	425	494	304	455	324	239	365	225	288	355	181	346	730	948
172.769	0	935	422	492	301	449	321	240	364	223	285	352	182	342	723	938
172.892	0	939	424	492	302	452	323	238	364	225	288	354	182	344	725	947
173.015	0	940	426	494	303	453	324	239	364	226	288	354	182	345	726	942
173.138	0	942	427	495	303	457	325	240	367	226	290	355	183	345	729	950
173.261	0	945	429	498	306	460	327	244	368	228	291	356	182	346	732	951
173.384	0	938	425	497	301	454	324	240	365	227	289	353	181	343	726	940
173.507	0	941	427	496	303	455	326	240	366	227	288	354	182	345	728	942
173.629	0	942	428	497	303	456	327	240	366	227	289	354	182	345	730	949
173.752	0	945	429	497	305	458	328	243	368	228	292	355	183	345	731	945
173.875	0	943	428	499	304	461	329	243	367	228	290	354	183	344	731	943
173.998	0	937	423	496	299	453	325	239	363	227	286	351	182	342	724	938
174.121	0	939	426	496	301	455	327	239	364	227	287	352	183	342	728	940
174.244	0	939	426	495	302	452	327	241	364	227	287	352	183	341	727	939
174.367	0	941	428	496	302	455	328	239	365	229	288	353	184	343	729	946
174.49	0	934	421	495	297	452	326	237	362	227	284	347	183	339	723	935
174.612	0	930	420	491	295	444	323	235	360	227	281	345	182	337	719	932
174.735	0	932	420	491	296	447	325	235	360	226	282	346	182	338	722	934
174.858	0	932	421	491	296	444	324	234	358	227	281	347	183	337	723	939
174.981	0	934	424	491	297	446	326	233	358	227	282	348	182	338	725	934
175.104	0	921	415	486	290	438	321	230	355	225	274	339	180	334	717	923
175.227	0	921	414	483	289	434	319	231	354	224	275	338	183	332	713	922
175.35	0	921	414	483	289	434	319	227	352	224	275	339	182	330	713	921
175.473	0	922	415	483	290	433	320	227	350	224	275	341	182	332	715	922
175.596	0	922	418	483	291	435	320	227	351	223	275	340	182	332	717	928
175.718	0	911	409	479	285	426	315	225	349	222	269	332	178	327	709	912
175.841	0	912	408	477	284	423	314	222	346	221	269	333	182	326	706	912
175.964	0	912	408	476	284	425	314	219	346	220	268	333	182	326	707	912
176.087	0	912	411	476	285	423	313	221	345	219	268	335	181	327	709	914
176.21	0	915	413	477	288	425	315	223	346	220	271	336	181	328	712	915
176.333	0	905	407	475	283	419	311	220	344	218	265	330	176	323	706	906
176.456	0	906	406	473	283	417	310	218	341	217	265	331	181	323	704	907
176.579	0	905	408	473	284	419	311	218	341	216	266	331	180	324	705	907
176.701	0	908	409	473	285	418	311	220	343	216	269	332	181	325	707	915
176.824	0	911	412	476	287	423	311	220	344	219	269	336	181	328	711	919
176.947	0	904	407	474	285	420	310	219	343	216	266	331	181	324	705	906
177.07	0	903	406	472	284	417	308	217	342	215	266	331	179	324	703	906
177.193	0	905	407	472	286	419	310	221	343	216	268	334	180	324	705	907
177.316	0	907	409	472	287	421	311	221	344	216	269	334	180	326	708	915
177.439	0	911	412	475	290	423	311	221	346	218	271	337	180	328	712	919
177.562	0	907	410	476	288	425	312	222	346	216	270	334	178	326	709	916
177.684	0	906	408	473	288	422	310	224	345	216	268	332	178	325	705	909
177.807	0	909	411	475	290	426	311	222	347	216	272	336	179	327	709	917
177.93	0	910	413	476	291	428	311	224	348	216	272	337	178	328	710	914
178.053	0	913	416	478	294	432	313	226	350	217	275	340	179	331	715	923
178.176	0	914	415	479	294	433	314	229	351	217	276	340	178	330	715	921
178.299	0	909	414	478	291	428	311	226	350	216	274	338	178	329	710	921
178.422	0	915	416	481	294	433	314	226	350	217	276	340	178	330	715	919
178.545	0	915	418	481	295	435	315	228	351	218	276	341	178	333	714	927
178.668	0	919	419	484	297	439	316	233	355	219	280	344	178	334	718	934
178.79	0	920	420	486	299	442	318	233	355	220	281	343	178	334	718	927
178.913	0	915	418	482	295	437	316	230	353	218	277	341	178	331	712	920
179.036	0	920	421	485	297	441	317	233	355	219	281	343	178	335	717	930
179.159	0	920	421	486	299	442	318	234	357	220	282	343	179	335	718	930
179.282	0	925	423	488	300	445	319	235	358	222	284	347	179	337	722	934
179.405	0	926	424	490	302	449	321	235	358	221	284	346	179	337	722	928
179.528	0	919	420	487	297	443	318	233	357	219	280	342	177	335	715	925
179.651	0	924	423	489	300	446	321	237	358	221	283	344	177	338	722	936
179.773	0	925	424	489	299	447	321	236	357	221	283	345	177	338	728	938
179.896	0	930	426	490	302	449	322	235	359	222	283	347	176	342	735	943
180.019	0	928	426	492	301	452	323	236	359	222	283	345	175	341	737	942
180.142	0	923	421	489	298	446	321	235	357	221	279	341	175	337	728	932
180.265	0	927	425	491	300	447	322	235	357	223	281	343	175	338	731	940
180.388	0	928	425	489	299	447	323	235	358	222	281	343	176	340	731	936
180.511	0	932	427	491	301	451	323	236	359	223	283	345	176	342	734	938
180.634	0	926	424	491	298	449	323	235	359	222	279	341	175	338	728	932
180.756	0	924	421	489	295	445	321	233	357	221	278	340	175	337	724	935
180.879	0	926	424	490	297	446	322	232	356	222	279	341	176	336	726	931
181.002	0	927	424	489	298	444	322	231	356	222	279	342	177	338	725	931
181.125	0	930	426	489	298	446	323	234	358	222	279	343	176	337	725	932
181.248	0	922	421	485	293	442	319	230	356	222	272	335	173	333	718	923
181.371	0	924	422	485	293	440	320	228	355	221	273	337	177	334	716	926
181.494	0	924	423	485	295	441	320	228	354	221	273	337	177	334	716	926
181.617	0	928	425	486	296	443	322	230	356	222	277	339	177	335	719	933
181.74	0	924	422	487	294	443	322	230	354	222	275	336	173	333	719	923
181.862	0	918	417	483	290	434	318	224	352	220	270	332	176	330	708	918
181.985	0	920	420	483	292	435	320	226	351	220	272	334	176	331	709	919
182.108	0	920	419	484	291	434	320	226	352	220	273	335	176	331	710	926
182.231	0	924	422	483	293	437	321	227	352	221	275	336	177	333	713	927
182.354	0	915	416	483	289	434	319	224	351	219	270	331	169	329	711	912
182.477	0	913	413	479	286	429	316	223	348	218	268	329	176	327	700	912
182.6	0	915	415	480	288	431	317	224	348	218	270	333	176	328	703	919
182.723	0	916	418	479	290	431	317	224	348	219	269	334	175	330	706	921
182.845	0	919	420	482	292	433	319	224	349	219	270	334	175	330	707	922
182.968	0	910	412	480	286	428	315	221	347	216	267	329	169	326	703	907
183.091	0	909	414	478	287	426	314	222	346	216	268	331	175	325	694	908
183.214	0	912	415	478	289	429	314	222	347	216	270	332	176	326	695	915
183.337	0	913	417	479	291	430	314	221	347	217	271	333	177	328	697	918
183.46	0	916	419	482	293	435	317	224	349	218	274	337	176	330	700	920
183.583	0	909	413	481	289	430	314	224	348	216	271	332	176	327	690	908
183.706	0	910	415	480	288	431	313	223	349	217	273	333	176	327	690	915
183.828	0	911	416	480	292	432	315	224	350	217	273	335	177	329	693	919
183.951	0	914	419	482	293	435	316	225	350	219	276	338	178	331	694	921
184.074	0	917	421	486	295	438	318	229	355	219	279	342	178	334	700	924
184.197	0	915	418	486	293	440	318	229	354	218	278	339	178	331	696	915
184.32	0	913	418	484	293	437	317	228	353	217	277	339	178	331	692	921
184.443	0	916	421	487	296	440	317	229	356	219	279	341	178	332	695	919
184.566	0	917	422	489	297	443	319	232	358	220	283	342	178	332	697	926
184.689	0	922	424	492	299	447	320	234	359	221	285	346	178	337	702	931
184.812	0	924	426	494	301	450	323	234	360	221	285	346	179	337	704	932
184.934	0	920	422	491	297	445	321	233	359	220	282	344	179	334	697	922
185.057	0	923	425	493	300	450	321	237	362	223	286	346	178	337	699	931
185.18	0	923	426	495	300	451	323	238	364	223	288	348	179	338	701	932
185.303	0	927	427	498	302	455	325	238	364	223	291	350	179	341	703	936
185.426	0	931	432	500	304	460	327	240	365	224	291	352	181	342	707	938
185.549	0	927	427	498	302	456	326	240	366	223	290	348	179	339	702	933
185.672	0	927	428	498	302	456	326	241	367	223	292	349	179	340	703	937
185.795	0	930	430	500	304	458	327	240	367	224	291	350	179	341	705	933
185.917	0	933	431	499	304	460	327	242	368	225	292	352	179	342	706	935
186.04	0	935	432	501	306	463	329	245	370	225	295	354	180	343	710	944
186.163	0	934	429	504	304	463	330	245	369	225	294	351	179	342	708	935
186.286	0	932	428	500	301	460	329	243	368	225	291	351	179	341	705	940
186.409	0	934	430	501	303	461	330	243	369	226	293	351	180	343	708	936
186.532	0	935	431	502	303	461	330	245	371	226	294	352	180	342	709	942
186.655	0	938	433	502	304	464	331	246	371	227	294	353	180	344	712	944
186.778	0	938	431	503	304	464	333	245	370	226	294	352	180	342	711	937
186.9	0	933	428	500	298	458	329	242	368	226	290	349	181	341	706	935
187.023	0	936	429	500	301	459	331	243	369	226	292	351	180	342	710	942
187.146	0	936	430	499	301	458	331	244	369	228	292	351	180	342	710	936
187.269	0	939	431	500	302	461	332	243	368	228	292	351	181	343	713	944
187.392	0	939	431	501	302	462	332	242	369	226	292	350	182	343	713	937
187.515	0	934	426	497	297	454	329	241	368	227	288	347	181	340	706	933
187.638	0	936	429	497	300	455	330	243	368	227	291	348	181	341	709	934
187.761	0	937	429	496	300	454	330	240	367	227	290	348	182	341	711	934
187.884	0	939	431	497	301	454	331	241	366	227	289	349	182	343	714	937
188.006	0	940	430	498	301	455	331	242	366	228	289	346	183	342	714	941
188.129	0	935	426	495	295	448	328	240	364	227	286	345	182	340	708	930
188.252	0	937	429	494	297	449	328	238	364	226	286	346	182	341	712	934
188.375	0	937	429	493	298	448	329	237	363	226	285	346	182	340	713	933
188.498	0	940	431	494	299	447	330	239	364	226	286	347	183	342	717	940
188.621	0	938	428	494	299	450	329	238	362	226	284	344	182	340	715	930
188.744	0	933	426	493	295	442	326	234	360	225	280	342	183	337	710	928
188.867	0	935	427	492	297	443	327	234	359	226	281	343	182	338	713	929
188.989	0	937	427	491	296	443	327	235	360	225	281	343	181	339	714	936
189.112	0	938	429	492	298	444	327	235	359	226	283	345	182	339	717	936
189.235	0	930	423	489	293	439	325	232	356	224	277	338	182	334	709	923
189.358	0	929	421	486	292	436	322	230	355	223	275	339	182	334	708	924
189.481	0	929	423	487	293	436	324	231	353	223	276	339	182	335	710	924
189.604	0	930	423	486	295	435	322	232	354	223	277	341	182	334	713	925
189.727	0	931	425	488	295	436	323	230	353	223	276	339	181	334	712	923
189.85	0	920	417	481	288	429	319	226	351	221	271	333	178	329	706	915
189.972	0	921	418	482	290	428	318	226	349	220	271	334	181	329	705	916
190.095	0	921	418	481	290	426	318	227	349	220	272	334	182	329	705	916
190.218	0	923	421	481	291	426	318	225	348	220	272	336	183	331	706	922
190.341	0	921	420	483	292	430	318	224	348	219	272	333	179	328	706	914
190.464	0	912	413	477	285	419	313	224	344	217	268	329	180	325	695	905
190.587	0	912	413	477	287	421	313	224	344	216	270	330	183	325	691	905
190.71	0	911	414	477	287	421	313	223	343	216	268	329	184	325	689	910
190.833	0	913	417	476	288	423	314	223	342	216	270	331	185	328	692	907
190.956	0	913	416	479	289	424	314	225	344	215	272	332	181	327	696	912
191.078	0	904	411	474	284	417	309	222	342	214	267	326	181	322	685	897
191.201	0	907	410	473	285	418	310	221	340	215	268	328	184	322	684	904
191.324	0	906	412	474	286	418	310	221	340	214	268	328	184	322	683	899
191.447	0	906	415	473	288	419	312	222	341	214	269	331	185	325	689	909
191.57	0	911	416	476	290	423	311	224	344	216	272	333	184	328	693	916
191.693	0	903	411	474	285	420	310	223	341	213	268	329	183	323	686	898
191.816	0	902	410	472	285	416	309	221	340	213	267	328	183	323	685	900
191.939	0	904	412	472	287	419	309	222	341	213	269	329	183	324	687	907
192.061	0	905	413	472	287	420	310	224	343	214	271	330	183	325	690	914
192.184	0	908	416	474	290	422	311	223	344	215	272	335	183	328	694	913
192.307	0	909	417	476	291	426	313	223	344	215	273	334	183	328	694	912
192.43	0	902	411	473	287	419	310	224	343	213	270	330	183	326	688	909
192.553	0	906	414	475	288	423	311	225	344	214	272	332	183	328	691	917
192.676	0	907	415	475	288	425	311	222	344	214	272	333	183	328	694	914
192.799	0	910	416	477	291	427	312	224	345	216	275	336	183	331	699	918
192.922	0	912	419	479	292	430	315	227	347	216	277	338	183	332	702	921
193.044	0	906	414	476	290	425	313	227	346	215	274	333	182	330	697	916
193.167	0	911	418	478	292	428	312	226	347	217	275	336	182	333	701	920
193.29	0	911	417	479	292	429	314	225	348	217	275	337	181	333	703	923
193.413	0	914	420	481	294	430	315	228	349	218	278	340	182	336	705	926
193.536	0	917	422	482	295	435	316	230	352	218	280	340	183	337	708	931
193.659	0	911	418	480	290	430	315	227	348	217	275	337	182	333	700	922
193.782	0	914	419	481	294	431	315	227	349	218	276	339	182	335	703	926
193.905	0	915	421	481	293	432	316	229	351	218	279	339	182	335	705	927
194.028	0	918	423	483	294	435	317	231	353	220	281	341	182	339	708	937
194.15	0	919	423	485	296	437	318	230	353	220	281	341	182	340	709	930
194.273	0	913	419	483	290	430	317	227	350	219	277	337	182	335	702	920
194.396	0	916	421	482	292	432	317	230	351	219	279	339	182	337	706	931
194.519	0	917	421	484	293	433	319	230	352	219	280	340	181	338	709	931
194.642	0	920	424	485	295	435	319	230	353	222	282	342	182	341	713	935
194.765	0	921	424	486	294	438	320	229	353	221	281	341	181	339	712	932
194.888	0	912	419	483	290	429	317	228	351	219	277	336	180	336	704	921
195.011	0	916	422	484	293	431	318	230	352	221	281	338	181	337	706	929
195.133	0	917	422	483	292	432	319	228	352	221	279	339	181	337	709	930
195.256	11	922	424	484	296	433	319	228	353	221	281	341	182	340	712	933
195.379	0	921	425	487	297	437	322	231	355	222	282	340	182	339	712	931
195.502	0	913	417	483	290	431	318	230	352	219	277	334	177	335	706	918
195.625	0	916	421	482	291	432	319	227	350	221	278	337	183	336	705	926
195.748	0	917	421	483	293	432	320	227	351	221	279	337	182	337	706	922
195.871	0	919	425	484	293	432	321	230	353	222	281	338	182	337	709	930
195.994	0	922	425	486	296	437	323	232	355	222	284	341	183	338	711	936
196.116	0	913	419	485	291	432	319	227	351	220	277	335	178	334	705	917
196.239	0	916	422	482	293	431	321	227	350	222	278	337	183	335	702	920
196.362	0	918	422	483	293	433	320	229	351	222	280	336	182	337	706	926
196.485	0	920	423	483	295	436	321	230	352	222	280	338	183	338	708	929
196.608	0	925	426	486	298	437	323	230	353	224	283	342	183	339	713	931
196.731	0	919	423	485	294	436	322	229	351	221	278	337	182	336	705	920
196.854	0	917	421	483	294	432	320	229	351	222	279	336	182	335	704	925
196.977	0	920	424	483	295	435	321	232	352	222	282	339	183	336	707	927
197.1	0	921	425	484	297	436	321	231	352	222	282	340	183	339	708	928
197.222	0	925	427	486	299	439	323	231	353	224	283	342	183	340	713	931
197.345	0	923	425	487	298	440	323	232	354	223	281	341	181	338	711	927
197.468	0	920	423	484	296	435	321	231	353	221	282	339	182	336	706	926
197.591	0	924	426	486	298	438	322	231	354	222	283	342	182	338	710	928
197.714	0	925	426	486	299	439	323	231	352	222	283	342	183	339	711	930
197.837	0	928	429	487	300	440	324	234	355	223	286	344	182	342	715	933
197.96	0	927	428	489	301	442	324	235	356	222	285	343	182	339	713	936
198.083	0	923	424	486	297	437	321	233	353	221	284	341	181	338	707	928
198.205	0	927	427	487	300	441	323	233	353	221	285	343	182	341	712	932
198.328	0	928	428	488	301	442	323	235	354	222	287	344	183	341	713	933
198.451	0	931	429	490	302	444	324	237	357	224	289	346	183	343	716	941
198.574	0	931	428	490	302	446	325	236	356	223	288	346	182	342	715	935
198.697	0	926	425	488	299	440	321	234	355	222	285	342	182	339	710	927
198.82	0	930	428	489	303	443	323	237	356	222	288	345	183	342	715	934
198.943	0	930	429	488	302	443	324	238	357	221	289	346	183	343	715	935
199.066	0	934	432	492	304	447	324	237	358	223	290	349	182	344	720	939
199.188	0	934	431	492	304	448	325	238	357	222	290	347	182	343	717	937
199.311	0	929	427	489	302	443	323	238	356	220	287	345	181	342	713	936
199.434	0	932	430	490	303	445	324	240	359	221	290	347	182	344	716	944
199.557	0	934	430	491	304	445	324	238	358	223	291	347	183	345	717	940
199.68	0	936	433	492	304	446	325	239	359	224	292	350	182	347	719	943
199.803	0	933	430	493	304	447	325	241	359	222	292	346	181	344	716	938
199.926	0	931	428	491	302	442	323	239	357	222	290	346	181	343	712	937
200.049	0	933	430	492	302	445	325	238	357	222	292	348	181	345	715	939
200.172	0	932	430	492	303	445	325	238	356	223	291	348	182	345	717	935
200.294	0	934	431	493	303	446	325	240	359	224	294	349	182	346	720	943
200.417	0	928	428	493	301	444	325	240	358	222	290	345	181	343	713	930
200.54	0	928	426	490	298	439	323	236	355	222	288	344	181	342	711	939
200.663	0	930	427	490	297	440	323	235	356	222	288	344	181	343	714	935
200.786	0	930	427	490	299	438	323	236	356	222	289	345	181	343	714	939
200.909	0	932	427	491	299	441	325	237	357	222	290	346	181	343	715	939
201.032	0	922	421	487	292	434	320	232	353	221	284	339	177	340	709	924
201.155	0	923	419	487	292	432	320	230	352	221	283	340	181	338	705	925
201.277	0	922	419	485	292	430	319	232	351	220	283	339	181	339	706	930
201.4	0	922	420	484	292	429	320	232	352	221	282	340	181	339	707	932
201.523	0	920	419	485	290	432	320	228	350	220	282	336	177	337	708	921
201.646	0	912	412	480	284	420	315	224	346	218	276	330	176	333	698	913
201.769	0	912	412	478	284	420	315	225	345	217	275	331	179	333	697	920
201.892	0	910	411	478	284	417	314	224	345	217	274	330	179	333	696	918
202.015	0	913	411	476	284	418	315	221	344	218	274	332	180	334	698	920
202.138	0	908	409	477	282	419	314	220	343	216	271	329	177	330	696	914
202.26	0	899	403	471	277	408	308	218	340	215	266	321	174	326	688	900
202.383	0	899	402	469	277	407	309	216	338	215	266	323	179	327	686	906
202.506	0	900	401	469	276	406	308	213	336	214	265	323	179	326	686	906
202.629	0	902	406	468	278	407	310	213	336	215	266	325	179	328	690	909
202.752	0	899	403	471	278	409	310	214	338	214	265	322	175	325	688	904
202.875	0	891	395	464	271	398	303	212	333	212	259	316	171	321	683	889
202.998	0	892	396	464	271	401	304	209	332	212	259	317	178	321	678	897
203.121	0	892	395	464	272	399	304	208	332	211	259	317	178	321	678	891
203.244	0	894	398	464	274	402	306	210	335	213	263	319	178	322	681	897
203.366	0	897	400	465	276	406	307	211	336	213	263	321	178	325	683	904
203.489	0	888	391	463	271	400	304	207	331	210	259	313	171	320	677	883
203.612	0	888	392	461	271	398	304	208	331	210	259	315	177	319	670	885
203.735	0	889	392	462	272	401	303	210	332	211	261	316	178	321	669	889
203.858	0	891	395	462	273	403	304	210	334	212	265	318	179	324	672	896
203.981	0	896	397	466	277	407	307	211	336	213	266	321	179	327	677	896
204.104	0	894	398	466	276	410	309	212	337	212	267	320	175	325	677	892
204.227	0	889	393	464	274	405	306	213	336	212	265	317	175	323	670	890
204.349	0	894	395	466	276	408	305	215	338	213	267	318	178	325	670	898
204.472	0	895	397	467	277	409	306	215	338	213	269	320	179	326	672	895
204.595	0	899	399	470	280	415	309	218	340	215	272	323	180	329	677	906
204.718	0	904	402	473	283	421	312	222	343	216	276	326	180	332	681	908
204.841	0	899	399	471	280	415	309	220	344	214	273	323	177	328	675	904
204.964	0	903	401	473	282	419	310	220	345	215	275	325	178	331	678	902
205.087	0	905	402	474	284	424	312	222	346	216	277	327	178	333	682	906
205.21	0	909	404	476	286	426	313	226	349	217	281	329	179	336	686	916
205.332	0	915	408	480	289	430	316	229	351	219	285	333	180	339	690	920
205.455	0	910	406	479	288	430	315	227	350	217	282	329	179	335	685	910
205.578	0	914	407	480	289	430	315	227	352	219	284	331	180	337	686	920
205.701	0	916	410	483	290	435	318	232	354	220	286	333	180	340	689	922
205.824	0	920	411	485	293	437	318	234	356	221	289	336	180	341	693	926
205.947	0	925	416	489	297	443	322	235	358	222	291	339	181	343	698	930
206.07	0	919	412	487	292	439	320	233	357	220	287	334	178	341	691	919
206.193	0	923	414	488	295	440	321	236	360	222	290	337	179	342	695	929
206.316	0	925	417	490	296	444	322	237	360	222	292	338	179	343	696	930
206.438	0	928	418	491	298	445	323	237	361	224	294	339	180	346	699	927
206.561	0	931	421	495	301	451	326	239	362	225	296	342	180	347	702	929
206.684	0	923	416	491	296	445	323	239	362	222	292	337	177	341	694	921
206.807	0	927	417	491	297	445	324	239	362	224	294	339	181	342	692	922
206.93	0	928	419	494	298	447	325	238	361	223	293	341	181	345	693	924
207.053	0	930	420	494	300	448	326	239	363	225	295	342	181	345	695	926
207.176	0	934	423	496	301	453	329	242	364	225	298	342	180	346	699	932
207.299	0	924	416	492	295	445	324	237	362	224	291	336	174	341	694	916
207.421	0	931	416	493	295	444	324	236	360	224	291	338	181	342	688	919
207.544	0	934	415	491	296	446	325	237	360	224	291	339	180	341	691	921
207.667	0	933	418	492	297	446	326	238	361	225	292	340	181	343	693	928
207.79	0	934	420	495	297	450	328	238	363	225	293	341	181	343	696	928
207.913	0	922	413	490	291	441	323	234	358	223	286	334	174	338	690	907
208.036	0	924	415	488	292	438	323	233	357	223	288	335	181	338	686	915
208.159	0	925	414	488	291	438	324	235	357	223	289	335	181	338	688	915
208.282	0	927	415	490	291	439	325	233	357	224	289	337	182	340	690	916
208.404	0	929	417	491	294	441	327	233	356	224	290	338	181	340	692	917
208.527	0	917	410	487	287	433	321	229	354	222	283	330	174	335	687	901
208.65	0	917	412	484	286	430	321	229	353	222	285	330	181	334	680	908
208.773	0	919	413	485	287	431	322	230	352	222	284	331	181	335	682	909
208.896	0	920	414	484	287	430	321	226	350	222	284	332	180	337	694	921
209.019	0	922	414	486	290	431	323	227	352	222	283	333	179	339	704	926
209.142	0	913	407	482	284	425	319	226	349	220	276	326	178	336	694	916
209.265	0	915	409	482	284	423	319	224	348	220	277	327	178	336	696	917
209.388	0	915	411	480	285	423	319	223	347	220	276	328	178	337	697	910
209.51	0	916	412	481	286	422	319	224	348	220	279	328	179	338	697	917
209.633	0	920	413	481	287	424	319	225	350	222	280	330	180	337	699	918
209.756	0	912	407	479	283	418	317	222	347	220	274	324	175	334	692	910
209.879	0	915	409	477	283	417	317	221	345	220	276	326	180	336	690	906
210.002	0	916	410	478	283	419	318	221	345	219	276	327	180	336	692	911
210.125	0	918	411	476	286	418	315	221	348	220	276	329	178	337	696	923
210.248	0	922	411	477	287	422	316	222	349	220	275	329	178	337	703	927
210.371	0	914	407	474	284	416	312	217	346	218	270	324	176	335	697	916
210.493	0	918	410	473	284	418	314	219	347	217	271	327	174	338	707	924
210.616	0	919	411	474	285	417	314	220	347	218	271	327	175	338	708	927
210.739	0	922	411	474	285	419	314	220	349	219	273	329	176	340	709	923
210.862	0	919	411	476	284	419	315	218	347	218	271	327	173	338	705	912
210.985	0	913	406	473	281	412	312	217	345	216	269	323	173	335	696	908
211.108	0	916	407	472	284	414	313	220	345	217	272	326	177	335	695	915
211.231	0	917	408	472	282	414	312	218	346	217	272	326	177	336	696	916
211.354	0	920	410	473	285	417	313	218	346	218	273	328	177	338	698	919
211.476	0	910	403	471	281	413	311	218	344	214	269	322	169	333	695	910
211.599	0	909	401	469	279	407	309	219	343	214	271	321	177	332	687	909
211.722	0	910	402	469	279	409	309	218	343	214	270	321	177	332	687	910
211.845	0	911	404	467	280	408	309	216	342	215	271	322	177	333	689	912
211.968	0	911	405	470	281	413	311	216	344	214	272	323	173	333	693	911
212.091	0	901	397	465	274	403	306	216	341	211	266	315	168	328	685	896
212.214	0	902	397	463	274	401	305	215	339	211	267	317	176	327	679	903
212.337	0	902	397	462	275	402	305	213	338	211	265	317	176	327	679	899
212.46	0	904	398	463	276	403	305	213	338	211	267	318	176	329	682	906
212.582	0	900	398	463	275	404	305	214	338	210	267	316	172	325	683	902
212.705	0	893	391	457	270	394	300	210	334	208	260	311	171	322	675	896
212.828	0	893	391	457	270	395	300	208	333	208	260	312	175	321	673	891
212.951	0	893	390	456	269	394	299	207	331	206	261	312	175	322	675	898
213.074	0	895	393	455	271	394	300	209	334	208	263	313	175	322	678	906
213.197	0	891	391	455	270	396	300	208	332	207	260	312	170	320	677	895
213.32	0	885	385	450	264	388	295	204	328	204	255	307	171	317	671	885
213.443	0	886	386	451	266	388	296	203	328	205	256	308	175	318	670	893
213.565	0	887	387	451	266	387	296	205	330	204	256	308	174	317	671	898
213.688	0	891	390	450	267	391	297	204	330	205	257	311	175	319	676	896
213.811	0	889	388	452	268	393	298	204	330	206	257	310	171	319	678	894
213.934	0	882	381	448	263	384	293	202	325	202	252	303	169	315	669	888
214.057	0	885	384	448	264	385	294	203	327	204	254	306	174	315	669	896
214.18	0	885	385	447	264	386	294	203	327	203	254	306	174	316	671	892
214.303	0	889	387	449	267	389	296	202	327	205	255	311	174	319	673	894
214.426	0	891	388	451	268	394	298	203	329	205	257	310	174	318	677	895
214.548	0	883	382	449	263	386	294	204	326	202	253	305	170	314	671	888
214.671	0	886	385	447	265	387	294	203	327	204	254	307	174	316	671	892
214.794	0	888	386	448	266	389	294	201	328	204	253	308	174	316	671	893
214.917	0	890	389	451	266	392	295	203	328	205	257	310	176	318	674	902
215.04	0	895	391	453	268	395	299	206	332	207	260	311	175	320	677	904
215.163	0	886	387	449	264	391	296	206	329	204	256	307	171	317	674	893
215.286	0	889	388	449	266	391	295	204	329	205	256	309	175	317	671	896
215.409	0	892	391	452	267	394	297	206	331	205	258	309	175	319	674	897
215.532	0	895	393	454	269	396	298	208	332	206	262	311	177	321	676	907
215.654	0	901	395	458	272	401	303	211	336	209	265	314	177	323	680	909
215.777	0	894	392	454	269	398	299	207	333	206	261	309	176	321	674	901
215.9	0	898	394	456	269	400	300	210	334	207	263	312	176	323	677	910
216.023	0	902	396	457	272	402	301	212	337	208	266	314	176	324	680	913
216.146	0	905	398	460	275	405	303	215	338	209	268	317	177	328	683	916
216.269	0	909	400	465	277	410	307	215	341	211	271	320	177	330	688	920
216.392	0	903	399	460	274	408	304	215	340	209	267	316	175	327	683	911
216.515	0	908	402	463	276	410	306	217	343	211	272	318	176	329	687	921
216.637	0	911	403	465	278	412	307	219	344	212	273	320	176	332	690	923
216.76	0	914	405	468	280	414	309	220	344	213	276	323	177	333	691	925
216.883	0	918	408	470	282	420	312	222	347	213	279	324	177	334	694	921
217.006	0	912	405	467	279	415	308	222	346	211	276	321	176	332	687	924
217.129	0	917	408	470	282	421	311	223	349	213	279	325	177	335	692	929
217.252	0	919	410	473	283	423	312	224	349	214	280	325	178	336	693	925
217.375	0	924	412	475	285	428	315	227	352	216	284	328	178	338	697	934
217.498	0	919	410	475	284	426	315	228	352	213	283	324	176	336	692	922
217.62	0	917	410	473	282	423	312	227	350	214	283	325	176	335	688	923
217.743	0	921	412	475	284	428	315	227	351	215	284	326	177	338	692	926
217.866	0	922	412	476	285	429	315	229	352	215	286	328	177	339	693	928
217.989	0	925	414	479	288	433	318	233	354	216	288	330	178	339	696	935
218.112	0	916	408	476	282	427	314	229	351	214	283	323	173	334	689	920
218.235	0	918	411	476	282	427	314	227	351	214	286	326	178	335	686	923
218.358	0	919	412	476	284	429	315	229	351	214	285	326	177	336	689	925
218.481	0	922	413	478	286	430	316	232	354	215	288	328	178	337	691	930
218.604	0	921	412	480	286	433	318	233	354	214	288	327	173	336	694	929
218.726	0	913	407	475	279	424	313	226	349	213	281	321	174	333	683	911
218.849	0	914	408	476	282	425	314	227	350	213	284	323	178	333	683	919
218.972	0	914	410	476	282	426	314	229	349	215	284	325	178	334	684	920
219.095	0	918	413	477	282	427	315	229	350	215	285	327	179	334	687	921
219.218	0	913	409	477	282	427	316	226	349	214	282	325	174	333	685	911
219.341	0	907	404	473	277	419	312	223	345	213	278	319	177	329	676	907
219.464	0	909	407	472	278	420	312	226	346	213	279	321	178	330	679	915
219.587	0	911	407	473	277	419	312	225	346	213	279	322	177	331	680	916
219.709	0	913	409	474	279	421	314	223	345	215	280	326	178	331	683	917
219.832	0	907	404	473	278	420	313	223	344	212	277	320	174	328	681	911
219.955	0	903	402	470	273	411	309	221	342	211	274	316	174	326	676	908
220.078	0	906	403	470	275	412	310	221	342	211	275	319	177	328	675	910
220.201	0	907	406	469	275	412	310	217	340	212	275	319	179	328	676	912
220.324	0	909	406	471	277	414	310	220	342	213	276	321	180	329	678	915
220.447	0	904	403	469	275	412	309	220	341	211	273	317	174	328	677	910
220.57	0	902	400	467	272	406	306	217	339	210	271	315	178	325	669	908
220.692	0	905	402	466	273	408	308	216	338	210	271	316	178	327	673	911
220.815	0	905	402	465	273	407	307	215	338	210	270	317	179	327	674	913
220.938	0	908	405	467	274	409	309	218	340	211	273	319	179	328	679	921
221.061	0	904	400	467	273	408	308	216	340	210	270	315	174	326	677	909
221.184	0	901	398	463	270	402	305	212	336	209	267	314	178	325	670	909
221.307	0	903	399	464	271	403	307	214	336	209	268	316	179	325	675	912
221.43	0	905	398	463	272	402	306	214	338	211	270	316	178	326	677	919
221.553	0	907	403	465	273	405	307	215	338	211	271	318	179	328	682	915
221.676	0	902	398	465	271	404	307	213	337	209	268	314	175	326	679	906
221.798	0	901	397	462	269	400	305	212	336	209	267	314	178	325	674	910
221.921	0	904	400	463	272	402	306	214	339	210	270	316	178	327	678	917
222.044	0	906	400	463	272	403	305	214	339	211	272	318	179	328	679	914
222.167	0	910	403	465	274	407	308	214	340	211	273	320	180	330	683	917
222.29	0	904	399	464	271	405	308	213	338	210	269	315	178	326	678	912
222.413	0	905	398	462	271	402	305	215	339	210	271	315	179	328	677	919
222.536	0	908	400	464	272	405	306	215	340	211	273	317	179	329	680	915
222.659	0	910	401	463	273	407	308	214	340	212	272	319	179	331	682	918
222.781	0	913	404	466	276	411	311	217	342	212	276	322	179	331	686	919
222.904	0	906	397	465	273	405	307	217	342	210	272	315	178	328	677	912
223.027	0	909	401	464	273	406	309	217	343	211	275	318	178	329	680	915
223.15	0	912	402	465	276	410	309	216	342	212	277	319	179	332	683	918
223.273	0	913	404	466	276	410	309	218	344	213	277	322	180	333	684	920
223.396	0	916	406	468	278	416	312	222	347	213	280	322	179	333	686	925
223.519	0	908	400	466	274	410	308	220	344	211	276	318	175	329	679	913
223.642	0	912	403	466	277	411	309	219	344	211	279	320	179	333	680	917
223.764	0	912	404	466	277	413	310	221	345	213	279	322	179	333	681	918
223.887	0	917	405	467	279	417	311	224	347	213	283	324	179	335	685	927
224.01	0	914	404	469	279	418	313	223	347	211	281	322	174	333	684	916
224.133	0	909	400	465	275	411	308	219	344	210	278	319	174	331	677	913
224.256	0	913	404	466	277	416	310	222	346	211	281	321	179	333	678	917
224.379	0	914	403	467	277	418	310	225	347	212	283	322	179	334	679	923
224.502	0	918	406	469	281	421	312	226	348	214	285	325	180	336	682	920
224.625	0	910	402	469	278	419	311	222	346	211	281	320	171	332	682	907
224.748	0	907	401	467	277	415	308	223	344	210	280	320	178	331	671	913
224.87	0	911	403	467	278	418	309	225	347	212	283	322	178	331	674	920
224.993	0	912	404	469	278	420	311	225	346	212	284	323	180	333	675	915
225.116	0	916	407	471	281	425	312	225	347	213	285	326	179	333	679	918
225.239	0	905	400	469	277	420	310	223	345	211	280	320	171	329	675	909
225.362	0	906	400	467	276	419	309	225	344	211	281	320	178	328	667	910
225.485	0	909	403	467	277	421	310	225	345	212	282	322	179	329	671	911
225.608	0	910	402	469	280	423	310	223	345	212	283	324	179	332	672	914
225.731	0	914	405	472	281	426	313	226	347	213	283	326	179	333	676	915
225.853	0	904	399	470	276	421	310	225	345	211	279	320	172	328	672	905
225.976	0	905	401	469	277	421	309	223	344	212	279	321	179	329	665	907
226.099	0	908	402	470	278	423	311	223	343	212	280	322	179	329	667	909
226.222	0	908	403	472	279	423	311	224	345	213	281	324	180	331	670	911
226.345	0	913	405	475	282	428	314	227	347	214	284	326	181	332	674	918
226.468	0	903	400	472	276	423	312	224	345	212	279	321	171	329	672	905
226.591	0	905	402	471	277	421	310	221	342	213	279	321	179	330	665	908
226.714	0	907	402	474	278	423	313	223	343	212	279	324	179	330	669	910
226.836	0	909	404	473	279	423	313	226	345	215	281	325	180	333	670	917
226.959	0	913	406	477	281	427	315	225	347	216	282	328	181	335	675	920
227.082	0	905	403	474	278	425	313	222	342	213	277	323	179	331	668	902
227.205	0	907	402	475	278	422	313	223	344	214	278	324	180	330	670	912
227.328	0	910	405	475	279	424	314	224	346	215	281	325	179	332	674	918
227.451	0	912	406	478	279	424	314	224	346	215	282	326	180	334	676	921
227.574	0	916	408	480	282	428	317	225	347	217	283	328	182	336	680	919
227.697	0	909	405	478	278	425	316	223	346	215	279	323	180	332	673	912
227.82	0	911	406	475	279	420	313	224	346	215	281	324	179	333	674	920
227.942	0	914	407	480	280	424	316	225	348	216	283	326	180	335	678	918
228.065	0	915	408	480	280	425	316	223	348	217	282	325	181	336	680	920
228.188	0	920	409	482	283	427	318	226	350	218	286	329	181	338	686	925
228.311	0	912	406	480	279	423	317	227	349	216	283	324	179	335	678	918
228.434	0	914	408	479	278	423	316	225	349	217	284	326	180	335	681	921
228.557	0	917	408	480	280	425	317	226	350	218	284	327	181	336	682	922
228.68	0	919	408	480	282	424	318	226	351	219	287	328	180	339	684	925
228.803	0	924	410	482	283	429	320	230	353	219	290	329	182	339	687	934
228.925	0	914	406	480	278	422	318	227	351	216	285	324	179	336	679	919
229.048	0	918	408	479	279	422	317	226	351	217	286	327	181	337	683	923
229.171	0	921	410	480	281	424	318	228	352	218	288	326	181	339	684	925
229.294	0	923	410	480	281	426	318	230	354	218	290	329	182	340	686	933
229.417	0	925	411	483	284	427	321	230	355	219	292	329	180	340	687	932
229.54	0	916	405	478	278	420	316	226	351	217	285	323	176	335	680	915
229.663	0	920	410	478	280	420	317	228	352	217	288	327	180	338	687	929
229.786	0	920	407	476	279	423	318	230	353	217	283	326	173	344	713	949
229.908	0	923	409	476	281	422	318	228	353	218	285	327	176	345	710	947
230.031	0	921	407	477	280	423	319	226	352	216	283	324	170	341	710	932
230.154	0	913	402	473	275	414	314	224	351	215	278	319	174	338	698	925
230.277	0	915	402	472	277	413	316	226	350	216	282	321	174	339	698	931
230.4	0	916	404	470	276	414	315	224	350	214	282	321	175	339	695	929
230.523	0	919	406	472	279	415	315	225	350	217	283	323	176	340	696	925
230.646	0	908	398	470	274	410	312	221	347	214	279	316	169	335	689	913
230.769	0	904	396	465	271	403	309	221	346	213	278	314	172	333	681	910
230.892	0	907	396	465	270	405	309	219	345	212	278	316	176	332	679	915
231.014	1	907	397	465	271	403	310	219	342	213	277	317	177	334	680	908
231.137	0	909	399	466	272	406	311	218	344	213	280	318	173	333	685	914
231.26	0	894	388	460	263	397	306	216	340	210	272	309	169	326	671	894
231.383	0	895	388	458	263	392	304	214	337	209	271	310	172	326	670	899
231.506	0	894	388	458	263	392	304	211	335	209	270	311	175	326	667	894
231.629	0	896	389	458	264	392	305	211	335	209	270	311	176	326	670	901
231.752	0	896	389	460	266	396	306	213	337	210	271	311	172	325	673	899
231.875	0	883	381	452	258	385	299	207	331	207	263	304	166	319	662	881
231.997	0	884	381	451	258	384	299	205	330	206	263	306	174	319	658	881
232.12	0	883	380	451	258	385	300	204	329	206	262	305	174	318	659	888
232.243	0	886	383	451	259	386	300	207	330	207	265	307	175	321	662	895
232.366	0	887	382	455	261	388	301	205	331	207	265	308	170	319	668	888
232.489	0	877	375	448	254	382	296	202	326	204	256	301	165	315	657	873
232.612	0	878	377	446	255	381	297	201	326	205	259	303	172	316	654	880
232.735	0	879	376	448	255	383	297	204	327	204	259	303	173	316	655	886
232.858	0	882	378	449	257	385	296	203	328	206	261	306	174	317	658	882
232.98	0	886	380	453	259	390	300	204	328	207	262	308	174	319	661	889
233.103	0	876	374	448	255	382	295	201	325	204	257	302	165	315	656	875
233.226	0	879	376	449	257	385	296	204	327	205	260	305	172	315	653	884
233.349	0	881	377	450	258	387	297	203	329	205	260	306	174	317	656	884
233.472	0	885	380	452	260	390	298	204	329	207	262	307	174	319	659	883
233.595	0	887	381	455	263	395	301	207	332	208	266	310	174	321	661	885
233.718	0	879	377	452	260	390	298	206	331	205	262	305	169	316	654	883
233.841	0	885	380	453	262	393	298	208	332	207	265	309	173	319	654	887
233.964	0	887	381	455	263	395	300	207	333	207	266	309	173	321	656	883
234.086	0	890	383	459	265	399	301	211	335	209	270	312	174	323	658	888
234.209	0	894	387	462	268	405	304	214	338	209	273	316	176	325	662	896
234.332	0	888	383	460	264	401	301	213	337	209	270	312	171	322	657	885
234.455	0	894	386	462	267	405	303	214	338	209	273	315	175	325	657	896
234.578	0	895	388	464	269	408	304	215	340	210	274	315	175	326	658	895
234.701	0	899	391	467	271	412	305	220	342	212	279	319	176	329	661	904
234.824	0	904	393	469	275	416	309	223	345	213	281	322	176	331	666	907
234.947	0	897	391	467	272	413	305	219	343	211	279	317	175	328	656	896
235.069	0	903	394	470	274	415	307	221	345	212	282	321	176	332	661	904
235.192	0	904	395	472	275	418	308	226	347	213	284	322	176	332	662	909
235.315	0	910	398	474	278	421	310	227	349	215	286	325	177	335	665	912
235.438	0	913	401	479	281	427	313	227	351	215	289	327	178	337	669	916
235.561	0	906	397	476	277	422	310	225	349	214	286	323	177	334	659	904
235.684	0	911	400	477	279	426	312	230	352	215	290	325	177	337	664	915
235.807	0	913	402	480	280	430	313	230	352	216	291	328	178	337	666	917
235.93	0	918	405	482	282	432	316	231	354	217	293	330	178	339	669	915
236.052	0	922	407	485	285	436	318	234	356	218	295	331	178	340	673	918
236.175	0	914	404	482	281	430	315	233	355	215	292	326	177	338	663	910
236.298	0	919	407	483	284	434	317	235	357	218	295	330	178	339	669	914
236.421	0	920	408	485	285	434	317	233	357	218	295	330	178	340	669	916
236.544	0	924	409	487	287	438	318	235	358	219	297	332	180	343	673	920
236.667	0	926	411	489	287	442	321	239	360	221	299	334	178	343	677	926
236.79	0	919	408	485	284	435	318	235	356	218	295	329	178	339	668	914
236.913	0	924	410	486	286	436	319	235	357	220	297	331	179	341	674	919
237.036	0	925	411	488	287	436	321	234	356	219	298	332	180	342	675	920
237.158	0	927	412	488	287	439	322	239	359	221	300	334	180	343	678	927
237.281	0	927	412	490	287	440	324	237	359	221	298	332	180	342	678	920
237.404	0	921	409	485	282	432	319	232	355	219	293	328	178	340	673	911
237.527	0	925	410	487	284	436	321	234	356	220	295	331	180	340	677	919
237.65	0	925	410	487	284	433	322	236	355	220	295	331	180	341	678	924
237.773	0	929	413	487	284	436	322	235	357	221	298	332	181	342	681	921
237.896	0	921	408	484	280	431	320	230	353	220	291	327	179	338	674	909
238.019	0	920	408	482	280	425	318	229	351	218	290	325	179	337	673	914
238.141	0	922	406	484	281	426	320	231	351	219	290	326	181	337	677	916
238.264	0	922	409	481	279	424	318	229	350	219	291	326	180	338	679	917
238.387	0	922	408	483	280	426	320	227	349	218	289	326	179	336	679	910
238.51	0	913	403	477	274	415	314	224	347	217	283	320	179	332	671	902
238.633	0	916	403	477	274	414	313	225	347	217	285	320	179	332	674	910
238.756	0	914	404	475	275	413	313	223	344	217	283	320	178	333	676	911
238.879	0	917	405	476	276	413	314	221	343	217	285	322	180	334	680	912
239.002	0	911	402	474	274	411	312	221	342	214	280	319	175	331	679	906
239.124	0	907	397	470	270	402	307	218	339	214	276	315	178	328	671	897
239.247	0	908	399	468	272	403	307	217	338	213	276	316	178	328	674	904
239.37	0	909	400	468	271	403	307	215	337	212	275	317	179	328	674	899
239.493	0	912	401	469	274	406	308	217	338	213	278	319	179	330	679	908
239.616	0	904	396	467	271	401	306	216	336	211	273	315	177	326	673	900
239.739	0	903	394	464	268	396	302	213	333	210	272	312	177	324	671	900
239.862	0	903	395	465	270	398	302	211	332	209	272	314	177	325	673	897
239.985	0	904	396	464	271	399	302	212	333	209	274	315	178	326	675	904
240.108	0	907	398	465	272	402	303	215	335	211	275	318	179	329	680	912
240.23	0	904	396	466	272	404	303	214	335	209	274	316	177	327	676	901
240.353	0	898	392	462	269	397	300	212	331	208	270	312	177	324	670	893
240.476	0	900	395	462	271	401	301	212	333	209	273	315	178	325	674	901
240.599	0	901	396	463	272	403	301	216	335	208	275	317	178	326	675	908
240.722	0	903	397	466	274	406	302	215	336	210	275	320	179	329	680	907
240.845	0	908	399	470	277	410	306	215	337	210	279	323	179	330	682	910
240.968	0	901	394	466	273	407	302	215	337	209	275	317	179	327	675	904
241.091	0	902	396	467	273	407	302	217	338	210	277	320	178	328	676	911
241.213	0	904	397	468	275	411	303	218	339	210	278	320	178	329	679	908
241.336	0	905	399	471	278	415	305	219	340	211	279	324	179	331	683	911
241.459	0	910	401	474	279	419	307	221	343	212	283	326	178	334	690	916
241.582	0	913	402	475	281	424	310	224	346	213	285	327	178	334	693	923
241.705	0	906	400	472	277	418	306	221	344	212	282	324	178	332	685	912
241.828	0	909	401	475	280	422	308	222	345	213	284	327	179	333	686	910
241.951	0	911	404	477	281	425	310	225	348	214	285	329	180	335	686	917
242.074	0	914	404	479	282	429	313	228	350	216	289	331	180	337	689	919
242.196	0	915	408	481	285	432	314	229	352	215	291	332	181	338	693	921
242.319	0	907	413	485	280	429	313	223	351	213	286	328	179	331	693	944
242.442	0	908	422	500	281	434	313	225	353	216	287	331	180	329	696	953
242.565	0	914	422	504	275	443	317	237	356	215	275	339	163	342	746	971
242.688	0	902	422	489	280	475	316	256	361	215	260	338	161	356	761	983
242.811	0	908	429	478	286	484	317	255	367	216	260	338	166	365	760	958
242.934	0	919	427	471	291	479	318	252	367	217	259	334	168	364	748	942
243.057	0	927	425	468	295	476	319	252	367	218	258	335	170	363	746	941
243.18	0	932	428	472	294	473	322	250	367	221	260	337	169	367	753	947
243.302	0	937	430	472	297	480	323	248	368	222	258	341	168	370	759	943
243.425	0	945	434	469	294	480	319	236	370	221	251	350	168	372	762	950
243.548	0	936	429	468	284	464	315	229	364	222	244	342	168	366	753	937
243.671	0	938	429	469	286	460	315	227	358	223	242	339	169	366	755	946
243.794	0	940	430	473	287	458	318	225	355	224	245	339	170	368	755	943
243.917	0	941	431	476	288	460	320	226	355	224	249	339	173	369	754	945
244.04	0	944	433	480	290	461	323	227	357	226	256	340	173	366	751	945
244.163	0	934	428	476	284	452	319	223	353	224	255	335	176	359	738	936
244.285	0	935	428	480	287	450	321	223	353	225	259	338	175	360	743	940
244.408	0	934	429	481	287	451	322	225	353	224	263	339	176	362	745	941
244.531	0	938	431	482	289	451	324	230	357	225	268	343	176	364	748	941
244.654	0	935	430	484	289	451	325	228	356	225	269	341	176	360	745	936
244.777	0	930	426	480	285	445	322	227	353	224	266	338	177	357	738	930
244.9	0	935	428	482	289	447	325	231	355	224	272	341	177	359	744	933
245.023	0	937	430	483	290	448	325	233	357	226	275	343	178	361	745	933
245.146	0	942	433	485	293	452	328	234	358	226	279	345	177	363	750	934
245.268	0	930	429	484	288	447	325	232	355	225	275	341	178	356	739	926
245.391	0	934	429	485	290	444	325	235	356	225	279	341	178	356	740	927
245.514	0	937	432	486	292	449	326	238	358	227	283	345	179	358	743	927
245.637	0	940	432	487	294	450	327	239	358	229	285	346	180	359	743	929
[truncated: 906 more rows]

## Sheet: D850
	SNR :	40	36	42	34	35	42	30	34	49	31	35	36	49	40	50
Time	Marker	ch1	ch2	ch3	ch4	ch5	ch6	ch7	ch8	ch9	ch10	ch11	ch12	ch13	ch14	ch15
0.24576	0	654	327	363	240	343	248	173	318	176	195	277	123	232	576	708
0.36864	0	654	327	363	240	343	248	173	318	176	195	277	123	232	576	708
0.49152	0	697	353	383	250	341	246	181	324	179	199	283	132	244	592	738
0.6144	0	712	349	371	258	339	245	187	326	181	198	285	135	247	598	751
0.73728	0	720	353	370	258	340	243	185	327	184	200	286	137	252	607	761
0.86016	0	727	355	373	259	345	244	188	328	185	202	289	140	256	617	769
0.98304	0	719	349	371	254	342	242	186	327	183	198	285	136	252	605	752
1.10592	0	722	351	368	254	339	240	185	327	185	199	286	136	253	610	755
1.2288	0	725	351	369	254	342	242	186	327	184	200	286	136	256	615	759
1.35168	0	728	353	370	257	341	241	188	328	185	202	288	136	258	620	762
1.47456	0	732	355	372	258	345	244	190	331	186	203	290	136	260	628	768
1.59744	0	726	351	373	254	347	244	187	329	186	201	287	136	258	616	765
1.72032	0	728	353	371	253	340	240	186	329	186	201	286	136	258	617	761
1.8432	0	729	353	373	256	342	242	189	331	187	202	289	136	261	623	772
1.96608	0	733	356	374	256	343	243	191	332	187	203	291	135	263	628	774
2.08896	0	736	358	376	260	349	246	191	334	188	205	294	136	265	637	780
2.21184	0	729	354	375	254	345	245	188	332	187	203	288	139	260	613	768
2.33472	0	729	354	370	255	341	241	189	333	187	204	289	136	261	620	770
2.4576	0	732	355	374	256	344	243	189	333	189	205	290	135	263	625	779
2.58048	0	735	357	375	258	344	244	191	333	189	205	293	136	265	631	776
2.70336	0	738	360	378	259	348	247	192	335	188	207	295	136	267	637	775
2.82624	0	729	353	374	254	344	245	190	333	187	206	290	143	260	609	773
2.94912	0	730	356	373	253	339	242	189	334	187	205	290	135	262	620	775
3.072	0	731	356	374	255	342	244	189	334	188	205	290	136	262	624	772
3.19488	0	733	357	375	255	343	244	192	335	189	208	293	136	264	629	768
3.31776	0	736	360	377	260	348	247	192	337	190	208	294	137	267	634	779
3.44064	0	726	355	372	253	341	243	189	334	186	205	287	143	260	606	771
3.56352	0	727	355	371	253	338	241	187	333	187	205	289	136	261	620	775
3.6864	0	729	357	372	253	340	243	188	335	187	206	289	137	262	622	770
3.80928	0	732	357	375	257	341	243	192	335	188	207	292	137	264	627	775
3.93216	0	733	360	377	256	346	246	191	335	189	208	294	137	266	632	782
4.05504	0	725	354	372	252	338	242	186	332	186	205	286	140	258	608	769
4.17792	0	727	356	370	251	336	240	188	332	187	205	287	136	260	618	773
4.3008	0	728	356	371	253	337	242	189	333	187	206	290	137	261	622	769
4.42368	0	730	355	373	254	338	242	188	333	187	205	291	136	262	626	777
4.54656	0	732	357	375	256	343	245	189	333	188	207	292	136	265	629	773
4.66944	0	723	353	368	249	335	240	186	330	186	203	286	139	259	608	767
4.79232	0	726	355	368	251	336	240	186	332	185	202	290	133	261	623	770
4.9152	0	732	356	368	252	339	236	184	331	185	193	296	127	269	647	782
5.03808	0	741	352	369	258	339	233	184	331	187	185	301	125	278	664	780
5.16096	0	743	344	363	260	351	234	180	331	188	180	299	125	283	671	784
5.28384	0	731	337	355	250	335	225	179	325	186	175	285	126	274	654	774
5.40672	0	731	342	356	251	335	229	179	323	188	173	284	125	277	662	779
5.5296	0	732	342	358	250	344	226	169	321	187	169	287	124	280	664	778
5.65248	0	732	341	359	250	327	227	157	321	189	163	287	126	279	658	784
5.77536	0	730	336	360	247	327	229	155	315	190	161	284	131	276	644	783
5.89824	0	722	332	356	242	313	221	152	309	188	158	276	136	267	625	776
6.02112	0	723	334	358	242	310	222	150	305	188	161	276	130	266	629	774
6.144	0	723	334	359	240	309	223	150	306	188	164	275	132	263	626	783
6.26688	0	725	337	356	242	309	226	154	309	188	168	277	132	265	635	785
6.38976	0	721	337	358	240	315	232	155	310	186	171	273	136	262	621	785
6.51264	0	713	334	349	235	305	224	155	309	183	170	268	134	256	611	778
6.63552	0	713	336	348	234	307	226	158	311	181	172	270	131	257	619	781
6.7584	0	711	336	349	237	308	226	159	312	181	174	270	131	257	620	775
6.88128	0	714	337	351	238	310	228	161	314	183	175	273	131	259	627	785
7.00416	0	709	335	352	235	312	231	158	311	180	175	270	135	255	612	772
7.12704	0	703	331	344	230	300	223	156	309	178	172	265	133	251	603	770
7.24992	0	703	331	344	232	304	225	159	309	179	173	266	130	252	611	773
7.3728	0	703	331	344	233	304	223	158	308	178	173	267	131	253	611	774
7.49568	0	705	331	347	236	304	225	160	310	179	174	270	132	254	617	772
7.61856	0	703	330	349	233	309	229	159	309	178	174	267	134	252	604	769
7.74144	0	696	327	341	229	299	220	158	306	176	172	262	134	246	593	762
7.86432	0	697	327	342	231	302	223	157	306	176	173	263	130	247	601	764
7.9872	0	697	327	342	231	300	222	158	306	175	174	263	130	247	603	764
8.11008	0	701	329	345	233	303	225	162	307	177	175	266	132	249	611	768
8.23296	0	699	328	346	232	309	228	164	308	177	176	265	135	249	603	766
8.35584	0	694	324	340	230	300	221	161	306	176	174	260	131	244	595	758
8.47872	0	696	327	341	232	303	222	160	306	176	175	262	131	245	600	756
8.6016	0	696	326	343	232	303	222	161	307	177	175	263	130	246	604	766
8.72448	0	700	327	343	235	307	224	165	309	176	175	265	130	248	612	766
8.84736	0	698	324	345	233	310	227	164	308	176	176	263	133	244	597	765
8.97024	0	694	323	340	231	303	220	161	307	175	175	259	129	241	593	761
9.09312	0	697	324	342	233	306	222	166	310	176	177	261	130	241	596	763
9.216	0	699	327	342	237	310	222	170	312	177	179	263	130	243	599	766
9.33888	0	704	330	344	238	315	226	172	314	177	180	266	131	245	608	770
9.46176	0	698	326	342	236	316	224	170	312	175	179	261	134	239	581	758
9.58464	0	696	324	339	236	310	220	170	313	175	179	260	128	237	585	758
9.70752	0	698	325	340	237	314	221	170	314	176	180	261	129	238	588	759
9.8304	0	700	326	343	237	316	221	171	315	176	182	262	130	240	592	762
9.95328	0	703	330	345	240	319	225	174	316	177	183	265	130	242	599	761
10.0762	0	697	326	341	236	316	222	172	315	175	181	259	134	235	575	755
10.199	0	695	326	342	237	313	219	176	316	175	183	259	128	235	578	753
10.3219	0	693	329	345	239	320	222	179	317	175	187	260	130	234	580	744
10.4448	0	691	335	352	241	320	224	182	318	174	190	263	131	236	586	743
10.5677	0	691	336	357	242	327	227	189	321	173	191	264	131	237	587	743
10.6906	0	681	334	352	236	323	223	187	317	170	187	258	130	230	568	734
10.8134	0	681	335	348	237	327	216	187	316	171	180	258	125	232	587	742
10.9363	0	685	337	350	235	323	216	184	315	169	180	257	125	231	578	740
11.0592	0	688	340	353	239	323	217	185	315	170	180	259	127	232	579	738
11.1821	0	686	344	361	242	329	222	190	317	171	183	260	132	232	575	735
11.305	0	675	337	357	235	326	219	191	311	168	183	253	133	221	537	717
11.4278	0	670	336	354	232	325	215	190	310	167	182	251	131	218	527	711
11.5507	0	665	335	355	232	325	215	192	309	165	179	251	131	214	524	703
11.6736	0	667	337	357	236	325	214	196	309	164	179	253	126	219	546	711
11.7965	0	671	339	362	237	335	219	196	311	167	179	259	126	225	567	730
11.9194	0	668	337	352	233	331	216	190	308	166	176	254	125	221	558	721
12.0422	0	669	338	352	235	330	216	192	310	169	176	256	126	223	565	725
12.1651	0	672	339	355	238	333	219	193	311	169	178	258	127	225	570	726
12.288	0	676	341	358	240	336	221	195	312	171	180	261	127	227	576	729
12.4109	0	680	345	363	243	340	224	197	315	172	182	264	129	229	580	733
12.5338	0	677	343	358	239	337	222	194	316	171	183	260	136	226	556	732
12.6566	0	681	344	361	240	339	222	198	318	172	185	262	130	228	566	734
12.7795	0	682	346	364	241	342	225	200	320	174	188	263	131	227	565	734
12.9024	0	686	349	367	245	343	227	201	321	174	189	267	132	230	570	728
13.0253	0	689	351	369	246	349	231	201	324	176	191	270	134	234	577	733
13.1482	0	688	351	365	243	345	227	202	324	175	191	268	132	231	568	730
13.271	0	693	353	370	246	348	229	205	326	178	193	271	132	234	575	737
13.3939	0	696	353	370	247	351	231	208	327	178	193	272	133	235	575	745
13.5168	0	697	355	375	249	353	233	213	330	178	195	275	135	236	578	756
13.6397	0	696	353	378	248	359	234	217	330	177	195	274	138	235	565	750
13.7626	0	693	351	378	249	359	232	219	329	176	193	274	139	233	551	741
13.8854	0	695	351	386	254	368	235	221	330	177	194	276	138	237	558	744
14.0083	0	697	352	388	257	372	237	225	331	177	195	278	140	238	558	744
14.1312	0	699	354	393	258	377	240	227	332	177	195	280	139	241	566	747
14.2541	0	694	350	389	254	372	238	223	330	175	190	276	138	236	563	741
14.377	0	692	348	386	253	370	237	223	330	176	191	278	138	240	570	743
14.4998	0	692	350	386	254	371	239	226	330	176	191	278	138	240	573	747
14.6227	0	693	351	386	253	372	239	227	331	177	193	279	138	243	578	752
14.7456	0	690	348	387	252	376	241	224	332	177	192	279	142	242	572	757
14.8685	0	688	344	378	250	367	237	221	330	176	190	276	139	239	568	752
14.9914	0	688	346	378	250	368	237	221	331	177	192	277	138	241	576	749
15.1142	0	689	347	376	251	367	238	223	332	179	192	279	140	242	576	755
15.2371	0	691	346	382	252	371	241	224	334	180	195	280	141	243	580	761
15.36	0	684	342	375	249	365	238	218	331	177	192	275	146	237	556	750
15.4829	0	683	342	374	250	364	237	219	330	177	193	275	140	239	568	752
15.6058	0	685	343	374	249	364	237	221	331	178	193	276	141	239	569	752
15.7286	0	687	344	375	253	365	239	222	330	178	194	278	142	241	573	755
15.8515	0	683	341	376	248	366	240	217	329	177	191	275	148	237	553	744
15.9744	0	679	337	368	245	356	233	215	325	176	189	272	144	234	550	740
16.0973	0	678	338	368	246	358	234	216	325	175	190	271	141	235	562	744
16.2202	0	680	340	366	246	359	234	211	324	176	189	272	141	237	572	750
16.343	0	696	345	359	250	354	231	203	325	175	179	276	133	246	611	775
16.4659	0	695	332	334	248	343	218	189	323	173	166	266	127	241	598	752
16.5888	0	693	330	333	243	328	213	178	322	172	165	261	129	240	595	753
16.7117	0	694	336	334	241	332	215	172	325	174	166	260	135	237	585	754
16.8346	0	695	343	337	240	334	219	168	329	173	168	263	134	239	589	758
16.9574	0	690	348	343	239	339	224	168	331	173	171	263	138	240	582	755
17.0803	0	675	344	341	233	327	216	164	329	169	168	258	140	233	561	743
17.2032	0	682	349	340	235	326	217	162	329	169	168	259	133	238	581	750
17.3261	0	690	352	340	239	327	219	160	330	170	168	261	134	240	585	752
17.449	0	698	353	343	241	325	221	163	330	171	170	264	136	242	589	748
17.5718	0	709	340	350	241	329	225	162	330	169	170	262	141	240	570	744
17.6947	0	705	328	341	238	319	218	161	326	168	168	260	138	238	566	737
17.8176	0	705	326	339	238	323	221	162	326	168	168	260	136	239	574	729
17.9405	0	703	338	342	237	320	223	167	328	169	172	262	139	241	576	733
18.0634	0	701	352	351	244	332	230	173	331	168	176	266	141	243	576	733
18.1862	0	691	349	354	244	334	228	175	330	166	173	262	144	238	548	713
18.3091	0	686	352	356	246	339	225	176	329	165	173	264	142	238	552	707
18.432	0	684	355	359	247	344	228	180	330	167	173	265	140	239	559	708
18.5549	0	683	357	360	249	348	229	184	331	169	174	269	140	243	568	709
18.6778	0	682	358	365	249	354	234	184	331	170	174	270	144	243	566	721
18.8006	0	674	355	359	243	348	229	181	327	168	172	265	143	239	558	717
18.9235	0	668	357	366	244	348	230	181	329	169	172	267	146	238	557	733
19.0464	0	668	358	376	244	351	231	187	329	169	174	270	139	237	569	749
19.1693	0	670	357	370	246	352	233	192	330	171	177	273	141	243	577	757
19.2922	0	668	355	367	245	358	236	193	328	170	177	269	144	240	563	746
19.415	0	667	355	366	245	351	232	194	326	169	175	268	142	240	567	743
19.5379	0	668	357	366	246	355	233	194	327	170	177	269	141	243	575	742
19.6608	0	670	357	366	248	355	234	195	326	171	179	271	141	243	581	741
19.7837	0	672	359	370	248	360	237	196	327	171	179	272	142	244	585	741
19.9066	0	668	358	367	245	354	233	193	325	169	177	268	144	240	568	724
20.0294	0	669	357	367	246	354	232	196	325	169	179	269	141	241	578	726
20.1523	0	671	358	371	247	356	233	196	326	169	179	270	141	242	580	727
20.2752	0	673	360	372	250	354	234	194	326	171	180	273	141	243	586	729
20.3981	0	671	358	371	248	359	236	197	325	169	179	270	145	240	573	727
20.521	0	671	358	369	245	352	231	196	325	169	180	271	140	240	579	730
20.6438	0	674	359	367	247	353	232	196	326	171	181	273	141	242	586	744
20.7667	0	676	360	369	250	355	233	195	327	171	182	274	141	244	589	747
20.8896	0	677	361	374	251	360	237	198	328	172	185	275	145	246	588	749
21.0125	0	674	359	367	249	354	232	198	327	171	185	272	140	242	581	742
21.1354	0	678	360	372	250	354	234	198	328	171	186	275	141	245	590	749
21.2582	0	681	360	368	251	357	234	197	328	172	186	275	140	246	593	747
21.3811	0	685	362	366	254	360	237	197	331	175	188	278	141	248	599	754
21.504	0	684	360	370	251	354	237	197	332	173	190	275	141	245	589	755
21.6269	0	685	357	356	253	356	235	196	331	176	189	275	141	246	591	758
21.7498	0	688	361	362	255	357	237	194	332	176	192	276	142	248	597	760
21.8726	0	689	364	368	258	359	239	199	335	174	195	279	142	250	600	751
21.9955	0	685	362	369	256	364	240	200	334	175	195	277	146	247	587	755
22.1184	0	683	361	367	255	360	235	200	334	174	193	276	141	247	587	749
22.2413	0	684	363	369	258	362	238	199	334	174	194	278	142	248	592	752
22.3642	0	686	363	368	260	362	237	201	335	175	195	280	142	250	596	750
22.487	0	686	363	371	259	367	241	204	335	174	197	279	146	249	587	758
22.6099	0	682	361	364	255	359	235	201	332	172	194	277	144	247	580	753
22.7328	0	684	362	366	258	363	236	201	333	173	195	278	141	248	588	751
22.8557	0	685	362	366	261	363	236	203	334	174	195	279	141	249	591	749
22.9786	0	687	363	367	260	369	238	204	335	174	196	280	144	250	589	756
23.1014	0	684	359	362	257	361	233	202	332	172	194	277	146	247	572	754
23.2243	0	685	361	362	258	363	234	201	332	172	194	278	140	248	584	753
23.3472	0	688	362	362	261	365	234	202	333	173	195	280	140	249	586	751
23.4701	0	691	362	365	264	367	237	203	335	174	196	281	140	251	592	760
23.593	0	687	360	361	261	367	236	201	334	172	194	278	146	247	571	757
23.7158	0	688	359	359	260	364	233	201	333	172	194	279	139	248	578	753
23.8387	0	689	360	361	263	368	234	201	334	172	194	279	139	247	581	751
23.9616	0	690	359	363	264	368	235	205	335	172	195	280	139	249	584	759
24.0845	0	692	361	366	265	375	238	203	334	173	197	281	143	250	579	764
24.2074	0	685	357	359	261	368	233	200	334	170	194	277	145	245	561	757
24.3302	0	688	359	358	262	369	233	200	333	171	194	277	146	247	564	750
24.4531	0	689	359	361	263	369	234	201	335	171	195	278	139	248	570	754
24.576	0	694	361	364	266	374	235	202	336	172	196	282	140	250	576	753
24.6989	0	695	362	367	267	379	240	202	336	172	196	283	144	250	573	759
24.8218	0	690	359	361	263	372	234	202	333	170	194	279	144	246	556	758
24.9446	0	691	360	362	263	374	234	203	333	170	194	280	138	247	568	755
25.0675	0	693	359	364	265	374	236	202	333	170	193	280	138	248	571	762
25.1904	0	695	361	366	266	377	236	201	333	172	193	281	139	250	577	760
25.3133	0	697	363	368	268	379	237	204	334	172	193	283	139	252	582	759
25.4362	0	695	360	367	263	379	238	203	332	171	193	280	144	247	563	762
25.559	0	694	360	363	262	374	235	200	330	171	191	277	140	247	565	761
25.6819	0	696	360	364	262	374	235	199	330	170	188	277	137	247	570	756
25.8048	0	696	361	367	262	374	235	200	330	170	189	279	137	247	575	759
25.9277	0	699	362	367	262	376	236	204	331	172	189	280	137	250	581	762
26.0506	0	701	363	370	264	377	239	202	331	173	190	281	138	250	585	766
26.1734	0	698	359	363	259	373	236	198	328	170	187	275	144	246	563	761
26.2963	0	697	361	365	258	369	235	198	328	170	187	275	140	246	569	751
26.4192	0	698	360	367	258	368	235	198	327	171	186	273	137	244	574	756
26.5421	0	698	361	368	258	368	236	199	327	171	187	275	137	246	578	752
26.665	0	701	362	370	258	370	237	199	328	171	189	276	137	247	583	755
26.7878	0	700	362	371	258	369	240	199	327	171	187	274	142	247	574	753
26.9107	0	697	359	365	253	361	233	197	324	169	186	270	140	244	566	752
27.0336	0	698	360	365	254	361	234	195	324	170	186	270	138	245	573	759
27.1565	0	699	359	367	255	359	234	195	324	170	186	270	137	244	575	754
27.2794	0	701	361	368	256	358	235	196	325	171	187	272	138	247	582	753
27.4022	0	700	361	370	257	362	238	199	326	171	189	273	141	247	581	760
27.5251	0	696	358	363	251	353	234	194	322	169	185	266	142	242	564	756
27.648	0	696	357	362	252	351	232	193	322	169	184	266	136	243	574	752
27.7709	0	695	358	362	253	350	231	193	322	168	186	266	137	243	575	748
27.8938	0	698	358	364	255	350	233	196	323	170	188	269	137	246	581	756
28.0166	0	699	360	368	256	356	236	197	324	170	189	271	138	248	586	752
28.1395	0	695	356	364	251	348	233	194	323	169	188	265	144	244	565	750
28.2624	0	692	355	356	252	347	231	193	323	169	187	265	138	244	573	757
28.3853	0	693	356	360	253	346	231	195	325	169	189	267	138	245	578	754
28.5082	0	696	357	362	256	348	233	196	326	170	189	270	138	248	585	751
28.631	0	697	359	365	258	353	235	198	327	170	192	273	138	251	592	757
28.7539	0	692	356	365	254	353	235	196	327	168	192	270	144	248	572	750
28.8768	0	690	355	358	254	347	232	199	328	169	192	270	141	247	576	756
28.9997	0	690	357	359	255	352	233	198	329	170	191	272	137	250	583	759
29.1226	0	691	359	362	258	353	235	198	331	170	193	273	138	252	588	757
29.2454	0	694	361	364	262	358	237	201	334	171	194	276	139	255	596	763
29.3683	0	692	359	365	260	361	239	201	335	170	195	275	143	254	583	759
29.4912	0	690	358	360	259	357	235	202	334	171	195	276	139	253	585	758
29.6141	0	692	360	364	262	361	237	202	335	172	196	278	139	256	592	768
29.737	0	692	362	365	264	363	239	204	338	173	198	282	140	257	596	765
29.8598	0	696	365	369	267	367	242	210	341	175	202	284	140	261	604	775
29.9827	0	693	363	372	265	371	245	209	341	174	202	285	144	258	592	771
30.1056	0	691	362	368	265	370	240	209	342	174	201	284	141	259	592	765
30.2285	0	691	365	376	266	375	244	214	344	174	203	286	141	262	599	771
30.3514	0	693	363	373	267	363	244	228	348	176	200	295	133	275	634	787
30.4742	0	701	368	364	271	395	242	226	348	180	196	297	128	284	651	789
30.5971	0	703	367	370	270	379	242	218	346	181	193	291	132	281	631	796
30.72	0	704	364	352	271	383	238	216	344	184	191	290	132	279	628	802
30.8429	0	708	369	360	274	378	242	217	347	184	191	294	131	282	637	798
30.9658	0	710	375	354	275	387	237	214	351	181	188	296	128	289	652	794
31.0886	0	710	379	354	277	405	238	206	357	183	185	295	130	288	653	807
31.2115	0	698	377	362	272	408	238	207	358	181	184	289	140	280	622	796
31.3344	0	695	376	367	272	403	243	205	360	180	189	291	146	276	612	804
31.4573	0	693	379	372	273	402	248	204	363	181	192	294	147	276	609	806
31.5802	0	692	382	377	275	403	250	207	363	181	196	296	141	278	620	802
31.703	0	692	379	383	274	409	255	210	364	182	199	297	145	279	614	798
31.8259	0	685	375	380	272	401	251	211	361	182	197	294	148	273	594	794
31.9488	0	687	376	383	271	404	253	211	360	182	199	295	142	274	608	794
32.0717	0	686	377	384	272	405	253	211	360	184	199	295	143	275	608	794
32.1946	0	687	378	385	272	410	254	214	360	184	201	298	143	276	615	785
32.3174	0	687	379	395	269	406	259	214	357	184	202	296	147	273	603	794
32.4403	0	681	371	375	267	404	251	212	354	186	197	291	145	267	592	784
32.5632	0	682	374	384	267	408	252	208	356	184	197	292	143	268	601	779
32.6861	0	684	373	388	268	401	252	209	356	183	199	293	143	268	603	788
32.809	0	685	374	385	269	407	253	210	355	185	200	294	144	268	607	782
32.9318	0	680	371	391	265	403	255	208	352	182	197	290	149	264	584	776
33.0547	0	677	369	387	264	399	251	208	348	182	195	288	143	262	591	773
33.1776	0	676	368	388	262	400	252	208	348	181	195	288	144	262	594	768
33.3005	0	675	369	388	263	399	251	210	347	181	195	287	144	263	597	768
33.4234	0	675	370	390	262	402	254	208	346	181	196	288	147	263	597	769
33.5462	0	670	363	380	257	392	248	204	340	181	190	281	148	255	576	763
33.6691	0	670	363	376	257	387	248	203	340	183	190	281	142	256	588	767
33.792	0	670	364	375	257	386	248	204	340	182	192	281	143	256	591	766
33.9149	0	673	364	379	259	386	248	205	340	182	193	283	143	258	597	769
34.0378	0	672	364	381	258	389	251	203	339	183	192	283	145	256	591	761
34.1606	0	667	360	373	252	378	244	201	336	181	190	277	144	251	580	757
34.2835	0	668	361	375	253	378	246	202	335	180	191	277	142	253	590	753
34.4064	0	668	360	374	253	378	245	201	334	180	191	279	142	252	591	747
34.5293	0	669	360	376	256	378	246	202	335	180	191	280	142	255	598	750
34.6522	0	667	357	377	253	377	247	202	333	179	190	277	145	252	586	745
34.775	0	663	356	371	250	370	242	200	331	177	188	274	140	249	588	748
34.8979	0	664	357	372	252	371	242	199	330	177	188	275	140	251	592	751
35.0208	0	664	358	370	252	369	242	200	329	177	188	276	141	252	596	753
35.1437	0	667	359	372	253	373	244	202	331	177	189	277	141	254	600	761
35.2666	0	668	358	365	249	364	240	198	327	175	183	273	141	249	585	756
35.3894	0	686	360	362	257	360	232	199	326	176	176	274	130	255	610	763
35.5123	0	691	359	359	258	356	229	196	324	176	172	273	131	256	612	763
35.6352	0	692	358	358	257	353	230	194	324	177	172	273	131	259	616	758
35.7581	0	690	353	359	255	353	232	192	321	175	171	270	134	257	605	763
35.881	0	685	348	349	251	344	224	189	317	174	167	265	137	253	590	756
36.0038	0	683	350	350	251	346	227	186	317	173	168	264	132	254	597	755
36.1267	0	683	350	350	252	345	227	188	319	173	171	267	133	252	596	752
36.2496	0	695	347	353	257	350	228	186	323	173	173	271	134	253	597	761
36.3725	0	695	334	344	252	345	226	180	323	172	171	266	136	245	569	757
36.4954	0	691	332	341	252	339	222	180	323	171	171	264	138	245	567	751
36.6182	0	689	333	341	252	338	223	181	324	170	173	265	135	247	573	749
36.7411	0	691	333	342	254	341	224	182	325	171	174	269	133	248	581	758
36.864	0	694	334	348	254	347	228	183	327	171	176	271	137	250	580	755
36.9869	0	685	330	340	249	340	224	180	325	169	174	266	137	245	559	754
37.1098	0	684	331	341	249	335	222	182	327	170	175	266	135	247	567	746
37.2326	0	684	332	342	252	339	225	185	327	169	178	269	133	247	571	752
37.3555	0	686	335	346	254	343	226	185	329	171	179	270	134	250	576	750
37.4784	0	692	335	348	256	346	230	185	330	171	181	273	135	251	579	758
37.6013	0	685	331	345	251	340	226	185	330	170	179	269	139	247	555	753
37.7242	0	685	332	346	253	341	226	187	331	170	181	270	132	248	566	750
37.847	0	685	333	349	252	345	227	187	332	170	181	272	133	250	570	753
37.9699	0	689	332	343	254	346	225	186	335	170	180	274	131	253	581	760
38.0928	0	694	341	342	257	354	226	181	338	171	179	272	137	251	572	764
38.2157	0	692	342	342	252	345	224	177	337	171	179	270	138	247	551	751
38.3386	0	695	347	346	254	347	224	178	339	170	181	273	138	248	552	749
38.4614	0	697	348	349	256	349	226	177	340	171	183	274	133	250	559	751
38.5843	0	698	350	349	256	351	228	181	342	172	184	276	134	252	565	751
38.7072	0	696	354	357	257	356	232	185	344	171	186	280	134	255	570	758
38.8301	0	685	349	353	252	352	229	183	342	169	185	275	138	249	546	756
38.953	0	684	353	355	252	353	229	181	341	172	185	276	136	249	551	746
39.0758	0	686	355	356	255	353	231	183	342	171	185	278	133	251	559	749
39.1987	0	688	359	357	259	357	232	185	343	173	186	280	133	253	565	752
39.3216	0	691	362	360	260	362	236	186	344	173	188	283	135	255	571	755
39.4445	0	688	357	358	256	360	233	183	342	174	185	279	138	250	550	752
39.5674	0	689	359	360	256	361	233	186	344	174	185	281	133	252	559	750
39.6902	0	691	362	364	258	363	236	189	345	174	188	282	134	253	563	752
39.8131	0	693	365	366	258	367	238	190	346	175	188	284	135	254	568	755
39.936	0	696	366	371	261	371	241	191	347	177	190	286	136	256	571	757
40.0589	0	692	363	369	256	366	237	189	345	175	188	281	141	251	553	748
40.1818	0	693	365	371	257	367	239	192	346	176	191	284	135	253	564	759
40.3046	0	695	366	372	258	369	240	192	346	177	190	285	135	254	567	761
40.4275	0	698	369	373	259	372	242	192	346	178	191	287	136	257	574	766
40.5504	0	699	369	376	258	375	244	194	347	178	192	286	138	256	569	766
40.6733	0	695	365	370	254	368	239	192	345	176	190	282	141	252	555	759
40.7962	0	697	367	371	257	369	240	193	345	178	191	284	135	255	567	762
40.919	0	699	369	370	257	371	241	190	346	179	191	285	136	255	570	762
41.0419	0	704	371	374	261	372	244	191	346	180	193	287	137	259	578	760
41.1648	0	700	367	374	257	373	245	193	346	178	192	284	137	256	569	760
41.2877	0	697	366	367	256	369	239	195	344	178	188	284	132	259	579	763
41.4106	0	700	365	369	255	374	241	193	343	178	187	282	132	261	583	765
41.5334	0	701	365	368	257	372	241	193	344	179	187	283	132	261	587	769
41.6563	0	704	368	369	258	374	243	195	345	179	188	285	132	264	594	770
41.7792	0	697	363	364	253	373	242	193	343	177	185	279	137	259	570	768
41.9021	0	692	363	361	252	368	239	190	341	178	185	278	135	259	572	767
42.025	0	685	367	369	251	371	239	189	343	177	186	277	135	257	575	769
42.1478	0	684	368	372	251	368	239	190	345	178	190	281	132	258	583	782
42.2707	0	693	369	368	256	372	245	193	347	179	194	284	136	262	586	784
42.3936	0	691	364	358	255	366	240	190	345	177	192	279	139	258	566	772
42.5165	0	695	364	354	258	366	238	190	347	178	192	280	133	262	582	771
42.6394	0	698	366	353	260	367	240	192	348	178	193	281	133	264	587	771
42.7622	0	703	366	359	262	367	241	195	349	178	194	284	134	267	594	774
42.8851	0	705	366	362	264	374	245	194	350	179	195	284	138	267	591	774
43.008	0	700	363	355	260	366	239	193	347	177	193	280	137	263	574	770
43.1309	0	702	363	358	261	366	239	195	350	178	195	283	135	265	586	768
43.2538	0	702	364	358	264	367	241	196	350	178	194	284	136	267	590	770
43.3766	0	705	366	359	266	369	242	196	352	179	197	287	136	270	596	772
43.4995	0	701	364	359	262	369	243	196	351	178	197	285	140	267	582	767
43.6224	0	699	364	356	263	364	238	196	350	178	197	286	140	266	578	763
43.7453	0	701	365	360	265	367	240	197	353	179	198	288	136	269	589	767
43.8682	0	702	367	360	266	369	241	199	354	179	200	290	137	271	594	770
43.991	0	706	370	362	270	373	244	200	355	179	201	293	137	272	599	767
44.1139	0	700	366	359	264	368	240	199	353	178	199	289	141	266	580	768
44.2368	0	701	367	360	267	368	240	200	354	179	200	291	138	269	590	766
44.3597	0	703	369	362	268	371	242	199	355	180	200	293	138	271	593	767
44.4826	0	704	371	363	270	373	243	201	356	181	203	296	137	274	604	770
44.6054	0	704	371	366	269	377	247	202	356	180	201	294	142	272	594	774
44.7283	0	700	369	363	270	369	240	202	354	179	200	294	142	269	586	767
44.8512	0	702	372	366	271	375	244	203	356	180	203	296	140	271	595	771
44.9741	0	705	373	366	270	376	244	203	356	181	204	297	140	272	596	773
45.097	0	707	376	371	274	379	247	206	358	182	204	299	140	274	601	775
45.2198	0	703	373	367	270	375	244	204	355	180	203	297	146	270	579	773
45.3427	0	706	376	368	272	377	243	202	357	181	204	298	142	270	591	775
45.4656	0	707	378	371	272	378	244	205	357	182	204	299	142	271	594	772
45.5885	0	710	380	371	274	380	246	206	357	183	205	301	142	273	598	775
45.7114	0	709	378	373	271	383	248	205	356	183	204	299	144	270	587	776
45.8342	0	709	378	370	270	377	243	202	356	183	203	299	145	268	581	773
45.9571	0	712	380	372	273	381	245	204	356	184	204	300	142	269	590	772
46.08	1	714	382	372	274	380	245	205	358	185	204	302	142	270	593	774
46.2029	0	716	383	374	272	385	248	206	358	184	204	301	146	270	589	775
46.3258	0	713	382	370	269	379	243	200	354	183	202	298	145	265	575	771
46.4486	0	715	382	373	271	380	245	202	354	184	203	300	142	267	584	769
46.5715	0	717	384	374	271	381	244	203	355	183	203	301	142	267	586	774
46.6944	0	720	387	374	273	383	245	204	357	186	203	303	142	270	590	777
46.8173	0	718	384	375	268	385	248	200	355	183	203	300	148	266	575	771
46.9402	0	718	383	372	267	378	243	200	353	183	200	299	145	265	574	770
47.063	0	719	385	374	268	381	245	202	354	184	202	299	142	266	582	773
47.1859	0	722	386	374	269	382	245	203	354	185	203	301	143	267	585	774
47.3088	0	723	387	378	270	386	248	202	355	185	203	302	143	269	588	777
47.4317	0	720	384	373	266	381	246	200	352	183	202	296	148	263	567	767
47.5546	0	722	383	372	265	379	244	202	354	184	203	297	143	265	577	769
47.6774	0	722	383	373	268	379	245	202	354	184	203	297	142	265	579	770
47.8003	0	724	385	375	269	381	247	202	354	185	204	298	142	267	584	773
47.9232	0	727	386	379	269	386	250	204	355	184	206	299	142	268	586	774
48.0461	0	722	383	371	265	379	245	202	353	183	204	294	148	262	565	765
48.169	0	724	382	374	266	380	246	204	354	184	206	295	142	264	576	767
48.2918	0	725	382	374	266	381	247	204	354	183	205	295	143	264	577	767
48.4147	0	726	382	374	267	384	247	205	355	185	206	296	142	265	581	771
48.5376	0	727	382	375	267	384	249	207	355	184	206	295	145	264	576	763
48.6605	0	722	378	369	265	378	245	206	354	182	205	290	144	262	567	762
48.7834	0	723	378	372	265	380	247	205	353	182	205	292	141	262	574	765
48.9062	0	724	379	371	265	381	246	204	354	182	206	291	142	263	575	765
49.0291	0	726	378	372	268	383	247	206	356	182	207	293	141	264	581	762
49.152	0	722	374	370	263	382	248	207	354	181	206	288	147	260	562	765
49.2749	0	718	371	365	263	375	244	203	353	180	205	287	144	259	564	762
49.3978	0	717	371	365	264	377	244	203	353	179	205	286	140	260	569	758
49.5206	0	719	370	365	264	376	244	205	354	180	205	287	142	260	573	759
49.6435	0	719	372	367	264	379	247	207	354	180	206	288	141	262	579	763
49.7664	0	714	365	363	261	375	245	202	351	177	204	283	146	256	557	757
49.8893	0	710	364	357	259	368	240	200	349	177	202	281	143	256	558	750
50.0122	0	710	364	356	260	369	240	200	349	176	201	281	139	256	565	746
50.135	0	710	363	357	261	368	240	202	350	176	202	283	140	256	569	752
50.2579	0	711	363	360	263	369	241	200	351	177	201	285	141	259	574	757
50.3808	0	711	362	362	261	374	244	199	350	177	201	284	145	259	570	755
50.5037	0	703	357	352	257	361	237	196	346	174	197	278	146	253	552	746
50.6266	0	703	357	351	257	361	236	196	346	174	197	280	143	254	558	748
50.7494	0	702	357	350	257	359	236	194	345	174	196	280	139	254	564	748
50.8723	0	704	358	352	259	359	236	193	345	174	197	282	141	257	568	746
50.9952	0	706	360	354	260	361	237	196	346	176	198	286	142	260	576	751
51.1181	0	705	360	356	259	365	240	196	347	175	197	285	145	259	570	749
51.241	0	700	356	350	255	355	233	191	342	174	194	281	147	254	554	747
51.3638	0	701	357	350	256	354	234	190	342	173	194	282	141	255	566	746
51.4867	0	702	357	352	258	355	234	192	342	175	194	285	140	257	568	747
51.6096	0	705	360	354	259	358	236	195	344	175	196	287	143	260	574	758
51.7325	0	707	363	357	262	361	237	194	346	177	197	291	143	263	581	757
51.8554	0	710	364	360	262	364	241	193	347	178	198	291	146	263	578	758
51.9782	0	707	360	356	258	357	236	193	345	176	195	288	146	260	566	752
52.1011	0	708	363	358	261	359	237	193	345	177	197	291	144	262	575	762
52.224	0	711	365	359	262	361	238	194	346	179	198	293	144	264	578	758
52.3469	0	714	368	361	263	363	239	195	348	180	199	295	144	265	584	763
52.4698	0	719	371	364	266	367	242	197	350	180	202	298	145	268	590	768
52.5926	0	721	372	367	265	370	245	198	350	181	203	298	149	268	586	767
52.7155	0	719	371	363	265	365	241	196	350	181	201	298	145	266	581	764
52.8384	0	723	374	366	267	370	244	199	350	182	203	300	146	270	587	769
52.9613	0	725	376	368	269	371	245	200	353	182	205	301	147	269	591	770
53.0842	0	729	380	371	270	374	247	203	354	185	208	305	147	273	596	775
53.207	0	732	381	375	272	380	251	204	355	185	209	305	148	274	597	782
53.3299	0	730	379	372	269	374	246	201	354	185	208	304	151	271	585	778
53.4528	0	734	382	375	271	378	250	205	356	185	211	306	149	274	595	776
53.5757	0	736	385	375	272	379	250	207	357	186	211	308	149	276	597	783
53.6986	0	740	387	377	273	382	252	206	359	188	214	311	150	278	602	781
53.8214	0	739	385	380	274	386	255	207	359	188	215	309	154	275	594	784
53.9443	0	738	385	376	271	380	251	208	359	188	215	307	154	273	586	778
54.0672	0	739	387	379	273	383	253	209	360	189	216	309	151	274	596	781
54.1901	0	742	388	381	275	384	254	210	361	190	217	311	151	276	598	783
54.313	0	744	391	382	277	387	256	210	362	190	219	312	151	278	603	781
54.4358	0	743	389	382	273	390	258	211	362	189	218	310	155	275	592	781
54.5587	0	739	387	378	272	383	253	211	361	189	217	307	154	272	586	777
54.6816	0	741	386	379	274	386	256	211	362	190	218	308	151	274	594	779
54.8045	0	741	387	381	274	388	256	211	363	189	219	308	150	274	599	776
54.9274	0	744	389	382	276	390	258	213	365	190	220	310	150	278	608	781
55.0502	0	741	386	383	273	392	260	213	365	189	219	307	153	274	597	777
55.1731	0	737	383	377	271	386	255	211	361	189	217	303	152	271	589	780
55.296	0	738	383	377	272	388	256	211	362	189	218	303	150	272	597	775
55.4189	0	737	383	377	273	389	258	211	363	189	217	304	149	272	601	772
55.5418	0	747	381	379	274	390	258	211	364	190	216	308	146	276	616	782
55.6646	0	748	377	379	272	397	262	211	363	190	213	306	149	276	612	786
55.7875	0	742	370	370	268	388	255	207	361	188	209	301	149	271	599	778
55.9104	0	742	371	371	270	387	256	209	361	188	209	301	145	273	608	776
56.0333	0	742	372	370	269	388	254	209	361	189	210	302	146	273	608	781
56.1562	0	743	373	374	271	388	256	208	362	190	210	304	146	275	613	784
56.279	0	744	372	378	271	393	260	208	363	190	210	303	152	276	609	783
56.4019	0	737	368	370	267	385	253	206	359	187	207	299	150	270	596	779
56.5248	0	738	369	372	269	386	256	207	360	189	209	300	147	272	605	777
56.6477	0	737	370	372	270	386	256	207	360	189	209	301	147	274	608	783
56.7706	0	739	372	374	271	387	256	207	362	188	210	303	147	276	614	779
56.8934	0	740	374	377	272	391	259	209	363	190	211	304	147	277	618	776
57.0163	0	735	370	371	267	384	254	208	360	188	208	300	151	273	601	773
57.1392	0	736	372	373	270	383	255	207	361	190	209	303	147	275	611	777
57.2621	0	736	372	374	269	385	255	206	361	189	209	303	147	277	615	777
57.385	0	739	376	374	272	386	256	208	361	190	211	305	148	279	621	775
57.5078	0	740	376	378	273	388	259	209	363	190	212	307	148	278	622	781
57.6307	0	736	374	373	270	382	253	204	360	189	209	304	147	275	611	782
57.7536	0	739	377	376	271	385	256	206	362	190	211	306	148	278	619	781
57.8765	0	740	377	375	273	385	255	208	363	191	212	307	147	279	622	778
57.9994	0	743	380	377	275	385	257	208	363	191	212	311	147	282	629	788
58.1222	0	741	378	378	273	389	259	206	362	190	212	307	151	279	616	783
58.2451	0	739	377	374	270	381	252	204	360	190	210	307	147	278	616	781
58.368	0	741	378	376	272	381	255	206	361	190	211	308	148	279	621	778
58.4909	0	742	380	376	272	382	256	207	362	190	212	309	147	280	624	786
58.6138	0	744	381	378	273	385	258	207	362	190	213	310	148	281	628	783
58.7366	0	738	377	374	269	379	254	203	358	189	210	305	152	275	608	779
58.8595	0	737	378	371	269	377	253	204	357	189	211	306	147	276	616	780
58.9824	0	738	378	372	269	377	254	205	358	189	212	307	147	276	617	781
59.1053	0	740	378	373	271	376	254	204	358	189	212	309	148	278	621	784
59.2282	0	738	377	375	268	379	256	203	356	188	211	306	151	275	613	780
59.351	0	731	372	368	262	367	249	200	354	186	209	301	154	270	596	771
59.4739	0	731	372	367	261	367	250	202	352	186	209	302	148	271	606	773
59.5968	0	729	372	366	262	366	249	199	351	185	207	301	148	270	607	778
59.7197	0	730	372	368	261	367	250	199	352	186	207	302	148	272	612	776
59.8426	0	723	366	365	256	364	251	196	347	184	205	297	153	266	591	770
59.9654	0	718	362	358	252	354	244	194	344	181	202	294	149	264	592	761
60.0883	0	716	360	359	251	354	244	192	342	182	201	292	145	262	595	765
60.2112	0	714	360	356	250	352	244	190	340	181	202	292	145	263	598	759
60.3341	0	714	360	358	253	354	245	190	341	181	201	293	145	264	602	755
60.457	0	705	353	356	244	349	244	188	336	179	197	286	151	257	579	752
60.5798	0	699	349	349	240	341	238	185	332	178	194	283	150	254	577	750
60.7027	0	698	349	349	240	340	238	184	330	177	193	282	151	254	577	742
60.8256	0	697	349	347	241	339	238	183	331	178	193	282	143	254	587	739
60.9485	0	698	348	351	244	340	238	184	332	177	195	284	143	256	592	748
61.0714	0	697	347	353	242	346	242	182	330	177	192	282	146	253	587	744
61.1942	0	689	340	343	234	332	234	175	325	174	187	275	147	247	568	732
61.3171	0	686	338	343	234	332	232	176	324	174	187	273	148	247	570	726
61.44	0	687	338	340	235	330	231	175	325	174	185	274	139	247	581	737
61.5629	0	689	338	344	237	331	231	175	325	174	184	276	139	248	590	742
61.6858	0	692	340	346	239	335	234	175	327	175	186	278	140	251	594	743
61.8086	0	690	339	349	238	340	238	176	328	175	186	275	143	250	586	738
61.9315	0	682	335	341	234	330	231	174	324	173	183	270	145	244	571	734
62.0544	0	682	335	343	235	331	231	173	325	174	184	271	138	246	580	729
62.1773	0	684	335	345	236	333	231	174	325	173	184	271	138	246	581	730
62.3002	0	685	338	347	240	335	234	177	327	173	186	274	139	249	588	735
62.423	0	688	341	349	242	339	236	180	329	176	188	278	140	252	594	740
62.5459	0	691	342	354	243	345	240	179	330	177	189	278	143	253	592	739
62.6688	0	686	337	349	237	340	234	177	330	174	187	273	145	248	576	732
62.7917	0	689	340	350	242	340	234	180	331	175	189	275	139	249	587	736
62.9146	0	689	342	352	243	343	236	182	333	176	191	276	140	251	590	738
63.0374	0	694	346	355	246	347	237	184	334	177	193	280	139	254	596	745
63.1603	0	697	349	358	250	351	240	185	337	178	195	283	140	257	602	749
63.2832	0	702	351	362	253	356	243	189	340	180	198	286	140	260	606	752
63.4061	0	699	349	361	249	354	241	189	341	179	198	282	147	256	588	751
63.529	0	702	351	362	252	357	241	190	342	179	199	284	140	259	598	749
63.6518	0	704	354	363	254	359	242	190	343	180	200	287	140	261	603	753
63.7747	0	708	356	365	258	362	244	195	346	182	204	289	140	262	607	757
63.8976	0	715	361	369	261	367	246	198	349	183	208	294	141	266	613	762
64.0205	0	718	363	373	263	374	250	200	352	184	209	295	143	269	617	767
64.1434	0	715	362	372	260	370	246	198	351	183	207	293	142	267	608	762
64.2662	0	719	364	372	264	372	249	201	352	184	210	296	142	269	615	768
64.3891	0	722	367	374	266	376	250	204	355	186	212	297	142	269	618	771
64.512	0	727	370	378	268	379	251	205	357	187	213	301	142	272	623	776
64.6349	0	732	372	381	269	384	256	207	359	188	216	303	141	275	630	781
64.7578	0	729	369	379	267	383	253	207	359	187	216	301	142	273	620	776
64.8806	0	733	373	380	270	384	252	209	361	188	217	304	142	275	625	780
65.0035	0	735	374	382	271	387	255	209	361	189	218	305	143	276	627	781
65.1264	0	738	376	383	273	388	256	210	362	189	221	308	143	279	631	785
65.2493	0	740	378	388	272	393	261	211	364	189	222	308	142	279	633	788
65.3722	0	735	373	383	269	388	256	211	361	189	219	305	145	275	617	786
65.495	0	739	374	385	272	390	257	211	362	190	221	308	143	277	625	785
65.6179	0	739	375	384	271	391	258	211	363	190	220	308	143	277	628	792
65.7408	0	742	376	385	272	391	259	212	363	191	222	310	143	280	632	789
65.8637	0	741	374	387	270	395	262	212	363	191	222	309	147	277	623	787
65.9866	0	736	371	378	266	386	255	208	359	189	218	304	147	274	615	792
66.1094	0	737	372	380	267	387	257	208	358	190	218	306	144	275	622	789
66.2323	0	736	372	379	268	386	257	207	358	189	218	306	143	274	624	783
66.3552	0	737	371	382	268	387	258	209	358	191	219	308	143	277	629	792
66.4781	0	733	368	381	264	389	261	205	356	190	217	304	146	273	617	786
66.601	0	727	363	372	259	376	253	202	351	187	214	299	149	268	606	781
66.7238	0	726	363	371	258	377	254	202	350	188	212	299	142	268	615	775
66.8467	0	724	362	370	257	375	252	202	350	187	212	297	143	268	616	781
66.9696	0	726	362	372	259	374	253	201	350	188	213	299	144	270	621	777
67.0925	0	721	360	372	255	377	256	196	346	185	210	295	146	266	608	777
67.2154	0	714	356	364	249	362	247	195	342	183	207	289	149	261	596	770
67.3382	0	714	355	363	250	361	248	195	341	183	205	289	142	262	607	772
67.4611	0	713	356	362	249	360	248	192	340	183	204	289	143	262	609	771
67.584	0	713	356	365	252	360	247	192	340	183	203	291	142	264	613	770
67.7069	0	713	356	366	252	363	251	193	339	183	205	289	146	263	609	769
67.8298	0	705	351	358	245	351	243	189	335	180	201	283	147	257	591	765
67.9526	0	704	350	357	245	350	243	188	334	180	199	282	141	257	604	767
68.0755	0	704	351	356	247	348	242	186	333	179	198	281	140	257	604	768
68.1984	0	705	351	359	248	349	242	188	334	179	199	284	140	259	610	767
68.3213	0	707	353	361	252	351	244	190	336	181	200	285	141	262	615	770
68.4442	0	703	351	357	247	351	244	188	333	179	198	281	148	258	595	769
68.567	0	703	351	356	248	345	239	187	333	178	198	281	144	256	598	768
68.6899	0	704	352	359	250	348	242	187	334	178	198	281	141	259	605	766
68.8128	0	705	353	359	253	348	241	190	335	179	200	283	140	260	608	775
68.9357	0	708	357	362	256	352	244	192	337	179	202	287	141	262	614	772
69.0586	0	711	358	365	257	357	248	191	339	180	203	288	141	264	616	776
69.1814	0	708	356	361	253	352	241	191	338	178	202	283	148	260	596	769
69.3043	0	709	358	363	257	354	244	195	339	180	204	287	141	263	608	779
69.4272	0	712	359	364	258	357	244	195	341	180	206	287	142	264	610	776
69.5501	0	715	362	366	261	360	245	197	342	181	207	290	141	266	615	779
69.673	0	719	366	369	264	364	248	199	346	182	210	293	141	270	620	784
69.7958	0	719	364	371	263	367	249	200	346	182	210	293	146	267	612	781
69.9187	0	719	364	370	263	365	245	199	348	182	211	292	142	268	612	783
70.0416	0	722	367	374	265	369	249	202	349	183	212	294	142	270	617	787
70.1645	0	723	369	374	269	371	250	203	351	184	215	296	142	272	619	789
70.2874	0	728	372	377	271	374	251	207	353	184	219	300	143	275	624	793
70.4102	0	730	373	381	269	380	255	207	355	185	219	300	146	274	621	793
70.5331	0	727	371	377	268	375	250	207	355	184	218	298	146	273	611	796
70.656	0	731	374	380	271	380	252	209	357	186	220	302	143	275	621	794
70.7789	0	733	374	381	272	380	253	211	358	186	221	304	143	277	623	800
70.9018	0	738	377	383	274	383	255	212	360	188	223	306	144	279	627	799
71.0246	0	738	377	386	274	389	258	212	361	188	223	306	147	279	624	805
71.1475	0	734	375	382	271	383	253	213	360	187	222	303	147	276	613	795
71.2704	0	736	376	384	273	387	255	214	360	189	224	306	143	278	622	804
71.3933	0	738	377	385	273	388	255	213	361	188	224	308	144	279	623	798
71.5162	0	741	378	386	275	390	257	214	362	189	225	310	143	282	630	807
71.639	0	742	377	390	274	396	262	214	362	189	225	310	147	281	624	802
71.7619	0	734	372	382	270	387	255	214	360	188	223	305	151	276	606	800
71.8848	0	735	373	384	271	388	256	214	359	190	223	308	144	278	618	807
72.0077	0	736	372	385	269	389	258	212	360	190	223	307	143	278	620	802
72.1306	11	738	373	386	271	391	259	213	361	190	224	310	144	280	625	799
72.2534	0	740	374	388	272	394	262	215	361	191	225	310	144	280	627	806
72.3763	0	733	369	382	264	387	257	210	357	189	222	304	151	274	604	802
72.4992	0	731	368	380	264	385	257	210	356	189	220	304	144	274	614	796
72.6221	0	732	367	380	264	385	257	210	356	189	220	304	144	275	616	791
72.745	0	731	367	382	265	385	258	210	356	190	221	305	145	276	620	798
72.8678	0	735	369	384	266	386	260	210	356	191	222	308	145	279	627	796
72.9907	0	729	366	381	261	388	260	207	354	190	219	302	152	273	605	793
73.1136	0	724	362	376	258	376	254	204	351	188	217	300	148	271	604	790
73.2365	0	724	363	377	259	378	256	206	352	189	217	300	145	272	611	790
73.3594	0	724	361	377	259	377	256	205	351	188	216	301	145	272	615	797
73.4822	0	726	364	378	262	379	256	204	351	190	217	303	146	275	621	795
73.6051	0	727	365	381	263	383	261	205	352	190	217	303	149	276	617	788
73.728	0	718	360	373	256	372	254	202	348	186	215	296	151	269	598	784
73.8509	0	720	360	373	257	371	254	201	349	187	214	298	145	271	610	792
73.9738	0	720	362	374	257	372	255	200	348	188	214	298	145	271	612	786
74.0966	0	721	362	375	259	373	254	202	349	189	215	300	145	273	617	784
74.2195	0	724	365	378	262	375	257	205	350	189	218	302	146	276	623	793
74.3424	0	719	361	376	258	373	258	202	349	187	215	297	153	272	603	792
74.4653	0	717	362	373	257	368	253	201	348	187	214	297	146	271	609	786
74.5882	0	719	362	375	259	371	255	203	349	187	216	298	146	272	614	782
74.711	0	720	364	376	262	371	254	206	351	188	217	300	146	274	618	789
74.8339	0	723	366	378	265	373	256	205	351	190	219	302	147	277	623	785
74.9568	0	722	367	380	264	376	259	204	353	189	218	302	150	276	617	792
75.0797	0	718	365	374	262	368	253	204	351	187	218	298	150	272	606	780
75.2026	0	720	367	377	265	371	255	207	353	188	219	302	146	274	617	791
75.3254	0	722	368	379	266	373	255	207	353	188	222	302	147	275	618	785
75.4483	0	725	370	380	268	375	256	208	355	190	223	305	148	277	623	794
75.5712	0	728	372	384	269	380	260	210	356	189	224	306	147	278	625	792
75.6941	0	722	369	377	267	374	255	210	356	187	223	301	150	275	609	791
75.817	0	726	371	381	269	376	256	211	356	189	224	304	146	277	620	795
75.9398	0	728	372	381	271	376	257	211	357	189	225	305	147	277	621	796
76.0627	0	730	375	384	272	379	256	212	359	190	227	307	147	280	625	794
76.1856	0	733	377	386	274	384	260	216	361	191	229	309	147	281	630	797
76.3085	0	729	373	384	272	379	257	213	361	188	227	306	151	278	613	802
76.4314	0	731	376	385	274	380	258	214	362	190	228	310	147	281	623	800
76.5542	0	732	377	386	275	383	259	216	363	190	231	310	148	280	625	795
76.6771	0	736	379	387	276	385	259	218	364	191	231	311	148	283	628	805
76.8	0	740	380	392	277	389	262	218	365	192	233	313	147	283	631	802
76.9229	0	735	377	388	275	384	259	215	363	189	231	310	151	280	615	799
77.0458	0	736	379	389	276	387	259	218	366	191	232	313	147	281	622	799
77.1686	0	738	380	390	278	387	260	219	367	191	234	313	148	282	623	805
77.2915	0	742	382	390	278	389	261	220	367	192	236	315	148	284	627	807
77.4144	0	741	381	394	278	394	264	220	368	191	235	315	153	283	621	807
77.5373	0	736	379	387	276	387	259	219	366	191	234	312	151	279	609	800
77.6602	0	737	379	390	277	389	261	220	366	191	235	314	148	281	617	803
77.783	0	738	379	390	277	389	261	221	366	191	235	314	148	280	617	802
77.9059	0	741	380	392	277	392	262	220	367	192	235	316	149	282	621	806
78.0288	0	736	376	391	272	393	264	218	365	190	234	313	155	277	603	799
78.1517	0	731	374	387	270	386	259	216	363	189	232	310	151	276	601	796
78.2746	0	730	373	388	270	388	260	216	361	190	231	310	148	276	606	800
78.3974	0	730	372	387	270	386	259	214	360	190	230	311	148	275	608	795
78.5203	0	731	374	388	271	389	261	215	359	189	229	312	148	277	611	792
78.6432	0	723	365	385	263	385	259	211	356	187	226	304	154	271	588	793
78.7661	0	720	362	380	260	377	255	209	352	186	222	302	154	269	586	789
78.889	0	718	361	380	258	376	255	206	350	186	221	301	149	268	591	783
79.0118	0	718	360	379	258	374	254	204	348	186	219	301	146	270	599	782
79.1347	0	717	360	379	259	376	256	205	350	187	219	301	146	270	603	788
79.2576	0	710	353	376	252	372	256	199	344	183	214	294	151	264	579	783
79.3805	0	705	348	371	247	362	250	196	340	182	211	290	150	260	575	778
79.5034	0	702	348	369	246	360	251	194	338	182	208	290	147	261	580	772
79.6262	0	702	347	368	246	358	248	193	337	181	207	288	143	261	586	772
79.7491	0	703	349	370	248	359	249	192	337	183	208	288	144	262	591	774
79.872	0	704	348	372	249	361	251	192	338	183	207	290	145	264	596	778
79.9949	0	691	339	362	238	346	244	186	329	178	200	279	148	255	569	766
80.1178	0	690	339	362	239	346	244	185	329	178	200	279	148	255	569	766
80.2406	0	691	338	361	239	344	243	184	330	178	199	278	142	256	577	762
80.3635	0	692	340	364	242	346	245	185	331	180	201	279	142	258	582	759
80.4864	0	695	342	366	247	348	246	187	333	179	202	282	142	260	588	763
80.6093	0	697	345	368	248	350	248	189	335	181	203	284	143	263	593	768
80.7322	0	689	338	361	241	340	242	184	331	177	200	275	147	255	568	755
80.855	0	689	338	363	242	343	243	186	334	177	200	276	144	257	575	762
80.9779	0	691	340	364	245	343	243	186	334	178	201	278	141	257	584	761
81.1008	0	694	343	366	247	346	245	188	336	179	204	280	141	261	590	765
81.2237	0	699	346	368	250	349	247	190	337	179	206	283	142	264	595	770
81.3466	0	702	350	372	254	354	249	193	340	180	209	285	142	266	600	775
81.4694	0	699	346	369	251	350	245	191	341	179	206	282	143	263	585	775
81.5923	0	701	348	371	255	352	247	193	343	179	210	284	141	264	592	773
81.7152	0	704	351	372	256	354	249	196	346	181	212	286	141	267	596	777
81.8381	0	711	355	375	259	359	250	199	347	181	216	291	141	269	602	780
81.961	0	716	358	378	263	363	252	199	350	182	217	293	141	273	610	787
82.0838	0	719	360	381	263	369	256	201	352	183	218	294	141	273	611	789
82.2067	0	713	358	377	262	363	250	201	353	183	217	291	145	270	597	790
82.3296	0	719	361	380	265	367	252	203	355	183	219	294	141	272	606	788
82.4525	0	721	362	382	267	370	254	203	356	184	222	297	141	275	609	797
82.5754	0	726	366	385	269	371	256	207	359	185	225	299	142	277	614	795
82.6982	0	731	370	386	272	376	258	210	362	186	229	303	142	280	621	800
82.8211	0	735	371	391	274	381	262	211	363	188	230	304	144	282	624	803
82.944	0	731	368	387	271	378	258	209	363	187	228	302	142	277	612	804
83.0669	0	734	371	390	274	381	258	212	365	188	231	304	142	280	618	802
83.1898	0	736	373	392	274	382	260	213	366	189	232	306	143	282	620	809
83.3126	0	740	375	392	275	384	262	215	368	190	233	308	143	283	624	812
83.4355	0	745	378	395	277	388	265	215	368	191	234	310	144	286	631	815
83.5584	0	741	376	397	275	392	265	216	370	190	234	308	143	283	624	813
83.6813	0	741	375	395	276	387	263	219	371	191	234	310	144	283	624	813
83.8042	0	745	377	397	276	391	265	217	371	192	235	311	144	285	630	821
83.927	0	746	378	397	277	392	266	217	372	193	235	311	145	286	630	817
84.0499	0	750	381	399	278	395	267	219	374	194	236	313	146	289	637	821
84.1728	0	746	378	398	277	395	268	219	372	193	235	310	148	284	624	821
84.2957	0	744	376	395	273	390	265	219	370	192	235	310	144	284	626	819
84.4186	0	746	378	398	275	394	268	218	371	193	235	312	145	286	631	816
84.5414	0	746	378	398	276	393	268	218	370	194	235	312	145	286	632	817
84.6643	0	748	379	400	276	394	270	218	371	195	235	313	145	287	636	820
84.7872	0	742	374	395	270	393	269	216	367	193	232	308	153	282	615	817
84.9101	0	739	373	391	271	387	265	213	365	193	230	307	144	281	623	816
85.033	0	739	373	392	270	388	267	213	364	192	229	307	145	281	625	818
85.1558	0	739	373	390	270	386	266	214	364	193	229	307	144	283	628	812
85.2787	0	740	372	394	268	390	270	212	363	193	229	307	149	281	623	817
85.4016	0	729	365	385	261	378	263	206	357	190	223	299	150	274	604	806
85.5245	0	729	365	384	260	374	261	204	355	190	222	298	144	274	615	806
85.6474	0	728	363	382	260	374	261	205	354	189	220	298	144	273	615	801
85.7702	0	728	365	380	260	372	261	204	352	189	219	297	144	275	619	801
85.8931	0	726	362	383	258	375	263	201	350	189	217	296	147	273	613	799
86.016	0	718	355	374	251	360	255	196	345	185	212	288	150	267	596	794
86.1389	0	717	355	372	251	357	254	194	343	186	211	287	143	267	605	790
86.2618	0	716	354	371	249	354	254	193	341	184	209	287	144	267	606	794
86.3846	0	717	354	371	252	355	254	193	340	184	208	288	143	268	610	791
86.5075	0	716	354	374	252	357	257	192	340	185	209	288	147	267	607	789
86.6304	0	708	346	366	246	347	249	188	334	181	204	280	149	261	589	783
86.7533	0	708	348	364	244	343	248	186	333	180	203	279	142	262	598	785
86.8762	0	707	347	362	245	343	248	185	331	181	202	279	142	261	598	778
86.999	0	708	347	364	247	343	248	186	331	181	201	281	143	263	603	775
87.1219	0	709	349	368	251	343	248	188	334	181	203	284	142	265	609	784
87.2448	0	706	346	364	244	344	249	185	331	179	201	278	148	260	590	782
87.3677	0	704	346	360	245	336	245	183	330	178	198	276	145	258	593	774
87.4906	0	704	346	360	245	338	244	184	329	177	200	277	142	261	598	770
87.6134	0	705	346	362	249	339	245	186	331	177	201	278	142	261	601	778
87.7363	0	707	348	364	251	341	246	186	333	179	202	281	142	263	607	781
87.8592	0	711	351	367	253	345	248	188	334	180	204	284	143	267	611	784
87.9821	0	706	348	365	248	343	246	187	333	177	202	279	149	261	592	778
88.105	0	705	346	364	250	340	242	187	334	177	203	279	141	261	598	779
88.2278	0	709	348	365	251	343	246	188	335	177	204	280	142	262	601	786
88.3507	0	710	350	366	254	344	244	189	336	178	206	282	142	265	604	783
88.4736	0	713	353	369	257	347	247	192	337	178	208	285	143	267	610	782
88.5965	0	716	356	372	259	354	250	195	340	178	210	287	142	268	612	784
88.7194	0	712	351	369	255	347	246	193	340	177	209	283	142	265	602	790
88.8422	0	715	353	371	258	350	248	193	342	178	210	286	142	268	607	789
88.9651	0	717	355	373	259	353	250	196	343	179	213	287	142	268	609	785
89.088	0	721	358	374	262	355	250	199	346	180	214	289	142	272	613	795
89.2109	0	725	360	377	265	360	253	201	348	181	217	293	142	274	619	793
89.3338	0	724	359	380	262	362	254	199	348	180	216	290	143	270	613	796
89.4566	0	723	359	377	263	359	251	200	350	181	217	289	142	272	611	791
89.5795	0	727	361	380	266	364	254	202	352	182	219	293	142	274	617	799
89.7024	0	729	362	380	267	366	253	205	351	183	220	294	142	275	619	802
89.8253	0	733	365	383	270	369	257	207	354	183	223	297	143	277	624	805
89.9482	0	732	363	385	268	374	259	207	356	184	222	295	143	276	622	805
90.071	0	729	362	382	266	367	254	208	357	183	223	293	142	275	617	803
90.1939	0	732	363	385	267	373	257	209	359	185	224	296	143	277	621	806
90.3168	0	734	364	385	269	374	258	208	358	185	226	297	143	278	623	807
90.4397	0	738	367	387	270	377	261	213	360	185	227	299	144	280	628	805
90.5626	0	737	366	389	268	380	263	211	361	185	227	297	147	277	619	808
90.6854	0	732	363	384	267	374	258	210	359	185	225	294	144	275	616	810
90.8083	0	734	363	386	267	376	260	210	358	186	226	297	144	276	622	808
90.9312	0	734	363	386	266	376	259	209	360	187	226	297	143	277	624	803
91.0541	0	737	364	388	270	378	262	211	361	188	228	300	144	280	629	811
91.177	0	735	361	388	265	382	265	210	359	187	227	297	147	276	618	812
91.2998	0	730	359	382	261	372	259	207	356	186	224	293	148	272	610	806
91.4227	0	730	359	384	262	374	261	207	356	187	224	293	143	273	617	803
91.5456	0	730	358	384	262	373	261	208	356	187	224	294	143	275	619	804
91.6685	0	733	359	384	263	375	262	208	356	188	225	296	145	276	624	807
91.7914	0	731	359	388	260	379	266	206	355	187	224	294	148	274	615	802
91.9142	0	724	354	378	255	366	258	202	350	186	220	289	147	268	604	800
92.0371	0	723	354	378	254	367	259	203	351	186	219	290	144	271	613	797
92.16	0	723	354	379	255	367	260	203	350	186	219	291	144	271	615	802
92.2829	0	725	355	380	257	367	260	201	350	188	219	293	144	273	620	800
92.4058	0	725	355	383	258	371	265	202	351	187	220	294	144	273	622	799
92.5286	0	716	351	375	250	361	257	199	346	185	215	286	150	267	598	793
92.6515	0	716	351	374	249	358	256	198	345	186	215	287	144	267	609	794
92.7744	0	715	351	374	251	358	258	197	344	185	213	286	143	268	611	789
92.8973	0	715	351	375	251	359	257	195	345	185	215	289	144	270	616	787
93.0202	0	719	354	378	254	362	259	199	345	187	216	292	145	272	623	796
93.143	0	713	350	377	250	360	260	195	343	185	213	286	151	268	603	792
93.2659	0	711	349	370	248	351	254	193	341	184	211	285	143	266	606	789
93.3888	0	711	351	372	249	354	255	192	341	185	212	285	144	268	611	785
93.5117	0	710	351	373	251	352	256	194	342	185	212	286	145	270	613	786
93.6346	0	715	353	375	253	354	256	195	344	187	214	290	145	272	620	789
93.7574	0	714	354	378	253	359	260	195	343	186	215	290	149	271	615	788
93.8803	0	708	351	371	250	349	253	191	340	185	212	284	148	267	603	786
94.0032	0	710	353	373	252	351	254	196	342	185	214	287	145	270	613	784
94.1261	0	711	353	375	254	352	254	195	343	185	215	288	145	270	616	785
94.249	0	715	356	376	255	354	255	195	344	186	216	290	146	274	621	788
94.3718	0	718	359	379	258	359	259	199	345	186	218	293	147	276	626	787
94.4947	0	711	355	376	253	353	255	198	345	185	215	289	149	271	610	785
94.6176	0	714	356	376	256	352	254	197	344	185	217	290	145	274	618	788
94.7405	0	715	358	377	258	356	257	198	347	187	218	292	146	274	623	790
94.8634	0	718	360	380	259	356	256	200	347	187	220	294	146	276	626	789
94.9862	0	723	364	382	263	361	258	203	351	189	223	298	146	279	633	793
95.1091	0	720	363	383	259	361	259	203	351	187	221	295	145	276	623	799
95.232	0	721	363	379	261	358	255	202	351	187	222	295	145	277	625	796
95.3549	0	723	365	383	262	361	258	204	353	188	224	297	146	279	629	792
95.4778	0	726	366	384	264	363	258	206	354	188	227	298	146	281	631	801
95.6006	0	730	370	385	268	365	260	208	356	190	228	302	146	283	638	804
95.7235	0	727	366	385	264	367	261	205	356	189	226	299	146	280	630	800
95.8464	0	727	368	384	264	362	257	206	357	188	228	299	145	281	631	797
95.9693	0	729	368	386	268	367	258	210	358	189	230	301	145	282	635	806
96.0922	0	732	369	386	269	367	259	209	360	190	231	303	146	283	637	808
96.215	0	736	372	390	270	372	262	211	361	190	233	304	146	284	642	811
96.3379	0	729	368	387	264	369	259	209	360	188	230	299	149	280	623	803
96.4608	0	729	368	386	266	365	257	210	360	190	231	300	144	281	631	805
96.5837	0	730	367	387	267	368	259	210	361	189	232	303	146	282	632	812
96.7066	0	732	369	388	269	369	259	210	361	190	233	304	146	283	635	809
96.8294	0	734	368	391	269	374	263	210	361	191	232	304	145	283	636	809
96.9523	0	725	363	384	260	364	257	209	358	188	230	297	152	276	613	806
97.0752	0	724	364	383	261	364	256	208	357	187	229	298	144	277	624	807
97.1981	0	724	364	382	261	364	256	206	356	188	228	297	145	277	623	805
97.321	0	725	363	383	261	364	256	206	357	188	228	299	145	278	627	801
97.4438	0	723	361	385	259	367	259	207	356	188	228	297	147	276	620	805
97.5667	0	714	354	376	252	354	251	202	349	184	223	290	150	270	601	794
97.6896	0	712	354	375	252	353	251	199	348	184	221	290	144	270	609	794
97.8125	0	711	353	374	250	352	250	197	347	184	220	288	144	270	611	787
97.9354	0	712	354	374	252	352	250	198	347	185	220	289	143	271	615	790
98.0582	0	709	351	377	250	355	255	197	346	185	219	289	146	269	608	792
98.1811	0	703	342	368	242	342	247	190	339	180	213	281	148	262	588	778
98.304	0	702	342	366	241	340	245	190	338	180	210	280	141	262	598	780
98.4269	0	699	341	365	240	339	244	188	336	179	210	279	142	263	599	775
98.5498	0	699	341	365	242	338	245	188	337	180	209	280	141	263	603	776
98.6726	0	701	342	369	243	343	246	187	337	182	209	283	142	265	607	778
98.7955	0	692	335	365	237	337	244	183	331	177	205	274	148	258	583	771
98.9184	0	687	332	360	234	329	240	182	330	176	203	271	142	256	584	762
99.0413	0	686	332	360	233	329	239	181	328	177	202	271	140	256	588	768
99.1642	0	686	332	359	234	328	239	179	328	177	201	272	140	257	592	763
99.287	0	689	334	360	237	332	241	180	328	177	201	274	141	260	598	761
99.4099	0	690	333	365	238	336	244	181	328	178	203	275	141	260	599	763
99.5328	0	681	328	358	230	326	239	177	325	175	197	267	145	254	576	761
99.6557	0	680	328	356	230	323	237	175	324	174	197	268	139	254	586	757
99.7786	0	680	327	357	230	325	238	176	324	174	197	267	139	255	587	757
99.9014	0	681	328	359	232	326	238	177	324	174	197	269	140	257	593	760
100.024	0	684	331	361	236	328	239	180	326	175	199	272	141	258	599	764
100.147	0	684	329	364	235	334	244	179	325	176	199	270	144	258	592	761
100.27	0	677	325	356	228	324	236	175	322	173	196	266	141	254	580	753
100.393	0	679	326	359	231	327	238	178	324	174	198	267	138	256	590	758
100.516	0	680	327	359	232	327	238	179	324	174	198	268	138	256	592	758
100.639	0	683	328	361	236	330	240	178	326	175	201	270	138	259	597	762
100.762	0	686	332	364	238	333	242	181	327	176	201	273	139	262	603	762
100.884	0	683	329	364	234	334	243	178	327	175	201	270	142	258	590	755
101.007	0	681	328	359	233	327	238	180	327	174	200	268	138	258	591	760
101.13	0	685	329	362	235	331	242	180	328	175	202	270	139	260	598	764
101.253	0	686	330	363	237	333	241	181	329	175	203	272	139	261	600	760
101.376	0	691	332	366	240	335	244	185	331	176	206	275	139	265	606	765
101.499	0	692	334	371	243	342	248	188	333	177	207	277	139	266	609	772
101.622	0	688	331	364	237	334	241	184	333	176	205	272	142	261	593	764
101.745	0	691	334	366	239	337	243	185	334	177	207	274	139	265	604	766
101.868	0	693	335	367	241	339	245	187	336	177	210	275	139	266	607	766
101.99	0	696	337	370	243	341	246	190	338	178	211	279	136	270	624	785
102.113	0	701	339	371	247	347	250	190	340	178	210	281	132	275	644	790
102.236	0	696	335	368	240	343	246	188	339	178	207	276	132	270	628	787
102.359	0	697	335	368	243	342	245	190	341	179	208	277	132	274	634	787
102.482	0	699	338	369	244	346	248	191	343	179	209	280	133	274	637	794
102.605	0	702	340	370	246	346	248	192	344	179	211	280	133	277	638	796
102.728	0	707	342	374	249	351	252	195	345	181	212	283	133	279	644	794
102.851	0	699	337	369	242	347	248	192	346	179	212	278	140	273	619	796
102.973	0	701	339	369	244	346	246	195	345	180	214	279	133	274	630	792
103.096	0	702	340	372	245	350	249	193	347	182	215	281	134	276	631	791
103.219	0	705	342	373	247	350	249	196	347	182	217	283	134	277	635	795
103.342	0	708	343	375	249	355	254	197	349	182	220	285	135	278	636	795
103.465	0	698	338	370	242	347	248	194	348	180	216	278	140	271	611	789
103.588	0	699	337	371	243	347	247	194	347	180	217	280	134	273	622	790
103.711	0	700	338	371	243	347	248	195	347	182	218	282	135	273	623	786
103.834	0	702	340	372	245	348	247	197	348	181	220	283	135	273	624	786
103.956	0	702	340	375	244	355	252	197	348	181	220	283	139	274	618	790
104.079	0	694	336	367	238	344	244	192	344	179	216	277	140	265	596	778
104.202	0	694	336	368	240	343	244	192	345	179	216	278	136	267	605	773
104.325	0	693	335	369	241	344	245	193	344	179	216	278	135	267	608	773
104.448	0	695	338	370	242	345	246	194	344	180	218	280	137	268	611	774
104.571	0	696	337	372	242	349	249	193	344	180	217	279	140	268	605	773
104.694	0	687	331	364	235	337	242	187	339	176	212	273	141	261	585	767
104.817	0	687	332	364	235	338	241	187	338	176	211	273	135	262	596	763
104.94	0	687	331	364	236	337	241	187	338	176	211	273	135	262	595	762
105.062	0	689	334	365	238	338	242	187	338	177	212	275	137	262	601	765
105.185	0	690	334	367	238	342	245	188	337	178	211	277	137	264	603	767
105.308	0	682	329	361	232	334	240	184	332	174	208	269	141	256	579	760
105.431	0	682	329	359	233	332	237	184	331	174	206	269	136	257	587	755
105.554	0	682	329	362	235	332	237	182	330	173	206	269	135	258	589	761
105.677	0	684	330	363	236	333	237	182	331	175	206	271	137	258	592	758
105.8	0	687	332	364	238	335	239	184	332	174	206	274	136	262	599	758
105.923	0	688	333	367	238	341	244	185	333	175	208	274	140	261	595	763
106.045	0	681	329	359	233	329	236	181	328	171	202	266	142	254	577	758
106.168	0	683	330	360	235	330	236	180	327	173	202	268	136	256	587	756
106.291	0	683	329	361	236	330	237	182	328	173	202	268	135	257	588	752
106.414	0	686	332	362	238	332	238	184	329	173	203	270	135	259	593	761
106.537	0	690	333	365	240	335	240	183	329	173	205	273	136	261	600	759
106.66	0	690	332	368	241	338	243	182	330	174	204	272	139	260	593	763
106.783	0	685	330	361	236	331	236	180	329	172	202	266	135	256	587	759
106.906	0	688	332	363	238	333	238	184	328	173	202	268	135	258	595	763
107.028	0	689	333	364	238	334	238	181	330	172	202	268	136	259	597	766
107.151	0	693	335	365	241	335	240	183	330	173	204	270	136	261	602	765
107.274	0	698	336	368	244	339	242	186	332	174	206	274	136	264	607	768
107.397	0	696	336	369	241	342	244	185	332	174	205	271	139	260	598	771
107.52	1	693	334	364	240	333	238	183	332	173	204	268	136	258	596	770
107.643	0	696	336	367	240	338	240	184	332	173	205	269	135	260	601	774
107.766	0	698	337	367	241	335	241	187	333	174	207	270	136	262	603	770
107.889	0	702	339	370	244	339	242	188	335	175	209	273	137	265	609	781
108.012	0	706	341	373	245	345	246	191	336	176	211	275	138	268	614	780
108.134	0	700	338	368	240	340	242	186	336	174	208	270	136	262	603	780
108.257	0	702	339	369	242	338	242	189	337	175	210	272	137	265	607	779
108.38	0	705	339	371	243	341	244	191	339	175	212	273	137	265	611	786
108.503	0	707	341	371	244	343	245	191	339	177	214	275	138	266	615	790
108.626	0	712	343	376	247	345	247	192	342	177	215	279	138	270	622	789
108.749	0	710	343	374	245	349	249	191	343	176	214	275	139	267	615	786
108.872	0	709	341	371	242	341	244	193	342	178	216	275	138	268	615	793
108.995	0	713	343	374	246	347	248	192	345	179	217	278	139	270	621	797
109.117	0	714	344	373	246	346	248	195	346	179	218	279	140	270	621	799
109.24	0	719	347	377	249	349	251	198	348	180	221	283	140	275	631	798
109.363	0	718	346	378	248	353	253	197	349	180	222	281	141	273	625	802
109.486	0	717	344	374	247	345	247	195	348	181	220	279	140	271	623	806
109.609	0	719	346	377	247	352	253	198	351	182	223	282	142	274	628	805
109.732	0	720	349	378	249	350	251	199	352	182	224	284	141	276	629	806
109.855	0	725	350	379	252	355	254	202	353	183	227	286	142	279	636	810
109.978	0	720	349	380	248	357	255	200	353	182	226	283	143	275	626	804
110.1	0	719	349	376	247	351	250	199	353	183	225	283	143	274	625	804
110.223	0	721	349	378	249	354	254	201	354	183	227	285	145	277	630	807
110.346	0	724	350	379	250	354	254	204	355	184	229	288	144	277	632	808
110.469	0	725	353	382	251	360	257	203	355	185	231	290	145	279	637	811
110.592	0	718	349	378	246	356	254	199	354	183	225	284	144	273	622	807
110.715	0	718	348	375	248	353	251	202	354	183	226	286	145	275	625	803
110.838	0	720	348	378	249	355	254	203	354	185	229	287	146	275	629	804
110.961	0	722	351	379	250	356	254	202	355	186	228	289	146	278	633	806
111.084	0	723	352	382	249	362	258	203	355	186	229	290	146	278	633	806
111.206	0	714	347	373	245	352	251	198	351	183	225	285	149	270	614	801
111.329	0	714	348	373	245	352	251	200	351	183	225	286	146	273	622	797
111.452	0	713	347	376	246	355	252	199	351	183	224	287	147	273	624	804
111.575	0	716	349	375	249	354	251	200	351	185	226	289	147	275	628	800
111.698	0	715	350	378	247	359	256	200	350	185	226	289	150	275	624	799
111.821	0	706	344	371	241	348	249	195	346	182	220	284	149	269	608	793
111.944	0	706	345	370	244	350	249	195	344	182	221	285	146	269	617	795
112.067	0	706	346	369	244	350	248	195	343	182	220	285	146	270	618	789
112.189	0	707	348	372	246	349	249	197	344	183	221	286	147	272	622	791
112.312	0	706	347	373	245	355	252	196	345	184	221	287	151	272	618	791
112.435	0	699	342	365	239	344	245	191	339	180	215	281	150	265	604	786
112.558	0	699	343	365	240	345	245	189	338	179	215	282	146	266	612	782
112.681	0	698	342	366	241	344	245	191	338	181	214	282	146	266	613	782
112.804	0	699	343	367	243	343	246	193	339	181	216	284	147	268	618	785
112.927	0	701	343	371	245	349	249	192	339	181	216	286	147	270	621	787
113.05	0	693	340	365	238	340	244	187	335	179	211	280	149	264	605	783
113.172	0	693	342	364	239	339	242	187	335	179	211	281	146	266	612	780
113.295	0	694	341	366	240	339	243	189	335	179	211	281	146	266	615	782
113.418	0	695	342	366	242	341	243	188	335	179	212	282	147	266	618	790
113.541	0	699	344	369	244	344	246	191	335	180	213	286	147	271	625	788
113.664	0	693	340	369	240	344	246	188	335	179	211	280	146	264	614	787
113.787	0	692	341	365	239	337	241	188	335	178	210	281	146	265	614	782
113.91	0	695	341	368	241	341	243	189	336	179	211	281	145	266	619	785
114.033	0	696	343	368	242	340	243	189	336	179	212	283	145	269	623	788
114.156	0	700	345	371	246	343	246	191	338	179	215	286	146	271	628	788
114.278	0	698	345	372	243	347	247	192	338	180	215	284	146	269	625	791
114.401	0	696	345	369	241	339	242	192	338	179	215	283	145	268	621	795
114.524	0	699	346	373	244	344	245	192	339	180	216	285	145	271	628	794
114.647	0	701	347	374	246	345	246	195	341	181	218	286	146	272	631	797
114.77	0	705	349	376	250	347	247	198	344	182	220	289	146	276	637	801
114.893	0	706	350	378	249	353	251	198	345	183	221	290	146	275	638	802
115.016	0	703	349	374	245	346	246	196	345	182	219	287	145	273	630	800
115.139	0	707	351	379	249	351	249	200	347	183	222	289	145	276	639	799
115.261	0	709	352	380	249	352	250	201	349	183	225	290	145	277	641	807
115.384	0	718	352	383	254	355	252	202	351	183	226	294	146	281	645	810
115.507	0	721	351	383	254	361	255	203	351	185	226	293	145	280	646	812
115.63	0	716	350	378	251	354	250	201	353	185	226	291	144	279	640	810
115.753	0	718	351	384	254	359	254	205	354	186	229	295	144	281	648	814
115.876	0	720	352	385	253	360	254	205	355	186	230	296	144	282	649	820
115.999	0	728	354	388	257	363	255	208	357	187	232	299	144	284	654	819
116.122	0	727	351	388	256	369	259	208	359	188	232	296	144	283	651	818
116.244	0	722	352	383	252	360	253	209	359	188	232	295	144	282	645	815
116.367	0	725	351	387	255	366	256	208	360	188	233	298	140	285	663	827
116.49	0	727	352	388	256	367	254	207	361	189	231	299	139	286	670	831
116.613	0	733	353	391	259	369	257	210	363	190	233	301	138	290	680	835
116.736	0	727	350	383	255	378	260	217	364	190	221	302	131	295	696	832
116.859	0	724	347	377	253	372	255	217	362	190	216	302	128	297	693	842
116.982	0	725	347	378	254	373	257	218	362	192	215	304	128	303	702	837
117.105	0	726	348	377	254	381	256	219	362	192	214	302	129	304	700	837
117.228	0	728	349	383	256	381	259	216	362	193	218	304	132	303	696	841
117.35	0	723	347	383	252	379	260	211	360	193	217	299	137	295	675	839
117.473	0	719	345	377	248	369	254	206	357	193	216	296	134	289	670	834
117.596	0	719	345	379	250	369	254	206	357	192	218	296	134	289	673	833
117.719	0	719	344	380	250	369	254	207	357	193	221	296	135	289	673	831
117.842	0	722	346	381	251	370	256	207	357	194	223	299	136	291	677	831
117.965	0	717	342	380	246	372	259	202	354	192	221	295	140	284	658	823
118.088	0	713	338	372	243	360	251	199	351	190	220	290	144	279	641	814
118.211	0	712	339	371	244	360	252	198	350	189	220	291	139	278	646	813
118.333	0	711	339	370	243	359	251	198	348	189	219	291	139	278	646	811
118.456	0	711	340	372	246	359	251	195	348	190	220	293	139	279	652	812
118.579	0	710	339	374	244	362	254	195	347	189	219	292	143	278	645	809
118.702	0	701	335	366	237	351	248	192	343	187	214	284	142	271	630	798
118.825	0	702	335	365	239	350	247	191	341	186	213	286	139	271	638	799
118.948	0	700	335	366	239	349	246	189	339	185	212	286	139	270	638	798
119.071	0	702	336	366	240	348	246	191	340	186	212	287	140	272	643	800
119.194	0	703	338	369	242	350	248	191	340	187	214	289	140	274	647	798
119.316	0	696	335	364	237	346	248	187	336	184	209	282	143	268	630	794
119.439	0	695	335	361	236	340	242	185	334	182	208	283	139	267	635	794
119.562	0	695	336	363	238	340	244	186	333	183	208	283	139	268	637	795
119.685	0	696	336	364	238	340	243	188	334	182	208	283	140	268	640	791
119.808	0	700	340	365	242	343	245	187	336	184	210	287	139	271	646	799
119.931	0	699	339	369	241	345	248	187	334	184	209	286	140	271	643	792
120.054	0	695	336	363	239	336	242	184	333	182	207	282	139	267	635	794
120.177	0	697	339	366	241	339	243	188	334	182	208	284	140	267	639	793
120.3	0	700	340	367	243	340	243	188	335	183	208	285	139	270	643	799
120.422	0	703	342	369	246	341	245	188	335	184	211	289	140	272	646	796
120.545	0	707	346	372	248	346	248	190	338	185	213	290	140	274	651	795
120.668	0	701	343	369	244	342	246	190	339	183	212	287	140	270	640	795
120.791	0	704	345	370	245	342	244	191	339	184	214	289	141	272	643	804
120.914	0	707	346	372	248	344	247	191	340	185	215	290	140	273	646	799
121.037	0	709	349	374	251	345	247	195	342	186	217	293	140	275	651	798
121.16	0	714	351	378	254	350	249	197	345	186	220	296	138	279	666	813
121.283	0	715	351	378	252	355	252	197	346	186	218	295	135	281	674	814
121.405	0	712	351	374	253	348	247	196	347	186	216	294	135	280	666	818
121.528	0	716	353	378	255	353	252	199	348	188	219	296	136	283	671	816
121.651	0	720	354	378	257	355	251	200	351	189	219	298	135	284	674	824
121.774	0	724	358	380	259	359	252	203	353	189	221	303	135	288	679	833
121.897	0	725	358	383	260	364	256	202	355	191	221	303	134	287	682	829
122.02	0	720	358	375	257	358	248	201	357	189	216	301	134	284	671	834
122.143	0	726	369	373	264	370	248	206	364	187	214	303	135	286	671	833
122.266	0	728	373	377	265	374	249	206	365	188	214	305	135	287	673	842
122.388	0	733	378	379	268	377	251	206	367	189	217	308	135	291	679	840
122.511	0	731	376	385	265	384	254	205	367	188	218	308	134	291	679	840
122.634	0	729	375	379	259	379	245	194	373	187	213	317	132	289	669	837
122.757	0	736	383	374	259	380	244	184	375	188	208	323	132	286	667	847
122.88	0	745	391	375	262	382	240	180	377	189	202	328	127	293	684	846
123.003	0	752	391	380	265	379	244	182	375	190	202	328	124	299	698	847
123.126	0	742	382	381	260	377	241	178	368	190	197	322	122	298	701	857
123.249	0	741	374	375	260	374	236	177	364	191	194	320	122	303	701	854
123.372	0	740	371	378	259	366	238	178	359	192	193	316	124	305	700	851
123.494	0	738	371	377	261	365	240	187	357	193	194	312	125	307	700	857
123.617	0	738	372	378	262	374	247	195	359	193	197	311	127	309	703	853
123.74	0	726	366	375	252	370	245	193	355	191	195	305	131	300	679	848
123.863	0	724	365	374	252	367	243	189	354	191	195	304	129	299	680	846
123.986	0	722	365	377	250	365	244	190	352	190	197	303	129	299	679	845
124.109	0	722	364	377	250	364	245	191	352	190	199	304	130	300	682	844
124.232	0	722	364	380	250	368	250	191	352	191	199	305	130	300	683	844
124.355	0	710	357	373	242	358	245	184	347	187	195	296	137	291	655	831
124.477	0	708	356	370	241	355	243	183	345	187	196	296	132	290	662	829
124.6	0	706	355	369	240	354	244	184	345	187	195	295	130	290	664	827
124.723	0	706	354	368	241	354	243	182	342	187	196	297	131	291	667	827
124.846	0	706	355	372	241	356	246	180	343	188	196	297	131	290	667	828
124.969	0	696	346	365	234	348	241	177	336	183	192	288	138	282	643	814
125.092	0	693	346	359	233	343	239	177	335	183	191	288	132	281	649	813
125.215	0	692	345	360	233	342	239	175	332	183	190	287	133	280	648	812
125.338	0	690	346	360	233	342	239	175	331	183	191	287	133	280	652	812
125.46	0	693	347	364	236	344	241	177	333	183	192	288	133	281	657	811
125.583	0	683	341	359	230	338	240	175	328	180	189	280	140	272	632	799
125.706	0	681	339	353	227	331	234	172	324	178	188	278	134	270	636	796
125.829	0	679	338	353	228	331	234	172	324	178	187	278	133	269	637	794
125.952	0	679	338	354	229	329	234	173	323	178	187	278	133	270	640	795
126.075	0	682	339	355	232	332	234	176	324	179	188	279	134	272	644	792
126.198	0	678	339	357	229	334	239	173	322	178	188	276	137	268	633	791
126.321	0	672	333	347	225	323	230	170	318	174	184	271	134	262	626	781
126.444	0	672	333	350	228	324	231	170	316	175	185	272	134	264	629	783
126.566	0	672	334	350	227	322	231	170	317	175	184	272	134	264	631	779
126.689	0	676	335	351	231	324	232	172	318	176	185	276	132	267	644	794
126.812	0	677	338	354	232	330	235	173	319	176	185	277	134	266	643	787
126.935	0	670	333	348	227	323	230	171	316	173	183	270	133	260	626	781
127.058	0	671	334	349	230	321	228	174	317	174	184	272	133	261	631	777
127.181	0	673	335	350	232	323	230	174	318	174	185	272	134	262	633	783
127.304	0	677	338	352	234	324	231	175	317	174	186	275	134	264	637	781
127.427	0	681	340	354	237	329	234	177	320	176	189	277	134	267	643	785
127.549	0	678	337	355	234	329	234	178	320	175	190	275	134	263	633	784
127.672	0	677	338	352	235	325	230	178	319	175	190	275	135	263	629	783
127.795	0	680	340	355	237	329	233	180	321	175	192	277	135	262	634	779
127.918	0	683	342	355	240	330	233	180	323	175	194	279	136	264	637	780
128.041	0	688	346	359	244	332	235	185	325	177	197	282	136	267	643	786
128.164	0	688	345	362	243	337	238	185	326	177	198	283	137	267	641	789
128.287	0	686	345	358	240	332	232	183	327	177	197	281	136	264	633	787
128.41	0	690	347	362	245	337	236	186	329	178	201	285	136	267	640	785
128.532	0	692	349	362	247	338	237	189	331	179	202	286	137	268	641	787
128.655	0	697	353	365	250	342	239	191	333	179	205	289	136	271	646	791
128.778	0	699	353	370	251	348	244	193	335	181	207	290	137	271	646	792
128.901	0	694	350	364	247	343	236	192	335	180	205	288	137	268	635	791
129.024	0	700	354	368	252	347	240	196	337	181	209	292	138	271	642	790
129.147	0	702	357	369	254	349	242	196	339	182	211	294	139	272	643	797
129.27	0	707	360	372	256	350	243	199	341	183	214	297	139	275	649	795
129.393	0	709	360	376	257	358	247	201	343	183	215	298	139	276	649	796
129.516	0	704	357	373	253	351	241	202	343	183	214	294	138	272	638	791
129.638	0	708	360	376	256	356	245	202	344	183	216	298	139	275	646	803
129.761	0	711	362	376	258	356	245	200	346	184	216	299	138	276	651	803
129.884	0	715	365	376	260	360	246	202	348	185	218	301	138	280	656	801
130.007	0	716	366	380	261	366	251	205	349	186	220	302	139	279	656	807
130.13	0	712	362	376	255	359	245	203	348	185	216	298	137	276	645	805
130.253	0	715	364	380	260	363	250	205	350	185	220	302	139	279	653	810
130.376	0	716	366	380	260	363	248	204	350	186	220	303	139	278	650	808
130.499	0	720	368	382	262	364	250	207	351	188	222	304	140	281	653	805
130.621	0	718	365	383	260	369	252	207	351	188	223	304	141	279	648	808
130.744	0	714	364	379	256	360	247	204	349	187	220	302	141	277	640	803
130.867	0	716	365	382	258	365	249	204	350	188	221	301	141	278	645	806
130.99	0	718	365	381	258	364	250	206	350	188	222	302	140	279	645	799
131.113	0	720	365	383	259	366	252	207	350	189	223	304	142	281	650	807
131.236	0	714	362	381	253	364	251	201	347	186	220	299	141	275	637	799
131.359	0	712	362	377	253	357	248	200	345	186	219	298	140	275	637	798
131.482	0	712	359	379	252	360	249	202	345	186	219	297	141	275	639	798
131.604	0	713	360	379	253	357	249	201	344	187	218	298	141	275	640	799
131.727	0	712	358	380	251	360	252	199	343	186	218	297	141	275	638	796
131.85	0	703	352	373	244	350	246	195	338	184	213	290	143	268	621	786
131.973	0	703	352	371	245	348	246	194	337	183	212	291	141	269	627	788
132.096	0	702	351	371	243	347	245	195	336	183	211	289	140	269	627	786
132.219	0	703	352	371	244	346	245	193	335	183	210	290	140	270	631	788
132.342	0	699	347	373	240	348	249	190	332	182	208	286	143	266	619	776
132.465	0	692	341	363	235	334	240	186	326	179	203	280	142	260	608	772
132.588	0	690	341	361	234	333	240	184	325	179	203	280	140	261	614	773
132.71	0	689	340	360	232	331	238	182	324	177	200	278	138	260	615	771
132.833	0	689	341	362	234	331	238	181	324	179	200	278	140	262	620	769
132.956	0	686	337	363	232	333	242	182	322	177	200	275	142	259	608	768
133.079	0	677	331	354	225	319	234	177	316	174	195	268	145	253	591	757
133.202	0	676	331	354	226	318	233	176	314	173	194	268	139	254	600	757
133.325	0	675	330	352	226	317	233	175	315	173	192	268	139	253	601	752
133.448	0	676	330	354	227	318	233	177	315	173	194	269	139	254	607	754
133.571	11	678	330	358	229	323	237	176	316	174	195	269	140	256	608	755
133.693	0	670	325	349	221	313	231	171	310	170	189	262	144	248	583	746
133.816	0	667	324	348	223	310	228	170	310	170	189	262	139	248	591	742
133.939	0	667	325	348	223	311	229	171	310	171	190	262	139	247	590	741
134.062	0	669	325	350	225	313	229	174	312	170	191	264	139	250	594	744
134.185	0	673	327	352	229	315	232	174	312	170	192	266	141	251	599	748
134.308	0	671	325	354	227	319	235	174	314	170	194	265	143	248	591	745
134.431	0	666	323	348	224	310	227	172	312	169	192	262	142	245	581	740
134.554	0	668	323	350	227	313	231	175	314	169	193	264	139	247	590	743
134.676	0	671	325	352	227	314	229	174	315	169	194	265	140	248	592	745
134.799	0	675	328	353	230	317	233	177	317	170	197	268	140	252	598	744
134.922	0	680	331	357	234	322	235	180	319	172	199	272	141	254	605	750
135.045	0	675	327	358	230	324	235	180	320	170	199	268	140	250	595	749
135.168	0	675	328	355	231	321	232	179	321	171	199	269	139	251	593	751
135.291	0	679	330	358	234	323	235	182	322	172	202	272	140	254	599	749
135.414	0	683	333	361	237	326	236	185	326	172	204	274	141	256	603	754
135.537	0	688	337	364	239	331	238	188	328	175	207	278	141	258	609	764
135.66	0	692	338	368	241	340	243	188	330	175	209	281	142	261	611	767
135.782	0	686	335	364	238	332	237	186	330	175	208	278	140	257	603	762
135.905	0	691	338	369	240	336	239	191	334	176	211	281	141	261	610	763
136.028	0	694	341	370	243	340	241	193	336	177	212	283	141	262	611	771
136.151	0	700	344	371	246	342	243	194	338	178	216	287	142	265	618	775
136.274	0	705	348	376	250	348	246	197	342	180	219	289	142	268	624	777
136.397	0	700	345	375	246	349	247	196	341	178	216	286	142	265	614	776
136.52	0	703	347	376	249	348	245	199	342	180	219	289	142	267	618	781
136.643	0	706	349	380	250	353	247	199	344	181	220	291	143	270	621	784
136.765	0	709	351	380	253	354	248	202	346	182	223	294	145	272	623	781
136.888	0	715	354	384	257	359	252	204	350	184	226	297	144	275	630	787
137.011	0	710	352	384	252	361	251	203	349	183	224	294	144	271	619	792
137.134	0	711	353	383	253	359	249	203	351	184	225	295	144	273	619	787
137.257	0	712	355	386	255	361	252	204	351	185	226	297	146	274	621	789
137.38	0	715	357	387	256	363	252	207	353	186	229	299	146	276	622	791
137.503	0	719	360	389	258	367	257	208	355	187	231	301	147	280	627	795
137.626	0	711	355	388	252	366	255	204	353	186	227	296	149	273	609	790
137.748	0	710	355	386	253	362	251	204	353	187	229	297	147	275	612	786
137.871	0	712	355	388	253	365	255	206	354	187	230	298	147	275	616	788
137.994	0	713	356	389	256	364	254	207	354	187	231	299	147	277	617	789
138.117	0	716	358	392	257	370	259	206	355	188	231	301	148	279	620	792
138.24	0	706	353	385	250	362	254	202	352	186	227	294	149	272	601	785
138.363	0	705	354	384	248	359	252	201	352	186	225	295	144	274	617	786
138.486	0	707	353	384	249	359	254	201	349	187	225	295	144	273	619	792
138.609	0	707	353	385	250	358	253	200	350	188	225	296	144	274	620	792
138.732	0	709	354	387	251	363	257	201	350	188	226	297	146	276	622	788
138.854	0	700	349	382	243	357	253	197	346	185	223	289	150	268	596	779
138.977	0	697	347	379	243	351	251	195	344	185	221	289	145	268	603	779
139.1	0	696	348	379	243	352	252	195	343	185	220	288	145	269	603	778
139.223	0	697	348	380	243	351	252	194	342	186	220	289	146	269	605	773
139.346	0	699	349	381	245	352	253	197	344	186	221	290	147	272	609	775
139.469	0	691	345	378	238	349	253	192	339	184	217	284	152	265	587	770
139.592	0	689	344	374	237	342	248	189	337	183	215	283	145	265	592	769
139.715	0	689	344	374	238	345	250	189	337	184	215	283	147	266	595	764
139.837	0	690	345	375	240	342	249	192	338	184	215	284	147	267	596	765
139.96	0	693	346	376	243	343	250	192	338	184	217	287	148	268	602	768
140.083	0	688	344	375	237	344	252	189	335	183	215	282	149	265	589	761
140.206	0	684	342	370	236	335	245	186	334	181	213	278	146	264	589	764
140.329	0	686	342	372	237	337	248	188	334	181	213	280	145	264	593	761
140.452	0	687	343	372	238	335	246	189	333	183	213	280	147	265	595	762
140.575	0	690	345	374	239	338	248	190	334	182	215	283	147	268	601	766
140.698	0	687	343	374	239	340	251	188	333	181	213	281	146	266	596	763
140.82	0	684	342	369	235	331	244	187	333	179	212	278	145	262	591	761
140.943	0	685	343	371	238	334	246	189	332	181	213	280	145	265	596	768
141.066	0	687	342	371	239	334	244	189	333	180	213	281	145	264	598	765
141.189	0	691	345	372	241	336	246	190	333	181	215	282	146	267	604	769
141.312	0	690	345	374	240	339	249	191	334	180	216	280	145	265	601	766
141.435	0	686	342	368	237	330	243	190	333	179	213	279	145	262	594	769
141.558	0	689	343	371	240	333	244	192	335	179	215	280	144	264	601	768
141.681	0	690	345	371	241	334	243	192	335	180	217	281	144	266	602	770
141.804	0	694	346	372	243	336	245	194	336	179	218	285	146	268	608	774
141.926	0	691	346	374	244	340	247	194	338	180	219	283	146	267	603	777
142.049	0	688	344	368	240	333	241	192	336	179	218	280	144	265	598	774
142.172	0	691	345	371	243	336	244	194	338	178	219	284	146	267	603	773
142.295	0	692	346	372	243	337	244	196	339	179	221	283	144	268	604	774
142.418	0	696	348	374	247	340	246	197	341	180	222	287	143	270	615	781
142.541	0	694	346	373	244	342	247	196	340	180	220	285	141	268	617	784
142.664	0	690	345	368	244	336	241	194	339	178	219	283	141	267	610	781
142.787	0	692	346	372	245	339	244	198	342	180	223	285	142	269	612	782
142.909	0	694	346	372	245	340	244	199	342	180	224	286	143	269	609	785
143.032	0	697	348	374	248	342	245	200	343	179	224	289	145	271	611	782
143.155	0	693	346	375	246	346	248	198	342	179	224	285	147	267	597	775
143.278	0	691	344	370	243	338	241	199	342	179	224	284	146	266	590	772
143.401	0	693	344	373	245	341	243	198	343	179	224	284	144	267	595	778
143.524	0	695	345	373	244	342	244	198	343	180	225	286	144	269	597	774
143.647	0	696	346	375	247	345	246	200	344	180	226	289	145	271	601	777
143.77	0	693	344	375	244	347	248	199	343	179	225	287	149	268	587	776
143.892	0	687	342	370	242	340	241	198	342	179	223	284	147	265	579	770
144.015	0	687	343	372	242	343	243	197	342	178	223	285	144	267	585	770
144.138	0	687	343	373	243	342	242	196	342	180	224	286	145	268	585	765
144.261	0	690	345	374	245	345	245	199	343	180	226	289	146	270	589	768
144.384	0	691	345	377	246	349	249	199	343	180	225	290	149	271	585	768
144.507	0	683	341	371	238	341	243	194	340	179	222	283	147	265	573	765
144.63	0	684	339	372	240	340	242	192	341	180	222	285	143	267	579	762
144.753	0	682	342	374	241	341	244	194	341	180	221	285	144	267	583	764
144.876	0	685	342	375	241	343	246	195	340	181	222	287	142	268	589	770
144.998	0	688	343	377	243	347	248	194	342	181	223	290	143	270	599	777
145.121	0	683	341	375	240	346	248	191	341	180	220	284	142	265	587	769
145.244	0	681	340	373	238	340	244	190	339	181	218	285	142	266	585	767
145.367	0	682	341	375	240	343	246	191	340	181	219	286	142	266	588	768
145.49	0	683	342	376	241	343	247	190	339	182	218	286	144	269	592	771
145.613	0	688	343	378	243	346	248	191	340	182	220	289	144	271	598	770
145.736	0	686	344	381	241	351	251	193	339	183	220	288	144	270	596	775
145.859	0	682	341	375	237	341	245	189	338	181	216	284	142	267	588	768
145.981	0	685	343	377	239	343	248	189	338	182	217	285	143	269	592	771
146.104	0	685	343	377	238	343	248	190	338	183	216	285	143	268	595	773
146.227	0	688	345	378	242	344	250	192	339	183	220	287	144	271	599	776
146.35	0	691	347	382	244	348	253	191	340	184	220	289	145	273	604	779
146.473	0	685	345	376	238	343	250	188	338	182	217	284	143	268	593	772
146.596	0	687	345	376	239	342	249	188	338	184	216	285	143	269	600	778
146.719	0	689	345	378	240	343	249	191	338	184	218	285	143	271	602	778
146.842	0	691	346	379	243	341	251	193	339	184	219	287	144	271	606	781
146.964	0	695	347	380	243	347	253	193	339	185	221	288	144	275	611	784
147.087	0	690	346	378	240	346	253	191	340	183	218	285	143	271	602	778
147.21	0	691	345	377	241	341	250	193	340	184	218	284	144	271	603	781
147.333	0	692	347	377	244	343	251	193	340	185	221	286	144	272	609	783
147.456	0	695	348	378	244	343	252	193	340	186	222	287	144	273	611	785
147.579	0	698	350	380	247	347	255	195	342	186	223	288	145	276	616	783
147.702	0	694	348	378	241	345	253	194	342	184	222	285	144	272	605	782
147.825	0	693	348	375	241	340	250	194	341	185	222	285	143	272	607	783
147.948	0	695	347	377	244	343	252	194	342	185	223	286	144	273	609	784
148.07	0	697	349	378	244	342	251	196	343	186	224	288	144	275	613	787
148.193	0	700	351	380	248	345	255	199	344	186	227	290	145	276	616	791
148.316	0	693	347	375	243	341	251	197	342	185	224	284	148	271	599	787
148.439	0	693	347	374	243	338	249	197	342	185	225	285	144	273	605	789
148.562	0	693	347	374	244	339	250	198	343	184	226	285	144	273	608	785
148.685	0	695	347	376	246	339	250	200	343	185	227	286	144	274	612	787
148.808	0	697	349	378	248	344	253	201	345	186	229	287	145	275	614	788
148.931	0	689	343	372	241	336	248	197	341	184	226	282	146	268	596	782
149.053	0	689	344	371	242	336	246	197	342	183	226	282	143	269	602	779
149.176	0	689	344	371	243	336	247	199	343	183	226	284	142	271	604	781
149.299	0	691	346	372	247	337	247	201	343	183	227	286	144	271	608	783
149.422	0	692	347	375	246	342	251	201	344	184	229	286	144	271	608	782
149.545	0	684	341	368	241	332	244	196	340	182	225	281	145	265	591	778
149.668	0	684	343	365	242	332	243	198	340	181	226	282	143	266	597	774
149.791	0	683	343	368	242	333	244	197	340	181	226	282	142	268	599	780
149.914	0	686	344	370	246	334	244	197	341	182	228	285	143	269	603	776
150.036	0	688	344	373	247	339	248	199	342	182	227	287	144	270	604	777
150.159	0	679	341	366	241	330	242	195	338	180	224	280	148	263	582	772
150.282	0	680	340	366	242	331	241	196	338	180	223	281	142	265	593	768
150.405	0	680	341	367	244	333	241	196	339	180	224	282	141	265	596	770
150.528	0	682	343	368	244	333	242	197	339	180	225	284	143	267	600	774
150.651	0	685	347	372	247	337	246	199	340	182	226	287	143	269	606	776
150.774	0	679	342	367	242	334	243	195	338	180	223	281	144	264	588	772
150.897	0	680	342	366	244	332	241	193	338	181	223	283	142	265	594	770
151.02	0	681	343	369	244	335	243	195	338	181	223	284	143	267	598	771
151.142	0	683	344	369	247	335	243	197	340	182	224	286	143	269	603	775
151.265	0	687	348	372	249	340	246	198	340	182	226	289	143	272	608	778
151.388	0	682	345	373	247	342	247	195	339	181	223	286	142	268	600	772
151.511	0	682	344	370	245	335	242	194	339	181	223	285	142	268	598	773
151.634	0	683	346	373	248	339	245	195	340	182	224	287	143	269	603	770
151.757	0	686	347	374	249	340	246	196	341	184	225	290	143	271	605	778
151.88	0	689	350	375	250	342	248	197	342	185	226	292	143	274	612	781
152.003	0	690	349	378	250	347	251	197	343	184	225	291	143	273	610	782
152.125	0	686	347	374	248	339	245	196	341	183	222	289	142	272	605	781
152.248	0	690	350	377	250	344	248	195	343	185	225	291	143	273	611	784
152.371	0	691	351	377	251	345	248	196	342	185	225	292	143	274	613	785
152.494	0	694	353	378	252	347	250	197	344	186	227	294	143	277	618	789
152.617	0	696	353	382	253	352	254	199	345	186	227	294	144	277	618	782
152.74	0	691	350	378	248	344	250	196	344	186	224	291	143	274	607	784
152.863	0	695	353	380	251	348	252	197	344	186	225	293	144	277	616	789
152.986	0	696	353	381	250	347	252	196	344	187	226	293	144	278	615	789
153.108	0	699	354	382	253	348	254	200	346	188	228	295	144	281	621	793
153.231	0	699	355	385	251	354	258	199	346	188	228	294	144	279	618	797
153.354	0	695	351	379	248	344	251	196	345	187	225	290	144	277	612	794
153.477	0	700	352	382	251	349	255	196	345	187	227	293	141	279	625	793
153.6	0	700	352	381	251	347	253	199	347	188	227	291	142	279	626	798
153.723	0	703	354	384	251	349	256	199	347	188	228	293	142	282	631	801
153.846	0	698	351	382	247	350	257	197	345	188	226	289	145	276	615	797
153.969	0	694	349	377	245	342	251	196	345	187	224	286	142	274	614	796
154.092	0	695	348	379	247	345	253	197	346	188	225	288	142	275	618	792
154.214	0	699	349	379	247	343	252	198	345	188	225	288	140	276	628	800
154.337	0	702	350	381	248	348	255	198	345	188	226	290	141	278	632	800
154.46	0	692	345	376	242	342	253	194	343	185	224	283	146	272	606	791
154.583	0	690	343	371	240	336	249	193	342	185	223	281	140	271	611	786
154.706	0	690	343	372	242	338	250	193	341	185	223	281	140	271	612	790
154.829	0	690	344	372	243	337	251	194	341	186	224	283	141	271	616	791
154.952	0	694	345	376	244	341	253	196	342	186	224	283	141	273	621	789
155.075	0	684	339	370	239	335	249	192	340	183	221	277	146	266	596	781
155.197	0	682	337	366	238	329	245	191	337	184	220	276	139	265	603	781
155.32	0	683	338	367	236	331	246	190	338	183	220	276	141	265	605	780
155.443	0	683	338	366	239	331	245	191	337	183	221	277	140	266	607	776
155.566	0	685	340	371	242	334	248	194	338	184	223	280	141	267	612	778
155.689	0	679	336	366	236	330	246	190	336	181	219	274	147	262	590	772
155.812	0	676	333	363	237	325	242	189	334	180	218	273	139	261	596	772
155.935	0	677	335	362	237	328	243	189	334	181	219	274	140	263	598	768
156.058	0	678	336	363	239	328	243	192	335	180	221	275	140	264	601	769
156.18	0	680	338	367	242	331	245	192	336	181	222	279	140	267	608	772
156.303	0	677	335	365	237	331	244	190	334	180	220	275	146	261	591	765
156.426	0	675	334	362	237	326	241	189	333	179	219	274	139	263	596	765
156.549	0	676	335	363	239	329	242	191	335	179	220	275	138	263	601	768
156.672	0	678	336	364	242	327	242	192	335	179	221	277	139	264	604	770
156.795	0	682	339	366	245	331	245	193	335	180	223	280	139	268	611	774
156.918	0	678	337	366	241	333	245	191	335	179	221	277	138	264	602	771
157.041	0	677	336	362	243	327	241	193	336	180	221	277	139	265	602	771
157.164	0	679	337	364	242	333	242	194	337	180	222	279	138	265	607	773
157.286	0	682	338	366	244	334	243	195	337	181	223	280	139	269	609	776
157.409	0	686	342	368	249	337	245	194	338	180	225	284	139	271	615	774
157.532	0	682	340	368	246	339	246	195	338	180	224	281	139	267	605	775
157.655	0	681	338	366	245	333	242	196	339	180	225	281	138	267	604	775
157.778	0	684	341	369	246	338	245	196	339	180	225	282	139	269	609	779
157.901	0	686	343	370	248	338	245	196	340	180	227	284	139	272	612	776
158.024	0	690	346	372	251	342	246	200	342	183	228	287	140	274	617	779
158.147	0	687	342	374	248	345	248	198	343	181	227	285	139	271	609	786
158.269	0	686	342	370	249	340	244	197	342	181	227	285	139	272	607	781
158.392	0	688	345	372	251	342	246	198	343	182	228	287	139	272	611	784
158.515	0	691	346	374	252	344	247	201	345	182	229	288	140	275	614	787
158.638	0	694	348	376	256	348	249	202	346	183	231	292	140	277	619	789
158.761	0	691	346	377	252	349	251	200	346	182	230	288	139	275	610	785
158.884	0	689	346	373	250	345	246	199	346	183	229	288	139	274	607	785
159.007	0	690	348	377	254	348	249	200	347	183	230	289	140	276	612	787
159.13	0	692	349	378	253	349	249	203	348	184	232	291	140	277	613	789
159.252	0	696	350	380	256	351	251	204	348	184	233	293	141	279	616	791
159.375	0	692	349	381	252	353	253	200	349	183	232	290	143	276	604	786
159.498	0	689	347	378	250	346	248	201	348	184	229	290	139	275	602	783
159.621	0	691	348	380	252	350	251	201	348	184	231	290	140	275	606	786
159.744	0	692	348	379	252	348	251	201	348	185	230	291	140	276	608	787
159.867	0	695	350	381	252	352	252	200	348	186	233	292	141	280	612	783
159.99	0	689	345	380	248	351	253	200	347	184	229	287	146	273	591	786
160.113	0	686	344	377	245	343	249	198	346	183	228	286	139	273	596	786
160.236	0	688	344	378	246	345	251	197	345	183	227	285	140	271	599	781
160.358	0	688	346	379	245	344	249	197	346	184	227	285	140	273	600	781
160.481	0	690	344	382	247	347	251	200	345	185	228	286	140	273	605	784
160.604	0	682	341	376	240	342	250	195	342	182	224	279	145	267	581	778
160.727	0	680	339	372	238	336	247	192	340	181	222	278	137	266	587	776
160.85	0	680	338	372	238	337	248	190	339	182	221	277	138	265	589	772
160.973	0	680	338	373	239	336	247	191	339	181	222	277	139	266	590	773
161.096	0	683	339	376	241	339	250	193	339	182	223	280	139	267	596	775
161.219	0	676	334	372	234	335	249	188	335	179	219	272	143	260	573	769
161.341	0	672	333	365	231	328	243	185	332	177	216	269	139	259	574	766
161.464	0	672	332	365	233	328	244	185	333	177	215	270	136	259	579	762
161.587	0	673	332	367	234	327	244	187	331	178	215	270	136	259	581	762
161.71	0	675	333	368	236	330	244	185	332	179	216	271	137	262	585	764
161.833	0	673	332	371	234	332	248	186	331	177	216	270	141	260	577	761
161.956	0	667	330	361	229	320	240	182	328	175	212	264	141	255	563	754
162.079	0	669	329	362	231	322	240	184	328	175	212	264	136	256	573	757
162.202	0	670	330	361	232	323	240	183	328	175	212	265	136	256	575	757
162.324	0	671	330	364	235	324	241	185	328	175	213	268	136	258	580	754
162.447	0	675	333	368	237	327	244	187	330	176	216	270	137	261	586	758
162.57	0	670	330	364	234	325	243	185	329	175	214	266	143	258	567	756
162.693	0	669	330	361	232	323	237	182	328	173	213	265	135	258	574	757
162.816	0	672	331	364	236	324	240	185	329	174	215	267	136	259	576	759
162.939	0	674	332	365	238	324	241	187	330	174	217	269	137	261	581	758
163.062	0	678	335	369	241	329	242	189	333	175	219	272	137	264	589	768
163.185	0	683	338	371	244	333	245	190	333	176	221	275	137	265	597	769
163.308	0	678	335	366	240	328	241	187	333	174	218	271	135	262	585	768
163.43	0	680	337	367	242	329	241	191	334	174	221	274	136	265	590	768
163.553	0	683	339	370	244	332	243	193	336	175	222	276	136	266	595	777
163.676	0	687	341	371	245	334	244	194	339	176	223	279	133	270	612	785
163.799	0	693	344	373	249	337	246	195	340	177	225	282	134	274	622	789
163.922	0	693	344	377	250	343	250	195	342	178	225	281	135	274	617	788
164.045	0	690	344	372	247	335	244	197	341	177	226	281	134	271	608	790
164.168	0	695	346	377	251	343	248	199	343	179	228	284	136	275	613	794
164.291	0	698	348	379	252	343	248	199	345	179	230	285	137	276	616	796
164.413	0	702	352	381	255	346	250	203	348	180	234	289	137	279	622	795
164.536	0	707	354	385	257	352	253	205	350	181	234	291	137	281	626	804
164.659	0	702	352	381	253	348	250	201	350	181	232	289	136	277	614	804
164.782	0	707	354	382	257	350	250	204	352	182	235	291	136	280	625	801
164.905	0	708	356	382	257	352	251	205	354	182	235	292	137	283	631	804
165.028	0	714	359	384	260	355	253	208	356	183	237	296	137	285	637	813
165.151	0	720	363	387	263	361	257	209	357	185	238	298	137	287	642	816
165.274	0	714	359	387	258	360	256	207	358	184	236	295	138	284	631	812
165.396	0	715	360	388	259	357	254	209	359	185	240	297	139	285	634	813
165.519	0	718	361	390	260	361	257	210	360	187	239	299	140	286	637	815
165.642	0	720	363	390	261	361	257	211	360	187	240	300	139	287	640	823
165.765	0	725	367	393	265	365	259	212	362	188	241	303	141	290	646	822
165.888	0	722	365	394	262	368	260	211	363	188	241	300	140	287	638	823
166.011	0	721	364	391	261	362	257	210	363	189	242	301	140	288	638	818
166.134	0	724	365	394	262	366	260	211	363	190	242	303	140	288	644	825
166.257	0	725	367	394	263	366	260	211	363	191	242	303	142	289	644	821
166.38	0	728	368	396	263	368	261	215	365	192	243	305	142	290	650	818
166.502	0	722	365	395	259	367	263	212	362	190	241	303	143	287	640	824
166.625	0	721	364	392	258	362	259	210	361	191	241	303	143	288	641	824
166.748	0	722	365	395	259	364	262	211	361	192	241	302	143	288	644	819
166.871	0	723	365	395	260	363	261	211	362	193	242	303	144	288	646	821
166.994	0	725	365	397	261	369	264	212	362	193	241	305	143	288	651	822
167.117	0	717	362	391	252	360	260	206	359	191	234	303	141	285	645	824
167.24	0	716	362	389	253	357	258	205	356	191	233	302	142	285	646	817
167.363	0	717	361	389	253	358	259	206	355	191	234	301	143	286	645	823
167.485	0	718	362	391	254	356	259	207	355	192	235	302	144	287	648	824
167.608	0	714	358	390	250	359	261	204	353	191	233	299	147	283	635	818
167.731	0	706	353	382	245	345	254	200	349	189	229	294	143	278	630	812
167.854	0	707	354	382	246	347	253	198	348	189	229	295	144	279	634	813
167.977	0	706	353	381	245	344	253	199	346	189	229	294	144	280	634	813
168.1	0	709	354	382	247	346	254	198	346	189	230	296	144	282	639	815
168.223	0	701	349	379	241	343	253	193	342	186	225	290	151	274	618	805
168.346	0	697	345	373	239	332	247	192	338	185	222	287	143	271	623	803
168.468	0	696	345	373	239	332	248	191	337	185	221	286	143	272	625	803
168.591	0	696	345	371	239	331	247	191	336	184	221	287	144	274	627	805
168.714	0	698	346	373	241	334	248	189	337	185	221	288	144	274	633	802
168.837	0	690	339	368	235	328	246	187	332	182	217	282	147	268	615	798
168.96	0	688	336	362	234	320	240	186	330	181	216	280	143	267	618	796
169.083	0	688	337	362	233	322	241	186	329	180	216	280	142	267	621	796
169.206	1	688	339	361	236	321	240	183	328	181	215	281	143	269	624	792
169.329	0	691	338	364	237	324	242	185	329	180	217	283	143	271	629	795
169.452	0	684	335	362	235	321	242	184	328	179	214	278	142	265	619	792
169.574	0	681	331	357	232	315	235	182	326	177	212	277	140	265	617	791
169.697	0	682	334	358	235	318	238	182	325	177	213	278	141	265	621	787
169.82	0	681	334	358	235	317	236	183	327	178	214	279	142	267	624	789
169.943	0	685	335	360	237	319	239	186	328	177	216	282	141	269	629	792
170.066	0	684	335	363	237	325	241	185	328	178	215	281	141	268	627	796
170.189	0	678	333	357	235	317	234	182	326	176	211	278	139	266	624	794
170.312	0	681	334	359	235	319	235	183	328	176	213	283	136	268	639	793
170.435	0	682	334	359	238	319	235	184	329	176	212	285	135	272	646	801
170.557	0	686	335	360	240	323	236	184	331	177	212	287	135	273	653	807
170.68	0	690	337	364	243	328	238	184	332	177	212	290	135	277	659	809
170.803	0	683	335	359	238	325	235	183	331	177	210	286	134	273	649	811
170.926	0	686	335	361	241	324	235	186	332	176	212	288	134	274	652	809
171.049	0	687	337	363	243	327	236	185	333	177	213	289	135	275	656	816
171.172	0	690	339	364	246	329	237	187	334	178	214	292	134	278	658	812
171.295	0	695	342	366	247	333	240	190	335	178	218	295	135	281	663	810
171.418	0	693	341	370	247	337	242	190	338	179	217	293	135	279	659	818
171.54	0	692	341	367	245	332	238	189	337	179	218	292	135	276	651	816
171.663	0	695	342	370	249	336	242	192	339	180	221	293	136	278	654	812
171.786	0	697	345	371	250	337	242	195	341	181	224	296	137	279	656	819
171.909	0	702	347	376	254	341	245	197	344	183	226	298	137	282	660	816
172.032	0	705	349	379	254	348	249	199	346	183	228	299	138	282	663	822
172.155	0	699	346	376	252	340	244	196	346	183	226	295	138	278	652	818
172.278	0	704	349	379	253	344	247	200	347	184	230	299	138	283	659	821
172.401	0	706	350	380	256	347	248	202	349	184	230	300	138	282	660	817
172.524	0	710	353	384	258	350	250	205	351	186	231	302	138	284	665	825
172.646	0	714	356	387	259	355	253	205	353	186	232	303	138	287	670	822
172.769	0	707	353	382	253	350	251	203	353	186	232	300	137	282	660	823
172.892	0	711	356	384	257	353	251	205	354	187	234	303	138	284	666	821
173.015	0	712	358	386	259	354	253	206	354	189	235	303	140	285	667	827
173.138	0	716	359	387	259	355	253	207	356	189	235	305	139	287	669	824
173.261	0	718	360	391	261	361	258	208	357	191	236	306	140	287	673	826
173.384	0	711	358	386	257	354	253	205	356	189	234	303	139	284	662	825
173.507	0	716	358	388	258	355	255	206	356	191	236	304	139	285	669	828
173.629	0	716	360	389	258	356	255	206	355	191	236	304	140	286	670	823
173.752	0	720	361	390	260	357	256	208	356	192	236	306	140	287	674	831
173.875	0	717	361	391	257	362	259	207	357	191	235	303	139	284	672	829
173.998	0	712	358	385	253	351	254	203	353	190	232	301	139	283	663	824
174.121	0	713	358	388	255	354	257	204	353	192	233	301	140	284	667	825
174.244	0	713	358	387	256	353	256	203	352	191	232	302	140	284	668	825
174.367	0	716	360	388	258	355	258	204	353	192	234	303	140	285	670	822
174.49	0	708	356	386	251	353	256	201	350	190	230	297	140	279	658	819
174.612	0	704	353	380	248	344	252	197	347	190	227	295	140	278	656	817
174.735	0	705	355	381	249	345	253	197	346	190	226	295	139	279	662	819
174.858	0	704	354	380	249	344	252	198	346	191	227	295	139	279	662	813
174.981	0	706	354	384	250	348	254	197	345	191	227	296	140	280	665	819
175.104	0	696	348	377	243	339	251	193	340	188	223	288	142	273	644	807
175.227	0	694	348	373	243	333	247	191	339	187	220	287	139	272	648	806
175.35	0	693	346	373	243	334	247	191	337	186	219	287	139	273	650	806
175.473	0	692	347	373	243	333	247	191	337	186	220	288	139	272	653	807
175.596	0	693	348	376	243	336	250	190	337	187	220	288	140	273	654	801
175.718	0	684	342	369	237	327	244	186	331	184	215	280	142	267	635	795
175.841	0	682	342	366	238	322	242	186	330	182	214	280	138	267	642	796
175.964	0	682	341	365	237	323	242	185	329	182	214	281	138	268	642	795
176.087	0	683	342	367	239	323	241	184	328	182	214	282	138	270	647	797
176.21	0	685	343	369	241	327	245	185	329	182	215	282	139	270	650	799
176.333	0	676	338	362	236	321	241	183	325	179	211	277	141	263	632	789
176.456	0	676	339	362	235	317	238	182	324	179	211	277	137	265	638	790
176.579	0	676	338	362	237	319	238	181	325	178	211	278	137	264	639	791
176.701	0	677	340	363	239	318	238	182	325	179	212	280	138	267	644	787
176.824	0	680	342	365	241	324	240	184	326	180	214	282	138	269	649	792
176.947	0	674	338	364	237	322	240	183	325	178	211	278	136	265	637	788
177.07	0	673	337	361	238	317	236	182	325	177	211	278	137	265	638	788
177.193	0	674	337	362	241	320	236	183	326	177	213	278	136	264	640	791
177.316	0	677	339	363	242	320	238	185	327	177	214	281	136	266	644	788
177.439	0	680	341	366	244	325	240	187	328	178	216	283	136	270	649	792
177.562	0	678	340	366	242	327	241	186	329	177	215	282	136	266	643	788
177.684	0	677	339	363	242	321	236	186	329	177	215	280	135	267	640	793
177.807	0	678	341	366	244	326	238	189	330	176	218	282	135	268	645	789
177.93	0	681	343	367	246	327	239	189	330	177	218	284	135	269	647	798
178.053	0	685	347	370	249	331	242	191	332	179	220	287	135	272	653	796
178.176	0	685	346	372	248	335	243	191	334	178	221	286	134	271	650	795
178.299	0	681	344	368	247	328	239	193	334	177	220	284	135	270	644	793
178.422	0	685	346	371	250	333	242	194	335	178	222	286	135	271	651	802
178.545	0	687	348	372	250	335	241	193	337	179	223	289	133	273	652	798
178.668	0	690	350	375	253	335	244	197	338	180	225	291	135	277	656	796
178.79	0	691	351	378	253	343	247	199	339	180	225	291	136	275	656	801
178.913	0	687	347	373	249	336	242	197	340	180	224	289	135	274	648	803
179.036	0	691	351	377	253	343	244	196	340	181	225	291	135	275	655	802
179.159	0	692	352	377	254	342	246	198	341	181	226	292	136	277	655	804
179.282	0	697	354	378	257	344	248	200	343	182	228	294	136	279	659	807
179.405	0	696	354	382	255	350	251	201	344	182	228	294	136	278	659	813
179.528	0	692	352	378	251	343	245	197	343	182	226	291	135	275	652	809
179.651	0	695	353	380	254	346	249	200	344	181	228	292	134	278	660	808
179.773	0	697	354	381	255	347	248	201	344	183	227	293	133	279	667	812
179.896	0	702	358	383	258	349	250	202	346	184	229	296	132	283	676	816
180.019	0	701	356	384	257	353	253	201	345	184	227	294	132	282	674	815
180.142	0	696	354	379	251	344	247	200	344	183	225	290	132	279	664	817
180.265	0	698	353	381	253	346	249	200	345	184	226	292	132	281	668	813
180.388	0	700	355	382	254	346	250	201	345	184	227	292	133	281	668	820
180.511	0	703	357	382	256	349	252	198	346	185	227	295	132	284	674	823
180.634	0	699	355	381	252	350	253	197	344	183	224	290	133	278	663	817
180.756	0	697	355	379	249	342	248	196	343	184	224	287	133	278	660	810
180.879	0	698	353	380	251	345	250	198	344	185	224	289	134	279	662	815
181.002	0	700	354	381	250	346	250	197	343	186	224	290	133	279	663	815
181.125	0	701	355	383	252	349	254	198	343	185	224	289	134	279	662	815
181.248	0	694	353	375	246	340	246	193	341	183	220	283	137	274	644	808
181.371	0	695	355	376	246	340	247	194	341	184	220	286	134	275	651	809
181.494	0	696	354	377	247	341	249	192	340	185	220	285	134	275	654	809
181.617	0	699	354	379	250	341	250	194	341	184	221	286	134	278	658	806
181.74	0	695	353	379	246	343	253	192	340	184	221	284	137	274	646	806
181.862	0	689	350	372	243	333	245	190	336	182	217	281	133	271	642	801
181.985	0	690	349	374	244	335	248	189	336	182	218	281	133	272	646	801
182.108	0	690	351	374	244	334	248	189	335	182	217	281	134	272	647	797
182.231	0	693	351	377	247	335	248	189	337	183	219	284	134	275	651	799
182.354	0	687	348	374	240	334	249	188	334	181	216	278	141	269	629	795
182.477	0	684	345	369	240	326	244	185	331	180	214	277	133	268	634	794
182.6	0	685	345	371	242	330	245	186	332	180	213	279	134	269	638	789
182.723	0	685	347	371	244	330	244	186	332	180	213	280	133	270	639	792
182.845	0	687	349	375	246	334	247	189	332	181	217	281	134	271	642	793
182.968	0	680	344	368	239	329	243	184	330	178	213	277	140	265	619	788
183.091	0	680	344	368	240	326	241	185	329	178	213	277	133	268	627	790
183.214	0	679	344	370	242	328	242	185	331	179	215	279	133	268	630	786
183.337	0	683	346	371	244	329	243	187	331	178	218	281	134	270	632	788
183.46	0	686	348	375	246	335	247	188	332	179	219	284	135	272	636	791
183.583	0	678	345	371	241	331	243	186	331	177	216	279	135	267	622	788
183.706	0	679	344	371	244	329	242	188	333	178	218	281	134	269	623	786
183.828	0	681	344	373	245	332	243	190	333	179	220	284	134	269	627	788
183.951	0	684	348	375	248	334	244	190	334	180	221	285	136	273	629	790
184.074	0	687	351	377	251	338	247	193	337	180	224	288	135	275	635	796
184.197	0	685	350	378	248	341	248	193	338	179	223	288	136	273	628	798
184.32	0	683	349	376	248	336	244	193	339	180	224	287	135	273	626	792
184.443	0	686	351	379	251	341	246	193	340	181	225	289	136	274	631	801
184.566	0	689	353	380	253	343	248	196	342	181	227	291	137	275	633	798
184.689	0	693	355	384	255	347	250	200	343	182	230	294	137	279	638	802
184.812	0	696	356	386	256	352	253	200	345	183	232	294	137	278	639	804
184.934	0	691	354	383	253	346	248	197	346	183	229	292	137	277	630	805
185.057	0	694	357	386	256	351	250	201	348	182	232	295	136	279	636	804
185.18	0	696	358	387	256	351	252	203	349	183	233	296	137	280	638	805
185.303	0	700	360	390	261	355	253	205	353	185	236	299	138	282	641	808
185.426	0	704	362	393	261	360	257	206	354	186	236	301	138	284	647	811
185.549	0	699	360	391	258	359	255	204	353	186	235	298	138	280	637	806
185.672	0	702	360	390	259	356	254	205	356	186	236	300	137	281	640	810
185.795	0	703	363	392	260	360	256	207	356	187	237	300	138	282	642	816
185.917	0	706	363	393	261	360	257	207	357	188	239	301	138	284	645	819
186.04	0	709	365	395	262	364	258	209	358	188	240	304	138	286	649	817
186.163	0	708	364	396	258	366	260	208	359	188	238	302	139	283	645	820
186.286	0	706	362	392	258	359	255	209	360	189	239	301	138	284	642	813
186.409	0	708	363	393	260	364	259	209	359	189	240	302	139	284	644	820
186.532	0	709	363	394	259	363	258	208	360	190	239	302	139	285	647	816
186.655	0	712	365	395	262	365	259	210	362	190	240	303	139	286	650	818
186.778	0	711	364	396	258	368	262	209	361	191	239	302	140	285	649	822
186.9	0	708	363	391	254	358	258	206	359	190	236	301	138	283	642	818
187.023	0	710	362	393	257	361	260	206	358	190	237	300	139	284	648	815
187.146	0	711	363	392	256	359	259	208	359	190	238	301	140	284	649	821
187.269	0	714	365	393	258	360	261	210	359	192	239	303	140	286	652	817
187.392	0	713	365	394	256	364	262	207	359	191	238	300	141	284	651	822
187.515	0	708	361	387	251	354	257	204	356	191	234	297	140	281	644	817
187.638	0	712	361	390	254	357	259	204	357	191	235	298	141	282	649	820
187.761	0	712	362	390	254	355	259	205	356	190	235	298	141	283	650	820
187.884	0	714	364	390	254	356	260	203	356	194	235	301	141	285	653	822
188.006	0	714	365	391	255	358	262	204	356	192	234	298	141	284	652	814
188.129	0	709	360	384	251	349	256	201	353	190	231	295	141	281	645	816
188.252	0	712	361	388	253	351	258	202	352	191	231	297	141	283	651	819
188.375	0	712	361	387	252	350	258	201	351	191	231	296	142	283	653	819
188.498	0	715	363	389	255	351	259	200	351	192	231	298	142	285	657	815
188.621	0	712	362	388	252	352	261	201	350	191	229	295	141	282	651	817
188.744	0	708	359	381	248	342	255	198	347	190	228	292	141	280	647	813
188.867	0	710	362	384	250	345	257	199	347	190	227	293	141	281	652	814
188.989	0	710	361	383	251	344	256	197	345	190	226	293	141	281	652	810
189.112	0	713	361	386	252	346	258	199	346	190	227	295	142	281	657	812
189.235	0	704	357	381	248	341	256	196	343	188	223	290	141	276	642	807
189.358	0	703	357	378	247	335	252	195	340	188	222	288	140	276	645	808
189.481	0	703	358	380	248	337	254	192	340	189	222	289	141	276	647	808
189.604	0	704	357	378	248	336	252	194	340	188	223	289	141	278	649	809
189.727	0	703	357	381	247	342	255	194	339	188	221	289	141	276	648	808
189.85	0	695	352	373	243	329	249	190	335	185	218	283	143	270	632	798
189.972	0	695	352	372	242	329	248	188	333	185	217	283	140	270	639	799
190.095	0	693	352	371	244	329	249	189	332	184	217	283	140	271	639	797
190.218	0	694	352	373	247	329	247	191	333	183	218	284	140	274	642	794
190.341	0	692	351	375	244	332	252	189	331	184	218	283	145	271	634	796
190.464	0	685	347	367	239	321	244	186	327	181	213	276	146	266	619	785
190.587	0	683	347	367	241	324	244	187	327	181	214	278	143	266	623	786
190.71	0	682	348	366	241	322	243	187	327	179	216	278	142	266	623	778
190.833	0	684	348	368	242	324	244	187	327	180	216	280	142	268	628	786
190.956	0	684	349	372	243	330	248	187	328	181	216	281	147	268	621	780
191.078	0	675	343	363	238	318	240	185	324	178	212	275	145	263	608	775
191.201	0	676	344	363	240	320	241	187	324	177	214	275	142	263	616	772
191.324	0	674	343	363	239	320	241	185	324	177	213	276	143	264	617	778
191.447	0	676	344	365	242	322	241	186	325	178	214	278	142	266	622	776
191.57	0	679	346	367	243	325	243	188	325	179	216	280	143	267	627	773
191.693	0	672	342	366	238	323	242	187	324	177	214	276	141	262	614	775
191.816	0	670	341	363	239	319	238	186	323	176	213	277	141	263	616	777
191.939	0	672	342	364	239	322	240	185	323	176	214	276	141	263	619	772
192.061	0	672	343	364	241	323	240	187	324	177	216	278	141	265	622	770
192.184	0	675	344	366	244	324	242	190	326	178	217	281	141	268	628	779
192.307	0	676	345	370	243	329	244	189	327	178	217	282	142	268	626	777
192.43	0	671	343	364	239	320	239	186	325	176	215	277	140	263	619	773
192.553	0	674	344	366	242	325	241	188	328	178	217	280	142	266	625	772
192.676	0	674	344	367	243	324	240	190	327	178	218	281	141	267	626	779
192.799	0	678	347	368	245	327	242	190	329	179	220	283	141	270	632	783
192.922	0	680	348	371	245	332	246	190	330	179	221	284	140	271	636	786
193.044	0	674	344	368	241	326	241	189	330	178	218	281	140	269	627	782
193.167	0	677	346	369	244	329	242	191	331	179	221	284	140	271	633	786
193.29	0	679	348	371	245	329	244	190	331	180	221	285	140	272	636	787
193.413	0	682	349	372	246	331	244	191	332	181	222	288	140	275	639	790
193.536	0	684	350	375	247	336	248	194	334	181	222	289	140	275	641	786
193.659	0	678	346	370	242	329	242	191	333	180	221	283	140	272	631	786
193.782	0	681	348	372	245	332	244	191	334	181	222	287	140	274	636	790
193.905	0	682	350	374	246	332	245	191	334	181	223	286	140	275	638	791
194.028	0	685	352	374	248	334	247	193	335	182	225	289	140	278	642	789
194.15	0	686	351	377	247	339	251	194	337	182	225	290	140	277	642	794
194.273	0	681	349	372	242	329	244	191	335	181	223	285	140	273	632	794
194.396	0	683	349	374	244	332	246	191	334	182	224	286	139	275	639	793
194.519	0	684	350	374	245	332	246	192	336	182	223	286	139	276	642	795
194.642	0	687	353	375	247	334	248	195	337	184	226	289	138	279	647	798
194.765	0	686	352	379	247	339	252	194	336	183	225	288	139	277	644	796
194.888	0	680	347	371	241	329	245	190	334	182	221	282	139	274	633	795
195.011	0	681	348	373	243	331	246	190	335	183	223	285	139	276	638	793
195.133	0	683	349	374	243	332	247	192	336	183	223	286	138	277	641	794
195.256	11	686	352	375	246	334	249	193	336	184	224	286	138	278	645	796
195.379	0	687	352	378	246	339	252	192	337	184	224	288	138	277	645	796
195.502	0	679	347	370	240	329	246	189	334	183	221	282	141	272	627	792
195.625	0	681	348	372	242	329	247	190	335	184	222	284	138	275	635	790
195.748	0	681	349	372	243	331	248	189	334	183	223	284	138	274	637	796
195.871	0	684	351	373	247	333	249	190	334	184	223	286	139	277	641	794
195.994	0	688	354	378	247	337	253	193	336	185	225	287	140	277	643	788
196.116	0	679	348	371	240	330	248	190	334	183	221	280	142	272	624	790
196.239	0	681	348	372	243	331	247	189	334	184	221	283	139	273	633	793
196.362	0	681	349	372	244	332	248	189	333	185	221	282	139	274	636	788
196.485	0	685	350	372	248	332	248	190	334	184	223	286	138	276	639	791
196.608	0	689	353	375	249	335	251	194	336	185	225	287	139	279	645	795
196.731	0	683	350	375	245	336	251	192	334	184	222	282	140	272	633	792
196.854	0	682	350	370	246	331	247	189	334	183	222	283	139	273	633	787
196.977	0	684	350	374	247	334	249	192	335	185	223	284	139	275	637	789
197.1	0	686	352	374	246	334	249	194	335	184	225	285	139	275	640	791
197.222	0	690	355	376	251	337	251	195	337	185	225	288	139	278	646	793
197.345	0	688	353	376	247	339	254	193	336	185	224	287	139	275	640	790
197.468	0	685	351	372	248	332	247	192	336	184	223	285	139	274	635	789
197.591	0	688	352	375	249	336	250	195	336	185	225	287	139	275	642	791
197.714	0	689	354	375	251	338	249	194	336	186	226	288	139	277	643	792
197.837	0	694	356	376	252	339	251	196	338	186	228	290	139	279	648	796
197.96	0	692	356	378	252	342	255	197	337	186	227	289	140	278	644	788
198.083	0	688	353	373	250	335	248	196	338	185	226	287	139	275	638	791
198.205	0	693	355	377	253	340	251	196	338	186	228	290	139	279	644	794
198.328	0	694	356	377	253	340	251	197	338	186	228	290	139	278	644	797
198.451	0	697	358	378	256	342	252	198	339	186	231	294	139	282	651	795
198.574	0	696	357	380	253	346	256	200	340	186	230	292	139	280	647	798
198.697	0	693	356	375	253	338	248	198	339	185	229	290	138	279	641	801
198.82	0	696	357	378	255	342	251	198	339	186	231	293	139	281	647	799
198.943	0	697	358	379	256	342	252	199	339	186	232	293	139	281	649	800
199.066	0	702	361	381	257	344	253	202	341	187	234	296	139	284	653	803
199.188	0	700	360	382	258	347	255	200	341	186	232	295	139	281	649	801
199.311	0	695	358	378	254	340	249	199	340	185	231	292	138	281	644	799
199.434	0	699	359	380	256	344	252	201	342	186	233	295	138	283	649	798
199.557	0	700	359	382	256	343	252	202	342	186	235	296	140	283	650	804
199.68	0	705	361	383	258	346	255	202	341	187	234	297	139	286	656	806
199.803	0	701	360	384	255	348	256	201	342	186	233	295	139	283	648	801
199.926	0	698	359	379	253	340	250	201	341	186	233	294	139	282	645	802
200.049	0	700	358	382	255	342	252	202	342	187	234	296	138	282	649	803
200.172	0	701	359	381	254	343	252	201	342	187	234	296	139	283	650	810
200.294	0	703	361	383	256	346	253	201	342	188	235	298	140	286	655	807
200.417	0	697	357	382	252	343	254	199	341	185	232	294	139	280	644	807
200.54	0	696	356	378	250	338	249	199	340	185	232	293	138	281	644	803
200.663	0	696	356	380	250	339	251	197	339	186	230	293	138	281	646	809
200.786	0	697	356	380	249	337	251	198	339	186	232	293	138	282	648	803
200.909	0	699	356	380	250	341	252	197	339	186	231	293	138	282	650	804
201.032	0	689	351	374	243	331	248	193	335	183	227	287	141	276	630	799
201.155	0	689	350	373	244	330	247	193	333	184	226	287	137	277	637	798
201.277	0	688	350	372	241	329	246	190	333	183	224	286	137	277	637	793
201.4	0	688	349	372	243	329	246	191	333	184	225	286	138	278	639	794
201.523	0	686	346	374	241	330	249	191	332	183	223	284	140	275	631	796
201.646	0	678	341	365	233	318	242	183	326	181	217	278	139	270	620	786
201.769	0	677	340	364	233	317	243	183	325	180	217	277	136	269	625	780
201.892	0	675	339	363	232	316	240	182	323	179	215	276	136	270	625	779
202.015	0	675	339	363	234	316	241	183	323	180	215	278	137	270	629	781
202.138	0	673	335	364	230	318	244	180	321	178	213	272	139	266	616	773
202.26	0	664	331	356	224	304	235	175	316	176	208	267	138	262	607	770
202.383	0	663	328	355	224	306	235	175	316	175	207	267	135	262	613	765
202.506	0	661	328	354	225	303	234	175	315	175	206	266	136	263	613	764
202.629	0	663	329	356	226	305	235	174	315	176	207	268	136	265	618	767
202.752	0	660	326	357	224	309	238	172	313	176	206	266	138	262	607	761
202.875	0	652	321	348	219	296	230	170	310	171	201	258	140	257	593	758
202.998	0	652	320	349	219	297	231	170	309	172	201	259	134	257	602	753
203.121	0	651	320	348	219	298	229	168	309	172	200	258	134	258	603	758
203.244	0	653	321	350	224	300	231	168	309	172	201	261	135	259	608	756
203.366	0	655	321	354	225	305	235	171	310	173	203	263	135	260	609	750
203.489	0	648	316	347	217	298	231	170	308	170	200	256	140	255	585	750
203.612	0	647	315	346	219	298	229	167	307	171	199	257	133	255	595	751
203.735	0	648	316	347	220	297	230	169	308	170	201	256	134	256	594	745
203.858	0	648	317	349	223	300	231	171	309	171	203	257	135	259	597	742
203.981	0	653	318	353	226	305	234	174	312	173	207	262	135	262	602	751
204.104	0	652	318	354	226	310	236	173	312	173	207	260	138	260	594	747
204.227	0	648	316	349	223	302	230	171	312	171	205	258	137	259	587	744
204.349	0	650	317	353	226	306	232	174	313	171	207	261	134	260	595	743
204.472	0	651	318	353	227	307	234	177	315	173	210	262	134	261	598	751
204.595	0	657	321	356	230	311	236	178	318	174	212	266	135	265	603	749
204.718	0	661	324	361	233	317	239	181	319	175	214	267	136	267	609	754
204.841	0	658	321	358	231	314	236	179	319	174	213	265	134	263	599	749
204.964	0	660	322	360	233	316	236	183	323	175	215	267	134	266	605	759
205.087	0	664	324	361	235	320	239	184	324	175	217	269	134	268	608	762
205.21	0	668	328	363	238	322	240	185	327	176	220	272	136	271	613	761
205.332	0	673	332	367	241	327	243	190	329	178	223	276	136	274	619	765
205.455	0	669	329	368	239	327	243	188	330	177	221	273	135	270	610	766
205.578	0	673	331	367	241	327	241	190	332	178	224	275	135	273	615	765
205.701	0	676	334	370	242	330	245	191	334	179	226	277	136	274	617	767
205.824	0	680	337	372	245	333	245	194	336	180	229	279	136	276	621	772
205.947	0	685	340	376	248	339	249	196	338	182	231	283	137	279	628	776
206.07	0	681	336	375	245	337	247	193	338	181	228	279	136	276	616	775
206.193	0	683	339	375	248	336	246	195	340	181	229	281	135	278	622	775
206.316	0	686	340	378	249	339	249	197	341	183	231	283	136	280	624	776
206.438	0	690	342	379	250	342	249	200	341	183	234	285	137	281	628	785
206.561	0	694	345	383	252	349	254	200	343	185	236	287	137	282	632	787
206.684	0	686	340	379	247	342	249	196	343	184	232	282	139	278	613	778
206.807	0	688	341	380	248	341	248	199	343	185	233	284	136	279	620	781
206.93	0	691	343	383	250	345	250	199	344	185	233	286	138	280	623	782
207.053	0	694	346	384	251	345	251	199	345	186	235	287	138	282	626	784
207.176	0	697	348	386	252	350	256	200	345	186	236	288	137	282	628	780
207.299	0	688	344	378	246	341	250	197	344	185	232	282	144	276	604	774
207.421	0	692	343	379	246	340	249	197	342	186	231	283	137	278	614	778
207.544	0	697	342	378	247	342	250	194	342	186	231	284	137	278	619	778
207.667	0	695	343	381	249	342	250	196	343	187	231	285	138	280	623	776
207.79	0	697	345	384	247	346	255	198	342	187	232	287	139	280	625	776
207.913	0	687	341	377	241	337	249	194	340	184	228	280	143	274	601	775
208.036	0	687	340	375	242	336	247	193	339	184	226	280	137	274	613	772
208.159	0	688	339	378	243	336	249	192	338	185	227	280	137	275	615	773
208.282	0	689	340	378	244	335	249	193	338	185	228	282	138	275	618	775
208.404	0	690	341	381	244	340	252	193	339	187	229	283	139	277	621	776
208.527	0	682	337	373	236	330	248	187	334	182	222	276	144	270	597	769
208.65	0	681	337	372	239	326	245	188	333	184	223	276	137	271	607	767
208.773	0	680	338	372	239	327	246	187	332	183	223	276	138	271	611	767
208.896	0	682	338	373	238	326	246	187	332	183	223	277	136	274	623	777
209.019	0	685	338	375	240	331	250	187	331	183	221	278	134	277	633	784
209.142	0	677	335	368	234	322	245	184	328	181	217	271	133	271	619	774
209.265	0	676	336	366	234	320	243	183	328	180	217	270	133	273	624	776
209.388	0	678	334	369	233	321	244	183	327	181	217	272	134	273	624	779
209.51	0	679	336	368	236	320	244	181	327	182	217	273	136	273	624	776
209.633	0	683	337	371	239	324	248	184	327	182	218	274	136	275	627	778
209.756	0	675	333	364	232	316	242	181	326	180	215	268	138	269	610	769
209.879	0	678	334	365	234	314	242	181	325	180	216	270	135	272	618	777
210.002	0	679	334	366	234	318	242	181	325	181	216	270	136	272	621	770
210.125	0	681	337	364	236	316	241	179	325	181	215	271	134	273	626	773
210.248	0	685	337	367	238	321	245	180	326	181	215	273	134	274	633	778
210.371	0	678	334	361	232	313	240	178	324	178	211	268	133	270	623	777
210.493	0	682	334	362	234	315	240	178	326	179	211	270	131	273	636	784
210.616	0	682	335	361	234	316	240	179	326	179	211	270	131	274	636	778
210.739	0	686	337	363	237	316	241	180	326	179	213	272	132	277	639	785
210.862	0	683	335	365	236	319	244	180	325	178	212	270	136	274	625	785
210.985	0	678	332	359	232	310	236	177	323	177	209	266	136	270	615	780
211.108	0	680	332	359	234	312	239	177	324	178	213	268	134	272	624	778
211.231	0	680	333	360	233	312	238	178	325	177	213	268	133	272	625	778
211.354	0	683	334	362	235	315	241	179	325	178	214	271	133	274	629	781
211.476	0	675	329	358	229	311	239	176	321	175	211	264	140	268	607	770
211.599	0	672	328	354	229	307	233	176	320	175	210	263	133	267	614	772
211.722	0	672	329	355	229	308	235	177	320	174	210	264	133	268	615	772
211.845	0	674	329	355	230	308	235	178	320	174	212	265	134	269	618	773
211.968	0	673	328	358	230	312	238	177	320	175	212	264	138	269	614	773
212.091	0	664	322	349	224	300	231	173	316	171	207	258	139	261	597	769
212.214	0	664	323	347	224	300	230	174	315	170	208	258	133	262	606	765
212.337	0	663	323	347	224	299	229	173	315	171	207	258	133	262	606	769
212.46	0	664	323	347	225	301	231	172	314	171	206	260	133	265	612	767
212.582	0	662	320	349	223	303	233	171	313	169	207	258	135	261	602	763
212.705	0	654	313	339	218	290	225	169	309	166	202	252	133	256	593	756
212.828	0	653	314	339	218	292	225	167	308	166	202	253	131	257	599	763
212.951	0	652	314	338	217	291	224	166	307	167	201	252	131	257	600	756
213.074	0	654	314	340	220	292	224	167	308	166	202	254	132	259	606	755
213.197	0	652	312	342	217	296	228	167	307	165	201	252	134	256	596	756
213.32	0	646	307	332	212	283	219	164	302	162	197	248	133	252	589	755
213.443	0	646	307	334	213	286	221	163	303	164	197	248	130	253	595	752
213.565	0	645	308	333	214	285	220	162	302	163	196	248	130	252	597	745
213.688	0	648	309	336	217	287	222	163	303	164	198	250	130	254	603	754
213.811	0	647	308	338	216	293	226	164	303	164	197	250	134	253	597	752
213.934	0	641	304	329	209	280	218	159	299	161	193	245	132	249	586	745
214.057	0	642	304	331	211	282	219	159	299	161	194	246	130	251	593	743
214.18	0	641	304	332	211	282	221	161	299	161	194	246	129	250	595	749
214.303	0	644	306	334	215	284	221	162	300	162	195	249	130	252	600	751
214.426	0	647	307	337	216	290	225	162	301	163	195	248	130	253	602	753
214.548	0	641	304	329	210	281	218	160	299	161	192	245	132	248	587	745
214.671	0	641	304	332	211	283	219	161	300	161	194	245	130	251	594	748
214.794	0	643	305	332	213	285	220	161	300	162	194	247	130	251	596	748
214.917	0	646	307	334	216	286	221	161	301	162	196	248	131	253	600	746
215.04	0	648	309	339	217	292	225	164	304	163	197	250	132	254	604	749
215.163	0	643	304	334	212	287	221	163	302	161	195	245	134	250	588	748
215.286	0	645	307	333	215	285	219	163	302	162	197	247	130	253	596	750
215.409	0	648	309	336	215	289	222	164	304	162	198	248	132	254	598	752
215.532	0	650	311	338	219	291	223	164	305	163	199	251	132	255	603	750
215.654	0	655	314	342	221	297	227	169	308	165	203	254	132	259	608	754
215.777	0	651	310	340	216	295	225	167	307	163	200	249	131	255	598	755
215.9	0	653	313	339	219	293	224	168	308	165	202	253	132	257	603	753
216.023	0	656	315	343	221	297	227	169	309	166	204	254	132	259	607	756
216.146	0	660	319	343	223	299	227	173	313	166	207	257	132	262	610	761
216.269	0	665	320	349	226	306	232	176	315	169	209	259	133	264	617	765
216.392	0	660	317	346	223	303	229	173	314	167	207	255	132	261	607	765
216.515	0	664	322	347	226	303	230	174	316	168	210	258	133	265	615	765
216.637	0	667	324	350	227	307	230	177	318	169	212	261	132	265	617	767
216.76	0	671	325	352	230	308	233	179	320	171	213	264	133	268	621	771
216.883	0	674	328	356	231	317	237	180	322	172	215	264	133	269	622	778
217.006	0	670	325	352	228	309	231	178	322	170	213	262	132	267	614	769
217.129	0	674	328	355	232	315	235	182	324	171	218	266	133	270	621	774
217.252	0	676	330	358	234	316	236	184	325	171	219	267	133	271	622	780
217.375	0	681	334	359	236	319	238	185	327	174	222	271	134	274	627	779
217.498	0	676	331	360	233	323	240	183	327	172	219	266	133	270	618	779
217.62	0	676	331	358	232	317	235	184	327	172	220	267	133	271	617	780
217.743	0	679	332	360	235	321	239	187	329	173	222	268	134	272	621	782
217.866	0	682	335	361	236	322	239	188	329	174	224	270	135	275	622	784
217.989	0	684	335	365	238	329	243	189	331	174	225	272	134	275	625	781
218.112	0	675	331	360	233	321	237	187	329	172	222	267	136	269	607	777
218.235	0	677	332	361	234	321	237	186	329	173	223	268	134	271	614	780
218.358	0	679	333	362	235	322	238	187	330	173	223	269	133	272	618	782
218.481	0	681	336	363	236	323	240	190	330	174	226	271	134	273	620	777
218.604	0	680	335	366	234	330	243	189	330	173	225	271	138	272	614	775
218.726	0	672	331	357	229	319	235	185	327	172	220	265	136	267	602	779
218.849	0	673	332	361	232	320	237	185	327	173	221	267	134	269	610	775
218.972	0	675	332	361	232	320	237	185	327	173	222	268	133	269	613	777
219.095	0	676	334	362	233	320	239	187	327	174	223	270	134	272	616	779
219.218	0	673	331	363	232	324	241	184	326	173	220	267	138	268	606	780
219.341	0	668	330	356	226	313	233	181	322	170	217	265	134	264	602	775
219.464	0	668	329	358	227	315	235	181	322	172	218	265	134	266	606	772
219.587	0	669	330	358	228	314	235	182	322	172	218	265	134	266	609	773
219.709	0	671	332	360	230	315	237	182	322	173	219	267	135	269	613	775
219.832	0	668	329	357	226	317	238	178	320	171	216	264	137	263	600	769
219.955	0	664	327	352	224	306	230	176	317	170	213	260	138	261	595	766
220.078	0	665	327	354	226	309	234	177	318	170	213	262	134	264	603	768
220.201	0	666	327	355	225	308	234	177	317	171	213	261	135	264	604	769
220.324	0	669	329	357	227	310	235	177	317	172	215	265	136	267	609	772
220.447	0	666	326	356	222	311	236	176	316	169	212	261	138	263	597	768
220.57	0	662	325	350	221	300	230	174	314	168	209	259	134	261	597	765
220.692	0	663	324	352	223	304	232	174	314	170	210	260	135	262	602	770
220.815	0	665	325	352	222	304	232	173	314	169	210	260	135	263	603	770
220.938	0	668	327	354	225	304	233	174	314	170	211	262	136	265	610	768
221.061	0	664	324	352	222	306	235	174	313	169	208	259	138	261	598	768
221.184	0	662	322	348	219	297	228	170	312	168	207	257	133	260	598	767
221.307	0	663	323	349	222	301	231	171	312	169	206	258	135	261	604	770
221.43	0	664	324	348	221	299	231	171	312	169	208	259	134	262	607	767
221.553	0	668	325	351	224	302	233	174	313	169	211	262	136	264	613	775
221.676	0	663	322	350	219	303	234	173	313	168	208	257	138	261	599	774
221.798	0	662	321	347	219	298	229	169	312	168	207	257	135	262	602	769
221.921	0	664	322	349	221	300	232	171	312	168	208	258	136	262	608	766
222.044	0	666	324	349	223	300	232	173	313	169	209	259	136	264	610	773
222.167	0	670	325	351	224	304	234	175	315	171	212	263	137	266	615	777
222.29	0	665	321	350	220	304	234	172	315	168	210	258	136	262	603	771
222.413	0	664	323	347	220	299	229	172	314	168	209	258	135	263	606	767
222.536	0	668	322	349	223	302	232	174	315	170	210	260	136	264	611	775
222.659	0	670	324	350	224	303	234	175	317	170	212	262	136	266	613	777
222.781	0	673	326	353	226	308	236	176	318	171	214	265	137	267	618	779
222.904	0	667	324	348	222	303	233	174	317	169	212	258	135	264	604	772
223.027	0	669	323	350	224	302	231	176	318	170	214	261	135	265	610	776
223.15	0	672	324	352	225	306	234	179	319	170	216	263	137	266	613	777
223.273	0	674	327	353	228	307	235	178	319	171	216	265	137	268	616	780
223.396	0	676	328	355	228	313	238	179	322	172	218	266	137	269	616	775
223.519	0	669	324	348	225	304	231	177	320	170	215	260	138	266	600	773
223.642	0	673	325	351	226	308	233	179	321	172	217	264	136	268	610	777
223.764	0	673	326	353	229	309	235	180	321	172	219	265	137	269	611	778
223.887	0	676	328	353	230	311	236	181	323	173	219	268	137	272	616	777
224.01	0	675	327	355	229	316	238	182	324	171	220	266	140	268	605	778
224.133	0	670	323	350	225	307	231	179	322	170	219	263	138	266	598	774
224.256	0	673	325	353	228	312	235	181	322	171	219	265	136	268	607	776
224.379	0	673	326	353	230	312	234	182	322	171	221	267	136	269	608	772
224.502	0	678	329	356	233	317	237	186	326	172	224	269	136	271	614	781
224.625	0	672	324	354	228	317	236	182	323	171	220	265	142	266	593	777
224.748	0	669	324	352	227	312	231	178	323	171	220	265	135	265	597	772
224.87	0	670	325	353	228	316	234	182	323	171	221	265	136	267	603	768
224.993	0	672	326	355	230	315	235	184	323	172	222	267	136	269	604	775
225.116	0	677	328	357	233	321	238	186	325	173	224	270	137	270	609	777
225.239	0	668	323	353	227	317	235	181	322	170	220	264	141	264	586	767
225.362	0	667	323	351	228	315	231	181	321	170	219	265	135	264	594	768
225.485	0	668	324	354	230	317	233	183	322	171	220	266	135	266	598	770
225.608	0	670	325	356	230	319	234	185	322	172	222	268	136	267	601	771
225.731	0	674	326	359	233	323	238	185	323	172	223	270	137	269	605	774
225.853	0	665	323	354	228	319	235	182	320	170	218	265	141	264	582	762
225.976	0	665	323	353	229	315	232	182	321	171	219	265	135	265	590	764
226.099	0	667	324	356	230	319	234	183	320	172	219	266	135	266	594	766
226.222	0	668	326	358	231	319	235	181	321	171	220	269	136	266	597	769
226.345	0	672	327	360	233	323	239	185	322	173	221	272	137	268	603	767
226.468	0	665	324	357	229	321	235	183	321	171	218	265	141	263	583	763
226.591	0	665	325	357	229	315	235	182	319	170	217	267	135	264	592	765
226.714	0	667	324	360	228	320	236	181	319	172	218	267	137	266	597	767
226.836	0	668	327	361	230	320	236	182	320	172	219	270	137	267	599	763
226.959	0	673	329	364	233	324	240	185	322	174	220	272	137	269	606	768
227.082	0	668	327	361	229	322	238	183	322	173	217	266	136	265	593	772
227.205	0	669	325	360	228	317	236	180	321	173	217	268	135	267	596	769
227.328	0	670	328	362	230	321	239	182	321	173	218	269	137	267	602	766
227.451	0	671	329	364	232	320	239	184	323	174	220	269	137	271	605	768
227.574	0	676	331	367	234	323	242	185	324	176	222	272	137	272	612	777
227.697	0	671	328	366	229	322	241	181	323	175	218	267	136	267	598	771
227.82	0	671	329	362	229	319	238	182	324	175	219	268	137	269	603	769
227.942	0	674	329	367	231	321	241	184	325	176	220	270	137	270	607	777
228.065	0	677	331	366	231	322	243	184	325	177	222	272	137	272	610	779
228.188	0	681	334	368	234	326	245	185	328	178	223	274	138	274	617	785
228.311	0	674	331	367	230	322	242	183	327	175	221	268	137	269	605	776
228.434	0	677	331	366	232	318	241	184	327	177	222	270	136	272	611	781
228.557	0	680	331	369	233	322	243	186	329	176	224	271	137	273	613	782
228.68	0	682	333	369	234	323	244	185	329	178	225	272	138	274	616	784
228.803	0	686	336	372	235	326	246	187	331	179	227	275	138	276	621	781
228.925	0	678	333	366	230	321	242	185	331	177	224	269	136	271	606	780
229.048	0	681	332	367	233	320	242	186	331	178	225	271	137	274	613	784
229.171	0	683	335	368	233	323	244	187	331	179	227	273	137	274	616	786
229.294	0	686	335	368	235	322	243	189	333	179	229	273	138	277	617	783
229.417	0	688	336	372	234	328	248	190	334	178	230	274	138	277	619	783
229.54	0	680	332	364	230	318	242	187	332	177	226	268	140	272	602	786
229.663	0	683	333	367	231	320	242	186	333	179	227	272	137	275	617	788
229.786	0	684	333	363	232	322	243	187	333	178	224	272	128	280	644	800
229.908	0	688	334	366	234	320	244	189	334	178	225	273	130	281	642	798
230.031	0	685	332	366	231	324	246	186	332	179	224	270	134	278	632	806
230.154	0	680	327	357	226	312	239	182	328	176	220	265	130	275	624	799
230.277	0	680	328	359	227	315	240	182	329	175	221	266	131	276	627	794
230.4	0	679	328	358	228	312	239	184	328	177	222	266	131	275	625	792
230.523	0	683	329	361	230	316	242	184	329	177	225	269	132	276	628	799
230.646	0	674	322	356	223	311	239	179	325	174	220	261	136	270	602	786
230.769	0	669	320	350	220	302	234	177	322	172	218	259	135	268	603	782
230.892	0	669	320	350	220	304	235	178	321	173	218	260	132	268	607	777
231.014	1	670	320	350	221	303	234	177	322	173	218	261	133	269	609	782
231.137	0	670	320	354	222	307	238	178	321	173	218	261	137	269	607	776
231.26	0	659	312	345	215	294	231	172	315	169	213	254	137	260	585	767
231.383	0	657	312	342	213	292	228	171	313	169	211	253	134	261	589	761
231.506	0	656	311	341	212	292	229	170	312	168	210	253	132	260	594	766
231.629	0	657	311	342	214	292	228	169	312	170	211	254	132	262	598	762
231.752	0	658	311	345	214	297	232	169	311	169	210	255	135	260	593	760
231.875	0	647	303	336	207	285	224	166	306	165	205	247	136	253	573	753
231.997	0	645	303	335	207	284	224	164	305	166	204	247	130	254	584	754
232.12	0	644	302	335	206	284	224	164	304	165	203	248	130	254	585	748
232.243	0	645	301	336	209	285	224	163	303	165	202	249	131	256	589	745
232.366	0	647	301	340	209	290	229	164	304	166	203	250	135	255	587	749
232.489	0	638	296	330	203	279	221	160	301	162	199	243	135	249	568	744
232.612	0	638	297	331	204	280	220	159	300	163	199	244	129	250	579	739
232.735	0	637	296	332	205	281	222	160	299	163	199	245	130	251	581	735
232.858	0	639	297	334	208	283	223	162	301	163	200	247	130	253	586	744
232.98	0	641	299	339	209	289	227	163	303	164	201	249	130	254	588	739
233.103	0	635	295	331	204	281	221	159	299	162	197	243	135	248	567	735
233.226	0	637	295	335	207	281	221	161	300	163	199	246	130	251	579	734
233.349	0	637	295	335	209	285	222	163	302	163	201	247	129	252	582	734
233.472	0	641	298	338	210	287	223	165	304	164	202	249	130	254	586	744
233.595	0	644	300	342	213	294	228	165	305	165	204	252	131	255	590	744
233.718	0	638	296	337	209	289	223	163	304	163	201	247	132	252	574	732
233.841	0	641	299	339	212	291	223	167	306	164	204	250	130	255	582	737
233.964	0	643	300	342	214	293	225	169	308	165	207	253	130	256	584	743
234.086	0	647	303	344	217	296	227	171	310	166	209	254	132	257	587	748
234.209	0	651	306	348	218	301	231	173	312	167	210	257	132	260	590	745
234.332	0	645	303	345	216	297	227	172	312	167	209	253	134	257	576	744
234.455	0	651	306	347	219	301	227	174	315	168	213	257	130	259	585	745
234.578	0	654	308	349	222	304	230	175	316	168	214	259	132	261	587	753
234.701	0	657	312	352	224	308	231	179	319	170	217	263	133	265	591	753
234.824	0	662	315	356	226	314	236	183	321	171	220	265	133	267	594	757
234.947	0	657	312	354	222	309	231	179	322	170	217	260	131	264	583	754
235.069	0	662	315	355	225	313	233	183	324	172	221	264	133	266	590	761
235.192	0	664	317	358	228	314	234	184	324	172	222	265	132	267	592	757
235.315	0	669	321	360	232	317	235	187	328	173	225	269	134	270	595	762
235.438	0	673	324	364	232	325	241	189	330	174	228	271	135	272	599	766
235.561	0	667	319	363	228	320	236	185	329	172	225	267	132	269	587	763
235.684	0	672	322	364	232	323	237	189	331	173	228	270	134	272	596	765
235.807	0	674	324	366	235	325	239	190	332	175	229	271	135	273	596	766
235.93	0	679	328	368	237	327	240	193	335	176	233	274	135	276	601	775
236.052	0	682	331	372	239	333	245	194	336	177	233	276	135	277	606	778
236.175	0	677	326	369	233	328	238	190	336	176	231	271	133	273	592	770
236.298	0	680	329	371	237	330	241	194	336	176	234	275	135	276	600	776
236.421	0	682	331	373	237	332	242	195	337	177	234	276	136	276	601	776
236.544	0	687	335	373	241	332	243	195	338	178	236	279	136	279	606	780
236.667	0	689	335	377	242	339	248	197	339	179	237	279	137	279	609	776
236.79	0	683	331	373	237	330	242	193	339	179	234	275	135	275	598	776
236.913	0	688	334	375	238	334	245	196	339	179	237	277	136	278	607	780
237.036	0	689	336	374	239	335	245	193	338	180	235	277	137	278	607	781
237.158	0	692	336	376	241	335	246	196	340	181	237	279	138	281	612	780
237.281	0	691	336	378	239	340	250	195	340	180	236	279	137	279	610	782
237.404	0	687	333	371	235	329	242	193	337	179	233	275	136	276	604	783
237.527	0	690	334	375	236	333	246	193	336	180	234	275	137	277	610	781
237.65	0	691	335	374	235	331	244	193	337	181	235	275	137	277	611	776
237.773	0	692	337	374	238	331	246	194	337	182	235	277	139	279	615	785
237.896	0	687	333	373	233	331	246	190	335	180	231	273	136	273	605	782
238.019	0	685	332	368	232	323	242	186	332	179	230	273	137	273	606	776
238.141	0	686	334	368	232	324	243	187	331	179	230	273	137	273	610	778
238.264	0	687	334	368	231	322	242	189	331	180	230	272	138	275	612	781
238.387	0	686	334	369	231	327	245	187	331	179	229	272	137	274	612	784
238.51	0	680	329	361	226	314	237	181	325	177	223	267	136	268	601	776
238.633	0	680	330	361	227	314	237	182	324	177	223	267	137	269	606	774
238.756	0	680	329	361	226	312	237	180	323	176	223	267	136	270	608	774
238.879	0	682	330	362	227	313	237	182	324	178	224	268	136	271	613	777
239.002	0	678	328	360	223	313	239	177	321	174	220	263	138	265	601	769
239.124	0	673	324	353	220	302	231	176	317	173	216	261	135	265	600	772
239.247	0	673	325	354	222	303	232	176	316	172	217	262	136	264	605	768
239.37	0	673	325	354	222	303	231	176	316	172	216	262	136	266	607	775
239.493	0	676	326	356	225	306	232	175	315	173	217	264	135	267	613	773
239.616	0	670	322	352	220	303	231	173	312	171	213	259	135	261	602	764
239.739	0	668	320	348	220	295	226	171	311	169	212	258	134	261	601	764
239.862	0	668	323	348	221	298	227	173	310	169	212	259	134	261	605	771
239.985	0	668	322	349	222	298	226	171	311	169	212	260	133	263	607	768
240.108	0	672	323	350	226	302	228	174	311	170	215	262	134	265	614	767
240.23	0	668	321	353	224	305	231	175	312	169	213	261	135	261	607	768
240.353	0	664	319	346	220	296	223	173	309	167	212	258	134	259	601	769
240.476	0	665	319	349	222	302	225	173	309	168	212	259	134	262	605	766
240.599	0	666	322	350	226	301	225	174	311	167	213	261	135	263	608	763
240.722	0	669	321	353	229	304	227	177	313	168	217	264	135	265	613	773
240.845	0	673	324	356	229	310	231	178	315	170	218	267	136	267	618	776
240.968	0	667	321	352	224	306	228	176	313	168	214	262	135	263	604	769
241.091	0	667	323	353	227	306	227	176	315	168	216	263	135	265	608	767
241.213	0	669	323	356	229	309	229	180	316	169	218	265	135	266	612	776
241.336	0	671	325	358	232	312	229	181	318	169	220	268	135	268	617	778
241.459	0	676	327	361	235	317	232	183	321	171	222	271	135	271	624	784
241.582	0	678	328	364	234	323	237	184	323	171	223	272	135	271	625	780
241.705	0	672	326	359	231	314	231	183	323	171	222	269	135	268	615	781
241.828	0	677	327	362	234	320	234	185	325	171	225	274	135	270	619	788
241.951	0	678	329	366	236	323	236	185	326	173	227	274	136	272	620	786
242.074	0	682	331	366	238	326	238	188	328	174	228	277	137	274	625	790
242.196	0	684	335	370	239	332	241	189	331	176	232	279	138	276	628	794
242.319	0	675	343	367	235	328	239	184	332	175	228	275	136	270	624	799
242.442	0	674	356	381	235	330	238	187	333	176	228	278	135	268	628	827
242.565	0	678	352	394	237	323	242	198	336	175	219	284	123	281	675	847
242.688	0	674	352	377	237	354	241	220	345	174	208	285	120	294	693	844
242.811	0	683	358	370	243	373	244	222	350	177	210	286	122	304	697	846
242.934	0	688	356	360	245	370	245	216	351	177	208	282	125	303	682	831
243.057	0	696	354	358	247	366	244	213	351	178	205	281	125	302	682	830
243.18	0	702	355	363	248	364	248	214	352	179	208	284	125	306	689	825
243.302	0	707	359	363	251	376	249	213	352	181	206	287	123	310	698	832
243.425	0	715	362	363	247	373	247	196	354	183	200	297	123	313	701	829
243.548	0	705	356	361	238	353	242	191	346	182	194	289	122	305	686	827
243.671	0	708	357	361	239	353	240	190	343	183	195	285	124	307	691	825
243.794	0	710	358	365	239	354	243	189	340	184	196	286	125	308	692	834
243.917	0	713	359	367	243	354	245	188	339	185	199	287	127	308	691	834
244.04	0	714	360	371	243	358	252	188	339	185	202	288	130	307	687	835
244.163	0	705	354	367	238	346	245	185	337	184	203	282	130	298	672	826
244.285	0	706	356	370	239	346	246	186	338	184	207	286	130	301	680	828
244.408	0	706	357	371	241	349	248	185	338	185	209	287	131	301	684	830
244.531	0	711	359	373	244	349	250	191	340	185	212	290	132	304	690	832
244.654	0	706	356	375	242	353	254	191	339	185	214	288	132	299	681	826
244.777	0	703	354	369	240	342	247	190	337	184	214	286	131	296	676	820
244.9	0	706	356	373	242	346	250	193	339	186	217	288	132	299	684	822
245.023	0	709	357	373	244	348	252	196	339	186	220	289	133	301	687	823
245.146	0	714	360	376	247	352	255	198	341	187	222	292	134	303	693	826
245.268	0	704	356	374	242	348	252	194	339	185	220	289	134	295	677	814
245.391	0	706	358	373	243	344	249	195	338	187	222	289	134	297	683	817
245.514	0	708	358	376	247	347	252	199	340	187	226	292	136	299	685	818
245.637	0	714	362	377	248	346	254	201	341	188	229	294	136	299	688	821
[truncated: 906 more rows]

## Sheet: Short_ch
	SNR :	47	41	20	45	49	46	41	36	29	50	46	38	0	0	0	0	0	0	0	0	0	0	0	0
		D780						D850						D725						D940
Time	Marker	ch16	ch17	ch18	ch19	ch20	ch21	ch16	ch17	ch18	ch19	ch20	ch21	ch16	ch17	ch18	ch19	ch20	ch21	ch16	ch17	ch18	ch19	ch20	ch21
0.24576	0	0	0	0	0	0	0	0	0	0	0	0	0	0	0	0	0	0	0	0	0	0	0	0	0
0.36864	0	128	172	31	109	168	31	122	165	35	97	156	20	4	3	-51	-1	0	-66	-2	-3	17	5	0	57
0.49152	0	127	170	33	109	169	37	120	164	48	98	157	26	4	4	-76	0	0	-83	-3	-5	30	5	0	57
0.6144	0	125	168	33	109	169	40	119	163	47	96	156	29	4	5	-94	0	0	-90	-4	-6	27	4	0	53
0.73728	0	125	168	34	109	174	43	119	164	47	97	154	29	5	4	-103	0	0	-94	-5	-6	27	4	0	51
0.86016	0	125	170	36	110	177	43	119	164	46	98	154	31	6	5	-111	0	0	-97	-6	-6	26	4	0	47
0.98304	0	125	167	34	109	170	43	118	161	54	98	155	29	4	5	-113	-1	0	-99	-6	-7	33	4	0	43
1.10592	0	125	168	32	109	172	44	118	162	55	98	156	30	5	6	-114	0	0	-99	-6	-6	33	4	0	43
1.2288	0	125	168	32	109	173	43	118	163	55	98	157	31	5	7	-111	0	0	-100	-6	-7	33	4	0	43
1.35168	0	124	169	32	110	173	44	118	163	56	97	158	31	4	6	-112	0	0	-100	-6	-7	34	3	0	42
1.47456	0	125	169	33	110	174	44	118	164	56	98	159	31	5	6	-115	0	0	-102	-7	-6	34	4	0	43
1.59744	0	126	169	34	109	173	43	118	162	57	98	158	30	4	6	-116	0	0	-102	-6	-6	33	5	0	41
1.72032	0	126	169	32	110	173	43	119	162	55	97	158	31	4	5	-113	-1	0	-102	-6	-7	34	5	0	41
1.8432	0	126	169	33	110	173	43	119	163	56	98	159	31	4	6	-114	-1	0	-103	-6	-7	35	4	0	42
1.96608	0	125	169	32	109	175	44	118	164	56	97	160	30	5	6	-116	0	0	-102	-6	-7	35	5	0	42
2.08896	0	126	171	33	110	176	44	118	164	55	98	161	32	4	6	-116	-1	-1	-102	-6	-6	35	5	0	43
2.21184	0	125	169	32	109	174	43	118	163	56	98	158	30	4	6	-114	0	0	-102	-6	-7	34	4	1	41
2.33472	0	126	169	32	110	173	43	118	164	56	98	159	31	4	5	-115	0	0	-102	-5	-7	34	5	0	41
2.4576	0	125	170	32	110	175	44	119	164	56	98	159	31	5	6	-117	-1	0	-103	-6	-7	35	4	1	42
2.58048	0	125	170	31	111	174	44	118	164	55	98	160	31	4	6	-115	-1	0	-103	-6	-6	35	4	0	42
2.70336	0	125	171	30	110	176	44	118	165	54	98	162	32	5	6	-111	0	0	-102	-7	-8	35	4	0	42
2.82624	0	126	169	32	110	175	43	119	163	56	98	157	31	4	6	-114	0	1	-104	-6	-6	35	4	1	40
2.94912	0	125	169	31	109	174	43	119	163	55	97	159	31	5	6	-118	0	0	-104	-7	-7	36	4	0	42
3.072	0	125	169	30	110	174	43	118	163	55	98	159	31	5	7	-117	0	0	-104	-6	-7	34	5	0	42
3.19488	0	126	170	30	111	175	45	119	164	54	98	161	32	5	6	-113	0	0	-103	-6	-7	35	4	0	42
3.31776	0	125	170	30	109	176	43	119	166	55	98	162	31	5	6	-114	0	0	-104	-7	-7	36	5	0	42
3.44064	0	126	169	33	109	175	42	118	162	57	98	157	30	5	6	-117	0	1	-106	-6	-7	35	4	1	40
3.56352	0	126	168	30	110	173	43	118	163	55	98	159	32	5	7	-117	0	0	-104	-6	-6	35	3	0	40
3.6864	0	125	169	31	110	173	43	118	163	54	99	160	32	4	6	-114	0	0	-104	-6	-7	36	4	0	41
3.80928	0	125	169	31	110	174	44	119	163	55	99	160	32	5	5	-114	0	-1	-104	-6	-7	36	3	0	42
3.93216	0	126	170	32	110	175	43	117	164	54	98	161	31	4	6	-117	0	0	-104	-6	-7	35	4	0	43
4.05504	0	125	168	31	109	174	42	117	163	56	98	157	31	5	5	-117	-1	1	-106	-5	-7	34	4	1	41
4.17792	0	125	168	31	109	173	42	117	162	54	98	159	32	5	6	-114	0	-1	-104	-6	-7	36	4	1	41
4.3008	0	125	169	30	110	173	43	118	163	55	97	159	31	4	6	-115	0	0	-104	-6	-6	35	4	0	41
4.42368	0	125	169	31	109	175	44	117	163	54	98	160	31	5	6	-117	0	0	-104	-6	-7	36	5	0	42
4.54656	0	126	169	31	110	175	43	119	163	53	99	160	31	5	6	-115	-1	0	-106	-6	-7	35	4	0	42
4.66944	0	125	167	32	109	174	43	118	162	54	97	155	30	5	6	-114	0	1	-105	-6	-7	35	5	2	41
4.79232	0	125	168	33	109	173	42	118	162	56	98	159	31	5	6	-116	0	0	-104	-6	-7	34	4	0	40
4.9152	0	125	168	32	109	174	44	118	163	57	97	159	32	5	6	-118	0	0	-105	-7	-7	33	4	0	40
5.03808	0	125	169	32	110	174	47	118	163	51	99	161	34	5	6	-116	-1	-1	-103	-7	-6	29	4	0	45
5.16096	0	126	169	40	110	174	44	118	164	53	99	162	32	5	6	-110	-1	0	-104	-7	-7	28	4	0	46
5.28384	0	125	168	35	109	173	45	118	161	57	98	160	34	5	6	-113	-1	0	-106	-7	-7	29	4	0	40
5.40672	0	125	167	37	110	173	46	118	161	57	98	161	35	5	6	-117	0	0	-106	-6	-7	31	4	0	40
5.5296	0	124	166	50	109	175	43	116	160	58	99	162	34	5	6	-113	0	0	-105	-7	-7	28	4	0	38
5.65248	0	125	167	44	110	175	50	118	160	64	100	163	33	5	6	-106	-1	0	-101	-6	-7	22	4	0	31
5.77536	0	125	167	47	111	175	46	117	159	63	99	162	36	5	6	-108	-1	0	-100	-6	-7	22	5	1	29
5.89824	0	124	164	45	110	173	46	116	157	62	98	158	35	5	6	-109	0	1	-99	-6	-7	21	4	0	28
6.02112	0	124	164	45	110	172	46	116	158	63	98	161	35	4	5	-106	0	0	-98	-6	-8	21	4	1	31
6.144	0	123	163	41	109	172	46	117	157	60	98	160	33	4	6	-107	0	0	-96	-5	-7	24	5	0	35
6.26688	0	123	163	37	110	174	45	116	158	56	98	162	34	5	7	-110	0	0	-94	-5	-6	25	3	0	36
6.38976	0	123	163	38	109	173	45	114	156	55	98	160	33	5	5	-111	0	0	-95	-6	-7	26	4	1	38
6.51264	0	123	162	36	108	173	44	114	154	55	98	157	33	5	6	-110	-1	1	-95	-7	-6	25	4	1	36
6.63552	0	122	162	37	108	172	44	115	154	55	97	159	33	5	6	-107	0	0	-95	-6	-6	26	5	0	38
6.7584	0	123	162	37	108	171	45	115	154	55	98	158	33	5	6	-111	0	0	-96	-6	-6	27	5	0	38
6.88128	0	123	163	37	109	173	45	115	155	55	97	160	32	4	5	-112	0	0	-96	-6	-5	27	5	1	38
7.00416	0	123	161	39	109	171	43	115	154	56	97	157	32	5	6	-111	-1	0	-97	-6	-6	28	4	1	38
7.12704	0	122	160	37	107	170	43	114	152	55	96	156	32	5	6	-109	0	0	-97	-6	-7	27	4	1	36
7.24992	0	122	160	37	107	169	43	115	153	56	96	156	31	4	5	-111	0	0	-96	-6	-6	27	3	0	37
7.3728	0	122	161	37	108	170	43	115	153	55	96	156	33	4	5	-111	0	0	-97	-6	-6	27	4	0	36
7.49568	0	123	160	37	108	170	43	114	154	56	97	157	32	5	6	-111	-1	0	-97	-6	-6	28	4	0	38
7.61856	0	123	160	38	107	171	42	114	153	56	96	155	32	4	5	-109	0	0	-97	-6	-6	28	5	0	37
7.74144	0	122	160	35	108	168	44	114	151	55	96	153	31	5	5	-112	-1	1	-97	-6	-5	27	4	1	36
7.86432	0	122	159	36	107	167	42	115	152	55	96	154	32	5	5	-113	0	0	-96	-6	-6	27	4	1	37
7.9872	0	122	160	37	108	168	43	115	152	56	96	153	32	5	5	-111	-1	0	-96	-6	-6	28	5	0	37
8.11008	0	122	161	36	108	169	43	114	153	56	97	155	32	5	5	-109	0	0	-95	-6	-6	28	5	0	37
8.23296	0	122	161	37	108	170	43	114	152	56	95	154	32	5	6	-110	0	0	-96	-6	-6	28	4	1	37
8.35584	0	122	159	37	107	169	42	114	151	55	96	152	30	5	5	-114	-1	1	-97	-6	-5	28	4	1	36
8.47872	0	122	160	36	107	168	42	114	152	57	96	154	31	5	6	-112	0	0	-96	-7	-6	29	4	0	37
8.6016	0	122	160	36	107	167	43	114	152	56	95	153	32	5	5	-110	0	0	-96	-5	-6	29	5	0	37
8.72448	0	121	160	36	108	167	43	114	152	56	96	154	32	4	5	-112	0	0	-96	-5	-6	29	5	0	38
8.84736	0	122	161	38	108	169	42	115	152	56	96	151	30	5	5	-114	0	1	-98	-6	-7	27	5	2	38
8.97024	0	122	160	35	108	166	42	114	153	56	96	150	29	5	5	-113	0	0	-97	-6	-6	29	5	0	37
9.09312	0	122	160	34	107	166	41	114	153	55	96	150	30	5	6	-111	0	0	-96	-6	-6	29	3	1	37
9.216	0	122	161	38	107	166	41	115	154	51	96	152	30	5	5	-115	0	0	-96	-6	-7	27	5	0	38
9.33888	0	122	163	36	107	168	43	115	155	55	95	153	30	5	6	-113	0	0	-97	-6	-6	31	5	0	39
9.46176	0	123	162	37	107	166	41	115	153	57	95	148	29	5	6	-113	0	1	-98	-6	-7	30	4	2	38
9.58464	0	122	161	36	107	167	40	115	153	57	96	148	30	5	6	-112	0	1	-98	-6	-5	29	4	1	38
9.70752	0	123	162	36	107	164	41	115	153	57	95	149	30	5	6	-115	0	0	-98	-6	-5	30	5	0	39
9.8304	0	123	162	36	107	166	41	116	154	57	95	151	30	5	5	-116	0	0	-98	-6	-6	31	4	0	38
9.95328	0	123	162	37	107	166	41	116	155	56	95	152	30	4	6	-114	0	0	-98	-7	-6	30	3	0	39
10.0762	0	124	162	38	106	165	40	115	154	58	95	147	28	5	6	-113	0	1	-99	-6	-6	32	3	1	38
10.199	0	123	163	32	106	166	41	115	155	56	96	147	29	5	6	-116	-1	1	-99	-5	-6	32	4	1	39
10.3219	0	123	163	34	106	166	40	116	156	56	96	150	28	5	5	-117	0	0	-99	-6	-6	33	5	0	39
10.4448	0	123	163	28	107	166	41	116	156	54	96	151	29	5	5	-116	-1	0	-100	-6	-6	33	4	0	41
10.5677	0	124	164	29	108	167	40	115	157	51	95	151	29	5	6	-111	0	0	-99	-6	-6	35	3	0	41
10.6906	0	123	161	30	107	166	41	116	154	54	95	146	28	4	5	-115	0	1	-101	-6	-7	34	4	2	38
10.8134	0	123	161	33	107	166	39	115	153	55	94	145	28	5	6	-116	0	1	-101	-6	-7	34	4	2	39
10.9363	0	123	161	33	107	165	40	115	154	54	95	144	28	5	6	-116	0	1	-101	-5	-6	33	5	1	39
11.0592	0	123	161	31	107	165	39	116	154	55	95	145	28	5	5	-115	0	2	-101	-6	-5	32	4	2	39
11.1821	0	123	162	28	107	165	40	116	155	53	94	147	28	4	5	-112	0	0	-101	-6	-7	35	4	1	38
11.305	0	123	160	30	107	163	40	115	151	53	94	142	26	4	7	-116	0	0	-101	-6	-6	35	4	1	37
11.4278	0	123	159	28	106	162	39	115	152	52	95	140	26	5	5	-115	-1	1	-101	-7	-6	35	4	1	38
11.5507	0	122	159	28	107	161	38	114	151	52	93	140	24	4	5	-113	0	1	-100	-6	-6	35	3	1	37
11.6736	0	123	159	26	107	162	40	115	152	52	94	140	27	4	6	-112	0	1	-99	-6	-6	35	3	1	38
11.7965	0	122	160	28	108	164	39	115	152	50	94	143	27	5	5	-114	-1	0	-100	-6	-7	36	4	0	38
11.9194	0	123	158	28	107	163	41	115	151	51	93	139	26	4	5	-115	0	1	-99	-6	-6	34	4	1	37
12.0422	0	122	160	28	107	162	40	115	153	51	94	140	28	5	6	-112	0	1	-98	-6	-6	35	3	2	37
12.1651	0	122	160	28	107	164	40	116	153	52	94	141	28	5	5	-113	0	1	-98	-6	-6	35	3	2	38
12.288	0	124	160	27	108	164	40	115	155	52	95	145	28	5	6	-116	0	0	-98	-7	-6	35	5	0	39
12.4109	0	124	162	27	108	166	41	115	155	51	95	144	29	4	6	-114	-1	0	-99	-5	-7	37	5	1	40
12.5338	0	123	160	26	107	165	40	116	155	51	95	142	28	5	6	-112	0	1	-99	-6	-6	37	5	1	38
12.6566	0	124	161	25	108	166	41	116	155	50	95	143	27	5	6	-113	0	1	-99	-6	-6	38	4	1	39
12.7795	0	123	162	25	108	167	40	116	156	50	95	143	28	5	6	-114	-1	1	-99	-6	-6	37	4	2	39
12.9024	0	124	163	25	109	167	42	116	158	50	96	146	28	5	6	-113	-1	0	-100	-7	-6	38	4	1	41
13.0253	0	125	164	25	109	168	40	117	157	50	96	146	29	5	5	-110	0	0	-99	-6	-6	38	4	1	40
13.1482	0	124	163	24	109	168	40	116	158	50	96	144	28	5	6	-112	0	1	-101	-6	-7	38	4	1	40
13.271	0	124	165	25	109	168	41	116	159	49	96	147	28	5	5	-113	0	0	-101	-6	-6	38	4	1	40
13.3939	0	123	165	23	109	168	42	117	159	50	96	147	27	5	5	-111	0	0	-101	-6	-7	40	4	0	41
13.5168	0	124	165	22	109	169	41	116	158	50	97	149	28	5	6	-107	0	0	-101	-6	-7	41	4	0	42
13.6397	0	123	165	23	109	170	40	117	157	50	96	146	28	4	5	-108	0	1	-102	-5	-7	41	4	2	40
13.7626	0	124	164	21	110	171	40	116	157	49	97	147	28	5	6	-110	-1	1	-102	-7	-6	41	4	1	41
13.8854	0	124	164	22	110	171	40	116	156	50	97	150	29	5	7	-109	-1	0	-102	-7	-6	42	4	0	41
14.0083	0	124	164	22	110	173	41	116	158	51	97	153	28	4	6	-105	0	0	-102	-7	-7	42	4	0	40
14.1312	0	125	164	23	110	174	40	115	158	51	97	153	29	4	6	-106	-1	0	-103	-5	-6	44	4	0	40
14.2541	0	123	163	21	110	175	42	116	156	51	97	150	27	4	6	-111	0	0	-104	-7	-7	43	4	1	40
14.377	0	123	162	21	110	175	41	117	156	51	98	150	29	4	5	-109	0	2	-102	-6	-6	42	4	2	39
14.4998	0	123	161	22	111	174	41	115	156	51	97	151	29	4	5	-106	0	0	-102	-6	-6	44	4	0	40
14.6227	0	124	162	22	111	175	41	115	157	51	97	153	29	4	6	-106	0	0	-102	-6	-7	43	4	1	41
14.7456	0	124	162	22	110	175	41	115	155	51	98	151	28	5	5	-110	0	1	-103	-6	-6	43	4	1	40
14.8685	0	122	160	21	109	176	41	114	154	50	97	151	28	5	5	-110	0	0	-104	-6	-6	43	5	2	40
14.9914	0	123	161	22	110	176	41	115	154	50	96	151	29	5	6	-108	0	1	-103	-6	-7	42	4	2	40
15.1142	0	122	161	21	110	176	41	114	155	50	97	152	28	5	6	-108	0	1	-103	-6	-7	42	4	1	40
15.2371	0	123	161	22	111	175	41	114	155	50	97	153	29	5	5	-111	0	0	-102	-6	-6	43	4	0	40
15.36	0	123	160	22	110	173	41	114	153	49	98	149	27	4	5	-111	0	1	-104	-6	-6	42	3	2	40
15.4829	0	123	160	21	109	174	40	114	153	51	97	150	29	4	5	-108	0	1	-102	-5	-7	42	5	2	41
15.6058	0	122	160	21	110	175	41	114	152	50	97	150	28	4	5	-108	-1	1	-103	-6	-6	42	4	2	40
15.7286	0	123	161	22	110	175	40	114	153	50	97	151	28	4	5	-111	0	2	-102	-6	-7	43	4	1	40
15.8515	0	123	159	21	109	174	40	113	152	49	97	150	28	5	6	-111	0	1	-103	-5	-6	43	4	2	39
15.9744	0	122	159	21	110	173	41	114	151	49	96	148	27	5	4	-109	-1	1	-103	-7	-6	41	5	2	39
16.0973	0	123	158	22	109	173	41	114	151	49	96	148	26	5	5	-111	0	1	-103	-5	-6	42	4	3	40
16.2202	0	122	159	22	109	174	41	114	149	48	97	148	27	5	5	-114	-1	1	-103	-5	-6	41	5	2	39
16.343	0	123	160	27	109	174	45	114	152	50	96	152	30	4	5	-116	0	0	-102	-5	-6	39	4	0	41
16.4659	0	124	160	33	108	172	40	116	153	53	96	148	26	5	6	-117	0	0	-104	-6	-6	32	4	2	42
16.5888	0	124	161	34	108	172	42	116	153	54	95	149	28	4	7	-118	0	1	-104	-6	-6	30	5	2	37
16.7117	0	124	161	37	108	172	42	115	153	56	96	150	28	5	5	-118	0	0	-103	-5	-6	28	4	0	38
16.8346	0	123	161	36	108	173	43	116	153	57	95	153	28	4	6	-115	0	0	-102	-7	-6	26	4	0	38
16.9574	0	124	161	39	107	174	41	115	153	55	94	151	29	5	6	-111	-1	0	-100	-6	-6	27	4	1	39
17.0803	0	123	159	37	107	173	41	115	151	54	95	149	28	4	5	-113	0	2	-102	-6	-6	24	4	2	37
17.2032	0	123	160	37	108	173	42	116	153	55	95	151	29	4	5	-114	-1	2	-101	-6	-6	25	4	2	38
17.3261	0	124	161	37	108	175	42	116	155	55	95	152	30	5	6	-113	-1	0	-99	-5	-6	26	5	0	39
17.449	0	124	162	36	107	175	42	116	156	56	96	155	31	5	6	-110	0	0	-99	-6	-6	26	4	0	39
17.5718	0	124	162	37	106	175	41	116	154	55	96	152	28	4	6	-112	0	1	-100	-6	-6	26	4	2	40
17.6947	0	123	160	35	107	175	43	116	152	55	95	152	28	5	6	-113	0	0	-100	-6	-6	27	5	2	38
17.8176	0	122	160	36	107	176	43	114	152	55	95	152	29	5	6	-111	0	1	-99	-6	-6	26	4	2	38
17.9405	0	122	160	34	108	177	43	114	152	55	95	155	30	5	6	-111	0	0	-98	-6	-6	28	4	0	40
18.0634	0	123	162	39	109	179	42	115	154	51	96	157	29	4	6	-114	0	0	-97	-7	-6	24	5	0	41
18.1862	0	123	161	34	108	179	42	114	154	53	96	155	28	4	6	-111	0	1	-99	-6	-7	28	4	2	40
18.3091	0	123	161	35	109	179	43	115	153	53	96	155	28	5	5	-110	0	1	-99	-6	-6	28	4	2	40
18.432	0	123	162	35	109	179	43	114	154	53	96	155	28	4	5	-109	0	1	-98	-6	-6	28	4	2	40
18.5549	0	122	162	35	108	178	42	115	155	53	96	157	29	4	5	-111	0	0	-98	-6	-6	29	4	0	39
18.6778	0	124	163	36	109	178	42	115	156	55	97	156	29	5	5	-115	-1	1	-99	-6	-6	31	4	1	40
18.8006	0	123	162	35	108	177	43	115	154	56	96	152	28	4	6	-115	0	2	-99	-7	-6	29	5	1	38
18.9235	0	124	161	35	109	177	42	115	154	55	95	154	28	4	5	-113	0	2	-98	-6	-6	28	5	1	38
19.0464	0	124	160	32	108	176	42	115	152	54	96	151	28	5	5	-113	0	1	-97	-6	-6	30	4	2	39
19.1693	0	121	160	29	108	176	44	114	153	51	96	153	30	4	5	-112	0	1	-98	-6	-6	33	5	2	41
19.2922	0	123	160	31	108	176	42	115	153	51	96	151	28	5	6	-113	-1	1	-99	-6	-6	33	4	2	41
19.415	0	122	160	28	108	175	42	115	153	52	96	150	28	5	5	-112	0	0	-98	-5	-6	35	4	1	40
19.5379	0	123	161	30	108	175	43	115	154	52	95	150	29	4	5	-112	0	1	-99	-5	-6	35	4	1	40
19.6608	0	123	162	28	108	175	43	115	153	51	96	150	29	6	5	-116	-1	0	-98	-7	-6	34	4	1	40
19.7837	0	122	162	29	108	175	42	116	155	51	95	151	29	4	5	-114	-1	0	-99	-6	-6	35	4	2	40
19.9066	0	123	161	27	108	173	43	115	153	50	95	149	28	5	6	-114	-1	1	-99	-7	-7	35	4	2	38
20.0294	0	123	162	28	109	173	44	115	154	51	96	149	29	5	6	-114	0	1	-100	-6	-6	34	4	2	40
20.1523	0	122	162	28	109	174	43	115	155	52	95	149	29	5	5	-116	0	1	-100	-6	-6	35	4	2	41
20.2752	0	123	162	26	108	175	43	114	156	51	96	149	30	4	6	-115	-1	1	-97	-6	-6	36	5	1	40
20.3981	0	123	162	27	108	173	42	115	154	50	95	148	29	4	5	-112	0	1	-98	-7	-6	36	4	2	40
20.521	0	123	162	27	108	172	43	115	154	50	95	148	29	5	5	-114	-1	1	-99	-6	-7	36	4	1	40
20.6438	0	123	163	27	109	173	43	115	155	50	95	149	30	5	5	-116	0	2	-99	-6	-7	36	5	2	41
20.7667	0	123	163	26	108	174	43	115	155	50	95	150	30	5	5	-115	0	1	-99	-5	-6	36	4	1	41
20.8896	0	125	164	25	108	175	42	115	155	50	96	150	29	5	6	-111	0	2	-100	-6	-7	38	4	2	42
21.0125	0	123	162	24	108	173	42	115	155	49	95	148	28	5	5	-113	-1	1	-101	-6	-6	36	5	1	41
21.1354	0	123	163	25	108	174	44	115	155	49	96	150	30	4	5	-115	0	2	-101	-6	-6	38	4	1	41
21.2582	0	124	164	26	108	175	42	115	156	49	96	150	30	5	6	-114	0	2	-100	-6	-6	36	4	2	42
21.3811	0	123	166	25	109	176	43	116	158	49	95	150	30	4	5	-111	-1	1	-100	-6	-7	37	4	3	42
21.504	0	123	166	26	108	174	43	115	157	49	95	151	29	5	6	-114	0	1	-101	-6	-6	37	4	2	41
21.6269	0	124	167	28	107	176	43	115	158	50	96	150	30	5	6	-116	0	1	-102	-6	-7	36	4	2	42
21.7498	0	124	166	26	108	176	43	116	159	50	95	151	30	4	5	-114	-1	1	-102	-6	-6	35	4	2	42
21.8726	0	124	168	25	109	175	43	116	160	50	95	154	30	5	6	-111	0	0	-101	-6	-6	37	4	0	42
21.9955	0	124	167	26	109	175	43	115	159	49	96	151	28	5	5	-112	0	1	-102	-6	-6	37	4	1	43
22.1184	0	124	167	25	108	176	43	115	159	49	96	151	29	5	5	-114	-1	0	-102	-6	-6	37	5	2	42
22.2413	0	124	166	26	109	176	44	116	158	49	96	152	29	6	6	-113	0	1	-102	-6	-7	38	4	1	43
22.3642	0	124	168	24	109	176	42	115	159	49	96	153	30	4	6	-110	-1	0	-101	-6	-7	38	4	1	42
22.487	0	124	167	26	109	176	43	116	159	48	96	151	28	5	5	-112	-1	1	-103	-6	-6	38	5	2	43
22.6099	0	125	167	25	108	175	44	116	158	48	95	150	28	4	6	-115	0	0	-104	-7	-7	38	4	2	42
22.7328	0	124	167	25	108	175	43	116	158	49	96	151	28	5	6	-113	0	2	-103	-7	-7	38	4	2	43
22.8557	0	124	168	25	108	176	43	116	159	49	96	152	29	5	6	-110	0	0	-103	-6	-6	38	4	2	43
22.9786	0	124	168	26	109	176	43	117	160	49	95	152	28	5	5	-110	0	1	-103	-6	-7	39	4	2	43
23.1014	0	125	168	24	108	175	43	117	158	49	96	150	28	5	6	-115	-1	1	-104	-6	-6	38	4	2	41
23.2243	0	124	168	25	108	175	44	116	160	49	95	151	28	5	6	-113	-1	1	-103	-6	-7	38	4	1	42
23.3472	0	125	168	25	107	177	44	117	160	48	95	152	28	5	6	-110	0	1	-103	-6	-6	38	4	2	43
23.4701	0	126	169	26	109	176	43	117	161	49	97	153	29	5	6	-111	0	0	-102	-6	-7	39	4	1	43
23.593	0	125	169	27	108	175	44	117	160	49	95	151	28	4	6	-115	-1	1	-103	-7	-7	38	4	2	41
23.7158	0	126	169	25	108	175	44	118	160	50	95	151	28	6	5	-114	0	1	-103	-7	-7	38	4	1	42
23.8387	0	126	170	24	108	176	43	117	162	49	96	151	29	5	6	-110	0	1	-103	-6	-7	37	4	2	42
23.9616	0	125	169	26	109	176	44	117	162	50	97	152	29	5	6	-111	0	1	-104	-6	-7	38	4	2	42
24.0845	0	126	171	27	108	177	42	117	162	49	96	152	29	5	6	-114	0	1	-103	-6	-7	38	4	2	43
24.2074	0	125	169	25	108	174	44	117	161	49	95	150	27	4	5	-115	0	1	-103	-5	-7	37	4	2	41
24.3302	0	125	170	26	108	176	43	118	161	50	95	152	28	4	5	-111	0	1	-103	-6	-7	37	5	2	42
24.4531	0	125	170	27	108	177	44	118	162	50	96	152	28	4	6	-111	-1	1	-103	-7	-7	37	4	2	42
24.576	0	125	172	26	108	178	44	118	164	49	96	153	28	4	5	-116	0	0	-103	-7	-7	37	4	0	43
24.6989	0	126	172	27	108	178	43	117	164	49	96	153	28	5	7	-114	-1	1	-102	-6	-7	38	5	2	42
24.8218	0	126	170	25	108	176	43	118	163	49	96	151	30	4	5	-111	-1	0	-103	-6	-7	36	5	1	42
24.9446	0	126	171	26	108	177	44	117	163	50	95	151	28	5	6	-112	-1	1	-102	-6	-7	37	4	1	41
25.0675	0	125	171	26	108	177	43	118	163	49	96	151	28	5	6	-115	0	0	-102	-6	-7	37	5	2	40
25.1904	0	126	171	26	109	177	45	118	163	49	96	152	29	4	6	-112	-1	1	-102	-6	-7	37	4	2	42
25.3133	0	126	172	27	108	178	45	117	165	49	96	153	30	5	7	-109	0	1	-101	-5	-7	38	4	1	43
25.4362	0	126	172	27	108	176	43	117	163	49	95	152	29	5	6	-112	0	2	-102	-5	-7	38	4	2	41
25.559	0	126	170	27	108	176	44	118	162	49	95	150	28	5	6	-114	0	1	-102	-7	-7	36	5	2	41
25.6819	0	125	171	26	108	176	43	118	163	50	95	151	29	4	6	-114	-1	1	-101	-7	-7	37	4	3	41
25.8048	0	125	170	26	107	177	44	117	163	49	95	151	28	4	6	-111	0	1	-100	-6	-7	37	4	1	40
25.9277	0	125	171	27	108	178	44	117	163	49	95	152	29	4	5	-111	0	0	-100	-7	-6	37	4	2	41
26.0506	0	125	171	26	108	178	44	117	163	50	95	153	28	5	6	-114	-1	1	-101	-7	-7	37	4	2	41
26.1734	0	125	170	29	108	177	42	117	161	48	94	151	30	4	6	-114	-1	1	-101	-5	-7	35	4	2	40
26.2963	0	124	170	26	108	176	43	116	161	49	95	151	30	5	6	-112	0	1	-100	-6	-7	35	5	2	41
26.4192	0	125	170	27	108	176	44	116	161	49	95	151	28	5	6	-113	0	1	-100	-7	-7	36	4	2	39
26.5421	0	124	169	26	108	178	44	116	161	50	95	152	29	4	6	-114	0	1	-100	-7	-7	37	4	2	41
26.665	0	124	170	26	108	178	45	116	161	49	95	152	28	4	6	-113	0	1	-99	-7	-7	36	4	2	41
26.7878	0	124	169	28	108	177	42	115	161	48	95	152	30	5	6	-111	0	1	-100	-6	-7	37	4	2	41
26.9107	0	123	168	27	108	177	43	114	160	50	94	151	29	4	6	-113	0	0	-100	-6	-7	37	4	1	40
27.0336	0	123	168	27	108	177	44	115	158	50	95	151	28	5	6	-115	0	0	-99	-6	-7	36	5	2	39
27.1565	0	123	168	26	108	177	44	114	158	49	95	152	29	5	5	-114	0	1	-99	-5	-7	36	4	1	41
27.2794	0	124	168	27	108	178	44	115	159	49	95	152	29	5	6	-111	-1	2	-99	-6	-6	37	4	1	41
27.4022	0	124	169	27	108	179	44	115	160	49	96	152	29	5	6	-112	0	1	-100	-6	-7	37	4	1	41
27.5251	0	123	167	27	109	176	43	114	158	50	94	150	29	4	6	-116	-1	2	-101	-6	-6	37	5	2	39
27.648	0	123	167	26	108	177	44	114	158	50	94	151	28	4	6	-113	0	1	-99	-6	-6	36	4	1	40
27.7709	0	122	167	27	108	177	45	114	157	49	94	151	28	4	6	-112	0	1	-99	-6	-6	37	4	1	41
27.8938	0	123	167	27	108	178	46	115	158	50	95	152	28	5	5	-112	-1	1	-99	-6	-6	37	4	3	42
28.0166	0	123	169	27	109	179	44	115	159	48	96	153	30	4	5	-115	0	1	-99	-6	-6	38	4	2	42
28.1395	0	123	167	26	108	178	44	114	156	49	94	151	28	4	6	-114	0	1	-100	-6	-8	37	5	2	40
28.2624	0	123	167	27	109	178	44	114	157	49	96	152	27	4	6	-112	0	1	-100	-5	-7	36	4	2	41
28.3853	0	123	167	26	108	179	45	113	157	50	96	153	28	5	5	-114	0	1	-100	-6	-6	36	5	1	42
28.5082	0	124	168	26	109	179	43	115	157	49	96	154	29	5	5	-115	-1	1	-100	-6	-6	37	5	2	42
28.631	0	124	169	26	108	180	43	115	158	50	96	156	31	4	5	-112	-1	0	-99	-6	-6	38	4	1	42
28.7539	0	124	168	26	108	179	44	114	157	49	95	153	29	4	5	-110	0	2	-101	-6	-8	38	4	2	41
28.8768	0	123	167	26	108	180	44	115	157	49	96	152	28	5	5	-112	0	2	-101	-6	-6	38	4	2	41
28.9997	0	124	168	25	108	181	44	115	157	49	95	154	29	5	5	-114	-1	1	-101	-7	-7	37	3	1	43
29.1226	0	124	168	26	109	181	43	114	158	49	95	155	30	4	6	-113	-1	2	-100	-5	-7	37	4	1	42
29.2454	0	124	170	25	110	181	43	115	159	49	96	157	30	5	6	-108	0	1	-100	-6	-7	38	4	1	43
29.3683	0	124	170	26	109	182	44	115	159	48	97	156	29	5	5	-111	0	1	-103	-6	-7	38	4	2	42
29.4912	0	124	169	25	110	181	44	115	159	48	96	156	29	4	5	-115	0	2	-102	-6	-6	39	5	3	43
29.6141	0	124	169	25	109	182	44	116	160	48	97	156	31	5	6	-111	0	1	-102	-5	-6	38	4	2	43
29.737	0	124	170	25	109	181	44	115	161	49	96	160	31	5	6	-108	0	0	-102	-6	-6	39	4	0	43
29.8598	0	125	172	25	110	183	44	116	163	49	97	160	31	4	6	-109	0	0	-101	-6	-7	39	5	0	44
29.9827	0	124	172	25	111	184	44	117	163	48	98	159	29	4	6	-112	-1	1	-104	-6	-7	40	4	1	44
30.1056	0	124	171	24	110	184	45	116	162	49	97	159	30	5	6	-109	0	1	-103	-6	-7	39	4	3	44
30.2285	0	124	172	24	110	183	44	116	162	50	97	162	31	5	6	-105	-2	0	-103	-6	-7	41	5	0	44
30.3514	0	125	171	22	109	185	45	116	161	51	97	166	30	4	6	-102	-1	0	-102	-6	-7	37	4	0	51
30.4742	0	126	172	31	111	188	43	117	163	45	98	168	30	4	6	-106	0	0	-107	-5	-6	39	4	0	49
30.5971	0	126	173	24	111	189	48	117	164	50	97	163	33	6	6	-110	-1	1	-110	-6	-8	43	5	2	43
30.72	0	128	173	24	111	186	47	118	165	49	98	164	32	5	6	-107	0	0	-108	-6	-6	41	5	1	44
30.8429	0	127	174	23	110	187	50	118	166	49	98	164	35	4	5	-110	0	1	-107	-6	-6	40	5	3	44
30.9658	0	127	173	26	109	185	45	119	167	49	97	165	32	5	6	-113	0	0	-109	-7	-7	38	4	1	48
31.0886	0	127	174	28	110	187	46	120	168	49	98	169	34	5	6	-112	-1	0	-110	-6	-7	36	4	0	45
31.2115	0	127	173	26	110	187	46	119	165	48	97	164	34	5	6	-110	0	1	-109	-7	-7	37	4	2	39
31.3344	0	126	176	28	110	187	47	118	167	50	97	167	34	5	6	-115	0	0	-107	-7	-7	36	4	0	38
31.4573	0	127	176	25	111	188	47	118	168	49	98	169	34	5	7	-116	0	0	-108	-7	-7	36	5	0	42
31.5802	0	126	177	24	111	190	47	118	169	49	99	170	33	4	5	-111	0	0	-106	-6	-7	38	4	0	45
31.703	0	126	177	26	111	191	47	119	168	49	98	169	31	5	6	-107	-1	1	-106	-6	-7	39	3	1	44
31.8259	0	127	176	24	110	190	47	118	167	49	98	166	32	6	6	-110	-1	2	-106	-6	-7	39	4	2	43
31.9488	0	126	176	24	111	189	48	119	167	48	97	166	31	4	7	-111	0	0	-107	-6	-6	38	3	2	43
32.0717	0	126	176	24	110	188	47	117	168	49	97	168	32	4	7	-109	-1	1	-106	-6	-8	40	4	1	44
32.1946	0	126	175	26	110	189	47	117	168	50	98	168	32	4	6	-105	-1	0	-105	-5	-8	40	3	0	45
32.3174	0	126	175	24	109	188	45	117	167	49	97	165	31	5	6	-109	0	1	-106	-6	-8	40	3	2	44
32.4403	0	126	175	24	109	186	45	117	165	47	97	164	32	5	7	-113	0	1	-106	-6	-7	39	4	1	43
32.5632	0	126	174	25	110	187	45	118	166	47	97	163	31	3	6	-112	0	1	-104	-6	-8	39	5	2	41
32.6861	0	126	175	23	108	187	45	117	167	48	98	163	31	5	6	-109	-1	1	-104	-6	-7	38	4	2	43
32.809	0	125	176	24	109	187	46	117	167	48	97	165	30	5	6	-109	0	1	-104	-6	-7	38	4	1	43
32.9318	0	125	173	24	109	186	43	117	165	48	97	162	31	4	6	-114	0	1	-104	-7	-7	39	4	2	41
33.0547	0	125	172	24	110	185	44	116	163	48	95	161	32	4	6	-110	0	1	-104	-6	-8	38	4	2	41
33.1776	0	124	172	24	109	185	44	116	164	48	96	161	32	4	5	-108	0	1	-103	-7	-7	39	4	2	41
33.3005	0	125	171	24	108	185	45	116	164	48	97	161	30	5	6	-109	0	1	-103	-6	-7	39	4	2	43
33.4234	0	124	172	24	109	185	44	116	162	47	97	162	30	4	6	-112	0	1	-103	-6	-7	40	4	1	42
33.5462	0	124	169	24	108	183	42	114	160	47	96	157	31	5	5	-112	0	1	-103	-6	-8	38	4	2	39
33.6691	0	123	171	23	109	183	43	116	160	47	96	159	30	4	6	-111	-1	1	-101	-6	-6	38	5	2	40
33.792	0	123	170	25	108	182	44	114	160	47	96	158	30	5	6	-112	0	1	-102	-6	-7	38	4	2	42
33.9149	0	124	170	23	107	183	46	114	161	48	96	159	30	4	6	-113	0	1	-101	-6	-7	38	4	2	43
34.0378	0	124	171	25	108	184	43	116	161	46	96	158	29	5	6	-112	0	2	-100	-6	-7	38	3	2	41
34.1606	0	123	168	24	108	180	43	114	159	48	96	156	30	5	5	-110	0	1	-101	-6	-7	38	4	1	40
34.2835	0	124	170	24	108	180	44	114	159	47	96	157	29	4	7	-112	0	1	-101	-6	-7	38	4	3	41
34.4064	0	124	169	24	108	181	45	115	158	46	96	157	28	5	6	-114	0	1	-100	-7	-6	38	3	2	42
34.5293	0	123	169	23	108	182	45	114	159	47	96	158	30	4	6	-112	0	1	-101	-7	-6	38	4	2	43
34.6522	0	123	168	24	108	180	42	115	158	47	96	156	29	5	5	-110	0	1	-101	-6	-7	38	4	2	41
34.775	0	122	167	22	109	179	43	113	156	47	96	155	30	5	6	-112	0	1	-101	-6	-7	37	4	2	41
34.8979	0	123	168	24	108	180	43	114	157	47	96	155	30	5	6	-114	0	1	-101	-6	-7	38	4	2	41
35.0208	0	123	166	23	109	180	45	113	157	47	95	156	29	4	6	-113	0	1	-100	-6	-7	38	4	2	41
35.1437	0	123	168	24	107	180	43	113	158	46	96	156	29	5	6	-110	-1	1	-100	-5	-7	38	4	1	41
35.2666	0	123	167	25	108	179	43	114	156	48	95	154	30	4	6	-112	0	1	-101	-6	-7	37	4	2	39
35.3894	0	124	169	26	108	178	45	115	158	48	95	155	31	4	6	-114	0	1	-99	-6	-6	37	4	2	42
35.5123	0	126	169	27	107	178	44	116	158	50	96	154	31	4	5	-114	0	1	-101	-6	-6	36	4	2	42
35.6352	0	124	168	28	107	178	47	116	159	50	96	157	30	4	6	-112	0	0	-101	-5	-7	37	4	0	42
35.7581	0	125	168	31	108	177	45	115	158	52	95	155	30	5	6	-115	0	1	-102	-6	-7	34	4	2	41
35.881	0	124	167	32	107	177	44	114	156	53	96	153	30	4	5	-118	0	1	-102	-6	-6	33	4	2	39
36.0038	0	123	167	31	108	177	45	115	157	52	94	154	32	5	5	-115	0	1	-101	-6	-6	33	4	2	38
36.1267	0	124	167	31	107	178	45	114	157	51	95	154	31	4	6	-112	0	2	-100	-5	-6	33	4	1	39
36.2496	0	124	169	37	108	178	46	116	159	56	96	155	29	5	5	-114	0	0	-100	-6	-5	32	4	2	41
36.3725	0	123	168	38	106	175	44	114	158	56	95	152	28	4	7	-116	0	1	-100	-6	-6	31	4	2	39
36.4954	0	123	167	36	106	176	44	114	156	56	94	153	28	4	6	-115	0	2	-99	-6	-7	31	4	2	40
36.6182	0	123	167	35	107	176	45	114	156	56	95	153	29	4	5	-113	0	1	-99	-6	-7	32	4	2	40
36.7411	0	123	167	35	108	176	42	115	157	56	95	155	30	4	6	-113	0	0	-99	-6	-6	33	4	1	41
36.864	0	123	168	36	107	177	43	115	158	55	95	155	30	5	6	-115	-1	0	-99	-7	-6	31	4	0	41
36.9869	0	123	165	35	107	175	44	114	156	56	95	152	28	4	5	-115	0	1	-100	-6	-6	31	4	1	40
37.1098	0	123	166	33	107	176	44	115	156	54	94	153	29	5	5	-112	0	1	-99	-6	-7	32	5	2	41
37.2326	0	123	166	32	106	176	44	114	157	54	96	154	29	5	6	-112	0	1	-100	-5	-7	32	4	1	41
37.3555	0	124	167	32	107	175	43	115	158	54	95	156	29	5	6	-115	0	0	-99	-6	-7	33	5	0	41
37.4784	0	123	169	34	107	177	43	115	158	52	95	156	30	5	6	-114	-1	1	-100	-6	-7	33	5	1	41
37.6013	0	124	167	32	106	174	45	115	157	54	95	153	28	5	6	-112	0	2	-100	-6	-7	33	4	2	40
37.7242	0	124	168	31	106	176	43	116	157	53	95	153	29	4	6	-113	0	1	-101	-5	-7	34	3	2	42
37.847	0	124	168	32	107	177	45	115	158	54	95	154	28	4	6	-115	0	1	-101	-5	-7	34	5	2	42
37.9699	0	124	168	33	106	175	42	115	158	49	95	157	30	4	5	-115	0	0	-100	-6	-7	29	4	0	43
38.0928	0	124	169	40	106	176	42	116	162	49	94	156	29	5	6	-110	0	0	-100	-6	-6	27	4	1	43
38.2157	0	125	170	39	106	177	44	116	161	54	94	155	28	4	6	-112	0	1	-101	-6	-6	28	4	2	41
38.3386	0	125	170	38	107	176	44	117	162	57	95	158	29	4	6	-116	-1	0	-102	-6	-7	31	3	0	42
38.4614	0	125	170	38	106	177	43	117	162	57	95	157	31	4	5	-115	0	1	-101	-5	-7	30	5	1	43
38.5843	0	125	171	35	107	178	41	117	163	55	94	159	30	5	6	-111	0	0	-101	-6	-7	31	3	0	43
38.7072	0	125	172	34	107	180	43	117	163	55	95	158	28	5	6	-113	-1	0	-103	-6	-7	32	4	1	44
38.8301	0	125	169	34	106	179	44	117	161	55	94	155	28	5	6	-115	-1	1	-103	-6	-7	32	5	2	42
38.953	0	125	170	34	106	178	44	117	162	54	94	156	28	5	6	-114	0	1	-103	-6	-7	31	4	2	41
39.0758	0	125	171	32	107	177	44	118	163	53	94	158	28	5	6	-110	0	0	-102	-6	-6	32	5	1	42
39.1987	0	125	172	34	107	177	45	117	163	53	94	158	29	6	6	-111	0	0	-102	-6	-6	32	4	0	43
39.3216	0	126	173	33	107	179	43	118	166	53	94	159	29	5	6	-114	0	1	-103	-6	-7	31	5	1	44
39.4445	0	126	172	33	107	178	44	117	163	53	94	156	28	5	6	-113	0	1	-102	-6	-7	30	5	2	43
39.5674	0	126	172	31	107	179	44	118	164	52	95	156	28	5	6	-109	0	1	-102	-7	-6	33	5	2	43
39.6902	0	126	172	32	106	178	45	118	164	52	94	156	28	5	6	-110	-1	0	-102	-6	-8	33	4	1	43
39.8131	0	126	173	31	106	178	43	118	164	51	95	160	29	5	6	-113	0	0	-102	-6	-6	32	4	0	43
39.936	0	125	173	31	107	179	44	118	165	50	95	158	29	5	6	-113	0	1	-103	-6	-7	33	4	1	44
40.0589	0	125	172	29	107	179	44	117	163	51	94	156	28	5	7	-111	-1	1	-103	-5	-7	35	4	2	42
40.1818	0	126	172	30	107	178	44	118	163	51	94	155	28	5	6	-110	0	2	-103	-6	-8	35	4	2	43
40.3046	0	126	171	29	107	179	44	118	164	51	95	157	29	5	6	-114	0	1	-103	-7	-7	35	4	2	43
40.4275	0	126	172	29	107	178	44	118	164	50	95	159	29	5	6	-114	0	0	-103	-6	-7	33	4	0	45
40.5504	0	126	171	29	107	179	44	117	164	49	95	158	29	4	6	-110	0	1	-102	-6	-7	35	3	2	44
40.6733	0	125	171	29	106	178	43	117	163	50	95	156	30	5	7	-112	0	1	-104	-6	-7	35	4	2	43
40.7962	0	125	172	30	107	180	45	118	163	51	95	156	29	5	6	-114	-1	1	-104	-6	-6	35	4	1	42
40.919	0	126	173	29	107	180	45	117	164	51	94	157	29	4	6	-115	0	1	-102	-6	-7	34	4	1	43
41.0419	0	126	173	28	107	180	45	118	165	50	95	161	30	5	7	-110	0	0	-102	-6	-7	34	4	0	44
41.1648	0	126	171	29	107	181	44	117	164	51	95	158	29	5	6	-110	-1	1	-103	-6	-7	35	4	1	43
41.2877	0	125	170	28	107	181	46	117	162	51	95	158	28	5	5	-112	0	1	-104	-6	-7	35	4	2	42
41.4106	0	125	170	29	107	180	46	117	163	50	95	158	29	5	6	-113	-1	1	-103	-6	-7	33	4	2	42
41.5334	0	125	171	28	107	178	45	116	163	49	95	160	30	5	6	-108	0	0	-104	-6	-7	35	5	0	42
41.6563	0	126	172	29	107	180	45	117	164	49	96	160	31	5	6	-109	0	0	-102	-6	-6	36	4	1	44
41.7792	0	125	171	31	106	179	44	117	161	51	95	157	30	4	7	-115	-1	1	-104	-7	-7	35	5	1	41
41.9021	0	124	170	29	107	178	45	117	161	52	95	156	30	5	6	-115	0	1	-104	-6	-7	32	5	2	41
42.025	0	125	169	31	106	178	44	117	159	51	95	157	30	4	6	-112	0	1	-102	-6	-7	34	5	2	42
42.1478	0	125	168	30	106	178	45	116	160	51	94	158	31	5	6	-113	0	0	-103	-6	-6	34	4	0	42
42.2707	0	125	171	31	106	179	43	117	163	51	96	161	31	5	6	-116	0	0	-101	-5	-7	34	4	0	44
42.3936	0	124	172	31	106	181	45	117	163	52	95	160	30	5	6	-117	-1	1	-103	-6	-7	33	4	1	43
42.5165	0	125	172	29	107	180	45	118	165	51	95	162	31	4	6	-111	0	0	-102	-6	-7	34	4	0	43
42.6394	0	125	173	30	107	180	44	117	165	51	95	163	31	4	6	-111	0	0	-103	-6	-7	36	5	0	43
42.7622	0	126	174	29	105	181	45	117	167	51	96	165	32	4	6	-113	-1	0	-103	-6	-7	34	4	0	43
42.8851	0	125	174	30	108	182	44	118	166	51	96	163	32	4	7	-115	0	0	-104	-7	-8	34	4	1	44
43.008	0	125	173	29	106	181	46	117	164	50	95	163	30	5	5	-111	0	0	-105	-6	-6	35	4	1	43
43.1309	0	126	172	28	107	181	45	117	165	51	95	165	31	5	6	-112	0	0	-105	-6	-7	36	5	0	44
43.2538	0	126	174	30	106	182	45	117	166	52	96	164	32	4	5	-115	0	0	-104	-6	-8	35	5	0	43
43.3766	0	125	174	29	108	183	45	117	166	51	96	166	33	5	6	-116	0	0	-104	-6	-7	35	4	0	44
43.4995	0	125	174	28	107	183	45	118	167	50	96	164	31	5	6	-111	0	1	-105	-6	-8	35	3	0	43
43.6224	0	126	174	27	107	183	45	117	166	52	97	164	31	4	7	-112	0	1	-105	-6	-6	36	4	1	43
43.7453	0	126	174	29	108	182	45	118	167	51	96	164	32	5	6	-114	0	0	-105	-6	-7	36	4	0	44
43.8682	0	127	174	28	108	183	46	117	168	51	97	166	33	5	6	-114	0	0	-104	-6	-7	36	4	0	44
43.991	0	126	174	28	108	183	44	118	169	50	96	166	33	5	6	-110	0	0	-105	-6	-8	37	4	0	45
44.1139	0	126	174	28	107	183	46	118	167	50	96	162	31	5	6	-112	0	2	-106	-6	-8	36	4	2	43
44.2368	0	126	175	28	107	181	45	118	168	51	96	166	32	5	6	-114	0	0	-106	-5	-6	37	3	0	44
44.3597	0	126	175	28	108	181	44	119	169	50	96	165	32	5	7	-115	0	0	-105	-6	-7	36	4	0	44
44.4826	0	126	176	26	108	183	45	119	169	51	97	167	33	5	6	-110	0	0	-105	-6	-7	37	4	0	44
44.6054	0	126	176	28	108	182	45	119	170	50	97	166	30	4	7	-110	-1	0	-106	-6	-7	38	4	0	44
44.7283	0	126	175	27	108	182	46	118	168	50	97	165	31	5	6	-114	-1	1	-107	-6	-7	37	4	0	44
44.8512	0	126	176	27	108	182	46	118	169	50	97	166	31	6	6	-114	0	0	-107	-7	-7	37	5	0	44
44.9741	0	126	176	26	107	182	45	119	170	50	96	166	33	5	7	-109	0	0	-106	-6	-8	38	4	0	43
45.097	0	126	177	27	107	182	45	119	171	50	97	167	33	4	6	-109	-1	0	-105	-6	-7	39	4	0	44
45.2198	0	127	176	26	108	181	46	118	170	50	96	165	30	5	6	-113	0	0	-107	-6	-7	38	4	0	43
45.3427	0	128	177	26	108	182	45	119	170	50	96	166	32	4	7	-114	-1	0	-106	-6	-7	37	4	0	44
45.4656	0	126	177	26	108	182	46	119	170	50	96	167	31	4	6	-110	0	0	-106	-7	-7	38	4	0	44
45.5885	0	127	178	26	107	183	45	119	171	49	97	166	32	5	6	-109	0	0	-105	-7	-7	38	4	0	44
45.7114	0	127	176	27	107	182	44	118	171	50	95	164	31	6	7	-113	-1	0	-106	-6	-7	38	4	1	44
45.8342	0	127	177	25	107	181	46	119	170	50	96	164	31	4	6	-115	0	0	-106	-6	-8	38	4	1	44
45.9571	0	126	177	25	108	181	46	118	171	50	97	165	32	4	6	-110	0	-1	-106	-6	-6	38	3	0	45
46.08	1	126	178	26	108	181	44	119	172	50	96	165	33	4	5	-109	0	0	-106	-6	-8	38	4	0	45
46.2029	0	127	178	27	108	181	45	119	172	49	96	166	32	5	5	-113	0	0	-107	-6	-8	38	4	0	45
46.3258	0	126	177	25	107	181	45	118	170	49	97	162	30	4	6	-116	0	1	-107	-7	-7	38	4	2	43
46.4486	0	126	177	26	107	180	45	119	171	48	97	164	31	4	7	-110	0	0	-106	-6	-7	38	4	0	45
46.5715	0	126	177	27	108	179	45	119	171	49	96	165	31	5	7	-109	0	0	-106	-7	-9	38	5	0	45
46.6944	0	127	178	27	107	181	45	120	172	50	97	165	32	5	8	-113	0	0	-106	-7	-7	37	5	0	44
46.8173	0	127	177	27	107	181	45	119	170	49	97	163	31	5	6	-116	-1	1	-107	-6	-7	37	4	0	43
46.9402	0	127	176	25	106	179	45	119	170	49	96	163	30	5	6	-111	0	0	-106	-6	-8	37	3	0	44
47.063	0	127	177	26	107	180	45	119	170	50	97	163	31	5	7	-110	0	0	-105	-6	-7	38	4	0	44
47.1859	0	127	176	26	108	180	44	119	170	49	96	164	31	5	6	-114	0	0	-106	-6	-7	37	4	0	45
47.3088	0	126	177	26	107	180	43	119	171	49	96	164	32	4	7	-114	-1	0	-106	-7	-7	37	4	0	45
47.4317	0	126	174	26	107	181	45	119	169	48	96	161	30	5	6	-111	0	1	-106	-6	-8	37	4	1	43
47.5546	0	127	175	25	107	180	44	119	169	49	95	164	30	5	7	-110	0	0	-107	-6	-8	37	4	0	44
47.6774	0	126	176	26	107	179	44	119	169	49	96	163	31	5	6	-113	0	0	-106	-6	-8	37	5	0	44
47.8003	0	126	175	26	108	180	44	119	169	49	95	165	32	5	5	-114	0	0	-106	-6	-7	37	4	0	44
47.9232	0	127	176	25	107	182	44	118	170	49	96	164	32	4	7	-109	-1	0	-106	-6	-7	39	4	0	44
48.0461	0	126	175	25	108	181	45	118	168	49	96	160	30	4	6	-110	-1	1	-107	-6	-7	38	4	2	44
48.169	0	126	174	25	107	181	44	118	167	49	96	160	31	4	6	-112	0	2	-107	-7	-8	37	4	1	45
48.2918	0	125	174	25	107	182	44	118	168	49	96	163	32	5	6	-115	0	0	-107	-7	-7	38	4	1	44
48.4147	0	126	174	25	108	181	44	118	168	49	96	163	32	5	6	-110	0	0	-106	-6	-8	38	5	0	44
48.5376	0	125	174	25	107	181	44	117	168	49	97	162	31	5	6	-109	0	0	-106	-7	-7	39	4	1	44
48.6605	0	124	171	25	107	180	45	118	165	49	96	160	30	5	7	-113	0	1	-108	-7	-7	38	4	1	44
48.7834	0	125	172	25	108	180	44	118	167	49	96	161	31	4	6	-115	0	0	-107	-7	-8	38	4	1	45
48.9062	0	125	173	24	107	179	44	118	167	49	96	163	32	5	6	-110	0	0	-107	-7	-7	39	4	0	44
49.0291	0	125	174	25	107	180	43	118	167	48	96	163	32	5	7	-109	0	0	-106	-7	-8	39	5	0	44
49.152	0	125	172	25	107	181	44	117	164	48	95	159	30	5	6	-113	0	1	-108	-7	-7	38	5	2	44
49.2749	0	125	171	24	107	180	45	118	164	49	96	158	30	4	7	-116	-1	1	-108	-6	-7	39	5	1	44
49.3978	0	125	170	24	107	180	44	116	164	48	95	158	30	5	6	-112	0	0	-108	-6	-7	38	4	2	43
49.5206	0	124	171	25	106	180	44	117	164	49	96	161	30	4	6	-109	0	0	-107	-6	-7	38	4	1	44
49.6435	0	125	172	26	107	179	45	117	164	48	96	162	31	5	6	-112	0	0	-107	-6	-7	37	4	0	44
49.7664	0	125	169	26	107	179	44	116	162	49	95	158	30	5	6	-117	0	1	-108	-6	-7	37	5	2	42
49.8893	0	125	169	25	107	180	44	116	162	48	95	158	29	4	6	-113	0	2	-107	-7	-7	37	4	1	42
50.0122	0	124	169	26	106	180	44	116	162	50	94	158	29	6	6	-111	0	2	-106	-7	-6	38	4	2	43
50.135	0	124	169	26	107	178	45	116	162	50	94	160	30	5	7	-114	0	0	-107	-6	-7	38	5	0	43
50.2579	0	125	169	26	107	178	45	116	163	51	95	161	30	4	5	-117	0	0	-106	-7	-7	37	3	0	43
50.3808	0	124	169	28	106	179	44	116	163	50	95	160	30	4	5	-112	-1	0	-106	-6	-7	37	4	1	42
50.5037	0	124	169	28	107	178	43	115	160	50	94	157	30	5	6	-112	0	0	-107	-6	-7	36	3	1	41
50.6266	0	124	168	30	106	178	43	116	160	52	96	156	31	5	5	-115	0	2	-106	-6	-7	36	4	1	42
50.7494	0	122	169	30	106	178	45	116	161	52	95	157	30	4	6	-118	0	0	-106	-6	-7	35	4	1	42
50.8723	0	122	168	28	107	178	45	116	162	50	95	160	30	4	6	-114	-1	-1	-104	-7	-7	36	4	0	42
50.9952	0	124	170	28	106	180	45	116	163	51	95	161	31	4	7	-111	0	0	-104	-6	-7	36	4	0	43
51.1181	0	123	170	31	108	180	43	115	161	52	96	159	30	5	6	-115	-1	0	-105	-6	-6	35	5	2	42
51.241	0	123	167	31	106	179	44	115	160	54	96	157	30	4	6	-118	0	2	-104	-6	-7	34	5	1	41
51.3638	0	123	167	31	107	180	45	115	161	52	95	159	30	5	6	-114	-1	0	-103	-6	-6	35	4	0	42
51.4867	0	123	169	29	107	179	45	115	161	53	96	159	30	5	6	-112	0	1	-103	-6	-7	35	5	1	42
51.6096	0	124	170	30	108	180	45	116	162	53	95	161	31	5	6	-114	0	0	-102	-7	-6	34	4	0	43
51.7325	0	123	171	30	107	180	44	116	163	52	96	163	32	5	5	-117	-1	0	-101	-7	-6	35	4	0	43
51.8554	0	124	171	29	109	181	44	116	165	51	96	161	32	5	6	-112	0	0	-102	-6	-7	35	4	1	43
51.9782	0	124	170	29	107	181	45	116	163	51	95	161	30	5	6	-111	-1	0	-102	-6	-7	36	3	0	42
52.1011	0	124	171	30	108	180	45	116	164	52	96	163	31	5	6	-114	0	0	-102	-6	-7	35	4	0	43
52.224	0	123	171	29	108	181	45	116	164	51	95	163	31	4	6	-116	0	0	-102	-6	-7	36	5	1	43
52.3469	0	124	171	27	108	182	44	117	166	51	96	164	32	5	6	-113	0	0	-101	-6	-7	36	4	0	43
52.4698	0	124	173	27	110	183	45	117	166	51	97	165	33	5	6	-109	0	0	-102	-7	-8	37	4	0	44
52.5926	0	125	174	28	109	183	45	117	167	51	96	164	31	5	6	-112	0	0	-103	-7	-7	37	4	1	44
52.7155	0	124	172	27	109	182	46	118	166	51	96	164	31	5	5	-116	0	0	-104	-6	-8	37	5	0	43
52.8384	0	125	173	26	108	182	44	118	168	51	97	164	33	5	6	-112	0	0	-103	-6	-6	37	4	0	45
52.9613	0	125	175	26	109	182	45	118	168	50	97	166	33	5	6	-107	0	0	-104	-5	-6	38	5	0	44
53.0842	0	126	176	27	108	184	46	118	169	50	97	167	32	5	5	-110	0	0	-104	-6	-7	38	4	0	45
53.207	0	126	176	26	109	185	45	119	169	50	97	167	33	5	6	-115	-1	0	-106	-6	-6	37	5	1	46
53.3299	0	126	176	25	109	184	46	119	169	50	97	166	32	5	6	-112	0	0	-104	-6	-7	39	4	1	45
53.4528	0	126	176	25	109	184	46	119	170	49	96	167	32	5	7	-107	0	0	-106	-7	-7	39	4	0	45
53.5757	0	126	177	26	108	185	46	119	170	50	98	168	32	5	7	-110	0	0	-105	-6	-7	40	5	0	45
53.6986	0	126	178	25	110	186	47	119	172	50	97	170	33	5	6	-113	-1	0	-106	-7	-6	40	4	0	46
53.8214	0	126	179	25	109	186	45	119	171	50	98	168	33	5	6	-110	0	0	-107	-6	-7	40	4	1	46
53.9443	0	126	177	24	109	184	45	119	171	50	97	167	34	4	6	-107	0	0	-107	-6	-7	40	4	0	45
54.0672	0	127	177	24	109	185	46	120	173	50	98	168	33	5	6	-109	0	0	-107	-6	-8	40	4	0	45
54.1901	0	127	179	25	109	185	46	119	172	50	97	168	32	4	6	-113	-1	0	-108	-7	-7	41	4	0	46
54.313	0	127	178	25	109	186	47	119	174	51	97	170	32	5	6	-109	-1	0	-107	-6	-7	40	5	0	47
54.4358	0	127	179	25	109	187	46	119	173	50	98	166	32	4	6	-106	0	1	-109	-6	-7	41	5	2	45
54.5587	0	126	177	25	109	186	46	120	172	49	96	164	32	5	6	-110	0	2	-109	-7	-7	40	5	2	46
54.6816	0	127	178	24	110	184	45	120	172	50	97	167	32	5	7	-113	0	0	-110	-6	-8	40	4	0	46
54.8045	0	126	178	24	109	185	45	119	172	50	97	168	32	5	7	-110	-1	-1	-109	-6	-7	40	4	0	45
54.9274	0	127	179	25	109	185	45	120	174	50	98	169	33	5	6	-106	-1	0	-109	-6	-7	41	5	1	46
55.0502	0	126	178	25	109	186	46	120	172	50	97	165	31	5	6	-109	0	0	-111	-7	-8	40	5	2	45
55.1731	0	126	177	23	108	184	46	119	171	49	96	164	31	5	6	-115	-1	2	-111	-6	-8	40	4	2	46
55.296	0	127	177	24	108	185	46	119	170	50	96	166	31	5	6	-110	0	1	-111	-7	-7	41	5	0	46
55.4189	0	126	177	24	108	184	46	119	170	49	96	167	32	5	7	-106	0	-1	-110	-6	-8	41	4	0	45
55.5418	0	127	177	24	108	185	46	119	171	50	97	168	33	5	6	-110	0	0	-109	-6	-8	40	4	0	45
55.6646	0	126	176	25	108	185	45	119	170	49	97	167	32	5	6	-114	0	0	-111	-7	-8	40	4	1	44
55.7875	0	125	173	23	107	184	46	118	167	49	96	164	32	5	6	-113	-1	1	-110	-6	-8	39	4	2	43
55.9104	0	125	174	25	108	184	46	117	168	49	96	167	31	5	6	-109	-1	0	-109	-7	-8	39	4	0	44
56.0333	0	125	174	25	107	184	46	117	167	48	96	168	31	4	5	-112	0	0	-109	-6	-8	38	4	0	44
56.1562	0	124	174	25	107	185	46	118	169	50	97	169	33	5	6	-116	0	0	-108	-6	-7	39	4	0	45
56.279	0	125	175	26	107	186	45	118	168	49	96	167	32	5	6	-111	0	1	-108	-6	-7	39	4	0	44
56.4019	0	125	172	24	108	184	45	117	167	49	95	166	32	4	6	-110	0	0	-109	-6	-7	38	4	0	44
56.5248	0	124	173	25	107	184	46	117	166	48	96	168	31	5	6	-112	-1	0	-108	-6	-6	39	5	0	44
56.6477	0	124	173	25	109	185	46	117	167	49	96	167	32	5	6	-115	0	-1	-108	-7	-7	38	4	0	44
56.7706	0	124	174	24	109	185	46	117	168	49	97	169	33	4	5	-112	-1	-1	-107	-6	-7	39	4	0	45
56.8934	0	124	175	25	108	186	45	117	168	49	96	170	33	5	6	-109	0	0	-107	-7	-8	40	5	0	44
57.0163	0	124	173	25	107	184	47	116	166	49	96	166	32	4	5	-113	0	0	-108	-6	-7	38	4	1	43
57.1392	0	124	174	25	109	185	46	117	167	49	97	168	33	5	6	-116	0	0	-108	-7	-7	38	4	0	45
57.2621	0	124	174	25	108	186	46	118	168	49	96	168	32	5	7	-112	0	0	-108	-7	-7	39	4	0	44
57.385	0	125	175	25	109	187	46	117	169	50	97	169	33	4	6	-109	-1	0	-106	-6	-7	39	5	0	45
57.5078	0	126	175	25	109	186	46	117	168	49	97	170	32	4	6	-111	0	0	-107	-7	-7	39	4	0	44
57.6307	0	125	174	25	108	187	47	117	168	50	97	168	32	5	6	-116	0	1	-109	-6	-7	38	4	1	44
57.7536	0	125	175	25	108	186	46	118	169	49	97	170	33	5	7	-113	0	0	-107	-6	-8	39	4	1	45
57.8765	0	125	175	26	109	186	46	117	169	50	98	170	34	5	6	-109	-1	0	-106	-6	-8	39	5	0	44
57.9994	0	124	176	25	109	187	46	118	170	50	98	171	34	4	6	-112	0	-1	-107	-6	-8	38	4	0	45
58.1222	0	126	175	26	108	186	47	118	169	49	97	169	32	5	6	-116	0	0	-108	-6	-7	39	4	0	44
58.2451	0	125	175	25	108	185	46	118	169	49	97	170	32	5	6	-113	0	-1	-108	-5	-8	38	4	0	44
58.368	0	125	175	26	107	185	47	119	170	49	98	170	33	5	6	-109	0	0	-107	-6	-7	39	5	0	45
58.4909	0	126	175	26	108	185	46	118	170	50	97	171	33	5	5	-111	0	0	-107	-6	-7	38	5	0	45
58.6138	0	125	177	26	109	187	46	118	170	49	98	171	33	4	7	-114	0	0	-107	-6	-8	39	4	0	45
58.7366	0	125	175	25	109	186	48	117	168	50	96	166	32	5	7	-113	0	1	-108	-7	-7	38	5	2	43
58.8595	0	125	175	25	109	185	47	118	169	50	96	169	31	5	5	-110	0	0	-107	-7	-7	38	4	0	45
58.9824	0	125	175	26	109	184	46	118	168	50	97	169	32	5	7	-112	0	0	-107	-6	-6	38	4	0	44
59.1053	0	125	176	25	108	186	46	118	168	50	97	170	33	4	6	-116	0	0	-107	-6	-7	39	4	0	45
59.2282	0	126	174	26	108	186	46	118	169	48	97	168	32	5	6	-112	0	0	-107	-5	-8	39	4	1	44
59.351	0	126	173	25	108	183	45	118	166	48	96	165	32	5	6	-111	0	0	-108	-6	-8	37	4	1	44
59.4739	0	124	172	25	108	183	45	117	166	49	97	165	31	5	6	-113	0	0	-106	-6	-7	38	4	2	42
59.5968	0	125	172	25	108	183	46	117	166	49	96	165	31	5	6	-117	-1	0	-106	-6	-6	38	5	1	43
59.7197	0	124	172	25	108	183	46	116	165	49	96	166	31	5	7	-113	0	0	-106	-6	-8	39	4	0	43
59.8426	0	124	170	27	107	183	44	117	163	50	96	162	31	4	6	-112	0	1	-106	-6	-8	38	4	1	41
59.9654	0	124	169	28	107	182	43	116	161	51	96	161	32	4	6	-115	0	0	-106	-5	-7	36	3	2	41
60.0883	0	123	169	28	106	181	43	115	160	51	95	161	32	5	6	-119	0	1	-106	-7	-7	36	5	3	41
60.2112	0	123	168	27	106	182	44	115	159	50	95	161	31	5	5	-114	0	1	-105	-6	-7	35	4	2	43
60.3341	0	124	169	28	107	182	45	116	160	50	95	163	30	4	6	-112	0	0	-104	-6	-7	36	4	1	42
60.457	0	123	166	32	106	180	42	115	158	53	95	159	30	5	6	-116	0	1	-104	-6	-7	35	4	1	38
60.5798	0	122	165	32	107	179	43	114	156	55	95	158	31	4	6	-119	0	1	-104	-6	-6	33	4	2	39
60.7027	0	121	164	32	107	180	42	113	155	53	94	157	32	5	6	-116	0	1	-103	-6	-6	33	4	1	40
60.8256	0	121	165	32	107	179	43	113	155	54	95	158	31	5	6	-113	-1	1	-103	-5	-7	33	4	2	41
60.9485	0	121	164	33	106	179	45	114	156	53	94	159	29	4	6	-116	0	0	-102	-7	-7	33	4	1	41
61.0714	0	122	165	36	107	180	42	114	155	54	95	157	30	5	5	-117	-1	0	-103	-6	-7	32	4	1	40
61.1942	0	121	162	35	106	176	43	114	152	55	93	155	30	5	4	-115	0	1	-102	-6	-7	31	4	1	37
61.3171	0	122	162	35	106	177	42	113	152	56	94	154	30	4	5	-113	0	1	-101	-5	-6	31	5	2	39
61.44	0	121	161	37	105	176	43	112	152	56	93	154	31	5	5	-116	0	1	-101	-6	-7	30	5	2	39
61.5629	0	121	163	36	105	178	44	112	153	57	94	155	29	4	5	-117	0	1	-101	-6	-6	30	4	1	41
61.6858	0	122	163	35	106	179	45	114	154	55	94	157	30	4	5	-115	0	0	-99	-6	-6	31	4	1	41
61.8086	0	122	163	38	106	180	43	114	153	56	93	157	30	4	5	-111	-1	0	-100	-6	-6	31	4	1	40
61.9315	0	121	162	36	105	178	43	113	152	57	93	154	30	5	6	-115	0	1	-101	-6	-7	30	4	1	40
62.0544	0	121	162	36	106	178	44	113	151	56	94	154	29	4	5	-117	0	0	-99	-6	-5	30	4	2	39
62.1773	0	121	162	36	106	178	45	113	152	55	94	155	29	4	5	-113	0	1	-99	-6	-6	30	4	1	41
62.3002	0	122	163	35	107	179	45	114	154	55	94	157	30	5	5	-113	0	0	-98	-7	-7	31	4	1	41
62.423	0	122	164	33	106	178	44	114	155	54	94	159	31	5	5	-113	0	0	-98	-6	-6	31	4	0	41
62.5459	0	123	165	36	107	180	43	115	156	54	94	159	30	5	5	-115	-1	0	-99	-6	-6	31	3	0	42
62.6688	0	122	164	35	106	178	44	113	154	55	94	155	29	4	5	-115	0	1	-100	-6	-7	31	4	2	41
62.7917	0	122	164	34	106	181	43	115	155	54	94	156	30	4	6	-113	0	2	-100	-6	-5	32	4	1	41
62.9146	0	122	165	33	106	179	43	115	156	54	94	159	30	5	6	-113	0	0	-100	-6	-6	31	5	0	43
63.0374	0	123	166	32	107	180	44	115	156	53	94	161	31	5	6	-115	-1	0	-100	-6	-6	32	4	0	42
63.1603	0	123	167	32	108	182	45	116	159	51	95	161	31	4	5	-112	0	0	-100	-6	-6	33	5	0	43
63.2832	0	123	168	32	108	183	44	115	160	52	95	161	31	4	5	-109	0	0	-100	-6	-6	34	3	1	44
63.4061	0	123	167	30	107	181	44	115	159	53	96	161	31	5	6	-114	0	0	-101	-6	-7	33	4	0	44
63.529	0	124	169	29	108	182	44	116	160	52	96	161	31	4	6	-114	0	0	-101	-6	-6	33	4	1	44
63.6518	0	124	169	28	108	183	44	115	160	51	96	161	32	4	6	-111	-1	0	-101	-7	-6	35	5	1	43
63.7747	0	124	170	29	108	183	45	117	162	51	96	165	31	5	6	-110	0	0	-102	-6	-7	36	4	0	44
63.8976	0	125	171	28	109	185	46	116	163	52	96	166	32	5	6	-110	0	0	-103	-6	-7	36	4	0	45
64.0205	0	125	173	28	108	185	45	117	165	50	97	167	31	4	7	-113	0	0	-104	-6	-7	37	5	0	45
64.1434	0	125	173	26	108	187	45	117	165	50	96	163	31	4	6	-111	0	1	-104	-6	-8	38	4	2	44
64.2662	0	124	174	26	109	186	45	117	166	49	97	166	32	5	6	-108	0	0	-104	-6	-7	38	4	0	45
64.3891	0	125	174	25	109	186	45	117	166	51	97	167	32	5	7	-111	-1	0	-105	-6	-8	38	4	0	45
64.512	0	125	175	25	109	187	46	117	168	50	97	168	32	4	6	-112	-1	0	-106	-6	-7	38	5	0	46
64.6349	0	126	176	26	109	189	45	118	170	49	97	169	33	5	6	-109	0	0	-106	-7	-7	38	4	0	46
64.7578	0	126	175	26	109	187	47	118	168	49	96	169	31	5	6	-108	0	0	-108	-7	-7	39	4	0	45
64.8806	0	125	176	25	109	189	46	118	168	50	97	170	33	4	6	-109	-1	0	-107	-6	-7	40	4	0	45
65.0035	0	126	177	25	110	188	45	118	170	49	97	170	33	5	5	-113	-1	0	-108	-7	-8	40	4	0	46
65.1264	0	125	178	25	109	189	46	118	171	50	97	171	33	5	7	-108	0	0	-107	-6	-8	40	4	0	46
65.2493	0	126	178	25	109	191	45	118	171	50	98	171	33	5	5	-105	-1	0	-108	-6	-7	40	5	1	46
65.3722	0	126	176	25	109	189	48	118	169	49	97	169	31	6	7	-109	0	0	-109	-7	-7	39	5	1	45
65.495	0	125	176	24	109	188	47	118	170	49	98	171	32	5	6	-112	0	0	-109	-6	-7	41	4	0	46
65.6179	0	126	178	25	110	188	47	118	171	50	98	171	32	5	6	-110	0	-1	-109	-7	-7	40	4	0	46
65.7408	0	125	178	25	109	189	46	118	171	50	99	172	34	4	7	-107	-1	0	-108	-6	-7	40	3	0	45
65.8637	0	126	177	25	109	189	45	118	170	49	97	170	33	5	6	-109	-1	0	-110	-6	-7	40	4	1	46
65.9866	0	125	175	24	108	188	46	119	169	48	96	168	32	5	6	-114	0	1	-109	-6	-7	40	4	1	44
66.1094	0	124	175	25	108	189	47	117	168	49	96	169	31	4	7	-110	-1	0	-108	-7	-8	40	5	1	45
66.2323	0	126	175	24	108	188	47	117	168	50	97	169	31	5	6	-108	0	0	-108	-7	-7	40	4	0	46
66.3552	0	125	176	24	110	188	47	118	168	49	98	170	31	5	6	-111	0	0	-108	-6	-8	40	3	0	46
66.4781	0	125	173	26	109	188	44	117	167	47	97	167	32	4	6	-114	-1	0	-108	-6	-7	39	4	1	43
66.601	0	124	172	24	108	187	45	116	165	48	96	165	32	5	6	-113	0	1	-108	-6	-7	39	4	2	42
66.7238	0	124	171	23	108	186	44	117	164	48	96	164	32	5	6	-110	-1	1	-107	-6	-7	39	5	2	43
66.8467	0	123	171	25	108	187	45	116	164	48	96	165	32	4	6	-112	0	1	-108	-6	-7	37	4	3	43
66.9696	0	123	171	24	108	185	46	116	163	48	97	167	30	5	6	-115	0	0	-106	-7	-7	38	4	0	44
67.0925	0	123	170	26	108	185	44	116	162	49	95	163	32	5	6	-113	-1	1	-107	-6	-7	37	3	2	41
67.2154	0	123	168	26	108	184	44	115	159	49	95	161	31	5	6	-113	0	0	-106	-6	-6	36	4	2	40
67.3382	0	122	168	28	108	184	44	115	159	50	95	162	32	4	6	-114	-1	1	-106	-6	-7	37	4	1	41
67.4611	0	122	167	28	107	184	45	114	159	50	96	162	32	4	6	-118	0	1	-105	-6	-7	36	4	2	42
67.584	0	121	168	27	108	185	46	114	160	49	96	164	31	4	6	-114	-1	0	-105	-6	-8	36	4	2	43
67.7069	0	123	169	28	107	183	44	115	159	49	97	164	31	4	6	-111	0	0	-104	-6	-7	36	4	0	42
67.8298	0	122	166	31	107	183	43	113	158	51	96	161	31	5	5	-116	-1	2	-105	-6	-6	35	4	1	39
67.9526	0	123	166	31	107	183	44	115	157	53	94	159	32	5	6	-117	0	1	-104	-6	-7	34	4	2	41
68.0755	0	122	167	30	107	183	44	114	157	52	95	160	30	5	5	-115	0	1	-103	-5	-8	34	4	2	41
68.1984	0	122	167	30	108	183	46	114	159	51	96	163	29	5	5	-112	-1	1	-102	-7	-7	35	4	1	42
68.3213	0	123	169	31	108	183	46	115	159	52	95	163	30	5	6	-114	-1	0	-102	-6	-6	35	4	0	43
68.4442	0	122	167	33	107	183	44	115	158	54	95	160	29	5	6	-118	0	1	-103	-6	-7	34	4	1	41
68.567	0	123	167	30	109	183	45	114	158	52	94	160	30	5	5	-115	0	1	-103	-6	-7	34	4	1	42
68.6899	0	122	168	31	108	182	47	115	159	51	96	161	30	5	6	-113	0	0	-102	-6	-7	34	4	1	42
68.8128	0	122	168	31	109	183	44	115	159	53	97	163	30	5	5	-114	0	0	-102	-6	-6	35	4	1	42
68.9357	0	124	169	30	109	183	45	116	161	52	97	164	32	5	6	-116	0	0	-102	-6	-6	36	4	0	44
69.0586	0	123	171	30	107	184	44	115	162	51	97	165	31	5	5	-113	0	0	-103	-6	-8	35	4	1	44
69.1814	0	123	169	29	107	185	46	116	161	51	95	161	29	5	6	-112	0	1	-103	-6	-6	35	4	1	44
69.3043	0	124	169	29	108	183	45	117	162	51	97	164	31	5	7	-113	0	0	-103	-6	-7	36	3	0	43
69.4272	0	123	170	30	108	185	45	116	162	52	96	165	31	5	6	-116	0	-1	-105	-6	-7	37	4	0	44
69.5501	0	123	171	27	109	184	45	117	164	51	96	166	32	5	5	-112	-1	0	-104	-6	-7	36	4	0	45
69.673	0	123	172	27	109	185	45	117	166	51	97	168	32	4	7	-109	0	0	-103	-7	-7	37	4	0	45
69.7958	0	124	172	27	108	186	44	116	166	51	97	165	33	5	6	-111	0	0	-104	-6	-7	38	4	1	44
69.9187	0	124	173	27	109	185	46	116	166	50	96	167	32	5	6	-115	-1	0	-105	-7	-6	38	4	0	44
70.0416	0	124	174	27	109	187	46	117	167	49	97	168	32	6	6	-111	0	0	-105	-6	-7	38	3	0	45
70.1645	0	124	174	26	109	187	45	118	167	50	97	168	32	5	6	-108	0	0	-105	-6	-8	39	4	0	45
70.2874	0	125	175	26	109	188	47	118	169	50	97	170	31	5	6	-109	-1	0	-107	-6	-7	39	3	0	46
70.4102	0	125	175	25	110	189	45	118	169	49	97	169	33	5	6	-113	-1	0	-107	-6	-7	39	4	0	46
70.5331	0	126	175	25	109	188	46	118	168	50	97	168	33	4	6	-112	0	0	-107	-7	-7	40	4	1	44
70.656	0	126	175	25	108	187	46	117	169	51	98	170	33	4	6	-107	0	0	-107	-6	-7	40	4	0	46
70.7789	0	125	176	25	109	188	46	117	170	49	97	171	33	4	7	-108	0	0	-107	-7	-7	41	4	0	46
70.9018	0	126	178	25	109	189	47	118	171	51	97	172	34	5	6	-111	-1	0	-109	-7	-7	41	4	0	46
71.0246	0	125	178	25	109	189	46	118	171	50	98	171	32	5	7	-110	-1	1	-109	-6	-7	41	4	1	46
71.1475	0	125	176	24	109	190	47	118	171	50	97	170	32	5	6	-106	-1	0	-109	-5	-7	41	4	1	45
71.2704	0	125	177	25	109	190	45	118	171	49	97	172	34	5	7	-108	-1	0	-109	-6	-7	41	4	0	46
71.3933	0	125	177	24	110	189	47	119	170	50	97	172	32	4	6	-111	0	0	-110	-7	-7	41	4	1	46
71.5162	0	126	177	24	109	190	46	118	171	50	98	172	34	4	6	-109	-1	0	-108	-6	-7	41	4	0	46
71.639	0	126	177	25	110	191	46	119	171	51	98	172	34	5	6	-105	-1	1	-109	-6	-8	42	4	0	46
71.7619	0	126	176	24	109	189	48	117	170	50	97	170	32	5	6	-109	0	0	-110	-6	-9	41	4	1	44
71.8848	0	125	175	23	109	190	47	118	170	49	98	169	32	5	6	-112	0	0	-111	-6	-8	41	4	1	45
72.0077	0	125	176	24	108	190	48	117	169	50	97	170	32	4	6	-110	0	0	-110	-7	-8	41	5	1	45
72.1306	11	125	176	24	109	189	48	117	170	51	98	172	32	5	6	-106	0	0	-110	-6	-7	41	5	0	46
72.2534	0	124	176	25	110	190	46	118	169	50	97	170	32	4	6	-108	-1	0	-110	-6	-7	42	4	2	46
72.3763	0	124	175	24	109	189	45	117	166	49	96	166	34	4	6	-113	-1	1	-111	-5	-7	41	4	2	44
72.4992	0	124	173	24	109	189	47	116	166	49	96	168	33	5	7	-112	0	0	-110	-6	-7	40	5	1	44
72.6221	0	124	173	24	108	188	46	116	165	49	97	168	33	4	6	-108	0	2	-109	-6	-8	40	4	2	45
72.745	0	123	173	24	108	190	47	116	166	49	97	167	32	5	5	-109	0	1	-108	-6	-8	40	4	2	45
72.8678	0	124	173	23	109	188	48	116	167	49	97	171	33	5	6	-112	-1	0	-109	-6	-6	40	5	1	46
72.9907	0	123	172	25	109	189	45	116	165	48	97	166	32	5	6	-112	-1	0	-109	-5	-7	40	4	2	43
73.1136	0	123	171	23	109	188	46	116	164	49	96	166	33	5	6	-110	-1	1	-109	-6	-7	38	4	2	43
73.2365	0	123	171	24	108	187	46	114	164	48	97	165	32	5	5	-111	0	2	-108	-6	-7	39	4	2	44
73.3594	0	122	171	24	107	186	47	115	163	48	96	168	32	4	6	-114	0	0	-108	-5	-7	40	4	0	45
73.4822	0	123	172	24	109	187	48	115	164	48	98	170	32	5	6	-112	0	0	-107	-6	-6	39	3	0	45
73.6051	0	123	172	25	109	188	45	116	164	47	97	169	32	4	6	-108	0	0	-107	-5	-7	39	5	1	45
73.728	0	122	169	24	107	187	44	114	161	48	96	164	33	6	6	-111	0	1	-108	-7	-7	38	4	2	43
73.8509	0	123	169	24	108	186	47	115	162	48	96	166	31	5	5	-115	0	0	-107	-6	-7	39	4	1	44
73.9738	0	123	170	24	109	185	47	116	162	48	96	168	31	5	6	-113	0	0	-107	-6	-7	38	4	1	44
74.0966	0	123	171	24	109	186	47	115	164	49	97	168	31	4	6	-109	0	0	-106	-6	-6	39	3	0	45
74.2195	0	123	172	26	109	187	46	116	164	49	97	170	32	5	6	-110	-1	0	-107	-6	-6	40	4	0	46
74.3424	0	123	171	26	109	187	46	116	162	48	97	167	32	5	7	-115	0	1	-107	-6	-7	40	4	1	44
74.4653	0	123	170	24	108	185	47	116	163	48	96	167	32	5	7	-113	0	0	-107	-6	-7	38	4	0	45
74.5882	0	123	171	24	108	186	46	116	163	49	97	168	31	4	5	-108	0	-1	-106	-6	-6	38	4	0	46
74.711	0	124	171	25	109	187	46	115	164	48	97	168	33	5	6	-110	0	0	-106	-6	-8	39	5	0	45
74.8339	0	123	172	24	110	188	46	115	166	50	97	170	33	5	5	-113	0	0	-106	-5	-7	40	3	0	46
74.9568	0	124	173	25	109	188	45	116	165	50	97	169	32	5	5	-112	0	0	-107	-6	-7	39	4	1	45
75.0797	0	124	172	24	108	187	47	117	164	49	97	168	30	4	7	-109	-1	0	-108	-7	-7	39	3	1	44
75.2026	0	124	174	24	109	187	45	116	166	50	97	169	33	4	6	-110	-1	0	-106	-7	-7	40	4	0	45
75.3254	0	124	173	24	108	188	46	116	165	50	97	170	32	5	6	-113	0	0	-108	-6	-6	40	4	0	45
75.4483	0	124	175	24	110	188	46	117	168	50	97	170	33	4	7	-111	-1	0	-107	-6	-7	40	4	0	46
75.5712	0	125	174	25	110	190	46	118	168	49	98	171	33	5	7	-107	-1	0	-108	-7	-7	40	3	1	46
75.6941	0	124	174	25	109	189	47	117	167	50	97	168	32	5	7	-110	0	1	-110	-6	-7	39	4	2	45
75.817	0	124	174	24	108	190	46	117	169	49	98	169	33	5	6	-111	0	0	-109	-6	-7	41	5	1	46
75.9398	0	124	175	24	110	188	46	117	169	50	98	171	33	4	6	-111	0	0	-108	-6	-7	40	4	0	45
76.0627	0	125	176	25	110	189	46	118	169	50	98	172	33	4	6	-106	-1	0	-108	-6	-7	41	4	0	46
76.1856	0	125	177	25	109	189	46	118	170	51	98	172	33	5	6	-108	0	-1	-109	-6	-7	42	4	0	46
76.3085	0	125	176	24	110	189	47	118	170	50	97	170	32	4	6	-112	-1	0	-110	-6	-7	42	4	2	46
76.4314	0	124	178	24	110	189	45	118	170	50	98	171	34	5	6	-110	0	0	-111	-7	-8	42	4	0	46
76.5542	0	126	177	25	109	189	46	118	171	51	98	171	33	5	7	-106	0	0	-110	-6	-7	41	3	0	46
76.6771	0	126	178	24	110	190	46	119	171	51	98	172	33	5	6	-107	0	-1	-110	-7	-8	42	5	0	46
76.8	0	125	180	25	110	191	46	119	173	51	98	172	33	4	7	-109	0	0	-112	-7	-8	43	4	2	47
76.9229	0	125	178	24	110	190	46	118	172	51	98	170	32	4	7	-110	0	0	-113	-7	-7	42	3	1	46
77.0458	0	126	179	24	109	189	45	119	172	51	98	172	34	5	6	-105	-1	0	-111	-6	-8	43	4	0	45
77.1686	0	125	179	25	109	189	46	118	172	51	97	173	33	5	7	-106	0	0	-112	-7	-7	42	5	0	46
77.2915	0	125	180	24	109	189	47	119	174	51	99	174	33	5	7	-109	0	0	-112	-6	-8	42	4	0	46
77.4144	0	126	180	25	110	190	46	119	174	52	98	172	33	5	6	-108	0	0	-113	-6	-8	43	4	0	46
77.5373	0	126	179	25	109	189	47	119	171	52	97	170	32	4	7	-106	0	0	-113	-7	-7	43	4	0	46
77.6602	0	125	179	24	109	189	47	118	173	52	98	172	32	4	6	-106	0	0	-113	-6	-8	43	4	0	46
77.783	0	126	179	24	109	189	48	118	173	51	98	172	32	4	6	-110	0	-1	-114	-7	-9	42	4	0	46
77.9059	0	125	179	25	109	189	47	118	173	51	97	173	32	4	6	-109	0	-1	-113	-6	-8	42	4	0	48
78.0288	0	125	178	26	108	189	47	118	172	51	97	169	32	5	6	-106	0	1	-113	-6	-7	43	4	0	45
78.1517	0	125	177	24	109	189	46	117	170	50	97	168	32	5	7	-108	0	1	-114	-7	-8	41	5	2	45
78.2746	0	124	176	24	109	188	47	117	169	51	97	168	32	4	6	-112	-1	0	-112	-6	-8	42	5	1	45
78.3974	0	124	176	24	109	189	46	117	170	50	97	169	32	5	7	-111	0	0	-112	-7	-7	42	4	1	46
78.5203	0	124	176	25	108	187	47	117	169	50	97	171	32	5	6	-107	0	0	-111	-6	-8	42	4	0	45
78.6432	0	124	174	24	108	187	45	116	166	49	97	166	32	5	7	-109	-1	1	-112	-7	-7	40	4	2	41
78.7661	0	123	173	23	108	186	45	115	166	49	96	165	32	4	6	-114	-1	0	-111	-5	-7	40	3	1	41
78.889	0	122	172	24	107	186	45	115	164	48	96	164	32	4	6	-113	0	1	-111	-6	-7	40	4	2	41
79.0118	0	122	171	23	108	185	45	115	163	49	97	167	33	5	6	-111	0	0	-109	-6	-7	39	4	0	42
79.1347	0	122	172	24	108	186	44	115	164	48	95	167	33	4	5	-110	-1	0	-108	-7	-7	38	4	0	44
79.2576	0	122	169	27	108	186	44	115	161	48	96	163	31	4	5	-115	0	2	-108	-6	-7	39	5	2	38
79.3805	0	121	168	25	107	184	45	113	159	48	95	161	32	5	7	-116	0	1	-107	-6	-7	37	4	2	39
79.5034	0	122	168	26	107	185	44	114	158	48	94	161	31	5	4	-112	0	1	-106	-6	-8	37	6	1	38
79.6262	0	122	167	26	107	185	44	113	157	49	95	162	33	5	6	-114	0	2	-105	-6	-7	37	4	2	40
79.7491	0	121	167	27	108	183	44	114	158	49	95	164	31	5	5	-116	-2	0	-104	-6	-7	36	3	0	42
79.872	0	122	167	27	108	183	45	113	159	49	95	164	31	4	6	-115	-1	0	-104	-6	-7	36	3	2	43
79.9949	0	121	165	31	106	183	43	113	154	53	94	159	32	5	6	-118	-1	1	-103	-6	-7	34	4	3	39
80.1178	0	121	165	31	106	183	43	113	154	53	94	159	32	5	6	-118	-1	1	-103	-6	-7	34	4	3	39
80.2406	0	120	165	31	107	182	45	113	155	51	95	162	31	5	5	-116	-1	0	-102	-5	-6	33	4	1	40
80.3635	0	121	166	30	107	183	46	114	156	51	95	162	30	4	6	-113	0	0	-102	-6	-6	35	3	1	42
80.4864	0	121	166	30	108	182	47	113	158	51	95	163	30	4	7	-113	0	0	-101	-6	-6	35	4	0	43
80.6093	0	121	167	31	107	183	46	114	158	51	95	165	31	4	5	-115	0	0	-101	-6	-6	34	4	1	44
80.7322	0	122	165	30	107	183	44	113	157	52	95	160	31	5	6	-112	-1	1	-102	-7	-8	35	4	2	43
80.855	0	122	166	31	108	184	46	114	156	52	95	161	29	5	5	-114	0	2	-101	-6	-7	35	4	2	41
80.9779	0	122	166	31	108	182	46	114	157	53	96	164	30	5	6	-116	0	0	-101	-6	-6	34	4	0	42
81.1008	0	123	168	29	108	184	47	116	159	51	96	163	31	4	6	-115	-1	0	-103	-6	-7	34	5	0	43
81.2237	0	122	169	29	108	184	45	115	160	51	95	166	32	4	5	-111	-1	0	-100	-6	-6	35	4	0	43
81.3466	0	122	170	29	108	186	45	116	161	50	96	167	32	4	6	-110	-1	0	-101	-6	-7	36	4	0	44
81.4694	0	123	169	28	109	186	45	116	161	50	96	164	30	5	6	-115	-1	0	-103	-6	-7	36	5	1	44
81.5923	0	124	169	27	109	188	47	116	161	50	97	164	30	6	6	-110	-1	1	-103	-6	-7	37	5	2	45
81.7152	0	124	171	28	108	186	45	116	163	49	97	167	33	5	6	-110	0	0	-102	-6	-6	36	4	0	44
81.8381	0	124	172	27	109	187	46	116	164	51	97	168	32	5	6	-112	0	0	-103	-5	-7	38	5	0	45
81.961	0	125	173	27	109	187	46	116	165	50	98	170	33	5	6	-112	0	0	-104	-7	-7	39	4	0	45
82.0838	0	124	174	28	109	188	46	117	167	49	97	170	32	4	6	-108	0	0	-105	-6	-7	39	3	0	46
82.2067	0	125	173	25	109	188	46	117	165	50	98	167	32	5	7	-110	0	0	-105	-7	-7	38	4	1	44
82.3296	0	125	175	26	109	189	46	118	168	50	97	169	33	4	6	-111	0	0	-106	-6	-7	39	5	0	46
82.4525	0	125	174	26	110	189	46	118	168	49	98	170	32	4	7	-112	0	0	-106	-6	-8	40	4	0	45
82.5754	0	126	176	25	109	189	46	118	169	50	98	172	33	5	6	-106	-1	0	-106	-6	-7	40	4	0	46
82.6982	0	126	178	25	110	191	46	118	171	50	98	174	32	5	6	-106	-1	0	-106	-6	-6	40	4	0	46
82.8211	0	125	179	26	110	191	46	119	172	49	98	174	33	5	5	-109	-1	0	-108	-7	-8	41	4	0	46
82.944	0	126	177	25	110	190	48	118	170	50	97	172	31	5	7	-111	0	0	-110	-6	-7	41	5	0	46
83.0669	0	126	178	25	110	191	46	119	172	50	98	173	33	5	6	-106	0	0	-108	-5	-8	42	4	0	47
83.1898	0	126	178	25	111	191	46	118	172	51	98	173	33	4	5	-107	-1	0	-108	-6	-8	41	4	0	46
83.3126	0	125	179	24	110	191	47	118	173	50	98	175	33	4	6	-108	0	0	-110	-6	-8	42	4	0	46
83.4355	0	126	180	25	110	192	47	118	174	51	99	176	33	4	5	-108	0	0	-110	-7	-8	43	4	0	47
83.5584	0	126	179	25	109	192	48	119	173	51	98	174	32	4	6	-105	0	0	-111	-6	-7	42	4	1	46
83.6813	0	126	178	26	109	191	47	119	173	50	99	174	33	5	6	-106	-1	0	-112	-6	-8	42	4	0	47
83.8042	0	126	180	25	110	191	48	119	174	50	98	175	32	4	6	-109	-1	0	-112	-6	-8	42	5	0	47
83.927	0	126	180	25	110	191	47	119	174	51	98	175	33	5	7	-108	0	0	-111	-6	-7	42	5	0	47
84.0499	0	125	181	26	110	194	46	119	174	52	98	177	34	4	7	-103	0	0	-111	-7	-7	43	4	0	47
84.1728	0	125	179	25	110	192	47	119	174	52	98	175	33	5	6	-106	0	0	-113	-7	-7	43	3	0	46
84.2957	0	125	178	25	110	191	48	118	171	51	98	174	32	4	6	-109	0	0	-113	-6	-8	43	5	0	46
84.4186	0	126	179	24	110	192	48	118	173	52	98	175	33	5	6	-108	0	0	-112	-6	-7	42	4	0	46
84.5414	0	125	179	25	109	192	48	118	172	52	98	176	33	4	5	-104	0	0	-112	-6	-8	43	4	1	46
84.6643	0	125	179	25	111	192	49	118	173	51	99	175	33	4	7	-106	0	0	-112	-6	-7	43	4	1	47
84.7872	0	125	177	24	109	192	46	117	170	51	96	171	34	5	6	-110	0	1	-113	-6	-7	42	4	2	44
84.9101	0	124	177	25	109	191	47	117	170	51	98	170	34	5	6	-111	0	2	-112	-7	-7	42	4	2	44
85.033	0	125	176	24	110	189	46	116	168	51	97	172	34	4	7	-106	-1	0	-112	-6	-7	41	3	0	45
85.1558	0	125	176	24	109	190	47	116	169	50	98	173	35	5	6	-107	-1	0	-110	-6	-8	40	4	0	45
85.2787	0	124	175	25	110	190	46	116	169	50	97	172	33	5	6	-111	0	0	-110	-6	-7	41	4	1	44
85.4016	0	124	173	25	108	189	46	116	165	48	98	168	33	5	6	-113	-1	1	-110	-6	-7	40	4	2	40
85.5245	0	123	173	23	108	190	45	116	165	49	96	168	34	4	6	-110	0	1	-109	-5	-7	39	4	2	41
85.6474	0	123	173	24	109	189	46	116	165	48	96	167	33	5	7	-111	-1	1	-109	-7	-7	39	5	2	42
85.7702	0	123	173	23	108	187	46	114	165	48	96	171	33	5	6	-113	-1	0	-108	-6	-7	41	4	0	43
85.8931	0	122	172	26	109	189	44	115	163	49	96	167	32	4	5	-113	0	0	-108	-5	-7	40	4	0	42
86.016	0	122	169	25	108	186	45	114	160	49	96	165	32	5	5	-112	0	1	-106	-5	-6	38	4	2	38
86.1389	0	122	169	26	108	186	45	114	160	48	96	165	32	4	7	-114	0	2	-106	-6	-7	37	4	2	39
86.2618	0	122	168	27	108	186	45	115	160	48	96	165	32	4	6	-117	-1	1	-105	-5	-7	37	4	3	40
86.3846	0	122	168	26	109	185	45	114	160	49	96	168	33	5	6	-115	0	0	-104	-6	-7	37	4	0	42
86.5075	0	122	169	28	109	186	43	114	160	49	96	166	32	5	6	-112	-1	1	-105	-6	-7	37	4	1	41
86.6304	0	122	167	30	108	184	44	114	158	51	95	163	31	5	6	-114	0	1	-103	-6	-6	36	4	2	38
86.7533	0	122	166	30	108	186	44	113	158	52	95	162	32	5	6	-117	0	1	-103	-6	-7	35	4	2	40
86.8762	0	122	166	30	107	185	45	114	157	51	95	163	32	6	5	-117	-1	0	-102	-6	-8	34	5	2	40
86.999	0	121	167	29	108	184	45	114	158	51	95	165	32	4	6	-113	0	-1	-102	-6	-7	35	5	0	42
87.1219	0	122	167	31	107	183	46	114	159	51	96	166	30	5	6	-114	-1	0	-100	-5	-6	36	5	0	41
87.2448	0	121	165	33	107	185	44	114	158	54	96	162	31	4	5	-117	0	1	-102	-6	-7	34	4	3	40
87.3677	0	122	166	31	108	185	45	115	157	53	96	162	31	5	5	-116	-1	2	-102	-6	-7	33	5	1	41
87.4906	0	122	166	32	108	183	45	114	158	53	96	163	31	5	6	-113	-1	0	-101	-6	-6	35	4	2	42
87.6134	0	122	167	31	107	184	47	114	158	53	96	163	30	5	6	-114	0	0	-101	-6	-7	35	3	1	42
87.7363	0	123	167	32	108	184	46	115	160	53	96	166	30	4	6	-115	-1	0	-101	-6	-6	35	4	1	43
87.8592	0	122	169	31	108	184	46	115	161	52	95	167	31	5	6	-114	0	0	-101	-6	-7	35	4	0	43
87.9821	0	122	168	30	108	185	46	115	160	52	95	163	30	6	5	-112	0	1	-101	-6	-6	34	5	2	42
88.105	0	123	168	31	108	183	46	115	161	53	95	164	30	4	6	-114	0	0	-102	-7	-6	35	4	0	42
88.2278	0	123	168	31	108	185	46	116	161	53	95	164	30	4	5	-115	0	0	-102	-6	-7	35	4	1	44
88.3507	0	122	169	29	109	185	46	115	162	53	96	166	30	4	5	-114	0	0	-102	-5	-7	35	4	0	44
88.4736	0	124	171	29	108	185	45	116	163	51	96	167	32	5	6	-110	-1	0	-101	-5	-7	36	4	0	44
88.5965	0	123	171	29	108	187	46	115	163	51	96	167	32	5	7	-110	0	0	-102	-6	-7	36	5	1	45
88.7194	0	123	170	28	108	187	47	116	163	51	97	163	30	5	6	-114	0	1	-103	-7	-8	37	5	1	43
88.8422	0	124	170	28	108	185	47	116	164	51	96	168	31	5	6	-114	0	0	-103	-6	-7	37	4	0	45
88.9651	0	124	172	27	108	186	47	116	164	49	97	168	31	4	6	-110	0	-1	-103	-6	-7	38	4	0	45
89.088	0	123	172	28	108	187	46	117	165	50	96	169	33	4	6	-110	-1	0	-103	-6	-7	38	5	0	45
89.2109	0	124	174	27	109	188	46	116	167	51	98	169	33	4	7	-113	0	0	-103	-6	-6	39	4	0	45
89.3338	0	123	175	26	109	188	47	116	166	49	96	169	30	4	6	-113	0	0	-105	-6	-7	38	4	0	45
89.4566	0	124	173	25	109	187	47	117	166	50	97	169	32	4	6	-110	0	0	-105	-5	-7	39	5	0	44
89.5795	0	124	173	26	109	188	46	117	167	50	97	170	32	4	6	-109	0	0	-105	-6	-7	39	4	0	45
89.7024	0	124	175	25	109	188	46	116	168	50	97	170	33	5	6	-112	0	0	-106	-6	-6	40	4	0	46
89.8253	0	123	175	26	110	190	46	117	169	49	98	171	34	4	5	-110	0	0	-105	-6	-7	40	5	0	45
89.9482	0	124	175	26	108	189	47	117	168	50	97	171	32	4	6	-107	-1	0	-107	-5	-8	40	4	1	45
90.071	0	125	175	23	109	190	47	117	168	50	96	170	32	5	6	-109	-1	0	-107	-6	-7	40	4	1	45
90.1939	0	124	176	24	109	189	47	117	169	49	98	171	32	4	7	-111	0	0	-108	-6	-7	40	4	0	46
90.3168	0	124	176	24	110	190	48	117	169	50	98	171	32	4	6	-111	-1	0	-108	-7	-7	41	4	0	46
90.4397	0	124	176	25	109	190	46	116	170	50	97	173	34	5	7	-105	0	0	-107	-6	-8	42	4	1	45
90.5626	0	124	176	25	108	191	45	116	170	49	98	171	32	4	6	-107	0	1	-110	-6	-8	41	3	1	45
90.6854	0	123	174	24	108	189	49	116	167	50	98	171	31	4	7	-111	0	0	-109	-6	-7	41	4	1	44
90.8083	0	123	174	23	108	189	48	117	168	50	98	170	31	5	5	-110	0	1	-109	-6	-7	41	4	1	45
90.9312	0	124	175	24	109	189	48	116	167	50	97	171	31	5	6	-107	0	0	-108	-5	-7	41	4	1	46
91.0541	0	124	174	24	109	189	47	116	168	50	99	173	32	5	5	-106	0	0	-108	-6	-8	42	3	0	46
91.177	0	123	174	25	108	190	45	116	167	49	96	170	33	4	6	-111	-1	1	-109	-7	-7	42	5	0	44
91.2998	0	123	173	24	108	189	45	114	165	49	97	167	33	4	6	-112	0	1	-109	-6	-8	41	4	2	44
91.4227	0	123	173	24	108	188	47	115	165	49	96	170	33	5	6	-107	0	0	-109	-6	-7	41	4	1	45
91.5456	0	122	172	24	110	189	47	115	166	49	96	170	32	5	6	-108	-1	0	-108	-6	-7	41	4	0	44
91.6685	0	122	172	24	109	189	48	115	165	49	96	171	32	5	6	-111	-1	0	-107	-6	-6	42	4	0	46
91.7914	0	123	173	25	108	190	46	115	164	48	97	168	32	4	6	-112	0	1	-108	-5	-8	42	5	2	43
91.9142	0	122	169	24	108	188	46	115	162	48	97	166	33	4	6	-109	0	1	-108	-6	-7	40	4	2	41
92.0371	0	122	169	24	109	189	45	114	162	48	96	167	33	5	6	-110	-1	1	-107	-6	-7	40	4	2	43
92.16	0	122	170	24	109	187	45	114	161	47	97	167	33	5	6	-114	0	0	-108	-6	-6	40	4	1	43
92.2829	0	121	170	23	108	187	47	114	162	49	97	170	32	4	6	-112	0	0	-106	-6	-7	39	4	0	45
92.4058	0	123	171	25	109	188	46	114	163	48	96	169	33	5	5	-109	-1	0	-106	-6	-7	41	4	1	45
92.5286	0	123	168	24	107	188	45	113	160	48	97	164	32	5	6	-111	0	1	-107	-6	-7	39	5	2	40
92.6515	0	122	167	24	108	187	44	113	159	47	96	165	33	4	6	-115	0	1	-106	-6	-7	39	4	1	42
92.7744	0	122	169	23	108	186	46	113	161	48	96	166	32	5	6	-114	-1	0	-105	-6	-7	38	4	1	43
92.8973	0	122	169	24	109	185	47	114	161	48	97	168	31	5	6	-110	0	0	-105	-5	-6	38	5	0	44
93.0202	0	121	169	25	108	188	48	114	162	48	96	169	31	5	5	-111	0	0	-104	-6	-6	39	4	0	45
93.143	0	122	169	26	108	188	44	114	159	49	97	166	32	5	5	-114	0	1	-106	-6	-7	38	4	1	41
93.2659	0	122	167	24	107	187	45	114	158	48	96	164	33	4	5	-115	-1	1	-105	-6	-7	37	4	2	41
93.3888	0	121	168	24	108	186	45	114	159	48	97	167	32	5	6	-111	0	0	-104	-6	-6	37	4	0	43
93.5117	0	122	168	25	108	186	46	114	160	49	96	168	32	5	5	-112	-1	0	-104	-6	-6	38	4	0	44
93.6346	0	121	169	26	108	187	48	113	161	48	96	168	31	4	7	-114	-1	0	-104	-6	-7	38	5	0	45
93.7574	0	122	170	27	109	187	46	114	161	48	97	167	32	6	6	-114	0	1	-104	-6	-6	37	4	1	44
93.8803	0	121	168	24	109	187	45	114	160	49	96	165	32	5	6	-112	0	1	-104	-6	-7	38	4	3	43
94.0032	0	122	168	25	108	186	47	114	160	49	97	168	31	5	6	-112	-1	0	-104	-6	-7	37	4	0	43
94.1261	0	122	169	25	109	188	48	114	161	49	96	168	30	4	6	-114	0	0	-104	-6	-6	38	5	1	44
94.249	0	122	170	25	109	188	47	116	162	50	96	169	32	4	6	-114	0	0	-104	-6	-7	39	4	0	45
94.3718	0	123	171	26	109	188	45	115	164	49	97	171	32	4	6	-109	0	-1	-103	-5	-7	39	4	0	45
94.4947	0	123	169	26	109	188	46	115	161	49	97	168	31	4	7	-110	0	0	-105	-6	-7	40	4	1	44
94.6176	0	122	171	25	108	188	47	115	163	49	97	169	31	5	6	-114	0	0	-105	-7	-8	39	4	0	45
94.7405	0	124	170	25	109	188	47	116	163	49	97	170	31	5	5	-114	0	0	-105	-6	-8	39	4	0	46
94.8634	0	123	172	25	108	188	47	116	165	49	98	172	32	4	7	-109	0	0	-105	-7	-7	40	4	0	46
94.9862	0	123	173	25	110	189	46	115	166	50	98	172	33	4	6	-109	-1	0	-104	-6	-7	39	4	0	45
95.1091	0	123	173	24	108	190	47	117	165	49	97	169	31	4	5	-113	0	1	-107	-6	-6	40	5	0	44
95.232	0	124	172	24	109	189	48	116	165	48	97	171	31	5	6	-113	0	-1	-107	-6	-7	40	4	0	45
95.3549	0	124	173	25	110	190	47	116	167	50	97	171	32	5	6	-109	0	-1	-107	-6	-6	40	4	0	46
95.4778	0	123	174	24	110	190	47	116	168	50	98	172	34	5	6	-108	0	0	-107	-6	-7	40	4	0	45
95.6006	0	124	175	24	109	191	47	117	169	50	98	174	34	5	6	-110	0	0	-107	-7	-7	41	5	0	46
95.7235	0	124	175	24	109	189	48	115	167	49	98	173	31	5	7	-112	0	0	-108	-6	-7	41	4	0	45
95.8464	0	124	173	23	109	191	48	117	167	50	97	172	32	6	6	-108	0	0	-107	-6	-8	40	4	0	46
95.9693	0	125	176	24	109	191	48	116	169	50	97	174	32	5	7	-107	-1	-1	-108	-5	-7	41	4	0	47
96.0922	0	124	176	24	109	191	47	117	169	50	99	173	33	5	6	-110	0	0	-109	-5	-7	41	4	0	46
96.215	0	124	177	24	110	191	47	117	169	49	99	175	34	4	6	-111	0	0	-109	-6	-8	42	4	0	47
96.3379	0	123	175	25	109	192	47	116	168	49	98	171	32	5	6	-108	-2	1	-110	-6	-8	42	4	2	45
96.4608	0	124	175	24	109	191	49	117	168	50	98	173	32	4	6	-108	-1	0	-110	-6	-7	42	4	0	46
96.5837	0	124	176	25	109	192	48	117	168	50	97	173	31	5	6	-111	0	-1	-110	-6	-8	42	4	0	46
96.7066	0	124	175	24	109	191	48	117	168	50	98	173	32	5	6	-112	0	0	-110	-7	-7	41	4	0	47
96.8294	0	124	176	25	110	191	47	116	168	51	98	173	32	4	6	-108	-1	0	-110	-5	-7	43	5	1	46
96.9523	0	124	174	24	108	191	46	116	166	49	97	169	34	5	6	-109	0	1	-112	-6	-7	40	4	2	44
97.0752	0	123	174	24	109	192	47	116	166	49	98	169	32	5	6	-112	0	1	-111	-5	-7	41	4	3	45
97.1981	0	123	173	23	109	190	47	116	165	49	97	170	32	4	5	-113	0	1	-110	-6	-6	41	5	2	45
97.321	0	123	173	24	108	190	47	116	165	50	97	172	33	4	6	-109	-1	0	-110	-6	-6	41	5	0	46
97.4438	0	123	173	24	108	189	46	116	164	49	96	170	32	5	6	-109	0	1	-110	-6	-8	40	5	0	44
97.5667	0	122	170	24	108	188	45	115	161	48	97	167	32	5	5	-114	-1	1	-110	-6	-7	39	4	2	40
97.6896	0	121	169	24	108	188	45	114	161	47	95	165	32	4	6	-115	0	1	-109	-6	-7	39	4	2	42
97.8125	0	122	169	24	108	188	45	114	161	48	96	165	33	4	5	-112	0	2	-108	-7	-7	39	4	2	42
97.9354	0	121	170	23	108	186	45	114	161	48	96	168	32	4	6	-111	0	0	-107	-6	-6	39	4	0	44
98.0582	0	121	169	26	107	186	45	114	160	47	96	166	32	5	5	-114	0	0	-108	-6	-7	38	4	0	42
98.1811	0	121	165	26	107	185	44	113	156	49	95	163	31	4	6	-117	0	1	-106	-5	-7	37	4	3	38
98.304	0	121	165	26	107	184	44	112	156	48	96	163	32	4	6	-114	-1	1	-105	-6	-6	36	5	2	39
98.4269	0	120	164	27	107	185	44	112	155	50	95	162	32	4	6	-114	-1	1	-105	-7	-6	36	3	2	39
98.5498	0	121	164	28	107	186	44	113	156	50	95	163	32	5	6	-116	0	0	-105	-6	-6	36	4	2	42
98.6726	0	121	166	28	107	183	44	113	156	50	97	165	32	5	6	-116	-1	0	-104	-7	-7	35	4	0	43
98.7955	0	120	163	31	107	183	44	112	153	52	95	160	30	4	6	-115	0	1	-104	-7	-7	35	4	2	38
98.9184	0	120	161	31	107	182	44	112	152	53	94	160	31	4	5	-115	-1	0	-103	-6	-6	34	4	2	37
99.0413	0	120	162	32	107	183	44	112	152	53	94	160	31	4	5	-117	0	1	-103	-6	-6	33	4	2	37
99.1642	0	120	161	32	107	182	44	111	152	54	93	162	32	4	6	-117	-1	0	-102	-6	-6	33	5	1	39
99.287	0	120	163	31	107	183	46	113	153	52	94	164	31	4	5	-114	0	0	-102	-5	-7	33	4	0	42
99.4099	0	120	163	33	107	184	45	112	153	52	95	162	30	5	6	-113	0	1	-100	-6	-6	34	4	2	41
99.5328	0	119	161	34	107	183	44	111	150	55	94	160	30	4	6	-116	0	1	-101	-6	-6	33	4	2	37
99.6557	0	119	160	33	106	182	44	111	150	54	95	159	32	5	6	-117	0	0	-101	-6	-6	31	4	2	39
99.7786	0	120	161	33	106	183	44	111	150	53	94	159	31	4	6	-114	-1	1	-100	-6	-7	32	4	2	40
99.9014	0	120	161	33	106	183	45	111	151	53	94	161	31	4	6	-114	-1	0	-100	-6	-6	33	4	1	41
100.024	0	120	162	33	106	182	46	111	151	53	96	163	29	4	6	-115	0	0	-100	-6	-7	33	4	0	43
100.147	0	119	162	34	107	183	45	111	152	53	95	163	30	4	5	-116	0	1	-100	-6	-6	33	5	0	41
100.27	0	119	160	33	107	182	44	111	151	53	94	160	31	5	6	-114	-1	0	-100	-6	-6	32	3	2	39
100.393	0	119	160	32	108	183	44	110	151	52	94	160	31	5	5	-113	0	1	-100	-6	-6	33	4	1	42
100.516	0	120	161	34	107	184	45	111	150	54	94	160	31	4	5	-115	0	1	-100	-6	-6	33	4	2	42
100.639	0	120	162	32	108	183	47	111	151	53	95	164	30	4	5	-116	0	0	-99	-5	-6	33	4	1	42
100.762	0	119	162	31	108	184	46	112	153	51	96	165	30	4	5	-112	0	0	-99	-5	-6	34	4	0	43
100.884	0	120	162	33	107	185	45	113	152	52	95	161	30	5	5	-113	0	1	-100	-6	-6	34	4	1	41
101.007	0	119	161	31	107	182	47	111	152	53	94	161	30	5	5	-115	0	0	-100	-6	-7	33	4	1	42
101.13	0	120	163	31	107	183	47	112	152	52	95	164	30	4	5	-116	0	0	-100	-6	-6	34	4	0	42
101.253	0	120	163	30	107	185	47	111	152	51	95	165	30	5	5	-113	0	0	-100	-5	-6	35	4	0	43
101.376	0	120	164	29	107	185	47	112	154	51	96	166	31	5	6	-111	0	0	-100	-6	-7	35	3	0	44
101.499	0	121	164	31	108	186	46	112	154	51	96	165	30	4	6	-113	-1	1	-101	-6	-6	36	4	1	44
101.622	0	120	163	29	108	185	46	112	153	50	95	163	30	4	6	-116	-1	1	-102	-6	-6	35	4	1	42
101.745	0	120	164	27	107	185	47	112	153	50	97	167	30	5	6	-111	0	-1	-101	-6	-5	35	4	1	45
101.868	0	120	164	28	108	185	48	112	154	50	96	166	30	5	6	-110	0	0	-101	-7	-7	37	4	0	44
101.99	0	121	165	28	108	187	48	113	154	50	95	168	31	5	6	-113	0	0	-103	-6	-7	36	4	0	45
102.113	0	121	166	28	108	190	47	113	156	49	96	171	32	5	5	-114	0	-1	-102	-6	-6	36	4	0	45
102.236	0	121	164	27	107	189	46	112	155	49	95	169	32	5	6	-113	-1	0	-104	-5	-6	37	5	1	43
102.359	0	120	164	27	108	188	48	112	155	49	96	170	32	5	5	-110	0	0	-103	-6	-6	37	4	0	43
102.482	0	120	165	27	108	190	48	113	155	49	96	172	32	5	6	-113	0	0	-104	-6	-7	37	4	1	44
102.605	0	121	166	26	108	190	49	112	156	49	96	172	31	5	6	-114	0	0	-103	-6	-6	37	4	0	45
102.728	0	121	166	26	108	191	48	112	157	48	96	173	33	4	6	-110	0	0	-103	-6	-6	38	5	0	45
102.851	0	121	165	25	107	190	47	113	155	48	95	169	32	5	6	-111	0	0	-105	-6	-6	37	4	1	44
102.973	0	121	166	25	108	189	48	113	156	49	96	172	31	4	5	-112	-1	0	-105	-7	-6	38	4	0	45
103.096	0	121	166	25	108	189	47	112	156	47	96	171	31	4	6	-115	0	0	-105	-6	-6	39	4	0	45
103.219	0	122	167	25	108	190	48	113	157	48	95	173	31	4	6	-110	0	0	-104	-6	-6	39	4	0	45
103.342	0	122	167	25	109	192	45	113	157	47	96	172	32	5	5	-108	0	0	-105	-5	-6	39	4	1	46
103.465	0	121	165	25	107	190	46	113	155	47	96	168	32	4	6	-113	0	1	-107	-6	-6	38	4	2	44
103.588	0	121	165	23	108	190	47	113	155	47	96	169	31	5	5	-115	0	0	-106	-5	-6	38	4	0	44
103.711	0	120	165	23	108	189	47	112	155	48	96	169	31	4	5	-112	0	1	-106	-6	-6	38	4	1	44
103.834	0	121	166	24	107	188	48	113	155	47	96	171	31	5	6	-109	0	0	-106	-6	-7	39	4	0	45
103.956	0	121	166	26	108	189	46	113	156	47	96	168	32	4	6	-112	0	1	-108	-6	-6	39	4	1	45
104.079	0	121	163	23	107	187	45	112	154	47	95	164	33	5	6	-116	-1	1	-107	-7	-6	38	4	2	42
104.202	0	121	164	23	107	188	45	113	154	48	95	166	32	4	6	-112	0	1	-107	-5	-6	39	5	2	44
104.325	0	120	164	23	108	188	45	113	154	48	96	165	31	5	5	-110	0	1	-106	-6	-5	38	4	2	44
104.448	0	121	164	25	107	185	47	113	155	48	96	168	31	5	6	-112	0	0	-106	-6	-6	38	5	0	44
104.571	0	121	165	25	107	186	45	113	154	47	95	166	31	5	5	-115	0	0	-106	-6	-6	38	4	1	43
104.694	0	121	163	24	106	185	44	112	152	48	95	162	32	5	6	-113	0	1	-106	-6	-6	37	4	2	39
104.817	0	120	163	25	107	184	44	112	152	47	95	162	32	5	5	-112	0	1	-105	-6	-6	36	4	1	43
104.94	0	121	163	27	106	185	43	112	152	48	95	162	32	5	5	-114	-1	1	-105	-6	-6	36	4	1	42
105.062	0	120	163	26	107	185	45	114	152	48	95	162	31	4	6	-116	-1	2	-105	-6	-7	37	3	2	43
105.185	0	121	163	26	107	184	44	113	154	48	95	164	32	4	6	-113	0	0	-105	-5	-6	36	5	1	44
105.308	0	121	162	27	107	184	44	112	152	50	94	160	31	5	5	-114	-1	1	-104	-6	-6	35	3	1	38
105.431	0	121	162	29	106	183	43	111	153	50	94	160	31	5	6	-115	-1	2	-104	-6	-7	35	3	2	40
105.554	0	121	163	29	107	184	43	113	153	51	94	160	31	5	6	-117	0	1	-104	-6	-6	35	5	2	40
105.677	0	121	163	28	107	184	44	113	154	50	94	160	31	4	5	-114	0	1	-104	-6	-6	35	5	1	42
105.8	0	121	164	27	107	183	45	113	154	51	95	164	32	4	5	-113	-1	0	-103	-5	-7	35	4	0	44
105.923	0	121	165	32	106	184	43	114	155	50	95	162	31	4	5	-114	0	1	-102	-6	-6	35	4	1	41
106.045	0	121	163	32	106	182	44	113	153	52	94	159	31	4	6	-118	0	1	-102	-7	-7	34	4	2	38
106.168	0	122	163	31	106	183	43	113	154	52	95	159	31	5	6	-115	0	1	-102	-7	-6	33	5	2	41
106.291	0	121	164	30	106	182	44	113	153	52	94	160	32	5	5	-113	-1	1	-102	-6	-7	34	4	1	40
106.414	0	121	164	30	107	182	44	113	155	52	94	162	31	5	5	-115	-1	0	-101	-6	-6	34	4	0	42
106.537	0	122	165	30	106	183	46	114	155	51	95	162	30	4	6	-116	0	0	-101	-5	-6	34	4	0	43
106.66	0	121	166	31	106	183	44	113	155	51	95	162	31	5	5	-113	0	1	-100	-5	-7	34	3	1	42
106.783	0	122	163	30	107	183	44	113	154	51	95	159	32	5	6	-113	0	1	-101	-6	-7	34	4	2	40
106.906	0	122	164	31	107	184	44	114	155	52	95	160	31	5	5	-115	0	1	-102	-6	-6	33	5	1	41
107.028	0	122	164	31	107	183	45	114	156	51	95	164	30	4	5	-116	-1	0	-101	-6	-6	34	4	0	42
107.151	0	122	165	29	107	183	46	114	156	51	95	164	30	5	6	-113	-1	0	-101	-6	-6	35	4	0	44
107.274	0	122	166	29	107	183	47	114	157	51	95	165	30	5	6	-111	-1	0	-101	-5	-6	35	4	0	43
107.397	0	122	166	31	107	185	45	114	156	51	95	162	31	4	5	-114	0	1	-102	-5	-6	35	4	2	41
107.52	1	122	165	30	107	185	46	114	156	51	95	161	30	6	6	-117	0	1	-101	-7	-7	35	4	2	42
107.643	0	121	165	29	107	184	46	114	155	50	95	163	30	4	6	-113	0	0	-102	-6	-7	35	4	1	43
107.766	0	121	165	28	107	184	47	113	156	49	94	165	29	5	7	-111	0	0	-101	-7	-6	36	4	0	43
107.889	0	122	166	28	107	185	47	114	157	50	96	167	31	5	5	-113	0	0	-102	-6	-7	36	5	0	44
108.012	0	122	167	28	108	187	46	114	158	50	96	167	30	5	5	-114	-1	0	-102	-6	-6	36	5	0	45
108.134	0	122	164	27	107	187	46	114	156	49	96	163	31	4	6	-113	0	0	-104	-6	-7	36	3	1	43
108.257	0	122	165	27	108	186	47	113	156	49	95	165	30	5	6	-111	-1	0	-103	-6	-5	36	4	0	43
108.38	0	121	165	26	107	186	47	113	156	50	96	166	30	5	6	-114	-1	0	-103	-6	-6	37	4	0	44
108.503	0	121	166	27	108	186	46	114	157	49	96	167	30	4	5	-115	-1	0	-103	-6	-6	37	3	0	45
108.626	0	121	166	26	108	187	46	114	158	50	96	169	33	5	5	-111	0	0	-103	-6	-7	38	5	0	45
108.749	0	121	166	25	108	188	46	113	157	49	96	165	31	4	6	-110	0	2	-105	-5	-6	39	4	1	45
108.872	0	122	165	25	108	188	47	113	156	48	96	167	30	4	6	-113	0	0	-105	-6	-6	37	4	0	44
108.995	0	121	166	25	108	188	47	113	157	48	96	167	30	5	6	-114	0	0	-105	-6	-7	39	4	0	45
109.117	0	121	165	25	108	188	47	113	157	49	96	169	31	5	6	-111	0	0	-106	-5	-7	38	4	0	46
109.24	0	121	167	26	108	189	46	114	160	48	96	170	33	4	5	-108	0	0	-104	-6	-6	38	4	0	45
109.363	0	122	166	26	108	190	46	114	157	47	96	168	32	4	6	-111	0	1	-107	-6	-7	39	5	1	46
109.486	0	121	165	23	107	189	48	114	157	48	96	167	31	5	5	-114	0	0	-106	-6	-7	39	4	1	45
109.609	0	121	166	23	108	188	47	114	157	48	96	170	31	5	4	-110	0	0	-107	-6	-6	39	4	0	46
109.732	0	121	166	23	108	190	48	113	158	49	96	170	31	5	6	-108	-1	0	-106	-6	-6	40	3	0	46
109.855	0	121	167	24	109	191	46	114	160	49	96	172	32	5	5	-110	0	0	-106	-6	-7	41	4	0	47
109.978	0	121	167	25	109	191	47	113	158	47	96	169	32	5	6	-113	-1	0	-108	-6	-7	40	4	2	45
110.1	0	121	166	22	108	190	47	114	157	48	96	170	31	4	6	-110	0	0	-108	-6	-6	40	4	1	46
110.223	0	122	166	24	108	189	48	113	157	48	96	169	31	5	5	-107	-1	0	-108	-6	-7	40	4	0	46
110.346	0	121	166	23	109	190	48	114	158	48	97	172	31	5	5	-111	0	0	-108	-6	-6	40	4	0	46
110.469	0	122	168	24	108	190	47	114	159	48	97	172	31	5	6	-111	0	0	-109	-6	-6	40	5	0	46
110.592	0	121	166	24	108	191	46	113	157	48	97	167	32	4	5	-111	0	1	-109	-6	-6	40	4	1	45
110.715	0	121	165	22	107	189	48	113	157	49	97	169	32	5	6	-108	0	0	-109	-7	-6	40	4	1	46
110.838	0	122	165	23	108	190	48	113	157	48	96	169	30	4	5	-111	0	0	-109	-6	-6	40	4	1	45
110.961	0	121	166	23	108	189	49	114	157	48	97	170	31	5	5	-112	0	0	-109	-6	-7	40	4	1	46
111.084	0	121	168	25	109	191	46	113	157	48	96	170	31	5	6	-109	-1	0	-108	-6	-7	41	5	0	45
111.206	0	122	165	23	109	190	45	113	155	48	96	166	33	5	5	-110	-1	2	-109	-6	-6	40	4	1	43
111.329	0	122	165	22	108	190	46	114	155	48	95	167	33	5	5	-112	-1	1	-109	-6	-7	39	4	2	45
111.452	0	122	166	23	108	188	46	114	156	47	97	168	32	4	6	-114	0	1	-108	-6	-6	39	4	1	45
111.575	0	121	166	22	108	189	47	114	157	48	96	170	32	4	6	-111	0	-1	-108	-6	-7	40	4	0	46
111.698	0	122	165	24	108	189	47	114	158	48	97	168	31	5	5	-108	0	0	-108	-6	-6	40	4	1	44
111.821	0	122	164	23	108	188	45	114	155	46	96	165	32	5	6	-113	0	1	-109	-6	-7	38	4	2	41
111.944	0	121	165	23	108	187	46	113	156	47	96	167	33	4	5	-115	0	2	-107	-6	-6	38	4	2	43
112.067	0	122	164	24	107	187	45	114	156	47	96	166	33	5	5	-113	0	0	-107	-6	-7	39	4	1	43
112.189	0	121	165	24	108	188	45	113	157	47	95	168	33	5	5	-111	0	1	-106	-6	-6	38	4	0	45
112.312	0	122	165	25	109	188	45	114	156	47	96	167	32	5	7	-113	0	0	-107	-6	-6	38	4	0	43
112.435	0	122	163	24	107	187	45	114	154	48	95	163	33	5	6	-117	-1	1	-106	-6	-6	37	4	1	40
112.558	0	122	163	24	107	186	44	114	155	48	95	163	32	5	5	-113	-1	1	-105	-6	-6	37	4	2	42
112.681	0	122	163	24	107	186	44	114	156	48	95	163	33	4	5	-112	0	1	-105	-6	-6	37	4	2	42
112.804	0	122	164	25	108	185	45	114	156	49	97	166	32	5	5	-114	0	0	-106	-6	-7	38	5	1	44
112.927	0	122	166	27	107	187	45	114	156	48	96	165	32	6	6	-116	0	1	-105	-6	-6	37	4	0	44
113.05	0	121	163	27	107	186	45	114	154	48	95	162	32	5	5	-115	-1	1	-105	-6	-7	36	4	2	39
113.172	0	121	163	26	106	186	44	114	154	49	95	164	33	4	6	-113	0	1	-104	-7	-6	36	4	1	42
113.295	0	122	163	26	108	185	45	114	155	49	95	164	32	4	6	-114	0	0	-104	-6	-6	36	4	2	43
113.418	0	122	165	26	107	186	46	114	155	50	96	164	32	4	6	-116	0	0	-103	-6	-6	36	5	1	44
113.541	0	122	165	26	107	186	47	114	157	49	95	167	30	5	5	-113	-1	-1	-103	-6	-6	37	4	1	44
113.664	0	123	165	27	107	187	44	114	155	49	95	163	32	4	5	-112	0	1	-103	-6	-6	37	5	3	42
113.787	0	121	163	26	108	186	45	115	156	50	94	164	31	4	6	-115	0	0	-104	-6	-7	37	4	0	44
113.91	0	122	164	27	108	185	46	114	155	49	95	166	31	4	6	-116	0	0	-103	-6	-6	36	4	0	43
114.033	0	122	164	26	108	186	47	114	157	49	96	167	31	5	5	-113	0	0	-104	-6	-7	37	4	1	45
114.156	0	122	164	26	108	187	48	115	158	49	97	169	30	5	5	-111	0	0	-103	-5	-7	36	4	0	46
114.278	0	122	164	27	107	188	46	114	157	48	96	167	32	5	6	-113	0	0	-105	-6	-5	38	4	1	44
114.401	0	122	164	25	107	186	47	114	157	49	96	168	30	5	5	-115	0	0	-105	-6	-6	36	5	0	45
114.524	0	122	166	25	108	188	47	114	158	48	96	169	31	5	6	-113	0	0	-104	-7	-6	38	4	1	45
114.647	0	122	166	25	108	188	48	115	158	48	96	169	31	5	6	-110	0	0	-105	-6	-7	38	4	0	45
114.77	0	123	167	26	108	188	47	115	160	49	97	170	32	4	6	-111	0	0	-104	-6	-7	39	4	0	45
114.893	0	122	167	26	109	190	47	114	159	48	96	171	32	5	5	-114	-1	0	-105	-6	-6	39	4	0	45
115.016	0	122	167	24	108	189	48	115	159	48	97	169	31	5	6	-113	0	0	-106	-6	-6	38	4	0	45
115.139	0	122	167	24	108	189	47	116	160	49	97	171	31	5	5	-108	0	0	-105	-6	-7	40	4	0	46
115.261	0	123	168	24	109	190	48	115	160	49	97	172	32	5	5	-111	0	0	-106	-6	-7	40	4	0	46
115.384	0	122	168	24	109	190	47	115	162	49	96	173	33	5	6	-112	0	0	-106	-6	-7	40	5	1	46
115.507	0	122	169	24	109	191	47	115	161	49	97	173	32	4	5	-110	0	-1	-107	-6	-7	40	3	0	46
115.63	0	121	167	23	109	190	49	114	160	49	97	173	31	5	6	-109	0	0	-108	-6	-7	40	5	0	46
115.753	0	122	169	24	109	190	48	115	160	49	97	173	32	4	6	-109	0	0	-108	-5	-7	41	4	0	47
115.876	0	122	169	23	109	191	48	115	162	49	97	174	33	4	6	-112	-1	0	-108	-6	-6	41	4	0	46
115.999	0	122	170	23	109	192	47	114	164	49	97	175	34	5	6	-109	0	0	-107	-7	-6	41	4	0	46
116.122	0	122	169	24	109	191	47	114	163	50	97	174	32	4	6	-107	0	0	-109	-6	-7	42	5	0	46
116.244	0	122	168	23	109	192	48	114	161	50	97	173	32	5	6	-110	0	0	-109	-6	-7	42	4	0	46
116.367	0	122	170	23	109	193	48	115	162	49	97	176	32	4	6	-112	0	0	-110	-7	-7	41	4	1	46
116.49	0	123	169	24	108	194	49	114	163	49	97	177	32	5	5	-110	0	0	-110	-6	-7	42	4	0	47
116.613	0	123	170	22	109	195	49	115	163	52	98	177	35	5	6	-105	0	0	-109	-6	-7	42	5	0	46
116.736	0	122	167	30	108	196	49	114	161	42	97	179	34	5	6	-109	0	0	-110	-7	-7	34	4	0	45
116.859	0	121	167	23	108	196	50	115	159	50	97	179	35	4	6	-107	0	0	-111	-5	-7	43	4	0	46
116.982	0	121	167	25	109	197	51	115	160	47	98	181	35	5	6	-106	-1	0	-111	-6	-8	40	5	0	46
117.105	0	120	166	30	108	197	51	114	159	47	98	182	35	4	6	-104	0	-1	-109	-6	-7	40	4	0	45
117.228	0	122	166	24	108	198	52	115	161	50	98	182	35	4	5	-107	-1	-1	-110	-6	-6	43	5	0	45
117.35	0	121	167	23	108	196	48	115	159	49	98	178	36	4	6	-114	-1	0	-111	-7	-7	42	5	1	42
117.473	0	121	165	23	108	195	49	114	157	49	97	174	35	4	6	-113	0	1	-110	-6	-6	41	4	2	44
117.596	0	122	165	22	108	193	49	114	156	48	98	176	34	5	5	-109	0	0	-108	-6	-7	40	5	0	45
117.719	0	120	165	22	108	192	50	114	158	49	98	176	33	5	6	-111	0	0	-108	-6	-6	41	5	0	45
117.842	0	121	165	23	108	193	49	114	158	49	97	176	33	5	6	-114	-1	0	-108	-6	-7	41	4	0	46
117.965	0	121	164	24	109	192	47	114	157	48	96	173	33	4	6	-113	0	0	-109	-6	-7	40	4	0	44
118.088	0	121	162	23	108	191	46	113	155	48	97	169	35	5	6	-112	0	1	-109	-6	-6	39	5	2	43
118.211	0	120	163	22	109	190	46	112	154	48	96	169	34	4	6	-113	0	1	-108	-6	-6	39	4	2	44
118.333	0	120	163	23	107	190	46	114	154	47	96	169	34	4	6	-117	0	1	-110	-6	-7	39	4	1	44
118.456	0	120	163	22	107	189	48	113	155	48	97	170	32	5	6	-115	0	0	-107	-6	-7	38	4	0	45
118.579	0	121	164	25	108	189	46	113	154	47	97	170	33	4	6	-111	0	0	-107	-6	-6	38	4	1	43
118.702	0	121	162	25	107	187	46	113	153	49	96	166	32	4	5	-115	0	1	-107	-6	-6	37	4	2	40
118.825	0	120	161	25	107	188	45	112	152	49	95	167	33	4	6	-117	0	2	-107	-5	-6	37	4	2	42
118.948	0	120	162	26	106	186	45	113	154	49	96	166	33	6	5	-116	0	0	-107	-6	-6	36	4	1	41
119.071	0	121	162	25	108	186	46	113	154	48	96	169	33	4	6	-112	0	0	-105	-6	-6	36	4	0	43
119.194	0	120	163	26	107	187	47	113	154	49	95	169	32	5	5	-113	-1	0	-105	-5	-6	36	5	0	43
119.316	0	121	161	29	107	186	45	113	153	51	95	164	32	4	6	-118	-1	1	-105	-7	-6	36	4	2	39
119.439	0	120	162	28	107	186	45	113	153	51	95	164	33	4	5	-117	0	2	-105	-6	-8	35	4	3	40
119.562	0	120	161	27	108	187	45	113	153	50	95	165	32	4	6	-113	0	1	-103	-6	-6	35	4	2	42
119.685	0	121	163	28	107	184	46	114	154	51	95	167	32	4	6	-115	-1	0	-103	-6	-6	36	4	0	43
119.808	0	120	163	29	106	185	48	114	155	51	96	168	31	4	6	-116	0	0	-102	-7	-6	36	4	0	43
119.931	0	120	163	28	107	186	46	114	155	50	95	167	32	5	6	-115	-1	1	-103	-6	-7	36	5	1	43
120.054	0	121	162	27	107	185	46	114	154	50	95	166	32	5	6	-114	-1	1	-104	-6	-6	35	5	1	42
120.177	0	121	163	28	106	185	48	114	154	51	96	167	31	5	6	-114	0	0	-102	-7	-6	36	4	0	43
120.3	0	121	163	29	107	185	48	114	156	51	96	167	31	4	6	-116	-1	0	-102	-6	-6	36	4	0	44
120.422	0	122	165	27	108	186	47	114	157	50	96	168	31	4	5	-114	0	0	-103	-7	-7	36	4	0	45
120.545	0	121	166	26	107	187	46	114	158	50	96	169	33	5	6	-112	0	0	-101	-6	-6	37	4	1	45
120.668	0	122	165	27	107	187	47	114	157	51	96	165	31	4	6	-113	-1	2	-105	-6	-6	37	4	3	45
120.791	0	122	166	26	108	186	47	114	158	50	97	168	32	4	5	-115	0	0	-104	-6	-6	37	5	0	45
120.914	0	122	166	26	107	187	48	115	159	49	96	169	32	5	7	-113	-1	0	-105	-6	-6	38	4	0	45
121.037	0	122	167	26	108	187	46	114	160	50	96	170	34	4	6	-111	0	0	-103	-6	-6	38	5	0	45
121.16	0	122	168	26	108	189	47	114	161	50	96	171	34	5	5	-111	0	0	-104	-6	-7	39	3	0	45
121.283	0	122	169	27	108	189	48	115	161	49	96	173	32	5	5	-114	0	0	-106	-6	-6	39	4	0	46
121.405	0	122	168	24	107	190	49	116	161	49	96	173	32	5	5	-114	-1	0	-106	-6	-7	39	5	0	45
121.528	0	123	169	25	107	191	47	116	162	49	96	173	33	5	6	-110	0	0	-105	-6	-6	40	5	0	46
121.651	0	121	170	25	108	192	47	115	164	49	97	176	34	4	5	-110	0	0	-106	-6	-7	40	5	0	46
121.774	0	123	172	25	108	193	47	116	165	50	97	176	34	5	7	-113	0	0	-106	-6	-6	40	5	0	46
121.897	0	123	171	25	107	193	48	115	164	49	97	177	34	5	6	-112	0	0	-107	-6	-6	40	5	1	46
122.02	0	123	170	24	108	192	48	116	164	50	97	175	33	5	7	-108	0	0	-107	-6	-7	38	4	0	45
122.143	0	123	171	31	107	192	46	116	166	47	96	176	33	4	6	-110	-1	-1	-109	-6	-7	34	5	0	45
122.266	0	123	173	26	108	194	48	117	167	51	97	177	33	4	6	-112	0	0	-108	-6	-7	38	4	0	46
122.388	0	123	173	25	108	196	47	116	167	50	98	179	34	5	7	-111	-1	0	-108	-6	-7	39	5	0	46
122.511	0	123	173	27	106	195	47	118	167	48	97	180	34	5	7	-107	0	0	-107	-6	-7	39	4	0	46
122.634	0	124	172	38	107	194	48	117	167	54	96	178	33	5	6	-115	0	0	-109	-7	-7	35	4	0	46
122.757	0	124	173	36	106	192	48	117	168	54	97	177	31	5	6	-119	0	0	-111	-5	-8	31	4	0	45
122.88	0	123	173	38	108	194	48	118	166	56	96	178	34	5	6	-119	0	0	-109	-6	-7	28	3	1	45
123.003	0	124	173	34	108	193	48	118	169	61	96	180	35	4	6	-117	0	0	-109	-7	-7	28	4	0	46
123.126	0	123	172	38	107	193	49	117	167	59	97	180	34	5	6	-113	-1	0	-109	-6	-7	27	5	0	45
123.249	0	124	172	39	108	195	50	117	166	59	96	181	35	4	6	-114	0	0	-111	-6	-7	27	4	0	46
123.372	0	124	171	28	108	197	51	117	165	54	97	182	36	6	6	-112	-1	0	-110	-7	-7	28	5	0	43
123.494	0	122	171	34	107	197	51	115	165	46	97	183	36	4	5	-106	0	0	-109	-5	-7	25	4	0	43
123.617	0	122	171	36	108	199	51	116	165	45	97	184	36	4	5	-107	0	0	-108	-6	-6	26	4	0	45
123.74	0	121	168	30	108	196	50	115	161	52	97	181	37	4	6	-112	0	0	-109	-7	-6	34	4	0	42
123.863	0	121	167	31	108	194	51	115	160	52	96	180	36	5	6	-114	0	0	-107	-7	-7	33	4	0	43
123.986	0	121	166	30	107	195	50	114	159	52	97	180	34	4	6	-111	0	-1	-107	-6	-7	35	4	0	44
124.109	0	121	167	30	107	195	51	114	160	53	97	181	35	5	5	-113	-1	0	-106	-6	-6	35	4	0	44
124.232	0	122	166	32	107	194	49	114	159	53	97	180	35	4	5	-117	0	0	-107	-6	-7	34	4	0	44
124.355	0	120	163	32	106	194	48	113	155	54	97	174	36	5	6	-117	0	2	-108	-6	-7	33	4	1	41
124.477	0	121	162	32	107	191	47	112	156	54	96	177	35	5	5	-114	0	0	-106	-6	-7	33	3	0	42
124.6	0	120	162	34	107	192	49	113	155	55	96	176	35	5	5	-115	0	0	-106	-6	-6	33	5	0	42
124.723	0	120	163	34	106	191	50	112	154	55	96	176	34	5	6	-118	0	0	-105	-6	-6	33	5	0	43
124.846	0	120	163	34	108	191	49	113	155	54	96	176	33	5	5	-117	0	0	-104	-5	-8	32	4	0	43
124.969	0	119	161	35	106	191	47	112	151	56	95	171	34	4	6	-114	-1	1	-105	-6	-6	31	3	2	38
125.092	0	120	160	36	106	189	46	111	151	56	95	172	35	5	5	-115	0	0	-105	-6	-6	30	4	1	40
125.215	0	119	159	36	107	187	46	112	151	57	96	173	35	5	5	-117	0	0	-103	-6	-7	31	4	0	40
125.338	0	119	159	35	106	188	47	112	151	56	95	173	34	4	5	-116	0	0	-103	-6	-7	30	4	0	42
125.46	0	120	161	35	106	187	47	113	152	54	96	173	33	3	5	-113	-1	0	-101	-5	-6	31	4	0	42
125.583	0	118	159	37	105	187	45	111	150	56	95	168	33	4	6	-114	0	2	-102	-6	-6	30	3	2	38
125.706	0	118	157	36	105	186	46	111	149	56	96	168	34	3	5	-116	0	1	-102	-6	-6	30	5	2	39
125.829	0	118	158	37	106	186	45	111	148	55	95	166	33	4	6	-116	0	1	-102	-5	-5	29	5	1	39
125.952	0	118	158	35	106	185	46	111	149	56	95	169	33	4	6	-113	-1	0	-101	-6	-7	31	5	0	41
126.075	0	119	159	35	105	185	47	111	150	56	94	169	33	5	5	-114	-1	0	-100	-6	-6	31	5	0	42
126.198	0	118	158	38	105	185	45	111	149	57	94	167	32	4	5	-117	0	0	-100	-6	-6	30	5	1	39
126.321	0	119	157	36	105	184	45	110	148	56	94	163	33	4	6	-116	0	1	-101	-6	-6	30	4	1	38
126.444	0	118	158	36	106	185	45	111	148	56	94	164	33	5	5	-113	0	1	-99	-6	-6	30	4	2	39
126.566	0	119	158	36	105	182	46	110	148	56	94	166	33	5	6	-115	0	0	-99	-6	-6	30	4	0	40
126.689	0	119	159	36	106	183	47	111	149	55	94	167	32	6	5	-116	0	0	-98	-6	-5	30	4	0	41
126.812	0	119	161	36	105	183	47	111	151	56	94	167	31	4	5	-114	0	1	-98	-5	-7	30	4	1	41
126.935	0	119	159	37	106	183	45	111	148	55	94	163	33	4	6	-112	0	2	-99	-6	-6	30	4	2	39
127.058	0	119	160	36	105	182	47	111	150	56	94	164	31	4	6	-113	0	0	-97	-5	-6	31	4	1	40
127.181	0	119	160	36	105	181	47	111	149	55	94	165	31	4	5	-115	0	0	-98	-6	-6	32	4	0	41
127.304	0	119	161	34	105	182	47	112	151	55	95	166	32	5	5	-115	0	0	-97	-5	-7	31	4	0	41
127.427	0	120	161	34	105	182	45	111	153	53	95	167	33	4	5	-113	0	0	-97	-6	-6	32	5	0	42
127.549	0	119	161	35	106	183	46	112	151	55	93	163	31	4	5	-113	-1	2	-99	-6	-6	32	4	2	42
127.672	0	119	161	34	105	181	47	112	152	54	94	165	31	5	6	-116	-1	0	-99	-6	-5	32	4	0	42
127.795	0	119	162	33	105	182	45	112	153	53	95	165	31	5	6	-116	-1	0	-99	-6	-6	33	4	0	43
127.918	0	120	163	32	105	182	45	111	153	52	94	165	33	5	5	-112	0	0	-98	-6	-6	34	4	0	42
128.041	0	121	164	32	105	183	45	112	154	52	94	166	33	5	6	-112	-1	0	-99	-6	-6	34	4	0	43
128.164	0	120	164	31	105	184	45	112	155	53	94	165	31	5	6	-115	0	1	-101	-5	-7	35	3	0	44
128.287	0	120	163	29	105	182	46	113	155	52	94	164	32	5	5	-115	-1	0	-100	-6	-6	34	4	1	43
128.41	0	120	165	30	106	182	45	113	157	51	94	166	32	5	6	-111	-1	0	-101	-6	-6	35	4	0	44
128.532	0	120	167	29	107	183	45	114	156	52	95	166	33	5	6	-111	0	0	-101	-6	-6	36	4	0	43
128.655	0	120	167	29	106	184	46	113	159	51	95	168	33	5	6	-113	-1	0	-101	-6	-6	36	4	0	44
128.778	0	122	167	29	106	185	44	113	158	51	95	167	32	5	6	-114	0	0	-102	-6	-6	37	4	0	46
128.901	0	121	165	27	105	184	46	114	159	50	94	165	32	4	5	-111	0	0	-103	-5	-6	37	4	0	44
129.024	0	121	167	27	106	183	45	113	159	50	94	167	33	5	6	-111	-1	0	-103	-6	-7	39	4	0	44
129.147	0	121	168	27	106	184	45	114	160	51	95	167	33	5	5	-113	0	0	-104	-6	-7	39	4	0	45
129.27	0	121	169	26	106	185	46	114	161	50	96	169	33	5	6	-113	-1	0	-104	-6	-7	39	4	0	46
129.393	0	122	169	26	107	186	45	114	163	49	95	169	33	4	5	-109	0	0	-105	-7	-7	39	4	0	47
129.516	0	121	169	25	107	183	47	114	162	49	95	167	31	5	6	-111	0	0	-105	-7	-6	39	4	0	44
129.638	0	121	171	26	106	184	45	114	163	49	95	169	33	5	6	-112	0	0	-106	-5	-6	39	4	0	45
129.761	0	122	170	25	106	185	46	114	163	50	95	169	33	5	6	-114	0	0	-106	-7	-7	39	5	0	45
129.884	0	123	172	25	107	186	45	115	164	49	96	170	34	4	6	-109	-1	0	-105	-6	-6	39	4	0	46
130.007	0	122	173	26	107	187	47	115	164	49	95	169	32	4	6	-109	0	0	-106	-6	-7	40	4	1	46
130.13	0	123	170	23	106	185	48	115	162	50	95	168	31	4	6	-113	0	0	-108	-6	-7	40	5	0	45
130.253	0	122	171	25	107	187	47	116	164	48	95	169	32	5	6	-112	0	0	-108	-6	-8	41	4	0	46
130.376	0	122	171	24	107	187	48	115	164	49	96	170	32	4	5	-109	0	0	-108	-6	-7	40	3	0	46
130.499	0	121	173	25	106	187	46	115	166	49	95	172	34	4	6	-108	0	0	-107	-6	-7	41	4	0	46
130.621	0	123	172	24	107	187	46	115	165	49	96	169	33	5	6	-112	0	0	-110	-5	-7	41	4	1	45
130.744	0	122	170	23	107	186	47	114	162	48	94	168	32	4	6	-113	0	0	-109	-6	-7	39	4	1	45
130.867	0	122	171	24	107	185	47	115	164	49	95	170	32	4	5	-109	-1	0	-108	-6	-7	41	5	0	46
130.99	0	122	171	24	106	186	48	115	163	49	95	170	32	5	6	-108	0	0	-108	-6	-7	40	4	0	46
131.113	0	122	172	24	106	186	47	114	164	49	95	170	33	5	6	-113	0	0	-108	-6	-6	40	4	0	47
131.236	0	122	169	24	106	187	46	114	162	49	95	168	33	5	6	-114	0	1	-109	-6	-7	40	4	1	44
131.359	0	121	169	24	105	186	46	114	161	49	95	167	34	5	6	-111	0	1	-108	-6	-7	40	5	2	45
131.482	0	121	168	24	107	184	46	113	160	47	95	169	34	5	7	-110	0	0	-108	-6	-7	39	3	0	44
131.604	0	121	168	24	105	185	46	113	161	48	95	169	33	4	6	-113	0	0	-108	-6	-7	39	4	0	46
131.727	0	121	168	25	106	185	45	113	159	48	95	168	32	5	6	-114	0	0	-108	-7	-7	39	4	2	44
131.85	0	120	166	24	106	185	45	113	156	48	95	164	32	5	6	-112	0	1	-107	-6	-7	38	4	2	39
131.973	0	120	166	24	106	184	45	112	157	49	95	165	34	4	6	-111	-1	0	-106	-7	-7	37	5	1	41
132.096	0	120	165	25	105	182	44	113	155	47	94	165	33	5	5	-115	-1	0	-106	-6	-6	38	4	0	41
132.219	0	120	165	24	107	183	45	112	156	48	94	166	33	5	6	-116	0	-1	-106	-6	-7	37	5	0	43
132.342	0	119	164	27	106	183	43	112	155	49	94	163	32	4	5	-113	-1	1	-106	-6	-6	36	4	2	39
132.465	0	119	162	27	105	182	44	111	152	50	94	161	31	5	5	-114	0	1	-103	-5	-6	36	4	2	37
132.588	0	120	162	30	104	182	44	111	151	51	94	161	32	4	5	-117	0	1	-104	-5	-6	34	3	2	39
132.71	0	120	161	29	104	182	44	110	151	51	93	161	32	4	6	-117	0	2	-103	-6	-6	36	4	2	39
132.833	0	118	162	29	105	181	44	111	151	50	93	163	32	4	6	-114	0	0	-103	-5	-6	35	4	0	42
132.956	0	119	161	33	105	181	43	111	150	52	93	160	31	4	6	-115	0	1	-102	-6	-6	34	3	2	38
133.079	0	118	159	34	104	180	44	110	148	54	92	158	32	4	6	-118	0	1	-102	-5	-7	33	4	3	36
133.202	0	118	159	34	105	179	44	110	148	55	93	158	30	5	5	-117	0	1	-101	-5	-6	32	4	2	37
133.325	0	118	159	33	105	180	44	109	148	55	93	158	31	6	5	-115	-1	2	-99	-6	-6	32	3	2	38
133.448	0	119	158	33	105	180	44	110	148	53	93	159	32	4	5	-114	0	0	-99	-6	-6	33	5	1	40
133.571	11	118	159	35	105	181	44	110	149	54	93	159	31	4	5	-116	0	1	-99	-6	-6	33	4	1	40
133.693	0	119	157	35	105	179	43	110	147	55	93	156	30	4	5	-117	-1	1	-100	-6	-6	31	4	2	36
133.816	0	118	157	34	105	177	43	110	147	55	92	156	32	4	5	-114	-1	3	-98	-5	-5	32	4	2	39
133.939	0	118	157	35	105	177	43	110	147	54	92	154	31	5	5	-114	0	1	-99	-5	-6	31	4	1	40
134.062	0	118	159	34	105	178	45	110	147	55	93	156	30	5	5	-116	0	1	-98	-5	-5	32	4	2	41
134.185	0	119	159	33	105	178	47	110	149	53	94	159	29	5	5	-116	0	0	-97	-5	-6	33	4	0	41
134.308	0	118	158	34	105	179	44	111	149	54	93	156	30	5	5	-113	0	1	-98	-6	-6	32	4	2	41
134.431	0	118	157	33	104	178	43	110	147	55	91	155	31	4	5	-114	0	1	-99	-6	-5	32	4	2	40
134.554	0	119	158	33	105	178	45	111	149	54	92	156	29	3	5	-115	0	1	-98	-6	-5	33	5	1	40
134.676	0	119	159	33	106	177	45	111	148	53	93	158	29	4	6	-116	-1	0	-98	-6	-6	32	5	0	42
134.799	0	119	160	31	104	180	46	112	150	52	93	157	30	5	5	-113	0	0	-98	-6	-6	34	4	1	43
134.922	0	120	161	30	106	178	44	112	152	51	94	159	31	4	4	-110	0	0	-98	-6	-6	35	4	0	44
135.045	0	120	160	32	105	180	45	111	151	52	93	157	28	4	5	-115	-1	1	-99	-7	-5	34	5	2	43
135.168	0	120	161	31	105	179	46	112	150	52	93	158	28	4	6	-116	-1	0	-100	-6	-6	34	4	0	43
135.291	0	120	162	30	106	179	46	112	152	51	95	158	29	4	5	-112	0	0	-100	-5	-7	35	3	1	43
135.414	0	120	163	30	106	180	45	112	153	50	94	160	30	4	5	-111	-1	-1	-100	-6	-6	35	4	0	43
135.537	0	121	164	29	106	181	44	113	154	51	95	161	31	5	5	-113	-1	0	-100	-6	-7	36	4	0	44
135.66	0	121	164	29	107	181	44	114	156	50	95	162	31	3	5	-114	-1	0	-101	-6	-6	36	4	0	44
135.782	0	121	164	27	106	182	46	114	154	49	94	160	29	5	6	-113	0	1	-102	-5	-6	37	4	0	44
135.905	0	121	165	27	106	182	45	113	155	49	94	162	31	4	5	-110	0	0	-102	-6	-6	37	4	0	45
136.028	0	121	166	27	107	182	46	113	156	49	95	163	30	5	6	-113	0	0	-103	-6	-6	37	4	0	45
136.151	0	122	167	26	107	183	45	114	157	50	96	165	32	4	5	-111	0	-1	-103	-5	-6	38	3	0	45
136.274	0	122	168	26	107	184	45	115	159	50	95	167	32	5	5	-109	0	0	-103	-6	-7	40	4	0	47
136.397	0	121	167	25	107	184	47	116	158	48	94	164	30	4	6	-110	0	0	-104	-7	-6	38	4	0	45
136.52	0	122	168	25	107	184	46	115	159	49	96	166	31	6	6	-112	0	0	-105	-6	-6	40	4	0	45
136.643	0	122	168	25	108	184	47	114	161	48	96	166	30	5	5	-113	0	0	-106	-6	-7	40	4	0	46
136.765	0	122	169	25	108	185	46	114	161	48	96	167	33	4	6	-108	0	0	-103	-6	-7	40	5	0	45
136.888	0	123	170	24	108	188	45	115	163	49	96	169	33	5	6	-107	0	0	-105	-6	-6	40	4	0	46
137.011	0	122	170	24	108	186	47	115	161	48	96	168	31	5	7	-111	0	0	-107	-6	-6	40	4	0	45
137.134	0	123	171	24	108	187	47	115	161	48	97	169	30	5	6	-112	0	0	-108	-6	-6	40	4	0	46
137.257	0	123	171	23	108	187	47	116	163	49	97	170	31	4	6	-108	0	0	-107	-7	-8	40	4	0	47
137.38	0	123	171	24	108	188	47	116	163	49	97	170	32	5	6	-107	0	0	-107	-6	-7	41	4	0	47
137.503	0	123	172	25	108	190	46	115	165	49	96	172	32	5	6	-109	-1	0	-109	-6	-7	41	4	0	47
137.626	0	123	171	23	109	189	46	116	163	48	96	168	32	5	6	-113	0	0	-110	-6	-7	40	5	1	45
137.748	0	123	171	23	109	188	47	115	162	49	96	169	32	4	6	-109	0	-1	-109	-6	-7	41	5	0	46
137.871	0	123	170	24	108	187	48	115	163	49	97	171	31	5	7	-109	0	0	-109	-6	-7	41	5	0	46
137.994	0	123	171	23	107	189	48	115	163	50	96	171	32	4	6	-111	0	-1	-109	-6	-7	40	5	0	46
138.117	0	123	171	25	108	188	47	115	163	49	97	172	32	4	6	-112	-1	-1	-109	-6	-8	41	4	0	46
138.24	0	123	169	24	107	188	46	115	161	48	96	167	32	4	7	-110	0	1	-110	-6	-6	41	5	2	42
138.363	0	122	168	23	107	189	45	115	161	47	96	167	34	4	6	-111	0	1	-109	-6	-7	39	5	2	44
138.486	0	122	169	23	107	189	46	115	160	48	96	167	34	5	5	-113	0	1	-109	-6	-6	40	4	3	44
138.609	0	122	168	23	108	188	46	114	161	47	95	169	32	4	5	-114	0	0	-109	-6	-7	40	5	0	44
138.732	0	121	169	24	107	188	47	114	160	48	96	169	32	4	6	-110	0	0	-106	-6	-6	39	3	1	44
138.854	0	122	167	24	106	188	45	114	158	47	96	166	32	5	5	-111	0	1	-108	-6	-7	38	4	2	41
138.977	0	122	166	24	107	186	45	113	157	47	95	167	33	5	5	-114	-1	1	-108	-6	-6	38	4	0	43
139.1	0	122	165	24	107	188	45	113	157	47	95	165	33	4	6	-115	-1	1	-107	-5	-6	38	4	2	43
139.223	0	120	165	23	108	186	45	114	156	48	95	168	32	6	6	-111	0	0	-106	-6	-7	39	4	0	44
139.346	0	122	166	24	107	186	45	113	158	48	96	168	33	4	6	-112	0	0	-106	-6	-7	38	4	0	46
139.469	0	121	165	25	108	186	45	113	155	48	96	164	31	5	5	-114	0	1	-107	-6	-7	37	5	2	40
139.592	0	120	163	25	108	185	45	113	154	48	96	165	32	4	5	-116	-1	0	-106	-6	-7	37	5	1	42
139.715	0	120	164	24	107	187	44	112	154	48	96	165	32	4	6	-113	0	1	-106	-6	-6	37	4	2	42
139.837	0	120	164	25	108	186	45	113	155	48	96	166	32	5	5	-113	-1	0	-105	-6	-6	37	4	1	44
139.96	0	120	165	26	107	186	46	113	156	48	96	169	31	4	5	-114	-1	0	-105	-6	-7	37	5	1	44
140.083	0	121	164	27	108	187	44	113	154	49	96	164	31	5	6	-116	0	1	-106	-6	-7	36	5	2	41
140.206	0	120	162	25	107	185	45	113	154	49	95	165	32	5	6	-114	0	0	-105	-5	-6	36	4	0	41
140.329	0	121	162	27	107	187	45	113	154	49	96	164	32	4	7	-113	0	1	-105	-6	-6	36	5	2	42
140.452	0	121	163	26	107	185	45	112	155	49	95	165	32	5	5	-115	0	0	-104	-5	-6	36	4	1	44
140.575	0	120	164	26	107	186	46	114	156	49	96	167	31	4	5	-115	-1	0	-104	-6	-6	36	4	0	45
140.698	0	121	163	27	107	185	43	113	155	49	95	165	32	5	5	-112	0	0	-104	-6	-7	36	4	0	43
140.82	0	120	162	27	107	186	45	113	153	49	95	163	32	5	5	-113	0	2	-106	-5	-6	37	4	2	43
140.943	0	120	164	27	107	185	45	113	154	50	95	165	32	3	5	-115	0	0	-105	-6	-7	36	4	1	44
141.066	0	121	163	26	107	186	46	113	154	49	95	165	30	4	5	-116	-1	0	-104	-6	-6	36	4	0	44
141.189	0	121	164	26	107	185	46	114	156	49	95	168	30	4	5	-112	0	0	-104	-6	-6	38	4	0	44
141.312	0	121	164	26	107	185	45	114	156	49	95	165	31	5	4	-113	0	0	-104	-5	-7	38	4	1	44
141.435	0	121	163	26	107	186	45	114	155	49	95	164	31	5	6	-115	0	2	-105	-6	-6	36	5	3	44
141.558	0	121	163	26	107	186	46	113	155	49	95	165	30	4	6	-115	0	0	-104	-6	-7	37	4	1	44
141.681	0	121	164	25	107	185	47	114	156	49	96	166	30	4	6	-112	0	-1	-104	-6	-7	38	4	0	45
141.804	0	121	164	25	107	185	47	114	157	49	96	168	31	5	5	-111	0	0	-104	-7	-6	38	4	0	46
141.926	0	121	165	27	108	187	45	113	156	49	96	166	31	5	5	-114	0	1	-106	-6	-7	38	3	1	44
142.049	0	121	164	24	108	185	47	114	155	49	95	164	31	5	5	-115	0	1	-105	-6	-7	37	4	1	45
142.172	0	121	165	25	108	185	47	113	157	49	96	168	30	5	5	-111	0	0	-106	-7	-7	39	4	0	45
142.295	0	120	165	25	108	187	47	114	156	48	96	166	30	5	6	-111	-1	0	-106	-6	-6	39	4	1	46
142.418	0	122	166	25	108	187	47	113	159	49	96	169	30	5	5	-113	0	0	-106	-6	-6	39	4	0	46
142.541	0	121	165	25	108	189	45	113	158	49	96	165	31	6	6	-115	-1	1	-107	-6	-7	39	4	3	44
142.664	0	121	165	24	108	187	47	113	157	48	95	166	31	5	6	-113	0	0	-107	-6	-7	38	4	0	44
142.787	0	122	165	25	107	188	47	114	157	48	96	165	30	4	5	-111	-1	1	-106	-6	-7	39	5	1	44
142.909	0	121	167	25	108	187	47	114	158	49	96	167	30	4	6	-114	0	0	-107	-6	-7	40	4	1	46
143.032	0	121	167	25	108	186	47	114	159	48	96	169	31	5	6	-113	0	0	-107	-7	-6	40	4	0	47
143.155	0	122	166	24	108	188	45	114	157	48	96	166	31	5	6	-111	-1	1	-107	-6	-7	40	4	2	45
143.278	0	121	164	23	109	189	46	114	157	48	96	165	31	4	6	-112	0	1	-108	-6	-6	39	4	2	44
143.401	0	121	165	24	108	187	47	114	158	49	95	166	30	5	5	-113	-1	0	-107	-6	-7	40	4	1	45
143.524	0	121	165	23	107	188	48	114	158	48	96	167	30	5	5	-114	0	0	-108	-5	-6	39	5	2	45
143.647	0	121	166	23	108	188	47	114	159	49	96	169	30	4	6	-110	-1	0	-108	-6	-5	40	4	0	46
143.77	0	122	165	25	108	189	46	114	156	48	96	166	31	5	6	-110	0	1	-108	-6	-7	40	4	2	44
143.892	0	121	164	23	108	189	45	113	156	48	97	165	32	5	6	-115	0	1	-109	-6	-6	39	5	1	44
144.015	0	121	165	23	107	189	46	114	157	48	95	166	31	5	5	-115	-1	2	-108	-7	-6	39	4	2	45
144.138	0	121	165	23	108	188	46	114	157	49	96	168	31	4	6	-112	-1	0	-107	-6	-6	39	4	1	44
144.261	0	121	165	24	108	188	47	112	157	48	96	170	30	4	6	-110	-1	0	-107	-6	-6	39	4	0	45
144.384	0	121	165	25	109	189	46	113	156	48	95	168	31	4	6	-114	0	0	-107	-5	-6	39	4	0	44
144.507	0	121	163	24	108	189	45	113	155	47	95	165	32	5	6	-116	-1	0	-109	-6	-6	38	4	2	42
144.63	0	121	164	23	108	189	44	113	155	47	96	166	33	6	6	-113	0	2	-107	-7	-6	39	4	2	44
144.753	0	120	163	24	107	189	45	113	155	48	96	166	32	5	6	-112	0	1	-107	-6	-7	37	3	2	44
144.876	0	121	165	25	107	188	48	113	155	49	96	167	31	5	5	-114	0	-1	-107	-7	-5	38	5	0	44
144.998	0	120	165	24	108	188	47	113	157	48	96	169	31	4	6	-115	0	0	-107	-6	-6	38	4	0	45
145.121	0	121	163	25	108	189	44	113	157	46	96	165	32	4	5	-112	-1	1	-107	-6	-6	38	4	2	41
145.244	0	119	164	24	107	189	44	113	155	49	95	165	32	4	6	-113	0	1	-106	-6	-7	37	4	1	42
145.367	0	120	163	26	107	189	45	112	155	49	96	166	32	5	6	-115	0	2	-106	-7	-6	37	4	1	43
145.49	0	121	164	25	107	189	47	113	156	49	96	167	31	5	5	-116	0	0	-105	-6	-8	36	4	1	43
145.613	0	120	165	25	106	188	46	113	156	48	97	169	31	5	7	-112	0	0	-104	-6	-6	38	4	0	45
145.736	0	121	164	26	108	190	45	113	156	48	97	168	31	5	5	-112	0	1	-105	-6	-7	38	4	1	44
145.859	0	121	164	26	108	188	45	113	155	50	95	165	32	5	6	-116	0	1	-105	-6	-6	37	5	2	42
145.981	0	120	164	27	108	187	45	113	156	49	96	168	31	4	5	-115	-1	0	-104	-6	-7	35	5	0	43
146.104	0	121	164	26	108	187	46	113	156	49	96	168	32	5	6	-113	-1	0	-105	-6	-7	37	4	0	44
146.227	0	120	165	26	109	188	48	114	156	49	96	170	31	6	5	-111	0	0	-104	-6	-6	37	4	0	45
146.35	0	122	165	27	109	189	47	113	157	49	96	170	31	5	5	-113	-1	0	-104	-6	-6	37	4	0	44
146.473	0	121	163	26	107	189	44	114	155	49	96	166	32	5	6	-117	0	1	-105	-6	-7	37	4	3	42
146.596	0	121	163	26	108	188	47	113	155	49	97	169	32	5	6	-113	-1	-1	-104	-5	-7	36	4	0	43
146.719	0	121	164	26	108	188	46	112	155	50	95	167	32	4	6	-112	0	0	-105	-6	-7	37	4	0	44
146.842	0	121	164	26	109	189	48	113	156	49	96	170	31	4	5	-114	0	0	-104	-5	-5	37	5	0	44
146.964	0	120	166	26	108	189	48	113	157	49	97	171	31	5	6	-114	-1	0	-105	-6	-6	38	4	0	45
147.087	0	121	164	26	108	191	45	114	155	48	96	167	32	5	5	-112	-1	1	-106	-6	-6	38	4	2	44
147.21	0	120	165	26	108	189	47	113	155	49	97	169	31	5	6	-113	0	0	-105	-6	-7	38	3	0	43
147.333	0	120	165	27	109	188	48	114	155	49	97	170	30	4	6	-114	0	0	-105	-6	-6	38	4	0	44
147.456	0	121	165	26	109	190	48	113	157	49	96	171	31	5	5	-116	-1	-1	-105	-6	-6	38	5	0	45
147.579	0	120	166	26	108	190	47	113	158	48	97	172	31	4	6	-111	0	0	-105	-6	-7	39	4	0	46
147.702	0	121	164	24	108	190	46	113	156	48	97	168	32	4	5	-111	-1	0	-106	-6	-6	38	4	2	44
147.825	0	120	164	25	108	191	47	113	155	49	96	169	31	5	5	-114	0	0	-106	-6	-7	39	4	1	44
147.948	0	120	165	25	108	190	48	113	155	48	96	170	31	4	5	-115	-1	0	-106	-6	-6	39	4	0	44
148.07	0	121	165	25	108	191	48	113	157	48	97	171	31	4	6	-111	0	0	-106	-6	-6	38	4	1	45
148.193	0	120	166	25	109	190	47	113	159	48	97	173	32	4	6	-110	0	0	-106	-6	-7	39	4	0	46
148.316	0	120	165	25	108	190	45	112	155	48	97	167	32	5	5	-114	-1	1	-109	-5	-6	40	5	2	44
148.439	0	120	164	23	109	191	47	111	156	48	97	168	31	5	6	-114	0	2	-107	-5	-6	39	4	2	45
148.562	0	120	166	24	108	190	48	113	155	47	97	169	31	4	6	-111	-1	1	-107	-6	-6	39	4	1	45
148.685	0	120	165	24	108	190	48	113	156	48	96	170	32	3	5	-110	-1	0	-106	-5	-6	40	4	0	45
148.808	0	120	166	25	108	191	47	113	157	48	97	169	31	5	6	-112	0	0	-107	-7	-6	40	5	1	45
148.931	0	121	164	24	107	190	46	113	154	48	96	167	32	5	5	-114	0	1	-109	-6	-7	39	4	2	44
149.053	0	120	164	23	108	190	47	113	154	48	96	166	31	5	6	-111	0	1	-108	-6	-6	40	4	2	45
149.176	0	120	164	24	108	190	47	112	154	48	96	166	31	4	6	-111	0	0	-107	-6	-7	41	4	1	44
149.299	0	120	165	24	108	190	47	112	156	49	96	167	30	4	6	-113	0	1	-108	-6	-6	40	3	0	46
149.422	0	120	166	24	108	189	46	112	157	47	96	168	30	5	5	-114	0	0	-108	-6	-7	39	4	1	45
149.545	0	119	164	22	107	187	45	112	155	48	95	164	32	4	5	-112	0	1	-108	-6	-6	40	4	2	43
149.668	0	120	164	23	108	188	46	112	155	48	96	164	32	4	6	-111	0	1	-109	-5	-7	40	5	1	45
149.791	0	120	165	24	107	188	47	112	155	49	95	164	30	5	5	-113	0	1	-108	-6	-7	40	5	2	44
149.914	0	121	164	24	107	187	47	112	156	49	96	167	31	5	6	-115	-1	0	-108	-6	-6	40	3	0	45
150.036	0	120	166	24	108	188	47	113	157	48	96	167	30	4	5	-110	0	0	-107	-6	-7	39	5	1	45
150.159	0	120	163	23	107	188	45	112	156	48	95	164	33	4	6	-112	-1	1	-108	-6	-7	39	5	2	42
150.282	0	119	165	24	107	188	45	112	156	48	96	164	32	4	6	-114	0	1	-108	-7	-7	39	4	0	45
150.405	0	121	165	24	108	187	45	112	156	49	95	164	31	4	6	-115	-1	1	-108	-6	-5	39	5	2	45
150.528	0	120	166	23	108	189	47	113	157	48	95	165	30	5	6	-112	0	0	-107	-6	-7	40	4	2	45
150.651	0	120	167	25	108	188	47	113	157	48	96	166	30	4	6	-110	-1	0	-107	-7	-7	40	4	1	45
150.774	0	121	164	24	108	186	45	113	156	49	94	164	32	4	5	-114	-1	1	-108	-6	-6	38	4	2	43
150.897	0	120	165	24	107	188	47	113	156	48	95	164	31	4	5	-115	0	1	-107	-6	-7	39	4	1	43
151.02	0	120	167	24	107	188	46	113	157	48	95	165	31	5	6	-112	0	0	-107	-6	-7	39	4	0	44
151.142	0	121	166	25	108	187	48	114	158	49	96	167	31	4	6	-112	0	0	-107	-7	-7	39	4	0	44
151.265	0	121	167	25	108	188	48	113	159	49	96	168	30	4	6	-113	0	0	-107	-6	-7	39	4	0	45
151.388	0	121	167	25	107	189	46	114	158	49	95	164	31	5	5	-114	-1	1	-107	-6	-7	39	4	2	43
151.511	0	121	166	24	108	187	46	113	158	48	96	166	33	5	5	-112	0	0	-107	-6	-7	38	3	1	44
151.634	0	122	168	25	108	187	47	113	160	49	97	168	31	5	6	-111	0	0	-106	-6	-6	38	4	0	44
151.757	0	121	168	25	108	187	47	114	160	49	96	168	31	4	6	-113	0	0	-107	-6	-7	39	4	0	45
151.88	0	122	169	24	108	188	48	114	161	48	96	169	30	4	5	-114	0	0	-106	-6	-6	39	4	0	45
152.003	0	121	169	26	108	189	46	114	161	48	96	168	31	4	6	-111	0	1	-107	-6	-7	39	4	1	45
152.125	0	122	168	24	107	190	46	113	159	49	96	167	33	5	5	-112	0	1	-107	-6	-7	39	5	1	44
152.248	0	121	169	25	108	190	48	114	160	49	96	169	31	4	5	-113	0	0	-106	-7	-7	39	4	1	44
152.371	0	121	170	25	109	189	47	114	161	48	96	170	31	4	6	-114	0	0	-106	-6	-7	38	4	0	45
152.494	0	121	170	25	109	190	49	115	162	48	96	172	32	4	6	-110	-1	0	-106	-6	-6	40	4	0	45
152.617	0	123	171	25	108	191	47	114	161	49	97	170	32	4	7	-110	0	0	-107	-6	-7	39	4	1	46
152.74	0	121	169	24	108	189	47	114	161	49	97	171	33	4	6	-114	0	0	-109	-6	-7	39	4	0	44
152.863	0	121	170	25	108	190	48	114	161	49	96	172	31	4	7	-114	-1	0	-105	-6	-6	40	4	0	45
152.986	0	121	169	24	108	190	48	115	163	49	97	172	32	4	5	-111	0	0	-106	-6	-7	39	4	0	45
153.108	0	121	170	25	109	192	50	114	163	49	97	173	32	4	5	-110	0	0	-107	-5	-5	40	4	0	45
153.231	0	121	169	26	109	193	46	114	161	48	96	171	32	4	6	-113	0	0	-108	-7	-7	40	4	1	44
153.354	0	121	169	24	108	191	47	113	160	48	96	172	33	5	6	-115	0	0	-108	-6	-6	39	3	0	43
153.477	0	121	169	24	108	191	48	114	161	48	97	173	32	5	6	-112	0	0	-107	-7	-7	40	4	0	46
153.6	0	121	169	24	108	191	49	114	160	49	97	173	32	5	6	-111	0	0	-107	-6	-7	40	5	0	44
153.723	0	122	169	25	109	192	48	114	161	49	97	173	32	4	6	-113	0	0	-107	-6	-7	39	4	1	46
153.846	0	121	168	24	109	192	45	114	160	49	96	169	33	4	6	-115	-1	1	-107	-6	-7	38	5	2	43
153.969	0	120	168	24	107	190	46	113	159	47	97	170	33	5	5	-112	0	0	-107	-6	-7	39	5	1	45
154.092	0	120	168	24	107	192	46	113	159	48	96	169	32	4	6	-111	-1	0	-107	-5	-7	39	4	2	44
154.214	0	120	167	24	108	190	48	113	158	48	96	172	31	5	6	-115	0	0	-108	-5	-6	39	4	0	44
154.337	0	120	169	25	108	192	48	114	159	49	97	171	32	4	5	-115	0	0	-107	-6	-6	40	4	2	46
154.46	0	120	167	25	107	191	46	112	156	48	96	168	33	4	5	-113	-1	1	-108	-6	-6	39	4	2	42
154.583	0	120	165	24	107	189	45	112	156	48	96	168	33	4	6	-112	-1	0	-108	-6	-6	38	4	1	44
154.706	0	119	166	25	108	189	46	111	155	49	95	169	32	4	6	-114	0	1	-108	-6	-7	39	4	1	44
154.829	0	119	165	25	108	190	47	112	156	48	96	168	31	4	6	-115	0	0	-106	-6	-7	38	5	1	44
154.952	0	120	165	25	107	189	47	112	157	48	96	169	31	4	5	-112	-1	0	-106	-5	-7	39	4	1	45
155.075	0	119	165	25	107	188	45	111	155	49	94	165	32	4	6	-112	0	1	-107	-6	-6	38	4	2	41
155.197	0	119	164	25	107	188	45	112	154	49	95	165	32	4	5	-115	0	1	-107	-6	-6	38	5	1	43
155.32	0	119	163	25	106	188	45	111	154	47	95	164	32	4	6	-117	0	2	-107	-6	-6	37	3	2	44
155.443	0	119	164	24	107	188	47	111	154	49	95	166	31	5	5	-113	-1	0	-107	-7	-7	38	4	1	44
155.566	0	120	165	26	108	188	47	112	154	48	95	166	31	4	6	-112	-1	1	-106	-5	-6	38	3	0	44
155.689	0	119	163	26	107	187	44	111	153	50	96	164	32	5	6	-116	0	0	-106	-6	-6	37	4	2	42
155.812	0	119	163	26	107	186	45	110	152	49	94	162	32	4	6	-116	-1	2	-107	-6	-6	37	4	1	43
155.935	0	119	163	25	107	187	45	111	153	48	95	164	31	5	6	-113	0	1	-106	-6	-7	38	4	2	44
156.058	0	119	163	25	106	187	47	110	154	49	94	165	30	5	5	-112	0	0	-105	-6	-7	38	5	1	43
156.18	0	119	165	27	107	187	47	111	155	49	96	166	30	5	5	-113	0	0	-106	-6	-6	37	5	1	45
156.303	0	120	163	27	106	187	44	111	153	50	95	164	31	4	5	-116	-1	1	-107	-5	-6	37	5	2	43
156.426	0	120	164	25	108	185	45	111	154	49	96	164	31	5	5	-114	-1	0	-106	-6	-7	37	4	0	44
156.549	0	119	163	26	107	187	46	112	154	48	95	163	31	4	5	-113	0	2	-106	-6	-6	38	4	2	44
156.672	0	120	164	27	107	186	48	112	156	49	95	165	30	4	5	-115	-1	0	-106	-5	-6	38	4	1	45
156.795	0	120	166	26	107	185	48	112	156	49	95	167	31	4	6	-115	0	0	-106	-6	-6	38	3	1	46
156.918	0	121	165	26	107	187	45	112	155	48	95	164	31	5	6	-113	0	2	-107	-6	-6	38	4	2	44
157.041	0	120	165	25	106	187	47	112	156	49	96	163	30	5	6	-113	0	0	-105	-6	-7	38	4	2	43
157.164	0	120	166	25	107	186	47	112	157	49	95	166	30	4	6	-114	0	-1	-106	-6	-7	38	5	0	44
157.286	0	120	167	26	107	186	47	112	157	49	96	167	31	4	5	-115	0	0	-106	-6	-6	38	4	0	45
157.409	0	121	167	26	107	188	46	113	158	49	95	168	31	4	6	-112	-1	0	-106	-7	-7	39	4	0	45
157.532	0	120	166	26	107	188	45	113	158	48	95	165	31	4	6	-112	-1	1	-107	-6	-6	38	4	1	44
157.655	0	121	166	24	107	187	47	113	158	49	95	166	30	4	6	-114	0	0	-108	-6	-6	39	4	1	44
157.778	0	121	167	25	107	187	47	114	159	49	96	166	31	5	5	-115	0	1	-107	-6	-6	39	4	0	44
157.901	0	121	168	24	107	187	48	112	159	49	96	169	30	4	5	-112	-1	0	-107	-6	-7	40	3	1	45
158.024	0	121	169	25	108	189	48	113	161	49	97	169	32	5	6	-110	0	0	-106	-6	-7	40	4	0	46
158.147	0	122	168	26	107	189	46	113	160	48	95	167	31	5	6	-114	-1	1	-108	-7	-7	39	4	2	45
158.269	0	122	169	24	108	189	47	114	160	49	96	168	31	4	6	-116	0	0	-108	-6	-7	39	4	0	45
158.392	0	121	169	26	108	188	47	113	160	48	96	170	30	5	5	-112	0	0	-107	-6	-7	40	4	0	46
158.515	0	122	169	25	108	189	48	114	161	49	96	170	31	5	6	-110	0	0	-107	-6	-7	39	4	0	47
158.638	0	121	171	24	109	189	47	114	162	49	97	172	32	4	6	-113	0	0	-108	-5	-6	40	4	0	46
158.761	0	121	171	24	108	190	47	114	162	49	96	169	31	4	7	-114	0	0	-109	-7	-6	40	4	0	44
158.884	0	121	169	23	109	190	47	114	161	48	95	168	32	5	7	-112	-1	0	-109	-7	-7	39	4	1	45
159.007	0	122	170	24	107	189	48	114	162	49	96	171	30	5	6	-110	0	-1	-109	-6	-6	40	4	0	45
159.13	0	121	170	24	108	189	48	115	162	50	97	172	31	4	5	-112	0	0	-109	-6	-7	40	4	0	45
159.252	0	121	171	25	108	191	47	114	163	48	97	172	31	4	6	-113	-1	-1	-108	-6	-6	40	4	0	46
159.375	0	121	170	24	108	192	46	114	162	49	97	170	32	4	6	-111	0	1	-110	-6	-7	40	5	2	44
159.498	0	122	169	23	109	189	46	114	161	48	96	171	33	5	6	-111	-1	0	-109	-6	-7	40	4	0	46
159.621	0	121	170	24	108	189	47	113	161	50	97	171	31	5	6	-113	0	-1	-108	-6	-7	40	4	0	45
159.744	0	122	169	24	108	190	48	114	161	48	96	171	31	5	5	-114	-1	0	-109	-6	-6	40	5	0	45
159.867	0	120	170	25	109	191	48	114	163	48	97	172	31	5	6	-110	0	0	-108	-7	-7	40	4	0	46
159.99	0	121	168	24	108	191	45	113	160	48	96	168	32	4	6	-111	0	1	-110	-7	-6	40	4	2	43
160.113	0	121	168	23	108	189	46	112	159	48	96	169	33	5	5	-114	0	0	-109	-6	-7	39	4	2	43
160.236	0	121	168	24	108	191	46	112	159	47	96	168	33	5	5	-115	0	1	-109	-5	-7	39	4	1	44
160.358	0	121	168	23	107	189	45	113	159	48	96	169	33	4	6	-112	0	0	-109	-6	-7	39	5	1	45
160.481	0	120	168	24	107	188	47	113	159	48	96	170	31	4	6	-111	0	0	-107	-6	-7	39	4	1	44
160.604	0	120	165	25	107	188	45	112	157	48	95	165	31	5	5	-115	0	1	-108	-6	-7	38	4	2	39
160.727	0	119	165	25	107	188	45	112	155	48	95	164	32	4	5	-117	-1	2	-108	-6	-7	38	5	2	41
160.85	0	119	164	25	107	187	44	112	155	48	95	165	32	5	5	-114	0	1	-107	-5	-7	37	5	1	41
160.973	0	119	164	25	106	187	45	111	155	48	95	166	32	4	6	-113	0	1	-108	-6	-7	37	4	0	43
161.096	0	120	165	26	106	188	46	111	155	49	96	165	31	5	6	-114	0	0	-106	-5	-6	38	4	2	43
161.219	0	119	162	27	106	186	44	111	152	49	95	163	31	4	6	-117	0	1	-107	-6	-6	36	5	2	39
161.341	0	118	162	27	107	185	44	110	152	49	94	162	32	5	6	-115	0	1	-105	-6	-6	36	4	2	40
161.464	0	119	161	27	107	186	43	111	152	50	94	161	32	5	5	-114	-1	1	-105	-6	-6	36	4	3	41
161.587	0	119	162	28	107	185	45	111	151	51	94	162	31	4	5	-116	-1	2	-104	-5	-6	36	4	2	42
161.71	0	119	162	28	106	186	46	111	152	49	94	164	31	4	5	-117	0	0	-105	-6	-6	36	4	1	43
161.833	0	119	162	29	106	186	45	111	152	50	95	161	30	5	6	-115	-1	1	-104	-6	-6	36	4	3	41
161.956	0	119	161	29	107	184	44	111	150	51	93	159	31	4	6	-115	0	1	-105	-6	-6	35	4	2	39
162.079	0	119	161	30	107	183	44	111	151	52	94	160	31	4	5	-116	0	2	-105	-6	-6	35	4	2	41
162.202	0	119	161	29	107	184	45	112	151	52	94	161	31	5	5	-116	0	1	-104	-6	-6	35	4	2	42
162.324	0	119	162	28	107	185	46	111	151	51	95	161	29	5	6	-114	0	2	-103	-6	-6	36	4	1	43
162.447	0	119	163	28	106	187	45	111	154	51	95	162	30	5	6	-113	-1	1	-103	-7	-7	35	4	2	44
162.57	0	119	161	31	106	185	45	112	151	52	94	161	31	5	6	-116	0	1	-104	-7	-7	36	4	2	40
162.693	0	119	162	29	106	184	46	111	152	51	95	161	29	5	5	-117	0	0	-105	-6	-6	35	4	1	42
162.816	0	120	162	28	107	185	47	111	153	51	95	162	30	4	5	-114	0	0	-103	-6	-6	36	4	1	43
162.939	0	119	163	27	106	185	47	112	153	51	95	164	29	4	6	-113	0	0	-103	-6	-7	36	4	1	44
163.062	0	120	164	29	108	186	47	112	155	51	94	165	31	4	6	-114	-1	0	-103	-6	-7	37	4	0	44
163.185	0	120	165	28	107	186	46	113	156	50	95	167	31	4	5	-115	-1	0	-104	-6	-6	37	4	0	46
163.308	0	121	164	27	107	187	46	113	155	50	95	163	30	4	6	-114	-1	1	-105	-5	-6	36	3	2	44
163.43	0	119	165	27	108	187	47	112	156	49	95	165	30	5	6	-113	-1	0	-105	-7	-6	37	4	1	44
163.553	0	121	165	27	107	186	47	113	157	49	96	167	30	4	5	-114	0	0	-106	-6	-6	37	5	0	45
163.676	0	121	167	27	107	187	46	114	158	49	96	168	32	4	6	-115	0	0	-105	-6	-6	39	3	0	45
163.799	0	121	168	26	108	190	45	113	159	49	96	170	33	5	5	-112	-1	0	-105	-6	-6	38	4	0	45
163.922	0	121	168	26	108	189	47	114	159	49	96	168	31	5	6	-110	0	0	-107	-6	-6	39	4	2	45
164.045	0	121	167	25	108	188	48	114	159	50	96	168	32	4	6	-114	-1	0	-107	-7	-8	39	4	0	45
[truncated: 1,570 more rows]

## Sheet: Add_info
Time	Marker	Accel_x	Accel_y	Accel_z	Gyro_x	Gyro_y	Gyro_z	Magnet_x	Magnet_y	Magnet_z	battery		ld_gain	pd_gain
[truncated: 2,904 more rows]
