# Supplementary material for: Charitable crowdfunding donation-intention estimation depending on emotional project images using fNIRS-based functional connectivity
Source: PLoS One. 2024 May 8;19(5):e0303144. doi: 10.1371/journal.pone.0303144 (PMC11078340; doi:10.1371/journal.pone.0303144)
Supplement: S1 File — (ZIP) [file pone.0303144.s001.zip › Some donation dataset/negative/subject24.xlsx]

## Sheet: D780
	SNR :	55	41	58	47	51	55	47	54	55	44	51	45	47	44	42
Time	Marker	ch1	ch2	ch3	ch4	ch5	ch6	ch7	ch8	ch9	ch10	ch11	ch12	ch13	ch14	ch15
0.24576	0	599	262	423	206	376	369	102	134	319	121	243	222	292	262	214
0.36864	0	599	262	423	206	376	369	102	134	319	121	243	222	292	262	214
0.49152	0	603	262	433	203	371	372	102	143	330	121	245	228	292	264	215
0.6144	0	604	260	437	202	363	365	99	148	338	121	244	225	291	264	210
0.73728	0	603	257	436	201	364	365	99	146	337	117	244	224	291	268	208
0.86016	0	605	258	433	201	365	366	98	146	338	116	242	229	291	270	210
0.98304	0	606	257	434	202	365	369	100	146	339	116	242	229	292	270	213
1.10592	0	607	257	436	202	366	372	99	145	338	116	244	230	294	272	213
1.2288	0	607	254	431	199	365	370	97	143	335	114	240	226	291	270	210
1.35168	0	606	253	432	199	363	369	97	144	335	113	241	226	292	272	212
1.47456	0	604	253	431	198	364	369	97	145	336	116	242	227	293	274	213
1.59744	0	605	253	432	200	364	371	98	144	337	115	243	228	295	275	214
1.72032	0	607	255	433	201	366	372	97	144	338	114	244	227	293	275	214
1.8432	0	603	250	432	198	363	370	97	144	336	113	242	225	293	275	212
1.96608	0	603	253	431	199	365	369	97	144	336	115	242	225	293	275	214
2.08896	0	601	252	431	198	365	370	97	144	337	114	244	226	293	277	213
2.21184	0	606	253	433	198	366	371	97	143	337	113	245	229	293	278	215
2.33472	0	605	255	434	200	366	372	97	144	339	115	243	229	296	278	217
2.4576	0	602	251	433	199	367	372	97	146	337	116	243	227	294	279	215
2.58048	0	602	252	430	198	366	371	97	144	338	115	244	226	294	279	215
2.70336	0	603	253	432	200	366	372	96	143	337	114	244	227	295	279	216
2.82624	0	603	254	434	200	365	372	98	145	338	114	244	228	296	279	217
2.94912	0	604	256	436	202	367	374	99	147	339	117	245	228	298	279	218
3.072	0	605	253	434	200	365	372	97	145	338	116	245	227	296	279	216
3.19488	0	605	252	435	200	366	370	97	143	337	113	244	227	297	278	214
3.31776	0	604	255	434	201	366	371	99	145	339	116	244	227	298	279	216
3.44064	0	605	256	435	202	366	372	99	146	338	117	244	228	298	278	216
3.56352	0	609	257	436	203	367	373	99	144	340	116	247	229	299	278	217
3.6864	0	609	255	436	203	365	371	98	144	338	114	246	227	298	278	215
3.80928	0	606	255	434	201	364	370	99	146	336	117	243	227	299	277	215
3.93216	0	606	257	434	201	366	370	99	146	336	116	245	227	299	279	215
4.05504	0	611	257	436	202	367	371	99	144	338	114	247	227	301	279	216
4.17792	0	613	259	437	203	366	372	99	144	339	116	247	229	301	279	217
4.3008	0	611	257	438	202	368	372	100	146	338	117	247	227	300	281	215
4.42368	0	608	255	436	201	366	370	99	146	337	117	246	226	300	278	215
4.54656	0	615	257	435	203	366	370	99	145	337	115	246	227	300	279	215
4.66944	0	614	258	436	202	366	371	99	144	338	116	245	228	301	279	217
4.79232	0	612	260	437	204	368	371	100	145	338	118	247	229	301	279	217
4.9152	0	614	259	440	205	369	373	100	147	340	119	249	229	302	280	217
5.03808	0	614	255	436	203	366	370	99	144	337	115	245	227	300	278	215
5.16096	0	612	258	437	202	367	371	99	144	337	115	245	227	300	279	216
5.28384	0	611	257	436	202	368	371	98	146	338	118	246	228	299	280	217
5.40672	0	614	259	436	204	368	372	99	145	340	118	247	230	301	280	218
5.5296	0	618	261	438	204	369	373	99	145	340	116	248	230	301	280	218
5.65248	0	618	258	438	201	364	372	99	146	338	115	244	227	298	278	218
5.77536	0	621	261	436	200	357	371	98	148	338	118	244	227	297	278	217
5.89824	0	620	255	437	201	357	371	97	146	339	117	245	228	297	278	217
6.02112	0	618	258	436	201	356	372	97	144	340	115	245	228	296	276	218
6.144	0	614	259	437	200	359	374	98	146	341	117	245	229	296	277	219
6.26688	0	608	253	437	199	357	373	98	148	340	119	245	227	293	276	217
6.38976	0	613	252	435	199	356	371	97	146	339	117	243	226	293	275	217
6.51264	0	614	251	436	199	356	371	97	144	340	116	243	227	293	275	217
6.63552	0	614	253	434	199	356	373	98	146	340	116	244	227	295	275	220
6.7584	0	615	256	436	200	357	374	98	148	342	118	245	228	295	277	219
6.88128	0	612	250	436	198	354	373	97	146	340	116	244	227	292	275	217
7.00416	0	612	248	434	197	352	371	96	144	339	114	241	225	292	274	216
7.12704	0	607	247	433	195	353	372	96	146	339	116	242	226	291	274	217
7.24992	0	609	249	432	196	354	373	97	146	341	117	242	226	291	274	217
7.3728	0	611	250	434	196	354	374	96	145	342	115	243	227	292	275	218
7.49568	0	610	248	435	196	353	374	96	145	341	115	242	226	290	273	216
7.61856	0	604	242	431	194	349	371	96	146	338	115	240	224	290	272	215
7.74144	0	603	244	431	193	349	371	96	146	339	115	241	224	289	272	216
7.86432	0	604	244	429	192	350	371	94	144	339	114	241	225	288	273	215
7.9872	0	605	246	431	194	352	373	94	144	340	113	241	225	291	274	217
8.11008	0	604	248	433	194	354	374	96	147	341	115	241	226	291	275	217
8.23296	0	599	242	431	193	349	371	95	147	339	115	239	224	289	273	215
8.35584	0	600	243	430	192	348	371	95	144	340	112	239	223	289	273	215
8.47872	0	601	243	429	193	350	372	94	144	339	112	240	224	289	272	215
8.6016	0	600	244	430	192	351	372	95	145	341	114	240	225	290	274	216
8.72448	0	598	244	433	193	352	373	96	145	342	114	241	226	292	275	217
8.84736	0	601	244	432	192	354	373	94	144	341	113	242	224	290	275	216
8.97024	0	599	243	429	193	352	371	93	144	339	112	239	223	289	273	217
9.09312	0	598	243	429	193	352	371	96	146	340	115	240	223	289	274	217
9.216	0	598	243	431	194	352	372	95	146	340	115	241	224	291	273	218
9.33888	0	602	245	432	194	353	373	94	144	342	113	242	225	292	275	219
9.46176	0	601	246	433	196	353	373	95	145	341	114	241	225	291	274	220
9.58464	0	594	244	429	193	352	372	96	146	339	114	240	223	291	272	220
9.70752	0	593	245	431	192	357	371	96	146	339	115	242	222	289	272	219
9.8304	0	599	244	429	192	356	371	95	143	340	113	239	222	289	270	220
9.95328	0	599	244	431	193	357	373	96	144	341	114	240	224	291	273	223
10.0762	0	599	246	433	194	358	374	97	146	341	117	241	223	291	275	226
10.199	0	600	240	429	192	354	371	96	145	341	115	239	221	290	273	229
10.3219	0	604	241	429	192	353	371	94	144	340	113	240	222	290	273	230
10.4448	0	604	244	429	192	353	371	95	145	339	115	240	223	292	276	230
10.5677	0	600	247	431	193	354	372	96	147	341	117	239	224	292	277	229
10.6906	0	606	247	433	195	354	373	96	144	342	116	241	226	293	277	229
10.8134	0	608	245	431	193	353	373	95	144	341	113	240	223	290	276	224
10.9363	0	606	245	430	192	352	371	95	145	339	115	238	223	291	277	224
11.0592	0	598	246	430	193	351	372	96	146	340	116	239	225	291	277	224
11.1821	0	606	246	430	193	353	373	95	144	341	115	241	225	293	278	226
11.305	0	609	247	433	194	353	373	96	143	342	113	241	226	294	280	226
11.4278	0	602	246	433	195	354	374	96	145	342	116	242	226	293	281	225
11.5507	0	601	244	431	194	355	372	96	146	341	118	240	224	291	279	226
11.6736	0	604	246	431	193	353	373	96	145	341	116	239	224	289	278	226
11.7965	0	605	246	431	193	354	373	96	144	342	115	239	225	290	277	224
11.9194	0	604	247	434	194	354	374	96	145	342	117	238	225	291	278	227
12.0422	0	600	246	433	195	354	374	99	147	342	117	239	224	290	275	226
12.1651	0	599	243	431	193	353	372	96	145	341	116	237	222	287	272	225
12.288	0	600	245	430	193	353	372	96	144	340	115	237	222	287	273	229
12.4109	0	601	247	432	195	353	373	97	145	341	117	236	225	289	274	230
12.5338	0	598	248	433	196	353	373	98	146	341	118	237	226	290	276	227
12.6566	0	588	248	432	196	353	374	97	145	341	117	237	226	287	277	223
12.7795	0	584	245	431	194	349	371	96	144	340	115	234	224	283	275	219
12.9024	0	580	247	430	195	349	372	97	145	340	118	234	226	280	271	213
13.0253	0	573	252	431	194	350	371	97	146	341	117	235	227	275	260	203
13.1482	0	591	257	437	196	353	373	97	144	341	115	235	226	274	255	200
13.271	0	599	259	439	197	355	374	98	144	341	115	234	224	274	253	204
13.3939	0	599	258	438	196	355	371	99	146	339	115	232	222	273	250	203
13.5168	0	605	260	438	197	355	372	98	145	339	116	231	220	272	250	201
13.6397	0	632	264	440	199	357	372	97	144	340	114	232	221	271	249	201
13.7626	0	637	265	441	200	361	374	99	144	341	115	231	222	272	250	201
13.8854	0	611	263	441	200	367	374	101	148	341	116	232	222	273	251	201
14.0083	0	589	251	435	197	362	371	100	146	341	115	232	225	276	256	207
14.1312	0	588	248	433	197	362	372	100	143	341	115	235	227	279	262	211
14.2541	0	591	248	435	196	360	372	100	144	341	116	233	227	282	262	214
14.377	0	590	250	435	197	360	375	100	146	343	118	235	229	283	265	214
14.4998	0	594	247	435	195	356	373	100	147	342	116	234	228	282	268	208
14.6227	0	587	245	433	195	354	371	99	145	341	114	235	229	283	271	207
14.7456	0	593	247	432	194	352	372	99	145	341	116	235	229	283	273	209
14.8685	0	594	248	434	195	352	372	100	147	342	118	237	230	285	274	211
14.9914	0	596	249	434	195	353	374	100	147	343	117	237	230	286	275	211
15.1142	0	595	245	432	193	351	371	98	145	341	115	236	227	285	274	211
15.2371	0	596	248	433	194	353	373	100	146	341	115	236	227	286	274	214
15.36	0	596	249	433	195	353	373	99	148	341	117	236	227	286	275	216
15.4829	0	597	251	436	196	355	374	101	146	342	117	236	228	288	274	220
15.6058	0	598	247	435	195	353	374	99	145	341	116	237	227	286	273	218
15.7286	0	595	246	433	193	352	372	99	146	340	116	234	226	285	272	220
15.8515	0	595	248	433	194	353	372	100	147	340	117	235	226	284	273	219
15.9744	0	597	249	434	194	353	373	100	147	341	116	237	226	287	272	220
16.0973	0	598	249	434	194	353	374	99	145	340	116	236	227	287	272	220
16.2202	0	595	244	433	193	350	371	98	145	338	116	234	226	285	271	219
16.343	0	594	244	432	192	350	372	99	146	339	117	234	224	284	271	220
16.4659	0	595	246	432	193	350	371	98	145	340	115	235	225	284	271	220
16.5888	0	597	247	433	194	351	372	98	144	340	115	234	225	286	273	221
16.7117	0	590	246	433	192	351	373	98	146	338	115	234	225	284	272	222
16.8346	0	584	243	432	192	349	371	98	146	337	116	233	223	283	272	223
16.9574	0	592	244	430	192	349	371	97	144	339	114	234	224	285	271	224
17.0803	0	594	245	431	192	351	372	98	143	339	114	234	225	284	272	225
17.2032	0	592	245	434	193	351	373	98	145	339	116	233	225	285	272	226
17.3261	0	590	242	432	191	348	371	98	146	338	115	231	223	282	270	223
17.449	0	592	243	430	192	348	372	97	144	338	114	231	223	283	270	224
17.5718	0	591	245	431	191	348	370	96	143	338	114	232	224	283	271	225
17.6947	0	590	245	432	192	348	372	96	144	339	115	232	224	284	270	227
17.8176	0	590	245	433	192	349	372	98	146	340	116	233	225	283	271	226
17.9405	0	588	242	430	190	349	371	96	144	338	114	232	223	282	270	223
18.0634	0	590	244	430	191	348	371	96	143	338	114	232	223	282	271	225
18.1862	1	590	244	432	192	349	371	97	145	337	115	232	223	283	269	225
18.3091	0	588	245	433	192	351	372	98	146	339	116	234	224	284	271	227
18.432	0	581	244	433	192	350	372	97	144	339	115	233	223	282	271	223
18.5549	0	588	241	430	191	348	370	96	144	337	113	231	223	282	270	219
18.6778	0	587	243	430	190	347	372	96	145	337	115	232	223	282	271	218
18.8006	0	586	245	430	191	347	371	98	145	339	115	233	224	282	271	218
18.9235	0	589	244	432	191	349	372	96	144	339	114	234	225	283	273	219
19.0464	0	586	242	431	191	347	371	96	144	337	113	233	223	282	271	215
19.1693	0	584	240	430	190	346	369	95	145	336	115	231	222	281	270	216
19.2922	0	581	240	430	189	346	369	96	145	337	114	230	222	281	271	217
19.415	0	583	242	429	190	348	371	96	143	338	113	232	223	282	272	216
19.5379	0	584	243	431	191	350	372	97	143	338	112	233	224	283	272	217
19.6608	0	580	239	430	190	347	371	96	145	336	115	230	222	282	270	214
19.7837	0	578	237	429	189	346	370	95	145	336	115	230	223	280	270	213
19.9066	0	580	239	427	189	345	370	95	143	336	112	230	221	279	271	213
20.0294	0	579	240	428	189	347	370	94	143	338	112	231	223	281	271	215
20.1523	0	581	242	429	190	348	372	97	145	338	114	231	224	281	271	215
20.2752	0	578	238	430	189	348	372	95	146	338	115	232	222	279	270	213
20.3981	0	580	236	429	189	346	369	94	143	336	111	230	222	279	269	213
20.521	0	578	239	428	188	345	371	94	144	337	112	229	221	279	269	215
20.6438	0	578	238	427	190	346	371	95	145	337	114	230	221	280	269	215
20.7667	0	580	241	429	190	348	372	97	145	339	114	231	224	281	270	214
20.8896	0	581	241	430	191	348	373	95	144	339	112	233	223	281	271	213
21.0125	0	579	239	428	190	346	371	95	144	337	112	230	222	282	269	215
21.1354	0	579	240	429	189	347	371	95	145	338	114	231	223	281	271	213
21.2582	0	578	242	429	190	347	371	96	145	339	114	231	223	282	270	213
21.3811	0	583	243	431	190	348	372	97	144	340	113	234	225	283	270	214
21.504	0	582	243	432	193	349	374	96	144	339	113	233	224	283	271	216
21.6269	0	578	241	428	191	347	371	96	146	337	115	231	221	282	269	212
21.7498	0	580	241	430	190	347	370	95	145	338	113	232	222	283	270	213
21.8726	0	580	243	430	191	349	372	96	144	338	113	234	223	284	271	212
21.9955	0	581	245	432	192	350	372	97	145	340	114	236	224	285	272	215
22.1184	0	583	246	434	194	352	374	98	146	340	117	237	225	286	272	215
22.2413	0	583	243	432	192	351	372	97	146	338	115	235	223	285	271	213
22.3642	0	582	242	431	192	349	370	96	144	336	112	235	224	286	271	212
22.487	0	582	244	431	193	350	371	97	145	336	114	233	224	287	271	213
22.6099	0	582	246	432	193	351	372	97	146	338	116	236	224	287	271	213
22.7328	0	586	248	434	195	352	372	98	145	339	115	236	225	290	272	215
22.8557	0	587	249	435	195	353	373	97	145	340	114	239	225	290	272	215
22.9786	0	584	246	432	194	351	371	97	147	337	113	236	224	290	271	214
23.1014	0	583	247	432	194	350	370	98	146	335	116	236	224	291	272	214
23.2243	0	586	248	433	196	352	370	98	145	337	114	237	224	292	273	215
23.3472	0	588	249	434	196	352	371	98	145	338	114	240	227	292	273	215
23.4701	0	588	252	436	197	354	373	98	146	339	116	240	229	294	274	217
23.593	0	588	250	436	197	354	372	99	148	338	117	239	226	293	274	215
23.7158	0	588	251	434	196	353	370	98	146	337	116	239	226	294	273	215
23.8387	0	590	251	435	197	354	371	98	144	338	114	239	226	295	273	214
23.9616	0	586	254	436	197	357	371	99	146	339	116	241	226	294	275	215
24.0845	0	589	254	437	200	357	373	100	147	340	119	242	228	296	276	216
24.2074	0	591	254	437	199	356	373	99	147	339	116	241	225	294	275	215
24.3302	0	593	252	435	198	356	371	98	145	338	114	241	226	295	275	215
24.4531	0	590	254	436	199	355	371	99	147	337	116	240	226	296	275	215
24.576	0	591	254	437	200	356	372	101	149	339	118	242	228	297	276	215
24.6989	0	592	256	439	201	359	373	101	147	340	116	244	228	299	276	216
24.8218	0	594	252	439	200	358	372	99	146	338	114	243	227	296	277	213
24.9446	0	590	251	436	199	357	370	99	146	336	116	241	226	296	275	214
25.0675	0	590	253	435	200	356	370	100	148	337	117	241	225	298	275	214
25.1904	0	594	255	436	200	356	371	99	146	338	115	242	227	299	276	215
25.3133	0	596	256	437	201	357	372	98	145	338	114	244	227	298	276	214
25.4362	0	591	252	437	199	356	371	100	147	336	116	241	225	297	275	213
25.559	0	590	250	435	199	353	369	98	147	335	117	240	225	296	274	214
25.6819	0	592	250	435	199	354	369	98	146	335	114	241	225	297	273	212
25.8048	0	591	251	435	199	355	370	98	145	336	113	241	225	296	274	213
25.9277	0	591	254	435	200	355	372	99	146	337	116	242	226	298	275	215
26.0506	0	590	251	436	200	356	372	99	147	338	116	242	225	296	273	213
26.1734	0	590	248	434	199	353	369	97	145	335	114	240	224	295	273	212
26.2963	0	590	247	435	198	353	370	97	143	335	113	240	224	295	273	211
26.4192	0	589	249	434	198	353	370	98	145	335	114	241	225	296	274	212
26.5421	0	588	252	435	199	354	371	98	146	337	115	241	226	296	273	213
26.665	0	591	252	435	200	356	373	98	144	339	112	243	227	297	274	212
26.7878	0	591	251	436	199	356	373	97	145	338	112	243	225	296	274	212
26.9107	0	586	247	433	197	355	370	98	146	336	114	239	224	295	273	211
27.0336	0	585	249	433	197	356	370	97	146	337	114	242	225	295	275	213
27.1565	0	590	250	433	198	355	370	96	144	337	111	242	225	296	274	212
27.2794	0	591	250	435	199	357	372	96	143	338	112	245	226	298	275	212
27.4022	0	590	252	437	200	359	373	98	146	339	114	245	227	300	276	215
27.5251	0	589	251	437	201	358	373	99	147	338	114	245	226	300	276	213
27.648	0	591	248	436	199	357	370	97	145	338	112	245	225	300	276	213
27.7709	0	592	250	436	199	357	371	97	144	338	111	247	225	301	278	213
27.8938	0	591	251	436	200	358	371	97	146	338	114	248	226	303	277	215
28.0166	0	591	252	436	201	360	373	99	146	340	115	249	227	305	279	215
28.1395	0	596	252	436	201	360	373	98	145	340	114	249	226	305	279	215
28.2624	0	593	250	436	200	357	371	98	145	337	111	247	225	304	278	214
28.3853	0	592	251	436	200	358	371	98	146	337	113	248	226	304	279	215
28.5082	0	592	253	437	200	358	371	98	147	339	115	249	225	306	278	216
28.631	0	597	254	438	202	359	373	98	145	340	113	250	227	307	279	217
28.7539	0	597	254	438	203	361	373	98	146	340	113	250	226	306	280	216
28.8768	0	594	250	435	199	358	370	99	146	336	113	248	225	304	279	215
28.9997	0	589	250	436	199	360	370	99	148	337	115	249	224	304	281	216
29.1226	0	592	251	437	199	359	371	98	145	338	112	251	225	305	281	216
29.2454	0	597	254	437	202	362	372	99	145	339	112	251	226	307	281	217
29.3683	0	596	256	439	204	364	373	100	147	340	114	252	226	307	281	218
29.4912	0	595	249	436	201	361	370	99	148	337	115	250	224	305	281	216
29.6141	0	597	251	435	202	361	370	97	145	337	112	249	224	304	280	215
29.737	0	596	251	436	201	361	370	97	145	336	110	249	224	305	280	215
29.8598	0	596	253	435	202	361	371	99	147	336	115	250	225	306	281	218
29.9827	0	596	255	437	203	362	372	101	148	339	115	252	225	309	281	219
30.1056	0	599	253	438	203	363	372	98	146	339	113	251	224	307	281	217
30.2285	0	596	250	436	203	362	370	98	145	336	111	249	224	306	281	215
30.3514	0	595	251	436	202	362	371	99	147	336	115	249	224	305	280	217
30.4742	0	596	252	435	202	362	371	100	147	337	115	250	225	307	282	218
30.5971	0	600	255	436	203	364	372	99	146	339	113	252	226	308	282	219
30.72	0	598	257	438	204	366	373	99	146	339	113	253	227	308	285	218
30.8429	0	598	252	437	202	364	370	99	147	336	114	251	224	308	283	215
30.9658	0	594	252	437	202	362	371	99	148	337	115	251	225	307	285	216
31.0886	0	595	253	436	202	362	370	98	145	338	112	252	225	307	283	214
31.2115	0	596	254	436	203	362	372	99	146	339	112	253	227	307	283	215
31.3344	0	595	255	437	203	363	373	99	147	339	116	253	228	307	284	216
31.4573	0	594	251	436	202	361	371	100	148	338	115	252	226	305	282	216
31.5802	0	597	249	435	201	361	370	98	146	337	112	252	225	304	282	214
31.703	0	597	250	437	201	361	371	98	145	338	112	251	226	304	281	212
31.8259	0	595	252	436	202	363	373	100	147	338	114	254	226	305	280	212
31.9488	0	595	255	438	203	365	373	101	148	340	115	258	227	306	285	212
32.0717	0	597	250	436	201	363	372	99	146	337	112	255	225	305	283	212
32.1946	0	597	249	435	200	362	370	99	146	336	111	252	224	305	282	211
32.3174	0	596	249	436	200	361	370	99	147	336	115	253	225	304	282	212
32.4403	0	595	251	435	201	361	371	99	147	337	115	254	225	306	282	213
32.5632	0	598	253	436	201	363	372	99	146	338	113	256	227	306	282	213
32.6861	0	595	249	435	200	361	372	97	146	336	111	253	224	304	280	212
32.809	0	593	247	433	199	359	370	98	147	335	113	251	223	302	279	211
32.9318	0	591	246	434	198	358	370	98	148	336	113	252	223	303	279	212
33.0547	0	595	247	434	198	359	370	97	146	338	111	253	223	303	280	212
33.1776	0	595	249	434	198	359	372	98	145	338	111	253	225	304	280	214
33.3005	0	593	247	435	198	359	373	99	147	338	114	252	225	303	280	212
33.4234	0	588	242	431	195	358	370	98	147	335	113	252	222	299	278	211
33.5462	0	591	243	432	195	358	370	97	145	335	110	250	222	299	278	211
33.6691	0	591	243	431	195	356	371	97	145	336	111	249	222	300	279	211
33.792	0	590	245	431	195	357	372	98	146	337	115	250	223	299	278	211
33.9149	0	589	245	433	196	358	373	97	147	340	115	250	224	301	279	212
34.0378	0	592	244	433	196	358	372	97	146	338	112	250	223	297	278	211
34.1606	0	589	241	430	193	355	370	96	146	335	111	247	222	296	277	212
34.2835	0	588	242	430	193	356	370	97	147	336	114	246	223	296	278	210
34.4064	0	588	243	430	194	355	371	97	147	338	114	249	223	297	277	211
34.5293	0	592	245	431	194	357	372	97	145	338	112	249	224	297	277	211
34.6522	0	592	246	433	196	358	374	98	146	340	113	249	224	300	278	214
34.775	0	589	243	430	194	357	371	98	148	338	115	247	223	297	276	211
34.8979	0	587	244	430	194	358	371	97	147	338	115	250	223	297	278	210
35.0208	0	589	243	431	193	358	372	97	146	339	113	250	223	297	279	212
35.1437	0	590	244	431	194	359	372	97	146	340	112	249	224	299	279	213
35.2666	0	588	246	433	196	361	374	99	148	340	116	251	226	300	281	212
35.3894	0	590	243	432	195	359	373	97	148	339	114	250	223	297	279	210
35.5123	0	588	242	432	193	359	371	97	146	338	111	251	223	299	280	209
35.6352	0	589	243	430	196	360	371	97	147	338	113	253	223	302	281	212
35.7581	0	590	245	431	197	362	373	98	148	339	116	253	223	302	280	213
35.881	0	592	246	432	198	364	374	98	147	340	113	253	225	303	280	214
36.0038	0	592	243	431	197	363	373	97	146	339	111	254	223	302	281	212
36.1267	0	589	240	429	195	360	370	97	147	336	112	250	223	302	279	212
36.2496	0	588	240	430	195	360	370	97	147	337	115	252	223	301	281	212
36.3725	0	589	242	429	195	361	372	97	146	339	112	253	223	303	280	213
36.4954	0	590	243	430	196	362	374	97	146	339	110	254	225	304	280	214
36.6182	0	589	244	431	197	361	373	97	147	339	112	254	224	304	281	213
36.7411	0	586	240	428	193	358	371	96	147	336	114	251	223	301	278	212
36.864	0	588	238	430	194	359	371	96	146	337	111	252	223	301	279	210
36.9869	0	588	240	428	193	360	371	95	144	338	109	253	222	300	279	210
37.1098	0	587	243	429	195	360	372	96	146	338	112	253	222	302	279	213
37.2326	0	587	244	431	196	361	373	98	147	341	113	254	224	304	280	213
37.3555	0	587	239	429	194	360	373	96	146	338	110	253	222	301	278	211
37.4784	0	587	239	428	194	359	371	95	144	337	108	251	221	300	279	209
37.6013	0	585	241	429	194	359	371	96	146	338	111	252	222	300	279	211
37.7242	0	583	243	429	194	364	373	97	147	339	113	254	224	302	281	211
37.847	0	589	244	430	196	363	374	98	146	340	110	255	224	304	283	213
37.9699	0	588	242	430	196	364	373	96	146	339	109	254	222	302	281	211
38.0928	0	585	242	429	194	362	372	96	146	338	111	252	222	303	281	212
38.2157	0	586	242	429	195	364	372	97	147	338	112	252	222	303	281	213
38.3386	0	589	243	429	196	364	372	97	146	340	110	253	224	305	281	212
38.4614	0	591	244	432	198	364	374	98	145	340	110	255	224	305	282	213
38.5843	0	589	244	431	197	364	374	97	147	339	113	254	223	305	282	212
38.7072	0	586	242	430	196	363	371	97	147	338	113	252	222	303	282	211
38.8301	0	591	243	430	196	363	371	97	146	339	110	253	221	304	281	212
38.953	0	591	245	430	198	364	372	96	145	338	109	254	222	305	282	212
39.0758	0	591	247	432	198	366	373	98	148	340	114	254	224	306	283	214
39.1987	0	591	246	433	199	366	374	99	148	340	114	255	223	306	284	212
39.3216	0	592	243	429	198	364	371	97	145	338	110	254	221	305	282	212
39.4445	0	592	244	430	198	364	371	97	146	337	110	253	221	305	282	212
39.5674	0	590	245	429	198	364	371	99	147	337	114	253	222	305	283	213
39.6902	0	592	247	431	199	366	372	99	148	338	114	255	223	307	283	214
39.8131	0	595	248	433	201	366	373	99	145	340	111	256	224	307	284	213
39.936	0	594	245	432	199	366	372	97	146	338	110	253	222	306	283	214
40.0589	0	590	245	431	198	366	371	98	147	336	114	253	222	305	284	213
40.1818	0	591	245	433	198	366	371	99	147	337	113	255	222	306	285	214
40.3046	0	595	246	432	199	367	371	98	146	338	111	255	223	307	285	214
40.4275	0	596	249	433	201	367	372	98	146	338	112	255	223	309	286	215
40.5504	0	593	251	434	200	371	374	101	148	339	115	258	225	308	289	217
40.6733	0	594	246	432	199	368	371	99	146	338	113	255	222	308	286	215
40.7962	0	597	248	431	201	369	371	98	146	337	111	257	221	309	286	216
40.919	0	597	250	432	201	369	371	99	146	337	110	255	223	311	287	218
41.0419	0	597	251	433	202	370	373	100	149	338	115	258	224	312	287	217
41.1648	0	599	252	435	204	371	373	99	147	340	114	258	225	313	288	219
41.2877	0	598	247	433	201	370	370	98	146	338	110	256	222	311	287	216
41.4106	0	598	249	433	201	372	370	100	147	337	112	256	222	310	288	217
41.5334	0	599	249	433	200	371	371	100	148	338	116	257	224	310	288	218
41.6563	0	601	251	434	203	373	372	100	147	339	113	258	224	312	289	219
41.7792	0	603	252	435	204	373	374	99	146	340	113	258	224	313	289	220
41.9021	0	602	247	434	203	372	372	100	148	338	112	255	222	311	287	219
42.025	0	599	247	433	201	369	369	100	148	336	115	254	222	310	286	217
42.1478	0	601	247	433	201	370	370	99	147	337	112	256	222	309	286	218
42.2707	0	601	250	433	202	371	371	97	145	337	111	256	222	309	288	218
42.3936	0	601	251	433	201	372	373	99	147	339	113	257	223	310	289	221
42.5165	0	600	249	434	202	372	372	100	149	337	115	255	223	309	288	217
42.6394	0	600	246	431	200	368	370	99	146	337	112	254	220	309	287	218
42.7622	0	601	246	431	201	367	370	98	145	337	110	254	220	308	286	217
42.8851	0	599	246	433	200	368	371	98	147	337	113	254	221	309	286	219
43.008	0	599	249	432	201	369	372	99	148	339	113	255	223	310	288	218
43.1309	0	602	249	434	202	369	372	98	146	339	111	257	223	309	288	218
43.2538	0	599	244	431	199	367	369	97	145	337	108	252	220	306	286	215
43.3766	0	594	244	431	198	369	371	97	147	336	113	253	220	306	287	216
43.4995	0	595	245	431	199	369	370	98	147	338	113	254	220	305	286	216
43.6224	0	599	245	433	199	369	372	97	144	340	110	254	221	308	286	216
43.7453	0	600	247	433	200	369	372	97	145	338	110	254	222	306	286	217
43.8682	0	596	242	430	198	365	370	97	147	337	112	251	220	305	284	216
43.991	0	594	243	430	198	366	370	97	146	337	113	251	220	304	284	217
44.1139	0	597	244	430	198	366	370	96	145	338	110	253	220	305	284	216
44.2368	11	598	244	431	199	368	371	96	145	338	110	254	221	306	285	216
44.3597	0	597	245	432	200	368	372	97	147	338	112	253	221	307	285	216
44.4826	0	592	241	428	197	365	369	97	147	336	112	252	219	305	283	214
44.6054	0	594	241	429	196	365	369	97	145	335	108	251	219	303	283	215
44.7283	0	594	242	429	197	365	369	95	145	335	108	251	219	305	283	216
44.8512	0	593	243	430	198	367	370	97	146	336	113	251	220	305	284	216
44.9741	0	594	245	430	199	367	372	98	146	337	112	253	221	305	285	216
45.097	0	592	241	428	196	367	368	96	144	334	109	252	218	303	285	213
45.2198	0	592	241	428	196	366	368	96	145	334	108	249	218	303	285	215
45.3427	0	591	241	429	197	366	369	97	146	334	112	251	219	303	284	215
45.4656	0	592	244	428	198	368	370	97	145	336	111	252	220	304	285	216
45.5885	0	594	246	430	198	370	370	96	144	337	109	254	220	304	288	215
45.7114	0	595	246	431	199	370	372	97	145	336	111	253	221	306	287	217
45.8342	0	593	242	429	198	368	368	97	146	333	112	250	219	304	284	214
45.9571	0	592	243	430	197	368	369	96	146	335	111	251	220	304	285	214
46.08	0	594	247	429	198	370	369	96	144	334	108	253	221	304	287	215
46.2029	0	596	247	431	199	372	370	97	145	336	111	254	221	306	287	217
46.3258	0	596	249	432	201	372	371	100	147	337	115	254	222	307	287	217
46.4486	0	596	245	432	200	370	369	98	146	336	111	253	219	307	287	215
46.5715	0	599	247	431	200	371	368	97	145	335	110	253	219	305	286	216
46.6944	0	597	249	431	201	371	369	97	146	335	111	253	221	307	287	217
46.8173	0	597	250	433	202	373	370	100	147	336	116	255	222	309	288	217
46.9402	0	601	251	434	203	374	371	98	145	337	112	255	223	311	288	219
47.063	0	600	248	433	202	372	369	98	145	334	110	253	220	308	287	215
47.1859	0	598	247	432	201	371	369	97	146	334	112	252	220	308	287	217
47.3088	0	598	248	433	201	371	369	99	148	334	116	252	220	308	287	216
47.4317	0	602	251	432	203	373	369	99	145	335	112	254	221	310	287	217
47.5546	0	602	252	434	204	373	371	98	145	337	111	255	223	309	289	218
47.6774	0	601	250	434	203	373	370	99	147	335	114	253	221	309	287	217
47.8003	0	598	247	431	201	370	368	99	147	334	115	251	219	308	286	217
47.9232	0	600	246	432	201	371	368	98	146	334	112	251	220	308	286	217
48.0461	0	599	248	431	202	371	369	98	145	335	111	252	220	308	286	217
48.169	0	600	249	433	201	374	370	99	146	336	114	254	222	307	288	218
48.2918	0	598	248	433	201	373	371	99	147	336	115	254	221	307	288	217
48.4147	0	598	244	431	199	370	368	97	146	334	110	251	219	307	286	215
48.5376	0	597	242	431	198	370	368	97	145	335	109	250	219	306	286	216
48.6605	0	595	243	431	198	368	369	99	147	334	114	251	220	305	285	216
48.7834	0	594	244	431	198	370	370	98	147	336	113	252	222	307	285	216
48.9062	0	597	244	432	198	370	371	97	146	337	111	254	221	305	286	217
49.0291	0	592	240	430	197	368	368	97	145	335	110	249	219	304	284	216
49.152	0	591	240	429	196	368	369	98	146	334	114	251	219	303	285	214
49.2749	0	591	241	429	195	366	369	98	147	336	113	250	219	303	284	214
49.3978	0	592	242	430	196	367	370	97	145	337	110	252	221	303	285	213
49.5206	0	590	241	429	194	367	371	97	146	337	111	250	221	302	286	215
49.6435	0	585	237	428	192	363	368	98	147	334	114	248	218	300	284	211
49.7664	0	588	237	428	193	363	369	97	146	335	112	249	219	300	283	211
49.8893	0	587	239	428	191	363	369	96	144	336	110	251	219	300	283	211
50.0122	0	586	240	428	193	364	370	97	146	336	111	250	220	301	283	212
50.135	0	585	238	430	192	365	371	98	148	336	114	250	220	301	282	211
50.2579	0	582	234	428	190	362	368	97	146	336	111	248	218	298	280	209
50.3808	0	584	236	427	191	362	368	96	145	334	110	248	218	298	281	208
50.5037	0	582	237	426	191	363	370	96	146	334	111	248	218	298	280	210
50.6266	0	581	238	428	192	364	370	98	147	336	114	250	219	300	282	210
50.7494	0	583	237	429	192	364	370	97	147	337	111	249	219	299	281	208
50.8723	0	580	235	427	191	362	368	95	145	334	109	247	217	298	280	205
50.9952	0	577	237	426	190	363	368	96	146	334	111	247	217	297	281	207
51.1181	0	577	237	427	191	364	369	97	146	336	112	248	218	297	279	208
51.241	0	581	239	428	192	365	370	97	145	337	111	247	219	298	280	207
51.3638	0	581	239	428	192	365	371	97	145	337	111	248	220	297	281	207
51.4867	0	577	236	426	192	363	369	96	147	333	113	246	218	296	279	206
51.6096	0	577	238	427	192	364	368	97	147	335	113	247	219	297	280	206
51.7325	0	579	240	428	192	364	369	96	146	336	110	247	219	297	280	205
51.8554	0	581	241	428	193	366	370	97	145	336	111	248	221	298	281	206
51.9782	0	579	242	431	194	367	371	98	147	337	114	248	221	298	282	206
52.1011	0	577	240	428	193	364	369	98	148	335	115	247	219	297	281	206
52.224	0	580	242	428	194	364	369	98	146	335	112	247	220	297	281	206
52.3469	0	581	243	429	194	365	370	98	146	336	113	247	220	298	280	207
52.4698	0	581	245	430	196	364	371	99	148	336	117	246	221	299	281	207
52.5926	0	581	245	432	196	363	371	98	148	337	116	246	222	299	280	205
52.7155	0	582	244	429	195	362	369	98	146	334	112	245	220	297	280	204
52.8384	0	583	244	430	195	363	368	99	147	335	113	245	221	298	279	207
52.9613	0	583	245	430	197	363	370	99	148	335	116	245	221	298	280	206
53.0842	0	582	247	432	197	365	370	100	148	337	115	247	224	300	283	206
53.207	0	586	248	433	198	367	371	98	147	337	114	248	223	300	282	207
53.3299	0	584	245	431	197	364	368	98	146	334	113	244	221	298	281	207
53.4528	0	584	247	431	197	364	368	99	149	333	117	244	222	299	282	206
53.5757	0	584	248	431	197	365	368	99	148	335	116	246	223	299	281	206
53.6986	0	588	250	433	198	365	370	99	146	336	115	248	224	300	281	207
53.8214	0	590	251	435	200	368	371	100	148	337	116	247	225	300	283	209
53.9443	0	586	247	434	198	364	369	100	149	335	117	245	223	298	281	207
54.0672	0	587	249	432	198	364	368	99	147	334	115	244	223	299	281	208
54.1901	0	588	250	434	198	364	369	99	146	335	114	246	222	298	282	208
54.313	0	589	252	434	199	365	370	99	147	336	116	246	224	299	283	209
54.4358	0	589	253	436	200	366	371	101	149	337	119	246	225	300	283	209
54.5587	0	590	249	435	199	364	369	100	147	335	116	245	223	297	281	207
54.6816	0	591	249	435	198	363	369	99	147	335	114	244	223	298	282	208
54.8045	0	590	249	436	198	363	369	100	148	335	116	244	223	298	282	208
54.9274	0	590	251	434	199	364	370	100	149	336	119	245	223	298	282	209
55.0502	0	593	253	436	200	364	372	100	148	339	117	246	225	299	282	210
55.1731	0	591	248	435	198	363	370	98	146	335	115	244	222	297	281	207
55.296	0	588	248	433	198	361	368	99	147	335	115	242	223	296	280	208
55.4189	0	588	248	435	197	361	369	99	149	335	116	242	222	296	280	207
55.5418	0	590	250	434	199	362	371	99	146	337	115	244	223	297	281	209
55.6646	0	589	251	435	197	364	371	99	147	339	114	245	224	296	282	208
55.7875	0	588	247	435	197	362	371	99	149	335	116	243	222	294	281	208
55.9104	0	586	246	433	196	360	368	99	149	335	116	242	221	293	280	207
56.0333	0	588	246	434	196	361	369	97	146	336	114	242	222	293	280	207
56.1562	0	587	248	433	197	360	369	97	146	336	113	243	221	294	280	206
56.279	0	586	249	433	198	360	370	97	148	337	115	242	223	296	281	208
56.4019	0	587	248	435	198	360	372	99	149	338	117	242	223	294	280	208
56.5248	0	586	244	433	195	358	369	97	146	335	113	240	221	291	278	206
56.6477	0	587	245	433	195	358	369	97	145	336	112	240	222	292	279	207
56.7706	0	586	246	433	195	359	369	98	147	336	115	241	222	292	280	208
56.8934	0	585	249	433	196	360	371	98	147	338	116	242	223	294	280	208
57.0163	0	588	249	433	197	360	371	97	147	338	114	242	223	292	281	208
57.1392	0	584	245	432	195	358	369	96	146	335	113	239	221	289	280	206
57.2621	0	583	245	432	194	359	369	98	149	336	115	238	222	289	281	206
57.385	0	583	245	433	195	359	370	98	149	337	115	240	222	289	279	206
57.5078	0	587	248	433	196	360	370	97	146	339	114	241	224	290	279	207
57.6307	0	587	248	435	196	361	373	97	147	339	114	241	223	290	281	207
57.7536	0	583	244	432	195	358	369	98	149	335	114	238	221	290	279	205
57.8765	0	582	243	432	194	358	369	96	148	336	115	239	221	290	279	205
57.9994	0	585	244	433	194	359	370	97	146	337	112	241	222	290	279	205
58.1222	0	585	248	432	195	360	370	97	146	337	113	243	223	291	280	206
58.2451	0	586	249	434	196	361	372	98	148	337	116	241	223	292	280	206
58.368	0	583	244	431	195	359	369	97	148	334	114	240	221	289	279	204
58.4909	0	583	244	433	194	359	369	97	145	335	112	240	221	289	279	204
58.6138	0	583	246	432	194	359	369	98	146	335	115	237	222	286	278	205
58.7366	0	583	248	433	193	355	370	98	149	335	118	230	224	281	271	207
58.8595	0	584	250	434	194	355	371	97	149	338	118	230	224	281	273	208
58.9824	0	585	245	433	192	353	370	97	146	336	116	228	225	280	272	205
59.1053	0	584	246	433	192	351	369	96	147	335	115	227	224	280	271	205
59.2282	0	584	248	433	193	352	369	98	148	336	117	228	224	283	271	202
59.351	0	585	249	435	194	354	370	98	148	337	117	229	225	284	271	205
59.4739	0	589	250	435	195	355	371	97	147	338	117	231	227	283	272	204
59.5968	0	586	246	435	195	353	370	98	148	336	116	228	225	282	272	205
59.7197	0	585	248	434	194	353	369	99	148	336	117	227	225	283	272	203
59.8426	0	587	249	434	195	355	369	97	147	336	116	228	226	284	272	202
59.9654	0	589	251	435	195	354	370	97	146	337	116	228	227	282	271	204
60.0883	0	589	251	437	196	356	372	99	147	338	117	228	227	282	272	205
60.2112	0	586	247	436	195	353	370	99	149	335	118	225	225	279	270	202
60.3341	0	586	247	435	193	352	368	97	148	336	116	226	225	279	271	202
60.457	0	588	248	434	193	354	369	97	146	335	114	227	225	280	272	203
60.5798	0	587	250	434	194	355	370	98	147	335	116	229	226	282	272	205
60.7027	0	587	250	436	196	357	371	101	149	338	118	230	227	283	275	205
60.8256	0	588	247	435	194	354	369	98	148	335	116	229	225	283	273	204
60.9485	0	588	246	434	193	352	369	97	146	334	114	228	224	282	272	203
61.0714	0	584	246	434	192	354	369	98	147	335	115	229	224	282	273	203
61.1942	0	585	248	435	193	355	369	98	148	336	116	231	225	283	274	204
61.3171	0	588	249	435	194	354	370	98	148	337	115	233	225	286	274	206
61.44	0	589	248	435	194	354	370	98	147	336	114	234	225	285	273	204
61.5629	0	585	245	434	192	352	368	98	148	335	113	231	224	286	273	205
61.6858	0	582	245	435	192	354	370	98	148	335	116	234	224	285	275	205
61.8086	0	588	247	433	192	353	370	98	148	335	114	236	224	287	274	205
61.9315	0	591	249	434	193	353	370	97	146	337	113	235	225	287	276	205
62.0544	0	589	246	434	194	353	371	98	147	337	114	233	224	287	275	206
62.1773	0	586	245	434	192	351	368	98	149	335	115	233	223	286	274	205
62.3002	0	588	244	433	192	351	369	97	147	336	113	235	223	288	274	205
62.423	0	589	247	433	193	352	369	98	146	336	113	235	224	287	274	204
62.5459	0	588	247	434	194	353	370	97	148	336	116	237	225	289	277	206
62.6688	0	586	246	434	192	352	370	99	149	337	116	235	224	287	275	205
62.7917	0	585	243	431	191	351	368	97	148	335	114	234	222	288	275	205
62.9146	0	584	244	433	191	354	369	97	146	335	113	236	224	286	276	203
63.0374	0	585	247	432	193	354	369	98	147	335	115	236	223	288	275	204
63.1603	0	584	247	433	193	355	369	98	149	337	115	238	224	290	277	206
63.2832	0	585	246	434	193	356	370	97	147	336	114	238	223	289	278	205
63.4061	0	583	242	431	191	354	368	96	146	334	111	236	221	287	276	204
63.529	0	583	242	432	193	353	369	97	148	334	114	238	223	288	277	205
63.6518	0	579	243	434	193	354	369	98	148	336	116	238	223	289	277	206
63.7747	0	581	247	434	194	355	370	97	147	337	114	239	224	290	277	207
63.8976	0	582	245	435	193	356	372	97	146	337	113	239	224	290	277	206
64.0205	0	577	244	433	192	355	368	97	148	335	113	238	222	288	277	205
64.1434	0	576	243	433	191	355	369	98	148	335	114	238	223	289	277	205
64.2662	0	579	243	433	192	355	369	96	146	336	112	239	224	290	276	206
64.3891	0	581	246	433	194	356	370	97	146	338	113	240	224	292	278	206
64.512	0	580	244	435	193	357	371	98	148	337	114	240	225	293	278	206
64.6349	0	576	241	432	190	356	369	97	149	336	114	239	222	292	277	206
64.7578	0	578	242	434	190	358	369	97	146	336	112	241	224	291	277	205
64.8806	0	579	243	433	192	357	369	96	146	337	112	241	224	291	278	206
65.0035	0	577	246	433	192	358	371	97	147	338	115	243	225	293	279	208
65.1264	0	578	243	434	192	357	371	98	148	337	115	243	224	292	279	207
65.2493	0	578	241	433	190	356	368	96	146	335	112	240	223	291	277	205
65.3722	0	577	241	433	190	358	369	96	145	336	111	241	224	292	279	205
65.495	0	577	241	431	190	358	369	97	148	336	114	242	224	291	279	207
65.6179	0	578	242	431	192	360	372	97	147	338	115	243	225	294	280	207
65.7408	0	581	241	433	192	358	370	96	145	338	113	241	225	292	279	208
65.8637	0	579	238	431	190	356	369	95	146	335	111	240	223	292	278	206
65.9866	0	578	238	431	190	355	369	97	147	334	114	240	223	292	278	207
66.1094	0	575	241	430	189	358	369	97	147	336	115	241	225	293	280	207
66.2323	0	581	243	431	190	360	371	95	146	338	112	243	226	291	280	208
66.3552	0	583	240	432	191	360	370	96	147	335	111	242	224	292	280	208
66.4781	0	579	237	431	190	357	368	97	146	335	114	240	223	290	279	207
66.601	0	579	240	429	190	358	368	97	148	335	115	240	224	291	279	208
66.7238	0	583	241	430	191	359	369	95	146	335	112	241	225	292	280	208
66.8467	0	583	243	432	192	360	371	97	146	337	112	243	226	293	281	210
66.9696	0	581	241	431	192	360	371	97	148	336	115	240	224	292	280	207
67.0925	0	581	241	429	191	359	369	99	147	334	115	240	224	293	279	209
67.2154	0	586	242	431	192	360	369	98	146	335	113	240	224	293	281	208
67.3382	0	586	243	431	192	360	371	98	146	337	113	241	226	292	281	211
67.4611	0	587	245	433	194	362	372	98	149	338	116	241	226	295	281	211
67.584	0	584	242	430	192	360	369	98	148	335	116	240	224	292	280	209
67.7069	0	589	243	430	193	359	368	97	147	335	114	239	224	292	280	209
67.8298	0	588	244	431	193	360	369	97	146	335	113	241	225	295	280	211
67.9526	0	589	246	434	194	362	371	99	149	336	117	241	225	295	281	212
68.0755	0	589	246	434	196	361	372	99	148	338	117	242	225	296	283	211
68.1984	0	589	244	433	193	361	368	97	147	334	114	241	224	294	281	210
68.3213	0	589	244	430	194	361	369	97	146	335	114	240	224	294	282	213
68.4442	0	590	246	433	194	362	369	98	148	335	116	241	225	295	282	212
68.567	0	591	248	434	196	363	371	99	148	337	117	241	226	296	282	214
68.6899	0	595	247	436	195	363	371	99	147	336	115	241	226	293	284	212
68.8128	0	593	247	432	195	361	369	98	147	334	114	240	224	294	283	212
68.9357	0	593	248	432	195	361	370	99	148	335	117	240	226	293	284	213
69.0586	0	593	249	433	196	363	369	99	149	336	116	241	226	296	283	213
69.1814	0	598	249	435	198	363	371	100	147	337	114	243	228	297	285	215
69.3043	0	597	249	434	197	364	370	98	147	336	115	241	225	298	284	215
69.4272	0	597	249	433	196	364	369	100	148	335	117	241	226	297	284	215
69.5501	0	596	250	434	197	364	369	101	149	335	117	242	226	297	284	215
69.673	0	599	251	435	197	366	369	100	147	337	115	242	227	298	285	214
69.7958	0	601	252	436	200	367	370	99	147	337	115	244	228	298	286	217
69.9187	0	598	249	435	198	364	369	100	149	334	117	241	226	297	284	214
70.0416	0	598	251	436	198	365	369	99	149	335	117	241	226	298	285	215
70.1645	0	603	253	436	199	365	369	99	147	336	115	242	226	299	285	215
70.2874	0	603	253	437	199	367	370	100	147	337	116	242	227	299	284	217
70.4102	0	601	252	438	200	367	371	101	149	336	118	241	227	298	286	216
70.5331	0	599	250	435	198	366	368	101	149	335	117	241	227	297	285	215
70.656	0	602	250	435	198	366	368	99	147	335	115	241	226	297	285	216
70.7789	0	602	252	436	199	367	369	100	148	334	114	242	227	298	285	217
70.9018	0	603	253	436	200	366	370	100	148	337	118	242	227	298	285	217
71.0246	0	601	251	437	199	366	370	101	149	335	117	242	225	298	284	216
71.1475	0	604	248	436	198	364	367	99	147	334	114	240	226	297	284	216
71.2704	0	602	250	435	198	365	368	99	148	335	114	240	225	297	284	218
71.3933	0	602	251	434	198	366	369	101	149	336	117	241	226	298	284	217
71.5162	0	604	252	436	199	367	370	100	148	338	118	242	227	299	285	218
71.639	0	604	249	436	198	365	369	99	148	336	115	241	227	298	285	217
71.7619	0	604	248	436	198	364	368	99	147	335	115	240	226	296	284	218
71.8848	0	601	248	435	198	364	369	100	148	336	116	240	225	298	284	217
72.0077	0	603	250	435	197	364	370	100	149	337	116	242	226	298	284	218
72.1306	0	606	251	436	199	365	371	100	148	338	115	244	228	298	284	219
72.2534	0	603	249	435	198	364	369	99	148	335	114	240	225	298	284	219
72.3763	0	602	248	434	197	364	369	100	149	336	116	241	226	298	285	218
72.4992	0	602	249	434	196	363	369	101	148	337	116	242	227	298	285	217
72.6221	0	602	251	435	196	366	370	99	147	337	115	244	228	298	286	218
72.745	0	603	250	436	197	366	371	99	147	338	115	244	228	299	287	220
72.8678	0	601	246	435	196	363	369	100	149	336	117	241	225	297	284	217
72.9907	0	600	246	435	196	362	370	100	149	337	116	241	226	298	284	218
73.1136	0	602	248	433	196	363	369	99	147	336	114	241	227	298	285	216
73.2365	0	602	249	435	197	363	371	99	147	337	115	242	228	299	286	218
73.3594	0	602	248	436	198	363	371	100	149	338	117	243	228	299	287	217
73.4822	0	599	244	433	195	360	369	99	149	335	115	241	226	298	285	216
73.6051	0	601	244	433	194	360	368	98	147	336	114	242	226	298	286	215
73.728	0	597	244	432	194	361	368	97	147	336	113	243	228	298	289	219
73.8509	0	598	245	432	194	362	369	100	149	337	117	245	230	299	291	227
73.9738	0	599	247	432	195	362	371	99	148	338	116	245	228	298	289	221
74.0966	0	600	243	432	195	360	368	98	147	335	113	243	226	296	285	215
74.2195	0	596	244	432	194	360	368	98	147	336	114	242	226	296	286	218
74.3424	0	588	247	432	194	360	369	99	149	337	117	241	227	296	285	220
74.4653	0	585	248	433	196	361	369	99	147	338	115	244	228	294	281	218
74.5882	0	588	252	435	196	361	371	98	147	338	113	243	227	292	276	212
74.711	0	589	251	433	196	360	369	98	147	336	114	240	227	289	270	209
74.8339	0	594	256	435	197	361	368	98	148	336	116	241	226	286	267	207
74.9568	0	598	259	437	197	362	369	98	148	337	114	241	226	287	266	206
75.0797	0	602	260	439	198	364	370	99	147	339	113	243	226	287	266	203
75.2026	0	600	260	439	198	366	370	100	148	338	114	242	225	287	267	203
75.3254	0	597	259	439	197	364	369	100	149	336	116	241	223	287	267	203
75.4483	0	599	258	439	199	365	368	100	148	337	115	241	224	289	268	203
75.5712	0	602	261	440	199	366	370	99	147	338	114	242	224	290	269	204
75.6941	0	602	263	440	200	366	371	100	148	338	116	242	226	291	271	207
75.817	0	602	259	442	199	365	370	100	151	338	117	241	224	290	271	206
75.9398	0	603	259	439	198	363	368	100	149	336	115	241	223	290	269	204
76.0627	0	605	260	439	199	364	368	99	147	337	113	241	224	290	269	204
76.1856	0	603	261	440	199	366	369	100	148	337	115	241	224	292	270	206
76.3085	0	604	264	441	200	368	371	101	150	339	116	243	224	292	271	207
76.4314	0	606	260	441	200	366	370	100	150	337	116	242	224	289	270	206
76.5542	0	605	261	439	198	365	367	98	148	336	114	239	222	290	269	205
76.6771	0	602	260	441	199	366	368	101	149	337	115	241	224	290	270	206
76.8	0	600	262	442	200	367	369	100	149	338	117	242	224	291	271	208
76.9229	0	608	263	442	201	367	370	101	149	339	116	242	224	292	271	209
77.0458	0	609	262	443	201	367	371	99	148	338	115	241	225	291	271	206
77.1686	0	606	261	441	200	366	370	100	148	337	116	240	222	291	270	207
77.2915	0	606	262	441	200	366	369	101	150	338	118	241	223	291	270	208
77.4144	0	609	263	443	201	366	370	100	148	339	115	242	224	292	271	209
77.5373	0	609	263	443	202	368	370	100	148	340	115	244	226	292	272	210
77.6602	0	604	262	441	200	367	370	101	149	338	116	241	224	292	272	208
77.783	0	604	262	441	199	366	370	100	151	337	116	242	223	292	271	208
77.9059	0	603	262	442	200	366	369	100	149	339	114	242	223	292	271	209
78.0288	0	609	262	442	201	367	369	99	147	339	114	243	224	293	271	209
78.1517	0	610	263	443	203	368	371	100	150	340	117	242	225	294	273	210
78.2746	0	606	260	439	200	365	369	100	149	337	116	241	222	292	271	208
78.3974	0	603	259	440	200	364	368	99	147	337	114	241	221	291	271	207
78.5203	0	607	259	440	198	365	369	98	147	338	113	240	223	292	272	208
78.6432	0	604	261	442	198	367	369	99	149	338	116	242	224	292	273	208
78.7661	0	604	261	442	199	367	371	100	149	339	116	244	224	292	273	208
78.889	0	601	256	438	198	365	369	97	147	336	112	240	222	290	271	207
79.0118	0	604	258	437	198	363	368	97	146	337	112	239	222	290	272	207
79.1347	0	603	257	439	198	363	367	99	148	337	115	240	222	290	272	208
79.2576	0	604	258	439	198	364	369	98	148	338	114	241	224	292	273	208
79.3805	0	600	257	439	198	365	370	98	147	338	112	242	225	291	274	208
79.5034	0	592	252	437	195	362	368	97	146	336	112	240	222	290	273	208
79.6262	0	596	252	436	197	361	369	97	148	337	115	239	223	292	274	207
79.7491	0	595	251	438	196	362	369	97	148	338	114	240	224	292	275	208
79.872	1	599	251	438	197	363	370	97	146	339	113	242	224	291	275	208
79.9949	0	598	250	438	197	363	371	97	147	339	111	241	224	292	276	210
80.1178	0	595	249	434	195	361	369	98	148	337	114	240	222	291	275	208
80.2406	0	597	249	435	196	361	369	97	148	338	113	241	223	292	275	208
80.3635	0	599	250	436	196	362	369	97	145	339	112	241	224	292	276	208
80.4864	0	599	252	435	197	363	370	97	147	340	112	241	225	293	277	210
80.6093	0	595	250	436	195	364	371	99	148	339	115	241	225	292	277	207
80.7322	0	596	248	435	194	362	369	97	147	338	113	241	223	291	277	208
80.855	0	598	249	435	195	362	370	97	145	338	112	241	223	292	278	209
80.9779	0	596	248	435	194	365	370	97	146	339	114	242	226	292	279	210
81.1008	0	597	252	436	196	365	372	100	148	340	115	243	226	295	280	211
81.2237	0	597	248	437	195	363	371	98	148	339	114	242	224	294	281	209
81.3466	0	597	246	435	194	361	368	97	146	337	111	241	225	293	280	208
81.4694	0	595	246	434	194	362	369	98	147	337	113	240	226	296	283	212
81.5923	0	593	247	435	195	361	370	98	148	338	115	243	227	296	283	213
81.7152	0	595	249	434	196	363	370	99	147	340	114	244	229	297	286	216
81.8381	0	595	246	435	194	362	370	98	147	338	112	243	227	296	286	216
81.961	0	593	245	433	194	359	368	98	148	337	114	242	227	297	286	217
82.0838	0	592	247	433	193	360	368	99	148	338	115	243	228	296	287	217
82.2067	0	595	248	434	196	362	370	98	147	339	114	244	228	297	287	216
82.3296	0	597	250	435	197	362	371	98	146	339	114	245	229	297	288	216
82.4525	0	594	247	435	195	361	370	99	149	337	115	242	227	296	287	217
82.5754	0	593	250	434	195	361	369	99	149	338	116	243	226	297	286	217
82.6982	0	595	249	434	195	363	369	99	148	338	114	245	228	297	287	217
82.8211	0	597	251	435	197	363	370	100	146	339	115	245	229	298	287	216
82.944	0	596	252	437	197	365	372	100	150	340	117	244	228	298	287	219
83.0669	0	594	249	435	196	361	370	100	150	337	115	244	227	297	285	217
83.1898	0	598	251	435	197	362	369	99	147	338	115	244	227	297	286	216
83.3126	0	598	252	436	196	362	370	99	147	338	115	244	227	298	285	213
83.4355	0	598	253	438	197	364	371	100	150	338	118	245	228	299	286	215
83.5584	0	597	254	439	197	365	371	101	150	339	118	247	228	299	286	214
83.6813	0	599	250	437	197	362	369	100	147	336	115	244	226	297	284	212
83.8042	0	599	250	437	197	363	369	99	147	337	114	244	226	298	284	212
83.927	0	600	252	438	197	364	369	101	149	337	118	244	226	297	285	213
84.0499	0	599	253	437	197	365	370	100	149	339	117	246	228	299	285	215
84.1728	0	602	252	439	198	366	371	99	148	338	115	245	228	299	286	214
84.2957	0	599	251	437	196	362	369	99	148	336	114	243	225	298	284	215
84.4186	0	597	250	438	196	362	370	100	149	336	117	243	225	298	285	214
84.5414	0	599	251	435	196	362	369	99	149	337	116	244	226	297	286	214
84.6643	0	599	253	437	196	364	370	100	148	340	115	245	228	298	285	214
84.7872	0	596	252	438	195	364	370	99	148	338	115	244	227	298	287	214
84.9101	0	596	249	437	194	362	369	100	150	336	116	243	225	297	285	214
85.033	0	598	249	437	195	361	369	99	148	338	116	243	226	297	285	213
85.1558	0	600	250	436	195	362	369	99	147	339	113	245	226	297	284	214
85.2787	0	599	252	437	196	363	371	99	148	340	115	244	228	299	285	214
85.4016	0	597	247	437	194	361	370	100	150	337	116	243	226	296	283	213
85.5245	0	598	247	435	195	360	369	99	148	338	115	242	225	296	283	212
85.6474	0	599	248	436	195	359	369	97	147	338	112	243	225	296	283	212
85.7702	0	597	249	435	195	360	370	98	147	339	114	243	226	297	283	214
85.8931	0	597	251	436	196	362	372	100	150	340	117	244	226	297	283	213
86.016	0	598	245	434	193	359	369	97	147	338	113	242	225	294	283	212
86.1389	0	598	245	434	193	358	369	97	146	337	112	241	224	295	282	210
86.2618	0	596	247	434	194	360	369	98	148	337	114	242	225	295	283	212
86.3846	0	596	248	434	194	359	370	99	149	338	116	243	226	296	283	213
86.5075	0	598	249	436	195	360	371	99	147	340	114	245	226	296	284	212
86.6304	0	596	245	433	193	358	368	97	146	338	111	242	224	294	281	211
86.7533	0	596	244	434	194	359	369	97	148	337	113	241	224	294	282	211
86.8762	0	594	247	433	193	358	370	98	148	339	115	242	224	294	283	212
86.999	0	599	248	433	194	360	369	98	146	340	113	244	226	296	284	213
87.1219	0	598	249	435	195	362	371	98	147	340	114	245	226	296	284	213
87.2448	0	593	247	433	193	361	370	98	149	337	114	243	224	295	284	212
87.3677	0	594	247	433	193	361	369	98	149	338	115	244	226	295	285	212
87.4906	0	598	248	433	194	360	370	98	147	339	112	244	225	296	284	212
87.6134	0	598	249	436	195	362	371	98	146	340	113	245	227	297	285	214
87.7363	0	598	250	436	197	362	372	100	150	339	116	245	227	298	284	213
87.8592	0	596	247	434	195	361	369	99	148	338	114	243	225	297	284	211
87.9821	0	598	249	435	195	361	371	98	146	338	113	244	226	297	284	212
88.105	0	597	250	435	196	362	370	98	147	339	113	243	226	298	285	213
88.2278	0	598	251	437	197	363	371	99	149	340	118	246	227	298	285	214
88.3507	0	600	251	439	198	363	373	100	149	340	116	246	227	298	285	213
88.4736	0	600	248	436	195	361	370	99	147	337	113	244	225	297	284	212
88.5965	0	599	251	436	196	361	370	98	148	338	114	243	226	299	284	213
88.7194	0	599	251	437	196	361	370	101	149	339	117	246	226	298	285	212
88.8422	0	600	253	438	197	365	372	101	149	340	116	247	227	300	287	214
88.9651	0	603	253	439	198	366	372	100	148	341	115	248	228	298	287	213
89.088	0	600	250	438	196	363	370	100	149	337	115	244	226	299	286	213
89.2109	0	598	253	436	196	364	369	100	149	338	117	246	226	299	286	212
89.3338	0	602	252	438	197	364	371	101	149	339	114	247	227	300	286	214
89.4566	0	605	253	438	198	364	370	100	148	340	115	248	228	301	286	213
89.5795	0	604	255	441	199	365	373	101	149	341	117	248	228	303	288	215
89.7024	0	602	251	439	198	364	371	101	149	338	117	247	226	300	286	215
89.8253	0	606	252	439	198	362	370	100	148	339	116	246	227	300	287	214
89.9482	0	606	254	438	199	363	371	100	147	340	114	247	228	301	286	214
90.071	0	604	256	439	200	364	372	101	150	341	118	248	228	303	287	216
90.1939	0	605	258	440	202	366	373	102	151	341	118	250	229	304	288	216
90.3168	0	607	253	441	199	364	372	101	149	340	116	248	228	302	288	215
90.4397	0	608	255	440	199	364	371	101	148	340	116	247	227	303	287	215
90.5626	0	607	257	440	200	364	371	102	151	339	119	248	228	302	287	217
90.6854	0	607	257	440	201	364	372	103	150	341	118	250	229	304	287	216
90.8083	0	612	259	442	202	367	374	102	149	343	118	250	229	303	288	216
90.9312	0	610	254	441	199	364	371	101	149	340	116	248	227	303	288	216
91.0541	0	609	255	441	201	365	372	102	151	340	118	248	227	303	288	216
91.177	0	609	255	441	199	364	371	102	151	342	118	249	228	303	288	216
91.2998	0	613	257	440	201	365	372	101	148	343	116	249	229	304	288	217
91.4227	0	613	258	441	202	366	374	102	149	343	116	249	230	305	288	218
91.5456	0	610	253	439	200	364	371	102	151	340	118	247	227	302	287	215
91.6685	0	610	254	439	200	362	371	101	150	340	118	248	227	303	286	216
91.7914	0	612	254	440	199	363	371	100	149	341	115	247	228	303	286	216
91.9142	0	612	255	439	199	362	372	101	148	342	117	247	228	304	286	218
92.0371	0	613	257	441	202	364	373	103	151	342	119	248	228	303	287	217
92.16	0	611	252	438	199	360	371	100	150	339	116	246	227	300	285	216
92.2829	0	612	252	438	198	361	370	100	147	339	114	245	227	301	286	215
92.4058	0	610	252	438	198	361	370	100	149	339	115	245	226	302	286	217
92.5286	0	611	253	438	200	362	371	101	150	340	118	247	227	301	285	217
92.6515	0	613	256	439	199	363	372	100	149	342	116	248	228	302	286	217
92.7744	0	611	250	438	198	360	371	99	147	340	114	245	226	299	284	214
92.8973	0	606	249	435	197	359	369	100	149	339	115	243	225	298	283	215
93.0202	0	607	249	436	196	361	370	100	149	339	117	244	225	298	284	214
93.143	0	609	250	437	196	360	371	100	147	340	115	246	225	299	284	215
93.2659	0	608	252	437	196	362	371	98	147	341	113	245	227	300	285	215
93.3888	0	608	250	437	196	363	372	99	149	340	116	246	226	298	285	216
93.5117	0	605	247	435	195	359	370	99	149	340	116	243	225	297	283	215
93.6346	0	607	247	435	194	359	369	97	147	340	113	244	225	297	283	215
93.7574	0	608	246	435	195	359	369	97	146	340	113	245	226	297	283	214
93.8803	0	607	248	436	195	360	372	99	148	340	117	245	226	298	284	216
94.0032	0	605	248	436	195	359	373	99	149	341	116	245	225	298	284	216
94.1261	0	606	243	434	194	358	370	96	146	340	113	243	224	296	282	214
94.249	0	605	244	434	194	358	370	97	146	339	112	242	225	296	283	215
94.3718	0	605	244	434	194	357	371	98	148	340	116	244	225	296	283	215
94.4947	0	604	247	434	195	359	372	98	148	342	115	244	226	297	283	215
94.6176	0	607	246	435	195	358	372	97	146	341	112	244	224	296	283	214
94.7405	0	603	242	432	192	355	369	96	146	338	111	241	224	295	282	214
94.8634	0	601	242	433	191	356	370	97	148	338	115	241	224	295	282	213
94.9862	0	602	243	432	192	356	371	97	147	340	113	243	224	294	282	214
95.1091	0	601	245	433	192	358	371	97	145	342	111	244	225	294	282	213
95.232	0	600	243	433	192	357	372	97	148	340	112	243	225	293	282	214
95.3549	0	598	238	431	189	354	369	96	148	338	114	240	222	290	280	211
95.4778	0	598	238	431	189	353	369	96	147	338	112	240	222	290	281	211
95.6006	0	596	239	431	188	354	369	95	144	338	109	241	223	291	281	210
95.7235	0	595	241	431	188	356	370	96	146	340	110	241	223	291	282	212
95.8464	0	597	240	433	189	356	372	97	148	340	114	241	224	292	282	211
95.9693	0	594	236	430	188	353	369	96	147	338	111	240	222	289	278	210
96.0922	0	594	237	430	186	354	369	94	145	337	109	239	221	288	279	208
96.215	0	592	238	429	187	353	369	95	145	338	110	240	222	288	279	210
96.3379	0	593	239	429	189	354	370	96	147	340	113	241	224	289	281	209
96.4608	0	595	241	431	188	355	371	96	146	341	111	242	224	290	281	211
96.5837	0	594	238	430	187	354	371	95	145	338	110	240	223	288	280	208
96.7066	0	591	236	428	186	353	370	95	146	337	110	239	222	287	280	209
96.8294	0	590	238	429	187	354	370	96	148	338	113	239	221	288	280	211
96.9523	0	594	240	431	187	355	370	95	145	340	111	240	223	288	280	211
97.0752	0	594	241	432	188	356	372	95	145	341	110	242	224	290	282	210
97.1981	0	591	239	430	187	355	371	96	148	338	111	239	222	288	280	209
97.321	0	591	239	429	187	354	369	95	147	338	113	239	222	287	280	209
97.4438	0	593	239	431	187	355	369	95	146	339	109	240	222	289	281	210
97.5667	0	593	240	430	189	355	372	96	145	340	110	241	224	289	280	210
97.6896	0	594	242	432	190	356	373	96	148	342	113	241	225	290	282	211
97.8125	0	590	239	431	188	354	371	97	149	340	112	241	223	288	282	210
97.9354	0	592	238	430	187	353	370	95	145	339	110	240	222	289	281	209
98.0582	0	592	240	429	188	354	370	95	145	338	110	239	223	288	281	209
98.1811	0	586	241	431	188	356	371	97	147	340	113	240	224	289	280	209
98.304	0	582	244	433	191	355	372	97	148	342	114	241	224	289	280	210
98.4269	0	584	243	432	190	356	371	95	147	340	110	241	223	286	277	207
98.5498	0	585	242	430	188	356	370	96	147	338	109	239	222	287	277	207
98.6726	0	587	243	431	188	356	370	97	148	338	114	241	224	287	279	207
98.7955	0	589	242	433	190	357	372	98	148	340	113	242	224	290	280	208
98.9184	0	592	244	434	192	359	372	98	146	342	112	243	225	290	281	208
99.0413	0	591	244	433	190	358	372	97	147	341	111	242	223	290	280	209
99.1642	0	590	242	431	190	356	371	98	149	340	115	241	224	289	280	208
99.287	0	591	245	433	191	357	371	99	148	341	113	242	224	292	281	208
99.4099	0	594	245	434	191	358	372	97	146	340	113	243	227	292	282	210
99.5328	0	594	246	435	192	359	373	98	148	342	114	246	230	292	283	217
99.6557	0	589	244	433	190	358	371	99	150	340	116	245	228	291	284	218
99.7786	0	593	244	432	190	358	371	97	148	340	113	244	226	292	284	218
99.9014	0	594	245	433	192	357	371	98	147	341	112	246	228	293	286	220
100.024	0	593	247	433	192	358	373	98	148	342	114	246	229	295	285	223
100.147	0	595	247	437	194	359	373	100	150	343	117	247	228	296	286	222
100.27	0	594	243	434	192	358	371	98	149	340	114	245	226	294	283	221
100.393	0	595	245	432	192	358	370	98	146	340	113	245	226	293	283	220
100.516	0	594	246	434	192	358	371	99	149	340	114	245	227	293	283	221
100.639	0	595	247	434	193	359	372	99	150	340	116	245	227	295	283	221
100.762	0	598	247	436	194	359	373	99	149	341	114	247	228	295	284	222
100.884	0	594	245	435	191	358	371	98	148	339	112	244	225	293	281	216
101.007	0	594	245	433	192	358	371	99	149	338	113	244	226	294	282	217
101.13	0	595	246	434	193	359	371	100	149	340	114	245	227	293	282	213
101.253	0	598	247	435	194	359	372	99	148	341	113	247	227	295	281	211
101.376	0	598	248	436	194	360	374	98	148	340	113	245	226	294	281	209
101.499	0	595	243	435	192	358	370	98	148	339	115	243	225	294	279	208
101.622	0	597	246	434	193	358	370	99	149	339	116	244	225	294	279	209
101.745	0	600	246	434	193	357	371	99	148	341	113	245	226	295	280	209
101.868	0	600	247	435	194	359	372	98	147	341	113	246	228	294	280	209
101.99	0	598	244	433	193	358	371	99	149	339	115	244	226	293	278	208
102.113	0	597	243	433	193	357	371	99	149	339	115	243	226	294	279	210
102.236	0	600	244	434	192	357	372	98	147	340	113	245	226	294	278	209
102.359	0	601	245	435	193	359	372	98	147	340	112	245	227	295	278	210
102.482	0	599	244	436	194	359	373	99	149	341	116	245	226	295	279	209
102.605	0	596	239	434	191	355	371	98	149	338	114	243	224	292	278	208
102.728	0	599	244	432	192	356	371	98	147	338	111	242	224	293	277	208
102.851	0	596	243	432	192	358	371	97	147	339	111	243	226	293	278	209
102.973	0	597	244	434	191	359	372	99	149	339	115	245	227	293	279	209
103.096	0	596	242	434	192	358	372	98	148	339	114	244	225	292	278	207
103.219	0	597	239	431	189	355	370	96	146	338	110	242	224	291	277	206
103.342	0	594	240	431	189	355	370	96	147	337	112	242	224	291	277	209
103.465	0	596	243	432	190	356	371	97	149	339	114	243	224	291	277	207
103.588	0	595	243	433	191	358	372	98	147	339	113	244	225	293	277	207
103.711	0	595	239	432	191	354	371	96	147	338	110	241	224	290	276	206
103.834	0	595	240	430	190	355	370	96	146	337	111	241	223	291	275	208
103.956	0	593	241	431	190	355	371	97	148	338	114	241	224	291	275	206
104.079	0	596	242	433	191	356	371	97	148	339	112	243	225	291	277	206
104.202	0	596	243	434	191	358	373	97	146	339	111	245	225	292	276	207
104.325	0	593	240	432	189	355	370	97	147	338	111	241	223	290	275	206
104.448	0	592	241	432	191	356	370	98	147	339	113	241	224	291	275	206
104.571	0	595	240	432	190	356	371	97	147	340	112	244	225	292	276	206
104.694	0	596	242	433	191	357	371	96	146	340	112	245	225	292	276	207
104.817	0	595	241	433	190	356	372	97	147	339	113	242	224	292	275	206
104.94	0	592	240	431	190	354	370	97	148	337	113	241	223	291	275	205
105.062	0	595	241	433	189	356	371	96	147	339	112	243	223	291	274	205
105.185	0	596	242	432	190	357	372	97	145	339	111	244	223	291	275	205
105.308	0	595	244	434	191	357	373	97	147	341	113	244	225	293	276	208
105.431	0	592	241	434	190	355	372	98	149	338	114	242	224	290	273	205
105.554	0	591	239	431	188	355	369	96	146	337	111	242	221	290	273	203
105.677	0	592	241	433	189	356	370	96	147	338	111	242	223	290	274	204
105.8	0	592	242	433	190	356	371	97	148	339	113	242	223	291	274	206
105.923	0	593	243	434	192	357	371	98	149	340	115	245	226	292	274	206
106.045	11	595	240	435	191	356	371	96	148	339	113	243	224	291	274	205
106.168	0	595	241	431	190	355	369	97	147	338	110	242	223	291	273	203
106.291	0	593	242	433	191	355	371	98	148	337	113	242	223	292	274	204
106.414	0	592	243	434	192	357	370	98	148	339	113	243	224	293	274	205
106.537	0	597	244	436	193	358	372	98	147	341	113	246	226	294	273	205
106.66	0	595	243	435	192	357	371	97	147	339	111	244	224	293	274	206
106.783	0	593	243	433	190	356	370	98	148	338	115	243	224	293	273	204
106.906	0	591	244	434	190	357	370	98	149	339	114	244	225	293	275	203
107.028	0	595	245	436	192	358	371	98	147	340	113	247	224	293	275	204
107.151	0	597	247	436	193	359	372	98	147	341	113	246	226	295	275	206
107.274	0	595	242	435	192	358	370	98	149	337	115	244	224	295	274	204
107.397	0	595	243	433	192	357	370	99	148	339	114	245	224	295	274	204
107.52	0	597	245	435	192	358	371	98	146	339	113	245	225	295	275	204
107.643	0	597	248	436	194	359	370	99	146	340	113	246	226	296	275	207
107.766	0	594	248	437	195	360	373	101	150	339	117	247	226	297	276	204
107.889	0	592	243	435	190	357	370	100	148	338	114	245	224	295	274	204
108.012	0	595	244	433	192	357	369	97	147	337	112	246	224	293	274	204
108.134	0	594	245	434	192	358	370	98	147	337	113	244	225	295	274	206
108.257	0	592	247	434	192	359	371	98	149	340	115	247	226	296	273	206
108.38	0	595	247	437	194	360	372	100	149	340	115	247	226	296	274	205
108.503	0	596	243	434	193	356	370	98	147	337	112	245	224	295	273	204
108.626	0	597	245	434	194	358	370	99	148	338	112	243	223	296	272	210
108.749	0	596	246	435	194	359	371	99	150	338	117	246	224	296	273	213
108.872	0	597	249	437	194	362	372	100	148	340	115	246	226	300	277	216
108.995	0	602	247	437	194	362	372	98	147	340	113	247	225	295	277	212
109.117	0	601	242	436	191	359	370	98	148	337	113	245	225	295	274	214
109.24	0	600	243	435	192	357	370	98	149	338	114	246	226	294	274	218
109.363	0	600	244	434	192	357	370	98	147	340	114	247	227	294	273	219
109.486	0	601	246	434	193	358	372	97	147	341	112	247	228	293	272	217
109.609	0	595	242	434	191	355	370	98	149	337	113	245	226	292	270	214
109.732	0	587	242	432	190	355	370	99	149	337	115	244	226	291	271	215
109.855	0	586	243	432	191	355	370	97	147	339	113	244	226	290	269	215
109.978	0	584	247	433	192	355	370	97	146	339	111	244	227	285	263	213
110.1	0	606	255	439	193	358	372	97	148	339	112	243	228	280	251	209
110.223	0	602	249	437	190	354	369	97	148	337	113	239	226	275	247	197
110.346	0	600	248	436	190	355	370	97	147	337	112	238	222	274	251	193
110.469	0	599	251	436	190	358	369	96	147	337	112	237	223	272	252	192
110.592	0	605	253	437	191	360	370	97	148	339	113	236	222	273	251	194
110.715	0	610	252	439	192	361	370	98	149	339	115	236	222	273	251	191
110.838	0	602	247	436	191	356	369	97	147	337	111	235	221	274	252	193
110.961	0	603	247	436	191	356	370	96	146	337	113	235	221	275	255	197
111.084	0	597	243	435	189	353	371	98	147	337	113	235	223	277	258	197
111.206	0	586	249	436	190	356	371	99	148	340	113	235	225	278	260	196
111.329	0	593	245	436	189	354	370	97	147	339	112	235	223	275	259	194
111.452	0	595	245	435	189	353	370	95	146	337	111	234	222	274	258	194
111.575	0	593	248	434	189	352	370	96	148	339	113	235	222	276	259	194
111.698	0	592	246	436	189	352	370	96	148	340	113	237	225	277	260	199
111.821	0	581	241	435	188	353	372	96	147	341	112	239	228	279	264	201
111.944	0	587	238	431	186	349	369	95	146	339	111	237	226	279	265	203
112.067	0	586	239	432	187	350	370	97	147	339	113	238	225	281	266	201
112.189	0	589	241	432	187	351	370	97	148	341	114	239	228	283	268	202
112.312	0	593	241	434	189	352	373	96	147	341	113	241	228	285	272	204
112.435	0	589	236	432	186	349	370	95	147	338	110	238	225	285	272	205
112.558	0	585	238	433	185	351	369	97	149	339	113	240	226	284	274	205
112.681	0	586	239	431	186	350	370	96	147	338	113	240	225	286	273	206
112.804	0	590	240	432	187	351	370	97	146	339	111	242	227	287	275	206
112.927	0	589	240	433	186	351	370	97	147	338	110	240	225	287	274	206
113.05	0	586	237	431	185	349	368	97	148	338	114	238	224	285	274	204
113.172	0	584	239	432	185	351	370	96	148	337	112	240	224	287	275	203
113.295	0	589	240	431	187	351	370	96	145	339	111	241	225	286	275	203
113.418	0	591	241	434	187	353	372	97	147	339	112	241	226	286	275	205
113.541	0	589	240	431	186	350	369	96	148	337	113	238	224	286	273	203
113.664	0	588	240	432	186	350	369	95	147	338	114	239	224	285	274	203
113.787	0	591	241	432	186	352	370	97	147	338	112	240	224	286	273	203
113.91	0	592	242	433	187	351	371	97	147	340	111	241	226	287	274	206
114.033	0	590	241	434	186	351	372	97	149	339	114	240	225	287	275	204
114.156	0	590	240	432	186	350	370	97	148	338	113	240	224	287	275	203
114.278	0	592	242	433	187	351	370	97	146	338	111	241	225	287	275	204
114.401	0	592	243	434	187	351	370	96	147	339	112	239	226	288	276	205
114.524	0	592	243	435	188	353	372	98	149	340	114	241	226	289	276	205
114.647	0	592	240	432	187	350	370	97	147	337	113	240	225	286	275	203
114.77	0	592	242	432	188	351	371	96	146	338	111	240	225	285	274	203
114.893	0	589	242	434	187	352	371	97	147	338	112	241	225	287	275	204
115.016	0	589	244	434	188	352	372	98	149	340	116	242	226	288	275	205
115.139	0	588	240	434	187	351	370	97	148	338	113	241	224	286	274	203
115.261	0	590	241	434	186	350	369	96	147	337	110	239	224	286	274	203
115.384	0	589	243	433	187	350	370	96	147	337	112	239	224	288	274	205
115.507	0	589	243	434	188	351	371	97	149	339	115	241	225	287	275	205
115.63	0	591	244	436	188	351	372	98	148	339	114	241	225	287	275	205
115.753	0	590	240	433	187	350	368	96	147	336	110	238	223	286	273	202
115.876	0	590	241	433	187	351	370	97	147	337	112	238	223	286	274	205
115.999	0	590	243	433	188	350	370	97	148	337	114	240	224	287	274	205
116.122	0	592	245	434	189	352	370	97	147	339	113	242	226	288	274	205
116.244	0	592	243	435	189	354	371	97	147	339	112	240	225	285	275	203
116.367	0	590	243	432	187	351	370	97	148	336	112	239	223	286	274	205
116.49	0	591	244	433	187	351	370	97	149	337	114	239	223	286	275	206
116.613	0	594	244	434	189	352	370	96	147	338	112	240	224	287	275	206
116.736	0	595	245	436	190	353	371	97	147	339	112	241	225	287	275	205
116.859	0	592	244	434	189	351	370	96	148	336	112	238	224	285	274	204
116.982	0	593	244	433	189	351	369	97	149	338	114	238	223	286	275	205
117.105	0	595	244	435	188	352	369	96	147	337	112	241	224	286	274	206
117.228	0	594	246	435	189	353	370	96	146	339	111	241	226	286	276	205
117.35	0	594	244	436	189	354	371	98	148	338	114	240	225	287	276	205
117.473	0	593	241	434	187	351	368	96	149	336	113	238	223	283	273	204
117.596	0	595	242	433	187	351	369	96	147	337	111	238	224	283	274	205
117.719	0	594	243	433	188	350	368	95	145	337	110	238	224	284	273	204
117.842	0	593	243	434	187	352	370	96	148	338	113	239	224	284	273	205
117.965	0	593	242	435	187	352	371	97	148	338	114	238	224	283	272	204
118.088	0	593	238	432	186	349	369	95	147	336	110	237	222	280	272	204
118.211	0	593	239	432	185	349	369	94	146	337	110	235	222	281	272	203
118.333	0	592	240	432	185	351	369	96	148	337	112	237	223	281	272	203
118.456	0	592	241	432	186	350	371	96	148	338	112	238	223	282	272	203
118.579	0	594	239	434	186	351	371	95	146	339	110	237	223	280	273	203
118.702	0	591	236	432	184	348	369	95	146	337	109	235	222	279	271	203
118.825	0	590	236	432	184	349	369	95	146	338	111	236	222	278	271	203
118.948	0	586	238	431	184	350	370	95	148	339	111	237	223	281	272	202
119.071	0	590	239	433	185	351	370	96	146	340	110	239	224	280	273	203
119.194	0	590	237	433	185	351	372	95	146	338	110	239	224	281	273	204
119.316	0	587	236	429	182	349	369	95	148	337	112	237	222	279	272	202
119.439	0	587	237	430	184	349	370	95	148	339	111	238	223	281	272	203
119.562	0	590	237	431	183	350	371	95	145	339	109	239	223	282	272	203
119.685	0	588	238	432	184	352	371	95	146	341	110	239	225	282	272	205
119.808	0	586	236	433	184	351	372	96	149	339	113	239	223	282	272	203
119.931	0	584	233	431	182	348	369	94	148	337	111	236	222	280	271	202
120.054	0	587	237	430	183	349	369	94	145	338	109	238	223	280	272	202
120.177	0	586	237	430	183	350	370	94	147	339	109	238	223	282	272	204
120.3	0	586	238	432	183	351	371	96	148	340	113	239	225	282	273	204
120.422	0	587	238	432	184	351	371	96	148	340	112	238	223	281	272	202
120.545	0	586	234	430	182	348	369	95	145	337	109	237	222	280	271	201
120.668	0	586	237	429	183	349	370	94	147	338	109	236	223	281	271	204
120.791	0	583	237	431	182	351	370	95	148	339	112	239	223	280	273	202
120.914	0	586	239	433	184	352	372	96	147	340	112	240	224	283	273	203
121.037	0	589	239	433	185	352	372	95	146	341	111	241	225	282	273	202
121.16	0	586	238	429	184	349	370	95	146	338	110	237	223	281	272	203
121.283	0	584	238	431	183	351	370	97	148	338	113	239	223	283	273	202
121.405	0	588	239	432	184	352	370	96	147	338	111	240	224	283	274	203
121.528	0	590	241	433	186	353	371	97	146	340	112	241	225	284	273	203
121.651	0	589	241	433	186	354	372	97	148	340	110	239	226	285	274	203
121.774	0	587	240	430	185	350	370	97	149	338	114	239	224	283	273	203
121.897	0	589	240	432	185	353	370	96	147	339	112	239	224	285	274	203
122.02	0	589	241	432	186	352	371	96	146	339	110	242	227	285	275	208
122.143	0	589	242	433	186	353	371	96	148	341	113	243	228	286	276	210
122.266	0	588	239	433	185	352	370	96	150	338	113	241	225	284	275	206
122.388	0	589	238	431	184	349	369	97	148	337	112	240	225	285	274	205
122.511	0	588	240	431	184	352	370	96	146	337	111	241	225	283	274	202
122.634	0	588	241	432	184	353	371	96	148	338	112	241	225	285	274	204
122.757	0	590	243	433	187	354	371	98	149	340	114	242	226	286	273	205
122.88	0	589	238	432	184	352	370	95	148	337	112	240	225	283	271	202
123.003	0	589	239	430	184	350	369	95	146	336	109	239	224	284	271	201
123.126	0	588	239	430	184	350	370	96	148	337	111	239	223	283	270	201
123.249	0	588	239	432	184	351	370	97	149	337	114	240	225	284	271	202
123.372	0	589	241	432	185	353	372	96	147	339	111	241	225	285	272	201
123.494	0	587	236	431	183	352	370	94	146	336	108	239	223	281	270	200
123.617	0	586	235	431	183	351	369	94	148	336	110	238	223	281	270	201
123.74	0	585	237	429	182	351	369	95	147	336	111	238	222	283	270	201
123.863	0	588	238	429	184	352	370	95	147	338	109	239	223	282	270	202
123.986	0	588	239	431	184	352	372	95	146	339	109	241	223	283	271	201
124.109	0	583	235	429	181	350	369	95	147	336	110	237	221	282	269	200
124.232	0	583	235	428	181	351	369	95	148	337	111	238	222	281	269	200
124.355	0	584	235	429	181	351	370	95	146	337	109	239	222	281	269	199
124.477	0	586	236	429	183	352	372	94	145	339	108	239	223	281	270	200
124.6	0	584	235	430	183	351	371	95	147	338	110	238	222	282	269	200
124.723	0	582	233	428	181	349	369	94	149	336	111	237	220	280	267	199
124.846	0	585	234	428	181	350	368	93	146	338	109	238	219	281	267	198
124.969	0	585	234	428	181	350	370	93	145	337	109	237	221	280	268	199
125.092	0	583	234	429	183	351	371	95	147	339	111	239	222	281	269	200
125.215	0	582	233	430	182	351	371	94	148	337	112	237	221	280	268	199
125.338	0	582	230	427	180	348	368	92	146	335	108	236	220	279	266	197
125.46	0	580	232	426	179	349	369	93	145	335	108	236	219	279	266	197
125.583	0	581	232	427	180	351	369	94	147	336	110	237	220	279	267	198
125.706	0	581	234	430	182	351	370	95	148	337	112	238	222	281	267	200
125.829	0	584	232	429	180	352	371	94	147	336	109	237	219	279	266	198
125.952	0	582	229	425	179	348	369	93	146	334	108	235	219	278	264	198
126.075	0	580	230	426	180	350	369	94	146	335	111	236	219	279	265	198
126.198	0	579	230	427	180	349	369	95	147	336	111	237	220	279	265	198
126.321	0	581	233	428	181	353	370	95	145	338	110	239	222	280	267	198
126.444	0	584	233	430	181	354	371	94	146	337	109	238	221	280	267	199
126.566	0	580	230	427	180	350	368	94	147	335	111	236	219	278	266	198
126.689	0	579	232	427	180	352	369	95	147	334	111	237	220	280	266	197
126.812	0	582	231	428	180	353	368	95	146	336	110	237	221	280	266	198
126.935	0	584	233	429	182	354	370	95	145	337	110	239	222	282	267	199
127.058	0	583	233	429	182	353	371	96	147	337	112	238	222	282	267	198
127.181	0	580	232	427	180	352	368	96	147	335	112	237	220	282	266	198
127.304	0	583	231	428	181	351	369	94	146	335	110	237	220	281	266	198
127.427	0	580	234	428	181	354	369	95	145	336	109	238	221	281	268	199
127.549	0	581	235	429	182	354	371	96	147	337	113	240	223	282	268	199
127.672	0	582	234	429	183	354	371	96	149	337	113	241	222	281	267	199
127.795	0	583	231	428	181	351	368	95	146	335	109	238	220	280	266	198
127.918	0	583	232	427	181	351	369	95	146	334	109	237	220	281	266	199
128.041	0	582	233	427	181	352	368	94	147	335	112	237	222	281	266	198
128.164	0	583	234	429	182	352	370	97	147	336	112	238	223	283	266	200
128.287	0	586	233	430	182	354	370	95	146	336	111	241	223	281	266	199
128.41	0	582	231	425	180	350	367	95	145	333	109	237	220	280	265	198
128.532	0	580	231	426	180	350	367	96	148	334	112	237	220	280	265	197
128.655	0	580	232	427	181	351	368	95	148	334	110	238	222	281	266	197
128.778	0	582	233	428	181	353	370	95	145	337	109	240	223	281	268	197
128.901	0	583	234	430	183	354	371	96	146	338	111	240	224	281	266	199
129.024	0	581	232	427	181	352	369	96	149	335	112	237	222	280	265	197
129.147	0	580	231	426	181	351	369	95	147	335	112	237	221	281	265	198
129.27	0	582	233	427	181	351	369	95	146	336	110	238	222	280	265	197
129.393	0	582	233	427	182	353	369	94	146	337	111	239	223	281	266	200
129.516	0	583	234	430	182	354	371	96	148	338	113	240	225	283	267	199
129.638	0	580	232	428	182	352	370	96	148	335	112	239	222	280	265	198
129.761	0	583	232	427	182	351	369	95	145	336	110	239	222	280	266	198
129.884	0	581	232	428	181	352	369	96	146	335	110	238	223	281	266	199
130.007	0	581	234	429	181	353	370	97	148	338	113	239	223	282	267	199
130.13	0	582	234	430	183	355	371	97	148	339	112	242	224	284	267	199
130.253	0	582	232	426	181	352	369	96	146	336	109	238	223	281	266	197
130.376	0	581	232	426	180	352	368	95	147	335	109	237	221	281	265	199
130.499	0	581	231	427	181	352	369	95	148	335	113	238	222	281	266	198
130.621	0	579	233	428	181	353	370	97	148	337	111	238	222	283	266	198
130.744	0	583	234	429	183	354	370	97	146	338	110	242	224	283	267	198
130.867	0	580	232	427	181	352	370	94	147	335	110	237	222	281	265	198
130.99	0	578	230	426	180	350	368	96	148	335	112	236	221	280	265	197
131.113	0	578	231	427	179	350	369	95	147	335	111	237	221	281	265	198
131.236	0	580	231	428	180	350	370	94	145	336	110	239	222	281	265	197
131.359	0	580	233	428	181	352	371	96	146	337	110	238	223	282	266	200
131.482	0	578	231	427	182	351	372	95	147	337	113	237	222	281	265	198
131.604	0	576	229	425	178	350	368	94	147	334	111	236	220	278	265	196
131.727	0	575	230	426	178	351	368	94	144	336	108	236	220	278	265	195
131.85	0	576	231	427	179	351	369	94	146	336	108	237	222	279	265	199
131.973	0	576	231	428	182	351	371	95	148	337	112	237	222	279	266	198
132.096	0	578	231	427	180	352	371	94	147	338	112	237	221	280	265	196
132.219	0	576	230	426	179	351	369	93	146	336	107	236	221	279	266	195
132.342	0	575	230	426	180	351	370	94	147	336	109	236	221	279	266	198
132.465	0	576	231	427	179	350	370	95	147	337	112	236	222	279	266	198
132.588	0	578	231	427	181	351	371	95	147	338	111	238	223	280	267	198
132.71	0	578	231	428	181	351	372	94	146	338	110	238	222	280	266	197
132.833	0	574	228	425	179	349	369	93	146	335	110	235	220	279	265	198
132.956	0	572	229	426	179	350	370	94	148	337	111	235	220	279	265	198
133.079	0	566	231	426	180	350	370	95	146	337	110	238	221	278	265	196
133.202	0	567	232	427	181	351	371	94	145	339	110	238	221	279	264	196
133.325	0	566	232	428	182	352	371	95	146	337	110	236	221	277	261	198
133.448	0	561	231	425	180	349	369	95	148	335	111	233	220	275	256	196
133.571	0	565	234	428	181	350	369	94	146	336	110	233	218	272	252	194
133.693	0	575	238	431	182	351	369	94	145	336	108	233	217	272	251	193
133.816	0	573	237	431	183	352	371	96	147	338	110	235	219	274	254	196
133.939	0	571	234	431	183	352	371	96	148	339	111	235	219	275	255	196
134.062	0	572	232	427	180	350	368	95	147	337	110	233	216	273	252	194
134.185	0	575	233	427	180	351	369	93	146	337	108	233	218	273	253	193
134.308	0	573	233	427	181	351	369	95	147	337	110	232	219	273	254	195
134.431	0	573	233	429	182	352	371	95	147	338	113	234	221	273	256	195
134.554	0	573	229	428	180	350	371	93	147	338	110	234	222	273	258	196
134.676	0	572	225	425	179	348	369	94	146	337	109	231	220	272	260	194
134.799	0	565	227	424	178	347	369	95	147	336	111	228	219	268	257	194
134.922	0	571	231	426	179	348	369	95	148	337	113	227	219	266	252	192
135.045	0	582	233	429	181	350	371	95	146	339	111	228	221	266	253	192
135.168	0	582	231	429	181	352	372	95	146	338	110	227	220	267	253	192
135.291	0	572	228	426	179	349	369	95	147	337	113	229	220	269	256	196
135.414	0	570	226	425	180	351	370	96	147	338	113	230	221	271	259	198
135.537	0	574	228	427	181	354	370	96	146	339	111	232	223	272	260	200
135.66	0	576	229	428	182	354	372	96	146	340	111	233	223	274	262	201
135.782	0	566	229	428	181	354	372	96	148	339	112	231	221	274	262	199
135.905	0	563	230	427	181	352	370	95	147	338	113	231	221	273	261	198
136.028	0	565	232	428	180	352	371	95	147	339	110	232	220	273	260	198
136.151	0	568	233	430	181	352	372	96	146	339	111	233	222	274	261	197
136.274	0	568	233	429	181	353	373	96	148	340	112	235	223	276	262	199
136.397	0	569	229	428	180	350	370	96	149	338	113	234	224	276	264	198
136.52	0	573	230	427	181	350	371	96	147	339	111	235	225	278	266	200
136.643	0	573	229	427	180	351	371	95	147	339	110	236	225	280	267	203
136.765	0	572	231	428	182	352	372	97	147	340	113	238	227	282	268	205
136.888	0	571	230	428	181	350	371	96	149	339	113	237	225	280	270	204
137.011	0	572	228	426	179	348	369	96	147	338	110	236	224	281	270	203
137.134	0	570	229	427	180	350	370	95	146	338	109	237	224	279	269	203
137.257	0	570	232	428	180	352	371	96	147	339	112	237	224	280	269	201
137.38	0	570	231	429	182	351	372	98	148	340	113	238	224	281	268	202
137.503	0	571	228	426	180	349	368	95	146	337	110	236	222	279	264	200
137.626	0	571	228	425	179	349	369	94	145	337	108	235	221	280	265	201
137.748	0	569	229	426	180	348	370	96	146	336	113	236	222	278	265	200
137.871	0	570	230	428	180	351	370	96	147	338	113	237	223	281	266	201
137.994	0	569	228	426	179	350	370	95	146	337	109	237	221	278	264	201
138.117	0	567	225	424	179	347	369	94	145	336	108	234	221	278	264	201
138.24	0	567	226	424	178	347	370	96	147	335	112	234	220	278	264	199
138.363	0	567	227	425	179	349	369	95	146	338	110	235	222	278	264	200
138.486	0	570	230	426	181	349	371	94	145	338	111	237	222	278	265	201
138.609	0	567	227	424	179	348	369	94	146	335	108	233	220	277	262	201
138.732	0	567	227	423	178	347	368	94	147	335	111	234	220	276	263	200
138.854	0	565	227	424	178	348	369	95	146	337	110	234	220	277	263	199
138.977	0	569	228	425	180	349	369	94	145	338	108	236	221	277	264	200
139.1	0	568	228	426	179	349	371	95	146	337	109	234	221	278	264	201
139.223	0	564	227	424	178	347	369	94	147	335	111	233	219	275	263	199
139.346	0	566	226	425	178	349	368	94	147	336	110	235	220	277	265	199
139.469	0	570	226	424	178	350	369	94	144	337	108	236	221	278	264	200
139.592	0	571	229	427	181	350	370	95	146	337	110	237	222	278	266	203
139.715	0	567	226	425	178	349	370	94	148	335	111	235	219	278	264	200
139.837	0	567	225	424	177	347	368	94	146	336	109	234	219	277	264	201
139.96	0	568	224	424	178	347	368	94	144	336	107	235	219	277	264	200
140.083	0	568	227	426	178	349	369	94	145	336	109	235	220	278	264	202
140.206	0	570	228	427	180	349	371	95	147	337	111	235	221	279	265	202
140.329	0	569	225	424	179	347	368	93	145	334	110	234	219	277	263	199
140.452	0	569	224	422	177	346	368	93	145	334	106	233	219	276	263	200
140.575	0	566	225	423	177	347	367	94	146	334	109	233	219	276	264	200
140.698	0	565	227	424	178	350	368	94	146	335	111	235	220	277	265	201
140.82	0	570	229	426	180	351	370	95	145	337	110	236	221	279	265	202
140.943	0	570	226	426	179	349	370	93	145	334	107	234	219	278	264	200
141.066	0	566	225	422	178	347	366	94	145	333	108	232	219	277	263	200
141.189	0	567	225	423	177	348	367	95	146	333	111	234	219	278	264	200
141.312	0	570	227	425	180	350	368	94	145	335	110	235	219	278	264	201
141.435	0	572	229	426	180	350	369	93	144	337	109	237	222	280	266	201
141.558	0	571	231	428	182	352	370	95	147	337	111	237	223	281	267	203
141.681	1	570	229	426	180	350	370	95	148	335	112	235	220	279	265	203
141.804	0	572	228	425	180	350	368	95	145	334	109	236	220	279	265	202
141.926	0	573	229	425	181	350	368	94	144	334	109	236	220	279	266	200
142.049	0	572	231	426	181	351	370	96	146	335	112	235	222	281	266	203
142.172	0	574	233	428	184	352	369	97	147	337	113	238	222	281	267	203
142.295	0	575	234	429	182	354	370	96	146	338	112	239	222	282	268	203
142.418	0	576	231	426	182	352	369	95	145	334	109	236	221	280	266	202
142.541	0	577	233	426	183	352	368	96	148	336	112	237	222	280	268	202
142.664	0	576	233	428	183	352	370	96	147	336	113	237	223	282	267	203
142.787	0	581	235	429	185	353	370	96	146	338	111	239	224	282	268	203
142.909	0	583	236	431	186	354	371	96	147	338	111	240	224	284	269	205
143.032	0	578	234	427	184	351	369	96	148	335	112	236	222	283	268	202
143.155	0	577	233	426	184	351	368	96	147	336	112	237	221	283	267	203
143.278	0	581	234	428	183	351	369	95	145	336	111	238	221	282	267	202
143.401	0	581	235	428	184	352	370	95	146	336	111	239	223	283	268	205
143.524	0	583	236	430	185	353	371	97	148	338	113	239	224	285	268	204
143.647	0	581	234	430	183	353	371	97	148	336	113	238	222	283	268	202
143.77	0	581	233	426	184	350	369	95	146	334	110	237	222	283	266	202
143.892	0	579	233	427	182	349	369	95	146	335	109	237	221	282	266	203
144.015	0	579	233	427	183	351	370	96	148	336	113	237	223	282	267	203
144.138	0	579	235	429	184	352	370	97	147	338	111	239	223	284	267	202
144.261	0	581	235	430	184	353	372	96	146	339	111	240	224	285	268	202
144.384	0	579	231	428	182	350	370	96	147	336	111	237	222	283	266	201
144.507	0	575	232	426	182	352	369	96	149	336	113	238	221	281	266	200
144.63	0	577	232	427	182	351	370	96	147	338	111	238	222	282	265	200
144.753	0	579	233	428	183	352	370	95	145	339	110	239	223	283	267	200
144.876	0	578	234	430	183	353	373	96	147	340	112	240	224	284	268	202
144.998	0	576	232	428	183	352	372	97	149	338	113	239	223	282	266	200
145.121	0	576	231	427	182	350	371	97	148	337	111	238	221	281	265	199
145.244	0	575	231	428	182	352	371	94	146	338	109	238	222	281	266	198
145.367	0	575	231	429	182	353	371	96	147	338	111	238	224	283	265	201
145.49	0	573	233	429	184	354	372	97	149	340	114	241	224	283	266	199
145.613	0	574	233	429	182	354	373	96	148	339	111	240	222	280	265	197
145.736	0	573	230	426	182	351	369	95	145	336	109	237	221	280	264	196
145.859	0	571	230	425	181	351	371	95	147	336	110	237	220	281	263	197
145.981	0	569	230	427	181	351	371	96	148	338	113	239	222	281	264	199
146.104	0	572	231	428	182	353	372	96	147	339	111	239	223	282	265	198
146.227	0	573	230	428	182	353	372	95	146	340	110	240	222	281	265	197
146.35	0	568	228	425	180	351	369	95	147	336	109	235	221	279	263	197
146.473	0	566	227	424	180	350	369	95	147	337	112	237	221	280	263	196
146.596	0	568	228	426	179	350	371	95	146	338	109	238	220	280	263	196
146.719	0	570	229	426	181	351	371	94	145	339	109	238	222	281	264	196
146.842	0	568	231	429	182	352	373	96	147	340	111	239	223	282	265	196
146.964	0	566	227	425	179	352	371	95	148	337	111	238	221	278	264	195
147.087	0	567	226	424	179	350	370	94	145	337	109	238	219	278	263	196
147.21	0	567	226	425	179	351	370	94	145	338	108	238	221	279	263	195
147.333	0	566	228	427	180	352	371	94	147	338	111	237	221	280	264	196
147.456	0	566	228	426	181	352	372	97	148	340	112	239	223	280	265	197
147.579	0	567	227	425	179	351	371	94	147	338	110	237	220	278	264	196
147.702	0	568	227	424	180	350	370	93	146	337	108	237	220	279	263	196
147.825	0	566	227	425	180	351	371	96	147	337	111	237	221	279	264	195
147.948	0	566	229	426	181	351	372	95	148	339	112	238	222	280	265	196
148.07	0	569	230	428	182	352	373	96	146	340	111	240	222	280	265	197
148.193	0	564	226	426	179	351	372	94	146	337	107	236	220	278	264	195
148.316	0	564	226	424	179	350	369	95	147	336	111	236	220	277	264	195
148.439	0	563	228	424	180	351	371	95	148	337	110	237	220	278	264	195
148.562	0	566	228	426	180	351	371	95	146	339	109	238	221	278	264	196
148.685	0	567	230	427	181	352	372	95	146	340	108	238	221	280	264	196
148.808	0	564	226	425	178	349	370	94	147	336	109	236	220	277	262	194
148.931	0	562	226	424	178	349	369	94	148	336	110	234	220	277	263	195
149.053	0	565	227	424	178	349	369	94	145	336	108	237	219	277	262	195
149.176	0	565	227	425	179	349	371	94	145	337	108	237	220	278	264	197
149.299	0	567	229	426	182	350	371	96	148	338	112	237	222	279	265	196
149.422	0	564	227	425	180	349	370	95	147	336	111	236	219	277	262	194
149.545	0	565	225	424	179	348	369	94	144	336	108	235	218	277	263	194
149.668	0	563	227	425	178	350	369	94	145	335	107	235	219	277	263	195
149.791	0	565	228	425	180	350	370	96	147	336	110	237	220	278	263	194
149.914	0	566	230	428	182	352	370	96	146	338	111	239	220	279	265	196
150.036	0	568	229	427	182	352	371	95	145	338	109	239	220	278	264	195
150.159	0	566	228	425	180	350	369	94	145	336	107	236	218	279	263	195
150.282	0	566	228	425	181	350	369	96	148	336	111	238	220	279	264	195
150.405	0	565	230	426	181	351	370	96	146	337	110	238	220	280	264	194
150.528	0	564	232	428	183	352	371	95	146	337	109	239	220	280	263	196
150.651	0	562	232	428	184	353	372	96	147	338	109	239	219	279	261	196
150.774	0	559	231	425	182	350	369	96	148	335	111	237	218	276	258	192
150.897	0	559	233	428	183	350	370	94	147	336	109	236	218	277	258	191
151.02	0	563	235	428	183	351	370	95	145	337	108	238	218	277	258	194
151.142	0	567	235	430	184	354	370	96	145	337	109	240	220	279	259	196
151.265	0	567	236	432	186	354	373	97	149	338	112	239	219	280	259	195
151.388	0	563	234	427	184	351	369	96	148	335	110	237	217	278	257	192
151.511	0	565	236	427	183	351	368	95	145	334	108	238	218	277	257	193
151.634	0	565	237	427	185	352	369	95	146	335	109	237	218	278	257	195
151.757	0	564	238	431	185	355	371	96	147	336	111	238	219	279	258	193
151.88	0	566	239	430	186	355	370	97	147	337	110	240	220	281	259	195
152.003	0	571	239	431	186	356	371	95	145	337	109	242	221	280	260	195
152.125	0	566	234	427	183	353	367	95	146	334	108	240	219	280	260	196
152.248	0	570	235	428	182	354	368	96	148	334	112	240	220	282	263	197
152.371	0	572	235	428	183	354	369	96	147	336	110	241	220	284	263	197
152.494	0	575	236	429	185	355	369	96	145	337	109	243	222	285	265	199
152.617	0	575	237	431	186	356	371	98	146	338	111	243	224	286	265	200
152.74	0	578	236	431	186	356	372	98	148	338	113	242	222	286	267	199
152.863	0	577	235	428	184	354	369	96	147	337	110	241	221	286	268	200
152.986	0	578	234	429	184	354	369	95	145	336	109	243	223	287	268	200
153.108	0	572	236	429	183	355	369	96	146	337	109	243	223	286	269	200
153.231	0	573	237	430	185	356	370	97	148	337	113	244	223	287	270	201
153.354	0	580	237	432	186	356	372	98	147	340	112	244	224	288	271	201
153.477	0	577	235	428	184	355	369	95	146	337	109	242	221	285	268	198
153.6	0	578	234	428	184	354	368	96	147	336	110	240	221	286	268	199
153.723	0	578	235	429	184	354	369	97	149	337	114	242	221	285	267	198
153.846	0	580	236	431	185	356	370	97	146	339	111	243	222	287	267	199
153.969	0	580	239	433	187	356	371	97	146	339	111	244	224	288	267	200
154.092	0	579	236	432	185	356	370	97	148	336	111	241	221	287	265	199
154.214	0	576	235	428	184	353	368	98	148	336	113	239	221	285	264	199
154.337	0	578	235	428	184	354	368	96	147	336	111	240	220	285	264	198
154.46	0	580	236	430	185	355	370	96	146	336	110	242	221	285	265	198
154.583	0	579	237	430	187	356	370	97	146	338	112	242	223	288	265	199
154.706	0	578	238	432	185	357	372	98	148	340	114	244	223	287	267	201
154.829	0	579	236	429	186	355	370	96	147	337	112	243	220	285	266	198
154.952	0	578	234	428	185	354	368	95	145	335	108	240	220	286	264	197
155.075	0	576	236	429	185	355	369	97	148	336	114	241	221	286	265	199
155.197	0	580	237	430	186	355	371	96	146	338	111	243	223	289	265	199
155.32	0	582	239	432	189	356	372	96	146	340	111	245	224	289	267	199
155.443	0	577	237	429	187	354	370	96	147	336	112	241	221	288	266	197
155.566	0	576	236	427	186	353	369	96	148	336	113	241	221	287	266	199
155.689	0	578	237	429	186	356	369	95	147	337	110	242	222	287	267	198
155.812	0	579	238	430	187	357	370	96	145	338	110	244	223	287	266	198
155.935	0	579	240	432	188	357	371	98	147	339	114	244	224	290	267	200
156.058	0	578	238	429	187	357	371	98	149	339	113	242	223	288	267	199
156.18	0	580	236	430	186	354	370	96	147	338	110	242	222	288	266	199
156.303	0	580	238	430	187	355	370	96	145	338	109	242	222	287	266	198
156.426	0	579	238	430	187	355	371	97	147	338	112	243	223	288	265	199
156.549	0	579	238	431	187	356	372	98	148	340	114	244	224	289	267	200
156.672	0	580	237	431	187	357	371	96	146	338	111	244	222	287	265	198
156.795	0	579	234	428	184	354	369	95	145	336	109	241	220	285	264	197
156.918	0	576	234	426	185	353	370	95	146	337	111	240	220	285	264	197
157.041	0	574	235	427	184	355	370	96	147	338	112	242	221	285	265	197
157.164	0	577	234	429	186	358	370	95	145	340	109	243	222	286	265	198
157.286	0	576	232	429	185	356	371	96	145	338	108	241	221	285	264	197
157.409	0	573	229	426	182	353	369	95	147	336	109	239	220	282	262	195
157.532	0	570	229	426	182	351	369	94	147	336	110	239	219	282	262	196
157.655	0	573	230	425	182	352	369	93	145	338	107	240	219	282	262	195
157.778	0	573	230	426	182	353	371	93	145	339	108	241	221	283	263	195
157.901	0	571	230	427	183	355	373	95	147	339	111	239	220	282	262	196
158.024	0	566	225	424	180	351	370	94	146	336	110	237	217	280	260	193
158.147	0	569	226	424	180	351	369	93	144	337	108	237	218	279	261	193
158.269	0	567	227	424	180	351	370	93	144	336	107	238	219	279	262	194
158.392	0	567	227	424	181	353	371	93	145	338	109	239	219	280	262	194
158.515	0	566	228	426	182	354	371	94	147	339	109	240	220	280	262	194
158.638	0	567	225	424	179	352	370	93	144	337	106	238	218	278	260	192
158.761	0	566	225	423	179	352	369	92	145	336	107	238	218	278	260	193
158.884	0	564	226	424	179	353	371	93	146	337	110	237	218	279	261	192
159.007	0	562	228	425	179	354	371	94	146	339	109	240	220	279	262	193
159.13	0	566	228	427	181	356	372	94	144	339	108	242	220	280	263	193
159.252	0	564	225	424	179	353	369	93	145	337	107	238	218	279	262	193
159.375	0	563	225	423	179	353	369	94	147	337	110	238	219	280	264	193
159.498	0	561	226	423	179	353	370	95	146	337	109	240	219	281	264	194
159.621	0	562	227	425	180	356	370	94	145	339	108	242	220	280	264	194
159.744	0	562	229	427	181	357	373	94	146	339	108	242	221	281	264	193
159.867	0	559	226	423	179	355	369	94	148	336	110	240	218	281	262	191
159.99	0	559	226	423	179	355	369	95	147	336	110	241	218	283	263	193
160.113	0	561	227	424	180	355	370	94	145	337	108	243	218	282	262	193
160.236	0	563	229	426	182	356	370	95	145	338	108	244	219	284	264	196
160.358	0	564	230	427	183	358	372	97	147	339	113	244	220	285	265	194
160.481	0	561	227	425	181	356	370	95	147	336	111	241	219	284	262	193
160.604	0	563	228	424	181	355	369	95	145	336	108	243	218	283	263	193
160.727	0	564	228	425	182	357	370	95	145	336	107	242	219	284	263	194
160.85	0	564	230	427	183	357	370	96	147	337	111	243	220	285	263	194
160.973	0	566	232	428	184	359	371	97	148	340	112	245	221	286	264	195
161.096	0	567	231	427	183	359	371	95	145	337	109	245	220	286	264	195
161.219	0	565	231	426	183	357	369	95	146	337	109	243	219	286	264	195
161.341	0	566	232	427	184	359	370	97	148	336	112	244	221	287	264	195
161.464	0	566	233	429	184	360	370	97	147	339	112	247	221	287	266	195
161.587	0	571	234	430	186	362	371	96	145	340	110	248	222	289	267	196
161.71	0	569	233	429	184	361	371	97	147	338	110	244	220	289	266	197
161.833	0	569	232	427	184	359	370	97	147	337	113	244	221	288	265	196
161.956	0	570	234	428	184	360	370	99	148	337	112	245	221	290	266	197
162.079	0	574	235	429	186	361	370	97	146	340	111	247	222	289	267	198
162.202	0	575	237	431	187	362	372	97	146	340	112	247	223	292	268	200
162.324	0	572	233	428	186	359	370	98	148	336	114	246	221	289	267	196
162.447	0	572	235	428	185	359	369	97	147	336	111	245	221	290	266	196
162.57	0	575	235	428	186	361	370	96	146	336	109	246	220	289	266	197
162.693	0	573	237	430	187	361	370	97	147	337	112	247	223	290	268	199
162.816	0	575	238	431	187	364	371	98	148	338	114	247	222	290	269	198
162.939	0	574	235	428	186	359	369	97	148	336	111	245	220	290	266	196
163.062	0	574	234	427	185	359	369	96	146	335	108	244	220	288	266	196
163.185	0	574	235	429	186	360	368	96	146	336	109	244	220	288	266	199
163.308	0	573	235	429	185	360	370	97	147	336	113	246	221	291	267	198
163.43	0	576	237	432	187	362	372	98	147	339	111	247	222	291	267	199
163.553	0	574	234	428	185	359	370	95	145	336	107	245	220	289	267	196
163.676	0	571	234	427	185	358	368	96	146	336	108	244	221	289	266	199
163.799	0	570	234	428	184	358	369	96	147	336	111	245	221	289	267	198
163.922	0	574	235	429	186	360	371	97	147	337	110	245	222	289	267	198
164.045	0	574	236	431	187	362	372	97	145	338	109	247	222	289	268	198
164.168	0	571	233	428	185	358	370	95	147	336	108	243	220	289	267	199
164.291	0	571	233	428	184	358	369	96	147	337	112	245	221	288	267	199
164.413	0	573	234	429	185	359	370	96	146	337	110	245	221	289	267	197
164.536	0	573	235	431	186	360	371	96	145	339	109	246	222	290	268	198
164.659	0	573	236	431	186	362	372	97	147	338	109	246	222	292	268	200
164.782	0	570	233	428	185	359	370	96	147	336	111	243	220	288	267	198
164.905	0	571	233	428	184	359	370	96	145	337	109	244	220	289	267	197
165.028	0	573	234	429	186	360	369	95	145	337	108	245	221	289	267	197
165.151	0	571	236	431	186	362	371	96	147	339	109	246	222	289	268	199
165.274	0	571	235	431	187	363	372	97	148	337	112	246	221	289	267	198
165.396	0	572	233	426	184	359	369	95	145	336	108	245	219	288	265	197
165.519	0	574	234	428	184	359	369	95	145	335	107	245	219	288	267	197
165.642	0	571	234	429	186	360	369	96	145	336	110	245	221	290	268	199
165.765	0	571	235	429	186	362	370	97	147	338	112	247	222	291	269	199
165.888	0	574	236	431	187	363	371	96	146	337	111	249	222	290	269	199
166.011	0	573	233	427	185	359	369	95	145	335	107	245	220	289	268	197
166.134	0	572	234	429	186	361	369	96	146	334	110	245	219	290	268	198
166.257	0	571	235	429	187	361	370	97	147	336	112	246	221	291	268	199
166.38	0	573	237	430	187	362	370	97	145	338	110	248	222	292	270	199
166.502	0	575	238	432	188	364	371	96	146	337	109	250	221	291	271	198
166.625	0	572	236	428	187	362	369	96	146	335	111	246	219	291	270	199
166.748	0	573	237	429	187	362	370	97	148	336	113	247	220	291	271	200
166.871	0	575	238	430	188	363	370	97	146	338	110	248	221	293	270	200
166.994	0	578	240	433	189	364	371	97	145	338	109	249	222	293	271	200
167.117	0	577	239	432	190	364	371	98	147	338	113	248	222	294	270	201
167.24	0	575	239	429	188	362	370	97	148	336	113	246	221	293	270	200
167.363	0	578	240	431	189	363	370	97	146	337	110	249	221	293	271	200
167.485	0	579	241	432	190	364	371	97	146	338	110	249	223	295	271	200
167.608	11	578	243	433	191	366	372	99	147	339	113	250	224	296	272	202
167.731	0	578	242	432	190	364	372	98	150	337	114	248	222	294	271	200
167.854	0	579	241	431	190	363	369	98	147	336	110	248	221	294	271	201
167.977	0	581	242	432	190	364	369	97	146	336	111	247	222	294	271	200
168.1	0	580	244	432	192	365	371	99	147	336	113	249	222	296	271	201
168.223	0	580	244	434	192	366	372	100	149	339	116	250	224	296	272	203
168.346	0	582	244	433	191	366	371	98	147	336	111	249	221	295	271	200
168.468	0	582	242	431	191	364	369	98	145	336	110	248	221	294	270	199
168.591	0	579	243	433	191	365	370	99	148	335	114	248	222	295	271	201
168.714	0	578	244	433	189	366	370	99	149	338	115	250	223	294	272	201
168.837	0	583	246	434	193	368	372	99	148	340	112	252	224	297	273	202
168.96	0	583	244	434	192	366	371	98	147	336	110	248	223	296	272	202
169.083	0	581	243	433	192	365	370	99	148	337	114	247	221	296	272	200
169.206	0	581	244	433	191	366	370	99	149	337	114	249	222	296	272	202
169.329	0	584	245	434	193	366	371	99	146	338	112	250	223	297	272	201
169.452	0	585	245	436	194	369	373	98	147	340	113	250	225	297	273	203
169.574	0	583	243	434	192	367	372	100	149	338	114	249	223	295	272	201
169.697	0	582	244	434	192	366	371	100	149	338	114	249	223	297	272	202
169.82	0	584	244	435	192	367	371	99	147	339	112	251	225	297	273	201
169.943	0	585	246	435	193	368	372	99	147	340	112	250	225	297	273	203
170.066	0	586	247	436	194	369	373	101	149	341	115	249	225	298	274	202
170.189	0	582	242	434	192	365	371	100	149	338	114	249	224	296	272	201
170.312	0	586	244	433	192	366	370	99	147	338	112	250	223	295	273	202
170.435	0	585	244	434	193	366	371	98	146	338	112	250	224	296	272	203
170.557	0	586	245	436	193	367	372	100	149	340	116	251	225	298	273	202
170.68	0	585	245	437	194	368	372	99	149	339	114	251	224	298	273	201
170.803	0	585	243	433	192	365	370	98	147	337	111	248	223	296	272	201
170.926	0	584	244	433	193	366	370	98	148	338	110	248	223	297	272	203
171.049	0	584	244	434	193	366	371	100	149	338	115	250	224	297	272	201
171.172	0	584	246	436	193	369	372	101	148	340	115	252	226	299	274	202
171.295	0	585	243	436	193	367	371	98	147	338	110	250	224	296	272	200
171.418	0	584	243	433	191	365	370	99	147	336	111	248	223	298	272	200
171.54	0	583	244	433	193	366	370	99	149	337	115	250	223	296	272	199
171.663	0	584	245	434	193	366	371	99	148	338	113	250	225	299	272	200
171.786	0	587	246	435	194	368	372	99	146	340	112	252	226	298	273	202
171.909	0	584	243	435	193	366	371	98	147	338	112	249	224	298	273	203
172.032	0	582	244	432	193	366	370	99	148	337	115	249	224	298	272	202
172.155	0	584	244	433	194	366	370	99	148	337	113	251	224	298	273	202
172.278	0	587	245	434	194	366	371	98	146	339	111	251	225	298	273	202
172.401	0	586	245	435	194	367	373	98	147	340	113	251	225	299	275	205
172.524	0	583	243	433	192	365	370	99	149	337	116	250	224	298	274	201
172.646	0	584	244	434	193	366	370	99	148	338	113	250	224	299	273	203
172.769	0	585	244	433	193	367	371	97	146	338	110	251	224	298	274	202
172.892	0	582	247	435	193	368	372	99	148	340	112	252	226	299	275	203
173.015	0	583	244	435	193	368	372	99	149	338	116	251	224	299	275	203
173.138	0	583	241	434	192	365	370	99	147	337	112	250	222	298	273	201
173.261	0	581	243	432	191	366	369	98	146	337	109	250	223	297	274	201
173.384	0	581	248	437	191	366	371	98	147	337	112	250	223	297	274	202
173.507	0	582	243	434	193	367	371	100	149	339	116	252	224	298	274	204
173.629	0	582	239	434	191	366	370	98	146	337	112	250	222	295	272	200
173.752	0	580	237	431	189	361	368	96	146	336	109	247	221	294	272	199
173.875	0	578	236	432	188	361	369	97	147	336	111	246	221	294	271	200
173.998	0	576	238	429	188	362	371	98	147	337	112	249	221	294	271	201
174.121	0	578	239	431	188	365	371	98	146	339	110	250	223	293	273	201
174.244	0	576	234	431	186	362	370	96	146	337	107	247	220	292	271	199
174.367	0	573	232	428	185	360	370	96	146	336	110	245	219	292	271	199
174.49	0	571	232	428	184	359	370	96	146	337	112	247	221	291	271	199
174.612	0	573	234	428	185	359	371	96	145	339	108	247	221	292	271	200
174.735	0	574	234	430	186	361	373	96	145	340	108	248	221	291	271	199
174.858	0	568	232	427	183	360	370	96	147	337	110	247	219	289	271	197
174.981	0	565	231	427	183	361	371	95	147	337	110	248	218	289	273	199
175.104	0	569	231	427	183	360	370	94	145	339	108	246	219	289	272	199
175.227	0	569	232	428	184	361	371	95	145	340	107	247	220	289	272	200
175.35	0	567	231	429	184	362	373	97	148	341	111	247	220	290	272	199
175.473	0	565	228	426	181	360	371	94	147	338	111	245	218	288	270	197
175.596	0	566	229	425	182	360	370	94	144	339	108	246	220	287	271	198
175.718	0	565	229	427	181	360	372	94	145	338	107	246	219	287	271	199
175.841	0	565	230	427	182	360	372	96	147	340	111	248	221	289	271	198
175.964	0	564	230	429	183	361	372	95	148	339	111	246	219	287	270	197
176.087	0	563	227	426	181	358	370	94	145	338	107	244	218	287	269	196
176.21	0	563	227	426	182	357	371	94	146	338	107	243	218	287	269	197
176.333	0	568	233	428	181	356	372	95	147	338	111	244	218	286	270	197
176.456	0	570	234	430	182	356	372	96	147	340	110	246	221	287	270	198
176.579	0	565	230	429	181	360	372	94	145	339	108	246	219	285	271	195
176.701	0	562	227	426	180	358	369	94	145	337	107	244	219	285	270	197
176.824	0	560	227	426	181	358	371	96	146	337	111	245	219	286	270	197
176.947	0	563	229	428	183	359	371	96	146	338	110	246	220	288	270	198
177.07	0	564	230	428	183	361	372	95	145	340	108	248	220	289	271	198
177.193	0	563	230	427	183	360	372	96	147	338	109	245	219	289	270	198
177.316	0	561	229	427	181	359	371	97	147	336	111	245	218	286	270	198
177.439	0	563	230	427	183	359	370	96	147	338	111	246	219	290	271	198
177.562	0	563	231	429	183	360	371	95	145	338	108	247	220	289	271	197
177.684	0	564	233	429	184	363	372	97	146	339	111	250	222	289	273	199
177.807	0	562	231	429	184	362	372	97	148	338	113	246	220	289	272	197
177.93	0	564	232	428	183	361	370	96	146	337	110	246	220	289	271	198
178.053	0	567	234	430	184	362	371	95	146	338	110	247	220	289	271	198
178.176	0	566	235	429	185	362	371	97	146	338	113	246	222	291	272	199
178.299	0	567	237	431	187	362	374	98	149	340	115	247	223	292	271	200
178.422	0	566	234	429	186	360	370	97	147	337	111	245	220	290	270	198
178.545	0	568	234	429	186	360	369	96	145	337	109	245	221	290	271	197
178.668	0	568	235	429	187	361	370	97	147	337	114	245	221	291	271	198
178.79	0	569	237	431	188	361	371	99	148	338	114	247	222	293	273	199
178.913	0	573	239	432	189	363	372	98	146	338	112	249	223	293	272	200
179.036	0	571	237	429	187	361	369	96	147	335	110	246	220	291	270	198
179.159	0	568	238	430	187	363	370	98	148	335	113	247	222	291	272	198
179.282	0	569	239	431	188	365	370	98	148	337	114	248	222	292	272	200
179.405	0	575	241	432	190	364	370	99	146	338	111	250	223	293	272	200
179.528	0	575	242	434	191	366	372	97	147	339	112	250	224	294	274	202
179.651	0	572	240	431	188	364	370	99	149	335	115	248	221	292	273	199
179.773	0	570	241	431	188	365	370	98	148	336	113	248	223	294	275	200
179.896	0	575	241	432	190	365	370	97	146	338	111	250	223	295	275	201
180.019	0	577	244	434	191	366	372	99	146	338	111	251	224	296	275	204
180.142	0	575	244	435	192	367	373	100	149	338	114	250	225	296	275	201
180.265	0	573	242	432	190	366	370	99	147	336	113	248	222	295	275	201
180.388	0	578	244	433	191	366	372	98	146	337	111	251	223	295	276	202
180.511	0	578	244	435	192	366	371	98	147	339	112	250	224	297	275	204
180.634	0	578	245	435	193	367	373	99	149	340	116	252	225	298	277	204
180.756	0	577	243	436	192	366	372	100	149	337	115	251	224	296	275	202
180.879	0	577	242	432	191	366	370	98	146	337	110	249	224	296	274	202
181.002	0	575	244	434	190	367	370	98	147	337	112	251	223	296	276	204
181.125	0	576	244	434	190	368	371	100	148	337	115	251	224	297	276	204
181.248	0	580	245	436	193	366	373	99	148	340	113	252	225	299	276	205
181.371	0	579	242	434	191	366	371	98	147	337	109	250	223	297	275	202
181.494	0	578	243	432	191	364	370	98	147	335	111	247	222	297	274	205
181.617	0	577	243	432	190	364	370	99	148	336	114	249	222	296	274	203
181.74	0	578	243	433	191	365	370	99	147	338	112	250	223	298	274	204
181.862	0	580	244	434	192	366	371	97	145	339	111	251	224	298	275	205
181.985	0	578	241	434	191	364	371	98	147	337	112	247	223	297	273	203
182.108	0	577	240	432	190	363	370	99	148	336	113	248	222	295	273	204
182.231	0	579	241	432	190	363	370	96	146	337	112	249	222	295	273	203
182.354	0	577	243	432	189	364	371	97	145	339	110	250	223	296	275	203
182.477	0	577	245	434	190	366	371	98	147	339	113	250	224	297	275	206
182.6	0	576	242	434	191	365	372	99	149	339	114	249	224	295	275	205
182.723	0	577	238	432	189	363	370	96	147	337	111	248	222	293	273	203
182.845	0	578	241	431	190	362	370	96	146	337	110	248	222	293	273	203
182.968	0	576	241	432	190	364	371	98	148	339	112	249	223	294	273	204
183.091	0	577	243	433	190	365	371	98	147	340	114	250	223	295	274	205
183.214	0	578	241	434	191	365	373	97	146	340	110	250	223	294	274	204
183.337	0	575	237	432	187	364	370	96	146	338	110	248	222	292	273	203
183.46	0	574	239	431	188	363	371	97	148	339	113	248	222	292	274	203
183.583	0	576	239	431	188	363	371	98	148	339	112	249	223	294	274	204
183.706	0	578	241	432	189	364	373	97	146	341	111	250	223	294	274	204
183.828	0	577	237	432	188	363	372	95	146	339	110	248	223	292	271	203
183.951	0	574	234	430	187	360	370	97	148	338	113	246	220	291	271	202
184.074	0	573	236	429	187	360	370	96	148	338	112	246	222	291	270	203
184.197	0	574	236	429	187	362	371	95	145	339	110	249	222	291	271	203
184.32	0	575	237	431	188	362	373	96	145	340	109	248	222	292	272	204
184.443	0	571	232	430	185	361	372	96	147	337	110	245	220	289	270	201
184.566	0	569	230	428	182	360	370	96	148	337	110	246	219	287	270	200
184.689	0	570	230	426	183	359	371	94	144	338	107	246	219	288	270	202
184.812	0	570	232	426	183	359	371	94	145	339	108	245	220	288	271	203
184.934	0	570	231	428	184	361	372	96	147	340	112	246	220	289	272	202
185.057	0	566	228	427	182	358	370	95	147	338	110	245	219	286	268	199
185.18	0	565	226	424	181	356	370	94	144	337	107	242	217	285	267	199
185.303	0	565	226	425	181	357	369	93	144	337	107	242	218	285	268	200
185.426	0	565	228	425	181	358	371	95	146	338	110	243	219	285	268	199
185.549	0	565	229	427	182	359	371	95	146	339	109	244	220	286	268	200
185.672	0	564	227	426	182	359	372	94	145	339	106	244	217	284	268	198
185.795	0	562	226	423	181	357	369	94	146	337	107	241	217	283	266	199
185.917	0	560	225	424	180	357	371	95	146	338	110	243	218	283	267	198
186.04	0	561	227	425	181	357	371	95	146	339	109	243	218	285	267	199
186.163	0	563	228	425	183	359	372	94	144	341	107	245	220	285	268	198
186.286	0	562	227	427	182	361	373	95	146	339	108	244	219	285	268	199
186.409	0	560	225	424	180	357	370	95	146	338	111	243	218	284	267	198
186.532	0	563	226	424	181	359	371	95	145	339	108	243	217	284	267	198
186.655	0	562	227	426	182	358	371	95	143	339	107	245	219	285	267	196
186.778	0	562	228	426	183	360	373	95	146	340	108	244	220	285	269	199
186.9	0	560	229	427	182	361	373	97	148	340	111	245	220	285	269	197
187.023	0	561	226	425	179	359	370	95	145	338	109	243	218	282	268	197
187.146	0	563	227	425	181	359	371	94	144	338	108	244	219	283	267	196
187.269	0	562	228	426	182	359	371	95	146	338	109	243	219	284	268	199
187.392	0	563	229	427	182	360	372	96	147	340	112	245	221	285	268	200
187.515	0	564	228	427	182	361	373	95	146	340	110	244	220	284	267	198
187.638	0	562	225	424	180	358	370	94	144	338	106	242	217	282	267	196
187.761	0	560	226	424	180	357	371	94	146	337	109	242	218	282	267	198
187.884	0	560	226	425	180	358	371	95	148	338	111	243	219	283	267	197
188.006	0	563	229	426	181	359	372	95	145	339	108	244	220	285	268	198
188.129	0	561	228	426	180	360	372	94	146	340	108	245	220	282	269	196
188.252	0	557	225	422	178	357	370	95	147	337	110	241	217	281	266	195
188.375	0	557	225	423	180	357	371	95	147	338	110	241	218	281	267	197
188.498	0	558	226	423	180	357	371	93	145	338	107	242	219	282	267	197
188.621	0	557	227	425	181	360	372	96	144	341	108	243	220	282	267	198
188.744	0	561	229	428	183	363	375	96	147	340	111	243	219	283	267	207
188.867	0	565	226	425	181	359	371	95	147	337	112	241	217	287	270	212
188.989	0	569	228	426	181	360	371	95	145	339	110	242	220	289	276	216
189.112	0	575	229	427	182	362	372	95	145	338	109	239	220	290	279	223
189.235	0	578	229	427	183	362	374	97	147	340	113	236	221	290	279	228
189.358	0	580	230	429	184	362	374	96	147	340	114	238	220	290	278	225
189.481	0	578	228	426	182	360	372	95	146	339	110	237	219	288	277	220
189.604	0	575	229	427	182	362	372	95	145	339	110	238	219	288	279	217
189.727	0	576	229	427	183	362	372	97	147	340	114	238	221	286	276	214
189.85	0	578	231	426	183	362	373	96	147	342	113	240	223	285	272	208
189.972	0	571	230	427	183	360	373	95	146	341	111	240	223	280	266	207
190.095	0	570	226	423	181	356	369	94	145	338	109	238	223	279	261	207
190.218	0	565	228	425	182	357	371	95	147	339	112	240	222	278	262	206
190.341	0	565	230	425	182	359	371	96	146	340	111	243	223	280	265	203
190.464	0	565	231	428	184	361	372	96	146	341	109	242	224	277	264	204
190.587	0	570	235	425	182	359	372	94	147	339	110	236	225	268	249	203
190.71	0	586	238	429	180	357	370	94	147	338	111	232	221	258	239	193
190.833	0	575	236	428	181	356	371	95	147	339	111	229	220	257	242	188
190.956	0	584	239	429	183	357	371	95	145	340	111	229	218	257	243	187
191.078	0	605	249	435	186	362	373	96	146	340	111	228	217	255	241	187
191.201	0	608	245	434	184	360	372	97	148	340	113	226	216	255	241	189
191.324	0	575	234	431	183	358	371	96	147	339	112	226	219	261	246	196
191.447	0	566	231	428	182	359	371	96	145	340	111	229	220	264	251	197
191.57	0	574	234	427	181	358	373	97	146	341	112	229	223	266	255	200
191.693	0	572	234	427	182	356	374	97	149	340	115	228	225	269	259	198
191.816	0	575	228	426	181	351	371	96	147	339	114	227	223	268	262	198
191.939	0	573	229	425	182	351	371	96	145	340	113	228	223	268	263	199
192.061	0	571	230	426	182	350	372	97	146	341	113	229	224	270	264	201
192.184	0	571	231	428	182	352	373	98	148	342	115	231	224	271	265	203
192.307	0	569	230	428	181	350	372	97	147	342	114	232	222	271	265	201
192.43	0	567	230	426	181	350	371	95	146	341	112	230	222	270	262	200
192.553	0	570	232	427	181	352	372	97	147	341	112	231	222	271	263	200
192.676	0	567	232	428	183	354	373	98	148	342	113	234	223	273	265	199
192.799	0	570	231	429	183	356	374	97	147	343	114	235	223	273	264	198
192.922	0	570	230	426	181	353	372	96	146	340	111	232	221	271	262	197
193.044	0	569	230	426	181	354	372	97	147	341	112	231	221	272	262	200
193.167	0	569	230	427	182	354	372	98	148	341	114	233	222	272	263	200
193.29	0	572	232	428	183	355	374	97	147	342	112	235	223	274	265	200
193.413	0	571	228	425	181	353	372	96	146	340	110	232	221	272	263	197
193.536	0	567	228	425	180	352	372	95	147	339	112	231	220	272	263	198
193.659	0	564	228	426	180	354	372	96	148	339	113	233	221	272	263	197
193.782	0	568	229	426	181	354	373	97	146	341	111	234	222	272	262	197
193.905	0	569	229	426	181	355	373	95	146	342	111	234	221	272	262	196
194.028	0	564	226	423	179	352	371	96	147	339	111	230	219	270	260	196
194.15	0	562	225	424	179	351	371	96	148	340	111	231	220	270	261	195
194.273	0	565	227	424	180	353	372	95	145	340	110	232	220	271	260	196
194.396	0	566	228	425	179	354	373	95	146	341	110	234	220	272	261	196
194.519	0	562	226	424	179	352	372	96	148	340	112	232	220	271	260	194
194.642	0	559	224	423	178	351	372	95	147	339	111	231	219	271	259	194
194.765	0	563	225	423	178	352	372	94	145	340	110	232	220	269	260	194
194.888	0	563	226	424	179	354	373	94	145	341	110	232	220	270	261	196
195.011	0	562	227	427	179	353	374	97	147	341	112	232	221	269	261	195
195.133	0	558	223	423	177	352	371	95	148	340	111	231	218	267	259	194
195.256	0	560	225	424	178	353	373	94	145	340	110	231	219	267	260	193
195.379	0	559	225	424	178	353	372	94	145	340	109	231	220	268	260	194
195.502	0	560	226	425	179	353	373	97	147	341	112	233	221	270	261	194
195.625	0	558	225	424	178	352	373	96	148	340	112	231	219	268	260	192
195.748	0	559	225	423	178	352	371	94	145	340	109	231	219	268	259	192
195.871	0	557	225	425	177	351	372	94	145	340	110	230	218	268	260	193
195.994	0	559	225	425	178	351	373	96	147	340	113	232	219	269	260	192
196.116	0	560	226	425	178	351	373	96	148	341	112	232	219	269	260	191
196.239	0	557	222	423	176	349	369	94	145	338	109	229	218	267	257	190
196.362	0	556	223	423	177	349	371	94	145	338	110	229	216	267	258	191
196.485	0	555	223	423	177	350	371	96	147	339	112	230	218	267	259	191
196.608	0	559	226	425	178	350	372	95	146	340	111	231	219	268	259	192
196.731	0	557	222	423	176	347	370	94	145	337	109	228	218	266	256	189
196.854	0	557	224	422	174	340	369	93	144	336	109	226	216	265	256	189
196.977	0	557	225	423	174	339	369	94	146	337	111	226	216	266	255	189
197.1	0	559	226	425	177	341	369	94	146	337	111	227	217	267	256	189
197.222	0	558	225	425	177	341	370	93	145	337	109	228	217	266	256	189
197.345	0	556	221	423	174	339	367	93	145	335	109	225	216	264	252	188
197.468	0	553	222	423	175	339	368	93	146	334	111	226	215	264	252	187
197.591	0	555	222	424	176	342	368	94	144	335	109	227	216	265	254	186
197.714	0	558	224	425	176	345	369	94	143	336	109	229	217	266	254	187
197.837	0	556	226	426	178	346	371	95	145	336	111	228	217	266	255	190
197.96	0	554	222	423	175	344	367	94	146	334	111	225	216	263	253	188
198.083	0	557	223	422	176	343	366	93	145	334	109	227	215	265	254	187
198.205	0	560	223	424	176	345	367	93	144	334	109	227	216	265	254	188
198.328	0	558	226	425	177	345	368	95	144	334	111	228	217	266	255	190
198.451	0	559	228	428	179	347	370	96	146	336	112	229	218	268	255	190
198.574	0	560	225	425	177	345	366	94	145	334	110	228	217	266	254	189
198.697	0	561	226	425	178	343	366	93	144	333	110	228	217	266	254	189
198.82	0	560	226	426	178	344	367	95	146	334	111	227	217	266	255	190
198.943	0	561	228	428	179	345	367	96	146	335	112	228	219	267	255	190
199.066	0	565	230	429	180	346	368	96	144	336	110	229	219	268	255	191
199.188	0	564	228	427	180	344	367	95	145	333	110	227	218	267	255	190
199.311	0	561	227	426	178	344	365	94	145	332	111	228	216	266	253	189
199.434	0	563	229	427	179	344	364	95	147	331	113	227	218	268	254	190
199.557	0	566	230	428	179	345	366	95	144	333	110	230	218	269	255	191
199.68	0	567	232	429	182	346	367	95	144	335	111	230	219	269	256	192
199.803	0	568	233	430	183	348	368	97	146	335	113	231	221	271	256	192
199.926	0	566	232	429	182	347	367	96	147	333	113	229	219	268	255	190
200.049	0	569	229	425	180	343	363	94	144	332	109	228	218	267	253	190
200.172	0	568	230	426	180	343	364	95	145	331	110	228	218	268	252	190
200.294	0	568	230	428	181	344	364	95	146	332	113	229	218	268	253	190
200.417	0	569	232	429	181	345	366	96	146	334	113	230	219	268	254	190
200.54	0	569	234	430	182	347	367	96	144	334	111	231	220	269	254	190
200.663	0	571	234	431	182	351	368	97	145	336	113	232	221	269	256	194
200.786	0	571	233	431	183	349	368	97	147	335	114	230	220	270	256	192
200.909	0	569	229	427	180	346	364	96	146	331	112	229	218	267	254	189
201.032	0	571	231	426	181	345	364	94	144	332	111	228	217	266	253	189
201.155	0	570	232	427	182	345	365	94	145	333	110	226	219	267	253	191
201.277	0	569	232	429	182	345	366	96	147	333	113	228	219	267	254	191
201.4	0	573	234	429	183	346	367	96	145	335	112	228	220	269	255	192
201.523	0	572	234	429	182	346	368	95	145	335	111	228	220	267	256	190
201.646	0	569	229	426	181	342	365	94	145	332	110	226	218	265	253	190
201.769	0	567	231	425	180	345	365	95	147	332	111	228	218	265	255	189
201.892	0	569	230	426	180	345	365	95	144	333	110	227	218	267	254	190
202.015	0	571	232	427	181	346	367	95	144	334	110	230	220	268	254	190
202.138	0	569	232	429	182	347	368	95	146	335	112	230	221	269	257	192
202.26	0	569	233	429	185	349	371	97	147	337	113	231	222	270	257	193
202.383	0	567	230	427	181	347	366	95	145	334	110	230	219	267	256	188
202.506	0	566	228	424	179	345	365	94	145	333	109	228	218	266	257	189
202.629	0	566	230	424	180	345	365	94	145	332	110	227	218	266	256	190
202.752	0	560	231	426	180	345	367	95	146	333	111	229	218	267	255	190
202.875	0	559	233	428	181	346	368	94	144	335	110	229	219	265	253	188
202.998	0	562	234	430	183	348	369	94	144	337	110	229	220	266	254	189
203.121	0	563	234	431	184	349	370	96	147	338	113	231	221	268	254	189
203.244	1	558	232	426	182	346	367	95	147	333	111	228	218	267	252	187
203.366	0	559	234	426	182	345	366	93	145	333	109	227	218	263	249	184
203.489	0	563	239	428	182	346	366	93	144	333	109	226	216	262	245	182
203.612	0	562	239	431	183	347	367	95	146	335	110	228	218	264	245	183
203.735	0	564	237	431	184	348	369	95	146	336	112	230	219	267	248	185
203.858	0	566	240	432	185	350	370	95	146	337	111	231	220	267	249	185
203.981	0	560	238	430	183	350	368	95	145	334	110	229	218	264	247	183
204.104	0	561	237	429	183	350	367	96	147	333	111	229	217	264	246	184
204.227	0	565	238	431	183	351	368	96	147	335	111	231	219	266	248	186
204.349	0	568	237	432	185	352	369	97	146	336	111	232	223	271	252	191
204.472	0	567	238	433	185	355	371	97	145	337	113	234	225	274	260	199
204.595	0	570	238	434	187	357	372	99	148	338	115	234	224	278	264	206
204.718	0	570	233	432	185	353	368	97	147	334	113	232	220	278	266	203
204.841	0	573	234	431	184	351	367	95	145	335	111	231	218	277	264	203
204.964	0	573	235	430	184	352	368	97	146	335	113	231	220	276	264	205
205.087	0	572	235	432	185	352	369	97	147	336	115	232	220	278	265	207
205.21	0	572	237	433	186	354	371	97	146	338	112	233	222	281	267	207
205.332	0	576	238	434	186	355	371	96	145	338	113	235	222	280	266	207
205.455	0	572	233	431	183	351	368	95	146	334	113	230	220	277	265	202
205.578	0	557	233	429	183	349	368	96	147	335	114	231	219	275	262	195
205.701	0	560	232	427	182	347	369	95	146	336	111	232	221	274	261	194
205.824	0	560	233	430	182	349	369	93	145	337	110	233	222	274	259	193
205.947	0	560	233	432	183	349	371	95	146	339	114	235	224	273	258	195
206.07	0	557	232	428	181	348	370	96	149	337	113	232	223	270	253	191
206.193	0	556	230	427	180	346	368	95	147	336	111	232	222	269	252	189
206.316	0	556	230	428	181	347	369	94	145	336	111	231	222	268	252	187
206.438	0	555	232	428	180	348	370	95	146	337	113	231	223	269	252	185
206.561	0	554	232	430	182	349	370	97	148	339	115	234	223	270	252	185
206.684	0	553	231	428	180	349	370	96	146	337	111	233	222	268	251	183
206.807	0	553	230	427	178	346	368	94	145	336	111	232	221	266	250	181
206.93	0	545	229	427	178	348	368	95	147	336	112	232	221	267	249	180
207.053	0	547	229	427	179	349	369	96	147	338	113	233	222	267	248	181
207.176	0	550	231	429	180	349	371	96	146	340	112	235	223	268	249	182
207.299	0	551	229	429	181	349	371	96	147	338	111	233	222	267	248	181
207.421	0	547	227	425	178	346	368	95	148	335	113	231	219	264	247	179
207.544	0	546	227	424	178	346	369	95	147	336	113	230	220	266	246	178
207.667	0	547	226	426	178	347	369	94	146	337	111	233	221	265	247	178
207.79	0	547	228	427	180	348	370	95	145	339	110	233	222	267	247	180
207.913	0	546	228	428	179	349	371	97	149	338	113	232	222	266	248	179
208.036	0	544	224	424	177	345	369	94	147	336	112	231	220	264	246	176
208.159	0	544	225	425	178	346	369	95	145	336	110	230	220	264	247	178
208.282	0	542	225	426	179	346	369	94	146	337	110	231	221	265	246	178
208.404	0	543	228	427	179	348	371	96	148	338	112	232	222	266	247	178
208.527	0	546	228	428	182	349	373	97	148	340	113	234	222	267	248	179
208.65	0	543	225	425	178	347	369	94	146	337	110	231	220	264	246	176
208.773	0	542	226	426	178	347	370	95	146	336	110	230	221	266	247	177
208.896	0	542	227	426	179	347	370	96	148	337	112	232	221	266	247	178
209.019	0	540	228	428	180	350	372	96	147	339	112	234	223	268	248	177
209.142	0	545	230	429	181	351	373	96	146	341	112	235	223	267	250	178
209.265	0	542	227	426	179	349	371	95	147	337	110	232	221	266	247	176
209.388	0	542	227	427	180	349	371	96	148	338	113	233	222	266	248	176
209.51	0	544	228	427	180	349	371	97	147	338	111	233	224	268	249	177
209.633	0	546	229	428	182	349	372	96	146	339	110	236	224	268	249	177
209.756	0	545	231	430	183	351	374	97	148	339	113	235	224	268	250	178
209.879	0	542	227	425	180	347	371	96	148	336	114	232	222	268	248	176
210.002	0	544	228	426	180	348	369	97	147	337	112	233	223	267	248	176
210.125	0	545	228	427	181	350	371	95	146	338	110	234	223	267	249	178
210.248	0	545	230	429	182	350	372	97	148	340	113	234	225	269	249	177
210.371	0	546	231	430	182	351	373	97	149	340	114	235	225	269	250	177
210.493	0	545	229	426	180	348	370	96	146	336	112	232	221	268	248	176
210.616	0	546	229	427	181	347	370	95	145	337	111	233	222	267	249	177
210.739	0	546	230	426	180	349	370	97	148	337	112	234	223	269	249	176
210.862	0	546	231	429	182	350	372	98	149	339	114	235	224	270	249	178
210.985	0	547	232	430	182	352	374	98	147	339	113	238	225	269	251	176
211.108	0	546	229	426	180	350	370	95	147	337	110	234	223	268	249	175
211.231	0	546	229	427	181	350	369	96	148	336	113	233	223	267	250	177
211.354	0	545	231	427	181	351	370	97	148	338	114	234	223	269	249	177
211.476	0	550	233	429	183	351	372	97	146	339	112	236	224	270	251	179
211.599	0	551	234	431	185	354	373	98	147	340	112	237	226	271	252	180
211.722	0	549	232	429	183	352	371	96	149	338	114	235	224	271	252	179
211.845	0	549	232	428	183	351	370	98	149	337	114	235	224	272	251	179
211.968	0	551	234	430	183	352	371	97	146	338	112	236	225	273	252	179
212.091	0	553	234	431	185	353	371	97	146	338	112	237	226	274	253	181
212.214	0	553	237	433	186	353	374	100	149	340	115	238	227	275	254	183
212.337	0	553	235	431	184	353	372	97	149	338	115	237	225	273	254	180
212.46	0	552	234	430	184	353	370	98	147	338	111	237	225	274	254	179
212.582	0	553	236	430	184	354	371	97	146	338	113	237	225	273	254	181
212.705	0	555	237	431	185	354	371	99	148	339	115	238	226	275	255	181
212.828	0	555	239	433	186	357	373	100	149	341	114	240	228	277	257	182
212.951	0	559	237	432	186	356	372	98	147	339	112	239	226	276	256	182
213.074	0	556	236	429	185	353	370	98	147	337	112	237	224	276	254	183
213.197	0	556	237	430	185	353	370	99	149	338	116	238	225	277	254	183
213.32	0	559	237	431	186	353	371	98	147	338	113	239	226	278	255	183
213.443	0	560	238	433	187	354	372	97	147	340	113	241	225	280	254	184
213.565	0	558	237	433	186	354	372	98	148	339	112	239	225	279	254	183
213.688	0	556	235	430	184	352	370	97	150	336	114	237	222	277	253	182
213.811	0	559	235	430	184	353	370	97	148	337	113	239	223	277	253	183
213.934	0	560	235	430	185	353	370	97	146	338	111	241	225	277	254	184
214.057	0	559	236	433	185	354	372	97	147	339	112	240	225	279	254	186
214.18	0	557	234	432	185	352	373	98	148	339	115	240	225	278	254	184
214.303	0	558	232	428	183	352	371	97	147	337	112	238	223	277	253	183
214.426	0	559	232	428	183	351	369	96	146	339	111	238	224	276	253	183
214.548	0	558	233	429	183	352	371	96	147	338	113	238	224	277	253	183
214.671	0	559	234	431	183	353	372	98	148	340	114	240	224	278	254	185
214.794	0	559	230	429	182	352	372	98	147	340	112	239	223	276	252	182
214.917	0	558	230	427	181	350	371	95	145	338	109	237	222	275	251	183
215.04	0	557	229	428	181	351	371	96	147	338	111	237	221	277	252	183
215.163	0	556	230	428	182	351	372	97	148	339	113	238	223	277	253	184
215.286	0	560	231	430	183	353	373	96	146	340	112	242	223	276	253	186
215.409	0	557	228	427	180	351	372	95	146	338	108	237	221	276	252	184
215.532	0	554	226	424	180	348	370	95	147	336	111	235	220	275	250	184
215.654	0	554	226	425	180	349	371	96	147	337	112	236	220	275	252	184
215.777	0	557	228	427	181	350	370	95	145	338	109	238	221	276	252	184
215.9	0	556	229	428	181	350	372	96	146	339	111	239	222	277	253	187
216.023	0	554	224	425	180	350	370	95	148	336	112	236	220	275	251	185
216.146	0	554	223	424	178	347	369	95	147	336	111	236	219	274	252	185
216.269	0	553	224	425	178	348	369	95	145	336	108	237	220	274	251	184
216.392	0	554	224	425	178	349	370	95	145	337	109	237	220	275	252	185
216.515	0	554	226	426	179	350	371	96	147	337	112	238	222	277	253	186
216.637	0	558	227	427	182	352	372	96	147	340	113	239	223	278	254	188
216.76	0	555	224	425	179	351	370	95	145	336	110	238	220	275	252	184
216.883	0	552	224	425	178	348	369	94	146	335	109	235	220	275	253	185
217.006	0	552	225	424	179	349	370	96	147	335	112	238	220	275	252	185
217.129	0	555	226	426	179	350	370	97	146	338	111	238	221	277	254	188
217.252	0	559	227	427	181	351	371	97	144	340	110	239	223	278	254	187
217.375	0	555	228	430	181	354	373	97	146	340	112	241	223	279	256	188
217.498	0	555	227	428	182	353	372	96	148	337	113	240	222	278	256	188
217.62	0	559	227	426	181	352	371	96	147	338	112	239	222	279	255	187
217.743	0	560	228	427	182	353	369	97	145	338	110	239	222	279	257	188
217.866	0	560	229	428	182	353	371	97	147	339	113	242	223	281	258	189
217.989	0	561	231	429	185	355	371	100	148	340	114	242	224	282	257	190
218.112	0	564	231	431	184	355	373	98	148	340	113	242	225	282	259	190
218.235	0	565	229	427	183	354	369	97	146	338	111	241	223	281	257	190
218.358	0	564	231	429	182	354	371	97	146	338	113	241	223	282	258	191
218.481	0	563	231	430	184	354	371	98	149	339	115	242	224	283	259	192
218.604	0	568	233	431	185	355	371	99	147	340	113	243	225	285	260	192
218.726	0	571	236	433	188	357	372	98	147	340	112	245	227	286	262	195
218.849	0	569	234	430	186	356	372	99	149	338	114	242	224	285	261	193
218.972	0	568	233	429	185	354	369	98	149	337	115	241	223	285	260	193
219.095	0	570	234	430	187	355	369	99	147	337	113	243	224	285	260	193
219.218	0	573	236	432	187	355	370	99	147	338	112	244	225	286	261	195
219.341	0	575	238	433	188	358	371	100	148	339	115	245	227	288	263	198
219.464	0	575	239	434	190	359	373	101	149	340	116	246	227	290	263	197
219.587	0	576	237	431	188	357	370	99	148	337	113	243	224	289	262	195
219.709	0	577	238	431	188	356	370	98	147	337	112	242	224	288	262	198
219.832	0	577	239	432	188	357	370	99	149	337	115	244	226	289	263	198
219.955	0	577	241	433	189	359	371	101	148	339	115	245	226	290	264	200
220.078	0	582	241	435	191	361	372	100	148	340	115	247	227	292	266	200
220.201	0	584	244	436	192	362	373	100	147	341	114	248	227	292	266	201
220.324	0	581	242	434	190	360	370	100	149	338	115	245	224	291	264	200
220.447	0	582	243	433	191	360	370	100	149	339	115	246	225	292	266	200
220.57	0	585	243	435	191	360	371	100	147	340	114	248	226	292	265	200
220.692	0	586	244	436	193	363	371	100	147	340	114	248	227	294	266	202
220.815	0	588	246	438	195	363	374	102	150	341	118	248	228	295	267	204
220.938	0	589	244	435	193	361	371	100	150	339	116	246	225	293	266	201
221.061	0	589	244	434	194	360	371	99	147	338	113	246	225	294	265	202
221.184	0	588	245	435	193	361	371	100	147	339	114	247	226	295	266	203
221.307	0	589	246	435	194	362	373	102	150	340	117	248	227	295	266	204
221.43	0	592	247	437	195	363	373	101	149	342	116	250	228	297	268	205
221.553	0	591	244	435	193	361	372	100	149	340	113	247	226	293	267	203
221.676	0	589	243	433	191	358	370	100	148	337	113	245	224	293	265	203
221.798	0	589	244	434	192	359	371	99	150	338	116	245	224	293	265	203
221.921	0	591	244	434	192	359	371	99	148	338	115	245	225	294	265	203
222.044	0	594	245	435	192	360	372	99	146	340	114	247	226	294	266	204
222.167	0	592	244	436	193	361	372	99	149	340	115	245	226	294	266	204
222.29	0	587	239	434	191	359	369	100	150	337	116	244	223	291	265	201
222.413	0	588	241	432	190	360	370	99	148	338	114	244	223	290	265	202
222.536	0	593	242	432	191	359	370	98	146	338	112	244	224	291	264	203
222.659	0	589	242	433	191	360	371	99	148	339	113	245	225	292	266	204
222.781	0	589	243	434	191	362	373	100	149	340	117	248	226	292	268	205
222.904	0	591	240	434	190	361	372	99	148	339	113	245	224	291	266	202
223.027	0	591	240	430	190	359	370	97	146	337	111	243	223	289	266	203
223.15	0	590	241	431	191	360	370	97	147	337	113	243	223	290	265	203
223.273	0	587	241	432	190	360	371	99	148	338	115	245	223	290	266	203
223.396	0	592	242	434	191	362	372	99	147	340	111	246	224	291	267	204
223.519	0	594	241	435	190	360	373	98	147	339	111	244	224	290	268	204
223.642	0	590	238	432	189	357	370	97	147	337	113	242	223	289	266	204
223.764	0	589	238	431	189	357	371	98	149	337	114	244	224	290	266	204
223.887	0	591	239	431	189	358	371	98	146	339	112	244	224	290	267	202
224.01	0	594	239	432	190	360	372	98	146	340	112	245	224	290	268	206
224.133	0	592	238	433	190	360	374	98	149	340	113	244	224	289	267	204
224.256	0	589	235	430	187	357	370	97	148	336	113	242	223	286	266	202
224.379	0	588	236	428	187	358	370	96	146	338	110	244	223	287	266	202
224.502	0	591	235	429	187	357	371	96	145	338	110	243	223	287	267	204
224.625	0	590	237	430	188	357	372	97	147	339	113	244	224	288	268	205
224.748	0	588	236	431	187	358	372	97	149	339	113	243	223	286	268	203
224.87	0	585	231	428	183	356	369	95	146	336	109	243	221	284	265	201
224.993	0	586	231	427	184	354	370	96	145	337	108	241	221	284	265	203
225.116	0	585	231	427	184	355	370	95	146	337	112	241	221	284	265	203
225.239	0	585	232	428	184	355	371	96	147	339	111	241	222	286	266	204
225.362	0	586	233	430	184	358	373	96	145	340	110	244	223	284	267	203
225.485	0	582	227	426	183	356	370	95	146	337	109	239	220	282	264	201
225.608	0	581	226	425	181	354	369	95	147	335	111	238	219	282	264	200
225.731	0	581	227	425	183	355	370	95	146	337	110	240	220	282	264	201
225.853	0	582	229	426	183	355	370	94	145	338	108	241	220	282	264	201
225.976	0	582	229	427	184	357	372	95	146	340	110	242	221	284	266	203
226.099	0	582	230	428	185	358	373	97	148	339	112	242	221	284	265	202
226.222	0	581	226	425	181	355	370	95	147	337	110	241	219	281	264	199
226.345	0	580	226	425	181	356	370	93	144	337	107	240	219	281	264	199
226.468	0	579	227	424	181	356	371	94	145	338	108	240	219	282	264	200
226.591	0	578	229	427	183	359	372	96	148	340	112	242	221	282	266	201
226.714	0	583	230	427	185	358	372	97	146	342	111	243	222	284	266	201
226.836	0	584	230	429	185	361	374	95	146	341	110	243	222	283	267	200
226.959	0	578	228	425	182	359	371	95	146	338	109	241	220	283	266	199
227.082	0	579	229	426	182	359	372	96	147	338	114	242	219	283	266	201
227.205	0	583	230	427	183	359	372	96	146	339	111	242	221	284	267	201
227.328	0	586	231	429	185	360	373	96	146	342	110	244	222	284	267	202
227.451	0	585	234	430	186	361	374	97	146	342	113	244	224	286	269	202
227.574	0	582	231	428	185	359	372	97	149	339	113	242	220	285	267	200
227.697	0	586	232	428	184	360	372	97	147	340	112	242	222	285	269	201
227.82	0	587	232	429	186	359	372	96	146	339	110	243	222	285	268	202
227.942	0	587	234	429	186	360	373	97	147	341	112	243	223	286	269	204
228.065	0	587	236	432	188	361	375	98	148	342	115	245	224	288	270	204
228.188	0	587	232	429	187	359	372	97	148	339	112	242	221	285	268	202
228.311	0	589	233	429	185	358	371	96	145	339	110	243	222	284	267	203
228.434	0	590	234	429	186	358	372	97	147	339	113	242	223	285	268	203
228.557	0	589	235	430	186	359	373	99	149	340	114	244	224	286	268	205
228.68	0	592	236	431	188	359	373	98	147	341	113	245	223	287	269	205
228.803	0	591	232	428	185	357	372	96	146	338	111	241	220	285	265	204
228.925	0	589	232	427	185	356	370	97	148	338	112	240	220	285	267	204
229.048	0	588	232	428	186	356	371	97	148	338	113	241	221	285	267	205
229.171	0	591	234	429	186	357	371	96	146	338	112	241	221	286	267	206
229.294	11	592	234	430	187	358	372	97	146	340	111	243	222	286	267	208
229.417	0	588	230	427	185	356	370	97	148	336	113	239	220	283	265	205
229.54	0	586	231	426	184	355	369	97	148	337	113	240	219	283	265	205
229.663	0	588	231	427	183	356	370	96	146	336	110	239	219	284	265	206
229.786	0	589	232	428	184	358	370	96	145	338	110	241	221	284	267	210
229.908	0	591	234	428	185	358	372	97	147	338	114	242	222	286	268	212
230.031	0	588	231	428	184	357	371	97	147	336	114	240	219	283	266	209
230.154	0	589	230	425	184	356	369	96	145	335	111	239	218	283	266	209
230.277	0	591	232	427	185	357	369	96	146	335	109	238	218	284	267	212
230.4	0	591	233	427	185	358	371	97	147	336	113	239	219	284	268	212
230.523	0	592	235	429	186	359	372	98	147	338	113	240	221	286	269	213
230.646	0	593	233	428	185	358	370	97	146	335	111	241	219	284	268	210
230.769	0	593	233	428	186	357	369	96	145	335	110	238	219	285	267	213
230.892	0	593	234	429	186	358	370	97	148	335	113	238	219	283	267	212
231.014	0	594	235	430	187	358	370	97	147	336	114	239	221	285	268	212
231.137	0	598	236	432	188	360	372	97	146	338	112	240	221	285	269	213
231.26	0	594	235	428	186	357	369	96	145	334	111	236	219	284	268	211
231.383	0	596	235	428	186	356	369	97	147	335	114	236	219	283	268	211
231.506	0	596	236	430	188	357	370	98	147	335	114	237	220	284	269	212
231.629	0	600	237	432	188	359	369	97	146	336	112	238	220	285	269	214
231.752	0	601	239	434	189	359	371	98	146	336	113	239	221	286	269	215
231.875	0	598	237	429	188	356	369	98	148	333	114	235	218	284	269	212
231.997	0	600	237	429	186	355	367	97	148	333	113	236	219	283	268	212
232.12	0	600	238	430	187	357	367	97	145	333	111	238	219	284	269	213
232.243	0	601	239	432	187	358	369	97	146	335	111	238	220	285	270	216
232.366	0	604	241	432	190	359	370	98	148	336	115	239	221	286	271	216
232.489	0	603	239	432	188	358	369	98	148	334	113	237	220	284	270	213
232.612	0	603	238	430	187	355	367	97	145	332	110	236	219	283	268	214
232.735	0	602	239	429	188	355	366	97	146	333	111	234	219	282	269	215
232.858	0	603	240	432	189	357	368	98	147	333	114	238	220	284	270	215
232.98	0	606	241	433	189	357	369	99	147	334	114	238	221	285	271	216
233.103	0	607	242	433	190	358	370	97	145	336	112	240	222	284	271	216
233.226	0	603	239	431	188	355	367	96	146	333	111	236	219	284	270	215
233.349	0	602	238	430	187	354	367	98	147	333	113	236	220	283	271	214
233.472	0	604	240	431	188	355	367	98	147	334	113	237	220	284	270	215
233.595	0	608	240	432	188	356	368	97	145	334	111	239	221	284	271	215
233.718	0	607	241	433	188	357	370	97	147	336	113	240	223	285	272	218
233.841	0	606	239	431	188	356	369	98	149	334	114	237	221	284	272	215
233.964	0	605	238	429	186	354	366	98	147	334	113	238	220	284	271	215
234.086	0	607	238	429	186	355	366	96	146	334	112	238	220	283	270	215
234.209	0	606	240	431	187	356	368	98	146	335	112	237	221	284	270	217
234.332	0	606	240	432	188	357	369	98	148	337	116	239	221	285	271	217
234.455	0	611	241	432	189	357	371	99	148	338	114	240	223	287	271	219
234.578	0	610	239	432	187	356	369	97	146	335	111	239	222	285	272	217
234.701	0	605	236	429	186	352	366	96	147	333	112	235	220	284	270	217
234.824	0	605	238	429	186	353	367	98	147	333	114	237	220	284	270	217
234.947	0	606	238	430	186	354	367	97	147	334	112	238	220	286	271	217
235.069	0	607	240	431	187	356	368	97	145	336	111	240	222	285	271	216
235.192	0	603	240	432	188	357	370	98	147	337	113	242	222	286	273	219
235.315	0	607	242	433	189	359	371	99	149	337	115	241	223	288	273	219
235.438	0	607	237	431	187	356	368	97	147	334	113	238	220	283	269	217
235.561	0	607	237	429	187	354	367	97	146	333	111	236	220	281	268	217
235.684	0	606	238	431	187	355	367	97	147	334	113	237	220	282	267	218
235.807	0	605	240	432	188	356	369	99	148	335	115	239	220	286	269	217
235.93	0	608	241	434	190	357	370	98	145	338	114	240	223	286	270	215
236.052	0	611	243	435	190	358	372	97	146	338	113	242	224	287	270	214
236.175	0	604	240	431	188	357	369	98	148	335	113	238	221	286	272	213
236.298	0	606	240	431	188	357	370	98	149	335	116	237	222	286	272	213
236.421	0	609	240	432	188	356	369	97	147	336	114	239	221	286	271	213
236.544	0	610	242	433	190	356	369	98	146	337	113	240	223	285	271	213
236.667	0	611	244	435	190	357	372	99	147	338	115	239	224	286	272	213
236.79	0	608	244	436	191	357	373	100	150	337	117	239	224	286	272	213
236.913	0	609	241	433	189	354	369	98	148	336	113	238	222	285	271	210
237.036	0	608	242	433	189	356	369	98	146	335	112	237	222	284	271	209
237.158	0	608	243	434	189	357	369	98	147	336	114	238	223	284	272	211
237.281	0	608	244	435	191	358	371	100	149	337	117	237	225	285	273	213
237.404	0	612	246	437	193	358	371	99	147	339	116	239	226	285	274	213
237.527	0	610	244	435	191	357	370	98	147	337	113	237	223	283	273	211
237.65	0	609	242	433	190	355	369	99	148	334	115	235	223	284	272	211
237.773	0	608	243	434	191	356	369	99	149	335	117	236	223	283	272	211
237.896	0	610	244	435	192	357	369	99	147	337	114	238	224	285	272	211
238.019	0	613	246	436	192	357	370	99	147	338	115	240	226	287	274	212
238.141	0	611	246	437	192	358	372	100	149	338	116	238	225	288	274	213
238.264	0	608	244	433	191	357	370	99	149	336	116	237	224	286	273	211
238.387	0	612	244	434	191	357	369	99	147	337	114	238	224	286	273	211
238.51	0	611	244	435	191	357	370	99	147	338	114	239	224	285	274	211
238.633	0	612	247	436	192	359	371	100	148	339	117	240	225	286	273	212
238.756	0	613	246	436	193	360	372	101	150	339	117	238	226	284	275	212
238.879	0	612	244	433	192	356	369	99	148	336	115	235	224	282	272	209
239.002	0	615	245	434	191	357	371	99	147	337	115	235	225	282	272	211
239.124	0	613	246	433	191	357	370	100	148	337	116	234	225	283	272	212
239.247	0	612	246	435	193	359	371	100	150	338	118	236	226	285	273	213
239.37	0	614	246	436	193	357	372	100	148	339	116	236	225	283	272	211
239.493	0	614	244	432	191	355	368	98	147	335	115	233	223	280	271	211
239.616	0	613	245	433	190	355	369	100	149	336	117	233	224	280	271	210
239.739	0	612	245	434	192	356	370	100	150	336	118	233	224	280	272	211
239.862	0	615	245	435	193	357	371	100	148	339	117	234	225	281	272	212
239.985	0	615	244	434	192	356	371	99	147	338	115	231	225	278	272	211
240.108	0	611	241	432	190	353	368	98	149	335	116	230	223	275	270	210
240.23	0	611	240	432	190	353	368	100	149	336	117	229	224	275	270	210
240.353	0	611	242	433	189	354	369	99	148	337	115	230	224	275	270	210
240.476	0	614	244	434	189	355	371	98	146	338	115	232	225	277	271	211
240.599	0	613	244	435	191	354	372	99	149	338	116	231	225	276	270	211
240.722	0	608	239	432	188	351	369	99	150	335	116	229	223	273	269	209
240.845	0	609	240	431	188	351	368	98	147	336	115	228	223	273	269	208
240.968	0	611	240	431	188	351	370	98	146	337	113	228	223	274	270	210
241.091	0	610	242	433	188	353	371	98	148	339	114	229	224	275	268	210
241.213	0	610	243	434	189	354	373	98	150	340	116	230	225	275	270	210
241.336	0	608	238	432	188	351	371	97	147	337	115	229	222	273	269	207
241.459	0	610	238	430	185	351	369	97	147	337	113	227	222	273	268	209
241.582	0	607	239	430	187	350	371	97	148	337	115	228	223	273	268	208
241.705	0	606	238	431	187	351	371	97	149	339	116	229	224	274	268	209
241.828	0	609	239	433	187	352	372	97	147	341	114	231	225	275	270	210
241.951	0	607	236	432	186	351	371	97	146	338	112	229	223	273	268	208
242.074	0	604	237	430	184	350	370	97	149	337	114	229	222	274	268	208
242.196	0	602	237	431	184	352	370	97	149	338	115	232	223	275	269	208
242.319	0	605	237	432	187	354	371	98	147	340	114	234	224	277	269	209
242.442	0	608	239	434	187	355	373	98	147	340	113	235	224	278	270	209
242.565	0	603	235	431	185	350	371	98	149	337	114	232	221	276	267	207
242.688	0	601	235	429	184	351	370	98	149	337	114	232	222	276	268	210
242.811	0	602	236	430	184	351	370	97	147	337	114	233	222	276	269	209
242.934	0	605	236	431	187	352	371	97	147	338	113	233	223	277	269	212
243.057	0	605	239	433	186	353	372	98	149	339	115	233	224	278	269	211
243.18	0	601	236	430	185	352	371	98	149	337	115	232	222	276	268	210
243.302	0	601	234	431	185	351	369	98	147	337	113	232	221	276	269	209
243.425	0	603	236	431	185	352	369	96	146	337	113	232	222	276	269	210
243.548	0	602	237	433	185	354	371	98	148	338	115	232	223	276	270	211
243.671	0	602	239	433	187	355	372	100	149	340	117	234	225	279	271	213
243.794	0	603	240	435	187	357	373	99	149	340	114	236	224	278	272	211
243.917	0	605	237	431	186	355	370	97	147	337	114	232	223	276	270	211
244.04	0	603	238	432	187	354	372	99	149	338	116	232	223	276	271	211
244.163	0	603	240	433	187	355	370	99	149	339	116	233	224	277	272	212
244.285	0	607	240	435	190	356	372	99	148	340	116	234	226	279	272	212
244.408	0	607	243	436	189	358	373	99	148	340	115	235	226	278	273	212
244.531	0	605	240	433	187	356	370	99	149	338	116	232	224	278	272	211
244.654	0	605	242	434	188	356	372	99	149	339	116	234	224	279	272	212
244.777	0	603	243	435	189	358	372	100	148	340	115	237	225	280	274	212
244.9	0	610	244	437	191	359	373	100	148	341	115	236	227	281	274	214
245.023	0	610	244	437	192	359	374	101	150	340	117	235	227	281	274	214
245.146	0	603	243	434	188	357	371	101	149	337	117	235	225	280	274	212
245.268	0	607	244	435	189	358	370	100	148	339	116	236	225	280	275	212
245.391	0	610	244	436	190	359	372	99	148	339	115	237	225	281	276	214
245.514	0	611	246	437	191	358	372	101	149	339	117	238	227	284	275	216
245.637	0	611	246	438	193	359	373	101	151	340	118	238	227	283	275	215
[truncated: 673 more rows]

## Sheet: D850
	SNR :	51	39	47	42	48	52	42	48	51	39	43	41	43	42	42
Time	Marker	ch1	ch2	ch3	ch4	ch5	ch6	ch7	ch8	ch9	ch10	ch11	ch12	ch13	ch14	ch15
0.24576	0	448	306	370	188	334	346	94	133	294	107	235	258	252	333	242
0.36864	0	448	306	370	188	334	346	94	133	294	107	235	258	252	333	242
0.49152	0	457	303	364	189	324	339	95	141	305	107	237	263	253	338	244
0.6144	0	457	292	349	188	314	328	93	148	311	108	235	259	250	337	240
0.73728	0	458	290	345	186	311	324	93	148	311	107	235	255	251	339	240
0.86016	0	459	290	342	186	309	323	92	148	312	105	235	254	253	337	240
0.98304	0	463	291	341	188	307	321	93	149	314	106	236	255	256	338	242
1.10592	0	465	291	343	188	308	322	92	151	317	109	237	255	256	338	241
1.2288	0	461	287	337	186	303	319	92	150	314	107	235	254	255	334	238
1.35168	0	460	286	337	187	303	317	91	149	313	106	235	255	255	337	240
1.47456	0	460	287	336	187	302	318	92	149	314	105	234	256	257	338	241
1.59744	0	462	288	336	187	303	319	92	151	316	108	236	257	259	339	242
1.72032	0	463	289	339	188	305	322	93	151	317	107	237	258	260	339	243
1.8432	0	458	287	333	186	303	319	91	148	313	105	235	257	257	335	239
1.96608	0	456	287	336	187	302	318	91	150	312	106	234	257	257	338	241
2.08896	0	456	287	336	186	304	319	92	150	313	107	236	257	257	340	242
2.21184	0	461	287	336	188	307	319	92	150	316	106	236	259	260	344	246
2.33472	0	461	288	338	188	307	321	92	150	317	106	238	259	260	346	247
2.4576	0	457	288	336	187	304	322	93	149	315	106	236	259	258	342	245
2.58048	0	456	287	336	187	306	319	92	150	314	108	236	258	258	343	245
2.70336	0	460	288	337	188	306	320	94	149	315	107	236	258	258	343	246
2.82624	0	460	289	340	190	307	320	92	149	317	107	238	260	260	343	246
2.94912	0	461	292	341	190	307	322	94	150	317	109	239	260	262	345	247
3.072	0	460	290	339	189	307	321	93	152	314	108	237	259	262	340	242
3.19488	0	463	291	338	189	306	320	93	150	315	108	239	259	261	342	244
3.31776	0	463	291	339	190	307	321	92	149	315	107	238	260	262	342	245
3.44064	0	464	293	341	192	308	321	95	151	317	109	239	260	264	343	246
3.56352	0	467	294	343	192	310	323	94	151	318	110	241	261	265	344	246
3.6864	0	466	293	340	191	308	322	94	150	315	108	239	260	263	339	243
3.80928	0	466	292	338	191	305	318	93	150	314	107	239	259	264	340	243
3.93216	0	465	295	341	190	308	319	94	151	315	108	239	260	263	344	244
4.05504	0	470	295	342	192	309	321	95	152	316	109	241	260	265	344	246
4.17792	0	472	297	344	193	310	322	94	151	318	109	242	261	269	346	247
4.3008	0	468	297	344	193	311	323	94	151	317	107	241	260	266	345	244
4.42368	0	469	296	340	192	308	319	95	151	313	108	240	259	265	342	244
4.54656	0	472	297	341	193	308	320	95	151	314	109	240	260	266	342	246
4.66944	0	472	297	343	194	309	319	94	151	316	108	242	261	267	344	245
4.79232	0	475	298	345	194	310	321	96	152	317	109	242	262	269	347	248
4.9152	0	476	300	345	195	312	324	96	153	318	110	243	262	269	345	247
5.03808	0	472	297	341	192	307	320	96	152	314	109	241	260	267	342	245
5.16096	0	472	298	342	193	309	320	94	151	315	108	242	261	266	344	245
5.28384	0	472	296	344	193	309	320	95	151	316	108	241	261	267	344	248
5.40672	0	475	298	345	193	310	322	96	153	318	110	242	262	267	345	249
5.5296	0	480	300	348	195	311	323	96	152	319	110	244	263	267	346	250
5.65248	0	478	299	343	192	308	322	95	152	317	108	240	261	265	340	245
5.77536	0	482	299	345	190	299	320	94	152	316	109	238	260	263	339	247
5.89824	0	479	295	342	192	299	321	94	153	317	109	240	261	264	340	246
6.02112	0	480	296	344	191	300	322	95	153	318	109	240	262	262	339	247
6.144	0	476	296	347	191	302	324	95	152	320	109	242	263	262	342	249
6.26688	0	478	293	342	189	300	324	95	152	316	109	238	260	261	337	247
6.38976	0	474	292	341	189	298	321	94	153	316	108	238	260	261	336	247
6.51264	0	475	291	341	189	298	322	93	152	317	108	239	260	260	337	248
6.63552	0	474	289	344	189	299	322	93	152	318	108	239	261	260	339	248
6.7584	0	474	290	346	190	301	324	93	153	320	110	239	262	262	340	250
6.88128	0	470	287	343	186	298	324	94	152	316	107	238	258	258	334	244
7.00416	0	468	284	339	185	295	321	93	151	316	107	236	258	257	334	245
7.12704	0	469	284	340	185	295	321	92	151	316	106	236	258	257	333	245
7.24992	0	467	283	342	185	296	322	92	153	318	107	236	258	257	335	246
7.3728	0	468	284	343	185	297	323	93	153	319	107	237	259	258	336	247
7.49568	0	466	281	343	185	297	325	92	151	318	106	236	258	256	333	244
7.61856	0	462	277	336	182	292	320	91	150	315	106	233	256	254	332	242
7.74144	0	460	276	337	181	293	320	91	151	314	106	234	256	254	331	242
7.86432	0	458	276	338	181	293	321	91	151	317	106	235	256	253	333	243
7.9872	0	460	276	338	182	294	323	90	151	318	107	236	256	255	335	245
8.11008	0	459	277	343	183	296	324	91	150	319	105	237	258	255	337	245
8.23296	0	455	273	338	181	292	322	90	151	314	105	232	255	254	332	241
8.35584	0	455	271	337	180	291	320	91	151	315	105	233	254	254	331	242
8.47872	0	453	271	337	181	291	321	90	149	316	105	233	255	253	331	242
8.6016	0	454	272	338	182	292	321	90	150	317	105	234	256	255	334	245
8.72448	0	455	275	339	182	294	322	91	151	318	106	236	257	255	337	245
8.84736	0	452	274	342	181	295	324	91	151	317	106	235	256	254	334	245
8.97024	0	451	271	337	180	293	321	89	150	315	104	233	255	252	333	244
9.09312	0	450	272	338	181	293	321	90	149	315	104	233	255	254	332	245
9.216	0	454	273	339	181	295	321	90	151	316	106	234	255	254	334	247
9.33888	0	455	274	340	182	296	323	90	151	318	106	236	256	256	334	251
9.46176	0	453	274	342	182	296	324	91	150	318	106	236	256	255	333	252
9.58464	0	445	273	336	181	294	320	90	150	314	104	234	254	254	332	251
9.70752	0	447	275	339	180	297	320	91	151	314	106	233	253	253	331	250
9.8304	0	452	273	336	181	297	321	89	151	316	105	232	252	253	327	251
9.95328	0	452	275	336	181	298	322	91	151	317	105	233	254	254	333	254
10.0762	0	451	276	341	182	300	323	92	150	318	106	234	254	256	335	260
10.199	0	450	272	334	179	296	320	91	151	313	106	231	251	253	331	262
10.3219	0	455	272	334	180	294	320	91	150	314	106	232	253	253	334	262
10.4448	0	456	273	335	180	292	319	90	150	314	105	232	253	255	338	262
10.5677	0	462	275	338	181	294	320	90	149	316	107	233	254	256	341	262
10.6906	0	461	277	340	182	296	323	91	151	317	107	235	256	257	342	260
10.8134	0	458	274	339	180	294	322	91	150	316	105	232	256	255	339	254
10.9363	0	458	273	336	180	292	320	90	149	315	105	231	255	255	339	254
11.0592	0	463	272	337	180	293	319	91	150	315	106	231	256	255	341	255
11.1821	0	458	274	338	181	292	320	92	150	317	107	233	256	255	343	255
11.305	0	460	278	339	183	295	322	91	150	318	107	236	258	256	346	257
11.4278	0	457	277	341	181	298	324	91	149	317	106	235	257	256	345	256
11.5507	0	455	274	337	180	295	319	90	150	315	107	232	256	254	342	257
11.6736	0	456	274	339	180	294	321	91	150	315	108	231	257	253	339	258
11.7965	0	458	275	338	180	294	321	91	150	317	107	231	256	254	340	256
11.9194	0	458	277	339	182	295	323	92	150	318	106	231	257	255	340	259
12.0422	0	453	276	341	182	296	324	91	150	317	107	231	255	254	335	258
12.1651	0	448	274	336	181	293	320	92	150	315	106	228	252	251	332	258
12.288	0	451	275	338	183	294	321	92	149	316	107	228	254	251	332	260
12.4109	0	453	277	337	183	293	321	92	148	317	107	230	255	252	335	262
12.5338	0	462	279	340	184	295	323	94	151	318	108	230	257	253	341	258
12.6566	0	461	277	342	183	296	324	93	151	317	109	229	258	251	340	251
12.7795	0	448	275	336	180	290	320	91	149	315	106	227	256	249	336	246
12.9024	0	433	278	338	181	289	320	92	149	316	106	226	256	246	327	239
13.0253	0	427	286	336	181	291	321	92	150	317	105	228	255	242	313	229
13.1482	0	440	294	342	182	296	321	93	150	317	107	229	252	240	304	226
13.271	0	450	295	345	184	299	324	91	151	318	105	226	250	240	301	227
13.3939	0	451	296	343	184	295	320	93	150	315	104	224	247	239	295	226
13.5168	0	463	298	343	185	296	321	92	151	314	106	224	246	238	296	223
13.6397	0	482	303	346	186	298	321	93	151	317	106	225	245	237	293	222
13.7626	0	485	306	347	187	301	322	93	151	318	107	225	246	237	296	223
13.8854	0	470	302	349	186	308	324	94	152	317	106	226	248	238	299	224
14.0083	0	472	289	340	183	303	320	95	151	316	107	226	250	242	312	236
14.1312	0	463	285	336	184	300	321	96	151	318	107	227	252	244	319	241
14.2541	0	457	285	338	184	299	322	95	150	318	107	228	253	246	322	243
14.377	0	456	286	342	184	300	323	96	151	320	107	230	255	246	325	242
14.4998	0	445	282	341	183	298	323	94	152	316	108	228	256	247	328	232
14.6227	0	453	281	337	180	295	321	95	151	318	107	228	257	248	335	235
14.7456	0	448	279	339	182	294	321	94	150	317	106	229	258	248	335	235
14.8685	0	449	280	340	182	293	322	94	151	319	107	229	259	251	338	238
14.9914	0	453	281	344	183	295	324	95	152	319	109	231	260	251	337	239
15.1142	0	449	279	339	180	292	321	95	151	316	107	229	259	250	335	238
15.2371	0	450	279	341	181	295	322	94	151	318	107	229	259	250	335	241
15.36	0	450	281	341	183	294	321	94	151	317	107	230	258	251	333	246
15.4829	0	454	282	343	183	297	323	95	153	319	108	232	260	252	335	252
15.6058	0	451	280	343	182	296	323	94	151	316	107	229	257	250	330	249
15.7286	0	449	279	339	182	293	320	94	150	316	107	228	257	250	330	248
15.8515	0	448	279	341	181	293	321	94	151	316	108	228	256	250	330	250
15.9744	0	450	281	341	181	294	322	96	152	318	109	229	258	250	331	251
16.0973	0	452	280	344	181	294	324	95	151	317	108	228	257	250	331	251
16.2202	0	448	278	336	180	290	320	93	149	314	107	226	255	248	328	248
16.343	0	446	278	338	179	291	319	93	150	313	106	225	255	248	327	250
16.4659	0	446	277	339	180	290	319	93	151	314	107	226	254	249	330	252
16.5888	0	449	279	341	182	292	322	93	150	316	106	227	255	251	332	255
16.7117	0	441	276	339	179	292	321	93	149	313	105	226	253	247	329	252
16.8346	0	448	275	335	178	290	319	93	150	312	105	225	253	247	328	254
16.9574	0	442	274	337	178	290	319	92	150	313	107	225	253	248	328	255
17.0803	0	444	274	338	179	290	320	93	150	314	106	226	254	248	329	256
17.2032	0	444	275	340	180	291	322	92	150	314	106	226	254	247	328	257
17.3261	0	441	273	334	178	287	319	91	150	311	105	222	251	246	326	254
17.449	0	440	272	335	178	287	319	92	150	311	106	222	251	246	327	256
17.5718	0	442	272	336	177	288	319	92	148	312	106	223	252	246	326	256
17.6947	0	442	273	337	179	289	320	91	149	313	105	224	252	247	327	258
17.8176	0	443	273	339	178	290	321	91	149	314	106	223	251	247	326	257
17.9405	0	436	272	334	177	287	319	91	150	311	105	222	251	245	325	255
18.0634	0	439	271	335	177	289	318	92	148	311	105	222	251	246	325	256
18.1862	1	439	272	335	178	289	319	91	149	312	105	223	251	246	325	258
18.3091	0	440	275	338	178	290	319	91	149	314	106	225	251	247	329	258
18.432	0	453	273	337	178	291	321	92	150	312	105	223	251	246	325	253
18.5549	0	439	271	333	177	288	318	91	148	311	104	221	251	245	325	247
18.6778	0	437	271	334	176	287	318	91	148	310	104	221	251	246	327	246
18.8006	0	438	271	335	178	288	319	91	149	312	105	222	252	246	330	245
18.9235	0	440	272	337	177	289	320	91	149	314	106	224	253	248	331	247
19.0464	0	437	270	334	177	287	320	91	148	311	104	222	250	245	326	244
19.1693	0	432	269	330	176	285	316	90	147	309	103	220	249	244	326	244
19.2922	0	434	269	331	176	286	316	90	148	310	104	221	249	244	327	243
19.415	0	431	270	334	175	289	318	90	148	311	105	223	250	245	329	245
19.5379	0	434	270	335	177	291	320	90	148	313	103	224	251	247	329	245
19.6608	0	429	268	331	174	288	319	90	147	309	103	220	248	243	326	241
19.7837	0	428	266	328	174	286	316	90	148	308	103	219	248	243	324	240
19.9066	0	428	264	330	174	287	317	89	148	308	104	219	249	242	325	241
20.0294	0	428	266	331	175	288	316	89	148	310	103	221	249	244	326	241
20.1523	0	429	266	334	176	290	318	90	148	311	103	222	250	245	328	244
20.2752	0	428	265	332	174	288	319	90	149	310	103	220	248	242	324	239
20.3981	0	426	265	327	173	286	317	89	147	308	103	219	248	242	323	239
20.521	0	425	264	329	174	285	317	89	147	309	103	219	248	242	324	239
20.6438	0	426	265	331	175	285	318	89	148	310	103	220	249	243	325	241
20.7667	0	428	267	332	175	288	319	89	149	311	104	222	250	245	327	242
20.8896	0	429	266	335	176	289	321	90	149	313	105	222	250	244	327	240
21.0125	0	426	265	330	174	286	318	89	147	310	103	220	249	243	324	238
21.1354	0	425	266	332	175	286	317	90	148	311	102	221	249	244	326	240
21.2582	0	428	267	332	175	287	318	90	149	310	104	222	250	245	326	241
21.3811	0	431	269	334	176	290	319	90	149	313	104	222	251	247	328	243
21.504	0	430	271	336	177	290	322	90	149	314	104	225	252	246	328	240
21.6269	0	426	268	333	176	286	317	90	148	310	102	222	249	245	325	239
21.7498	0	428	268	334	176	288	318	90	149	311	103	221	250	247	326	240
21.8726	0	429	270	335	177	289	319	90	148	312	102	223	250	247	327	240
21.9955	0	430	272	337	177	291	319	90	149	313	102	225	252	250	330	242
22.1184	0	432	274	338	179	294	321	92	149	316	105	227	253	250	332	245
22.2413	0	430	272	336	178	291	320	91	150	311	104	225	251	249	327	239
22.3642	0	432	273	334	178	290	318	91	150	310	103	224	251	248	327	239
22.487	0	431	273	336	178	290	317	91	148	311	102	225	252	250	328	240
22.6099	0	432	275	337	180	291	319	91	149	312	103	226	252	252	330	241
22.7328	0	436	278	340	181	293	320	92	151	314	105	229	254	253	332	243
22.8557	0	438	278	342	182	295	323	92	150	314	105	229	255	254	332	243
22.9786	0	434	276	337	181	290	319	92	149	310	103	227	252	252	328	240
23.1014	0	434	278	338	181	291	318	91	150	311	104	227	253	253	330	241
23.2243	0	435	278	339	182	292	318	92	149	311	105	228	254	254	330	242
23.3472	0	439	282	341	183	295	320	92	150	315	105	230	256	257	333	244
23.4701	0	442	284	342	184	296	322	92	150	315	104	232	257	257	336	245
23.593	0	438	282	343	183	295	322	94	151	313	106	229	255	256	332	243
23.7158	0	439	283	341	183	294	319	93	151	312	105	229	255	257	331	242
23.8387	0	443	285	342	184	296	319	93	151	312	106	231	256	258	334	244
23.9616	0	440	286	343	185	297	320	94	150	314	104	232	257	258	338	243
24.0845	0	443	289	345	186	299	320	93	151	316	106	234	259	260	339	246
24.2074	0	443	287	346	186	299	322	95	151	313	107	232	258	259	336	241
24.3302	0	444	289	343	187	296	319	94	151	311	105	233	257	258	335	244
24.4531	0	445	289	344	188	297	320	94	151	311	106	234	257	259	336	242
24.576	0	445	290	345	187	297	320	94	151	314	106	233	258	261	336	244
24.6989	0	446	293	348	188	301	322	94	151	315	109	237	259	261	340	245
24.8218	0	445	292	344	187	300	322	94	150	311	106	234	257	259	336	241
24.9446	0	444	290	341	186	297	318	94	150	310	104	233	257	260	335	240
25.0675	0	445	290	344	186	296	318	94	150	310	105	233	257	260	336	242
25.1904	0	446	291	345	189	298	319	95	151	312	107	234	257	262	336	242
25.3133	0	449	292	346	189	298	321	94	151	313	105	236	259	263	338	244
25.4362	0	444	290	344	187	298	321	94	150	310	104	233	256	260	335	240
25.559	0	442	289	340	187	293	315	94	150	307	105	231	255	260	333	239
25.6819	0	442	290	341	187	294	316	93	150	308	105	231	255	259	333	239
25.8048	0	444	289	341	186	294	318	92	150	309	104	233	256	260	334	241
25.9277	0	445	288	343	188	296	319	93	150	311	103	234	257	261	336	242
26.0506	0	443	288	344	187	296	320	94	150	310	105	233	255	260	333	239
26.1734	0	440	286	337	185	293	316	93	150	306	104	231	253	258	330	237
26.2963	0	442	286	337	185	292	316	91	148	307	102	231	253	257	331	239
26.4192	0	441	285	340	185	293	316	91	147	308	102	231	254	258	332	238
26.5421	0	441	286	341	187	294	317	93	150	310	104	231	255	258	334	240
26.665	0	442	286	342	187	295	318	92	151	312	104	233	256	260	336	242
26.7878	0	442	286	343	187	297	321	92	150	310	102	233	255	258	333	239
26.9107	0	438	284	337	185	293	316	91	149	306	101	231	253	257	331	237
27.0336	0	438	284	338	184	295	316	92	150	308	102	231	254	257	334	238
27.1565	0	441	283	338	185	294	317	91	148	309	103	232	255	258	335	238
27.2794	0	444	285	340	186	296	318	92	149	311	103	234	256	260	337	240
27.4022	0	444	287	342	187	297	319	93	149	312	102	235	257	263	339	242
27.5251	0	443	286	342	187	297	319	93	150	310	103	234	256	261	337	238
27.648	0	444	287	337	186	295	317	92	149	309	103	235	254	262	337	238
27.7709	0	444	286	339	186	297	318	92	150	309	102	237	256	263	338	240
27.8938	0	446	288	339	188	297	318	92	148	310	101	238	256	266	340	241
28.0166	0	447	288	342	189	298	319	94	150	312	102	238	258	267	343	244
28.1395	0	447	289	343	188	298	321	93	151	312	104	240	257	266	342	242
28.2624	0	446	288	338	187	296	318	92	149	309	102	238	256	265	341	242
28.3853	0	447	288	338	187	297	318	92	150	309	101	239	256	266	342	242
28.5082	0	448	289	342	188	297	317	93	150	311	103	239	257	267	343	242
28.631	0	451	291	343	189	299	319	92	152	313	104	240	258	268	344	246
28.7539	0	452	291	345	190	301	322	94	149	312	103	239	258	268	344	243
28.8768	0	446	290	338	187	296	316	92	149	307	101	238	256	265	342	240
28.9997	0	445	290	338	187	297	316	93	150	308	102	238	256	265	345	240
29.1226	0	447	291	339	187	297	318	92	151	309	104	239	255	266	344	243
29.2454	0	451	291	342	191	301	319	92	150	311	103	241	256	268	346	246
29.3683	0	453	291	345	191	304	321	92	150	311	103	242	257	269	346	246
29.4912	0	449	289	338	189	299	317	93	150	306	103	239	254	266	342	240
29.6141	0	450	290	337	189	299	316	94	150	306	104	238	254	265	343	242
29.737	0	452	289	338	189	299	316	93	149	308	102	239	255	265	343	243
29.8598	0	453	289	340	191	301	317	92	150	309	101	240	256	268	346	244
29.9827	0	454	291	341	191	301	318	94	151	310	104	241	257	268	348	246
30.1056	0	452	289	342	191	302	319	93	151	308	104	240	255	268	345	243
30.2285	0	452	289	337	189	299	316	92	151	306	102	239	254	266	343	243
30.3514	0	452	289	337	189	299	316	92	149	306	101	237	254	267	344	243
30.4742	0	453	288	340	191	300	316	93	150	308	103	239	256	267	346	245
30.5971	0	454	289	341	191	302	319	94	151	310	105	241	256	269	348	246
30.72	0	455	292	344	190	305	320	94	151	310	103	242	256	270	352	245
30.8429	0	450	290	339	190	302	317	93	150	307	102	239	256	267	348	241
30.9658	0	451	291	339	189	301	315	93	150	308	103	240	256	269	349	242
31.0886	0	452	290	340	190	300	317	93	151	309	104	240	256	269	347	242
31.2115	0	452	289	342	190	302	318	92	149	310	101	242	258	270	347	242
31.3344	0	454	289	344	191	303	319	93	150	311	102	242	258	270	349	244
31.4573	0	451	287	338	189	299	317	93	150	307	102	241	258	267	344	242
31.5802	0	453	288	337	190	298	317	93	151	307	103	242	257	266	343	240
31.703	0	452	289	337	189	299	317	93	151	308	103	242	257	266	341	239
31.8259	0	451	289	340	190	301	318	93	150	310	101	242	257	267	344	239
31.9488	0	454	291	343	190	305	320	93	151	311	103	246	258	268	351	241
32.0717	0	452	288	339	188	301	318	94	151	307	103	244	255	267	343	239
32.1946	0	453	287	337	188	299	316	93	150	306	102	243	255	266	344	238
32.3174	0	451	287	337	188	300	317	92	150	307	101	242	255	267	343	240
32.4403	0	454	287	340	188	300	318	94	151	308	103	244	256	268	344	240
32.5632	0	455	288	342	189	301	319	94	151	310	103	245	258	269	346	242
32.6861	0	450	284	340	187	299	319	93	151	306	102	243	255	265	341	237
32.809	0	447	283	335	185	296	316	93	150	304	100	240	254	265	340	238
32.9318	0	449	282	336	185	296	316	92	150	305	102	241	253	263	341	238
33.0547	0	449	282	338	185	297	317	93	149	307	102	242	254	264	341	239
33.1776	0	450	282	339	186	299	319	92	150	309	101	243	257	266	343	240
33.3005	0	447	280	341	184	298	320	92	149	308	101	242	255	264	341	240
33.4234	0	442	277	334	182	295	316	91	150	304	101	239	253	262	339	236
33.5462	0	443	277	334	181	294	316	91	150	305	102	239	252	260	340	237
33.6691	0	443	276	334	182	294	316	90	149	307	101	238	253	259	339	237
33.792	0	444	274	337	181	295	318	90	149	308	100	238	254	261	340	239
33.9149	0	446	277	338	182	297	319	92	150	309	104	240	254	261	342	240
34.0378	0	444	275	338	181	297	321	91	150	308	103	238	254	259	338	237
34.1606	0	441	273	333	180	293	316	91	149	306	101	236	252	257	336	235
34.2835	0	441	273	333	180	293	317	91	149	306	101	235	253	258	336	237
34.4064	0	443	272	335	180	293	316	91	149	307	104	236	254	259	338	239
34.5293	0	445	275	337	181	295	319	91	151	309	102	237	255	260	338	240
34.6522	0	445	276	339	182	297	321	90	150	312	103	240	256	260	340	239
34.775	0	442	273	336	180	295	318	91	150	307	102	236	253	258	335	237
34.8979	0	439	274	335	179	296	317	92	151	308	104	237	253	259	339	237
35.0208	0	444	274	336	180	297	318	91	150	309	102	238	253	260	340	238
35.1437	0	444	275	336	182	297	319	91	149	311	102	239	255	260	342	237
35.2666	0	442	278	338	181	299	320	91	151	313	102	241	256	261	344	239
35.3894	0	442	275	337	182	298	321	92	151	309	104	238	255	260	339	236
35.5123	0	441	275	334	180	296	317	91	150	309	102	240	253	259	344	237
35.6352	0	442	275	335	182	299	319	91	149	310	100	241	255	264	342	238
35.7581	0	442	276	335	183	302	319	91	150	311	101	241	256	264	344	239
35.881	0	445	276	338	185	303	319	92	151	312	104	242	255	265	344	241
36.0038	0	444	274	337	183	302	321	91	150	311	101	241	255	264	343	239
36.1267	0	439	273	331	182	297	317	90	149	308	100	241	253	262	341	238
36.2496	0	439	272	332	181	298	318	90	150	308	100	238	253	263	341	239
36.3725	0	441	271	334	182	299	318	92	151	310	102	241	254	263	342	240
36.4954	0	444	273	335	183	300	320	90	150	312	101	243	255	265	342	241
36.6182	0	441	273	338	183	301	323	91	150	312	100	243	254	263	342	239
36.7411	0	436	270	331	180	296	317	90	149	307	99	239	252	262	337	236
36.864	0	436	270	331	180	296	318	90	149	309	101	239	251	262	337	235
36.9869	0	438	269	332	179	297	318	89	150	309	99	240	252	262	339	238
37.1098	0	439	270	334	181	298	320	90	149	311	99	241	253	262	341	239
37.2326	0	439	271	337	181	301	322	91	150	312	101	242	254	264	342	239
37.3555	0	435	269	332	180	298	320	91	150	308	101	239	251	262	337	236
37.4784	0	436	268	332	180	297	318	90	149	309	99	240	250	261	338	237
37.6013	0	436	268	333	181	297	317	89	149	310	97	239	251	262	339	237
37.7242	0	435	270	334	180	301	319	90	150	312	99	241	252	263	343	238
37.847	0	437	272	334	181	303	320	90	150	312	102	243	252	263	345	240
37.9699	0	439	270	335	181	303	321	91	150	311	100	241	252	263	342	238
38.0928	0	437	270	332	181	300	318	89	150	309	99	241	251	262	342	238
38.2157	0	437	269	333	181	299	318	91	150	310	101	241	251	264	343	238
38.3386	0	440	272	334	182	301	318	91	151	311	102	242	252	265	344	239
38.4614	0	442	274	336	183	303	321	91	150	314	101	243	253	265	346	241
38.5843	0	439	273	337	182	303	322	91	150	311	100	242	252	264	344	238
38.7072	0	440	273	332	182	299	317	91	150	309	100	240	251	264	343	237
38.8301	0	440	272	334	183	300	319	92	150	309	101	241	251	264	343	238
38.953	0	441	274	334	183	302	319	91	150	310	100	242	251	265	345	239
39.0758	0	443	276	336	185	303	320	91	149	312	100	243	253	266	346	241
39.1987	0	444	275	337	185	304	321	93	151	312	102	243	252	266	346	239
39.3216	0	442	273	332	183	300	318	92	150	309	102	241	250	265	344	238
39.4445	0	443	274	333	184	301	318	91	149	309	100	241	251	264	345	238
39.5674	0	443	275	333	184	301	318	91	150	309	100	241	250	266	345	240
39.6902	0	446	276	335	186	303	319	93	151	311	103	244	252	267	347	241
39.8131	0	448	279	338	186	305	320	92	151	313	103	244	253	269	349	243
39.936	0	445	277	335	185	303	319	92	150	309	101	242	252	266	345	238
40.0589	0	442	277	331	185	302	317	91	149	308	100	241	250	267	346	239
40.1818	0	445	278	333	184	304	316	92	151	308	102	243	250	266	349	242
40.3046	0	448	278	335	187	304	318	93	151	310	101	243	252	269	350	243
40.4275	0	450	281	336	187	305	319	93	150	312	101	244	253	270	352	243
40.5504	0	448	282	339	187	308	321	93	150	311	101	246	253	271	355	245
40.6733	0	449	280	333	186	305	318	93	151	308	103	243	251	269	351	243
40.7962	0	452	280	334	187	305	317	93	151	309	102	244	252	271	351	244
40.919	0	452	281	334	188	306	318	93	150	309	102	246	252	270	351	244
41.0419	0	452	282	337	189	307	318	93	152	312	101	246	253	273	353	246
41.1648	0	455	284	338	191	309	321	94	152	312	105	248	255	274	355	248
41.2877	0	452	284	333	188	307	318	94	151	309	103	246	252	272	353	245
41.4106	0	452	283	334	188	308	317	93	149	309	101	245	251	270	356	246
41.5334	0	454	284	334	189	308	316	94	150	309	102	244	252	272	354	247
41.6563	0	457	284	336	190	309	318	95	151	311	104	247	253	273	355	248
41.7792	0	460	286	338	191	310	320	94	152	313	103	248	254	274	356	249
41.9021	0	456	284	335	189	309	319	93	150	308	102	246	251	271	352	245
42.025	0	456	282	331	187	305	316	93	150	307	102	242	251	270	351	246
42.1478	0	457	283	332	190	306	316	94	151	307	103	244	251	270	352	245
42.2707	0	458	284	333	188	306	317	93	150	309	100	246	252	271	354	248
42.3936	0	458	285	336	188	309	317	93	151	311	101	246	253	272	356	249
42.5165	0	456	283	333	189	307	319	93	151	309	102	245	251	270	353	246
42.6394	0	453	281	329	187	304	315	93	150	306	103	242	249	269	349	244
42.7622	0	455	282	329	187	303	315	92	150	307	101	242	249	268	351	246
42.8851	0	455	280	331	187	303	316	91	149	307	99	243	251	269	351	246
43.008	0	455	281	334	188	305	317	92	150	309	102	244	252	269	353	247
43.1309	0	455	281	335	188	306	320	93	152	309	103	244	251	270	351	246
43.2538	0	453	280	329	186	302	317	91	150	307	101	242	248	267	348	245
43.3766	0	449	278	329	185	303	316	90	149	306	99	242	248	266	351	244
43.4995	0	451	279	329	183	303	316	91	150	307	101	242	249	266	351	244
43.6224	0	453	279	330	185	304	317	92	150	310	102	243	250	268	350	246
43.7453	0	453	278	332	185	306	319	91	150	310	100	242	250	268	350	245
43.8682	0	449	275	327	184	302	315	90	149	306	99	240	248	266	348	243
43.991	0	450	276	327	183	301	314	91	150	306	100	239	248	265	346	243
44.1139	0	450	274	329	184	301	315	91	150	307	101	240	248	266	348	243
44.2368	11	451	277	329	185	303	316	90	149	309	99	241	248	267	349	244
44.3597	0	449	278	331	185	305	319	90	149	309	99	241	248	266	349	244
44.4826	0	447	273	326	183	299	314	90	149	303	101	238	245	265	345	241
44.6054	0	446	273	325	182	300	313	90	149	304	101	238	246	265	346	242
44.7283	0	447	273	326	184	300	314	90	148	305	99	240	246	265	346	241
44.8512	0	446	275	327	184	301	315	90	148	307	99	239	246	266	348	244
44.9741	0	449	275	332	185	304	317	91	149	307	102	240	248	265	349	243
45.097	0	443	272	325	183	303	314	90	149	303	100	238	245	263	348	240
45.2198	0	443	273	324	181	301	313	89	147	302	97	239	245	263	348	240
45.3427	0	443	273	325	182	301	312	89	147	304	97	237	245	264	346	242
45.4656	0	446	273	327	184	303	314	91	149	304	102	239	247	265	350	243
45.5885	0	447	276	330	184	306	315	91	148	306	100	240	248	266	353	245
45.7114	0	449	276	331	185	306	318	90	148	306	99	240	247	266	350	243
45.8342	0	445	275	326	184	303	313	90	149	303	99	237	245	265	347	242
45.9571	0	447	276	326	184	303	313	91	148	302	101	237	245	265	349	242
46.08	0	447	276	328	185	305	313	91	149	304	99	239	246	266	352	243
46.2029	0	451	277	330	187	306	314	90	148	305	99	240	247	268	352	245
46.3258	0	451	278	332	187	308	316	91	149	305	101	241	249	269	353	245
46.4486	0	450	279	327	187	306	313	92	149	302	102	239	247	267	351	242
46.5715	0	452	279	329	188	306	314	91	149	302	101	239	247	268	351	244
46.6944	0	453	280	329	187	307	313	92	149	304	100	240	247	268	352	245
46.8173	0	454	281	332	188	307	314	93	149	305	102	240	249	270	354	245
46.9402	0	457	284	333	190	310	316	93	151	306	103	243	249	270	356	246
47.063	0	456	283	330	189	308	315	93	149	303	102	240	247	269	351	244
47.1859	0	455	283	329	188	307	312	92	148	301	100	239	247	268	352	244
47.3088	0	456	284	329	189	307	312	93	149	302	102	239	248	270	353	245
47.4317	0	457	284	333	190	307	313	93	149	305	104	241	249	270	353	246
47.5546	0	460	285	334	191	310	315	93	150	306	102	242	250	272	355	249
47.6774	0	458	285	332	190	309	316	92	149	303	102	241	248	269	352	244
47.8003	0	455	282	329	188	305	312	93	150	302	101	237	247	269	352	243
47.9232	0	456	283	329	188	306	312	93	150	302	103	238	247	269	351	245
48.0461	0	457	282	330	187	307	314	92	148	303	100	239	247	268	352	246
48.169	0	455	283	332	188	308	315	92	150	306	100	240	248	270	355	247
48.2918	0	456	281	332	187	309	317	93	150	306	103	240	248	269	354	246
48.4147	0	454	278	328	185	305	313	92	149	302	101	237	246	267	351	244
48.5376	0	451	276	328	185	304	313	91	149	302	100	237	246	266	350	243
48.6605	0	451	277	327	185	304	313	91	149	303	100	237	246	267	350	244
48.7834	0	452	277	330	184	305	315	92	150	306	102	239	247	266	351	244
48.9062	0	451	276	333	184	307	318	92	151	306	102	239	247	267	350	244
49.0291	0	447	272	328	182	303	314	90	149	304	100	236	244	263	347	241
49.152	0	445	272	326	182	303	314	90	149	303	99	235	245	264	347	242
49.2749	0	445	271	328	181	302	314	91	150	304	101	236	245	264	348	241
49.3978	0	447	270	329	181	303	315	91	150	306	101	237	246	264	349	242
49.5206	0	444	270	331	181	303	318	91	149	306	100	237	246	262	349	239
49.6435	0	439	267	327	177	300	314	90	149	304	100	235	243	260	346	239
49.7664	0	438	267	326	177	298	314	91	150	303	102	234	244	260	345	238
49.8893	0	441	265	329	178	299	314	90	149	304	100	236	244	262	345	238
50.0122	0	440	266	330	179	300	315	90	149	307	99	237	245	262	346	239
50.135	0	436	267	331	178	301	317	89	149	305	100	236	245	261	345	238
50.2579	0	433	264	327	177	297	314	91	149	303	100	233	242	259	341	234
50.3808	0	435	264	327	177	297	314	90	149	303	99	233	243	260	340	234
50.5037	0	433	263	328	178	298	314	89	147	303	98	234	243	259	341	233
50.6266	0	433	264	330	178	299	316	90	149	306	99	234	245	260	344	236
50.7494	0	431	265	331	178	301	318	90	150	305	101	234	243	259	341	233
50.8723	0	427	263	327	176	298	313	89	148	302	99	233	242	257	339	231
50.9952	0	427	262	328	175	299	314	89	148	302	98	233	242	256	340	232
51.1181	0	428	263	330	177	298	314	90	149	304	100	232	244	257	340	232
51.241	0	429	265	331	177	299	315	90	150	306	102	235	245	258	342	232
51.3638	0	430	266	333	179	300	318	90	150	306	101	234	245	258	342	234
51.4867	0	427	263	329	177	299	314	89	148	302	98	232	243	259	340	230
51.6096	0	428	264	330	177	299	314	90	149	302	102	232	244	257	340	230
51.7325	0	428	267	331	178	299	314	91	150	304	102	233	245	258	341	231
51.8554	0	431	268	332	179	301	316	91	149	306	101	234	246	259	342	233
51.9782	0	427	270	334	179	303	318	91	149	306	101	235	246	259	344	232
52.1011	0	429	268	330	178	300	314	91	150	303	102	233	246	258	342	231
52.224	0	431	270	333	180	301	314	92	150	304	103	234	247	259	342	231
52.3469	0	431	272	332	181	302	315	92	148	306	102	234	247	260	343	232
52.4698	0	432	274	334	183	300	315	92	150	307	102	233	249	261	343	233
52.5926	0	435	274	336	182	300	318	92	150	305	104	233	248	261	341	231
52.7155	0	433	273	333	181	298	313	93	151	302	103	232	247	261	339	230
52.8384	0	434	274	334	182	299	313	92	150	302	103	232	247	259	341	230
52.9613	0	434	275	333	184	299	313	93	150	304	102	232	248	262	341	233
53.0842	0	434	279	334	183	302	315	94	151	305	106	234	250	261	345	233
53.207	0	438	279	337	184	305	318	93	151	306	105	235	250	263	344	234
53.3299	0	436	279	333	183	300	314	92	151	301	103	232	248	259	341	230
53.4528	0	436	279	335	184	300	313	93	150	301	103	232	249	261	343	232
53.5757	0	438	279	335	183	300	313	93	151	302	106	233	250	261	343	233
53.6986	0	442	282	336	186	302	314	93	152	305	106	234	250	263	344	235
53.8214	0	442	282	339	186	304	317	94	151	307	104	235	251	264	347	235
53.9443	0	440	282	335	184	301	314	94	151	302	104	232	250	262	343	232
54.0672	0	440	282	335	185	301	312	93	151	302	106	232	250	261	344	234
54.1901	0	444	283	337	186	301	313	93	151	303	105	232	250	262	344	235
54.313	0	444	284	336	186	302	315	93	151	306	105	235	252	261	345	235
54.4358	0	444	285	339	187	304	317	95	151	307	106	234	253	263	346	236
54.5587	0	444	284	334	185	301	314	93	152	303	106	231	250	261	343	234
54.6816	0	444	284	333	185	299	314	94	151	303	106	233	251	261	344	235
54.8045	0	444	286	334	186	299	314	94	151	304	105	232	251	261	344	234
54.9274	0	445	286	337	187	300	314	94	152	306	106	232	253	263	345	237
55.0502	0	445	286	339	188	301	317	95	153	307	107	234	252	263	346	236
55.1731	0	443	284	334	186	299	315	94	152	303	104	232	250	259	342	235
55.296	0	443	283	333	184	297	313	92	151	303	104	230	250	258	341	233
55.4189	0	442	284	333	185	297	314	93	151	304	105	231	250	259	341	234
55.5418	0	443	283	337	184	299	315	93	151	305	106	231	251	259	343	234
55.6646	0	443	284	337	184	299	317	93	152	307	104	233	252	260	345	236
55.7875	0	441	283	336	184	298	316	91	151	305	104	231	249	257	342	231
55.9104	0	440	281	331	182	296	313	92	151	302	104	229	247	256	340	231
56.0333	0	439	281	332	182	295	314	92	151	303	103	229	247	256	340	232
56.1562	0	440	281	334	183	296	314	92	150	305	103	229	249	257	340	234
56.279	0	441	281	336	183	297	315	92	152	306	103	230	250	258	342	235
56.4019	0	440	281	336	184	297	318	92	152	307	104	229	250	257	340	233
56.5248	0	436	279	331	180	294	313	91	151	303	104	227	248	255	339	232
56.6477	0	437	280	332	181	295	314	91	150	305	103	228	248	254	339	234
56.7706	0	437	279	333	181	293	314	91	150	305	102	227	248	255	340	233
56.8934	0	439	279	335	182	296	315	91	151	307	104	228	249	255	341	234
57.0163	0	439	280	337	183	297	318	91	152	308	104	229	250	255	341	233
57.1392	0	434	279	331	181	294	314	90	150	305	102	226	248	251	339	231
57.2621	0	435	278	332	181	295	313	91	150	304	103	226	249	252	340	232
57.385	0	437	279	334	181	295	314	91	152	306	104	227	249	253	339	231
57.5078	0	437	279	336	183	296	316	91	152	307	104	228	250	254	341	234
57.6307	0	438	281	339	183	298	319	92	152	308	104	229	250	255	340	232
57.7536	0	433	280	333	181	294	314	91	151	303	103	226	248	252	337	231
57.8765	0	435	279	332	181	294	314	91	151	304	104	226	247	252	338	230
57.9994	0	435	280	333	181	295	315	91	152	305	104	229	249	252	339	230
58.1222	0	436	279	336	182	296	315	92	151	307	102	229	250	253	341	231
58.2451	0	436	280	338	182	299	318	91	151	307	104	230	250	254	341	231
58.368	0	434	280	332	180	294	314	92	152	303	104	227	248	253	337	228
58.4909	0	433	279	331	180	294	314	91	151	304	103	227	248	251	338	229
58.6138	0	433	278	335	180	296	313	91	151	304	104	224	249	249	335	229
58.7366	0	434	280	335	180	292	314	91	152	306	106	219	250	246	325	234
58.8595	0	436	281	338	181	293	317	92	154	307	108	217	251	245	326	235
58.9824	0	436	280	334	179	290	316	91	152	303	106	215	249	244	323	229
59.1053	0	435	280	333	179	290	314	91	150	303	105	215	249	245	322	227
59.2282	0	435	281	335	180	290	313	91	151	304	106	216	250	245	322	228
59.351	0	438	282	336	181	291	315	91	153	305	107	216	251	247	324	229
59.4739	0	441	282	338	182	292	316	92	152	307	105	218	252	248	325	230
59.5968	0	438	282	335	181	291	315	91	150	303	105	215	250	246	322	226
59.7197	0	436	281	335	182	290	313	91	151	304	104	215	250	246	323	228
59.8426	0	438	282	336	181	292	313	93	151	303	106	216	251	247	324	229
59.9654	0	441	283	337	182	291	315	92	153	305	106	217	252	247	325	230
60.0883	0	442	284	340	183	294	318	92	152	307	106	217	253	245	325	230
60.2112	0	438	283	335	181	291	314	92	151	302	105	213	251	244	322	227
60.3341	0	436	282	333	181	290	313	93	152	302	106	214	251	243	323	227
60.457	0	439	282	335	181	291	314	92	151	303	106	215	251	244	325	228
60.5798	0	439	282	337	181	292	314	91	150	305	104	216	251	245	326	229
60.7027	0	439	283	338	181	295	316	92	152	306	106	218	252	247	330	231
60.8256	0	437	281	335	180	294	315	93	153	302	105	216	250	245	326	228
60.9485	0	439	281	333	180	290	312	92	150	301	103	215	249	245	324	228
61.0714	0	436	282	333	179	291	313	92	150	303	103	217	250	246	326	227
61.1942	0	437	282	334	180	291	313	92	151	303	104	219	251	247	329	230
61.3171	0	439	282	337	182	292	315	93	153	305	105	220	251	249	329	230
61.44	0	438	281	336	181	293	316	92	151	304	104	219	250	249	327	230
61.5629	0	435	280	332	179	289	313	92	150	302	103	219	249	247	327	228
61.6858	0	434	280	332	179	290	314	92	151	302	104	219	249	248	330	228
61.8086	0	437	281	333	179	291	313	93	152	304	104	221	250	248	329	230
61.9315	0	441	283	336	179	291	315	92	152	305	104	221	251	250	331	232
62.0544	0	439	280	336	179	292	316	92	151	303	102	221	249	249	328	229
62.1773	0	437	280	332	180	289	313	92	152	302	103	220	248	248	328	228
62.3002	0	436	280	333	179	290	313	91	152	303	105	221	249	250	328	228
62.423	0	437	278	334	180	290	315	92	152	303	102	221	250	250	330	230
62.5459	0	438	280	336	180	291	316	91	151	306	103	223	251	252	332	231
62.6688	0	436	278	335	179	291	316	92	152	302	103	221	249	250	329	229
62.7917	0	434	279	331	177	288	313	90	152	301	104	220	248	250	328	228
62.9146	0	431	280	332	178	290	313	91	151	302	102	222	248	250	332	228
63.0374	0	433	277	333	179	293	314	91	150	303	101	222	249	251	332	230
63.1603	0	436	280	335	181	293	315	92	152	305	103	225	250	252	333	231
63.2832	0	432	279	335	179	293	316	91	151	304	103	224	248	250	333	229
63.4061	0	430	278	330	178	291	312	91	151	302	102	222	247	250	330	229
63.529	0	428	278	331	178	293	312	91	150	301	101	222	247	251	331	229
63.6518	0	429	279	332	179	292	313	91	150	303	103	224	249	252	333	229
63.7747	0	429	280	333	180	294	316	93	151	305	103	226	249	254	334	230
63.8976	0	430	280	335	180	295	317	90	152	306	102	226	250	253	333	230
64.0205	0	422	279	330	177	294	313	90	150	302	101	223	247	252	333	228
64.1434	0	426	278	330	178	294	313	90	151	302	103	225	248	251	333	229
64.2662	0	427	279	332	178	294	313	90	152	304	103	226	248	252	334	230
64.3891	0	427	279	334	180	295	315	90	150	306	102	227	250	255	335	231
64.512	0	427	279	335	180	296	317	91	151	306	103	228	250	254	335	231
64.6349	0	426	278	331	178	293	314	91	150	304	102	227	249	254	333	229
64.7578	0	424	278	332	178	295	315	91	151	304	103	228	249	254	334	230
64.8806	0	426	279	333	178	296	316	91	150	306	103	229	251	255	334	231
65.0035	0	426	278	336	179	299	316	91	151	308	101	230	252	256	337	233
65.1264	0	426	277	336	178	299	318	91	152	306	104	229	250	255	335	230
65.2493	0	423	276	331	178	295	315	91	150	305	102	229	249	253	333	230
65.3722	0	422	276	334	177	297	314	90	150	304	102	230	249	252	337	229
65.495	0	425	275	334	178	299	315	90	150	307	101	229	250	254	337	232
65.6179	0	427	275	336	178	300	316	91	151	308	104	231	252	255	339	234
65.7408	0	425	274	336	178	299	318	91	151	306	103	230	250	255	337	231
65.8637	0	424	273	332	176	296	314	90	150	304	102	229	250	254	335	231
65.9866	0	423	273	332	177	296	314	89	149	305	100	228	250	255	336	231
66.1094	0	423	273	334	177	297	314	89	151	305	102	230	251	255	339	231
66.2323	0	425	274	336	178	300	317	91	151	310	103	231	252	257	340	234
66.3552	0	425	273	335	177	300	318	91	150	307	102	231	251	254	337	231
66.4781	0	424	273	333	176	297	314	90	150	306	100	228	251	255	337	232
66.601	0	426	271	335	176	298	315	91	150	306	103	230	251	254	338	232
66.7238	0	427	273	336	177	299	317	91	151	308	104	231	252	256	340	233
66.8467	0	430	275	338	179	301	317	90	151	310	103	231	253	257	341	234
66.9696	0	428	272	337	179	300	318	92	151	307	102	231	253	255	340	233
67.0925	0	429	273	336	179	300	316	91	151	307	103	230	253	255	339	232
67.2154	0	431	274	337	179	299	316	92	152	308	104	231	253	257	340	235
67.3382	0	432	275	339	180	301	317	92	151	309	103	232	254	258	342	235
67.4611	0	434	278	340	180	303	320	91	151	311	104	233	254	258	342	237
67.584	0	433	275	338	179	300	317	93	152	307	105	230	253	257	339	235
67.7069	0	433	276	337	181	300	317	93	152	307	105	230	253	258	340	235
67.8298	0	435	277	339	181	301	317	92	151	308	104	232	253	258	340	236
67.9526	0	436	279	340	183	302	318	93	151	309	104	232	255	259	342	238
68.0755	0	438	280	342	183	304	320	93	153	310	106	233	255	260	343	238
68.1984	0	434	278	338	181	301	316	93	153	306	106	232	254	259	342	236
68.3213	0	437	278	338	182	302	317	92	152	307	105	232	253	259	342	237
68.4442	0	438	281	340	183	303	316	93	152	308	104	232	254	260	343	239
68.567	0	441	282	340	184	304	317	94	153	309	107	233	255	260	345	240
68.6899	0	441	283	342	184	305	320	94	153	308	106	234	254	259	343	238
68.8128	0	440	281	339	183	302	316	93	152	306	105	231	253	258	343	238
68.9357	0	441	283	340	184	302	316	93	152	307	105	230	254	260	343	240
69.0586	0	444	282	341	184	304	317	94	153	308	106	234	254	260	344	241
69.1814	0	446	285	343	186	306	318	94	154	310	107	235	256	261	347	243
69.3043	0	444	284	343	185	306	319	94	152	308	106	234	255	261	344	240
69.4272	0	445	284	341	186	304	316	94	152	306	106	232	254	260	345	242
69.5501	0	447	285	342	186	305	316	94	153	307	107	233	256	261	345	242
69.673	0	446	287	343	186	307	318	95	154	308	107	235	256	263	348	242
69.7958	0	449	288	346	188	310	320	95	152	309	107	234	256	262	348	243
69.9187	0	447	286	342	186	305	316	94	152	305	106	232	254	262	345	241
70.0416	0	450	288	343	187	305	316	94	154	306	107	233	255	262	346	242
70.1645	0	450	289	343	186	306	316	96	153	307	109	234	256	263	347	244
70.2874	0	452	289	345	188	306	317	95	153	308	107	235	257	262	348	244
70.4102	0	451	290	346	188	307	319	95	153	308	106	233	256	262	346	244
70.5331	0	448	288	341	187	305	315	94	153	304	106	231	254	261	346	242
70.656	0	450	288	342	186	305	315	95	153	305	107	233	255	260	346	244
70.7789	0	452	289	342	187	306	315	95	152	306	107	233	255	262	346	244
70.9018	0	453	290	345	188	306	316	94	152	308	106	233	255	264	347	246
71.0246	0	453	288	343	187	305	317	96	153	305	107	231	254	262	346	244
71.1475	0	452	288	339	186	303	314	95	153	303	107	230	252	261	344	244
71.2704	0	452	287	341	186	303	314	94	151	303	106	231	253	261	344	245
71.3933	0	452	287	342	186	304	315	95	152	304	105	231	255	262	345	246
71.5162	0	454	288	343	187	305	316	96	153	306	108	233	255	262	347	247
71.639	0	453	286	342	186	304	318	94	153	305	107	231	254	260	345	246
71.7619	0	452	286	338	185	303	315	95	152	303	106	231	253	259	343	244
71.8848	0	452	285	339	185	302	313	95	152	303	105	229	254	261	344	245
72.0077	0	452	285	341	186	303	315	95	153	304	107	231	254	261	346	247
72.1306	0	454	285	343	186	305	316	95	153	307	106	234	255	263	346	248
72.2534	0	452	284	340	185	303	316	94	153	304	105	231	254	260	344	243
72.3763	0	451	284	338	184	301	313	94	152	304	105	230	254	261	345	246
72.4992	0	450	283	340	184	303	315	95	152	305	106	231	254	262	346	245
72.6221	0	450	284	341	184	304	316	95	152	307	106	233	254	263	348	247
72.745	0	452	285	344	185	306	317	94	152	307	106	234	256	261	349	246
72.8678	0	449	282	338	183	302	315	94	152	303	104	229	254	260	345	244
72.9907	0	450	282	336	183	300	314	93	152	304	106	230	255	260	347	246
73.1136	0	451	282	339	184	302	314	94	152	303	106	231	254	261	346	246
73.2365	0	450	282	341	185	302	315	93	152	306	105	233	255	261	348	246
73.3594	0	450	283	342	184	303	318	95	153	305	106	232	256	261	350	246
73.4822	0	448	281	337	182	299	314	94	152	302	105	230	253	260	347	243
73.6051	0	449	279	337	182	299	313	93	152	303	106	231	254	261	349	245
73.728	0	445	279	337	181	301	313	93	151	303	104	234	256	261	355	250
73.8509	0	446	279	338	182	300	315	93	152	305	105	233	257	262	358	258
73.9738	0	450	280	340	183	302	317	94	153	305	106	234	257	262	352	250
74.0966	0	447	279	336	181	299	314	94	152	301	104	231	253	259	346	243
74.2195	0	446	279	335	181	299	313	92	151	303	105	232	254	261	347	244
74.3424	0	437	280	338	182	299	314	94	151	304	104	231	256	260	344	250
74.4653	0	435	283	338	184	299	314	92	152	305	105	232	255	258	337	246
74.5882	0	438	287	340	184	301	317	94	153	306	105	233	253	256	331	239
74.711	0	436	289	337	183	299	314	93	151	303	103	229	249	253	323	233
74.8339	0	441	295	341	184	300	314	94	152	304	103	230	248	252	318	231
74.9568	0	447	298	340	185	301	314	94	153	304	106	230	249	251	315	230
75.0797	0	451	302	343	185	305	315	94	153	306	106	233	251	252	314	229
75.2026	0	447	303	343	185	306	318	93	152	306	104	233	250	251	315	226
75.3254	0	446	302	341	185	303	313	94	153	303	105	230	248	251	315	226
75.4483	0	450	304	341	185	304	314	94	153	305	106	231	249	253	319	228
75.5712	0	451	304	344	187	304	316	95	153	306	104	232	250	255	321	229
75.6941	0	452	305	345	188	306	316	95	153	308	105	233	251	256	323	230
75.817	0	452	305	344	188	305	317	95	153	306	106	231	250	255	321	227
75.9398	0	451	303	341	186	302	313	94	154	304	107	230	250	254	321	228
76.0627	0	454	305	341	187	303	313	94	154	304	106	231	250	255	321	230
76.1856	0	453	306	342	187	304	315	94	153	306	106	232	251	255	323	230
76.3085	0	453	308	345	188	307	316	95	154	308	106	234	252	256	325	232
76.4314	0	454	307	343	188	305	316	96	155	306	107	232	251	254	322	229
76.5542	0	455	306	341	187	303	314	95	153	304	106	230	249	254	321	229
76.6771	0	453	309	341	187	304	313	94	152	305	105	231	250	254	323	229
76.8	0	461	308	343	189	305	314	95	155	307	107	232	251	255	323	231
76.9229	0	459	309	344	189	307	316	95	154	309	108	234	251	257	325	234
77.0458	0	458	308	344	188	306	317	96	154	306	107	233	252	255	323	232
77.1686	0	457	308	342	188	305	314	94	154	306	105	232	250	256	323	232
77.2915	0	457	307	342	188	305	314	95	154	306	106	232	251	255	324	233
77.4144	0	460	309	343	189	306	315	95	154	308	107	233	251	258	325	234
77.5373	0	462	311	346	189	307	316	95	154	309	107	234	253	259	326	237
77.6602	0	456	309	343	187	306	316	95	152	306	105	233	251	257	324	233
77.783	0	457	308	342	187	305	313	95	153	306	106	233	251	256	324	233
77.9059	0	464	308	342	188	306	314	96	154	306	106	233	251	256	325	234
78.0288	0	461	309	344	189	306	316	95	154	308	105	233	252	257	326	235
78.1517	0	459	309	345	190	309	318	95	154	309	105	235	253	258	327	235
78.2746	0	459	305	341	187	305	314	95	153	305	105	231	250	255	324	232
78.3974	0	463	305	340	187	303	313	94	154	305	105	231	251	256	324	232
78.5203	0	458	305	339	187	303	313	93	152	306	104	233	251	256	325	232
78.6432	0	455	306	342	187	305	315	94	152	308	103	233	251	257	328	234
78.7661	0	458	304	343	187	307	317	94	153	307	105	232	252	256	327	233
78.889	0	461	300	338	185	302	313	93	152	304	105	230	249	254	324	232
79.0118	0	454	300	338	185	300	313	93	151	305	103	230	249	254	324	231
79.1347	0	453	300	339	185	303	313	93	151	307	102	228	250	255	325	233
79.2576	0	454	300	339	186	302	314	93	153	308	105	231	251	255	328	234
79.3805	0	460	297	342	186	304	317	93	152	308	105	232	251	256	327	234
79.5034	0	456	292	336	183	300	313	91	152	306	102	229	250	254	327	230
79.6262	0	446	291	337	183	300	313	91	151	305	102	230	250	254	328	234
79.7491	0	445	290	336	183	300	313	92	151	306	104	230	250	255	329	234
79.872	1	449	291	338	183	301	315	92	151	308	104	230	251	257	332	236
79.9949	0	447	290	339	184	302	318	92	151	308	103	233	252	256	331	232
80.1178	0	445	288	335	183	298	312	91	151	306	103	229	250	254	332	234
80.2406	0	447	287	336	181	299	314	92	152	307	104	230	251	255	333	234
80.3635	0	449	287	337	182	300	315	92	152	308	104	230	252	256	333	236
80.4864	0	448	288	340	183	300	316	91	151	310	104	233	253	257	336	235
80.6093	0	444	287	340	182	301	317	91	152	308	103	231	252	256	334	233
80.7322	0	445	286	336	181	299	314	92	152	305	103	230	251	255	333	233
80.855	0	449	286	338	181	300	314	91	151	306	103	230	252	256	336	235
80.9779	0	444	286	338	181	301	315	91	151	308	103	232	254	258	339	236
81.1008	0	446	286	340	183	303	317	93	152	310	103	232	254	259	343	238
81.2237	0	446	285	338	182	301	317	93	152	307	105	231	254	258	340	235
81.3466	0	443	283	336	181	298	314	92	152	306	104	231	253	257	341	236
81.4694	0	444	283	337	181	300	315	92	150	306	103	232	254	259	346	237
81.5923	0	444	282	337	181	299	314	91	152	308	103	232	255	261	349	243
81.7152	0	445	283	339	182	300	316	93	153	309	107	234	256	261	351	248
81.8381	0	444	283	338	181	299	317	92	152	308	105	233	257	260	350	245
81.961	0	443	282	335	181	299	314	92	151	306	104	233	256	260	349	245
82.0838	0	443	280	338	182	298	315	92	153	307	105	233	257	261	350	247
82.2067	0	444	281	338	182	299	315	93	153	308	106	234	258	261	351	246
82.3296	0	446	283	341	184	302	318	93	153	310	105	235	259	262	352	246
82.4525	0	445	282	339	182	300	316	92	153	307	105	233	257	261	350	245
82.5754	0	444	282	338	183	298	315	94	152	307	106	234	258	262	350	245
82.6982	0	445	284	340	183	300	316	94	154	307	107	235	258	262	350	247
82.8211	0	447	286	342	185	302	318	94	154	310	105	235	259	263	351	248
82.944	0	449	288	344	185	304	320	94	153	311	107	237	259	263	351	247
83.0669	0	447	287	339	184	300	315	94	153	306	107	233	257	262	347	245
83.1898	0	448	285	341	185	301	316	95	154	308	107	235	257	261	347	244
83.3126	0	450	287	342	185	302	316	94	155	309	108	236	258	262	346	243
83.4355	0	450	290	344	187	303	316	96	154	310	106	237	259	265	348	243
83.5584	0	450	291	345	185	306	319	95	155	310	108	238	259	264	349	242
83.6813	0	449	290	339	184	302	315	96	155	306	107	234	255	263	344	241
83.8042	0	451	290	340	185	302	315	96	153	307	106	235	255	262	344	240
83.927	0	450	289	341	185	302	316	94	155	308	106	234	257	264	346	241
84.0499	0	453	289	344	186	303	317	96	155	309	107	236	257	264	347	243
84.1728	0	453	290	343	186	304	319	95	155	310	108	236	257	264	347	243
84.2957	0	451	288	339	185	301	315	93	153	306	105	235	254	262	345	242
84.4186	0	449	288	339	183	301	315	94	154	307	106	233	255	262	346	243
84.5414	0	451	287	341	184	301	315	96	154	308	108	234	256	263	347	245
84.6643	0	452	288	342	185	303	318	95	154	311	107	236	257	264	348	245
84.7872	0	447	287	343	183	303	319	94	154	309	105	235	255	262	348	241
84.9101	0	446	287	338	183	299	315	94	154	308	104	234	255	261	346	242
85.033	0	449	287	339	182	300	317	94	154	308	106	234	255	261	346	242
85.1558	0	451	285	340	183	300	317	94	153	309	105	234	255	262	345	242
85.2787	0	452	286	342	183	302	318	94	153	312	105	236	257	262	347	243
85.4016	0	447	284	338	183	298	317	93	153	307	105	231	254	261	343	241
85.5245	0	447	283	337	182	299	315	93	154	306	106	232	254	260	342	239
85.6474	0	449	283	337	182	297	316	92	153	309	105	234	254	261	343	241
85.7702	0	449	283	340	182	299	317	93	152	310	105	235	256	260	344	241
85.8931	0	450	283	342	182	301	319	94	154	310	105	234	255	261	344	240
86.016	0	445	281	337	180	296	315	92	153	306	105	230	252	259	341	237
86.1389	0	446	281	337	179	296	315	92	153	307	104	232	252	259	340	239
86.2618	0	446	280	337	180	296	315	91	152	307	104	231	252	258	341	239
86.3846	0	446	281	338	181	298	317	92	153	310	104	233	254	258	343	240
86.5075	0	447	281	340	181	299	319	93	153	310	105	233	255	260	343	240
86.6304	0	445	280	335	180	296	315	92	152	306	104	230	251	257	340	239
86.7533	0	444	279	334	179	296	315	92	151	305	103	231	252	258	341	239
86.8762	0	447	278	337	180	297	315	92	153	307	104	231	253	259	342	239
86.999	0	448	279	338	181	298	316	92	153	309	105	234	253	260	344	241
87.1219	0	447	281	340	181	300	319	92	153	310	103	234	254	260	345	240
87.2448	0	441	278	337	179	298	316	91	152	307	104	232	252	258	343	239
87.3677	0	446	279	337	180	298	316	93	152	307	104	232	253	259	345	239
87.4906	0	447	279	337	180	300	316	92	153	309	104	233	254	260	344	241
87.6134	0	448	281	340	182	300	317	92	152	310	103	235	254	261	345	241
87.7363	0	447	282	342	183	301	320	93	153	310	104	235	256	260	346	242
87.8592	0	446	281	336	182	298	316	92	153	307	105	232	253	260	343	239
87.9821	0	448	281	340	182	300	316	93	153	307	106	234	254	261	344	241
88.105	0	449	283	340	183	300	316	93	152	309	105	235	254	261	344	239
88.2278	0	450	285	341	185	301	318	94	153	310	105	235	256	262	346	242
88.3507	0	450	286	342	183	303	320	95	154	310	106	236	255	261	346	242
88.4736	0	450	284	337	182	300	315	94	153	306	106	234	253	262	343	240
88.5965	0	450	284	341	183	300	317	94	152	307	105	235	253	261	344	241
88.7194	0	450	285	341	184	300	315	93	153	308	105	234	254	262	346	242
88.8422	0	451	288	343	183	303	317	94	154	311	107	237	256	263	348	242
88.9651	0	454	289	344	184	306	319	95	154	310	106	237	256	264	348	242
89.088	0	453	287	338	184	302	315	94	152	306	105	235	254	262	346	240
89.2109	0	448	287	341	184	302	316	95	154	307	106	236	254	261	347	240
89.3338	0	453	288	341	184	304	315	96	154	307	107	237	256	264	348	242
89.4566	0	455	290	344	186	305	317	95	153	310	107	238	257	265	349	244
89.5795	0	457	291	346	187	306	320	95	153	312	106	240	257	265	350	244
89.7024	0	454	291	341	185	303	316	95	154	306	106	236	255	264	347	241
89.8253	0	457	292	341	185	303	316	96	154	307	108	237	256	264	348	243
89.9482	0	457	291	343	187	304	317	96	154	309	107	239	256	265	349	244
90.071	0	459	294	345	187	305	318	96	155	311	106	239	257	266	351	245
90.1939	0	461	295	347	188	307	320	96	155	312	109	240	258	268	351	246
90.3168	0	460	294	344	188	305	319	97	155	309	108	239	257	265	349	243
90.4397	0	461	295	344	188	304	318	96	154	310	107	240	257	266	350	245
90.5626	0	461	295	346	189	305	318	96	154	311	106	239	258	267	351	246
90.6854	0	463	296	346	189	307	318	97	155	311	110	241	258	267	351	246
90.8083	0	465	297	349	191	307	322	97	155	314	110	241	258	269	353	247
90.9312	0	463	296	344	189	306	319	96	154	311	107	239	257	266	350	245
91.0541	0	463	298	344	189	306	318	96	155	310	107	239	257	268	350	247
91.177	0	465	299	346	190	305	318	97	155	311	109	239	258	268	352	247
91.2998	0	467	298	349	191	306	319	97	155	313	108	241	260	269	351	248
91.4227	0	468	298	350	191	308	323	97	155	315	108	243	259	268	352	248
91.5456	0	465	297	343	189	306	319	97	154	309	107	238	256	267	349	245
91.6685	0	466	296	343	188	304	318	97	155	310	109	237	256	267	349	246
91.7914	0	468	297	344	189	304	318	97	155	311	108	239	257	267	349	246
91.9142	0	468	296	346	191	305	319	96	155	312	108	241	257	267	351	247
92.0371	0	468	296	349	190	306	321	97	155	314	108	241	258	268	351	248
92.16	0	464	293	341	188	303	318	96	154	309	108	237	255	264	347	245
92.2829	0	466	293	340	187	302	318	95	155	309	107	237	254	264	347	245
92.4058	0	464	293	341	188	302	317	95	154	311	106	238	254	264	346	245
92.5286	0	465	292	342	187	303	319	96	154	311	107	237	255	266	347	247
92.6515	0	467	293	345	187	305	321	97	155	313	108	239	257	267	348	247
92.7744	0	463	289	341	186	303	319	95	154	310	106	236	253	263	344	244
92.8973	0	462	288	338	184	299	317	94	153	308	105	234	253	263	344	243
93.0202	0	460	288	338	184	300	317	95	153	310	105	235	253	262	344	244
93.143	0	462	287	340	185	302	317	94	154	311	106	235	254	262	344	244
93.2659	0	462	288	342	186	302	319	94	153	313	105	238	255	263	348	246
93.3888	0	460	285	342	184	304	320	94	153	312	104	237	253	262	344	243
93.5117	0	459	283	337	183	299	317	93	153	308	105	233	251	261	342	242
93.6346	0	459	283	336	183	299	317	94	154	309	104	234	252	260	342	243
93.7574	0	459	282	337	183	301	317	92	151	310	105	235	253	260	343	244
93.8803	0	459	283	338	183	301	318	93	153	313	103	235	253	263	344	244
94.0032	0	459	281	339	183	301	320	94	153	311	105	235	253	261	343	243
94.1261	0	457	279	335	182	298	317	92	153	308	104	233	252	258	341	242
94.249	0	458	280	333	182	297	318	93	151	310	103	233	252	259	342	242
94.3718	0	456	279	336	182	298	317	91	152	310	103	233	252	261	342	243
94.4947	0	460	279	338	182	299	318	92	153	312	105	235	254	261	343	244
94.6176	0	456	277	337	181	299	320	92	153	311	105	234	252	259	342	242
94.7405	0	453	275	331	179	295	315	91	150	307	102	232	250	257	340	241
94.8634	0	452	275	333	179	295	317	91	151	308	102	230	250	256	340	240
94.9862	0	453	274	334	178	295	317	91	152	309	103	231	252	258	341	241
95.1091	0	451	274	334	179	297	318	92	152	311	103	234	252	258	343	241
95.232	0	450	273	336	178	297	319	91	151	310	102	232	251	256	341	238
95.3549	0	446	269	330	175	293	315	89	150	307	101	229	248	254	338	239
95.4778	0	445	270	329	175	292	314	89	151	307	102	228	249	254	337	238
95.6006	0	446	269	330	175	292	315	90	151	308	102	229	249	254	339	237
95.7235	0	444	268	332	175	295	316	89	150	309	100	231	250	253	340	238
95.8464	0	445	268	334	175	296	319	89	151	311	101	230	250	254	340	239
95.9693	0	442	265	328	173	291	314	89	151	306	101	226	247	251	335	235
96.0922	0	439	265	327	172	291	314	88	151	305	101	227	246	250	335	235
96.215	0	439	263	329	172	291	314	88	149	307	99	228	247	249	336	235
96.3379	0	440	264	330	172	291	315	89	151	308	100	227	249	252	337	237
96.4608	0	441	266	332	174	294	317	89	152	310	103	229	250	251	340	237
96.5837	0	438	265	330	172	293	318	88	151	308	100	228	248	249	337	235
96.7066	0	438	262	326	171	290	315	88	150	307	99	227	248	249	336	234
96.8294	0	438	263	329	171	291	315	89	150	307	100	226	248	249	336	235
96.9523	0	438	264	331	172	291	316	89	151	309	101	228	249	249	337	235
97.0752	0	441	266	332	173	294	318	89	151	310	100	229	250	251	339	237
97.1981	0	438	264	331	172	292	318	88	150	308	99	228	249	249	337	234
97.321	0	437	262	328	172	290	314	89	150	307	100	227	248	249	336	235
97.4438	0	437	264	330	172	291	316	88	151	308	101	226	248	250	338	235
97.5667	0	439	265	331	173	292	316	89	150	310	100	228	250	251	341	236
97.6896	0	440	268	332	173	294	318	89	151	312	99	229	251	252	343	239
97.8125	0	438	265	330	172	292	318	89	152	308	101	227	250	250	338	236
97.9354	0	437	265	329	172	290	314	89	151	307	100	227	249	250	339	235
98.0582	0	435	265	330	172	290	315	89	150	308	99	228	249	250	338	234
98.1811	0	431	267	332	174	291	316	89	151	309	99	227	250	250	338	236
98.304	0	430	270	335	175	294	318	89	152	312	102	230	251	250	336	235
98.4269	0	427	268	332	173	293	319	90	153	309	101	228	248	248	331	230
98.5498	0	430	269	331	172	290	316	89	151	307	99	227	248	248	333	230
98.6726	0	432	269	332	173	292	316	89	151	309	99	227	249	249	336	232
98.7955	0	437	271	333	175	295	316	90	153	310	102	230	250	251	337	235
98.9184	0	439	273	336	176	295	319	91	153	313	102	231	251	254	340	236
99.0413	0	437	271	335	176	295	320	91	152	311	101	230	251	251	337	232
99.1642	0	438	270	332	175	293	316	91	151	310	100	228	251	252	336	234
99.287	0	439	272	334	176	294	316	91	153	310	103	230	251	252	339	234
99.4099	0	441	273	336	176	296	317	91	152	313	102	232	253	254	343	238
99.5328	0	441	274	337	177	296	320	92	152	315	101	233	255	256	347	249
99.6557	0	437	273	334	176	295	319	92	152	311	101	231	254	254	345	247
99.7786	0	439	272	334	175	294	316	92	153	311	103	232	255	254	344	247
99.9014	0	442	273	335	176	294	318	92	153	312	102	233	256	255	346	250
100.024	0	444	275	336	179	296	319	92	152	313	102	235	257	257	347	252
100.147	0	444	276	338	179	298	321	92	153	315	104	236	257	257	348	251
100.27	0	442	274	333	178	295	318	93	153	310	104	233	254	254	343	247
100.393	0	445	274	334	177	294	316	93	153	311	102	233	255	256	343	249
100.516	0	443	273	335	178	294	316	93	152	311	102	233	255	256	343	249
100.639	0	445	276	337	179	295	318	93	154	313	104	234	256	258	343	251
100.762	0	446	275	339	179	298	322	93	154	314	104	235	257	258	344	250
100.884	0	442	275	334	177	295	316	93	152	310	103	233	253	255	341	245
101.007	0	444	274	335	178	295	317	92	152	311	102	234	254	255	341	244
101.13	0	445	274	336	178	296	317	94	153	311	103	234	254	256	340	241
101.253	0	447	276	337	180	297	319	92	153	314	105	236	255	258	341	238
101.376	0	447	274	339	179	298	321	93	153	313	104	235	255	256	338	238
101.499	0	446	275	332	178	294	317	91	153	311	102	232	252	255	336	236
101.622	0	448	273	335	178	294	318	91	153	311	104	233	254	255	336	234
101.745	0	448	274	336	178	295	318	93	154	312	104	234	255	255	338	236
101.868	0	451	275	338	180	297	320	92	153	315	104	235	256	257	339	238
101.99	0	447	272	335	178	294	319	91	153	312	102	232	253	255	336	236
102.113	0	449	273	334	178	293	317	92	153	311	104	231	254	255	336	235
102.236	0	448	272	334	177	294	318	92	153	312	105	233	253	256	336	236
102.359	0	450	274	336	179	294	318	92	152	313	103	233	255	257	338	237
102.482	0	448	273	338	178	295	322	91	153	314	103	234	254	256	337	237
102.605	0	446	270	331	176	292	317	92	153	310	102	231	252	255	335	233
102.728	0	447	269	333	176	292	318	90	153	311	102	231	252	255	333	234
102.851	0	444	270	334	176	293	317	91	152	312	102	232	253	254	336	233
102.973	0	445	271	337	176	295	319	90	151	313	101	232	254	255	337	235
103.096	0	444	268	333	175	294	319	91	153	310	103	231	252	253	334	233
103.219	0	445	266	328	174	290	316	90	153	308	102	230	251	253	332	233
103.342	0	441	267	330	173	291	317	90	151	310	100	230	250	252	333	231
103.465	0	443	266	333	174	292	317	90	152	310	100	229	252	253	333	234
103.588	0	444	269	336	176	293	319	90	153	312	103	231	253	254	335	234
103.711	0	443	266	330	172	291	317	90	152	308	101	229	250	251	330	231
103.834	0	441	264	330	173	290	316	89	150	309	101	229	250	251	331	230
103.956	0	440	264	332	174	289	316	89	152	309	101	229	250	251	330	232
104.079	0	441	265	332	174	291	317	90	152	310	103	230	251	252	332	232
104.202	0	444	266	335	175	293	320	90	151	311	101	231	251	253	332	232
104.325	0	441	263	331	174	290	315	89	150	309	100	228	248	251	329	230
104.448	0	440	264	331	174	291	316	89	151	309	102	228	249	252	330	231
104.571	0	442	265	331	174	290	316	90	152	310	103	229	250	253	330	231
104.694	0	444	268	333	175	293	317	90	151	312	101	230	252	254	332	233
104.817	0	441	267	334	175	293	319	89	151	310	101	230	250	252	329	231
104.94	0	441	265	330	173	289	314	89	151	308	101	227	248	251	328	228
105.062	0	440	264	331	173	290	316	90	152	308	102	228	249	252	328	230
105.185	0	442	266	332	174	291	316	90	152	311	102	229	249	253	329	231
105.308	0	443	268	334	175	293	317	89	151	311	101	230	250	254	331	233
105.431	0	440	266	333	173	291	318	91	152	308	101	228	249	251	326	228
105.554	0	436	264	331	172	290	315	90	152	307	102	228	247	251	327	226
105.677	0	440	265	332	172	290	315	90	151	307	100	228	248	250	327	229
105.8	0	440	266	331	174	291	316	89	151	309	100	229	249	251	327	230
105.923	0	442	268	335	174	292	317	89	152	311	102	230	250	254	330	231
106.045	11	440	266	334	174	291	318	91	152	308	103	229	248	252	326	228
106.168	0	440	265	331	173	289	315	89	150	306	101	227	248	251	326	228
106.291	0	438	266	333	175	290	315	90	150	307	100	227	248	252	327	229
106.414	0	442	268	333	174	290	315	90	151	309	103	230	249	253	329	230
106.537	0	443	269	335	176	292	317	91	152	311	102	232	251	255	331	231
106.66	0	441	268	335	174	292	318	90	151	309	101	230	248	253	326	227
106.783	0	441	267	333	174	289	315	90	151	307	100	229	249	255	327	229
106.906	0	440	269	334	174	291	315	91	151	308	103	231	250	254	329	228
107.028	0	442	271	335	175	293	317	91	152	310	102	232	251	255	331	230
107.151	0	446	271	338	177	295	318	91	152	312	103	233	252	257	332	231
107.274	0	442	271	335	176	292	316	91	151	308	102	230	249	255	327	229
107.397	0	444	272	335	175	291	315	91	152	307	103	231	251	255	329	229
107.52	0	445	271	336	178	292	315	92	152	308	103	231	251	256	329	230
107.643	0	446	274	336	178	293	317	91	153	310	102	233	251	258	331	231
107.766	0	443	275	339	178	296	319	92	152	311	103	233	253	257	332	231
107.889	0	441	273	335	176	293	315	92	153	306	104	231	250	255	328	228
108.012	0	444	272	334	177	292	314	91	152	307	103	230	251	256	329	230
108.134	0	442	272	336	176	292	315	92	151	309	102	232	251	255	328	230
108.257	0	442	275	336	179	293	316	93	152	310	102	232	253	259	329	232
108.38	0	445	275	340	180	294	319	92	154	310	105	233	253	257	329	230
108.503	0	446	273	334	177	292	314	92	153	306	104	230	249	255	327	231
108.626	0	446	274	336	178	291	315	92	151	307	102	231	250	255	326	236
108.749	0	445	276	337	179	293	316	91	153	308	102	230	250	258	329	243
108.872	0	445	278	338	179	296	317	93	153	311	105	234	251	258	339	245
108.995	0	449	276	340	178	298	319	91	153	309	103	232	252	257	334	240
109.117	0	449	274	335	177	293	316	92	151	309	102	232	251	255	326	240
109.24	0	449	274	333	177	291	316	91	153	309	103	232	253	256	326	246
109.363	0	449	272	336	177	293	317	91	153	310	104	232	253	256	325	246
109.486	0	450	273	338	178	294	319	92	152	312	103	234	255	256	325	245
109.609	0	445	271	334	176	291	317	90	151	308	101	231	251	253	322	240
109.732	0	448	270	333	176	290	315	90	151	307	102	230	252	252	322	239
109.855	0	436	270	334	176	291	315	91	151	308	103	230	251	251	319	239
109.978	0	439	278	333	178	291	317	89	151	310	102	230	249	246	310	238
110.1	0	450	287	341	178	294	319	90	151	311	101	230	249	243	295	232
110.223	0	445	281	336	175	290	315	89	151	307	101	226	246	239	288	219
110.346	0	446	281	336	175	291	316	88	151	308	102	224	242	237	291	213
110.469	0	449	283	337	175	292	316	89	151	309	101	224	243	236	293	211
110.592	0	456	286	338	177	293	317	90	152	311	101	223	243	236	293	213
110.715	0	456	284	339	176	296	318	91	152	310	102	222	242	235	293	211
110.838	0	458	280	333	175	291	314	90	152	308	103	221	242	236	294	214
110.961	0	450	279	334	176	292	315	89	151	309	101	221	243	237	301	217
111.084	0	444	277	334	175	287	316	90	151	310	101	221	244	239	306	219
111.206	0	444	278	337	174	291	318	90	152	312	102	223	246	239	310	217
111.329	0	438	279	334	174	289	318	90	152	310	101	222	244	237	303	213
111.452	0	440	279	332	173	287	315	89	150	310	101	222	244	236	303	213
111.575	0	438	276	335	173	287	316	89	151	311	100	221	245	237	305	215
111.698	0	442	275	337	172	287	316	90	152	312	101	223	247	241	310	221
111.821	0	450	271	336	172	288	319	90	152	312	101	225	249	243	317	229
111.944	0	434	268	329	171	284	314	88	150	310	100	223	249	241	315	226
112.067	0	434	267	331	171	286	316	89	150	311	100	224	249	243	317	224
112.189	0	438	266	334	171	285	316	89	152	311	102	226	250	244	323	226
112.312	0	441	267	337	172	288	319	90	152	313	102	227	252	247	329	231
112.435	0	435	265	331	170	285	316	88	151	308	100	225	251	245	326	229
112.558	0	431	266	332	170	286	315	89	151	309	99	226	251	246	330	231
112.681	0	434	265	332	171	286	316	89	151	310	101	227	252	246	330	231
112.804	0	437	266	335	171	287	316	90	151	312	101	228	252	249	330	231
112.927	0	436	266	336	170	288	318	90	151	309	100	228	251	246	329	227
113.05	0	434	265	331	170	285	314	89	150	308	99	224	250	247	327	228
113.172	0	430	266	334	170	286	315	90	151	308	101	227	250	247	329	228
113.295	0	435	266	334	170	287	317	89	152	310	101	227	251	247	329	229
113.418	0	436	267	336	171	289	318	89	151	311	100	228	252	249	330	229
113.541	0	434	265	333	170	285	315	88	150	307	100	226	251	247	326	227
113.664	0	436	266	333	170	286	316	90	151	308	102	226	251	247	328	226
113.787	0	438	268	334	170	286	316	89	151	310	101	226	251	248	329	229
113.91	0	439	268	335	171	287	318	90	151	311	101	229	253	248	330	229
114.033	0	436	267	337	171	288	318	89	151	310	100	227	252	249	330	229
114.156	0	438	267	334	171	285	315	89	152	309	102	226	251	248	329	229
114.278	0	439	268	335	170	286	317	89	151	309	101	227	251	248	329	230
114.401	0	439	270	335	171	287	317	89	151	311	102	228	253	249	330	229
114.524	0	439	270	337	172	289	319	90	151	311	102	228	253	248	331	229
114.647	0	438	269	333	170	285	315	90	153	307	102	226	251	249	329	228
114.77	0	438	269	335	170	287	316	89	151	308	100	227	251	249	330	228
114.893	0	436	270	335	172	287	316	90	151	309	101	228	252	249	329	229
115.016	0	439	272	338	173	288	317	90	151	311	102	228	253	250	331	230
115.139	0	436	271	334	171	287	317	89	152	307	102	227	251	248	327	227
115.261	0	438	270	333	171	285	316	89	152	307	102	227	251	248	328	228
115.384	0	439	269	335	171	285	315	88	151	307	101	227	250	248	329	228
115.507	0	439	271	337	173	286	315	89	151	309	102	227	252	250	330	229
115.63	0	439	272	338	173	288	319	90	152	309	103	228	252	250	329	229
115.753	0	440	270	332	172	284	315	89	151	305	101	225	250	248	327	228
115.876	0	439	271	334	171	285	314	89	151	307	101	225	251	248	328	229
115.999	0	439	271	336	172	286	314	90	151	306	101	225	251	249	329	230
116.122	0	439	273	337	172	287	316	90	153	308	102	228	252	250	332	230
116.244	0	438	273	337	173	289	318	89	152	307	101	227	251	248	330	228
116.367	0	440	270	334	172	287	314	89	151	305	101	226	250	248	329	229
116.49	0	441	271	335	172	286	314	89	151	306	102	226	251	248	330	229
116.613	0	442	273	335	173	287	315	89	152	307	103	227	251	248	330	230
116.736	0	445	275	338	175	289	317	89	152	309	101	226	253	250	331	231
116.859	0	442	271	335	172	286	314	90	150	304	100	226	249	246	327	229
116.982	0	444	272	335	172	286	315	89	152	305	102	225	250	247	328	229
117.105	0	444	273	336	173	286	314	90	151	306	103	226	251	248	329	231
117.228	0	445	274	337	174	288	316	89	152	308	102	228	252	248	331	231
117.35	0	446	274	337	174	289	318	89	152	307	102	228	251	248	331	231
117.473	0	443	272	332	172	286	314	89	150	304	101	224	250	246	328	228
117.596	0	444	271	332	172	285	314	88	151	305	101	224	249	245	327	229
117.719	0	445	270	334	173	285	314	88	151	306	100	224	250	244	327	230
117.842	0	445	270	336	173	286	316	89	150	308	99	225	251	246	329	230
117.965	0	443	269	335	172	287	316	88	151	305	101	223	249	244	326	227
118.088	0	440	267	329	170	283	313	88	150	304	100	221	247	241	324	226
118.211	0	442	267	330	169	283	314	87	150	304	99	221	247	241	324	228
118.333	0	441	266	332	169	284	314	87	149	306	98	222	248	242	324	229
118.456	0	442	267	333	170	285	315	88	151	308	100	223	248	242	326	229
118.579	0	441	266	334	170	286	318	88	150	307	100	223	248	242	324	228
118.702	0	439	264	328	167	281	314	87	150	305	99	221	246	239	322	227
118.825	0	437	263	330	167	282	315	87	149	305	98	220	247	241	323	227
118.948	0	435	263	331	167	283	314	88	150	306	99	222	247	240	325	227
119.071	0	437	264	333	168	286	316	87	151	308	99	224	249	242	327	228
119.194	0	436	263	334	168	288	318	88	150	307	99	223	247	242	325	227
119.316	0	433	260	331	167	283	315	87	149	305	97	221	246	241	323	227
119.439	0	434	260	331	166	284	314	87	150	306	99	221	248	240	325	226
119.562	0	435	261	330	167	285	315	87	150	307	98	222	248	241	325	228
119.685	0	436	262	333	168	286	317	88	150	309	98	223	249	242	327	227
119.808	0	433	260	333	166	286	318	87	151	307	98	222	248	241	323	226
119.931	0	431	260	327	165	282	314	87	150	304	99	220	247	239	323	226
120.054	0	433	259	329	166	284	314	87	150	305	99	222	246	240	322	226
120.177	0	432	261	331	166	283	315	86	149	306	97	223	247	241	324	224
120.3	0	434	261	332	167	286	317	88	151	308	98	224	249	243	326	228
120.422	0	434	261	334	167	287	318	89	152	306	100	222	247	241	323	226
120.545	0	433	260	328	165	283	313	88	150	304	98	220	246	240	322	225
120.668	0	433	260	329	166	284	314	86	150	305	97	222	247	240	323	224
120.791	0	430	261	331	166	285	314	88	149	306	98	222	247	242	325	225
120.914	0	432	263	332	167	288	315	88	151	309	100	225	249	242	327	227
121.037	0	436	263	335	167	288	319	88	151	308	100	224	249	243	326	227
121.16	0	433	262	330	167	285	315	87	150	305	98	222	248	241	324	225
121.283	0	431	263	331	167	286	315	89	151	306	99	222	248	243	325	225
121.405	0	433	264	332	168	287	316	88	151	307	100	224	249	242	327	227
121.528	0	438	265	333	169	289	316	88	151	309	100	225	251	244	329	229
121.651	0	436	265	335	169	290	319	89	150	307	100	226	251	244	327	227
121.774	0	434	265	332	168	286	314	89	151	305	99	223	249	244	325	226
121.897	0	436	266	332	169	286	315	89	151	307	102	225	250	244	328	227
122.02	0	439	266	333	169	287	316	89	151	307	99	226	252	246	332	235
122.143	0	439	268	334	169	288	317	89	151	310	99	226	254	247	334	236
122.266	0	436	267	333	169	288	317	89	151	307	100	225	251	245	328	230
122.388	0	435	265	330	167	285	314	88	151	303	100	223	250	244	327	228
122.511	0	437	266	333	167	287	314	88	151	305	99	225	251	244	327	228
122.634	0	436	267	332	168	288	314	88	151	307	98	226	251	245	327	228
122.757	0	438	268	336	170	290	317	88	151	307	100	226	252	246	326	228
122.88	0	435	265	331	168	286	316	89	151	303	100	224	248	243	323	225
123.003	0	436	264	329	167	285	314	88	149	303	99	223	248	243	322	226
123.126	0	435	264	330	166	285	313	87	149	304	97	223	248	243	322	225
123.249	0	435	264	332	167	287	314	87	150	306	99	225	249	245	323	225
123.372	0	434	266	334	167	289	318	88	150	307	101	226	250	244	325	225
123.494	0	433	263	328	165	287	314	87	149	303	97	223	246	241	320	224
123.617	0	433	263	327	165	285	313	86	149	303	98	222	246	241	320	224
123.74	0	432	261	329	165	285	313	87	150	303	99	222	246	242	320	223
123.863	0	432	261	330	166	286	314	88	150	305	100	224	247	242	321	223
123.986	0	434	261	332	166	288	318	87	150	306	98	224	247	242	321	225
124.109	0	430	258	327	163	284	314	85	149	304	97	221	244	240	318	222
124.232	0	430	258	327	163	285	314	86	149	303	97	222	245	239	319	222
124.355	0	428	257	329	163	285	314	87	150	305	98	223	245	240	319	221
124.477	0	432	259	330	164	287	315	86	150	307	97	223	247	241	320	225
124.6	0	431	258	330	163	288	317	86	150	305	97	222	246	240	318	222
124.723	0	428	255	326	163	283	312	85	148	303	98	219	242	239	316	221
124.846	0	428	255	327	163	283	313	86	149	303	99	221	243	239	316	220
124.969	0	430	255	328	163	285	314	85	149	304	97	221	244	239	317	223
125.092	0	431	256	329	164	284	315	85	149	306	96	222	244	241	318	223
125.215	0	428	255	329	163	286	316	85	150	303	98	220	243	239	315	221
125.338	0	426	252	324	161	282	313	85	149	301	98	218	241	237	313	219
125.46	0	425	252	326	162	283	312	84	148	302	97	219	241	236	313	219
125.583	0	426	251	327	162	284	313	84	148	302	96	220	242	238	314	221
125.706	0	428	253	328	162	285	314	85	149	305	97	220	243	239	315	221
125.829	0	425	251	329	162	286	317	86	150	303	98	220	242	238	314	219
125.952	0	423	249	325	160	282	313	85	148	301	96	218	240	237	310	218
126.075	0	423	250	325	161	282	313	85	148	302	96	218	240	238	311	219
126.198	0	425	251	326	162	284	313	85	148	303	97	220	242	238	314	220
126.321	0	425	253	328	161	288	315	84	150	304	97	221	243	239	318	222
126.444	0	426	253	330	163	289	318	85	149	305	97	221	243	239	316	221
126.566	0	424	250	325	161	284	313	85	147	302	96	218	241	238	313	220
126.689	0	426	250	326	164	285	314	86	150	302	98	219	242	238	313	218
126.812	0	426	251	327	163	286	314	86	149	304	98	220	242	240	314	221
126.935	0	428	254	329	164	287	315	87	148	306	98	222	243	241	315	221
127.058	0	427	252	330	163	289	317	86	149	304	98	222	243	239	314	221
127.181	0	427	252	326	163	284	313	86	148	302	98	220	242	239	313	220
127.304	0	427	252	327	163	286	313	86	149	303	99	220	242	239	314	219
127.427	0	425	254	328	162	287	314	87	149	304	97	221	243	240	317	218
127.549	0	426	256	330	164	289	315	87	149	307	98	223	244	240	319	221
127.672	0	430	254	331	164	290	318	87	150	305	100	222	244	241	316	220
127.795	0	427	252	325	162	286	313	87	150	302	99	220	242	239	313	218
127.918	0	428	253	326	163	285	313	87	148	302	97	220	242	238	314	219
128.041	0	428	252	328	163	285	313	86	148	302	97	220	244	240	315	220
128.164	0	431	254	329	164	287	314	88	149	306	100	223	245	242	316	222
128.287	0	429	254	331	164	289	318	87	150	305	100	223	244	242	315	221
128.41	0	426	251	327	163	284	313	86	149	301	97	219	242	239	312	217
128.532	0	425	250	327	163	284	314	87	147	302	97	219	243	240	313	219
128.655	0	424	251	326	164	284	314	88	150	303	99	220	243	239	313	219
128.778	0	425	253	329	163	288	316	88	150	306	98	223	244	241	316	219
128.901	0	428	255	331	164	291	318	87	149	307	97	224	245	242	317	221
129.024	0	424	251	329	162	287	315	87	149	303	98	220	244	240	313	219
129.147	0	424	250	326	163	285	313	88	150	303	100	220	243	240	313	219
129.27	0	426	250	328	163	285	314	87	150	304	98	220	243	241	314	220
129.393	0	427	253	329	164	287	315	87	149	307	98	223	245	241	316	220
129.516	0	427	255	331	165	289	317	88	150	308	98	223	247	242	317	222
129.638	0	424	251	329	163	287	317	88	151	304	100	221	244	241	314	219
129.761	0	426	252	327	163	287	314	87	150	305	98	220	244	242	313	220
129.884	0	425	252	328	164	287	315	87	149	306	98	223	244	240	314	219
130.007	0	423	254	330	165	289	316	87	150	308	98	223	245	241	316	221
130.13	0	427	255	332	165	292	318	87	150	309	101	225	247	242	317	222
130.253	0	424	251	329	163	288	317	88	150	305	99	222	244	240	313	219
130.376	0	423	251	326	163	286	314	87	149	303	98	222	243	241	313	218
130.499	0	422	250	328	164	287	315	87	148	304	98	221	244	241	313	220
130.621	0	425	253	329	165	288	315	88	150	306	100	223	245	241	315	220
130.744	0	428	254	331	164	289	318	87	150	308	99	224	246	243	317	222
130.867	0	422	250	329	163	287	317	86	149	304	96	222	242	240	312	217
130.99	0	420	248	326	162	284	314	86	149	304	98	220	242	239	311	218
131.113	0	421	248	326	162	285	314	87	150	304	99	220	243	240	312	219
131.236	0	423	251	328	163	286	315	86	150	306	98	222	243	241	313	220
131.359	0	422	252	330	164	287	316	87	148	308	99	223	245	241	316	219
131.482	0	421	249	330	163	287	318	86	149	305	98	222	242	240	311	218
131.604	0	416	247	326	160	285	314	87	150	304	98	219	241	238	312	216
131.727	0	417	247	327	160	286	315	86	149	304	99	221	242	237	313	218
131.85	0	418	248	327	160	286	316	86	149	306	97	220	242	237	312	218
131.973	0	420	250	328	162	287	317	86	150	308	98	221	245	240	315	220
132.096	0	419	250	330	162	289	319	87	150	307	99	222	243	239	313	219
132.219	0	417	247	327	161	286	316	86	150	305	99	220	243	237	312	218
132.342	0	417	246	327	160	287	315	86	149	305	97	222	243	237	313	217
132.465	0	419	248	327	163	286	314	86	148	308	97	221	244	239	314	220
132.588	0	420	249	328	162	288	318	86	150	308	100	223	244	240	316	221
132.71	0	420	248	330	161	289	319	86	149	308	97	221	244	240	313	220
132.833	0	417	246	325	160	285	314	86	148	305	97	220	242	238	311	217
132.956	0	414	247	327	162	286	315	86	149	305	97	220	242	239	312	218
133.079	0	406	250	326	161	287	316	86	150	307	99	221	242	237	311	217
133.202	0	410	252	327	162	288	318	87	150	309	98	222	242	237	310	218
133.325	0	406	251	329	162	289	319	86	150	307	98	221	240	237	306	215
133.448	0	402	251	323	161	285	315	85	150	304	98	217	235	235	299	215
133.571	0	405	255	326	162	285	314	87	150	304	98	218	233	231	294	212
133.693	0	412	259	329	163	287	315	85	149	306	98	217	234	232	291	211
133.816	0	412	257	329	164	289	317	86	149	308	97	220	237	234	295	213
133.939	0	410	255	329	163	291	319	86	150	307	98	219	236	234	295	214
134.062	0	411	254	323	161	285	314	86	150	304	98	218	235	233	293	213
134.185	0	412	254	325	161	286	314	85	150	305	97	218	236	232	294	213
134.308	0	412	252	325	161	287	315	85	149	307	97	219	236	233	295	213
134.431	0	413	252	327	162	289	315	85	150	309	98	218	238	234	300	215
134.554	0	412	249	327	161	289	318	86	150	307	99	218	240	233	304	215
134.676	0	408	245	321	160	284	314	85	149	305	99	216	239	231	304	215
134.799	0	406	247	323	160	283	315	86	149	306	99	213	239	229	298	211
134.922	0	411	250	324	160	283	315	86	149	306	100	212	237	227	293	210
135.045	0	418	253	327	162	287	316	87	151	308	101	214	238	228	293	210
135.168	0	416	250	328	161	288	318	86	150	307	100	214	237	227	292	210
135.291	0	412	244	326	162	284	315	85	149	306	99	212	238	230	299	218
135.414	0	412	245	325	162	286	315	86	150	306	100	215	239	231	303	221
135.537	0	413	247	327	161	289	316	86	151	308	101	217	240	234	307	224
135.66	0	414	249	329	163	290	318	87	150	310	100	218	241	235	310	223
135.782	0	404	247	329	162	289	319	86	149	308	99	218	241	232	307	219
135.905	0	404	249	326	161	286	315	87	150	307	100	217	241	233	305	218
136.028	0	404	251	327	163	287	316	88	150	307	100	217	240	233	303	217
136.151	0	407	253	329	163	287	317	87	149	309	100	218	240	235	305	219
136.274	0	411	253	331	164	289	320	88	150	311	100	220	243	236	309	220
136.397	0	412	249	329	163	285	316	87	150	308	99	218	244	237	312	219
136.52	0	413	249	329	163	287	317	88	150	309	100	220	245	238	316	224
136.643	0	413	248	328	163	286	317	88	149	309	99	221	245	240	319	225
136.765	0	415	251	331	163	287	319	87	150	311	98	222	247	242	323	229
136.888	0	414	248	330	162	287	319	88	150	309	100	222	247	240	320	226
137.011	0	413	248	327	163	284	317	89	151	307	101	221	246	240	319	227
137.134	0	411	248	328	163	286	316	87	150	308	98	222	247	241	318	223
137.257	0	411	250	330	163	288	317	88	150	309	99	223	246	240	318	225
137.38	0	414	251	333	163	290	320	88	151	310	100	223	247	241	316	224
137.503	0	410	247	329	163	284	317	88	150	306	99	220	243	239	312	220
137.626	0	410	247	329	162	284	317	87	149	306	98	221	243	239	312	221
137.748	0	409	248	330	162	284	316	87	150	307	98	220	244	240	312	223
137.871	0	412	250	330	164	285	317	87	150	309	100	221	245	240	313	223
137.994	0	410	246	330	163	285	319	88	149	307	99	221	243	238	310	221
138.117	0	408	244	326	160	282	315	88	149	305	97	219	242	237	309	219
138.24	0	407	244	327	161	282	315	87	149	305	97	218	242	238	309	221
138.363	0	409	245	328	163	283	315	87	150	307	100	220	243	238	311	221
138.486	0	411	246	331	163	286	318	86	149	309	98	221	244	239	311	222
138.609	0	406	242	328	160	282	316	86	149	305	96	218	242	236	308	219
138.732	0	405	243	327	161	281	315	87	148	305	97	217	242	237	308	221
138.854	0	406	243	328	161	282	315	86	149	305	98	218	241	237	309	222
138.977	0	408	246	327	161	282	316	86	150	307	97	219	243	237	311	223
139.1	0	408	244	330	162	284	318	86	148	307	97	221	242	236	310	220
139.223	0	404	242	328	160	281	314	86	149	304	96	217	241	236	309	220
139.346	0	405	244	328	159	283	316	87	150	305	98	219	242	236	311	221
139.469	0	409	244	327	161	284	316	86	148	307	98	218	242	236	312	223
139.592	0	410	245	329	162	286	317	85	148	309	97	220	244	239	314	224
139.715	0	407	242	328	160	285	317	86	148	305	97	218	241	236	310	221
139.837	0	406	241	325	160	281	314	87	150	302	98	217	241	236	310	221
139.96	0	409	241	325	160	282	314	86	148	304	97	217	240	236	310	222
140.083	0	409	243	327	161	283	315	85	147	306	96	219	241	237	311	222
140.206	0	409	244	331	160	286	317	85	149	307	98	219	242	238	313	223
140.329	0	405	240	327	160	282	315	86	148	303	98	216	239	236	307	220
140.452	0	406	240	325	160	280	313	86	148	302	97	216	240	235	308	221
140.575	0	405	241	325	160	281	314	85	147	302	95	216	240	235	309	221
140.698	0	405	243	326	159	283	314	86	148	303	96	218	241	236	312	222
140.82	0	409	244	329	160	286	317	86	149	306	99	220	242	237	313	223
140.943	0	408	242	327	160	284	317	86	148	303	96	218	240	236	310	222
141.066	0	407	241	324	159	281	312	85	147	301	96	216	238	234	307	220
141.189	0	408	241	325	160	281	312	86	147	302	97	216	239	235	308	221
141.312	0	409	242	326	161	282	313	86	148	302	98	218	239	236	311	223
141.435	0	411	245	328	162	285	315	86	148	306	96	219	241	238	313	225
141.558	0	414	247	330	163	287	317	87	148	307	98	220	243	240	315	225
141.681	1	412	245	329	162	285	317	86	148	303	98	218	241	238	311	223
141.804	0	412	244	326	162	284	313	87	148	301	98	217	241	237	311	222
141.926	0	413	247	326	163	284	313	86	148	302	97	217	242	238	313	224
142.049	0	416	248	328	164	285	314	86	148	304	97	219	243	240	314	225
142.172	0	419	251	329	165	287	315	87	150	306	98	219	244	240	317	225
142.295	0	416	253	332	165	288	318	88	149	307	100	222	244	242	317	225
142.418	0	417	250	328	164	286	315	87	148	302	99	220	244	239	315	225
142.541	0	420	251	328	164	286	314	87	148	303	98	219	244	240	316	226
142.664	0	421	253	329	165	286	314	88	149	304	99	220	245	241	317	226
142.787	0	424	255	331	167	289	316	88	151	306	100	221	246	243	319	228
142.909	0	425	257	334	168	291	318	88	150	308	99	222	247	244	319	228
143.032	0	422	254	329	166	286	315	88	148	303	98	220	244	240	315	226
143.155	0	424	254	328	165	285	314	88	150	303	99	220	244	241	315	225
143.278	0	424	254	329	166	285	314	88	150	304	99	220	245	242	316	226
143.401	0	425	255	329	167	287	314	88	149	306	98	222	245	242	316	226
143.524	0	426	257	332	168	289	317	89	151	308	99	223	246	244	319	228
143.647	0	425	256	331	167	288	318	89	151	305	100	221	246	242	316	225
143.77	0	424	252	328	165	284	314	88	149	302	99	220	244	241	314	225
143.892	0	422	252	328	164	285	315	87	148	303	97	219	244	240	314	223
144.015	0	421	253	329	166	284	314	88	149	305	98	220	245	241	315	225
144.138	0	424	255	330	166	286	316	87	150	308	101	222	247	243	318	226
144.261	0	426	256	332	167	288	319	88	151	309	99	224	247	244	318	226
144.384	0	422	251	329	164	285	317	88	150	305	98	221	244	241	314	221
144.507	0	418	251	328	164	285	314	87	149	305	97	220	243	241	314	222
144.63	0	419	251	329	165	286	316	88	150	306	100	220	244	239	313	222
144.753	0	422	251	329	165	288	316	88	150	308	99	221	245	241	315	223
144.876	0	422	254	331	166	289	318	88	150	310	98	223	246	243	317	223
144.998	0	418	250	330	165	287	318	87	150	307	97	221	244	240	312	220
145.121	0	417	249	328	164	285	316	87	150	306	99	220	243	240	312	219
145.244	0	417	250	328	164	286	317	87	149	307	98	221	244	239	312	221
145.367	0	416	250	330	164	287	317	88	149	309	98	221	245	241	313	220
145.49	0	415	253	331	165	289	319	88	151	311	98	224	246	243	315	221
145.613	0	415	250	331	164	289	320	89	151	308	99	223	244	240	312	218
145.736	0	412	247	327	163	285	315	87	149	306	99	221	243	238	310	219
145.859	0	413	246	326	163	285	316	87	149	307	98	220	243	238	310	218
145.981	0	412	247	326	163	286	316	87	150	307	97	221	243	239	311	218
146.104	0	413	248	329	164	287	317	87	151	310	100	224	244	241	313	218
146.227	0	413	247	331	164	289	321	88	151	309	99	222	244	240	312	218
146.35	0	410	245	325	161	283	317	87	149	305	96	219	241	236	308	216
146.473	0	409	244	325	161	284	316	86	149	306	98	220	241	237	308	215
146.596	0	408	244	326	161	284	316	87	150	307	100	221	242	238	309	216
146.719	0	411	245	326	162	286	318	87	150	310	98	220	243	238	310	218
146.842	0	410	247	330	163	287	320	87	150	310	97	223	244	239	313	218
146.964	0	406	243	326	160	285	318	87	149	305	97	220	241	236	309	214
147.087	0	406	242	325	160	285	316	86	149	306	98	220	240	236	308	216
147.21	0	407	242	325	161	285	317	86	149	307	97	220	242	237	309	216
147.333	0	409	243	326	162	285	317	87	148	309	95	221	242	237	310	216
147.456	0	409	244	328	162	288	318	87	150	310	99	222	243	238	313	217
147.579	0	404	242	326	161	285	318	87	151	307	98	220	241	236	309	214
147.702	0	405	242	325	160	283	317	87	149	308	97	218	241	237	310	216
147.825	0	405	242	325	161	284	317	86	148	307	96	219	242	237	310	216
147.948	0	406	244	326	161	285	318	87	150	308	98	219	242	238	311	217
148.07	0	407	245	328	162	287	320	87	150	311	99	222	244	239	313	217
148.193	0	402	241	327	160	285	318	86	149	305	98	219	241	235	309	213
148.316	0	403	242	325	159	284	317	86	149	306	95	218	241	236	309	216
148.439	0	405	242	325	160	283	316	86	150	307	98	219	240	236	309	215
148.562	0	405	243	326	160	285	317	86	150	307	98	221	241	238	311	216
148.685	0	408	245	328	161	287	320	85	150	309	97	221	243	238	312	217
148.808	0	402	240	325	160	283	317	86	148	304	96	218	239	233	306	214
148.931	0	404	239	324	160	282	315	86	149	304	97	217	239	235	306	214
149.053	0	403	240	324	159	283	315	86	148	305	98	218	239	235	307	214
149.176	0	405	243	324	160	284	316	86	149	306	96	220	241	236	310	215
149.299	0	406	243	327	161	285	317	86	148	307	97	220	241	238	310	218
149.422	0	404	241	326	159	283	317	87	150	303	98	218	238	234	307	213
149.545	0	402	241	322	160	281	314	86	148	302	97	218	238	235	307	213
149.668	0	402	242	323	160	282	314	85	148	303	96	219	239	234	308	212
149.791	0	403	243	325	161	283	315	86	148	303	96	220	240	235	309	216
149.914	0	407	244	325	160	285	316	86	149	306	97	219	240	238	312	217
150.036	0	408	243	327	162	286	318	87	149	304	97	219	240	237	309	215
150.159	0	407	242	324	160	282	314	86	148	302	96	219	238	236	308	212
150.282	0	406	244	325	160	283	315	86	148	302	95	218	239	236	308	216
150.405	0	405	245	325	162	284	315	86	149	303	98	220	240	236	309	215
150.528	0	406	249	327	162	285	316	86	149	305	98	221	241	238	309	216
150.651	0	402	248	328	163	287	318	86	148	305	96	221	239	237	306	213
150.774	0	399	249	325	163	282	313	86	148	301	95	217	236	234	300	211
150.897	0	401	252	326	164	284	314	87	149	301	97	219	237	234	300	211
151.02	0	404	253	326	164	285	313	87	148	302	97	220	237	236	299	212
151.142	0	407	255	330	165	287	315	86	148	304	96	221	238	238	302	214
151.265	0	407	256	330	166	289	317	86	149	305	98	222	239	237	302	215
151.388	0	405	254	325	164	284	313	87	149	300	97	218	235	234	298	212
151.511	0	407	255	325	165	284	313	87	148	300	97	218	236	235	298	212
151.634	0	406	257	327	166	284	312	87	148	301	96	219	236	235	299	212
151.757	0	405	260	330	165	287	314	86	148	302	96	222	238	237	302	212
151.88	0	411	261	329	167	289	314	87	150	304	99	224	240	238	305	216
152.003	0	413	260	332	167	289	317	88	149	303	97	222	240	239	304	215
152.125	0	409	255	326	165	285	312	86	147	299	95	222	239	238	307	213
152.248	0	413	255	326	164	286	312	87	148	299	96	222	239	239	309	217
152.371	0	415	255	327	165	287	311	87	149	300	99	222	241	240	311	218
152.494	0	418	257	329	166	289	314	87	149	303	97	225	242	242	314	221
152.617	0	421	259	332	167	290	315	88	148	305	96	225	243	244	316	222
152.74	0	420	257	332	166	290	316	88	148	303	98	225	243	245	316	221
152.863	0	420	255	329	166	287	312	88	149	300	99	224	242	244	318	221
152.986	0	422	256	330	166	288	313	87	148	301	98	224	243	245	321	223
153.108	0	415	257	329	165	289	313	87	147	303	96	226	245	244	319	222
153.231	0	421	259	331	165	291	313	88	150	304	98	226	246	245	322	224
153.354	0	422	259	334	167	293	317	88	150	305	99	227	246	245	322	223
153.477	0	421	256	330	166	288	313	88	148	301	98	225	245	243	318	221
153.6	0	421	257	331	166	288	312	87	148	300	97	225	244	243	318	218
153.723	0	421	258	331	166	289	313	88	149	301	97	224	244	245	317	219
153.846	0	423	259	333	167	291	315	88	150	303	100	226	246	245	316	221
153.969	0	427	262	335	169	292	316	89	149	306	99	228	246	246	317	224
154.092	0	424	261	333	168	292	317	88	148	302	98	226	243	244	314	221
154.214	0	421	257	330	167	288	312	88	149	300	98	224	242	243	312	219
154.337	0	421	258	331	167	288	313	88	149	301	100	224	243	244	312	219
154.46	0	422	259	332	167	290	313	89	148	302	98	225	243	244	313	221
154.583	0	424	260	334	168	291	315	88	148	304	98	227	245	246	315	222
154.706	0	424	262	336	169	294	316	88	149	306	99	228	246	247	318	221
154.829	0	421	259	333	168	292	316	89	149	301	100	225	243	244	314	219
154.952	0	421	259	329	168	289	313	88	148	301	98	224	242	244	313	219
155.075	0	422	260	332	169	290	313	89	148	302	99	225	244	246	315	220
155.197	0	423	262	332	169	291	315	89	149	304	101	228	246	246	317	220
155.32	0	425	264	336	170	295	318	89	150	306	99	228	247	249	318	223
155.443	0	423	260	332	169	291	315	88	148	301	98	226	244	245	313	219
155.566	0	423	261	330	169	290	312	89	148	301	100	226	244	245	315	219
155.689	0	422	262	331	169	292	314	89	150	302	100	226	244	246	316	219
155.812	0	424	263	332	171	293	315	89	149	305	99	228	246	246	317	221
155.935	0	426	264	334	171	294	315	89	149	306	99	229	246	248	319	223
156.058	0	425	262	335	170	293	316	89	150	304	100	227	246	247	316	220
156.18	0	424	263	330	170	290	314	88	150	303	100	227	244	247	315	219
156.303	0	424	262	331	171	292	315	88	148	303	99	227	245	246	316	220
156.426	0	425	262	332	170	291	315	88	149	305	98	227	246	248	316	220
156.549	0	428	264	333	171	293	317	90	151	306	100	228	247	248	318	222
156.672	0	424	262	332	170	293	318	89	150	305	100	227	243	246	314	218
156.795	0	422	259	328	168	288	315	87	148	303	98	225	243	243	313	218
156.918	0	420	257	328	167	288	314	87	148	303	97	224	244	244	312	217
157.041	0	420	258	330	167	290	314	88	149	304	97	224	243	245	313	217
157.164	0	422	257	331	167	292	317	87	150	306	99	227	244	244	315	218
157.286	0	419	255	331	167	292	318	87	149	305	98	226	242	242	311	218
157.409	0	414	252	324	164	287	313	86	147	301	96	223	239	241	308	215
157.532	0	414	250	325	164	286	313	85	148	302	97	221	240	240	308	215
157.655	0	413	249	326	164	285	315	86	148	303	98	223	240	240	308	215
157.778	0	414	249	328	164	288	316	86	147	306	95	223	242	242	310	216
157.901	0	413	249	330	164	290	318	85	148	305	96	224	241	240	309	215
158.024	0	408	246	322	162	285	314	84	147	301	96	220	238	237	306	212
158.147	0	407	243	323	160	284	313	84	148	302	96	220	239	237	307	213
158.269	0	407	242	324	160	285	315	85	147	304	95	220	239	238	307	212
158.392	0	407	245	325	162	286	316	84	147	305	96	222	239	238	308	213
158.515	0	409	246	328	161	289	318	84	149	306	97	223	241	239	309	214
158.638	0	405	241	324	159	285	316	85	148	303	97	220	238	236	304	210
158.761	0	405	241	323	160	286	315	85	147	304	95	220	238	236	304	211
158.884	0	403	242	323	160	285	314	84	147	305	94	220	238	237	306	212
159.007	0	404	244	326	160	289	315	86	147	307	97	222	239	238	308	212
159.13	0	405	244	328	162	291	319	85	147	308	97	223	240	238	310	213
159.252	0	401	241	323	160	285	314	85	147	303	96	221	238	237	308	213
159.375	0	401	241	323	160	285	314	84	147	303	94	221	238	238	311	214
159.498	0	401	242	323	159	286	315	85	148	304	97	222	240	237	311	212
159.621	0	401	244	325	161	288	316	86	148	307	97	224	241	239	310	213
159.744	0	400	245	327	161	291	319	85	148	307	96	226	240	239	310	212
159.867	0	397	241	324	160	287	315	86	147	302	94	222	237	239	307	211
159.99	0	399	241	323	160	286	314	86	147	302	96	223	237	239	307	213
160.113	0	400	242	325	161	288	314	85	148	304	97	224	238	241	308	213
160.236	0	403	244	325	162	291	316	86	148	305	96	226	240	241	311	213
160.358	0	402	246	328	164	292	318	87	148	307	97	227	241	244	311	215
160.481	0	401	243	325	162	287	315	87	148	303	98	223	238	240	307	211
160.604	0	402	243	324	162	287	313	86	148	303	98	223	239	241	308	213
160.727	0	402	245	325	162	288	314	86	147	303	96	225	239	242	310	213
160.85	0	403	247	326	163	290	315	86	148	304	96	225	240	243	311	215
160.973	0	407	250	328	165	293	317	88	149	307	99	227	241	245	313	215
161.096	0	406	248	327	164	291	317	87	149	305	97	225	240	244	309	214
161.219	0	405	248	326	165	289	315	87	148	303	97	226	240	245	310	213
161.341	0	405	249	327	164	291	314	88	148	304	97	227	241	246	312	215
161.464	0	406	252	329	164	293	316	88	150	305	99	228	242	246	315	215
161.587	0	412	254	330	166	295	317	88	150	307	99	230	242	247	316	219
161.71	0	410	251	329	166	293	317	88	149	304	98	228	241	245	313	214
161.833	0	410	252	328	167	291	314	90	149	304	97	227	242	247	314	217
161.956	0	412	254	328	166	294	314	89	150	305	100	229	243	247	316	217
162.079	0	415	255	331	168	294	315	89	150	307	100	230	243	249	317	220
162.202	0	417	257	333	169	297	318	89	149	308	99	230	245	249	318	218
162.324	0	412	255	328	168	292	314	88	149	303	98	227	242	248	314	217
162.447	0	415	255	327	167	292	314	88	149	303	100	228	242	247	314	218
162.57	0	416	255	330	168	293	315	89	149	304	99	228	243	249	315	219
162.693	0	415	258	330	169	294	314	89	148	306	97	229	243	250	318	218
162.816	0	417	258	332	168	297	318	88	150	306	99	230	243	249	318	221
162.939	0	414	255	328	166	293	314	89	150	303	100	227	242	246	315	218
163.062	0	415	255	328	166	291	314	89	148	303	99	227	241	246	314	218
163.185	0	416	255	329	167	292	313	88	148	304	98	228	241	245	314	217
163.308	0	416	255	329	169	292	314	88	149	306	98	229	242	248	316	220
163.43	0	416	256	332	168	295	317	89	150	306	99	229	244	247	317	220
163.553	0	414	253	328	166	291	314	87	149	302	98	226	241	246	314	218
163.676	0	413	252	327	166	289	313	87	148	303	97	227	242	246	316	217
163.799	0	413	254	328	165	290	314	87	149	303	97	227	242	246	317	219
163.922	0	413	254	330	167	292	315	88	149	306	99	227	244	247	317	220
164.045	0	418	255	331	168	295	318	88	149	307	98	229	244	249	318	220
164.168	0	413	253	328	166	290	314	86	148	303	96	226	241	245	314	216
164.291	0	413	253	328	167	291	315	88	148	304	97	226	242	246	315	219
164.413	0	412	252	329	167	292	315	87	148	305	99	226	243	246	315	220
164.536	0	417	254	331	167	293	316	88	149	308	98	228	243	248	317	220
164.659	0	415	255	333	167	296	318	87	148	306	98	229	244	248	317	218
164.782	0	412	253	329	166	290	314	88	149	303	97	225	241	247	314	216
164.905	0	412	252	329	167	292	315	87	149	304	99	226	241	245	314	218
165.028	0	415	253	330	166	293	315	87	148	305	97	227	243	247	315	220
165.151	0	414	256	331	167	295	316	87	148	306	95	229	244	248	319	220
165.274	0	414	256	333	167	296	319	88	149	307	99	229	243	246	317	218
165.396	0	412	253	328	165	291	314	87	148	303	98	227	241	245	313	218
165.519	0	414	253	328	166	291	313	87	148	303	96	227	241	246	315	219
165.642	0	414	254	328	167	292	314	86	148	304	95	228	242	247	317	219
165.765	0	414	257	332	167	294	315	88	148	307	98	229	243	248	320	219
165.888	0	415	257	333	168	296	318	88	149	306	99	228	243	249	319	220
166.011	0	414	254	327	166	293	313	87	148	303	96	226	241	247	316	219
166.134	0	415	255	330	168	293	314	87	147	303	96	227	241	248	317	219
166.257	0	414	257	330	168	293	313	88	148	304	97	228	242	249	318	219
166.38	0	416	259	331	169	296	315	89	149	307	100	232	243	249	322	221
166.502	0	416	259	333	169	299	318	88	149	307	97	231	243	250	322	221
166.625	0	416	259	330	169	294	314	87	147	303	96	228	242	249	319	220
166.748	0	418	258	331	169	294	314	88	148	304	98	229	243	250	321	220
166.871	0	419	261	332	170	296	315	88	149	305	100	231	244	251	321	222
166.994	0	422	263	333	172	298	317	89	149	307	98	232	246	252	323	224
167.117	0	422	263	334	171	298	318	89	149	306	98	231	244	252	323	222
167.24	0	420	262	331	171	295	314	89	149	303	99	230	245	251	322	221
167.363	0	421	264	333	172	296	315	90	150	305	100	232	244	251	322	222
167.485	0	424	266	335	172	298	316	89	149	306	99	233	246	253	324	224
167.608	11	425	268	334	174	299	317	89	150	309	99	234	247	254	325	224
167.731	0	424	266	335	173	297	318	91	150	304	100	233	246	252	322	220
167.854	0	424	266	332	173	296	313	89	151	304	101	231	245	253	321	222
167.977	0	425	268	334	174	298	315	90	150	305	99	232	246	254	323	222
168.1	0	426	269	335	174	299	316	90	150	306	99	233	247	254	325	224
168.223	0	429	272	337	176	300	318	91	151	308	101	235	247	256	327	225
168.346	0	427	269	335	174	299	318	91	150	304	103	233	246	254	323	222
168.468	0	427	269	334	173	298	314	90	148	304	99	232	246	255	323	222
168.591	0	426	270	335	175	297	315	90	149	304	99	232	245	254	324	223
168.714	0	426	271	337	174	300	316	91	151	307	101	233	247	255	327	224
168.837	0	430	273	338	175	302	318	90	150	310	102	235	249	257	328	226
168.96	0	428	271	337	174	300	318	91	150	306	101	233	247	254	325	222
169.083	0	428	270	335	176	298	315	90	149	305	99	232	246	255	324	224
169.206	0	429	270	335	175	300	315	91	151	306	102	234	248	255	325	223
169.329	0	431	272	338	176	301	317	92	151	308	102	234	249	256	327	225
169.452	0	433	274	340	177	303	319	91	151	310	101	237	249	257	328	225
169.574	0	430	271	337	175	301	317	91	150	306	99	233	248	256	325	224
169.697	0	432	272	337	176	301	317	91	152	306	103	234	248	255	326	225
169.82	0	433	271	337	177	301	318	92	151	308	103	234	248	257	327	225
169.943	0	433	274	339	177	303	319	92	150	310	101	237	250	257	330	225
170.066	0	434	274	341	177	305	321	92	152	310	102	236	251	256	328	226
170.189	0	433	271	335	176	300	316	92	151	305	102	233	249	255	326	223
170.312	0	434	272	337	177	300	317	92	150	307	101	233	249	257	326	224
170.435	0	435	272	338	177	302	317	92	150	308	101	235	249	257	327	224
170.557	0	434	275	339	179	303	318	92	150	310	102	236	251	258	328	225
170.68	0	436	275	339	178	303	320	93	152	309	102	235	250	257	326	223
170.803	0	433	271	336	176	299	316	92	151	306	102	234	248	256	324	224
170.926	0	433	271	337	177	301	317	92	150	306	101	235	248	255	325	223
171.049	0	431	274	338	178	301	316	92	151	308	100	235	249	257	325	225
171.172	0	434	275	339	177	305	318	93	152	310	104	238	251	258	329	225
171.295	0	434	273	338	178	305	319	93	151	307	102	236	249	256	325	222
171.418	0	431	272	335	177	300	316	91	150	304	100	235	247	257	324	220
171.54	0	433	273	336	177	301	316	92	150	306	99	234	248	258	325	221
171.663	0	434	273	337	178	302	317	92	152	308	104	237	249	259	327	224
171.786	0	436	274	340	178	305	318	92	152	311	102	237	251	259	329	226
171.909	0	433	273	337	178	301	319	91	150	306	101	235	249	257	325	222
172.032	0	432	273	335	177	302	316	91	151	306	100	235	249	258	327	224
172.155	0	433	273	336	177	302	317	93	150	307	102	236	249	259	327	224
172.278	0	436	274	337	178	303	317	92	151	308	101	237	250	260	328	226
172.401	0	435	275	340	178	305	320	92	151	309	100	238	250	261	330	224
172.524	0	433	272	335	177	302	316	92	150	305	101	235	248	259	326	223
172.646	0	432	272	336	179	302	315	92	151	306	102	236	249	259	328	225
172.769	0	435	273	336	179	302	317	92	150	307	101	236	250	260	329	226
172.892	0	433	275	338	179	304	318	91	151	309	100	238	250	259	333	225
173.015	0	432	273	338	177	305	320	92	150	306	101	236	250	258	329	224
173.138	0	431	273	332	176	301	315	92	150	304	102	235	247	257	327	223
173.261	0	431	271	335	175	302	316	91	151	305	101	236	249	256	328	223
173.384	0	430	274	340	177	301	315	90	150	307	99	235	248	256	328	225
173.507	0	431	271	335	177	302	317	91	150	308	100	236	249	259	330	225
173.629	0	428	268	333	175	300	317	91	151	304	102	233	246	255	326	221
173.752	0	428	266	330	173	296	313	89	149	303	100	232	245	253	324	222
173.875	0	426	265	329	173	297	314	89	148	303	98	232	245	253	324	221
173.998	0	425	264	332	172	297	315	89	150	305	99	233	245	253	325	222
174.121	0	422	263	333	171	300	317	89	150	307	101	234	246	253	328	221
174.244	0	421	260	329	169	298	315	88	147	303	98	231	243	250	323	219
174.367	0	419	258	326	168	293	313	87	148	302	97	230	243	250	322	220
174.49	0	419	257	326	168	294	313	87	149	303	98	230	243	250	322	220
174.612	0	419	255	328	168	294	315	89	149	306	100	229	243	251	323	219
174.735	0	418	255	331	169	295	318	87	148	307	97	230	245	251	324	220
174.858	0	410	253	328	166	294	316	87	147	304	95	229	242	248	322	217
174.981	0	412	252	325	165	293	315	87	148	304	97	230	241	247	324	218
175.104	0	412	250	326	164	294	314	87	149	304	98	230	242	247	323	219
175.227	0	412	250	328	165	295	316	87	148	306	96	231	243	248	325	219
175.35	0	411	251	331	165	297	318	86	149	307	97	231	243	248	325	220
175.473	0	409	248	324	163	292	314	87	149	304	97	227	241	245	321	217
175.596	0	408	247	326	164	293	315	87	149	305	98	227	241	245	322	217
175.718	0	409	248	327	164	293	316	87	148	306	95	229	242	246	322	217
175.841	0	408	250	327	165	294	316	87	148	307	96	229	243	247	324	219
175.964	0	407	248	329	165	296	319	87	149	305	99	229	241	245	321	216
176.087	0	406	246	324	163	291	316	86	148	303	97	226	239	244	319	214
176.21	0	405	245	325	164	292	314	86	148	303	96	227	239	245	318	214
176.333	0	410	250	328	162	289	315	86	148	306	96	227	241	245	320	217
176.456	0	411	253	331	163	291	317	86	149	307	99	229	242	245	322	218
176.579	0	406	247	331	162	294	318	86	149	304	96	228	240	243	321	214
176.701	0	403	245	328	161	291	314	86	147	302	96	226	239	243	320	214
176.824	0	402	244	327	164	291	316	86	148	304	96	226	240	245	320	214
176.947	0	402	247	329	164	294	315	87	149	306	99	229	241	245	322	216
177.07	0	407	248	330	164	295	318	87	149	308	98	231	243	248	325	218
177.193	0	404	247	332	164	296	319	86	148	306	97	230	241	245	321	214
177.316	0	402	246	327	164	293	314	87	148	304	96	227	241	246	321	216
177.439	0	402	247	329	165	294	316	87	150	305	98	229	242	247	322	216
177.562	0	406	250	330	166	296	317	87	149	307	98	230	243	248	323	217
177.684	0	405	252	331	166	297	318	88	149	308	97	232	244	250	327	218
177.807	0	403	251	331	165	297	317	89	149	305	99	231	243	247	323	215
177.93	0	406	252	329	165	297	316	89	149	305	100	230	242	248	323	217
178.053	0	408	254	330	167	297	317	89	149	306	98	230	244	248	324	218
178.176	0	409	254	332	169	297	317	88	149	308	98	231	245	250	324	219
178.299	0	411	257	336	170	300	320	89	150	309	101	231	245	250	325	218
178.422	0	408	255	332	169	296	317	90	149	306	100	229	243	249	321	217
178.545	0	410	256	331	169	294	316	89	149	305	99	229	244	249	322	218
178.668	0	412	256	332	170	296	315	89	149	306	99	230	245	250	322	219
178.79	0	414	259	334	171	298	316	89	150	307	100	231	246	252	325	219
178.913	0	414	261	336	172	301	320	90	150	308	101	232	246	252	324	219
179.036	0	413	259	332	171	298	316	90	149	304	98	230	243	251	322	216
179.159	0	411	261	331	171	298	315	90	149	304	98	233	244	251	325	218
179.282	0	415	262	334	171	300	316	91	150	306	100	232	245	252	325	219
179.405	0	417	264	336	172	302	317	91	151	308	101	234	246	254	327	222
179.528	0	418	265	337	174	303	321	90	150	309	100	235	247	255	328	222
179.651	0	415	264	332	172	299	315	90	150	304	99	232	245	253	327	221
179.773	0	418	266	333	172	301	316	90	151	304	101	233	246	253	328	221
179.896	0	420	266	334	174	302	315	91	151	306	101	233	247	255	329	223
180.019	0	422	269	336	175	302	318	92	150	308	100	236	249	255	330	224
180.142	0	420	269	337	175	304	320	91	151	308	101	236	248	255	330	223
180.265	0	418	268	335	174	301	316	91	152	305	102	235	247	254	329	222
180.388	0	423	268	335	175	302	316	91	151	307	101	235	247	255	330	225
180.511	0	423	269	336	176	301	317	90	150	307	100	235	249	255	331	224
180.634	0	424	271	338	176	305	318	92	150	309	101	237	250	257	333	227
180.756	0	424	270	337	175	302	319	92	152	306	102	236	248	255	330	225
180.879	0	424	269	334	174	301	316	91	150	305	101	235	247	255	328	224
181.002	0	421	269	335	174	303	316	91	149	306	100	236	248	256	332	223
181.125	0	424	270	335	174	303	316	91	150	307	100	236	249	256	333	226
181.248	0	426	272	336	176	303	318	92	152	309	103	238	249	257	332	228
181.371	0	424	270	335	175	302	319	92	151	305	101	235	247	255	329	225
181.494	0	424	267	333	175	299	314	90	149	304	97	233	246	255	327	224
181.617	0	424	268	333	176	298	315	91	150	304	100	233	247	256	328	226
181.74	0	425	268	333	175	300	316	91	151	306	102	235	247	256	329	226
181.862	0	429	270	335	176	301	318	91	150	308	100	236	249	258	331	228
181.985	0	424	268	332	174	300	318	91	151	304	99	234	245	255	326	224
182.108	0	424	267	330	174	297	313	90	150	303	100	233	246	255	327	224
182.231	0	423	266	331	174	297	315	91	151	304	101	234	245	255	327	225
182.354	0	422	267	332	174	299	316	89	151	305	99	234	247	255	330	226
182.477	0	424	269	333	175	301	317	91	149	308	99	236	248	256	332	228
182.6	0	424	268	335	174	301	319	90	150	306	101	233	247	254	328	225
182.723	0	421	266	327	173	297	315	91	150	303	101	231	245	253	325	223
182.845	0	423	265	330	173	299	316	89	149	304	99	232	246	253	326	225
182.968	0	424	266	331	174	298	315	90	149	306	98	232	246	254	327	226
183.091	0	426	268	332	174	299	317	90	150	307	100	233	246	255	328	226
183.214	0	422	267	333	173	302	319	90	151	306	102	234	247	254	328	225
183.337	0	420	266	328	172	298	316	89	150	305	99	232	245	252	326	225
183.46	0	420	265	329	172	298	316	89	149	305	98	232	245	252	327	225
183.583	0	423	263	330	173	299	316	89	150	307	100	233	245	253	326	225
183.706	0	424	263	331	173	299	317	89	150	309	101	233	247	255	327	226
183.828	0	421	262	331	171	299	319	88	149	307	99	232	244	251	323	223
183.951	0	419	260	326	170	295	315	89	148	305	97	229	243	251	323	223
184.074	0	419	259	327	170	295	315	89	149	305	99	231	243	251	322	222
184.197	0	420	257	327	170	296	316	89	150	307	99	231	244	251	323	224
184.32	0	421	259	330	170	297	320	88	149	308	98	232	245	252	324	224
184.443	0	414	256	326	168	295	317	88	149	304	98	229	242	249	321	222
184.566	0	412	254	322	166	292	315	88	148	303	99	228	240	246	321	221
184.689	0	413	252	323	166	292	315	87	149	304	98	229	240	246	321	222
184.812	0	412	251	326	166	292	315	87	147	305	97	230	242	248	323	222
184.934	0	411	251	327	167	295	318	86	148	308	96	230	242	249	323	223
185.057	0	409	247	324	165	294	317	86	149	303	98	228	238	245	318	218
185.18	0	407	245	320	163	290	314	86	148	303	97	227	239	243	317	217
185.303	0	406	244	323	163	290	314	85	148	304	96	225	238	243	317	217
185.426	0	405	244	323	162	291	315	86	147	305	96	227	239	245	317	219
185.549	0	406	245	324	164	293	317	85	148	307	98	228	241	245	318	221
185.672	0	404	243	325	163	292	318	86	148	306	96	227	238	242	316	216
185.795	0	402	242	321	162	289	315	85	147	304	95	225	238	241	314	215
185.917	0	401	241	322	163	289	315	85	147	304	95	224	237	243	314	216
186.04	0	400	242	323	162	291	316	86	149	306	98	227	239	242	316	218
186.163	0	403	244	324	163	294	317	86	148	309	97	228	241	244	319	219
186.286	0	401	243	327	163	295	320	85	148	309	96	228	240	243	318	216
186.409	0	399	242	322	162	291	316	85	148	305	95	225	239	242	315	216
186.532	0	399	242	324	162	292	316	87	149	305	98	227	239	242	316	217
186.655	0	402	244	323	162	292	317	85	148	307	95	227	239	243	317	217
186.778	0	403	245	325	164	294	318	86	147	310	96	229	241	244	319	218
186.9	0	399	245	328	163	296	320	86	148	308	96	228	241	243	319	215
187.023	0	397	242	323	161	292	316	87	148	305	97	226	240	240	317	215
187.146	0	401	243	325	161	292	316	86	148	307	95	226	240	241	316	218
187.269	0	401	245	325	162	293	317	87	147	308	96	227	240	241	316	217
187.392	0	402	246	327	163	294	318	86	149	309	97	228	242	243	319	217
187.515	0	401	245	329	164	295	321	87	150	308	98	228	241	242	317	216
187.638	0	399	241	324	162	291	314	86	147	305	96	225	239	239	314	215
187.761	0	399	243	325	161	290	316	86	147	305	94	225	240	241	315	214
187.884	0	399	243	325	162	291	316	86	148	307	96	226	240	241	316	215
188.006	0	401	244	326	162	293	317	86	149	309	99	229	242	242	318	217
188.129	0	397	245	328	162	294	321	85	148	308	96	228	242	242	318	216
188.252	0	394	240	323	160	290	315	85	147	304	95	225	238	239	314	213
188.375	0	396	240	323	160	290	315	86	148	305	97	225	240	238	314	213
188.498	0	394	241	324	161	290	316	86	149	307	98	226	240	239	314	214
188.621	0	396	243	326	161	293	318	87	148	309	95	228	241	240	317	218
188.744	0	399	245	329	162	297	321	85	149	311	96	227	241	241	316	224
188.867	0	399	242	325	162	292	316	87	149	305	98	225	238	242	325	233
188.989	0	402	243	325	161	293	317	87	149	307	98	224	239	244	336	245
189.112	0	409	245	326	162	295	317	87	149	308	98	223	240	245	341	252
189.235	0	416	246	327	163	296	318	85	149	309	99	221	242	246	339	255
189.358	0	418	246	330	165	296	321	87	150	310	100	222	243	246	337	251
189.481	0	415	245	325	162	292	317	86	149	307	99	222	242	245	334	242
189.604	0	411	246	326	163	295	318	86	148	309	99	223	243	243	336	239
189.727	0	413	245	326	164	294	317	87	148	309	98	222	243	243	328	233
189.85	0	415	246	327	165	295	318	87	150	310	100	224	245	242	323	229
189.972	0	419	246	329	162	294	320	86	149	309	100	225	243	239	315	226
190.095	0	406	242	323	161	291	315	86	148	306	97	223	242	237	309	225
190.218	0	405	244	324	163	289	316	85	149	306	96	224	243	237	308	225
190.341	0	399	246	325	163	293	317	87	149	308	97	227	245	236	312	223
190.464	0	404	248	328	163	296	319	87	149	310	99	227	246	238	311	223
190.587	0	409	256	325	164	293	318	86	148	307	97	221	241	228	288	218
190.71	0	415	258	329	161	290	315	86	147	305	97	216	236	216	273	210
190.833	0	416	255	327	162	289	315	86	150	307	99	213	236	216	277	203
190.956	0	425	261	326	162	291	317	86	150	308	99	213	234	218	279	203
191.078	0	441	272	333	164	298	319	87	149	310	98	214	232	216	276	201
191.201	0	438	266	333	163	294	317	86	149	307	100	211	232	215	275	204
191.324	0	431	257	327	164	290	315	88	150	307	101	212	235	221	285	212
191.447	0	425	254	324	163	292	316	88	150	308	101	213	236	223	295	217
191.57	0	423	252	327	164	292	317	88	149	310	100	214	239	227	303	219
191.693	0	423	251	329	163	289	319	88	149	311	101	214	242	227	310	217
191.816	0	412	246	323	162	285	316	87	149	309	101	212	241	228	313	216
191.939	0	412	246	325	162	285	316	86	149	309	100	214	243	229	313	219
192.061	0	411	247	326	162	286	317	88	148	310	99	214	244	229	314	220
192.184	0	411	248	327	164	287	318	88	150	311	100	216	245	231	316	222
192.307	0	407	246	327	162	286	318	88	150	309	102	215	244	229	311	220
192.43	0	408	247	325	162	285	316	88	149	310	100	214	243	230	308	221
192.553	0	408	248	326	162	285	317	88	149	310	99	216	243	230	308	218
192.676	0	407	250	326	163	290	317	87	150	312	100	219	244	232	312	218
192.799	0	408	250	329	163	293	320	89	150	311	101	219	244	231	311	218
192.922	0	408	247	324	161	287	317	87	149	309	100	217	243	230	307	218
193.044	0	408	247	326	162	287	316	88	149	309	98	217	242	230	308	217
193.167	0	408	247	325	162	286	316	89	149	310	99	217	243	231	310	217
193.29	0	410	248	327	162	289	319	88	151	312	101	217	244	231	311	219
193.413	0	406	245	325	162	287	318	87	148	310	99	216	241	229	308	217
193.536	0	405	243	323	160	284	315	87	148	308	98	216	240	229	307	215
193.659	0	404	243	323	161	286	316	87	150	309	99	216	241	229	307	215
193.782	0	405	245	325	160	288	317	88	149	310	100	219	242	230	308	216
193.905	0	405	244	326	159	288	320	88	149	312	98	216	242	230	306	215
194.028	0	401	241	322	159	284	315	86	147	307	98	215	239	228	304	212
194.15	0	402	240	322	159	284	316	86	149	309	98	215	240	228	304	212
194.273	0	401	241	322	158	284	317	87	149	310	99	217	240	229	305	213
194.396	0	403	242	324	160	287	318	86	148	311	98	218	241	230	307	213
194.519	0	397	239	323	158	285	318	86	148	309	97	216	239	228	303	211
194.642	0	398	238	320	158	284	315	85	148	307	97	215	239	227	302	211
194.765	0	397	238	321	157	284	317	86	148	309	99	215	238	228	303	212
194.888	0	398	239	322	158	286	317	85	148	311	97	215	239	227	305	212
195.011	0	397	240	325	158	289	320	85	149	312	98	216	240	227	305	213
195.133	0	394	237	319	157	284	316	86	148	309	97	213	238	226	303	209
195.256	0	394	238	321	157	284	316	86	148	308	98	214	238	224	303	209
195.379	0	396	238	321	157	284	317	85	148	310	97	215	239	225	303	209
195.502	0	395	239	324	158	286	318	86	149	311	97	215	239	227	305	212
195.625	0	394	238	323	157	286	319	86	149	309	99	214	238	225	302	209
195.748	0	395	237	321	156	283	315	85	148	308	98	214	238	226	302	209
195.871	0	394	237	321	158	284	317	85	148	308	97	214	237	226	301	208
195.994	0	394	240	322	158	285	315	85	148	309	97	214	238	228	304	210
196.116	0	393	238	324	158	285	318	86	149	309	98	214	238	226	302	210
196.239	0	393	235	320	157	282	315	85	148	305	98	212	235	225	299	207
196.362	0	391	236	320	157	282	314	85	145	305	97	213	235	224	300	206
196.485	0	391	236	321	156	282	314	85	147	306	97	212	236	225	300	208
196.608	0	392	238	323	158	284	317	85	148	307	98	213	236	226	301	208
196.731	0	391	234	320	156	280	315	84	147	303	96	210	233	223	296	205
196.854	0	392	234	319	155	275	312	83	146	303	96	207	231	222	294	204
196.977	0	392	237	320	155	273	312	84	146	302	96	208	233	223	295	205
197.1	0	392	238	321	156	274	313	85	146	304	98	210	234	223	297	205
197.222	0	393	236	323	156	275	316	86	147	302	97	209	233	224	295	204
197.345	0	389	233	319	155	272	311	84	145	299	96	207	231	222	291	202
197.468	0	389	233	318	155	272	310	83	145	298	95	205	229	222	291	202
197.591	0	387	233	319	154	276	310	84	146	299	97	208	231	222	293	202
197.714	0	391	237	321	156	278	312	84	145	301	97	209	232	223	294	206
197.837	0	392	237	323	156	280	314	84	145	301	96	210	233	224	295	205
197.96	0	390	234	319	154	275	310	84	145	297	96	207	230	222	291	202
198.083	0	390	235	319	156	274	309	84	145	297	97	207	231	222	291	203
198.205	0	392	235	319	157	276	309	84	145	297	96	206	232	223	293	206
198.328	0	393	237	322	157	277	310	84	144	298	95	209	234	224	296	206
198.451	0	396	240	324	158	280	312	85	146	300	97	209	235	226	298	207
198.574	0	394	239	322	158	277	310	84	146	296	97	207	232	224	294	205
198.697	0	395	237	321	158	275	308	84	146	295	96	205	233	225	293	205
198.82	0	397	239	321	159	276	308	85	144	296	94	207	233	225	294	206
198.943	0	400	241	323	159	277	309	85	145	297	98	207	234	226	296	207
199.066	0	402	245	326	160	279	311	86	147	298	97	208	234	227	297	208
199.188	0	401	242	325	159	277	311	86	146	296	96	207	234	225	294	205
199.311	0	398	242	322	158	276	306	85	145	293	95	206	233	224	293	206
199.434	0	402	243	323	159	275	307	84	145	294	97	206	233	225	294	206
199.557	0	403	245	323	159	277	307	85	145	294	97	208	234	226	295	207
199.68	0	406	247	326	161	278	308	86	145	296	97	209	235	228	296	208
199.803	0	407	250	327	162	281	310	86	145	297	98	211	237	229	298	211
199.926	0	408	247	328	161	280	311	87	146	294	97	208	235	226	295	207
200.049	0	406	245	321	160	275	305	85	146	291	97	206	232	223	292	206
200.172	0	406	246	322	160	276	305	85	145	293	96	206	233	224	292	205
200.294	0	405	247	323	161	277	305	86	145	293	96	207	233	225	292	207
200.417	0	409	249	324	161	279	307	86	146	295	97	208	235	227	294	208
200.54	0	409	250	327	161	280	309	85	146	298	97	210	236	227	297	211
200.663	0	411	253	328	162	283	309	86	146	299	96	211	237	228	299	211
200.786	0	410	252	327	162	283	311	86	146	297	98	210	235	226	296	209
200.909	0	408	250	320	162	277	305	86	146	292	98	205	233	224	293	208
201.032	0	410	248	321	161	277	305	86	146	293	96	205	233	226	293	208
201.155	0	408	249	323	162	277	306	86	145	294	96	206	235	225	292	207
201.277	0	410	249	324	163	277	307	86	145	296	97	206	235	225	295	209
201.4	0	410	250	325	162	279	307	86	146	298	98	208	236	225	297	209
201.523	0	413	248	326	163	278	311	86	147	298	97	207	236	226	295	210
201.646	0	408	248	320	161	274	306	85	144	294	95	204	234	223	292	205
201.769	0	406	246	321	160	276	306	85	145	294	96	205	233	223	293	206
201.892	0	406	246	323	161	276	307	86	146	295	97	207	235	223	295	208
202.015	0	410	247	324	161	279	309	85	146	298	96	208	235	226	296	209
202.138	0	410	249	324	163	280	310	84	146	299	96	209	237	227	299	210
202.26	0	410	250	326	162	283	313	86	147	301	97	211	239	228	300	211
202.383	0	403	247	321	160	279	309	86	147	295	96	207	235	224	297	206
202.506	0	404	245	318	160	276	307	84	145	293	95	206	233	223	296	205
202.629	0	402	245	320	160	275	306	84	144	295	94	206	235	223	296	206
202.752	0	399	247	321	161	276	307	84	145	295	95	206	234	224	295	207
202.875	0	397	250	323	161	278	310	84	146	298	96	208	236	223	293	205
202.998	0	402	252	325	163	281	312	84	146	301	96	210	236	226	293	205
203.121	0	403	253	327	164	282	314	85	147	302	95	211	238	227	295	205
203.244	1	400	250	323	161	278	309	84	146	295	97	207	233	224	290	201
203.366	0	396	253	320	162	276	308	85	146	296	97	207	231	222	286	199
203.489	0	399	259	323	162	277	307	83	145	295	96	207	229	219	280	197
203.612	0	399	259	326	163	280	309	84	145	298	95	208	232	222	280	199
203.735	0	403	258	326	163	280	311	85	146	300	97	209	234	223	285	201
203.858	0	404	260	328	165	284	313	86	147	302	98	211	235	225	288	200
203.981	0	398	259	326	163	282	311	86	145	297	95	209	232	223	283	197
204.104	0	400	258	325	163	282	310	85	145	297	96	209	232	224	284	199
204.227	0	404	257	327	165	282	310	86	147	299	97	210	233	225	286	202
204.349	0	408	256	328	165	285	312	86	147	301	99	213	236	228	298	211
204.472	0	407	257	331	166	288	314	86	146	302	98	215	237	233	314	219
204.595	0	410	258	333	168	290	316	88	147	303	98	215	240	236	320	225
204.718	0	410	256	328	166	286	311	88	147	297	99	211	238	235	313	224
204.841	0	412	256	326	166	284	310	87	146	297	98	210	238	235	312	227
204.964	0	412	256	328	166	284	311	87	145	298	96	211	238	236	312	226
205.087	0	411	256	330	167	284	312	88	146	300	98	212	240	235	313	229
205.21	0	414	257	332	167	287	314	87	147	302	100	215	241	237	315	230
205.332	0	414	257	335	168	289	317	87	147	303	100	215	241	238	315	229
205.455	0	407	255	328	165	283	312	87	146	298	97	213	238	234	310	221
205.578	0	406	254	326	164	281	310	87	146	299	98	212	239	233	308	213
205.701	0	399	252	327	164	281	311	87	146	300	98	212	241	231	306	211
205.824	0	398	252	329	164	281	312	86	146	302	98	213	242	232	301	210
205.947	0	397	253	330	164	284	315	86	147	304	97	215	243	233	299	210
206.07	0	393	249	329	163	282	315	87	147	300	99	213	239	228	292	207
206.193	0	391	248	327	162	279	312	86	147	299	99	213	239	227	291	204
206.316	0	391	247	327	162	280	313	86	146	301	97	212	239	228	291	201
206.438	0	390	249	328	162	281	313	86	147	303	98	213	240	228	290	199
206.561	0	390	250	330	162	283	315	86	149	304	99	215	240	229	292	199
206.684	0	386	247	330	161	283	316	87	148	302	99	215	238	226	289	196
206.807	0	384	246	326	159	280	312	86	147	300	97	211	237	225	287	195
206.93	0	378	246	327	159	280	312	85	146	300	96	212	237	225	286	193
207.053	0	382	246	327	161	282	313	86	147	302	98	213	238	225	285	194
207.176	0	383	248	329	162	284	315	86	149	305	99	215	239	227	287	195
207.299	0	380	245	330	161	284	318	87	148	303	98	215	237	224	285	191
207.421	0	376	242	325	160	279	312	86	146	299	96	211	235	223	283	191
207.544	0	376	242	325	159	279	312	86	148	301	98	212	235	223	282	190
207.667	0	376	243	326	159	280	312	87	148	303	98	212	237	224	284	190
207.79	0	377	244	327	160	282	314	87	148	306	97	214	237	225	285	191
207.913	0	373	243	329	160	283	317	86	147	304	98	213	237	225	284	189
208.036	0	369	240	324	158	280	312	85	147	301	97	211	234	221	281	188
208.159	0	369	239	324	158	280	312	86	147	302	98	211	235	222	282	188
208.282	0	369	240	325	159	280	312	85	147	304	96	213	235	222	282	187
208.404	0	369	242	327	160	283	315	87	147	306	97	214	237	223	285	188
208.527	0	370	243	329	160	284	318	86	149	308	99	216	238	224	286	189
208.65	0	367	239	324	159	280	313	86	148	303	97	213	235	222	282	186
208.773	0	367	240	325	159	280	314	85	146	304	97	213	236	222	283	186
208.896	0	366	241	326	160	281	314	86	148	305	97	213	236	224	284	185
209.019	0	363	244	327	159	284	315	86	149	307	100	216	238	224	286	186
209.142	0	368	244	330	161	288	318	87	149	307	98	216	239	225	287	187
209.265	0	365	242	326	160	283	315	86	147	304	98	214	237	223	283	185
209.388	0	366	242	326	160	282	314	87	149	305	97	214	237	224	285	185
209.51	0	365	243	326	161	283	314	87	148	306	99	215	238	225	286	186
209.633	0	367	246	328	162	284	316	87	149	308	99	217	240	227	288	186
209.756	0	369	245	331	162	287	320	87	148	309	98	217	240	227	288	186
209.879	0	364	243	326	161	282	314	87	148	304	99	215	237	224	284	184
210.002	0	364	242	326	161	282	314	87	149	304	100	215	238	224	284	185
210.125	0	366	244	327	161	284	315	87	148	305	98	217	238	225	286	184
210.248	0	367	246	329	162	285	316	87	148	308	98	217	240	227	287	185
210.371	0	367	247	331	163	287	319	88	150	308	100	219	240	227	287	185
210.493	0	362	242	326	161	283	314	88	148	303	100	216	237	225	285	183
210.616	0	363	244	326	161	282	314	86	149	304	98	215	238	225	286	182
210.739	0	362	245	327	162	282	315	87	148	305	97	216	239	227	287	183
210.862	0	366	247	328	163	285	315	87	149	307	99	218	240	228	287	184
210.985	0	364	248	331	163	288	319	87	149	308	100	219	241	227	289	183
211.108	0	361	244	326	162	283	314	87	147	303	98	217	239	225	286	181
211.231	0	361	245	327	161	284	313	88	148	304	98	216	238	226	287	183
211.354	0	364	246	328	162	284	314	88	149	305	100	217	240	225	288	184
211.476	0	366	248	328	163	286	316	88	149	307	101	219	240	229	290	185
211.599	0	367	251	331	165	288	318	88	148	309	99	220	242	230	292	186
211.722	0	363	249	330	164	287	317	89	148	304	99	218	240	228	289	184
211.845	0	365	249	328	164	285	315	88	149	304	101	219	241	228	289	184
211.968	0	367	250	329	165	286	315	88	149	305	101	220	242	229	290	185
212.091	0	369	253	330	166	288	315	88	150	307	100	221	242	231	292	185
212.214	0	370	255	332	167	290	318	90	149	309	101	222	244	232	295	187
212.337	0	366	253	331	166	288	317	90	150	304	101	220	242	231	292	185
212.46	0	367	254	329	166	287	314	89	149	305	101	221	242	231	293	185
212.582	0	369	255	331	166	288	316	89	149	305	99	221	242	231	292	186
212.705	0	370	256	332	166	288	315	89	149	307	101	222	244	233	295	187
212.828	0	371	259	334	167	292	317	89	150	308	102	225	245	235	298	187
212.951	0	373	256	333	166	291	320	90	150	305	101	223	243	234	294	188
213.074	0	372	255	328	166	287	313	89	149	304	99	222	242	232	292	186
213.197	0	370	255	330	167	287	314	89	149	305	100	221	242	234	292	188
213.32	0	371	256	331	167	288	314	89	150	306	101	223	243	235	293	187
213.443	0	375	257	332	168	289	316	89	150	307	101	224	243	237	295	189
213.565	0	372	256	332	167	290	319	88	149	306	100	223	242	235	292	187
213.688	0	369	253	328	166	285	313	88	148	304	100	221	240	234	291	187
213.811	0	369	253	329	165	286	314	88	150	304	102	222	239	234	291	188
213.934	0	371	253	329	166	287	314	88	149	305	99	222	240	235	292	188
214.057	0	372	255	330	165	288	316	88	149	307	99	224	241	236	293	188
214.18	0	371	253	330	165	289	318	88	149	306	99	223	240	234	290	188
214.303	0	368	251	327	164	285	314	89	150	303	100	221	238	233	289	187
214.426	0	369	250	328	164	286	316	88	149	305	99	221	238	233	289	187
214.548	0	368	249	328	165	287	315	87	148	306	99	222	239	234	290	189
214.671	0	371	250	329	164	287	317	87	149	308	100	223	240	234	292	190
214.794	0	368	248	328	164	288	317	88	150	305	99	222	238	232	288	188
214.917	0	367	245	326	162	285	314	87	148	304	99	220	236	231	287	186
215.04	0	366	245	325	162	285	314	86	148	305	98	221	237	231	288	187
215.163	0	368	245	326	163	286	315	88	149	306	100	223	237	232	288	189
215.286	0	369	247	328	163	289	318	87	149	308	100	223	237	233	290	190
215.409	0	364	242	325	161	286	316	87	148	304	98	220	235	230	286	187
215.532	0	362	240	322	160	283	313	85	146	302	97	219	235	230	286	188
215.654	0	362	239	322	161	283	313	86	147	302	98	219	233	230	285	187
215.777	0	364	241	324	160	285	315	86	148	305	98	220	235	230	287	189
215.9	0	366	243	325	162	287	317	86	147	307	98	221	236	231	290	190
216.023	0	360	239	323	161	284	316	85	147	303	97	218	234	230	285	188
216.146	0	357	236	320	159	282	312	86	146	300	98	217	232	228	285	185
216.269	0	360	236	320	158	282	312	86	146	300	98	218	233	229	285	187
216.392	0	360	238	322	159	283	313	85	146	303	97	219	233	230	287	187
216.515	0	360	238	322	160	285	315	86	147	304	96	220	235	231	290	189
216.637	0	361	240	325	161	288	317	86	148	306	99	221	237	232	291	187
216.76	0	360	237	321	160	284	315	86	148	301	97	219	234	230	286	188
216.883	0	360	236	321	158	283	312	85	146	300	97	218	233	228	287	187
217.006	0	358	237	321	159	283	313	85	147	301	97	219	234	230	288	189
217.129	0	359	239	322	160	284	313	85	149	303	98	221	235	231	290	187
217.252	0	363	241	323	161	287	316	87	148	305	98	222	237	233	292	190
217.375	0	363	243	326	162	289	318	86	147	307	97	223	238	235	296	192
217.498	0	362	240	325	160	288	317	86	148	304	98	222	237	232	292	190
217.62	0	363	240	324	161	287	314	87	148	303	100	222	237	233	292	191
217.743	0	364	242	325	162	288	314	87	148	303	98	222	237	235	294	192
217.866	0	367	244	327	163	289	315	87	147	305	97	223	238	236	296	194
217.989	0	369	247	329	164	291	316	88	149	307	99	225	240	238	299	194
218.112	0	369	248	330	165	292	318	89	150	305	101	226	242	237	299	195
218.235	0	370	245	327	163	288	314	87	149	302	99	222	240	238	296	193
218.358	0	370	247	328	165	288	314	88	148	303	98	224	240	238	299	195
218.481	0	373	249	329	166	290	314	89	149	305	99	225	241	239	299	196
218.604	0	374	252	332	167	292	316	89	149	306	102	227	243	239	301	198
218.726	0	377	254	333	168	295	317	90	149	309	101	229	244	243	304	200
218.849	0	375	252	332	167	292	317	89	148	305	100	227	242	240	300	197
218.972	0	376	252	329	167	290	314	90	149	302	101	226	242	240	300	198
219.095	0	379	255	332	168	291	314	90	150	303	102	228	242	241	301	199
219.218	0	380	256	333	168	293	314	90	149	304	100	228	243	243	302	200
219.341	0	382	259	334	170	294	317	89	149	306	101	229	245	245	305	200
219.464	0	386	261	338	171	296	318	91	151	308	103	231	246	246	307	203
219.587	0	385	258	334	171	293	315	90	149	303	102	229	243	244	304	202
219.709	0	386	260	334	171	292	314	90	148	303	102	229	244	244	304	202
219.832	0	386	261	334	172	292	315	91	149	304	101	229	245	245	305	203
219.955	0	387	263	338	170	296	315	91	151	306	103	231	245	246	309	202
220.078	0	392	265	338	173	298	317	93	151	308	103	233	246	249	310	207
220.201	0	395	266	340	173	300	319	93	151	308	103	234	248	248	309	208
220.324	0	389	265	336	173	296	314	92	150	303	102	231	245	248	308	205
220.447	0	392	267	337	173	297	315	94	151	305	103	232	246	249	309	207
220.57	0	395	268	338	175	298	315	93	151	305	104	233	246	249	309	209
220.692	0	398	270	339	176	299	317	92	150	308	102	235	248	250	311	209
220.815	0	400	271	341	177	301	319	93	150	309	103	235	248	252	313	211
220.938	0	397	269	339	176	297	317	93	151	304	105	232	247	251	309	209
221.061	0	401	270	339	176	296	315	92	151	305	104	233	246	250	309	210
221.184	0	401	269	339	177	297	316	92	151	306	103	234	247	250	310	209
221.307	0	401	271	340	177	298	317	93	150	308	102	234	248	253	311	211
221.43	0	404	274	342	178	300	317	94	152	309	105	236	249	253	314	213
221.553	0	403	270	341	178	298	319	93	151	306	104	233	246	250	309	210
221.676	0	403	269	336	176	295	315	92	150	305	102	232	245	251	308	210
221.798	0	401	270	338	176	295	314	92	150	304	102	232	245	249	309	210
221.921	0	402	269	338	178	295	315	93	151	307	104	233	247	251	310	212
222.044	0	405	271	338	177	297	317	93	152	308	103	233	247	252	311	212
222.167	0	405	269	342	177	298	320	93	150	307	103	234	247	250	309	212
222.29	0	399	268	334	174	294	314	92	151	303	102	230	244	248	308	209
222.413	0	399	265	335	174	296	314	92	151	303	103	230	244	247	308	209
222.536	0	402	266	335	175	294	314	92	150	305	102	231	244	247	308	210
222.659	0	402	268	336	176	296	317	91	149	307	101	233	246	247	312	212
222.781	0	405	269	338	176	298	317	92	150	308	102	233	246	250	313	212
222.904	0	403	266	337	175	298	317	92	150	305	103	231	245	248	309	210
223.027	0	402	264	334	174	295	314	90	150	303	101	229	243	247	309	210
223.15	0	403	264	334	174	294	314	91	148	304	100	230	244	247	309	211
223.273	0	403	265	334	174	295	315	91	150	304	102	231	244	247	312	211
223.396	0	404	266	336	176	297	316	92	150	307	102	232	246	248	313	214
223.519	0	405	264	338	175	297	319	92	150	306	101	232	244	247	311	211
223.642	0	403	264	332	173	293	315	90	149	303	100	229	243	246	309	211
223.764	0	405	263	335	173	293	314	90	150	303	101	229	243	246	309	212
223.887	0	405	263	333	174	294	314	90	150	305	101	229	244	245	311	213
224.01	0	406	264	335	174	294	316	90	149	306	101	231	245	248	312	212
224.133	0	404	263	336	174	296	318	90	149	306	100	230	244	246	310	212
224.256	0	400	260	330	171	292	313	89	149	302	101	227	242	245	309	211
224.379	0	401	259	331	170	292	314	90	149	303	101	228	243	244	310	211
224.502	0	403	258	331	170	292	314	89	149	304	99	228	242	244	310	211
224.625	0	403	259	331	171	293	316	89	148	306	99	228	243	246	312	214
224.748	0	401	257	334	170	293	318	90	149	304	101	227	243	243	311	212
224.87	0	397	255	327	166	291	314	88	148	301	98	225	240	240	307	209
224.993	0	397	253	326	167	290	314	88	147	301	97	225	240	239	306	209
225.116	0	396	252	328	166	288	313	87	147	303	97	224	240	241	307	210
225.239	0	398	252	328	168	290	314	88	148	303	99	226	241	242	308	212
225.362	0	397	252	330	167	294	318	88	149	306	98	226	242	242	310	212
225.485	0	393	250	324	165	290	315	88	146	301	97	224	237	238	304	208
225.608	0	392	247	322	164	287	313	86	146	299	96	222	237	237	304	208
225.731	0	391	245	326	164	290	313	86	147	301	97	223	238	236	304	208
225.853	0	394	246	327	166	290	314	85	148	303	97	223	238	239	305	209
225.976	0	394	247	328	166	292	315	86	147	304	96	226	240	239	308	209
226.099	0	393	247	329	165	296	319	86	147	304	97	225	239	239	307	209
226.222	0	390	242	324	164	291	314	87	147	300	97	223	237	238	304	206
226.345	0	391	242	323	164	290	314	86	147	301	97	223	237	237	304	206
226.468	0	390	243	324	163	291	314	86	147	302	96	224	237	237	305	206
226.591	0	390	245	326	164	294	315	87	147	304	96	224	238	238	308	208
226.714	0	392	247	327	165	295	316	87	148	306	99	227	240	239	310	209
226.836	0	392	246	329	165	296	320	87	149	306	98	225	239	240	308	208
226.959	0	388	245	326	164	294	315	87	147	302	96	225	238	238	308	206
227.082	0	390	245	325	165	294	315	88	148	303	97	224	238	239	309	208
227.205	0	392	246	327	166	295	316	88	149	305	98	226	239	239	309	209
227.328	0	395	248	329	167	296	318	89	149	308	98	226	240	242	311	210
227.451	0	397	250	332	168	298	321	88	147	309	98	227	241	241	312	211
227.574	0	395	249	328	167	295	317	88	149	304	98	225	239	240	309	209
227.697	0	395	249	329	167	295	317	89	149	305	99	225	240	241	310	210
227.82	0	398	250	329	167	297	318	89	149	307	99	226	241	242	311	211
227.942	0	400	253	331	169	296	318	88	149	309	98	228	241	242	312	212
228.065	0	401	253	334	170	298	321	89	150	310	100	228	243	243	313	213
228.188	0	398	250	330	168	295	318	89	149	305	101	226	240	242	309	210
228.311	0	400	252	329	169	294	317	89	149	306	99	225	240	242	310	210
228.434	0	400	252	331	168	294	317	89	148	306	97	226	241	242	310	212
228.557	0	403	253	331	169	296	319	89	150	309	100	227	242	243	312	214
228.68	0	405	255	335	169	299	321	90	150	310	102	229	243	244	313	215
228.803	0	401	252	329	168	293	318	89	148	305	98	226	239	242	308	212
228.925	0	399	250	329	167	293	316	89	148	305	99	225	239	242	308	213
229.048	0	402	251	329	167	293	316	89	149	305	100	226	238	241	307	214
229.171	0	403	253	331	169	293	318	89	150	307	101	226	240	242	310	216
229.294	11	404	253	333	171	296	320	89	150	307	99	227	241	244	310	217
229.417	0	400	250	329	167	292	316	88	148	304	98	224	237	241	305	214
229.54	0	400	248	328	167	291	315	89	150	303	99	223	237	240	306	214
229.663	0	400	248	329	167	291	315	89	149	303	100	223	237	240	306	217
229.786	0	400	251	329	166	293	317	88	149	305	98	226	237	241	308	219
229.908	0	401	251	331	168	295	317	89	148	306	98	225	239	243	310	223
230.031	0	400	249	329	168	293	316	89	148	303	100	222	235	241	305	218
230.154	0	401	249	327	167	291	315	88	148	302	100	222	235	239	306	220
230.277	0	402	248	328	167	291	314	87	147	302	99	223	236	240	308	221
230.4	0	403	251	329	168	292	315	88	147	303	98	223	237	242	309	222
230.523	0	405	253	330	168	295	317	88	149	305	100	224	238	242	312	224
230.646	0	405	251	329	167	293	317	89	149	302	100	221	236	240	308	222
230.769	0	406	251	328	168	292	315	87	148	301	99	222	237	239	309	222
230.892	0	405	252	329	169	292	315	89	147	301	98	221	237	241	310	224
231.014	0	408	254	330	169	294	315	89	148	303	101	223	238	241	311	225
231.137	0	411	256	332	169	295	317	89	149	304	101	224	239	242	312	225
231.26	0	410	253	330	170	292	314	88	148	300	99	220	236	239	309	222
231.383	0	409	254	329	168	290	313	89	147	300	99	219	236	240	310	225
231.506	0	411	255	329	170	291	313	89	148	300	101	220	237	240	311	225
231.629	0	415	257	332	170	292	314	89	149	301	101	221	238	242	313	226
231.752	0	416	258	334	172	294	316	90	148	303	100	222	239	242	313	226
231.875	0	413	257	328	169	290	312	89	148	298	99	218	235	240	310	225
231.997	0	413	257	327	169	289	311	90	148	297	100	218	236	240	310	225
232.12	0	414	257	328	170	290	310	89	148	297	101	220	237	240	312	225
232.243	0	417	260	331	169	292	312	89	147	299	99	221	238	240	313	227
232.366	0	420	262	332	171	293	312	89	147	301	100	221	238	243	315	229
232.489	0	417	259	331	170	291	312	89	149	297	100	219	237	240	312	226
232.612	0	419	258	328	170	287	311	91	147	295	100	218	236	238	311	225
232.735	0	419	259	328	169	288	310	89	146	296	98	218	237	239	312	225
232.858	0	419	259	329	170	290	310	89	147	298	99	220	238	240	314	229
232.98	0	420	261	331	171	290	311	89	148	299	100	220	239	241	315	229
233.103	0	423	262	334	172	292	314	89	148	300	101	220	240	242	316	230
233.226	0	421	259	328	170	288	310	89	147	295	98	218	237	239	312	226
233.349	0	419	259	327	170	287	308	89	147	294	98	217	238	239	313	229
233.472	0	420	259	328	169	288	309	90	148	295	100	218	239	240	313	228
233.595	0	425	260	329	169	289	310	89	148	297	100	219	239	241	315	231
233.718	0	425	261	330	171	290	313	89	148	300	98	220	241	242	317	231
233.841	0	422	259	329	169	289	311	89	148	297	98	218	238	239	314	229
233.964	0	421	258	326	168	286	308	89	148	295	100	218	238	239	314	228
234.086	0	423	258	327	167	287	309	89	148	296	99	217	238	240	313	230
234.209	0	425	260	327	169	287	310	88	148	297	98	219	239	241	314	230
234.332	0	425	261	328	170	289	312	89	148	300	99	220	241	242	316	232
234.455	0	427	262	331	170	290	313	90	149	301	101	222	241	242	319	232
234.578	0	426	260	330	169	288	314	89	149	297	100	221	240	240	316	232
234.701	0	424	259	323	167	285	308	88	147	296	98	218	238	239	313	229
234.824	0	421	258	326	167	285	308	88	148	296	98	218	238	240	312	230
234.947	0	423	258	325	168	286	309	89	149	297	100	220	237	240	313	231
235.069	0	424	260	329	168	289	311	89	148	300	99	221	240	242	317	232
235.192	0	423	262	330	168	291	312	87	148	301	98	222	241	244	320	232
235.315	0	427	262	332	170	293	316	89	148	303	101	224	241	242	317	233
235.438	0	423	259	327	169	288	312	90	149	298	100	218	238	239	312	231
235.561	0	425	259	325	169	286	309	89	148	296	100	218	237	237	309	232
235.684	0	426	260	327	169	287	311	88	147	298	98	218	238	238	310	231
235.807	0	427	262	329	170	289	311	90	149	300	100	220	239	241	312	230
235.93	0	428	263	330	171	291	314	90	150	302	102	223	241	242	315	230
236.052	0	429	264	333	171	293	317	90	149	304	100	223	243	244	317	229
236.175	0	425	262	330	170	290	312	89	148	298	99	222	240	241	315	225
236.298	0	428	262	329	170	291	312	90	148	299	101	221	241	241	316	225
236.421	0	428	263	330	171	291	311	90	149	300	102	221	241	241	316	226
236.544	0	432	264	332	172	290	314	90	148	303	101	221	244	243	318	227
236.667	0	432	267	334	173	292	315	90	149	304	101	223	244	242	318	228
236.79	0	432	267	336	173	294	317	91	150	303	101	223	243	243	317	226
236.913	0	429	264	331	172	289	313	91	150	300	103	220	242	241	316	225
237.036	0	429	266	332	172	291	313	90	149	300	102	221	243	241	316	225
237.158	0	430	267	334	172	293	312	90	147	301	101	221	244	242	319	227
237.281	0	433	269	335	174	294	314	91	149	303	103	222	246	242	321	226
237.404	0	434	271	337	175	296	316	91	150	305	104	223	247	243	322	228
237.527	0	434	268	336	175	294	316	91	149	301	102	221	245	241	318	225
237.65	0	431	267	334	175	291	312	91	148	299	101	219	244	241	318	224
237.773	0	432	269	334	174	292	313	92	150	300	102	220	245	243	319	225
237.896	0	434	271	336	175	293	315	92	150	302	104	222	245	243	320	226
238.019	0	436	272	337	177	294	316	92	150	305	103	224	247	246	322	227
238.141	0	436	273	339	176	295	319	92	149	305	103	225	247	245	322	226
238.264	0	434	270	336	175	293	314	93	150	301	102	221	245	244	318	225
238.387	0	435	271	336	175	293	315	92	150	301	104	223	246	243	319	225
238.51	0	434	272	336	176	294	315	92	150	303	102	222	246	244	321	224
238.633	0	436	274	338	177	296	316	92	150	306	102	225	248	244	322	228
238.756	0	439	273	340	177	298	319	92	151	305	104	223	248	244	321	226
238.879	0	437	271	335	176	294	314	92	152	302	104	220	246	241	318	225
239.002	0	438	271	337	177	295	315	93	150	303	103	220	247	241	319	226
239.124	0	438	273	336	177	294	315	92	150	304	103	221	247	241	320	226
239.247	0	440	275	337	177	296	316	92	151	306	105	222	248	242	321	227
239.37	0	440	273	339	177	296	319	93	151	304	106	221	247	241	320	227
239.493	0	438	270	335	176	292	313	93	150	302	104	218	245	240	317	223
239.616	0	438	271	335	176	292	314	91	149	302	103	219	246	238	317	226
239.739	0	439	272	336	176	292	314	92	151	303	104	219	246	238	318	226
239.862	0	442	274	336	177	294	316	94	151	305	105	219	248	239	319	227
239.985	0	440	271	338	175	293	318	92	150	303	104	217	246	237	318	225
240.108	0	438	270	333	175	289	312	91	149	300	102	214	244	235	314	224
240.23	0	438	269	332	175	289	312	91	150	300	103	213	244	235	314	224
240.353	0	436	270	333	174	289	314	92	151	301	103	215	245	234	316	224
240.476	0	439	271	335	175	292	316	92	150	304	103	217	246	236	317	225
240.599	0	437	270	336	173	292	317	91	151	303	103	216	245	234	315	225
240.722	0	436	267	330	172	287	313	90	151	300	103	212	242	233	313	222
240.845	0	436	266	331	171	287	313	91	150	300	103	213	243	233	312	223
240.968	0	435	265	332	172	286	313	91	149	302	102	213	244	233	313	223
241.091	0	435	266	333	172	288	315	91	150	305	101	215	244	233	314	225
241.213	0	437	266	335	173	290	317	91	150	306	103	216	245	235	315	225
241.336	0	434	264	331	171	287	316	91	150	301	102	213	242	231	312	222
241.459	0	434	262	330	170	285	313	91	149	302	103	212	242	232	312	223
241.582	0	432	262	331	170	286	313	89	149	303	102	212	242	231	311	223
241.705	0	434	263	332	170	286	315	90	150	303	102	214	244	232	313	223
241.828	0	434	262	335	171	288	318	91	151	306	104	215	245	233	315	224
241.951	0	431	260	330	169	285	316	90	150	302	101	213	242	231	311	221
242.074	0	428	259	330	169	286	314	89	149	302	100	213	242	233	311	222
242.196	0	429	260	331	169	288	314	90	150	303	101	216	243	234	313	223
242.319	0	431	260	332	169	288	316	90	151	305	103	217	244	236	314	224
242.442	0	431	261	335	169	290	318	90	151	306	102	219	244	236	315	224
242.565	0	427	259	330	168	287	314	89	149	301	100	216	242	234	311	222
242.688	0	428	257	330	168	285	313	89	150	300	101	216	241	234	311	223
242.811	0	428	259	331	168	286	314	90	151	301	102	216	241	234	311	225
242.934	0	429	259	333	169	287	314	90	150	304	101	216	243	236	314	227
243.057	0	430	261	335	170	289	316	89	150	306	101	218	244	236	315	228
243.18	0	426	258	330	168	287	315	90	151	300	101	215	242	233	312	223
243.302	0	425	259	329	167	286	312	90	150	301	103	215	241	234	313	224
243.425	0	428	259	331	169	287	313	90	149	302	101	216	243	234	314	226
243.548	0	428	260	333	169	288	314	90	150	303	102	216	244	235	315	227
243.671	0	429	262	334	170	291	315	90	151	305	103	219	244	237	318	228
243.794	0	429	262	336	170	292	319	90	151	305	103	219	244	237	318	227
243.917	0	429	260	331	169	287	314	90	149	302	102	216	243	235	315	225
244.04	0	429	261	333	170	289	314	90	150	303	103	216	243	235	316	227
244.163	0	431	263	334	171	290	315	90	151	305	102	216	244	236	317	227
244.285	0	434	265	336	171	293	316	92	152	306	104	219	246	237	319	229
244.408	0	432	266	338	172	294	319	91	151	306	103	219	246	238	320	228
244.531	0	431	265	335	170	291	314	92	150	303	104	218	245	236	318	228
244.654	0	432	266	335	172	292	316	92	151	304	104	219	246	238	319	228
244.777	0	430	268	337	172	295	316	92	152	305	104	221	247	239	322	228
244.9	0	436	269	339	174	296	317	92	151	308	105	221	248	240	322	231
245.023	0	436	269	340	174	296	320	92	151	307	104	221	248	240	321	231
245.146	0	434	269	337	174	293	314	93	151	302	104	219	246	239	320	228
245.268	0	435	269	337	174	294	316	92	152	304	105	220	247	240	322	229
245.391	0	438	271	338	175	296	315	93	151	305	104	220	247	242	323	231
245.514	0	440	273	340	177	295	317	92	151	307	104	222	249	242	324	233
245.637	0	441	272	340	177	297	320	92	152	306	105	222	249	242	323	231
[truncated: 673 more rows]

## Sheet: Short_ch
	SNR :	51	47	31	57	48	42	50	44	34	53	47	48	0	0	0	0	0	0	0	0	0	0	0	0
		D780						D850						D725						D940
Time	Marker	ch16	ch17	ch18	ch19	ch20	ch21	ch16	ch17	ch18	ch19	ch20	ch21	ch16	ch17	ch18	ch19	ch20	ch21	ch16	ch17	ch18	ch19	ch20	ch21
0.24576	0	0	0	0	0	0	0	0	0	0	0	0	0	0	0	0	0	0	0	0	0	0	0	0	0
0.36864	0	127	309	72	182	429	71	122	305	59	163	408	53	2	6	-53	-1	-1	-85	-2	-7	7	5	2	60
0.49152	0	125	305	68	182	432	78	121	304	63	162	407	59	4	9	-68	0	-1	-93	-4	-11	9	5	0	81
0.6144	0	123	301	67	181	432	71	120	299	67	161	405	51	4	11	-81	0	-2	-92	-4	-13	14	4	0	87
0.73728	0	124	299	86	181	434	80	118	296	88	161	404	61	5	11	-77	0	-3	-96	-6	-15	27	4	-2	81
0.86016	0	124	300	90	181	435	87	118	295	92	161	404	65	5	11	-86	0	-4	-98	-6	-15	22	4	-2	77
0.98304	0	123	301	91	181	436	90	117	297	96	161	407	66	5	11	-89	-1	-3	-97	-6	-16	22	4	-3	72
1.10592	0	124	301	92	181	431	91	117	297	98	161	415	67	5	10	-93	0	0	-97	-6	-17	22	4	0	67
1.2288	0	124	300	92	182	427	93	117	294	98	160	414	67	4	10	-94	0	0	-101	-5	-16	20	4	0	62
1.35168	0	123	301	93	182	429	94	117	294	99	161	416	68	4	9	-95	-1	-1	-100	-6	-16	20	4	0	61
1.47456	0	123	301	92	181	430	94	117	295	98	161	416	69	4	10	-95	0	0	-99	-6	-16	19	4	0	60
1.59744	0	122	301	94	182	431	93	117	295	99	162	419	68	5	10	-96	-1	0	-99	-6	-16	19	4	0	60
1.72032	0	123	301	93	182	431	94	117	295	99	162	419	68	5	8	-96	-1	-1	-100	-6	-17	19	3	0	59
1.8432	0	123	300	92	182	429	94	117	293	99	161	417	68	4	9	-96	-1	0	-100	-6	-16	18	4	0	56
1.96608	0	123	297	92	183	429	94	117	292	99	161	417	68	5	9	-96	0	-1	-99	-7	-16	19	3	0	58
2.08896	0	122	298	93	183	430	95	116	290	99	162	417	68	4	9	-95	-1	-1	-99	-6	-16	19	4	0	57
2.21184	0	122	296	92	183	429	94	116	290	100	162	418	69	4	9	-96	-1	-1	-100	-6	-16	20	4	1	59
2.33472	0	122	298	93	184	430	94	116	292	101	163	419	69	5	9	-95	-1	0	-100	-6	-16	19	3	0	60
2.4576	0	122	298	94	183	429	94	116	291	99	161	416	69	5	10	-96	-1	-1	-99	-6	-16	19	3	0	57
2.58048	0	122	297	93	183	429	94	116	291	99	163	419	68	4	9	-96	-1	0	-99	-7	-16	18	4	1	57
2.70336	0	122	297	93	183	430	95	116	293	101	162	418	69	4	9	-97	-1	0	-101	-6	-16	19	4	0	58
2.82624	0	122	300	92	182	431	94	116	295	100	163	420	70	4	9	-95	0	0	-100	-7	-16	19	4	0	59
2.94912	0	123	301	94	183	434	94	116	297	101	163	422	69	5	9	-95	0	0	-99	-6	-17	20	3	1	59
3.072	0	123	301	94	183	433	93	116	295	101	163	422	69	5	9	-97	0	0	-100	-7	-16	19	4	0	57
3.19488	0	124	301	93	183	434	94	116	296	100	163	422	69	4	9	-97	0	-2	-100	-7	-16	19	4	0	58
3.31776	0	123	302	93	183	434	94	117	298	100	163	423	69	5	9	-97	-1	0	-100	-6	-17	20	4	1	58
3.44064	0	123	303	93	184	434	94	116	298	101	163	424	70	5	10	-96	-1	0	-98	-6	-16	19	4	0	59
3.56352	0	124	305	94	183	436	94	117	301	101	163	425	69	4	9	-96	0	0	-100	-6	-17	20	4	0	60
3.6864	0	124	304	94	183	435	95	117	299	101	164	424	69	6	9	-97	0	-1	-101	-6	-17	20	4	1	57
3.80928	0	124	304	92	183	435	94	118	299	100	164	425	70	5	9	-98	0	-1	-100	-7	-17	19	3	0	57
3.93216	0	124	300	92	184	434	94	118	300	101	163	426	69	5	11	-97	-1	0	-98	-6	-14	21	4	1	58
4.05504	0	124	304	92	183	436	94	118	300	101	163	426	69	5	9	-96	-1	0	-100	-7	-17	19	4	0	58
4.17792	0	124	306	93	184	437	94	118	302	101	164	428	70	5	9	-96	0	-1	-101	-6	-16	20	4	1	60
4.3008	0	124	303	94	185	438	94	117	302	101	163	427	70	5	10	-97	-1	0	-99	-7	-15	20	4	1	58
4.42368	0	124	303	92	183	437	94	118	302	101	163	427	70	5	11	-97	-1	0	-99	-7	-16	19	4	1	56
4.54656	0	123	305	93	184	437	94	118	301	102	163	428	70	5	9	-98	-1	0	-100	-7	-17	20	3	1	57
4.66944	0	124	307	93	185	438	94	119	302	101	164	428	70	4	10	-98	0	-1	-101	-6	-17	20	4	1	58
4.79232	0	124	307	93	184	439	94	117	304	102	163	430	70	5	9	-97	0	0	-99	-7	-17	20	4	0	59
4.9152	0	124	306	94	184	439	93	118	305	102	163	430	70	5	10	-97	-1	0	-99	-6	-16	20	5	0	58
5.03808	0	123	304	93	184	438	95	118	305	102	164	428	69	4	11	-98	-1	0	-101	-5	-16	20	4	0	56
5.16096	0	124	305	93	184	438	94	118	303	101	163	428	70	5	10	-99	-1	0	-101	-7	-16	19	3	1	57
5.28384	0	124	303	92	184	437	94	118	303	101	163	427	70	5	11	-97	0	-1	-99	-7	-15	20	4	1	57
5.40672	0	124	304	93	184	437	93	117	305	102	163	427	70	4	12	-98	-1	0	-99	-6	-15	20	4	0	58
5.5296	0	124	306	93	184	437	92	118	304	102	163	428	70	4	11	-97	0	-1	-101	-7	-16	20	3	0	58
5.65248	0	122	303	93	183	435	94	116	301	102	163	425	69	4	10	-97	0	-1	-101	-7	-15	19	4	0	55
5.77536	0	123	302	93	183	434	94	117	300	102	162	424	70	4	10	-98	-1	-1	-99	-7	-16	20	4	0	55
5.89824	0	123	304	94	183	433	94	116	302	102	163	425	69	5	11	-97	0	0	-100	-6	-16	20	4	0	57
6.02112	0	123	304	93	182	432	93	117	303	102	162	422	69	4	10	-98	-1	-1	-101	-6	-16	19	3	0	57
6.144	0	123	302	93	182	432	92	117	302	102	161	422	69	5	11	-98	-1	-1	-100	-7	-16	20	4	0	58
6.26688	0	122	301	94	181	429	93	116	300	101	161	419	68	5	11	-97	-2	0	-98	-6	-16	20	3	1	55
6.38976	0	122	301	94	182	427	92	116	299	102	162	418	69	4	12	-98	0	-1	-100	-6	-15	19	4	0	55
6.51264	0	122	301	94	182	428	93	116	297	102	162	417	68	4	10	-98	0	-1	-101	-7	-15	20	4	0	56
6.63552	0	122	302	93	182	428	93	116	297	102	161	419	68	4	9	-98	0	0	-100	-5	-17	19	4	1	57
6.7584	0	123	302	93	182	429	92	116	297	101	162	419	69	4	10	-97	-1	0	-98	-6	-17	19	3	1	57
6.88128	0	122	299	87	182	427	93	115	297	95	161	417	68	5	11	-92	0	-1	-99	-6	-15	11	4	1	54
7.00416	0	121	298	92	182	426	94	115	294	101	161	414	68	4	9	-99	-1	0	-102	-6	-15	18	4	1	55
7.12704	0	122	298	92	181	425	93	115	292	101	160	414	67	5	9	-98	-1	0	-100	-6	-16	18	4	0	55
7.24992	0	121	298	92	181	425	93	115	293	101	160	413	69	4	9	-97	-1	0	-98	-6	-16	19	4	0	56
7.3728	0	121	299	93	181	426	92	115	293	102	160	414	68	5	9	-98	-1	0	-100	-6	-16	18	4	0	57
7.49568	0	121	297	93	181	424	93	115	293	101	160	413	67	4	10	-99	0	-1	-101	-6	-15	19	3	0	56
7.61856	0	121	296	85	181	424	95	114	290	92	159	412	67	5	9	-91	-1	0	-100	-6	-16	12	4	0	55
7.74144	0	121	295	91	180	423	94	115	288	100	159	411	68	5	9	-98	0	0	-98	-7	-17	18	4	0	54
7.86432	0	121	294	90	181	424	93	114	287	99	160	412	68	5	10	-98	0	0	-100	-6	-16	19	3	0	56
7.9872	0	121	294	93	181	426	93	115	288	99	160	413	68	4	9	-97	0	-1	-101	-7	-16	19	5	0	56
8.11008	0	121	296	92	182	426	92	115	288	100	160	413	68	4	9	-97	-1	-1	-100	-6	-16	18	4	1	58
8.23296	0	121	295	91	181	424	94	114	286	99	159	411	68	4	9	-97	-1	0	-99	-6	-16	18	3	0	54
8.35584	0	121	294	92	180	425	94	114	286	99	159	411	68	4	8	-97	-1	0	-100	-6	-16	18	4	0	55
8.47872	0	121	294	92	182	425	95	114	286	99	160	412	67	4	9	-98	0	0	-101	-7	-16	18	3	0	55
8.6016	0	122	295	92	181	426	93	115	287	99	160	412	69	5	10	-97	-1	0	-99	-6	-16	18	4	0	57
8.72448	0	121	294	92	181	427	93	114	288	98	160	414	69	4	9	-96	0	0	-99	-6	-16	18	3	0	58
8.84736	0	120	293	93	182	425	93	115	284	99	161	412	67	5	8	-97	-1	0	-100	-6	-15	18	4	1	57
8.97024	0	121	292	91	181	425	94	115	284	97	160	411	68	4	9	-97	0	-1	-101	-7	-16	18	4	0	56
9.09312	0	121	292	92	181	426	94	114	284	98	160	411	69	4	9	-96	0	-1	-99	-7	-16	18	4	0	57
9.216	0	121	294	93	181	426	94	114	285	99	160	413	68	4	9	-96	0	-1	-99	-6	-16	18	4	1	57
9.33888	0	121	294	93	181	427	94	114	287	99	160	413	68	5	9	-96	-1	0	-100	-5	-17	18	4	1	58
9.46176	0	122	296	94	181	427	94	115	287	99	161	414	67	5	9	-96	-1	0	-100	-7	-16	18	4	1	57
9.58464	0	121	295	92	181	426	94	114	286	97	160	413	68	4	9	-96	0	0	-98	-6	-16	18	4	0	55
9.70752	0	122	290	92	182	425	93	114	283	97	160	411	67	6	9	-96	0	-1	-99	-6	-15	18	4	0	56
9.8304	0	120	290	93	181	423	94	114	281	98	160	410	68	5	8	-96	-1	0	-101	-6	-16	18	3	1	56
9.95328	0	120	291	93	180	425	94	113	282	101	159	411	69	5	9	-96	0	0	-100	-6	-16	18	4	0	59
10.0762	0	120	291	93	182	426	94	113	283	99	160	412	68	5	8	-95	0	0	-98	-6	-16	19	4	1	58
10.199	0	119	288	93	181	423	95	113	280	99	159	410	69	4	8	-97	-1	-1	-99	-7	-16	19	4	0	55
10.3219	0	119	289	93	182	423	96	113	280	99	160	411	68	4	9	-97	-1	0	-101	-7	-15	18	5	0	57
10.4448	0	120	290	92	181	425	96	113	281	99	160	411	68	4	9	-96	-1	0	-99	-6	-15	18	4	0	56
10.5677	0	119	291	93	182	425	94	113	282	98	160	411	70	5	9	-95	0	0	-98	-6	-15	19	5	0	57
10.6906	0	120	293	93	182	427	95	113	284	100	160	413	69	4	9	-95	0	-1	-99	-6	-15	20	4	0	58
10.8134	0	119	291	93	181	425	96	112	282	100	161	411	67	5	9	-97	-1	0	-101	-6	-16	18	4	1	56
10.9363	0	119	291	93	182	425	95	112	282	98	161	411	68	4	9	-97	0	0	-99	-5	-15	18	3	0	55
11.0592	0	120	292	92	182	425	95	114	283	98	162	411	68	5	9	-96	0	0	-98	-5	-16	18	3	1	57
11.1821	0	121	292	92	182	426	94	114	284	99	161	412	69	4	9	-96	-1	-1	-98	-6	-16	18	4	0	58
11.305	0	121	293	93	183	428	95	114	286	99	161	415	68	5	8	-96	-1	0	-100	-5	-16	18	4	1	59
11.4278	0	120	291	93	182	427	94	114	283	99	162	413	68	5	10	-95	0	0	-99	-6	-15	19	5	0	57
11.5507	0	119	285	92	182	423	96	112	280	99	161	411	69	4	11	-96	0	0	-99	-6	-13	18	4	1	55
11.6736	0	119	285	93	181	422	94	112	278	99	161	408	69	4	10	-96	-1	0	-99	-6	-15	19	4	0	56
11.7965	0	118	286	93	181	421	96	111	278	99	160	408	69	4	8	-97	0	-1	-101	-6	-16	19	3	0	57
11.9194	0	118	285	92	181	421	95	113	277	98	160	408	69	5	9	-96	-1	-1	-100	-6	-15	19	3	0	58
12.0422	0	118	286	93	182	420	95	111	278	100	160	406	68	4	9	-96	-1	0	-99	-6	-15	19	3	0	57
12.1651	0	118	283	92	180	417	96	110	274	99	159	403	68	5	8	-98	0	0	-99	-6	-16	20	5	0	55
12.288	0	118	282	92	180	416	96	111	275	100	159	403	68	5	9	-97	-1	-1	-101	-6	-15	19	4	1	56
12.4109	0	118	285	92	180	418	96	111	277	99	159	404	69	4	9	-97	-1	-1	-99	-6	-15	19	4	1	58
12.5338	0	118	286	93	181	418	95	112	278	100	159	404	69	5	10	-97	-1	0	-99	-6	-16	20	4	0	58
12.6566	0	117	285	94	180	415	95	111	276	100	159	402	68	4	9	-98	0	-1	-101	-6	-16	19	5	1	57
12.7795	0	117	282	93	179	411	95	110	274	100	159	398	68	4	9	-99	-1	-1	-102	-6	-15	19	4	1	55
12.9024	0	117	282	86	179	408	95	111	275	93	158	396	66	4	9	-91	-1	0	-101	-6	-16	12	3	0	55
13.0253	0	119	284	92	175	403	91	113	277	99	155	391	67	4	9	-97	-1	-1	-100	-6	-15	19	4	0	54
13.1482	0	120	285	93	174	399	92	114	278	99	154	388	67	4	9	-97	-1	-1	-101	-6	-15	19	3	0	56
13.271	0	120	287	93	173	398	92	113	280	100	154	387	66	4	8	-97	0	-1	-102	-6	-16	20	5	0	56
13.3939	0	120	286	93	173	397	94	113	278	100	153	385	66	4	9	-98	0	0	-101	-5	-16	19	5	1	55
13.5168	0	120	286	93	172	395	92	114	279	99	153	383	67	4	8	-97	0	0	-100	-6	-16	19	4	0	54
13.6397	0	121	287	92	172	393	92	115	280	101	152	382	67	5	10	-97	-1	0	-101	-6	-16	20	4	1	56
13.7626	0	122	289	92	171	394	93	115	281	99	151	383	66	4	9	-98	0	0	-102	-7	-16	20	3	0	57
13.8854	0	123	287	92	172	394	91	116	279	98	153	383	66	4	9	-95	-1	-1	-101	-6	-15	21	4	0	58
14.0083	0	118	281	91	174	399	93	112	276	97	154	387	67	4	10	-98	0	-1	-100	-6	-14	20	4	0	58
14.1312	0	118	282	92	175	402	93	111	274	98	155	388	67	4	9	-98	0	0	-102	-6	-15	21	4	0	59
14.2541	0	117	283	91	176	404	93	111	274	99	155	392	67	4	9	-99	0	0	-101	-6	-15	20	4	0	59
14.377	0	117	282	92	175	406	93	111	275	98	156	394	67	5	8	-98	-1	0	-100	-6	-15	20	4	0	59
14.4998	0	116	281	86	176	406	92	110	273	91	156	394	67	4	8	-91	-1	0	-100	-6	-15	13	3	0	57
14.6227	0	115	280	77	178	408	93	110	272	84	156	396	68	4	8	-85	-1	0	-101	-6	-15	5	4	0	56
14.7456	0	116	280	77	177	410	93	110	273	85	157	397	67	4	8	-85	-1	-1	-102	-6	-15	6	3	0	57
14.8685	0	115	282	76	178	413	92	110	274	85	157	399	67	4	9	-84	0	0	-101	-6	-15	5	5	0	58
14.9914	0	117	284	77	178	414	91	110	277	85	157	402	67	4	8	-84	-1	0	-101	-6	-14	5	4	0	58
15.1142	0	116	283	76	178	414	93	110	276	83	157	401	67	4	9	-86	-1	-1	-103	-6	-16	6	4	0	56
15.2371	0	118	284	76	178	414	93	111	276	84	157	402	67	4	8	-85	0	0	-102	-5	-15	5	4	0	57
15.36	0	116	286	76	178	414	93	111	278	84	158	401	67	4	8	-84	0	0	-100	-5	-15	6	3	1	58
15.4829	0	116	286	76	177	415	92	111	279	84	157	403	67	4	9	-83	0	0	-101	-6	-16	6	4	0	58
15.6058	0	117	286	85	177	413	93	111	278	91	157	401	66	5	7	-92	-1	-1	-103	-6	-15	13	5	1	56
15.7286	0	117	285	76	177	413	94	110	276	85	157	400	67	4	9	-85	-1	0	-101	-6	-16	6	4	0	55
15.8515	0	116	286	76	177	413	93	110	277	84	156	401	68	4	9	-84	-1	-1	-100	-5	-15	5	4	0	56
15.9744	0	117	286	75	178	413	92	110	278	84	157	402	68	5	9	-85	-1	0	-101	-6	-15	6	4	0	57
16.0973	0	117	285	77	178	414	93	111	278	84	156	401	67	4	9	-85	0	-1	-102	-5	-16	7	4	1	56
16.2202	0	117	286	76	177	411	95	110	277	84	156	398	66	4	9	-86	0	0	-103	-6	-15	6	4	0	55
16.343	0	117	285	76	177	411	94	110	276	85	158	399	67	5	9	-85	0	0	-100	-6	-16	6	4	1	55
16.4659	0	116	286	77	177	412	93	110	278	84	157	399	67	5	9	-85	-1	-1	-102	-5	-15	5	4	0	56
16.5888	0	117	286	76	177	413	93	110	278	84	157	400	67	5	9	-85	-1	-1	-103	-6	-16	6	4	0	57
16.7117	0	117	286	77	177	411	94	110	276	83	157	398	65	5	8	-85	-1	-1	-102	-5	-15	5	4	0	56
16.8346	0	117	285	77	177	411	93	110	276	83	157	397	68	5	9	-85	-1	0	-101	-6	-16	5	4	1	55
16.9574	0	117	286	77	178	412	93	111	276	83	156	398	66	4	9	-85	0	-1	-101	-6	-16	5	3	0	55
17.0803	0	118	286	77	177	412	94	111	277	84	157	398	67	5	10	-85	0	-1	-102	-5	-15	6	4	1	57
17.2032	0	117	288	84	177	412	94	111	279	91	156	398	66	5	10	-91	0	-1	-101	-6	-15	12	4	0	57
17.3261	0	117	286	77	176	410	94	110	276	83	156	395	67	4	8	-85	0	-1	-100	-6	-15	5	4	0	54
17.449	0	117	286	77	176	410	94	110	276	83	156	397	66	5	9	-85	0	-1	-102	-6	-16	4	4	1	55
17.5718	0	117	285	77	177	410	95	111	277	83	155	396	66	5	8	-84	-1	-1	-103	-6	-15	6	3	0	55
17.6947	0	117	286	84	176	410	93	111	277	91	156	397	67	5	9	-90	0	0	-101	-6	-16	12	4	0	57
17.8176	0	118	286	77	175	410	93	111	277	83	156	397	67	4	9	-83	0	-1	-100	-5	-15	5	4	0	57
17.9405	0	118	285	76	176	409	95	110	276	82	156	396	66	4	8	-85	0	0	-103	-6	-16	6	4	0	56
18.0634	0	117	286	77	177	410	94	111	276	83	156	396	66	5	9	-85	0	-1	-102	-5	-15	5	4	0	56
18.1862	1	117	286	84	177	411	94	111	277	88	155	395	67	4	9	-91	-1	0	-101	-6	-15	13	4	0	57
18.3091	0	118	287	76	177	412	93	111	279	83	155	399	67	4	8	-83	0	0	-100	-6	-15	6	4	0	58
18.432	0	119	288	85	176	410	94	111	277	90	156	397	66	6	8	-91	-1	0	-101	-5	-16	12	4	0	56
18.5549	0	118	287	76	177	410	95	112	278	82	156	396	66	4	9	-85	0	0	-103	-6	-15	5	4	1	56
18.6778	0	119	288	76	177	410	95	110	277	83	155	396	66	4	10	-84	-1	0	-101	-5	-16	5	3	0	56
18.8006	0	118	288	77	176	412	94	111	279	83	157	398	68	4	9	-84	0	0	-100	-6	-15	6	4	0	56
18.9235	0	118	289	84	178	413	93	111	280	90	157	399	67	4	9	-91	0	0	-101	-6	-16	13	4	0	57
19.0464	0	118	289	77	176	411	95	110	279	82	156	396	65	5	8	-85	-1	-1	-104	-6	-15	5	3	0	55
19.1693	0	118	289	76	176	410	96	111	278	82	156	396	66	4	8	-85	-1	-1	-100	-6	-15	5	3	1	55
19.2922	0	119	288	76	176	409	94	111	278	81	157	395	66	5	9	-85	-1	-1	-100	-6	-15	5	4	1	54
19.415	0	119	288	76	177	410	94	112	278	82	156	396	66	4	9	-84	0	-1	-102	-5	-15	5	4	0	56
19.5379	0	119	289	90	176	411	94	112	279	96	156	397	67	4	9	-98	-1	0	-102	-7	-16	18	5	1	56
19.6608	0	119	288	77	176	409	95	111	278	81	156	394	65	4	9	-85	0	0	-101	-5	-16	5	4	1	54
19.7837	0	120	287	75	176	409	95	112	278	81	155	393	66	5	9	-84	-1	-1	-101	-6	-16	4	3	1	54
19.9066	0	119	289	76	176	409	95	111	277	81	156	394	66	5	8	-85	-1	0	-102	-6	-17	4	4	0	54
20.0294	0	118	288	82	177	409	95	112	278	88	156	395	66	5	9	-91	-1	-1	-101	-6	-15	11	5	0	56
20.1523	0	118	289	83	177	410	95	112	279	89	156	395	67	4	9	-89	-1	-1	-100	-6	-16	12	4	0	57
20.2752	0	119	289	83	175	409	94	111	277	88	156	394	66	4	9	-91	-1	0	-100	-6	-15	11	4	1	55
20.3981	0	119	289	76	176	408	95	112	277	80	156	393	66	5	9	-85	0	-2	-102	-6	-16	4	4	0	55
20.521	0	118	288	76	176	408	95	112	276	80	156	393	66	4	9	-84	-1	0	-102	-6	-16	4	4	0	55
20.6438	0	118	289	82	176	410	95	111	278	88	155	394	67	5	9	-91	-1	0	-100	-6	-15	11	4	0	56
20.7667	0	118	289	82	176	411	94	112	279	88	156	397	67	5	9	-90	-1	-1	-100	-6	-15	11	4	1	57
20.8896	0	119	291	84	177	411	93	112	280	88	156	397	66	5	8	-91	-1	-1	-101	-6	-16	12	4	0	57
21.0125	0	119	289	75	177	410	94	112	278	81	155	395	66	5	9	-84	0	0	-102	-6	-16	4	4	0	55
21.1354	0	118	289	75	176	411	94	112	278	81	156	396	67	5	9	-83	-1	-1	-100	-6	-16	4	4	0	55
21.2582	0	119	290	76	176	413	94	112	280	81	156	397	67	5	9	-83	-1	0	-100	-6	-16	5	4	0	57
21.3811	0	120	291	84	178	414	93	112	280	88	156	400	67	4	9	-90	0	0	-101	-6	-16	12	4	0	58
21.504	0	119	293	90	177	414	94	112	282	95	156	400	67	5	8	-97	-1	-1	-101	-5	-16	19	4	1	58
21.6269	0	120	291	76	177	413	94	112	280	81	157	399	66	5	9	-84	0	0	-101	-5	-15	6	5	0	56
21.7498	0	119	291	76	177	415	93	113	281	82	156	401	67	5	9	-84	-1	-1	-100	-6	-16	4	4	0	56
21.8726	0	120	292	75	177	415	93	113	282	82	157	402	66	4	9	-84	0	-1	-102	-6	-16	5	4	0	58
21.9955	0	120	292	82	178	417	94	114	282	88	158	402	67	5	9	-90	0	0	-101	-6	-15	12	4	0	58
22.1184	0	121	294	83	178	418	93	113	284	89	158	405	67	5	9	-89	-1	0	-100	-5	-16	13	5	0	59
22.2413	0	120	294	84	178	417	94	114	284	89	157	403	66	5	9	-91	0	0	-100	-5	-16	13	4	1	55
22.3642	0	120	293	76	179	418	94	113	284	82	158	404	67	5	9	-85	0	-1	-102	-6	-16	5	4	1	57
22.487	0	120	295	76	178	419	95	114	285	83	159	406	66	5	9	-83	0	0	-101	-6	-15	4	3	1	56
22.6099	0	121	295	83	178	422	94	114	286	90	158	407	67	5	9	-91	-1	0	-99	-6	-16	12	4	0	58
22.7328	0	121	297	83	179	423	93	115	289	90	159	410	68	4	9	-90	0	0	-100	-6	-16	12	4	0	58
22.8557	0	121	299	84	179	424	93	114	289	90	159	410	66	5	9	-91	0	0	-101	-6	-16	13	3	0	57
22.9786	0	121	298	77	179	424	96	114	288	83	159	410	67	4	9	-84	0	0	-101	-6	-16	5	4	0	57
23.1014	0	121	298	75	180	425	93	115	289	83	159	411	67	5	9	-84	-1	0	-99	-6	-15	6	3	0	56
23.2243	0	122	299	76	180	426	93	115	290	83	160	412	67	5	9	-83	0	0	-100	-6	-16	5	4	0	58
23.3472	0	122	299	83	181	427	93	115	291	89	160	414	68	5	10	-92	0	0	-100	-6	-17	13	3	0	58
23.4701	0	122	301	82	181	428	93	115	293	90	160	415	68	5	10	-91	0	0	-100	-7	-16	13	4	0	60
23.593	0	122	301	77	180	427	92	114	293	82	160	415	67	4	9	-83	-1	0	-99	-6	-17	6	5	0	57
23.7158	0	122	300	75	180	427	93	115	293	84	160	415	67	5	10	-84	0	0	-101	-6	-16	7	5	0	58
23.8387	0	122	302	76	181	428	94	115	293	83	159	416	67	5	9	-85	0	0	-101	-7	-16	5	5	0	58
23.9616	0	123	302	82	181	429	94	116	293	90	161	417	67	4	9	-91	-1	-1	-100	-7	-16	13	4	0	58
24.0845	0	122	302	81	181	431	93	116	295	91	161	419	68	5	10	-90	-1	0	-99	-6	-17	13	5	0	59
24.2074	0	123	303	84	180	429	93	116	294	92	161	417	67	4	9	-91	-1	-1	-100	-6	-16	13	3	0	57
24.3302	0	123	304	76	181	430	95	115	295	84	161	419	67	5	9	-86	-1	-1	-102	-7	-17	6	4	0	58
24.4531	0	123	305	76	182	431	95	116	297	85	160	419	68	5	9	-85	-1	0	-101	-6	-17	6	3	1	57
24.576	0	123	306	75	182	432	94	117	299	84	162	420	69	5	9	-83	0	0	-98	-6	-17	7	3	1	58
24.6989	0	123	306	75	181	433	93	117	299	83	162	421	67	5	9	-84	-1	0	-100	-6	-17	6	3	0	58
24.8218	0	123	305	77	181	432	95	117	297	84	162	420	67	5	9	-85	0	-1	-101	-6	-17	6	4	1	57
24.9446	0	123	306	76	181	432	96	116	298	85	161	421	67	4	9	-87	-1	0	-101	-6	-17	5	4	0	56
25.0675	0	123	306	77	182	433	94	116	298	84	162	420	68	5	10	-85	0	0	-98	-6	-17	5	4	0	56
25.1904	0	123	306	75	181	434	95	116	299	86	161	422	68	4	10	-85	-1	0	-100	-7	-16	6	4	0	57
25.3133	0	124	307	77	182	434	95	116	300	84	162	423	67	5	10	-85	-1	0	-101	-6	-17	6	3	0	59
25.4362	0	123	305	77	181	432	95	117	300	85	161	421	67	5	9	-85	-1	-1	-100	-7	-16	6	5	1	56
25.559	0	123	306	76	182	431	96	116	298	85	161	419	67	4	9	-85	-1	-1	-99	-6	-16	6	3	0	54
25.6819	0	123	306	76	182	432	95	116	298	85	160	418	68	4	9	-86	0	-1	-101	-6	-17	6	4	0	55
25.8048	0	123	306	77	181	432	96	116	298	84	161	419	68	5	9	-86	-1	0	-101	-6	-17	6	4	1	57
25.9277	0	124	307	76	181	433	95	116	299	85	161	422	68	5	9	-84	-1	0	-99	-6	-17	5	5	0	58
26.0506	0	123	306	77	181	432	95	116	297	85	162	419	67	6	9	-85	0	0	-98	-7	-17	6	4	1	56
26.1734	0	123	303	78	181	431	96	116	297	84	160	418	67	4	10	-86	0	0	-100	-6	-16	6	4	0	54
26.2963	0	122	304	77	181	431	97	116	296	84	160	418	67	5	9	-86	-1	0	-101	-6	-17	6	4	0	55
26.4192	0	123	304	77	180	432	97	116	296	84	161	419	67	5	9	-85	0	-1	-100	-6	-17	5	3	0	57
26.5421	0	123	305	76	181	432	96	116	296	84	161	420	69	5	9	-84	0	0	-97	-6	-17	5	4	1	57
26.665	0	123	307	84	181	433	95	117	298	91	160	420	68	4	9	-91	0	0	-99	-7	-17	12	3	0	57
26.7878	0	123	305	85	181	433	97	116	297	92	161	419	66	4	9	-92	0	-1	-101	-6	-17	13	4	1	57
26.9107	0	123	303	76	181	431	96	116	296	85	160	418	67	5	10	-85	-1	0	-99	-6	-16	4	5	0	56
27.0336	0	123	302	77	182	432	95	116	294	85	161	418	69	4	8	-84	-1	0	-97	-6	-17	5	4	0	55
27.1565	0	123	303	77	183	434	96	116	296	83	161	421	68	5	9	-84	-1	-1	-99	-6	-17	5	4	1	57
27.2794	0	123	304	91	183	437	96	116	297	99	161	423	69	5	10	-98	0	0	-99	-6	-17	19	4	0	58
27.4022	0	123	305	84	184	440	96	117	298	91	163	426	68	5	9	-90	-1	0	-97	-6	-16	13	4	0	59
27.5251	0	124	306	85	183	440	96	115	298	91	163	426	68	5	9	-90	0	-1	-96	-6	-17	13	3	0	57
27.648	0	124	304	77	184	441	97	117	297	84	163	428	68	4	9	-83	-1	0	-98	-6	-17	6	4	0	56
27.7709	0	123	305	84	184	443	97	117	297	90	164	430	69	5	9	-91	0	-1	-98	-6	-17	13	3	0	58
27.8938	0	123	305	84	185	445	97	117	298	91	165	432	69	5	9	-90	-1	0	-96	-7	-17	12	3	0	58
28.0166	0	124	307	84	186	447	96	117	299	91	165	434	70	5	10	-90	0	0	-95	-6	-16	13	4	0	59
28.1395	0	124	307	85	186	447	95	117	300	92	164	434	69	5	9	-91	0	0	-96	-7	-17	13	4	0	58
28.2624	0	123	307	77	186	446	98	117	299	85	165	433	69	5	9	-84	0	-1	-98	-6	-17	6	4	0	57
28.3853	0	124	307	85	186	448	98	117	300	91	165	434	70	5	10	-91	0	-1	-96	-6	-17	13	3	0	58
28.5082	0	123	307	77	187	447	97	116	300	84	165	435	70	5	10	-82	-1	0	-95	-6	-17	6	3	1	58
28.631	0	124	309	85	186	449	97	117	302	91	165	437	70	5	9	-91	-1	0	-96	-7	-17	13	4	1	58
28.7539	0	124	309	93	186	449	97	117	303	99	165	437	69	4	10	-99	0	0	-98	-6	-16	21	4	0	58
28.8768	0	124	305	77	187	447	98	117	300	84	165	434	69	6	11	-84	0	-1	-97	-6	-15	6	4	0	56
28.9997	0	124	305	76	186	449	97	117	299	83	165	435	70	5	10	-84	0	0	-94	-7	-16	5	4	0	56
29.1226	0	124	306	77	187	448	97	117	299	85	166	436	69	5	9	-85	0	0	-96	-7	-17	6	4	1	57
29.2454	0	125	311	83	188	452	97	118	305	91	167	440	69	5	10	-92	-1	-1	-98	-6	-17	12	4	0	58
29.3683	0	125	311	84	187	453	97	118	305	91	166	440	69	5	9	-90	0	0	-96	-6	-17	13	4	0	59
29.4912	0	125	311	77	188	450	98	118	303	85	166	437	69	6	10	-85	0	-1	-95	-6	-17	5	3	1	55
29.6141	0	125	309	77	187	451	98	117	301	84	167	437	69	5	10	-85	-1	-1	-96	-6	-18	5	4	0	55
29.737	0	125	310	76	186	450	99	117	302	84	167	438	68	5	9	-84	-1	0	-98	-6	-18	6	3	0	57
29.8598	0	125	309	83	187	451	98	118	303	91	167	438	69	5	9	-91	0	0	-97	-6	-17	12	4	0	58
29.9827	0	125	310	84	188	452	97	118	304	91	167	440	69	5	10	-91	0	0	-94	-6	-16	13	3	0	58
30.1056	0	125	309	85	188	451	97	118	303	92	167	439	68	5	11	-91	-1	-1	-96	-6	-17	13	4	0	57
30.2285	0	125	309	77	188	451	98	117	303	85	166	437	69	4	10	-86	0	-1	-99	-6	-16	5	5	0	55
30.3514	0	125	310	78	188	451	98	118	302	84	167	439	69	5	9	-85	-1	0	-96	-6	-18	5	4	1	57
30.4742	0	125	310	76	189	452	97	117	302	84	167	440	70	4	10	-83	-1	0	-94	-6	-17	5	4	0	56
30.5971	0	125	310	83	188	454	97	118	303	91	167	441	69	4	8	-91	0	0	-96	-7	-16	13	5	0	58
30.72	0	125	309	92	190	455	97	118	304	98	168	442	69	4	10	-99	-1	-1	-97	-5	-16	20	4	1	60
30.8429	0	124	306	78	190	454	98	118	303	84	168	441	69	5	11	-84	0	0	-95	-6	-15	6	4	0	57
30.9658	0	124	308	77	190	454	98	118	303	84	168	441	69	4	10	-84	-1	0	-94	-6	-16	6	3	1	55
31.0886	0	124	307	77	189	452	97	117	303	85	169	441	68	5	11	-84	-1	0	-96	-7	-16	5	4	1	57
31.2115	0	124	308	91	190	452	99	117	304	99	169	441	68	5	9	-99	0	-1	-97	-7	-17	19	4	0	58
31.3344	0	125	310	84	190	453	97	118	303	92	169	441	69	4	9	-90	-1	0	-95	-6	-17	13	5	0	59
31.4573	0	124	305	77	189	449	96	117	302	85	169	438	69	5	11	-84	-1	-1	-94	-6	-14	6	4	0	54
31.5802	0	123	308	77	190	450	97	117	301	84	169	438	68	5	9	-85	0	0	-96	-7	-17	4	3	0	56
31.703	0	123	307	76	189	449	97	118	301	84	168	438	67	5	9	-85	-1	0	-98	-6	-18	5	4	1	58
31.8259	0	124	307	84	191	450	97	118	301	91	169	439	68	4	10	-91	-1	0	-96	-7	-17	13	4	0	59
31.9488	0	125	306	84	194	454	95	119	303	90	172	442	69	5	10	-90	0	0	-92	-6	-16	13	4	0	59
32.0717	0	125	305	84	193	451	97	117	300	91	172	440	68	5	9	-93	0	-1	-95	-7	-17	13	4	0	56
32.1946	0	124	304	77	193	451	98	117	302	84	171	440	68	5	11	-86	-1	0	-96	-6	-15	5	4	1	56
32.3174	0	124	306	76	192	451	98	117	300	84	171	439	68	4	10	-85	-1	-1	-94	-6	-16	5	3	0	57
32.4403	0	125	306	76	192	452	96	118	300	83	172	440	70	5	9	-85	-1	0	-93	-6	-17	5	4	0	57
32.5632	0	124	307	84	192	453	96	117	300	91	171	440	69	4	9	-91	0	-1	-94	-5	-18	13	4	0	58
32.6861	0	123	305	78	192	450	97	117	299	84	171	437	67	5	10	-85	-1	-1	-96	-6	-15	5	3	0	55
32.809	0	123	303	76	192	448	98	117	297	83	171	437	68	5	10	-85	0	-1	-94	-7	-16	6	4	0	55
32.9318	0	123	302	77	191	448	96	116	296	83	171	436	70	5	10	-84	-1	-1	-93	-6	-16	5	4	1	54
33.0547	0	123	303	77	191	449	97	116	295	83	170	437	68	5	9	-84	0	-1	-95	-6	-17	5	3	0	55
33.1776	0	122	303	77	192	449	97	116	296	83	171	437	68	5	9	-85	-1	-1	-95	-7	-17	6	3	0	57
33.3005	0	123	303	77	191	448	97	116	295	83	170	436	68	5	10	-84	-2	0	-93	-7	-17	6	4	0	56
33.4234	0	123	297	76	191	444	97	115	292	83	170	433	69	4	10	-86	-1	-1	-93	-7	-15	5	4	0	53
33.5462	0	122	296	76	191	443	97	116	291	83	169	430	67	5	11	-85	-1	-1	-95	-7	-15	5	4	1	54
33.6691	0	123	298	76	189	443	98	114	289	82	168	430	67	4	9	-85	-1	-1	-97	-5	-17	4	4	1	56
33.792	0	122	299	83	190	443	97	116	291	89	168	430	68	5	10	-91	-1	0	-94	-6	-16	12	3	1	57
33.9149	0	122	299	76	189	443	95	116	291	83	168	431	68	5	9	-83	0	0	-93	-7	-16	6	4	0	57
34.0378	0	122	299	83	188	440	96	115	290	89	167	427	66	5	9	-90	-2	0	-96	-6	-16	12	4	0	55
34.1606	0	122	297	77	188	438	98	114	288	82	166	425	66	5	9	-85	-1	0	-97	-6	-16	4	4	0	56
34.2835	0	121	297	76	187	438	97	114	288	81	167	425	68	5	9	-84	-1	0	-94	-7	-16	5	4	0	56
34.4064	0	122	297	76	188	439	96	115	288	82	167	427	68	5	9	-84	-1	0	-94	-5	-16	5	4	0	56
34.5293	0	122	299	83	188	439	96	115	289	89	167	428	67	5	10	-90	-1	-1	-97	-6	-16	12	5	0	58
34.6522	0	122	298	90	188	441	96	115	290	97	167	429	68	5	10	-98	-1	0	-97	-6	-16	19	3	0	58
34.775	0	123	298	76	187	439	97	115	288	81	167	426	67	4	9	-84	-1	0	-95	-6	-16	5	4	1	55
34.8979	0	122	296	75	188	439	96	115	287	82	167	426	67	5	8	-84	-1	-1	-94	-6	-16	6	4	0	55
35.0208	0	122	296	83	188	439	96	116	288	89	167	427	67	5	10	-91	-1	0	-97	-6	-17	12	4	0	57
35.1437	0	122	297	83	188	440	96	115	288	88	167	428	68	5	9	-90	-1	0	-95	-6	-16	12	4	0	57
35.2666	0	123	297	83	189	441	95	116	289	89	167	430	69	5	9	-89	-1	0	-94	-7	-17	12	3	0	58
35.3894	0	122	297	84	188	439	95	115	288	89	167	427	67	4	9	-90	-1	-1	-95	-6	-16	12	4	0	55
35.5123	0	123	298	75	189	442	96	116	288	82	169	429	67	5	9	-85	0	-1	-96	-6	-16	6	4	0	56
35.6352	0	123	304	75	190	448	97	117	295	82	168	434	67	5	9	-85	0	0	-95	-6	-17	5	4	0	59
35.7581	0	124	304	82	189	446	98	118	295	89	168	433	68	5	9	-90	0	0	-93	-6	-16	12	4	1	58
35.881	0	124	303	90	190	447	96	116	294	96	169	435	69	4	9	-96	0	-1	-93	-7	-17	19	3	1	58
36.0038	0	123	303	84	191	447	98	116	293	90	169	434	67	4	9	-92	-1	0	-96	-6	-17	12	4	1	55
36.1267	0	124	302	76	190	447	98	116	292	82	169	433	67	4	9	-85	-1	0	-95	-6	-17	4	3	0	56
36.2496	0	124	300	76	192	448	98	116	291	81	170	434	69	4	9	-83	-1	0	-93	-5	-17	4	4	0	55
36.3725	0	124	302	76	191	449	97	116	292	82	170	435	68	5	9	-84	-1	-1	-93	-6	-17	5	5	0	56
36.4954	0	124	302	90	191	451	98	116	293	96	169	437	68	5	10	-97	0	0	-94	-5	-17	20	4	0	57
36.6182	0	123	304	91	191	450	97	116	293	95	170	436	67	5	9	-97	-1	0	-94	-6	-17	18	3	0	56
36.7411	0	123	300	75	190	447	98	116	291	82	169	434	69	5	10	-85	0	0	-92	-6	-16	5	4	0	54
36.864	0	123	301	76	191	448	98	115	290	81	169	434	67	4	9	-84	-1	-1	-93	-6	-16	4	4	0	54
36.9869	0	122	302	75	192	448	98	116	291	82	169	434	68	5	10	-84	0	-1	-95	-6	-16	5	3	1	56
37.1098	0	124	302	82	191	450	98	116	293	89	170	436	68	4	9	-91	0	0	-94	-6	-16	12	4	1	58
37.2326	0	125	302	82	191	450	96	116	293	89	170	437	69	4	9	-90	-1	-1	-91	-6	-16	12	4	0	57
37.3555	0	123	302	83	191	448	97	116	291	88	170	434	67	4	10	-91	0	-1	-94	-7	-17	10	2	0	55
37.4784	0	124	301	75	192	448	98	117	291	81	168	434	68	5	9	-84	-1	-1	-95	-5	-16	4	3	0	55
37.6013	0	123	302	82	190	448	97	116	291	87	169	435	68	5	9	-91	0	0	-94	-6	-16	12	3	0	55
37.7242	0	124	300	82	192	450	97	117	290	87	170	435	70	5	9	-89	0	-1	-91	-6	-16	11	4	1	57
37.847	0	124	302	90	194	451	96	117	293	95	172	437	69	5	9	-96	0	0	-93	-7	-17	19	4	0	58
37.9699	0	124	301	83	193	450	98	117	291	89	172	436	68	5	9	-90	-1	0	-95	-7	-16	11	4	1	57
38.0928	0	125	303	82	193	450	99	116	291	87	171	436	68	5	8	-90	0	-2	-94	-6	-16	12	3	0	56
38.2157	0	124	302	82	192	450	97	117	292	89	171	437	70	5	9	-89	-1	-1	-91	-6	-16	12	4	0	55
38.3386	0	124	303	82	193	453	97	117	294	88	171	439	68	5	9	-90	0	0	-94	-7	-17	12	4	1	58
38.4614	0	124	305	90	194	454	98	117	294	95	171	440	68	4	9	-97	-1	-1	-96	-6	-17	19	4	1	59
38.5843	0	124	305	90	194	453	97	116	294	96	172	438	68	5	9	-96	-1	-1	-93	-7	-17	19	4	0	56
38.7072	0	124	304	75	193	452	98	117	294	80	171	437	69	5	9	-83	0	-1	-92	-5	-16	5	4	0	55
38.8301	0	124	305	83	194	452	98	117	295	88	171	437	68	5	9	-90	0	-1	-95	-6	-17	12	4	1	57
38.953	0	123	305	90	193	453	99	118	295	95	172	439	69	5	9	-99	0	-1	-95	-7	-17	19	4	0	58
39.0758	0	125	306	82	194	453	98	118	297	89	171	440	69	5	10	-90	0	-1	-93	-6	-17	12	3	0	59
39.1987	0	125	306	91	194	455	96	117	297	95	172	440	70	5	9	-96	-1	0	-92	-7	-16	19	4	0	57
39.3216	0	124	305	77	194	453	97	118	295	81	171	439	69	4	9	-84	0	-1	-94	-6	-16	5	3	0	56
39.4445	0	124	305	75	194	453	99	116	295	82	171	440	69	5	9	-83	-1	-1	-96	-6	-16	5	5	0	56
39.5674	0	124	306	83	194	454	99	116	296	88	172	440	69	4	10	-91	0	-1	-92	-5	-17	12	5	1	58
39.6902	0	125	307	89	194	456	97	118	299	96	173	442	70	5	10	-97	0	-1	-93	-7	-16	20	4	0	58
39.8131	0	125	309	90	194	457	96	117	300	96	173	443	69	5	10	-97	-2	-1	-94	-6	-17	19	4	0	59
39.936	0	126	307	83	193	455	99	117	299	88	172	441	68	5	9	-91	-1	0	-96	-7	-16	12	4	1	57
40.0589	0	125	307	75	194	454	98	118	297	82	173	441	69	5	9	-84	-1	0	-93	-6	-17	5	3	0	57
40.1818	0	125	307	75	196	456	97	118	297	82	173	442	70	5	10	-83	0	-1	-92	-5	-16	5	4	0	57
40.3046	0	125	309	82	196	458	98	117	299	88	173	443	69	5	9	-91	0	-1	-95	-7	-17	12	4	1	58
40.4275	0	126	309	90	195	458	98	119	301	96	173	445	69	4	10	-98	-1	-1	-94	-6	-17	19	4	0	57
40.5504	0	126	309	90	197	457	97	119	300	96	175	446	69	5	9	-97	-1	-1	-92	-6	-17	19	4	1	59
40.6733	0	126	308	75	196	458	97	118	299	82	174	445	70	5	9	-85	-1	0	-93	-6	-17	5	3	0	56
40.7962	0	125	309	82	196	460	99	118	301	90	174	446	69	6	9	-91	-1	-1	-95	-7	-16	13	3	0	57
40.919	0	125	311	82	197	460	99	119	302	90	174	446	70	5	9	-91	-1	-1	-94	-6	-18	12	4	0	57
41.0419	0	126	312	83	196	462	98	119	304	90	175	449	71	4	10	-90	0	0	-91	-7	-18	13	4	0	59
41.1648	0	126	313	90	196	463	97	119	305	97	175	449	71	5	10	-97	0	-1	-93	-6	-17	20	4	0	58
41.2877	0	126	310	84	197	460	98	119	303	90	175	448	70	5	10	-91	-1	0	-95	-5	-16	13	4	1	56
41.4106	0	127	308	83	197	459	99	118	301	89	176	446	70	5	9	-92	0	-1	-95	-6	-16	12	4	1	57
41.5334	0	126	310	82	197	460	99	119	301	89	175	447	70	5	9	-91	-1	0	-92	-5	-18	12	5	0	57
41.6563	0	126	312	83	198	461	98	118	303	89	176	448	70	5	9	-91	-1	0	-92	-5	-17	12	5	0	57
41.7792	0	127	313	90	198	461	98	119	305	98	176	449	70	4	9	-98	-1	0	-95	-7	-17	19	3	0	59
41.9021	0	126	312	77	197	458	99	119	303	83	174	446	69	5	10	-85	-1	0	-94	-6	-17	6	3	0	55
42.025	0	126	310	77	196	458	100	119	302	82	174	445	70	5	9	-85	0	0	-92	-6	-17	5	4	1	55
42.1478	0	126	311	76	196	458	99	119	302	83	174	445	70	5	8	-84	-1	-1	-94	-7	-17	6	3	0	55
42.2707	0	126	310	83	196	458	99	119	301	90	174	446	71	5	10	-92	-2	-1	-96	-6	-18	12	4	0	57
42.3936	0	127	308	83	197	459	99	118	302	89	175	445	69	4	10	-91	-1	-2	-94	-6	-16	13	4	0	58
42.5165	0	126	310	77	196	457	98	118	301	83	174	444	70	5	10	-83	-1	-1	-91	-6	-17	5	3	0	56
42.6394	0	125	309	77	196	456	99	118	300	82	174	443	69	5	9	-85	0	0	-94	-7	-17	5	4	0	54
42.7622	0	125	309	77	195	456	99	118	300	82	173	443	70	4	9	-85	-1	0	-96	-7	-17	4	4	0	55
42.8851	0	126	309	83	196	456	99	118	300	90	173	443	71	5	9	-92	-1	-1	-93	-7	-17	12	4	0	57
43.008	0	126	311	84	195	457	98	118	301	89	174	444	72	5	10	-90	0	0	-91	-6	-17	12	3	0	56
43.1309	0	125	310	84	195	457	98	118	300	89	174	443	69	5	9	-91	0	-1	-93	-6	-17	11	3	1	56
43.2538	0	124	308	77	195	454	100	118	297	82	173	441	70	5	9	-85	-1	-1	-96	-6	-18	5	4	1	54
43.3766	0	125	305	83	195	452	99	117	297	89	173	439	70	5	10	-91	0	-1	-94	-5	-16	11	4	0	55
43.4995	0	125	303	83	196	453	98	117	295	89	172	439	71	5	11	-90	-1	0	-91	-6	-16	11	4	0	56
43.6224	0	125	306	83	195	454	98	117	296	88	173	440	71	5	9	-90	-1	-2	-93	-7	-17	12	4	0	57
43.7453	0	124	307	91	195	454	99	118	296	96	173	440	68	4	10	-98	-1	-1	-95	-7	-17	18	3	0	57
43.8682	0	124	306	83	195	453	100	117	295	89	172	437	71	4	10	-92	-1	-1	-92	-6	-17	11	4	1	54
43.991	0	125	305	77	194	452	99	117	295	81	173	439	71	4	10	-82	-1	-1	-90	-6	-16	5	5	0	54
44.1139	0	124	305	84	195	453	98	117	295	89	172	439	70	5	9	-91	-1	0	-93	-7	-17	10	3	1	55
44.2368	11	125	307	90	195	454	100	118	297	96	173	439	70	4	10	-98	-1	0	-94	-6	-17	18	4	1	57
44.3597	0	125	306	92	194	454	98	117	297	96	173	440	71	4	9	-96	-1	0	-92	-7	-16	18	4	0	57
44.4826	0	124	304	76	194	452	99	117	295	81	172	437	71	5	9	-83	-1	-1	-92	-6	-17	3	4	1	54
44.6054	0	125	306	83	195	451	99	117	295	88	172	437	70	4	9	-90	-1	-1	-94	-6	-17	11	4	0	55
44.7283	0	125	305	89	195	452	100	117	295	95	172	438	70	5	9	-98	0	-1	-95	-7	-17	18	4	0	57
44.8512	0	125	306	90	195	454	99	118	296	96	173	439	71	4	10	-97	-1	0	-92	-6	-16	18	3	0	57
44.9741	0	126	307	91	195	454	96	118	298	96	172	440	70	5	9	-96	0	0	-92	-5	-16	18	5	0	57
45.097	0	125	305	83	196	452	98	118	294	87	173	437	70	5	9	-91	-1	-1	-95	-6	-17	11	4	0	54
45.2198	0	125	304	89	196	451	99	116	293	94	174	436	69	5	10	-98	0	-1	-96	-6	-17	18	4	0	56
45.3427	0	125	304	83	195	451	99	116	295	88	172	438	70	5	9	-89	0	0	-92	-7	-16	10	4	0	57
45.4656	0	124	305	90	195	453	98	117	296	96	173	439	70	6	10	-96	-1	0	-92	-6	-17	18	4	0	56
45.5885	0	126	304	90	196	453	99	118	294	96	174	439	70	5	10	-96	0	-1	-95	-7	-17	19	3	0	59
45.7114	0	125	306	91	196	453	99	117	296	96	174	441	69	4	9	-97	-2	0	-94	-6	-16	19	4	0	57
45.8342	0	124	306	83	195	452	99	118	296	88	173	439	70	5	8	-90	0	-1	-92	-7	-17	11	4	1	55
45.9571	0	125	305	90	195	453	98	118	296	96	172	439	71	4	10	-97	-1	0	-92	-6	-17	18	4	0	55
46.08	0	126	305	90	196	454	99	119	297	96	174	441	70	5	9	-96	0	-1	-95	-7	-17	19	4	1	58
46.2029	0	126	306	91	196	456	99	119	298	96	175	441	70	4	10	-95	0	-1	-94	-7	-17	18	4	0	58
46.3258	0	126	308	91	197	457	97	118	300	96	175	443	71	5	9	-95	-1	0	-91	-7	-16	19	4	0	58
46.4486	0	126	308	91	197	455	98	117	299	95	174	443	70	4	10	-97	-1	0	-93	-6	-17	18	4	0	56
46.5715	0	126	309	91	197	456	99	118	301	96	174	443	71	4	9	-98	-1	0	-96	-7	-17	19	4	0	58
46.6944	0	126	310	91	196	457	99	119	301	96	174	444	71	5	9	-96	-1	0	-94	-6	-16	19	4	0	58
46.8173	0	125	309	90	196	458	98	118	302	96	175	445	71	4	10	-96	-1	0	-91	-6	-17	19	4	0	58
46.9402	0	126	311	91	197	459	97	118	304	97	174	446	71	6	10	-95	-1	0	-92	-6	-17	19	4	0	59
47.063	0	125	310	91	196	456	99	119	302	97	174	444	70	5	9	-98	0	-1	-95	-5	-18	19	4	0	56
47.1859	0	126	310	84	197	457	100	118	302	90	174	444	70	5	9	-91	-1	-1	-94	-6	-18	12	3	1	56
47.3088	0	126	311	91	196	457	100	119	302	96	174	444	71	5	10	-97	0	-1	-92	-7	-17	19	3	0	56
47.4317	0	126	311	91	196	458	99	119	304	97	174	445	70	4	9	-97	-1	0	-94	-6	-17	18	4	0	57
47.5546	0	125	312	92	197	459	98	119	304	97	175	446	71	4	9	-97	-1	0	-95	-6	-17	19	4	0	59
47.6774	0	125	311	91	195	457	98	119	302	97	175	445	70	4	9	-97	0	-1	-94	-7	-18	19	4	1	57
47.8003	0	125	307	75	195	455	100	118	302	81	174	443	70	5	11	-83	-1	-1	-93	-6	-15	4	3	0	55
47.9232	0	125	309	84	195	456	99	118	301	90	174	443	69	5	10	-91	0	-1	-95	-6	-16	12	4	0	56
48.0461	0	125	308	90	195	455	100	118	299	96	174	442	70	5	9	-98	-1	-1	-95	-6	-17	19	4	0	57
48.169	0	125	306	90	196	456	99	118	300	96	174	443	70	4	10	-96	-1	-1	-93	-7	-16	19	3	0	59
48.2918	0	125	306	91	195	455	98	118	298	97	174	442	70	4	10	-97	-1	0	-93	-6	-16	19	3	0	57
48.4147	0	124	304	84	195	453	99	116	295	89	174	440	69	5	10	-91	-1	0	-94	-7	-15	11	3	0	54
48.5376	0	124	303	83	195	451	100	116	294	88	173	439	69	5	10	-91	-1	-1	-97	-6	-15	11	4	1	56
48.6605	0	125	303	83	195	452	99	115	293	89	173	439	70	5	10	-91	0	0	-93	-6	-17	12	3	0	55
48.7834	0	124	303	90	195	453	98	117	293	95	172	439	71	5	9	-97	0	-1	-92	-6	-17	19	4	1	56
48.9062	0	124	303	91	195	452	98	117	293	96	172	439	69	4	9	-97	0	0	-95	-6	-17	19	3	0	58
49.0291	0	123	299	84	195	450	100	116	291	88	172	436	68	4	10	-91	0	-1	-96	-6	-15	10	3	0	55
49.152	0	123	299	82	194	450	99	116	289	88	172	435	70	4	9	-91	0	-1	-93	-7	-16	12	4	1	55
49.2749	0	122	298	83	195	450	99	116	288	88	171	435	69	4	9	-90	-1	-1	-94	-7	-16	11	3	0	55
49.3978	0	122	295	91	195	449	99	115	287	95	172	437	70	5	10	-97	-1	-1	-94	-6	-16	18	4	0	56
49.5206	0	121	291	90	193	448	98	114	284	96	172	433	69	5	10	-97	0	-1	-95	-6	-14	18	4	0	56
49.6435	0	120	286	83	194	445	98	113	278	88	171	430	70	4	9	-90	-1	0	-93	-6	-14	11	4	0	54
49.7664	0	120	289	89	193	446	98	112	278	95	172	431	69	5	8	-97	-1	-1	-94	-6	-16	18	4	0	55
49.8893	0	120	289	90	194	447	99	113	279	95	171	432	69	5	9	-97	-1	-1	-95	-6	-15	17	4	0	56
50.0122	0	121	290	91	193	447	99	113	280	94	171	432	69	5	8	-97	-1	0	-94	-7	-16	18	4	0	57
50.135	0	121	290	91	193	445	98	114	279	94	171	431	68	4	8	-96	-1	-1	-92	-6	-16	19	4	0	55
50.2579	0	120	289	82	193	444	98	113	279	87	170	428	69	4	8	-91	-1	0	-93	-6	-16	10	3	0	54
50.3808	0	120	289	90	193	444	98	113	279	94	171	429	69	5	9	-97	-1	-1	-94	-6	-15	18	4	0	54
50.5037	0	121	290	89	194	444	99	112	279	94	171	429	69	5	9	-97	0	0	-94	-6	-16	17	4	1	56
50.6266	0	121	290	90	192	445	97	113	281	94	171	430	70	5	9	-95	-1	0	-92	-6	-15	18	4	0	57
50.7494	0	121	291	92	193	445	97	113	281	94	171	429	69	5	9	-96	-1	0	-94	-6	-16	18	3	1	56
50.8723	0	121	290	89	192	442	99	114	278	93	170	427	68	4	9	-98	0	-2	-96	-6	-16	18	4	1	55
50.9952	0	119	288	88	193	441	98	113	277	93	170	426	68	5	9	-97	0	-1	-94	-5	-15	17	4	0	55
51.1181	0	120	288	90	192	441	97	112	279	94	169	426	69	5	9	-95	0	-1	-92	-6	-16	17	4	0	55
51.241	0	120	289	90	191	442	97	113	279	95	170	428	68	5	8	-95	-1	0	-94	-6	-15	18	4	1	58
51.3638	0	120	289	90	192	442	98	113	279	95	170	428	67	5	9	-96	-1	-1	-96	-6	-15	19	4	1	58
51.4867	0	120	288	90	192	440	98	112	278	94	169	426	69	4	8	-96	-1	0	-95	-6	-15	18	3	1	56
51.6096	0	120	288	90	192	441	97	113	278	95	171	427	69	5	9	-96	-1	-1	-93	-6	-15	18	4	0	56
51.7325	0	119	289	90	191	441	97	113	279	95	170	428	68	4	9	-96	-1	-1	-95	-6	-16	19	4	0	57
51.8554	0	120	289	90	191	443	97	114	281	96	170	429	69	5	9	-96	0	0	-96	-6	-15	19	4	1	58
51.9782	0	120	290	91	191	442	97	114	280	95	170	428	68	4	9	-95	0	0	-94	-6	-16	18	4	0	58
52.1011	0	119	288	89	192	439	96	113	279	95	170	426	69	5	9	-97	0	0	-94	-6	-15	18	4	0	56
52.224	0	120	290	90	191	440	97	113	280	95	170	427	68	5	8	-96	0	0	-96	-6	-16	19	3	0	58
52.3469	0	120	291	91	190	440	96	114	282	96	170	428	69	5	9	-97	-1	-1	-97	-6	-16	19	3	0	58
52.4698	0	120	293	91	190	442	97	113	285	95	170	429	68	5	9	-96	-2	0	-96	-6	-16	20	3	0	59
52.5926	0	120	294	91	189	441	95	113	285	96	168	429	68	4	10	-95	-1	0	-95	-7	-16	18	4	0	56
52.7155	0	120	294	83	189	441	96	113	285	89	168	429	68	4	9	-91	0	-1	-97	-6	-16	11	4	0	55
52.8384	0	121	294	90	189	441	98	114	286	96	169	429	67	4	9	-98	-1	-1	-99	-6	-16	19	3	1	57
52.9613	0	120	295	90	188	442	97	113	287	97	169	429	68	5	9	-97	-1	0	-95	-6	-16	19	3	0	58
53.0842	0	122	296	90	190	443	96	114	288	96	168	430	68	5	9	-97	-1	0	-94	-6	-16	19	4	0	58
53.207	0	121	295	91	189	441	95	113	287	96	168	430	68	4	9	-97	-1	-1	-97	-7	-17	19	4	0	58
53.3299	0	120	294	91	189	440	99	113	286	95	168	428	67	4	9	-98	0	-1	-98	-6	-17	18	4	0	57
53.4528	0	121	295	82	188	440	97	113	287	90	168	429	68	4	9	-90	0	0	-97	-6	-16	11	4	0	56
53.5757	0	121	296	90	189	441	96	114	288	96	168	429	68	4	8	-97	-2	0	-96	-6	-17	20	4	1	57
53.6986	0	121	297	90	189	442	95	114	289	97	168	430	69	5	10	-98	0	0	-98	-7	-16	20	4	1	59
53.8214	0	122	298	91	189	442	96	114	291	96	169	430	67	5	9	-98	-1	0	-98	-6	-16	19	4	0	60
53.9443	0	121	297	84	189	441	97	114	288	89	168	430	69	5	9	-90	-1	0	-96	-6	-16	12	3	0	56
54.0672	0	120	296	83	188	440	96	114	288	89	169	429	69	4	9	-92	0	0	-97	-6	-16	12	3	0	56
54.1901	0	120	297	91	189	440	96	114	289	97	168	429	68	4	9	-98	0	-1	-99	-7	-17	19	4	1	58
54.313	0	121	298	91	189	440	96	115	290	97	169	430	68	4	9	-98	0	-1	-98	-6	-16	19	3	0	58
54.4358	0	121	297	91	188	441	96	114	291	97	168	430	68	5	10	-97	-1	0	-96	-6	-16	20	4	0	59
54.5587	0	120	297	84	188	439	97	114	289	91	167	428	67	4	10	-92	-1	-1	-98	-6	-16	12	4	0	55
54.6816	0	120	297	84	188	439	97	114	288	90	167	428	67	4	8	-92	-1	0	-99	-6	-16	13	4	0	57
54.8045	0	120	296	84	188	440	97	113	289	90	167	427	67	5	9	-92	0	0	-98	-7	-16	12	4	1	57
54.9274	0	121	297	83	188	439	96	113	290	90	167	428	69	5	9	-90	0	0	-96	-6	-16	11	4	0	57
55.0502	0	120	297	92	188	440	95	114	291	98	168	429	68	4	9	-97	0	-1	-97	-6	-16	20	3	0	57
55.1731	0	120	296	84	187	437	97	114	288	91	167	426	67	4	10	-93	-1	0	-100	-6	-16	13	4	0	55
55.296	0	119	297	77	187	438	97	113	288	84	167	426	67	5	9	-84	0	-1	-98	-6	-16	5	4	1	55
55.4189	0	120	297	78	187	438	96	113	288	82	167	425	68	4	8	-84	-1	0	-97	-5	-16	5	3	0	56
55.5418	0	120	296	84	187	438	96	114	290	90	167	426	68	4	9	-92	0	-1	-98	-6	-17	13	4	0	56
55.6646	0	120	297	91	188	438	96	114	289	97	167	426	68	5	9	-98	-1	0	-99	-6	-16	19	4	0	58
55.7875	0	120	296	85	187	435	96	114	287	90	167	424	67	5	9	-92	-1	-1	-97	-6	-16	12	4	0	56
55.9104	0	120	294	77	187	435	97	113	286	83	167	424	66	5	9	-84	0	-1	-98	-6	-16	5	4	0	54
56.0333	0	119	294	78	187	435	96	113	286	83	167	423	67	5	10	-85	-1	-1	-98	-7	-16	5	3	1	53
56.1562	0	120	295	92	187	437	97	113	287	97	167	424	67	4	8	-99	-1	0	-98	-5	-16	18	4	0	56
56.279	0	119	296	92	186	436	96	113	288	96	165	424	67	4	9	-97	-1	0	-98	-6	-17	19	3	1	57
56.4019	0	120	296	92	186	435	95	114	289	97	166	424	66	4	9	-97	-1	0	-98	-6	-16	19	4	0	56
56.5248	0	119	294	83	186	434	96	112	285	90	165	421	67	5	9	-92	-1	0	-98	-6	-16	11	4	0	54
56.6477	0	119	292	91	186	432	97	113	284	96	165	421	66	5	9	-98	-1	-1	-100	-6	-16	18	4	1	56
56.7706	0	119	291	85	185	433	96	113	283	90	165	422	67	4	9	-90	0	-1	-97	-6	-16	11	4	0	56
56.8934	0	119	291	92	185	434	95	112	284	97	164	421	67	4	9	-97	-1	0	-96	-6	-16	18	4	0	57
57.0163	0	119	290	94	185	432	95	113	285	96	164	421	67	4	10	-97	0	0	-98	-5	-15	19	3	1	57
57.1392	0	118	289	91	184	428	98	112	281	97	165	417	65	5	9	-98	-1	0	-99	-5	-17	18	4	1	55
57.2621	0	118	288	91	184	429	96	112	281	96	164	417	67	4	9	-97	-1	-1	-98	-7	-15	18	4	0	57
57.385	0	119	289	92	184	429	95	112	282	96	164	417	67	4	9	-97	0	-1	-97	-6	-15	18	4	1	57
57.5078	0	118	291	91	184	430	94	112	283	97	164	419	68	4	9	-98	-1	0	-99	-5	-15	20	4	0	59
57.6307	0	119	290	93	184	430	94	112	284	97	164	418	65	5	9	-97	-1	-1	-99	-6	-17	19	4	0	58
57.7536	0	118	290	84	183	429	96	112	282	89	164	418	66	5	9	-91	0	-1	-98	-6	-16	11	4	0	55
57.8765	0	119	289	91	184	430	94	111	282	96	164	419	67	4	9	-97	0	0	-97	-6	-16	18	3	1	55
57.9994	0	118	290	92	185	430	95	112	282	96	164	419	67	4	9	-97	0	0	-99	-6	-16	19	4	0	57
58.1222	0	118	291	91	185	432	95	111	284	96	164	421	66	5	9	-97	-1	0	-99	-6	-17	19	5	0	58
58.2451	0	119	292	92	185	432	94	112	285	96	164	421	66	4	8	-97	0	0	-97	-6	-15	20	4	1	58
58.368	0	118	291	84	184	430	95	112	284	89	164	419	66	5	9	-90	-1	-2	-98	-6	-16	12	4	1	54
58.4909	0	118	291	90	186	430	96	112	284	96	164	419	66	5	8	-99	0	0	-99	-5	-16	19	3	0	56
58.6138	0	118	289	91	184	425	94	112	283	95	162	415	65	4	8	-97	-1	-1	-99	-6	-15	19	4	0	57
58.7366	0	117	289	89	179	416	92	111	283	96	159	402	64	4	9	-97	-1	0	-100	-6	-16	19	4	2	57
58.8595	0	118	290	91	177	414	92	111	284	96	159	403	64	4	9	-97	0	0	-101	-6	-16	19	4	1	56
58.9824	0	117	288	84	177	413	94	111	281	89	159	403	63	5	9	-91	-1	-1	-104	-7	-16	12	3	0	55
59.1053	0	117	288	83	177	415	95	111	281	89	159	405	63	5	9	-92	-1	0	-104	-6	-16	12	4	0	55
59.2282	0	117	288	83	177	417	94	111	283	90	159	407	64	4	8	-91	-1	0	-102	-5	-16	12	4	0	56
59.351	0	117	289	91	178	419	93	111	282	96	160	409	65	5	9	-97	0	-1	-102	-6	-16	20	5	0	56
59.4739	0	117	290	91	178	420	93	110	283	96	159	409	65	5	9	-98	0	0	-102	-5	-16	19	4	0	57
59.5968	0	117	288	84	177	417	94	110	282	90	158	407	64	3	9	-92	-1	-1	-104	-6	-15	12	4	0	55
59.7197	0	116	288	84	177	418	94	111	282	90	158	408	64	4	8	-90	0	0	-102	-6	-15	12	3	0	56
59.8426	0	117	288	84	177	418	93	111	282	91	159	409	65	5	9	-91	-1	0	-102	-6	-15	13	4	0	56
59.9654	0	117	288	91	176	417	93	110	283	97	158	407	66	4	8	-99	0	0	-103	-6	-16	20	4	0	57
60.0883	0	115	288	92	177	415	94	111	283	97	158	405	64	5	9	-98	0	-1	-103	-5	-16	20	4	0	57
60.2112	0	116	287	78	177	413	94	110	281	82	157	403	65	4	10	-84	0	0	-103	-5	-15	5	3	0	55
60.3341	0	117	287	77	176	413	94	110	280	81	158	403	65	4	9	-85	-1	0	-103	-5	-16	6	4	1	54
60.457	0	116	287	83	176	413	95	109	280	89	157	404	65	5	9	-92	0	0	-103	-6	-16	13	4	0	56
60.5798	0	116	288	83	176	416	93	111	283	89	158	406	65	5	9	-91	0	-1	-103	-6	-15	13	4	0	57
60.7027	0	117	288	84	177	417	92	111	283	89	159	408	66	5	10	-91	0	-1	-101	-6	-15	12	4	0	57
60.8256	0	117	288	85	177	418	93	110	281	89	159	407	64	4	9	-91	0	-1	-104	-6	-15	12	3	0	55
60.9485	0	116	289	76	177	418	95	111	281	82	158	407	64	5	9	-85	-1	0	-103	-6	-16	5	4	0	55
61.0714	0	117	287	75	178	419	94	111	281	82	160	409	64	4	8	-84	-1	0	-103	-5	-16	5	3	0	57
61.1942	0	117	289	77	178	420	93	111	281	82	159	410	65	5	10	-85	0	0	-100	-7	-16	5	4	0	57
61.3171	0	117	290	83	179	423	91	111	283	89	159	414	66	4	9	-91	0	0	-101	-6	-16	12	3	0	57
61.44	0	118	289	85	178	425	94	111	283	89	160	413	63	5	9	-93	-1	0	-103	-6	-15	13	4	0	57
61.5629	0	117	290	76	179	425	94	110	282	82	160	413	64	5	9	-85	-1	0	-102	-6	-16	5	3	0	56
61.6858	0	117	288	76	179	425	93	111	281	82	160	414	65	4	8	-83	0	0	-100	-5	-16	6	5	0	56
61.8086	0	117	288	77	179	425	93	111	281	82	159	414	65	5	9	-85	-1	0	-101	-6	-15	5	3	0	57
61.9315	0	116	289	84	180	426	93	111	282	89	160	416	65	4	9	-92	0	-1	-102	-6	-15	12	4	0	59
62.0544	0	117	289	77	179	426	93	111	283	83	160	415	64	4	8	-85	0	0	-102	-6	-16	4	5	0	56
62.1773	0	117	289	76	179	425	94	110	283	83	160	415	63	5	9	-85	0	0	-101	-6	-16	5	4	0	55
62.3002	0	116	289	77	179	427	94	110	283	82	161	416	64	4	9	-85	0	-1	-102	-6	-16	5	4	0	57
62.423	0	117	290	76	180	428	94	111	284	82	160	417	64	4	9	-85	-1	0	-103	-5	-16	5	4	0	57
62.5459	0	116	291	83	181	429	93	111	285	89	161	418	65	5	9	-91	-1	-1	-100	-6	-16	12	4	1	58
62.6688	0	117	291	77	180	428	94	111	285	81	161	416	64	4	9	-85	0	0	-100	-5	-16	5	3	0	56
62.7917	0	117	291	76	179	428	94	111	284	81	160	416	63	5	9	-85	-1	0	-101	-6	-15	5	4	0	56
62.9146	0	118	291	75	180	428	94	112	284	81	161	417	64	5	9	-85	0	0	-102	-6	-15	5	3	0	56
63.0374	0	119	292	84	181	430	95	112	285	89	161	418	65	5	9	-91	-1	0	-100	-6	-15	12	3	0	57
63.1603	0	118	294	83	181	431	94	112	287	88	161	419	65	4	10	-90	-1	-1	-98	-6	-16	12	3	1	57
63.2832	0	119	294	83	180	428	93	112	287	89	161	419	64	5	9	-92	-1	0	-100	-6	-16	13	4	0	57
63.4061	0	119	292	76	180	430	95	112	285	82	161	417	64	5	9	-85	0	-1	-102	-6	-16	6	4	1	55
63.529	0	118	294	83	180	430	94	113	287	88	161	418	64	5	9	-91	-1	0	-100	-6	-17	12	3	0	56
63.6518	0	118	294	75	180	430	94	112	287	82	161	419	65	4	9	-83	-1	0	-98	-6	-16	4	5	1	56
63.7747	0	120	295	83	180	431	93	112	289	89	161	421	66	5	8	-91	-1	0	-99	-6	-17	12	4	0	58
63.8976	0	119	296	91	181	431	94	113	288	96	161	420	64	5	10	-98	0	-1	-101	-7	-15	20	4	0	58
64.0205	0	119	293	83	181	429	95	113	285	87	161	418	65	4	8	-91	0	0	-100	-6	-16	11	4	0	56
64.1434	0	119	294	76	180	430	94	112	286	82	161	418	66	5	10	-84	-1	-1	-98	-6	-16	5	4	1	56
64.2662	0	119	294	83	181	431	94	113	287	89	161	419	65	5	9	-91	0	-1	-100	-6	-16	12	4	0	57
64.3891	0	119	295	90	181	433	94	113	289	97	161	421	66	4	10	-98	0	0	-100	-6	-16	20	4	0	58
64.512	0	119	295	90	181	433	94	113	289	96	161	422	65	4	9	-97	0	0	-99	-5	-16	19	4	0	57
64.6349	0	118	294	76	181	432	94	112	287	81	161	421	66	4	9	-84	-1	0	-98	-6	-16	4	5	0	55
64.7578	0	119	293	82	181	431	94	112	285	89	161	420	65	5	10	-91	-1	0	-98	-6	-16	12	3	0	57
64.8806	0	118	293	89	181	432	94	113	285	96	161	421	65	5	10	-98	-1	0	-100	-6	-16	19	4	0	58
65.0035	0	120	294	88	182	434	94	113	287	95	161	422	66	5	10	-96	-1	0	-98	-6	-16	19	4	0	59
65.1264	0	120	294	84	181	432	94	113	286	88	161	420	65	5	9	-90	-1	-1	-98	-6	-17	12	4	0	57
65.2493	0	119	293	83	181	432	95	112	284	88	161	419	66	6	9	-91	-1	0	-99	-6	-16	11	4	0	55
65.3722	0	121	292	88	182	432	95	113	284	95	161	420	65	5	8	-98	0	-1	-101	-6	-15	18	4	0	57
65.495	0	119	292	82	181	433	95	113	283	88	161	420	66	5	10	-89	-1	0	-99	-6	-16	12	4	0	58
65.6179	0	121	293	88	182	433	93	113	286	95	161	422	67	5	10	-96	-1	0	-96	-6	-16	18	4	0	58
65.7408	0	120	293	83	182	432	94	112	284	89	162	420	65	5	9	-91	0	0	-99	-6	-16	12	4	0	56
65.8637	0	119	292	75	181	431	96	112	283	81	162	418	66	4	9	-84	-1	-1	-101	-7	-16	4	3	0	56
65.9866	0	119	292	81	182	432	95	112	283	88	161	419	66	4	9	-91	0	0	-99	-5	-16	11	4	0	56
66.1094	0	120	291	81	181	432	93	113	284	88	161	420	68	5	9	-90	-1	0	-97	-6	-16	11	3	0	56
66.2323	0	120	292	89	181	433	92	113	284	95	162	421	67	4	9	-98	0	0	-98	-6	-16	19	3	1	59
66.3552	0	119	292	90	182	432	95	112	283	96	162	419	65	5	8	-98	0	-1	-101	-6	-17	19	4	0	58
66.4781	0	119	291	82	181	430	95	113	282	87	161	419	66	5	9	-90	-1	0	-98	-6	-15	12	4	1	56
66.601	0	119	292	81	182	432	93	112	283	88	162	420	67	4	9	-90	-1	0	-97	-6	-16	11	4	0	55
66.7238	0	120	292	88	182	432	94	113	284	95	162	420	66	4	9	-97	-1	0	-99	-6	-16	19	3	1	57
66.8467	0	120	294	88	182	434	94	114	286	95	161	422	68	5	9	-97	-1	-1	-100	-6	-16	19	4	0	60
66.9696	0	119	293	89	181	432	93	113	285	96	163	420	66	5	8	-97	0	-1	-98	-6	-16	19	4	0	57
67.0925	0	120	292	82	182	432	94	113	284	89	162	420	67	4	9	-90	-1	0	-97	-5	-16	12	4	0	56
67.2154	0	119	292	90	182	432	93	113	285	96	162	420	68	4	9	-98	0	-1	-99	-6	-16	18	4	0	57
67.3382	0	120	292	89	182	434	95	113	285	96	161	421	66	5	9	-97	0	-1	-100	-6	-15	19	4	0	59
67.4611	0	119	294	89	182	433	94	114	285	96	162	422	67	4	9	-96	0	0	-99	-7	-16	20	4	0	60
67.584	0	119	292	82	182	433	93	112	285	89	162	420	68	4	9	-91	-1	-1	-98	-6	-16	11	5	1	56
67.7069	0	119	293	82	182	432	94	113	285	90	162	420	67	4	9	-92	0	0	-100	-7	-16	12	4	1	57
67.8298	0	119	293	90	181	433	94	113	287	96	162	422	67	5	9	-98	0	-1	-100	-6	-16	20	3	1	58
67.9526	0	120	295	89	182	434	94	113	288	96	162	423	68	5	10	-97	-1	-1	-98	-6	-16	20	3	1	59
68.0755	0	121	296	89	181	435	93	113	289	97	162	424	68	5	9	-97	0	-1	-99	-7	-16	20	4	0	58
68.1984	0	120	294	81	181	434	94	113	285	90	162	423	67	4	9	-92	-1	-1	-100	-5	-16	12	4	1	56
68.3213	0	120	295	89	182	434	95	113	288	96	163	423	67	4	9	-98	-1	-1	-101	-6	-16	19	4	0	57
68.4442	0	120	296	82	183	435	94	113	287	90	163	424	68	5	9	-91	0	0	-99	-6	-16	12	4	1	57
68.567	0	121	296	89	182	435	93	114	289	97	162	424	68	5	10	-98	0	0	-98	-7	-17	20	3	1	57
68.6899	0	120	296	83	182	433	93	114	289	90	162	422	67	5	9	-92	0	-1	-101	-6	-16	12	4	1	56
68.8128	0	120	295	74	182	432	95	114	288	83	162	422	67	5	9	-85	0	-1	-101	-6	-16	6	4	1	56
68.9357	0	121	295	82	182	433	93	114	288	91	162	423	68	5	9	-91	-1	0	-100	-6	-16	13	4	0	57
69.0586	0	120	296	88	182	435	94	114	289	98	162	424	68	4	9	-98	0	0	-99	-7	-16	20	4	0	58
69.1814	0	120	297	90	182	436	93	114	290	98	163	426	68	4	9	-98	-1	0	-100	-6	-17	21	4	0	58
69.3043	0	121	297	89	182	434	94	114	290	98	163	425	67	5	9	-99	0	0	-101	-7	-16	20	4	0	57
69.4272	0	120	296	82	182	435	95	114	290	91	162	424	68	5	9	-91	-1	0	-99	-7	-16	13	4	0	57
69.5501	0	120	297	82	183	435	94	114	290	90	163	424	68	5	9	-91	0	-1	-99	-6	-17	13	3	0	57
69.673	0	121	297	89	183	436	94	114	291	98	163	425	68	4	9	-99	-1	0	-100	-6	-16	20	4	0	59
69.7958	0	121	298	90	182	437	93	114	293	98	163	427	68	4	9	-99	-1	-1	-100	-7	-17	20	4	1	58
69.9187	0	121	298	83	182	436	95	114	291	91	163	425	68	5	9	-91	-1	0	-100	-6	-18	13	4	1	56
70.0416	0	120	298	74	183	437	94	114	292	84	163	427	68	5	9	-84	-1	0	-99	-6	-17	6	4	1	57
70.1645	0	120	300	83	182	437	94	114	292	91	163	427	68	4	9	-92	0	-1	-100	-6	-17	13	4	0	57
70.2874	0	120	299	90	182	437	95	114	292	98	162	427	67	4	9	-99	-1	-1	-101	-6	-17	21	4	1	58
70.4102	0	120	297	91	181	436	94	114	293	98	163	425	68	4	10	-98	-1	0	-99	-6	-17	21	4	0	57
70.5331	0	120	296	77	182	435	94	114	293	83	162	424	68	4	11	-85	-1	-1	-99	-7	-15	5	4	0	54
70.656	0	120	296	83	182	435	95	114	291	91	162	424	67	5	9	-93	-1	-1	-102	-6	-17	12	3	0	57
70.7789	0	120	298	90	182	437	94	114	291	98	163	427	68	5	9	-99	-1	0	-102	-7	-16	19	5	0	58
70.9018	0	119	300	83	182	437	94	114	294	90	163	427	69	5	9	-91	0	-1	-100	-6	-17	14	4	0	58
71.0246	0	120	299	84	182	436	93	112	292	91	162	427	67	4	10	-92	-1	0	-99	-5	-16	12	4	1	55
71.1475	0	120	296	76	182	435	95	113	292	84	162	424	68	5	10	-85	-1	-1	-101	-6	-15	6	4	0	55
71.2704	0	120	298	84	181	435	95	113	290	91	161	424	67	5	8	-93	0	-1	-101	-6	-16	13	3	0	55
71.3933	0	119	297	83	182	435	94	113	291	90	163	425	68	4	10	-91	-1	0	-100	-6	-17	13	4	0	57
71.5162	0	119	298	90	182	437	94	113	292	97	163	426	68	5	9	-98	-1	-1	-99	-7	-16	20	4	0	57
71.639	0	121	296	84	182	435	94	113	291	91	162	425	66	5	10	-92	0	-1	-102	-6	-16	12	4	0	56
71.7619	0	119	296	76	182	435	95	113	289	84	162	425	68	5	9	-85	0	0	-101	-6	-17	5	4	0	55
71.8848	0	119	297	83	181	436	96	113	289	91	162	424	68	5	9	-92	0	0	-100	-6	-15	12	5	0	56
72.0077	0	119	296	75	182	435	95	113	289	83	162	425	68	4	10	-84	-2	0	-99	-6	-17	6	4	0	56
72.1306	0	119	298	83	182	437	95	114	291	91	163	426	68	5	9	-91	-1	-1	-101	-6	-16	13	3	0	58
72.2534	0	120	296	83	182	436	96	113	290	90	162	425	67	5	9	-92	-1	0	-103	-6	-16	12	3	0	56
72.3763	0	120	296	83	182	436	95	113	289	90	162	424	68	5	9	-92	0	0	-100	-6	-17	12	4	1	56
72.4992	0	119	296	75	181	437	94	113	289	83	161	425	68	5	9	-84	0	0	-99	-6	-17	5	5	1	56
72.6221	0	120	295	82	183	436	94	113	287	90	162	425	67	6	9	-91	-1	-1	-101	-6	-16	12	4	1	58
72.745	0	120	295	91	182	437	94	112	288	97	163	426	67	4	8	-98	0	-1	-100	-6	-16	20	3	1	57
72.8678	0	119	294	76	182	435	95	111	287	84	161	424	68	4	9	-85	-2	-1	-99	-6	-16	6	4	0	55
72.9907	0	119	295	75	182	436	94	112	287	83	161	424	68	4	10	-85	-1	0	-99	-5	-16	4	5	0	55
73.1136	0	119	296	82	182	436	96	112	289	90	161	425	67	4	8	-92	0	0	-101	-6	-17	13	4	0	58
73.2365	0	119	296	83	182	437	95	113	289	91	162	426	68	4	9	-92	-1	0	-101	-6	-16	13	4	1	57
73.3594	0	119	297	84	182	438	95	113	288	90	163	427	67	5	9	-91	-1	0	-99	-6	-16	13	4	0	58
73.4822	0	119	295	76	182	437	95	112	287	84	162	425	68	3	9	-85	-1	-1	-100	-6	-16	5	5	0	54
73.6051	0	119	295	75	183	437	96	113	287	83	162	426	68	5	9	-86	-1	-1	-101	-6	-16	6	4	0	56
73.728	0	119	293	75	184	438	95	113	285	83	164	426	68	4	9	-85	-1	0	-101	-6	-15	4	4	1	57
73.8509	0	119	293	82	185	439	95	113	286	89	164	427	68	4	9	-91	-1	0	-98	-6	-17	12	3	0	58
73.9738	0	120	294	83	183	438	94	111	287	91	163	427	68	5	8	-91	-2	0	-99	-6	-16	12	3	0	57
74.0966	0	119	295	75	182	436	95	111	287	83	163	424	67	5	8	-86	-2	-1	-101	-6	-16	4	4	0	56
74.2195	0	119	295	75	183	437	95	113	287	83	164	425	67	4	9	-85	0	0	-101	-6	-17	5	3	1	57
74.3424	0	119	295	75	183	435	94	113	288	82	163	425	67	4	9	-84	-1	0	-98	-6	-17	5	4	0	56
74.4653	0	120	297	75	180	433	93	113	290	83	161	422	66	6	9	-84	0	-2	-99	-6	-16	5	3	1	56
74.5882	0	120	298	84	179	430	93	114	292	90	160	419	65	4	9	-92	-1	0	-101	-7	-17	12	4	1	57
74.711	0	121	299	76	177	426	94	114	293	82	158	416	65	4	9	-85	0	0	-101	-6	-17	5	4	0	54
74.8339	0	122	301	83	176	424	93	115	295	91	158	414	65	5	10	-91	-1	0	-99	-6	-16	12	4	1	55
74.9568	0	123	302	83	175	423	92	116	297	90	157	414	65	5	9	-91	-1	-1	-99	-6	-17	13	4	0	55
75.0797	0	123	304	90	175	424	91	117	297	97	157	414	65	4	10	-99	-1	0	-102	-6	-17	20	4	0	58
75.2026	0	124	303	90	175	424	91	117	295	98	157	414	65	5	9	-99	0	0	-101	-7	-17	21	3	0	57
75.3254	0	123	303	82	176	424	92	117	295	89	157	415	66	4	9	-91	-1	0	-99	-6	-17	13	4	0	56
75.4483	0	124	305	82	175	427	92	117	298	89	158	417	65	5	9	-91	-1	0	-100	-6	-17	13	4	1	57
75.5712	0	124	305	90	176	428	92	117	298	97	158	418	66	4	8	-99	0	0	-102	-7	-16	20	4	0	58
75.6941	0	124	306	88	177	429	92	117	300	97	158	420	66	4	9	-99	0	-1	-100	-6	-17	20	4	0	59
75.817	0	124	305	75	176	428	92	117	299	82	158	418	66	5	11	-84	0	-1	-100	-6	-16	6	4	0	56
75.9398	0	124	306	75	177	428	92	117	299	83	158	418	66	5	10	-86	-1	-1	-100	-6	-17	6	4	0	55
76.0627	0	125	305	75	176	428	92	117	299	83	158	419	66	5	10	-86	0	0	-102	-6	-18	6	4	0	57
76.1856	0	124	305	82	178	429	93	117	298	90	158	419	66	5	9	-93	0	-1	-100	-6	-17	14	3	0	58
76.3085	0	124	305	82	177	428	92	118	299	89	159	420	66	4	9	-91	-1	0	-99	-6	-17	14	4	0	59
76.4314	0	123	305	83	176	427	91	117	299	91	158	417	66	5	10	-92	-1	-1	-100	-7	-17	14	4	0	56
76.5542	0	123	305	75	177	427	93	117	298	84	158	417	66	4	9	-86	0	0	-102	-6	-16	6	4	1	57
76.6771	0	124	303	81	176	427	92	118	298	90	158	418	66	5	10	-93	0	-1	-101	-7	-16	13	4	0	57
76.8	0	124	305	82	177	427	93	117	298	90	158	419	66	4	10	-92	-1	0	-99	-5	-18	13	4	0	57
76.9229	0	124	306	82	177	429	92	117	300	90	158	420	66	5	8	-91	-1	0	-100	-6	-17	15	3	1	58
77.0458	0	124	305	83	177	429	92	117	301	90	158	419	65	5	11	-93	-1	0	-102	-6	-16	13	4	0	57
77.1686	0	124	306	75	177	429	93	118	300	83	159	419	66	5	10	-86	0	0	-101	-7	-17	5	4	0	57
77.2915	0	124	306	75	177	430	92	117	300	83	159	419	67	5	10	-85	-1	0	-99	-6	-17	6	4	0	57
77.4144	0	124	307	74	178	430	93	118	301	82	159	420	66	4	9	-85	-1	0	-101	-6	-17	6	4	0	58
77.5373	0	124	308	90	177	431	92	117	301	98	159	422	66	6	9	-99	0	-1	-102	-6	-17	20	4	0	58
77.6602	0	124	304	75	177	429	93	118	302	83	158	420	65	4	12	-84	0	-1	-101	-7	-14	6	4	0	56
77.783	0	123	302	75	177	429	92	117	299	84	158	420	67	5	11	-85	0	0	-99	-7	-15	6	3	0	55
77.9059	0	124	304	75	177	430	92	117	299	82	159	419	66	5	9	-85	-1	-1	-101	-7	-17	6	4	0	56
78.0288	0	124	306	82	177	431	92	117	300	90	159	420	66	4	10	-93	-1	0	-101	-7	-17	12	5	0	58
78.1517	0	124	307	83	178	431	93	118	300	91	158	422	65	5	10	-92	-1	-1	-100	-6	-18	13	4	1	58
78.2746	0	124	303	77	177	430	93	117	300	83	158	419	67	5	11	-86	0	-1	-100	-7	-15	5	4	0	54
78.3974	0	122	304	76	177	429	93	117	299	84	159	419	66	4	10	-86	0	0	-102	-6	-16	6	4	1	56
78.5203	0	124	305	76	177	430	93	117	298	83	159	421	67	4	10	-86	-1	0	-101	-6	-17	5	3	1	56
78.6432	0	124	303	82	177	430	94	117	298	91	158	420	67	4	10	-91	0	0	-100	-6	-16	13	4	0	57
78.7661	0	124	302	84	177	428	93	117	298	91	158	418	66	4	10	-92	-1	-1	-98	-6	-16	12	4	0	56
78.889	0	123	300	77	177	427	94	117	297	83	158	417	66	5	11	-86	-1	-1	-101	-6	-15	5	4	0	53
79.0118	0	123	300	76	177	428	95	116	297	84	157	417	66	5	10	-86	-1	0	-102	-6	-15	5	3	1	56
79.1347	0	124	301	83	176	426	95	116	296	91	158	417	66	5	11	-92	0	0	-99	-6	-15	12	4	0	56
79.2576	0	123	303	90	176	428	93	116	295	97	158	418	67	4	9	-98	0	0	-98	-6	-18	19	5	1	57
79.3805	0	122	301	85	176	429	93	116	296	91	158	419	67	5	10	-91	-1	0	-100	-6	-16	12	4	1	56
79.5034	0	122	301	76	177	428	95	116	292	83	158	417	65	5	9	-86	-1	0	-102	-6	-17	4	4	0	56
79.6262	0	122	300	83	178	429	95	116	293	90	158	417	66	5	9	-92	0	0	-99	-7	-16	11	4	0	55
79.7491	0	122	299	76	177	429	94	116	294	82	158	417	67	5	9	-84	0	0	-98	-6	-16	5	3	0	56
79.872	1	122	300	91	177	429	94	116	292	97	158	419	68	4	10	-98	-1	-1	-99	-6	-17	19	5	0	57
79.9949	0	122	301	92	177	429	94	115	292	97	158	418	66	5	9	-98	0	0	-101	-6	-16	19	4	0	58
80.1178	0	121	298	83	177	428	95	115	290	89	158	417	67	4	9	-91	0	0	-98	-7	-17	12	3	0	56
80.2406	0	121	299	83	178	428	94	115	292	90	158	419	68	5	9	-91	0	-1	-98	-7	-16	12	4	1	56
80.3635	0	121	299	91	178	430	94	115	291	96	158	420	67	5	10	-98	-1	0	-101	-6	-17	18	3	0	57
80.4864	0	121	300	90	177	431	94	115	294	97	157	421	67	4	9	-98	-1	0	-100	-6	-17	20	5	0	58
80.6093	0	121	296	91	178	430	94	116	291	96	159	419	67	5	9	-98	-1	0	-98	-6	-16	18	4	1	57
80.7322	0	122	297	82	177	429	93	115	289	89	158	419	67	5	9	-91	-1	0	-99	-6	-16	11	4	1	56
80.855	0	121	297	89	178	430	95	114	289	96	159	419	67	5	9	-99	0	-1	-101	-6	-16	20	3	0	57
80.9779	0	122	297	90	179	432	94	115	290	97	159	421	67	5	8	-98	-1	0	-99	-6	-17	19	5	0	58
81.1008	0	122	298	90	179	432	93	115	290	97	160	422	68	4	9	-97	0	-1	-98	-6	-16	19	5	0	59
81.2237	0	121	298	84	179	432	92	115	290	90	159	421	67	5	9	-90	-1	-1	-98	-6	-16	12	4	0	56
81.3466	0	121	297	83	180	431	94	115	289	89	160	421	68	5	9	-93	-1	0	-101	-7	-17	12	4	1	57
81.4694	0	121	297	83	180	434	94	115	289	89	161	423	68	4	9	-91	-1	0	-99	-5	-16	12	4	1	57
81.5923	0	121	297	82	181	436	94	115	290	89	161	424	68	5	9	-91	0	-1	-97	-6	-17	12	4	0	58
81.7152	0	121	297	90	181	436	93	114	290	96	162	427	68	5	9	-98	-1	0	-99	-6	-16	20	3	1	58
81.8381	0	120	297	83	182	434	94	114	289	89	162	424	66	4	9	-92	0	-1	-101	-6	-17	13	4	0	58
81.961	0	120	296	82	182	436	94	114	290	90	162	425	67	5	9	-92	-1	-1	-100	-6	-16	12	4	1	57
82.0838	0	120	297	82	180	436	93	113	289	89	163	426	67	5	9	-91	-1	-1	-98	-6	-16	12	4	0	58
82.2067	0	120	297	82	182	436	92	114	290	89	162	426	68	4	9	-91	-1	0	-100	-6	-16	13	4	0	58
82.3296	0	120	298	90	182	437	93	115	291	96	162	427	67	5	9	-98	0	0	-101	-6	-17	19	4	2	59
82.4525	0	120	297	82	182	436	93	114	291	89	163	426	67	5	10	-91	-1	0	-100	-6	-17	12	4	1	57
82.5754	0	120	297	74	182	435	93	114	291	82	162	427	68	4	9	-84	-1	0	-99	-6	-17	5	4	0	57
82.6982	0	119	298	83	182	436	92	113	291	89	162	427	67	5	9	-91	-1	-1	-100	-6	-17	14	4	0	57
82.8211	0	121	299	89	182	437	93	114	292	96	162	427	68	5	10	-99	-1	0	-101	-6	-16	20	4	1	59
82.944	0	120	299	89	182	437	92	114	293	97	162	429	68	4	9	-98	0	0	-100	-6	-16	20	4	0	60
83.0669	0	121	298	75	181	435	92	113	292	82	162	427	68	4	9	-85	0	0	-99	-6	-17	5	4	0	56
83.1898	0	121	299	75	181	437	92	114	293	82	162	427	68	5	9	-85	-1	0	-101	-5	-16	6	4	1	58
83.3126	0	121	299	81	182	436	93	114	293	89	162	428	68	5	10	-93	-1	0	-102	-6	-17	13	4	0	58
83.4355	0	120	301	81	181	437	93	115	295	89	162	429	68	5	9	-91	-1	-1	-100	-6	-17	14	4	0	59
83.5584	0	121	300	81	181	437	92	114	295	88	163	429	67	5	9	-91	0	0	-99	-5	-16	14	4	1	58
83.6813	0	120	299	74	181	435	93	114	293	82	162	426	66	5	8	-86	-1	0	-102	-7	-16	6	4	0	56
83.8042	0	120	300	73	180	436	93	115	294	83	162	427	67	4	9	-86	0	0	-102	-6	-17	6	4	0	57
83.927	0	121	300	74	181	437	93	115	293	81	162	427	67	4	9	-85	-1	-1	-99	-6	-17	6	4	0	57
84.0499	0	121	300	73	182	438	92	114	294	82	162	429	67	4	9	-84	-1	-1	-99	-6	-17	6	4	1	58
84.1728	0	120	300	82	181	436	93	115	293	92	162	428	67	5	10	-93	0	0	-101	-6	-17	14	4	0	57
84.2957	0	121	298	75	180	436	93	114	292	82	161	427	68	5	10	-86	0	-1	-101	-7	-15	6	4	1	55
84.4186	0	121	299	75	181	437	94	113	292	82	162	427	67	5	8	-85	0	-1	-100	-6	-16	5	4	0	56
84.5414	0	120	298	75	181	437	93	114	293	82	161	427	67	4	9	-85	-1	0	-99	-6	-17	7	4	0	56
84.6643	0	121	299	75	181	438	92	114	292	82	162	429	68	5	9	-86	-1	0	-100	-5	-16	6	3	0	58
84.7872	0	121	296	75	181	436	93	114	292	80	162	427	67	5	10	-86	-1	0	-102	-6	-16	5	4	0	56
84.9101	0	121	296	74	181	435	93	114	289	82	162	425	68	4	9	-86	0	0	-99	-7	-17	6	4	0	56
85.033	0	120	298	75	180	435	93	114	290	83	162	425	68	5	10	-86	0	0	-100	-5	-16	6	3	0	55
85.1558	0	121	298	75	181	437	94	114	291	82	161	426	67	5	9	-85	-1	-1	-102	-6	-17	5	4	1	57
85.2787	0	121	299	81	182	436	93	114	292	90	162	427	67	5	9	-92	-1	0	-100	-6	-17	13	4	0	57
85.4016	0	120	298	76	180	434	94	114	290	82	161	424	67	4	9	-85	0	-1	-98	-6	-17	6	4	0	55
85.5245	0	121	297	74	180	434	93	113	290	82	162	425	68	4	8	-86	-1	-1	-99	-7	-17	5	4	0	54
85.6474	0	120	297	75	181	434	94	113	289	82	162	424	67	4	9	-86	-1	0	-102	-6	-16	6	4	0	56
85.7702	0	121	298	74	180	436	94	114	289	82	161	425	68	4	9	-85	-1	-1	-100	-5	-17	5	4	0	57
85.8931	0	120	298	75	181	435	92	114	291	82	161	425	68	4	9	-84	-1	-1	-98	-7	-16	7	4	1	57
86.016	0	120	296	76	180	433	94	114	289	81	161	423	67	4	9	-86	-1	-1	-100	-6	-16	5	4	1	54
86.1389	0	120	296	76	180	434	96	113	288	82	160	422	66	5	9	-86	0	-1	-102	-7	-16	5	4	0	55
86.2618	0	120	295	76	180	433	95	114	289	81	160	422	67	5	9	-85	-1	-1	-99	-6	-17	5	4	0	57
86.3846	0	120	297	75	181	434	95	113	289	81	161	423	67	5	10	-83	0	-1	-98	-6	-16	5	4	0	57
86.5075	0	120	298	83	180	435	93	113	289	88	161	423	67	4	9	-92	0	0	-99	-5	-17	12	4	1	56
86.6304	0	120	296	75	180	433	95	113	288	82	161	421	67	5	9	-85	0	0	-102	-6	-16	5	3	1	55
86.7533	0	120	296	75	181	433	95	114	287	82	160	422	67	4	9	-86	0	0	-99	-6	-17	4	4	0	57
86.8762	0	120	296	75	181	434	94	113	289	81	161	422	68	5	9	-84	-1	0	-98	-6	-17	6	4	0	56
86.999	0	121	298	82	182	435	94	114	289	89	161	423	67	4	9	-92	-1	-1	-99	-6	-16	13	4	1	58
87.1219	0	120	297	90	181	436	93	114	290	96	162	424	66	4	8	-98	-1	0	-100	-7	-17	20	4	0	58
87.2448	0	121	295	74	181	433	95	114	287	81	161	422	67	5	8	-85	-2	-1	-99	-6	-17	6	4	1	56
87.3677	0	120	296	75	181	435	94	115	287	81	162	423	67	5	9	-84	-1	0	-98	-5	-16	5	5	0	57
87.4906	0	120	297	82	181	434	94	113	288	88	161	424	66	4	9	-91	-1	0	-100	-6	-16	13	4	0	58
87.6134	0	121	297	90	182	437	94	114	290	95	161	425	67	4	8	-98	-1	0	-99	-6	-16	19	4	1	58
87.7363	0	121	299	90	181	438	94	114	290	97	162	426	66	4	9	-97	0	0	-98	-6	-16	20	4	0	59
87.8592	0	120	298	75	181	436	94	113	291	82	162	425	68	4	9	-84	0	-1	-98	-6	-17	6	4	0	55
87.9821	0	120	299	82	181	436	93	114	291	89	162	425	67	4	10	-93	0	0	-101	-6	-16	13	5	0	57
88.105	0	121	298	88	181	437	94	115	291	96	162	427	67	4	9	-99	0	0	-100	-5	-17	19	4	0	57
88.2278	0	121	299	81	181	438	93	115	293	89	162	427	67	5	10	-90	-1	0	-98	-5	-16	13	4	0	59
88.3507	0	121	300	83	182	438	93	115	293	89	162	428	67	5	9	-92	0	0	-98	-6	-17	13	4	0	58
88.4736	0	121	299	75	182	436	95	114	292	82	162	426	66	5	9	-86	0	-1	-102	-6	-16	5	3	0	57
88.5965	0	120	300	75	181	437	94	114	293	82	162	427	67	5	10	-85	0	0	-99	-6	-17	5	4	0	58
88.7194	0	120	300	73	182	438	94	114	293	82	162	428	68	4	10	-84	0	0	-98	-6	-17	6	4	0	58
88.8422	0	122	301	81	181	438	93	115	294	89	163	429	66	5	10	-92	-1	0	-98	-6	-16	14	4	0	59
88.9651	0	122	301	82	181	438	92	115	294	89	162	429	67	5	10	-91	-1	0	-100	-7	-17	13	4	0	58
89.088	0	121	300	75	182	438	95	114	293	82	163	427	66	4	10	-86	0	0	-100	-6	-16	5	4	0	57
89.2109	0	120	301	74	181	438	94	115	292	82	162	428	67	4	10	-84	0	0	-98	-6	-17	5	4	0	57
89.3338	0	121	301	75	182	438	93	114	293	82	162	429	67	5	9	-85	-1	0	-99	-6	-17	6	4	0	58
89.4566	0	121	302	81	182	440	94	115	296	90	163	430	67	4	9	-91	-1	0	-101	-6	-17	13	3	0	59
89.5795	0	122	303	82	183	441	93	115	297	89	163	432	67	4	10	-91	-1	-1	-99	-6	-17	13	3	0	59
89.7024	0	121	302	74	182	440	94	115	296	82	162	429	68	4	10	-85	-1	0	-97	-6	-15	6	4	0	56
89.8253	0	122	302	74	181	439	94	115	295	82	162	430	67	5	9	-86	-1	0	-100	-5	-16	7	4	1	57
89.9482	0	122	303	74	182	440	94	114	298	82	163	430	67	5	9	-85	-1	0	-100	-6	-16	7	4	0	58
90.071	0	122	303	81	182	441	94	116	297	90	163	432	68	5	10	-93	0	0	-99	-7	-17	14	4	0	59
90.1939	0	122	304	74	183	442	93	116	298	82	163	434	67	5	9	-83	-1	0	-98	-6	-17	7	4	1	59
90.3168	0	122	303	75	182	441	95	115	299	83	164	432	66	6	11	-85	-1	0	-101	-6	-16	7	4	0	57
90.4397	0	122	305	75	183	442	93	116	299	83	163	432	67	6	10	-86	-1	-1	-101	-6	-18	7	5	1	58
90.5626	0	122	304	74	182	441	94	116	299	82	163	432	68	5	9	-85	-1	0	-99	-6	-16	7	3	0	58
90.6854	0	122	305	74	182	443	93	116	300	83	164	434	67	5	10	-84	-1	0	-98	-6	-16	7	4	0	58
90.8083	0	121	305	82	183	443	92	116	303	91	163	434	67	5	10	-92	0	-1	-100	-7	-16	15	5	0	59
90.9312	0	122	304	74	182	441	94	116	301	84	164	433	67	5	11	-86	-1	0	-101	-6	-17	7	4	1	56
91.0541	0	122	304	74	182	442	94	115	301	84	163	432	68	4	10	-85	-1	-1	-98	-6	-15	7	4	0	56
91.177	0	122	304	74	183	443	94	116	301	84	162	432	67	4	11	-85	-1	-1	-98	-6	-16	7	4	0	57
91.2998	0	122	305	74	183	443	94	116	302	84	163	433	68	4	11	-85	-2	0	-100	-6	-16	7	4	0	58
91.4227	0	123	307	75	182	444	93	116	301	84	163	434	67	5	8	-84	0	0	-101	-6	-17	6	4	0	58
91.5456	0	122	304	75	182	441	95	114	300	83	163	432	67	5	10	-86	-1	-1	-99	-6	-16	7	4	0	55
91.6685	0	122	304	75	183	441	95	116	301	84	163	431	67	5	11	-87	0	-1	-99	-7	-16	6	3	0	55
91.7914	0	122	304	75	182	441	95	115	301	84	164	432	67	5	11	-87	-1	0	-102	-6	-17	6	3	1	57
91.9142	0	121	306	75	182	441	94	116	300	84	163	433	67	5	9	-86	-1	-1	-100	-7	-18	6	3	0	58
92.0371	0	122	307	75	182	442	93	116	301	84	163	432	67	5	9	-85	0	-1	-99	-6	-17	7	4	1	58
92.16	0	122	302	75	181	439	94	116	301	84	162	429	68	4	11	-87	-1	0	-100	-6	-14	7	4	0	54
92.2829	0	121	302	75	182	439	95	116	300	85	162	429	68	5	11	-87	-1	0	-101	-6	-15	6	3	0	56
92.4058	0	120	301	76	181	438	95	115	300	85	162	429	67	5	11	-86	-1	-1	-100	-6	-15	6	4	1	56
92.5286	0	123	303	75	182	439	94	115	300	84	163	429	68	3	10	-85	-1	-1	-98	-6	-16	6	4	0	57
92.6515	0	122	304	75	182	440	93	114	298	84	162	430	67	4	9	-85	-1	-1	-99	-7	-17	6	4	0	57
92.7744	0	122	301	76	182	437	95	115	298	85	161	428	67	5	11	-86	0	0	-101	-6	-15	6	4	0	54
92.8973	0	121	299	75	181	436	95	114	296	84	162	427	67	4	12	-86	0	0	-99	-6	-15	6	4	0	55
93.0202	0	121	298	75	181	435	95	115	295	84	161	426	68	5	11	-86	0	0	-97	-6	-13	6	3	0	55
93.143	0	121	299	75	181	436	95	114	294	84	161	426	68	5	10	-86	0	0	-99	-6	-16	6	4	0	56
93.2659	0	121	300	75	181	436	94	115	295	83	162	427	68	5	10	-86	-1	0	-100	-5	-15	6	3	0	57
93.3888	0	121	298	77	181	435	94	114	293	83	161	426	67	4	10	-84	-1	0	-99	-6	-16	6	4	0	56
93.5117	0	121	298	76	180	435	95	114	291	83	162	423	68	5	10	-86	-1	-1	-99	-6	-17	5	4	1	54
93.6346	0	120	298	76	181	434	96	113	291	84	161	423	67	4	9	-86	0	-1	-99	-6	-16	6	4	1	55
93.7574	0	121	298	76	181	435	97	114	292	82	161	424	67	4	9	-85	-1	-1	-101	-6	-16	5	4	1	57
93.8803	0	122	298	82	180	435	94	114	291	91	161	424	68	4	9	-91	-1	0	-98	-7	-17	12	4	1	57
94.0032	0	121	297	77	180	434	93	114	290	83	160	423	68	5	8	-84	-1	-1	-98	-6	-17	5	4	0	55
94.1261	0	121	295	76	180	433	95	113	290	83	160	421	68	5	10	-85	0	0	-99	-6	-16	5	4	0	55
94.249	0	120	296	76	180	433	96	113	287	83	160	421	67	5	10	-85	0	-1	-100	-6	-16	5	4	1	56
94.3718	0	120	296	83	181	433	95	113	289	90	160	422	67	5	9	-91	-1	0	-99	-5	-17	12	4	1	56
94.4947	0	119	297	76	180	434	94	113	289	83	161	423	68	5	9	-84	-1	0	-98	-5	-16	5	4	0	57
94.6176	0	120	296	85	180	433	95	113	289	89	160	422	67	5	10	-92	-1	-1	-100	-6	-15	12	3	0	56
94.7405	0	119	294	76	180	431	96	113	286	82	160	420	67	5	10	-86	-1	0	-101	-6	-16	5	4	1	55
94.8634	0	119	294	76	180	432	96	113	285	81	160	420	67	4	9	-85	-1	0	-98	-6	-16	4	4	0	55
94.9862	0	120	294	75	180	431	95	113	286	82	160	421	68	5	8	-85	-1	0	-97	-6	-16	4	4	0	56
95.1091	0	120	294	82	181	432	95	114	285	88	160	420	68	5	9	-92	-1	0	-100	-7	-16	12	4	0	57
95.232	0	120	292	83	180	431	95	113	282	87	160	419	65	5	9	-92	0	-1	-99	-6	-17	12	4	1	55
95.3549	0	119	289	75	179	429	95	112	281	80	159	416	68	4	9	-84	0	-1	-97	-7	-15	5	4	0	53
95.4778	0	119	290	75	179	428	95	113	280	80	159	416	67	5	8	-86	-1	0	-97	-6	-17	4	3	0	54
95.6006	0	119	290	73	180	428	95	112	280	81	160	416	67	4	9	-85	-1	-1	-99	-6	-15	4	3	0	55
95.7235	0	119	289	82	179	428	95	112	279	87	159	417	67	4	9	-92	-1	0	-99	-7	-15	11	4	0	57
95.8464	0	119	289	83	179	429	94	112	279	88	159	416	67	5	9	-90	0	-1	-97	-6	-16	11	4	0	57
95.9693	0	118	288	74	178	426	95	111	277	79	159	413	66	5	9	-84	-1	-1	-99	-6	-16	4	4	1	54
96.0922	0	118	287	73	179	425	96	112	276	77	159	413	67	4	9	-85	-1	-1	-98	-6	-16	4	4	0	54
96.215	0	119	286	81	179	425	96	111	275	86	158	413	66	4	8	-90	0	0	-98	-6	-15	12	4	0	54
96.3379	0	119	287	81	179	427	96	111	277	85	159	413	66	5	8	-89	0	0	-96	-6	-16	11	5	0	56
96.4608	0	119	288	89	179	428	93	112	277	93	159	413	67	4	9	-97	-1	0	-97	-6	-15	18	5	0	57
96.5837	0	118	286	81	179	426	96	112	274	86	159	412	65	4	9	-92	-1	0	-100	-6	-15	11	3	0	56
96.7066	0	118	286	81	179	426	95	111	275	84	159	412	66	5	9	-91	-1	-1	-98	-6	-15	11	3	0	55
96.8294	0	118	286	81	179	426	95	112	275	85	158	411	66	5	9	-90	-1	0	-96	-6	-16	11	4	1	56
96.9523	0	118	288	81	179	426	95	112	277	85	158	412	66	4	8	-90	-2	0	-98	-7	-15	11	4	1	57
97.0752	0	119	289	89	179	427	95	111	279	93	159	413	65	4	10	-98	-1	0	-99	-6	-16	18	4	0	58
97.1981	0	118	288	88	179	426	95	112	278	92	159	411	65	5	9	-97	0	-1	-98	-6	-16	18	4	1	56
97.321	0	119	288	75	179	426	95	111	276	78	159	411	67	4	9	-84	0	-1	-96	-6	-15	4	5	0	55
97.4438	0	119	288	81	179	426	94	111	277	85	158	412	66	4	8	-90	-1	-1	-98	-6	-16	12	4	0	56
97.5667	0	119	289	89	180	428	96	111	277	93	160	413	66	4	9	-98	-1	0	-99	-6	-16	18	3	0	58
97.6896	0	119	289	89	180	429	94	111	279	93	160	415	66	4	9	-96	0	0	-97	-6	-15	19	4	0	59
97.8125	0	119	289	82	180	426	95	111	277	85	160	412	65	5	9	-91	0	-1	-97	-6	-15	11	4	0	56
97.9354	0	119	289	74	179	426	95	111	276	78	159	411	65	4	8	-84	0	0	-99	-6	-15	4	3	1	56
98.0582	0	119	289	88	180	426	96	112	277	92	159	412	65	5	8	-98	0	0	-101	-6	-16	17	4	0	57
98.1811	0	119	289	81	179	428	94	112	279	86	159	412	66	4	9	-89	0	0	-98	-6	-16	11	4	0	58
98.304	0	119	292	88	178	427	93	113	281	93	158	413	66	5	9	-95	-1	0	-96	-6	-16	18	4	0	57
98.4269	0	120	291	82	177	424	94	112	279	86	158	410	64	4	9	-91	-1	-1	-99	-7	-16	11	3	0	56
98.5498	0	119	290	74	178	424	95	112	278	78	159	410	64	4	9	-84	0	-2	-101	-6	-16	4	4	1	57
98.6726	0	120	289	81	180	425	94	112	278	86	159	411	65	4	10	-91	-1	-1	-98	-6	-16	11	4	1	57
98.7955	0	120	290	88	180	427	93	112	279	92	159	413	66	5	9	-97	-1	0	-97	-6	-16	19	4	1	58
98.9184	0	119	292	88	179	428	94	113	282	93	159	414	66	5	8	-97	0	0	-99	-7	-15	19	4	0	59
99.0413	0	120	292	81	179	428	94	112	281	86	159	413	64	4	9	-91	-1	0	-99	-6	-16	12	3	0	58
99.1642	0	119	292	74	179	429	94	112	282	79	159	414	65	5	10	-84	0	0	-97	-6	-15	5	4	0	57
99.287	0	120	292	74	180	429	94	112	282	79	160	414	66	4	9	-83	0	0	-96	-6	-16	5	4	0	57
99.4099	0	119	294	81	181	431	94	112	283	87	159	417	66	5	9	-91	0	0	-99	-6	-16	13	3	0	59
99.5328	0	120	294	82	181	432	92	113	284	87	161	419	66	4	9	-91	-1	0	-98	-6	-16	13	4	1	60
99.6557	0	119	292	74	181	430	94	112	281	80	162	416	65	4	8	-84	-1	0	-96	-6	-16	5	3	1	57
99.7786	0	119	292	73	182	431	93	113	282	80	162	417	66	4	9	-85	-1	0	-97	-6	-16	5	4	0	57
99.9014	0	119	293	74	181	432	94	113	283	80	161	418	65	4	8	-84	-1	0	-100	-6	-15	6	4	0	59
100.024	0	120	294	81	183	432	94	113	285	87	163	420	66	4	10	-91	0	-1	-98	-6	-15	13	4	1	59
100.147	0	121	295	82	182	433	92	113	286	87	162	420	66	5	9	-90	0	0	-97	-6	-15	13	5	1	59
100.27	0	120	294	74	182	431	94	113	284	81	162	418	65	5	9	-84	0	0	-99	-7	-16	6	3	0	55
100.393	0	119	294	74	182	431	94	113	284	80	161	419	66	4	9	-85	-1	0	-100	-6	-16	5	4	0	58
100.516	0	120	294	74	182	432	95	113	286	80	162	418	65	5	10	-86	-1	0	-100	-7	-16	5	4	0	58
100.639	0	120	296	74	182	433	93	113	287	81	162	420	66	4	9	-84	-1	0	-97	-6	-16	6	4	0	59
100.762	0	120	297	82	182	433	92	113	288	87	162	420	66	5	9	-92	0	0	-97	-6	-15	13	4	1	57
100.884	0	120	294	74	182	431	95	113	285	81	162	419	65	5	9	-86	0	0	-100	-6	-16	5	4	0	57
101.007	0	120	295	74	181	431	94	113	285	80	161	419	65	5	9	-85	-1	0	-98	-6	-16	5	4	0	57
101.13	0	120	295	74	181	432	94	113	286	80	161	418	67	4	9	-85	-1	-1	-96	-6	-16	6	5	1	57
101.253	0	119	296	74	182	433	93	113	287	80	162	420	67	5	9	-84	-1	0	-98	-6	-16	6	5	0	57
101.376	0	120	296	74	180	431	94	113	287	80	161	419	64	5	9	-86	0	-1	-100	-7	-16	6	4	0	57
101.499	0	119	295	75	180	431	95	112	286	80	161	418	67	5	9	-85	-2	0	-98	-6	-16	6	4	0	56
101.622	0	120	296	75	180	431	94	113	286	80	162	418	66	5	9	-85	0	-1	-97	-6	-16	5	3	1	56
101.745	0	120	296	74	181	431	95	113	286	80	161	419	66	5	9	-86	0	-1	-99	-6	-16	6	4	0	57
101.868	0	120	297	76	182	432	94	113	288	80	161	420	67	4	9	-85	0	-1	-99	-7	-16	5	4	0	58
101.99	0	119	296	75	181	431	95	113	286	81	161	418	65	4	10	-86	-1	-1	-98	-6	-16	5	3	1	56
102.113	0	119	295	75	181	432	94	112	285	80	160	418	67	5	9	-86	-1	-1	-96	-6	-16	5	3	0	55
102.236	0	119	295	75	180	432	94	112	286	81	161	418	67	5	9	-85	-1	0	-98	-7	-16	5	4	1	57
102.359	0	120	297	75	181	432	95	113	286	80	161	419	67	5	9	-85	0	-1	-99	-5	-16	5	4	1	57
102.482	0	120	296	76	180	432	94	112	286	80	161	419	66	5	9	-85	-1	-1	-97	-6	-16	5	4	0	57
102.605	0	119	295	75	179	431	95	113	283	79	160	417	67	5	8	-85	-1	0	-97	-6	-16	6	4	0	54
102.728	0	119	294	75	180	431	94	112	283	80	160	417	66	4	9	-85	0	0	-99	-7	-16	5	3	1	55
102.851	0	119	294	75	180	430	94	112	284	79	161	418	67	4	9	-86	-1	-1	-99	-6	-16	5	4	0	57
102.973	0	119	294	74	180	432	95	113	283	79	160	417	66	4	9	-83	-1	0	-97	-7	-16	5	4	0	58
103.096	0	119	293	76	179	430	94	112	281	79	160	416	65	4	9	-85	0	-1	-97	-6	-16	5	3	0	55
103.219	0	119	291	75	180	430	95	111	281	79	159	416	66	5	9	-86	0	-1	-99	-7	-16	5	4	0	54
103.342	0	120	292	76	181	429	96	112	280	79	160	415	65	5	8	-86	-1	-1	-99	-6	-16	5	5	1	56
103.465	0	119	292	75	181	430	95	112	281	79	160	415	66	4	9	-84	0	0	-96	-5	-16	5	4	1	56
103.588	0	119	293	75	181	431	94	113	283	79	160	416	66	5	8	-83	0	-1	-97	-6	-15	5	3	1	56
103.711	0	119	292	76	179	428	95	112	280	79	160	414	66	5	8	-85	0	0	-99	-7	-15	5	4	0	54
103.834	0	119	292	75	181	428	97	111	281	79	160	415	64	4	9	-85	0	-1	-99	-6	-16	4	4	0	56
103.956	0	119	292	75	179	429	96	111	280	79	160	415	66	4	8	-83	0	0	-97	-6	-15	4	3	0	56
104.079	0	119	293	75	180	429	94	112	281	78	160	415	66	4	9	-84	-1	0	-97	-6	-16	4	4	0	57
104.202	0	119	293	83	180	430	95	112	282	85	160	416	65	5	9	-91	0	-1	-99	-5	-15	12	3	0	57
104.325	0	119	291	75	179	428	96	112	279	78	160	414	65	5	9	-85	0	-1	-98	-5	-16	5	4	0	54
104.448	0	120	291	74	180	430	95	111	280	78	160	415	66	4	9	-83	-1	0	-96	-6	-15	4	4	0	56
104.571	0	119	292	75	180	429	94	113	280	78	160	416	67	4	10	-84	0	0	-97	-6	-16	5	5	0	56
104.694	0	119	292	81	180	430	95	112	282	85	160	416	66	4	9	-91	-2	0	-100	-6	-16	11	4	0	59
104.817	0	119	292	75	180	429	95	111	281	79	161	415	65	4	9	-84	0	0	-98	-6	-15	4	4	0	56
104.94	0	118	291	74	179	427	96	112	279	78	159	414	66	5	9	-84	0	-2	-97	-6	-14	4	3	0	55
105.062	0	119	291	75	180	429	95	112	280	79	160	414	65	5	9	-84	-1	0	-98	-5	-16	5	4	0	56
105.185	0	119	292	75	180	429	95	112	281	78	159	415	65	4	10	-85	0	0	-100	-5	-17	5	3	1	57
105.308	0	119	293	82	180	430	95	112	283	86	160	416	66	4	9	-90	0	0	-98	-6	-16	12	4	0	59
105.431	0	119	291	75	180	429	95	112	280	78	159	415	65	4	9	-84	-1	0	-97	-6	-16	4	5	1	55
105.554	0	119	289	74	180	429	95	111	278	78	158	414	65	5	8	-86	0	0	-99	-6	-16	5	4	0	54
105.677	0	118	290	75	180	428	96	111	278	78	159	415	65	5	9	-85	0	-1	-98	-6	-16	4	4	0	56
105.8	0	119	291	74	180	430	95	111	279	78	159	415	66	5	9	-83	-1	-1	-97	-6	-16	5	4	0	58
105.923	0	119	293	74	181	431	94	113	281	78	160	417	67	5	9	-84	0	0	-95	-6	-16	5	4	0	57
106.045	11	120	292	82	180	430	94	112	280	85	160	416	65	5	9	-91	-1	-1	-98	-6	-15	12	3	0	56
106.168	0	119	290	74	180	431	96	111	281	78	161	415	65	4	9	-85	0	-1	-100	-5	-15	5	4	0	56
106.291	0	119	292	75	180	430	96	112	280	78	160	417	65	4	9	-85	0	0	-97	-6	-16	5	4	0	57
106.414	0	119	292	75	181	432	94	111	281	78	160	417	67	4	9	-84	0	0	-96	-6	-16	5	4	0	57
106.537	0	120	293	82	180	433	94	113	282	85	161	419	66	4	9	-90	-1	-1	-97	-6	-16	12	4	0	59
106.66	0	119	294	75	179	433	96	112	281	78	160	418	64	4	8	-84	0	-1	-100	-6	-15	5	3	0	58
106.783	0	119	293	73	181	433	95	113	281	78	161	418	65	5	9	-84	-1	0	-97	-6	-15	5	4	0	57
106.906	0	120	293	74	181	433	94	112	281	78	160	419	66	4	9	-84	-1	-1	-96	-6	-16	5	5	1	57
107.028	0	119	293	74	181	433	94	113	283	78	161	420	66	4	9	-83	-1	-1	-98	-5	-16	5	4	0	59
107.151	0	120	295	82	182	435	93	113	286	85	162	422	66	5	9	-91	-1	0	-97	-6	-16	12	4	1	59
107.274	0	119	294	74	181	434	94	112	283	79	161	419	66	4	9	-85	0	-1	-97	-7	-16	6	4	0	57
107.397	0	120	294	74	182	434	94	112	285	78	162	421	67	4	8	-83	-1	-1	-97	-6	-16	6	4	0	57
107.52	0	119	295	75	181	434	96	113	284	79	161	421	65	4	9	-85	-1	-1	-99	-5	-16	5	4	1	57
107.643	0	120	296	74	182	436	94	113	286	78	161	422	66	4	9	-85	-1	-1	-98	-6	-16	5	4	0	58
107.766	0	120	296	74	182	437	93	114	286	79	162	423	65	5	9	-84	0	0	-97	-6	-16	6	4	0	58
107.889	0	119	294	73	182	433	94	113	282	79	161	420	66	5	10	-85	0	0	-97	-6	-16	5	4	0	55
108.012	0	119	295	75	182	434	95	112	285	78	162	421	65	4	8	-85	-1	0	-99	-6	-15	5	4	0	57
108.134	0	120	296	74	182	436	95	113	285	79	162	422	66	4	8	-85	-1	-1	-99	-6	-15	5	4	0	58
108.257	0	119	296	74	181	436	94	114	286	79	162	422	66	4	9	-84	-1	0	-96	-6	-16	6	4	1	57
108.38	0	120	296	75	181	436	93	113	287	79	162	423	65	5	9	-84	-2	0	-97	-6	-16	7	4	0	57
108.503	0	120	296	74	181	434	96	112	285	80	162	421	66	4	10	-86	-1	0	-99	-7	-16	6	4	0	55
108.626	0	119	296	74	181	434	95	113	285	79	160	421	65	4	9	-86	0	-1	-99	-7	-16	6	4	0	57
108.749	0	120	297	75	182	436	96	113	286	78	161	422	66	4	9	-84	0	0	-97	-6	-17	6	4	0	58
108.872	0	120	297	74	182	439	95	114	287	79	162	425	67	4	9	-84	-1	-1	-96	-6	-16	5	4	1	58
108.995	0	120	294	75	182	437	95	113	283	80	162	423	64	5	9	-86	-1	0	-99	-6	-16	6	4	1	57
109.117	0	119	293	75	182	434	95	112	282	79	161	421	64	5	9	-86	0	-1	-99	-6	-15	5	4	1	57
109.24	0	119	292	75	181	433	95	112	281	79	161	420	66	4	8	-86	0	0	-97	-7	-16	5	4	0	55
109.363	0	119	294	74	182	433	94	112	283	80	162	420	65	5	10	-85	-2	-1	-98	-6	-16	5	4	1	56
109.486	0	119	294	75	181	432	94	113	284	79	161	419	65	5	9	-85	-1	0	-99	-6	-17	6	4	0	58
109.609	0	119	293	75	179	429	95	112	282	80	161	416	64	5	9	-85	0	-1	-99	-6	-16	6	3	1	55
109.732	0	119	292	75	180	431	95	112	282	79	160	417	65	5	9	-85	-1	0	-97	-6	-17	5	4	0	55
109.855	0	118	293	76	180	427	94	111	283	79	159	415	65	5	8	-85	0	-1	-98	-6	-16	6	3	0	55
109.978	0	119	295	75	176	422	93	113	286	80	157	409	62	5	10	-85	-1	0	-100	-5	-16	5	4	1	55
110.1	0	121	298	83	173	416	91	115	289	87	154	404	63	4	10	-92	0	0	-99	-6	-15	12	4	1	53
110.223	0	121	296	75	172	411	92	113	284	79	152	398	63	5	9	-85	-2	0	-97	-6	-16	5	5	0	52
110.346	0	120	288	75	171	408	91	113	282	80	153	395	63	4	9	-85	0	-1	-99	-6	-14	4	5	1	53
110.469	0	119	284	89	171	407	93	111	276	94	152	394	62	5	10	-99	0	-1	-100	-5	-14	18	4	1	55
110.592	0	120	286	89	171	404	92	112	275	94	152	391	63	4	9	-98	0	-1	-99	-6	-15	19	4	0	55
110.715	0	118	286	91	171	403	91	111	275	93	152	390	62	5	8	-96	0	0	-98	-6	-16	18	4	0	56
110.838	0	118	284	82	171	405	92	110	272	86	153	392	63	5	9	-91	-1	-1	-100	-6	-15	11	4	1	55
110.961	0	118	284	83	172	408	93	111	273	87	153	394	63	4	8	-91	-1	0	-100	-6	-16	11	4	0	56
111.084	0	118	283	82	173	410	93	110	273	87	153	397	64	5	9	-91	-1	0	-100	-7	-16	11	5	0	56
111.206	0	117	283	83	174	413	91	111	273	86	154	397	64	5	9	-90	-1	0	-98	-7	-14	11	4	0	57
111.329	0	118	282	82	173	410	92	111	271	87	154	395	63	4	8	-91	-1	-1	-98	-5	-15	11	4	0	54
111.452	0	116	282	75	173	409	94	111	271	79	153	394	62	4	8	-85	-1	0	-101	-6	-16	5	4	0	55
111.575	0	117	283	82	172	410	92	109	272	85	153	396	63	4	9	-91	0	0	-99	-6	-15	12	4	0	56
111.698	0	116	282	75	174	413	92	110	272	80	153	399	64	5	8	-83	0	0	-98	-6	-15	4	4	0	56
111.821	0	116	280	83	175	415	91	110	271	86	156	401	63	4	9	-90	-1	0	-100	-5	-14	11	4	0	58
111.944	0	116	279	75	175	415	93	109	269	80	155	401	63	4	9	-85	0	-1	-101	-6	-15	4	3	0	57
112.067	0	115	281	82	176	417	93	109	270	87	156	402	63	4	8	-91	-1	0	-99	-5	-15	11	4	0	58
112.189	0	115	280	75	176	420	92	108	270	79	157	405	64	5	8	-83	0	0	-97	-6	-16	4	4	0	58
112.312	0	115	282	83	177	422	92	109	272	86	156	408	65	4	8	-90	0	0	-98	-5	-15	11	4	0	59
112.435	0	115	280	75	177	422	95	108	269	79	158	407	63	5	8	-86	-2	0	-101	-6	-16	4	5	0	57
112.558	0	116	280	74	178	423	94	109	270	78	157	408	64	4	9	-85	0	0	-97	-6	-15	5	4	0	57
112.681	0	115	281	73	178	423	92	109	270	79	158	408	65	4	8	-84	-1	0	-96	-6	-15	5	4	1	57
112.804	0	116	281	80	178	425	93	109	271	86	158	410	64	5	9	-91	0	0	-99	-6	-15	12	4	1	58
112.927	0	116	283	82	178	424	93	110	271	85	157	409	63	4	8	-91	0	-1	-101	-5	-14	12	4	0	57
113.05	0	116	281	75	178	424	94	109	271	79	158	409	64	5	9	-85	0	-2	-98	-5	-15	5	4	0	55
113.172	0	116	282	73	179	425	93	110	271	78	159	411	65	5	9	-84	0	0	-97	-6	-15	5	4	0	56
113.295	0	116	282	73	178	425	93	110	272	78	158	410	64	4	8	-84	-1	0	-99	-6	-15	5	4	1	58
113.418	0	117	284	81	178	425	94	110	273	85	158	411	63	5	9	-91	0	0	-99	-5	-15	11	4	0	58
113.541	0	116	282	74	178	424	94	109	271	79	158	409	64	4	9	-84	-1	0	-97	-6	-14	6	4	0	55
113.664	0	116	283	74	178	425	93	109	272	78	159	411	65	4	8	-84	-1	-1	-97	-6	-15	5	4	0	56
113.787	0	117	284	74	178	425	93	110	272	78	158	411	64	4	8	-85	-2	-1	-99	-6	-16	5	4	0	57
113.91	0	116	284	81	179	426	93	110	274	85	158	412	65	4	9	-90	-1	-1	-99	-6	-15	12	4	0	58
114.033	0	116	284	74	179	425	93	109	273	79	158	412	63	4	8	-84	0	-1	-98	-6	-15	4	4	0	57
114.156	0	116	284	74	179	426	93	109	273	78	158	411	65	4	9	-85	-1	-1	-97	-5	-15	5	3	0	56
114.278	0	117	285	74	179	425	94	110	273	78	158	412	64	4	9	-84	0	0	-100	-6	-15	5	4	1	57
114.401	0	116	285	74	178	426	93	110	275	78	159	412	65	4	9	-84	-1	-1	-99	-6	-15	5	4	0	57
114.524	0	117	286	75	179	427	93	110	275	78	160	413	64	4	9	-84	-1	-1	-97	-6	-15	4	4	1	57
114.647	0	116	285	74	178	425	94	110	273	79	159	413	64	5	9	-84	-1	-1	-98	-7	-16	4	3	0	56
114.77	0	117	285	75	178	426	93	111	274	78	159	413	64	5	9	-84	0	0	-100	-6	-16	5	4	0	57
114.893	0	117	286	74	178	427	93	111	275	78	159	413	64	4	9	-84	-1	0	-99	-5	-16	5	4	0	58
115.016	0	117	287	75	179	428	93	110	278	78	159	415	64	5	9	-84	-1	0	-97	-6	-16	6	4	1	58
115.139	0	116	287	75	179	426	93	110	276	78	159	413	64	4	8	-85	0	-1	-99	-6	-16	6	4	0	56
115.261	0	118	287	74	178	426	93	110	275	79	158	413	64	5	8	-86	0	0	-100	-6	-15	5	3	1	55
115.384	0	117	287	74	179	426	94	111	278	78	159	413	63	4	9	-85	-1	0	-99	-5	-15	5	4	0	57
115.507	0	117	288	74	179	427	93	110	278	78	160	414	65	4	9	-84	-2	0	-97	-6	-15	5	4	0	57
115.63	0	118	289	75	179	426	91	111	278	78	159	414	64	4	9	-84	-1	0	-98	-6	-15	5	3	1	56
115.753	0	117	288	74	179	425	93	110	277	77	159	413	64	5	9	-86	-1	0	-100	-6	-15	5	4	0	56
115.876	0	117	288	74	179	425	93	110	278	77	159	413	64	5	9	-85	-1	-1	-99	-6	-15	5	4	1	56
115.999	0	118	289	74	179	427	92	110	278	78	160	414	65	5	9	-84	0	0	-97	-6	-16	5	4	0	57
116.122	0	118	290	75	179	427	92	111	280	79	160	415	64	4	9	-84	0	0	-98	-5	-16	5	4	0	58
116.244	0	117	288	74	179	426	93	111	278	78	160	413	63	4	8	-85	-1	0	-100	-7	-15	5	4	0	56
116.367	0	118	287	74	179	426	93	110	277	79	160	413	64	4	8	-85	-1	0	-100	-5	-15	5	4	0	56
116.49	0	116	287	74	179	426	94	109	277	79	159	412	63	5	9	-84	-1	0	-98	-6	-15	4	4	1	56
116.613	0	117	288	74	178	426	92	111	278	79	160	414	65	3	8	-84	0	0	-98	-5	-16	5	4	1	57
116.736	0	117	289	75	179	427	92	111	278	78	159	413	65	5	8	-84	-1	-1	-100	-6	-16	5	5	0	58
116.859	0	117	287	75	179	425	94	110	277	79	160	413	64	4	9	-84	0	0	-99	-5	-16	5	5	1	55
116.982	0	116	287	74	178	425	93	110	278	80	159	413	64	4	9	-84	0	-1	-98	-6	-16	5	4	1	57
117.105	0	117	287	74	178	425	92	111	278	79	160	412	64	4	9	-84	-1	0	-99	-6	-16	5	4	1	56
117.228	0	118	288	74	179	426	93	111	279	78	160	413	63	5	9	-85	0	0	-101	-6	-16	5	4	1	58
117.35	0	118	287	75	179	425	93	110	278	79	159	413	63	4	8	-84	0	0	-98	-6	-15	5	4	0	57
117.473	0	117	286	75	179	423	94	111	276	80	158	410	64	4	9	-85	-1	0	-99	-6	-16	5	4	0	55
117.596	0	116	284	75	179	422	93	110	275	79	159	409	64	4	8	-85	-1	-1	-98	-6	-15	4	4	1	54
117.719	0	116	284	75	177	422	94	109	274	77	158	409	63	5	8	-84	-1	-1	-99	-7	-16	5	4	0	56
117.842	0	117	285	81	179	424	93	110	275	86	158	411	64	5	9	-90	-1	0	-98	-6	-15	11	4	0	58
117.965	0	116	285	75	177	421	92	109	275	78	158	407	64	5	9	-83	-1	0	-98	-5	-15	5	4	0	55
118.088	0	115	282	74	177	420	93	108	272	78	158	405	63	4	9	-86	-2	0	-99	-5	-15	4	5	1	54
118.211	0	116	283	74	177	420	94	109	272	78	157	405	62	4	9	-85	0	-1	-100	-5	-15	5	4	1	55
118.333	0	116	283	75	177	420	93	109	272	77	158	406	63	4	8	-84	-1	-1	-98	-6	-15	4	4	1	56
118.456	0	116	282	75	178	421	92	109	272	77	157	406	65	4	9	-83	-1	-1	-97	-6	-15	4	4	0	56
118.579	0	116	283	83	177	419	92	110	272	84	156	405	61	4	9	-90	0	0	-99	-6	-16	12	4	0	56
118.702	0	116	281	73	177	419	94	108	269	77	157	403	63	5	8	-85	-1	0	-100	-6	-15	4	4	0	55
118.825	0	115	280	73	177	419	93	108	268	77	157	404	64	5	9	-84	0	0	-98	-5	-15	4	4	0	55
118.948	0	115	279	73	177	420	92	108	268	77	157	405	63	4	8	-84	-1	0	-96	-6	-15	5	4	0	56
119.071	0	116	280	81	178	420	93	109	268	84	158	406	63	5	9	-90	0	-1	-98	-5	-15	11	3	0	58
119.194	0	115	280	82	178	420	93	109	269	83	158	405	62	4	9	-90	-1	-1	-99	-6	-15	10	4	0	57
119.316	0	115	279	74	178	419	93	109	268	77	158	404	63	4	8	-84	-1	0	-97	-6	-15	5	4	0	55
119.439	0	116	280	73	178	420	93	108	269	76	158	405	63	4	8	-84	-1	0	-96	-6	-15	3	4	0	54
119.562	0	116	280	73	177	421	93	109	269	76	158	405	62	4	9	-84	-1	-1	-98	-5	-14	5	4	1	56
119.685	0	116	281	88	178	421	92	109	271	91	157	407	64	4	9	-97	0	0	-98	-6	-15	18	4	1	58
119.808	0	115	281	74	177	421	93	109	269	76	157	406	62	4	9	-83	-1	0	-97	-7	-16	5	4	1	55
119.931	0	116	279	73	177	420	94	109	267	76	158	405	62	5	8	-84	-1	0	-98	-6	-15	4	4	1	55
120.054	0	116	281	74	179	420	94	109	268	76	158	404	63	4	8	-85	0	-1	-98	-5	-14	4	4	0	56
120.177	0	116	280	73	178	421	94	109	269	76	157	406	62	4	9	-83	-1	-1	-99	-6	-15	4	4	0	58
120.3	0	117	282	80	177	422	93	109	270	85	159	406	63	4	10	-90	0	0	-97	-5	-15	11	4	0	59
120.422	0	116	281	81	177	421	93	109	270	83	158	406	61	5	9	-90	-1	-1	-97	-5	-15	11	4	0	57
120.545	0	116	280	74	178	421	94	109	268	74	157	405	62	5	8	-85	-1	0	-98	-6	-15	4	3	0	54
120.668	0	116	282	72	178	420	93	109	269	77	158	405	61	5	8	-84	0	0	-98	-6	-15	4	4	0	57
120.791	0	116	280	79	178	421	93	108	268	82	157	404	63	4	9	-90	-1	0	-97	-6	-15	11	4	0	58
120.914	0	116	280	80	178	422	91	110	269	83	159	407	63	6	9	-90	0	-1	-96	-6	-15	11	4	0	58
121.037	0	116	281	81	179	423	93	109	270	84	158	407	61	4	8	-90	-1	-1	-100	-5	-15	12	4	0	58
121.16	0	116	282	73	178	421	94	109	270	76	158	407	62	5	9	-85	0	0	-99	-7	-15	4	4	0	57
121.283	0	117	282	72	177	422	93	110	270	76	158	408	62	5	8	-83	0	-1	-97	-6	-16	5	4	1	57
121.405	0	116	282	73	178	424	91	110	270	76	159	408	64	5	8	-84	-1	0	-97	-6	-15	4	4	0	57
121.528	0	116	283	80	179	424	93	109	272	83	159	409	63	5	8	-90	0	-1	-99	-6	-15	11	3	0	59
121.651	0	116	285	80	179	425	93	110	272	84	158	409	62	5	8	-90	-1	-1	-99	-5	-15	12	3	0	58
121.774	0	116	283	73	179	424	93	110	271	77	159	410	64	6	8	-84	-1	-1	-96	-6	-15	5	4	0	56
121.897	0	116	284	73	180	425	93	110	273	77	159	409	63	5	9	-84	-1	0	-97	-6	-15	5	4	0	57
122.02	0	117	284	74	180	427	93	110	273	77	160	413	63	5	9	-85	-1	0	-98	-5	-15	4	4	1	58
122.143	0	116	285	80	180	427	93	110	274	85	160	413	63	4	10	-90	0	-1	-98	-6	-15	12	4	0	59
122.266	0	116	285	75	180	426	93	110	273	77	160	410	63	5	9	-83	0	-1	-96	-5	-15	4	4	0	56
122.388	0	116	285	73	180	425	93	110	273	77	159	410	62	5	9	-85	-1	-1	-98	-6	-16	5	3	0	55
122.511	0	117	285	73	178	425	94	110	273	76	159	410	62	5	9	-85	-1	0	-99	-5	-16	5	4	1	56
122.634	0	117	284	73	180	425	93	110	273	77	159	411	63	4	9	-84	-1	-1	-98	-6	-15	5	4	0	57
122.757	0	117	287	73	179	427	92	110	276	77	159	413	63	5	9	-83	0	0	-96	-6	-15	5	4	0	58
122.88	0	116	285	74	179	424	93	110	273	77	159	409	62	4	9	-85	-1	-1	-99	-6	-14	4	4	0	55
123.003	0	116	284	73	179	424	94	110	272	76	160	409	62	4	9	-86	-1	-1	-100	-5	-16	4	4	0	56
123.126	0	117	285	73	178	424	94	110	272	76	159	409	62	4	9	-84	-1	-1	-98	-6	-15	4	4	0	56
123.249	0	116	284	74	178	424	93	110	274	76	159	410	63	4	9	-83	0	0	-96	-5	-15	4	4	0	56
123.372	0	117	285	73	179	425	93	110	273	77	159	410	62	5	9	-84	-1	0	-98	-6	-16	4	4	1	58
123.494	0	117	283	72	178	423	94	109	269	75	158	406	62	4	8	-86	-1	-1	-99	-6	-15	4	4	0	54
123.617	0	116	283	71	178	422	95	110	270	76	158	407	62	5	9	-85	-1	0	-98	-6	-15	3	4	0	55
123.74	0	116	283	72	179	422	93	109	270	75	158	407	64	4	9	-85	-1	0	-97	-6	-15	3	4	0	55
123.863	0	117	283	74	179	422	94	109	270	75	159	407	62	5	9	-84	0	-1	-97	-6	-15	4	4	1	56
123.986	0	117	285	81	178	424	94	109	271	82	158	407	61	5	9	-91	0	0	-98	-6	-15	11	4	0	58
124.109	0	116	282	73	177	422	95	109	269	75	158	406	61	4	9	-84	-1	0	-98	-6	-15	4	3	0	55
124.232	0	116	281	72	179	422	93	109	268	74	158	406	63	6	8	-84	-1	-1	-96	-6	-15	4	4	0	55
124.355	0	116	280	72	177	421	93	109	266	75	158	405	62	4	9	-84	0	-1	-98	-5	-14	4	4	0	55
124.477	0	116	282	86	178	422	94	110	268	88	158	407	62	4	9	-97	0	0	-99	-6	-15	18	3	0	57
124.6	0	117	282	80	178	423	92	109	268	81	157	406	62	4	8	-89	-1	-1	-97	-6	-14	11	5	0	56
124.723	0	116	281	73	177	420	94	109	267	73	158	404	63	5	8	-84	-1	0	-97	-6	-14	3	3	0	54
124.846	0	115	280	72	177	420	94	109	266	73	158	405	63	4	9	-84	-1	0	-97	-6	-14	3	4	1	54
124.969	0	115	279	78	178	420	95	109	266	81	158	404	61	4	9	-91	-1	-1	-99	-6	-15	11	3	1	57
125.092	0	117	281	80	178	422	93	110	269	81	159	406	63	4	9	-90	-1	0	-97	-5	-15	11	4	1	57
125.215	0	116	280	73	177	421	93	109	267	74	157	404	62	4	9	-83	0	0	-96	-5	-16	3	4	1	55
125.338	0	116	279	72	178	419	94	108	265	73	158	402	63	4	9	-85	-1	-1	-98	-7	-14	4	4	0	54
125.46	0	117	278	71	178	418	95	108	265	73	157	403	61	4	9	-84	0	0	-99	-5	-14	4	5	0	56
125.583	0	116	277	78	178	419	94	108	263	80	158	403	63	5	8	-90	-1	0	-96	-6	-15	11	4	0	57
125.706	0	115	279	78	177	420	93	109	265	80	158	404	63	5	9	-88	-1	-1	-95	-6	-16	11	4	0	57
125.829	0	117	279	80	177	419	93	109	265	80	157	403	62	4	8	-90	0	0	-98	-6	-15	11	4	0	56
125.952	0	115	277	72	177	419	94	109	263	72	157	402	62	4	8	-84	0	0	-99	-5	-15	3	4	1	56
126.075	0	115	277	78	177	418	94	109	264	81	157	401	63	5	8	-90	-1	0	-98	-6	-15	11	4	0	57
126.198	0	116	279	78	177	419	94	109	264	80	158	403	62	5	9	-89	0	0	-96	-7	-14	10	3	0	57
126.321	0	115	278	86	179	421	93	109	264	87	158	404	62	5	8	-96	0	-1	-98	-6	-15	18	4	0	57
126.444	0	116	278	86	178	421	94	109	265	88	158	403	60	4	8	-95	-1	0	-99	-6	-15	18	4	1	58
126.566	0	116	278	78	177	419	94	109	263	80	158	403	62	5	9	-90	0	0	-98	-6	-14	10	4	0	56
126.689	0	116	278	72	178	420	93	109	263	73	157	403	62	4	9	-83	0	0	-96	-6	-15	4	5	0	56
126.812	0	116	279	79	179	421	93	108	265	82	157	404	62	4	9	-89	-1	-1	-97	-5	-14	10	4	0	57
126.935	0	117	279	86	178	422	93	109	267	89	158	405	62	5	9	-97	-1	-1	-99	-5	-15	18	4	0	58
127.058	0	116	280	87	178	421	93	109	267	88	159	405	62	4	9	-96	0	0	-97	-6	-15	18	4	1	57
127.181	0	116	278	72	179	420	94	108	265	74	158	403	62	5	8	-84	-1	0	-98	-6	-15	4	4	0	56
127.304	0	116	280	79	178	421	93	108	266	81	158	404	63	4	8	-90	-1	0	-97	-6	-15	10	4	0	57
127.427	0	117	279	79	179	421	94	109	266	81	158	404	62	4	9	-91	-1	-1	-100	-5	-14	10	3	1	59
127.549	0	117	279	79	178	422	94	110	267	82	158	406	62	4	9	-89	-1	0	-96	-6	-15	11	4	0	59
127.672	0	116	280	80	177	422	92	109	267	82	157	406	62	4	9	-89	-1	0	-97	-6	-15	11	4	0	57
127.795	0	116	279	72	177	421	93	109	265	74	158	404	63	5	9	-84	0	0	-98	-6	-14	3	5	0	54
127.918	0	116	280	72	178	421	95	109	266	74	158	405	62	5	9	-85	0	-1	-99	-6	-15	4	4	0	57
128.041	0	115	280	71	179	421	94	109	266	74	158	405	63	4	9	-83	-1	0	-97	-6	-15	4	4	0	57
128.164	0	117	280	72	179	422	92	110	268	75	158	407	63	4	8	-83	0	0	-96	-5	-15	4	4	0	56
128.287	0	116	281	80	179	422	93	108	267	82	158	406	61	4	8	-90	0	0	-99	-6	-15	12	4	1	58
128.41	0	115	279	72	178	421	95	109	265	74	157	404	62	4	9	-85	0	0	-99	-6	-15	4	4	0	56
128.532	0	116	279	72	178	420	93	109	266	74	157	404	63	5	9	-83	0	-1	-98	-6	-15	4	5	1	55
128.655	0	116	279	71	178	420	93	109	265	74	157	404	63	4	8	-84	-1	-1	-96	-6	-15	4	4	0	56
128.778	0	116	279	78	178	421	92	110	266	81	158	405	63	4	8	-91	-1	0	-98	-7	-15	12	4	0	58
128.901	0	116	280	86	177	422	92	109	267	88	158	405	62	4	8	-98	0	0	-99	-7	-15	18	4	1	59
129.024	0	116	280	72	178	420	94	108	266	73	157	402	61	4	8	-84	-1	0	-98	-5	-15	4	4	1	55
129.147	0	117	279	71	178	420	93	108	266	74	158	404	63	5	8	-84	-1	-1	-96	-6	-16	4	4	0	56
129.27	0	116	280	72	178	421	93	109	265	75	157	404	62	5	9	-84	0	0	-98	-6	-15	4	3	0	56
129.393	0	116	279	79	179	422	94	109	266	82	159	405	62	4	9	-91	0	0	-98	-7	-14	12	4	0	58
129.516	0	117	281	80	177	423	93	109	268	81	158	407	63	5	9	-88	-1	0	-97	-6	-15	11	4	0	58
129.638	0	116	280	72	178	421	94	109	266	75	158	404	62	4	8	-84	-1	0	-98	-5	-15	3	4	0	56
129.761	0	116	280	72	178	421	93	109	266	74	158	405	63	6	9	-84	-1	-1	-98	-5	-15	4	3	1	55
129.884	0	115	280	72	178	420	94	109	266	75	158	406	62	5	9	-85	-1	0	-99	-6	-15	4	4	0	58
130.007	0	116	280	79	178	421	94	109	266	82	159	406	63	4	9	-90	0	0	-96	-6	-14	10	4	0	58
130.13	0	116	282	86	179	422	92	110	268	89	158	406	64	4	8	-97	0	0	-96	-7	-15	19	3	1	58
130.253	0	116	279	79	178	420	93	108	266	82	157	405	62	5	8	-91	0	0	-99	-6	-15	11	4	0	55
130.376	0	116	279	71	178	420	94	109	266	74	157	404	63	5	9	-86	-1	-1	-99	-7	-15	5	4	0	56
130.499	0	115	280	72	178	421	93	109	266	75	158	403	63	5	9	-84	0	0	-96	-5	-15	4	4	1	56
130.621	0	116	281	72	178	422	93	109	267	74	157	406	63	4	9	-82	0	-1	-97	-5	-15	4	5	0	57
130.744	0	116	282	80	178	422	93	108	268	82	159	407	63	5	8	-91	-1	0	-98	-6	-15	12	4	0	58
130.867	0	116	280	72	176	419	94	109	265	75	158	403	62	4	8	-84	0	-1	-99	-6	-16	3	4	0	55
130.99	0	115	279	72	178	419	95	108	265	74	157	403	63	5	9	-83	-1	0	-97	-6	-15	4	3	0	54
131.113	0	115	278	71	178	419	94	109	264	73	157	402	63	5	8	-84	0	-1	-97	-6	-14	3	4	0	55
131.236	0	116	280	71	177	419	94	108	265	74	158	403	63	4	8	-83	-1	0	-98	-5	-15	4	4	0	57
131.359	0	115	280	79	178	421	93	109	266	82	157	405	63	4	8	-91	0	-1	-98	-6	-14	11	4	0	58
131.482	0	116	279	73	178	418	92	109	265	74	157	401	63	4	9	-83	-1	-1	-97	-6	-15	4	4	0	55
131.604	0	115	277	71	177	417	94	107	262	74	157	400	62	4	8	-84	-1	-1	-98	-6	-15	4	4	0	55
131.727	0	115	277	70	177	416	93	108	262	73	157	400	63	4	8	-84	0	0	-98	-6	-14	4	4	0	55
131.85	0	115	276	78	177	416	94	107	262	80	158	400	62	4	8	-90	-1	-1	-98	-6	-14	12	4	1	57
131.973	0	116	279	79	177	419	93	108	264	80	157	401	63	5	9	-89	-1	-1	-97	-6	-14	12	4	1	58
132.096	0	115	279	80	178	418	92	108	264	81	157	401	62	5	9	-90	0	0	-97	-6	-15	11	4	0	56
132.219	0	115	277	71	176	416	94	108	262	74	157	400	63	4	8	-84	-1	0	-98	-6	-14	4	4	0	54
132.342	0	115	275	78	177	417	94	108	262	80	158	400	62	4	9	-90	-1	0	-99	-6	-14	10	4	0	57
132.465	0	115	278	78	177	418	93	108	263	82	157	401	64	4	9	-89	-1	0	-96	-6	-14	10	5	0	57
132.588	0	116	279	79	178	419	92	109	265	81	157	402	63	4	8	-89	-1	0	-96	-6	-15	10	4	0	57
132.71	0	116	278	80	177	418	93	108	264	81	157	401	62	4	8	-90	-1	-2	-100	-6	-15	10	4	0	57
132.833	0	116	277	71	177	416	94	108	263	73	157	400	63	5	9	-83	-1	0	-99	-6	-15	4	4	1	55
132.956	0	115	277	72	177	416	94	109	263	74	157	399	63	5	8	-83	-1	0	-97	-6	-14	3	4	0	56
133.079	0	116	277	78	177	417	93	109	263	80	157	400	62	5	9	-90	0	0	-97	-5	-15	11	3	0	56
133.202	0	116	280	85	176	416	93	108	265	89	156	400	63	4	9	-96	0	-1	-99	-5	-14	18	4	0	58
133.325	0	116	280	86	175	414	93	109	265	87	154	398	62	5	8	-96	-1	-1	-99	-6	-14	17	4	0	56
133.448	0	116	279	72	174	412	93	109	265	73	155	395	63	5	8	-82	-1	0	-97	-6	-15	3	4	0	54
133.571	0	117	282	71	173	410	92	110	267	74	153	392	62	4	8	-84	-1	-1	-99	-6	-16	3	5	0	54
133.693	0	119	283	85	172	408	92	111	269	87	152	393	62	5	10	-96	0	0	-99	-5	-15	18	5	0	55
133.816	0	118	284	86	172	411	92	110	269	87	153	395	62	5	9	-96	0	-1	-98	-6	-14	19	4	0	57
133.939	0	117	283	79	172	411	92	109	267	81	153	394	62	5	8	-89	-1	0	-97	-6	-13	11	4	0	57
134.062	0	118	281	72	172	409	92	109	266	73	153	392	62	5	9	-84	-1	0	-97	-6	-15	4	4	0	55
134.185	0	118	279	72	172	408	93	110	265	72	152	393	61	6	8	-83	-1	-1	-100	-6	-15	3	5	0	57
134.308	0	117	279	78	172	409	93	110	264	80	153	392	62	4	9	-90	-1	0	-98	-6	-14	10	4	0	56
134.431	0	117	279	79	173	409	92	109	263	82	153	392	63	4	8	-89	-1	0	-96	-6	-15	11	4	1	57
134.554	0	116	275	79	173	409	93	108	261	81	154	393	61	5	8	-90	-1	0	-99	-6	-14	12	4	0	56
134.676	0	115	273	71	173	408	94	107	257	73	153	391	62	4	7	-84	-1	0	-100	-5	-13	3	4	0	56
134.799	0	114	270	79	172	402	92	107	254	81	152	385	62	5	8	-89	-1	0	-100	-6	-14	11	4	1	55
134.922	0	114	269	80	171	399	93	107	255	80	151	379	61	4	8	-89	-1	0	-100	-7	-14	10	4	1	56
135.045	0	114	271	86	170	397	91	107	257	89	151	381	61	4	8	-96	-1	-1	-100	-6	-14	17	3	1	58
135.168	0	114	271	88	170	397	92	106	257	89	151	382	61	5	9	-96	0	-1	-101	-6	-15	18	4	0	58
135.291	0	114	270	79	171	402	93	106	254	80	153	385	62	4	8	-90	0	0	-100	-6	-13	10	4	0	57
135.414	0	114	270	79	172	404	92	107	256	81	153	388	63	4	8	-89	0	0	-98	-6	-14	11	4	1	57
135.537	0	114	269	86	173	406	92	106	256	88	153	390	63	5	8	-97	-1	0	-99	-6	-13	17	4	0	58
135.66	0	114	271	86	172	409	93	107	257	89	154	391	62	4	8	-96	0	0	-100	-5	-14	17	3	1	59
135.782	0	114	271	86	173	408	92	107	257	88	153	390	63	5	9	-96	0	0	-99	-6	-13	18	4	0	57
135.905	0	115	272	72	173	408	93	107	257	74	153	391	63	4	8	-83	-1	0	-99	-6	-14	3	4	1	56
136.028	0	115	273	80	173	409	91	107	259	81	153	391	63	4	9	-90	0	-1	-101	-5	-15	11	4	1	56
136.151	0	115	274	87	173	409	93	107	260	90	154	392	62	4	9	-97	-1	0	-101	-6	-14	18	5	1	57
136.274	0	115	274	87	173	411	92	108	260	89	154	395	61	4	8	-96	0	0	-99	-7	-14	18	4	0	58
136.397	0	114	273	72	174	413	92	107	258	75	155	396	62	4	9	-84	-1	0	-98	-5	-14	4	4	0	56
136.52	0	114	273	80	175	416	92	107	258	82	156	398	62	5	7	-89	0	0	-100	-6	-14	11	4	1	58
136.643	0	115	274	87	176	416	93	107	260	89	156	400	63	4	8	-97	-1	-1	-100	-5	-14	18	4	0	59
136.765	0	114	274	80	177	419	93	107	261	83	155	402	63	5	8	-90	-1	-1	-98	-6	-14	12	4	0	59
136.888	0	114	274	73	177	418	92	107	260	76	157	402	63	4	8	-83	0	0	-98	-6	-15	4	4	0	57
137.011	0	114	273	72	177	418	93	107	260	75	156	401	62	4	9	-84	-1	-1	-98	-6	-15	5	3	0	56
137.134	0	114	275	71	177	417	94	107	261	75	156	402	62	5	8	-85	0	-1	-100	-6	-14	4	4	0	58
137.257	0	115	275	79	176	418	93	107	260	82	156	402	63	5	8	-90	0	0	-98	-5	-14	11	4	0	58
137.38	0	114	276	74	177	419	91	107	263	76	156	403	63	4	10	-83	0	0	-98	-5	-15	4	4	0	57
137.503	0	114	274	72	176	416	93	107	261	75	155	400	63	4	8	-85	0	-1	-99	-6	-14	4	4	0	54
137.626	0	115	275	72	175	416	93	106	262	75	156	399	63	4	9	-85	0	0	-100	-5	-14	4	3	0	56
137.748	0	115	277	72	175	417	92	106	262	75	155	399	63	4	8	-84	-1	0	-99	-5	-14	4	3	0	56
137.871	0	116	277	72	176	417	92	107	263	75	156	400	64	4	8	-83	0	0	-97	-5	-14	4	4	0	57
137.994	0	115	276	72	176	415	92	108	261	75	155	398	62	4	8	-85	0	0	-99	-6	-14	4	4	1	55
138.117	0	115	276	71	176	415	94	107	261	74	154	398	63	5	8	-85	-1	-1	-99	-6	-15	4	4	0	55
138.24	0	115	276	72	175	415	92	107	261	74	155	398	64	4	9	-83	0	0	-98	-6	-14	4	4	1	55
138.363	0	114	277	72	174	416	92	108	262	73	155	399	64	4	8	-84	-1	-1	-97	-5	-15	4	5	0	55
138.486	0	115	277	72	175	416	92	107	264	75	156	400	63	5	7	-83	0	0	-99	-5	-14	4	4	0	57
138.609	0	115	276	71	176	415	94	107	261	73	155	397	62	5	8	-85	0	0	-100	-7	-15	4	4	0	55
138.732	0	115	276	71	176	415	93	107	261	73	155	397	64	5	8	-84	0	0	-98	-6	-14	4	4	0	55
138.854	0	115	276	71	175	416	92	107	261	75	154	398	63	4	8	-84	-1	0	-98	-6	-15	4	4	0	55
138.977	0	115	278	71	176	416	93	107	262	73	155	399	63	4	9	-84	0	-1	-98	-5	-14	4	4	1	57
139.1	0	115	277	72	175	416	93	108	262	74	156	398	62	4	10	-83	0	0	-100	-6	-15	4	4	1	57
139.223	0	115	276	72	175	415	93	107	261	73	155	398	63	5	8	-84	0	0	-97	-6	-15	5	4	0	55
139.346	0	114	275	71	176	416	93	107	260	73	155	398	63	5	8	-84	0	-1	-97	-6	-14	4	3	0	56
139.469	0	114	276	70	175	416	94	107	260	73	155	398	63	4	8	-85	-1	0	-99	-6	-14	4	4	0	57
139.592	0	115	276	79	176	418	93	108	263	81	156	399	62	5	9	-90	-1	-1	-99	-6	-14	10	4	1	58
139.715	0	115	276	71	176	415	93	107	261	74	156	397	63	5	8	-83	0	-1	-96	-6	-15	4	4	0	55
139.837	0	115	275	71	176	415	95	108	260	73	155	397	63	4	9	-84	0	0	-98	-6	-15	4	4	0	55
139.96	0	115	275	71	176	415	93	108	262	73	155	397	62	4	9	-84	0	0	-100	-6	-14	4	4	0	55
140.083	0	115	277	78	177	417	94	108	261	80	156	398	62	4	9	-90	-1	0	-98	-6	-14	10	4	0	57
140.206	0	115	277	79	175	418	93	108	263	82	155	399	64	4	9	-89	-1	0	-96	-6	-14	11	4	1	57
140.329	0	114	276	71	176	415	93	108	260	73	155	396	62	4	9	-84	0	0	-99	-6	-14	4	4	0	54
140.452	0	115	275	70	175	415	94	107	260	73	156	397	62	4	8	-84	0	0	-99	-6	-14	3	3	1	55
140.575	0	115	276	70	175	416	94	107	261	72	155	397	62	5	10	-83	-1	-1	-99	-6	-14	4	4	1	56
140.698	0	115	275	79	176	417	93	108	260	79	156	398	63	5	9	-90	0	0	-96	-6	-15	11	4	0	58
140.82	0	115	277	79	176	418	93	108	262	81	157	400	63	5	9	-89	-1	0	-97	-6	-15	10	4	0	58
140.943	0	114	277	80	176	417	93	108	261	80	156	397	62	4	8	-90	0	0	-100	-6	-15	11	4	1	56
141.066	0	115	276	71	175	416	94	107	260	72	155	396	62	3	8	-85	-1	0	-99	-7	-15	4	4	1	55
141.189	0	114	276	72	176	416	93	107	261	72	155	398	63	4	8	-84	-1	0	-97	-6	-15	3	4	1	56
141.312	0	115	277	78	176	417	93	107	262	81	156	399	62	5	9	-91	-1	0	-97	-6	-13	10	4	1	57
141.435	0	115	278	86	176	418	93	109	263	88	156	400	63	4	9	-96	-1	-1	-99	-6	-14	18	4	0	58
141.558	0	115	279	87	177	419	93	108	265	88	157	402	63	5	9	-95	0	0	-98	-5	-15	18	4	1	60
141.681	1	116	279	79	176	418	93	109	264	81	156	400	62	4	8	-89	-1	-1	-98	-6	-15	12	3	1	55
141.804	0	116	278	72	176	418	94	107	264	73	156	400	63	5	8	-83	0	0	-98	-5	-15	4	3	0	56
141.926	0	115	278	73	177	418	94	108	264	74	156	400	61	5	8	-83	-1	-1	-100	-5	-15	3	4	0	57
142.049	0	116	280	79	176	419	94	108	266	82	157	403	63	4	8	-90	-1	0	-98	-5	-15	10	3	0	58
142.172	0	115	281	80	177	420	92	108	267	82	157	404	63	5	9	-90	0	0	-96	-6	-15	11	3	0	58
142.295	0	116	281	80	177	420	93	109	267	81	157	404	62	5	8	-90	0	-1	-98	-6	-14	11	4	0	59
142.418	0	116	278	72	177	418	94	108	264	75	157	401	62	4	9	-84	-1	-1	-100	-6	-14	5	4	0	57
142.541	0	116	279	80	176	419	94	109	265	82	157	402	62	4	9	-90	-1	-1	-97	-6	-14	10	3	0	57
142.664	0	116	280	72	177	420	92	107	267	76	157	403	64	5	9	-83	0	-1	-96	-5	-15	4	4	0	57
142.787	0	116	282	80	178	422	93	109	268	83	158	405	62	5	8	-89	0	0	-98	-6	-14	11	4	0	59
142.909	0	117	283	87	176	423	93	109	270	89	158	405	62	5	9	-97	0	0	-99	-6	-15	19	4	0	60
143.032	0	116	281	73	177	420	94	109	268	76	156	403	62	4	8	-84	0	0	-98	-6	-15	5	4	1	56
143.155	0	116	282	73	177	420	94	108	268	75	157	404	62	4	9	-84	-1	-1	-98	-6	-15	4	4	0	56
143.278	0	116	282	73	177	421	94	109	269	76	157	403	62	4	9	-84	0	0	-98	-6	-15	4	4	0	56
143.401	0	116	282	73	177	423	94	109	269	76	157	405	63	5	8	-84	0	0	-100	-6	-15	4	3	1	59
143.524	0	116	284	80	178	423	94	108	271	83	157	406	63	4	9	-89	-1	-1	-97	-6	-14	11	4	0	59
143.647	0	116	283	73	178	422	94	109	269	77	158	404	62	4	9	-84	0	0	-98	-6	-16	5	3	0	56
143.77	0	115	282	72	177	421	94	109	268	75	157	403	63	4	8	-85	-1	-1	-99	-6	-15	4	4	0	55
143.892	0	115	282	72	177	421	95	108	267	74	156	404	62	5	9	-85	-1	-1	-99	-5	-15	4	4	0	56
144.015	0	116	282	72	177	421	94	109	268	76	157	404	63	4	9	-84	-1	-1	-97	-6	-15	5	4	1	57
144.138	0	116	282	72	177	422	93	108	269	75	156	405	64	5	8	-83	0	-2	-96	-6	-14	4	4	0	57
144.261	0	115	284	81	178	423	93	108	270	83	157	406	62	4	9	-90	-1	-1	-99	-5	-15	11	4	1	59
144.384	0	117	281	72	177	420	94	109	267	77	157	403	62	5	9	-85	0	-1	-99	-6	-14	5	4	0	55
144.507	0	117	280	72	176	420	93	109	266	75	156	403	64	4	9	-84	0	-1	-97	-5	-16	4	5	1	56
144.63	0	116	280	73	176	420	94	108	266	75	157	402	62	5	8	-84	-1	0	-97	-5	-15	4	4	1	56
144.753	0	116	282	72	177	421	94	108	268	75	156	403	63	4	9	-84	-1	0	-99	-5	-16	4	4	1	57
144.876	0	116	281	80	177	422	94	109	268	83	156	404	63	5	9	-90	0	0	-98	-6	-15	12	4	0	59
144.998	0	116	281	73	176	419	93	108	267	76	156	402	63	4	9	-84	0	0	-97	-6	-15	4	4	0	55
145.121	0	116	281	72	176	419	94	108	265	76	156	402	63	4	8	-84	-1	0	-97	-6	-15	4	4	0	55
145.244	0	116	280	73	176	419	94	108	265	75	156	402	63	5	8	-86	0	-1	-99	-5	-14	4	3	0	56
145.367	0	117	280	79	177	420	94	108	265	82	156	402	62	4	9	-92	-1	0	-98	-6	-14	11	4	0	58
145.49	0	116	280	78	176	421	93	108	267	83	157	404	63	4	9	-89	0	-1	-96	-6	-14	11	4	0	58
145.613	0	116	281	80	176	419	93	109	265	82	156	401	61	5	9	-91	0	-1	-98	-6	-15	11	4	1	56
145.736	0	116	280	72	176	419	94	108	265	75	157	400	62	5	9	-86	0	0	-99	-7	-15	4	3	1	54
145.859	0	115	280	72	176	417	94	108	265	74	156	399	63	4	8	-84	-1	0	-98	-5	-14	3	4	0	55
145.981	0	116	280	73	176	419	93	109	265	74	156	401	64	4	9	-84	-1	0	-96	-6	-15	4	4	1	55
146.104	0	116	281	72	177	420	94	109	266	75	156	402	63	5	9	-83	0	0	-97	-5	-14	4	3	0	57
146.227	0	115	280	80	176	419	93	109	265	82	157	401	62	4	8	-91	-1	-1	-100	-6	-14	12	4	1	57
146.35	0	115	278	72	175	417	94	108	263	74	155	399	62	4	9	-85	-1	0	-98	-5	-15	4	5	1	54
146.473	0	115	278	71	176	418	93	108	262	74	155	399	62	4	9	-84	-1	0	-96	-6	-15	5	4	1	54
146.596	0	115	278	72	176	417	94	108	263	74	156	399	63	4	9	-84	-1	0	-97	-6	-14	4	4	0	55
146.719	0	115	280	71	177	419	93	109	264	74	155	400	62	4	9	-83	-1	-1	-98	-6	-15	4	4	0	57
146.842	0	115	280	80	176	419	93	108	264	80	157	400	62	5	8	-90	-1	0	-97	-6	-15	11	3	0	58
146.964	0	115	276	72	176	416	94	107	260	73	156	396	63	4	9	-84	0	0	-95	-6	-14	4	3	0	54
147.087	0	115	275	72	175	417	93	108	261	74	155	398	63	5	8	-84	-1	0	-98	-5	-15	4	4	0	55
147.21	0	115	276	71	176	416	94	108	260	73	156	398	61	5	9	-84	0	-1	-99	-6	-14	3	4	0	56
147.333	0	115	276	79	177	417	94	108	262	80	155	399	63	4	8	-90	-1	-1	-97	-5	-15	11	4	0	57
147.456	0	116	278	79	176	419	93	108	262	81	156	401	63	5	9	-89	0	0	-96	-6	-14	10	4	0	57
147.579	0	114	276	78	176	417	92	107	261	80	156	398	63	4	8	-90	0	0	-97	-7	-15	12	4	0	54
147.702	0	115	277	71	176	416	94	108	261	73	156	398	61	4	9	-84	-1	0	-100	-6	-14	3	4	1	56
147.825	0	115	277	78	176	417	93	108	262	80	156	398	63	4	8	-89	-1	0	-97	-5	-15	11	5	0	56
147.948	0	115	278	79	176	418	93	107	262	81	156	399	63	4	8	-90	0	0	-96	-5	-14	11	4	0	56
148.07	0	115	279	80	177	419	92	108	262	80	156	400	61	4	9	-89	-1	0	-98	-6	-14	11	4	0	57
148.193	0	115	275	71	176	416	94	108	260	72	156	397	61	5	9	-84	0	0	-99	-6	-15	4	4	0	55
148.316	0	114	276	72	176	416	93	106	260	72	156	397	62	4	8	-84	-1	0	-98	-6	-14	4	4	0	56
148.439	0	115	276	71	176	416	94	107	261	74	156	398	62	4	8	-84	0	-1	-97	-6	-14	4	3	0	56
148.562	0	115	278	79	176	418	93	107	262	79	156	399	62	5	8	-90	0	0	-97	-5	-14	11	4	1	57
148.685	0	115	278	87	177	418	93	109	263	87	156	399	61	4	8	-97	0	-1	-99	-6	-14	18	4	0	59
148.808	0	115	277	71	176	416	93	107	261	73	155	397	61	4	9	-83	0	-1	-97	-7	-14	3	4	0	55
148.931	0	114	276	72	175	416	93	107	261	73	155	397	62	4	9	-84	-1	-1	-97	-6	-14	4	4	0	55
149.053	0	114	277	71	176	416	93	107	261	73	156	396	63	4	8	-84	-1	-1	-98	-6	-14	5	4	0	56
149.176	0	116	279	72	176	418	94	107	262	73	155	399	61	5	8	-84	0	0	-99	-6	-14	4	4	0	57
149.299	0	115	279	79	176	418	93	107	263	81	156	400	63	4	9	-89	-1	0	-96	-6	-15	10	5	0	58
149.422	0	115	279	72	176	417	93	108	261	72	155	397	62	3	9	-83	0	0	-97	-5	-14	4	4	1	56
149.545	0	115	278	71	176	416	94	108	262	72	155	396	62	5	9	-83	0	0	-99	-5	-14	3	4	1	55
149.668	0	115	277	71	176	416	94	108	261	73	156	398	61	4	8	-84	0	0	-99	-6	-14	4	4	0	57
149.791	0	115	277	78	176	419	93	107	261	80	157	399	63	5	9	-90	-1	0	-97	-5	-14	11	4	0	57
149.914	0	114	279	72	177	419	93	108	264	75	156	401	63	4	8	-82	-1	0	-96	-6	-14	4	4	0	57
150.036	0	116	280	79	177	419	94	108	264	80	157	400	61	4	9	-90	-1	0	-99	-6	-14	11	3	0	57
150.159	0	116	279	72	177	420	95	107	262	73	156	400	61	5	9	-85	0	-1	-99	-6	-15	4	4	0	56
150.282	0	116	279	72	176	420	94	108	264	73	156	401	64	5	8	-83	-1	0	-96	-5	-14	5	4	0	56
150.405	0	116	281	71	177	420	93	109	265	73	157	402	62	4	8	-83	0	0	-96	-7	-14	4	3	0	57
150.528	0	116	281	80	176	420	94	109	266	81	157	402	62	5	9	-90	0	-1	-98	-6	-16	10	3	0	58
150.651	0	117	282	81	176	419	93	109	268	80	156	400	60	5	9	-89	-1	-1	-98	-6	-15	11	5	1	57
150.774	0	116	283	72	175	417	93	109	267	74	156	399	62	5	8	-84	-1	0	-97	-5	-14	4	4	1	56
150.897	0	117	284	72	175	417	94	109	269	74	155	399	61	4	9	-84	-1	0	-97	-6	-15	4	4	0	56
151.02	0	117	285	79	175	418	94	110	270	82	155	399	62	4	9	-89	0	-1	-98	-6	-15	11	4	0	57
151.142	0	117	286	87	175	419	94	110	271	88	155	401	61	4	9	-97	-1	-1	-99	-6	-16	18	4	1	59
151.265	0	118	287	81	175	420	92	110	272	81	156	402	62	5	9	-89	-1	0	-96	-6	-15	12	4	0	58
151.388	0	118	285	73	174	418	94	110	270	75	155	399	62	5	8	-84	0	0	-97	-6	-15	3	3	0	54
151.511	0	118	285	72	176	418	93	110	270	74	155	401	62	5	9	-84	0	0	-98	-6	-16	4	4	0	55
151.634	0	117	286	72	174	418	95	110	271	74	155	400	61	5	9	-84	-1	0	-98	-6	-15	4	4	0	57
151.757	0	118	286	79	175	419	93	111	271	82	155	403	62	5	9	-90	-1	0	-95	-5	-14	10	4	0	58
151.88	0	118	285	81	176	421	92	111	271	82	155	404	63	4	9	-90	-1	0	-96	-6	-15	11	4	0	58
152.003	0	118	287	81	176	422	93	110	272	81	156	404	61	4	9	-90	0	0	-99	-6	-16	11	4	0	57
152.125	0	118	283	73	178	422	95	110	268	73	156	404	61	4	9	-85	0	0	-98	-6	-15	3	3	1	57
152.248	0	117	283	72	178	424	94	110	267	74	158	405	63	4	9	-82	-1	-1	-95	-7	-15	4	4	0	57
152.371	0	117	283	72	178	424	94	110	269	74	158	406	63	4	9	-83	-1	0	-96	-6	-15	4	4	0	57
152.494	0	117	284	79	179	427	94	109	270	82	159	408	63	4	8	-89	0	0	-98	-6	-15	11	4	0	59
152.617	0	117	285	87	179	428	95	110	271	89	159	410	64	4	9	-97	0	0	-97	-6	-16	18	4	1	60
152.74	0	117	285	73	180	428	94	110	270	74	160	411	63	5	9	-82	0	-1	-94	-6	-15	5	4	0	57
152.863	0	117	284	73	180	429	95	109	269	76	160	411	63	4	8	-84	-1	0	-95	-6	-15	4	4	0	56
152.986	0	117	283	73	181	430	96	109	268	75	161	411	62	4	9	-84	-1	-1	-98	-6	-16	4	4	0	56
153.108	0	117	282	80	181	428	95	110	268	82	160	410	63	4	9	-91	0	0	-97	-6	-15	10	4	1	58
153.231	0	117	283	80	181	428	94	110	269	83	160	411	64	5	9	-90	-1	0	-94	-6	-15	11	3	0	59
153.354	0	117	283	88	182	429	93	109	271	90	160	412	64	5	9	-97	0	-1	-95	-6	-15	18	4	0	58
153.477	0	116	282	80	181	427	95	109	268	83	161	409	63	5	8	-91	0	0	-97	-5	-15	11	4	0	56
153.6	0	117	284	80	181	427	96	109	269	83	160	410	62	5	8	-91	0	-1	-97	-5	-16	10	4	0	56
153.723	0	117	282	72	180	427	96	109	270	76	161	409	64	5	9	-82	-1	0	-94	-6	-17	4	4	0	56
153.846	0	117	284	81	180	428	94	109	270	83	160	410	63	4	9	-90	0	-1	-95	-6	-14	11	4	1	57
153.969	0	117	285	87	180	429	94	110	272	91	159	412	63	5	9	-96	0	0	-98	-6	-15	19	4	0	59
154.092	0	116	285	81	180	427	95	110	271	83	160	410	62	5	9	-89	-1	0	-97	-6	-15	11	3	0	56
154.214	0	117	283	72	179	425	95	109	270	77	159	408	64	3	9	-84	-1	-1	-95	-6	-15	4	4	0	55
154.337	0	117	284	73	179	425	94	110	270	76	158	408	63	5	8	-84	0	-1	-96	-5	-15	4	5	0	55
154.46	0	117	285	73	179	426	96	109	271	76	158	410	64	5	9	-84	-1	0	-98	-6	-15	3	4	0	57
154.583	0	118	285	80	179	428	95	111	272	83	159	411	64	4	9	-89	0	-1	-97	-6	-15	10	5	1	58
154.706	0	118	286	80	179	428	95	109	274	84	159	412	65	5	8	-89	-1	-1	-95	-6	-16	11	4	0	60
154.829	0	116	286	79	180	426	95	109	271	84	159	409	62	5	9	-91	0	0	-97	-5	-15	11	4	0	56
154.952	0	117	285	73	179	426	95	109	271	76	159	408	63	5	9	-85	-1	-1	-98	-5	-15	4	3	0	55
155.075	0	117	286	73	179	426	94	110	272	77	159	410	64	5	9	-83	-1	0	-95	-6	-16	4	4	0	57
155.197	0	118	287	81	180	428	94	110	274	84	159	412	64	5	9	-89	-1	-1	-96	-5	-16	11	4	0	58
155.32	0	117	288	89	180	429	94	110	276	91	160	412	63	4	8	-98	-1	0	-98	-6	-15	19	4	0	58
155.443	0	117	286	73	179	426	96	110	274	78	159	411	63	4	9	-84	-1	0	-97	-6	-15	4	4	0	56
155.566	0	116	287	73	179	426	95	110	273	77	159	411	64	4	9	-84	-1	0	-94	-5	-15	4	4	0	55
155.689	0	117	286	72	179	427	95	110	273	77	159	410	63	4	9	-83	-1	0	-96	-6	-15	5	4	0	56
155.812	0	117	287	80	179	427	95	110	273	84	160	411	64	5	9	-91	-1	0	-98	-6	-16	12	4	1	59
155.935	0	117	287	81	180	428	95	111	275	85	159	412	65	4	8	-89	-2	0	-96	-6	-16	11	4	0	59
156.058	0	117	288	74	179	426	94	111	275	78	159	411	64	4	9	-83	0	0	-95	-6	-15	4	5	0	56
156.18	0	118	287	73	179	426	95	110	274	78	159	410	65	5	10	-84	-1	-1	-97	-6	-15	5	3	0	55
156.303	0	116	287	73	179	426	95	110	275	78	158	410	63	5	8	-85	-1	0	-99	-6	-15	4	4	1	56
156.426	0	117	289	81	180	427	96	110	275	84	160	411	64	4	10	-90	-1	0	-96	-6	-15	10	4	0	57
156.549	0	118	288	81	179	427	94	110	275	85	159	412	65	4	9	-90	0	0	-93	-6	-15	11	4	0	56
156.672	0	117	287	81	178	426	94	110	274	84	158	410	63	4	9	-91	-1	-1	-97	-6	-16	12	4	1	55
156.795	0	116	285	73	178	424	97	109	273	76	158	407	64	4	9	-85	0	-1	-98	-6	-15	4	4	0	54
156.918	0	117	285	72	178	423	96	110	272	76	158	407	64	4	8	-84	-1	-1	-96	-6	-15	4	3	0	55
157.041	0	116	284	72	179	424	95	110	271	75	158	407	65	5	8	-84	0	-1	-94	-6	-15	4	4	0	56
157.164	0	117	285	80	178	425	95	109	271	83	159	408	64	5	8	-90	0	0	-95	-6	-16	10	4	1	56
157.286	0	117	285	81	177	423	95	108	270	83	157	406	63	5	9	-91	0	-1	-98	-6	-15	11	4	1	55
157.409	0	116	282	72	177	421	94	108	268	75	157	404	65	5	9	-85	-1	-1	-96	-6	-15	3	4	1	53
157.532	0	116	281	71	178	420	95	108	266	74	156	402	64	4	9	-84	0	-1	-95	-5	-14	3	3	0	53
157.655	0	116	281	72	177	421	94	109	266	74	157	403	65	4	8	-84	-1	-1	-96	-6	-16	3	3	1	54
157.778	0	115	281	86	178	422	95	108	266	87	157	403	63	6	8	-97	-1	-1	-98	-6	-15	17	4	0	57
157.901	0	116	280	86	177	421	94	108	266	88	157	402	64	4	8	-96	0	-1	-94	-7	-14	18	4	0	56
158.024	0	116	278	71	176	418	94	108	263	74	156	399	65	4	8	-83	-1	0	-95	-6	-15	4	4	0	53
158.147	0	115	278	71	176	418	95	108	262	73	156	399	63	3	8	-84	-2	-1	-96	-6	-15	4	4	0	54
158.269	0	115	278	84	177	418	95	109	261	86	156	399	64	4	8	-97	0	0	-98	-5	-15	17	4	0	55
158.392	0	115	278	78	177	419	95	108	262	80	156	401	64	6	8	-88	-1	0	-95	-6	-15	10	4	0	57
158.515	0	116	279	85	177	420	94	108	263	87	156	401	64	4	9	-95	-1	0	-94	-5	-15	17	4	1	57
158.638	0	115	277	78	178	417	94	107	260	79	155	399	64	5	9	-89	-1	-1	-96	-6	-15	10	4	0	54
158.761	0	115	277	84	177	418	96	109	261	85	156	399	62	5	8	-96	-1	-1	-98	-6	-14	17	4	0	56
158.884	0	116	275	77	176	418	95	108	260	79	156	399	64	4	8	-89	0	0	-94	-6	-15	11	4	0	56
159.007	0	115	277	85	177	419	93	108	260	86	157	399	65	3	8	-95	0	0	-94	-6	-14	17	4	0	56
159.13	0	116	276	87	178	419	93	108	261	86	158	401	62	5	8	-95	0	0	-96	-5	-14	17	5	1	58
159.252	0	115	275	85	178	419	96	108	259	85	157	399	63	4	9	-97	0	-1	-98	-6	-15	17	5	0	55
159.375	0	116	276	78	177	419	94	107	260	79	157	400	64	4	9	-89	-1	0	-95	-6	-14	10	3	0	56
159.498	0	115	276	85	178	421	94	108	260	85	157	402	65	5	9	-95	0	-1	-93	-6	-14	17	4	0	56
159.621	0	116	277	85	178	421	94	108	260	86	157	403	64	5	9	-95	-1	-1	-96	-6	-15	17	4	0	58
159.744	0	116	278	86	178	421	94	109	262	87	157	403	62	4	8	-95	0	0	-98	-6	-14	17	3	0	59
159.867	0	117	277	78	178	422	95	108	260	79	157	403	64	5	9	-88	0	-1	-95	-5	-14	10	4	0	56
159.99	0	116	277	72	179	423	94	109	261	73	157	404	64	5	9	-82	0	-1	-94	-6	-14	4	4	0	56
160.113	0	116	278	78	179	425	94	108	262	79	157	405	64	5	9	-89	0	0	-95	-5	-15	10	4	1	57
160.236	0	116	279	85	179	426	95	109	263	87	158	407	63	5	9	-96	0	-1	-97	-6	-15	18	4	0	59
160.358	0	116	280	86	178	427	94	109	264	88	158	408	63	4	9	-95	0	0	-94	-5	-14	17	5	0	59
160.481	0	116	279	79	179	425	95	109	263	80	158	406	63	5	9	-90	-1	0	-95	-6	-15	11	4	0	56
160.604	0	116	279	78	179	425	94	108	263	80	158	406	64	4	8	-90	0	-1	-96	-6	-15	10	4	0	56
160.727	0	116	280	85	179	425	96	108	264	88	158	408	63	5	9	-97	-1	0	-97	-6	-14	17	5	0	58
160.85	0	116	281	79	179	428	94	108	266	81	159	409	64	5	9	-89	0	0	-94	-5	-14	11	4	0	59
160.973	0	117	283	87	179	429	93	110	268	88	159	410	65	4	9	-96	0	-1	-93	-6	-14	19	3	0	58
161.096	0	117	282	79	179	428	94	108	267	81	159	410	63	5	8	-89	0	0	-96	-6	-14	11	4	1	57
161.219	0	116	282	79	180	429	96	110	266	81	159	411	63	4	8	-90	0	-2	-97	-6	-15	10	3	0	58
161.341	0	117	283	78	179	429	95	110	267	81	160	411	64	4	9	-89	0	0	-94	-5	-14	11	4	0	57
161.464	0	117	282	86	180	430	94	109	266	88	161	412	65	4	9	-95	-1	-1	-93	-5	-14	19	3	1	58
161.587	0	117	284	86	181	431	94	109	269	88	160	413	64	5	9	-95	-1	0	-95	-6	-14	19	4	0	59
161.71	0	118	284	79	180	430	96	109	269	82	160	412	62	4	9	-91	0	0	-97	-6	-16	11	4	0	57
161.833	0	117	283	79	180	431	94	110	268	82	160	413	65	4	9	-90	0	-1	-95	-7	-15	11	4	0	57
161.956	0	118	285	73	182	432	93	110	270	76	160	414	65	5	8	-83	-1	-1	-95	-6	-15	4	5	0	56
162.079	0	117	285	79	181	433	94	110	272	82	161	415	65	4	8	-90	0	0	-96	-6	-15	12	4	0	58
162.202	0	118	288	88	180	434	94	111	273	90	161	417	64	5	9	-96	-1	0	-96	-5	-15	18	4	0	59
162.324	0	117	285	73	180	432	94	110	271	76	160	414	66	4	9	-83	-1	-1	-95	-6	-16	4	4	0	56
162.447	0	118	285	72	181	431	95	109	271	76	160	414	65	4	9	-83	0	0	-95	-7	-15	4	4	1	55
162.57	0	117	286	73	181	432	95	110	272	75	159	415	64	4	9	-84	-1	0	-97	-6	-15	4	4	0	57
162.693	0	118	286	79	181	433	96	111	271	83	161	415	64	4	9	-90	-1	0	-97	-6	-15	12	4	0	58
162.816	0	117	287	81	181	433	94	110	272	82	160	416	65	4	8	-89	0	-1	-95	-6	-15	11	3	0	58
162.939	0	117	285	73	180	431	96	109	270	75	159	412	64	4	8	-84	-1	0	-96	-6	-16	4	4	0	54
163.062	0	117	284	73	180	431	96	110	270	75	160	413	65	4	7	-85	-1	-1	-97	-6	-16	4	4	1	55
163.185	0	117	286	73	180	431	97	110	271	75	159	413	64	5	9	-85	-1	0	-97	-6	-15	4	4	0	57
163.308	0	118	286	81	180	432	96	110	271	83	160	414	66	5	8	-90	0	-1	-94	-6	-15	11	4	0	57
163.43	0	117	287	81	180	433	94	111	272	82	160	415	65	5	10	-90	-1	-1	-95	-5	-15	11	5	0	57
163.553	0	116	285	72	180	431	96	109	270	75	159	412	64	5	9	-85	0	-1	-97	-6	-16	4	4	0	54
163.676	0	117	285	73	181	431	96	109	269	75	160	413	64	5	9	-85	0	0	-96	-6	-16	4	4	1	55
163.799	0	117	284	72	180	431	95	110	268	76	160	412	66	5	9	-83	-1	0	-93	-6	-15	4	4	1	55
163.922	0	116	285	81	181	431	96	109	269	83	160	413	65	5	8	-90	-1	-1	-94	-6	-15	10	4	0	56
164.045	0	117	285	88	181	432	95	110	271	89	161	415	64	5	9	-96	-1	0	-96	-5	-15	18	4	1	58
164.168	0	117	283	80	181	430	97	110	269	82	159	412	64	4	8	-91	0	-1	-95	-5	-15	10	3	0	55
164.291	0	117	284	79	180	430	95	110	269	82	159	412	66	5	8	-90	-2	-1	-93	-6	-16	11	4	0	55
164.413	0	117	284	80	180	431	96	109	269	82	158	413	64	5	8	-89	-1	0	-94	-6	-15	10	3	0	56
164.536	0	118	285	87	180	431	96	109	270	89	160	414	65	5	8	-97	0	0	-96	-6	-15	17	5	0	57
164.659	0	117	286	89	181	433	96	110	270	89	160	414	64	5	8	-96	-1	0	-95	-6	-15	18	4	1	57
164.782	0	117	285	73	180	429	97	110	269	74	160	412	65	5	8	-84	-1	-1	-94	-6	-15	3	3	1	54
164.905	0	117	285	79	180	430	96	109	269	81	159	411	65	5	8	-90	-1	0	-94	-6	-15	11	5	1	55
165.028	0	117	284	87	180	431	96	110	270	88	160	413	65	4	9	-98	0	0	-96	-6	-14	17	4	0	56
165.151	0	117	284	87	181	432	95	110	270	89	160	413	65	5	9	-96	0	-1	-95	-6	-15	18	3	0	58
165.274	0	118	285	87	181	432	94	110	269	89	160	412	65	4	8	-95	0	-1	-92	-5	-14	18	4	0	57
165.396	0	117	283	80	180	430	95	110	268	81	160	412	66	5	8	-90	-1	0	-94	-5	-14	10	3	0	54
165.519	0	116	285	87	181	430	97	110	270	89	160	412	64	4	8	-97	-1	0	-96	-7	-15	17	3	0	56
165.642	0	117	286	80	180	431	96	110	270	82	160	414	65	4	9	-89	0	0	-95	-6	-15	10	4	0	57
165.765	0	118	285	87	181	433	95	111	271	90	160	414	66	5	9	-96	-1	0	-91	-6	-16	18	4	0	57
165.888	0	118	286	88	181	433	94	110	272	89	161	415	65	5	9	-96	0	0	-94	-6	-16	18	4	1	57
166.011	0	116	286	80	180	432	97	111	271	82	160	415	65	4	9	-91	-1	-1	-96	-7	-16	10	4	0	55
166.134	0	117	286	80	181	433	97	110	271	82	160	414	64	4	9	-90	-1	-1	-95	-5	-15	10	4	0	56
166.257	0	118	287	81	182	433	95	110	272	82	161	415	66	6	9	-89	-1	0	-92	-5	-16	10	4	0	57
166.38	0	118	288	88	182	434	95	110	273	90	161	416	65	5	9	-96	-1	0	-94	-6	-16	18	3	1	58
166.502	0	117	288	89	181	434	96	111	274	89	162	417	64	4	9	-97	0	0	-97	-6	-15	18	4	1	59
166.625	0	118	287	80	182	433	96	110	272	82	161	416	66	5	8	-90	-1	0	-94	-6	-15	10	4	1	56
166.748	0	118	288	87	182	435	96	111	274	91	161	417	66	4	8	-96	-1	0	-93	-6	-16	18	3	0	57
166.871	0	118	289	87	182	435	96	111	276	89	162	418	65	5	9	-96	-1	0	-94	-6	-16	17	4	0	57
166.994	0	119	290	88	182	437	96	111	277	91	162	420	64	5	9	-96	-1	-1	-96	-6	-16	18	5	0	59
167.117	0	118	291	90	182	436	95	111	276	91	161	419	65	5	9	-96	-1	0	-94	-6	-15	18	4	0	57
167.24	0	119	290	81	182	436	96	112	277	83	161	418	66	5	9	-89	0	-1	-93	-6	-15	10	4	0	57
167.363	0	118	291	88	182	436	96	111	277	92	161	419	65	4	9	-97	-2	-1	-95	-6	-15	19	4	0	58
167.485	0	119	292	88	182	437	97	112	278	91	162	421	65	5	9	-97	-1	-1	-97	-6	-15	19	3	0	58
167.608	11	118	292	89	183	438	95	112	280	91	162	422	65	5	9	-96	-1	0	-94	-5	-16	18	4	1	59
167.731	0	119	292	82	182	437	95	112	280	84	162	420	65	4	9	-89	-1	0	-94	-6	-16	12	4	0	55
167.854	0	118	292	81	183	437	96	112	279	84	161	420	65	5	9	-91	-1	-1	-94	-6	-16	11	4	1	56
167.977	0	118	293	88	183	437	96	111	279	92	162	420	66	5	10	-98	-1	0	-96	-6	-16	19	4	0	57
168.1	0	119	293	80	182	438	96	111	281	85	162	422	66	5	10	-89	-1	0	-94	-6	-15	12	5	0	58
168.223	0	118	295	89	183	439	94	111	282	92	162	424	67	4	10	-96	0	0	-92	-5	-16	19	3	0	59
168.346	0	119	294	82	182	438	94	110	281	85	161	422	65	4	9	-90	0	-1	-95	-6	-16	12	4	0	55
168.468	0	119	293	73	183	437	97	111	280	78	162	421	65	4	9	-84	0	-1	-97	-7	-16	5	4	0	57
168.591	0	119	294	81	182	438	96	112	280	85	162	422	65	5	9	-90	0	-1	-94	-7	-16	12	4	0	57
168.714	0	119	292	80	183	438	95	112	281	85	163	422	67	5	9	-89	0	0	-93	-5	-16	11	4	0	57
168.837	0	119	293	88	182	439	95	111	282	93	162	424	66	4	9	-96	-1	-1	-95	-6	-15	19	3	0	59
[truncated: 1,298 more rows]

## Sheet: Add_info
Time	Marker	Accel_x	Accel_y	Accel_z	Gyro_x	Gyro_y	Gyro_z	Magnet_x	Magnet_y	Magnet_z	battery		ld_gain	pd_gain
[truncated: 2,671 more rows]
