# Supplementary material for: Charitable crowdfunding donation-intention estimation depending on emotional project images using fNIRS-based functional connectivity
Source: PLoS One. 2024 May 8;19(5):e0303144. doi: 10.1371/journal.pone.0303144 (PMC11078340; doi:10.1371/journal.pone.0303144)
Supplement: S1 File — (ZIP) [file pone.0303144.s001.zip › Some donation dataset/negative/subject25.xlsx]

## Sheet: D780
	SNR :	44	31	53	41	33	47	41	35	57	43	40	50	43	46	42
Time	Marker	ch1	ch2	ch3	ch4	ch5	ch6	ch7	ch8	ch9	ch10	ch11	ch12	ch13	ch14	ch15
0.24576	0	799	338	413	209	339	221	230	199	338	129	275	275	218	419	778
0.36864	0	799	338	413	209	339	221	230	199	338	129	275	275	218	419	778
0.49152	0	872	374	414	218	345	234	241	219	365	126	273	305	220	444	856
0.6144	0	910	376	419	220	343	240	244	227	371	125	273	310	221	458	891
0.73728	0	933	374	420	217	343	242	244	231	375	124	275	314	220	461	913
0.86016	0	943	383	429	215	341	241	242	228	376	123	273	313	219	463	919
0.98304	0	934	382	426	214	339	242	242	228	375	121	273	314	219	466	920
1.10592	0	940	382	426	214	338	241	242	232	376	121	272	316	219	466	925
1.2288	0	943	382	427	214	339	243	243	233	378	122	273	318	219	465	920
1.35168	0	958	383	427	214	338	242	242	228	379	121	273	318	220	466	926
1.47456	0	947	383	428	215	339	242	241	229	378	121	272	318	220	465	925
1.59744	0	948	379	422	213	335	240	240	232	376	120	270	317	218	464	922
1.72032	0	946	377	423	213	335	240	240	231	376	120	270	316	217	464	924
1.8432	0	956	378	424	213	334	241	239	227	376	119	269	317	218	462	920
1.96608	0	958	377	424	212	334	241	239	228	376	119	270	317	217	462	931
2.08896	0	957	378	425	213	329	241	242	230	379	121	271	319	217	463	924
2.21184	0	953	377	427	216	335	241	246	226	379	121	272	318	217	460	937
2.33472	0	953	367	423	218	342	241	245	219	377	118	270	317	217	457	928
2.4576	0	951	362	421	220	350	240	247	218	376	119	271	317	217	454	930
2.58048	0	949	364	422	222	352	240	251	222	377	122	273	319	219	453	931
2.70336	0	934	365	423	222	352	239	251	220	377	122	274	319	219	452	934
2.82624	0	936	370	424	222	352	239	248	218	378	121	276	321	220	452	930
2.94912	0	934	373	425	224	353	241	250	220	379	121	276	322	221	451	941
3.072	0	946	372	424	222	350	239	251	221	377	121	275	321	220	450	937
3.19488	0	943	370	422	221	346	239	248	219	375	120	273	320	221	449	934
3.31776	0	942	370	423	221	348	239	245	217	376	119	274	321	220	447	921
3.44064	0	924	373	424	221	346	239	246	219	375	119	273	320	219	449	907
3.56352	0	936	372	425	221	347	239	248	221	376	123	274	322	219	449	911
3.6864	0	938	374	426	222	347	239	247	219	378	121	276	322	220	449	918
3.80928	0	938	373	427	223	350	241	246	216	378	120	276	321	221	449	934
3.93216	0	925	364	424	222	348	239	245	217	374	119	273	321	220	446	943
4.05504	0	923	366	422	222	349	237	246	218	375	121	274	321	220	444	944
4.17792	0	922	365	424	222	350	238	244	215	376	120	275	321	221	445	944
4.3008	0	915	367	426	223	352	239	243	214	376	119	275	322	221	444	939
4.42368	0	915	369	426	223	352	239	244	217	377	120	275	323	221	445	940
4.54656	0	920	370	428	225	352	240	247	218	379	121	277	324	221	444	943
4.66944	0	936	366	425	223	351	239	242	212	375	118	276	321	221	442	944
4.79232	0	931	366	425	223	351	238	242	212	376	117	275	322	220	442	934
4.9152	0	933	367	425	225	352	238	244	215	375	120	275	323	219	441	922
5.03808	0	921	369	427	225	352	239	245	216	377	122	276	323	220	443	910
5.16096	0	940	370	426	227	351	240	242	213	378	119	276	324	219	442	907
5.28384	0	932	372	426	225	351	239	237	213	377	116	275	323	220	441	903
5.40672	0	922	369	425	223	346	236	229	211	376	114	274	321	220	446	898
5.5296	0	927	371	425	223	346	238	230	212	378	115	273	321	220	450	904
5.65248	0	932	370	425	223	347	238	229	210	377	113	275	322	221	451	916
5.77536	0	926	373	426	224	350	239	223	209	378	112	275	322	221	452	925
5.89824	0	938	388	423	225	340	237	224	214	378	113	275	322	221	454	911
6.02112	0	946	396	426	219	324	238	214	213	378	111	271	322	220	451	904
6.144	0	950	392	424	216	319	237	208	208	374	108	270	320	219	451	892
6.26688	0	946	391	424	218	320	237	208	209	374	109	269	320	220	451	896
6.38976	0	941	390	424	219	322	237	211	214	376	112	269	320	220	450	887
6.51264	0	931	391	425	219	326	237	213	214	377	114	269	321	220	451	896
6.63552	0	928	391	426	218	327	240	216	213	378	113	268	321	220	452	909
6.7584	0	891	390	427	217	325	239	221	216	375	114	267	320	222	448	940
6.88128	0	905	385	423	215	324	236	222	217	373	116	265	318	221	445	991
7.00416	0	946	385	424	215	323	237	223	216	374	115	264	319	222	445	987
7.12704	0	958	383	423	214	322	237	222	215	373	115	265	318	222	445	970
7.24992	0	960	384	425	214	323	238	223	217	375	115	265	320	223	445	954
7.3728	0	950	384	427	214	324	239	227	220	378	118	266	320	223	447	935
7.49568	0	960	384	427	214	325	239	226	217	378	118	267	320	221	447	945
7.61856	0	958	379	423	213	322	238	227	216	374	116	264	318	221	445	936
7.74144	0	957	378	422	213	323	236	226	219	374	116	263	318	220	444	941
7.86432	0	946	377	424	213	323	237	227	220	375	117	263	318	220	444	939
7.9872	0	954	378	425	212	323	237	227	218	376	118	264	318	221	447	942
8.11008	0	950	380	426	213	324	238	228	217	376	117	264	319	221	449	941
8.23296	0	936	382	427	214	325	237	228	221	377	118	265	319	221	450	940
8.35584	0	939	382	426	214	324	238	230	222	378	119	264	319	222	451	944
8.47872	0	940	380	422	213	322	237	228	218	375	116	263	316	220	451	950
8.6016	0	933	378	423	213	322	237	227	217	375	117	263	318	221	450	955
8.72448	0	937	379	424	212	323	238	229	222	375	117	263	317	222	452	960
8.84736	0	944	380	425	214	321	237	230	221	377	119	265	318	222	452	965
8.97024	0	961	381	425	213	321	237	231	217	378	118	266	319	222	453	967
9.09312	0	958	383	427	213	322	238	230	219	377	118	266	318	223	454	968
9.216	0	955	378	420	213	319	236	231	221	374	118	264	318	221	452	956
9.33888	0	954	375	428	209	319	237	228	222	378	118	263	319	223	451	939
9.46176	0	952	380	424	215	326	239	230	216	372	118	267	318	220	451	906
9.58464	0	953	375	432	209	322	238	224	218	378	117	265	322	222	454	936
9.70752	0	936	381	427	213	324	240	230	224	378	119	268	320	221	456	923
9.8304	0	955	382	431	212	323	239	227	223	380	117	266	321	223	454	935
9.95328	0	957	376	422	210	318	236	224	217	374	115	263	317	221	452	920
10.0762	0	958	376	422	210	318	237	223	217	375	114	263	318	221	453	920
10.199	0	959	376	424	210	318	236	224	220	377	115	264	318	221	455	919
10.3219	0	955	378	424	210	316	236	223	218	377	115	264	318	221	456	911
10.4448	0	955	378	425	211	315	236	223	215	378	115	265	318	220	456	904
10.5677	0	950	381	426	212	315	239	223	215	376	116	264	319	220	456	904
10.6906	0	954	374	424	208	313	235	223	219	375	115	262	315	219	455	893
10.8134	0	957	373	422	207	313	237	224	215	375	116	262	315	219	456	895
10.9363	0	960	374	424	209	314	236	226	214	375	117	263	316	218	457	891
11.0592	0	942	374	423	209	312	236	228	217	375	117	263	316	219	456	896
11.1821	0	962	375	425	211	310	235	231	220	377	118	263	317	219	457	903
11.305	0	965	377	426	212	310	236	231	217	378	119	264	318	219	459	901
11.4278	0	966	378	425	211	307	237	232	215	376	117	264	316	218	460	906
11.5507	0	957	374	421	212	302	235	234	217	374	118	262	313	217	460	913
11.6736	0	962	371	421	217	314	234	240	218	375	119	264	316	219	456	909
11.7965	0	964	370	420	217	320	235	239	214	374	119	265	317	219	455	909
11.9194	0	958	371	422	220	324	236	240	213	377	118	266	317	221	455	910
12.0422	0	952	373	423	222	329	235	244	217	378	121	268	318	222	456	919
12.1651	0	948	375	423	223	335	236	248	218	379	122	270	319	223	456	918
12.288	0	963	370	421	221	335	235	245	215	376	119	269	316	223	455	924
12.4109	0	956	371	418	219	335	233	245	216	376	119	268	316	223	454	920
12.5338	0	950	377	420	220	334	234	245	221	375	121	268	317	224	455	921
12.6566	0	946	377	422	219	331	234	245	221	377	122	268	318	224	457	924
12.7795	0	956	378	423	219	332	235	245	217	378	120	269	318	224	455	934
12.9024	0	955	382	424	219	334	237	244	217	378	121	270	320	227	458	933
13.0253	0	952	379	421	218	332	234	244	221	377	121	269	318	225	457	934
13.1482	0	944	378	420	219	332	234	244	221	378	122	270	319	226	455	934
13.271	0	957	377	423	219	333	234	244	218	379	121	270	319	227	456	945
13.3939	0	957	380	424	220	335	236	245	218	379	121	271	320	228	456	943
13.5168	0	959	382	424	221	336	235	246	222	379	122	271	321	227	456	944
13.6397	0	948	382	426	221	337	237	245	220	380	122	272	320	227	457	948
13.7626	0	955	379	421	219	332	236	243	216	377	120	271	319	227	456	943
13.8854	0	952	380	421	219	334	237	244	218	377	121	270	319	227	456	947
14.0083	0	958	382	422	220	334	234	246	223	378	122	270	319	227	457	945
14.1312	0	950	383	424	220	334	234	246	221	379	121	270	319	228	458	948
14.2541	0	954	384	425	220	335	236	245	218	380	120	270	320	230	458	946
14.377	0	952	385	426	220	334	238	246	219	377	121	269	318	231	459	948
14.4998	0	965	380	420	219	331	233	244	221	378	121	267	317	228	457	949
14.6227	0	964	380	420	219	332	235	244	218	377	122	269	318	227	457	951
14.7456	0	956	381	421	219	331	234	243	217	378	119	268	318	228	458	945
14.8685	0	954	382	423	220	333	235	244	221	378	120	268	318	228	458	951
14.9914	0	964	383	425	221	333	235	245	223	379	122	270	319	228	459	950
15.1142	0	969	384	425	220	333	235	244	219	380	121	269	319	227	459	946
15.2371	0	965	380	419	219	330	234	242	217	377	120	268	317	227	459	947
15.36	0	956	382	421	219	330	234	243	222	377	121	268	318	227	460	952
15.4829	0	960	382	421	219	331	233	244	223	378	122	268	318	226	460	946
15.6058	0	965	383	423	220	332	235	244	219	379	121	269	319	227	459	954
15.7286	0	965	386	424	221	333	235	244	219	379	121	269	319	227	461	955
15.8515	0	957	387	425	221	333	236	246	222	378	121	268	318	227	461	956
15.9744	0	959	382	420	220	330	233	245	223	378	121	268	317	226	460	952
16.0973	0	973	383	421	220	332	236	244	218	377	120	268	318	228	461	959
16.2202	0	967	384	421	220	332	235	243	220	379	121	268	318	229	461	962
16.343	0	963	386	423	221	333	235	245	223	380	122	268	319	231	462	959
16.4659	0	960	387	424	221	334	237	247	225	381	122	268	320	236	462	957
16.5888	0	974	384	422	220	331	236	244	220	378	121	267	318	233	462	960
16.7117	0	971	383	422	222	332	233	244	222	378	120	267	317	235	462	960
16.8346	0	964	385	421	222	331	235	247	224	379	121	267	318	237	463	961
16.9574	0	962	386	423	223	333	235	246	224	381	122	269	319	235	463	962
17.0803	0	974	388	423	224	332	236	246	221	381	122	270	320	232	464	965
17.2032	0	968	389	424	224	334	237	246	223	381	122	269	319	231	465	963
17.3261	0	974	383	420	222	330	233	246	225	379	122	268	317	230	464	961
17.449	0	962	382	420	223	330	234	246	224	379	122	268	317	229	464	961
17.5718	0	970	384	420	222	331	234	245	220	380	121	268	318	231	464	962
17.6947	0	967	385	420	224	332	235	246	222	380	122	268	318	230	464	964
17.8176	0	973	388	422	224	332	235	249	226	382	123	269	320	231	465	963
17.9405	0	965	389	423	224	333	237	248	224	382	123	270	320	231	465	969
18.0634	0	973	383	419	223	331	236	245	219	378	120	268	317	230	463	964
18.1862	0	967	384	420	223	330	234	245	222	379	122	267	318	229	464	967
18.3091	0	974	384	420	223	331	235	247	225	381	123	268	319	230	465	970
18.432	0	975	386	421	224	333	235	248	223	382	122	269	319	229	465	972
18.5549	0	973	388	422	224	333	237	247	220	383	121	269	320	231	465	969
18.6778	0	968	391	424	224	333	236	247	224	383	122	269	320	231	466	972
18.8006	0	976	383	420	223	330	234	246	225	381	123	268	318	229	465	969
18.9235	0	978	384	420	223	331	236	246	222	381	122	268	318	230	464	974
19.0464	0	969	386	421	223	331	236	247	220	382	121	268	318	231	465	968
19.1693	0	966	387	422	224	332	236	246	224	382	122	269	319	231	464	971
19.2922	0	975	389	422	224	332	236	249	227	384	123	269	318	231	466	970
19.415	0	978	390	424	224	332	237	248	224	384	124	270	321	230	466	967
19.5379	0	975	387	423	223	331	238	246	221	381	121	268	319	230	465	970
19.6608	0	965	384	420	222	331	235	246	223	381	121	267	317	230	465	970
19.7837	0	971	385	422	223	331	235	248	226	383	122	267	318	229	465	964
19.9066	0	981	386	421	222	332	237	246	222	384	121	269	319	231	466	970
20.0294	0	975	388	423	222	332	237	246	221	384	121	268	320	231	465	969
20.1523	0	965	389	424	224	333	237	247	224	384	123	269	320	232	466	971
20.2752	0	968	390	424	224	333	237	249	226	385	123	269	320	230	466	969
20.3981	0	978	385	420	222	329	236	246	221	382	121	267	318	230	465	971
20.521	0	974	386	422	223	331	237	246	222	383	121	267	319	229	465	976
20.6438	0	971	386	422	223	330	236	246	225	384	123	267	319	230	466	974
20.7667	0	967	388	422	223	330	237	247	225	385	123	268	320	230	465	971
20.8896	0	981	389	424	224	331	238	248	222	386	123	270	320	229	466	976
21.0125	0	979	391	424	225	332	237	247	222	385	122	269	321	230	467	982
21.1354	0	971	384	419	224	328	236	246	226	383	122	268	319	230	466	974
21.2582	0	968	385	420	224	328	237	248	226	386	123	269	320	230	465	978
21.3811	0	980	386	422	223	327	238	246	219	384	122	268	319	229	466	978
21.504	0	970	388	421	224	328	237	247	222	385	122	269	320	230	466	977
21.6269	0	977	389	423	224	329	237	249	226	386	124	269	321	230	467	977
21.7498	0	969	386	423	224	327	237	248	225	386	124	267	319	230	467	977
21.8726	0	977	384	419	222	327	237	245	219	382	122	267	318	230	466	973
21.9955	0	976	385	421	223	327	237	246	221	383	122	267	319	229	466	976
22.1184	0	976	387	421	223	328	237	247	226	386	123	267	319	229	466	973
22.2413	0	969	388	422	224	328	238	247	225	387	123	268	320	229	466	978
22.3642	0	976	390	424	224	329	239	246	222	386	123	269	320	230	467	975
22.487	0	971	384	419	222	325	238	245	222	383	121	266	318	228	466	977
22.6099	0	975	383	419	222	326	236	247	226	384	122	265	318	228	466	974
22.7328	0	969	384	420	221	327	238	245	223	384	123	266	318	228	465	978
22.8557	0	974	385	422	222	327	239	244	221	385	121	268	319	228	465	975
22.9786	0	969	387	422	223	328	239	246	224	386	122	267	320	228	466	978
23.1014	0	980	389	424	223	329	240	247	227	387	122	268	320	228	467	977
23.2243	0	978	383	420	221	326	238	245	222	384	121	265	319	227	465	980
23.3472	0	973	383	420	221	326	239	244	220	384	120	266	319	228	465	974
23.4701	0	968	384	421	221	326	240	243	223	385	121	266	319	227	465	975
23.593	0	975	385	422	222	327	240	245	226	385	122	266	319	227	465	977
23.7158	0	979	387	422	221	328	241	244	223	387	122	267	320	229	465	973
23.8387	0	973	388	424	222	330	241	244	221	387	121	267	320	228	466	976
23.9616	0	969	383	421	221	325	240	244	223	383	121	265	319	227	465	977
24.0845	0	974	384	422	221	326	240	243	225	385	122	264	319	227	464	969
24.2074	0	981	385	421	221	326	241	243	222	386	121	266	319	226	466	973
24.3302	0	976	386	422	222	328	241	243	221	386	120	266	319	228	465	974
24.4531	0	968	386	423	222	328	242	244	224	388	121	267	321	228	466	974
24.576	0	975	389	425	222	329	242	245	226	389	122	267	321	228	466	971
24.6989	0	978	385	421	221	326	241	242	221	384	121	265	319	226	465	973
24.8218	0	979	384	421	221	327	241	243	220	385	120	265	319	227	465	972
24.9446	0	966	384	420	221	326	241	244	224	385	121	266	319	226	465	972
25.0675	0	972	387	423	222	331	242	245	225	387	123	266	319	227	465	968
25.1904	0	981	389	423	222	330	242	244	221	388	121	266	320	227	466	973
25.3133	0	978	390	425	222	332	242	245	222	388	121	267	320	228	466	972
25.4362	0	965	386	423	221	328	243	243	223	385	120	265	319	226	466	971
25.559	0	970	384	421	221	327	241	243	224	386	121	265	318	226	466	969
25.6819	0	982	386	422	221	328	242	243	220	387	121	265	318	227	465	975
25.8048	0	975	385	423	222	330	242	244	222	386	120	265	319	227	466	978
25.9277	0	973	388	424	222	329	243	245	224	389	122	265	320	227	466	974
26.0506	0	971	389	425	223	329	242	246	224	389	122	266	320	228	466	972
26.1734	0	984	385	423	221	328	243	244	219	386	121	265	319	227	466	974
26.2963	0	975	385	422	221	328	241	244	220	386	120	264	318	227	466	973
26.4192	0	975	385	423	220	328	242	244	224	387	122	264	318	227	466	973
26.5421	0	973	386	423	222	330	243	246	223	387	122	266	319	227	466	973
26.665	0	979	388	423	222	330	242	244	220	388	122	265	319	228	466	977
26.7878	1	976	388	424	223	329	244	246	221	386	120	266	320	228	466	974
26.9107	0	979	383	420	221	325	239	244	224	386	121	264	318	226	465	969
27.0336	0	973	384	420	221	328	242	244	222	387	121	263	319	226	465	974
27.1565	0	979	383	421	221	328	242	243	219	387	120	264	319	227	465	970
27.2794	0	980	386	422	221	328	243	244	220	388	121	264	320	227	465	973
27.4022	0	981	387	423	223	329	242	246	224	389	122	264	319	227	466	970
27.5251	0	972	386	424	221	328	243	244	222	388	120	265	319	227	465	973
27.648	0	979	380	419	219	325	242	242	218	384	119	262	317	226	464	970
27.7709	0	971	382	420	219	326	242	242	220	385	119	262	318	225	463	970
27.8938	0	979	382	420	219	326	243	243	223	386	120	262	318	224	463	969
28.0166	0	972	382	421	220	327	243	244	220	387	121	263	319	225	463	973
28.1395	0	977	385	421	220	327	243	242	218	388	119	263	319	225	463	972
28.2624	0	972	385	422	220	328	246	242	220	386	119	263	320	225	463	971
28.3853	0	976	379	419	219	323	240	241	222	385	120	260	317	224	463	966
28.5082	0	979	379	418	219	325	242	241	218	385	120	262	318	223	462	974
28.631	0	975	380	418	218	325	243	239	217	385	118	260	318	224	462	969
28.7539	0	968	380	419	218	324	243	239	219	386	118	261	319	224	461	967
28.8768	0	980	382	420	219	325	243	242	222	388	119	262	319	224	462	972
28.9997	0	980	384	422	218	323	244	242	220	389	119	260	319	237	461	975
29.1226	0	978	378	419	234	326	245	239	212	386	109	268	316	284	457	987
29.2454	0	983	364	419	272	361	244	234	208	386	106	284	313	306	456	1013
29.3683	0	996	357	418	267	360	243	238	213	388	110	284	313	303	455	1025
29.4912	0	1000	359	419	259	355	244	239	211	387	108	281	314	302	454	1026
29.6141	0	994	361	420	256	352	244	238	210	388	106	280	315	302	454	1026
29.737	0	993	363	421	253	351	245	240	213	389	108	277	316	302	452	1030
29.8598	0	1001	363	420	249	348	244	239	215	388	111	275	314	300	452	1030
29.9827	0	1005	361	417	246	345	245	238	210	386	108	273	314	298	451	1024
30.1056	0	1004	361	418	245	344	245	238	209	387	106	272	314	299	451	1027
30.2285	0	993	361	418	247	346	245	238	213	387	108	273	314	302	450	1027
30.3514	0	999	363	420	245	347	245	239	214	389	111	271	315	299	450	1028
30.4742	0	1007	364	420	246	347	246	239	211	390	108	273	316	300	451	1025
30.5971	0	1003	362	418	244	343	244	239	209	387	105	270	313	301	450	1029
30.72	0	993	360	418	246	344	245	238	212	387	108	270	313	300	450	1028
30.8429	0	999	361	417	244	343	245	240	213	388	110	270	314	299	449	1022
30.9658	0	1005	360	418	244	344	244	238	209	388	107	270	314	299	450	1026
31.0886	0	1001	362	419	243	345	245	238	209	388	105	269	314	299	451	1028
31.2115	0	992	364	419	244	346	246	241	211	390	108	268	314	300	451	1027
31.3344	0	999	361	419	243	343	245	239	212	389	108	268	313	298	450	1024
31.4573	0	1009	357	415	243	341	245	237	208	386	104	269	313	301	450	1029
31.5802	0	1002	359	415	244	341	245	236	207	386	102	269	312	302	451	1032
31.703	0	991	358	415	244	343	245	238	210	387	106	268	313	301	449	1030
31.8259	0	997	361	416	245	343	244	238	212	389	107	269	314	301	450	1027
31.9488	0	1001	362	417	244	344	245	238	207	389	104	269	314	301	450	1031
32.0717	0	1001	362	418	243	344	246	237	207	389	104	268	313	299	450	1031
32.1946	0	992	358	415	241	338	245	238	209	385	106	265	312	298	449	1027
32.3174	0	994	358	413	240	339	244	237	209	386	107	264	312	297	449	1027
32.4403	0	1002	359	413	241	340	245	235	206	386	104	265	312	298	448	1029
32.5632	0	999	360	416	240	341	246	235	206	386	104	265	313	297	448	1031
32.6861	0	988	361	416	239	342	246	237	209	388	106	264	314	297	448	1027
32.809	0	993	363	418	239	342	246	239	209	390	108	266	315	296	448	1026
32.9318	0	1001	359	415	239	337	246	237	204	385	104	263	311	293	447	1028
33.0547	0	998	359	413	237	337	245	235	204	385	103	261	312	293	447	1028
33.1776	0	997	360	414	236	335	246	238	207	386	105	261	312	294	447	1027
33.3005	0	991	360	416	236	338	245	237	207	387	107	264	312	292	448	1026
33.4234	0	1002	362	416	238	339	246	236	204	388	104	264	314	292	448	1031
33.5462	0	998	363	418	237	338	246	238	204	389	102	263	315	293	448	1036
33.6691	0	995	362	416	236	336	246	239	206	386	105	261	313	293	448	1028
33.792	0	993	359	413	237	334	243	235	207	387	106	261	312	293	447	1025
33.9149	0	1003	361	415	238	336	246	234	204	387	103	263	313	294	448	1031
34.0378	0	998	360	415	238	337	246	235	203	386	101	262	313	296	448	1039
34.1606	0	994	361	417	239	336	245	236	206	388	104	265	312	297	448	1032
34.2835	0	992	363	417	243	338	246	239	206	390	103	272	313	304	451	1031
34.4064	0	1003	360	416	247	341	245	237	203	387	100	272	312	303	452	1040
34.5293	0	996	358	412	248	340	244	237	201	386	97	269	310	302	450	1046
34.6522	0	995	358	414	250	343	244	239	204	386	102	270	311	302	452	1038
34.775	0	992	358	414	252	344	244	240	205	388	102	271	311	303	450	1036
34.8979	0	1000	360	416	251	344	246	239	201	388	100	272	311	303	452	1039
35.0208	0	997	362	416	251	344	246	240	202	389	99	270	312	303	451	1046
35.1437	0	994	359	415	251	341	246	238	204	386	102	268	311	301	451	1036
35.2666	0	991	356	412	246	338	242	238	204	386	103	267	310	299	450	1033
35.3894	0	1002	358	414	245	339	244	237	201	386	100	267	310	298	450	1039
35.5123	0	996	359	414	244	340	245	237	200	387	99	267	310	297	451	1040
35.6352	0	991	358	415	245	343	245	240	204	388	103	268	311	294	454	1037
35.7581	0	991	360	415	246	342	245	241	204	390	104	268	312	298	452	1033
35.881	0	1000	360	416	244	340	246	238	201	388	102	266	311	296	449	1035
36.0038	0	997	355	411	242	336	245	236	197	384	100	263	310	296	448	1035
36.1267	0	996	356	412	244	338	244	237	202	386	100	265	311	299	449	1038
36.2496	0	990	355	412	246	339	245	238	203	387	103	265	311	298	450	1033
36.3725	0	1001	358	416	245	340	246	237	199	388	100	265	312	297	450	1039
36.4954	0	996	358	415	247	341	246	237	199	388	99	266	312	300	450	1045
36.6182	0	994	360	416	248	341	246	237	203	388	102	264	312	298	450	1036
36.7411	0	990	355	411	246	337	243	236	203	387	102	263	310	297	449	1032
36.864	0	1001	356	411	245	338	245	233	197	385	99	261	311	297	448	1034
36.9869	0	996	357	413	244	337	245	234	198	386	99	260	311	297	447	1034
37.1098	0	987	358	413	244	338	246	236	201	387	102	260	312	297	447	1031
37.2326	0	989	361	415	243	338	245	237	202	390	105	260	313	297	447	1029
37.3555	0	1002	362	416	244	338	246	235	200	390	102	261	314	296	448	1032
37.4784	0	996	358	411	241	332	243	234	198	387	99	258	312	294	446	1032
37.6013	0	993	359	413	243	336	244	235	202	387	103	257	312	294	446	1031
37.7242	0	990	359	413	242	336	245	235	201	388	104	258	313	294	446	1031
37.847	0	1000	361	414	239	335	245	234	199	389	101	259	313	295	445	1033
37.9699	0	996	363	415	241	336	245	235	197	390	100	258	314	294	447	1032
38.0928	0	995	361	414	240	334	244	235	202	388	103	257	312	293	446	1030
38.2157	0	991	358	412	240	333	243	234	201	387	104	257	312	292	445	1029
38.3386	0	1000	359	413	240	334	245	232	198	388	101	257	312	292	445	1033
38.4614	0	996	360	414	238	334	244	233	198	387	100	255	313	291	446	1040
38.5843	0	985	362	415	239	335	245	235	202	390	105	254	313	290	446	1030
38.7072	0	990	362	416	240	335	246	235	202	390	105	255	315	289	447	1027
38.8301	0	1000	360	413	239	332	246	232	197	387	102	253	312	288	447	1032
38.953	0	994	357	411	237	331	244	232	198	386	101	251	312	288	445	1032
39.0758	0	993	358	411	238	332	245	232	201	387	103	250	313	288	446	1029
39.1987	0	989	359	413	238	332	245	233	201	388	105	252	313	288	445	1028
39.3216	0	1000	360	415	237	333	246	233	198	389	103	253	314	289	446	1032
39.4445	0	996	363	415	237	333	247	234	199	390	102	253	314	289	447	1036
39.5674	0	994	359	412	235	329	245	234	201	387	104	251	312	288	446	1028
39.6902	0	991	357	411	234	328	244	234	201	387	104	252	311	288	445	1025
39.8131	0	1000	358	412	236	330	246	231	198	387	102	252	312	288	446	1031
39.936	0	996	359	412	236	330	246	232	199	387	101	252	313	291	445	1037
40.0589	0	994	359	413	239	329	246	232	201	388	103	252	313	291	446	1030
40.1818	0	990	362	414	243	336	247	235	202	390	105	254	314	291	447	1028
40.3046	0	1001	360	413	241	333	246	232	199	387	103	253	314	288	446	1031
40.4275	0	995	357	411	239	330	245	231	198	386	101	251	312	290	445	1037
40.5504	0	993	357	411	239	332	245	232	201	387	104	251	313	289	445	1028
40.6733	0	990	359	412	239	332	245	232	200	389	105	252	313	290	445	1026
40.7962	0	999	360	413	239	333	246	233	198	390	101	254	313	291	446	1031
40.919	0	998	363	414	240	334	247	233	198	389	102	254	315	292	447	1038
41.0419	0	991	359	411	240	331	245	232	201	388	104	252	313	291	447	1028
41.1648	0	989	359	410	238	331	244	234	201	389	104	253	312	291	446	1028
41.2877	0	1001	359	411	239	331	245	232	198	388	102	254	313	291	447	1031
41.4106	0	992	360	413	238	334	247	233	198	388	101	253	314	292	446	1031
41.5334	0	991	361	414	240	333	245	235	201	390	104	254	314	293	447	1029
41.6563	0	989	362	414	241	333	246	234	202	390	105	256	313	293	448	1029
41.7792	0	1000	358	411	240	331	245	231	196	386	101	254	312	291	447	1031
41.9021	0	993	359	411	240	332	246	231	198	387	101	253	313	292	446	1033
42.025	0	991	359	411	240	332	245	234	200	388	104	253	312	292	447	1028
42.1478	0	988	361	413	240	333	245	235	201	389	104	255	313	292	447	1029
42.2707	0	1000	362	413	240	335	246	234	198	391	102	255	314	291	449	1032
42.3936	0	992	361	413	240	332	247	234	198	386	102	253	312	291	449	1031
42.5165	0	992	358	409	239	331	243	232	201	386	104	252	312	290	446	1028
42.6394	0	989	359	411	239	331	244	233	201	388	105	253	312	290	447	1032
42.7622	0	999	360	410	239	331	245	232	198	387	101	254	313	290	447	1031
42.8851	0	991	361	412	238	332	246	234	198	388	102	253	314	291	448	1031
43.008	0	992	364	414	239	332	245	236	201	391	105	253	314	290	448	1027
43.1309	0	991	362	412	239	331	245	235	202	389	106	253	314	290	448	1033
43.2538	0	997	358	408	239	328	244	231	196	385	102	251	312	289	447	1031
43.3766	0	991	359	410	238	330	244	232	198	386	102	250	312	289	447	1031
43.4995	0	990	360	411	235	331	244	233	201	387	106	252	312	283	449	1026
43.6224	0	990	361	413	237	331	245	232	200	389	106	252	313	284	449	1030
43.7453	0	999	363	413	237	330	245	232	198	390	103	252	314	286	448	1029
43.8682	0	991	364	414	235	328	247	235	199	390	103	251	314	286	448	1030
43.991	0	998	358	410	233	323	243	233	202	387	105	250	312	285	446	1024
44.1139	0	990	359	409	233	326	244	232	201	388	105	250	313	285	447	1030
44.2368	0	998	359	411	235	327	244	231	198	388	102	250	313	285	446	1030
44.3597	0	991	360	412	235	328	245	232	199	388	103	251	314	287	446	1028
44.4826	0	997	362	413	235	328	245	233	201	390	105	252	314	287	447	1023
44.6054	0	990	364	414	234	328	246	234	202	392	106	254	314	287	449	1028
44.7283	0	997	360	410	232	324	245	231	197	387	102	251	312	286	446	1023
44.8512	0	991	360	410	233	324	243	231	199	388	103	250	313	286	446	1027
44.9741	0	997	360	410	234	326	245	232	202	389	106	250	313	286	447	1023
45.097	0	990	361	411	234	328	244	232	200	390	106	252	314	287	447	1029
45.2198	0	996	362	412	235	327	246	232	199	390	103	251	315	287	447	1022
45.3427	0	991	363	413	232	325	246	233	201	389	104	251	315	286	448	1026
45.4656	0	996	359	409	231	322	242	233	203	389	107	250	313	285	448	1020
45.5885	0	992	359	410	233	325	243	232	201	389	106	251	314	285	447	1029
45.7114	0	996	360	411	233	325	244	231	199	389	104	251	314	284	447	1021
45.8342	0	989	362	412	232	326	245	233	200	389	104	250	314	285	447	1025
45.9571	0	996	363	413	233	327	244	233	203	392	108	250	315	284	449	1020
46.08	0	989	362	412	232	324	245	231	202	390	108	250	314	280	449	1028
46.2029	0	997	358	408	231	322	244	230	198	387	103	248	313	281	446	1020
46.3258	0	990	360	410	230	322	244	231	200	388	104	247	314	280	447	1024
46.4486	0	996	360	411	231	322	244	232	203	389	107	248	314	281	448	1019
46.5715	0	989	362	412	232	323	244	231	202	390	107	250	315	280	449	1028
46.6944	0	997	363	413	231	325	244	231	199	391	106	250	316	281	448	1019
46.8173	0	990	362	411	230	320	246	230	200	387	105	247	314	280	448	1023
46.9402	0	999	360	409	229	319	243	231	204	387	107	247	313	280	448	1019
47.063	0	991	360	410	229	320	244	230	202	388	108	247	313	280	448	1028
47.1859	0	996	361	410	231	322	244	229	199	388	104	247	314	281	448	1019
47.3088	0	989	363	411	231	322	245	231	200	390	106	248	314	281	448	1024
47.4317	0	997	365	412	231	323	245	233	204	391	109	249	316	282	449	1019
47.5546	0	991	362	409	231	320	244	230	202	389	108	247	314	280	448	1027
47.6774	0	996	361	409	230	319	243	231	200	388	106	247	313	280	447	1019
47.8003	0	987	361	411	230	320	245	231	201	388	106	246	314	280	447	1024
47.9232	0	996	363	410	231	321	244	232	204	388	108	247	313	281	448	1018
48.0461	0	990	363	412	232	322	244	232	203	391	108	249	315	281	449	1028
48.169	0	998	364	412	229	320	245	233	200	389	105	248	314	281	448	1019
48.2918	0	988	361	410	230	318	243	231	201	388	106	247	313	281	449	1023
48.4147	0	996	362	411	230	319	244	233	204	389	109	247	314	281	449	1020
48.5376	0	991	364	411	231	321	245	231	202	390	108	249	315	280	449	1028
48.6605	0	997	365	412	232	322	245	232	199	391	106	248	314	281	450	1022
48.7834	0	989	366	413	230	321	246	234	203	390	107	248	315	281	449	1022
48.9062	0	997	363	408	229	317	243	233	205	389	109	246	314	280	449	1019
49.0291	0	993	362	411	230	319	244	232	203	388	109	248	314	280	448	1028
49.152	0	997	362	411	232	322	245	230	200	389	106	248	314	282	449	1022
49.2749	0	990	365	413	231	321	245	234	202	389	108	247	315	282	449	1023
49.3978	0	997	365	413	230	321	245	234	204	392	110	249	315	282	450	1027
49.5206	0	993	364	411	231	319	244	232	203	390	108	248	315	280	448	1029
49.6435	0	998	362	409	230	319	244	231	200	387	106	247	313	281	449	1022
49.7664	0	991	363	410	230	319	245	232	202	388	107	246	314	283	449	1022
49.8893	0	999	363	411	230	320	245	233	204	390	109	248	314	282	449	1027
50.0122	0	994	364	412	232	321	246	233	203	391	108	249	315	283	449	1030
50.135	0	997	367	414	233	323	247	232	200	391	107	250	315	281	450	1022
50.2579	0	990	363	409	230	317	246	233	200	386	106	248	313	279	450	1022
50.3808	0	996	362	409	230	318	243	232	204	388	109	247	314	278	449	1024
50.5037	0	1001	362	411	232	321	245	230	203	389	108	248	314	280	450	1030
50.6266	0	997	363	412	231	320	246	230	201	389	106	248	314	281	449	1020
50.7494	0	990	365	413	231	321	245	231	203	390	108	248	316	281	450	1022
50.8723	0	997	366	414	232	322	246	234	205	392	110	248	316	283	450	1025
50.9952	0	1000	363	409	230	316	244	233	203	389	107	247	313	280	448	1030
51.1181	0	996	362	409	230	318	244	230	201	389	107	247	314	282	448	1019
51.241	0	990	363	411	230	318	245	232	203	389	107	246	314	282	449	1022
51.3638	0	995	364	412	231	318	245	234	205	391	110	247	316	283	448	1025
51.4867	0	999	365	412	232	320	245	232	203	392	108	249	315	282	449	1030
51.6096	0	994	367	414	233	321	247	232	201	393	107	248	316	283	449	1021
51.7325	0	988	363	410	230	315	246	232	203	388	108	246	314	281	448	1020
51.8554	0	995	363	410	229	316	243	232	206	390	109	246	314	281	448	1025
51.9782	0	999	363	411	230	317	245	231	203	390	109	247	315	281	450	1029
52.1011	0	994	364	411	230	318	245	232	201	391	108	247	316	281	449	1020
52.224	0	989	366	412	231	319	245	232	203	392	108	247	316	282	449	1021
52.3469	0	994	366	411	230	317	244	234	207	392	110	247	315	280	449	1025
52.4698	0	1000	362	408	228	315	243	232	204	389	109	247	314	280	448	1020
52.5926	0	992	363	411	229	316	244	231	202	390	107	247	315	280	448	1022
52.7155	0	988	362	411	228	316	244	234	203	390	109	246	315	280	448	1024
52.8384	11	994	364	411	230	318	245	233	206	392	110	247	315	281	450	1024
52.9613	0	998	367	414	231	319	245	232	204	394	108	249	317	282	448	1020
53.0842	0	990	362	410	227	314	243	232	201	390	107	247	315	280	449	1023
53.207	0	986	361	408	227	314	242	232	204	389	108	246	313	279	448	1023
53.3299	0	988	362	410	229	316	243	231	206	390	110	246	314	280	448	1023
53.4528	0	988	362	410	229	317	244	230	203	390	109	247	315	281	448	1022
53.5757	0	985	364	411	229	318	244	232	202	391	108	247	316	281	449	1022
53.6986	0	985	366	413	228	317	245	234	205	392	109	246	316	281	449	1028
53.8214	0	990	363	408	228	314	242	233	206	390	110	245	314	280	448	1020
53.9443	0	996	361	407	227	312	243	231	202	387	109	245	314	280	448	1024
54.0672	0	988	361	409	227	314	243	230	200	388	107	245	315	282	448	1027
54.1901	0	985	362	409	226	313	243	234	204	389	107	247	314	287	448	1028
54.313	0	990	363	411	228	314	244	234	205	392	110	248	315	290	449	1020
54.4358	0	997	365	411	231	317	243	235	203	392	108	250	316	293	449	1025
54.5587	0	995	363	409	231	314	244	234	203	390	105	250	314	295	449	1028
54.6816	0	983	361	404	230	314	240	235	204	388	106	250	313	296	449	1029
54.8045	0	991	360	407	230	317	242	235	205	389	107	251	314	294	448	1023
54.9274	0	996	362	408	233	317	243	235	202	391	106	252	314	294	449	1028
55.0502	0	993	362	409	232	317	244	236	202	391	105	252	315	295	449	1029
55.1731	0	985	365	411	233	319	244	237	204	393	107	252	316	298	450	1029
55.296	0	989	364	409	234	317	243	237	206	391	108	252	315	297	449	1024
55.4189	0	996	361	405	234	317	242	234	201	388	106	253	314	297	450	1029
55.5418	0	994	362	409	234	319	244	235	201	390	105	251	314	296	449	1030
55.6646	0	983	362	409	232	317	242	238	204	390	108	251	315	295	449	1028
55.7875	0	990	364	410	234	319	243	238	206	393	108	252	315	295	449	1023
55.9104	0	996	366	413	233	320	244	237	203	393	107	252	316	295	451	1029
56.0333	0	994	362	407	232	315	242	236	201	389	105	250	314	293	449	1030
56.1562	0	983	362	407	232	317	242	238	204	389	108	249	314	293	450	1029
56.279	0	991	361	408	232	316	242	237	205	390	108	248	314	291	450	1024
56.4019	0	995	362	410	235	319	243	234	202	392	108	250	315	291	451	1028
56.5248	0	994	364	409	233	318	243	235	201	390	106	249	316	292	451	1029
56.6477	0	984	365	410	232	317	244	236	206	391	109	249	315	291	452	1029
56.7706	0	990	361	404	230	313	240	235	205	390	108	248	313	290	450	1024
56.8934	0	995	361	406	231	315	242	235	201	389	108	248	314	290	450	1028
57.0163	0	994	361	408	232	316	243	234	200	388	106	249	314	292	450	1030
57.1392	0	983	361	409	229	315	243	236	204	390	108	250	314	290	451	1027
57.2621	0	988	363	410	232	317	243	236	205	392	108	254	314	293	452	1025
57.385	0	997	363	410	237	320	244	236	202	391	106	255	314	292	454	1031
57.5078	0	994	359	404	236	320	242	234	201	388	105	250	312	291	452	1031
57.6307	0	983	359	405	233	317	242	237	203	388	107	249	313	292	451	1028
57.7536	0	987	359	407	235	319	242	236	205	389	109	250	313	292	451	1025
57.8765	0	995	362	408	235	319	243	234	202	391	107	250	314	291	451	1031
57.9994	0	993	363	409	234	319	244	236	201	391	106	251	316	293	451	1032
58.1222	0	986	363	409	233	318	244	237	206	391	108	251	314	293	451	1027
58.2451	0	988	360	405	235	316	241	236	205	389	109	249	312	295	451	1026
58.368	0	995	360	407	236	318	243	235	202	391	106	251	314	297	451	1032
58.4909	0	992	360	408	235	318	243	237	201	389	104	251	313	297	450	1033
58.6138	0	984	362	408	235	319	243	239	205	390	107	251	314	298	451	1030
58.7366	0	987	364	410	236	320	243	239	205	393	109	253	315	299	452	1028
58.8595	0	997	364	409	236	317	243	237	202	391	107	253	314	297	452	1033
58.9824	0	990	360	407	235	319	241	235	201	389	105	253	313	294	453	1035
59.1053	0	982	362	407	233	319	243	239	205	390	107	254	313	293	455	1033
59.2282	0	986	362	409	235	319	242	238	205	391	108	255	314	296	453	1029
59.351	0	998	363	409	236	322	243	237	203	393	107	255	314	297	453	1035
59.4739	0	994	365	410	236	320	245	239	203	393	105	254	315	297	454	1041
59.5968	0	990	363	405	234	317	242	238	205	390	108	252	313	294	452	1031
59.7197	0	988	362	407	236	317	243	237	205	391	108	252	313	295	452	1029
59.8426	0	998	362	408	234	319	243	237	202	391	106	252	314	293	452	1035
59.9654	0	991	364	409	236	320	244	236	202	391	107	251	315	292	453	1040
60.0883	0	990	365	409	235	320	243	238	206	393	110	251	315	291	454	1030
60.2112	0	989	365	410	237	320	244	238	206	393	110	250	315	290	452	1028
60.3341	0	998	361	405	234	316	243	236	201	388	107	249	313	290	452	1033
60.457	0	992	362	406	232	316	243	235	202	389	107	249	314	289	452	1040
60.5798	0	990	362	408	232	316	243	237	205	390	109	248	314	289	452	1029
60.7027	0	987	363	409	233	317	242	235	206	392	110	249	314	289	452	1028
60.8256	0	998	364	408	232	319	244	235	203	392	108	251	315	289	452	1031
60.9485	0	991	365	410	232	317	245	234	204	392	107	249	316	288	453	1033
61.0714	0	991	363	404	231	314	242	234	205	390	109	247	314	287	452	1029
61.1942	0	988	361	405	230	313	242	234	205	389	109	248	314	287	451	1033
61.3171	0	998	361	407	231	315	243	232	200	389	107	248	314	287	451	1031
61.44	0	990	362	407	231	316	243	234	202	391	107	248	314	288	451	1031
61.5629	0	989	364	408	230	316	243	236	206	392	110	248	315	289	451	1027
61.6858	0	988	364	409	231	318	245	236	205	394	109	250	316	287	453	1030
61.8086	0	994	364	406	230	314	244	232	202	391	107	249	314	285	452	1031
61.9315	0	988	361	404	229	313	242	232	203	389	106	248	313	284	452	1031
62.0544	0	988	361	406	229	314	243	233	205	390	109	248	313	285	452	1027
62.1773	0	985	361	406	230	316	242	232	204	391	109	249	313	284	453	1031
62.3002	0	993	363	408	231	319	244	231	201	392	108	249	315	281	453	1024
62.423	0	990	364	409	231	318	244	233	202	393	108	249	315	284	452	1029
62.5459	0	995	363	406	230	316	243	234	207	391	110	247	315	284	452	1024
62.6688	0	988	361	405	228	314	242	233	203	390	109	248	313	286	451	1031
62.7917	0	993	361	406	229	316	244	231	201	391	106	250	313	284	452	1023
62.9146	0	982	360	408	230	317	244	232	202	391	106	249	314	285	451	1029
63.0374	0	993	362	408	230	317	244	234	206	394	109	250	314	285	453	1023
63.1603	0	987	364	409	230	318	245	233	205	395	109	250	315	283	453	1032
63.2832	0	994	362	404	228	313	245	231	200	388	106	248	314	283	452	1023
63.4061	0	985	361	405	227	314	243	232	203	389	107	248	314	280	452	1026
63.529	0	993	360	406	230	317	243	232	206	391	109	247	314	281	451	1023
63.6518	0	987	361	408	229	316	244	232	205	393	110	249	315	283	452	1031
63.7747	0	992	364	409	228	317	245	232	202	394	107	250	315	282	453	1024
63.8976	0	984	364	408	230	317	246	233	204	393	108	248	316	283	452	1028
64.0205	0	992	360	403	228	312	242	232	206	390	110	246	314	284	451	1023
64.1434	0	986	359	405	228	313	242	232	203	391	109	249	313	281	452	1033
64.2662	0	992	360	404	228	316	243	230	201	391	107	248	314	283	451	1026
64.3891	0	985	360	407	229	317	244	231	203	391	107	249	315	283	452	1028
64.512	0	991	362	408	229	316	243	233	206	393	110	250	315	280	452	1031
64.6349	0	995	363	408	231	317	245	232	204	393	110	249	315	281	452	1035
64.7578	0	991	360	403	228	312	243	229	202	389	107	245	314	280	450	1024
64.8806	0	984	360	404	226	311	243	229	204	389	108	245	313	280	450	1024
65.0035	0	989	358	405	227	314	243	231	205	389	110	248	314	280	449	1029
65.1264	0	994	360	406	228	316	244	229	203	393	108	250	314	286	450	1026
65.2493	0	987	362	407	229	317	244	229	201	392	106	250	316	281	451	1025
65.3722	0	984	363	409	228	314	245	232	204	392	110	247	315	279	451	1031
65.495	0	989	360	403	226	312	242	231	206	389	111	245	314	278	449	1029
65.6179	0	993	359	404	226	314	242	230	203	390	110	248	314	274	449	1023
65.7408	0	986	361	405	228	315	243	229	201	390	109	245	314	274	449	1026
65.8637	0	982	362	407	226	314	243	231	204	392	110	244	315	274	449	1026
65.9866	0	987	363	408	228	316	243	232	206	393	112	248	317	271	450	1025
66.1094	0	995	361	406	227	312	243	229	203	391	111	245	314	272	450	1022
66.2323	0	986	361	404	227	312	243	228	202	390	109	244	314	274	448	1025
66.3552	0	983	361	405	227	312	243	231	205	390	110	243	315	275	448	1024
66.4781	0	988	362	406	228	313	243	231	206	391	112	245	316	276	448	1017
66.601	0	989	363	408	228	315	244	229	203	394	111	247	317	276	449	1021
66.7238	0	993	364	406	227	313	245	231	203	391	109	246	316	277	449	1023
66.8467	0	982	362	403	226	310	242	231	206	389	111	244	314	278	448	1021
66.9696	0	988	362	404	228	311	243	231	207	391	112	245	315	280	448	1018
67.0925	0	993	362	405	229	313	243	230	203	392	110	246	315	284	449	1023
67.2154	0	992	363	406	227	314	244	231	202	392	108	246	315	284	449	1025
67.3382	0	982	364	409	228	315	245	233	207	393	111	246	316	285	450	1021
67.4611	0	986	362	404	227	309	243	232	207	392	111	245	313	285	449	1020
67.584	0	994	362	404	226	311	242	230	203	390	109	245	313	283	449	1025
67.7069	0	992	361	403	227	312	243	229	203	389	108	245	314	286	449	1026
67.8298	0	982	362	406	226	311	243	233	206	390	109	245	315	285	449	1023
67.9526	0	985	364	406	228	313	243	232	207	393	111	247	315	286	449	1021
68.0755	0	995	364	408	227	315	244	231	204	393	111	248	315	285	450	1028
68.1984	0	990	361	403	226	309	243	230	204	388	108	245	313	283	451	1033
68.3213	0	988	360	403	226	311	243	232	206	389	110	245	314	283	450	1024
68.4442	0	984	359	403	227	312	242	231	206	390	111	247	314	280	452	1022
68.567	0	996	362	406	228	313	243	229	203	392	110	247	315	282	450	1026
68.6899	0	989	363	407	227	313	244	232	202	392	109	246	315	284	450	1027
68.8128	0	988	364	408	229	315	245	232	207	393	111	247	316	284	450	1023
68.9357	0	985	362	403	228	310	242	232	206	390	112	246	314	280	449	1022
69.0586	0	996	361	403	227	309	243	231	203	389	109	245	314	280	449	1026
69.1814	0	984	361	405	227	312	243	230	203	389	109	245	314	282	450	1023
69.3043	0	971	362	405	228	312	244	232	207	391	112	245	315	285	447	1018
69.4272	0	977	363	406	230	314	244	231	206	392	111	247	316	285	447	1022
69.5501	0	994	365	407	230	316	245	231	203	393	110	247	317	286	449	1030
69.673	0	991	363	404	227	311	244	230	204	390	109	245	315	284	449	1039
69.7958	0	996	362	403	227	309	242	232	207	390	111	244	314	282	449	1023
69.9187	0	989	362	404	228	312	242	231	206	392	112	245	315	283	449	1030
70.0416	0	996	363	405	229	314	243	230	202	392	109	247	315	284	450	1021
70.1645	0	988	364	407	228	314	244	232	204	392	109	247	316	285	450	1030
70.2874	0	994	365	407	230	314	245	233	209	394	112	247	316	285	450	1023
70.4102	0	988	363	403	227	309	242	233	206	391	111	246	314	284	450	1028
70.5331	0	998	363	403	228	313	243	230	202	390	109	246	315	283	450	1020
70.656	0	985	362	404	228	312	244	231	205	391	109	245	315	285	449	1024
70.7789	0	994	362	406	229	313	243	233	207	392	111	247	315	286	450	1019
70.9018	0	988	364	407	229	314	243	233	206	395	112	249	316	286	451	1026
71.0246	0	992	365	406	228	313	245	233	203	394	109	247	316	286	451	1019
71.1475	0	983	360	402	227	310	243	231	204	389	109	245	314	285	451	1022
71.2704	0	992	362	403	227	311	242	232	207	390	112	246	314	283	451	1019
71.3933	0	987	361	403	227	310	242	232	205	391	111	246	315	286	451	1028
71.5162	0	991	362	405	227	311	243	232	202	392	109	248	316	290	451	1022
71.639	0	985	363	406	228	312	243	232	205	393	110	247	316	288	452	1023
71.7619	0	992	365	408	229	314	245	234	208	394	112	247	316	285	451	1026
71.8848	0	994	361	402	226	308	242	232	205	391	111	245	315	282	450	1029
72.0077	0	992	361	400	226	309	242	232	203	390	109	244	314	284	449	1021
72.1306	0	984	362	402	226	310	242	232	205	390	109	245	314	284	450	1022
72.2534	0	989	359	404	226	310	242	233	208	392	111	246	315	284	451	1026
72.3763	0	994	363	405	227	311	242	232	205	393	111	248	315	283	451	1024
72.4992	0	990	364	407	227	312	245	233	203	393	108	248	316	285	451	1022
72.6221	0	984	363	403	226	308	243	232	205	389	110	245	314	284	451	1026
72.745	0	988	360	401	226	308	242	233	207	390	111	245	314	284	449	1025
72.8678	0	995	362	403	224	308	243	231	204	391	110	246	315	283	449	1020
72.9907	0	985	361	403	227	311	243	230	203	391	108	245	316	282	449	1023
73.1136	0	982	362	405	227	312	243	231	206	392	110	246	316	283	449	1025
73.2365	0	987	365	406	228	313	243	232	209	394	113	247	316	284	450	1024
73.3594	0	995	364	404	227	309	243	232	205	391	110	246	315	282	450	1021
73.4822	0	991	362	401	225	308	242	230	202	390	110	246	314	283	449	1022
73.6051	0	982	363	402	226	309	243	232	206	390	110	245	315	283	449	1022
73.728	0	987	362	404	227	310	242	232	207	391	112	247	315	283	449	1017
73.8509	0	991	363	405	227	312	243	230	204	394	110	249	316	281	450	1021
73.9738	0	990	366	405	226	312	244	232	203	393	109	248	315	280	450	1024
74.0966	0	980	362	401	225	308	241	230	206	389	110	247	314	280	450	1021
74.2195	0	984	361	402	227	310	240	231	206	391	112	246	315	281	449	1020
74.3424	0	991	363	402	227	310	242	230	203	392	110	247	315	280	450	1024
74.4653	0	987	363	405	226	311	243	230	203	392	110	249	315	279	451	1026
74.5882	0	980	365	406	229	314	243	231	207	393	112	248	316	280	450	1022
74.711	0	985	363	404	226	309	242	232	207	393	111	247	315	281	450	1020
74.8339	0	996	361	400	226	308	242	230	203	388	110	247	314	282	450	1026
74.9568	0	990	362	402	227	310	242	229	202	390	109	246	314	282	450	1032
75.0797	0	987	362	403	225	309	242	232	206	391	112	245	314	283	449	1025
75.2026	0	982	363	405	227	311	242	232	207	393	112	247	316	282	450	1021
75.3254	0	990	364	407	228	314	243	230	203	394	112	248	315	281	451	1027
75.4483	0	984	361	403	227	310	244	230	203	389	110	245	313	280	449	1027
75.5712	0	983	360	401	225	307	241	230	207	388	111	245	314	281	448	1023
75.6941	0	983	361	401	226	309	241	229	206	390	111	245	315	281	449	1023
75.817	0	994	361	403	226	310	242	229	202	390	110	246	315	281	449	1028
75.9398	0	985	363	404	226	311	243	231	203	391	110	245	315	281	450	1026
76.0627	0	985	364	406	227	311	243	231	207	393	113	246	317	281	450	1022
76.1856	0	985	363	403	226	309	243	231	206	392	112	246	316	280	449	1029
76.3085	0	991	359	400	225	307	242	229	201	387	109	246	314	278	449	1022
76.4314	0	979	360	401	225	308	241	230	204	389	110	245	314	277	449	1027
76.5542	0	991	360	402	225	310	241	229	206	390	112	245	315	281	450	1020
76.6771	0	984	362	403	228	311	242	230	206	392	113	247	315	284	450	1029
76.8	0	991	363	405	229	312	244	229	202	394	111	248	317	284	450	1022
76.9229	0	983	363	404	226	310	244	230	206	391	110	246	315	284	450	1027
77.0458	0	989	360	401	226	307	241	231	207	389	112	245	313	281	450	1023
77.1686	0	987	362	400	227	309	242	230	205	391	112	245	314	281	449	1032
77.2915	0	990	363	402	226	309	242	229	203	391	111	245	315	280	449	1025
77.4144	0	983	363	404	228	310	243	230	205	391	111	245	315	282	449	1027
77.5373	0	984	364	405	227	310	243	232	208	394	113	246	316	282	451	1029
77.6602	0	992	366	403	226	308	243	232	205	393	113	247	315	281	450	1034
77.783	0	987	362	401	228	308	241	229	204	391	110	244	313	281	449	1025
77.9059	0	983	363	402	226	308	243	231	205	391	112	245	315	282	450	1026
78.0288	0	987	363	403	227	310	241	231	208	392	113	246	315	282	450	1030
78.1517	0	992	364	405	228	312	243	230	205	395	112	248	316	284	450	1025
78.2746	0	984	365	407	228	312	244	231	204	395	111	248	316	283	452	1026
78.3974	0	982	361	402	226	308	244	231	204	389	110	247	315	281	452	1029
78.5203	0	987	361	401	226	308	240	233	208	392	112	246	315	284	451	1020
78.6432	0	994	362	401	226	309	241	231	205	391	110	248	315	284	451	1025
78.7661	0	983	362	403	227	311	243	231	204	391	109	248	316	285	451	1027
78.889	0	981	363	405	228	311	243	232	206	392	111	247	316	284	452	1025
79.0118	0	988	365	406	228	313	243	233	208	394	114	249	316	285	452	1021
79.1347	0	992	362	403	227	308	242	231	205	391	111	247	315	285	451	1026
79.2576	0	991	361	400	226	308	241	231	203	390	109	245	314	286	450	1027
79.3805	0	981	362	401	226	308	241	232	206	390	110	245	315	287	450	1024
79.5034	0	984	363	402	227	309	241	231	207	392	113	247	316	287	451	1024
79.6262	0	992	362	403	229	312	243	230	204	393	110	249	316	287	450	1028
79.7491	0	981	365	404	229	312	243	232	204	395	111	248	318	287	449	1031
79.872	0	979	364	403	227	308	243	232	208	391	112	245	316	288	449	1026
79.9949	0	982	361	399	226	307	240	231	207	390	112	245	315	286	449	1026
80.1178	0	994	361	401	229	308	242	230	203	389	111	245	315	288	449	1033
80.2406	0	985	361	402	227	309	242	230	203	389	110	246	316	288	448	1035
80.3635	0	986	362	403	228	311	242	231	207	393	112	245	316	289	449	1030
80.4864	0	984	364	405	228	310	243	233	207	395	113	247	318	290	450	1027
80.6093	0	991	365	405	227	310	245	233	204	393	111	247	317	288	452	1034
80.7322	0	984	360	400	226	307	242	231	205	390	110	244	315	288	450	1033
80.855	0	984	362	400	226	308	242	232	207	392	112	245	315	288	450	1029
80.9779	0	983	362	402	227	310	242	230	206	392	112	245	316	289	450	1033
81.1008	0	992	363	403	227	311	243	231	204	393	110	247	316	290	451	1028
81.2237	0	983	365	403	228	310	243	233	205	394	110	247	317	291	452	1035
81.3466	0	991	364	405	228	310	244	233	209	394	113	246	316	290	452	1030
81.4694	0	985	362	401	227	308	241	232	206	392	113	245	315	290	452	1038
81.5923	0	991	363	402	228	310	243	231	203	392	111	246	316	290	451	1030
81.7152	0	982	363	403	228	309	243	231	205	392	111	247	316	289	451	1036
81.8381	0	990	364	403	228	311	244	233	209	395	114	247	317	288	452	1031
81.961	0	986	365	405	228	313	244	233	207	396	113	249	318	288	452	1040
82.0838	0	990	362	403	226	308	243	232	205	391	111	246	315	287	452	1034
82.2067	0	983	363	401	226	308	242	232	206	391	112	245	315	286	452	1035
82.3296	0	988	363	402	227	309	242	233	209	393	114	246	316	287	451	1038
82.4525	0	993	364	403	228	312	243	230	207	393	114	247	316	288	451	1042
82.5754	0	988	366	404	228	311	244	232	204	394	111	248	317	289	453	1034
82.6982	0	983	367	405	227	311	244	234	207	395	113	247	318	290	453	1039
82.8211	0	988	362	401	227	308	242	233	209	392	113	246	314	288	452	1038
82.944	0	993	362	401	227	307	242	232	205	392	111	245	315	289	452	1034
83.0669	0	986	362	402	227	309	243	230	204	391	111	246	316	289	452	1037
83.1898	0	982	364	402	227	311	243	231	206	392	112	246	316	289	452	1038
83.3126	0	986	365	403	228	310	244	232	209	394	114	248	317	289	452	1027
83.4355	0	988	365	406	229	312	245	232	206	395	113	248	318	289	453	1035
83.5584	0	992	362	401	228	308	242	230	205	391	111	245	315	288	452	1037
83.6813	0	981	361	401	227	307	242	232	206	390	111	245	315	288	451	1033
83.8042	0	987	363	401	227	309	243	230	208	392	113	246	316	288	452	1031
83.927	0	992	362	404	229	312	244	230	206	393	112	246	316	289	452	1037
84.0499	0	989	364	404	227	311	245	230	204	393	111	247	316	290	452	1040
84.1728	0	981	365	405	229	313	244	232	208	396	114	246	317	290	454	1035
84.2957	0	984	365	404	226	308	244	233	209	393	113	246	316	288	453	1032
84.4186	0	995	362	400	226	308	244	230	203	390	111	246	315	288	451	1039
84.5414	0	982	363	401	225	309	244	231	205	391	110	247	315	288	453	1047
84.6643	0	979	363	402	225	309	243	233	207	392	112	247	316	290	452	1035
84.7872	0	984	363	404	228	311	244	233	208	394	113	247	316	293	452	1033
84.9101	0	995	365	405	229	312	244	231	204	396	111	248	317	295	454	1038
85.033	0	986	366	406	228	310	246	233	206	395	110	249	316	298	453	1040
85.1558	0	987	362	401	227	308	243	233	209	392	112	248	315	299	453	1037
85.2787	0	985	362	401	228	309	243	233	208	393	112	249	315	298	453	1037
85.4016	0	993	364	402	228	310	243	231	204	392	111	248	316	293	452	1039
85.5245	0	987	366	403	227	310	245	232	205	394	114	245	316	283	454	1040
85.6474	0	984	365	406	228	310	245	234	209	396	116	245	318	278	453	1035
85.7702	0	986	368	407	229	311	246	232	208	397	116	246	319	277	454	1039
85.8931	0	993	364	402	227	307	244	231	204	393	114	243	316	275	452	1030
86.016	0	984	364	402	228	311	244	230	205	393	114	244	317	275	452	1036
86.1389	0	991	364	403	227	310	243	233	210	394	115	244	318	275	453	1030
86.2618	0	986	367	404	228	310	243	230	208	395	116	245	318	276	452	1038
86.3846	0	993	367	405	229	313	245	230	205	397	115	246	318	275	452	1030
86.5075	0	983	368	405	227	311	246	232	209	395	116	244	317	276	453	1035
86.6304	0	991	364	402	226	307	243	233	209	393	116	244	316	275	452	1032
86.7533	0	987	365	403	228	309	243	231	208	394	115	244	318	276	452	1043
86.8762	0	990	365	403	228	310	243	231	205	394	115	244	318	276	453	1035
86.999	0	982	366	404	227	311	244	232	208	395	116	246	318	275	453	1034
87.1219	0	989	368	405	228	311	245	234	211	398	117	246	320	277	453	1036
87.2448	0	995	367	404	228	308	245	232	209	395	116	245	316	278	453	1034
87.3677	0	989	364	400	227	307	242	232	205	392	114	244	316	278	452	1034
87.4906	0	985	365	401	227	308	244	232	208	393	115	243	316	278	452	1038
87.6134	0	987	365	402	226	307	243	234	210	395	116	245	318	279	453	1036
87.7363	0	994	367	403	228	310	245	232	207	396	116	245	318	279	453	1032
87.8592	0	988	367	405	227	309	245	232	206	397	115	246	319	280	453	1033
87.9821	0	985	367	404	227	308	247	232	209	393	115	245	317	279	453	1036
88.105	0	989	362	400	226	305	243	232	210	392	116	243	316	279	452	1028
88.2278	0	990	363	401	226	306	244	232	207	393	115	244	317	279	452	1035
88.3507	0	993	364	402	226	308	245	230	206	393	114	243	317	280	452	1035
88.4736	0	983	365	404	227	308	245	234	210	395	115	243	318	281	452	1033
88.5965	1	986	365	406	227	310	245	233	211	397	117	245	319	282	452	1030
88.7194	0	996	367	406	227	308	247	233	208	396	115	246	318	281	453	1036
88.8422	0	992	363	401	226	306	244	230	207	392	114	243	316	282	452	1037
88.9651	0	982	363	403	225	307	245	233	209	393	114	243	316	282	451	1033
89.088	0	986	365	402	227	308	245	232	210	394	116	244	317	283	452	1031
89.2109	0	996	366	403	227	309	246	231	206	395	115	245	317	283	452	1037
89.3338	0	988	367	406	227	310	247	232	206	395	114	245	319	283	452	1038
89.4566	0	988	367	407	228	311	247	232	211	397	116	245	318	284	453	1033
89.5795	0	984	364	403	226	307	245	233	210	394	114	246	316	287	453	1036
89.7024	0	993	365	404	226	308	246	231	205	395	113	247	317	290	452	1037
89.8253	0	987	365	403	226	309	247	230	207	394	112	246	317	293	454	1038
89.9482	0	986	366	405	228	310	247	233	211	396	114	247	317	295	453	1031
90.071	0	987	366	407	228	311	247	233	210	398	114	249	318	297	454	1037
90.1939	0	994	367	406	227	310	248	233	206	396	112	248	317	295	454	1030
90.3168	0	985	363	403	226	306	245	233	207	394	112	246	316	295	454	1035
90.4397	0	992	365	404	226	308	247	234	210	395	114	247	316	296	453	1030
90.5626	0	989	365	403	227	305	247	234	209	396	112	251	316	303	454	1042
90.6854	0	995	363	408	256	323	249	234	202	398	105	267	313	330	460	1057
90.8083	0	982	365	405	293	358	248	238	202	398	105	280	309	338	468	1052
90.9312	0	995	367	407	292	363	248	245	208	397	110	274	311	330	463	1053
91.0541	0	996	358	404	278	348	246	242	206	394	109	267	310	324	460	1053
91.177	0	1000	361	403	273	343	249	240	204	393	108	264	311	321	457	1042
91.2998	0	994	361	403	272	341	248	240	205	393	109	262	312	322	457	1053
91.4227	0	1001	361	405	273	344	249	243	208	396	112	263	314	322	457	1031
91.5456	0	1008	362	407	273	344	249	242	206	398	110	266	315	322	457	1053
91.6685	0	1010	363	407	273	343	251	240	204	396	107	263	313	321	458	1046
91.7914	0	996	358	402	272	340	247	241	206	393	108	260	311	321	458	1051
91.9142	0	1000	361	403	272	340	249	241	207	395	110	261	312	321	457	1042
92.0371	0	1009	361	405	271	340	249	240	204	395	109	262	312	320	457	1044
92.16	0	1004	362	407	268	341	250	241	202	395	107	261	313	319	457	1042
92.2829	0	991	364	408	263	342	250	245	206	397	110	260	314	316	456	1041
92.4058	0	998	364	406	260	336	249	243	207	396	111	258	312	315	456	1033
92.5286	0	1004	360	403	262	334	249	241	202	394	108	260	312	313	455	1038
92.6515	0	1000	358	404	272	347	250	242	201	394	106	262	312	309	458	1046
92.7744	0	998	359	406	268	344	249	244	204	395	110	259	313	311	456	1036
92.8973	0	994	361	407	266	342	250	243	205	398	111	260	314	313	456	1034
93.0202	0	1004	361	407	265	341	251	241	202	396	108	260	314	311	455	1041
93.143	0	998	357	403	263	337	249	239	201	394	107	257	312	311	455	1046
93.2659	0	997	357	405	263	337	250	241	204	394	109	256	313	311	454	1036
93.3888	0	995	359	405	263	339	251	242	204	396	110	257	313	311	454	1034
93.5117	0	1000	360	406	263	340	251	241	201	397	107	259	313	313	455	1038
93.6346	0	996	361	408	265	342	252	241	202	397	106	259	314	314	455	1039
93.7574	0	995	358	404	266	339	249	240	204	394	108	256	312	314	455	1036
93.8803	0	992	356	402	268	341	250	240	203	394	107	258	312	315	454	1038
94.0032	0	1000	357	404	269	342	252	238	199	394	104	258	312	315	455	1033
94.1261	0	994	357	405	271	345	252	239	201	395	103	260	312	318	455	1039
94.249	0	1000	358	407	271	346	252	241	204	396	107	260	313	319	455	1035
94.3718	0	995	357	406	272	345	252	241	203	396	106	261	312	319	456	1043
94.4947	0	1000	355	402	269	340	251	238	199	392	104	258	310	316	454	1034
94.6176	0	990	355	404	266	339	252	238	200	392	104	257	312	315	454	1041
94.7405	0	997	356	404	264	340	252	240	203	393	107	259	312	312	457	1036
94.8634	0	994	357	405	265	340	253	240	201	394	106	259	312	313	455	1046
94.9862	0	995	358	406	266	342	253	239	197	396	104	260	313	314	456	1037
95.1091	0	992	359	406	265	340	253	238	202	393	105	257	311	314	456	1040
95.232	0	996	355	402	263	337	251	238	203	392	105	256	311	313	454	1043
95.3549	0	1003	356	404	262	337	253	238	200	394	104	257	312	312	453	1044
95.4778	0	995	357	406	262	337	253	238	198	394	104	256	312	312	453	1035
95.6006	0	992	359	406	261	338	253	239	200	394	106	254	312	310	453	1041
95.7235	0	1001	362	408	259	338	254	241	203	397	108	255	315	308	453	1032
95.8464	0	1008	359	406	258	334	252	238	200	393	106	253	312	306	454	1026
95.9693	0	1007	358	403	257	335	252	237	199	393	104	253	312	305	453	1029
96.0922	0	1001	358	405	256	334	252	239	200	393	107	252	312	306	455	1031
96.215	0	995	359	406	256	336	252	240	202	395	108	254	312	307	457	1026
96.3379	0	1005	360	407	257	338	253	241	199	395	106	256	314	308	457	1032
96.4608	0	998	360	407	256	336	253	238	198	394	105	254	313	308	457	1032
96.5837	0	989	357	403	256	335	251	239	201	393	106	252	312	307	455	1029
96.7066	0	994	358	405	255	336	251	238	201	394	108	253	312	308	454	1025
96.8294	0	1000	358	406	257	336	252	238	198	394	105	254	311	307	454	1034
96.9523	0	991	359	408	257	337	252	238	198	395	105	253	312	307	454	1041
97.0752	0	988	360	408	256	337	253	240	202	395	107	253	313	307	454	1032
97.1981	0	992	357	404	256	334	250	238	200	393	107	252	311	306	454	1029
97.321	0	1000	356	404	255	334	251	237	197	391	104	252	313	306	453	1032
97.4438	0	993	358	405	254	335	252	236	197	392	104	252	311	308	453	1036
97.5667	0	992	358	406	255	336	252	239	201	393	107	252	313	307	453	1033
97.6896	0	992	361	409	256	337	252	240	201	396	107	255	312	309	454	1035
97.8125	0	999	362	408	257	337	253	237	198	395	104	255	313	310	453	1032
97.9354	0	994	356	403	256	334	250	236	198	391	103	253	311	309	453	1042
98.0582	0	1000	358	404	257	334	251	238	201	391	106	252	311	309	452	1034
98.1811	0	993	357	406	256	334	251	237	199	393	106	254	312	309	452	1040
98.304	0	998	357	406	257	337	252	236	197	394	104	254	312	309	453	1031
98.4269	0	986	359	408	256	337	252	238	197	395	104	255	313	308	454	1038
98.5498	0	997	360	409	257	338	252	240	202	396	106	256	314	306	454	1034
98.6726	0	999	355	404	256	335	248	236	199	392	104	254	311	305	452	1042
98.7955	0	996	355	402	255	336	249	235	196	391	101	254	311	304	452	1035
98.9184	0	986	354	405	255	335	251	235	197	391	102	255	311	302	454	1038
99.0413	0	994	355	405	255	337	250	237	200	393	105	256	311	304	453	1041
99.1642	0	997	356	406	256	338	250	237	197	396	103	258	312	302	455	1038
99.287	0	992	358	408	256	339	251	237	196	396	101	258	313	303	454	1037
99.4099	0	986	356	406	257	337	250	236	200	393	102	257	311	301	456	1034
99.5328	0	990	352	402	258	336	248	236	200	393	104	255	311	305	452	1041
99.6557	0	998	353	404	261	337	249	235	197	393	103	257	311	308	452	1037
99.7786	0	996	354	404	260	337	249	234	196	393	99	257	311	309	452	1041
99.9014	0	985	355	405	261	337	250	237	199	394	102	257	312	314	453	1042
100.024	0	990	356	406	262	339	250	238	201	397	104	258	313	313	452	1033
100.147	0	997	354	403	261	337	248	234	197	393	101	258	311	311	452	1040
100.27	0	995	354	402	260	336	248	235	195	392	99	257	312	311	450	1039
100.393	0	983	355	403	260	337	249	236	198	393	102	257	312	310	451	1037
100.516	0	987	356	403	261	337	248	237	199	395	104	258	312	310	451	1034
100.639	0	997	356	406	261	338	249	236	197	396	102	259	313	312	451	1040
100.762	0	993	359	407	262	340	250	237	196	397	101	259	314	310	452	1042
100.884	0	990	355	403	261	335	248	237	200	393	103	256	311	310	452	1038
101.007	0	987	353	399	260	335	246	235	198	393	103	256	311	310	451	1038
101.13	0	998	353	402	260	336	248	233	196	392	101	257	310	310	451	1042
101.253	0	996	354	403	260	337	248	234	196	392	100	256	311	310	451	1042
101.376	0	990	355	403	262	338	248	238	200	394	103	257	312	311	451	1038
101.499	0	988	355	403	261	338	248	238	199	396	104	259	313	312	452	1034
101.622	0	994	356	403	263	339	250	235	196	394	101	257	312	310	451	1041
101.745	0	988	352	398	260	335	246	234	196	391	100	256	309	306	452	1042
101.868	0	993	353	398	259	336	246	236	199	391	104	257	309	305	452	1036
101.99	0	987	352	399	261	335	246	237	197	393	103	257	310	309	451	1041
102.113	0	993	353	400	268	341	247	235	195	393	100	259	311	313	453	1034
102.236	0	986	354	401	267	342	247	238	197	394	101	258	312	313	452	1042
102.359	0	994	355	402	269	341	248	238	200	394	105	257	310	312	452	1035
102.482	0	995	352	397	268	337	243	236	198	391	102	257	309	312	451	1043
102.605	0	993	351	396	268	338	246	235	196	392	100	257	311	313	451	1035
102.728	0	986	352	398	268	340	245	236	197	392	101	256	310	313	452	1041
102.851	0	992	354	400	269	341	245	238	200	392	104	257	311	313	452	1035
102.973	0	995	354	401	269	342	247	239	198	395	104	259	312	314	452	1049
103.096	0	991	353	399	271	341	247	237	196	392	100	258	311	313	452	1039
103.219	0	985	352	395	271	340	244	236	198	390	100	257	309	314	451	1046
103.342	0	991	352	397	272	342	245	239	200	392	103	257	310	313	452	1044
103.465	0	996	352	398	272	342	245	237	196	392	103	260	310	315	451	1042
103.588	0	986	353	399	272	342	246	238	195	393	100	259	311	315	453	1041
103.711	0	985	356	400	272	343	247	240	198	394	102	260	311	315	453	1045
103.834	0	988	352	398	270	339	245	238	199	392	103	260	309	313	454	1034
103.956	0	996	351	395	271	341	244	238	195	391	101	261	309	311	454	1041
104.079	0	993	353	396	273	341	245	238	195	391	99	259	310	315	454	1043
104.202	0	982	351	398	273	342	246	239	198	392	103	259	310	315	453	1041
104.325	0	986	354	399	276	344	245	241	198	393	104	261	310	317	454	1037
104.448	0	995	355	401	277	345	247	240	196	396	102	262	312	317	454	1045
104.571	0	992	353	399	277	342	247	238	197	392	100	259	310	316	454	1052
104.694	0	990	352	394	275	341	244	239	198	390	103	257	308	316	452	1043
104.817	0	986	351	397	276	342	244	239	198	391	104	258	308	316	453	1038
104.94	0	998	352	396	276	343	245	238	195	392	101	259	310	315	452	1043
105.062	0	989	354	398	277	344	245	238	195	392	101	258	310	316	453	1044
105.185	0	987	354	399	276	344	245	241	199	394	105	258	311	316	453	1039
105.308	0	987	356	399	277	342	246	240	199	394	105	259	311	316	453	1041
105.431	0	995	352	394	276	341	244	238	195	392	102	258	309	315	453	1043
105.554	0	988	352	396	274	342	245	239	196	390	101	258	310	312	454	1041
105.677	0	993	352	397	274	343	244	240	199	391	105	258	310	312	454	1037
105.8	0	986	354	399	275	343	245	241	198	394	105	261	310	311	455	1041
105.923	0	993	356	400	276	345	246	241	195	395	102	260	312	312	454	1035
106.045	0	984	355	397	276	341	246	239	196	391	102	257	310	314	454	1043
106.168	0	994	354	396	275	342	245	241	199	392	106	257	310	314	453	1036
106.291	0	990	355	398	275	341	245	240	197	393	105	258	311	315	453	1046
106.414	0	993	355	399	274	343	245	240	195	394	102	259	311	314	453	1039
106.537	0	987	357	399	274	343	246	241	197	394	104	258	312	314	453	1040
106.66	0	993	358	400	274	342	246	242	201	395	108	257	312	314	453	1043
106.783	0	999	354	396	271	337	245	239	196	389	104	256	309	312	452	1046
106.906	0	991	354	395	270	340	245	238	195	391	103	256	310	312	451	1038
107.028	0	988	355	397	270	340	243	240	197	391	104	256	310	313	452	1046
107.151	0	991	356	398	271	341	244	241	200	393	106	257	311	313	453	1040
107.274	0	998	357	399	271	341	245	241	196	395	105	258	312	314	453	1038
107.397	0	998	356	398	270	340	246	239	196	392	103	255	311	313	453	1040
107.52	0	986	352	394	268	337	243	239	199	389	105	254	308	313	451	1040
107.643	0	993	354	394	269	339	244	240	199	391	106	255	309	313	452	1033
107.766	0	997	354	396	270	340	243	239	196	392	104	256	310	313	453	1040
107.889	0	989	354	397	268	342	245	239	195	393	102	258	310	310	455	1037
108.012	0	977	357	399	269	344	245	242	199	395	106	258	311	312	454	1034
108.134	0	983	356	397	268	340	245	241	200	392	107	255	310	314	453	1043
108.257	0	993	354	394	267	337	245	238	194	390	103	255	310	315	451	1048
108.38	0	990	354	396	266	338	244	237	195	390	104	253	310	316	452	1050
108.503	0	983	354	398	266	338	243	240	199	392	106	254	312	316	451	1049
108.626	0	988	356	398	265	338	244	240	199	394	107	255	312	317	452	1041
108.749	0	1001	359	400	266	339	246	241	196	396	105	255	313	318	452	1048
108.872	0	995	357	397	263	337	247	237	196	390	103	254	311	314	454	1059
108.995	0	1001	355	395	261	337	243	239	199	391	106	253	310	311	454	1044
109.117	0	994	356	395	262	335	244	240	199	392	106	255	311	313	453	1050
109.24	0	1001	357	399	262	337	245	239	196	393	104	255	312	314	451	1039
109.363	0	995	358	399	262	337	246	240	197	394	104	254	312	314	451	1049
109.486	0	998	360	401	262	338	247	242	200	396	108	254	313	314	453	1040
109.609	0	993	360	399	262	334	245	238	200	394	107	253	311	312	452	1047
109.732	0	996	357	396	261	333	244	238	195	393	105	251	312	312	451	1042
109.855	0	989	358	398	260	334	245	238	197	393	105	251	312	313	451	1047
109.978	0	995	359	398	261	334	246	241	200	395	108	252	313	313	451	1047
110.1	0	992	360	399	260	335	246	241	198	397	108	254	314	315	452	1051
110.223	0	998	362	400	261	337	247	240	196	396	106	253	313	314	452	1044
110.346	0	989	357	396	259	332	245	238	198	391	105	250	311	314	452	1048
110.469	0	991	359	397	260	334	245	240	201	393	108	251	311	313	451	1049
110.592	0	993	359	398	259	334	244	239	198	394	107	251	312	313	451	1055
110.715	0	996	360	399	259	334	245	239	196	394	105	251	312	313	452	1044
110.838	0	990	362	400	259	334	247	240	198	396	107	250	313	313	452	1046
110.961	0	996	358	397	257	330	244	239	201	393	108	249	311	312	451	1049
111.084	0	1001	356	395	256	329	244	238	198	392	106	247	311	310	451	1053
111.206	0	994	358	396	255	330	244	237	196	391	106	247	312	310	451	1044
111.329	0	990	360	397	254	330	244	240	198	393	106	247	312	309	451	1052
111.452	0	995	361	398	255	332	245	241	200	395	108	249	313	310	451	1046
111.575	0	1000	361	400	256	332	247	239	198	395	107	250	313	311	452	1042
111.698	0	993	356	395	254	328	244	236	196	390	105	245	310	308	450	1045
111.821	0	989	356	395	254	328	244	238	198	391	106	246	312	309	450	1050
111.944	0	988	357	395	253	329	244	238	199	392	107	249	312	309	452	1043
112.067	0	994	358	396	253	331	245	238	196	393	105	251	312	310	452	1044
112.189	0	989	359	398	254	332	245	237	196	393	105	250	313	311	452	1044
112.312	0	989	359	398	255	331	247	239	199	393	106	249	312	311	452	1047
112.435	0	992	355	394	254	328	243	237	199	391	107	248	309	311	451	1037
112.558	0	994	356	394	255	329	244	236	196	390	105	250	310	313	451	1046
112.681	0	998	357	395	255	329	245	236	194	391	103	249	310	313	450	1048
112.804	0	990	358	395	258	330	246	237	197	393	104	251	311	317	452	1050
112.927	0	991	358	399	261	333	245	239	200	395	106	252	312	319	453	1041
113.05	0	996	358	398	262	334	247	236	196	394	103	252	311	318	452	1049
113.172	0	1000	355	394	260	331	245	234	195	391	102	248	309	316	451	1050
113.295	0	988	356	394	259	330	244	237	197	391	104	248	310	316	451	1049
113.418	0	990	355	396	258	332	245	237	198	392	104	252	310	312	453	1041
113.541	0	1006	356	397	257	333	246	238	195	393	103	252	311	311	452	1035
113.664	0	1001	359	399	256	333	247	237	195	394	103	251	311	310	452	1043
113.787	0	992	359	399	256	331	247	239	199	394	105	249	311	310	451	1049
113.91	0	984	357	395	254	328	244	237	199	391	106	246	310	309	450	1045
114.033	0	987	358	396	253	328	244	235	195	393	104	247	311	308	451	1050
114.156	0	971	359	396	251	326	246	235	194	392	104	246	311	309	449	1049
114.278	0	982	361	397	249	325	246	237	198	394	106	247	311	310	451	1051
114.401	0	990	362	400	249	325	247	238	199	396	108	248	312	311	452	1053
114.524	0	1001	363	398	248	323	247	235	196	395	106	246	311	309	451	1058
114.647	11	994	361	397	243	319	245	234	195	392	106	243	310	308	449	1059
114.77	0	987	362	398	244	319	245	235	198	394	108	242	311	308	450	1057
114.893	0	994	363	397	243	319	246	235	198	394	108	244	311	308	450	1049
115.016	0	1001	364	398	242	319	246	235	196	396	106	243	313	307	450	1056
115.139	0	993	365	399	243	321	248	235	196	394	106	243	312	305	451	1064
115.261	0	993	361	395	238	315	244	235	199	391	108	241	310	304	450	1054
115.384	0	993	362	397	240	316	245	235	199	393	109	242	312	302	449	1054
115.507	0	1002	363	397	239	316	245	234	196	393	106	242	311	303	449	1055
115.63	0	992	364	397	240	316	246	234	196	394	106	243	311	306	450	1055
115.753	0	994	365	400	241	318	247	237	200	396	108	244	312	309	450	1052
115.876	0	994	361	397	243	316	246	234	199	393	108	244	310	310	452	1055
115.999	0	999	359	394	243	315	244	234	195	391	105	244	308	310	449	1054
116.122	0	994	360	394	244	316	245	235	196	391	105	243	309	314	449	1057
116.244	0	990	360	395	245	318	245	235	198	392	105	246	309	319	450	1050
116.367	0	993	362	396	248	320	244	236	198	395	105	248	311	318	451	1053
116.49	0	999	363	397	249	320	246	235	196	394	104	249	310	320	451	1056
116.613	0	993	358	394	248	317	245	233	197	390	103	246	308	319	451	1056
116.736	0	988	356	393	247	317	244	234	199	390	104	245	308	319	451	1051
116.859	0	989	357	393	248	321	243	235	198	391	103	250	307	316	452	1057
116.982	0	997	358	394	249	323	245	235	195	391	101	250	308	318	452	1050
117.105	0	988	359	396	251	324	246	237	195	393	102	250	309	320	452	1058
117.228	0	996	361	396	253	326	247	237	199	394	105	250	309	321	453	1052
117.35	0	990	356	393	252	321	244	235	198	390	103	248	306	319	453	1059
117.473	0	998	356	393	252	322	245	234	194	391	101	248	307	319	451	1051
117.596	0	989	356	394	252	322	246	234	196	390	102	248	308	320	451	1060
117.719	0	994	357	394	253	322	245	236	198	391	105	248	309	320	451	1052
117.842	0	990	358	395	252	325	246	236	197	393	105	249	310	319	451	1060
117.965	0	995	361	396	253	325	248	235	195	394	101	250	308	320	450	1052
118.088	0	985	356	392	252	320	244	234	196	390	102	246	306	318	450	1060
118.211	0	979	357	393	251	321	245	235	198	391	104	247	306	318	450	1064
118.333	0	989	358	394	251	323	245	233	197	391	103	247	307	318	449	1068
118.456	0	996	359	394	252	324	246	234	194	391	102	248	307	320	449	1061
118.579	0	987	361	396	253	325	246	236	195	392	103	248	307	321	450	1064
118.702	0	995	362	397	253	326	248	238	199	393	105	250	309	321	449	1059
118.825	0	992	360	395	253	323	246	235	196	391	103	248	307	320	449	1066
118.948	0	996	358	394	251	321	245	234	194	390	101	247	306	320	448	1059
119.071	0	989	359	393	252	322	245	233	195	390	102	247	306	320	448	1066
119.194	0	988	360	394	253	323	245	236	198	392	105	248	307	320	448	1065
119.316	0	992	362	395	253	323	246	235	197	394	104	249	307	320	448	1070
119.439	0	995	363	396	254	325	247	237	194	394	103	249	308	320	447	1061
119.562	0	986	359	395	254	322	245	234	197	391	103	247	306	320	448	1065
119.685	0	993	357	393	253	323	243	236	199	391	105	246	306	318	448	1061
119.808	0	1001	358	394	253	322	245	234	196	391	105	248	307	317	449	1061
119.931	0	1009	359	394	254	322	245	235	194	391	102	246	308	316	450	1045
120.054	0	1001	360	395	252	323	246	236	196	393	104	247	310	314	450	1038
120.177	0	998	360	396	253	324	246	237	200	395	106	248	310	312	453	1023
120.3	0	994	355	393	250	320	244	236	197	391	103	245	308	306	455	1041
120.422	0	984	355	392	249	321	244	236	194	390	102	246	308	305	458	1034
120.545	0	986	354	392	248	321	245	237	197	390	103	245	308	304	462	1037
120.668	0	998	356	393	247	321	243	237	199	393	106	247	309	304	466	1029
120.791	0	1006	358	395	248	322	245	238	196	395	105	248	309	304	466	1029
120.914	0	1007	358	395	248	321	246	236	196	392	104	247	309	304	463	1035
121.037	0	995	355	391	247	319	243	236	198	391	104	245	308	304	461	1038
121.16	0	996	355	391	248	320	243	237	199	390	106	246	308	306	461	1038
121.283	0	1002	354	392	247	322	244	237	195	392	103	250	308	304	462	1037
121.405	0	995	355	393	249	323	245	237	194	393	102	249	309	305	461	1041
121.528	0	989	357	396	249	324	247	238	198	393	104	248	309	306	462	1041
121.651	0	994	352	390	248	321	243	236	199	391	105	247	306	305	459	1032
121.774	0	1004	353	391	248	320	243	236	196	390	103	247	307	306	459	1038
121.897	0	1002	353	392	248	321	244	236	194	390	102	247	308	306	459	1039
122.02	0	1001	354	392	247	321	244	237	197	392	104	247	308	307	459	1036
122.143	0	995	356	395	249	323	245	238	199	394	105	249	310	307	458	1029
122.266	0	1001	354	392	248	321	244	236	195	391	103	247	308	305	455	1033
122.388	0	996	353	391	248	321	244	236	195	390	102	246	308	305	453	1035
122.511	0	989	353	391	248	322	243	236	198	391	104	247	308	306	453	1033
122.634	0	993	355	392	249	322	244	238	198	392	106	247	309	306	453	1030
122.757	0	1003	356	394	249	323	244	237	195	394	104	249	310	307	454	1040
122.88	0	999	356	394	249	322	246	235	196	392	103	248	309	305	455	1047
123.003	0	995	353	391	247	321	243	237	198	389	105	247	307	304	454	1037
123.126	0	993	354	391	248	321	244	237	198	391	105	247	309	304	454	1033
123.249	0	1003	355	393	248	322	244	236	195	392	103	248	309	304	453	1039
123.372	0	994	355	393	247	324	245	236	195	392	104	247	309	299	454	1041
123.494	0	996	356	395	248	323	245	238	199	393	105	246	309	301	454	1037
123.617	0	994	354	391	248	320	242	236	198	390	105	244	308	302	453	1039
123.74	0	1003	352	391	247	320	244	235	194	390	104	244	308	301	453	1037
123.863	0	995	354	391	248	321	244	235	195	389	103	242	308	301	451	1039
123.986	0	994	355	392	248	320	244	237	197	390	106	244	310	301	453	1034
124.109	0	994	355	394	249	322	245	238	198	393	107	245	311	302	452	1035
124.232	0	1001	353	392	248	319	244	233	194	390	103	243	308	300	450	1032
124.355	0	995	351	389	247	318	243	234	194	388	103	243	308	304	451	1038
124.477	0	999	352	390	248	320	243	236	198	389	104	245	307	307	451	1030
124.6	0	994	352	391	248	320	244	235	196	390	106	245	308	306	450	1038
124.723	0	999	353	391	248	321	244	234	193	391	103	245	310	305	451	1030
124.846	0	990	354	394	248	324	245	235	196	391	103	246	311	299	453	1035
124.969	0	998	351	390	246	320	242	235	197	389	105	243	307	298	450	1031
125.092	0	992	350	389	247	319	242	234	195	388	104	244	307	298	449	1037
125.215	0	997	350	389	246	321	243	233	193	388	103	243	308	297	449	1030
125.338	0	988	351	389	246	321	244	235	194	388	104	243	309	299	449	1036
125.46	0	996	352	392	248	322	243	237	198	391	106	244	309	301	449	1030
125.583	0	993	354	394	248	322	245	237	196	393	105	243	310	298	449	1039
125.706	0	996	352	391	247	319	244	233	193	390	104	240	308	293	448	1030
125.829	0	990	350	390	246	318	243	234	195	389	105	240	308	289	447	1031
125.952	0	996	352	389	245	318	242	235	198	389	107	239	309	287	447	1033
126.075	0	1000	352	390	245	318	243	235	195	391	107	239	310	287	447	1037
126.198	0	993	354	392	245	320	243	235	193	391	104	240	310	288	447	1027
126.321	0	988	355	394	245	320	244	237	196	393	107	241	311	288	448	1029
126.444	0	994	356	394	246	320	245	236	199	393	108	241	311	288	447	1032
126.566	0	1000	353	390	244	317	242	234	196	391	106	239	310	286	447	1028
126.689	0	990	353	391	243	319	244	233	194	390	105	240	311	285	448	1030
126.812	0	988	354	391	243	318	243	236	196	391	106	239	310	287	448	1033
126.935	0	992	355	392	244	319	244	237	198	394	108	241	311	289	449	1030
127.058	0	999	357	394	245	320	244	237	196	395	106	242	312	288	449	1028
127.181	0	991	359	396	245	322	247	236	196	396	106	242	313	287	450	1030
127.304	0	987	355	391	243	317	244	235	198	392	107	239	310	284	449	1027
127.427	0	992	354	391	243	319	242	236	199	392	109	241	310	283	449	1023
127.549	0	998	355	391	243	318	244	235	196	394	107	241	311	285	449	1028
127.672	0	995	357	393	243	319	245	236	195	394	106	241	311	287	449	1030
127.795	0	987	359	394	245	321	245	238	198	396	109	241	311	289	451	1028
127.918	0	991	360	395	246	321	246	239	200	398	110	242	313	290	452	1026
128.041	0	999	358	394	246	319	245	236	197	395	108	240	311	289	451	1031
128.164	0	995	357	392	244	318	244	235	196	393	106	239	310	289	451	1039
128.287	0	987	357	392	244	319	243	236	199	393	109	239	311	290	451	1032
128.41	0	992	358	392	245	318	244	239	199	396	109	240	311	290	451	1027
128.532	0	1001	359	394	244	320	244	237	196	395	109	241	311	288	453	1033
128.655	0	995	361	396	245	322	247	237	197	395	109	242	313	280	453	1031
128.778	0	996	358	392	242	318	243	236	200	393	112	238	311	271	452	1024
128.901	0	994	358	392	243	317	244	238	198	395	112	237	313	268	451	1028
129.024	0	1000	358	392	242	319	243	235	196	394	111	237	312	266	451	1022
129.147	0	993	360	393	241	318	245	238	197	394	111	237	312	267	451	1029
129.27	0	994	360	394	241	319	244	238	200	396	113	237	314	266	453	1021
129.393	0	996	361	396	241	319	246	238	201	396	113	237	314	266	451	1026
129.516	0	1002	355	390	238	313	245	235	196	390	110	234	312	266	451	1019
129.638	0	990	356	391	239	314	243	235	198	391	110	234	312	267	451	1025
129.761	0	1001	355	391	239	315	242	237	201	393	112	236	312	268	452	1019
129.884	0	996	357	393	240	318	244	236	200	395	112	236	313	268	452	1028
130.007	0	1003	359	395	240	318	245	237	197	396	112	237	314	270	452	1020
130.13	0	992	358	395	239	317	247	236	199	391	111	237	313	269	452	1026
130.253	0	1001	355	391	239	315	242	237	201	392	113	236	311	269	452	1021
130.376	0	1007	355	391	240	316	243	235	199	393	111	237	312	270	452	1031
130.499	0	1002	357	392	239	316	243	235	197	393	111	237	313	271	452	1022
130.621	0	992	357	393	239	317	244	237	199	394	111	237	313	274	452	1024
130.744	0	998	359	395	240	320	245	239	203	397	113	239	314	273	453	1025
130.867	0	1004	357	393	239	315	244	236	200	394	112	237	312	273	452	1031
130.99	0	996	355	391	237	315	243	235	197	393	111	237	312	273	451	1023
131.113	0	989	356	393	237	314	244	237	201	393	111	235	312	275	451	1027
131.236	0	996	357	393	240	318	244	236	202	396	112	239	313	274	451	1025
131.359	0	1001	359	395	240	319	246	237	199	397	112	240	313	274	452	1021
131.482	0	994	359	395	238	316	247	235	198	395	110	238	312	271	452	1023
131.604	0	990	354	391	235	313	243	237	201	392	111	237	311	271	450	1024
131.727	0	994	355	392	237	315	245	236	202	394	112	238	312	267	451	1016
131.85	0	1003	355	393	237	317	244	234	199	395	112	237	313	265	451	1023
131.973	0	1001	358	395	239	318	247	235	197	395	111	237	313	269	451	1025
132.096	0	991	359	396	240	318	246	236	201	398	112	238	314	271	451	1021
132.219	0	994	356	396	238	315	245	236	203	396	112	236	312	271	451	1020
132.342	0	1001	355	392	237	312	245	234	197	391	110	237	311	271	451	1024
132.465	0	998	356	393	236	313	245	233	198	393	110	236	312	272	451	1026
132.588	0	989	355	392	237	315	245	234	201	393	111	236	313	273	451	1022
132.71	0	994	358	395	239	316	245	236	201	396	113	238	313	273	452	1019
132.833	0	1004	361	395	239	317	247	236	199	398	111	239	315	274	452	1026
132.956	0	996	358	394	237	313	248	235	199	393	111	237	312	276	451	1031
133.079	0	995	354	391	238	312	244	233	203	393	111	238	311	284	450	1021
133.202	0	994	356	392	239	313	245	236	201	394	112	239	312	282	450	1025
133.325	0	998	356	393	238	314	246	234	198	395	110	240	312	283	451	1026
133.448	0	992	358	395	239	316	246	234	199	396	109	241	312	284	451	1025
133.571	0	999	360	396	239	317	247	235	204	397	111	241	314	283	451	1020
133.693	0	993	355	391	240	313	244	234	201	394	110	240	310	284	451	1027
133.816	0	1000	355	391	239	313	245	233	197	393	109	239	311	284	450	1019
133.939	0	988	355	392	239	315	246	234	198	394	109	240	311	283	449	1024
134.062	0	999	355	393	239	316	246	236	203	395	111	241	311	284	451	1020
134.185	0	993	358	394	241	316	245	236	201	398	112	242	313	285	451	1028
134.308	0	1000	357	394	241	315	247	234	198	395	109	240	311	286	451	1021
134.431	0	990	353	390	238	312	243	234	199	392	109	238	310	285	449	1025
134.554	0	1000	354	391	239	313	244	235	202	393	110	238	311	286	449	1021
134.676	0	1002	355	391	239	314	246	234	199	395	110	240	311	287	449	1029
134.799	0	998	357	393	240	315	246	234	197	395	109	240	312	288	451	1023
134.922	0	992	359	394	241	316	247	236	200	397	110	241	313	288	450	1027
135.045	0	999	355	392	240	312	245	234	203	394	110	239	310	287	450	1025
135.168	0	1003	352	390	240	312	244	232	199	392	110	238	310	286	450	1025
135.291	0	995	353	390	240	312	246	232	196	393	108	238	312	287	449	1022
135.414	0	991	355	391	239	314	246	232	199	394	109	238	311	287	449	1028
135.537	0	994	356	393	240	314	246	234	202	395	110	240	312	286	450	1026
135.66	0	1002	358	394	240	316	247	235	200	399	110	241	313	287	450	1021
135.782	0	1000	355	393	239	313	247	232	199	394	108	238	311	287	449	1025
135.905	0	989	354	390	239	312	245	233	200	392	109	238	310	287	448	1025
136.028	0	993	354	391	239	313	245	233	202	394	110	238	311	288	448	1017
136.151	0	995	355	391	240	313	245	233	199	395	110	239	311	288	449	1022
136.274	0	997	356	393	239	314	246	233	198	396	109	241	312	289	449	1023
136.397	0	988	359	395	241	317	248	235	200	398	110	241	313	290	449	1022
136.52	0	992	355	394	240	313	247	235	203	396	111	240	311	287	450	1018
136.643	0	1000	353	390	239	313	246	232	197	393	109	239	310	285	448	1023
136.765	0	997	355	391	239	314	246	233	197	394	108	239	311	287	447	1026
136.888	0	988	355	391	240	315	246	235	200	396	110	240	311	288	448	1023
137.011	0	992	358	394	241	315	246	236	202	399	112	241	313	289	449	1019
137.134	0	1002	359	395	241	317	248	236	199	399	110	242	313	289	449	1026
137.257	0	996	352	392	239	311	246	234	198	393	108	238	310	288	447	1033
137.38	0	993	353	390	240	312	245	234	202	394	110	239	311	287	448	1021
137.503	0	991	354	391	240	314	245	234	201	395	111	239	311	287	447	1021
137.626	0	1001	356	393	240	314	246	235	198	397	110	240	312	288	448	1025
137.748	0	993	358	395	240	314	247	235	199	398	109	241	313	289	450	1025
137.871	0	994	359	394	240	314	249	236	203	397	111	240	311	288	450	1022
137.994	0	993	351	390	239	310	244	234	200	393	110	238	309	288	448	1026
138.117	0	999	352	390	239	312	245	233	197	394	109	237	310	286	448	1019
138.24	0	992	354	391	237	312	245	233	198	394	109	239	311	284	448	1024
138.363	0	998	355	392	238	314	245	235	202	397	111	239	312	286	449	1017
138.486	0	993	357	394	239	315	247	235	201	399	111	241	313	286	448	1026
138.609	0	1001	357	393	240	313	247	232	198	395	109	239	312	284	449	1018
138.732	0	989	355	389	237	309	244	232	200	392	111	237	309	275	454	1021
138.854	0	998	358	390	237	310	245	233	204	394	112	235	310	272	452	1015
138.977	0	991	361	391	236	309	244	234	202	395	112	235	311	271	450	1025
139.1	0	995	362	393	234	309	247	232	199	397	111	237	314	270	450	1016
139.223	0	989	365	396	233	311	247	234	202	399	111	237	314	270	449	1021
139.346	0	991	363	394	233	307	246	233	206	397	113	235	313	268	449	1022
139.469	0	1000	359	391	230	304	244	230	202	394	111	234	312	265	448	1029
139.592	0	996	361	394	231	307	246	230	201	394	111	234	312	265	447	1019
139.715	0	989	361	394	231	307	246	232	203	396	112	234	313	263	447	1020
139.837	0	996	364	396	232	309	247	231	205	399	114	235	315	262	448	1023
139.96	0	1001	365	397	233	310	247	233	203	401	113	236	315	261	449	1020
140.083	0	993	363	397	231	307	248	232	202	398	112	235	314	260	449	1022
140.206	0	989	361	393	230	306	245	231	204	395	113	233	313	258	448	1023
140.329	0	994	363	395	231	307	246	232	205	397	113	234	314	257	448	1022
140.452	0	1001	363	395	231	307	246	230	202	398	113	235	313	259	448	1019
140.575	0	994	364	397	232	308	248	231	201	399	113	236	315	260	449	1021
140.698	0	992	365	397	232	308	250	233	205	400	114	235	315	261	449	1020
140.82	0	995	360	394	230	303	246	232	205	396	115	234	312	260	449	1016
140.943	0	999	360	395	232	306	246	230	201	397	113	236	313	260	448	1021
141.066	0	995	361	395	230	305	247	230	201	396	113	235	313	259	448	1023
141.189	0	985	362	397	232	307	248	231	205	398	114	236	315	263	448	1021
141.312	0	991	363	398	234	309	248	232	205	401	115	237	316	266	449	1021
141.435	0	1001	362	397	231	304	249	233	202	398	112	235	313	265	449	1025
141.558	0	997	357	393	230	301	246	229	201	394	110	233	312	264	447	1026
141.681	0	988	359	394	231	304	247	230	204	395	112	233	312	264	448	1023
141.804	0	992	360	394	232	305	247	229	205	397	113	235	313	264	446	1022
141.926	0	1001	360	396	232	306	248	229	200	398	113	236	313	265	448	1027
142.049	0	992	363	398	233	308	249	229	202	399	112	236	315	265	449	1027
142.172	0	985	359	395	230	302	248	229	205	395	111	234	312	264	449	1020
142.295	0	991	357	393	231	302	247	229	203	395	112	234	312	263	446	1023
142.418	0	1001	358	394	231	304	249	226	200	395	111	233	314	265	445	1032
142.541	0	993	360	396	231	304	250	228	201	396	111	234	315	266	446	1029
142.664	0	993	362	397	231	305	249	228	204	397	113	234	315	266	447	1026
142.787	0	993	363	397	233	307	250	229	204	399	112	236	316	267	447	1030
142.909	0	999	358	394	231	303	248	226	200	394	111	233	313	265	446	1024
143.032	0	994	359	393	229	302	248	226	200	393	110	232	313	265	445	1032
143.155	0	998	358	395	230	304	249	225	203	394	111	234	313	264	445	1025
143.278	0	992	360	396	230	304	249	225	203	396	111	234	314	265	446	1031
143.401	0	999	361	397	230	306	249	226	200	399	110	234	314	266	446	1023
143.524	0	990	362	398	230	306	252	227	202	398	112	235	316	266	446	1029
143.647	0	987	360	396	230	302	248	227	204	396	112	233	314	264	445	1031
143.77	0	987	358	395	230	303	248	225	202	395	111	233	314	263	445	1035
143.892	0	993	359	396	229	305	249	224	198	395	110	233	313	264	446	1030
144.015	0	987	359	396	229	305	250	226	200	396	111	233	315	264	447	1035
144.138	0	989	362	397	230	306	251	228	204	399	113	234	315	266	448	1040
144.261	0	991	364	399	231	308	251	229	203	400	112	235	316	267	450	1044
144.384	0	1000	360	397	230	304	249	225	200	395	111	233	313	265	448	1036
144.507	0	988	361	396	230	305	249	227	201	395	112	233	314	266	448	1040
144.63	0	997	361	397	230	306	249	227	204	397	112	234	314	266	448	1042
144.753	0	993	362	398	232	306	249	227	202	398	113	235	315	268	448	1046
144.876	0	996	362	399	230	308	251	228	200	399	112	237	317	270	448	1034
144.998	0	990	363	398	232	308	251	228	203	397	112	235	315	270	449	1040
145.121	0	993	359	395	231	304	247	227	203	395	112	234	313	270	449	1040
145.244	0	992	361	397	232	305	249	228	201	397	112	235	313	271	448	1048
145.367	0	994	362	397	231	305	250	227	200	397	112	235	314	272	449	1041
145.49	0	988	364	398	230	306	251	228	202	397	112	235	314	274	448	1042
145.613	0	993	366	399	233	308	251	230	206	400	113	237	315	274	448	1044
145.736	0	1002	362	398	233	305	250	226	202	396	112	235	313	273	447	1043
145.859	0	993	359	395	232	304	249	223	200	395	111	233	312	272	446	1043
145.981	0	991	360	395	230	303	249	225	201	393	112	233	313	272	447	1042
146.104	0	993	362	396	231	303	249	225	203	395	113	234	313	273	447	1044
146.227	0	1000	363	398	231	305	249	226	201	396	113	235	314	273	447	1041
146.35	0	991	364	398	231	306	251	227	199	398	112	237	314	272	447	1040
146.473	0	989	361	397	230	302	251	225	202	394	112	233	312	272	447	1047
146.596	0	991	357	393	230	301	247	224	204	392	112	232	311	273	445	1036
146.719	0	993	357	394	229	302	249	224	200	393	111	232	311	273	445	1041
146.842	0	990	359	395	229	303	250	224	199	393	110	233	312	274	445	1044
146.964	0	987	361	395	230	304	249	226	202	394	112	233	313	275	446	1043
147.087	0	990	363	398	232	304	250	227	205	397	114	234	314	275	445	1033
147.21	0	994	363	397	232	304	250	225	200	395	111	234	314	272	446	1039
147.333	0	997	357	394	229	299	248	224	199	391	111	232	311	271	445	1042
147.456	0	986	358	394	229	301	249	224	202	392	112	232	311	271	444	1040
147.579	0	989	359	394	229	301	248	225	203	394	112	232	311	271	444	1034
147.702	0	996	361	396	229	302	250	224	200	396	111	232	313	272	445	1040
147.825	0	995	362	396	229	303	250	225	199	396	112	234	315	272	446	1040
147.948	0	984	362	395	230	301	249	226	203	393	112	232	313	271	445	1039
148.07	0	987	358	394	229	300	247	224	203	392	112	231	313	270	444	1034
148.193	0	995	360	395	229	301	249	224	199	394	111	232	312	271	444	1041
148.316	0	993	361	395	229	301	249	223	199	393	111	231	314	272	445	1043
148.439	0	983	361	397	230	302	250	226	203	395	112	233	314	272	445	1040
148.562	0	987	363	398	230	303	249	227	203	397	113	234	314	271	446	1035
148.685	0	996	359	396	230	301	248	223	201	393	112	232	312	271	445	1041
148.808	0	992	358	393	229	300	248	222	199	392	110	231	312	271	444	1043
148.931	0	984	359	393	230	300	248	225	202	391	112	231	312	271	444	1039
149.053	0	988	360	394	229	301	248	224	204	393	113	232	313	271	445	1035
149.176	0	996	360	395	230	302	249	224	200	395	112	233	314	271	445	1043
149.299	0	984	362	397	230	303	251	226	199	396	112	235	314	269	446	1050
149.422	0	988	358	394	229	301	247	224	203	392	113	232	311	272	446	1040
149.545	0	986	355	391	229	299	246	223	202	391	112	231	310	271	445	1036
149.668	0	996	356	392	229	300	247	223	198	391	111	232	311	272	445	1042
149.791	0	983	358	392	229	300	248	224	199	391	111	232	311	272	444	1050
149.914	0	981	359	394	229	300	248	225	203	393	112	234	312	273	445	1039
150.036	0	986	361	395	230	301	248	227	203	396	113	233	313	273	444	1036
150.159	0	996	360	394	230	300	249	223	200	393	112	232	312	271	445	1041
150.282	0	988	356	391	229	298	246	223	199	391	111	230	311	271	444	1048
150.405	1	988	357	392	229	299	247	222	202	390	112	231	311	270	443	1039
150.528	0	985	358	392	228	299	247	223	202	393	113	232	312	270	444	1035
150.651	0	995	359	393	229	301	247	223	198	393	112	232	312	270	444	1040
150.774	0	987	361	394	228	300	248	223	200	394	112	232	314	269	444	1042
150.897	0	989	363	397	230	301	249	225	204	396	114	233	315	269	445	1037
151.02	0	987	358	393	229	298	245	223	203	392	113	230	310	268	444	1035
151.142	0	997	358	391	229	298	246	222	199	392	112	229	312	269	442	1039
151.265	0	988	359	392	228	299	247	223	199	392	112	230	311	271	444	1041
151.388	0	989	360	393	229	299	247	225	202	393	113	231	312	273	444	1037
151.511	0	986	361	394	229	300	247	226	203	396	112	233	313	276	444	1036
151.634	0	994	363	395	229	301	248	227	200	397	112	235	314	277	446	1039
151.757	0	986	363	396	230	301	250	228	201	396	111	234	314	276	446	1042
151.88	0	986	359	392	230	300	246	226	204	393	112	232	311	278	445	1039
152.003	0	986	359	392	229	299	246	228	203	394	112	232	312	279	445	1036
152.125	0	995	360	393	230	300	246	228	199	394	111	233	313	280	444	1040
152.248	0	986	361	394	230	302	247	228	200	395	112	234	313	281	445	1043
152.371	0	987	363	396	231	303	248	231	204	398	112	235	314	283	447	1037
152.494	0	988	364	397	232	300	250	232	204	400	112	237	315	293	448	1035
152.617	0	1004	356	394	262	313	249	227	189	396	104	253	308	328	452	1056
152.74	0	982	352	393	298	351	248	231	191	396	98	272	304	335	461	1062
152.863	0	998	344	394	289	347	248	234	197	396	104	272	303	337	461	1065
152.986	0	1011	344	396	292	349	250	235	197	399	102	275	303	339	463	1062
153.108	0	1019	346	397	291	349	251	234	194	399	99	277	303	339	464	1059
153.231	0	1015	344	395	290	348	251	233	195	395	96	273	302	340	464	1070
153.354	0	1014	340	392	292	346	249	235	196	393	98	273	301	339	466	1065
153.477	0	1016	342	394	291	345	249	234	196	395	100	274	301	338	466	1061
153.6	0	1018	343	395	289	347	249	234	192	395	97	273	301	338	464	1053
153.723	0	1013	344	396	287	345	251	235	193	396	97	271	302	338	464	1069
153.846	0	1012	348	397	287	345	251	236	197	399	102	271	303	338	463	1056
153.969	0	1015	343	394	283	338	249	234	197	393	102	267	300	334	463	1057
154.092	0	1017	340	391	281	338	247	232	193	390	100	267	300	331	462	1049
154.214	0	1013	341	393	279	336	248	232	194	389	100	264	301	334	460	1063
154.337	0	1013	342	392	279	336	248	233	198	392	104	263	301	335	459	1052
154.46	0	1012	343	395	278	337	249	234	198	394	105	265	304	335	459	1053
154.583	0	1017	345	397	277	338	251	233	194	396	102	264	304	333	458	1053
154.706	0	1013	341	392	276	333	248	229	195	390	102	260	302	332	458	1053
154.829	0	1014	341	390	273	332	247	231	197	390	104	258	301	331	457	1049
154.952	0	1014	341	392	272	332	248	230	196	391	104	258	303	328	456	1052
155.075	0	1019	341	393	270	333	248	227	193	392	102	259	303	327	455	1049
155.197	0	1014	344	394	271	334	250	230	192	393	102	258	304	327	456	1049
155.32	0	1013	345	396	271	335	251	229	196	394	105	258	305	326	455	1047
155.443	0	1016	341	392	268	332	247	226	195	391	105	254	303	323	454	1048
155.566	0	1018	341	392	266	332	248	225	191	391	102	253	303	321	453	1047
155.689	0	1013	342	394	265	332	248	225	191	390	101	252	304	321	453	1049
155.812	0	1014	343	395	264	333	248	226	194	392	104	253	304	320	454	1046
155.935	0	1014	345	395	265	333	249	228	193	394	105	254	306	320	453	1047
156.058	0	1019	343	395	264	331	250	224	190	391	102	252	304	317	453	1049
156.18	0	1014	341	392	264	331	247	223	189	389	101	251	303	316	452	1049
156.303	0	1014	341	393	262	331	248	224	193	390	103	250	304	316	452	1046
156.426	0	1015	343	394	262	331	248	224	191	392	103	250	305	315	452	1048
156.549	0	1018	344	396	263	333	249	223	188	394	101	251	306	314	452	1047
156.672	0	1013	346	398	262	334	251	224	189	393	101	249	307	314	453	1047
156.795	0	1014	341	393	261	329	248	223	192	389	102	248	303	313	451	1043
156.918	0	1016	340	393	261	330	247	222	190	390	103	248	303	313	450	1046
157.041	0	1018	341	393	260	330	248	221	186	389	100	248	304	312	450	1046
157.164	0	1013	342	395	260	332	249	222	187	391	100	248	305	311	450	1047
157.286	0	1011	343	396	260	332	249	223	190	393	102	249	305	312	450	1043
157.409	0	1016	345	397	261	332	249	223	189	393	102	250	305	311	452	1046
157.532	0	1018	341	393	259	328	247	221	186	389	100	246	303	309	450	1038
157.655	0	1014	341	393	259	330	248	221	187	388	98	246	304	309	449	1046
157.778	0	1012	341	394	258	330	248	222	190	390	102	246	304	309	449	1042
157.901	0	1015	343	395	258	330	249	222	189	392	102	248	305	309	451	1045
158.024	0	1018	345	396	258	332	250	222	186	393	101	248	307	309	451	1045
158.147	0	1014	346	396	258	331	251	222	187	391	101	246	306	309	451	1046
158.269	0	1013	341	392	256	328	247	222	190	390	102	244	303	307	450	1042
158.392	0	1015	342	393	255	330	247	222	189	390	102	247	304	304	451	1044
158.515	0	1018	343	394	254	330	249	221	186	391	100	246	304	304	450	1037
158.638	0	1006	346	395	254	330	250	224	187	393	101	245	305	305	450	1044
158.761	0	1011	349	397	251	329	249	226	190	394	104	245	307	305	450	1040
158.884	0	1014	350	398	249	328	251	225	190	394	103	245	306	305	450	1043
159.007	0	1018	348	394	245	324	247	223	186	390	102	243	304	304	450	1036
159.13	0	1007	349	395	244	323	249	225	187	391	101	244	306	306	449	1043
159.252	0	1011	353	396	243	322	248	226	190	392	103	244	306	306	449	1038
159.375	0	1016	355	398	243	322	249	226	190	394	104	245	306	305	450	1041
159.498	0	1017	360	400	243	322	250	226	187	397	104	242	308	300	449	1033
159.621	0	1008	357	395	238	318	249	223	188	392	106	236	308	295	448	1039
159.744	0	1019	356	395	239	315	248	225	191	393	105	238	307	298	448	1033
159.867	0	1018	358	396	242	317	248	226	191	394	105	242	307	305	450	1038
159.99	0	1021	357	397	243	319	249	226	188	395	102	244	308	309	450	1031
160.113	0	1012	358	399	248	323	250	228	190	397	104	248	308	314	452	1039
160.236	0	1019	355	398	252	326	250	229	195	395	104	246	307	315	452	1036
160.358	0	1018	352	395	254	324	248	228	192	393	104	248	305	316	452	1043
160.481	0	1021	352	395	256	328	249	227	189	394	101	249	306	317	452	1036
160.604	0	1013	351	395	256	329	249	228	191	393	101	249	306	320	452	1044
160.727	0	1019	352	397	258	329	249	231	193	396	104	251	306	321	453	1038
160.85	0	1019	352	397	259	330	250	229	193	395	104	250	306	321	454	1045
160.973	0	1023	345	393	258	326	247	227	189	390	100	248	305	319	451	1038
161.096	0	1015	345	393	259	329	249	228	191	391	99	251	304	317	454	1044
161.219	0	1021	338	393	261	334	247	229	193	391	102	254	304	311	457	1045
161.341	0	1011	340	394	260	334	248	229	192	393	102	254	305	313	455	1041
161.464	0	999	343	395	260	334	249	229	189	394	101	253	306	314	454	1032
161.587	0	1001	344	395	249	330	251	229	190	390	110	240	306	295	451	1033
161.71	0	1000	341	390	238	321	247	227	192	388	109	232	306	280	448	1021
161.833	0	1013	342	392	237	321	248	226	191	389	107	233	307	282	448	1030
161.956	0	1030	343	392	238	323	247	224	189	390	104	235	308	288	448	1024
162.079	0	1009	344	393	239	323	249	227	190	391	104	237	307	296	450	1032
162.202	0	1020	346	395	239	325	248	229	194	393	106	240	309	299	451	1028
162.324	0	1019	345	395	240	323	250	227	193	390	105	240	308	300	451	1037
162.447	0	1020	341	390	238	321	247	224	189	389	101	237	306	299	449	1030
162.57	0	1010	341	391	237	321	248	226	189	388	102	239	306	299	450	1038
162.693	0	1019	342	392	236	322	248	226	193	389	104	241	306	296	451	1032
162.816	0	1017	343	395	237	323	249	227	191	392	104	241	307	298	450	1041
162.939	0	1021	347	395	238	325	250	227	189	393	102	242	308	299	451	1031
163.062	0	1008	343	394	238	323	251	225	190	389	102	240	306	300	451	1039
163.185	0	1020	341	393	238	322	248	226	193	389	104	239	305	299	450	1032
163.308	0	1018	342	394	237	321	249	226	190	389	104	241	306	300	450	1039
163.43	0	1021	343	394	237	323	250	227	188	391	101	241	307	300	450	1030
163.553	0	1009	344	396	237	324	251	227	190	392	102	240	308	300	449	1036
163.676	0	1018	346	397	237	325	252	229	194	394	106	242	309	300	450	1031
163.799	0	1018	345	394	238	323	250	227	191	391	105	240	308	299	451	1039
163.922	0	1020	343	391	237	321	249	225	189	390	103	238	306	296	450	1029
164.045	0	1009	343	393	236	322	249	225	190	389	103	238	306	296	450	1035
164.168	0	1017	343	394	236	323	249	227	193	390	105	238	307	296	450	1030
164.291	0	1016	344	395	236	324	249	227	191	392	105	240	308	298	451	1038
164.413	0	1019	346	396	237	325	251	227	189	393	104	240	309	297	451	1031
164.536	0	1010	344	394	237	323	250	227	191	390	104	238	308	297	449	1034
164.659	0	1020	344	393	236	324	249	227	193	390	105	239	307	298	450	1027
164.782	0	1018	343	393	236	324	249	227	192	391	105	238	307	297	450	1035
164.905	0	1022	345	395	236	324	251	227	189	392	105	239	308	297	450	1027
165.028	0	1011	346	396	236	326	252	228	191	393	104	239	309	297	451	1034
165.151	0	1020	345	397	236	326	251	228	195	392	106	241	308	295	452	1028
165.274	0	1016	341	393	236	323	250	226	192	391	105	239	307	296	449	1036
165.396	0	1020	342	393	236	324	250	227	188	390	103	240	306	302	449	1029
165.519	0	1009	343	394	238	324	251	228	190	391	102	242	307	304	450	1035
165.642	0	1018	343	395	238	325	251	230	194	392	104	246	308	306	450	1030
165.765	0	1016	344	397	239	326	251	230	192	394	104	248	308	306	452	1039
165.888	0	1020	343	396	240	325	253	227	189	392	101	246	307	307	451	1031
166.011	0	1011	340	392	239	322	249	227	190	388	102	244	306	308	449	1036
166.134	0	1020	341	391	239	322	250	227	193	390	104	243	306	308	449	1030
166.257	0	1016	342	393	241	321	250	227	191	390	103	245	307	309	449	1040
166.38	0	1020	342	394	241	322	251	227	189	392	102	245	308	309	449	1031
166.502	0	1009	344	395	240	323	251	229	190	392	102	245	309	309	450	1036
166.625	0	1019	344	395	241	322	251	229	194	393	103	244	308	308	450	1032
166.748	0	1018	338	392	240	319	249	227	190	389	103	242	306	307	448	1040
166.871	0	1020	341	391	240	320	249	226	188	388	101	242	306	305	448	1029
166.994	0	1009	340	392	239	320	250	228	189	389	101	242	307	306	446	1036
167.117	0	1017	341	394	239	321	250	228	193	391	104	242	308	306	447	1028
167.24	0	1015	343	394	240	322	252	228	191	393	103	244	308	306	448	1039
167.363	0	1018	344	396	240	322	252	227	188	394	101	244	310	305	447	1032
167.485	0	1009	340	392	238	319	250	225	189	390	102	241	307	303	446	1035
167.608	0	1018	339	391	236	319	249	225	192	389	103	240	307	299	447	1031
167.731	0	1016	338	391	235	320	249	226	189	390	101	242	307	297	446	1037
167.854	0	1019	340	392	235	321	250	225	186	391	100	242	308	296	445	1031
167.977	0	1009	342	393	235	322	251	226	188	391	101	240	308	296	445	1033
168.1	0	1017	343	395	236	323	251	227	192	393	103	240	310	295	446	1029
168.223	0	1017	341	394	234	319	250	225	189	391	103	239	308	293	444	1038
168.346	0	1019	341	392	234	319	250	225	186	390	101	238	309	294	444	1028
168.468	0	1008	341	393	234	320	251	225	188	390	101	236	309	293	444	1033
168.591	0	1016	341	393	233	319	250	226	191	393	103	237	309	293	444	1029
168.714	0	1014	343	395	233	321	251	227	190	395	103	239	310	294	444	1037
168.837	0	1017	344	395	234	321	252	226	187	394	101	238	310	293	446	1028
168.96	0	1008	341	392	232	318	249	224	187	389	102	235	309	293	445	1033
169.083	0	1017	340	392	233	319	249	226	190	391	103	237	309	294	444	1028
169.206	0	1015	340	392	233	319	249	226	188	391	103	237	308	294	444	1037
169.329	0	1017	342	393	232	321	250	226	186	392	100	238	309	294	444	1031
169.452	0	1009	344	394	233	320	250	228	188	393	103	239	312	295	444	1033
169.574	0	1018	344	396	235	321	252	228	192	394	104	239	311	295	446	1036
169.697	0	1015	339	391	235	318	248	225	189	389	103	236	307	293	445	1038
169.82	0	1017	338	389	234	318	248	225	186	388	101	237	308	294	443	1029
169.943	0	1008	339	391	234	319	248	225	187	387	103	236	307	294	442	1032
170.066	0	1016	339	391	233	319	248	226	191	390	105	237	309	294	443	1028
170.189	0	1014	340	393	233	320	248	227	188	392	103	240	309	293	444	1037
170.312	0	1015	342	394	235	322	250	227	187	392	102	240	310	293	444	1031
170.435	0	1008	340	393	234	321	249	225	188	389	102	237	309	294	443	1032
170.557	0	1018	337	389	233	318	247	227	189	388	103	236	307	293	442	1034
170.68	0	1015	338	390	234	318	247	226	188	387	102	238	307	294	442	1038
170.803	0	1016	338	390	232	318	247	225	186	388	101	237	308	293	443	1031
170.926	0	1008	340	390	233	319	248	227	188	388	102	237	309	294	442	1032
171.049	0	1015	341	393	235	321	247	228	192	391	105	238	310	296	443	1035
171.172	0	1014	343	394	234	322	249	228	189	393	105	240	310	295	444	1039
171.295	0	1017	340	391	235	318	247	226	186	389	102	237	308	293	443	1031
171.418	0	1009	338	390	233	317	246	226	188	388	102	236	307	295	442	1033
171.54	0	1017	338	390	233	319	246	227	191	387	104	239	307	293	443	1035
171.663	0	1013	339	390	233	321	246	227	188	390	102	240	307	291	444	1039
171.786	0	1014	340	391	233	321	248	227	187	390	101	240	309	292	445	1031
171.909	0	1008	342	394	234	324	250	229	189	391	104	240	310	294	444	1033
172.032	0	1015	340	391	235	320	245	228	192	389	104	238	308	295	443	1035
172.155	0	1021	339	391	235	319	246	227	189	389	105	239	308	296	443	1041
172.278	0	1017	340	390	235	320	247	228	187	388	102	239	308	298	444	1031
172.401	0	1009	341	392	236	320	247	229	190	389	103	240	308	298	444	1033
172.524	0	1014	342	392	236	321	247	231	193	392	106	241	309	300	445	1035
172.646	0	1015	345	393	238	322	248	231	190	394	105	242	310	300	445	1042
172.769	0	1015	343	393	238	321	248	228	188	390	103	238	308	298	444	1031
172.892	0	1009	340	388	234	318	245	228	189	387	104	237	307	296	444	1032
173.015	0	1015	340	389	236	319	245	228	192	388	105	237	307	296	444	1033
173.138	0	1023	341	390	236	319	245	229	189	388	105	239	307	298	444	1041
173.261	0	1015	342	392	236	320	246	229	188	389	103	240	308	298	444	1031
173.384	0	1008	343	394	236	322	247	230	190	391	104	241	309	303	444	1033
173.507	0	1013	346	394	237	322	249	232	194	392	105	245	308	303	447	1035
173.629	0	1023	340	390	237	320	245	229	190	387	103	244	306	299	445	1035
173.752	0	1016	339	388	237	319	246	228	188	387	102	242	306	302	443	1033
173.875	0	1009	339	389	238	321	245	229	190	386	102	242	307	302	444	1038
173.998	0	1011	340	390	236	322	245	230	192	388	104	243	307	297	445	1037
174.121	0	1023	342	391	237	323	246	231	190	389	105	242	308	297	444	1031
174.244	0	1014	344	393	238	322	247	230	188	391	103	241	309	295	445	1034
174.367	0	1011	344	393	238	322	249	230	192	390	105	240	309	296	444	1037
174.49	0	1013	340	389	238	319	245	230	193	388	105	238	307	296	444	1036
174.612	0	1022	341	389	237	319	245	229	190	386	104	239	308	296	444	1033
174.735	0	1016	340	390	237	320	246	229	188	388	102	239	308	298	444	1035
174.858	0	1009	342	391	238	321	246	231	191	390	105	240	309	299	445	1036
174.981	0	1014	344	392	238	322	247	233	193	392	107	241	310	300	445	1034
175.104	0	1017	346	394	239	323	248	232	191	395	106	242	311	298	445	1032
175.227	0	1022	344	392	238	320	247	229	190	390	103	239	310	297	446	1034
175.35	0	1011	341	390	237	320	246	229	193	390	105	239	308	298	445	1034
175.473	0	1015	343	391	237	320	245	231	194	391	107	240	308	298	446	1027
175.596	0	1017	343	392	237	320	246	231	191	391	106	240	309	298	447	1034
175.718	0	1020	345	393	237	321	247	232	190	393	106	241	310	299	447	1034
175.841	0	1009	347	395	238	322	248	234	193	396	107	241	311	300	447	1033
175.964	0	1015	348	395	237	321	248	234	196	396	107	242	310	298	448	1028
176.087	0	1021	344	392	237	320	247	229	190	391	106	240	309	298	448	1033
176.21	0	1023	345	393	238	320	247	230	190	391	106	239	309	298	448	1035
176.333	0	1010	347	392	237	319	246	232	193	391	107	239	309	298	447	1032
176.456	11	1013	346	394	237	320	246	232	196	394	108	240	311	299	448	1030
176.579	0	1020	349	394	237	322	247	233	192	396	108	242	311	299	450	1035
176.701	0	1021	349	395	237	322	250	232	191	397	106	242	312	299	449	1037
176.824	0	1010	348	393	236	317	246	233	194	392	108	240	310	298	449	1034
176.947	0	1014	348	394	235	318	245	233	195	394	109	240	310	298	450	1031
177.07	0	1022	348	394	236	319	247	232	192	394	109	240	311	297	449	1037
177.193	0	1014	349	396	234	319	247	232	192	395	107	241	311	298	451	1044
177.316	0	1010	351	397	236	321	249	233	196	397	110	242	312	300	451	1036
177.439	0	1016	348	394	234	318	247	233	196	395	109	241	310	301	452	1032
177.562	0	1023	346	392	236	317	246	231	192	392	107	241	310	302	451	1037
177.684	0	1017	347	393	235	317	247	233	192	392	107	240	309	302	451	1039
177.807	0	1015	347	393	236	319	246	233	195	393	109	241	310	303	452	1035
177.93	0	1015	349	395	237	321	247	234	195	395	109	244	310	302	452	1033
178.053	0	1023	350	396	238	322	249	233	192	396	108	245	310	301	453	1037
178.176	0	1016	346	392	237	317	248	233	192	390	106	241	308	301	453	1040
178.299	0	1017	344	389	233	316	245	233	195	389	107	241	307	298	452	1034
178.422	0	1019	343	390	236	317	244	231	193	390	108	240	308	298	452	1037
178.545	0	1021	344	390	236	319	246	231	191	391	106	241	307	299	453	1037
178.668	0	1015	346	392	236	320	247	231	192	391	106	241	309	299	453	1038
178.79	0	1015	348	394	238	320	247	233	195	393	108	241	310	300	453	1034
178.913	0	1020	344	392	237	316	246	231	194	391	108	239	307	301	453	1039
179.036	0	1022	343	389	236	315	245	229	190	388	106	239	306	299	453	1032
179.159	0	1011	343	390	235	316	245	231	191	388	105	238	307	299	452	1038
179.282	0	1021	344	390	236	317	245	231	194	389	108	239	308	300	452	1030
179.405	0	1019	346	392	237	318	246	232	193	392	108	239	308	300	452	1038
179.528	0	1022	347	393	237	318	247	230	190	393	107	241	310	299	453	1030
179.651	0	1014	346	392	238	318	248	229	192	390	106	237	309	298	453	1036
179.773	0	1023	343	389	236	317	245	230	194	389	108	238	307	298	452	1031
179.896	0	1019	342	391	236	317	245	228	192	389	107	240	308	296	452	1039
180.019	0	1022	345	391	236	316	245	229	190	391	105	239	308	298	452	1032
180.142	0	1013	346	393	236	318	247	230	192	391	105	240	309	300	451	1037
180.265	0	1020	346	394	236	320	247	231	194	394	108	240	309	299	452	1038
180.388	0	1027	347	395	237	319	249	230	194	394	108	241	309	298	452	1043
180.511	0	1022	343	392	235	318	246	229	189	390	105	239	308	297	452	1035
180.634	0	1013	344	392	236	318	247	230	192	390	106	239	309	298	452	1037
180.756	0	1015	345	393	237	318	246	230	194	391	108	240	308	299	452	1039
180.879	0	1026	347	394	237	318	247	230	192	393	108	241	310	299	451	1046
181.002	0	1020	347	396	238	320	248	232	190	394	107	241	311	299	452	1034
181.125	0	1012	347	394	238	318	249	230	194	392	107	239	309	297	452	1035
181.248	0	1019	344	392	238	317	246	229	196	391	108	238	308	296	452	1039
181.371	0	1027	345	392	237	316	247	229	193	390	108	239	307	296	452	1034
181.494	0	1017	344	392	236	317	248	229	191	392	106	239	309	296	451	1036
181.617	0	1012	347	394	237	318	248	231	194	393	108	239	309	297	452	1038
181.74	0	1017	349	395	237	318	248	231	196	396	110	241	310	298	453	1035
181.862	0	1026	347	394	238	318	249	229	193	393	107	240	310	296	452	1034
181.985	0	1025	346	389	236	315	246	227	191	389	106	238	307	295	452	1037
182.108	0	1013	344	391	235	316	246	228	194	388	107	237	307	296	451	1036
182.231	0	1019	345	392	236	315	246	228	194	390	109	238	308	296	451	1028
182.354	0	1020	345	393	236	317	248	229	191	392	108	240	308	298	451	1034
182.477	0	1024	347	393	235	317	249	230	191	393	105	241	309	297	451	1035
182.6	0	1012	348	395	236	318	249	231	195	393	107	243	309	298	453	1033
182.723	0	1017	344	392	235	314	246	230	196	391	108	240	307	298	451	1030
182.845	0	1024	343	389	235	314	245	228	191	389	107	238	305	298	450	1036
182.968	0	1021	343	390	235	314	246	228	191	389	106	238	307	297	451	1038
183.091	0	1012	344	391	235	315	246	229	194	390	107	239	307	298	450	1034
183.214	0	1016	345	392	235	316	247	230	196	393	108	240	308	299	450	1030
183.337	0	1024	347	393	236	316	247	230	192	395	107	241	309	299	450	1038
183.46	0	1020	347	394	235	318	250	229	192	394	106	242	309	296	451	1045
183.583	0	1016	343	390	234	314	246	229	195	389	108	239	308	296	450	1033
183.706	0	1017	342	389	235	314	246	228	195	390	108	238	306	296	449	1031
183.828	0	1023	343	391	235	315	246	229	190	390	106	239	307	297	449	1035
183.951	0	1016	344	391	234	316	247	228	192	391	105	239	309	298	449	1038
184.074	0	1016	345	393	234	317	247	230	196	393	108	240	309	298	450	1032
184.197	0	1017	347	394	236	318	249	231	196	395	108	241	310	299	450	1035
184.32	0	1023	344	392	235	315	247	228	191	391	107	239	309	298	450	1037
184.443	0	1016	343	391	234	316	247	229	193	390	106	239	308	299	449	1036
184.566	0	1022	344	392	235	315	247	230	196	391	108	240	308	299	449	1030
184.689	0	1020	346	393	235	316	247	230	195	393	108	241	308	299	450	1036
184.812	0	1020	348	396	235	317	248	232	191	395	107	241	310	299	450	1029
184.934	0	1010	348	397	236	318	250	231	194	396	107	241	311	298	450	1035
185.057	0	1022	345	391	234	314	246	230	197	390	109	239	308	298	449	1030
185.18	0	1018	342	391	234	314	245	229	194	391	108	239	307	297	449	1037
185.303	0	1021	342	391	233	315	248	228	191	390	105	238	308	298	449	1029
185.426	0	1010	344	392	234	315	247	230	193	391	106	240	308	297	449	1035
185.549	0	1018	344	394	234	316	247	231	197	393	109	241	309	297	450	1031
185.672	0	1019	347	395	235	318	249	231	194	394	108	242	310	298	449	1039
185.795	0	1021	345	393	235	316	248	229	192	390	105	239	308	298	450	1033
185.917	0	1012	343	390	233	313	246	230	194	388	106	238	307	299	448	1035
186.04	0	1020	342	390	235	315	246	229	196	389	107	238	307	299	448	1037
186.163	0	1025	344	392	235	315	246	230	193	391	107	240	308	299	448	1043
186.286	0	1018	344	393	234	316	249	230	191	392	107	240	309	299	448	1033
186.409	0	1010	346	394	235	316	248	230	194	394	108	240	309	299	448	1034
186.532	0	1017	347	395	234	315	249	232	197	394	109	240	310	298	449	1037
186.655	0	1025	342	390	235	314	246	229	193	390	107	239	307	298	447	1033
186.778	0	1018	342	391	233	314	246	230	192	389	105	238	307	298	448	1035
186.9	0	1011	343	391	234	315	247	229	194	389	107	238	308	298	448	1037
187.023	0	1016	344	392	234	316	247	230	196	391	108	239	308	298	448	1027
187.146	0	1024	345	394	235	316	247	230	193	394	108	240	309	298	449	1033
187.269	0	1022	347	394	234	318	248	231	191	395	106	243	310	298	450	1034
187.392	0	1010	346	394	235	317	249	231	196	393	107	241	308	297	450	1034
187.515	0	1016	343	390	235	315	246	231	195	391	108	240	307	298	449	1029
187.638	0	1021	344	391	235	316	247	230	191	391	107	240	307	299	449	1036
187.761	0	1019	343	393	234	316	247	230	191	391	105	241	308	299	450	1038
187.884	0	1009	345	394	235	317	248	232	195	392	107	242	309	298	451	1035
188.006	0	1014	347	394	236	319	248	233	196	395	109	242	310	300	451	1032
188.129	0	1022	349	396	236	319	250	233	192	396	107	244	310	302	452	1039
188.252	0	1019	345	393	234	315	247	231	192	391	105	243	309	299	452	1046
188.375	0	1016	344	392	236	317	246	231	195	391	107	243	307	301	451	1036
188.498	0	1015	345	393	236	318	247	232	195	392	109	243	308	304	452	1035
188.621	0	1022	346	394	237	317	248	232	192	394	106	244	309	305	451	1038
188.744	0	1015	348	396	237	320	249	233	193	395	106	245	310	306	452	1039
188.867	0	1015	349	397	238	321	249	235	196	397	108	244	311	306	453	1035
188.989	0	1017	348	394	237	317	248	234	196	395	108	245	309	306	452	1037
189.112	0	1021	346	393	238	318	248	233	192	393	106	244	308	305	453	1039
189.235	0	1010	347	394	238	319	248	233	194	393	107	243	309	307	453	1038
189.358	0	1013	347	395	238	319	248	234	197	395	109	244	309	308	454	1031
189.481	0	1017	349	395	238	321	248	234	196	396	110	246	311	308	454	1038
189.604	0	1021	351	396	239	321	250	235	193	398	108	246	310	307	455	1032
189.727	0	1013	347	393	237	317	248	234	195	393	108	243	308	306	454	1037
189.85	0	1021	346	393	237	316	247	235	197	393	109	243	309	305	453	1031
189.972	0	1018	347	395	238	319	247	232	195	394	110	243	309	305	453	1041
190.095	0	1020	349	395	239	320	248	234	192	395	109	245	310	306	454	1035
190.218	0	1013	349	397	238	320	249	235	195	396	109	244	310	306	455	1038
190.341	0	1020	350	397	238	319	250	236	198	398	111	244	310	306	455	1040
190.464	0	1027	347	391	236	315	248	234	194	391	108	243	307	304	454	1044
190.587	0	1021	344	391	237	316	247	232	192	392	107	241	308	304	453	1034
190.71	0	1012	345	392	236	317	247	234	194	391	109	241	308	304	453	1036
190.833	0	1018	346	392	236	317	247	234	197	393	110	241	308	304	453	1040
190.956	0	1027	347	395	237	319	249	233	194	396	110	243	310	305	454	1034
191.078	0	1019	347	396	237	319	250	231	193	395	108	242	309	305	454	1037
191.201	0	1014	344	391	234	313	247	233	195	390	108	240	306	303	453	1040
191.324	0	1019	343	391	235	315	247	232	196	391	110	241	307	303	452	1029
191.447	0	1026	343	392	236	316	247	231	193	391	108	242	307	302	453	1035
191.57	0	1024	345	392	236	317	249	231	192	392	107	242	308	303	453	1036
191.693	0	1011	346	394	236	318	249	232	195	394	108	242	309	304	453	1035
191.816	0	1016	348	396	237	318	249	234	197	396	110	243	309	305	453	1030
191.939	0	1024	344	392	236	315	247	230	193	391	107	240	307	303	452	1037
192.061	0	1024	345	392	235	315	247	231	192	390	106	240	307	303	452	1039
192.184	0	1012	343	393	236	316	247	231	195	392	108	239	307	303	452	1035
192.307	0	1017	344	393	236	317	247	230	196	394	109	241	309	303	452	1032
192.43	0	1025	347	395	236	318	249	232	192	395	108	242	310	303	452	1039
192.553	0	1021	348	396	236	319	250	232	193	396	106	242	310	303	452	1046
192.676	0	1018	345	394	236	317	248	231	197	394	109	240	308	303	452	1035
192.799	0	1018	344	393	236	316	248	231	196	394	108	240	308	302	452	1033
192.922	0	1024	345	393	236	317	248	230	192	393	107	241	307	302	452	1037
193.044	0	1016	346	394	236	318	249	232	193	393	107	241	308	302	452	1038
193.167	0	1017	346	396	237	318	249	233	196	395	109	241	309	302	452	1034
193.29	0	1020	348	397	236	320	251	233	196	398	109	242	309	303	452	1036
193.413	0	1023	345	394	237	318	248	231	192	393	107	241	308	301	452	1038
193.536	0	1016	345	395	236	318	249	231	193	393	107	241	309	301	453	1037
193.659	0	1021	345	394	236	319	248	232	196	394	109	241	309	301	453	1030
193.782	0	1018	346	396	237	319	249	233	195	396	108	243	309	303	453	1039
193.905	0	1021	348	397	237	320	250	233	193	398	108	244	309	302	453	1030
194.028	0	1012	345	396	237	317	249	233	194	392	107	240	308	301	452	1038
194.15	0	1021	344	392	235	316	248	233	196	392	108	240	307	301	452	1032
194.273	0	1020	345	393	237	317	248	231	194	393	108	241	307	301	451	1041
194.396	0	1021	346	395	236	318	249	231	192	392	107	240	308	302	453	1035
194.519	0	1012	346	394	237	318	249	232	193	394	108	241	309	301	452	1037
194.642	0	1015	347	396	236	318	251	234	198	396	110	241	309	301	453	1038
194.765	0	1027	343	392	236	315	248	232	194	391	108	240	306	299	453	1044
194.888	0	1020	342	390	236	316	249	230	191	391	106	239	307	298	452	1034
195.011	0	1012	343	391	236	317	248	231	194	390	107	238	306	301	452	1035
195.133	0	1018	344	392	237	316	248	232	196	393	108	241	307	301	452	1038
195.256	0	1027	345	394	236	318	249	232	193	394	108	242	308	302	453	1033
195.379	0	1018	347	395	237	318	252	231	192	393	106	241	308	302	452	1036
195.502	0	1013	342	391	237	316	248	229	194	390	107	239	307	301	451	1039
195.625	0	1019	341	391	236	315	248	229	195	390	108	239	306	301	451	1028
195.748	0	1026	342	392	236	316	249	229	193	391	107	240	307	302	450	1034
195.871	0	1024	344	394	236	317	249	228	191	392	106	240	307	302	451	1034
195.994	0	1011	345	394	236	317	250	231	195	394	108	240	308	303	450	1033
196.116	0	1014	346	396	236	318	252	232	196	395	109	243	309	300	451	1028
196.239	0	1022	342	392	236	317	248	228	192	392	106	241	307	299	451	1036
196.362	0	1024	341	391	235	316	248	228	191	391	105	239	306	300	450	1037
196.485	0	1011	342	392	235	316	249	229	194	391	107	240	307	298	450	1034
196.608	0	1015	343	393	234	317	249	229	195	393	107	241	308	298	451	1030
196.731	0	1024	345	395	236	317	251	229	192	395	107	241	309	300	451	1038
196.854	0	1020	345	397	236	319	252	230	191	396	105	243	310	299	452	1044
196.977	0	1017	344	394	236	318	250	230	196	393	107	240	307	300	452	1034
197.1	0	1016	342	392	236	315	248	229	195	393	108	239	307	300	451	1030
197.222	0	1025	343	393	235	316	249	229	191	393	106	240	307	301	450	1035
197.345	0	1017	344	394	235	316	250	228	191	393	106	240	308	301	450	1036
197.468	0	1016	345	395	236	318	249	231	195	395	109	241	309	301	450	1031
197.591	0	1018	346	397	236	318	251	231	195	398	109	242	309	301	451	1035
197.714	0	1021	346	397	236	318	252	230	191	395	108	239	308	296	451	1036
197.837	0	1015	343	393	233	314	249	229	192	393	108	237	308	293	449	1036
197.96	0	1016	344	394	233	315	249	230	195	394	110	237	309	291	451	1031
198.083	0	1018	345	394	234	316	249	230	195	395	109	237	308	292	450	1035
198.205	0	1020	346	396	235	317	251	230	192	396	108	238	310	294	451	1028
198.328	0	1008	348	398	233	318	252	232	193	398	107	241	310	291	452	1033
198.451	0	1021	346	395	234	317	250	229	197	395	109	238	308	291	452	1028
198.574	0	1018	345	394	234	317	249	230	195	395	109	238	308	292	451	1038
198.697	0	1021	346	395	234	317	250	230	191	395	108	239	308	293	451	1029
198.82	0	1010	346	395	235	317	250	230	194	395	108	238	309	294	452	1036
198.943	0	1019	348	396	234	319	250	233	198	398	111	240	310	295	452	1030
199.066	0	1019	348	397	234	316	252	233	196	397	110	240	308	294	453	1038
199.188	0	1020	343	392	233	315	248	230	192	392	107	238	307	292	451	1032
199.311	0	1012	343	392	232	314	249	231	193	392	108	238	307	292	452	1034
199.434	0	1017	344	393	233	315	248	230	196	394	109	237	307	293	452	1036
199.557	0	1025	345	395	234	316	249	230	194	395	109	239	308	296	453	1035
199.68	0	1018	347	396	234	317	251	231	192	396	107	240	308	295	454	1034
199.803	0	1011	346	395	232	315	252	232	195	393	108	239	307	294	453	1033
199.926	0	1016	343	391	232	313	246	229	196	391	108	238	306	291	451	1036
200.049	0	1026	341	391	232	314	247	228	193	391	109	235	305	284	452	1032
200.172	0	1018	342	392	233	315	249	228	191	391	108	235	306	284	451	1034
200.294	0	1011	344	392	232	316	249	228	195	393	109	235	307	283	451	1037
200.417	0	1016	345	394	233	316	249	229	196	395	110	236	309	287	451	1025
200.54	0	1025	345	394	232	315	251	230	193	394	109	236	309	287	451	1032
200.663	0	1024	341	390	231	312	248	227	191	390	107	233	306	287	450	1034
200.786	0	1013	342	390	232	314	248	226	196	390	108	234	307	287	451	1031
200.909	0	1015	342	392	232	315	248	228	195	391	109	234	307	288	450	1028
201.032	0	1023	344	392	233	316	249	228	192	392	108	236	307	290	451	1034
201.155	0	1023	345	394	233	316	250	229	193	394	107	236	309	291	451	1037
201.277	0	1014	344	394	234	314	250	228	196	391	109	234	307	291	451	1032
201.4	0	1018	342	391	233	314	247	228	196	392	108	236	307	289	450	1029
201.523	0	1026	344	393	232	315	250	227	192	392	108	235	307	290	450	1036
201.646	0	1024	342	394	233	315	250	229	192	392	106	235	308	292	451	1043
201.769	0	1018	345	395	234	316	251	229	196	394	109	237	309	292	452	1036
201.892	0	1017	345	395	233	316	251	230	195	395	108	238	308	291	453	1033
202.015	0	1022	341	391	233	314	248	227	192	390	107	235	307	289	451	1037
202.138	0	1015	341	393	234	314	249	227	191	390	106	235	308	290	452	1040
202.26	0	1015	343	393	233	315	249	228	194	391	109	236	306	292	452	1033
202.383	0	1015	342	395	233	315	249	229	195	395	108	238	308	291	453	1037
202.506	0	1019	345	396	234	316	252	229	192	394	107	238	308	291	452	1036
202.629	0	1008	344	394	234	314	250	228	193	391	106	236	307	292	452	1038
202.752	0	1011	340	391	234	314	248	228	195	389	107	235	306	292	450	1032
202.875	0	1015	341	391	234	314	249	227	194	390	108	236	306	294	450	1036
202.998	0	1019	342	393	234	313	249	226	190	391	106	236	306	295	450	1028
203.121	0	1012	344	394	234	316	251	227	192	391	107	236	308	295	450	1036
203.244	0	1020	345	396	235	317	251	229	196	394	109	238	308	294	450	1028
203.366	0	1017	344	394	236	314	251	227	194	391	108	235	307	294	450	1036
203.489	0	1019	340	391	233	314	249	226	190	389	105	235	305	292	449	1028
203.612	0	1010	341	392	233	314	250	225	191	390	106	236	306	292	449	1032
203.735	0	1017	341	392	234	315	249	227	195	390	107	236	307	293	449	1028
203.858	0	1016	343	394	235	316	251	229	193	394	107	237	308	295	449	1035
203.981	0	1020	345	395	236	316	252	229	191	394	107	239	309	296	450	1031
204.104	0	1011	345	395	236	316	252	229	194	393	107	236	308	297	449	1033
204.227	0	1019	340	391	235	313	249	228	195	390	107	235	307	296	448	1035
204.349	0	1017	341	392	235	315	250	227	192	391	107	236	306	296	448	1039
204.472	0	1019	342	393	235	316	250	227	191	392	105	236	307	297	449	1031
204.595	0	1010	344	394	236	315	252	229	193	393	106	237	307	297	449	1035
204.718	0	1014	345	395	235	317	252	231	196	396	109	239	308	297	450	1036
204.841	0	1016	344	395	237	315	251	229	194	394	107	237	307	297	449	1042
204.964	0	1018	342	392	235	315	249	228	191	391	105	236	306	297	450	1032
205.087	0	1009	342	394	236	315	250	229	193	392	106	236	307	298	450	1031
205.21	0	1014	344	395	235	316	250	230	195	394	108	238	308	297	450	1035
205.332	0	1025	345	397	236	318	252	231	194	397	107	239	309	298	451	1032
205.455	0	1018	347	398	237	318	254	231	192	397	106	241	311	300	450	1033
205.578	0	1010	343	394	236	316	250	228	194	392	107	237	307	298	451	1037
205.701	0	1014	342	393	236	317	250	231	196	393	107	238	307	299	450	1035
205.824	0	1023	343	394	235	316	251	229	194	394	107	239	308	300	450	1031
205.947	0	1014	344	397	236	317	252	230	191	395	106	239	308	300	451	1034
206.07	0	1011	347	398	237	318	252	231	196	396	107	240	309	301	452	1035
206.193	0	1014	347	398	237	319	253	233	198	398	110	242	309	301	452	1033
206.316	0	1024	343	395	236	317	249	228	193	393	107	239	307	298	452	1031
206.438	0	1017	342	393	236	316	250	229	191	392	105	238	307	299	452	1035
206.561	0	1012	342	394	236	316	251	230	194	392	108	238	307	299	450	1036
206.684	0	1017	344	395	235	317	251	231	196	395	108	240	308	300	451	1025
206.807	0	1024	345	397	237	317	252	231	194	398	108	239	309	300	452	1032
206.93	0	1016	348	399	236	319	254	232	192	399	107	241	310	300	452	1032
207.053	0	1009	342	395	234	316	251	232	196	394	107	239	307	297	451	1035
207.176	0	1018	342	394	236	317	251	231	195	394	108	239	308	299	450	1027
207.299	0	1019	343	395	236	317	251	231	192	394	108	239	308	299	451	1031
207.421	0	1023	344	397	237	318	251	232	192	396	107	240	309	300	451	1032
207.544	0	1010	347	398	236	319	252	233	196	399	108	242	309	299	452	1033
207.667	0	1015	346	398	235	319	254	233	198	399	110	242	310	298	452	1026
207.79	0	1020	342	395	236	317	252	231	192	394	108	240	308	298	451	1033
207.913	0	1012	344	396	236	320	252	232	193	396	107	240	309	296	452	1033
208.036	0	1008	346	398	235	319	252	232	195	397	108	240	309	295	452	1032
208.159	0	1014	347	398	237	319	252	234	197	399	110	241	311	295	452	1027
208.282	0	1020	349	401	238	320	255	234	195	401	109	241	311	296	452	1033
208.404	0	1021	344	396	235	316	251	231	193	395	107	239	307	296	451	1034
208.527	0	1009	343	393	234	316	251	232	196	393	108	239	307	295	452	1033
208.65	0	1014	343	396	236	318	251	232	197	395	110	239	308	297	451	1028
208.773	0	1020	346	397	235	318	252	232	194	398	108	241	309	299	453	1035
208.896	0	1020	347	398	236	320	253	232	193	398	107	242	309	296	454	1035
209.019	0	1011	347	398	236	319	254	233	198	397	110	240	309	292	453	1033
209.142	0	1014	344	394	233	314	249	232	196	394	110	236	307	291	452	1028
209.265	0	1021	345	396	235	317	251	230	193	394	108	237	308	293	453	1035
209.388	0	1020	344	397	234	317	252	230	192	395	108	238	308	294	453	1038
209.51	0	1010	347	397	235	318	253	232	196	398	109	240	308	295	453	1032
209.633	0	1016	349	399	236	320	253	233	198	400	109	241	310	296	454	1029
209.756	0	1022	347	398	236	318	254	231	195	396	108	239	308	295	453	1035
209.879	0	1021	344	395	234	315	250	230	193	394	108	237	308	294	451	1037
210.002	0	1013	345	396	235	317	252	231	196	395	109	237	308	295	453	1034
210.125	0	1016	345	397	236	318	252	231	196	397	109	239	309	294	454	1032
210.248	0	1021	347	398	235	318	253	231	194	399	109	240	309	296	454	1039
210.371	0	1013	349	401	236	320	255	231	194	400	108	239	311	295	454	1047
210.493	0	1010	345	398	233	315	253	233	197	395	109	237	308	293	454	1038
210.616	0	1012	345	397	234	318	252	231	197	397	109	239	308	294	454	1032
210.739	0	1022	346	398	234	318	253	231	193	397	109	240	309	296	453	1039
210.862	0	1013	347	400	235	320	255	232	193	398	107	241	310	297	453	1045
210.985	0	1009	348	401	236	320	256	233	198	400	110	241	311	298	453	1036
211.108	0	1016	346	398	235	316	254	233	197	397	110	239	309	297	453	1029
211.231	0	1022	344	397	235	317	254	232	192	395	108	239	308	297	452	1038
211.354	0	1013	344	398	234	317	254	232	194	396	107	239	308	298	452	1045
211.476	0	1009	345	399	236	319	253	232	196	397	110	240	309	298	452	1034
211.599	0	1016	347	400	236	319	254	233	197	400	110	243	310	299	454	1033
211.722	0	1022	345	398	237	318	255	231	194	396	108	240	308	299	453	1037
211.845	0	1015	343	396	235	316	252	231	193	394	107	237	307	298	452	1043
211.968	0	1014	343	398	236	318	253	231	196	395	108	240	307	296	451	1033
212.091	1	1014	344	397	235	320	253	232	197	396	109	240	309	296	452	1031
212.214	0	1021	346	399	236	319	254	232	193	398	108	241	310	298	453	1034
212.337	0	1014	346	399	237	319	256	231	194	395	108	239	310	298	452	1036
212.46	0	1015	342	394	235	314	251	231	197	393	109	237	306	298	452	1032
212.582	0	1016	342	396	235	317	253	230	196	394	108	238	308	297	452	1036
212.705	0	1021	344	397	236	318	254	230	192	394	108	239	308	297	451	1035
212.828	0	1012	344	399	234	319	255	230	193	395	107	240	309	296	453	1036
212.951	0	1013	346	400	235	321	255	232	197	398	110	241	309	295	452	1032
213.074	0	1015	344	397	234	318	254	231	196	395	109	239	308	294	452	1034
213.197	0	1019	341	396	235	317	253	229	192	393	106	238	306	295	451	1035
213.32	0	1014	341	396	235	318	255	229	193	393	107	237	307	296	451	1037
213.443	0	1012	342	397	235	319	254	230	196	395	108	240	308	294	452	1032
213.565	0	1016	343	398	235	319	254	232	195	397	109	240	309	295	452	1034
213.688	0	1020	346	400	236	320	256	232	191	398	108	241	310	296	452	1035
213.811	0	1015	343	398	236	317	254	230	193	394	107	238	308	297	451	1036
213.934	0	1012	341	394	235	317	253	229	197	394	109	238	308	296	450	1030
214.057	0	1017	342	396	235	318	254	229	194	395	110	238	308	293	450	1035
214.18	0	1019	342	398	234	319	255	229	192	395	109	238	308	291	451	1028
214.303	0	1007	345	400	234	319	256	230	193	395	109	237	310	290	451	1034
214.426	0	1012	347	402	234	318	256	232	197	399	111	238	309	289	451	1027
214.548	0	1017	344	397	233	316	253	229	195	395	110	236	308	285	452	1034
214.671	0	1020	343	398	234	319	254	230	192	395	109	236	308	287	450	1027
214.794	0	1008	343	398	234	318	255	230	194	394	109	237	309	289	451	1034
214.917	0	1019	345	399	235	319	254	232	197	397	111	238	310	291	451	1026
215.04	0	1016	346	401	235	319	255	232	196	399	111	240	311	293	451	1035
215.163	0	1020	346	401	236	319	256	231	193	396	108	239	309	292	451	1028
215.286	0	1009	342	396	234	315	253	232	194	394	108	238	307	293	450	1034
215.409	0	1019	344	397	236	318	255	231	197	395	110	238	308	294	451	1028
215.532	0	1016	344	398	235	319	254	232	196	395	111	240	308	295	451	1037
215.654	0	1019	345	399	235	319	255	232	192	397	109	241	310	296	451	1030
215.777	0	1008	347	401	236	320	257	233	195	398	109	241	309	296	452	1033
215.9	0	1019	344	398	235	317	254	233	197	395	111	238	308	294	452	1028
216.023	0	1016	342	396	236	318	253	230	195	394	109	237	308	294	450	1038
216.146	0	1019	342	396	235	317	254	230	193	394	108	237	307	293	451	1031
216.269	0	1009	344	397	235	318	255	231	194	395	108	238	308	294	450	1033
216.392	0	1011	346	400	236	319	254	233	198	397	111	238	310	295	451	1035
216.515	0	1015	347	400	235	320	255	232	196	398	111	239	310	294	452	1042
216.637	0	1020	343	398	235	317	255	232	193	394	109	237	307	294	451	1030
216.76	0	1009	340	394	234	315	253	231	195	393	108	236	306	293	450	1032
216.883	0	1015	341	395	233	314	253	232	197	394	110	236	307	293	450	1035
217.006	0	1023	342	396	235	317	254	232	194	395	109	238	307	293	451	1031
217.129	0	1016	344	398	235	319	255	232	192	396	108	240	309	293	451	1030
217.252	0	1009	345	399	235	318	254	233	196	397	109	239	310	293	452	1030
217.375	0	1015	346	400	235	318	255	233	198	398	111	239	309	294	450	1034
217.498	0	1022	340	395	235	316	252	230	194	393	109	237	307	293	451	1030
217.62	0	1016	342	395	234	314	254	231	192	392	108	237	307	293	450	1033
217.743	0	1010	342	395	234	316	253	231	194	394	109	236	307	292	451	1034
217.866	0	1014	343	398	234	317	253	232	196	396	110	238	309	293	451	1024
217.989	0	1016	346	400	234	319	255	232	194	398	109	238	310	292	450	1031
218.112	0	1013	347	400	236	319	255	233	193	400	107	239	310	293	451	1032
218.235	0	1009	343	398	233	315	255	233	194	393	109	236	309	292	451	1030
218.358	0	1014	342	394	233	315	251	231	196	394	110	236	308	292	451	1025
218.481	0	1019	343	396	235	316	252	231	192	395	108	237	308	291	450	1032
218.604	0	1019	344	397	235	317	253	231	192	395	108	238	309	293	451	1033
218.726	0	1009	346	398	235	318	253	232	196	397	109	238	310	294	452	1030
218.849	0	1011	346	400	235	318	254	233	197	400	111	239	310	294	453	1027
218.972	0	1020	348	401	236	318	256	232	195	401	110	240	310	293	453	1033
219.095	0	1017	344	396	234	315	251	232	193	395	108	237	308	292	452	1040
219.218	0	1008	343	396	234	317	252	232	196	394	110	237	309	292	453	1032
219.341	0	1013	344	397	235	316	252	232	195	396	110	238	309	293	452	1026
219.464	0	1020	346	398	235	318	253	232	193	397	110	239	309	292	453	1034
219.587	0	1014	347	399	235	319	254	233	193	397	110	240	310	294	453	1035
219.709	0	1006	348	400	236	320	254	234	197	400	111	240	311	295	455	1030
219.832	0	1013	347	399	235	317	253	233	197	398	112	238	309	293	454	1029
219.955	0	1020	345	398	235	318	253	231	192	395	110	239	310	294	453	1033
220.078	0	1012	345	398	234	317	252	232	193	396	109	239	309	294	454	1036
220.201	0	1012	347	399	235	318	252	233	197	398	110	240	309	296	454	1029
220.324	0	1013	348	400	236	321	253	234	196	401	111	240	310	295	454	1033
220.447	0	1018	350	402	237	320	255	233	195	401	111	241	311	294	455	1034
220.57	0	1007	346	398	235	317	253	233	193	395	110	239	309	294	454	1033
220.692	0	1013	346	399	235	318	252	234	197	397	111	239	309	295	454	1027
220.815	0	1018	346	397	236	319	251	233	197	398	111	240	309	295	454	1032
220.938	0	1018	347	400	235	318	253	233	193	398	109	240	310	296	455	1026
221.061	0	1011	349	400	237	320	252	235	196	398	110	241	311	296	455	1033
221.184	0	1018	350	402	236	320	254	236	199	400	111	241	311	295	455	1028
221.307	0	1017	345	397	235	316	251	234	195	394	111	239	308	295	455	1036
221.43	0	1019	344	396	235	316	250	232	193	395	109	238	308	294	455	1028
221.553	0	1009	344	397	234	316	251	233	194	394	109	238	308	295	454	1036
221.676	0	1017	346	399	236	318	252	234	197	396	111	239	308	296	454	1030
221.798	0	1017	347	399	236	319	253	234	196	399	112	240	309	296	455	1039
221.921	0	1018	349	400	237	320	254	233	193	398	111	241	310	296	455	1031
222.044	0	1010	344	397	233	315	252	234	194	393	109	238	307	295	455	1034
222.167	0	1011	343	395	235	315	249	233	197	393	111	237	307	294	453	1036
222.29	0	1016	342	396	235	317	251	230	194	393	110	238	307	294	454	1041
222.413	0	1018	344	398	235	318	252	231	192	394	109	238	309	294	454	1032
222.536	0	1008	346	400	235	319	253	233	194	395	110	238	309	293	455	1036
222.659	0	1014	347	399	235	318	252	233	197	397	111	240	309	290	455	1036
222.781	0	1024	347	399	235	316	253	232	195	395	112	237	309	285	454	1032
222.904	0	1016	342	396	234	316	250	229	192	392	111	233	308	279	453	1031
223.027	0	1010	344	396	232	315	251	231	195	392	110	233	308	280	453	1037
223.15	0	1015	344	399	232	315	251	232	197	394	112	234	309	283	453	1033
223.273	0	1022	345	399	234	317	252	230	194	396	111	235	309	285	453	1029
223.396	0	1015	346	400	234	317	253	231	192	397	110	236	310	288	453	1033
223.519	0	1010	348	400	234	316	254	232	196	396	111	237	311	288	453	1035
223.642	0	1015	344	398	233	313	250	231	196	394	111	235	308	288	454	1023
223.764	0	1018	344	396	234	315	251	230	194	393	110	236	308	290	453	1031
223.887	0	1015	344	398	232	314	252	231	192	393	109	236	309	292	453	1032
224.01	0	1011	346	400	234	316	252	232	195	396	110	237	310	294	453	1031
224.133	0	1015	347	400	235	317	253	233	197	397	112	239	310	296	454	1025
224.256	0	1018	348	402	234	318	255	233	194	398	110	242	311	293	454	1032
224.379	0	1020	344	398	233	315	252	231	192	394	109	239	308	292	454	1033
224.502	0	1009	344	398	235	317	251	232	197	393	109	240	309	296	452	1031
224.625	0	1013	345	399	235	317	252	233	196	395	110	240	308	299	453	1028
224.748	0	1020	346	400	236	318	253	233	193	396	110	241	310	299	454	1034
224.87	0	1019	347	401	236	318	254	234	193	397	109	242	311	298	453	1036
224.993	0	1011	347	400	236	317	254	234	197	396	110	241	310	298	454	1032
225.116	0	1014	344	397	235	317	251	232	196	394	110	239	309	299	453	1030
225.239	0	1024	345	399	237	317	252	232	193	395	109	241	309	298	453	1036
225.362	0	1020	345	397	235	317	252	232	193	394	108	240	309	299	454	1043
225.485	0	1014	346	399	235	318	252	234	196	396	111	241	310	299	454	1033
225.608	0	1017	348	400	237	320	253	234	196	398	111	242	310	298	455	1029
225.731	0	1023	345	398	236	317	253	233	194	394	109	239	309	298	455	1034
225.853	0	1016	343	396	235	315	251	232	194	393	109	238	307	298	454	1035
225.976	0	1014	343	396	235	316	251	232	196	393	110	239	308	298	453	1032
226.099	0	1016	344	397	236	318	251	232	195	393	111	240	308	299	453	1034
226.222	0	1019	346	399	236	318	253	232	192	396	110	241	309	299	453	1035
226.345	0	1015	347	400	236	319	254	233	194	396	110	240	310	299	454	1035
226.468	0	1014	344	396	234	314	251	233	197	393	110	237	308	297	454	1030
226.591	0	1018	342	394	234	315	251	231	196	392	111	238	306	296	454	1035
226.714	0	1021	343	396	236	316	251	231	192	393	110	238	307	297	455	1028
226.836	0	1008	344	397	236	318	252	231	193	393	109	238	308	297	454	1034
226.959	0	1012	345	398	235	318	253	233	197	395	111	239	309	296	454	1025
227.082	0	1018	348	399	235	319	253	232	196	397	111	240	309	297	454	1034
227.205	0	1022	346	397	235	315	253	232	193	393	109	238	307	296	454	1027
227.328	0	1008	343	395	235	314	250	231	194	391	109	237	306	296	453	1032
227.451	0	1021	344	394	236	315	250	231	196	393	110	237	307	298	454	1028
227.574	0	1018	344	397	235	316	252	232	195	394	110	239	308	298	453	1036
227.697	0	1019	345	397	235	317	252	232	191	394	108	240	309	301	453	1027
227.82	0	1010	347	398	237	318	253	233	194	396	111	242	310	301	453	1031
227.942	0	1016	346	397	235	317	253	232	198	395	110	242	309	301	453	1032
228.065	0	1016	342	394	235	316	250	231	195	392	109	240	308	299	452	1038
228.188	0	1020	343	395	236	317	251	230	192	392	108	240	308	300	452	1030
228.311	0	1011	344	395	236	317	251	230	193	392	108	240	308	300	452	1030
228.434	0	1012	345	396	236	317	252	232	197	394	111	241	309	301	452	1034
228.557	0	1025	346	397	237	318	252	232	195	396	111	243	310	301	453	1031
228.68	0	1017	345	395	236	315	251	230	193	393	107	239	308	300	452	1030
228.803	0	1009	343	394	236	316	251	230	195	392	108	240	308	301	451	1037
228.925	0	1012	344	395	235	316	250	232	197	393	110	242	308	298	453	1036
229.048	0	1022	344	396	236	317	251	233	193	395	109	242	308	301	453	1030
229.171	0	1015	346	396	237	317	252	232	192	396	108	242	309	303	453	1033
229.294	0	1012	346	397	238	318	253	232	196	394	109	241	309	302	452	1036
229.417	0	1014	342	392	235	314	249	231	196	392	109	239	307	300	453	1025
229.54	0	1017	342	393	235	316	250	229	192	391	109	240	308	300	452	1031
229.663	0	1015	343	393	237	315	250	230	191	392	107	239	307	300	452	1032
229.786	0	1008	344	395	236	317	251	231	195	392	109	239	308	300	452	1032
229.908	0	1014	346	396	236	317	252	232	195	396	110	242	309	301	452	1025
230.031	0	1017	344	396	238	315	252	230	193	393	108	240	307	299	452	1032
230.154	0	1021	341	391	234	313	250	228	190	389	108	238	306	298	451	1033
230.277	0	1010	342	392	236	314	249	229	194	390	108	237	307	298	450	1030
230.4	0	1012	342	392	235	315	249	230	195	391	109	240	307	299	451	1025
230.523	0	1020	344	395	235	316	250	229	192	394	108	241	308	301	451	1033
230.646	0	1019	345	395	236	317	251	229	191	394	106	241	309	302	452	1035
230.769	0	1010	346	396	236	317	252	231	195	394	108	241	308	306	451	1030
230.892	0	1013	342	391	236	314	248	230	195	390	109	240	306	302	451	1027
231.014	0	1020	341	391	235	314	250	228	191	391	107	240	307	301	451	1033
231.137	0	1017	342	391	234	313	249	228	190	390	107	239	307	300	450	1035
231.26	0	1008	343	393	234	315	250	230	194	393	108	239	308	299	451	1031
231.383	0	1012	344	394	235	316	251	230	195	395	109	240	309	299	451	1028
231.506	0	1020	346	395	236	317	252	230	192	395	108	240	310	297	452	1036
231.629	0	1010	343	393	234	314	250	230	192	391	107	237	308	296	451	1042
231.752	0	1006	342	392	234	314	249	229	195	391	109	237	308	296	451	1031
231.875	0	1013	343	392	235	314	249	230	194	391	109	237	309	296	451	1028
231.997	0	1021	344	394	235	315	249	230	191	394	108	239	309	297	452	1033
232.12	0	1012	345	395	235	316	251	231	191	393	108	239	309	297	452	1035
232.243	0	1012	347	395	234	317	250	231	195	396	110	239	311	298	453	1030
232.366	0	1014	345	395	235	314	251	232	196	395	110	239	309	296	452	1035
232.489	0	1020	343	392	235	314	250	230	190	391	108	237	308	296	451	1034
232.612	0	1013	344	393	234	315	249	230	192	392	108	238	308	296	452	1036
232.735	0	1013	345	393	235	315	249	230	195	393	109	238	309	297	452	1030
232.858	0	1016	346	395	236	316	250	231	194	395	109	241	310	299	452	1033
232.98	0	1017	348	396	235	317	251	231	193	397	109	242	310	300	452	1033
233.103	0	1013	348	395	236	317	251	230	193	393	107	240	310	299	453	1033
233.226	0	1012	344	393	236	316	249	231	196	393	109	240	308	300	453	1029
233.349	0	1015	346	395	236	317	249	231	195	394	110	241	309	301	453	1033
233.472	0	1017	347	395	236	316	250	231	192	396	109	242	309	303	453	1027
233.595	0	1006	347	396	237	318	250	233	193	396	108	243	310	302	453	1033
233.718	0	1011	349	397	236	316	251	235	198	396	110	241	310	302	454	1026
233.841	0	1017	345	392	237	314	248	232	195	394	110	240	308	302	453	1035
233.964	0	1019	345	393	236	316	249	231	191	393	108	241	308	303	454	1028
234.086	0	1008	345	392	236	316	250	232	193	393	108	240	308	302	454	1033
234.209	0	1011	346	394	237	318	250	232	196	395	110	242	310	302	454	1027
234.332	0	1016	348	395	237	318	250	234	195	396	111	243	310	303	455	1036
234.455	0	1019	345	394	237	316	251	231	193	393	108	241	308	302	455	1028
234.578	0	1010	344	390	236	313	248	232	193	390	108	239	307	301	454	1034
234.701	0	1019	344	391	235	314	248	232	196	391	110	239	308	301	454	1029
234.824	0	1016	344	392	236	316	248	231	194	392	109	241	307	302	454	1037
234.947	0	1019	346	393	237	316	250	232	192	392	109	241	309	302	454	1029
235.069	0	1010	347	394	237	317	250	232	194	393	109	240	310	301	454	1033
235.192	0	1019	345	392	236	315	249	231	196	392	110	238	307	298	455	1030
235.315	0	1015	342	388	234	315	246	229	193	390	109	238	306	291	455	1039
235.438	0	1022	342	390	235	315	248	228	191	389	108	238	307	292	454	1032
235.561	0	1011	343	391	235	315	249	229	193	390	108	237	307	296	453	1034
235.684	0	1017	344	393	236	316	249	231	195	392	110	239	310	296	454	1037
235.807	0	1017	345	394	236	316	249	230	194	395	110	239	309	298	454	1042
235.93	0	1018	346	394	237	317	251	229	191	392	108	239	309	297	453	1032
236.052	0	1011	341	390	234	312	247	228	194	390	108	238	307	296	453	1034
236.175	0	1012	342	391	235	315	249	228	195	390	109	237	308	297	453	1036
236.298	0	1016	343	393	235	315	248	228	193	392	108	238	309	296	453	1043
236.421	0	1018	344	395	235	316	251	228	191	392	108	238	310	296	453	1031
236.544	0	1009	345	395	235	315	251	229	193	394	110	238	310	297	453	1033
236.667	0	1016	345	394	234	315	251	230	196	393	109	239	309	295	452	1035
236.79	0	1023	342	392	234	315	249	227	193	392	109	239	307	289	452	1033
236.913	0	1017	344	393	234	315	250	227	190	392	109	236	309	287	452	1031
237.036	0	1010	344	395	234	316	251	228	192	392	110	236	309	286	452	1032
237.158	0	1015	345	395	234	316	250	229	196	394	111	236	310	289	453	1036
237.281	0	1023	348	396	235	316	251	228	193	396	110	238	311	290	452	1031
237.404	0	1016	343	394	233	315	251	227	192	391	108	236	309	290	452	1033
237.527	0	1012	343	392	233	314	250	227	194	390	109	235	308	291	451	1035
237.65	0	1013	343	393	233	313	250	228	195	392	110	236	308	293	451	1035
237.773	0	1022	343	395	234	313	250	228	192	392	109	238	310	294	451	1030
237.896	0	1016	345	395	233	315	252	228	192	394	108	239	310	297	451	1033
238.019	0	1010	347	396	235	316	252	230	194	395	109	240	311	297	451	1035
238.141	11	1015	343	393	235	313	249	227	195	392	110	238	309	298	452	1033
238.264	0	1024	341	390	234	312	249	227	191	390	108	237	307	298	451	1032
238.387	0	1015	341	392	235	313	250	227	191	389	107	238	308	298	450	1034
238.51	0	1010	343	392	234	313	250	228	193	390	108	238	309	299	450	1036
238.633	0	1014	343	394	234	313	250	229	194	393	109	239	309	299	450	1025
238.756	0	1016	344	395	234	315	250	228	192	394	109	240	310	299	450	1031
238.879	0	1014	345	396	235	314	252	227	192	393	108	238	308	298	451	1033
239.002	0	1010	340	391	234	312	249	226	194	389	108	237	308	296	450	1033
239.124	0	1016	342	391	233	312	249	227	195	390	109	237	308	298	450	1027
239.247	0	1016	341	393	233	312	251	226	191	392	108	237	308	298	451	1032
239.37	0	1020	344	394	234	313	251	227	190	392	108	239	309	299	450	1033
239.493	0	1007	344	394	234	315	251	228	195	394	109	240	310	297	450	1033
239.616	0	1013	345	395	232	316	251	229	195	396	110	242	311	296	452	1027
239.739	0	1019	344	394	235	315	252	227	192	393	108	239	309	295	452	1034
239.862	0	1019	341	390	234	313	249	226	191	390	107	238	309	295	451	1034
239.985	0	1007	341	392	233	313	249	227	193	390	109	239	308	293	450	1031
240.108	0	1013	342	392	234	314	249	228	194	392	109	239	310	296	451	1028
240.23	0	1018	345	394	234	314	252	228	191	394	108	240	310	297	452	1034
240.353	0	1016	345	395	234	316	251	230	192	395	107	241	310	295	452	1037
240.476	0	1009	348	397	234	317	253	229	196	396	108	241	311	290	453	1033
240.599	0	1012	345	393	234	314	249	228	195	393	110	237	309	289	453	1029
240.722	0	1021	345	393	234	314	249	228	192	393	109	237	310	290	452	1034
240.845	0	1017	345	393	234	315	250	228	191	393	108	237	310	291	452	1043
240.968	0	1007	346	395	235	316	250	231	195	394	110	238	311	294	454	1033
241.091	0	1012	347	396	235	317	251	231	195	397	111	240	311	295	453	1030
241.213	0	1020	349	398	235	316	252	231	193	398	109	242	312	295	455	1038
241.336	0	1013	347	395	234	316	251	230	193	394	108	240	311	294	455	1044
241.459	0	1008	345	394	234	317	250	231	196	394	109	240	311	295	455	1035
241.582	0	1012	345	395	235	317	249	232	197	396	111	240	310	293	455	1030
241.705	0	1020	347	396	235	317	250	232	194	396	110	240	311	295	455	1038
241.828	0	1010	348	396	235	319	252	232	194	397	108	242	311	293	456	1045
241.951	0	1008	349	397	237	318	252	233	198	398	111	241	312	293	456	1037
242.074	0	1016	346	394	234	314	248	233	196	394	110	238	309	295	456	1031
242.196	0	1022	346	394	236	316	250	231	194	395	110	239	309	295	456	1038
242.319	0	1016	346	394	236	315	250	232	194	394	108	239	309	298	455	1046
242.442	0	1008	347	396	236	316	250	233	197	396	111	240	310	299	456	1037
242.565	0	1015	349	397	237	318	251	234	198	399	111	242	311	300	457	1032
242.688	0	1023	347	394	237	316	251	232	194	394	110	240	309	300	456	1038
242.811	0	1017	344	391	236	313	248	232	194	391	109	239	308	300	455	1039
242.934	0	1009	345	392	237	316	248	231	197	391	110	238	309	299	456	1035
243.057	0	1015	345	392	237	315	248	232	196	393	111	239	308	301	455	1034
243.18	0	1024	346	394	236	316	250	232	193	394	109	240	309	301	457	1037
243.302	0	1016	347	394	236	317	251	233	194	395	110	241	310	302	457	1040
243.425	0	1015	346	391	237	313	249	232	197	392	110	239	307	300	456	1035
243.548	0	1015	343	389	236	312	247	232	196	390	109	239	307	300	456	1033
243.671	0	1022	342	390	235	314	248	228	193	390	109	239	308	298	456	1038
243.794	0	1016	343	391	235	315	249	229	192	391	107	240	308	299	455	1040
243.917	0	1016	345	392	235	314	249	232	195	393	110	240	309	301	456	1034
244.04	0	1016	347	394	237	316	250	232	197	395	110	241	310	302	456	1031
244.163	0	1022	344	392	237	314	249	229	192	391	108	239	308	299	456	1037
244.285	0	1015	341	390	235	312	248	229	193	389	109	237	308	299	455	1039
244.408	0	1016	342	390	236	313	248	228	195	390	109	237	308	298	455	1033
244.531	0	1017	343	392	236	314	249	229	194	391	109	239	308	299	455	1030
244.654	0	1021	345	394	236	315	250	229	192	393	109	239	310	300	456	1036
244.777	0	1014	346	395	237	316	251	230	193	394	108	239	310	299	456	1036
244.9	0	1014	344	392	236	315	249	228	197	392	110	236	309	298	454	1033
245.023	0	1016	343	392	235	314	248	228	195	392	109	238	308	298	455	1037
245.146	0	1022	345	392	235	314	249	228	191	392	108	238	310	298	455	1037
245.268	0	1014	344	394	236	315	250	229	192	392	107	239	309	298	455	1036
245.391	0	1013	347	396	235	316	249	230	196	394	109	239	310	298	455	1030
245.514	0	1016	347	396	238	316	250	229	195	394	110	240	310	298	455	1035
245.637	0	1021	343	392	236	313	248	226	191	390	108	238	308	297	454	1036
[truncated: 746 more rows]

## Sheet: D850
	SNR :	47	31	47	44	33	56	42	37	52	42	37	45	42	50	44
Time	Marker	ch1	ch2	ch3	ch4	ch5	ch6	ch7	ch8	ch9	ch10	ch11	ch12	ch13	ch14	ch15
0.24576	0	745	326	417	225	382	309	216	191	355	114	300	321	200	446	723
0.36864	0	745	326	417	225	382	309	216	191	355	114	300	321	200	446	723
0.49152	0	831	378	454	239	378	293	230	214	384	113	300	351	202	471	789
0.6144	0	878	387	454	244	371	286	233	219	389	111	300	357	203	488	837
0.73728	0	893	390	452	243	368	284	235	223	392	111	301	361	203	492	842
0.86016	0	900	375	433	239	363	281	234	226	390	113	297	357	202	490	852
0.98304	0	921	373	429	238	362	278	232	224	391	112	295	354	204	492	856
1.10592	0	918	374	428	238	360	277	233	225	392	113	295	352	203	493	858
1.2288	0	915	376	427	239	360	278	234	227	393	113	295	352	202	494	855
1.35168	0	914	379	427	241	360	277	235	228	394	113	296	353	204	494	861
1.47456	0	919	377	428	239	361	280	232	225	394	114	294	351	202	494	859
1.59744	0	914	371	419	237	356	276	231	224	389	112	291	347	201	491	858
1.72032	0	915	370	419	236	356	275	231	225	388	112	290	346	201	491	852
1.8432	0	918	369	420	235	356	277	231	225	389	111	289	348	200	489	868
1.96608	0	910	370	422	236	355	277	230	222	392	111	291	348	200	489	859
2.08896	0	908	371	423	238	349	277	231	221	392	112	293	349	200	491	868
2.21184	0	905	368	424	243	354	278	236	220	392	112	294	349	200	487	857
2.33472	0	913	360	415	244	362	276	237	217	388	111	292	347	200	482	867
2.4576	0	901	354	412	247	372	275	236	214	388	110	293	347	200	480	865
2.58048	0	896	352	415	248	375	274	239	214	387	110	293	347	201	479	862
2.70336	0	893	355	417	248	375	275	241	215	388	113	296	350	202	477	852
2.82624	0	894	359	418	248	375	274	240	215	389	111	295	351	203	477	866
2.94912	0	893	362	420	248	375	275	239	214	392	113	297	352	203	477	871
3.072	0	887	359	418	244	372	276	238	215	386	112	294	350	203	475	862
3.19488	0	885	356	413	242	368	269	239	216	384	112	293	349	203	471	850
3.31776	0	887	358	415	242	368	271	236	213	385	112	292	349	202	471	853
3.44064	0	890	360	416	243	366	271	234	213	385	111	293	349	202	472	841
3.56352	0	870	360	417	244	367	271	235	214	387	111	294	349	201	473	832
3.6864	0	877	363	419	247	369	273	237	215	389	112	294	351	202	474	848
3.80928	0	883	359	420	246	370	276	236	212	390	112	295	351	203	474	863
3.93216	0	879	353	412	246	368	271	232	211	385	111	292	348	201	470	866
4.05504	0	867	352	412	246	368	270	234	212	383	111	292	350	201	470	862
4.17792	0	866	351	415	244	369	270	234	212	384	111	293	349	202	470	867
4.3008	0	875	353	416	246	371	271	233	209	387	111	294	351	202	469	864
4.42368	0	879	357	418	248	372	272	232	209	389	110	296	352	203	471	868
4.54656	0	876	357	422	247	374	275	234	210	388	112	295	353	204	470	867
4.66944	0	866	351	416	245	370	269	233	211	384	111	293	350	203	468	867
4.79232	0	873	352	416	246	370	270	232	207	384	111	294	351	202	466	861
4.9152	0	870	354	416	248	370	270	231	207	384	110	293	351	202	466	847
5.03808	0	879	355	418	247	371	271	233	209	386	111	295	352	203	466	837
5.16096	0	875	359	419	249	371	271	233	210	389	111	295	353	201	466	830
5.28384	0	877	358	419	245	372	273	227	208	388	109	294	353	202	465	819
5.40672	0	871	355	417	244	366	270	219	203	383	105	293	349	202	468	820
5.5296	0	868	358	417	243	365	270	222	206	385	105	293	349	203	472	831
5.65248	0	869	359	416	244	365	271	221	207	386	106	294	350	203	474	838
5.77536	0	876	361	419	245	366	271	213	202	388	105	294	352	204	475	837
5.89824	0	882	378	417	245	366	271	214	205	390	104	294	352	203	475	834
6.02112	0	890	385	419	241	347	272	207	208	385	103	289	350	203	473	821
6.144	0	893	380	414	239	341	268	202	206	385	101	288	350	203	472	827
6.26688	0	885	380	416	236	339	270	201	203	385	101	288	349	202	471	815
6.38976	0	885	381	416	238	337	269	204	206	387	104	288	350	203	471	819
6.51264	0	892	382	418	239	337	270	206	209	389	105	288	352	202	473	827
6.63552	0	893	384	420	240	338	272	208	209	391	107	289	353	203	474	838
6.7584	0	863	378	421	235	341	273	211	207	387	106	286	351	203	473	869
6.88128	0	872	373	416	235	337	269	212	209	383	107	285	348	204	475	899
7.00416	0	887	373	416	235	338	269	213	212	384	107	284	349	204	473	896
7.12704	0	901	374	418	234	338	271	213	209	386	107	284	351	204	471	900
7.24992	0	899	374	420	235	338	272	213	209	389	107	285	351	204	470	874
7.3728	0	904	375	421	237	340	272	216	212	390	109	287	354	203	471	870
7.49568	0	898	375	424	234	341	274	218	212	390	109	288	353	204	470	859
7.61856	0	901	369	418	233	338	272	217	211	385	109	283	350	203	468	863
7.74144	0	898	368	417	233	338	270	217	210	385	108	283	349	203	466	855
7.86432	0	897	366	419	232	338	270	216	212	385	109	283	350	203	466	859
7.9872	0	893	368	421	233	340	272	218	214	389	109	284	351	203	468	865
8.11008	0	896	371	424	234	341	273	218	212	391	109	285	353	203	471	861
8.23296	0	903	374	424	236	342	274	218	212	392	109	286	355	202	475	863
8.35584	0	891	372	424	233	342	275	219	214	389	109	285	352	203	476	857
8.47872	0	880	370	418	231	339	270	219	216	388	108	283	351	202	476	867
8.6016	0	895	370	420	233	340	272	218	212	389	109	285	352	202	478	879
8.72448	0	901	370	424	234	340	273	219	211	389	109	285	353	203	479	878
8.84736	0	899	373	425	235	339	273	220	214	391	110	286	353	204	480	875
8.97024	0	900	376	427	236	340	274	221	215	394	110	287	355	204	480	882
9.09312	0	904	376	429	236	342	275	221	213	394	110	287	356	204	480	875
9.216	0	892	374	416	234	338	273	220	212	389	110	285	353	202	477	867
9.33888	0	898	370	433	230	338	273	220	214	393	108	284	356	204	477	858
9.46176	0	879	373	422	236	345	273	222	215	389	110	288	353	201	473	819
9.58464	0	905	369	437	229	341	275	217	212	399	109	286	360	203	480	866
9.70752	0	894	379	428	237	343	279	218	215	396	109	291	358	202	480	832
9.8304	0	895	375	436	233	343	278	219	216	396	110	289	359	204	478	846
9.95328	0	907	372	423	231	338	274	217	216	392	108	284	355	202	475	848
10.0762	0	901	370	425	231	337	274	215	213	393	107	284	354	202	477	839
10.199	0	897	371	428	232	336	275	215	211	393	107	285	355	202	478	836
10.3219	0	898	374	428	232	336	276	216	213	395	108	286	356	201	478	824
10.4448	0	908	375	430	233	334	276	214	212	397	107	287	358	202	479	831
10.5677	0	904	378	433	234	336	277	215	211	398	108	287	358	202	480	827
10.6906	0	893	369	428	230	333	275	215	210	391	107	283	353	201	476	814
10.8134	0	892	368	428	230	334	273	216	214	392	108	284	353	200	477	801
10.9363	0	898	368	429	231	335	276	218	211	393	108	285	352	200	477	809
11.0592	0	904	369	430	232	333	275	218	210	395	108	286	354	201	478	818
11.1821	0	894	373	432	234	333	275	221	211	396	109	286	356	201	479	812
11.305	0	897	374	434	234	333	277	223	214	398	110	287	357	201	481	822
11.4278	0	907	373	434	234	329	279	224	212	396	110	286	353	199	483	829
11.5507	0	905	368	425	237	321	273	225	212	393	110	285	351	199	480	828
11.6736	0	895	366	425	243	338	274	230	211	392	110	287	352	200	477	821
11.7965	0	899	366	427	244	344	273	231	213	395	110	288	353	200	477	828
11.9194	0	899	368	429	246	349	276	232	210	397	110	291	355	201	477	829
12.0422	0	900	369	431	248	356	276	234	210	398	111	293	357	203	478	834
12.1651	0	900	371	434	250	362	277	238	212	398	112	295	358	204	479	836
12.288	0	891	366	428	246	361	274	237	214	394	112	291	355	204	477	839
12.4109	0	896	366	426	244	360	274	235	212	395	111	292	354	204	475	837
12.5338	0	898	373	427	242	358	274	235	213	394	112	291	355	204	476	838
12.6566	0	899	373	429	242	356	272	235	215	395	112	292	355	205	477	836
12.7795	0	896	375	431	244	358	275	235	214	399	113	293	357	206	479	844
12.9024	0	899	379	435	244	361	278	235	213	399	112	295	359	207	480	849
13.0253	0	898	375	428	242	357	275	233	214	394	112	292	357	206	478	849
13.1482	0	896	374	426	242	357	273	234	216	395	112	293	357	207	477	851
13.271	0	895	374	429	244	359	275	235	216	397	113	293	358	208	479	859
13.3939	0	896	377	431	245	361	275	234	214	399	112	296	359	208	480	865
13.5168	0	892	380	433	246	361	276	235	215	400	112	296	360	209	480	862
13.6397	0	899	381	436	245	363	277	236	217	400	114	296	360	209	480	856
13.7626	0	903	375	427	243	358	274	235	217	396	112	293	355	208	478	866
13.8854	0	903	378	428	244	359	274	234	215	399	113	294	357	207	479	863
14.0083	0	896	379	429	245	358	274	234	216	397	113	294	357	208	480	860
14.1312	0	900	380	432	245	360	275	236	218	399	113	294	358	208	480	855
14.2541	0	905	383	434	246	360	276	236	216	400	112	296	359	211	481	864
14.377	0	909	381	433	244	360	278	234	216	400	113	293	356	211	481	861
14.4998	0	894	376	425	242	355	273	233	215	393	113	291	354	208	479	853
14.6227	0	896	376	427	243	356	273	235	217	396	114	292	354	209	479	854
14.7456	0	911	375	428	244	357	275	233	214	395	112	291	355	208	478	864
14.8685	0	912	377	431	245	358	275	234	213	398	112	293	355	208	480	859
14.9914	0	903	382	433	246	359	276	235	215	399	113	294	357	208	481	856
15.1142	0	901	380	432	243	358	277	234	217	397	114	292	355	208	482	866
15.2371	0	906	376	424	243	354	275	233	215	394	113	290	354	207	480	865
15.36	0	914	378	426	244	355	274	232	215	396	113	291	354	207	480	866
15.4829	0	907	379	427	244	356	274	233	216	396	112	291	353	208	482	868
15.6058	0	906	380	430	245	357	275	235	217	397	114	292	356	208	483	870
15.7286	0	908	384	430	246	359	275	235	216	399	114	295	357	208	484	870
15.8515	0	917	382	431	245	359	277	234	216	398	114	292	355	208	484	871
15.9744	0	912	377	424	243	355	272	234	218	393	113	290	353	208	482	868
16.0973	0	908	379	426	244	357	272	235	220	397	114	291	354	209	483	870
16.2202	0	907	380	426	245	357	275	234	216	397	112	292	354	209	483	865
16.343	0	911	383	428	248	358	275	234	217	398	113	292	355	212	484	870
16.4659	0	913	383	431	247	360	276	237	219	399	113	292	357	215	486	869
16.5888	0	911	379	425	244	357	274	236	220	396	114	289	353	214	484	873
16.7117	0	906	379	423	245	355	273	235	217	395	112	291	353	214	485	871
16.8346	0	913	380	425	248	356	274	235	218	396	112	291	353	217	485	873
16.9574	0	914	381	426	248	357	274	235	219	398	113	292	355	215	485	870
17.0803	0	915	385	427	249	358	276	237	220	400	115	294	356	212	487	878
17.2032	0	916	385	430	248	359	278	236	218	401	115	294	357	212	488	881
17.3261	0	909	378	423	246	354	274	236	218	394	114	290	352	211	486	877
17.449	0	911	378	422	246	354	272	237	219	396	114	291	353	211	487	872
17.5718	0	919	379	423	248	355	274	236	218	396	113	292	353	210	487	884
17.6947	0	918	382	425	249	355	275	236	217	399	113	293	354	211	489	883
17.8176	0	911	383	427	249	356	275	237	219	400	114	294	356	210	489	881
17.9405	0	918	384	428	248	358	277	238	220	400	115	294	356	211	490	873
18.0634	0	921	378	421	246	354	272	236	220	396	113	291	353	210	488	885
18.1862	0	922	379	422	247	355	274	235	217	396	113	291	354	210	487	882
18.3091	0	913	380	423	248	355	274	236	217	397	114	291	353	211	488	873
18.432	0	911	383	424	248	356	275	238	220	400	114	292	355	211	489	873
18.5549	0	924	385	426	249	357	276	237	219	401	114	293	357	212	490	885
18.6778	0	926	388	429	249	359	278	238	218	403	115	293	357	211	491	883
18.8006	0	909	380	422	246	353	274	237	219	396	114	290	353	210	489	873
18.9235	0	911	381	421	247	354	272	237	222	399	114	291	353	211	488	875
19.0464	0	924	381	423	248	355	275	236	218	398	114	291	354	210	488	886
19.1693	0	927	384	424	249	356	275	237	217	400	113	292	355	211	490	880
19.2922	0	917	385	425	250	357	275	238	220	402	114	293	356	212	491	876
19.415	0	913	390	428	250	358	276	239	221	404	115	294	357	211	491	886
19.5379	0	918	383	426	247	356	277	237	219	400	114	292	354	211	489	881
19.6608	0	927	380	422	246	354	272	236	218	399	113	291	354	211	489	880
19.7837	0	920	381	424	247	355	275	237	219	399	114	291	354	210	488	883
19.9066	0	913	382	424	246	355	276	237	220	401	114	292	354	211	489	885
20.0294	0	919	385	426	248	357	277	237	218	402	114	293	356	211	491	886
20.1523	0	928	388	427	249	357	277	237	218	404	114	293	357	212	491	884
20.2752	0	923	387	429	248	359	279	239	220	403	115	293	357	211	491	884
20.3981	0	921	381	422	246	352	274	238	221	400	113	290	354	210	490	887
20.521	0	918	382	424	247	353	277	237	218	402	114	291	356	210	491	879
20.6438	0	921	383	424	248	354	275	237	219	401	114	292	355	209	490	882
20.7667	0	923	385	426	249	355	277	239	221	405	115	293	357	211	491	883
20.8896	0	922	388	429	250	357	278	239	221	406	115	294	358	211	492	887
21.0125	0	915	388	430	249	357	280	238	218	405	115	294	357	211	493	882
21.1354	0	921	381	422	247	351	275	237	219	401	114	292	355	210	491	887
21.2582	0	922	382	424	248	352	276	238	220	402	115	292	355	210	492	882
21.3811	0	922	384	424	248	353	275	238	222	404	114	291	356	210	493	891
21.504	0	923	386	427	250	353	278	238	218	405	114	293	357	210	494	892
21.6269	0	916	388	428	251	355	279	239	219	407	115	294	359	211	495	889
21.7498	0	922	382	425	247	352	278	239	221	401	115	292	356	210	492	883
21.8726	0	925	382	422	247	352	274	238	221	403	114	291	354	208	492	896
21.9955	0	919	382	424	247	351	277	237	218	402	114	290	356	210	491	892
22.1184	0	917	383	424	249	352	278	237	219	403	113	292	356	210	492	889
22.2413	0	922	386	426	249	353	277	239	221	406	115	293	358	211	494	885
22.3642	0	928	387	429	249	354	281	238	220	406	115	293	358	210	495	898
22.487	0	925	379	422	245	349	277	236	219	400	114	289	354	208	492	891
22.6099	0	918	379	421	245	349	276	235	220	399	113	289	354	208	492	887
22.7328	0	921	380	422	246	351	277	236	221	401	114	290	354	208	491	883
22.8557	0	927	382	423	247	351	280	236	219	403	114	290	355	208	492	894
22.9786	0	928	384	425	248	352	280	237	218	404	114	291	356	209	493	890
23.1014	0	914	384	427	247	353	282	235	220	404	113	292	356	210	493	882
23.2243	0	914	378	420	244	349	276	236	221	398	114	288	352	208	490	879
23.3472	0	928	379	420	244	350	278	235	218	399	113	288	352	208	490	891
23.4701	0	929	379	421	244	349	279	233	217	400	113	288	353	208	491	888
23.593	0	920	380	422	245	351	279	233	218	403	113	289	353	208	491	881
23.7158	0	917	383	423	248	352	280	235	221	403	114	290	355	209	493	891
23.8387	0	929	384	427	246	353	283	235	218	405	113	289	355	209	493	892
23.9616	0	928	378	419	243	347	277	234	218	399	113	287	351	208	490	885
24.0845	0	922	377	421	244	348	278	233	218	399	113	287	351	208	490	889
24.2074	0	917	378	420	245	348	279	234	219	400	113	287	351	208	491	893
24.3302	0	921	380	421	246	350	280	233	218	402	113	289	352	208	492	891
24.4531	0	930	383	424	246	350	281	234	218	404	113	290	353	208	493	890
24.576	0	922	385	426	247	351	281	235	219	403	114	289	353	209	494	891
24.6989	0	922	378	419	243	348	278	234	220	399	113	286	351	208	491	892
24.8218	0	920	379	420	245	348	279	232	216	399	113	287	351	208	491	890
24.9446	0	928	379	419	245	349	280	234	216	400	112	288	352	208	491	887
25.0675	0	924	382	423	246	352	280	235	219	401	113	288	352	208	491	888
25.1904	0	923	384	422	245	353	281	235	219	403	112	288	354	208	493	891
25.3133	0	922	386	425	247	353	282	235	218	405	114	288	353	209	494	889
25.4362	0	931	381	421	244	350	280	234	218	400	113	286	351	208	492	886
25.559	0	926	379	418	244	349	278	234	218	398	112	285	351	208	492	887
25.6819	0	924	380	421	245	350	280	235	218	400	112	286	352	209	491	889
25.8048	0	925	381	422	246	351	281	234	217	402	113	287	352	208	493	884
25.9277	0	928	383	423	247	351	282	234	217	403	113	287	353	209	493	887
26.0506	0	931	386	425	248	353	282	237	219	405	114	288	354	210	494	887
26.1734	0	929	380	422	243	350	280	236	221	401	113	286	351	209	493	891
26.2963	0	928	381	420	246	350	280	234	217	401	113	286	351	209	493	890
26.4192	0	928	381	421	246	351	281	234	216	401	113	286	351	208	493	888
26.5421	0	929	383	423	247	351	280	236	218	403	113	287	352	209	493	886
26.665	0	934	385	424	246	351	281	237	219	405	114	288	353	209	494	893
26.7878	1	928	383	425	245	352	283	235	217	405	113	288	352	209	494	893
26.9107	0	920	377	417	244	348	277	235	216	398	111	286	350	208	493	890
27.0336	0	926	379	421	245	350	280	234	217	401	113	286	351	208	493	885
27.1565	0	932	380	420	244	350	281	235	217	402	113	286	351	208	493	898
27.2794	0	924	382	423	246	349	282	234	215	403	112	287	352	208	494	893
27.4022	0	921	384	424	247	351	282	235	217	405	114	288	353	209	494	891
27.5251	0	928	381	423	244	351	283	235	218	402	113	285	352	208	493	885
27.648	0	931	376	416	242	347	278	234	217	398	113	283	349	206	491	895
27.7709	0	933	375	418	243	348	280	233	214	399	112	283	350	206	491	893
27.8938	0	922	376	418	242	348	280	233	216	398	112	283	351	206	490	886
28.0166	0	925	378	419	243	348	282	233	218	401	112	284	352	208	491	883
28.1395	0	931	379	421	244	349	282	233	216	403	111	285	353	207	491	894
28.2624	0	932	378	422	243	349	285	232	214	401	112	284	351	206	490	892
28.3853	0	920	372	416	240	345	279	232	214	394	111	280	348	205	489	885
28.5082	0	916	372	416	240	345	279	232	216	396	111	280	348	205	488	881
28.631	0	928	373	415	240	345	280	231	214	397	111	280	349	204	487	891
28.7539	0	931	373	417	241	345	281	230	212	398	111	282	350	205	488	889
28.8768	0	915	376	419	242	346	280	232	214	401	109	282	351	206	488	880
28.9997	0	916	378	421	241	344	282	234	215	402	110	281	351	216	489	881
29.1226	0	920	372	413	264	339	283	230	210	397	100	290	347	258	488	891
29.2454	0	944	357	415	304	384	279	223	202	398	92	308	343	279	496	915
29.3683	0	943	350	413	297	382	279	227	204	397	94	306	343	277	496	912
29.4912	0	944	351	415	287	374	281	229	206	399	99	304	344	275	493	926
29.6141	0	956	352	417	285	373	282	229	205	401	98	302	345	277	493	931
29.737	0	960	354	420	282	372	283	230	204	403	99	300	346	276	493	922
29.8598	0	950	351	419	274	370	284	230	207	398	100	297	344	275	489	915
29.9827	0	948	350	414	270	367	279	230	208	398	101	292	343	274	487	927
30.1056	0	952	350	415	271	366	281	228	205	398	99	292	344	273	487	927
30.2285	0	961	352	416	273	365	282	228	205	398	98	295	344	278	489	924
30.3514	0	953	353	417	273	365	281	229	206	400	100	294	345	275	487	918
30.4742	0	949	356	420	274	365	283	230	207	403	100	294	346	276	490	929
30.5971	0	952	351	417	270	364	284	229	204	398	98	292	343	275	487	927
30.72	0	961	350	414	271	361	280	227	202	396	97	291	342	275	488	923
30.8429	0	953	350	414	269	362	282	229	205	398	99	289	343	275	487	926
30.9658	0	951	351	415	270	362	282	228	205	400	101	291	344	274	488	927
31.0886	0	951	353	417	272	362	283	228	204	402	98	291	344	274	489	929
31.2115	0	962	356	418	272	364	284	229	204	403	98	291	346	275	490	923
31.3344	0	953	352	415	268	363	284	228	205	397	98	288	342	274	489	924
31.4573	0	947	348	409	269	359	279	227	205	397	97	288	340	274	488	926
31.5802	0	949	347	411	270	360	282	227	201	396	95	290	341	278	490	929
31.703	0	960	347	411	270	359	281	226	201	397	95	289	341	276	489	922
31.8259	0	953	350	413	271	360	281	229	204	398	97	289	342	276	489	924
31.9488	0	953	354	415	272	361	283	229	204	401	98	289	343	276	490	927
32.0717	0	950	353	417	269	362	285	227	202	400	96	289	342	275	489	930
32.1946	0	957	346	408	264	359	278	227	201	395	96	284	338	274	485	924
32.3174	0	954	346	408	265	357	281	227	202	394	96	284	339	273	485	924
32.4403	0	951	348	409	266	356	281	225	202	395	97	285	339	273	485	927
32.5632	0	947	349	411	266	357	281	225	200	397	95	285	341	272	486	928
32.6861	0	959	351	413	266	356	282	226	199	399	96	284	341	272	486	923
32.809	0	955	353	416	266	360	283	228	202	400	98	284	343	273	487	924
32.9318	0	951	348	410	261	358	281	228	203	395	98	281	339	270	484	927
33.0547	0	948	346	408	262	355	281	226	198	394	95	280	338	269	483	929
33.1776	0	951	348	410	261	355	280	228	198	395	95	280	340	269	483	922
33.3005	0	952	348	410	261	355	280	225	200	396	95	282	339	267	486	924
33.4234	0	948	351	412	263	354	281	226	200	398	97	282	341	268	486	924
33.5462	0	948	353	413	262	355	282	228	198	401	96	283	342	270	486	923
33.6691	0	951	350	413	259	356	282	227	199	397	95	280	340	268	484	921
33.792	0	953	347	407	259	351	279	226	200	393	95	279	338	268	484	924
33.9149	0	948	348	410	263	352	280	225	199	395	95	281	339	270	484	924
34.0378	0	947	351	411	263	351	280	224	197	396	94	282	339	270	485	922
34.1606	0	951	351	412	267	352	281	224	197	398	92	283	342	274	487	921
34.2835	0	954	352	414	272	352	281	227	199	400	92	290	342	277	493	926
34.4064	0	949	350	411	276	358	282	228	199	396	93	290	338	277	492	925
34.5293	0	946	347	408	276	356	280	226	195	394	92	290	338	275	492	924
34.6522	0	949	347	409	279	357	281	226	194	395	90	289	338	277	491	922
34.775	0	951	347	411	280	360	280	228	198	397	93	290	339	278	493	923
34.8979	0	947	350	412	279	362	281	229	197	399	93	291	339	277	493	927
35.0208	0	946	353	413	278	362	282	230	196	401	92	291	341	277	494	925
35.1437	0	949	349	412	275	361	281	228	195	398	92	288	338	274	492	924
35.2666	0	952	345	405	271	357	277	228	197	393	93	284	337	274	491	924
35.3894	0	946	346	410	270	356	280	226	195	395	93	285	337	273	491	926
35.5123	0	945	346	410	270	356	280	227	194	396	91	287	337	270	493	929
35.6352	0	947	347	411	271	359	281	227	194	398	91	289	338	269	495	923
35.7581	0	952	351	414	272	359	281	229	197	398	94	287	339	273	493	925
35.881	0	948	348	414	269	359	284	230	197	397	95	285	339	272	490	929
36.0038	0	945	344	405	266	354	278	226	194	394	92	280	336	269	488	930
36.1267	0	948	343	407	270	353	280	225	192	394	90	285	336	274	490	923
36.2496	0	952	344	407	273	356	280	225	194	394	93	283	337	274	489	925
36.3725	0	948	347	410	271	357	281	227	195	397	93	283	338	271	490	926
36.4954	0	946	348	411	275	357	282	227	193	400	93	286	339	274	492	925
36.6182	0	950	348	414	274	360	284	226	193	398	91	283	339	274	491	924
36.7411	0	951	343	406	270	354	279	225	194	393	92	281	336	272	488	925
36.864	0	946	344	405	269	354	278	224	196	395	93	279	336	273	486	930
36.9869	0	945	345	408	268	353	281	224	192	394	92	279	337	272	485	931
37.1098	0	955	346	408	269	355	281	224	192	395	92	278	338	272	485	925
37.2326	0	952	350	411	268	355	280	226	194	398	95	278	339	271	485	926
37.3555	0	946	350	413	268	355	284	226	195	399	95	278	340	271	485	930
37.4784	0	944	346	406	263	351	280	223	193	393	92	276	337	270	483	930
37.6013	0	948	346	407	265	350	280	223	192	394	93	276	337	270	483	925
37.7242	0	951	348	408	265	351	280	224	194	395	94	275	337	270	483	925
37.847	0	947	348	409	265	352	280	224	194	397	95	276	338	270	483	929
37.9699	0	945	352	411	267	352	281	224	193	400	94	278	340	269	485	932
38.0928	0	948	349	410	263	352	282	224	192	395	94	275	338	269	483	925
38.2157	0	951	347	405	263	348	278	223	193	393	94	274	336	268	482	924
38.3386	0	947	347	409	262	349	280	224	194	395	95	274	337	267	481	926
38.4614	0	944	349	409	264	349	280	223	192	397	94	273	337	267	481	922
38.5843	0	955	351	409	264	348	280	224	192	398	94	272	340	266	483	922
38.7072	0	952	352	413	266	351	281	224	195	399	95	273	341	266	483	925
38.8301	0	946	347	408	262	348	281	224	196	395	96	270	337	264	481	926
38.953	0	945	346	403	259	347	279	223	193	392	94	269	335	264	481	928
39.0758	0	948	345	406	261	347	279	221	192	393	94	268	336	265	479	921
39.1987	0	950	347	407	261	346	279	222	193	395	95	269	336	264	480	921
39.3216	0	946	349	409	260	347	281	224	194	396	97	270	338	265	480	924
39.4445	0	944	351	412	261	349	282	223	192	399	95	272	339	265	481	922
39.5674	0	948	346	407	256	347	282	224	192	393	94	268	336	264	479	920
39.6902	0	950	344	403	256	344	279	223	194	391	96	267	334	265	478	922
39.8131	0	946	344	405	258	344	280	222	193	391	95	267	334	265	477	923
39.936	0	942	347	405	259	344	280	222	192	394	94	269	335	265	479	920
40.0589	0	948	348	407	265	342	280	221	191	395	93	270	336	267	479	919
40.1818	0	951	348	409	268	351	280	222	193	397	96	270	338	267	482	921
40.3046	0	945	347	406	263	348	281	221	195	392	96	268	335	266	480	924
40.4275	0	944	345	403	262	345	278	221	191	390	93	268	335	265	479	921
40.5504	0	946	344	404	262	346	278	221	191	393	93	269	335	265	479	918
40.6733	0	949	345	405	262	347	279	222	193	394	95	269	336	266	480	921
40.7962	0	947	347	405	263	347	280	222	194	395	95	270	336	267	481	923
40.919	0	941	351	409	265	348	281	222	192	398	95	271	338	267	482	921
41.0419	0	948	345	403	262	345	279	221	191	392	93	268	334	268	480	920
41.1648	0	950	345	403	262	344	277	222	193	392	95	269	333	267	480	920
41.2877	0	946	346	404	263	345	278	222	193	393	95	269	335	267	480	924
41.4106	0	946	347	406	264	346	279	221	191	396	94	271	336	267	481	927
41.5334	0	949	349	407	265	347	279	222	193	396	93	271	337	269	482	919
41.6563	0	951	349	409	265	348	281	223	195	395	96	270	337	267	482	921
41.7792	0	948	345	401	262	346	276	222	195	393	95	269	334	268	481	925
41.9021	0	947	346	403	263	346	278	222	191	393	95	270	334	268	482	927
42.025	0	949	345	404	264	346	277	222	191	393	94	270	335	268	482	921
42.1478	0	950	348	407	264	347	278	224	193	396	95	270	337	268	483	920
42.2707	0	949	351	408	265	349	280	224	193	398	95	272	338	268	484	925
42.3936	0	949	347	407	262	349	280	223	193	395	95	270	336	266	483	928
42.5165	0	948	344	401	262	344	276	221	192	390	94	268	334	266	481	920
42.6394	0	949	346	403	263	346	278	222	193	392	96	268	334	267	481	917
42.7622	0	949	347	404	262	347	277	222	193	393	95	269	335	266	481	924
42.8851	0	948	349	406	263	347	279	222	192	395	94	270	336	266	482	928
43.008	0	949	351	407	264	347	279	223	194	397	95	271	338	267	483	921
43.1309	0	949	349	407	262	348	281	224	195	393	96	269	336	266	482	916
43.2538	0	952	344	399	262	342	274	223	195	391	95	267	333	267	481	924
43.3766	0	949	345	403	261	343	277	221	191	392	95	266	334	265	480	926
43.4995	0	945	345	403	258	345	277	222	192	392	94	268	334	260	484	920
43.6224	0	947	348	406	259	344	278	222	194	395	97	268	335	260	483	917
43.7453	0	949	351	408	260	344	278	222	194	397	97	267	337	263	482	923
43.8682	0	948	352	409	257	347	282	224	193	398	97	268	338	263	483	926
43.991	0	940	345	401	254	342	277	223	192	390	95	265	334	262	479	920
44.1139	0	947	345	402	255	341	275	223	194	392	96	266	335	262	479	918
44.2368	0	952	345	403	257	340	277	221	193	392	96	266	336	263	478	923
44.3597	0	948	347	405	258	340	278	220	192	394	95	268	336	263	480	927
44.4826	0	942	349	407	259	340	277	222	193	396	96	268	337	264	482	921
44.6054	0	948	350	409	258	344	279	223	195	399	97	269	338	263	481	920
44.7283	0	951	347	402	254	340	276	221	195	393	97	266	335	263	479	929
44.8512	0	948	346	402	255	340	277	222	192	393	96	267	334	262	479	928
44.9741	0	941	347	404	256	340	276	220	193	393	95	267	335	263	480	920
45.097	0	947	348	406	256	340	276	222	195	396	97	267	336	263	480	918
45.2198	0	953	350	406	258	340	278	222	195	398	98	269	339	263	481	931
45.3427	0	948	350	408	255	344	281	223	192	397	96	269	338	263	481	928
45.4656	0	942	345	401	253	339	275	222	193	393	96	265	336	263	479	922
45.5885	0	946	347	403	255	339	277	222	195	394	98	266	336	262	481	919
45.7114	0	952	347	405	256	338	278	221	195	395	98	266	337	262	481	931
45.8342	0	951	351	406	256	341	278	222	193	397	97	267	338	261	481	929
45.9571	0	943	353	408	258	341	278	221	194	400	98	267	340	261	483	923
46.08	0	950	349	406	255	339	281	223	196	395	99	264	337	259	481	919
46.2029	0	953	346	400	253	336	274	220	196	394	97	264	335	259	480	930
46.3258	0	949	347	403	252	337	277	221	192	394	96	264	336	257	480	927
46.4486	0	944	347	403	253	337	277	221	193	394	97	264	336	258	480	921
46.5715	0	949	349	405	254	337	277	221	195	396	99	265	338	258	481	918
46.6944	0	954	351	407	256	338	280	221	195	398	99	265	338	258	481	931
46.8173	0	951	348	404	250	338	278	221	195	393	97	264	336	258	479	928
46.9402	0	942	346	400	249	336	275	221	194	392	98	262	335	260	480	921
47.063	0	949	346	403	251	334	277	221	196	392	100	263	335	259	480	918
47.1859	0	954	348	403	253	334	278	219	194	394	99	263	335	259	480	930
47.3088	0	953	350	405	255	335	277	220	193	397	98	264	337	259	481	928
47.4317	0	945	352	408	254	338	278	222	194	398	98	264	338	259	482	923
47.5546	0	950	348	402	251	334	277	222	196	392	100	263	335	258	480	920
47.6774	0	954	346	401	251	334	276	221	194	392	98	262	335	257	479	929
47.8003	0	956	348	402	253	334	277	221	193	393	98	263	335	258	479	926
47.9232	0	945	350	404	253	335	276	221	194	393	98	263	336	258	481	922
48.0461	0	952	353	405	255	335	277	222	196	396	99	264	338	258	481	919
48.169	0	955	352	406	251	337	279	223	195	394	99	264	337	258	481	930
48.2918	0	956	348	400	253	334	276	221	193	392	98	263	336	258	480	927
48.4147	0	947	350	403	253	334	277	220	194	393	99	263	335	258	481	920
48.5376	0	953	351	404	254	334	276	222	196	394	100	264	336	258	481	919
48.6605	0	956	353	405	255	335	278	222	196	396	99	264	338	258	482	928
48.7834	0	959	353	407	253	338	280	223	194	396	99	264	338	259	482	928
48.9062	0	948	351	400	250	335	275	223	196	390	100	262	334	258	480	920
49.0291	0	951	350	402	253	334	276	222	196	393	100	263	335	257	482	919
49.152	0	956	350	403	255	334	277	222	195	393	100	264	336	258	481	928
49.2749	0	958	352	405	254	335	277	223	194	395	99	265	336	259	482	928
49.3978	0	949	355	407	256	338	279	223	196	397	100	265	338	259	482	914
49.5206	0	954	351	404	254	335	278	222	198	392	101	262	335	258	480	918
49.6435	0	956	349	400	253	333	276	223	195	391	100	262	334	258	480	927
49.7664	0	958	350	402	253	334	278	223	193	392	98	263	333	259	481	926
49.8893	0	948	352	403	256	335	276	223	195	393	99	263	335	259	482	914
50.0122	0	954	353	405	256	335	277	223	197	395	100	264	336	259	482	917
50.135	0	958	355	407	256	337	280	223	196	397	100	266	337	259	484	927
50.2579	0	957	350	400	252	335	276	223	196	392	98	264	333	256	481	926
50.3808	0	948	350	400	253	334	276	221	195	391	99	263	333	256	480	915
50.5037	0	946	349	402	254	334	277	221	197	391	99	263	333	258	479	916
50.6266	0	957	351	404	255	334	278	220	195	393	100	263	334	257	480	928
50.7494	0	959	352	405	256	333	278	221	195	395	99	265	335	258	480	926
50.8723	0	949	355	408	256	338	280	223	196	396	100	265	337	259	482	915
50.9952	0	946	351	402	252	333	277	224	197	390	101	263	334	258	479	915
51.1181	0	955	349	400	253	334	276	221	196	390	98	262	333	258	479	928
51.241	0	957	350	403	254	332	275	220	195	392	98	262	334	259	480	924
51.3638	0	950	351	403	254	333	277	222	196	393	100	263	335	260	480	915
51.4867	0	945	354	406	256	333	277	222	198	395	101	264	337	260	481	916
51.6096	0	956	355	408	257	336	280	222	197	398	100	265	338	260	481	929
51.7325	0	958	351	402	252	334	276	222	197	393	99	262	334	259	479	926
51.8554	0	948	350	402	254	332	276	222	196	392	99	261	335	258	479	914
51.9782	0	945	351	403	253	334	276	222	197	393	100	263	336	257	480	917
52.1011	0	956	353	405	254	333	277	222	196	395	100	263	336	258	481	929
52.224	0	958	356	407	256	333	278	222	195	398	99	264	338	258	482	925
52.3469	0	948	354	406	251	335	280	223	197	394	101	263	337	258	481	915
52.4698	0	943	352	400	251	333	275	223	198	393	101	263	335	258	480	926
52.5926	0	956	351	404	253	333	277	221	196	394	100	264	335	257	480	927
52.7155	0	957	352	405	253	334	276	223	196	396	100	265	337	258	480	921
52.8384	11	947	355	406	254	333	278	223	197	399	100	264	338	258	481	916
52.9613	0	946	356	409	255	336	280	223	199	400	102	265	340	258	482	928
53.0842	0	953	351	403	250	333	278	223	196	393	100	263	336	256	480	927
53.207	0	954	350	402	250	331	276	222	195	393	100	263	336	256	480	923
53.3299	0	941	350	404	251	330	276	221	196	394	101	263	337	257	481	917
53.4528	0	942	352	406	253	332	277	221	198	396	101	264	337	257	482	928
53.5757	0	952	354	407	253	335	278	222	197	399	101	264	338	258	483	933
53.6986	0	954	356	410	253	337	280	223	196	400	101	265	339	258	484	922
53.8214	0	944	351	403	249	332	276	223	197	392	101	260	335	257	481	925
53.9443	0	943	349	403	249	332	274	223	199	394	101	261	335	256	481	928
54.0672	0	951	350	405	250	332	277	221	196	394	100	261	335	258	480	928
54.1901	0	955	352	404	251	331	276	224	195	395	99	264	336	262	482	923
54.313	0	945	353	407	253	329	277	224	197	397	100	265	337	264	484	927
54.4358	0	943	356	409	257	329	278	225	198	400	101	268	340	266	484	931
54.5587	0	945	353	406	256	331	280	225	197	395	99	268	337	269	484	931
54.6816	0	954	350	400	257	329	276	223	195	394	97	268	335	271	483	925
54.8045	0	945	350	403	257	331	277	225	197	393	99	266	335	270	484	927
54.9274	0	943	351	405	258	331	277	225	197	396	99	266	337	270	484	930
55.0502	0	944	353	407	258	334	278	225	197	398	99	270	338	271	485	933
55.1731	0	954	356	410	261	334	279	225	196	401	98	271	340	272	487	927
55.296	0	947	354	408	258	334	280	227	198	396	100	269	337	272	486	927
55.4189	0	944	351	403	259	333	275	225	199	396	99	269	336	272	485	930
55.5418	0	944	351	406	260	335	278	227	196	396	98	269	337	272	486	932
55.6646	0	954	353	407	258	336	277	227	195	398	98	269	339	271	485	927
55.7875	0	947	354	408	260	336	278	227	197	400	100	268	340	271	486	928
55.9104	0	947	356	411	260	339	280	229	199	402	101	270	340	271	488	930
56.0333	0	944	351	406	257	336	278	228	196	395	99	268	338	268	485	931
56.1562	0	956	351	404	257	336	276	227	195	396	98	267	338	268	486	925
56.279	0	947	351	406	258	336	276	227	197	395	100	265	338	268	486	927
56.4019	0	948	353	407	259	334	277	226	198	398	101	267	339	267	487	931
56.5248	0	945	356	409	259	337	278	227	196	402	100	268	341	267	488	933
56.6477	0	956	356	411	257	338	281	227	196	399	100	267	340	267	488	926
56.7706	0	948	351	402	255	333	276	227	197	394	100	265	337	267	486	926
56.8934	0	948	351	403	255	334	275	227	200	397	100	266	339	266	485	930
57.0163	0	944	351	405	256	333	277	225	196	397	99	267	339	268	486	932
57.1392	0	954	353	407	256	336	277	226	196	398	99	269	340	266	488	926
57.2621	0	950	355	410	260	335	279	227	197	400	100	270	341	269	490	927
57.385	0	945	352	409	264	335	282	228	199	399	100	272	340	268	493	930
57.5078	0	944	348	402	263	336	278	225	196	393	98	268	336	267	488	932
57.6307	0	956	348	403	259	337	276	227	195	393	98	267	337	268	487	927
57.7536	0	951	350	405	259	336	276	226	197	395	100	266	337	268	488	927
57.8765	0	948	351	407	261	335	277	225	198	398	100	267	339	268	488	930
57.9994	0	946	354	408	262	337	278	227	196	400	100	269	340	268	488	931
58.1222	0	955	354	410	260	339	281	229	196	398	100	267	340	269	488	927
58.2451	0	952	348	401	260	333	276	228	197	393	99	266	337	270	487	926
58.368	0	949	349	404	262	334	276	227	197	395	99	268	337	272	487	930
58.4909	0	946	351	404	263	336	277	227	196	396	99	269	338	272	488	930
58.6138	0	955	352	407	263	337	278	228	196	397	98	270	339	273	487	925
58.7366	0	952	355	407	263	339	278	230	198	400	100	270	339	274	489	926
58.8595	0	948	352	406	260	339	280	230	199	395	100	269	338	273	488	928
58.9824	0	942	350	401	261	336	276	228	196	395	97	272	337	269	491	931
59.1053	0	953	351	404	259	339	277	229	195	395	98	272	337	269	491	923
59.2282	0	952	353	406	264	337	276	229	198	396	99	270	338	272	491	925
59.351	0	948	354	407	264	337	277	228	198	399	100	271	339	273	491	927
59.4739	0	947	354	410	261	341	281	230	197	400	99	272	339	272	492	925
59.5968	0	950	353	401	259	337	277	229	196	393	98	269	337	271	489	924
59.7197	0	953	352	403	262	336	276	228	198	395	99	269	337	271	490	924
59.8426	0	950	353	404	261	337	277	228	198	395	100	269	338	270	490	927
59.9654	0	950	355	406	261	337	277	228	196	398	99	269	340	269	490	926
60.0883	0	952	356	408	262	338	277	228	196	400	100	269	340	268	491	925
60.2112	0	953	355	409	261	340	280	230	198	398	101	267	340	268	490	925
60.3341	0	951	352	401	258	336	275	229	198	394	100	266	337	266	489	928
60.457	0	950	352	402	258	336	276	227	195	394	100	267	337	266	488	925
60.5798	0	952	352	403	258	337	277	227	196	395	100	266	337	266	489	924
60.7027	0	953	353	405	258	335	276	227	198	397	101	266	339	266	489	925
60.8256	0	952	356	406	259	336	278	228	198	399	101	267	339	266	489	930
60.9485	0	951	355	408	257	338	281	226	197	399	100	267	340	266	489	932
61.0714	0	950	350	401	254	333	276	225	196	391	100	264	336	265	487	923
61.1942	0	952	350	401	254	334	275	225	198	392	101	264	336	264	487	920
61.3171	0	952	350	401	256	332	276	224	197	393	101	264	336	264	487	928
61.44	0	951	353	403	257	332	276	224	196	395	100	265	336	264	487	932
61.5629	0	952	354	406	256	335	277	226	196	396	100	266	338	265	487	925
61.6858	0	950	356	406	257	336	278	225	199	399	101	268	339	263	490	923
61.8086	0	956	353	401	254	333	279	225	198	393	102	265	335	262	488	928
61.9315	0	948	350	398	252	333	275	224	195	392	99	264	335	261	488	932
62.0544	0	951	350	401	254	333	276	224	197	392	99	265	335	262	488	924
62.1773	0	947	350	402	255	333	275	224	197	394	99	265	336	261	490	923
62.3002	0	953	353	403	257	333	278	222	198	397	100	267	337	258	489	934
62.423	0	949	354	406	257	336	279	224	196	399	100	266	339	261	489	934
62.5459	0	944	351	401	254	334	279	224	196	393	100	265	336	262	487	926
62.6688	0	950	349	399	253	334	276	224	198	393	101	264	334	263	487	922
62.7917	0	952	351	400	253	333	276	223	197	393	100	266	336	261	488	935
62.9146	0	956	352	402	256	333	277	223	196	395	99	266	337	263	489	933
63.0374	0	942	354	405	256	334	276	225	197	397	99	267	338	262	490	927
63.1603	0	949	354	406	256	335	280	224	198	398	101	267	338	261	489	923
63.2832	0	953	350	399	252	332	275	223	198	394	100	264	336	260	488	934
63.4061	0	951	349	399	252	333	275	224	195	393	99	265	336	258	489	934
63.529	0	944	350	401	254	332	274	223	197	394	100	263	337	260	488	926
63.6518	0	950	351	402	255	333	275	224	198	396	101	265	338	261	487	923
63.7747	0	951	353	404	256	334	278	224	197	400	101	268	340	259	491	933
63.8976	0	955	354	405	254	337	281	224	196	398	101	266	340	259	489	932
64.0205	0	944	349	397	251	331	275	223	196	391	100	263	335	262	487	925
64.1434	0	947	348	398	252	332	275	224	197	393	101	266	335	259	489	921
64.2662	0	953	349	400	253	331	275	222	196	393	100	264	336	260	487	931
64.3891	0	953	350	401	254	332	277	221	195	395	99	266	337	261	489	930
64.512	0	944	351	403	255	334	276	222	196	398	100	267	338	258	489	919
64.6349	0	942	352	405	254	335	280	224	199	397	103	264	339	259	488	921
64.7578	0	952	348	396	250	330	277	222	196	391	101	262	335	258	485	932
64.8806	0	954	347	397	251	330	275	222	195	392	100	262	335	258	484	932
65.0035	0	944	347	399	252	329	274	220	196	392	101	263	335	257	485	919
65.1264	0	939	349	400	254	331	276	221	197	395	100	266	336	261	487	929
65.2493	0	952	350	402	255	331	277	222	197	398	101	267	338	260	488	932
65.3722	0	956	352	403	253	334	280	223	195	397	100	264	338	257	486	923
65.495	0	945	348	396	252	330	275	223	197	391	101	263	335	257	484	918
65.6179	0	940	348	397	250	332	275	222	198	393	101	263	336	252	485	931
65.7408	0	953	349	397	252	330	275	221	196	393	102	261	336	252	483	929
65.8637	0	955	351	401	251	331	276	222	195	395	102	262	338	252	483	924
65.9866	0	946	352	402	253	331	276	222	197	398	104	264	338	249	484	921
66.1094	0	943	349	399	249	331	277	223	198	393	104	261	337	251	482	929
66.2323	0	951	349	397	251	328	274	221	197	393	103	261	336	252	481	928
66.3552	0	955	350	398	250	329	275	222	195	393	101	260	336	253	480	924
66.4781	0	948	351	400	253	328	275	222	198	395	103	262	337	253	482	927
66.601	0	951	353	401	254	328	277	221	199	398	104	263	340	254	483	930
66.7238	0	945	353	402	251	331	280	223	198	396	102	262	338	255	482	931
66.8467	0	956	349	395	250	327	274	222	195	391	102	261	336	257	481	926
66.9696	0	949	351	397	251	327	274	222	198	393	103	262	336	258	482	927
67.0925	0	949	351	398	253	326	275	221	198	394	103	262	336	261	483	930
67.2154	0	944	351	399	252	328	277	222	197	396	102	264	338	261	483	931
67.3382	0	957	354	402	254	331	279	222	197	398	102	264	338	262	485	926
67.4611	0	952	349	397	250	327	276	224	198	391	102	260	336	261	482	926
67.584	0	948	349	394	250	328	275	223	199	392	102	261	335	261	482	928
67.7069	0	945	350	395	252	328	275	220	196	393	102	262	335	262	483	930
67.8298	0	955	350	398	251	328	275	223	196	394	101	262	336	262	483	924
67.9526	0	951	353	399	254	328	275	223	199	396	103	263	338	263	485	926
68.0755	0	947	352	402	252	331	279	223	200	396	104	265	338	262	486	926
68.1984	0	945	349	394	248	327	275	222	196	390	101	263	333	259	483	924
68.3213	0	948	349	394	249	327	273	222	197	390	101	262	334	262	484	922
68.4442	0	949	348	395	251	327	274	221	199	391	102	263	334	258	485	924
68.567	0	947	350	398	253	327	274	221	198	393	102	263	336	259	483	928
68.6899	0	948	351	399	253	328	276	223	197	395	102	264	337	261	484	930
68.8128	0	950	354	402	254	331	279	223	197	396	102	263	338	263	485	924
68.9357	0	951	349	395	250	327	276	223	199	389	103	261	334	259	483	925
69.0586	0	950	348	393	250	327	274	223	198	390	102	260	334	259	483	928
69.1814	0	947	348	395	251	327	274	221	196	392	102	261	335	259	484	929
69.3043	0	947	350	398	253	328	274	222	196	393	102	262	336	262	483	921
69.4272	0	943	351	399	255	327	274	222	198	395	103	263	338	263	484	925
69.5501	0	948	354	401	256	329	278	222	200	398	103	264	339	263	486	929
69.673	0	950	351	397	251	329	278	223	197	392	102	261	337	262	484	924
69.7958	0	947	350	393	251	328	273	222	197	390	101	260	336	261	483	926
69.9187	0	952	350	395	252	327	274	222	198	392	103	261	335	261	483	921
70.0416	0	957	351	396	253	327	275	221	198	394	103	263	337	261	483	934
70.1645	0	951	353	400	254	328	276	223	197	396	102	263	339	262	485	930
70.2874	0	946	355	401	255	330	278	224	197	396	104	263	339	263	485	925
70.4102	0	951	350	395	251	328	274	224	199	391	104	260	337	262	482	921
70.5331	0	958	351	395	252	327	274	222	198	393	103	262	337	262	482	933
70.656	0	955	350	396	253	328	274	223	196	393	102	262	338	262	483	932
70.7789	0	945	351	399	254	329	275	223	197	395	101	263	338	263	483	925
70.9018	0	952	354	400	255	329	276	224	200	399	103	263	340	265	485	923
71.0246	0	956	354	402	253	332	280	225	199	397	103	264	340	264	484	933
71.1475	0	956	349	394	250	328	274	223	198	394	101	262	337	263	483	931
71.2704	0	945	349	395	251	328	274	224	198	392	102	261	338	262	483	923
71.3933	0	950	350	395	251	328	274	225	199	393	103	261	338	264	484	920
71.5162	0	954	351	399	254	327	276	223	198	396	103	264	339	266	485	930
71.639	0	956	354	400	254	327	276	224	197	398	102	265	341	265	485	930
71.7619	0	946	354	403	254	330	279	224	199	399	103	263	341	262	485	916
71.8848	0	943	349	395	250	327	275	224	199	391	103	261	338	261	483	919
72.0077	0	953	348	394	249	326	274	223	198	392	103	262	338	262	483	930
72.1306	0	956	350	395	250	326	275	223	197	393	102	262	338	262	483	928
72.2534	0	945	349	397	251	328	275	224	197	394	102	262	339	261	484	917
72.3763	0	942	352	398	252	327	275	224	200	397	103	264	340	260	484	926
72.4992	0	954	354	402	252	331	279	225	198	399	103	265	341	262	485	931
72.6221	0	956	350	396	248	326	275	223	198	393	101	262	339	262	482	923
72.745	0	947	348	394	249	326	274	223	198	391	102	260	339	262	483	917
72.8678	0	942	349	394	249	327	274	224	199	392	102	261	339	260	482	929
72.9907	0	955	351	397	251	326	275	222	197	396	102	262	340	260	481	929
73.1136	0	956	353	400	253	326	276	222	196	397	102	263	342	261	483	923
73.2365	0	948	355	401	253	328	277	223	199	399	104	263	343	261	483	920
73.3594	0	942	352	398	250	327	277	224	200	394	103	262	340	260	482	930
73.4822	0	945	350	394	249	326	274	222	197	393	102	263	339	260	482	931
73.6051	0	955	351	395	250	326	275	222	197	394	102	263	340	260	482	925
73.728	0	946	351	397	251	326	274	222	199	395	103	263	342	260	483	927
73.8509	0	946	353	398	253	326	276	222	199	398	103	265	342	258	485	930
73.9738	0	942	354	401	250	330	279	224	198	398	104	266	343	259	485	931
74.0966	0	954	349	394	249	326	274	222	197	393	102	263	340	257	483	925
74.2195	0	951	351	396	250	326	274	222	199	394	103	263	341	259	483	925
74.3424	0	947	350	396	251	326	274	222	199	394	103	264	341	257	483	928
74.4653	0	943	352	399	253	327	276	222	198	398	103	267	342	255	486	930
74.5882	0	956	354	401	254	327	276	221	197	400	103	267	344	258	485	925
74.711	0	951	351	399	250	328	278	223	199	394	104	263	341	260	484	925
74.8339	0	946	349	394	251	326	273	223	199	394	104	264	340	260	483	927
74.9568	0	945	351	395	251	325	275	221	196	395	103	263	340	260	483	924
75.0797	0	948	351	396	251	327	274	222	196	395	102	264	341	259	483	922
75.2026	0	950	354	399	253	327	275	223	199	397	104	265	343	259	484	926
75.3254	0	945	354	402	254	328	278	221	200	400	104	265	343	259	486	926
75.4483	0	944	349	397	249	328	276	222	198	394	103	263	341	259	485	931
75.5712	0	947	349	393	250	326	273	221	197	392	102	262	340	259	484	922
75.6941	0	946	349	394	251	325	274	220	198	391	104	262	340	259	485	925
75.817	0	949	350	397	251	326	275	221	199	395	104	263	341	259	485	927
75.9398	0	948	352	399	253	327	276	222	197	397	103	264	342	259	485	934
76.0627	0	949	354	401	254	328	276	222	198	398	105	265	345	260	486	925
76.1856	0	946	350	398	249	328	278	222	200	393	104	263	340	259	485	921
76.3085	0	952	348	393	248	325	272	221	200	392	103	262	339	257	484	932
76.4314	0	952	348	393	248	325	274	219	196	392	102	263	339	255	486	931
76.5542	0	941	350	394	251	324	274	220	197	393	102	263	340	258	484	926
76.6771	0	948	351	397	253	324	274	220	199	395	104	263	340	261	485	923
76.8	0	953	353	399	253	326	277	221	198	398	103	265	342	261	486	935
76.9229	0	953	352	400	251	329	279	221	197	395	103	264	341	261	486	931
77.0458	0	943	349	393	249	325	273	222	197	391	103	261	339	260	485	924
77.1686	0	947	349	394	250	323	273	221	198	392	104	262	339	260	485	921
77.2915	0	951	350	395	251	324	274	221	197	394	103	263	339	258	483	931
77.4144	0	953	353	397	251	326	275	219	196	396	104	263	340	259	486	931
77.5373	0	950	354	398	253	326	276	222	198	398	104	264	342	259	487	919
77.6602	0	941	353	398	250	328	277	223	200	395	104	263	340	259	485	920
77.783	0	952	351	394	251	323	274	220	197	393	103	262	339	258	485	932
77.9059	0	954	352	395	250	326	275	222	196	394	103	263	340	259	485	930
78.0288	0	946	352	395	252	325	274	221	197	395	103	263	341	260	486	918
78.1517	0	942	355	398	254	325	276	222	199	398	104	265	342	260	486	930
78.2746	0	952	355	402	254	328	278	222	199	399	104	267	344	261	488	932
78.3974	0	952	351	394	249	327	275	221	198	394	102	264	340	259	487	923
78.5203	0	946	351	393	250	326	273	222	198	393	102	264	339	261	487	928
78.6432	0	942	351	395	250	327	274	224	199	393	104	265	340	262	488	930
78.7661	0	950	352	396	252	327	275	222	197	396	103	266	342	262	488	932
78.889	0	954	352	399	253	327	276	221	198	398	102	266	342	262	489	927
79.0118	0	947	356	402	254	329	278	223	199	400	104	266	344	263	490	928
79.1347	0	948	352	395	251	327	277	224	200	393	103	263	340	264	487	931
79.2576	0	944	350	393	251	326	275	222	197	392	103	263	339	264	487	932
79.3805	0	955	350	394	251	326	274	223	197	392	103	263	339	265	486	926
79.5034	0	951	352	395	253	326	274	221	198	394	104	263	340	264	486	924
79.6262	0	946	352	398	253	325	275	222	200	396	103	265	342	264	487	927
79.7491	0	949	355	398	254	328	277	223	197	400	104	267	344	264	486	928
79.872	0	951	352	397	251	327	279	223	197	393	102	264	342	265	484	920
79.9949	0	947	349	391	250	325	273	222	199	390	103	262	339	264	484	922
80.1178	0	944	350	392	252	325	275	221	198	392	104	262	339	264	484	927
80.2406	0	947	351	394	252	325	275	220	196	395	102	264	340	264	485	932
80.3635	0	947	351	397	253	326	275	222	198	396	103	263	342	265	486	924
80.4864	0	948	354	399	255	326	276	223	199	398	104	265	343	266	488	927
80.6093	0	953	354	399	252	330	280	224	199	397	104	265	342	266	489	929
80.7322	0	947	350	392	250	325	276	222	197	392	103	262	340	265	488	936
80.855	0	947	350	393	251	325	274	223	197	392	102	263	340	265	488	927
80.9779	0	946	350	394	252	325	274	222	199	393	104	262	340	265	488	924
81.1008	0	951	352	396	253	326	277	222	198	396	104	264	342	267	489	937
81.2237	0	949	354	398	254	327	276	223	197	398	104	266	344	267	491	937
81.3466	0	941	354	400	252	328	279	224	198	395	104	264	342	267	491	927
81.4694	0	947	351	392	250	326	274	223	200	393	104	263	340	266	489	922
81.5923	0	951	352	394	252	326	276	221	199	394	104	263	340	266	491	935
81.7152	0	955	352	394	253	326	275	221	197	395	103	264	341	266	490	934
81.8381	0	945	355	396	254	327	275	224	198	397	104	265	342	266	491	926
81.961	0	950	356	401	254	329	277	224	200	399	105	265	344	266	493	923
82.0838	0	953	352	395	250	328	278	222	199	393	104	264	342	264	491	932
82.2067	0	954	352	392	250	327	275	222	197	393	104	263	341	264	490	933
82.3296	0	947	352	395	252	326	275	223	199	394	104	262	340	266	491	919
82.4525	0	942	354	395	254	325	276	221	200	397	106	265	342	266	491	923
82.5754	0	954	356	398	254	327	277	223	198	400	105	265	343	266	491	934
82.6982	0	956	358	400	253	330	280	224	199	400	104	266	344	266	492	928
82.8211	0	946	351	393	250	326	275	222	200	392	105	263	340	266	491	919
82.944	0	944	351	393	249	326	275	223	201	392	105	263	340	265	491	932
83.0669	0	952	350	394	252	325	276	222	197	394	103	262	340	266	490	931
83.1898	0	955	352	396	252	325	276	221	198	394	102	264	341	265	491	926
83.3126	0	947	355	397	253	327	277	222	198	397	105	264	343	267	492	930
83.4355	0	952	355	401	253	329	281	223	200	398	106	265	343	267	492	934
83.5584	0	944	351	393	249	326	277	223	198	391	104	263	340	265	490	932
83.6813	0	955	350	393	250	325	275	221	196	391	104	262	339	266	490	929
83.8042	0	947	350	394	251	324	275	220	199	391	104	262	339	265	490	926
83.927	0	947	352	395	253	323	276	220	199	394	105	264	340	266	491	931
84.0499	0	945	355	398	253	326	277	222	198	397	104	265	342	266	492	931
84.1728	0	955	355	400	254	328	278	223	198	399	105	265	343	267	493	927
84.2957	0	951	353	398	250	327	280	223	200	394	105	264	341	266	492	925
84.4186	0	946	350	392	249	325	273	223	201	393	104	262	339	266	491	927
84.5414	0	948	351	395	250	326	276	222	197	393	103	264	340	265	492	925
84.6643	0	955	353	395	250	326	276	222	197	393	102	265	340	266	493	926
84.7872	0	949	355	397	253	326	277	222	199	397	104	265	342	268	493	925
84.9101	0	950	357	399	254	326	278	222	200	399	105	265	343	270	494	929
85.033	0	951	357	401	254	329	282	224	198	398	104	267	343	274	494	934
85.1558	0	949	352	393	251	325	276	224	197	391	102	265	339	276	492	925
85.2787	0	948	352	395	252	324	276	223	199	394	104	265	341	275	492	922
85.4016	0	953	353	395	251	324	276	223	199	395	104	264	341	270	492	928
85.5245	0	950	355	398	253	327	277	222	197	398	104	262	344	260	493	934
85.6474	0	953	358	400	253	329	277	223	199	400	106	263	345	256	493	925
85.7702	0	951	359	403	255	330	281	223	200	401	108	263	346	255	493	922
85.8931	0	955	354	396	251	327	278	223	199	394	106	261	342	253	491	936
86.016	0	953	355	397	252	326	278	221	197	396	106	261	343	253	489	935
86.1389	0	946	357	396	252	329	277	223	199	397	108	261	343	253	489	927
86.2618	0	952	358	398	254	327	277	222	200	399	108	262	345	255	491	924
86.3846	0	955	360	401	256	327	279	223	200	402	107	263	347	254	491	936
86.5075	0	958	359	402	253	330	282	223	198	399	108	262	346	253	491	934
86.6304	0	946	355	396	251	325	276	223	200	394	107	261	343	254	490	927
86.7533	0	951	357	398	253	326	278	222	201	397	108	262	344	253	490	920
86.8762	0	956	357	399	253	326	278	221	200	399	108	263	344	254	491	931
86.999	0	956	359	400	253	327	279	222	199	401	106	265	347	253	492	931
87.1219	0	950	361	402	255	328	279	224	201	404	107	266	347	256	492	920
87.2448	0	945	359	401	252	329	282	225	202	398	108	263	346	256	491	931
87.3677	0	958	354	396	251	325	277	224	200	395	107	263	343	256	490	932
87.4906	0	958	355	397	251	325	279	221	198	397	107	262	344	257	491	927
87.6134	0	953	357	399	251	326	278	223	200	397	108	263	344	257	491	920
87.7363	0	948	358	399	253	327	279	223	201	400	108	262	345	257	492	934
87.8592	0	956	360	402	253	327	281	223	201	403	108	265	346	258	492	934
87.9821	0	959	357	400	251	328	282	223	201	398	106	263	343	257	491	926
88.105	0	951	354	393	249	324	277	223	201	393	108	260	342	257	490	927
88.2278	0	955	353	396	249	326	278	222	202	396	108	261	342	258	490	932
88.3507	0	949	354	397	253	324	279	221	199	396	107	262	342	258	489	933
88.4736	0	960	357	399	252	326	280	223	199	399	106	262	343	258	490	928
88.5965	1	956	357	402	254	326	279	223	201	400	107	264	344	260	491	927
88.7194	0	953	358	402	251	328	283	224	202	400	107	263	344	260	491	931
88.8422	0	948	352	394	249	324	278	222	200	394	106	261	341	259	489	932
88.9651	0	959	353	396	250	325	278	222	199	394	106	261	342	260	489	927
89.088	0	955	353	396	251	323	279	221	201	395	106	261	342	259	489	925
89.2109	0	953	355	398	252	325	280	222	201	397	106	262	342	260	490	929
89.3338	0	952	356	400	252	325	280	222	199	400	106	263	343	260	491	934
89.4566	0	953	358	402	253	328	283	222	200	399	107	264	344	263	492	926
89.5795	0	951	352	394	249	324	277	222	201	394	106	262	340	262	492	922
89.7024	0	957	354	396	251	324	281	222	201	396	106	264	341	266	492	929
89.8253	0	953	353	397	251	324	280	221	198	397	104	264	341	269	492	935
89.9482	0	952	357	398	253	325	281	223	199	398	105	266	343	271	493	929
90.071	0	953	357	401	253	327	281	224	201	400	105	267	344	273	495	924
90.1939	0	958	356	400	251	328	283	224	201	398	106	266	342	273	494	937
90.3168	0	955	353	395	250	324	279	223	199	394	103	264	340	272	494	937
90.4397	0	948	354	396	251	325	280	224	199	396	103	265	341	273	494	929
90.5626	0	952	355	398	254	320	281	226	201	398	104	267	341	278	494	922
90.6854	0	957	355	401	294	335	285	228	195	400	97	284	343	302	508	921
90.8083	0	959	358	400	330	382	283	227	191	402	93	301	341	308	520	933
90.9312	0	956	358	403	325	388	284	231	195	397	99	292	339	301	515	918
91.0541	0	960	353	392	308	370	280	233	198	393	101	285	336	298	508	923
91.177	0	965	351	394	303	365	281	232	196	393	101	282	337	295	506	938
91.2998	0	969	352	396	303	361	282	231	194	395	100	281	337	296	505	930
91.4227	0	962	352	399	304	364	282	233	196	397	101	281	339	296	505	937
91.5456	0	961	355	401	304	363	283	235	198	400	103	282	340	297	505	923
91.6685	0	963	353	402	303	364	286	232	197	397	101	282	338	297	505	933
91.7914	0	972	351	394	302	359	281	232	194	393	99	279	335	295	504	929
91.9142	0	965	350	395	303	360	281	233	195	395	100	280	337	295	503	925
92.0371	0	963	352	397	302	360	282	232	197	395	101	279	337	295	503	931
92.16	0	963	352	399	299	362	284	232	194	399	101	280	337	294	502	932
92.2829	0	971	356	402	292	362	283	234	195	402	101	280	339	291	500	927
92.4058	0	964	354	397	288	356	285	234	195	394	101	275	337	290	496	926
92.5286	0	961	350	396	293	351	282	233	195	395	101	278	336	288	498	932
92.6515	0	957	348	396	305	366	284	230	193	397	100	281	336	284	500	927
92.7744	0	962	349	398	299	364	283	231	193	397	100	278	337	286	499	927
92.8973	0	965	352	401	296	361	283	233	195	400	101	278	338	287	497	925
93.0202	0	961	351	400	294	362	287	233	196	397	102	276	338	287	497	927
93.143	0	960	348	393	291	357	282	231	193	395	99	274	335	286	495	925
93.2659	0	963	347	397	293	358	283	230	193	395	99	274	336	286	495	924
93.3888	0	964	349	397	292	357	284	232	194	396	101	275	336	286	494	925
93.5117	0	965	350	399	294	359	285	232	194	399	100	277	339	288	497	929
93.6346	0	963	352	402	295	361	287	231	194	400	100	278	339	289	497	935
93.7574	0	961	348	394	296	357	283	230	193	392	98	275	335	289	495	925
93.8803	0	962	346	394	299	360	283	229	194	393	99	274	334	290	496	923
94.0032	0	964	346	396	301	360	285	230	193	394	99	276	335	290	496	936
94.1261	0	961	347	397	305	363	285	229	192	397	97	280	336	292	498	938
94.249	0	955	348	399	304	364	285	231	193	398	97	280	337	294	500	930
94.3718	0	961	346	399	303	366	286	231	194	394	98	277	335	293	498	922
94.4947	0	964	345	391	298	361	285	229	192	392	97	275	334	292	495	936
94.6176	0	967	344	393	295	359	285	228	190	392	96	276	333	290	496	934
94.7405	0	953	344	395	294	359	285	229	191	392	97	278	334	285	500	926
94.8634	0	960	345	396	296	360	285	230	192	394	98	277	335	288	499	921
94.9862	0	965	349	399	297	361	286	231	192	397	98	278	336	290	499	934
95.1091	0	966	347	396	293	360	287	229	189	393	96	274	334	289	497	932
95.232	0	957	344	391	291	356	284	229	191	390	96	273	332	288	495	918
95.3549	0	952	344	394	291	356	285	230	191	391	98	272	333	288	494	923
95.4778	0	967	346	395	292	357	285	228	190	393	98	274	334	287	493	933
95.6006	0	970	349	397	290	356	285	230	190	395	98	272	334	286	493	925
95.7235	0	963	351	399	289	358	286	230	192	396	100	271	336	285	490	919
95.8464	0	962	348	395	286	355	285	230	192	392	99	269	333	283	488	927
95.9693	0	963	347	393	285	353	283	229	189	392	97	269	332	281	489	929
96.0922	0	967	347	395	285	352	284	228	189	392	98	270	332	282	489	924
96.215	0	967	348	396	285	353	283	230	191	393	98	270	334	283	492	927
96.3379	0	962	350	397	287	355	284	231	192	396	100	272	335	284	492	929
96.4608	0	960	349	399	286	356	287	229	189	393	98	272	333	285	492	930
96.5837	0	969	347	392	284	353	282	228	189	390	97	269	331	283	491	924
96.7066	0	964	346	395	286	353	284	229	190	390	98	269	332	284	492	925
96.8294	0	962	347	395	284	354	284	229	191	393	99	270	333	283	491	926
96.9523	0	964	349	397	287	355	285	229	189	395	97	271	335	283	490	923
97.0752	0	968	351	400	286	356	287	229	189	395	98	271	335	283	489	921
97.1981	0	962	347	393	283	352	282	228	191	389	99	268	331	283	487	924
97.321	0	959	345	392	284	352	283	228	190	390	97	268	332	283	487	929
97.4438	0	958	346	395	284	353	283	227	188	392	97	270	333	282	488	932
97.5667	0	959	348	396	285	353	284	228	188	392	97	269	333	283	490	925
97.6896	0	961	350	398	287	354	283	229	190	394	99	271	335	284	492	924
97.8125	0	964	350	400	287	356	287	229	191	394	98	272	335	286	493	935
97.9354	0	960	347	391	285	353	282	226	188	389	96	270	331	285	490	932
98.0582	0	953	345	393	284	353	281	227	187	388	96	269	331	285	490	927
98.1811	0	960	345	395	284	353	282	228	189	391	98	270	331	284	491	923
98.304	0	964	347	397	286	354	283	227	189	391	98	271	333	285	491	936
98.4269	0	964	349	399	287	355	283	228	188	395	95	273	334	283	492	935
98.5498	0	953	349	400	287	358	286	227	190	395	97	273	336	282	494	927
98.6726	0	949	344	392	283	353	281	227	190	388	96	271	331	281	492	922
98.7955	0	961	343	392	283	354	281	226	188	389	95	271	331	280	492	932
98.9184	0	960	343	394	283	353	282	226	187	389	94	272	332	277	495	932
99.0413	0	952	345	397	286	355	282	226	188	391	95	272	334	279	493	919
99.1642	0	946	345	397	285	357	281	226	190	393	96	273	335	279	497	929
99.287	0	960	348	401	286	359	283	228	189	397	96	277	336	279	496	932
99.4099	0	961	345	396	285	357	285	225	187	391	94	274	333	276	497	933
99.5328	0	955	342	391	288	354	279	226	188	389	94	271	332	280	493	919
99.6557	0	948	342	395	291	355	281	226	190	391	95	273	334	282	493	932
99.7786	0	951	343	396	290	355	281	225	187	392	94	273	334	284	494	930
99.9014	0	960	346	398	293	356	282	225	188	394	93	276	335	288	495	928
100.024	0	953	348	400	293	359	284	227	189	396	96	276	337	287	495	928
100.147	0	949	343	396	290	356	282	226	190	391	96	274	334	287	493	932
100.27	0	949	342	394	290	355	280	226	188	391	93	275	335	285	494	934
100.393	0	960	345	396	290	355	279	224	187	392	92	273	336	286	493	929
100.516	0	955	346	398	291	356	281	226	188	394	95	274	336	286	494	928
100.639	0	952	349	400	292	357	282	227	190	397	95	276	338	287	496	932
100.762	0	950	350	402	292	360	285	226	188	399	95	277	339	286	496	933
100.884	0	953	345	396	289	356	283	226	188	390	93	274	335	286	494	928
101.007	0	955	343	393	289	355	279	226	189	389	94	274	335	285	493	924
101.13	0	951	342	395	291	355	280	225	188	391	95	274	335	285	494	929
101.253	0	947	344	396	292	356	280	224	187	393	93	275	337	285	494	933
101.376	0	952	346	398	292	357	280	226	187	395	94	275	338	286	495	927
101.499	0	953	349	400	293	358	281	227	190	398	95	277	339	286	495	928
101.622	0	958	348	399	291	358	285	226	190	396	96	276	338	286	494	928
101.745	0	951	344	391	289	355	280	224	187	390	93	274	334	282	494	933
101.868	0	944	344	393	288	355	279	224	188	390	93	274	335	281	496	926
101.99	0	950	343	394	293	354	278	225	190	393	95	274	336	284	494	923
102.113	0	955	345	396	301	360	279	226	189	394	94	277	337	288	497	938
102.236	0	954	347	398	300	362	281	227	188	398	94	278	339	287	497	936
102.359	0	946	346	397	300	362	284	227	189	397	94	276	337	288	497	929
102.482	0	946	343	389	298	358	278	226	190	390	95	274	334	287	495	924
102.605	0	955	342	392	300	359	279	226	188	392	94	275	336	287	495	937
102.728	0	957	344	393	300	359	279	226	186	393	93	276	335	287	496	935
102.851	0	948	346	395	300	358	279	227	189	396	94	275	337	288	496	929
102.973	0	945	347	398	302	362	281	229	190	399	95	278	339	289	497	922
103.096	0	956	344	395	302	362	283	227	189	393	95	276	336	289	496	934
103.219	0	959	343	390	303	360	278	227	187	392	93	277	335	288	496	928
103.342	0	949	343	392	304	361	278	229	188	392	95	276	336	289	496	919
103.465	0	943	344	394	305	362	278	229	190	394	95	277	337	290	497	930
103.588	0	956	347	394	305	364	279	230	188	398	94	278	338	290	497	933
103.711	0	959	349	399	305	364	282	229	188	400	94	280	339	290	499	928
103.834	0	949	344	393	302	362	282	229	190	393	94	278	336	287	500	929
103.956	0	946	342	389	302	362	279	230	190	392	95	278	334	286	499	933
104.079	0	947	342	392	305	362	279	229	188	393	94	279	334	289	498	933
104.202	0	958	343	395	307	363	279	229	187	395	93	279	336	290	498	929
104.325	0	954	347	395	310	364	279	231	189	399	95	281	337	292	500	926
104.448	0	950	347	397	309	367	281	233	190	402	96	281	339	291	500	930
104.571	0	947	345	395	307	366	283	229	188	395	95	279	336	291	499	926
104.694	0	951	342	388	307	363	278	228	187	392	93	278	334	291	498	925
104.817	0	953	343	391	307	363	279	230	189	393	94	278	335	291	497	924
104.94	0	950	343	392	309	364	279	230	189	395	95	278	336	291	498	930
105.062	0	951	345	395	309	365	279	229	187	397	95	280	337	291	498	935
105.185	0	951	348	396	310	365	280	230	188	399	95	279	338	292	499	928
105.308	0	951	348	395	310	366	282	232	190	396	97	277	336	292	498	923
105.431	0	956	344	389	307	363	278	230	189	394	95	276	333	290	497	929
105.554	0	950	345	390	307	364	279	229	188	395	95	278	335	286	499	938
105.677	0	945	345	393	307	364	278	230	188	396	96	279	336	288	498	928
105.8	0	950	347	394	308	366	280	232	190	400	97	280	337	286	501	924
105.923	0	956	350	397	310	368	282	232	190	403	97	281	338	288	500	937
106.045	0	958	347	394	307	366	282	230	188	398	95	277	336	290	499	934
106.168	0	947	347	391	308	363	278	231	189	396	96	276	336	289	498	928
106.291	0	952	347	394	307	364	280	233	190	397	97	277	336	290	498	923
106.414	0	957	349	395	308	365	281	232	189	400	97	279	338	290	499	933
106.537	0	960	351	397	308	366	281	232	189	403	95	279	340	289	499	935
106.66	0	951	352	399	305	367	285	233	190	401	97	277	339	289	498	920
106.783	0	945	346	390	301	362	278	233	192	396	98	275	336	290	496	924
106.906	0	958	346	391	302	362	280	232	188	396	98	275	336	289	496	934
107.028	0	961	348	392	301	362	278	231	188	396	95	276	337	289	496	926
107.151	0	954	349	395	303	363	279	232	189	399	98	276	338	290	497	922
107.274	0	951	352	398	305	365	281	234	192	403	99	277	340	290	498	935
107.397	0	952	348	396	301	365	285	231	190	397	97	276	337	289	496	934
107.52	0	962	345	389	301	361	278	230	188	393	96	275	335	288	495	929
107.643	0	955	345	390	301	361	279	230	190	395	98	274	336	289	496	928
107.766	0	954	346	393	301	362	279	232	190	396	97	276	336	289	496	933
107.889	0	948	347	395	302	365	280	231	189	400	97	279	337	285	501	941
108.012	0	955	349	397	303	366	282	232	188	403	98	279	339	288	502	936
108.134	0	947	346	394	299	364	283	232	190	395	98	274	336	289	502	918
108.257	0	948	345	389	297	361	277	231	192	395	97	274	335	290	499	930
108.38	0	950	346	391	296	360	280	230	188	395	98	273	336	291	501	934
108.503	0	957	346	393	297	361	280	231	188	396	97	273	338	291	501	926
108.626	0	956	348	394	296	361	280	232	190	400	99	274	339	292	502	927
108.749	0	957	353	397	298	362	282	232	191	402	99	276	341	292	503	932
108.872	0	957	349	394	293	360	283	230	190	397	98	274	337	289	502	926
108.995	0	950	347	390	292	357	279	231	188	394	97	273	335	286	502	928
109.117	0	957	348	390	293	360	279	231	190	396	98	272	335	288	500	919
109.24	0	963	349	394	294	359	280	231	190	399	98	274	337	289	499	936
109.363	0	958	351	396	296	359	281	230	189	401	98	275	339	289	499	934
109.486	0	953	355	399	295	361	283	232	189	404	99	274	340	289	501	931
109.609	0	957	351	395	292	358	283	231	192	396	99	272	337	289	500	922
109.732	0	960	350	392	293	356	280	231	190	396	99	271	338	289	499	934
109.855	0	959	351	394	292	356	281	230	189	396	98	272	338	289	499	936
109.978	0	952	353	394	292	356	280	231	190	400	100	272	339	289	500	921
110.1	0	959	355	397	293	357	281	233	191	402	100	273	340	290	501	921
110.223	0	961	356	398	292	359	286	232	190	401	100	273	341	290	500	934
110.346	0	962	351	390	290	354	279	231	190	396	97	270	337	289	500	935
110.469	0	958	350	393	291	355	280	232	189	397	99	270	338	289	500	919
110.592	0	957	352	394	289	355	280	232	191	398	100	270	338	289	499	920
110.715	0	962	355	397	291	356	282	233	189	402	99	272	340	290	500	934
110.838	0	965	357	399	291	358	285	232	190	403	100	272	342	289	500	935
110.961	0	957	352	394	287	352	282	231	190	395	100	267	337	288	498	917
111.084	0	951	351	391	285	353	279	231	191	395	100	266	337	286	498	922
111.206	0	963	351	392	285	353	280	230	189	396	99	266	337	285	498	933
111.329	0	964	353	394	285	352	280	230	188	398	99	267	339	286	497	926
111.452	0	956	355	395	287	353	280	231	190	400	101	268	340	286	498	919
111.575	0	953	354	398	286	355	286	231	191	400	100	268	339	288	498	934
111.698	0	961	349	389	282	350	281	228	189	393	99	265	336	285	495	931
111.821	0	963	348	390	284	350	280	228	187	393	98	265	336	284	495	926
111.944	0	952	348	390	284	351	279	229	189	394	98	268	336	285	498	921
112.067	0	946	350	393	285	353	280	229	191	397	98	269	337	285	498	934
112.189	0	957	353	396	287	354	282	229	188	400	100	270	339	285	499	935
112.312	0	959	351	398	285	354	285	230	188	397	98	268	338	288	498	930
112.435	0	954	347	389	282	350	279	228	188	391	98	265	335	287	497	928
112.558	0	958	347	390	284	351	278	228	190	393	98	268	335	287	498	933
112.681	0	952	348	390	285	351	280	228	187	395	96	267	335	288	498	934
112.804	0	961	350	393	292	351	280	227	187	396	96	270	336	291	500	928
112.927	0	959	351	395	296	354	280	229	189	399	97	271	338	292	501	926
113.05	0	959	350	396	293	356	284	228	191	396	98	270	337	293	500	930
113.172	0	951	346	389	290	351	279	227	187	391	97	268	334	291	498	933
113.295	0	963	348	390	290	352	279	227	186	393	96	268	334	291	498	928
113.418	0	955	348	390	290	352	277	228	188	394	97	270	335	287	500	926
113.541	0	956	348	394	288	354	279	229	189	397	97	270	336	287	498	938
113.664	0	958	351	396	287	354	281	230	187	400	97	270	337	286	497	931
113.787	0	958	351	397	286	354	284	229	187	397	97	268	336	285	497	925
113.91	0	949	348	390	281	349	278	228	189	391	97	265	335	285	495	917
114.033	0	944	350	391	279	349	279	228	188	394	97	265	335	284	497	928
114.156	0	960	351	392	278	348	279	227	186	395	97	264	336	285	498	935
114.278	0	959	354	394	278	346	280	228	187	398	98	266	338	285	503	929
114.401	0	962	357	397	277	346	281	229	189	401	100	265	340	286	506	918
114.524	0	960	357	397	275	345	283	226	190	396	98	264	338	286	506	930
114.647	11	958	353	391	271	341	279	227	187	395	98	263	336	284	506	932
114.77	0	969	355	393	271	340	280	225	187	396	99	262	337	283	505	928
114.893	0	963	356	393	271	340	279	227	189	397	99	261	338	283	506	925
115.016	0	962	358	396	272	340	281	226	189	400	100	263	339	282	505	931
115.139	0	960	358	398	270	341	285	225	188	400	99	262	339	281	505	927
115.261	0	961	355	391	264	338	279	226	187	393	98	259	337	279	502	927
115.384	0	961	355	393	267	337	279	226	189	395	100	258	337	279	502	920
115.507	0	962	356	394	268	335	280	225	189	397	100	259	337	279	501	929
115.63	0	961	359	396	268	335	281	226	188	399	100	262	338	282	504	935
115.753	0	960	359	398	272	337	282	226	188	400	99	263	340	284	505	928
115.876	0	960	355	393	271	336	282	226	190	393	99	262	336	285	502	919
115.999	0	964	351	390	271	334	279	225	190	392	99	261	334	286	501	929
116.122	0	960	352	390	273	335	279	225	187	392	97	263	335	288	502	935
116.244	0	961	353	391	276	336	279	224	187	394	96	264	334	292	504	930
116.367	0	959	354	394	277	337	279	226	190	397	98	266	336	292	505	923
116.49	0	964	355	396	278	341	283	226	190	397	98	267	337	294	505	929
116.613	0	957	350	389	276	337	281	223	187	391	95	263	333	293	503	936
116.736	0	958	348	388	276	336	279	224	187	390	95	264	332	293	503	928
116.859	0	954	347	387	277	338	278	224	189	391	95	266	332	289	507	920
116.982	0	961	350	389	281	341	279	226	188	393	95	267	333	291	506	936
117.105	0	959	351	391	283	342	280	225	186	395	94	269	333	294	506	935
117.228	0	952	352	394	283	345	282	227	188	397	95	269	335	294	506	928
117.35	0	957	345	387	280	341	278	225	189	389	95	265	331	293	504	919
117.473	0	960	346	386	281	341	278	226	188	389	94	265	331	293	503	936
117.596	0	957	345	386	281	340	277	225	185	389	94	265	331	293	503	934
117.719	0	950	348	388	281	341	278	225	186	391	95	265	332	294	505	926
117.842	0	957	349	391	282	342	278	227	188	394	97	267	333	293	505	919
117.965	0	960	351	392	282	345	283	226	188	395	96	267	334	293	505	935
118.088	0	953	346	385	279	340	278	224	186	389	93	263	330	291	504	934
118.211	0	961	346	385	279	339	277	225	186	389	95	264	331	292	506	916
118.333	0	958	347	387	280	339	277	225	187	390	96	263	332	292	506	915
118.456	0	962	350	388	281	341	277	226	186	391	95	265	333	293	508	933
118.579	0	965	353	390	281	341	279	225	185	395	95	266	335	294	509	935
118.702	0	955	354	392	282	345	280	226	186	396	96	266	336	295	510	924
118.825	0	957	350	389	279	342	279	226	188	389	96	264	333	293	507	918
118.948	0	961	348	385	281	341	277	225	185	389	95	264	332	293	507	934
119.071	0	962	350	387	280	341	277	224	185	389	94	264	332	294	507	933
119.194	0	960	351	386	282	340	277	225	186	391	96	264	333	293	507	916
119.316	0	959	353	389	282	342	278	226	187	394	96	264	335	294	508	915
119.439	0	963	354	392	284	344	280	226	188	397	97	266	336	294	509	933
119.562	0	963	351	388	282	341	280	224	185	391	95	265	334	292	508	932
119.685	0	952	348	384	281	340	275	224	186	390	96	263	333	293	506	916
119.808	0	951	349	386	283	341	278	226	188	390	96	264	333	292	506	920
119.931	0	955	350	388	283	341	277	226	187	393	96	265	334	291	503	934
120.054	0	956	352	389	283	341	277	226	186	396	96	265	333	289	499	921
120.177	0	958	353	391	281	343	280	228	187	396	97	264	333	288	499	926
120.3	0	944	347	386	277	339	277	227	189	390	96	261	330	283	491	913
120.422	0	950	347	387	276	339	276	227	187	393	96	264	330	281	494	926
120.545	0	961	347	387	276	339	277	227	185	393	95	264	329	280	495	920
120.668	0	954	347	388	275	338	276	228	188	395	97	263	330	279	498	917
120.791	0	956	350	389	277	340	278	229	189	399	97	264	332	280	498	929
120.914	0	962	349	392	277	342	282	227	188	396	97	265	331	280	498	930
121.037	0	970	345	383	276	337	276	226	186	390	95	263	329	280	497	926
121.16	0	965	347	387	277	338	277	226	187	392	97	264	330	282	497	919
121.283	0	954	347	386	277	340	276	228	188	395	96	266	331	278	500	932
121.405	0	950	348	388	279	341	278	228	187	397	96	267	332	280	500	930
121.528	0	961	348	392	278	343	281	228	187	398	96	267	332	282	501	923
121.651	0	960	343	386	275	339	277	227	188	390	96	262	330	282	499	923
121.774	0	954	344	385	276	340	277	227	188	392	96	264	330	283	499	927
121.897	0	955	344	386	277	340	277	227	187	394	96	265	330	281	498	929
122.02	0	960	346	388	277	340	278	227	186	395	95	265	332	282	499	925
122.143	0	962	347	392	278	341	280	229	188	398	96	266	333	283	496	923
122.266	0	958	344	388	277	341	280	228	189	392	96	264	331	281	490	928
122.388	0	954	344	384	277	340	278	227	187	392	96	264	331	281	490	929
122.511	0	965	345	387	277	340	277	226	187	393	96	264	331	282	490	923
122.634	0	961	347	388	278	341	277	228	188	395	96	265	333	282	491	924
122.757	0	960	349	391	279	342	279	229	189	398	98	266	334	283	493	925
122.88	0	954	347	390	278	344	282	227	187	395	97	266	332	281	494	923
123.003	0	958	345	385	277	340	276	227	187	392	95	265	331	280	493	923
123.126	0	960	346	387	278	342	278	227	189	393	98	264	332	280	492	923
123.249	0	956	346	388	278	340	277	229	188	395	96	265	333	280	493	927
123.372	0	957	348	389	277	343	278	228	186	398	96	267	334	276	495	930
123.494	0	959	347	392	278	343	281	227	187	395	97	265	333	278	494	921
123.617	0	960	344	385	276	338	276	226	188	391	97	260	331	279	491	918
123.74	0	960	345	386	277	339	277	228	187	392	98	261	331	278	490	928
123.863	0	959	346	386	276	341	278	226	186	393	97	261	332	278	490	932
123.986	0	961	347	388	278	339	277	226	187	395	96	262	334	278	490	924
124.109	0	960	349	391	279	342	279	228	187	397	98	262	335	278	491	922
124.232	0	963	346	386	276	339	279	225	187	391	97	260	332	277	489	933
124.355	0	958	343	383	277	337	276	225	185	389	95	261	331	279	489	933
124.477	0	952	343	385	276	340	277	225	185	390	96	263	330	282	491	927
124.6	0	957	345	386	277	341	276	226	187	392	96	262	331	280	489	921
124.723	0	962	347	388	278	340	277	226	187	394	96	263	332	280	490	934
124.846	0	959	347	391	278	343	280	226	186	396	96	264	333	276	491	934
124.969	0	950	343	384	275	340	277	223	185	389	95	260	329	274	488	924
125.092	0	957	341	383	275	340	275	225	187	389	96	259	329	275	488	922
125.215	0	960	342	383	275	340	277	225	186	389	97	260	330	274	488	933
125.338	0	961	344	385	276	340	277	224	184	393	96	260	331	275	488	931
125.46	0	951	346	388	277	340	276	227	186	393	97	261	331	276	488	925
125.583	0	957	348	391	278	342	280	227	187	396	98	260	334	275	487	921
125.706	0	959	343	386	274	338	278	225	187	390	97	257	331	271	484	931
125.829	0	961	343	384	274	338	276	224	184	389	96	257	331	267	483	930
125.952	0	952	344	384	273	338	276	225	185	390	99	255	331	265	483	917
126.075	0	948	344	386	273	338	275	226	187	393	99	256	332	265	482	921
126.198	0	960	347	389	273	338	278	226	186	396	98	258	334	265	483	932
126.321	0	963	349	391	275	340	278	226	186	398	99	259	335	266	485	930
126.444	0	954	348	392	273	340	282	227	187	395	98	258	335	266	483	917
126.566	0	949	345	386	271	336	276	226	187	391	99	256	332	264	483	930
126.689	0	959	346	387	272	338	277	225	186	393	99	257	333	263	484	929
126.812	0	962	347	387	273	338	276	225	186	394	98	257	334	264	484	923
126.935	0	955	349	390	274	339	277	226	187	397	99	258	336	265	485	920
127.058	0	951	352	392	275	341	278	228	189	400	100	259	336	266	486	931
127.181	0	960	353	396	275	342	283	227	187	403	100	260	338	266	485	932
127.304	0	962	348	388	272	337	279	226	186	394	98	256	334	263	485	926
127.427	0	955	349	388	271	338	277	226	188	395	99	258	334	262	485	927
127.549	0	955	350	389	273	339	278	227	188	397	100	258	336	264	485	931
127.672	0	953	353	391	274	339	279	227	187	401	100	260	337	265	486	933
127.795	0	963	356	394	276	340	280	228	187	403	100	260	338	267	488	927
127.918	0	960	356	396	276	343	282	230	190	405	101	261	341	267	489	925
128.041	0	958	353	392	273	340	283	228	190	398	101	258	337	267	488	930
128.164	0	954	350	390	275	339	278	228	188	398	100	258	336	267	488	925
128.287	0	963	352	391	275	340	280	228	188	400	99	258	337	267	489	922
128.41	0	959	354	392	276	340	279	229	190	401	100	259	338	267	489	924
128.532	0	957	356	395	276	341	281	229	190	404	101	261	340	266	491	927
128.655	0	958	358	397	274	344	285	229	189	405	101	262	341	259	491	933
128.778	0	959	354	391	272	339	280	228	188	396	101	254	338	251	487	924
128.901	0	962	354	392	271	340	279	230	190	399	104	255	339	248	486	920
129.024	0	965	354	392	272	340	280	228	190	401	104	255	339	247	487	934
129.147	0	961	355	394	272	341	280	229	189	404	103	255	341	246	486	930
129.27	0	961	358	396	272	340	280	229	189	406	105	257	343	245	487	926
129.393	0	963	356	397	270	343	284	230	191	403	105	254	342	246	488	924
129.516	0	966	350	389	266	338	278	228	192	398	103	253	338	245	485	935
129.638	0	968	350	390	268	337	279	227	189	398	103	253	338	246	486	933
129.761	0	955	351	391	268	337	278	229	190	398	103	253	338	247	486	926
129.884	0	962	352	392	269	337	280	228	192	402	104	255	340	248	487	923
130.007	0	967	356	396	270	339	282	228	192	405	104	256	343	249	488	935
130.13	0	967	352	396	267	340	285	228	192	401	104	256	340	248	487	931
130.253	0	956	349	388	266	336	278	227	191	397	103	254	337	249	485	924
130.376	0	956	349	390	268	336	279	226	192	399	104	254	338	250	486	921
130.499	0	967	350	391	268	335	279	226	191	400	103	255	339	250	486	933
130.621	0	967	352	392	270	336	280	226	190	403	103	256	340	252	487	931
130.744	0	957	354	397	271	339	283	228	193	406	104	257	341	253	487	920
130.867	0	953	350	391	266	338	282	228	193	398	104	254	338	252	484	921
130.99	0	964	348	388	265	336	279	227	191	398	103	254	337	252	484	932
131.113	0	966	350	390	267	336	280	228	190	399	102	255	339	253	485	924
131.236	0	954	352	392	268	335	278	227	192	401	103	256	338	254	486	919
131.359	0	953	353	393	269	337	280	228	193	404	105	258	341	253	487	931
131.482	0	963	352	394	265	339	284	227	192	401	104	256	339	252	485	932
131.604	0	964	347	388	263	338	279	227	190	395	103	254	336	250	484	924
131.727	0	958	348	390	265	336	278	227	192	397	104	255	337	246	485	928
131.85	0	958	349	391	267	335	278	226	192	399	105	255	338	245	484	930
131.973	0	955	352	393	268	337	280	227	192	402	104	256	339	247	485	931
132.096	0	967	354	396	269	338	282	227	191	405	104	258	341	250	486	927
132.219	0	963	350	391	264	336	283	227	194	397	104	253	338	251	485	925
132.342	0	961	347	386	264	334	277	226	193	396	103	254	336	251	484	929
132.465	0	956	348	387	265	334	279	226	189	396	103	254	335	251	484	930
132.588	0	965	349	388	267	333	279	226	190	398	103	255	336	252	484	924
132.71	0	961	352	392	267	333	280	227	192	401	104	255	338	252	485	926
132.833	0	959	354	394	268	337	282	228	193	405	104	257	340	252	486	928
132.956	0	958	351	391	265	335	283	226	192	399	103	255	337	254	485	925
133.079	0	959	348	385	267	330	278	225	190	395	102	256	335	261	484	924
133.202	0	960	349	388	267	332	280	226	192	396	101	256	335	260	485	922
133.325	0	962	349	389	267	332	278	227	191	398	102	257	336	261	486	928
133.448	0	958	350	390	268	335	281	225	191	402	103	261	338	261	487	934
133.571	0	953	353	393	269	336	283	227	190	403	102	260	339	261	487	926
133.693	0	958	348	386	268	333	280	225	194	395	102	256	334	262	484	922
133.816	0	963	347	385	267	332	279	226	192	396	102	257	334	262	485	935
133.939	0	964	348	387	268	333	279	225	190	397	101	259	335	262	485	933
134.062	0	953	350	388	269	334	279	226	190	400	102	258	337	263	486	926
134.185	0	960	353	390	272	336	280	228	193	404	103	261	339	264	486	923
134.308	0	963	350	389	269	335	284	226	192	398	103	258	336	264	486	934
134.431	0	966	346	382	266	332	277	226	189	394	101	256	333	263	484	931
134.554	0	956	347	385	268	331	278	224	190	395	102	257	334	264	484	924
134.676	0	954	348	385	268	332	278	226	191	397	102	256	336	265	484	923
134.799	0	964	351	387	269	333	280	227	192	401	102	258	337	266	485	933
134.922	0	966	354	390	271	335	281	226	190	403	102	260	339	267	487	929
135.045	0	956	349	386	267	334	282	226	192	394	102	256	335	266	485	921
135.168	0	953	345	381	267	330	277	224	192	394	102	255	332	265	484	928
135.291	0	964	346	384	268	330	278	224	190	394	102	256	333	265	484	933
135.414	0	966	347	385	269	331	278	224	189	395	101	257	334	265	485	925
135.537	0	960	350	387	270	332	278	225	191	400	102	257	336	265	485	920
135.66	0	955	352	389	270	335	281	226	193	403	103	259	338	266	487	933
135.782	0	957	348	387	269	333	283	224	190	396	101	257	334	265	485	930
135.905	0	964	345	381	267	330	278	223	188	393	101	256	333	264	483	924
136.028	0	957	346	384	268	331	278	225	191	395	102	256	334	265	484	927
136.151	0	961	348	385	269	332	278	225	192	397	102	257	335	266	484	930
136.274	0	956	351	388	271	333	280	225	190	401	102	259	336	267	485	932
136.397	0	966	355	390	271	334	282	226	189	405	103	260	339	267	485	927
136.52	0	961	350	386	267	334	284	227	192	397	103	257	336	266	484	926
136.643	0	958	347	381	267	331	277	226	193	397	102	258	334	264	484	930
136.765	0	955	347	384	269	332	280	226	190	399	102	257	336	265	482	931
136.888	0	965	350	386	269	332	279	225	190	400	101	259	337	267	484	924
137.011	0	962	353	388	271	334	280	228	193	403	102	259	339	267	485	928
137.134	0	958	353	392	271	336	285	228	193	405	103	260	339	268	485	928
137.257	0	956	347	382	267	331	279	227	191	396	102	257	335	267	483	924
137.38	0	960	347	383	267	330	277	226	189	396	102	255	335	266	483	924
137.503	0	961	349	386	268	330	279	227	192	398	103	256	336	266	484	927
137.626	0	960	351	387	269	333	280	227	192	402	103	258	338	266	484	930
137.748	0	961	352	389	269	334	281	227	191	406	101	260	340	267	487	934
137.871	0	961	351	391	269	336	286	227	191	401	102	258	337	267	486	924
137.994	0	959	346	381	266	331	278	226	192	395	102	255	334	266	484	923
138.117	0	963	346	383	265	329	278	225	192	396	102	256	334	265	483	935
138.24	0	957	347	385	265	333	279	225	189	399	101	258	336	262	484	933
138.363	0	953	349	387	267	332	280	225	190	402	103	258	337	265	484	928
138.486	0	960	352	389	269	333	280	227	192	405	103	259	340	265	485	925
138.609	0	964	350	388	267	332	285	226	193	400	102	257	337	263	485	935
138.732	0	966	349	382	263	329	279	225	191	395	102	254	334	255	487	932
138.854	0	955	351	384	263	329	278	225	192	396	103	252	335	252	485	925
138.977	0	958	353	386	261	329	278	226	195	398	104	253	337	251	483	922
139.1	0	962	356	388	262	328	280	224	193	403	104	255	339	250	484	934
139.223	0	963	360	390	262	329	282	226	194	406	104	256	341	250	484	930
139.346	0	960	357	390	257	328	284	225	195	399	104	253	339	248	483	920
139.469	0	952	353	383	255	324	277	225	195	397	104	251	336	246	481	920
139.592	0	963	354	386	258	326	279	223	193	398	104	252	338	245	481	932
139.715	0	966	355	387	258	325	280	222	193	401	104	253	339	244	481	929
139.837	0	958	358	391	261	325	280	222	194	404	105	253	341	243	483	919
139.96	0	954	361	393	262	327	282	225	196	407	106	254	344	242	484	931
140.083	0	966	357	391	257	328	285	225	195	403	106	253	341	241	483	930
140.206	0	967	355	386	257	324	279	222	193	399	106	251	339	238	482	925
140.329	0	960	356	388	258	324	281	225	195	401	106	252	340	238	482	921
140.452	0	956	358	390	260	323	280	222	196	403	105	253	341	239	483	931
140.575	0	965	359	392	261	325	283	224	194	407	106	255	343	240	484	933
140.698	0	971	360	395	260	328	286	223	194	407	105	255	343	242	484	927
140.82	0	963	355	387	255	324	281	224	195	399	105	252	340	241	483	928
140.943	0	958	353	389	259	322	281	223	195	401	105	254	341	241	483	932
141.066	0	955	355	390	257	323	283	222	194	403	105	255	342	239	483	935
141.189	0	967	358	391	260	323	283	223	193	406	104	256	342	242	485	929
141.312	0	962	361	394	263	325	284	224	195	410	106	257	345	246	486	928
141.435	0	959	355	392	258	326	287	225	196	403	107	253	341	245	485	932
141.558	0	957	352	387	258	321	281	222	193	398	104	252	338	244	482	934
141.681	0	966	352	387	258	322	282	221	193	399	105	252	339	244	483	927
141.804	0	963	354	389	259	320	281	221	195	401	105	252	341	244	483	927
141.926	0	960	356	393	259	322	284	221	195	405	105	254	343	244	483	930
142.049	0	958	358	395	260	325	286	221	194	407	105	256	344	246	488	937
142.172	0	963	352	389	256	323	284	222	193	397	104	251	339	245	486	929
142.295	0	960	350	386	256	321	281	220	194	396	104	251	339	244	483	927
142.418	0	959	349	387	257	319	282	220	193	398	103	252	340	244	483	929
142.541	0	960	351	390	259	322	283	219	191	401	104	253	341	245	483	939
142.664	0	960	354	390	259	321	283	219	193	403	103	253	342	246	483	929
142.787	0	962	356	394	260	324	287	220	195	405	104	253	344	247	484	926
142.909	0	966	349	387	254	321	284	219	194	396	103	250	339	246	483	938
143.032	0	960	348	386	254	319	282	218	191	396	103	248	339	245	481	934
143.155	0	954	349	387	255	318	283	217	192	396	103	250	339	245	482	928
143.278	0	960	350	387	257	320	283	217	194	400	103	251	339	245	483	924
143.401	0	964	353	391	256	321	283	218	193	403	103	252	342	245	483	938
143.524	0	960	356	394	258	323	286	217	192	404	104	254	344	244	484	937
143.647	0	957	350	388	254	319	284	218	192	396	104	249	340	244	480	920
143.77	0	955	350	387	254	319	281	216	193	397	104	249	339	244	481	923
143.892	0	957	349	389	254	319	283	216	191	396	103	250	340	243	484	936
144.015	0	959	352	389	257	319	283	217	189	399	102	251	340	243	486	937
144.138	0	959	354	392	258	321	282	219	192	401	104	252	343	246	488	923
144.261	0	959	357	395	258	324	287	219	194	404	104	253	344	246	489	922
144.384	0	963	351	389	255	319	283	218	192	397	104	250	340	245	489	936
144.507	0	966	352	389	256	319	282	218	191	398	104	251	340	245	490	937
144.63	0	956	353	390	256	320	281	218	191	398	103	251	341	245	490	921
144.753	0	962	355	393	257	321	283	219	193	401	104	252	342	247	490	923
144.876	0	964	358	394	258	323	284	219	192	404	104	254	345	248	491	939
144.998	0	965	355	395	257	323	288	218	191	401	104	253	342	250	491	936
145.121	0	958	353	387	257	319	280	218	192	396	103	251	339	249	490	922
145.244	0	960	354	390	257	321	283	219	193	399	104	252	341	250	491	923
145.367	0	964	356	392	257	320	282	218	192	399	103	252	341	250	493	935
145.49	0	967	358	394	259	322	284	219	191	402	104	254	342	252	495	936
145.613	0	960	361	395	259	323	285	219	193	405	105	254	345	254	497	923
145.736	0	957	357	391	257	321	285	218	194	396	105	251	341	252	496	934
145.859	0	970	354	388	256	319	281	216	191	394	104	249	339	251	494	937
145.981	0	970	353	389	256	319	282	215	191	394	104	250	339	250	495	939
146.104	0	963	355	390	257	319	281	216	191	396	104	252	340	251	495	923
146.227	0	958	357	393	258	321	283	217	193	399	105	251	342	252	495	937
146.35	0	963	359	394	257	322	285	217	192	402	104	255	342	251	497	940
146.473	0	967	353	391	255	319	284	215	192	395	104	250	339	250	494	930
146.596	0	960	351	384	254	315	280	215	192	391	103	248	336	252	492	929
146.719	0	962	350	387	254	318	281	216	192	392	103	249	336	252	491	935
146.842	0	962	351	389	256	318	282	215	189	394	103	250	338	252	492	935
146.964	0	965	354	391	257	318	282	216	190	396	103	250	339	253	492	933
147.087	0	960	356	392	257	319	282	217	192	398	104	251	340	254	493	932
147.21	0	963	354	392	255	320	286	216	193	395	104	249	338	252	492	938
147.333	0	955	351	384	253	316	281	216	190	390	103	247	335	250	490	936
147.456	0	966	350	386	253	315	281	215	189	390	102	247	335	249	490	933
147.579	0	962	350	386	253	315	281	214	191	391	103	247	336	250	490	930
147.702	0	958	352	389	254	317	282	215	191	393	104	249	337	250	490	936
147.825	0	955	355	391	257	318	282	215	190	397	104	249	339	250	491	938
147.948	0	965	353	390	255	317	285	214	189	393	103	248	337	249	490	932
148.07	0	960	350	385	255	315	278	215	191	390	104	246	335	250	489	929
148.193	0	957	351	387	253	315	280	214	191	391	103	247	336	249	490	934
148.316	0	953	353	388	254	316	281	214	189	392	104	249	336	249	490	936
148.439	0	966	355	390	256	317	281	215	189	394	104	249	338	250	490	931
148.562	0	961	356	391	256	319	283	216	192	397	105	250	339	250	492	929
148.685	0	958	351	387	253	315	281	214	192	390	104	246	336	249	489	934
148.808	0	955	350	384	254	315	279	213	189	389	103	247	334	249	488	936
148.931	0	964	350	386	253	313	279	213	189	388	103	246	334	249	490	931
149.053	0	960	352	387	254	315	278	215	191	391	104	248	336	250	490	929
149.176	0	955	353	389	254	316	280	215	192	394	104	248	337	249	491	931
149.299	0	960	355	391	255	319	284	215	189	396	103	250	338	250	492	931
149.422	0	957	351	386	253	314	281	214	190	387	103	247	334	250	489	929
149.545	0	958	347	382	254	313	278	213	191	386	104	246	332	250	488	927
149.668	0	955	347	383	253	314	278	215	190	387	103	246	332	250	488	931
149.791	0	958	349	386	254	314	279	214	189	390	103	247	334	251	489	930
149.914	0	962	352	387	254	315	279	214	189	391	103	248	335	250	490	930
150.036	0	958	353	388	256	316	279	216	192	395	104	248	337	251	491	928
150.159	0	955	351	388	253	316	283	214	192	389	104	246	334	250	489	932
150.282	0	954	347	382	252	312	278	213	189	386	102	245	331	250	487	931
150.405	1	955	347	383	251	312	277	213	189	386	103	245	332	248	487	929
150.528	0	957	349	385	253	313	277	212	190	387	103	246	333	249	489	928
150.651	0	955	351	386	254	314	278	213	190	391	104	246	334	248	489	933
150.774	0	956	354	387	255	315	279	214	189	393	104	248	336	248	490	937
150.897	0	959	356	390	256	317	282	214	190	396	104	248	337	248	489	930
151.02	0	959	352	383	253	312	279	213	192	387	104	245	333	247	487	928
151.142	0	958	350	382	252	311	277	212	190	388	103	244	332	248	487	933
151.265	0	957	350	383	252	312	277	213	188	388	103	245	333	249	487	938
151.388	0	957	352	385	254	312	277	215	190	391	103	247	335	252	488	931
151.511	0	959	355	386	255	314	278	217	190	393	104	247	337	254	489	929
151.634	0	958	357	390	254	315	280	217	193	397	104	249	339	254	491	933
151.757	0	955	358	392	255	317	284	218	190	397	104	250	338	255	491	938
151.88	0	956	352	384	254	312	278	216	190	389	102	246	334	256	490	928
152.003	0	958	351	386	255	314	278	217	191	391	103	247	335	257	490	929
152.125	0	957	353	386	256	315	278	218	191	393	104	248	337	257	490	933
152.248	0	957	356	388	257	315	279	219	190	396	103	250	338	259	491	937
152.371	0	957	359	391	258	316	280	220	191	398	103	251	339	260	493	931
152.494	0	958	360	393	260	314	284	222	193	399	103	253	340	267	494	930
152.617	0	955	351	387	303	324	284	221	181	396	94	271	337	298	510	928
152.74	0	980	350	389	334	387	282	220	178	397	87	291	334	304	527	929
152.863	0	986	344	388	328	370	281	224	182	396	89	291	334	305	527	924
152.986	0	992	343	392	330	372	285	225	184	400	92	292	335	308	530	922
153.108	0	993	345	395	330	372	286	225	184	403	91	293	337	311	533	936
153.231	0	995	342	393	328	372	289	224	181	397	90	293	334	311	531	932
153.354	0	996	339	388	328	371	283	224	180	394	88	292	331	311	530	926
153.477	0	996	338	393	326	370	284	225	182	395	90	290	331	310	526	919
153.6	0	998	341	394	324	370	285	226	183	397	90	291	332	310	525	935
153.723	0	994	344	397	324	370	286	226	181	400	91	292	332	310	525	924
153.846	0	995	346	399	321	371	288	227	183	402	92	291	333	309	522	926
153.969	0	995	341	392	316	364	287	225	184	393	93	286	329	307	516	918
154.092	0	994	338	388	313	363	283	223	185	392	94	286	328	304	515	935
154.214	0	992	337	391	312	362	284	223	182	393	93	283	329	305	512	926
154.337	0	991	337	390	312	360	284	224	184	393	93	282	329	306	511	926
154.46	0	994	340	395	310	360	285	223	186	396	95	282	330	307	510	918
154.583	0	994	342	398	311	363	289	225	187	400	97	282	331	305	510	928
154.706	0	991	337	392	307	358	287	222	184	391	94	278	328	303	505	933
154.829	0	990	336	390	305	355	283	220	183	390	93	277	327	302	505	926
154.952	0	993	336	391	303	354	284	219	184	391	95	275	327	301	504	918
155.075	0	993	338	393	302	355	285	220	183	393	95	276	329	300	505	929
155.197	0	991	339	394	303	356	285	220	182	396	95	277	330	299	505	935
155.32	0	991	339	397	302	358	289	218	182	397	95	275	331	299	504	926
155.443	0	992	334	390	297	353	285	218	183	390	94	271	328	296	502	920
155.566	0	993	334	390	296	354	284	217	182	391	94	271	328	294	501	929
155.689	0	990	335	391	296	354	284	216	180	392	92	270	329	294	501	933
155.812	0	989	336	391	296	353	284	216	180	393	93	270	329	294	501	926
155.935	0	991	339	395	297	354	286	217	182	395	94	271	331	293	502	921
156.058	0	991	335	393	294	353	286	214	181	391	95	268	328	290	499	927
156.18	0	989	334	389	292	351	283	214	178	389	93	266	328	289	499	934
156.303	0	988	334	391	291	350	283	213	178	390	92	266	328	289	499	926
156.426	0	990	336	392	292	350	282	214	180	392	94	266	329	289	498	920
156.549	0	990	337	394	292	352	286	214	180	395	94	268	330	289	499	929
156.672	0	989	339	397	293	354	288	214	177	396	93	268	331	288	499	935
156.795	0	989	333	390	289	350	284	212	177	388	91	264	328	287	497	927
156.918	0	990	333	388	289	349	282	213	179	388	92	263	327	286	496	921
157.041	0	991	333	389	289	349	282	212	178	388	93	264	328	286	496	928
157.164	0	988	335	392	291	350	284	212	175	392	92	265	328	285	498	934
157.286	0	989	337	393	291	352	284	212	176	394	93	265	330	286	498	927
157.409	0	990	337	394	290	353	286	213	178	392	94	265	330	285	497	921
157.532	0	992	333	388	287	349	283	211	176	387	92	262	327	283	495	935
157.655	0	988	333	389	288	349	283	211	175	389	92	262	327	283	495	933
157.778	0	989	334	389	288	348	283	212	175	389	92	263	328	282	495	927
157.901	0	990	336	391	288	349	283	213	176	391	93	263	329	283	495	921
158.024	0	990	337	394	289	351	285	213	176	395	94	264	331	283	496	929
158.147	0	988	337	393	287	352	288	213	175	393	92	263	330	283	496	934
158.269	0	988	334	387	285	348	282	212	175	387	92	260	328	283	495	926
158.392	0	987	333	388	283	349	283	213	177	388	93	261	328	278	498	923
158.515	0	990	335	390	282	349	282	211	176	390	93	261	328	279	497	936
158.638	0	994	339	392	282	350	284	213	174	394	93	263	330	279	497	936
158.761	0	989	343	394	280	350	285	214	175	397	95	262	334	280	495	927
158.884	0	991	343	396	276	350	288	216	178	395	96	260	331	280	496	924
159.007	0	992	340	389	272	345	282	216	177	390	94	259	329	279	495	936
159.13	0	996	341	391	270	344	284	216	175	392	94	261	330	280	495	935
159.252	0	990	346	392	270	342	283	216	177	394	94	260	331	281	494	927
159.375	0	991	350	395	270	342	284	217	178	397	96	260	333	280	495	923
159.498	0	993	356	398	268	343	286	217	178	400	98	259	335	277	494	937
159.621	0	997	352	392	264	337	286	216	177	394	95	251	333	270	490	933
159.744	0	986	351	390	265	335	283	216	178	395	96	255	333	274	492	928
159.867	0	994	354	393	270	335	284	217	180	397	97	257	334	279	493	925
159.99	0	995	354	394	275	338	284	217	180	399	97	260	335	282	494	939
160.113	0	995	353	398	281	342	287	218	179	403	95	265	337	287	499	940
160.236	0	988	352	396	284	345	290	218	180	398	95	264	335	288	499	930
160.358	0	993	348	390	286	344	283	218	181	396	96	264	333	290	499	925
160.481	0	994	347	393	289	346	286	219	180	397	96	265	334	290	499	938
160.604	0	994	348	394	289	348	286	219	179	401	94	267	335	293	500	938
160.727	0	986	349	396	293	350	285	221	180	403	95	268	335	294	502	931
160.85	0	994	346	397	291	353	290	221	183	399	96	269	335	294	501	923
160.973	0	994	343	388	289	347	284	220	181	394	95	266	333	294	499	936
161.096	0	993	340	392	292	349	284	218	179	395	93	270	332	290	502	936
161.219	0	984	335	391	296	355	284	219	179	396	92	272	332	285	506	919
161.341	0	990	336	394	294	356	285	220	181	399	95	272	334	287	503	923
161.464	0	964	339	395	292	358	287	221	181	402	96	270	335	289	500	936
161.587	0	974	336	396	276	358	290	220	180	398	96	257	335	270	490	929
161.71	0	983	334	389	264	348	283	218	179	391	98	249	333	255	484	920
161.833	0	984	334	389	261	346	283	220	180	392	98	249	333	260	484	919
161.956	0	986	335	390	263	344	283	217	180	394	98	251	333	264	486	932
162.079	0	1000	335	392	266	344	285	218	178	396	97	255	334	270	489	934
162.202	0	983	337	394	270	346	285	219	180	398	98	257	335	274	491	927
162.324	0	990	334	393	267	344	288	217	182	393	97	255	333	275	490	922
162.447	0	990	331	386	265	340	283	217	180	390	96	255	330	275	490	935
162.57	0	988	331	388	264	341	284	216	178	390	95	255	329	274	489	933
162.693	0	979	332	388	264	342	283	215	179	391	95	257	330	273	491	928
162.816	0	989	334	391	266	343	284	217	180	394	96	257	332	273	491	923
162.939	0	991	336	391	266	344	285	218	180	397	96	258	334	275	493	937
163.062	0	995	333	389	264	342	287	217	178	391	94	257	330	276	492	935
163.185	0	981	330	385	263	339	282	216	179	388	94	255	329	275	491	929
163.308	0	988	331	387	264	340	282	217	180	389	96	256	329	275	491	925
163.43	0	988	331	388	264	342	284	216	179	390	96	257	330	276	492	938
163.553	0	991	335	389	266	342	283	217	177	394	95	257	331	276	491	938
163.676	0	981	337	391	266	344	285	218	178	395	96	258	333	276	493	929
163.799	0	989	334	389	265	342	286	217	181	390	96	255	330	276	492	924
163.922	0	990	331	385	263	340	282	216	179	387	96	253	329	273	492	936
164.045	0	991	332	385	263	341	283	216	177	388	95	253	329	273	492	935
164.168	0	982	333	387	263	341	281	216	179	390	97	253	330	274	491	927
164.291	0	989	335	387	263	341	282	217	180	392	98	255	330	272	493	923
164.413	0	990	336	391	265	344	286	217	180	394	98	256	332	274	492	933
164.536	0	993	333	387	263	341	284	216	178	388	97	254	329	274	490	933
164.659	0	983	332	385	262	341	283	217	179	389	97	254	330	274	491	928
164.782	0	992	334	386	264	343	282	217	180	389	97	253	330	275	491	925
164.905	0	993	335	387	264	342	283	218	179	391	97	255	330	274	492	937
165.028	0	995	336	389	265	343	284	218	179	394	97	256	332	274	494	935
165.151	0	985	334	390	264	345	285	217	181	391	98	257	331	273	494	928
165.274	0	993	332	383	262	342	282	217	180	388	97	254	328	274	491	925
165.396	0	990	331	384	263	342	283	217	179	388	97	256	329	277	491	935
165.519	0	992	332	386	265	341	282	216	179	389	96	257	328	280	491	935
165.642	0	982	333	387	266	342	283	218	179	391	95	262	329	279	493	928
165.765	0	991	334	390	268	344	283	219	181	393	96	263	330	281	495	925
165.888	0	991	332	389	267	345	288	219	180	390	95	262	330	282	494	937
166.011	0	993	330	381	266	341	282	216	178	385	93	260	327	283	492	935
166.134	0	982	328	382	266	341	281	217	178	386	95	260	327	283	491	928
166.257	0	991	330	381	268	340	282	218	180	387	95	259	328	284	491	924
166.38	0	989	332	385	269	340	283	218	178	390	95	260	328	284	492	936
166.502	0	991	334	386	269	340	284	219	178	391	95	261	330	284	492	935
166.625	0	981	332	388	268	342	285	218	180	389	95	259	329	284	492	927
166.748	0	988	329	378	266	337	281	217	180	384	94	257	325	282	489	922
166.871	0	988	328	380	266	338	281	216	178	384	95	256	326	282	489	936
166.994	0	990	328	380	266	337	282	215	176	386	94	257	326	281	488	933
167.117	0	980	330	382	266	338	281	217	177	387	94	257	328	281	488	928
167.24	0	985	331	384	266	339	282	217	179	390	94	258	329	282	489	923
167.363	0	987	333	387	267	340	286	218	178	392	95	259	330	281	489	933
167.485	0	989	328	381	264	337	282	216	176	385	93	256	326	278	485	932
167.608	0	977	325	380	262	336	281	215	176	385	93	255	326	276	486	924
167.731	0	984	325	380	260	336	280	215	177	386	94	256	326	273	487	922
167.854	0	985	327	382	261	338	281	215	176	387	93	256	327	272	484	929
167.977	0	989	330	384	261	338	281	216	175	390	93	255	330	271	485	932
168.1	0	978	332	387	261	339	284	216	177	393	94	255	331	273	486	925
168.223	0	984	329	383	259	336	284	215	178	386	94	252	329	270	484	920
168.346	0	984	328	382	259	337	281	215	176	387	94	252	329	271	484	933
168.468	0	987	328	384	259	336	282	214	175	388	93	252	329	269	484	931
168.591	0	976	331	385	259	335	281	215	175	390	94	252	331	269	483	924
168.714	0	983	333	387	259	337	282	217	177	394	95	253	333	270	485	921
168.837	0	984	333	388	259	339	288	215	177	393	95	253	333	270	485	933
168.96	0	986	329	383	258	334	281	214	176	387	94	252	330	269	483	930
169.083	0	975	331	383	259	335	281	214	175	387	95	252	331	270	483	924
169.206	0	982	330	383	258	335	281	215	177	389	95	252	331	270	485	921
169.329	0	983	333	386	260	338	283	216	177	392	96	254	332	271	485	929
169.452	0	985	334	387	262	337	284	216	176	396	95	255	334	271	485	931
169.574	0	975	335	391	261	339	287	216	177	394	95	254	334	271	486	916
169.697	0	981	330	382	258	336	282	215	178	387	95	252	330	270	484	920
169.82	0	983	328	382	259	335	281	214	176	387	95	251	330	270	483	931
169.943	0	985	328	383	259	335	281	214	175	388	93	251	331	269	483	930
170.066	0	975	331	385	260	336	281	215	175	389	94	252	332	270	483	924
170.189	0	980	332	387	260	338	281	217	178	393	94	254	334	269	485	921
170.312	0	983	334	389	262	340	284	216	177	396	95	257	336	269	484	930
170.435	0	985	331	388	259	338	286	214	175	390	94	254	332	270	483	931
170.557	0	974	328	382	259	335	280	215	177	386	94	252	330	271	482	917
170.68	0	980	327	383	259	335	280	215	177	387	95	252	330	270	481	919
170.803	0	981	330	385	258	337	281	214	176	389	95	253	331	269	482	929
170.926	0	982	331	387	260	337	282	215	175	392	94	254	333	270	482	929
171.049	0	974	334	389	261	338	282	216	176	395	95	255	335	271	483	916
171.172	0	980	335	392	262	341	287	218	179	396	97	256	336	271	485	918
171.295	0	981	330	387	260	337	284	215	178	390	96	253	332	271	482	929
171.418	0	983	330	384	259	336	281	216	176	389	94	253	332	271	482	928
171.54	0	972	329	386	260	337	281	215	176	389	95	254	332	269	482	916
171.663	0	976	330	388	260	340	281	217	178	391	95	256	334	268	485	918
171.786	0	980	333	389	263	340	283	218	177	395	95	258	335	268	485	930
171.909	0	983	336	392	264	342	286	218	177	396	95	259	337	270	485	930
172.032	0	973	332	388	262	339	283	216	178	389	96	255	333	273	482	917
172.155	0	974	332	387	262	339	281	218	179	391	96	256	334	273	483	918
172.278	0	980	332	388	264	340	283	218	178	392	96	257	334	273	483	931
172.401	0	983	335	390	264	340	283	218	176	395	96	258	336	274	484	929
172.524	0	976	336	392	265	342	283	218	178	397	96	258	337	275	484	918
172.646	0	980	339	394	267	343	285	220	180	400	98	260	339	276	486	918
172.769	0	982	335	393	264	341	287	220	179	394	97	257	336	275	485	930
172.892	0	983	332	387	262	339	283	220	178	390	96	255	334	273	483	929
173.015	0	975	333	387	263	338	281	219	178	390	97	255	334	272	482	918
173.138	0	973	333	389	264	339	281	219	180	393	98	256	335	273	482	919
173.261	0	982	335	390	266	341	283	220	179	395	97	257	336	274	484	931
173.384	0	985	338	393	266	342	283	220	178	398	97	259	338	277	485	929
173.507	0	976	338	396	266	344	288	220	179	398	96	265	339	279	488	919
173.629	0	973	332	389	264	341	283	219	181	390	96	261	334	275	486	929
173.752	0	983	332	387	265	340	282	220	178	390	95	261	333	277	484	930
173.875	0	983	331	389	266	341	282	218	177	392	94	261	333	278	484	925
173.998	0	978	333	390	265	342	282	220	179	393	96	261	334	273	485	917
174.121	0	973	335	393	266	343	283	220	181	396	98	260	337	274	484	931
174.244	0	984	337	395	267	343	285	221	180	400	98	259	338	272	484	930
174.367	0	984	336	395	268	344	289	220	178	396	97	258	337	274	484	923
174.49	0	979	332	388	265	340	282	220	179	390	97	256	335	273	482	917
174.612	0	975	333	389	265	341	282	219	180	392	97	258	334	272	482	930
174.735	0	983	334	391	266	341	283	219	179	394	97	259	335	273	482	928
174.858	0	985	336	393	267	342	283	220	178	396	97	259	335	275	483	924
174.981	0	979	338	395	267	343	284	221	180	399	98	260	338	276	485	920
175.104	0	981	341	398	268	345	287	222	181	402	100	261	340	275	485	932
175.227	0	976	336	394	265	342	288	220	181	395	98	257	336	274	484	931
175.35	0	984	334	391	265	341	284	220	179	394	97	258	337	274	484	925
175.473	0	978	336	392	265	342	284	221	181	395	97	258	337	275	484	927
175.596	0	982	338	394	266	342	283	221	182	397	98	258	337	274	485	929
175.718	0	977	341	396	267	343	284	222	180	400	98	260	340	274	486	932
175.841	0	986	343	398	269	345	286	222	180	403	98	262	341	275	487	926
175.964	0	979	343	399	267	347	290	223	182	402	100	260	340	275	488	926
176.087	0	980	339	393	267	341	282	222	184	397	99	258	337	275	487	931
176.21	0	975	340	394	267	341	285	221	181	399	99	259	339	275	487	932
176.333	0	987	341	395	266	342	285	221	180	399	99	259	339	275	487	926
176.456	11	983	342	398	267	344	285	222	182	403	100	260	341	275	489	924
176.579	0	981	344	400	267	344	286	223	183	405	101	262	343	275	490	930
176.701	0	978	345	402	267	345	290	223	182	405	100	262	343	275	490	930
176.824	0	988	343	397	265	342	285	223	180	399	100	259	341	275	490	925
176.947	0	984	344	399	265	344	287	224	183	402	101	259	341	275	490	924
177.07	0	981	344	400	265	342	286	222	184	403	101	260	342	274	491	927
177.193	0	984	347	402	266	344	288	223	182	407	101	262	344	275	491	925
177.316	0	989	349	403	266	343	289	224	182	409	101	264	346	276	492	923
177.439	0	985	345	401	263	344	291	224	185	401	102	261	341	278	492	924
177.562	0	982	343	398	266	341	286	223	184	400	101	261	341	278	492	928
177.684	0	981	343	398	266	342	288	223	182	401	100	262	341	278	492	931
177.807	0	984	345	400	267	341	286	224	183	403	100	263	341	279	493	924
177.93	0	984	346	403	268	343	287	224	185	406	101	264	343	278	495	923
178.053	0	983	347	405	269	346	292	225	186	408	102	265	344	278	496	929
178.176	0	984	342	398	265	342	289	223	184	399	100	261	339	277	494	932
178.299	0	982	338	394	263	344	285	224	182	396	100	261	338	275	493	924
178.422	0	985	340	396	267	341	284	223	183	395	100	259	337	276	492	921
178.545	0	985	340	396	266	342	285	222	183	398	99	260	338	275	494	928
178.668	0	984	341	398	267	343	287	222	180	401	100	262	339	275	493	935
178.79	0	984	344	401	268	344	288	223	182	403	100	261	339	276	495	925
178.913	0	984	339	396	265	343	287	222	184	394	100	259	335	277	492	920
179.036	0	986	335	391	264	342	284	221	182	391	98	258	334	276	491	933
179.159	0	988	336	393	263	340	285	220	180	392	99	258	334	275	491	933
179.282	0	977	337	394	265	339	283	220	180	394	99	257	335	277	492	927
179.405	0	984	339	396	266	341	284	221	183	396	100	258	336	276	492	922
179.528	0	986	341	397	266	342	286	221	182	399	100	258	337	275	492	935
179.651	0	985	338	396	265	341	289	219	180	394	99	256	335	275	490	934
179.773	0	976	334	390	265	338	283	220	181	390	99	256	332	275	491	926
179.896	0	984	333	391	264	338	283	219	181	391	98	257	331	273	491	921
180.019	0	985	335	392	264	339	283	219	181	391	98	257	332	274	490	933
180.142	0	987	337	394	265	339	284	218	179	394	98	258	334	275	490	932
180.265	0	978	339	396	266	340	283	221	180	396	99	259	335	277	491	919
180.388	0	978	338	396	265	342	288	219	183	394	100	258	334	274	492	920
180.511	0	985	336	391	263	339	283	219	181	391	98	258	333	273	489	930
180.634	0	987	336	391	264	339	283	219	178	392	98	257	332	274	490	930
180.756	0	983	336	392	266	339	282	220	180	393	99	257	333	276	490	917
180.879	0	978	338	393	266	339	284	221	182	394	100	257	334	276	491	918
181.002	0	986	340	396	267	341	284	221	181	398	100	260	336	275	491	931
181.125	0	989	338	394	265	341	287	219	180	393	99	256	333	275	490	929
181.248	0	980	335	390	265	337	281	219	181	389	99	255	332	274	489	916
181.371	0	978	336	391	264	338	282	220	183	391	100	256	332	273	489	931
181.494	0	988	336	392	265	337	283	219	181	393	100	256	333	273	489	929
181.617	0	988	339	394	266	339	283	220	180	394	100	258	334	275	490	925
181.74	0	981	341	395	267	339	282	220	181	397	101	258	335	274	491	920
181.862	0	979	338	396	264	339	287	220	183	393	100	255	333	273	491	931
181.985	0	980	336	387	263	336	282	218	181	389	99	254	330	273	488	929
182.108	0	988	334	388	263	337	282	218	179	389	99	254	330	274	489	924
182.231	0	981	335	389	262	335	280	218	182	390	100	254	331	274	489	926
182.354	0	985	337	392	263	336	281	220	182	393	100	256	332	274	489	930
182.477	0	978	338	394	264	337	283	220	180	395	100	258	333	273	490	932
182.6	0	988	339	396	264	339	286	220	181	397	98	261	333	274	491	926
182.723	0	984	334	389	261	337	283	220	183	388	99	255	330	275	488	924
182.845	0	981	332	386	262	334	280	219	182	387	98	255	328	275	488	928
182.968	0	979	332	387	262	334	280	218	181	388	98	255	329	273	487	929
183.091	0	987	334	390	263	334	280	217	180	390	99	256	330	274	487	923
183.214	0	983	335	391	264	336	280	220	182	393	100	256	331	275	487	924
183.337	0	980	338	393	264	337	283	220	182	396	100	258	333	275	488	926
183.46	0	978	337	394	264	338	286	220	181	396	98	259	333	274	489	924
183.583	0	981	333	386	261	335	282	218	181	389	99	255	330	273	487	923
183.706	0	983	332	387	262	334	279	218	183	388	100	255	330	273	486	924
183.828	0	981	332	387	262	335	280	219	183	390	99	255	330	275	487	928
183.951	0	980	334	389	262	335	281	219	180	392	99	257	332	274	486	931
184.074	0	980	336	392	264	336	281	220	181	395	98	257	333	274	488	923
184.197	0	982	336	394	264	337	285	221	183	396	101	256	334	273	488	920
184.32	0	982	333	389	262	334	281	219	182	391	99	256	330	275	486	926
184.443	0	979	333	389	262	335	282	219	180	392	99	256	332	275	487	933
184.566	0	973	334	390	264	334	281	219	180	392	99	256	332	276	487	925
184.689	0	980	336	391	264	336	281	221	183	395	100	257	334	276	487	921
184.812	0	983	338	394	263	336	283	222	183	399	100	259	335	275	487	934
184.934	0	986	339	396	264	340	287	221	182	400	100	259	336	275	489	933
185.057	0	974	334	389	261	335	282	221	182	390	98	255	332	275	486	924
185.18	0	982	332	388	261	334	280	219	183	390	100	255	330	275	486	921
185.303	0	983	333	389	262	333	281	220	182	391	99	256	332	274	485	933
185.426	0	984	334	390	263	334	281	219	181	394	99	257	333	274	486	931
185.549	0	975	336	392	262	336	282	220	181	396	99	258	334	274	488	924
185.672	0	980	339	395	264	339	284	222	184	400	100	259	336	275	488	922
185.795	0	982	334	392	262	335	285	220	183	392	100	256	332	276	487	930
185.917	0	984	331	387	260	335	280	220	181	388	98	255	331	275	485	929
186.04	0	975	333	388	261	334	280	219	181	389	99	254	331	275	485	917
186.163	0	974	333	389	262	335	280	219	183	393	100	256	330	275	485	918
186.286	0	983	335	392	263	336	282	220	182	396	100	256	333	274	485	931
186.409	0	986	338	394	265	338	284	220	181	398	99	258	335	275	486	928
186.532	0	977	337	395	262	339	288	222	183	397	101	257	334	275	486	917
186.655	0	975	332	388	262	334	282	221	184	390	99	254	330	276	485	931
186.778	0	983	331	388	260	335	281	221	181	390	99	255	330	275	485	929
186.9	0	984	331	387	262	334	280	219	181	391	98	256	331	274	484	923
187.023	0	978	333	390	264	335	281	219	182	394	100	256	332	274	485	927
187.146	0	976	335	393	263	336	283	221	183	398	100	257	333	276	485	930
187.269	0	975	338	395	264	338	284	222	182	400	99	261	336	275	487	933
187.392	0	985	335	393	263	338	287	221	181	394	99	258	333	274	487	925
187.515	0	979	333	387	263	335	281	221	183	391	99	256	330	275	487	925
187.638	0	979	333	388	262	336	282	220	183	392	100	256	332	275	486	929
187.761	0	975	334	391	264	336	282	222	181	395	99	259	332	276	487	930
187.884	0	986	337	393	264	337	283	222	181	397	100	259	334	275	487	924
188.006	0	981	339	395	266	339	283	223	183	400	100	260	336	277	489	923
188.129	0	978	341	398	266	341	288	223	185	402	101	261	337	279	490	926
188.252	0	976	335	391	263	338	284	222	182	393	98	261	332	275	490	923
188.375	0	980	336	389	264	338	282	222	181	395	99	260	334	278	490	923
188.498	0	982	337	391	265	338	282	223	184	395	99	260	334	279	489	922
188.621	0	980	339	393	267	339	283	224	183	399	100	263	335	281	490	928
188.744	0	981	341	396	268	341	285	224	182	401	100	264	337	281	491	933
188.867	0	981	343	398	267	342	286	225	183	404	99	265	338	283	492	925
188.989	0	983	340	396	266	341	287	226	185	398	101	262	336	283	491	921
189.112	0	984	339	393	268	340	284	224	184	398	100	262	335	282	491	927
189.235	0	986	339	394	268	339	285	224	183	399	100	263	336	282	492	934
189.358	0	983	341	395	269	341	283	225	183	401	100	264	337	283	493	928
189.481	0	984	343	398	269	342	285	226	185	404	102	265	339	283	494	922
189.604	0	985	344	401	270	343	289	226	185	405	101	266	340	285	495	935
189.727	0	985	340	394	266	341	286	225	183	396	100	262	335	282	493	934
189.85	0	977	341	394	268	341	283	226	184	398	101	261	336	282	493	927
189.972	0	985	340	395	268	340	284	225	186	398	102	261	336	281	493	921
190.095	0	986	343	397	269	341	285	226	185	402	102	264	338	282	494	932
190.218	0	986	345	399	270	343	286	226	184	406	101	265	339	283	495	933
190.341	0	978	344	401	268	345	290	227	184	403	102	264	338	282	495	918
190.464	0	978	340	393	264	341	282	226	187	397	102	260	334	281	493	920
190.587	0	987	338	393	266	341	284	225	184	395	101	260	334	280	492	933
190.71	0	989	339	393	266	340	284	225	182	396	102	260	334	281	492	931
190.833	0	981	338	394	266	341	284	225	184	397	101	261	335	280	493	918
190.956	0	977	341	397	268	341	285	225	186	401	102	261	336	282	493	933
191.078	0	988	341	398	267	342	290	223	185	400	102	262	336	281	494	932
191.201	0	986	335	391	264	340	284	224	183	393	100	260	332	280	491	925
191.324	0	980	335	392	263	338	283	223	184	393	100	259	332	280	491	928
191.447	0	978	334	391	265	337	282	222	184	395	100	259	332	278	491	933
191.57	0	978	337	393	265	339	285	222	183	397	101	261	333	278	491	933
191.693	0	987	339	395	266	340	286	224	182	399	100	261	335	280	491	927
191.816	0	983	340	398	266	343	288	225	184	400	101	260	335	281	492	927
191.939	0	981	335	391	264	338	285	221	184	393	101	257	332	280	490	930
192.061	0	977	335	390	264	338	284	223	182	392	100	258	331	279	489	930
192.184	0	986	335	390	265	337	282	220	182	394	99	258	332	279	490	925
192.307	0	982	336	393	265	337	283	222	183	396	101	258	334	279	489	925
192.43	0	979	338	395	266	340	285	223	184	399	101	259	335	279	490	927
192.553	0	978	340	399	266	341	289	222	182	402	101	261	336	280	492	926
192.676	0	981	336	392	265	337	285	221	183	393	100	257	332	278	490	924
192.799	0	983	335	391	265	337	284	222	183	393	100	257	331	278	490	924
192.922	0	981	336	393	265	338	284	222	183	394	100	257	332	278	491	929
193.044	0	981	337	394	266	338	284	223	182	397	100	259	333	279	491	933
193.167	0	981	340	395	268	339	284	222	182	398	101	259	334	280	491	925
193.29	0	982	340	398	267	341	288	224	184	400	102	260	335	279	492	922
193.413	0	983	336	393	266	338	284	222	184	395	100	258	332	278	492	927
193.536	0	980	336	393	265	339	284	223	182	396	99	261	332	277	492	935
193.659	0	976	338	393	267	339	284	223	183	396	100	259	333	278	491	928
193.782	0	983	339	395	267	341	285	224	184	399	100	260	334	279	493	922
193.905	0	985	341	397	268	342	287	224	184	401	101	261	336	279	494	936
194.028	0	986	337	394	266	341	288	224	182	395	100	258	331	278	492	932
194.15	0	976	336	389	265	339	283	223	182	393	100	257	331	278	491	925
194.273	0	983	336	391	267	338	283	224	184	393	101	257	331	278	492	922
194.396	0	984	338	392	267	339	284	224	182	396	101	259	332	278	492	932
194.519	0	986	339	394	267	339	285	223	182	398	101	260	333	278	493	932
194.642	0	983	339	397	267	341	288	225	183	397	101	259	333	277	493	919
194.765	0	977	334	389	265	338	284	223	185	391	101	256	330	276	491	920
194.888	0	985	332	389	265	337	284	222	182	391	99	256	329	276	490	933
195.011	0	987	333	388	264	337	283	222	181	391	100	255	330	277	491	931
195.133	0	980	336	390	266	338	282	222	182	393	100	257	330	278	491	918
195.256	0	977	336	392	266	338	284	223	184	397	101	259	332	278	491	933
195.379	0	987	337	394	267	341	289	223	182	396	100	259	331	278	492	931
195.502	0	986	331	387	264	336	283	220	181	389	99	256	328	278	489	925
195.625	0	979	331	385	264	334	281	220	182	389	100	255	328	277	489	928
195.748	0	979	332	388	264	336	281	220	182	389	100	256	329	277	489	931
195.871	0	979	333	389	264	337	283	220	180	393	99	257	330	278	490	933
195.994	0	987	335	391	265	338	283	220	181	395	98	259	331	278	490	928
196.116	0	982	336	393	266	338	287	222	183	397	100	259	333	277	491	928
196.239	0	981	331	387	263	336	283	220	183	389	99	256	329	276	490	930
196.362	0	975	330	387	263	335	282	220	181	389	99	256	329	276	490	932
196.485	0	985	330	387	263	335	281	219	181	390	98	255	329	275	489	926
196.608	0	981	332	389	263	336	282	220	182	393	99	257	330	275	490	925
196.731	0	978	335	391	264	337	283	221	183	396	100	258	332	277	491	928
196.854	0	976	336	393	265	338	286	221	181	399	99	260	334	276	491	926
196.977	0	980	332	388	262	337	284	220	181	391	98	257	331	276	490	924
197.1	0	981	331	387	263	335	281	220	182	390	100	255	330	277	489	925
197.222	0	977	333	389	262	335	282	219	182	392	99	256	330	277	489	930
197.345	0	979	334	390	264	335	283	219	180	395	99	258	331	277	490	934
197.468	0	979	336	392	264	336	283	221	182	397	99	257	334	278	490	927
197.591	0	981	338	394	265	337	285	222	184	400	101	258	336	278	491	922
197.714	0	983	336	394	263	337	288	220	184	396	101	255	333	273	491	929
197.837	0	980	333	389	260	336	282	221	182	392	100	253	332	270	489	935
197.96	0	980	334	390	260	336	283	221	182	393	100	253	333	270	488	926
198.083	0	981	335	391	262	333	283	221	184	396	102	254	334	270	489	923
198.205	0	983	336	393	263	336	284	221	184	399	101	256	335	271	491	937
198.328	0	985	339	395	262	338	286	221	182	402	101	259	338	269	493	937
198.451	0	975	337	393	261	336	286	221	183	396	101	255	334	269	492	929
198.574	0	983	336	391	261	335	283	221	185	396	101	254	334	269	492	923
198.697	0	984	337	393	262	336	284	222	183	397	101	256	335	270	492	936
198.82	0	985	339	393	264	336	285	222	183	401	101	257	336	271	492	934
198.943	0	976	340	396	265	338	285	223	183	403	102	259	338	271	493	927
199.066	0	982	339	398	263	341	289	223	186	401	103	256	337	271	493	925
199.188	0	983	334	391	260	336	284	222	184	394	100	255	334	270	493	933
199.311	0	985	335	390	260	337	284	221	182	395	100	256	334	269	493	934
199.434	0	979	335	391	262	335	283	221	184	396	101	255	335	271	493	921
199.557	0	977	337	394	263	337	284	222	184	399	103	256	336	272	493	930
199.68	0	985	340	396	264	337	285	222	184	402	101	259	338	272	495	934
199.803	0	987	337	395	259	340	288	223	184	398	100	257	335	271	495	933
199.926	0	981	332	387	259	334	282	222	183	390	100	254	331	270	492	920
200.049	0	977	333	387	259	334	282	220	185	391	102	252	332	262	491	934
200.172	0	986	332	389	260	334	283	219	182	393	101	252	333	263	490	932
200.294	0	986	334	391	261	335	283	219	182	396	101	253	335	262	492	927
200.417	0	981	337	394	262	335	284	220	183	398	101	254	336	265	491	931
200.54	0	979	335	394	260	337	287	221	186	395	102	252	335	265	490	935
200.663	0	978	331	387	258	333	282	219	182	390	100	250	332	265	488	933
200.786	0	987	330	388	259	332	282	216	181	389	101	250	332	265	489	929
200.909	0	984	331	389	260	334	281	218	184	391	101	250	332	265	488	927
201.032	0	982	333	390	260	334	282	219	184	394	101	251	334	268	489	932
201.155	0	977	335	394	261	335	284	219	183	398	101	254	336	268	490	933
201.277	0	986	333	392	260	333	286	218	182	391	101	251	332	268	489	927
201.4	0	985	332	386	260	332	281	218	184	390	100	251	332	268	488	926
201.523	0	985	333	390	259	332	282	218	184	390	100	251	333	268	488	929
201.646	0	980	334	390	261	333	283	219	181	393	100	253	333	268	490	927
201.769	0	984	336	391	261	333	283	219	182	395	100	254	335	270	491	926
201.892	0	983	334	392	261	334	286	220	184	394	100	254	333	268	493	926
202.015	0	981	330	386	259	331	282	218	184	388	100	252	331	267	490	931
202.138	0	978	330	387	261	332	282	218	181	390	100	252	331	268	492	935
202.26	0	980	331	389	260	333	281	218	181	389	99	253	331	269	492	929
202.383	0	981	332	391	260	334	282	218	183	392	100	253	333	269	493	924
202.506	0	976	334	392	262	336	283	219	182	395	100	255	334	269	493	932
202.629	0	978	332	390	261	333	286	218	181	389	99	252	331	270	490	935
202.752	0	976	328	385	260	331	280	217	181	386	98	250	328	270	488	926
202.875	0	978	328	386	261	332	280	218	183	386	99	250	329	271	488	922
202.998	0	981	330	387	261	332	281	217	182	389	99	251	330	272	487	935
203.121	0	980	332	389	263	334	281	218	181	391	99	253	331	272	488	934
203.244	0	973	334	392	263	335	283	219	181	393	100	253	332	272	488	928
203.366	0	981	331	390	261	333	285	219	184	388	99	251	330	271	487	922
203.489	0	980	328	384	259	331	280	217	181	385	98	251	327	269	487	935
203.612	0	981	328	385	260	332	281	216	179	385	98	251	328	270	487	935
203.735	0	973	331	387	261	332	281	217	181	388	99	252	329	271	486	926
203.858	0	981	332	389	262	333	281	219	183	391	100	252	330	272	487	924
203.981	0	981	334	390	263	334	283	220	181	394	99	254	332	273	489	933
204.104	0	983	333	391	263	336	287	218	180	392	100	253	331	273	488	933
204.227	0	973	329	385	262	331	279	218	181	385	98	250	328	274	486	920
204.349	0	980	329	385	262	332	280	218	182	387	99	252	329	273	486	921
204.472	0	982	330	387	262	332	281	218	180	389	99	252	330	273	487	933
204.595	0	984	332	389	264	334	282	218	180	392	98	253	332	275	489	931
204.718	0	975	334	390	264	335	283	220	181	394	99	254	333	275	489	919
204.841	0	978	332	390	263	334	285	220	183	390	100	253	330	274	489	921
204.964	0	982	330	385	262	332	280	219	181	389	99	252	330	274	488	933
205.087	0	983	331	388	263	333	282	218	180	390	99	254	330	275	489	934
205.21	0	975	331	390	263	333	281	219	182	393	99	253	331	275	489	920
205.332	0	973	334	393	264	335	283	222	184	396	101	255	334	274	490	933
205.455	0	984	336	396	265	337	288	222	183	398	100	258	336	276	491	933
205.578	0	984	332	389	263	334	284	220	182	389	99	254	330	276	489	927
205.701	0	977	330	387	263	334	283	219	182	390	100	253	331	276	490	920
205.824	0	975	333	391	262	334	282	221	183	392	100	254	332	276	489	934
205.947	0	984	334	392	264	336	283	220	182	396	100	256	334	277	490	932
206.07	0	983	336	395	265	336	284	222	181	399	99	258	336	277	491	929
206.193	0	981	337	397	266	339	289	222	183	399	101	258	336	278	493	922
206.316	0	975	331	389	262	334	284	221	185	391	100	256	330	275	491	935
206.438	0	983	332	389	262	335	284	220	182	392	99	254	331	276	490	931
206.561	0	983	332	391	263	334	282	220	181	392	98	255	332	276	490	927
206.684	0	979	334	393	265	336	284	221	183	396	99	255	334	277	492	931
206.807	0	977	336	395	266	338	285	223	184	400	100	257	336	277	492	934
206.93	0	984	337	399	265	340	289	222	183	403	101	259	337	276	492	935
207.053	0	985	332	392	261	337	286	222	181	393	98	256	333	274	490	927
207.176	0	978	332	391	263	336	283	221	182	394	100	255	333	275	490	929
207.299	0	981	333	392	263	337	283	222	185	396	100	256	334	276	489	935
207.421	0	978	334	394	265	337	285	222	183	399	100	258	335	276	490	935
207.544	0	985	337	398	265	339	286	222	182	403	100	260	337	276	492	930
207.667	0	977	337	399	263	340	291	223	184	401	101	258	337	275	493	930
207.79	0	977	334	392	264	336	282	222	186	397	101	256	333	275	491	934
207.913	0	981	335	394	264	337	287	222	183	399	100	258	335	274	493	936
208.036	0	985	336	396	264	339	286	221	183	400	100	258	336	272	492	930
208.159	0	978	338	398	266	340	287	223	184	404	102	258	339	273	492	930
208.282	0	980	341	401	266	341	292	225	187	407	103	258	340	273	492	935
208.404	0	975	334	394	261	337	289	222	184	396	100	258	335	273	491	934
208.527	0	985	334	392	261	338	285	222	183	396	100	257	333	273	492	929
208.65	0	979	334	394	264	337	285	222	185	398	101	257	335	274	491	929
208.773	0	980	337	396	265	339	286	224	185	402	101	257	337	275	492	933
208.896	0	976	339	399	266	340	288	223	183	406	101	261	339	274	494	935
209.019	0	987	337	399	262	342	292	223	183	402	101	256	338	269	493	929
209.142	0	983	334	393	259	338	285	223	185	396	101	253	333	269	490	928
209.265	0	982	335	393	263	336	285	221	185	397	101	254	335	270	490	932
209.388	0	977	336	395	262	337	286	221	183	399	100	256	335	271	491	932
209.51	0	987	337	397	265	339	287	222	184	403	100	258	337	271	492	930
209.633	0	986	341	399	266	341	289	223	186	406	102	258	339	274	492	928
209.756	0	983	337	398	264	340	292	223	187	400	101	255	336	273	492	933
209.879	0	977	334	391	262	337	286	222	183	397	100	255	335	272	490	934
210.002	0	986	335	395	264	337	287	221	183	398	101	255	334	272	491	930
210.125	0	984	337	396	264	338	287	222	185	401	102	255	336	273	492	928
210.248	0	984	339	398	265	340	289	223	186	406	102	257	338	272	493	932
210.371	0	984	341	403	264	341	294	222	184	408	102	259	340	273	494	929
210.493	0	986	336	396	261	339	289	224	184	399	101	256	334	271	494	929
210.616	0	982	336	395	263	337	287	221	185	400	101	256	335	270	494	929
210.739	0	979	337	397	263	338	289	222	184	402	101	256	335	272	492	932
210.862	0	983	339	399	264	339	290	222	184	405	101	258	338	274	492	929
210.985	0	988	341	401	266	341	292	224	184	407	101	260	340	274	492	927
211.108	0	983	336	397	262	340	292	223	187	399	101	256	335	275	490	929
211.231	0	982	335	395	264	338	286	223	187	400	102	256	334	274	490	929
211.354	0	985	335	395	264	340	289	223	183	400	101	257	336	275	491	928
211.476	0	989	336	398	265	338	289	223	184	402	101	258	337	275	492	928
211.599	0	983	340	400	267	340	290	224	186	405	101	259	339	276	494	927
211.722	0	982	335	397	265	338	292	222	186	399	102	257	336	276	492	930
211.845	0	980	334	393	264	338	287	223	183	397	100	256	333	275	489	928
211.968	0	980	334	395	264	338	289	222	182	397	100	257	333	273	491	926
212.091	1	982	335	395	264	339	288	223	185	399	102	257	335	273	490	927
212.214	0	980	338	398	268	341	291	223	185	403	101	258	336	275	492	932
212.337	0	982	336	399	266	341	294	222	184	399	102	258	335	276	491	936
212.46	0	980	332	391	263	338	287	222	183	393	100	253	331	275	489	927
212.582	0	982	332	392	263	338	287	220	184	394	100	254	332	274	489	922
212.705	0	981	333	393	264	338	288	221	184	395	101	256	332	273	490	931
212.828	0	979	333	395	265	340	290	221	183	399	100	257	334	272	491	935
212.951	0	981	335	398	265	341	291	223	183	401	101	258	335	272	492	928
213.074	0	982	332	393	261	340	291	222	186	393	101	255	331	271	490	923
213.197	0	984	329	389	261	336	287	221	184	391	100	254	329	271	488	931
213.32	0	981	330	391	263	336	288	221	182	393	100	255	331	273	489	935
213.443	0	981	331	392	264	338	288	220	182	394	99	255	331	272	489	927
213.565	0	982	334	394	264	339	289	221	184	397	101	257	334	272	489	924
213.688	0	984	335	396	266	341	291	223	185	399	102	257	335	274	490	930
213.811	0	980	332	392	262	339	291	222	182	392	101	255	331	273	488	935
213.934	0	982	329	387	263	336	286	220	183	391	99	253	329	273	487	928
214.057	0	982	330	389	263	338	287	220	185	392	102	253	330	271	487	924
214.18	0	984	331	392	263	339	288	220	183	395	102	253	332	269	487	937
214.303	0	986	334	393	264	339	289	221	183	398	101	253	333	268	488	937
214.426	0	983	337	397	263	341	292	224	183	398	102	254	334	268	489	931
214.548	0	983	331	391	261	338	288	222	184	393	102	252	330	264	487	925
214.671	0	985	331	390	261	336	287	221	184	393	102	253	331	265	487	937
214.794	0	988	332	391	263	337	288	220	182	394	101	254	331	267	487	937
214.917	0	977	334	394	264	337	289	222	183	396	102	254	332	270	488	930
215.04	0	985	335	395	266	339	289	223	184	399	103	255	334	270	489	925
215.163	0	985	333	395	264	339	291	223	186	395	103	255	332	270	488	937
215.286	0	986	332	388	262	336	286	223	183	392	101	254	330	270	488	935
215.409	0	976	332	389	264	336	288	221	183	393	102	254	331	271	487	929
215.532	0	985	333	390	264	338	287	222	186	394	102	255	332	272	489	924
215.654	0	984	335	394	265	338	288	223	185	397	102	257	334	273	489	935
215.777	0	987	336	396	267	340	292	223	183	401	102	257	334	274	490	937
215.9	0	976	333	391	263	339	288	223	185	392	101	254	330	271	489	928
216.023	0	984	330	388	263	337	285	222	186	391	102	253	329	271	488	924
216.146	0	984	330	389	264	336	286	222	184	392	102	254	330	272	488	934
216.269	0	986	332	391	264	337	287	222	183	394	102	255	330	271	488	934
216.392	0	983	333	393	266	338	288	223	183	398	103	256	332	272	490	921
216.515	0	984	336	395	265	338	290	225	186	401	102	256	334	271	490	921
216.637	0	984	332	391	262	337	290	224	184	393	102	254	329	270	489	935
216.76	0	986	330	386	262	336	285	222	183	390	101	253	328	270	486	933
216.883	0	979	328	387	262	336	285	222	183	391	101	253	329	271	486	920
217.006	0	976	330	389	263	335	286	223	184	394	102	254	329	271	487	932
217.129	0	985	332	391	263	337	287	223	183	397	103	255	331	271	488	935
217.252	0	985	335	394	265	337	288	223	183	399	102	257	333	272	489	935
217.375	0	978	333	394	263	339	292	223	184	395	103	254	332	270	490	921
217.498	0	976	329	386	262	334	285	221	186	390	101	253	328	271	487	935
217.62	0	983	329	387	261	335	286	222	183	391	102	253	329	270	487	933
217.743	0	984	330	388	262	334	284	221	182	393	101	253	330	270	486	928
217.866	0	978	332	390	263	335	285	221	183	395	102	255	331	271	488	932
217.989	0	982	334	393	264	337	286	222	186	399	103	254	333	269	489	934
218.112	0	983	336	396	265	339	290	223	184	402	103	257	335	270	490	935
218.235	0	984	332	390	260	338	287	224	184	395	101	252	331	270	488	930
218.358	0	978	329	388	260	335	284	224	185	392	102	253	330	270	488	929
218.481	0	978	330	389	263	335	284	222	185	393	102	254	330	270	488	933
218.604	0	975	332	390	262	335	285	222	182	396	102	255	332	269	488	935
218.726	0	983	335	392	263	337	286	223	182	399	102	256	335	270	489	930
218.849	0	980	337	395	265	337	287	224	185	402	102	257	336	271	491	928
218.972	0	978	338	398	265	340	293	224	186	403	104	258	337	271	492	932
219.095	0	976	333	391	262	336	287	223	183	395	102	254	333	270	490	928
219.218	0	985	333	389	264	335	285	222	182	395	102	254	333	270	491	926
219.341	0	981	334	390	263	335	284	222	184	397	102	255	334	270	490	929
219.464	0	978	335	393	265	336	286	224	185	401	103	255	336	271	492	931
219.587	0	979	338	396	264	338	288	224	183	404	102	259	338	271	492	935
219.709	0	986	341	398	267	339	289	224	185	407	103	259	339	272	494	928
219.832	0	982	337	396	263	339	289	225	186	400	104	257	336	271	492	927
219.955	0	980	337	393	266	338	284	224	187	402	103	257	336	271	493	931
220.078	0	979	337	395	264	339	287	224	183	402	102	257	337	272	494	935
220.201	0	980	338	397	266	338	287	224	185	403	102	258	339	273	494	929
220.324	0	981	341	400	267	340	287	225	186	407	104	260	340	273	495	925
220.447	0	984	342	401	267	342	292	225	187	408	103	261	342	273	496	932
220.57	0	985	338	396	263	339	287	225	186	401	103	257	337	272	495	939
220.692	0	980	338	396	264	340	286	225	185	402	103	258	338	273	494	930
220.815	0	980	338	398	266	339	286	224	186	402	104	258	338	272	494	927
220.938	0	984	340	399	267	340	289	225	186	407	104	260	340	273	496	939
221.061	0	981	343	402	268	340	289	226	186	408	103	262	342	274	497	939
221.184	0	975	343	404	266	343	294	226	185	408	103	261	342	274	497	930
221.307	0	982	337	396	264	340	287	226	189	400	103	258	337	273	496	925
221.43	0	983	336	396	265	340	287	225	186	399	102	257	336	272	495	937
221.553	0	985	336	397	264	339	287	224	184	400	102	258	337	273	494	934
221.676	0	975	338	398	266	339	288	224	185	403	102	258	339	274	494	927
221.798	0	982	340	400	267	341	289	224	187	406	104	260	340	273	495	924
221.921	0	983	341	402	267	342	292	225	185	408	104	262	342	273	496	935
222.044	0	984	336	398	262	341	289	225	185	400	102	258	337	272	495	934
222.167	0	981	333	395	263	339	287	223	184	398	102	257	335	272	494	920
222.29	0	981	334	396	264	337	287	222	186	398	103	256	336	272	494	922
222.413	0	983	335	397	265	339	287	223	185	401	103	257	337	272	494	934
222.536	0	984	337	400	266	339	289	224	183	404	103	259	339	270	495	931
222.659	0	976	339	401	266	341	289	223	185	406	103	260	340	268	495	921
222.781	0	973	337	400	262	342	292	223	186	400	105	255	338	265	492	933
222.904	0	983	333	395	261	339	287	221	185	396	103	250	335	259	491	934
223.027	0	982	333	395	258	339	287	222	183	397	103	251	336	259	491	926
223.15	0	977	334	397	261	337	286	221	184	399	104	253	338	261	491	921
223.273	0	975	336	399	263	337	287	222	186	402	104	254	339	262	491	934
223.396	0	983	338	400	262	337	289	222	183	405	103	256	340	264	492	933
223.519	0	983	338	402	262	339	292	223	183	404	103	256	340	266	492	927
223.642	0	977	333	396	261	335	286	222	185	396	102	253	336	266	491	930
223.764	0	981	333	396	261	334	285	221	185	397	102	254	337	269	491	934
223.887	0	983	335	396	261	336	287	222	183	398	102	255	337	270	491	934
224.01	0	983	336	398	263	335	287	221	183	401	102	257	339	272	491	930
224.133	0	978	338	400	264	336	287	223	185	404	102	259	339	273	493	930
224.256	0	977	339	402	264	339	292	223	186	405	102	262	340	270	495	932
224.379	0	975	334	398	263	338	289	223	184	398	101	258	337	270	493	934
224.502	0	987	334	397	264	337	287	222	183	399	101	259	338	273	493	929
224.625	0	982	334	398	265	338	285	222	185	399	101	259	338	276	493	927
224.748	0	979	337	398	266	338	288	224	186	402	102	260	339	276	493	932
224.87	0	977	339	401	266	341	288	223	184	406	103	262	340	275	494	935
224.993	0	985	337	401	265	340	291	224	184	402	102	260	339	276	494	928
225.116	0	982	334	395	266	336	286	223	186	397	102	259	337	276	494	927
225.239	0	978	335	396	266	337	287	224	185	398	102	259	337	275	494	930
225.362	0	977	335	398	266	338	287	223	183	399	102	260	338	275	494	928
225.485	0	981	337	400	267	340	287	223	184	403	103	260	340	277	495	927
225.608	0	981	339	401	267	340	288	225	186	404	103	262	340	277	495	928
225.731	0	982	335	398	264	339	290	225	186	398	102	258	336	276	493	931
225.853	0	980	332	393	263	337	286	223	183	395	102	258	335	275	493	935
225.976	0	979	333	394	265	337	285	222	184	396	103	257	335	276	493	926
226.099	0	982	334	395	266	338	286	223	186	398	103	259	336	277	493	923
226.222	0	984	336	397	266	339	288	223	185	401	103	260	337	277	494	930
226.345	0	980	337	400	266	340	291	224	185	403	104	260	339	276	494	937
226.468	0	981	332	394	261	339	287	224	184	394	102	256	334	275	493	927
226.591	0	981	330	391	262	337	285	222	186	393	103	255	333	275	494	923
226.714	0	982	331	392	264	335	286	222	185	394	103	257	333	274	493	936
226.836	0	985	333	394	264	337	285	222	183	397	102	257	334	274	493	936
226.959	0	980	335	395	264	338	286	223	184	398	103	257	335	275	494	931
227.082	0	980	337	397	266	339	288	224	186	402	104	258	337	275	495	925
227.205	0	984	333	393	262	337	288	223	185	394	103	257	334	274	494	937
227.328	0	989	332	390	262	336	285	223	183	393	101	256	333	274	491	937
227.451	0	974	331	391	264	335	283	221	183	393	101	256	333	275	492	929
227.574	0	981	334	392	265	336	284	222	186	395	102	256	334	276	492	924
227.697	0	980	335	393	266	337	286	223	184	398	102	260	336	276	492	937
227.82	0	981	337	394	266	337	287	223	184	401	102	261	337	278	492	935
227.942	0	973	334	394	265	339	289	223	185	394	102	259	335	277	493	922
228.065	0	981	332	388	264	336	283	222	185	393	103	258	333	275	491	924
228.188	0	983	332	391	265	337	285	222	184	394	102	259	333	277	491	935
228.311	0	984	334	390	267	336	284	222	182	395	101	259	335	277	491	936
228.434	0	981	336	394	266	337	284	223	183	397	102	260	336	278	492	921
228.557	0	975	337	395	268	339	287	223	186	400	102	260	338	279	492	932
228.68	0	985	334	391	266	336	287	222	185	394	102	258	334	278	491	935
228.803	0	984	334	390	265	335	284	222	183	395	101	260	335	277	491	928
228.925	0	978	333	392	265	336	283	222	184	395	102	260	335	276	492	919
229.048	0	974	336	393	267	338	285	224	185	398	102	261	336	278	492	935
229.171	0	983	338	394	268	339	287	224	184	401	102	262	338	279	494	934
229.294	0	982	336	396	267	338	290	222	183	398	101	259	337	279	494	927
229.417	0	976	332	387	264	337	283	221	185	392	101	258	334	278	491	930
229.54	0	980	332	389	265	336	284	222	185	393	102	258	334	278	491	933
229.663	0	982	332	391	266	336	284	222	183	394	101	258	335	277	491	935
229.786	0	984	335	391	266	337	285	222	182	397	101	259	336	277	491	929
229.908	0	977	337	394	267	339	285	222	184	400	102	260	338	278	493	930
230.031	0	981	334	392	266	339	289	221	186	395	103	258	335	277	492	934
230.154	0	975	331	387	262	336	285	222	182	391	100	257	332	276	490	933
230.277	0	984	330	387	264	336	284	221	182	392	100	256	333	275	490	929
230.4	0	980	331	388	264	334	283	221	183	392	100	257	333	277	489	929
230.523	0	977	334	391	264	336	285	222	185	395	101	259	334	278	490	932
230.646	0	974	335	392	265	337	285	222	183	399	101	261	337	278	491	934
230.769	0	982	336	393	265	338	288	221	182	397	99	260	335	283	491	929
230.892	0	978	332	385	264	333	283	221	184	390	101	258	333	280	490	927
231.014	0	977	331	386	263	334	283	220	184	391	101	258	332	279	489	932
231.137	0	974	332	386	264	334	284	220	182	393	100	258	333	277	489	932
231.26	0	983	334	389	265	335	284	220	182	395	100	258	335	277	490	926
231.383	0	980	337	390	265	336	283	222	184	398	101	259	337	277	490	926
231.506	0	976	338	393	264	339	288	222	184	401	103	259	339	275	492	928
231.629	0	980	333	388	263	336	286	221	183	393	100	255	335	274	490	926
231.752	0	985	333	386	264	333	282	220	182	392	101	256	334	273	490	925
231.875	0	979	333	387	264	334	283	220	183	394	102	256	334	273	490	927
231.997	0	976	334	389	264	335	285	222	184	396	101	257	336	274	490	930
232.12	0	977	336	392	266	336	285	222	182	399	102	258	338	274	491	934
232.243	0	978	340	394	266	337	286	223	184	402	102	260	340	275	493	927
232.366	0	980	337	392	265	339	289	224	185	398	102	258	338	275	491	920
232.489	0	978	335	386	265	335	282	222	186	395	102	257	336	274	491	930
232.612	0	978	335	389	265	336	285	222	182	395	102	258	337	274	492	934
232.735	0	979	336	389	265	336	283	222	183	396	101	258	337	275	491	926
232.858	0	979	339	391	266	337	285	222	184	400	102	260	339	276	492	923
232.98	0	983	341	394	266	339	286	224	185	403	102	261	341	276	493	931
233.103	0	979	340	393	265	339	289	221	184	399	102	260	339	277	493	937
233.226	0	980	337	389	267	337	285	223	183	397	102	260	338	277	492	928
233.349	0	980	339	391	267	337	285	223	186	399	102	260	338	279	493	925
233.472	0	982	340	392	268	339	284	224	185	401	102	262	340	280	492	937
233.595	0	985	341	393	268	340	287	224	184	404	102	263	341	279	494	938
233.718	0	981	342	395	266	341	291	225	184	402	103	263	340	279	496	931
233.841	0	980	337	389	267	337	284	223	187	395	102	260	337	279	494	924
233.964	0	982	338	390	267	337	286	223	185	397	102	260	338	279	494	937
234.086	0	985	339	390	267	338	285	224	184	399	102	262	339	279	495	938
234.209	0	982	341	393	268	338	286	224	185	401	102	262	340	281	496	931
234.332	0	982	342	395	269	341	288	226	186	404	102	264	342	281	497	925
234.455	0	983	339	391	267	339	289	223	186	398	103	260	338	280	496	937
234.578	0	983	336	386	265	338	285	223	184	394	101	259	336	279	494	937
234.701	0	974	335	388	265	337	284	224	184	394	101	259	335	279	494	929
234.824	0	983	336	389	267	336	283	222	186	397	102	260	336	279	494	925
234.947	0	983	338	391	268	338	286	223	185	400	102	261	338	279	495	937
235.069	0	984	340	392	269	339	288	223	185	402	103	262	339	278	496	937
235.192	0	974	336	389	264	338	287	222	185	394	102	257	334	276	494	927
235.315	0	981	332	383	263	335	284	220	185	392	102	257	332	269	493	923
235.438	0	980	332	386	264	335	284	221	184	393	101	257	333	270	491	933
235.561	0	983	333	386	265	336	284	220	183	395	101	257	335	273	492	934
235.684	0	974	335	389	266	336	285	221	184	396	102	258	335	274	492	920
235.807	0	980	336	390	266	338	285	222	185	399	102	258	338	275	493	921
235.93	0	982	334	391	265	338	289	220	185	395	103	258	336	275	493	934
236.052	0	983	331	384	262	336	282	220	182	391	101	255	333	273	490	933
236.175	0	979	331	385	263	335	283	220	184	391	102	255	333	274	491	920
236.298	0	981	331	386	264	335	284	220	185	393	102	256	333	274	491	920
236.421	0	982	334	388	264	335	284	220	183	396	102	257	335	274	491	935
236.544	0	984	336	390	265	336	285	220	183	398	103	258	337	274	491	933
236.667	0	974	334	390	263	338	287	220	184	394	101	257	335	273	490	920
236.79	0	972	330	385	261	335	283	219	184	392	103	256	333	269	490	931
236.913	0	982	332	387	262	336	284	218	183	393	102	254	334	266	489	934
237.036	0	984	333	388	263	335	283	219	183	394	102	253	334	264	489	932
237.158	0	976	335	390	264	336	284	219	183	396	103	255	336	266	489	919
237.281	0	974	336	392	264	337	287	221	186	399	103	256	337	268	489	933
237.404	0	983	331	388	262	334	285	218	184	391	101	253	332	269	488	932
237.527	0	981	330	384	262	332	283	219	181	391	102	254	332	269	488	927
237.65	0	978	331	386	262	333	282	219	183	392	102	254	332	272	488	919
237.773	0	975	332	387	262	333	284	220	185	393	103	255	333	271	488	933
237.896	0	982	334	389	264	334	284	219	182	396	101	257	335	273	488	933
238.019	0	983	335	391	264	335	286	221	183	398	101	259	337	276	490	928
238.141	11	976	331	387	262	333	286	219	184	390	102	256	332	276	488	921
238.264	0	973	329	383	261	331	282	218	185	389	102	254	331	276	487	932
238.387	0	981	328	384	261	331	283	218	182	390	101	255	330	275	486	932
238.51	0	982	329	385	263	331	283	219	181	391	101	256	331	276	487	925
238.633	0	976	333	388	263	332	284	219	182	394	102	256	333	276	487	930
238.756	0	979	333	389	264	333	284	220	184	396	101	258	334	277	488	933
238.879	0	980	333	389	263	335	287	219	184	393	102	256	333	276	488	933
239.002	0	981	328	383	260	331	282	218	181	388	100	254	330	274	486	927
239.124	0	974	328	384	261	332	281	217	183	388	101	255	330	275	485	927
239.247	0	979	329	385	263	331	281	219	183	390	102	255	330	275	486	932
239.37	0	973	331	386	263	332	283	218	182	393	101	257	333	276	487	933
239.493	0	982	333	389	263	333	283	219	182	395	100	259	334	275	488	927
239.616	0	973	335	390	262	335	283	219	183	398	101	260	335	273	490	927
239.739	0	975	331	388	263	334	287	219	185	393	102	256	332	274	489	931
239.862	0	971	330	383	262	332	281	217	182	390	101	255	331	273	488	933
239.985	0	981	330	383	261	332	281	217	182	390	101	256	331	272	488	927
240.108	0	975	331	385	263	333	281	219	183	392	101	256	331	273	488	926
240.23	0	974	334	389	263	334	282	220	185	396	102	257	334	274	489	931
240.353	0	972	336	389	264	335	283	220	183	398	101	260	336	274	490	931
240.476	0	980	338	393	264	336	288	220	182	400	102	259	336	269	491	925
240.599	0	979	335	388	262	334	282	219	185	391	101	254	332	269	489	925
240.722	0	975	334	387	263	334	281	220	185	393	102	254	333	270	490	931
240.845	0	974	334	388	264	334	282	219	183	396	101	256	333	270	490	925
240.968	0	983	337	390	265	335	283	220	183	398	102	257	336	272	491	926
241.091	0	979	338	392	265	336	284	221	185	400	102	258	338	273	492	926
241.213	0	974	340	394	266	339	286	222	186	403	102	262	339	272	494	928
241.336	0	978	337	392	265	337	287	222	184	398	102	259	336	272	493	925
241.459	0	983	337	391	265	336	283	223	184	398	102	259	336	273	494	924
241.582	0	978	338	391	265	336	284	222	186	398	102	258	336	271	494	927
241.705	0	977	340	393	266	338	285	223	187	401	103	259	338	273	494	929
241.828	0	980	341	395	266	339	285	225	185	404	102	263	339	271	496	927
241.951	0	985	341	396	268	340	289	224	185	404	104	261	339	272	496	924
242.074	0	979	338	390	266	339	283	225	187	397	103	258	336	272	495	926
242.196	0	979	340	392	266	338	285	224	187	398	103	258	337	274	495	929
242.319	0	979	339	393	268	336	284	224	185	400	103	259	336	275	495	926
242.442	0	986	342	394	268	339	285	224	185	403	103	261	339	278	497	924
242.565	0	982	343	396	269	340	287	225	188	406	104	261	340	278	497	926
242.688	0	979	339	394	268	339	289	224	188	398	104	259	337	277	496	929
242.811	0	979	336	389	266	337	284	225	186	394	103	259	335	277	495	933
242.934	0	988	337	390	267	337	283	223	184	395	102	258	335	278	496	926
243.057	0	983	337	391	267	337	283	224	186	397	103	259	335	278	495	924
243.18	0	978	340	394	269	338	285	225	187	399	103	260	336	279	494	930
243.302	0	979	341	395	269	340	288	224	185	402	103	262	338	279	496	934
243.425	0	980	335	391	266	337	287	223	186	394	102	257	334	278	495	926
243.548	0	981	332	387	264	335	283	223	186	392	102	258	332	278	493	925
243.671	0	978	332	388	265	335	283	222	186	392	102	259	331	276	494	929
243.794	0	979	333	390	265	336	284	221	184	394	101	258	333	277	493	933
243.917	0	978	336	391	268	336	284	222	184	396	102	259	334	279	493	926
244.04	0	980	338	393	267	338	285	223	186	399	103	260	336	279	494	927
244.163	0	979	333	389	266	336	286	222	186	391	102	256	332	277	493	929
244.285	0	979	331	385	263	335	283	221	184	389	101	255	330	276	492	933
244.408	0	978	332	386	264	334	282	219	184	389	101	256	330	276	492	927
244.531	0	978	334	388	266	335	282	220	184	392	102	256	332	277	492	927
244.654	0	979	336	389	266	335	283	220	185	394	102	258	333	276	491	929
244.777	0	979	337	393	267	337	286	221	184	396	102	258	334	276	492	936
244.9	0	979	333	387	264	334	284	219	183	390	102	255	332	276	491	925
245.023	0	978	333	387	264	334	281	220	184	390	101	256	331	276	491	921
245.146	0	977	332	388	264	334	283	219	185	390	101	256	331	276	490	928
245.268	0	977	334	389	265	335	283	219	182	393	102	257	333	275	491	936
245.391	0	978	337	391	266	336	284	220	183	396	101	258	334	276	492	928
245.514	0	980	336	391	266	337	286	221	185	393	103	257	333	277	492	922
245.637	0	980	333	385	265	333	282	220	184	388	102	255	330	276	492	928
[truncated: 746 more rows]

## Sheet: Short_ch
	SNR :	44	33	29	47	56	37	38	33	32	47	54	32	0	0	0	0	0	0	0	0	0	0	0	0
		D780						D850						D725						D940
Time	Marker	ch16	ch17	ch18	ch19	ch20	ch21	ch16	ch17	ch18	ch19	ch20	ch21	ch16	ch17	ch18	ch19	ch20	ch21	ch16	ch17	ch18	ch19	ch20	ch21
0.24576	0	0	0	0	0	0	0	0	0	0	0	0	0	0	0	0	0	0	0	0	0	0	0	0	0
0.36864	0	53	148	36	89	236	54	55	168	57	78	226	49	1	1	-54	-2	-2	-82	-1	-3	9	5	1	62
0.49152	0	52	146	56	87	234	55	54	166	80	75	225	46	0	1	-66	-1	-1	-102	0	-4	33	5	0	85
0.6144	0	52	145	37	87	235	67	52	165	74	76	225	58	0	4	-62	-1	-1	-99	0	-4	25	4	0	93
0.73728	0	51	144	36	86	236	64	53	164	74	75	225	56	1	4	-75	-1	-1	-93	0	-5	28	4	0	88
0.86016	0	51	143	35	87	236	61	53	163	68	75	224	53	0	5	-89	0	-3	-85	-1	-6	31	4	0	82
0.98304	0	51	143	33	86	240	66	52	163	65	74	220	55	1	5	-97	0	-3	-85	-1	-6	30	4	0	72
1.10592	0	51	142	31	86	239	69	53	163	63	75	221	55	1	6	-101	-1	-1	-82	0	-6	30	4	1	67
1.2288	0	50	142	32	86	239	70	52	162	62	75	221	58	1	5	-102	0	-1	-79	-1	-6	29	4	1	62
1.35168	0	51	142	29	86	239	70	52	161	66	75	221	58	1	4	-102	0	-1	-81	-2	-6	32	4	0	59
1.47456	0	51	142	27	86	238	72	51	162	69	75	222	57	1	5	-102	-1	-1	-83	-1	-6	35	4	1	58
1.59744	0	51	141	28	86	237	71	53	160	69	75	221	59	2	4	-102	0	-1	-80	-1	-7	35	5	0	54
1.72032	0	51	142	28	86	238	72	52	161	69	74	220	60	1	4	-102	-1	0	-81	-1	-7	35	4	1	52
1.8432	0	50	141	29	86	238	72	52	159	70	75	220	59	1	5	-103	0	-1	-82	-1	-7	34	4	1	52
1.96608	0	50	141	26	86	238	74	53	160	71	74	219	58	1	5	-104	-1	-2	-83	-1	-6	35	5	1	54
2.08896	0	50	141	26	86	238	72	51	161	69	74	220	60	1	6	-101	0	-1	-80	-1	-7	36	4	0	57
2.21184	0	51	143	26	85	237	70	51	163	70	75	219	58	1	4	-100	0	0	-79	-1	-7	36	5	0	57
2.33472	0	50	148	27	85	237	72	53	170	70	74	219	57	1	5	-104	-1	0	-82	-1	-8	35	5	1	57
2.4576	0	51	155	26	86	238	72	53	176	69	74	219	57	1	6	-103	0	-1	-82	-2	-7	34	5	0	59
2.58048	0	51	154	26	86	239	71	53	176	68	74	221	58	1	6	-99	0	0	-79	-1	-8	35	5	1	61
2.70336	0	50	154	29	85	241	70	52	175	65	74	223	57	1	5	-103	0	-1	-78	-1	-8	32	5	0	60
2.82624	0	50	154	26	87	241	72	53	175	68	73	223	57	1	5	-104	0	-1	-82	-1	-7	36	4	0	59
2.94912	0	50	155	29	85	242	73	52	174	65	74	224	57	2	5	-106	-1	0	-81	-1	-8	32	4	0	57
3.072	0	50	154	28	86	241	72	52	174	69	74	223	59	1	5	-100	0	-1	-78	-1	-8	36	4	1	54
3.19488	0	50	152	28	85	241	72	52	173	71	74	223	59	1	5	-102	0	-1	-80	-1	-8	36	5	0	51
3.31776	0	50	153	28	85	241	74	52	173	70	73	222	59	2	5	-104	-1	-1	-82	-1	-8	35	4	1	53
3.44064	0	50	152	28	86	240	73	51	172	70	73	223	59	2	6	-102	-1	-1	-82	-1	-8	35	4	1	53
3.56352	0	50	152	28	85	240	72	52	173	69	74	222	60	1	6	-99	0	0	-78	-1	-8	35	4	1	53
3.6864	0	50	153	28	85	240	72	51	174	70	74	223	59	1	5	-102	0	-1	-79	-1	-8	35	5	0	54
3.80928	0	50	154	28	85	241	73	52	174	70	74	223	58	1	5	-105	-1	-1	-82	-1	-8	34	4	1	56
3.93216	0	50	154	29	85	240	73	52	175	70	73	223	58	1	6	-102	0	-1	-81	-1	-7	33	4	1	53
4.05504	0	50	155	30	85	241	73	52	175	71	75	222	61	1	5	-100	0	-1	-77	-1	-8	35	4	0	53
4.17792	0	51	154	30	86	240	73	52	174	71	73	222	59	2	5	-102	-1	0	-79	-1	-9	33	4	1	53
4.3008	0	51	154	29	86	241	75	52	175	71	73	223	57	1	5	-105	0	-1	-81	0	-7	33	4	0	55
4.42368	0	51	155	29	84	242	73	52	176	70	73	223	58	1	6	-102	0	-1	-80	0	-8	34	5	1	56
4.54656	0	51	155	30	84	242	72	52	177	71	73	222	59	2	6	-99	0	-1	-77	0	-7	34	4	1	54
4.66944	0	51	155	32	84	242	73	52	175	71	73	223	59	1	5	-103	0	-1	-80	-1	-8	33	4	1	52
4.79232	0	51	155	30	84	242	74	53	176	72	73	222	58	2	6	-105	0	0	-83	-1	-8	33	5	1	53
4.9152	0	52	156	30	85	241	73	52	178	72	73	223	59	2	6	-101	0	-1	-79	-1	-8	33	4	0	54
5.03808	0	51	157	31	85	241	73	52	178	72	73	223	60	1	5	-100	0	-1	-78	0	-8	33	5	0	53
5.16096	0	51	157	33	84	241	71	53	179	73	73	222	60	2	5	-103	0	-1	-80	-1	-8	32	5	1	53
5.28384	0	52	157	37	85	241	72	53	177	76	73	222	62	2	5	-107	0	-1	-79	-1	-7	30	4	0	49
5.40672	0	51	156	42	85	242	75	53	175	80	73	223	65	1	6	-104	-1	0	-72	-2	-9	30	4	1	47
5.5296	0	52	156	40	85	243	75	53	176	80	74	224	64	1	6	-104	0	-1	-75	-1	-8	29	5	0	47
5.65248	0	51	156	43	86	242	74	52	175	80	74	223	61	1	6	-106	-1	-1	-77	-2	-7	28	5	0	50
5.77536	0	52	156	45	85	243	77	52	176	81	74	224	62	2	4	-105	-1	-1	-78	-1	-8	26	5	0	49
5.89824	0	50	153	47	85	242	74	53	172	83	74	223	63	0	5	-103	-1	-1	-74	-1	-8	27	5	1	47
6.02112	0	51	150	48	85	240	76	52	167	84	74	222	65	2	5	-107	0	-1	-72	-1	-8	27	4	1	43
6.144	0	50	148	49	85	240	76	52	166	86	74	220	67	0	5	-107	0	-1	-74	-1	-7	25	4	0	44
6.26688	0	51	147	50	85	239	77	52	165	87	73	219	64	1	6	-105	0	-1	-78	-2	-8	22	4	0	48
6.38976	0	51	147	51	86	238	76	52	166	87	74	220	62	1	5	-102	-1	-1	-76	-1	-8	22	3	0	52
6.51264	0	51	147	50	86	238	75	53	166	87	74	220	62	2	5	-103	0	-1	-76	-1	-8	23	4	0	53
6.63552	0	51	147	49	86	239	75	52	165	85	74	220	60	2	5	-104	0	0	-80	-1	-7	23	5	0	56
6.7584	0	51	147	50	86	240	76	52	165	81	74	220	59	2	4	-106	-1	0	-79	-1	-7	22	4	1	55
6.88128	0	51	145	45	85	240	75	52	164	82	74	221	61	1	5	-102	-1	-1	-79	-1	-7	26	4	1	53
7.00416	0	52	146	46	85	240	75	52	163	82	74	221	61	2	4	-103	0	-2	-81	-1	-7	26	4	0	52
7.12704	0	51	145	44	86	241	76	53	163	82	74	222	62	1	5	-104	0	-1	-81	-1	-8	25	4	0	54
7.24992	0	51	144	42	86	241	76	53	162	81	74	223	61	1	5	-103	0	-1	-81	-2	-7	26	5	1	55
7.3728	0	50	144	43	87	242	74	53	164	76	74	222	62	2	5	-104	-1	0	-79	-1	-6	24	5	0	57
7.49568	0	51	144	44	87	241	72	53	162	75	76	221	60	2	5	-104	0	-1	-80	-2	-6	25	4	0	56
7.61856	0	51	143	41	87	241	76	52	162	78	74	221	60	1	5	-104	0	-1	-83	-1	-6	27	5	1	53
7.74144	0	51	143	39	87	241	75	53	162	78	75	221	62	1	6	-104	-1	-1	-82	-2	-8	29	4	1	51
7.86432	0	51	143	41	87	240	75	52	160	78	75	221	63	1	5	-102	-1	-1	-79	-1	-6	28	4	1	51
7.9872	0	51	143	40	86	240	74	52	161	77	75	221	63	2	5	-104	-1	-1	-80	-1	-8	28	5	0	53
8.11008	0	51	143	39	86	239	76	53	161	78	74	220	61	2	5	-105	0	-1	-83	-1	-6	29	4	0	54
8.23296	0	51	143	38	87	240	75	53	161	77	75	221	61	1	5	-103	0	-1	-82	-1	-6	29	4	1	55
8.35584	0	51	142	38	87	240	74	52	161	76	75	220	61	2	5	-102	-1	-1	-80	-1	-6	29	4	0	53
8.47872	0	51	143	39	86	239	75	52	160	77	74	221	61	1	6	-104	0	-1	-81	-1	-7	30	5	0	52
8.6016	0	51	142	39	86	240	77	52	161	77	74	221	60	2	5	-104	-1	-1	-83	-1	-7	29	3	1	54
8.72448	0	50	142	37	87	240	75	52	160	77	75	221	61	1	6	-103	0	-1	-82	-1	-7	28	4	1	55
8.84736	0	51	142	37	87	241	75	52	160	77	76	222	62	1	5	-102	0	-1	-80	-1	-6	29	5	1	55
8.97024	0	51	143	37	87	242	75	51	160	77	76	222	60	1	6	-103	-1	0	-82	-1	-7	30	4	1	56
9.09312	0	50	142	36	88	241	75	52	161	76	75	223	60	1	5	-104	0	0	-83	-1	-7	31	5	1	57
9.216	0	51	143	37	87	240	74	52	161	75	75	221	61	1	5	-102	0	-1	-81	-1	-8	31	4	0	54
9.33888	0	50	141	38	85	241	75	52	159	77	75	220	62	1	5	-103	0	-1	-81	-1	-7	30	4	0	51
9.46176	0	50	143	40	88	243	76	51	161	78	76	223	62	2	5	-104	0	-1	-82	-1	-8	30	4	1	51
9.58464	0	50	140	39	86	241	77	52	158	79	75	220	61	1	6	-105	0	-1	-82	-1	-7	28	5	1	53
9.70752	0	50	142	37	86	242	74	52	160	76	75	221	62	1	5	-103	0	-1	-78	0	-6	29	4	0	55
9.8304	0	50	141	40	87	242	74	52	160	79	75	222	61	1	5	-104	0	-1	-80	-2	-7	29	5	1	51
9.95328	0	51	141	41	86	241	75	53	160	80	76	220	62	1	5	-106	0	0	-82	-1	-7	29	4	0	48
10.0762	0	50	141	42	87	240	76	51	159	81	75	220	62	1	5	-105	0	0	-82	-2	-7	27	5	1	49
10.199	0	50	141	42	86	240	77	52	160	81	75	220	62	1	5	-104	-1	0	-79	-1	-7	27	4	0	52
10.3219	0	51	141	43	87	240	75	51	160	81	75	221	62	1	5	-105	0	-1	-80	-2	-7	27	4	0	52
10.4448	0	51	141	43	87	240	75	52	161	81	75	221	62	1	5	-105	-1	-1	-81	-1	-7	28	4	1	55
10.5677	0	50	142	43	87	240	75	52	159	81	76	220	60	1	5	-105	0	0	-81	-1	-6	27	5	0	53
10.6906	0	51	139	42	87	238	76	51	158	81	76	220	61	1	5	-103	0	0	-79	-1	-7	27	5	0	51
10.8134	0	50	140	39	87	238	74	52	157	80	75	219	61	2	5	-104	0	0	-80	-1	-7	28	4	1	53
10.9363	0	51	139	39	87	238	74	52	158	78	75	218	60	1	5	-105	0	-1	-82	-1	-5	28	4	0	55
11.0592	0	51	141	37	87	238	74	51	159	77	75	218	59	1	5	-104	-1	-1	-81	-1	-6	30	5	0	56
11.1821	0	50	140	35	86	238	73	52	158	76	74	219	61	1	5	-103	-1	-1	-80	-1	-6	31	4	0	56
11.305	0	50	141	34	87	237	74	52	159	76	74	218	59	1	5	-103	0	-2	-81	-1	-6	32	4	1	57
11.4278	0	51	141	35	88	237	72	52	159	75	74	218	58	2	5	-105	-1	0	-83	-1	-7	32	4	1	55
11.5507	0	50	141	32	86	237	74	53	160	75	75	217	59	2	5	-104	0	0	-82	-1	-6	32	4	0	56
11.6736	0	50	143	37	87	238	72	52	162	67	75	217	60	1	5	-108	-1	-1	-79	-1	-6	28	4	0	58
11.7965	0	50	144	34	87	237	72	52	163	69	75	219	58	1	4	-105	0	-1	-81	-1	-7	31	4	0	58
11.9194	0	50	146	31	86	238	73	52	167	72	75	219	58	1	5	-103	0	0	-82	-1	-7	33	4	0	59
12.0422	0	50	151	31	86	239	74	51	169	68	74	220	58	1	5	-103	0	0	-81	-1	-7	31	5	0	60
12.1651	0	51	151	34	86	240	72	52	171	64	74	220	60	1	6	-105	0	-1	-79	-2	-7	30	4	1	60
12.288	0	50	151	30	86	240	72	52	170	70	74	220	60	1	5	-104	-1	0	-81	-1	-8	35	5	1	56
12.4109	0	50	149	29	86	241	75	51	170	71	75	221	58	2	6	-104	0	-1	-84	-1	-8	35	5	1	55
12.5338	0	49	148	29	87	241	75	51	167	72	75	221	60	2	5	-103	-1	0	-82	-1	-8	36	5	2	54
12.6566	0	50	148	27	87	241	74	51	166	72	75	222	62	2	5	-102	0	0	-81	-1	-7	35	4	1	52
12.7795	0	50	146	28	86	242	75	52	167	71	74	223	61	2	5	-103	-1	-1	-82	-1	-7	35	5	0	54
12.9024	0	50	147	28	87	243	75	52	168	70	74	222	60	1	4	-103	0	0	-83	-1	-8	35	4	1	54
13.0253	0	50	148	28	86	242	76	51	167	71	74	223	61	2	5	-101	-1	-1	-82	-1	-7	36	5	1	52
13.1482	0	50	147	27	87	243	75	51	166	71	75	223	63	1	4	-101	0	-1	-81	-1	-8	35	5	1	53
13.271	0	50	148	28	86	244	76	51	167	71	75	223	61	0	6	-103	0	-2	-83	-2	-7	35	5	1	55
13.3939	0	50	148	27	86	243	76	51	168	70	74	222	60	2	5	-103	0	-1	-83	-1	-7	35	4	0	55
13.5168	0	49	148	28	86	244	75	51	170	70	76	224	62	1	5	-102	0	-1	-81	-2	-7	36	4	0	55
13.6397	0	50	147	29	86	244	74	51	168	72	75	224	62	1	5	-101	-1	0	-82	0	-8	35	4	1	53
13.7626	0	50	147	29	86	244	76	51	168	72	75	223	62	1	5	-104	0	-1	-84	-1	-7	35	3	0	52
13.8854	0	50	147	28	86	244	77	51	167	72	75	225	61	1	6	-103	0	-1	-83	0	-8	35	4	1	53
14.0083	0	49	148	28	86	244	75	51	168	71	75	224	62	2	6	-101	-1	0	-81	-1	-7	36	5	1	53
14.1312	0	50	147	29	87	244	76	52	168	71	74	224	62	1	5	-102	-1	-2	-83	-1	-8	37	5	0	53
14.2541	0	51	148	27	86	247	77	51	168	71	74	227	62	2	6	-103	0	-1	-83	-2	-7	36	5	0	54
14.377	0	50	148	30	87	248	76	52	168	71	75	227	61	1	5	-102	0	0	-85	-2	-7	36	5	1	51
14.4998	0	50	147	30	86	246	76	51	167	72	75	225	63	1	5	-102	0	-1	-82	-2	-7	36	5	1	50
14.6227	0	50	148	30	87	245	75	51	167	72	75	224	62	1	5	-102	-1	-1	-83	-1	-6	35	5	0	52
14.7456	0	50	148	28	87	245	77	51	168	74	75	225	61	1	4	-104	0	0	-84	-1	-8	35	5	1	53
14.8685	0	49	147	28	87	245	76	51	167	72	75	226	61	1	6	-104	0	-1	-83	-1	-7	36	4	0	54
14.9914	0	50	147	29	86	245	75	51	169	72	75	225	63	1	5	-101	0	-1	-81	-2	-7	36	5	1	53
15.1142	0	50	148	31	86	245	75	51	167	72	75	224	61	1	6	-102	0	-1	-84	0	-7	35	5	1	52
15.2371	0	50	148	29	86	244	77	52	167	72	75	225	62	2	5	-104	-1	-1	-84	-1	-8	35	5	1	52
15.36	0	50	148	28	86	244	76	52	167	73	75	225	62	1	5	-102	0	-2	-83	-1	-7	35	4	1	53
15.4829	0	50	147	29	86	244	75	52	167	71	74	224	63	1	5	-100	0	-1	-82	-1	-7	36	5	0	54
15.6058	0	50	148	29	86	245	75	51	168	72	76	224	62	2	5	-102	0	-1	-83	-1	-7	35	4	1	55
15.7286	0	49	148	28	86	245	77	51	168	71	75	225	60	1	6	-104	-1	-1	-85	-1	-7	36	5	1	56
15.8515	0	50	148	30	87	244	75	51	168	72	74	225	61	1	5	-101	0	0	-84	-1	-7	36	4	1	52
15.9744	0	51	147	29	87	244	76	53	167	71	74	224	63	2	5	-101	0	-1	-82	-2	-7	36	5	1	51
16.0973	0	50	148	29	87	245	75	52	168	73	75	225	62	1	5	-102	-1	-2	-83	-1	-7	35	5	1	53
16.2202	0	51	148	27	86	246	77	52	168	72	75	227	62	1	5	-104	-1	-1	-85	-1	-7	35	4	0	53
16.343	0	51	149	27	86	248	78	52	168	72	74	227	62	2	5	-101	-1	0	-83	0	-7	36	5	1	53
16.4659	0	50	149	28	87	250	76	52	169	71	75	230	64	1	5	-101	0	-1	-80	-1	-7	36	4	0	51
16.5888	0	51	148	30	88	250	76	51	168	72	75	229	64	1	5	-103	0	-1	-82	-1	-8	36	5	1	51
16.7117	0	50	148	29	87	251	78	52	168	72	75	230	62	2	5	-103	-1	-1	-83	-2	-7	36	5	1	53
16.8346	0	49	149	29	86	253	77	52	168	72	75	232	64	1	5	-101	-1	-2	-81	-1	-7	37	4	0	55
16.9574	0	50	150	29	86	252	77	52	169	71	75	232	63	1	5	-101	0	-1	-82	-1	-7	37	5	0	55
17.0803	0	51	149	28	88	249	76	52	170	72	75	229	62	2	5	-103	-1	-2	-84	-1	-8	37	4	1	56
17.2032	0	49	150	29	87	248	77	52	170	71	76	227	61	2	5	-103	0	-2	-84	-1	-7	36	4	1	55
17.3261	0	50	150	30	87	247	78	53	169	72	74	227	62	1	5	-101	-1	-1	-83	-1	-7	37	4	1	52
17.449	0	50	149	28	87	248	76	51	169	73	75	227	63	1	5	-101	-1	0	-83	-1	-7	37	4	0	54
17.5718	0	50	150	28	86	248	76	52	169	73	75	228	61	1	6	-104	0	-1	-85	0	-7	37	4	0	55
17.6947	0	51	150	28	86	248	77	52	170	72	75	228	62	2	6	-103	0	-1	-85	-1	-7	37	5	0	55
17.8176	0	50	150	27	86	249	76	52	170	72	74	228	63	2	6	-100	-1	-1	-82	-1	-8	37	4	0	55
17.9405	0	51	151	29	87	249	76	52	170	72	75	228	61	2	6	-101	0	-1	-84	-1	-8	37	4	1	54
18.0634	0	52	149	30	87	248	76	52	170	72	75	228	63	1	5	-103	0	-1	-86	-1	-8	37	4	0	52
18.1862	0	50	149	28	87	248	77	52	169	72	75	228	62	0	5	-103	0	-1	-85	-1	-8	37	4	1	53
18.3091	0	50	150	29	87	247	77	53	169	71	76	228	62	1	5	-100	-1	0	-83	-1	-8	38	5	0	53
18.432	0	51	150	29	86	248	76	52	170	72	75	228	63	1	5	-102	0	0	-84	-1	-7	37	5	0	54
18.5549	0	51	149	27	87	248	77	53	170	72	75	229	62	1	5	-104	0	-1	-85	-1	-8	37	5	1	55
18.6778	0	51	150	28	88	248	77	52	170	72	75	228	62	2	6	-102	0	-1	-85	-2	-8	37	3	0	54
18.8006	0	50	150	29	86	248	77	52	168	72	74	227	63	2	5	-101	0	-2	-83	-1	-7	37	5	1	52
18.9235	0	50	149	28	87	248	76	52	169	72	75	227	63	1	5	-103	0	0	-84	-1	-7	37	4	0	52
19.0464	0	51	151	29	88	248	77	53	170	72	75	228	62	1	5	-104	0	0	-86	-1	-8	37	4	1	54
19.1693	0	50	150	28	87	248	77	52	170	72	75	228	62	1	5	-102	0	-1	-85	-2	-7	38	4	1	54
19.2922	0	50	149	28	87	248	76	51	170	71	75	227	63	0	5	-100	0	-1	-83	-1	-8	37	4	1	54
19.415	0	51	150	28	87	249	75	52	169	72	75	229	62	2	5	-102	0	-1	-83	-2	-8	37	5	1	55
19.5379	0	51	149	29	87	248	77	52	169	73	74	227	62	2	5	-103	0	-1	-86	-1	-8	37	4	1	51
19.6608	0	50	148	28	87	249	77	52	169	73	75	228	62	1	5	-102	0	0	-85	-1	-7	37	4	0	53
19.7837	0	51	149	29	87	248	76	52	168	72	75	228	64	1	5	-101	0	-1	-83	0	-7	37	4	0	53
19.9066	0	51	150	28	87	247	76	51	169	72	75	228	63	2	5	-102	0	-1	-83	-1	-8	37	4	1	54
20.0294	0	50	149	28	87	249	77	51	168	72	74	229	62	1	5	-104	0	-1	-85	0	-8	37	5	1	54
20.1523	0	51	150	27	87	249	77	52	169	71	76	229	62	2	6	-101	-1	-1	-83	-1	-7	38	3	1	55
20.2752	0	50	150	29	86	248	75	52	169	71	75	229	63	0	5	-100	0	-1	-84	-1	-7	37	5	1	53
20.3981	0	50	149	28	87	247	77	52	170	73	75	228	63	1	5	-103	0	-1	-85	-1	-8	37	4	1	52
20.521	0	51	150	28	86	248	77	52	169	72	75	226	62	1	4	-103	-1	-1	-85	-2	-7	37	4	0	54
20.6438	0	51	150	28	86	247	77	53	169	73	74	228	62	1	5	-101	-1	-2	-84	-1	-7	37	4	1	54
20.7667	0	50	149	28	86	247	75	52	169	71	75	228	63	1	5	-100	0	0	-83	-2	-8	38	5	1	55
20.8896	0	51	150	27	86	247	75	52	170	72	75	227	62	1	5	-102	0	-1	-85	-2	-7	37	4	0	56
21.0125	0	50	150	29	87	247	76	53	170	72	75	227	61	1	5	-104	-1	-1	-86	-2	-8	38	4	0	54
21.1354	0	50	149	28	86	248	77	52	170	73	75	228	62	1	6	-101	-1	0	-84	-1	-8	37	4	0	53
21.2582	0	51	150	29	87	248	75	53	170	72	75	228	62	1	5	-101	-1	0	-84	-2	-7	37	5	1	53
21.3811	0	50	150	28	86	248	76	53	170	73	74	227	62	1	6	-103	-1	-1	-85	-1	-7	38	4	1	54
21.504	0	50	150	27	87	247	77	52	171	72	74	228	62	2	5	-104	-1	-1	-86	-1	-7	37	5	1	55
21.6269	0	51	149	27	86	248	76	52	170	72	75	228	63	1	5	-100	0	-1	-83	-1	-7	38	5	1	56
21.7498	0	50	150	30	86	247	76	52	170	73	75	228	63	2	5	-102	0	0	-84	-1	-7	37	5	1	51
21.8726	0	51	149	29	87	247	76	53	170	73	75	227	63	1	5	-104	0	-1	-86	-1	-7	37	4	1	52
21.9955	0	51	149	29	87	247	77	53	170	72	75	227	62	1	5	-103	0	-1	-86	-1	-7	37	4	1	53
22.1184	0	50	150	28	86	247	76	52	170	73	74	228	63	1	5	-101	0	-1	-83	-1	-8	38	4	1	53
22.2413	0	51	150	29	86	247	76	52	169	73	75	228	63	1	5	-102	-1	-1	-84	0	-8	37	5	1	53
22.3642	0	51	150	29	86	246	76	51	169	72	75	228	61	1	5	-104	0	-1	-86	-2	-8	37	4	1	55
22.487	0	51	149	29	86	246	77	52	169	73	75	227	62	1	6	-103	0	-1	-86	-1	-8	37	4	0	51
22.6099	0	51	148	30	86	246	77	53	169	73	75	227	62	1	6	-101	-1	-1	-83	-1	-7	37	5	0	52
22.7328	0	51	149	29	87	246	76	53	168	72	75	227	62	1	6	-102	0	-1	-85	-1	-7	37	4	1	51
22.8557	0	50	149	28	86	248	76	52	170	72	76	226	61	2	6	-104	0	-1	-85	0	-7	37	4	1	54
22.9786	0	52	150	28	87	246	76	52	169	73	75	227	61	1	5	-103	0	0	-86	-1	-8	36	5	0	54
23.1014	0	51	150	29	86	247	75	52	169	72	75	227	62	1	5	-101	0	-1	-83	-1	-7	37	4	0	54
23.2243	0	50	149	30	86	246	76	52	169	73	75	226	63	1	6	-103	0	-1	-85	-1	-7	37	4	0	51
23.3472	0	50	149	30	86	246	77	52	168	72	75	226	62	1	5	-105	0	-1	-86	-2	-7	37	4	1	53
23.4701	0	51	149	30	86	246	76	52	169	73	75	226	62	1	5	-103	-1	-1	-85	-2	-7	36	4	1	53
23.593	0	50	150	28	87	246	76	52	168	73	75	226	61	1	5	-100	0	-1	-83	-1	-7	37	4	1	54
23.7158	0	51	149	29	87	247	75	52	169	73	75	227	62	1	5	-102	0	0	-84	-1	-7	37	4	0	55
23.8387	0	51	149	29	86	246	76	52	170	73	75	226	61	1	5	-105	-1	-1	-86	-1	-8	37	4	1	55
23.9616	0	50	149	30	87	246	77	52	168	72	75	226	62	2	5	-104	0	-1	-85	-1	-8	36	5	0	52
24.0845	0	50	149	29	87	246	75	53	169	72	76	227	63	2	5	-101	0	-1	-83	-1	-8	36	4	0	52
24.2074	0	50	148	30	87	246	76	52	169	73	75	227	62	1	5	-103	0	-1	-84	-1	-8	36	4	1	53
24.3302	0	50	148	29	86	246	77	52	169	73	75	226	61	1	5	-104	0	-1	-86	-1	-7	36	5	0	54
24.4531	0	50	149	30	86	246	77	52	169	72	76	227	61	2	6	-102	-1	-1	-84	-2	-8	37	4	0	55
24.576	0	50	149	29	86	246	75	53	169	72	75	227	62	2	5	-101	0	-1	-84	-1	-7	37	4	1	54
24.6989	0	51	148	32	86	245	76	51	168	73	75	227	62	2	6	-103	0	0	-84	-1	-8	36	5	0	51
24.8218	0	50	149	30	87	245	77	51	168	73	75	226	62	2	6	-105	0	-1	-86	-1	-7	35	4	1	53
24.9446	0	51	149	30	86	245	75	51	168	72	75	226	61	1	6	-103	0	-1	-84	-2	-7	36	5	0	54
25.0675	0	51	149	29	87	246	76	53	169	72	75	227	63	2	6	-101	0	-1	-84	-2	-8	36	5	0	53
25.1904	0	52	149	30	86	246	76	51	169	72	75	226	62	1	5	-103	-1	0	-85	0	-8	37	4	1	54
25.3133	0	51	149	29	86	247	76	52	169	72	75	228	61	0	4	-104	0	0	-86	-1	-8	36	4	1	55
25.4362	0	51	149	30	86	246	77	52	168	74	75	227	62	1	5	-102	0	-1	-85	-2	-8	36	4	1	52
25.559	0	51	148	30	87	246	76	51	168	71	75	226	63	1	5	-102	0	-1	-84	0	-8	36	4	1	53
25.6819	0	51	148	30	87	246	76	52	168	72	75	227	63	1	5	-103	0	0	-84	-1	-8	36	5	0	54
25.8048	0	51	148	29	87	246	77	52	169	72	75	227	61	1	5	-105	-1	-1	-86	-2	-7	36	4	1	54
25.9277	0	50	149	28	86	246	76	52	169	72	76	227	62	1	5	-102	0	0	-84	-1	-6	36	5	1	55
26.0506	0	51	149	29	86	246	76	52	169	72	75	227	61	1	6	-101	0	-1	-84	-1	-9	36	5	0	54
26.1734	0	51	149	30	86	245	76	52	168	72	75	227	62	1	5	-103	0	-2	-86	-1	-7	36	4	0	52
26.2963	0	51	149	29	86	245	77	52	168	72	75	227	62	2	6	-104	0	-1	-86	-1	-9	36	4	1	53
26.4192	0	51	149	29	86	246	77	52	168	71	75	227	63	1	5	-101	-1	-1	-83	-1	-7	36	5	0	54
26.5421	0	51	149	28	87	246	76	52	169	72	74	226	62	2	6	-102	0	-1	-84	-1	-8	37	4	1	53
26.665	0	50	150	29	87	246	76	52	169	72	75	227	62	1	5	-103	0	0	-85	0	-7	37	4	1	55
26.7878	1	51	149	30	86	246	77	51	169	72	76	227	61	1	5	-104	0	0	-86	-1	-8	36	5	1	54
26.9107	0	50	148	29	87	245	76	51	167	73	74	225	62	1	5	-102	0	-1	-85	0	-8	37	4	1	52
27.0336	0	50	148	29	87	245	75	52	168	73	75	226	62	0	5	-101	0	-1	-84	-1	-7	36	5	0	53
27.1565	0	51	147	30	86	245	76	52	168	71	75	226	63	1	5	-103	0	0	-85	-1	-8	37	4	1	53
27.2794	0	50	148	28	86	246	77	52	168	72	76	227	61	1	4	-104	0	-1	-86	-2	-8	36	4	1	54
27.4022	0	51	149	29	86	246	76	52	168	71	75	226	63	1	5	-101	0	-1	-84	-1	-7	37	4	1	55
27.5251	0	50	149	31	86	245	75	52	168	72	74	227	62	1	4	-102	0	-1	-84	-2	-7	36	5	1	51
27.648	0	50	148	31	86	245	76	52	168	73	75	226	63	1	4	-104	0	-1	-86	-1	-7	36	5	0	51
27.7709	0	50	147	30	87	244	78	52	167	73	75	227	62	2	5	-104	0	-1	-86	-1	-7	36	4	0	53
27.8938	0	50	147	30	86	244	76	52	167	71	75	224	63	1	4	-101	0	-1	-84	-1	-7	36	4	1	53
28.0166	0	51	147	29	86	244	76	51	167	73	75	225	62	1	5	-102	0	-1	-85	-1	-8	36	3	0	52
28.1395	0	51	148	30	86	244	77	52	167	72	75	226	61	1	5	-104	0	-1	-85	-2	-7	36	5	1	54
28.2624	0	50	148	31	86	244	76	53	167	72	75	225	61	1	5	-103	0	-1	-86	0	-8	35	4	0	52
28.3853	0	50	147	31	86	244	77	52	166	73	74	224	62	1	5	-102	0	-1	-85	-1	-8	36	4	1	51
28.5082	0	50	147	31	87	244	76	52	166	73	74	224	62	1	5	-103	0	-1	-85	-1	-7	35	4	0	51
28.631	0	50	146	32	87	242	77	52	166	73	75	223	62	2	5	-105	0	-1	-86	-1	-6	35	4	1	53
28.7539	0	50	147	30	86	242	77	51	165	72	74	223	61	2	5	-104	0	-1	-86	-1	-8	35	4	0	53
28.8768	0	50	146	30	86	243	76	52	167	72	75	224	62	2	4	-102	0	-2	-83	-1	-7	35	4	0	53
28.9997	0	50	147	33	86	252	79	52	168	74	74	236	64	2	6	-103	0	-2	-82	-1	-7	36	3	0	51
29.1226	0	53	174	42	97	312	90	56	205	81	82	294	74	1	6	-105	0	-2	-75	-1	-8	32	4	0	56
29.2454	0	76	222	48	113	350	92	77	255	88	98	331	80	1	8	-102	-1	-1	-71	-1	-8	28	4	0	59
29.3683	0	75	216	46	114	349	90	77	247	86	97	328	78	2	8	-103	0	-1	-69	-2	-10	27	5	0	59
29.4912	0	73	208	45	112	347	85	74	237	85	96	321	73	2	8	-103	0	-3	-69	-3	-12	26	5	0	60
29.6141	0	72	207	45	111	347	88	74	235	85	96	320	72	3	8	-102	0	-2	-73	-3	-12	26	3	0	59
29.737	0	71	204	43	112	344	88	73	231	84	95	320	73	2	7	-102	0	-1	-72	-3	-12	27	5	0	57
29.8598	0	70	198	44	110	343	87	71	226	83	95	318	74	2	8	-101	-1	-1	-69	-2	-11	26	5	1	52
29.9827	0	69	195	44	111	342	88	70	224	83	94	317	75	3	8	-102	0	-1	-73	-3	-10	26	4	1	50
30.1056	0	69	196	43	111	341	90	70	223	82	95	317	74	2	7	-103	0	-1	-75	-3	-11	26	5	0	51
30.2285	0	68	197	43	111	344	90	70	224	82	95	320	75	2	8	-101	0	-1	-73	-3	-12	26	5	0	53
30.3514	0	69	195	44	110	341	89	70	221	81	95	317	76	3	8	-101	-1	-1	-70	-2	-12	26	4	1	53
30.4742	0	68	195	44	111	342	88	70	222	82	95	318	74	3	7	-102	0	-1	-73	-2	-12	27	4	0	52
30.5971	0	68	194	45	110	342	90	69	222	82	95	317	75	2	7	-103	0	-1	-75	-3	-11	25	5	0	51
30.72	0	68	196	44	110	343	90	69	222	83	95	318	75	3	7	-102	-1	-1	-74	-3	-12	26	4	0	52
30.8429	0	67	194	43	111	342	89	69	221	82	95	317	75	2	7	-102	0	-1	-70	-3	-13	26	5	0	53
30.9658	0	67	193	44	109	341	89	69	220	83	95	317	74	2	7	-103	-1	0	-73	-2	-12	26	4	1	52
31.0886	0	67	192	43	111	341	91	69	220	83	94	316	74	3	7	-102	0	-1	-75	-3	-11	25	4	1	55
31.2115	0	67	193	44	109	340	89	68	219	81	94	317	74	2	7	-102	0	0	-73	-3	-11	25	5	1	55
31.3344	0	68	192	44	111	341	89	69	219	82	94	316	76	2	8	-102	-1	0	-70	-3	-11	26	4	1	51
31.4573	0	68	192	45	111	343	90	69	219	82	95	317	75	2	7	-102	0	-1	-72	-2	-12	25	4	0	50
31.5802	0	67	194	45	112	347	92	69	221	82	95	321	76	2	7	-104	0	0	-74	-3	-12	26	3	0	53
31.703	0	67	194	44	111	345	91	69	219	83	95	320	75	3	8	-102	0	0	-72	-2	-12	25	5	1	52
31.8259	0	67	193	44	111	346	90	69	220	83	96	319	77	2	7	-102	0	-1	-69	-3	-11	26	4	1	53
31.9488	0	67	193	45	110	346	89	68	219	83	96	320	76	2	7	-103	-1	-1	-72	-2	-12	25	5	0	55
32.0717	0	66	191	45	111	344	91	68	218	83	95	319	74	2	7	-103	0	-1	-75	-2	-12	25	4	1	53
32.1946	0	67	189	44	110	343	91	68	216	82	95	318	75	2	7	-103	-1	-1	-73	-2	-10	25	4	1	50
32.3174	0	67	190	44	111	343	90	67	215	82	95	318	77	2	6	-103	0	-1	-70	-2	-11	25	4	0	50
32.4403	0	66	188	46	111	342	90	67	213	83	95	317	75	2	6	-102	0	-1	-73	-3	-11	25	4	0	52
32.5632	0	65	187	45	110	342	91	67	213	84	95	316	73	2	6	-103	-1	0	-76	-3	-11	25	4	1	54
32.6861	0	65	186	44	111	341	90	67	212	83	95	316	76	2	7	-102	0	-2	-73	-2	-10	25	4	0	54
32.809	0	66	186	45	111	340	89	67	211	82	96	316	75	2	6	-102	0	0	-70	-2	-10	25	4	0	54
32.9318	0	65	184	45	111	339	90	67	209	82	95	314	73	2	7	-102	0	-1	-75	-2	-11	25	4	1	50
33.0547	0	65	184	45	110	339	91	66	208	82	94	313	74	2	7	-104	-1	-1	-76	-3	-10	25	4	1	51
33.1776	0	64	183	44	110	338	90	66	208	83	94	314	75	1	6	-103	0	-1	-73	-2	-10	25	4	0	51
33.3005	0	65	183	45	110	337	88	66	207	83	95	312	74	2	7	-102	0	-1	-71	-3	-11	25	4	0	54
33.4234	0	65	181	44	110	337	87	66	206	82	94	313	74	2	6	-103	0	-1	-74	-2	-11	25	4	1	54
33.5462	0	64	182	44	110	338	91	66	208	82	95	313	73	2	7	-103	0	-1	-76	-2	-11	25	5	0	54
33.6691	0	65	182	45	110	338	90	66	207	83	95	313	74	2	7	-102	0	-1	-74	-2	-11	25	5	1	51
33.792	0	65	183	46	110	338	89	66	208	82	95	315	77	2	7	-103	0	-1	-71	-3	-10	25	5	0	51
33.9149	0	64	185	47	111	340	89	67	211	82	94	315	75	2	7	-103	0	-1	-73	-3	-10	25	4	0	52
34.0378	0	65	187	46	111	341	92	67	213	83	95	316	74	1	7	-103	0	-1	-76	-3	-12	24	4	0	53
34.1606	0	66	190	45	112	344	91	67	216	83	96	318	76	3	7	-103	0	-1	-73	-2	-11	25	4	1	53
34.2835	0	65	192	44	113	352	92	67	220	83	97	327	78	3	7	-102	0	0	-67	-2	-11	26	4	0	55
34.4064	0	67	197	46	113	352	89	69	225	84	97	326	76	2	7	-102	-1	-1	-71	-3	-11	25	5	1	54
34.5293	0	67	199	46	113	351	92	68	226	83	97	324	75	2	7	-104	-1	-1	-74	-2	-11	24	4	1	54
34.6522	0	67	201	46	113	351	91	68	228	84	97	326	77	2	8	-102	0	-1	-71	-1	-11	26	5	1	53
34.775	0	67	202	46	113	351	92	70	229	83	98	326	77	2	7	-102	-1	0	-68	-2	-12	25	4	0	54
34.8979	0	67	202	45	114	351	90	69	229	85	97	325	76	3	7	-102	0	-1	-71	-1	-12	26	4	1	53
35.0208	0	68	200	45	113	350	92	69	228	84	97	325	75	1	7	-103	-1	-2	-74	-3	-12	25	4	1	55
35.1437	0	67	199	47	113	350	91	69	226	83	97	324	75	3	8	-102	0	0	-72	-3	-12	25	4	0	52
35.2666	0	66	195	45	113	348	90	68	223	83	95	321	78	2	8	-102	0	-1	-70	-3	-11	25	4	0	52
35.3894	0	66	193	45	112	346	90	68	220	82	96	320	75	2	8	-102	0	-1	-72	-2	-10	25	4	1	53
35.5123	0	66	194	45	113	345	91	68	220	83	97	319	74	2	6	-104	-1	0	-75	-2	-10	25	4	1	55
35.6352	0	66	194	45	113	344	88	68	220	82	96	317	75	1	7	-103	0	-1	-72	-3	-11	25	5	1	55
35.7581	0	66	193	45	112	345	89	67	220	84	95	319	76	2	7	-102	0	-2	-70	-3	-11	25	4	0	52
35.881	0	65	189	47	110	344	90	67	216	84	95	318	75	2	7	-102	0	-1	-74	-3	-10	25	4	1	49
36.0038	0	65	186	47	111	343	91	66	213	83	95	317	77	2	7	-103	-1	-1	-76	-3	-10	25	4	1	48
36.1267	0	65	192	46	112	349	93	67	218	85	96	322	77	1	7	-103	-1	-1	-71	-2	-12	25	4	1	51
36.2496	0	66	195	48	111	346	90	68	221	84	95	321	77	2	7	-102	-1	-1	-69	-2	-12	25	5	1	52
36.3725	0	66	192	46	112	344	90	67	219	85	96	318	75	2	7	-102	0	-1	-73	-2	-12	24	4	1	53
36.4954	0	66	196	47	112	347	93	68	222	84	97	320	76	2	7	-103	0	-1	-75	-2	-12	24	4	1	54
36.6182	0	66	194	48	113	345	92	67	221	84	95	320	75	2	8	-102	0	-1	-71	-3	-12	25	4	1	53
36.7411	0	66	192	48	112	345	90	68	217	86	95	320	79	2	8	-102	-1	0	-70	-3	-12	24	4	1	50
36.864	0	66	188	47	111	344	92	66	215	85	95	319	76	3	8	-103	0	0	-74	-2	-10	23	5	1	50
36.9869	0	65	188	48	111	344	93	66	213	85	94	318	76	2	8	-103	0	-1	-76	-2	-11	24	5	0	51
37.1098	0	65	188	47	111	343	93	68	213	85	94	315	76	2	7	-103	0	-1	-74	-2	-11	25	4	0	52
37.2326	0	64	187	48	111	342	91	66	212	84	94	317	77	2	7	-102	-1	-1	-71	-2	-11	24	4	1	53
37.3555	0	65	187	49	110	341	90	66	213	85	94	315	76	2	6	-103	0	-1	-74	-2	-11	24	4	2	52
37.4784	0	64	186	49	110	340	93	66	210	85	94	315	75	2	7	-103	0	-1	-76	-3	-12	23	4	1	52
37.6013	0	64	186	49	110	340	92	66	211	86	94	314	76	2	7	-102	-1	-1	-75	-3	-11	24	4	1	52
37.7242	0	64	185	49	110	340	91	66	210	84	95	314	77	3	6	-102	-1	-1	-72	-2	-11	23	4	1	51
37.847	0	64	184	48	110	339	91	66	209	86	94	313	76	2	7	-102	0	-1	-73	-2	-11	23	4	0	53
37.9699	0	64	185	48	110	339	92	66	210	84	94	315	75	1	7	-103	-1	-1	-77	-2	-11	25	4	1	54
38.0928	0	64	184	49	111	338	92	66	209	85	94	313	76	2	7	-102	0	-1	-75	-2	-11	23	5	0	52
38.2157	0	64	185	48	110	338	91	66	208	86	94	312	77	3	7	-102	-1	-1	-73	-2	-10	24	4	0	51
38.3386	0	64	184	49	110	336	90	66	207	85	94	311	76	2	6	-103	0	-1	-75	-1	-10	24	4	1	52
38.4614	0	63	184	49	110	336	92	65	208	85	94	311	74	3	7	-103	0	-1	-77	-2	-11	23	5	0	53
38.5843	0	64	183	48	108	334	90	65	207	85	93	309	76	3	6	-102	0	0	-76	-2	-11	24	5	1	53
38.7072	0	63	183	48	108	334	89	65	206	85	93	309	76	2	7	-102	-1	0	-74	-2	-11	23	5	1	53
38.8301	0	64	181	49	109	334	91	65	206	85	94	309	74	1	6	-102	0	0	-76	-2	-10	23	5	0	50
38.953	0	63	181	49	108	333	91	65	205	85	93	309	75	3	7	-104	-1	0	-79	-2	-11	23	5	1	51
39.0758	0	63	180	48	109	333	90	64	204	85	93	308	76	1	7	-102	-1	-1	-77	-2	-11	23	4	1	52
39.1987	0	63	179	49	109	332	90	65	202	86	93	308	76	3	7	-102	0	-1	-74	-2	-10	24	4	1	52
39.3216	0	63	178	49	108	333	90	64	202	84	94	307	75	2	6	-103	-2	-1	-76	-2	-10	24	4	1	54
39.4445	0	62	177	49	108	333	91	64	201	85	93	307	74	2	6	-103	-1	-1	-78	-2	-10	23	5	0	55
39.5674	0	62	177	49	109	333	91	64	199	85	93	307	75	2	6	-102	0	-1	-76	-2	-10	24	5	1	52
39.6902	0	62	176	49	108	332	90	64	198	85	93	307	77	1	6	-103	0	0	-74	-2	-10	24	5	1	51
39.8131	0	62	176	49	108	333	90	64	199	85	93	307	75	2	6	-103	0	0	-76	-2	-10	23	4	0	52
39.936	0	62	177	49	109	335	93	64	201	85	93	308	74	2	7	-104	0	-1	-78	-2	-10	23	4	1	53
40.0589	0	64	187	50	110	336	92	65	212	86	94	310	76	1	7	-102	0	-1	-75	-2	-10	24	5	0	54
40.1818	0	64	188	48	109	334	91	65	214	85	94	310	76	2	7	-101	0	-1	-74	-2	-10	24	5	0	55
40.3046	0	64	185	50	109	334	89	65	209	85	93	309	75	2	6	-103	0	-1	-77	-3	-10	24	4	0	53
40.4275	0	64	183	50	109	332	92	64	208	85	94	308	75	2	7	-103	0	-1	-78	-2	-10	23	4	1	53
40.5504	0	63	183	49	109	334	92	64	208	86	93	309	75	2	7	-103	-1	-1	-76	-1	-11	24	4	0	52
40.6733	0	63	185	49	109	334	90	65	210	86	94	309	77	2	7	-102	0	-1	-73	-2	-10	23	5	1	53
40.7962	0	63	185	49	108	335	90	65	210	86	94	309	76	3	7	-103	0	0	-76	-3	-11	23	4	1	54
40.919	0	63	185	49	109	336	92	65	211	86	94	311	74	2	7	-103	0	-1	-78	-2	-11	23	4	1	56
41.0419	0	64	185	49	109	334	91	65	209	85	94	310	76	2	6	-102	-1	-1	-76	-3	-10	24	4	0	52
41.1648	0	63	185	49	109	335	91	64	209	84	94	309	77	2	6	-103	0	-2	-75	-2	-11	24	4	1	53
41.2877	0	63	185	50	109	335	91	65	208	85	94	310	76	2	6	-103	0	-1	-76	-2	-11	23	4	0	53
41.4106	0	63	184	49	109	335	93	65	209	85	94	310	74	3	7	-104	-1	-1	-78	-2	-11	24	4	1	55
41.5334	0	62	185	48	109	336	91	65	208	85	93	311	76	2	7	-102	0	0	-75	-2	-11	24	4	0	56
41.6563	0	64	185	49	109	336	91	65	209	85	93	311	76	3	7	-102	0	-1	-73	-2	-11	24	4	0	54
41.7792	0	63	184	49	109	336	91	64	209	86	94	311	75	2	7	-103	0	-1	-76	-3	-11	24	4	1	53
41.9021	0	63	186	49	109	337	93	65	209	85	94	311	75	2	7	-104	-1	-1	-78	-3	-11	24	4	0	54
42.025	0	63	184	48	110	336	93	65	209	85	93	311	76	2	7	-103	-1	-1	-75	-2	-11	24	5	0	53
42.1478	0	63	185	48	109	335	91	64	209	85	93	311	77	1	6	-103	0	-1	-74	-2	-11	24	5	1	54
42.2707	0	64	184	49	109	335	90	65	209	86	93	310	76	2	7	-102	0	-1	-77	-2	-11	24	4	1	54
42.3936	0	63	184	49	109	334	92	65	208	85	93	309	75	1	7	-104	0	-1	-79	-2	-11	24	4	0	53
42.5165	0	62	183	48	109	333	92	64	207	85	94	309	75	2	7	-103	0	-1	-75	-2	-10	24	4	0	52
42.6394	0	63	183	48	108	334	91	64	206	85	93	308	76	2	7	-102	0	-1	-75	-2	-11	23	4	0	52
42.7622	0	63	182	49	109	334	91	64	206	85	93	308	76	2	7	-103	0	0	-77	-2	-11	23	4	1	53
42.8851	0	62	182	48	108	333	92	64	207	85	94	308	75	2	6	-103	0	-1	-78	-3	-11	24	5	0	54
43.008	0	64	182	48	108	332	91	65	207	84	93	308	77	2	7	-103	0	-1	-75	-2	-10	23	4	0	55
43.1309	0	63	181	49	109	332	89	64	205	85	93	308	76	3	8	-102	0	0	-75	-1	-10	24	4	1	52
43.2538	0	63	180	49	108	332	91	64	203	85	93	306	76	2	7	-103	-1	-1	-77	-2	-11	23	5	1	50
43.3766	0	63	180	49	108	331	92	64	204	85	93	307	75	2	6	-104	0	-1	-79	-3	-10	23	5	1	51
43.4995	0	63	179	48	108	327	89	64	202	85	93	303	76	2	7	-102	0	-1	-74	-2	-11	24	4	0	56
43.6224	0	62	176	48	108	327	87	64	200	85	93	303	75	2	6	-102	0	-1	-76	-2	-10	24	3	1	53
43.7453	0	62	177	48	107	328	88	63	199	85	92	305	73	2	6	-102	-1	-1	-78	-2	-10	24	4	0	53
43.8682	0	62	176	48	107	327	91	64	199	84	91	304	73	2	6	-103	0	-1	-79	-2	-10	23	4	1	52
43.991	0	62	176	48	108	328	91	64	198	84	92	304	76	2	7	-102	0	-1	-77	-3	-10	24	5	1	50
44.1139	0	62	174	48	108	328	89	63	198	84	92	304	76	2	7	-103	0	0	-76	-2	-10	25	5	0	51
44.2368	0	61	175	49	108	329	90	63	198	85	93	304	74	3	6	-104	0	-1	-79	-2	-10	24	5	0	52
44.3597	0	62	175	48	107	328	91	63	197	85	92	304	73	2	6	-104	0	-1	-79	-2	-10	23	4	1	54
44.4826	0	62	175	47	107	329	90	63	197	84	92	305	74	2	6	-102	0	0	-75	-3	-10	24	4	1	56
44.6054	0	61	175	48	107	328	89	63	198	84	91	305	75	2	6	-103	0	-1	-76	-3	-10	24	5	1	54
44.7283	0	61	175	48	107	328	90	63	197	85	92	304	74	2	5	-103	0	-1	-77	-2	-10	25	5	1	52
44.8512	0	61	174	47	107	328	91	64	196	85	92	303	74	3	7	-105	-1	-1	-79	-2	-10	24	4	1	54
44.9741	0	61	174	47	107	328	90	63	197	85	93	303	75	2	6	-102	-1	0	-75	-2	-9	24	4	1	54
45.097	0	61	173	47	107	328	89	63	197	84	91	304	74	3	6	-103	0	-1	-76	-2	-10	25	4	1	53
45.2198	0	62	174	48	107	328	89	63	197	84	91	303	74	2	6	-104	-2	-1	-78	-1	-10	25	4	0	55
45.3427	0	61	174	48	107	328	90	63	197	84	92	304	73	2	6	-104	0	-1	-80	-2	-10	24	4	0	54
45.4656	0	61	173	48	107	326	91	62	196	84	91	302	75	1	7	-103	0	0	-76	-2	-10	25	5	0	52
45.5885	0	62	173	47	106	327	89	63	197	84	91	303	75	1	6	-104	0	-1	-77	-2	-9	24	4	0	52
45.7114	0	61	174	48	106	324	88	63	196	84	92	301	73	1	7	-104	-1	-1	-80	-2	-10	25	4	0	53
45.8342	0	62	173	47	106	325	90	63	196	85	91	302	73	2	7	-104	0	-1	-80	-2	-10	25	4	1	54
45.9571	0	61	173	47	105	324	88	63	196	85	91	300	75	1	7	-102	-1	-1	-76	-2	-10	25	4	0	55
46.08	0	60	172	48	106	323	88	63	195	84	91	299	72	2	6	-103	0	-1	-77	-2	-10	25	5	1	51
46.2029	0	61	170	47	105	323	88	62	193	85	92	299	73	1	5	-105	0	-1	-80	-2	-10	25	4	1	51
46.3258	0	60	170	47	105	322	89	62	192	84	90	298	72	2	6	-104	0	0	-81	-2	-9	25	4	1	52
46.4486	0	60	171	47	106	323	88	63	192	83	91	299	74	2	6	-103	0	-1	-76	-3	-9	26	4	0	54
46.5715	0	61	170	46	105	322	88	62	193	83	91	298	73	2	6	-103	-1	-1	-77	-2	-9	25	4	2	53
46.6944	0	60	170	46	105	322	88	63	193	85	91	298	72	2	6	-104	0	-1	-79	-2	-9	24	4	1	55
46.8173	0	61	170	47	106	321	88	62	192	84	91	298	73	1	6	-105	0	-1	-80	-3	-9	25	5	0	52
46.9402	0	61	169	47	105	322	90	62	192	84	91	298	74	2	6	-104	0	-1	-78	-2	-10	26	4	1	53
47.063	0	60	170	48	106	322	88	63	192	84	91	299	74	1	6	-104	-1	0	-78	-2	-9	25	4	1	52
47.1859	0	60	170	46	106	322	89	62	193	83	91	299	73	2	7	-104	-1	-1	-80	-2	-10	25	5	1	54
47.3088	0	60	170	45	105	322	90	62	192	83	90	298	72	2	6	-105	0	0	-80	-3	-9	25	5	0	54
47.4317	0	61	169	47	105	322	89	62	191	84	91	298	73	1	6	-103	0	-1	-77	-2	-10	26	5	0	55
47.5546	0	60	169	48	104	321	87	62	191	83	90	298	73	1	6	-103	0	-1	-79	-2	-9	26	4	1	51
47.6774	0	60	168	46	106	320	89	61	190	85	89	296	73	2	6	-104	0	-1	-81	-1	-10	26	5	0	52
47.8003	0	61	168	46	105	321	89	62	190	83	90	297	73	2	6	-104	0	-1	-80	-2	-10	25	5	0	54
47.9232	0	60	168	46	105	321	89	62	190	83	90	297	74	1	6	-103	0	-1	-77	-2	-10	25	4	1	55
48.0461	0	60	169	46	104	320	88	61	191	83	90	298	73	1	7	-103	-2	-1	-78	-2	-9	25	5	0	54
48.169	0	60	168	45	105	321	89	61	191	84	91	297	72	2	6	-104	-1	-1	-81	-2	-10	26	6	0	54
48.2918	0	60	167	45	105	321	90	62	191	84	90	298	72	2	6	-105	0	-1	-80	-2	-10	26	4	1	53
48.4147	0	60	168	46	104	320	88	62	190	83	91	297	74	2	6	-103	-1	-1	-77	-2	-9	25	4	1	54
48.5376	0	60	169	46	105	320	88	62	190	83	90	297	73	2	6	-104	0	0	-78	-3	-9	26	4	0	54
48.6605	0	60	168	46	104	320	89	61	191	83	90	296	72	2	7	-104	0	-1	-80	-1	-10	26	4	0	55
48.7834	0	60	168	45	104	320	88	62	191	83	90	297	72	2	5	-104	0	-1	-80	-2	-9	26	4	1	54
48.9062	0	60	168	45	104	320	89	62	189	83	89	295	74	2	6	-103	0	-1	-77	-2	-9	26	4	0	53
49.0291	0	60	168	45	104	319	88	61	191	84	89	296	73	2	6	-104	0	0	-78	-2	-9	26	5	1	52
49.152	0	61	169	46	104	320	89	62	191	84	89	296	72	1	6	-105	-1	-1	-80	-2	-9	26	4	0	55
49.2749	0	60	168	45	104	320	90	61	192	82	89	297	72	2	6	-105	0	-1	-80	-2	-9	27	4	1	55
49.3978	0	61	169	44	105	320	87	62	192	83	90	297	74	2	6	-103	-1	-1	-77	-3	-9	27	4	1	55
49.5206	0	60	168	46	104	319	88	62	191	84	90	296	73	1	6	-104	-1	-1	-79	-2	-10	26	4	1	52
49.6435	0	60	168	45	104	320	89	62	191	84	90	296	73	2	6	-105	-1	-1	-81	-2	-9	26	4	0	53
49.7664	0	60	169	45	104	321	90	62	191	83	90	296	72	2	5	-104	0	-1	-80	-2	-9	26	4	1	53
49.8893	0	60	170	45	104	320	89	62	192	83	90	296	75	2	5	-103	0	0	-77	-2	-9	27	4	0	55
50.0122	0	60	170	45	104	320	88	62	192	84	90	296	73	1	6	-103	0	-1	-78	-2	-9	26	5	1	54
50.135	0	61	169	46	104	320	88	62	192	83	89	297	73	2	5	-104	-1	0	-80	-2	-10	26	5	1	56
50.2579	0	60	168	45	104	320	89	61	191	83	90	294	72	2	6	-105	-1	-1	-80	-1	-9	26	5	0	54
50.3808	0	60	168	46	104	319	88	62	190	83	89	294	72	2	6	-103	0	0	-78	-2	-8	27	4	1	54
50.5037	0	61	169	46	105	319	88	61	191	83	90	295	73	2	5	-104	-1	0	-79	-3	-10	26	5	0	52
50.6266	0	60	168	47	104	318	89	61	192	84	89	294	72	1	6	-105	0	-1	-80	-3	-10	26	4	1	54
50.7494	0	60	169	45	104	319	88	62	191	83	90	295	73	1	6	-104	0	0	-80	-2	-11	26	4	1	55
50.8723	0	60	169	45	104	320	88	62	192	84	90	296	74	2	6	-103	0	-1	-77	-3	-9	27	4	1	55
50.9952	0	60	169	47	103	319	88	62	192	84	90	295	74	2	6	-104	0	-1	-78	-2	-9	27	4	0	51
51.1181	0	59	168	46	104	320	89	62	190	85	89	296	72	2	6	-104	-1	-1	-82	-2	-10	27	5	1	53
51.241	0	59	169	46	104	321	90	61	191	84	90	296	73	1	6	-105	0	-1	-80	-2	-9	26	4	0	53
51.3638	0	59	169	46	105	321	88	62	192	84	90	296	75	2	6	-103	0	-1	-77	-2	-9	27	4	1	54
51.4867	0	59	168	45	104	320	88	62	191	84	89	296	74	2	6	-104	0	-1	-78	-1	-10	26	4	0	55
51.6096	0	60	169	45	105	319	88	62	192	84	89	296	73	2	6	-105	-1	-1	-80	-2	-9	26	4	0	56
51.7325	0	60	168	45	104	319	89	62	190	84	89	295	73	2	6	-105	-1	-1	-80	-2	-10	26	4	0	53
51.8554	0	60	168	44	103	319	88	61	190	85	91	295	74	2	6	-103	0	0	-77	-2	-9	26	4	0	54
51.9782	0	59	168	46	103	318	88	61	191	84	89	295	73	1	6	-105	0	-1	-79	-2	-9	26	4	1	53
52.1011	0	59	168	45	103	319	88	61	189	84	88	294	73	2	6	-105	-1	0	-81	-1	-9	26	4	0	55
52.224	0	59	167	44	103	318	88	60	191	84	89	294	73	2	6	-105	0	0	-80	-2	-8	26	4	0	56
52.3469	0	60	167	45	103	318	88	61	190	84	89	294	74	2	6	-104	0	-1	-77	-2	-9	27	5	1	54
52.4698	0	60	167	45	104	319	87	61	190	84	88	294	73	2	6	-104	0	-1	-80	-2	-8	27	5	0	53
52.5926	0	59	167	46	103	318	89	61	189	83	88	293	72	2	6	-104	0	-1	-81	-2	-9	26	4	1	54
52.7155	0	59	167	45	103	318	89	61	189	84	89	293	73	2	6	-105	0	0	-80	-1	-9	26	4	1	55
52.8384	11	59	168	45	103	318	88	61	190	84	89	295	73	2	6	-103	0	-1	-77	-2	-10	26	5	1	55
52.9613	0	58	166	45	103	318	86	61	190	84	89	295	73	1	6	-104	-1	-1	-79	-2	-10	26	4	1	56
53.0842	0	60	167	45	103	317	88	61	189	85	89	294	71	1	6	-105	-1	-1	-81	-2	-9	27	5	1	54
53.207	0	59	167	45	103	316	88	61	189	84	88	293	72	1	6	-104	0	-1	-81	-1	-9	28	4	1	54
53.3299	0	59	167	45	103	317	88	61	189	83	89	293	73	3	6	-103	0	0	-78	-2	-10	26	5	0	53
53.4528	0	59	166	45	104	317	87	61	188	85	89	293	73	1	7	-104	-1	-1	-80	-2	-9	26	4	1	54
53.5757	0	60	166	45	102	317	89	61	188	84	88	292	72	2	6	-105	0	0	-82	-2	-10	26	4	1	55
53.6986	0	60	167	45	102	317	87	61	188	83	90	293	72	2	7	-105	0	-1	-81	-2	-9	26	4	0	55
53.8214	0	60	166	45	103	317	87	61	188	84	88	292	75	2	6	-103	0	-1	-78	-2	-10	27	4	1	52
53.9443	0	58	166	45	103	316	88	61	187	84	89	292	72	2	6	-105	-1	-1	-80	-1	-10	27	5	0	52
54.0672	0	59	166	45	103	318	90	60	188	84	88	294	73	1	7	-106	0	-1	-82	-2	-9	26	4	0	54
54.1901	0	59	167	45	104	323	91	60	191	84	90	298	75	1	6	-105	0	-1	-80	-1	-9	27	5	1	56
54.313	0	60	170	45	104	325	90	61	194	84	89	301	76	2	6	-104	0	-1	-76	-2	-9	27	5	0	56
54.4358	0	60	172	44	104	327	90	61	196	83	90	302	75	1	7	-104	0	0	-78	-2	-9	27	5	0	58
54.5587	0	59	173	45	105	331	93	61	198	83	90	306	74	2	6	-105	0	-1	-81	-1	-10	27	4	0	56
54.6816	0	60	174	44	106	334	93	62	199	84	91	309	77	2	7	-105	-1	0	-78	-2	-10	27	4	0	56
54.8045	0	60	175	46	106	331	92	60	198	83	91	306	77	1	7	-104	0	-1	-75	-2	-9	27	5	0	55
54.9274	0	60	174	46	105	332	91	61	199	84	91	306	77	2	6	-105	0	-1	-77	-1	-9	27	5	1	56
55.0502	0	60	175	44	105	332	94	61	199	84	92	307	76	2	6	-105	-1	-1	-81	-1	-10	27	4	0	56
55.1731	0	60	176	44	106	334	93	61	200	83	90	309	77	2	7	-104	-1	0	-77	-2	-10	27	4	1	58
55.296	0	60	177	45	105	334	92	61	199	83	92	308	78	1	6	-104	0	0	-75	-1	-10	27	5	1	54
55.4189	0	60	176	45	107	333	92	61	199	84	91	309	78	2	6	-105	0	-1	-77	-2	-10	27	5	0	54
55.5418	0	60	175	45	106	334	93	61	198	83	90	308	75	2	6	-105	0	-1	-80	-2	-10	27	5	0	55
55.6646	0	59	175	44	106	332	92	60	198	83	90	306	76	2	6	-104	-1	-1	-78	-2	-10	27	5	0	55
55.7875	0	59	175	45	106	331	91	61	198	83	91	306	77	1	6	-104	-1	-1	-75	-2	-10	27	4	1	54
55.9104	0	60	175	45	106	330	90	61	198	84	90	306	75	2	7	-104	-1	-1	-78	-1	-10	27	4	1	55
56.0333	0	59	174	45	106	330	93	60	198	83	91	305	75	2	6	-105	0	-1	-81	-3	-10	27	4	0	53
56.1562	0	60	174	44	106	330	92	61	198	84	91	304	76	2	6	-105	-1	-1	-79	-1	-10	27	5	1	53
56.279	0	59	174	45	106	328	90	61	197	84	91	304	77	2	6	-104	0	0	-77	-2	-9	27	5	1	52
56.4019	0	60	174	45	105	329	90	61	197	84	91	303	76	2	7	-105	0	0	-78	-2	-10	26	5	0	54
56.5248	0	60	174	44	105	329	92	61	197	84	90	304	74	2	7	-106	-1	-1	-80	-2	-9	27	4	0	54
56.6477	0	60	173	45	106	328	91	61	197	84	91	302	74	2	7	-104	-1	0	-79	-2	-10	27	4	1	54
56.7706	0	59	173	45	105	328	90	61	196	85	91	303	77	2	6	-103	0	-1	-77	-2	-10	27	4	1	52
56.8934	0	59	174	46	106	327	90	61	196	84	90	303	76	2	6	-105	0	-1	-79	-3	-9	26	4	1	53
57.0163	0	59	173	45	104	329	93	62	196	84	90	304	74	2	6	-105	-1	-1	-81	-2	-11	27	4	1	54
57.1392	0	59	173	45	106	328	89	62	197	84	91	302	76	2	7	-105	-1	-1	-77	-1	-10	27	4	1	58
57.2621	0	59	174	45	106	331	90	61	199	84	91	306	76	2	6	-103	0	-1	-75	-2	-9	27	4	1	59
57.385	0	61	184	46	106	331	88	62	210	85	91	306	75	2	7	-105	0	-2	-77	-2	-10	27	4	1	57
57.5078	0	61	181	46	106	329	92	62	205	86	92	305	75	2	6	-105	0	0	-80	-2	-11	26	4	1	53
57.6307	0	59	177	45	106	330	92	62	201	84	92	305	76	2	7	-104	-1	-1	-78	-2	-10	27	4	0	52
57.7536	0	60	176	46	105	328	90	61	200	84	92	304	77	2	7	-105	-1	-1	-77	-2	-10	26	4	0	52
57.8765	0	60	177	46	105	328	89	62	201	85	91	303	76	2	7	-105	0	-1	-78	-2	-10	27	4	1	53
57.9994	0	60	178	45	105	329	92	62	202	85	91	304	74	2	7	-105	0	-1	-81	-1	-11	27	4	0	55
58.1222	0	60	179	46	105	329	92	61	202	84	91	304	75	3	7	-105	0	-1	-78	-2	-9	27	4	0	53
58.2451	0	59	179	46	106	333	92	61	203	85	92	307	77	2	6	-104	0	0	-75	-1	-10	27	5	0	53
58.368	0	60	180	46	106	334	92	62	204	85	92	309	77	2	7	-104	0	-1	-77	-2	-10	26	4	0	55
58.4909	0	59	180	45	106	333	94	62	204	85	91	308	76	3	6	-105	-1	-1	-80	-2	-10	26	5	0	56
58.6138	0	61	180	45	106	333	93	62	205	84	91	308	77	3	8	-104	0	-1	-77	-2	-11	26	4	1	56
58.7366	0	61	179	44	107	333	92	62	204	84	91	309	78	2	7	-104	0	-1	-75	-1	-10	27	4	1	56
58.8595	0	61	179	46	106	334	92	61	204	84	91	309	77	2	6	-104	0	-1	-77	-3	-10	27	3	0	53
58.9824	0	60	179	45	106	331	94	62	203	84	92	306	76	3	6	-106	-1	-1	-79	-2	-10	26	4	0	57
59.1053	0	60	177	45	106	330	90	62	201	84	90	305	75	2	7	-105	0	-1	-76	-1	-10	26	5	0	57
59.2282	0	60	178	44	107	332	91	61	201	85	92	308	77	3	7	-104	0	0	-74	-2	-10	26	5	0	55
59.351	0	60	177	45	106	333	92	62	202	84	91	308	76	3	7	-105	0	0	-77	-1	-10	27	5	0	55
59.4739	0	59	177	45	106	333	92	62	202	85	92	307	74	1	6	-106	0	-1	-79	-2	-10	26	4	1	55
59.5968	0	60	177	45	106	332	92	62	200	84	91	307	77	3	6	-105	0	-1	-77	-2	-10	27	4	1	52
59.7197	0	60	177	45	107	331	90	61	201	85	91	307	77	2	6	-104	0	-1	-76	-2	-10	26	4	0	51
59.8426	0	60	177	45	106	330	91	61	200	85	92	306	77	3	6	-105	0	0	-79	-2	-10	26	5	1	53
59.9654	0	60	176	46	106	328	92	61	200	85	91	304	74	1	6	-105	0	0	-82	-2	-10	26	5	0	54
60.0883	0	61	176	45	105	327	91	61	201	83	91	303	75	1	6	-104	0	-2	-78	-1	-10	27	4	1	55
60.2112	0	60	177	46	105	327	89	61	200	85	91	302	76	2	6	-104	0	-1	-77	-2	-10	27	4	0	52
60.3341	0	60	174	45	106	326	90	62	199	85	90	302	75	3	6	-105	0	-1	-79	-2	-10	27	4	0	52
60.457	0	59	175	46	105	327	90	62	199	85	90	302	74	2	7	-105	0	-1	-81	-2	-11	26	5	1	53
60.5798	0	59	173	46	105	326	91	61	198	84	90	301	74	2	6	-104	0	0	-78	-2	-10	26	4	0	53
60.7027	0	59	173	45	105	325	90	61	197	85	90	300	76	2	6	-103	0	-1	-77	-1	-10	26	5	0	53
60.8256	0	60	174	45	104	325	90	62	198	84	90	301	74	2	7	-105	-1	0	-80	-2	-10	26	4	1	55
60.9485	0	60	174	45	105	326	91	61	197	85	91	300	74	2	7	-105	0	-1	-81	-2	-10	25	5	0	55
61.0714	0	61	173	46	105	324	91	61	196	85	90	299	76	2	6	-104	0	0	-79	-2	-9	26	5	0	51
61.1942	0	60	173	46	105	323	89	62	196	85	90	299	76	2	6	-104	0	0	-78	-2	-10	27	4	0	51
61.3171	0	60	172	46	104	324	89	61	196	85	91	299	74	2	6	-105	0	0	-81	-2	-10	27	5	1	53
61.44	0	60	173	45	104	324	91	61	197	85	89	300	74	2	6	-105	0	0	-81	-2	-11	25	3	1	54
61.5629	0	59	173	46	105	325	90	61	196	84	90	300	76	2	7	-104	0	-1	-78	-2	-9	26	4	1	55
61.6858	0	60	173	46	104	323	89	61	197	84	90	299	74	2	7	-105	-1	-1	-77	-2	-10	26	4	1	56
61.8086	0	59	172	47	105	322	88	61	196	85	89	298	73	2	6	-105	0	0	-80	-1	-10	26	5	0	54
61.9315	0	60	173	46	105	322	91	60	196	85	90	297	74	2	6	-105	0	-1	-81	-1	-10	25	5	1	53
62.0544	0	59	173	47	104	322	89	61	196	84	89	297	74	2	6	-104	0	-1	-77	-1	-10	26	5	0	55
62.1773	0	60	172	46	104	322	88	61	196	84	91	298	75	2	5	-105	0	-1	-77	-2	-10	26	5	1	54
62.3002	0	60	171	46	103	318	88	61	195	85	89	294	72	1	6	-106	-1	-1	-81	-2	-9	26	4	1	56
62.423	0	59	171	46	104	320	89	60	196	85	90	297	72	2	7	-105	0	0	-81	-2	-10	25	4	0	55
62.5459	0	60	171	47	105	321	90	61	194	84	90	298	74	2	6	-103	0	-1	-78	-1	-10	26	4	1	51
62.6688	0	59	171	46	104	323	89	61	195	85	89	299	76	2	6	-105	0	-1	-78	-2	-10	26	5	1	51
62.7917	0	59	172	46	103	323	89	61	194	85	90	299	74	1	7	-105	-1	-1	-80	-2	-10	25	4	0	56
62.9146	0	59	171	46	103	322	91	61	196	85	91	298	72	2	6	-105	0	-1	-81	-2	-9	25	5	1	56
63.0374	0	60	171	45	104	321	88	61	196	84	90	296	75	2	7	-105	0	-1	-77	-1	-10	27	4	1	56
63.1603	0	59	171	46	104	320	87	61	194	85	90	295	73	1	6	-104	0	-1	-78	-2	-9	26	4	1	54
63.2832	0	59	170	46	104	319	89	61	194	85	90	296	74	2	5	-105	-1	-1	-81	-2	-9	26	5	2	53
63.4061	0	59	170	47	104	317	89	62	193	85	89	294	73	2	6	-105	-1	-1	-81	-3	-10	25	4	1	54
63.529	0	59	170	46	103	318	88	61	192	85	89	294	75	1	7	-103	0	0	-77	-2	-9	25	4	0	53
63.6518	0	59	170	46	104	320	88	61	194	85	89	296	74	1	7	-104	-1	-1	-78	-2	-10	26	4	1	53
63.7747	0	60	170	46	104	318	88	61	193	84	89	295	72	2	6	-105	0	-1	-81	-2	-10	26	4	1	57
63.8976	0	59	170	46	104	318	89	60	193	84	89	295	72	2	6	-104	0	-1	-80	-1	-9	25	4	1	54
64.0205	0	59	170	46	105	320	89	61	193	84	89	297	75	1	7	-104	0	-1	-78	-2	-10	26	5	0	52
64.1434	0	59	169	46	104	318	87	61	192	85	89	295	74	3	6	-104	-1	-1	-79	-2	-10	26	4	1	53
64.2662	0	59	168	47	104	320	90	61	193	84	89	296	73	2	6	-105	0	-1	-82	-2	-10	26	4	1	54
64.3891	0	60	170	45	104	320	90	60	193	84	89	296	72	2	6	-105	0	0	-81	-1	-10	26	4	0	55
64.512	0	58	168	46	104	317	88	61	192	84	88	293	74	1	8	-104	-1	-1	-76	-1	-9	26	4	1	57
64.6349	0	60	169	47	103	318	87	61	193	85	89	293	73	2	6	-104	0	0	-79	-1	-10	27	4	1	53
64.7578	0	59	168	47	103	315	89	61	192	84	89	291	74	2	7	-106	-1	-1	-83	-2	-9	25	4	1	49
64.8806	0	59	167	46	103	317	90	61	190	86	90	292	73	2	6	-105	0	-1	-81	-2	-10	25	4	0	54
65.0035	0	59	168	47	103	315	88	61	191	85	89	292	74	2	6	-104	0	-1	-77	-1	-9	26	4	0	55
65.1264	0	58	169	45	104	320	88	60	191	85	90	297	75	2	6	-104	0	-1	-77	-2	-10	26	5	0	55
65.2493	0	59	167	47	103	318	88	61	191	84	90	295	72	2	6	-106	0	-1	-82	-2	-9	26	4	0	57
65.3722	0	58	168	47	103	315	87	61	190	84	88	292	72	2	7	-104	-1	0	-81	-1	-10	26	5	1	53
65.495	0	59	166	46	103	314	88	61	190	85	89	290	75	1	5	-104	-1	0	-78	-3	-10	26	5	1	52
65.6179	0	59	167	47	102	311	86	61	190	84	88	287	71	2	5	-105	-1	-1	-80	-1	-9	26	4	0	52
65.7408	0	59	166	46	102	308	88	61	189	85	88	283	71	2	6	-105	0	-1	-83	-1	-9	26	3	1	52
65.8637	0	59	166	45	101	306	88	61	189	85	88	283	72	1	6	-105	0	-1	-82	-1	-8	26	4	1	54
65.9866	0	58	167	47	101	305	85	61	189	84	87	282	71	2	6	-103	0	0	-79	-2	-9	25	4	1	55
66.1094	0	59	165	46	101	306	87	61	189	85	87	283	72	3	6	-105	0	-1	-82	-2	-9	25	5	1	50
66.2323	0	59	166	47	101	307	88	61	189	84	88	283	71	2	6	-106	0	-1	-83	-2	-9	26	4	1	53
66.3552	0	59	166	46	102	307	87	61	189	85	87	284	72	2	6	-104	0	-1	-82	-2	-10	27	4	0	54
66.4781	0	59	166	46	101	308	87	61	189	84	88	284	73	1	6	-104	0	-1	-79	-1	-10	26	3	1	54
66.601	0	59	166	46	101	307	87	61	189	84	88	284	72	2	7	-105	-1	-1	-80	-2	-9	26	5	1	55
66.7238	0	59	165	46	101	309	89	61	188	85	88	286	71	2	6	-105	0	-1	-83	-2	-10	27	5	1	55
66.8467	0	59	166	46	102	310	89	60	189	84	88	286	73	2	6	-104	0	-2	-81	-2	-10	27	4	1	54
66.9696	0	58	166	46	101	313	88	61	189	85	88	289	74	1	6	-105	0	-1	-78	-2	-10	26	4	0	54
67.0925	0	59	166	46	102	315	89	61	190	85	87	292	74	1	6	-105	-1	0	-79	-1	-9	26	5	1	55
67.2154	0	59	166	45	101	316	90	61	189	84	88	292	73	2	6	-105	0	-2	-82	-1	-9	26	5	0	57
67.3382	0	59	167	45	102	317	89	60	190	84	88	293	73	2	6	-104	-1	-1	-80	-1	-9	27	5	0	57
67.4611	0	58	166	46	102	317	89	60	189	84	88	293	75	2	6	-103	0	0	-78	-2	-9	27	5	0	52
67.584	0	59	165	46	101	317	89	60	189	85	89	293	74	1	6	-106	0	-1	-80	-1	-10	27	5	0	54
67.7069	0	58	165	46	103	318	92	61	190	84	88	294	73	2	6	-106	0	-1	-83	-2	-9	26	4	1	54
67.8298	0	59	165	44	102	317	91	61	190	84	88	294	73	2	6	-104	0	-2	-80	-2	-10	27	4	1	56
67.9526	0	59	167	45	102	317	89	61	189	84	87	294	74	2	6	-104	0	0	-78	-2	-9	27	4	1	55
68.0755	0	59	166	46	102	318	89	61	189	84	87	294	73	3	6	-105	-1	0	-80	-1	-9	26	4	0	55
68.1984	0	59	166	46	102	317	90	60	188	84	89	293	73	2	6	-106	0	0	-82	-2	-10	27	4	0	54
68.3213	0	58	166	45	101	317	89	60	190	84	88	292	74	2	6	-104	0	-1	-79	-2	-9	27	5	0	54
68.4442	0	59	165	46	101	315	87	61	188	85	88	292	74	1	7	-104	0	0	-78	-2	-9	26	5	1	54
68.567	0	59	166	46	101	316	88	61	189	85	88	291	73	1	7	-105	-1	0	-81	-2	-8	26	5	1	55
68.6899	0	59	166	45	102	317	90	61	188	85	88	292	73	2	7	-106	-1	-1	-81	-2	-9	26	4	1	55
68.8128	0	59	166	45	102	317	88	61	189	84	88	294	74	2	6	-105	0	-1	-80	-2	-9	27	4	0	55
68.9357	0	59	166	45	102	315	88	61	188	85	88	292	74	2	6	-104	-1	-1	-80	-2	-9	27	4	0	51
69.0586	0	59	165	46	101	314	88	60	188	85	88	290	74	2	5	-105	0	-1	-82	-2	-10	26	4	0	53
69.1814	0	58	166	46	102	315	90	60	188	83	87	291	72	1	6	-106	0	-1	-83	-1	-9	26	4	1	55
69.3043	0	59	166	46	101	317	89	60	188	84	87	292	75	2	6	-104	0	0	-79	-2	-9	26	5	1	56
69.4272	0	58	165	45	103	318	89	60	189	84	89	294	75	2	5	-105	0	0	-79	-2	-9	27	5	0	55
69.5501	0	58	166	46	102	318	88	60	189	84	88	294	74	2	6	-106	0	0	-81	-2	-9	27	4	0	56
69.673	0	58	164	46	102	316	90	60	188	85	88	292	73	1	6	-105	-1	-1	-83	-2	-10	27	5	1	53
69.7958	0	59	164	45	101	317	90	60	188	84	89	293	73	2	6	-104	-1	0	-80	-2	-9	27	4	1	53
69.9187	0	58	165	45	102	317	89	60	187	85	88	292	75	1	6	-104	-1	-1	-80	-2	-9	27	4	0	52
70.0416	0	58	166	44	101	316	89	60	188	84	88	293	74	2	7	-105	0	-1	-82	-2	-8	27	5	1	55
70.1645	0	58	166	45	102	317	91	61	190	84	88	294	73	1	6	-106	-1	0	-82	-2	-10	26	4	1	56
70.2874	0	59	165	45	102	317	89	59	188	84	87	294	75	1	6	-104	0	0	-78	-2	-8	27	4	1	55
70.4102	0	59	164	46	102	317	89	61	187	84	88	293	75	2	5	-104	-1	-1	-80	-1	-9	27	4	0	52
70.5331	0	59	164	45	102	317	89	60	187	85	87	293	73	2	5	-105	-1	0	-82	-2	-10	27	4	0	54
70.656	0	59	164	44	102	317	91	60	188	84	87	293	74	2	6	-106	-1	-1	-82	-2	-9	27	4	0	55
70.7789	0	59	165	44	102	319	90	61	188	84	88	294	74	2	5	-104	0	-1	-79	-2	-9	27	4	0	56
70.9018	0	59	166	43	102	319	89	61	189	84	88	295	74	2	6	-105	-1	0	-80	-2	-9	26	4	0	55
71.0246	0	59	166	45	103	318	89	60	188	85	87	295	73	2	6	-106	-1	0	-82	-2	-9	28	4	1	55
71.1475	0	58	164	44	102	319	90	60	188	84	87	295	74	2	6	-105	-1	0	-83	-1	-9	27	4	1	53
71.2704	0	59	165	45	101	317	89	60	188	84	87	294	76	2	6	-104	-1	-1	-79	-2	-9	27	4	1	54
71.3933	0	58	165	44	102	318	90	60	188	84	88	294	74	2	5	-105	0	-1	-80	-2	-9	27	4	1	54
71.5162	0	58	167	44	103	322	91	61	190	84	88	298	74	2	6	-106	-1	-1	-81	-1	-8	28	4	0	57
71.639	0	60	166	44	102	320	91	60	189	84	88	296	73	1	7	-105	0	-1	-81	-2	-9	28	4	0	56
71.7619	0	59	166	44	101	317	88	60	189	84	88	293	75	2	6	-104	0	-1	-79	-2	-10	27	4	1	56
71.8848	0	59	165	45	102	316	88	61	189	85	88	293	74	2	6	-105	-1	-1	-81	-2	-9	28	5	1	51
72.0077	0	59	166	46	101	316	90	60	189	85	88	293	73	2	6	-106	0	0	-83	-1	-10	27	3	1	52
72.1306	0	59	165	45	102	317	90	60	189	84	87	293	74	1	6	-106	0	-1	-81	-2	-9	26	4	0	53
72.2534	0	59	166	45	101	317	88	60	189	84	89	293	76	2	6	-104	0	-1	-78	-3	-9	27	4	1	56
72.3763	0	59	166	44	102	316	87	60	188	85	88	292	73	1	6	-105	0	-1	-79	-2	-9	27	5	1	56
72.4992	0	59	165	45	102	318	89	61	190	85	88	293	73	1	6	-106	-1	0	-82	-1	-9	27	5	1	56
72.6221	0	59	166	46	102	317	90	61	189	84	88	293	74	2	7	-106	0	-1	-82	-3	-8	27	4	0	52
72.745	0	58	165	45	101	316	89	60	188	85	87	294	76	2	6	-104	0	-1	-78	-3	-10	27	5	0	52
72.8678	0	58	165	46	102	316	89	60	188	84	88	292	74	2	5	-105	-1	-1	-81	-1	-10	27	4	1	53
72.9907	0	59	166	46	102	316	90	61	189	84	88	291	73	2	6	-106	0	-1	-83	-2	-9	27	5	0	55
73.1136	0	58	164	45	102	314	90	60	189	85	89	292	74	2	6	-105	-1	-1	-81	-2	-10	27	4	0	56
73.2365	0	58	166	45	101	315	88	60	188	84	88	292	75	2	7	-105	0	-1	-79	-2	-9	26	4	1	56
73.3594	0	59	165	46	102	315	89	61	188	84	87	292	72	1	6	-105	-1	-1	-80	-3	-9	27	4	2	52
73.4822	0	59	165	46	102	315	90	60	188	85	87	291	73	2	6	-106	0	-1	-83	-1	-9	26	4	0	54
73.6051	0	58	165	46	101	315	90	60	188	85	87	291	73	2	6	-105	0	-2	-82	-2	-10	26	4	1	54
73.728	0	58	164	45	102	314	88	59	187	84	88	291	74	2	6	-104	-1	-1	-78	-2	-9	27	3	1	56
73.8509	0	58	164	45	101	313	87	61	188	84	87	290	74	1	6	-105	0	-1	-80	-1	-9	27	4	0	57
73.9738	0	58	165	45	101	313	88	60	188	84	87	290	72	2	6	-105	-1	0	-82	-2	-9	26	5	1	56
74.0966	0	59	164	46	102	312	88	60	188	84	88	288	72	1	6	-105	0	-1	-81	-2	-10	27	4	1	54
74.2195	0	58	164	46	102	314	88	60	188	84	88	290	74	2	7	-105	0	-1	-79	-1	-9	28	4	0	53
74.3424	0	59	164	46	101	312	87	60	188	85	87	290	73	2	6	-106	-1	-1	-80	-2	-9	27	5	1	55
74.4653	0	58	164	46	101	312	87	60	187	84	87	287	71	2	6	-105	-1	-1	-83	-2	-9	26	4	1	57
74.5882	0	59	165	45	102	311	87	60	189	83	87	289	73	3	6	-104	0	-1	-80	-2	-8	26	5	0	58
74.711	0	58	165	46	101	314	88	61	188	85	87	290	74	2	6	-104	0	0	-80	-2	-10	26	4	0	52
74.8339	0	58	164	46	101	313	88	60	187	85	87	290	74	2	6	-105	0	0	-81	-1	-9	27	4	2	53
74.9568	0	59	165	45	102	315	90	60	188	85	87	291	73	2	7	-106	0	-1	-83	-1	-9	27	4	1	54
75.0797	0	58	165	45	101	314	90	60	188	85	87	290	74	2	6	-105	-1	0	-81	-3	-10	26	4	1	55
75.2026	0	58	165	45	102	313	88	60	187	84	88	290	74	1	6	-105	0	0	-79	-2	-9	27	5	1	55
75.3254	0	59	165	46	101	313	88	60	187	84	88	289	72	2	6	-106	0	-1	-81	-2	-9	26	4	0	56
75.4483	0	59	164	46	102	312	89	60	188	85	88	289	73	2	5	-106	-1	0	-84	-1	-10	27	4	0	53
75.5712	0	59	164	46	102	312	89	60	187	84	88	289	73	3	6	-105	-1	0	-80	-1	-10	26	4	0	53
75.6941	0	58	164	46	101	312	88	59	187	85	88	289	75	2	6	-104	0	-1	-80	-2	-9	26	5	0	53
75.817	0	57	165	47	102	311	89	61	187	84	87	288	73	1	5	-106	0	0	-82	-2	-10	26	4	0	55
75.9398	0	59	165	46	102	311	90	60	188	85	87	287	72	1	6	-106	-1	-2	-83	-2	-8	26	4	1	55
76.0627	0	58	166	45	101	312	88	60	188	84	87	288	74	1	5	-104	-1	-1	-79	-2	-9	26	4	1	56
76.1856	0	58	165	46	101	311	88	60	187	85	88	287	74	2	7	-105	-1	-1	-80	-2	-9	27	4	1	53
76.3085	0	59	164	46	101	311	87	60	187	85	88	287	73	2	5	-105	0	0	-83	-2	-9	27	5	1	53
76.4314	0	58	164	46	102	309	89	60	187	85	87	285	71	2	7	-105	0	-2	-83	-3	-9	25	4	1	55
76.5542	0	58	164	47	101	311	89	60	188	85	87	287	74	1	6	-103	0	-1	-79	-2	-9	27	4	1	55
76.6771	0	59	164	47	102	313	89	60	188	84	89	291	75	2	7	-105	-1	-1	-80	-2	-9	26	5	0	54
76.8	0	58	165	46	102	315	89	60	188	84	88	290	74	2	6	-105	0	-1	-82	-2	-9	26	5	1	55
76.9229	0	59	165	46	102	315	90	60	188	84	88	291	73	1	6	-105	0	-1	-82	-1	-9	27	4	1	54
77.0458	0	58	164	46	101	313	89	60	187	85	88	290	75	2	5	-104	0	0	-79	-1	-8	27	4	0	53
77.1686	0	58	164	47	102	313	89	60	188	85	88	289	74	2	5	-105	0	0	-81	-2	-9	27	4	1	53
77.2915	0	58	165	45	101	312	90	60	188	85	87	288	73	1	6	-106	0	-1	-83	-1	-10	26	4	1	55
77.4144	0	58	165	46	101	311	89	60	188	85	88	287	73	2	7	-105	0	-1	-82	-1	-10	26	5	0	55
77.5373	0	58	165	46	102	310	89	60	188	84	87	288	74	2	6	-104	0	-1	-79	-2	-9	26	4	0	56
77.6602	0	58	165	47	101	311	88	60	187	84	88	287	73	1	7	-104	-1	-1	-81	-1	-9	26	4	1	53
77.783	0	58	164	46	102	311	90	60	187	86	88	287	73	2	7	-106	-1	-1	-83	-2	-10	27	5	0	54
77.9059	0	59	165	46	101	311	90	60	187	84	87	286	72	2	6	-105	0	-2	-82	-1	-10	26	5	0	55
78.0288	0	59	165	46	101	312	90	60	188	84	88	288	75	1	6	-104	0	-1	-78	-2	-9	26	5	0	55
78.1517	0	58	165	46	102	313	88	60	188	84	88	289	74	2	6	-105	0	-1	-80	-2	-8	27	5	1	56
78.2746	0	58	164	45	101	313	89	60	188	84	87	289	73	1	6	-106	0	0	-83	-2	-9	26	4	0	58
78.3974	0	59	164	46	102	313	89	60	188	84	87	289	73	2	6	-105	0	-1	-82	-2	-9	26	5	0	54
78.5203	0	58	165	46	101	315	89	60	188	85	88	292	74	2	6	-105	0	-2	-79	-1	-9	27	4	1	54
78.6432	0	58	165	46	102	315	87	60	188	84	88	291	74	1	6	-105	0	0	-79	-2	-8	26	4	0	55
78.7661	0	58	165	45	101	317	91	60	188	84	88	293	73	2	7	-106	-1	0	-83	-2	-10	26	4	0	55
78.889	0	57	166	44	102	316	89	61	188	85	88	292	74	2	6	-104	0	0	-80	-2	-9	26	5	1	57
79.0118	0	59	166	45	102	316	88	60	190	85	88	293	75	3	6	-104	0	-1	-78	-2	-9	27	4	1	54
79.1347	0	59	164	46	102	317	91	59	188	85	88	294	75	2	6	-105	-1	-1	-82	-2	-9	27	4	1	51
79.2576	0	59	165	46	102	317	91	60	188	85	88	294	74	2	6	-106	0	-1	-85	-1	-10	26	4	1	52
79.3805	0	58	165	46	102	316	90	60	188	84	88	294	75	2	5	-105	0	-1	-81	-2	-9	27	5	1	53
79.5034	0	59	166	46	102	319	90	59	189	84	89	294	76	2	5	-104	0	-1	-79	-1	-9	27	4	2	54
79.6262	0	59	165	45	102	317	89	61	188	85	88	295	74	2	6	-105	0	-2	-81	-2	-9	26	4	1	56
79.7491	0	58	165	46	101	318	90	60	190	84	88	294	73	2	7	-106	0	-1	-83	-1	-10	27	4	1	57
79.872	0	58	165	46	102	318	91	60	189	85	88	294	75	2	6	-104	-1	0	-81	-2	-9	27	5	1	53
79.9949	0	58	165	45	102	317	90	60	189	85	88	294	76	2	5	-104	0	-1	-79	-2	-9	27	5	0	52
80.1178	0	58	166	46	103	317	90	59	188	86	89	294	75	2	6	-105	0	-1	-82	-2	-9	26	4	1	53
80.2406	0	58	165	45	103	318	92	60	189	84	88	294	75	3	6	-106	-1	0	-83	-2	-9	26	5	1	55
80.3635	0	58	165	45	103	318	91	60	189	85	88	294	76	2	6	-105	0	-1	-80	-2	-9	27	5	0	57
80.4864	0	59	166	45	102	319	91	60	189	85	88	294	75	1	7	-104	-1	0	-79	-2	-9	27	4	1	56
80.6093	0	59	166	47	103	319	90	60	189	85	89	293	74	2	7	-106	0	0	-82	-1	-9	28	4	0	55
80.7322	0	58	165	46	102	317	92	60	189	84	89	293	75	1	6	-106	0	0	-83	-1	-9	26	4	1	54
80.855	0	58	165	46	102	318	92	60	189	85	89	294	75	1	7	-105	0	-1	-80	-2	-9	27	4	0	54
80.9779	0	58	165	46	102	318	90	60	189	85	88	295	77	2	6	-105	-1	-1	-80	-2	-9	27	4	1	54
81.1008	0	58	166	46	103	319	91	59	189	84	89	296	76	2	6	-106	0	0	-82	-2	-10	27	4	0	56
81.2237	0	59	167	45	103	319	93	60	189	84	89	295	74	3	6	-106	0	-1	-83	-2	-9	26	5	1	57
81.3466	0	58	166	47	103	319	90	60	189	84	88	295	76	2	5	-105	0	-1	-79	-1	-10	28	4	0	56
81.4694	0	58	165	46	103	319	91	61	188	85	89	294	76	2	6	-105	0	0	-80	-1	-9	27	4	1	53
81.5923	0	58	166	46	103	317	91	60	189	85	88	294	75	2	5	-106	0	-1	-82	-1	-9	27	3	0	55
81.7152	0	58	166	45	102	316	92	60	188	84	88	294	74	2	6	-106	0	-1	-83	-1	-9	26	4	1	56
81.8381	0	58	165	46	103	317	90	60	189	85	88	293	76	2	5	-103	0	-1	-79	-2	-9	27	4	0	56
81.961	0	58	166	45	102	317	89	61	189	84	88	292	75	1	6	-104	0	-1	-81	-2	-9	27	4	0	56
82.0838	0	59	165	46	102	316	91	60	189	85	88	292	74	2	6	-105	0	-1	-84	-2	-10	27	5	0	53
82.2067	0	58	166	45	102	315	91	61	187	85	89	292	74	2	7	-105	-1	0	-82	-1	-9	27	4	1	55
82.3296	0	59	165	45	103	316	90	60	188	85	89	292	76	2	6	-105	0	0	-79	-1	-9	27	5	0	55
82.4525	0	58	166	46	103	317	89	60	189	84	89	293	75	1	6	-105	0	-1	-81	-2	-10	27	4	0	55
82.5754	0	59	165	45	103	317	91	60	189	85	89	293	75	2	5	-106	0	-1	-83	-1	-9	27	4	0	57
82.6982	0	59	166	45	104	317	90	59	189	84	88	294	75	2	6	-105	0	0	-82	-1	-9	27	4	1	56
82.8211	0	58	165	46	103	316	91	61	188	84	89	294	76	2	6	-104	-1	-1	-79	-2	-9	27	4	1	53
82.944	0	58	165	45	103	317	91	60	188	84	89	294	75	1	6	-105	-1	0	-81	-1	-10	27	4	0	53
83.0669	0	58	165	45	103	317	92	60	189	84	88	294	74	1	6	-105	0	-1	-83	-2	-8	27	5	1	54
83.1898	0	59	165	44	103	317	92	60	188	85	88	293	75	1	7	-105	-1	0	-81	-2	-9	26	5	1	56
83.3126	0	58	166	45	103	318	90	60	188	83	89	293	77	2	7	-104	-1	-1	-79	-2	-9	27	5	1	56
83.4355	0	58	166	46	102	317	89	60	189	84	88	294	75	2	6	-105	0	-1	-81	-2	-9	27	5	1	56
83.5584	0	58	166	46	103	317	92	60	188	84	88	293	75	2	5	-106	0	-1	-84	-2	-9	27	5	0	53
83.6813	0	58	165	46	103	318	91	59	187	84	88	293	76	1	6	-105	-1	0	-82	-2	-9	27	5	1	53
83.8042	0	58	165	46	102	317	91	60	189	84	88	293	77	1	6	-104	0	-1	-80	-2	-9	27	4	1	54
83.927	0	59	165	46	102	317	91	60	188	84	88	293	75	2	7	-105	-1	-1	-81	-2	-8	26	4	1	55
84.0499	0	59	166	45	102	317	92	60	188	85	88	293	75	2	6	-106	-1	0	-84	-2	-10	26	5	2	56
84.1728	0	58	165	45	102	318	91	61	189	83	89	293	75	2	6	-105	0	-1	-81	-2	-9	26	4	1	57
84.2957	0	58	165	45	102	317	90	60	188	84	88	293	76	2	7	-105	-1	0	-80	-2	-9	26	4	0	53
84.4186	0	59	166	46	103	317	91	60	188	84	89	293	76	2	6	-105	0	-1	-81	-2	-9	27	4	0	53
84.5414	0	58	165	46	102	318	91	60	188	83	88	294	74	1	6	-106	0	-1	-83	-2	-8	27	4	0	55
84.6643	0	59	165	46	104	319	91	60	189	84	89	295	76	2	6	-104	0	0	-79	-2	-9	26	5	1	57
84.7872	0	58	166	45	103	321	91	60	189	84	88	297	77	2	6	-104	-1	-1	-78	-2	-9	27	4	1	54
84.9101	0	58	166	45	103	324	92	60	190	84	89	300	76	1	6	-105	0	-1	-80	-2	-9	28	4	1	56
85.033	0	59	166	45	104	328	95	60	191	83	88	302	76	2	7	-105	-1	-1	-82	-1	-9	26	3	1	56
85.1558	0	58	168	45	104	329	95	59	191	84	89	304	78	1	6	-105	0	0	-79	-2	-8	27	5	1	54
85.2787	0	58	167	45	103	327	92	61	190	84	90	302	78	1	6	-104	0	-1	-79	-1	-9	26	3	2	53
85.4016	0	58	166	47	104	322	92	59	190	85	89	297	76	3	7	-106	0	0	-82	-1	-10	27	4	1	54
85.5245	0	58	166	46	102	309	91	60	188	84	88	285	73	2	6	-105	-1	0	-84	-2	-9	27	5	4	54
85.6474	0	58	165	45	102	304	88	61	188	84	87	281	73	2	7	-104	-1	1	-82	-2	-9	27	4	3	55
85.7702	0	58	166	46	100	304	87	61	189	85	87	275	73	2	7	-105	0	1	-82	-1	-9	27	5	4	53
85.8931	0	58	165	46	102	300	87	60	188	84	86	276	72	1	6	-105	0	0	-85	-1	-9	26	5	1	51
86.016	0	58	164	46	100	298	89	61	189	85	86	276	72	2	5	-106	0	-1	-85	-2	-9	27	3	1	53
86.1389	0	58	164	45	100	298	87	60	188	84	86	276	73	2	7	-105	0	-1	-82	-1	-9	27	4	1	55
86.2618	0	58	164	45	100	298	87	60	188	84	86	276	73	1	5	-105	-1	-1	-83	-2	-10	27	5	1	54
86.3846	0	59	164	44	100	298	87	60	188	85	87	275	71	2	6	-106	0	-1	-85	-2	-9	26	4	0	56
86.5075	0	57	164	46	100	297	88	60	187	85	86	275	71	2	6	-105	0	0	-85	-1	-9	26	4	1	55
86.6304	0	58	164	45	100	298	87	60	188	84	86	276	74	2	6	-104	-1	0	-82	-2	-9	27	4	1	53
86.7533	0	59	163	45	100	298	87	60	187	84	86	276	72	2	6	-105	0	-1	-83	-3	-9	27	5	0	54
86.8762	0	58	164	45	100	299	88	60	186	85	87	276	73	2	6	-106	0	0	-85	-2	-10	27	5	1	56
86.999	0	58	163	43	101	298	88	60	187	84	86	276	72	2	6	-105	0	-1	-84	-2	-9	27	4	1	58
87.1219	0	58	164	44	100	300	87	61	188	84	86	278	73	2	7	-104	0	-1	-82	-3	-8	28	3	0	57
87.2448	0	58	164	46	101	301	86	60	187	84	86	279	72	1	6	-104	0	0	-83	-2	-9	27	4	0	53
87.3677	0	58	165	45	101	301	89	60	188	84	86	278	72	2	5	-105	-1	-1	-85	-2	-8	27	4	1	53
87.4906	0	59	164	45	100	302	89	60	187	84	86	278	73	2	6	-105	0	-1	-84	-2	-10	27	4	1	54
87.6134	0	58	164	45	101	302	88	59	187	84	87	278	74	1	6	-104	0	-1	-81	-2	-9	27	5	0	54
87.7363	0	58	165	45	99	302	87	60	188	84	86	278	73	2	6	-105	-1	0	-82	-3	-9	27	5	0	55
87.8592	0	59	164	45	100	301	89	60	186	84	86	278	72	2	6	-106	-1	-1	-84	-1	-9	27	3	0	57
87.9821	0	58	164	45	100	301	88	59	188	84	86	279	73	1	6	-105	0	-1	-84	-2	-9	27	5	1	53
88.105	0	58	164	45	100	302	88	60	187	85	86	279	75	1	6	-105	0	-1	-82	-1	-9	28	5	0	52
88.2278	0	59	164	46	100	303	88	61	187	84	87	280	74	1	5	-105	0	0	-83	-2	-9	27	5	0	54
88.3507	0	57	165	46	100	303	90	60	186	84	85	280	73	1	6	-106	0	0	-85	-2	-9	27	5	0	55
88.4736	0	58	164	46	100	303	90	60	188	85	86	281	73	1	5	-104	0	-1	-83	-2	-10	27	4	1	56
88.5965	1	59	165	44	99	305	88	60	188	84	86	282	75	1	6	-105	0	-1	-81	-2	-9	27	5	1	56
88.7194	0	59	164	46	100	305	88	60	188	84	86	281	73	2	6	-105	0	0	-83	-2	-9	27	4	1	56
88.8422	0	58	164	46	100	305	91	60	186	84	86	282	73	2	7	-106	-1	-1	-86	-2	-9	27	3	1	53
88.9651	0	58	163	45	99	305	89	60	187	84	86	281	74	2	6	-105	-1	-1	-83	-2	-9	27	4	0	55
89.088	0	58	164	46	100	305	88	60	186	84	85	281	75	2	6	-104	0	-1	-82	-2	-9	27	5	1	54
89.2109	0	58	164	45	100	305	89	60	188	85	87	282	74	2	6	-105	0	-1	-83	-2	-9	27	5	0	56
89.3338	0	58	165	45	100	304	90	60	187	84	87	283	73	1	5	-106	-1	-1	-84	-2	-9	26	4	1	57
89.4566	0	59	165	45	101	307	89	60	188	84	86	284	75	2	6	-104	0	-1	-81	-2	-9	27	4	0	57
89.5795	0	58	164	46	101	311	89	60	187	84	87	287	75	1	6	-104	0	0	-80	-1	-9	27	5	1	55
89.7024	0	58	165	45	101	315	90	60	188	84	88	291	75	1	6	-105	-1	-1	-83	-2	-9	27	4	1	57
89.8253	0	58	165	45	102	318	93	59	188	84	87	294	74	1	6	-106	0	-1	-83	-2	-9	27	4	0	57
89.9482	0	59	166	45	102	321	92	60	188	84	88	296	77	2	5	-104	-1	0	-80	-2	-9	27	5	1	57
90.071	0	59	165	45	102	322	92	59	189	84	88	299	78	2	6	-104	0	0	-80	-1	-9	28	3	0	56
90.1939	0	58	166	46	102	321	92	60	189	84	88	298	76	2	6	-105	-1	-1	-82	-1	-9	27	5	1	55
90.3168	0	57	165	45	102	322	94	59	188	84	88	298	76	1	6	-106	0	-1	-83	-1	-9	27	4	1	55
90.4397	0	58	165	45	101	322	92	61	188	84	88	299	78	1	6	-104	0	-1	-79	-1	-9	27	4	1	55
90.5626	0	59	168	44	103	329	94	60	195	84	88	305	79	2	7	-105	0	0	-78	-1	-10	28	4	1	56
90.6854	0	63	202	47	113	361	105	65	236	84	97	340	90	2	8	-105	-1	-3	-78	-2	-10	26	4	0	61
90.8083	0	76	231	54	119	374	105	78	268	85	102	352	92	2	9	-97	0	-3	-80	-1	-11	21	5	0	62
90.9312	0	80	231	55	116	367	99	81	263	88	99	337	85	3	9	-100	-1	-2	-73	-2	-12	22	4	0	60
91.0541	0	76	223	51	113	358	97	78	253	89	97	332	80	3	9	-101	0	0	-75	-3	-13	24	4	1	55
91.177	0	75	217	50	112	355	98	77	247	89	96	328	79	3	8	-102	0	0	-79	-3	-14	24	4	0	55
91.2998	0	75	218	49	112	356	97	76	249	89	96	330	81	3	8	-101	-1	-1	-77	-3	-14	25	5	0	55
91.4227	0	76	219	49	111	355	98	76	250	89	96	329	82	3	9	-102	0	-1	-73	-3	-13	25	4	0	55
91.5456	0	74	217	49	111	355	98	76	251	90	96	329	81	3	8	-102	0	-1	-76	-3	-13	25	5	0	54
91.6685	0	74	219	50	111	357	98	76	251	88	97	329	80	3	10	-103	-1	-1	-80	-4	-13	25	5	1	54
91.7914	0	74	217	49	112	356	99	76	250	89	95	329	82	3	9	-102	-1	0	-77	-3	-12	25	5	0	53
91.9142	0	75	218	50	111	356	97	75	250	89	95	329	84	3	9	-102	0	-1	-74	-3	-12	25	6	0	53
92.0371	0	75	217	50	111	354	97	76	249	89	94	328	82	3	9	-102	0	-1	-76	-3	-13	25	5	1	53
92.16	0	73	213	49	110	352	98	74	244	89	94	326	80	3	10	-103	0	0	-80	-3	-13	24	4	0	55
92.2829	0	71	205	48	109	350	96	72	234	86	94	324	80	3	8	-102	0	0	-78	-3	-12	25	5	1	55
92.4058	0	69	200	48	110	348	95	71	229	87	93	322	82	3	8	-102	0	-1	-76	-3	-12	26	4	0	52
92.5286	0	71	206	49	110	347	95	72	236	89	94	321	80	2	9	-103	0	0	-77	-3	-12	25	4	1	53
92.6515	0	74	219	51	109	345	96	75	249	89	94	317	78	3	9	-103	-1	-1	-79	-2	-13	24	5	1	56
92.7744	0	72	212	50	109	344	95	74	242	88	95	319	80	3	8	-102	0	-1	-77	-3	-12	25	4	0	54
92.8973	0	72	208	49	109	345	94	73	241	88	94	319	81	3	9	-102	0	-1	-75	-4	-12	24	4	1	53
93.0202	0	72	209	50	109	345	94	73	238	89	93	318	79	2	8	-102	-1	-1	-78	-3	-12	25	5	1	51
93.143	0	71	208	50	109	344	96	73	239	89	93	318	80	3	9	-103	-1	-1	-80	-3	-12	24	5	1	51
93.2659	0	71	208	51	108	344	97	73	240	88	93	318	80	2	9	-102	0	-1	-77	-3	-12	25	5	0	53
93.3888	0	72	209	49	109	345	96	73	239	89	93	318	81	2	8	-102	0	-1	-75	-3	-13	24	4	0	52
93.5117	0	71	209	50	108	346	95	73	240	89	94	319	80	2	9	-103	0	-1	-79	-3	-12	25	5	1	55
93.6346	0	71	210	51	109	346	97	73	240	89	94	322	79	2	8	-102	0	-1	-79	-2	-13	24	4	1	55
93.7574	0	72	211	51	109	349	98	73	241	88	94	322	82	2	8	-101	0	-1	-76	-2	-11	24	4	0	51
93.8803	0	72	213	50	110	351	98	74	243	90	94	325	83	2	8	-103	0	-1	-75	-2	-14	24	4	1	51
94.0032	0	72	215	50	109	352	97	73	244	90	94	326	82	3	7	-102	-1	-1	-77	-2	-14	24	4	1	53
94.1261	0	72	217	50	110	355	99	74	247	90	95	329	81	2	8	-101	0	0	-77	-3	-14	23	4	0	56
94.249	0	72	215	50	110	355	98	74	247	89	95	329	84	3	9	-102	0	-1	-72	-3	-13	24	4	0	57
94.3718	0	73	215	51	111	356	98	74	248	90	95	330	83	2	9	-101	0	-1	-74	-3	-12	25	5	1	54
94.4947	0	72	214	51	111	353	98	73	245	90	95	327	82	2	9	-103	-1	-1	-78	-2	-13	24	4	0	52
94.6176	0	72	210	51	110	352	98	73	242	89	93	326	82	3	9	-102	0	0	-79	-3	-12	24	4	1	53
94.7405	0	72	210	50	110	349	96	73	241	88	95	323	81	3	9	-102	0	-1	-72	-2	-13	24	5	1	56
94.8634	0	73	210	50	110	350	96	73	242	89	94	325	81	2	8	-102	0	0	-75	-3	-12	24	4	0	54
94.9862	0	72	212	50	110	352	97	73	243	90	94	326	82	2	9	-103	0	-1	-78	-3	-12	24	4	1	54
95.1091	0	71	210	51	110	350	98	73	242	89	95	326	81	3	9	-102	0	-1	-78	-2	-12	24	5	1	52
95.232	0	72	209	51	110	350	97	72	241	89	94	324	83	3	9	-102	0	-1	-73	-3	-12	24	4	1	52
95.3549	0	71	208	51	110	349	97	72	239	90	94	322	81	2	8	-102	0	-1	-76	-3	-12	23	4	1	52
95.4778	0	71	207	51	109	346	98	71	237	90	93	322	80	2	8	-103	0	0	-80	-3	-12	24	5	1	54
95.6006	0	71	203	50	109	345	96	72	234	89	93	320	81	2	8	-102	0	0	-78	-4	-11	24	4	1	54
95.7235	0	69	202	51	109	344	95	70	232	89	93	319	81	3	9	-101	0	-1	-75	-3	-12	23	5	1	54
95.8464	0	69	200	51	109	342	94	71	230	88	93	318	80	2	8	-102	-1	-1	-78	-2	-11	24	4	1	51
95.9693	0	68	199	51	108	342	97	70	230	88	93	317	79	2	8	-103	0	-1	-81	-3	-12	23	4	1	53
96.0922	0	68	199	50	108	342	95	70	228	88	93	317	80	3	8	-102	-1	-1	-79	-2	-11	24	4	1	54
96.215	0	68	199	51	108	342	95	70	228	88	93	318	81	2	8	-102	0	-1	-74	-3	-11	24	4	0	54
96.3379	0	69	200	50	108	344	94	70	229	88	93	319	80	3	7	-102	-1	-2	-77	-3	-12	24	4	0	56
96.4608	0	68	199	51	109	344	96	71	229	89	93	319	79	2	9	-103	0	-1	-81	-4	-11	22	4	1	54
96.5837	0	69	199	50	109	343	96	70	227	90	93	319	81	2	8	-102	-1	-1	-78	-3	-12	24	4	1	54
96.7066	0	68	199	50	109	343	95	70	228	88	94	318	82	2	8	-101	0	-2	-76	-3	-11	23	5	0	53
96.8294	0	69	198	51	109	343	95	70	227	89	93	318	80	3	8	-102	-1	0	-78	-3	-12	24	4	1	54
96.9523	0	68	199	50	109	343	98	71	227	89	94	317	79	2	7	-103	-1	-1	-80	-2	-13	24	4	1	56
97.0752	0	68	199	51	108	343	96	70	227	88	93	318	80	2	8	-101	0	0	-78	-3	-12	24	5	1	55
97.1981	0	69	200	51	108	341	95	69	226	88	93	317	82	3	7	-102	0	-1	-76	-3	-12	23	4	1	52
97.321	0	69	198	51	108	342	95	70	227	89	94	318	80	2	8	-103	-1	-1	-78	-3	-11	24	5	1	53
97.4438	0	68	198	51	108	343	97	69	226	89	93	317	80	2	8	-103	-1	-1	-80	-3	-11	23	4	1	55
97.5667	0	68	200	50	108	342	96	70	227	88	93	317	80	3	7	-101	0	0	-76	-2	-12	23	4	1	55
97.6896	0	68	199	51	108	344	96	70	227	89	94	319	82	3	7	-102	0	-1	-75	-3	-12	24	5	1	55
97.8125	0	68	199	52	108	347	95	70	227	89	94	321	80	2	7	-103	0	0	-79	-2	-12	24	5	1	54
97.9354	0	68	200	51	108	346	97	70	228	89	94	320	82	3	6	-101	0	-1	-79	-2	-12	23	5	1	53
98.0582	0	68	200	51	109	346	98	70	227	88	93	321	81	2	8	-102	-1	-1	-75	-2	-11	23	5	1	54
98.1811	0	67	200	51	109	346	96	69	228	89	93	320	82	2	7	-102	0	-1	-75	-3	-12	23	4	1	53
98.304	0	69	200	51	109	345	97	69	228	89	93	319	80	3	7	-103	0	0	-79	-3	-13	23	5	1	55
98.4269	0	68	201	51	109	345	96	70	229	89	93	320	80	3	7	-102	0	-1	-78	-3	-14	23	5	1	57
98.5498	0	68	202	51	108	343	95	70	228	89	92	319	80	3	7	-101	0	-1	-74	-2	-12	23	4	1	57
98.6726	0	68	200	52	109	343	95	70	229	89	93	318	79	3	8	-102	0	-1	-75	-3	-11	23	4	1	53
98.7955	0	68	201	51	109	343	96	70	229	90	93	317	78	2	7	-103	0	0	-79	-3	-13	22	4	0	54
98.9184	0	69	201	52	108	342	95	70	229	89	94	316	79	3	7	-102	0	0	-78	-2	-12	22	4	1	54
99.0413	0	68	200	52	109	343	94	70	230	88	94	317	80	3	9	-101	0	-1	-73	-2	-12	22	4	0	56
99.1642	0	68	201	51	109	342	93	70	229	91	94	318	80	2	8	-101	0	-1	-73	-2	-12	23	4	0	55
99.287	0	69	201	52	108	342	94	70	229	89	94	316	78	2	8	-102	0	-1	-78	-3	-12	23	4	0	57
99.4099	0	69	202	51	109	340	94	69	230	90	93	315	79	3	7	-101	-1	-1	-77	-3	-12	23	5	1	53
99.5328	0	70	206	52	109	345	95	71	234	89	94	319	82	2	8	-101	0	0	-72	-2	-12	22	4	1	52
99.6557	0	69	208	53	110	347	95	72	237	90	94	322	81	2	7	-102	0	-1	-75	-3	-13	22	4	0	50
99.7786	0	69	208	53	110	350	99	71	235	90	94	324	81	3	7	-103	0	-1	-77	-2	-13	23	5	1	53
99.9014	0	69	208	52	111	354	98	71	237	90	95	328	84	3	8	-101	0	-1	-75	-3	-13	22	4	0	53
100.024	0	70	208	53	111	352	97	71	236	90	94	326	83	3	8	-101	0	-1	-71	-2	-13	23	5	0	54
100.147	0	70	208	53	110	351	97	71	238	90	95	325	82	2	8	-102	0	-1	-75	-3	-13	23	5	1	51
100.27	0	69	206	53	111	351	99	71	238	91	94	325	81	3	9	-103	-1	-1	-78	-2	-12	23	4	0	53
100.393	0	69	205	52	110	349	97	71	236	90	94	324	83	3	10	-101	0	-1	-76	-2	-12	22	4	1	53
100.516	0	70	207	52	110	350	96	71	237	90	95	323	82	3	8	-101	0	-1	-71	-3	-12	23	5	1	54
100.639	0	70	207	53	110	349	96	71	237	91	94	325	81	2	9	-102	0	0	-75	-3	-11	23	4	0	55
100.762	0	70	207	52	110	349	97	71	237	90	94	324	81	3	9	-102	-1	0	-78	-2	-12	22	4	1	56
100.884	0	69	207	53	110	349	98	71	236	90	94	323	82	3	9	-100	-1	0	-75	-3	-11	23	5	0	52
101.007	0	70	206	52	110	349	96	71	237	90	94	324	83	2	9	-101	0	-1	-73	-3	-12	23	4	1	53
101.13	0	70	209	53	110	350	97	71	236	90	95	323	82	2	8	-102	0	0	-75	-3	-12	22	4	1	52
101.253	0	70	207	53	110	349	98	71	237	90	95	323	82	3	8	-102	0	0	-78	-3	-13	23	4	1	54
101.376	0	70	207	53	111	349	97	71	238	90	95	324	82	3	8	-101	0	-1	-74	-3	-11	22	4	0	55
101.499	0	70	208	52	110	349	96	72	239	90	94	324	82	2	9	-101	0	-1	-72	-2	-12	22	4	1	55
101.622	0	70	207	53	110	349	96	71	238	90	94	323	80	3	8	-101	-1	-1	-76	-3	-12	22	4	1	53
101.745	0	70	206	53	109	347	97	72	237	90	94	320	79	3	9	-103	0	-1	-78	-3	-11	22	5	1	55
101.868	0	69	206	52	110	345	96	71	237	91	94	319	80	3	8	-101	0	0	-73	-2	-12	22	4	1	56
101.99	0	69	209	52	110	349	96	71	239	91	94	322	83	2	9	-101	0	0	-72	-2	-13	22	5	1	52
102.113	0	71	214	53	111	353	97	72	243	92	94	327	82	2	8	-101	0	0	-77	-3	-13	22	4	0	54
102.236	0	71	213	52	111	351	98	72	243	91	95	326	82	3	8	-102	0	-1	-77	-2	-13	22	3	1	55
102.359	0	71	213	53	111	351	97	71	243	91	94	325	83	3	8	-100	0	-1	-72	-3	-13	22	4	0	55
102.482	0	70	213	53	111	351	97	72	243	90	95	326	83	3	8	-101	0	0	-73	-3	-12	22	3	1	51
102.605	0	71	211	53	111	352	98	73	244	92	94	325	82	3	9	-102	0	0	-78	-3	-12	22	5	0	53
102.728	0	71	213	53	111	351	99	72	245	90	94	326	82	2	9	-101	0	-1	-76	-3	-12	23	4	1	54
102.851	0	71	212	52	110	351	97	73	243	91	94	324	84	3	9	-100	0	-1	-72	-2	-12	22	4	1	54
102.973	0	71	215	52	111	352	97	72	245	91	95	326	82	2	8	-101	0	-1	-74	-2	-14	22	4	1	54
103.096	0	71	214	53	112	352	98	73	246	91	95	327	81	2	9	-102	0	-1	-79	-3	-12	23	4	0	53
103.219	0	71	215	52	112	353	98	72	246	91	95	327	83	2	9	-102	0	-1	-76	-2	-12	23	4	1	54
103.342	0	71	215	52	111	353	98	72	247	91	95	326	85	3	9	-101	0	-1	-72	-3	-12	22	4	1	54
103.465	0	72	214	54	112	354	97	73	247	91	96	327	83	2	9	-101	0	-1	-74	-3	-12	23	5	1	54
103.588	0	71	215	52	111	353	99	73	247	91	95	327	81	3	9	-102	0	-1	-78	-2	-12	23	4	0	54
103.711	0	71	216	52	111	353	97	74	247	90	94	327	83	2	8	-102	0	-1	-76	-2	-13	24	4	0	56
103.834	0	71	215	52	112	352	96	73	247	90	95	325	84	3	8	-101	-1	0	-71	-3	-12	23	4	0	56
103.956	0	71	214	52	111	352	95	73	248	91	94	326	81	3	9	-102	-1	-1	-73	-3	-12	23	4	0	55
104.079	0	72	216	53	111	353	100	73	249	91	95	327	81	3	9	-102	0	-1	-77	-2	-12	23	4	1	54
104.202	0	72	218	52	112	354	98	74	249	91	96	328	84	3	8	-102	0	0	-75	-2	-13	23	4	1	54
104.325	0	73	217	52	111	354	97	74	251	91	94	329	85	3	9	-101	-1	-2	-71	-4	-12	23	4	1	54
104.448	0	72	218	53	111	354	97	74	251	92	95	329	83	2	9	-101	0	-1	-74	-3	-13	22	5	0	56
104.571	0	72	217	52	111	354	99	73	250	91	96	328	81	3	9	-102	-1	0	-77	-3	-12	24	4	0	53
104.694	0	73	217	52	112	354	99	74	250	91	94	327	83	3	9	-101	-1	-1	-74	-3	-13	23	4	1	53
104.817	0	72	217	53	112	353	98	74	250	92	95	327	85	2	9	-101	-1	-1	-73	-3	-12	23	5	1	53
104.94	0	72	217	52	112	353	97	74	250	91	95	328	84	3	8	-102	-1	0	-76	-3	-13	23	4	0	54
105.062	0	73	217	52	110	354	99	73	249	92	94	327	82	3	9	-102	0	0	-77	-3	-12	23	4	0	55
105.185	0	73	217	52	111	353	98	74	250	92	95	327	83	2	10	-102	0	-1	-75	-3	-13	23	4	1	56
105.308	0	72	217	52	111	353	96	74	250	91	94	327	84	3	9	-102	0	0	-73	-3	-13	23	4	0	52
105.431	0	72	217	53	110	352	99	74	248	91	95	326	82	3	9	-102	-1	0	-77	-3	-13	24	4	1	52
105.554	0	72	217	52	111	350	97	74	248	91	95	324	81	2	9	-102	-1	-1	-78	-3	-13	23	4	0	57
105.677	0	72	216	52	110	349	97	73	248	91	95	325	83	3	9	-101	0	-1	-73	-3	-12	23	4	1	56
105.8	0	72	217	52	111	348	96	74	248	91	95	323	81	2	10	-101	0	0	-73	-3	-13	23	4	0	55
105.923	0	72	216	52	110	350	96	74	249	91	94	324	82	2	9	-101	-1	-1	-78	-3	-12	23	5	0	55
106.045	0	73	216	53	109	350	96	73	248	91	94	325	84	3	9	-102	-1	-1	-76	-3	-12	24	4	1	54
106.168	0	72	215	52	110	349	98	74	247	91	94	325	84	2	9	-101	0	-1	-74	-3	-12	23	5	1	52
106.291	0	72	216	52	110	351	97	73	247	91	94	325	83	3	9	-102	0	-1	-75	-3	-13	24	5	1	52
106.414	0	73	215	51	111	351	99	73	247	92	94	326	82	3	8	-102	0	-1	-79	-3	-12	23	5	1	53
106.537	0	71	214	51	109	350	98	74	246	91	94	324	83	3	9	-102	0	-1	-78	-2	-12	23	5	1	55
106.66	0	71	214	52	110	349	97	73	245	91	94	325	83	2	9	-101	0	-1	-73	-4	-12	23	4	0	54
106.783	0	72	212	52	109	350	96	73	244	91	94	324	83	3	9	-103	0	-1	-77	-3	-12	24	4	1	51
106.906	0	71	211	52	110	348	98	72	244	91	94	323	81	3	9	-103	-1	-2	-80	-3	-12	23	4	1	53
107.028	0	71	212	52	109	350	98	72	244	91	94	324	83	3	9	-102	0	0	-78	-3	-12	23	3	1	54
107.151	0	72	212	51	109	349	97	72	244	91	93	325	83	2	9	-102	0	-1	-74	-2	-12	23	4	1	54
107.274	0	71	211	51	110	350	96	73	243	92	94	325	82	2	8	-102	0	-1	-75	-3	-12	24	5	0	56
107.397	0	71	211	51	109	349	98	72	243	91	93	324	80	3	9	-102	0	-1	-80	-3	-12	23	4	0	54
107.52	0	71	212	53	110	349	98	72	243	91	94	324	82	3	10	-101	0	-1	-77	-2	-11	23	5	2	52
107.643	0	71	212	52	109	350	97	72	244	91	93	325	84	2	9	-101	-1	-1	-74	-3	-12	24	4	0	53
107.766	0	71	212	53	110	350	96	73	243	91	94	324	83	2	9	-102	-1	-1	-77	-3	-13	23	5	1	55
107.889	0	71	211	51	109	346	96	72	244	91	93	321	79	2	9	-102	0	-1	-79	-3	-13	22	4	0	58
108.012	0	72	210	52	111	349	94	73	243	91	95	324	83	4	9	-101	0	-1	-76	-3	-12	24	4	1	58
108.134	0	71	210	53	111	350	96	72	241	90	94	324	84	2	8	-102	0	0	-75	-3	-12	23	4	1	51
108.257	0	70	209	52	111	350	98	72	240	91	95	325	83	2	9	-102	-1	-1	-78	-3	-12	23	5	0	52
108.38	0	71	208	52	111	352	100	72	240	91	95	326	83	2	8	-102	0	0	-80	-3	-12	23	5	0	53
108.503	0	70	207	52	112	352	99	72	238	91	95	326	83	2	9	-102	0	-1	-76	-3	-11	23	5	1	53
108.626	0	70	205	51	111	352	98	71	236	90	95	326	84	1	8	-102	0	-1	-75	-4	-12	23	4	1	54
108.749	0	70	205	52	111	352	97	70	236	91	95	326	83	2	9	-102	-1	-1	-78	-2	-12	23	5	1	56
108.872	0	70	205	52	111	350	99	72	235	90	95	323	81	3	9	-103	0	-1	-80	-3	-11	24	4	0	55
108.995	0	69	204	51	111	347	96	71	235	90	95	322	82	2	8	-102	0	0	-75	-3	-11	22	5	1	55
109.117	0	69	203	51	111	349	97	70	234	90	95	324	83	2	8	-102	-1	-1	-75	-3	-12	22	4	1	53
109.24	0	69	203	53	111	349	97	71	234	90	94	323	82	2	8	-102	-1	-2	-78	-2	-12	23	5	1	54
109.363	0	69	203	52	111	348	99	71	235	91	95	324	81	3	9	-102	0	-1	-80	-3	-12	23	5	0	55
109.486	0	69	202	51	110	348	97	70	232	89	94	323	82	2	9	-101	-1	-2	-75	-3	-12	23	4	1	56
109.609	0	68	202	51	110	348	96	69	231	91	95	322	83	3	8	-102	0	-1	-77	-3	-12	24	5	1	51
109.732	0	69	202	51	110	348	98	70	232	90	94	322	81	2	8	-103	0	0	-81	-3	-12	24	4	1	52
109.855	0	67	202	52	110	346	99	70	231	90	95	322	81	3	7	-102	0	-1	-80	-3	-12	23	4	0	53
109.978	0	69	201	51	110	347	98	70	232	90	95	322	83	2	9	-101	0	-1	-76	-3	-11	23	4	0	55
110.1	0	69	201	51	111	348	97	70	230	90	95	323	82	2	8	-102	0	0	-77	-3	-12	23	4	0	54
110.223	0	67	200	51	111	348	96	69	230	90	94	323	83	3	8	-103	0	-1	-81	-2	-12	23	5	0	54
110.346	0	68	199	50	110	346	98	69	230	90	93	322	82	2	8	-103	0	0	-81	-2	-11	24	4	0	52
110.469	0	69	200	51	111	348	98	69	228	90	93	322	84	3	8	-102	-1	0	-77	-3	-11	23	5	1	54
110.592	0	68	200	51	110	347	97	69	228	90	95	322	84	2	8	-102	0	-1	-78	-3	-13	24	4	1	53
110.715	0	67	198	51	109	347	98	70	227	90	95	321	82	2	8	-103	0	-1	-81	-2	-10	24	4	1	55
110.838	0	68	197	50	110	346	98	68	227	90	95	322	82	2	8	-103	-1	-1	-79	-2	-11	24	4	2	54
110.961	0	67	196	51	110	345	97	69	225	90	94	320	83	3	8	-101	-1	-1	-76	-3	-11	24	4	1	52
111.084	0	67	195	52	109	344	96	68	223	89	93	319	82	3	8	-103	-1	-1	-80	-3	-11	23	4	1	51
111.206	0	67	194	51	109	344	97	69	224	90	94	318	81	2	8	-104	-1	0	-82	-2	-12	23	5	1	53
111.329	0	67	195	50	109	343	97	67	222	90	93	318	81	2	8	-103	0	0	-81	-3	-11	23	4	0	53
111.452	0	67	195	50	109	343	96	68	221	89	93	318	83	2	7	-102	0	0	-77	-3	-12	24	5	1	54
111.575	0	67	196	52	109	344	96	69	223	89	93	320	81	3	7	-103	0	-2	-79	-3	-11	24	4	1	54
111.698	0	68	193	51	110	343	97	69	223	90	92	318	82	2	8	-104	0	-1	-82	-3	-11	23	4	1	51
111.821	0	67	195	50	109	343	99	69	222	90	94	318	82	3	7	-103	0	-1	-80	-2	-12	23	4	0	53
111.944	0	67	196	50	110	344	97	68	223	89	93	319	83	2	6	-102	0	-1	-75	-2	-13	24	5	0	56
112.067	0	67	197	51	110	345	95	68	223	90	94	320	81	2	7	-103	0	0	-77	-3	-12	23	4	0	57
112.189	0	66	196	51	110	345	98	68	224	90	93	321	81	2	8	-103	-1	-1	-81	-2	-12	23	4	0	56
112.312	0	66	197	51	110	345	98	68	223	90	94	321	82	3	8	-102	-1	0	-79	-2	-12	23	5	1	53
112.435	0	67	195	51	110	346	98	68	223	90	94	320	84	3	7	-102	0	-1	-76	-2	-12	23	4	1	52
112.558	0	67	197	51	111	347	98	67	224	90	94	321	83	2	7	-102	-1	0	-78	-2	-12	24	5	1	53
112.681	0	67	199	52	110	348	100	68	226	90	95	324	83	2	7	-103	0	-2	-80	-2	-12	23	4	1	54
112.804	0	67	203	52	111	352	101	69	233	90	94	326	84	2	7	-103	-1	-1	-78	-2	-13	23	5	0	56
112.927	0	68	208	51	111	353	100	70	237	91	96	327	86	2	8	-102	0	-1	-74	-2	-14	23	5	0	55
113.05	0	69	206	53	112	353	98	70	235	91	95	327	85	2	8	-101	0	-1	-78	-2	-12	23	5	1	54
113.172	0	69	206	52	111	352	102	69	234	91	95	326	83	2	7	-104	0	0	-80	-3	-12	23	5	1	53
113.295	0	68	204	52	111	352	100	70	233	91	95	326	84	2	8	-102	-1	0	-77	-2	-12	23	4	1	53
113.418	0	67	204	52	110	349	99	70	232	91	95	324	84	2	8	-102	0	-1	-74	-3	-12	23	4	0	56
113.541	0	67	199	52	109	347	95	69	230	91	94	322	81	2	9	-102	0	-1	-77	-2	-11	23	4	1	56
113.664	0	68	198	52	109	347	98	69	227	90	94	321	81	3	8	-103	-1	-1	-80	-2	-12	23	4	1	55
113.787	0	67	197	51	110	346	97	69	226	90	93	320	81	2	8	-102	0	-1	-78	-3	-11	23	4	1	53
113.91	0	67	194	51	109	345	97	68	223	90	93	319	84	2	9	-103	0	-1	-76	-3	-11	23	5	1	51
114.033	0	67	193	51	110	345	97	68	221	90	94	320	82	2	8	-103	0	-1	-79	-2	-11	23	5	0	53
114.156	0	66	190	51	109	344	99	68	217	89	94	318	81	2	7	-104	0	-1	-81	-2	-11	23	4	1	53
114.278	0	66	187	51	110	344	99	67	216	90	94	319	82	2	8	-103	0	-1	-79	-3	-10	23	4	0	55
114.401	0	66	187	51	110	344	98	68	215	89	95	318	83	2	7	-103	0	-1	-77	-2	-10	23	4	1	54
114.524	0	65	184	51	110	344	97	67	213	90	95	318	82	1	8	-103	0	-1	-80	-3	-10	24	5	1	53
114.647	11	65	182	50	111	343	99	67	209	90	94	317	81	2	8	-104	0	-1	-82	-3	-11	23	5	0	52
114.77	0	65	181	50	109	341	98	66	208	90	94	315	81	2	8	-102	-1	0	-80	-3	-10	24	4	1	53
114.893	0	64	182	49	110	339	96	65	207	89	94	315	82	2	7	-104	-1	-1	-79	-2	-12	25	4	0	54
115.016	0	63	181	49	109	340	96	67	206	89	93	314	81	3	7	-104	0	-1	-80	-1	-11	24	4	1	55
115.139	0	64	180	50	109	337	96	67	204	88	93	312	79	2	6	-104	0	-1	-83	-3	-10	24	4	0	54
115.261	0	64	179	49	109	336	97	65	203	89	93	311	80	2	6	-103	-1	-1	-80	-2	-10	24	5	0	53
115.384	0	64	177	50	108	335	95	66	202	88	93	310	81	2	7	-103	0	-1	-80	-1	-10	25	4	1	52
115.507	0	64	177	50	108	335	95	65	203	89	93	311	80	2	7	-104	0	-1	-82	-2	-11	25	4	1	54
115.63	0	63	179	49	109	338	98	65	205	88	93	314	80	3	7	-104	0	-1	-81	-3	-10	24	5	1	57
115.753	0	63	183	50	110	341	98	65	208	88	94	316	82	3	6	-104	-1	-1	-78	-2	-11	24	4	1	57
115.876	0	64	184	50	109	344	97	65	210	89	93	319	83	2	7	-104	0	-1	-79	-1	-11	25	4	0	53
115.999	0	63	185	51	110	344	99	65	211	88	93	318	83	2	8	-105	0	0	-81	-2	-11	25	4	0	53
116.122	0	64	186	50	111	347	101	65	214	88	95	321	83	2	7	-104	-1	-1	-81	-2	-11	24	4	0	55
116.244	0	65	191	50	112	354	101	66	218	88	95	327	86	2	7	-103	-1	-1	-77	-3	-11	25	4	0	57
116.367	0	64	192	50	112	353	101	66	219	88	96	327	85	2	8	-104	-1	-1	-77	-2	-11	25	4	1	56
116.49	0	64	194	50	112	354	100	66	221	89	95	328	84	2	7	-104	0	-1	-79	-2	-11	24	4	0	56
116.613	0	65	194	51	111	355	102	66	220	89	96	328	84	1	7	-104	-1	-1	-79	-1	-11	25	4	1	52
116.736	0	65	194	51	112	355	101	66	222	89	97	328	87	3	7	-104	0	0	-76	-3	-11	24	4	1	54
116.859	0	66	197	50	113	354	100	66	225	89	96	328	84	2	8	-103	-1	0	-74	-2	-13	24	4	0	57
116.982	0	65	198	51	112	356	100	67	225	89	97	329	84	1	7	-105	0	-1	-78	-2	-13	24	5	0	57
117.105	0	66	199	51	112	355	102	67	226	89	96	330	84	2	7	-104	0	0	-79	-2	-12	24	4	0	56
117.228	0	66	200	51	113	356	101	67	227	88	96	330	85	2	8	-103	0	0	-74	-3	-12	24	6	0	55
117.35	0	66	199	52	114	357	100	68	227	89	96	329	86	2	7	-103	-1	-1	-76	-2	-12	24	4	1	51
117.473	0	66	199	51	112	356	102	67	227	89	96	329	85	3	7	-104	-1	0	-78	-2	-12	25	5	0	52
117.596	0	66	200	51	113	356	102	67	227	89	97	329	85	2	8	-104	-1	0	-79	-2	-12	23	4	1	52
117.719	0	66	200	50	112	357	101	67	228	90	96	330	87	3	8	-103	0	-1	-75	-2	-12	24	4	0	55
117.842	0	65	200	51	112	356	101	67	227	89	97	330	85	3	8	-103	-1	-1	-76	-2	-13	24	4	0	54
117.965	0	66	199	51	112	355	101	67	226	89	97	330	84	3	8	-104	0	-1	-79	-2	-12	24	5	0	55
118.088	0	66	198	52	113	354	102	67	226	89	96	328	85	2	7	-104	0	0	-79	-2	-13	23	5	0	52
118.211	0	66	199	52	113	355	102	67	224	90	96	329	85	2	7	-103	0	-1	-74	-2	-13	24	5	0	54
118.333	0	66	198	51	113	356	101	67	225	89	97	328	85	2	7	-103	-1	0	-76	-1	-13	23	4	0	53
118.456	0	65	198	51	114	356	102	67	226	90	97	329	84	2	8	-104	-1	0	-79	-2	-12	23	5	0	55
118.579	0	66	199	51	113	356	103	67	226	90	98	330	85	2	8	-103	0	-1	-78	-3	-12	24	4	2	56
118.702	0	66	198	51	113	356	101	67	226	89	97	330	85	2	7	-102	-1	-1	-74	-2	-12	23	4	1	57
118.825	0	66	198	52	114	356	102	67	226	89	97	329	85	2	8	-103	0	-1	-76	-2	-12	23	4	0	51
118.948	0	66	198	52	113	356	102	67	227	90	97	329	85	2	7	-104	0	-1	-80	-2	-12	23	4	0	52
119.071	0	66	198	51	113	355	103	67	225	89	97	329	85	2	7	-103	-1	-1	-79	-3	-12	23	5	1	54
119.194	0	65	199	51	113	355	102	67	226	90	97	328	87	2	7	-102	0	0	-74	-2	-11	24	4	1	54
119.316	0	66	199	52	113	355	101	68	227	90	97	328	84	2	7	-103	0	-2	-77	-2	-12	23	4	0	54
119.439	0	66	201	52	114	356	102	67	228	90	97	329	84	2	6	-103	0	-2	-79	-2	-12	23	4	0	57
119.562	0	66	201	52	113	354	102	68	228	91	96	328	84	2	7	-103	0	-1	-79	-2	-12	23	4	1	53
119.685	0	66	201	52	113	353	101	68	228	90	96	327	86	2	8	-103	0	0	-76	-3	-12	24	4	0	53
119.808	0	66	200	51	112	353	100	67	229	90	96	325	84	2	8	-104	0	-1	-77	-2	-12	24	5	1	53
119.931	0	66	202	51	112	352	101	68	229	89	96	326	82	3	8	-104	0	-1	-80	-3	-12	24	5	1	55
120.054	0	66	201	51	111	351	100	67	229	90	96	325	82	2	9	-104	-1	-1	-79	-3	-12	24	4	1	55
120.177	0	66	197	51	110	348	98	67	226	89	95	324	83	2	8	-104	0	-1	-76	-3	-11	25	4	1	54
120.3	0	66	193	51	108	345	97	67	222	89	93	319	81	2	8	-104	0	-1	-79	-3	-10	24	3	0	50
120.422	0	65	192	50	108	343	97	67	221	90	91	318	80	2	9	-104	0	0	-81	-2	-10	23	4	1	53
120.545	0	66	193	51	106	342	96	66	220	89	92	317	80	2	7	-103	-1	-2	-80	-2	-12	25	4	1	54
120.668	0	66	192	50	106	341	95	66	220	89	90	317	81	2	6	-103	-1	-1	-77	-2	-12	24	4	0	55
120.791	0	66	192	50	106	341	94	66	220	89	91	316	80	2	7	-103	-1	-1	-77	-2	-13	23	4	0	56
120.914	0	64	194	51	105	340	96	67	220	89	91	316	78	2	7	-104	-1	0	-81	-3	-12	24	5	1	54
121.037	0	65	193	50	106	343	97	66	219	90	92	317	81	2	7	-104	-1	0	-79	-3	-12	24	5	1	54
121.16	0	64	193	50	107	342	97	67	221	89	92	317	83	2	7	-103	-1	0	-75	-2	-12	25	5	1	55
121.283	0	66	195	51	107	342	94	67	223	88	93	317	79	2	7	-103	-1	-1	-78	-2	-12	23	5	0	57
121.405	0	65	195	51	107	343	96	67	223	89	92	318	79	1	6	-105	0	-1	-80	-2	-12	23	4	0	57
121.528	0	65	195	49	109	343	95	67	222	88	92	320	80	2	7	-103	0	-1	-79	-2	-12	24	4	0	55
121.651	0	65	194	50	108	343	96	67	222	89	93	319	83	2	7	-103	0	-1	-76	-2	-12	25	4	0	51
121.774	0	65	195	51	109	344	96	66	222	88	93	318	81	2	8	-104	0	-1	-78	-2	-12	24	5	0	52
121.897	0	65	195	51	108	344	99	66	222	89	94	319	80	1	6	-105	-1	-1	-80	-2	-11	24	5	1	54
122.02	0	64	195	50	108	345	97	67	222	89	92	320	81	2	7	-104	0	0	-78	-2	-12	24	4	0	55
122.143	0	66	196	50	107	343	96	67	222	89	92	318	82	2	7	-103	-1	0	-76	-2	-12	25	4	0	55
122.266	0	65	195	51	106	342	95	66	222	89	92	317	81	2	7	-104	-1	-1	-78	-2	-12	24	5	0	53
122.388	0	65	195	50	107	343	98	66	222	89	92	317	79	2	6	-104	0	0	-81	-2	-11	23	4	0	54
122.511	0	65	195	50	107	342	97	67	222	89	92	318	81	2	7	-103	0	-1	-77	-3	-12	24	4	1	54
122.634	0	65	194	50	108	343	96	68	222	89	92	318	82	2	7	-103	-1	-1	-76	-2	-12	24	4	0	54
122.757	0	65	196	50	107	344	97	66	223	90	93	318	81	2	7	-104	-1	-2	-79	-3	-12	24	3	1	56
122.88	0	65	195	50	107	341	97	67	222	88	93	316	80	2	7	-104	0	0	-81	-2	-12	23	4	0	57
123.003	0	64	195	50	108	341	95	67	221	89	92	316	80	2	7	-103	0	-1	-77	-2	-11	24	5	1	56
123.126	0	65	194	51	108	341	95	66	222	89	93	316	81	2	7	-103	-1	-1	-76	-2	-12	23	4	1	53
123.249	0	65	194	51	107	341	96	66	221	89	92	316	81	3	7	-104	0	-1	-79	-2	-12	24	4	0	54
123.372	0	65	193	50	108	338	95	67	221	88	92	314	77	2	7	-103	-1	-1	-80	-2	-12	23	5	0	57
123.494	0	65	193	51	107	338	94	67	219	89	92	313	79	2	8	-103	0	-1	-79	-2	-11	24	5	0	53
123.617	0	65	192	51	107	339	96	67	221	90	91	313	81	2	8	-103	0	-1	-78	-2	-11	24	4	0	49
123.74	0	65	193	51	107	338	95	67	220	90	92	313	80	2	7	-105	0	-1	-81	-2	-11	24	4	0	51
123.863	0	64	193	50	107	336	96	66	220	89	91	312	79	2	7	-104	-1	0	-82	-2	-12	24	4	0	53
123.986	0	65	193	51	106	338	95	66	221	90	92	313	80	2	7	-102	-1	-1	-78	-3	-11	23	4	0	54
124.109	0	65	193	51	107	337	94	66	219	89	92	313	80	2	7	-103	-1	-1	-78	-2	-12	23	4	0	54
124.232	0	65	192	53	107	336	95	66	219	89	91	311	80	2	8	-105	-1	0	-81	-2	-12	24	4	0	52
124.355	0	65	193	51	107	341	97	66	220	90	92	316	81	2	7	-104	-1	-1	-81	-2	-11	23	4	0	53
124.477	0	65	193	51	108	345	97	66	221	89	93	320	82	1	7	-103	0	-1	-75	-2	-11	23	5	1	55
124.6	0	64	194	51	108	342	96	66	221	88	92	316	81	2	7	-103	-1	0	-77	-1	-12	23	4	1	54
124.723	0	65	194	52	107	341	96	66	220	90	92	316	80	2	7	-104	-1	-1	-80	-2	-12	23	4	0	55
124.846	0	66	193	51	107	337	94	66	220	89	92	312	77	2	7	-104	-1	-2	-80	-2	-12	23	4	1	57
124.969	0	65	192	51	106	336	94	66	219	89	92	311	79	2	7	-103	0	-1	-77	-2	-12	23	5	1	54
125.092	0	65	192	52	107	337	94	66	219	89	91	312	79	3	7	-104	-1	-1	-78	-2	-12	22	5	0	52
125.215	0	63	192	50	107	335	93	66	219	90	92	311	79	2	7	-105	-1	-1	-81	-1	-11	23	4	1	54
125.338	0	65	192	51	107	336	96	66	219	90	92	312	78	2	7	-104	0	0	-81	-3	-11	22	4	1	54
125.46	0	65	192	51	107	337	96	66	220	90	90	312	81	2	7	-103	0	-1	-77	-2	-12	23	3	1	54
125.583	0	65	192	52	107	333	94	66	217	89	91	309	79	2	7	-103	-1	-1	-79	-3	-12	24	5	1	53
125.706	0	64	190	51	106	330	94	65	218	89	91	306	79	2	8	-104	0	-1	-83	-2	-11	23	4	1	51
125.829	0	64	189	52	105	325	93	66	216	89	89	301	77	2	7	-104	0	0	-82	-3	-11	22	4	1	52
125.952	0	64	189	52	104	322	91	65	216	90	90	299	77	2	7	-103	-1	-1	-79	-2	-12	23	5	1	54
126.075	0	65	187	51	104	322	91	65	215	90	89	298	77	2	7	-102	0	0	-81	-3	-11	22	4	0	53
126.198	0	64	187	51	104	323	92	66	214	89	90	299	76	2	6	-104	0	-1	-82	-2	-11	23	4	1	55
126.321	0	64	187	51	104	323	93	65	214	90	89	299	76	2	6	-104	0	0	-80	-2	-12	23	4	0	56
126.444	0	64	187	52	104	321	90	65	214	90	88	299	77	3	7	-103	-1	-1	-79	-2	-12	23	4	0	54
126.566	0	64	186	51	104	320	90	65	212	90	89	297	78	2	7	-104	0	-1	-81	-2	-11	24	4	1	53
126.689	0	64	188	51	104	320	91	66	214	89	89	297	75	2	7	-105	0	-1	-83	-3	-11	23	4	1	57
126.812	0	64	187	51	104	321	91	65	214	89	89	299	75	1	7	-104	0	-1	-81	-2	-11	23	3	1	57
126.935	0	64	188	51	104	322	90	66	214	89	90	299	77	2	6	-103	0	-1	-78	-2	-12	23	4	0	54
127.058	0	64	187	51	104	321	90	66	213	90	89	298	77	2	7	-104	0	-1	-80	-3	-12	23	5	0	55
127.181	0	64	187	52	103	320	92	66	212	90	89	296	75	2	7	-104	0	0	-82	-3	-11	23	4	0	56
127.304	0	64	186	51	104	319	92	65	212	89	89	296	76	2	7	-103	0	-1	-81	-2	-12	23	4	0	55
127.427	0	64	186	50	103	316	89	65	212	89	89	294	76	2	7	-103	0	-1	-79	-2	-11	23	4	0	54
127.549	0	64	186	50	103	318	90	65	212	90	88	296	76	2	7	-104	0	-1	-81	-3	-11	24	4	1	54
127.672	0	64	186	51	103	319	93	65	213	90	89	296	76	2	7	-103	-1	-2	-83	-2	-11	23	4	1	55
127.795	0	63	187	49	104	320	92	65	214	88	89	298	77	2	7	-103	0	-1	-81	-2	-11	23	5	0	56
127.918	0	64	187	50	103	321	90	65	214	90	89	298	77	2	7	-103	0	0	-79	-3	-11	24	4	0	56
128.041	0	64	187	51	103	321	91	66	213	90	89	298	77	2	6	-104	-1	0	-81	-2	-11	25	4	2	52
128.164	0	64	187	50	103	320	93	65	214	90	89	297	76	2	7	-105	0	0	-84	-2	-12	24	4	0	54
128.287	0	64	187	50	102	320	93	66	213	89	90	298	77	2	6	-103	0	0	-81	-2	-11	24	4	1	55
128.41	0	64	187	50	103	320	90	66	213	90	89	298	78	3	8	-103	0	0	-80	-2	-11	24	4	1	54
128.532	0	64	186	50	102	319	91	66	214	90	90	297	77	2	6	-104	-1	-1	-82	-3	-11	24	4	0	56
128.655	0	64	187	50	103	311	88	65	214	89	88	289	73	2	6	-104	0	1	-84	-2	-12	24	4	3	57
128.778	0	64	184	50	101	298	87	66	211	89	87	280	72	3	7	-103	0	0	-84	-2	-11	24	4	3	52
128.901	0	64	182	50	100	294	86	65	209	90	86	276	73	2	7	-104	-1	1	-84	-2	-10	24	4	2	52
129.024	0	63	180	50	100	296	85	65	207	90	86	269	73	3	7	-104	0	1	-86	-2	-10	23	4	4	53
129.147	0	63	180	50	99	292	86	65	206	89	86	268	71	2	6	-104	0	0	-86	-2	-11	23	4	2	54
129.27	0	63	179	49	99	290	86	64	205	89	86	270	72	2	7	-103	0	-1	-83	-2	-11	24	4	1	55
129.393	0	63	179	52	99	291	84	65	204	89	85	270	72	2	7	-103	0	0	-84	-3	-11	24	4	1	52
129.516	0	63	179	50	99	291	85	64	203	90	86	269	72	2	6	-104	0	-2	-87	-2	-11	24	4	0	51
129.638	0	63	178	50	100	291	87	64	204	90	86	270	72	2	6	-104	-1	-1	-87	-2	-11	23	4	0	52
129.761	0	62	178	50	100	292	88	64	204	90	86	272	72	2	7	-102	0	-1	-84	-3	-10	25	4	0	54
129.884	0	63	178	49	99	294	85	64	204	90	86	273	73	2	6	-103	-1	-1	-83	-2	-11	24	4	0	54
130.007	0	63	179	49	99	294	87	64	204	90	85	273	72	1	7	-105	-1	-1	-85	-2	-11	23	4	0	57
130.13	0	64	178	50	99	294	87	64	204	89	85	273	70	2	7	-104	0	0	-86	-2	-10	24	6	1	56
130.253	0	62	178	50	99	294	85	65	203	89	85	274	73	2	7	-104	-1	0	-83	-2	-10	24	3	0	54
130.376	0	62	178	51	99	295	86	64	203	90	86	274	73	1	6	-103	0	0	-84	-2	-11	24	5	1	54
130.499	0	63	179	49	100	295	88	65	203	90	85	274	72	1	7	-104	0	-1	-85	-2	-10	23	5	0	55
130.621	0	62	178	50	99	297	88	64	204	90	85	275	73	2	7	-104	0	-1	-84	-2	-11	24	4	1	56
130.744	0	62	179	50	99	297	87	64	204	88	86	276	74	1	7	-103	0	-1	-82	-3	-10	24	4	1	56
130.867	0	62	177	51	98	297	87	64	203	89	85	277	73	2	7	-104	-1	-1	-84	-2	-10	24	5	1	53
130.99	0	63	177	50	99	298	89	64	202	90	85	277	73	2	6	-104	0	0	-86	-3	-11	24	4	1	54
131.113	0	62	176	50	99	299	89	64	201	89	86	278	73	2	7	-105	0	-1	-84	-1	-10	23	4	0	54
131.236	0	62	177	50	98	299	88	64	202	89	85	277	74	2	7	-103	-1	0	-82	-2	-10	23	4	1	56
131.359	0	62	177	50	97	298	87	64	204	89	85	278	73	2	8	-104	0	-1	-83	-2	-11	23	4	0	58
131.482	0	62	177	50	98	297	87	64	203	88	85	276	71	2	7	-104	0	-1	-85	-2	-11	23	4	0	55
131.604	0	62	177	50	99	297	87	64	202	89	85	275	73	2	6	-105	0	0	-85	-2	-11	24	5	0	53
131.727	0	62	176	50	98	293	86	64	201	89	84	272	72	2	7	-103	-1	-2	-82	-1	-11	24	4	0	54
131.85	0	63	175	50	99	290	84	64	199	90	85	270	72	2	6	-104	0	-1	-85	-2	-10	23	4	0	55
131.973	0	63	176	51	98	294	88	64	200	89	85	272	71	2	7	-105	0	-1	-86	-3	-10	23	4	1	55
132.096	0	62	175	49	98	293	86	64	201	89	85	273	72	2	6	-104	-1	-1	-84	-2	-10	24	5	0	56
132.219	0	62	175	51	98	296	86	64	201	89	86	274	74	2	7	-103	0	-1	-83	-2	-10	24	4	1	51
132.342	0	62	175	51	98	296	87	64	200	90	84	274	73	2	6	-104	0	-1	-84	-2	-9	24	5	1	52
132.465	0	62	176	51	98	296	88	63	200	90	86	275	73	2	7	-104	0	-1	-87	-2	-10	24	4	1	53
132.588	0	63	176	51	98	297	88	64	201	90	84	276	74	1	6	-104	0	-1	-83	-2	-11	23	4	0	54
132.71	0	63	176	51	97	297	87	64	200	88	84	276	74	2	6	-103	0	-1	-83	-3	-10	23	4	1	55
132.833	0	62	177	51	99	298	87	64	201	89	84	277	73	2	6	-104	-1	0	-84	-2	-10	23	5	1	57
132.956	0	62	176	51	98	300	89	63	202	89	85	278	73	1	6	-104	0	-1	-85	-3	-10	23	4	1	54
133.079	0	62	178	50	99	308	92	64	204	89	85	285	76	2	6	-104	0	0	-82	-1	-10	24	4	0	54
133.202	0	63	180	51	99	308	90	64	205	89	85	285	76	2	7	-103	0	-1	-82	-2	-10	23	5	1	54
133.325	0	62	180	50	98	311	89	64	206	88	85	288	75	2	7	-105	0	0	-83	-2	-10	24	4	1	58
133.448	0	63	182	51	98	310	90	64	206	89	86	288	73	2	6	-104	0	-1	-83	-3	-11	24	4	0	58
133.571	0	63	181	50	98	309	88	65	206	88	85	287	74	2	7	-103	-1	-1	-80	-2	-10	23	4	1	58
133.693	0	63	181	50	99	311	90	64	207	89	86	288	76	2	6	-104	0	0	-82	-2	-10	24	4	1	53
133.816	0	63	182	50	98	311	90	64	207	89	85	289	77	2	6	-104	0	0	-84	-2	-11	24	4	1	55
133.939	0	63	181	50	99	310	91	65	207	89	85	287	75	2	7	-105	0	-1	-84	-2	-11	24	5	1	56
134.062	0	63	182	50	99	311	90	64	208	89	85	288	76	2	6	-103	0	-1	-80	-3	-11	23	5	0	56
134.185	0	62	182	50	98	312	89	64	209	90	85	289	76	2	7	-104	-1	-1	-81	-2	-10	24	5	0	55
134.308	0	63	183	52	98	312	90	64	207	89	85	289	76	2	7	-104	0	-1	-84	-2	-11	24	5	1	53
134.431	0	62	182	51	99	313	91	64	208	89	84	289	76	2	7	-105	0	-1	-85	-2	-11	24	5	1	52
134.554	0	62	181	50	99	312	92	64	208	90	86	289	78	1	7	-104	-1	-1	-81	-3	-11	24	4	1	53
134.676	0	62	183	51	99	313	91	64	208	90	86	291	77	2	7	-105	-1	-1	-82	-2	-10	23	4	1	53
134.799	0	62	183	51	98	314	91	64	208	90	86	291	76	2	7	-105	0	-1	-83	-2	-11	24	4	1	56
134.922	0	62	183	50	99	314	91	64	209	89	85	292	75	2	7	-104	-1	-1	-83	-2	-10	23	4	1	58
135.045	0	62	182	51	99	314	91	64	209	89	85	290	78	2	7	-104	0	0	-80	-2	-11	24	5	1	52
135.168	0	63	184	50	99	314	91	64	208	90	85	291	77	2	7	-104	0	-1	-83	-2	-10	23	5	1	52
135.291	0	62	182	52	100	313	93	64	208	90	85	290	76	2	7	-105	0	-2	-85	-2	-11	23	4	0	54
135.414	0	63	183	51	100	314	91	63	208	90	86	291	77	2	7	-104	0	-1	-83	-2	-11	23	4	0	54
135.537	0	62	183	51	99	313	91	64	209	90	85	290	77	2	8	-104	-1	0	-81	-2	-11	23	4	0	56
135.66	0	63	183	52	98	313	90	64	209	90	85	291	77	2	7	-103	0	0	-82	-2	-11	23	4	1	56
135.782	0	62	183	52	99	314	92	64	208	90	85	290	75	1	7	-104	0	0	-86	-3	-11	24	4	1	54
135.905	0	62	182	51	99	314	92	65	209	90	86	291	77	3	7	-104	-1	-1	-83	-2	-12	23	5	0	53
136.028	0	63	184	52	98	314	91	64	210	89	86	290	78	2	7	-103	0	0	-81	-2	-11	23	4	0	54
136.151	0	62	183	52	99	315	91	63	209	90	85	291	77	2	7	-104	0	-1	-81	-2	-11	23	4	1	56
136.274	0	62	183	52	100	314	92	64	209	90	85	293	76	2	7	-104	-1	0	-84	-2	-11	23	5	1	57
136.397	0	63	183	50	99	315	91	65	209	90	86	292	77	2	7	-104	0	-1	-82	-2	-11	24	4	0	58
136.52	0	63	183	51	99	314	91	64	209	89	85	292	77	2	7	-104	0	0	-81	-1	-11	24	5	0	54
136.643	0	63	183	51	99	313	89	64	208	90	84	290	76	2	7	-104	0	-1	-82	-2	-11	24	4	1	55
136.765	0	62	182	51	100	314	92	63	208	89	86	290	75	2	7	-105	0	0	-85	-2	-10	24	5	1	55
136.888	0	62	183	51	99	314	92	64	209	89	86	293	77	2	6	-104	0	-2	-82	-2	-11	24	4	1	56
137.011	0	62	184	50	98	314	91	64	210	89	86	292	78	2	7	-103	-1	-2	-80	-2	-11	23	4	2	56
137.134	0	62	183	51	98	315	90	65	209	89	85	292	77	2	6	-104	-1	-1	-83	-3	-10	24	5	1	56
137.257	0	62	183	50	99	314	93	64	208	89	86	292	77	3	6	-105	0	-1	-85	-2	-11	24	4	1	53
137.38	0	62	181	50	99	314	93	65	207	90	85	291	77	2	7	-104	0	-1	-83	-2	-11	23	5	0	54
137.503	0	62	181	51	99	314	91	63	208	89	86	292	78	2	6	-104	0	-1	-82	-2	-10	24	5	1	53
137.626	0	63	181	50	99	313	91	64	208	90	85	291	77	2	6	-103	0	-1	-84	-1	-11	24	4	0	56
137.748	0	63	183	50	99	314	93	64	208	90	85	292	76	2	6	-105	0	0	-84	-2	-10	25	4	0	58
137.871	0	62	182	51	98	314	90	64	208	89	85	291	77	1	7	-103	-1	-1	-82	-2	-11	25	4	1	55
137.994	0	62	181	51	98	313	91	64	207	89	85	291	79	2	7	-104	0	0	-82	-2	-10	24	5	1	51
138.117	0	62	181	51	99	313	89	64	206	89	85	290	77	2	7	-105	0	0	-84	-2	-11	24	4	1	53
138.24	0	63	180	49	98	312	91	63	206	90	85	289	75	2	6	-106	0	-1	-84	-2	-11	24	4	1	56
138.363	0	62	180	51	99	312	91	63	206	90	85	289	76	3	6	-103	0	-1	-81	-3	-11	24	4	1	56
138.486	0	62	181	50	99	312	91	63	206	90	85	289	76	1	7	-103	0	-1	-82	-2	-11	24	5	0	55
138.609	0	62	181	51	99	312	90	64	206	90	85	288	76	3	7	-104	0	0	-85	-2	-11	23	4	0	52
138.732	0	62	178	51	98	301	89	64	202	89	85	277	74	3	7	-105	0	1	-87	-2	-11	23	4	3	50
138.854	0	62	177	50	98	296	88	64	203	89	84	272	74	2	6	-103	0	0	-84	-3	-10	23	4	2	51
138.977	0	62	176	51	98	294	87	64	199	89	84	273	74	2	6	-104	0	-1	-84	-2	-10	23	5	1	52
139.1	0	61	174	50	97	292	87	63	199	89	85	271	73	2	6	-105	0	0	-87	-2	-10	23	4	1	54
139.223	0	61	175	49	98	292	87	62	198	89	83	270	72	3	6	-105	-1	-2	-85	-2	-9	23	5	0	55
139.346	0	61	172	51	97	290	86	63	196	89	84	269	73	1	7	-103	0	0	-84	-2	-11	24	4	0	53
139.469	0	62	173	50	97	289	86	62	196	89	83	268	73	2	6	-105	0	-1	-85	-2	-9	24	4	0	51
139.592	0	61	171	50	97	286	86	62	196	89	83	266	71	1	6	-105	0	-1	-88	-2	-9	23	5	1	54
139.715	0	62	171	51	96	285	86	63	195	88	84	264	72	3	6	-105	0	-1	-86	-2	-10	24	4	1	56
139.837	0	62	169	50	97	283	84	63	195	89	83	262	72	2	6	-105	0	0	-84	-2	-10	23	4	0	57
139.96	0	61	170	50	95	282	83	63	194	89	83	261	71	2	6	-105	0	-1	-85	-2	-9	24	4	0	56
140.083	0	61	170	51	96	281	85	63	194	89	83	260	70	2	6	-105	0	0	-88	-1	-10	24	4	0	54
140.206	0	61	168	50	97	277	84	63	193	89	83	257	70	2	6	-104	-1	-1	-87	-2	-10	25	4	1	54
140.329	0	61	169	51	96	277	83	62	192	88	83	256	71	2	7	-103	0	-1	-86	-3	-10	24	4	0	54
140.452	0	60	169	51	96	277	84	62	193	89	83	256	71	2	7	-104	0	0	-85	-1	-10	25	5	1	55
140.575	0	61	169	50	96	278	84	63	192	89	83	258	70	2	6	-105	-1	0	-87	-2	-10	24	4	1	57
140.698	0	61	169	50	96	279	83	62	192	89	82	259	70	1	6	-104	-1	-1	-86	-1	-10	25	5	1	56
140.82	0	60	168	49	95	279	83	63	192	89	83	259	72	2	7	-105	0	-1	-85	-2	-9	25	4	0	53
140.943	0	61	168	50	95	280	84	63	191	89	82	259	70	2	6	-105	-1	-1	-86	-1	-9	25	4	0	55
141.066	0	61	169	50	95	279	84	63	193	89	82	258	69	2	6	-106	0	-1	-87	-2	-10	24	4	2	57
141.189	0	61	170	49	95	281	84	62	193	89	82	261	72	3	6	-104	0	-1	-84	-2	-10	25	5	1	57
141.312	0	62	170	49	96	283	85	63	194	89	82	263	72	2	6	-104	0	-1	-84	-2	-10	24	5	1	55
141.435	0	61	169	51	94	284	84	62	193	89	82	263	72	2	6	-105	-1	0	-86	-2	-10	25	4	1	52
141.558	0	60	169	50	95	284	85	61	192	89	83	263	72	2	7	-105	0	-1	-88	-2	-10	25	6	1	52
141.681	0	60	168	50	95	284	86	63	194	89	82	263	71	2	5	-104	-1	-1	-86	-2	-9	25	5	0	53
141.804	0	60	168	51	95	283	85	62	192	88	82	263	72	1	7	-105	0	-1	-84	-2	-9	25	5	1	54
141.926	0	61	169	51	95	284	85	62	193	89	82	263	72	2	6	-105	-1	-1	-86	-2	-9	24	4	0	56
142.049	0	60	169	50	95	284	86	63	192	89	82	264	71	2	6	-104	0	-1	-87	-2	-9	24	4	1	56
142.172	0	61	168	51	94	284	86	63	192	90	82	263	72	2	7	-104	-1	-1	-86	-2	-9	25	5	1	53
142.295	0	60	168	50	94	284	86	62	192	89	82	262	72	2	7	-104	0	-1	-85	-2	-9	25	4	1	52
142.418	0	60	168	51	95	285	85	62	193	89	83	265	73	2	6	-105	0	-1	-86	-3	-9	24	4	1	54
142.541	0	60	167	51	96	286	88	63	192	90	82	265	72	2	7	-105	0	-1	-87	-2	-10	24	5	0	55
142.664	0	61	168	51	94	286	86	62	192	89	82	265	74	2	6	-104	0	-1	-84	-2	-10	23	4	1	56
142.787	0	60	169	50	95	287	86	62	193	90	82	265	73	2	6	-105	0	-1	-85	-2	-10	23	5	1	55
142.909	0	61	167	52	95	287	86	62	191	90	82	265	73	2	7	-105	-1	0	-87	-2	-9	23	5	1	52
143.032	0	61	168	51	95	286	87	61	191	89	82	265	72	1	6	-105	-1	0	-87	-2	-10	23	4	1	53
143.155	0	60	168	51	94	285	87	62	191	89	81	264	72	3	6	-104	-1	-1	-85	-3	-10	24	4	1	53
143.278	0	61	169	51	95	285	85	61	192	90	82	263	73	2	6	-104	-1	-1	-85	-2	-10	23	4	1	54
143.401	0	60	168	52	95	285	87	62	192	90	82	263	72	1	6	-105	0	-1	-86	-2	-9	23	4	0	55
143.524	0	60	167	51	95	284	86	62	192	90	82	264	71	2	6	-104	-1	-1	-86	-2	-10	23	5	0	57
143.647	0	60	168	51	95	284	86	62	191	88	82	263	72	1	6	-104	0	-1	-85	-2	-10	23	3	1	52
143.77	0	61	168	52	96	284	86	62	191	89	82	262	73	2	6	-104	0	-2	-85	-2	-10	23	5	1	52
143.892	0	61	168	51	95	285	87	62	191	89	82	262	72	2	5	-106	-1	-1	-86	-2	-9	24	4	1	56
144.015	0	61	167	52	94	283	86	62	192	89	82	262	71	1	6	-105	0	-1	-86	-3	-9	24	4	1	56
144.138	0	61	169	51	95	284	87	62	191	89	82	264	72	2	6	-104	-1	-1	-84	-2	-9	23	4	0	57
144.261	0	61	167	51	95	286	86	62	192	89	82	264	72	1	6	-105	-1	-1	-84	-2	-9	23	4	0	55
144.384	0	61	167	51	95	284	87	62	190	90	82	262	72	1	5	-105	-1	0	-86	-3	-9	23	5	1	54
144.507	0	60	167	52	96	284	87	61	190	89	82	262	71	2	6	-104	-1	-1	-86	-2	-9	23	4	1	55
144.63	0	60	167	52	95	284	87	62	191	89	82	262	73	1	7	-104	0	0	-84	-2	-9	23	4	1	55
144.753	0	60	167	50	96	286	87	63	191	89	83	264	73	2	7	-105	0	-1	-84	-2	-9	23	5	0	56
144.876	0	61	168	51	96	287	88	62	192	89	82	266	72	1	6	-105	0	0	-86	-2	-8	24	5	1	57
144.998	0	60	167	52	96	289	88	61	192	88	82	267	72	2	6	-103	0	-1	-86	-2	-9	24	4	1	55
145.121	0	61	167	51	95	289	88	63	191	89	82	268	75	1	6	-104	0	-1	-84	-2	-10	24	4	0	53
145.244	0	60	167	52	97	289	87	62	191	89	83	267	74	2	7	-105	-1	-1	-85	-2	-10	24	4	1	53
145.367	0	60	168	50	97	290	89	61	191	89	83	269	73	2	7	-105	0	-1	-87	-2	-10	24	4	1	56
145.49	0	60	167	50	99	293	90	62	191	90	84	270	73	2	6	-104	0	-2	-85	-2	-9	23	5	0	57
145.613	0	60	168	51	99	293	88	62	192	89	85	271	74	2	6	-103	0	-1	-83	-2	-9	24	4	1	57
145.736	0	60	166	52	99	291	89	62	191	90	85	270	74	2	6	-104	0	-1	-85	-2	-10	24	5	1	53
145.859	0	60	167	51	100	291	90	62	189	90	85	268	74	2	6	-106	-1	-1	-87	-2	-10	23	4	1	54
145.981	0	61	167	51	98	291	89	62	190	89	85	268	74	2	6	-104	0	-1	-86	-2	-9	23	4	0	54
146.104	0	60	166	50	99	291	88	62	189	90	85	269	75	1	6	-103	0	-1	-84	-2	-9	23	3	2	55
146.227	0	61	166	51	98	291	89	62	190	90	86	269	74	2	6	-104	0	-1	-85	-2	-10	23	4	1	56
146.35	0	60	166	51	99	292	88	62	190	89	85	270	72	2	6	-105	0	0	-86	-1	-9	24	5	0	58
146.473	0	60	166	52	99	292	88	62	190	88	85	269	73	1	6	-103	0	0	-86	-2	-9	23	4	1	53
146.596	0	61	167	51	99	292	89	62	190	89	85	271	75	1	6	-104	0	-1	-84	-2	-9	23	5	1	52
146.719	0	60	166	51	99	293	90	62	189	89	85	270	75	2	6	-105	0	-1	-85	-2	-9	23	5	1	52
146.842	0	60	166	51	98	293	90	61	190	90	85	270	74	2	6	-106	-1	-1	-87	-1	-9	23	4	0	54
146.964	0	60	166	52	99	294	91	62	191	90	85	271	75	2	7	-105	0	-1	-85	-1	-10	23	4	1	55
147.087	0	60	167	52	99	293	90	61	191	89	86	272	75	2	6	-104	0	-1	-83	-1	-10	24	4	1	55
147.21	0	61	167	53	99	292	89	62	190	88	85	269	73	2	6	-104	0	0	-85	-2	-10	24	4	1	54
147.333	0	59	166	52	99	291	90	61	189	89	85	268	74	2	5	-105	0	-1	-87	-1	-9	24	4	0	52
147.456	0	60	166	51	98	290	90	61	189	90	85	268	74	2	5	-104	-1	-1	-85	-2	-9	23	4	0	54
147.579	0	61	166	52	99	289	89	60	189	89	85	268	76	2	7	-103	-1	0	-84	-2	-9	23	4	0	54
147.702	0	60	165	53	99	290	89	61	189	89	85	267	74	2	5	-106	-1	-1	-86	-1	-10	23	5	2	55
147.825	0	61	166	52	99	289	90	62	189	89	84	268	73	2	7	-105	0	0	-86	-2	-9	23	5	1	58
147.948	0	61	165	52	98	290	89	63	189	89	84	268	73	2	6	-103	0	-1	-86	-2	-9	23	4	0	54
148.07	0	61	165	52	98	290	89	61	189	90	85	267	75	2	6	-104	0	-1	-85	-2	-9	24	5	0	53
148.193	0	61	166	52	99	290	89	62	189	90	85	268	74	2	7	-105	0	0	-85	-2	-9	23	4	1	54
148.316	0	59	165	52	99	290	90	62	189	90	84	268	73	1	6	-105	0	-1	-87	-3	-9	23	4	1	55
148.439	0	60	165	52	98	290	89	62	188	90	84	267	75	2	6	-105	-1	-1	-84	-2	-9	23	4	1	57
148.562	0	60	165	52	99	290	89	62	188	90	85	268	74	2	6	-104	0	-1	-84	-2	-9	24	4	1	56
148.685	0	60	165	53	98	289	88	61	188	89	85	267	74	2	7	-104	0	-2	-86	-2	-9	23	4	0	53
148.808	0	60	164	52	98	289	90	62	188	89	85	267	73	2	7	-105	-2	0	-87	-2	-9	23	5	1	53
148.931	0	60	164	52	97	290	90	61	188	90	85	268	74	2	5	-104	0	-1	-85	-2	-9	24	4	1	54
149.053	0	61	165	52	98	289	90	61	189	89	84	268	75	2	6	-104	-1	-1	-85	-2	-9	23	5	1	55
149.176	0	60	165	52	98	290	89	62	188	90	84	267	72	2	6	-104	0	-1	-85	-2	-9	24	5	1	56
149.299	0	60	165	51	99	289	88	61	189	90	84	267	72	2	6	-105	0	-1	-86	-1	-9	24	4	1	59
149.422	0	60	165	52	98	290	90	61	188	89	84	267	73	2	6	-103	0	-1	-85	-2	-10	24	4	1	53
149.545	0	60	165	52	98	291	89	62	189	90	84	268	76	2	6	-104	0	-1	-84	-2	-9	23	4	1	52
149.668	0	60	165	53	99	290	89	61	188	89	85	269	75	2	6	-104	0	0	-85	-1	-9	24	4	0	54
149.791	0	60	165	52	98	290	91	61	189	91	84	268	74	2	6	-106	0	-1	-87	-2	-9	23	5	0	55
149.914	0	61	165	52	97	291	90	62	188	89	84	268	74	1	6	-103	0	-1	-84	-3	-9	23	4	1	57
150.036	0	59	165	52	98	291	89	61	189	90	85	268	74	2	6	-103	0	-1	-84	-1	-9	23	4	1	56
150.159	0	61	165	53	98	290	88	61	189	90	84	267	74	2	6	-104	0	-1	-86	-2	-10	23	4	1	54
150.282	0	59	165	52	99	289	90	61	188	89	84	266	74	1	7	-105	-1	-1	-88	-1	-9	23	4	1	53
150.405	1	59	165	53	98	289	90	62	187	89	85	266	74	1	7	-104	0	-1	-85	-1	-10	23	4	1	54
150.528	0	60	164	52	98	289	89	62	187	90	84	266	74	2	6	-104	0	0	-85	-1	-9	23	4	1	54
150.651	0	60	163	52	98	287	89	61	186	90	85	266	73	2	6	-104	0	0	-86	-1	-8	23	4	1	56
150.774	0	60	162	52	99	287	89	61	187	91	85	264	72	2	5	-105	0	-1	-87	-2	-9	23	4	1	56
150.897	0	60	163	53	98	287	87	61	187	90	85	264	73	2	6	-103	0	0	-84	-1	-9	24	4	0	56
151.02	0	60	163	52	98	287	89	61	186	89	84	264	74	2	6	-104	-1	0	-85	-3	-9	23	4	0	52
151.142	0	61	164	52	99	287	89	61	186	90	85	266	73	2	6	-104	0	-1	-86	-2	-9	23	4	1	53
151.265	0	60	164	52	97	289	90	62	187	89	85	267	74	1	7	-106	0	-1	-87	-2	-10	23	4	0	54
151.388	0	60	165	52	98	292	91	61	188	89	85	269	75	1	6	-104	0	0	-84	-2	-9	24	5	0	55
151.511	0	60	165	51	99	294	91	61	188	90	84	272	75	2	5	-104	0	-1	-83	-2	-10	24	5	1	56
151.634	0	60	165	51	98	296	91	61	189	90	84	272	74	1	6	-105	0	-1	-84	-3	-9	24	4	1	58
151.757	0	59	166	52	98	295	90	62	190	89	84	273	73	2	5	-105	-1	-1	-86	-2	-8	23	4	0	58
151.88	0	59	166	51	98	297	91	62	189	89	85	274	75	2	6	-103	-1	0	-84	-1	-9	24	5	0	54
152.003	0	60	167	51	98	299	92	62	190	89	84	275	77	2	6	-104	0	0	-84	-2	-9	24	4	0	54
152.125	0	60	166	51	98	299	91	62	189	89	85	276	76	2	6	-104	0	-1	-85	-2	-10	24	4	1	55
152.248	0	60	167	51	98	300	93	62	189	89	85	277	75	1	6	-105	0	-1	-86	-1	-10	24	5	0	57
152.371	0	60	166	50	98	302	91	62	190	88	84	278	77	2	6	-103	0	-1	-83	-3	-10	24	3	0	57
152.494	0	60	169	50	99	311	94	61	197	88	86	288	78	2	6	-104	-1	-1	-81	-2	-9	25	4	1	57
152.617	0	66	210	55	112	358	108	68	248	91	96	337	91	2	9	-105	0	-3	-80	-2	-9	21	4	0	58
152.74	0	82	242	59	122	373	109	83	278	92	103	350	96	2	10	-100	0	-3	-80	-3	-11	21	4	0	60
152.863	0	82	236	55	121	374	108	83	270	91	102	346	94	3	9	-104	0	-2	-76	-3	-12	20	4	-1	62
152.986	0	82	236	53	122	378	109	84	272	92	103	344	96	4	10	-100	-1	-3	-74	-3	-14	24	4	-1	57
153.108	0	82	236	53	122	375	109	84	270	93	103	346	95	3	9	-103	0	-1	-77	-4	-15	23	4	1	56
153.231	0	82	235	53	122	376	109	84	268	92	104	347	92	3	9	-101	-1	-1	-75	-4	-15	23	4	0	54
153.354	0	82	235	52	121	374	110	84	270	92	104	347	94	3	10	-101	0	-1	-70	-4	-14	24	4	0	52
153.477	0	82	232	52	120	372	108	82	268	92	102	344	94	3	9	-101	-1	0	-69	-4	-13	23	4	0	50
153.6	0	82	232	52	119	372	109	82	266	91	101	344	93	3	9	-102	0	-1	-74	-3	-13	24	4	1	51
153.723	0	80	230	52	118	373	109	82	266	92	100	344	91	2	10	-103	0	0	-77	-4	-13	24	5	0	53
153.846	0	80	230	52	117	370	107	81	266	91	100	343	93	3	10	-101	0	0	-74	-4	-12	24	4	0	53
153.969	0	80	229	52	116	369	104	80	264	92	99	341	90	2	10	-101	0	0	-70	-3	-13	24	5	1	53
154.092	0	80	229	52	116	367	101	80	263	92	99	339	87	3	10	-103	0	-1	-75	-4	-13	23	5	1	55
154.214	0	79	227	53	115	367	105	81	263	92	98	340	88	3	10	-103	0	-1	-77	-4	-12	23	5	0	53
154.337	0	79	227	53	115	368	105	80	261	92	98	340	89	3	9	-101	0	-1	-73	-4	-12	23	3	1	52
154.46	0	79	226	53	114	367	103	79	261	92	97	339	89	3	10	-102	0	0	-72	-4	-12	23	4	0	53
154.583	0	78	226	54	113	366	103	79	260	92	97	337	87	4	9	-102	0	-1	-76	-3	-13	23	5	0	55
154.706	0	78	225	52	113	365	104	79	258	92	97	336	87	2	9	-102	0	-1	-77	-3	-13	22	4	1	51
154.829	0	77	224	54	113	364	102	79	256	92	96	336	88	4	9	-102	0	-1	-75	-2	-13	22	4	2	51
154.952	0	77	222	54	113	363	102	79	255	92	96	335	88	2	9	-101	0	-1	-75	-4	-12	22	5	1	51
155.075	0	76	220	54	111	361	103	77	254	92	94	334	86	3	9	-102	-1	-1	-77	-3	-13	21	4	0	52
155.197	0	76	220	55	112	361	103	77	253	93	95	333	85	3	10	-101	-1	0	-78	-3	-13	21	5	0	53
155.32	0	76	220	55	112	362	102	77	252	91	95	332	86	3	8	-101	-1	0	-75	-3	-12	21	5	1	53
155.443	0	76	218	55	111	359	101	77	250	92	95	331	87	4	9	-101	0	-1	-76	-3	-13	19	3	0	50
155.566	0	75	217	56	110	356	102	77	248	92	93	330	84	3	9	-102	-1	-2	-78	-3	-12	21	4	0	51
155.689	0	75	217	55	111	357	102	76	247	92	94	329	85	2	9	-101	0	-1	-80	-4	-11	20	5	1	52
155.812	0	74	215	56	111	357	102	76	247	91	94	328	85	3	9	-99	0	-1	-76	-2	-12	20	5	1	52
155.935	0	75	214	56	111	356	100	76	246	92	94	328	86	3	9	-100	0	-1	-76	-3	-14	19	5	1	53
156.058	0	74	214	56	110	355	101	75	245	91	93	327	84	3	8	-100	-1	-1	-79	-3	-12	20	4	0	51
156.18	0	75	213	55	111	354	102	76	244	91	94	327	84	3	9	-100	-1	0	-79	-4	-11	19	4	1	51
156.303	0	74	213	56	110	353	100	75	242	91	94	325	86	3	9	-99	-1	-1	-76	-3	-12	19	5	0	52
156.426	0	74	212	56	110	353	100	74	243	92	93	325	85	2	9	-100	0	0	-76	-4	-12	19	5	0	51
156.549	0	74	212	58	110	352	99	74	243	92	93	325	83	3	8	-99	0	-1	-78	-3	-12	19	5	1	53
156.672	0	74	212	56	110	353	101	75	243	92	93	325	83	3	9	-99	0	0	-80	-3	-12	19	4	0	54
156.795	0	74	211	56	110	352	101	74	241	91	93	324	85	2	9	-99	-1	0	-77	-3	-11	19	4	1	51
156.918	0	74	211	56	109	350	100	75	242	91	93	324	85	2	8	-99	-1	-1	-76	-3	-12	18	4	0	51
157.041	0	74	212	56	110	351	100	75	241	91	92	324	83	3	9	-99	-1	-1	-79	-3	-12	19	4	0	52
157.164	0	73	212	57	110	350	101	75	240	92	94	323	83	3	7	-100	0	-1	-79	-3	-14	19	4	2	54
157.286	0	74	211	57	110	350	101	74	241	91	92	323	83	3	8	-98	0	-1	-76	-3	-12	18	5	0	55
157.409	0	74	212	57	110	351	98	74	240	91	93	323	83	3	8	-99	0	-1	-76	-4	-12	19	3	0	53
157.532	0	73	209	56	109	349	99	74	240	90	93	321	83	4	9	-100	0	-1	-79	-4	-11	19	4	0	52
157.655	0	73	209	56	109	349	101	74	239	92	93	321	83	3	8	-99	0	-1	-81	-3	-13	18	5	0	52
157.778	0	73	208	56	108	349	101	73	240	92	92	320	84	3	8	-98	-1	-1	-76	-3	-12	18	5	0	53
157.901	0	73	211	56	110	349	99	74	238	91	93	322	83	3	7	-99	0	-1	-76	-2	-13	17	4	1	54
158.024	0	72	209	57	109	349	98	74	239	92	92	322	83	3	9	-99	0	-1	-79	-3	-13	18	4	1	55
158.147	0	72	208	57	109	348	99	74	238	90	93	320	81	3	8	-98	0	-1	-81	-3	-12	19	4	0	54
158.269	0	72	207	55	109	348	101	74	237	91	92	320	84	3	9	-98	0	0	-77	-2	-12	19	4	1	52
158.392	0	72	206	55	109	345	96	74	237	90	93	317	81	3	9	-98	0	0	-77	-3	-11	18	5	1	56
158.515	0	72	204	56	108	345	96	74	234	91	92	318	80	2	8	-100	0	0	-80	-4	-11	18	5	1	55
158.638	0	71	203	56	108	345	98	73	232	91	92	318	81	2	9	-99	0	-1	-81	-2	-12	19	5	1	54
158.761	0	71	200	54	108	344	98	73	228	93	93	317	82	2	8	-98	-1	-1	-77	-3	-11	19	4	0	55
158.884	0	71	196	56	108	345	96	71	223	89	92	318	82	2	7	-100	0	0	-79	-2	-11	19	5	1	52
159.007	0	69	191	54	107	345	98	71	220	89	91	318	81	2	8	-99	0	-1	-82	-3	-11	19	2	1	52
159.13	0	69	190	55	107	345	98	71	217	89	92	318	81	2	8	-100	0	-1	-82	-3	-11	19	5	1	52
159.252	0	68	189	54	108	345	98	70	215	90	92	318	82	3	7	-100	0	-1	-78	-3	-11	20	4	0	54
159.375	0	69	188	55	108	345	97	71	215	89	91	317	82	2	8	-101	0	0	-78	-3	-11	20	5	0	54
159.498	0	68	186	54	106	340	95	70	213	91	90	313	80	3	7	-100	0	-1	-82	-3	-10	20	3	0	54
159.621	0	67	182	54	105	333	94	70	207	90	90	305	80	2	7	-101	0	0	-86	-3	-11	20	4	2	49
159.744	0	67	185	54	106	336	97	68	212	90	90	311	81	2	7	-101	0	-1	-80	-2	-12	20	4	1	52
159.867	0	67	193	53	107	343	97	70	219	91	91	317	83	3	7	-101	0	-1	-79	-3	-11	21	5	0	55
159.99	0	68	195	54	108	346	98	70	223	91	92	319	83	2	8	-102	0	-1	-81	-3	-11	21	4	0	56
160.113	0	67	200	54	109	351	99	70	229	92	92	325	83	3	7	-102	-1	-1	-81	-2	-11	20	5	0	60
160.236	0	68	202	55	108	353	99	70	231	91	93	325	84	3	8	-101	-1	-1	-77	-3	-12	20	4	1	57
160.358	0	68	205	54	109	354	100	70	234	91	93	326	86	2	7	-102	0	-2	-77	-3	-13	20	5	0	55
160.481	0	69	206	54	109	355	100	71	235	92	94	327	85	2	8	-102	-1	-1	-80	-2	-13	20	5	1	57
160.604	0	69	208	54	110	358	102	70	236	92	94	330	85	3	8	-102	0	-1	-80	-2	-13	21	4	0	57
160.727	0	70	210	54	110	358	101	71	238	92	94	332	87	3	8	-101	-1	0	-75	-2	-13	21	4	1	57
160.85	0	70	209	54	110	358	101	71	237	92	94	331	85	3	8	-101	0	-1	-76	-3	-13	21	4	0	54
160.973	0	69	209	54	111	358	102	71	237	91	95	331	86	2	7	-103	0	-1	-80	-2	-14	21	4	0	54
161.096	0	70	212	54	110	358	100	71	242	92	93	330	84	3	8	-103	0	-1	-79	-3	-12	20	5	1	58
161.219	0	71	214	54	110	353	96	73	243	93	95	326	84	3	7	-101	0	0	-74	-4	-13	20	4	0	61
161.341	0	72	213	55	110	355	97	72	241	92	94	328	82	3	8	-101	0	0	-75	-2	-12	21	5	1	57
161.464	0	71	210	55	109	353	98	71	240	92	94	326	83	3	9	-102	0	-1	-80	-3	-11	20	5	0	54
161.587	0	69	194	54	106	331	87	70	224	90	90	307	81	2	8	-102	0	1	-83	-3	-11	20	4	4	48
161.71	0	68	184	53	103	314	89	69	210	89	88	293	79	2	7	-101	0	1	-81	-3	-10	20	5	4	47
161.833	0	67	185	53	105	323	88	69	210	89	90	293	81	2	8	-101	0	2	-82	-2	-11	20	4	3	46
161.956	0	67	184	52	105	326	92	68	211	88	89	300	79	3	8	-102	0	-1	-85	-3	-11	20	4	1	48
162.079	0	66	187	53	106	333	96	68	213	89	90	308	78	2	7	-102	-1	-1	-84	-2	-12	20	4	1	53
162.202	0	67	190	53	106	337	95	68	216	89	91	311	81	3	7	-101	-1	0	-79	-2	-12	20	4	1	56
162.324	0	67	191	53	107	338	95	68	216	89	91	313	81	3	8	-101	0	-1	-81	-3	-10	20	4	1	53
162.447	0	67	189	52	104	338	96	68	214	88	91	311	80	2	8	-102	0	-1	-83	-2	-11	20	4	1	52
162.57	0	67	188	52	105	337	96	68	214	88	91	312	80	3	8	-101	0	-1	-82	-2	-12	20	5	1	55
162.693	0	67	188	52	106	336	94	68	214	89	90	311	81	2	7	-100	0	0	-78	-3	-11	20	5	0	57
162.816	0	67	188	53	106	337	94	67	214	89	91	310	80	2	6	-101	0	-1	-80	-3	-11	20	4	0	55
162.939	0	66	189	53	105	337	95	68	214	89	90	311	81	2	7	-101	0	-2	-82	-3	-11	20	4	1	55
163.062	0	66	188	53	106	338	96	68	213	87	91	312	81	2	7	-102	0	-1	-82	-2	-12	20	4	1	52
163.185	0	67	188	52	105	339	96	67	213	88	91	313	82	2	7	-100	0	0	-78	-2	-11	20	4	1	53
163.308	0	66	188	52	107	338	96	68	214	88	91	312	82	2	7	-101	-1	-1	-80	-3	-11	20	4	1	53
163.43	0	67	189	53	106	338	96	68	213	88	90	314	80	2	7	-102	0	-1	-81	-3	-12	20	5	0	55
163.553	0	66	187	53	106	338	97	68	214	89	91	312	79	2	7	-101	-1	-1	-81	-2	-12	20	4	1	56
163.676	0	66	188	52	106	339	96	67	214	89	91	312	81	2	7	-101	-1	-1	-78	-3	-11	20	4	0	56
163.799	0	67	187	53	106	337	95	68	213	88	91	311	80	2	7	-102	0	-1	-80	-3	-11	19	5	0	52
163.922	0	67	187	52	105	335	95	68	212	88	91	309	80	2	7	-102	0	-1	-83	-3	-11	20	5	1	51
164.045	0	67	186	53	106	334	96	68	211	88	90	309	80	3	6	-101	0	0	-83	-2	-11	20	4	0	53
164.168	0	66	185	52	106	334	95	68	210	88	90	309	80	2	8	-100	0	-1	-80	-3	-11	20	4	1	55
164.291	0	66	184	53	106	336	95	68	210	89	90	310	79	2	7	-102	0	0	-81	-2	-12	20	5	1	55
164.413	0	66	185	54	106	335	94	68	210	88	91	310	79	3	7	-101	0	0	-82	-2	-11	21	4	0	57
164.536	0	67	185	53	106	336	96	68	211	87	91	310	79	2	6	-101	0	0	-83	-2	-11	19	4	1	55
164.659	0	66	185	52	106	336	95	68	210	88	91	310	81	2	6	-100	0	-1	-80	-2	-11	21	4	1	55
164.782	0	66	185	53	106	335	94	68	211	87	91	309	80	2	7	-101	0	-1	-80	-2	-11	20	4	1	54
164.905	0	66	184	53	106	335	95	67	209	89	91	310	80	2	7	-101	-1	-1	-83	-3	-10	20	5	1	55
[truncated: 1,403 more rows]

## Sheet: Add_info
Time	Marker	Accel_x	Accel_y	Accel_z	Gyro_x	Gyro_y	Gyro_z	Magnet_x	Magnet_y	Magnet_z	battery		ld_gain	pd_gain
[truncated: 2,744 more rows]
