# Supplementary material for: Charitable crowdfunding donation-intention estimation depending on emotional project images using fNIRS-based functional connectivity
Source: PLoS One. 2024 May 8;19(5):e0303144. doi: 10.1371/journal.pone.0303144 (PMC11078340; doi:10.1371/journal.pone.0303144)
Supplement: S1 File — (ZIP) [file pone.0303144.s001.zip › Some donation dataset/negative/subject26.xlsx]

## Sheet: D780
	SNR :	45	39	39	40	40	40	37	37	43	39	38	40	35	37	42
Time	Marker	ch1	ch2	ch3	ch4	ch5	ch6	ch7	ch8	ch9	ch10	ch11	ch12	ch13	ch14	ch15
0.24576	0	876	237	343	256	298	263	283	251	228	358	235	203	262	253	898
0.36864	0	876	237	343	256	298	263	283	251	228	358	235	203	262	253	898
0.49152	0	881	237	343	256	301	261	286	257	236	362	238	206	269	253	926
0.6144	0	911	242	343	258	303	267	286	260	238	363	238	204	271	260	942
0.73728	0	876	239	343	259	299	269	286	260	233	359	235	202	269	258	924
0.86016	0	867	233	334	255	288	260	285	256	228	353	234	198	266	257	913
0.98304	0	874	240	334	257	290	262	287	257	230	355	234	199	266	261	915
1.10592	0	898	245	335	259	293	264	289	258	231	355	236	200	265	261	919
1.2288	0	909	249	339	263	300	268	291	261	234	355	239	203	266	265	935
1.35168	0	892	243	336	261	298	268	287	259	232	353	238	200	263	261	918
1.47456	0	875	237	328	255	293	259	284	255	229	351	234	199	260	260	912
1.59744	0	880	240	331	257	293	262	283	257	230	350	237	202	258	263	916
1.72032	0	884	243	334	259	293	264	282	258	232	351	240	204	259	265	915
1.8432	0	890	248	338	260	297	267	284	261	234	352	242	206	260	268	923
1.96608	0	899	256	343	265	297	272	290	264	237	355	243	209	262	272	934
2.08896	0	899	257	347	268	303	277	289	266	238	357	245	209	263	272	927
2.21184	0	874	240	332	262	294	264	282	257	231	350	240	204	259	263	898
2.33472	0	880	244	334	262	295	263	283	258	232	350	242	206	258	267	906
2.4576	0	881	248	334	265	295	265	284	260	235	354	242	208	259	269	909
2.58048	0	883	250	338	265	297	267	286	261	236	356	243	210	261	271	914
2.70336	0	894	259	343	267	298	272	288	264	240	359	244	215	263	275	924
2.82624	0	910	267	351	272	303	276	291	267	248	357	251	220	269	287	941
2.94912	0	904	266	354	272	308	282	287	270	251	356	249	217	279	293	939
3.072	0	877	248	338	265	308	271	275	264	250	343	250	216	281	293	916
3.19488	0	889	255	341	266	315	275	272	268	255	337	252	220	287	298	935
3.31776	0	889	255	348	267	317	279	271	269	258	334	253	223	287	302	935
3.44064	0	894	259	348	268	321	282	273	271	259	334	252	225	288	305	938
3.56352	0	907	267	352	272	326	285	274	273	263	335	253	228	290	312	949
3.6864	0	918	275	358	277	326	288	279	276	266	339	254	231	293	318	958
3.80928	0	897	264	359	276	325	289	279	274	265	341	249	229	290	311	929
3.93216	0	873	252	346	270	307	276	279	266	260	343	242	227	286	301	899
4.05504	0	865	258	353	277	306	265	312	283	258	378	242	231	300	304	893
4.17792	0	854	259	357	281	317	279	280	293	258	368	248	233	299	307	886
4.3008	0	882	268	355	279	317	281	243	277	263	332	253	234	301	315	892
4.42368	0	900	294	348	282	335	293	205	255	278	273	271	243	307	321	893
4.54656	0	897	310	347	299	328	308	187	253	288	232	274	253	306	308	862
4.66944	0	897	291	352	314	333	354	229	292	316	256	262	262	297	277	854
4.79232	0	910	298	357	325	345	365	244	304	326	277	261	257	301	283	896
4.9152	0	900	286	353	329	347	364	255	304	331	290	260	255	305	287	911
5.03808	0	908	282	350	332	348	361	261	305	334	298	262	260	309	287	927
5.16096	0	924	284	351	335	342	360	267	300	334	310	259	264	316	289	952
5.28384	0	895	264	354	330	333	344	269	283	334	320	256	265	312	276	916
5.40672	0	886	253	350	314	315	324	267	275	326	323	253	261	306	269	907
5.5296	0	904	260	361	318	316	320	269	272	327	331	253	261	306	274	917
5.65248	0	913	260	365	323	310	317	276	270	324	335	250	257	305	280	918
5.77536	0	923	265	368	323	316	313	280	272	325	338	250	257	307	289	935
5.89824	0	921	264	374	324	319	317	281	276	325	340	250	258	307	288	920
6.02112	0	898	246	360	316	308	310	278	270	315	335	244	252	300	282	888
6.144	0	913	254	363	316	309	307	278	269	312	335	243	251	299	290	908
6.26688	0	916	257	366	316	311	305	279	272	312	336	242	251	298	292	910
6.38976	0	918	260	366	318	313	312	281	279	305	336	242	252	296	294	913
6.51264	0	924	265	372	320	316	316	282	280	304	339	242	254	294	294	914
6.63552	0	889	245	363	313	306	307	281	270	303	334	236	249	285	274	865
6.7584	0	886	244	356	307	299	298	281	267	295	335	232	248	278	274	867
6.88128	0	894	250	357	306	301	304	283	273	287	341	232	245	269	278	869
7.00416	0	896	250	357	307	302	301	282	274	287	340	232	245	267	282	868
7.12704	0	904	257	358	307	304	300	283	277	287	341	235	248	266	287	878
7.24992	0	885	248	357	307	305	305	284	275	282	340	232	244	262	278	850
7.3728	0	872	238	343	300	292	290	279	267	277	334	227	237	258	272	843
7.49568	0	882	242	349	300	294	293	281	270	273	335	226	231	258	276	858
7.61856	0	883	243	347	298	295	293	280	268	270	334	226	228	257	274	861
7.74144	0	887	248	349	298	297	292	281	270	273	334	227	229	255	277	867
7.86432	0	893	254	356	300	300	297	282	272	272	336	228	229	252	277	866
7.9872	0	864	235	343	293	293	292	276	267	264	331	223	220	245	265	828
8.11008	0	867	236	339	288	287	285	274	263	260	329	221	220	241	262	835
8.23296	0	872	240	343	287	292	286	276	266	261	331	222	222	237	263	834
8.35584	0	872	242	343	286	291	285	276	265	260	330	222	221	236	264	835
8.47872	0	879	249	345	286	292	288	276	266	261	330	225	224	235	267	842
8.6016	0	874	246	349	289	296	292	276	267	259	331	223	221	233	265	828
8.72448	0	853	231	331	281	285	282	272	260	253	326	217	215	229	256	806
8.84736	0	860	235	336	280	287	279	271	260	252	325	219	217	227	259	816
8.97024	0	862	237	337	280	288	280	271	261	252	325	218	217	226	258	817
9.09312	0	865	241	336	280	288	280	271	262	253	325	220	218	225	261	820
9.216	0	871	249	342	282	293	284	274	265	255	326	223	222	225	264	823
9.33888	0	848	233	335	279	289	283	270	260	249	323	217	214	220	255	792
9.46176	0	847	231	327	273	281	275	266	255	245	319	216	213	219	253	793
9.58464	0	855	234	330	272	285	276	266	258	248	319	215	213	217	256	794
9.70752	0	855	235	333	272	285	275	266	257	247	318	215	214	216	256	785
9.8304	0	867	244	329	275	286	278	269	258	248	318	219	215	216	260	785
9.95328	0	867	244	331	277	291	281	272	259	247	318	217	212	213	255	766
10.0762	0	848	229	318	265	283	271	265	253	240	314	212	208	208	251	757
10.199	0	850	232	317	265	285	272	267	255	243	314	213	208	205	253	774
10.3219	0	841	230	313	262	285	271	267	256	241	314	214	206	203	251	780
10.4448	0	850	232	311	260	290	274	266	257	245	313	216	209	203	257	787
10.5677	0	861	233	312	264	294	279	271	260	248	314	218	213	202	258	784
10.6906	0	836	214	304	257	283	273	265	253	241	311	213	207	199	248	752
10.8134	0	845	215	304	254	281	266	261	252	239	308	211	209	199	250	757
10.9363	0	847	219	304	254	280	267	259	253	240	307	211	210	199	250	758
11.0592	0	847	220	309	253	278	267	261	254	240	310	213	212	201	252	758
11.1821	0	851	224	316	254	280	271	261	257	241	313	216	215	204	254	759
11.305	0	820	207	312	249	272	267	258	252	236	308	209	209	201	245	732
11.4278	0	816	207	308	245	266	261	252	248	232	305	207	208	199	245	739
11.5507	0	812	209	311	244	265	261	251	249	235	306	209	208	201	246	744
11.6736	0	810	214	312	244	268	261	253	248	233	306	209	210	201	248	746
11.7965	0	816	220	317	247	269	265	256	249	234	307	211	212	202	251	752
11.9194	0	797	209	315	242	269	264	251	248	232	305	207	207	199	245	730
12.0422	0	792	207	309	240	263	256	248	243	227	303	204	205	196	243	728
12.1651	0	795	211	311	240	265	256	250	244	229	303	206	206	197	245	732
12.288	0	795	213	313	240	264	255	250	244	228	303	207	206	198	247	736
12.4109	0	800	219	317	241	267	258	254	246	230	307	210	209	199	249	743
12.5338	0	783	208	315	237	269	259	251	244	227	306	207	206	198	244	725
12.6566	0	777	203	309	231	261	250	250	240	223	304	204	203	196	243	724
12.7795	0	782	211	313	230	264	251	248	241	224	304	206	205	196	244	729
12.9024	0	786	215	312	230	265	252	248	241	225	305	207	206	196	247	733
13.0253	0	793	221	316	235	266	255	254	244	227	307	210	209	198	251	741
13.1482	0	780	212	315	234	265	254	251	242	225	306	208	204	198	245	723
13.271	0	775	205	308	228	258	244	246	237	220	304	205	202	197	243	724
13.3939	0	778	208	310	228	263	247	249	238	223	306	206	202	199	246	731
13.5168	0	780	211	310	232	262	247	251	239	221	307	208	202	200	248	734
13.6397	0	788	217	314	233	264	249	255	242	224	309	211	204	202	251	743
13.7626	0	792	221	318	237	270	253	256	246	226	311	212	206	202	252	746
13.8854	0	770	202	309	230	263	246	251	239	220	308	207	200	200	243	723
14.0083	0	772	204	306	227	259	240	250	237	217	306	206	200	199	245	728
14.1312	0	773	207	307	227	263	242	249	238	218	307	207	199	200	245	731
14.2541	0	777	211	307	229	263	243	250	238	219	307	208	200	202	248	737
14.377	0	783	217	312	232	266	245	256	242	223	310	212	205	203	252	747
14.4998	0	790	224	317	237	269	250	261	245	226	316	214	208	205	255	756
14.6227	0	785	218	318	237	271	253	258	245	224	314	212	206	204	251	737
14.7456	0	774	211	304	229	262	241	251	237	218	308	208	201	202	247	730
14.8685	0	779	217	307	235	265	243	254	239	219	310	210	203	204	250	740
14.9914	0	782	217	309	237	264	242	257	241	219	312	211	203	205	251	750
15.1142	0	780	220	315	236	265	245	257	242	221	314	211	205	206	256	762
15.2371	0	786	226	318	238	270	249	259	246	224	316	215	208	210	258	772
15.36	0	795	230	323	243	275	253	265	251	227	321	217	210	212	260	774
15.4829	0	773	214	311	236	269	245	256	243	219	316	211	203	209	251	752
15.6058	0	792	224	311	245	267	245	262	244	219	314	212	202	210	254	760
15.7286	0	809	228	312	251	272	247	261	245	219	313	212	202	210	254	766
15.8515	0	815	228	311	250	273	248	262	245	221	315	214	204	212	258	772
15.9744	0	820	233	315	253	275	250	266	248	223	317	217	207	214	262	781
16.0973	0	830	237	319	259	278	255	267	253	226	319	220	210	218	265	791
16.2202	0	830	234	318	259	284	260	265	252	225	319	218	207	217	260	779
16.343	0	814	218	304	251	273	247	259	244	218	314	213	203	215	254	766
16.4659	0	820	222	303	252	272	247	263	246	218	314	213	202	215	256	775
16.5888	0	821	223	302	255	270	246	262	245	218	315	214	204	217	256	779
16.7117	0	827	228	302	256	267	246	266	247	219	315	216	204	218	261	787
16.8346	0	833	233	309	259	272	251	268	251	223	319	217	208	221	265	797
16.9574	1	843	237	314	265	275	255	269	254	227	323	222	212	223	269	807
17.0803	0	835	234	315	263	280	260	268	254	226	323	221	209	224	264	793
17.2032	0	821	219	303	254	269	246	260	247	220	317	214	204	221	259	780
17.3261	0	829	226	304	256	269	248	264	247	221	320	216	206	222	262	790
17.449	0	832	228	303	258	269	248	264	248	221	320	217	206	223	264	792
17.5718	0	839	231	307	262	269	250	267	250	223	320	220	208	225	267	800
17.6947	0	849	238	311	265	271	254	269	252	226	324	223	212	228	272	812
17.8176	0	859	243	318	268	277	258	272	256	230	327	225	216	231	275	823
17.9405	0	854	240	320	270	281	263	273	257	230	327	224	214	231	271	810
18.0634	0	837	225	307	260	270	250	264	250	223	323	219	209	228	264	794
18.1862	0	846	232	309	261	272	250	264	249	225	325	221	210	230	269	809
18.3091	0	849	235	309	265	270	251	269	250	224	325	220	212	231	270	811
18.432	0	853	238	310	268	271	254	271	252	226	327	224	214	232	274	820
18.5549	0	864	243	316	272	274	257	273	255	229	329	226	217	235	278	832
18.6778	0	873	247	322	275	278	260	276	257	233	333	229	220	238	281	843
18.8006	0	861	243	321	275	281	264	274	258	232	334	227	218	237	276	825
18.9235	0	849	231	310	266	272	251	269	251	226	330	224	214	235	272	816
19.0464	0	861	238	312	269	273	254	272	252	227	330	226	215	237	277	830
19.1693	0	864	240	313	271	274	254	272	251	228	331	226	215	239	278	834
19.2922	0	869	243	315	274	272	256	275	254	230	334	228	218	242	281	843
19.415	0	880	248	320	276	277	258	277	257	232	336	230	222	244	285	854
19.5379	0	888	252	325	281	281	264	279	260	235	338	232	224	247	286	859
19.6608	0	863	235	316	272	278	258	272	253	229	334	226	216	243	276	833
19.7837	0	868	235	312	269	275	251	271	251	227	335	227	216	245	278	841
19.9066	0	875	241	313	270	277	254	272	252	228	336	228	217	245	280	847
20.0294	0	877	240	313	274	273	253	274	253	229	335	228	218	246	283	853
20.1523	0	883	246	316	277	273	256	278	254	231	337	230	219	249	286	863
20.2752	0	890	252	321	279	279	260	280	257	233	341	233	223	252	290	871
20.3981	0	892	252	325	282	284	265	281	259	235	342	233	221	251	287	865
20.521	0	870	231	313	272	273	254	271	250	227	337	227	215	248	278	844
20.6438	0	876	234	312	271	273	252	272	250	227	339	228	217	248	281	854
20.7667	0	879	235	312	272	273	252	274	250	227	339	228	217	250	281	857
20.8896	0	882	238	312	275	272	253	276	250	227	339	229	217	250	285	862
21.0125	0	890	243	315	278	273	255	279	253	230	340	231	219	253	286	870
21.1354	0	896	248	317	281	277	259	280	256	232	344	233	222	254	291	879
21.2582	0	888	241	319	280	281	263	280	256	232	344	232	220	253	285	863
21.3811	0	873	226	308	271	269	250	274	248	225	337	226	214	250	279	849
21.504	0	880	231	308	270	272	250	274	248	225	338	227	215	250	281	858
21.6269	0	879	229	307	273	269	250	275	249	226	339	227	215	250	281	858
21.7498	0	884	235	308	273	270	251	277	249	227	339	229	214	251	283	863
21.8726	0	890	241	309	275	274	255	278	253	228	341	230	217	252	285	870
21.9955	0	898	245	314	280	276	259	281	254	230	341	232	220	253	288	878
22.1184	0	885	236	316	279	277	260	278	253	229	341	229	216	251	281	857
22.2413	0	873	224	305	270	268	248	272	246	223	337	226	212	249	277	846
22.3642	0	881	230	307	270	271	249	272	247	224	337	225	213	250	279	854
22.487	0	880	229	306	268	269	249	270	247	224	336	225	212	249	280	855
22.6099	0	884	234	307	270	272	251	271	249	225	337	227	213	250	281	861
22.7328	0	890	240	311	275	271	255	278	251	228	339	230	216	250	284	868
22.8557	0	897	244	314	278	275	258	278	253	231	340	232	219	251	288	875
22.9786	0	884	235	315	274	275	258	273	253	230	338	229	215	249	281	852
23.1014	0	872	225	305	266	270	248	267	247	225	334	225	211	246	277	843
23.2243	0	879	230	307	266	272	250	269	247	226	334	225	213	245	279	850
23.3472	0	880	232	307	266	270	250	267	247	224	333	225	213	247	279	852
23.4701	0	885	236	309	266	272	251	268	249	227	334	226	213	247	283	860
23.593	0	890	242	312	272	273	256	275	252	229	337	229	216	249	285	867
23.7158	0	897	246	316	275	275	258	277	255	232	339	231	218	249	288	873
23.8387	0	879	233	314	268	277	257	270	251	228	336	226	214	247	279	849
23.9616	0	876	227	305	264	269	249	267	247	224	333	224	212	246	278	849
24.0845	0	880	231	308	264	271	251	267	248	225	334	224	211	245	280	854
24.2074	0	879	232	308	265	268	250	267	248	225	333	224	212	244	279	856
24.3302	0	887	237	309	265	272	253	267	250	226	332	225	214	246	282	863
24.4531	0	893	242	312	269	275	257	270	253	230	334	228	216	248	285	872
24.576	0	896	245	317	274	275	261	274	255	231	336	229	218	248	286	872
24.6989	0	872	226	309	266	271	253	266	248	225	331	222	210	243	275	842
24.8218	0	875	228	306	263	267	249	264	246	225	329	221	211	243	276	849
24.9446	0	878	230	308	262	268	251	264	247	225	329	221	211	242	277	852
25.0675	0	879	232	308	262	269	252	265	248	226	330	222	211	243	278	854
25.1904	0	884	237	308	265	269	254	267	250	228	330	224	213	243	282	861
25.3133	0	889	242	313	269	272	258	268	253	231	330	226	215	245	284	869
25.4362	0	890	243	317	274	276	262	272	254	232	333	227	215	245	282	864
25.559	0	865	223	306	262	268	252	263	245	223	327	220	209	241	272	838
25.6819	0	870	224	306	261	266	249	261	245	223	327	221	209	240	275	844
25.8048	0	871	226	306	261	266	250	262	245	224	325	220	208	240	274	846
25.9277	0	873	229	304	262	265	250	263	246	225	325	220	210	240	276	849
26.0506	0	879	234	308	263	269	254	264	247	226	327	223	212	241	278	857
26.1734	0	886	240	312	268	269	257	268	250	229	329	225	214	243	282	865
26.2963	0	887	241	315	271	273	262	269	253	231	332	225	214	244	281	863
26.4192	0	864	220	304	262	265	252	262	244	223	325	219	208	241	272	836
26.5421	0	868	222	302	261	264	249	261	243	224	325	219	208	240	272	842
26.665	0	871	224	302	259	264	250	261	242	222	325	220	208	240	273	845
26.7878	0	874	228	304	260	265	249	260	243	224	325	219	208	241	274	851
26.9107	0	879	233	305	263	267	253	262	246	226	327	223	211	242	278	859
27.0336	0	885	239	310	268	267	257	269	249	229	331	226	215	244	282	868
27.1565	0	888	241	315	273	271	262	271	251	231	333	227	214	245	282	867
27.2794	0	866	220	304	262	267	252	261	243	223	325	220	209	243	272	840
27.4022	0	870	224	303	259	264	248	261	243	224	326	219	208	242	274	851
27.5251	0	873	225	303	261	263	250	263	243	223	327	220	208	242	274	853
27.648	0	875	228	304	261	266	250	261	242	223	327	222	209	242	276	858
27.7709	0	883	234	307	264	269	254	263	246	226	328	224	212	245	279	867
27.8938	0	888	240	311	270	268	257	269	249	230	331	227	215	248	283	877
28.0166	0	893	244	316	270	275	261	268	251	232	335	227	216	248	283	877
28.1395	0	870	224	307	262	268	253	260	245	225	331	222	209	244	273	851
28.2624	0	874	225	305	261	265	247	261	243	224	328	222	210	245	275	859
28.3853	0	878	228	306	262	266	251	263	244	224	329	222	210	245	276	864
28.5082	0	880	230	306	262	266	249	262	244	225	331	224	211	246	279	867
28.631	0	887	235	307	267	267	253	267	247	227	333	226	213	248	281	877
28.7539	0	893	241	312	271	269	258	270	250	230	335	227	216	251	285	887
28.8768	0	901	246	316	274	273	263	273	253	233	339	230	218	252	286	891
28.9997	0	878	228	310	267	271	257	267	247	227	335	225	212	248	276	863
29.1226	0	881	226	305	264	265	248	264	244	225	333	224	210	249	277	869
29.2454	0	887	230	307	265	269	252	266	245	225	333	224	211	250	278	877
29.3683	0	887	231	307	266	269	252	268	245	226	334	226	212	251	281	882
29.4912	0	893	237	309	269	269	253	271	248	227	337	228	215	253	283	889
29.6141	0	901	243	313	274	271	257	274	251	231	339	230	217	255	287	897
29.737	0	909	247	317	277	273	261	275	253	234	341	231	220	256	289	905
29.8598	0	890	234	315	274	275	260	273	251	229	339	228	214	254	281	880
29.9827	0	887	227	306	268	268	251	270	245	226	336	225	212	253	279	879
30.1056	0	893	232	309	268	271	253	269	246	226	338	227	213	254	282	888
30.2285	0	895	233	309	268	271	252	269	246	226	338	227	214	254	282	890
30.3514	0	899	237	310	269	271	254	273	249	228	340	228	215	256	285	898
30.4742	0	905	243	314	275	273	258	277	253	232	343	231	218	258	288	905
30.5971	0	913	248	316	279	277	262	279	254	235	343	233	221	259	291	913
30.72	0	903	240	318	278	278	264	276	255	233	343	231	217	258	285	895
30.8429	0	889	228	307	269	269	252	271	247	226	339	226	212	255	280	886
30.9658	0	897	232	310	270	271	254	272	249	228	341	228	215	256	282	892
31.0886	0	898	232	310	270	271	254	272	249	229	340	228	214	255	283	894
31.2115	0	902	238	310	271	275	256	271	251	230	339	229	216	256	286	900
31.3344	0	908	243	315	276	276	259	277	254	232	343	231	218	257	289	907
31.4573	0	914	248	319	279	277	262	280	256	235	345	234	221	259	292	915
31.5802	0	905	240	319	278	281	265	276	256	234	344	231	218	257	286	898
31.703	0	891	227	309	271	270	254	270	248	228	338	226	213	256	281	885
31.8259	0	897	233	311	271	274	255	273	250	230	341	228	215	255	283	894
31.9488	0	898	233	310	272	273	254	274	250	229	340	227	214	255	283	894
32.0717	0	904	237	312	272	274	256	273	252	230	340	228	215	256	286	900
32.1946	0	909	243	315	275	278	259	276	254	233	342	232	219	256	289	908
32.3174	0	916	248	319	283	277	263	282	258	235	344	233	222	259	293	915
32.4403	0	901	237	318	278	280	264	277	256	234	344	230	218	256	285	894
32.5632	0	894	227	309	271	271	253	272	249	228	338	227	214	255	281	888
32.6861	0	900	232	311	275	271	255	276	251	230	340	227	215	255	284	897
32.809	0	899	232	310	274	273	254	275	251	229	341	227	215	255	284	898
32.9318	0	904	237	312	274	274	257	276	252	231	341	229	217	256	287	903
33.0547	0	911	243	315	279	277	260	280	255	234	343	231	219	259	290	912
33.1776	0	912	244	319	282	280	264	282	256	236	345	231	219	258	290	909
33.3005	0	894	226	309	274	273	255	276	249	228	342	226	213	257	282	888
33.4234	0	898	230	309	274	273	253	275	250	230	341	228	215	257	284	897
33.5462	0	902	231	311	275	272	254	275	250	230	340	227	215	257	283	901
33.6691	0	905	235	310	274	272	254	276	251	229	341	229	215	257	287	905
33.792	0	911	239	313	276	277	257	279	253	232	343	231	218	259	289	912
33.9149	0	913	240	316	280	280	262	278	255	234	344	231	219	260	290	911
34.0378	0	894	225	308	273	272	252	273	248	225	339	226	213	257	282	889
34.1606	0	899	227	307	272	269	250	274	249	226	340	226	214	258	284	899
34.2835	0	901	229	308	273	271	250	275	249	226	340	227	214	257	285	900
34.4064	0	904	232	307	272	270	250	275	249	227	341	228	213	260	287	905
34.5293	0	910	236	309	275	272	253	277	251	229	342	230	216	260	289	912
34.6522	0	916	239	312	278	276	256	279	252	230	343	230	217	262	291	919
34.775	0	895	226	308	274	272	253	275	248	226	341	227	213	259	284	893
34.8979	0	894	221	303	271	265	245	273	244	223	338	226	211	257	282	893
35.0208	0	896	223	303	270	265	245	273	245	223	339	224	211	258	284	898
35.1437	0	897	223	302	270	265	245	273	245	223	339	226	212	259	283	902
35.2666	0	903	229	305	271	268	247	274	246	224	341	228	213	259	286	907
35.3894	0	909	235	306	272	272	251	275	250	226	340	230	215	260	289	913
35.5123	0	912	237	310	274	275	254	274	252	228	341	231	216	260	289	913
35.6352	0	891	223	304	270	266	248	269	246	222	337	225	211	257	281	890
35.7581	0	894	223	301	267	266	244	268	244	220	337	225	210	256	281	893
35.881	0	898	226	302	266	268	243	269	244	220	335	226	210	257	282	895
36.0038	0	903	229	302	266	266	244	269	243	221	333	226	210	257	284	901
36.1267	0	908	234	304	267	267	246	270	246	222	337	227	212	258	285	907
36.2496	0	912	237	307	268	270	248	273	247	223	339	229	213	260	288	912
36.3725	0	906	233	308	270	272	251	270	248	223	338	228	212	259	284	900
36.4954	0	893	223	302	265	264	243	266	243	219	334	224	209	255	279	887
36.6182	0	895	226	302	265	265	243	267	243	219	335	225	209	255	280	893
36.7411	0	894	226	302	264	265	242	266	243	219	335	224	209	254	279	891
36.864	0	898	229	302	266	265	244	267	243	220	335	225	210	255	282	896
36.9869	0	902	235	303	268	266	247	269	246	222	335	226	210	255	285	902
37.1098	0	906	237	307	269	270	250	269	248	224	337	227	213	256	285	906
37.2326	0	891	226	307	267	269	249	268	245	222	336	225	210	253	279	884
37.3555	0	887	222	301	264	260	242	266	242	219	332	223	208	251	278	881
37.4784	0	891	224	301	265	263	245	264	243	220	332	223	209	251	280	885
37.6013	0	891	225	301	267	260	245	267	243	220	333	222	209	250	279	885
37.7242	0	894	229	303	266	264	247	268	245	222	335	224	209	252	281	890
37.847	0	900	234	306	268	268	251	268	247	224	336	225	212	252	284	896
37.9699	0	904	238	309	272	272	255	269	249	227	336	227	214	253	286	899
38.0928	0	886	225	306	269	268	251	267	245	223	334	223	210	251	279	876
38.2157	0	884	221	302	267	262	246	266	242	221	331	221	209	249	277	876
38.3386	0	887	224	303	266	263	247	267	243	221	331	221	208	248	278	879
38.4614	0	888	225	302	266	263	248	265	242	221	331	222	209	248	278	882
38.5843	0	891	229	303	267	265	250	266	245	223	332	224	209	250	283	889
38.7072	0	897	234	307	271	268	253	272	248	226	334	226	213	252	285	896
38.8301	0	904	238	311	276	269	258	274	249	228	335	226	215	253	285	900
38.953	0	886	224	307	269	267	254	268	245	225	333	223	209	250	279	878
39.0758	0	884	220	303	267	262	248	267	243	223	332	222	209	250	279	879
39.1987	0	889	224	303	267	263	249	269	244	222	332	223	209	250	280	885
39.3216	0	890	225	303	267	264	249	267	244	223	331	223	210	251	281	887
39.4445	0	894	230	304	270	268	253	269	245	225	333	225	212	253	285	897
39.5674	0	899	235	308	271	271	257	272	249	229	337	227	214	254	287	905
39.6902	0	905	240	313	278	272	261	277	251	232	339	229	217	254	289	908
39.8131	0	888	224	307	270	268	254	268	246	225	334	224	211	252	282	884
39.936	0	888	223	305	267	266	250	268	244	225	334	224	211	251	282	891
40.0589	0	892	227	305	269	269	251	269	245	226	335	225	212	252	283	895
40.1818	0	895	229	305	269	268	251	270	246	227	335	227	214	254	285	899
40.3046	0	900	234	308	271	270	255	270	247	229	336	227	215	255	288	907
40.4275	0	905	240	312	276	273	259	275	250	233	338	230	219	257	291	917
40.5504	0	908	241	316	279	277	263	278	253	233	341	231	219	258	291	914
40.6733	0	891	225	308	271	270	254	270	246	226	336	226	213	256	284	894
40.7962	0	898	231	308	272	271	252	270	247	228	337	228	217	256	286	905
40.919	0	901	232	309	273	270	253	271	247	229	336	229	216	257	288	911
41.0419	0	904	235	308	273	272	255	272	248	230	339	231	218	259	291	916
41.1648	0	910	241	312	275	276	258	274	252	233	341	232	220	261	294	925
41.2877	0	917	247	317	277	280	263	275	254	236	342	234	222	262	296	933
41.4106	0	902	233	315	276	277	259	273	252	231	341	231	218	260	289	912
41.5334	0	902	231	309	275	272	252	273	247	230	341	230	216	260	289	915
41.6563	0	908	237	311	275	276	256	274	250	231	341	232	219	262	291	924
41.7792	0	913	239	311	275	274	256	273	250	232	342	233	220	262	292	929
41.9021	0	916	244	313	278	278	259	276	253	234	343	234	221	265	296	937
42.025	0	921	249	317	280	282	264	279	256	237	347	236	224	267	298	945
42.1478	0	913	240	319	282	279	264	278	255	234	344	234	220	266	293	929
42.2707	0	905	232	310	276	275	254	273	249	230	341	231	217	264	290	922
42.3936	0	911	237	311	277	276	256	275	251	231	343	233	218	265	292	930
42.5165	0	912	237	312	276	276	256	275	251	231	343	234	219	265	293	931
42.6394	0	917	242	313	279	277	257	278	253	232	345	235	221	265	295	938
42.7622	0	923	247	317	279	281	262	278	255	234	346	236	223	268	298	946
42.8851	0	916	241	319	280	284	263	277	255	233	347	235	220	266	293	930
43.008	11	904	231	309	276	272	254	273	248	228	343	232	216	263	289	918
43.1309	0	911	235	310	276	274	254	275	250	230	343	232	218	264	291	926
43.2538	0	913	235	310	275	274	253	275	250	229	343	231	218	264	290	926
43.3766	0	915	241	312	277	276	255	276	251	231	345	233	218	265	294	932
43.4995	0	920	245	314	278	279	259	278	254	232	347	235	221	265	296	939
43.6224	0	918	244	318	280	282	263	277	255	234	346	234	221	265	295	930
43.7453	0	902	230	310	275	272	253	273	247	226	342	230	216	263	287	911
43.8682	0	907	233	309	274	272	252	275	250	228	343	230	217	262	288	918
43.991	0	908	234	309	276	274	253	274	249	227	344	230	217	263	290	920
44.1139	0	912	238	310	277	275	254	275	250	229	343	232	218	263	292	925
44.2368	0	917	243	313	279	276	258	277	252	232	344	233	219	264	294	932
44.3597	0	919	245	316	282	279	262	279	255	233	346	234	220	264	294	930
44.4826	0	901	230	310	277	275	254	274	249	227	343	229	215	261	287	907
44.6054	0	906	233	309	276	274	253	275	249	228	342	230	215	261	288	914
44.7283	0	909	234	309	277	272	254	276	250	227	342	230	215	262	288	917
44.8512	0	911	236	311	276	274	254	276	250	228	342	231	215	262	290	921
44.9741	0	916	243	311	279	277	258	278	252	230	344	233	218	264	293	927
45.097	0	922	247	316	282	279	261	279	255	232	345	233	220	265	295	932
45.2198	0	903	234	311	278	277	258	274	250	227	341	229	214	261	287	907
45.3427	0	901	230	308	274	271	251	273	248	227	341	228	214	260	287	908
45.4656	0	905	233	307	274	273	253	275	248	226	340	227	214	260	288	911
45.5885	0	905	234	307	276	271	253	273	248	226	339	228	214	259	288	914
45.7114	0	909	238	309	277	270	256	276	249	228	339	230	216	259	291	920
45.8342	0	913	242	312	279	276	259	277	252	230	341	231	217	261	294	926
45.9571	0	903	236	313	278	275	259	275	251	229	338	229	215	258	289	907
46.08	0	892	226	306	273	268	252	270	245	223	333	225	211	255	283	897
46.2029	0	895	229	305	273	269	252	269	246	225	334	225	211	254	286	901
46.3258	0	892	229	304	272	267	251	269	245	224	332	223	211	253	285	899
46.4486	0	895	233	305	272	270	253	270	246	226	332	225	212	253	288	904
46.5715	0	900	238	309	275	270	257	270	249	228	332	227	214	255	290	910
46.6944	0	905	243	312	278	275	261	273	251	230	334	227	216	255	290	913
46.8173	0	885	228	309	274	271	259	270	246	226	332	223	211	252	282	886
46.9402	0	882	224	304	270	266	251	268	243	224	329	222	209	250	283	887
47.063	0	885	227	304	271	267	252	267	245	224	328	223	209	249	283	889
47.1859	0	884	227	303	270	265	252	268	243	224	327	222	210	249	284	892
47.3088	0	888	233	304	271	269	255	269	245	225	329	225	210	250	287	897
47.4317	0	894	238	308	276	271	258	272	249	228	331	227	213	252	289	904
47.5546	0	896	240	311	276	275	262	273	250	229	331	227	213	252	288	903
47.6774	0	877	223	304	272	267	254	268	243	223	329	222	208	250	280	881
47.8003	0	881	228	303	270	266	252	270	243	223	329	223	208	250	283	889
47.9232	0	881	229	303	273	266	252	270	244	224	330	223	209	250	283	890
48.0461	0	886	230	303	272	267	255	271	244	224	329	224	210	251	286	896
48.169	0	891	236	306	276	273	258	272	247	227	332	226	212	254	289	905
48.2918	0	897	241	310	281	272	261	279	250	228	335	228	214	254	289	910
48.4147	0	883	228	307	274	269	258	272	246	225	332	225	208	253	283	888
48.5376	0	884	228	302	271	267	252	272	244	223	330	224	208	252	284	894
48.6605	0	889	230	305	276	268	255	275	245	224	331	224	209	253	284	900
48.7834	0	892	235	304	274	271	256	273	246	224	331	226	208	254	287	904
48.9062	0	898	238	308	278	272	258	277	248	226	334	228	211	256	291	912
49.0291	0	904	244	310	280	275	262	278	252	229	336	229	215	259	293	920
49.152	0	895	235	310	279	275	261	276	250	226	336	228	210	256	287	903
49.2749	0	888	227	304	276	267	252	273	244	222	334	225	209	255	283	899
49.3978	0	894	231	305	274	272	254	274	246	223	334	227	209	256	286	907
49.5206	0	897	231	305	275	270	254	274	246	223	334	227	209	257	288	910
49.6435	0	900	236	306	277	273	255	275	247	225	336	229	212	259	289	917
49.7664	0	906	241	309	280	275	259	279	251	228	339	230	213	260	294	925
49.8893	0	907	241	311	283	276	263	281	252	228	340	231	213	261	292	922
50.0122	0	892	227	304	276	269	253	273	245	222	336	227	209	258	285	904
50.135	0	896	229	304	276	269	252	274	246	222	337	227	209	259	287	913
50.2579	0	897	229	304	276	270	251	276	245	224	338	227	209	260	287	914
50.3808	0	902	232	304	277	269	253	278	247	223	339	229	210	261	290	920
50.5037	0	907	238	307	278	273	256	279	249	226	340	230	211	262	293	929
50.6266	0	913	241	309	280	277	258	281	251	228	343	232	214	264	294	937
50.7494	0	907	236	311	282	275	260	284	251	227	343	231	212	263	291	922
50.8723	0	896	226	303	275	270	251	279	245	222	340	227	209	261	286	914
50.9952	0	901	228	303	276	270	251	280	247	223	340	229	209	262	289	920
51.1181	0	902	228	303	276	270	251	279	246	223	341	228	210	262	289	922
51.241	0	906	233	305	277	271	252	282	248	225	343	230	210	264	292	929
51.3638	0	911	237	307	278	275	256	284	251	227	345	231	213	265	295	936
51.4867	0	916	245	311	283	281	261	285	254	230	344	232	214	268	297	942
51.6096	0	908	238	312	281	281	261	282	253	228	343	231	212	264	290	924
51.7325	0	899	229	305	278	272	253	279	248	225	341	228	209	263	288	918
51.8554	0	904	232	306	278	275	254	280	248	224	342	229	209	263	289	925
51.9782	0	906	233	305	277	273	253	280	249	225	341	230	210	263	290	927
52.1011	0	910	238	306	279	275	257	281	250	227	343	232	211	265	293	934
52.224	0	916	243	310	281	278	260	284	252	228	345	233	214	265	297	941
52.3469	0	917	244	314	282	281	264	284	255	231	345	233	214	266	296	939
52.4698	0	902	229	307	278	273	256	280	249	225	341	230	209	263	288	920
52.5926	0	904	232	307	277	273	254	281	249	225	342	230	211	263	290	926
52.7155	0	906	234	308	278	274	255	281	250	225	343	230	211	264	291	929
52.8384	0	910	237	308	279	275	257	282	250	226	342	232	211	264	293	933
52.9613	0	915	241	309	280	276	259	283	252	229	343	233	214	265	296	940
53.0842	0	920	245	312	282	280	264	285	254	230	345	235	216	267	298	946
53.207	0	910	239	314	283	279	264	284	254	230	345	232	214	264	293	928
53.3299	0	900	229	306	276	270	255	280	248	224	340	229	209	262	289	919
53.4528	0	906	233	306	277	273	256	279	249	225	341	229	210	263	290	926
53.5757	0	905	232	305	277	272	255	280	249	226	340	229	210	262	289	927
53.6986	0	908	237	307	277	274	258	283	250	227	342	230	212	262	292	931
53.8214	0	914	241	310	280	276	262	282	253	228	343	231	212	263	293	937
53.9443	0	920	246	314	282	277	265	285	255	231	344	233	214	264	294	941
54.0672	0	900	230	309	279	274	261	282	251	226	342	226	206	262	286	916
54.1901	0	898	228	304	277	270	256	280	248	224	339	225	205	261	284	918
54.313	0	901	230	305	276	272	256	280	248	225	339	226	205	260	285	921
54.4358	0	902	231	304	275	272	257	279	248	225	336	224	204	260	285	923
54.5587	0	907	237	305	277	271	260	281	249	226	339	226	205	262	287	929
54.6816	0	911	241	309	277	275	263	283	252	229	340	228	207	261	290	934
54.8045	0	909	239	311	280	278	266	283	252	228	340	227	206	260	286	923
54.9274	0	894	226	304	275	268	257	277	245	223	335	223	202	257	281	908
55.0502	0	898	229	304	275	270	256	277	248	224	336	224	203	257	282	916
55.1731	0	899	230	304	274	269	257	276	247	224	336	224	202	258	283	917
55.296	0	903	233	304	274	270	258	279	249	226	338	225	203	258	286	922
55.4189	0	908	238	308	277	272	261	282	251	227	339	228	205	259	288	929
55.5418	0	906	238	312	280	273	264	282	252	228	340	227	205	259	286	922
55.6646	0	890	221	303	276	264	254	278	245	224	338	222	202	257	281	910
55.7875	0	896	225	303	277	265	254	279	247	226	339	225	203	258	283	917
55.9104	0	899	226	303	276	268	255	279	248	226	338	226	204	258	284	920
56.0333	0	903	230	305	278	269	257	281	249	227	339	227	204	260	286	927
56.1562	0	909	236	305	280	272	261	283	252	228	341	229	206	261	289	933
56.279	0	903	232	308	281	275	262	282	253	228	341	227	205	261	285	922
56.4019	0	893	222	302	276	268	253	278	247	223	337	224	202	259	282	914
56.5248	0	899	227	302	277	269	254	278	247	224	338	225	203	259	283	922
56.6477	0	899	227	301	277	268	254	280	248	224	339	226	203	260	285	923
56.7706	0	903	231	303	277	269	256	281	249	225	341	228	205	261	287	930
56.8934	0	910	235	305	281	271	259	284	252	227	341	229	205	264	290	938
57.0163	0	907	233	308	283	272	262	284	252	228	343	229	205	264	288	929
57.1392	0	890	220	300	277	267	253	278	245	222	340	224	202	261	282	912
57.2621	0	894	224	300	275	267	251	277	246	222	339	226	202	261	285	921
57.385	0	897	223	300	275	266	252	277	246	222	339	226	203	261	283	922
57.5078	0	899	227	302	276	268	254	280	247	223	341	227	202	263	286	930
57.6307	0	905	233	305	278	272	257	281	249	226	344	230	206	264	289	936
57.7536	0	910	237	308	284	274	261	285	251	227	344	230	207	264	290	939
57.8765	0	892	222	303	278	270	256	279	247	223	342	226	202	262	283	917
57.9994	0	891	222	300	276	265	251	277	245	222	340	225	202	261	283	919
58.1222	0	894	224	301	276	267	252	280	246	222	342	226	202	262	285	923
58.2451	0	896	226	300	276	267	253	279	247	224	342	227	204	263	286	927
58.368	0	903	231	304	279	270	256	281	248	225	343	229	205	264	288	935
58.4909	0	907	236	306	282	272	260	285	251	227	346	231	207	266	291	943
58.6138	0	907	234	310	284	274	264	288	253	228	348	230	206	266	290	936
58.7366	0	890	221	301	279	268	253	281	246	222	344	226	202	264	284	920
58.8595	0	898	225	302	279	269	254	282	247	224	344	228	204	265	285	929
58.9824	0	899	227	304	279	269	255	282	248	224	344	228	203	266	286	932
59.1053	0	902	232	304	281	271	257	284	250	226	347	230	205	267	289	937
59.2282	0	909	236	308	285	273	261	288	252	228	349	232	207	270	292	945
59.351	0	911	238	311	287	276	265	289	254	229	349	232	207	269	292	943
59.4739	0	895	223	304	281	268	256	283	249	225	347	228	204	266	285	926
59.5968	0	900	227	304	281	272	255	286	249	225	348	230	204	268	288	934
59.7197	0	904	229	305	285	270	257	288	250	226	349	230	205	269	289	938
59.8426	0	907	231	307	284	273	259	288	251	226	350	232	206	269	291	943
59.9654	0	913	238	310	285	275	261	289	254	230	353	233	208	272	294	953
60.0883	0	912	235	313	289	277	265	294	256	231	353	232	206	272	291	944
60.2112	0	898	223	306	284	271	255	287	250	225	349	229	203	269	286	930
60.3341	0	906	228	306	284	273	256	289	251	226	350	230	204	270	289	940
60.457	0	908	230	305	285	275	258	288	251	227	350	231	205	272	290	944
60.5798	0	913	235	307	286	275	260	291	253	228	352	232	205	272	293	948
60.7027	0	921	239	310	289	276	263	295	256	230	354	234	208	274	296	956
60.8256	0	920	239	313	290	283	268	293	257	231	354	234	208	274	295	953
60.9485	0	903	225	305	285	272	257	288	250	224	350	230	203	271	288	935
61.0714	0	908	229	305	283	275	255	290	252	226	351	231	205	272	289	942
61.1942	0	911	230	306	285	275	257	289	251	226	351	231	204	273	290	946
61.3171	0	915	234	306	285	276	258	290	252	227	352	232	204	274	293	952
61.44	0	920	238	309	287	277	261	292	254	229	354	233	207	275	295	959
61.5629	0	925	242	314	291	282	266	296	257	230	355	234	208	276	297	962
61.6858	0	905	226	308	287	278	259	291	252	225	351	231	204	273	289	938
61.8086	0	909	227	305	285	274	254	289	251	226	350	230	203	273	289	944
61.9315	0	912	230	307	287	275	257	290	251	226	352	231	204	274	291	950
62.0544	0	914	232	307	286	275	257	292	252	226	353	232	205	275	292	953
62.1773	0	920	237	309	288	277	260	293	254	228	354	234	207	277	296	959
62.3002	0	927	242	312	291	282	264	296	257	231	356	235	209	278	299	968
62.423	0	918	236	314	291	282	265	295	257	230	356	234	206	277	293	954
62.5459	0	907	225	306	286	273	255	291	251	226	353	230	203	274	290	943
62.6688	0	915	230	307	289	276	257	293	252	228	354	232	205	275	292	952
62.7917	0	917	231	308	289	277	256	293	253	228	354	233	205	276	292	955
62.9146	0	920	235	309	290	279	259	295	254	229	356	233	206	278	295	961
63.0374	0	926	240	313	293	282	263	298	257	231	358	235	209	279	298	968
63.1603	0	929	242	317	295	285	268	299	259	234	358	237	209	279	298	968
63.2832	0	911	225	308	290	279	258	294	253	228	354	231	205	276	291	946
63.4061	0	917	230	309	291	277	257	295	254	229	355	231	205	277	293	955
63.529	0	920	234	310	291	278	259	298	255	231	356	233	206	277	294	958
63.6518	0	924	236	311	292	282	260	298	256	231	356	234	207	278	296	963
63.7747	0	930	241	315	293	284	264	300	259	233	357	235	209	279	298	970
63.8976	0	929	241	319	296	286	267	303	261	234	360	235	209	280	298	968
64.0205	0	912	226	311	291	278	257	298	253	229	358	231	205	277	290	949
64.1434	0	919	232	310	292	280	259	298	256	231	356	232	206	278	293	959
64.2662	0	924	234	312	292	280	261	298	256	231	356	232	205	277	294	960
64.3891	0	927	237	312	292	282	263	300	258	232	357	233	207	278	296	964
64.512	0	931	242	315	294	285	267	302	261	234	360	235	208	279	298	968
64.6349	0	925	237	316	297	284	269	303	260	233	358	233	206	278	293	955
64.7578	0	913	226	309	289	276	260	295	253	227	353	229	204	274	289	944
64.8806	0	918	231	309	290	280	260	295	255	228	354	229	204	274	291	951
65.0035	0	918	232	309	290	281	260	296	256	228	354	230	204	274	290	950
65.1264	0	923	235	310	291	280	263	297	256	229	353	230	204	274	293	955
65.2493	0	928	240	312	292	283	266	298	258	231	353	233	206	275	295	961
65.3722	0	913	229	312	290	281	265	297	256	228	351	228	203	272	288	940
65.495	0	907	224	305	286	273	257	293	251	225	348	226	201	269	287	935
65.6179	0	911	228	306	287	276	257	293	252	225	348	226	202	269	287	939
65.7408	0	911	228	305	285	276	258	293	252	226	347	227	201	268	287	939
65.8637	0	916	233	307	288	275	261	295	253	228	348	228	203	268	290	946
65.9866	0	920	237	310	288	280	264	296	257	228	351	229	205	269	291	947
66.1094	0	902	222	307	286	275	260	292	252	225	348	224	200	267	283	924
66.2323	0	900	221	303	283	269	254	291	249	224	346	223	199	265	281	929
66.3552	0	904	224	306	283	272	256	290	250	226	347	223	200	266	283	932
66.4781	0	906	225	306	283	273	257	291	251	228	348	225	201	267	285	933
66.601	0	912	230	310	284	276	259	292	253	229	348	226	203	269	287	941
66.7238	0	915	233	315	286	279	264	294	256	231	349	228	205	269	288	943
66.8467	0	896	220	308	283	271	257	289	250	226	347	223	200	266	281	921
66.9696	0	901	223	306	282	274	253	290	251	227	346	224	200	266	283	927
67.0925	0	904	225	307	282	275	257	290	251	228	346	226	201	266	283	931
67.2154	0	908	228	309	284	273	257	291	252	229	347	227	202	266	286	934
67.3382	0	913	232	313	285	276	259	293	254	231	350	229	203	269	289	942
67.4611	0	908	229	315	287	281	262	294	255	231	351	228	202	268	286	932
67.584	0	898	221	306	283	272	253	290	250	227	348	226	200	267	282	922
67.7069	0	907	227	308	284	276	255	290	252	227	348	227	201	268	284	932
67.8298	0	908	227	309	285	277	255	292	252	227	349	227	201	268	286	933
67.9526	0	914	232	312	288	277	258	296	254	229	352	230	202	269	288	939
68.0755	0	921	238	315	288	281	263	295	256	232	352	231	205	271	291	946
68.1984	0	916	235	315	290	285	265	293	257	231	352	231	203	269	287	935
68.3213	0	904	225	306	285	277	256	289	250	225	348	227	200	268	282	926
68.4442	0	910	229	306	286	280	257	293	252	226	349	229	201	269	285	934
68.567	0	911	231	308	287	280	257	292	251	225	348	229	201	269	284	936
68.6899	0	917	234	308	287	282	260	293	253	227	349	231	203	271	288	943
68.8128	0	922	239	311	288	281	263	296	256	229	352	233	204	273	290	951
68.9357	0	926	242	314	290	286	267	297	258	230	355	233	205	274	291	951
69.0586	0	906	225	307	287	280	259	292	252	224	351	229	200	271	283	928
69.1814	0	911	227	305	286	276	256	292	250	223	349	229	200	271	285	934
69.3043	0	912	229	306	287	279	256	294	251	225	351	230	202	271	286	939
69.4272	0	916	232	306	287	279	258	295	253	226	352	231	201	272	287	942
69.5501	0	921	237	309	288	282	262	294	256	228	353	233	203	274	290	950
69.673	0	927	242	312	291	285	264	298	257	229	355	235	206	276	293	958
69.7958	0	928	242	316	292	289	268	299	259	231	356	234	205	276	293	956
69.9187	0	906	225	307	288	280	259	294	252	225	354	230	200	274	285	933
70.0416	0	913	227	305	288	278	257	294	252	226	353	230	201	273	285	941
70.1645	0	916	232	306	288	280	259	294	253	226	352	231	202	274	286	945
70.2874	0	917	232	307	288	282	261	296	254	228	354	232	202	274	289	949
70.4102	0	924	238	309	290	284	264	299	257	229	357	234	204	276	291	955
70.5331	0	931	243	313	292	286	269	302	259	231	358	236	207	277	295	963
70.656	0	923	237	314	292	289	270	298	259	230	356	234	204	276	290	950
70.7789	0	909	227	305	287	279	260	295	252	227	353	230	201	274	286	938
70.9018	0	916	232	308	288	281	262	297	255	228	355	232	203	275	289	948
71.0246	0	918	232	308	288	282	262	294	255	228	353	233	203	275	289	949
71.1475	0	923	238	309	290	284	265	297	257	229	355	233	204	277	293	957
71.2704	0	929	243	313	292	287	269	300	260	232	358	236	207	279	295	963
71.3933	0	932	245	318	295	291	275	301	262	233	359	235	208	278	295	963
71.5162	0	911	227	309	289	284	265	294	255	228	353	231	202	275	287	941
71.639	0	918	232	308	290	283	263	297	256	229	355	232	205	277	290	952
71.7619	0	921	236	310	290	283	266	297	258	231	356	233	204	277	292	955
71.8848	0	924	239	310	291	285	267	298	258	232	355	235	206	277	293	959
72.0077	0	933	244	314	292	288	271	300	261	233	356	236	207	279	296	968
72.1306	0	942	250	318	296	290	275	302	264	235	359	237	210	281	299	976
72.2534	0	919	234	316	293	288	274	299	261	232	358	234	205	278	291	950
72.3763	0	915	229	309	291	282	265	296	256	229	355	232	205	277	289	948
72.4992	0	923	235	312	291	284	266	298	258	232	355	234	205	277	292	958
72.6221	0	925	237	311	293	284	267	299	258	230	356	234	205	278	294	961
72.745	0	930	241	314	295	284	270	302	261	234	358	236	207	280	297	968
72.8678	0	941	248	318	297	288	274	303	264	236	360	238	209	283	300	976
72.9907	0	940	247	321	299	293	278	304	265	238	361	238	209	282	299	971
73.1136	0	916	228	310	292	283	266	298	257	230	355	232	203	279	291	950
73.2365	0	922	233	311	292	285	265	298	258	232	357	232	204	280	294	960
73.3594	0	926	235	313	294	283	266	298	259	233	358	234	205	280	294	963
73.4822	0	930	239	314	294	287	267	298	260	234	357	236	205	281	297	968
73.6051	0	940	246	317	296	288	270	302	262	236	359	237	208	282	301	977
73.728	0	947	251	321	298	292	275	304	265	238	362	238	211	285	304	984
73.8509	0	931	240	321	297	292	276	302	264	235	360	236	207	282	295	964
73.9738	0	921	230	312	293	284	265	297	257	232	356	233	204	279	293	957
74.0966	0	929	236	314	294	285	266	299	260	234	357	233	205	280	296	968
74.2195	0	929	237	314	294	285	267	299	260	234	357	234	205	281	297	969
74.3424	0	936	244	315	295	288	269	299	261	236	358	236	206	282	299	974
74.4653	0	946	249	319	297	291	273	302	264	237	359	237	211	283	303	983
74.5882	0	948	252	325	300	295	278	304	267	239	362	238	210	285	303	982
74.711	0	922	232	314	294	286	270	299	261	233	358	232	204	281	293	957
74.8339	0	928	236	314	294	284	266	298	260	233	357	233	205	281	295	965
74.9568	0	934	239	316	295	287	268	298	261	234	356	234	206	281	297	970
75.0797	0	936	242	315	295	287	269	301	262	235	357	235	206	281	298	973
75.2026	0	942	247	318	297	292	273	301	264	237	359	236	209	282	300	979
75.3254	0	950	253	322	301	292	277	306	265	239	361	238	210	283	302	983
75.4483	0	927	233	317	296	287	272	299	262	234	357	232	203	280	292	958
75.5712	0	929	236	315	294	284	266	297	260	233	355	232	205	280	293	965
75.6941	0	934	241	316	293	288	269	299	261	236	357	233	205	280	296	969
75.817	0	935	242	316	294	287	269	299	262	235	356	234	205	280	298	971
75.9398	0	943	248	319	296	290	273	301	263	236	357	235	208	282	300	978
76.0627	0	941	247	322	299	296	277	302	265	238	359	236	208	281	300	975
76.1856	0	919	231	313	293	284	267	297	258	232	354	231	203	278	291	952
76.3085	0	926	236	313	293	285	266	296	259	233	354	231	203	278	293	960
76.4314	0	930	237	315	292	287	268	296	260	234	354	232	203	278	294	963
76.5542	0	931	240	315	293	287	268	297	260	235	354	233	205	278	296	967
76.6771	0	937	245	317	295	290	271	298	263	236	357	234	206	280	298	973
76.8	0	930	241	319	296	292	274	298	263	236	355	233	205	280	294	960
76.9229	0	915	227	309	290	281	262	294	256	229	350	228	200	275	288	946
77.0458	0	921	232	311	289	281	263	293	257	231	351	229	201	277	290	953
77.1686	0	921	232	311	289	282	262	294	257	231	351	228	200	275	290	953
77.2915	0	925	236	311	290	284	264	294	258	232	351	230	201	276	293	958
77.4144	0	931	242	314	290	286	267	296	260	234	352	232	203	277	296	965
77.5373	0	919	234	314	291	285	268	294	258	231	350	229	200	275	288	944
77.6602	0	909	224	306	286	278	259	291	252	226	347	226	198	272	285	937
77.783	0	914	229	308	286	279	258	290	254	228	348	227	198	273	286	943
77.9059	0	916	229	307	285	280	258	289	254	228	347	227	199	272	286	945
78.0288	0	921	234	309	287	280	261	292	255	229	348	229	199	273	290	951
78.1517	0	927	240	311	288	284	266	295	257	231	350	231	202	273	292	954
78.2746	0	909	227	308	286	283	265	291	254	227	346	227	197	271	283	933
78.3974	0	909	225	303	282	279	259	287	250	223	343	226	196	269	283	932
78.5203	0	914	228	303	283	281	260	289	252	225	345	226	198	270	283	938
78.6432	0	915	230	302	284	280	260	289	252	225	345	226	197	270	286	939
78.7661	1	921	235	305	286	282	262	290	254	225	346	229	199	271	289	946
78.889	0	924	238	309	288	286	267	289	255	226	345	228	200	271	287	943
79.0118	0	907	224	301	283	277	258	286	250	221	342	225	195	268	282	926
79.1347	0	913	229	299	283	278	257	287	251	222	343	226	196	269	284	935
79.2576	0	914	229	300	282	278	257	287	250	222	343	226	197	269	284	936
79.3805	0	918	232	301	283	279	259	286	252	223	343	227	198	270	287	943
79.5034	0	923	236	303	286	282	263	289	253	224	345	228	199	270	288	945
79.6262	0	906	223	299	283	278	258	286	249	221	342	225	195	267	282	925
79.7491	0	909	224	297	281	276	254	284	248	220	341	225	197	268	282	930
79.872	0	911	227	299	282	275	254	286	248	221	341	226	196	268	283	934
79.9949	0	914	228	298	282	275	255	288	249	222	343	227	197	268	285	936
80.1178	0	919	233	300	283	279	258	288	252	223	346	228	198	269	287	941
80.2406	0	907	224	299	283	276	258	286	249	220	342	225	196	266	281	925
80.3635	0	902	220	294	279	270	251	283	245	217	341	224	194	266	279	921
80.4864	0	905	223	295	279	272	250	284	246	218	341	224	195	265	281	925
80.6093	0	906	223	296	280	273	251	285	246	218	342	225	196	266	281	926
80.7322	0	912	226	297	280	275	253	287	247	220	341	227	196	266	283	933
80.855	0	907	224	298	281	276	255	284	248	220	342	225	196	265	280	921
80.9779	0	894	216	292	277	266	247	281	242	215	338	222	193	263	276	909
81.1008	0	897	217	291	276	267	246	281	242	217	338	222	193	263	277	913
81.2237	0	899	218	292	277	267	246	282	243	216	338	222	194	263	277	915
81.3466	0	902	223	292	277	270	248	283	243	218	339	224	194	264	280	920
81.4694	0	907	227	295	278	274	251	285	246	218	342	226	195	264	282	923
81.5923	0	893	217	293	277	269	249	281	243	216	337	222	194	261	276	904
81.7152	0	891	215	289	274	265	245	279	240	214	335	221	192	260	275	901
81.8381	0	893	217	289	275	267	244	279	241	214	335	222	192	260	275	905
81.961	0	894	219	289	273	266	245	281	241	214	335	222	193	260	277	907
82.0838	0	899	222	291	274	269	248	281	243	216	336	225	194	261	279	911
82.2067	0	904	225	294	277	271	250	282	245	218	338	225	196	263	281	918
82.3296	0	894	220	293	278	271	251	282	245	217	337	223	194	260	276	903
82.4525	0	886	215	289	274	265	244	280	241	215	335	220	192	258	274	895
82.5754	0	890	216	291	273	266	245	279	241	215	334	223	192	259	275	900
82.6982	0	891	218	291	275	267	246	278	241	217	333	223	193	259	276	903
82.8211	0	894	222	292	275	268	247	282	243	217	336	224	195	260	278	908
82.944	0	899	226	294	277	270	252	283	245	220	338	226	196	260	280	913
83.0669	0	901	228	298	280	274	256	285	247	221	338	226	197	262	281	913
83.1898	0	887	217	293	277	268	248	280	242	217	335	223	195	258	275	894
83.3126	0	890	219	293	276	269	248	280	243	218	335	223	195	259	277	901
83.4355	0	892	220	294	277	270	249	282	243	218	335	224	195	260	277	903
83.5584	0	896	223	295	278	270	251	282	244	220	336	226	196	261	279	908
83.6813	0	900	227	298	280	272	253	285	246	221	337	227	196	262	282	914
83.8042	0	905	232	302	282	276	257	288	250	223	340	228	200	261	282	918
83.927	0	891	220	297	281	272	253	285	246	221	337	224	196	259	277	898
84.0499	0	892	220	297	279	270	250	283	245	220	337	224	197	261	277	902
84.1728	0	896	223	297	280	271	252	284	246	221	337	225	197	261	278	906
84.2957	0	900	228	298	279	275	253	284	247	221	338	226	197	261	280	910
84.4186	0	903	231	300	282	275	257	287	249	224	340	229	199	262	283	916
84.5414	0	910	235	303	285	278	259	290	251	226	340	230	201	264	284	924
84.6643	0	904	230	304	284	281	261	288	251	225	340	229	199	262	282	912
84.7872	0	894	221	298	281	272	252	285	247	221	337	226	198	260	278	902
84.9101	0	899	224	298	281	274	254	288	247	223	338	227	198	261	280	909
85.033	0	901	226	298	283	274	254	284	248	223	338	228	199	262	281	913
85.1558	0	904	231	300	283	275	257	289	250	223	339	228	199	263	283	918
85.2787	0	909	235	302	285	280	261	290	253	226	342	230	201	264	285	925
85.4016	0	914	237	306	288	284	265	292	255	228	344	231	202	266	286	925
85.5245	0	896	223	299	282	276	257	285	249	223	338	228	198	262	279	904
85.6474	0	900	225	298	282	274	255	286	248	223	339	228	199	262	281	912
85.7702	0	903	228	300	283	275	256	287	250	224	340	228	200	263	282	914
85.8931	0	905	230	300	284	278	258	288	251	226	340	229	200	265	283	919
86.016	0	911	235	303	286	279	262	290	253	227	342	232	202	264	287	926
86.1389	0	917	239	306	289	284	264	292	256	230	343	233	204	267	288	932
86.2618	0	903	228	305	286	283	263	290	253	227	344	230	201	265	282	912
86.3846	0	900	225	300	284	275	256	289	250	224	342	229	199	264	281	911
86.5075	0	906	230	301	285	277	260	289	251	227	342	230	201	265	283	919
86.6304	0	908	232	301	285	279	260	289	253	228	343	231	201	265	285	922
86.7533	0	912	236	304	289	279	263	294	254	229	345	233	204	267	287	929
86.8762	0	919	241	308	293	282	266	296	258	232	347	233	205	269	291	937
86.999	0	910	233	308	289	283	267	291	257	232	345	233	203	267	285	922
87.1219	0	903	227	303	286	277	258	290	251	228	345	231	202	267	283	919
87.2448	0	910	235	304	288	281	262	293	255	229	347	232	202	269	287	928
87.3677	0	913	235	304	289	282	264	294	255	231	348	234	203	269	288	931
87.4906	0	920	239	308	290	285	265	294	257	232	348	236	206	272	291	939
87.6134	0	929	245	311	293	288	271	297	261	234	351	236	207	273	294	946
87.7363	0	909	232	308	290	284	267	295	256	231	349	232	204	270	286	924
87.8592	0	910	230	305	289	281	260	294	254	230	348	233	203	272	287	928
87.9821	0	918	235	306	293	282	264	296	256	232	349	235	205	272	290	938
88.105	0	919	238	307	292	285	265	296	257	232	350	236	205	274	291	942
88.2278	0	925	243	310	293	287	268	299	261	235	353	236	208	277	294	950
88.3507	0	934	249	314	297	293	273	301	263	237	355	239	209	277	296	954
88.4736	0	912	231	309	293	284	266	296	257	232	351	235	205	274	288	930
88.5965	0	914	232	306	293	282	263	296	256	231	351	235	206	274	290	938
88.7194	0	920	237	309	293	286	265	298	258	232	353	236	207	276	293	944
88.8422	0	923	239	308	293	287	266	298	259	234	354	239	208	276	294	948
88.9651	0	931	243	311	295	287	269	300	261	236	355	238	209	279	298	957
89.088	0	930	244	315	298	293	273	302	263	236	357	239	209	279	296	953
89.2109	0	912	229	307	292	282	263	296	256	230	353	235	206	276	289	933
89.3338	0	919	235	307	293	286	263	298	257	233	353	236	206	277	292	944
89.4566	0	923	237	309	294	286	265	299	259	233	354	238	207	278	295	947
89.5795	0	926	241	310	294	287	266	299	260	235	356	238	208	280	297	953
89.7024	0	934	246	314	297	289	270	303	262	236	358	240	210	282	299	959
89.8253	0	922	238	313	296	289	270	300	260	234	356	238	207	279	293	942
89.9482	0	917	230	308	293	284	262	298	256	232	353	236	205	278	291	939
90.071	0	923	237	310	295	286	264	301	259	232	357	237	208	279	293	947
90.1939	0	926	239	310	295	285	265	302	258	234	357	238	206	279	294	950
90.3168	0	930	242	313	295	287	267	303	261	236	357	237	208	281	296	955
90.4397	0	932	244	316	299	290	270	304	263	237	359	239	209	280	297	956
90.5626	0	914	229	309	294	281	262	301	256	231	356	236	205	278	291	936
90.6854	0	920	235	309	294	283	261	302	257	233	357	237	206	280	293	945
90.8083	0	925	236	311	295	286	263	302	258	235	357	237	207	280	294	950
90.9312	0	928	240	311	296	285	264	303	259	235	358	239	208	281	295	953
91.0541	0	934	244	315	298	287	267	306	262	237	360	239	209	281	297	958
91.177	0	919	231	312	295	283	265	302	258	234	356	237	207	279	292	939
91.2998	0	918	231	308	294	281	259	300	257	232	356	236	206	279	291	942
91.4227	0	924	235	310	295	281	260	303	258	232	356	237	206	279	293	948
91.5456	0	926	237	311	295	282	261	303	259	235	358	237	206	280	295	950
91.6685	0	931	242	313	299	282	264	307	261	236	359	239	208	282	297	956
91.7914	0	932	240	317	298	287	267	306	263	237	360	238	208	280	295	950
91.9142	0	913	226	309	293	278	257	302	255	231	356	234	204	277	288	934
92.0371	0	919	230	309	294	280	257	302	257	233	357	235	204	277	289	940
92.16	0	923	232	309	294	279	259	302	258	232	355	236	204	277	291	942
92.2829	0	929	236	309	295	281	261	303	257	232	357	236	205	279	293	948
92.4058	0	934	241	312	297	283	265	303	260	234	359	237	208	280	296	954
92.5286	0	919	232	312	295	282	263	303	258	231	356	234	205	278	289	933
92.6515	0	916	227	305	291	276	255	299	253	229	353	233	202	275	288	932
92.7744	0	922	230	307	290	279	258	300	255	229	354	233	204	275	288	938
92.8973	0	923	232	308	294	277	258	302	255	230	354	233	204	275	289	940
93.0202	0	928	237	309	292	279	260	302	257	231	356	235	205	277	292	944
93.143	0	932	241	313	295	283	264	301	260	233	355	236	207	276	293	948
93.2659	0	914	227	308	291	277	260	299	255	230	352	232	201	273	285	926
93.3888	0	915	225	305	289	274	255	297	253	229	351	231	203	273	286	929
93.5117	0	918	230	307	289	278	257	297	254	230	351	232	203	272	287	932
93.6346	0	921	231	306	290	278	257	298	254	230	351	232	203	272	288	935
93.7574	0	925	236	308	291	280	260	299	256	232	352	234	205	274	289	941
93.8803	0	925	237	312	293	282	263	300	259	233	354	235	205	273	291	940
94.0032	0	909	224	306	289	275	255	297	253	229	349	230	201	270	283	919
94.1261	0	914	228	306	288	277	255	296	253	229	348	231	203	271	285	928
94.249	0	916	231	307	289	276	256	297	253	230	349	232	203	270	286	930
94.3718	0	918	232	306	288	278	258	298	254	230	351	231	202	270	287	934
94.4947	0	925	238	310	290	283	263	299	257	233	352	234	205	272	290	940
94.6176	0	917	233	310	290	282	265	298	257	232	349	232	203	270	285	927
94.7405	0	908	225	304	286	276	256	295	251	227	346	231	202	269	283	918
94.8634	0	913	229	305	287	280	257	296	253	228	346	231	201	269	285	925
94.9862	0	915	230	305	288	279	258	296	252	228	346	232	202	269	286	928
95.1091	0	920	234	306	287	280	260	297	254	230	347	233	204	271	288	934
95.232	0	924	239	308	289	284	264	299	257	231	349	235	204	272	291	940
95.3549	0	912	230	308	289	282	264	296	253	228	347	232	203	270	284	922
95.4778	0	907	225	302	285	278	256	294	250	225	344	230	201	269	283	917
95.6006	0	912	229	305	287	279	257	294	251	228	345	230	201	269	285	925
95.7235	0	915	230	304	286	279	258	294	251	228	345	232	202	270	286	929
95.8464	0	918	235	305	287	280	261	297	253	230	348	233	203	271	289	935
95.9693	0	924	238	308	290	283	263	298	257	231	349	235	204	272	291	942
96.0922	0	912	230	308	289	283	263	294	254	229	345	232	203	269	286	924
96.215	0	906	226	302	286	276	255	294	249	227	345	230	201	269	284	922
96.3379	0	911	230	304	287	279	258	294	251	228	346	231	201	270	287	928
96.4608	0	915	231	305	287	278	258	294	252	228	346	233	202	271	289	933
96.5837	0	920	236	306	287	281	261	297	253	230	346	234	205	272	290	940
96.7066	0	926	240	310	291	284	265	300	257	232	351	236	207	273	293	947
96.8294	0	913	231	311	290	283	265	297	254	230	349	234	204	271	286	929
96.9523	0	909	227	304	287	277	257	294	251	228	346	231	201	271	286	926
97.0752	0	917	231	307	289	279	260	296	252	229	347	233	204	271	288	936
97.1981	0	919	235	305	290	279	261	298	254	230	349	233	204	273	289	940
97.321	0	924	238	308	291	284	264	299	256	232	351	237	206	274	291	946
97.4438	0	931	243	314	293	288	268	301	259	234	353	237	207	276	294	950
97.5667	0	914	228	306	288	281	261	296	253	229	349	234	203	272	287	930
97.6896	0	918	231	306	289	280	260	297	253	230	349	235	204	272	288	939
97.8125	0	923	236	307	290	282	263	298	255	231	350	235	204	273	291	944
97.9354	0	927	239	308	291	284	264	300	256	232	352	236	206	275	293	949
98.0582	0	934	243	311	292	287	268	300	259	234	354	238	208	276	295	957
98.1811	0	933	243	314	295	292	272	302	260	235	355	237	208	277	293	952
98.304	0	916	229	305	290	282	262	297	252	229	350	235	204	272	286	933
98.4269	0	924	233	306	291	283	262	298	253	231	351	235	204	274	287	943
98.5498	0	928	235	308	293	285	264	298	254	231	353	237	205	274	289	948
98.6726	0	931	240	308	294	287	267	300	254	232	355	238	207	274	291	951
98.7955	0	940	244	311	294	289	270	301	258	236	356	241	209	275	294	959
98.9184	0	934	239	313	296	291	273	298	258	235	355	238	207	272	288	946
99.0413	0	921	229	306	290	283	262	295	251	231	352	236	205	270	284	935
99.1642	0	927	234	307	293	284	264	298	254	232	354	238	206	269	287	945
99.287	0	930	236	307	292	285	265	299	254	233	355	239	206	270	287	948
99.4099	0	936	240	310	293	288	268	300	256	235	356	241	208	271	290	956
99.5328	0	944	246	313	296	292	271	305	259	237	358	242	210	273	293	964
99.6557	0	931	238	314	297	290	272	302	257	234	357	239	206	270	286	944
99.7786	0	925	230	307	292	282	262	299	252	232	355	238	206	269	285	939
99.9014	0	933	237	309	294	286	266	300	256	233	356	239	206	270	288	951
100.024	0	935	239	308	295	286	266	302	256	233	357	239	207	271	289	953
100.147	0	939	243	311	296	289	270	305	258	236	359	241	209	274	293	960
100.27	0	945	246	315	299	294	274	304	261	237	360	242	211	273	293	964
100.393	0	926	231	310	294	284	266	300	255	233	356	238	205	270	285	941
100.516	0	930	235	308	294	287	265	302	256	234	357	239	207	271	288	951
100.639	0	936	240	309	296	288	267	302	256	234	357	240	206	270	289	955
100.762	0	940	242	309	295	289	269	304	258	235	358	241	209	271	291	959
100.884	0	947	247	313	297	293	272	305	261	238	358	242	211	274	294	967
101.007	0	937	239	315	298	294	274	305	259	236	358	240	207	272	289	950
101.13	0	927	232	307	292	284	264	301	254	231	356	238	205	270	284	942
101.253	0	935	237	309	294	286	265	302	256	234	356	239	207	270	289	953
101.376	0	937	239	309	294	288	267	301	257	235	356	239	206	271	290	956
101.499	0	943	243	310	295	290	269	304	259	236	359	240	208	272	291	961
101.622	0	949	247	315	297	292	274	307	262	237	361	241	210	272	292	963
101.745	0	926	230	309	292	285	266	301	255	232	355	238	205	269	283	938
101.868	0	930	232	306	292	283	263	300	254	231	354	237	205	268	285	946
101.99	0	934	236	309	294	286	264	300	256	234	356	238	206	270	287	951
102.113	0	937	240	309	294	286	266	303	257	234	356	239	206	269	289	954
102.236	0	944	245	312	297	290	270	302	260	237	357	239	209	272	291	962
102.359	0	937	240	314	298	289	272	305	260	236	357	239	207	270	288	950
102.482	0	923	230	306	290	280	261	300	253	230	354	234	204	268	282	938
102.605	0	931	235	308	293	283	264	300	256	233	357	237	205	269	286	949
102.728	0	935	238	309	292	286	264	300	255	234	355	237	207	269	287	952
102.851	0	938	241	310	295	286	267	303	257	236	356	238	207	270	288	958
102.973	0	944	245	315	297	292	272	306	260	237	359	239	209	270	290	961
103.096	0	924	229	308	292	284	265	300	255	231	355	234	204	268	282	938
103.219	0	928	233	307	292	283	262	300	255	233	355	236	205	268	285	947
103.342	0	934	238	310	293	285	264	301	256	234	356	237	206	267	286	950
103.465	0	937	240	310	294	287	266	303	257	236	357	239	207	268	288	953
103.588	0	944	245	313	296	290	269	306	260	237	359	239	209	269	290	958
103.711	0	931	235	313	294	288	268	301	257	234	357	237	206	268	285	940
103.834	0	928	230	307	292	283	261	301	254	232	354	236	205	267	284	943
103.956	0	935	236	309	296	284	264	306	257	233	357	237	207	268	287	950
104.079	0	939	238	309	294	286	266	303	258	234	357	238	207	269	289	953
104.202	0	945	243	312	295	289	269	304	260	236	358	239	209	271	291	961
104.325	0	938	239	314	296	291	270	305	260	236	359	239	207	269	287	949
104.448	0	926	228	307	292	281	261	300	254	230	355	235	204	267	283	938
104.571	0	933	235	308	292	283	262	302	256	233	357	237	205	269	286	948
104.694	11	939	235	308	292	286	263	301	256	233	357	238	207	268	289	953
104.817	0	943	240	310	294	288	266	304	258	235	359	238	207	271	289	958
104.94	0	946	243	314	296	292	270	305	261	237	361	239	209	272	290	959
105.062	0	926	226	307	291	282	261	302	252	231	356	235	204	268	283	937
105.185	0	931	229	306	291	283	260	301	253	231	356	235	205	269	285	945
105.308	0	936	232	308	290	282	262	301	254	232	356	236	205	269	287	950
105.431	0	938	236	307	291	286	264	303	256	234	358	237	206	270	288	953
105.554	0	944	240	311	294	289	267	304	258	235	359	239	208	272	290	961
105.677	0	934	232	311	293	287	267	304	256	233	358	236	205	269	286	944
105.8	0	926	225	304	290	280	258	301	251	229	356	235	203	268	283	940
105.923	0	932	230	306	291	284	261	302	254	231	357	236	204	268	285	947
106.045	0	936	232	306	290	282	261	302	254	232	357	237	204	268	287	951
106.168	0	942	236	308	291	286	264	303	257	234	358	238	207	271	289	958
106.291	0	947	241	313	294	290	269	305	259	235	360	239	208	271	291	960
106.414	0	927	225	307	290	283	261	300	253	229	356	236	204	267	283	937
106.537	0	932	228	305	290	282	259	301	254	232	357	237	205	266	285	945
106.66	0	939	232	307	289	284	262	302	255	232	357	237	205	268	287	952
106.783	0	939	235	308	290	287	264	303	255	232	357	239	206	269	289	956
106.906	0	947	240	309	292	288	267	305	257	234	360	239	209	271	292	964
107.028	0	943	238	313	292	290	269	303	257	234	359	240	207	269	288	954
107.151	0	931	227	305	289	282	260	300	253	231	356	238	204	268	284	945
107.274	0	939	232	307	290	284	262	303	255	232	359	238	205	269	287	956
107.397	0	941	234	307	291	285	264	303	256	233	359	239	206	268	289	957
107.52	0	946	238	310	290	288	267	305	257	235	359	240	207	271	291	962
107.643	0	952	241	313	294	291	271	305	260	235	361	241	210	271	292	966
107.766	0	932	227	307	288	285	263	304	253	231	356	238	205	268	284	944
107.889	0	936	230	306	288	284	263	303	255	233	358	237	206	269	286	953
108.012	0	943	235	308	290	284	264	302	256	234	359	240	207	268	289	958
108.134	0	945	237	309	290	288	266	304	257	234	359	239	207	270	291	963
108.257	0	951	241	311	292	289	269	306	260	236	362	242	209	270	293	969
108.38	0	943	237	313	293	291	271	306	259	234	361	239	208	270	288	954
108.503	0	931	226	305	288	282	262	301	252	231	356	236	204	267	284	944
108.626	0	938	232	307	288	282	263	301	255	233	356	237	205	268	287	954
108.749	0	939	234	307	288	285	264	302	255	234	357	238	205	267	288	956
108.872	0	943	238	309	290	286	267	303	257	234	359	239	208	269	290	961
108.995	0	952	243	314	291	289	271	304	260	236	359	241	209	269	291	965
109.117	0	931	228	309	288	285	267	300	255	232	356	236	204	267	285	940
109.24	0	929	227	305	286	280	261	301	252	231	354	236	204	264	284	944
109.363	0	936	232	307	288	283	264	299	254	231	355	237	205	265	286	951
109.486	0	938	234	308	287	282	264	299	255	234	355	238	205	266	288	954
109.609	0	943	239	311	287	286	269	299	257	234	355	237	207	268	291	961
109.732	0	946	242	315	292	290	273	302	260	236	358	239	208	267	291	959
109.855	0	923	225	306	285	278	263	298	251	229	353	234	203	263	282	934
109.978	0	930	228	306	285	280	262	297	254	232	352	236	204	265	285	944
110.1	0	934	233	308	286	282	265	298	254	233	353	235	204	265	286	948
110.223	0	936	237	308	288	283	266	298	255	233	355	238	205	264	288	953
110.346	0	946	241	311	288	289	271	301	259	235	356	239	208	267	290	960
110.469	0	945	240	315	290	293	275	303	260	236	356	239	208	267	290	955
110.592	0	926	226	305	287	280	264	296	252	231	353	235	203	264	283	937
110.715	0	935	233	307	288	283	265	299	254	233	354	237	204	266	288	950
110.838	0	939	237	309	288	285	267	299	255	234	354	238	205	267	289	953
110.961	0	945	239	309	290	286	269	300	257	235	355	239	206	269	291	960
111.084	0	953	246	313	291	290	273	302	259	237	357	241	209	270	294	967
111.206	0	934	234	310	290	288	271	300	256	234	356	238	205	268	287	946
111.329	0	934	231	305	287	284	264	298	253	231	355	238	204	268	288	950
111.452	0	943	237	309	288	285	268	299	256	234	355	238	206	269	292	959
111.575	0	945	239	308	288	288	268	301	257	234	356	240	208	271	294	962
111.698	0	950	243	311	291	291	272	303	260	236	360	242	209	273	295	969
111.821	0	950	243	315	293	292	276	303	260	238	359	241	209	272	293	963
111.944	0	932	228	306	288	282	265	298	254	231	355	237	205	269	287	944
112.067	0	939	233	307	288	284	266	299	255	234	356	239	206	270	290	956
112.189	0	942	235	308	290	285	266	301	256	234	358	239	207	272	291	961
112.312	0	946	240	309	290	289	268	301	258	235	358	241	209	274	294	966
112.435	0	955	246	313	292	290	272	303	260	238	360	242	210	274	296	973
112.558	0	934	232	310	289	287	271	299	256	234	357	238	206	270	288	950
112.681	0	932	228	305	287	281	263	300	253	232	357	237	205	271	288	951
112.804	0	939	234	306	289	283	265	300	256	234	357	239	206	272	292	959
112.927	0	943	235	307	288	286	265	299	256	234	357	241	206	273	292	963
113.05	0	947	241	309	291	287	268	303	258	236	359	242	209	275	295	970
113.172	0	950	242	312	293	292	275	303	260	237	361	242	210	275	296	969
113.295	0	930	226	305	287	283	264	298	253	230	356	238	204	272	288	947
113.418	0	937	230	305	287	283	263	299	253	232	357	239	205	272	291	958
113.541	0	941	233	307	288	284	265	298	255	234	358	239	206	275	292	964
113.664	0	944	237	306	288	287	266	300	256	234	359	241	207	276	295	967
113.787	0	950	242	309	293	287	269	304	259	236	361	242	210	279	298	975
113.91	0	942	236	310	291	289	270	301	258	234	359	240	208	276	293	960
114.033	0	933	228	304	286	281	262	298	253	231	357	238	205	275	291	956
114.156	0	941	234	307	289	286	264	300	256	233	360	241	207	276	294	966
114.278	0	943	236	306	289	285	265	301	256	234	359	240	207	277	295	969
114.401	0	948	240	308	290	288	268	301	258	235	361	241	209	279	298	975
114.524	0	947	239	311	292	291	271	301	260	236	362	242	208	279	296	971
114.647	0	930	227	304	288	281	263	298	253	231	358	238	206	275	290	955
114.77	0	939	233	306	287	283	262	300	256	232	359	241	207	278	294	966
114.893	0	943	235	306	288	286	265	299	256	233	360	241	207	279	295	969
115.016	0	945	238	307	291	285	266	304	257	234	362	241	208	280	297	974
115.139	0	951	242	311	290	291	270	304	259	236	364	243	210	281	299	978
115.261	0	933	230	308	289	285	267	299	256	232	360	240	206	277	291	955
115.384	0	932	228	303	287	282	260	297	253	230	358	239	205	278	291	957
115.507	0	938	232	305	287	283	262	297	256	233	360	240	206	278	292	963
115.63	0	939	234	305	288	282	262	300	256	233	360	241	206	278	294	965
115.753	0	944	238	307	289	287	266	301	257	234	360	241	207	280	296	972
115.876	0	943	236	311	290	289	270	301	258	234	362	242	208	279	295	966
115.999	0	926	223	302	285	279	259	297	251	229	357	238	203	276	290	949
116.122	0	932	229	303	285	282	259	298	254	231	358	238	203	278	293	957
116.244	0	934	231	304	285	282	261	296	253	231	358	239	204	281	293	962
116.367	0	938	234	305	287	285	263	299	255	231	358	240	204	281	295	968
116.49	0	944	239	308	288	287	267	300	258	234	359	241	207	282	299	974
116.613	0	932	231	308	288	285	265	298	256	231	359	240	204	279	293	956
116.736	0	926	225	301	285	279	259	295	252	229	355	238	203	278	290	951
116.859	0	933	231	303	285	282	261	297	253	230	356	238	204	278	292	958
116.982	0	934	232	304	287	283	262	297	254	231	356	239	203	279	293	960
117.105	0	937	236	306	289	285	265	299	256	233	358	241	205	281	295	966
117.228	0	944	240	311	290	288	269	300	258	234	358	242	207	280	296	967
117.35	0	924	225	304	286	281	263	297	252	229	354	237	203	277	289	946
117.473	0	930	229	303	286	280	260	296	253	231	355	237	204	279	292	955
117.596	0	935	234	305	287	283	262	298	255	231	356	238	203	278	294	958
117.719	0	938	236	305	288	285	263	298	255	232	356	239	205	280	296	962
117.842	0	945	240	308	290	289	267	301	258	234	358	241	207	280	297	968
117.965	0	930	231	309	290	285	266	299	256	232	356	238	204	279	291	950
118.088	0	929	226	303	287	281	260	297	253	230	354	238	204	278	290	949
118.211	0	936	233	305	287	285	264	297	255	231	354	239	204	278	294	958
118.333	0	938	234	307	288	286	264	298	256	232	355	239	204	279	295	961
118.456	0	942	238	308	290	287	267	301	257	234	357	240	208	280	297	967
118.579	0	941	238	312	291	290	270	301	259	234	357	240	206	279	295	958
118.702	0	925	224	304	289	279	261	299	252	229	353	235	203	277	289	943
118.825	0	931	229	305	288	282	261	298	254	231	353	238	203	277	293	953
118.948	0	935	233	305	288	286	262	298	255	231	354	238	203	277	293	957
119.071	0	938	236	307	290	287	266	299	256	234	355	239	206	279	296	961
119.194	0	949	242	311	293	290	269	301	259	234	356	241	208	280	298	967
119.316	0	927	228	308	291	284	265	298	255	231	353	237	203	276	290	944
119.439	0	928	226	304	288	281	259	295	253	230	352	236	204	276	289	945
119.562	0	933	231	304	288	284	262	297	254	230	353	237	203	277	293	954
119.685	0	936	234	306	288	283	263	298	255	231	354	239	205	277	294	957
119.808	0	941	238	309	290	289	266	300	258	233	355	240	207	278	297	964
119.931	0	944	240	313	295	290	271	303	259	235	357	240	208	279	296	963
120.054	0	924	225	305	287	281	262	296	252	229	352	235	203	276	290	939
120.177	0	931	228	306	288	282	260	296	253	231	353	237	204	277	292	951
120.3	0	935	233	306	288	283	262	298	255	231	353	239	204	278	294	956
120.422	0	938	236	307	289	285	264	298	256	233	355	239	206	279	295	961
120.545	0	947	241	310	291	290	268	301	259	235	357	241	210	280	299	969
120.668	0	946	241	315	293	293	273	302	260	236	358	241	209	280	297	963
120.791	0	926	226	306	289	282	261	297	252	231	354	238	205	278	290	946
120.914	0	934	233	307	290	284	262	299	255	234	356	239	206	279	295	958
121.037	0	939	237	308	290	287	265	299	256	234	356	240	208	281	297	962
121.16	0	945	239	310	291	289	267	299	259	235	358	242	208	282	299	969
121.283	0	954	246	314	294	291	271	302	262	237	360	243	211	283	302	977
121.405	0	938	235	314	292	290	271	301	259	235	360	242	208	282	296	958
121.528	0	937	232	307	292	286	263	299	257	234	358	241	206	282	295	961
121.651	0	946	238	311	293	289	267	300	259	236	358	241	208	285	300	971
121.774	0	946	239	311	292	290	268	301	259	237	360	242	209	285	301	973
121.897	0	954	244	314	295	294	271	304	262	239	362	244	211	286	303	980
122.02	0	952	245	319	296	295	275	305	263	238	362	244	210	287	302	975
122.143	0	935	230	309	291	286	264	301	257	233	358	240	208	284	295	958
122.266	0	943	236	310	293	289	266	302	259	236	360	242	208	286	300	973
122.388	0	947	240	311	293	292	269	303	260	237	361	243	209	286	301	974
122.511	0	952	243	312	294	293	270	303	261	238	361	245	210	289	305	979
122.634	0	959	247	317	296	297	275	305	264	239	363	246	212	290	306	985
122.757	0	935	232	312	293	291	271	302	260	237	360	241	208	286	297	959
122.88	0	935	230	308	290	286	264	301	257	234	360	241	207	285	297	962
123.003	0	941	236	309	292	288	268	302	259	236	361	242	208	286	300	968
123.126	0	944	237	309	292	291	267	301	259	236	359	241	208	287	301	972
123.249	0	959	257	314	293	308	276	295	267	247	346	258	214	300	327	979
123.372	0	942	265	322	292	329	293	281	274	256	333	265	215	303	327	943
123.494	0	921	243	313	286	310	281	278	267	250	329	250	212	299	312	926
123.617	0	934	244	314	287	301	274	284	263	251	340	242	213	300	311	951
123.74	0	940	245	317	288	299	274	286	264	254	342	242	213	301	312	958
123.863	0	946	249	317	287	298	275	287	266	254	344	242	215	303	312	962
123.986	0	961	256	323	293	302	280	290	267	251	347	244	217	304	316	971
124.109	0	941	239	321	292	296	276	288	264	245	345	238	211	302	305	946
124.232	0	941	236	314	290	288	268	290	261	241	346	238	208	303	301	959
124.355	0	947	242	315	292	294	269	291	265	243	346	240	207	303	302	972
124.477	0	950	243	315	293	292	270	292	267	243	346	242	207	304	302	978
124.6	0	957	247	317	294	293	273	293	270	245	347	242	207	304	305	987
124.723	0	947	241	319	295	293	277	292	269	243	348	240	205	301	299	972
124.846	0	939	233	310	291	284	267	289	262	238	346	236	202	296	293	960
124.969	0	960	242	314	293	286	269	288	263	241	347	237	204	291	291	967
125.092	0	963	244	314	292	288	270	289	263	240	346	238	205	289	290	966
125.215	0	967	247	316	295	290	273	291	264	241	349	239	206	288	292	971
125.338	0	961	244	318	296	291	275	292	265	241	349	238	204	284	287	957
125.46	0	946	233	311	292	284	267	287	260	236	343	235	202	281	282	946
125.583	0	953	240	312	292	288	270	287	263	238	343	236	203	278	285	956
125.706	0	952	242	312	292	288	271	288	263	239	343	235	204	276	285	953
125.829	0	954	246	315	293	288	273	288	264	240	343	237	207	275	289	955
125.952	0	946	243	317	292	291	277	287	265	239	343	236	205	272	283	940
126.075	0	938	235	310	289	284	269	284	260	236	341	234	202	269	279	934
126.198	0	944	242	313	289	285	272	286	262	238	341	235	205	268	283	943
126.321	0	940	242	311	290	286	273	285	262	237	342	233	204	267	281	939
126.444	0	945	247	314	290	289	275	284	263	239	342	236	207	266	283	943
126.566	0	930	236	313	290	287	275	284	260	237	340	233	202	263	276	922
126.689	0	922	232	307	288	279	267	284	256	235	340	230	201	261	274	921
126.812	0	927	239	310	288	282	271	283	258	237	340	231	204	259	276	921
126.935	0	930	240	311	288	283	271	282	258	238	339	232	204	257	276	920
127.058	0	940	245	314	289	285	274	284	260	238	340	232	205	257	276	924
127.181	0	919	229	311	286	283	271	283	257	234	338	230	200	255	266	898
127.304	0	916	228	305	284	277	264	279	253	232	337	228	200	251	266	896
127.427	0	921	231	306	284	277	265	280	255	234	338	229	201	249	266	899
127.549	0	918	234	307	282	280	266	280	254	234	337	229	203	246	267	901
127.672	0	920	238	309	285	282	270	283	257	236	339	232	203	247	269	904
127.795	0	901	223	304	282	279	266	278	259	233	333	229	200	244	260	882
127.918	0	903	223	303	279	276	261	275	256	233	332	228	199	243	259	880
128.041	0	908	228	303	279	278	264	277	257	233	332	228	200	242	260	878
128.164	0	907	229	305	280	278	266	278	258	234	333	230	201	242	260	878
128.287	0	912	235	306	279	279	268	278	259	235	335	232	203	242	263	878
128.41	0	892	224	304	278	277	265	275	255	233	333	227	199	239	257	857
128.532	0	889	223	302	275	273	261	273	253	231	332	227	199	240	256	859
128.655	0	892	227	303	276	273	262	277	255	232	334	228	202	240	259	864
128.778	0	893	230	303	277	274	263	277	255	234	336	229	202	241	260	866
128.901	0	900	234	306	280	277	266	280	257	234	338	231	204	244	263	872
129.024	0	888	228	306	280	277	266	277	255	233	337	231	202	241	259	857
129.147	0	881	222	302	276	273	259	277	252	231	337	230	202	242	260	856
129.27	0	889	229	303	278	277	262	279	255	233	340	232	204	245	264	863
129.393	0	897	230	304	279	277	263	280	254	234	340	234	204	245	265	866
129.516	0	909	235	308	281	280	266	282	258	236	341	235	207	247	268	876
129.638	0	913	236	312	284	284	270	283	259	237	344	236	207	248	268	870
129.761	0	899	224	305	277	277	260	278	253	233	341	234	205	247	265	854
129.884	0	915	229	306	280	276	262	280	255	235	343	236	207	248	268	860
130.007	0	917	234	307	280	280	264	282	255	236	345	237	208	248	271	863
130.13	0	927	238	310	281	283	266	284	258	237	347	240	211	250	274	868
130.253	0	936	243	314	284	285	268	288	261	241	349	241	215	252	282	871
130.376	0	921	235	310	282	283	263	283	256	239	346	241	211	250	279	853
130.499	0	931	238	307	279	284	258	286	256	238	346	240	210	251	278	863
130.621	0	940	239	308	280	288	263	289	259	239	349	242	212	252	278	876
130.744	0	948	240	309	281	290	264	292	261	241	352	242	212	255	280	883
130.867	0	960	239	314	284	291	268	294	264	243	357	244	214	259	281	896
130.99	0	950	235	316	287	289	271	295	264	243	357	243	213	259	278	880
131.113	0	932	226	309	281	281	262	287	258	240	355	241	211	259	276	874
131.236	0	937	232	311	281	285	264	287	259	242	355	242	212	261	278	883
131.359	0	936	233	312	282	285	265	286	258	243	356	241	212	262	279	887
131.482	0	940	237	316	283	285	268	288	261	244	356	242	214	263	281	895
131.604	0	937	238	321	286	290	272	289	262	244	358	242	215	261	281	891
131.727	0	917	226	312	282	282	264	286	255	241	354	240	210	260	274	875
131.85	0	925	231	315	283	283	265	286	258	242	355	241	213	261	279	887
131.973	0	925	237	315	283	286	267	286	258	243	354	242	213	261	281	890
132.096	0	926	237	321	284	287	270	289	260	245	356	243	214	263	282	895
132.219	0	928	240	326	285	291	274	290	260	246	356	243	215	262	283	895
132.342	0	897	225	316	282	282	266	287	254	241	353	239	211	260	276	875
132.465	0	901	231	318	281	284	265	287	256	243	354	240	213	260	280	887
132.588	0	899	234	322	282	286	269	289	258	245	355	241	214	261	282	887
132.71	0	899	237	325	282	286	270	290	260	246	356	242	215	261	283	890
132.833	0	906	241	329	286	291	276	291	260	247	357	244	217	263	285	893
132.956	0	883	229	320	283	285	268	287	255	243	352	241	213	260	278	870
133.079	0	893	236	319	282	284	267	288	256	245	353	242	215	260	282	882
133.202	0	897	239	325	285	288	271	289	258	246	354	243	216	261	285	886
133.325	0	901	242	326	286	289	273	290	259	247	354	245	218	262	288	891
133.448	0	911	247	331	287	293	277	292	261	249	358	246	220	264	292	899
133.571	0	890	236	327	288	290	275	290	259	246	355	244	216	262	285	877
133.693	0	897	239	321	285	287	269	290	257	246	356	244	218	263	288	888
133.816	0	905	243	328	288	291	274	292	260	247	355	245	218	265	291	894
133.939	0	906	245	329	289	292	275	294	261	249	356	246	221	266	293	898
134.062	0	916	250	333	290	295	279	295	263	251	359	249	223	267	296	907
134.185	0	900	241	330	291	295	278	295	263	249	358	247	219	266	290	887
134.308	0	903	241	322	290	288	270	292	259	247	357	245	219	266	292	895
134.431	0	913	249	329	290	293	276	294	262	249	357	247	221	268	296	903
134.554	0	912	251	328	290	293	277	296	262	250	359	248	222	267	297	904
134.676	0	921	252	334	293	297	280	297	265	250	361	249	223	269	299	912
134.799	0	903	243	331	291	296	280	295	262	249	359	246	220	267	292	890
134.922	0	907	240	325	288	291	273	293	260	248	356	245	220	267	293	896
135.045	0	914	248	328	291	292	277	295	264	249	359	246	221	267	297	903
135.168	0	916	249	328	291	293	277	296	263	249	359	247	222	268	298	903
135.291	0	924	253	332	294	297	281	297	266	251	361	247	224	269	300	912
135.414	0	905	241	332	292	297	282	295	264	249	358	244	219	266	292	888
135.537	0	898	235	323	287	288	272	291	259	246	355	242	218	264	290	886
135.66	0	905	243	325	288	291	276	293	261	248	356	243	218	264	293	893
135.782	0	909	247	325	288	292	277	292	261	248	354	243	219	264	293	893
135.905	0	915	251	326	290	293	279	293	263	249	355	243	221	263	296	900
136.028	0	909	245	333	290	296	283	293	264	249	356	243	218	263	291	887
136.151	0	887	231	320	285	287	274	286	258	244	349	239	214	258	284	868
136.274	0	896	237	320	285	287	274	287	259	245	348	238	215	258	286	877
136.397	0	898	240	321	285	288	275	286	259	245	348	237	214	256	286	876
136.52	0	900	244	321	285	289	276	287	259	245	348	238	215	256	289	879
136.643	0	908	248	326	286	293	279	288	262	247	349	240	216	256	290	882
136.765	0	882	230	320	286	288	277	283	258	244	345	237	210	253	278	854
136.888	0	881	230	314	280	281	270	282	253	241	342	235	209	251	279	856
137.011	0	885	235	317	279	284	273	281	256	242	342	234	210	250	280	858
137.134	0	887	236	316	279	284	272	282	255	243	341	235	211	249	281	860
137.257	0	895	241	320	282	285	275	282	257	244	342	237	211	250	285	868
137.38	0	899	245	326	283	290	279	284	259	245	344	237	213	250	285	866
137.503	0	871	224	313	278	282	272	280	254	240	339	231	207	246	273	837
137.626	0	876	229	312	275	278	269	279	252	239	338	231	208	245	276	846
137.748	0	881	232	314	277	280	271	278	254	241	337	231	207	244	276	848
137.871	0	883	234	314	276	280	271	279	253	241	339	232	208	245	278	852
137.994	0	890	239	319	279	282	274	280	256	242	340	234	211	247	283	860
138.117	0	898	243	325	281	286	278	283	258	244	342	236	212	248	284	864
138.24	0	871	224	316	278	282	275	278	254	240	338	232	206	244	273	836
138.363	0	872	225	311	273	277	267	275	250	238	336	229	206	243	274	843
138.486	0	877	229	313	275	278	269	276	252	240	338	231	207	244	276	846
138.609	0	880	230	313	274	278	270	276	253	240	338	231	207	245	277	849
138.732	0	888	234	318	276	281	273	279	254	241	339	234	209	246	281	858
138.854	0	895	239	322	279	283	276	282	256	244	342	235	211	248	284	868
138.977	0	881	229	322	278	284	277	282	256	243	342	232	208	248	277	848
139.1	0	869	218	309	273	273	267	276	249	236	338	229	204	244	273	839
139.223	0	878	222	312	273	276	268	277	251	239	338	229	206	245	276	849
139.346	0	878	225	311	273	278	268	276	251	238	338	230	205	245	277	851
139.469	0	883	227	313	274	278	269	278	253	240	340	232	207	247	280	857
139.592	0	893	233	317	275	282	273	279	254	241	341	233	209	249	283	867
139.715	0	897	237	323	278	285	277	282	257	242	342	235	210	250	283	866
139.837	0	871	218	311	274	276	269	277	251	237	338	229	205	247	273	842
139.96	0	878	221	308	271	275	264	276	249	236	339	230	205	248	277	852
140.083	0	882	223	313	271	276	266	276	250	237	339	230	205	247	277	857
140.206	0	887	228	311	272	277	267	275	251	237	339	231	206	249	279	862
140.329	0	893	230	316	273	279	270	279	253	239	341	233	209	251	284	872
140.452	1	902	236	320	278	280	274	284	254	240	344	235	211	253	285	876
140.575	0	880	221	315	274	278	271	278	251	237	341	232	206	249	276	851
140.698	0	881	219	308	270	274	263	276	248	235	339	230	205	249	277	857
140.82	0	887	224	311	270	276	264	276	249	236	341	231	207	249	279	865
140.943	0	889	224	311	271	275	265	278	250	236	341	232	207	251	279	867
141.066	0	895	229	314	271	276	267	278	251	237	342	233	208	251	284	875
141.189	0	905	234	317	274	282	270	280	253	239	343	235	211	254	286	884
141.312	0	897	232	320	278	282	274	283	254	239	345	235	209	253	281	873
141.435	0	878	217	308	269	274	263	277	246	234	342	230	205	250	276	857
141.558	0	889	223	310	270	276	262	277	248	235	342	231	207	252	279	869
141.681	0	891	224	310	271	274	263	276	248	236	342	231	206	252	281	870
141.804	0	894	226	312	270	275	263	278	249	237	343	233	208	252	283	877
141.926	0	899	231	316	272	278	267	281	251	238	346	235	209	255	286	884
142.049	0	905	234	320	277	281	272	284	253	240	346	235	210	255	286	884
142.172	0	882	217	309	269	275	264	276	247	234	341	231	205	251	276	859
142.295	0	888	223	307	269	274	260	275	245	234	342	231	206	252	279	869
142.418	0	892	226	308	270	277	263	276	248	235	342	231	207	252	279	870
142.541	0	895	227	310	269	275	262	276	248	235	342	232	206	252	282	874
142.664	0	903	231	312	272	277	265	278	250	236	343	234	208	253	284	881
142.787	0	910	237	318	275	283	269	280	252	238	345	236	210	254	285	884
142.909	0	888	221	309	271	278	264	277	248	233	342	231	206	251	275	857
143.032	0	890	221	305	269	272	259	274	245	232	340	230	205	249	276	862
143.155	0	896	226	306	269	275	260	274	247	233	340	230	205	249	277	866
143.278	0	895	227	305	269	273	260	275	247	234	340	230	205	249	278	867
143.401	0	900	229	309	269	276	262	278	248	234	341	232	207	250	281	873
143.524	0	906	233	315	272	280	266	278	251	237	343	234	208	251	282	877
143.647	0	884	219	308	270	273	262	275	247	233	339	229	203	247	274	852
143.77	0	884	220	303	267	269	256	271	244	230	337	228	204	247	275	857
143.892	0	888	223	306	267	273	259	273	245	233	339	228	204	247	276	860
144.015	0	891	224	307	267	274	259	273	246	232	338	230	204	247	278	862
144.138	0	896	228	309	269	275	261	273	247	233	340	231	206	248	279	869
144.261	0	901	232	315	271	277	265	276	249	236	342	233	207	249	281	872
144.384	0	879	217	306	268	272	260	272	245	231	338	228	202	246	273	846
144.507	0	884	219	304	266	270	256	271	245	232	337	229	202	246	275	856
144.63	0	887	224	305	267	270	258	271	245	232	337	228	203	246	276	859
144.753	0	888	225	306	267	272	258	273	246	231	339	230	204	248	278	862
144.876	0	895	227	311	269	276	261	275	247	233	340	232	205	249	280	869
144.998	0	894	226	314	272	277	265	275	248	235	340	231	205	249	278	861
145.121	0	877	214	302	267	267	255	270	242	228	337	227	201	245	273	847
145.244	0	885	221	303	265	268	255	270	244	230	339	228	203	246	275	857
145.367	0	887	219	305	268	271	256	272	244	231	338	229	202	247	276	858
145.49	0	892	224	306	267	270	257	273	245	232	339	231	203	248	278	864
145.613	0	899	226	310	269	273	261	274	247	233	341	231	205	250	281	873
145.736	0	893	224	312	273	274	264	278	247	234	341	231	205	249	278	860
145.859	0	878	213	302	265	266	253	270	241	227	336	227	200	247	273	848
145.981	0	887	216	302	266	268	253	271	241	229	338	228	202	247	275	858
146.104	0	887	218	302	267	268	254	270	242	229	337	228	202	247	275	860
146.227	0	892	219	305	266	267	254	272	243	230	338	229	203	249	279	867
146.35	0	898	224	307	271	269	258	276	246	231	341	232	206	250	282	874
146.473	0	900	226	311	273	273	262	277	247	233	342	233	205	251	280	872
146.596	0	880	211	300	267	265	252	271	241	226	337	227	201	246	273	851
146.719	0	885	214	299	264	264	249	271	241	228	338	228	201	249	276	860
146.842	0	887	216	300	265	265	250	271	242	226	339	229	202	248	276	863
146.964	0	892	216	303	268	263	251	274	242	227	339	229	203	251	279	870
147.087	0	897	221	307	267	267	255	274	243	230	342	231	205	252	281	878
147.21	0	905	227	309	273	268	259	280	246	233	343	233	206	254	284	885
147.333	0	891	218	308	268	273	258	274	245	230	342	231	204	252	277	864
147.456	0	886	212	299	264	264	249	270	240	227	338	229	202	250	275	860
147.579	0	892	217	301	266	267	251	271	241	228	339	229	202	250	278	869
147.702	0	893	218	301	265	267	250	271	241	228	339	230	203	251	278	871
147.825	0	898	219	305	266	268	252	274	243	228	342	232	204	253	282	879
147.948	0	904	226	307	270	269	257	277	244	232	343	233	208	255	284	886
148.07	0	905	227	312	272	275	261	278	247	232	343	233	207	254	283	883
148.193	0	887	213	300	265	267	251	272	240	227	340	230	203	252	275	863
148.316	0	893	218	300	266	266	251	274	242	229	340	231	203	251	277	872
148.439	0	896	220	301	266	267	252	272	242	228	340	231	204	251	278	875
148.562	0	899	223	303	267	271	253	276	243	229	341	232	205	252	281	880
148.685	0	904	226	308	274	269	258	282	245	233	343	233	207	255	283	886
148.808	0	910	230	312	276	274	262	283	249	234	345	235	207	254	284	888
148.931	0	890	215	303	269	271	254	275	242	229	341	231	203	251	276	866
149.053	0	894	218	302	268	268	252	277	243	229	340	231	206	251	277	875
149.176	0	899	223	303	269	269	254	278	244	229	341	231	204	251	280	879
149.299	0	901	224	304	269	272	255	278	245	230	343	232	205	253	281	879
149.422	0	908	227	307	272	273	259	282	247	233	344	234	208	254	283	887
149.545	0	912	230	313	276	276	264	286	249	234	346	235	207	256	283	888
149.668	0	889	216	302	270	271	255	278	244	229	342	231	204	251	276	865
149.791	0	895	219	301	271	271	253	278	244	229	341	231	205	251	277	872
149.914	0	900	223	303	270	271	256	278	245	230	341	231	204	251	279	876
150.036	0	902	224	303	270	273	257	279	246	231	342	232	204	252	280	880
150.159	0	908	226	309	275	274	259	283	248	232	343	233	206	253	283	887
150.282	0	913	229	313	279	275	265	287	250	235	345	235	208	255	284	889
150.405	0	893	216	304	273	272	256	279	244	229	341	230	203	251	276	866
150.528	0	895	218	301	272	271	253	279	243	229	340	230	203	250	277	872
150.651	0	900	221	302	272	273	255	279	244	229	341	230	204	251	278	874
150.774	0	902	221	302	273	272	254	282	245	229	341	231	204	253	280	878
150.897	0	908	223	308	275	272	258	284	247	231	342	233	206	253	283	885
151.02	0	913	227	311	277	277	262	285	249	233	344	234	207	255	283	889
151.142	0	894	216	304	275	272	257	280	246	229	341	230	201	253	276	867
151.265	0	897	216	300	273	269	252	280	244	227	340	230	203	252	277	872
151.388	0	902	219	303	272	272	253	280	244	228	340	231	202	252	279	876
151.511	0	903	220	304	274	271	253	281	245	228	340	230	204	252	280	881
151.634	0	908	222	307	274	275	257	284	247	229	343	232	205	255	282	887
151.757	0	916	227	310	279	275	260	288	249	232	345	234	206	256	285	892
151.88	0	902	218	305	275	273	257	282	245	229	341	230	203	252	278	872
152.003	0	900	216	301	274	268	251	280	243	227	341	230	202	253	277	875
152.125	0	906	220	302	275	271	253	282	244	228	342	231	204	254	279	880
152.248	0	908	218	303	276	271	253	283	243	228	342	232	204	255	281	884
152.371	0	912	222	306	277	273	256	285	246	230	343	233	205	256	284	891
152.494	0	919	226	311	283	271	260	291	248	233	346	234	206	258	285	897
152.617	0	906	219	307	278	276	258	285	246	230	345	232	203	256	279	878
152.74	0	905	219	301	276	272	252	283	244	228	343	232	204	255	279	879
152.863	0	912	223	302	276	273	254	283	245	228	342	232	204	255	281	886
152.986	0	914	223	303	275	273	254	284	245	228	342	233	205	255	282	889
153.108	0	917	227	306	278	275	257	287	247	231	345	235	206	257	284	895
153.231	0	922	229	312	278	278	260	287	249	232	346	237	208	259	286	898
153.354	0	908	218	302	276	274	256	283	246	230	342	232	205	256	281	879
153.477	0	909	219	302	276	273	252	283	244	228	342	232	205	255	282	885
153.6	0	913	223	303	275	275	254	285	244	228	343	234	205	256	282	888
153.723	0	915	225	304	277	274	255	286	246	229	343	235	206	257	283	891
153.846	0	920	227	306	278	275	258	286	247	232	345	235	207	259	286	898
153.969	0	921	227	310	279	279	262	287	248	232	347	236	208	258	285	894
154.092	0	903	216	301	274	270	252	284	243	228	343	233	204	255	279	877
154.214	0	908	220	302	274	272	253	283	243	230	342	234	206	256	282	886
154.337	0	909	219	302	275	273	253	283	244	229	342	234	205	255	281	886
154.46	0	911	224	303	275	272	255	284	245	230	344	234	206	257	283	891
154.583	0	916	225	308	275	275	258	286	248	233	346	237	208	258	285	897
154.706	0	912	224	309	277	277	260	286	248	232	345	235	207	258	283	887
154.829	0	898	214	300	273	268	250	280	243	227	340	232	204	255	279	874
154.952	0	901	217	301	272	270	252	281	243	228	342	232	206	254	279	880
155.075	0	901	217	301	271	271	252	282	244	228	342	232	205	254	280	880
155.197	0	905	220	303	274	270	253	283	244	230	342	234	205	255	281	885
155.32	0	911	222	307	275	271	256	284	246	232	343	236	207	257	284	891
155.443	0	908	221	310	277	274	259	285	247	232	346	235	206	255	282	885
155.566	0	892	212	301	271	267	250	280	242	228	342	232	203	254	276	868
155.689	0	897	215	300	271	266	250	280	243	228	341	232	203	254	277	874
155.812	0	897	215	300	270	266	251	279	242	229	340	232	203	254	278	876
155.935	0	900	216	302	273	268	252	282	243	229	343	232	203	255	279	881
156.058	0	906	221	307	274	272	257	284	245	232	344	234	205	255	280	887
156.18	0	911	225	311	275	277	260	283	248	233	345	235	207	256	281	887
156.303	0	896	215	301	273	272	252	279	243	229	339	232	203	253	274	868
156.426	0	899	218	299	271	269	251	281	242	228	341	232	204	253	277	874
156.549	0	901	221	301	272	269	253	280	243	229	340	233	204	254	278	877
156.672	0	905	221	302	271	271	254	281	243	229	340	234	205	254	279	880
156.795	0	911	226	305	272	274	257	283	246	232	342	234	206	256	281	889
156.918	0	915	228	311	275	276	262	285	248	234	343	237	207	257	281	891
157.041	0	898	219	302	274	274	255	281	244	229	341	234	204	253	277	872
157.164	0	903	220	301	272	273	253	281	243	229	341	234	204	254	278	880
157.286	0	908	224	302	273	272	256	281	244	229	342	234	205	255	279	885
157.409	0	909	226	303	273	273	256	283	244	230	342	234	205	256	281	889
157.532	0	914	229	307	275	276	259	285	246	233	345	235	207	256	282	895
157.655	0	919	231	311	277	279	264	286	249	235	345	237	208	258	283	897
157.778	0	902	219	303	273	274	255	281	244	230	342	233	204	256	277	879
157.901	0	906	221	303	273	272	255	283	244	231	342	234	205	255	279	887
158.024	0	910	226	303	276	272	257	286	245	231	344	234	206	257	282	890
158.147	0	913	228	304	274	275	258	284	246	233	343	235	206	257	282	895
158.269	0	918	230	308	275	278	261	285	248	235	344	237	209	260	285	903
158.392	0	922	235	313	280	281	266	290	251	236	346	238	210	261	286	905
158.515	0	905	221	305	276	275	258	284	246	232	344	235	207	256	280	883
158.638	0	907	222	304	273	273	255	283	245	231	343	235	206	258	280	889
158.761	0	912	225	304	274	276	257	283	245	232	343	235	207	258	282	896
158.884	0	914	227	305	274	275	258	285	246	232	344	235	208	258	284	899
159.007	0	918	230	309	276	278	262	287	248	235	346	237	209	260	286	904
159.13	0	924	235	312	278	282	266	288	251	237	347	239	211	261	288	908
159.252	0	908	223	308	275	279	262	283	247	233	344	234	207	258	281	889
159.375	0	906	223	304	274	272	256	284	245	231	345	234	207	258	281	892
159.498	0	911	227	305	275	277	259	284	248	233	346	235	207	259	283	898
159.621	0	914	228	306	276	277	259	285	248	234	345	237	209	259	285	901
159.744	0	920	231	310	277	280	263	287	249	236	347	239	210	261	286	909
159.867	0	927	235	315	281	280	267	291	252	238	349	239	213	263	288	913
159.99	0	908	225	309	278	281	264	286	249	235	347	236	207	259	281	893
160.113	0	910	224	306	276	275	257	285	248	234	346	236	207	259	283	897
160.236	0	915	229	307	277	278	262	286	249	234	346	237	208	260	284	903
160.358	0	916	230	308	277	279	262	287	249	236	348	237	208	260	285	905
160.481	0	921	234	310	278	281	266	288	251	238	348	239	210	261	288	911
160.604	0	926	237	315	284	282	270	291	254	238	349	240	211	262	288	912
160.727	0	908	223	308	277	277	260	285	249	235	346	235	207	260	280	892
160.85	0	912	226	307	278	277	260	286	249	235	347	236	209	259	284	900
160.973	0	916	230	307	279	279	263	287	250	236	347	237	209	260	284	902
161.096	0	920	232	309	278	280	264	287	251	237	346	236	209	260	286	906
161.219	0	926	236	313	281	283	268	289	253	240	348	239	210	262	288	912
161.341	0	918	231	316	282	282	269	289	253	238	348	238	208	259	283	898
161.464	0	906	221	306	277	273	260	284	247	234	344	234	206	257	280	888
161.587	0	914	228	307	277	276	262	285	249	235	346	235	207	257	281	896
161.71	0	913	228	308	278	276	262	285	249	235	344	235	207	257	282	897
161.833	0	918	233	308	280	279	264	287	252	237	346	236	208	259	285	902
161.956	0	924	234	314	280	281	269	288	253	239	348	238	211	260	288	908
162.079	0	912	227	312	280	277	267	287	251	235	345	235	207	258	280	888
162.202	0	907	222	305	276	272	259	283	247	233	342	233	205	256	278	885
162.324	0	911	226	307	278	274	261	284	249	235	344	233	205	255	280	891
162.447	0	911	226	307	278	275	260	285	248	234	343	233	206	256	280	891
162.57	0	917	230	310	279	277	264	285	250	235	344	235	207	257	284	898
162.693	0	923	234	315	281	279	268	287	252	238	345	237	208	258	286	904
162.816	0	906	223	309	278	277	264	284	249	233	343	234	204	254	278	880
162.939	0	906	221	304	276	274	259	282	246	231	341	232	204	254	277	882
163.062	0	912	226	306	276	275	261	283	248	233	341	232	206	254	279	888
163.185	0	912	226	306	276	277	260	283	248	233	342	233	206	255	281	891
163.308	0	917	231	308	277	276	264	286	250	234	343	236	207	256	284	897
163.43	0	923	235	313	279	281	269	287	252	237	345	236	208	257	284	899
163.553	0	907	220	306	276	275	261	283	248	231	340	232	204	253	277	878
163.676	0	909	223	304	275	276	259	282	247	231	341	232	204	254	279	886
163.799	0	912	226	306	276	275	261	283	248	233	343	233	206	254	280	890
163.922	0	916	229	305	276	276	262	284	248	233	343	235	207	255	282	894
164.045	0	922	234	308	278	279	265	286	250	235	343	235	208	257	285	901
164.168	0	922	234	311	279	281	268	287	252	236	344	236	207	257	285	897
164.291	0	906	221	305	276	274	259	283	247	231	342	233	204	255	279	883
164.413	0	913	226	306	277	277	260	285	247	232	343	233	205	257	283	893
164.536	0	918	229	306	277	278	261	285	248	232	342	234	206	256	284	894
164.659	0	921	231	306	278	278	262	286	250	234	344	236	208	259	286	901
164.782	0	925	235	310	280	280	266	289	252	236	346	237	209	260	289	907
164.905	0	919	229	312	280	281	266	288	252	234	345	236	208	258	285	894
165.028	0	910	221	303	276	275	258	284	246	231	342	234	205	258	283	890
165.151	0	916	226	306	277	276	260	285	248	232	344	235	206	258	285	899
165.274	0	917	228	305	278	277	259	287	249	232	345	235	205	259	287	900
165.396	0	921	232	307	278	279	262	286	251	234	346	236	207	261	289	908
165.519	0	928	235	312	280	280	265	289	253	236	347	238	209	264	292	916
165.642	0	915	226	309	279	280	265	285	250	233	346	236	206	261	285	896
165.765	0	909	223	304	276	275	257	286	247	231	345	233	205	260	283	894
165.888	0	916	227	306	279	276	259	286	249	232	345	234	205	261	285	901
166.011	0	918	227	306	277	276	260	286	248	232	346	235	206	262	287	906
166.134	0	921	232	307	279	279	262	287	250	233	347	236	207	264	290	914
166.257	0	927	235	311	282	281	265	292	253	235	348	237	209	265	292	919
166.38	0	914	227	309	279	281	265	287	250	233	347	236	206	263	286	901
166.502	11	911	222	303	276	276	258	285	246	230	344	234	204	262	285	901
166.625	0	916	228	305	276	279	259	286	248	231	346	235	204	265	287	908
166.748	0	918	229	304	276	278	260	287	250	232	345	236	204	264	288	911
166.871	0	925	234	306	278	281	263	288	251	233	345	236	205	267	291	918
166.994	0	931	238	310	280	286	266	291	253	235	346	238	207	270	293	926
167.117	0	918	228	309	278	281	265	288	251	232	345	235	204	267	286	908
167.24	0	915	224	303	277	278	258	285	249	231	344	234	202	268	286	909
167.363	0	921	228	304	277	281	260	287	250	232	344	235	203	271	290	917
167.485	0	923	229	305	278	278	260	287	251	232	344	235	204	271	290	920
167.608	0	927	234	306	279	280	263	290	252	233	346	237	205	273	292	927
167.731	0	929	235	310	281	283	266	291	254	234	348	236	206	272	291	925
167.854	0	913	222	302	276	277	258	285	248	231	343	233	201	269	285	906
167.977	0	919	227	303	278	277	258	287	249	231	344	234	202	269	288	915
168.1	0	921	229	304	277	278	260	287	250	231	345	235	203	270	288	919
168.223	0	923	231	304	278	279	261	288	251	232	347	236	203	271	290	923
168.346	0	930	235	307	281	282	264	290	253	234	346	237	205	273	292	931
168.468	0	925	231	309	279	283	266	290	254	234	347	235	203	272	288	919
168.591	0	913	221	300	275	274	255	285	247	230	343	232	201	269	285	908
168.714	0	916	225	302	276	275	258	286	249	230	345	234	202	269	286	916
168.837	0	919	225	302	276	273	258	285	249	231	343	233	202	269	287	918
168.96	0	922	229	302	276	276	260	286	250	232	345	234	202	271	290	924
169.083	0	926	233	306	280	278	264	291	252	233	347	236	205	271	291	928
169.206	0	911	222	304	275	278	261	287	249	230	345	233	202	269	284	908
169.329	0	910	220	299	273	272	255	283	247	229	341	232	200	267	284	909
169.452	0	914	223	301	274	276	257	284	248	231	343	233	201	268	286	916
169.574	0	915	225	300	274	274	257	284	249	231	344	233	202	268	287	917
169.697	0	919	230	302	276	276	260	287	249	232	345	236	203	270	289	923
169.82	0	923	231	306	278	280	264	286	251	233	345	236	204	269	289	924
169.943	0	905	218	300	273	272	256	282	246	228	342	232	200	266	283	904
170.066	0	909	221	299	273	271	255	283	248	229	342	232	201	265	284	911
170.189	0	911	222	301	273	272	256	282	248	229	342	232	200	266	285	911
170.312	0	914	225	300	274	272	257	282	248	230	342	233	202	266	286	916
170.435	0	919	229	303	275	276	260	284	251	232	342	233	204	267	288	921
170.557	0	911	223	305	275	276	262	283	251	231	342	232	201	264	283	906
170.68	0	900	217	298	270	268	253	277	244	228	337	229	199	262	280	895
170.803	0	906	220	299	272	268	255	279	245	229	336	228	200	259	280	900
170.926	0	904	219	299	270	268	254	278	245	228	337	227	200	259	280	898
171.049	0	906	224	300	272	270	257	279	247	230	336	227	200	258	281	902
171.172	0	912	226	306	273	272	260	280	249	231	338	229	201	259	283	905
171.295	0	904	222	306	273	273	261	279	248	231	336	228	199	255	279	887
171.418	0	892	213	297	268	265	253	274	242	226	330	224	196	251	274	875
171.54	0	895	217	298	269	265	254	273	243	227	330	223	197	250	275	877
171.663	0	895	216	298	266	265	254	274	243	226	329	223	196	249	273	874
171.786	0	900	220	300	267	268	256	274	243	227	328	224	197	248	277	878
171.909	0	903	226	301	269	271	259	274	245	229	328	226	198	249	279	883
172.032	0	897	222	304	269	272	262	275	246	229	328	224	198	248	275	870
172.155	0	884	212	296	263	264	252	269	239	224	323	220	195	244	270	854
172.278	0	888	216	297	263	264	253	270	240	225	322	221	196	243	271	859
172.401	0	888	217	297	262	263	254	268	240	225	322	220	196	243	272	859
172.524	0	892	220	297	264	265	256	272	241	227	323	222	196	244	274	864
172.646	0	896	223	304	265	268	259	272	244	229	324	225	197	246	277	870
172.769	0	901	226	308	267	272	263	273	245	230	325	225	199	247	277	871
172.892	0	880	213	296	264	264	254	269	241	226	320	221	194	243	270	849
173.015	0	884	216	297	262	265	254	269	241	226	322	222	196	243	272	855
173.138	0	886	219	298	264	266	256	270	241	227	322	223	196	243	272	857
173.261	0	890	222	299	265	265	256	271	242	227	323	224	197	244	275	862
173.384	0	895	225	302	265	268	260	273	244	230	325	226	199	246	276	870
173.507	0	897	225	308	270	269	264	275	246	231	327	226	199	248	277	868
173.629	0	881	214	297	264	264	255	271	242	227	324	223	196	244	270	850
173.752	0	888	219	298	264	264	256	271	242	228	324	225	197	245	273	860
173.875	0	890	220	299	264	266	256	272	243	228	324	225	196	245	276	863
173.998	0	893	224	301	268	266	258	276	244	230	327	226	199	247	276	868
174.121	0	899	226	306	269	268	262	278	247	232	329	229	201	251	279	877
174.244	0	903	228	310	271	275	267	278	249	234	331	229	202	251	280	877
174.367	0	883	214	299	266	265	257	273	244	228	327	225	198	247	273	857
174.49	0	889	220	299	266	266	256	273	244	230	328	227	199	249	276	867
174.612	0	893	222	299	267	270	258	273	245	230	329	227	199	250	277	871
174.735	0	897	226	301	266	271	259	276	247	231	329	229	200	251	279	877
174.858	0	904	228	306	270	273	264	277	248	234	332	231	203	254	282	885
174.981	0	905	229	311	274	275	268	281	252	235	335	232	203	254	282	885
175.104	0	889	217	301	268	267	257	275	246	231	331	228	200	252	275	867
175.227	0	895	218	303	268	266	258	276	246	233	333	229	200	254	278	877
175.35	0	898	219	307	270	267	259	279	248	234	335	229	202	253	278	882
175.473	0	901	223	309	269	269	261	280	250	235	337	230	203	253	278	885
175.596	0	908	227	313	274	272	266	285	253	239	339	233	206	256	281	893
175.718	0	912	229	317	276	276	270	285	254	239	340	234	206	255	281	892
175.841	0	895	218	304	270	269	258	278	249	234	337	229	202	253	275	876
175.964	0	902	221	309	272	272	260	282	250	235	340	232	204	256	279	888
176.087	0	907	223	310	276	270	262	285	252	236	340	233	206	257	282	891
176.21	0	912	225	313	273	273	264	284	253	237	340	233	206	261	285	899
176.333	0	919	231	315	277	276	268	288	255	240	342	236	208	264	288	910
176.456	0	906	225	314	276	277	266	283	254	238	342	233	205	262	283	894
176.579	0	905	222	306	274	273	260	283	251	236	341	233	205	262	281	896
176.701	0	913	227	310	276	276	263	284	253	238	342	235	207	263	285	905
176.824	0	914	227	309	276	277	263	286	254	238	342	236	206	264	285	908
176.947	0	919	231	314	280	275	266	290	256	239	344	236	208	267	288	914
177.07	0	924	233	319	281	283	271	290	259	241	347	237	210	267	287	916
177.193	0	905	220	308	275	275	261	282	252	235	342	235	204	264	281	896
177.316	0	910	224	306	275	276	261	284	253	235	342	235	205	265	285	905
177.439	0	917	230	307	275	280	263	284	253	235	342	235	205	266	285	908
177.562	0	923	234	309	274	280	265	285	253	236	342	237	206	267	287	914
177.684	0	929	237	312	276	284	267	286	254	237	342	237	208	270	290	924
177.807	0	920	229	313	277	282	268	287	254	235	342	235	206	268	285	909
177.93	0	910	223	305	271	276	259	283	250	230	339	233	204	266	282	901
178.053	0	915	226	306	272	278	261	284	250	232	339	234	203	266	285	908
178.176	0	920	229	307	272	278	262	284	250	232	339	235	203	267	286	911
178.299	0	928	233	307	274	279	263	286	251	233	341	236	204	269	287	919
178.422	0	933	238	310	275	283	267	287	254	234	342	237	206	270	290	923
178.545	0	920	227	308	273	281	265	284	250	232	340	233	203	267	283	903
178.668	0	920	225	304	269	276	258	282	248	229	337	234	202	267	283	905
178.79	0	934	231	304	271	278	259	284	248	229	338	233	203	267	283	910
178.913	0	942	233	305	270	277	261	283	249	230	338	235	202	268	285	913
179.036	0	949	236	307	271	279	263	286	251	231	340	237	204	269	288	922
179.159	0	955	241	311	272	286	267	285	253	232	340	236	205	271	289	926
179.282	0	936	231	308	266	281	261	281	250	230	334	234	202	268	283	908
179.405	0	939	233	306	267	280	260	281	250	228	337	235	201	268	286	914
179.528	0	943	236	308	268	279	260	282	250	227	335	235	201	269	287	921
179.651	0	946	236	308	268	281	261	280	251	228	336	235	202	271	289	928
179.773	0	953	240	310	268	281	264	283	254	229	338	236	203	272	291	936
179.896	0	950	238	313	269	283	265	282	255	229	339	236	203	271	288	926
180.019	0	940	228	307	263	276	257	278	250	225	334	233	200	268	284	916
180.142	0	945	233	307	265	277	260	279	251	226	336	234	200	269	285	925
180.265	0	944	232	307	265	276	260	279	251	225	335	233	201	269	287	925
180.388	0	947	236	308	265	279	261	280	253	227	337	234	201	269	287	930
180.511	0	950	240	311	267	280	264	281	255	228	338	235	203	270	289	937
180.634	0	938	231	310	268	278	263	278	252	227	337	233	201	267	282	918
180.756	0	927	225	305	265	270	257	278	248	224	335	231	198	265	281	913
180.879	0	929	228	305	264	271	257	276	250	225	336	232	200	264	281	917
181.002	0	929	229	304	265	271	258	276	249	226	334	231	199	263	283	918
181.125	0	934	233	306	265	272	260	278	251	227	335	233	201	264	284	924
181.248	0	937	237	308	266	276	263	280	253	228	336	234	202	266	286	928
181.371	0	923	227	307	266	274	261	276	249	225	334	232	199	262	279	906
181.494	0	920	222	302	262	267	255	274	247	224	332	230	199	260	277	905
181.617	0	922	225	304	263	270	256	274	248	225	331	231	199	261	278	909
181.74	0	920	227	303	264	268	256	275	248	226	333	229	199	260	280	911
181.862	0	924	231	304	265	270	259	278	250	227	333	233	201	261	282	916
181.985	0	929	236	308	266	274	262	278	251	228	335	233	202	263	283	921
182.108	0	914	225	306	265	272	260	274	249	226	332	230	199	260	277	901
182.231	0	912	223	302	263	267	254	274	246	224	332	230	200	259	277	901
182.354	0	916	228	303	262	268	258	274	248	226	332	231	199	260	279	909
182.477	0	918	228	303	263	268	258	274	247	226	332	232	199	261	280	912
182.6	0	921	232	306	264	271	260	276	250	228	333	234	202	262	281	919
182.723	0	924	234	309	266	274	264	278	252	229	336	234	202	262	283	919
182.845	0	907	222	303	262	268	256	272	248	226	332	230	199	260	278	901
182.968	0	914	226	303	263	268	258	273	248	227	332	232	200	261	280	910
183.091	0	915	228	303	263	269	258	274	248	227	333	232	200	262	280	914
183.214	0	918	230	305	264	270	259	276	249	227	334	233	202	263	282	919
183.337	0	922	235	307	266	274	262	278	252	229	337	236	203	265	284	925
183.46	0	917	229	308	268	272	263	278	251	229	336	234	201	264	281	914
183.583	0	909	223	302	261	266	256	274	245	226	334	232	200	262	278	908
183.706	0	914	226	304	263	268	257	275	248	227	335	232	200	263	280	915
183.828	0	917	227	303	262	270	257	275	249	228	336	233	201	263	280	917
183.951	0	921	232	305	264	269	261	277	249	229	337	234	202	265	284	924
184.074	0	926	236	310	265	275	264	279	252	230	338	236	204	266	284	929
184.197	0	909	222	305	263	270	258	275	248	226	337	232	201	262	278	907
184.32	0	910	221	302	262	265	255	275	247	226	337	231	201	263	278	911
184.443	0	915	224	304	263	266	256	274	247	227	336	232	200	263	280	917
184.566	0	916	226	304	264	269	257	275	248	227	337	234	201	262	281	920
184.689	0	920	229	305	267	269	260	279	250	229	340	236	203	265	283	926
184.812	0	922	231	312	268	276	266	278	253	231	341	235	203	265	283	925
184.934	0	909	220	303	262	266	256	273	246	227	335	232	200	262	277	908
185.057	0	913	224	302	265	266	256	277	247	227	337	232	200	263	280	917
185.18	0	916	226	304	264	268	257	276	247	228	338	234	202	264	281	920
185.303	0	919	228	304	264	270	260	275	248	228	338	235	204	265	283	924
185.426	0	925	233	310	267	275	263	278	250	231	340	236	204	266	285	932
185.549	0	915	225	310	266	271	263	276	249	230	339	234	204	263	279	916
185.672	0	911	223	305	264	268	257	274	247	228	338	234	202	264	278	914
185.795	0	917	228	306	266	272	260	276	248	229	340	235	202	265	282	923
185.917	0	918	228	305	266	271	260	276	250	229	339	236	204	265	283	925
186.04	0	922	232	308	266	275	264	279	251	231	340	237	205	267	285	934
186.163	0	919	230	313	268	275	267	280	253	232	342	236	204	267	282	928
186.286	0	906	221	305	264	269	257	275	247	229	338	233	202	264	277	918
186.409	0	915	228	308	266	270	261	276	250	231	340	235	203	265	281	927
186.532	0	915	230	307	265	274	261	276	250	230	340	235	204	266	282	931
186.655	0	920	234	310	267	276	263	279	252	233	342	237	205	267	284	936
186.778	0	925	238	315	268	278	267	280	255	234	342	238	206	269	285	941
186.9	0	908	224	309	266	273	262	277	248	229	338	234	203	265	279	919
187.023	0	910	226	306	265	272	258	276	248	230	339	235	203	266	280	924
187.146	0	914	230	306	265	272	261	278	249	230	339	235	204	267	283	930
187.269	0	917	232	308	266	274	262	278	250	231	340	237	205	268	283	934
187.392	0	922	236	310	267	276	264	280	252	233	342	238	206	269	286	941
187.515	0	915	233	312	268	277	266	278	253	231	342	237	204	267	282	929
187.638	0	904	222	305	267	266	257	278	247	228	339	234	203	266	278	918
187.761	0	910	228	306	265	270	259	276	248	230	339	235	203	267	282	927
187.884	0	912	229	306	265	272	260	277	249	230	339	235	204	267	282	930
188.006	0	916	233	308	266	273	262	279	251	231	341	236	205	269	285	935
188.129	0	920	236	315	269	277	267	279	254	234	343	238	207	269	286	938
188.252	0	904	225	307	267	273	261	275	249	230	339	235	203	266	280	918
188.375	0	906	226	306	265	270	257	275	249	229	338	234	203	265	282	924
188.498	0	911	230	308	265	271	261	277	249	229	339	235	204	266	283	929
188.621	0	913	232	307	266	272	261	279	250	231	340	237	204	267	285	932
188.744	0	919	237	311	268	274	265	278	252	233	341	237	206	270	287	940
188.867	0	914	233	312	268	277	266	278	252	232	341	237	205	267	282	927
188.989	0	905	225	305	264	269	258	275	247	228	338	234	203	266	280	920
189.112	0	912	232	307	266	272	262	278	249	230	340	235	202	267	284	928
189.235	0	913	231	308	266	271	262	277	250	230	339	235	205	267	284	930
189.358	0	918	237	310	269	273	264	279	251	232	339	236	204	268	286	936
189.481	0	919	238	313	269	280	269	282	253	233	341	236	206	268	285	932
189.604	0	903	224	306	265	270	260	276	247	227	337	232	201	264	279	914
189.727	0	910	229	307	266	270	260	277	248	229	336	233	203	264	282	923
189.85	0	913	231	307	266	271	261	277	249	230	336	233	202	263	282	925
189.972	0	914	234	308	267	273	263	279	251	231	338	234	204	264	283	928
190.095	0	920	239	313	270	275	268	281	253	231	339	236	205	266	285	930
190.218	0	905	225	308	267	272	263	276	248	229	336	231	201	261	277	908
190.341	0	904	225	305	265	267	258	277	247	227	334	230	201	261	277	910
190.464	0	909	228	307	267	270	261	277	248	228	334	231	201	260	279	914
190.587	0	910	231	307	267	271	261	278	249	228	334	230	201	260	280	916
190.71	0	916	235	310	268	274	264	278	251	231	335	233	203	261	282	922
190.833	0	910	229	312	269	274	266	277	250	229	335	231	200	260	278	908
190.956	0	900	221	304	264	265	257	275	245	226	332	229	198	258	275	900
191.078	0	906	227	305	265	269	260	277	247	227	332	229	200	259	278	909
191.201	0	908	228	307	266	268	261	277	247	227	334	229	200	260	278	911
191.324	0	911	231	307	269	269	264	279	249	231	335	232	202	261	280	917
191.447	0	911	230	313	270	274	268	281	251	232	337	231	202	261	280	913
191.57	0	897	218	303	267	267	259	277	246	227	332	229	199	260	275	898
191.693	0	906	225	305	268	269	261	277	247	229	333	230	199	261	278	908
191.816	0	908	226	304	269	270	263	279	248	230	334	231	201	262	280	913
191.939	0	912	231	306	270	270	264	281	250	231	336	232	202	265	283	919
192.061	0	917	234	309	274	275	269	283	252	233	337	235	204	267	284	925
192.184	0	903	221	304	269	268	261	278	247	229	334	231	200	265	278	908
192.307	0	910	226	302	270	270	261	279	248	229	336	232	200	266	282	921
192.43	0	911	228	303	270	272	262	280	249	230	337	233	202	267	282	924
192.553	0	916	231	305	271	271	265	280	250	231	337	233	204	268	284	930
192.676	0	922	234	308	272	276	269	282	252	232	339	234	204	270	285	931
192.799	0	911	221	303	268	271	260	279	248	229	336	231	201	266	280	910
192.922	0	915	224	301	269	269	260	281	248	229	337	233	202	266	281	917
193.044	0	916	227	304	269	270	262	282	249	230	339	233	202	268	284	923
193.167	0	921	230	304	272	271	263	283	251	231	339	235	203	270	285	928
193.29	0	921	231	306	274	273	266	286	253	232	340	234	204	270	284	930
193.413	0	907	219	300	269	268	258	279	247	227	337	230	200	268	278	913
193.536	0	914	224	300	270	269	258	281	247	229	338	232	201	268	282	920
193.659	0	919	226	300	267	271	258	280	249	229	337	232	201	268	283	921
193.782	0	927	232	306	267	275	262	279	253	229	337	233	202	269	284	926
193.905	0	925	229	309	268	275	266	280	254	229	338	232	201	270	281	919
194.028	0	911	221	299	264	269	256	275	248	225	334	230	198	267	278	908
194.15	0	912	225	301	265	268	258	275	249	226	335	230	199	267	279	918
194.273	0	909	227	301	264	269	259	274	248	226	336	230	198	267	280	922
194.396	0	909	229	301	265	270	261	277	249	227	336	232	200	268	282	926
194.519	0	902	226	303	265	270	262	274	249	227	335	231	198	266	278	916
194.642	0	893	218	297	261	262	254	271	245	224	330	227	196	264	275	907
194.765	0	896	223	297	261	265	256	272	245	225	333	227	197	264	276	913
194.888	0	896	225	297	262	266	257	270	245	225	332	228	197	263	278	915
195.011	0	901	229	300	263	268	260	273	248	226	332	230	199	263	279	920
195.133	0	891	221	298	262	265	259	269	244	225	330	228	197	262	275	902
195.256	0	888	217	296	259	263	253	267	243	223	328	225	196	261	274	900
195.379	0	892	222	296	261	265	255	268	244	224	329	227	196	260	276	906
195.502	0	894	225	297	259	264	256	269	243	224	329	227	196	261	277	910
195.625	0	898	229	302	262	268	260	270	246	226	330	229	198	263	278	913
195.748	0	881	218	297	259	262	255	266	242	223	327	225	194	260	273	891
195.871	0	884	221	295	258	260	253	266	242	222	326	225	195	258	273	894
195.994	0	886	223	297	258	262	256	267	243	223	326	226	194	259	275	898
196.116	0	889	225	297	262	261	256	269	244	224	327	227	196	260	276	901
196.239	0	894	230	302	261	267	260	271	246	226	330	229	198	260	280	907
196.362	0	880	219	299	260	264	258	266	244	224	327	225	194	258	271	885
196.485	0	880	219	295	258	260	253	265	241	222	325	225	194	258	272	886
196.608	0	884	223	297	258	262	256	265	243	223	324	225	195	257	274	892
196.731	0	884	224	297	259	262	257	267	246	224	325	226	195	257	275	893
196.854	0	889	229	300	262	264	260	271	246	226	328	228	196	260	277	900
196.977	0	886	227	303	262	267	264	269	247	227	327	227	196	258	275	892
197.1	0	874	216	295	257	259	253	264	241	224	325	224	194	255	270	879
197.222	0	880	222	295	257	262	255	267	242	224	326	225	195	256	272	888
197.345	0	883	224	297	258	263	258	266	243	225	326	226	194	256	273	888
197.468	0	888	227	299	260	265	260	268	245	226	327	227	196	256	275	897
197.591	0	894	233	304	263	266	264	272	247	230	329	229	199	259	279	904
197.714	0	879	223	301	260	267	262	268	246	226	327	226	195	256	271	884
197.837	0	878	219	297	260	261	256	268	242	224	326	225	194	254	271	884
197.96	0	884	225	298	259	265	260	267	244	225	327	226	196	255	273	891
198.083	0	885	227	299	261	266	260	270	245	227	328	227	196	256	275	894
198.205	0	889	231	302	264	265	265	274	248	230	330	227	199	256	277	901
198.328	0	896	234	309	269	267	270	278	251	231	332	231	200	258	278	907
198.451	0	877	220	300	261	265	262	268	245	226	328	226	196	256	271	883
198.574	0	882	225	299	262	264	261	269	245	226	328	225	196	256	274	894
198.697	0	885	228	301	261	265	264	271	247	228	329	226	197	256	275	896
198.82	0	888	230	303	262	268	264	272	248	229	329	228	199	257	277	900
198.943	0	896	236	306	267	270	270	276	251	232	330	230	200	260	280	910
199.066	0	887	229	307	267	269	271	275	251	232	332	229	199	258	276	895
199.188	0	880	222	299	260	264	261	270	247	228	329	225	197	255	274	887
199.311	0	888	230	303	262	266	266	272	248	230	329	227	198	257	278	899
199.434	0	889	231	303	263	268	268	272	249	231	329	227	199	257	279	899
199.557	0	893	235	306	265	269	270	275	251	233	331	230	201	259	281	907
199.68	0	894	237	310	269	272	276	277	254	234	332	230	202	260	281	905
199.803	0	876	219	302	261	266	264	270	248	229	328	225	196	256	273	881
199.926	0	883	226	301	262	265	266	271	248	230	328	226	198	256	275	893
200.049	0	884	228	302	262	267	268	271	250	231	328	226	199	257	275	894
200.172	0	887	231	304	264	268	268	273	250	232	330	228	199	256	279	897
200.294	0	896	235	309	268	269	273	277	253	234	332	231	201	259	282	906
200.417	0	876	221	305	266	269	271	271	250	231	328	226	196	256	273	879
200.54	0	873	218	298	262	261	264	268	247	227	327	224	196	255	272	879
200.663	0	878	224	300	263	264	268	271	248	230	328	224	197	255	273	885
200.786	0	880	224	301	262	264	267	270	249	230	328	226	196	255	275	886
200.909	0	884	228	304	264	268	270	273	251	233	330	228	199	255	278	894
201.032	0	888	230	311	268	271	275	276	254	235	332	228	201	257	279	894
201.155	0	867	215	300	261	263	267	269	247	228	326	224	195	253	268	867
201.277	0	873	219	297	259	263	264	269	246	229	326	224	195	254	271	875
201.4	0	876	222	299	260	264	267	268	249	229	326	225	196	252	272	878
201.523	0	878	225	298	261	264	267	271	248	229	328	226	197	255	274	881
201.646	0	884	230	304	265	266	269	274	251	232	330	229	199	256	278	890
201.769	0	882	225	307	266	270	273	275	252	231	329	227	198	256	274	880
201.892	0	867	214	296	260	261	262	268	245	226	325	224	193	253	268	864
202.015	0	874	220	298	260	261	263	269	247	228	327	224	195	254	271	874
202.138	1	874	222	297	261	262	264	271	247	228	327	225	195	253	272	875
202.26	0	880	225	301	261	265	265	271	249	230	328	226	197	255	274	883
202.383	0	887	228	307	267	263	270	277	251	233	329	229	200	257	277	891
202.506	0	880	224	306	266	268	272	275	252	231	332	228	197	256	274	878
202.629	0	867	214	297	260	261	261	269	246	227	327	223	194	252	268	863
202.752	0	874	221	298	261	262	263	268	248	229	327	224	195	253	269	871
202.875	0	875	221	298	259	263	263	268	247	229	326	224	195	254	270	872
202.998	0	878	224	301	262	265	265	270	249	230	329	225	197	254	273	877
203.121	0	886	228	307	268	264	268	276	253	233	330	228	198	255	277	884
203.244	0	881	226	307	266	268	272	275	253	232	330	227	196	255	273	873
203.366	0	866	215	297	259	262	261	267	245	227	325	221	193	251	266	856
203.489	0	873	221	298	259	264	263	267	247	227	326	223	194	252	269	864
203.612	0	874	223	297	259	265	264	268	246	228	325	223	193	251	269	865
203.735	0	878	226	298	259	265	265	268	247	229	325	224	195	251	271	870
203.858	0	884	231	304	265	266	268	274	250	231	326	226	196	254	275	878
203.981	0	876	227	306	264	269	272	272	252	230	326	225	195	253	270	863
204.104	0	865	218	296	257	262	261	267	244	225	322	221	191	249	266	851
204.227	0	871	222	298	258	264	263	266	246	227	323	222	192	250	268	860
204.349	0	869	223	297	258	262	263	266	246	227	322	221	192	250	267	859
204.472	0	873	226	298	258	265	264	268	248	228	324	223	194	250	271	865
204.595	0	879	230	303	262	266	269	271	250	230	326	225	196	252	272	869
204.718	0	860	215	297	257	262	264	264	246	225	323	221	191	248	263	844
204.841	0	864	217	294	256	258	259	264	244	225	322	220	191	247	264	851
204.964	0	866	221	295	256	261	262	265	245	226	323	220	192	247	265	854
205.087	0	868	222	295	256	261	262	266	244	225	323	222	192	247	267	857
205.21	0	876	227	298	261	260	264	269	247	228	325	224	194	249	271	865
205.332	0	874	225	302	263	264	269	270	249	228	326	223	194	249	269	860
205.455	0	856	210	293	255	257	258	263	241	222	322	219	189	247	262	838
205.578	0	862	214	292	256	256	256	263	241	223	322	220	190	246	263	847
205.701	0	863	214	293	255	257	256	262	241	223	321	220	189	245	263	848
205.824	0	866	219	293	254	258	257	264	243	224	323	221	190	247	266	854
205.947	0	873	224	296	260	256	259	269	245	226	325	223	192	249	268	861
206.07	0	868	218	299	259	259	262	269	244	226	325	223	191	248	265	850
206.193	0	858	210	290	253	254	251	260	239	220	321	219	188	245	261	838
206.316	0	864	213	290	253	256	251	262	239	220	322	220	189	247	263	847
206.438	0	865	214	289	254	255	251	263	239	221	323	220	189	247	262	847
206.561	0	871	218	292	257	252	252	266	241	221	323	222	189	248	266	855
206.684	0	878	222	296	260	257	255	269	243	224	326	224	192	249	269	864
206.807	0	882	226	299	263	259	260	272	245	226	329	226	193	252	270	867
206.93	0	863	212	292	256	255	252	266	240	220	326	221	190	248	263	843
207.053	0	868	214	290	256	255	249	264	238	220	325	223	190	249	265	853
207.176	0	872	216	291	258	254	249	266	239	221	326	222	190	250	266	857
207.299	0	875	220	292	258	255	250	267	239	221	327	224	190	250	267	861
207.421	0	882	223	296	260	258	253	271	242	223	331	226	192	253	270	869
207.544	0	888	228	299	264	259	257	275	244	226	332	228	194	256	273	878
207.667	0	879	219	296	263	260	255	272	243	223	330	224	193	253	268	860
207.79	0	876	215	293	260	256	248	270	240	222	328	223	191	253	267	860
207.913	0	883	220	294	260	258	250	271	241	222	331	225	192	254	269	868
208.036	0	885	221	295	263	258	251	274	241	223	331	227	192	254	271	872
208.159	0	890	225	298	266	257	254	277	244	224	334	228	194	257	273	879
208.282	0	896	229	300	268	262	257	279	246	227	336	230	196	260	275	886
208.404	0	889	222	301	268	264	257	277	246	225	336	228	195	258	271	872
208.527	0	884	217	295	262	258	249	272	241	222	333	226	192	257	269	867
208.65	0	888	220	296	263	261	251	274	242	223	335	228	194	257	271	875
208.773	0	889	221	296	264	260	250	275	243	223	336	228	193	258	272	876
208.896	0	892	224	298	267	261	253	280	245	225	336	228	195	260	274	881
209.019	0	899	229	301	268	265	256	281	247	228	339	231	197	261	277	889
209.142	0	902	229	306	272	268	261	285	249	230	341	231	198	262	276	892
209.265	0	882	214	298	266	262	252	278	243	223	337	227	192	258	269	868
209.388	0	884	215	296	266	261	249	277	244	223	337	227	194	258	269	874
209.51	0	888	217	298	266	262	251	276	244	225	337	227	193	259	271	878
209.633	0	889	220	296	265	263	252	277	246	226	336	227	194	259	272	881
209.756	0	891	223	300	271	262	255	284	248	228	340	229	195	261	275	888
209.879	0	897	225	304	272	264	259	285	249	230	341	231	198	263	278	895
210.002	0	896	224	307	275	266	263	284	249	229	340	230	195	263	276	888
210.125	0	880	211	297	266	261	251	277	244	225	338	226	190	260	269	871
210.248	0	884	215	298	267	263	253	279	245	225	338	227	194	259	270	879
210.371	0	886	217	296	266	264	253	278	245	226	338	227	194	260	271	881
210.493	0	890	220	298	268	264	254	281	247	227	338	229	194	260	274	887
210.616	0	894	221	303	268	267	258	281	250	228	340	230	196	262	277	895
210.739	0	900	226	306	274	266	262	286	251	232	341	231	199	264	279	902
210.862	0	893	221	306	272	271	263	284	250	230	342	230	196	262	275	889
210.985	0	884	212	296	265	263	253	278	245	224	336	226	193	260	270	879
211.108	0	889	217	298	266	265	256	278	245	226	338	228	194	260	274	889
211.231	0	890	217	296	267	266	256	279	247	227	338	227	194	261	274	890
211.354	0	895	219	301	268	265	258	280	247	227	339	229	195	262	276	898
211.476	0	902	224	305	271	267	262	284	250	232	340	231	198	265	279	906
211.599	0	907	228	308	275	270	266	288	253	234	343	233	201	266	283	915
211.722	0	898	221	306	274	271	266	284	252	231	342	231	196	264	277	896
211.845	0	893	217	297	268	266	256	278	246	226	338	228	195	263	275	891
211.968	0	905	225	299	268	267	260	279	247	228	339	229	195	264	277	902
212.091	0	906	226	300	271	267	260	282	246	228	338	230	196	265	279	906
212.214	0	910	230	301	270	270	263	282	249	229	340	232	198	266	281	913
212.337	0	918	235	304	273	272	267	285	252	232	341	234	201	268	285	922
212.46	0	923	238	308	276	277	271	287	253	234	343	235	200	269	285	923
212.582	0	905	223	300	270	269	263	280	248	228	340	230	196	266	278	901
212.705	0	911	227	301	270	269	260	280	248	228	340	230	197	267	280	912
212.828	0	916	229	301	271	271	263	282	248	229	341	232	197	267	283	917
212.951	0	920	231	301	272	271	263	282	249	230	342	232	199	268	284	922
213.074	0	925	235	306	273	274	267	285	252	232	343	235	200	271	285	931
213.197	0	932	241	309	278	273	271	291	255	234	345	235	203	272	288	936
213.32	0	914	225	304	273	273	267	281	250	230	343	231	198	268	280	914
213.443	0	915	224	300	272	267	260	281	247	227	341	231	197	268	281	916
213.565	0	919	230	301	273	269	263	282	249	228	342	231	199	269	283	924
213.688	0	921	230	302	273	270	263	283	249	229	344	233	200	269	285	925
213.811	0	927	234	305	274	272	265	283	251	231	345	234	200	271	287	932
213.934	0	933	238	306	279	273	268	288	254	233	346	234	202	272	290	939
214.057	0	924	229	307	278	274	269	287	253	232	345	233	200	271	284	923
214.18	0	913	220	300	271	264	258	282	248	228	342	230	196	268	279	913
214.303	0	920	224	301	273	268	259	282	249	229	343	231	198	268	282	921
214.426	0	920	224	301	273	266	259	281	249	229	343	231	198	268	282	924
214.548	0	923	228	302	274	268	260	283	250	231	345	233	199	270	285	929
214.671	0	929	231	304	279	267	264	288	253	233	347	235	201	270	287	934
214.794	0	925	229	307	277	274	267	285	254	233	346	232	199	270	283	924
214.917	0	912	218	298	272	266	256	280	246	227	342	229	196	267	278	909
215.04	0	918	221	299	273	267	257	282	248	229	343	230	197	266	280	918
215.163	0	917	223	299	271	266	257	280	248	228	343	229	196	266	279	916
215.286	0	922	226	299	272	267	259	281	249	230	343	231	196	266	282	922
215.409	0	926	230	302	274	270	262	284	251	231	344	231	198	267	284	929
215.532	0	918	224	303	274	270	262	283	252	231	343	230	197	265	279	914
215.654	0	910	217	296	268	263	254	278	245	226	339	228	195	262	275	904
215.777	0	914	221	297	270	265	257	277	247	227	340	228	195	262	277	909
215.9	0	914	221	296	269	264	255	278	246	227	338	227	195	261	277	909
216.023	0	917	224	298	268	265	257	279	247	229	339	228	196	261	279	912
216.146	0	920	228	301	272	267	261	280	250	230	340	230	197	261	279	913
216.269	0	903	215	296	267	263	256	276	246	225	335	224	192	258	273	890
216.392	0	903	215	293	265	260	251	275	245	224	334	223	192	256	272	892
216.515	0	903	216	295	265	261	253	276	244	224	334	224	192	254	272	892
216.637	0	905	219	294	264	261	253	274	244	224	333	225	193	254	273	893
216.76	0	909	223	297	266	261	256	275	246	226	334	225	193	255	274	898
216.883	0	912	226	300	267	266	261	277	247	228	335	227	194	254	275	898
217.006	0	891	211	293	263	259	253	272	243	223	331	221	191	251	267	871
217.129	0	893	212	292	261	255	250	271	241	222	329	221	189	249	267	874
217.252	0	895	213	292	261	258	251	270	241	222	328	221	190	248	268	874
217.375	0	896	215	292	262	256	250	272	241	222	328	221	190	249	270	877
217.498	0	899	221	294	263	259	254	273	243	224	331	222	191	250	271	883
217.62	0	905	223	297	266	260	256	276	245	226	332	224	194	251	274	888
217.743	0	894	217	297	264	262	256	272	242	224	329	222	190	248	268	869
217.866	0	887	210	290	260	253	247	268	239	220	326	219	188	246	265	863
217.989	0	890	212	291	260	254	248	269	240	221	327	220	189	246	267	867
218.112	0	890	214	290	260	254	250	269	239	221	327	220	189	247	268	868
218.235	0	895	218	292	261	257	250	270	240	222	328	223	190	248	269	876
218.358	0	900	220	296	264	257	254	274	243	224	330	224	193	250	272	882
218.481	0	904	226	299	268	260	257	278	245	226	332	225	195	252	273	885
218.604	0	888	214	294	263	260	253	271	242	222	330	222	190	250	268	865
218.726	0	889	213	291	261	254	248	268	239	221	329	220	189	249	269	868
218.849	0	892	215	292	261	257	250	270	239	221	328	222	191	249	269	873
218.972	0	894	217	292	262	256	249	272	240	222	330	222	191	250	272	876
219.095	0	900	220	296	267	256	253	276	242	224	331	225	193	253	274	884
219.218	0	906	224	299	269	257	256	278	245	226	332	226	195	255	277	892
219.341	0	911	228	304	272	263	260	281	247	228	336	228	196	257	279	897
219.464	0	895	216	296	266	263	254	273	243	224	333	224	192	254	272	876
219.587	0	897	217	293	264	258	251	273	241	224	332	225	193	254	273	881
219.709	0	903	221	295	266	261	253	273	242	224	332	225	192	255	276	889
219.832	0	902	221	294	265	261	252	276	242	224	333	226	194	258	277	894
219.955	0	908	226	297	272	260	256	281	245	227	335	228	195	259	281	900
220.078	0	914	230	300	271	266	261	281	247	229	337	230	197	261	283	908
220.201	0	917	233	303	273	269	264	282	248	230	338	230	196	263	282	907
220.324	0	903	220	296	267	264	255	276	243	224	333	225	194	260	277	890
220.447	0	909	225	296	266	267	256	276	244	224	335	227	194	262	280	898
220.57	0	914	228	297	267	267	257	278	244	225	334	228	194	263	282	904
220.692	0	917	230	300	266	267	257	277	246	226	335	229	197	265	284	910
220.815	0	921	234	302	272	266	261	286	248	228	337	231	198	266	288	919
220.938	0	926	238	304	276	270	265	289	250	231	340	232	200	268	290	926
221.061	0	917	231	305	272	273	265	282	249	230	338	231	197	267	284	910
221.184	0	911	224	298	268	264	257	279	244	226	335	228	194	265	283	906
221.307	0	916	229	299	269	267	260	280	245	226	337	228	197	267	285	914
221.43	0	916	229	299	269	269	259	281	246	226	337	229	196	268	286	916
221.553	0	921	232	301	271	268	262	283	248	228	337	231	197	269	289	922
221.676	0	927	237	304	271	271	265	285	250	230	340	233	201	271	291	931
221.798	0	930	240	308	276	275	269	289	253	232	342	233	202	272	292	933
221.921	0	912	224	301	270	269	261	280	247	226	339	228	196	268	284	909
222.044	0	917	228	299	268	268	259	281	246	226	337	230	196	268	285	917
222.167	0	927	231	300	268	270	261	280	247	228	337	230	198	269	288	922
222.29	0	933	234	301	269	272	262	282	248	227	337	231	198	269	290	926
222.413	0	940	241	304	273	274	266	286	251	230	339	234	199	272	293	934
222.536	0	947	246	306	278	277	271	290	255	231	338	234	200	276	296	946
222.659	0	937	237	306	274	280	269	281	252	229	335	232	197	274	291	929
222.781	0	932	232	300	270	271	261	277	249	226	333	230	196	274	290	926
222.904	0	938	237	301	271	273	264	280	250	226	334	231	196	275	293	933
223.027	0	941	236	302	270	273	263	280	249	226	333	233	196	276	294	936
223.15	0	945	240	303	274	272	265	283	251	227	334	233	198	278	297	945
223.273	0	951	243	306	274	277	267	283	253	228	336	235	199	279	299	949
223.396	0	935	231	301	270	273	263	279	250	225	332	231	195	277	292	928
223.519	0	937	231	298	269	269	259	277	248	224	331	231	196	278	292	932
223.642	0	942	234	298	269	269	261	276	248	224	331	232	195	277	295	938
223.764	0	944	235	298	270	270	260	280	248	223	331	232	196	279	296	943
223.887	0	949	239	300	272	272	263	280	250	226	333	233	197	282	299	949
224.01	0	952	240	302	273	275	266	280	252	226	334	234	198	281	300	950
224.133	0	934	227	296	269	265	258	274	246	222	329	230	194	278	291	928
224.256	0	938	229	296	268	265	256	276	246	222	329	231	194	277	293	934
224.379	0	938	228	296	269	265	256	275	246	222	330	230	194	277	294	936
224.502	0	942	232	294	269	267	257	276	246	222	330	232	195	278	295	943
224.625	0	947	235	296	270	269	258	277	248	224	331	233	196	280	297	950
224.748	0	945	234	299	270	270	260	276	249	224	333	233	196	279	295	942
224.87	0	930	223	291	267	261	252	273	243	220	327	229	193	276	290	927
224.993	0	937	225	292	266	262	253	272	244	220	328	231	194	276	291	934
225.116	0	937	226	292	267	264	252	273	243	220	327	230	193	276	292	936
225.239	0	939	230	292	268	263	253	274	244	221	330	232	193	277	294	941
225.362	0	944	233	294	268	263	256	276	246	223	330	233	196	278	296	946
225.485	0	944	231	296	270	268	258	275	246	224	331	233	196	277	294	941
225.608	0	931	220	289	265	259	250	270	242	220	326	228	194	275	288	926
225.731	0	935	223	290	266	260	250	273	242	221	328	230	194	275	289	933
225.853	0	935	223	290	264	260	250	273	242	219	328	230	194	275	290	933
225.976	0	939	226	290	266	262	251	273	242	222	328	231	195	277	292	940
226.099	0	942	228	292	266	262	253	275	245	223	330	232	196	277	293	945
226.222	0	939	227	293	267	266	255	274	245	223	332	231	195	276	292	936
226.345	0	927	219	289	262	257	249	271	240	220	327	229	194	274	287	924
226.468	0	933	222	288	264	258	249	271	241	220	328	230	194	273	288	930
226.591	0	933	222	290	263	258	250	271	240	220	327	229	193	274	289	932
226.714	0	935	225	290	264	260	252	273	242	222	329	231	195	275	290	935
226.836	0	939	227	292	265	263	253	274	243	223	330	232	196	277	292	941
226.959	0	938	227	295	266	264	257	274	244	224	329	232	196	275	290	934
227.082	0	925	218	289	260	258	248	269	239	220	325	228	193	272	285	919
227.205	0	926	219	289	260	258	248	270	239	220	326	228	194	273	286	923
227.328	0	925	220	288	261	257	248	269	239	221	326	228	193	272	286	923
227.451	0	928	223	290	261	257	250	270	240	221	326	230	194	273	288	928
227.574	0	932	225	292	263	259	252	269	242	224	327	230	195	274	289	933
227.697	0	932	228	296	266	260	256	275	243	225	329	232	195	273	289	931
227.82	0	916	216	289	258	255	250	268	238	221	324	227	192	270	283	909
227.942	0	917	217	289	258	255	247	266	238	221	323	227	191	270	283	912
228.065	0	918	218	290	261	254	247	268	237	221	324	226	191	268	282	914
228.188	11	916	220	289	258	254	249	267	238	221	324	226	192	268	284	916
228.311	0	919	223	292	260	257	252	267	239	223	326	228	193	269	285	921
228.434	0	925	227	296	260	258	256	266	242	226	325	229	195	271	288	928
228.557	0	919	224	297	262	262	258	267	242	225	326	229	195	270	284	916
228.68	0	907	216	291	257	255	249	263	238	222	321	225	191	267	280	902
228.803	0	911	218	292	258	257	251	264	239	221	321	226	191	267	282	908
228.925	0	911	219	290	257	257	251	263	238	221	320	226	190	266	284	909
229.048	0	914	222	291	258	256	253	265	240	222	322	227	193	268	285	915
229.171	0	918	226	293	259	259	257	267	241	226	324	230	194	269	287	919
229.294	0	919	227	296	260	264	260	267	244	226	324	229	195	270	287	919
229.417	0	905	216	290	256	255	251	262	238	221	319	226	191	267	281	900
229.54	0	910	219	291	257	257	252	262	239	222	319	226	192	267	283	908
229.663	0	910	222	291	257	259	253	264	240	222	321	226	192	267	284	910
229.786	0	913	224	291	257	258	255	264	241	223	320	227	193	268	286	915
229.908	0	919	228	294	259	262	258	266	243	225	322	229	195	271	288	923
230.031	0	924	232	297	264	264	262	271	245	228	324	231	196	272	291	929
230.154	0	910	223	296	262	261	260	268	243	226	323	229	194	270	285	909
230.277	0	908	219	291	255	256	252	265	239	223	320	227	194	268	285	906
230.4	0	913	222	292	258	259	255	264	240	223	321	228	193	269	286	915
230.523	0	914	223	292	257	260	255	265	241	224	321	228	194	271	287	918
230.646	0	918	227	293	260	261	257	267	243	226	324	231	195	272	290	925
230.769	0	922	232	297	265	263	262	269	245	227	325	231	197	275	293	932
230.892	0	922	231	300	265	268	264	268	246	228	326	231	196	275	292	925
231.014	0	909	220	293	259	257	254	263	242	224	322	229	194	271	286	911
231.137	0	915	224	293	261	258	255	266	242	225	323	230	195	273	289	920
231.26	0	917	226	294	262	261	257	266	242	226	324	230	195	273	291	924
231.383	0	921	229	296	264	260	258	269	244	227	324	232	196	274	291	930
231.506	0	926	234	300	265	266	262	269	246	229	327	234	199	277	295	937
231.629	0	930	237	303	271	266	266	275	249	232	330	235	200	277	296	939
231.752	0	915	224	298	264	264	260	268	245	227	327	232	196	274	288	917
231.875	0	919	226	297	263	261	258	268	245	226	327	232	196	275	290	924
231.997	0	922	229	298	265	263	260	269	246	227	328	234	197	275	293	931
232.12	0	924	231	299	265	266	260	271	246	228	329	234	198	277	294	934
232.243	0	929	234	302	267	266	262	274	248	230	330	236	199	280	296	942
232.366	0	932	237	305	271	270	268	274	250	233	331	236	201	280	296	943
232.489	0	918	224	299	266	265	258	270	246	228	329	232	197	277	291	923
232.612	0	921	227	298	267	264	258	271	246	228	330	234	198	277	293	931
232.735	0	926	230	300	267	266	260	273	247	229	331	235	197	278	294	935
232.858	0	928	231	300	267	265	260	273	247	230	331	235	199	279	295	941
232.98	0	933	236	303	270	268	263	276	250	232	334	237	201	282	298	946
233.103	0	934	237	306	272	269	268	280	253	233	337	237	200	282	297	947
233.226	0	918	223	300	267	263	258	270	247	229	331	234	197	278	290	925
233.349	0	923	225	298	267	264	258	272	246	227	331	234	198	278	291	933
233.472	0	922	227	300	266	264	258	273	247	229	332	234	197	278	293	935
233.595	0	924	230	300	268	265	260	275	248	230	333	235	198	280	295	938
233.718	0	931	234	302	269	269	262	276	250	231	334	237	200	281	297	945
233.841	0	933	235	305	270	270	266	275	252	232	334	237	200	281	297	943
233.964	0	915	222	298	265	262	257	271	245	227	329	232	197	278	289	923
234.086	0	918	224	298	264	263	257	273	246	227	330	231	197	277	291	929
234.209	0	919	227	298	265	262	257	273	246	228	330	232	196	277	291	930
234.332	0	923	229	297	264	263	258	274	247	228	329	234	198	277	292	935
234.455	0	926	233	300	266	267	261	275	249	230	332	236	197	280	295	940
234.578	0	924	231	304	267	269	265	276	250	230	332	234	198	279	293	933
234.701	0	912	220	297	264	261	256	272	244	226	327	230	195	275	287	917
234.824	0	917	225	297	264	261	257	272	245	227	328	231	195	276	289	925
234.947	0	917	224	298	263	261	257	270	245	227	328	231	195	276	289	926
235.069	0	919	228	298	263	262	260	275	247	228	329	233	196	275	291	930
235.192	0	924	233	301	266	264	261	275	248	229	330	234	197	277	293	936
235.315	0	917	226	301	265	266	262	273	247	228	328	232	196	276	288	922
235.438	0	909	220	294	261	260	256	271	244	225	325	229	195	274	285	915
235.561	0	913	225	296	262	260	258	271	245	226	326	231	194	273	287	920
235.684	0	914	225	296	261	262	258	272	245	227	326	231	194	273	287	921
235.807	0	918	230	299	263	262	259	271	247	228	328	233	196	274	289	927
235.93	0	923	232	301	265	266	263	276	249	229	330	233	198	276	291	932
236.052	0	907	222	298	261	263	261	271	245	226	326	230	194	272	283	910
236.175	0	906	219	295	259	259	255	269	243	225	324	229	193	271	284	912
236.298	0	911	222	295	260	258	256	270	243	225	324	230	194	271	285	917
236.421	0	909	224	294	259	257	256	269	243	224	324	230	195	271	287	919
236.544	0	913	227	296	261	260	257	271	245	226	326	232	195	273	288	925
236.667	0	919	230	299	262	263	262	272	247	229	328	233	197	274	290	928
236.79	0	901	217	295	258	256	255	266	243	224	322	228	193	271	282	907
236.913	0	899	217	293	256	253	253	266	241	223	323	227	193	270	283	912
237.036	0	900	218	293	257	254	253	266	240	223	322	228	193	270	282	914
237.158	0	902	220	293	257	255	255	265	241	225	321	229	194	270	284	918
237.281	0	907	225	295	258	257	257	267	242	227	323	231	196	272	287	924
237.404	0	910	229	299	260	264	262	268	245	228	324	232	197	272	289	927
237.527	0	893	216	294	257	257	256	264	241	224	320	228	193	269	281	905
237.65	0	896	218	292	253	254	253	262	240	224	319	228	195	269	283	911
237.773	0	899	219	293	254	257	255	262	240	224	319	228	194	269	284	915
237.896	0	900	222	293	252	259	256	261	241	224	320	229	195	270	285	920
238.019	0	903	227	295	254	258	260	265	243	227	322	232	196	270	287	925
238.141	0	910	231	299	257	261	263	268	244	229	323	232	197	273	290	932
238.264	0	900	221	297	255	261	260	262	242	226	321	230	195	270	284	915
238.387	0	895	219	293	253	256	255	262	240	225	320	228	195	269	283	915
238.51	0	901	222	293	253	258	257	263	240	226	321	230	196	270	286	922
238.633	0	902	223	294	253	257	257	264	241	226	320	231	196	272	286	925
238.756	0	907	228	296	257	258	259	267	242	228	321	231	196	273	289	931
238.879	0	910	230	299	260	263	263	268	245	229	323	234	198	275	290	936
239.002	0	895	219	294	255	257	256	262	241	225	322	230	196	271	284	915
239.124	0	898	220	293	255	255	256	264	240	225	320	231	196	272	286	922
239.247	0	902	222	295	255	257	257	264	241	226	321	231	196	271	285	925
239.37	0	902	225	295	255	259	258	264	243	227	323	232	197	273	288	929
239.493	0	906	229	298	258	260	261	269	244	229	325	233	197	275	290	936
239.616	0	912	232	301	262	262	265	270	246	231	326	234	199	276	290	938
239.739	0	895	218	295	256	258	257	262	241	226	321	230	195	271	284	915
239.862	0	896	220	294	255	258	256	263	241	225	322	230	196	270	284	920
239.985	0	899	221	295	256	258	257	264	241	225	322	230	196	270	285	921
240.108	0	901	222	295	256	259	257	265	241	226	321	230	195	270	287	924
240.23	0	905	226	300	257	259	261	266	243	229	323	230	197	272	287	930
240.353	0	908	230	303	259	262	265	271	245	231	325	232	199	272	289	932
240.476	0	891	216	300	256	257	262	265	242	226	321	228	195	266	280	905
240.599	0	891	215	295	253	255	256	263	240	224	318	226	194	265	279	905
240.722	0	895	218	297	255	256	258	263	241	225	317	225	194	264	279	907
240.845	0	895	220	296	254	257	257	264	241	225	317	226	194	263	279	907
240.968	0	899	225	299	256	259	260	266	242	227	319	227	195	264	282	912
241.091	0	905	228	304	259	261	264	270	244	230	321	229	197	265	284	918
241.213	0	898	221	306	260	260	266	268	245	228	320	227	195	262	278	902
241.336	0	885	212	297	254	254	255	262	238	224	316	223	192	259	273	890
241.459	0	891	218	298	254	257	259	263	240	226	316	223	193	257	273	894
241.582	0	894	219	299	254	258	259	262	239	226	314	224	194	258	274	894
241.705	0	899	226	300	258	257	261	267	241	228	315	225	194	258	278	899
241.828	0	903	227	305	259	259	265	271	244	231	317	226	198	260	279	906
241.951	0	901	224	308	261	263	267	269	244	230	318	225	196	259	276	895
242.074	0	890	216	297	256	256	257	262	238	225	313	221	193	256	271	883
242.196	0	897	221	299	255	258	260	263	241	227	314	223	194	257	274	891
242.319	0	898	223	299	256	259	261	264	242	226	314	224	193	257	275	891
242.442	0	908	228	301	260	259	264	267	242	229	315	225	195	258	278	897
242.565	0	918	234	304	261	262	267	268	245	230	316	226	197	262	281	907
242.688	0	911	226	304	260	264	266	266	243	228	314	224	194	260	276	891
242.811	0	905	220	297	255	259	259	261	240	225	313	222	191	259	274	887
242.934	0	912	225	297	256	261	261	263	241	225	314	224	193	261	276	894
243.057	0	914	226	299	254	261	260	263	241	226	313	224	192	261	278	898
243.18	0	918	231	300	258	261	262	264	243	228	314	226	195	263	281	906
243.302	0	923	234	303	263	263	267	271	246	229	317	228	195	266	283	910
243.425	0	908	221	300	258	260	262	263	242	225	313	223	190	262	274	888
243.548	0	911	221	296	255	259	256	263	240	224	313	223	192	263	276	895
243.671	0	916	224	297	254	260	259	262	240	225	314	224	191	263	277	901
243.794	0	918	226	297	255	259	259	262	242	225	314	225	192	264	280	905
243.917	0	924	230	299	258	261	261	267	244	227	316	228	194	266	282	914
244.04	0	925	231	302	261	265	265	268	246	228	318	227	195	266	280	909
244.163	0	911	219	295	254	256	256	261	240	224	312	224	191	265	276	895
244.285	0	917	224	295	253	258	257	262	241	224	315	225	191	265	279	906
244.408	0	918	225	295	256	257	255	263	241	224	316	227	192	266	280	908
244.531	0	923	228	296	255	259	259	264	242	225	317	228	194	268	282	915
244.654	0	928	232	301	258	262	261	267	245	227	319	230	195	269	285	921
244.777	0	914	221	297	256	261	257	264	242	224	317	226	193	268	279	902
244.9	0	915	222	295	255	257	254	262	240	223	317	227	193	269	280	909
245.023	0	919	225	296	256	257	255	263	241	224	318	227	193	269	282	915
245.146	0	920	226	296	256	258	255	265	241	224	318	228	194	271	283	920
245.268	0	925	229	298	259	258	258	268	243	225	321	230	195	272	285	926
245.391	0	917	223	297	257	259	256	264	241	224	319	227	194	270	280	911
245.514	0	917	220	293	254	257	252	263	239	223	317	226	193	269	280	913
245.637	0	920	223	294	255	259	252	266	239	223	318	228	194	271	281	918
[truncated: 670 more rows]

## Sheet: D850
	SNR :	39	36	34	42	39	37	37	39	41	38	38	41	34	37	37
Time	Marker	ch1	ch2	ch3	ch4	ch5	ch6	ch7	ch8	ch9	ch10	ch11	ch12	ch13	ch14	ch15
0.24576	0	552	149	204	228	222	229	259	243	194	296	197	174	203	216	668
0.36864	0	552	149	204	228	222	229	259	243	194	296	197	174	203	216	668
0.49152	0	556	150	199	229	219	221	258	249	199	301	200	176	212	215	688
0.6144	0	576	155	196	231	219	221	260	253	201	303	202	175	214	222	689
0.73728	0	574	147	194	230	222	225	260	252	197	300	198	171	214	219	672
0.86016	0	571	142	181	226	210	209	257	248	195	297	196	168	213	216	662
0.98304	0	577	148	180	230	213	212	258	249	196	297	197	169	213	220	665
1.10592	0	574	153	179	231	214	214	259	252	198	299	198	171	212	221	669
1.2288	0	580	156	184	235	222	217	263	254	202	300	200	172	213	223	682
1.35168	0	565	151	186	234	219	222	261	253	196	296	199	170	209	219	664
1.47456	0	551	150	172	234	208	209	261	250	193	292	198	169	207	217	660
1.59744	0	555	148	178	234	209	212	261	252	196	294	200	172	205	221	664
1.72032	0	555	152	180	237	210	212	259	253	197	294	200	173	206	224	663
1.8432	0	561	157	183	237	214	217	262	255	201	296	202	177	206	227	670
1.96608	0	568	163	187	240	221	223	261	258	204	299	205	180	208	231	680
2.08896	0	567	163	197	242	227	232	263	260	205	300	206	180	209	231	675
2.21184	0	547	154	176	238	210	211	260	253	196	294	202	173	206	224	647
2.33472	0	552	154	177	238	211	212	262	253	197	294	204	177	205	226	655
2.4576	0	553	156	182	241	213	215	263	256	200	295	203	179	205	228	658
2.58048	0	553	158	185	244	213	216	266	257	203	301	203	181	206	229	662
2.70336	0	563	166	189	246	215	221	269	260	207	303	206	185	207	232	671
2.82624	0	577	175	195	244	227	226	264	263	215	303	213	189	214	245	684
2.94912	0	573	172	202	247	233	238	264	265	218	299	211	187	224	249	682
3.072	0	552	164	182	241	222	218	255	259	212	287	211	185	225	248	662
3.19488	0	562	167	186	242	229	222	254	262	219	284	213	188	228	254	677
3.31776	0	563	165	192	244	233	226	254	263	222	281	214	190	229	258	678
3.44064	0	566	167	194	247	237	230	253	265	225	280	213	192	230	261	681
3.56352	0	579	176	198	249	240	233	258	269	228	283	214	196	233	267	691
3.6864	0	589	183	202	254	245	238	260	272	231	287	214	199	235	273	699
3.80928	0	565	174	207	253	244	244	261	270	230	285	211	198	232	265	671
3.93216	0	545	169	188	248	224	224	262	265	225	287	205	196	226	257	647
4.05504	0	535	169	200	251	224	212	287	288	224	318	209	200	237	260	641
4.17792	0	527	169	204	256	242	234	262	296	228	310	210	202	236	263	631
4.3008	0	553	179	200	252	234	232	225	277	228	277	214	202	237	268	637
4.42368	0	575	207	192	257	251	247	188	250	237	224	230	208	243	276	651
4.54656	0	571	223	195	277	242	235	179	249	244	189	232	221	246	264	628
4.66944	0	575	204	195	291	244	299	218	288	265	215	221	230	243	237	626
4.79232	0	583	209	202	300	260	310	232	298	274	234	218	224	247	243	650
4.9152	0	578	201	198	305	264	305	240	300	280	246	217	225	249	244	663
5.03808	0	584	198	194	309	267	303	246	302	287	253	220	229	251	247	677
5.16096	0	597	199	197	314	265	307	252	297	289	263	219	234	257	251	697
5.28384	0	568	180	202	305	261	303	253	280	290	269	215	234	253	236	661
5.40672	0	563	171	193	296	237	276	253	273	285	272	214	230	246	230	652
5.5296	0	576	172	208	300	236	276	258	273	287	280	213	230	246	233	659
5.65248	0	583	174	210	301	238	276	260	272	287	283	211	227	246	238	658
5.77536	0	594	178	214	306	237	274	266	273	287	285	211	227	247	247	672
5.89824	0	588	177	223	308	246	284	267	274	286	286	212	227	246	246	662
6.02112	0	568	165	207	295	231	270	263	271	277	280	206	219	239	240	630
6.144	0	580	170	208	299	230	264	265	271	275	280	204	221	240	245	647
6.26688	0	582	171	212	300	232	270	265	271	273	280	205	221	239	248	649
6.38976	0	587	173	216	303	234	265	267	277	267	283	206	221	238	248	651
6.51264	0	591	176	222	304	241	269	270	280	270	285	206	222	237	251	654
6.63552	0	558	162	211	293	236	273	264	270	266	279	200	216	225	233	608
6.7584	0	556	162	202	290	222	256	264	268	259	280	196	215	218	231	611
6.88128	0	561	165	206	288	226	253	268	275	254	283	196	213	212	237	616
7.00416	0	563	167	205	287	226	253	267	275	253	283	198	214	209	238	613
7.12704	0	569	171	209	291	228	257	270	275	254	286	199	217	210	243	621
7.24992	0	551	162	212	286	233	262	267	275	249	282	196	212	205	235	597
7.3728	0	540	156	189	279	216	245	263	267	243	276	190	203	200	229	590
7.49568	0	547	159	198	280	220	244	264	270	238	277	190	199	202	232	602
7.61856	0	548	159	197	280	220	245	262	270	238	275	191	198	201	231	601
7.74144	0	551	161	201	280	221	247	264	269	238	277	191	199	199	232	609
7.86432	0	554	165	209	282	229	253	266	270	240	279	192	199	197	232	611
7.9872	0	529	152	194	271	219	246	257	266	231	272	186	194	189	215	575
8.11008	0	533	154	187	268	214	236	256	263	227	272	185	189	186	219	581
8.23296	0	536	156	195	268	215	242	256	263	226	272	186	189	183	219	583
8.35584	0	537	156	193	267	215	242	257	263	226	272	186	189	182	219	583
8.47872	0	543	161	197	268	219	244	257	264	230	273	187	194	183	222	589
8.6016	0	536	158	202	268	227	253	258	264	230	273	188	192	182	218	577
8.72448	0	519	149	180	260	209	235	251	259	219	266	182	183	176	213	557
8.84736	0	525	151	187	261	211	235	251	259	220	267	183	184	175	214	567
8.97024	0	524	152	187	260	215	239	251	259	219	266	183	185	175	214	566
9.09312	0	528	154	189	262	214	239	250	259	221	267	184	187	174	215	569
9.216	0	532	160	194	263	219	242	253	261	226	269	185	190	174	219	574
9.33888	0	510	148	188	257	216	243	249	258	218	264	181	181	169	209	546
9.46176	0	510	148	175	251	206	229	245	255	215	260	180	179	166	208	546
9.58464	0	515	148	183	253	210	235	244	255	215	259	178	180	166	209	546
9.70752	0	517	147	185	251	209	234	246	254	214	259	179	179	164	210	541
9.8304	0	530	158	176	255	211	235	247	256	218	261	180	182	165	212	543
9.95328	0	522	153	189	252	222	243	247	256	216	259	180	178	162	208	526
10.0762	0	511	142	170	245	207	226	243	251	209	254	175	172	157	203	517
10.199	0	509	145	169	244	208	230	244	252	209	254	176	173	155	205	532
10.3219	0	503	142	164	243	208	230	242	253	209	253	175	171	152	203	534
10.4448	0	508	144	164	239	214	230	242	253	215	255	178	173	153	206	541
10.5677	0	508	142	168	239	222	240	242	255	219	254	178	176	152	207	541
10.6906	0	495	129	155	231	208	229	238	252	209	249	175	169	148	199	512
10.8134	0	503	130	154	231	201	223	235	248	207	247	172	170	149	200	515
10.9363	0	504	129	156	231	203	227	234	249	206	248	173	172	149	200	515
11.0592	0	503	129	162	229	201	226	234	250	209	248	173	174	149	201	516
11.1821	0	504	131	168	232	203	231	236	252	211	250	173	177	151	203	518
11.305	0	479	120	163	223	198	228	229	246	202	246	170	169	149	195	493
11.4278	0	476	119	158	220	191	217	225	244	200	243	169	168	148	197	496
11.5507	0	471	120	162	222	191	220	222	242	199	243	167	168	148	195	501
11.6736	0	470	121	163	221	190	220	224	243	199	243	166	170	149	196	503
11.7965	0	474	126	168	220	197	222	225	245	204	245	168	172	150	199	509
11.9194	0	458	119	167	217	196	224	223	241	197	241	166	166	147	193	487
12.0422	0	454	117	157	214	185	210	219	237	192	237	163	164	145	191	487
12.1651	0	455	119	161	214	188	215	220	237	193	238	164	164	145	193	491
12.288	0	456	119	161	212	188	214	221	238	193	240	163	166	144	194	492
12.4109	0	459	123	167	212	191	217	221	238	196	241	165	167	146	196	499
12.5338	0	444	115	168	207	192	219	219	236	193	239	163	162	144	192	483
12.6566	0	440	112	155	202	182	205	218	232	186	237	161	161	143	190	483
12.7795	0	443	115	162	203	184	211	216	233	188	239	162	163	143	192	486
12.9024	0	447	118	162	204	184	208	216	233	189	237	161	163	143	192	488
13.0253	0	452	123	163	201	192	211	215	235	193	240	164	166	145	196	497
13.1482	0	439	116	166	201	190	214	214	233	188	238	161	161	143	191	481
13.271	0	436	112	153	199	178	199	214	228	182	237	159	158	142	190	481
13.3939	0	439	113	158	198	181	203	215	229	185	238	160	156	143	191	485
13.5168	0	439	113	157	197	183	202	213	229	184	239	159	159	143	192	489
13.6397	0	446	119	160	199	188	206	214	232	187	241	162	161	145	194	495
13.7626	0	448	121	169	201	193	212	216	234	191	242	163	162	146	196	499
13.8854	0	429	109	155	194	183	201	212	228	181	238	159	153	144	189	477
14.0083	0	431	109	150	194	177	194	212	225	178	237	159	153	143	190	483
14.1312	0	433	109	154	194	178	196	212	225	179	238	160	154	143	190	485
14.2541	0	435	111	154	192	181	197	211	226	180	239	159	156	145	192	489
14.377	0	440	116	158	196	184	200	212	229	185	241	161	159	146	195	496
14.4998	0	448	123	160	198	188	203	217	233	188	245	163	163	149	198	507
14.6227	0	439	118	167	198	192	210	218	231	185	245	163	159	147	194	491
14.7456	0	432	113	149	195	178	193	212	223	177	239	160	154	146	190	482
14.8685	0	436	114	154	196	180	195	213	227	178	240	160	156	146	192	491
14.9914	0	438	115	155	196	184	196	212	228	178	241	159	156	147	193	499
15.1142	0	438	117	159	195	185	197	214	230	180	244	162	159	149	196	508
15.2371	0	441	123	163	197	191	202	216	232	184	247	164	162	150	199	516
15.36	0	446	125	170	202	195	211	220	236	188	249	166	163	153	201	518
15.4829	0	432	116	154	200	184	198	217	229	177	245	163	155	150	194	500
15.6058	0	449	123	153	203	186	195	217	230	177	244	162	156	151	195	506
15.7286	0	459	124	157	207	192	200	217	232	178	242	162	156	152	196	509
15.8515	0	461	124	157	208	191	199	217	233	178	243	164	159	152	197	515
15.9744	0	469	128	159	211	193	202	221	234	183	247	165	161	154	202	523
16.0973	0	479	134	163	217	196	207	224	237	187	250	168	164	158	206	531
16.2202	0	476	130	166	218	202	214	226	239	185	249	167	161	159	202	521
16.343	0	465	121	147	215	183	196	221	231	174	243	164	155	156	196	508
16.4659	0	468	123	147	214	186	196	221	231	175	243	164	156	156	199	519
16.5888	0	471	121	147	215	186	196	222	232	175	244	164	157	156	199	521
16.7117	0	474	125	149	215	189	197	221	233	178	246	165	159	158	201	526
16.8346	0	481	129	154	218	191	202	224	236	182	249	167	162	161	205	535
16.9574	1	488	134	158	223	196	206	227	240	185	253	169	166	162	208	544
17.0803	0	480	131	165	222	198	213	229	240	185	253	170	162	163	206	532
17.2032	0	471	122	147	218	183	196	223	233	176	247	166	157	160	201	519
17.3261	0	476	125	148	220	183	197	225	235	177	249	166	160	162	204	529
17.449	0	479	126	150	220	185	198	224	235	178	249	167	161	162	204	530
17.5718	0	485	129	153	220	190	199	226	237	180	252	169	164	164	208	536
17.6947	0	494	135	157	224	192	204	226	240	185	253	171	167	166	211	546
17.8176	0	503	140	161	229	195	209	230	242	189	257	173	170	168	214	556
17.9405	0	498	139	166	229	203	218	230	244	189	258	174	169	169	213	547
18.0634	0	485	130	150	226	184	200	227	235	178	253	171	162	167	207	531
18.1862	0	492	131	153	227	185	199	230	237	180	254	172	166	169	210	543
18.3091	0	493	132	155	226	192	202	228	237	182	255	172	166	169	211	546
18.432	0	499	136	156	228	191	203	230	240	184	258	174	169	172	215	553
18.5549	0	508	141	160	232	195	206	233	243	189	260	176	172	173	218	562
18.6778	0	516	146	166	236	200	211	234	245	193	263	179	176	176	222	570
18.8006	0	506	141	171	236	204	218	235	244	190	263	178	172	176	218	559
18.9235	0	497	135	153	234	187	200	234	238	181	259	175	169	174	215	550
19.0464	0	507	140	158	234	192	203	234	240	185	260	176	172	177	218	560
19.1693	0	509	139	159	235	194	204	234	241	186	261	177	172	177	219	564
19.2922	0	514	143	160	235	196	205	235	241	188	263	177	174	180	222	572
19.415	0	524	148	165	239	199	210	237	245	192	267	181	178	181	227	582
19.5379	0	529	152	171	243	205	216	238	247	196	270	183	180	183	229	587
19.6608	0	509	139	162	239	196	210	237	242	187	264	179	173	183	221	562
19.7837	0	514	139	156	239	188	201	237	238	184	265	180	172	183	222	571
19.9066	0	520	141	162	238	192	205	239	240	186	266	180	175	183	223	577
20.0294	0	522	143	160	238	193	204	238	241	186	266	180	175	185	225	581
20.1523	0	528	147	163	241	197	207	238	243	191	269	182	178	187	228	588
20.2752	0	535	153	165	244	202	211	241	245	195	272	184	181	189	232	598
20.3981	0	533	151	174	244	210	220	241	246	195	273	185	181	189	231	594
20.521	0	517	139	158	240	190	202	239	239	185	266	180	173	186	223	573
20.6438	0	522	140	158	240	191	202	239	239	185	268	180	173	188	225	582
20.7667	0	524	140	159	240	193	203	241	238	185	268	181	174	188	227	585
20.8896	0	529	142	158	240	193	202	241	240	187	269	181	175	188	228	590
21.0125	0	535	146	161	243	198	206	241	242	190	271	183	179	190	230	597
21.1354	0	541	150	164	246	201	211	243	244	193	274	186	180	192	234	604
21.2582	0	532	146	168	246	203	217	245	244	191	273	184	178	192	229	592
21.3811	0	521	136	152	242	188	199	239	237	182	269	181	171	189	225	577
21.504	0	528	137	156	241	188	200	242	237	183	269	181	173	189	226	585
21.6269	0	526	137	154	240	190	200	240	237	183	269	181	173	190	226	585
21.7498	0	531	141	155	240	193	201	243	238	185	270	182	174	190	227	592
21.8726	0	538	144	158	245	195	206	243	241	189	272	182	178	191	230	598
21.9955	0	543	148	162	245	200	209	242	243	193	275	185	179	192	233	605
22.1184	0	532	141	166	245	202	214	243	241	189	272	183	175	192	228	587
22.2413	0	523	135	150	242	187	197	239	235	181	268	180	170	188	224	578
22.3642	0	529	137	153	243	188	200	240	237	182	269	180	171	190	226	585
22.487	0	529	136	152	241	188	200	241	236	182	268	181	171	190	226	584
22.6099	0	533	139	156	242	188	201	242	238	185	269	180	173	190	227	591
22.7328	0	538	144	157	241	195	204	240	240	189	272	183	176	190	230	598
22.8557	0	545	149	162	245	200	207	243	242	191	274	184	179	192	233	603
22.9786	0	532	140	164	245	201	211	241	241	187	271	183	174	190	228	585
23.1014	0	524	135	151	240	186	197	238	236	181	266	181	172	188	224	576
23.2243	0	529	139	153	239	188	199	240	237	183	267	181	172	187	227	584
23.3472	0	531	137	154	239	190	199	239	237	183	267	180	173	188	227	585
23.4701	0	535	141	156	240	190	200	240	239	185	268	181	175	189	230	591
23.593	0	541	147	160	242	197	205	238	241	189	270	183	177	189	232	598
23.7158	0	546	152	163	244	201	208	242	243	192	272	184	180	190	236	606
23.8387	0	530	141	163	242	198	211	241	240	186	269	181	172	189	228	583
23.9616	0	528	137	151	239	184	196	238	237	181	266	180	172	187	226	582
24.0845	0	532	139	155	238	190	200	238	238	183	266	180	172	187	228	589
24.2074	0	532	140	154	239	187	199	237	238	183	265	179	174	188	228	590
24.3302	0	537	144	157	241	189	202	240	239	186	266	180	175	188	229	596
24.4531	0	542	148	159	242	194	206	242	242	191	269	182	178	189	232	602
24.576	0	545	149	166	242	202	212	240	244	192	270	183	178	190	234	604
24.6989	0	526	138	155	238	189	204	237	238	183	264	178	171	187	225	580
24.8218	0	529	138	150	237	184	197	234	235	181	263	177	170	186	226	583
24.9446	0	531	138	154	237	188	200	235	236	183	262	177	172	185	227	586
25.0675	0	532	140	153	239	185	199	237	237	184	262	177	172	185	227	590
25.1904	0	537	144	156	239	190	203	237	239	188	265	178	175	186	229	595
25.3133	0	542	147	160	240	194	208	238	241	191	266	180	176	187	232	602
25.4362	0	540	147	167	241	203	215	236	242	192	266	180	176	188	231	599
25.559	0	521	134	151	236	184	199	232	235	181	260	175	169	184	223	575
25.6819	0	525	135	150	234	183	197	234	233	181	259	175	169	183	224	581
25.8048	0	527	135	152	235	184	198	234	233	181	259	175	169	183	225	582
25.9277	0	529	136	152	235	184	198	234	234	182	259	175	171	184	226	586
26.0506	0	534	140	155	237	187	203	237	236	186	262	175	174	185	228	593
26.1734	0	540	145	158	240	192	207	236	238	189	264	179	175	186	231	600
26.2963	0	540	146	166	242	198	215	237	239	191	266	180	175	187	232	599
26.4192	0	522	133	150	236	183	199	232	233	180	259	176	168	183	222	575
26.5421	0	525	133	148	234	181	196	232	231	179	258	174	168	183	224	582
26.665	0	527	133	151	234	181	197	231	231	179	259	174	168	184	223	584
26.7878	0	530	135	150	235	183	197	233	232	181	260	175	170	184	224	588
26.9107	0	536	138	154	238	186	201	234	235	185	263	176	173	186	227	595
27.0336	0	541	144	157	238	192	205	234	237	190	265	178	175	187	231	603
27.1565	0	542	146	165	240	199	213	237	239	191	267	181	176	188	231	603
27.2794	0	525	132	150	234	185	199	232	232	180	261	175	168	185	223	580
27.4022	0	529	134	147	234	181	195	232	231	180	260	176	168	186	225	589
27.5251	0	530	134	150	235	183	198	231	231	181	261	175	169	185	226	593
27.648	0	534	136	150	236	182	197	234	232	181	262	176	170	186	226	596
27.7709	0	540	140	154	238	187	200	235	234	185	265	178	172	188	229	603
27.8938	0	546	146	157	237	192	205	234	237	190	267	181	175	190	232	611
28.0166	0	549	147	165	243	196	212	238	239	192	269	181	177	191	233	614
28.1395	0	531	135	153	235	186	202	233	232	182	264	178	169	189	225	590
28.2624	0	536	135	148	235	182	195	233	231	180	263	177	170	189	226	598
28.3853	0	539	136	152	236	183	198	233	231	181	263	177	170	190	227	602
28.5082	0	541	137	152	237	185	197	236	232	183	265	178	172	190	228	607
28.631	0	547	141	156	238	188	201	235	235	186	268	180	174	192	230	614
28.7539	0	553	147	158	241	193	204	235	237	191	271	182	178	192	234	621
28.8768	0	558	150	164	244	199	210	240	239	193	274	184	179	195	236	627
28.9997	0	541	138	158	241	191	207	237	235	184	269	180	171	193	228	604
29.1226	0	542	137	150	240	183	196	236	233	181	268	179	171	192	228	608
29.2454	0	547	139	153	239	186	199	237	234	183	269	179	172	193	231	614
29.3683	0	549	139	153	240	186	198	239	234	183	270	181	173	195	231	618
29.4912	0	554	142	157	241	191	202	239	236	187	273	181	176	196	233	625
29.6141	0	562	146	158	244	195	205	241	239	190	276	185	180	198	237	633
29.737	0	567	152	162	248	198	209	244	241	194	278	187	181	200	240	640
29.8598	0	552	141	164	244	198	211	240	238	187	274	183	174	198	232	619
29.9827	0	550	138	151	243	182	195	241	234	182	271	182	172	197	232	618
30.1056	0	556	140	155	242	189	201	241	236	184	273	182	173	198	233	625
30.2285	0	556	140	155	242	188	200	241	237	184	273	182	175	198	234	627
30.3514	0	562	144	158	244	190	201	245	237	187	276	183	177	200	237	634
30.4742	0	567	148	159	245	197	205	243	241	192	278	186	179	200	238	642
30.5971	0	573	152	164	248	200	208	247	242	196	282	188	182	202	243	648
30.72	0	563	146	168	248	202	215	245	242	191	278	187	177	201	238	633
30.8429	0	554	139	151	244	187	198	243	236	183	273	183	172	199	232	623
30.9658	0	560	140	155	244	191	200	244	237	186	275	184	175	200	236	632
31.0886	0	561	142	156	244	191	201	244	238	186	275	184	175	199	234	633
31.2115	0	565	143	158	248	190	202	245	240	188	276	184	177	201	237	638
31.3344	0	570	149	162	248	196	206	246	243	193	279	186	180	202	240	644
31.4573	0	577	153	164	250	202	210	247	245	196	283	189	182	204	243	651
31.5802	0	567	148	168	251	202	216	249	245	194	280	187	180	202	239	638
31.703	0	557	140	153	246	186	197	244	238	186	274	183	173	199	234	625
31.8259	0	561	142	157	246	190	201	244	239	187	276	185	175	200	236	634
31.9488	0	563	142	156	247	190	202	246	239	187	276	183	176	199	236	635
32.0717	0	567	144	158	248	192	203	248	241	189	278	184	178	200	237	639
32.1946	0	572	148	162	251	195	207	251	244	193	280	187	180	202	240	645
32.3174	0	577	153	165	251	202	211	249	246	197	282	189	183	204	244	654
32.4403	0	564	145	168	253	201	216	250	244	192	279	187	178	201	238	635
32.5632	0	559	139	154	249	187	198	246	239	186	275	184	174	201	235	629
32.6861	0	564	141	158	247	193	203	247	240	188	276	184	176	201	237	638
32.809	0	564	142	156	248	190	201	247	240	188	277	184	177	200	239	639
32.9318	0	570	144	159	250	193	204	250	242	191	279	185	178	203	239	644
33.0547	0	575	149	162	252	198	208	250	245	195	281	188	181	203	243	652
33.1776	0	575	150	170	254	203	215	252	246	196	282	187	181	205	243	651
33.3005	0	558	140	156	250	189	200	248	240	187	277	183	174	201	235	631
33.4234	0	564	142	155	251	189	200	248	240	186	277	185	176	202	238	640
33.5462	0	567	142	158	249	192	201	250	240	188	276	184	176	202	238	642
33.6691	0	570	143	158	251	193	202	251	241	189	278	185	178	203	239	646
33.792	0	575	146	160	254	194	205	252	244	193	281	186	180	205	241	654
33.9149	0	576	147	167	255	201	211	253	245	194	282	189	179	204	243	653
34.0378	0	561	138	154	249	190	198	247	238	185	276	184	173	202	236	634
34.1606	0	565	139	153	249	186	196	248	236	185	276	185	175	203	237	640
34.2835	0	566	140	154	248	188	197	248	238	184	277	184	175	204	238	644
34.4064	0	570	140	154	249	188	197	250	239	186	279	185	177	205	239	649
34.5293	0	575	144	156	253	191	199	252	240	189	280	187	178	206	242	656
34.6522	0	580	147	161	255	196	204	252	242	192	282	188	179	207	244	661
34.775	0	562	138	156	249	192	201	248	237	185	278	185	174	205	238	639
34.8979	0	561	135	149	248	182	190	247	233	181	276	184	172	203	237	639
35.0208	0	565	134	151	246	184	192	247	233	181	277	183	173	203	237	644
35.1437	0	566	135	149	247	184	190	248	233	182	276	184	172	205	239	646
35.2666	0	569	138	152	249	185	193	248	236	183	279	185	176	205	240	653
35.3894	0	576	143	154	250	190	196	251	239	187	280	187	177	206	241	658
35.5123	0	578	144	160	249	197	204	249	241	189	280	188	177	207	243	657
35.6352	0	560	135	150	243	187	193	244	234	180	273	184	171	204	236	636
35.7581	0	562	135	147	243	183	189	243	232	178	274	184	172	203	237	641
35.881	0	566	137	149	242	184	190	241	232	178	273	184	170	203	236	643
36.0038	0	571	137	149	242	184	188	243	232	177	274	184	172	203	238	647
36.1267	0	576	142	152	245	187	191	244	234	181	277	184	174	205	240	653
36.2496	0	579	145	155	246	188	194	247	236	183	278	186	176	207	241	659
36.3725	0	573	143	158	245	192	199	246	237	183	277	187	174	204	238	649
36.4954	0	563	137	146	240	182	187	242	230	176	273	183	170	202	234	636
36.6182	0	565	137	148	242	181	187	242	231	176	273	184	170	202	235	641
36.7411	0	564	137	147	240	182	187	242	231	177	273	182	170	201	235	641
36.864	0	567	140	149	242	185	188	243	233	178	273	182	172	202	236	644
36.9869	0	571	142	151	244	187	191	245	235	181	275	184	174	203	238	648
37.1098	0	574	146	154	247	190	195	246	237	184	278	185	176	203	239	653
37.2326	0	561	139	154	244	189	196	243	234	179	274	184	170	199	234	633
37.3555	0	559	136	146	243	180	186	239	230	177	271	181	170	199	233	631
37.4784	0	561	136	149	240	182	189	240	231	176	270	181	171	198	234	633
37.6013	0	561	136	147	238	184	187	239	232	178	270	180	170	198	234	634
37.7242	0	564	138	150	242	184	191	244	234	181	274	181	173	199	235	640
37.847	0	569	142	152	246	185	194	245	236	183	275	184	175	199	237	645
37.9699	0	573	146	157	250	190	199	246	239	186	278	185	176	200	239	647
38.0928	0	556	136	153	244	187	196	242	233	180	271	182	170	198	232	626
38.2157	0	555	134	147	243	179	188	242	230	177	270	180	169	197	232	626
38.3386	0	557	134	149	241	180	190	242	231	178	270	180	170	197	233	628
38.4614	0	557	135	148	242	181	189	241	231	179	270	181	170	196	234	630
38.5843	0	561	138	150	244	183	193	242	234	183	272	181	173	198	236	638
38.7072	0	567	141	154	246	189	196	244	236	185	275	183	175	198	237	644
38.8301	0	572	144	158	247	194	200	244	237	189	277	186	177	201	240	648
38.953	0	556	136	154	244	187	198	243	234	182	270	182	171	198	233	626
39.0758	0	555	133	147	244	180	190	242	230	179	270	181	170	198	233	630
39.1987	0	559	134	148	244	184	192	243	232	179	272	181	171	198	234	635
39.3216	0	560	136	148	242	183	192	244	232	180	271	181	171	199	235	637
39.4445	0	565	138	151	245	183	194	247	234	184	274	183	175	200	237	643
39.5674	0	569	143	155	247	190	199	246	236	188	276	184	177	201	240	652
39.6902	0	575	147	160	248	197	204	247	238	191	279	187	179	203	242	656
39.8131	0	558	136	153	247	187	199	246	234	183	273	183	173	200	236	634
39.936	0	560	135	147	245	183	192	244	232	180	272	183	173	200	237	639
40.0589	0	563	137	151	245	185	194	244	234	183	273	183	174	201	237	645
40.1818	0	566	138	151	247	184	193	245	234	184	274	183	175	201	239	647
40.3046	0	570	142	154	248	187	197	246	238	189	278	185	178	203	240	654
40.4275	0	577	147	157	250	193	201	248	238	193	279	188	180	204	245	661
40.5504	0	577	148	165	251	200	209	249	240	193	280	189	181	205	245	663
40.6733	0	563	139	151	249	186	194	245	235	184	275	185	175	203	238	644
40.7962	0	569	141	151	250	186	195	245	235	185	276	186	177	204	241	653
40.919	0	573	143	154	248	189	196	246	235	186	278	187	178	205	242	658
41.0419	0	575	143	155	251	189	197	248	238	188	279	188	180	206	244	664
41.1648	0	581	148	158	254	191	200	252	240	192	283	191	183	207	247	671
41.2877	0	587	152	162	255	197	205	252	241	195	285	192	185	210	250	678
41.4106	0	574	144	161	252	194	204	248	239	188	280	188	180	208	243	659
41.5334	0	575	144	153	251	186	194	249	236	187	281	188	179	209	244	665
41.6563	0	582	145	157	252	192	199	251	239	190	282	190	180	209	246	672
41.7792	0	584	147	158	255	192	198	250	240	190	282	190	181	210	246	674
41.9021	0	588	152	160	257	194	203	252	243	193	285	192	184	212	249	682
42.025	0	595	157	163	260	197	206	254	244	198	288	195	188	214	253	690
42.1478	0	585	150	167	256	202	211	252	243	193	286	193	182	213	248	676
42.2707	0	579	146	154	252	190	196	250	238	187	282	191	179	211	245	668
42.3936	0	585	147	157	254	192	199	251	239	189	284	191	181	213	247	677
42.5165	0	586	148	157	254	193	198	252	240	189	284	192	181	212	247	678
42.6394	0	590	150	159	257	196	201	254	243	193	287	193	184	214	249	683
42.7622	0	597	155	162	259	197	204	256	246	196	289	195	186	214	252	689
42.8851	0	588	151	165	256	201	209	252	243	192	286	194	182	213	248	678
43.008	11	580	145	154	252	188	194	249	238	187	282	191	179	212	244	667
43.1309	0	585	146	155	254	191	197	253	239	187	284	191	180	212	246	674
43.2538	0	586	147	156	253	192	197	253	239	188	284	191	179	212	245	673
43.3766	0	589	149	158	256	192	199	254	241	190	286	192	183	213	246	679
43.4995	0	594	154	161	259	194	203	255	243	193	288	193	185	214	251	685
43.6224	0	592	152	166	259	201	209	255	244	193	288	193	184	213	248	679
43.7453	0	579	145	153	254	192	195	249	237	185	283	190	178	210	243	660
43.8682	0	583	145	155	255	191	196	250	239	185	284	190	180	210	245	668
43.991	0	583	146	155	254	191	196	253	238	186	285	189	178	210	245	670
44.1139	0	588	148	157	255	192	198	253	241	188	286	191	181	211	245	673
44.2368	0	593	151	160	258	196	202	256	242	192	288	192	182	212	248	679
44.3597	0	594	153	166	260	201	208	257	245	193	288	192	182	213	248	679
44.4826	0	579	145	155	254	191	196	250	238	184	283	190	176	209	241	658
44.6054	0	583	145	154	254	191	196	253	238	185	283	190	177	210	244	664
44.7283	0	585	146	156	256	192	198	251	238	185	284	189	178	210	243	666
44.8512	0	586	148	156	256	193	198	253	240	187	285	190	179	211	244	671
44.9741	0	592	151	158	258	195	201	256	242	190	286	192	181	212	248	679
45.097	0	596	154	163	262	199	206	257	244	193	289	193	184	213	249	682
45.2198	0	579	145	159	257	195	203	252	240	185	282	190	177	209	243	658
45.3427	0	578	144	152	255	190	194	252	236	182	281	188	176	208	242	661
45.4656	0	581	146	155	254	190	197	251	238	185	280	189	176	208	243	664
45.5885	0	582	145	154	254	189	197	252	238	185	280	188	176	208	243	665
45.7114	0	584	148	156	253	194	199	250	240	188	282	189	179	208	245	671
45.8342	0	589	152	160	258	195	203	254	242	190	283	191	181	209	248	676
45.9571	0	578	146	163	256	198	207	253	240	187	280	188	176	207	241	660
46.08	0	569	140	149	250	186	193	246	234	181	274	185	173	203	238	649
46.2029	0	570	141	152	251	188	196	245	234	182	273	184	174	203	239	653
46.3258	0	568	140	151	250	186	195	244	234	181	272	185	172	201	240	653
46.4486	0	570	143	152	250	187	197	247	237	185	273	184	175	202	241	657
46.5715	0	575	146	156	253	189	201	247	238	188	276	186	177	202	243	662
46.6944	0	579	150	160	255	195	205	250	241	191	277	187	178	203	245	665
46.8173	0	559	140	156	250	191	203	245	235	184	271	184	172	200	237	640
46.9402	0	558	139	148	246	184	192	244	231	180	268	182	171	199	236	641
47.063	0	559	138	152	246	187	196	244	232	182	269	181	171	199	236	642
47.1859	0	558	139	149	248	185	195	242	232	182	267	182	172	198	237	644
47.3088	0	562	141	152	250	188	199	245	235	185	270	183	174	198	239	650
47.4317	0	568	146	156	250	192	202	245	237	187	273	184	175	200	241	656
47.5546	0	569	147	162	253	196	209	250	239	189	274	186	176	201	241	655
47.6774	0	553	137	149	247	187	196	243	231	180	267	182	170	198	234	634
47.8003	0	555	138	148	247	185	195	243	231	180	268	182	171	199	236	642
47.9232	0	557	138	150	248	186	197	245	233	180	268	181	170	198	236	644
48.0461	0	559	140	151	251	186	196	246	233	182	271	182	172	199	237	649
48.169	0	565	144	154	252	189	201	248	237	185	272	184	174	201	240	655
48.2918	0	570	148	157	251	197	207	246	238	188	276	185	176	203	242	661
48.4147	0	558	139	154	252	191	203	245	234	181	271	183	169	200	236	642
48.5376	0	559	139	149	249	184	195	247	233	180	271	182	169	200	237	645
48.6605	0	562	141	151	248	190	198	245	234	180	271	184	171	201	238	651
48.7834	0	565	142	152	251	188	199	248	235	182	272	184	171	201	239	656
48.9062	0	571	146	154	254	193	201	248	238	185	276	185	173	204	242	661
49.0291	0	577	150	157	255	196	205	251	240	188	278	188	176	205	245	670
49.152	0	568	144	160	255	197	208	250	237	183	275	185	172	203	239	653
49.2749	0	563	140	148	252	186	194	247	234	178	272	184	170	203	238	651
49.3978	0	567	142	152	254	188	198	249	235	180	274	184	171	204	239	657
49.5206	0	569	143	150	252	188	196	250	235	180	275	184	172	205	239	660
49.6435	0	574	145	154	254	189	199	251	238	184	276	186	173	205	242	666
49.7664	0	580	149	156	256	192	203	254	240	185	280	188	176	208	244	674
49.8893	0	579	148	162	257	199	209	254	241	187	281	188	175	208	245	671
50.0122	0	567	140	150	254	187	194	250	234	179	275	186	169	206	239	653
50.135	0	570	140	149	252	186	195	251	234	178	276	185	170	207	241	661
50.2579	0	571	141	149	252	186	195	252	234	179	277	184	171	207	240	664
50.3808	0	575	143	151	253	189	195	254	237	181	279	186	172	209	240	669
50.5037	0	581	146	154	257	190	199	255	239	184	283	188	174	209	244	677
50.6266	0	586	150	157	259	193	202	257	240	187	284	189	175	211	246	682
50.7494	0	579	146	160	256	199	207	255	240	184	282	188	172	211	243	672
50.8723	0	570	139	148	254	186	192	253	235	179	280	187	169	208	240	662
50.9952	0	574	139	151	254	187	195	254	236	181	280	186	171	209	241	669
51.1181	0	575	140	150	253	188	194	254	236	180	280	186	170	209	242	671
51.241	0	579	142	153	256	188	195	257	237	183	283	186	173	211	243	678
51.3638	0	585	146	155	258	191	199	260	240	186	286	189	175	211	245	682
51.4867	0	590	152	158	257	199	203	259	242	189	287	191	177	213	248	688
51.6096	0	580	148	160	257	199	207	257	240	185	283	190	173	211	243	672
51.7325	0	574	142	149	254	187	194	254	236	180	279	187	169	210	241	669
51.8554	0	578	143	152	256	190	197	255	237	180	281	188	171	210	243	673
51.9782	0	580	145	151	256	190	195	255	237	182	281	187	172	210	242	675
52.1011	0	583	146	153	258	191	199	259	240	184	283	189	175	211	245	681
52.224	0	589	151	157	260	193	202	259	242	186	285	191	176	213	248	688
52.3469	0	589	152	163	260	200	209	260	243	189	286	191	175	213	248	687
52.4698	0	576	144	152	255	191	196	255	237	182	281	188	171	211	242	668
52.5926	0	579	144	151	257	188	197	254	237	181	281	189	172	211	243	675
52.7155	0	580	145	153	255	190	198	257	238	182	281	188	173	211	244	678
52.8384	0	583	147	153	258	190	198	259	240	184	283	189	174	211	244	681
52.9613	0	588	150	157	259	194	203	260	242	186	285	190	176	212	248	686
53.0842	0	594	154	160	260	196	206	262	244	190	286	191	178	213	250	692
53.207	0	583	149	164	258	199	209	258	241	186	284	190	175	212	246	678
53.3299	0	576	143	149	257	189	196	255	236	181	280	188	171	209	241	669
53.4528	0	580	143	152	256	189	199	255	238	181	280	188	172	210	243	674
53.5757	0	579	145	152	255	188	198	256	238	182	279	187	171	209	243	674
53.6986	0	583	146	154	257	190	201	258	240	184	282	187	173	210	245	680
53.8214	0	588	150	157	259	193	205	260	243	188	283	188	175	210	245	686
53.9443	0	593	153	161	262	199	209	261	244	190	285	190	176	212	248	689
54.0672	0	574	144	157	257	194	206	256	240	184	279	186	168	208	239	664
54.1901	0	573	141	150	254	185	197	255	236	179	277	184	167	207	238	667
54.313	0	575	141	152	252	187	200	255	237	181	276	184	166	208	238	670
54.4358	0	576	142	151	253	188	199	255	238	181	277	184	166	208	238	670
54.5587	0	580	144	154	256	190	202	256	240	185	277	185	169	207	240	676
54.6816	0	585	150	156	258	192	207	257	242	188	281	185	170	207	242	682
54.8045	0	580	147	161	258	199	212	259	242	187	280	186	168	208	240	674
54.9274	0	570	139	149	251	186	197	253	235	180	275	182	164	205	235	659
55.0502	0	573	142	151	254	187	200	253	236	181	275	183	165	204	235	666
55.1731	0	573	142	150	251	184	198	251	237	180	275	182	165	205	236	666
55.296	0	576	143	153	254	188	200	255	238	183	278	183	167	206	238	672
55.4189	0	581	147	155	257	189	205	257	241	187	279	185	169	206	240	678
55.5418	0	578	146	162	256	198	211	257	241	187	280	185	167	206	238	674
55.6646	0	566	136	147	252	183	195	253	235	180	276	182	164	206	235	661
55.7875	0	571	137	150	255	186	197	254	236	182	278	183	166	206	236	668
55.9104	0	573	138	150	254	187	198	256	238	182	278	184	164	206	236	669
56.0333	0	577	141	152	257	189	200	255	238	185	280	184	167	207	239	675
56.1562	0	582	144	153	259	191	204	257	241	187	282	186	169	209	241	682
56.279	0	576	141	158	258	195	210	257	239	185	281	186	167	208	239	673
56.4019	0	569	135	146	253	184	195	253	235	180	277	183	165	206	234	663
56.5248	0	572	137	149	253	187	198	253	236	181	277	183	165	208	237	671
56.6477	0	573	137	149	254	186	196	255	236	181	279	183	165	208	237	674
56.7706	0	577	141	149	256	187	198	258	239	183	280	185	168	209	239	679
56.8934	0	583	145	153	255	192	203	256	241	186	284	187	169	209	242	685
57.0163	0	578	142	158	257	198	208	257	241	186	283	187	168	211	240	678
57.1392	0	566	134	146	252	183	194	251	235	179	276	184	163	208	236	665
57.2621	0	569	135	147	252	184	195	252	234	179	278	183	164	208	237	672
57.385	0	571	135	148	251	184	196	254	234	179	279	184	164	209	238	672
57.5078	0	574	138	149	254	187	197	254	236	181	280	184	167	209	239	677
57.6307	0	578	141	153	255	189	201	258	238	185	283	185	169	211	241	684
57.7536	0	583	145	157	255	196	206	257	241	188	286	188	170	212	243	689
57.8765	0	567	135	152	254	190	202	255	235	181	281	185	164	209	236	665
57.9994	0	567	133	146	250	183	194	254	233	178	279	184	164	209	237	668
58.1222	0	568	135	147	251	186	195	253	235	180	280	184	165	209	238	673
58.2451	0	571	136	148	254	184	195	254	235	180	282	185	166	210	238	676
58.368	0	576	139	151	255	187	198	257	238	184	284	186	168	211	240	683
58.4909	0	582	145	155	256	194	203	257	240	187	286	188	170	212	243	690
58.6138	0	579	144	160	256	198	211	259	241	188	288	189	169	213	243	686
58.7366	0	567	135	148	255	183	195	257	235	180	283	185	165	211	237	670
58.8595	0	573	136	149	254	185	196	259	236	181	284	186	167	212	240	677
58.9824	0	572	137	150	255	188	198	257	237	181	284	186	166	212	240	680
59.1053	0	578	139	152	257	188	199	260	239	185	287	187	168	212	241	685
59.2282	0	582	144	154	258	193	203	261	242	189	290	189	171	215	244	692
59.351	0	584	144	161	260	200	211	262	244	188	291	190	170	215	244	691
59.4739	0	571	136	150	259	186	197	259	236	181	285	187	166	214	239	674
59.5968	0	575	138	152	258	187	198	260	238	183	286	188	167	215	240	683
59.7197	0	577	140	153	257	192	200	260	240	185	289	188	168	214	242	685
59.8426	0	583	142	155	260	189	201	262	242	186	290	189	169	216	243	690
59.9654	0	587	145	158	264	194	204	266	243	190	294	190	172	218	246	698
60.0883	0	585	144	162	262	200	212	264	245	190	294	191	171	218	244	695
60.2112	0	574	137	149	261	187	196	263	239	183	289	188	166	215	240	679
60.3341	0	581	139	152	261	188	199	264	240	184	290	188	167	217	243	688
60.457	0	584	141	153	263	190	200	263	241	185	289	189	169	217	243	691
60.5798	0	588	142	156	263	193	202	267	243	188	293	189	170	219	244	697
60.7027	0	594	148	157	264	198	206	268	246	190	296	191	172	220	248	703
60.8256	0	593	148	164	267	200	214	270	247	192	296	192	171	220	248	700
60.9485	0	579	138	150	261	189	197	263	240	184	289	189	167	217	241	682
61.0714	0	583	141	151	262	191	198	265	240	183	290	189	167	218	243	691
61.1942	0	586	141	154	264	190	200	266	240	183	291	189	167	219	243	694
61.3171	0	589	142	155	263	193	200	267	242	186	292	190	169	220	245	698
61.44	0	595	147	157	266	194	203	269	244	188	295	191	171	221	248	705
61.5629	0	599	149	163	268	199	211	272	247	192	296	193	173	222	249	709
61.6858	0	581	139	154	264	192	202	265	241	184	290	190	168	220	242	687
61.8086	0	584	139	151	262	189	197	265	239	183	290	190	167	219	243	691
61.9315	0	588	141	154	264	191	200	267	240	184	291	190	168	220	244	697
62.0544	0	589	143	154	265	190	200	267	242	186	293	190	170	221	244	700
62.1773	0	596	146	158	267	195	204	271	245	189	297	191	172	222	247	706
62.3002	0	602	150	160	271	197	208	272	247	192	298	194	173	224	250	713
62.423	0	593	145	163	269	201	212	270	246	190	296	193	170	223	246	700
62.5459	0	585	139	152	263	190	196	267	241	184	292	190	167	221	242	691
62.6688	0	590	142	155	266	193	201	271	242	187	294	191	168	221	245	700
62.7917	0	593	143	155	267	192	200	270	243	186	295	191	170	222	246	702
62.9146	0	596	144	158	270	195	202	272	245	189	297	192	172	223	247	707
63.0374	0	602	149	162	271	199	206	274	248	193	300	194	172	223	250	714
63.1603	0	603	151	168	274	204	214	276	250	195	300	195	173	226	251	715
63.2832	0	588	141	155	269	192	200	272	243	187	294	191	168	222	244	695
63.4061	0	593	143	156	268	193	200	273	245	188	296	192	171	224	245	703
63.529	0	596	144	158	269	195	202	274	246	189	296	192	170	223	247	707
63.6518	0	600	145	159	272	197	203	274	248	191	298	192	172	226	248	710
63.7747	0	606	149	163	272	200	206	278	250	195	302	195	173	225	251	715
63.8976	0	604	150	169	274	205	215	278	251	196	301	194	173	225	250	714
64.0205	0	591	141	156	270	194	200	275	245	189	297	191	169	224	245	697
64.1434	0	597	144	159	272	197	202	278	247	190	297	192	169	224	246	705
64.2662	0	599	145	161	271	197	205	276	248	190	297	192	170	224	246	707
64.3891	0	602	147	161	273	199	206	276	250	192	298	192	172	224	248	710
64.512	0	608	151	163	273	202	210	279	252	195	300	193	173	225	251	715
64.6349	0	599	147	167	270	207	216	276	250	193	299	193	171	224	247	704
64.7578	0	590	140	154	267	192	200	274	244	187	293	189	167	220	243	691
64.8806	0	594	143	157	268	194	204	274	245	187	292	191	168	221	244	699
65.0035	0	594	143	157	268	194	204	273	246	188	293	190	168	220	244	698
65.1264	0	598	145	158	268	197	206	275	248	189	294	191	170	221	246	703
65.2493	0	603	149	161	272	199	209	276	250	192	295	192	172	221	248	708
65.3722	0	588	141	161	266	199	211	271	246	188	291	189	166	218	241	687
65.495	0	584	138	151	263	190	199	268	242	183	288	187	165	216	240	684
65.6179	0	587	139	154	265	193	203	268	242	184	288	188	165	215	241	688
65.7408	0	587	139	153	264	192	202	268	243	185	287	187	164	216	241	689
65.8637	0	591	142	156	262	195	204	267	245	188	289	187	167	216	242	693
65.9866	0	595	145	161	265	197	209	272	246	191	291	188	169	217	244	698
66.1094	0	578	136	157	263	194	205	267	242	184	286	185	164	213	237	676
66.2323	0	577	134	151	262	188	196	266	240	183	285	184	163	213	236	678
66.3552	0	580	135	155	261	189	200	266	241	185	286	183	164	213	237	681
66.4781	0	581	136	155	260	189	200	267	242	187	287	184	165	212	237	684
66.601	0	585	139	160	262	192	203	267	244	190	289	184	167	214	240	689
66.7238	0	589	142	166	264	198	210	270	246	193	291	187	168	215	241	692
66.8467	0	571	134	154	260	189	200	264	241	185	285	184	162	212	235	672
66.9696	0	576	136	153	261	188	197	266	241	185	286	184	164	213	237	679
67.0925	0	580	137	157	259	191	200	265	241	187	286	185	165	213	237	680
67.2154	0	583	138	157	262	191	201	266	243	188	287	186	166	213	238	683
67.3382	0	589	141	160	262	193	204	268	245	191	291	188	168	215	240	691
67.4611	0	582	139	165	263	198	209	269	244	191	290	188	166	215	240	685
67.584	0	575	135	152	260	189	195	265	240	185	287	185	163	214	236	674
67.7069	0	582	138	156	262	192	200	266	242	188	288	186	165	214	238	681
67.8298	0	583	138	156	263	192	201	266	242	188	289	187	166	214	238	683
67.9526	0	588	141	160	261	197	203	267	245	190	291	187	167	216	239	689
68.0755	0	596	147	162	266	197	206	269	248	194	294	189	169	217	242	696
68.1984	0	590	143	166	265	202	212	269	246	189	290	189	166	216	239	685
68.3213	0	581	139	151	262	192	197	264	241	184	287	187	164	215	236	676
68.4442	0	585	140	155	264	193	201	266	242	184	288	187	164	216	238	685
68.567	0	588	141	153	262	193	200	267	242	185	289	187	165	217	238	686
68.6899	0	592	144	156	264	196	203	270	244	187	290	188	167	217	241	691
68.8128	0	597	148	159	267	199	206	270	247	190	294	190	168	219	243	700
68.9357	0	599	149	165	268	202	212	273	248	191	295	192	170	220	244	701
69.0586	0	581	139	154	265	193	201	267	242	184	289	189	163	217	237	679
69.1814	0	587	140	152	263	192	198	267	241	184	289	188	164	218	238	684
69.3043	0	588	141	153	263	194	200	267	241	184	289	189	165	217	239	688
69.4272	0	590	143	154	265	193	201	270	243	185	292	189	167	218	239	692
69.5501	0	596	146	157	265	198	204	271	245	188	295	190	168	219	243	698
69.673	0	601	150	159	270	202	208	274	248	191	297	193	169	222	245	705
69.7958	0	601	149	168	271	206	217	275	250	194	297	194	170	221	245	704
69.9187	0	583	140	153	264	193	201	269	243	185	292	190	165	219	237	683
70.0416	0	588	141	151	265	193	201	270	243	185	292	190	166	219	239	690
70.1645	0	590	141	154	267	195	204	271	244	186	292	190	165	220	239	692
70.2874	0	592	143	154	265	195	203	273	245	188	294	190	168	220	241	697
70.4102	0	597	147	158	269	198	208	274	248	192	297	191	169	222	244	703
70.5331	0	604	152	161	268	203	212	275	250	194	299	194	171	222	247	709
70.656	0	595	148	165	270	205	217	275	250	191	296	193	169	221	243	697
70.7789	0	586	140	151	266	193	201	270	244	186	291	190	166	221	239	688
70.9018	0	592	143	154	267	196	207	271	246	188	294	191	168	221	242	696
71.0246	0	593	144	155	267	195	207	273	246	189	294	192	167	221	243	697
71.1475	0	597	147	157	268	198	208	273	249	191	296	193	170	222	244	702
71.2704	0	604	151	161	270	202	212	277	252	195	298	194	172	224	247	709
71.3933	0	604	153	168	273	207	220	278	252	196	300	195	173	225	248	710
71.5162	0	588	142	155	269	197	207	271	246	188	293	191	166	220	241	688
71.639	0	593	145	156	268	197	207	273	246	189	293	193	169	223	242	698
71.7619	0	596	145	159	270	200	211	273	249	191	294	193	168	222	244	701
71.8848	0	599	146	159	271	199	211	275	250	192	297	193	170	223	246	705
72.0077	0	608	152	161	273	203	215	277	253	196	299	196	173	224	250	713
72.1306	0	614	158	165	277	207	220	280	255	199	301	197	175	226	252	720
72.2534	0	594	147	166	273	206	220	275	251	192	297	194	169	224	243	696
72.3763	0	591	143	154	271	195	206	276	248	189	295	193	168	224	242	696
72.4992	0	598	145	159	271	199	212	276	250	191	296	193	169	224	245	703
72.6221	0	600	146	160	272	199	210	276	250	192	295	194	169	225	246	705
72.745	0	606	151	162	271	204	214	275	253	196	299	194	172	226	249	713
72.8678	0	615	156	166	276	206	219	282	256	199	302	197	175	228	252	720
72.9907	0	612	154	173	278	212	227	281	257	200	302	198	174	227	251	717
73.1136	0	591	142	156	272	198	208	275	250	191	295	193	168	224	243	694
73.2365	0	599	145	158	273	199	209	275	250	192	296	194	171	226	247	706
73.3594	0	601	147	161	273	200	212	276	251	192	297	193	169	226	247	709
73.4822	0	606	149	161	274	200	212	278	253	196	298	194	172	227	248	712
73.6051	0	613	153	165	278	204	217	278	255	199	301	196	174	228	252	719
73.728	0	621	160	167	279	209	221	282	257	201	304	198	176	230	256	727
73.8509	0	603	151	172	278	210	225	280	256	197	301	197	171	228	249	709
73.9738	0	597	144	157	272	198	206	276	251	192	296	193	169	225	246	702
74.0966	0	604	148	162	274	201	213	275	253	193	298	194	170	226	248	711
74.2195	0	605	150	163	275	202	212	276	252	195	298	193	172	227	248	713
74.3424	0	611	151	164	276	205	215	279	255	198	300	195	172	228	251	719
74.4653	0	620	157	166	278	209	219	280	257	201	302	198	176	230	255	726
74.5882	0	621	159	177	280	214	227	283	259	203	303	199	175	231	256	726
74.711	0	598	146	161	273	203	215	275	254	193	296	193	168	226	246	702
74.8339	0	606	148	160	274	201	210	275	253	194	297	194	170	227	248	711
74.9568	0	609	150	164	274	203	216	277	254	196	297	194	170	227	250	714
75.0797	0	611	152	164	276	203	216	278	254	197	298	194	173	227	250	716
75.2026	0	617	156	167	278	207	219	280	257	201	301	195	173	228	253	724
75.3254	0	622	160	172	278	215	224	280	259	203	303	197	175	229	255	727
75.4483	0	602	148	164	277	206	220	276	255	195	296	194	168	225	246	703
75.5712	0	605	149	159	274	200	211	275	253	196	295	194	169	226	248	710
75.6941	0	608	151	165	274	204	217	276	255	196	296	193	170	226	250	714
75.817	0	610	152	164	275	203	216	278	255	197	298	193	173	226	250	716
75.9398	0	617	156	167	278	208	218	279	257	200	301	196	173	227	252	721
76.0627	0	616	157	175	277	214	226	278	259	202	299	195	174	228	253	720
76.1856	0	596	145	160	272	201	212	273	252	194	293	191	168	224	244	699
76.3085	0	602	147	160	274	201	210	275	253	195	294	192	168	224	247	708
76.4314	0	605	149	162	274	203	215	273	253	194	294	193	169	224	248	709
76.5542	0	606	149	163	274	204	214	275	254	196	295	192	171	225	248	712
76.6771	0	611	154	166	275	206	217	277	256	199	298	193	173	226	252	718
76.8	0	604	150	171	274	210	225	275	255	198	296	194	170	225	247	706
76.9229	0	592	142	156	269	197	206	269	250	192	291	190	165	222	241	692
77.0458	0	597	144	160	272	198	209	270	249	192	291	190	166	222	245	700
77.1686	0	596	144	158	270	198	209	271	249	191	290	190	165	221	244	700
77.2915	0	601	146	160	268	201	210	274	250	194	292	191	168	222	245	705
77.4144	0	606	149	163	272	204	214	274	253	196	294	192	170	223	248	711
77.5373	0	593	143	166	268	206	217	270	251	193	291	190	165	221	242	693
77.6602	0	585	139	153	266	193	203	266	245	187	287	187	163	218	238	685
77.783	0	590	140	155	266	196	207	268	246	189	287	187	164	219	241	692
77.9059	0	591	141	156	267	196	205	266	246	189	287	187	164	220	241	692
78.0288	0	597	143	157	268	197	208	270	247	192	289	188	167	219	242	697
78.1517	0	601	147	161	268	203	212	271	250	194	290	190	167	221	244	704
78.2746	0	585	140	159	266	202	213	266	247	188	287	188	162	217	237	682
78.3974	0	586	139	152	263	195	203	265	243	185	284	186	162	216	238	682
78.5203	0	590	140	153	263	197	206	265	244	186	285	187	162	217	239	688
78.6432	0	591	141	153	263	195	206	266	244	185	285	187	164	217	239	690
78.7661	1	597	146	155	265	197	208	267	247	188	287	188	164	219	241	695
78.889	0	596	147	161	269	205	215	267	248	189	287	188	164	218	241	693
79.0118	0	583	139	147	262	194	203	262	243	184	281	186	160	217	235	677
79.1347	0	589	140	149	265	193	203	265	243	183	284	186	162	215	237	687
79.2576	0	590	141	149	264	194	203	264	243	183	284	186	163	215	237	687
79.3805	0	594	142	151	263	196	205	265	244	185	285	187	164	216	240	691
79.5034	0	598	144	154	264	200	208	266	247	186	287	188	165	217	240	697
79.6262	0	582	137	149	262	194	204	262	241	182	283	186	161	214	236	677
79.7491	0	586	137	145	260	190	199	263	240	181	282	186	161	214	237	681
79.872	0	587	139	149	262	193	201	262	240	182	283	186	161	215	239	685
79.9949	0	589	141	147	262	191	200	264	242	182	284	187	162	215	238	687
80.1178	0	594	142	150	262	195	203	267	243	185	286	186	165	216	240	694
80.2406	0	583	136	150	261	195	206	262	240	182	283	186	160	214	236	676
80.3635	0	579	133	142	259	189	194	258	237	178	280	184	159	214	234	673
80.4864	0	581	134	144	260	188	196	260	236	179	281	184	160	212	236	678
80.6093	0	583	135	144	261	188	195	261	237	179	282	185	161	213	234	679
80.7322	0	586	137	146	260	190	198	264	239	181	284	185	162	214	235	684
80.855	0	581	134	151	260	193	202	263	238	180	283	185	160	213	235	673
80.9779	0	571	130	140	257	185	190	257	234	176	279	183	158	210	231	663
81.1008	0	574	131	140	256	184	192	257	233	175	278	182	157	210	232	667
81.2237	0	575	131	140	256	184	190	259	233	176	279	182	158	210	232	668
81.3466	0	579	133	142	255	186	193	259	234	178	280	184	161	211	231	672
81.4694	0	582	134	145	258	191	196	261	238	181	282	184	161	211	234	677
81.5923	0	569	130	144	256	189	194	255	233	177	277	183	158	208	230	658
81.7152	0	567	128	139	252	182	188	255	230	173	275	181	156	208	230	656
81.8381	0	568	128	139	253	184	189	255	229	174	275	182	157	208	229	659
81.961	0	570	129	139	252	182	188	257	230	174	276	181	157	208	230	662
82.0838	0	573	131	141	255	184	191	259	232	176	278	183	158	209	231	667
82.2067	0	578	135	143	255	188	194	259	235	179	280	184	161	209	234	671
82.3296	0	569	130	147	254	191	197	257	233	177	276	183	158	208	230	658
82.4525	0	562	127	139	251	180	188	255	228	172	273	180	155	206	228	652
82.5754	0	566	128	138	252	183	187	256	229	174	274	181	157	206	229	655
82.6982	0	567	129	139	252	183	188	256	230	174	274	182	158	206	228	657
82.8211	0	570	131	142	255	185	190	256	232	177	277	182	159	207	231	662
82.944	0	575	133	144	255	188	193	260	234	180	279	182	161	209	232	668
83.0669	0	575	136	150	258	193	200	260	237	181	280	184	161	209	232	667
83.1898	0	564	129	141	256	185	191	255	230	175	275	182	158	207	229	649
83.3126	0	567	130	141	253	183	189	257	231	176	275	181	158	208	230	655
83.4355	0	567	132	142	253	185	191	256	231	176	275	182	158	207	231	659
83.5584	0	570	132	144	256	186	191	260	233	178	277	182	161	207	231	663
83.6813	0	575	135	145	258	188	196	262	235	181	279	184	162	209	234	667
83.8042	0	578	139	150	261	192	200	263	238	183	281	185	163	209	235	671
83.927	0	565	131	145	257	188	196	258	232	177	276	183	159	207	231	652
84.0499	0	567	131	143	258	185	190	260	232	177	276	183	160	207	231	657
84.1728	0	571	132	146	256	186	194	259	233	178	276	183	160	208	231	659
84.2957	0	573	135	146	257	189	195	258	235	180	276	183	161	208	232	663
84.4186	0	578	138	148	259	190	198	263	237	183	279	185	163	209	235	670
84.5414	0	583	143	151	261	197	201	263	240	185	282	187	165	210	237	676
84.6643	0	576	139	154	261	197	205	264	238	183	279	187	163	211	234	664
84.7872	0	569	134	143	257	186	194	259	234	178	275	184	160	208	231	655
84.9101	0	573	136	146	259	189	196	261	235	180	277	185	162	209	234	663
85.033	0	574	136	146	259	191	195	262	235	180	278	185	162	209	232	663
85.1558	0	578	138	148	260	191	198	263	238	183	279	186	163	210	234	669
85.2787	0	583	142	151	264	192	203	263	241	186	281	186	165	211	237	676
85.4016	0	586	143	157	265	198	209	266	243	188	283	189	167	211	238	677
85.5245	0	570	136	147	259	191	198	260	236	181	278	186	161	208	232	655
85.6474	0	574	136	144	259	189	196	261	236	180	278	186	162	210	233	663
85.7702	0	576	137	148	261	190	198	262	237	181	278	186	163	209	235	666
85.8931	0	579	138	149	260	191	199	264	239	183	280	186	164	210	236	671
86.016	0	584	143	151	263	194	202	266	242	187	283	188	166	212	238	676
86.1389	0	589	146	154	266	200	207	267	244	189	285	189	167	213	241	682
86.2618	0	576	139	155	262	197	208	264	242	186	280	187	164	211	236	663
86.3846	0	575	137	146	261	189	196	262	237	181	280	186	163	210	235	663
86.5075	0	579	139	150	263	193	201	265	240	184	280	187	165	211	235	670
86.6304	0	582	140	151	264	193	201	264	241	185	281	188	165	213	237	673
86.7533	0	587	144	153	264	198	205	266	243	189	285	189	168	214	240	680
86.8762	0	592	148	156	266	200	209	267	246	192	288	191	170	215	242	686
86.999	0	582	143	160	268	200	212	267	243	188	286	190	167	213	238	671
87.1219	0	578	138	149	264	190	198	264	240	184	282	188	165	214	236	669
87.2448	0	585	141	153	268	195	204	268	244	188	285	189	168	214	238	679
87.3677	0	587	144	154	268	195	205	269	243	188	287	190	168	215	239	680
87.4906	0	592	146	156	270	198	207	270	246	192	289	192	171	216	242	686
87.6134	0	600	152	158	272	203	213	273	249	195	291	194	173	218	245	694
87.7363	0	583	144	158	270	200	211	269	245	189	286	192	167	216	240	674
87.8592	0	585	142	152	269	194	202	269	242	187	288	191	168	216	239	677
87.9821	0	590	146	155	267	200	206	268	245	190	289	193	169	218	242	685
88.105	0	593	147	157	270	199	207	273	246	191	290	193	171	219	243	688
88.2278	0	599	150	159	274	201	211	276	249	194	293	195	174	221	246	696
88.3507	0	605	155	165	276	208	216	278	251	198	296	197	174	222	249	701
88.4736	0	586	144	157	273	199	210	272	245	190	289	194	169	220	241	677
88.5965	0	588	145	154	272	196	203	273	245	189	290	193	170	220	243	684
88.7194	0	594	147	159	273	199	208	272	247	191	291	194	172	222	245	691
88.8422	0	597	148	158	273	201	207	274	249	193	294	195	173	222	246	694
88.9651	0	603	153	160	276	204	212	278	250	196	296	198	174	223	249	699
89.088	0	601	153	166	277	209	220	277	251	197	295	197	174	224	248	698
89.2109	0	587	145	154	273	197	204	274	245	189	290	194	169	222	243	681
89.3338	0	593	147	156	275	197	206	275	247	192	293	195	172	224	245	691
89.4566	0	596	149	159	274	199	208	276	248	192	294	196	173	223	247	692
89.5795	0	600	151	160	275	203	209	276	250	194	296	196	174	225	248	697
89.7024	0	607	155	162	279	206	213	280	252	197	299	198	176	226	250	705
89.8253	0	595	148	166	277	205	215	278	250	194	295	196	172	225	246	688
89.9482	0	593	145	154	275	196	202	274	246	189	292	195	172	223	244	684
90.071	0	596	148	159	277	201	208	277	248	192	294	195	172	225	247	693
90.1939	0	599	149	160	277	199	207	280	249	193	296	197	173	224	247	695
90.3168	0	602	152	162	278	202	210	281	251	195	299	198	175	226	248	700
90.4397	0	604	152	169	279	208	218	281	252	198	299	199	175	226	250	700
90.5626	0	589	143	157	274	196	203	279	247	191	294	196	170	224	243	683
90.6854	0	595	145	157	277	196	205	279	247	192	296	196	172	225	245	691
90.8083	0	600	147	161	275	199	206	281	249	193	297	196	172	225	247	694
90.9312	0	602	149	162	277	201	208	281	250	195	298	197	175	225	248	698
91.0541	0	607	153	164	281	203	212	284	252	198	300	198	175	227	250	703
91.177	0	593	145	163	277	202	211	281	248	193	295	197	171	224	244	685
91.2998	0	593	145	157	276	196	201	280	247	191	295	196	171	224	244	685
91.4227	0	599	147	159	278	198	205	278	248	192	296	197	173	224	246	692
91.5456	0	601	147	161	276	198	205	281	248	194	298	196	174	226	246	695
91.6685	0	605	151	164	277	203	208	281	251	197	300	197	174	227	249	700
91.7914	0	603	150	169	279	206	216	285	252	197	300	198	173	226	248	696
91.9142	0	588	141	156	275	193	198	279	245	190	293	195	169	222	243	679
92.0371	0	594	143	158	275	194	201	280	246	191	295	194	170	223	244	687
92.16	0	597	143	159	275	196	203	280	246	191	296	194	171	224	244	688
92.2829	0	601	147	159	277	196	205	281	249	193	297	195	172	224	245	692
92.4058	0	606	150	163	278	200	208	282	251	196	299	197	173	225	247	699
92.5286	0	593	145	162	274	201	209	278	248	190	294	194	169	222	243	680
92.6515	0	591	141	153	274	193	198	275	243	187	292	193	169	221	242	678
92.7744	0	595	144	157	273	195	202	276	245	188	292	194	168	221	242	683
92.8973	0	597	144	157	271	196	202	276	245	190	291	193	170	221	243	685
93.0202	0	600	147	160	274	197	205	280	248	192	295	194	172	223	243	691
93.143	0	603	150	165	276	202	210	280	250	196	296	195	173	222	246	693
93.2659	0	588	140	158	272	197	205	276	245	188	290	192	167	218	239	669
93.3888	0	589	141	154	271	191	198	276	242	187	289	193	168	219	239	674
93.5117	0	591	142	157	271	192	201	277	244	188	289	192	168	218	240	678
93.6346	0	593	143	157	269	192	201	275	244	190	291	192	168	219	241	680
93.7574	0	598	146	160	274	197	204	279	247	194	293	193	170	220	242	685
93.8803	0	596	147	167	275	202	211	279	249	194	293	193	171	220	243	684
94.0032	0	583	140	153	269	191	198	275	242	189	287	190	167	216	237	667
94.1261	0	586	140	155	269	192	198	274	243	189	288	191	167	217	239	674
94.249	0	589	142	156	270	193	200	273	243	190	288	191	167	216	239	674
94.3718	0	591	143	158	270	194	201	275	245	191	289	191	170	218	240	679
94.4947	0	596	148	160	272	199	206	279	248	193	292	193	170	219	241	685
94.6176	0	590	144	163	271	202	211	275	246	190	288	193	169	216	239	673
94.7405	0	582	139	152	268	190	198	271	241	186	284	190	166	215	236	664
94.8634	0	586	141	154	269	193	201	272	242	187	285	191	167	215	237	672
94.9862	0	588	143	155	268	194	201	273	243	187	286	190	168	215	238	674
95.1091	0	592	144	157	270	196	203	275	244	190	288	192	169	217	239	678
95.232	0	596	150	160	273	199	208	277	247	193	290	193	171	217	242	684
95.3549	0	583	143	161	268	201	209	272	243	188	285	192	168	215	238	669
95.4778	0	579	139	151	266	190	198	271	240	185	282	190	166	214	236	663
95.6006	0	584	141	153	266	192	201	270	241	185	283	190	167	215	237	670
95.7235	0	586	143	153	267	193	201	273	241	187	284	191	167	216	238	673
95.8464	0	589	145	156	269	196	204	273	244	190	286	191	170	217	240	679
95.9693	0	593	149	158	271	198	208	276	246	193	289	194	171	218	243	685
96.0922	0	583	143	160	269	200	209	271	244	189	285	192	167	216	239	668
96.215	0	578	140	150	266	191	197	270	239	185	283	190	165	215	238	666
96.3379	0	584	142	153	266	194	201	271	240	187	285	190	168	216	239	673
96.4608	0	585	143	154	268	193	201	273	243	188	286	192	168	216	239	676
96.5837	0	591	146	157	270	197	203	275	244	190	288	192	170	218	242	682
96.7066	0	596	150	159	273	202	208	278	246	194	291	195	173	220	244	688
96.8294	0	584	144	161	270	199	210	274	244	191	287	193	168	218	239	672
96.9523	0	581	141	153	267	191	198	271	241	187	286	191	168	217	239	671
97.0752	0	587	144	156	269	196	204	273	242	190	287	192	169	219	240	679
97.1981	0	591	145	156	270	195	204	276	244	190	288	192	170	218	242	680
97.321	0	594	148	158	271	199	208	279	246	193	291	194	172	221	243	688
97.4438	0	599	151	164	274	204	214	279	249	195	294	196	172	221	246	691
97.5667	0	585	144	154	270	194	204	274	242	188	286	194	169	217	240	672
97.6896	0	589	144	154	271	195	203	275	242	188	288	194	169	218	241	680
97.8125	0	594	147	157	272	199	206	276	244	190	290	194	171	219	242	685
97.9354	0	597	148	158	273	200	207	278	246	192	292	194	172	221	244	688
98.0582	0	604	152	161	276	202	212	281	249	195	294	196	174	221	248	695
98.1811	0	602	154	167	275	208	219	278	249	196	293	197	174	221	246	692
98.304	0	587	144	153	271	196	203	276	243	189	289	194	169	219	241	675
98.4269	0	595	147	155	274	197	205	278	244	190	290	194	172	219	241	683
98.5498	0	597	148	157	274	200	209	276	244	191	292	196	171	220	243	687
98.6726	0	602	151	159	275	202	210	279	245	194	294	197	173	220	243	692
98.7955	0	608	154	161	278	205	214	279	249	197	298	199	176	220	246	698
98.9184	0	600	151	165	277	209	219	277	247	195	295	199	173	218	243	686
99.0413	0	591	144	154	271	196	203	274	242	189	290	197	170	216	238	675
99.1642	0	597	146	156	274	199	208	276	244	192	293	197	172	216	240	686
99.287	0	600	148	159	275	200	209	279	246	193	294	198	174	217	242	688
99.4099	0	605	151	159	277	204	211	282	248	196	297	199	175	218	243	694
99.5328	0	613	156	163	279	207	216	283	250	199	299	201	176	219	246	700
99.6557	0	600	149	166	277	208	219	281	248	195	296	200	173	216	241	686
99.7786	0	595	147	153	273	198	205	278	245	191	294	198	171	216	241	681
99.9014	0	602	147	158	275	202	211	281	247	194	295	199	173	217	243	690
100.024	0	605	148	160	277	202	211	282	248	195	296	198	174	217	242	692
100.147	0	609	153	161	278	205	214	283	250	198	300	200	175	218	245	699
100.27	0	613	156	169	280	211	220	284	252	201	301	201	177	220	247	703
100.393	0	598	147	158	276	202	210	279	246	193	294	199	171	216	240	680
100.516	0	603	149	157	277	200	208	281	246	194	295	199	173	216	242	690
100.639	0	607	150	160	278	202	213	282	248	195	297	199	175	218	242	696
100.762	0	609	153	161	278	205	214	284	250	196	298	201	174	218	244	699
100.884	0	617	157	164	281	208	217	286	252	200	302	202	177	220	247	705
101.007	0	606	152	166	276	211	221	284	251	198	297	201	173	218	243	691
101.13	0	599	146	156	274	199	205	280	247	193	294	199	171	216	240	683
101.253	0	605	149	159	277	202	211	281	247	194	296	199	174	217	242	692
101.376	0	608	150	160	277	203	212	282	249	195	297	200	175	218	242	694
101.499	0	611	153	161	278	205	215	283	251	198	299	201	175	218	244	698
101.622	0	615	156	169	280	211	220	287	253	201	302	202	176	219	246	703
101.745	0	597	146	158	275	202	209	278	246	193	294	199	171	215	239	678
101.868	0	600	147	156	273	201	207	278	246	193	294	199	172	215	240	684
101.99	0	604	149	160	274	202	211	280	247	195	295	198	172	216	241	690
102.113	0	607	151	160	277	202	212	283	249	197	297	199	174	216	242	694
102.236	0	613	155	162	278	206	216	284	252	199	299	201	176	217	244	700
102.359	0	606	152	166	275	211	221	280	250	198	297	200	173	217	243	688
102.482	0	595	144	155	274	198	203	277	245	191	293	197	171	214	238	678
102.605	0	601	148	160	275	200	210	279	247	195	295	197	172	215	239	689
102.728	0	604	150	160	275	202	211	280	248	195	296	199	172	215	241	691
102.851	0	608	151	162	276	203	214	284	250	199	298	199	174	216	242	695
102.973	0	611	154	168	279	210	220	284	252	201	299	200	175	217	244	700
103.096	0	594	145	158	274	200	210	278	247	193	293	197	171	213	237	678
103.219	0	599	146	157	274	200	208	280	247	194	295	197	172	214	239	687
103.342	0	603	149	162	275	202	211	281	248	195	296	197	173	214	241	690
103.465	0	606	150	160	279	203	212	281	251	198	297	199	175	216	242	692
103.588	0	613	155	164	279	207	217	286	252	201	300	201	176	217	244	698
103.711	0	601	149	165	276	206	217	282	249	196	296	199	172	214	239	680
103.834	0	599	146	156	275	198	205	281	246	193	294	197	171	214	238	682
103.956	0	606	149	160	275	205	212	280	247	196	297	199	173	215	241	690
104.079	0	607	151	161	279	203	212	284	250	197	298	199	175	216	242	693
104.202	0	614	154	164	280	206	214	287	252	200	301	202	176	217	244	698
104.325	0	606	151	168	278	210	220	285	251	198	298	201	174	216	242	688
104.448	0	597	145	155	275	198	203	281	246	192	294	198	171	215	239	680
104.571	0	604	147	158	276	201	209	282	247	195	298	198	173	215	239	689
104.694	11	607	149	159	278	201	210	281	248	195	297	199	173	216	242	690
104.817	0	611	151	161	279	204	213	285	250	199	300	200	175	217	244	696
104.94	0	613	153	169	281	211	220	285	253	200	301	202	175	218	245	699
105.062	0	597	144	156	275	199	206	281	246	193	294	197	170	214	238	677
105.185	0	602	145	155	274	197	205	281	246	193	296	199	171	215	240	684
105.308	0	605	147	158	276	201	208	281	246	193	296	198	173	215	241	689
105.431	0	607	147	160	276	201	209	285	249	195	299	198	174	217	242	693
105.554	0	614	152	163	277	204	213	287	251	199	302	201	176	218	243	699
105.677	0	602	145	165	275	206	215	284	248	196	298	199	173	216	241	684
105.8	0	597	142	154	271	195	201	279	245	192	295	198	171	215	238	680
105.923	0	603	145	157	274	198	207	281	245	193	297	198	172	215	239	688
106.045	0	606	145	158	274	200	207	283	247	195	299	199	173	215	242	691
106.168	0	611	148	161	278	202	210	285	249	197	301	199	175	216	243	696
106.291	0	615	151	167	278	209	217	285	252	200	302	201	175	217	245	699
106.414	0	598	143	155	272	200	207	280	246	193	296	199	170	214	240	679
106.537	0	602	143	155	271	199	205	280	245	192	297	199	173	215	240	685
106.66	0	607	145	158	273	201	209	282	246	194	298	199	173	215	241	690
106.783	0	610	147	160	274	202	208	284	248	196	299	200	173	216	242	695
106.906	0	615	152	161	277	205	213	286	251	199	302	202	176	217	245	701
107.028	0	611	149	166	277	208	218	286	249	198	301	202	175	216	243	694
107.151	0	603	143	154	273	198	204	280	245	192	297	199	171	215	239	683
107.274	0	609	147	157	273	201	208	283	248	195	299	200	173	216	242	694
107.397	0	612	147	159	275	201	209	284	249	195	300	200	174	216	243	695
107.52	0	615	148	162	276	204	212	286	250	199	302	201	176	217	244	700
107.643	0	618	153	168	278	210	219	288	253	200	303	204	176	218	246	703
107.766	0	603	144	157	273	200	208	282	247	195	297	200	172	215	241	684
107.889	0	608	146	155	274	199	207	284	246	194	299	200	173	217	241	693
108.012	0	612	147	160	276	203	211	282	249	196	300	201	175	216	244	697
108.134	0	615	149	161	276	203	212	286	250	198	302	202	175	217	245	700
108.257	0	621	153	163	278	206	216	288	252	200	304	203	178	219	247	706
108.38	0	612	150	168	274	210	220	286	251	199	302	202	175	216	244	696
108.503	0	603	143	154	270	198	205	282	246	193	296	199	171	215	241	684
108.626	0	608	146	158	275	201	210	282	247	195	298	200	174	215	242	691
108.749	0	610	147	158	273	200	209	282	249	195	298	199	174	215	243	694
108.872	0	613	150	162	275	204	213	285	251	198	300	201	176	216	244	701
108.995	0	619	154	165	275	207	219	286	252	202	302	202	175	217	247	705
109.117	0	599	143	160	271	203	214	281	247	194	295	200	171	215	239	680
109.24	0	601	143	155	269	195	205	279	245	193	294	199	171	213	239	683
109.363	0	604	146	158	270	200	210	280	247	194	297	199	172	213	241	690
109.486	0	606	147	159	272	199	211	281	248	197	297	200	174	214	242	692
109.609	0	613	150	162	274	204	215	283	251	199	299	199	175	216	244	697
109.732	0	613	152	169	274	210	222	283	252	201	299	200	175	216	244	698
109.855	0	595	142	156	269	198	208	275	245	193	293	197	170	210	238	675
109.978	0	599	143	155	267	198	208	278	245	193	293	197	171	212	240	684
110.1	0	602	145	159	271	200	212	278	247	195	295	197	172	212	240	687
110.223	0	606	148	160	272	201	214	280	249	197	297	198	174	214	243	692
110.346	0	613	153	163	275	204	216	282	251	200	298	200	175	213	244	698
110.469	0	611	152	169	274	212	225	282	252	201	298	201	175	214	245	695
110.592	0	597	143	155	269	199	207	277	245	194	292	198	170	212	239	677
110.715	0	605	147	158	272	199	212	279	247	196	295	199	173	214	242	690
110.838	0	609	148	160	273	202	213	280	249	197	296	200	173	215	243	693
110.961	0	613	152	161	273	204	216	281	250	199	298	201	174	216	246	698
111.084	0	620	156	164	277	209	220	285	253	202	299	202	177	218	249	705
111.206	0	603	148	164	272	207	220	280	249	197	295	200	173	215	243	686
111.329	0	605	147	156	271	199	209	278	248	195	295	199	173	216	243	690
111.452	0	611	150	160	272	203	215	281	249	197	297	200	174	218	244	697
111.575	0	613	151	162	274	205	215	281	251	198	298	201	175	218	247	699
111.698	0	619	155	163	275	207	218	286	253	202	300	203	178	221	250	707
111.821	0	616	154	168	276	213	227	284	253	202	301	202	176	220	249	703
111.944	0	602	145	155	271	200	207	279	247	195	295	200	172	216	242	684
112.067	0	609	147	158	271	202	211	281	248	196	297	201	174	217	245	695
112.189	0	612	149	158	272	203	214	281	249	196	298	200	174	219	246	700
112.312	0	616	151	160	275	203	216	283	251	200	301	201	176	220	248	704
112.435	0	622	156	164	276	208	219	284	254	203	303	204	178	221	251	710
112.558	0	604	145	163	271	206	219	279	251	197	297	202	173	217	244	688
112.681	0	603	144	154	270	198	208	280	247	194	298	200	174	218	243	690
112.804	0	609	145	160	272	201	212	281	249	196	298	201	175	219	246	698
112.927	0	613	148	158	272	201	213	283	250	198	300	202	175	220	246	701
113.05	0	618	152	161	275	205	216	283	251	200	302	204	178	222	250	707
113.172	0	618	153	168	276	212	225	284	253	202	302	204	178	223	250	708
113.295	0	602	144	155	269	200	209	280	247	194	297	201	173	220	244	687
113.418	0	607	145	155	270	200	209	279	248	196	299	201	173	221	246	696
113.541	0	612	147	158	274	202	212	281	249	196	299	201	174	222	247	701
113.664	0	614	149	159	274	202	214	282	251	198	301	203	176	222	249	705
113.787	0	621	153	161	274	208	216	283	254	201	304	204	178	225	252	712
113.91	0	612	148	166	272	209	219	280	251	199	301	203	174	222	248	699
114.033	0	606	144	154	270	198	207	279	247	194	298	201	173	222	247	694
114.156	0	611	148	158	272	202	213	279	249	197	300	201	176	223	248	706
114.278	0	614	148	158	273	202	212	282	250	198	301	202	176	224	249	706
114.401	0	617	151	160	275	205	215	282	253	201	304	204	178	226	252	711
114.524	0	615	151	165	276	210	222	282	253	201	303	204	177	226	252	708
114.647	0	604	143	154	270	200	207	280	248	194	299	202	173	224	246	694
114.77	0	611	146	157	272	201	211	282	249	196	302	202	175	225	248	705
114.893	0	613	147	158	274	202	212	281	250	197	302	203	176	226	249	706
115.016	0	615	149	160	273	206	214	280	252	199	303	204	177	226	251	710
115.139	0	621	153	162	277	209	218	285	254	202	307	205	178	227	254	718
115.261	0	604	144	160	272	204	217	281	249	196	301	203	173	225	247	695
115.384	0	604	143	154	270	198	205	280	247	194	299	202	173	225	246	697
115.507	0	609	146	157	273	200	210	279	248	195	301	202	174	225	248	702
115.63	0	610	146	158	273	199	211	281	249	197	302	202	175	225	248	706
115.753	0	614	149	159	275	203	214	282	251	199	305	204	176	227	251	710
115.876	0	612	149	165	274	209	221	282	252	200	303	204	176	226	250	705
115.999	0	597	141	152	269	197	205	277	246	193	299	201	172	223	245	689
116.122	0	602	143	154	270	198	208	277	247	193	300	201	173	226	248	698
116.244	0	606	144	157	271	200	209	280	247	194	300	201	173	226	248	700
116.367	0	609	145	158	273	200	211	280	250	197	301	202	175	227	249	704
116.49	0	614	150	160	273	204	214	282	251	200	303	204	175	228	252	711
116.613	0	602	144	163	270	207	216	278	249	196	300	201	171	226	247	696
116.736	0	597	141	152	268	197	203	278	246	191	297	200	171	225	245	691
116.859	0	604	143	155	270	199	209	279	246	194	298	201	172	225	246	698
116.982	0	604	144	156	271	199	208	279	247	195	299	201	173	227	247	700
117.105	0	608	147	159	273	203	211	280	250	198	302	201	174	226	250	705
117.228	0	611	149	164	275	208	218	283	253	200	303	203	175	228	251	707
117.35	0	596	141	154	269	199	207	277	245	193	296	200	170	224	246	686
117.473	0	602	142	153	271	198	207	279	246	193	296	200	172	225	247	695
117.596	0	605	144	157	270	201	210	280	248	194	298	201	173	225	247	698
117.719	0	609	146	158	273	201	211	280	250	197	299	202	173	226	249	701
117.842	0	614	151	160	275	205	215	283	252	200	302	203	175	227	252	707
117.965	0	602	144	162	272	206	216	279	249	196	297	201	172	225	247	691
118.088	0	599	143	152	272	196	206	280	246	194	296	200	171	224	245	691
118.211	0	607	145	158	273	203	211	281	248	195	298	200	172	225	248	698
118.333	0	609	146	159	274	203	211	281	249	197	298	202	173	225	249	699
118.456	0	613	150	160	276	205	214	280	252	199	301	202	176	226	251	706
118.579	0	610	148	165	274	211	221	282	253	199	300	202	175	227	249	699
118.702	0	597	141	153	268	200	206	276	247	192	295	199	170	223	244	683
118.825	0	602	143	155	271	199	209	280	248	193	296	200	172	224	246	691
118.948	0	606	144	158	274	201	210	281	247	194	296	199	173	224	248	695
119.071	0	609	148	160	275	204	212	281	250	197	298	200	174	226	250	700
119.194	0	617	152	163	275	210	217	284	253	201	302	203	175	228	253	707
119.316	0	598	143	160	273	204	214	278	248	194	294	200	170	223	245	683
119.439	0	598	142	153	271	197	205	277	247	192	293	198	171	223	245	686
119.562	0	604	143	158	272	202	210	277	247	194	295	199	173	224	247	694
119.685	0	606	145	157	273	202	210	279	248	196	297	199	174	224	248	695
119.808	0	612	150	160	276	206	213	281	252	199	299	201	175	225	250	701
119.931	0	612	150	168	274	214	221	280	252	200	299	202	175	227	251	701
120.054	0	595	141	154	268	199	206	278	247	193	294	199	170	223	245	680
120.177	0	601	143	155	272	199	208	278	247	193	296	199	173	223	246	690
120.3	0	605	145	159	273	202	211	278	248	195	296	200	173	225	247	693
120.422	0	609	146	160	273	203	211	280	250	198	298	201	175	225	250	699
120.545	0	617	152	162	276	206	215	284	253	201	301	202	177	226	252	707
120.668	0	613	152	169	276	214	224	282	253	202	302	204	176	227	251	703
120.791	0	598	142	157	271	199	206	280	248	195	295	201	173	224	246	686
120.914	0	606	144	159	275	201	209	280	249	197	298	201	175	227	249	698
121.037	0	610	147	162	275	203	213	282	250	198	299	202	177	227	250	702
121.16	0	615	150	163	276	206	214	282	253	201	302	203	177	227	253	707
121.283	0	622	155	166	279	210	219	285	256	204	304	205	179	230	257	715
121.405	0	607	148	168	275	209	219	281	254	201	300	204	175	229	251	698
121.528	0	607	146	158	274	201	209	282	251	198	300	202	176	229	250	701
121.651	0	615	149	163	276	207	215	283	253	201	303	204	177	230	254	709
121.774	0	616	151	163	278	208	216	284	255	202	303	204	177	231	255	711
121.897	0	623	156	165	281	210	218	285	257	204	305	206	180	233	258	717
122.02	0	620	155	172	279	216	227	286	257	205	306	207	179	234	257	714
122.143	0	607	145	157	276	203	210	280	253	197	300	204	174	231	251	697
122.266	0	615	150	161	278	205	214	283	254	200	303	204	177	232	253	709
122.388	0	617	151	164	277	208	217	284	255	201	302	205	178	233	255	711
122.511	0	621	153	165	280	209	218	285	257	203	305	206	179	234	258	716
122.634	0	628	158	169	281	214	223	287	259	207	307	208	181	236	262	722
122.757	0	606	146	164	276	209	220	282	255	199	302	204	176	232	252	696
122.88	0	606	145	158	276	203	210	280	252	198	301	203	175	232	252	700
123.003	0	611	148	163	277	205	215	283	255	199	302	203	176	232	254	707
123.126	0	613	149	159	278	207	216	282	254	202	303	203	178	231	255	708
123.249	0	626	168	162	272	227	218	273	261	211	293	218	179	246	281	718
123.372	0	613	172	175	273	245	239	263	265	216	279	223	181	250	280	692
123.494	0	597	156	162	268	224	228	259	260	210	275	212	178	244	267	672
123.617	0	608	156	166	270	216	219	266	256	210	284	205	179	246	267	691
123.74	0	611	158	168	271	216	220	266	259	214	285	205	181	247	266	698
123.863	0	617	158	168	274	214	222	269	261	216	289	205	183	248	266	703
123.986	0	630	164	172	277	219	226	274	263	216	293	206	185	249	269	712
124.109	0	611	153	171	274	215	224	270	258	207	287	202	177	247	260	685
124.232	0	613	151	161	275	205	211	272	256	204	289	202	175	248	256	697
124.355	0	616	152	166	275	210	217	274	259	205	290	202	175	248	256	708
124.477	0	619	155	166	278	208	217	275	262	207	291	202	174	248	257	712
124.6	0	625	158	167	279	210	220	276	265	209	293	204	176	248	259	719
124.723	0	615	153	172	280	213	225	273	263	206	290	203	172	244	254	707
124.846	0	610	149	158	276	202	211	267	257	201	287	199	169	240	248	698
124.969	0	626	153	164	278	205	216	271	257	202	289	201	172	237	247	704
125.092	0	631	154	166	278	207	218	271	257	202	290	200	172	234	246	703
125.215	0	635	157	166	279	208	219	272	259	205	291	201	175	233	247	707
125.338	0	628	154	171	279	212	226	272	259	203	291	200	173	230	243	697
125.46	0	615	147	159	275	202	213	269	254	198	286	198	168	226	238	685
125.583	0	622	151	163	277	206	218	269	257	201	286	199	171	226	241	693
125.706	0	619	153	165	277	207	219	269	257	202	285	199	172	223	240	692
125.829	0	623	158	166	279	208	221	269	259	205	287	200	174	223	243	694
125.952	0	613	153	171	276	210	228	268	259	203	286	198	172	221	238	681
126.075	0	606	150	158	272	201	214	264	254	198	282	197	170	217	235	675
126.198	0	613	154	165	275	206	221	266	257	202	283	197	172	217	238	683
126.321	0	609	154	163	276	205	220	267	256	202	283	197	172	215	237	682
126.444	0	613	157	164	277	209	223	269	258	204	285	198	174	215	238	684
126.566	0	600	150	167	271	207	225	265	255	200	281	196	169	211	232	663
126.689	0	592	147	157	271	199	213	264	251	197	280	193	169	209	230	663
126.812	0	595	150	161	270	204	219	262	252	198	282	194	170	207	232	664
126.935	0	599	150	161	270	203	219	265	253	200	282	194	171	206	232	665
127.058	0	606	153	165	275	205	222	266	254	202	285	195	172	207	232	669
127.181	0	588	144	162	269	203	221	259	251	196	280	193	167	203	224	643
127.304	0	587	142	154	268	195	210	258	248	195	279	191	166	200	222	643
127.427	0	589	144	157	268	198	214	259	247	195	279	192	167	198	224	645
127.549	0	587	144	157	268	198	214	261	248	197	281	192	169	196	224	648
127.672	0	588	148	163	270	202	217	261	252	200	282	194	171	197	225	650
127.795	0	572	139	156	263	201	216	256	251	194	275	192	165	193	216	631
127.918	0	573	138	152	262	194	209	256	248	193	274	191	165	192	216	630
128.041	0	579	140	154	261	198	213	258	250	195	274	191	166	193	218	629
128.164	0	578	142	154	262	197	213	257	251	197	275	191	167	193	218	629
128.287	0	580	144	158	264	200	217	257	252	199	279	192	169	193	220	633
128.41	0	561	137	156	260	199	214	255	248	193	274	190	165	190	214	611
128.532	0	560	136	150	259	192	207	254	246	192	275	189	165	190	214	613
128.655	0	563	137	154	259	195	212	257	247	194	276	190	166	191	216	618
128.778	0	564	139	155	261	196	210	257	248	194	279	190	168	192	216	622
128.901	0	570	143	156	263	199	213	260	250	199	282	193	170	193	218	626
129.024	0	560	138	160	260	200	216	258	248	196	279	191	168	192	216	611
129.147	0	555	136	151	260	190	207	258	246	193	279	191	168	193	215	610
129.27	0	562	138	155	262	195	211	260	248	196	282	192	170	194	219	618
129.393	0	567	140	156	263	197	210	260	249	197	285	194	172	195	221	621
129.516	0	578	144	158	266	200	214	262	251	201	288	196	173	197	224	627
129.638	0	580	146	165	266	205	221	263	252	200	287	196	174	197	224	625
129.761	0	569	137	155	261	193	207	259	247	195	284	195	171	195	220	610
129.884	0	582	140	157	262	196	210	262	248	198	287	196	173	198	223	617
130.007	0	590	142	159	265	198	211	262	249	198	288	197	175	197	226	618
130.13	0	598	145	160	264	199	212	264	252	202	291	198	177	199	228	624
130.253	0	607	151	164	267	205	216	268	254	207	293	202	179	202	236	629
130.376	0	587	147	161	264	202	213	264	251	201	289	201	176	199	232	612
130.499	0	595	145	159	263	199	207	266	250	199	289	200	177	199	231	620
130.621	0	606	148	160	264	204	211	270	253	203	292	202	177	200	230	631
130.744	0	612	147	160	265	204	212	273	255	205	296	202	179	202	231	636
130.867	0	624	148	165	268	205	216	275	258	208	299	204	180	206	234	645
130.99	0	614	145	168	265	212	221	270	256	205	298	203	177	208	232	633
131.113	0	601	139	157	264	198	208	267	252	201	294	201	176	208	229	626
131.236	0	603	141	162	266	200	213	268	254	204	296	201	178	208	230	634
131.359	0	601	144	163	265	201	214	268	253	205	297	201	178	209	232	637
131.482	0	604	145	166	268	203	216	269	255	208	299	203	180	209	234	643
131.604	0	600	146	174	268	208	225	267	255	208	298	202	179	210	233	642
131.727	0	583	139	161	265	198	210	264	250	202	294	200	175	208	230	625
131.85	0	591	141	165	265	201	213	267	252	205	295	201	178	208	230	637
131.973	0	590	144	167	267	204	216	267	252	206	295	202	179	208	233	637
132.096	0	592	146	170	268	204	218	269	254	208	297	202	179	209	235	642
132.219	0	592	147	178	269	211	225	270	255	209	298	203	179	209	235	642
132.342	0	565	139	163	264	200	211	265	250	203	293	200	176	207	228	624
132.465	0	568	140	167	265	199	214	267	250	206	295	200	179	207	231	633
132.588	0	566	142	172	265	201	218	269	251	207	295	200	180	207	233	635
132.71	0	569	145	174	267	203	219	270	254	209	297	201	181	209	235	638
132.833	0	572	149	181	269	210	225	270	254	212	298	203	181	208	237	641
132.956	0	553	142	168	266	201	217	265	250	205	292	201	177	206	232	620
133.079	0	562	145	167	266	200	214	267	250	205	294	202	180	207	236	632
133.202	0	566	145	175	268	204	220	271	252	208	296	203	182	207	236	635
133.325	0	570	150	176	270	206	221	271	254	211	297	203	183	209	240	638
133.448	0	578	155	180	271	211	225	272	255	214	299	206	185	210	243	647
133.571	0	559	145	178	268	210	225	269	254	209	295	204	181	209	238	627
133.693	0	566	149	169	269	202	215	270	253	208	296	203	182	209	240	636
133.816	0	572	151	178	270	208	224	273	256	211	298	205	184	211	242	643
133.939	0	574	153	180	274	209	224	274	256	212	299	204	185	212	245	645
134.062	0	584	159	181	276	212	226	276	257	215	301	207	187	213	248	655
134.185	0	568	151	183	275	213	230	272	256	211	298	206	184	212	242	636
134.308	0	572	152	171	273	205	219	272	254	210	299	204	186	212	244	641
134.431	0	580	157	178	275	211	226	274	257	213	299	206	187	214	247	648
134.554	0	581	159	179	276	211	227	275	258	214	300	206	187	215	249	650
134.676	0	587	161	183	279	214	230	277	259	216	303	208	190	215	252	658
134.799	0	571	154	182	275	213	231	274	258	212	298	207	186	213	244	636
134.922	0	573	152	170	273	206	219	274	256	210	298	206	186	212	246	642
135.045	0	580	157	179	277	212	228	274	258	213	299	206	187	213	248	648
135.168	0	582	159	178	276	212	228	276	259	214	299	206	189	213	249	649
135.291	0	589	162	183	279	214	231	278	261	217	302	208	190	215	253	657
135.414	0	571	153	185	274	216	233	274	259	213	297	205	185	211	244	634
135.537	0	566	148	170	271	204	221	269	255	209	293	203	183	209	243	633
135.66	0	573	153	176	273	209	228	271	257	211	294	203	184	210	245	639
135.782	0	573	155	177	274	210	228	271	257	211	294	202	185	209	244	638
135.905	0	580	159	179	276	212	229	273	258	214	295	204	185	210	247	644
136.028	0	571	156	185	274	218	237	271	258	214	294	203	184	209	244	635
136.151	0	554	146	168	268	204	222	265	253	206	287	200	179	203	237	616
136.274	0	561	150	169	267	204	224	265	252	207	287	199	179	205	239	624
136.397	0	562	151	171	267	207	226	263	253	207	286	199	179	202	239	622
136.52	0	564	153	173	270	207	227	265	255	209	287	200	181	202	239	627
136.643	0	570	156	179	271	213	231	268	256	212	289	200	181	204	242	631
136.765	0	546	143	172	265	209	229	260	253	205	283	197	176	199	232	603
136.888	0	547	143	164	263	200	220	256	249	203	280	194	175	196	232	603
137.011	0	549	146	168	262	204	224	259	249	205	281	195	174	195	232	607
137.134	0	551	147	167	263	205	224	258	250	205	280	194	175	196	233	608
137.257	0	557	150	172	265	205	226	259	252	207	282	196	178	197	236	614
137.38	0	559	151	181	266	212	233	262	254	210	283	196	177	198	236	614
137.503	0	535	138	164	259	202	223	254	248	202	277	192	171	193	227	589
137.626	0	540	141	161	260	199	217	253	247	201	276	192	172	192	229	595
137.748	0	543	142	166	259	200	223	255	248	202	276	191	173	191	229	597
137.871	0	545	143	166	261	199	222	256	248	203	277	192	174	192	229	600
137.994	0	551	146	170	262	204	226	257	250	208	280	193	176	194	233	608
138.117	0	555	150	178	264	210	231	261	252	208	282	195	177	195	234	612
138.24	0	533	137	166	258	203	228	253	248	201	277	191	170	191	225	586
138.363	0	535	137	160	255	197	217	252	245	200	275	191	170	190	227	591
138.486	0	538	138	165	257	198	222	252	246	201	276	190	171	191	227	595
138.609	0	540	140	165	256	199	221	255	247	202	277	191	172	191	228	598
138.732	0	546	141	169	258	202	223	257	248	205	278	192	174	192	232	605
138.854	0	553	146	173	260	204	226	258	250	208	282	193	176	194	234	612
138.977	0	539	139	177	259	209	233	256	250	204	280	191	172	194	228	596
139.1	0	530	131	159	253	195	215	252	244	198	276	189	169	191	225	588
139.223	0	537	135	164	254	197	220	251	246	200	277	189	169	192	228	596
139.346	0	538	136	162	256	197	221	251	245	200	276	188	170	192	228	598
139.469	0	543	135	166	255	197	221	252	246	203	278	189	172	193	230	604
139.592	0	550	140	170	257	202	224	256	249	205	282	191	174	194	233	612
139.715	0	552	143	179	259	209	231	258	250	207	282	193	174	195	234	612
139.837	0	531	131	160	254	197	221	251	244	198	276	189	168	191	225	590
139.96	0	537	133	156	251	193	216	251	243	197	276	188	168	193	228	599
140.083	0	541	133	165	252	196	220	251	244	199	277	189	169	192	229	601
140.206	0	544	134	163	252	197	218	253	244	199	277	190	171	194	229	606
140.329	0	551	138	167	255	199	221	255	246	202	280	191	172	195	233	615
140.452	1	558	143	171	255	205	226	255	248	205	283	192	175	197	235	622
140.575	0	538	132	168	255	201	226	254	245	200	278	189	169	194	228	598
140.698	0	540	131	156	250	191	212	250	242	196	276	188	169	194	228	600
140.82	0	545	132	163	250	195	218	251	242	197	277	188	170	194	229	607
140.943	0	547	132	164	251	193	217	250	243	198	278	189	171	195	229	611
141.066	0	552	135	166	252	198	218	253	245	200	281	190	173	197	233	618
141.189	0	560	141	168	254	201	222	255	246	204	284	192	174	199	234	625
141.312	0	552	138	173	254	207	230	255	247	203	282	192	173	198	233	615
141.435	0	539	131	155	249	190	210	248	241	195	277	189	168	195	227	602
141.558	0	547	132	161	251	194	213	249	242	197	279	189	171	196	230	611
141.681	0	548	132	163	251	194	216	252	241	197	278	189	171	196	229	613
141.804	0	551	133	164	250	196	215	252	243	200	280	190	172	197	232	617
141.926	0	557	139	167	255	197	219	255	245	202	283	190	175	199	234	625
142.049	0	560	139	175	254	206	225	255	246	205	285	193	174	198	236	625
142.172	0	542	130	158	250	196	215	250	241	196	279	189	167	195	228	602
142.295	0	547	133	156	249	191	210	250	240	196	278	188	169	196	230	611
142.418	0	549	133	160	249	195	214	250	240	196	278	189	170	195	230	613
142.541	0	553	134	160	251	194	213	252	240	197	279	190	171	196	231	616
142.664	0	558	138	162	254	197	217	254	243	201	280	190	172	197	233	620
142.787	0	565	140	168	256	203	222	253	245	202	283	192	173	199	235	626
142.909	0	545	132	159	249	196	217	249	240	195	278	190	168	195	226	602
143.032	0	548	131	153	248	190	207	249	239	193	276	188	167	194	228	605
143.155	0	551	133	158	249	194	212	249	240	195	277	187	168	194	228	607
143.278	0	552	133	158	249	193	212	249	240	194	277	188	169	193	227	609
143.401	0	556	135	161	250	194	214	250	242	198	278	189	171	195	230	614
143.524	0	560	139	165	253	200	219	253	243	201	280	190	172	195	233	619
143.647	0	541	130	158	246	197	216	244	239	193	276	188	166	192	224	595
143.77	0	542	130	152	245	188	206	246	237	193	273	186	165	191	226	600
143.892	0	545	129	158	247	191	211	247	238	194	275	187	166	191	226	603
144.015	0	547	131	157	247	192	209	246	239	194	275	186	167	192	227	605
144.138	0	552	134	160	248	194	213	249	241	197	277	187	169	192	229	610
144.261	0	555	136	170	251	199	218	251	242	200	278	189	170	193	231	613
144.384	0	537	128	155	245	190	212	245	238	191	274	186	164	190	223	592
144.507	0	542	128	155	246	187	206	243	236	192	274	185	166	191	224	599
144.63	0	543	129	158	244	191	211	247	237	193	275	187	166	191	225	602
144.753	0	545	131	156	246	189	209	245	238	194	275	186	167	191	226	605
144.876	0	551	133	162	247	193	212	249	241	197	278	187	170	192	229	610
144.998	0	548	131	168	248	199	218	248	240	197	279	187	168	193	227	606
145.121	0	535	126	150	244	186	203	242	235	190	271	184	163	190	223	590
145.244	0	541	128	153	245	188	207	245	236	191	273	185	165	190	226	600
145.367	0	543	126	155	244	188	207	244	235	191	273	185	166	192	225	601
145.49	0	548	129	158	246	189	208	245	237	193	276	187	167	192	227	606
145.613	0	554	133	161	247	194	211	247	239	197	278	187	169	193	231	612
145.736	0	548	131	164	246	200	218	244	238	195	277	188	166	193	227	604
145.859	0	536	124	149	241	184	201	242	233	188	273	185	163	190	223	593
145.981	0	543	124	154	243	185	203	243	233	189	274	184	164	191	225	602
146.104	0	545	126	152	242	186	203	242	234	189	274	185	164	192	226	602
146.227	0	549	126	156	243	188	205	244	235	191	276	185	166	193	227	609
146.35	0	554	130	158	245	191	207	245	238	194	278	188	169	194	230	615
146.473	0	554	130	167	247	197	215	246	238	196	279	189	168	193	229	613
146.596	0	538	122	149	242	185	200	240	232	188	273	185	164	190	224	595
146.719	0	543	122	149	243	182	199	240	231	187	273	185	164	191	226	604
146.842	0	544	124	150	241	183	201	242	231	188	274	186	165	192	226	606
146.964	0	548	121	153	240	187	200	242	233	189	276	186	166	193	228	611
147.087	0	555	126	157	243	187	204	247	234	193	278	187	168	194	230	618
147.21	0	559	131	158	244	196	208	244	237	196	281	189	170	196	232	625
147.333	0	548	126	161	243	193	211	246	235	192	278	189	166	194	228	609
147.456	0	545	123	147	241	183	197	242	230	187	274	186	164	193	226	604
147.579	0	550	126	150	240	184	200	243	231	188	275	187	166	193	227	612
147.702	0	549	126	150	240	185	199	243	231	189	276	187	166	195	228	614
147.825	0	555	126	154	242	186	202	246	234	192	278	187	168	195	229	620
147.948	0	561	131	157	244	191	205	247	235	195	280	189	170	195	232	626
148.07	0	560	130	165	244	198	212	247	236	195	280	190	169	197	233	624
148.193	0	545	125	147	241	184	199	243	231	188	276	187	165	193	226	608
148.316	0	551	126	149	243	184	199	245	231	188	276	188	166	194	229	615
148.439	0	553	128	152	242	185	201	245	232	190	276	187	167	194	228	617
148.562	0	557	128	154	243	187	202	248	234	192	277	188	168	195	229	620
148.685	0	563	131	158	242	193	205	246	236	195	281	190	170	196	232	628
148.808	0	565	134	164	246	199	210	249	237	198	284	191	171	197	234	630
148.931	0	550	127	152	245	188	203	246	233	188	277	189	166	194	227	609
149.053	0	553	128	150	243	185	200	246	232	190	277	188	167	194	228	616
149.176	0	557	129	154	246	188	202	247	234	191	278	188	168	196	230	620
149.299	0	560	130	153	247	188	203	250	235	192	279	189	169	196	230	623
149.422	0	564	133	157	245	193	206	250	237	195	281	190	170	197	232	628
149.545	0	567	134	165	246	200	213	250	239	197	282	191	170	198	233	628
149.668	0	549	127	151	245	188	203	248	234	190	277	189	166	193	226	610
149.791	0	554	129	150	245	186	200	250	234	190	278	189	167	195	229	615
149.914	0	558	128	154	247	190	204	251	235	190	278	189	167	194	229	618
150.036	0	560	130	154	248	188	203	251	236	192	279	189	169	195	229	621
150.159	0	564	131	158	249	193	207	252	238	194	281	190	170	197	232	627
150.282	0	568	134	164	248	200	213	252	240	198	284	192	170	197	234	631
150.405	0	551	126	153	246	190	205	249	235	189	277	188	164	194	227	608
150.528	0	554	126	149	248	185	200	250	233	188	277	188	166	194	228	614
150.651	0	557	129	153	247	188	203	250	234	189	277	188	167	194	228	617
150.774	0	561	129	152	249	188	202	253	236	190	278	188	168	195	229	622
150.897	0	566	129	157	249	192	206	252	237	193	280	189	169	197	230	627
151.02	0	569	132	161	251	197	210	256	239	196	282	190	170	197	234	631
151.142	0	553	126	153	249	190	205	251	235	189	276	188	166	195	228	611
151.265	0	556	126	148	250	185	199	252	233	187	277	187	166	195	228	616
151.388	0	561	127	152	248	188	202	253	234	188	276	188	166	195	229	620
151.511	0	563	126	154	250	188	201	253	234	189	279	189	168	196	230	623
151.634	0	568	129	158	252	189	203	256	237	192	281	189	168	197	232	629
151.757	0	574	132	160	254	195	207	256	239	195	283	191	171	199	234	634
151.88	0	561	128	157	252	192	206	253	235	190	278	189	166	197	229	616
152.003	0	560	125	149	252	185	198	251	232	187	277	189	166	197	228	617
152.125	0	565	128	152	252	187	200	254	234	188	278	189	167	197	230	623
152.248	0	567	127	153	251	187	199	254	235	189	280	189	168	197	230	627
152.371	0	572	129	157	255	191	204	257	235	191	282	189	169	199	233	633
152.494	0	577	132	160	253	197	205	256	238	195	284	192	171	200	235	640
152.617	0	565	127	159	254	193	208	253	235	190	280	191	168	199	230	623
152.74	0	566	127	150	253	188	199	255	233	187	279	189	168	197	230	624
152.863	0	571	130	153	254	190	202	255	234	189	279	190	169	198	231	629
152.986	0	574	130	153	253	189	201	256	234	190	280	191	169	199	232	631
153.108	0	577	133	154	254	191	203	257	237	192	282	191	170	200	234	637
153.231	0	582	133	162	255	196	209	262	238	194	285	193	172	201	236	641
153.354	0	568	129	154	254	190	203	256	234	188	279	192	168	199	231	624
153.477	0	571	130	150	254	189	198	256	233	188	280	191	169	199	233	629
153.6	0	574	131	154	253	190	202	257	233	189	281	191	170	200	233	632
153.723	0	575	132	154	253	189	202	258	235	191	283	192	170	199	234	636
153.846	0	580	133	158	254	194	205	258	237	192	284	193	172	201	236	641
153.969	0	578	134	162	254	198	211	260	237	194	283	193	172	201	236	638
154.092	0	565	126	150	252	186	198	255	232	187	279	192	168	199	230	623
154.214	0	569	130	151	251	187	199	255	233	188	280	192	169	199	232	629
154.337	0	570	130	151	250	188	200	255	233	189	279	192	170	199	232	630
154.46	0	572	131	155	252	188	202	256	235	190	280	192	171	200	233	634
154.583	0	575	132	158	254	191	204	259	236	193	283	193	172	201	235	640
154.706	0	571	131	161	254	195	209	256	237	194	283	193	170	200	234	632
154.829	0	560	125	149	249	185	197	252	231	186	278	190	167	197	230	620
154.952	0	563	127	151	250	185	198	253	232	187	280	191	168	198	232	625
155.075	0	562	126	151	248	184	198	253	233	188	279	191	169	198	231	625
155.197	0	565	126	153	249	188	199	254	234	189	281	191	170	199	231	630
155.32	0	570	129	157	253	189	202	257	236	193	283	193	171	199	233	634
155.443	0	568	129	162	252	194	208	255	236	194	282	193	171	200	233	631
155.566	0	554	124	148	247	183	196	251	230	186	278	190	166	196	227	615
155.689	0	558	125	150	247	183	196	253	231	187	280	190	167	198	230	620
155.812	0	558	125	149	247	183	197	252	230	188	280	191	167	197	228	622
155.935	0	562	124	154	247	186	198	253	233	190	280	191	169	198	229	626
156.058	0	567	127	157	250	189	202	255	234	193	283	192	170	199	231	632
156.18	0	569	129	162	252	194	208	257	236	194	284	193	171	199	232	632
156.303	0	556	126	149	247	186	199	252	230	187	277	191	167	196	226	613
156.426	0	561	126	149	247	186	197	251	230	187	278	192	166	197	229	621
156.549	0	563	127	152	249	187	198	251	231	188	277	191	168	197	229	624
156.672	0	567	128	153	250	188	200	254	232	189	280	192	168	198	229	626
156.795	0	571	133	156	250	191	202	255	234	192	282	192	170	199	231	634
156.918	0	574	134	160	252	195	208	257	235	194	283	194	171	201	233	638
157.041	0	562	128	153	248	190	202	254	232	188	278	192	168	198	229	621
157.164	0	565	129	150	248	187	198	253	231	188	280	192	169	198	229	627
157.286	0	570	130	153	250	189	201	254	232	190	279	193	169	198	231	630
157.409	0	572	131	153	251	189	201	255	234	191	281	192	170	200	231	634
157.532	0	576	135	157	254	190	204	258	235	194	284	193	172	201	233	640
157.655	0	579	137	163	254	197	211	259	238	196	285	194	172	202	234	642
157.778	0	566	130	152	250	188	202	254	232	188	280	192	168	199	230	625
157.901	0	569	132	151	251	188	200	255	233	189	280	192	171	200	230	632
158.024	0	572	132	153	249	192	202	255	234	190	281	192	171	200	232	637
158.147	0	575	134	155	253	191	203	258	236	193	283	193	172	201	233	641
158.269	0	581	137	157	255	193	206	259	236	195	284	195	174	202	236	646
158.392	0	584	140	164	253	201	212	260	239	197	287	196	174	203	238	650
158.515	0	569	132	154	252	191	204	257	234	190	281	193	169	200	232	631
158.638	0	571	133	152	252	187	200	256	233	190	281	193	171	201	232	636
158.761	0	575	133	155	254	190	202	256	234	192	281	194	172	201	233	640
158.884	0	576	134	155	253	191	203	258	235	193	282	194	173	202	234	644
159.007	0	581	138	159	256	194	206	259	237	197	285	195	173	204	237	651
159.13	0	585	142	163	257	198	211	263	240	199	288	198	176	204	239	654
159.252	0	571	134	159	253	194	208	257	236	193	283	195	171	202	233	635
159.375	0	572	133	152	254	188	200	256	233	191	281	194	171	202	234	639
159.498	0	576	135	157	254	191	204	258	236	193	284	195	172	202	235	645
159.621	0	578	136	156	254	192	204	260	236	195	285	194	173	203	236	647
159.744	0	583	139	160	255	195	208	262	238	197	287	196	175	204	238	653
159.867	0	588	141	165	255	201	213	260	240	201	288	198	177	206	240	658
159.99	0	573	134	160	257	196	210	258	238	194	285	196	173	203	234	639
160.113	0	574	135	153	255	192	203	258	236	192	284	195	174	203	234	644
160.236	0	578	136	159	256	193	208	260	238	195	285	195	175	204	236	648
160.358	0	581	138	159	257	193	207	260	239	195	286	196	175	203	236	651
160.481	0	584	142	160	257	196	209	262	240	198	289	197	177	205	240	655
160.604	0	587	143	168	256	205	218	261	243	201	289	198	176	205	239	656
160.727	0	573	134	156	257	191	206	257	237	193	283	196	171	202	233	638
160.85	0	577	137	157	254	192	207	260	238	195	285	196	174	203	235	646
160.973	0	579	137	160	257	195	210	261	240	196	285	195	173	203	235	648
161.096	0	582	140	159	258	194	210	261	241	197	287	196	176	204	237	651
161.219	0	587	142	164	261	197	213	261	242	201	288	197	177	205	239	655
161.341	0	580	139	168	259	200	219	261	242	198	286	196	175	204	236	644
161.464	0	571	134	154	256	188	204	256	236	193	282	194	171	201	233	634
161.587	0	577	136	158	256	191	209	259	238	194	283	194	172	202	234	642
161.71	0	579	138	158	257	192	209	258	239	195	283	195	172	203	235	642
161.833	0	581	140	159	257	193	211	262	241	197	284	194	174	203	235	648
161.956	0	586	142	165	260	197	214	263	243	202	287	196	175	204	238	654
162.079	0	574	136	164	258	198	216	258	240	196	283	194	172	201	232	634
162.202	0	570	133	154	256	189	204	256	237	192	280	192	170	200	231	630
162.324	0	575	135	157	256	190	208	257	238	194	281	193	171	200	231	637
162.447	0	575	135	158	256	190	207	258	238	194	282	192	171	200	232	639
162.57	0	580	137	160	257	195	211	259	241	197	284	193	173	201	235	644
162.693	0	585	141	165	260	199	214	260	242	200	284	195	174	202	236	649
162.816	0	570	135	160	257	194	213	255	238	194	280	192	169	199	230	628
162.939	0	571	134	153	254	190	204	256	236	192	280	191	170	199	230	631
163.062	0	574	136	158	253	192	208	257	237	193	280	192	169	199	232	634
163.185	0	577	136	156	254	192	208	256	237	193	280	192	171	198	232	637
163.308	0	581	140	158	256	193	210	258	240	196	283	193	173	200	234	643
163.43	0	584	141	166	257	201	216	260	241	199	285	194	173	201	236	646
163.553	0	570	133	157	254	192	209	256	237	191	279	191	168	198	231	625
163.676	0	574	135	153	255	190	205	256	235	191	280	192	170	198	232	634
163.799	0	577	136	157	255	192	208	256	237	193	281	192	170	198	233	638
163.922	0	579	137	157	256	193	208	257	238	194	282	192	172	199	234	641
164.045	0	586	141	158	257	197	211	260	240	197	285	194	175	201	238	647
164.168	0	584	140	165	258	202	219	259	241	197	284	195	172	201	236	644
164.291	0	572	134	153	256	189	204	255	235	191	280	192	170	199	232	631
164.413	0	578	137	156	256	191	206	257	238	193	281	193	171	201	234	641
164.536	0	581	136	158	256	194	209	258	239	193	282	193	172	201	235	642
164.659	0	584	140	158	257	195	210	260	240	196	283	194	173	203	237	647
164.782	0	588	143	162	259	198	213	263	242	199	288	196	175	204	240	653
164.905	0	581	138	167	259	200	217	261	240	195	285	196	172	203	237	642
165.028	0	576	134	153	255	190	203	256	236	190	282	193	171	202	235	637
165.151	0	580	136	156	258	192	207	260	238	192	283	193	171	203	237	645
165.274	0	582	136	157	256	193	207	260	239	193	284	193	172	203	237	647
165.396	0	586	140	158	257	195	209	262	241	195	285	194	174	205	240	654
165.519	0	591	143	163	261	199	213	262	243	198	289	197	176	206	243	659
165.642	0	580	138	163	258	200	214	260	240	194	285	195	172	204	237	642
165.765	0	575	134	153	255	188	202	260	237	190	284	193	171	205	237	642
165.888	0	579	136	158	257	194	207	259	238	192	285	193	171	205	238	648
166.011	0	583	136	155	257	193	206	261	239	193	284	193	171	206	238	650
166.134	0	586	140	159	259	196	209	263	242	196	287	195	172	207	240	656
166.257	0	591	142	162	259	201	213	262	243	198	290	197	174	209	243	665
166.38	0	579	137	163	259	198	214	260	240	193	285	195	170	207	238	647
166.502	11	577	135	153	256	190	203	259	237	190	284	193	170	206	237	645
166.625	0	582	136	156	257	195	207	259	239	192	284	193	170	208	238	653
166.748	0	584	137	156	256	194	207	263	239	192	285	193	170	209	239	655
166.871	0	589	141	158	259	197	209	264	241	195	287	195	172	210	241	662
166.994	0	595	146	160	259	201	213	267	244	198	289	196	174	213	245	668
167.117	0	584	138	162	258	201	214	261	241	193	284	194	169	212	239	652
167.24	0	581	135	153	256	192	204	261	239	191	282	193	169	212	238	653
167.363	0	588	139	156	256	195	207	263	240	192	284	194	170	213	240	662
167.485	0	587	139	156	258	195	207	262	240	193	284	193	171	214	241	662
167.608	0	592	142	158	261	196	210	265	243	196	287	195	172	215	243	668
167.731	0	592	142	163	261	202	217	265	244	197	288	196	172	215	243	668
167.854	0	580	134	152	257	193	205	261	239	190	284	193	167	212	237	650
167.977	0	585	136	154	256	191	205	261	240	192	283	193	169	213	239	659
168.1	0	587	138	156	258	194	208	262	241	193	284	194	169	214	239	662
168.223	0	590	140	156	259	194	208	262	242	195	287	194	171	214	240	666
168.346	0	595	143	158	261	197	212	267	244	198	290	195	172	215	243	672
168.468	0	589	140	163	261	201	216	264	244	195	287	195	170	214	242	662
168.591	0	578	133	151	257	190	202	258	239	189	282	192	167	212	237	651
168.714	0	583	136	153	257	192	206	261	239	190	284	194	169	213	238	659
168.837	0	585	135	154	256	192	205	261	238	192	284	193	168	213	238	661
168.96	0	587	137	154	258	193	207	262	242	193	286	194	170	213	239	666
169.083	0	592	141	158	258	200	211	262	242	197	289	196	171	214	243	672
169.206	0	578	134	156	256	197	210	261	240	191	283	192	166	212	237	653
169.329	0	577	132	151	254	187	202	260	237	189	282	193	167	211	236	653
169.452	0	580	134	153	254	190	205	261	238	190	283	192	167	212	239	660
169.574	0	581	133	152	255	190	205	260	239	191	283	193	169	213	238	662
169.697	0	586	137	155	257	192	207	263	242	194	286	194	170	213	240	667
169.82	0	588	137	161	259	199	214	261	243	195	287	194	170	214	241	666
169.943	0	573	130	151	253	189	202	256	238	189	281	192	166	211	236	648
170.066	0	575	132	149	254	189	202	256	237	189	281	191	167	210	237	655
170.189	0	577	132	151	254	189	203	258	237	190	281	192	167	209	237	656
170.312	0	581	133	152	255	190	205	259	239	192	283	192	169	211	237	659
170.435	0	583	136	155	257	192	208	259	242	194	284	193	170	209	239	662
170.557	0	576	132	160	255	196	212	258	240	192	282	191	167	208	236	651
170.68	0	568	128	149	249	185	199	252	235	187	277	189	165	204	233	642
170.803	0	571	130	151	250	188	203	253	236	188	277	188	165	204	233	645
170.926	0	570	129	150	252	184	202	254	235	188	275	187	165	203	232	643
171.049	0	573	132	153	253	187	204	253	237	191	278	188	166	203	233	646
171.172	0	578	134	157	254	191	208	255	239	193	278	188	167	203	235	650
171.295	0	569	130	160	253	194	213	254	237	191	275	187	165	200	231	634
171.418	0	559	125	147	246	181	199	248	231	185	270	183	161	196	227	621
171.54	0	561	127	150	247	182	202	248	232	186	269	183	162	195	226	624
171.663	0	562	127	149	244	183	202	247	231	185	267	183	162	194	226	621
171.786	0	565	128	152	246	184	203	248	233	187	268	183	164	193	227	625
171.909	0	568	133	152	247	188	207	249	234	191	269	185	165	194	229	628
172.032	0	560	129	159	246	193	211	247	235	188	267	183	163	193	226	619
172.155	0	549	124	146	242	179	197	242	228	183	263	180	159	189	222	603
172.278	0	553	125	147	243	183	201	241	229	184	262	180	160	188	223	608
172.401	0	553	125	148	242	182	201	243	229	184	261	179	160	188	222	607
172.524	0	555	128	150	243	184	202	243	230	187	263	181	162	188	225	613
172.646	0	561	129	154	243	188	207	246	233	190	265	181	163	189	227	619
172.769	0	562	131	162	245	194	213	246	234	192	267	183	163	192	228	618
172.892	0	547	124	147	239	183	202	242	228	183	260	180	160	188	222	597
173.015	0	549	126	146	241	180	200	243	228	185	260	180	160	188	224	605
173.138	0	551	127	151	242	183	203	241	230	186	261	180	161	189	223	606
173.261	0	555	128	150	242	184	203	243	230	187	263	181	163	189	224	609
173.384	0	559	130	153	244	186	205	246	232	191	265	182	164	190	227	616
173.507	0	558	131	163	244	193	213	244	234	192	265	183	164	190	228	617
173.629	0	545	125	148	241	182	201	241	229	184	262	182	160	189	222	600
173.752	0	551	127	148	242	183	202	241	230	186	263	181	162	189	224	607
173.875	0	554	128	150	243	185	204	243	231	188	264	182	163	191	225	610
173.998	0	556	131	152	242	187	204	244	234	190	265	182	163	191	227	616
174.121	0	562	132	157	244	190	208	247	235	194	269	185	166	193	229	622
174.244	0	562	134	164	248	194	216	250	237	195	271	185	166	195	230	622
174.367	0	548	126	149	245	184	203	243	231	187	264	182	162	191	225	604
174.49	0	552	127	149	243	183	203	245	233	188	266	184	164	194	226	614
174.612	0	557	129	152	244	185	206	247	233	190	267	184	165	193	227	618
174.735	0	561	131	153	245	185	207	248	235	191	269	185	165	195	229	621
174.858	0	565	135	157	248	191	209	250	237	195	271	186	167	197	232	628
174.981	0	566	134	165	248	199	217	248	239	196	273	188	168	198	232	629
175.104	0	553	128	150	245	183	205	248	233	188	269	186	164	196	227	612
175.227	0	558	126	154	245	184	204	250	235	190	270	186	167	196	227	621
175.35	0	560	125	160	247	185	205	250	237	193	273	185	168	196	228	624
175.473	0	564	128	160	248	185	208	251	239	195	275	187	168	196	229	629
175.596	0	571	133	162	248	192	212	254	241	199	278	189	171	197	231	635
175.718	0	572	133	169	249	199	219	254	243	200	279	189	171	198	232	634
175.841	0	560	128	155	249	184	205	252	237	191	274	187	167	196	227	619
175.964	0	566	129	159	252	187	208	253	239	195	277	187	169	198	229	631
176.087	0	569	130	163	249	191	209	253	240	196	278	189	170	200	232	634
176.21	0	574	132	162	253	191	211	256	242	198	280	192	172	202	234	640
176.333	0	581	137	165	254	196	213	256	245	202	282	193	173	206	238	649
176.456	0	569	133	165	254	196	217	255	243	197	279	191	170	204	232	636
176.579	0	568	131	155	254	186	204	254	240	194	278	190	170	204	232	636
176.701	0	576	133	162	254	191	210	257	242	197	281	192	171	206	234	644
176.824	0	577	134	162	254	191	210	259	244	198	281	192	173	206	235	646
176.947	0	583	137	165	256	197	214	259	245	201	285	194	173	208	237	653
177.07	0	584	138	171	259	201	220	261	247	202	286	194	173	208	238	655
177.193	0	569	131	156	255	189	206	255	241	194	279	191	169	206	233	635
177.316	0	574	134	156	253	191	207	256	241	194	279	192	170	207	234	644
177.439	0	579	136	159	252	195	210	256	241	194	279	193	171	208	236	648
177.562	0	585	140	160	255	195	211	258	243	195	280	192	172	210	236	653
177.684	0	591	144	162	256	200	214	260	244	197	283	196	173	210	239	659
177.807	0	582	136	167	256	201	217	259	242	195	280	193	170	210	237	647
177.93	0	575	134	154	252	189	204	255	238	190	276	192	169	208	233	642
178.053	0	579	135	157	250	192	207	257	238	191	278	192	169	209	235	649
178.176	0	583	137	156	251	192	208	256	239	190	277	192	170	210	235	649
178.299	0	590	140	159	254	194	210	259	241	193	280	194	170	210	238	656
178.422	0	595	143	160	254	200	214	262	243	196	282	195	173	212	240	663
178.545	0	582	136	160	251	195	212	258	239	191	276	193	167	209	234	643
178.668	0	583	134	153	251	189	204	254	237	189	276	191	168	209	234	644
178.79	0	597	137	156	250	192	207	256	238	189	276	192	169	210	234	649
178.913	0	603	140	156	250	192	206	257	239	190	276	192	169	210	235	654
179.036	0	610	143	157	251	196	209	258	241	192	279	193	170	212	238	661
179.159	0	614	147	163	251	202	214	260	242	193	280	194	171	213	239	665
179.282	0	600	140	157	246	195	208	252	238	186	273	192	166	210	235	647
179.405	0	602	142	155	247	194	205	254	239	186	274	192	167	212	235	655
179.528	0	605	143	159	248	194	207	255	240	187	275	192	168	211	236	660
179.651	0	611	144	159	249	194	206	254	240	188	277	193	169	214	237	664
179.773	0	614	148	161	249	196	210	257	244	190	279	193	169	214	240	671
179.896	0	611	146	165	249	201	213	255	243	190	278	194	169	213	239	666
180.019	0	603	140	155	244	190	204	251	238	184	274	192	166	211	235	655
180.142	0	608	142	157	245	192	205	252	240	186	275	191	166	212	236	661
180.265	0	607	142	158	244	192	206	253	241	186	275	191	168	212	236	664
180.388	0	609	142	159	247	193	207	255	243	187	277	192	168	213	238	669
180.511	0	612	148	161	250	198	212	257	244	190	280	195	170	211	240	675
180.634	0	599	141	164	247	197	212	253	241	187	276	192	166	210	235	655
180.756	0	592	138	153	245	185	201	251	237	184	273	190	165	208	231	652
180.879	0	594	139	155	244	188	204	251	238	185	274	190	165	208	233	657
181.002	0	594	138	156	245	189	203	253	239	185	274	190	167	208	234	658
181.125	0	598	140	156	247	191	206	255	241	188	275	191	168	209	234	661
181.248	0	601	144	159	249	193	210	255	242	190	277	192	170	209	235	667
181.371	0	588	138	160	245	193	210	250	239	186	273	190	165	206	231	647
181.494	0	585	134	151	243	183	202	248	235	184	271	189	165	204	230	645
181.617	0	586	137	152	244	185	203	250	236	185	271	189	164	205	230	650
181.74	0	586	136	154	243	184	202	250	237	186	273	189	166	204	231	652
181.862	0	588	139	156	245	188	206	252	240	188	274	190	167	206	233	657
181.985	0	594	143	158	248	192	209	254	241	191	276	191	169	206	234	661
182.108	0	581	136	157	242	190	208	250	238	186	271	190	164	204	228	642
182.231	0	578	134	151	242	185	201	248	235	184	270	189	165	203	229	644
182.354	0	582	134	154	244	186	205	248	238	186	271	190	166	203	230	649
182.477	0	584	137	154	245	188	204	250	237	187	272	190	167	205	230	651
182.6	0	587	139	157	246	190	206	252	239	189	274	191	168	206	233	658
182.723	0	587	141	162	246	194	214	253	241	190	276	192	168	207	234	660
182.845	0	576	133	151	242	185	202	248	235	184	272	190	165	204	229	644
182.968	0	581	135	153	243	186	203	248	237	186	272	190	166	205	229	651
183.091	0	582	136	156	244	187	204	249	238	186	273	191	167	206	231	653
183.214	0	584	138	156	246	187	205	251	239	188	275	191	168	206	234	659
183.337	0	588	142	158	248	191	209	253	240	191	279	193	169	208	235	665
183.46	0	583	137	161	244	195	213	249	239	189	276	193	166	207	233	654
183.583	0	576	133	151	245	183	200	246	234	184	273	191	165	206	230	647
183.706	0	581	135	154	244	185	203	249	237	186	274	191	166	208	231	655
183.828	0	584	136	154	243	186	203	251	237	187	275	192	167	208	232	657
183.951	0	587	137	156	245	187	206	253	239	190	278	192	168	208	234	662
184.074	0	590	141	159	248	193	212	254	241	192	280	194	170	210	237	666
184.197	0	576	134	156	243	187	206	249	237	187	275	191	166	207	230	647
184.32	0	576	132	151	243	182	200	249	234	185	275	191	166	206	231	652
184.443	0	581	134	153	244	185	203	250	236	186	276	192	166	207	231	657
184.566	0	581	134	153	243	184	203	252	236	188	277	192	168	208	231	658
184.689	0	586	137	156	243	190	207	251	239	191	280	193	169	209	234	666
184.812	0	587	136	165	246	193	214	253	241	192	281	194	169	209	235	665
184.934	0	576	130	151	242	183	201	248	233	185	274	191	166	206	230	648
185.057	0	580	132	153	241	185	202	248	236	187	276	192	167	207	231	656
185.18	0	583	134	154	246	185	203	251	236	187	277	193	169	207	232	660
185.303	0	586	135	155	246	187	205	253	238	190	279	192	169	209	234	664
185.426	0	591	138	158	246	190	209	256	241	193	282	195	171	210	237	671
185.549	0	582	132	162	245	191	212	251	237	189	278	192	167	208	232	655
185.672	0	579	132	152	244	183	201	251	234	187	277	192	168	208	231	656
185.795	0	585	134	156	247	188	206	250	237	189	279	193	169	210	233	663
185.917	0	585	135	156	246	188	206	253	238	190	279	194	171	209	234	664
186.04	0	590	139	157	249	191	210	253	240	193	281	195	171	211	236	672
186.163	0	586	137	165	249	194	216	255	241	193	281	195	170	211	235	669
186.286	0	575	131	152	244	184	201	251	236	188	279	193	169	209	230	658
186.409	0	581	135	156	247	188	207	251	238	190	279	194	170	210	232	666
186.532	0	584	137	158	247	187	208	252	239	191	278	194	171	210	233	669
186.655	0	587	140	160	247	191	210	254	240	194	282	195	172	212	236	675
186.778	0	591	143	166	249	196	215	256	243	195	284	197	173	212	239	679
186.9	0	576	135	156	245	189	208	250	238	189	278	195	168	210	233	658
187.023	0	578	136	154	247	186	204	250	236	188	278	195	169	211	233	665
187.146	0	580	136	158	247	190	206	251	238	190	279	195	170	211	234	671
187.269	0	582	138	158	248	189	206	254	240	191	281	195	171	211	236	672
187.392	0	587	142	159	249	192	210	255	241	194	283	196	173	214	238	677
187.515	0	581	139	164	247	197	215	253	240	193	281	196	170	212	236	669
187.638	0	572	133	153	242	187	201	247	236	188	278	195	168	210	233	660
187.761	0	577	135	156	246	186	204	251	237	189	279	194	170	211	233	667
187.884	0	579	136	156	245	187	205	252	237	191	279	196	171	211	235	669
188.006	0	582	138	158	248	190	209	254	240	193	282	196	171	213	237	674
188.129	0	585	140	165	250	195	214	257	242	195	284	197	173	214	239	679
188.252	0	572	133	157	246	189	207	250	237	189	278	195	169	211	233	658
188.375	0	574	134	153	244	185	204	249	236	189	279	194	169	212	234	663
188.498	0	577	136	157	247	188	207	250	237	190	278	194	170	212	235	669
188.621	0	579	138	157	247	189	208	252	239	191	280	195	171	212	236	672
188.744	0	584	142	159	248	192	210	254	242	194	283	197	172	213	238	678
188.867	0	578	138	163	247	194	215	253	239	192	279	195	169	211	236	666
188.989	0	573	134	152	245	184	202	250	235	188	278	194	169	211	235	662
189.112	0	577	137	157	248	190	209	251	238	190	280	195	170	212	235	670
189.235	0	580	138	157	248	189	208	252	238	191	280	196	171	212	235	669
189.358	0	584	141	158	249	191	211	254	241	193	281	196	172	213	238	674
189.481	0	582	141	164	249	197	218	254	242	194	282	197	172	213	238	674
189.604	0	571	134	154	245	186	204	250	236	188	277	193	168	210	233	656
189.727	0	575	136	155	247	186	206	250	237	189	277	194	169	209	234	664
189.85	0	578	137	157	248	188	208	253	238	189	276	194	170	210	234	665
189.972	0	581	140	158	249	190	210	254	239	192	279	193	171	210	235	669
190.095	0	584	143	163	250	194	214	256	242	194	280	195	172	211	237	672
190.218	0	570	134	158	247	189	210	251	237	188	275	192	166	207	231	649
190.341	0	571	135	153	244	183	203	249	236	187	274	191	167	206	231	652
190.464	0	574	136	156	246	189	208	250	236	188	274	190	167	206	232	656
190.587	0	576	138	156	248	188	208	252	237	189	276	191	168	207	231	657
190.71	0	581	142	159	250	191	210	255	239	192	276	192	169	207	234	663
190.833	0	573	136	165	247	194	216	251	239	190	274	190	167	205	230	650
190.956	0	565	133	151	245	184	201	248	234	185	270	189	164	204	228	643
191.078	0	571	134	156	245	187	207	251	236	187	273	189	166	205	230	650
191.201	0	571	134	156	246	188	207	251	236	188	273	189	167	204	229	653
191.324	0	575	138	157	250	188	210	253	238	192	276	189	169	206	233	657
191.447	0	573	136	163	250	194	217	254	240	192	276	191	168	206	232	656
191.57	0	562	129	151	245	184	204	250	233	185	273	188	165	205	228	642
191.693	0	570	131	153	247	187	207	251	236	189	273	189	168	206	230	649
191.816	0	573	133	155	249	187	209	253	236	190	274	190	168	207	232	653
191.939	0	577	135	156	250	188	212	256	239	192	275	191	169	209	234	661
192.061	0	580	139	162	250	197	218	254	240	194	278	193	169	211	236	665
192.184	0	568	131	153	250	186	207	253	235	188	273	190	165	209	231	649
192.307	0	573	133	152	249	187	207	252	236	189	275	191	168	211	233	660
192.43	0	576	134	155	250	189	209	254	237	191	276	190	168	212	234	665
192.553	0	580	137	156	252	190	210	256	239	192	278	192	169	213	236	668
192.676	0	582	137	161	254	195	217	258	240	194	280	193	170	215	238	670
192.799	0	573	130	151	249	186	207	255	235	187	274	190	166	212	233	652
192.922	0	581	132	153	249	186	205	255	236	190	276	191	168	212	233	661
193.044	0	580	134	154	251	188	208	257	237	190	278	192	169	212	234	664
193.167	0	584	134	154	251	190	208	258	240	192	280	193	170	214	237	668
193.29	0	584	136	160	250	196	215	256	240	194	279	194	170	214	237	670
193.413	0	572	129	151	249	183	203	253	235	187	276	192	166	212	232	656
193.536	0	575	130	151	248	184	204	254	237	189	277	191	167	213	234	663
193.659	0	582	133	151	248	187	204	253	237	188	277	191	167	213	234	663
193.782	0	590	138	155	247	192	208	254	241	191	276	192	169	213	236	667
193.905	0	586	134	160	247	194	214	253	241	190	277	192	166	212	234	663
194.028	0	574	129	148	241	185	202	249	235	184	273	189	162	210	230	650
194.15	0	575	132	151	243	186	203	248	237	185	272	189	164	211	232	658
194.273	0	571	133	152	243	187	205	249	236	187	274	189	165	211	233	661
194.396	0	571	134	152	244	186	206	251	238	189	275	190	167	212	234	667
194.519	0	563	132	156	242	190	210	247	236	187	274	189	165	211	231	656
194.642	0	556	127	146	241	180	199	244	231	183	270	186	161	208	227	647
194.765	0	559	128	149	241	181	202	243	232	184	269	187	162	208	229	653
194.888	0	559	129	149	241	184	202	243	233	185	271	188	163	208	230	654
195.011	0	561	133	151	241	184	205	245	235	187	271	188	164	209	231	658
195.133	0	552	127	151	239	185	206	241	232	184	268	186	161	206	226	640
195.256	0	550	126	145	236	179	198	238	229	181	266	185	160	206	226	641
195.379	0	552	128	147	239	181	201	241	230	183	267	185	161	206	228	646
195.502	0	554	130	148	239	181	202	241	233	184	267	186	162	205	227	648
195.625	0	557	132	152	240	186	207	242	234	187	268	187	164	207	229	651
195.748	0	543	124	147	236	182	201	238	229	180	264	184	158	204	225	632
195.871	0	545	127	145	235	178	199	239	229	181	264	184	159	204	225	635
195.994	0	548	127	147	238	180	200	238	230	182	265	184	160	204	225	638
196.116	0	549	130	147	236	183	202	238	231	184	265	185	161	204	227	641
196.239	0	554	133	151	239	186	206	241	233	187	267	185	163	205	229	648
196.362	0	540	126	149	237	182	206	239	228	182	263	184	158	202	223	626
196.485	0	540	125	144	233	177	197	238	228	180	262	182	158	202	223	628
196.608	0	543	127	147	236	180	200	238	231	182	262	183	159	202	225	631
196.731	0	544	128	146	236	180	203	238	232	184	262	183	160	202	225	633
196.854	0	548	133	148	236	184	206	237	233	186	267	183	162	202	226	639
196.977	0	544	131	155	238	187	212	241	233	185	266	185	160	202	225	633
197.1	0	535	123	144	236	176	198	234	226	179	260	182	156	199	221	618
197.222	0	540	125	146	235	179	201	236	230	182	262	182	158	199	223	627
197.345	0	541	127	147	236	181	201	239	229	182	263	183	159	199	223	628
197.468	0	545	131	149	238	181	204	240	231	185	265	183	161	201	224	635
197.591	0	550	136	151	238	186	209	241	233	189	268	185	163	202	228	641
197.714	0	537	128	154	236	187	211	238	231	184	265	183	158	199	222	623
197.837	0	537	126	144	234	177	200	238	228	182	263	182	158	199	221	624
197.96	0	542	128	149	236	181	205	240	232	184	264	183	159	199	223	629
198.083	0	543	130	149	237	182	205	240	232	186	264	182	160	200	224	632
198.205	0	547	135	151	238	186	208	241	234	189	267	184	162	201	227	639
198.328	0	551	136	161	238	194	216	242	237	192	270	186	163	201	228	643
198.451	0	536	127	149	237	182	207	240	231	184	264	182	158	198	220	621
198.574	0	540	129	147	236	180	204	241	232	185	265	183	160	200	223	630
198.697	0	542	131	151	236	183	210	242	233	187	265	183	161	199	225	634
198.82	0	545	133	151	239	182	209	243	235	189	267	184	163	200	226	636
198.943	0	552	137	154	240	189	214	244	237	192	268	185	164	203	229	644
199.066	0	542	133	159	239	193	220	240	236	189	266	185	161	201	225	632
199.188	0	537	128	147	237	180	205	240	233	184	263	182	160	200	223	627
199.311	0	543	132	152	240	186	212	241	236	188	265	184	162	200	226	635
199.434	0	545	132	153	239	185	213	243	236	189	266	183	163	200	226	635
199.557	0	549	137	154	241	187	216	243	238	192	268	185	164	201	229	640
199.68	0	548	138	162	241	196	223	243	240	194	269	187	165	203	229	641
199.803	0	532	127	148	237	181	210	240	233	186	263	182	158	198	221	618
199.926	0	539	129	149	237	182	210	241	236	187	264	183	161	199	224	627
200.049	0	541	131	152	240	183	214	242	236	188	264	183	160	200	225	629
200.172	0	543	134	153	240	184	214	241	238	191	265	183	164	200	226	633
200.294	0	548	137	158	240	191	219	243	239	194	269	184	165	202	230	641
200.417	0	532	127	155	239	187	219	241	237	189	263	182	159	199	222	616
200.54	0	529	126	147	236	176	207	238	233	185	262	181	159	199	221	617
200.663	0	533	127	152	236	182	213	240	236	187	263	182	159	198	223	622
200.786	0	534	128	150	238	183	212	239	236	188	264	181	160	198	223	623
200.909	0	540	131	154	240	185	216	241	238	191	266	183	163	200	226	629
201.032	0	540	132	164	240	194	224	242	239	194	267	183	164	199	227	631
201.155	0	523	123	146	235	181	211	239	233	185	262	181	157	196	219	605
201.277	0	528	123	147	235	179	208	238	233	186	260	181	157	196	220	612
201.4	0	531	125	150	236	182	212	240	234	187	262	181	158	196	221	614
201.523	0	533	127	149	237	183	212	240	235	188	263	181	160	198	222	619
201.646	0	538	132	152	236	187	216	241	238	192	265	183	162	199	224	626
201.769	0	533	128	158	237	192	223	240	237	191	265	184	161	198	224	618
201.892	0	523	122	145	234	178	206	237	231	183	260	180	155	195	218	602
202.015	0	528	124	146	237	180	209	237	233	187	261	180	158	196	220	612
202.138	1	529	124	149	236	180	211	239	234	187	262	181	158	196	219	612
202.26	0	533	126	151	237	183	213	240	235	188	263	181	160	198	222	617
202.383	0	540	131	154	237	188	215	238	237	193	266	184	163	199	226	625
202.506	0	532	128	159	238	191	223	239	238	190	265	182	160	200	222	616
202.629	0	523	121	144	234	177	206	237	233	184	260	179	156	196	217	601
202.752	0	529	123	149	235	181	210	239	234	186	261	180	158	196	220	609
202.875	0	529	123	150	236	180	210	239	233	187	261	181	157	196	219	608
202.998	0	532	128	149	238	182	211	238	237	190	264	180	159	196	220	614
203.121	0	538	130	154	235	189	216	239	238	192	265	181	162	198	224	621
203.244	0	532	128	159	237	193	223	239	239	192	264	182	159	198	222	610
203.366	0	521	121	144	233	177	206	235	232	183	259	178	154	193	215	593
203.489	0	525	124	148	233	181	210	236	232	185	259	179	156	194	217	603
203.612	0	526	124	148	233	180	210	236	233	185	259	178	156	194	216	602
203.735	0	530	128	147	234	181	212	238	234	187	260	179	157	195	218	605
203.858	0	534	132	152	232	189	216	237	237	191	262	180	159	196	222	613
203.981	0	527	129	158	234	193	223	236	237	189	260	180	157	196	217	602
204.104	0	519	123	143	232	177	206	233	230	182	256	176	153	192	214	590
204.227	0	523	124	147	232	180	210	233	233	184	257	177	155	192	216	598
204.349	0	521	125	147	230	180	209	232	232	184	256	176	154	193	217	597
204.472	0	526	128	148	232	183	212	234	235	186	259	178	157	193	217	602
204.595	0	528	131	153	233	187	217	236	236	189	261	180	158	194	218	607
204.718	0	514	121	145	231	180	211	231	231	182	257	176	152	191	212	584
204.841	0	516	122	142	232	176	205	233	229	182	255	177	153	190	213	589
204.964	0	518	122	146	230	177	210	233	231	183	256	176	153	190	214	592
205.087	0	520	124	145	230	177	208	234	231	184	257	177	155	190	213	595
205.21	0	527	128	147	231	182	212	234	233	186	260	177	156	192	217	602
205.332	0	523	127	153	233	187	219	235	235	187	261	179	156	193	216	599
205.455	0	510	116	140	227	173	202	230	228	179	255	174	150	190	210	579
205.578	0	514	118	140	229	173	203	231	227	180	256	175	151	189	211	587
205.701	0	516	118	141	228	173	203	229	227	179	256	176	151	189	211	587
205.824	0	518	120	142	230	175	203	231	229	182	257	175	154	189	212	592
205.947	0	526	124	144	227	182	207	230	230	184	259	177	154	191	215	600
206.07	0	520	120	151	229	185	212	230	229	183	258	177	152	191	213	591
206.193	0	512	116	138	228	170	197	228	223	176	255	175	148	188	209	579
206.316	0	517	117	139	226	172	198	227	224	177	254	175	151	190	211	588
206.438	0	518	117	140	226	173	197	229	224	177	256	175	151	189	211	589
206.561	0	523	120	141	227	176	199	230	227	180	259	175	152	191	212	595
206.684	0	530	124	144	228	179	202	229	227	182	260	177	153	192	216	603
206.807	0	533	126	150	230	185	207	233	230	184	263	179	155	194	218	606
206.93	0	517	118	142	232	175	201	230	224	177	259	177	150	192	211	586
207.053	0	522	118	139	230	172	194	231	224	178	259	176	150	192	214	592
207.176	0	526	119	143	230	173	197	232	225	178	260	178	151	193	214	598
207.299	0	529	121	142	230	174	196	235	225	179	260	177	153	194	215	601
207.421	0	535	126	144	233	179	200	235	229	183	264	178	154	195	217	609
207.544	0	542	128	146	234	185	204	237	230	185	267	181	156	196	220	616
207.667	0	532	122	148	234	183	205	234	228	181	263	179	153	196	216	600
207.79	0	531	122	140	235	173	194	237	225	178	262	179	153	196	215	600
207.913	0	537	124	145	234	177	197	238	226	180	265	179	154	196	217	608
208.036	0	539	124	143	234	179	197	238	227	180	267	181	155	197	217	610
208.159	0	544	127	146	235	183	199	239	229	183	269	182	157	199	220	616
208.282	0	549	132	148	238	184	203	241	231	187	271	184	159	201	222	623
208.404	0	543	125	153	238	186	207	240	230	183	269	182	155	200	219	611
208.527	0	537	122	141	237	175	192	240	226	178	266	181	154	199	217	606
208.65	0	543	124	145	239	177	197	244	228	180	268	182	154	199	219	613
208.773	0	543	125	145	239	176	196	243	229	182	269	182	156	200	219	614
208.896	0	547	127	146	238	182	199	245	231	183	271	183	158	201	220	620
209.019	0	552	130	150	241	184	203	247	233	187	274	184	159	203	223	625
209.142	0	554	131	158	240	191	208	248	235	188	275	185	159	204	224	626
209.265	0	537	123	145	240	177	197	244	229	181	269	182	155	201	217	607
209.388	0	540	123	143	240	176	194	246	229	181	271	182	154	201	219	612
209.51	0	541	123	145	241	179	197	245	230	182	271	182	154	201	219	615
209.633	0	543	123	146	241	179	196	247	231	183	271	182	156	201	220	618
209.756	0	546	128	149	238	186	201	246	235	185	273	183	158	202	222	624
209.879	0	550	128	153	240	189	205	247	235	189	276	185	159	205	224	630
210.002	0	548	126	157	241	194	212	247	235	189	276	185	158	205	223	625
210.125	0	536	120	143	239	178	195	245	228	180	270	183	153	201	218	608
210.248	0	539	120	144	241	178	197	245	232	182	272	182	154	202	220	617
210.371	0	539	121	145	241	179	199	245	232	183	272	182	154	202	219	618
210.493	0	543	124	146	240	182	200	247	234	184	272	184	156	202	221	623
210.616	0	548	124	152	245	183	203	250	235	188	275	184	159	204	223	629
210.739	0	552	128	154	243	189	207	249	236	191	277	187	160	205	226	637
210.862	0	546	125	157	243	193	212	249	236	188	275	186	157	204	223	626
210.985	0	539	120	142	239	177	197	248	231	182	271	182	154	202	219	617
211.108	0	544	122	147	242	180	201	247	232	184	272	183	156	204	221	625
211.231	0	545	121	147	241	179	201	247	233	184	272	183	156	203	220	628
211.354	0	548	122	150	243	182	203	250	234	187	273	184	158	204	223	633
211.476	0	556	127	153	244	188	207	251	236	190	277	185	160	205	226	639
211.599	0	560	131	156	244	192	211	253	239	193	278	187	162	208	229	646
211.722	0	551	125	158	244	192	214	250	236	188	276	186	159	206	225	633
211.845	0	550	124	144	243	178	200	249	232	184	273	185	156	205	223	627
211.968	0	559	127	148	244	184	205	249	234	185	273	186	158	206	224	637
212.091	0	560	130	148	242	185	204	247	234	186	274	186	159	207	226	640
212.214	0	566	133	150	248	186	207	254	236	188	276	186	160	208	228	647
212.337	0	571	138	153	248	191	212	253	239	191	278	189	162	210	232	654
212.46	0	575	139	161	247	197	218	254	240	193	279	190	163	211	232	656
212.582	0	561	129	149	246	186	207	250	234	184	273	187	158	208	226	636
212.705	0	567	132	148	246	183	205	252	234	185	274	187	160	209	229	647
212.828	0	571	133	152	249	186	208	251	235	187	276	188	161	209	228	651
212.951	0	575	135	152	249	187	208	254	237	188	277	187	161	211	231	655
213.074	0	580	139	154	253	191	212	255	240	192	280	190	164	212	234	662
213.197	0	585	144	158	251	196	217	254	241	194	283	192	166	213	236	669
213.32	0	570	132	155	250	190	213	253	237	188	277	189	160	211	229	647
213.443	0	571	132	149	250	183	203	252	234	186	276	188	161	210	229	649
213.565	0	575	133	153	250	185	209	254	237	187	277	189	161	211	230	656
213.688	0	577	135	151	250	185	207	255	237	188	279	188	162	212	231	659
213.811	0	583	138	154	252	188	210	256	239	190	282	190	164	213	233	665
213.934	0	589	143	155	252	193	215	256	241	193	283	192	167	214	236	670
214.057	0	579	135	160	252	195	217	253	239	191	280	190	162	212	232	656
214.18	0	572	129	146	249	182	200	251	234	185	277	188	160	211	228	647
214.303	0	576	130	150	252	185	204	253	236	187	279	189	161	211	231	655
214.426	0	577	130	151	251	183	204	253	237	187	279	188	161	211	229	655
214.548	0	579	132	152	252	186	206	255	238	190	281	188	163	211	232	660
214.671	0	586	136	154	252	191	210	256	241	193	284	191	163	213	234	668
214.794	0	580	133	159	254	191	216	256	241	191	282	190	162	212	233	658
214.917	0	571	127	148	249	180	199	253	234	185	277	186	158	209	226	645
215.04	0	575	128	149	250	183	203	252	235	186	277	188	160	210	230	652
215.163	0	575	129	150	250	183	204	252	235	186	278	187	160	208	229	652
215.286	0	579	131	150	251	184	204	253	238	189	279	188	161	209	229	656
215.409	0	585	135	153	251	188	208	255	239	191	281	188	163	210	233	661
215.532	0	574	130	156	251	190	212	252	237	189	278	188	160	208	229	649
215.654	0	568	126	146	247	178	199	250	232	183	274	186	158	205	225	641
215.777	0	572	127	148	247	182	202	250	235	186	275	186	158	206	227	646
215.9	0	572	128	147	245	180	201	251	235	185	273	185	157	204	226	644
216.023	0	574	129	149	248	181	203	250	235	188	275	186	159	204	226	649
216.146	0	576	132	153	248	189	209	252	238	191	277	187	160	205	228	652
216.269	0	561	123	147	244	183	204	246	233	184	271	184	155	200	221	629
216.392	0	562	123	143	242	177	196	246	230	183	270	183	154	199	221	630
216.515	0	562	124	145	241	178	200	246	231	183	269	182	155	200	222	632
216.637	0	563	123	146	241	177	200	246	232	183	269	182	155	198	221	632
216.76	0	567	128	147	243	180	202	247	234	186	270	182	157	199	223	636
216.883	0	567	129	154	245	185	209	249	235	188	272	183	158	200	224	636
217.006	0	551	121	143	239	178	199	243	229	180	266	180	153	194	217	614
217.129	0	553	119	141	236	174	195	243	227	179	264	179	152	193	218	616
217.252	0	553	121	142	237	175	197	242	227	178	265	179	152	193	217	616
217.375	0	555	121	143	236	174	196	241	228	180	265	179	154	192	217	618
217.498	0	559	125	145	239	178	199	244	231	183	266	179	156	194	220	624
217.62	0	562	127	147	239	182	203	244	232	186	268	182	156	195	222	629
217.743	0	552	120	149	239	182	205	243	229	181	266	180	152	193	218	612
217.866	0	546	118	140	234	173	192	239	224	177	262	178	151	191	215	606
217.989	0	549	119	141	237	173	193	239	225	178	263	178	151	192	216	610
218.112	0	549	119	142	235	173	194	240	226	178	263	178	152	191	216	612
218.235	0	554	122	143	237	175	197	241	228	181	266	178	154	192	218	616
218.358	0	558	124	147	236	181	200	243	230	183	267	180	156	193	220	622
218.481	0	562	130	149	239	186	203	242	231	186	269	181	156	196	223	628
218.604	0	547	120	145	237	177	200	241	226	179	265	179	152	193	218	608
218.726	0	550	120	140	236	173	192	240	224	178	265	178	152	193	217	611
218.849	0	552	121	143	237	174	195	241	226	178	264	179	152	194	219	616
218.972	0	553	122	143	238	173	194	242	227	180	266	180	153	194	220	619
219.095	0	558	124	146	235	181	198	240	229	183	269	180	156	196	222	626
219.218	0	565	127	149	239	184	201	244	231	186	271	183	158	198	225	632
219.341	0	568	130	155	240	189	206	245	233	188	273	185	160	200	226	637
219.464	0	554	124	146	240	180	200	243	228	180	268	182	156	197	221	619
219.587	0	557	124	143	240	175	195	244	228	180	269	181	155	198	223	623
219.709	0	561	124	146	241	178	198	246	228	181	269	182	156	199	224	628
219.832	0	561	126	146	241	178	198	247	229	182	271	182	157	200	225	632
219.955	0	567	130	147	240	186	201	245	231	185	272	183	158	203	228	640
220.078	0	573	135	149	244	187	205	249	233	189	275	185	161	204	231	646
220.201	0	574	135	157	244	193	211	250	235	188	275	186	161	205	232	645
220.324	0	562	127	145	241	178	199	245	228	180	268	182	156	204	227	629
220.447	0	569	130	146	243	179	199	247	230	182	269	184	158	205	228	639
220.57	0	573	131	149	242	181	201	248	230	183	270	184	158	205	230	643
220.692	0	576	134	148	243	182	202	249	233	184	272	185	159	207	231	647
220.815	0	580	138	151	241	190	206	250	234	187	274	186	161	209	235	655
220.938	0	585	142	154	246	192	209	253	236	191	278	189	164	210	238	662
221.061	0	575	136	157	246	190	213	253	234	186	275	187	160	209	234	648
221.184	0	572	131	146	244	180	199	250	232	181	270	184	158	208	231	643
221.307	0	576	133	150	244	184	202	252	233	184	273	185	160	208	233	651
221.43	0	577	133	150	244	182	202	252	233	183	274	185	160	209	234	654
221.553	0	580	137	152	244	188	206	252	235	186	275	187	162	210	236	659
221.676	0	586	141	154	250	188	210	258	237	189	277	189	163	213	239	665
221.798	0	588	143	160	250	194	217	255	240	191	279	189	164	214	241	667
221.921	0	574	132	149	245	184	205	250	234	183	273	187	159	210	234	647
222.044	0	577	133	149	245	180	203	251	233	184	274	185	160	210	234	653
222.167	0	586	136	151	246	185	205	252	235	184	273	188	161	211	236	657
222.29	0	592	139	151	246	186	206	252	236	187	274	188	161	212	237	661
222.413	0	600	144	152	248	191	210	254	238	188	276	189	162	215	240	670
222.536	0	605	149	155	250	198	215	255	242	191	277	192	164	217	244	680
222.659	0	595	142	160	251	195	217	252	239	187	273	189	161	217	239	663
222.781	0	592	139	148	247	185	204	251	235	182	270	188	159	216	237	662
222.904	0	598	140	152	247	188	207	253	237	184	270	189	161	218	240	670
223.027	0	600	142	150	248	187	207	252	238	184	272	188	160	218	241	671
223.15	0	605	144	153	248	191	209	252	239	185	274	189	162	220	244	678
223.273	0	608	147	156	252	194	214	256	241	188	275	191	162	222	247	683
223.396	0	596	139	152	249	188	209	252	236	182	269	188	158	220	240	664
223.519	0	598	139	148	247	183	202	252	235	181	270	188	159	220	241	668
223.642	0	603	140	151	248	186	205	251	235	182	269	189	160	221	243	673
223.764	0	605	140	150	249	186	205	252	236	182	270	190	160	222	243	677
223.887	0	608	144	150	251	188	207	253	238	184	274	190	161	222	246	684
224.01	0	610	143	156	251	192	213	255	240	186	274	193	162	223	248	685
224.133	0	598	135	147	248	184	201	247	233	179	267	188	158	220	240	664
224.256	0	600	137	144	247	182	201	249	233	179	267	189	159	220	241	672
224.379	0	601	137	145	247	183	201	249	234	180	269	188	159	220	241	674
224.502	0	603	137	146	250	182	202	249	234	180	269	189	159	221	243	678
224.625	0	609	141	148	250	186	204	253	236	183	271	191	161	222	246	684
224.748	0	604	140	152	249	190	208	250	236	183	270	190	159	222	243	679
224.87	0	594	133	143	244	179	198	246	230	177	265	187	158	220	240	667
224.993	0	599	134	142	246	179	197	247	230	177	267	188	158	219	241	672
225.116	0	600	134	143	246	180	197	246	230	178	265	188	158	220	240	672
225.239	0	603	136	144	246	181	198	247	232	179	269	188	160	220	242	679
225.362	0	607	138	145	249	183	201	252	234	182	271	190	161	221	244	684
225.485	0	606	137	149	249	187	205	250	233	182	271	190	160	221	242	680
225.608	0	596	131	140	243	177	195	246	228	176	265	187	157	218	239	664
225.731	0	599	133	142	244	179	194	247	229	177	265	187	158	218	240	672
225.853	0	599	132	141	244	177	195	246	229	177	266	187	159	218	239	673
225.976	0	602	133	142	245	180	196	249	231	179	268	188	159	220	240	678
226.099	0	606	135	144	246	183	199	249	232	181	270	189	160	221	242	683
226.222	0	602	134	147	246	184	202	249	231	182	269	189	160	220	240	677
226.345	0	594	129	139	244	177	192	244	227	176	265	186	157	217	237	665
226.468	0	598	130	141	242	178	194	246	229	178	266	188	159	217	237	671
226.591	0	598	131	140	243	177	194	245	228	178	267	188	160	217	238	670
226.714	0	601	133	142	243	180	196	247	229	180	268	188	160	218	239	676
226.836	0	605	135	144	245	181	199	249	231	183	270	190	162	219	242	680
226.959	0	602	134	147	244	184	202	249	231	182	269	190	161	219	240	675
227.082	0	591	128	140	240	175	192	244	226	176	264	188	157	216	237	660
227.205	0	592	128	139	240	174	193	242	226	178	265	187	157	216	237	665
227.328	0	592	128	140	239	175	192	243	225	179	265	187	158	216	236	665
227.451	0	594	129	142	241	175	193	246	227	180	266	187	158	217	237	667
227.574	0	597	133	145	241	178	197	246	229	182	268	188	161	218	238	673
227.697	0	597	134	151	241	185	203	244	231	184	269	189	160	218	239	672
227.82	0	583	125	141	238	175	194	239	224	177	263	184	156	213	233	652
227.942	0	583	125	140	237	173	191	240	224	177	263	185	156	212	234	655
228.065	0	582	126	140	233	175	193	237	223	178	261	185	155	212	234	655
228.188	11	583	126	142	234	173	193	241	225	179	263	185	156	212	234	657
228.311	0	585	130	143	237	176	195	242	227	182	265	185	158	213	234	662
228.434	0	590	134	146	241	180	199	245	228	184	267	187	160	214	236	667
228.557	0	584	131	149	238	184	203	240	228	183	266	186	157	214	236	659
228.68	0	575	125	141	234	171	192	237	223	177	259	183	156	210	231	646
228.803	0	578	126	141	234	174	194	238	225	178	261	184	156	210	233	651
228.925	0	578	126	141	234	174	194	238	224	179	260	185	156	210	231	651
229.048	0	580	129	142	236	176	196	238	227	180	262	185	158	211	234	655
229.171	0	584	132	145	237	178	199	241	227	183	264	186	159	213	236	662
229.294	0	583	133	151	237	185	205	241	229	183	265	187	159	213	236	661
229.417	0	573	125	141	235	174	195	235	224	178	260	183	155	209	232	643
229.54	0	576	127	140	234	174	194	236	225	178	259	184	156	210	234	651
229.663	0	577	127	142	233	176	195	238	225	180	258	184	156	211	233	652
229.786	0	580	129	142	235	177	197	239	227	181	261	184	158	212	235	658
229.908	0	584	132	145	238	181	201	241	229	184	264	187	160	213	237	662
230.031	0	590	136	147	239	184	204	240	231	186	265	188	161	215	240	670
230.154	0	577	131	150	235	184	204	237	228	181	261	185	158	213	236	652
230.277	0	575	129	140	235	174	195	237	225	178	258	184	157	212	235	650
230.4	0	579	128	143	236	177	198	238	227	181	261	186	158	213	235	656
230.523	0	581	129	143	236	177	198	237	227	181	261	186	159	214	237	659
230.646	0	584	134	146	237	179	200	241	230	183	263	187	161	215	239	665
230.769	0	589	138	146	238	183	203	241	232	186	266	189	162	217	242	673
230.892	0	587	135	152	240	188	210	243	232	186	265	190	162	217	240	667
231.014	0	577	129	141	237	176	196	238	225	179	261	186	158	214	236	653
231.137	0	582	130	143	238	177	198	240	228	182	262	187	160	215	238	662
231.26	0	584	131	145	239	178	199	239	229	182	264	187	160	216	239	665
231.383	0	587	134	146	238	183	201	240	231	185	266	188	162	217	242	669
231.506	0	592	139	150	242	184	204	243	233	189	268	190	164	219	244	676
231.629	0	595	142	155	243	192	211	244	235	190	271	192	164	220	245	680
231.752	0	583	132	148	241	182	203	241	230	183	265	189	160	218	239	660
231.875	0	586	133	146	243	179	199	244	229	184	267	189	161	219	241	665
231.997	0	589	135	151	243	182	203	243	232	185	267	190	162	219	241	671
232.12	0	591	136	149	243	183	203	246	233	186	270	191	164	219	243	675
232.243	0	595	140	152	246	185	205	247	235	189	272	193	165	222	245	681
232.366	0	598	141	158	248	190	212	249	237	190	273	194	166	222	247	682
232.489	0	586	133	149	243	182	202	245	231	184	268	191	162	220	241	665
232.612	0	588	135	148	244	180	201	246	233	185	269	191	164	221	242	672
232.735	0	592	136	152	246	182	204	245	234	187	270	192	164	221	243	676
232.858	0	595	137	151	245	183	204	247	235	187	272	193	165	222	244	679
232.98	0	598	142	154	248	187	207	249	238	190	275	195	166	223	248	685
233.103	0	599	142	160	248	193	214	249	238	192	276	195	166	224	247	687
233.226	0	585	133	150	245	179	202	246	231	184	269	190	162	221	241	666
233.349	0	589	133	149	244	181	201	245	234	185	271	192	163	221	243	673
233.472	0	590	136	150	245	182	202	247	235	186	271	192	163	222	243	675
233.595	0	592	137	150	247	182	203	248	236	188	272	192	164	222	244	679
233.718	0	596	140	153	248	186	207	250	237	191	275	193	166	224	245	685
233.841	0	597	139	159	249	191	213	252	238	191	275	194	165	224	246	682
233.964	0	583	133	147	245	180	201	243	232	184	268	190	161	221	241	663
234.086	0	585	133	147	244	179	201	246	232	184	269	191	162	221	242	671
234.209	0	587	133	149	242	181	201	247	233	185	270	191	163	221	241	671
234.332	0	589	135	150	243	182	202	250	235	187	271	192	164	221	242	674
234.455	0	592	139	153	247	184	206	251	236	190	273	192	165	222	245	680
234.578	0	589	138	156	247	190	212	251	237	189	272	192	164	222	243	676
234.701	0	578	132	147	242	178	199	245	231	183	266	189	160	219	238	659
234.824	0	583	133	148	243	179	200	247	233	184	268	190	160	219	240	665
234.947	0	584	134	148	241	180	201	246	232	184	267	190	160	219	239	666
235.069	0	585	135	150	244	181	203	248	234	186	270	190	163	220	240	671
235.192	0	589	138	151	246	184	206	249	236	189	271	192	164	220	242	676
235.315	0	581	134	156	243	185	208	247	234	186	267	190	161	219	239	662
235.438	0	576	130	146	241	177	198	245	230	182	265	188	160	217	236	657
235.561	0	579	131	149	241	180	201	245	233	184	267	189	161	217	237	663
235.684	0	581	132	148	241	178	202	247	234	185	266	189	161	217	238	663
235.807	0	585	136	151	242	181	203	249	234	187	269	189	162	218	239	667
235.93	0	588	139	153	243	186	208	250	237	189	271	191	164	219	241	673
236.052	0	573	132	151	240	182	205	244	232	183	265	188	159	216	235	653
236.175	0	573	130	144	237	176	198	244	229	181	263	187	159	215	235	654
236.298	0	576	131	147	237	179	201	242	230	183	264	188	159	216	236	658
236.421	0	576	130	146	239	177	199	244	230	183	264	188	160	216	236	660
236.544	0	579	134	148	240	179	203	246	233	186	267	188	162	218	239	668
236.667	0	582	135	152	241	185	210	247	234	188	269	190	162	218	241	670
236.79	0	568	128	147	236	177	200	242	227	181	261	187	158	215	234	649
236.913	0	565	127	143	234	173	197	239	226	180	262	186	159	214	235	654
237.036	0	566	128	144	234	175	198	238	227	182	262	186	159	214	235	656
237.158	0	568	129	143	235	175	199	239	228	182	262	187	160	215	236	659
237.281	0	571	131	147	236	177	202	241	230	185	264	187	162	216	238	664
237.404	0	575	135	152	238	183	208	241	231	188	265	189	163	217	239	668
237.527	0	560	127	146	233	178	201	233	226	181	260	186	159	214	234	649
237.65	0	561	127	142	233	173	197	234	225	181	259	186	159	213	234	653
237.773	0	563	128	145	231	176	200	233	226	182	259	187	160	214	235	656
237.896	0	565	129	146	231	176	199	234	227	183	260	187	160	214	235	662
238.019	0	569	132	148	232	179	202	238	229	186	262	188	162	216	238	667
238.141	0	575	136	149	234	184	206	237	231	188	267	189	165	217	240	674
238.264	0	564	129	150	230	180	206	234	227	183	261	188	161	215	235	656
238.387	0	562	128	143	230	174	198	233	225	181	259	187	161	214	235	657
238.51	0	565	129	146	231	178	201	235	227	183	261	187	161	215	237	665
238.633	0	566	129	146	230	176	200	237	227	184	262	188	163	215	238	666
238.756	0	570	135	148	232	180	204	236	230	186	264	190	163	216	239	673
238.879	0	573	138	152	232	186	209	238	231	189	266	190	165	219	241	676
239.002	0	561	128	146	232	177	202	235	226	182	261	187	160	215	236	659
239.124	0	563	128	143	229	176	199	233	226	182	260	188	162	216	236	664
239.247	0	565	130	145	233	177	202	237	228	184	262	189	163	216	238	667
239.37	0	567	132	147	232	178	202	238	229	185	263	189	163	217	238	670
239.493	0	571	136	149	233	182	206	239	230	189	267	190	164	218	242	677
239.616	0	573	137	154	235	188	212	240	233	190	268	192	165	220	243	678
239.739	0	560	128	145	233	177	202	235	226	182	261	188	161	215	235	656
239.862	0	562	128	145	233	175	199	234	226	182	261	187	161	215	237	661
239.985	0	564	128	146	233	177	201	237	227	183	261	189	160	215	237	664
240.108	0	565	130	146	235	178	201	236	228	185	261	187	162	215	237	665
240.23	0	568	133	151	235	179	205	240	229	187	264	188	164	215	238	669
240.353	0	571	136	154	235	186	209	239	232	190	267	189	165	216	239	673
240.476	0	556	127	150	234	179	206	236	228	183	259	186	160	211	232	649
240.599	0	556	124	145	230	173	199	236	224	181	259	184	159	209	231	647
240.722	0	558	126	148	231	175	203	236	226	182	256	183	158	209	231	648
240.845	0	559	126	147	231	175	202	234	226	183	257	184	159	209	230	648
240.968	0	564	130	149	231	177	205	238	228	185	258	184	162	208	232	653
241.091	0	568	133	154	234	183	209	238	230	189	261	186	163	209	234	657
241.213	0	560	129	159	233	186	214	236	229	186	259	184	161	207	230	643
241.336	0	550	123	145	231	171	199	235	223	181	254	180	158	203	224	633
241.459	0	555	126	148	232	176	203	235	224	183	255	180	159	203	226	637
241.582	0	557	127	148	230	177	203	235	226	183	252	181	159	202	226	636
241.705	0	561	131	151	231	181	206	235	227	186	255	182	161	203	227	640
241.828	0	567	134	154	232	183	210	236	229	189	258	184	163	205	230	646
241.951	0	563	131	159	232	187	215	237	229	188	256	184	160	203	229	638
242.074	0	554	125	146	232	175	202	234	224	181	252	180	157	201	224	626
242.196	0	560	129	149	232	176	205	236	226	184	253	180	158	202	226	632
242.319	0	561	128	150	233	176	205	234	227	184	253	181	158	202	226	633
242.442	0	570	134	151	232	181	208	235	227	186	255	182	160	203	228	639
242.565	0	579	139	154	237	186	212	237	230	189	257	183	162	205	231	646
242.688	0	573	133	157	234	188	214	234	228	186	254	181	158	204	227	632
242.811	0	567	129	147	232	175	201	233	224	181	251	180	157	203	224	628
242.934	0	572	131	149	232	178	205	235	227	182	253	180	157	204	227	636
243.057	0	574	132	149	233	178	205	235	228	183	253	181	158	205	227	638
243.18	0	578	136	150	233	182	207	237	228	187	255	182	159	207	231	645
243.302	0	582	139	155	233	191	213	236	230	189	258	184	160	208	233	651
243.425	0	569	130	149	232	180	208	234	226	181	252	180	155	206	226	630
243.548	0	573	130	144	229	176	201	232	225	180	251	180	156	206	227	635
243.671	0	577	132	148	230	179	203	232	227	181	251	181	156	206	228	640
243.794	0	578	132	147	233	178	203	233	227	183	253	182	158	208	229	645
243.917	0	585	137	149	233	181	206	237	230	185	257	183	159	210	232	651
244.04	0	584	135	155	234	189	213	236	230	186	256	183	159	209	232	649
244.163	0	573	129	145	230	175	201	233	224	179	252	181	155	208	227	636
244.285	0	578	130	147	231	177	202	233	227	180	254	182	157	209	228	645
244.408	0	580	130	147	230	177	201	235	226	181	255	182	158	209	229	648
244.531	0	584	133	148	232	180	204	236	228	184	256	183	158	211	232	653
244.654	0	587	136	152	235	184	208	238	230	185	258	184	160	213	234	659
244.777	0	576	129	149	234	180	203	235	225	180	254	183	156	211	229	644
244.9	0	578	130	144	232	178	197	234	225	180	255	183	157	211	230	649
245.023	0	581	130	148	234	178	200	234	226	181	256	184	158	213	231	653
245.146	0	583	132	147	233	179	200	236	227	182	258	184	159	213	232	657
245.268	0	586	136	149	235	184	203	237	229	183	260	185	161	214	235	664
245.391	0	579	130	149	233	180	203	237	226	181	257	184	158	214	231	650
245.514	0	579	129	143	233	175	195	234	224	178	255	183	157	213	230	651
245.637	0	582	129	145	233	177	197	235	224	180	256	184	158	213	231	656
[truncated: 670 more rows]

## Sheet: Short_ch
	SNR :	46	45	38	42	35	37	42	44	48	42	35	36	0	0	0	0	0	0	0	0	0	0	0	0
		D780						D850						D725						D940
Time	Marker	ch16	ch17	ch18	ch19	ch20	ch21	ch16	ch17	ch18	ch19	ch20	ch21	ch16	ch17	ch18	ch19	ch20	ch21	ch16	ch17	ch18	ch19	ch20	ch21
0.24576	0	0	0	0	0	0	0	0	0	0	0	0	0	0	0	0	0	0	0	0	0	0	0	0	0
0.36864	0	83	107	24	108	140	19	80	102	38	97	122	8	1	1	-87	-1	-1	-79	-2	0	27	4	4	61
0.49152	0	83	108	31	108	141	23	81	103	40	96	120	12	3	2	-108	-1	-1	-98	-2	-1	23	3	3	58
0.6144	0	83	108	31	107	142	25	81	103	47	96	119	15	3	2	-110	0	-2	-106	-3	-3	28	4	5	52
0.73728	0	81	107	35	106	139	24	80	102	49	96	120	14	3	2	-113	-1	-2	-112	-3	-1	25	4	6	46
0.86016	0	82	107	33	106	137	25	79	102	52	94	118	14	3	2	-113	-1	0	-115	-3	-3	28	4	9	43
0.98304	0	83	107	28	106	137	22	80	103	56	94	118	14	3	3	-110	0	0	-117	-4	-2	31	3	10	43
1.10592	0	84	107	29	105	136	23	80	102	56	94	119	13	4	3	-110	0	0	-117	-3	-1	31	3	10	42
1.2288	0	84	108	29	106	136	22	80	104	56	95	119	14	3	2	-112	-1	0	-117	-3	-3	31	4	9	43
1.35168	0	83	107	31	106	135	22	79	102	57	94	118	13	4	3	-110	0	0	-121	-3	-2	31	4	9	42
1.47456	0	81	107	30	106	133	22	80	101	56	95	117	13	3	3	-109	-1	-1	-122	-4	-2	30	4	9	42
1.59744	0	82	107	30	106	133	22	79	102	56	94	117	13	3	3	-109	0	-1	-122	-4	-2	30	4	10	43
1.72032	0	82	107	29	105	133	23	79	103	57	94	116	12	3	3	-108	0	0	-122	-3	-3	30	4	11	42
1.8432	0	83	108	30	105	133	24	80	104	56	94	116	11	2	3	-109	0	-1	-121	-4	-3	30	4	9	44
1.96608	0	83	108	30	105	134	22	81	105	57	95	117	13	3	2	-110	-1	0	-119	-3	-2	31	4	10	43
2.08896	0	83	110	31	106	133	22	80	106	58	94	117	12	3	3	-110	0	-1	-119	-4	-2	31	5	10	42
2.21184	0	82	108	30	106	132	22	79	103	56	95	117	13	3	3	-109	-1	-1	-124	-3	-3	31	4	10	41
2.33472	0	83	109	30	106	132	22	80	104	56	94	116	12	3	3	-109	-1	0	-123	-4	-2	31	5	9	43
2.4576	0	83	109	31	106	132	22	81	105	58	94	115	13	3	2	-109	-1	0	-122	-4	-3	30	4	10	43
2.58048	0	83	110	30	106	133	24	80	105	57	94	116	11	3	4	-109	0	0	-121	-3	-3	31	4	9	43
2.70336	0	84	110	31	107	133	22	81	105	58	94	116	12	3	2	-110	0	-1	-120	-3	-3	31	4	10	44
2.82624	0	83	110	31	106	137	24	81	106	59	95	119	11	3	3	-110	-1	-1	-121	-4	-3	31	5	8	45
2.94912	0	83	109	32	107	142	23	80	106	57	97	124	12	4	3	-110	-1	-2	-123	-4	-3	30	4	7	41
3.072	0	82	109	30	107	143	24	80	105	56	95	123	14	2	3	-107	0	0	-125	-4	-2	30	4	10	38
3.19488	0	82	109	29	108	145	26	79	105	56	96	126	15	3	3	-108	0	-1	-126	-4	-3	30	4	9	38
3.31776	0	82	109	29	107	144	27	79	106	57	95	126	15	3	2	-108	-1	-1	-125	-3	-3	29	4	10	39
3.44064	0	82	110	29	107	144	26	80	106	58	96	126	15	3	3	-108	0	0	-124	-4	-3	29	3	9	41
3.56352	0	82	110	30	107	144	27	79	107	58	96	127	16	3	3	-109	0	-1	-123	-3	-3	30	4	9	43
3.6864	0	83	112	31	107	145	27	80	109	58	96	127	15	4	3	-109	-1	0	-122	-3	-3	30	4	10	43
3.80928	0	83	112	32	107	144	26	80	108	59	97	127	15	3	3	-109	0	0	-122	-3	-4	30	5	10	42
3.93216	0	84	110	28	106	139	28	80	107	58	95	123	14	3	3	-110	0	0	-123	-3	-2	30	4	11	41
4.05504	0	83	112	28	105	145	25	81	107	48	95	126	15	3	3	-122	0	0	-112	-3	-3	30	4	9	51
4.17792	0	83	112	39	107	144	25	81	108	56	95	127	13	4	3	-108	0	0	-120	-3	-3	32	4	9	43
4.3008	0	82	113	34	105	145	32	80	110	54	94	126	12	3	2	-97	0	0	-112	-3	-3	25	3	10	45
4.42368	0	82	114	35	99	147	35	80	112	49	88	128	25	4	3	-84	0	0	-95	-3	-4	21	4	10	35
4.54656	0	86	124	22	95	145	41	85	122	50	85	127	29	3	3	-81	0	0	-87	-4	-3	18	4	10	27
4.66944	0	91	130	34	95	144	37	89	128	54	85	128	26	4	3	-103	0	0	-113	-4	-3	23	4	10	36
4.79232	0	90	131	41	97	145	34	89	129	55	88	128	23	4	4	-108	0	0	-111	-3	-3	23	4	10	41
4.9152	0	89	130	41	99	146	33	88	129	56	90	129	21	3	4	-111	0	0	-111	-4	-4	24	4	10	43
5.03808	0	88	130	36	100	146	33	87	130	61	91	129	22	3	4	-109	0	0	-113	-4	-4	29	4	10	43
5.16096	0	89	130	38	102	148	33	86	129	63	92	131	20	3	4	-110	-1	0	-113	-3	-4	30	4	10	43
5.28384	0	88	127	38	103	147	32	84	125	64	92	130	20	3	5	-107	0	-1	-114	-5	-4	29	4	10	43
5.40672	0	87	122	35	105	143	31	84	120	62	93	127	19	3	4	-106	0	-1	-115	-4	-4	29	4	9	42
5.5296	0	88	124	35	104	143	30	85	121	63	93	127	19	3	4	-108	-1	-1	-116	-4	-3	29	4	10	43
5.65248	0	87	124	35	104	142	30	84	123	64	94	126	18	3	4	-109	0	0	-117	-4	-4	29	4	10	42
5.77536	0	88	125	37	104	143	30	85	123	63	94	127	18	2	4	-111	-1	0	-118	-4	-3	30	5	9	42
5.89824	0	87	125	38	105	143	29	85	123	64	94	126	18	3	4	-110	0	-1	-119	-3	-4	31	4	10	43
6.02112	0	87	122	36	104	140	29	84	120	63	93	124	19	4	4	-109	0	0	-122	-4	-3	30	5	10	42
6.144	0	87	123	36	104	140	30	84	120	63	93	123	18	3	3	-109	0	0	-122	-3	-5	30	4	10	42
6.26688	0	87	123	36	103	140	29	85	121	63	93	123	17	3	4	-109	0	-1	-122	-4	-4	31	4	10	42
6.38976	0	87	123	36	104	138	31	84	121	64	93	122	16	3	3	-109	0	0	-121	-4	-4	31	4	10	42
6.51264	0	88	124	36	103	138	29	85	122	64	93	122	17	4	5	-111	-1	-1	-121	-4	-4	31	5	10	42
6.63552	0	86	120	36	103	133	29	84	119	63	92	118	16	4	4	-111	0	0	-123	-4	-4	29	4	10	39
6.7584	0	86	119	35	103	131	27	84	118	62	92	115	16	3	4	-108	-1	0	-123	-5	-3	30	4	10	41
6.88128	0	87	120	35	101	126	26	84	117	61	90	113	15	4	3	-108	-1	0	-121	-3	-4	31	4	9	42
7.00416	0	87	120	34	100	125	26	84	117	61	88	110	16	4	4	-110	-1	0	-123	-3	-4	30	4	9	43
7.12704	0	87	120	35	101	126	26	84	118	62	89	110	14	4	4	-110	0	-1	-121	-4	-4	31	4	10	43
7.24992	0	87	118	36	99	123	24	83	117	62	88	107	16	3	4	-109	0	0	-123	-4	-4	31	4	10	40
7.3728	0	87	117	34	99	122	26	84	114	61	87	106	15	3	3	-109	0	-1	-123	-4	-3	30	4	10	39
7.49568	0	86	117	35	100	124	25	84	115	61	87	106	15	3	3	-108	0	-1	-123	-4	-4	30	5	10	39
7.61856	0	86	116	34	99	122	25	84	114	61	88	106	15	3	3	-107	0	0	-122	-4	-3	30	4	10	40
7.74144	0	86	117	34	100	122	24	83	114	60	87	106	16	4	4	-108	0	-1	-122	-4	-3	30	4	10	42
7.86432	0	87	118	35	99	122	25	83	116	62	87	105	14	4	4	-109	0	0	-121	-4	-4	30	4	9	41
7.9872	0	86	115	34	98	117	24	82	111	60	85	102	14	3	3	-107	0	-1	-123	-3	-3	29	5	10	37
8.11008	0	85	115	33	98	116	25	81	110	60	85	100	13	3	3	-106	0	-1	-123	-3	-3	29	4	9	39
8.23296	0	85	113	32	97	116	24	82	110	59	85	100	13	4	3	-106	0	0	-122	-4	-3	29	3	10	40
8.35584	0	85	114	33	96	114	23	82	110	58	85	98	14	3	4	-107	-1	-1	-122	-3	-3	30	4	10	40
8.47872	0	85	115	32	97	115	22	82	111	59	85	98	14	3	4	-106	0	0	-121	-4	-3	30	3	10	42
8.6016	0	85	114	34	96	115	23	82	110	58	84	97	13	4	3	-107	0	-1	-123	-3	-3	30	5	9	40
8.72448	0	84	110	32	96	112	23	81	108	59	83	96	14	3	3	-106	0	0	-123	-3	-3	29	5	10	36
8.84736	0	85	112	32	95	111	24	81	108	57	84	95	13	3	3	-105	0	0	-122	-3	-3	29	4	9	39
8.97024	0	84	112	33	95	112	23	80	108	57	83	95	12	4	3	-106	0	0	-122	-3	-3	29	4	9	39
9.09312	0	85	112	31	96	111	23	81	108	58	83	96	13	2	3	-106	0	-1	-121	-3	-3	30	4	9	41
9.216	0	85	114	32	96	112	21	81	108	58	83	95	14	3	3	-106	0	-1	-121	-4	-3	29	3	10	42
9.33888	0	84	110	33	96	110	23	81	106	57	83	94	13	3	2	-104	0	-1	-122	-3	-2	29	4	9	37
9.46176	0	84	110	31	94	109	22	80	105	57	83	93	13	2	3	-104	0	-1	-122	-3	-3	29	4	9	37
9.58464	0	84	110	31	94	108	21	80	105	56	83	91	13	4	4	-104	0	-1	-121	-4	-3	29	4	10	37
9.70752	0	84	110	31	94	108	23	80	106	56	82	90	11	3	3	-103	0	-1	-120	-4	-3	29	4	9	38
9.8304	0	84	111	31	95	108	23	81	107	56	82	91	12	3	3	-104	0	-1	-121	-4	-2	29	4	9	39
9.95328	0	84	110	32	94	107	21	81	105	57	82	90	13	3	3	-104	0	-1	-120	-3	-3	29	4	9	39
10.0762	0	83	107	30	93	104	22	79	103	56	81	88	13	4	3	-104	-1	0	-120	-3	-3	29	4	9	36
10.199	0	84	107	30	92	102	21	80	102	55	81	87	11	3	3	-103	0	-1	-119	-4	-3	29	4	9	38
10.3219	0	84	107	29	92	102	21	80	102	54	80	86	11	3	3	-103	0	-1	-120	-4	-3	29	5	10	38
10.4448	0	83	106	29	92	102	21	80	102	55	80	85	11	3	3	-104	-1	-1	-119	-4	-2	27	4	9	38
10.5677	0	83	106	31	91	102	20	81	102	56	79	85	12	3	3	-103	-1	-1	-120	-3	-2	28	4	9	38
10.6906	0	83	104	29	90	100	20	79	99	53	79	83	12	3	3	-102	0	-1	-119	-4	-2	28	4	9	36
10.8134	0	82	103	29	91	100	20	79	99	53	79	83	12	3	2	-101	0	-2	-118	-4	-3	29	4	9	36
10.9363	0	82	102	29	91	101	22	78	98	53	80	84	12	3	3	-101	0	-1	-118	-4	-2	27	4	8	37
11.0592	0	82	104	29	92	101	21	78	98	54	79	84	11	2	2	-101	-1	-1	-118	-4	-2	28	4	9	38
11.1821	0	82	104	29	92	103	20	78	99	54	80	84	12	3	3	-100	0	-2	-118	-2	-3	28	4	9	39
11.305	0	82	101	29	92	101	21	78	96	52	79	84	12	4	2	-98	0	-1	-118	-3	-2	27	3	9	36
11.4278	0	80	100	28	92	102	21	77	95	51	80	84	11	2	3	-98	-1	-2	-118	-4	-2	26	3	9	35
11.5507	0	81	99	28	92	102	21	77	94	50	80	84	12	2	2	-96	0	-1	-117	-4	-2	27	4	9	36
11.6736	0	81	101	28	92	103	22	77	95	52	80	85	11	3	2	-96	0	-1	-117	-3	-3	27	4	9	37
11.7965	0	81	101	28	93	104	21	77	95	51	81	85	12	3	2	-97	0	-1	-116	-3	-1	27	4	9	39
11.9194	0	81	100	29	93	102	21	77	94	50	81	84	12	3	2	-96	0	-1	-118	-3	-3	26	4	9	36
12.0422	0	80	100	27	92	101	20	77	92	50	80	84	12	3	2	-95	0	0	-117	-3	-2	26	5	9	36
12.1651	0	80	99	28	91	101	20	76	92	50	80	83	12	3	2	-95	0	-1	-117	-3	-2	26	4	10	36
12.288	0	81	99	27	92	102	22	77	93	50	81	84	11	3	2	-95	0	-1	-116	-2	-2	26	5	9	37
12.4109	0	81	101	27	92	102	21	77	94	50	80	84	12	3	2	-96	0	-1	-116	-4	-2	26	4	9	39
12.5338	0	81	99	28	93	101	20	77	93	50	81	83	11	2	2	-95	0	-1	-116	-3	-2	26	4	9	36
12.6566	0	82	97	26	93	101	21	77	90	49	80	84	11	4	2	-95	0	-1	-116	-3	-2	26	4	10	36
12.7795	0	80	97	26	92	101	21	76	90	48	81	83	11	2	2	-95	0	-1	-116	-3	-1	26	4	9	37
12.9024	0	80	98	26	92	102	21	77	91	49	80	83	10	3	2	-95	0	-1	-116	-3	-2	26	4	9	38
13.0253	0	80	99	26	91	102	22	76	91	48	80	84	10	2	1	-94	-1	-1	-115	-3	-2	25	4	9	38
13.1482	0	81	98	27	92	101	20	76	89	49	81	83	11	3	1	-95	0	-1	-117	-4	-3	26	3	9	35
13.271	0	80	97	25	93	102	21	76	89	48	80	83	11	4	2	-93	0	-1	-116	-3	-1	25	4	9	36
13.3939	0	80	97	27	92	102	21	77	89	48	79	83	10	2	1	-93	-1	-2	-115	-4	-2	26	4	9	37
13.5168	0	80	97	27	91	103	21	76	89	47	80	84	11	3	1	-94	-1	-1	-114	-4	-2	26	4	9	37
13.6397	0	80	98	26	92	103	22	76	91	48	80	84	11	3	2	-94	-1	-1	-115	-3	-2	26	4	9	39
13.7626	0	81	98	27	93	104	20	77	91	49	81	84	12	3	2	-95	-1	-1	-115	-3	-1	27	4	10	40
13.8854	0	80	97	26	92	102	21	76	88	48	80	84	11	3	2	-94	0	-1	-116	-3	-2	26	4	9	36
14.0083	0	81	97	26	92	101	20	76	89	49	80	84	11	2	2	-93	0	-1	-116	-3	-1	26	4	10	36
14.1312	0	80	97	26	92	102	22	75	88	47	79	84	10	4	2	-94	0	-1	-115	-3	-2	25	4	9	36
14.2541	0	79	97	26	92	103	22	76	89	47	80	84	10	3	2	-95	0	-1	-115	-3	-1	26	4	9	38
14.377	0	80	97	26	93	104	21	76	89	47	80	84	11	2	1	-94	0	-1	-115	-3	-1	26	4	10	39
14.4998	0	80	99	28	93	105	20	76	90	48	80	85	12	3	2	-96	0	-1	-114	-3	-1	27	4	8	42
14.6227	0	81	99	28	92	103	20	76	90	49	79	85	11	2	2	-94	0	0	-116	-3	-2	26	4	9	39
14.7456	0	81	97	27	92	103	21	76	88	47	80	84	11	3	2	-94	-1	0	-116	-3	-1	26	4	9	35
14.8685	0	81	98	27	93	104	21	77	88	48	80	85	12	2	2	-94	0	-1	-117	-4	-1	25	4	10	35
14.9914	0	80	98	27	92	104	22	76	88	48	80	85	10	3	2	-94	0	-1	-115	-3	-1	26	4	9	37
15.1142	0	81	98	27	92	105	22	76	89	48	81	85	11	3	2	-94	-1	-1	-115	-3	-2	26	4	10	38
15.2371	0	81	98	26	93	106	21	76	89	49	81	86	12	2	1	-96	0	-1	-115	-3	-2	26	4	9	40
15.36	0	81	101	28	93	107	20	77	91	49	80	87	12	3	3	-97	0	-1	-115	-3	-2	26	4	10	41
15.4829	0	81	99	28	92	106	22	76	89	48	81	86	11	3	1	-96	0	0	-116	-3	-2	26	4	9	36
15.6058	0	81	101	28	93	106	22	77	93	49	81	87	11	3	1	-95	0	0	-116	-3	-2	25	4	10	37
15.7286	0	82	103	29	93	107	21	77	94	50	82	87	12	2	2	-96	0	-1	-118	-3	-2	27	4	9	36
15.8515	0	82	104	29	93	107	23	77	93	51	82	87	11	3	3	-96	0	-1	-116	-4	-1	26	4	9	38
15.9744	0	81	104	29	94	107	23	77	95	49	81	88	11	2	2	-96	0	-1	-116	-3	-2	27	4	9	39
16.0973	0	82	106	30	93	109	22	77	96	51	82	88	13	3	2	-98	0	-1	-115	-3	-2	27	4	9	41
16.2202	0	82	106	31	93	109	22	77	96	51	82	89	12	3	2	-97	-1	-1	-117	-3	-2	26	3	9	37
16.343	0	81	103	30	94	107	22	77	95	50	81	88	12	3	2	-97	0	-1	-116	-3	-3	26	4	10	35
16.4659	0	80	104	29	93	108	23	77	95	50	82	89	12	2	2	-95	-1	-1	-117	-3	-2	26	4	10	36
16.5888	0	81	104	30	93	109	23	76	95	51	81	88	11	4	3	-97	-1	-1	-116	-3	-2	26	4	9	37
16.7117	0	81	104	29	94	109	23	76	95	50	82	89	11	3	2	-96	-1	-1	-116	-3	-2	27	4	9	38
16.8346	0	80	105	30	94	110	23	77	97	50	81	89	12	3	2	-96	0	-1	-116	-3	-3	27	4	9	40
16.9574	1	81	105	31	94	111	22	78	99	52	81	91	13	3	3	-98	0	0	-115	-2	-2	27	5	9	42
17.0803	0	81	106	32	94	111	22	77	98	51	82	91	12	2	2	-97	0	-1	-117	-3	-3	26	4	9	38
17.2032	0	82	103	29	93	110	24	76	95	51	81	90	12	3	2	-96	0	-1	-117	-3	-3	27	4	10	36
17.3261	0	81	104	30	94	110	24	77	95	51	81	90	12	3	3	-96	0	-1	-116	-3	-2	26	4	10	37
17.449	0	82	104	29	94	110	24	76	96	50	82	90	11	3	2	-97	-1	-1	-116	-3	-2	25	4	9	37
17.5718	0	80	105	30	95	111	24	77	96	52	82	91	11	3	2	-97	0	-1	-117	-3	-3	26	4	10	39
17.6947	0	83	106	30	95	113	23	77	99	51	82	92	12	3	2	-97	0	-1	-117	-3	-3	27	4	9	41
17.8176	0	82	107	31	95	114	23	78	99	52	83	94	13	3	3	-99	-1	0	-116	-3	-2	27	4	8	43
17.9405	0	82	108	33	95	114	22	77	100	52	83	93	14	3	2	-99	-1	-1	-117	-3	-2	26	5	9	39
18.0634	0	82	105	30	95	112	23	77	97	53	82	92	13	3	2	-98	0	-1	-118	-3	-2	27	3	11	36
18.1862	0	81	106	30	95	114	24	77	98	52	83	93	11	3	2	-98	0	-1	-117	-4	-2	27	4	10	38
18.3091	0	81	106	31	96	113	24	77	98	53	82	93	12	2	3	-97	0	-1	-117	-4	-2	26	4	9	39
18.432	0	82	106	31	96	115	24	77	99	53	83	94	12	3	3	-98	0	0	-117	-3	-3	27	4	10	39
18.5549	0	83	108	31	95	116	22	78	101	53	83	94	14	3	2	-99	0	-1	-117	-3	-3	27	5	10	42
18.6778	0	83	110	31	96	117	23	78	102	54	84	96	13	3	2	-100	0	-1	-117	-4	-2	27	5	9	43
18.8006	0	82	109	33	96	116	23	77	101	54	83	97	13	3	2	-100	0	-1	-118	-3	-3	27	4	9	39
18.9235	0	82	107	30	96	115	24	79	98	54	83	95	12	3	2	-99	-1	-1	-119	-3	-2	27	4	10	38
19.0464	0	83	107	31	96	116	25	78	101	54	84	96	12	3	3	-99	0	0	-119	-3	-3	28	4	9	39
19.1693	0	83	108	31	96	117	25	78	99	55	84	96	12	3	2	-99	0	-1	-118	-4	-2	26	4	10	39
19.2922	0	83	109	31	97	117	25	78	101	53	85	97	13	3	2	-99	0	-1	-118	-3	-3	28	4	8	39
19.415	0	83	111	32	96	119	23	78	103	55	85	98	14	3	3	-100	0	-1	-118	-4	-3	28	4	10	43
19.5379	0	83	110	33	97	120	22	79	105	55	85	99	13	2	2	-101	0	-1	-118	-4	-3	28	3	9	43
19.6608	0	83	109	32	97	118	24	78	101	54	85	98	13	3	2	-99	-1	-1	-120	-4	-2	28	4	10	37
19.7837	0	83	108	31	97	119	25	78	101	54	85	99	12	3	3	-100	0	-1	-119	-3	-2	27	4	10	39
19.9066	0	83	108	31	97	120	25	78	101	54	85	100	12	3	3	-100	-1	-1	-119	-3	-2	28	4	9	39
20.0294	0	84	108	31	97	120	25	78	102	54	85	99	12	3	3	-100	0	-1	-120	-3	-3	27	4	10	39
20.1523	0	83	110	31	97	121	24	79	102	55	86	100	13	4	2	-100	-1	-1	-119	-3	-3	26	5	10	41
20.2752	0	83	111	33	98	122	23	79	104	56	86	102	14	4	3	-101	-1	-1	-118	-3	-2	28	4	9	44
20.3981	0	84	111	33	98	122	22	78	104	55	87	101	13	3	3	-102	0	-1	-120	-2	-4	28	4	9	42
20.521	0	82	108	31	98	120	25	78	101	55	86	101	14	2	3	-101	-1	0	-121	-4	-3	28	4	9	37
20.6438	0	83	109	31	97	121	25	78	101	55	86	102	13	3	2	-101	0	-1	-121	-4	-3	29	4	10	39
20.7667	0	82	110	31	98	121	25	78	102	54	86	101	12	4	3	-100	-1	-2	-119	-4	-3	28	4	10	39
20.8896	0	82	109	32	98	121	25	79	102	55	86	101	13	4	3	-101	0	0	-120	-4	-3	27	4	9	40
21.0125	0	82	110	32	98	122	24	78	103	55	86	103	14	4	2	-102	0	-1	-119	-4	-2	28	5	9	41
21.1354	0	83	111	32	98	123	24	78	104	56	86	103	13	2	3	-102	0	0	-119	-3	-4	29	4	9	43
21.2582	0	83	111	34	99	122	24	78	103	56	86	103	14	3	2	-102	0	-1	-119	-4	-2	28	4	9	40
21.3811	0	83	109	32	98	120	24	78	101	55	86	102	14	3	3	-101	0	0	-121	-4	-2	29	4	10	38
21.504	0	83	108	31	98	122	24	78	102	54	87	102	14	3	3	-101	0	-1	-121	-3	-2	27	5	10	37
21.6269	0	83	109	31	98	121	25	78	101	55	86	103	14	3	2	-101	0	0	-120	-4	-2	29	5	10	38
21.7498	0	82	109	31	98	122	25	78	102	55	86	102	13	4	2	-101	-1	-1	-119	-4	-3	28	4	10	39
21.8726	0	83	109	32	98	122	24	79	103	55	86	103	13	3	3	-101	-1	-1	-120	-3	-3	28	5	9	41
21.9955	0	82	110	32	98	123	24	78	104	57	86	103	13	3	2	-102	-1	-1	-120	-4	-3	28	3	10	42
22.1184	0	82	110	33	98	122	24	78	103	57	85	102	12	2	3	-101	-1	-1	-120	-3	-3	29	4	10	39
22.2413	0	82	108	31	97	120	25	78	101	56	86	102	14	3	2	-101	0	-1	-121	-3	-4	28	3	9	37
22.3642	0	82	108	31	96	121	25	78	102	55	85	102	14	2	3	-101	0	-2	-121	-4	-2	28	5	11	38
22.487	0	82	108	31	97	120	25	78	101	56	86	102	13	3	3	-102	-1	-1	-120	-3	-2	28	4	10	38
22.6099	0	83	109	31	97	121	25	78	102	56	84	102	13	3	2	-102	0	0	-120	-3	-3	28	4	10	39
22.7328	0	82	109	32	98	121	25	78	103	56	86	102	13	3	3	-101	-1	-1	-120	-3	-3	28	5	10	41
22.8557	0	83	109	32	98	122	23	79	104	56	85	103	14	3	3	-101	0	-1	-119	-4	-3	28	5	9	43
22.9786	0	82	108	33	98	120	24	78	102	56	86	101	14	3	2	-101	0	0	-122	-3	-3	28	4	10	39
23.1014	0	83	107	30	97	119	25	78	100	55	85	101	14	3	2	-101	0	-1	-120	-3	-3	27	4	10	37
23.2243	0	82	108	31	97	119	24	78	100	54	85	101	14	2	2	-100	0	-1	-122	-3	-3	28	4	9	37
23.3472	0	82	108	30	97	119	25	79	101	55	85	100	14	3	3	-100	-1	0	-121	-3	-2	28	4	9	38
23.4701	0	82	108	31	98	119	25	78	102	54	85	101	13	3	3	-101	0	-1	-120	-4	-2	29	4	9	41
23.593	0	82	108	33	98	121	24	78	103	56	85	101	14	3	2	-100	-1	-1	-119	-3	-3	26	4	9	41
23.7158	0	82	109	32	97	122	24	78	104	55	85	102	14	3	3	-102	0	0	-119	-3	-3	28	4	9	43
23.8387	0	82	108	32	97	119	24	78	102	55	85	101	13	4	3	-101	0	0	-122	-3	-3	29	4	10	37
23.9616	0	82	107	30	97	118	24	78	101	55	85	101	15	3	3	-101	0	-1	-121	-3	-2	27	4	10	36
24.0845	0	82	106	30	97	118	25	78	101	54	85	100	14	2	2	-100	-1	-1	-121	-4	-3	28	4	10	38
24.2074	0	82	108	31	97	118	25	78	101	54	85	100	13	3	3	-100	0	-1	-121	-3	-1	28	5	9	38
24.3302	0	82	107	31	97	119	25	78	102	55	84	100	13	3	2	-101	0	-1	-120	-3	-3	28	4	9	39
24.4531	0	82	109	30	97	120	24	78	103	55	85	101	14	3	3	-101	-1	0	-119	-3	-2	27	4	9	40
24.576	0	83	109	32	96	120	23	78	104	55	86	101	15	3	2	-101	-1	-1	-120	-3	-3	28	5	9	40
24.6989	0	82	106	31	97	118	25	79	100	54	84	100	14	3	3	-101	0	-1	-120	-3	-2	28	4	9	37
24.8218	0	81	106	31	96	118	24	79	101	53	84	100	14	3	3	-100	-1	-1	-120	-3	-2	28	4	10	37
24.9446	0	82	107	31	95	118	24	77	101	54	84	100	14	3	3	-99	0	0	-121	-3	-2	27	4	10	36
25.0675	0	82	106	31	96	117	25	78	100	54	84	100	13	4	2	-100	0	0	-118	-3	-3	28	4	10	38
25.1904	0	81	107	31	97	118	25	79	102	54	85	100	14	3	2	-100	0	0	-119	-4	-2	28	4	9	39
25.3133	0	82	107	30	97	119	23	78	103	55	84	100	15	3	3	-101	0	0	-120	-3	-3	28	5	9	40
25.4362	0	82	108	32	96	118	24	78	103	54	84	100	14	3	3	-101	-1	-1	-120	-3	-3	28	4	10	39
25.559	0	81	105	31	96	117	24	77	99	54	83	99	14	3	3	-98	0	0	-120	-4	-3	27	4	10	36
25.6819	0	82	106	30	96	116	24	77	99	53	83	99	13	3	3	-99	0	-1	-120	-4	-3	28	4	10	36
25.8048	0	81	106	31	96	116	25	77	100	54	84	98	13	3	3	-99	0	-1	-119	-4	-2	27	5	10	37
25.9277	0	80	105	31	96	118	25	77	100	54	83	99	13	2	3	-98	0	0	-118	-3	-2	28	3	9	38
26.0506	0	81	107	30	96	118	25	77	101	55	84	99	13	3	3	-99	0	0	-119	-4	-2	28	4	10	39
26.1734	0	82	108	31	96	118	24	78	102	54	84	100	15	4	2	-100	0	-1	-118	-4	-2	28	5	9	42
26.2963	0	81	109	32	97	118	23	77	103	55	84	100	15	3	2	-100	-1	-2	-119	-3	-3	28	4	10	40
26.4192	0	81	106	30	96	117	24	77	99	53	83	98	14	3	3	-98	0	-1	-119	-3	-3	27	5	10	36
26.5421	0	81	104	30	96	117	24	77	100	54	85	99	14	3	2	-98	-1	-1	-119	-4	-2	28	4	9	37
26.665	0	81	106	30	96	117	25	77	99	54	84	98	13	3	2	-98	0	-1	-119	-3	-2	27	5	8	37
26.7878	0	81	104	30	96	117	25	77	99	54	84	99	13	3	3	-97	0	-1	-119	-3	-2	27	4	9	39
26.9107	0	82	106	30	95	118	24	78	100	54	84	99	14	3	2	-98	-1	-1	-118	-3	-3	27	4	9	40
27.0336	0	81	107	31	96	119	23	78	101	54	84	100	15	3	2	-99	0	0	-117	-4	-3	28	5	10	42
27.1565	0	81	108	32	96	118	24	78	102	54	85	101	14	3	2	-100	0	0	-119	-3	-3	28	3	10	41
27.2794	0	81	105	31	96	118	25	77	99	53	85	99	14	3	3	-98	0	-1	-120	-4	-3	27	3	9	36
27.4022	0	82	105	29	96	118	24	77	99	54	84	99	14	3	3	-98	0	-1	-120	-3	-3	27	4	9	37
27.5251	0	81	106	30	96	118	25	78	99	53	83	99	13	3	3	-97	0	-1	-118	-3	-2	27	4	10	39
27.648	0	82	105	30	96	119	25	77	100	53	84	100	13	4	2	-97	0	-1	-119	-3	-2	26	4	9	38
27.7709	0	82	107	31	97	119	24	78	101	54	84	101	15	4	2	-99	0	0	-119	-3	-2	26	4	9	41
27.8938	0	81	107	31	97	120	24	78	102	54	85	101	15	4	2	-99	-1	-1	-118	-3	-3	27	4	9	42
28.0166	0	82	108	32	97	121	24	79	104	56	85	102	15	3	2	-101	0	0	-118	-4	-2	28	4	10	43
28.1395	0	82	106	31	97	119	24	78	100	53	84	101	15	3	3	-99	0	0	-121	-3	-3	27	5	9	37
28.2624	0	81	105	30	97	119	25	78	100	54	85	101	14	3	3	-99	0	0	-120	-3	-2	28	5	10	38
28.3853	0	81	106	31	97	119	25	78	101	54	85	102	14	3	3	-98	-1	0	-120	-4	-2	28	4	9	38
28.5082	0	82	105	31	96	120	26	77	101	55	85	101	14	3	3	-100	0	0	-119	-3	-2	28	4	9	39
28.631	0	82	107	30	97	120	24	78	101	54	85	102	15	4	3	-99	0	-1	-119	-3	-2	27	4	9	42
28.7539	0	82	108	31	97	122	23	78	103	55	85	103	15	3	3	-100	0	-1	-119	-4	-3	28	4	9	44
28.8768	0	82	109	32	98	123	23	78	104	56	86	104	14	4	3	-102	0	0	-119	-3	-4	29	4	9	44
28.9997	0	81	107	31	97	120	24	78	101	55	85	103	14	3	3	-100	0	0	-121	-4	-2	29	4	9	38
29.1226	0	81	107	31	97	121	25	79	102	54	86	102	14	3	3	-99	0	-1	-120	-4	-3	27	4	10	38
29.2454	0	82	107	30	97	121	25	78	101	55	86	102	14	3	3	-100	-1	0	-120	-3	-2	27	5	10	39
29.3683	0	81	107	31	98	122	25	79	102	54	86	104	14	3	4	-101	-1	0	-120	-4	-2	28	4	10	40
29.4912	0	82	107	31	98	122	24	78	102	56	87	104	15	4	3	-101	0	-1	-119	-3	-2	28	4	9	43
29.6141	0	82	109	32	98	123	24	79	103	55	86	105	15	3	3	-102	0	0	-119	-4	-2	29	5	9	43
29.737	0	83	109	32	99	124	24	80	105	57	87	106	14	3	3	-102	0	0	-120	-3	-2	28	4	9	45
29.8598	0	82	108	32	98	122	25	79	104	56	86	105	13	3	2	-102	0	0	-121	-3	-3	28	4	9	39
29.9827	0	81	107	32	98	123	25	79	102	55	86	105	14	3	3	-101	-1	0	-121	-3	-3	27	4	10	39
30.1056	0	82	108	32	99	124	25	79	102	54	86	106	13	2	3	-101	-1	0	-121	-4	-2	29	4	10	40
30.2285	0	82	107	31	98	123	25	79	103	55	87	105	14	3	2	-102	0	0	-121	-4	-3	28	3	9	40
30.3514	0	83	108	31	98	124	25	78	104	56	86	106	14	3	2	-102	0	0	-120	-3	-2	28	3	9	42
30.4742	0	81	109	31	98	124	24	79	105	56	86	106	14	3	3	-103	0	-1	-120	-4	-3	29	3	10	43
30.5971	0	83	110	32	98	125	24	79	106	57	87	106	14	3	3	-103	0	-1	-120	-2	-3	29	4	9	45
30.72	0	82	109	32	99	125	24	79	104	57	86	107	14	3	2	-104	0	-1	-121	-3	-3	29	4	10	40
30.8429	0	82	109	30	97	124	25	78	103	56	87	106	15	3	3	-101	-1	0	-122	-4	-4	29	4	9	37
30.9658	0	82	109	30	98	124	26	78	104	56	87	106	13	4	4	-102	0	-1	-120	-3	-3	29	4	10	40
31.0886	0	82	108	31	98	123	25	79	103	56	86	105	13	3	2	-103	-1	0	-121	-4	-2	29	4	10	40
31.2115	0	83	109	32	98	124	24	78	104	56	86	106	14	4	4	-103	0	-1	-121	-4	-3	29	4	10	41
31.3344	0	82	109	32	98	125	23	79	104	57	86	106	15	3	2	-104	0	-1	-120	-4	-2	29	4	9	43
31.4573	0	83	111	33	97	125	24	79	106	56	87	107	14	4	3	-104	0	0	-119	-3	-2	30	4	10	44
31.5802	0	83	109	34	98	125	24	79	105	57	87	107	14	3	2	-104	0	-1	-121	-3	-3	29	4	9	40
31.703	0	82	109	31	98	123	25	79	103	56	86	105	14	3	3	-103	0	-1	-123	-3	-2	29	4	10	37
31.8259	0	82	109	31	97	123	25	78	104	56	86	106	14	2	3	-103	0	0	-121	-3	-2	29	3	9	39
31.9488	0	82	108	31	97	123	25	78	104	56	85	106	14	3	3	-103	0	-1	-121	-3	-2	29	4	9	39
32.0717	0	82	109	31	98	123	25	79	104	56	87	106	13	3	3	-104	0	0	-122	-3	-3	29	4	9	41
32.1946	0	82	110	31	98	124	23	79	105	57	87	106	15	4	3	-104	-1	-1	-120	-3	-2	29	5	10	43
32.3174	0	83	111	32	98	126	24	79	107	58	86	107	14	4	3	-105	0	-1	-120	-4	-3	29	4	10	43
32.4403	0	82	110	34	98	124	24	79	104	57	87	107	14	3	3	-104	-1	-1	-121	-3	-3	30	4	10	40
32.5632	0	82	109	32	98	123	24	78	103	56	87	106	15	2	3	-104	0	-1	-122	-3	-2	29	4	10	38
32.6861	0	82	110	31	98	124	26	79	105	57	86	106	14	3	2	-104	0	-1	-122	-3	-3	29	4	10	40
32.809	0	83	108	32	98	123	25	79	105	56	86	107	14	3	3	-103	0	-1	-122	-3	-3	30	4	9	40
32.9318	0	81	110	32	98	124	24	79	105	57	86	106	15	3	2	-105	-1	-1	-121	-3	-3	29	4	10	42
33.0547	0	83	110	33	99	124	23	79	106	58	87	107	15	3	3	-105	0	0	-121	-2	-3	30	4	10	44
33.1776	0	82	111	32	99	125	24	79	106	58	87	107	14	3	3	-105	-1	-1	-122	-4	-3	30	3	9	42
33.3005	0	83	109	32	97	124	25	79	103	57	87	106	14	3	2	-104	0	0	-122	-3	-3	30	4	10	37
33.4234	0	82	109	32	98	123	25	79	105	58	87	107	14	3	3	-103	0	0	-122	-4	-3	29	4	10	40
33.5462	0	83	109	32	98	124	25	79	105	57	87	107	13	3	3	-105	0	-1	-122	-4	-3	29	4	9	39
33.6691	0	82	109	31	98	124	25	80	105	57	87	107	14	3	3	-106	0	0	-121	-3	-3	29	3	10	41
33.792	0	83	110	32	98	125	23	79	106	57	86	108	15	3	2	-104	0	-1	-120	-3	-2	29	4	10	43
33.9149	0	83	111	32	98	125	24	79	107	57	86	108	14	3	3	-105	0	0	-121	-3	-2	29	3	10	41
34.0378	0	82	109	32	99	124	25	78	104	56	87	107	14	2	2	-105	-1	-1	-122	-3	-3	30	5	9	38
34.1606	0	83	111	31	99	124	25	78	104	57	86	107	14	3	2	-103	-1	-1	-122	-3	-4	30	4	9	40
34.2835	0	83	109	31	98	124	26	79	105	56	86	108	14	3	3	-103	0	0	-121	-3	-2	30	4	9	40
34.4064	0	82	110	31	98	125	25	78	104	57	87	108	14	3	2	-104	-1	-1	-121	-3	-3	30	4	9	40
34.5293	0	82	110	32	99	126	23	79	105	57	87	108	15	3	3	-105	-1	0	-121	-3	-4	29	4	10	43
34.6522	0	82	111	32	99	126	24	79	106	58	88	109	15	2	3	-105	-1	-1	-120	-3	-2	31	4	9	44
34.775	0	82	109	33	98	125	24	78	104	57	88	108	15	4	3	-104	0	0	-123	-4	-3	30	4	10	38
34.8979	0	82	107	31	99	125	26	78	104	57	87	108	14	3	3	-103	-1	0	-122	-3	-3	29	4	10	38
35.0208	0	82	108	32	98	124	26	78	103	57	87	108	14	3	3	-104	0	-1	-122	-3	-4	29	4	9	40
35.1437	0	82	109	31	99	124	25	79	104	57	86	108	14	3	3	-104	0	-1	-122	-4	-3	30	4	9	40
35.2666	0	82	109	32	99	125	23	78	105	56	87	108	15	4	2	-103	0	-1	-120	-3	-3	30	4	10	42
35.3894	0	82	109	31	99	124	24	79	105	57	87	108	15	3	3	-104	0	0	-121	-4	-3	29	4	10	42
35.5123	0	83	110	32	99	126	24	79	105	57	87	109	15	3	3	-104	-1	-1	-121	-3	-3	29	4	10	42
35.6352	0	82	107	31	99	123	24	78	103	56	87	108	15	4	3	-103	0	-1	-123	-3	-3	28	3	9	37
35.7581	0	82	108	31	99	124	26	79	102	55	88	108	14	3	3	-103	0	-1	-122	-4	-3	29	4	10	39
35.881	0	82	107	31	98	124	26	79	102	57	87	108	14	3	3	-102	-1	-1	-122	-3	-3	29	4	10	39
36.0038	0	82	107	30	98	124	25	78	102	56	87	108	16	3	3	-102	0	0	-122	-4	-2	28	4	9	41
36.1267	0	82	108	30	98	124	25	78	103	56	88	107	15	3	3	-103	0	0	-121	-2	-3	29	3	9	41
36.2496	0	82	108	31	99	125	24	79	104	56	87	109	15	3	3	-103	-1	0	-121	-4	-3	29	4	9	43
36.3725	0	82	108	32	99	124	25	78	103	56	88	108	14	3	3	-103	0	0	-122	-3	-3	29	5	10	41
36.4954	0	82	107	31	99	123	26	79	102	55	86	107	15	3	3	-102	0	0	-123	-3	-2	29	4	10	38
36.6182	0	82	106	31	98	123	25	78	101	55	86	107	14	3	2	-102	0	0	-122	-3	-3	29	4	10	39
36.7411	0	82	107	31	98	123	26	79	102	54	86	107	14	3	3	-101	0	-1	-122	-3	-3	29	3	10	38
36.864	0	81	107	31	97	123	25	79	102	55	86	107	15	3	2	-103	0	0	-122	-4	-2	29	3	9	40
36.9869	0	82	107	32	97	124	24	78	103	56	86	107	15	4	3	-102	0	0	-122	-3	-2	28	4	9	42
37.1098	0	82	107	31	98	123	24	79	104	56	86	107	15	3	2	-103	-1	0	-121	-3	-3	28	4	9	43
37.2326	0	82	107	32	97	123	25	78	101	55	86	106	14	3	3	-102	-1	0	-122	-3	-2	28	3	9	38
37.3555	0	82	106	31	97	122	25	77	102	55	85	106	15	3	2	-102	-1	-1	-123	-4	-4	29	4	10	38
37.4784	0	81	107	31	96	121	26	79	102	55	86	105	14	4	2	-103	0	-1	-122	-3	-2	28	4	9	39
37.6013	0	81	106	30	97	121	25	78	102	55	85	105	14	3	3	-102	0	0	-122	-3	-3	29	5	9	39
37.7242	0	81	108	30	96	121	24	78	103	55	85	105	15	2	3	-102	0	-1	-122	-2	-3	29	4	9	41
37.847	0	81	108	31	97	122	25	79	102	55	86	105	15	3	3	-102	-1	0	-120	-2	-2	29	3	9	42
37.9699	0	82	109	32	97	122	23	78	105	57	85	106	15	3	2	-103	0	0	-121	-3	-3	29	3	9	43
38.0928	0	81	107	32	97	121	24	78	102	56	85	105	14	3	3	-102	0	0	-123	-3	-3	29	4	10	37
38.2157	0	82	107	31	96	120	25	78	101	56	85	104	15	3	3	-101	0	0	-122	-4	-2	28	5	9	38
38.3386	0	81	107	31	96	120	25	78	102	55	84	104	15	3	3	-101	0	0	-123	-3	-4	29	4	9	38
38.4614	0	81	107	30	96	121	26	78	102	56	85	104	14	3	3	-101	0	0	-121	-4	-3	28	4	9	39
38.5843	0	82	107	30	97	120	25	78	103	55	85	104	15	4	3	-101	0	0	-121	-4	-3	29	4	9	41
38.7072	0	82	108	32	97	122	24	79	104	56	85	105	15	4	2	-102	0	-1	-120	-3	-3	28	4	9	43
38.8301	0	82	109	32	97	122	24	78	105	57	86	105	15	2	2	-104	0	-1	-120	-3	-3	29	4	9	44
38.953	0	81	107	32	97	121	25	78	103	57	86	104	15	3	3	-102	-1	0	-123	-3	-2	28	4	9	38
39.0758	0	82	106	31	97	121	25	78	102	55	85	104	14	3	3	-101	-1	0	-121	-4	-2	28	4	9	39
39.1987	0	81	107	30	98	121	25	78	102	57	85	105	15	3	2	-102	0	0	-121	-4	-3	28	5	9	39
39.3216	0	80	106	31	97	121	24	78	102	55	85	105	15	2	2	-102	0	0	-121	-3	-2	29	4	10	40
39.4445	0	82	107	32	97	122	25	78	103	56	86	105	15	3	3	-103	0	0	-121	-3	-3	29	3	9	42
39.5674	0	82	108	32	97	122	24	78	104	57	86	106	15	3	3	-104	0	-1	-120	-3	-3	29	4	10	43
39.6902	0	83	109	33	98	123	24	79	105	57	86	107	13	3	3	-104	0	0	-120	-3	-2	30	4	9	43
39.8131	0	82	108	31	97	121	26	78	102	57	86	105	15	3	4	-103	0	0	-123	-3	-3	30	4	9	39
39.936	0	81	107	30	97	122	25	79	103	56	87	106	14	3	2	-102	0	-1	-123	-4	-3	29	4	9	40
40.0589	0	82	107	31	98	122	25	79	104	56	86	106	15	3	3	-103	0	0	-122	-3	-3	28	3	10	40
40.1818	0	82	108	31	98	123	24	78	104	56	86	105	15	3	3	-103	0	0	-121	-3	-3	28	5	10	41
40.3046	0	82	109	32	98	123	24	79	104	57	86	106	15	3	3	-103	-1	-1	-122	-4	-3	29	4	9	44
40.4275	0	82	110	32	98	124	25	80	105	57	87	107	14	3	3	-104	-1	-1	-120	-3	-2	29	4	9	44
40.5504	0	83	111	33	97	124	24	80	106	57	86	107	14	4	2	-104	-1	0	-121	-4	-3	29	4	9	43
40.6733	0	82	108	32	97	123	25	79	103	57	87	107	15	2	3	-103	0	-1	-122	-3	-3	29	3	10	39
40.7962	0	83	109	31	98	124	24	79	104	56	87	107	16	3	3	-103	-1	-1	-122	-3	-3	29	4	9	41
40.919	0	82	108	31	98	125	24	79	105	57	86	108	15	3	3	-103	-1	0	-122	-4	-3	29	4	9	41
41.0419	0	83	110	31	98	125	24	79	104	57	88	108	16	3	3	-103	0	-1	-120	-4	-3	29	4	9	43
41.1648	0	82	110	31	98	125	25	80	106	57	88	109	14	4	3	-105	0	-1	-120	-3	-2	29	4	9	43
41.2877	0	83	111	33	99	127	26	79	107	57	87	109	13	2	2	-105	0	0	-119	-3	-3	30	4	9	43
41.4106	0	83	109	33	98	125	25	80	105	57	88	109	14	3	3	-104	0	0	-123	-3	-2	30	3	10	40
41.5334	0	83	109	32	99	126	23	80	105	57	87	109	15	3	3	-104	0	-1	-122	-3	-3	30	4	9	41
41.6563	0	82	109	33	99	126	24	80	106	58	87	110	15	4	2	-105	-1	0	-122	-3	-3	30	4	9	42
41.7792	0	83	110	32	99	126	24	80	106	57	89	110	15	2	3	-104	-1	0	-121	-3	-3	29	4	9	43
41.9021	0	82	111	31	99	127	25	80	107	58	88	111	14	3	2	-105	0	0	-120	-5	-3	29	4	9	44
42.025	0	82	112	32	100	128	25	81	108	59	89	112	13	2	3	-106	0	0	-119	-4	-3	30	4	9	43
42.1478	0	83	111	33	100	128	24	80	106	57	90	112	14	4	2	-104	0	0	-123	-3	-3	30	4	9	42
42.2707	0	83	109	32	99	127	25	80	105	57	88	111	14	2	3	-105	-1	-1	-123	-3	-3	29	4	10	40
42.3936	0	82	110	32	99	127	25	79	107	57	88	112	14	3	2	-106	0	-1	-123	-4	-3	30	4	9	40
42.5165	0	83	110	31	99	127	24	80	106	57	88	112	15	3	3	-106	-1	-1	-122	-3	-3	30	4	9	42
42.6394	0	83	111	32	100	128	24	80	107	57	89	112	15	3	3	-106	0	0	-123	-3	-3	29	4	9	43
42.7622	0	82	110	32	100	128	25	80	108	58	89	112	14	3	3	-106	-1	-1	-121	-4	-2	30	3	9	43
42.8851	0	83	112	33	99	128	23	80	107	58	88	112	14	2	3	-105	0	-1	-123	-4	-3	30	5	9	41
43.008	11	82	109	32	101	126	24	79	106	58	87	110	14	3	3	-105	0	0	-123	-3	-3	30	4	9	39
43.1309	0	82	109	31	99	127	24	80	105	58	88	112	14	4	3	-105	-1	0	-123	-3	-3	29	4	9	40
43.2538	0	83	110	32	99	127	24	80	106	58	88	111	15	3	2	-105	0	0	-123	-3	-4	29	3	10	41
43.3766	0	82	111	32	99	127	23	80	107	58	88	112	15	3	3	-105	-1	0	-122	-3	-4	30	4	10	43
43.4995	0	83	110	32	99	127	24	80	107	58	88	112	14	3	3	-105	0	-1	-122	-3	-3	29	5	9	43
43.6224	0	83	111	33	99	127	25	80	108	59	89	112	13	3	2	-106	0	0	-122	-4	-3	30	3	9	41
43.7453	0	82	109	31	98	126	25	80	105	58	87	110	14	3	2	-106	0	0	-124	-3	-3	29	5	10	39
43.8682	0	83	110	31	99	126	24	80	106	58	86	110	14	3	3	-105	0	0	-124	-4	-3	30	4	10	40
43.991	0	83	110	32	98	126	24	80	106	58	87	111	14	2	2	-105	0	0	-123	-4	-2	31	5	10	40
44.1139	0	83	110	32	99	126	23	80	106	58	88	110	15	3	2	-105	-1	0	-123	-4	-2	31	3	10	42
44.2368	0	83	111	31	98	126	23	80	107	59	88	111	14	2	3	-106	0	-1	-123	-4	-3	30	4	9	43
44.3597	0	83	111	33	99	127	23	80	107	58	88	111	14	2	3	-106	0	-1	-122	-4	-3	30	5	10	43
44.4826	0	82	109	32	98	125	25	80	106	57	87	110	13	3	2	-104	0	-1	-123	-3	-3	30	4	9	39
44.6054	0	82	110	33	99	126	25	80	105	58	87	110	14	3	3	-105	0	-1	-123	-4	-3	29	3	10	40
44.7283	0	82	110	32	98	125	24	80	106	58	87	111	15	3	3	-105	0	-1	-123	-3	-3	29	4	9	41
44.8512	0	82	110	32	99	126	24	80	106	58	89	110	15	3	3	-105	0	0	-122	-3	-3	30	4	9	42
44.9741	0	82	110	32	98	127	24	80	108	58	88	111	14	3	3	-105	0	-1	-122	-3	-3	31	4	9	43
45.097	0	82	111	33	99	127	24	80	107	58	87	111	13	3	3	-107	0	0	-122	-3	-3	30	4	9	42
45.2198	0	83	109	33	98	125	25	79	106	58	87	110	14	4	3	-106	-1	0	-124	-3	-2	30	4	9	39
45.3427	0	82	110	32	98	124	25	79	105	57	88	110	15	3	3	-104	-1	-1	-123	-3	-3	29	4	9	39
45.4656	0	82	109	32	98	124	25	79	105	57	87	109	15	4	3	-105	-1	0	-124	-3	-3	30	4	9	39
45.5885	0	82	109	33	98	124	25	79	106	58	86	109	15	3	3	-105	0	-1	-123	-3	-3	30	4	10	40
45.7114	0	82	111	32	98	125	24	79	106	57	86	109	15	3	3	-105	-1	-1	-123	-4	-3	29	3	10	41
45.8342	0	82	110	32	98	125	24	78	107	57	87	109	15	3	3	-104	0	0	-122	-3	-2	30	4	9	43
45.9571	0	82	110	33	98	123	24	79	105	57	87	108	15	3	2	-104	0	0	-123	-3	-2	30	5	9	39
46.08	0	82	109	32	97	123	25	79	104	57	87	108	15	3	4	-103	0	-1	-124	-4	-3	28	5	10	37
46.2029	0	81	108	32	97	123	25	79	103	57	86	106	16	3	3	-104	0	0	-125	-4	-2	28	4	10	37
46.3258	0	81	109	32	97	122	26	78	103	56	85	106	15	3	3	-102	0	-1	-122	-3	-3	30	4	10	38
46.4486	0	81	108	31	97	122	25	78	104	57	86	107	15	3	3	-103	-1	-1	-122	-3	-3	28	3	10	39
46.5715	0	81	108	31	97	123	24	78	105	57	86	107	16	3	3	-103	0	0	-122	-3	-3	29	4	9	42
46.6944	0	82	110	33	97	123	24	77	106	56	86	107	16	3	3	-103	0	0	-121	-4	-3	29	5	9	42
46.8173	0	82	108	33	96	121	24	77	104	57	86	105	15	3	3	-102	0	0	-123	-4	-2	29	5	9	37
46.9402	0	81	107	32	97	121	26	78	102	55	85	105	15	4	2	-102	0	0	-122	-3	-3	28	5	10	38
47.063	0	81	108	32	96	120	25	77	103	56	84	104	15	2	3	-102	0	0	-123	-3	-2	29	4	9	38
47.1859	0	81	108	30	96	120	26	78	103	57	85	105	15	3	4	-102	0	0	-122	-3	-3	28	4	10	39
47.3088	0	81	108	30	96	120	25	78	104	56	84	105	16	3	2	-102	0	0	-121	-3	-3	28	4	10	40
47.4317	0	82	110	32	96	122	24	77	105	56	85	106	16	3	3	-102	0	-1	-120	-4	-3	28	5	9	43
47.5546	0	81	110	33	97	122	24	78	105	57	85	104	15	3	3	-103	-1	-1	-121	-3	-3	28	4	9	42
47.6774	0	80	108	32	96	120	26	78	103	55	85	104	15	3	3	-102	-1	0	-121	-3	-2	28	4	9	37
47.8003	0	81	108	31	97	121	25	77	103	56	85	105	15	4	3	-101	0	0	-121	-3	-2	28	4	10	39
47.9232	0	80	108	32	96	120	25	78	104	56	86	105	14	3	3	-101	0	0	-121	-4	-2	28	4	9	39
48.0461	0	81	107	31	96	122	24	78	104	57	86	105	17	4	2	-102	0	0	-121	-3	-3	28	4	10	42
48.169	0	82	110	32	96	122	25	79	105	56	86	106	15	3	2	-103	0	0	-120	-3	-3	28	4	9	43
48.2918	0	82	109	32	97	124	25	79	105	57	86	106	15	3	2	-103	-1	0	-120	-3	-3	29	4	9	43
48.4147	0	81	109	33	96	121	25	78	104	56	85	106	15	3	3	-101	-1	-1	-122	-4	-3	29	5	9	39
48.5376	0	81	109	32	96	122	25	79	104	56	86	105	16	3	2	-102	0	0	-121	-4	-3	29	5	9	40
48.6605	0	81	108	31	97	122	26	78	104	57	86	106	15	2	3	-102	0	0	-121	-3	-3	28	3	9	41
48.7834	0	82	109	32	97	122	25	79	105	56	86	106	16	3	3	-102	0	-1	-121	-4	-3	29	4	9	42
48.9062	0	81	111	33	98	124	25	78	105	57	86	107	16	4	3	-103	0	-1	-121	-3	-4	29	4	9	43
49.0291	0	83	111	33	98	125	26	78	107	58	87	108	13	3	3	-104	0	0	-119	-3	-2	29	4	10	43
49.152	0	81	110	33	97	124	25	78	106	57	87	107	15	3	2	-103	0	0	-122	-3	-2	29	4	9	40
49.2749	0	82	109	31	97	123	26	78	104	56	86	107	15	3	3	-103	0	-1	-122	-4	-3	29	4	9	40
49.3978	0	82	110	32	97	124	25	79	104	56	86	107	16	4	3	-103	0	0	-121	-4	-3	29	4	10	40
49.5206	0	82	109	32	98	124	25	79	105	58	85	107	16	2	3	-104	-1	0	-122	-4	-2	29	4	9	42
49.6435	0	82	110	33	98	124	25	79	105	57	86	108	16	3	4	-104	-1	0	-121	-3	-3	29	4	9	44
49.7664	0	82	111	33	98	125	25	79	106	58	87	109	15	3	3	-105	0	0	-121	-4	-3	30	4	9	44
49.8893	0	83	110	34	98	125	25	79	106	58	87	109	14	3	3	-104	0	-1	-121	-4	-4	30	3	9	42
50.0122	0	82	110	31	98	124	26	79	105	58	87	109	14	4	3	-105	0	-1	-123	-4	-3	29	4	9	39
50.135	0	82	109	32	98	124	25	78	107	58	87	109	15	3	3	-104	-1	-1	-122	-4	-3	29	3	9	41
50.2579	0	83	109	31	98	125	25	79	105	57	88	109	15	2	3	-104	-1	0	-122	-4	-3	30	4	9	40
50.3808	0	82	111	32	97	126	24	79	105	58	87	110	15	3	2	-105	-1	-1	-120	-3	-3	30	5	10	42
50.5037	0	82	110	32	98	127	25	79	106	58	88	110	15	4	2	-106	0	0	-121	-3	-3	30	3	9	44
50.6266	0	82	110	33	98	127	25	79	107	59	87	111	14	3	3	-106	0	0	-120	-3	-3	30	4	9	44
50.7494	0	83	110	33	99	126	24	80	106	58	88	111	15	3	3	-106	0	0	-121	-3	-2	30	4	9	42
50.8723	0	82	110	31	98	126	24	79	105	58	87	110	14	3	3	-104	0	0	-122	-4	-2	30	4	10	40
50.9952	0	82	110	33	99	126	25	78	105	58	88	110	15	3	2	-106	0	0	-123	-4	-3	30	4	10	40
51.1181	0	82	109	32	98	127	24	80	105	59	87	110	15	3	3	-106	0	0	-121	-3	-3	30	3	10	41
51.241	0	82	110	32	99	127	24	79	106	58	88	111	15	3	3	-105	0	0	-121	-3	-2	30	4	10	43
51.3638	0	83	111	32	98	128	24	80	107	59	88	111	15	2	2	-106	0	0	-120	-4	-3	30	4	9	44
51.4867	0	82	112	32	99	129	24	80	107	59	87	112	14	3	3	-107	0	0	-121	-3	-3	30	4	10	44
51.6096	0	83	111	34	99	127	25	79	107	58	88	111	14	3	3	-107	0	-1	-123	-3	-3	30	3	10	39
51.7325	0	82	111	32	99	127	25	78	106	57	86	110	14	3	2	-105	0	0	-123	-4	-3	28	4	10	39
51.8554	0	82	110	32	98	128	25	79	106	59	88	110	14	3	3	-106	0	0	-122	-3	-3	29	4	10	40
51.9782	0	82	110	32	98	127	25	79	106	58	88	110	15	2	2	-106	0	-1	-122	-4	-2	30	4	10	41
52.1011	0	83	110	32	99	127	24	78	107	58	87	111	15	3	3	-106	0	0	-122	-4	-2	30	4	10	42
52.224	0	83	112	32	98	129	24	79	107	58	87	112	15	3	3	-107	-1	0	-121	-3	-3	30	4	9	44
52.3469	0	83	111	33	98	127	24	79	108	58	87	112	14	3	3	-107	0	0	-123	-3	-3	30	4	9	42
52.4698	0	82	110	33	98	127	25	79	106	59	88	111	14	3	3	-106	0	0	-123	-4	-3	30	5	10	38
52.5926	0	81	110	32	99	126	25	79	106	58	89	111	14	3	3	-106	-1	0	-123	-4	-3	30	5	9	40
52.7155	0	82	110	32	99	127	25	79	106	59	88	111	14	3	3	-106	0	0	-122	-4	-3	30	5	9	40
52.8384	0	82	110	32	98	127	24	79	106	59	88	111	16	3	2	-105	0	-1	-122	-3	-2	31	3	10	41
52.9613	0	82	111	32	99	128	24	79	106	59	87	111	15	3	2	-106	0	-1	-122	-4	-3	30	4	10	43
53.0842	0	82	111	33	99	129	25	80	108	59	88	112	14	4	3	-107	0	-1	-121	-3	-3	30	4	9	43
53.207	0	82	111	34	98	127	24	79	106	58	88	111	15	3	3	-106	-1	0	-123	-3	-2	31	5	10	41
53.3299	0	82	109	32	99	127	25	79	106	58	88	111	14	3	3	-106	0	-1	-122	-3	-2	30	4	9	38
53.4528	0	82	109	31	99	127	26	79	106	58	88	111	14	3	3	-106	0	-1	-123	-4	-4	30	4	10	39
53.5757	0	82	110	32	98	125	25	79	105	58	87	110	15	2	3	-106	0	-1	-123	-4	-2	30	4	9	39
53.6986	0	82	110	32	99	126	25	79	107	58	87	110	15	3	3	-106	0	0	-122	-3	-3	30	4	10	41
53.8214	0	82	110	32	99	127	24	80	106	59	87	111	15	3	3	-107	0	-1	-121	-3	-2	30	3	10	42
53.9443	0	82	111	33	97	127	24	79	107	59	87	111	16	3	3	-107	0	0	-121	-4	-3	30	5	9	43
54.0672	0	81	109	33	98	126	25	79	106	58	88	111	14	3	3	-106	0	-1	-123	-3	-2	30	4	9	38
54.1901	0	82	109	32	98	126	25	78	105	58	87	109	15	4	3	-106	-1	0	-123	-3	-3	30	4	10	38
54.313	0	82	109	32	98	125	26	78	105	58	86	110	14	4	2	-106	0	0	-122	-4	-2	31	4	10	39
54.4358	0	81	109	31	97	125	26	78	105	58	87	109	15	2	2	-105	0	-1	-122	-4	-3	29	3	9	39
54.5587	0	82	110	32	97	125	25	79	106	58	86	109	15	3	3	-105	0	0	-122	-3	-3	30	4	11	41
54.6816	0	82	110	32	98	125	24	79	106	59	86	109	15	2	2	-106	0	-1	-121	-3	-3	30	5	9	43
54.8045	0	83	110	32	98	125	24	79	106	58	87	110	14	3	3	-106	0	-1	-121	-3	-3	30	4	9	40
54.9274	0	81	109	31	98	124	26	80	104	57	86	108	14	3	3	-105	-1	0	-123	-4	-2	30	4	9	38
55.0502	0	82	110	32	98	124	25	78	105	58	86	109	15	3	3	-105	0	-1	-122	-3	-3	30	4	9	39
55.1731	0	82	108	31	98	125	25	79	105	58	86	108	15	4	3	-105	-1	0	-122	-3	-4	30	4	10	39
55.296	0	81	109	31	97	124	23	79	105	58	86	109	16	3	2	-106	0	-1	-121	-3	-3	29	5	9	41
55.4189	0	82	110	32	97	126	25	79	106	58	86	109	15	3	3	-105	-1	0	-121	-4	-2	30	5	9	43
55.5418	0	81	110	32	98	126	25	79	106	58	87	109	14	3	3	-106	0	0	-122	-3	-3	30	3	10	42
55.6646	0	82	108	32	97	124	26	78	104	58	86	109	15	3	2	-105	-1	0	-121	-4	-3	31	4	10	39
55.7875	0	82	109	32	97	124	25	78	106	58	86	109	15	3	3	-105	0	-1	-122	-4	-3	30	3	9	41
55.9104	0	82	110	32	97	125	25	79	106	58	87	109	16	3	3	-105	0	0	-123	-4	-2	30	4	9	41
56.0333	0	82	110	32	97	125	25	79	106	58	86	109	15	3	3	-106	0	-1	-122	-3	-3	30	4	9	42
56.1562	0	82	111	32	97	126	24	79	107	59	87	110	15	3	3	-106	0	-1	-121	-3	-2	31	4	10	44
56.279	0	82	111	33	98	125	24	79	106	58	87	109	14	4	3	-105	-1	-1	-121	-4	-2	30	5	9	41
56.4019	0	82	110	32	97	125	25	79	106	58	87	109	15	3	2	-105	-1	-1	-123	-3	-3	30	4	9	39
56.5248	0	83	110	32	98	126	26	79	104	58	88	110	15	3	3	-104	0	0	-122	-3	-3	30	3	9	40
56.6477	0	82	110	32	97	126	25	79	105	58	87	109	15	3	2	-104	0	0	-122	-3	-3	29	4	9	41
56.7706	0	83	110	32	98	127	24	79	106	58	87	110	16	3	3	-106	0	0	-121	-3	-3	30	4	9	42
56.8934	0	82	110	33	98	127	24	79	105	57	87	111	15	3	3	-106	0	0	-121	-3	-3	30	4	9	43
57.0163	0	82	111	34	99	126	24	79	107	59	87	111	14	3	3	-105	0	0	-122	-4	-3	30	4	10	41
57.1392	0	82	109	33	98	125	26	79	105	57	87	109	14	3	3	-105	0	0	-122	-3	-4	30	4	10	39
57.2621	0	82	110	32	98	127	25	79	105	58	87	110	14	3	4	-105	0	0	-123	-3	-3	30	4	10	39
57.385	0	82	109	31	97	126	26	78	105	57	87	109	14	3	3	-105	0	0	-123	-4	-4	29	4	10	40
57.5078	0	81	110	32	97	126	25	78	104	58	87	110	15	3	3	-106	0	-1	-122	-3	-3	30	3	9	42
57.6307	0	83	110	33	98	127	24	79	106	58	88	111	15	3	4	-105	0	-1	-120	-3	-3	30	3	9	43
57.7536	0	81	111	32	98	128	24	79	106	58	88	111	14	3	3	-105	0	0	-120	-3	-3	31	4	10	43
57.8765	0	82	109	33	98	126	24	79	105	58	87	110	14	3	2	-105	-1	-1	-123	-4	-2	30	4	10	39
57.9994	0	82	110	32	98	126	25	78	105	58	87	110	14	3	3	-105	0	0	-122	-3	-3	30	4	9	39
58.1222	0	82	109	32	99	126	25	79	105	58	86	110	14	2	3	-105	-1	0	-122	-4	-3	30	5	10	40
58.2451	0	82	110	32	98	127	24	79	105	58	87	111	14	4	3	-105	0	0	-122	-3	-2	30	4	10	42
58.368	0	82	110	32	98	128	23	79	106	59	87	111	15	3	3	-105	-1	0	-121	-3	-3	30	5	10	43
58.4909	0	82	111	32	99	129	26	79	107	59	87	112	13	3	3	-106	0	0	-121	-3	-3	30	4	10	43
58.6138	0	82	112	34	100	128	24	78	106	58	87	112	14	3	3	-106	0	0	-121	-3	-2	30	4	10	42
58.7366	0	82	111	32	98	126	26	79	106	58	88	111	14	4	2	-106	-1	-1	-123	-3	-3	31	4	10	40
58.8595	0	82	111	32	98	128	24	79	107	58	88	111	15	3	3	-106	0	-1	-123	-3	-3	30	4	10	41
58.9824	0	83	111	32	98	128	24	80	107	59	88	112	15	3	3	-106	0	0	-122	-3	-3	30	5	9	41
59.1053	0	83	111	34	99	128	24	79	107	60	88	112	14	3	2	-106	0	0	-122	-4	-3	30	4	9	43
59.2282	0	82	112	33	99	130	24	79	108	58	89	112	15	3	3	-107	-1	-1	-122	-3	-3	30	4	10	44
59.351	0	83	113	33	99	130	24	79	108	59	88	113	13	3	3	-108	0	-1	-121	-3	-3	30	4	9	43
59.4739	0	83	111	32	99	128	25	79	106	59	88	112	13	2	3	-106	-1	-1	-123	-4	-3	31	4	9	40
59.5968	0	83	112	33	98	129	23	79	107	60	88	112	14	3	3	-106	-1	0	-122	-3	-3	32	5	10	41
59.7197	0	82	112	32	98	130	23	79	106	59	88	113	15	3	3	-107	-1	0	-122	-3	-3	30	4	10	41
59.8426	0	83	112	33	100	129	23	80	108	59	89	113	14	3	3	-108	0	0	-123	-4	-3	30	4	9	43
59.9654	0	84	113	32	100	130	24	81	109	60	88	114	13	3	3	-108	0	0	-121	-3	-3	31	4	9	44
60.0883	0	83	114	34	99	130	23	80	109	61	89	113	14	3	3	-109	0	-1	-122	-3	-3	31	4	9	43
60.2112	0	83	113	32	99	129	24	80	107	60	88	113	14	3	3	-107	0	0	-123	-3	-3	31	4	10	40
60.3341	0	83	112	32	100	130	24	79	108	60	88	114	14	3	4	-109	0	0	-123	-3	-2	31	4	10	41
60.457	0	83	113	33	100	130	24	80	108	60	89	114	14	4	4	-108	0	0	-124	-4	-3	32	4	9	42
60.5798	0	84	113	33	100	132	23	80	109	60	89	114	14	3	3	-108	0	-1	-121	-4	-4	31	3	10	43
60.7027	0	83	114	33	100	132	24	80	110	60	89	115	14	3	3	-109	-1	-1	-122	-4	-3	31	4	9	44
60.8256	0	83	114	34	101	132	24	80	110	61	89	116	13	3	3	-110	0	-1	-121	-4	-2	32	4	9	42
60.9485	0	83	112	33	99	130	24	80	109	59	89	114	13	3	3	-109	-1	-1	-123	-4	-3	31	3	10	39
61.0714	0	83	113	32	100	131	24	80	109	60	89	115	14	3	3	-109	0	0	-122	-3	-3	32	4	10	40
61.1942	0	84	113	32	100	131	25	79	108	60	89	114	13	2	4	-109	0	0	-123	-3	-3	31	4	10	40
61.3171	0	83	114	34	100	132	23	80	110	61	89	116	14	3	3	-110	-1	0	-122	-3	-3	32	4	9	43
61.44	0	83	113	33	100	133	24	80	110	61	89	116	14	2	3	-109	0	0	-122	-4	-3	30	4	10	45
61.5629	0	83	115	33	100	132	23	80	111	61	90	117	14	3	3	-110	0	0	-122	-4	-3	31	4	9	45
61.6858	0	83	112	33	100	130	25	79	109	60	90	115	14	2	3	-110	0	0	-124	-4	-3	32	4	10	38
61.8086	0	83	113	32	100	132	23	79	108	60	89	116	14	3	3	-110	0	-1	-123	-4	-3	31	4	10	42
61.9315	0	82	113	32	100	131	24	80	109	61	89	115	13	2	3	-110	0	0	-124	-3	-2	32	4	10	40
62.0544	0	83	113	33	100	131	23	80	109	61	90	117	15	3	3	-110	-1	-1	-122	-4	-3	31	5	10	43
62.1773	0	82	113	34	100	133	24	80	109	60	89	117	14	3	4	-110	0	0	-122	-3	-3	32	4	9	44
62.3002	0	83	115	33	101	134	26	80	111	62	90	117	12	2	3	-111	0	0	-121	-3	-3	31	5	9	44
62.423	0	83	115	35	101	133	24	80	111	62	90	117	14	3	4	-111	0	0	-124	-3	-3	31	4	10	41
62.5459	0	83	113	33	99	132	24	79	109	60	89	116	14	3	3	-110	0	-1	-124	-4	-3	32	4	10	39
62.6688	0	84	114	33	101	132	24	81	111	61	91	116	14	3	3	-111	0	0	-123	-3	-3	32	4	9	42
62.7917	0	83	114	33	100	132	24	80	110	61	90	117	15	4	4	-110	0	0	-123	-4	-4	32	4	9	43
62.9146	0	83	115	33	100	133	23	80	110	60	90	116	14	3	4	-112	0	-1	-123	-3	-3	32	4	10	44
63.0374	0	83	115	33	101	134	24	80	112	62	89	118	14	3	3	-111	0	0	-121	-4	-3	32	4	9	45
63.1603	0	83	116	35	100	134	24	80	111	62	90	118	13	3	3	-113	-1	0	-122	-4	-3	32	4	10	44
63.2832	0	83	114	33	100	133	24	80	110	61	90	117	12	3	3	-111	0	-1	-124	-3	-3	32	3	10	40
63.4061	0	83	114	33	99	133	24	81	111	61	89	117	14	3	3	-112	0	0	-123	-3	-3	33	4	9	42
63.529	0	83	114	33	100	133	23	80	110	61	90	117	14	3	4	-111	0	-1	-123	-4	-3	32	4	10	43
63.6518	0	83	116	33	101	135	23	81	112	61	89	117	15	4	3	-112	0	0	-122	-4	-4	33	4	10	44
63.7747	0	84	116	33	100	134	25	80	112	63	90	118	13	4	4	-113	0	0	-122	-3	-2	33	4	9	44
63.8976	0	84	116	33	101	135	23	81	113	62	91	118	14	4	3	-113	0	0	-122	-4	-3	33	4	10	44
64.0205	0	83	114	34	101	133	25	81	111	62	90	117	14	3	4	-111	0	-1	-123	-4	-3	32	4	9	39
64.1434	0	84	116	32	101	133	24	80	111	62	89	118	14	3	3	-112	-1	0	-123	-4	-3	32	3	9	42
64.2662	0	83	116	33	100	133	23	80	112	62	89	117	14	3	3	-113	-1	0	-123	-4	-3	32	4	10	42
64.3891	0	84	115	33	101	133	24	81	112	62	89	117	14	4	3	-112	0	0	-123	-3	-2	33	3	9	43
64.512	0	83	116	33	101	133	24	81	113	62	90	117	13	3	3	-113	0	-1	-122	-4	-3	32	4	9	44
64.6349	0	84	116	35	99	132	23	81	112	62	90	117	14	3	3	-112	-1	0	-124	-4	-3	33	4	9	41
64.7578	0	83	114	33	100	132	24	80	110	61	90	117	13	3	4	-112	0	0	-125	-4	-3	33	4	10	39
64.8806	0	83	114	34	99	132	24	80	109	61	89	116	13	3	3	-112	0	0	-124	-4	-3	33	4	10	40
65.0035	0	83	114	33	100	131	25	79	110	61	89	115	13	3	3	-112	0	-1	-123	-3	-3	33	4	10	40
65.1264	0	83	114	34	100	132	23	80	111	61	89	116	14	3	3	-111	0	0	-124	-2	-3	32	4	10	41
65.2493	0	83	115	34	99	131	23	79	111	61	88	116	15	3	3	-112	-1	0	-122	-3	-3	33	4	9	43
65.3722	0	82	115	33	99	130	24	79	109	61	88	115	13	3	3	-110	0	0	-125	-3	-2	33	4	9	38
65.495	0	83	113	33	100	129	25	79	109	59	88	113	13	3	3	-110	0	0	-124	-3	-3	31	4	10	38
65.6179	0	82	113	33	99	129	24	80	108	60	89	113	13	3	3	-110	-1	0	-123	-3	-3	31	4	10	39
65.7408	0	81	113	33	99	129	25	79	108	61	88	113	13	3	3	-111	0	0	-123	-4	-3	32	5	9	40
65.8637	0	83	113	33	98	129	24	79	109	61	88	113	14	2	3	-110	0	-1	-123	-4	-3	31	4	10	42
65.9866	0	82	114	33	99	130	23	80	110	60	88	114	14	3	4	-110	0	0	-122	-4	-3	31	4	10	43
66.1094	0	82	112	35	99	128	25	79	108	60	87	112	14	3	3	-109	0	0	-124	-3	-3	32	3	10	38
66.2323	0	82	112	32	98	128	25	80	108	59	87	112	14	3	3	-109	0	0	-124	-4	-3	33	3	10	40
66.3552	0	82	112	32	98	128	25	79	108	60	88	112	14	3	4	-110	-1	0	-123	-3	-3	32	4	9	40
66.4781	0	83	113	32	99	128	25	79	108	60	88	112	13	3	4	-109	0	0	-122	-4	-3	31	5	9	40
66.601	0	83	113	32	98	128	22	80	109	60	88	112	15	3	3	-109	0	-1	-122	-3	-3	31	4	9	43
66.7238	0	83	113	34	99	129	23	79	109	60	87	113	15	3	4	-110	0	0	-122	-3	-3	31	4	10	43
66.8467	0	83	112	33	98	127	25	79	107	60	87	111	14	3	3	-108	0	0	-123	-3	-2	31	4	9	39
66.9696	0	83	112	32	98	127	24	80	108	59	87	112	14	4	3	-108	0	-1	-123	-4	-4	32	5	9	39
67.0925	0	83	112	32	99	129	25	80	108	60	88	112	14	3	3	-109	-1	0	-123	-3	-2	31	4	10	40
67.2154	0	82	113	32	97	129	24	79	108	59	88	113	15	3	4	-109	0	0	-122	-4	-3	31	4	9	41
67.3382	0	83	114	34	98	130	24	80	109	60	88	113	14	4	3	-108	0	-2	-122	-4	-3	32	3	10	44
67.4611	0	83	114	33	99	130	24	81	109	60	88	112	14	3	3	-108	-1	0	-122	-4	-3	32	4	10	42
67.584	0	83	112	32	98	128	25	80	108	60	88	112	13	3	4	-108	0	0	-124	-4	-3	31	4	10	40
67.7069	0	83	113	32	98	129	24	80	109	60	88	112	15	3	3	-109	0	0	-122	-4	-2	31	4	10	41
67.8298	0	83	113	32	99	129	24	81	109	61	88	112	14	3	3	-109	-1	-1	-122	-3	-3	31	4	10	42
67.9526	0	83	114	33	99	129	23	80	109	60	87	113	14	3	3	-109	-1	-1	-121	-3	-3	32	4	9	43
68.0755	0	84	115	33	99	130	24	80	111	60	88	113	14	4	3	-110	-1	0	-121	-3	-4	31	3	9	44
68.1984	0	83	115	34	98	131	24	79	110	60	87	113	14	4	3	-110	-1	-1	-124	-3	-3	31	4	10	41
68.3213	0	83	113	33	99	129	25	80	108	59	88	112	13	3	2	-110	-1	0	-122	-3	-3	31	4	9	39
68.4442	0	83	114	33	99	130	24	80	109	61	88	113	14	3	4	-109	0	-1	-123	-3	-4	31	4	9	40
68.567	0	83	113	33	98	130	24	81	109	60	88	114	13	3	3	-110	0	0	-123	-4	-3	32	4	9	41
68.6899	0	83	114	32	100	130	24	80	110	60	89	114	14	3	3	-110	0	-1	-122	-4	-3	31	4	9	43
68.8128	0	83	115	34	99	131	24	80	110	60	89	115	14	2	4	-109	0	0	-121	-4	-4	32	4	9	44
68.9357	0	83	115	34	99	131	24	80	110	61	89	116	14	3	3	-111	0	0	-120	-3	-4	31	4	9	43
69.0586	0	83	112	33	99	130	24	80	108	60	89	114	14	4	4	-110	0	0	-124	-4	-3	31	4	10	39
69.1814	0	83	113	33	99	130	24	80	109	60	88	114	14	3	3	-110	0	-1	-122	-3	-4	31	3	10	41
69.3043	0	83	114	34	99	130	23	79	109	60	88	115	14	4	3	-108	0	0	-124	-4	-4	32	4	9	41
69.4272	0	83	114	32	100	131	24	79	109	61	88	115	14	4	3	-110	0	0	-121	-3	-3	31	3	10	42
69.5501	0	83	115	33	99	131	24	80	110	61	89	115	14	4	3	-110	0	-1	-123	-3	-3	31	4	9	44
69.673	0	83	115	34	100	133	25	80	111	61	89	116	13	3	3	-111	0	-1	-122	-4	-3	32	4	10	44
69.7958	0	84	114	34	100	132	23	80	111	62	88	116	14	3	3	-111	0	0	-122	-3	-3	33	4	10	44
69.9187	0	83	113	34	99	131	25	80	109	61	88	115	13	3	3	-111	0	0	-123	-3	-3	32	5	10	39
70.0416	0	83	113	33	99	131	24	80	109	61	89	115	13	3	3	-110	-1	-1	-123	-4	-3	32	4	9	40
70.1645	0	83	113	33	99	131	24	80	110	60	88	115	14	2	3	-110	-1	0	-123	-4	-3	32	4	9	41
70.2874	0	83	114	33	99	131	25	79	109	62	89	115	14	3	3	-110	-1	0	-123	-4	-2	31	4	10	42
70.4102	0	83	115	32	99	132	24	79	111	61	89	116	14	3	2	-112	0	0	-121	-4	-3	31	5	9	44
70.5331	0	83	116	33	100	133	24	80	112	61	90	117	13	3	3	-112	0	0	-121	-3	-3	32	4	10	44
70.656	0	83	115	35	100	132	23	80	111	61	89	116	14	3	2	-112	0	-1	-124	-3	-2	32	4	10	41
70.7789	0	83	113	33	100	131	25	80	109	61	88	115	13	3	4	-111	0	-1	-124	-4	-3	32	3	10	40
70.9018	0	83	113	34	99	131	24	80	110	61	88	116	13	3	4	-111	0	0	-123	-2	-3	32	4	10	40
71.0246	0	82	112	33	98	131	23	80	110	61	89	115	13	3	2	-111	-1	-1	-123	-3	-3	31	4	9	42
71.1475	0	83	113	32	100	132	24	80	109	61	88	116	14	3	3	-111	0	0	-124	-4	-3	33	4	10	43
71.2704	0	83	114	34	99	132	24	80	112	62	89	116	14	3	4	-111	0	0	-122	-4	-3	32	4	9	44
71.3933	0	83	115	34	99	133	25	81	112	62	89	117	13	3	2	-113	0	-1	-122	-3	-3	32	4	10	42
71.5162	0	83	113	34	100	131	25	80	110	61	89	115	13	3	3	-112	0	-1	-124	-4	-3	32	3	9	39
71.639	0	83	114	33	99	131	24	79	110	61	89	115	14	3	4	-112	0	0	-124	-3	-4	31	4	9	41
71.7619	0	83	114	34	100	133	24	80	110	61	89	116	13	3	4	-112	0	-1	-123	-3	-3	32	3	10	41
71.8848	0	82	115	32	100	133	23	80	111	62	89	116	14	3	3	-111	-1	-1	-122	-3	-3	32	4	10	43
72.0077	0	83	115	33	100	133	24	80	112	62	89	118	14	3	3	-112	-1	0	-122	-4	-3	32	4	9	45
72.1306	0	83	116	33	100	134	25	81	113	62	90	117	13	3	3	-113	0	0	-121	-4	-4	32	4	9	44
72.2534	0	83	114	34	100	133	24	81	111	61	89	117	13	4	3	-111	-1	-1	-124	-4	-2	32	4	10	40
72.3763	0	83	113	33	100	133	24	79	111	61	89	117	13	3	3	-112	0	-1	-123	-3	-3	32	4	10	40
72.4992	0	83	115	33	100	132	24	80	111	62	89	117	13	3	3	-111	-1	0	-123	-4	-4	32	4	9	40
72.6221	0	82	115	34	100	133	25	80	111	62	90	117	14	3	3	-113	0	0	-123	-4	-3	32	3	9	42
72.745	0	84	115	33	100	135	24	80	112	61	89	118	15	3	3	-112	-1	0	-122	-4	-3	32	4	10	44
72.8678	0	83	116	34	101	134	25	81	112	62	90	118	13	3	3	-113	0	0	-121	-4	-3	31	4	9	44
72.9907	0	83	117	35	101	135	25	80	113	62	90	118	13	3	3	-113	0	0	-122	-4	-3	33	4	9	43
73.1136	0	84	115	34	101	133	24	81	111	62	89	117	14	3	3	-113	-1	0	-124	-3	-4	32	5	10	38
73.2365	0	83	115	34	100	134	24	80	112	62	89	117	14	4	3	-112	0	-1	-123	-3	-3	32	4	9	41
73.3594	0	83	115	33	101	134	24	79	111	63	91	118	13	3	3	-112	-1	-1	-123	-4	-4	33	4	10	41
73.4822	0	83	115	33	100	134	23	80	113	62	90	118	14	3	3	-113	0	0	-123	-4	-3	33	4	9	43
73.6051	0	83	116	33	100	134	25	81	114	62	90	118	13	4	4	-114	0	-1	-122	-4	-3	33	4	9	44
73.728	0	84	117	34	100	136	25	80	114	63	90	119	14	3	3	-112	-1	0	-121	-4	-3	33	3	10	45
73.8509	0	83	117	34	101	134	24	81	112	62	90	119	14	3	4	-112	-1	-1	-123	-3	-4	33	5	10	41
73.9738	0	83	115	33	100	134	25	80	112	63	89	118	13	3	3	-112	0	0	-124	-4	-3	32	4	11	39
74.0966	0	82	116	34	100	134	25	80	112	62	89	118	13	3	3	-112	0	0	-124	-3	-3	32	4	10	41
74.2195	0	83	115	33	101	134	25	80	113	63	90	118	13	3	4	-112	-1	0	-123	-3	-3	32	3	9	41
74.3424	0	83	115	34	101	135	23	82	113	62	90	119	15	3	3	-112	-1	0	-122	-4	-4	33	4	9	43
74.4653	0	84	117	34	101	135	25	81	115	62	91	119	14	3	3	-113	0	0	-122	-4	-4	33	4	10	45
74.5882	0	84	117	35	102	136	23	81	114	62	90	120	14	3	4	-113	-1	0	-122	-3	-4	33	4	10	45
74.711	0	83	115	34	101	134	25	80	112	62	90	118	13	4	3	-112	-1	0	-123	-3	-4	32	4	10	39
74.8339	0	83	116	34	101	134	24	80	113	61	90	119	14	4	4	-113	0	-1	-123	-4	-4	32	5	10	41
74.9568	0	83	116	34	100	134	25	80	113	62	90	118	13	4	3	-112	0	0	-123	-3	-4	32	4	10	41
75.0797	0	83	116	33	101	135	24	80	113	63	90	118	13	4	3	-113	-1	-1	-123	-4	-4	32	4	9	43
75.2026	0	84	116	34	101	135	24	81	113	62	90	119	15	3	3	-113	0	0	-122	-3	-3	32	3	9	44
75.3254	0	83	117	35	100	135	25	81	113	63	90	119	14	4	4	-113	0	0	-121	-3	-4	33	4	9	43
75.4483	0	83	115	35	101	133	24	80	112	62	90	118	14	3	3	-113	0	0	-124	-3	-3	32	4	10	39
75.5712	0	83	116	34	100	134	25	81	112	63	89	118	13	3	4	-112	0	-1	-124	-4	-3	32	5	10	41
75.6941	0	82	116	34	100	134	25	80	112	62	89	118	13	3	4	-112	0	0	-124	-3	-3	32	4	10	41
75.817	0	83	116	33	100	134	23	81	113	62	90	117	15	3	3	-112	0	0	-122	-4	-3	32	4	10	43
75.9398	0	83	116	34	100	134	23	81	114	63	90	119	15	3	3	-113	0	-1	-123	-4	-4	33	5	9	45
76.0627	0	83	117	34	100	134	24	80	113	63	91	118	13	3	3	-112	0	0	-123	-3	-3	32	4	10	43
76.1856	0	83	115	34	100	133	23	80	111	61	89	118	14	3	3	-111	0	-1	-124	-4	-3	32	4	9	38
76.3085	0	83	115	34	100	133	25	81	112	62	90	118	13	4	3	-111	-1	0	-124	-3	-2	32	5	10	40
76.4314	0	82	115	33	100	133	24	79	111	62	89	117	13	3	4	-112	0	0	-123	-3	-4	33	3	10	40
76.5542	0	82	116	33	100	133	24	79	112	62	89	118	14	2	4	-111	0	0	-123	-3	-3	31	5	9	42
76.6771	0	84	116	34	99	133	24	80	113	62	89	118	14	3	3	-112	0	-1	-122	-4	-3	32	4	10	44
76.8	0	84	116	35	100	134	24	80	113	62	89	118	14	3	3	-112	-1	0	-124	-3	-4	32	4	10	41
76.9229	0	82	113	33	100	131	24	80	111	61	90	116	13	3	4	-111	-1	0	-124	-3	-4	32	4	8	39
77.0458	0	82	114	34	100	132	24	79	111	61	89	116	13	3	3	-110	-1	-1	-124	-3	-3	32	4	10	39
77.1686	0	83	114	32	100	132	24	80	111	61	88	117	14	3	4	-110	0	0	-123	-4	-4	32	4	10	40
77.2915	0	82	114	32	100	132	24	80	110	60	89	116	15	3	3	-111	0	-1	-124	-3	-3	32	4	9	41
77.4144	0	82	116	33	100	132	24	80	111	62	89	116	15	3	3	-111	0	0	-123	-3	-2	32	4	10	43
77.5373	0	82	113	34	99	131	24	79	110	61	89	115	13	3	4	-111	0	-1	-124	-3	-2	32	4	9	39
77.6602	0	82	112	33	99	130	24	79	108	60	89	115	15	3	4	-109	-1	0	-123	-3	-4	32	4	10	37
77.783	0	83	113	33	99	131	25	79	110	60	88	114	14	3	3	-109	0	0	-123	-4	-4	31	3	10	39
77.9059	0	82	113	32	99	130	26	78	109	61	88	115	13	2	3	-109	0	0	-124	-3	-3	32	5	10	40
78.0288	0	83	113	32	99	131	23	80	110	60	89	115	15	3	3	-111	0	0	-123	-4	-3	31	3	10	41
78.1517	0	82	113	33	99	131	23	79	111	61	89	116	15	3	3	-111	0	0	-121	-3	-3	31	4	9	43
78.2746	0	82	112	34	99	130	24	78	110	60	88	114	15	3	4	-110	0	-1	-123	-4	-2	30	4	9	38
78.3974	0	82	112	32	98	130	25	80	109	61	89	114	14	3	3	-108	0	0	-124	-3	-3	30	4	9	38
78.5203	0	83	112	33	99	130	25	80	109	59	89	114	14	4	3	-109	0	0	-123	-4	-3	31	4	10	40
78.6432	0	83	112	33	98	130	25	79	109	59	89	113	15	3	3	-109	0	-1	-123	-4	-3	30	4	10	40
78.7661	1	83	113	33	99	130	23	79	109	60	89	115	15	4	3	-109	-1	0	-122	-3	-3	31	4	9	43
78.889	0	82	113	33	99	130	23	80	109	60	89	114	15	3	3	-108	0	-1	-124	-3	-3	31	5	10	42
79.0118	0	82	112	34	98	129	26	79	108	59	88	113	14	3	4	-108	0	0	-123	-3	-4	31	3	9	39
79.1347	0	82	113	32	99	129	25	79	109	59	88	113	15	3	3	-107	-1	0	-123	-4	-3	31	4	10	40
79.2576	0	82	112	32	99	129	25	80	108	60	88	113	13	3	4	-108	0	-1	-123	-3	-3	31	4	10	40
79.3805	0	82	111	33	99	130	24	79	109	59	88	114	16	3	3	-109	0	-1	-122	-3	-3	31	5	9	43
79.5034	0	82	112	33	99	129	24	79	109	60	88	114	15	4	2	-108	0	0	-122	-3	-3	30	4	9	43
79.6262	0	82	111	33	99	128	26	79	109	60	88	113	14	3	3	-108	0	0	-123	-4	-3	30	4	9	39
79.7491	0	82	110	32	98	129	25	79	108	58	88	113	14	3	3	-108	0	0	-123	-3	-3	30	5	9	40
79.872	0	82	111	32	98	129	25	79	108	59	88	113	14	3	3	-108	0	-1	-124	-4	-2	31	4	9	41
79.9949	0	82	112	32	99	129	24	80	109	60	88	113	16	2	3	-108	0	-1	-122	-3	-3	30	4	9	42
80.1178	0	83	111	33	99	129	24	80	108	60	88	113	15	3	4	-108	0	0	-122	-4	-4	31	4	9	43
80.2406	0	82	110	34	99	129	24	78	107	60	88	113	15	3	3	-108	-1	0	-124	-3	-3	31	4	10	39
80.3635	0	82	111	31	99	128	25	79	107	58	89	113	14	3	3	-107	0	-1	-124	-4	-3	30	4	10	39
80.4864	0	81	111	31	98	127	25	79	108	59	88	112	14	3	2	-107	0	0	-123	-4	-3	30	3	9	40
80.6093	0	82	110	32	99	128	24	80	108	59	87	112	15	3	3	-108	0	0	-122	-4	-3	30	4	9	41
80.7322	0	82	111	32	98	129	23	79	108	59	87	113	16	2	3	-108	0	-1	-123	-3	-2	30	3	9	43
80.855	0	81	111	33	99	128	24	79	108	59	88	112	15	3	4	-108	-1	-1	-124	-3	-3	30	4	9	40
80.9779	0	82	110	32	98	127	26	79	106	59	88	111	14	4	3	-107	0	-1	-123	-4	-3	30	3	10	38
81.1008	0	81	110	31	99	127	26	79	107	58	87	111	14	3	3	-107	0	-1	-123	-4	-3	31	4	10	39
81.2237	0	82	110	31	98	126	24	78	107	58	87	111	16	4	3	-108	0	-1	-123	-3	-3	31	4	10	41
81.3466	0	82	111	31	98	126	24	79	108	58	87	111	14	3	3	-107	0	-1	-123	-3	-3	31	4	9	41
81.4694	0	82	111	32	98	127	25	79	107	59	88	112	15	3	3	-108	0	0	-122	-3	-3	32	4	9	42
81.5923	0	82	110	33	97	127	25	78	105	58	88	111	15	3	3	-107	0	-1	-123	-3	-2	30	4	10	38
81.7152	0	81	108	31	98	126	25	78	105	57	87	110	15	3	4	-107	0	-1	-125	-3	-3	30	4	9	38
81.8381	0	82	109	32	98	126	25	80	106	58	87	111	15	2	3	-107	0	0	-123	-3	-3	30	4	10	39
81.961	0	81	109	31	99	126	26	79	105	58	88	110	14	3	2	-106	0	-1	-123	-3	-3	31	4	9	40
82.0838	0	82	109	32	97	126	24	79	106	58	87	110	15	3	2	-107	-1	0	-122	-3	-3	31	4	10	42
82.2067	0	83	110	32	98	127	24	80	107	59	88	111	16	4	3	-108	0	0	-121	-3	-3	32	3	9	43
82.3296	0	82	110	34	98	126	24	79	106	58	87	111	16	3	3	-107	-1	-1	-123	-4	-3	30	4	9	40
82.4525	0	81	109	31	97	125	25	78	105	58	87	110	15	3	3	-106	0	0	-123	-4	-3	30	4	9	39
82.5754	0	81	108	32	98	126	25	79	105	58	87	110	15	3	3	-106	-1	0	-123	-3	-2	31	4	9	40
82.6982	0	81	110	32	98	126	24	78	106	58	87	110	16	3	3	-106	0	-1	-123	-4	-2	30	4	9	40
82.8211	0	82	110	32	97	127	25	79	105	59	87	111	15	4	2	-107	0	-1	-122	-4	-3	31	4	10	43
82.944	0	82	111	32	98	126	25	80	106	59	88	111	14	3	4	-107	0	0	-122	-4	-2	30	4	9	43
83.0669	0	82	111	33	98	126	24	80	108	59	87	110	14	3	3	-109	0	-1	-121	-3	-3	31	4	9	42
83.1898	0	82	109	33	97	125	26	79	107	58	88	109	14	3	3	-107	0	-1	-123	-3	-3	31	4	10	39
83.3126	0	82	110	31	98	127	25	79	106	58	88	111	15	3	3	-106	0	0	-123	-3	-4	31	3	10	40
83.4355	0	82	110	31	98	126	24	79	105	58	88	110	15	3	3	-107	0	-1	-123	-3	-3	30	4	9	39
83.5584	0	82	111	32	97	126	24	78	107	58	87	111	16	2	3	-107	0	0	-122	-3	-3	31	4	9	42
83.6813	0	82	111	33	98	127	25	79	108	59	87	110	15	4	3	-109	-1	0	-122	-4	-3	31	4	9	43
83.8042	0	82	112	34	99	128	24	80	109	59	88	111	15	3	3	-108	0	0	-122	-3	-3	31	4	9	43
83.927	0	82	111	32	98	126	26	80	107	58	87	111	14	3	3	-107	-1	-1	-123	-4	-3	31	4	9	39
84.0499	0	82	111	32	98	126	25	79	107	59	88	110	14	2	3	-108	0	0	-122	-4	-3	31	4	10	39
84.1728	0	82	111	33	97	126	25	80	108	59	87	111	16	4	3	-108	0	-1	-122	-3	-4	30	5	8	40
84.2957	0	82	111	32	97	127	25	79	108	59	87	111	15	2	3	-108	0	-1	-121	-3	-3	30	4	9	41
84.4186	0	82	112	33	99	127	24	79	108	59	87	111	15	3	3	-108	0	-1	-121	-3	-2	30	4	10	43
84.5414	0	82	112	32	98	128	24	79	110	60	87	112	15	2	3	-109	0	0	-121	-3	-3	30	4	9	44
84.6643	0	83	113	33	99	127	25	80	109	59	88	112	15	4	4	-109	0	-1	-123	-4	-3	31	4	9	41
84.7872	0	82	111	32	97	127	25	79	108	59	87	110	14	2	3	-108	0	0	-122	-3	-3	31	4	9	39
84.9101	0	82	111	33	98	126	25	79	108	59	87	111	15	4	4	-108	0	0	-123	-3	-3	31	4	9	39
85.033	0	83	112	32	98	127	25	79	107	59	88	111	15	3	2	-108	0	-1	-123	-4	-4	31	5	10	40
85.1558	0	82	112	32	98	127	24	79	109	59	87	111	15	3	3	-109	0	0	-122	-4	-3	30	4	9	43
85.2787	0	82	113	32	98	128	24	79	110	60	88	112	15	2	3	-109	0	-1	-121	-3	-2	31	4	10	43
85.4016	0	82	112	33	99	128	24	79	110	59	87	112	15	3	4	-109	0	-1	-122	-4	-3	31	4	9	44
85.5245	0	81	111	33	98	126	25	79	107	60	88	112	14	3	4	-108	0	-1	-124	-4	-3	31	5	10	38
85.6474	0	82	111	32	98	127	25	79	108	59	88	111	14	3	3	-108	-1	-1	-123	-3	-2	31	5	10	39
85.7702	0	82	111	33	98	128	25	80	108	59	88	110	15	4	3	-108	-1	0	-122	-4	-3	31	5	9	40
85.8931	0	83	111	32	98	128	24	79	109	59	87	111	16	4	3	-108	-1	0	-121	-4	-3	31	5	9	42
86.016	0	82	113	33	98	129	24	80	109	60	88	112	15	2	3	-109	0	0	-121	-3	-3	31	4	9	43
86.1389	0	82	114	33	98	129	25	80	109	60	89	113	14	4	4	-110	-1	-1	-120	-4	-3	31	5	9	44
86.2618	0	82	113	34	99	128	25	79	109	59	88	112	13	3	2	-109	0	-1	-123	-2	-3	31	4	10	40
86.3846	0	82	112	32	98	128	25	79	108	58	88	111	14	3	3	-109	0	-1	-122	-3	-3	32	4	9	40
86.5075	0	82	112	33	98	128	25	79	108	60	88	112	14	3	4	-109	0	-1	-122	-3	-3	30	3	10	42
86.6304	0	82	112	32	99	128	25	79	108	60	88	112	14	4	2	-108	0	0	-122	-3	-2	30	5	9	42
86.7533	0	82	113	33	99	129	25	79	110	60	88	113	14	3	3	-109	0	0	-121	-3	-2	31	4	10	44
86.8762	0	82	114	33	99	129	25	80	111	60	88	114	14	3	5	-110	0	-1	-121	-3	-3	31	4	9	44
86.999	0	82	114	34	100	129	24	80	109	61	88	113	14	3	3	-109	0	0	-123	-4	-3	31	4	10	41
87.1219	0	83	113	33	99	129	24	79	109	60	89	112	14	3	3	-109	0	-1	-122	-3	-2	31	5	10	41
87.2448	0	82	114	34	98	130	23	80	111	61	89	114	15	3	3	-109	0	0	-122	-3	-3	30	4	10	43
87.3677	0	82	114	34	99	131	24	80	111	61	89	114	15	4	3	-111	-1	0	-122	-3	-3	31	4	10	43
87.4906	0	82	115	33	99	131	24	81	111	61	89	114	14	3	3	-111	0	0	-122	-3	-3	31	4	10	45
87.6134	0	83	115	34	99	132	24	80	112	61	89	115	13	4	3	-111	-1	-1	-121	-3	-3	32	5	10	45
87.7363	0	83	114	34	99	130	25	79	111	61	88	114	13	3	4	-111	0	0	-123	-3	-3	32	4	10	40
87.8592	0	83	114	32	100	131	24	79	110	61	89	114	14	3	3	-110	0	0	-122	-4	-2	31	4	9	41
87.9821	0	83	114	33	100	131	23	80	111	60	89	115	14	3	4	-111	0	-1	-122	-3	-3	32	4	9	43
88.105	0	83	114	34	100	131	24	81	112	62	89	116	14	3	4	-112	0	0	-122	-4	-3	32	5	9	43
88.2278	0	83	115	34	101	133	24	80	113	62	89	117	14	4	3	-111	0	0	-121	-5	-4	33	4	9	44
88.3507	0	83	116	34	101	134	25	81	113	62	89	117	13	3	4	-112	0	-1	-121	-4	-3	32	4	9	45
88.4736	0	83	115	33	100	131	24	80	110	61	89	116	13	3	3	-111	-1	-1	-124	-4	-4	31	5	9	40
88.5965	0	83	115	33	100	132	24	80	111	62	90	116	14	3	3	-110	-1	0	-123	-3	-3	32	4	10	42
88.7194	0	83	116	34	101	133	24	80	112	62	89	116	14	3	3	-111	0	-1	-122	-4	-3	32	4	9	43
88.8422	0	84	115	33	101	133	23	80	112	62	91	116	15	3	4	-111	0	0	-122	-4	-4	32	4	10	44
88.9651	0	83	115	34	101	134	24	81	113	63	91	118	13	3	3	-112	0	-1	-122	-3	-3	33	4	9	45
89.088	0	83	116	34	100	134	23	80	113	62	89	118	14	4	3	-112	0	0	-123	-3	-3	32	5	10	43
89.2109	0	83	114	32	101	133	25	81	112	62	91	117	13	3	2	-112	0	-1	-123	-3	-3	31	4	10	40
89.3338	0	83	116	33	100	134	24	80	112	62	91	118	14	3	4	-113	0	0	-122	-3	-3	32	4	9	42
89.4566	0	83	115	34	101	134	24	80	111	62	90	118	13	4	4	-112	0	0	-123	-4	-2	32	4	10	42
89.5795	0	82	115	33	102	134	23	80	113	62	90	118	15	3	3	-113	0	0	-122	-4	-3	32	4	10	44
89.7024	0	84	117	34	101	135	24	81	115	63	90	119	14	4	4	-112	-1	0	-121	-4	-4	33	4	9	45
89.8253	0	84	116	34	101	133	24	81	113	62	90	118	14	3	4	-113	-1	0	-123	-3	-3	33	5	10	41
89.9482	0	83	116	33	101	133	24	82	111	63	90	118	14	3	3	-113	-1	0	-123	-3	-3	34	4	9	41
90.071	0	83	116	33	101	134	24	81	113	63	90	117	14	4	3	-112	0	-1	-123	-4	-3	33	4	10	41
90.1939	0	83	116	33	101	134	23	80	112	63	90	118	14	3	3	-112	-1	-1	-123	-3	-3	32	4	10	43
90.3168	0	83	116	33	101	135	24	81	114	62	90	118	14	3	3	-113	0	-1	-122	-4	-3	33	4	10	44
90.4397	0	83	116	34	102	136	24	81	114	62	91	119	14	3	4	-113	-1	0	-122	-4	-4	34	3	10	44
90.5626	0	84	115	34	100	133	25	80	113	62	90	117	13	3	3	-113	-1	-1	-123	-4	-3	33	4	10	40
90.6854	0	84	116	33	100	134	24	81	113	63	90	119	14	3	3	-114	-1	0	-123	-4	-3	33	5	10	41
90.8083	0	83	116	33	101	134	24	81	113	63	90	118	14	3	3	-114	-1	0	-123	-4	-4	33	4	10	42
90.9312	0	84	116	33	101	135	24	81	114	63	90	119	14	4	3	-113	0	0	-123	-4	-2	34	4	10	45
91.0541	0	84	117	34	101	135	23	81	115	63	91	119	14	3	4	-114	0	0	-121	-3	-4	33	4	9	44
91.177	0	83	117	34	101	134	24	81	112	62	91	118	13	4	4	-114	-1	-1	-123	-3	-3	34	4	10	39
91.2998	0	84	116	33	101	134	23	80	112	62	89	118	14	3	3	-114	0	0	-123	-4	-4	33	4	9	42
91.4227	0	83	116	33	101	133	24	81	113	63	90	118	13	3	5	-114	0	0	-123	-4	-3	33	3	9	41
91.5456	0	83	117	33	100	134	23	81	113	62	90	118	14	3	2	-113	0	0	-122	-4	-4	33	4	9	43
91.6685	0	83	117	32	101	135	24	81	115	63	90	119	14	4	3	-113	0	0	-122	-4	-4	34	4	10	45
91.7914	0	84	117	33	100	134	23	82	115	62	90	118	13	4	5	-115	0	-1	-122	-4	-4	33	4	10	42
91.9142	0	84	116	34	100	132	25	81	113	62	89	118	13	3	3	-114	0	0	-123	-4	-3	33	4	9	39
92.0371	0	84	116	33	101	134	24	80	113	62	90	117	13	3	3	-113	0	-1	-123	-3	-3	34	4	10	40
92.16	0	84	115	34	101	134	24	81	113	63	90	117	13	3	3	-114	-1	0	-123	-3	-3	34	4	9	41
92.2829	0	84	117	34	101	134	24	81	113	62	90	118	13	3	4	-114	-1	0	-123	-3	-4	33	4	10	42
92.4058	0	84	117	33	100	134	23	81	114	63	90	117	14	3	3	-114	0	-1	-122	-4	-3	34	4	9	44
92.5286	0	84	115	34	100	133	24	82	112	63	90	117	14	2	4	-113	0	-1	-124	-4	-3	34	4	10	39
92.6515	0	84	114	33	99	132	24	80	112	62	89	116	14	3	3	-113	0	-1	-124	-3	-3	33	4	9	39
92.7744	0	83	115	33	99	132	24	81	112	63	89	116	13	3	3	-114	-1	-1	-124	-4	-4	33	4	9	40
92.8973	0	83	115	33	100	132	25	81	112	62	89	116	13	4	4	-113	0	-1	-124	-4	-3	33	3	10	41
93.0202	0	82	116	33	100	132	24	80	113	62	90	116	14	3	3	-112	0	-1	-122	-3	-3	32	3	10	43
93.143	0	84	116	33	100	132	23	81	113	63	89	116	15	2	3	-114	-1	-1	-122	-4	-3	33	5	10	43
93.2659	0	84	115	34	100	130	24	81	112	62	88	116	13	3	4	-113	-1	0	-123	-3	-3	33	3	10	39
93.3888	0	83	115	33	99	131	25	80	112	62	89	115	13	3	4	-113	0	-1	-124	-4	-3	33	4	10	40
93.5117	0	83	114	34	98	131	24	80	112	62	89	115	12	3	4	-112	0	0	-123	-4	-3	32	4	10	40
93.6346	0	83	115	33	99	131	24	80	112	62	89	115	14	3	3	-113	0	-1	-124	-3	-4	33	5	9	41
93.7574	0	83	115	33	99	132	24	80	112	62	89	115	14	3	5	-113	0	0	-122	-4	-3	32	4	9	43
93.8803	0	84	115	34	99	131	23	81	113	62	89	115	14	3	3	-113	-1	-1	-124	-3	-3	34	5	9	42
94.0032	0	83	114	34	100	129	24	81	111	62	88	114	14	2	4	-113	0	0	-124	-3	-3	33	4	10	38
94.1261	0	84	114	32	100	130	24	80	111	62	88	114	13	3	4	-113	0	-1	-123	-4	-2	32	4	10	41
94.249	0	84	114	33	99	130	24	80	111	61	88	114	13	3	4	-112	0	0	-124	-3	-3	32	4	10	41
94.3718	0	83	114	33	99	131	24	80	112	62	87	115	14	3	4	-113	0	0	-123	-3	-3	32	5	10	42
94.4947	0	83	114	33	100	131	22	80	112	62	88	114	15	3	4	-114	-1	0	-122	-4	-3	33	4	10	43
94.6176	0	83	115	34	98	130	24	81	112	61	88	114	14	3	3	-113	-1	0	-124	-4	-3	32	4	9	40
94.7405	0	84	113	33	98	129	24	79	110	60	89	113	14	3	4	-112	0	-1	-124	-3	-3	32	4	9	39
94.8634	0	83	114	34	98	129	25	80	111	61	88	113	13	2	2	-112	-1	0	-123	-4	-3	33	4	9	40
94.9862	0	83	114	32	99	130	25	81	111	61	88	114	14	4	4	-111	-1	-1	-123	-3	-3	33	4	10	41
95.1091	0	82	114	32	99	131	24	81	111	61	88	114	14	3	3	-113	-1	0	-122	-3	-3	32	5	10	43
95.232	0	83	116	33	99	131	23	81	113	61	88	115	14	3	4	-112	-1	0	-122	-4	-3	32	4	9	44
95.3549	0	84	114	33	99	130	24	80	111	61	88	114	13	3	4	-112	0	0	-124	-4	-3	32	4	10	39
95.4778	0	83	113	33	99	129	25	80	111	60	89	113	14	3	4	-111	0	0	-124	-4	-3	33	4	10	39
95.6006	0	84	113	32	99	130	25	80	111	61	89	113	13	3	3	-112	0	0	-123	-3	-2	33	4	11	40
95.7235	0	83	114	33	99	130	25	80	110	61	89	115	14	2	3	-111	0	0	-123	-5	-3	32	4	9	41
95.8464	0	83	114	33	99	131	24	80	112	62	88	114	14	4	4	-111	0	0	-122	-3	-4	32	5	10	44
95.9693	0	83	115	32	100	131	23	81	112	61	88	114	14	3	3	-112	0	0	-121	-3	-3	32	5	9	44
96.0922	0	83	113	34	99	130	24	79	111	61	88	114	14	3	3	-112	0	0	-124	-4	-3	32	5	10	39
96.215	0	82	113	33	99	129	24	80	111	60	88	114	14	3	4	-111	-1	0	-123	-3	-3	32	5	10	39
96.3379	0	82	114	33	100	130	24	80	110	61	88	115	14	3	3	-111	0	0	-123	-4	-4	32	5	9	40
96.4608	0	82	114	32	99	130	24	80	111	61	89	115	15	3	3	-111	0	0	-122	-4	-4	32	4	9	42
96.5837	0	83	115	32	99	132	24	81	111	61	89	115	14	4	3	-112	0	0	-122	-4	-3	32	5	10	43
96.7066	0	83	114	34	99	132	25	81	113	62	89	115	13	3	4	-113	-1	0	-121	-3	-3	32	4	10	44
96.8294	0	83	114	33	99	131	24	81	112	61	89	115	14	3	4	-112	0	-1	-123	-4	-3	32	4	10	40
96.9523	0	83	114	32	99	130	24	80	111	61	89	115	14	3	4	-112	0	0	-123	-3	-3	33	4	9	40
97.0752	0	83	114	33	99	131	24	80	111	62	89	115	14	3	3	-112	0	0	-123	-4	-3	32	4	10	42
97.1981	0	83	115	32	99	131	24	80	112	62	89	114	14	3	3	-112	-1	0	-122	-4	-3	33	4	10	42
97.321	0	83	115	33	99	131	23	81	113	61	89	116	14	3	3	-113	0	-1	-122	-4	-3	32	4	9	44
97.4438	0	83	116	35	100	132	25	81	112	62	89	116	13	2	3	-112	0	-1	-121	-4	-3	33	4	9	44
97.5667	0	83	114	33	100	130	25	80	110	62	89	115	13	2	4	-113	0	-1	-124	-3	-3	31	4	9	40
97.6896	0	84	114	32	100	131	24	81	112	62	89	115	14	3	3	-112	-1	0	-123	-4	-3	32	5	9	41
97.8125	0	83	115	34	99	132	24	81	112	62	89	116	14	3	4	-112	0	0	-122	-2	-3	33	4	9	43
97.9354	0	83	115	33	99	132	24	80	113	62	89	116	14	3	3	-114	-1	0	-122	-4	-3	32	4	9	44
98.0582	0	83	116	33	99	133	25	81	113	61	90	116	13	3	4	-114	0	0	-121	-3	-4	32	4	11	44
98.1811	0	83	116	34	100	132	24	81	113	62	90	116	14	2	2	-114	-1	0	-123	-4	-3	33	4	10	42
98.304	0	83	114	34	99	130	24	81	112	61	89	115	13	3	4	-113	0	0	-123	-3	-3	32	4	10	39
98.4269	0	83	114	34	98	131	24	81	112	62	88	115	13	2	3	-113	0	-1	-124	-3	-4	33	4	10	41
98.5498	0	83	114	33	98	130	24	81	111	61	88	115	14	3	3	-113	-1	0	-123	-3	-3	32	4	10	42
98.6726	0	83	115	34	97	130	23	81	111	63	88	114	14	3	3	-112	-1	0	-122	-3	-3	32	3	10	44
98.7955	0	83	115	34	98	131	24	81	113	62	88	114	14	2	3	-114	0	0	-122	-3	-3	32	4	10	45
98.9184	0	84	115	34	98	129	24	81	113	62	87	114	13	4	3	-113	0	0	-124	-4	-3	32	4	9	42
99.0413	0	83	114	33	98	127	25	81	113	61	86	113	13	4	3	-113	0	-1	-124	-4	-4	32	4	10	40
99.1642	0	84	115	33	97	128	24	81	113	63	87	113	14	3	4	-113	-1	-1	-123	-4	-3	32	4	9	42
99.287	0	83	115	33	97	128	23	81	112	62	88	112	14	3	3	-113	0	-1	-121	-4	-3	32	4	10	43
99.4099	0	83	116	33	97	130	24	81	112	63	87	113	12	3	4	-114	-1	0	-121	-3	-4	32	5	10	44
99.5328	0	83	117	33	98	129	25	81	113	63	87	114	12	3	3	-115	0	0	-121	-3	-4	33	5	10	46
99.6557	0	83	115	34	97	128	23	81	113	62	87	112	13	3	4	-113	0	-1	-122	-4	-3	33	4	10	41
99.7786	0	83	115	33	97	128	23	81	112	61	87	112	13	3	3	-114	-1	0	-123	-4	-4	33	4	10	41
99.9014	0	83	115	34	98	129	23	81	112	62	87	113	14	3	4	-114	-1	0	-123	-4	-4	33	4	9	44
100.024	0	83	116	33	98	129	24	80	113	63	87	113	14	3	3	-114	-1	0	-123	-4	-3	34	4	10	43
100.147	0	84	116	33	97	130	23	81	114	62	87	113	13	3	4	-114	-1	0	-122	-4	-4	33	4	9	45
100.27	0	83	116	33	98	130	24	82	114	62	87	113	13	3	3	-114	0	-1	-121	-4	-3	34	5	9	44
100.393	0	84	116	34	97	128	23	80	112	63	86	113	13	3	3	-114	0	-1	-125	-4	-4	33	4	10	39
100.516	0	83	114	33	97	128	23	81	113	63	87	113	13	4	3	-114	-1	0	-123	-4	-4	33	4	10	42
100.639	0	83	114	33	97	129	23	81	113	62	86	113	13	3	3	-114	0	0	-122	-3	-3	33	4	10	43
100.762	0	83	116	33	97	128	22	81	114	62	87	113	14	4	4	-115	0	-1	-122	-3	-4	34	5	9	44
100.884	0	83	117	32	97	130	25	82	114	63	88	113	13	3	3	-115	0	-1	-122	-3	-4	35	4	9	44
101.007	0	84	116	34	96	129	23	81	113	62	87	113	14	3	3	-114	0	0	-124	-3	-4	33	3	10	41
101.13	0	83	114	33	97	127	24	81	112	62	86	112	12	3	3	-115	0	0	-122	-3	-3	33	3	10	40
101.253	0	83	115	33	98	128	23	81	113	63	87	112	13	3	3	-115	0	-1	-124	-4	-3	33	5	10	41
101.376	0	83	115	33	97	128	23	81	113	63	86	112	13	3	3	-115	0	-1	-124	-4	-3	33	5	10	42
101.499	0	83	116	33	97	129	23	81	114	62	86	113	14	3	3	-116	0	0	-122	-4	-3	33	4	10	45
101.622	0	82	116	33	97	129	23	82	114	62	87	113	14	3	4	-115	0	-1	-122	-3	-3	34	4	9	45
101.745	0	83	115	33	97	128	24	80	112	63	87	112	13	3	3	-115	0	0	-124	-4	-3	32	3	10	39
101.868	0	82	115	33	96	127	24	80	111	63	86	112	13	3	3	-115	0	-1	-124	-4	-3	33	4	10	41
101.99	0	83	114	34	97	128	24	81	112	62	87	112	12	3	3	-114	0	-1	-124	-4	-3	33	4	9	41
102.113	0	83	115	34	96	128	22	81	113	63	86	112	14	3	3	-114	-1	-1	-122	-4	-2	33	4	9	44
102.236	0	83	116	33	96	128	23	81	113	62	86	112	13	3	4	-114	0	0	-122	-4	-3	33	4	10	45
102.359	0	83	116	34	96	128	23	81	113	62	86	112	13	3	3	-114	-1	-1	-123	-4	-3	32	4	10	41
102.482	0	83	114	33	97	126	24	80	112	63	86	111	12	3	4	-113	0	0	-124	-4	-4	32	5	10	40
102.605	0	83	115	33	96	127	24	81	113	62	85	111	14	3	3	-114	0	-1	-124	-3	-3	33	4	9	41
102.728	0	83	115	33	96	127	23	80	113	62	86	111	13	2	3	-115	-1	0	-124	-3	-3	33	4	9	42
102.851	0	82	115	33	96	128	23	81	114	63	86	112	14	3	3	-115	-1	0	-123	-4	-2	33	4	9	44
102.973	0	83	116	34	97	128	22	81	113	63	86	112	13	3	3	-114	-1	0	-122	-4	-4	33	5	9	45
103.096	0	83	114	34	96	127	24	80	112	62	86	111	13	3	2	-114	0	-1	-125	-3	-5	32	4	10	40
103.219	0	84	114	33	96	127	22	81	112	63	86	111	14	3	4	-114	-1	-1	-123	-4	-4	33	4	9	42
103.342	0	83	114	33	96	127	23	81	113	63	86	111	14	3	4	-114	0	-1	-123	-4	-3	34	4	9	42
103.465	0	83	115	33	96	127	23	81	113	64	85	111	14	3	3	-114	-1	-1	-121	-4	-4	33	4	9	44
103.588	0	83	115	34	97	128	23	81	113	63	86	113	13	4	4	-114	0	-1	-121	-4	-4	33	4	9	44
103.711	0	84	115	34	96	127	23	81	112	63	86	111	12	3	3	-115	0	-1	-124	-4	-4	34	4	10	40
103.834	0	83	114	33	96	127	23	81	111	62	86	112	13	4	4	-114	0	0	-123	-4	-3	33	5	10	42
103.956	0	83	114	34	96	127	23	81	113	62	86	111	13	3	3	-115	0	-1	-123	-4	-4	33	4	10	42
104.079	0	82	115	33	97	127	23	81	114	64	85	112	14	3	4	-114	0	-1	-122	-4	-3	33	4	9	44
104.202	0	84	115	32	97	129	25	81	113	63	86	112	12	3	3	-115	0	-1	-122	-3	-2	34	5	10	44
104.325	0	84	115	34	97	128	23	81	113	63	86	112	13	4	3	-114	0	-1	-124	-4	-4	33	4	10	41
104.448	0	83	115	33	97	127	24	81	112	62	86	111	12	3	4	-115	-1	0	-124	-4	-2	32	4	9	40
104.571	0	83	115	33	96	127	23	81	114	64	86	111	14	3	4	-115	0	0	-123	-4	-3	33	3	10	42
104.694	11	84	114	33	97	129	23	81	113	63	87	112	14	3	3	-114	0	0	-122	-4	-3	33	4	10	44
104.817	0	84	116	32	97	129	24	82	114	62	87	113	13	3	3	-116	0	0	-121	-4	-3	34	3	9	44
104.94	0	84	116	33	96	129	23	82	113	63	86	112	13	3	3	-114	-1	0	-121	-3	-3	34	4	9	44
105.062	0	83	114	33	96	127	23	81	112	63	87	112	13	4	4	-115	0	-1	-124	-4	-3	33	4	9	39
105.185	0	84	114	33	97	128	23	81	113	62	86	112	14	2	3	-115	0	0	-124	-4	-4	33	5	10	41
105.308	0	83	115	33	97	128	23	81	112	63	87	112	14	4	3	-114	0	0	-123	-4	-3	34	4	9	42
105.431	0	83	116	33	97	129	23	80	113	63	87	112	14	3	4	-114	-1	0	-122	-5	-4	33	4	9	44
105.554	0	83	116	33	97	128	24	82	114	63	87	113	13	3	3	-116	0	-1	-121	-3	-3	33	4	9	44
105.677	0	83	116	34	97	127	23	81	112	62	86	112	13	4	3	-115	0	-1	-123	-4	-3	34	5	9	41
105.8	0	83	115	33	96	127	24	81	112	63	87	112	13	3	3	-115	0	0	-124	-4	-3	33	4	10	40
105.923	0	83	114	33	97	128	23	80	113	63	87	112	14	3	3	-115	-1	0	-123	-4	-4	34	4	9	42
106.045	0	84	115	32	97	128	23	81	113	63	85	112	14	3	3	-116	-1	0	-123	-4	-4	33	4	10	44
106.168	0	84	114	32	96	129	23	80	114	63	87	113	14	3	4	-115	-1	0	-123	-4	-3	33	4	10	45
106.291	0	83	115	33	97	129	22	82	115	62	87	114	13	3	2	-114	-1	0	-122	-4	-4	34	5	9	45
106.414	0	83	114	33	97	127	24	81	112	63	86	112	12	4	4	-114	0	-1	-124	-4	-3	33	5	10	40
106.537	0	83	114	33	97	127	23	81	112	62	86	112	14	3	4	-115	0	0	-123	-4	-4	33	4	10	42
106.66	0	83	114	32	97	128	23	80	113	62	87	113	14	3	3	-115	-1	-1	-124	-3	-4	34	4	10	43
106.783	0	83	115	32	97	129	23	81	113	62	86	113	14	4	3	-115	0	-1	-122	-3	-3	34	4	9	45
106.906	0	83	115	32	97	129	23	81	114	63	87	113	14	4	3	-115	-1	0	-122	-3	-4	34	3	9	45
107.028	0	84	115	33	96	128	24	81	113	62	86	112	12	3	3	-115	-1	0	-123	-4	-3	35	4	9	42
107.151	0	83	114	32	96	128	23	80	113	62	87	112	13	2	3	-115	0	-1	-124	-4	-4	33	4	10	42
107.274	0	83	114	33	98	128	23	81	112	62	86	112	13	3	3	-114	0	-1	-123	-4	-3	34	4	10	44
107.397	0	83	115	32	98	128	23	81	112	63	87	113	14	3	4	-115	0	0	-123	-3	-4	34	4	10	44
107.52	0	83	115	32	97	129	24	80	113	62	87	112	13	3	4	-116	0	0	-122	-4	-3	35	4	10	44
107.643	0	83	116	32	98	129	24	81	113	63	86	113	12	2	4	-116	0	0	-121	-3	-4	34	4	10	43
107.766	0	83	115	32	97	127	23	81	113	63	86	112	12	3	3	-116	0	-1	-124	-3	-4	33	4	9	40
107.889	0	83	114	33	97	129	23	81	113	63	87	113	13	3	3	-115	-1	0	-123	-4	-3	34	4	9	41
108.012	0	83	114	33	97	128	22	81	113	63	86	112	14	3	4	-116	0	-1	-123	-4	-4	34	4	10	44
108.134	0	82	115	32	96	129	22	81	114	63	87	112	14	3	3	-115	0	0	-123	-4	-3	34	4	10	45
108.257	0	82	115	32	97	129	24	81	114	62	87	113	13	3	4	-116	0	0	-122	-4	-3	34	4	10	44
108.38	0	83	115	33	97	128	23	82	113	62	87	112	13	3	3	-115	-1	-1	-124	-4	-3	34	5	9	42
108.503	0	83	114	33	97	127	24	81	112	63	87	112	13	3	3	-115	0	-1	-125	-4	-3	33	5	9	39
108.626	0	82	113	34	97	128	23	80	113	62	86	112	13	3	4	-115	0	0	-124	-3	-3	34	3	10	41
108.749	0	83	115	32	97	127	23	80	112	63	86	111	13	4	4	-115	0	-1	-123	-3	-4	33	4	10	42
108.872	0	83	115	32	97	128	23	80	113	62	87	113	14	3	4	-116	0	0	-123	-4	-4	33	4	10	44
108.995	0	83	115	33	97	128	22	81	114	61	86	113	14	3	3	-115	-1	0	-123	-3	-4	34	3	9	45
109.117	0	83	114	33	96	127	23	80	112	63	86	112	13	3	3	-115	0	-1	-125	-4	-3	32	4	9	38
109.24	0	82	113	33	97	126	23	80	112	62	86	111	12	2	3	-114	-1	0	-124	-3	-2	31	3	10	40
109.363	0	82	114	34	97	126	24	80	112	62	86	111	12	3	3	-114	-1	0	-124	-4	-3	32	4	9	40
109.486	0	83	114	33	96	126	22	79	112	62	86	111	14	3	4	-114	0	0	-124	-4	-3	33	4	9	42
109.609	0	83	114	32	96	126	22	80	112	62	87	112	14	3	3	-114	0	0	-124	-3	-3	33	3	9	45
109.732	0	83	115	34	96	127	22	81	113	63	86	112	14	3	3	-113	0	0	-123	-3	-4	33	4	9	43
109.855	0	82	113	32	96	125	23	81	110	62	86	111	13	3	3	-113	0	0	-125	-4	-2	32	4	9	39
109.978	0	83	113	32	96	125	23	81	111	62	87	110	13	3	3	-113	-1	0	-125	-4	-4	33	4	9	40
110.1	0	83	113	33	96	126	23	81	111	60	86	109	13	2	3	-113	-1	0	-124	-4	-3	33	4	9	42
110.223	0	82	114	32	96	126	22	80	112	62	86	111	14	3	4	-114	-1	0	-123	-3	-3	33	5	9	44
110.346	0	84	114	32	97	128	23	81	113	63	86	110	13	3	3	-114	0	-1	-122	-4	-3	33	4	10	45
110.469	0	83	115	34	97	127	23	81	113	62	87	111	12	3	3	-115	-1	-1	-123	-3	-3	32	4	8	42
110.592	0	82	113	33	96	126	23	80	111	61	87	111	12	2	3	-113	0	-1	-125	-4	-3	32	4	10	40
110.715	0	83	114	33	97	127	22	81	112	61	87	111	13	3	3	-114	-1	0	-123	-4	-3	32	4	9	42
110.838	0	82	114	32	97	129	23	81	112	62	86	112	14	4	3	-114	0	0	-123	-4	-3	33	4	9	43
110.961	0	83	114	33	98	129	23	81	111	63	88	113	14	3	3	-114	0	-1	-123	-4	-3	34	3	9	45
111.084	0	83	115	34	98	130	24	81	113	62	87	113	12	3	2	-114	0	0	-122	-3	-3	33	4	9	44
111.206	0	83	114	34	98	129	23	80	111	62	87	113	12	3	3	-113	0	-1	-124	-4	-3	33	4	9	41
111.329	0	82	113	32	98	128	24	81	112	62	88	113	13	3	3	-114	0	-1	-124	-3	-2	33	4	9	42
111.452	0	82	115	32	98	129	22	80	112	63	88	113	14	3	3	-113	0	-1	-123	-3	-3	33	3	9	43
111.575	0	82	114	33	98	128	23	81	112	63	88	113	13	3	4	-114	-1	0	-123	-4	-3	34	5	9	44
111.698	0	83	115	33	98	131	25	80	113	62	88	114	12	3	4	-113	0	0	-122	-3	-3	33	4	9	44
111.821	0	84	115	34	98	129	24	80	113	62	88	114	13	4	4	-115	0	0	-122	-4	-4	33	4	9	43
111.944	0	83	113	32	98	129	24	80	112	63	88	113	13	3	3	-114	-1	0	-124	-3	-3	33	4	9	41
112.067	0	82	114	33	98	130	24	81	112	62	88	114	13	3	3	-114	-1	0	-123	-4	-4	33	4	10	43
112.189	0	83	114	32	98	129	22	81	113	63	88	114	14	3	3	-114	-1	-1	-123	-4	-3	32	4	10	43
112.312	0	83	115	33	98	130	23	82	112	62	87	114	14	4	4	-115	0	0	-123	-2	-4	33	4	9	44
112.435	0	82	115	33	98	130	25	81	114	63	88	114	12	3	3	-115	0	0	-121	-4	-3	33	4	9	44
112.558	0	83	114	33	98	129	24	80	112	62	89	113	12	2	4	-114	0	0	-124	-4	-3	33	4	9	41
112.681	0	82	114	33	98	130	24	80	111	62	87	114	13	3	4	-114	0	0	-123	-3	-3	33	4	9	41
112.804	0	83	114	33	99	130	23	81	112	62	87	114	14	3	4	-115	-1	0	-123	-4	-4	33	3	10	42
112.927	0	83	115	32	99	131	22	80	112	63	88	115	15	3	3	-114	0	0	-123	-4	-2	33	4	9	44
113.05	0	83	115	33	99	131	25	81	113	63	88	115	12	3	3	-114	0	-1	-122	-3	-4	33	4	9	45
113.172	0	84	116	33	98	132	24	81	113	63	89	116	13	3	3	-114	0	0	-122	-4	-3	34	4	10	44
113.295	0	83	114	32	99	131	23	80	112	63	89	116	13	3	3	-114	-1	0	-124	-4	-3	31	5	9	40
113.418	0	83	113	33	98	132	23	81	112	61	88	116	14	3	4	-115	-1	0	-124	-4	-3	33	4	10	43
113.541	0	84	113	33	99	132	23	80	112	62	88	115	14	3	3	-114	0	0	-123	-3	-4	33	4	10	43
113.664	0	83	115	33	100	133	23	80	112	63	89	116	13	3	3	-113	0	0	-123	-3	-4	33	5	10	45
113.787	0	84	115	32	100	133	25	81	113	62	90	117	13	4	3	-114	0	0	-122	-3	-3	34	4	10	44
113.91	0	83	115	34	99	133	25	80	112	62	90	117	12	3	4	-114	0	-1	-122	-4	-4	33	4	9	41
114.033	0	82	114	32	99	132	23	80	111	61	89	116	14	3	4	-115	0	-1	-124	-4	-2	32	4	9	41
114.156	0	82	115	33	99	132	23	80	113	63	89	117	14	3	3	-115	-1	0	-123	-4	-3	33	5	10	44
114.278	0	83	114	33	99	133	23	81	113	63	90	117	14	3	3	-114	0	-1	-123	-3	-3	33	4	9	44
114.401	0	83	115	33	99	134	25	81	113	62	90	118	14	3	3	-115	-1	-1	-122	-3	-3	34	3	10	45
114.524	0	83	116	33	100	133	24	81	114	62	90	117	12	3	3	-114	-1	-1	-122	-2	-4	34	4	9	43
114.647	0	82	113	32	100	133	24	81	112	62	89	117	13	4	4	-115	0	0	-124	-4	-4	33	4	10	41
114.77	0	83	113	33	101	134	23	81	112	62	90	118	14	2	4	-114	0	0	-122	-4	-3	34	5	10	43
114.893	0	83	114	33	100	134	23	81	112	62	90	118	14	3	4	-114	0	0	-123	-4	-4	33	4	10	44
115.016	0	83	114	34	101	134	25	81	113	62	90	118	13	3	3	-114	0	0	-122	-4	-3	33	4	9	43
115.139	0	83	115	33	100	135	25	81	114	62	90	119	13	3	4	-114	0	0	-120	-3	-3	33	3	10	44
115.261	0	83	114	33	99	133	24	81	112	62	90	117	14	4	3	-114	-1	-1	-125	-4	-4	32	4	9	40
115.384	0	83	113	33	100	133	24	81	112	62	89	118	14	3	3	-114	0	0	-124	-4	-2	33	4	11	41
115.507	0	83	113	33	99	133	23	80	112	63	89	119	14	3	3	-114	0	-1	-124	-4	-4	33	4	9	42
115.63	0	82	114	33	100	133	23	80	112	62	90	118	15	3	3	-113	0	0	-122	-3	-3	33	4	9	44
115.753	0	83	115	32	100	134	24	80	113	62	90	118	15	3	3	-115	0	0	-123	-3	-4	33	4	10	45
115.876	0	83	114	34	100	134	25	80	113	62	90	119	12	3	3	-115	0	-1	-123	-4	-3	33	4	10	43
115.999	0	82	113	31	100	132	24	80	111	63	89	117	13	3	3	-113	-1	0	-124	-4	-3	32	4	10	40
116.122	0	83	112	32	100	134	24	80	111	61	90	118	14	3	4	-113	0	0	-124	-4	-3	33	4	9	41
116.244	0	82	113	33	100	134	23	80	112	61	89	118	15	3	4	-114	0	0	-123	-4	-3	33	4	10	43
116.367	0	83	113	34	100	135	24	80	112	62	89	118	14	3	3	-115	0	0	-124	-4	-3	33	4	10	44
116.49	0	83	115	32	99	136	25	81	113	63	91	119	13	3	3	-114	0	0	-123	-3	-3	34	3	10	44
116.613	0	82	114	33	100	134	24	80	112	61	90	119	13	3	4	-113	0	0	-123	-3	-3	33	4	9	41
116.736	0	82	113	33	99	134	24	80	110	62	90	119	14	3	3	-114	-1	0	-124	-3	-3	34	5	9	41
116.859	0	83	113	34	100	135	23	81	111	62	89	118	14	3	3	-114	0	0	-124	-4	-3	32	4	9	43
116.982	0	83	114	32	100	134	23	81	111	62	90	119	14	3	4	-113	0	0	-124	-4	-4	32	5	9	43
117.105	0	83	114	32	101	134	24	81	112	62	90	118	15	3	3	-114	0	0	-123	-3	-3	33	4	9	44
117.228	0	83	114	33	101	135	24	80	112	63	89	119	14	3	3	-114	0	0	-123	-4	-3	33	4	9	44
117.35	0	83	113	33	100	134	24	80	111	61	89	118	13	3	2	-113	0	-1	-125	-4	-3	33	5	10	40
117.473	0	82	113	33	100	133	24	80	111	62	89	119	13	3	3	-114	0	0	-124	-4	-4	33	4	10	42
117.596	0	83	113	33	100	133	23	80	112	62	90	118	13	3	3	-114	0	0	-124	-3	-4	33	4	10	42
117.719	0	82	114	33	100	134	23	80	112	63	90	118	14	3	3	-115	-1	0	-123	-3	-3	33	4	10	43
117.842	0	82	114	33	100	134	25	80	113	62	90	118	14	4	3	-114	0	0	-122	-3	-3	33	4	9	44
117.965	0	82	114	34	100	133	24	80	112	63	89	117	13	3	3	-113	0	-1	-125	-4	-3	33	4	10	41
118.088	0	83	113	32	100	133	24	80	111	61	89	117	14	3	3	-114	0	0	-124	-3	-3	32	4	9	41
118.211	0	82	114	33	100	134	23	80	111	61	90	118	15	3	3	-113	0	0	-124	-3	-3	32	4	10	43
118.333	0	82	114	32	101	134	23	81	111	63	90	118	15	3	4	-114	0	-1	-123	-3	-4	32	5	9	44
118.456	0	82	115	33	100	135	25	81	113	62	89	119	14	3	3	-115	0	0	-122	-3	-3	33	5	9	44
118.579	0	82	115	33	101	133	24	81	113	63	89	118	13	3	3	-113	0	0	-123	-3	-4	32	4	9	42
118.702	0	83	114	33	98	133	24	80	111	62	90	117	13	4	4	-113	0	0	-124	-3	-3	32	4	10	40
118.825	0	82	114	33	100	133	24	80	112	62	90	117	14	2	3	-114	0	0	-124	-4	-3	33	4	9	42
118.948	0	82	114	32	99	134	24	80	112	61	90	118	14	3	3	-114	-1	-1	-123	-3	-3	33	4	9	42
119.071	0	82	115	33	99	134	24	80	113	63	89	118	14	2	3	-115	-1	0	-123	-4	-2	33	4	9	44
119.194	0	83	115	33	100	134	25	81	113	63	90	119	13	3	3	-114	-1	0	-122	-4	-4	33	4	10	43
119.316	0	82	113	33	100	133	24	80	112	62	90	118	14	3	3	-114	0	-1	-126	-3	-4	33	4	10	40
119.439	0	82	113	33	100	133	24	80	110	62	90	117	14	3	4	-114	-1	0	-124	-4	-3	33	4	10	41
119.562	0	82	114	33	100	133	23	80	112	61	90	118	14	3	4	-114	-1	-1	-124	-3	-3	33	4	9	42
119.685	0	82	115	33	100	134	23	80	112	62	88	117	14	3	3	-114	-1	0	-124	-3	-4	33	4	10	44
119.808	0	83	115	32	100	134	25	80	113	62	90	118	14	3	2	-114	-1	-1	-122	-3	-3	33	4	9	44
119.931	0	82	115	34	99	134	24	80	112	62	90	119	13	3	3	-114	0	0	-122	-4	-3	32	4	10	43
120.054	0	83	113	32	100	132	25	80	111	62	89	117	12	2	4	-114	0	0	-124	-4	-3	32	4	9	40
120.177	0	82	114	33	100	134	24	80	113	62	89	118	14	4	3	-115	-1	0	-124	-4	-3	32	4	10	42
120.3	0	82	114	33	100	133	24	79	112	62	90	118	14	3	4	-114	-1	0	-124	-3	-3	33	5	9	43
120.422	0	82	114	33	100	134	24	80	112	62	91	118	14	3	3	-114	0	0	-122	-4	-3	34	4	10	44
120.545	0	82	115	33	100	135	26	80	113	62	91	120	13	2	3	-114	-1	0	-122	-4	-3	33	4	10	44
120.668	0	82	115	35	100	135	23	80	113	62	89	119	14	3	4	-115	0	0	-122	-3	-4	34	5	10	43
120.791	0	82	115	32	101	134	24	80	111	63	89	118	13	3	3	-115	0	-1	-125	-4	-4	33	5	10	41
120.914	0	82	115	33	100	134	23	80	112	62	89	118	15	4	3	-114	0	0	-122	-3	-4	33	4	9	44
121.037	0	83	115	33	100	134	23	81	112	62	91	119	15	3	4	-114	0	0	-123	-4	-4	33	4	9	44
121.16	0	83	114	33	100	136	25	80	114	62	91	120	13	3	3	-114	-1	-1	-122	-4	-3	33	4	10	43
121.283	0	82	116	33	101	137	25	81	115	62	90	120	13	3	3	-114	0	-1	-121	-3	-3	34	4	10	44
121.405	0	82	116	34	101	136	24	80	112	62	91	120	14	4	4	-115	0	0	-123	-4	-3	33	3	9	42
121.528	0	82	114	32	101	136	24	80	112	62	90	120	15	3	4	-115	-1	0	-123	-3	-3	34	4	10	42
121.651	0	83	114	33	101	137	23	81	113	62	91	120	14	3	3	-115	0	0	-123	-3	-3	33	5	9	44
121.774	0	82	117	33	102	137	25	80	113	63	91	122	14	3	3	-115	0	0	-122	-4	-3	33	4	9	44
121.897	0	84	116	33	101	138	25	81	115	62	91	121	13	3	4	-115	0	-1	-122	-4	-3	33	4	10	45
122.02	0	83	116	34	101	138	25	81	115	62	91	122	13	3	4	-115	0	-1	-123	-4	-3	34	3	9	43
122.143	0	82	115	33	101	136	25	80	113	63	91	121	14	2	4	-115	-1	0	-124	-4	-3	33	4	9	40
122.266	0	83	115	33	101	136	24	80	114	61	91	121	14	3	4	-116	-1	0	-124	-4	-3	33	4	9	43
122.388	0	82	116	33	101	138	24	80	114	63	90	122	15	4	3	-114	0	0	-122	-3	-4	33	4	9	44
122.511	0	83	116	33	102	138	24	81	113	63	91	122	15	4	3	-115	0	0	-123	-4	-4	33	4	9	45
122.634	0	83	116	34	101	139	25	80	115	62	92	123	14	4	3	-115	0	0	-121	-3	-4	34	4	10	44
122.757	0	82	115	33	102	137	25	80	113	63	91	121	13	3	4	-115	0	0	-124	-3	-4	34	4	10	40
122.88	0	82	114	33	101	137	25	80	112	62	90	121	13	3	4	-115	0	0	-124	-4	-3	33	4	10	41
123.003	0	82	115	34	101	138	23	81	113	62	90	121	14	3	4	-115	0	-1	-124	-3	-3	33	5	10	42
123.126	0	81	116	33	101	137	24	80	113	62	91	121	15	3	3	-115	-1	-1	-123	-4	-4	33	4	10	43
123.249	0	83	116	34	99	143	26	80	113	62	90	128	16	3	3	-114	0	-2	-125	-4	-4	32	4	6	39
123.372	0	82	115	34	98	144	29	80	113	60	89	130	18	3	4	-110	0	-2	-123	-3	-4	30	3	8	36
123.494	0	82	113	32	99	141	29	79	110	60	89	126	19	3	4	-108	-1	0	-125	-3	-4	30	3	10	35
123.617	0	82	113	32	101	143	28	78	111	60	90	127	18	3	2	-111	-1	0	-125	-4	-2	30	3	10	41
123.74	0	81	112	33	100	143	28	79	111	62	90	127	17	2	3	-111	0	0	-125	-4	-3	30	4	10	42
123.863	0	82	114	33	100	143	28	79	111	62	91	128	17	3	4	-111	0	0	-124	-4	-3	30	5	10	44
123.986	0	81	114	34	101	145	29	79	113	62	92	128	15	3	3	-111	0	0	-122	-3	-2	32	4	9	44
124.109	0	81	113	34	100	143	27	79	112	61	91	128	18	4	3	-111	0	0	-125	-3	-3	32	5	10	41
124.232	0	81	113	32	101	144	28	79	112	61	92	128	16	3	3	-111	0	0	-123	-4	-3	31	4	10	42
124.355	0	81	114	33	102	145	26	79	112	62	92	129	17	3	4	-110	0	0	-123	-4	-3	32	5	9	42
124.477	0	81	114	33	101	145	27	79	112	62	91	128	17	2	3	-112	0	0	-124	-4	-4	32	4	10	43
124.6	0	82	115	34	102	144	28	79	113	61	92	129	16	3	3	-112	0	0	-123	-4	-3	31	4	10	44
124.723	0	81	114	35	101	142	26	79	113	63	92	127	16	3	3	-111	0	0	-125	-3	-3	31	4	10	42
124.846	0	82	113	34	101	139	27	79	112	62	91	124	17	3	4	-110	-1	-1	-124	-3	-4	31	5	10	40
124.969	0	81	115	33	101	137	25	79	112	61	90	122	17	4	3	-110	-1	0	-123	-4	-4	30	4	10	42
125.092	0	82	114	34	101	136	25	79	113	61	90	122	16	3	3	-111	0	0	-124	-3	-2	30	4	10	43
125.215	0	81	116	33	101	137	26	79	113	63	89	121	14	3	4	-110	0	0	-123	-3	-3	31	4	10	44
125.338	0	81	115	34	100	134	25	79	113	62	90	120	15	3	4	-111	0	0	-123	-4	-3	31	4	9	41
125.46	0	81	113	33	99	133	26	80	111	61	88	118	15	3	4	-110	0	0	-125	-3	-3	30	4	10	39
125.583	0	81	113	33	99	132	26	79	111	61	89	117	15	3	4	-110	0	-1	-125	-4	-3	31	4	9	41
125.706	0	82	113	34	99	131	26	79	111	61	89	116	15	2	3	-110	0	0	-124	-3	-3	31	4	10	40
125.829	0	82	114	34	98	130	25	79	112	61	88	116	16	3	3	-109	0	0	-124	-3	-3	31	5	10	43
125.952	0	82	114	34	98	129	25	79	111	62	88	114	15	3	3	-109	0	0	-125	-3	-3	30	4	9	41
126.075	0	81	112	33	97	127	26	78	111	61	87	112	15	3	3	-109	0	-1	-125	-4	-3	30	4	10	40
126.198	0	81	114	34	98	127	25	79	112	60	87	112	15	3	3	-108	0	-1	-124	-3	-3	30	4	10	41
126.321	0	81	114	34	98	127	25	79	111	61	87	112	15	3	4	-107	-1	0	-124	-3	-3	31	4	10	41
126.444	0	81	113	33	97	127	24	78	112	62	87	112	15	3	3	-108	0	-1	-123	-3	-2	30	4	9	43
126.566	0	81	112	33	97	125	25	79	110	60	86	110	15	3	3	-107	-1	0	-125	-3	-3	30	4	9	39
126.689	0	80	113	33	96	124	25	78	109	60	86	108	15	3	3	-108	0	0	-124	-3	-3	30	5	10	40
126.812	0	82	112	34	95	124	25	79	110	61	85	108	15	3	4	-108	0	0	-123	-4	-2	30	5	9	40
126.935	0	81	112	34	96	123	24	79	109	59	84	108	15	3	3	-107	-1	0	-124	-3	-2	30	3	9	41
127.058	0	81	112	33	96	123	24	79	110	60	85	108	15	3	3	-108	0	-1	-123	-4	-3	30	4	9	43
127.181	0	81	112	34	95	122	25	78	109	60	84	107	15	3	3	-107	-1	0	-125	-3	-3	29	4	10	38
127.304	0	80	110	32	94	121	25	78	109	60	83	106	14	3	3	-106	0	-1	-123	-3	-4	29	4	9	39
127.427	0	81	111	33	95	119	24	78	109	59	83	104	14	2	4	-107	0	0	-124	-2	-4	30	4	10	41
127.549	0	80	111	32	93	119	23	78	109	59	83	105	15	3	3	-106	-1	-1	-123	-3	-3	29	4	9	42
127.672	0	81	113	33	94	121	23	78	109	60	84	105	14	3	4	-106	0	0	-123	-3	-4	30	5	9	43
127.795	0	81	110	33	95	120	24	78	107	59	83	104	14	3	3	-105	0	0	-124	-3	-3	29	3	10	38
127.918	0	80	110	32	94	120	24	78	108	59	84	104	14	2	3	-106	0	-1	-124	-4	-3	29	4	10	39
128.041	0	81	110	32	94	120	25	79	107	59	84	104	14	3	3	-106	0	0	-124	-2	-3	29	4	9	39
128.164	0	81	110	33	95	120	24	78	108	59	84	104	15	3	3	-105	0	-1	-124	-3	-3	29	4	9	41
128.287	0	81	110	32	94	120	23	79	109	59	84	104	15	3	3	-104	0	0	-122	-4	-3	29	4	9	43
128.41	0	81	109	32	95	119	25	78	107	58	84	103	13	3	2	-106	0	-1	-124	-3	-3	29	5	9	40
128.532	0	81	110	32	94	119	23	78	107	58	85	104	15	3	3	-105	-1	-1	-124	-3	-4	28	4	10	41
128.655	0	81	110	32	95	121	22	78	108	58	85	104	15	4	3	-105	-1	0	-122	-3	-3	30	4	9	43
128.778	0	81	110	32	95	120	24	79	108	59	84	104	14	3	2	-104	0	-1	-122	-3	-3	30	4	10	44
128.901	0	82	111	33	95	120	24	79	109	59	85	104	11	3	2	-106	0	-1	-121	-2	-3	29	4	9	43
129.024	0	80	110	33	96	120	23	79	108	58	84	104	14	3	4	-106	0	-1	-124	-4	-3	30	4	9	42
129.147	0	82	111	31	95	120	24	79	107	58	84	105	14	2	3	-106	0	0	-123	-4	-3	30	3	9	42
129.27	0	81	112	32	96	121	22	80	109	59	85	105	14	3	4	-106	0	0	-123	-3	-3	30	4	9	43
129.393	0	82	112	32	96	122	24	79	110	59	84	106	13	3	3	-107	0	-1	-122	-3	-2	29	4	9	43
129.516	0	81	112	33	96	122	25	80	109	60	86	106	11	3	3	-108	0	0	-121	-4	-3	31	3	9	44
129.638	0	81	113	33	95	122	23	79	110	59	85	106	12	3	3	-108	0	0	-122	-3	-3	30	4	9	43
129.761	0	81	111	32	95	121	23	79	109	59	85	105	13	2	2	-107	-1	-1	-124	-3	-3	30	3	10	41
129.884	0	82	112	32	95	122	23	79	108	59	85	106	13	3	4	-108	0	-1	-123	-3	-3	30	3	10	43
130.007	0	81	113	32	95	122	23	79	109	60	86	106	14	3	3	-108	0	-1	-123	-3	-3	31	4	9	44
130.13	0	81	112	32	95	123	23	79	110	60	85	106	12	3	4	-109	-1	-1	-121	-4	-4	30	4	9	44
130.253	0	81	112	33	96	124	23	79	111	61	86	107	11	3	4	-109	0	0	-121	-3	-3	31	4	10	44
130.376	0	82	110	33	96	122	23	79	109	59	85	107	13	3	4	-110	0	-1	-124	-3	-3	32	4	9	42
130.499	0	81	111	32	96	122	22	79	108	60	86	106	13	2	4	-111	0	-1	-124	-4	-3	31	3	9	43
130.621	0	81	111	32	96	123	23	79	109	61	85	107	12	3	3	-110	0	-1	-122	-3	-4	31	4	10	44
130.744	0	81	112	33	97	124	24	80	110	60	86	107	11	3	2	-111	0	0	-120	-4	-3	32	4	9	44
130.867	0	81	113	33	97	126	24	79	110	61	86	109	12	3	4	-113	0	0	-120	-3	-3	33	4	9	45
130.99	0	81	111	33	97	126	23	79	110	61	87	110	13	3	4	-112	0	-1	-122	-3	-3	32	4	9	43
131.113	0	80	111	32	97	125	23	79	108	61	86	109	13	3	3	-110	-1	0	-123	-3	-4	31	4	9	42
131.236	0	81	111	32	97	126	22	77	109	61	87	110	12	3	3	-111	0	-1	-124	-3	-4	30	5	10	42
131.359	0	80	111	33	97	126	22	78	109	60	87	110	14	2	3	-111	0	-1	-123	-4	-3	31	4	9	43
131.482	0	81	112	32	96	126	22	78	110	60	86	109	13	3	3	-110	0	-1	-123	-4	-3	31	4	9	45
131.604	0	81	112	33	96	126	22	78	110	60	86	110	14	2	3	-110	-1	0	-124	-3	-3	31	4	9	42
131.727	0	80	111	32	97	124	23	77	108	60	86	109	12	2	2	-109	0	0	-124	-4	-3	30	3	10	40
131.85	0	80	111	32	96	125	23	78	109	60	87	109	12	3	4	-110	-1	-1	-125	-3	-3	30	4	10	41
131.973	0	80	111	32	96	125	23	78	110	61	86	109	13	3	3	-110	0	-1	-124	-4	-3	31	4	9	42
132.096	0	80	113	32	95	126	23	79	110	61	87	110	13	3	3	-111	0	-1	-124	-3	-3	31	4	9	42
132.219	0	81	113	34	96	125	22	78	110	61	85	109	12	3	3	-110	0	0	-124	-4	-3	31	4	10	43
132.342	0	81	111	32	96	124	24	78	108	60	85	108	12	3	3	-110	0	0	-124	-3	-3	31	4	9	40
132.465	0	81	111	32	97	125	22	78	109	60	85	109	13	4	3	-110	0	-1	-124	-4	-3	31	4	9	42
132.588	0	81	112	33	96	125	22	78	110	60	86	109	13	3	3	-110	-1	-1	-124	-4	-3	30	4	10	42
132.71	0	81	112	33	96	125	22	78	110	60	85	109	13	3	4	-110	0	0	-122	-3	-3	32	4	9	43
132.833	0	81	113	34	96	125	22	78	110	61	85	109	14	3	2	-109	-1	-1	-123	-3	-3	30	4	9	44
132.956	0	81	112	33	96	124	24	78	110	60	86	108	12	3	3	-109	0	0	-124	-3	-3	31	4	10	40
133.079	0	81	112	33	95	124	23	77	110	60	85	108	14	4	2	-108	-1	-1	-124	-4	-3	30	4	10	42
133.202	0	81	112	33	96	124	22	78	110	61	85	108	14	3	3	-109	-1	-1	-123	-3	-3	31	4	9	43
133.325	0	82	112	32	96	126	23	79	111	60	85	109	14	4	4	-110	0	-1	-123	-4	-3	31	4	9	45
133.448	0	81	114	32	97	126	23	80	112	61	86	109	13	3	3	-111	-1	0	-122	-3	-4	31	4	9	45
133.571	0	82	112	34	95	126	23	79	111	62	86	109	13	2	3	-110	0	-1	-124	-3	-3	31	4	9	41
133.693	0	81	113	32	96	127	22	79	110	60	86	109	14	3	3	-110	0	0	-123	-3	-4	31	3	10	44
133.816	0	81	114	34	96	127	22	79	112	60	87	110	13	3	4	-110	-1	0	-123	-4	-3	31	4	9	44
133.939	0	81	115	33	97	128	23	80	112	61	86	111	14	3	3	-110	0	-1	-122	-4	-4	31	4	9	45
134.062	0	82	114	33	97	128	24	79	113	62	86	111	13	3	3	-112	0	-1	-122	-4	-4	31	5	10	45
134.185	0	81	114	35	96	127	23	79	111	62	86	111	13	3	3	-111	-1	-1	-123	-4	-3	32	4	10	42
134.308	0	82	114	33	97	127	23	79	111	61	86	111	14	3	3	-111	0	-1	-124	-3	-3	31	4	10	42
134.431	0	82	114	33	98	128	22	79	113	62	86	111	14	3	4	-111	0	-1	-122	-4	-3	32	4	9	44
134.554	0	81	114	33	97	128	22	79	112	62	87	112	14	3	4	-111	0	-1	-122	-4	-3	31	4	9	44
134.676	0	82	115	33	97	128	23	79	113	61	87	111	14	3	3	-111	0	-1	-122	-4	-3	32	4	9	45
134.799	0	81	113	35	97	127	23	80	112	62	86	111	13	3	4	-111	0	0	-124	-3	-3	32	4	10	41
134.922	0	82	113	33	97	127	24	79	112	61	86	111	13	3	3	-111	-1	0	-124	-3	-3	32	4	9	41
135.045	0	82	113	34	97	127	24	79	112	62	87	111	13	3	3	-112	-1	0	-124	-3	-3	31	4	9	42
135.168	0	82	115	33	98	127	24	80	113	62	87	111	13	3	4	-112	0	-1	-123	-3	-3	32	4	9	42
135.291	0	82	115	33	97	128	23	79	114	61	87	111	14	3	3	-113	0	0	-122	-3	-4	32	4	10	43
135.414	0	81	114	35	97	126	24	79	111	62	86	110	13	3	3	-112	0	-1	-124	-3	-3	31	4	10	40
135.537	0	81	113	33	97	126	24	78	111	61	86	110	12	3	3	-110	0	0	-123	-2	-4	30	4	10	40
135.66	0	81	114	33	96	125	24	79	111	61	85	110	12	3	4	-109	-1	0	-123	-4	-3	31	4	10	41
135.782	0	81	113	33	96	125	24	79	111	61	86	109	13	3	4	-110	0	0	-124	-3	-3	31	3	10	41
135.905	0	81	114	33	96	126	23	78	112	61	85	109	13	3	3	-110	0	0	-123	-3	-4	31	4	10	42
136.028	0	82	114	35	96	124	22	79	111	61	84	109	14	3	3	-109	-1	-1	-123	-3	-3	30	5	10	41
136.151	0	81	111	32	95	123	24	77	110	60	84	107	13	3	3	-108	0	-1	-124	-3	-3	30	4	10	38
136.274	0	80	112	33	95	122	23	78	109	60	84	107	14	3	3	-107	-1	-1	-125	-3	-3	30	3	9	38
136.397	0	80	112	34	95	122	24	78	110	59	84	106	13	2	4	-108	0	-1	-124	-4	-3	30	3	9	39
136.52	0	80	112	33	95	122	25	78	109	59	84	106	13	3	3	-107	-1	0	-123	-4	-3	29	4	9	41
136.643	0	81	112	34	95	123	23	78	111	60	83	106	14	2	3	-108	0	-1	-123	-3	-3	30	4	10	41
136.765	0	79	110	33	93	120	24	77	108	60	83	104	14	3	3	-106	0	-1	-124	-4	-3	29	4	9	38
136.888	0	80	110	31	93	119	24	77	107	58	83	103	14	3	3	-105	0	-1	-124	-4	-3	29	4	10	37
137.011	0	80	110	33	94	119	25	77	107	58	83	103	14	2	4	-105	0	-1	-123	-3	-3	29	4	9	39
137.134	0	79	110	32	93	119	25	77	107	58	82	103	14	3	3	-105	-1	-1	-123	-3	-3	30	4	10	39
137.257	0	79	110	33	94	120	24	77	108	59	83	102	15	2	3	-106	-1	-1	-122	-4	-3	29	4	10	42
137.38	0	80	111	33	93	120	23	77	109	59	83	102	15	2	4	-106	-1	0	-123	-3	-3	28	4	9	42
137.503	0	80	110	32	92	117	24	77	105	59	81	102	15	3	3	-104	0	-1	-123	-3	-3	28	4	9	37
137.626	0	79	108	32	93	117	25	76	106	57	81	101	14	3	2	-104	0	-1	-123	-3	-3	30	4	10	38
137.748	0	79	109	33	92	117	24	76	106	58	82	100	14	3	4	-104	0	-1	-123	-4	-2	29	4	9	38
137.871	0	80	110	33	92	117	25	76	106	59	82	101	14	4	3	-103	-1	-1	-123	-3	-4	30	4	9	40
137.994	0	79	109	32	94	118	23	77	107	58	82	101	15	2	3	-104	0	-1	-121	-4	-3	29	4	9	42
138.117	0	80	111	33	93	119	24	78	108	60	82	102	15	3	3	-105	0	-1	-121	-3	-2	30	3	10	44
138.24	0	79	109	33	92	117	25	76	105	58	81	101	14	3	3	-103	0	-1	-123	-4	-2	29	5	9	38
138.363	0	80	108	32	93	117	25	76	105	58	81	100	14	3	2	-103	0	-1	-122	-3	-3	29	5	10	39
138.486	0	80	109	31	93	117	25	77	105	58	81	100	14	4	2	-103	-1	-1	-123	-3	-3	30	4	10	39
138.609	0	80	108	32	92	117	25	75	106	58	82	100	15	3	2	-103	0	-1	-123	-3	-3	29	4	9	40
138.732	0	79	110	31	93	118	23	77	106	58	82	100	15	3	2	-104	0	0	-121	-3	-3	29	5	9	43
138.854	0	80	110	34	93	119	25	76	107	58	82	101	14	3	3	-105	0	-1	-121	-3	-3	29	4	9	44
138.977	0	79	110	33	93	118	23	77	106	58	81	102	14	2	2	-104	0	0	-122	-3	-3	29	4	9	40
139.1	0	80	108	32	93	117	25	76	105	57	81	100	14	3	3	-102	0	-1	-123	-4	-3	29	4	10	38
139.223	0	80	109	32	92	118	25	76	105	57	82	100	14	4	3	-103	0	-1	-122	-4	-3	29	4	10	40
139.346	0	80	108	31	93	118	25	76	105	58	82	100	14	3	3	-103	0	-1	-123	-3	-3	29	4	10	40
139.469	0	80	109	31	93	118	25	77	105	57	82	101	14	3	3	-104	-1	-1	-122	-4	-2	28	4	9	41
139.592	0	80	109	32	93	120	23	77	107	58	81	102	15	3	2	-103	0	-1	-121	-2	-3	29	4	9	44
139.715	0	80	110	33	93	118	23	77	107	59	82	102	14	2	4	-104	-1	0	-121	-3	-2	29	5	9	43
139.837	0	80	107	33	94	117	24	76	105	56	82	101	14	3	3	-103	0	-1	-123	-3	-3	29	4	9	38
139.96	0	79	107	32	94	119	25	77	104	57	82	102	14	3	3	-103	0	-1	-121	-3	-2	29	4	10	39
140.083	0	80	108	32	94	119	25	77	104	57	82	102	14	3	3	-104	0	-1	-122	-3	-3	29	4	10	40
140.206	0	79	108	32	93	119	24	77	104	57	82	102	16	3	3	-104	0	-1	-122	-4	-3	29	4	9	41
140.329	0	80	109	31	93	120	24	77	105	57	83	102	14	3	3	-104	0	-1	-121	-4	-2	28	4	10	44
140.452	1	80	109	32	94	121	23	77	106	57	82	103	14	4	3	-104	0	0	-121	-3	-3	30	4	10	44
140.575	0	80	108	32	94	120	25	77	105	58	82	102	13	2	4	-104	-1	0	-122	-3	-3	29	4	10	39
140.698	0	80	107	31	94	119	25	77	104	57	83	101	14	3	2	-104	0	0	-122	-3	-2	28	5	10	39
140.82	0	80	108	31	95	119	25	76	104	56	82	102	14	3	2	-104	0	-1	-122	-3	-3	29	4	10	40
140.943	0	80	108	31	94	121	25	77	103	57	83	102	15	2	3	-103	0	0	-122	-3	-3	28	4	10	40
141.066	0	80	109	32	94	120	24	78	105	57	83	102	15	2	3	-104	-1	-1	-122	-3	-2	29	4	9	43
141.189	0	80	109	31	93	122	24	77	107	57	82	103	15	3	3	-104	0	0	-121	-3	-3	28	4	10	44
141.312	0	80	109	33	94	122	24	77	105	58	83	103	14	3	4	-104	0	0	-122	-3	-2	30	4	10	41
141.435	0	80	107	30	94	120	25	77	104	56	82	102	14	2	3	-103	0	-1	-122	-3	-2	29	4	9	38
141.558	0	80	108	31	94	120	24	76	105	56	82	103	13	3	3	-103	-1	0	-123	-2	-2	28	4	9	40
141.681	0	80	107	31	94	121	25	77	105	57	82	103	13	3	3	-103	0	0	-123	-4	-3	28	4	9	40
141.804	0	80	108	31	93	121	25	77	105	57	83	103	14	3	3	-103	-1	0	-121	-4	-3	29	4	10	41
141.926	0	80	109	30	93	122	23	77	106	57	83	104	15	3	3	-104	0	0	-120	-3	-3	29	5	9	43
142.049	0	81	110	33	94	122	23	77	106	58	84	105	14	3	3	-104	0	-1	-122	-3	-2	30	3	9	42
142.172	0	80	108	32	94	121	25	77	104	57	83	103	13	3	3	-104	-1	-1	-124	-3	-3	29	4	10	38
142.295	0	79	108	32	94	120	25	76	104	56	83	103	13	3	3	-103	0	-1	-122	-3	-2	28	5	10	39
142.418	0	79	108	32	94	122	25	77	105	56	83	104	13	3	2	-103	0	-1	-121	-4	-2	28	5	9	40
142.541	0	80	109	31	94	120	25	77	105	57	83	104	13	3	3	-103	0	-1	-122	-3	-3	28	4	10	40
142.664	0	80	108	32	94	121	24	77	106	56	82	104	14	3	2	-104	0	-1	-123	-3	-3	29	4	9	42
142.787	0	79	110	33	94	122	23	77	107	57	83	104	14	3	3	-104	0	0	-121	-3	-3	29	3	10	43
142.909	0	78	108	32	94	120	25	76	104	57	82	103	14	3	3	-104	0	0	-122	-3	-3	29	4	9	37
143.032	0	79	107	31	93	119	25	77	103	56	82	102	14	3	2	-103	0	0	-123	-3	-4	29	4	9	38
143.155	0	79	108	31	93	119	25	77	104	57	82	101	14	2	3	-104	0	0	-123	-3	-3	29	4	10	39
143.278	0	80	109	31	93	120	25	76	104	56	81	102	13	3	3	-102	1	-1	-122	-3	-3	29	4	10	39
143.401	0	79	108	31	93	120	26	77	105	57	82	102	14	3	3	-103	0	0	-122	-4	-3	29	5	10	41
143.524	0	80	109	32	93	120	23	77	105	57	83	103	15	3	3	-103	0	-1	-121	-3	-3	30	4	9	43
143.647	0	79	106	32	93	118	25	76	103	56	83	101	15	4	3	-102	0	0	-122	-3	-3	29	5	10	38
143.77	0	79	107	31	93	119	24	76	103	56	82	101	14	3	3	-102	-1	-1	-123	-4	-3	29	4	9	37
143.892	0	79	107	31	93	119	26	75	103	57	81	101	14	3	3	-102	0	-1	-122	-4	-2	29	3	10	39
144.015	0	79	108	31	93	119	25	76	104	57	82	101	14	3	3	-102	0	-1	-122	-3	-3	29	4	10	40
144.138	0	80	108	31	93	120	25	76	104	56	81	102	14	3	3	-103	0	-1	-121	-3	-3	29	4	9	42
144.261	0	80	108	31	94	119	24	76	105	57	82	101	15	3	2	-102	0	0	-122	-3	-3	28	3	10	42
144.384	0	80	108	31	92	118	25	76	102	56	81	100	15	3	3	-101	0	0	-122	-3	-3	29	4	9	38
144.507	0	79	108	30	93	119	25	76	103	56	81	100	14	3	2	-102	0	-1	-122	-4	-2	29	4	10	38
144.63	0	79	106	30	93	118	26	76	103	56	82	100	14	3	2	-102	0	-1	-122	-2	-3	29	4	10	40
144.753	0	79	107	31	93	118	26	77	103	56	82	100	13	3	3	-101	0	-1	-121	-3	-2	28	3	10	40
144.876	0	79	108	32	94	119	24	76	104	56	82	101	15	3	2	-104	-1	0	-120	-2	-3	29	4	9	42
144.998	0	79	109	32	94	119	24	76	104	56	83	101	15	3	3	-102	0	-1	-122	-3	-3	29	4	9	40
145.121	0	79	107	32	93	117	25	77	102	56	81	100	14	3	2	-101	0	-1	-123	-3	-3	29	4	9	37
145.244	0	79	107	30	93	118	25	76	104	55	81	100	13	2	3	-101	0	0	-121	-3	-3	28	3	10	39
145.367	0	80	108	30	93	118	26	76	103	55	82	101	14	4	3	-101	0	-1	-121	-3	-2	29	4	9	39
145.49	0	80	107	31	93	118	24	77	103	55	82	101	15	3	3	-101	0	-1	-121	-4	-2	29	3	9	41
145.613	0	80	108	32	94	119	24	77	105	56	82	101	15	3	2	-102	0	0	-121	-3	-2	29	4	10	43
145.736	0	80	108	34	93	120	23	77	105	55	82	101	15	3	3	-102	0	-1	-121	-3	-2	29	5	10	41
145.859	0	80	106	31	93	118	26	76	102	56	81	100	14	3	3	-100	0	0	-122	-4	-3	28	4	10	38
145.981	0	80	107	31	93	118	25	76	104	55	83	100	14	3	2	-100	0	-1	-122	-3	-2	28	4	9	39
146.104	0	80	107	32	93	119	26	77	103	56	82	100	13	2	3	-101	0	-1	-122	-3	-2	28	4	9	39
146.227	0	80	108	31	94	120	24	76	104	55	82	101	14	2	3	-100	0	0	-121	-3	-3	28	3	10	41
146.35	0	80	109	32	94	121	24	76	105	56	83	102	15	3	2	-102	0	0	-120	-3	-3	29	4	10	43
146.473	0	80	109	32	94	120	24	77	106	56	83	103	14	3	2	-102	0	-1	-121	-4	-3	28	4	10	42
146.596	0	79	107	31	93	119	25	77	103	55	82	100	15	2	3	-101	0	-1	-123	-3	-2	29	4	10	38
146.719	0	80	107	30	93	120	25	77	102	56	83	102	13	2	3	-101	0	-1	-121	-3	-3	28	4	9	39
146.842	0	79	107	31	95	120	26	77	103	56	82	101	14	3	3	-100	0	0	-121	-3	-2	28	5	9	39
146.964	0	80	108	31	94	121	25	77	103	56	83	101	14	3	2	-103	0	-1	-122	-4	-3	28	4	10	42
147.087	0	80	109	31	95	121	24	77	104	56	82	103	15	3	3	-102	0	0	-122	-3	-2	28	5	9	42
147.21	0	80	108	32	94	122	23	78	104	55	83	103	15	3	3	-102	0	-1	-120	-3	-3	28	4	9	43
147.333	0	80	108	32	94	121	24	77	103	56	83	102	15	3	2	-102	-1	-1	-122	-3	-4	29	4	10	39
147.456	0	80	107	30	94	120	25	77	102	56	83	102	14	3	3	-102	-1	-1	-123	-3	-2	28	4	10	39
147.579	0	80	107	31	94	120	25	77	103	54	83	102	13	2	3	-102	0	0	-123	-3	-2	30	4	9	40
147.702	0	80	107	31	93	121	25	77	103	56	83	103	14	3	3	-101	0	-1	-122	-3	-2	29	4	9	41
147.825	0	80	108	31	94	121	24	77	104	55	84	103	15	2	2	-102	-1	0	-121	-3	-3	29	4	9	42
147.948	0	81	108	32	94	122	24	77	104	55	83	103	14	3	3	-102	-1	0	-122	-3	-3	29	4	10	43
148.07	0	80	109	32	95	121	23	77	105	57	82	104	15	3	3	-104	0	0	-122	-3	-2	28	4	9	41
148.193	0	80	107	31	95	121	25	77	103	56	83	103	14	3	3	-101	-1	-1	-122	-3	-3	29	4	9	38
148.316	0	80	108	30	94	121	25	77	103	56	82	103	14	3	2	-102	0	-1	-122	-3	-3	29	4	10	39
148.439	0	80	108	30	94	120	26	77	103	56	83	103	14	3	3	-102	0	-1	-122	-4	-3	29	5	9	40
148.562	0	80	108	31	95	122	24	77	104	56	83	104	14	3	2	-104	0	0	-122	-3	-3	29	3	9	42
148.685	0	80	109	31	95	122	24	77	104	55	84	104	15	4	3	-104	0	0	-120	-4	-3	28	4	10	43
148.808	0	80	110	31	95	123	24	78	105	57	83	104	14	3	3	-104	-1	-1	-120	-3	-3	29	3	10	44
148.931	0	80	107	32	94	121	25	77	103	55	84	104	14	3	3	-103	0	0	-123	-3	-4	29	4	10	39
149.053	0	80	108	31	94	121	25	77	104	57	84	103	13	3	3	-104	0	-1	-122	-3	-2	28	4	10	40
149.176	0	80	108	32	94	121	25	77	105	57	83	103	13	2	3	-104	-1	-1	-122	-3	-3	29	5	10	40
149.299	0	81	108	31	95	121	24	77	105	56	83	102	13	2	2	-104	-1	0	-122	-4	-3	29	4	10	41
149.422	0	81	110	31	95	123	23	77	106	57	83	104	14	3	3	-105	0	-1	-122	-3	-3	30	4	9	43
149.545	0	80	110	32	95	123	23	78	105	57	83	104	14	4	3	-104	0	0	-122	-4	-3	29	4	9	43
149.668	0	81	109	32	94	120	24	76	104	57	83	103	15	3	3	-103	0	-1	-123	-3	-3	30	4	10	37
149.791	0	81	109	31	94	122	25	76	104	56	82	104	13	3	4	-104	0	-1	-123	-3	-3	29	4	9	40
149.914	0	80	110	31	95	121	25	77	105	57	84	103	13	2	3	-104	0	-1	-123	-3	-2	29	4	10	40
150.036	0	80	110	31	94	122	24	77	106	57	83	103	14	2	2	-104	0	-1	-122	-3	-3	29	4	10	41
150.159	0	80	109	32	94	122	23	78	106	57	83	103	15	2	3	-104	0	-1	-121	-3	-2	29	4	10	43
150.282	0	81	111	32	95	122	23	78	106	58	83	104	14	4	2	-106	-1	0	-122	-5	-3	28	4	9	42
150.405	0	81	109	31	94	121	24	78	105	57	83	103	15	3	2	-105	0	-1	-124	-4	-3	30	4	10	38
150.528	0	81	109	31	94	121	26	78	104	56	83	103	13	3	3	-105	0	0	-123	-3	-3	29	4	10	40
150.651	0	81	110	32	95	121	25	77	104	57	83	103	13	3	3	-104	0	-1	-122	-3	-3	31	3	10	40
150.774	0	80	109	32	94	122	24	78	105	57	83	104	14	3	3	-104	-1	-1	-123	-3	-3	29	3	10	41
150.897	0	81	110	31	95	122	24	78	106	58	84	104	14	3	3	-105	0	-1	-122	-4	-3	29	4	9	43
151.02	0	81	111	33	95	123	24	78	107	57	83	104	14	3	2	-105	-1	-1	-121	-4	-3	30	3	10	43
151.142	0	81	110	32	94	122	24	78	105	57	83	103	14	3	3	-104	0	-1	-123	-4	-2	29	4	9	38
151.265	0	81	110	31	95	122	25	78	105	57	84	103	14	2	3	-104	0	0	-122	-4	-3	30	5	10	39
151.388	0	81	109	32	94	121	25	78	106	57	83	103	14	3	3	-104	0	-1	-122	-4	-3	29	4	10	40
151.511	0	81	110	32	94	122	25	77	106	57	83	104	13	2	3	-106	0	-1	-123	-4	-3	30	4	10	41
151.634	0	80	111	31	95	123	24	79	106	57	83	105	14	2	2	-105	-1	0	-121	-3	-2	30	5	10	42
151.757	0	81	110	32	94	124	23	79	108	58	84	104	15	3	3	-106	0	0	-121	-4	-3	29	4	9	43
151.88	0	81	111	32	94	122	25	78	106	58	84	104	14	3	3	-106	-1	-1	-123	-4	-2	30	4	9	38
152.003	0	81	110	31	96	122	25	77	106	57	84	105	14	3	3	-105	0	0	-123	-3	-2	30	3	8	39
152.125	0	81	110	32	95	123	25	78	106	57	84	104	13	2	2	-105	-1	0	-122	-3	-3	30	5	10	40
152.248	0	81	112	31	95	123	24	78	107	58	84	104	14	4	3	-105	0	-1	-123	-4	-3	30	5	10	41
152.371	0	81	111	33	95	123	24	78	108	59	84	105	15	4	3	-106	0	0	-122	-3	-3	30	4	9	43
152.494	0	81	112	32	96	124	23	79	108	57	84	105	14	3	3	-106	-1	-1	-121	-3	-2	30	4	10	44
152.617	0	81	111	33	96	124	25	78	107	58	84	105	13	3	3	-106	0	-1	-123	-4	-3	29	4	10	39
152.74	0	81	110	32	94	124	25	79	107	58	84	105	13	3	3	-105	0	0	-122	-4	-2	31	5	10	40
152.863	0	81	111	31	96	123	25	78	107	58	85	105	13	3	2	-106	0	-1	-123	-3	-3	30	4	10	40
152.986	0	81	111	32	95	123	25	79	107	58	85	105	13	3	2	-107	0	-1	-123	-4	-3	30	3	10	40
153.108	0	81	112	32	95	124	23	78	107	59	83	105	15	3	3	-107	0	-1	-121	-3	-3	30	4	10	42
153.231	0	81	112	32	95	125	23	78	108	58	85	106	15	3	3	-107	0	0	-122	-3	-3	30	5	10	42
153.354	0	82	110	32	95	123	25	78	107	57	85	106	14	3	3	-106	0	0	-123	-3	-3	30	4	9	39
153.477	0	82	111	32	95	124	25	79	107	58	83	106	14	3	3	-106	0	-1	-123	-4	-3	30	4	9	41
153.6	0	82	111	32	95	124	24	79	107	58	85	106	14	3	4	-105	0	0	-123	-4	-3	30	4	9	40
153.723	0	81	111	31	95	124	24	78	107	58	84	106	14	4	3	-106	0	-1	-123	-4	-3	30	5	10	42
153.846	0	81	111	32	95	124	24	79	107	58	85	106	14	3	3	-107	0	0	-122	-3	-3	30	5	9	43
153.969	0	81	112	33	96	125	23	78	108	58	84	107	14	3	3	-107	-1	-1	-123	-3	-3	31	3	10	41
154.092	0	81	111	31	96	123	25	79	105	58	84	106	14	3	3	-106	-1	0	-123	-3	-3	30	3	10	38
154.214	0	81	110	31	96	124	25	78	106	57	84	106	13	4	4	-106	0	0	-123	-3	-3	30	5	9	40
154.337	0	80	111	31	96	123	25	78	106	57	84	106	14	2	3	-106	0	-1	-123	-3	-3	30	3	9	40
154.46	0	82	111	31	95	124	24	78	107	58	84	106	14	3	3	-106	-1	0	-122	-3	-2	30	4	9	42
154.583	0	81	111	32	95	124	23	78	108	58	85	106	14	3	3	-106	0	-1	-122	-3	-2	30	5	10	43
154.706	0	81	111	34	96	123	24	78	107	58	84	106	15	4	3	-107	0	-1	-122	-3	-3	30	4	10	42
154.829	0	80	110	31	95	123	25	78	106	57	84	105	13	3	2	-105	0	-1	-124	-4	-3	29	4	10	39
154.952	0	81	110	31	95	123	25	78	106	57	85	106	14	3	3	-105	0	0	-122	-4	-3	30	4	10	40
155.075	0	81	109	31	94	123	25	78	107	57	83	105	14	3	3	-105	0	0	-122	-4	-3	29	5	10	41
155.197	0	81	110	31	95	124	23	78	107	57	84	106	15	2	3	-105	0	-1	-121	-3	-3	29	4	9	42
155.32	0	81	111	31	95	123	23	77	105	58	85	105	15	3	3	-106	-1	-1	-123	-3	-3	29	4	10	43
155.443	0	81	111	32	95	123	23	78	107	58	84	106	14	2	3	-105	0	-1	-122	-3	-2	30	4	9	42
155.566	0	81	110	31	94	122	25	78	105	57	84	105	14	3	3	-105	0	0	-122	-3	-3	30	3	9	39
155.689	0	80	109	31	94	121	24	78	106	57	84	104	14	2	3	-104	0	0	-123	-3	-3	30	4	9	40
155.812	0	80	110	32	95	122	25	77	105	57	83	105	14	3	2	-105	0	-1	-123	-4	-3	30	4	9	41
155.935	0	81	110	31	95	122	24	78	105	57	85	105	14	3	3	-105	0	-1	-122	-3	-3	30	3	9	42
156.058	0	81	110	32	95	123	23	78	106	58	84	105	15	3	3	-106	0	-1	-121	-3	-2	30	4	9	43
156.18	0	80	110	32	95	123	23	78	107	57	84	106	14	3	3	-105	0	-1	-122	-3	-3	29	4	10	42
156.303	0	80	108	31	95	122	25	78	105	57	84	105	13	3	3	-105	-1	-1	-124	-3	-3	30	4	10	38
156.426	0	80	109	32	94	123	25	78	106	57	84	104	14	3	2	-105	0	-1	-123	-4	-3	29	4	9	40
156.549	0	81	111	32	94	123	25	77	105	57	84	104	14	3	3	-105	0	-1	-123	-3	-3	30	4	10	40
156.672	0	81	110	31	95	123	24	78	106	57	83	104	15	3	3	-105	-1	-1	-122	-3	-2	29	4	9	43
156.795	0	81	110	32	95	123	23	78	107	57	83	105	15	3	2	-106	0	-1	-122	-3	-2	30	4	10	43
156.918	0	82	111	32	94	124	24	79	107	58	84	106	14	2	3	-106	-1	0	-121	-3	-3	30	4	10	43
157.041	0	81	109	32	95	122	26	78	106	57	84	105	13	3	3	-105	0	0	-123	-3	-3	30	3	9	40
157.164	0	81	110	31	94	123	24	78	105	57	84	106	14	3	3	-106	0	0	-122	-3	-3	30	4	10	41
157.286	0	80	111	32	95	122	24	78	106	58	84	105	14	2	3	-106	0	-1	-123	-4	-3	30	4	10	41
157.409	0	81	110	31	96	123	24	78	106	58	84	105	15	3	2	-105	0	-1	-123	-3	-3	30	4	10	42
157.532	0	82	111	31	95	124	23	79	107	58	84	106	15	4	3	-106	0	0	-122	-3	-4	30	3	9	43
157.655	0	82	111	33	95	124	24	79	107	57	84	106	14	2	3	-107	0	0	-122	-4	-3	29	4	9	43
157.778	0	81	110	32	96	124	25	78	105	57	84	106	13	3	3	-106	0	-1	-123	-3	-3	30	4	10	40
157.901	0	81	111	32	95	124	25	78	106	57	84	106	13	3	3	-106	-1	-1	-123	-3	-3	30	4	9	40
158.024	0	81	111	32	96	124	25	79	107	57	85	106	14	3	3	-105	0	-1	-123	-4	-3	30	4	10	41
158.147	0	81	111	32	95	125	23	78	107	58	84	107	14	3	3	-107	0	-1	-122	-3	-3	30	4	9	43
158.269	0	81	111	32	96	124	24	78	108	58	84	107	14	3	3	-107	0	0	-122	-3	-3	30	4	9	43
158.392	0	82	112	33	96	125	24	79	108	58	85	107	14	3	3	-108	0	0	-122	-4	-3	31	5	10	44
158.515	0	81	110	31	95	123	25	79	106	59	85	106	13	4	3	-105	-1	-1	-123	-3	-3	30	4	10	39
158.638	0	81	110	31	95	124	25	79	107	58	84	106	13	3	3	-107	0	-1	-123	-3	-2	31	4	9	40
158.761	0	81	110	32	95	125	25	78	107	58	85	106	13	3	3	-106	0	-1	-124	-3	-2	30	4	10	41
158.884	0	80	110	31	95	124	24	78	106	58	85	107	14	2	3	-106	0	-1	-122	-3	-2	29	5	9	42
159.007	0	81	111	32	96	125	24	78	108	59	84	107	14	2	3	-108	0	0	-122	-3	-3	29	4	9	43
159.13	0	81	111	33	96	126	23	79	108	59	85	108	14	3	3	-107	0	-1	-122	-3	-3	31	4	10	45
159.252	0	81	110	33	94	124	24	78	107	58	84	107	14	3	2	-107	0	-2	-124	-4	-3	30	4	9	39
159.375	0	80	111	32	96	124	25	79	107	58	85	107	14	4	3	-107	0	0	-124	-4	-3	31	5	9	40
159.498	0	81	111	32	96	125	25	79	106	58	85	107	13	3	3	-106	0	-1	-123	-3	-3	30	4	10	41
159.621	0	81	110	32	96	125	23	78	107	58	85	108	15	3	3	-106	0	-1	-122	-4	-3	30	4	9	43
159.744	0	81	111	32	96	125	23	79	108	58	85	107	14	3	3	-108	0	-1	-122	-4	-3	30	4	10	44
159.867	0	81	112	33	96	126	23	79	108	59	85	108	14	4	3	-108	0	-1	-122	-3	-3	30	4	9	45
159.99	0	82	111	32	95	125	25	79	108	60	85	108	13	3	2	-106	0	-1	-123	-3	-3	30	4	10	40
160.113	0	81	110	31	96	125	25	78	106	59	85	107	14	3	3	-107	-1	-1	-124	-3	-3	30	4	10	41
160.236	0	81	111	32	95	125	24	79	107	58	85	108	13	3	2	-107	0	-1	-124	-3	-5	31	4	9	41
160.358	0	81	110	32	96	125	24	78	107	58	84	107	14	3	3	-107	0	0	-123	-4	-4	31	3	10	41
160.481	0	81	112	32	95	126	23	79	108	60	84	109	14	3	3	-108	0	-1	-122	-4	-3	30	4	10	44
160.604	0	82	112	34	96	126	23	79	109	59	85	109	14	4	3	-108	-1	-1	-122	-3	-3	30	4	9	43
160.727	0	81	111	32	95	124	25	78	107	59	85	107	13	3	3	-107	0	-1	-124	-3	-3	31	4	10	39
160.85	0	81	111	32	95	125	24	78	107	58	85	107	14	3	3	-107	0	-1	-123	-3	-2	30	5	10	40
160.973	0	81	111	32	96	124	25	79	108	58	85	108	13	2	3	-107	0	0	-123	-3	-3	30	4	10	41
161.096	0	81	112	32	95	125	24	79	109	58	84	107	15	2	3	-107	-1	0	-123	-4	-3	31	3	10	41
161.219	0	82	112	32	95	126	24	78	109	59	84	108	14	3	3	-108	0	-1	-123	-3	-3	30	4	10	43
161.341	0	81	112	34	96	125	23	79	109	59	83	107	14	3	4	-107	0	0	-123	-3	-2	30	4	9	41
161.464	0	81	111	31	95	124	25	78	106	59	84	107	14	3	3	-106	0	0	-124	-4	-3	30	3	10	39
161.587	0	82	111	32	94	124	25	78	108	59	84	106	14	3	3	-106	0	-1	-124	-3	-3	30	3	10	40
161.71	0	81	111	31	96	123	25	78	108	59	83	106	13	3	3	-106	0	0	-123	-4	-4	30	4	10	40
161.833	0	80	112	32	95	124	25	79	108	59	84	107	14	3	3	-107	0	-1	-123	-4	-3	30	4	10	41
161.956	0	81	112	33	95	125	23	78	109	59	84	108	15	2	3	-108	0	0	-122	-3	-4	31	4	10	43
162.079	0	81	111	33	95	123	24	78	107	59	84	107	14	3	3	-106	0	0	-124	-3	-3	29	5	10	38
162.202	0	82	111	32	95	122	25	78	107	58	83	106	14	3	2	-106	0	0	-124	-3	-2	29	4	10	38
162.324	0	81	111	32	95	123	25	78	107	58	83	106	14	3	3	-106	0	0	-123	-3	-3	31	5	9	40
162.447	0	82	111	31	95	123	25	78	107	58	84	106	14	3	3	-106	0	-1	-122	-4	-3	30	4	9	40
162.57	0	82	112	32	94	124	23	79	109	58	84	106	15	3	4	-107	0	-1	-122	-3	-3	30	3	10	42
162.693	0	81	113	33	96	124	23	78	109	58	84	106	14	3	3	-107	0	-1	-122	-3	-4	30	5	9	43
162.816	0	82	111	32	94	123	24	79	107	58	83	105	14	2	3	-105	0	-1	-124	-3	-2	30	4	9	38
162.939	0	81	110	31	95	122	26	78	107	58	84	104	13	3	2	-105	-1	-1	-123	-3	-3	29	4	9	40
163.062	0	82	111	32	95	122	25	79	107	58	84	105	13	3	3	-105	0	0	-123	-3	-4	29	4	9	40
163.185	0	81	111	32	94	122	25	78	108	58	84	105	14	3	3	-106	0	0	-123	-4	-4	30	4	10	40
163.308	0	82	111	32	94	122	24	79	108	58	83	106	15	3	3	-106	-1	-1	-122	-3	-3	30	4	9	42
163.43	0	82	111	33	95	123	23	79	110	59	84	105	15	3	4	-107	-1	-1	-122	-3	-3	31	4	9	43
163.553	0	81	111	33	94	121	26	79	107	58	84	105	14	2	2	-106	0	-1	-123	-3	-3	29	4	10	39
163.676	0	81	110	32	94	122	25	78	107	58	84	104	13	3	3	-106	0	-2	-123	-3	-3	30	4	10	40
163.799	0	81	111	32	94	123	24	78	107	58	84	105	14	3	2	-105	0	-1	-123	-4	-3	29	4	10	40
163.922	0	81	111	32	94	122	24	79	107	59	84	105	15	3	3	-106	0	0	-122	-3	-3	29	3	10	43
164.045	0	82	111	32	95	124	24	78	108	58	83	106	15	3	4	-107	0	0	-122	-4	-3	30	4	10	44
164.168	0	81	113	33	95	124	24	78	108	59	84	106	14	3	3	-107	0	0	-123	-4	-4	30	4	10	42
164.291	0	81	111	32	94	123	26	78	107	58	84	106	14	3	2	-105	0	0	-123	-4	-3	30	3	10	40
164.413	0	81	111	30	95	123	24	79	108	58	84	106	14	3	3	-106	0	-1	-122	-4	-3	30	3	10	41
164.536	0	81	111	32	95	123	24	79	107	58	84	106	15	4	2	-106	0	0	-123	-3	-3	30	3	9	42
164.659	0	81	112	32	95	125	24	79	107	59	85	107	15	3	3	-108	0	0	-122	-4	-3	31	4	9	43
164.782	0	81	112	33	95	125	24	79	109	59	85	107	14	3	3	-108	0	-1	-121	-4	-3	31	3	9	43
164.905	0	81	112	33	96	124	24	79	108	59	84	106	14	3	3	-107	0	-1	-122	-3	-3	30	4	10	41
165.028	0	81	110	32	95	124	25	78	108	59	85	107	14	3	3	-106	0	-1	-124	-3	-3	30	4	9	40
165.151	0	82	111	33	96	125	25	78	107	59	85	107	14	3	3	-106	0	-1	-123	-4	-3	29	4	9	41
165.274	0	81	111	32	96	126	24	79	108	59	85	107	15	3	3	-107	-1	0	-122	-4	-3	30	5	10	43
165.396	0	81	112	32	96	126	24	79	109	59	85	108	15	3	2	-108	0	-1	-121	-3	-3	30	4	9	43
165.519	0	81	112	33	97	127	25	79	109	59	86	109	13	3	3	-108	0	-1	-122	-4	-2	30	4	9	44
165.642	0	80	111	33	96	126	25	79	108	59	85	108	14	3	3	-107	0	-1	-124	-4	-3	30	4	10	40
165.765	0	81	111	31	96	126	25	78	107	58	84	108	14	3	3	-107	0	0	-123	-4	-2	31	4	10	40
165.888	0	81	111	32	97	126	24	78	109	59	85	108	14	4	4	-107	-1	-1	-123	-3	-4	31	4	10	41
166.011	0	81	112	32	96	126	24	79	107	60	85	109	14	3	3	-108	-1	0	-123	-3	-3	30	5	9	42
166.134	0	81	112	31	96	127	24	78	109	59	85	109	15	3	3	-108	0	-1	-123	-4	-2	31	4	10	44
166.257	0	82	111	32	97	128	24	79	109	59	85	110	14	3	3	-108	-1	-1	-122	-3	-2	30	4	10	44
166.38	0	81	112	32	97	127	24	79	108	59	85	109	14	3	3	-107	-1	0	-123	-4	-4	29	4	10	41
166.502	11	81	111	32	97	127	25	78	107	59	85	109	13	2	3	-108	0	-1	-124	-3	-3	30	4	10	40
166.625	0	81	111	33	96	128	25	79	107	58	85	110	13	2	3	-108	0	0	-123	-4	-3	31	4	9	41
166.748	0	81	110	31	96	128	25	78	107	59	86	110	14	3	3	-107	-1	0	-123	-3	-3	30	5	10	41
166.871	0	80	111	32	97	129	24	78	110	58	87	111	14	3	3	-108	-1	0	-123	-5	-2	30	4	10	43
166.994	0	81	112	33	97	130	24	79	109	60	86	113	14	3	3	-109	0	-1	-123	-3	-2	30	4	10	44
167.117	0	81	112	34	98	129	25	79	108	58	86	112	14	2	4	-108	0	-1	-124	-3	-3	31	5	10	39
167.24	0	81	111	32	97	130	26	78	108	59	87	113	15	3	3	-108	-1	0	-124	-3	-3	31	4	9	40
167.363	0	81	111	32	97	130	26	78	108	58	87	113	15	3	3	-108	0	0	-124	-3	-3	31	4	10	40
167.485	0	81	111	32	98	132	25	78	108	59	86	114	15	3	4	-108	0	0	-124	-3	-3	30	4	10	42
167.608	0	81	112	32	99	131	25	79	109	59	87	114	15	4	3	-109	0	-1	-122	-3	-3	31	4	10	43
167.731	0	81	112	33	97	132	25	78	109	60	88	114	14	3	4	-109	0	0	-123	-3	-3	31	5	10	42
167.854	0	81	111	32	97	130	25	79	108	59	86	113	15	3	3	-108	0	-1	-124	-4	-3	30	4	10	39
[truncated: 1,303 more rows]

## Sheet: Add_info
Time	Marker	Accel_x	Accel_y	Accel_z	Gyro_x	Gyro_y	Gyro_z	Magnet_x	Magnet_y	Magnet_z	battery		ld_gain	pd_gain
[truncated: 2,668 more rows]
