# Supplementary material for: Charitable crowdfunding donation-intention estimation depending on emotional project images using fNIRS-based functional connectivity
Source: PLoS One. 2024 May 8;19(5):e0303144. doi: 10.1371/journal.pone.0303144 (PMC11078340; doi:10.1371/journal.pone.0303144)
Supplement: S1 File — (ZIP) [file pone.0303144.s001.zip › Some donation dataset/negative/subject27.xlsx]

## Sheet: D780
	SNR :	40	35	42	42	40	54	42	43	46	39	40	49	45	41	33
Time	Marker	ch1	ch2	ch3	ch4	ch5	ch6	ch7	ch8	ch9	ch10	ch11	ch12	ch13	ch14	ch15
0.24576	0	515	472	342	263	422	392	182	198	228	188	376	370	187	424	810
0.36864	0	515	472	342	263	422	392	182	198	228	188	376	370	187	424	810
0.49152	0	519	496	367	275	427	405	188	189	233	192	376	392	192	438	850
0.6144	0	520	512	363	279	432	406	192	193	234	195	375	399	195	446	868
0.73728	0	522	521	355	277	430	395	192	214	246	196	374	396	195	446	875
0.86016	0	520	504	345	263	418	392	190	201	250	195	370	399	192	433	872
0.98304	0	523	504	349	263	419	395	191	187	249	195	372	400	194	434	878
1.10592	0	523	505	348	264	419	394	192	197	248	196	371	400	194	434	870
1.2288	0	525	512	352	267	423	396	195	213	249	197	372	403	195	437	877
1.35168	0	528	519	356	271	427	396	196	201	253	199	371	404	195	440	879
1.47456	0	526	507	352	266	421	398	194	187	251	196	367	402	194	431	865
1.59744	0	524	499	345	263	414	395	192	197	250	197	365	402	194	427	869
1.72032	0	523	500	348	262	416	394	194	209	252	199	365	401	194	428	871
1.8432	0	525	502	348	265	418	395	194	200	254	200	365	402	194	429	881
1.96608	0	527	511	354	266	422	399	196	188	251	199	367	404	192	431	896
2.08896	0	526	513	357	269	426	398	196	198	252	202	367	403	190	431	896
2.21184	0	523	495	345	261	416	398	194	208	251	200	362	392	186	426	898
2.33472	0	526	495	345	260	416	397	192	201	253	200	362	398	187	419	906
2.4576	0	525	496	345	260	416	398	193	189	251	199	362	396	187	418	925
2.58048	0	525	501	348	262	420	398	194	200	252	203	364	396	187	419	924
2.70336	0	526	508	352	265	424	398	198	211	254	205	364	397	188	422	938
2.82624	0	528	505	353	264	426	399	196	201	254	201	361	392	188	422	935
2.94912	0	526	493	344	258	415	399	192	188	252	199	358	394	185	412	922
3.072	0	524	493	343	258	416	397	194	199	251	199	357	391	184	411	930
3.19488	0	525	494	343	259	416	396	195	211	253	202	359	391	184	410	933
3.31776	0	529	502	347	263	421	399	195	202	254	203	360	392	186	414	934
3.44064	0	528	508	351	264	425	400	195	190	252	204	361	394	186	416	929
3.56352	0	527	501	350	262	423	399	195	200	251	200	357	390	185	414	934
3.6864	0	525	493	343	258	415	398	194	208	251	200	355	390	184	408	913
3.80928	0	526	493	342	259	415	397	193	201	254	199	355	389	185	408	916
3.93216	0	527	496	344	260	418	399	193	191	251	201	357	389	184	409	905
4.05504	0	526	503	347	264	421	399	196	201	251	202	360	393	187	413	899
4.17792	0	526	510	351	266	423	398	199	211	254	203	360	396	188	417	897
4.3008	0	527	502	350	264	422	398	196	199	254	200	357	393	186	412	888
4.42368	0	526	494	342	260	414	399	193	187	251	198	355	391	184	407	883
4.54656	0	524	494	343	261	414	397	193	200	251	199	356	390	183	407	888
4.66944	0	524	496	344	262	415	395	194	210	253	201	356	392	184	408	887
4.79232	0	527	502	348	264	419	398	195	198	255	201	358	396	186	412	889
4.9152	0	529	507	353	266	423	401	196	188	252	200	358	396	187	414	882
5.03808	0	525	492	344	259	414	397	192	199	250	198	354	392	183	406	879
5.16096	0	525	492	341	259	412	395	192	209	253	199	354	391	183	406	877
5.28384	0	525	492	341	260	412	396	191	198	254	198	354	391	183	406	875
5.40672	0	525	500	343	267	416	400	192	188	251	199	355	393	184	407	871
5.5296	0	527	507	345	270	420	399	193	201	251	200	357	396	185	410	881
5.65248	0	526	506	350	268	420	398	196	210	254	201	356	394	183	409	883
5.77536	0	528	490	338	260	409	396	190	197	253	197	351	395	181	399	866
5.89824	0	528	490	338	260	408	398	190	186	251	198	351	391	180	402	861
6.02112	0	527	490	337	260	408	396	191	199	251	198	352	390	179	402	866
6.144	0	528	495	339	262	408	396	193	209	254	200	353	393	181	405	872
6.26688	0	529	500	343	264	411	398	194	197	255	200	353	396	183	409	870
6.38976	0	531	499	345	263	412	400	194	187	252	198	352	394	182	407	859
6.51264	0	527	483	335	254	402	395	191	199	251	196	349	398	180	392	858
6.63552	0	526	482	336	252	400	394	192	207	256	197	348	389	178	400	861
6.7584	0	528	481	337	251	401	395	193	196	256	197	349	389	178	401	856
6.88128	0	529	484	340	253	403	397	192	187	254	197	351	393	180	404	849
7.00416	0	527	489	342	254	403	397	195	200	254	199	352	396	181	409	857
7.12704	0	529	493	347	257	407	396	197	208	258	199	352	399	182	411	868
7.24992	0	529	481	341	251	402	396	192	194	258	196	348	397	180	401	852
7.3728	0	528	476	337	249	396	395	191	183	255	195	347	394	179	398	842
7.49568	0	526	476	338	247	396	393	192	198	253	196	349	391	178	402	845
7.61856	0	527	477	338	249	397	392	192	205	258	197	349	393	179	405	848
7.74144	0	528	483	341	251	398	394	191	193	259	197	350	397	181	409	845
7.86432	0	531	487	343	253	401	396	193	184	255	198	351	401	182	413	840
7.9872	0	529	483	343	252	400	396	194	197	255	197	350	396	181	410	844
8.11008	0	526	474	336	247	394	391	191	205	258	196	348	398	179	400	835
8.23296	0	528	477	339	249	393	393	191	192	259	195	349	395	178	405	837
8.35584	0	529	478	338	249	395	395	191	183	255	196	349	395	179	407	831
8.47872	0	528	485	341	252	398	394	193	197	255	198	350	399	181	411	839
8.6016	0	529	490	345	254	400	394	193	206	260	199	352	401	181	415	849
8.72448	0	529	485	343	253	400	395	192	192	258	197	350	397	179	410	839
8.84736	0	529	478	336	248	391	395	188	183	255	196	347	402	177	397	829
8.97024	0	528	478	336	248	391	393	189	198	254	195	348	393	177	405	834
9.09312	0	527	480	336	250	391	394	191	203	257	196	349	395	177	405	832
9.216	0	530	487	339	253	396	394	191	191	258	197	350	398	180	409	836
9.33888	0	532	492	343	254	399	397	192	184	255	198	351	401	181	414	838
9.46176	0	530	490	343	254	399	396	192	199	255	197	349	395	178	414	837
9.58464	0	527	478	334	248	389	394	191	203	257	196	346	402	176	398	825
9.70752	0	528	479	335	248	390	392	189	190	258	194	346	393	176	404	825
9.8304	0	531	478	335	248	389	395	189	185	254	195	347	394	176	404	818
9.95328	0	530	484	337	250	391	395	190	200	255	197	349	397	178	409	825
10.0762	0	530	490	341	253	395	395	192	205	257	198	350	400	179	413	831
10.199	0	532	494	346	256	399	395	193	190	258	197	350	400	180	415	830
10.3219	0	530	479	335	249	391	396	189	184	254	194	346	399	177	402	823
10.4448	0	529	479	334	248	388	394	189	200	254	195	346	398	176	401	817
10.5677	0	528	479	336	248	388	393	189	203	256	194	346	394	177	406	820
10.6906	0	531	484	336	251	389	392	189	189	258	197	349	395	177	408	822
10.8134	0	532	489	340	253	393	394	191	187	256	196	350	399	178	412	823
10.9363	0	533	493	342	255	397	397	192	201	256	198	351	403	180	415	825
11.0592	0	530	487	341	253	393	395	191	203	257	195	347	400	178	407	822
11.1821	0	530	480	334	249	386	393	189	187	259	193	345	399	177	402	818
11.305	0	532	482	336	250	388	393	188	186	256	195	346	394	177	406	821
11.4278	0	529	482	336	252	387	395	190	199	255	195	344	397	178	407	820
11.5507	0	530	491	338	255	392	396	192	202	258	197	348	400	179	411	823
11.6736	0	532	497	342	257	398	395	191	187	259	196	348	401	180	414	826
11.7965	0	533	486	337	254	390	395	188	186	256	193	344	401	176	404	820
11.9194	0	530	482	334	250	387	395	189	200	255	195	344	399	176	400	813
12.0422	0	531	483	335	251	387	394	188	199	258	194	344	395	175	404	817
12.1651	0	532	484	336	252	389	395	188	185	259	194	346	396	177	406	815
12.288	0	533	492	338	254	391	396	188	187	257	196	346	398	178	410	821
12.4109	0	533	495	342	257	393	398	191	201	256	197	347	399	178	412	821
12.5338	0	531	481	336	249	388	395	189	199	260	195	343	396	176	405	816
12.6566	0	530	479	333	248	384	394	187	184	259	192	342	399	176	399	812
12.7795	0	532	479	335	248	384	394	188	187	256	194	344	392	174	403	818
12.9024	0	531	480	334	250	386	397	188	201	256	195	344	395	177	405	813
13.0253	0	532	487	338	252	391	396	190	199	260	196	346	398	177	408	820
13.1482	0	535	491	340	255	392	397	190	185	260	196	346	401	179	412	819
13.271	0	533	488	340	252	391	397	189	187	258	195	343	401	177	405	820
13.3939	0	531	479	332	248	384	396	188	201	256	194	341	402	175	395	809
13.5168	0	530	480	334	248	383	395	187	198	259	194	343	394	176	403	813
13.6397	0	532	481	335	249	385	395	188	183	260	194	344	395	175	404	812
13.7626	0	532	485	338	250	388	396	188	187	259	195	346	398	177	409	821
13.8854	0	532	488	341	251	388	398	191	201	257	196	348	400	179	412	820
14.0083	0	534	490	346	253	393	398	192	197	262	197	350	401	179	415	826
14.1312	0	532	477	337	246	387	397	188	182	261	194	345	399	176	404	815
14.2541	0	531	477	336	245	385	395	189	187	258	194	344	395	176	406	821
14.377	0	530	475	338	245	385	397	190	200	258	195	345	395	177	407	817
14.4998	0	532	478	338	246	387	395	189	196	263	195	346	397	178	410	822
14.6227	0	532	484	340	248	389	397	190	182	263	195	349	400	179	413	824
14.7456	0	532	487	345	251	393	398	192	188	260	196	349	401	180	416	829
14.8685	0	530	475	337	244	386	396	190	201	259	195	344	399	177	406	819
14.9914	0	531	474	336	243	383	393	190	196	263	194	345	394	177	409	822
15.1142	0	532	474	337	243	383	395	189	179	261	194	346	394	176	409	814
15.2371	0	530	478	338	244	385	394	189	189	261	195	347	397	178	412	827
15.36	0	531	484	341	247	388	396	192	202	259	196	350	400	179	416	830
15.4829	0	532	492	343	251	393	396	192	197	264	198	351	403	180	419	831
15.6058	0	532	488	340	248	390	397	189	180	260	195	347	401	178	409	816
15.7286	0	529	482	334	247	384	394	188	189	259	195	347	399	176	406	822
15.8515	0	529	482	335	245	384	394	189	203	259	194	345	393	177	409	817
15.9744	0	531	484	335	248	385	394	188	196	262	195	347	394	177	411	822
16.0973	0	531	493	338	252	388	397	189	181	260	196	349	399	178	415	817
16.2202	0	532	501	340	256	392	396	190	189	259	196	350	402	179	418	829
16.343	0	532	508	344	262	398	399	190	203	258	197	349	402	180	420	825
16.4659	0	530	492	335	253	389	396	188	194	262	194	346	398	178	412	819
16.5888	0	532	490	332	251	385	395	188	178	259	194	348	396	178	411	810
16.7117	0	532	490	337	249	387	398	190	180	254	195	352	396	178	411	818
16.8346	0	533	493	338	249	389	396	189	202	263	196	354	399	178	415	828
16.9574	0	536	499	342	250	392	398	191	193	266	197	357	402	179	420	829
17.0803	0	537	503	346	253	397	409	192	175	258	198	359	405	182	426	826
17.2032	0	537	507	351	256	400	408	193	186	258	198	360	402	179	426	831
17.3261	0	534	494	340	250	392	403	191	207	265	196	356	399	179	417	828
17.449	0	534	498	338	255	395	404	189	194	264	193	358	398	178	418	823
17.5718	0	532	504	336	262	406	404	184	188	256	189	361	400	178	420	811
17.6947	0	532	512	344	264	413	404	186	198	253	193	366	405	181	425	818
17.8176	0	533	520	351	267	417	405	190	204	254	198	368	406	182	429	829
17.9405	0	539	522	355	270	421	403	191	200	256	199	368	406	183	429	825
18.0634	0	538	506	344	264	412	403	187	187	253	195	364	403	179	419	811
18.1862	0	536	506	343	266	410	404	189	197	253	197	363	402	180	420	816
18.3091	0	535	507	344	265	410	406	189	205	254	197	361	401	180	420	818
18.432	0	537	513	348	266	411	404	190	197	256	200	363	403	181	424	818
18.5549	0	539	523	355	270	418	407	191	190	255	202	365	407	183	429	814
18.6778	0	538	523	359	271	420	407	194	200	254	203	364	406	182	428	824
18.8006	0	534	505	347	262	409	404	193	208	257	202	358	403	182	419	809
18.9235	0	537	505	345	262	407	405	192	197	256	202	357	401	182	419	815
19.0464	0	535	505	345	262	405	407	190	186	253	201	356	401	182	420	809
19.1693	0	533	509	348	264	408	407	191	199	255	203	359	402	181	422	818
19.2922	0	537	515	351	269	411	405	193	207	257	205	361	404	183	426	821
19.415	0	541	507	348	264	410	407	191	197	258	201	356	398	181	423	809
19.5379	0	539	499	340	263	404	407	189	187	254	199	354	400	180	415	801
19.6608	0	537	499	341	264	404	405	190	199	254	202	355	398	180	416	806
19.7837	0	537	502	341	265	405	404	192	208	257	204	357	399	181	417	809
19.9066	0	540	508	345	268	408	408	193	198	258	204	358	402	183	420	811
20.0294	0	543	515	349	271	411	413	193	190	255	204	359	405	184	423	807
20.1523	0	539	502	345	264	405	411	191	202	255	201	354	401	182	417	806
20.2752	0	538	497	340	260	402	407	192	209	258	202	354	398	180	414	806
20.3981	0	542	499	341	262	402	409	192	196	258	200	354	398	181	415	804
20.521	0	544	502	344	263	404	411	191	188	256	202	355	399	182	418	803
20.6438	0	543	510	348	265	406	412	193	203	257	205	357	404	183	422	811
20.7667	0	544	517	353	267	411	411	195	209	261	206	359	405	184	427	817
20.8896	0	546	512	355	266	411	413	195	197	260	204	357	402	183	423	811
21.0125	0	545	499	344	260	402	414	194	189	256	201	355	400	183	416	805
21.1354	0	543	500	345	261	403	413	195	203	258	202	355	399	182	417	813
21.2582	0	543	502	346	262	404	413	195	207	259	203	357	399	183	419	812
21.3811	0	547	506	350	263	406	413	195	196	261	205	359	403	183	422	816
21.504	0	548	514	353	268	411	413	196	194	261	204	358	403	185	425	822
21.6269	0	543	503	347	264	407	414	194	205	259	201	353	401	183	417	813
21.7498	0	542	499	343	263	405	413	194	208	259	200	353	399	182	415	815
21.8726	1	546	499	343	263	406	412	194	195	261	201	355	398	184	417	815
21.9955	0	547	502	345	265	406	413	193	193	260	203	356	401	183	418	820
22.1184	0	547	509	349	267	409	414	197	206	258	204	358	404	185	423	822
22.2413	0	547	507	352	266	409	414	197	206	261	204	356	402	184	422	825
22.3642	0	548	495	343	259	402	412	194	193	262	200	351	400	182	415	814
22.487	0	548	496	341	261	402	412	194	193	261	200	351	398	183	416	817
22.6099	0	546	498	340	262	400	414	195	205	260	201	351	398	183	416	815
22.7328	0	544	503	345	266	406	413	195	205	263	200	352	401	184	420	818
22.8557	0	548	509	348	268	408	415	196	193	264	202	355	405	184	424	821
22.9786	0	548	509	351	269	410	415	196	196	261	202	353	404	184	424	824
23.1014	0	545	496	341	263	402	415	195	205	260	200	351	400	181	415	815
23.2243	0	544	496	340	262	403	412	194	205	263	201	352	398	182	415	821
23.3472	0	546	496	342	263	402	410	194	191	263	203	355	397	181	417	823
23.4701	0	546	501	345	264	404	411	196	194	260	203	359	400	183	423	826
23.593	0	547	506	347	267	407	413	197	208	261	204	362	403	184	429	832
23.7158	0	549	512	351	269	411	415	197	205	264	203	364	405	185	431	835
23.8387	0	546	500	345	263	407	415	194	194	261	200	359	401	183	423	819
23.9616	0	542	495	342	261	404	413	194	199	258	201	359	400	182	419	822
24.0845	0	541	497	344	261	405	414	196	207	259	201	361	399	182	420	825
24.2074	0	540	499	346	262	408	412	196	208	262	204	365	401	180	422	828
24.3302	0	543	506	351	264	414	415	198	200	260	204	366	403	181	427	824
24.4531	0	540	511	357	266	421	415	200	208	261	206	367	406	182	430	828
24.576	0	538	498	351	261	414	415	201	216	260	206	363	403	181	422	823
24.6989	0	538	495	346	260	412	413	200	213	262	206	362	400	181	420	822
24.8218	0	537	497	347	262	414	417	200	207	258	205	364	399	180	420	813
24.9446	0	535	502	347	265	417	413	200	213	258	205	361	401	181	422	815
25.0675	0	533	509	351	269	423	414	202	224	257	207	363	405	183	425	817
25.1904	0	536	513	356	273	425	415	200	212	260	206	361	405	184	427	822
25.3133	0	536	496	347	264	414	414	197	196	257	201	356	399	180	421	805
25.4362	0	533	492	341	262	407	409	194	205	256	201	353	400	179	416	809
25.559	0	532	493	342	260	406	408	195	211	257	200	352	399	179	418	811
25.6819	0	534	497	343	264	407	407	195	202	259	200	353	400	181	420	811
25.8048	0	536	505	349	266	409	408	194	194	256	200	356	403	181	425	808
25.9277	0	535	512	352	269	413	409	197	206	256	202	356	406	183	429	814
26.0506	0	534	505	351	267	412	407	197	213	259	200	354	399	181	427	812
26.1734	0	533	494	342	262	404	406	193	200	259	197	352	401	178	417	803
26.2963	0	533	493	342	262	404	408	193	192	254	196	352	399	180	418	798
26.4192	0	531	495	344	262	404	405	193	205	254	198	353	399	180	419	802
26.5421	0	531	502	349	265	407	406	195	210	257	200	354	403	182	423	803
26.665	0	534	510	352	268	412	406	196	199	259	200	357	406	183	428	806
26.7878	0	535	516	355	271	415	409	197	193	255	200	359	407	183	431	807
26.9107	0	528	507	350	271	415	407	195	206	255	198	354	400	181	426	800
27.0336	0	528	497	341	268	410	406	194	209	255	197	352	402	180	419	798
27.1565	0	527	500	341	268	409	404	193	197	257	197	351	401	181	420	797
27.2794	0	528	501	341	274	414	408	191	194	252	198	354	401	181	420	792
27.4022	0	534	507	346	276	416	407	194	208	251	200	357	404	182	425	802
27.5251	0	531	515	350	280	418	407	196	210	254	201	361	407	183	428	807
27.648	0	532	520	354	286	425	408	195	199	255	201	359	406	184	429	799
27.7709	0	533	500	342	277	416	408	193	198	252	198	355	403	182	417	792
27.8938	0	535	497	340	270	412	407	192	208	250	198	353	401	180	418	795
28.0166	0	531	499	343	269	414	405	193	208	253	198	354	399	182	418	798
28.1395	0	537	503	345	271	416	408	194	196	252	201	356	401	182	420	794
28.2624	0	536	510	351	276	420	409	195	197	251	200	358	405	182	426	795
28.3853	0	537	518	355	278	425	408	199	212	248	204	360	407	183	430	803
28.5082	0	539	524	360	283	429	407	202	210	256	204	359	409	186	432	808
28.631	0	539	503	350	273	417	409	196	193	252	199	354	400	181	425	794
28.7539	0	537	499	346	270	414	404	193	198	251	199	353	402	181	419	797
28.8768	0	536	499	346	271	415	406	195	209	250	200	354	401	182	420	795
28.9997	0	536	502	346	272	414	405	195	205	253	201	355	403	184	422	798
29.1226	0	538	509	353	274	419	406	196	192	252	202	358	405	185	428	795
29.2454	0	540	518	357	278	422	404	200	198	252	204	359	408	186	431	803
29.3683	0	540	525	363	281	428	407	202	211	254	205	361	409	188	436	811
29.4912	0	538	508	358	275	419	407	199	204	254	201	356	400	185	429	805
29.6141	0	539	501	350	269	414	407	196	191	253	200	356	405	184	422	792
29.737	0	539	502	351	271	416	404	196	199	253	201	356	403	184	424	797
29.8598	0	538	504	351	272	416	403	197	210	254	202	357	404	184	425	800
29.9827	0	541	511	357	276	418	405	198	203	256	203	359	406	187	429	805
30.1056	0	544	517	359	278	422	408	199	189	254	203	360	408	187	433	802
30.2285	0	545	524	364	281	424	406	202	199	254	202	359	408	189	435	809
30.3514	0	542	503	356	270	415	404	197	210	255	200	354	400	184	426	799
30.4742	0	545	499	350	268	412	404	196	199	257	199	354	403	185	423	799
30.5971	0	547	499	353	269	412	406	197	187	254	198	353	403	186	425	794
30.72	0	542	504	354	270	414	404	197	199	254	201	357	405	186	428	797
30.8429	0	543	512	360	274	417	403	199	210	255	202	358	407	188	432	800
30.9658	0	544	521	362	277	422	405	201	200	257	203	360	408	189	436	809
31.0886	0	544	523	367	281	427	408	201	188	255	202	359	408	189	438	804
31.2115	0	539	500	354	271	413	405	196	199	253	199	354	400	185	425	794
31.3344	0	540	498	350	270	412	403	196	209	256	199	353	403	184	422	788
31.4573	0	541	500	350	270	411	404	194	198	257	199	353	403	185	424	797
31.5802	0	541	505	353	273	415	406	196	188	254	199	354	405	187	428	793
31.703	0	541	512	358	277	419	405	199	201	253	203	357	406	188	432	802
31.8259	0	541	522	362	281	425	405	201	210	258	204	358	408	190	436	812
31.9488	0	541	528	368	285	429	408	201	197	258	203	358	409	189	437	806
32.0717	0	540	502	354	275	415	407	195	189	253	199	353	400	185	425	788
32.1946	0	537	501	352	274	413	405	196	203	253	200	353	404	186	425	795
32.3174	0	537	501	351	273	413	406	197	208	255	199	353	404	185	425	795
32.4403	0	541	506	356	274	415	405	198	195	258	200	353	405	187	429	798
32.5632	0	543	513	360	278	420	408	199	188	253	201	356	406	189	432	798
32.6861	0	544	521	365	280	423	408	202	204	255	203	356	407	188	436	808
32.809	0	540	501	359	272	415	406	199	207	257	199	353	396	186	432	801
32.9318	0	543	492	351	267	409	404	196	191	258	198	352	402	183	422	795
33.0547	0	542	493	352	267	410	405	197	187	254	197	351	401	184	424	794
33.1776	0	542	494	354	267	410	405	198	203	254	197	352	403	185	426	796
33.3005	0	541	502	359	270	412	405	199	205	259	199	354	404	187	430	802
33.4234	0	544	507	362	272	417	405	200	191	260	200	354	405	187	433	802
33.5462	0	542	492	358	266	411	405	197	190	256	197	350	394	183	430	796
33.6691	0	539	482	349	260	403	402	194	203	254	196	347	396	183	421	788
33.792	0	538	481	347	259	404	401	194	203	258	196	347	399	181	418	790
33.9149	0	538	482	347	260	403	401	194	188	258	195	348	399	183	419	788
34.0378	0	538	489	350	262	405	402	195	192	256	196	352	400	183	423	792
34.1606	0	538	496	353	267	409	403	198	206	255	197	351	401	184	426	793
34.2835	0	536	495	354	268	410	403	196	204	258	196	349	396	181	424	791
34.4064	0	537	476	342	259	401	401	191	185	256	193	345	393	178	415	774
34.5293	0	536	475	340	257	400	398	192	193	254	193	344	396	178	413	783
34.6522	0	535	476	341	257	400	399	192	208	253	194	346	394	178	413	781
34.775	0	536	482	344	260	402	399	194	204	257	194	347	394	180	416	786
34.8979	0	538	487	348	261	404	402	193	189	256	195	349	398	180	420	782
35.0208	0	538	492	352	265	409	401	196	197	255	196	350	398	181	422	788
35.1437	0	534	477	343	257	402	399	193	207	254	193	345	389	178	420	779
35.2666	0	535	473	338	254	397	396	191	201	258	192	344	393	178	411	779
35.3894	0	533	471	338	254	397	397	191	191	254	192	345	392	177	410	773
35.5123	0	534	473	337	255	398	395	193	207	253	193	346	392	177	411	779
35.6352	0	534	477	341	258	399	399	194	224	252	193	347	393	178	413	785
35.7581	0	535	480	345	258	403	398	195	209	257	193	348	394	179	415	783
35.881	0	533	467	336	252	395	397	191	193	254	190	343	388	176	410	768
36.0038	0	532	464	333	250	391	391	191	212	252	190	341	390	174	405	770
36.1267	0	531	462	331	249	390	394	192	232	252	190	342	388	174	405	773
36.2496	0	533	466	333	251	392	392	192	217	255	190	343	387	175	405	772
36.3725	0	534	470	335	253	394	396	191	208	251	191	344	389	177	409	771
36.4954	0	532	474	340	256	397	394	193	217	253	191	347	392	177	411	777
36.6182	0	530	463	335	250	390	395	192	225	252	189	342	389	176	405	765
36.7411	0	530	456	328	244	385	388	190	213	255	188	339	387	175	400	767
36.864	0	530	456	330	243	383	393	189	210	248	187	340	385	172	400	761
36.9869	0	528	457	328	245	383	391	189	225	248	189	341	384	173	401	766
37.1098	0	528	463	333	247	388	392	192	229	252	189	343	388	176	405	768
37.2326	0	532	465	335	250	389	391	191	211	256	189	346	389	176	409	769
37.3555	0	531	470	338	252	394	397	192	203	251	189	347	390	175	411	770
37.4784	0	529	457	329	245	386	391	189	218	250	189	341	387	173	400	762
37.6013	0	527	456	327	244	383	391	189	226	252	188	341	385	174	399	764
37.7242	0	529	456	327	243	383	388	189	210	256	187	341	384	174	398	761
37.847	0	529	458	328	246	383	391	190	210	251	187	343	385	174	402	764
37.9699	0	529	462	331	249	388	393	191	224	250	188	344	387	175	405	765
38.0928	0	528	466	334	251	391	392	191	219	255	189	345	387	176	407	768
38.2157	0	527	457	327	246	384	389	187	201	256	186	341	385	173	397	755
38.3386	0	526	455	323	244	383	389	187	209	250	186	341	382	173	395	756
38.4614	0	526	455	323	245	382	391	188	226	249	188	341	382	173	396	756
38.5843	0	527	459	325	247	385	392	189	224	253	190	342	383	175	399	759
38.7072	0	529	463	330	249	388	391	188	203	258	188	346	387	174	402	760
38.8301	0	531	470	331	253	391	395	189	206	252	189	347	390	176	405	765
38.953	0	529	466	332	250	391	394	190	214	252	191	344	385	175	402	760
39.0758	0	526	456	323	245	383	390	186	207	257	188	342	383	173	394	756
39.1987	0	527	456	323	245	384	389	186	194	256	189	342	382	173	394	750
39.3216	0	528	455	323	246	383	393	187	207	250	188	343	383	174	396	761
39.4445	0	527	460	329	248	385	394	189	222	253	190	345	386	175	400	758
39.5674	0	530	469	331	251	390	395	189	207	258	188	348	389	176	404	764
39.6902	0	533	475	335	255	394	396	191	189	259	190	350	393	177	410	762
39.8131	0	531	469	335	252	393	396	190	196	256	190	347	387	175	404	769
39.936	0	527	461	328	249	387	393	186	209	256	189	344	385	174	396	758
40.0589	0	529	461	326	250	387	394	187	198	260	190	345	384	175	399	762
40.1818	0	530	463	328	251	387	397	186	183	257	190	345	386	175	400	757
40.3046	0	528	470	332	254	391	398	189	195	256	190	347	389	176	403	764
40.4275	0	530	476	334	256	394	400	190	212	258	190	350	392	176	407	772
40.5504	0	531	473	336	256	395	398	189	196	261	191	347	388	176	403	770
40.6733	0	531	464	328	250	386	398	187	179	257	190	344	385	175	397	758
40.7962	0	529	463	328	251	386	395	187	194	256	190	344	385	175	400	764
40.919	0	529	463	329	251	386	395	188	208	259	191	344	386	175	401	768
41.0419	0	532	468	334	253	387	398	189	194	263	189	347	391	177	406	769
41.1648	0	533	475	338	255	392	401	190	180	259	189	348	393	177	411	767
41.2877	0	532	467	335	252	390	398	190	195	258	191	344	388	176	404	767
41.4106	0	528	461	328	248	382	395	187	206	260	190	342	384	175	399	765
41.5334	0	529	462	327	248	384	395	187	192	261	189	343	383	176	400	765
41.6563	0	530	464	329	250	385	398	185	180	258	190	343	385	176	403	759
41.7792	0	529	470	333	253	389	398	187	198	257	189	344	389	178	407	764
41.9021	0	528	482	333	260	394	398	187	209	261	191	346	393	179	411	766
42.025	0	531	487	339	265	401	399	188	193	260	192	347	393	179	413	772
42.1478	0	529	469	329	257	391	399	185	182	254	191	342	388	177	402	758
42.2707	0	525	465	327	254	387	397	184	199	253	191	341	385	176	402	762
42.3936	0	524	466	327	254	388	396	186	206	256	191	342	385	176	402	764
42.5165	0	526	470	332	256	391	396	186	190	258	190	342	389	179	407	766
42.6394	0	529	476	335	260	394	398	187	182	254	190	345	393	179	412	763
42.7622	0	527	483	338	263	398	402	189	195	250	191	346	396	181	417	770
42.8851	0	527	482	340	261	398	396	190	208	259	193	344	393	181	414	772
43.008	0	528	467	330	254	389	395	187	188	258	190	340	389	178	405	766
43.1309	0	527	465	330	255	388	397	187	181	253	190	341	388	178	406	761
43.2538	0	527	465	329	254	388	395	186	199	254	190	342	388	179	407	766
43.3766	0	526	469	334	255	390	397	189	203	257	191	343	392	181	411	771
43.4995	0	529	474	336	257	392	396	189	186	260	192	344	394	183	416	772
43.6224	0	529	469	339	256	392	396	189	183	257	190	342	388	180	416	771
43.7453	0	525	458	329	249	385	395	188	199	254	189	339	389	179	405	765
43.8682	0	523	457	329	250	385	392	186	201	258	188	340	388	179	406	767
43.991	0	526	459	330	250	386	392	185	184	259	189	341	388	178	408	765
44.1139	0	526	465	332	253	388	393	186	183	256	189	342	393	180	412	764
44.2368	0	525	474	335	258	392	395	187	200	254	190	343	394	182	417	772
44.3597	0	523	471	336	257	393	395	188	201	258	191	344	390	181	416	773
44.4826	0	523	459	327	251	385	392	184	183	258	189	339	390	178	405	762
44.6054	0	521	460	326	251	385	390	183	183	255	189	339	388	179	406	764
44.7283	0	520	460	327	252	386	393	185	199	253	190	340	389	180	406	764
44.8512	0	521	465	330	254	388	393	186	199	257	191	342	392	180	410	769
44.9741	0	524	471	333	256	390	393	188	182	258	190	343	394	182	415	771
45.097	0	523	477	336	260	395	394	190	185	255	192	344	398	182	418	775
45.2198	0	521	466	333	255	390	395	188	200	255	191	340	392	181	410	766
45.3427	0	520	460	327	252	386	392	186	198	257	190	340	390	179	405	763
45.4656	0	521	460	327	252	386	391	185	181	258	190	340	389	178	406	763
45.5885	0	521	462	327	253	386	393	185	185	255	189	340	390	179	407	767
45.7114	0	521	467	331	256	390	395	189	201	254	191	342	393	181	410	768
45.8342	0	521	472	335	257	392	394	189	198	259	192	344	396	182	415	775
45.9571	0	523	469	335	256	393	399	189	177	255	191	342	393	181	410	765
46.08	0	520	457	326	251	386	392	185	185	255	190	340	390	178	404	767
46.2029	0	520	459	327	252	385	394	186	201	255	190	339	389	178	405	765
46.3258	0	519	461	327	251	385	392	186	197	259	191	341	390	179	406	769
46.4486	0	522	465	332	255	388	394	188	181	260	191	341	394	181	411	766
46.5715	0	523	472	335	258	392	397	188	187	257	192	343	396	181	415	772
46.6944	0	520	466	332	255	391	397	188	202	256	191	340	392	180	410	769
46.8173	0	519	457	326	251	384	394	186	196	259	191	339	389	177	403	767
46.9402	0	521	458	325	250	382	393	184	179	260	189	339	388	177	404	762
47.063	0	520	459	325	252	383	394	185	188	257	190	339	389	178	405	768
47.1859	0	519	465	329	255	385	395	187	205	258	191	340	393	180	409	769
47.3088	0	521	470	333	256	388	397	188	196	261	192	343	395	181	412	776
47.4317	0	522	470	334	257	391	404	188	174	255	191	340	393	181	410	766
47.5546	0	518	458	325	249	383	396	184	189	258	189	338	393	177	399	766
47.6774	0	518	457	325	249	382	393	186	203	258	190	338	388	178	403	765
47.8003	0	519	456	325	248	382	395	185	194	262	190	337	388	178	403	767
47.9232	0	521	460	329	250	384	397	185	178	258	190	340	391	179	407	763
48.0461	11	520	465	333	252	385	397	187	190	258	191	341	394	180	411	771
48.169	0	521	471	335	255	389	396	189	205	261	193	342	396	182	413	777
48.2918	0	521	460	332	250	385	397	188	193	263	190	340	390	178	406	767
48.4147	0	518	455	327	247	380	397	186	178	258	191	338	389	178	403	760
48.5376	0	517	455	326	248	381	396	185	189	258	191	339	387	179	404	766
48.6605	0	517	456	328	249	382	395	185	204	260	190	339	389	180	406	771
48.7834	0	520	459	331	251	383	395	188	192	263	190	341	392	181	409	771
48.9062	0	521	465	333	253	386	398	187	178	260	191	342	394	182	412	768
49.0291	0	518	455	329	249	381	397	185	191	258	191	339	389	178	405	766
49.152	0	517	451	326	245	377	393	185	203	261	189	338	387	178	403	769
49.2749	0	518	450	324	245	376	393	185	191	262	189	338	386	178	405	768
49.3978	0	518	453	327	246	379	396	185	177	259	190	339	389	180	406	764
49.5206	0	518	459	328	250	383	397	185	193	258	191	341	392	180	410	771
49.6435	0	517	468	330	255	388	397	187	206	260	192	342	395	182	413	775
49.7664	0	518	463	331	253	387	396	185	192	262	190	340	390	181	408	772
49.8893	0	516	454	323	249	380	396	182	178	257	189	338	388	178	402	759
50.0122	0	514	452	322	249	379	395	183	193	257	191	338	387	177	402	767
50.135	0	508	453	322	249	379	393	185	203	261	190	338	388	179	404	772
50.2579	0	505	459	326	252	383	394	184	188	262	189	341	391	181	409	773
50.3808	0	507	465	328	256	387	397	185	178	258	189	343	395	184	412	769
50.5037	0	512	473	334	260	394	402	187	190	253	190	347	397	186	415	777
50.6266	0	514	462	330	255	391	396	185	205	260	191	345	391	183	409	780
50.7494	0	513	457	324	254	386	395	184	189	261	191	343	390	181	405	771
50.8723	0	516	456	324	253	385	396	184	179	257	190	342	388	181	405	766
50.9952	0	514	457	324	253	386	396	186	195	256	191	341	390	183	407	772
51.1181	0	516	460	328	256	387	394	187	204	261	193	341	393	183	410	780
51.241	0	519	466	331	257	392	397	187	189	262	193	343	394	184	413	776
51.3638	0	518	457	328	252	387	398	186	180	258	191	340	391	182	407	768
51.4867	0	515	453	323	252	384	396	185	195	257	191	339	388	181	405	772
51.6096	0	514	452	322	251	382	395	186	199	260	191	340	388	180	406	775
51.7325	0	517	454	324	252	383	396	186	187	262	191	341	391	182	408	777
51.8554	0	519	460	329	256	387	399	186	183	258	192	342	394	182	413	773
51.9782	0	519	466	330	257	391	399	190	196	259	194	344	398	185	417	781
52.1011	0	516	458	332	252	389	401	189	197	258	194	343	392	182	411	779
52.224	0	517	451	326	249	385	399	187	189	258	193	343	391	181	407	776
52.3469	0	518	450	328	248	387	400	187	187	258	194	343	391	180	408	772
52.4698	0	512	451	329	249	388	398	189	198	258	196	344	392	180	409	779
52.5926	0	509	457	334	251	392	400	191	200	261	197	346	395	181	412	784
52.7155	0	511	462	336	253	397	399	192	192	260	198	348	398	182	415	790
52.8384	0	513	462	341	254	400	403	194	189	258	199	348	398	182	417	794
52.9613	0	511	452	333	248	393	400	193	201	258	198	346	395	179	406	787
53.0842	0	513	453	331	248	393	400	192	203	259	198	347	393	179	408	789
53.207	0	513	456	332	250	394	398	191	193	259	198	346	393	179	407	786
53.3299	0	514	463	333	256	397	399	192	191	258	198	347	397	181	410	783
53.4528	0	514	471	337	259	400	402	193	201	257	200	347	400	181	413	797
53.5757	0	510	475	339	261	404	403	193	201	259	200	347	400	182	415	792
53.6986	0	509	462	329	261	402	401	189	193	258	196	344	397	175	405	801
53.8214	0	520	464	325	254	401	403	188	193	253	198	343	396	170	403	766
53.9443	0	519	463	332	252	403	401	189	204	254	201	345	390	166	407	750
54.0672	0	517	468	335	257	407	404	191	206	256	203	347	390	165	411	819
54.1901	0	519	475	340	258	412	404	194	198	257	202	351	389	166	414	891
54.313	0	518	480	348	261	420	406	195	200	255	203	354	389	164	415	858
54.4358	0	517	459	340	252	410	405	193	210	254	201	350	381	160	407	846
54.5587	0	514	458	338	251	409	405	195	210	255	201	350	381	164	402	864
54.6816	0	516	459	338	253	409	405	194	199	255	201	351	381	171	402	800
54.8045	0	516	465	340	257	411	405	197	198	254	201	349	386	176	405	771
54.9274	0	516	473	344	261	413	406	200	207	253	202	349	392	180	407	790
55.0502	0	514	473	345	261	414	407	201	205	255	199	348	393	180	403	789
55.1731	0	512	460	337	256	405	402	196	192	257	196	343	393	178	393	779
55.296	0	512	462	336	255	403	402	196	193	255	195	345	390	178	399	781
55.4189	0	513	464	337	254	403	402	196	202	254	195	345	392	179	400	782
55.5418	0	516	470	341	255	404	403	197	202	257	197	347	398	179	405	782
55.6646	0	519	478	344	259	409	403	197	191	257	198	348	402	181	410	786
55.7875	0	517	466	339	253	402	403	196	193	256	197	347	396	179	399	780
55.9104	0	514	462	336	253	399	402	197	203	255	198	346	393	179	401	774
56.0333	0	514	466	336	254	401	401	195	200	258	198	347	394	180	403	770
56.1562	0	516	470	339	257	403	402	196	189	259	198	348	399	183	408	756
56.279	0	516	479	343	261	406	403	197	194	257	200	349	405	184	416	764
56.4019	0	515	478	345	261	410	405	198	202	257	199	345	400	183	411	757
56.5248	0	512	467	335	256	401	402	195	198	259	198	343	400	182	401	746
56.6477	0	514	469	337	259	403	402	194	190	259	197	344	398	182	406	740
56.7706	0	513	469	339	260	405	403	194	194	257	198	345	400	182	408	745
56.8934	0	513	475	343	263	406	405	197	203	256	200	346	405	185	415	742
57.0163	0	512	478	346	264	410	405	199	200	261	200	345	404	184	416	744
57.1392	0	512	460	337	256	399	404	194	187	258	197	340	406	182	399	729
57.2621	0	510	461	335	256	397	403	196	192	258	197	340	397	182	405	732
57.385	0	511	461	336	256	397	403	195	200	258	199	340	397	182	406	729
57.5078	0	510	466	341	258	400	403	196	197	261	200	344	401	182	411	728
57.6307	0	513	472	343	262	404	404	197	190	261	200	344	404	184	414	724
57.7536	0	509	458	338	254	398	402	195	194	259	198	340	399	182	407	724
57.8765	0	507	454	333	252	393	403	194	201	258	200	340	401	180	400	718
57.9994	0	508	453	334	252	395	401	194	196	260	198	339	396	182	405	717
58.1222	0	509	456	336	253	396	402	195	187	258	200	342	398	181	407	715
58.2451	0	509	464	340	255	397	402	197	192	259	200	344	403	183	413	725
58.368	0	509	464	345	257	401	401	199	203	261	202	342	402	183	412	731
58.4909	0	508	449	335	250	391	399	195	194	262	198	338	401	180	400	718
58.6138	0	507	449	336	249	390	402	193	185	260	198	339	400	180	400	716
58.7366	0	506	448	335	249	391	400	193	193	259	199	340	396	180	403	723
58.8595	0	505	457	337	253	395	398	195	201	263	199	340	399	182	406	728
58.9824	0	507	467	342	257	400	402	195	195	262	199	343	401	181	409	727
59.1053	0	506	455	336	252	394	402	192	185	259	197	339	400	180	399	719
59.2282	0	504	454	331	253	390	399	192	193	258	197	336	403	179	392	723
59.351	0	503	453	332	253	392	400	192	200	258	198	339	403	178	392	729
59.4739	0	505	458	333	254	394	400	192	194	261	199	340	397	179	401	727
59.5968	0	508	464	338	258	397	402	194	185	259	200	341	402	180	406	727
59.7197	0	506	461	338	255	397	402	194	193	258	199	339	398	179	403	735
59.8426	0	504	450	330	250	389	397	192	200	260	198	335	401	177	390	733
59.9654	0	504	451	331	250	389	398	191	192	260	197	335	401	178	389	731
60.0883	0	505	452	330	250	391	400	192	183	257	197	338	398	178	394	731
60.2112	0	505	458	335	253	393	399	192	194	258	198	338	398	178	402	741
60.3341	0	506	463	337	255	395	398	195	201	261	200	340	402	180	406	749
60.457	0	506	456	336	252	394	399	193	192	261	197	338	396	179	403	743
60.5798	0	505	448	329	248	388	399	191	183	257	196	335	400	176	389	736
60.7027	0	504	450	331	247	387	397	192	194	257	196	336	399	176	390	743
60.8256	0	503	450	330	248	389	397	191	199	259	197	337	394	177	398	749
60.9485	0	506	456	335	251	391	398	192	191	261	197	339	397	178	404	750
61.0714	0	508	461	337	252	394	401	194	184	258	198	342	401	180	408	752
61.1942	0	506	465	342	255	398	401	196	195	259	200	343	402	180	411	762
61.3171	0	503	449	335	248	391	398	194	201	262	198	339	399	178	398	758
61.44	0	504	448	332	247	389	396	192	190	262	197	340	397	176	397	756
61.5629	0	505	448	333	247	390	398	191	184	256	197	340	393	177	401	760
61.6858	0	505	452	336	249	392	397	193	196	258	197	341	396	179	405	759
61.8086	0	505	458	338	251	395	397	195	201	262	199	342	400	180	409	772
61.9315	0	509	463	341	254	397	399	195	190	261	200	344	403	181	413	774
62.0544	0	509	456	340	251	396	398	195	188	259	197	343	399	180	405	770
62.1773	0	505	449	335	248	391	398	194	196	258	198	341	399	178	400	766
62.3002	0	505	449	335	247	390	398	195	198	261	198	342	394	178	405	778
62.423	0	507	450	337	247	391	398	196	189	262	198	343	396	179	407	775
62.5459	0	509	454	341	250	395	399	197	188	261	199	345	401	181	411	779
62.6688	0	509	460	344	251	398	400	200	198	261	201	346	404	182	416	783
62.7917	0	507	452	344	249	396	400	198	199	262	200	345	398	181	410	789
62.9146	0	508	443	337	245	390	398	196	190	263	198	343	402	179	398	781
63.0374	0	508	444	339	245	389	397	196	190	260	199	344	393	179	407	786
63.1603	0	507	446	338	246	391	399	197	199	259	200	344	395	182	409	782
63.2832	0	507	452	341	248	394	399	198	198	262	200	346	399	182	413	787
63.4061	0	511	462	343	252	398	400	198	190	263	200	347	403	183	417	793
63.529	0	511	466	349	255	402	402	200	192	261	202	347	402	183	419	799
63.6518	0	508	452	338	248	393	400	198	200	260	199	343	400	180	404	787
63.7747	0	508	451	337	247	391	398	197	199	261	199	341	397	181	404	786
63.8976	0	509	451	336	247	389	398	195	189	262	198	342	394	180	407	790
64.0205	0	509	454	340	249	392	398	196	191	260	199	345	397	180	410	793
64.1434	0	509	458	343	250	394	401	199	201	259	202	345	401	183	416	799
64.2662	0	510	463	347	252	397	401	200	199	262	202	347	403	184	420	800
64.3891	0	512	464	350	253	401	402	200	189	262	201	347	397	184	423	801
64.512	0	508	447	339	246	391	400	197	192	261	198	343	400	182	406	798
64.6349	0	507	447	339	246	390	400	198	201	260	201	343	394	181	410	798
64.7578	0	507	454	337	248	392	400	196	198	261	199	343	394	181	411	796
64.8806	0	512	464	340	253	396	402	195	188	259	199	345	398	182	415	796
65.0035	0	512	471	345	256	400	402	198	194	260	200	346	401	184	419	807
65.1264	0	512	478	349	259	402	401	200	205	262	203	348	404	184	421	808
65.2493	0	512	465	345	254	397	401	198	198	262	200	344	399	183	415	803
65.3722	0	511	458	339	251	393	402	196	186	259	199	342	396	183	411	800
65.495	0	510	458	340	251	391	402	197	193	259	199	342	395	181	412	807
65.6179	0	511	458	342	251	393	400	199	202	263	200	344	398	184	415	808
65.7408	0	512	466	346	254	396	403	198	194	264	201	345	402	183	420	809
65.8637	0	513	479	347	261	401	406	199	186	262	200	344	403	185	421	804
65.9866	0	511	467	339	256	396	403	196	195	261	198	341	398	183	413	807
66.1094	0	510	464	337	254	393	401	196	203	262	200	342	399	181	407	809
66.2323	0	512	465	336	255	394	402	195	195	263	199	341	395	183	411	808
66.3552	0	514	469	339	255	394	404	195	184	261	201	343	397	182	414	807
66.4781	0	513	475	341	258	395	403	198	195	261	202	344	401	183	418	816
66.601	0	513	479	346	261	399	403	200	203	265	203	344	402	184	420	823
66.7238	0	512	467	339	255	394	403	196	193	263	199	339	394	182	414	810
66.8467	0	513	463	335	254	390	404	194	184	259	198	338	399	180	405	805
66.9696	0	510	463	335	253	392	402	195	195	261	199	338	394	181	409	813
67.0925	0	511	466	337	255	393	403	195	201	261	200	340	395	181	411	817
67.2154	0	513	472	341	257	395	402	197	192	263	201	341	400	183	416	816
67.3382	0	515	478	345	261	397	405	198	185	260	201	342	403	184	421	819
67.4611	0	512	474	345	260	398	404	197	196	261	201	340	397	183	420	820
67.584	0	510	462	337	254	391	402	196	199	261	199	338	400	182	406	817
67.7069	0	512	462	334	254	391	401	194	190	263	198	337	394	181	410	814
67.8298	0	512	464	336	254	391	402	194	184	259	198	339	395	180	410	814
67.9526	0	511	468	339	257	392	402	196	196	260	199	341	398	182	416	817
68.0755	0	513	473	340	259	395	403	198	200	263	202	342	402	183	419	829
68.1984	0	513	467	342	257	395	403	197	191	263	199	340	397	182	414	821
68.3213	0	511	457	335	252	389	402	194	185	259	198	338	398	180	406	820
68.4442	0	510	458	334	252	389	400	196	197	260	198	338	393	181	411	817
68.567	0	509	458	336	252	390	400	195	199	263	198	341	394	181	412	826
68.6899	0	512	463	340	254	391	400	195	188	264	199	341	398	183	417	826
68.8128	0	512	468	344	256	394	402	198	188	262	200	342	401	183	421	828
68.9357	0	510	459	342	252	392	401	197	198	261	199	340	396	183	415	822
69.0586	0	507	451	335	248	387	400	194	198	262	198	337	397	182	405	818
69.1814	0	509	456	332	251	386	397	193	188	262	198	337	392	179	409	820
69.3043	0	509	461	332	253	389	398	192	189	260	197	339	393	179	410	823
69.4272	0	511	467	335	257	391	399	195	198	260	199	340	396	181	413	822
69.5501	0	509	476	337	260	396	399	195	198	262	200	341	400	182	416	825
69.673	0	513	482	342	265	401	401	195	189	262	200	342	401	182	420	833
69.7958	0	510	465	334	258	394	400	193	190	260	197	337	392	182	413	826
69.9187	0	508	462	331	254	388	399	193	198	258	199	336	397	180	403	819
70.0416	0	509	460	330	255	389	396	193	196	260	198	336	392	180	407	823
70.1645	0	511	465	331	257	391	398	193	185	261	198	338	394	181	410	823
70.2874	0	512	470	335	258	393	398	194	190	260	199	339	398	181	414	833
70.4102	0	512	475	339	260	394	399	196	199	259	200	340	401	183	419	836
70.5331	0	512	476	341	261	398	399	198	195	263	200	339	396	183	423	834
70.656	0	512	460	332	254	389	399	194	183	260	197	336	394	181	409	826
70.7789	0	511	460	332	254	389	397	194	189	260	198	336	393	181	409	832
70.9018	0	510	459	331	253	387	398	195	198	260	198	338	392	181	409	831
71.0246	0	511	463	333	254	390	397	196	194	262	198	340	396	181	414	832
71.1475	0	513	470	338	258	394	398	195	185	262	199	341	400	183	418	835
71.2704	0	512	471	340	259	397	399	197	192	261	198	341	394	183	421	839
71.3933	0	509	457	332	252	387	397	196	199	260	197	338	397	181	405	830
71.5162	0	510	457	331	250	387	397	194	194	262	196	338	391	181	409	830
71.639	0	511	456	331	252	387	399	194	183	260	197	339	392	181	410	829
71.7619	0	511	464	333	256	390	397	194	192	260	197	339	396	182	415	834
71.8848	0	511	474	336	260	396	397	196	203	262	199	340	399	183	418	834
72.0077	0	514	481	342	265	403	401	196	197	261	200	342	400	184	421	835
72.1306	0	512	467	333	257	394	401	194	185	259	196	338	396	181	410	819
72.2534	0	510	463	330	255	390	398	193	193	259	198	337	393	181	409	826
72.3763	0	510	462	331	256	392	396	194	202	260	197	337	392	182	411	831
72.4992	0	513	465	334	257	393	399	194	195	260	198	340	395	183	415	832
72.6221	0	514	473	337	260	397	402	194	186	258	198	341	398	184	420	835
72.745	0	514	478	341	261	401	402	197	195	259	200	342	401	185	424	839
72.8678	0	514	477	346	262	402	401	198	205	262	201	343	396	185	426	843
72.9907	0	513	461	334	254	395	401	195	195	260	197	338	392	184	417	833
73.1136	0	513	461	334	255	393	403	194	185	258	197	339	393	184	414	827
73.2365	0	512	463	333	255	394	401	195	195	259	198	340	393	184	414	833
73.3594	0	513	468	338	258	396	401	197	203	262	200	342	397	184	418	840
73.4822	0	516	477	338	264	401	403	197	195	262	200	343	400	186	423	842
73.6051	0	515	476	341	264	403	405	196	186	260	198	341	394	185	422	835
73.728	0	513	463	332	258	395	402	194	196	259	198	338	394	184	412	833
73.8509	0	512	465	331	258	394	401	196	203	262	198	338	393	184	412	842
73.9738	0	513	470	331	262	397	403	194	195	261	198	340	394	183	413	837
74.0966	0	515	475	336	264	399	406	196	186	258	200	342	397	185	418	833
74.2195	0	516	481	339	266	402	406	196	198	259	201	343	401	187	423	842
74.3424	0	513	473	339	262	401	404	197	205	263	200	340	393	185	420	846
74.4653	0	513	464	331	257	395	403	193	192	262	198	337	394	184	410	837
74.5882	0	515	464	330	257	393	405	194	185	259	200	339	392	183	411	831
74.711	0	513	466	332	258	394	405	195	197	259	200	340	393	183	413	837
74.8339	0	514	472	336	260	398	404	196	203	263	202	342	398	185	418	848
74.9568	0	516	479	340	263	400	405	198	194	262	201	344	401	187	424	847
75.0797	0	518	480	342	264	403	409	198	188	260	201	343	396	186	425	845
75.2026	0	514	466	332	257	394	405	195	197	259	199	339	396	183	411	835
75.3254	0	513	464	332	257	394	405	196	201	262	200	339	393	184	413	846
75.4483	0	514	465	333	256	392	404	196	192	262	200	342	393	184	413	841
75.5712	0	515	470	337	258	396	406	195	185	259	200	343	396	185	417	844
75.6941	0	514	476	337	262	398	405	198	197	260	201	344	399	187	423	847
75.817	0	515	479	343	262	401	406	199	202	264	201	343	399	187	423	854
75.9398	0	514	465	333	256	393	405	195	190	263	198	339	395	183	413	841
76.0627	0	515	465	333	257	392	406	194	184	259	198	340	393	183	414	839
76.1856	0	512	465	334	255	392	405	194	197	259	199	342	393	184	415	841
76.3085	0	513	471	337	258	395	406	196	201	262	201	343	396	184	419	849
76.4314	0	513	479	340	261	401	405	195	192	262	200	345	399	184	423	846
76.5542	0	513	479	343	262	406	406	195	190	261	198	343	394	185	424	842
76.6771	0	510	465	333	256	395	404	193	198	258	198	339	395	182	411	834
76.8	0	509	463	331	255	395	403	194	201	259	199	339	393	182	412	838
76.9229	0	511	465	332	255	393	402	193	191	261	197	339	392	182	412	840
77.0458	0	512	470	336	258	396	404	193	185	257	198	341	395	182	417	841
77.1686	0	511	476	339	260	398	404	196	198	259	200	341	399	185	422	843
77.2915	0	512	479	344	262	403	405	198	200	261	200	343	400	185	424	854
77.4144	0	511	464	336	255	393	402	194	190	262	197	337	392	182	417	839
77.5373	0	511	461	332	253	390	403	193	185	258	195	336	393	182	411	837
77.6602	0	510	461	331	253	391	400	193	197	258	197	336	392	181	412	838
77.783	0	508	464	334	255	392	400	194	199	260	197	338	394	184	415	849
77.9059	0	511	470	336	256	394	400	195	190	261	197	340	397	184	418	845
78.0288	0	512	475	340	260	397	402	195	187	260	198	339	400	183	421	850
78.1517	0	509	465	336	255	392	401	194	197	259	195	335	391	182	418	840
78.2746	0	507	458	331	252	388	400	192	198	260	195	335	393	181	410	841
78.3974	0	509	460	330	251	389	398	192	189	260	195	335	391	182	412	843
78.5203	0	510	463	332	254	391	400	192	185	257	195	336	393	181	414	842
78.6432	0	508	472	334	257	394	399	194	197	258	197	337	398	182	419	842
78.7661	0	509	479	339	261	399	401	195	200	260	198	339	399	184	423	847
78.889	0	510	472	340	261	399	401	194	190	260	196	337	393	182	421	845
79.0118	0	509	462	330	253	391	400	192	185	257	196	333	394	181	411	838
79.1347	0	507	461	330	254	390	398	193	196	258	197	335	392	180	411	839
79.2576	0	506	462	331	254	391	398	193	198	260	196	335	393	181	413	842
79.3805	0	509	469	334	256	395	399	193	188	261	196	337	398	183	419	842
79.5034	0	510	475	338	260	397	400	195	188	260	197	339	400	185	424	848
79.6262	0	509	479	343	261	403	402	196	199	259	198	341	400	185	426	848
79.7491	0	506	463	334	255	396	399	194	199	259	196	338	392	183	418	841
79.872	0	506	466	331	256	396	399	193	193	259	195	339	393	182	415	839
79.9949	0	507	467	333	260	400	398	192	189	257	194	340	393	182	415	836
80.1178	0	507	470	337	260	400	400	194	200	255	197	342	395	184	419	838
80.2406	0	507	478	340	263	404	400	195	203	258	199	344	399	186	426	845
80.3635	0	509	478	343	264	407	401	196	193	258	197	343	397	186	423	841
80.4864	0	509	465	334	258	399	401	192	189	255	196	342	395	183	416	838
80.6093	0	508	468	335	258	401	399	194	200	256	196	343	394	185	417	838
80.7322	0	506	468	336	258	400	399	194	203	257	198	344	394	186	418	841
80.855	0	510	475	341	261	404	399	196	194	257	199	346	398	187	425	841
80.9779	0	511	482	345	265	409	401	198	193	256	199	347	400	188	428	848
81.1008	0	509	469	339	259	403	400	196	202	254	197	344	396	186	418	840
81.2237	0	507	465	336	258	401	400	195	203	256	198	343	394	185	416	844
81.3466	0	509	466	336	257	400	399	194	194	258	197	343	394	185	416	842
81.4694	0	510	466	338	259	401	399	195	192	256	198	345	396	186	421	847
81.5923	0	511	474	342	262	403	401	197	201	255	200	345	398	186	425	849
81.7152	0	507	463	337	257	401	399	194	203	256	198	342	388	186	425	845
81.8381	0	507	458	332	254	396	398	192	193	257	196	340	393	184	413	841
81.961	0	505	459	330	255	395	399	191	188	253	195	339	392	185	413	838
82.0838	0	502	463	330	261	398	398	191	200	253	197	341	392	184	414	836
82.2067	0	504	469	335	264	403	399	193	203	256	199	342	395	185	419	842
82.3296	0	508	465	336	262	403	399	193	192	256	198	341	391	185	418	838
82.4525	0	504	451	326	253	393	398	190	188	252	195	336	387	183	411	833
82.5754	0	504	449	326	250	392	396	189	199	252	195	335	389	183	408	832
82.6982	0	502	451	328	250	390	396	191	200	255	195	337	389	182	409	835
82.8211	0	507	454	331	251	392	396	189	190	256	196	338	391	182	414	834
82.944	0	507	460	334	254	396	397	190	189	255	196	339	395	185	418	838
83.0669	0	507	461	338	256	399	399	193	199	255	196	339	394	184	418	837
83.1898	0	502	446	327	248	390	397	190	200	255	194	334	388	182	410	829
83.3126	0	503	446	326	247	387	397	188	189	257	192	334	389	181	406	829
83.4355	0	502	446	327	247	388	397	188	185	253	193	336	388	180	407	827
83.5584	0	503	450	329	248	390	397	189	198	254	195	338	392	181	411	834
83.6813	0	502	457	332	251	393	398	191	200	257	196	340	395	183	415	835
83.8042	1	505	463	337	254	397	399	192	191	258	197	341	397	184	420	840
83.927	0	507	459	339	253	399	400	194	189	256	196	339	392	183	419	840
84.0499	0	502	445	329	246	388	398	190	198	256	195	337	392	181	406	831
84.1728	0	500	445	330	245	390	399	191	200	258	195	338	389	181	407	831
84.2957	0	502	444	332	245	389	399	192	190	259	195	339	391	181	409	834
84.4186	0	503	448	334	247	393	400	192	189	257	196	340	394	183	413	834
84.5414	0	505	454	337	249	395	402	194	199	257	198	342	397	184	417	837
84.6643	0	504	461	340	252	401	402	197	202	260	200	344	401	185	422	842
84.7872	0	505	458	342	252	401	403	195	191	260	197	341	393	184	419	842
84.9101	0	503	446	332	247	393	402	193	188	257	197	340	394	182	409	836
85.033	0	503	447	334	246	394	402	194	200	258	198	341	392	183	410	834
85.1558	0	503	448	335	248	396	403	195	201	260	200	343	394	183	412	837
85.2787	0	506	454	338	250	399	403	195	193	260	201	343	398	184	416	836
85.4016	0	508	459	342	252	401	405	197	190	261	202	345	400	186	421	843
85.5245	0	508	467	345	256	406	409	199	201	260	204	347	403	187	425	847
85.6474	0	504	457	340	253	403	408	199	204	261	201	343	397	184	416	841
85.7702	0	506	455	335	252	402	407	194	193	263	201	344	395	184	413	839
85.8931	0	507	456	336	254	402	407	196	191	260	201	343	394	184	414	841
86.016	0	506	458	338	256	402	409	198	201	260	203	345	398	185	416	841
86.1389	0	508	464	341	258	405	410	200	205	261	205	347	402	186	422	849
86.2618	0	511	471	345	261	407	411	202	195	264	205	347	406	187	426	850
86.3846	0	510	463	344	256	405	411	200	192	264	204	344	396	186	424	847
86.5075	0	509	454	337	252	400	410	198	201	262	203	343	397	185	414	841
86.6304	0	507	455	337	252	401	410	199	205	263	204	344	396	186	416	846
86.7533	0	511	456	339	254	400	411	199	194	263	204	345	398	186	418	844
86.8762	0	511	463	341	256	405	412	200	193	264	204	347	402	187	423	849
86.999	0	512	470	345	259	406	413	203	203	263	206	348	404	188	428	851
87.1219	0	512	474	349	261	411	413	204	207	267	207	348	403	189	430	863
87.2448	0	510	457	339	254	401	412	201	194	265	203	344	397	186	421	847
87.3677	0	511	456	337	252	398	412	200	191	261	203	344	397	186	418	845
87.4906	0	510	454	337	252	398	411	200	201	262	204	343	396	186	418	844
87.6134	0	508	458	339	254	399	411	202	204	264	204	344	398	187	421	848
87.7363	0	511	463	343	254	401	410	202	194	265	205	347	402	188	427	851
87.8592	0	512	467	346	256	405	412	204	191	266	207	348	404	189	431	856
87.9821	0	512	468	352	258	408	414	205	201	264	206	347	403	190	432	856
88.105	0	508	451	340	250	397	411	202	203	264	203	344	396	187	423	847
88.2278	0	509	451	340	249	397	409	200	193	264	202	344	398	188	420	848
88.3507	0	509	450	338	250	397	410	199	188	261	202	344	397	187	420	841
88.4736	0	508	453	342	251	399	408	200	199	263	202	344	399	187	424	847
88.5965	0	509	459	345	252	401	409	203	202	264	203	346	401	189	429	855
88.7194	0	511	463	348	256	404	409	203	192	265	204	346	403	189	431	852
88.8422	0	509	451	344	250	398	410	200	187	262	201	343	396	187	427	841
88.9651	0	507	447	339	248	394	406	200	197	262	201	341	397	188	420	844
89.088	0	506	449	339	249	395	404	199	201	263	201	341	396	187	421	846
89.2109	0	508	453	341	251	397	404	199	192	263	201	342	398	188	423	847
89.3338	0	509	461	344	253	399	405	200	186	260	202	344	401	187	429	842
89.4566	0	509	465	349	255	402	406	202	198	261	202	343	402	190	431	849
89.5795	0	505	450	341	249	395	403	198	200	261	200	340	395	187	423	841
89.7024	0	507	448	336	247	391	401	197	190	262	198	338	396	186	418	840
89.8253	0	507	450	336	248	392	401	194	184	259	197	338	395	186	418	832
89.9482	0	504	455	338	249	392	400	197	196	259	199	338	396	187	421	839
90.071	0	505	460	340	252	394	401	197	199	260	200	340	398	188	426	845
90.1939	0	508	468	342	256	398	401	197	191	262	202	342	401	186	428	845
90.3168	0	507	464	340	256	397	402	194	185	257	198	337	394	187	424	831
90.4397	0	504	455	332	251	390	398	193	194	257	197	334	396	184	415	829
90.5626	0	503	454	331	252	389	398	194	198	258	196	334	394	183	415	833
90.6854	0	504	458	329	253	390	396	191	190	259	196	334	393	185	416	832
90.8083	0	507	463	333	255	394	399	191	184	255	197	334	395	185	420	830
90.9312	0	508	468	336	257	395	399	195	194	257	199	336	398	185	424	837
91.0541	0	508	474	341	260	398	398	196	202	260	200	336	401	185	426	843
91.177	0	506	460	335	252	393	397	194	190	260	196	332	393	184	420	833
91.2998	0	507	455	331	251	389	398	192	182	256	195	330	394	183	415	823
91.4227	0	505	453	331	250	388	396	193	193	257	194	329	393	183	414	827
91.5456	0	506	455	331	250	389	395	194	199	259	195	330	394	183	415	833
91.6685	0	506	463	332	255	393	397	192	190	260	193	332	395	184	419	832
91.7914	0	509	470	335	258	398	399	192	183	256	194	335	397	184	421	826
91.9142	0	503	465	334	259	396	398	191	194	255	193	330	391	183	419	829
92.0371	0	502	459	327	258	394	396	189	199	254	192	330	393	181	411	818
92.16	0	505	457	326	258	395	395	187	191	255	194	331	391	181	412	827
92.2829	0	507	460	330	258	394	398	188	184	252	194	333	391	182	414	822
92.4058	0	507	466	333	260	397	396	190	194	253	194	332	395	183	418	831
92.5286	0	509	470	337	261	399	397	193	201	257	197	334	397	184	421	837
92.6515	0	510	466	338	258	400	398	192	192	256	194	332	391	184	421	832
92.7744	0	508	452	329	251	392	397	188	182	253	191	329	392	181	411	825
92.8973	0	506	451	328	251	390	395	189	193	252	193	329	390	179	410	834
93.0202	0	505	453	329	251	391	394	189	201	256	194	330	389	178	409	846
93.143	0	509	457	332	254	394	396	191	192	256	196	332	390	178	409	851
93.2659	0	510	463	334	256	398	399	192	184	255	196	334	390	178	410	849
93.3888	0	509	462	336	255	400	398	193	195	255	198	333	388	177	411	861
93.5117	0	508	449	329	247	390	396	191	202	256	196	329	390	174	398	851
93.6346	0	511	447	327	246	390	396	190	192	256	195	327	393	175	390	852
93.7574	0	510	448	328	246	389	398	190	183	254	195	330	384	173	397	843
93.8803	0	508	449	329	248	389	396	192	193	255	195	331	386	176	400	847
94.0032	0	508	451	333	249	391	396	193	202	259	196	330	390	177	404	849
94.1261	0	511	456	335	251	393	399	195	191	259	196	332	394	180	408	848
94.249	0	509	451	336	249	393	401	195	182	255	194	330	385	179	408	835
94.3718	0	504	440	327	244	384	397	192	192	256	194	330	389	176	395	833
94.4947	0	505	440	328	244	386	396	193	200	258	194	330	384	177	398	836
94.6176	0	506	441	328	243	387	397	192	191	258	194	331	384	177	400	835
94.7405	0	506	444	331	245	387	399	192	182	256	194	332	389	178	404	830
94.8634	0	507	449	334	248	391	400	195	193	257	196	334	392	179	408	839
94.9862	0	506	454	337	251	394	399	197	201	260	196	336	395	180	409	845
95.1091	0	506	443	333	245	389	400	194	192	260	196	334	393	177	399	836
95.232	0	505	439	329	242	385	401	192	182	257	194	332	387	178	400	824
95.3549	0	503	439	329	243	387	400	193	193	258	195	334	386	177	400	830
95.4778	0	503	442	332	244	386	398	194	202	261	196	335	389	179	403	834
95.6006	0	506	448	334	246	391	401	194	193	262	196	336	393	180	407	835
95.7235	0	507	452	339	249	393	405	196	184	259	196	337	396	181	411	830
95.8464	0	503	442	335	245	390	402	196	193	259	196	335	393	179	400	829
95.9693	0	501	436	331	242	384	399	194	201	262	196	333	388	178	400	830
96.0922	0	503	440	329	243	385	399	193	192	261	196	334	387	178	402	826
96.215	0	504	448	330	247	388	402	193	183	258	195	334	389	178	403	816
96.3379	0	504	455	333	250	392	402	194	194	259	197	337	394	180	408	824
96.4608	0	506	461	336	253	394	402	196	202	262	199	339	397	182	412	831
96.5837	0	506	462	339	255	398	403	196	193	263	198	336	396	182	411	828
96.7066	0	505	450	329	250	389	404	192	184	258	195	333	395	179	397	812
96.8294	0	504	450	329	249	389	400	192	194	259	195	333	389	179	401	817
96.9523	0	504	450	329	248	389	399	193	202	261	197	334	390	180	403	823
97.0752	0	506	456	333	251	392	400	193	193	261	198	336	395	181	406	825
97.1981	0	507	462	335	254	395	403	194	184	259	198	338	397	181	411	821
97.321	0	507	466	338	256	398	403	197	194	260	199	338	401	182	415	829
97.4438	0	506	462	339	254	399	402	197	203	263	199	337	396	181	410	833
97.5667	0	506	450	331	249	390	401	194	192	262	196	333	395	181	400	822
97.6896	0	506	450	334	247	389	403	193	184	259	196	334	391	180	403	815
97.8125	0	504	447	333	247	389	400	195	192	261	196	335	392	179	404	821
97.9354	0	503	451	336	249	390	400	196	201	263	198	336	395	182	408	825
98.0582	0	506	455	339	250	393	401	196	192	263	198	338	399	183	413	827
98.1811	0	508	458	342	253	397	405	197	184	261	197	338	399	183	413	819
98.304	0	503	443	332	246	387	401	194	192	260	195	334	400	181	396	815
98.4269	0	504	445	331	245	385	398	194	201	262	196	333	391	180	403	819
98.5498	0	504	445	331	245	387	399	193	191	262	197	335	392	180	404	817
98.6726	0	505	450	334	248	388	401	192	183	259	196	335	394	181	408	810
98.7955	0	505	457	336	250	392	401	195	194	260	197	337	397	182	412	819
98.9184	0	506	464	337	254	396	401	195	203	262	199	337	401	182	414	823
99.0413	0	506	460	335	255	395	402	193	193	262	196	335	399	182	404	815
99.1642	0	504	452	329	251	389	401	190	184	258	194	332	397	180	399	804
99.287	0	504	454	327	252	388	400	191	193	259	196	333	392	179	403	813
99.4099	0	502	458	327	257	392	400	190	202	260	197	335	393	180	405	804
99.5328	0	507	465	332	260	396	401	191	194	261	198	337	398	181	409	816
99.6557	0	508	470	336	262	398	404	192	185	258	198	337	401	183	414	813
99.7786	0	509	476	341	264	403	405	195	195	259	199	337	401	183	417	822
99.9014	0	508	460	332	257	393	401	193	202	262	198	334	399	180	403	819
100.024	0	509	458	331	255	393	402	191	193	261	196	334	394	182	406	812
100.147	0	510	458	331	255	392	403	191	184	259	197	335	393	181	406	806
100.27	0	509	462	334	257	395	404	193	194	259	198	336	396	182	409	812
100.393	0	509	469	336	260	396	402	195	203	262	200	338	400	184	415	820
100.516	0	511	471	339	261	400	405	194	193	262	199	337	398	184	414	820
100.639	0	511	457	331	254	393	405	192	184	259	197	334	399	181	403	804
100.762	0	509	458	331	256	393	403	191	194	259	197	336	393	182	408	810
100.884	0	509	458	331	255	392	401	193	202	262	197	336	394	183	408	815
101.007	0	510	462	335	257	394	402	193	193	262	198	338	397	183	411	816
101.13	0	511	470	338	262	398	405	194	184	260	199	338	399	183	414	810
101.253	0	508	457	332	255	393	402	192	194	258	197	336	395	182	406	806
101.376	0	506	455	327	254	392	400	191	202	261	197	335	396	182	399	812
101.499	0	506	457	328	257	395	401	190	194	259	197	335	391	180	402	807
101.622	0	507	456	330	257	395	403	191	184	258	197	335	393	181	403	802
101.745	0	509	462	333	259	397	403	193	196	259	199	336	396	182	408	810
101.868	0	505	453	330	254	395	400	192	204	261	197	332	393	181	402	811
101.99	0	506	447	324	250	387	399	189	193	260	195	331	397	180	392	799
102.113	0	507	447	325	249	385	401	190	183	257	195	331	389	179	398	792
102.236	0	505	448	325	251	387	400	190	194	258	195	332	390	179	399	798
102.359	0	506	452	328	252	389	400	191	202	260	196	332	393	180	403	806
102.482	0	507	453	330	252	390	400	192	192	261	195	333	391	180	401	804
102.605	0	506	443	323	248	384	400	189	184	257	194	330	395	177	389	789
102.728	0	506	444	324	247	383	398	188	193	258	195	331	388	178	396	794
102.851	0	504	443	324	249	383	398	190	200	261	195	331	389	178	396	800
102.973	0	507	448	326	250	384	400	190	191	262	195	334	393	180	400	799
103.096	0	509	452	331	252	388	404	191	183	260	195	334	393	180	403	797
103.219	0	504	443	325	247	382	400	190	193	259	194	332	396	178	389	793
103.342	0	504	442	323	247	381	399	190	201	262	196	333	388	178	395	796
103.465	0	505	446	323	249	383	400	190	193	262	195	333	389	178	396	795
103.588	0	506	449	325	252	386	402	189	184	260	196	334	393	179	399	792
103.711	0	506	455	327	254	388	403	192	193	262	197	336	395	181	401	800
103.834	0	504	445	323	249	385	401	191	202	264	196	333	394	178	391	801
103.956	0	505	444	321	249	383	400	189	192	264	196	333	396	179	385	792
104.079	0	505	442	322	250	383	402	189	182	262	196	334	390	178	394	787
104.202	0	506	445	322	249	385	402	190	194	261	197	334	393	180	396	792
104.325	0	506	450	326	254	388	402	193	204	266	198	335	396	181	400	800
104.448	0	507	444	324	249	385	403	191	193	265	197	333	394	179	390	794
104.571	0	507	438	320	245	380	404	191	183	263	195	330	397	177	385	781
104.694	0	505	440	322	246	380	402	191	194	263	195	332	390	179	393	789
104.817	0	505	438	324	246	382	402	193	202	267	197	334	393	179	396	793
104.94	0	510	445	327	248	385	404	193	192	268	197	335	397	181	400	795
105.062	0	510	447	331	249	390	408	194	184	265	197	336	397	181	402	791
105.185	0	506	436	324	245	383	405	192	194	265	195	334	398	179	387	791
105.308	0	506	435	323	245	382	403	194	203	267	196	336	395	179	392	795
105.431	0	508	437	324	245	384	403	194	193	267	197	336	394	180	397	791
105.554	0	509	443	327	249	388	407	192	184	264	197	337	398	181	400	786
105.677	0	508	448	329	251	391	406	195	195	265	199	339	400	183	404	799
105.8	0	507	447	332	248	390	406	195	204	269	198	338	400	181	397	802
105.923	0	508	438	325	244	385	405	194	194	268	198	337	402	180	389	792
106.045	0	507	438	327	244	386	407	193	183	265	197	337	395	179	398	784
106.168	0	506	439	327	245	387	406	194	194	265	197	339	397	181	399	789
106.291	0	507	442	332	248	390	405	197	204	269	199	341	401	183	404	796
106.414	0	509	446	336	249	394	407	197	195	269	198	341	401	184	406	798
106.537	0	507	436	330	244	388	407	196	183	265	196	338	403	181	391	781
106.66	0	507	441	325	247	387	404	193	194	265	196	337	402	179	389	786
106.783	0	506	445	327	249	389	403	193	204	267	196	337	397	180	398	791
106.906	0	506	449	328	251	389	404	194	194	267	197	339	399	181	401	786
107.028	0	509	458	330	255	392	406	193	185	265	197	339	403	181	405	781
107.151	0	511	464	334	257	396	407	196	194	265	199	341	405	182	408	790
107.274	0	508	452	331	254	393	404	196	204	267	198	335	402	181	397	791
107.397	0	508	445	326	250	387	404	195	194	267	195	333	404	180	390	783
107.52	0	507	444	328	250	387	405	194	182	265	194	334	404	180	391	776
107.643	0	505	442	329	248	388	404	195	191	265	195	335	398	180	401	782
107.766	0	504	445	333	249	389	404	197	202	268	196	337	401	181	407	787
107.889	0	507	450	336	251	392	405	198	194	269	197	338	405	183	411	788
108.012	0	509	454	340	254	396	409	199	183	267	197	339	405	184	412	782
108.134	0	504	440	332	248	389	405	198	193	266	195	335	406	182	395	783
108.257	0	503	437	329	246	387	404	198	199	266	194	334	404	181	395	780
108.38	0	505	438	331	246	386	403	196	194	268	195	335	396	181	401	779
108.503	0	505	442	333	249	387	405	195	182	266	195	335	400	181	405	774
108.626	0	504	447	335	252	389	405	198	190	267	195	336	403	183	411	782
108.749	0	504	454	338	254	393	403	199	203	268	197	338	407	184	414	787
108.872	0	508	463	344	258	399	406	200	195	269	197	338	405	185	415	786
108.995	0	504	447	333	252	390	406	197	183	267	194	334	407	182	398	771
109.117	0	503	447	332	251	388	404	197	191	265	195	335	402	182	401	781
109.24	0	502	446	332	252	390	403	198	202	268	196	335	398	181	406	781
109.363	0	503	452	335	254	391	404	197	194	268	197	336	402	184	410	781
109.486	0	506	464	339	260	395	406	199	185	267	197	338	405	185	415	779
109.609	0	506	471	343	262	398	407	200	191	266	199	337	407	185	417	789
109.732	0	504	457	336	258	394	407	199	201	266	197	335	400	183	410	780
109.855	0	504	454	332	256	390	405	198	196	268	196	334	403	183	404	783
109.978	11	504	453	334	256	390	408	197	183	265	196	334	399	185	409	778
110.1	0	505	456	336	258	393	406	199	192	266	197	335	400	184	412	785
110.223	0	506	463	340	259	395	406	202	203	268	200	337	405	185	417	793
110.346	0	509	467	346	261	399	407	203	196	269	199	338	404	187	419	794
110.469	0	505	448	335	253	391	407	201	183	265	196	334	404	185	406	778
110.592	0	505	447	335	251	389	404	200	190	266	198	334	402	183	406	788
110.715	0	504	448	334	253	388	405	200	201	264	197	335	397	184	411	783
110.838	0	505	452	338	255	391	404	200	196	268	200	338	401	185	415	787
110.961	0	507	460	340	257	394	405	202	185	268	200	337	405	187	419	790
111.084	0	507	470	344	262	399	407	201	191	266	199	335	404	187	420	794
111.206	0	503	456	333	257	394	404	198	200	264	198	335	403	184	406	782
111.329	0	504	458	332	256	392	403	197	197	265	196	335	398	185	410	784
111.452	0	506	464	333	263	401	402	194	187	259	196	337	397	184	411	778
111.575	0	505	470	337	264	403	402	195	193	259	200	337	399	184	414	787
111.698	0	506	476	341	267	405	404	199	203	259	200	340	402	186	418	787
111.821	0	507	479	345	269	406	404	201	198	262	201	340	403	187	421	793
111.944	0	507	461	334	260	396	404	196	184	260	197	333	403	184	406	777
112.067	0	506	460	331	259	394	401	196	190	261	197	331	400	183	406	787
112.189	0	506	459	332	260	394	402	196	201	258	196	332	395	184	410	781
112.312	0	506	463	334	261	394	401	198	196	264	197	333	397	184	412	787
112.435	0	509	466	339	262	397	402	197	186	264	199	335	400	186	415	791
112.558	0	508	465	340	262	397	403	199	190	263	198	333	396	184	418	793
112.681	0	506	451	331	255	389	402	196	199	261	196	329	400	184	403	781
112.804	0	506	449	331	254	389	401	196	195	265	195	331	394	183	407	786
112.927	0	507	448	332	254	388	402	196	182	263	195	331	394	184	407	779
113.05	0	507	453	333	256	390	401	198	188	263	197	332	397	183	410	794
113.172	0	506	462	336	259	394	403	198	200	263	198	335	399	184	412	789
113.295	0	506	453	335	254	392	401	197	195	265	194	332	395	183	407	787
113.418	0	506	446	331	249	389	401	196	181	261	193	334	392	181	405	779
113.541	0	504	448	332	249	389	399	196	188	261	195	335	391	180	407	789
113.664	0	505	450	333	250	391	400	196	198	262	196	337	393	181	408	786
113.787	0	504	455	338	251	395	401	198	195	263	198	339	396	182	413	793
113.91	0	507	460	343	252	398	402	199	185	263	198	340	398	182	416	795
114.033	0	502	448	335	249	393	400	197	189	261	194	336	397	180	404	790
114.156	0	502	450	331	250	391	398	196	199	261	195	334	391	178	404	784
114.278	0	501	450	330	252	391	397	195	196	262	195	333	391	179	404	782
114.401	0	503	454	332	252	392	397	194	184	262	195	334	393	179	406	778
114.524	0	503	459	335	255	394	397	195	190	260	197	334	395	180	410	791
114.647	0	504	465	339	258	395	400	198	201	260	197	335	397	181	412	787
114.77	0	503	453	332	253	390	398	196	196	264	195	332	393	180	404	781
114.893	0	504	450	329	250	387	398	193	181	261	194	331	394	178	398	774
115.016	0	502	449	328	251	386	397	193	187	262	194	330	390	178	401	784
115.139	0	503	452	328	251	387	399	194	198	262	196	332	392	179	405	780
115.261	0	504	457	332	254	389	398	195	196	264	197	334	395	179	407	785
115.384	0	505	460	336	255	392	399	195	185	264	196	334	395	180	406	784
115.507	0	504	448	326	250	384	398	192	188	261	194	330	397	177	392	781
115.63	0	502	447	325	249	383	397	194	197	261	194	330	393	177	394	775
115.753	0	502	448	326	249	383	396	193	195	263	195	331	389	177	398	777
115.876	0	504	451	327	251	384	398	192	184	265	194	330	392	178	401	779
115.999	0	504	455	329	252	386	399	193	188	263	195	332	395	179	404	787
116.122	0	505	458	334	255	390	401	196	199	262	197	333	396	179	406	783
116.244	0	502	445	326	248	383	398	194	195	264	194	330	393	177	393	775
116.367	0	503	443	324	248	380	400	193	182	262	194	330	397	176	388	773
116.49	0	502	444	325	248	381	397	192	187	263	194	331	393	176	392	779
116.613	0	503	446	327	248	383	398	193	198	262	194	331	392	177	398	775
116.736	0	504	450	331	250	384	399	195	195	265	195	333	395	179	401	781
116.859	0	506	455	334	253	388	400	195	183	265	195	334	397	180	405	782
116.982	0	505	456	335	253	391	401	195	189	263	195	333	391	179	407	781
117.105	0	502	448	325	251	384	400	192	199	261	194	330	398	178	387	772
117.228	0	502	449	325	251	384	398	192	196	264	194	330	397	177	387	774
117.35	0	504	448	324	252	385	398	192	184	264	194	331	394	177	391	774
117.473	0	504	452	328	253	386	399	193	188	264	195	332	394	178	400	783
117.596	0	506	456	330	256	389	401	195	199	262	196	332	397	180	403	782
117.719	0	507	463	333	259	391	402	196	196	266	196	335	401	181	406	787
117.842	0	507	458	334	257	393	404	196	185	267	195	333	399	181	399	784
117.965	0	505	449	326	253	384	401	195	187	264	196	331	398	179	389	782
118.088	0	505	449	327	252	384	402	196	197	264	196	331	399	178	389	778
118.211	0	505	449	327	253	387	401	196	195	266	197	332	393	179	397	780
118.333	0	507	452	331	255	389	402	197	185	267	197	334	397	180	401	783
118.456	0	507	461	331	260	394	404	196	188	265	196	334	399	181	406	783
118.579	0	509	469	335	268	403	406	194	201	262	195	338	399	183	405	777
118.702	0	502	457	326	265	399	404	191	199	263	193	335	400	182	390	764
118.825	0	506	457	326	265	398	404	189	187	262	194	336	397	181	394	765
118.948	0	506	457	328	264	397	405	191	191	260	195	336	393	182	399	775
119.071	0	506	461	332	264	400	407	194	201	260	196	337	396	183	403	775
119.194	0	507	467	335	266	403	407	195	199	264	198	339	399	184	407	782
119.316	0	508	471	339	268	406	409	196	187	264	197	340	400	185	408	785
119.439	0	504	457	330	261	400	407	194	189	262	195	338	397	183	396	781
119.562	0	504	455	331	257	400	408	192	201	261	195	339	394	181	401	799
119.685	0	504	462	330	254	409	405	189	206	260	196	344	392	175	400	769
119.808	0	513	465	329	252	413	408	191	197	257	199	346	389	172	406	747
119.931	0	511	467	331	254	414	408	196	202	258	204	347	388	173	407	812
120.054	0	508	469	338	261	417	411	200	210	259	207	346	386	175	408	850
120.177	0	501	456	332	257	412	408	197	209	259	205	344	379	175	403	837
120.3	0	498	454	332	258	408	406	196	196	258	203	341	381	175	396	826
120.422	0	497	456	332	260	407	405	197	197	258	201	339	381	176	395	815
120.545	0	502	458	334	262	408	406	198	205	257	201	340	384	179	399	803
120.668	0	502	465	335	266	409	405	199	203	260	200	339	391	181	400	796
120.791	0	508	460	336	265	407	405	196	190	261	197	336	388	180	394	788
120.914	0	504	452	329	259	399	402	195	190	259	195	334	393	180	382	783
121.037	0	505	452	329	259	399	402	196	198	261	195	334	391	180	387	781
121.16	0	504	455	331	259	399	401	198	196	263	197	335	391	181	393	784
121.283	0	507	460	333	262	399	402	197	186	264	195	336	395	183	399	782
121.405	0	506	463	338	264	401	402	198	189	263	196	336	394	183	401	788
121.528	0	504	452	329	258	392	401	198	198	261	195	333	396	181	386	779
121.651	0	503	452	327	259	394	401	196	195	264	195	333	392	181	394	778
121.774	0	503	453	328	256	392	401	195	184	266	196	333	392	181	396	780
121.897	0	504	457	331	259	394	402	196	187	264	195	336	395	181	399	783
122.02	0	505	462	335	260	396	403	198	197	263	197	336	397	183	401	779
122.143	0	503	451	328	256	390	401	196	195	265	195	334	398	181	387	774
122.266	0	504	449	327	255	389	401	194	182	266	194	333	399	181	386	774
122.388	0	503	449	326	255	388	400	195	185	265	195	334	393	180	395	774
122.511	0	504	454	329	257	389	400	195	195	264	196	336	396	182	397	771
122.634	0	505	459	331	259	392	402	197	194	268	197	337	398	182	402	776
122.757	0	504	451	329	255	388	400	194	184	267	195	334	396	181	392	769
122.88	0	502	446	324	253	384	399	192	186	264	195	334	399	181	385	766
123.003	0	503	446	325	252	382	400	194	194	265	195	333	400	180	385	761
123.126	0	502	446	326	254	384	398	193	193	266	196	335	394	182	396	763
123.249	0	504	452	328	255	387	400	194	183	268	196	337	397	182	401	762
123.372	0	504	453	331	256	388	400	195	186	265	197	337	398	182	402	764
123.494	0	501	442	323	252	381	398	193	195	264	194	334	400	182	387	751
123.617	0	501	444	321	250	380	398	192	191	267	195	332	402	181	386	749
123.74	0	505	446	323	253	383	397	190	182	267	194	335	400	181	393	753
123.863	0	504	455	322	260	386	399	190	186	265	195	336	399	182	399	754
123.986	0	506	459	325	261	391	401	191	196	265	197	337	403	184	404	759
124.109	0	508	461	331	262	392	401	194	193	268	197	338	401	184	405	763
124.232	0	509	449	323	256	383	401	190	181	267	193	333	402	183	390	756
124.355	0	511	447	323	254	382	401	191	183	267	192	333	398	184	395	745
124.477	0	508	448	325	257	382	403	191	191	269	190	334	396	186	402	733
124.6	0	506	450	328	258	382	402	191	189	271	189	335	399	188	408	735
124.723	0	508	454	331	259	385	405	191	180	273	188	336	403	191	413	733
124.846	0	507	454	337	260	386	407	194	183	271	189	335	402	190	414	732
124.969	0	503	441	328	254	379	406	193	192	271	187	334	399	190	403	724
125.092	0	503	440	330	252	378	406	194	190	275	188	334	397	189	406	724
125.215	0	504	438	329	253	378	408	192	180	275	187	334	398	190	409	722
125.338	0	504	442	332	254	379	410	194	183	275	187	337	401	191	412	729
125.46	0	504	448	333	256	381	413	196	194	275	189	338	404	192	416	725
125.583	0	503	446	335	256	383	412	194	193	277	188	336	402	192	408	721
125.706	0	503	437	329	250	377	411	193	182	276	187	335	400	190	404	716
125.829	0	502	436	330	249	377	411	193	185	275	187	334	397	190	409	719
125.952	0	502	437	330	250	378	412	193	193	275	189	335	397	190	412	717
126.075	0	502	441	332	253	381	414	194	191	278	190	337	401	192	417	722
126.198	0	504	445	334	254	381	416	195	183	280	190	338	405	193	421	725
126.321	0	502	445	336	255	385	417	196	188	278	191	338	401	191	418	726
126.444	0	501	436	329	250	378	415	195	196	276	190	335	400	191	408	717
126.566	0	502	436	330	250	377	415	195	193	279	189	335	396	190	411	721
126.689	0	501	435	329	251	377	415	194	183	279	189	335	397	189	413	719
126.812	0	502	441	331	253	379	417	195	188	277	190	337	401	191	417	725
126.935	0	502	447	333	255	382	419	196	196	278	191	337	403	192	421	727
127.058	0	504	459	337	260	387	421	197	195	281	192	338	403	192	422	729
127.181	0	507	452	329	257	382	419	193	186	280	188	334	399	191	413	719
127.304	0	505	449	327	256	380	418	194	188	277	190	334	396	189	412	726
127.427	0	505	446	328	256	377	420	197	197	278	190	334	395	190	412	724
127.549	0	504	450	331	258	379	419	198	194	281	192	335	399	190	415	727
127.672	0	506	453	333	259	383	422	198	186	282	192	335	402	191	420	732
127.795	0	508	459	335	262	385	423	201	189	281	193	337	405	192	423	736
127.918	0	507	455	335	261	385	424	199	199	280	192	333	400	191	418	733
128.041	0	504	445	327	255	378	421	198	195	282	191	330	401	190	409	729
128.164	0	505	446	328	256	378	421	197	184	281	190	331	395	190	413	727
128.287	0	505	447	329	256	379	421	197	188	280	191	331	395	188	415	732
128.41	0	505	453	332	259	382	424	200	197	280	191	332	400	189	419	732
128.532	0	506	458	336	261	385	423	200	195	282	193	334	403	191	424	737
128.655	0	508	464	340	264	389	425	201	185	282	193	335	405	192	428	739
128.778	0	507	460	339	262	390	425	199	191	279	191	333	397	191	427	739
128.901	0	504	455	328	260	385	422	197	199	277	191	331	398	190	417	727
129.024	0	507	462	332	262	388	420	195	198	277	189	332	396	191	417	728
129.147	0	509	467	331	266	390	422	194	186	274	189	334	398	189	418	727
129.27	0	511	474	335	270	396	419	196	193	275	191	336	403	190	421	736
129.393	0	513	482	340	272	398	422	199	200	275	193	336	405	192	426	737
129.516	0	515	488	343	275	401	421	201	198	276	195	337	407	193	428	743
129.638	0	515	473	338	270	396	423	199	187	273	191	333	398	191	422	737
129.761	0	513	467	334	267	391	418	198	191	274	191	332	399	190	417	738
129.884	0	512	466	333	267	391	419	198	200	273	193	332	397	190	417	742
130.007	0	512	469	334	267	390	418	199	197	275	194	333	399	190	420	741
130.13	0	515	476	340	270	393	419	201	187	277	193	334	403	191	424	742
130.253	0	515	481	342	271	396	420	202	190	277	194	336	406	192	430	745
130.376	0	515	486	349	274	399	423	204	200	276	195	337	406	193	431	754
130.499	0	513	466	339	267	391	419	202	197	276	192	332	402	192	419	742
130.621	0	513	463	336	265	388	421	200	185	275	192	331	398	191	420	741
130.744	0	511	464	337	264	388	419	201	191	274	192	333	398	191	420	740
130.867	0	511	472	337	269	390	420	202	198	274	193	333	401	192	425	745
130.99	0	513	480	342	273	394	420	203	196	277	194	335	405	194	431	746
131.113	0	515	487	346	274	396	422	203	187	277	194	336	408	195	434	751
131.236	0	515	483	347	275	397	422	203	189	276	193	335	402	194	434	758
131.359	0	511	468	337	269	390	422	203	198	276	193	333	398	192	424	745
131.482	0	512	467	336	268	389	419	202	195	278	192	332	400	193	421	749
131.604	0	511	465	336	267	387	420	201	186	278	193	332	399	192	422	749
131.727	0	512	469	340	271	389	422	204	190	277	195	334	402	192	427	755
131.85	0	513	474	342	271	391	424	206	198	278	196	335	405	193	432	757
131.973	0	515	476	347	273	394	424	207	196	281	195	336	403	195	433	761
132.096	0	512	459	337	266	385	424	204	184	277	193	331	394	192	426	750
132.219	0	510	457	334	264	383	422	204	189	278	193	330	399	191	419	756
132.342	0	510	456	333	263	382	422	204	198	278	194	330	398	191	419	750
132.465	0	510	459	336	265	384	421	204	195	281	196	332	399	191	422	756
132.588	0	513	464	338	268	386	423	203	187	281	195	334	402	192	427	758
132.71	0	513	469	343	269	389	425	206	190	280	196	335	405	193	431	762
132.833	0	512	464	343	267	388	425	206	199	278	195	333	398	192	429	766
132.956	0	509	453	333	262	382	422	204	196	280	194	330	395	192	422	756
133.079	0	510	452	333	262	381	423	203	184	278	193	330	397	190	418	755
133.202	0	510	456	333	263	381	421	202	189	279	193	331	397	189	418	753
133.325	0	511	461	336	266	383	424	205	197	280	194	333	399	191	423	764
133.448	0	510	465	338	267	386	424	205	196	281	195	334	402	192	427	764
133.571	0	512	468	342	269	388	427	208	185	283	195	334	402	193	428	765
133.693	0	510	455	332	264	381	424	204	190	279	192	329	396	191	419	757
133.816	0	508	458	329	265	381	424	203	197	279	193	329	397	190	416	749
133.939	0	512	462	330	267	381	423	201	196	280	192	330	396	190	417	753
134.062	0	514	465	333	268	383	424	201	186	280	192	332	398	190	419	755
134.185	0	514	470	336	269	384	424	203	189	280	194	333	400	192	424	757
134.308	0	514	474	339	271	387	426	206	201	281	197	333	402	192	426	768
134.431	0	510	459	334	266	382	425	205	195	282	193	330	394	191	419	757
134.554	0	512	452	329	263	377	428	202	183	280	193	328	396	189	414	755
134.676	0	510	453	328	261	377	424	202	189	280	193	329	394	189	414	756
134.799	0	509	453	330	262	378	426	202	197	280	193	329	394	189	416	759
134.922	0	509	457	334	264	380	425	203	195	282	193	332	398	190	422	768
135.045	0	509	462	336	266	384	428	202	186	282	192	332	401	191	426	770
135.168	0	509	460	338	265	384	428	203	191	281	192	331	395	191	424	775
135.291	0	508	448	328	260	377	427	203	198	280	192	328	395	189	413	767
135.414	0	509	449	328	260	377	425	201	195	281	191	330	393	188	413	765
135.537	0	510	452	327	260	378	427	198	185	279	191	331	393	188	415	763
135.66	0	512	463	328	265	381	424	197	192	279	190	330	395	190	417	763
135.782	0	515	471	332	268	386	424	200	202	281	192	333	397	189	421	767
135.905	0	516	472	337	270	387	426	200	196	281	192	333	398	188	421	764
136.028	0	515	461	326	264	380	425	197	185	277	189	330	392	187	415	748
136.151	0	514	462	324	266	381	422	196	192	276	188	330	392	186	412	758
136.274	0	512	462	325	266	382	423	196	200	275	191	330	392	186	411	760
136.397	0	516	465	328	265	381	422	197	195	277	191	331	394	188	415	763
136.52	0	518	469	331	269	383	425	199	184	277	191	331	395	188	418	764
136.643	0	515	472	335	270	386	424	201	192	278	192	333	397	189	420	780
136.765	0	510	458	329	262	380	423	201	199	277	190	330	386	187	417	770
136.888	0	510	455	326	260	376	420	198	195	278	192	329	389	186	409	766
137.011	0	510	455	327	259	377	421	197	184	275	191	329	388	185	409	761
137.134	0	508	458	329	261	380	419	197	193	275	191	331	390	186	413	774
137.257	0	509	465	333	263	384	418	200	203	277	193	332	393	187	417	777
137.38	0	512	468	335	265	386	420	200	196	278	194	335	396	189	422	779
137.503	0	510	466	338	264	388	423	200	188	273	193	334	390	188	421	770
137.626	0	508	455	329	259	380	418	200	195	274	193	331	390	186	409	771
137.748	0	508	455	330	259	381	419	200	201	273	193	332	389	186	409	776
137.871	0	510	460	329	261	383	417	198	196	276	192	333	389	185	411	772
137.994	0	510	468	332	266	390	419	198	188	272	192	334	392	186	414	768
138.117	0	511	475	337	268	394	418	200	197	272	194	335	395	187	419	779
138.24	0	511	477	339	269	397	417	201	207	273	195	336	395	187	420	783
138.363	0	510	464	328	265	389	416	198	198	273	193	331	388	184	411	771
138.486	0	510	462	329	265	388	416	197	188	269	193	331	388	183	407	766
138.609	0	509	461	328	264	388	414	199	196	270	193	330	388	184	408	774
138.732	0	509	465	331	265	390	414	200	204	273	194	332	390	185	412	780
138.854	0	513	470	334	265	392	414	201	197	273	194	333	393	187	417	783
138.977	0	512	476	338	268	394	418	202	188	270	194	335	398	188	422	781
139.1	0	511	473	340	267	397	417	202	196	272	195	334	391	187	421	785
139.223	0	508	459	330	262	388	413	202	204	273	194	331	390	186	408	779
139.346	0	510	458	331	261	386	413	200	195	275	194	331	389	185	409	779
139.469	0	509	457	330	260	386	415	200	187	270	192	331	389	185	410	775
139.592	0	509	463	332	263	389	414	202	196	272	193	332	392	186	415	783
139.715	0	510	468	337	265	392	413	204	205	275	195	333	395	188	420	789
139.837	0	512	474	340	267	397	416	204	196	275	196	336	399	189	426	789
139.96	0	512	466	338	266	394	419	202	188	271	193	333	390	187	420	778
140.083	0	509	459	332	263	387	415	202	195	272	193	331	391	187	410	779
140.206	0	507	459	332	261	386	413	203	203	274	193	331	390	187	410	785
140.329	0	509	461	333	263	387	415	202	195	274	195	332	391	186	413	782
140.452	0	511	469	336	266	390	418	203	187	272	195	334	395	188	420	781
140.575	0	510	473	340	268	393	418	206	197	274	197	335	399	189	426	789
140.698	0	512	480	344	270	397	417	208	205	277	199	336	401	190	430	796
140.82	0	511	469	342	268	394	419	205	195	277	196	334	392	189	424	788
140.943	0	510	463	334	263	387	419	203	188	272	195	331	393	188	414	778
141.066	0	509	464	332	265	387	417	204	198	274	195	331	391	188	414	784
141.189	0	509	467	334	267	390	416	204	204	277	197	332	393	188	417	790
141.312	0	512	474	338	268	392	419	204	194	276	198	334	398	189	423	790
141.435	0	515	480	342	271	394	421	205	191	275	199	336	401	190	429	794
141.558	0	514	485	347	273	398	423	207	200	275	199	337	403	192	432	797
141.681	0	510	471	341	269	393	420	206	205	278	197	332	389	190	428	791
141.804	0	511	464	335	266	388	420	203	194	276	196	330	395	190	415	788
141.926	0	512	465	335	267	389	421	203	188	273	196	332	394	190	417	789
142.049	0	512	469	337	267	389	419	204	199	274	198	334	395	190	421	789
142.172	0	511	475	342	270	392	418	206	204	278	200	335	398	190	427	796
142.295	0	515	485	344	274	396	421	206	193	277	200	337	403	192	431	795
142.418	0	518	493	348	278	401	423	206	192	277	199	336	403	193	433	802
142.541	0	514	473	339	271	392	422	204	200	274	199	334	394	189	422	791
142.664	0	513	470	334	271	390	419	204	201	277	198	333	397	190	417	793
142.787	0	516	472	335	271	390	420	202	192	276	197	333	395	190	418	793
142.909	0	517	473	338	272	391	420	203	191	276	199	335	397	190	422	797
143.032	0	517	479	341	275	392	423	205	200	275	201	335	399	190	427	800
143.155	0	517	484	343	276	395	424	208	199	279	202	336	402	191	432	807
143.278	0	518	477	343	274	396	423	206	190	279	199	334	395	190	427	800
143.401	0	516	466	335	269	386	421	203	190	277	196	331	392	190	420	796
143.524	0	515	464	333	268	387	421	204	201	275	198	331	394	189	416	796
143.647	0	515	464	334	267	388	421	204	199	277	199	332	394	190	417	800
143.77	0	517	471	337	271	389	421	204	190	278	199	334	396	190	423	801
143.892	0	518	479	339	273	392	422	204	191	277	198	335	400	191	427	806
144.015	0	520	484	344	276	397	424	206	202	276	200	336	399	190	428	805
144.138	0	516	467	334	268	387	421	204	198	277	197	332	393	188	419	799
144.261	0	517	462	333	266	384	421	202	186	275	197	331	394	189	415	798
144.384	0	516	461	332	264	384	418	202	191	275	196	333	393	189	415	806
144.507	0	517	462	335	265	385	421	203	200	275	198	332	394	190	419	802
144.63	0	518	466	340	267	389	420	204	196	277	198	335	397	190	424	808
144.753	0	520	470	343	269	392	422	206	189	277	199	336	399	191	429	809
144.876	0	518	463	342	266	391	421	206	193	276	197	332	392	190	425	810
144.998	0	515	456	334	262	383	420	203	200	274	198	332	394	188	415	803
145.121	0	517	456	333	261	383	417	202	196	277	196	332	393	188	415	801
145.244	0	518	459	334	262	385	419	202	186	273	196	332	394	187	416	796
145.367	0	517	463	338	264	385	418	203	193	274	197	333	395	189	421	806
145.49	0	518	470	339	266	389	419	205	203	277	199	335	398	189	424	812
145.613	1	521	468	340	266	390	419	204	196	276	197	334	392	189	424	808
145.736	0	518	458	332	261	383	419	201	186	273	196	331	393	187	414	796
145.859	0	516	457	331	259	381	417	201	194	273	195	331	392	187	414	803
145.981	0	515	457	333	260	380	415	202	202	276	197	333	392	188	415	806
146.104	0	517	460	335	261	384	416	202	194	275	197	334	394	188	419	809
146.227	0	519	465	336	263	386	419	202	186	273	197	336	396	189	423	804
146.35	0	518	466	341	264	388	419	205	196	273	198	335	395	189	425	811
146.473	0	514	454	332	258	381	416	202	201	274	195	332	392	188	413	808
146.596	0	516	452	332	257	378	415	200	192	275	194	331	390	187	412	802
146.719	0	516	453	329	257	379	415	199	186	271	195	332	390	185	412	797
146.842	0	514	457	332	258	380	414	199	197	272	196	333	392	187	415	803
146.964	0	515	461	334	260	382	414	202	202	276	197	335	393	188	419	814
147.087	0	518	466	338	261	385	417	203	192	276	197	336	396	189	423	808
147.21	0	517	458	337	259	383	418	201	187	271	197	333	388	187	421	804
147.333	0	513	453	329	256	377	413	200	197	272	195	330	390	185	411	798
147.456	0	512	456	328	257	378	412	198	199	273	194	331	389	185	410	799
147.579	0	516	460	328	258	378	411	197	191	274	193	333	389	185	411	801
147.702	0	517	462	330	259	380	412	198	190	272	194	333	390	187	415	803
147.825	0	516	466	333	261	381	413	200	199	271	197	334	393	187	418	804
147.948	0	517	469	336	263	385	415	202	199	274	198	336	396	189	421	809
148.07	0	516	459	332	259	381	413	199	190	274	195	332	390	186	413	799
148.193	0	515	456	328	258	377	411	198	189	272	194	331	389	184	408	799
148.316	0	513	455	328	258	376	410	198	199	271	195	332	389	185	410	799
148.439	0	514	456	328	258	377	411	199	198	273	195	334	390	186	412	802
148.562	0	515	459	331	260	378	412	199	187	274	195	334	392	186	416	803
148.685	0	516	464	333	262	381	412	200	190	274	196	335	393	188	419	808
148.808	0	515	464	337	262	383	414	203	199	274	197	335	393	187	420	808
148.931	0	512	454	329	257	377	412	201	196	275	196	333	389	185	410	803
149.053	0	514	451	328	256	376	411	200	186	275	194	334	389	186	409	801
149.176	0	513	452	328	257	375	411	199	190	274	194	333	389	185	411	803
149.299	0	513	461	329	260	378	411	199	202	276	196	333	391	187	415	800
149.422	0	516	470	332	263	383	412	200	196	276	196	335	394	187	419	806
149.545	0	518	473	334	267	385	414	202	187	277	196	336	396	189	422	803
149.668	0	516	463	333	262	381	414	201	191	274	196	334	391	186	414	810
149.791	0	514	457	327	260	375	413	201	199	274	195	331	389	185	409	804
149.914	0	517	457	327	261	376	411	200	193	275	195	332	389	186	409	802
150.036	0	517	460	327	261	376	413	198	183	273	194	333	390	186	413	797
150.159	0	517	464	330	265	381	413	200	192	274	195	334	393	187	418	807
150.282	0	517	468	334	265	384	413	202	201	278	197	336	396	189	422	812
150.405	0	521	475	337	268	387	415	204	194	279	198	337	397	190	425	813
150.528	0	518	463	330	265	381	417	200	184	274	195	334	392	186	413	799
150.651	0	517	461	326	265	379	413	200	192	274	195	332	391	186	412	802
150.774	0	515	465	326	266	381	412	199	203	277	194	331	391	186	411	808
150.897	0	519	469	329	268	385	413	198	193	275	194	334	392	187	414	805
151.02	0	519	477	331	271	387	417	199	185	273	196	334	394	188	418	802
151.142	0	521	483	334	274	392	416	202	196	274	197	335	397	189	422	810
151.265	0	521	481	337	275	393	416	203	203	276	198	336	397	189	421	816
151.388	0	520	468	328	269	384	415	201	193	276	197	333	392	186	412	806
151.511	0	522	466	327	268	385	418	200	185	272	195	331	392	186	412	800
151.634	0	522	467	330	267	383	415	201	195	274	196	332	391	187	413	807
151.757	0	522	471	333	269	384	415	202	202	276	197	333	394	188	420	812
151.88	0	524	476	336	270	388	419	203	193	277	197	335	397	189	425	811
152.003	0	526	481	339	272	390	422	204	186	274	197	336	400	191	430	811
152.125	0	523	476	340	272	390	421	203	197	276	196	334	393	189	427	811
152.248	0	520	464	331	267	383	418	202	200	276	195	331	394	188	415	807
152.371	0	523	465	330	268	383	418	201	191	277	194	332	392	187	415	809
152.494	0	523	467	332	268	384	420	201	187	273	194	333	393	188	418	802
152.617	0	522	471	336	270	387	419	203	198	275	196	335	396	189	426	809
152.74	0	523	478	340	272	391	421	204	200	276	197	336	400	191	431	815
152.863	0	525	483	343	275	394	423	206	192	278	198	338	402	192	434	815
152.986	0	523	473	340	272	391	421	204	189	276	195	333	392	190	428	811
153.108	0	522	464	334	268	386	420	202	199	275	196	332	396	190	419	807
153.231	0	520	465	334	267	385	420	204	200	276	196	334	394	189	420	809
153.354	0	521	469	334	271	386	420	202	191	277	196	333	395	190	422	807
153.477	0	522	478	337	276	390	421	204	189	276	196	334	398	191	428	810
153.6	0	524	485	339	277	393	422	205	199	275	198	335	400	192	433	814
153.723	0	522	480	341	278	393	422	207	199	277	197	333	394	190	430	814
153.846	0	521	468	329	271	384	420	201	189	278	195	331	391	188	422	804
153.969	0	520	471	328	272	385	419	200	189	276	196	331	394	188	417	806
154.092	0	521	469	330	274	386	419	200	199	275	196	331	392	188	419	808
154.214	0	520	475	336	273	387	419	203	198	277	196	333	397	189	426	813
154.337	0	524	481	338	276	390	421	204	188	278	197	334	399	191	431	815
154.46	0	522	475	340	274	389	422	203	189	276	195	331	393	190	429	816
154.583	0	518	459	331	267	380	419	204	198	275	195	329	393	188	418	806
154.706	0	515	455	331	265	382	419	204	196	277	194	328	392	189	417	810
154.829	0	517	452	331	263	380	419	202	186	276	195	331	392	188	419	810
154.952	0	517	454	335	263	382	419	203	188	276	194	331	394	189	425	810
155.075	0	518	459	339	266	384	423	207	198	276	196	332	396	191	430	814
155.197	0	516	450	336	262	382	420	205	196	279	194	329	393	191	422	809
155.32	0	516	445	330	259	376	419	202	184	275	193	328	392	188	417	805
155.443	0	515	446	331	258	377	418	202	189	277	194	329	391	187	416	808
155.566	0	516	450	331	260	379	418	203	196	276	195	329	392	188	420	805
155.689	0	517	458	335	263	381	418	202	195	278	195	331	395	189	425	810
155.812	0	519	461	338	264	384	419	202	185	278	193	331	395	190	426	810
155.935	0	515	450	329	260	377	417	201	190	277	193	328	389	186	420	805
156.058	0	517	454	324	262	375	416	200	198	275	192	327	392	186	413	798
156.18	0	518	458	325	264	377	415	198	195	277	191	328	391	185	413	801
156.303	0	519	463	327	268	380	418	197	184	274	191	329	392	186	416	796
156.426	0	521	469	330	270	382	416	199	192	275	193	330	396	188	420	807
156.549	0	522	471	334	270	386	417	202	202	278	195	331	395	188	423	812
156.672	0	520	457	327	264	378	415	200	195	277	191	327	392	188	413	801
156.795	0	520	455	325	264	375	416	197	184	274	192	329	390	186	411	795
156.918	0	520	455	325	263	377	413	199	190	274	192	328	390	186	411	802
157.041	0	520	459	326	264	377	415	200	201	277	193	330	391	187	415	806
157.164	0	520	467	328	269	379	416	200	194	278	193	330	394	188	419	806
157.286	0	525	472	331	271	384	420	200	185	275	193	332	395	189	422	803
157.409	0	522	461	326	266	379	416	200	192	275	192	330	392	186	412	804
157.532	0	521	457	323	264	376	414	200	202	276	194	329	390	187	410	806
157.655	0	523	459	324	264	377	414	198	194	277	192	329	389	187	410	805
157.778	0	524	461	326	265	379	418	198	185	274	192	330	391	188	414	800
157.901	0	524	466	329	268	380	416	201	193	275	195	332	394	188	418	810
158.024	0	524	468	331	270	383	418	202	203	278	196	333	394	189	419	813
158.147	0	525	459	325	266	376	416	199	194	278	195	331	390	187	410	804
158.269	0	524	458	322	265	376	417	198	185	275	194	329	389	187	408	796
158.392	0	525	459	323	265	376	416	200	193	275	194	331	388	187	409	804
158.515	0	524	461	325	266	377	416	200	202	278	195	331	390	188	412	808
158.638	0	527	465	328	267	379	417	201	194	277	196	333	392	189	416	811
158.761	0	529	471	329	270	382	422	203	187	276	197	334	396	190	421	806
158.884	0	526	464	330	268	380	418	202	196	277	197	333	391	188	415	808
159.007	0	524	458	325	264	375	416	202	203	278	196	331	390	188	408	805
159.13	0	525	456	323	264	375	417	201	194	279	196	331	388	186	408	802
159.252	0	524	457	325	264	376	420	200	186	276	195	332	389	187	410	797
159.375	0	523	460	328	266	379	419	202	196	277	197	335	392	188	414	806
159.498	0	524	463	332	266	382	419	204	204	281	199	337	394	190	419	810
159.621	0	527	468	334	269	385	421	204	197	281	199	337	398	191	423	812
159.744	0	525	466	335	268	386	425	204	187	278	198	335	393	190	416	801
159.867	0	523	462	324	267	379	419	201	196	277	197	333	390	187	409	802
159.99	0	524	465	324	270	382	418	200	205	279	197	332	389	189	409	795
160.113	0	525	467	325	270	384	418	200	198	277	196	334	390	188	410	799
160.236	0	526	470	327	273	384	421	200	188	275	196	335	392	188	414	795
160.358	0	525	474	330	274	387	420	201	198	275	197	335	395	189	417	804
160.481	0	526	479	333	275	390	420	204	206	280	199	336	397	190	421	810
160.604	0	524	467	331	270	385	421	202	196	279	198	335	392	188	413	803
160.727	0	524	462	326	267	381	421	201	187	275	195	332	390	188	410	792
160.85	0	521	461	326	268	382	419	201	197	276	196	332	389	187	411	797
160.973	0	519	466	327	270	382	417	201	204	280	196	332	391	188	414	799
161.096	0	521	472	330	273	384	419	201	196	279	196	332	394	188	418	799
161.219	0	523	478	332	275	389	423	201	187	275	196	334	397	190	423	795
161.341	0	523	484	336	278	393	421	203	197	277	197	335	398	190	425	801
161.464	0	518	469	328	274	391	418	200	206	276	194	332	390	189	418	796
161.587	0	519	466	326	271	388	417	198	197	276	195	332	390	187	414	792
161.71	0	520	464	327	270	387	418	198	188	272	194	332	391	188	414	787
161.833	0	517	468	329	271	386	417	199	197	272	194	332	392	188	418	794
161.956	0	517	471	333	272	388	416	203	204	277	196	332	395	189	425	802
162.079	0	521	476	334	273	390	418	203	195	275	195	333	397	192	428	803
162.202	0	522	477	338	275	391	421	203	186	274	194	332	396	192	427	797
162.324	0	515	462	330	268	384	417	201	196	273	193	328	393	190	416	793
162.447	0	514	457	329	265	382	415	202	203	276	193	327	392	190	416	798
162.57	0	514	460	327	266	382	416	201	193	276	192	328	391	189	418	795
162.693	0	516	469	330	271	386	418	199	186	273	191	331	394	190	423	788
162.816	0	519	477	334	274	389	418	202	195	274	193	332	396	191	428	799
162.939	0	519	481	337	277	393	417	204	203	277	196	332	399	191	431	807
163.062	0	519	468	336	272	388	418	203	193	276	193	329	387	191	430	800
163.185	0	517	461	328	268	382	417	199	185	273	190	326	392	190	417	790
163.308	0	514	459	327	266	382	414	201	195	273	192	325	392	189	418	795
163.43	0	514	460	329	267	382	414	200	202	275	193	326	392	191	421	800
163.553	0	515	464	332	268	386	415	201	192	276	193	329	395	191	428	805
163.676	0	519	471	335	272	388	419	202	184	273	194	330	398	192	431	798
163.799	0	517	470	338	273	389	417	202	195	274	193	329	397	192	427	802
163.922	0	515	458	328	268	381	415	202	200	275	192	326	394	190	419	801
164.045	0	516	460	329	267	383	415	200	190	276	191	326	394	190	420	801
164.168	0	516	464	328	271	383	417	200	184	272	191	327	394	190	420	793
164.291	0	516	474	331	276	389	416	202	194	273	193	329	396	192	426	799
164.413	0	519	480	336	279	391	416	203	203	277	194	331	399	192	429	809
164.536	0	517	467	330	275	387	415	200	192	275	190	326	388	191	426	800
164.659	0	520	463	324	274	384	417	199	183	271	190	325	393	190	416	792
164.782	0	518	463	326	272	382	415	201	193	273	192	326	393	189	417	800
164.905	0	517	465	329	271	384	414	201	201	276	192	327	393	190	420	805
165.028	0	519	470	333	273	386	417	202	192	276	193	328	397	192	426	803
165.151	0	521	468	333	273	387	419	201	184	273	192	327	391	191	425	800
165.274	0	515	455	324	266	379	414	201	193	273	189	323	389	190	415	795
165.396	0	515	454	323	266	377	415	200	198	273	190	323	391	188	411	800
165.519	0	515	454	323	265	378	414	199	190	276	191	325	390	188	412	795
165.642	0	517	459	327	268	381	416	199	183	272	191	327	392	190	416	796
165.765	0	516	468	329	272	384	416	200	193	273	192	327	393	189	419	801
165.888	0	515	456	323	269	379	413	199	201	276	191	324	387	188	414	800
166.011	0	514	453	319	266	375	413	197	189	275	190	322	389	187	407	794
166.134	0	516	454	319	267	376	415	197	182	272	190	323	388	187	408	790
166.257	0	517	455	321	267	378	414	198	193	273	191	325	390	187	410	795
166.38	0	514	461	325	268	379	414	201	200	277	191	327	394	189	416	799
166.502	0	517	465	328	271	383	416	201	191	277	192	328	395	191	419	801
166.625	0	515	454	325	266	379	418	200	183	274	191	327	391	189	410	793
166.748	0	511	449	320	262	374	415	199	193	274	191	326	388	187	406	791
166.871	0	511	449	321	261	375	414	199	200	278	192	326	388	186	406	798
166.994	0	511	449	323	262	376	416	200	191	279	193	329	389	186	408	813
167.117	0	511	454	327	264	379	420	202	185	274	193	331	392	186	408	816
167.24	0	510	457	329	266	381	420	204	196	277	196	332	394	186	410	830
167.363	0	509	455	331	265	383	419	205	203	280	197	333	388	185	411	837
167.485	0	510	445	325	259	378	419	202	193	280	196	331	392	182	396	828
167.608	0	512	444	324	259	379	422	202	186	276	195	331	386	184	400	832
167.731	0	510	442	326	258	380	421	203	199	277	197	333	388	185	403	830
167.854	0	511	445	329	259	384	421	206	205	282	200	334	391	187	406	834
167.977	0	513	449	332	261	386	424	206	196	282	199	337	393	188	409	833
168.1	0	515	454	336	264	389	428	209	190	278	200	338	394	188	411	827
168.223	0	513	449	325	262	385	424	207	200	278	199	335	390	186	402	827
168.346	0	516	453	327	264	387	422	205	207	282	199	339	390	186	401	821
168.468	0	518	455	327	263	388	423	204	197	281	198	340	390	188	402	827
168.591	0	520	457	331	264	390	426	205	190	277	200	342	393	190	403	822
168.714	0	518	457	335	265	392	427	209	201	280	202	343	397	191	408	830
168.837	0	518	456	338	265	393	426	211	208	283	202	343	395	192	410	832
168.96	0	518	447	331	262	387	426	209	196	283	201	340	390	189	403	822
169.083	0	520	446	331	262	388	429	209	189	279	200	340	390	189	405	817
169.206	0	520	446	332	261	388	427	210	201	281	202	340	392	189	406	821
169.329	0	521	451	335	264	389	427	211	206	284	202	341	396	190	411	824
169.452	0	524	463	335	268	393	430	211	196	285	203	340	398	190	414	826
169.574	0	523	460	332	268	392	429	208	190	280	200	337	393	189	407	815
169.697	0	523	457	329	266	389	427	209	201	280	201	338	392	188	405	815
169.82	0	520	456	329	265	388	426	209	204	281	199	336	391	188	406	817
169.943	0	522	457	331	267	389	426	209	195	284	201	338	395	188	409	819
170.066	0	523	461	335	265	390	430	208	189	280	201	339	397	188	412	816
170.189	0	520	458	336	266	391	429	211	200	281	201	337	395	187	409	817
170.312	0	518	450	328	261	385	427	208	204	282	199	333	395	186	399	810
170.435	0	519	449	327	262	384	423	206	194	283	197	333	391	185	402	809
170.557	0	519	448	328	261	385	425	206	188	278	198	334	392	184	403	800
170.68	0	517	452	331	262	385	423	206	199	280	198	334	395	185	407	804
170.803	0	518	455	334	265	388	425	208	202	281	199	335	398	185	410	808
170.926	0	518	449	335	262	387	423	206	193	281	197	333	397	184	401	802
171.049	0	516	443	327	258	381	422	205	185	277	194	328	394	182	398	791
171.172	0	514	442	328	257	380	419	204	196	278	194	329	389	182	401	791
171.295	0	513	442	327	258	379	419	204	199	280	194	330	391	181	402	792
171.418	0	514	447	330	259	382	419	205	190	281	194	331	394	182	406	795
171.54	11	516	452	333	262	384	421	205	185	277	193	331	397	184	411	788
171.663	0	515	452	335	263	387	421	206	197	278	195	332	395	184	410	789
171.786	0	510	441	330	257	379	417	204	199	278	193	329	394	182	399	783
171.909	0	511	438	328	256	378	417	202	189	280	192	327	389	183	403	784
172.032	0	512	438	328	257	377	418	203	184	276	192	327	389	183	405	777
172.155	0	511	441	332	258	379	416	204	195	276	194	329	392	182	410	783
172.278	0	511	450	331	261	382	415	206	200	281	195	331	396	183	414	786
172.401	0	515	463	334	266	386	418	205	189	281	195	332	399	185	417	788
172.524	0	516	467	338	269	391	418	204	188	279	194	332	397	184	417	780
172.646	0	513	453	328	264	382	416	204	197	276	194	329	393	183	408	779
172.769	0	510	452	326	263	381	415	204	199	277	193	329	391	184	408	782
172.892	0	512	451	328	263	381	415	203	190	278	193	329	391	185	409	783
173.015	0	514	455	331	266	383	415	204	187	276	194	331	394	186	414	785
173.138	0	514	459	333	266	386	416	206	197	276	196	332	397	187	418	787
173.261	0	513	463	337	269	390	416	206	203	280	197	333	399	188	421	793
173.384	0	516	464	339	270	391	419	208	190	279	197	334	398	188	420	792
173.507	0	514	453	329	266	385	416	205	189	277	195	332	394	187	411	787
173.629	0	514	454	329	266	385	416	205	199	276	197	332	392	187	412	788
173.752	0	514	462	328	270	386	416	206	200	277	198	332	393	187	412	790
173.875	0	518	470	331	274	390	416	206	191	278	198	334	396	189	416	795
173.998	0	520	473	334	275	392	418	207	190	276	198	335	398	190	420	798
174.121	0	518	479	337	278	395	419	208	200	275	201	335	398	188	422	799
174.244	0	517	468	328	278	390	418	206	201	276	198	333	395	190	412	794
174.367	0	517	467	328	275	391	417	205	192	277	199	335	393	189	412	793
174.49	0	520	467	331	273	390	418	206	191	275	200	336	393	190	414	800
174.612	0	519	469	334	273	391	418	208	202	273	200	339	397	193	417	801
174.735	0	521	472	338	274	397	418	209	202	274	202	341	399	194	423	806
174.858	0	523	479	341	276	400	420	210	193	276	202	340	399	196	425	806
174.981	0	520	467	332	274	393	417	208	192	273	199	335	392	194	417	802
175.104	0	520	467	330	271	392	418	207	202	272	198	338	394	193	413	797
175.227	0	519	467	331	273	394	417	208	202	275	200	337	393	193	413	802
175.35	0	521	468	334	273	393	418	210	191	275	202	339	396	193	415	802
175.473	0	522	470	337	274	395	419	211	192	274	202	339	398	193	421	807
175.596	0	523	472	341	276	397	421	214	202	274	205	339	398	194	423	811
175.718	0	519	458	336	270	391	421	212	200	276	203	335	391	193	418	808
175.841	0	522	454	332	267	387	419	211	190	277	201	333	394	192	413	804
175.964	0	520	453	332	266	387	419	211	190	276	201	335	392	191	414	808
176.087	0	520	454	333	266	388	421	212	201	276	201	335	394	192	416	807
176.21	0	521	458	338	268	389	422	213	200	280	204	338	396	192	423	814
176.333	0	523	462	341	269	393	424	214	190	279	203	337	397	193	424	814
176.456	0	520	448	334	264	386	422	212	190	278	200	333	391	190	416	808
176.579	0	520	446	331	262	382	422	212	199	277	200	331	393	190	413	807
176.701	0	517	445	331	262	382	421	210	198	279	200	332	392	189	413	810
176.824	0	520	449	333	263	384	422	209	188	280	201	334	394	189	417	810
176.947	0	519	454	336	264	386	423	211	191	278	202	336	396	190	423	815
177.07	0	519	458	339	267	388	425	213	200	277	203	337	399	190	425	815
177.193	0	518	447	335	262	386	423	211	198	280	200	334	390	188	420	811
177.316	0	518	442	331	259	381	423	208	186	277	199	332	392	187	412	801
177.439	0	516	447	329	261	379	421	207	190	278	198	331	391	186	413	811
177.562	0	516	458	329	267	383	420	206	199	277	198	330	393	186	414	803
177.684	0	517	467	333	269	389	422	206	197	278	199	334	396	186	418	813
177.807	0	516	471	337	270	391	422	207	189	279	199	336	399	187	422	817
177.93	0	516	469	342	269	395	423	207	194	277	200	336	393	185	424	835
178.053	0	521	457	334	259	391	423	203	204	274	198	337	389	181	416	833
178.176	0	518	461	330	251	396	418	199	207	274	198	342	389	177	415	772
178.299	0	516	461	327	241	398	418	200	201	269	200	343	387	168	414	701
178.422	0	516	461	322	239	398	417	203	207	270	206	345	388	166	413	752
178.545	0	515	464	322	245	398	419	204	213	270	209	346	386	167	415	853
178.668	0	512	470	331	254	401	419	209	211	273	211	344	381	173	418	890
178.79	0	506	458	329	254	394	419	206	198	271	207	339	375	171	414	863
178.913	0	503	464	326	259	395	416	204	202	270	207	336	380	171	403	873
179.036	0	503	467	327	265	397	415	205	209	269	206	334	378	172	402	843
179.159	0	506	472	328	267	398	414	206	204	271	205	335	379	174	404	836
179.282	0	508	477	332	270	401	418	207	192	270	205	333	381	175	407	849
179.405	0	507	476	336	271	401	416	208	197	270	203	332	380	175	404	857
179.528	0	505	465	327	266	393	413	208	203	270	203	327	378	174	397	854
179.651	0	505	465	327	265	393	412	206	199	272	200	327	377	172	397	868
179.773	0	508	465	327	266	392	415	207	187	269	199	328	377	174	397	868
179.896	0	508	470	330	268	396	414	207	194	271	200	329	380	175	401	867
180.019	0	509	476	333	271	399	415	210	201	271	201	330	383	176	405	872
180.142	0	509	466	332	267	396	412	208	198	273	198	328	379	175	398	865
180.265	0	510	463	326	264	391	414	207	187	270	197	328	379	175	396	852
180.388	0	509	465	328	267	392	413	206	192	272	198	328	381	176	397	845
180.511	0	509	467	329	269	393	413	207	198	271	198	329	385	179	400	837
180.634	0	509	477	329	274	396	412	206	195	272	197	330	391	182	406	829
180.756	0	514	477	333	282	400	415	204	187	271	193	331	389	183	401	819
180.879	0	515	467	325	277	394	412	201	191	270	192	332	389	182	391	810
181.002	0	513	467	327	276	395	413	202	199	269	194	333	386	184	396	809
181.125	0	516	467	327	274	395	413	202	195	271	194	332	387	185	397	809
181.248	0	515	471	332	275	395	414	204	185	271	194	333	391	186	402	803
181.371	0	515	471	333	276	397	415	205	191	270	194	331	389	186	400	810
181.494	0	513	459	325	271	388	414	204	198	269	193	329	389	184	390	798
181.617	0	513	460	325	270	388	411	205	193	272	194	330	386	183	394	795
181.74	0	514	461	326	270	389	415	203	182	270	195	330	387	183	396	789
181.862	0	514	466	329	273	390	414	205	189	272	195	332	392	185	401	795
181.985	0	514	467	331	274	393	416	205	199	271	196	332	391	184	400	789
182.108	0	511	455	324	268	385	413	203	193	273	193	328	394	184	386	776
182.231	0	510	454	323	268	384	414	203	182	271	193	330	390	183	389	768
182.354	0	507	453	324	266	383	412	203	189	271	193	331	388	183	393	770
182.477	0	507	457	327	267	386	412	205	199	274	196	332	391	185	398	768
182.6	0	509	459	329	269	389	415	205	193	274	196	332	391	186	399	766
182.723	0	504	447	323	262	382	415	202	182	270	192	329	395	183	384	750
182.845	0	503	447	322	261	381	411	202	190	271	193	330	391	182	387	751
182.968	0	502	448	323	262	382	413	202	196	270	193	330	389	184	392	747
183.091	0	504	453	326	264	385	412	202	193	273	195	332	393	185	397	744
183.214	0	504	459	329	266	388	414	203	186	272	196	332	395	186	400	740
183.337	0	501	448	324	262	383	411	201	191	270	194	331	397	182	386	734
183.46	0	501	445	323	259	378	412	202	197	270	193	329	396	183	383	731
183.583	0	499	445	323	259	378	410	201	192	272	194	330	393	183	388	728
183.706	0	500	448	324	260	380	413	202	182	271	194	331	392	184	395	726
183.828	0	500	453	327	261	383	412	202	190	271	195	333	395	185	400	735
183.951	0	498	451	328	261	383	414	203	198	273	195	332	395	183	393	736
184.074	0	497	442	322	255	374	410	202	192	273	193	330	397	181	384	725
184.197	0	496	442	322	255	373	411	200	182	271	193	331	393	181	389	724
184.32	0	496	443	322	256	375	411	201	189	272	194	331	391	182	394	730
184.443	0	495	449	325	258	377	410	203	199	275	195	331	394	182	399	739
184.566	0	498	454	329	261	382	412	203	193	275	196	334	397	183	402	738
184.689	0	495	445	326	256	378	413	201	182	272	193	331	395	180	391	729
184.812	0	492	442	322	253	371	409	200	189	272	193	329	396	178	384	731
184.934	0	491	444	321	254	371	410	199	197	272	192	329	396	178	384	736
185.057	0	492	449	321	257	373	408	199	191	274	193	330	395	177	389	732
185.18	0	493	457	325	261	377	412	199	182	273	193	331	395	178	397	741
185.303	0	495	464	329	264	380	411	201	190	274	194	332	398	179	401	747
185.426	0	493	458	329	262	381	410	202	200	275	194	329	393	178	395	746
185.549	0	492	447	321	256	372	409	198	191	275	190	326	396	176	382	735
185.672	0	492	450	321	255	370	408	197	181	271	190	326	396	175	382	737
185.795	0	491	450	321	256	371	407	196	189	271	190	326	394	174	386	740
185.917	0	492	456	324	258	374	407	199	199	275	191	328	394	176	394	749
186.04	0	494	462	328	261	377	410	200	192	276	193	329	396	177	399	748
186.163	0	496	467	332	265	381	413	201	183	275	194	330	396	178	401	755
186.286	0	491	454	324	259	373	411	199	189	273	192	326	395	174	386	745
186.409	0	491	453	321	257	370	408	198	198	275	191	325	396	173	382	748
186.532	0	492	453	322	257	371	409	198	190	275	191	326	396	174	382	744
186.655	0	492	457	324	261	374	411	197	181	272	189	327	397	174	389	749
186.778	0	493	463	328	263	376	411	199	188	274	191	327	396	175	398	757
186.9	0	495	470	331	266	379	411	202	199	277	192	329	399	177	403	764
187.023	0	497	473	336	268	382	414	203	191	277	195	329	398	178	404	763
187.146	0	495	456	325	261	374	414	199	181	274	191	325	394	174	388	756
187.269	0	494	458	324	260	371	411	199	189	274	191	326	397	175	385	757
187.392	0	493	457	325	261	372	409	200	198	277	192	325	398	175	385	764
187.515	0	496	466	325	265	376	411	199	191	277	192	326	395	177	397	763
187.638	0	499	474	331	268	380	412	200	184	276	192	327	399	178	403	770
187.761	0	499	481	336	270	384	414	202	190	276	194	328	402	179	408	777
187.884	0	500	478	338	271	385	414	204	200	278	195	328	397	178	403	780
188.006	0	499	463	326	265	374	412	200	191	277	192	325	399	176	389	768
188.129	0	499	464	327	264	375	414	199	182	273	192	324	395	177	393	773
188.252	0	499	466	328	264	376	412	199	190	274	192	325	393	177	399	773
188.375	0	499	473	333	268	380	413	202	200	277	193	328	399	179	407	782
188.498	0	503	480	336	272	383	414	205	193	278	195	328	401	181	411	784
188.621	0	505	486	343	274	389	417	205	185	277	195	328	402	182	415	791
188.744	0	502	470	335	268	381	415	203	191	275	193	328	395	180	405	782
188.867	0	502	469	331	267	377	413	202	200	278	193	326	398	180	400	784
188.989	0	504	468	333	266	378	414	202	192	277	194	326	393	181	406	783
189.112	0	505	473	333	268	381	417	203	182	275	194	327	396	181	410	787
189.235	0	506	480	338	271	383	416	206	191	276	195	328	401	183	416	793
189.358	0	506	484	344	274	388	417	208	202	279	196	330	399	184	418	802
189.481	0	506	469	333	266	379	415	205	193	277	193	325	398	182	404	788
189.604	0	507	469	330	266	378	418	202	182	275	193	325	393	182	408	792
189.727	0	506	469	331	266	377	415	203	190	276	195	326	393	182	408	796
189.85	0	507	473	334	270	379	416	205	199	278	196	327	396	183	412	801
189.972	0	511	482	338	272	384	418	207	192	279	197	328	399	184	417	802
190.095	0	512	481	340	272	386	421	205	184	276	195	329	394	184	419	800
190.218	0	508	466	328	267	376	417	202	191	277	194	324	397	182	401	795
190.341	0	509	468	327	266	376	417	202	199	276	194	323	392	182	406	801
190.464	0	511	467	328	266	374	415	201	193	278	195	324	391	181	406	798
190.587	0	511	472	331	268	378	418	201	182	276	195	325	394	182	411	804
190.71	0	513	477	334	270	379	418	205	190	277	196	325	398	183	413	812
190.833	0	513	472	334	269	380	418	204	198	276	195	324	394	183	409	813
190.956	0	512	462	325	263	370	414	201	192	277	193	320	394	181	398	802
191.078	0	513	462	325	263	371	415	201	182	274	193	320	389	180	402	807
191.201	0	512	462	325	263	372	414	200	189	276	194	322	390	180	402	810
191.324	0	512	467	328	264	373	413	203	200	277	195	324	392	181	407	818
191.447	0	516	473	332	268	375	416	203	192	278	196	326	395	182	411	817
191.57	0	515	468	332	265	376	418	202	183	276	193	323	391	181	406	816
191.693	0	513	460	324	260	367	413	200	188	275	193	321	392	178	396	811
191.816	0	514	460	324	260	367	414	199	196	275	194	321	387	179	400	816
191.939	0	515	461	323	261	368	412	199	192	277	193	322	387	180	401	813
192.061	0	515	468	326	264	370	416	199	182	275	193	323	390	180	404	814
192.184	0	517	475	328	267	375	416	199	190	276	193	325	393	182	407	823
192.307	0	517	468	329	265	374	416	200	198	275	194	324	389	180	404	823
192.43	0	517	462	323	260	366	413	198	193	277	192	321	390	179	395	813
192.553	0	517	461	322	261	367	413	197	182	274	191	321	385	179	399	817
192.676	0	516	462	324	261	367	412	198	189	274	192	322	386	179	401	821
192.799	0	520	468	328	263	370	413	201	199	278	193	323	389	180	404	824
192.922	0	521	473	330	265	373	414	201	193	278	194	324	394	181	408	827
193.044	0	521	467	329	261	371	417	200	182	276	192	322	388	180	404	825
193.167	0	519	460	322	259	365	413	198	189	274	192	320	389	179	396	824
193.29	0	520	460	322	259	365	414	201	196	275	193	321	385	180	400	828
193.413	0	521	463	324	259	365	412	200	193	277	193	322	386	180	402	827
193.536	0	522	468	326	261	369	414	201	185	277	193	324	390	182	405	828
193.659	0	521	474	329	266	372	415	201	191	276	193	323	390	182	408	833
193.782	0	520	464	322	260	367	414	199	199	275	193	323	389	180	396	828
193.905	0	522	462	320	258	365	412	198	194	277	192	321	384	179	398	823
194.028	0	522	462	321	259	367	414	197	184	274	191	322	383	180	399	824
194.15	0	522	464	324	260	367	414	198	192	275	192	323	386	180	402	831
194.273	0	524	470	326	263	370	412	201	201	278	194	324	388	182	405	834
194.396	0	525	469	328	263	373	415	202	195	277	194	324	385	182	408	833
194.519	0	524	458	321	256	364	414	198	185	274	192	321	387	179	393	823
194.642	0	523	458	320	255	363	412	198	190	275	192	320	380	179	396	828
194.765	0	523	458	321	255	363	413	199	199	274	192	320	381	179	396	829
194.888	0	525	460	323	257	367	412	199	196	277	193	322	384	181	400	829
195.011	0	526	465	325	260	368	414	198	187	277	193	323	387	181	403	831
195.133	0	524	466	328	260	370	416	200	192	276	192	323	386	180	402	834
195.256	0	523	455	320	254	363	414	200	199	274	192	319	385	177	390	829
195.379	0	522	455	319	254	362	412	199	195	277	192	319	380	178	393	824
195.502	0	524	456	319	253	362	413	197	187	276	191	320	380	178	394	822
195.625	0	524	459	323	256	365	413	198	191	276	192	321	383	179	398	829
195.748	0	524	464	324	259	368	414	199	202	278	192	323	386	181	401	832
195.871	0	526	467	327	260	369	416	201	197	277	193	323	386	181	403	832
195.994	0	524	457	321	254	364	417	198	185	275	190	319	384	177	390	825
196.116	0	522	455	321	254	363	414	198	191	275	190	318	379	177	392	826
196.239	0	522	455	320	254	363	415	199	199	275	191	321	379	178	393	827
196.362	0	524	458	322	256	366	415	199	196	278	192	322	383	178	397	826
196.485	0	524	464	324	259	368	417	199	187	278	191	323	386	180	401	828
196.608	0	526	468	328	261	373	419	202	190	277	193	323	390	181	403	834
196.731	0	524	462	326	258	369	418	201	198	276	192	321	386	178	393	832
196.854	0	523	457	322	255	366	416	199	196	278	192	320	381	178	393	824
196.977	0	523	457	322	256	366	417	198	186	278	190	321	380	177	394	827
197.1	0	524	458	323	256	367	417	200	190	276	191	321	384	179	396	830
197.222	0	524	464	327	259	370	418	201	201	279	192	322	388	181	401	833
197.345	0	527	467	330	262	375	421	202	196	279	193	324	389	181	402	832
197.468	0	525	458	325	256	368	418	199	187	278	190	321	386	179	391	828
197.591	0	523	454	322	256	368	417	200	189	277	189	319	381	178	393	829
197.714	0	524	457	322	255	368	418	199	198	277	190	320	382	178	394	829
197.837	0	524	458	325	258	369	418	200	195	279	191	322	385	179	398	828
197.96	0	526	465	327	260	373	420	200	187	280	191	323	388	181	402	830
198.083	0	527	467	331	261	376	421	202	189	279	192	324	388	180	403	837
198.205	0	524	457	324	255	369	419	200	198	277	191	321	386	179	390	824
198.328	0	524	456	323	255	367	417	199	195	279	190	320	382	178	394	826
198.451	0	526	457	323	256	369	418	199	185	279	190	322	382	179	394	826
198.574	0	526	462	324	258	373	418	199	189	278	190	322	385	180	399	833
198.697	0	527	466	328	261	375	419	201	201	280	192	324	390	182	403	836
198.82	0	529	470	331	263	378	421	202	196	281	193	325	391	182	405	836
198.943	0	528	461	326	259	373	419	199	187	279	191	323	387	180	393	826
199.066	0	526	460	323	257	369	418	198	189	277	190	321	382	180	394	829
199.188	0	527	460	322	259	369	418	199	198	278	190	322	382	179	394	825
199.311	0	529	466	324	261	372	418	199	196	279	191	324	385	181	398	831
199.434	0	531	472	325	264	375	419	199	186	280	192	324	389	181	402	833
199.557	0	533	479	327	267	380	420	201	191	278	193	326	392	182	405	838
199.68	0	534	474	329	266	379	420	199	200	277	193	325	385	181	400	831
199.803	0	534	466	322	262	374	417	199	196	279	192	322	383	180	395	830
199.926	0	537	467	322	261	371	417	198	186	278	191	323	382	181	397	831
200.049	0	537	468	323	262	373	417	200	190	277	192	324	383	182	398	838
200.172	0	538	471	326	264	375	419	202	199	277	193	324	387	183	402	841
200.294	0	538	475	327	264	376	418	203	196	280	194	326	390	183	405	842
200.417	0	539	468	326	262	372	419	201	187	279	192	325	384	180	398	835
200.54	0	538	466	322	260	371	417	201	190	278	192	324	383	182	396	840
200.663	0	539	466	324	260	370	419	202	199	277	192	325	383	182	397	840
200.786	0	539	468	326	262	373	418	202	197	279	194	327	386	183	400	839
200.909	0	541	471	327	262	374	419	201	187	279	194	328	389	184	405	841
201.032	0	541	471	330	263	375	420	204	192	278	195	328	389	184	402	846
201.155	0	537	463	323	259	368	418	203	199	278	194	325	384	182	395	834
201.277	0	537	461	321	258	366	416	202	197	279	194	325	383	181	396	836
201.4	0	538	462	322	258	367	416	201	187	278	194	326	383	182	397	835
201.523	0	539	465	325	260	369	417	201	190	278	194	326	386	183	399	843
201.646	0	539	470	326	262	369	419	204	199	278	196	328	389	183	402	845
201.769	0	538	464	326	260	370	418	204	198	280	195	326	388	182	395	838
201.892	0	537	457	320	255	364	419	201	185	276	194	325	382	181	393	831
202.015	0	536	458	321	256	363	415	201	190	276	193	324	381	180	393	833
202.138	0	534	459	320	256	365	416	199	200	276	195	325	382	180	394	826
202.26	0	535	464	323	259	368	417	201	198	278	195	326	385	181	398	831
202.383	0	538	469	323	261	368	417	200	188	277	194	327	389	182	400	832
202.506	0	536	465	325	262	370	418	201	191	276	194	325	384	180	397	834
202.629	0	533	456	319	256	362	416	201	199	275	194	322	388	178	384	823
202.752	0	533	455	319	255	362	414	199	197	278	194	322	380	179	390	826
202.875	0	533	455	319	254	362	414	199	187	277	193	322	382	180	392	825
202.998	0	533	457	321	257	365	415	199	190	276	193	324	383	181	395	831
203.121	0	532	460	323	258	367	416	201	198	277	194	324	387	180	397	827
203.244	0	533	461	324	259	368	417	201	198	278	194	324	383	181	395	828
203.366	0	531	453	319	254	363	416	198	186	277	192	321	387	179	382	824
203.489	0	529	454	319	254	364	414	197	189	275	191	321	380	179	390	825
203.612	0	528	452	319	255	364	416	198	197	276	190	321	381	179	391	819
203.735	0	529	457	319	258	366	416	198	196	278	191	323	383	179	394	823
203.858	0	530	464	321	261	370	418	198	187	278	191	324	384	180	395	823
203.981	0	529	457	320	257	366	415	197	190	276	190	321	383	179	387	823
204.104	0	527	454	318	255	363	416	197	198	275	190	320	382	179	384	817
204.227	0	527	454	319	255	366	415	197	196	277	190	320	379	179	389	819
204.349	0	529	455	319	256	366	416	197	187	277	189	322	382	180	392	818
204.472	0	530	459	322	257	368	417	198	189	276	190	323	385	181	396	827
204.595	0	530	458	324	258	370	418	199	198	276	191	322	381	180	394	821
204.718	0	528	449	319	254	366	417	198	196	279	190	319	381	178	384	818
204.841	0	530	449	318	253	364	415	197	184	278	188	319	377	178	388	817
204.964	0	528	449	319	254	366	415	197	188	277	189	320	381	178	390	823
205.087	0	530	453	320	255	368	418	199	196	277	190	321	383	180	394	821
205.21	0	529	460	321	260	370	418	198	196	280	191	322	385	181	395	825
205.332	0	531	459	321	259	371	418	196	186	279	189	320	384	179	387	823
205.455	0	530	453	317	257	369	416	196	188	277	189	320	378	179	387	823
205.578	0	530	453	317	258	369	417	197	196	277	190	320	379	178	388	818
205.701	0	531	457	319	260	370	416	197	195	280	190	322	381	180	390	823
205.824	0	535	462	322	262	373	418	197	187	280	191	323	384	181	394	824
205.947	0	536	465	324	263	376	420	200	189	279	192	324	388	183	398	832
206.07	0	536	461	326	261	375	421	201	199	279	193	323	381	182	394	826
206.193	0	536	454	319	258	372	419	200	196	281	192	322	380	181	391	825
206.316	0	538	455	321	259	374	420	199	186	281	191	323	381	182	393	823
206.438	0	539	460	322	261	374	420	200	189	279	192	324	384	182	396	831
206.561	0	540	464	324	264	375	421	202	202	282	194	325	388	184	398	828
206.684	0	541	467	326	264	379	424	204	197	283	195	328	391	186	401	835
206.807	0	543	465	326	264	380	424	203	188	283	193	327	384	185	398	831
206.93	0	542	460	322	261	378	423	204	191	281	194	326	384	184	395	834
207.053	0	542	461	324	263	377	425	204	200	281	196	327	384	184	396	829
207.176	1	544	464	325	264	378	425	204	198	284	196	328	387	186	399	833
207.299	0	546	470	327	265	380	427	205	189	284	197	330	391	187	404	835
207.421	0	546	471	329	268	383	429	207	194	283	198	332	390	187	405	839
207.544	0	546	463	324	263	379	428	206	203	283	198	330	385	185	397	832
207.667	0	545	463	324	264	377	427	205	199	285	197	330	386	186	396	835
207.79	0	547	464	323	265	377	426	206	190	284	197	330	387	187	398	833
207.913	0	545	470	325	267	379	429	207	193	284	199	331	391	187	402	839
208.036	0	546	477	327	270	384	428	207	206	286	200	332	393	188	405	837
208.159	0	548	480	330	272	387	429	209	201	287	202	332	394	189	407	842
208.282	0	547	471	324	268	380	429	205	190	286	199	331	392	187	395	834
208.404	0	546	467	322	267	378	428	206	195	283	200	331	388	187	398	839
208.527	0	545	469	325	267	379	428	205	203	283	200	330	388	187	399	834
208.65	0	546	471	325	269	380	428	207	201	285	200	331	392	188	402	839
208.773	0	548	477	328	271	382	429	207	191	286	199	333	395	189	406	838
208.896	0	548	481	331	272	386	430	208	196	284	201	333	397	189	409	847
209.019	0	547	475	331	271	384	431	208	205	283	200	332	393	188	400	836
209.142	0	545	469	324	268	380	428	206	201	285	199	330	389	187	400	834
209.265	0	544	471	324	269	379	429	204	188	281	199	330	389	187	401	828
209.388	0	544	471	326	268	380	426	204	195	281	198	330	390	187	403	839
209.51	0	545	476	330	271	382	429	207	204	281	200	331	394	188	406	840
209.633	0	546	478	332	271	385	429	207	200	284	200	332	394	188	408	841
209.756	0	544	469	327	268	380	428	204	188	279	197	328	397	185	394	826
209.879	0	542	465	325	266	377	426	204	194	281	197	328	388	185	399	833
210.002	0	542	465	324	265	378	426	204	201	280	198	327	388	186	400	827
210.125	0	543	468	327	267	378	425	204	198	281	198	327	391	186	405	831
210.248	0	544	474	330	269	380	425	204	189	282	196	329	394	187	409	825
210.371	0	541	472	331	269	383	426	205	194	280	197	327	391	186	407	833
210.493	0	539	462	325	264	377	424	203	201	278	195	323	387	184	402	826
210.616	0	539	461	323	263	375	423	203	195	281	196	325	386	183	402	824
210.739	0	539	461	324	262	376	424	202	184	277	194	325	387	183	404	817
210.862	0	538	466	329	266	378	422	204	191	277	194	324	391	184	409	825
210.985	0	539	470	331	267	380	421	204	202	280	196	326	394	185	414	831
211.108	0	541	474	335	270	384	424	206	196	281	197	327	394	186	416	832
211.231	0	538	463	329	264	379	425	203	185	277	193	324	389	183	406	817
211.354	0	537	458	326	263	376	421	201	193	277	193	323	387	183	406	826
211.476	0	536	458	325	261	376	418	201	203	279	195	323	386	182	407	825
211.599	0	538	461	329	264	379	420	201	195	279	194	326	389	183	411	825
211.722	0	539	466	332	266	382	423	202	186	277	194	326	392	185	416	820
211.845	0	538	472	334	267	384	424	205	194	278	196	327	395	185	421	829
211.968	0	540	478	339	270	389	423	207	206	281	198	328	397	186	424	836
212.091	0	539	466	334	266	384	423	204	196	279	196	327	391	184	414	828
212.214	0	538	461	329	265	381	423	203	185	277	195	324	390	183	411	820
212.337	0	537	461	330	264	381	422	203	193	277	195	324	389	183	412	828
212.46	0	537	463	332	265	382	421	207	204	281	196	325	390	184	416	833
212.582	0	540	467	334	267	384	424	207	196	281	196	325	394	185	421	835
212.705	0	541	474	336	270	386	426	208	188	282	197	327	396	186	425	832
212.828	0	542	474	340	270	390	427	209	195	281	199	327	396	187	425	839
212.951	0	538	462	331	267	383	424	208	205	282	198	325	392	185	415	837
213.074	0	541	464	332	266	384	425	208	195	282	197	326	391	185	415	837
213.197	0	540	465	333	266	384	427	207	185	280	198	325	393	186	416	832
213.32	0	541	470	336	269	385	426	210	195	281	199	327	395	187	423	839
213.443	0	542	482	336	275	390	426	210	206	285	200	327	398	187	427	845
213.565	0	548	489	341	279	396	429	210	200	285	200	329	399	188	428	845
213.688	0	547	472	332	274	388	429	208	188	279	199	327	391	185	420	831
213.811	0	546	470	331	270	386	427	209	196	280	199	325	392	186	415	837
213.934	0	545	469	332	270	385	427	208	207	285	200	326	392	186	416	844
214.057	0	549	472	334	271	387	429	209	197	284	200	327	394	187	420	843
214.18	0	548	479	337	274	390	432	210	188	282	200	328	397	188	425	839
214.303	0	547	486	340	278	392	432	212	197	284	202	328	400	189	428	847
214.426	0	548	487	343	280	396	431	213	208	287	203	330	395	188	430	852
214.548	0	549	471	332	272	388	428	211	197	285	200	325	391	188	418	843
214.671	0	548	469	331	271	385	432	209	187	282	201	326	393	186	416	838
214.794	0	546	469	331	269	384	429	210	198	283	201	326	392	187	415	843
214.917	0	547	473	334	272	387	430	212	206	286	203	327	395	187	420	849
215.04	0	549	478	337	274	389	431	212	197	287	203	329	398	189	426	853
215.163	0	551	485	341	276	391	435	213	188	285	203	330	400	189	429	847
215.286	0	550	488	345	278	396	434	214	199	285	204	330	399	190	430	855
215.409	0	547	471	334	271	387	429	212	208	286	202	328	391	188	422	849
215.532	0	549	470	334	271	385	429	211	198	285	201	329	394	187	418	847
215.654	0	549	470	332	270	385	431	209	189	282	201	328	394	187	418	840
215.777	0	547	474	336	271	389	429	208	200	282	202	331	395	188	423	846
215.9	0	546	482	339	274	390	427	211	211	285	204	332	396	188	428	852
216.023	0	549	490	343	277	395	428	210	201	284	204	335	399	190	432	852
216.146	0	551	492	347	282	400	432	212	190	280	204	335	400	190	432	848
216.269	0	547	476	336	274	389	427	208	200	280	202	330	391	188	424	845
216.392	0	548	475	334	272	387	425	210	209	282	202	330	395	188	420	849
216.515	0	549	474	335	270	387	425	209	198	282	203	331	395	188	420	848
216.637	0	549	477	337	272	388	428	207	190	279	202	331	395	189	425	841
216.76	0	548	482	341	274	389	428	211	199	280	204	332	399	190	429	851
216.883	0	549	489	343	277	392	427	212	209	284	205	333	400	191	432	857
217.006	0	548	479	340	275	391	428	209	198	283	201	329	391	190	427	849
217.129	0	549	471	331	270	383	427	206	189	278	200	328	395	188	418	836
217.252	0	547	472	332	271	383	424	208	199	279	201	328	394	187	419	843
217.375	0	546	473	333	270	384	423	208	207	282	201	329	394	188	421	849
217.498	0	549	478	337	272	385	425	208	196	282	203	330	397	190	426	850
217.62	0	551	484	341	274	388	429	210	188	280	203	331	398	190	430	846
217.743	0	548	483	344	274	392	427	210	199	281	202	330	394	190	433	852
217.866	0	545	466	333	266	381	422	209	206	281	200	327	389	188	422	850
217.989	0	548	464	331	265	379	423	207	195	282	198	326	393	189	418	848
218.112	0	547	462	331	264	380	424	207	186	278	199	328	392	186	419	840
218.235	0	546	467	334	266	382	423	207	197	279	199	329	393	187	423	847
218.358	0	546	470	337	269	384	422	210	206	282	201	328	395	188	426	854
218.481	0	548	471	340	269	386	424	209	196	281	200	328	394	188	425	853
218.604	0	547	460	330	264	379	424	206	187	278	197	325	391	186	416	839
218.726	0	546	461	330	263	377	422	206	196	278	198	326	391	186	416	844
218.849	0	545	460	330	263	376	421	206	204	281	198	326	390	186	416	849
218.972	0	546	465	331	265	379	422	207	195	280	198	326	392	185	420	850
219.095	0	548	471	333	271	382	425	206	187	278	198	327	393	187	423	843
219.218	0	546	466	333	266	380	422	206	198	278	197	326	387	185	421	845
219.341	0	545	457	324	263	375	418	204	204	281	196	323	389	184	411	839
219.464	0	547	458	325	262	373	420	206	195	282	197	324	388	183	411	845
219.587	0	548	458	327	263	375	423	204	188	277	196	324	387	184	412	839
219.709	0	548	462	330	265	377	421	207	198	278	198	326	389	185	416	848
219.832	0	548	466	333	267	380	421	209	205	281	199	326	391	185	419	854
219.955	0	548	457	327	262	375	423	206	195	281	197	323	387	184	411	846
220.078	0	549	453	323	259	371	420	203	187	277	196	323	385	182	407	837
220.201	0	546	453	323	259	373	419	205	199	278	197	323	385	182	406	842
220.324	0	547	458	324	263	375	419	205	209	281	197	324	386	183	408	846
220.447	0	550	463	327	265	377	422	205	200	281	196	326	388	184	412	848
220.57	0	550	469	329	267	380	424	206	190	278	197	327	390	185	417	842
220.692	0	551	471	333	268	382	424	208	200	278	198	327	389	185	417	849
220.815	0	548	458	325	262	374	420	206	207	281	197	324	385	183	407	845
220.938	0	550	455	323	258	372	420	205	197	281	197	324	384	183	405	844
221.061	0	551	453	322	260	374	423	205	190	277	197	325	385	183	405	838
221.184	0	549	458	325	263	375	424	206	201	278	197	326	385	183	409	844
221.307	0	550	463	328	265	377	424	208	209	281	198	327	387	185	411	849
221.43	0	553	470	329	269	380	426	209	199	282	199	328	388	186	415	850
221.553	0	553	462	328	264	378	427	206	189	277	197	326	385	183	408	838
221.676	0	551	455	322	262	372	423	206	199	278	197	324	384	183	403	840
221.798	0	550	457	322	262	375	423	206	209	281	198	326	383	183	402	845
221.921	0	552	459	324	262	376	424	207	200	282	198	327	384	185	405	843
222.044	0	553	463	328	265	379	429	207	192	279	198	328	386	186	410	839
222.167	0	553	468	331	268	381	428	209	201	280	199	329	389	187	414	847
222.29	0	552	466	330	266	381	426	210	209	283	200	328	386	185	409	848
222.413	0	551	457	323	262	374	426	206	199	283	198	326	383	184	402	840
222.536	0	551	456	323	261	374	428	205	190	279	197	326	382	183	401	833
222.659	0	550	459	323	263	377	426	205	203	280	198	327	383	184	402	835
222.781	0	549	466	326	267	379	427	208	210	284	200	329	386	185	406	839
222.904	0	553	473	328	270	383	428	208	201	283	200	331	389	187	411	842
223.027	0	554	477	333	273	388	432	208	192	280	200	331	390	188	413	837
223.15	0	551	464	326	268	381	428	206	201	280	199	328	385	185	403	837
223.273	0	549	461	323	264	377	426	205	208	283	198	328	383	184	400	838
223.396	0	551	461	324	265	377	427	206	199	283	198	327	383	185	401	837
223.519	0	551	462	326	266	378	429	205	189	280	198	328	384	185	405	831
223.642	0	550	467	329	268	381	429	207	201	281	198	328	387	187	409	839
223.764	0	550	470	333	269	383	428	208	208	285	200	329	388	187	412	845
223.887	0	550	461	326	265	377	428	204	197	284	196	324	384	185	401	835
224.01	0	550	459	323	263	375	429	204	187	280	196	326	383	184	400	827
224.133	0	547	459	324	263	375	426	205	199	280	196	325	383	184	401	832
224.256	0	546	462	327	265	377	426	205	207	283	197	327	385	185	407	837
224.379	0	550	466	330	267	381	428	206	197	284	198	327	389	186	411	838
224.502	0	550	467	331	268	380	431	205	189	281	195	326	386	185	409	829
224.625	0	547	457	324	263	373	425	204	198	280	197	324	383	183	399	827
224.748	0	544	454	322	260	372	425	203	203	282	195	323	382	183	399	825
224.87	0	544	455	322	262	373	423	202	195	283	195	323	382	183	401	829
224.993	0	546	458	325	263	375	426	202	187	279	195	325	385	185	406	823
225.116	0	544	462	328	266	376	425	204	199	281	196	325	387	184	410	831
225.239	0	543	460	328	263	377	423	205	205	284	196	324	385	183	406	838
225.362	0	543	451	322	259	369	421	202	193	283	195	322	382	183	399	826
225.485	0	543	449	319	258	368	422	201	186	278	194	322	381	182	398	818
225.608	0	541	452	320	260	370	420	202	197	279	194	323	381	182	400	822
225.731	0	542	460	324	264	371	420	203	204	283	195	324	384	183	404	825
225.853	0	544	465	326	266	374	421	202	192	282	195	325	388	185	409	829
225.976	0	546	467	330	267	378	424	203	185	279	195	325	386	184	409	822
226.099	0	542	456	320	263	369	420	201	196	279	194	322	383	181	399	820
226.222	0	540	456	319	263	367	420	201	199	280	194	321	381	182	397	821
226.345	0	543	457	318	264	369	419	200	191	281	193	322	381	182	398	822
226.468	0	544	460	322	265	373	422	199	185	277	195	322	383	183	402	816
226.591	0	544	463	323	266	373	421	203	196	279	196	324	386	184	407	823
226.714	0	543	461	324	265	374	420	203	203	282	196	323	383	183	403	824
226.836	0	544	452	318	262	368	418	201	191	280	194	322	381	182	397	819
226.959	0	543	452	317	260	367	421	199	185	277	194	321	380	182	396	812
227.082	0	542	453	318	261	367	419	201	196	279	195	323	380	184	399	818
227.205	0	542	458	321	262	370	419	202	202	283	196	324	384	183	403	819
227.328	0	546	460	322	264	373	422	201	191	283	196	325	387	185	407	822
227.451	0	546	459	324	264	371	422	203	188	281	194	324	384	184	402	817
227.574	0	542	450	318	259	366	421	201	196	279	195	322	381	183	397	817
227.697	0	540	450	318	259	366	419	200	200	280	195	323	379	184	398	820
227.82	0	544	452	318	259	368	420	199	190	282	195	323	381	185	399	817
227.942	0	545	455	322	260	370	420	200	187	282	195	326	385	186	403	817
228.065	0	544	458	324	263	370	422	203	196	281	196	326	387	187	407	824
228.188	0	545	461	327	265	373	422	205	202	285	198	327	387	186	409	829
228.311	0	544	451	320	260	367	421	202	190	282	195	325	384	184	398	824
228.434	0	545	450	318	260	368	423	202	184	279	194	324	381	185	398	816
228.557	0	543	450	320	260	368	421	202	196	279	196	325	381	185	399	820
228.68	0	542	452	322	260	369	422	204	200	282	197	326	385	187	402	824
228.803	0	545	454	323	261	372	424	204	190	284	197	329	387	187	407	825
228.925	0	545	455	326	263	374	425	203	188	283	198	328	387	187	405	826
229.048	0	542	449	319	260	367	422	203	198	280	197	327	382	184	397	817
229.171	0	540	451	316	260	369	421	201	201	282	196	326	381	184	396	817
229.294	0	543	451	317	261	371	421	200	191	282	196	328	382	185	397	818
229.417	0	543	455	320	263	373	421	199	189	281	197	328	384	185	401	812
229.54	0	542	457	323	265	373	423	203	199	280	198	329	388	186	405	819
229.663	0	541	461	325	266	377	425	204	202	283	199	330	388	187	408	822
229.786	0	542	451	322	262	372	422	201	191	282	196	328	383	184	398	817
229.908	0	541	450	318	259	368	423	200	187	278	196	327	381	184	396	806
230.031	0	539	449	317	260	369	421	201	199	278	196	328	380	184	398	811
230.154	0	535	455	318	265	372	421	200	202	280	196	329	384	184	401	811
230.277	0	539	461	321	269	379	421	198	193	279	196	332	388	186	406	810
230.4	0	538	465	324	270	382	422	199	192	278	197	331	390	188	411	814
230.523	0	533	466	326	275	388	421	199	201	274	196	331	387	186	405	806
230.646	0	534	456	320	271	383	420	196	203	274	196	330	383	186	400	802
230.769	0	538	458	322	270	382	419	197	193	275	196	331	383	185	402	804
230.892	0	540	459	322	267	381	420	197	192	274	195	329	383	186	404	807
231.014	0	540	463	327	268	383	421	200	201	274	197	330	386	188	409	807
231.137	0	540	467	329	269	385	424	202	202	277	196	330	388	189	413	813
231.26	0	541	461	329	264	381	423	201	192	277	195	330	385	187	405	808
231.383	0	539	455	323	262	379	422	199	189	273	194	328	383	186	402	802
231.506	0	537	455	323	261	377	420	201	199	274	194	327	382	186	402	808
231.629	0	536	457	324	262	378	420	201	200	276	194	327	385	187	406	808
231.752	0	541	462	329	264	381	421	200	190	277	196	329	387	188	411	811
231.875	0	541	464	332	265	384	422	203	190	275	195	330	387	187	412	815
231.997	0	538	454	325	261	378	418	202	198	274	195	327	384	186	403	806
232.12	0	536	451	322	258	376	417	200	198	275	194	324	382	185	401	807
232.243	0	537	452	322	259	374	417	199	190	275	193	326	382	184	402	804
232.366	0	537	453	324	260	376	416	200	189	274	194	326	385	185	407	807
232.489	0	532	457	328	261	379	419	202	198	273	195	329	388	187	412	810
232.612	0	530	460	331	262	382	420	203	199	275	195	329	388	187	413	814
232.735	0	532	452	323	257	375	416	200	189	275	194	326	384	185	402	801
232.858	0	532	452	323	255	374	417	200	187	270	194	326	384	184	401	802
232.98	0	531	454	324	255	377	415	200	198	271	195	327	383	184	401	808
233.103	0	530	462	321	259	379	415	200	200	273	196	327	385	183	404	808
233.226	0	533	469	324	265	387	415	199	192	271	197	329	390	184	408	810
233.349	11	534	475	329	267	392	415	200	193	269	199	331	393	187	414	805
233.472	0	532	469	330	268	391	416	201	203	267	199	331	389	185	407	806
233.595	0	531	457	324	261	383	414	198	203	268	198	329	386	184	402	798
233.718	0	533	455	324	261	383	412	198	194	269	197	328	385	184	402	801
233.841	0	534	458	325	262	383	413	199	192	269	195	327	385	185	405	804
233.964	0	535	461	330	262	385	413	202	200	268	198	328	390	186	411	805
234.086	0	534	468	333	265	386	415	203	201	272	198	330	392	187	416	809
234.209	0	537	470	336	266	390	416	203	192	272	197	331	392	188	417	809
234.332	0	535	456	329	261	381	413	202	191	271	196	328	388	186	406	799
234.455	0	533	454	327	260	380	414	203	200	270	196	328	387	186	406	805
234.578	0	532	455	328	260	382	413	201	199	273	196	328	388	186	406	809
234.701	0	534	458	331	262	383	414	202	190	274	196	329	390	188	412	808
234.824	0	536	462	334	263	384	416	204	190	273	196	329	394	189	417	813
234.947	0	536	462	337	263	386	417	206	200	272	196	330	391	189	414	811
235.069	0	531	450	329	258	379	415	204	200	274	196	327	389	187	405	807
235.192	0	534	448	330	258	379	414	203	190	275	196	328	387	186	406	806
235.315	0	534	447	330	256	380	416	202	191	273	196	328	387	187	408	808
235.438	0	534	450	335	259	382	417	206	200	273	198	330	392	188	414	809
235.561	0	533	455	337	261	385	418	208	199	276	198	331	394	190	419	815
235.684	0	535	451	340	259	385	419	208	190	277	197	329	388	189	417	812
235.807	0	533	440	330	254	378	417	204	191	273	197	327	389	187	406	806
235.93	0	532	439	330	254	378	417	205	200	273	197	327	388	187	408	805
236.052	0	531	440	331	254	380	418	205	200	276	197	329	389	187	409	808
236.175	0	534	443	335	255	382	420	207	191	277	199	329	393	189	415	807
236.298	0	533	451	337	258	384	421	208	192	277	200	331	395	191	420	813
236.421	0	533	455	342	260	388	424	210	201	276	201	332	396	190	422	814
236.544	0	530	441	335	255	381	422	208	201	278	198	329	388	188	414	809
236.667	0	532	437	331	253	379	420	207	192	278	197	327	390	187	408	805
236.79	0	531	437	331	252	378	420	206	193	276	198	329	389	187	409	807
236.913	0	530	439	334	253	380	422	207	201	275	199	329	391	188	413	805
237.036	0	531	445	337	257	384	423	210	201	278	201	331	394	190	419	810
237.158	0	532	451	340	258	385	424	209	192	279	201	332	396	190	422	811
237.281	0	533	458	346	261	390	426	212	194	278	203	333	397	191	424	818
237.404	0	530	442	337	255	383	424	210	203	276	200	329	389	189	415	807
237.527	0	529	438	333	254	380	423	209	201	278	200	329	391	189	410	808
237.65	0	531	438	333	253	380	424	208	192	278	201	329	390	188	411	808
237.773	0	530	441	335	255	382	423	209	193	277	201	331	393	189	415	810
237.896	0	532	449	340	258	386	425	212	203	277	204	332	395	190	421	812
238.019	0	533	454	342	261	389	425	212	201	279	205	334	397	192	425	819
238.141	0	535	459	348	263	393	428	214	193	279	203	333	398	193	426	820
238.264	0	532	443	337	256	384	425	210	195	277	200	329	388	190	416	813
238.387	0	532	443	335	256	382	425	210	202	276	201	330	392	190	414	811
238.51	0	531	445	333	256	381	423	210	201	278	201	330	392	189	414	815
238.633	0	536	461	334	263	386	425	209	192	279	201	330	393	190	417	808
238.756	0	538	471	339	266	391	424	210	195	277	203	332	396	190	422	821
238.879	0	538	477	342	271	392	427	211	204	276	203	332	396	190	423	819
239.002	0	535	465	332	267	388	423	206	203	277	200	329	388	188	413	812
239.124	0	538	461	331	265	389	422	204	194	272	200	334	391	188	411	805
239.247	0	538	460	332	265	388	420	204	196	273	201	332	390	187	411	818
239.37	0	537	465	334	266	388	421	207	203	272	202	330	392	188	415	813
239.493	0	539	470	337	266	390	420	207	202	276	203	332	394	189	419	821
239.616	0	542	473	342	268	392	423	208	193	276	203	332	394	191	422	823
239.739	0	538	456	335	261	384	421	207	194	273	199	329	386	188	415	817
239.862	0	538	453	330	260	381	420	206	201	273	200	326	389	188	411	814
239.985	0	537	452	330	261	380	418	205	198	275	198	327	388	189	410	817
240.108	0	540	454	333	260	381	422	206	187	274	199	327	389	188	414	813
240.23	0	540	457	336	261	383	421	207	193	275	200	330	391	188	418	823
240.353	0	540	460	339	263	385	422	209	201	274	200	329	391	188	417	828
240.476	0	540	449	330	258	378	419	206	197	277	198	326	385	187	409	824
240.599	0	539	449	330	257	377	421	203	186	274	197	325	387	187	407	817
240.722	0	539	450	329	259	378	418	203	192	274	196	324	386	186	407	828
240.845	0	541	459	330	261	379	420	204	200	274	198	325	388	186	410	821
240.968	0	543	472	332	268	385	420	204	197	276	198	328	392	186	413	825
241.091	0	546	470	334	270	388	422	202	187	272	195	330	387	188	413	819
241.213	0	538	463	323	268	386	416	195	193	270	192	329	391	187	398	807
241.336	0	530	465	326	275	397	412	192	205	261	190	333	387	187	403	801
241.459	0	525	469	334	271	404	409	188	203	257	191	342	385	184	420	793
241.582	0	529	477	331	267	413	407	187	199	254	193	345	391	178	421	679
241.705	0	535	483	332	264	417	405	192	208	254	195	349	388	170	419	683
241.828	0	534	477	337	266	419	407	194	216	253	197	345	381	168	417	794
241.951	0	529	464	334	262	410	403	192	209	254	198	339	371	172	415	876
242.074	0	530	464	335	265	407	405	193	197	251	197	336	375	175	403	840
242.196	0	532	463	336	265	403	404	194	202	251	197	335	375	179	399	782
242.319	0	534	468	341	267	404	404	198	210	255	196	334	377	182	400	787
242.442	0	535	472	343	269	405	404	198	201	256	194	334	379	183	401	816
242.565	0	533	469	333	269	401	405	194	190	253	190	329	377	182	393	816
242.688	0	536	463	329	272	399	402	191	197	252	190	328	376	181	390	816
242.811	0	532	462	327	272	398	403	192	205	251	191	327	376	181	389	814
242.934	0	536	463	329	272	397	402	191	197	254	192	329	378	182	391	814
243.057	0	541	469	333	272	395	404	193	188	254	192	329	382	183	395	816
243.18	0	540	467	333	274	397	403	194	196	255	191	326	379	181	392	810
243.302	0	540	457	327	267	388	402	195	202	259	190	322	376	181	386	807
243.425	0	542	458	328	264	388	401	195	193	259	189	324	376	181	389	804
243.548	0	543	458	328	263	388	403	194	186	257	189	325	379	183	391	794
243.671	0	543	462	332	265	390	404	196	196	258	190	326	382	183	394	796
243.794	0	541	467	333	270	392	403	196	203	263	192	327	385	184	397	802
243.917	0	537	457	327	267	386	402	194	192	262	189	324	378	182	388	786
244.04	0	531	453	324	267	385	405	193	184	261	189	325	379	181	386	780
244.163	0	522	450	323	265	385	404	196	192	263	189	326	379	183	384	783
244.285	0	533	456	325	269	391	403	195	202	266	189	332	384	184	388	779
244.408	0	539	462	332	272	397	405	195	192	265	190	334	386	185	390	779
244.531	0	538	451	326	267	390	406	193	184	261	189	331	387	182	377	764
244.654	0	536	450	324	264	386	404	193	194	261	191	330	384	182	378	763
244.777	0	537	448	322	264	389	405	192	199	262	191	330	381	181	382	757
244.9	0	541	451	325	264	388	405	193	191	265	191	331	384	182	384	757
245.023	0	540	455	328	267	390	407	194	187	265	192	330	386	181	384	753
245.146	0	537	449	323	267	390	408	193	195	264	190	327	388	179	372	749
245.268	0	537	443	320	263	384	405	192	198	264	190	328	387	179	371	742
245.391	0	540	444	321	261	383	405	191	189	266	190	327	384	178	375	741
245.514	0	541	447	324	261	383	408	193	183	263	191	328	384	180	381	742
245.637	0	541	451	326	261	387	409	194	196	266	192	328	388	180	385	740
[truncated: 704 more rows]

## Sheet: D850
	SNR :	37	34	37	38	44	48	38	38	50	38	41	47	42	41	31
Time	Marker	ch1	ch2	ch3	ch4	ch5	ch6	ch7	ch8	ch9	ch10	ch11	ch12	ch13	ch14	ch15
0.24576	0	334	440	256	248	382	421	183	220	239	180	382	389	169	406	680
0.36864	0	334	440	256	248	382	421	183	220	239	180	382	389	169	406	680
0.49152	0	339	452	253	263	382	420	194	223	250	184	384	410	173	423	711
0.6144	0	344	477	266	270	383	413	195	213	255	187	385	419	177	430	728
0.73728	0	347	482	281	267	384	398	195	223	261	189	381	414	176	432	728
0.86016	0	347	467	265	259	370	393	194	226	264	188	378	408	174	422	723
0.98304	0	349	468	266	258	373	394	194	225	269	189	378	408	175	424	728
1.10592	0	349	469	266	260	372	395	194	218	267	190	377	409	175	425	739
1.2288	0	351	476	269	265	375	394	197	223	262	191	378	412	176	428	732
1.35168	0	354	485	274	268	379	398	199	226	268	192	379	416	178	433	737
1.47456	0	351	465	271	257	377	398	196	223	271	193	375	413	175	420	737
1.59744	0	351	462	261	253	371	395	195	215	268	194	372	411	176	418	724
1.72032	0	349	463	264	253	371	395	196	217	264	193	370	411	176	420	729
1.8432	0	351	466	264	258	372	395	197	225	266	196	371	412	176	421	737
1.96608	0	353	474	271	262	375	396	199	224	271	196	374	414	174	423	752
2.08896	0	353	474	279	262	383	400	197	218	270	197	374	413	174	421	749
2.21184	0	349	453	260	251	370	393	194	221	266	197	368	414	171	398	746
2.33472	0	349	454	259	250	370	394	194	225	266	197	368	405	170	405	758
2.4576	0	350	456	261	252	371	392	195	224	270	197	366	404	168	406	763
2.58048	0	352	463	264	256	374	395	197	218	267	196	366	406	171	410	785
2.70336	0	354	472	269	260	377	397	199	219	265	197	366	407	172	413	783
2.82624	0	351	462	272	255	381	398	198	224	267	198	366	407	169	403	782
2.94912	0	350	449	256	248	369	392	193	222	268	195	363	399	168	397	785
3.072	0	351	450	259	249	369	393	194	217	265	196	361	398	167	398	783
3.19488	0	351	456	258	250	369	391	195	220	263	196	360	398	168	400	780
3.31776	0	353	463	264	254	372	394	198	225	265	195	361	401	170	405	786
3.44064	0	356	470	268	259	376	395	198	224	268	197	362	402	170	407	799
3.56352	0	354	457	269	251	377	396	194	217	265	197	361	398	169	400	779
3.6864	0	352	448	254	247	366	388	192	220	263	196	357	395	168	395	777
3.80928	0	350	453	258	249	368	390	194	223	262	196	358	396	167	399	769
3.93216	0	352	457	259	251	368	390	195	223	265	194	356	397	170	402	767
4.05504	0	353	465	264	256	372	393	196	217	264	195	358	400	170	405	765
4.17792	0	355	473	267	259	375	394	198	219	262	194	360	402	172	406	768
4.3008	0	352	458	269	253	376	394	194	221	263	196	359	399	170	400	758
4.42368	0	351	450	255	248	365	389	192	219	264	194	357	397	169	396	751
4.54656	0	351	453	259	250	367	391	192	213	262	192	355	398	170	399	746
4.66944	0	352	457	260	251	367	390	194	216	260	193	356	400	169	401	746
4.79232	0	352	465	264	255	369	392	195	221	261	193	357	402	171	403	750
4.9152	0	354	467	274	258	377	394	195	219	266	195	358	403	170	405	760
5.03808	0	351	447	257	248	367	392	189	212	261	193	355	396	168	393	737
5.16096	0	351	450	255	247	364	389	191	215	259	192	353	398	169	397	739
5.28384	0	350	453	256	249	364	389	191	220	260	192	353	398	167	397	738
5.40672	0	349	464	256	257	367	390	192	219	264	191	354	400	168	399	743
5.5296	0	354	471	263	261	371	394	193	214	262	192	355	402	169	402	743
5.65248	0	354	462	268	257	375	395	192	216	259	193	355	400	169	399	736
5.77536	0	351	445	252	247	362	390	188	218	259	192	352	399	166	385	728
5.89824	0	353	445	250	248	361	388	188	216	264	190	349	395	165	392	732
6.02112	0	353	447	250	248	358	389	189	212	260	191	349	396	165	393	726
6.144	0	355	454	255	251	362	390	191	214	259	191	350	398	166	396	725
6.26688	0	356	461	260	255	363	392	194	219	262	192	351	401	166	398	735
6.38976	0	355	455	264	250	368	392	191	217	266	193	351	399	166	396	740
6.51264	0	352	438	248	240	353	388	187	210	261	190	347	400	164	379	720
6.63552	0	353	435	247	238	352	387	188	212	259	188	346	393	163	389	715
6.7584	0	352	434	248	239	351	386	189	217	261	188	345	396	164	391	720
6.88128	0	353	441	254	240	354	387	190	215	265	189	347	397	163	394	730
7.00416	0	355	445	259	244	355	388	191	210	264	189	349	400	165	397	730
7.12704	0	357	451	263	246	360	390	193	212	262	189	349	402	167	400	723
7.24992	0	352	431	255	237	354	389	189	215	262	189	348	399	163	387	717
7.3728	0	351	426	247	233	348	384	186	212	266	188	345	399	163	386	715
7.49568	0	351	427	250	234	346	384	186	206	263	186	344	397	163	392	709
7.61856	0	353	431	251	235	347	384	187	210	260	187	344	398	164	394	705
7.74144	0	353	439	256	238	350	386	190	214	263	188	346	401	164	396	712
7.86432	0	355	443	259	242	353	387	192	212	269	188	348	403	165	399	724
7.9872	0	353	433	262	238	354	388	189	206	264	189	347	400	164	396	710
8.11008	0	352	425	248	232	344	385	187	208	261	186	344	402	162	388	704
8.23296	0	353	426	249	232	344	384	187	213	263	187	344	399	163	395	705
8.35584	0	353	431	251	235	344	384	186	211	268	187	345	401	163	397	713
8.47872	0	356	440	257	240	348	386	188	207	265	187	347	402	164	399	714
8.6016	0	358	448	261	243	350	388	191	210	263	188	347	405	165	401	708
8.72448	0	356	436	262	238	353	389	187	214	266	189	347	408	163	388	707
8.84736	0	353	428	247	233	341	384	185	210	268	186	344	405	163	383	704
8.97024	0	352	428	248	232	342	383	185	205	264	186	343	399	161	392	700
9.09312	0	354	432	249	235	342	383	185	211	264	187	344	401	161	394	702
9.216	0	355	442	254	239	344	387	188	215	264	188	346	403	162	397	707
9.33888	0	358	449	259	243	348	388	190	213	269	189	347	405	162	400	713
9.46176	0	357	441	262	239	352	389	187	208	266	188	348	405	162	392	704
9.58464	0	355	428	245	232	338	384	184	212	263	186	343	404	160	381	697
9.70752	0	354	428	247	233	339	385	185	214	265	186	344	398	159	391	695
9.8304	0	354	431	247	234	340	384	184	212	268	186	344	399	159	393	702
9.95328	0	356	440	253	238	342	386	187	209	266	186	346	401	161	397	703
10.0762	0	359	447	257	241	345	386	189	215	265	188	347	403	162	400	704
10.199	0	359	449	264	242	350	390	189	217	267	188	351	405	162	401	709
10.3219	0	355	431	248	232	341	386	184	211	269	188	346	401	159	386	690
10.4448	0	355	430	246	232	338	384	184	207	265	187	346	403	160	388	696
10.5677	0	357	432	248	232	337	384	186	213	264	188	345	399	159	393	694
10.6906	0	357	438	252	236	339	387	188	215	266	188	346	401	161	397	695
10.8134	0	359	446	255	240	343	389	189	210	268	187	350	404	160	400	703
10.9363	0	361	452	258	242	345	387	190	209	267	188	351	405	162	402	708
11.0592	0	360	437	259	237	345	388	187	215	265	190	350	403	160	390	696
11.1821	0	358	432	245	234	337	386	184	214	265	189	348	402	158	389	691
11.305	0	358	434	246	234	336	388	186	208	267	187	347	400	160	395	692
11.4278	0	356	440	248	237	335	385	187	206	267	189	345	402	159	397	701
11.5507	0	360	449	252	242	340	387	188	213	266	189	347	404	161	399	701
11.6736	0	361	455	257	246	346	391	190	214	267	189	350	407	161	401	702
11.7965	0	359	438	250	237	342	390	184	207	268	187	347	403	159	387	692
11.9194	0	357	434	243	234	335	384	183	206	265	187	345	403	159	387	696
12.0422	0	359	435	245	234	334	384	185	212	264	187	344	400	159	391	693
12.1651	0	360	440	247	237	335	386	185	212	266	187	345	402	159	395	698
12.288	0	362	447	252	239	338	388	186	207	267	186	346	403	160	398	702
12.4109	0	362	452	258	241	343	387	187	207	267	187	347	405	162	399	707
12.5338	0	360	433	247	232	333	385	185	212	265	187	345	406	157	381	695
12.6566	0	360	429	242	230	330	384	183	211	265	186	344	402	158	385	695
12.7795	0	360	429	242	230	329	384	183	205	267	185	343	400	159	390	692
12.9024	0	360	436	246	233	330	382	184	205	265	186	343	401	158	394	699
13.0253	0	362	443	250	235	334	384	185	211	266	186	344	404	159	396	699
13.1482	0	364	450	253	239	337	387	186	211	268	187	346	405	160	398	705
13.271	0	362	438	255	234	339	387	183	204	267	186	344	404	159	389	696
13.3939	0	360	430	240	229	329	381	181	203	264	184	341	405	156	380	694
13.5168	0	360	430	242	229	328	381	181	209	263	185	341	400	156	390	694
13.6397	0	362	433	243	232	327	383	182	208	266	184	342	401	158	392	697
13.7626	0	364	439	247	232	331	385	182	202	267	185	344	404	157	395	696
13.8854	0	363	443	253	234	334	382	185	203	266	185	346	405	160	397	708
14.0083	0	364	446	261	235	338	385	185	209	266	186	346	406	160	400	707
14.1312	0	362	427	245	227	329	384	182	207	266	184	343	403	158	386	701
14.2541	0	361	427	244	226	327	382	180	199	267	183	341	401	158	392	697
14.377	0	360	426	245	226	327	380	181	201	266	184	342	402	159	395	704
14.4998	0	361	433	248	227	329	380	183	207	265	186	343	404	159	397	703
14.6227	0	364	438	252	230	331	384	184	206	268	185	345	405	159	400	711
14.7456	0	365	441	259	232	337	386	186	200	270	185	347	406	160	403	713
14.8685	0	360	424	246	224	329	380	181	201	266	183	343	404	159	388	708
14.9914	0	359	423	243	222	325	379	181	207	265	184	341	400	157	394	704
15.1142	0	360	425	244	223	326	379	180	206	269	183	340	401	158	396	714
15.2371	0	361	433	247	225	327	381	182	199	269	183	342	402	158	400	706
15.36	0	361	440	252	229	331	378	184	203	268	185	345	406	159	402	710
15.4829	0	365	450	254	233	334	383	186	209	266	186	347	408	160	405	714
15.6058	0	363	437	253	228	333	382	181	208	269	185	344	405	159	392	715
15.7286	0	360	433	241	226	326	381	179	198	267	183	341	404	158	390	702
15.8515	0	359	434	242	225	326	377	180	201	266	184	342	401	157	396	709
15.9744	0	359	441	245	227	326	379	180	208	264	183	341	403	158	399	707
16.0973	0	362	449	249	233	328	378	182	207	269	185	344	405	159	402	718
16.2202	0	363	459	251	239	332	384	183	200	269	184	344	407	159	405	712
16.343	0	363	467	258	244	340	386	182	204	268	185	345	408	162	406	718
16.4659	0	361	446	244	232	331	383	180	207	265	184	343	408	158	386	704
16.5888	0	362	445	243	230	327	375	180	205	268	183	344	402	158	397	709
16.7117	0	363	445	245	227	327	382	179	191	263	182	346	403	157	399	712
16.8346	0	365	451	247	229	330	383	181	197	264	183	348	405	159	403	708
16.9574	0	367	458	255	232	334	384	183	206	267	185	351	406	158	407	714
17.0803	0	370	467	257	236	337	392	185	202	265	185	356	408	160	410	728
17.2032	0	369	465	264	236	344	398	185	193	267	185	357	408	161	412	727
17.3261	0	365	450	247	231	334	393	180	200	267	184	353	404	158	402	711
17.449	0	366	458	246	236	335	394	182	209	267	182	354	406	158	408	710
17.5718	0	363	469	246	246	346	394	179	211	267	179	358	407	159	409	707
17.6947	0	364	477	255	251	350	390	181	210	265	181	362	410	159	413	710
17.8176	0	367	487	262	255	356	387	184	215	264	185	366	414	161	416	714
17.9405	0	373	487	269	254	364	393	187	217	264	188	367	414	163	417	719
18.0634	0	371	469	253	246	354	390	181	214	267	188	362	408	161	404	714
18.1862	0	370	472	255	247	352	396	182	207	263	188	361	409	161	409	710
18.3091	0	371	475	255	248	352	396	182	211	263	190	361	410	161	410	708
18.432	0	373	482	260	251	353	395	186	215	264	191	361	412	162	413	710
18.5549	0	375	494	267	256	359	396	188	217	268	192	365	415	163	418	721
18.6778	0	374	491	275	255	366	400	188	212	267	195	366	413	162	417	713
18.8006	0	372	470	254	244	353	397	186	212	262	195	361	408	161	405	710
18.9235	0	370	473	259	246	352	398	187	215	264	197	360	408	161	409	707
19.0464	0	372	474	258	246	349	397	187	212	268	195	359	409	162	410	714
19.1693	0	371	483	261	249	352	398	188	209	266	194	361	411	163	414	712
19.2922	0	371	489	265	254	358	400	190	213	264	196	361	413	165	417	710
19.415	0	371	471	264	247	356	401	187	216	265	194	359	410	163	401	706
19.5379	0	374	465	249	246	348	397	184	213	268	194	358	405	162	402	703
19.6608	0	374	469	254	246	349	396	185	209	265	194	357	405	162	405	700
19.7837	0	375	472	254	249	349	394	187	214	262	195	357	407	163	408	697
19.9066	0	377	481	258	254	353	402	191	220	265	196	359	410	165	411	701
20.0294	0	379	487	262	257	357	404	190	217	270	197	361	411	165	415	713
20.1523	0	377	468	259	248	353	400	187	212	266	194	359	405	163	403	701
20.2752	0	378	466	251	246	346	399	186	215	263	195	356	404	163	404	695
20.3981	0	378	469	254	246	346	401	187	217	265	196	356	404	162	407	703
20.521	0	380	476	255	247	349	399	188	216	269	194	357	408	164	410	707
20.6438	0	384	483	262	252	352	402	190	213	267	195	358	409	166	414	709
20.7667	0	385	491	267	256	356	404	192	217	265	197	360	411	166	417	710
20.8896	0	384	479	271	251	359	405	192	220	268	197	360	408	166	410	712
21.0125	0	383	468	255	247	349	401	187	215	271	195	358	405	163	405	708
21.1354	0	384	471	257	246	350	400	189	211	267	195	357	405	165	409	710
21.2582	0	386	473	258	247	349	400	189	216	267	196	359	407	165	410	714
21.3811	0	386	481	263	249	351	403	193	218	269	196	359	409	166	414	718
21.504	0	388	487	268	254	359	406	193	215	270	197	361	411	167	416	719
21.6269	0	382	470	257	248	353	402	189	213	268	195	358	405	165	402	712
21.7498	0	385	471	255	248	350	401	189	217	267	195	356	405	165	406	709
21.8726	1	385	470	256	248	350	402	190	218	266	194	357	406	165	407	716
21.9955	0	389	477	258	252	352	402	191	214	269	194	357	408	166	412	717
22.1184	0	389	484	262	255	354	402	192	214	268	195	358	410	167	414	725
22.2413	0	390	477	267	252	359	404	193	217	268	196	358	409	167	410	721
22.3642	0	388	464	252	245	346	400	190	218	267	195	355	404	165	401	716
22.487	0	389	467	254	245	347	401	189	212	268	194	354	404	164	406	714
22.6099	0	386	470	253	248	346	398	191	212	267	194	354	406	165	407	719
22.7328	0	389	479	257	252	349	399	192	217	268	194	354	408	167	411	718
22.8557	0	391	485	262	257	352	403	194	218	269	194	356	410	168	414	726
22.9786	0	391	482	266	255	358	406	193	214	270	195	357	410	168	412	725
23.1014	0	386	464	250	247	346	398	190	213	268	193	352	404	165	400	720
23.2243	0	387	467	251	245	346	394	189	217	267	194	354	404	164	405	717
23.3472	0	388	469	254	248	347	395	191	216	267	195	356	405	164	409	725
23.4701	0	388	477	257	252	351	399	191	210	269	194	360	406	165	413	731
23.593	0	388	483	261	254	351	397	194	211	267	195	363	408	165	417	736
23.7158	0	390	489	264	257	358	403	194	218	268	194	365	411	168	421	733
23.8387	0	387	470	258	248	353	396	190	218	270	195	361	407	165	408	733
23.9616	0	387	468	254	246	348	394	190	215	270	194	360	406	164	407	727
24.0845	0	383	469	257	245	350	391	191	220	268	195	362	407	162	411	728
24.2074	0	384	473	258	247	352	392	194	223	267	195	364	409	163	413	724
24.3302	0	383	481	265	252	357	395	195	227	270	197	368	411	164	417	737
24.4531	0	384	486	271	254	364	400	198	225	270	198	369	412	164	420	736
24.576	0	378	469	263	245	359	396	197	227	267	202	366	407	162	406	724
24.6989	0	377	467	259	245	356	396	197	231	266	202	366	407	161	408	718
24.8218	0	378	469	261	246	356	394	197	233	269	200	366	407	162	410	725
24.9446	0	374	478	260	251	359	396	197	229	268	200	365	410	163	413	718
25.0675	0	376	486	266	257	365	396	196	231	263	201	365	412	164	416	722
25.1904	0	376	488	272	258	370	400	199	231	267	201	365	413	165	418	722
25.3133	0	377	466	257	247	357	397	193	225	267	197	360	410	164	398	718
25.4362	0	375	464	253	244	351	392	188	216	264	195	358	405	162	403	711
25.559	0	373	467	255	245	350	389	190	219	263	194	356	406	161	407	707
25.6819	0	375	474	257	249	350	390	191	222	263	196	358	408	161	412	711
25.8048	0	377	482	260	253	353	392	192	221	268	195	359	410	163	416	721
25.9277	0	377	489	266	256	356	393	193	216	265	195	358	413	164	419	720
26.0506	0	376	476	269	251	360	394	193	217	262	195	358	412	163	406	710
26.1734	0	373	463	250	246	350	389	190	221	263	194	355	405	162	404	703
26.2963	0	372	468	256	246	348	389	190	218	266	193	354	406	161	407	709
26.4192	0	373	471	257	247	348	388	190	213	263	193	354	407	162	410	707
26.5421	0	374	480	261	251	352	387	193	219	263	194	356	409	162	415	710
26.665	0	375	487	266	257	356	392	195	220	265	193	359	412	165	419	713
26.7878	0	376	497	271	262	362	393	196	219	269	193	361	415	164	424	719
26.9107	0	371	481	265	255	361	393	192	215	264	194	358	414	164	405	706
27.0336	0	370	472	253	252	355	390	190	219	263	194	356	407	162	406	701
27.1565	0	368	477	256	255	355	393	191	221	263	194	355	407	163	410	702
27.2794	0	368	480	253	262	358	393	190	219	266	191	355	409	164	412	706
27.4022	0	373	488	259	266	362	393	192	216	261	192	359	412	164	416	705
27.5251	0	376	499	265	271	364	395	194	223	261	194	361	413	164	419	712
27.648	0	374	503	275	278	373	400	196	225	264	196	362	414	166	420	718
27.7709	0	373	474	254	262	363	401	189	218	262	195	358	415	164	395	704
27.8938	0	374	477	255	257	357	394	190	218	259	195	357	406	163	406	702
28.0166	0	375	479	257	256	360	393	192	222	260	195	357	407	162	408	698
28.1395	0	377	486	259	262	361	395	195	225	263	194	357	409	164	412	702
28.2624	0	379	496	265	267	366	396	196	221	264	195	359	412	165	418	709
28.3853	0	378	506	271	272	371	390	199	225	260	196	362	415	167	422	711
28.5082	0	384	511	279	277	380	405	202	224	260	200	364	418	169	427	711
28.631	0	380	484	264	261	368	401	195	224	264	196	359	414	166	404	703
28.7539	0	379	479	257	258	363	397	194	218	263	196	358	408	163	408	698
28.8768	0	378	481	262	260	363	396	196	218	260	197	357	408	165	410	702
28.9997	0	380	486	263	262	363	397	196	222	260	196	357	411	167	415	700
29.1226	0	383	498	268	267	369	396	199	224	265	197	359	414	167	421	714
29.2454	0	384	506	274	274	371	400	201	219	265	198	362	416	169	425	716
29.3683	0	384	516	279	278	378	404	203	219	262	199	364	421	172	432	722
29.4912	0	381	492	274	265	374	402	198	223	263	197	361	418	169	411	706
29.6141	0	383	485	263	262	365	397	197	223	266	198	361	412	167	413	710
29.737	0	382	487	268	262	367	400	198	218	264	197	361	412	167	416	710
29.8598	0	384	490	267	265	367	400	198	218	261	197	360	413	167	418	709
29.9827	0	385	499	272	269	371	401	201	223	264	197	361	416	170	423	708
30.1056	0	390	509	276	274	372	401	203	223	268	198	363	420	171	428	720
30.2285	0	392	512	287	275	381	405	203	217	268	198	365	421	173	432	724
30.3514	0	388	484	268	262	369	403	199	216	262	197	360	417	169	409	708
30.4742	0	389	485	266	260	363	402	198	221	265	196	360	413	168	416	704
30.5971	0	389	485	269	260	364	400	198	220	268	196	360	412	168	417	709
30.72	0	389	490	270	263	367	400	200	215	267	194	360	414	170	422	711
30.8429	0	389	502	276	270	371	402	202	217	264	196	363	419	172	429	717
30.9658	0	390	511	281	276	374	404	204	224	267	197	364	422	173	435	718
31.0886	0	391	512	292	276	383	406	204	222	271	198	366	422	175	433	726
31.2115	0	385	485	265	262	369	402	197	213	267	196	360	426	170	401	706
31.3344	0	385	484	266	262	366	401	196	217	264	196	359	413	169	413	712
31.4573	0	385	485	268	263	365	400	198	222	265	196	360	413	168	416	704
31.5802	0	387	492	270	268	369	401	200	220	269	197	362	415	168	421	712
31.703	0	388	505	276	275	372	403	201	216	268	197	361	420	172	428	714
31.8259	0	389	517	281	281	376	405	205	220	265	198	364	424	174	434	715
31.9488	0	388	517	291	283	386	408	205	224	269	199	365	423	175	434	722
32.0717	0	385	489	266	268	371	404	198	219	270	197	360	420	170	409	709
32.1946	0	385	489	268	268	370	401	198	214	266	197	360	415	170	417	707
32.3174	0	385	489	269	267	370	400	199	220	266	197	360	414	169	417	708
32.4403	0	386	495	272	270	370	403	202	223	266	198	361	416	169	421	710
32.5632	0	389	507	279	276	374	403	203	221	272	197	364	420	172	428	720
32.6861	0	392	512	287	278	381	405	204	215	269	198	364	423	174	434	722
32.809	0	389	486	277	264	373	402	199	219	266	196	361	424	170	409	706
32.9318	0	387	480	267	260	365	401	199	219	267	196	359	413	169	414	706
33.0547	0	386	477	271	260	365	400	198	215	270	194	358	413	168	415	710
33.1776	0	386	481	272	261	367	399	198	212	267	195	359	413	168	418	708
33.3005	0	390	490	275	266	368	400	201	218	267	194	360	417	169	424	709
33.4234	0	391	498	282	270	373	404	203	219	269	195	361	419	171	429	717
33.5462	0	388	474	277	258	371	402	197	213	269	194	358	420	167	406	703
33.6691	0	383	463	262	252	358	394	196	211	267	192	355	413	166	404	699
33.792	0	383	461	265	251	359	394	196	217	265	191	353	408	165	408	696
33.9149	0	384	463	265	251	358	394	197	218	267	191	354	407	165	412	699
34.0378	0	385	472	269	256	360	396	197	212	269	190	353	410	167	416	700
34.1606	0	382	483	271	262	364	394	198	213	267	192	356	413	166	419	706
34.2835	0	384	472	273	258	368	395	195	219	266	192	354	412	165	408	697
34.4064	0	380	455	254	248	354	390	191	217	267	189	350	415	162	389	696
34.5293	0	380	454	256	248	351	390	191	210	265	188	347	402	161	401	689
34.6522	0	378	454	256	246	350	386	192	214	263	187	348	402	161	403	692
34.775	0	381	462	260	250	352	389	193	221	263	188	348	404	162	408	690
34.8979	0	382	469	264	254	355	389	196	220	267	188	349	406	164	412	702
35.0208	0	384	471	269	256	361	392	195	212	265	188	350	407	165	415	702
35.1437	0	380	450	257	245	352	384	191	213	263	187	347	408	162	392	688
35.2666	0	378	445	252	243	346	382	189	218	260	186	344	398	158	398	682
35.3894	0	379	445	252	241	346	381	188	221	263	185	343	397	161	399	689
35.5123	0	379	450	254	245	346	381	189	219	263	184	342	398	160	403	686
35.6352	0	380	455	257	247	347	380	192	226	257	185	343	400	162	407	686
35.7581	0	378	457	262	249	353	384	193	228	260	186	344	400	161	408	690
35.881	0	378	437	249	239	342	379	187	222	261	183	341	403	158	380	684
36.0038	0	375	434	245	236	338	375	185	222	258	181	338	391	158	391	678
36.1267	0	374	435	246	235	337	371	186	233	252	181	336	390	158	393	674
36.2496	0	375	439	247	238	337	376	188	237	257	181	337	392	158	398	677
36.3725	0	377	445	249	240	339	373	190	235	258	182	338	394	160	402	685
36.4954	0	378	451	252	243	341	376	189	224	259	181	339	395	160	404	686
36.6182	0	375	430	247	234	336	369	185	228	253	181	336	387	156	388	677
36.7411	0	372	422	239	230	328	369	183	232	255	179	332	385	155	385	668
36.864	0	372	421	237	228	326	366	184	233	256	176	329	384	156	388	674
36.9869	0	372	425	241	231	326	365	184	229	252	177	330	385	156	392	673
37.1098	0	372	432	243	234	328	364	185	234	252	178	332	386	157	396	676
37.2326	0	373	439	246	237	332	370	187	230	256	178	334	389	157	398	679
37.3555	0	376	438	254	237	338	370	186	225	258	176	336	389	156	398	683
37.4784	0	371	421	238	230	326	363	182	218	251	176	330	382	156	383	669
37.6013	0	371	420	235	228	324	360	182	230	249	176	328	382	156	386	665
37.7242	0	370	420	235	229	324	365	183	230	252	175	328	381	155	387	669
37.847	0	372	425	239	230	324	364	182	226	253	175	329	383	154	390	669
37.9699	0	371	432	242	233	327	365	184	223	251	176	330	384	155	393	675
38.0928	0	372	436	247	235	333	369	184	224	253	177	331	385	156	394	670
38.2157	0	368	419	233	229	325	366	179	222	253	174	325	378	155	378	662
38.3386	0	369	419	232	228	321	363	179	222	251	173	325	377	153	380	660
38.4614	0	368	420	234	228	321	361	179	225	249	175	325	376	153	383	664
38.5843	0	370	426	234	229	322	362	181	231	249	176	326	379	154	385	662
38.7072	0	372	433	238	234	326	369	183	224	253	175	329	382	153	390	667
38.8301	0	375	437	242	237	331	370	183	216	254	175	332	384	154	392	670
38.953	0	371	427	244	232	332	369	181	210	254	177	327	380	155	384	668
39.0758	0	370	416	229	227	320	365	179	215	250	175	325	376	154	377	657
39.1987	0	370	416	230	227	320	366	178	216	253	174	324	376	153	379	665
39.3216	0	369	422	233	227	321	366	178	214	252	174	327	376	153	382	656
39.4445	0	369	428	236	233	324	368	181	214	250	176	328	380	154	386	665
39.5674	0	372	436	241	236	327	372	184	216	254	177	332	383	154	390	666
39.6902	0	375	444	244	240	333	375	185	208	259	178	334	387	155	393	676
39.8131	0	373	432	247	233	333	374	181	199	256	176	331	382	155	386	664
39.936	0	369	423	231	231	322	370	178	199	252	177	328	380	155	381	664
40.0589	0	370	427	236	230	326	371	178	207	254	177	329	380	155	384	663
40.1818	0	374	430	236	233	326	372	180	206	259	178	330	381	155	386	670
40.3046	0	372	440	240	237	330	374	181	199	258	176	332	386	156	389	670
40.4275	0	373	446	244	242	334	374	183	204	253	177	335	387	156	392	670
40.5504	0	374	439	248	238	338	376	182	207	256	178	333	385	155	389	670
40.6733	0	375	427	235	233	326	374	179	202	260	176	331	382	155	382	671
40.7962	0	373	429	238	232	327	374	178	195	257	177	331	383	156	385	668
40.919	0	374	432	239	233	327	375	181	199	255	178	332	384	156	389	665
41.0419	0	374	439	243	237	329	377	183	206	258	178	336	388	155	391	670
41.1648	0	377	446	248	239	333	378	184	204	264	178	338	392	157	396	680
41.2877	0	375	432	248	234	333	378	180	196	259	177	334	386	158	387	671
41.4106	0	373	425	235	229	324	374	178	199	255	176	331	383	155	384	662
41.5334	0	371	428	237	232	323	375	179	205	257	177	332	384	156	388	663
41.6563	0	373	432	239	233	325	374	178	202	262	178	334	385	157	390	671
41.7792	0	373	442	243	238	330	378	179	198	260	178	337	388	157	394	670
41.9021	0	372	455	245	248	334	379	182	203	256	179	338	392	158	396	671
42.025	0	373	456	254	250	343	381	182	209	259	180	340	393	158	398	673
42.1478	0	372	434	237	239	332	377	178	203	261	179	336	386	157	386	670
42.2707	0	370	433	236	236	328	374	178	197	256	179	335	386	156	389	667
42.3936	0	369	436	238	237	329	373	178	205	255	178	335	387	157	391	664
42.5165	0	371	441	241	239	331	376	180	207	256	179	337	390	158	395	665
42.6394	0	372	451	245	244	335	376	180	204	261	179	339	392	159	398	676
42.7622	0	373	456	250	248	338	382	182	195	253	180	342	395	160	403	679
42.8851	0	374	450	254	246	343	378	183	204	254	180	340	394	162	400	674
43.008	0	371	433	238	237	331	377	178	205	256	179	337	389	159	390	665
43.1309	0	371	435	242	238	330	374	179	201	260	178	337	390	159	395	674
43.2538	0	370	436	242	237	328	373	180	196	256	178	337	392	160	398	674
43.3766	0	373	442	246	240	332	374	182	202	257	180	338	393	161	401	673
43.4995	0	373	449	249	242	335	377	184	206	258	180	341	396	162	405	680
43.6224	0	372	438	253	239	337	379	182	198	260	179	339	396	161	393	675
43.7453	0	368	424	238	232	325	373	178	194	256	176	335	389	159	390	671
43.8682	0	369	424	240	232	327	370	177	203	254	178	336	390	159	393	668
43.991	0	368	428	241	234	326	373	178	203	256	178	336	391	159	396	673
44.1139	0	370	437	243	238	329	375	180	197	259	178	336	392	161	401	680
44.2368	0	368	447	247	244	333	374	180	198	258	179	338	394	162	405	680
44.3597	0	369	439	251	242	339	376	179	205	256	178	338	396	161	395	674
44.4826	0	365	425	236	232	327	374	177	203	256	177	335	388	158	389	669
44.6054	0	363	426	235	233	326	373	176	198	256	176	333	389	160	392	669
44.7283	0	363	430	238	235	326	369	177	196	255	178	333	390	160	395	672
44.8512	0	366	437	242	238	328	372	179	204	254	179	335	392	161	398	671
44.9741	0	367	443	246	242	332	375	183	204	257	180	337	395	162	402	677
45.097	0	369	450	249	246	337	378	184	197	260	180	338	397	162	406	679
45.2198	0	364	432	247	236	333	373	180	196	256	178	335	391	160	393	673
45.3427	0	364	426	236	235	326	371	176	203	254	177	332	389	161	390	666
45.4656	0	365	429	238	235	327	373	178	202	256	178	333	390	160	393	669
45.5885	0	364	433	239	237	327	374	179	196	257	178	332	391	160	397	669
45.7114	0	365	440	243	240	331	373	180	198	256	179	334	394	161	400	675
45.8342	0	367	446	247	244	334	374	182	204	255	180	336	396	162	402	674
45.9571	0	367	436	250	239	338	382	181	198	253	180	335	392	160	395	679
46.08	0	365	426	235	234	326	375	179	194	258	177	332	390	160	389	667
46.2029	0	364	427	239	234	327	371	179	196	256	177	332	390	160	394	672
46.3258	0	365	431	238	237	327	373	180	204	256	179	333	392	160	396	670
46.4486	0	367	439	244	241	330	375	181	202	259	180	335	395	161	398	681
46.5715	0	368	446	246	246	335	379	182	196	261	181	337	397	161	401	683
46.6944	0	364	431	246	239	334	375	180	198	257	179	334	391	159	391	675
46.8173	0	364	423	234	233	325	374	177	203	255	177	331	388	159	387	666
46.9402	0	365	425	237	235	325	374	179	201	258	178	331	389	159	390	675
47.063	0	364	429	236	236	327	375	179	194	259	178	331	390	160	392	670
47.1859	0	366	437	241	241	329	375	181	196	256	179	333	392	160	397	676
47.3088	0	368	442	244	243	332	377	183	205	257	181	335	395	160	399	676
47.4317	0	367	436	247	240	337	383	183	199	258	181	335	394	160	394	681
47.5546	0	364	421	233	233	325	376	177	194	259	177	329	391	160	382	667
47.6774	0	362	420	234	232	324	373	179	195	254	177	329	389	159	389	670
47.8003	0	362	424	237	233	325	373	178	204	255	178	330	389	158	391	667
47.9232	0	366	429	241	235	327	375	181	202	261	179	332	392	159	395	677
48.0461	11	367	436	244	238	330	378	182	195	260	179	334	394	160	397	675
48.169	0	366	440	249	241	335	380	183	197	257	180	335	397	162	401	675
48.2918	0	363	423	243	232	330	378	180	204	256	178	332	389	161	388	667
48.4147	0	363	419	235	230	325	375	179	201	261	178	331	389	160	390	673
48.5376	0	363	420	238	230	325	377	179	193	258	177	331	389	160	391	669
48.6605	0	363	423	240	233	325	375	180	196	255	178	332	392	160	394	668
48.7834	0	363	428	243	234	327	378	181	204	257	179	334	394	161	397	672
48.9062	0	366	432	248	236	331	380	181	202	263	180	335	395	162	399	682
49.0291	0	363	416	239	230	327	377	178	193	260	177	332	389	161	387	669
49.152	0	361	413	235	228	322	375	177	196	254	177	330	388	160	388	663
49.2749	0	360	414	236	228	321	375	177	202	256	177	330	389	159	390	667
49.3978	0	364	419	239	231	322	374	179	201	262	178	331	391	160	393	676
49.5206	0	363	426	242	234	326	377	179	195	261	179	334	393	161	397	674
49.6435	0	361	436	244	240	330	379	181	199	256	180	335	396	162	398	672
49.7664	0	361	424	248	235	331	380	180	206	258	180	334	391	160	390	669
49.8893	0	360	415	232	231	323	376	176	202	261	178	330	388	160	385	672
50.0122	0	359	416	235	230	322	375	176	194	258	178	330	389	158	389	670
50.135	0	353	416	235	231	321	375	177	198	255	178	331	390	159	390	667
50.2579	0	348	425	238	235	325	376	179	203	258	178	334	394	161	394	670
50.3808	0	350	432	243	239	330	377	179	201	263	178	337	395	164	397	681
50.5037	0	357	440	246	247	336	384	180	192	256	178	341	398	164	400	680
50.6266	0	360	424	246	237	335	379	178	199	256	178	337	392	163	390	666
50.7494	0	356	418	233	235	327	378	177	204	257	179	335	390	163	389	669
50.8723	0	359	419	237	234	328	377	176	200	262	179	335	391	162	392	677
50.9952	0	360	422	237	235	329	376	178	196	259	180	335	392	163	394	675
51.1181	0	363	428	240	238	331	377	180	199	257	181	336	395	163	398	674
51.241	0	364	432	245	240	335	381	183	204	261	181	337	397	164	400	682
51.3638	0	362	416	239	233	330	379	179	201	263	180	334	391	162	389	678
51.4867	0	362	413	234	231	325	376	177	194	259	179	333	390	162	390	674
51.6096	0	360	415	235	231	326	376	178	200	259	179	333	390	161	392	672
51.7325	0	363	420	236	234	326	378	180	203	261	181	335	392	162	395	674
51.8554	0	364	427	241	237	329	378	180	201	264	181	336	394	162	399	685
51.9782	0	366	433	244	241	333	381	182	198	263	182	339	397	163	401	686
52.1011	0	364	418	246	234	334	378	181	205	262	182	337	392	162	394	677
52.224	0	361	409	236	229	327	376	180	207	262	182	336	390	161	391	673
52.3469	0	360	411	240	229	328	377	181	204	264	184	337	389	160	394	683
52.4698	0	356	416	241	232	330	379	182	202	262	185	338	393	160	397	685
52.5926	0	355	422	244	235	335	381	185	207	262	186	340	395	161	400	695
52.7155	0	357	427	250	239	338	383	186	208	263	187	343	398	162	402	700
52.8384	0	358	426	258	237	344	384	187	209	266	188	344	397	162	401	702
52.9613	0	357	409	241	228	335	383	184	205	263	188	341	393	161	389	691
53.0842	0	358	416	242	230	336	382	186	210	262	188	342	394	160	393	687
53.207	0	357	418	244	233	336	384	186	211	263	189	342	393	161	395	690
53.3299	0	357	430	245	239	339	385	187	206	264	188	342	398	163	397	695
53.4528	0	359	437	250	244	342	386	188	205	263	189	344	400	163	401	695
53.5757	0	359	439	255	245	347	388	189	210	263	190	344	399	162	399	702
53.6986	0	354	423	238	243	345	388	183	212	260	190	342	406	157	368	706
53.8214	0	362	430	230	236	344	386	184	211	263	190	343	394	152	382	670
53.9443	0	365	431	242	236	344	387	183	211	259	193	342	388	147	390	657
54.0672	0	365	436	247	242	349	388	186	217	261	195	343	389	148	392	729
54.1901	0	367	444	252	248	355	392	191	218	262	194	347	390	147	394	782
54.313	0	367	445	265	249	363	396	191	218	262	194	350	389	147	396	752
54.4358	0	363	421	248	235	354	391	187	217	260	192	348	385	143	376	753
54.5587	0	363	419	246	236	352	390	189	221	258	191	347	378	146	381	766
54.6816	0	363	424	250	238	352	391	193	222	259	192	345	378	152	385	705
54.8045	0	364	433	252	242	353	392	194	215	260	192	345	382	156	391	678
54.9274	0	363	443	257	249	356	392	196	214	260	191	346	388	159	393	700
55.0502	0	363	438	260	246	359	393	195	215	259	191	346	389	160	389	703
55.1731	0	359	425	246	240	348	389	192	213	260	190	343	389	158	380	687
55.296	0	358	429	250	239	348	389	192	208	259	186	342	388	160	386	685
55.4189	0	359	432	249	240	346	387	192	207	259	188	343	390	160	389	688
55.5418	0	363	442	251	243	348	387	194	211	259	189	344	395	161	391	690
55.6646	0	365	447	258	247	356	391	195	213	261	189	347	398	162	397	693
55.7875	0	363	431	252	238	349	389	191	206	261	188	344	395	161	384	682
55.9104	0	360	430	247	239	345	385	191	206	261	188	344	393	161	389	676
56.0333	0	360	435	250	240	346	386	193	209	260	188	344	395	162	393	668
56.1562	0	362	443	251	245	349	388	194	210	262	189	346	398	163	396	667
56.279	0	363	452	257	252	352	390	195	208	263	190	348	401	164	400	656
56.4019	0	362	445	261	249	358	389	193	208	262	192	346	401	165	399	652
56.5248	0	361	435	246	243	348	387	191	210	262	192	344	402	163	389	641
56.6477	0	360	441	252	247	352	389	192	210	263	191	344	401	164	397	643
56.7706	0	361	442	252	248	351	390	194	206	264	190	344	401	165	399	636
56.8934	0	362	449	257	253	355	389	195	208	264	190	345	405	166	402	642
57.0163	0	362	447	265	253	361	392	197	211	264	192	346	405	166	402	639
57.1392	0	359	427	247	243	347	388	193	211	265	190	343	405	164	382	627
57.2621	0	358	429	249	243	347	389	192	205	264	191	343	400	164	395	619
57.385	0	356	431	251	244	345	387	193	206	264	190	342	403	163	397	618
57.5078	0	359	438	255	247	350	389	196	211	264	191	344	405	165	400	618
57.6307	0	360	441	262	250	355	392	196	211	266	193	346	407	166	403	627
57.7536	0	357	422	250	239	349	390	192	206	264	191	343	405	163	382	606
57.8765	0	355	419	247	239	344	385	192	208	263	190	341	403	163	388	603
57.9994	0	355	420	251	238	343	386	192	210	262	192	343	401	162	394	602
58.1222	0	356	425	252	241	345	386	194	211	267	192	342	403	164	397	605
58.2451	0	357	432	258	245	348	389	195	205	266	191	344	406	165	400	605
58.368	0	357	429	265	244	354	392	194	205	264	193	344	405	165	397	603
58.4909	0	352	411	247	234	340	386	192	209	263	191	342	409	162	377	597
58.6138	0	352	411	249	235	341	384	191	208	267	190	341	405	163	387	600
58.7366	0	352	412	250	235	340	385	190	203	265	189	341	402	163	392	595
58.8595	0	351	424	253	241	343	385	191	204	263	190	342	405	163	395	593
58.9824	0	354	433	259	246	350	389	192	210	264	190	343	406	164	397	601
59.1053	0	352	416	251	237	345	384	187	209	266	189	341	403	161	380	596
59.2282	0	349	416	244	237	339	383	188	203	264	190	340	407	161	377	591
59.351	0	348	418	246	239	341	382	187	206	262	189	339	409	160	379	588
59.4739	0	349	424	249	240	342	383	189	209	262	190	339	404	161	388	596
59.5968	0	353	430	253	243	344	384	191	208	266	191	341	406	161	392	606
59.7197	0	351	421	256	239	348	386	189	203	263	190	339	408	161	378	598
59.8426	0	349	408	241	233	336	382	186	203	260	189	336	404	158	372	588
59.9654	0	348	410	243	232	336	381	186	206	261	189	335	405	158	374	594
60.0883	0	350	414	244	235	336	379	186	206	264	188	334	404	159	380	598
60.2112	0	350	421	248	238	339	383	187	201	262	189	336	402	160	387	599
60.3341	0	353	426	252	242	342	385	189	204	261	188	337	404	162	391	600
60.457	0	350	413	255	234	342	385	188	207	261	189	336	406	159	375	602
60.5798	0	348	405	240	229	333	380	184	204	263	187	334	402	159	371	600
60.7027	0	348	405	242	228	333	380	184	200	260	186	332	403	159	374	597
60.8256	0	349	410	243	232	333	378	185	204	260	187	333	398	159	383	596
60.9485	0	349	417	248	235	336	381	187	207	261	188	335	400	159	387	606
61.0714	0	350	422	251	238	339	382	189	206	266	187	337	402	159	390	611
61.1942	0	352	426	261	239	346	386	189	202	264	189	338	404	162	393	614
61.3171	0	350	405	246	230	337	384	186	201	261	188	335	407	159	370	601
61.44	0	349	403	242	229	334	381	186	206	261	186	334	401	159	380	608
61.5629	0	349	405	245	230	333	380	186	204	265	187	335	397	158	386	608
61.6858	0	350	413	247	231	336	382	187	201	263	188	336	399	159	389	616
61.8086	0	352	419	252	235	339	384	189	202	261	189	338	401	160	393	615
61.9315	0	352	425	255	239	342	386	191	206	264	190	340	404	161	395	624
62.0544	0	351	413	256	234	343	387	188	204	264	189	338	402	160	384	621
62.1773	0	351	406	243	230	336	383	188	201	263	188	336	401	160	384	622
62.3002	0	351	409	250	230	335	382	189	204	263	189	338	398	160	389	618
62.423	0	351	411	250	231	338	385	190	206	264	189	339	400	161	392	623
62.5459	0	353	418	255	235	341	387	191	204	266	190	341	403	161	395	631
62.6688	0	354	424	259	239	344	388	193	202	267	191	344	406	163	399	640
62.7917	0	354	409	260	231	346	386	192	206	265	191	342	406	162	383	626
62.9146	0	351	401	247	227	337	385	191	206	266	191	341	404	160	380	628
63.0374	0	352	401	249	227	337	385	190	204	266	189	340	398	161	390	628
63.1603	0	350	407	251	229	337	383	191	204	266	191	341	400	161	393	635
63.2832	0	354	416	256	234	340	386	194	208	267	192	342	402	163	396	636
63.4061	0	355	427	258	238	344	389	197	209	268	192	345	404	164	399	639
63.529	0	357	430	267	241	350	392	196	205	270	194	346	404	164	400	641
63.6518	0	352	410	249	229	340	386	191	203	267	192	342	407	161	375	634
63.7747	0	352	410	248	231	337	385	191	207	266	192	342	401	160	386	634
63.8976	0	352	413	249	231	338	385	191	208	266	191	342	397	161	392	634
64.0205	0	354	418	253	234	340	388	193	204	267	191	343	401	162	396	636
64.1434	0	354	424	257	237	342	387	194	206	268	192	343	403	163	399	642
64.2662	0	356	429	261	241	346	390	197	210	268	193	346	405	165	402	647
64.3891	0	357	427	268	239	351	393	197	211	269	194	348	407	165	398	652
64.512	0	353	407	250	230	339	389	194	205	268	193	344	408	163	379	639
64.6349	0	353	410	251	230	339	387	194	205	267	191	343	399	163	395	641
64.7578	0	353	419	250	234	341	385	194	211	265	192	343	400	163	396	641
64.8806	0	357	430	256	240	345	387	193	211	269	191	344	403	164	400	646
65.0035	0	358	439	260	244	348	390	196	206	268	192	347	405	165	402	648
65.1264	0	359	445	263	247	352	392	198	206	266	193	348	408	167	406	653
65.2493	0	355	427	260	240	349	390	195	211	267	194	347	408	163	387	648
65.3722	0	357	421	252	237	343	387	195	209	269	193	345	401	163	395	649
65.495	0	356	421	255	236	342	389	195	203	268	192	344	402	164	399	648
65.6179	0	356	425	255	240	342	389	195	205	265	193	344	404	164	400	650
65.7408	0	358	434	258	244	346	391	198	211	268	192	345	407	166	404	655
65.8637	0	358	446	264	250	353	392	197	211	272	193	347	408	167	407	664
65.9866	0	357	428	252	242	349	390	193	205	268	192	345	408	164	384	648
66.1094	0	356	430	250	241	344	389	194	205	266	192	342	404	164	390	645
66.2323	0	356	431	251	241	343	388	194	210	266	193	344	402	163	396	652
66.3552	0	358	437	251	244	344	387	195	210	269	192	343	405	165	400	657
66.4781	0	359	443	257	248	346	390	195	205	268	193	344	407	165	403	658
66.601	0	360	448	263	249	352	393	198	207	266	193	345	408	167	405	658
66.7238	0	357	428	251	241	345	389	194	210	265	192	342	411	164	379	654
66.8467	0	356	427	247	239	340	385	193	208	268	192	340	403	163	388	656
66.9696	0	357	428	249	239	340	386	191	203	265	190	339	401	163	394	653
67.0925	0	357	434	250	241	340	385	192	207	264	191	339	404	165	398	651
67.2154	0	358	441	255	246	345	388	195	209	265	192	341	406	165	401	661
67.3382	0	361	448	260	249	346	387	196	208	269	191	343	408	166	405	667
67.4611	0	360	437	263	247	352	390	195	203	266	191	342	408	165	396	661
67.584	0	357	426	246	239	339	385	192	206	264	192	339	404	163	388	651
67.7069	0	357	427	251	240	341	385	192	207	264	190	338	401	162	395	658
67.8298	0	357	430	249	240	340	383	192	206	267	189	339	403	163	397	661
67.9526	0	359	437	252	243	341	385	193	202	264	189	339	405	165	401	669
68.0755	0	359	440	257	247	344	386	194	206	266	191	340	407	166	403	664
68.1984	0	358	428	259	241	345	387	193	208	265	189	340	409	164	388	664
68.3213	0	356	419	246	237	336	383	190	205	267	189	337	403	162	388	658
68.4442	0	356	420	249	236	337	382	190	202	264	189	336	400	164	395	667
68.567	0	357	423	250	238	336	382	192	205	262	188	336	402	163	398	660
68.6899	0	356	431	254	241	339	384	193	207	264	190	339	405	164	401	668
68.8128	0	357	435	259	243	344	387	193	204	267	189	341	407	165	406	675
68.9357	0	354	419	259	237	343	385	192	203	264	189	339	407	164	387	671
69.0586	0	353	410	244	231	333	381	190	205	262	188	337	400	161	387	662
69.1814	0	352	417	244	234	332	380	189	204	264	187	335	399	161	392	662
69.3043	0	354	426	245	239	336	381	187	203	263	187	336	400	163	395	662
69.4272	0	354	432	251	242	339	382	190	202	263	188	337	403	164	398	674
69.5501	0	356	444	252	249	341	383	191	207	262	189	338	405	164	401	673
69.673	0	357	449	260	253	350	387	192	208	264	190	340	407	165	404	674
69.7958	0	354	425	248	241	342	386	187	202	263	189	337	408	162	377	664
69.9187	0	352	422	241	238	337	381	186	202	260	188	335	400	161	386	669
70.0416	0	353	425	243	238	335	381	187	205	259	188	334	398	161	392	667
70.1645	0	355	431	245	242	335	380	189	205	262	189	334	401	162	396	672
70.2874	0	358	438	250	245	339	383	189	200	263	189	336	402	163	399	672
70.4102	0	357	443	254	249	342	383	190	202	264	189	338	406	165	402	677
70.5331	0	359	441	260	246	346	387	191	205	264	191	338	407	164	397	680
70.656	0	356	421	244	238	336	381	189	206	264	188	335	404	163	383	674
70.7789	0	355	423	246	237	337	382	187	200	264	187	334	399	164	394	671
70.9018	0	355	424	246	238	335	380	189	201	263	187	333	399	164	396	674
71.0246	0	357	430	250	241	338	382	190	205	263	188	336	402	163	400	678
71.1475	0	359	437	255	244	341	386	193	205	265	189	338	404	164	403	684
71.2704	0	358	436	259	245	347	387	192	201	265	188	338	405	165	398	680
71.3933	0	355	418	244	236	336	382	188	202	262	188	336	399	163	385	674
71.5162	0	354	419	245	236	335	381	189	206	262	188	335	396	162	395	676
71.639	0	356	422	246	237	335	381	189	206	265	187	335	397	163	397	678
71.7619	0	356	432	249	241	338	384	190	202	264	188	337	401	164	401	677
71.8848	0	357	444	253	249	343	386	190	203	261	189	338	403	165	403	680
72.0077	0	359	448	261	252	351	388	193	208	263	189	339	403	166	407	684
72.1306	0	357	428	248	242	343	383	189	208	264	189	336	402	165	384	681
72.2534	0	356	426	245	241	339	383	188	202	262	188	335	396	165	394	677
72.3763	0	355	428	247	240	340	383	189	203	259	189	336	397	163	398	676
72.4992	0	356	435	248	243	342	383	191	208	261	189	337	399	164	400	679
72.6221	0	361	442	254	247	346	384	191	208	266	189	339	401	166	405	686
72.745	0	362	449	258	252	349	388	194	203	265	189	343	403	168	409	691
72.8678	0	361	443	262	248	354	390	194	204	262	191	342	406	168	403	690
72.9907	0	358	426	246	241	343	386	192	207	263	191	339	400	165	392	683
73.1136	0	360	428	249	242	344	384	191	207	265	189	339	398	166	400	691
73.2365	0	359	431	250	242	343	385	191	202	264	188	337	399	167	402	688
73.3594	0	361	439	252	246	346	387	194	205	262	190	340	401	168	406	688
73.4822	0	361	449	256	253	349	388	195	209	265	190	341	403	168	408	693
73.6051	0	362	442	259	249	354	389	193	208	267	191	341	404	168	399	699
73.728	0	360	431	245	243	344	387	190	202	263	190	339	397	166	394	688
73.8509	0	359	435	247	244	343	386	191	204	261	191	338	397	166	399	683
73.9738	0	358	440	246	249	345	386	193	209	263	190	337	399	168	401	685
74.0966	0	361	447	251	253	349	387	193	208	266	191	340	401	167	405	699
74.2195	0	363	454	255	257	352	391	195	205	265	191	343	404	168	408	699
74.3424	0	362	439	256	249	352	392	194	205	262	193	341	401	167	395	688
74.4653	0	360	431	243	242	344	388	193	209	264	192	339	397	166	394	687
74.5882	0	359	433	246	242	343	386	191	207	267	190	337	397	167	398	697
74.711	0	360	436	247	246	344	387	193	203	264	191	339	399	167	401	695
74.8339	0	362	445	252	250	346	390	195	206	263	192	340	402	169	404	691
74.9568	0	364	451	256	253	350	392	196	211	266	192	342	403	170	408	699
75.0797	0	364	448	260	252	356	392	194	210	270	193	343	407	169	403	702
75.2026	0	361	431	243	244	343	388	191	204	266	192	340	397	168	394	695
75.3254	0	361	434	247	243	343	388	192	206	264	192	339	398	167	399	688
75.4483	0	360	434	248	243	342	389	193	208	265	192	339	399	168	401	695
75.5712	0	362	441	251	247	345	389	194	207	269	192	340	402	168	405	700
75.6941	0	363	447	255	251	347	390	196	203	266	192	342	403	169	408	706
75.817	0	362	447	261	250	353	394	195	205	264	193	344	403	170	407	697
75.9398	0	359	429	244	241	342	389	192	207	265	193	340	398	167	395	694
76.0627	0	359	432	248	241	343	389	191	205	269	191	340	399	167	400	697
76.1856	0	359	434	249	242	342	388	191	203	266	190	340	400	167	403	700
76.3085	0	360	442	252	246	345	388	193	207	264	191	341	402	168	406	694
76.4314	0	359	451	254	252	347	393	195	210	267	192	343	404	168	409	702
76.5542	0	359	445	259	250	356	394	191	208	267	192	342	406	168	401	702
76.6771	0	356	429	245	242	344	391	189	204	264	191	339	397	166	392	696
76.8	0	357	429	246	242	343	387	190	208	263	191	338	398	165	397	694
76.9229	0	356	432	248	242	341	387	190	208	263	191	337	399	165	400	694
77.0458	0	358	441	249	245	344	388	192	206	267	190	337	402	165	403	698
77.1686	0	357	445	255	249	346	389	193	203	265	191	339	404	167	407	705
77.2915	0	359	448	262	249	351	391	194	208	266	192	340	405	168	409	699
77.4144	0	355	427	248	240	344	389	191	207	264	191	338	401	165	389	693
77.5373	0	356	426	245	240	341	387	187	205	267	190	336	398	164	396	695
77.6602	0	354	427	246	239	339	386	189	201	264	189	335	398	165	399	699
77.783	0	355	432	248	241	340	385	190	206	262	190	335	401	165	403	692
77.9059	0	356	440	252	245	341	388	192	206	266	189	335	403	165	405	706
78.0288	0	358	443	257	247	347	391	191	203	266	189	337	405	167	408	708
78.1517	0	352	426	250	238	342	387	189	202	263	189	335	401	163	391	701
78.2746	0	354	423	244	237	337	384	188	205	262	187	332	397	164	396	696
78.3974	0	352	424	246	237	337	384	188	206	263	188	332	397	163	398	697
78.5203	0	354	430	246	240	337	383	188	205	266	188	334	400	165	402	701
78.6432	0	353	439	250	245	342	386	189	202	264	188	334	401	166	404	705
78.7661	0	355	449	253	251	346	386	192	208	263	189	336	404	166	408	705
78.889	0	354	436	257	246	348	389	190	208	263	188	334	403	165	395	699
79.0118	0	353	424	241	238	338	383	187	205	264	187	332	396	163	393	697
79.1347	0	351	427	244	240	337	384	186	202	263	187	330	396	163	397	700
79.2576	0	352	430	244	240	339	382	188	205	261	187	331	398	164	401	699
79.3805	0	353	438	248	244	341	385	191	208	262	188	333	401	165	404	705
79.5034	0	355	445	254	248	345	386	192	203	264	188	335	403	165	408	708
79.6262	0	355	447	263	250	353	388	193	204	264	187	338	403	167	410	712
79.7491	0	353	427	246	240	344	385	188	208	262	187	335	400	164	392	698
79.872	0	349	433	245	242	345	385	188	210	262	185	335	398	165	400	697
79.9949	0	350	436	248	245	347	386	187	207	261	187	336	398	165	402	700
80.1178	0	350	441	249	248	349	385	190	206	262	188	338	400	166	406	704
80.2406	0	354	448	254	252	351	386	193	210	262	188	340	402	168	410	705
80.3635	0	355	446	260	251	358	389	192	212	262	189	342	401	166	409	709
80.4864	0	353	431	246	243	347	386	189	209	264	187	339	398	166	400	699
80.6093	0	352	436	250	245	349	385	190	206	261	187	341	400	167	406	705
80.7322	0	354	438	249	246	349	385	191	211	261	188	341	401	167	406	701
80.855	0	355	446	255	250	352	388	194	213	263	190	344	402	168	411	710
80.9779	0	357	452	263	254	360	390	195	209	264	191	346	404	170	414	712
81.1008	0	354	434	251	245	354	386	190	208	261	190	344	399	167	400	708
81.2237	0	356	434	251	244	350	385	191	211	261	190	343	400	167	404	706
81.3466	0	354	434	251	245	350	385	192	212	262	191	344	400	168	405	710
81.4694	0	356	438	252	247	350	387	193	208	264	189	344	402	169	410	710
81.5923	0	355	445	256	251	355	387	193	207	263	190	346	404	170	413	718
81.7152	0	354	427	253	243	352	385	191	210	263	190	344	403	166	391	705
81.8381	0	351	421	241	240	345	384	188	210	260	189	342	396	166	397	701
81.961	0	350	425	243	241	343	382	188	208	264	190	342	396	166	399	704
82.0838	0	346	432	243	249	346	383	188	207	261	188	340	397	167	403	705
82.2067	0	349	439	247	254	350	384	189	211	260	189	343	400	168	408	707
82.3296	0	350	429	252	247	352	386	190	211	261	189	341	398	167	396	708
82.4525	0	348	412	236	238	339	381	186	206	262	187	339	393	165	385	698
82.5754	0	345	410	236	236	337	380	185	202	259	187	337	390	164	394	701
82.6982	0	348	412	238	235	337	378	186	206	258	187	336	391	164	397	699
82.8211	0	349	422	243	237	339	380	188	208	261	186	337	394	165	400	706
82.944	0	351	427	246	242	342	382	189	204	262	186	338	395	166	404	706
83.0669	0	349	426	254	241	348	382	189	203	262	187	339	394	166	402	708
83.1898	0	347	405	237	232	337	377	185	206	259	185	335	392	164	383	694
83.3126	0	344	404	235	231	333	378	184	205	259	185	335	388	163	391	691
83.4355	0	344	406	236	231	334	375	182	203	261	183	333	389	163	394	698
83.5584	0	345	413	240	234	335	376	185	201	259	184	335	391	163	398	697
83.6813	0	348	421	245	239	339	376	186	206	260	185	337	393	164	402	702
83.8042	1	349	428	249	243	342	382	189	208	262	186	340	397	166	404	706
83.927	0	348	419	253	238	347	384	189	203	263	187	339	398	165	395	702
84.0499	0	344	403	237	230	335	378	184	200	260	185	335	390	162	389	694
84.1728	0	345	402	238	230	334	377	185	205	259	186	336	390	163	393	697
84.2957	0	343	403	241	230	335	377	186	206	260	186	335	391	164	396	697
84.4186	0	344	410	244	232	337	381	188	203	262	186	338	394	164	400	702
84.5414	0	345	417	249	237	339	380	190	203	262	187	339	397	165	403	708
84.6643	0	349	425	254	240	345	383	192	208	262	189	342	398	167	407	708
84.7872	0	346	417	256	235	348	385	191	208	264	190	340	400	165	396	704
84.9101	0	345	404	242	231	338	382	189	206	264	188	337	394	166	393	696
85.033	0	345	408	245	231	338	382	188	202	262	188	338	394	165	398	703
85.1558	0	346	411	246	234	340	381	191	208	262	190	338	396	164	400	702
85.2787	0	347	419	251	237	343	385	193	209	265	191	341	399	165	403	709
85.4016	0	351	424	256	239	347	388	194	206	266	191	343	401	167	407	712
85.5245	0	352	433	259	245	352	389	197	206	266	192	346	404	170	411	720
85.6474	0	348	419	254	238	349	388	193	209	265	193	343	399	166	397	707
85.7702	0	348	419	246	239	346	389	193	211	266	192	342	399	166	400	704
85.8931	0	349	422	250	240	348	390	192	207	267	193	342	401	167	402	710
86.016	0	351	427	252	242	349	390	194	207	266	194	343	403	166	405	713
86.1389	0	353	433	256	247	353	393	197	212	267	195	345	406	167	407	714
86.2618	0	356	440	261	249	357	396	200	214	269	196	347	408	170	411	722
86.3846	0	354	426	263	242	357	398	196	209	270	196	345	407	168	398	716
86.5075	0	352	419	249	238	349	394	196	207	268	195	344	402	167	400	714
86.6304	0	353	421	253	238	349	394	197	212	268	196	344	403	167	404	713
86.7533	0	354	424	253	241	351	396	197	213	270	196	343	405	167	406	717
86.8762	0	357	432	259	245	354	398	199	210	271	196	346	408	169	409	720
86.999	0	358	440	263	249	358	399	200	210	271	196	347	410	170	412	726
87.1219	0	359	442	271	251	364	403	202	212	269	198	349	410	171	414	718
87.2448	0	354	419	252	239	354	400	197	214	271	197	346	406	168	394	713
87.3677	0	354	419	252	240	352	398	196	212	273	196	346	404	169	402	715
87.4906	0	354	420	253	238	351	398	197	208	269	195	346	405	167	404	718
87.6134	0	356	426	254	241	353	398	199	212	270	197	347	407	168	407	717
87.7363	0	356	431	261	245	355	401	202	214	271	198	347	408	170	412	726
87.8592	0	356	437	264	249	358	404	203	211	273	198	350	412	172	416	727
87.9821	0	358	436	273	248	364	404	204	209	273	199	351	412	171	417	731
88.105	0	353	414	254	237	354	399	200	212	271	197	348	408	169	397	717
88.2278	0	352	413	254	236	352	400	199	214	271	198	349	406	169	406	717
88.3507	0	352	414	256	236	352	398	199	211	273	197	348	406	168	408	725
88.4736	0	353	421	258	240	353	398	200	208	271	196	348	409	170	412	724
88.5965	0	354	426	264	243	355	398	202	211	271	197	350	410	170	416	722
88.7194	0	354	430	268	244	360	401	204	213	272	198	351	412	171	419	731
88.8422	0	352	413	260	236	354	399	200	210	273	195	348	410	169	400	725
88.9651	0	351	410	254	235	350	395	198	205	270	195	347	406	168	407	721
89.088	0	351	414	256	235	349	395	199	210	269	195	346	406	169	408	718
89.2109	0	351	420	256	237	351	395	199	212	270	195	346	408	170	412	719
89.3338	0	354	428	262	242	354	394	199	210	273	194	348	410	171	416	731
89.4566	0	353	431	269	244	359	398	200	206	270	195	349	411	172	418	729
89.5795	0	350	410	253	234	350	393	196	208	268	194	346	407	169	396	713
89.7024	0	348	409	250	233	346	392	195	210	267	193	344	402	168	403	712
89.8253	0	346	413	251	234	345	388	194	207	270	192	343	403	168	405	719
89.9482	0	348	421	252	237	346	388	195	203	267	191	343	406	169	410	717
90.071	0	350	426	258	240	348	388	196	208	267	192	345	408	169	412	717
90.1939	0	350	435	258	245	350	391	200	209	267	192	344	409	171	416	719
90.3168	0	348	425	259	240	353	390	194	207	269	192	343	407	168	399	718
90.4397	0	347	415	244	235	342	386	192	202	264	190	341	401	168	398	710
90.5626	0	347	418	245	236	341	382	191	204	263	190	339	400	166	400	706
90.6854	0	344	423	245	239	341	382	192	207	262	190	338	402	166	405	707
90.8083	0	347	429	247	243	344	382	191	207	266	190	339	404	167	409	719
90.9312	0	351	436	252	245	346	384	192	202	264	188	339	406	168	412	719
91.0541	0	352	441	257	249	351	386	194	203	261	191	340	408	170	415	716
91.177	0	348	420	248	237	344	384	190	207	263	190	337	405	167	394	707
91.2998	0	348	417	242	236	339	380	190	204	264	188	335	400	166	399	711
91.4227	0	348	416	243	233	339	380	190	198	261	187	333	399	166	401	707
91.5456	0	350	421	245	236	338	379	191	201	259	186	333	401	167	406	705
91.6685	0	349	431	247	242	342	379	191	205	261	187	334	404	166	408	708
91.7914	0	352	438	250	249	347	381	190	206	264	185	336	403	169	411	719
91.9142	0	346	428	251	244	347	381	187	200	260	186	334	403	166	394	702
92.0371	0	345	423	239	244	341	378	185	204	258	185	331	398	165	396	705
92.16	0	347	424	242	244	342	379	185	206	256	186	332	399	165	399	702
92.2829	0	348	428	242	245	342	377	186	206	259	186	332	399	166	403	713
92.4058	0	351	435	249	247	345	379	188	201	257	185	333	401	166	407	712
92.5286	0	353	441	253	249	348	381	190	202	257	186	334	402	168	410	711
92.6515	0	351	428	255	245	350	382	190	206	258	185	332	402	166	398	708
92.7744	0	350	415	239	236	339	376	185	203	258	184	331	395	164	392	706
92.8973	0	349	416	243	234	338	375	185	198	256	183	330	394	162	394	716
93.0202	0	349	418	242	237	338	375	186	202	254	185	329	394	161	397	720
93.143	0	351	425	245	241	341	376	188	207	256	186	330	396	162	399	725
93.2659	0	353	431	250	245	345	377	189	206	261	186	331	398	162	400	738
93.3888	0	355	427	254	240	349	380	189	201	257	186	330	400	160	390	732
93.5117	0	353	409	240	232	339	377	185	202	254	185	326	402	158	365	724
93.6346	0	352	408	238	231	336	375	186	205	255	186	326	394	156	373	723
93.7574	0	352	409	240	231	335	374	185	204	259	184	325	388	158	384	732
93.8803	0	351	415	243	232	337	375	188	199	257	184	326	391	159	389	727
94.0032	0	353	419	247	235	338	377	189	201	255	185	326	393	159	392	722
94.1261	0	353	423	251	238	341	379	191	205	259	185	329	395	161	395	723
94.249	0	351	410	255	232	342	379	189	204	261	185	328	394	160	384	725
94.3718	0	348	400	239	227	332	377	186	198	258	182	324	389	159	379	714
94.4947	0	347	400	241	227	333	377	184	200	255	182	324	386	159	385	710
94.6176	0	346	404	242	228	332	377	186	204	257	183	325	388	160	389	712
94.7405	0	348	409	245	232	336	377	187	203	261	183	327	391	160	392	723
94.8634	0	349	413	250	234	338	379	188	199	260	184	328	393	160	394	721
94.9862	0	349	418	254	236	342	383	191	200	258	185	330	395	161	397	720
95.1091	0	346	400	247	227	337	382	187	204	259	184	328	391	161	382	713
95.232	0	345	397	241	227	332	379	187	203	263	183	327	388	160	386	718
95.3549	0	345	401	244	227	333	380	186	197	260	183	327	387	161	388	714
95.4778	0	346	406	245	228	334	381	188	198	258	185	330	390	160	391	709
95.6006	0	346	411	249	233	337	383	190	205	261	185	331	393	161	394	713
95.7235	0	349	416	254	235	341	385	192	205	264	187	333	395	162	398	724
95.8464	0	346	399	251	228	340	385	188	199	262	185	331	392	162	382	713
95.9693	0	344	394	242	224	334	382	187	200	259	186	330	387	160	385	704
96.0922	0	341	400	243	226	332	382	188	204	261	185	329	387	160	388	705
96.215	0	345	411	243	232	334	382	188	204	264	186	331	390	161	390	712
96.3379	0	346	421	248	236	338	384	189	200	262	187	333	393	161	394	710
96.4608	0	349	427	252	240	342	387	192	202	261	188	335	396	163	396	710
96.5837	0	347	426	256	240	346	389	192	206	263	190	335	395	162	395	710
96.7066	0	346	409	239	232	337	383	188	205	264	187	331	392	161	380	707
96.8294	0	345	411	240	231	337	384	186	199	262	185	331	389	161	388	704
96.9523	0	345	413	242	233	337	384	188	202	259	186	331	390	162	390	701
97.0752	0	346	421	245	237	340	384	190	207	261	188	333	393	162	393	705
97.1981	0	348	427	249	240	343	384	191	205	265	189	335	396	164	397	716
97.321	0	350	433	252	244	345	387	192	200	263	188	336	399	164	398	717
97.4438	0	348	422	257	239	349	389	192	201	260	189	335	395	165	393	704
97.5667	0	346	411	241	232	338	385	190	205	262	189	334	395	161	384	702
97.6896	0	345	408	244	230	337	382	188	203	265	188	334	392	162	391	711
97.8125	0	346	410	245	231	336	383	189	199	262	186	334	393	162	392	707
97.9354	0	346	415	249	233	339	384	191	201	261	187	335	397	164	396	705
98.0582	0	347	421	253	238	343	385	193	205	264	188	337	399	165	399	709
98.1811	0	346	420	260	236	347	386	194	205	267	188	339	399	164	398	717
98.304	0	345	402	243	229	337	382	188	199	263	187	337	399	163	379	703
98.4269	0	344	402	242	228	335	380	189	199	260	187	334	394	163	390	698
98.5498	0	342	407	245	231	335	380	189	203	262	186	334	395	163	393	699
98.6726	0	345	414	248	234	337	379	190	204	265	186	335	397	163	396	709
98.7955	0	347	421	250	237	340	381	191	200	264	187	338	398	164	398	708
98.9184	0	349	430	251	243	343	384	192	201	262	188	338	403	165	400	705
99.0413	0	345	419	251	238	345	384	191	206	262	188	337	400	162	385	696
99.1642	0	345	413	238	235	337	378	187	205	265	188	336	398	162	383	699
99.287	0	343	416	240	237	336	379	187	200	261	186	334	396	164	389	692
99.4099	0	343	425	239	243	338	379	186	202	258	186	334	398	163	392	698
99.5328	0	346	431	245	247	342	381	189	206	260	188	336	401	164	396	699
99.6557	0	351	439	250	250	345	382	191	207	264	189	338	402	164	399	712
99.7786	0	351	442	257	253	351	386	193	201	263	189	339	405	166	402	710
99.9014	0	349	421	243	241	343	382	189	201	259	189	336	400	164	384	690
100.024	0	349	423	242	242	340	381	189	206	260	188	336	399	163	392	697
100.147	0	350	424	244	241	339	378	189	205	265	188	335	399	164	395	704
100.27	0	352	431	246	243	341	381	190	201	262	188	337	402	165	398	701
100.393	0	353	437	250	246	344	383	192	202	260	188	338	404	166	402	703
100.516	0	353	437	256	248	350	387	191	207	262	189	339	404	166	401	704
100.639	0	351	420	242	241	340	381	188	204	265	188	335	401	164	387	704
100.762	0	353	424	245	242	339	381	188	199	261	186	336	400	166	396	700
100.884	0	352	424	243	240	338	381	189	201	259	188	337	400	164	397	697
101.007	0	353	432	247	244	340	382	191	206	262	187	337	402	166	401	702
101.13	0	354	439	251	249	347	383	191	206	266	188	338	404	167	402	713
101.253	0	351	418	246	239	342	381	186	198	261	187	336	403	164	380	696
101.376	0	347	420	239	239	337	380	185	200	258	187	335	400	163	384	684
101.499	0	346	421	242	241	341	380	187	207	260	186	334	397	163	390	691
101.622	0	349	426	242	243	341	380	188	205	263	187	334	399	164	393	702
101.745	0	351	432	245	246	343	381	190	201	261	187	336	401	165	396	702
101.868	0	347	415	245	238	342	381	185	201	258	187	333	400	162	377	684
101.99	0	344	408	233	234	333	376	185	206	258	185	331	397	161	375	684
102.113	0	345	408	234	235	332	375	182	203	261	184	329	392	161	384	692
102.236	0	348	412	236	236	331	375	182	198	259	184	328	393	161	387	689
102.359	0	348	419	240	238	333	378	185	200	257	184	329	395	162	390	689
102.482	0	348	413	243	234	337	378	186	203	259	185	330	392	162	386	687
102.605	0	347	402	231	230	326	372	181	201	261	183	327	395	160	372	688
102.728	0	346	403	231	230	326	373	181	195	259	182	326	390	160	382	685
102.851	0	346	405	234	231	326	375	183	197	256	182	326	390	161	384	681
102.973	0	348	413	237	234	328	373	184	203	259	184	328	393	161	387	686
103.096	0	348	415	245	236	334	375	186	202	263	184	329	394	162	388	695
103.219	0	346	400	233	227	327	374	182	195	260	183	326	394	161	373	682
103.342	0	346	401	231	229	324	373	181	197	257	183	325	388	160	380	679
103.465	0	345	406	233	232	324	374	182	201	259	183	325	389	160	382	680
103.588	0	348	412	234	235	328	373	184	202	263	183	327	392	161	385	691
103.711	0	348	416	239	236	333	378	184	197	261	185	330	394	161	388	691
103.834	0	345	402	232	232	326	377	182	197	258	184	326	391	159	373	675
103.956	0	344	401	227	231	324	375	183	202	260	183	324	394	160	370	676
104.079	0	346	401	230	231	325	373	182	202	263	184	325	388	160	378	687
104.202	0	347	407	232	233	326	376	183	197	262	185	326	390	161	381	684
104.325	0	349	412	235	235	331	378	184	198	259	185	327	392	162	385	683
104.448	0	346	400	233	229	327	377	183	202	261	184	323	390	160	373	678
104.571	0	347	394	226	228	322	375	180	200	264	183	323	392	158	368	681
104.694	0	347	395	228	227	322	376	181	195	263	183	323	387	159	376	679
104.817	0	349	398	231	227	324	376	184	196	260	184	324	389	160	380	676
104.94	0	351	405	236	230	326	379	187	202	263	185	327	392	161	383	682
105.062	0	351	406	243	231	333	380	186	202	268	185	328	393	161	385	691
105.185	0	349	391	231	224	326	378	184	195	264	183	325	395	161	370	674
105.308	0	348	391	231	225	323	377	184	197	261	184	325	392	160	375	670
105.431	0	348	396	233	227	325	378	184	203	263	186	327	389	161	381	676
105.554	0	350	402	235	230	329	377	186	202	268	185	329	393	161	384	687
105.677	0	352	407	240	232	333	381	188	197	266	187	331	396	161	387	683
105.8	0	350	401	244	231	336	382	188	198	263	186	330	397	162	380	678
105.923	0	348	391	233	224	327	379	186	203	264	186	329	398	161	373	676
106.045	0	349	394	235	224	329	378	187	202	268	186	330	393	161	381	684
106.168	0	348	396	236	228	329	379	186	196	265	186	331	394	162	384	680
106.291	0	349	401	241	229	333	381	188	199	263	188	333	398	162	388	679
106.414	0	351	405	249	231	338	384	191	204	266	187	335	399	163	389	683
106.537	0	348	390	238	224	331	379	187	202	268	186	331	402	160	374	681
106.66	0	347	398	233	227	328	379	186	195	265	185	331	402	161	373	669
106.783	0	349	405	236	231	330	379	185	197	262	185	330	396	161	382	666
106.906	0	350	410	238	233	331	379	188	202	264	187	331	399	160	386	672
107.028	0	351	419	241	238	336	380	189	203	268	187	332	401	162	389	682
107.151	0	352	426	244	241	341	383	190	197	267	189	336	404	163	392	682
107.274	0	350	410	243	234	338	382	188	197	264	187	332	402	161	379	666
107.397	0	347	402	234	231	330	379	188	201	264	186	332	405	160	375	667
107.52	0	348	400	237	229	330	377	188	199	268	185	330	406	160	377	674
107.643	0	347	403	240	231	332	379	188	194	266	183	330	401	161	388	672
107.766	0	348	408	244	232	334	380	189	195	263	184	333	403	162	391	671
107.889	0	348	413	250	236	336	381	193	201	266	186	334	407	164	394	676
108.012	0	349	417	258	237	343	384	195	201	271	186	337	408	164	396	685
108.134	0	345	397	243	230	337	382	189	195	267	184	334	408	162	377	665
108.257	0	344	397	241	229	333	379	188	196	266	183	332	410	162	380	665
108.38	0	342	398	243	232	332	379	189	200	266	183	331	404	162	389	666
108.503	0	345	405	246	233	334	378	192	200	270	184	333	406	163	393	676
108.626	0	344	412	250	236	336	382	192	195	268	184	334	408	164	396	675
108.749	0	346	420	253	241	340	385	194	195	267	185	337	411	164	399	674
108.872	0	347	427	261	244	348	387	194	202	269	187	339	412	165	399	676
108.995	0	345	407	245	235	338	382	190	202	270	185	334	411	163	381	674
109.117	0	344	408	245	236	337	384	190	195	268	184	334	410	164	389	668
109.24	0	343	410	246	236	338	384	193	197	266	185	335	408	164	395	667
109.363	0	344	419	248	242	340	386	194	203	268	185	336	410	165	398	671
109.486	0	346	432	254	249	343	387	196	202	271	186	339	413	166	401	683
109.609	0	349	439	258	252	349	391	196	198	271	187	340	415	167	406	681
109.732	0	343	420	253	243	346	388	194	198	269	186	337	415	165	386	677
109.855	0	344	420	248	241	341	388	194	204	268	187	337	412	165	392	672
109.978	11	346	420	250	243	342	387	195	204	273	187	337	410	165	397	681
110.1	0	346	426	252	245	343	390	196	198	271	185	338	411	167	401	678
110.223	0	348	433	257	248	348	392	198	198	269	187	339	414	168	404	678
110.346	0	349	434	267	249	354	394	200	206	272	189	342	415	169	407	683
110.469	0	347	411	250	239	343	390	195	205	273	188	339	417	167	381	680
110.592	0	346	412	249	240	343	392	195	200	272	187	337	411	167	394	673
110.715	0	345	415	251	240	344	390	195	200	271	188	339	408	166	399	679
110.838	0	347	422	255	244	346	391	198	205	270	188	340	411	169	404	677
110.961	0	349	430	259	248	348	394	200	204	272	189	340	414	169	407	684
111.084	0	349	438	266	252	354	396	198	201	273	189	341	414	169	407	685
111.206	0	346	421	248	243	347	391	194	202	270	188	339	416	167	381	675
111.329	0	346	425	248	245	346	390	193	207	268	189	341	406	164	397	673
111.452	0	345	435	248	250	352	387	193	210	269	188	342	407	165	399	673
111.575	0	347	439	254	255	354	391	195	205	267	188	344	409	167	402	672
111.698	0	349	448	257	257	356	390	196	206	267	190	344	411	169	405	683
111.821	0	350	449	266	258	363	392	199	211	266	191	344	411	169	407	683
111.944	0	349	425	248	249	353	388	195	209	268	190	341	414	167	381	678
112.067	0	348	424	246	246	347	388	194	202	267	189	338	408	165	391	670
112.189	0	348	427	248	246	348	386	194	202	266	188	339	404	166	396	677
112.312	0	351	432	250	248	348	387	196	207	266	188	338	407	166	401	675
112.435	0	352	437	253	252	351	390	197	206	268	188	338	408	168	404	683
112.558	0	351	430	258	249	354	392	196	201	269	188	338	410	166	396	682
112.681	0	347	413	243	241	343	385	193	202	266	187	334	411	165	378	676
112.804	0	348	413	245	241	342	385	194	205	266	187	335	402	164	393	674
112.927	0	349	413	247	242	340	383	194	205	270	186	334	402	164	395	682
113.05	0	350	421	248	244	343	385	194	198	269	185	335	404	165	398	675
113.172	0	348	429	252	249	348	385	195	200	268	186	336	406	167	401	683
113.295	0	347	414	251	239	346	384	193	204	265	186	337	405	163	381	673
113.418	0	346	408	243	235	341	381	192	203	267	185	336	397	163	389	679
113.541	0	346	411	246	233	341	380	192	197	264	184	335	396	163	392	671
113.664	0	344	415	246	236	341	378	193	199	263	185	338	398	163	395	678
113.787	0	347	421	253	238	345	380	195	205	263	186	339	400	163	399	679
113.91	0	349	425	259	241	349	383	197	203	265	187	341	402	165	402	684
114.033	0	344	407	248	234	343	380	193	198	264	186	339	398	161	384	669
114.156	0	342	411	241	236	340	375	190	200	262	184	335	394	161	387	666
114.278	0	342	413	243	236	341	375	190	204	260	185	334	394	160	390	668
114.401	0	345	419	243	240	341	376	191	203	263	185	334	396	162	393	678
114.524	0	346	426	248	241	342	377	192	198	264	186	334	398	162	396	672
114.647	0	345	430	252	244	345	376	193	201	264	186	336	400	163	398	680
114.77	0	343	412	243	235	339	377	193	203	261	185	333	400	160	377	667
114.893	0	343	409	239	235	335	374	190	203	265	183	331	395	160	380	672
115.016	0	344	411	238	234	333	375	188	196	262	183	329	392	160	386	664
115.139	0	343	416	240	237	333	372	189	198	262	184	330	394	161	389	670
115.261	0	346	422	244	239	337	374	192	203	263	184	332	396	161	392	671
115.384	0	346	420	248	239	341	377	192	202	265	186	332	396	161	389	673
115.507	0	343	405	234	232	331	375	187	195	264	183	329	396	159	371	659
115.63	0	341	406	233	233	328	370	186	197	262	183	327	392	158	377	665
115.753	0	342	407	234	233	328	372	188	200	262	182	326	389	159	382	663
115.876	0	344	414	238	234	329	374	189	200	264	183	328	391	160	385	667
115.999	0	346	420	241	239	333	376	189	197	265	183	330	394	161	388	666
116.122	0	344	420	249	240	337	376	191	197	265	184	331	394	161	388	673
116.244	0	343	402	233	231	329	374	188	201	262	182	327	396	158	365	660
116.367	0	342	401	232	230	326	372	187	202	266	181	325	394	158	371	660
116.49	0	342	402	234	230	325	374	186	194	265	182	327	391	158	375	658
116.613	0	343	408	236	233	327	373	187	195	264	182	326	391	159	382	664
116.736	0	345	413	240	235	331	375	189	200	264	183	329	393	159	385	665
116.859	0	347	418	244	238	333	379	191	202	266	184	331	396	161	388	670
116.982	0	345	414	246	237	338	381	190	197	267	185	331	397	160	381	666
117.105	0	341	403	232	233	329	375	186	197	264	181	327	395	159	369	659
117.228	0	342	406	231	233	330	375	187	201	263	182	326	396	159	370	657
117.35	0	344	409	234	235	328	376	187	200	265	183	327	393	158	375	662
117.473	0	346	415	236	237	330	379	190	196	266	183	328	393	159	382	661
117.596	0	345	421	241	241	333	379	190	196	267	185	329	396	161	385	670
117.719	0	348	428	244	244	336	381	194	203	268	186	331	398	162	389	671
117.842	0	348	417	249	241	340	385	192	201	268	185	331	399	161	379	669
117.965	0	346	407	233	235	332	382	190	196	267	183	327	399	161	370	659
118.088	0	344	407	236	236	331	378	189	197	266	183	328	400	160	373	665
118.211	0	346	410	237	237	332	380	191	202	266	185	328	395	161	382	663
118.333	0	348	417	241	240	334	382	193	202	268	186	330	397	162	386	669
118.456	0	348	426	243	247	339	386	192	198	270	184	333	400	163	388	668
118.579	0	348	433	248	254	349	387	189	202	267	182	335	400	164	387	658
118.702	0	345	418	235	249	343	385	188	206	263	184	334	403	161	373	647
118.825	0	345	420	238	251	345	386	187	205	264	184	333	400	163	379	656
118.948	0	347	421	238	248	344	386	188	201	264	184	334	397	164	384	654
119.071	0	347	426	243	250	347	384	190	202	264	185	334	400	165	388	663
119.194	0	351	433	248	253	349	386	193	206	264	186	337	402	164	391	665
119.316	0	351	436	257	256	356	392	193	206	267	186	338	403	166	392	675
119.439	0	347	415	240	245	348	388	189	199	265	185	336	406	164	369	668
119.562	0	345	412	242	242	348	386	188	203	263	186	338	406	161	363	670
119.685	0	346	420	238	239	355	382	186	215	261	185	340	395	158	381	658
119.808	0	352	426	241	240	360	385	192	220	264	190	343	392	154	386	638
119.931	0	353	429	245	244	362	389	194	216	263	194	344	391	153	387	690
120.054	0	352	431	254	249	367	390	196	216	262	195	345	389	156	387	732
120.177	0	342	415	240	243	360	387	194	219	259	194	343	387	157	373	709
120.3	0	343	412	243	244	356	386	194	216	261	195	339	382	157	376	709
120.422	0	342	416	243	247	358	385	194	210	260	191	336	384	159	376	694
120.545	0	343	424	245	250	357	383	194	207	258	190	337	387	162	381	691
120.668	0	346	432	249	255	358	384	197	211	259	189	337	392	163	383	685
120.791	0	345	421	251	250	359	385	194	207	261	187	335	395	161	367	674
120.914	0	343	412	239	245	350	381	192	201	260	184	333	394	162	365	667
121.037	0	342	415	243	245	348	377	191	199	260	185	332	392	161	372	667
121.16	0	344	420	243	246	348	378	193	203	260	184	332	390	163	377	663
121.283	0	346	427	247	251	349	380	195	202	263	185	333	394	164	382	670
121.405	0	346	427	254	250	354	382	195	198	266	184	334	394	164	382	664
121.528	0	342	410	238	244	344	378	191	197	263	182	331	397	161	369	656
121.651	0	342	416	241	244	342	378	192	199	262	183	331	392	162	377	657
121.774	0	343	416	241	245	343	378	191	198	263	183	330	393	161	379	653
121.897	0	344	423	244	245	343	380	192	196	265	183	332	396	163	383	656
122.02	0	343	424	251	247	348	380	193	196	265	183	333	397	164	385	663
122.143	0	342	408	239	241	340	378	190	199	263	183	331	398	162	368	650
122.266	0	342	410	238	241	338	377	190	198	265	182	330	399	162	371	648
122.388	0	342	412	240	242	337	378	189	193	266	183	331	394	162	378	647
122.511	0	343	418	240	243	338	378	190	194	265	184	332	397	163	382	653
122.634	0	344	422	246	246	340	379	193	200	266	185	333	400	165	386	653
122.757	0	342	406	242	239	337	380	190	199	265	184	332	396	161	373	642
122.88	0	341	402	234	236	333	378	186	193	266	183	329	399	161	369	639
123.003	0	339	403	236	237	331	374	188	193	264	182	330	400	161	370	642
123.126	0	340	408	238	237	332	376	189	198	264	184	331	396	162	379	639
123.249	0	343	414	241	242	335	378	190	198	266	184	333	398	164	383	643
123.372	0	342	411	247	240	338	380	189	193	268	184	333	397	164	384	636
123.494	0	338	398	233	234	328	374	186	193	264	184	331	400	161	370	625
123.617	0	340	399	232	234	327	372	186	196	264	184	330	403	161	370	625
123.74	0	341	406	234	237	329	375	185	196	266	184	330	399	162	376	624
123.863	0	342	415	236	244	332	376	184	193	267	184	332	399	164	382	624
123.986	0	345	422	239	247	335	378	186	194	267	185	333	401	164	385	627
124.109	0	348	420	246	246	340	380	187	198	266	184	333	401	166	386	629
124.232	0	347	405	233	238	330	377	185	195	267	182	331	403	164	372	621
124.355	0	350	404	233	237	326	377	183	190	268	179	330	401	166	377	618
124.477	0	349	405	237	240	326	376	183	189	267	177	329	398	167	384	610
124.6	0	349	408	241	241	328	379	185	192	269	176	330	401	168	388	606
124.723	0	350	411	245	244	330	382	185	192	272	176	333	404	171	392	613
124.846	0	348	409	250	242	334	384	186	188	274	176	332	404	171	394	616
124.969	0	343	392	239	236	326	379	184	188	272	175	331	403	169	384	607
125.092	0	341	392	239	235	325	382	186	192	272	175	331	400	170	390	602
125.215	0	342	393	242	234	323	382	186	191	274	176	332	401	170	392	602
125.338	0	344	400	246	237	326	385	187	188	275	175	334	404	170	395	599
125.46	0	343	405	249	240	328	387	188	190	276	176	336	407	173	399	608
125.583	0	342	398	252	236	331	387	186	194	274	177	335	406	171	390	600
125.706	0	341	388	240	232	323	384	185	194	275	176	332	404	170	386	595
125.829	0	340	388	242	231	322	384	185	190	274	175	332	402	170	393	594
125.952	0	340	392	243	233	322	384	185	191	275	175	332	404	170	395	600
126.075	0	342	398	248	234	326	386	187	194	276	178	334	407	172	399	601
126.198	0	343	403	251	239	330	391	190	195	277	178	337	409	173	403	606
126.321	0	342	399	253	236	333	394	188	193	279	177	337	407	173	400	604
126.444	0	338	388	241	232	325	388	184	192	275	177	334	406	170	389	598
126.566	0	337	389	241	231	323	388	186	195	275	178	334	403	170	396	596
126.689	0	339	393	244	232	324	390	186	195	276	177	333	404	171	398	599
126.812	0	341	398	248	235	327	392	187	191	278	178	335	407	171	402	601
126.935	0	340	405	249	238	329	392	189	193	279	179	336	408	172	404	607
127.058	0	342	418	254	243	335	396	191	198	279	180	337	410	173	405	604
127.181	0	343	406	243	238	330	395	189	198	277	179	335	410	170	385	597
127.304	0	343	405	243	236	325	393	188	193	278	178	333	404	171	395	594
127.427	0	340	403	244	235	326	391	188	192	277	179	334	405	169	398	603
127.549	0	343	408	245	239	327	394	191	197	278	180	334	407	171	401	603
127.672	0	344	414	250	243	330	397	192	197	281	180	334	409	172	403	608
127.795	0	346	420	252	247	333	400	193	195	283	181	336	412	172	407	612
127.918	0	343	411	254	241	334	400	192	194	282	182	335	413	170	391	611
128.041	0	342	399	240	237	325	397	191	197	278	180	332	406	169	389	602
128.164	0	343	402	241	237	326	397	191	197	281	179	330	403	170	397	605
128.287	0	342	407	243	239	326	397	190	193	281	179	331	406	169	400	604
128.41	0	342	412	248	242	330	398	192	193	281	179	332	408	171	403	611
128.532	0	345	419	251	244	333	399	195	199	281	181	334	410	172	407	611
128.655	0	347	427	255	249	336	403	196	199	282	180	336	412	174	411	617
128.778	0	345	416	258	245	339	404	194	195	282	179	336	410	172	400	612
128.901	0	342	414	241	242	331	397	190	198	279	179	332	404	171	397	610
129.024	0	346	423	245	246	336	397	189	202	276	179	333	405	170	402	605
129.147	0	347	430	244	250	337	395	188	203	279	179	334	407	172	405	607
129.27	0	349	439	250	255	342	399	191	199	278	180	336	410	172	407	607
129.393	0	351	446	255	258	343	398	192	201	277	181	338	412	173	410	618
129.516	0	354	453	258	263	349	401	196	204	278	183	339	414	174	414	619
129.638	0	354	432	252	253	344	397	194	204	280	184	336	417	171	386	613
129.761	0	352	426	245	250	338	398	193	196	278	182	335	405	170	399	612
129.884	0	350	429	247	250	338	394	192	197	276	181	333	406	170	402	612
130.007	0	350	435	248	252	339	395	195	201	277	182	333	408	171	407	614
130.13	0	354	442	254	255	343	398	197	200	279	181	335	411	173	410	621
130.253	0	355	449	259	259	345	401	197	197	280	182	336	413	174	414	627
130.376	0	355	452	269	260	351	401	198	197	280	183	337	414	175	417	625
130.499	0	351	428	251	249	341	398	196	200	279	182	336	413	172	392	614
130.621	0	352	426	250	249	339	395	196	200	280	182	334	407	174	404	618
130.744	0	350	428	251	248	339	397	195	195	279	181	334	407	174	408	620
130.867	0	351	438	253	253	339	396	195	197	278	180	334	410	173	411	616
130.99	0	355	449	259	261	344	400	198	201	279	182	337	412	175	415	622
131.113	0	356	457	262	264	348	402	199	200	282	183	338	414	175	420	631
131.236	0	356	449	268	261	351	404	199	196	281	183	339	418	176	411	627
131.359	0	351	431	250	252	341	398	197	196	279	181	336	411	174	399	626
131.482	0	350	433	254	253	340	400	197	200	279	183	336	408	173	408	625
131.604	0	352	433	254	255	339	399	197	199	280	182	337	409	173	410	628
131.727	0	353	440	258	257	343	402	199	195	281	182	337	411	174	414	629
131.85	0	352	445	262	259	344	402	200	196	282	182	338	413	176	418	637
131.973	0	353	445	269	259	349	405	202	201	282	184	339	414	175	419	634
132.096	0	351	422	251	250	338	400	198	201	284	183	336	413	172	393	628
132.219	0	350	422	251	249	337	400	198	195	283	183	334	405	172	404	621
132.342	0	348	421	252	249	335	398	198	197	280	183	332	406	172	407	629
132.465	0	349	427	253	251	337	400	200	200	282	183	333	409	174	411	626
132.588	0	351	432	259	255	341	402	200	199	283	183	336	411	174	415	634
132.71	0	353	439	262	258	342	405	201	197	284	183	338	414	175	419	642
132.833	0	349	427	265	253	347	403	201	198	282	184	336	412	174	405	633
132.956	0	349	416	248	248	334	400	197	200	280	184	334	408	172	396	627
133.079	0	349	416	252	247	334	398	198	200	284	182	333	405	172	404	630
133.202	0	349	422	251	250	334	400	197	194	281	181	332	407	173	407	635
133.325	0	349	428	254	252	337	399	199	196	281	182	333	409	174	411	630
133.448	0	352	433	258	255	339	402	201	200	281	183	335	411	174	413	636
133.571	0	353	433	266	256	344	405	201	199	284	184	336	410	174	414	638
133.693	0	348	416	248	249	334	403	197	195	282	182	332	406	172	393	629
133.816	0	346	424	246	252	332	399	196	196	281	181	331	404	172	402	631
133.939	0	351	428	247	252	334	400	195	200	280	180	331	405	170	404	626
134.062	0	354	434	250	254	336	400	196	199	281	181	332	408	172	408	631
134.185	0	353	438	254	257	338	404	197	196	282	181	334	410	173	410	640
134.308	0	352	441	257	259	341	407	200	195	280	183	334	411	175	414	638
134.431	0	351	420	250	251	336	402	197	200	280	182	332	413	171	386	629
134.554	0	350	414	242	247	329	398	196	200	282	180	328	401	171	396	629
134.676	0	349	413	243	245	328	401	197	194	280	179	328	401	171	399	634
134.799	0	347	418	245	248	329	399	195	197	279	180	328	404	172	404	639
134.922	0	346	424	249	251	333	402	197	199	280	179	329	406	172	408	640
135.045	0	350	428	253	253	335	404	197	199	281	180	331	408	174	411	645
135.168	0	348	422	255	251	338	406	197	194	281	179	331	408	172	401	639
135.291	0	347	407	242	245	330	400	193	195	278	178	326	406	169	387	634
135.414	0	348	409	242	244	327	399	194	199	278	178	326	399	170	399	634
135.537	0	351	414	242	245	328	398	193	201	281	177	326	401	169	401	636
135.66	0	352	428	245	252	331	400	191	196	278	177	328	404	170	405	636
135.782	0	355	439	249	255	336	402	192	197	275	179	329	405	172	407	634
135.905	0	357	437	254	254	339	403	193	202	277	179	330	402	171	404	635
136.028	0	355	420	238	249	329	397	190	202	278	177	326	401	169	386	632
136.151	0	353	426	238	251	331	398	188	197	275	176	325	398	169	395	624
136.274	0	352	426	239	249	330	394	189	198	274	177	324	397	167	397	628
136.397	0	354	431	243	252	331	397	192	201	274	178	325	400	169	401	635
136.52	0	353	435	247	253	332	397	193	201	277	179	327	402	168	403	648
136.643	0	354	436	252	254	336	401	194	195	276	180	327	402	170	405	644
136.765	0	349	416	242	245	328	396	192	197	275	178	325	401	168	381	637
136.888	0	346	413	236	242	325	394	191	200	273	177	323	393	168	389	636
137.011	0	347	414	239	243	325	393	191	201	275	177	321	393	166	393	645
137.134	0	349	423	241	244	327	394	191	196	273	178	324	396	167	398	639
137.257	0	349	429	246	248	331	395	193	197	271	178	325	397	168	401	644
137.38	0	348	433	250	251	333	395	194	202	273	180	328	399	168	404	650
137.503	0	350	426	255	249	339	396	193	203	275	180	328	399	168	394	655
137.626	0	347	414	241	243	329	394	191	196	272	178	325	392	166	389	644
137.748	0	345	415	241	243	329	391	191	199	271	179	324	392	166	393	643
137.871	0	346	423	242	245	329	390	192	204	270	181	325	393	166	395	643
137.994	0	347	432	247	251	335	391	192	205	274	181	327	395	167	399	652
138.117	0	349	439	250	255	339	394	193	202	272	181	329	397	167	403	652
138.24	0	350	440	258	253	345	396	194	202	269	182	330	397	169	401	651
138.363	0	345	423	239	249	338	392	192	205	269	182	326	394	166	382	642
138.486	0	349	422	239	247	336	388	192	205	271	180	324	390	167	389	650
138.609	0	347	423	241	247	335	389	191	199	269	181	324	390	165	392	647
138.732	0	347	430	244	248	336	390	193	199	267	182	324	392	165	397	648
138.854	0	348	436	250	251	340	391	195	204	271	183	327	394	168	401	653
138.977	0	351	442	254	256	343	391	198	206	274	183	330	397	169	404	664
139.1	0	349	433	257	252	347	396	196	200	272	183	329	399	170	395	658
139.223	0	345	417	241	245	337	391	196	199	268	181	326	390	166	389	647
139.346	0	345	416	241	244	335	389	196	203	269	182	326	391	167	392	649
139.469	0	346	421	243	246	334	387	196	203	273	182	327	392	167	396	657
139.592	0	347	428	247	247	338	391	196	199	272	182	327	394	168	400	656
139.715	0	350	435	252	252	341	393	198	200	269	183	330	397	169	404	657
139.837	0	350	442	256	257	344	395	201	205	273	185	332	399	170	407	661
139.96	0	349	427	257	250	345	393	198	205	275	185	331	397	169	393	663
140.083	0	347	419	243	246	338	391	196	199	272	183	329	392	168	393	654
140.206	0	347	422	246	248	337	392	196	200	268	183	329	393	167	397	649
140.329	0	347	428	247	248	338	391	200	205	272	183	329	395	169	400	654
140.452	0	348	435	252	253	342	392	199	204	275	185	331	397	170	406	664
140.575	0	350	441	255	255	343	396	202	200	274	185	334	400	170	410	665
140.698	0	352	449	259	262	348	400	203	201	273	187	335	403	173	413	665
140.82	0	348	433	258	252	347	398	202	206	274	187	334	400	171	395	660
140.943	0	347	424	244	249	338	394	200	204	276	186	332	396	170	397	661
141.066	0	347	429	247	251	339	396	201	199	274	186	333	398	170	401	661
141.189	0	348	436	248	254	340	397	202	202	271	186	332	400	171	404	653
141.312	0	350	442	254	257	344	398	203	206	275	187	334	400	171	409	663
141.435	0	351	450	257	262	346	401	203	204	278	186	337	403	173	414	669
141.558	0	353	456	261	265	352	403	205	204	277	188	339	407	175	419	678
141.681	0	351	435	258	255	349	403	203	204	273	188	337	407	172	394	665
141.804	0	348	430	247	253	341	400	203	206	276	188	335	399	170	401	662
141.926	0	349	433	251	254	342	398	202	208	278	188	335	401	172	404	665
142.049	0	350	438	251	257	342	401	202	203	277	187	334	402	172	409	670
142.172	0	352	447	257	261	346	403	205	205	275	189	337	405	173	413	671
142.295	0	352	458	259	266	350	407	205	208	278	188	338	407	175	417	677
142.418	0	356	464	269	271	358	408	205	206	280	190	341	410	175	419	680
142.541	0	353	440	252	259	347	405	203	204	278	188	337	405	173	397	671
142.664	0	354	441	250	260	343	403	203	207	276	190	337	402	171	404	670
142.787	0	355	441	250	259	344	404	203	208	279	190	336	402	173	406	673
142.909	0	356	447	252	262	346	406	204	205	279	188	337	404	174	410	675
143.032	0	356	453	257	266	348	406	204	203	281	188	338	405	174	415	683
143.155	0	360	458	262	270	350	409	208	207	280	191	339	408	176	418	682
143.278	0	358	446	263	262	353	410	206	208	280	189	337	407	174	402	682
143.401	0	356	432	245	256	342	406	202	204	280	188	336	403	171	395	674
143.524	0	354	433	249	256	343	403	201	203	280	188	334	400	172	403	677
143.647	0	356	434	248	258	342	404	202	206	280	189	335	402	172	406	676
143.77	0	358	443	252	259	344	406	203	207	280	188	336	403	173	412	682
143.892	0	360	454	254	267	348	407	204	205	283	189	337	405	173	413	682
144.015	0	360	454	265	267	352	408	204	205	281	189	337	405	175	413	688
144.138	0	358	431	246	257	343	404	201	207	278	189	336	401	171	392	675
144.261	0	358	429	247	253	339	400	201	208	281	188	333	398	171	399	678
144.384	0	358	428	247	253	338	403	201	202	279	186	332	399	172	402	675
144.507	0	356	433	251	255	340	400	203	203	278	186	333	401	172	407	684
144.63	0	358	438	254	257	342	403	204	207	279	187	335	403	173	411	685
144.753	0	361	443	258	260	345	406	204	206	281	188	337	404	173	415	689
144.876	0	358	429	259	253	347	405	201	202	280	188	335	403	171	400	680
144.998	0	357	420	244	249	337	399	201	203	279	187	332	397	172	399	676
145.121	0	355	423	248	250	337	398	199	206	277	187	332	398	170	401	679
145.244	0	359	426	247	251	336	397	199	205	280	186	332	399	171	405	688
145.367	0	358	433	250	253	339	400	200	201	279	186	333	400	172	409	687
145.49	0	360	438	253	255	341	401	202	201	277	187	335	402	172	412	686
145.613	1	359	433	256	253	343	402	201	206	278	187	334	402	172	402	684
145.736	0	358	419	242	247	334	395	197	205	279	186	331	395	170	396	686
145.859	0	357	421	246	247	334	396	197	200	277	185	329	396	170	400	682
145.981	0	356	421	246	247	332	396	199	200	274	185	330	396	170	402	680
146.104	0	357	428	248	249	335	396	199	205	276	187	332	398	171	407	685
146.227	0	358	431	253	251	338	396	199	206	280	187	332	399	172	410	695
146.35	0	359	432	257	252	342	399	199	200	277	187	333	398	172	408	692
146.473	0	356	414	242	244	331	394	196	202	274	187	331	391	169	393	673
146.596	0	354	414	242	243	330	392	196	204	273	187	330	393	168	396	677
146.719	0	353	416	242	243	328	389	195	204	277	185	328	393	169	399	686
146.842	0	354	423	245	246	329	392	196	199	274	185	329	393	169	404	684
146.964	0	355	429	249	246	333	394	198	201	271	187	330	395	170	407	681
147.087	0	357	433	251	250	335	393	199	205	274	188	332	397	171	410	692
147.21	0	354	420	251	243	335	393	196	203	277	186	331	395	169	394	685
147.333	0	351	412	238	242	325	389	193	198	273	185	327	388	168	393	681
147.456	0	353	419	239	243	327	387	193	202	270	185	326	389	168	395	677
147.579	0	353	425	238	245	327	389	193	202	271	184	326	390	168	398	677
147.702	0	355	430	243	247	328	389	194	200	272	185	328	391	168	403	684
147.825	0	354	433	246	248	330	391	194	199	272	186	329	393	169	405	690
147.948	0	358	436	251	249	335	392	197	203	272	187	330	394	169	409	689
148.07	0	353	419	242	244	329	391	194	203	272	186	329	388	168	393	684
148.193	0	352	414	238	241	325	390	192	198	271	184	326	387	168	393	680
148.316	0	351	418	239	242	325	387	192	199	270	184	326	388	168	395	683
148.439	0	352	421	240	243	325	388	194	202	271	185	326	388	168	399	682
148.562	0	353	426	242	246	329	390	196	202	271	185	328	390	168	403	689
148.685	0	355	430	248	248	330	393	195	199	274	186	330	391	169	407	689
148.808	0	353	430	253	248	334	394	196	198	273	186	330	391	170	405	693
148.931	0	352	413	239	241	324	391	195	202	271	186	326	386	168	393	681
149.053	0	352	415	242	241	324	390	195	200	272	184	327	388	169	397	684
149.176	0	352	419	240	244	324	390	194	198	273	184	326	388	169	398	683
149.299	0	352	431	242	247	326	392	195	197	271	184	327	390	170	404	688
149.422	0	355	437	246	253	332	391	195	203	273	186	330	392	171	407	689
149.545	0	359	444	247	254	334	396	197	202	276	186	331	394	170	410	700
149.668	0	356	428	247	248	331	395	197	198	274	185	328	388	170	396	684
149.791	0	354	420	237	244	325	389	195	199	273	185	326	387	169	394	682
149.914	0	354	422	240	246	326	391	195	202	273	184	327	388	169	398	684
150.036	0	356	427	240	249	327	388	198	203	276	184	327	390	170	402	693
150.159	0	357	435	243	251	330	393	197	198	275	185	329	391	169	405	691
150.282	0	358	440	248	255	334	395	199	199	273	186	331	394	170	409	692
150.405	0	359	445	254	258	340	397	201	204	275	186	331	396	172	411	696
150.528	0	360	429	243	251	334	394	198	203	277	185	329	390	170	397	694
150.651	0	357	431	240	251	329	393	197	198	274	184	327	391	170	398	688
150.774	0	356	434	240	253	333	392	197	200	271	185	327	393	169	400	680
150.897	0	358	440	241	256	335	392	196	205	273	185	328	394	170	404	688
151.02	0	360	448	245	260	338	391	197	205	277	186	329	395	170	407	698
151.142	0	363	457	249	266	341	396	199	200	275	186	331	397	172	410	698
151.265	0	363	451	254	264	346	398	200	203	272	187	331	398	172	407	693
151.388	0	361	436	240	257	337	393	198	205	273	186	327	392	170	396	686
151.511	0	362	437	242	255	336	392	198	203	276	185	327	394	170	401	695
151.634	0	363	439	243	255	335	392	199	198	273	184	327	395	171	402	692
151.757	0	365	445	246	258	336	395	200	200	272	186	330	397	171	408	691
151.88	0	365	449	251	260	339	395	202	205	275	185	332	398	172	412	700
152.003	0	367	454	255	264	342	396	202	205	279	186	333	402	173	415	706
152.125	0	367	444	257	260	346	398	201	199	276	185	331	402	173	402	699
152.248	0	363	432	242	254	335	392	200	202	273	185	328	395	171	400	689
152.371	0	364	435	245	254	336	392	199	204	274	184	329	398	171	404	690
152.494	0	363	439	247	255	337	392	200	203	276	184	330	399	171	408	697
152.617	0	364	446	250	260	339	394	199	200	274	185	331	400	172	413	699
152.74	0	367	451	255	263	342	395	202	204	274	185	332	403	173	417	699
152.863	0	368	457	258	267	346	399	205	205	277	187	335	406	175	422	706
152.986	0	365	441	258	259	345	399	201	201	276	185	333	404	173	403	697
153.108	0	362	435	247	256	338	393	199	198	275	184	331	400	172	405	696
153.231	0	364	437	249	257	338	393	200	203	273	185	331	402	173	408	693
153.354	0	364	443	248	260	339	395	201	204	274	186	331	403	173	411	697
153.477	0	363	454	253	265	342	397	201	200	277	186	331	405	174	415	699
153.6	0	365	462	256	270	345	397	202	200	276	186	334	408	174	420	707
153.723	0	367	451	260	264	349	399	202	204	275	187	334	408	174	407	699
153.846	0	362	439	242	260	336	394	200	203	274	186	331	403	172	397	695
153.969	0	361	442	244	262	338	394	198	199	275	184	329	401	172	404	694
154.092	0	361	443	245	263	337	393	199	198	275	185	330	402	173	408	698
154.214	0	365	451	249	266	340	395	202	203	274	186	331	403	173	413	697
154.337	0	366	456	255	268	342	397	203	204	276	186	334	406	174	418	706
154.46	0	362	445	258	262	346	399	202	199	276	186	333	406	174	406	700
154.583	0	359	427	244	256	335	392	199	197	274	184	329	397	171	401	696
154.706	0	357	424	244	253	333	392	199	201	274	184	329	400	171	404	692
154.829	0	358	423	246	252	332	392	200	200	275	184	329	400	172	409	698
154.952	0	359	426	250	254	334	394	202	197	277	184	331	402	173	414	704
155.075	0	358	433	254	255	339	395	203	198	276	184	332	403	174	417	706
155.197	0	357	416	254	250	337	394	202	201	275	185	332	397	171	404	694
155.32	0	356	411	243	247	330	389	200	201	277	184	329	397	171	403	693
155.443	0	356	414	246	247	330	391	200	194	274	181	326	398	171	405	692
155.566	0	356	421	246	249	330	389	200	196	274	182	328	400	172	409	696
155.689	0	359	431	249	254	333	391	201	201	274	184	329	400	173	414	696
155.812	0	359	431	258	256	337	394	201	201	276	184	331	400	171	413	699
155.935	0	356	415	240	248	329	390	196	195	274	181	326	397	171	394	685
156.058	0	356	422	238	250	326	386	196	197	272	182	325	394	169	399	689
156.18	0	357	426	238	253	328	387	194	201	271	181	324	396	169	401	687
156.303	0	359	434	238	257	329	387	195	202	275	181	326	398	170	406	697
156.426	0	362	439	245	259	333	390	195	197	273	182	328	400	170	408	696
156.549	0	363	440	252	258	337	392	198	196	270	182	328	398	171	408	695
156.672	0	361	422	236	251	327	387	195	201	271	182	326	392	168	394	688
156.795	0	362	421	236	250	325	384	195	201	274	181	324	392	168	396	696
156.918	0	362	423	238	250	324	385	193	195	271	180	324	394	168	400	691
157.041	0	362	429	238	253	324	386	195	195	268	181	324	396	170	404	691
157.164	0	363	438	240	256	329	387	196	202	271	181	325	397	170	407	695
157.286	0	367	443	246	260	335	388	196	203	275	182	327	398	171	409	706
157.409	0	365	426	237	254	328	388	193	195	272	180	324	391	170	394	694
157.532	0	365	426	235	252	324	386	193	196	268	181	323	392	170	396	690
157.655	0	363	427	235	250	324	385	194	201	269	182	324	392	169	398	691
157.778	0	368	432	236	253	325	384	196	200	273	182	325	394	170	402	702
157.901	0	369	439	239	256	328	387	196	196	272	182	326	396	170	405	701
158.024	0	369	440	246	258	332	391	198	196	270	183	327	395	171	405	698
158.147	0	367	425	232	250	323	385	195	201	268	182	324	389	169	391	691
158.269	0	369	426	233	251	322	383	194	202	272	182	323	389	169	394	698
158.392	0	368	427	234	250	322	384	194	195	270	182	323	390	169	396	694
158.515	0	369	432	236	254	324	384	196	197	268	183	323	392	169	400	692
158.638	0	370	438	238	256	325	386	196	202	271	185	326	393	170	403	697
158.761	0	374	443	242	258	330	386	198	203	275	185	328	395	171	406	708
158.884	0	371	432	243	253	330	388	196	197	272	184	325	391	171	395	698
159.007	0	369	424	232	249	321	384	196	197	267	184	324	388	168	390	689
159.13	0	368	425	234	249	321	383	195	202	269	184	323	390	169	394	690
159.252	0	370	427	236	250	321	382	197	202	273	184	325	390	169	397	698
159.375	0	369	431	240	250	325	385	197	197	272	185	327	392	170	401	695
159.498	0	368	436	242	253	326	387	199	199	270	186	328	395	170	404	695
159.621	0	370	440	245	257	329	389	201	205	274	188	330	396	172	407	698
159.744	0	370	432	249	253	332	389	200	204	276	189	331	394	170	398	703
159.867	0	367	431	234	254	325	386	197	197	273	184	326	391	170	392	686
159.99	0	367	435	234	256	326	386	195	200	269	186	326	392	169	394	689
160.113	0	367	437	235	257	327	385	195	205	270	185	326	393	169	397	688
160.236	0	370	443	240	259	329	385	196	204	273	186	328	395	170	401	697
160.358	0	370	447	243	260	332	389	197	200	273	187	328	397	169	403	695
160.481	0	371	451	246	261	336	392	199	200	271	188	330	399	171	407	695
160.604	0	367	434	243	255	332	389	197	205	271	187	327	394	170	394	688
160.727	0	366	430	237	253	328	386	196	203	275	186	327	394	169	395	691
160.85	0	364	431	238	252	327	386	195	197	272	185	327	394	168	397	686
160.973	0	364	436	238	255	327	388	197	197	270	186	326	397	169	400	684
161.096	0	362	446	241	259	331	389	196	205	273	185	328	398	170	404	686
161.219	0	366	452	246	262	335	389	197	205	277	187	330	400	171	408	697
161.341	0	366	455	252	266	341	394	198	200	274	187	331	403	171	410	696
161.464	0	360	438	242	259	337	391	196	203	269	185	330	399	171	393	679
161.587	0	358	435	240	257	334	388	194	207	271	185	328	397	171	399	680
161.71	0	360	436	240	255	333	386	195	204	274	183	328	397	170	402	687
161.833	0	360	440	243	258	333	388	196	199	272	184	329	400	171	406	685
161.956	0	360	445	245	259	336	390	197	199	270	186	329	401	172	410	685
162.079	0	361	449	251	261	337	393	201	204	273	187	330	403	173	414	689
162.202	0	361	448	256	262	341	392	199	204	277	185	332	402	173	412	697
162.324	0	359	428	241	253	333	391	196	196	273	184	328	397	172	400	684
162.447	0	355	426	242	253	330	390	196	198	271	183	328	399	171	404	680
162.57	0	354	429	242	253	330	388	197	203	272	182	326	401	172	407	682
162.693	0	357	442	245	260	335	389	196	203	276	182	329	402	172	412	691
162.816	0	361	450	250	263	338	393	197	198	275	182	332	404	173	415	692
162.939	0	362	455	253	266	342	396	199	200	273	186	332	407	175	419	691
163.062	0	358	437	252	258	339	394	198	203	274	185	332	407	172	398	686
163.185	0	357	428	240	255	332	389	196	201	275	184	329	399	172	403	690
163.308	0	356	428	244	253	331	389	196	195	274	182	328	400	172	407	688
163.43	0	355	430	244	257	332	390	197	197	272	182	329	402	172	410	684
163.553	0	357	437	248	259	334	392	199	201	275	182	329	403	175	415	691
163.676	0	359	444	253	263	339	392	199	202	278	182	330	405	175	420	700
163.799	0	359	441	257	261	343	396	199	196	275	182	332	404	174	415	695
163.922	0	357	429	244	255	333	393	197	197	272	183	328	400	173	406	686
164.045	0	357	430	245	256	333	392	198	201	273	182	327	403	173	410	689
164.168	0	357	437	243	259	334	391	197	201	277	181	327	403	174	411	695
164.291	0	358	447	248	266	339	394	198	198	275	182	330	405	175	416	694
164.413	0	361	452	254	269	344	398	199	199	272	183	331	406	176	420	696
164.536	0	359	437	247	263	338	395	197	203	275	183	329	407	173	395	688
164.659	0	359	435	239	262	335	393	196	202	277	181	326	400	172	402	693
164.782	0	359	435	243	262	335	393	195	195	274	181	325	401	173	406	693
164.905	0	361	439	244	261	335	393	198	197	271	183	327	403	175	411	690
165.028	0	362	446	248	264	338	395	200	202	274	182	328	404	174	415	699
165.151	0	361	440	253	261	343	393	197	202	277	182	328	405	174	405	702
165.274	0	358	422	237	255	331	391	195	195	273	181	325	398	172	392	688
165.396	0	357	422	236	254	329	387	195	197	272	179	323	396	171	398	683
165.519	0	356	423	239	254	329	388	195	200	271	179	323	397	172	402	689
165.642	0	359	430	240	257	331	388	197	200	276	180	325	399	173	407	696
165.765	0	359	438	246	260	336	392	196	196	274	180	325	400	173	409	694
165.888	0	357	422	237	256	331	390	194	197	269	180	323	396	170	389	678
166.011	0	354	420	231	254	325	387	193	199	270	179	320	392	170	392	681
166.134	0	354	421	234	253	326	385	193	199	274	178	320	393	170	395	690
166.257	0	357	425	235	255	327	387	195	194	273	179	320	395	170	400	690
166.38	0	359	432	239	256	329	389	195	196	271	180	322	396	172	404	691
166.502	0	357	435	243	259	333	391	197	201	273	181	324	398	172	408	693
166.625	0	355	419	240	251	328	388	195	199	276	179	322	391	171	392	688
166.748	0	353	413	232	248	323	387	194	194	272	179	320	390	170	391	686
166.871	0	351	415	234	248	323	387	195	196	270	179	321	391	169	394	696
166.994	0	352	417	236	249	324	387	195	200	274	182	323	393	168	396	702
167.117	0	352	423	239	251	328	388	196	201	277	182	324	395	167	398	718
167.24	0	354	426	242	255	331	391	198	197	276	184	326	396	167	399	721
167.363	0	354	419	246	251	333	392	199	199	273	185	326	396	167	388	718
167.485	0	351	408	234	246	325	388	197	204	273	185	325	392	165	379	718
167.608	0	352	409	236	244	325	387	198	203	276	185	326	389	166	388	720
167.731	0	353	408	237	244	326	389	198	198	274	185	326	390	167	391	721
167.854	0	355	412	241	245	329	391	201	201	273	187	328	393	168	394	718
167.977	0	356	417	245	249	332	393	202	206	275	188	331	395	168	396	720
168.1	0	358	420	251	251	338	394	203	206	279	188	332	396	169	398	730
168.223	0	357	415	238	248	331	393	200	201	276	188	328	390	168	386	713
168.346	0	361	420	238	249	331	393	199	203	273	188	331	392	169	389	718
168.468	0	362	422	239	252	333	392	201	207	275	189	334	393	168	390	715
168.591	0	363	424	241	252	335	393	203	206	279	190	336	396	170	393	727
168.714	0	364	426	246	254	337	396	205	202	277	190	337	397	171	395	723
168.837	0	365	424	251	252	341	399	206	205	275	192	337	397	172	396	721
168.96	0	362	409	240	247	335	396	206	207	276	191	334	393	171	390	711
169.083	0	364	411	242	247	334	395	205	206	281	191	335	394	171	394	719
169.206	0	365	412	243	247	333	396	206	201	278	191	334	395	171	395	716
169.329	0	366	419	245	250	336	398	208	203	276	191	335	398	171	398	715
169.452	0	368	431	246	255	339	400	208	208	280	193	336	400	172	402	717
169.574	0	368	426	246	253	339	398	206	206	282	191	334	395	170	392	711
169.697	0	367	423	240	252	334	396	204	202	278	189	333	394	170	393	709
169.82	0	366	422	241	251	334	395	205	205	277	192	333	395	169	394	707
169.943	0	367	425	243	252	335	397	205	207	277	191	333	398	169	397	707
170.066	0	369	430	247	254	337	397	206	206	281	191	336	400	171	399	718
170.189	0	366	421	250	252	341	399	206	200	279	191	334	398	169	395	710
170.312	0	363	410	237	246	331	393	204	203	276	189	331	397	166	383	699
170.435	0	361	412	240	246	330	393	203	205	275	189	330	394	166	390	696
170.557	0	360	413	241	246	331	391	202	202	278	187	329	396	167	392	702
170.68	0	362	418	244	250	332	392	202	198	276	188	330	398	167	395	700
170.803	0	362	423	247	250	336	392	203	203	275	188	331	400	167	398	697
170.926	0	360	410	249	247	335	394	203	203	275	187	329	399	166	385	688
171.049	0	356	402	238	242	326	388	200	201	276	186	327	396	164	384	686
171.172	0	354	401	238	241	327	387	198	195	272	184	325	393	164	389	685
171.295	0	355	405	240	242	326	387	199	199	273	184	324	396	164	393	680
171.418	0	355	411	245	245	328	389	200	201	273	184	326	397	164	395	680
171.54	11	356	416	250	246	331	387	201	199	278	184	328	400	165	398	689
171.663	0	356	414	253	248	335	393	200	194	274	183	328	399	166	397	683
171.786	0	352	398	241	241	327	387	199	198	272	182	325	397	163	384	670
171.909	0	350	400	242	241	324	386	198	198	273	182	324	395	162	392	668
172.032	0	350	401	244	240	325	384	198	197	275	180	324	396	164	396	675
172.155	0	350	407	247	244	328	387	199	192	274	181	325	399	164	398	675
172.278	0	354	416	249	247	330	391	200	196	272	183	327	401	165	401	673
172.401	0	355	429	251	254	334	391	201	199	275	183	328	404	166	404	674
172.524	0	356	432	257	255	341	395	200	197	277	182	329	402	167	403	681
172.646	0	353	416	242	249	331	390	196	193	274	181	326	397	165	393	670
172.769	0	353	417	244	249	331	388	198	198	273	181	325	398	166	398	668
172.892	0	351	418	244	249	331	389	197	199	273	182	326	399	167	401	667
173.015	0	353	423	249	252	333	391	199	195	275	182	329	401	168	404	675
173.138	0	354	426	253	253	336	392	200	195	275	183	330	403	169	407	680
173.261	0	356	434	256	258	339	396	202	197	274	184	332	406	170	411	680
173.384	0	356	432	261	258	346	398	202	201	277	185	334	405	170	409	685
173.507	0	355	418	247	252	337	395	200	197	277	185	331	400	171	398	677
173.629	0	355	423	248	253	337	394	203	196	276	184	331	401	170	404	681
173.752	0	355	432	246	259	337	393	202	202	276	185	330	402	172	404	677
173.875	0	357	440	251	263	343	396	202	203	278	186	334	404	173	408	680
173.998	0	360	445	255	266	346	400	205	201	279	187	336	407	172	411	689
174.121	0	360	450	259	269	350	401	204	199	279	188	337	407	174	412	693
174.244	0	359	439	246	266	345	399	204	205	276	188	336	402	173	398	682
174.367	0	359	439	245	266	345	398	203	205	277	188	336	402	173	403	686
174.49	0	361	439	249	262	346	399	205	203	278	188	337	402	174	405	690
174.612	0	362	442	252	264	350	399	204	203	277	188	341	405	175	410	695
174.735	0	365	446	257	266	353	400	208	208	277	190	344	407	177	414	695
174.858	0	367	451	263	270	357	404	210	209	278	192	345	408	179	417	700
174.981	0	362	437	250	263	351	401	207	204	278	192	342	405	177	396	685
175.104	0	361	438	247	263	349	398	207	205	276	190	342	401	177	403	690
175.227	0	363	438	249	262	349	397	208	208	275	192	342	401	176	405	689
175.35	0	364	441	251	264	350	400	209	208	277	193	342	404	177	408	696
175.473	0	367	446	255	266	353	403	210	205	279	192	344	406	178	412	698
175.596	0	366	445	260	268	357	403	213	204	279	194	344	407	179	415	704
175.718	0	364	424	252	260	351	402	213	207	278	195	342	403	177	396	693
175.841	0	363	422	247	258	347	400	211	207	279	194	341	400	175	402	695
175.964	0	363	421	249	256	345	400	211	203	279	192	341	400	176	405	695
176.087	0	362	423	251	259	346	400	213	202	279	193	341	403	177	408	700
176.21	0	365	429	254	261	347	401	214	207	280	193	342	404	177	412	700
176.333	0	365	431	262	261	351	405	215	208	281	194	343	404	177	413	706
176.456	0	363	412	247	254	344	402	212	202	280	193	340	401	175	395	696
176.579	0	359	410	247	251	340	398	211	202	279	193	340	398	173	401	698
176.701	0	361	410	247	251	338	398	211	206	279	194	339	399	172	404	695
176.824	0	360	415	249	252	339	399	212	205	280	192	339	400	173	408	699
176.947	0	361	422	254	255	343	401	210	203	281	192	341	402	174	411	701
177.07	0	361	426	257	258	347	402	212	203	282	193	341	404	174	415	707
177.193	0	358	409	252	250	342	399	210	206	278	193	339	400	172	395	695
177.316	0	358	403	244	246	336	394	208	206	280	192	337	396	170	398	699
177.439	0	357	410	242	248	334	396	207	200	279	191	336	397	169	401	689
177.562	0	356	424	243	256	336	394	205	201	277	189	334	400	169	404	695
177.684	0	357	433	249	258	341	394	205	205	278	189	336	402	171	407	696
177.807	0	358	438	252	261	344	398	206	206	278	190	339	403	170	410	708
177.93	0	360	434	259	258	350	400	205	203	279	191	340	406	169	403	712
178.053	0	361	415	245	245	343	395	200	207	274	189	340	405	165	380	709
178.176	0	360	421	236	237	347	391	197	218	272	191	346	394	158	399	664
178.299	0	358	420	239	229	349	389	199	222	274	194	345	393	154	395	592
178.422	0	360	422	233	227	350	392	200	219	273	197	347	392	150	394	628
178.545	0	356	427	234	234	350	391	203	221	273	200	347	392	151	396	737
178.668	0	356	431	247	246	354	395	207	222	272	202	347	393	156	392	763
178.79	0	350	414	241	241	345	392	205	220	273	201	342	387	155	376	750
178.913	0	348	428	237	248	344	390	202	212	271	200	339	380	154	383	733
179.036	0	348	433	239	253	347	388	202	212	269	198	335	381	156	385	721
179.159	0	350	439	242	258	348	388	204	214	268	198	335	382	157	388	723
179.282	0	353	444	246	260	350	389	206	214	273	198	336	384	157	393	732
179.405	0	351	439	250	259	354	392	205	207	271	196	334	383	158	389	733
179.528	0	349	427	236	253	342	387	203	204	269	193	329	379	157	378	743
179.651	0	349	429	239	254	342	387	203	206	270	192	329	379	156	382	737
179.773	0	351	432	240	254	342	385	203	207	273	191	328	380	157	383	742
179.896	0	353	439	244	258	344	389	204	201	272	190	330	383	158	387	748
180.019	0	354	444	248	260	350	390	206	203	272	190	330	385	159	391	752
180.142	0	353	431	246	254	347	390	203	205	272	191	330	382	158	382	737
180.265	0	354	430	240	255	342	387	203	206	274	189	328	382	158	383	732
180.388	0	353	432	242	255	342	390	203	199	273	187	327	382	160	385	726
180.511	0	352	437	243	260	343	389	204	199	273	187	329	387	162	388	722
180.634	0	353	448	244	266	345	392	204	203	273	186	330	392	165	391	718
180.756	0	354	446	251	271	353	395	201	203	274	185	332	391	166	389	705
180.879	0	353	437	240	266	345	394	199	198	273	182	331	392	168	381	695
181.002	0	354	437	245	265	347	392	200	199	271	182	332	390	168	388	696
181.125	0	354	438	244	267	347	394	201	203	272	184	333	391	169	388	688
181.248	0	358	444	248	269	348	396	202	201	275	184	334	394	170	392	698
181.371	0	357	440	253	266	352	399	203	197	275	185	334	394	170	389	684
181.494	0	353	426	240	260	341	394	200	197	274	184	329	392	168	378	673
181.617	0	353	429	242	261	341	394	202	201	273	184	330	391	169	386	672
181.74	0	354	431	244	262	341	392	202	201	277	185	330	392	168	388	672
181.862	0	355	438	245	265	344	397	202	196	276	184	332	396	169	390	668
181.985	0	352	434	251	264	349	398	202	198	276	185	332	396	170	389	665
182.108	0	349	420	240	259	340	395	201	201	274	185	331	397	167	373	651
182.231	0	350	420	240	256	340	392	201	200	276	183	328	396	169	380	650
182.354	0	347	420	242	257	338	393	201	195	274	184	331	394	168	385	641
182.477	0	347	427	244	259	341	394	202	197	272	185	333	396	169	388	642
182.6	0	345	425	251	258	346	396	203	201	274	186	333	396	169	387	641
182.723	0	343	408	237	251	337	391	198	201	276	183	330	398	168	371	629
182.845	0	341	408	239	250	336	392	197	194	274	183	329	397	169	377	621
182.968	0	340	412	238	252	336	389	197	197	273	183	329	395	169	383	619
183.091	0	340	419	243	255	338	391	199	201	273	184	332	396	169	386	616
183.214	0	341	423	250	257	345	396	199	201	275	184	334	399	170	390	619
183.337	0	337	407	239	249	337	391	196	194	273	182	329	400	169	372	603
183.46	0	334	404	237	246	332	387	195	197	271	183	328	401	168	372	600
183.583	0	332	405	240	246	332	388	196	200	271	183	329	399	168	379	598
183.706	0	334	410	239	249	333	386	197	201	274	183	330	397	168	385	601
183.828	0	334	415	244	252	337	390	199	195	273	183	331	398	169	388	600
183.951	0	331	407	246	247	337	388	196	196	271	184	330	399	168	379	593
184.074	0	328	397	235	243	327	385	195	199	270	182	327	400	166	371	589
184.197	0	327	398	236	241	327	383	195	199	274	183	327	398	166	378	593
184.32	0	327	402	236	243	327	385	195	193	272	183	328	396	166	383	589
184.443	0	328	408	241	245	329	386	196	194	269	184	329	397	166	386	590
184.566	0	327	413	244	248	333	388	198	199	271	184	331	400	166	390	599
184.689	0	323	398	239	241	330	384	194	198	273	182	328	396	163	374	592
184.812	0	323	395	232	238	322	382	192	192	270	180	325	399	163	370	585
184.934	0	320	399	233	239	321	380	192	194	270	181	326	400	162	372	582
185.057	0	318	408	233	244	321	381	194	197	270	182	325	400	162	377	588
185.18	0	322	417	240	248	327	381	193	198	273	182	327	399	162	383	592
185.303	0	324	424	243	252	329	386	195	193	272	182	327	401	162	386	597
185.426	0	320	412	246	246	331	385	193	192	268	182	326	401	161	370	589
185.549	0	317	400	230	239	321	380	192	196	268	181	323	397	158	365	587
185.672	0	316	401	231	240	320	379	189	196	272	179	322	399	158	367	585
185.795	0	318	406	233	241	320	380	190	191	270	177	321	398	158	372	587
185.917	0	317	413	238	244	323	382	192	191	268	179	323	397	159	380	589
186.04	0	318	421	242	249	326	383	194	197	271	180	324	398	160	383	597
186.163	0	322	426	248	252	332	387	195	195	272	180	326	400	161	385	600
186.286	0	317	406	234	243	324	384	191	190	272	177	320	401	159	359	588
186.409	0	314	405	231	242	319	382	191	189	267	177	319	399	158	366	585
186.532	0	314	409	233	243	319	381	191	196	270	178	320	401	157	367	591
186.655	0	317	416	236	246	321	381	191	197	273	177	321	399	158	375	593
186.778	0	318	424	240	250	325	385	193	191	273	178	322	398	159	382	600
186.9	0	320	432	245	256	327	389	195	192	271	179	324	401	160	385	601
187.023	0	319	431	253	255	334	391	196	197	274	181	324	401	160	385	608
187.146	0	318	412	235	244	323	386	193	195	276	178	321	403	159	362	597
187.269	0	318	415	236	245	322	387	191	190	273	177	320	403	158	370	599
187.392	0	318	417	236	246	320	386	193	190	271	177	320	403	157	372	599
187.515	0	318	428	240	251	324	387	194	196	273	180	322	400	159	382	608
187.638	0	321	438	246	257	329	390	195	195	276	179	324	402	160	387	611
187.761	0	324	446	249	263	332	393	197	192	277	181	326	406	161	391	618
187.884	0	323	437	255	259	338	394	196	193	274	180	325	409	161	379	613
188.006	0	321	422	236	250	326	390	194	197	274	179	322	403	160	371	611
188.129	0	322	427	241	250	327	388	195	198	277	179	321	403	161	380	612
188.252	0	323	430	241	252	326	390	195	192	276	179	323	401	161	387	615
188.375	0	324	438	248	257	330	392	197	194	273	180	325	404	162	390	617
188.498	0	326	447	252	262	334	394	200	199	276	182	326	408	163	396	627
188.621	0	331	453	260	265	341	397	201	197	279	182	329	410	165	401	630
188.744	0	326	431	247	255	334	395	198	193	277	180	325	407	164	380	622
188.867	0	326	432	243	255	330	393	197	193	273	180	325	407	164	389	619
188.989	0	326	435	248	255	331	392	199	198	276	181	326	404	164	394	627
189.112	0	330	440	249	259	333	392	201	200	280	182	327	406	165	397	628
189.235	0	332	449	254	264	337	397	201	193	279	182	328	409	166	400	635
189.358	0	333	452	264	265	344	400	202	195	278	183	331	410	168	404	636
189.481	0	329	430	246	255	333	395	199	199	278	183	328	412	164	379	631
189.604	0	332	434	245	255	332	393	198	199	280	182	328	404	164	395	632
189.727	0	332	435	248	257	332	393	198	193	278	181	327	404	166	396	636
189.85	0	332	443	250	259	332	395	200	193	277	183	329	407	167	399	635
189.972	0	334	451	255	265	338	396	202	200	279	183	330	411	168	403	646
190.095	0	336	447	262	264	344	398	201	200	283	184	330	412	168	397	648
190.218	0	333	429	240	255	331	394	196	194	277	182	326	411	165	376	635
190.341	0	334	433	244	255	330	391	198	196	278	182	327	402	165	392	634
190.464	0	333	436	244	255	330	391	198	199	276	181	325	402	165	393	641
190.587	0	338	441	248	259	330	390	200	200	280	182	327	405	166	398	645
190.71	0	339	447	253	262	335	395	199	194	279	182	328	408	167	401	651
190.833	0	337	436	255	257	337	394	198	196	278	182	327	409	166	385	645
190.956	0	336	425	239	250	325	391	196	198	276	182	325	407	163	374	644
191.078	0	337	427	242	251	325	386	195	199	277	180	322	398	163	387	646
191.201	0	338	428	241	251	324	387	195	192	276	181	323	399	164	391	649
191.324	0	339	435	245	253	327	389	195	193	273	180	324	401	165	394	651
191.447	0	341	441	249	258	329	389	198	199	276	181	327	404	166	397	660
191.57	0	341	430	250	254	332	388	196	199	278	180	324	405	164	381	655
191.693	0	340	421	236	248	321	386	192	191	275	179	320	404	164	372	651
191.816	0	339	423	239	247	321	382	192	193	273	179	320	394	163	385	649
191.939	0	339	426	239	249	320	383	192	197	272	179	320	396	163	388	655
192.061	0	342	433	242	253	322	382	193	198	277	180	323	398	164	392	662
192.184	0	344	441	244	257	327	385	193	193	275	180	324	400	166	393	663
192.307	0	342	430	248	251	327	384	192	194	273	180	322	402	164	378	655
192.43	0	342	422	234	247	318	380	191	197	270	178	319	395	162	379	656
192.553	0	343	423	237	247	318	379	190	196	274	179	318	392	162	385	658
192.676	0	345	427	237	247	318	379	192	191	272	179	319	394	163	388	661
192.799	0	345	432	241	250	321	382	193	191	269	179	320	396	164	391	666
192.922	0	347	438	244	253	324	383	195	198	271	180	321	398	166	394	671
193.044	0	348	426	245	249	324	382	194	197	273	180	320	399	163	379	664
193.167	0	347	421	234	245	315	379	190	190	271	178	317	394	163	381	665
193.29	0	347	422	236	245	315	377	191	192	269	178	317	391	163	386	663
193.413	0	348	426	236	245	315	379	193	195	269	178	316	393	163	389	671
193.536	0	351	433	240	250	317	381	194	195	272	180	319	394	164	392	677
193.659	0	351	436	246	252	323	383	193	192	272	179	319	395	165	393	676
193.782	0	348	421	234	245	315	377	190	194	268	177	316	391	164	378	664
193.905	0	349	423	233	246	312	375	190	197	266	177	316	388	164	385	670
194.028	0	351	424	234	245	312	374	189	197	271	178	316	388	163	386	674
194.15	0	352	429	235	246	314	378	190	193	269	178	316	391	164	389	675
194.273	0	352	434	239	249	318	379	191	193	267	179	318	393	164	392	679
194.396	0	353	431	244	247	322	381	193	198	268	179	317	395	164	386	679
194.519	0	351	416	231	242	312	374	188	197	270	178	314	387	163	374	674
194.642	0	352	416	229	240	308	375	188	191	267	177	313	384	163	382	672
194.765	0	351	416	230	240	308	373	188	193	266	177	313	384	163	383	672
194.888	0	352	423	235	242	312	375	190	197	267	178	314	387	163	387	678
195.011	0	355	428	237	245	315	379	190	197	269	179	316	389	163	389	682
195.133	0	355	425	240	245	318	381	192	193	269	178	316	388	163	386	677
195.256	0	351	411	228	238	308	374	188	193	266	177	311	384	162	371	666
195.379	0	351	412	228	237	307	374	188	197	264	177	310	381	161	379	673
195.502	0	353	413	228	240	308	375	188	196	267	177	311	382	162	381	675
195.625	0	353	420	232	241	309	376	188	193	267	178	312	384	162	385	674
195.748	0	353	426	236	244	313	380	190	193	265	178	314	386	162	387	679
195.871	0	353	427	242	244	316	381	192	199	268	179	314	386	162	387	681
195.994	0	353	412	228	237	308	376	189	199	269	177	310	383	161	371	671
196.116	0	351	412	227	237	307	377	187	191	267	176	310	380	161	378	671
196.239	0	350	413	229	237	306	375	188	194	266	177	310	381	160	380	672
196.362	0	350	419	232	240	309	378	191	197	266	178	312	384	161	383	675
196.485	0	354	424	237	244	314	382	191	197	269	179	313	386	162	387	683
196.608	0	356	431	240	246	318	385	193	193	271	179	315	390	162	389	681
196.731	0	352	415	235	240	313	381	190	194	267	177	312	386	162	374	671
196.854	0	350	412	229	239	309	381	190	196	267	178	310	382	161	379	674
196.977	0	352	416	232	238	311	381	189	194	269	176	311	381	161	380	674
197.1	0	354	420	233	241	312	383	190	192	269	178	312	384	161	383	676
197.222	0	353	425	238	244	315	386	192	191	268	178	314	387	161	386	681
197.345	0	354	428	244	244	320	388	194	198	270	180	315	388	162	388	685
197.468	0	354	413	234	239	314	386	190	195	271	177	312	384	162	374	674
197.591	0	353	413	232	238	312	385	189	190	271	176	311	382	162	380	675
197.714	0	352	414	233	239	312	383	189	192	269	177	311	382	161	381	676
197.837	0	355	420	235	242	315	385	191	195	270	177	312	386	162	385	680
197.96	0	356	426	240	245	319	389	193	196	271	178	315	389	163	388	687
198.083	0	357	427	245	245	324	392	193	192	272	176	316	388	164	386	683
198.205	0	354	411	234	238	316	386	190	191	270	175	312	385	163	374	682
198.328	0	355	414	233	238	314	385	190	195	269	176	311	383	162	381	679
198.451	0	356	417	235	240	315	385	190	194	271	174	312	384	162	383	683
198.574	0	357	423	238	242	319	388	191	191	271	176	314	387	163	386	682
198.697	0	357	428	242	246	320	390	192	190	270	177	317	389	164	389	686
198.82	0	360	432	248	248	327	392	194	196	272	177	317	392	164	392	690
198.943	0	359	417	238	242	321	389	191	194	272	176	315	387	164	376	683
199.066	0	358	417	234	241	318	387	190	190	271	175	313	384	163	382	680
199.188	0	357	422	236	244	319	385	189	192	270	174	312	384	163	385	686
199.311	0	360	427	237	246	320	386	190	195	269	176	316	387	164	387	685
199.434	0	362	436	240	250	324	389	191	196	272	177	317	390	164	389	692
199.557	0	365	444	241	254	328	390	193	192	273	177	320	392	165	392	691
199.68	0	365	432	245	250	328	389	192	194	271	176	317	387	165	383	692
199.803	0	366	425	234	247	321	387	192	196	269	176	316	385	164	382	687
199.926	0	368	429	237	248	321	387	192	195	270	176	316	385	165	384	691
200.049	0	369	432	237	248	321	387	193	191	271	176	316	387	165	387	689
200.172	0	369	436	240	249	323	386	194	193	271	177	318	390	165	389	695
200.294	0	374	440	242	252	328	390	195	197	272	179	320	392	166	392	699
200.417	0	373	430	241	249	325	388	193	196	273	178	318	385	166	383	696
200.54	0	372	429	235	247	321	386	193	190	272	177	316	386	165	385	691
200.663	0	370	429	238	247	320	384	194	193	270	177	317	386	165	387	695
200.786	0	373	433	238	248	321	385	195	196	271	178	319	389	166	389	697
200.909	0	375	436	242	251	324	389	196	196	272	179	320	391	167	392	704
201.032	0	374	435	246	249	328	390	197	192	273	179	321	390	167	390	699
201.155	0	371	420	233	243	319	385	194	194	270	178	317	384	165	380	698
201.277	0	371	420	234	244	316	384	195	195	270	178	317	384	164	383	696
201.4	0	373	424	234	243	315	384	196	196	272	178	319	386	165	384	699
201.523	0	373	430	236	246	319	385	195	192	273	178	319	389	165	389	698
201.646	0	372	433	240	249	321	385	196	194	272	179	321	390	166	390	701
201.769	0	372	423	241	244	319	385	196	197	271	180	319	387	166	378	696
201.892	0	370	415	230	240	312	379	194	197	272	178	316	381	164	377	694
202.015	0	369	415	229	239	311	381	193	192	271	177	316	381	164	380	688
202.138	0	366	422	230	243	310	378	192	192	269	177	316	384	163	382	694
202.26	0	368	427	232	244	314	381	193	197	269	178	318	386	164	385	693
202.383	0	369	431	236	246	314	383	194	197	270	180	319	388	164	386	699
202.506	0	369	423	238	243	317	383	191	192	270	179	317	383	164	379	690
202.629	0	365	413	227	239	309	378	190	192	267	177	314	386	162	366	690
202.752	0	362	411	225	237	306	375	189	195	265	178	313	380	162	376	686
202.875	0	363	413	227	238	307	377	189	195	268	178	314	380	162	378	690
202.998	0	364	418	229	239	309	380	190	190	268	177	314	383	161	380	686
203.121	0	363	422	231	242	311	380	191	192	267	177	315	386	161	383	694
203.244	0	362	416	236	241	314	381	192	195	267	176	315	384	162	379	689
203.366	0	362	409	225	236	306	380	189	194	266	175	313	386	162	367	682
203.489	0	359	408	226	236	306	379	188	190	266	174	312	380	161	375	681
203.612	0	358	411	226	236	307	377	189	191	266	175	312	381	161	376	687
203.735	0	359	417	229	241	308	379	190	195	266	176	313	382	161	379	684
203.858	0	359	423	233	242	313	381	190	195	267	176	314	384	162	381	689
203.981	0	358	411	228	238	311	382	186	190	265	175	311	382	161	368	679
204.104	0	356	409	223	236	306	377	187	190	264	174	311	381	160	369	683
204.227	0	357	409	225	236	306	378	187	195	264	174	310	379	159	374	680
204.349	0	359	415	229	238	309	379	188	193	266	174	310	381	161	378	685
204.472	0	360	420	232	240	312	381	188	190	267	175	313	384	162	380	684
204.595	0	358	415	234	240	315	382	188	191	265	175	312	382	161	377	689
204.718	0	357	405	226	233	308	379	187	193	262	173	309	380	159	368	680
204.841	0	358	404	225	234	306	378	187	191	265	173	309	378	160	372	684
204.964	0	359	407	227	234	307	379	186	187	266	173	309	379	161	375	680
205.087	0	358	413	231	237	311	380	188	189	266	173	310	381	161	379	690
205.21	0	360	421	232	241	313	382	191	192	266	175	312	385	162	381	688
205.332	0	360	417	234	240	315	382	189	194	267	174	310	383	161	370	682
205.455	0	360	412	226	239	310	380	186	190	266	173	309	378	159	371	681
205.578	0	358	413	227	240	310	378	186	189	265	173	308	379	160	373	687
205.701	0	363	419	228	241	312	379	188	194	265	175	311	381	160	376	686
205.824	0	365	423	234	244	315	382	189	194	267	175	313	384	162	380	693
205.947	0	368	430	236	247	320	386	191	190	269	176	317	387	163	382	691
206.07	0	367	421	239	242	322	384	191	190	267	176	314	381	164	378	695
206.193	0	367	417	232	241	316	383	192	194	267	177	313	381	163	376	688
206.316	0	369	419	234	241	316	384	192	194	269	177	313	382	163	379	693
206.438	0	372	425	234	244	319	386	191	190	271	176	315	385	163	381	690
206.561	0	372	429	239	246	321	388	194	189	268	179	317	388	164	383	701
206.684	0	375	434	241	250	324	390	196	196	272	180	319	390	167	386	700
206.807	0	376	428	244	246	326	391	196	197	272	179	319	387	166	382	702
206.93	0	376	425	236	246	320	389	195	193	273	178	318	387	165	382	694
207.053	0	376	427	239	246	323	389	195	194	271	181	319	388	166	385	703
207.176	1	378	432	238	247	324	390	197	197	272	181	321	390	167	386	700
207.299	0	382	436	243	251	327	394	198	199	275	182	324	394	168	389	707
207.421	0	382	438	248	252	332	397	200	195	276	183	325	395	169	390	709
207.544	0	380	430	239	248	327	391	198	197	273	182	323	389	169	383	705
207.667	0	381	428	238	247	325	392	198	199	273	183	323	390	168	385	702
207.79	0	382	432	238	248	326	393	198	200	275	184	324	392	169	387	706
207.913	0	381	440	240	253	328	395	198	195	276	184	324	395	169	388	704
208.036	0	381	446	242	257	331	397	200	195	274	185	327	397	170	391	712
208.159	0	384	449	247	259	336	397	203	202	276	187	329	399	170	393	712
208.282	0	384	437	240	252	330	396	201	201	277	186	326	395	170	380	707
208.404	0	383	435	237	249	327	395	199	196	276	185	325	393	170	385	702
208.527	0	383	435	238	251	326	392	199	198	275	186	325	394	170	388	710
208.65	0	383	440	239	254	327	394	201	202	274	187	327	397	170	391	707
208.773	0	386	446	242	257	331	397	201	201	276	187	328	398	172	393	713
208.896	0	386	451	244	259	334	398	201	197	277	187	330	401	173	396	711
209.019	0	383	440	245	253	333	396	200	198	275	184	326	398	171	385	712
209.142	0	380	438	237	253	327	394	199	201	273	186	325	394	170	388	705
209.265	0	382	437	239	253	328	391	200	202	276	186	326	395	171	390	714
209.388	0	381	442	238	256	328	394	200	196	275	185	326	397	170	392	704
209.51	0	381	447	242	257	331	394	200	199	274	186	327	399	171	395	708
209.633	0	382	448	248	257	335	397	201	202	274	187	327	399	171	395	711
209.756	0	381	433	237	251	329	393	198	201	276	185	326	399	168	377	710
209.879	0	378	432	237	251	325	392	197	194	272	183	322	393	168	387	700
210.002	0	377	433	236	251	325	390	196	195	272	183	322	393	168	390	705
210.125	0	378	438	239	253	327	392	199	199	271	184	322	395	168	394	702
210.248	0	379	444	243	256	330	394	198	199	274	184	325	398	169	397	713
210.371	0	377	439	247	253	333	396	197	194	273	182	322	395	170	393	700
210.493	0	375	427	234	248	325	389	194	194	271	181	319	390	167	387	694
210.616	0	372	428	236	247	323	389	195	198	268	181	318	390	167	391	695
210.739	0	374	429	237	248	323	387	194	197	273	181	319	392	167	394	703
210.862	0	375	436	240	251	327	391	196	192	271	180	320	394	167	398	701
210.985	0	374	440	244	254	330	392	197	192	268	181	320	395	168	401	701
211.108	0	374	443	250	256	334	394	199	199	272	182	322	398	168	404	704
211.231	0	374	425	240	248	329	390	196	199	273	180	319	391	168	390	704
211.354	0	372	424	237	246	325	390	194	192	270	179	317	390	166	393	693
211.476	0	370	425	238	248	324	388	193	194	268	179	316	392	166	396	694
211.599	0	371	432	241	249	326	388	196	199	269	181	318	393	165	400	699
211.722	0	374	438	245	251	330	389	196	200	273	181	319	394	167	403	710
211.845	0	375	443	248	255	334	393	197	196	273	181	322	396	168	408	706
211.968	0	376	448	254	259	338	398	199	196	269	184	323	399	169	412	707
212.091	0	373	432	248	253	334	394	199	201	271	183	321	393	167	397	701
212.214	0	375	429	242	250	331	390	197	200	274	181	319	395	167	399	709
212.337	0	374	431	243	251	329	393	197	194	272	182	319	395	167	401	706
212.46	0	374	434	244	251	332	394	199	194	269	183	319	397	167	406	704
212.582	0	376	440	249	254	335	395	202	201	273	183	321	398	168	410	710
212.705	0	378	446	253	259	337	398	203	200	276	184	323	400	169	413	721
212.828	0	378	446	258	259	343	401	203	197	276	185	323	400	170	411	718
212.951	0	376	433	246	253	334	398	201	197	272	184	321	396	169	401	708
213.074	0	376	435	246	253	334	398	203	202	275	185	321	399	169	406	712
213.197	0	378	436	247	254	335	397	204	202	279	185	322	399	169	409	723
213.32	0	380	444	249	258	338	401	205	197	278	186	324	400	170	413	721
213.443	0	381	456	251	267	340	404	205	198	276	187	325	403	171	415	719
213.565	0	384	463	260	271	347	406	207	206	278	188	327	406	171	416	722
213.688	0	385	444	248	260	340	401	204	205	280	188	324	401	170	397	722
213.811	0	385	443	246	259	337	403	204	200	279	187	323	400	170	404	719
213.934	0	385	443	247	259	338	402	204	200	276	188	322	400	170	407	717
214.057	0	386	448	249	261	337	403	206	206	278	188	324	402	171	410	720
214.18	0	389	456	252	265	342	404	208	207	283	189	326	404	171	414	732
214.303	0	388	463	256	271	344	407	209	200	282	190	328	406	172	418	731
214.426	0	389	461	262	269	351	411	210	201	279	190	328	410	173	411	728
214.548	0	387	442	245	259	340	405	208	206	280	190	325	403	172	396	721
214.671	0	389	443	247	259	338	403	207	205	284	190	325	400	171	403	730
214.794	0	387	443	247	259	337	404	207	200	282	189	325	402	171	405	725
214.917	0	388	450	250	262	339	406	209	202	280	190	327	403	171	411	725
215.04	0	389	456	253	265	343	408	210	207	282	191	327	405	172	414	729
215.163	0	392	463	257	269	345	409	211	208	287	191	330	408	173	419	741
215.286	0	391	465	267	270	351	412	213	203	284	192	332	409	175	418	737
215.409	0	389	444	249	260	342	407	209	203	280	191	328	404	172	399	723
215.532	0	387	444	249	259	338	406	209	208	281	191	327	401	173	407	725
215.654	0	388	444	249	259	338	404	209	208	284	190	329	402	173	409	734
215.777	0	388	451	251	262	341	404	209	204	281	190	331	404	172	414	730
215.9	0	389	461	256	266	345	408	209	208	279	193	333	405	173	419	729
216.023	0	390	468	259	272	348	408	210	213	282	193	335	409	175	422	732
216.146	0	393	471	268	275	356	407	210	212	285	193	336	410	175	422	744
216.269	0	390	450	253	263	344	406	206	204	280	193	333	405	173	401	730
216.392	0	388	451	251	262	342	404	207	206	278	193	331	404	173	409	725
216.515	0	388	450	252	262	341	403	207	211	279	192	331	405	173	411	727
216.637	0	390	455	254	264	342	403	208	210	283	193	332	406	174	416	737
216.76	0	391	462	259	267	346	406	208	204	282	192	334	408	175	421	737
216.883	0	392	468	261	271	349	408	211	206	280	193	334	411	175	425	737
217.006	0	389	453	261	265	348	406	208	209	280	192	332	408	174	406	729
217.129	0	389	447	246	261	338	401	207	208	282	190	330	402	173	407	732
217.252	0	389	446	250	259	339	403	205	203	279	190	330	402	174	408	730
217.375	0	389	449	249	261	338	402	207	205	277	191	330	404	174	413	727
217.498	0	389	457	254	265	342	403	209	208	281	192	331	405	174	418	732
217.62	0	392	463	259	268	344	404	210	208	284	192	333	408	175	422	744
217.743	0	392	458	265	266	350	407	209	203	281	192	333	410	175	416	740
217.866	0	388	437	247	256	337	402	206	202	277	190	328	404	173	401	726
217.989	0	386	438	248	255	336	399	206	208	277	191	328	400	172	408	728
218.112	0	388	436	249	256	335	397	206	206	281	189	328	401	172	409	738
218.235	0	388	442	251	258	337	400	206	201	279	188	328	403	173	414	736
218.358	0	389	448	254	261	340	401	207	203	277	189	329	404	174	418	734
218.481	0	389	446	258	260	344	402	208	208	278	190	329	403	173	415	734
218.604	0	388	431	246	254	333	396	204	205	280	188	326	396	172	404	734
218.726	0	387	433	246	254	334	396	204	200	276	187	325	398	172	406	730
218.849	0	388	434	245	255	333	395	204	201	275	188	325	398	172	408	727
218.972	0	389	440	248	258	333	397	206	206	278	187	325	401	173	412	732
219.095	0	391	448	249	262	337	398	205	206	282	188	328	402	172	415	742
219.218	0	388	436	251	257	337	399	203	201	277	186	324	399	171	399	730
219.341	0	388	430	240	252	329	393	202	201	272	186	322	392	169	398	729
219.464	0	388	429	241	252	330	391	202	206	275	187	321	393	169	400	726
219.587	0	390	430	241	252	328	391	203	206	279	186	321	395	170	404	736
219.709	0	391	437	244	255	330	394	203	201	277	186	323	396	170	408	736
219.832	0	392	441	247	255	335	397	205	203	273	187	324	397	171	411	734
219.955	0	389	425	242	249	329	393	202	205	274	186	321	388	169	397	727
220.078	0	390	421	235	247	323	388	202	205	276	184	319	388	169	395	734
220.201	0	391	423	237	247	322	389	201	200	274	185	319	389	167	397	730
220.324	0	390	429	237	251	324	391	202	205	271	186	319	391	168	402	726
220.447	0	393	437	240	253	326	392	202	209	273	186	321	392	169	405	732
220.57	0	395	441	244	256	330	391	202	209	277	186	323	392	169	408	742
220.692	0	396	441	250	256	334	395	204	201	274	186	322	393	169	406	739
220.815	0	393	425	234	248	324	391	201	201	270	186	319	384	169	392	725
220.938	0	392	423	234	247	321	388	201	206	271	186	318	386	168	394	728
221.061	0	394	423	236	248	322	387	201	208	275	185	319	386	168	397	738
221.184	0	395	429	237	249	324	392	203	203	273	187	320	389	168	401	734
221.307	0	396	437	239	254	326	393	202	204	271	187	321	389	168	404	732
221.43	0	398	442	241	257	329	394	205	207	273	188	323	391	171	407	737
221.553	0	397	428	240	250	327	392	202	206	276	186	319	384	169	394	738
221.676	0	397	427	233	248	321	391	202	200	274	186	319	383	169	392	731
221.798	0	396	426	236	248	321	391	202	203	270	187	318	384	168	394	728
221.921	0	396	431	236	249	322	393	202	210	272	188	320	386	169	398	730
222.044	0	400	437	239	253	327	394	204	209	276	188	323	387	170	402	742
222.167	0	401	442	241	256	328	397	205	204	276	188	323	389	170	406	740
222.29	0	399	432	244	253	330	398	204	204	271	188	321	384	170	396	731
222.413	0	397	423	231	246	320	393	201	207	272	188	319	380	170	388	727
222.536	0	399	425	234	248	321	392	201	207	276	187	320	382	168	391	733
222.659	0	397	431	232	250	321	394	202	204	274	188	320	384	169	395	730
222.781	0	395	441	236	255	326	398	203	205	272	188	322	385	168	399	726
222.904	0	398	446	240	258	329	399	204	211	275	190	325	387	169	401	732
223.027	0	402	450	247	262	335	400	205	210	280	191	326	389	171	404	743
223.15	0	397	433	237	252	326	397	201	202	275	189	323	382	170	389	730
223.273	0	396	432	234	251	324	396	202	203	272	189	322	383	170	390	724
223.396	0	395	432	236	251	324	396	204	208	274	188	321	384	170	393	725
223.519	0	396	437	237	253	326	396	203	207	279	189	321	385	169	397	735
223.642	0	398	443	240	256	328	400	204	203	277	189	324	387	171	401	735
223.764	0	398	444	247	258	332	403	205	203	275	189	323	388	171	402	731
223.887	0	393	428	236	251	323	398	202	206	275	188	320	382	169	389	724
224.01	0	394	430	236	250	324	395	200	206	278	186	319	384	170	393	731
224.133	0	393	431	236	251	322	395	201	200	276	186	320	385	169	394	726
224.256	0	394	437	239	254	324	398	203	203	275	187	321	387	168	398	722
224.379	0	395	443	242	256	328	398	205	207	276	187	323	389	170	402	728
224.502	0	393	437	247	254	332	400	203	206	280	187	323	387	169	398	734
224.625	0	391	425	234	248	322	396	199	198	276	184	318	382	169	387	722
224.748	0	390	425	235	248	321	392	198	202	274	185	318	383	167	390	721
224.87	0	388	427	235	249	321	394	199	205	274	184	318	384	168	394	718
224.993	0	389	432	239	252	324	393	201	204	280	185	319	386	168	398	728
225.116	0	390	438	241	254	325	396	202	199	276	185	321	389	168	400	726
225.239	0	390	431	245	251	328	398	200	200	273	185	320	386	168	395	715
225.362	0	386	418	232	245	319	392	199	203	273	183	316	382	168	386	713
225.485	0	385	419	234	245	318	389	198	201	277	183	315	383	167	390	721
225.608	0	385	424	234	247	318	391	199	196	275	182	317	384	168	393	718
225.731	0	386	435	236	252	321	392	198	199	272	183	317	387	166	396	716
225.853	0	387	440	238	255	323	392	200	203	275	184	319	388	168	399	719
225.976	0	388	440	247	256	329	393	199	201	279	184	320	388	169	399	728
226.099	0	387	427	233	250	320	391	197	195	273	183	316	384	167	385	716
226.222	0	384	428	231	251	318	387	197	199	272	182	314	383	167	388	710
226.345	0	385	429	232	253	318	389	197	201	271	182	315	384	166	390	710
226.468	0	387	433	234	253	321	389	197	200	276	184	317	386	166	395	722
226.591	0	389	438	236	255	324	391	199	196	273	183	317	388	168	397	722
226.714	0	389	430	239	252	325	393	197	198	271	184	316	385	168	390	714
226.836	0	386	422	229	247	317	388	197	200	271	182	313	381	167	384	709
226.959	0	388	421	230	247	315	386	195	199	275	183	315	382	167	388	717
227.082	0	387	424	230	249	316	387	197	196	272	182	314	383	167	391	715
227.205	0	389	429	232	250	319	391	198	197	270	184	316	385	168	395	719
227.328	0	390	434	236	254	320	392	198	201	273	184	318	388	168	397	720
227.451	0	391	428	240	250	324	393	196	198	274	183	317	384	168	391	722
227.574	0	388	417	228	245	314	388	195	194	273	182	314	381	167	384	714
227.697	0	388	418	229	245	314	386	196	199	273	182	313	383	166	388	711
227.82	0	388	420	230	247	315	388	196	201	273	183	315	384	167	392	716
227.942	0	390	425	232	249	316	391	197	198	275	183	317	386	169	394	722
228.065	0	391	431	235	250	319	391	198	195	275	183	317	388	169	397	723
228.188	0	392	431	241	251	323	394	199	198	272	185	318	388	169	397	722
228.311	0	389	418	229	245	315	391	197	200	273	184	316	383	168	385	713
228.434	0	389	417	230	244	314	389	197	199	277	183	316	384	168	388	721
228.557	0	387	417	230	245	314	390	196	195	274	184	315	385	168	390	719
228.68	0	389	420	232	248	315	391	197	200	275	184	317	386	168	393	716
228.803	0	390	424	234	249	318	394	198	201	276	186	321	388	169	397	724
228.925	0	390	422	239	248	321	396	198	198	277	185	321	387	170	395	722
229.048	0	387	412	226	243	313	391	195	195	275	183	318	382	169	383	714
229.171	0	385	417	226	247	312	389	195	202	275	184	318	382	168	385	708
229.294	0	386	419	227	246	315	390	195	203	275	184	318	384	168	388	709
229.417	0	387	422	229	248	316	392	195	200	276	185	320	387	167	392	718
229.54	0	386	425	232	249	318	393	195	197	276	186	321	388	168	394	718
229.663	0	388	429	238	252	324	394	197	202	276	188	322	389	169	397	717
229.786	0	385	414	227	245	316	392	194	202	275	185	319	382	169	382	706
229.908	0	384	412	227	244	313	389	191	200	278	183	319	382	168	385	712
230.031	0	381	414	227	242	312	389	192	197	275	184	320	383	168	389	709
230.154	0	380	423	227	249	317	389	193	203	274	184	319	386	169	390	702
230.277	0	380	430	231	255	322	391	192	205	274	184	324	388	168	395	706
230.4	0	382	435	235	257	325	394	194	202	274	186	325	390	170	399	706
230.523	0	376	433	239	262	332	395	192	202	273	185	325	387	168	393	703
230.646	0	378	423	230	256	326	391	190	205	270	185	324	386	168	389	693
230.769	0	381	426	231	254	324	392	191	206	271	185	323	386	169	393	699
230.892	0	382	428	233	252	323	393	192	200	273	185	322	387	170	396	699
231.014	0	384	434	237	254	327	393	193	200	273	185	325	388	171	400	706
231.137	0	385	438	239	255	330	394	198	203	274	185	325	390	171	403	705
231.26	0	384	427	240	247	328	396	195	204	273	185	324	385	172	394	705
231.383	0	383	422	234	245	323	391	192	202	275	182	322	385	171	392	705
231.506	0	381	423	235	245	322	393	193	198	272	183	322	386	170	395	704
231.629	0	382	426	236	247	324	392	195	202	273	184	323	387	171	398	705
231.752	0	383	432	239	250	327	394	197	203	275	185	326	388	172	402	708
231.875	0	383	434	246	251	332	397	197	200	275	184	326	389	172	403	709
231.997	0	379	417	233	245	324	392	193	198	272	183	323	383	170	390	701
232.12	0	378	417	232	243	322	390	193	201	271	184	322	384	168	392	697
232.243	0	378	419	234	243	321	390	193	201	272	183	322	385	171	394	703
232.366	0	378	423	236	246	322	391	196	198	273	184	324	387	169	400	704
232.489	0	375	428	240	247	326	392	197	199	272	184	325	388	170	404	708
232.612	0	374	429	245	247	331	395	196	202	272	185	326	389	171	403	707
232.735	0	374	416	234	241	324	392	195	201	272	185	324	383	169	390	702
232.858	0	374	416	233	239	322	388	194	200	273	183	322	384	169	392	701
232.98	0	374	420	235	241	322	389	195	198	271	184	322	385	168	395	700
233.103	0	375	430	232	245	325	390	196	203	269	186	323	388	168	397	700
233.226	0	374	438	236	254	332	394	196	207	270	186	326	390	168	400	700
233.349	11	377	445	240	258	337	396	196	205	270	188	329	392	169	404	707
233.472	0	375	432	245	253	340	395	195	205	268	188	327	389	169	396	699
233.595	0	375	421	233	246	331	390	195	208	267	188	324	387	168	392	695
233.718	0	375	423	237	248	330	391	196	208	266	187	324	387	169	396	697
233.841	0	376	426	237	247	331	393	195	203	269	187	325	389	170	399	699
233.964	0	377	433	242	251	331	392	198	202	269	187	326	390	171	402	706
234.086	0	380	438	246	252	335	393	199	206	269	188	327	393	172	408	705
234.209	0	381	440	252	254	339	397	199	206	271	188	328	394	172	408	710
234.332	0	378	422	239	248	332	394	198	201	272	185	325	388	171	395	707
234.455	0	376	422	240	247	330	393	198	201	270	185	324	391	172	399	705
234.578	0	378	424	241	248	330	391	199	205	270	186	325	391	171	401	704
234.701	0	377	428	244	249	333	394	201	205	271	187	327	393	172	404	709
234.824	0	380	434	248	252	336	396	202	202	275	186	328	396	172	409	711
234.947	0	377	427	253	250	339	397	202	201	273	186	328	394	173	404	712
235.069	0	377	414	241	244	330	394	201	205	274	187	326	390	171	394	702
235.192	0	376	415	244	244	331	394	202	205	273	186	325	392	172	399	706
235.315	0	377	415	244	245	331	395	201	203	275	186	327	393	172	402	705
235.438	0	376	421	249	248	334	396	204	201	276	186	328	395	173	406	710
235.561	0	380	426	253	250	337	399	206	207	276	188	329	398	174	410	709
235.684	0	378	416	257	248	340	400	206	207	277	189	329	399	173	399	710
235.807	0	374	402	243	242	332	397	202	202	275	185	326	391	173	395	702
235.93	0	373	404	246	240	331	395	203	201	276	187	326	392	173	400	705
236.052	0	374	406	245	241	330	396	204	207	276	187	327	394	173	403	702
236.175	0	376	413	249	246	335	399	206	207	277	188	329	396	174	407	707
236.298	0	376	419	254	249	338	402	206	204	280	189	332	400	175	411	709
236.421	0	376	424	261	253	343	402	209	205	280	190	332	402	175	415	716
236.544	0	374	403	250	242	336	401	206	207	278	189	330	397	174	393	702
236.667	0	374	401	245	240	332	399	206	207	279	189	329	394	173	398	704
236.79	0	372	402	248	240	332	400	204	203	280	188	329	395	173	402	702
236.913	0	372	405	249	243	332	399	206	204	279	189	330	398	173	406	706
237.036	0	374	413	254	246	338	401	207	208	279	190	333	399	175	410	705
237.158	0	375	419	259	250	339	404	209	210	281	191	334	404	176	415	712
237.281	0	377	425	264	254	347	409	210	207	284	192	336	405	177	418	715
237.404	0	372	403	253	242	338	403	207	206	279	192	332	400	174	395	707
237.527	0	372	401	248	241	334	402	206	210	279	192	332	396	174	400	703
237.65	0	372	402	251	240	334	402	208	209	280	191	332	397	174	403	706
237.773	0	373	408	253	245	337	404	207	206	282	191	334	400	173	408	705
237.896	0	374	416	257	250	340	404	210	207	282	192	336	402	176	414	714
238.019	0	376	423	260	253	343	406	211	211	282	194	337	406	177	419	713
238.141	0	379	426	269	255	350	410	213	212	284	195	339	407	177	419	719
238.264	0	375	406	251	243	341	407	209	207	282	194	336	402	175	398	708
238.387	0	374	409	252	245	338	404	209	208	280	194	335	400	175	405	712
238.51	0	375	411	250	245	337	404	208	210	280	194	335	400	174	406	709
238.633	0	377	429	252	254	339	405	209	212	282	194	336	403	175	410	716
238.756	0	381	439	255	259	344	408	209	209	282	193	338	405	176	415	711
238.879	0	382	445	262	263	349	408	210	209	283	196	338	408	176	417	720
239.002	0	379	428	245	256	342	404	206	214	279	194	337	410	173	386	704
239.124	0	380	429	247	254	344	401	206	217	281	193	340	398	174	401	714
239.247	0	380	429	248	252	342	402	204	210	278	193	337	398	174	403	705
239.37	0	380	434	249	256	341	400	206	210	279	195	337	401	173	408	714
239.493	0	384	441	255	258	344	402	208	214	279	194	338	403	175	412	715
239.616	0	386	441	262	260	350	406	209	213	280	195	340	405	176	415	722
239.739	0	383	420	249	251	342	403	204	206	279	194	337	399	174	395	710
239.862	0	381	418	246	249	337	398	205	208	277	193	334	397	174	400	713
239.985	0	382	418	246	247	336	400	204	209	278	194	334	396	173	402	710
240.108	0	384	422	248	249	335	399	206	210	281	192	334	398	173	406	722
240.23	0	385	428	251	252	338	402	207	205	281	191	335	400	174	409	726
240.353	0	383	428	258	252	342	403	208	206	281	192	336	400	174	409	727
240.476	0	382	411	243	245	334	399	204	208	278	192	333	397	172	390	715
240.599	0	384	413	244	246	332	397	203	209	280	191	331	394	170	397	725
240.722	0	383	415	243	246	331	398	202	202	278	190	331	394	170	398	715
240.845	0	385	426	244	252	332	397	203	205	279	189	331	396	171	403	722
240.968	0	386	441	246	261	337	399	202	209	279	189	332	399	172	405	719
241.091	0	389	436	252	258	342	398	200	210	280	188	335	399	173	396	721
241.213	0	382	432	236	256	335	396	194	204	274	186	334	395	172	383	707
241.336	0	372	434	238	265	346	392	190	211	267	183	337	392	171	391	700
241.459	0	368	432	247	260	353	389	189	222	263	183	343	394	169	396	699
241.582	0	374	445	237	256	361	383	190	224	263	188	348	392	162	403	595
241.705	0	380	451	244	257	365	387	191	223	260	188	351	393	157	404	581
241.828	0	378	441	254	256	369	387	192	225	259	193	349	392	153	392	698
241.951	0	373	425	244	252	356	385	191	226	257	194	342	385	157	380	757
242.074	0	377	427	245	252	355	384	193	223	258	193	337	375	161	386	731
242.196	0	379	430	247	252	352	383	195	214	256	190	334	377	165	388	677
242.319	0	379	438	252	255	352	385	197	213	256	190	333	380	166	391	685
242.442	0	381	441	255	258	353	384	197	216	258	188	332	381	167	392	718
242.565	0	378	431	242	256	346	382	193	213	259	184	329	374	166	377	714
242.688	0	377	429	238	259	346	381	190	207	255	183	327	375	167	378	713
242.811	0	374	428	238	259	342	378	189	209	254	183	325	376	166	380	713
242.934	0	379	434	240	260	343	381	190	212	254	184	325	377	167	383	713
243.057	0	385	442	245	262	340	380	193	210	259	184	324	381	168	385	714
243.18	0	384	434	245	262	344	384	190	203	258	182	322	377	168	380	707
243.302	0	384	423	235	253	334	382	190	202	256	181	319	374	167	376	696
243.425	0	386	426	239	252	333	380	191	206	258	181	318	374	167	379	691
243.548	0	389	427	239	252	333	378	191	205	262	180	318	377	167	382	695
243.671	0	388	434	243	255	337	381	193	202	260	181	321	379	166	386	691
243.794	0	385	438	246	258	339	386	192	202	260	182	322	381	169	386	679
243.917	0	379	422	236	255	332	382	191	204	262	180	317	376	168	375	672
244.04	0	372	421	234	253	331	380	190	202	265	179	318	377	167	377	672
244.163	0	365	420	235	254	329	381	191	197	263	179	320	379	167	374	665
244.285	0	377	428	236	256	335	384	191	200	261	178	324	382	168	378	666
244.408	0	381	432	246	260	342	386	193	204	264	181	328	385	168	380	664
244.531	0	379	415	234	254	336	381	189	203	265	180	324	384	167	363	653
244.654	0	380	415	232	253	331	381	188	198	262	181	322	382	167	368	644
244.777	0	380	415	234	253	332	381	189	203	262	180	322	380	166	373	640
244.9	0	383	419	235	253	333	382	191	204	263	182	323	382	166	375	638
245.023	0	383	426	239	256	335	387	192	201	265	182	322	385	167	376	642
245.146	0	379	413	235	254	335	385	188	199	263	178	319	385	166	359	627
245.268	0	381	405	228	249	328	380	186	201	263	180	319	386	165	360	622
245.391	0	381	409	233	247	328	380	186	202	263	180	319	383	163	366	619
245.514	0	383	413	234	249	328	380	188	201	267	181	319	382	163	372	616
245.637	0	385	417	239	251	331	383	189	197	266	181	321	385	165	374	623
[truncated: 704 more rows]

## Sheet: Short_ch
	SNR :	49	44	37	46	46	30	43	40	41	50	46	34	0	0	0	0	0	0	0	0	0	0	0	0
		D780						D850						D725						D940
Time	Marker	ch16	ch17	ch18	ch19	ch20	ch21	ch16	ch17	ch18	ch19	ch20	ch21	ch16	ch17	ch18	ch19	ch20	ch21	ch16	ch17	ch18	ch19	ch20	ch21
0.24576	0	0	0	0	0	0	0	0	0	0	0	0	0	0	0	0	0	0	0	0	0	0	0	0	0
0.36864	0	84	160	48	95	129	23	83	164	58	87	120	18	1	2	-63	-2	-1	-86	-1	-3	30	4	5	79
0.49152	0	84	160	38	95	129	25	83	167	55	87	121	21	3	3	-73	0	-1	-95	-1	-4	21	4	3	89
0.6144	0	83	160	44	94	129	29	82	167	62	87	122	24	2	5	-89	0	-2	-105	-2	-5	19	4	3	84
0.73728	0	82	159	47	95	130	33	81	164	60	88	121	28	3	5	-98	-1	-2	-111	-2	-6	17	4	5	75
0.86016	0	82	156	41	93	130	37	81	160	61	86	120	31	3	5	-101	0	-3	-116	-3	-6	19	5	6	67
0.98304	0	82	155	41	94	130	40	80	160	62	87	121	33	3	5	-104	0	-3	-119	-3	-7	18	4	7	64
1.10592	0	82	155	40	95	129	40	80	160	63	87	122	35	3	5	-107	-1	-2	-119	-3	-7	20	5	7	60
1.2288	0	83	157	40	94	130	40	82	162	64	87	123	34	3	6	-107	0	-3	-120	-3	-7	20	4	7	60
1.35168	0	83	158	41	94	131	40	82	164	65	87	123	35	3	6	-109	0	-3	-121	-3	-7	20	4	7	59
1.47456	0	82	155	40	94	128	40	80	161	64	86	123	34	2	5	-108	0	-3	-121	-3	-7	20	4	6	57
1.59744	0	82	155	40	94	128	41	80	159	64	86	121	34	3	5	-108	0	-2	-122	-3	-7	22	4	7	56
1.72032	0	82	155	40	94	128	41	81	160	63	87	122	34	3	6	-107	0	-3	-121	-3	-7	21	4	8	56
1.8432	0	83	156	40	94	128	40	80	160	65	86	121	33	3	5	-107	0	-3	-121	-3	-7	21	4	7	56
1.96608	0	82	156	40	93	127	40	82	162	64	86	121	33	4	6	-108	0	-3	-121	-4	-7	22	4	7	57
2.08896	0	81	157	42	92	125	38	81	163	63	85	122	33	4	5	-108	-1	-3	-121	-3	-7	22	5	7	57
2.21184	0	81	153	41	92	121	38	81	159	63	84	122	32	3	5	-107	0	-1	-121	-4	-7	21	3	5	54
2.33472	0	81	153	40	91	122	38	80	158	64	85	119	32	4	5	-108	0	-1	-122	-3	-7	21	4	6	55
2.4576	0	81	153	40	91	122	38	79	158	63	84	119	32	3	5	-108	0	-3	-122	-3	-7	21	3	6	55
2.58048	0	81	154	40	91	124	38	79	159	63	84	118	31	3	5	-108	0	-3	-122	-3	-8	21	5	7	55
2.70336	0	81	155	40	92	124	38	80	160	64	84	118	31	2	6	-108	-1	-3	-122	-3	-8	21	4	7	56
2.82624	0	81	155	41	91	122	37	80	159	63	83	119	30	2	4	-108	0	-2	-123	-4	-7	21	4	6	54
2.94912	0	81	153	40	91	121	38	79	157	63	83	118	31	3	6	-108	0	-1	-123	-3	-6	21	4	6	52
3.072	0	81	153	40	91	122	38	79	157	63	83	118	31	4	5	-109	0	-2	-123	-3	-7	21	4	7	53
3.19488	0	81	152	40	92	122	38	79	158	63	84	117	31	3	5	-108	0	-2	-122	-3	-7	20	4	7	54
3.31776	0	80	154	39	90	124	38	81	160	63	83	117	32	2	5	-108	0	-3	-122	-3	-6	21	4	7	54
3.44064	0	80	155	40	91	123	38	80	160	64	84	118	31	4	5	-109	0	-2	-123	-3	-6	21	4	6	55
3.56352	0	80	153	42	91	123	37	80	159	62	84	118	31	3	5	-108	0	-3	-122	-3	-7	21	4	7	53
3.6864	0	81	152	40	91	123	37	79	157	64	84	117	32	3	5	-108	0	-2	-122	-3	-7	21	4	7	52
3.80928	0	80	153	39	91	122	38	80	156	62	83	117	32	3	5	-107	0	-3	-122	-3	-7	20	4	7	53
3.93216	0	80	153	39	91	123	39	80	157	63	84	118	32	3	5	-109	0	-2	-122	-3	-7	20	4	7	54
4.05504	0	81	155	39	92	125	38	79	160	63	85	118	32	3	5	-109	0	-2	-122	-3	-7	22	5	7	54
4.17792	0	82	157	41	92	125	38	80	162	64	85	119	32	3	6	-108	-1	-3	-122	-3	-7	21	3	7	54
4.3008	0	81	155	42	91	124	38	79	159	63	85	119	32	2	5	-107	0	-3	-123	-4	-7	21	4	6	52
4.42368	0	81	153	41	92	122	37	79	159	62	84	117	32	4	4	-108	0	-2	-123	-4	-7	20	3	7	52
4.54656	0	82	154	40	93	124	38	80	158	63	83	118	32	3	5	-107	0	-3	-122	-3	-7	21	4	8	52
4.66944	0	82	153	41	91	124	39	80	158	63	84	118	32	3	5	-107	0	-3	-121	-3	-7	21	5	7	53
4.79232	0	81	155	40	92	124	38	80	160	63	84	118	32	3	5	-107	0	-2	-122	-3	-6	21	4	7	53
4.9152	0	81	155	41	91	125	38	80	162	63	84	119	31	3	5	-108	0	-3	-123	-4	-7	21	4	7	55
5.03808	0	81	153	42	91	120	39	80	157	63	84	119	31	3	4	-108	0	-2	-122	-3	-7	21	4	5	52
5.16096	0	81	153	41	92	123	39	80	157	63	84	118	31	2	5	-106	0	-2	-122	-3	-6	20	4	7	52
5.28384	0	81	154	40	91	122	38	80	159	63	84	117	31	2	6	-108	-1	-3	-122	-4	-7	21	4	7	53
5.40672	0	82	156	40	91	123	38	81	161	63	84	117	32	4	5	-106	0	-2	-123	-4	-7	19	4	7	54
5.5296	0	81	158	41	91	124	39	80	164	63	83	118	32	4	5	-107	0	-2	-122	-4	-7	20	4	7	55
5.65248	0	81	157	41	90	123	36	81	162	64	84	118	32	3	6	-107	0	-3	-122	-4	-7	20	5	7	54
5.77536	0	81	154	42	92	120	38	80	158	64	83	117	31	3	5	-107	0	-2	-123	-3	-7	21	3	5	52
5.89824	0	81	154	41	90	121	38	80	158	63	83	116	31	3	5	-108	0	-2	-123	-4	-7	21	4	7	53
6.02112	0	81	154	40	90	121	38	80	158	63	83	116	31	2	5	-108	0	-2	-123	-4	-7	21	4	7	52
6.144	0	81	155	40	90	122	37	80	160	63	83	116	32	3	5	-107	0	-2	-122	-3	-7	21	4	7	54
6.26688	0	81	155	40	91	122	38	80	160	63	83	117	32	3	6	-106	0	-1	-122	-4	-7	20	5	7	54
6.38976	0	81	154	41	91	123	38	79	158	63	83	116	31	2	5	-107	0	-1	-123	-4	-7	20	3	7	54
6.51264	0	80	151	41	91	120	38	79	155	63	83	116	31	3	5	-108	0	-2	-123	-3	-6	21	4	7	51
6.63552	0	80	152	41	91	120	37	78	154	62	83	115	31	4	5	-107	0	-1	-122	-3	-6	21	5	6	52
6.7584	0	80	151	40	89	120	37	79	154	61	83	114	31	3	5	-108	-1	-2	-122	-4	-6	20	4	7	53
6.88128	0	80	151	39	91	121	38	79	154	61	84	115	32	3	5	-107	0	-2	-122	-3	-7	21	4	7	53
7.00416	0	80	150	39	91	123	38	79	154	61	84	116	32	3	5	-108	0	-2	-121	-3	-7	21	4	7	54
7.12704	0	80	153	39	90	123	38	79	157	62	84	117	31	3	6	-107	-1	-3	-121	-3	-6	21	4	7	55
7.24992	0	80	149	40	90	120	38	78	153	62	83	115	31	3	6	-108	0	-1	-122	-3	-6	21	4	7	52
7.3728	0	80	148	41	91	120	38	78	152	62	82	115	31	2	5	-109	0	-3	-123	-3	-6	21	4	7	52
7.49568	0	80	148	41	91	120	38	77	151	62	83	115	31	3	4	-107	0	-2	-121	-3	-6	20	4	8	52
7.61856	0	79	149	39	91	121	38	78	151	61	83	116	32	3	5	-106	0	-3	-121	-3	-6	20	4	7	53
7.74144	0	80	150	39	90	121	38	79	153	62	83	115	31	3	5	-107	0	-2	-121	-4	-6	20	4	7	54
7.86432	0	81	150	39	91	122	38	78	155	62	84	116	31	3	5	-107	0	-2	-122	-3	-7	20	4	6	55
7.9872	0	79	149	40	91	121	38	78	153	62	84	116	31	3	5	-106	0	-2	-121	-4	-7	21	4	7	52
8.11008	0	80	148	40	91	120	38	78	151	63	84	114	31	3	6	-106	0	-4	-122	-3	-6	21	3	8	52
8.23296	0	80	148	41	91	121	37	77	150	62	84	115	31	3	5	-107	0	-3	-122	-4	-6	21	5	7	53
8.35584	0	80	149	40	91	121	38	78	152	62	83	114	31	3	4	-107	-1	-3	-122	-4	-7	20	4	7	53
8.47872	0	80	150	39	91	122	38	79	153	62	83	114	31	3	5	-106	0	-2	-121	-4	-7	21	4	6	55
8.6016	0	80	151	40	92	123	38	78	155	61	84	116	32	3	4	-106	0	-3	-121	-4	-6	20	4	7	55
8.72448	0	80	151	41	92	120	37	78	153	62	83	114	31	3	5	-107	0	-2	-122	-3	-8	21	5	6	53
8.84736	0	80	150	41	91	120	38	79	151	63	84	114	31	3	5	-107	0	-2	-122	-4	-7	21	4	7	52
8.97024	0	79	149	40	90	119	37	78	151	63	84	113	31	3	5	-107	0	-2	-121	-3	-6	21	5	7	53
9.09312	0	80	149	40	91	120	37	78	151	62	84	113	31	3	5	-107	0	-2	-121	-3	-6	21	5	6	53
9.216	0	80	150	39	91	121	38	79	154	61	84	114	30	4	5	-107	0	-3	-121	-4	-6	20	4	7	54
9.33888	0	80	152	40	91	121	38	79	156	62	84	114	31	3	5	-107	0	-3	-122	-4	-6	20	4	7	55
9.46176	0	81	152	41	91	121	37	78	153	61	84	114	30	2	4	-106	0	-3	-121	-4	-5	21	4	7	54
9.58464	0	80	149	42	91	120	38	79	151	62	84	113	30	3	5	-107	0	-2	-122	-2	-6	22	5	7	52
9.70752	0	79	149	41	91	119	37	78	150	63	84	113	29	3	6	-106	0	-2	-122	-3	-7	21	4	7	52
9.8304	0	80	150	40	91	120	38	78	152	62	83	113	31	3	5	-107	-1	-3	-122	-3	-7	21	3	8	54
9.95328	0	80	149	40	91	120	37	79	152	62	84	113	30	3	6	-107	0	-2	-121	-4	-6	20	4	7	54
10.0762	0	80	152	40	92	121	37	78	154	61	83	115	31	3	5	-107	0	-3	-121	-3	-7	20	4	6	55
10.199	0	81	152	41	91	121	37	79	155	61	84	116	31	3	5	-107	0	-2	-122	-4	-7	21	4	7	54
10.3219	0	80	150	42	92	120	37	79	151	62	84	113	30	3	6	-108	0	-3	-123	-3	-7	21	4	7	53
10.4448	0	80	150	40	91	120	38	78	151	62	84	113	30	3	5	-107	0	-2	-122	-3	-6	20	4	7	53
10.5677	0	81	150	40	90	120	38	77	151	61	83	113	30	4	5	-107	0	-3	-121	-3	-7	21	4	7	53
10.6906	0	80	150	40	92	120	37	78	154	62	84	113	31	3	5	-107	0	-3	-123	-3	-6	21	4	7	54
10.8134	0	81	153	40	91	121	38	79	154	61	83	114	31	3	5	-107	-1	-3	-122	-4	-6	21	4	7	54
10.9363	0	81	152	39	92	123	37	79	155	61	85	115	32	3	6	-108	0	-2	-121	-3	-6	22	4	7	55
11.0592	0	81	151	41	91	121	37	78	153	62	84	115	30	3	4	-106	0	-2	-123	-3	-6	21	4	7	53
11.1821	0	81	150	42	91	120	37	79	152	62	84	114	31	3	5	-107	0	-3	-123	-3	-7	22	4	6	53
11.305	0	81	149	41	91	121	37	79	153	63	84	114	31	4	5	-108	0	-3	-123	-3	-6	22	4	7	53
11.4278	0	81	151	40	91	120	37	79	154	63	83	114	31	3	4	-107	0	-3	-122	-3	-6	21	4	7	52
11.5507	0	81	152	40	92	121	38	80	156	62	84	115	31	3	5	-107	0	-3	-122	-3	-6	21	4	7	53
11.6736	0	82	154	40	93	121	38	80	157	62	85	114	31	3	4	-107	0	-2	-123	-4	-6	21	4	6	54
11.7965	0	80	151	42	91	119	37	80	154	64	83	113	30	3	4	-108	0	-2	-123	-3	-7	21	3	7	52
11.9194	0	81	152	42	91	120	38	79	154	62	84	114	31	2	5	-107	0	-3	-122	-4	-6	21	4	6	52
12.0422	0	80	151	41	91	119	37	80	153	62	84	113	30	4	6	-108	0	-3	-122	-4	-6	22	5	7	53
12.1651	0	81	151	41	90	120	37	79	153	62	84	113	30	3	4	-107	0	-2	-122	-3	-7	22	4	7	54
12.288	0	81	152	40	91	122	38	79	155	62	84	115	31	3	4	-108	-1	-3	-122	-3	-7	22	3	7	54
12.4109	0	81	153	40	92	121	37	80	156	61	84	115	30	2	5	-106	0	-2	-122	-3	-7	20	3	7	54
12.5338	0	80	150	43	91	119	37	78	153	63	84	113	30	3	5	-107	0	-3	-122	-3	-6	22	4	7	52
12.6566	0	80	149	42	91	119	37	79	150	63	83	113	30	3	5	-107	0	-3	-123	-3	-6	21	4	7	52
12.7795	0	80	150	42	91	120	37	79	151	62	84	112	30	3	5	-107	-1	-3	-122	-4	-6	21	4	8	53
12.9024	0	81	150	41	92	120	37	79	153	61	84	113	30	3	5	-107	0	-2	-121	-3	-6	21	4	6	53
13.0253	0	80	151	40	91	120	37	78	154	62	84	114	30	4	5	-107	-1	-3	-122	-3	-6	21	4	7	54
13.1482	0	81	152	39	92	122	38	79	154	61	84	115	30	2	5	-107	0	-3	-122	-3	-6	20	4	7	55
13.271	0	80	151	42	92	121	37	79	153	62	84	114	29	3	6	-107	-1	-2	-122	-3	-6	21	5	7	52
13.3939	0	81	150	43	92	120	37	78	151	63	83	114	30	2	6	-107	0	-3	-121	-3	-7	20	4	7	52
13.5168	0	81	150	41	91	119	38	79	151	61	83	112	30	3	5	-106	0	-2	-121	-4	-6	20	4	7	52
13.6397	0	81	149	41	92	121	37	79	151	61	83	114	30	3	5	-106	-1	-3	-122	-3	-6	21	4	7	53
13.7626	0	80	151	41	92	120	37	79	152	61	84	114	30	3	6	-107	-1	-2	-122	-3	-7	20	4	6	53
13.8854	0	80	150	40	92	122	37	79	153	60	83	114	30	3	5	-106	0	-3	-121	-3	-7	20	4	7	54
14.0083	0	80	151	41	91	122	37	78	152	61	84	115	30	3	4	-107	0	-3	-121	-3	-7	20	4	7	53
14.1312	0	80	148	41	92	121	37	78	148	61	84	114	30	2	5	-107	0	-2	-121	-4	-6	21	4	7	52
14.2541	0	79	148	41	92	120	37	78	149	62	84	113	30	3	5	-106	0	-3	-121	-2	-6	20	4	7	52
14.377	0	80	147	41	92	120	38	77	149	61	83	113	29	3	6	-107	0	-3	-120	-3	-6	20	3	7	53
14.4998	0	80	148	40	92	122	38	78	150	61	84	114	29	2	4	-107	0	-2	-120	-4	-6	21	4	7	53
14.6227	0	80	149	40	92	122	38	77	150	60	84	114	30	3	4	-107	0	-3	-121	-3	-7	21	4	7	54
14.7456	0	80	151	40	92	122	37	78	151	60	84	115	30	3	4	-107	0	-3	-122	-3	-6	20	5	8	54
14.8685	0	80	147	41	91	120	37	77	148	61	83	114	30	2	4	-107	0	-2	-121	-3	-6	20	4	7	52
14.9914	0	79	146	41	92	121	37	78	147	61	85	114	30	3	5	-107	0	-2	-121	-4	-5	20	4	7	51
15.1142	0	79	147	41	91	121	37	78	148	61	84	113	29	3	5	-107	-1	-2	-121	-3	-6	21	4	7	53
15.2371	0	80	147	40	91	121	38	78	148	61	85	114	30	3	5	-107	0	-3	-120	-3	-6	21	4	7	54
15.36	0	79	149	40	92	123	38	78	151	60	84	115	30	3	4	-106	-1	-2	-121	-4	-6	20	4	7	54
15.4829	0	81	150	39	92	123	38	78	152	60	85	115	31	3	5	-106	-1	-3	-120	-4	-5	20	4	7	55
15.6058	0	80	149	43	91	121	38	78	151	60	84	113	29	3	5	-107	0	-2	-121	-3	-6	20	4	7	53
15.7286	0	80	149	43	93	120	38	78	149	61	85	113	29	3	5	-106	0	-3	-120	-3	-6	20	4	7	53
15.8515	0	81	148	41	91	120	37	78	150	61	85	113	30	3	5	-105	0	-2	-120	-3	-7	21	4	7	52
15.9744	0	81	149	42	92	121	37	78	151	61	84	114	30	3	5	-107	0	-3	-121	-3	-6	20	3	7	53
16.0973	0	80	151	41	92	122	38	79	153	62	84	115	30	4	5	-106	-1	-3	-121	-3	-6	20	3	7	54
16.2202	0	81	153	41	93	123	38	79	155	60	84	115	31	3	6	-106	0	-2	-121	-3	-6	20	3	7	54
16.343	0	81	156	42	93	122	38	80	157	61	85	115	30	3	5	-105	-1	-4	-120	-3	-7	20	5	7	53
16.4659	0	81	152	44	92	120	37	79	153	62	84	113	30	4	5	-105	0	-2	-120	-3	-6	20	4	8	52
16.5888	0	80	152	42	92	121	38	79	152	62	83	114	29	3	5	-106	0	-3	-120	-4	-6	21	5	7	52
16.7117	0	81	150	41	92	121	38	78	150	60	84	113	30	3	6	-105	0	-2	-119	-3	-7	20	4	7	53
16.8346	0	80	150	42	92	122	38	78	152	60	84	114	30	4	5	-105	0	-3	-119	-3	-6	19	4	7	54
16.9574	0	81	151	40	92	122	38	78	152	61	84	114	31	3	5	-105	-1	-3	-119	-2	-7	19	4	7	55
17.0803	0	81	152	39	93	122	38	79	154	60	84	114	30	3	5	-106	0	-3	-120	-3	-6	20	3	7	56
17.2032	0	82	153	41	94	121	37	80	154	59	84	115	30	3	4	-105	0	-3	-120	-3	-6	20	5	7	53
17.3261	0	81	151	42	91	121	38	79	152	62	84	113	30	3	5	-105	0	-3	-119	-3	-5	20	4	8	51
17.449	0	82	152	42	91	121	37	80	154	61	84	114	30	3	6	-106	0	-2	-120	-3	-7	19	4	7	52
17.5718	0	82	155	42	92	121	39	80	158	61	84	114	30	4	5	-105	0	-2	-119	-4	-7	19	5	7	55
17.6947	0	82	157	41	92	122	39	81	160	61	86	115	31	3	6	-105	0	-2	-119	-3	-6	18	5	7	58
17.8176	0	82	158	40	92	123	38	80	161	61	85	115	31	4	5	-104	0	-2	-118	-3	-6	18	4	7	59
17.9405	0	82	158	42	92	123	37	81	161	61	85	116	30	3	5	-105	-1	-3	-119	-3	-6	19	3	7	58
18.0634	0	82	156	43	93	122	38	81	158	62	84	114	31	2	5	-106	-1	-2	-121	-4	-7	19	4	8	56
18.1862	0	83	157	42	93	122	38	80	159	62	84	115	30	3	5	-105	0	-3	-120	-3	-7	19	4	7	55
18.3091	0	82	158	41	92	122	38	80	159	62	85	115	31	3	6	-106	0	-3	-121	-3	-7	19	4	7	55
18.432	0	82	158	40	92	122	38	80	159	62	85	115	30	3	6	-105	0	-2	-121	-3	-7	19	4	7	56
18.5549	0	83	158	40	93	123	37	81	162	62	85	116	31	3	5	-106	0	-2	-121	-3	-7	19	4	7	57
18.6778	0	83	160	42	92	123	36	81	160	62	85	116	30	3	5	-106	0	-2	-121	-4	-7	19	4	7	56
18.8006	0	82	155	41	92	122	37	80	158	61	84	115	29	3	6	-107	0	-3	-121	-3	-8	19	4	8	54
18.9235	0	82	156	40	92	121	36	79	159	62	84	116	30	3	5	-107	0	-3	-122	-3	-6	20	4	7	54
19.0464	0	82	156	40	92	122	37	81	159	63	85	115	29	2	5	-106	-1	-3	-122	-4	-6	20	4	7	53
19.1693	0	82	157	41	93	123	38	81	161	62	85	116	30	3	5	-107	0	-3	-122	-3	-7	21	4	7	53
19.2922	0	82	157	41	93	123	36	81	162	63	85	116	30	4	5	-107	0	-3	-120	-3	-7	20	4	7	54
19.415	0	82	157	43	92	121	36	81	160	63	85	115	30	3	6	-106	0	-3	-122	-3	-7	20	4	7	52
19.5379	0	82	156	42	92	121	38	80	159	63	85	115	29	4	5	-107	0	-2	-122	-3	-7	21	4	7	52
19.6608	0	82	157	42	93	122	37	81	159	63	84	115	30	3	6	-107	-1	-3	-122	-3	-7	19	4	7	53
19.7837	0	82	157	42	93	122	37	81	160	63	85	115	29	3	5	-107	-1	-2	-122	-4	-7	21	4	7	54
19.9066	0	82	158	41	92	123	36	81	162	62	86	116	29	3	5	-107	0	-3	-122	-3	-7	20	4	7	55
20.0294	0	82	160	40	93	124	37	81	164	63	85	118	30	4	6	-107	0	-2	-123	-3	-7	20	4	7	54
20.1523	0	83	157	42	91	122	37	80	159	62	85	116	30	3	6	-107	0	-3	-123	-3	-7	20	5	6	53
20.2752	0	82	155	41	92	123	37	80	159	63	85	116	30	3	5	-106	-1	-2	-122	-4	-7	20	4	7	52
20.3981	0	83	155	42	93	122	37	81	159	63	85	116	30	3	6	-107	0	-3	-123	-3	-7	20	4	8	53
20.521	0	82	157	40	92	123	38	81	160	62	86	116	30	3	4	-107	0	-2	-123	-4	-7	20	4	7	54
20.6438	0	82	158	40	92	123	37	80	162	63	85	117	31	3	6	-108	0	-3	-123	-4	-7	21	3	7	54
20.7667	0	82	158	40	92	125	37	81	162	63	86	118	31	4	5	-107	-1	-2	-121	-3	-7	22	4	8	55
20.8896	0	82	157	42	93	123	37	82	161	63	86	117	30	3	6	-108	0	-3	-122	-4	-7	20	4	7	53
21.0125	0	82	156	41	92	122	38	80	159	63	85	116	30	2	5	-110	0	-2	-123	-4	-6	21	4	7	53
21.1354	0	82	155	40	93	123	37	81	158	62	85	117	31	4	6	-107	0	-3	-123	-4	-7	21	4	7	53
21.2582	0	82	155	40	93	123	37	81	160	63	85	117	30	3	5	-108	0	-2	-122	-4	-7	22	4	8	54
21.3811	0	82	156	40	94	123	37	81	161	63	86	118	31	3	6	-108	0	-3	-123	-4	-7	22	4	6	54
21.504	0	83	158	41	93	125	37	81	162	63	85	117	31	3	5	-108	0	-3	-123	-4	-7	22	5	6	54
21.6269	0	82	156	42	93	122	37	81	159	62	85	116	31	2	5	-107	0	-3	-123	-3	-7	22	4	7	52
21.7498	0	83	156	42	93	123	37	81	159	63	85	117	32	2	6	-108	0	-2	-122	-4	-6	21	4	8	52
21.8726	1	83	157	40	92	123	38	80	160	63	86	117	31	3	5	-108	0	-2	-123	-3	-7	21	4	7	52
21.9955	0	83	157	40	93	124	38	81	161	64	85	117	31	4	5	-108	0	-3	-123	-4	-7	22	4	7	54
22.1184	0	82	158	40	93	124	37	81	163	64	86	118	31	3	5	-108	0	-2	-123	-4	-7	22	4	7	55
22.2413	0	82	157	42	93	124	37	81	162	63	86	118	31	4	5	-109	0	-2	-122	-3	-7	22	4	7	53
22.3642	0	82	156	41	93	123	38	81	158	64	85	117	30	3	6	-108	0	-2	-123	-4	-7	22	4	6	52
22.487	0	83	156	40	93	123	38	81	159	64	87	118	30	3	5	-108	-1	-2	-123	-3	-7	21	3	7	53
22.6099	0	83	155	40	93	124	38	81	160	64	86	118	31	3	5	-109	0	-2	-124	-3	-7	22	4	7	52
22.7328	0	82	158	41	93	125	38	81	162	64	85	118	32	3	5	-108	-1	-2	-122	-4	-8	22	3	7	53
22.8557	0	82	159	40	93	125	38	81	163	64	86	118	31	3	5	-109	0	-2	-123	-3	-7	23	4	7	55
22.9786	0	82	159	42	94	125	37	82	162	63	86	119	31	3	5	-109	0	-3	-123	-3	-7	22	3	7	54
23.1014	0	82	156	42	93	122	38	81	160	64	86	117	31	3	6	-109	0	-2	-123	-4	-8	23	4	7	53
23.2243	0	82	157	41	93	122	37	81	160	64	86	117	31	4	5	-108	0	-2	-122	-4	-7	21	4	6	53
23.3472	0	82	156	41	93	123	38	82	160	63	85	117	30	4	5	-109	0	-2	-123	-4	-7	21	5	7	54
23.4701	0	83	157	40	92	123	38	81	161	64	86	117	31	4	6	-109	0	-3	-123	-4	-7	21	3	7	54
23.593	0	83	156	41	93	124	38	82	162	63	87	117	31	3	5	-108	0	-3	-122	-4	-7	22	4	7	54
23.7158	0	82	158	41	93	125	38	82	163	64	85	119	32	4	5	-109	0	-3	-121	-4	-7	22	4	7	55
23.8387	0	83	156	41	93	122	38	80	159	63	85	117	31	3	5	-109	0	-2	-123	-3	-7	21	4	6	53
23.9616	0	82	155	41	92	122	38	81	159	63	86	117	31	3	5	-109	0	-2	-123	-4	-7	22	3	7	54
24.0845	0	82	155	40	93	122	37	80	159	62	84	115	30	3	6	-109	0	-2	-122	-3	-7	21	4	7	55
24.2074	0	82	155	40	93	122	37	81	159	62	86	116	30	3	6	-109	0	-2	-123	-3	-7	22	4	6	56
24.3302	0	82	157	39	92	122	36	80	160	63	85	116	30	4	5	-109	0	-2	-123	-4	-7	22	4	7	56
24.4531	0	82	157	41	93	123	36	81	161	64	86	117	29	3	6	-109	0	-2	-122	-4	-6	22	4	7	58
24.576	0	81	155	40	92	120	36	80	158	63	85	115	29	3	5	-109	0	-2	-123	-3	-8	22	4	7	54
24.6989	0	81	154	40	92	121	35	80	158	62	85	115	28	3	5	-110	0	-3	-122	-3	-7	22	4	7	54
24.8218	0	82	155	40	92	121	35	80	158	62	84	115	29	3	6	-110	0	-4	-123	-3	-7	23	4	8	55
24.9446	0	81	157	41	92	122	36	80	160	63	84	114	29	3	5	-110	0	-3	-124	-4	-7	23	4	7	55
25.0675	0	82	158	40	92	123	35	80	162	64	84	117	29	3	5	-109	0	-3	-123	-3	-7	22	3	7	55
25.1904	0	83	159	43	92	123	37	81	164	64	85	117	27	3	5	-109	0	-3	-121	-3	-8	23	4	6	56
25.3133	0	81	156	42	93	121	35	81	159	64	85	116	29	3	5	-110	0	-2	-112	-3	-7	22	4	7	62
25.4362	0	81	155	42	92	120	36	80	158	63	84	114	30	3	4	-109	0	-3	-113	-4	-7	22	4	7	61
25.559	0	82	155	41	93	122	35	80	158	64	84	113	31	2	5	-109	0	-2	-112	-3	-7	22	3	8	61
25.6819	0	82	156	41	91	121	35	80	160	64	84	115	33	2	5	-109	-1	-3	-120	-3	-7	22	4	7	55
25.8048	0	82	157	41	92	122	37	80	161	63	85	116	30	3	5	-108	0	-3	-124	-3	-7	21	4	7	53
25.9277	0	82	158	41	92	123	39	81	163	64	85	116	31	3	5	-107	0	-3	-124	-3	-7	21	3	6	54
26.0506	0	81	157	42	92	122	34	80	161	63	85	116	33	4	6	-109	0	-2	-120	-4	-7	22	4	7	54
26.1734	0	82	156	42	92	121	34	80	158	63	85	115	34	3	5	-108	0	-2	-121	-3	-6	21	4	7	55
26.2963	0	81	154	42	92	121	38	80	159	62	84	114	30	3	5	-109	0	-3	-123	-4	-7	21	4	8	51
26.4192	0	82	155	40	91	121	39	79	160	63	84	115	30	3	5	-108	0	-2	-123	-4	-7	21	5	7	52
26.5421	0	81	156	41	92	122	37	80	162	62	85	115	32	4	5	-109	0	-3	-122	-4	-7	21	4	6	53
26.665	0	82	157	41	92	123	38	81	162	64	85	116	32	3	6	-108	0	-3	-123	-3	-7	21	4	7	55
26.7878	0	83	159	41	91	123	38	81	163	63	85	116	31	4	6	-109	0	-3	-123	-4	-6	22	4	7	56
26.9107	0	82	159	42	92	122	38	80	163	64	84	115	30	4	6	-109	0	-2	-122	-4	-7	21	3	7	53
27.0336	0	82	158	42	91	121	37	81	163	64	84	115	31	4	5	-108	-1	-3	-124	-4	-7	21	4	7	53
27.1565	0	82	158	41	92	121	38	80	163	64	84	116	31	4	6	-108	0	-3	-124	-4	-7	21	4	7	54
27.2794	0	83	160	42	92	122	39	81	166	64	83	115	31	3	6	-108	0	-2	-124	-3	-6	21	3	7	53
27.4022	0	83	162	42	91	122	38	81	168	65	85	116	31	3	5	-106	0	-2	-123	-4	-7	21	3	7	55
27.5251	0	83	162	42	91	123	37	82	168	65	85	117	31	3	5	-107	0	-2	-122	-3	-8	21	4	6	55
27.648	0	83	166	43	92	124	37	82	173	66	85	118	31	3	6	-107	-1	-3	-123	-4	-7	21	4	7	55
27.7709	0	83	163	44	91	122	37	82	167	65	84	115	30	3	6	-109	0	-2	-124	-4	-7	21	5	7	53
27.8938	0	83	160	43	92	122	38	81	164	66	83	115	30	3	6	-107	0	-2	-124	-4	-7	20	3	7	53
28.0166	0	83	158	41	92	122	37	81	164	65	84	116	30	4	5	-108	0	-2	-123	-4	-7	21	4	7	52
28.1395	0	83	159	41	93	123	37	81	164	64	85	116	31	3	5	-108	0	-3	-124	-3	-7	21	4	7	55
28.2624	0	82	161	41	92	123	37	82	166	65	85	117	31	3	5	-108	0	-2	-124	-3	-7	21	4	8	55
28.3853	0	83	161	41	92	124	38	82	168	65	85	118	32	3	5	-109	-1	-3	-123	-4	-7	22	4	6	55
28.5082	0	84	163	43	92	124	37	82	169	66	85	117	30	3	6	-110	0	-3	-123	-3	-7	21	3	7	55
28.631	0	83	161	43	93	123	34	81	165	65	85	117	34	3	5	-110	0	-2	-116	-3	-7	22	4	7	60
28.7539	0	83	159	41	92	122	37	81	164	64	84	116	31	3	6	-109	0	-3	-124	-4	-8	21	4	7	52
28.8768	0	83	158	42	92	123	37	80	164	65	85	117	31	3	5	-109	0	-3	-123	-4	-7	21	4	6	53
28.9997	0	83	159	41	92	123	38	81	165	64	84	117	31	2	6	-109	0	-3	-124	-4	-8	22	4	6	53
29.1226	0	82	160	42	93	124	38	81	167	65	85	118	32	3	5	-109	0	-3	-123	-3	-7	22	4	6	54
29.2454	0	82	161	42	93	125	37	83	168	66	86	119	31	4	6	-110	0	-3	-124	-4	-7	22	4	7	55
29.3683	0	83	163	42	93	126	37	81	170	67	86	119	32	3	7	-109	0	-2	-123	-4	-8	23	4	7	55
29.4912	0	84	160	42	93	124	38	81	166	66	85	119	31	3	5	-110	-1	-3	-123	-3	-7	22	4	7	52
29.6141	0	82	158	41	93	123	35	81	164	66	85	118	35	4	6	-110	0	-2	-121	-3	-7	22	4	8	55
29.737	0	83	159	41	93	124	38	81	165	65	85	118	30	3	6	-111	0	-3	-123	-3	-7	23	4	7	54
29.8598	0	83	159	42	92	124	38	81	166	65	85	118	32	4	6	-109	0	-2	-123	-3	-8	23	5	6	54
29.9827	0	83	161	42	93	125	37	82	168	66	86	119	32	3	6	-109	0	-2	-123	-4	-7	23	4	6	54
30.1056	0	83	161	41	93	126	39	82	168	67	86	119	32	3	6	-110	0	-3	-123	-4	-8	23	4	6	54
30.2285	0	83	162	42	92	127	38	83	170	67	85	120	33	3	6	-110	0	-3	-124	-3	-7	23	4	7	54
30.3514	0	82	158	42	93	125	35	82	164	66	85	119	35	4	6	-110	-1	-2	-115	-3	-7	22	4	7	60
30.4742	0	82	157	42	93	124	35	81	163	66	85	118	35	3	5	-110	0	-2	-120	-4	-7	23	4	7	55
30.5971	0	82	158	41	92	124	35	82	164	66	86	119	35	3	6	-111	0	-2	-121	-5	-7	22	4	7	56
30.72	0	82	158	41	93	125	38	81	164	65	86	119	32	3	5	-110	0	-3	-124	-3	-7	23	4	7	54
30.8429	0	83	159	41	94	127	38	82	168	67	86	120	33	3	6	-110	0	-3	-123	-5	-7	22	4	7	54
30.9658	0	83	161	41	93	127	38	82	169	68	86	121	33	4	5	-110	0	-3	-124	-3	-7	22	4	6	55
31.0886	0	83	162	43	94	127	38	81	170	67	86	122	32	3	6	-109	0	-2	-124	-4	-7	22	4	7	54
31.2115	0	82	159	42	93	123	34	82	166	66	86	121	35	3	5	-111	0	-2	-120	-3	-8	23	4	6	54
31.3344	0	82	159	42	93	124	38	81	166	66	86	120	33	3	6	-110	0	-3	-124	-3	-7	22	4	7	52
31.4573	0	82	158	41	93	124	39	82	165	66	85	119	32	3	6	-109	-1	-3	-124	-4	-8	22	4	7	53
31.5802	0	82	159	41	93	125	38	81	167	66	86	120	32	3	6	-110	0	-3	-123	-3	-7	21	4	6	53
31.703	0	82	161	42	93	126	38	81	169	67	87	121	32	4	5	-110	0	-3	-124	-4	-6	23	4	6	56
31.8259	0	83	162	41	94	128	38	82	171	68	87	122	32	2	6	-110	-1	-2	-123	-3	-7	23	4	7	55
31.9488	0	83	165	44	94	127	40	82	173	67	87	122	29	3	6	-110	0	-2	-122	-3	-8	22	4	7	56
32.0717	0	83	161	42	93	123	33	81	167	67	85	122	38	3	6	-112	-1	-3	-118	-4	-8	22	4	5	58
32.1946	0	82	159	42	93	123	35	81	167	66	85	121	35	3	6	-110	0	-2	-122	-3	-7	22	5	6	57
32.3174	0	82	158	42	93	125	38	81	167	66	86	120	31	3	6	-109	0	-3	-123	-4	-7	23	4	6	53
32.4403	0	82	159	41	93	126	38	81	167	67	86	120	32	4	5	-110	0	-2	-124	-3	-7	23	4	7	53
32.5632	0	82	161	42	93	126	38	81	169	67	86	121	32	2	6	-111	-1	-3	-124	-3	-7	23	3	7	55
32.6861	0	82	162	43	94	127	38	82	169	68	86	121	32	3	6	-110	0	-3	-124	-3	-7	22	3	7	55
32.809	0	82	158	43	93	124	37	81	165	65	85	121	32	3	6	-110	0	-2	-113	-4	-8	23	4	6	62
32.9318	0	81	156	41	92	123	35	81	163	66	85	120	35	3	5	-110	0	-3	-116	-4	-7	23	4	6	60
33.0547	0	82	156	41	93	123	33	80	163	66	85	118	38	3	5	-111	0	-2	-119	-4	-8	22	5	7	58
33.1776	0	81	157	41	93	124	38	80	163	66	86	119	34	3	6	-111	0	-2	-124	-4	-7	23	4	7	53
33.3005	0	81	157	41	93	125	38	81	165	66	86	120	34	2	6	-110	0	-2	-123	-4	-6	23	4	7	53
33.4234	0	81	158	41	93	126	38	80	167	66	86	120	33	4	5	-111	-1	-3	-125	-3	-7	23	4	6	55
33.5462	0	81	157	42	92	123	38	81	163	65	86	120	32	3	5	-110	0	-3	-118	-3	-7	22	4	6	57
33.6691	0	81	155	42	92	122	34	79	160	65	85	118	35	4	6	-110	0	-2	-115	-4	-7	22	4	6	60
33.792	0	80	153	41	93	123	38	79	160	65	85	117	32	3	5	-110	0	-2	-124	-4	-7	22	5	6	51
33.9149	0	81	153	41	92	123	38	79	159	63	84	117	31	2	6	-110	0	-2	-123	-3	-7	22	4	6	53
34.0378	0	81	155	40	93	124	39	80	161	64	85	118	32	3	5	-109	0	-3	-124	-4	-8	22	3	7	54
34.1606	0	81	157	41	92	124	38	80	163	64	85	118	31	3	6	-109	0	-2	-124	-3	-8	22	4	6	54
34.2835	0	82	158	42	93	122	38	79	163	65	85	118	31	3	6	-109	0	-2	-123	-4	-8	21	4	6	53
34.4064	0	81	154	42	92	120	36	79	158	65	86	116	33	3	5	-110	0	-2	-121	-3	-6	21	4	6	54
34.5293	0	81	153	42	92	121	38	79	159	64	85	116	31	3	5	-109	0	-2	-123	-4	-7	22	4	7	51
34.6522	0	80	152	41	91	121	37	79	158	64	84	115	31	3	6	-109	0	-2	-123	-3	-7	22	4	7	52
34.775	0	80	153	41	92	121	38	79	159	63	85	116	31	3	6	-108	0	-2	-123	-4	-7	21	4	6	54
34.8979	0	80	154	41	91	122	39	80	160	63	86	116	32	3	6	-108	0	-3	-123	-3	-7	22	4	7	55
35.0208	0	81	155	40	92	123	37	80	161	64	85	117	31	3	5	-108	0	-3	-123	-2	-7	21	4	7	54
35.1437	0	80	151	43	92	120	37	80	159	64	85	116	31	3	5	-108	-1	-2	-123	-4	-7	21	4	7	51
35.2666	0	80	151	42	92	120	38	79	156	64	85	115	31	4	5	-108	0	-2	-123	-3	-8	21	4	7	51
35.3894	0	80	151	40	92	120	38	79	155	63	85	115	30	2	5	-109	-1	-3	-123	-4	-7	21	4	7	52
35.5123	0	80	152	40	92	120	37	79	156	62	84	115	31	3	5	-107	0	-2	-122	-3	-6	21	3	7	52
35.6352	0	79	151	40	92	121	38	78	157	63	85	115	31	3	6	-107	0	-2	-122	-3	-6	22	4	7	54
35.7581	0	80	152	41	91	121	37	78	157	61	85	115	31	3	5	-108	0	-3	-121	-4	-7	21	4	7	53
35.881	0	79	150	43	92	118	38	78	154	64	84	114	30	3	4	-108	-1	-2	-122	-3	-7	20	4	7	50
36.0038	0	80	149	42	92	119	37	78	153	63	84	113	30	3	5	-108	0	-2	-121	-3	-6	21	4	7	51
36.1267	0	79	149	41	92	119	38	77	152	63	83	113	30	3	5	-108	0	-3	-121	-4	-7	20	4	7	51
36.2496	0	79	148	41	92	120	38	78	153	62	84	113	30	3	5	-107	0	-3	-121	-3	-7	20	4	8	52
36.3725	0	80	150	40	92	121	38	79	154	61	84	113	30	4	5	-107	0	-3	-122	-3	-5	20	4	7	54
36.4954	0	80	151	41	92	120	37	79	156	62	85	114	30	3	5	-107	-1	-2	-121	-3	-7	21	4	7	54
36.6182	0	80	149	43	92	119	37	78	152	63	85	113	30	3	4	-107	0	-2	-121	-3	-5	21	4	7	51
36.7411	0	79	148	41	91	118	37	78	150	63	84	113	29	2	5	-107	-1	-2	-121	-3	-7	20	4	6	50
36.864	0	80	147	41	91	118	38	78	149	62	84	112	29	3	5	-109	0	-2	-121	-3	-6	20	4	7	51
36.9869	0	78	146	42	91	119	38	77	150	64	84	111	29	3	4	-106	0	-2	-120	-3	-6	20	4	7	52
37.1098	0	80	148	40	91	119	37	78	151	61	85	112	31	4	5	-106	-1	-3	-120	-4	-7	21	4	7	53
37.2326	0	79	149	40	91	119	38	78	152	61	85	113	30	3	5	-107	0	-2	-120	-3	-6	20	3	6	53
37.3555	0	80	150	42	92	120	38	77	152	61	84	113	30	2	4	-107	0	-3	-121	-3	-6	20	3	7	54
37.4784	0	79	147	43	91	118	38	78	149	63	84	112	30	3	5	-106	-1	-2	-119	-4	-7	20	4	7	51
37.6013	0	79	147	43	92	118	38	77	149	62	83	111	31	3	5	-106	0	-3	-120	-4	-6	20	3	7	51
37.7242	0	79	148	43	91	118	38	77	150	62	84	111	30	3	4	-106	0	-2	-120	-3	-6	20	4	8	51
37.847	0	80	148	41	92	119	39	78	150	62	85	112	30	3	5	-106	0	-3	-119	-4	-6	20	4	7	52
37.9699	0	79	148	41	91	120	38	78	152	61	84	112	31	3	5	-106	0	-3	-119	-3	-6	20	4	7	53
38.0928	0	79	149	42	92	119	37	78	152	61	84	113	30	3	5	-106	-1	-3	-119	-3	-7	20	4	7	53
38.2157	0	80	147	43	91	118	38	78	150	64	84	111	29	3	5	-106	0	-3	-119	-3	-6	20	4	7	50
38.3386	0	80	147	43	91	118	38	77	150	63	83	110	30	3	5	-105	0	-1	-119	-4	-7	18	4	9	51
38.4614	0	79	147	43	90	118	38	78	149	63	84	111	29	3	5	-105	-1	-2	-118	-3	-6	19	4	8	52
38.5843	0	79	147	42	92	119	37	77	151	62	83	111	30	3	5	-105	-1	-2	-118	-4	-7	19	4	7	52
38.7072	0	80	150	41	91	119	38	78	151	60	83	111	30	3	5	-105	0	-3	-119	-3	-6	20	4	7	54
38.8301	0	80	149	41	91	120	39	79	153	62	84	112	30	3	4	-107	0	-3	-119	-3	-6	19	4	8	54
38.953	0	80	150	43	91	119	38	79	152	62	84	110	30	3	5	-104	0	-1	-118	-3	-6	19	4	8	52
39.0758	0	80	147	43	91	118	38	78	149	64	83	108	29	3	4	-106	0	-1	-119	-3	-6	19	4	8	52
39.1987	0	80	147	43	90	117	39	78	148	62	83	110	30	3	5	-106	0	-2	-119	-3	-6	20	4	7	52
39.3216	0	79	148	42	91	118	39	78	150	62	83	110	29	3	5	-106	-1	-3	-120	-3	-7	20	4	7	52
39.4445	0	79	149	41	91	118	38	78	150	61	84	111	30	2	4	-105	0	-3	-118	-4	-6	20	4	7	53
39.5674	0	80	150	40	92	119	38	78	152	60	83	111	30	3	4	-106	0	-2	-118	-4	-6	19	4	7	54
39.6902	0	80	152	39	91	120	38	79	155	61	84	112	30	3	5	-106	-1	-2	-119	-3	-6	20	3	7	55
39.8131	0	81	150	43	92	119	38	79	152	61	84	111	29	4	5	-105	-1	-2	-119	-3	-6	20	5	7	52
39.936	0	80	149	43	91	119	38	79	151	63	83	110	30	2	5	-105	0	-1	-119	-3	-6	20	3	8	52
40.0589	0	81	150	43	91	118	38	78	151	63	83	110	29	3	5	-105	0	-2	-119	-3	-6	20	4	8	52
40.1818	0	80	150	42	91	119	37	78	152	62	84	111	30	3	5	-106	0	-2	-120	-3	-6	19	5	7	53
40.3046	0	80	150	41	91	119	38	79	155	61	84	111	30	2	5	-105	0	-2	-119	-3	-7	20	4	7	53
40.4275	0	81	152	41	91	120	39	80	156	62	84	111	31	3	5	-105	0	-3	-118	-4	-7	20	4	7	54
40.5504	0	81	152	43	92	119	38	80	155	62	83	111	29	4	5	-105	0	-2	-119	-3	-7	19	4	7	53
40.6733	0	81	150	43	91	119	38	78	152	62	83	110	29	3	5	-107	0	-2	-120	-4	-7	20	4	8	51
40.7962	0	81	149	43	92	119	38	78	151	62	83	111	31	3	5	-106	0	-2	-119	-3	-7	19	4	7	52
40.919	0	80	150	42	92	119	38	78	152	62	83	111	30	3	5	-105	0	-3	-118	-3	-6	19	5	7	52
41.0419	0	81	151	41	92	121	39	80	152	61	83	112	31	3	5	-106	0	-2	-118	-3	-6	20	4	8	54
41.1648	0	81	151	40	92	120	38	79	155	61	84	113	31	3	5	-106	0	-3	-119	-3	-6	21	4	7	54
41.2877	0	81	150	43	92	119	38	78	153	63	83	111	30	4	6	-105	0	-2	-119	-3	-7	20	4	7	52
41.4106	0	80	149	44	92	120	38	78	151	63	83	111	31	3	5	-105	0	-3	-118	-3	-7	18	4	7	52
41.5334	0	81	149	44	91	119	38	78	151	63	84	112	30	3	4	-105	-1	-2	-119	-4	-7	19	3	7	52
41.6563	0	80	149	44	92	119	38	78	152	63	84	111	30	3	5	-105	0	-2	-119	-3	-7	20	4	8	53
41.7792	0	80	150	43	92	120	39	78	154	62	84	112	31	3	5	-105	0	-3	-119	-3	-6	19	3	7	54
41.9021	0	81	155	42	93	121	39	79	158	64	84	112	31	3	5	-105	0	-3	-118	-4	-7	18	4	7	54
42.025	0	82	156	44	92	121	38	80	160	63	84	114	30	3	6	-104	-1	-2	-119	-3	-6	19	4	7	55
42.1478	0	81	154	44	92	119	39	79	156	64	84	111	30	3	5	-105	-1	-3	-121	-4	-7	19	3	8	52
42.2707	0	81	152	45	92	121	38	79	153	64	84	111	30	3	5	-105	0	-2	-120	-3	-7	19	4	8	52
42.3936	0	81	152	44	92	121	38	79	154	64	84	112	30	3	5	-104	0	-3	-120	-3	-7	19	4	7	52
42.5165	0	81	152	43	92	122	38	79	155	63	85	112	30	4	5	-104	0	-3	-119	-4	-6	19	3	8	53
42.6394	0	82	154	42	92	123	40	79	157	63	84	114	31	2	6	-105	0	-3	-120	-3	-7	19	4	7	54
42.7622	0	81	155	42	92	123	39	79	159	63	84	115	31	3	5	-104	0	-3	-119	-4	-6	21	4	7	54
42.8851	0	82	154	43	93	122	38	80	158	63	83	114	31	3	5	-105	0	-2	-119	-3	-6	19	3	7	53
43.008	0	81	152	44	92	121	39	80	155	64	85	113	30	3	4	-106	0	-3	-119	-4	-6	19	3	7	51
43.1309	0	81	152	43	92	122	38	79	154	64	84	114	31	3	4	-104	0	-3	-120	-3	-7	20	4	8	52
43.2538	0	80	151	44	93	122	39	78	154	64	85	114	30	3	6	-105	0	-3	-119	-3	-7	19	3	7	52
43.3766	0	80	152	42	92	122	38	79	154	62	84	115	31	3	5	-105	0	-2	-119	-3	-7	19	4	7	53
43.4995	0	81	152	41	93	123	39	79	156	63	84	115	32	3	5	-106	-1	-3	-120	-4	-7	20	3	6	53
43.6224	0	80	152	44	93	122	38	78	154	62	85	115	31	3	5	-104	0	-3	-119	-3	-7	20	4	7	52
43.7453	0	80	149	43	93	121	39	78	152	64	85	114	30	3	5	-105	0	-2	-119	-4	-7	20	4	7	51
43.8682	0	80	148	44	92	122	39	78	151	63	84	114	32	2	5	-105	0	-2	-119	-3	-7	19	4	7	51
43.991	0	80	149	43	93	121	39	79	152	63	85	113	31	3	5	-105	0	-2	-120	-4	-7	19	4	7	53
44.1139	0	80	150	42	93	123	40	79	154	62	85	115	31	3	5	-105	0	-3	-119	-3	-6	19	4	8	53
44.2368	0	80	152	43	94	123	39	79	156	63	85	116	32	2	5	-105	0	-1	-118	-4	-7	19	5	7	52
44.3597	0	81	153	43	93	123	38	79	155	63	85	115	31	2	5	-104	0	-3	-119	-3	-6	19	4	7	53
44.4826	0	81	150	44	93	122	39	78	152	64	85	115	31	3	6	-104	0	-3	-120	-3	-6	19	4	8	51
44.6054	0	81	150	45	93	121	38	79	153	64	84	113	31	3	5	-104	0	-2	-119	-4	-6	19	4	7	52
44.7283	0	81	150	43	93	121	40	79	153	63	85	114	31	3	5	-104	0	-3	-119	-3	-6	18	4	7	53
44.8512	0	81	152	42	93	123	40	78	154	63	86	115	31	3	5	-104	0	-3	-118	-2	-7	18	4	7	53
44.9741	0	81	152	41	93	123	40	79	155	63	85	115	31	3	5	-105	0	-2	-120	-3	-6	19	3	7	54
45.097	0	81	153	41	93	124	39	79	157	62	85	116	32	2	4	-105	0	-3	-120	-3	-7	20	3	7	54
45.2198	0	81	152	44	94	121	39	79	154	64	84	116	31	3	6	-105	0	-3	-118	-3	-6	18	4	6	52
45.3427	0	80	151	44	93	122	39	78	152	64	86	113	30	3	5	-105	0	-2	-119	-3	-7	19	4	8	51
45.4656	0	80	149	44	94	121	39	78	152	63	84	114	31	3	5	-104	0	-2	-120	-3	-6	19	4	7	51
45.5885	0	80	150	44	93	123	39	78	153	63	85	115	31	3	6	-105	0	-3	-119	-4	-6	20	4	7	52
45.7114	0	81	151	42	93	122	39	79	155	63	85	115	31	3	4	-105	0	-3	-119	-4	-7	20	4	7	53
45.8342	0	80	153	41	94	123	38	79	157	62	84	116	31	4	6	-105	0	-3	-119	-4	-7	19	5	6	53
45.9571	0	81	151	42	93	122	39	79	155	63	84	115	31	3	5	-106	0	-2	-120	-4	-7	20	4	7	52
46.08	0	80	150	42	93	121	39	79	152	64	85	114	30	4	6	-106	0	-2	-120	-3	-6	20	4	7	51
46.2029	0	80	149	44	92	121	39	78	153	63	85	114	30	3	5	-105	0	-2	-120	-3	-6	19	4	7	52
46.3258	0	81	151	43	94	122	39	79	153	63	84	113	31	3	5	-105	0	-2	-119	-4	-6	20	4	8	52
46.4486	0	81	151	42	93	122	39	78	155	63	85	115	32	3	5	-105	0	-2	-120	-4	-6	19	4	6	54
46.5715	0	80	153	42	93	124	39	79	156	63	85	115	32	3	4	-106	0	-2	-120	-4	-6	19	3	7	54
46.6944	0	80	151	45	93	122	38	79	154	63	85	115	30	4	5	-104	0	-3	-119	-4	-6	20	4	7	52
46.8173	0	80	151	45	92	122	38	78	153	63	84	112	31	3	4	-106	-1	-1	-120	-3	-7	19	4	7	51
46.9402	0	81	150	42	93	122	39	78	152	63	84	112	30	3	5	-105	0	-1	-119	-4	-7	19	4	8	52
47.063	0	81	150	43	93	121	39	79	153	64	84	113	31	2	5	-106	0	-3	-119	-3	-7	20	4	8	53
47.1859	0	81	151	42	91	122	39	78	155	64	85	115	31	3	4	-106	0	-2	-119	-4	-6	19	5	7	54
47.3088	0	81	152	41	92	122	39	80	157	63	84	114	31	3	5	-106	0	-2	-119	-3	-6	20	4	7	54
47.4317	0	81	152	43	93	123	39	78	155	63	85	114	30	3	5	-107	0	-2	-119	-3	-6	20	4	8	53
47.5546	0	80	150	44	93	120	39	78	152	64	85	113	31	2	4	-105	0	-3	-120	-3	-7	20	4	7	51
47.6774	0	80	149	44	93	121	38	79	151	65	84	113	31	3	5	-105	-1	-2	-119	-4	-6	20	5	7	52
47.8003	0	79	150	43	92	122	39	78	152	63	85	113	31	3	5	-105	0	-2	-119	-3	-8	19	4	8	52
47.9232	0	80	150	42	93	122	40	78	151	62	84	113	31	4	5	-105	0	-3	-120	-3	-6	20	4	7	53
48.0461	11	80	151	41	92	123	39	78	154	62	84	115	31	3	5	-106	0	-3	-120	-3	-6	20	4	8	54
48.169	0	81	152	42	93	123	38	79	154	62	85	115	32	3	6	-107	0	-2	-119	-3	-7	19	4	7	54
48.2918	0	81	150	43	92	121	38	79	151	64	85	115	30	3	5	-106	0	-2	-120	-3	-6	19	5	7	51
48.4147	0	80	148	43	93	121	40	77	151	64	84	114	31	4	5	-106	-1	-2	-120	-3	-7	20	4	8	52
48.5376	0	80	149	42	92	121	39	78	150	64	85	113	31	3	5	-105	0	-3	-119	-3	-7	20	4	7	52
48.6605	0	80	148	42	93	122	39	77	151	63	84	114	31	3	5	-105	0	-2	-119	-3	-7	20	4	7	53
48.7834	0	81	150	42	92	123	39	78	152	63	84	115	31	4	5	-106	0	-3	-119	-3	-6	20	4	7	53
48.9062	0	80	150	43	93	123	39	78	152	63	85	116	31	3	4	-106	0	-2	-120	-3	-6	21	4	7	53
49.0291	0	80	148	43	93	121	39	78	150	64	85	114	31	3	6	-105	0	-3	-120	-3	-6	19	5	7	52
49.152	0	80	147	43	92	121	39	78	149	64	85	114	32	4	5	-104	0	-2	-120	-4	-6	19	5	7	51
49.2749	0	80	148	43	92	122	40	78	149	63	84	113	31	3	4	-105	0	-2	-120	-3	-7	19	4	8	52
49.3978	0	80	148	42	93	121	40	78	150	62	85	114	31	2	5	-105	-1	-2	-119	-3	-6	19	5	7	52
49.5206	0	80	149	42	93	123	40	77	151	62	84	115	32	3	4	-105	0	-3	-119	-4	-7	19	3	7	53
49.6435	0	81	152	42	93	123	40	79	154	63	85	115	31	3	5	-104	0	-3	-119	-3	-6	19	4	7	53
49.7664	0	80	151	44	93	122	38	78	154	62	84	115	30	3	5	-104	0	-2	-119	-4	-7	19	4	7	53
49.8893	0	80	149	44	93	121	38	78	151	64	84	114	30	3	5	-105	-1	-3	-121	-3	-6	19	5	8	52
50.0122	0	80	149	43	92	122	39	78	150	63	85	112	31	3	5	-104	0	-2	-120	-4	-7	19	4	8	51
50.135	0	80	149	44	93	122	39	78	150	64	85	114	31	3	5	-104	-1	-3	-119	-3	-7	19	4	7	52
50.2579	0	81	150	43	92	123	40	79	151	63	85	114	32	3	5	-104	0	-3	-119	-3	-6	19	3	7	52
50.3808	0	80	152	43	92	125	41	79	153	63	85	116	32	3	5	-106	0	-3	-119	-3	-7	19	4	8	53
50.5037	0	80	153	43	92	125	40	79	156	63	85	117	32	3	5	-105	0	-3	-118	-3	-7	20	4	7	55
50.6266	0	80	151	43	92	124	39	79	153	63	85	116	31	3	5	-104	0	-2	-119	-3	-7	19	4	8	53
50.7494	0	80	151	43	93	123	40	79	152	63	85	115	31	3	5	-105	-1	-3	-120	-4	-6	19	4	7	52
50.8723	0	81	151	43	94	123	40	78	151	63	84	116	32	3	5	-105	0	-3	-120	-3	-7	18	4	7	53
50.9952	0	80	151	42	93	123	40	79	152	63	85	115	32	3	4	-105	0	-3	-120	-3	-6	19	4	7	53
51.1181	0	80	151	42	93	124	40	78	153	62	85	116	32	3	4	-105	0	-3	-120	-3	-6	19	3	7	53
51.241	0	80	152	41	93	124	40	78	155	62	86	116	32	3	5	-105	0	-2	-119	-3	-7	19	4	8	54
51.3638	0	81	149	44	94	123	39	78	151	62	84	116	31	3	5	-105	0	-2	-120	-3	-6	20	4	7	52
51.4867	0	80	149	44	93	124	39	79	151	63	85	114	32	3	5	-105	0	-1	-119	-3	-6	20	5	9	51
51.6096	0	80	150	43	94	123	40	78	150	63	85	115	32	3	5	-106	0	-3	-119	-3	-7	19	3	8	52
51.7325	0	80	151	43	93	123	39	78	151	63	85	116	32	3	5	-104	0	-2	-120	-4	-6	20	4	7	54
51.8554	0	80	150	41	93	125	39	79	153	63	85	117	32	3	4	-105	0	-3	-120	-3	-7	20	5	7	54
51.9782	0	80	151	41	94	124	39	79	154	62	86	116	32	3	5	-106	0	-3	-119	-4	-6	20	4	7	54
52.1011	0	80	150	41	93	123	39	78	152	62	85	115	32	3	5	-105	0	-2	-120	-4	-7	20	4	8	53
52.224	0	80	148	41	93	122	40	79	150	62	85	114	31	3	5	-105	0	-3	-119	-3	-7	20	4	7	54
52.3469	0	80	148	42	92	123	39	79	149	62	84	115	31	3	5	-106	0	-2	-120	-3	-6	20	4	7	55
52.4698	0	80	148	40	92	122	40	78	149	61	85	115	31	3	5	-106	0	-3	-120	-3	-7	21	4	7	55
52.5926	0	80	148	39	93	122	39	78	151	61	85	114	31	3	5	-106	0	-2	-120	-3	-6	20	4	7	56
52.7155	0	80	149	39	93	123	39	78	151	61	85	115	31	2	4	-107	0	-3	-120	-3	-7	20	4	7	56
52.8384	0	80	149	39	93	121	38	78	151	60	84	115	31	4	5	-106	0	-2	-121	-4	-5	21	4	7	56
52.9613	0	80	147	41	93	121	38	78	148	60	85	114	31	2	5	-107	0	-2	-121	-3	-5	21	3	8	54
53.0842	0	79	148	39	93	121	37	78	149	60	84	114	31	3	4	-107	-1	-2	-121	-4	-6	22	5	7	54
53.207	0	80	149	39	92	122	38	77	151	61	85	114	30	3	5	-107	-1	-1	-122	-3	-6	21	4	8	54
53.3299	0	81	151	40	91	122	38	78	153	61	84	114	31	3	5	-107	0	-2	-122	-3	-7	21	4	7	53
53.4528	0	80	152	40	92	123	38	79	155	62	84	114	31	3	6	-107	0	-2	-121	-3	-7	21	4	7	54
53.5757	0	80	153	41	92	122	38	79	156	61	84	115	30	2	5	-107	0	-2	-121	-3	-6	20	3	6	54
53.6986	0	81	154	43	90	118	37	79	156	63	83	113	29	3	5	-106	-1	0	-122	-3	-7	21	4	7	53
53.8214	0	78	149	41	89	113	36	77	152	62	80	110	29	3	6	-107	0	-1	-123	-3	-6	19	3	6	55
53.9443	0	78	149	40	87	111	34	78	152	61	78	108	27	3	5	-107	0	0	-122	-4	-7	20	4	7	56
54.0672	0	80	151	40	86	112	34	77	153	61	79	106	27	3	5	-107	0	0	-121	-3	-7	20	4	7	56
54.1901	0	79	153	38	86	114	34	78	155	61	78	105	27	2	5	-107	0	-2	-122	-4	-6	20	4	8	56
54.313	0	80	152	39	85	112	32	77	156	61	78	105	27	3	5	-107	0	0	-122	-4	-6	19	5	7	55
54.4358	0	78	149	38	83	109	33	78	151	60	76	102	26	4	5	-107	0	0	-122	-3	-7	20	4	7	54
54.5587	0	80	148	38	86	112	33	77	151	60	77	104	28	3	5	-108	-1	-2	-122	-3	-7	20	4	7	53
54.6816	0	79	149	38	88	116	35	77	151	61	79	107	28	2	4	-110	-1	-2	-122	-4	-6	22	4	7	53
54.8045	0	80	151	38	89	119	36	77	154	62	81	109	29	3	6	-110	0	-2	-123	-4	-6	22	4	7	53
54.9274	0	81	152	40	90	121	37	79	155	63	82	111	31	3	5	-110	0	-2	-122	-4	-7	22	3	7	53
55.0502	0	80	153	40	90	121	39	79	155	62	82	112	27	3	5	-109	0	-3	-120	-4	-6	22	4	7	53
55.1731	0	79	150	40	91	121	37	79	152	62	83	112	31	3	5	-111	0	-3	-118	-3	-6	23	4	7	54
55.296	0	79	151	40	91	121	38	78	152	62	82	112	30	3	5	-110	0	-3	-123	-4	-7	22	5	7	50
55.4189	0	80	149	39	91	121	39	78	152	62	82	113	30	3	5	-110	0	-3	-122	-3	-6	22	4	7	52
55.5418	0	79	150	40	91	121	38	78	153	63	82	113	32	2	5	-109	0	-3	-121	-4	-6	23	5	8	53
55.6646	0	80	151	40	91	122	38	78	155	63	82	115	31	2	5	-109	-1	-2	-122	-3	-7	23	4	7	55
55.7875	0	80	149	41	90	120	38	78	151	62	83	113	30	3	4	-109	0	-2	-122	-3	-7	23	4	7	54
55.9104	0	80	148	39	91	121	39	78	152	62	83	114	31	3	5	-110	-1	-3	-121	-3	-6	22	3	7	53
56.0333	0	79	150	40	91	121	38	78	152	62	83	113	31	2	5	-109	0	-2	-121	-4	-6	22	3	7	53
56.1562	0	80	151	38	91	123	39	78	154	63	82	114	32	3	5	-110	0	-3	-122	-3	-6	22	3	7	54
56.279	0	80	152	39	92	124	39	79	156	63	84	116	31	3	5	-110	0	-2	-122	-3	-7	23	3	7	55
56.4019	0	80	152	40	92	124	37	78	155	63	84	116	31	3	5	-109	-1	-3	-122	-3	-6	23	3	7	54
56.5248	0	79	150	40	91	123	39	78	154	62	83	116	31	3	5	-109	0	-3	-122	-3	-6	23	4	7	52
56.6477	0	80	152	40	92	122	39	79	155	63	84	116	31	3	4	-109	0	-2	-123	-4	-6	22	4	7	52
56.7706	0	80	152	39	92	123	39	78	156	63	84	116	32	2	5	-109	0	-3	-122	-4	-6	21	4	7	53
56.8934	0	81	154	40	92	125	39	78	157	63	84	118	32	3	5	-109	0	-3	-122	-3	-7	23	4	7	54
57.0163	0	80	154	42	92	124	38	78	158	63	84	117	32	3	5	-110	0	-2	-122	-3	-7	22	4	7	53
57.1392	0	80	151	41	94	122	38	78	154	63	84	116	32	2	6	-110	0	-2	-123	-3	-6	22	4	7	52
57.2621	0	80	151	39	92	123	39	78	154	63	84	116	32	3	5	-110	0	-3	-123	-4	-6	23	3	7	53
57.385	0	79	151	40	91	124	38	78	155	64	84	116	32	3	5	-109	0	-2	-122	-3	-7	22	4	7	52
57.5078	0	80	152	40	92	124	39	78	155	63	85	117	32	2	6	-109	0	-3	-121	-3	-7	23	5	7	54
57.6307	0	80	153	41	92	125	38	78	157	63	84	118	32	3	5	-109	-1	-2	-122	-4	-7	23	4	7	55
57.7536	0	80	150	40	93	123	38	78	153	62	84	116	32	4	5	-110	0	-2	-122	-3	-6	23	4	6	52
57.8765	0	80	149	39	92	122	38	78	152	63	85	116	31	3	5	-109	0	-2	-122	-3	-7	22	4	7	53
57.9994	0	79	149	39	92	123	38	77	152	62	84	117	31	4	5	-110	0	-2	-122	-3	-7	23	4	7	54
58.1222	0	79	150	38	92	123	37	78	153	63	84	116	31	3	5	-111	0	-2	-123	-3	-6	23	3	7	54
58.2451	0	80	150	40	92	124	38	78	154	62	84	117	31	3	5	-109	0	-3	-122	-4	-7	23	4	8	55
58.368	0	80	150	40	93	124	37	78	154	62	85	117	31	3	4	-109	0	-3	-122	-4	-6	23	4	8	54
58.4909	0	79	148	40	92	122	38	77	150	62	85	116	30	4	4	-110	0	-2	-124	-3	-7	23	3	6	52
58.6138	0	79	148	40	92	122	38	77	151	62	84	116	31	4	4	-111	0	-2	-122	-4	-7	23	4	7	52
58.7366	0	79	148	39	93	123	37	77	151	63	84	115	32	3	5	-109	0	-2	-122	-3	-7	23	4	7	53
58.8595	0	80	149	40	92	123	37	78	154	62	85	117	31	2	5	-109	0	-2	-122	-3	-6	22	4	7	53
58.9824	0	78	150	41	93	123	38	78	155	62	84	116	31	3	5	-108	0	-3	-122	-3	-6	22	4	7	53
59.1053	0	79	150	40	92	123	38	77	152	62	85	114	30	3	5	-110	-1	-1	-123	-2	-6	22	3	8	53
59.2282	0	80	149	41	92	122	38	78	152	64	84	115	30	3	5	-109	0	-3	-124	-3	-6	22	4	7	52
59.351	0	79	149	40	92	122	38	78	151	63	84	116	31	3	6	-108	0	-3	-122	-3	-7	22	5	8	53
59.4739	0	80	150	40	92	121	37	78	153	62	84	115	31	3	4	-108	-1	-3	-122	-3	-6	22	4	7	53
59.5968	0	80	152	40	92	123	39	78	154	62	84	115	31	3	6	-109	0	-3	-123	-4	-6	21	4	8	55
59.7197	0	79	151	41	92	121	37	78	153	63	84	115	30	3	5	-109	0	-2	-122	-3	-6	22	4	6	53
59.8426	0	80	149	41	91	121	38	77	151	63	84	114	31	3	5	-109	-1	-3	-122	-3	-6	22	5	7	52
59.9654	0	80	148	41	91	120	37	78	151	63	85	113	30	3	5	-107	0	-2	-122	-3	-6	22	4	8	52
60.0883	0	79	149	40	91	121	37	77	151	62	84	114	30	3	4	-109	-1	-3	-123	-2	-7	22	3	7	53
60.2112	0	79	149	41	91	122	38	77	152	61	84	114	31	3	5	-108	0	-3	-123	-3	-6	21	4	7	53
60.3341	0	79	150	40	91	122	38	78	154	62	84	115	31	3	5	-108	0	-3	-121	-3	-6	21	5	7	53
60.457	0	80	149	41	92	121	37	77	152	62	84	115	30	3	5	-108	0	-3	-122	-3	-7	22	4	7	53
60.5798	0	79	148	42	91	121	38	78	150	62	84	113	31	3	4	-108	0	-1	-123	-3	-7	21	4	8	51
60.7027	0	79	147	41	92	120	38	76	148	62	84	113	30	2	5	-109	0	-3	-123	-4	-6	22	4	7	52
60.8256	0	79	147	40	91	121	38	77	148	61	84	113	31	2	5	-107	0	-3	-122	-3	-6	22	4	8	53
60.9485	0	79	148	40	91	121	37	77	150	62	84	114	30	3	4	-107	-1	-2	-122	-3	-6	21	5	7	53
61.0714	0	79	149	39	91	122	38	77	152	61	84	115	30	3	5	-108	0	-3	-122	-4	-5	22	3	7	54
61.1942	0	80	150	40	92	122	37	78	152	61	85	115	31	3	4	-107	0	-1	-122	-3	-6	21	4	6	54
61.3171	0	78	148	40	92	120	38	78	149	61	84	114	30	2	6	-108	0	-2	-121	-3	-6	22	4	7	51
61.44	0	79	146	40	92	120	38	77	148	62	84	113	30	3	4	-109	0	-3	-123	-3	-6	22	4	7	52
61.5629	0	78	147	40	92	120	38	77	147	60	84	113	31	3	5	-108	-1	-3	-123	-3	-6	21	4	7	53
61.6858	0	79	147	39	92	121	38	77	149	61	83	113	31	3	5	-108	0	-2	-121	-3	-6	21	4	8	54
61.8086	0	79	147	39	91	122	39	77	150	61	84	115	30	3	6	-108	-1	-2	-121	-2	-7	22	4	7	54
61.9315	0	79	149	39	91	122	39	78	152	62	85	115	31	2	5	-109	-1	-2	-121	-3	-6	22	4	7	54
62.0544	0	79	148	39	92	122	37	77	150	61	84	115	30	3	5	-108	-1	-3	-123	-4	-6	22	4	8	53
62.1773	0	80	147	39	92	121	38	77	148	61	85	114	31	3	5	-108	0	-2	-121	-4	-6	22	5	8	52
62.3002	0	78	147	39	92	121	37	77	148	61	84	114	31	2	5	-108	0	-3	-122	-4	-6	22	4	7	53
62.423	0	77	147	39	92	121	38	77	148	60	84	114	30	2	5	-109	0	-3	-122	-3	-6	21	4	7	54
62.5459	0	79	147	38	92	123	39	77	150	62	84	115	30	3	4	-109	0	-2	-121	-3	-6	22	4	7	54
62.6688	0	79	147	38	91	123	38	76	151	62	84	115	32	2	4	-110	0	-3	-122	-4	-7	22	4	7	55
62.7917	0	78	148	38	91	122	38	77	149	61	85	115	31	3	5	-109	-1	-2	-122	-3	-5	23	4	7	53
62.9146	0	79	145	38	92	121	38	77	146	61	83	115	32	3	5	-110	0	-2	-123	-3	-6	23	4	6	53
63.0374	0	79	145	39	92	121	38	77	147	60	84	115	31	3	4	-110	0	-3	-123	-3	-6	23	4	7	53
63.1603	0	78	145	39	91	123	38	76	148	60	84	114	31	2	5	-110	0	-2	-122	-3	-6	22	4	7	53
63.2832	0	78	146	38	92	123	37	78	149	61	84	115	31	3	5	-110	0	-3	-122	-4	-6	23	5	7	53
63.4061	0	78	148	38	92	123	38	77	151	62	84	116	30	3	5	-111	-1	-2	-122	-3	-6	23	4	7	55
63.529	0	79	150	39	92	123	38	78	152	62	84	116	31	3	4	-109	0	-3	-123	-3	-6	23	4	7	55
63.6518	0	78	146	40	93	122	38	77	149	61	84	115	31	2	6	-111	0	-3	-122	-3	-7	23	4	7	53
63.7747	0	78	146	40	92	122	39	76	148	61	85	115	31	3	5	-110	0	-3	-123	-4	-7	23	3	8	53
63.8976	0	79	147	39	92	121	39	76	148	61	84	115	31	3	5	-110	0	-3	-123	-3	-6	22	4	7	53
64.0205	0	78	147	39	92	123	38	77	149	62	85	115	31	3	5	-110	0	-2	-123	-4	-7	24	4	7	53
64.1434	0	79	148	38	92	123	38	77	150	62	84	115	31	2	5	-110	0	-2	-122	-3	-6	23	4	7	54
64.2662	0	79	149	39	93	124	38	77	151	63	84	117	31	3	5	-111	0	-3	-122	-3	-6	23	4	6	55
64.3891	0	79	149	40	93	124	38	77	152	62	85	116	30	3	5	-111	-1	-3	-123	-3	-7	23	5	7	54
64.512	0	79	146	39	92	122	38	77	147	61	84	115	31	2	4	-110	-1	-2	-123	-3	-7	23	4	7	52
64.6349	0	79	146	39	93	122	38	77	149	62	85	115	31	3	5	-110	0	-2	-123	-4	-6	23	4	7	53
64.7578	0	79	148	39	92	123	39	78	149	63	85	116	31	3	5	-109	0	-3	-123	-4	-6	23	4	8	53
64.8806	0	79	149	39	92	123	38	78	153	63	85	117	32	3	4	-109	0	-2	-122	-3	-6	23	3	7	54
65.0035	0	80	151	39	93	123	39	77	154	63	85	116	31	3	5	-109	0	-2	-123	-4	-6	23	4	7	55
65.1264	0	80	153	40	92	124	37	78	155	64	86	117	31	3	5	-110	0	-3	-121	-3	-7	23	4	6	55
65.2493	0	80	151	40	93	123	39	78	152	63	85	116	30	4	5	-110	0	-2	-123	-4	-7	23	4	7	52
65.3722	0	79	149	39	92	123	39	77	152	63	84	116	31	2	5	-111	0	-2	-124	-3	-7	23	4	7	52
65.495	0	78	149	39	92	123	38	78	151	63	84	116	32	3	6	-112	0	-3	-123	-2	-7	23	4	7	53
65.6179	0	80	149	39	92	124	39	78	151	63	85	117	31	2	5	-111	0	-3	-122	-3	-6	24	4	6	53
65.7408	0	80	151	39	93	124	39	78	153	63	86	117	31	2	6	-111	0	-3	-123	-4	-7	24	4	6	54
65.8637	0	80	153	39	93	125	39	78	157	63	85	119	31	3	5	-110	0	-3	-123	-3	-7	24	3	7	54
65.9866	0	80	152	40	93	123	38	77	154	64	85	116	32	3	6	-109	-1	-2	-122	-3	-6	23	4	8	53
66.1094	0	80	151	41	93	123	37	78	153	63	85	116	31	3	5	-110	0	-2	-123	-3	-6	23	3	7	52
66.2323	0	80	150	40	93	123	38	79	154	63	85	117	31	3	5	-109	0	-2	-123	-3	-6	24	4	7	53
66.3552	0	79	151	39	94	123	38	78	153	63	85	117	32	3	5	-110	-1	-2	-123	-3	-6	23	4	8	54
66.4781	0	80	153	40	93	124	39	78	156	64	85	117	31	3	4	-111	0	-3	-122	-4	-7	24	4	7	54
66.601	0	80	153	40	93	124	38	79	157	64	85	118	32	3	5	-110	0	-2	-122	-3	-7	24	4	6	54
66.7238	0	80	151	40	93	122	38	78	154	63	85	117	32	3	5	-110	0	-2	-123	-3	-7	23	4	7	52
66.8467	0	80	150	40	92	122	38	78	154	64	85	116	31	3	5	-111	0	-3	-124	-4	-7	23	3	7	52
66.9696	0	78	150	40	92	123	38	77	153	63	85	117	31	3	5	-111	0	-2	-123	-3	-6	23	4	7	52
67.0925	0	80	151	40	93	124	38	79	155	62	85	117	32	3	5	-110	-1	-2	-122	-4	-6	23	4	7	53
67.2154	0	80	152	40	93	124	38	79	155	64	85	117	31	4	5	-109	-1	-3	-123	-3	-7	23	4	7	53
67.3382	0	80	154	39	92	125	39	78	157	64	85	118	31	3	5	-110	0	-2	-123	-3	-7	23	4	7	53
67.4611	0	80	152	42	92	124	38	78	157	63	84	118	31	3	5	-109	0	-3	-123	-3	-7	23	4	7	53
67.584	0	80	151	40	93	122	38	78	153	63	85	117	31	3	5	-109	-1	-3	-123	-3	-8	23	4	6	52
67.7069	0	79	151	40	92	123	38	78	153	63	84	117	31	3	5	-110	0	-2	-123	-3	-6	22	4	7	52
67.8298	0	80	152	40	92	123	39	78	153	63	86	117	32	3	5	-109	0	-3	-123	-4	-7	22	4	7	52
67.9526	0	80	151	39	93	123	39	79	155	64	85	117	31	2	5	-109	0	-2	-122	-3	-7	22	4	6	54
68.0755	0	79	152	40	94	124	39	79	155	63	85	118	32	3	5	-110	-1	-2	-122	-3	-6	23	4	7	54
68.1984	0	80	151	41	93	124	38	78	154	62	85	117	31	3	5	-110	0	-3	-122	-3	-6	23	4	7	53
68.3213	0	79	149	40	93	123	39	78	151	63	85	116	31	3	5	-110	0	-3	-123	-4	-6	23	4	8	52
68.4442	0	79	149	40	93	123	38	77	152	62	85	117	31	3	5	-109	0	-2	-121	-3	-7	24	4	7	52
68.567	0	80	148	40	92	123	39	77	153	62	85	117	32	3	4	-109	0	-2	-121	-4	-6	22	5	6	52
68.6899	0	78	150	40	93	124	38	78	153	62	85	117	32	4	6	-110	0	-2	-122	-4	-6	22	3	7	53
68.8128	0	79	150	39	93	125	39	78	154	62	85	117	32	3	5	-110	0	-3	-123	-3	-7	22	4	7	54
68.9357	0	79	149	41	93	123	38	77	152	62	85	117	31	3	5	-110	0	-3	-122	-3	-6	23	5	7	53
69.0586	0	79	147	40	93	122	38	76	150	62	85	117	31	3	5	-110	0	-2	-122	-3	-6	23	4	7	52
69.1814	0	79	148	41	92	122	38	78	150	62	84	115	31	2	5	-109	0	-3	-122	-3	-5	24	4	7	52
69.3043	0	79	150	41	92	123	39	79	152	63	84	116	31	3	5	-109	0	-2	-122	-4	-6	22	4	7	52
69.4272	0	79	151	41	92	123	39	78	154	62	84	116	31	3	4	-109	0	-3	-121	-3	-7	22	4	7	54
69.5501	0	79	153	41	91	123	39	79	157	63	85	117	31	3	4	-107	-1	-2	-121	-3	-6	21	4	7	54
69.673	0	79	155	42	93	124	38	79	159	63	85	117	31	4	5	-107	0	-2	-122	-4	-7	22	4	7	54
69.7958	0	79	151	42	92	123	38	79	155	63	84	116	31	2	4	-109	0	-3	-123	-3	-6	21	3	7	52
69.9187	0	80	150	42	93	121	38	78	153	64	85	115	30	3	6	-108	0	-2	-122	-3	-7	22	4	7	52
70.0416	0	79	152	41	92	122	38	77	154	63	84	115	32	3	5	-109	0	-3	-123	-3	-7	21	5	8	52
70.1645	0	80	151	41	92	122	39	78	154	62	85	115	31	3	5	-108	0	-2	-123	-3	-6	21	4	7	53
70.2874	0	80	151	41	93	123	38	78	155	62	85	116	31	3	6	-108	0	-3	-122	-3	-6	21	3	7	53
70.4102	0	80	152	40	93	124	39	79	157	63	85	117	32	3	5	-108	-1	-2	-121	-3	-6	22	4	7	54
70.5331	0	79	153	42	92	123	38	78	156	63	85	117	30	3	5	-109	0	-2	-121	-4	-6	22	4	7	53
70.656	0	80	150	41	92	122	38	77	152	62	84	116	31	4	5	-109	0	-2	-122	-3	-7	22	4	7	51
70.7789	0	80	149	42	92	123	39	78	152	62	84	116	31	3	5	-109	0	-3	-122	-3	-7	23	4	7	51
70.9018	0	79	150	40	92	123	38	78	152	63	84	117	32	3	5	-108	0	-2	-121	-4	-6	22	5	7	52
71.0246	0	79	151	40	92	123	39	79	154	63	85	117	31	2	5	-108	0	-3	-122	-3	-6	22	3	7	53
71.1475	0	79	152	40	92	125	39	78	155	63	85	117	32	3	5	-109	0	-3	-122	-3	-7	21	4	7	54
71.2704	0	80	152	41	93	124	39	78	155	62	85	118	31	3	5	-108	0	-3	-122	-3	-7	23	4	6	53
71.3933	0	79	149	41	92	123	39	78	152	62	84	116	31	3	5	-109	-1	-3	-122	-4	-6	23	4	7	53
71.5162	0	79	148	40	92	123	38	78	152	63	85	116	31	3	5	-109	0	-3	-121	-4	-6	22	4	7	52
71.639	0	80	148	40	93	123	39	77	152	63	84	116	30	3	5	-109	-1	-2	-122	-3	-7	22	4	8	52
71.7619	0	80	150	40	92	124	39	78	154	63	84	117	31	3	5	-107	0	-3	-122	-4	-6	21	4	6	53
71.8848	0	81	153	41	93	124	38	79	157	63	86	117	32	3	4	-107	-1	-3	-122	-3	-6	22	4	7	54
72.0077	0	81	155	41	92	125	37	79	159	63	86	118	32	3	5	-109	0	-3	-121	-3	-7	22	4	7	55
72.1306	0	80	153	42	92	123	38	78	154	63	84	117	31	3	5	-109	0	-3	-123	-3	-7	21	5	7	53
72.2534	0	79	152	41	92	123	38	77	154	63	85	117	32	3	4	-109	0	-3	-122	-3	-7	22	4	7	52
72.3763	0	80	150	41	93	123	39	79	154	62	85	117	31	4	5	-108	0	-2	-122	-4	-6	22	4	6	53
72.4992	0	80	151	40	93	125	38	78	154	62	85	118	32	3	6	-109	-1	-2	-122	-4	-7	21	4	8	53
72.6221	0	80	152	40	93	125	39	78	156	63	86	119	31	3	5	-109	0	-2	-123	-4	-6	21	4	7	54
72.745	0	80	153	39	93	126	38	78	157	63	85	119	33	3	6	-109	0	-3	-122	-3	-7	21	4	6	54
72.8678	0	80	153	41	93	125	38	78	157	63	86	119	33	3	5	-108	-1	-3	-121	-3	-7	22	4	6	54
72.9907	0	79	151	40	93	124	39	78	154	62	85	118	32	3	5	-109	0	-2	-122	-3	-7	22	4	7	52
73.1136	0	80	151	40	93	125	38	78	153	63	85	118	31	3	5	-109	0	-2	-123	-4	-6	22	4	6	52
73.2365	0	79	150	41	92	125	39	78	154	62	86	118	32	3	5	-109	0	-2	-122	-4	-6	22	4	6	52
73.3594	0	80	152	40	93	126	40	78	155	63	86	119	32	3	5	-108	-1	-3	-122	-3	-6	22	4	7	54
73.4822	0	81	154	40	92	126	40	78	159	63	85	119	32	3	5	-109	0	-2	-123	-3	-7	23	3	7	54
73.6051	0	80	153	42	93	126	39	78	157	63	86	119	31	3	5	-109	0	-2	-123	-3	-6	22	4	7	53
73.728	0	79	152	42	93	125	40	79	156	64	85	118	31	3	4	-109	-1	-2	-123	-3	-6	22	4	7	52
73.8509	0	79	152	42	92	125	38	79	156	63	85	118	32	3	6	-108	0	-3	-122	-3	-6	22	3	7	53
73.9738	0	80	154	41	93	125	39	79	157	65	85	119	32	2	5	-109	-1	-2	-123	-3	-7	22	3	8	53
74.0966	0	79	154	41	93	125	39	79	159	64	85	118	32	3	5	-110	-1	-3	-123	-3	-7	23	4	7	55
74.2195	0	81	155	41	93	126	38	78	159	64	86	119	32	3	5	-109	0	-2	-122	-4	-7	22	4	7	55
74.3424	0	81	153	42	93	125	38	79	158	64	85	118	32	3	5	-108	0	-3	-122	-3	-7	23	4	8	52
74.4653	0	79	151	41	93	125	39	79	154	64	85	118	32	3	5	-110	0	-1	-123	-3	-7	23	4	7	51
74.5882	0	80	151	41	92	125	39	80	155	64	86	119	32	2	5	-109	-1	-2	-124	-3	-7	23	3	8	53
74.711	0	79	152	41	92	125	39	79	156	64	85	119	32	3	5	-110	-1	-3	-123	-3	-7	23	4	7	53
74.8339	0	80	152	41	93	125	39	79	157	64	85	118	32	3	5	-108	-1	-3	-122	-4	-7	23	3	7	54
74.9568	0	80	154	40	93	126	39	79	159	64	86	120	32	3	5	-110	0	-3	-122	-3	-7	23	4	7	54
75.0797	0	80	154	41	93	126	38	79	158	64	85	120	31	3	5	-109	0	-3	-124	-3	-7	23	4	7	53
75.2026	0	79	151	41	92	124	39	79	155	64	84	118	32	3	5	-110	-1	-3	-123	-3	-7	23	4	7	52
75.3254	0	80	152	41	93	125	39	78	156	64	85	118	31	3	5	-109	0	-2	-123	-3	-6	22	4	7	52
75.4483	0	79	151	40	92	124	38	78	155	64	85	118	32	3	5	-111	0	-2	-123	-4	-6	23	3	7	53
75.5712	0	80	152	40	92	125	39	78	155	64	85	119	32	3	5	-110	0	-2	-124	-3	-7	22	4	7	54
75.6941	0	79	152	40	93	125	39	79	156	64	86	119	32	3	5	-109	0	-3	-124	-3	-6	23	4	7	54
75.817	0	79	154	41	92	127	38	79	158	64	85	120	32	3	5	-109	0	-2	-123	-3	-7	23	5	7	53
75.9398	0	79	150	41	93	124	39	79	154	63	85	118	31	2	4	-110	0	-2	-123	-3	-7	23	3	8	51
76.0627	0	80	151	41	93	125	38	78	154	64	86	118	31	3	5	-110	0	-2	-124	-3	-6	22	3	7	52
76.1856	0	80	151	40	93	125	38	77	154	63	85	119	32	4	6	-109	0	-2	-123	-4	-5	23	4	7	54
76.3085	0	79	151	41	93	125	39	79	156	63	85	118	32	3	5	-108	0	-2	-122	-3	-7	22	4	7	54
76.4314	0	79	153	40	93	125	39	79	158	64	85	119	32	3	5	-108	0	-3	-123	-3	-6	22	5	6	54
76.5542	0	80	154	41	93	125	38	79	158	63	86	119	32	3	5	-108	0	-3	-124	-3	-7	22	4	7	53
76.6771	0	80	151	41	92	123	39	78	155	64	85	118	31	3	4	-109	0	-2	-123	-3	-8	22	4	7	52
76.8	0	80	152	40	92	123	38	78	154	62	85	118	32	3	5	-109	0	-2	-122	-4	-7	22	5	6	52
76.9229	0	79	151	40	93	124	38	78	153	63	85	119	32	3	6	-108	0	-2	-123	-3	-7	21	4	6	52
77.0458	0	80	151	41	93	125	38	78	155	63	84	118	32	3	5	-110	0	-2	-124	-3	-7	22	4	7	53
77.1686	0	80	153	40	92	125	39	78	155	63	85	118	31	3	6	-108	0	-3	-122	-3	-7	21	5	7	54
77.2915	0	79	153	40	93	125	39	78	157	63	86	119	32	3	4	-109	0	-3	-122	-3	-7	22	3	7	54
77.4144	0	79	151	41	92	124	39	78	153	64	85	117	31	4	6	-109	0	-2	-124	-3	-6	22	3	8	51
77.5373	0	79	150	41	92	124	39	78	152	63	84	118	31	2	5	-109	-1	-3	-124	-3	-7	22	4	7	51
77.6602	0	78	150	41	93	124	39	77	153	63	84	117	32	3	4	-109	0	-3	-123	-3	-7	22	3	7	52
77.783	0	80	150	41	93	124	39	78	153	62	85	118	32	3	4	-108	0	-3	-123	-3	-7	22	4	7	53
77.9059	0	79	151	40	92	125	39	78	154	63	85	118	31	3	5	-109	0	-2	-122	-3	-6	21	3	7	53
78.0288	0	79	151	41	93	125	38	78	156	62	85	119	33	3	5	-108	0	-2	-122	-4	-6	22	4	6	54
78.1517	0	80	150	41	93	123	39	78	153	63	84	118	32	2	5	-108	0	-3	-123	-3	-6	22	4	7	51
78.2746	0	79	148	41	93	123	39	77	152	64	84	117	32	3	5	-109	0	-2	-123	-3	-6	22	4	7	51
78.3974	0	79	148	41	93	124	39	77	152	63	86	117	32	3	4	-109	0	-3	-123	-3	-6	22	4	7	52
78.5203	0	79	149	41	93	124	39	77	153	62	85	117	32	3	5	-108	-1	-3	-123	-3	-6	22	4	8	53
78.6432	0	79	152	41	92	125	39	78	155	63	85	118	32	3	5	-108	0	-3	-122	-3	-6	21	5	6	53
78.7661	0	80	153	40	92	125	39	78	157	63	85	118	33	3	5	-108	0	-2	-122	-3	-6	21	4	7	54
78.889	0	79	152	42	93	124	38	78	155	63	84	118	31	3	5	-107	0	-2	-123	-4	-7	21	4	7	52
79.0118	0	80	150	41	92	123	38	78	152	63	86	116	30	2	5	-109	0	-2	-123	-3	-8	21	4	7	52
79.1347	0	80	149	41	92	123	39	78	152	63	84	117	31	3	5	-108	0	-3	-123	-3	-6	22	4	7	52
79.2576	0	79	150	40	92	122	38	78	154	63	85	116	31	2	5	-108	0	-2	-122	-3	-7	21	4	7	53
79.3805	0	80	151	40	93	124	39	78	155	62	84	118	32	3	5	-108	0	-2	-122	-3	-7	22	4	7	53
79.5034	0	80	153	40	93	125	39	79	156	63	84	118	32	3	6	-108	0	-2	-123	-4	-7	21	4	7	54
79.6262	0	79	153	41	93	125	39	78	157	62	84	119	32	3	5	-108	0	-2	-122	-3	-7	22	3	7	54
79.7491	0	79	151	42	93	124	40	77	153	62	84	117	32	2	4	-107	0	-3	-122	-3	-6	21	4	8	52
79.872	0	80	150	41	93	125	39	78	154	62	85	118	32	3	5	-109	-1	-2	-122	-3	-7	21	4	8	52
79.9949	0	80	152	42	92	125	39	78	155	63	85	118	33	3	5	-108	0	-3	-122	-3	-7	22	4	7	52
80.1178	0	80	152	41	92	124	40	78	157	62	85	118	31	3	6	-108	0	-3	-121	-3	-7	21	4	7	54
80.2406	0	80	153	41	94	126	40	79	158	63	85	120	32	3	6	-108	0	-3	-121	-3	-6	21	3	7	54
80.3635	0	80	153	41	92	126	39	79	157	63	85	119	32	3	5	-108	0	-3	-122	-4	-7	21	4	6	54
80.4864	0	80	152	41	92	125	40	78	155	63	85	119	32	3	4	-108	-1	-2	-123	-3	-7	22	5	7	53
80.6093	0	80	152	40	92	126	39	78	154	63	85	118	32	3	6	-108	0	-2	-122	-3	-8	21	3	8	53
80.7322	0	80	151	40	93	124	40	78	156	63	85	118	32	3	5	-107	0	-2	-121	-4	-8	21	4	7	54
80.855	0	79	152	39	93	126	40	78	157	64	85	119	33	2	5	-108	0	-3	-123	-3	-7	22	4	7	55
80.9779	0	81	153	41	93	127	39	79	158	63	85	120	32	3	5	-110	-1	-3	-123	-4	-7	22	3	7	55
81.1008	0	80	152	41	93	124	39	78	155	63	85	119	32	4	4	-108	0	-1	-122	-3	-7	20	4	6	53
81.2237	0	80	150	41	92	125	39	78	154	63	85	119	32	3	4	-108	0	-2	-122	-3	-7	21	3	7	53
81.3466	0	80	150	41	91	125	40	77	154	63	85	119	32	3	5	-108	0	-3	-122	-3	-6	22	4	8	53
81.4694	0	79	151	41	92	125	40	77	155	63	86	119	33	3	6	-108	0	-3	-122	-4	-8	22	4	7	54
81.5923	0	80	152	41	93	127	39	78	156	64	85	119	33	3	5	-109	0	-3	-122	-4	-7	22	4	7	54
81.7152	0	79	150	41	93	125	39	77	154	63	85	118	33	3	5	-108	0	-2	-122	-4	-7	22	4	7	51
81.8381	0	79	150	41	93	125	39	78	153	63	85	119	32	3	5	-109	0	-2	-122	-3	-7	22	4	7	52
81.961	0	79	151	42	92	125	40	78	153	62	85	118	32	3	5	-109	0	-3	-123	-4	-6	21	4	7	53
82.0838	0	79	152	42	93	124	40	78	157	63	86	118	33	3	5	-108	0	-3	-122	-3	-7	21	4	7	53
82.2067	0	79	153	41	92	125	39	78	158	64	84	119	32	3	5	-107	0	-2	-122	-3	-7	20	4	6	54
82.3296	0	79	153	42	92	125	38	78	156	63	85	119	31	3	5	-108	-1	-3	-122	-4	-7	21	4	6	53
82.4525	0	79	148	43	93	124	40	77	151	63	85	118	32	4	5	-109	0	-3	-123	-3	-6	20	4	7	51
82.5754	0	79	148	42	93	123	39	77	150	64	85	117	32	2	5	-108	-1	-2	-122	-4	-6	21	5	7	51
82.6982	0	79	147	41	93	123	40	78	150	63	85	117	32	3	5	-109	0	-2	-122	-3	-6	21	3	7	51
82.8211	0	79	148	40	92	124	39	77	151	62	84	117	32	3	5	-109	0	-2	-123	-3	-7	20	5	7	53
82.944	0	78	149	40	92	124	39	77	152	62	83	117	32	3	4	-108	0	-3	-122	-3	-7	21	4	7	53
83.0669	0	79	150	41	92	124	38	77	153	61	85	118	32	2	5	-109	0	-2	-122	-4	-7	21	4	7	53
83.1898	0	78	146	42	92	123	39	76	149	64	83	117	32	3	5	-107	-1	-2	-121	-4	-6	21	4	7	51
83.3126	0	78	147	42	92	122	39	77	149	63	83	116	32	3	5	-108	0	-3	-122	-3	-7	21	4	7	52
83.4355	0	79	145	41	92	123	39	76	148	63	84	116	31	2	5	-108	0	-3	-122	-3	-6	21	4	8	52
83.5584	0	78	147	40	92	123	38	76	149	62	84	116	31	3	5	-107	0	-2	-121	-4	-6	21	4	7	53
83.6813	0	78	148	40	92	124	39	77	152	62	84	117	32	2	5	-107	0	-3	-120	-4	-6	21	4	7	54
83.8042	1	78	150	39	92	125	39	78	153	61	85	117	32	3	6	-108	0	-3	-122	-3	-7	21	4	6	55
83.927	0	78	149	41	92	124	38	77	152	61	84	117	31	2	5	-107	0	-3	-122	-3	-6	22	4	7	52
84.0499	0	78	146	41	92	122	39	77	147	63	83	116	32	3	5	-108	-1	-2	-121	-3	-7	21	4	7	52
84.1728	0	78	145	40	91	123	39	76	147	62	84	116	31	3	5	-108	0	-2	-122	-3	-6	21	4	7	53
84.2957	0	79	144	40	92	123	39	76	146	61	84	116	32	4	5	-109	0	-2	-122	-3	-5	22	3	7	53
84.4186	0	78	146	39	91	124	38	75	148	61	83	117	31	3	5	-108	0	-3	-121	-3	-6	21	3	7	55
84.5414	0	78	146	38	91	124	39	76	149	61	84	117	31	3	4	-108	0	-2	-121	-2	-6	21	4	7	55
84.6643	0	78	148	38	93	124	38	77	151	62	85	118	32	3	5	-108	0	-2	-121	-4	-6	21	4	6	55
84.7872	0	79	148	40	92	125	39	76	149	61	84	117	31	3	6	-109	0	-3	-122	-3	-6	22	4	6	53
84.9101	0	78	146	40	92	123	39	77	147	62	84	117	31	3	4	-109	0	-2	-123	-3	-7	21	5	7	52
85.033	0	78	146	39	92	123	39	76	148	61	84	117	31	3	5	-108	0	-3	-122	-3	-7	21	4	6	54
85.1558	0	78	145	39	93	124	38	77	148	61	85	117	31	2	5	-109	-1	-3	-121	-3	-6	22	3	7	54
85.2787	0	78	148	38	92	125	38	77	150	61	85	117	31	2	5	-109	-1	-3	-122	-3	-6	22	4	7	55
85.4016	0	80	148	38	93	125	39	77	151	62	85	118	31	3	4	-110	0	-3	-122	-3	-6	23	4	7	56
85.5245	0	79	149	39	93	125	38	77	152	63	84	119	32	3	5	-110	-1	-3	-122	-3	-6	23	4	6	55
85.6474	0	79	148	40	93	124	39	77	150	61	85	117	31	3	5	-110	0	-2	-122	-4	-6	22	4	7	53
85.7702	0	79	149	40	93	125	39	78	151	62	84	118	32	3	6	-110	0	-3	-123	-3	-6	22	4	7	54
85.8931	0	80	149	39	92	124	39	77	152	62	85	119	31	3	6	-110	0	-2	-123	-4	-7	23	4	6	54
86.016	0	79	149	40	92	125	38	77	152	62	85	119	31	4	4	-110	0	-2	-123	-3	-7	23	4	7	55
86.1389	0	79	151	39	92	126	38	78	154	63	85	119	32	4	4	-110	0	-3	-123	-4	-6	23	4	7	54
86.2618	0	80	150	39	93	126	38	78	155	64	85	119	32	3	6	-111	0	-3	-122	-3	-6	23	4	7	55
86.3846	0	79	150	39	93	126	39	78	153	63	85	119	31	3	5	-110	0	-3	-124	-3	-8	24	4	6	54
86.5075	0	79	149	39	92	125	38	77	151	62	85	118	31	3	4	-111	-1	-2	-123	-2	-7	23	4	7	53
86.6304	0	79	148	38	93	126	38	77	151	63	84	118	31	4	5	-111	-1	-3	-122	-3	-6	24	3	7	53
86.7533	0	78	149	40	92	125	38	77	152	62	85	119	32	3	6	-111	0	-2	-123	-3	-7	23	4	7	53
86.8762	0	80	150	39	93	126	39	78	154	63	85	120	31	3	5	-111	0	-3	-123	-3	-6	24	5	7	54
86.999	0	80	151	40	93	128	39	78	156	63	85	120	32	2	5	-111	0	-2	-123	-3	-6	24	4	8	54
87.1219	0	80	152	41	94	126	38	79	156	64	85	120	31	3	4	-111	0	-3	-123	-3	-6	23	4	7	54
87.2448	0	79	149	39	93	126	38	78	152	64	84	119	32	3	4	-112	0	-3	-123	-3	-6	24	4	8	52
87.3677	0	79	149	39	92	126	39	77	151	63	85	120	31	3	4	-112	0	-3	-124	-3	-7	24	4	7	53
87.4906	0	79	149	39	92	125	38	77	151	63	85	119	32	3	5	-111	0	-2	-123	-4	-7	24	4	7	53
87.6134	0	78	148	39	93	126	38	78	151	63	86	119	31	2	5	-111	0	-3	-123	-3	-6	24	4	7	53
87.7363	0	78	150	39	93	127	39	77	154	64	85	120	33	2	5	-112	-1	-2	-124	-4	-6	24	4	7	53
87.8592	0	80	150	39	93	127	39	77	154	65	85	120	32	3	5	-112	0	-3	-124	-3	-7	24	4	7	54
87.9821	0	79	151	40	93	127	38	76	154	64	85	121	32	3	5	-111	0	-2	-123	-3	-6	24	4	7	54
88.105	0	79	148	39	93	126	38	76	150	64	86	120	32	2	6	-113	0	-2	-123	-4	-7	24	4	7	51
88.2278	0	78	147	39	93	126	38	77	149	63	85	121	32	2	5	-112	0	-2	-124	-3	-6	25	3	7	52
88.3507	0	79	147	39	93	126	39	76	150	63	85	120	32	3	5	-112	0	-3	-124	-3	-7	24	4	8	53
88.4736	0	78	147	38	93	126	39	77	151	63	86	120	32	3	6	-112	-1	-3	-124	-4	-6	24	3	7	53
88.5965	0	79	148	38	93	127	39	77	152	64	85	120	32	3	5	-111	0	-3	-123	-3	-6	23	5	6	53
88.7194	0	80	149	40	94	128	39	77	153	64	86	121	32	3	5	-112	0	-3	-124	-3	-6	24	4	7	53
88.8422	0	79	146	39	92	126	39	76	149	63	85	121	32	3	5	-112	0	-3	-124	-4	-6	24	4	6	52
88.9651	0	77	146	38	93	126	39	76	149	62	85	120	33	3	4	-111	0	-3	-124	-3	-6	24	4	6	52
89.088	0	78	146	40	93	127	39	75	149	62	85	120	32	2	5	-111	0	-3	-123	-3	-7	24	4	7	52
89.2109	0	77	148	39	92	127	39	76	150	62	86	121	32	3	5	-111	0	-3	-124	-3	-7	24	3	7	53
89.3338	0	78	147	39	94	127	40	76	152	63	86	121	33	3	5	-111	0	-3	-124	-3	-6	24	4	6	54
89.4566	0	78	149	40	94	127	39	76	152	63	85	121	32	3	5	-111	0	-3	-123	-4	-6	23	4	7	54
89.5795	0	78	147	39	93	126	39	76	150	63	85	120	33	3	5	-110	0	-2	-124	-2	-6	23	5	8	52
89.7024	0	78	145	39	92	125	39	76	149	63	85	119	32	3	5	-111	0	-3	-123	-3	-7	23	4	7	51
89.8253	0	78	147	40	93	126	39	76	149	62	86	120	32	3	5	-111	0	-3	-124	-3	-6	23	4	7	52
89.9482	0	78	148	40	93	126	39	76	151	63	86	120	32	2	5	-110	0	-2	-124	-4	-7	23	3	6	52
90.071	0	78	148	40	93	126	40	77	151	63	86	120	33	3	4	-110	0	-3	-123	-3	-6	23	4	7	53
90.1939	0	79	150	40	92	127	39	77	153	63	85	120	33	3	6	-110	-1	-3	-124	-3	-6	23	3	7	53
90.3168	0	79	151	41	93	126	39	77	154	63	85	119	32	3	5	-110	0	-3	-124	-4	-7	23	4	7	52
90.4397	0	79	149	41	93	124	39	76	151	64	85	118	33	3	5	-110	0	-2	-123	-4	-6	23	4	7	51
90.5626	0	79	148	41	92	124	39	76	151	63	84	118	33	3	3	-109	0	-2	-122	-2	-6	23	5	8	51
90.6854	0	78	149	41	93	125	39	77	152	63	85	118	33	3	4	-109	-1	-3	-123	-4	-7	21	4	6	51
90.8083	0	79	151	40	93	126	39	78	154	63	85	119	33	3	5	-109	0	-3	-123	-3	-7	21	4	7	53
90.9312	0	79	151	41	93	126	39	76	155	63	85	120	32	2	5	-108	0	-3	-122	-3	-6	21	3	7	54
91.0541	0	79	152	40	93	126	38	78	156	63	85	119	33	3	5	-108	0	-2	-122	-4	-6	21	4	7	53
91.177	0	78	149	41	93	125	39	76	152	62	85	119	33	3	4	-109	0	-3	-122	-3	-6	21	4	7	51
91.2998	0	78	148	40	93	125	38	77	150	64	85	119	33	3	5	-109	0	-3	-123	-3	-7	23	4	6	51
91.4227	0	79	147	40	92	124	39	76	150	63	84	118	32	3	5	-109	0	-3	-123	-4	-6	22	4	7	51
91.5456	0	77	148	40	92	125	39	76	150	63	84	118	33	3	5	-108	0	-3	-123	-3	-6	22	4	8	51
91.6685	0	79	150	41	92	125	40	77	152	63	85	118	33	3	6	-108	0	-2	-122	-3	-6	21	5	7	52
91.7914	0	79	152	41	93	125	39	78	156	63	84	119	33	3	5	-108	0	-2	-123	-3	-6	21	3	8	53
91.9142	0	79	152	42	93	123	38	78	155	64	84	118	31	3	5	-107	0	-1	-123	-3	-6	22	5	7	52
92.0371	0	79	151	44	92	124	39	77	154	65	84	117	33	3	6	-107	0	-2	-122	-3	-6	21	4	7	52
92.16	0	79	152	43	93	123	39	77	155	64	84	117	32	3	5	-106	-1	-2	-122	-3	-7	20	4	7	53
92.2829	0	79	152	41	92	124	39	78	153	64	84	118	32	3	5	-107	0	-2	-122	-3	-7	20	4	7	54
92.4058	0	80	152	40	92	125	39	78	155	64	84	118	32	3	5	-107	0	-3	-123	-3	-7	21	4	7	54
92.5286	0	80	152	41	92	126	39	78	156	63	85	119	33	4	4	-107	0	-2	-121	-3	-6	20	2	7	54
92.6515	0	79	151	41	92	124	39	77	154	63	85	118	32	2	4	-108	0	-3	-122	-3	-6	21	4	6	52
92.7744	0	78	148	42	92	122	39	77	151	63	84	117	32	2	4	-108	0	-3	-122	-4	-6	21	3	7	51
92.8973	0	78	148	43	91	121	39	77	150	63	83	116	32	4	5	-108	0	-2	-122	-4	-7	20	3	7	52
93.0202	0	79	148	42	91	122	38	76	151	64	84	116	32	3	5	-108	0	-2	-121	-4	-6	21	4	7	53
93.143	0	79	148	40	91	122	38	76	153	62	83	116	31	3	4	-106	0	-2	-122	-3	-7	21	4	7	54
93.2659	0	79	150	40	91	121	38	77	153	63	84	115	32	2	4	-108	0	-3	-123	-3	-7	21	4	7	55
93.3888	0	79	149	40	90	121	37	77	152	62	82	114	30	3	4	-108	-1	-1	-123	-4	-7	21	5	8	54
93.5117	0	77	145	41	90	118	37	75	149	62	82	111	30	3	5	-108	0	-1	-122	-3	-6	21	5	9	52
93.6346	0	77	145	41	89	119	37	76	148	62	81	112	30	3	5	-109	0	-1	-122	-3	-7	21	4	8	52
93.7574	0	77	144	41	89	119	38	76	148	62	82	113	30	3	6	-108	0	-2	-123	-3	-5	21	4	7	52
93.8803	0	78	146	39	90	121	37	76	149	61	83	114	30	2	4	-108	0	-3	-122	-4	-6	21	4	7	52
94.0032	0	78	146	39	90	121	38	76	150	62	82	114	30	4	5	-108	0	-2	-122	-3	-6	22	4	7	52
94.1261	0	77	147	38	91	122	38	77	150	61	82	114	32	3	5	-109	0	-2	-122	-3	-6	21	4	8	53
94.249	0	78	146	40	90	120	37	76	147	61	83	114	30	3	4	-108	0	-2	-123	-3	-6	22	4	7	52
94.3718	0	78	144	40	90	120	38	76	146	63	83	113	31	2	4	-108	0	-3	-122	-4	-6	22	4	6	50
94.4947	0	77	143	41	91	121	38	75	146	62	83	114	31	3	5	-108	0	-2	-121	-2	-6	21	3	8	52
94.6176	0	78	144	40	90	120	38	76	146	61	83	114	31	3	4	-108	-1	-3	-121	-3	-6	21	3	7	52
94.7405	0	78	145	40	90	121	39	75	147	61	82	114	31	3	5	-108	0	-2	-122	-3	-6	22	4	7	54
94.8634	0	77	146	38	90	121	39	75	148	61	83	114	32	2	5	-107	0	-2	-121	-3	-6	22	4	7	54
94.9862	0	78	146	40	90	121	38	76	149	61	82	115	31	3	4	-108	0	-3	-120	-2	-6	21	4	6	55
95.1091	0	77	144	40	91	121	39	75	146	61	82	114	30	3	4	-109	0	-3	-121	-3	-5	23	4	7	52
95.232	0	77	143	39	90	120	38	75	145	61	82	113	31	2	5	-109	0	-2	-122	-3	-7	22	4	7	52
95.3549	0	76	143	40	91	121	38	75	145	61	83	115	31	2	4	-108	0	-3	-122	-3	-6	21	4	6	52
95.4778	0	77	144	40	89	122	39	76	146	60	83	114	31	3	5	-108	0	-3	-121	-2	-6	22	5	8	53
95.6006	0	77	145	38	90	122	38	75	147	61	83	115	31	3	5	-108	-1	-3	-121	-3	-6	21	5	7	54
95.7235	0	78	147	38	91	122	39	76	149	61	83	115	31	3	4	-108	0	-2	-121	-3	-6	22	3	7	55
95.8464	0	78	144	41	90	120	38	75	146	60	83	113	30	3	5	-108	0	-2	-122	-3	-6	22	3	7	53
95.9693	0	77	143	39	91	121	38	75	144	62	82	114	31	3	5	-108	0	-3	-121	-3	-5	22	4	8	53
96.0922	0	78	144	40	91	120	38	75	145	62	82	113	30	3	4	-109	-1	-3	-121	-3	-6	22	4	7	53
96.215	0	78	146	40	90	122	38	76	148	61	82	114	31	3	4	-109	0	-3	-122	-2	-6	22	3	7	52
96.3379	0	78	147	39	91	122	39	76	149	61	83	114	31	3	5	-108	0	-2	-121	-3	-6	22	4	8	54
96.4608	0	79	148	40	91	123	39	77	152	62	82	116	31	3	5	-108	-1	-2	-121	-4	-6	22	4	7	54
96.5837	0	79	149	41	91	123	38	77	151	61	82	116	32	3	4	-109	0	-1	-122	-4	-6	22	5	7	54
96.7066	0	78	147	41	91	121	39	76	149	62	83	114	30	2	5	-109	0	-2	-122	-3	-6	22	5	7	52
96.8294	0	78	147	40	91	121	38	76	149	63	82	114	31	3	6	-108	0	-3	-122	-3	-6	22	4	7	52
96.9523	0	78	147	41	91	121	37	77	149	62	82	114	31	3	5	-107	0	-2	-122	-3	-6	21	4	7	54
97.0752	0	79	148	40	91	122	38	77	150	62	83	115	31	3	5	-108	0	-2	-121	-3	-6	21	4	7	54
97.1981	0	78	149	40	91	123	39	77	151	62	83	116	31	3	5	-109	0	-3	-123	-3	-6	22	3	8	54
97.321	0	79	150	39	92	123	39	77	152	62	84	117	31	4	5	-109	0	-3	-122	-3	-5	21	4	7	54
97.4438	0	79	149	41	91	122	37	77	151	61	84	115	32	3	5	-108	0	-2	-121	-3	-6	21	3	7	52
97.5667	0	79	146	40	91	121	38	76	149	62	83	115	32	3	5	-110	0	-2	-121	-4	-6	22	4	8	51
97.6896	0	78	147	41	90	121	38	76	149	62	83	114	31	3	5	-110	0	-2	-123	-3	-6	22	4	6	52
97.8125	0	77	146	39	90	122	39	76	148	62	83	115	32	2	4	-108	0	-3	-122	-3	-6	23	4	7	52
97.9354	0	77	145	39	90	123	39	76	148	62	83	115	32	2	6	-109	0	-2	-122	-3	-6	22	4	7	54
98.0582	0	78	147	39	91	124	39	77	150	61	85	116	32	3	5	-109	0	-2	-122	-3	-6	22	4	7	53
98.1811	0	78	147	39	91	123	38	76	150	61	84	116	32	3	5	-109	0	-3	-122	-2	-5	23	4	7	54
98.304	0	78	145	40	92	122	38	76	146	62	84	116	32	2	4	-110	-1	-3	-122	-3	-6	23	4	7	52
98.4269	0	78	145	40	91	121	38	76	147	62	82	115	32	3	4	-109	-1	-2	-121	-3	-7	22	4	7	52
98.5498	0	77	146	39	91	123	38	76	147	62	83	115	32	3	4	-109	-1	-2	-122	-3	-6	22	3	7	53
98.6726	0	78	147	39	92	123	39	76	149	62	83	116	32	3	5	-109	0	-3	-122	-4	-7	22	4	7	53
98.7955	0	78	147	39	92	124	39	76	151	62	83	116	31	3	5	-107	0	-2	-122	-3	-7	21	4	7	54
98.9184	0	79	149	40	92	124	38	76	153	63	83	117	32	3	5	-109	0	-2	-121	-3	-6	21	4	7	55
99.0413	0	79	150	42	90	123	38	77	152	62	83	116	31	3	4	-108	0	-2	-122	-3	-6	22	4	7	53
99.1642	0	79	148	41	91	122	39	76	150	64	83	115	31	3	5	-109	-1	-3	-123	-2	-6	22	4	7	53
99.287	0	79	149	41	91	122	39	77	151	64	83	116	31	3	5	-108	0	-3	-122	-4	-6	22	5	7	52
99.4099	0	79	151	42	91	122	38	77	153	64	82	116	33	3	5	-108	-1	-3	-121	-3	-6	21	5	7	53
99.5328	0	79	152	40	91	124	38	78	155	63	83	115	32	2	6	-107	0	-3	-121	-3	-6	21	5	7	55
99.6557	0	79	153	41	91	124	39	78	157	63	83	116	32	2	5	-109	-1	-2	-122	-4	-7	21	4	7	55
99.7786	0	79	154	41	91	124	38	77	158	63	83	117	32	3	5	-108	0	-2	-122	-4	-6	22	4	7	54
99.9014	0	78	151	42	91	123	38	77	153	63	83	116	31	3	5	-109	0	-3	-121	-4	-7	22	4	7	52
100.024	0	79	150	41	90	123	39	77	151	64	84	116	31	2	5	-109	0	-3	-121	-3	-6	22	5	8	52
100.147	0	79	149	41	91	124	39	77	152	63	83	116	31	3	6	-109	0	-2	-122	-4	-7	22	4	7	53
100.27	0	79	151	41	91	124	39	77	153	63	83	117	31	3	5	-108	0	-3	-122	-2	-6	21	4	8	54
100.393	0	80	152	39	91	125	39	78	155	63	83	118	32	3	5	-108	0	-3	-121	-3	-6	22	4	6	54
100.516	0	79	153	41	92	124	38	77	155	63	84	117	32	3	5	-108	0	-2	-121	-3	-7	22	4	7	54
100.639	0	79	149	41	91	123	40	77	152	63	83	117	32	3	5	-109	0	-2	-122	-4	-6	22	4	7	52
100.762	0	79	150	41	92	124	39	77	152	64	83	117	32	2	5	-109	0	-2	-122	-4	-6	22	4	7	52
100.884	0	79	149	40	91	124	39	76	152	62	83	117	33	3	5	-109	0	-3	-121	-3	-6	21	4	7	52
101.007	0	80	150	40	91	124	39	77	154	63	83	116	31	3	5	-108	0	-2	-122	-3	-6	22	3	7	53
101.13	0	80	152	40	92	124	38	78	155	63	83	118	32	4	5	-108	0	-3	-122	-4	-7	21	4	7	54
101.253	0	78	149	42	91	123	39	77	152	64	83	117	31	2	5	-109	0	-2	-121	-3	-7	22	5	7	53
101.376	0	80	149	41	91	122	39	78	152	63	83	116	31	2	5	-108	0	-3	-122	-4	-7	22	5	7	52
101.499	0	79	150	42	91	123	39	77	154	62	83	117	31	3	5	-107	0	-3	-121	-3	-6	21	4	6	53
101.622	0	80	150	40	91	123	39	78	154	62	83	116	31	3	5	-108	0	-3	-122	-4	-7	22	4	8	54
101.745	0	78	151	40	91	124	39	77	155	63	83	117	32	3	5	-107	0	-3	-122	-3	-6	22	4	7	53
101.868	0	79	149	42	91	123	38	77	151	63	83	116	31	3	4	-107	0	-3	-121	-4	-6	22	4	7	51
101.99	0	77	148	42	91	121	37	76	150	64	83	115	31	3	4	-108	0	-2	-122	-3	-6	21	4	7	51
102.113	0	79	147	43	91	121	38	77	151	64	82	115	32	3	6	-107	-1	-2	-123	-3	-6	21	4	7	51
102.236	0	78	148	41	91	123	38	76	151	64	82	116	32	3	5	-107	0	-3	-121	-3	-7	21	5	8	52
102.359	0	79	148	41	90	123	39	77	151	61	82	116	32	2	5	-107	-1	-2	-121	-4	-6	22	4	7	53
102.482	0	79	148	42	90	122	38	77	150	63	83	116	31	3	6	-108	0	-3	-122	-4	-7	21	4	7	52
102.605	0	78	146	43	90	121	38	76	148	62	82	114	31	4	5	-109	0	-3	-121	-3	-6	20	4	7	51
102.728	0	79	146	42	91	122	39	76	148	63	82	114	31	3	5	-107	0	-3	-121	-4	-6	21	4	8	52
102.851	0	78	147	42	90	121	38	77	149	63	82	114	31	2	5	-107	0	-3	-121	-3	-6	21	4	7	51
102.973	0	78	148	41	90	122	39	76	150	62	82	115	30	3	6	-107	0	-2	-121	-3	-7	20	4	7	53
103.096	0	78	149	40	91	122	38	77	151	62	83	115	32	4	5	-107	0	-2	-122	-4	-6	21	4	7	53
103.219	0	79	146	42	90	121	39	76	147	62	82	115	30	3	5	-107	0	-3	-121	-3	-7	22	4	7	53
103.342	0	78	146	43	90	122	38	76	147	62	83	114	31	3	5	-107	0	-3	-121	-3	-6	21	4	7	52
103.465	0	78	146	41	91	122	38	77	149	63	81	115	30	2	4	-106	0	-2	-121	-3	-7	19	4	7	52
103.588	0	79	148	41	90	122	38	77	150	61	83	115	30	3	5	-108	0	-2	-122	-3	-6	20	4	7	54
103.711	0	78	149	41	90	122	38	77	151	62	83	115	30	3	5	-107	0	-2	-121	-3	-7	21	4	7	54
103.834	0	78	147	43	92	121	38	78	149	62	82	115	29	3	5	-107	0	-2	-121	-2	-6	21	4	8	51
103.956	0	79	148	41	91	121	38	77	149	62	82	115	31	3	5	-107	0	-3	-122	-3	-6	20	4	7	52
104.079	0	79	147	41	90	121	39	77	149	63	83	115	30	3	4	-107	0	-3	-122	-3	-6	21	4	7	53
104.202	0	78	147	41	91	122	38	77	149	62	82	115	30	3	5	-107	0	-3	-121	-3	-6	21	4	7	53
104.325	0	79	148	40	90	123	38	77	150	61	83	115	32	2	4	-107	0	-3	-120	-3	-5	21	3	7	53
104.448	0	77	147	41	91	121	38	77	147	61	83	115	30	3	5	-107	0	-2	-121	-3	-6	22	4	7	51
104.571	0	79	146	41	90	122	38	77	147	62	83	114	30	2	5	-107	0	-3	-122	-4	-7	21	4	7	51
104.694	0	78	146	41	90	122	39	76	147	62	83	115	30	3	4	-108	0	-2	-121	-3	-7	22	5	7	52
104.817	0	78	146	39	90	122	39	77	147	61	82	115	30	3	5	-108	0	-2	-121	-3	-7	22	4	8	53
104.94	0	78	146	39	91	123	39	77	148	61	83	115	32	3	5	-108	0	-2	-121	-3	-6	21	3	7	53
105.062	0	78	147	39	91	122	39	77	148	61	83	116	30	3	5	-108	-1	-3	-121	-3	-6	21	4	7	53
105.185	0	77	144	40	90	122	39	77	146	61	84	115	30	3	5	-108	0	-2	-121	-3	-6	21	4	7	52
105.308	0	79	144	40	91	122	39	76	146	62	82	115	30	3	4	-108	0	-2	-121	-3	-5	22	4	7	53
105.431	0	77	145	40	92	123	39	76	146	61	82	116	31	3	5	-108	0	-3	-122	-3	-7	21	4	8	54
105.554	0	77	146	39	90	123	38	76	148	60	83	115	31	2	4	-108	0	-3	-122	-4	-7	21	3	7	54
105.677	0	78	147	39	91	124	39	77	149	61	83	115	31	3	4	-108	0	-4	-121	-3	-5	21	4	7	54
105.8	0	78	146	40	91	123	38	77	147	61	83	115	30	3	4	-108	-1	-3	-121	-3	-6	22	3	7	53
105.923	0	78	144	39	91	122	39	77	144	60	82	115	31	3	4	-109	0	-2	-122	-3	-6	22	4	7	53
106.045	0	77	144	39	91	122	39	76	146	60	82	115	31	3	5	-109	0	-3	-122	-3	-6	21	4	6	53
106.168	0	79	145	38	91	123	39	76	145	61	81	115	30	3	4	-108	0	-2	-121	-3	-5	21	5	7	53
106.291	0	78	145	39	91	123	38	76	146	60	83	116	30	3	3	-109	0	-3	-121	-3	-6	22	4	7	54
106.414	0	79	146	39	90	123	38	77	147	61	83	117	31	1	5	-108	0	-3	-121	-3	-6	22	4	6	54
106.537	0	78	145	40	91	122	39	75	145	61	83	115	30	3	5	-109	-1	-3	-122	-4	-6	22	4	7	52
106.66	0	78	145	40	91	122	38	76	147	61	82	114	30	2	4	-109	0	-3	-122	-3	-5	21	4	7	52
106.783	0	79	147	40	90	121	38	77	148	62	82	113	31	3	5	-108	0	-2	-121	-3	-7	22	4	8	52
106.906	0	78	148	40	91	123	39	76	149	62	82	114	31	2	5	-109	-1	-3	-121	-3	-6	22	4	8	53
107.028	0	79	150	41	90	122	39	78	152	62	82	115	32	3	4	-108	-1	-3	-121	-3	-6	21	4	7	54
107.151	0	79	151	40	91	123	39	77	152	62	84	115	31	2	5	-108	0	-2	-121	-4	-7	21	4	7	54
107.274	0	79	149	42	90	123	38	77	150	62	82	114	30	3	5	-108	0	-1	-121	-4	-7	22	4	8	52
107.397	0	78	148	41	91	123	39	77	148	63	82	113	31	2	5	-109	0	-2	-121	-4	-6	22	4	9	51
107.52	0	79	147	41	90	121	39	77	148	61	82	114	31	4	5	-109	0	-2	-122	-3	-7	21	5	7	51
107.643	0	78	146	40	89	123	39	76	148	62	81	114	32	3	5	-108	0	-2	-122	-3	-7	22	4	9	52
107.766	0	78	147	39	91	123	39	75	147	62	82	115	32	3	4	-108	0	-3	-121	-3	-6	21	4	7	53
107.889	0	78	147	39	91	124	39	76	149	61	82	115	31	4	5	-108	-2	-2	-120	-3	-6	22	4	7	54
108.012	0	78	148	40	91	123	39	77	150	62	83	116	31	3	5	-109	-1	-3	-122	-3	-6	22	4	7	54
108.134	0	78	147	40	91	123	39	76	148	62	82	114	31	3	5	-109	0	-2	-121	-3	-6	23	4	8	52
108.257	0	78	146	40	91	123	39	75	148	61	82	115	32	3	4	-109	0	-2	-120	-3	-6	22	4	8	51
108.38	0	77	145	40	90	122	39	76	147	63	81	115	31	3	4	-109	0	-2	-121	-3	-6	22	4	7	52
108.503	0	78	147	40	90	123	39	76	148	62	82	116	32	3	5	-110	0	-2	-120	-4	-6	22	4	8	53
108.626	0	78	147	40	91	123	40	75	150	61	82	116	31	3	5	-109	-1	-3	-121	-3	-6	22	5	6	54
108.749	0	78	149	40	91	125	39	76	151	62	83	117	32	2	4	-109	0	-3	-120	-4	-6	22	4	6	54
108.872	0	79	151	41	92	124	38	77	153	63	82	117	32	3	5	-109	0	-2	-121	-3	-7	22	4	7	54
108.995	0	78	149	41	91	123	39	77	150	62	82	116	32	2	5	-109	0	-3	-122	-4	-7	22	4	7	52
109.117	0	78	147	40	91	124	40	77	149	62	82	116	32	4	4	-108	0	-3	-121	-4	-6	22	4	8	53
109.24	0	78	147	41	91	124	39	76	151	62	82	116	32	3	6	-109	0	-3	-120	-3	-6	21	5	7	53
109.363	0	78	150	40	91	124	40	77	152	63	82	117	31	3	5	-109	0	-2	-121	-3	-6	22	3	7	54
109.486	0	79	152	40	91	125	39	77	155	64	83	117	32	3	5	-109	0	-3	-121	-4	-7	22	4	7	55
109.609	0	79	152	41	91	125	39	77	156	64	83	118	32	3	5	-110	0	-3	-121	-4	-7	22	4	7	55
109.732	0	79	152	41	92	124	39	77	153	63	83	118	32	3	4	-108	0	-2	-121	-3	-5	23	5	7	54
109.855	0	79	150	40	91	124	39	76	153	63	82	118	32	2	5	-109	-1	-3	-121	-3	-7	23	4	7	53
109.978	11	79	150	39	91	124	39	77	153	63	82	118	32	4	6	-109	0	-3	-122	-3	-7	23	4	6	54
110.1	0	80	150	40	91	125	39	76	154	64	82	117	32	2	5	-109	0	-3	-122	-4	-6	22	5	7	54
110.223	0	79	151	39	92	126	40	77	155	64	83	119	33	3	5	-110	-1	-2	-121	-3	-7	23	4	7	54
110.346	0	79	151	41	91	126	38	78	156	64	83	120	33	3	5	-111	-1	-3	-121	-3	-7	24	3	7	55
110.469	0	78	149	40	91	124	40	77	151	63	82	118	32	3	5	-110	0	-2	-122	-3	-6	23	5	7	52
110.592	0	78	149	40	91	125	39	77	152	63	83	118	32	3	5	-110	0	-2	-122	-4	-6	23	4	7	53
110.715	0	78	149	39	91	126	39	77	151	64	83	119	32	2	5	-110	0	-2	-121	-4	-6	23	4	7	53
110.838	0	79	150	39	91	126	39	77	152	64	83	119	33	3	6	-110	0	-3	-121	-3	-6	23	3	7	54
110.961	0	79	150	39	91	127	40	77	154	64	83	119	32	3	6	-111	0	-3	-122	-2	-6	23	4	8	55
111.084	0	79	153	41	92	126	39	78	157	64	83	119	32	3	5	-110	0	-3	-122	-3	-6	24	4	7	54
111.206	0	79	150	41	92	125	39	77	154	64	83	118	32	3	5	-110	0	-2	-122	-3	-7	23	4	7	52
111.329	0	79	151	41	91	125	39	77	155	64	83	119	32	2	6	-109	0	-3	-121	-3	-7	22	4	7	53
111.452	0	80	153	41	91	123	39	78	156	65	83	118	32	3	5	-110	0	-2	-122	-4	-7	22	4	7	54
111.575	0	80	154	41	91	125	39	78	158	65	83	118	32	3	5	-109	0	-3	-122	-3	-7	22	4	7	55
111.698	0	80	155	41	92	126	39	78	159	65	83	119	33	3	4	-109	0	-2	-121	-3	-6	22	4	7	57
111.821	0	80	155	41	92	127	38	78	158	65	83	119	32	3	5	-109	0	-3	-122	-2	-6	22	4	7	55
111.944	0	79	151	42	91	124	39	78	156	65	83	118	31	3	5	-110	0	-2	-123	-3	-7	22	4	7	52
112.067	0	79	152	41	91	124	39	77	154	65	83	118	32	3	6	-109	0	-2	-124	-4	-7	22	4	7	52
112.189	0	79	152	41	91	125	39	77	155	64	83	119	33	3	5	-109	0	-2	-122	-3	-7	22	4	6	52
112.312	0	79	152	40	91	125	39	79	156	64	82	118	32	3	5	-110	0	-2	-122	-4	-7	23	4	8	52
112.435	0	79	152	40	91	126	40	78	156	65	82	119	32	3	5	-109	0	-3	-123	-3	-6	23	4	7	53
112.558	0	79	152	42	91	125	38	78	156	64	83	118	32	3	5	-109	0	-3	-122	-4	-6	22	4	7	52
112.681	0	79	149	41	91	124	39	77	151	64	83	118	32	3	5	-109	0	-3	-122	-3	-7	23	4	7	51
112.804	0	78	149	41	91	124	39	77	152	64	83	118	32	2	5	-109	0	-3	-122	-3	-6	23	5	7	51
112.927	0	79	149	40	92	124	39	77	151	64	83	117	32	2	4	-109	0	-3	-122	-4	-6	22	4	7	53
113.05	0	78	149	40	91	124	39	76	152	64	83	118	32	3	5	-110	-1	-2	-122	-2	-6	23	4	8	52
113.172	0	78	151	40	91	125	39	77	154	64	83	118	32	3	5	-109	-1	-2	-120	-2	-7	22	4	6	53
113.295	0	78	149	41	90	123	39	77	150	64	81	117	32	3	4	-108	0	-3	-121	-4	-7	22	4	7	52
113.418	0	78	147	40	90	124	38	77	149	63	83	115	32	2	5	-110	0	-1	-122	-3	-6	22	4	9	52
113.541	0	78	147	39	91	122	39	77	148	62	82	115	32	3	4	-110	0	-2	-121	-3	-6	22	4	6	52
113.664	0	78	146	39	90	122	39	77	149	62	81	115	31	2	4	-109	-1	-2	-120	-4	-6	22	4	7	54
113.787	0	78	147	39	91	122	38	77	151	62	82	116	32	3	5	-109	0	-3	-121	-3	-5	22	4	8	55
113.91	0	78	148	40	91	122	38	77	151	63	82	115	32	2	5	-110	0	-2	-121	-3	-6	23	4	7	55
114.033	0	78	146	39	90	122	38	76	148	62	82	113	31	2	5	-109	0	-1	-122	-4	-6	22	5	8	52
114.156	0	79	148	41	90	121	39	76	150	62	82	113	31	3	5	-109	0	-2	-121	-3	-7	23	4	9	52
114.278	0	78	147	41	90	121	38	76	150	63	82	115	32	2	6	-109	-1	-3	-121	-4	-6	22	4	7	52
114.401	0	78	148	41	89	122	39	77	151	62	82	114	32	2	5	-108	0	-2	-121	-3	-6	22	4	8	53
114.524	0	78	149	40	91	122	38	76	152	63	83	116	31	3	5	-109	0	-3	-121	-3	-6	21	4	7	53
114.647	0	79	150	40	91	123	38	78	153	63	82	115	32	2	5	-108	0	-2	-121	-3	-6	21	4	7	53
114.77	0	78	149	41	91	121	38	77	151	62	81	114	31	3	5	-109	0	-2	-120	-4	-7	22	4	8	51
114.893	0	78	148	41	90	120	38	75	149	63	81	114	31	3	5	-110	0	-3	-121	-3	-6	23	5	7	51
115.016	0	78	147	41	90	121	39	76	149	63	81	114	31	3	5	-109	-1	-2	-121	-3	-6	23	4	7	52
115.139	0	78	148	41	90	122	38	76	150	62	81	114	31	3	5	-108	0	-3	-121	-4	-7	21	4	7	53
115.261	0	79	149	40	90	122	39	78	152	63	82	114	31	3	5	-108	0	-3	-121	-3	-6	22	4	7	54
115.384	0	79	149	42	90	121	38	77	152	62	83	115	31	3	5	-108	0	-2	-121	-2	-6	22	5	6	54
115.507	0	78	148	42	89	121	38	77	149	64	81	112	31	2	5	-108	0	0	-122	-3	-7	22	4	9	52
115.63	0	78	147	42	89	121	38	76	148	64	80	112	31	3	5	-108	0	-2	-121	-3	-7	21	4	8	52
115.753	0	79	148	42	90	120	38	77	149	63	80	113	31	3	5	-109	0	-3	-121	-3	-6	22	4	7	52
115.876	0	78	147	41	90	121	39	77	150	63	81	113	31	2	5	-108	0	-3	-121	-3	-7	21	5	7	53
115.999	0	78	148	40	89	121	39	76	151	62	81	115	31	3	4	-108	0	-3	-122	-3	-7	21	4	7	54
116.122	0	78	149	41	89	121	38	77	151	62	81	114	32	3	5	-108	0	-2	-121	-3	-6	22	4	7	53
116.244	0	78	147	42	90	121	38	76	148	63	80	112	31	3	5	-109	0	-2	-121	-3	-6	22	5	8	52
116.367	0	78	145	42	89	120	38	76	147	62	80	111	31	3	5	-108	-1	-2	-121	-3	-6	21	4	9	52
116.49	0	78	145	41	89	120	38	76	147	63	81	113	30	3	5	-108	0	-3	-121	-3	-6	21	4	7	52
116.613	0	78	147	40	90	120	39	76	149	62	81	113	31	3	4	-108	0	-3	-121	-3	-6	22	4	7	53
116.736	0	78	147	41	90	121	39	77	149	62	81	114	31	2	5	-108	-1	-3	-120	-2	-6	22	4	7	53
116.859	0	79	148	39	90	122	38	76	150	62	81	114	32	3	5	-108	0	-3	-121	-3	-6	21	4	8	54
116.982	0	78	148	42	90	121	38	77	151	62	82	114	31	1	5	-108	0	-3	-121	-3	-6	22	4	6	54
117.105	0	78	148	43	89	120	38	77	149	64	81	113	31	3	4	-108	0	-2	-121	-3	-8	21	4	7	51
117.228	0	79	148	43	89	120	38	78	150	63	80	111	30	4	5	-107	0	-1	-121	-3	-6	21	5	8	51
117.35	0	79	148	42	90	120	38	77	149	63	80	113	31	3	5	-107	0	-3	-121	-3	-6	22	4	7	53
117.473	0	78	148	40	89	120	39	78	151	63	81	113	31	3	5	-108	-1	-2	-122	-3	-6	22	4	7	54
117.596	0	78	149	40	90	121	39	77	151	63	81	113	32	3	5	-107	0	-3	-120	-4	-7	21	4	7	54
117.719	0	80	150	40	90	122	39	77	153	63	81	113	32	2	4	-109	0	-3	-120	-3	-6	21	5	7	54
117.842	0	79	150	41	89	121	38	78	152	62	81	114	31	2	5	-108	0	-3	-122	-4	-6	22	4	7	52
117.965	0	78	148	42	90	121	39	77	150	63	81	113	31	2	4	-108	0	-3	-122	-3	-7	21	4	7	52
118.088	0	78	148	41	90	120	38	77	150	63	81	113	31	3	5	-108	-1	-3	-121	-4	-6	22	4	7	53
118.211	0	78	149	40	88	121	38	77	149	64	81	113	31	3	4	-109	0	-3	-120	-3	-7	22	4	6	53
118.333	0	79	150	40	89	121	39	76	152	62	81	114	31	3	4	-109	0	-3	-121	-3	-7	22	4	7	54
118.456	0	79	150	41	90	123	40	77	154	63	81	115	32	2	5	-109	0	-3	-121	-3	-6	21	5	7	54
118.579	0	80	154	44	90	123	39	78	158	64	81	116	31	3	6	-108	0	-2	-120	-4	-6	22	4	7	53
118.702	0	80	153	44	90	122	39	78	156	65	81	115	31	3	5	-107	0	-3	-121	-4	-6	20	3	7	52
118.825	0	80	153	44	89	123	40	77	155	65	81	115	32	3	5	-107	0	-3	-121	-3	-7	21	5	7	53
118.948	0	79	152	43	90	123	39	78	155	65	82	115	31	3	6	-107	0	-3	-121	-3	-6	21	4	7	54
119.071	0	79	154	41	90	124	39	78	156	63	82	116	32	3	5	-108	-1	-3	-121	-3	-6	21	4	8	54
119.194	0	80	153	41	90	124	39	77	157	64	81	116	32	3	5	-108	0	-3	-121	-4	-6	21	5	7	54
119.316	0	80	154	42	89	124	38	78	158	63	81	116	32	3	6	-109	-1	-3	-122	-3	-7	21	4	7	54
119.439	0	79	151	42	90	123	39	78	154	64	80	115	32	3	5	-108	-1	-3	-122	-3	-6	21	4	7	53
119.562	0	79	150	42	88	123	39	77	152	63	80	113	32	3	4	-107	0	0	-120	-2	-7	21	4	9	53
119.685	0	77	147	39	86	117	38	76	150	62	78	112	31	3	5	-108	0	-1	-120	-4	-6	20	4	7	56
119.808	0	77	144	38	85	114	36	74	147	60	77	111	29	3	5	-108	0	-1	-121	-2	-6	20	5	6	59
119.931	0	77	146	38	84	116	35	74	150	61	76	107	27	3	5	-109	0	-1	-121	-3	-6	21	4	9	60
120.054	0	78	148	39	86	118	34	76	152	63	77	110	28	3	5	-108	-1	-3	-121	-3	-7	21	4	7	58
120.177	0	78	148	40	86	117	35	76	152	63	77	110	28	3	4	-109	0	-2	-122	-3	-6	22	4	7	54
120.3	0	79	150	40	85	118	36	77	152	63	77	112	29	3	5	-109	0	-3	-124	-3	-7	22	4	7	53
120.422	0	79	150	40	86	119	33	77	154	63	78	111	32	3	5	-110	0	-3	-121	-3	-7	22	4	7	53
120.545	0	79	150	40	87	121	38	77	154	63	79	113	31	2	5	-109	0	-3	-124	-3	-6	22	4	7	50
120.668	0	79	153	42	87	122	39	77	157	64	80	113	32	3	4	-109	0	-3	-123	-3	-7	21	4	7	48
120.791	0	79	152	42	88	121	37	77	156	64	80	114	31	3	4	-110	-1	-3	-118	-3	-6	23	4	7	53
120.914	0	79	151	41	88	120	38	78	152	63	80	113	31	3	5	-109	0	-2	-122	-3	-7	23	4	6	48
121.037	0	79	150	41	87	121	38	77	153	65	79	113	32	3	5	-109	0	-2	-121	-3	-6	23	4	8	50
121.16	0	80	150	41	89	121	40	77	153	64	80	114	31	3	5	-109	0	-3	-122	-3	-6	22	4	6	50
121.283	0	79	151	41	88	123	39	78	155	63	80	114	32	2	5	-109	0	-2	-121	-3	-7	22	5	7	52
121.405	0	78	152	42	89	123	39	78	155	64	80	116	32	4	5	-107	0	-3	-121	-4	-5	22	4	7	52
121.528	0	78	150	41	88	122	39	77	153	64	80	114	31	4	5	-108	0	-2	-121	-3	-6	23	4	7	51
121.651	0	78	150	42	89	121	39	77	152	64	80	114	32	2	5	-109	0	-3	-120	-4	-7	22	4	7	51
121.774	0	79	150	41	89	122	39	77	153	64	80	115	32	3	5	-109	0	-2	-121	-3	-6	22	4	7	52
121.897	0	79	151	41	88	123	40	77	154	63	80	115	31	3	6	-109	0	-2	-121	-4	-6	21	4	7	52
122.02	0	79	151	42	89	123	39	76	153	64	81	116	32	3	6	-108	0	-2	-119	-4	-7	23	4	7	53
122.143	0	78	149	43	89	122	39	77	152	64	80	114	32	3	5	-109	0	-3	-120	-3	-6	22	3	7	52
122.266	0	78	149	41	89	121	39	77	151	63	80	114	31	3	5	-109	0	-2	-121	-3	-6	22	4	7	52
122.388	0	78	149	42	90	122	40	78	152	65	80	114	31	3	5	-109	0	-2	-120	-3	-7	22	3	8	53
122.511	0	78	149	41	89	122	39	77	153	65	80	115	31	3	5	-108	0	-2	-119	-3	-6	22	5	7	54
122.634	0	78	150	42	89	124	39	77	153	64	81	115	32	2	5	-108	0	-2	-120	-3	-6	21	4	7	54
122.757	0	80	148	43	89	121	38	77	151	64	80	114	31	3	5	-108	0	-3	-121	-4	-6	21	4	7	53
122.88	0	78	147	42	89	122	39	76	150	64	80	114	31	3	5	-108	0	-3	-120	-3	-6	22	4	7	52
123.003	0	78	147	41	90	122	39	77	150	64	80	115	32	3	5	-108	0	-2	-121	-4	-6	21	4	8	53
123.126	0	78	148	41	89	122	40	76	151	64	81	114	31	2	5	-108	-1	-3	-120	-3	-6	22	4	7	53
123.249	0	78	148	41	89	123	39	77	152	63	82	115	32	2	6	-109	0	-3	-120	-3	-6	21	4	7	54
123.372	0	79	148	41	90	123	39	77	150	63	82	115	32	4	5	-107	-1	-2	-120	-4	-6	21	4	7	54
123.494	0	78	147	43	90	122	39	77	149	64	82	114	32	2	5	-108	0	-3	-120	-4	-6	21	4	8	51
123.617	0	78	147	43	90	122	39	76	151	63	80	115	32	3	5	-107	0	-3	-120	-4	-7	21	4	8	52
123.74	0	79	148	43	90	122	40	77	150	64	80	115	31	2	5	-107	-1	-2	-121	-3	-6	21	4	8	53
123.863	0	79	151	44	90	123	40	78	153	64	81	115	32	3	5	-107	0	-3	-120	-3	-7	20	4	7	53
123.986	0	79	152	42	90	123	39	77	155	64	81	115	32	3	6	-107	0	-3	-120	-3	-7	21	4	7	55
124.109	0	79	152	43	91	124	40	78	155	64	81	117	32	3	5	-106	0	-3	-119	-4	-7	21	4	7	52
124.232	0	79	150	44	91	123	39	77	151	64	81	116	33	3	5	-107	-1	-3	-120	-3	-7	21	4	6	50
124.355	0	78	149	44	90	125	40	77	151	65	82	117	34	2	5	-106	0	-3	-120	-4	-6	20	3	7	49
124.477	0	80	149	44	91	126	42	78	151	65	82	118	34	3	5	-106	0	-2	-118	-3	-6	21	4	7	48
124.6	0	79	152	44	91	127	43	78	152	64	83	118	34	3	5	-106	0	-3	-117	-3	-6	20	4	8	48
124.723	0	80	152	42	92	128	44	78	153	64	83	119	35	2	5	-107	-1	-3	-117	-3	-6	21	4	6	50
124.846	0	80	150	43	93	128	42	78	153	64	83	120	35	4	5	-107	-1	-3	-117	-4	-6	20	4	8	50
124.969	0	79	149	43	92	127	43	77	150	64	83	119	35	2	5	-107	-1	-2	-116	-2	-6	21	5	7	50
125.092	0	79	149	43	92	127	44	78	150	64	84	120	35	3	5	-107	0	-3	-116	-3	-6	21	4	7	50
125.215	0	78	147	43	92	128	44	77	150	63	83	120	35	3	4	-108	0	-3	-117	-3	-6	21	4	7	51
125.338	0	79	149	42	92	128	44	77	150	64	83	121	35	3	4	-108	-1	-2	-117	-5	-6	21	4	7	52
125.46	0	79	150	41	93	129	44	77	152	63	85	122	37	3	4	-107	0	-2	-115	-4	-7	21	4	7	52
125.583	0	79	149	43	92	128	43	77	151	64	84	121	34	3	5	-107	0	-2	-117	-3	-6	21	4	7	51
125.706	0	79	147	43	92	128	43	77	148	64	84	120	36	3	5	-107	0	-2	-117	-4	-7	22	5	7	52
125.829	0	78	147	43	92	129	43	76	148	63	84	121	35	3	5	-106	0	-3	-117	-3	-6	21	4	7	52
125.952	0	78	147	42	93	129	44	77	147	64	85	121	35	3	5	-108	-1	-3	-116	-3	-6	21	3	7	52
126.075	0	78	149	41	92	129	43	77	149	62	84	121	36	3	5	-107	0	-2	-117	-3	-5	21	4	7	53
126.198	0	79	148	41	94	130	43	78	151	62	83	121	36	3	5	-108	0	-3	-117	-3	-6	21	4	7	54
126.321	0	79	148	42	93	129	43	77	150	62	83	121	34	2	5	-108	0	-2	-117	-3	-7	21	4	8	53
126.444	0	79	147	44	93	128	42	76	148	63	83	121	35	3	5	-107	-1	-3	-117	-3	-6	21	4	7	51
126.566	0	79	147	42	93	129	43	77	149	63	84	121	35	3	4	-108	0	-3	-117	-2	-7	22	4	8	52
126.689	0	79	148	43	93	128	43	77	148	63	84	121	35	3	5	-109	0	-2	-117	-4	-6	22	4	7	53
126.812	0	79	149	40	92	129	43	77	149	63	84	120	36	3	5	-108	0	-2	-119	-3	-6	21	4	7	52
126.935	0	78	150	40	93	130	43	77	151	63	84	122	36	4	5	-108	0	-3	-117	-3	-6	21	5	7	53
127.058	0	79	152	42	93	130	43	78	153	63	83	122	36	3	5	-107	0	-3	-118	-3	-6	21	4	7	53
127.181	0	80	150	44	93	128	42	78	153	64	83	121	35	2	5	-108	-1	-3	-119	-3	-7	22	4	7	51
127.304	0	80	151	43	93	127	43	78	152	63	84	120	35	3	5	-108	-1	-2	-119	-4	-6	21	4	7	52
127.427	0	79	150	42	93	128	43	78	150	63	83	121	34	3	5	-108	0	-3	-118	-3	-6	22	3	7	53
127.549	0	79	150	41	92	128	42	78	152	63	84	120	34	3	5	-109	0	-2	-118	-3	-6	21	4	7	53
127.672	0	79	151	40	93	129	42	77	153	63	84	121	35	3	5	-109	0	-3	-119	-4	-6	22	5	7	54
127.795	0	79	153	41	94	129	43	78	154	63	84	122	35	2	5	-110	0	-3	-119	-4	-6	22	4	7	54
127.918	0	79	151	42	93	128	42	77	152	63	84	121	34	3	5	-109	0	-3	-118	-2	-7	23	4	7	52
128.041	0	79	150	43	92	127	42	77	151	64	83	121	34	3	5	-109	0	-3	-119	-4	-6	22	5	7	51
128.164	0	79	150	43	92	129	43	77	151	64	84	120	35	3	5	-110	0	-3	-120	-3	-7	23	4	7	51
128.287	0	79	150	41	93	128	42	77	151	64	84	121	34	2	4	-109	0	-3	-119	-3	-6	23	4	7	51
128.41	0	78	152	41	93	128	42	77	153	63	84	122	35	3	5	-109	0	-2	-118	-3	-6	23	4	7	52
128.532	0	79	152	40	93	129	43	77	154	64	84	122	35	3	5	-109	0	-3	-119	-4	-6	22	3	6	52
128.655	0	80	153	41	94	131	43	78	156	63	84	122	34	3	5	-110	0	-3	-119	-4	-7	23	4	7	54
128.778	0	79	152	42	94	130	42	77	154	64	86	123	34	2	4	-109	0	-3	-119	-4	-6	23	4	7	53
128.901	0	80	153	44	93	129	42	77	154	64	84	122	36	3	5	-109	0	-2	-118	-3	-6	23	4	7	51
129.024	0	80	154	44	93	128	42	78	156	65	83	121	35	3	5	-108	0	-2	-119	-3	-7	21	4	7	52
129.147	0	81	155	42	93	128	42	79	157	65	85	121	34	3	5	-108	0	-3	-119	-4	-6	22	4	8	53
129.27	0	81	157	42	93	128	42	79	159	65	84	121	35	3	5	-107	-1	-3	-119	-3	-7	21	4	7	54
129.393	0	81	157	43	92	129	42	78	160	65	84	122	36	3	5	-108	0	-2	-119	-3	-6	21	3	7	54
129.516	0	81	158	43	93	130	41	80	162	66	84	123	35	3	5	-109	0	-3	-119	-3	-6	22	3	7	53
129.638	0	81	157	43	93	129	42	79	158	65	83	122	34	2	6	-109	0	-2	-120	-4	-7	22	4	7	53
129.761	0	81	155	43	93	128	42	79	157	65	84	121	35	3	5	-108	0	-3	-119	-3	-7	22	5	8	52
129.884	0	80	155	42	93	128	42	78	156	65	85	121	35	3	5	-108	0	-2	-119	-4	-7	23	4	7	53
130.007	0	80	156	41	93	129	42	78	157	65	84	122	35	3	5	-109	0	-3	-120	-4	-6	22	5	7	53
130.13	0	81	156	42	93	129	42	79	159	65	85	122	35	4	5	-109	0	-2	-120	-3	-7	22	3	7	54
130.253	0	81	157	42	93	131	42	79	161	65	85	123	35	3	5	-110	0	-3	-120	-4	-7	23	4	6	53
130.376	0	81	158	43	93	130	42	78	162	65	84	123	34	3	5	-110	0	-3	-118	-3	-7	23	4	7	54
130.499	0	80	155	43	93	128	42	78	157	65	83	122	35	2	5	-109	-1	-3	-119	-4	-7	23	4	7	52
130.621	0	80	154	41	92	129	42	79	156	66	84	123	35	3	6	-110	0	-3	-120	-4	-7	23	4	8	52
130.744	0	79	154	42	94	129	43	78	156	65	84	123	34	3	5	-109	0	-3	-119	-3	-6	23	4	7	52
130.867	0	80	155	41	94	130	42	78	158	66	84	123	35	2	5	-109	0	-3	-119	-4	-6	23	4	6	52
130.99	0	81	158	42	93	130	43	79	162	66	85	124	35	3	6	-110	0	-3	-119	-3	-7	23	3	7	53
131.113	0	81	159	42	93	132	42	79	162	67	86	125	36	3	6	-111	-1	-2	-119	-4	-7	24	4	6	53
131.236	0	81	158	43	94	131	43	79	162	66	86	124	34	3	6	-110	0	-3	-120	-2	-6	23	4	8	53
131.359	0	80	155	43	92	129	43	79	159	66	85	123	35	3	5	-110	0	-3	-119	-3	-7	23	5	8	51
131.482	0	80	156	43	93	129	42	78	158	65	85	123	35	3	6	-109	-1	-3	-120	-3	-6	24	4	7	52
131.604	0	80	155	42	93	130	43	79	158	67	85	122	34	2	5	-110	0	-2	-119	-3	-6	23	4	7	53
131.727	0	80	155	42	92	130	43	78	158	66	86	123	35	3	5	-111	0	-2	-119	-3	-6	23	3	7	53
131.85	0	80	156	42	93	130	42	78	161	66	85	124	35	3	5	-110	-1	-3	-119	-3	-6	24	3	7	53
131.973	0	80	157	42	93	131	42	80	161	67	85	124	35	3	6	-110	0	-3	-119	-4	-7	24	4	7	54
132.096	0	79	154	42	93	129	41	78	157	65	85	123	35	3	6	-111	-1	-2	-120	-3	-7	24	4	7	52
132.219	0	80	153	42	93	129	42	79	156	65	84	123	35	3	5	-110	0	-2	-119	-4	-7	24	3	7	52
132.342	0	79	154	41	93	130	41	78	157	66	85	123	35	3	6	-111	0	-3	-119	-3	-7	25	4	8	52
132.465	0	80	154	42	93	130	42	78	158	65	85	123	34	3	5	-111	0	-3	-120	-3	-6	24	4	8	52
132.588	0	80	155	40	94	130	42	78	159	66	85	123	34	3	5	-112	-1	-2	-119	-4	-7	25	4	7	53
132.71	0	80	156	42	94	131	43	78	161	66	85	124	34	3	6	-112	0	-2	-120	-2	-7	24	4	7	53
132.833	0	80	155	41	93	130	41	78	158	66	86	123	35	4	5	-111	0	-2	-119	-3	-6	25	4	7	53
132.956	0	79	152	42	94	129	42	78	156	65	85	122	35	3	5	-111	0	-2	-120	-4	-7	24	3	8	51
133.079	0	79	152	41	94	129	42	78	156	65	84	123	35	2	5	-111	-1	-2	-120	-4	-7	24	4	8	51
133.202	0	80	154	42	93	129	42	78	156	66	85	122	34	3	5	-111	0	-2	-119	-3	-6	23	4	7	52
133.325	0	80	155	42	93	130	42	79	158	66	85	122	34	2	6	-110	-1	-4	-119	-3	-6	25	4	7	53
133.448	0	80	155	41	94	130	42	79	159	66	85	123	35	3	5	-111	0	-3	-119	-3	-7	25	5	7	53
133.571	0	80	155	42	93	130	42	78	159	66	86	123	35	3	5	-111	0	-2	-120	-3	-7	24	4	7	53
133.693	0	80	154	42	93	128	42	78	156	65	85	122	34	3	4	-111	0	-2	-119	-4	-7	24	3	7	51
133.816	0	80	155	42	93	128	42	78	158	66	85	122	35	3	5	-110	-1	-1	-119	-4	-7	24	5	7	51
133.939	0	80	155	44	93	128	43	78	159	66	85	121	34	4	5	-110	-1	-3	-118	-3	-7	24	5	7	51
134.062	0	80	155	42	93	129	42	79	160	66	85	122	35	3	5	-111	0	-2	-119	-3	-7	23	4	7	53
134.185	0	80	157	41	93	130	43	79	161	66	85	122	35	4	5	-111	0	-3	-120	-3	-6	24	4	8	53
134.308	0	81	157	41	93	131	41	78	161	66	86	123	35	3	5	-111	0	-3	-118	-3	-6	24	4	7	53
134.431	0	79	154	43	94	128	42	79	157	65	85	122	34	3	5	-111	-1	-2	-118	-4	-6	23	4	8	51
134.554	0	80	153	42	93	128	42	78	156	65	84	122	34	3	5	-111	0	-3	-120	-4	-7	24	5	7	51
134.676	0	80	153	42	93	129	42	77	156	65	85	122	34	3	5	-110	-1	-2	-119	-3	-7	23	5	8	50
134.799	0	80	153	42	93	129	43	78	157	66	86	122	35	4	6	-110	0	-3	-119	-3	-7	24	5	6	51
134.922	0	80	154	42	92	129	42	79	157	66	85	123	35	3	5	-110	0	-2	-119	-3	-7	24	4	7	52
135.045	0	80	155	41	94	130	44	78	159	66	85	123	35	2	5	-110	0	-2	-118	-3	-7	24	3	7	53
135.168	0	80	154	43	93	129	42	78	158	64	85	123	35	4	5	-110	-1	-3	-118	-3	-7	24	4	7	51
135.291	0	80	152	42	93	128	43	79	156	65	84	121	35	3	5	-110	0	-3	-118	-3	-7	24	5	8	50
135.414	0	79	152	43	94	128	42	78	155	65	85	121	35	3	5	-111	0	-3	-118	-3	-6	23	5	8	51
135.537	0	79	152	42	93	128	43	79	155	66	84	121	34	3	5	-110	-1	-3	-119	-4	-6	24	4	7	52
135.66	0	80	155	43	93	128	42	79	158	66	85	121	35	4	6	-110	0	-3	-119	-3	-7	24	4	7	52
135.782	0	80	156	42	93	128	43	79	160	66	85	122	35	4	6	-108	0	-2	-118	-3	-7	23	3	8	53
135.905	0	81	156	43	94	128	42	79	160	65	85	122	35	3	5	-109	0	-2	-118	-4	-6	22	4	7	53
136.028	0	80	154	45	92	127	42	79	158	65	84	121	34	4	6	-110	0	-3	-119	-3	-7	23	4	7	52
136.151	0	81	156	45	92	126	43	79	158	66	84	119	34	3	5	-108	0	-2	-119	-3	-7	23	4	8	52
136.274	0	80	155	44	92	126	42	79	159	66	84	120	35	3	5	-108	0	-2	-118	-3	-6	21	4	7	52
136.397	0	81	155	42	93	127	42	79	159	66	84	120	34	3	5	-108	-1	-3	-118	-4	-6	23	5	7	52
136.52	0	79	155	42	92	128	43	79	159	66	83	121	34	2	6	-110	0	-2	-119	-3	-7	23	5	7	53
136.643	0	80	156	42	92	128	42	78	159	65	84	121	34	3	5	-109	0	-2	-119	-3	-7	22	4	8	53
136.765	0	81	153	43	93	126	42	78	155	65	83	120	33	3	5	-109	0	-2	-118	-3	-7	23	4	7	51
136.888	0	79	151	43	92	127	42	78	155	65	84	118	34	3	5	-109	0	-2	-119	-3	-7	24	4	8	51
137.011	0	80	152	43	92	126	42	78	154	64	84	119	33	3	5	-110	0	-2	-119	-4	-6	24	4	7	52
137.134	0	80	152	42	92	126	43	78	155	64	83	120	34	3	4	-109	0	-2	-119	-3	-6	22	4	7	52
137.257	0	80	153	42	92	127	42	78	157	65	82	120	34	4	5	-108	-1	-3	-118	-3	-7	22	5	7	53
137.38	0	79	154	41	92	129	42	79	158	65	84	120	34	3	5	-109	0	-3	-118	-3	-7	23	4	8	54
137.503	0	80	154	42	92	127	41	79	157	64	84	120	33	3	5	-110	0	-3	-119	-3	-7	23	4	7	53
137.626	0	79	151	42	91	125	41	78	154	65	84	119	33	4	5	-110	0	-2	-119	-3	-6	23	4	7	53
137.748	0	79	152	42	92	125	41	77	154	64	84	119	34	3	5	-109	0	-3	-118	-4	-6	23	4	7	52
137.871	0	79	153	42	91	125	41	78	156	64	83	118	33	2	5	-110	-1	-3	-118	-3	-7	22	5	7	52
137.994	0	80	154	42	92	127	42	78	157	64	84	119	33	3	5	-109	-1	-3	-119	-3	-7	22	5	7	53
138.117	0	80	155	42	91	127	41	79	158	65	83	119	33	3	5	-108	0	-3	-119	-4	-7	22	4	7	54
138.24	0	80	156	43	91	127	40	79	158	65	84	120	34	4	6	-109	0	-2	-119	-3	-6	22	4	7	54
138.363	0	81	155	43	92	125	41	78	157	65	83	117	32	2	6	-109	0	-2	-119	-3	-6	23	4	9	53
138.486	0	80	153	43	90	125	40	79	156	65	83	117	33	2	5	-110	-1	-2	-121	-3	-7	23	4	8	52
138.609	0	80	153	42	92	125	41	78	156	65	83	118	34	3	4	-109	-1	-3	-119	-4	-7	23	5	8	52
138.732	0	80	154	42	91	126	41	78	156	65	83	118	33	4	4	-108	0	-2	-119	-3	-7	23	5	7	53
138.854	0	80	155	41	91	126	41	78	158	65	83	120	33	4	5	-110	0	-2	-120	-4	-7	22	4	8	53
138.977	0	80	156	41	91	127	41	78	158	65	83	120	33	2	6	-111	0	-2	-121	-3	-7	23	4	7	54
139.1	0	80	155	42	91	126	41	78	157	64	83	119	32	3	5	-110	0	-3	-120	-4	-7	23	3	7	53
139.223	0	80	152	43	91	126	41	77	155	63	83	117	34	3	5	-109	0	-1	-120	-3	-7	23	4	8	52
139.346	0	80	152	42	92	125	41	78	155	64	82	119	33	3	5	-111	0	-2	-120	-3	-6	23	4	7	52
139.469	0	80	152	41	91	125	41	77	154	65	83	119	33	3	6	-111	0	-2	-121	-4	-7	23	4	7	53
139.592	0	80	154	41	91	126	42	78	156	64	83	119	33	3	5	-110	0	-3	-121	-2	-7	23	4	7	53
139.715	0	79	154	41	91	127	42	78	157	65	83	120	33	3	4	-110	0	-3	-120	-3	-7	23	4	7	54
139.837	0	80	155	41	91	127	41	78	158	66	84	119	34	3	5	-111	-1	-3	-120	-3	-7	23	4	6	55
139.96	0	81	154	43	92	126	40	78	156	66	83	119	33	3	6	-111	-1	-2	-120	-3	-7	24	3	7	52
140.083	0	79	152	42	91	126	41	77	155	65	83	119	34	3	5	-111	0	-3	-120	-4	-7	24	4	7	52
140.206	0	79	153	42	90	126	41	78	154	65	82	119	34	3	5	-110	-1	-2	-120	-3	-6	23	3	8	53
140.329	0	80	152	41	92	126	41	77	156	64	83	119	33	3	5	-111	-1	-3	-120	-4	-7	24	4	7	53
140.452	0	80	154	42	91	127	41	78	158	66	84	119	34	3	5	-111	-1	-2	-122	-3	-7	24	5	7	54
140.575	0	80	156	41	92	128	42	78	158	66	83	120	34	2	6	-111	0	-3	-121	-3	-7	24	4	6	55
140.698	0	80	156	42	92	129	40	78	161	67	83	121	35	2	6	-111	0	-2	-121	-4	-7	24	4	7	55
140.82	0	81	155	42	92	127	40	79	158	66	84	120	34	3	5	-112	0	-2	-121	-4	-7	24	4	7	53
140.943	0	79	154	41	91	127	41	78	157	66	83	120	34	3	5	-111	-1	-3	-121	-3	-6	25	4	7	53
141.066	0	80	153	43	92	127	41	78	157	66	83	119	33	2	5	-111	-1	-2	-121	-3	-6	24	4	7	53
141.189	0	80	155	42	92	127	41	78	158	66	84	120	33	3	5	-111	0	-4	-121	-3	-7	24	4	8	53
141.312	0	80	155	41	91	127	41	78	160	66	82	121	34	3	5	-111	0	-2	-122	-4	-7	24	3	7	55
141.435	0	80	156	42	92	128	40	79	161	68	83	121	34	4	6	-112	0	-3	-121	-3	-7	25	4	6	55
141.558	0	80	158	43	92	129	41	79	163	68	84	122	34	3	6	-112	-1	-3	-121	-3	-7	24	4	7	56
141.681	0	79	155	42	92	128	40	79	159	67	84	121	34	3	5	-112	-1	-2	-121	-3	-7	24	5	8	53
141.804	0	80	154	42	92	128	40	79	159	66	83	120	34	3	5	-112	-1	-3	-122	-3	-7	25	4	8	53
141.926	0	80	154	42	91	127	41	78	159	66	84	121	33	3	6	-112	0	-3	-122	-3	-7	25	3	7	52
142.049	0	80	155	41	92	128	41	78	160	67	84	121	34	3	5	-111	0	-2	-122	-4	-7	25	4	7	54
142.172	0	81	156	41	92	128	40	79	161	68	84	121	35	3	6	-112	0	-2	-122	-3	-7	25	4	7	55
142.295	0	81	158	41	93	129	41	79	163	68	84	123	34	3	5	-112	0	-3	-121	-4	-7	25	4	7	55
142.418	0	81	160	44	93	130	41	79	166	69	84	123	34	3	6	-112	0	-3	-123	-4	-7	25	4	7	55
142.541	0	80	157	43	93	128	41	79	162	67	84	122	33	3	5	-112	-1	-3	-122	-4	-7	25	4	6	52
142.664	0	80	156	41	92	128	41	78	160	68	84	121	34	3	5	-113	0	-2	-121	-3	-7	25	3	7	52
142.787	0	80	157	41	92	128	41	79	161	67	84	121	33	3	5	-113	0	-3	-122	-3	-7	25	4	8	52
142.909	0	80	158	42	92	128	42	80	161	68	84	122	34	3	6	-112	0	-3	-122	-3	-8	26	4	7	53
143.032	0	81	158	42	92	129	41	79	163	69	83	123	34	3	5	-112	0	-2	-122	-4	-7	26	4	7	54
143.155	0	81	160	42	92	130	40	80	165	68	84	123	34	3	6	-112	0	-2	-121	-3	-7	25	4	7	55
143.278	0	81	158	44	92	129	41	78	163	67	84	122	34	2	7	-113	0	-2	-122	-4	-8	25	4	8	53
143.401	0	80	155	42	92	128	41	79	160	67	83	122	34	3	5	-112	-1	-2	-123	-4	-7	26	4	7	52
143.524	0	80	156	41	92	127	40	79	160	67	83	122	34	4	5	-111	-1	-3	-121	-3	-7	25	4	7	52
143.647	0	80	157	42	92	129	40	78	161	67	83	123	34	3	6	-111	0	-3	-121	-3	-7	25	4	7	53
143.77	0	80	157	42	93	129	40	79	162	66	84	122	34	3	6	-113	0	-3	-122	-4	-7	24	4	7	54
143.892	0	81	159	42	92	130	41	79	164	68	84	123	33	2	5	-112	0	-3	-122	-4	-8	25	3	7	54
144.015	0	81	159	43	92	129	40	79	164	68	85	123	34	3	6	-111	0	-3	-121	-4	-8	24	4	7	53
144.138	0	81	156	43	92	128	40	80	160	67	83	122	34	4	6	-112	0	-3	-122	-4	-8	24	4	7	52
144.261	0	80	156	42	92	128	41	79	159	66	84	121	34	3	5	-112	0	-3	-123	-3	-7	25	4	7	53
144.384	0	80	154	42	93	128	40	79	159	67	84	121	33	3	4	-112	0	-3	-122	-4	-7	24	4	8	52
144.507	0	80	155	41	92	128	40	79	159	67	84	122	34	3	5	-112	0	-2	-121	-3	-8	25	3	7	53
144.63	0	80	155	41	92	129	41	79	160	66	84	122	34	3	6	-112	0	-2	-121	-3	-7	24	4	7	53
144.753	0	80	155	40	92	129	41	79	160	67	84	123	33	3	5	-113	0	-2	-122	-3	-8	25	4	7	54
144.876	0	79	154	43	91	128	40	78	159	67	84	123	33	3	5	-112	0	-3	-122	-3	-7	25	4	7	53
144.998	0	80	153	42	92	127	40	78	157	66	84	121	34	2	4	-113	0	-3	-122	-4	-6	24	4	7	53
145.121	0	80	153	42	92	128	40	78	157	66	83	122	33	3	5	-112	0	-3	-122	-4	-8	25	5	7	52
145.244	0	80	153	41	93	127	41	78	158	66	83	121	33	3	5	-112	0	-2	-122	-3	-7	25	4	7	53
145.367	0	80	153	41	92	128	41	78	158	66	84	121	33	3	5	-111	0	-3	-121	-3	-8	25	5	7	53
145.49	0	80	156	42	93	128	41	78	160	66	83	122	34	3	5	-112	0	-3	-121	-2	-6	24	4	7	54
145.613	1	79	155	42	92	127	39	78	158	66	84	123	34	3	5	-111	0	-2	-122	-4	-7	25	4	6	53
145.736	0	79	152	42	92	127	41	78	157	66	83	121	33	3	5	-112	0	-2	-122	-3	-7	25	3	8	52
145.859	0	79	153	41	92	127	41	78	156	66	83	122	33	3	5	-112	0	-2	-122	-3	-7	24	3	7	52
145.981	0	80	152	41	93	126	40	78	156	66	84	121	33	3	5	-111	0	-3	-121	-3	-7	25	5	6	53
146.104	0	79	152	41	92	128	40	78	157	65	84	122	34	3	4	-112	-1	-3	-121	-4	-7	24	4	7	54
146.227	0	79	154	40	92	128	41	78	158	65	84	122	32	3	5	-112	0	-3	-122	-3	-7	24	5	6	55
146.35	0	79	154	42	92	128	41	78	158	65	84	121	33	3	5	-110	0	-2	-121	-4	-6	24	4	7	53
146.473	0	80	152	42	92	127	40	77	154	65	82	121	33	3	5	-110	0	-2	-122	-3	-7	24	3	7	52
146.596	0	80	151	42	92	126	40	77	155	66	84	121	33	3	5	-111	0	-2	-122	-4	-7	24	4	7	52
146.719	0	79	150	42	92	126	41	77	154	65	84	120	32	3	6	-112	0	-3	-122	-3	-6	24	4	7	53
146.842	0	79	151	40	92	127	41	77	155	65	84	121	33	3	5	-111	0	-2	-122	-4	-7	24	4	7	53
146.964	0	79	152	41	92	127	40	78	156	65	83	121	33	3	4	-111	-1	-2	-121	-3	-6	24	4	7	54
147.087	0	79	153	41	92	127	40	78	157	66	84	120	33	3	5	-111	0	-2	-122	-3	-7	23	3	7	54
147.21	0	79	151	42	92	126	40	77	155	65	84	121	32	2	5	-111	0	-2	-122	-3	-6	24	5	7	52
147.333	0	79	151	43	91	126	40	77	153	64	83	120	32	3	4	-111	0	-2	-122	-3	-7	24	4	7	52
147.456	0	79	152	43	92	125	40	78	154	65	83	119	33	3	6	-111	0	-2	-121	-3	-7	23	4	7	51
147.579	0	80	152	43	92	126	41	78	155	65	83	119	33	3	6	-110	0	-3	-122	-3	-7	24	4	7	52
147.702	0	79	152	42	91	126	41	77	156	64	83	120	32	3	6	-110	0	-2	-122	-3	-7	22	4	7	52
147.825	0	79	153	41	92	126	41	78	156	65	83	120	33	2	5	-109	0	-2	-121	-3	-7	23	4	7	54
147.948	0	80	154	41	91	127	40	78	157	65	83	120	33	3	5	-110	-1	-3	-121	-3	-7	23	4	7	54
148.07	0	79	152	42	91	126	41	78	154	65	83	120	33	2	6	-110	0	-2	-123	-3	-8	23	5	7	52
148.193	0	79	151	43	92	125	40	77	153	65	83	119	32	2	5	-111	0	-3	-122	-4	-7	24	4	8	52
148.316	0	80	151	42	91	126	41	77	153	65	83	119	32	3	5	-110	-1	-4	-121	-4	-6	23	3	7	52
148.439	0	80	151	42	91	126	40	77	154	65	83	119	34	3	5	-109	-1	-2	-121	-4	-7	24	4	7	53
148.562	0	79	151	41	92	126	41	78	155	65	83	119	33	3	6	-110	0	-2	-122	-4	-7	23	4	8	52
148.685	0	79	152	41	91	127	41	77	156	64	83	120	33	3	5	-110	0	-3	-121	-3	-7	24	4	7	53
148.808	0	79	152	41	91	126	40	76	155	65	84	120	33	2	5	-110	-1	-2	-121	-3	-6	24	4	7	54
148.931	0	80	151	41	91	125	41	77	154	64	84	120	32	3	6	-110	-1	-3	-121	-3	-6	23	4	7	51
149.053	0	78	150	42	91	126	40	77	153	65	83	119	33	2	6	-111	0	-3	-121	-4	-6	23	4	6	52
149.176	0	79	150	41	91	126	41	77	154	65	82	119	33	3	5	-111	0	-3	-121	-3	-7	24	4	7	53
149.299	0	79	153	43	91	127	40	79	155	65	82	120	34	3	5	-109	0	-3	-120	-4	-7	23	4	7	52
149.422	0	79	154	42	92	127	41	78	158	65	84	121	34	3	4	-110	-1	-3	-121	-2	-6	24	4	7	53
149.545	0	79	155	41	92	128	40	78	158	66	84	120	34	3	6	-111	0	-3	-121	-3	-6	23	4	7	54
149.668	0	81	153	42	92	127	41	79	156	66	83	121	33	3	6	-110	0	-2	-122	-4	-7	23	4	8	53
149.791	0	80	152	42	91	126	40	78	155	65	83	120	34	3	5	-110	0	-2	-121	-4	-6	24	4	7	52
149.914	0	80	154	43	92	126	40	77	156	66	83	120	33	4	5	-110	0	-3	-122	-4	-7	23	5	7	52
150.036	0	79	153	42	92	126	41	78	156	65	84	119	34	3	4	-110	0	-3	-122	-4	-6	23	5	7	53
150.159	0	80	154	42	91	127	41	78	158	66	84	120	34	4	5	-110	0	-3	-121	-3	-7	23	4	7	54
150.282	0	80	156	41	92	127	42	79	158	65	84	121	34	3	5	-110	-1	-2	-121	-3	-8	23	5	7	54
150.405	0	80	157	41	92	127	40	78	160	66	84	122	34	3	6	-110	0	-3	-121	-3	-7	25	4	7	54
150.528	0	80	154	43	91	127	41	79	157	65	83	120	33	3	5	-111	0	-2	-122	-3	-6	24	4	7	52
150.651	0	81	155	43	92	127	40	78	158	66	82	120	34	4	5	-111	0	-3	-122	-3	-7	23	4	8	51
150.774	0	80	155	43	91	125	41	80	159	67	84	120	33	3	5	-109	0	-1	-121	-3	-7	24	4	7	52
150.897	0	81	155	43	92	127	41	79	160	67	83	120	34	2	6	-109	0	-3	-121	-3	-7	24	4	7	52
151.02	0	82	157	41	91	126	41	79	163	66	83	120	34	3	5	-110	0	-3	-122	-4	-6	23	4	8	53
151.142	0	81	159	42	92	127	41	81	164	67	84	121	34	3	6	-110	-1	-3	-121	-3	-6	23	4	6	54
151.265	0	82	159	43	91	127	40	79	163	67	85	121	33	3	5	-110	0	-2	-121	-3	-7	23	4	7	54
151.388	0	81	156	43	92	126	41	79	160	67	82	120	33	3	6	-110	0	-3	-122	-4	-7	23	4	7	53
151.511	0	81	157	43	92	126	41	79	161	66	83	120	34	2	5	-111	0	-2	-122	-3	-7	23	4	7	53
151.634	0	81	156	43	91	126	40	79	160	66	82	120	34	4	6	-110	-1	-3	-121	-4	-8	23	4	7	53
151.757	0	81	156	42	92	127	40	79	160	67	84	121	34	3	5	-110	-1	-2	-121	-4	-7	24	4	6	53
151.88	0	80	157	42	92	128	40	79	161	67	86	122	34	2	6	-111	-1	-2	-123	-3	-8	24	4	6	53
152.003	0	80	158	42	92	129	41	80	163	68	85	121	34	3	5	-112	0	-3	-122	-4	-7	24	3	7	54
152.125	0	81	157	43	92	128	40	79	161	67	83	122	33	3	5	-111	0	-3	-121	-4	-7	24	3	7	53
152.248	0	80	157	42	92	127	42	80	159	67	84	120	34	4	6	-111	-1	-2	-121	-4	-7	24	4	7	51
152.371	0	80	156	42	91	127	41	79	159	66	83	121	34	3	6	-111	0	-2	-122	-4	-7	24	4	7	52
152.494	0	81	156	43	92	128	41	79	161	67	84	121	34	3	5	-111	0	-2	-122	-3	-7	23	5	8	53
152.617	0	80	157	42	92	128	41	79	161	67	84	122	34	3	6	-111	0	-2	-120	-3	-8	24	4	7	53
152.74	0	80	157	42	92	129	42	79	163	67	84	122	35	4	6	-111	0	-3	-121	-3	-7	24	4	7	54
152.863	0	80	158	43	93	130	40	79	164	68	84	123	34	3	6	-112	0	-2	-122	-3	-7	24	4	7	55
152.986	0	80	157	43	92	128	41	78	162	66	85	122	33	3	5	-111	0	-3	-122	-3	-8	24	4	7	52
153.108	0	80	156	43	92	128	41	79	160	67	83	122	34	2	5	-111	-1	-3	-121	-4	-7	24	4	7	52
153.231	0	80	156	43	92	127	41	79	160	67	83	121	34	3	6	-111	0	-3	-121	-4	-7	24	4	7	53
153.354	0	80	157	42	91	128	41	79	162	67	84	121	34	2	5	-111	0	-2	-122	-3	-7	24	3	8	53
153.477	0	80	159	42	92	129	42	79	164	67	84	122	34	4	6	-111	0	-2	-122	-3	-7	24	4	7	54
153.6	0	80	159	43	92	130	41	80	166	68	84	123	35	3	5	-111	0	-2	-121	-4	-7	25	4	7	54
153.723	0	81	159	44	93	129	41	80	164	68	84	123	34	3	7	-111	0	-2	-121	-4	-8	24	4	7	53
153.846	0	80	157	44	92	127	41	79	163	67	83	122	33	4	5	-111	-1	-3	-122	-4	-8	24	5	7	52
153.969	0	80	158	43	92	127	42	78	163	67	83	122	33	3	5	-111	0	-3	-122	-4	-7	23	4	6	52
154.092	0	80	158	43	91	128	42	79	163	68	84	121	34	3	6	-111	0	-3	-121	-4	-7	24	4	8	53
154.214	0	81	158	42	91	129	40	79	163	68	83	122	33	4	6	-110	-1	-2	-120	-4	-8	24	3	7	53
154.337	0	80	159	43	93	129	41	80	165	68	83	124	35	3	6	-112	0	-2	-121	-3	-7	24	4	7	53
154.46	0	80	158	44	92	129	41	79	163	67	84	122	33	3	6	-111	-1	-3	-122	-3	-7	25	4	7	52
154.583	0	79	155	44	91	128	41	80	159	68	84	121	33	3	5	-110	0	-2	-122	-3	-8	25	4	8	52
154.706	0	80	153	42	92	128	40	78	159	67	83	122	34	3	6	-111	0	-3	-121	-3	-7	25	4	7	51
154.829	0	80	153	41	91	128	41	77	158	66	84	122	34	3	5	-112	0	-2	-122	-2	-7	24	4	7	52
154.952	0	79	153	41	92	128	41	78	158	66	84	122	35	2	5	-112	0	-2	-121	-3	-7	24	5	7	52
155.075	0	79	154	41	92	130	41	78	158	66	85	123	34	3	6	-111	0	-2	-120	-4	-7	25	3	7	54
155.197	0	79	153	42	92	128	40	78	157	66	83	122	33	3	5	-111	0	-2	-120	-3	-7	25	4	7	52
155.32	0	79	151	42	92	127	41	77	156	66	85	122	34	3	5	-112	0	-2	-121	-4	-6	25	5	6	51
155.443	0	79	152	41	91	127	41	76	155	66	84	121	34	3	5	-111	0	-2	-121	-4	-6	25	4	7	52
155.566	0	79	152	41	92	127	41	77	156	66	83	121	34	3	5	-111	0	-3	-120	-3	-7	24	4	7	52
155.689	0	80	153	41	92	128	41	78	159	66	84	122	34	3	5	-111	-1	-2	-120	-3	-6	24	4	7	53
155.812	0	79	155	42	92	128	41	78	159	66	84	123	34	2	5	-111	0	-3	-121	-3	-6	24	4	7	52
155.935	0	79	153	42	92	126	42	77	157	67	84	121	33	3	5	-110	-1	-2	-121	-3	-7	24	4	6	51
156.058	0	79	154	44	91	126	42	77	158	67	83	121	34	4	6	-110	-1	-2	-120	-3	-7	24	4	7	50
156.18	0	80	155	43	92	126	41	78	159	67	83	120	34	3	5	-110	0	-3	-120	-4	-7	23	5	7	51
156.303	0	80	155	43	92	126	41	78	161	67	83	121	35	3	5	-110	0	-2	-121	-3	-7	24	4	7	52
156.426	0	80	157	43	92	126	41	79	162	67	83	120	35	3	5	-111	0	-2	-120	-3	-6	23	4	7	52
156.549	0	80	157	43	92	128	41	79	161	66	84	121	33	3	6	-109	0	-2	-120	-4	-7	24	4	7	54
156.672	0	80	154	43	92	127	42	79	158	66	82	121	34	2	5	-111	0	-2	-120	-3	-7	23	4	7	51
156.795	0	80	153	43	92	126	42	78	158	66	84	120	34	3	5	-110	0	-2	-121	-3	-7	23	4	7	51
156.918	0	80	153	42	92	127	42	78	158	66	83	120	34	2	6	-111	0	-3	-121	-3	-6	23	4	7	51
157.041	0	80	153	42	92	127	42	79	159	66	84	121	34	3	5	-110	0	-3	-120	-3	-7	23	4	7	51
157.164	0	80	156	43	93	128	42	79	161	67	85	121	34	3	6	-110	0	-3	-120	-4	-7	23	4	6	52
157.286	0	80	157	43	92	128	41	80	162	66	84	121	34	3	6	-110	-1	-2	-121	-3	-7	23	4	7	53
157.409	0	80	156	43	92	127	42	79	160	66	84	121	33	3	4	-109	0	-3	-121	-4	-7	23	3	7	52
157.532	0	80	154	43	92	127	42	79	158	67	83	121	34	4	5	-109	-1	-2	-120	-3	-7	24	4	7	52
157.655	0	80	154	43	92	126	42	79	158	66	83	120	34	3	5	-110	0	-2	-120	-4	-7	23	4	7	52
157.778	0	81	155	42	92	127	42	79	159	66	84	121	34	3	5	-110	0	-2	-120	-3	-7	23	4	7	53
157.901	0	81	155	42	92	127	42	79	160	66	83	121	34	2	6	-110	0	-3	-120	-3	-7	23	4	7	53
158.024	0	81	156	42	92	127	41	79	161	66	84	121	34	2	6	-110	0	-2	-120	-4	-7	23	4	8	54
158.147	0	80	154	44	92	127	41	80	157	66	83	120	33	3	5	-110	0	-3	-120	-3	-7	23	4	7	52
158.269	0	81	154	43	91	126	41	79	158	66	83	121	34	4	6	-110	0	-3	-121	-4	-6	23	3	6	52
158.392	0	81	154	43	92	127	41	79	158	67	84	120	33	3	5	-111	0	-3	-120	-4	-6	23	4	7	52
158.515	0	81	155	42	92	128	42	79	159	67	83	121	34	3	5	-110	-1	-3	-120	-3	-7	24	4	7	53
158.638	0	80	156	42	92	128	41	80	160	66	84	121	33	3	6	-110	0	-3	-120	-4	-7	23	4	7	54
158.761	0	81	156	42	92	128	41	79	160	67	84	121	34	3	6	-111	0	-3	-121	-3	-6	24	3	7	55
158.884	0	81	155	43	91	127	41	80	159	66	83	121	33	3	6	-111	0	-2	-121	-4	-7	24	5	7	52
159.007	0	81	154	43	91	126	41	79	158	67	84	119	34	3	5	-110	0	-2	-121	-3	-7	24	5	7	52
159.13	0	81	154	42	92	127	41	79	157	66	83	120	33	3	6	-111	0	-2	-121	-3	-7	24	3	7	52
159.252	0	81	153	42	92	127	41	79	157	66	84	120	33	3	6	-111	0	-3	-121	-3	-7	24	3	7	53
159.375	0	81	154	41	91	127	41	79	158	66	84	121	33	2	5	-112	-1	-3	-121	-3	-7	24	3	7	53
159.498	0	80	154	42	91	128	41	80	158	66	83	121	33	3	6	-111	0	-2	-120	-4	-7	25	4	7	54
159.621	0	81	157	42	92	128	41	80	160	67	84	121	33	3	6	-112	0	-2	-121	-3	-7	24	3	7	55
159.744	0	80	155	42	92	128	41	79	158	66	83	122	31	3	6	-111	0	-2	-122	-4	-7	25	4	7	54
159.867	0	81	155	44	91	126	40	80	158	66	83	121	33	3	5	-111	0	-3	-122	-3	-7	24	5	6	52
159.99	0	80	156	44	92	126	42	80	161	67	84	120	33	3	6	-110	0	-2	-121	-3	-7	24	4	7	51
160.113	0	80	156	44	91	126	41	80	161	67	83	119	34	3	5	-110	0	-3	-122	-3	-7	23	4	7	53
160.236	0	81	158	43	92	128	42	79	162	66	83	121	33	3	5	-110	0	-3	-121	-5	-7	23	3	7	53
160.358	0	81	158	43	93	127	42	79	162	67	83	121	33	2	5	-110	-1	-3	-121	-3	-7	23	4	7	54
160.481	0	81	158	42	92	128	41	80	163	67	83	121	33	3	6	-110	0	-2	-121	-4	-6	23	4	7	54
160.604	0	80	156	44	91	126	40	79	160	66	83	121	33	4	5	-110	0	-2	-122	-3	-7	23	4	8	52
160.727	0	80	154	43	92	127	41	79	159	66	83	121	33	3	5	-110	-1	-3	-122	-3	-7	24	5	7	52
160.85	0	80	155	44	92	127	41	78	159	66	82	120	33	3	5	-110	0	-2	-122	-3	-6	24	5	7	52
160.973	0	81	156	44	91	126	40	79	160	66	83	119	34	2	5	-110	0	-2	-121	-3	-7	24	4	7	52
161.096	0	81	157	44	91	127	41	79	162	66	83	120	33	3	5	-110	0	-3	-122	-4	-7	23	4	7	52
161.219	0	81	158	43	91	128	41	79	163	67	84	120	33	4	6	-110	0	-3	-122	-4	-7	23	3	7	54
161.341	0	81	159	44	91	129	41	79	164	67	83	122	33	3	5	-110	0	-2	-122	-4	-7	23	4	8	54
161.464	0	81	157	45	92	126	41	79	161	67	83	120	34	3	6	-110	0	-3	-120	-4	-7	23	4	7	51
161.587	0	81	157	45	91	127	41	80	160	66	83	121	33	3	5	-110	0	-3	-121	-4	-7	23	5	7	52
161.71	0	80	156	44	92	128	42	78	160	67	84	121	34	3	5	-109	0	-3	-122	-3	-7	22	4	8	53
161.833	0	81	157	44	91	128	41	78	160	66	84	120	34	3	6	-109	0	-3	-122	-4	-7	23	4	8	53
161.956	0	80	157	42	91	129	42	79	162	67	84	122	34	3	6	-109	0	-2	-121	-3	-7	24	3	7	53
162.079	0	80	158	43	92	129	42	78	162	67	83	121	34	3	5	-110	0	-2	-122	-3	-7	23	3	7	54
162.202	0	80	158	43	92	129	41	78	162	66	84	122	34	4	5	-110	0	-2	-122	-4	-6	23	5	7	53
162.324	0	80	154	43	91	128	42	79	158	67	83	121	35	3	5	-110	0	-2	-121	-3	-7	24	4	7	50
162.447	0	79	154	43	92	129	42	78	158	66	83	122	34	3	6	-110	0	-2	-121	-3	-8	24	4	7	52
162.57	0	79	155	43	92	128	41	78	158	66	83	122	35	3	5	-111	0	-2	-122	-4	-7	24	4	7	51
162.693	0	81	156	44	92	128	42	79	161	67	83	122	35	4	5	-110	0	-3	-122	-3	-7	23	4	7	52
162.816	0	80	158	43	92	129	42	79	162	66	84	122	35	3	5	-109	0	-2	-121	-3	-7	23	4	8	53
162.939	0	81	159	43	92	129	41	78	162	67	83	123	36	3	6	-109	0	-3	-120	-4	-7	23	4	7	54
163.062	0	80	156	44	92	128	40	78	161	67	84	123	34	4	6	-110	0	-4	-121	-4	-7	24	4	7	52
163.185	0	80	154	44	92	128	42	78	160	66	83	122	34	3	5	-111	0	-2	-122	-4	-8	24	4	7	52
163.308	0	79	155	43	92	128	42	78	159	66	83	122	35	2	5	-111	-1	-3	-121	-4	-7	24	4	7	51
163.43	0	80	155	43	92	129	42	77	158	67	84	122	35	3	6	-109	0	-3	-121	-4	-7	24	4	7	52
163.553	0	79	156	42	92	129	41	78	160	66	83	122	35	3	5	-110	-1	-2	-121	-3	-6	23	4	7	53
163.676	0	80	156	42	92	130	42	78	161	67	84	124	35	3	6	-110	0	-3	-121	-4	-7	24	4	6	54
163.799	0	80	157	43	93	130	41	78	161	66	84	124	34	3	5	-110	0	-2	-122	-3	-8	23	4	8	53
163.922	0	81	155	43	93	129	42	78	158	66	84	123	35	3	5	-109	0	-3	-121	-4	-7	23	4	7	51
164.045	0	79	155	44	92	130	42	78	159	66	84	124	35	4	5	-110	0	-2	-121	-4	-6	25	3	7	52
164.168	0	80	156	44	92	129	42	79	161	66	84	122	35	3	7	-110	0	-3	-121	-3	-7	24	4	7	52
164.291	0	80	158	43	92	129	42	80	164	67	84	123	35	2	6	-110	0	-3	-121	-3	-7	23	4	6	53
164.413	0	80	160	44	92	130	41	78	165	68	84	124	35	3	5	-111	0	-2	-120	-4	-8	23	4	7	53
164.536	0	81	158	44	92	129	41	79	162	68	84	123	35	2	5	-110	0	-2	-121	-4	-7	23	4	7	52
164.659	0	81	158	44	92	128	42	79	162	68	83	123	35	3	6	-110	0	-3	-121	-4	-8	23	4	6	51
164.782	0	81	157	44	91	129	43	79	162	68	83	123	35	3	5	-110	0	-3	-120	-4	-7	22	5	7	51
164.905	0	81	156	43	92	129	42	79	161	67	83	123	35	4	6	-109	0	-3	-120	-3	-6	23	4	6	53
165.028	0	81	156	42	92	130	42	78	163	67	84	123	35	3	5	-110	0	-3	-121	-3	-7	23	4	7	52
165.151	0	80	157	44	92	129	41	79	161	67	84	124	34	3	5	-110	0	-2	-121	-4	-8	23	4	6	52
165.274	0	80	154	44	91	128	41	78	158	67	83	122	35	2	5	-110	0	-3	-121	-4	-6	24	3	7	51
165.396	0	79	154	43	91	128	42	78	158	67	84	122	34	3	5	-110	0	-2	-119	-3	-7	24	3	7	50
165.519	0	80	154	43	92	128	42	78	158	67	84	122	35	3	6	-111	0	-3	-120	-4	-7	23	4	7	51
165.642	0	79	154	43	92	129	42	79	159	67	83	123	36	3	5	-110	0	-3	-120	-4	-7	23	4	7	53
165.765	0	81	156	44	92	129	42	79	161	67	84	123	34	4	5	-109	0	-2	-120	-3	-8	24	5	7	53
165.888	0	81	155	45	92	127	42	78	160	67	83	122	35	3	4	-109	0	-2	-120	-3	-7	23	3	8	51
166.011	0	80	155	43	91	126	43	78	158	67	83	121	34	3	5	-110	-1	-2	-120	-3	-7	23	4	7	51
166.134	0	80	155	44	91	127	42	79	158	67	83	121	34	3	4	-111	-1	-2	-120	-3	-7	24	4	7	51
166.257	0	80	155	42	91	128	43	78	159	68	83	121	34	3	5	-109	0	-3	-120	-3	-6	22	4	7	51
166.38	0	80	156	42	92	129	42	80	159	67	83	122	34	3	6	-109	0	-3	-119	-4	-7	23	4	7	53
166.502	0	81	156	42	92	130	41	78	161	66	84	123	33	2	5	-111	0	-3	-120	-3	-7	23	4	7	53
166.625	0	81	154	42	92	128	43	78	157	67	84	122	34	3	5	-110	0	-2	-120	-4	-8	23	4	7	52
166.748	0	80	153	42	92	127	41	78	156	66	83	121	34	3	5	-111	0	-3	-120	-3	-7	24	4	7	52
166.871	0	79	152	42	91	127	42	78	156	66	83	121	34	3	5	-110	-1	-2	-120	-3	-7	23	4	7	52
166.994	0	79	153	42	91	126	41	78	155	66	83	121	33	3	5	-110	0	-3	-120	-3	-6	23	4	7	53
167.117	0	80	153	42	90	125	40	77	157	66	82	119	33	3	6	-112	0	-2	-121	-3	-8	23	4	7	54
167.24	0	80	153	41	89	126	41	78	158	66	82	120	33	3	5	-111	-1	-3	-120	-3	-7	24	5	7	56
167.363	0	79	154	42	91	125	39	78	157	65	82	118	32	3	6	-110	0	-1	-120	-3	-7	24	4	8	53
167.485	0	80	152	41	90	124	40	77	155	65	82	118	31	3	5	-111	0	-3	-121	-3	-7	24	4	8	53
167.608	0	79	151	41	89	125	40	78	154	65	82	118	32	3	5	-112	0	-3	-121	-4	-6	24	4	7	54
167.731	0	79	151	40	90	126	40	78	154	65	82	119	32	2	5	-112	0	-3	-121	-3	-8	24	4	7	55
167.854	0	79	150	40	90	126	39	77	155	65	82	119	32	2	5	-112	0	-3	-121	-4	-6	25	3	6	55
167.977	0	78	152	40	90	126	40	77	156	65	82	120	32	3	5	-112	0	-2	-122	-4	-6	24	4	8	56
[truncated: 1,336 more rows]

## Sheet: Add_info
Time	Marker	Accel_x	Accel_y	Accel_z	Gyro_x	Gyro_y	Gyro_z	Magnet_x	Magnet_y	Magnet_z	battery		ld_gain	pd_gain
[truncated: 2,702 more rows]
