# Supplementary material for: Charitable crowdfunding donation-intention estimation depending on emotional project images using fNIRS-based functional connectivity
Source: PLoS One. 2024 May 8;19(5):e0303144. doi: 10.1371/journal.pone.0303144 (PMC11078340; doi:10.1371/journal.pone.0303144)
Supplement: S1 File — (ZIP) [file pone.0303144.s001.zip › Some donation dataset/negative/subject28.xlsx]

## Sheet: D780
	SNR :	48	50	48	40	41	47	41	37	42	39	51	42	45	46	36
Time	Marker	ch1	ch2	ch3	ch4	ch5	ch6	ch7	ch8	ch9	ch10	ch11	ch12	ch13	ch14	ch15
0.24576	0	642	189	350	148	429	401	318	183	289	322	350	186	246	267	503
0.36864	0	642	189	350	148	429	401	318	183	289	322	350	186	246	267	503
0.49152	0	642	189	354	146	428	407	326	186	289	328	357	188	255	270	507
0.6144	0	639	189	356	149	424	407	328	187	293	330	360	191	261	270	506
0.73728	0	642	187	352	149	417	394	326	195	304	331	357	187	262	265	497
0.86016	0	634	180	342	144	403	387	324	192	300	329	356	182	262	257	489
0.98304	0	635	179	343	144	404	387	324	191	301	328	356	182	263	259	487
1.10592	0	633	180	343	145	405	387	321	190	302	326	357	183	264	260	487
1.2288	0	636	184	347	147	407	388	320	189	302	325	358	186	265	263	491
1.35168	0	646	187	349	148	411	391	322	188	304	324	361	188	266	265	497
1.47456	0	638	190	352	150	412	392	322	189	303	326	361	188	266	265	494
1.59744	0	628	179	342	145	403	387	317	188	301	321	354	181	263	258	478
1.72032	0	619	177	340	144	401	386	315	188	301	319	353	181	263	257	478
1.8432	0	632	179	342	144	400	386	318	187	301	320	354	181	264	258	481
1.96608	0	629	178	342	144	402	387	319	188	301	322	355	183	264	260	485
2.08896	0	642	182	346	146	407	389	318	187	303	321	359	186	266	263	490
2.21184	0	638	187	348	150	412	392	316	186	306	316	364	188	269	268	504
2.33472	0	632	184	347	148	411	392	314	187	306	316	361	183	267	262	497
2.4576	0	624	176	337	145	405	387	309	186	304	312	358	178	267	259	494
2.58048	0	630	176	338	144	406	387	309	187	306	310	358	179	268	259	493
2.70336	0	635	176	340	145	407	389	310	187	307	311	359	181	268	260	497
2.82624	0	638	177	342	147	409	390	312	188	306	312	360	184	268	261	501
2.94912	0	639	180	345	147	413	392	315	189	308	316	361	185	270	263	505
3.072	0	641	184	348	149	415	394	317	190	309	317	362	188	271	266	506
3.19488	0	638	181	346	146	412	393	315	192	307	318	359	182	267	261	493
3.31776	0	627	175	337	144	408	390	315	191	304	316	355	179	266	257	492
3.44064	0	629	177	339	147	413	391	315	190	305	314	357	179	268	258	498
3.56352	0	634	178	340	148	412	391	316	191	306	315	359	181	267	260	497
3.6864	0	644	179	342	149	413	393	317	192	307	317	360	184	268	262	505
3.80928	0	635	183	346	151	413	395	320	194	307	321	361	186	269	264	507
3.93216	0	636	185	349	153	415	396	322	196	310	325	363	188	268	265	511
4.05504	0	631	180	342	148	410	392	319	195	307	321	357	180	266	259	498
4.17792	0	632	176	338	146	409	390	317	193	305	320	357	180	266	259	501
4.3008	0	628	177	340	146	409	389	319	195	306	320	357	180	267	260	504
4.42368	0	628	177	342	148	411	392	320	195	306	322	359	183	267	262	508
4.54656	0	637	181	344	149	411	393	321	194	308	323	361	186	267	265	509
4.66944	0	644	184	348	152	412	394	323	196	308	325	361	188	268	267	514
4.79232	0	643	188	350	155	415	395	325	196	309	327	361	187	268	267	513
4.9152	0	623	180	339	148	407	392	320	195	307	324	356	181	265	260	497
5.03808	0	628	177	338	149	406	389	318	195	306	321	355	180	265	260	499
5.16096	0	636	178	340	149	406	389	318	194	306	320	356	181	265	260	501
5.28384	0	632	180	342	149	408	390	319	196	307	323	357	184	266	262	504
5.40672	0	632	183	345	151	410	392	321	195	309	324	358	186	266	265	505
5.5296	0	637	185	348	152	410	393	323	196	308	326	360	188	267	267	508
5.65248	0	641	188	351	153	413	394	325	197	309	327	360	188	267	268	510
5.77536	0	624	180	341	149	405	390	319	195	306	324	354	180	263	260	500
5.89824	0	630	178	340	148	402	387	320	194	306	322	353	182	263	259	494
6.02112	0	625	179	341	149	404	389	318	194	305	320	353	182	262	261	496
6.144	0	632	180	344	148	406	390	319	193	306	322	355	185	263	263	502
6.26688	0	632	183	347	151	409	391	322	193	308	322	356	187	264	265	509
6.38976	0	635	186	349	154	409	393	322	195	309	323	358	189	266	267	511
6.51264	0	641	190	352	153	413	395	323	196	309	325	359	191	265	268	514
6.63552	0	627	184	345	150	406	392	319	194	307	322	354	182	263	262	499
6.7584	0	624	179	342	148	401	390	319	193	306	321	352	182	262	260	501
6.88128	0	627	181	342	148	403	388	318	193	306	319	352	183	263	261	501
7.00416	0	632	182	344	148	405	389	318	193	306	320	354	185	263	264	503
7.12704	0	630	184	347	150	406	390	321	194	307	322	355	187	265	266	512
7.24992	0	631	187	351	152	407	392	322	194	309	324	357	190	266	268	515
7.3728	0	632	190	353	154	412	395	323	194	310	325	359	191	267	272	517
7.49568	0	638	189	352	152	411	394	320	194	309	322	357	186	267	269	512
7.61856	0	629	182	343	150	405	390	316	193	308	318	353	182	267	265	512
7.74144	0	627	183	345	150	406	391	317	194	309	319	354	184	267	265	515
7.86432	0	628	183	346	148	406	391	318	194	308	321	355	186	266	266	510
7.9872	0	640	184	349	150	409	393	321	194	311	323	357	188	267	268	516
8.11008	0	634	188	353	153	412	396	323	194	311	324	359	190	268	271	521
8.23296	0	637	190	355	153	417	398	325	196	312	326	360	193	269	274	524
8.35584	0	636	189	353	150	412	397	321	197	310	325	357	186	267	268	510
8.47872	0	635	183	346	148	406	392	322	196	309	324	355	184	266	265	511
8.6016	0	637	186	347	149	407	393	322	198	309	326	356	187	267	267	510
8.72448	0	630	186	349	149	407	393	325	197	309	328	356	187	266	267	514
8.84736	0	639	189	352	152	409	395	327	197	311	329	357	190	267	270	515
8.97024	0	648	191	355	154	412	396	328	198	311	331	359	192	268	274	522
9.09312	0	640	195	359	156	414	397	331	200	312	334	359	192	267	273	522
9.216	0	624	187	349	151	404	393	326	199	309	332	354	184	266	266	506
9.33888	0	629	186	348	150	400	391	326	198	310	330	353	185	265	266	508
9.46176	0	634	186	349	151	401	391	326	197	310	332	354	185	266	268	512
9.58464	0	629	187	349	152	403	392	328	197	310	333	355	187	266	268	517
9.70752	0	641	190	352	152	404	394	329	197	311	333	357	190	266	272	517
9.8304	0	640	192	356	154	408	395	328	196	311	333	358	192	267	273	524
9.95328	0	639	195	358	155	410	396	328	197	312	334	357	191	268	272	520
10.0762	0	626	185	345	149	399	391	322	196	308	330	351	183	265	264	513
10.199	0	627	184	345	149	399	391	321	195	309	329	353	183	265	266	512
10.3219	0	626	185	347	149	401	391	321	194	310	327	353	185	266	266	519
10.4448	0	631	186	348	150	402	392	321	194	310	328	354	188	266	268	524
10.5677	0	632	188	353	153	405	392	323	195	311	329	355	189	268	271	528
10.6906	0	636	191	355	152	406	395	323	195	311	330	357	191	268	272	530
10.8134	0	635	191	355	152	407	395	322	195	311	329	354	187	266	268	517
10.9363	0	621	182	343	148	400	391	318	192	308	325	349	181	264	264	512
11.0592	0	622	183	344	149	402	392	315	191	309	322	351	183	265	264	515
11.1821	0	624	183	346	149	405	394	315	190	308	319	352	184	267	264	516
11.305	0	638	185	348	152	407	395	315	191	309	319	353	187	267	267	516
11.4278	0	631	186	351	154	408	398	318	191	310	321	355	189	267	269	523
11.5507	0	633	189	353	154	411	399	321	193	310	323	356	190	268	272	525
11.6736	0	630	189	353	153	409	398	319	194	310	323	355	186	266	267	517
11.7965	0	631	181	343	148	399	392	317	194	307	321	349	182	264	262	508
11.9194	0	622	182	344	147	399	391	317	193	307	322	350	182	265	264	513
12.0422	0	620	183	345	149	400	390	319	194	307	323	351	183	264	264	514
12.1651	0	629	184	346	148	399	391	320	193	308	326	352	186	265	266	517
12.288	0	635	187	351	151	404	394	321	192	310	326	354	188	266	269	523
12.4109	0	637	189	354	152	406	395	323	194	310	328	356	191	267	272	525
12.5338	0	623	188	352	150	405	395	321	196	309	326	352	186	265	267	520
12.6566	0	623	182	344	147	395	391	317	193	307	323	348	182	264	263	509
12.7795	0	629	183	345	148	398	390	318	193	307	325	350	183	264	263	515
12.9024	0	627	183	346	147	397	390	319	194	307	326	350	184	263	264	517
13.0253	0	622	186	349	150	402	393	323	192	309	329	351	186	263	266	522
13.1482	0	631	189	351	152	409	396	322	191	310	326	353	188	265	268	525
13.271	0	633	192	353	153	411	399	323	192	309	327	354	189	265	268	523
13.3939	0	623	184	346	148	399	393	321	193	307	327	347	182	261	261	510
13.5168	0	622	184	344	148	399	392	323	193	307	328	347	183	262	262	509
13.6397	0	628	186	345	147	400	393	325	194	307	329	348	184	262	262	513
13.7626	0	633	186	346	147	402	394	325	193	309	330	350	187	264	263	519
13.8854	0	632	188	350	149	405	396	328	194	310	331	351	190	265	268	530
14.0083	0	644	191	353	150	407	398	329	194	310	330	352	192	268	272	533
14.1312	0	638	190	351	149	406	397	322	193	310	326	349	186	266	267	530
14.2541	0	630	184	341	145	398	394	321	193	308	324	346	182	265	263	523
14.377	0	629	185	343	146	401	395	322	194	310	325	346	183	265	262	528
14.4998	0	628	185	344	146	402	394	323	194	312	326	350	184	265	264	524
14.6227	0	637	187	346	148	407	395	318	192	319	320	359	188	270	270	538
14.7456	0	638	189	350	149	410	395	314	190	321	319	359	190	270	273	545
14.8685	0	633	188	349	149	407	397	315	192	318	320	353	183	268	271	541
14.9914	0	613	180	341	143	397	392	311	192	315	318	346	179	262	265	528
15.1142	0	618	180	341	147	407	395	312	190	319	316	349	182	263	265	543
15.2371	0	631	182	342	151	417	398	308	187	324	308	352	181	267	266	544
15.36	0	633	183	347	153	414	398	307	192	326	308	353	184	267	267	541
15.4829	0	637	185	350	153	413	402	313	198	325	317	352	187	265	270	529
15.6058	0	627	185	351	151	411	400	314	198	323	318	350	183	263	266	521
15.7286	0	622	178	342	150	412	398	313	197	323	314	347	181	263	262	521
15.8515	0	622	179	345	147	411	399	315	199	324	317	348	182	264	264	517
15.9744	0	635	179	346	145	409	399	319	202	323	322	348	183	262	264	515
16.0973	0	645	183	350	147	408	399	324	202	324	327	349	186	264	267	521
16.2202	0	635	188	353	151	411	401	326	202	325	329	350	188	265	269	528
16.343	0	623	185	349	147	405	398	323	201	323	328	347	181	262	263	516
16.4659	0	624	179	344	146	407	396	321	197	321	324	347	181	262	261	514
16.5888	0	634	183	346	147	410	398	319	198	323	321	347	182	263	262	513
16.7117	0	629	184	345	150	416	401	318	196	324	319	351	185	264	265	525
16.8346	0	630	186	351	152	421	404	319	197	325	318	353	188	266	267	531
16.9574	0	634	188	353	152	421	405	318	197	323	316	353	186	266	267	530
17.0803	0	630	180	343	148	413	400	315	196	322	314	351	181	265	262	521
17.2032	0	625	179	344	148	417	401	315	197	325	314	353	183	267	265	532
17.3261	0	626	180	345	150	418	400	317	200	327	315	353	184	268	266	537
17.449	0	631	185	348	153	419	403	320	202	328	317	354	187	268	268	536
17.5718	0	636	188	352	155	424	405	322	204	329	320	356	189	268	270	545
17.6947	0	620	183	345	151	416	402	319	203	325	319	351	181	267	265	531
17.8176	0	617	179	341	150	412	398	319	204	326	318	350	182	265	262	534
17.9405	0	623	180	344	150	412	397	319	205	326	320	350	182	265	263	533
18.0634	0	629	182	344	149	415	398	320	205	326	321	352	184	266	264	539
18.1862	0	632	186	349	153	422	400	320	204	328	320	356	187	268	268	544
18.3091	0	625	190	352	153	422	402	320	205	328	323	354	188	268	269	547
18.432	0	616	180	341	148	412	397	316	205	325	321	348	180	264	260	530
18.5549	0	620	179	340	148	410	396	317	205	325	319	348	180	264	261	534
18.6778	0	621	181	342	149	411	396	318	207	326	319	349	182	264	261	535
18.8006	0	614	182	346	150	413	399	317	207	326	319	351	184	264	263	540
18.9235	0	622	185	348	153	417	402	318	203	326	318	353	187	265	266	541
19.0464	0	624	189	352	155	422	403	318	201	325	316	354	188	265	267	542
19.1693	0	614	180	342	150	417	399	309	199	323	310	348	180	261	259	525
19.2922	0	615	177	340	151	417	401	308	200	324	307	350	181	261	258	525
19.415	0	619	180	343	152	417	401	308	200	325	305	350	183	263	260	533
19.5379	0	622	179	344	153	421	403	307	201	327	305	353	185	264	261	539
19.6608	0	623	183	348	153	422	405	309	202	327	308	353	188	264	265	536
19.7837	0	623	186	352	154	424	407	314	204	326	312	354	190	265	268	536
19.9066	0	619	183	350	151	418	405	312	204	324	311	349	182	262	261	527
20.0294	0	615	175	340	148	408	400	310	206	324	312	345	180	259	257	518
20.1523	0	612	177	343	148	407	400	314	209	324	316	345	182	259	258	519
20.2752	0	605	179	345	148	405	398	316	209	325	317	345	184	257	258	515
20.3981	0	614	181	348	148	408	399	318	208	326	320	347	187	259	261	518
20.521	0	623	183	351	149	408	400	321	207	326	323	349	189	260	263	527
20.6438	0	614	184	354	152	410	402	322	207	324	323	347	188	260	263	523
20.7667	1	614	176	342	145	401	395	318	204	322	320	342	179	257	255	507
20.8896	0	610	176	343	145	399	394	317	205	323	317	343	182	257	257	511
21.0125	0	616	178	345	145	398	395	317	205	324	319	342	183	258	258	514
21.1354	0	618	180	348	148	400	395	319	204	323	320	344	187	258	260	519
21.2582	0	618	185	351	150	403	397	321	203	325	320	346	189	259	265	521
21.3811	0	621	189	355	152	406	398	322	202	324	322	347	192	261	267	523
21.504	0	616	185	349	151	403	398	315	199	322	316	342	184	258	260	513
21.6269	0	608	180	345	148	397	394	312	198	321	311	342	184	256	259	512
21.7498	0	617	182	348	148	399	396	312	198	324	311	342	184	257	260	509
21.8726	0	610	183	348	148	399	395	311	199	323	312	345	186	257	261	512
21.9955	0	621	185	352	150	403	397	312	199	323	313	346	190	259	265	519
22.1184	0	619	188	355	151	405	398	314	198	324	316	347	192	259	267	523
22.2413	0	612	188	352	150	404	398	312	197	321	313	344	185	257	261	509
22.3642	0	608	182	347	148	397	394	309	196	321	308	344	184	256	259	510
22.487	0	613	184	349	148	400	396	309	197	323	308	345	186	257	261	513
22.6099	0	608	183	350	149	402	396	310	197	324	309	345	187	258	262	515
22.7328	0	618	187	353	149	403	398	311	199	325	310	347	190	259	264	518
22.8557	0	616	188	356	152	403	399	314	199	324	312	348	192	258	267	521
22.9786	0	613	186	353	149	402	397	312	199	321	313	345	186	256	261	509
23.1014	0	606	180	345	145	394	391	311	199	322	312	341	183	254	258	504
23.2243	0	602	181	347	146	395	391	312	200	322	313	342	184	256	260	505
23.3472	0	605	181	349	146	395	391	312	199	323	312	344	186	256	261	509
23.4701	0	612	183	351	146	399	391	312	199	323	314	345	190	257	263	514
23.593	0	612	186	354	149	400	394	315	199	324	315	346	192	257	266	517
23.7158	0	613	187	354	149	405	395	313	197	322	312	345	187	257	261	507
23.8387	0	609	179	343	145	397	390	307	195	321	307	341	181	255	259	504
23.9616	0	606	180	346	147	397	391	307	197	323	307	342	183	256	259	510
24.0845	0	604	182	347	146	394	390	309	199	323	309	342	183	256	259	511
24.2074	0	610	183	348	147	398	390	311	199	323	311	345	187	257	261	510
24.3302	0	616	186	352	150	401	392	313	198	324	313	346	190	257	264	515
24.4531	0	613	190	356	150	403	395	315	199	323	316	345	190	258	265	514
24.576	0	598	181	344	145	397	390	309	197	321	309	341	182	255	257	502
24.6989	0	601	181	344	145	397	390	310	196	322	309	340	182	256	258	500
24.8218	0	609	181	345	145	395	389	310	197	323	311	341	183	257	259	500
24.9446	0	609	182	347	147	399	390	312	197	323	311	345	187	258	262	508
25.0675	0	609	185	349	149	401	393	313	197	324	312	345	188	259	264	515
25.1904	0	614	188	352	150	404	396	316	196	323	312	347	190	259	265	514
25.3133	0	606	183	347	147	402	393	310	196	321	310	344	183	257	260	499
25.4362	0	603	180	344	147	402	393	310	194	322	306	343	182	258	258	505
25.559	0	607	181	345	147	401	393	309	196	323	306	344	183	258	260	509
25.6819	0	604	180	346	146	400	393	311	195	323	307	345	186	259	262	509
25.8048	0	614	183	348	147	403	395	311	196	324	309	347	187	260	263	515
25.9277	0	616	186	352	149	404	394	316	198	323	313	347	189	259	264	516
26.0506	0	601	183	346	145	401	393	312	197	321	311	344	182	258	259	506
26.1734	0	598	178	340	145	394	389	311	199	322	310	341	181	257	258	501
26.2963	0	610	180	343	145	393	389	314	199	323	313	343	182	256	258	500
26.4192	0	605	180	343	145	394	389	313	199	323	314	343	183	257	260	505
26.5421	0	605	182	347	146	396	391	316	200	323	316	345	187	258	263	510
26.665	0	612	184	349	147	403	394	318	198	325	315	351	188	262	268	518
26.7878	0	613	183	347	146	404	395	309	195	325	308	349	183	263	263	519
26.9107	0	603	176	338	144	392	390	306	197	324	307	343	180	258	258	509
27.0336	0	598	176	340	144	392	389	309	200	323	311	343	181	259	257	510
27.1565	0	601	179	341	145	394	390	310	199	323	310	345	182	259	259	510
27.2794	0	612	178	343	144	398	391	309	197	326	310	347	185	260	261	520
27.4022	0	612	182	346	146	400	394	308	199	327	311	349	186	262	264	524
27.5251	0	607	184	349	148	403	395	312	199	325	313	348	186	261	262	524
27.648	0	597	175	337	142	391	390	307	198	324	308	341	177	258	255	504
27.7709	0	602	174	337	142	390	389	306	198	324	307	342	179	258	256	506
27.8938	0	601	175	339	142	391	389	305	198	325	307	342	179	259	257	513
28.0166	0	599	178	342	142	393	390	306	198	325	309	344	182	260	259	518
28.1395	0	603	179	344	144	394	390	307	199	325	310	346	184	259	260	517
28.2624	0	614	182	347	144	395	391	310	200	325	313	347	187	260	263	518
28.3853	0	603	180	345	144	395	391	308	201	323	313	343	182	257	258	510
28.5082	0	595	173	337	141	385	385	305	199	323	311	340	178	256	254	502
28.631	0	597	176	339	142	386	386	306	200	323	311	340	180	256	255	499
28.7539	0	605	178	341	142	388	386	307	198	323	312	340	181	256	255	497
28.8768	0	604	179	342	144	392	390	306	196	323	312	343	183	256	259	506
28.9997	0	605	182	346	146	392	392	307	197	323	314	344	185	257	261	511
29.1226	0	609	186	350	148	396	393	310	198	323	314	346	187	258	263	511
29.2454	0	604	181	343	144	390	391	305	197	321	312	342	180	256	257	497
29.3683	0	598	176	338	142	388	388	306	197	321	309	338	181	255	255	501
29.4912	0	598	178	341	142	388	390	304	199	322	310	340	180	255	257	504
29.6141	0	602	181	343	143	391	391	305	197	323	311	342	183	255	258	503
29.737	0	609	181	345	145	392	392	308	198	323	312	344	185	257	262	511
29.8598	0	607	184	348	147	393	394	310	199	323	316	345	187	258	263	513
29.9827	0	603	184	348	146	394	393	311	199	321	316	342	183	257	260	505
30.1056	0	598	178	338	143	388	389	308	197	322	312	340	179	255	256	494
30.2285	0	597	178	340	143	389	390	308	199	323	312	341	181	256	259	497
30.3514	0	601	179	342	143	390	391	308	200	323	312	342	182	257	260	505
30.4742	0	599	181	345	145	392	392	310	199	323	315	345	187	258	262	513
30.5971	0	606	184	349	146	396	394	311	200	323	316	346	188	259	264	516
30.72	0	614	187	353	147	398	396	314	199	323	318	347	189	259	266	518
30.8429	0	601	182	345	145	392	393	308	199	322	315	341	181	257	260	503
30.9658	0	595	177	339	143	387	389	309	200	321	315	340	181	257	258	503
31.0886	0	598	178	342	144	388	390	310	200	321	315	340	181	257	260	498
31.2115	0	605	179	344	143	392	391	310	198	322	316	342	183	257	261	502
31.3344	0	604	180	347	143	393	393	312	199	321	317	344	186	260	263	508
31.4573	0	610	183	349	144	394	395	314	199	322	319	345	189	260	266	512
31.5802	0	613	186	353	146	397	395	317	200	322	321	347	190	262	269	513
31.703	0	598	179	343	143	388	392	310	198	319	318	341	180	259	261	496
31.8259	0	602	177	340	143	385	388	310	198	321	317	341	181	258	259	501
31.9488	0	599	179	343	143	388	390	311	199	321	317	341	182	260	261	505
32.0717	0	603	182	344	144	389	390	312	199	322	317	344	184	260	263	505
32.1946	0	611	184	349	148	390	393	314	198	322	319	344	188	262	267	512
32.3174	0	612	187	352	148	393	396	315	198	322	321	346	190	263	270	516
32.4403	0	610	191	355	150	398	398	316	197	322	322	348	192	263	271	520
32.5632	0	599	183	347	145	390	394	311	196	319	318	344	183	261	264	503
32.6861	0	605	181	343	144	388	392	311	196	320	317	343	183	261	263	508
32.809	0	603	183	345	143	388	392	313	199	321	319	344	184	262	264	511
32.9318	0	602	183	348	144	391	393	314	198	321	320	345	186	263	266	516
33.0547	0	610	187	352	148	392	395	317	197	322	321	347	189	265	269	520
33.1776	0	616	188	354	148	395	396	317	197	322	322	350	191	266	271	519
33.3005	0	611	191	356	149	399	399	319	196	320	324	350	191	265	271	520
33.4234	0	602	183	345	145	393	395	312	194	320	317	348	184	263	266	515
33.5462	0	603	183	347	147	395	395	312	195	322	316	349	185	265	268	514
33.6691	0	602	185	349	146	394	395	314	196	322	318	350	186	265	268	512
33.792	0	607	187	351	149	396	398	315	197	323	320	352	189	265	271	526
33.9149	0	609	188	354	150	399	398	317	197	323	322	355	191	267	274	533
34.0378	0	616	191	357	151	403	400	319	197	325	323	355	193	268	275	537
34.1606	0	612	188	354	149	402	399	316	196	323	321	353	188	265	269	522
34.2835	0	606	183	346	146	398	395	312	194	325	315	356	185	266	268	527
34.4064	0	611	186	347	152	418	400	302	193	336	304	369	187	275	272	561
34.5293	0	622	187	349	158	426	406	298	195	339	298	372	190	277	275	568
34.6522	0	626	188	352	157	425	410	300	198	337	304	369	191	276	277	568
34.775	0	624	190	356	157	425	412	307	200	335	312	364	193	275	278	567
34.8979	0	626	193	359	156	424	412	315	205	333	320	362	195	275	280	565
35.0208	0	611	186	350	150	419	406	316	206	332	321	360	185	274	272	548
35.1437	0	624	185	346	156	435	406	307	204	337	311	370	186	278	271	558
35.2666	0	625	187	347	159	442	408	305	207	340	310	373	188	277	271	565
35.3894	0	624	187	349	157	439	411	307	208	339	313	371	189	276	273	567
35.5123	0	629	189	353	157	436	412	312	210	338	316	370	192	275	276	570
35.6352	0	635	191	358	157	431	412	315	212	337	321	369	194	275	278	573
35.7581	0	631	194	362	157	428	413	319	214	336	327	367	194	274	279	573
35.881	0	614	185	349	151	417	406	318	214	332	328	361	184	272	271	559
36.0038	0	617	183	347	149	412	403	321	215	331	331	359	185	270	270	552
36.1267	0	621	186	350	148	408	402	324	214	330	335	358	186	267	269	537
36.2496	0	620	187	351	151	413	403	326	214	329	336	359	189	266	271	541
36.3725	0	620	190	354	151	413	404	327	212	329	338	359	190	266	274	541
36.4954	0	628	191	357	153	414	404	330	209	329	340	359	193	265	276	536
36.6182	0	623	191	357	152	411	404	331	209	325	340	357	189	264	272	522
36.7411	0	613	184	347	148	402	398	329	208	323	339	354	184	263	268	522
36.864	0	612	185	350	149	403	399	330	207	324	339	353	184	265	270	525
36.9869	0	616	186	350	148	403	397	329	207	324	338	354	186	264	271	523
37.1098	0	622	189	353	149	405	398	330	205	324	337	357	190	266	274	532
37.2326	0	623	191	356	151	407	400	330	205	325	337	357	192	266	277	536
37.3555	0	620	194	359	151	412	401	330	204	326	337	358	192	266	277	538
37.4784	0	608	186	350	147	402	397	324	202	323	332	353	184	265	269	518
37.6013	0	615	184	347	147	403	398	322	200	325	328	354	184	265	270	521
37.7242	0	614	186	349	146	401	397	322	201	325	328	354	186	265	270	526
37.847	0	607	188	351	146	403	396	324	202	326	330	355	187	266	272	525
37.9699	0	627	191	355	148	405	399	326	201	326	333	355	189	265	275	530
38.0928	0	621	193	357	148	405	400	328	199	324	334	355	192	266	276	530
38.2157	0	616	193	357	150	409	403	326	198	324	333	354	189	265	274	528
38.3386	0	613	184	346	147	401	398	320	197	322	327	350	183	264	268	520
38.4614	0	613	185	347	146	399	398	322	198	324	326	349	184	264	268	514
38.5843	0	610	186	348	146	400	397	323	199	324	326	350	184	264	268	514
38.7072	0	614	189	351	147	400	398	326	199	324	328	352	188	265	271	525
38.8301	0	616	191	353	148	403	399	326	199	324	329	354	190	267	275	533
38.953	0	618	193	358	151	409	403	326	197	324	328	356	192	268	277	535
39.0758	0	614	190	352	148	404	401	321	195	320	323	350	185	265	271	521
39.1987	0	606	184	346	147	405	400	318	193	323	318	350	183	264	268	525
39.3216	0	607	186	348	147	406	401	317	195	323	317	352	185	265	269	531
39.4445	0	611	187	350	147	406	401	318	196	323	318	351	186	265	271	531
39.5674	0	607	188	351	146	404	401	323	197	323	323	352	188	265	274	531
39.6902	0	606	191	354	150	410	403	325	196	322	324	357	190	268	277	539
39.8131	0	615	192	354	153	420	406	319	192	321	317	356	187	270	277	546
39.936	0	614	184	347	147	407	402	316	192	316	314	351	184	267	270	531
40.0589	0	616	186	350	149	407	402	319	192	317	318	351	186	266	272	536
40.1818	0	615	186	351	148	409	401	319	192	316	318	352	188	268	274	539
40.3046	0	626	190	354	148	411	404	321	191	316	320	354	190	268	276	547
40.4275	0	636	193	358	149	412	404	324	191	316	324	354	193	267	276	540
40.5504	0	621	194	359	145	413	405	324	193	315	327	352	189	263	272	529
40.6733	0	628	185	349	149	420	403	318	187	312	316	352	185	265	269	532
40.7962	0	625	186	355	145	412	402	322	191	313	320	350	187	261	269	528
40.919	0	623	188	356	141	407	402	325	193	313	325	351	188	260	268	519
41.0419	0	628	190	360	141	412	402	328	193	314	326	353	192	259	272	525
41.1648	0	628	194	364	144	416	406	329	195	315	329	356	194	261	275	525
41.2877	0	616	194	360	139	416	405	324	195	314	322	353	186	259	271	501
41.4106	0	650	197	352	133	410	403	325	195	314	321	352	186	256	272	487
41.5334	0	673	204	353	133	412	404	326	197	315	321	354	187	255	279	513
41.6563	0	671	209	355	135	413	406	328	199	315	326	355	188	253	284	513
41.7792	0	685	215	357	136	418	409	332	201	317	330	357	191	255	292	517
41.9021	0	697	216	362	140	421	413	335	202	318	333	359	190	255	297	518
42.025	0	688	199	355	135	412	408	329	202	314	329	355	184	252	290	501
42.1478	0	689	196	353	138	418	408	331	200	316	330	359	183	255	293	513
42.2707	0	680	196	355	143	428	410	326	198	317	324	364	183	261	296	527
42.3936	0	681	199	356	143	426	412	326	200	318	324	365	186	264	300	534
42.5165	0	695	204	359	145	429	414	326	200	319	325	367	187	266	305	553
42.6394	0	684	202	360	146	430	414	326	201	318	324	364	185	265	298	552
42.7622	0	670	192	348	141	419	409	321	201	314	324	360	179	263	290	544
42.8851	0	663	192	352	144	419	409	324	202	316	326	361	181	262	290	542
43.008	0	627	191	354	145	422	411	325	202	316	328	362	182	262	287	547
43.1309	0	630	193	357	150	426	413	328	202	319	329	365	186	264	288	549
43.2538	0	635	197	361	155	435	416	328	202	321	328	368	188	267	289	549
43.3766	0	630	198	364	157	434	417	328	203	321	328	367	189	268	288	542
43.4995	0	610	185	351	151	425	411	323	201	319	325	363	180	267	279	529
43.6224	0	610	184	351	152	425	409	322	201	321	323	368	183	268	278	535
43.7453	0	604	184	352	152	425	410	321	203	322	325	369	186	267	276	539
43.8682	0	602	186	355	152	428	411	324	203	322	327	367	188	268	277	533
43.991	0	609	190	359	157	435	415	327	202	324	328	370	191	270	277	533
44.1139	0	612	194	363	160	437	416	329	202	324	329	370	195	270	282	542
44.2368	0	600	193	364	158	438	416	329	204	323	330	368	191	270	278	534
44.3597	0	564	180	352	151	426	411	326	204	320	330	364	183	269	270	513
44.4826	0	592	181	353	151	425	411	327	204	321	330	364	186	270	271	516
44.6054	0	592	182	356	150	426	411	328	206	322	332	365	188	270	272	518
44.7283	0	592	184	358	152	428	413	332	208	322	336	366	192	269	273	522
44.8512	0	587	188	363	155	428	414	337	208	322	338	365	195	269	277	516
44.9741	0	594	193	364	156	431	414	340	209	321	342	365	199	268	279	514
45.097	0	580	189	364	153	428	413	339	209	319	343	363	191	266	274	499
45.2198	0	566	182	356	152	423	410	336	207	317	338	362	188	267	269	493
45.3427	0	565	184	357	152	422	411	336	206	318	338	362	190	266	270	491
45.4656	0	569	183	359	152	423	411	335	206	318	338	362	192	266	270	487
45.5885	0	566	186	361	154	427	412	338	207	319	339	363	196	266	272	492
45.7114	0	566	189	364	156	429	414	339	206	319	340	364	198	267	275	496
45.8342	0	569	193	367	157	434	416	341	207	321	339	365	201	266	279	497
45.9571	0	565	190	365	156	430	415	337	206	319	338	363	192	266	275	484
46.08	0	548	183	358	153	421	412	335	206	317	337	359	191	264	268	476
46.2029	0	552	185	361	153	423	412	335	208	317	338	359	193	264	269	477
46.3258	0	551	184	361	152	422	411	335	206	316	338	359	195	263	269	472
46.4486	0	556	188	363	153	426	413	336	205	318	337	361	197	263	271	472
46.5715	0	555	190	366	156	430	415	335	204	320	335	363	202	264	275	481
46.6944	0	557	193	370	159	435	418	335	203	321	333	365	202	264	277	482
46.8173	11	554	187	364	155	429	415	330	204	318	331	361	192	263	269	465
46.9402	0	550	183	362	152	424	413	328	203	319	328	361	195	264	267	461
47.063	0	546	184	363	152	425	413	327	203	318	328	359	194	262	267	461
47.1859	0	541	184	363	153	425	412	328	204	319	329	360	196	262	268	461
47.3088	0	542	186	365	152	427	414	329	203	319	330	361	200	261	270	458
47.4317	0	558	190	366	155	428	415	328	204	319	329	361	201	263	273	459
47.5546	0	551	191	368	155	430	416	328	203	319	329	360	197	261	268	457
47.6774	0	536	182	359	151	418	411	325	203	316	326	357	189	258	264	444
47.8003	0	540	184	360	152	420	410	325	203	316	326	357	193	260	262	441
47.9232	0	537	183	362	151	418	409	325	203	316	326	356	194	258	263	437
48.0461	0	537	185	361	151	419	409	327	203	317	329	356	196	258	264	442
48.169	0	542	188	365	153	423	410	328	203	317	329	359	198	259	265	445
48.2918	0	544	190	367	154	425	411	328	202	316	328	359	200	259	267	444
48.4147	0	541	185	362	151	418	408	324	201	313	325	353	189	258	261	428
48.5376	0	532	182	357	149	412	405	323	201	312	324	353	192	257	257	428
48.6605	0	534	182	359	150	412	405	323	199	313	323	353	191	256	258	429
48.7834	0	532	183	360	150	414	404	323	200	312	324	353	193	257	259	426
48.9062	0	548	184	360	152	415	405	322	199	313	323	354	196	256	262	426
49.0291	0	541	186	362	152	418	406	323	199	313	323	354	197	258	263	431
49.152	0	533	186	363	151	419	406	323	200	311	325	353	195	257	260	426
49.2749	0	531	180	354	149	411	402	319	198	309	320	350	188	255	257	414
49.3978	0	541	180	357	149	411	401	321	197	309	321	349	189	257	256	413
49.5206	0	533	181	357	148	411	400	320	198	309	322	348	190	256	256	412
49.6435	0	532	182	358	149	413	401	323	197	309	325	352	194	257	259	416
49.7664	0	538	185	360	149	416	402	323	196	309	324	354	195	258	261	415
49.8893	0	523	187	363	147	416	404	324	194	310	326	353	197	259	262	415
50.0122	0	559	180	355	144	413	402	320	193	309	320	351	186	259	259	406
50.135	0	541	177	352	145	411	400	318	193	307	316	351	188	259	256	407
50.2579	0	534	178	354	146	412	400	316	192	307	316	352	188	259	256	403
50.3808	0	543	180	355	146	411	399	316	192	308	316	352	190	259	257	404
50.5037	0	540	181	356	147	412	401	315	192	308	316	353	192	259	260	410
50.6266	0	541	184	358	150	414	401	318	193	309	317	355	194	261	262	414
50.7494	0	542	185	359	150	414	402	317	192	308	316	354	192	259	260	410
50.8723	0	546	178	350	145	406	398	314	191	305	313	348	186	257	254	398
50.9952	0	539	179	352	147	406	397	313	190	306	315	349	187	256	254	402
51.1181	0	535	179	352	145	405	396	315	190	305	315	349	188	257	255	404
51.241	0	541	182	354	145	406	397	316	190	306	317	351	191	258	258	404
51.3638	0	556	184	356	148	410	400	315	190	307	315	352	191	258	260	406
51.4867	0	556	185	358	149	411	401	316	191	307	317	354	192	260	260	410
51.6096	0	540	179	351	145	404	397	313	191	304	314	348	183	259	256	402
51.7325	0	543	178	350	145	403	396	312	191	305	314	350	185	259	256	401
51.8554	0	555	179	350	145	401	396	313	191	305	315	351	186	259	256	402
51.9782	0	553	182	352	145	403	395	314	191	307	318	351	188	259	258	406
52.1011	0	550	182	354	145	403	397	315	191	307	319	352	191	259	260	411
52.224	0	555	185	357	146	403	397	318	191	308	321	353	192	261	261	416
52.3469	0	563	187	356	146	403	397	316	192	306	320	351	187	261	261	411
52.4698	0	556	180	348	144	397	394	314	191	305	318	348	182	259	256	405
52.5926	0	551	179	348	144	397	393	312	190	304	317	348	184	259	256	408
52.7155	0	554	179	349	143	396	392	312	190	304	318	350	185	259	256	410
52.8384	0	567	183	352	143	401	394	312	189	306	318	352	188	261	259	415
52.9613	0	568	184	353	147	407	398	314	188	307	317	354	189	262	261	420
53.0842	0	565	187	354	148	407	400	313	189	307	318	355	191	263	263	427
53.207	0	563	184	353	146	403	399	311	191	306	317	351	184	261	260	418
53.3299	0	570	179	345	143	396	394	311	190	305	315	348	180	260	257	415
53.4528	0	567	179	346	144	398	393	311	191	303	316	350	183	261	256	419
53.5757	0	564	181	347	143	397	394	312	191	305	317	350	184	260	257	422
53.6986	0	571	183	351	145	399	396	313	191	306	319	352	187	261	260	425
53.8214	0	582	185	353	146	401	396	314	190	307	320	353	189	262	262	430
53.9443	0	585	188	354	148	401	398	318	192	307	323	353	190	263	265	436
54.0672	0	573	188	352	145	402	399	314	191	305	320	352	183	261	263	430
54.1901	0	575	180	344	145	396	395	312	188	305	316	349	181	261	257	427
54.313	0	584	181	345	143	396	395	312	189	305	317	349	182	261	259	431
54.4358	0	585	181	347	144	399	395	312	190	305	318	350	184	262	261	432
54.5587	0	582	184	351	145	400	397	314	191	306	320	352	187	263	264	441
54.6816	0	587	187	352	147	401	399	315	191	307	320	353	189	264	266	445
54.8045	0	600	190	353	149	403	399	319	191	307	322	354	191	265	269	449
54.9274	0	595	191	355	148	405	401	318	192	308	323	354	188	265	267	450
55.0502	0	585	185	346	145	397	396	316	191	305	322	349	182	263	263	444
55.1731	0	589	186	348	145	396	396	316	191	306	323	350	184	262	264	443
55.296	0	598	188	349	146	398	398	316	191	306	321	352	185	264	266	449
55.4189	0	602	188	351	146	402	399	317	191	306	323	352	188	263	268	454
55.5418	0	603	192	352	149	401	400	320	192	308	324	354	190	266	271	460
55.6646	0	601	194	355	149	404	400	321	192	308	325	355	191	266	273	462
55.7875	0	611	199	359	151	407	402	322	193	308	327	355	192	266	275	466
55.9104	0	605	190	350	147	398	399	318	193	306	323	351	183	265	271	457
56.0333	0	602	189	349	148	397	398	317	193	306	323	351	184	264	271	456
56.1562	0	601	190	350	146	399	398	318	192	306	323	352	186	265	272	462
56.279	0	610	192	352	149	403	400	318	191	307	322	355	189	267	274	469
56.4019	0	613	195	353	150	406	401	321	192	307	323	355	190	268	277	477
56.5248	0	619	197	357	150	405	402	321	192	309	325	357	192	269	279	479
56.6477	0	617	200	359	153	410	405	322	193	311	326	357	196	267	281	482
56.7706	0	617	195	354	148	403	402	320	192	307	325	354	186	268	276	472
56.8934	0	614	192	351	148	401	401	320	193	308	325	355	186	267	276	477
57.0163	0	618	195	352	149	409	403	318	191	309	322	358	187	268	276	478
57.1392	0	618	195	354	151	410	405	319	189	309	321	359	190	268	278	484
57.2621	0	626	197	357	152	411	406	322	192	310	323	359	192	269	281	489
57.385	0	622	199	358	152	412	406	324	193	311	326	359	195	269	284	496
57.5078	0	633	203	361	155	415	409	326	193	311	328	359	196	269	286	493
57.6307	0	621	200	357	151	412	406	324	194	309	326	356	185	269	283	489
57.7536	0	628	195	352	149	408	403	322	193	309	326	355	187	268	279	489
57.8765	0	624	197	354	150	409	404	323	195	309	326	356	188	269	281	496
57.9994	0	627	199	356	150	410	404	325	194	310	327	357	190	269	283	493
58.1222	0	629	199	356	152	411	406	327	194	310	327	357	193	269	285	500
58.2451	0	640	203	360	153	412	407	331	195	310	332	358	194	270	287	507
58.368	0	636	205	362	154	417	409	331	195	312	330	361	197	271	290	514
58.4909	0	636	203	359	154	419	410	325	193	311	327	360	188	271	286	502
58.6138	0	628	197	353	151	413	407	323	192	310	324	358	187	270	282	502
58.7366	0	639	198	355	152	413	407	325	193	309	325	359	189	269	283	505
58.8595	0	629	200	356	152	413	409	325	193	310	327	359	190	271	284	510
58.9824	0	642	201	357	153	416	409	327	195	311	328	361	193	269	287	510
59.1053	0	639	202	361	154	419	410	329	196	312	328	361	196	271	289	517
59.2282	0	647	206	362	155	419	411	332	195	312	330	363	197	272	293	524
59.351	0	639	205	360	154	417	410	328	197	311	328	361	188	272	291	525
59.4739	0	641	199	353	153	417	407	325	195	311	325	362	189	271	287	522
59.5968	0	644	200	355	153	417	409	324	195	312	323	362	189	271	287	526
59.7197	0	646	201	356	152	417	408	326	197	312	325	361	191	270	288	528
59.8426	0	646	202	358	153	418	408	331	199	312	331	360	193	270	291	531
59.9654	0	653	205	361	154	420	410	333	198	313	333	361	195	270	291	532
60.0883	0	653	208	362	158	423	412	334	198	314	332	364	197	270	294	537
60.2112	0	646	204	358	153	419	411	330	198	311	333	358	188	270	290	526
60.3341	0	641	199	354	152	413	407	332	198	309	334	355	188	269	286	524
60.457	0	647	200	356	152	413	407	333	198	310	336	355	189	270	288	517
60.5798	0	650	202	356	152	413	406	334	198	309	336	356	191	270	290	528
60.7027	0	653	204	359	154	414	406	337	198	311	337	356	193	272	292	532
60.8256	0	649	206	360	155	415	407	338	198	310	337	357	194	272	295	535
60.9485	0	661	209	364	156	419	409	339	198	312	337	357	195	272	296	529
61.0714	0	648	202	355	153	414	408	335	195	308	335	354	189	272	288	516
61.1942	0	650	202	354	154	415	407	335	195	309	333	356	189	274	290	523
61.3171	0	650	203	355	154	413	408	334	194	308	333	356	189	274	290	522
61.44	0	653	203	357	153	416	409	335	196	309	332	356	192	273	292	521
61.5629	0	661	205	358	154	417	409	336	196	310	332	357	193	274	295	527
61.6858	0	664	208	361	155	419	409	339	197	311	335	357	195	273	296	524
61.8086	0	652	203	356	152	421	408	333	195	311	328	363	188	277	293	532
61.9315	0	652	201	353	150	418	407	330	195	311	326	361	189	276	293	534
62.0544	0	652	202	354	152	414	406	334	197	311	331	360	189	274	292	532
62.1773	0	657	203	356	152	415	406	335	197	311	333	361	192	274	293	534
62.3002	0	613	206	358	151	418	406	336	196	312	334	362	192	275	295	537
62.423	0	655	209	358	149	418	408	338	196	312	335	362	194	275	297	534
62.5459	0	680	208	358	148	415	407	338	197	311	337	359	188	273	295	525
62.6688	0	675	199	349	147	411	404	334	195	309	334	359	187	273	289	517
62.7917	0	672	198	349	149	409	402	334	195	308	335	357	187	273	291	524
62.9146	0	672	199	350	148	409	402	335	195	309	336	357	187	273	291	520
63.0374	0	669	203	353	150	410	402	335	194	309	337	357	190	273	292	525
63.1603	0	672	204	355	151	413	402	337	195	309	338	358	191	273	295	528
63.2832	0	664	207	358	153	415	404	338	194	310	337	358	193	274	295	532
63.4061	0	655	201	350	150	406	401	332	192	307	334	355	186	273	289	515
63.529	0	658	196	346	148	404	400	330	191	307	331	355	185	272	288	515
63.6518	0	653	197	348	149	404	399	331	191	306	330	355	186	273	288	518
63.7747	0	657	200	349	149	405	399	330	192	307	331	355	188	272	289	524
63.8976	0	657	201	351	150	412	401	329	189	308	329	358	189	273	292	525
64.0205	0	667	203	353	153	414	403	327	190	309	325	360	190	275	296	531
64.1434	0	665	206	356	153	414	405	325	191	309	326	360	191	275	295	539
64.2662	0	648	198	347	150	405	399	323	191	306	326	353	185	272	287	523
64.3891	0	651	195	345	149	403	397	323	190	305	324	354	184	271	288	520
64.512	0	656	197	346	148	401	397	321	190	305	322	354	185	271	289	521
64.6349	0	653	199	348	149	403	397	321	190	305	324	354	188	270	289	527
64.7578	0	653	199	350	147	402	398	323	190	306	325	354	189	270	291	529
64.8806	0	657	201	354	149	404	400	322	189	306	324	355	192	270	293	527
65.0035	0	664	205	355	151	408	400	323	190	307	326	354	192	269	294	526
65.1264	0	646	198	347	146	398	396	319	189	304	323	348	185	267	286	516
65.2493	0	646	195	345	146	396	395	318	189	305	321	348	185	266	286	514
65.3722	0	650	197	347	147	399	397	314	187	305	315	353	186	268	288	523
65.495	0	657	198	349	148	402	399	311	186	307	313	355	188	269	289	526
65.6179	0	652	198	351	149	404	401	311	188	308	314	357	190	267	291	533
65.7408	0	655	201	353	150	404	402	312	189	308	316	357	192	268	292	536
65.8637	0	655	202	355	150	409	404	312	191	309	317	357	191	267	291	532
65.9866	0	654	195	346	146	399	399	310	189	306	315	351	185	264	284	519
66.1094	0	648	194	347	147	398	399	310	189	306	314	351	186	264	285	524
66.2323	0	648	196	348	146	397	399	312	190	307	315	350	187	264	286	525
66.3552	0	652	197	350	147	401	400	314	190	306	317	352	190	266	288	528
66.4781	0	666	200	353	149	402	401	314	191	308	319	354	191	267	291	532
66.601	0	656	202	356	149	402	402	320	192	309	322	353	194	268	294	537
66.7238	0	653	205	357	149	402	402	320	194	310	325	354	192	267	292	535
66.8467	0	651	197	348	146	396	398	317	192	307	321	350	186	267	287	523
66.9696	0	661	197	348	147	400	398	315	190	309	319	351	188	268	288	527
67.0925	0	650	198	350	149	400	400	316	191	308	319	351	187	268	289	530
67.2154	0	650	199	350	148	399	400	320	194	309	326	351	190	269	292	534
67.3382	0	660	201	355	149	400	401	322	194	310	328	353	193	269	295	537
67.4611	0	670	203	357	150	401	402	326	194	310	330	354	195	271	298	543
67.584	0	655	205	358	149	403	403	325	194	311	331	353	192	272	295	538
67.7069	0	646	198	349	147	396	399	321	193	309	328	351	187	271	290	534
67.8298	0	658	199	349	148	397	399	321	192	309	327	352	188	271	292	534
67.9526	0	663	201	350	148	397	398	320	192	309	327	353	190	271	293	536
68.0755	0	655	200	353	149	399	400	321	191	310	328	356	193	271	296	542
68.1984	0	656	206	355	151	401	401	321	192	312	329	356	195	272	298	545
68.3213	0	669	208	359	153	404	403	322	192	312	328	358	198	273	300	545
68.4442	0	666	207	358	152	405	404	321	193	311	327	356	193	272	297	541
68.567	0	654	201	351	148	399	401	320	193	310	326	354	189	271	293	536
68.6899	0	653	203	353	149	401	402	320	192	310	326	356	191	271	295	542
68.8128	0	664	203	354	150	405	403	318	191	312	326	357	191	272	296	539
68.9357	0	668	204	356	152	405	404	321	192	313	326	358	195	272	299	548
69.0586	0	663	207	359	153	408	406	323	193	314	327	359	197	272	301	551
69.1814	0	663	210	361	155	411	408	326	195	313	330	359	198	273	303	553
69.3043	0	663	203	354	150	406	405	322	194	311	327	357	190	272	296	539
69.4272	0	664	203	354	149	404	404	324	193	311	328	356	191	272	298	544
69.5501	0	660	204	356	151	404	404	324	194	312	328	355	191	272	298	542
69.673	0	660	205	356	150	406	404	326	194	312	330	357	194	272	300	548
69.7958	0	668	207	360	151	406	406	328	195	313	332	356	196	272	302	549
69.9187	0	676	209	361	153	408	407	331	195	314	334	357	198	274	305	556
70.0416	0	663	208	360	151	411	408	329	196	313	334	356	194	274	302	547
70.1645	0	661	202	353	149	401	403	326	195	311	331	354	188	275	298	541
70.2874	0	662	202	353	150	403	403	325	194	311	329	354	190	275	298	545
70.4102	0	660	203	353	150	403	402	325	194	312	327	354	190	276	299	546
70.5331	0	659	204	355	151	408	404	326	194	313	326	355	193	275	300	548
70.656	0	665	205	359	153	408	405	327	195	314	327	356	195	276	304	549
70.7789	0	667	207	361	152	405	407	331	195	314	331	354	195	274	305	549
70.9018	0	658	203	354	143	390	398	343	198	310	345	344	185	271	299	528
71.0246	0	646	201	354	142	398	399	351	214	308	355	342	189	265	297	515
71.1475	0	648	203	357	140	396	399	342	214	308	349	343	189	264	297	511
71.2704	0	650	204	357	141	398	401	339	212	309	345	345	191	264	299	514
71.3933	0	661	207	360	143	398	401	338	213	310	344	345	193	265	302	517
71.5162	0	661	209	362	144	398	402	338	213	312	344	347	194	266	304	519
71.639	0	649	208	361	142	397	402	336	213	310	342	346	190	265	299	513
71.7619	0	647	203	355	141	391	399	333	212	309	338	344	186	262	297	508
71.8848	0	658	205	356	143	393	399	332	212	309	340	344	188	264	298	509
72.0077	0	655	205	356	143	393	399	333	211	311	339	345	188	263	297	510
72.1306	0	653	207	358	148	408	404	336	209	311	337	349	191	265	301	517
72.2534	0	669	211	363	167	443	415	335	206	315	325	360	195	275	306	540
72.3763	0	663	210	362	163	437	417	331	208	314	324	360	191	276	302	537
72.4992	0	656	202	354	159	429	413	326	210	314	322	361	186	275	298	532
72.6221	0	651	202	356	160	425	413	327	213	315	326	361	187	273	299	537
72.745	0	653	203	356	158	423	411	330	216	316	328	361	189	274	301	539
72.8678	0	666	205	358	160	424	412	331	217	317	332	362	192	274	304	546
72.9907	0	663	208	361	160	420	410	335	220	317	337	362	194	272	303	543
73.1136	0	662	211	364	161	424	412	337	222	317	339	361	193	272	303	543
73.2365	0	650	200	352	157	414	407	333	220	313	337	357	183	270	296	531
73.3594	0	655	199	351	156	411	405	332	219	312	338	355	186	269	295	532
73.4822	0	657	200	353	156	411	404	334	220	312	338	355	187	269	295	533
73.6051	0	656	202	354	158	410	404	334	219	313	339	357	189	270	298	539
73.728	0	662	205	358	158	412	404	335	219	315	341	358	191	272	300	540
73.8509	0	663	208	360	159	413	406	339	218	315	341	358	193	271	302	545
73.9738	0	655	204	357	157	412	406	335	217	313	339	354	184	271	298	536
74.0966	0	649	200	349	154	405	402	333	217	312	339	354	184	271	294	541
74.2195	0	656	200	351	156	408	402	332	216	312	337	354	185	271	295	541
74.3424	0	661	201	353	155	408	403	332	215	312	338	355	186	271	297	547
74.4653	0	656	203	355	157	411	404	332	214	312	337	356	188	271	297	549
74.5882	0	658	206	358	157	411	405	335	212	312	338	357	191	272	301	552
74.711	0	667	211	360	158	412	406	338	214	312	340	356	192	272	300	551
74.8339	0	656	203	351	154	405	402	332	213	309	338	354	182	271	294	544
74.9568	0	659	201	349	152	403	401	331	213	309	338	355	184	271	292	547
75.0797	0	653	202	352	154	405	401	331	213	311	338	355	185	272	295	549
75.2026	0	657	204	354	154	407	402	331	211	311	338	355	188	271	296	548
75.3254	0	668	208	356	153	406	402	332	211	310	339	355	188	270	298	541
75.4483	0	664	208	358	153	410	404	331	210	310	339	356	192	271	300	551
75.5712	0	659	206	357	153	407	405	329	210	310	337	355	187	271	297	543
75.6941	0	652	200	349	151	402	402	326	208	307	333	354	182	271	293	542
75.817	0	658	198	350	152	405	403	324	208	307	330	354	184	272	295	547
75.9398	0	654	200	351	152	405	401	325	208	308	331	354	185	272	295	546
76.0627	0	658	203	355	157	410	404	327	208	309	331	356	188	272	298	546
76.1856	0	660	205	358	155	411	405	326	209	310	332	357	191	272	301	553
76.3085	0	668	207	361	157	413	407	332	211	312	334	357	191	273	302	555
76.4314	0	650	200	352	152	404	403	328	212	308	333	353	184	272	295	542
76.5542	0	652	196	349	152	401	402	326	212	308	332	353	183	272	293	541
76.6771	0	652	200	351	154	402	401	327	211	308	332	354	185	271	296	547
76.8	0	657	203	353	154	403	401	328	211	309	333	354	187	272	297	549
76.9229	0	659	204	357	155	406	404	328	212	310	334	356	191	272	301	555
77.0458	0	662	206	360	156	408	406	330	212	312	334	357	192	273	304	559
77.1686	0	658	207	362	156	409	407	330	212	312	336	357	192	272	304	556
77.2915	0	652	198	350	152	401	402	324	212	308	334	352	183	270	297	547
77.4144	0	650	199	349	154	406	403	326	210	308	332	353	184	270	297	545
77.5373	0	652	201	353	156	405	404	325	211	309	330	355	186	271	299	548
77.6602	0	652	204	354	157	407	405	325	212	310	332	356	190	271	301	554
77.783	0	661	205	359	156	410	405	328	212	312	332	357	194	272	304	563
77.9059	0	661	207	362	158	413	407	330	213	312	334	360	195	273	308	571
78.0288	0	656	209	364	160	414	409	330	214	314	335	358	193	272	307	562
78.1517	0	647	199	353	153	403	404	326	212	310	332	355	186	272	298	552
78.2746	0	652	199	354	153	405	403	327	213	311	331	355	186	271	300	555
78.3974	0	650	201	357	153	406	404	328	213	311	332	356	188	271	302	559
78.5203	0	656	202	357	155	408	406	328	213	312	332	359	193	272	304	560
78.6432	0	655	206	362	157	410	408	329	212	314	334	359	194	272	308	565
78.7661	0	664	212	363	160	414	409	331	214	315	336	360	197	273	310	571
78.889	0	657	211	365	161	415	410	331	214	314	336	359	192	272	307	562
79.0118	0	653	204	356	157	408	406	326	213	312	332	356	187	272	300	554
79.1347	0	651	203	358	156	408	407	326	212	311	331	357	190	271	302	558
79.2576	0	654	204	358	157	409	406	328	212	312	333	358	191	271	303	560
79.3805	0	654	206	360	157	411	408	328	213	313	334	359	194	271	306	567
79.5034	0	660	209	363	159	414	409	331	213	314	334	360	197	272	309	567
79.6262	0	659	212	367	160	416	411	330	214	315	336	359	197	272	310	567
79.7491	0	648	204	359	156	407	408	327	212	312	334	356	189	271	302	556
79.872	0	646	202	358	155	406	406	326	212	311	333	355	188	270	301	557
79.9949	0	649	204	358	154	407	405	326	212	310	333	355	190	269	302	554
80.1178	0	648	204	360	155	407	406	326	212	312	333	356	193	270	304	557
80.2406	0	652	208	364	157	410	407	328	213	313	334	357	196	270	307	565
80.3635	0	653	210	366	158	410	409	330	213	314	336	358	199	270	310	568
80.4864	0	655	211	368	157	412	409	329	214	312	336	357	194	269	305	555
80.6093	0	641	202	357	154	400	403	325	212	310	333	353	187	269	299	548
80.7322	0	645	203	358	153	403	404	325	211	310	332	353	190	269	301	554
80.855	0	642	202	359	154	402	404	324	210	310	332	353	191	270	301	554
80.9779	0	648	204	361	155	405	406	324	210	311	333	355	193	269	304	554
81.1008	0	648	209	365	156	407	406	325	210	312	333	355	197	270	306	560
81.2237	0	656	210	368	158	410	408	328	211	313	333	356	199	270	309	564
81.3466	0	639	206	363	156	405	407	323	210	310	332	353	190	270	301	552
81.4694	0	643	200	356	152	400	403	321	210	308	330	352	189	269	299	546
81.5923	0	637	204	358	154	402	403	322	209	309	329	352	189	269	301	551
81.7152	0	644	202	359	154	403	403	323	210	310	331	353	192	269	302	558
81.8381	0	643	204	363	154	407	404	324	210	311	332	355	194	270	306	562
81.961	0	651	207	365	155	409	407	324	211	313	331	358	198	271	308	563
82.0838	0	654	209	367	157	412	409	326	210	312	332	357	197	270	309	564
82.2067	0	639	200	357	152	401	405	322	210	308	329	353	186	269	302	553
82.3296	0	637	200	358	151	402	404	322	210	309	329	355	189	269	302	554
82.4525	0	647	201	358	151	407	405	322	210	310	328	357	190	269	302	552
82.5754	0	647	201	360	153	406	406	324	210	309	329	356	194	271	304	558
82.6982	1	649	204	363	153	407	406	326	211	310	332	356	195	270	305	562
82.8211	0	650	207	365	155	410	407	329	212	311	336	356	197	271	308	564
82.944	0	638	204	360	153	403	405	326	211	308	333	354	189	271	302	549
83.0669	0	642	199	357	152	400	403	325	210	308	332	355	189	270	300	553
83.1898	0	641	201	358	151	401	403	326	210	308	333	354	190	269	302	556
83.3126	0	640	202	359	152	404	403	326	210	309	334	356	191	270	302	558
83.4355	0	645	205	362	153	406	405	329	210	310	335	356	194	270	305	560
83.5584	0	651	206	364	154	407	406	329	210	311	335	356	197	272	309	564
83.6813	0	645	207	364	155	410	407	329	211	311	334	356	192	271	303	561
83.8042	0	633	199	354	151	399	403	325	209	307	333	353	186	270	298	551
83.927	0	636	200	356	151	399	402	326	209	307	333	353	188	271	299	548
84.0499	0	641	200	355	151	401	401	325	208	307	333	355	189	271	300	553
84.1728	0	640	202	359	152	403	402	328	208	309	333	355	191	271	303	558
84.2957	0	640	204	361	153	405	404	328	209	309	334	357	194	272	305	563
84.4186	0	645	206	364	155	410	406	329	209	311	334	359	195	271	306	563
84.5414	0	634	198	355	152	402	404	324	208	308	329	355	187	270	298	547
84.6643	0	630	195	352	150	399	401	322	208	307	329	354	186	270	297	550
84.7872	0	631	197	353	150	399	400	322	208	306	329	354	187	270	298	554
84.9101	0	632	197	354	151	402	400	322	207	308	329	356	189	270	300	557
85.033	0	641	200	358	153	404	402	322	207	310	328	358	192	271	301	563
85.1558	0	638	203	360	154	406	403	324	208	310	329	359	193	272	304	566
85.2787	0	635	203	361	155	408	404	324	209	309	329	358	191	271	302	566
85.4016	0	623	194	352	150	400	399	319	208	307	325	355	185	268	295	551
85.5245	0	630	195	351	150	399	399	318	207	307	324	354	186	268	294	550
85.6474	0	629	194	352	149	400	399	317	208	308	324	355	187	269	295	559
85.7702	0	630	196	355	151	404	401	316	207	310	322	358	190	272	299	569
85.8931	0	636	199	357	154	406	403	318	207	311	323	358	192	272	300	561
86.016	0	640	202	360	155	409	406	319	208	312	323	358	194	272	302	560
86.1389	0	628	199	357	153	406	405	318	209	309	325	355	188	269	295	556
86.2618	0	623	193	350	151	397	400	318	211	308	326	352	185	269	293	551
86.3846	0	627	195	352	150	399	400	319	211	309	328	354	186	268	294	548
86.5075	0	639	196	353	152	408	403	318	209	309	325	355	186	268	295	552
86.6304	0	630	198	356	151	405	404	320	211	310	329	356	190	268	297	559
86.7533	0	635	201	359	155	410	408	323	211	310	329	357	192	270	300	563
86.8762	0	632	203	361	156	415	409	322	212	311	328	357	191	270	300	564
86.999	0	627	192	350	150	407	405	317	210	310	323	356	184	270	293	559
87.1219	0	622	191	350	151	404	405	316	211	309	322	358	185	269	292	566
87.2448	0	623	194	351	151	406	405	316	210	311	322	358	186	269	292	564
87.3677	0	624	194	352	152	408	406	318	211	311	324	359	187	269	292	563
87.4906	0	638	197	356	153	408	406	319	213	311	327	358	189	269	295	565
87.6134	0	630	198	358	153	410	406	321	214	312	329	361	191	269	298	572
87.7363	0	628	199	360	155	411	407	321	213	313	329	361	190	268	295	567
87.8592	0	618	191	348	151	401	402	315	211	311	326	357	182	267	289	555
87.9821	0	626	190	348	150	401	401	316	211	311	325	357	183	268	288	555
88.105	0	622	191	349	151	402	401	317	211	310	325	355	185	267	290	558
88.2278	0	620	192	351	150	403	400	319	212	310	329	356	187	268	290	559
88.3507	0	626	196	355	150	402	402	322	214	309	334	353	191	266	293	553
88.4736	0	640	199	359	151	406	405	328	214	310	337	353	192	266	295	553
88.5965	0	628	199	359	151	407	405	325	213	308	337	351	189	265	293	544
88.7194	0	625	192	348	148	401	402	322	211	306	333	348	183	264	288	541
88.8422	0	628	191	350	148	396	401	323	210	306	334	350	185	265	290	543
88.9651	0	627	192	352	146	396	401	324	209	305	335	350	186	266	291	550
89.088	0	629	195	354	147	399	402	328	210	307	336	351	188	268	292	559
89.2109	0	629	197	358	148	400	404	328	211	308	337	354	189	268	296	565
89.3338	0	635	201	361	148	405	407	330	211	310	338	354	192	268	297	564
89.4566	0	628	198	357	146	406	406	324	209	309	331	356	184	270	292	566
89.5795	0	585	196	352	143	403	405	322	209	309	329	354	186	270	290	564
89.7024	0	633	201	352	141	411	408	320	209	312	328	359	187	271	290	563
89.8253	0	676	207	351	141	411	410	321	212	313	328	360	188	273	293	566
89.9482	0	698	207	357	144	410	412	326	216	314	333	358	191	273	296	573
90.071	0	672	205	362	149	409	413	332	217	314	338	357	193	272	299	573
90.1939	0	653	205	363	150	410	412	331	216	313	340	357	190	271	296	557
90.3168	0	642	197	352	148	398	407	327	213	309	337	354	184	271	290	550
90.4397	0	638	197	354	149	399	406	325	211	310	334	353	185	272	291	550
90.5626	0	624	198	356	148	400	406	324	211	311	335	354	187	271	293	549
90.6854	0	627	198	357	151	408	408	325	211	311	332	356	190	272	295	550
90.8083	0	639	199	361	152	406	410	327	212	313	333	357	192	273	298	558
90.9312	0	640	202	364	154	412	412	327	212	313	332	358	194	274	301	565
91.0541	0	628	195	357	149	405	410	324	211	310	330	355	185	273	294	550
91.177	0	618	193	354	149	403	408	322	210	310	329	355	186	273	294	552
91.2998	0	627	194	357	149	405	408	321	210	311	328	356	188	272	296	555
91.4227	0	631	195	357	150	409	409	322	211	311	327	357	190	273	297	561
91.5456	0	622	198	361	153	410	411	324	211	313	330	358	193	273	300	564
91.6685	0	626	200	364	154	416	413	325	212	314	330	360	195	274	303	564
91.7914	0	623	201	363	154	417	415	322	212	313	327	358	189	274	298	559
91.9142	0	623	193	355	151	407	411	320	211	311	327	356	186	272	295	553
92.0371	0	616	193	357	153	413	412	322	212	311	327	356	187	273	296	553
92.16	0	611	193	358	152	411	412	322	212	313	328	357	190	273	297	554
92.2829	0	618	195	361	152	412	413	324	214	314	328	360	193	272	299	560
92.4058	0	623	197	363	153	413	413	325	214	314	330	360	195	273	303	568
92.5286	0	612	198	363	154	413	413	324	215	313	331	359	191	271	299	562
92.6515	0	603	191	355	150	406	408	321	213	312	329	358	187	272	293	553
92.7744	0	609	192	357	151	405	409	324	215	311	330	357	187	271	295	556
92.8973	0	609	192	358	151	406	407	325	214	311	332	357	190	271	296	557
93.0202	0	606	193	361	151	407	409	328	214	312	335	357	194	270	298	560
93.143	0	611	197	364	151	408	410	330	214	312	338	357	196	271	302	559
93.2659	0	614	200	365	154	413	413	331	212	313	338	358	195	271	303	561
93.3888	0	604	191	356	150	406	408	324	211	310	333	353	186	271	293	547
93.5117	0	598	189	356	150	404	406	324	211	310	332	355	187	270	294	551
93.6346	0	594	190	356	150	403	406	323	212	310	331	356	188	271	295	548
93.7574	0	601	192	358	151	404	407	323	212	310	332	357	191	271	297	553
93.8803	0	605	195	361	152	408	408	326	213	312	334	357	195	271	300	559
94.0032	0	606	197	365	153	409	409	328	213	312	336	357	197	271	302	559
94.1261	0	601	195	361	152	406	408	327	212	310	336	355	190	270	296	546
94.249	0	590	189	354	149	398	404	321	211	308	333	354	186	270	293	543
94.3718	0	595	190	356	150	399	404	322	211	309	333	354	188	270	293	542
94.4947	0	595	190	357	151	401	404	322	211	309	333	354	190	270	294	547
94.6176	0	595	193	359	150	403	406	323	210	311	333	355	194	270	297	543
94.7405	0	599	195	362	151	405	407	323	210	311	333	357	196	270	301	551
94.8634	0	606	198	366	152	408	410	325	211	312	334	357	197	271	301	554
94.9862	0	592	190	357	149	401	406	319	211	309	331	354	188	271	294	538
95.1091	0	592	189	355	147	399	404	318	210	309	329	353	190	270	293	539
95.232	0	592	191	357	149	402	405	317	208	309	328	355	189	270	293	545
95.3549	0	599	191	358	151	403	408	317	207	311	328	356	192	270	295	546
95.4778	0	601	196	362	152	407	408	319	208	312	329	357	194	271	299	555
95.6006	0	604	197	364	154	408	410	321	210	313	328	360	198	270	303	556
95.7235	0	596	200	364	153	407	410	319	211	312	330	357	193	269	297	547
95.8464	0	599	192	356	150	402	406	317	210	311	327	356	188	269	293	542
95.9693	0	596	193	358	150	403	408	319	209	311	327	357	190	268	293	546
96.0922	0	600	192	359	149	403	408	317	211	312	327	358	191	268	295	542
96.215	0	599	195	362	151	405	408	319	211	313	330	359	194	268	297	549
96.3379	0	607	196	365	152	408	409	322	213	314	332	359	197	269	301	553
96.4608	0	605	200	365	153	409	411	323	213	314	333	359	196	269	301	557
96.5837	0	599	194	357	150	400	407	319	212	310	330	356	188	267	292	538
96.7066	0	595	192	357	149	401	406	320	211	311	331	355	188	265	292	536
96.8294	0	600	191	359	149	401	405	320	212	311	331	355	190	266	294	542
96.9523	0	597	194	359	150	401	406	322	211	312	334	357	193	266	296	545
97.0752	0	608	200	364	153	405	407	324	211	312	333	357	196	267	300	551
97.1981	0	611	200	367	154	407	410	325	211	314	335	358	197	268	302	555
97.321	0	599	198	361	153	403	407	321	212	310	334	355	188	266	294	541
97.4438	0	598	192	354	150	398	404	320	210	310	332	354	188	267	291	538
97.5667	0	599	193	356	149	399	404	321	209	310	333	353	188	267	292	535
97.6896	0	597	193	357	150	401	405	320	210	310	332	354	191	267	294	541
97.8125	0	603	197	360	150	403	406	321	209	312	333	355	193	267	297	546
97.9354	0	602	198	364	151	405	407	324	210	313	334	355	196	268	300	550
98.0582	0	606	202	365	153	408	409	325	210	312	335	355	195	268	299	549
98.1811	0	599	195	356	150	400	405	319	208	310	331	353	187	267	291	540
98.304	0	596	193	356	150	400	405	319	207	309	330	352	188	267	292	541
98.4269	0	592	195	357	150	401	405	320	208	309	331	353	189	268	293	545
98.5498	0	596	196	358	151	402	405	321	208	310	332	354	192	267	294	545
98.6726	0	609	198	361	152	404	406	321	208	311	332	355	194	269	298	549
98.7955	0	599	201	363	154	410	409	324	208	312	330	358	197	270	301	552
98.9184	0	605	204	365	156	414	411	321	209	312	328	359	193	270	297	548
99.0413	0	602	195	355	152	403	406	317	208	310	327	356	187	267	292	539
99.1642	0	607	196	357	151	402	406	317	209	308	329	354	189	267	292	538
99.287	0	605	195	357	151	404	406	320	209	309	331	354	189	267	293	542
99.4099	0	614	198	359	151	405	408	322	208	310	332	356	192	267	296	540
99.5328	0	605	202	361	160	427	414	322	205	313	325	361	195	270	298	537
99.6557	0	617	201	365	157	427	417	322	207	312	324	361	195	270	298	534
99.7786	0	577	193	356	150	413	411	319	209	309	325	357	187	267	291	524
99.9014	0	565	194	356	147	413	410	321	210	311	328	357	188	267	292	527
100.024	0	621	195	356	147	413	411	321	209	312	327	359	189	267	292	529
100.147	0	633	198	357	147	416	412	323	211	312	328	359	192	267	294	532
100.27	0	637	201	360	148	417	412	325	212	313	332	358	195	268	297	537
100.393	0	638	204	364	150	418	413	328	215	314	337	359	195	267	298	535
100.516	0	626	195	354	146	414	411	324	211	311	333	358	186	267	289	522
100.639	0	620	194	351	147	416	410	321	208	311	327	360	186	269	291	530
100.762	0	629	197	351	146	416	410	320	209	311	327	361	187	267	291	547
100.884	0	648	198	352	146	419	411	320	210	314	327	364	190	269	299	560
101.007	0	664	201	354	147	420	412	322	211	314	328	364	191	269	303	566
101.13	0	670	204	357	148	424	415	322	214	315	329	365	191	268	302	564
101.253	0	631	195	350	144	417	411	319	214	312	330	361	183	266	291	547
101.376	0	646	195	347	144	413	409	318	214	311	330	361	183	266	291	545
101.499	0	657	196	348	144	413	409	319	213	312	331	362	185	265	291	543
101.622	0	651	196	349	145	415	409	321	215	312	334	360	186	264	295	546
101.745	0	643	198	352	149	417	410	324	215	313	337	360	188	263	296	545
101.868	0	621	201	356	148	420	412	325	214	313	339	360	188	263	297	544
101.99	0	633	193	348	144	412	408	322	212	310	336	356	181	263	287	528
102.113	0	614	187	347	146	414	406	320	209	310	334	356	182	264	284	518
102.236	0	611	189	351	145	410	406	321	212	310	338	353	184	262	285	514
102.359	0	609	192	351	152	422	410	324	209	312	333	358	186	265	288	527
102.482	0	619	196	357	159	431	413	324	208	314	328	362	189	269	292	530
102.605	0	623	197	360	158	424	414	323	211	314	333	362	189	266	293	528
102.728	0	598	189	350	152	414	408	320	212	312	333	358	182	264	287	526
102.851	0	577	187	349	149	416	408	321	211	313	331	360	183	265	287	538
102.973	0	593	191	351	147	416	407	321	211	314	330	361	185	268	286	531
103.096	0	624	191	351	148	421	409	323	212	315	332	361	187	268	288	526
103.219	0	624	195	355	147	421	412	324	214	315	335	361	190	267	292	529
103.342	0	624	196	357	148	421	412	326	215	314	336	359	188	265	290	520
103.465	0	633	188	348	145	412	408	324	214	312	336	357	184	265	286	513
103.588	0	604	190	351	147	410	407	325	215	311	339	356	184	264	288	514
103.711	0	605	191	352	149	413	407	327	214	312	340	357	187	265	289	514
103.834	0	605	194	355	149	416	408	327	213	313	338	359	189	267	292	518
103.956	0	616	196	359	151	415	409	328	213	313	340	360	191	267	295	525
104.079	0	610	196	358	152	416	409	327	215	312	340	358	188	266	292	522
104.202	0	597	190	350	151	408	406	324	212	311	339	356	185	267	289	514
104.325	0	586	192	352	152	410	406	324	212	312	337	356	187	267	290	516
104.448	0	589	191	354	152	410	405	324	211	311	338	357	188	267	291	519
104.571	0	598	195	358	153	410	408	325	211	312	339	357	192	267	293	524
104.694	0	594	197	361	153	412	409	326	212	313	340	357	195	268	296	527
104.817	0	602	199	364	153	417	412	325	211	314	339	358	194	268	297	521
104.94	0	585	190	353	152	411	409	319	209	311	333	355	186	267	289	511
105.062	0	590	191	355	152	409	408	319	208	311	332	356	189	267	290	515
105.185	0	586	191	357	151	406	408	319	210	311	331	356	189	267	292	519
105.308	0	587	192	357	151	410	408	319	210	313	332	357	194	266	293	516
105.431	0	586	194	361	150	411	410	320	210	314	333	357	196	267	297	523
105.554	0	592	197	364	153	412	412	320	211	314	334	357	195	266	296	524
105.677	0	581	191	355	149	406	408	316	210	312	331	355	188	266	288	516
105.8	0	580	191	356	150	406	407	315	208	313	328	356	190	266	290	513
105.923	0	583	190	357	150	405	408	314	208	314	326	355	190	264	289	510
106.045	0	580	192	359	151	408	409	315	208	313	328	357	194	263	291	513
106.168	0	583	195	362	151	410	411	315	209	314	328	357	197	264	295	516
106.291	0	588	198	364	155	412	411	318	210	315	330	358	199	263	295	513
106.414	0	579	194	360	151	405	408	315	210	311	329	353	189	262	287	495
106.537	0	578	191	354	150	401	405	313	208	311	326	351	188	260	285	498
106.66	0	575	193	357	151	401	406	312	208	310	325	352	190	261	286	500
106.783	0	575	192	358	150	401	406	312	206	312	325	353	191	262	287	498
106.906	0	588	195	360	151	405	407	313	207	312	326	355	195	262	291	498
107.028	0	583	198	363	154	408	408	313	207	313	327	356	197	263	294	506
107.151	0	578	197	362	153	407	409	314	208	312	327	355	192	262	290	501
107.274	0	571	190	353	149	397	403	311	206	308	324	350	187	260	283	487
107.397	0	581	190	354	149	397	402	311	205	308	324	350	188	261	283	486
107.52	0	572	190	355	150	398	403	310	206	308	324	351	190	260	285	490
107.643	0	573	194	358	149	400	404	312	205	310	326	353	193	262	287	492
107.766	0	580	195	361	151	403	405	313	206	311	326	354	195	262	290	491
107.889	0	589	198	363	153	405	407	313	205	311	327	355	197	263	291	496
108.012	0	576	193	356	150	396	403	310	205	308	324	351	187	262	283	481
108.134	0	570	190	354	150	397	401	308	203	307	321	351	187	261	283	478
108.257	0	573	191	354	149	396	402	307	203	307	320	352	188	262	284	479
108.38	0	579	192	355	151	397	402	308	203	307	323	352	190	261	285	485
108.503	0	582	194	358	151	401	403	310	204	309	325	354	192	265	287	486
108.626	0	579	196	361	152	402	403	313	204	310	326	355	195	265	289	489
108.749	11	582	198	361	153	404	406	313	205	309	325	354	193	264	288	484
108.872	0	580	191	353	151	395	401	310	205	306	324	349	186	262	280	478
108.995	0	576	190	352	148	396	399	310	204	306	324	350	187	262	282	477
109.117	0	583	191	354	147	395	401	311	203	307	324	351	188	262	283	475
109.24	0	582	194	356	150	399	402	311	202	307	325	354	190	264	285	479
109.363	0	590	196	358	151	401	403	313	203	308	326	354	195	265	288	484
109.486	0	588	198	361	153	403	405	315	204	310	328	356	196	266	291	487
109.609	0	591	197	358	152	402	405	313	204	308	327	355	189	265	287	476
109.732	0	579	190	352	148	397	401	311	203	307	324	351	186	263	282	474
109.855	0	586	192	352	149	399	400	311	203	307	324	353	187	264	284	482
109.978	0	584	193	353	150	398	400	311	204	306	324	353	188	264	286	482
110.1	0	595	195	355	151	400	402	311	203	308	324	356	192	266	288	486
110.223	0	596	197	356	152	402	402	312	203	309	324	359	194	267	290	491
110.346	0	594	199	360	153	404	405	314	205	309	325	357	192	266	289	489
110.469	0	586	191	350	149	398	401	311	204	307	324	353	185	264	283	481
110.592	0	590	193	351	149	396	400	312	204	306	324	354	187	264	284	481
110.715	0	593	192	352	150	398	400	312	203	307	324	354	186	264	284	481
110.838	0	592	193	354	150	399	400	313	204	308	325	355	190	266	287	490
110.961	0	595	196	357	152	401	403	315	205	309	328	357	192	266	289	494
111.084	0	595	199	357	153	405	404	317	206	310	328	357	194	266	291	495
111.206	0	606	199	358	152	404	404	317	206	310	328	356	190	266	288	493
111.329	0	590	190	348	150	397	399	313	205	306	325	352	184	263	282	485
111.452	0	588	190	347	148	397	399	314	205	306	325	352	183	264	281	487
111.575	0	592	191	350	151	397	398	314	205	306	327	353	185	264	283	487
111.698	0	605	193	350	150	400	400	315	205	308	328	355	189	264	285	494
111.821	0	605	195	355	152	403	401	316	206	309	328	355	191	266	288	498
111.944	0	599	197	357	152	403	403	320	207	310	332	357	193	266	291	502
112.067	0	599	197	355	152	402	402	318	207	309	331	355	187	265	286	493
112.189	0	599	190	344	149	396	399	313	205	307	325	354	183	263	281	493
112.312	0	597	189	346	149	399	399	313	204	307	325	354	184	263	282	494
112.435	0	594	191	347	149	399	399	314	205	308	325	355	185	264	283	495
112.558	0	599	192	350	150	401	401	315	205	308	325	357	188	265	285	500
112.681	0	607	195	353	150	403	401	315	206	309	326	358	190	265	288	507
112.804	0	604	197	355	153	404	404	319	207	310	328	358	191	265	291	512
112.927	0	607	197	355	153	404	403	316	207	311	329	357	188	263	287	503
113.05	0	597	189	345	148	398	399	314	206	307	326	353	182	262	281	498
113.172	0	603	190	346	149	399	399	315	206	307	326	354	183	263	282	499
113.295	0	599	191	347	150	398	400	316	207	308	326	356	184	263	282	504
113.418	0	607	193	348	150	402	401	317	207	309	327	358	188	264	286	508
113.541	0	609	196	352	150	406	403	317	207	311	327	359	189	265	288	516
113.664	0	610	198	356	153	406	405	319	208	312	328	361	192	265	290	519
113.787	0	611	200	357	154	412	407	320	209	312	329	363	192	266	291	521
113.91	0	604	194	347	150	409	405	315	208	311	325	358	183	263	282	502
114.033	0	610	193	347	152	415	407	315	207	311	320	358	185	264	282	504
114.156	0	605	194	349	152	418	410	317	208	311	321	360	185	265	284	510
114.278	0	607	195	350	153	423	413	318	209	311	321	362	188	265	285	512
114.401	0	610	198	353	156	427	415	322	210	313	323	363	191	266	289	515
114.524	0	624	200	357	156	428	417	326	212	312	326	362	192	266	292	513
114.647	0	615	202	358	156	431	419	326	215	312	328	363	191	267	290	518
114.77	0	608	194	347	153	427	412	323	216	315	324	371	184	267	286	520
114.893	0	613	195	348	157	436	412	328	222	320	328	378	186	265	288	533
115.016	0	624	195	350	157	435	412	325	219	321	328	376	188	264	289	534
115.139	0	615	197	351	157	435	415	327	220	320	331	373	190	264	290	536
115.261	0	616	199	355	158	437	417	330	220	319	335	371	192	265	292	537
115.384	0	622	201	358	157	434	416	332	222	319	340	370	195	263	295	535
115.507	0	624	203	359	158	438	417	334	222	319	340	369	190	263	293	531
115.63	0	615	193	347	155	427	411	331	222	315	339	364	183	263	284	518
115.753	0	611	191	347	154	423	410	330	221	314	340	363	186	262	284	518
115.876	0	613	193	349	153	418	410	330	219	312	339	361	185	263	284	516
115.999	0	620	195	350	153	415	408	331	218	312	343	359	189	262	286	517
116.122	0	618	198	354	155	418	408	335	218	313	343	361	190	263	289	519
116.244	0	617	200	357	156	420	410	335	217	314	343	361	193	265	292	519
116.367	0	616	200	357	156	421	411	332	216	314	341	361	189	263	289	521
116.49	0	611	192	347	152	411	405	328	214	311	339	357	183	262	282	512
116.613	0	609	192	347	152	410	404	328	215	311	338	358	185	262	281	514
116.736	0	614	192	347	152	410	404	328	215	312	336	357	185	263	283	512
116.859	0	609	194	349	153	410	404	327	214	312	338	359	187	262	285	519
116.982	0	617	198	354	154	414	405	330	215	313	338	360	191	263	288	521
117.105	0	614	201	357	155	415	407	331	215	313	340	360	193	263	290	525
117.228	0	612	198	353	154	414	407	330	213	311	338	359	185	263	285	512
117.35	0	610	192	346	151	405	403	326	212	310	337	356	183	262	282	505
117.473	0	608	194	347	152	409	404	326	211	311	335	357	184	263	281	514
117.596	0	607	193	348	153	407	404	326	212	310	336	356	185	263	283	516
117.719	0	612	196	351	153	408	404	328	213	311	338	356	189	263	285	514
117.842	0	621	198	353	154	409	404	328	213	311	338	357	190	264	287	514
117.965	0	615	199	355	155	413	406	328	213	311	340	357	190	264	288	517
118.088	0	605	193	346	151	406	403	324	212	309	338	356	182	264	281	507
118.211	0	609	192	346	152	405	402	324	211	309	335	356	183	264	281	508
118.333	0	618	193	347	152	406	402	323	211	310	334	357	184	264	283	514
118.456	0	609	194	349	153	411	404	323	211	311	334	359	186	266	286	520
118.579	0	610	197	351	153	412	404	324	211	311	335	359	188	264	287	519
118.702	0	619	199	353	154	414	406	325	212	313	336	361	190	265	288	518
118.825	0	610	196	348	151	407	404	323	211	311	335	356	182	264	281	509
118.948	0	605	191	344	149	403	401	322	211	309	335	357	182	263	280	506
119.071	0	608	192	346	150	407	400	320	210	312	333	362	184	263	281	516
119.194	0	609	191	346	151	407	401	319	209	313	333	361	185	263	282	513
119.316	0	615	193	349	150	409	401	321	209	312	334	360	188	264	284	516
119.439	0	615	195	352	151	407	402	322	210	312	337	360	189	263	287	517
119.562	0	607	199	354	151	409	403	324	210	311	338	358	188	264	285	510
119.685	0	605	190	344	148	401	398	319	209	309	335	353	180	262	277	497
119.808	0	603	188	342	148	396	397	317	206	307	334	351	181	261	277	497
119.931	0	602	191	344	148	396	396	317	206	307	335	351	182	261	277	494
120.054	0	603	190	346	146	395	397	318	204	308	335	352	184	261	278	491
120.177	0	608	193	348	147	398	398	314	203	308	332	354	186	263	280	498
120.3	0	610	195	352	149	398	399	315	202	309	331	355	189	262	282	498
120.422	0	604	197	353	149	399	399	314	204	309	333	354	186	261	280	494
120.545	0	604	189	342	145	390	396	309	202	306	329	347	180	258	273	479
120.668	0	597	187	341	144	388	395	308	201	305	326	348	180	257	273	484
120.791	0	602	189	344	146	387	394	306	201	305	324	347	181	258	274	483
120.914	0	599	188	346	146	389	396	306	200	306	324	348	185	258	276	489
121.037	0	604	192	348	146	390	396	306	200	308	325	349	186	259	279	489
121.16	0	602	194	351	148	393	399	307	201	308	325	350	189	261	281	493
121.283	0	602	195	351	147	392	399	306	201	307	324	348	184	260	277	485
121.405	0	592	187	342	145	385	394	302	200	305	320	345	180	256	272	479
121.528	0	595	187	343	145	385	395	301	200	305	319	345	180	256	273	479
121.651	0	599	187	344	144	385	395	300	200	307	319	345	183	257	274	476
121.774	0	596	190	346	146	388	396	301	200	307	321	347	185	258	277	483
121.897	0	598	192	349	147	389	398	303	200	308	321	348	187	259	278	487
122.02	0	599	193	352	148	391	399	304	200	308	322	349	187	258	278	484
122.143	0	594	188	344	144	385	396	300	200	306	319	344	180	254	272	470
122.266	0	591	186	342	145	383	394	299	199	305	318	343	181	254	272	475
122.388	0	591	188	344	144	386	395	299	198	306	317	349	181	257	274	481
122.511	0	593	189	346	147	391	398	299	199	307	314	351	185	258	276	487
122.634	0	606	192	349	147	392	400	301	200	309	317	352	188	259	278	492
122.757	0	598	194	351	150	391	401	305	202	310	322	353	190	259	281	494
122.88	0	593	194	352	147	392	401	306	204	309	324	350	186	258	277	486
123.003	0	590	186	342	145	382	396	304	201	305	320	346	180	255	271	473
123.126	0	593	186	342	145	386	396	301	200	306	317	348	181	256	272	480
123.249	0	588	188	343	146	388	397	302	199	307	317	348	183	257	273	481
123.372	0	590	188	345	147	390	397	304	201	307	321	350	185	258	275	488
123.494	0	594	191	349	150	391	399	307	201	307	322	351	187	258	278	489
123.617	0	602	193	351	151	393	400	308	202	309	323	352	189	260	281	494
123.74	0	596	192	349	149	393	400	308	202	307	322	351	184	258	276	482
123.863	0	585	185	341	146	387	395	305	201	305	320	346	180	256	271	476
123.986	0	591	186	343	146	388	397	304	201	306	318	350	182	257	273	482
124.109	0	596	186	344	148	396	399	301	199	309	314	354	183	261	276	495
124.232	0	593	189	347	150	398	402	304	201	309	317	355	188	261	278	496
124.355	0	593	192	351	151	398	404	307	203	310	320	355	190	262	281	493
124.477	0	598	195	354	152	400	404	310	204	310	324	356	192	262	283	493
124.6	0	597	193	350	150	398	402	309	206	308	324	352	184	259	278	487
124.723	0	588	187	343	147	392	399	308	205	306	321	350	182	258	274	483
124.846	0	594	188	344	148	394	399	308	205	308	321	350	183	259	276	483
124.969	0	590	188	345	150	400	402	309	203	311	318	356	186	261	278	492
125.092	0	598	192	349	152	403	404	309	204	312	319	359	188	264	282	499
125.215	0	598	193	353	153	405	407	310	205	313	320	361	191	264	285	504
125.338	0	602	196	355	152	406	407	311	207	313	323	358	190	261	282	493
125.46	0	586	187	345	149	397	403	310	208	309	322	352	182	258	275	484
125.583	0	592	187	345	149	395	400	312	208	310	326	352	185	259	276	485
125.706	0	592	188	346	146	395	400	315	208	309	329	353	185	259	277	487
125.829	0	592	191	349	150	402	403	316	205	314	326	361	189	262	282	498
125.952	0	601	194	353	153	409	407	314	203	316	323	363	192	264	284	510
126.075	0	599	197	355	154	411	409	313	206	317	323	363	192	263	285	507
126.198	0	589	190	347	150	401	405	311	207	312	325	355	183	259	277	489
126.321	0	586	188	345	150	397	401	312	208	311	325	354	185	258	276	485
126.444	0	594	189	348	149	396	401	312	208	311	327	354	185	258	277	483
126.566	0	589	189	348	149	398	400	315	207	310	330	355	188	260	279	489
126.689	0	593	192	352	149	400	401	316	208	311	333	356	190	260	281	492
126.812	0	593	196	354	151	400	404	318	206	312	334	356	193	261	284	491
126.935	0	597	194	353	151	404	404	311	204	312	324	358	186	261	279	488
127.058	0	585	186	344	150	398	402	307	201	312	317	354	182	259	275	491
127.181	0	580	187	345	150	399	402	306	201	312	316	355	184	260	276	496
127.304	0	587	186	346	149	399	402	304	202	312	315	354	186	259	276	494
127.427	0	596	190	349	150	402	404	304	204	312	317	355	189	258	279	497
127.549	0	589	192	352	150	402	404	306	205	312	318	355	192	259	281	498
127.672	0	586	194	355	152	404	406	308	206	312	321	356	191	259	281	497
127.795	0	584	187	346	148	392	402	303	206	308	319	349	183	254	273	478
127.918	0	586	185	345	147	391	399	302	204	308	317	350	184	254	272	482
128.041	0	588	187	347	147	393	399	302	203	310	316	354	185	254	274	487
128.164	0	578	188	350	148	397	401	302	201	312	313	356	188	255	276	492
128.287	0	588	191	352	149	400	402	301	202	312	313	355	191	255	277	493
128.41	0	595	193	354	150	400	404	302	203	311	315	355	192	256	280	495
128.532	0	577	189	350	147	395	403	299	205	309	315	350	185	253	274	482
128.655	0	579	185	345	145	391	400	299	204	308	313	347	185	252	270	476
128.778	0	579	188	347	147	391	400	300	204	307	314	349	185	252	273	477
128.901	0	589	189	349	147	394	399	300	204	308	314	348	187	253	273	481
129.024	0	585	190	351	148	396	402	302	204	309	316	350	189	254	276	485
129.147	0	590	194	355	149	399	404	303	204	309	317	352	193	255	278	480
129.27	0	584	193	352	148	398	403	302	205	308	317	350	187	253	274	479
129.393	0	581	186	345	146	391	400	299	204	306	313	346	183	251	269	470
129.516	0	581	187	346	146	392	399	299	203	307	313	347	185	252	271	473
129.638	0	580	187	347	147	392	399	299	203	306	313	347	186	252	272	472
129.761	0	592	190	350	147	394	401	301	203	307	315	350	189	253	275	479
129.884	0	588	193	354	149	397	402	304	204	308	316	353	192	255	277	483
130.007	0	589	196	356	149	400	404	305	205	309	317	352	191	255	277	482
130.13	0	577	188	346	148	397	401	299	202	307	311	351	183	254	271	473
130.253	0	583	186	344	146	395	400	298	201	308	310	350	184	254	272	474
130.376	0	584	186	345	147	395	399	298	202	309	310	351	184	254	272	483
130.499	0	576	187	347	147	396	401	300	203	308	310	353	187	255	275	488
130.621	0	580	189	350	145	398	403	301	203	309	314	352	190	255	276	486
130.744	0	596	191	354	146	401	404	304	205	310	317	354	192	255	279	485
130.867	0	585	191	351	147	399	404	304	205	309	317	354	187	254	274	483
130.99	0	576	185	343	144	392	401	301	205	307	314	349	183	252	270	476
131.113	0	580	185	345	144	393	399	303	204	307	315	349	184	253	271	476
131.236	0	586	188	346	144	394	400	302	205	308	315	352	186	255	272	481
131.359	0	584	190	349	150	402	403	305	203	311	314	357	189	256	277	490
131.482	0	587	194	352	151	404	405	305	203	312	315	360	191	256	280	496
131.604	0	583	195	354	150	406	407	306	206	313	318	359	191	256	279	491
131.727	0	588	187	347	145	398	403	302	205	308	314	353	183	253	271	473
131.85	0	583	186	345	144	397	404	305	206	308	315	352	185	254	271	475
131.973	0	579	187	347	145	400	404	306	207	308	317	352	185	254	272	474
132.096	0	585	189	349	146	401	406	307	206	309	318	355	188	256	275	478
132.219	0	595	190	351	149	404	408	308	205	312	318	360	191	258	279	492
132.342	0	590	193	355	149	408	409	310	206	314	318	361	192	258	281	491
132.465	0	580	187	347	146	401	407	307	207	311	316	355	184	255	274	478
132.588	0	582	185	344	145	397	404	306	208	310	316	355	184	254	273	478
132.71	0	587	187	347	145	398	405	307	209	310	317	354	185	256	275	481
132.833	0	587	188	347	146	401	406	309	209	309	321	356	187	257	275	483
132.956	0	589	192	352	148	400	408	312	210	310	325	356	191	257	279	485
133.079	0	591	195	355	151	404	409	314	211	311	326	358	192	260	282	490
133.202	0	591	194	353	148	403	409	312	212	310	326	355	187	259	278	483
133.325	0	583	187	344	147	395	403	310	211	308	324	350	182	257	272	477
133.448	0	585	188	344	146	395	403	311	210	308	323	350	183	258	272	477
133.571	0	590	189	348	148	397	402	312	209	309	323	351	186	258	274	481
133.693	0	587	190	349	149	400	404	312	209	309	323	355	187	260	277	485
133.816	0	588	194	352	150	400	406	315	209	310	325	356	190	261	280	490
133.939	0	593	197	356	150	404	408	314	210	311	326	356	192	260	281	487
134.062	0	590	190	348	149	399	406	309	208	309	323	352	183	258	273	475
134.185	0	576	185	344	147	394	402	310	208	307	321	350	183	258	271	477
134.308	0	575	186	345	145	396	403	311	208	307	323	352	183	259	273	480
134.431	0	590	186	347	146	397	404	312	209	307	323	352	186	259	275	480
134.554	0	598	190	351	147	400	404	313	209	309	326	353	189	261	278	484
134.676	0	591	193	354	150	404	407	316	209	311	326	358	191	263	281	491
134.799	0	587	196	357	151	411	410	317	208	313	323	361	190	264	281	495
134.922	0	583	187	346	148	401	406	310	206	310	319	357	183	260	274	485
135.045	0	585	187	346	147	399	406	310	207	310	318	356	183	259	274	489
135.168	0	583	189	347	147	399	405	310	209	310	322	356	184	259	274	485
135.291	0	583	189	350	150	409	408	313	208	313	320	364	188	264	281	499
135.414	0	592	192	353	153	413	411	312	208	317	319	367	191	268	284	517
135.537	0	602	194	356	155	420	414	313	208	316	320	367	193	268	287	520
135.66	0	585	191	353	151	415	412	312	211	315	320	362	184	265	280	508
135.782	0	580	186	347	150	410	411	313	212	313	319	359	184	262	276	501
135.905	0	587	190	347	154	422	412	315	213	315	318	366	185	264	279	510
136.028	0	607	190	348	158	439	413	318	216	320	323	379	190	273	285	538
136.151	0	606	194	350	163	449	415	320	219	324	326	383	195	278	289	559
136.274	0	616	197	352	166	455	416	319	218	325	326	386	199	280	291	561
136.397	0	606	197	355	164	456	420	318	219	324	327	383	193	278	288	559
136.52	0	599	188	345	157	442	415	318	217	317	329	371	185	269	283	541
136.643	0	598	187	346	158	443	414	320	217	317	330	375	187	267	284	540
136.765	0	599	188	346	158	443	413	319	220	317	332	380	188	265	285	541
136.888	0	599	188	347	157	444	414	321	219	317	335	382	192	265	286	547
137.011	0	608	191	350	158	446	414	324	218	315	338	381	193	263	289	544
137.134	0	599	193	354	158	449	416	326	217	314	338	380	195	262	288	545
137.257	0	596	188	347	155	443	412	323	216	310	338	376	184	258	281	521
137.38	0	595	184	342	154	440	408	321	213	308	336	376	184	258	278	519
137.503	0	604	184	343	153	441	406	321	214	309	336	382	186	260	281	537
137.626	0	600	183	342	153	445	404	320	217	310	338	386	189	262	281	547
137.748	0	608	188	346	156	451	404	318	214	311	335	388	192	263	284	551
137.871	0	617	191	349	157	455	405	318	212	312	333	390	195	263	287	550
137.994	0	602	189	350	157	452	406	318	210	310	333	385	189	263	283	546
138.117	0	589	183	340	154	443	401	313	205	307	326	377	182	260	277	532
138.24	0	595	184	341	157	448	401	313	205	306	322	380	185	261	276	526
138.363	0	621	187	340	160	462	398	313	208	310	320	392	187	267	279	544
138.486	0	617	188	341	163	472	400	314	210	315	320	395	192	270	280	551
138.609	0	627	189	345	157	469	403	309	208	317	319	393	195	271	284	561
138.732	0	632	192	349	161	468	407	310	210	318	321	392	196	271	286	559
138.854	0	610	187	345	156	458	404	307	210	315	320	382	186	270	278	549
138.977	0	605	183	340	157	453	401	306	209	313	319	380	185	269	277	551
139.1	0	604	185	342	155	450	402	306	209	314	317	378	185	267	280	557
139.223	0	596	186	345	157	455	405	306	210	316	316	381	188	269	280	558
139.346	0	637	188	347	157	453	408	307	211	317	320	379	191	269	286	565
139.469	0	631	190	352	156	446	410	308	212	318	323	379	193	268	288	569
139.592	0	607	191	353	158	444	412	309	210	317	326	377	189	267	285	564
139.715	0	604	184	343	155	433	408	303	208	315	324	371	181	265	278	555
139.837	0	610	185	344	157	434	409	305	207	315	324	371	184	266	280	560
139.96	0	603	185	344	156	431	408	306	206	316	324	369	185	266	280	562
140.083	0	619	188	347	157	434	411	307	205	317	325	371	188	266	283	561
140.206	0	615	192	352	158	433	414	309	205	317	326	368	191	266	286	563
140.329	0	615	195	356	159	432	415	313	206	316	328	365	191	267	288	561
140.452	0	603	188	347	155	425	412	309	204	313	324	360	182	266	279	547
140.575	0	602	184	344	154	420	409	308	203	313	323	359	183	266	279	546
140.698	0	603	187	345	156	423	409	307	203	313	322	362	184	268	280	554
140.82	0	609	188	345	158	427	411	307	202	316	321	364	186	270	282	556
140.943	0	615	191	348	158	427	412	308	203	316	323	363	189	270	284	562
141.066	0	614	192	353	159	427	414	310	204	316	325	364	191	270	287	562
141.189	0	608	190	349	157	422	413	308	204	315	324	360	184	268	281	552
141.312	0	598	184	344	152	414	409	307	202	313	323	356	181	266	277	551
141.435	0	601	185	345	153	413	409	308	203	312	323	356	183	266	277	552
141.558	0	602	185	345	153	412	408	308	202	313	323	357	184	267	279	550
141.681	0	607	189	348	153	415	409	307	202	313	325	359	187	267	281	551
141.804	0	608	192	351	157	417	411	310	201	316	325	362	189	268	283	558
141.926	0	608	195	355	159	422	411	308	202	316	326	364	190	268	284	559
142.049	0	594	185	344	153	408	407	303	200	312	322	356	180	266	275	539
142.172	0	602	182	341	151	405	405	303	199	311	321	354	181	263	274	532
142.295	0	594	183	343	151	403	404	303	199	310	323	354	181	262	274	535
142.418	0	591	186	345	152	403	404	302	200	309	324	354	184	262	274	532
142.541	0	600	189	347	152	407	406	303	198	310	323	355	186	263	276	526
142.664	0	607	191	350	152	406	406	305	198	310	324	357	188	262	279	532
142.787	0	600	192	352	153	405	407	305	197	309	327	357	187	260	275	518
142.909	0	584	181	342	149	397	403	299	196	308	321	353	178	258	268	508
143.032	0	585	181	340	146	395	401	296	194	308	319	354	180	257	269	510
143.155	0	592	182	342	147	395	400	298	195	307	319	353	181	256	268	508
143.278	0	590	183	344	147	398	400	299	193	309	319	355	185	257	272	511
143.401	0	592	186	348	148	402	402	298	194	310	319	357	186	258	274	515
143.524	0	596	188	351	150	404	404	297	195	311	320	359	188	259	277	521
143.647	0	599	190	353	151	403	405	298	196	311	321	357	186	258	275	516
143.77	0	584	182	341	146	394	401	294	196	309	318	351	179	256	266	500
143.892	0	588	181	340	148	392	399	294	196	308	318	352	180	255	267	500
144.015	0	584	183	343	148	393	398	295	196	309	318	351	181	256	267	502
144.138	0	592	184	346	147	396	400	295	196	310	320	355	184	256	270	507
144.261	0	590	187	349	149	399	401	297	197	312	321	356	188	256	272	513
144.384	1	602	191	354	150	401	402	299	196	313	321	360	189	258	277	520
144.507	0	601	193	356	152	406	405	298	198	314	320	360	190	258	277	521
144.63	0	587	185	344	148	397	401	293	197	311	318	353	181	254	268	506
144.753	0	584	183	344	148	397	400	295	197	312	318	354	181	254	266	506
144.876	0	591	185	345	148	399	401	295	197	312	318	357	182	254	268	505
144.998	0	595	186	347	150	407	404	295	197	315	317	360	185	255	271	507
145.121	0	594	189	351	151	408	405	296	198	315	319	361	188	256	273	514
145.244	0	596	192	354	153	408	408	299	199	316	322	361	189	256	275	516
145.367	0	592	194	355	154	410	410	299	200	316	323	361	187	256	274	510
145.49	0	598	185	345	150	404	405	297	198	313	320	356	181	254	267	499
145.613	0	589	186	347	150	404	406	298	199	314	321	357	183	254	269	506
145.736	0	588	189	348	150	406	407	299	199	315	321	358	183	254	269	506
145.859	0	593	189	349	150	407	408	300	199	315	323	361	187	255	272	506
145.981	0	605	192	352	152	409	408	303	200	316	324	361	189	256	276	512
146.104	0	596	195	356	155	412	411	306	201	318	326	363	191	257	277	515
146.227	0	593	195	357	153	413	412	305	202	317	326	361	188	256	275	513
146.35	0	589	186	345	150	405	408	301	199	315	322	355	181	253	268	499
146.473	0	590	186	345	150	403	407	302	200	314	322	357	182	253	267	502
146.596	0	594	187	348	150	404	406	303	200	314	323	357	184	254	270	501
146.719	0	590	189	349	150	409	409	305	200	316	324	359	187	254	272	509
146.842	0	595	192	353	153	409	410	306	200	316	325	361	189	255	274	509
146.964	0	599	195	356	154	413	412	307	200	316	326	361	192	256	277	513
147.087	0	600	196	358	156	417	412	308	199	316	326	360	188	257	274	507
147.21	0	583	187	345	150	406	408	304	199	312	322	355	182	254	268	496
147.333	0	586	185	346	150	404	408	305	199	312	321	356	183	253	268	497
147.456	0	591	187	346	150	405	408	304	198	312	321	357	184	254	269	502
147.579	0	589	189	349	152	409	408	306	199	313	323	358	186	255	272	504
147.702	0	598	191	353	152	411	410	307	199	315	324	360	189	256	275	507
147.825	0	595	194	357	155	412	411	307	198	316	325	361	192	258	278	513
147.948	0	601	196	359	156	416	412	309	200	317	326	361	192	257	279	514
148.07	0	588	188	347	150	406	409	306	199	313	322	356	182	255	270	502
148.193	0	592	187	347	151	407	407	306	198	313	321	356	183	255	269	500
148.316	0	586	188	349	151	406	407	304	198	313	321	356	185	255	271	503
148.439	0	594	189	349	152	409	408	307	198	314	322	357	187	256	272	506
148.562	0	593	192	354	153	413	409	308	199	315	324	359	190	257	276	509
148.685	0	598	195	356	153	414	412	310	199	316	325	361	192	259	278	508
148.808	0	603	198	359	154	419	413	310	199	317	326	360	194	258	280	509
148.931	0	591	190	350	151	410	411	307	199	314	322	357	184	257	272	498
149.053	0	587	188	349	152	407	409	308	199	314	324	358	185	256	271	499
149.176	0	588	191	350	151	408	409	308	199	314	324	357	186	256	272	496
149.299	0	594	191	350	153	409	410	307	199	315	325	359	189	257	274	502
149.422	0	595	193	353	153	411	412	309	200	316	326	360	191	257	276	506
149.545	0	595	195	356	154	413	412	312	201	317	329	361	193	258	279	509
149.668	0	594	195	357	153	412	413	312	201	315	330	359	189	256	276	498
149.791	0	591	189	347	151	403	408	308	199	314	326	356	184	256	270	488
149.914	0	587	189	348	150	404	409	309	199	313	326	355	185	256	271	494
150.036	0	586	189	350	150	402	407	310	200	313	327	356	186	257	273	495
150.159	0	594	192	352	151	405	408	310	200	314	328	359	189	257	275	498
150.282	0	603	195	355	153	408	409	312	199	316	328	360	191	259	278	498
150.405	0	596	197	358	154	412	412	314	200	317	331	360	194	259	280	504
150.528	0	590	194	353	152	406	410	311	200	314	329	357	185	257	274	497
150.651	0	584	187	346	149	399	405	309	198	312	325	354	182	256	271	489
150.774	0	598	189	346	150	401	405	308	198	312	324	354	184	255	270	487
150.897	0	589	188	347	151	401	405	309	197	314	325	355	186	257	272	492
151.02	0	589	191	351	152	402	406	309	197	314	325	356	188	258	274	495
151.142	0	594	194	353	152	407	407	309	197	314	326	356	191	258	276	496
151.265	0	606	195	357	153	408	409	311	198	315	328	357	192	259	279	498
151.388	0	588	192	352	151	401	406	308	198	313	326	352	185	257	272	486
151.511	0	581	186	344	148	395	402	307	196	311	323	350	181	255	268	482
151.634	0	588	187	345	149	399	402	306	194	311	320	352	183	256	269	486
151.757	0	597	186	346	150	400	403	304	194	312	319	353	184	256	270	488
151.88	0	590	190	349	150	400	404	306	194	312	321	353	187	257	272	491
152.003	0	591	192	353	151	402	405	308	195	314	322	356	190	257	274	492
152.125	0	596	195	356	152	404	407	308	195	315	322	357	192	258	277	495
152.248	0	594	190	350	150	398	405	303	195	313	319	352	183	256	270	487
152.371	0	585	185	343	147	395	400	302	194	311	316	351	181	254	267	486
152.494	0	582	187	345	148	396	402	302	194	311	317	351	182	253	267	489
152.617	0	588	188	346	149	399	402	301	193	313	315	353	183	253	269	488
152.74	0	592	190	349	149	404	405	301	192	315	313	356	187	255	272	499
152.863	0	595	192	352	151	406	408	303	194	316	315	358	190	255	275	501
152.986	0	592	195	356	152	409	408	302	194	317	316	360	191	255	274	503
153.108	0	585	187	346	146	398	405	300	195	314	313	354	182	252	266	488
153.231	0	588	186	345	148	398	404	300	195	314	313	354	183	252	266	493
153.354	0	590	186	346	148	398	403	300	195	315	315	357	183	251	268	493
153.477	0	584	186	348	147	399	404	301	195	315	316	356	186	252	269	493
153.6	0	589	190	350	149	401	405	302	196	316	318	357	189	253	272	497
153.723	0	597	193	354	150	405	406	304	196	318	320	360	191	254	276	503
153.846	0	589	192	352	150	402	406	303	197	316	319	357	185	253	271	495
153.969	0	578	184	343	146	394	402	300	195	313	316	352	180	250	266	485
154.092	0	582	186	344	148	394	401	301	195	313	316	353	182	251	265	488
154.214	0	588	186	345	149	396	401	302	195	314	316	353	182	251	266	491
154.337	0	590	188	347	149	399	403	301	196	315	317	355	186	252	269	493
154.46	0	588	192	351	150	401	404	304	196	316	319	357	188	253	272	495
154.583	0	592	194	353	152	404	407	305	196	317	321	358	189	253	274	498
154.706	0	588	189	348	149	398	404	303	197	313	318	354	181	252	267	492
154.829	0	584	185	341	146	394	400	299	196	312	316	353	178	250	263	486
154.952	0	587	185	342	147	398	401	300	196	313	314	354	180	250	264	485
155.075	0	585	185	345	148	399	403	300	196	313	315	355	183	251	266	488
155.197	0	589	189	346	149	402	404	302	197	314	318	356	185	252	269	491
155.32	0	596	191	351	149	405	405	305	197	315	321	357	188	253	271	498
155.443	0	598	195	353	153	408	407	307	198	315	322	360	189	254	273	493
155.566	0	586	189	346	151	403	405	302	197	313	318	355	179	253	266	487
155.689	0	586	183	340	148	398	402	302	196	312	317	352	179	251	263	484
155.812	0	584	185	342	148	395	401	303	197	312	318	353	180	252	264	482
155.935	0	588	184	344	148	399	402	304	197	313	319	355	182	253	266	482
156.058	0	587	188	346	149	401	405	304	197	315	321	356	185	254	269	492
156.18	0	591	191	350	151	403	405	306	198	315	321	358	187	255	271	497
156.303	0	594	194	353	151	405	407	308	199	316	324	358	188	254	273	497
156.426	0	588	186	345	146	396	404	304	198	313	320	353	179	252	265	479
156.549	0	580	185	342	148	396	402	303	197	313	319	353	179	251	264	482
156.672	0	586	187	343	149	396	403	303	198	313	319	354	180	252	266	483
156.795	0	584	186	344	149	398	404	303	199	314	321	356	183	252	268	487
156.918	0	593	189	347	149	400	405	306	199	315	321	357	186	253	269	487
157.041	0	588	191	351	150	402	407	308	198	316	324	359	187	254	272	488
157.164	0	589	193	351	151	404	408	308	199	316	323	359	185	254	270	489
157.286	0	580	186	342	147	395	404	304	199	314	321	354	179	253	265	483
157.409	0	588	186	344	148	397	404	305	198	315	320	355	182	252	265	484
157.532	0	585	186	344	148	395	404	306	198	315	323	355	182	253	267	486
157.655	0	586	189	348	148	397	405	307	200	315	326	356	185	254	269	490
157.778	0	586	193	350	151	402	407	310	200	316	327	359	188	256	274	498
157.901	0	593	196	353	151	405	409	311	200	318	327	360	189	258	273	504
158.024	0	590	189	345	147	394	405	307	200	314	326	352	180	254	267	491
158.147	0	582	185	341	144	387	399	309	201	311	330	348	179	252	264	481
158.269	0	584	187	343	145	391	402	309	199	314	329	353	180	255	267	489
158.392	0	592	188	346	149	401	404	308	196	315	323	356	182	258	271	501
158.515	0	597	191	349	149	401	406	308	196	316	324	357	186	258	274	509
158.638	0	596	193	352	149	400	408	310	198	316	327	359	188	258	274	507
158.761	0	592	193	350	150	400	407	308	198	315	328	356	184	256	270	499
158.884	0	584	185	341	146	392	403	305	197	313	326	350	178	252	265	483
159.007	0	593	185	342	146	394	403	307	197	313	325	350	181	252	264	481
159.13	0	590	187	344	144	393	403	308	196	313	328	349	182	252	264	475
159.252	0	590	191	347	146	400	405	309	194	315	328	356	185	251	268	482
159.375	0	611	192	351	154	416	409	307	193	317	321	362	188	257	273	490
159.498	0	593	192	352	150	410	409	306	195	316	322	359	183	254	269	483
159.621	0	593	184	344	145	402	405	304	195	315	321	355	180	251	264	471
159.744	0	546	186	347	143	406	406	307	195	315	323	357	182	252	264	470
159.867	0	585	193	343	138	408	405	305	194	316	321	359	182	252	270	471
159.99	0	631	203	347	138	412	407	304	196	316	320	360	186	253	277	494
160.113	0	629	210	349	138	410	412	307	202	318	327	359	185	252	281	497
160.236	0	649	201	348	137	405	414	308	205	315	331	355	181	251	274	500
160.358	0	621	191	346	144	415	413	304	202	314	324	358	182	257	266	491
160.481	0	615	193	349	143	402	413	303	206	312	326	353	184	255	265	491
160.604	0	610	194	351	142	400	414	310	208	312	331	352	186	254	267	497
160.727	0	614	198	356	144	404	416	311	208	314	331	353	190	255	271	509
160.85	0	627	200	360	147	423	419	304	206	316	321	357	190	256	270	517
160.973	0	617	193	350	141	412	415	297	209	310	314	348	185	250	262	500
161.096	0	607	192	348	141	410	414	299	213	308	315	346	184	248	263	497
161.219	0	597	195	349	139	410	414	304	216	310	319	347	187	249	267	491
161.341	0	617	193	352	142	431	418	302	216	311	316	355	190	251	268	499
161.464	0	631	195	355	141	464	417	288	224	314	312	365	196	253	270	507
161.587	0	612	195	354	140	453	419	294	236	312	319	363	192	250	269	502
161.71	0	604	189	345	137	435	415	304	238	310	325	359	184	246	266	488
161.833	0	597	186	347	137	446	415	306	236	312	326	363	186	247	267	487
161.956	0	600	184	351	136	466	417	299	234	315	325	375	187	251	268	496
162.079	0	597	185	354	144	480	418	299	236	318	322	385	190	257	269	503
162.202	0	596	186	358	145	480	419	300	238	321	321	386	190	258	271	506
162.324	0	579	175	348	147	456	415	306	238	316	323	377	181	256	264	489
162.447	0	577	173	347	149	450	414	310	237	315	325	374	180	258	264	493
162.57	0	577	175	350	158	459	416	314	234	317	324	372	182	260	265	493
162.693	0	575	176	353	158	455	416	314	229	318	322	372	183	261	269	495
162.816	0	577	180	358	158	450	417	317	231	319	324	372	185	259	271	494
162.939	0	559	176	351	155	441	415	314	228	317	322	365	179	257	266	483
163.062	0	561	171	345	151	432	411	312	225	315	320	361	178	255	263	469
163.185	0	563	172	347	155	435	411	314	224	317	319	364	180	257	264	467
163.308	0	555	172	349	154	429	410	313	222	317	319	364	182	257	266	469
163.43	0	568	176	352	158	435	412	314	222	320	320	369	185	260	270	482
163.553	0	547	178	356	159	434	412	315	221	318	320	366	185	258	270	473
163.676	0	544	168	342	152	419	405	309	219	314	316	357	175	253	264	459
163.799	0	564	170	341	147	417	402	307	217	314	314	358	176	252	265	466
163.922	0	566	170	343	147	416	402	306	217	313	313	359	177	252	272	470
164.045	0	567	172	346	149	416	403	307	219	314	315	360	179	251	276	479
164.168	0	565	172	348	149	415	405	307	220	315	317	363	181	250	281	484
164.291	0	569	179	354	153	420	407	308	220	315	319	364	184	251	284	486
164.413	0	535	176	353	152	417	406	306	221	313	319	361	178	250	273	466
164.536	0	520	167	343	149	407	400	303	217	310	315	357	174	248	263	446
164.659	0	524	167	343	149	406	399	301	216	310	313	357	177	249	261	443
164.782	0	526	168	346	150	407	399	301	215	310	313	358	178	249	263	440
164.905	0	515	172	349	152	415	401	303	214	311	313	361	182	249	264	446
165.028	0	526	174	352	151	415	403	305	214	312	315	362	184	252	267	454
165.151	0	543	176	355	151	418	405	304	214	312	315	361	184	251	267	450
165.274	0	528	170	344	147	402	399	300	214	308	313	354	177	247	259	436
165.396	0	543	170	344	148	402	398	301	211	308	312	355	178	250	260	443
165.519	0	538	172	347	147	401	398	302	213	308	313	354	180	251	261	445
165.642	0	536	177	349	152	409	399	302	209	310	312	359	184	252	264	449
165.765	0	553	180	352	159	421	402	302	205	313	308	363	188	257	269	458
165.888	0	546	181	355	159	421	403	301	209	314	307	362	185	255	267	460
166.011	0	533	173	346	155	409	399	298	207	312	303	356	181	253	264	456
166.134	0	534	173	349	155	409	398	298	208	312	304	358	182	254	264	456
166.257	0	523	174	349	154	408	399	300	210	312	307	358	184	253	265	458
166.38	0	537	178	353	154	414	401	301	210	313	309	360	186	254	268	463
166.502	0	543	181	355	154	415	403	303	212	314	312	362	190	256	272	467
166.625	0	546	185	360	158	417	405	306	212	314	313	361	188	255	272	466
166.748	0	544	178	350	154	407	401	302	211	312	311	358	182	253	266	465
166.871	0	549	178	351	154	407	401	303	211	312	311	359	185	254	267	471
166.994	0	552	182	353	157	411	401	303	209	313	309	361	186	256	269	475
167.117	0	559	184	355	160	417	404	305	209	315	309	363	190	258	272	480
167.24	0	566	188	359	161	418	406	306	209	316	310	364	193	259	275	481
167.363	0	566	191	363	161	421	408	309	211	317	313	364	195	258	279	488
167.485	0	559	184	357	156	416	406	306	211	315	311	360	186	258	271	480
167.608	0	561	183	355	157	415	405	306	210	315	309	360	187	257	272	484
167.731	0	568	186	359	158	414	405	307	211	315	311	359	188	258	273	487
167.854	0	565	188	358	159	416	406	308	212	317	312	362	192	258	275	488
167.977	0	573	192	360	161	423	409	312	211	318	313	366	195	260	279	495
168.1	0	580	195	363	164	425	410	312	212	318	315	367	196	260	281	500
168.223	0	578	190	358	159	418	408	308	211	317	312	363	188	259	274	496
168.346	0	579	189	357	159	418	406	308	212	317	312	364	189	259	275	501
168.468	0	585	190	359	159	418	407	310	212	318	312	363	190	260	278	500
168.591	0	589	189	360	159	418	408	310	212	319	314	365	194	260	278	503
168.714	0	589	194	363	160	421	410	313	215	319	318	365	197	260	282	509
168.837	0	592	199	366	162	424	412	316	215	319	320	367	197	261	284	510
168.96	0	581	190	359	156	415	408	312	214	315	318	360	187	258	276	490
169.083	0	582	188	358	154	412	406	311	213	315	317	360	188	258	277	486
169.206	0	588	190	358	154	411	406	312	214	313	317	361	189	258	277	490
169.329	0	582	191	360	154	411	406	314	216	313	321	361	191	258	278	491
169.452	0	594	196	361	155	411	408	316	215	314	324	363	195	259	281	493
169.574	0	596	200	365	157	414	409	317	215	315	324	364	197	259	282	499
169.697	0	584	195	358	154	405	404	314	215	311	323	358	187	256	277	486
169.82	0	577	191	353	153	400	400	312	214	309	322	357	186	254	274	484
169.943	0	581	192	355	153	403	400	311	211	310	320	358	187	256	275	484
170.066	0	598	192	359	153	405	400	311	209	310	319	359	190	256	277	485
170.189	0	600	195	358	154	405	401	312	209	312	319	361	193	257	279	496
170.312	0	593	199	361	156	407	403	312	208	311	320	361	194	258	281	496
170.435	11	583	197	360	154	404	400	310	208	310	319	357	188	255	277	485
170.557	0	591	188	351	151	398	396	306	205	307	315	354	186	253	273	483
170.68	0	590	190	353	151	399	396	306	204	307	313	355	186	254	274	484
170.803	0	585	192	354	151	399	397	305	206	307	314	355	188	254	275	485
170.926	0	593	194	357	153	400	397	307	205	308	316	358	192	255	277	489
171.049	0	602	198	360	155	404	398	307	206	310	316	361	193	257	281	496
171.172	0	598	198	360	154	405	400	308	205	310	314	359	191	256	278	491
171.295	0	583	191	351	152	397	396	304	204	306	311	355	185	253	273	482
171.418	0	581	191	352	151	397	395	303	203	307	310	354	185	254	274	483
171.54	0	605	191	353	150	401	396	302	202	307	309	355	187	254	275	489
171.663	0	604	193	356	152	401	397	304	204	307	312	356	189	255	277	490
171.786	0	599	196	357	154	400	400	307	205	308	315	357	192	255	280	496
171.909	0	602	199	359	155	404	402	308	205	308	316	358	193	256	281	495
172.032	0	591	192	353	151	398	399	304	205	306	313	355	185	254	275	486
172.155	0	598	190	350	149	397	397	304	204	306	312	354	185	254	276	491
172.278	0	577	191	352	149	399	397	305	203	306	309	355	185	255	276	486
172.401	0	610	193	353	151	403	399	304	202	308	308	358	188	256	279	495
172.524	0	618	193	355	151	406	401	306	203	310	310	358	191	257	280	501
172.646	0	615	196	357	153	406	403	309	204	310	312	358	193	258	282	503
172.769	0	592	195	352	151	403	401	305	204	307	310	355	184	255	276	490
172.892	0	594	188	346	150	396	398	304	203	307	308	353	183	253	274	492
173.015	0	604	191	348	153	405	398	304	202	307	307	356	184	255	277	498
173.138	0	602	192	350	153	406	400	305	203	309	307	358	186	255	277	501
173.261	0	601	193	353	152	406	401	307	203	310	309	358	188	255	279	501
173.384	0	623	193	355	152	407	403	308	204	310	311	358	190	255	281	501
173.507	0	611	196	356	152	407	405	310	206	308	313	357	189	255	279	501
173.629	0	603	186	346	148	398	400	307	205	306	310	351	181	252	273	491
173.752	0	602	185	344	147	397	400	306	205	305	309	351	182	252	273	489
173.875	0	613	186	346	147	394	399	307	204	306	308	351	182	253	274	489
173.998	0	608	189	349	148	400	400	306	205	308	309	355	186	255	278	503
174.121	0	609	190	351	148	402	401	307	205	309	310	357	188	255	279	507
174.244	0	617	192	353	148	401	403	308	206	310	311	357	190	256	282	508
174.367	0	617	192	352	147	398	403	307	206	309	311	353	185	253	277	503
174.49	0	608	184	342	145	392	398	303	205	306	307	347	181	251	272	494
174.612	0	603	187	343	146	390	397	302	205	306	308	347	181	250	272	495
174.735	0	605	189	345	147	390	397	302	204	306	307	348	182	250	273	492
174.858	0	612	191	347	148	389	398	301	204	307	307	350	186	250	275	498
174.981	0	609	193	350	150	392	398	302	205	308	310	352	188	251	278	500
175.104	0	611	196	353	149	392	400	302	206	309	311	355	190	251	280	504
175.227	0	606	194	352	149	391	397	301	205	307	309	350	184	250	276	495
175.35	0	608	186	342	145	383	393	298	204	305	306	346	180	247	272	490
175.473	0	600	187	344	144	384	393	297	205	305	306	347	182	248	273	493
175.596	0	615	188	347	144	385	394	297	204	306	303	349	183	249	275	491
175.718	0	622	191	349	144	387	394	297	203	307	305	350	187	249	277	497
175.841	0	619	194	351	149	390	397	299	204	309	306	353	188	250	279	502
175.964	0	616	198	354	152	397	401	300	203	311	306	355	191	251	282	511
176.087	0	613	191	351	147	390	398	297	203	309	302	350	183	249	275	493
176.21	0	612	189	344	146	387	396	294	202	307	302	348	183	247	274	495
176.333	0	607	189	346	145	387	397	296	204	307	302	348	183	249	276	497
176.456	0	616	191	349	146	388	397	297	204	309	304	351	185	249	276	502
176.579	0	615	194	351	147	392	400	299	204	310	305	353	188	250	279	505
176.701	0	629	195	352	148	392	401	303	205	311	308	354	190	252	282	510
176.824	0	622	200	356	150	394	402	303	206	310	311	355	190	252	282	511
176.947	0	610	191	346	146	388	399	300	206	308	308	348	183	249	274	498
177.07	0	609	190	343	146	386	397	300	205	307	308	347	182	248	275	494
177.193	0	622	190	347	146	387	397	300	205	307	307	348	183	250	277	497
177.316	0	612	194	350	147	389	398	302	205	307	309	350	186	252	279	501
177.439	0	620	192	351	147	393	399	303	206	309	310	352	189	254	282	506
177.562	0	624	197	354	149	392	401	305	206	309	312	353	191	254	284	506
177.684	0	621	198	356	149	394	401	305	207	310	313	353	188	255	283	507
177.807	0	620	188	345	143	387	397	301	206	308	308	350	182	253	277	501
177.93	0	623	187	344	145	386	395	301	206	307	308	350	182	251	278	505
178.053	0	617	191	345	145	386	397	301	206	308	309	350	184	253	279	505
178.176	0	623	193	348	148	392	399	302	204	311	307	354	187	255	282	517
178.299	0	626	196	351	150	393	401	304	205	312	307	355	188	255	284	520
178.422	0	623	199	353	151	394	402	305	207	311	310	356	192	255	286	523
178.545	0	619	199	354	151	396	402	304	208	311	311	355	187	253	283	514
178.668	0	620	190	345	145	388	397	302	206	308	309	350	181	250	278	508
178.79	0	619	189	345	145	386	396	303	207	308	310	351	183	252	278	507
178.913	0	624	190	347	144	387	397	303	207	308	310	351	184	252	281	506
179.036	0	624	193	350	146	391	397	305	207	310	311	353	187	253	282	512
179.159	0	634	197	353	148	392	399	307	207	311	312	355	189	255	285	520
179.282	0	633	199	354	150	395	401	308	208	312	314	357	192	256	287	523
179.405	0	631	197	351	148	398	402	305	205	311	308	355	184	255	282	516
179.528	0	626	191	346	147	393	399	303	204	310	305	352	183	254	282	517
179.651	0	628	193	347	147	392	400	302	205	310	307	353	184	254	283	524
179.773	0	616	195	349	148	394	400	302	207	310	307	354	186	254	283	520
179.896	0	641	198	352	153	403	401	302	204	316	302	364	189	261	288	546
180.019	0	651	199	354	156	411	405	298	204	319	297	365	193	265	293	561
180.142	0	639	199	353	153	403	405	302	207	318	303	361	188	261	288	547
180.265	0	625	191	345	150	394	402	302	207	314	304	355	182	257	282	536
180.388	0	627	192	346	149	393	402	303	208	315	305	358	182	257	284	539
180.511	0	633	192	346	149	393	402	303	208	315	306	358	185	257	285	542
180.634	0	631	195	351	149	396	403	306	211	316	311	358	187	257	287	541
180.756	0	631	196	353	149	397	402	310	213	314	316	358	190	258	289	543
180.879	0	643	201	355	150	397	403	311	213	315	318	360	191	258	290	537
181.002	0	628	195	349	147	392	400	307	211	312	315	354	183	255	283	522
181.125	0	630	188	343	145	386	397	306	209	310	313	351	181	253	280	522
181.248	0	629	188	345	145	388	396	306	209	310	312	352	182	253	281	526
181.371	0	632	192	347	146	392	397	305	208	311	311	354	185	256	283	528
181.494	0	645	196	351	147	396	400	306	205	314	309	358	188	258	286	540
181.617	0	636	195	352	148	397	400	305	207	314	310	358	189	257	288	541
181.74	0	633	198	357	148	397	402	307	207	314	313	358	189	257	287	539
181.862	0	631	190	344	146	390	398	302	206	311	307	352	181	253	280	528
181.985	0	633	187	343	145	389	397	301	205	310	307	351	182	253	280	529
182.108	0	635	190	345	145	387	395	302	207	311	308	352	183	253	281	527
182.231	0	628	192	347	146	389	396	302	207	311	309	353	186	254	282	534
182.354	0	636	195	350	147	391	397	305	208	312	311	355	187	255	286	533
182.477	0	643	198	353	150	393	400	306	207	314	311	358	190	257	287	538
182.6	0	638	199	354	150	395	402	304	206	313	310	357	187	256	286	532
182.723	0	623	190	344	146	388	399	301	205	311	305	351	181	253	280	522
182.845	0	628	190	344	146	388	398	302	205	310	304	352	182	254	280	527
182.968	0	634	191	346	148	390	398	302	204	311	305	353	184	255	282	529
183.091	0	631	194	349	149	392	401	303	205	312	306	355	185	256	284	530
183.214	0	636	197	350	151	397	403	305	204	312	306	356	189	257	286	532
183.337	0	636	199	355	152	398	405	307	205	314	307	359	189	257	288	537
183.46	0	629	195	348	149	394	403	303	206	311	305	355	183	255	282	533
183.583	0	622	189	344	148	391	400	302	205	312	304	354	182	255	282	534
183.706	0	633	190	345	147	391	401	303	206	311	306	354	183	254	283	530
183.828	0	627	194	348	147	391	401	305	208	313	308	357	186	255	285	537
183.951	0	635	195	350	148	396	403	307	208	315	309	358	188	257	287	541
184.074	0	635	196	353	150	397	405	309	209	315	311	360	191	257	289	546
184.197	0	639	196	353	149	398	405	306	209	314	311	358	185	256	286	533
184.32	0	629	190	344	147	390	401	303	208	312	308	354	182	254	282	533
184.443	0	628	191	345	148	391	401	304	208	312	309	355	183	255	283	535
184.566	0	626	193	347	148	391	401	305	209	314	309	357	184	256	284	537
184.689	0	630	194	349	149	394	402	307	208	315	311	359	186	256	286	540
184.812	0	637	196	352	151	395	404	308	209	314	314	360	189	256	288	543
184.934	0	636	200	356	152	399	404	309	209	316	314	362	189	259	291	547
185.057	0	623	192	346	147	390	402	305	209	314	309	355	181	255	283	535
185.18	0	619	188	342	147	389	400	303	207	312	308	355	181	254	281	532
185.303	0	631	188	343	146	389	399	304	207	314	308	356	182	255	283	532
185.426	0	629	191	346	146	391	401	305	209	314	311	356	185	256	284	541
185.549	0	629	193	348	148	394	402	308	209	315	313	358	187	257	287	547
185.672	0	637	195	351	147	397	405	307	209	316	312	361	189	259	290	549
185.795	0	643	198	353	151	397	405	309	210	316	314	359	186	258	287	541
185.917	0	622	188	342	147	390	401	304	209	312	311	353	180	255	280	531
186.04	0	622	188	341	147	389	401	304	209	313	311	355	182	255	281	535
186.163	0	628	189	344	149	389	401	305	209	313	310	356	182	256	282	533
186.286	0	633	192	346	149	392	402	307	208	313	312	358	184	256	285	541
186.409	0	635	193	349	150	394	404	309	209	314	312	359	187	257	286	543
186.532	0	630	196	353	152	396	406	310	210	315	315	360	189	258	289	548
186.655	0	630	197	353	151	396	406	310	210	315	314	359	185	258	286	538
186.778	0	629	190	343	147	388	401	306	209	312	309	354	181	255	281	532
186.9	0	625	189	343	147	389	402	307	210	311	312	353	181	257	282	532
187.023	0	623	191	345	147	389	402	308	210	312	314	356	183	256	284	531
187.146	0	628	194	348	150	394	403	308	209	314	312	359	186	259	286	541
187.269	0	637	195	350	151	396	405	310	210	315	314	360	189	259	289	546
187.392	0	633	197	353	152	396	407	311	211	315	315	361	190	261	290	551
187.515	0	632	196	352	151	396	407	310	212	314	316	357	185	259	287	538
187.638	0	622	191	344	149	390	402	308	210	313	313	355	182	257	284	536
187.761	0	627	191	346	149	390	403	308	211	313	314	355	183	258	285	537
187.884	0	626	192	348	149	392	403	310	211	314	314	357	184	258	286	544
188.006	0	634	194	349	151	396	405	311	210	316	314	361	188	259	288	545
188.129	0	639	196	352	153	398	407	312	210	316	314	360	189	259	291	553
188.252	0	634	200	355	153	399	408	313	212	315	316	360	187	259	290	547
188.375	0	624	192	345	150	392	404	309	210	313	314	356	182	257	283	540
188.498	0	629	190	345	150	392	404	310	210	314	312	357	183	258	285	539
188.621	0	632	192	347	150	392	404	309	211	315	312	357	184	258	286	541
188.744	0	629	194	350	151	393	405	311	213	315	317	359	187	259	288	548
188.867	0	633	197	353	150	395	406	315	214	316	320	360	189	261	291	553
188.989	0	632	199	355	153	396	409	316	213	317	321	362	192	261	294	554
189.112	0	640	198	354	152	396	408	313	214	316	320	358	186	260	288	545
189.235	0	623	190	344	148	387	402	311	212	314	316	355	182	258	285	542
189.358	0	621	190	345	149	386	402	312	212	315	315	356	182	259	286	550
189.481	0	624	191	347	149	389	402	310	211	315	315	356	184	258	286	546
189.604	0	636	193	349	149	390	402	311	211	316	317	358	186	259	287	552
189.727	0	629	197	352	151	393	404	311	212	317	318	360	189	260	290	556
189.85	0	629	199	356	154	394	406	313	212	317	319	361	190	260	292	556
189.972	0	625	195	350	150	389	403	310	212	315	316	356	182	258	285	542
190.095	0	623	189	344	148	384	400	308	210	314	315	355	180	256	282	542
190.218	0	626	190	344	148	386	399	306	210	314	314	355	182	257	284	544
190.341	0	621	191	347	149	386	400	307	209	315	314	357	184	257	285	549
190.464	0	627	193	350	149	388	401	308	209	316	315	359	186	258	288	550
190.587	0	634	196	352	150	391	403	310	211	315	318	360	188	259	290	556
190.71	0	637	200	356	152	393	404	311	212	317	320	361	189	259	291	557
190.833	0	618	192	347	148	387	400	308	211	314	315	355	182	258	284	540
190.956	0	617	189	345	148	383	398	305	210	313	314	354	180	256	283	541
191.078	0	624	190	345	147	383	399	306	209	313	314	355	183	257	283	542
191.201	0	626	192	349	147	385	399	307	210	314	316	357	185	258	287	543
191.324	0	633	195	350	148	389	400	308	210	316	317	358	187	258	289	544
191.447	0	628	196	353	150	390	402	308	210	316	317	360	189	259	290	548
191.57	0	632	199	356	150	392	403	310	211	316	318	359	188	259	291	546
191.693	0	621	191	346	146	383	400	306	210	313	316	354	182	257	284	538
191.816	0	628	191	346	148	387	400	305	209	314	312	356	183	259	286	542
191.939	0	626	193	347	148	389	401	304	209	315	310	359	184	259	289	554
192.061	0	630	194	350	149	393	405	305	207	318	310	361	187	259	289	560
192.184	0	631	196	353	152	396	406	307	208	319	311	363	190	261	294	571
192.307	0	634	199	356	154	397	407	308	211	320	314	364	192	263	296	572
192.43	0	633	198	355	153	397	408	309	211	318	314	362	187	260	291	560
192.553	0	621	190	345	148	391	403	305	211	316	312	357	181	258	286	555
192.676	0	621	191	347	148	388	403	307	213	315	316	356	183	257	286	550
192.799	0	625	192	348	148	391	403	308	213	315	319	359	184	258	286	548
192.922	0	630	193	350	150	394	404	309	212	317	317	360	187	260	289	552
193.044	0	630	196	353	152	395	406	312	212	318	318	362	190	261	292	559
193.167	0	629	199	356	154	396	408	313	213	318	320	362	191	261	294	561
193.29	0	619	195	353	151	394	407	310	213	316	319	359	183	260	287	545
193.413	0	621	189	344	148	389	402	308	212	314	315	355	182	257	283	538
193.536	0	618	189	346	147	389	402	308	212	315	315	355	183	257	284	545
193.659	0	618	190	347	149	391	403	309	212	315	316	358	184	259	285	549
193.782	0	623	192	350	150	393	405	310	211	316	316	359	186	260	288	554
193.905	0	634	196	352	151	396	406	311	211	317	317	361	189	260	291	559
194.028	0	627	198	356	154	397	407	313	212	318	319	362	191	261	292	560
194.15	0	615	194	352	150	395	406	309	212	315	317	358	183	259	286	550
194.273	0	616	188	344	148	388	403	308	211	314	315	355	181	257	282	541
194.396	0	619	189	346	149	388	403	309	210	314	315	355	182	256	283	543
194.519	0	615	189	347	148	387	401	310	212	313	317	355	183	257	285	541
194.642	0	618	193	351	149	391	403	311	212	315	319	357	186	258	287	546
194.765	0	627	195	354	151	394	405	312	211	316	319	360	188	260	290	550
194.888	0	630	198	356	153	396	407	313	211	317	319	361	191	259	292	554
195.011	0	623	196	353	150	393	406	312	212	315	318	357	184	258	287	539
195.133	0	613	189	346	148	389	402	308	210	313	316	354	182	257	284	535
195.256	0	619	190	348	148	390	403	309	210	314	313	356	182	257	285	544
195.379	0	625	190	349	149	393	403	309	209	315	312	358	184	259	287	552
195.502	0	627	192	350	151	397	406	308	210	317	312	361	188	261	291	563
195.625	0	623	194	353	152	399	406	308	211	319	313	362	189	262	293	567
195.748	0	628	197	355	152	402	408	309	210	320	314	363	190	262	294	567
195.871	0	624	190	347	149	395	405	306	210	317	310	358	182	259	286	558
195.994	0	620	188	346	150	397	406	305	209	318	309	358	184	259	285	557
196.116	0	625	192	347	152	404	408	306	210	317	307	360	183	259	286	558
196.239	0	628	193	348	156	413	411	311	209	319	310	363	186	261	289	561
196.362	0	637	195	352	155	415	414	314	212	319	314	363	189	261	290	566
196.485	0	632	197	355	154	411	414	316	215	319	319	363	190	262	292	568
196.608	0	635	199	358	155	414	414	320	217	319	323	364	190	261	292	562
196.731	0	621	190	346	151	403	410	315	216	316	319	357	181	258	284	552
196.854	0	622	187	344	150	399	408	316	215	314	319	356	181	258	284	550
196.977	0	620	188	346	149	397	407	316	216	316	322	356	182	258	284	551
197.1	0	624	190	349	150	395	406	318	216	315	325	358	184	257	286	546
197.222	0	623	193	351	151	397	407	319	215	315	325	360	186	258	288	554
197.345	0	631	196	354	153	400	408	319	214	317	324	360	188	259	290	557
197.468	0	625	197	355	152	403	409	318	216	317	325	359	186	259	287	557
197.591	0	614	187	344	149	391	404	313	213	313	320	353	179	255	280	540
197.714	0	612	186	343	149	391	403	312	211	312	317	353	181	255	279	545
197.837	0	617	187	344	149	391	403	311	211	313	316	353	181	256	280	547
197.96	0	618	188	346	151	394	404	310	210	315	315	356	182	256	283	557
198.083	0	620	190	348	151	395	404	311	211	315	316	357	185	257	284	555
198.205	0	625	193	352	151	396	404	312	211	315	318	357	187	257	285	558
198.328	0	619	194	353	151	395	403	312	212	313	319	354	185	255	282	550
198.451	0	609	186	343	147	385	399	308	211	310	315	348	178	253	276	538
198.574	0	609	184	341	148	383	398	307	210	310	315	349	179	252	275	533
198.697	0	614	185	342	148	384	398	307	210	310	313	350	180	252	275	539
198.82	0	613	187	346	150	386	399	308	209	311	314	351	182	253	279	541
198.943	0	614	190	348	148	388	400	307	210	312	314	353	184	253	280	546
199.066	0	617	191	351	150	391	401	307	210	313	315	353	186	252	282	544
199.188	0	620	194	354	151	393	402	309	210	312	316	351	184	254	281	535
199.311	0	609	186	343	148	386	398	304	208	309	311	348	179	251	274	529
199.434	0	606	185	342	148	384	399	303	208	310	308	348	179	251	274	535
199.557	0	611	185	343	148	386	398	304	207	311	309	348	180	252	276	533
199.68	0	615	187	345	149	386	400	303	207	311	309	350	183	252	277	539
199.803	0	616	190	348	149	389	401	305	208	311	311	351	184	253	279	541
199.926	0	616	192	351	150	391	404	306	208	314	312	353	186	253	281	546
200.049	0	610	190	348	150	389	402	305	208	311	311	350	181	252	277	534
200.172	0	612	185	342	148	385	399	303	207	310	309	347	179	251	273	528
200.294	0	610	186	344	148	386	399	304	207	311	309	348	181	251	274	533
200.417	0	609	186	345	148	388	400	304	208	312	308	350	182	252	277	537
200.54	0	614	188	347	149	389	401	306	208	313	311	351	185	253	278	537
200.663	0	620	191	351	150	390	402	307	208	313	313	354	186	253	280	539
200.786	0	615	194	354	153	394	404	308	209	314	314	354	187	254	282	546
200.909	0	606	187	346	149	385	401	306	210	311	311	347	179	252	276	532
201.032	0	603	184	341	147	383	398	304	208	310	310	346	179	252	273	526
201.155	0	612	186	343	148	383	399	304	209	310	310	347	180	252	274	524
201.277	0	613	187	345	148	383	398	306	209	311	312	346	183	252	275	524
201.4	0	612	190	349	149	385	401	306	209	311	313	349	186	254	278	533
201.523	0	617	193	353	150	388	402	308	209	313	314	348	188	256	280	530
201.646	0	620	196	357	150	387	402	311	210	313	317	348	186	256	281	525
201.769	0	606	186	345	145	374	398	309	209	310	316	340	179	253	275	515
201.892	0	604	185	343	144	374	397	309	208	309	314	342	179	254	274	522
202.015	0	610	186	346	147	378	398	308	207	311	313	341	180	256	275	518
202.138	0	616	187	347	148	378	399	308	207	311	312	342	183	256	278	521
202.26	0	612	191	351	150	379	400	311	207	312	314	344	185	257	281	528
202.383	0	611	194	354	149	381	403	312	208	313	316	346	188	259	284	533
202.506	0	615	197	357	151	382	402	311	208	313	315	346	186	258	282	527
202.629	0	612	187	345	146	373	398	307	207	309	311	339	179	255	276	514
202.752	0	606	186	345	145	373	397	307	207	310	311	339	180	256	276	516
202.875	0	604	188	347	146	375	397	307	206	311	311	340	181	257	278	519
202.998	0	611	190	350	148	379	400	307	206	312	311	344	184	257	280	521
203.121	0	622	192	353	149	380	403	306	205	313	310	347	187	259	284	526
203.244	0	620	195	357	151	382	404	310	206	313	313	346	189	259	285	532
203.366	0	611	197	359	152	383	405	309	208	313	314	346	187	258	284	525
203.489	0	606	188	347	147	374	401	306	207	311	311	341	180	256	278	514
203.612	0	616	189	348	146	375	400	306	205	310	310	341	182	257	279	513
203.735	0	611	190	350	148	377	400	307	207	311	311	343	183	257	279	521
203.858	0	607	192	351	149	379	402	308	206	312	312	345	186	258	282	523
203.981	0	616	194	355	151	383	405	309	206	313	313	346	188	260	284	525
204.104	0	624	197	359	153	384	405	312	206	313	314	348	190	260	286	527
204.227	0	606	194	354	149	380	405	309	208	312	314	344	182	259	280	517
204.349	0	601	189	347	148	376	401	309	207	310	312	342	182	256	277	515
204.472	0	605	190	350	148	379	401	308	206	310	312	343	182	258	279	517
204.595	0	615	189	351	149	379	401	309	206	312	312	344	185	258	281	519
204.718	0	616	195	356	152	382	403	312	207	312	313	347	187	259	284	526
204.841	0	611	196	358	153	385	406	313	206	313	315	349	190	261	287	531
204.964	0	615	199	361	154	388	408	314	207	313	316	349	191	262	288	532
205.087	0	613	191	352	148	379	402	309	207	311	312	344	181	258	279	514
205.21	0	609	188	348	148	378	400	310	208	311	312	344	181	259	278	519
205.332	0	602	191	351	149	378	400	310	208	312	314	345	183	259	280	521
205.455	0	605	191	352	150	380	401	311	208	313	314	349	187	260	283	525
205.578	0	618	194	358	152	383	404	312	208	315	315	351	189	263	286	536
205.701	0	619	197	360	154	388	406	314	209	316	318	353	192	265	290	544
205.824	0	611	200	364	154	390	408	314	210	317	319	354	191	265	291	545
205.947	0	603	191	351	150	379	402	308	211	314	316	349	182	261	281	527
206.07	1	613	189	350	148	380	401	310	210	313	316	348	183	261	281	529
206.193	0	611	191	353	149	381	401	311	211	314	317	350	185	261	282	535
206.316	0	604	192	355	150	383	403	311	211	315	319	352	188	262	285	538
206.438	0	611	196	359	153	387	405	314	211	316	321	353	191	264	288	539
206.561	0	622	198	361	154	389	406	316	212	317	323	354	192	265	290	546
206.684	0	621	201	364	155	393	409	315	211	316	324	355	191	266	290	544
206.807	0	602	191	353	150	383	403	310	210	314	319	349	183	262	283	532
206.93	0	607	190	353	149	382	401	312	210	313	320	349	185	262	282	527
207.053	0	616	193	354	151	384	404	313	209	315	320	350	185	264	283	533
207.176	0	612	194	356	150	387	405	313	210	315	323	352	188	264	285	534
207.299	0	610	196	359	153	388	407	316	210	316	325	353	191	264	288	537
207.421	0	618	198	362	153	390	407	317	211	316	325	354	192	266	290	535
207.544	0	615	198	360	152	388	407	316	211	315	326	352	187	264	285	526
207.667	0	609	191	352	149	382	403	313	210	313	322	349	184	263	281	521
207.79	0	604	192	355	150	385	403	315	209	314	324	351	185	263	283	529
207.913	0	610	193	355	150	385	404	314	210	314	323	352	187	265	285	525
208.036	0	615	196	358	151	388	405	316	210	316	326	353	190	266	287	534
208.159	0	618	198	360	154	388	407	318	211	316	326	355	193	267	291	538
208.282	0	612	201	364	154	392	408	319	211	316	328	355	192	266	290	540
208.404	0	604	190	351	149	384	403	313	210	315	323	350	183	264	283	521
208.527	0	609	191	353	150	383	402	312	211	314	321	351	185	265	282	527
208.65	0	611	192	355	150	385	403	313	210	315	322	352	185	264	284	531
208.773	0	604	193	356	150	386	405	314	211	316	323	354	189	265	286	539
208.896	0	612	196	360	154	389	406	316	210	316	323	355	191	267	289	537
209.019	0	619	198	363	155	394	408	316	210	318	323	358	193	267	292	543
209.142	0	608	195	359	152	390	407	312	210	316	319	354	185	266	285	526
209.265	0	597	188	350	150	384	401	310	210	314	318	351	183	263	281	521
209.388	0	603	189	352	150	385	401	309	209	315	318	352	184	264	282	525
209.51	0	607	189	353	150	383	402	310	209	315	320	353	188	264	283	530
209.633	0	611	192	356	151	385	403	310	210	317	322	355	189	265	285	538
209.756	0	607	194	359	151	389	404	311	209	318	322	356	192	267	288	543
209.879	0	611	197	362	153	391	405	311	209	319	320	356	189	268	288	540
210.002	0	605	187	351	149	384	401	305	206	316	315	348	182	263	279	528
210.125	0	599	187	350	149	381	401	305	206	316	314	349	183	262	277	523
210.248	0	598	188	353	149	383	400	304	206	316	314	350	185	262	277	523
210.371	0	604	189	353	150	384	401	305	206	317	316	351	186	263	280	524
210.493	0	611	192	357	150	385	402	306	207	317	318	353	189	264	283	531
210.616	0	609	194	361	151	389	403	307	208	317	318	354	191	265	285	531
210.739	0	601	192	357	150	384	403	304	208	315	316	349	184	263	279	522
210.862	0	599	186	349	149	378	398	303	206	314	314	347	182	260	275	517
210.985	0	605	189	351	148	380	400	303	205	315	313	348	183	261	276	518
211.108	0	601	188	352	149	382	399	304	206	315	313	350	186	261	277	519
211.231	0	606	192	355	149	384	401	304	205	316	315	351	188	262	280	519
211.354	0	607	192	357	151	386	402	306	206	316	316	352	189	262	282	522
211.476	0	605	192	357	151	386	402	305	208	315	317	350	186	259	278	515
211.599	0	598	187	349	147	380	399	303	205	314	312	349	182	259	276	513
211.722	0	607	188	352	149	386	401	302	204	318	309	355	184	261	277	521
211.845	0	602	188	351	150	388	403	301	204	318	309	356	186	260	278	522
211.968	0	611	191	355	150	389	404	304	206	318	312	355	188	260	280	520
212.091	0	609	193	359	151	388	406	307	208	318	317	357	191	261	282	526
212.214	0	609	192	356	150	389	406	306	208	317	317	356	185	260	279	513
212.337	0	596	185	348	148	383	401	303	207	316	314	352	182	259	275	514
212.46	0	605	187	350	148	385	402	304	207	317	314	353	184	259	275	515
212.582	0	601	188	352	148	387	402	306	208	317	316	354	185	259	276	519
212.705	0	604	190	355	151	387	404	308	208	318	318	356	188	261	279	520
212.828	0	605	193	358	153	389	405	309	207	319	320	358	190	261	282	526
212.951	0	608	195	360	152	392	407	309	209	319	320	357	188	261	282	524
213.074	0	595	185	346	148	382	402	305	209	315	317	351	180	258	274	513
213.197	0	597	184	345	148	383	400	305	208	316	316	351	181	256	272	509
213.32	0	596	186	347	148	381	399	305	207	316	315	352	182	258	274	514
213.443	0	601	186	348	148	385	400	306	208	317	317	354	186	258	276	516
213.565	0	601	190	353	149	386	401	309	209	318	319	355	188	260	278	522
213.688	0	606	192	356	152	386	402	310	209	318	322	357	190	261	281	522
213.811	0	603	191	354	150	388	403	308	210	317	322	354	184	258	276	510
213.934	0	592	183	343	147	380	398	304	208	314	316	349	178	255	271	505
214.057	0	591	183	344	146	379	398	303	208	314	316	350	180	257	271	511
214.18	0	591	185	346	147	382	398	304	206	317	315	352	182	258	272	513
214.303	0	600	187	348	148	387	401	304	206	318	314	354	185	259	275	515
214.426	0	598	189	352	152	389	404	307	207	319	316	355	187	259	277	523
214.548	0	601	192	356	152	390	405	309	208	318	319	357	189	260	280	524
214.671	0	594	191	354	151	390	406	306	209	316	318	354	184	258	275	510
214.794	0	592	182	344	148	381	400	302	207	313	314	349	179	255	269	500
214.917	0	589	183	345	148	381	401	304	207	314	314	349	180	256	271	506
215.04	0	589	185	348	147	383	401	305	207	315	316	351	182	257	272	508
215.163	0	593	187	350	150	388	403	305	206	318	315	356	186	258	275	511
215.286	0	610	190	353	154	392	405	307	205	320	314	361	188	261	279	521
215.409	0	605	193	357	156	399	407	308	206	323	314	364	190	263	282	531
215.532	0	600	193	355	157	399	408	306	206	322	312	360	185	260	278	529
215.654	0	598	185	346	153	392	404	303	205	320	308	357	180	258	272	519
215.777	0	608	186	348	153	393	404	304	206	320	309	357	182	259	273	524
215.9	0	598	185	348	151	395	405	305	209	321	311	359	184	260	275	526
216.023	0	599	188	351	152	398	407	306	210	322	315	360	187	261	277	530
216.146	0	609	192	356	153	400	409	308	211	323	316	362	189	261	280	532
216.269	0	614	195	360	156	405	412	311	213	323	319	364	191	262	282	535
216.392	0	599	190	353	153	402	412	309	212	320	317	360	182	260	274	523
216.515	0	595	187	348	153	405	411	307	212	320	314	358	182	260	273	520
216.637	0	603	189	351	153	405	413	308	215	320	316	358	184	260	275	520
216.76	0	605	188	352	152	405	413	313	218	321	322	360	186	260	275	526
216.883	0	610	194	355	159	414	417	316	216	322	322	363	189	262	280	534
217.006	0	614	198	360	162	420	418	320	216	323	321	363	192	264	283	536
217.129	0	621	198	363	158	415	419	322	219	321	327	361	192	263	284	534
217.252	0	607	190	353	152	403	414	318	219	317	326	355	181	261	275	521
217.375	0	598	187	349	151	396	412	319	219	317	326	354	183	260	273	520
217.498	0	601	188	352	150	398	412	320	220	317	327	353	184	261	274	521
217.62	0	601	189	353	151	405	413	321	219	319	328	355	186	261	276	525
217.743	0	596	193	357	152	406	415	324	219	319	329	356	189	263	279	530
217.866	0	611	196	361	150	403	416	328	221	319	332	354	192	262	282	527
217.989	0	634	201	363	149	403	416	329	221	319	335	355	190	262	279	519
218.112	0	617	189	351	149	398	412	324	216	315	328	352	182	262	274	511
218.235	0	617	188	350	148	396	411	326	217	315	327	351	183	263	275	517
218.358	0	622	190	353	148	396	411	326	218	315	328	351	185	263	277	518
218.481	0	611	192	355	149	396	411	328	218	317	331	353	188	264	279	522
218.604	0	619	195	359	152	403	414	329	217	319	329	358	190	266	284	534
218.726	0	620	198	363	156	405	416	329	216	320	330	359	192	267	285	542
218.849	0	611	193	359	150	400	413	326	217	317	328	356	185	265	280	529
218.972	0	604	187	350	148	392	409	325	216	315	327	351	182	264	277	519
219.095	0	603	189	353	148	392	408	325	217	316	328	351	185	264	278	524
219.218	0	609	192	355	149	398	409	327	216	317	329	353	186	265	279	524
219.341	0	609	193	357	151	400	412	328	215	317	329	355	189	266	282	531
219.464	0	615	195	360	153	402	414	328	215	319	329	357	192	268	285	535
219.587	0	617	197	364	154	405	416	328	216	318	329	356	191	267	285	531
219.709	0	604	189	353	150	397	411	324	214	315	326	352	184	266	278	522
219.832	0	601	188	352	150	396	410	325	216	315	328	352	184	266	280	528
219.955	0	607	192	352	149	394	410	325	217	315	330	352	185	265	281	524
220.078	0	613	193	355	154	404	412	326	215	318	328	359	188	268	283	531
220.201	0	612	195	358	157	411	415	327	214	321	323	366	189	269	289	551
220.324	0	612	197	360	157	412	418	327	214	320	325	364	192	268	288	550
220.447	0	600	192	355	153	403	414	322	215	317	325	359	184	267	282	532
220.57	0	612	189	351	152	400	412	323	215	317	326	359	184	267	282	530
220.692	0	607	191	353	151	404	413	324	215	317	325	361	186	268	283	544
220.815	0	605	191	354	155	409	415	324	214	319	324	363	187	269	285	551
220.938	0	612	194	356	156	410	416	324	214	321	323	363	188	270	287	552
221.061	0	622	197	360	157	410	416	325	216	321	325	363	191	269	288	555
221.184	0	606	194	357	155	408	417	324	215	319	327	360	185	266	283	541
221.307	0	596	188	348	152	402	412	323	216	317	325	357	182	265	279	535
221.43	0	600	187	350	152	399	411	322	217	317	326	356	183	263	278	531
221.553	0	611	189	351	152	400	411	323	216	316	327	358	184	264	281	538
221.676	0	606	191	354	153	402	412	323	216	318	327	360	187	265	283	540
221.798	0	601	192	356	154	401	411	323	216	318	329	360	189	264	284	544
221.921	0	605	195	359	155	403	413	323	217	319	329	362	188	265	286	544
222.044	0	603	187	349	150	395	407	317	215	317	325	355	181	261	277	529
222.167	0	595	184	346	148	391	404	314	215	316	324	353	182	260	276	527
222.29	0	587	186	347	149	389	404	314	215	316	324	354	183	259	276	528
222.413	0	596	186	349	150	394	404	312	213	319	321	358	185	261	279	539
222.536	0	602	189	352	151	394	405	310	212	320	320	357	187	261	280	542
222.659	0	604	191	355	151	395	406	310	213	319	322	357	189	261	282	538
222.781	0	595	192	358	151	395	407	309	214	319	323	355	186	259	280	531
222.904	0	588	183	346	146	384	401	304	211	315	317	349	180	256	273	519
223.027	0	593	183	345	147	382	401	302	210	314	316	348	181	255	272	522
223.15	0	588	183	348	146	381	399	301	210	315	316	349	181	254	272	518
223.273	0	586	185	347	146	382	400	303	210	315	317	350	184	255	274	516
223.396	0	595	190	351	148	384	400	301	210	315	317	351	187	255	275	520
223.519	0	598	192	355	148	384	401	301	210	316	317	352	188	256	277	523
223.642	0	588	188	351	147	382	401	299	210	314	315	347	182	254	273	512
223.764	0	584	181	344	145	377	398	296	208	313	311	345	181	251	269	504
223.887	0	585	183	345	146	377	398	295	207	313	310	345	182	252	270	508
224.01	0	589	184	347	145	379	398	294	207	313	309	346	184	253	271	507
224.133	0	590	185	349	146	382	400	297	208	314	310	348	186	253	274	515
224.256	0	595	187	352	147	383	401	297	208	315	310	349	187	254	276	512
224.379	0	590	188	354	148	384	402	296	208	315	310	347	184	255	273	510
224.502	0	584	182	344	143	378	399	294	206	311	307	344	180	252	269	501
224.625	0	588	182	345	146	384	401	294	204	312	304	346	182	254	271	511
224.748	0	588	183	347	147	383	402	293	204	314	303	347	182	255	272	503
224.87	0	587	184	349	147	387	402	294	203	314	304	348	185	254	273	504
224.993	0	602	186	352	149	387	404	295	206	316	306	350	187	255	275	512
225.116	0	597	189	356	151	390	406	301	207	316	310	352	189	255	277	516
225.239	0	588	186	352	147	387	405	297	206	314	308	348	183	254	271	500
225.362	0	593	179	342	146	381	400	294	206	313	306	345	179	253	269	496
225.485	0	590	181	344	146	380	399	296	207	312	307	345	182	254	268	504
225.608	0	584	181	345	146	382	399	297	207	313	309	347	183	254	269	505
225.731	0	593	183	348	146	385	402	300	207	314	310	349	185	253	272	507
225.853	0	597	187	352	150	386	403	302	208	314	311	351	187	255	275	510
225.976	0	599	190	355	152	389	405	304	207	314	313	353	190	257	278	517
226.099	0	587	187	351	149	387	403	300	207	314	310	348	181	254	272	508
226.222	0	583	179	342	147	381	399	298	205	312	308	345	180	253	269	499
226.345	0	593	180	344	146	380	399	298	206	313	307	346	182	254	269	500
226.468	0	586	182	344	146	382	400	299	207	313	309	346	183	254	270	507
226.591	0	586	184	349	147	386	401	302	208	315	310	349	186	254	273	509
226.714	0	594	187	353	149	387	402	303	208	315	312	350	189	255	276	510
226.836	0	606	190	356	151	390	403	304	208	316	314	352	191	258	279	517
226.959	0	587	190	355	148	387	404	303	209	314	315	349	185	256	274	508
227.082	0	582	182	344	147	385	400	301	208	312	311	345	181	253	271	504
227.205	0	588	183	345	147	387	401	301	207	314	308	349	183	254	271	502
227.328	0	592	184	348	147	387	401	301	207	316	308	349	184	255	273	509
227.451	0	596	187	351	148	387	402	303	210	315	313	349	187	256	275	509
227.574	0	594	190	355	149	387	404	306	211	316	317	350	190	258	279	516
227.697	0	597	193	358	151	392	406	308	210	317	318	352	192	258	280	515
227.82	0	591	187	351	148	387	404	304	210	314	315	348	184	257	274	504
227.942	0	591	185	347	149	387	402	304	208	313	312	347	184	257	275	505
228.065	0	587	187	350	149	391	404	304	208	316	311	349	185	257	277	509
228.188	0	591	187	350	148	391	405	305	208	317	313	350	188	258	278	508
228.311	0	599	190	355	149	393	408	307	209	317	314	352	191	259	280	516
228.434	0	599	192	359	153	393	409	311	211	317	317	352	193	260	283	517
228.557	0	587	191	357	150	393	409	308	212	317	317	350	188	259	279	506
228.68	0	586	184	348	148	388	404	306	210	314	314	346	184	257	275	501
228.803	0	596	185	350	147	385	402	307	211	313	315	347	185	258	276	504
228.925	0	586	187	351	145	383	403	310	212	313	320	347	188	257	277	503
229.048	0	601	190	355	149	387	405	312	212	315	321	349	190	259	279	502
229.171	0	596	193	359	150	389	406	311	210	316	322	351	194	261	284	509
229.294	0	607	196	363	152	389	407	313	210	316	324	351	195	262	286	513
229.417	0	589	189	354	147	384	405	310	210	313	322	346	185	260	279	501
229.54	0	591	185	348	146	379	402	309	209	312	319	344	184	259	276	492
229.663	0	591	187	351	148	382	402	309	207	313	318	347	186	260	279	499
229.786	0	595	187	352	146	384	403	310	208	313	318	348	188	262	280	503
229.908	0	594	190	356	149	386	404	310	208	315	321	350	192	262	283	509
230.031	0	593	194	360	151	388	406	312	209	315	321	351	194	264	286	510
230.154	0	602	196	363	152	390	408	312	208	315	321	351	193	264	286	504
230.277	0	589	187	352	147	384	404	306	207	313	317	347	185	260	278	496
230.4	0	584	187	351	148	381	402	308	208	312	317	346	185	261	278	500
230.523	0	589	190	353	147	381	403	308	207	313	318	347	187	261	280	497
230.646	0	596	189	355	148	389	406	309	207	315	317	354	191	264	283	501
230.769	0	594	193	360	151	390	408	310	207	316	318	354	193	265	287	511
230.892	0	597	196	363	152	393	410	314	209	316	322	354	196	264	289	513
231.014	0	591	195	362	150	392	409	310	210	315	321	352	190	263	285	501
231.137	0	590	187	352	147	381	403	308	208	314	318	348	186	262	279	492
231.26	0	586	190	354	147	384	405	310	209	313	319	349	188	262	282	501
231.383	0	588	190	355	148	385	405	310	209	314	320	350	189	263	283	503
231.506	0	590	193	357	151	389	405	310	210	315	322	351	192	264	285	503
231.629	0	603	195	360	151	390	407	313	209	316	323	354	195	266	288	506
231.752	0	594	196	364	153	392	409	314	210	315	324	354	191	265	287	508
231.875	0	585	187	352	146	383	405	310	210	313	321	349	185	262	281	497
231.997	0	593	189	354	147	386	404	311	209	314	321	351	187	262	282	498
232.12	11	594	189	354	148	386	405	311	208	315	320	354	189	264	284	499
232.243	0	592	191	357	149	391	408	312	209	317	322	355	192	265	286	506
232.366	0	595	195	361	151	391	409	314	209	317	324	356	194	266	289	510
232.489	0	600	197	364	154	394	410	317	211	317	326	356	196	266	291	509
232.612	0	595	191	356	149	388	408	313	210	314	323	352	187	264	284	498
232.735	0	584	187	350	148	385	404	311	210	313	321	349	186	264	282	500
232.858	0	584	189	352	149	385	405	312	210	314	322	351	187	263	283	503
232.98	0	589	188	354	149	387	405	314	210	316	323	352	190	264	285	503
233.103	0	601	193	357	149	390	406	316	210	315	327	354	192	265	288	511
233.226	0	599	197	361	153	396	410	318	210	317	325	355	196	267	292	515
233.349	0	591	198	362	153	401	412	316	210	316	322	357	191	267	289	517
233.472	0	586	187	350	149	394	409	312	208	314	318	351	185	264	282	503
233.595	0	589	188	351	149	394	407	313	209	314	317	352	186	265	284	514
233.718	0	591	188	354	149	393	408	313	211	315	319	354	188	265	284	515
233.841	0	587	191	355	148	395	407	315	211	317	322	355	191	265	286	521
233.964	0	594	194	359	152	399	410	319	211	318	321	360	193	267	290	525
234.086	0	602	197	363	154	404	412	318	212	320	321	363	195	268	293	536
234.209	0	592	192	355	150	400	410	313	212	317	318	359	187	266	284	522
234.332	0	584	186	350	149	397	408	313	211	318	316	359	186	266	283	527
234.455	0	592	189	353	150	400	410	312	212	320	316	362	187	267	285	536
234.578	0	599	190	354	152	401	410	312	213	320	317	363	190	266	286	539
234.701	0	601	192	358	152	404	411	315	213	321	320	363	192	266	289	543
234.824	0	596	195	361	153	408	413	318	215	322	324	365	194	266	290	545
234.947	0	596	193	358	154	410	413	315	215	322	321	368	188	265	287	539
235.069	0	596	188	350	151	404	409	313	212	321	318	364	186	266	283	538
235.192	0	593	188	353	152	404	411	314	215	320	319	363	187	265	282	537
235.315	0	588	189	354	152	407	411	315	215	321	321	364	188	265	283	533
235.438	0	598	191	355	153	408	413	316	215	321	323	364	190	263	286	534
235.561	0	607	193	357	153	411	414	320	216	321	326	365	193	264	287	536
235.684	0	593	191	356	151	406	413	317	217	318	325	362	185	264	282	524
235.807	0	592	185	348	148	399	409	316	216	317	324	359	184	262	278	516
235.93	0	597	187	350	150	401	409	317	218	318	326	360	186	262	281	519
236.052	0	601	187	350	150	405	410	318	216	319	326	362	187	263	282	520
236.175	0	595	189	355	152	407	410	319	216	320	327	363	189	263	284	520
236.298	0	588	193	357	154	409	413	321	216	321	327	364	191	263	286	521
236.421	0	585	189	354	151	407	411	318	215	319	325	360	184	261	281	510
236.544	0	583	182	343	148	396	406	315	214	315	321	356	181	259	276	504
236.667	0	576	182	345	147	396	406	315	214	317	322	356	183	259	276	503
236.79	0	584	185	345	144	398	405	316	214	316	323	356	184	260	277	502
236.913	0	609	186	348	146	398	407	317	213	317	324	356	187	261	279	505
237.036	0	613	190	350	147	402	409	318	214	318	325	358	189	262	284	512
237.158	0	605	188	349	145	402	409	316	212	317	323	357	185	261	281	506
237.281	0	613	179	339	142	392	404	310	210	315	316	352	180	259	275	494
237.404	0	606	180	339	142	390	403	310	210	316	316	352	180	258	275	497
237.527	0	612	180	340	143	393	403	310	211	318	315	354	182	260	276	505
237.65	0	609	181	343	144	396	405	311	210	319	317	355	185	261	279	512
237.773	0	617	184	344	145	396	407	310	209	320	316	356	186	261	281	511
237.896	0	627	187	348	145	399	408	313	209	319	317	357	188	261	281	507
238.019	0	608	177	339	140	390	405	306	209	316	314	350	179	257	274	497
238.141	0	602	175	337	140	386	404	305	209	315	313	349	179	257	272	499
238.264	0	585	175	338	143	387	403	304	209	315	312	350	180	258	273	500
238.387	0	586	177	340	145	389	403	304	208	316	312	351	183	257	276	505
238.51	0	583	182	345	147	392	406	306	208	317	313	354	186	259	278	511
238.633	0	583	183	349	148	392	406	306	209	317	315	355	188	258	280	511
238.756	0	581	187	351	151	396	408	306	209	318	313	358	186	259	280	511
238.879	0	581	178	339	147	387	403	300	207	315	308	350	179	256	273	503
239.002	0	569	176	339	146	385	402	300	207	314	307	351	180	255	272	507
239.124	0	570	178	341	146	384	402	300	207	315	309	351	181	256	274	507
239.247	0	578	179	342	147	387	405	301	207	316	309	353	183	255	275	507
239.37	0	588	182	347	149	390	406	303	208	316	311	354	185	256	277	511
239.493	0	578	185	351	150	395	410	306	209	317	313	356	188	256	279	513
239.616	0	571	181	345	147	390	408	303	208	313	310	351	182	254	273	502
239.739	0	573	177	341	147	383	406	303	207	312	311	349	181	255	272	495
239.862	0	577	180	342	147	391	407	302	207	314	309	353	184	254	273	500
239.985	0	576	180	344	148	395	407	303	208	315	310	355	184	255	275	502
240.108	0	546	182	351	146	392	409	306	211	315	315	355	187	255	278	498
240.23	0	565	187	351	143	394	409	307	212	314	318	355	189	255	279	493
240.353	0	598	181	343	138	386	406	304	211	312	316	352	180	253	274	489
240.476	0	593	177	341	139	384	404	305	213	311	317	351	181	252	273	489
240.599	0	565	179	344	139	389	405	305	213	314	318	356	181	253	275	494
240.722	0	609	183	344	141	398	408	304	210	318	313	361	183	254	277	503
240.845	0	618	185	346	141	403	410	306	211	319	313	363	187	257	280	509
240.968	0	612	188	351	146	406	414	308	213	319	316	364	188	256	282	507
241.091	0	574	179	345	143	397	410	305	215	317	316	358	180	254	276	491
241.213	0	575	176	341	142	395	408	305	213	315	316	357	179	252	274	480
241.336	0	582	178	345	143	402	409	305	213	317	315	360	181	254	276	486
241.459	0	579	180	346	145	404	411	307	213	318	317	361	185	257	277	495
241.582	0	582	184	353	147	406	412	306	214	319	318	366	188	258	281	498
241.705	0	581	189	356	147	412	415	306	215	320	318	366	188	260	282	505
241.828	0	575	180	346	145	407	411	301	215	318	313	363	181	258	275	504
241.951	0	574	177	345	144	411	410	298	214	319	310	366	182	257	276	510
242.074	0	571	179	349	141	419	411	295	218	318	309	368	185	258	276	516
242.196	0	582	182	352	143	430	414	295	221	318	312	371	189	259	278	515
242.319	0	588	186	357	144	436	418	300	224	319	315	373	192	260	283	522
242.442	0	591	187	357	142	444	421	299	229	318	317	373	188	258	277	516
242.565	0	587	180	350	138	436	415	295	230	314	316	366	183	256	271	502
242.688	0	585	182	353	138	429	416	299	233	315	321	361	186	253	273	498
242.811	0	594	186	354	137	429	417	304	236	316	326	361	189	253	275	505
242.934	0	596	189	359	140	436	419	307	236	317	329	363	193	255	281	510
243.057	0	603	193	363	142	438	422	310	237	318	331	364	195	256	285	512
243.18	0	597	187	356	139	427	418	306	237	316	330	359	185	252	282	509
243.302	0	594	182	353	148	448	417	303	230	314	322	362	185	253	282	517
243.425	0	595	184	355	149	445	418	303	230	316	321	364	186	254	286	521
243.548	0	590	184	358	145	434	418	308	232	317	325	368	187	255	289	523
243.671	0	605	186	361	154	448	421	309	227	320	319	379	189	265	292	546
243.794	0	593	186	360	152	440	421	306	227	319	318	373	185	263	285	524
243.917	0	574	179	350	150	431	415	306	226	319	314	378	181	263	282	511
244.04	0	576	183	351	149	430	415	307	223	319	313	375	183	263	282	507
244.163	0	595	187	351	144	423	416	308	223	317	315	371	183	262	286	509
244.285	0	606	191	351	143	421	417	313	223	318	319	370	184	262	295	523
244.408	0	615	191	353	143	418	416	313	223	317	320	368	182	259	296	519
244.531	0	604	182	342	139	407	411	311	220	313	318	361	177	256	292	498
244.654	0	622	183	342	146	418	410	311	217	316	314	370	178	262	295	518
244.777	0	613	183	345	149	419	411	311	218	318	316	370	179	263	293	523
244.9	0	610	185	347	150	423	412	311	217	319	316	371	181	262	294	520
245.023	0	631	187	349	157	428	414	312	218	318	317	371	182	262	298	519
245.146	0	610	180	346	152	414	410	309	220	315	318	366	177	257	290	509
245.268	0	591	175	343	151	410	406	308	219	314	318	366	175	256	280	505
245.391	0	581	176	343	147	410	407	309	221	314	320	366	179	257	276	489
245.514	0	590	177	346	147	409	407	310	220	313	323	367	180	258	277	481
245.637	0	593	181	349	148	412	408	314	221	314	325	368	183	257	281	482
[truncated: 697 more rows]

## Sheet: D850
	SNR :	39	41	42	39	37	49	39	35	40	38	49	38	49	49	38
Time	Marker	ch1	ch2	ch3	ch4	ch5	ch6	ch7	ch8	ch9	ch10	ch11	ch12	ch13	ch14	ch15
0.24576	0	371	128	229	130	336	344	272	149	239	256	319	166	193	229	366
0.36864	0	371	128	229	130	336	344	272	149	239	256	319	166	193	229	366
0.49152	0	371	131	228	130	340	337	280	152	240	261	327	169	203	233	378
0.6144	0	384	133	228	136	336	335	287	153	244	265	330	173	210	233	378
0.73728	0	383	128	228	136	333	329	289	162	256	268	328	169	212	233	369
0.86016	0	373	120	211	133	322	320	282	162	253	267	325	161	214	230	358
0.98304	0	365	120	212	132	322	320	280	161	253	267	325	163	214	231	364
1.10592	0	364	121	212	132	323	320	279	158	254	265	324	164	216	232	363
1.2288	0	381	124	216	134	324	323	278	157	255	265	327	166	217	234	368
1.35168	0	380	126	220	135	327	324	280	157	256	265	329	168	218	237	368
1.47456	0	375	128	225	136	332	327	279	158	256	264	328	168	218	236	371
1.59744	0	360	118	207	130	321	322	274	156	251	261	322	160	215	230	355
1.72032	0	375	117	205	131	317	319	273	156	250	260	322	160	214	230	354
1.8432	0	366	117	204	130	317	319	273	156	251	260	322	161	214	231	351
1.96608	0	369	120	208	131	321	320	274	156	251	260	323	163	216	232	358
2.08896	0	370	124	213	133	322	322	276	156	253	260	326	166	218	235	364
2.21184	0	387	127	218	135	329	324	273	155	256	257	330	168	220	239	373
2.33472	0	373	122	216	132	329	326	271	154	254	256	328	162	218	233	362
2.4576	0	363	115	200	129	318	320	265	154	253	252	323	159	219	230	362
2.58048	0	369	115	202	129	322	319	265	153	253	252	324	160	219	231	364
2.70336	0	374	115	202	131	323	320	268	156	254	253	324	161	219	231	363
2.82624	0	376	118	209	133	324	322	271	156	256	255	325	163	220	234	369
2.94912	0	376	122	211	133	328	324	273	157	257	258	327	165	221	236	372
3.072	0	389	125	216	135	331	326	277	159	258	260	330	166	221	239	375
3.19488	0	377	119	212	132	330	327	272	159	255	259	325	161	220	232	367
3.31776	0	369	114	201	131	320	322	272	158	254	258	322	158	218	230	361
3.44064	0	370	117	201	133	328	322	273	157	253	256	323	160	218	231	364
3.56352	0	378	118	204	135	326	323	276	158	254	258	324	161	219	232	369
3.6864	0	374	121	208	135	327	325	278	160	255	260	326	164	220	235	370
3.80928	0	381	124	212	135	329	325	278	162	256	263	328	166	220	236	378
3.93216	0	380	127	216	138	332	328	282	164	257	266	329	167	221	238	376
4.05504	0	374	118	206	133	326	326	277	162	254	262	326	159	218	232	367
4.17792	0	375	116	200	133	322	322	275	161	254	262	324	160	218	232	365
4.3008	0	373	116	202	133	323	322	277	161	253	261	324	160	218	233	372
4.42368	0	373	119	205	133	324	322	279	162	255	264	326	163	218	235	372
4.54656	0	385	123	212	137	327	325	281	163	257	265	327	165	219	237	378
4.66944	0	384	128	214	137	330	326	283	163	258	266	328	167	221	240	379
4.79232	0	377	128	220	140	334	329	285	164	259	268	330	168	221	240	383
4.9152	0	372	118	204	134	324	324	278	163	255	264	323	159	218	233	369
5.03808	0	376	117	200	132	321	321	278	162	254	263	323	159	217	234	368
5.16096	0	375	118	201	135	323	321	278	163	254	263	324	161	217	233	368
5.28384	0	373	121	206	137	323	322	280	163	256	265	325	163	218	235	375
5.40672	0	379	125	211	138	326	324	281	163	256	266	327	166	219	238	377
5.5296	0	386	129	216	139	329	326	284	164	259	267	330	167	220	239	380
5.65248	0	382	130	222	141	333	329	285	164	259	268	328	168	220	240	377
5.77536	0	365	120	205	134	322	324	277	162	254	263	323	161	217	234	366
5.89824	0	362	118	201	134	318	321	277	161	255	265	322	161	216	234	367
6.02112	0	378	119	203	137	321	322	277	160	255	265	322	163	216	233	367
6.144	0	374	121	208	137	322	322	280	160	255	264	324	165	216	235	370
6.26688	0	374	126	212	138	326	325	280	161	257	265	326	166	218	238	378
6.38976	0	378	129	217	139	330	326	281	161	258	266	327	168	219	240	380
6.51264	0	383	132	222	140	332	329	284	163	259	267	329	171	220	242	380
6.63552	0	372	123	211	134	326	327	278	161	256	263	323	163	216	236	369
6.7584	0	364	120	203	136	321	322	277	162	255	262	321	163	216	235	370
6.88128	0	368	121	205	137	322	323	277	162	255	263	321	163	216	236	372
7.00416	0	375	124	209	136	322	323	279	161	256	263	323	166	218	238	379
7.12704	0	379	128	214	138	326	324	281	160	257	264	325	168	219	240	382
7.24992	0	377	132	219	138	329	326	283	162	258	266	327	170	219	242	385
7.3728	0	389	134	222	141	331	328	285	162	261	268	330	173	221	245	390
7.49568	0	378	130	221	140	332	330	280	162	259	264	325	167	221	242	383
7.61856	0	376	123	208	137	324	324	276	159	257	261	325	164	221	239	383
7.74144	0	373	124	209	137	324	325	278	162	257	263	324	165	221	240	379
7.86432	0	381	127	210	137	324	325	280	162	258	265	325	166	221	241	381
7.9872	0	377	129	216	138	329	327	283	163	259	267	327	170	222	243	382
8.11008	0	385	134	220	141	334	330	285	162	261	268	330	173	223	246	390
8.23296	0	388	137	225	142	338	333	287	163	263	270	331	174	224	249	391
8.35584	0	386	129	221	138	334	334	283	165	261	269	327	167	222	243	381
8.47872	0	382	126	210	136	326	327	283	164	259	269	326	166	221	241	375
8.6016	0	375	128	212	138	328	329	284	165	259	270	327	167	221	241	385
8.72448	0	381	129	214	140	328	328	287	166	258	273	328	169	222	243	381
8.84736	0	390	134	220	141	331	331	290	167	261	273	330	172	223	246	389
8.97024	0	390	138	223	143	333	332	292	167	262	274	331	173	223	247	390
9.09312	0	388	140	229	144	338	335	293	169	264	277	331	175	223	248	395
9.216	0	379	130	215	137	327	330	289	167	260	277	326	165	221	241	381
9.33888	0	384	129	210	139	322	328	287	166	259	276	326	166	221	241	382
9.46176	0	383	131	211	139	323	327	288	167	259	276	327	168	222	242	383
9.58464	0	377	134	217	140	326	328	290	167	261	277	327	170	223	245	388
9.70752	0	378	138	222	141	329	330	292	167	262	277	329	173	223	248	395
9.8304	0	396	140	224	143	331	333	293	166	264	278	331	175	224	249	397
9.95328	0	391	139	227	141	336	335	291	167	263	278	331	173	223	248	394
10.0762	0	372	130	211	137	322	329	284	165	260	274	326	166	222	240	381
10.199	0	376	128	211	137	322	328	283	164	259	274	325	167	223	241	387
10.3219	0	387	128	212	140	323	328	283	164	260	273	326	167	222	243	387
10.4448	0	381	133	217	139	325	329	286	163	261	273	327	169	223	245	393
10.5677	0	381	137	221	139	328	331	285	165	261	274	329	171	224	247	397
10.6906	0	387	139	223	142	330	332	288	165	263	276	330	174	225	249	400
10.8134	0	384	134	224	141	332	334	285	164	262	275	328	170	223	244	395
10.9363	0	375	126	209	137	322	328	280	162	258	269	324	164	222	240	384
11.0592	0	373	127	208	138	325	329	278	160	258	266	324	165	222	241	387
11.1821	0	381	128	210	138	326	330	280	160	258	266	325	166	222	240	387
11.305	0	378	132	215	142	329	331	280	160	260	266	326	169	224	242	393
11.4278	0	384	134	220	142	332	334	281	160	261	267	327	171	225	245	396
11.5507	0	384	136	222	144	334	335	284	162	261	270	330	173	225	247	400
11.6736	0	385	133	223	140	335	338	282	163	261	269	327	170	224	243	390
11.7965	0	372	126	207	136	323	328	280	163	257	267	322	164	221	239	385
11.9194	0	376	126	208	137	321	328	281	163	257	269	322	164	221	240	389
12.0422	0	376	127	209	137	322	327	282	163	257	270	323	166	221	241	390
12.1651	0	383	132	215	140	323	327	285	164	259	271	324	168	223	244	396
12.288	0	387	134	219	142	327	331	285	163	260	272	327	170	224	245	394
12.4109	0	379	137	222	141	330	332	287	164	261	272	329	173	224	248	403
12.5338	0	380	133	221	140	330	333	284	165	260	273	325	168	223	243	388
12.6566	0	381	126	208	136	320	327	281	164	257	270	323	164	221	240	386
12.7795	0	380	127	209	139	322	327	281	163	258	271	323	166	221	241	385
12.9024	0	372	128	210	138	321	327	285	163	258	272	323	166	221	241	393
13.0253	0	380	133	217	140	325	329	288	163	260	275	326	169	222	244	397
13.1482	0	390	137	219	143	333	333	287	161	261	274	327	171	223	247	403
13.271	0	389	138	224	142	336	337	287	163	260	275	326	171	224	246	397
13.3939	0	366	128	210	136	322	330	284	164	256	272	321	165	220	239	390
13.5168	0	376	129	206	138	320	329	289	165	256	275	321	166	220	239	394
13.6397	0	385	130	208	138	321	329	289	164	257	276	321	167	220	239	393
13.7626	0	385	134	212	139	327	330	290	164	260	277	324	169	223	242	399
13.8854	0	385	137	218	138	328	332	292	164	261	277	325	171	224	246	410
14.0083	0	386	139	221	138	332	334	293	164	262	278	327	173	226	248	416
14.1312	0	393	135	219	137	332	336	287	163	260	273	324	168	225	244	411
14.2541	0	384	130	205	136	323	330	282	164	258	271	320	164	224	241	408
14.377	0	378	129	207	136	323	330	286	164	259	273	320	165	222	241	408
14.4998	0	387	131	208	135	324	329	287	164	261	272	324	166	224	242	409
14.6227	0	394	134	213	137	331	331	284	162	269	268	332	169	228	248	423
14.7456	0	395	137	217	140	332	333	281	160	270	267	332	172	229	252	412
14.8685	0	385	134	217	139	336	335	280	161	268	267	327	170	228	245	407
14.9914	0	390	125	206	133	323	328	275	161	263	266	321	162	222	241	403
15.1142	0	388	126	204	136	327	329	277	161	268	265	321	162	222	243	415
15.2371	0	386	127	207	140	338	332	273	157	272	257	325	163	225	242	411
15.36	0	386	131	213	142	338	334	272	161	276	258	326	165	227	245	422
15.4829	0	395	133	217	143	335	337	279	167	275	265	326	168	225	247	408
15.6058	0	402	131	219	140	335	338	280	169	272	267	324	165	223	243	403
15.7286	0	387	124	205	138	333	332	277	166	271	264	320	160	222	240	391
15.8515	0	380	124	207	138	333	333	280	170	272	265	321	164	223	242	401
15.9744	0	378	125	210	135	330	334	287	172	272	271	322	164	222	242	393
16.0973	0	387	131	216	136	331	335	289	172	273	274	325	168	223	244	400
16.2202	0	392	135	219	139	336	337	291	172	274	276	326	171	225	248	406
16.343	0	375	129	213	136	329	336	286	171	270	276	322	164	222	241	390
16.4659	0	381	125	206	136	328	331	284	167	270	272	320	162	221	240	389
16.5888	0	380	126	209	135	333	334	282	165	271	270	322	163	221	241	394
16.7117	0	384	131	211	140	338	336	284	164	273	267	324	166	224	243	401
16.8346	0	389	134	218	141	344	340	283	164	273	266	327	169	225	246	404
16.9574	0	389	133	220	141	347	341	282	165	271	265	326	168	225	247	403
17.0803	0	376	123	205	135	335	334	280	164	271	262	323	162	224	241	400
17.2032	0	385	124	206	137	337	334	280	166	273	263	325	163	226	244	407
17.3261	0	384	128	209	138	338	335	282	169	275	264	326	164	226	244	404
17.449	0	392	132	215	142	342	337	285	171	278	266	328	167	228	247	410
17.5718	0	394	136	220	144	346	341	289	173	278	269	330	172	229	250	412
17.6947	0	378	127	211	139	339	338	283	172	274	267	324	163	227	242	406
17.8176	0	375	124	203	137	334	333	281	172	272	268	324	162	225	241	402
17.9405	0	383	126	206	139	335	333	284	175	274	270	324	163	225	243	406
18.0634	0	383	130	210	139	336	334	286	173	274	269	325	166	225	244	407
18.1862	0	380	135	216	142	343	334	286	173	277	268	329	168	228	247	419
18.3091	0	385	135	223	141	347	340	288	174	277	271	329	170	228	248	413
18.432	0	378	124	205	136	334	333	280	174	273	268	322	162	224	239	404
18.5549	0	375	123	203	135	332	330	281	175	273	268	322	162	222	239	403
18.6778	0	369	125	205	136	333	330	282	174	275	268	322	163	223	240	411
18.8006	0	375	129	210	139	334	332	282	174	275	267	324	166	224	242	409
18.9235	0	385	132	215	142	340	336	284	172	275	267	326	168	225	245	416
19.0464	0	384	134	221	142	346	341	282	170	273	266	328	170	225	244	412
19.1693	0	361	124	206	137	335	334	274	168	271	258	322	162	221	236	402
19.2922	0	364	122	202	137	337	333	273	168	271	256	322	161	221	236	405
19.415	0	381	124	205	138	340	335	272	168	273	256	323	163	222	239	402
19.5379	0	381	126	209	139	342	335	274	171	275	256	325	166	223	240	402
19.6608	0	378	129	214	142	343	339	277	173	276	258	326	168	224	243	414
19.7837	0	383	133	219	141	345	341	281	174	277	262	328	172	224	245	415
19.9066	0	378	125	215	138	343	340	276	174	273	262	323	165	223	239	398
20.0294	0	372	120	202	134	330	333	276	176	272	261	318	161	218	235	393
20.1523	0	369	121	205	135	329	333	279	177	273	265	318	163	218	237	396
20.2752	0	376	125	207	137	328	332	283	178	273	268	318	165	217	236	396
20.3981	0	381	128	215	140	330	334	287	178	274	269	321	167	218	240	398
20.521	0	378	130	217	140	332	335	287	177	275	270	324	169	220	242	400
20.6438	0	372	129	221	137	336	338	287	176	274	271	322	169	219	241	398
20.7667	1	358	120	205	133	322	330	279	174	272	267	316	162	216	233	387
20.8896	0	377	121	205	134	324	329	280	174	272	266	316	162	216	235	388
21.0125	0	375	122	208	134	321	330	282	174	272	266	317	164	215	237	387
21.1354	0	370	127	214	138	322	330	283	172	273	267	318	168	218	239	393
21.2582	0	378	132	218	139	326	333	285	171	274	267	321	171	218	242	400
21.3811	0	388	136	223	141	330	335	285	170	275	268	322	173	220	245	401
21.504	0	372	129	215	136	328	333	277	167	271	261	318	164	215	237	385
21.6269	0	366	125	207	137	322	329	275	165	271	258	317	165	216	236	384
21.7498	0	362	126	211	137	321	331	276	166	272	258	316	165	215	237	387
21.8726	0	380	129	213	138	322	332	277	166	272	258	318	167	216	239	389
21.9955	0	374	132	219	139	326	332	278	167	274	260	319	171	217	242	395
22.1184	0	375	136	223	140	328	335	281	167	274	261	321	173	219	245	400
22.2413	0	369	129	219	136	329	335	275	165	271	260	318	167	216	237	387
22.3642	0	374	126	209	137	321	328	272	164	271	256	317	165	215	237	385
22.487	0	369	128	212	137	323	331	272	164	272	255	317	167	215	238	389
22.6099	0	365	130	214	139	323	331	273	165	274	256	318	168	215	238	389
22.7328	0	371	133	220	140	326	333	277	167	274	258	319	172	216	240	391
22.8557	0	382	136	223	141	329	334	279	168	275	260	323	174	218	244	394
22.9786	0	367	130	220	137	328	334	275	167	272	258	318	167	214	237	384
23.1014	0	358	124	208	135	318	326	273	167	270	259	313	163	212	235	380
23.2243	0	367	125	210	136	319	327	276	167	273	260	315	165	212	236	382
23.3472	0	372	125	211	136	318	326	275	168	273	259	316	167	213	237	383
23.4701	0	369	130	219	137	323	329	278	168	274	261	318	170	216	240	388
23.593	0	369	134	221	137	325	330	280	167	275	262	318	174	217	241	392
23.7158	0	364	130	221	136	330	332	274	165	272	257	318	168	215	237	384
23.8387	0	361	122	206	132	318	324	270	164	271	253	314	163	213	234	383
23.9616	0	362	123	208	134	320	326	270	165	272	253	314	164	213	235	386
24.0845	0	359	124	208	135	318	324	271	167	273	254	314	166	213	235	384
24.2074	0	364	128	215	136	320	326	275	167	273	257	316	168	214	237	385
24.3302	0	370	133	219	136	324	328	276	166	274	259	318	170	216	239	388
24.4531	0	369	133	223	137	328	332	278	167	274	260	317	171	216	239	389
24.576	0	353	123	207	134	320	325	272	164	270	255	313	163	212	232	374
24.6989	0	362	123	206	132	318	324	270	165	271	255	313	164	212	233	379
24.8218	0	363	124	208	133	317	324	274	165	272	256	313	165	213	234	382
24.9446	0	362	127	211	136	320	325	275	165	273	256	315	166	214	236	385
25.0675	0	364	130	216	138	324	328	276	164	272	256	318	169	216	240	390
25.1904	0	369	133	220	138	328	330	279	164	274	259	320	171	217	242	391
25.3133	0	359	125	211	135	324	328	273	163	270	254	315	164	214	235	380
25.4362	0	357	123	205	134	322	326	271	161	271	252	314	163	214	234	381
25.559	0	357	124	207	133	322	327	273	163	270	252	315	164	214	235	382
25.6819	0	366	125	209	133	322	327	275	164	272	254	316	166	215	238	386
25.8048	0	365	129	214	137	323	329	277	165	272	255	318	168	216	239	388
25.9277	0	370	133	218	138	326	330	278	166	272	258	319	170	217	240	393
26.0506	0	358	124	211	132	324	328	274	164	269	256	314	163	213	234	376
26.1734	0	361	120	202	132	316	323	272	167	270	256	313	161	212	232	377
26.2963	0	360	122	204	132	314	324	275	166	271	259	314	162	212	233	381
26.4192	0	365	124	207	133	315	323	278	166	271	258	314	165	214	235	383
26.5421	0	362	126	213	136	317	325	279	168	271	260	315	168	215	238	384
26.665	0	375	130	216	135	326	328	280	165	274	260	323	169	218	241	394
26.7878	0	366	122	213	132	327	331	271	163	272	252	319	164	218	239	395
26.9107	0	356	118	199	131	314	323	268	166	269	252	314	159	215	233	383
27.0336	0	355	120	201	131	313	324	271	167	271	256	313	160	213	233	383
27.1565	0	361	120	203	133	315	323	273	166	271	256	314	161	214	234	385
27.2794	0	365	124	208	134	318	325	272	165	272	255	317	164	216	237	389
27.4022	0	367	127	211	133	319	327	274	165	273	256	319	166	217	239	397
27.5251	0	362	126	216	133	324	330	272	166	272	257	318	165	217	238	392
27.648	0	356	117	199	128	313	322	266	166	269	253	313	158	213	231	381
27.7709	0	356	116	198	130	310	321	267	166	271	253	312	159	213	232	385
27.8938	0	355	117	199	130	311	322	267	165	271	253	314	159	213	233	385
28.0166	0	357	118	203	130	313	322	268	164	271	254	314	162	214	234	388
28.1395	0	365	124	208	131	314	323	272	166	271	256	316	163	215	235	390
28.2624	0	366	127	212	133	316	325	273	167	270	258	318	166	215	238	390
28.3853	0	357	122	211	130	317	325	269	167	270	258	313	161	213	233	378
28.5082	0	350	116	197	127	305	318	265	166	268	255	309	157	210	229	374
28.631	0	358	118	199	129	307	318	266	166	268	256	311	159	210	231	377
28.7539	0	357	119	201	131	306	319	269	165	268	257	311	160	210	231	379
28.8768	0	360	124	208	132	312	322	268	164	269	256	312	163	211	234	381
28.9997	0	357	126	211	132	314	323	270	164	270	257	313	164	213	236	384
29.1226	0	364	130	214	134	317	327	272	165	270	258	316	168	214	239	387
29.2454	0	353	122	207	129	311	325	266	164	266	255	312	160	211	231	378
29.3683	0	354	118	198	130	305	320	265	164	267	254	310	159	210	231	375
29.4912	0	351	119	202	130	308	321	266	165	267	254	310	161	210	232	377
29.6141	0	355	121	202	131	310	322	269	164	268	256	311	162	211	234	379
29.737	0	360	126	210	133	312	325	271	165	269	257	314	164	212	236	382
29.8598	0	362	128	213	134	313	325	273	165	269	259	316	167	212	238	388
29.9827	0	352	126	214	130	316	328	272	166	267	260	313	163	211	235	377
30.1056	0	356	118	200	129	308	321	266	164	266	255	310	159	210	232	373
30.2285	0	362	119	202	129	310	322	269	166	268	258	311	161	211	233	379
30.3514	0	356	120	204	131	308	322	270	165	268	257	311	162	212	235	381
30.4742	0	357	125	210	133	312	324	271	165	269	259	315	165	212	237	386
30.5971	0	361	129	214	135	315	326	275	167	270	260	316	168	213	239	389
30.72	0	365	131	217	136	319	329	277	166	270	262	317	169	214	241	389
30.8429	0	353	122	208	131	312	325	269	166	266	259	312	161	211	232	377
30.9658	0	349	119	200	129	306	320	269	166	267	258	310	159	211	232	374
31.0886	0	356	119	202	131	306	322	271	166	267	260	311	161	210	234	378
31.2115	0	359	120	203	133	309	323	272	166	267	260	311	163	212	235	383
31.3344	0	362	124	210	132	310	324	274	166	267	261	314	164	214	238	385
31.4573	0	360	127	214	132	312	327	278	165	269	263	316	168	216	241	386
31.5802	0	371	129	219	134	319	329	277	167	269	265	319	169	217	242	389
31.703	0	364	120	206	129	310	322	272	166	266	261	312	161	213	235	378
31.8259	0	357	119	202	131	305	322	272	166	266	260	311	160	212	235	378
31.9488	0	355	121	203	132	305	321	273	165	267	261	310	162	213	237	379
32.0717	0	359	123	207	132	307	323	276	165	268	262	314	164	214	238	384
32.1946	0	362	129	214	133	312	325	275	165	268	264	315	166	216	241	386
32.3174	0	364	132	216	135	313	327	277	165	269	264	317	170	217	244	393
32.4403	0	366	134	222	139	320	331	278	163	269	266	319	173	219	246	395
32.5632	0	359	125	211	133	311	327	272	163	266	261	315	163	215	239	383
32.6861	0	357	122	204	133	308	324	274	164	267	261	313	163	215	238	383
32.809	0	360	125	207	133	308	325	274	165	267	263	314	164	216	240	390
32.9318	0	356	126	210	133	309	325	277	164	268	264	316	166	217	242	392
33.0547	0	362	131	216	135	313	328	278	164	268	266	318	169	217	244	397
33.1776	0	368	134	219	138	316	330	282	164	269	267	321	170	220	247	405
33.3005	0	367	133	222	137	321	333	281	164	268	267	322	169	219	247	396
33.4234	0	355	126	208	133	312	327	273	162	267	262	318	163	219	243	390
33.5462	0	364	127	208	134	315	328	274	162	268	261	320	165	219	243	395
33.6691	0	370	127	210	135	314	328	276	164	269	262	321	166	219	244	398
33.792	0	366	131	216	136	317	329	278	164	271	264	322	169	221	247	400
33.9149	0	366	134	220	138	320	332	279	165	271	265	324	170	222	249	408
34.0378	0	370	137	224	139	323	333	281	165	272	267	328	173	222	251	410
34.1606	0	366	132	222	136	325	334	278	165	269	266	324	168	221	246	403
34.2835	0	363	125	207	134	317	326	274	163	270	260	326	164	221	243	401
34.4064	0	369	128	210	140	333	331	264	161	281	249	336	168	230	250	428
34.5293	0	377	130	210	144	345	336	260	163	285	247	338	168	231	252	437
34.6522	0	381	134	218	143	343	340	264	166	284	252	336	171	231	253	434
34.775	0	382	137	222	144	343	343	272	168	281	259	334	174	231	256	436
34.8979	0	377	139	227	142	343	345	278	172	280	266	333	176	230	256	433
35.0208	0	373	128	215	137	336	338	276	173	278	268	330	166	228	248	422
35.1437	0	377	128	206	143	350	336	271	172	282	260	337	166	232	249	433
35.2666	0	380	130	209	145	357	339	269	174	285	257	340	167	232	248	433
35.3894	0	376	131	213	144	354	340	272	176	285	261	338	169	231	250	435
35.5123	0	382	134	219	144	353	342	277	178	284	264	339	172	231	253	438
35.6352	0	387	137	223	144	349	343	280	180	284	270	338	173	230	255	442
35.7581	0	384	137	229	143	349	347	284	182	283	274	337	174	230	257	446
35.881	0	368	126	212	137	335	338	280	181	279	274	332	165	228	247	427
36.0038	0	370	127	209	138	328	335	283	183	278	277	330	165	226	247	424
36.1267	0	374	128	212	138	326	334	287	183	277	281	328	165	223	245	418
36.2496	0	375	131	216	140	331	335	290	181	278	281	330	169	223	247	412
36.3725	0	375	135	220	143	331	336	291	179	277	282	331	171	222	250	415
36.4954	0	380	137	223	143	333	338	294	178	277	285	332	173	222	252	415
36.6182	0	377	134	225	139	335	339	293	177	274	285	329	169	220	249	409
36.7411	0	370	127	210	135	321	330	291	176	272	283	325	164	219	244	395
36.864	0	369	126	212	137	324	332	292	175	273	284	326	165	220	246	400
36.9869	0	369	129	211	137	321	330	293	175	272	283	326	166	220	246	404
37.1098	0	377	134	218	140	325	332	294	175	274	282	328	169	222	250	407
37.2326	0	379	136	222	141	327	334	294	173	276	281	330	171	223	252	415
37.3555	0	377	138	227	142	333	338	293	172	275	280	331	172	223	254	414
37.4784	0	372	129	213	133	323	332	286	171	271	275	326	164	221	245	400
37.6013	0	369	127	210	135	322	331	282	169	272	272	327	164	221	246	407
37.7242	0	369	128	210	135	321	331	283	169	274	272	326	165	222	246	403
37.847	0	368	131	215	135	322	331	287	170	274	275	326	168	221	248	409
37.9699	0	369	136	219	138	323	333	291	170	275	277	327	170	223	251	411
38.0928	0	381	139	223	138	326	335	292	169	275	278	328	172	222	253	412
38.2157	0	371	136	224	136	333	339	289	167	274	276	328	169	222	250	408
38.3386	0	360	128	209	133	321	332	281	165	269	269	323	162	220	244	399
38.4614	0	372	128	208	135	319	330	283	167	271	269	322	163	220	245	399
38.5843	0	378	129	210	136	318	330	284	168	272	271	322	164	220	245	403
38.7072	0	372	132	215	136	321	333	288	167	274	272	324	167	222	248	406
38.8301	0	371	136	220	137	325	333	290	167	273	273	326	169	222	251	413
38.953	0	376	139	223	139	331	338	289	165	273	271	328	172	224	254	420
39.0758	0	368	131	216	135	327	336	283	164	270	267	323	165	221	244	399
39.1987	0	363	127	207	135	324	331	278	162	269	261	322	162	220	244	406
39.3216	0	361	128	208	136	325	333	279	163	270	261	323	165	221	245	409
39.4445	0	366	130	210	135	324	334	283	165	271	264	323	166	221	246	410
39.5674	0	381	134	218	137	323	334	288	167	271	268	324	169	221	249	411
39.6902	0	386	138	221	138	330	337	289	164	271	269	328	171	223	253	422
39.8131	0	368	135	222	140	342	341	281	161	269	261	327	168	227	252	422
39.936	0	367	128	208	135	327	335	278	162	266	260	323	163	223	246	410
40.0589	0	382	129	211	137	327	335	283	162	265	264	322	165	223	249	409
40.1818	0	383	131	213	138	327	336	283	161	265	263	324	166	224	250	416
40.3046	0	376	135	220	139	331	337	286	162	266	266	326	171	224	252	422
40.4275	0	388	139	224	138	331	339	290	162	266	270	326	172	224	255	425
40.5504	0	391	137	226	136	331	341	290	163	265	273	325	170	221	250	408
40.6733	0	380	129	212	137	339	337	281	159	262	261	324	165	222	245	415
40.7962	0	379	130	215	133	333	337	284	162	264	267	324	168	218	246	413
40.919	0	396	132	219	131	325	335	289	164	263	271	323	169	217	246	412
41.0419	0	398	136	225	132	330	338	293	166	266	273	325	172	216	249	409
41.1648	0	400	140	231	133	338	341	294	165	267	271	329	175	218	253	417
41.2877	0	391	137	224	129	339	342	285	164	266	267	326	170	217	243	378
41.4106	0	412	140	214	124	329	337	287	167	265	266	325	167	214	247	390
41.5334	0	432	148	216	124	332	340	290	169	267	269	327	168	212	252	393
41.6563	0	441	153	220	126	333	341	294	170	268	272	328	168	213	256	401
41.7792	0	441	158	224	130	337	345	297	174	271	275	331	170	214	264	411
41.9021	0	454	159	230	131	346	350	298	175	273	277	333	170	213	267	406
42.025	0	450	143	216	125	334	345	293	174	267	276	328	163	209	260	383
42.1478	0	442	140	213	128	337	344	294	172	267	274	331	164	214	265	395
42.2707	0	438	138	215	132	345	345	291	169	269	269	335	164	219	268	411
42.3936	0	445	144	220	134	345	347	292	172	270	270	337	166	223	272	418
42.5165	0	459	150	225	139	349	351	294	173	272	271	339	167	225	276	433
42.6394	0	441	147	226	135	353	353	289	173	270	271	338	165	223	272	430
42.7622	0	418	135	208	132	339	344	286	172	267	271	332	160	221	264	422
42.8851	0	418	133	215	136	340	344	288	174	267	273	333	162	221	264	427
43.008	0	401	134	215	138	341	346	291	174	268	275	335	163	221	261	431
43.1309	0	398	139	221	140	345	347	294	174	270	276	337	165	222	262	425
43.2538	0	392	144	227	146	358	351	295	173	273	274	340	170	226	264	430
43.3766	0	390	142	232	145	358	355	294	174	273	276	340	170	227	265	422
43.4995	0	374	130	214	140	344	346	288	173	269	273	336	162	226	255	410
43.6224	0	367	127	212	141	347	345	286	173	271	271	339	163	226	255	411
43.7453	0	361	128	215	143	347	345	287	174	273	273	340	165	226	255	418
43.8682	0	362	134	221	144	348	347	292	174	274	276	340	169	227	254	414
43.991	0	365	137	225	148	356	350	294	174	275	277	343	173	228	256	420
44.1139	0	368	141	230	151	359	353	296	174	276	277	345	176	230	260	417
44.2368	0	358	136	233	147	361	354	294	175	275	279	342	173	230	256	410
44.3597	0	349	125	214	139	346	346	292	175	271	279	337	165	228	247	397
44.4826	0	344	124	217	142	347	348	294	177	272	279	337	168	228	250	401
44.6054	0	341	126	218	144	347	346	296	177	272	281	338	171	229	250	398
44.7283	0	343	131	225	146	350	349	301	178	274	283	340	174	229	252	398
44.8512	0	350	135	229	146	352	351	304	180	275	288	341	177	229	255	397
44.9741	0	351	139	233	149	354	352	307	181	275	291	341	180	228	257	399
45.097	0	335	134	233	144	354	353	305	180	273	290	339	175	226	250	380
45.2198	0	325	126	218	143	345	347	301	178	271	287	338	170	226	246	372
45.3427	0	329	128	221	143	348	348	303	178	271	287	338	174	226	249	374
45.4656	0	323	128	223	145	346	348	304	178	271	287	338	174	225	247	374
45.5885	0	324	132	229	146	349	350	306	179	272	287	339	178	226	249	374
45.7114	0	323	137	233	149	355	352	308	178	274	287	341	181	226	252	375
45.8342	0	333	141	237	150	358	354	309	179	275	289	343	184	228	256	379
45.9571	0	320	135	236	148	359	356	302	179	273	285	339	180	226	248	369
46.08	0	311	128	223	144	345	350	301	179	271	285	337	174	223	244	361
46.2029	0	304	130	227	146	348	351	302	179	271	287	337	176	223	245	359
46.3258	0	305	129	228	144	347	350	303	178	272	286	337	178	223	246	356
46.4486	0	308	133	232	148	351	352	303	177	275	286	338	181	223	248	361
46.5715	0	313	137	237	148	355	355	306	176	274	284	341	183	225	251	362
46.6944	0	309	140	241	151	363	358	302	175	276	282	343	186	227	253	362
46.8173	11	303	130	231	145	354	356	295	175	273	278	338	176	224	244	347
46.9402	0	302	127	227	144	350	352	294	175	273	278	339	177	223	243	346
47.063	0	300	127	228	144	350	353	294	175	273	277	337	178	222	244	342
47.1859	0	295	130	231	146	350	353	295	176	274	280	338	180	222	243	339
47.3088	0	303	133	235	146	352	354	299	176	274	280	338	183	222	245	341
47.4317	0	295	137	238	150	356	356	300	176	275	280	339	185	223	248	348
47.5546	0	297	134	240	148	359	357	297	177	274	279	338	181	222	244	336
47.6774	0	284	125	225	141	345	350	292	176	272	275	334	177	219	235	324
47.8003	0	290	127	227	143	346	350	292	176	271	277	334	177	219	237	324
47.9232	0	289	126	227	142	345	348	293	176	271	276	333	178	218	236	323
48.0461	0	285	130	232	144	346	350	297	176	271	278	335	180	220	239	325
48.169	0	284	133	235	148	350	351	297	174	272	277	336	183	220	240	325
48.2918	0	295	135	238	149	352	352	299	176	272	279	336	184	220	242	325
48.4147	0	282	126	229	144	347	349	290	175	269	275	331	177	216	231	311
48.5376	0	277	123	224	142	340	345	289	173	268	273	330	174	216	232	309
48.6605	0	273	123	224	143	341	344	289	172	268	273	329	175	216	231	304
48.7834	0	278	122	227	143	341	344	290	172	268	273	330	178	217	233	305
48.9062	0	271	127	232	144	343	345	291	173	268	273	331	179	219	234	310
49.0291	0	280	129	233	145	345	345	292	172	269	273	333	181	219	236	309
49.152	0	273	127	234	143	346	348	290	173	268	273	330	178	217	233	299
49.2749	0	272	119	221	139	337	341	286	171	264	270	326	174	215	226	292
49.3978	0	262	120	222	141	338	340	286	171	264	269	326	174	215	228	293
49.5206	0	265	120	222	140	335	341	288	171	263	271	325	174	215	228	291
49.6435	0	268	122	227	143	338	341	291	170	264	273	327	176	215	230	289
49.7664	0	271	125	231	142	341	343	292	170	265	272	329	178	217	232	293
49.8893	0	266	124	231	141	343	343	293	169	266	273	330	179	218	233	291
50.0122	0	256	117	222	136	340	342	285	166	263	266	327	173	216	226	281
50.135	0	268	115	219	137	337	338	283	167	262	266	328	172	217	226	281
50.2579	0	270	115	220	137	336	338	282	165	262	264	327	172	216	226	280
50.3808	0	262	117	220	138	337	339	283	166	262	263	327	173	217	227	281
50.5037	0	270	121	225	140	340	340	284	165	262	265	328	176	218	228	287
50.6266	0	270	125	227	141	340	341	286	165	264	265	330	176	219	231	288
50.7494	0	272	123	230	139	344	343	284	166	262	264	329	175	218	228	284
50.8723	0	260	115	216	135	331	335	281	165	260	262	324	169	214	222	277
50.9952	0	264	115	218	136	333	336	279	165	258	262	324	171	215	224	276
51.1181	0	264	116	218	137	333	336	280	165	258	262	323	171	214	223	274
51.241	0	271	117	221	137	331	335	283	164	259	264	324	173	215	226	277
51.3638	0	264	121	225	138	335	338	284	165	261	264	327	175	217	227	279
51.4867	0	264	123	229	138	339	341	284	165	261	264	327	175	218	228	282
51.6096	0	264	115	218	135	330	336	279	164	258	262	323	170	215	220	270
51.7325	0	270	114	215	133	328	334	278	164	257	263	322	170	215	222	273
51.8554	0	262	114	216	135	329	332	279	164	258	263	323	170	215	222	271
51.9782	0	263	115	219	137	328	333	280	165	259	263	324	171	216	225	277
52.1011	0	270	120	224	139	331	334	283	166	260	265	326	173	217	225	279
52.224	0	278	122	226	139	332	335	286	166	260	269	327	174	219	229	280
52.3469	0	270	120	227	138	333	338	282	165	260	268	325	173	217	224	276
52.4698	0	262	113	213	133	322	331	278	164	256	264	321	168	215	220	273
52.5926	0	269	114	212	133	325	330	278	163	257	265	322	167	216	221	273
52.7155	0	276	113	214	133	323	330	279	163	257	263	322	169	215	222	273
52.8384	0	272	116	217	136	326	332	280	162	259	265	325	170	217	224	275
52.9613	0	272	122	223	137	331	336	278	162	260	263	327	172	218	226	284
53.0842	0	281	122	225	137	336	338	280	162	260	264	329	174	220	228	286
53.207	0	283	117	221	135	332	339	277	163	259	263	325	170	217	222	280
53.3299	0	273	113	210	130	322	331	276	163	256	263	323	168	217	218	272
53.4528	0	271	113	211	133	324	330	277	164	257	263	323	166	215	221	280
53.5757	0	278	114	213	135	323	330	279	164	257	265	324	167	217	222	280
53.6986	0	289	117	217	136	326	332	281	163	259	266	325	169	217	225	286
53.8214	0	285	120	220	136	328	334	283	164	260	267	327	171	219	226	285
53.9443	0	282	124	226	137	329	336	283	164	261	270	329	173	220	228	295
54.0672	0	286	119	221	135	331	337	279	163	259	267	326	170	219	224	286
54.1901	0	289	114	211	133	324	332	277	162	257	264	322	166	216	222	282
54.313	0	285	115	211	133	323	332	277	163	257	264	324	166	217	223	281
54.4358	0	283	115	213	134	323	333	279	162	258	265	324	167	218	225	292
54.5587	0	294	118	216	135	325	334	281	165	260	266	325	169	220	227	292
54.6816	0	304	122	222	136	329	336	283	163	261	269	328	171	221	229	299
54.8045	0	299	126	225	138	331	337	286	164	263	270	329	174	223	232	301
54.9274	0	295	126	226	137	334	340	284	166	262	270	328	171	221	231	304
55.0502	0	297	119	212	133	322	334	283	164	259	269	323	166	219	227	295
55.1731	0	308	120	213	134	324	335	285	165	259	270	324	168	218	228	298
55.296	0	305	122	213	135	325	336	284	163	260	269	326	168	220	230	298
55.4189	0	298	124	219	137	327	337	286	164	261	270	326	171	222	232	309
55.5418	0	304	127	224	138	329	338	286	165	262	271	328	173	223	235	308
55.6646	0	319	130	227	141	331	338	289	166	263	273	329	174	223	237	315
55.7875	0	317	132	232	141	336	343	289	166	264	274	331	175	223	238	312
55.9104	0	301	125	216	136	327	337	284	165	261	270	326	170	222	230	310
56.0333	0	305	125	216	137	325	336	285	164	261	271	326	169	222	233	314
56.1562	0	319	126	216	137	324	336	285	165	261	271	327	170	222	234	313
56.279	0	319	128	220	140	331	339	286	164	262	270	330	171	223	238	316
56.4019	0	312	130	225	140	332	341	287	164	263	271	331	174	224	239	323
56.5248	0	316	134	229	140	335	342	288	165	264	273	332	176	225	243	327
56.6477	0	333	137	232	142	340	345	292	165	265	275	333	178	226	245	330
56.7706	0	320	132	221	140	333	342	287	165	263	273	329	170	224	239	319
56.8934	0	318	129	217	139	330	339	287	164	263	272	330	172	224	239	324
57.0163	0	317	130	220	139	334	342	287	163	264	270	332	171	224	240	330
57.1392	0	332	133	223	142	337	344	286	163	264	270	334	174	227	243	331
57.2621	0	332	135	228	141	340	345	289	164	265	271	335	175	226	246	334
57.385	0	330	138	231	143	341	348	292	166	266	274	335	178	227	247	341
57.5078	0	328	141	234	145	345	349	294	166	267	276	337	179	228	251	349
57.6307	0	336	135	226	142	342	347	292	166	265	275	333	174	226	242	334
57.7536	0	328	132	219	141	335	343	291	167	263	274	331	171	227	242	334
57.8765	0	328	133	221	140	336	342	291	166	263	274	332	173	226	245	339
57.9994	0	327	134	223	142	337	344	294	167	264	275	333	174	227	245	343
58.1222	0	343	139	230	144	339	345	296	167	267	277	334	176	227	248	346
58.2451	0	340	141	234	144	340	346	297	168	268	279	335	179	228	250	348
58.368	0	342	144	236	146	346	350	301	167	269	278	339	181	229	254	357
58.4909	0	335	139	231	141	346	351	294	166	267	274	337	177	227	247	349
58.6138	0	344	136	220	142	340	346	291	166	266	274	335	172	228	247	345
58.7366	0	339	135	222	143	341	347	291	166	266	275	335	173	228	247	347
58.8595	0	339	136	223	144	341	347	294	167	267	274	336	175	228	248	353
58.9824	0	338	141	229	145	343	350	296	166	267	276	336	176	229	252	360
59.1053	0	356	144	231	146	346	351	299	168	269	278	338	179	230	254	362
59.2282	0	352	146	235	146	349	351	299	170	270	278	340	181	231	258	367
59.351	0	342	140	231	144	347	351	296	169	269	276	338	176	229	251	364
59.4739	0	341	137	220	145	342	347	293	169	268	275	338	173	230	251	364
59.5968	0	355	137	223	145	345	349	294	169	268	273	338	173	229	251	366
59.7197	0	353	138	224	146	345	348	296	170	269	275	338	175	229	253	368
59.8426	0	351	144	230	146	344	349	301	172	269	279	338	177	228	255	373
59.9654	0	351	146	232	146	347	350	303	172	270	282	340	179	229	257	373
60.0883	0	366	148	235	149	354	353	302	172	271	281	341	181	230	260	377
60.2112	0	356	140	230	145	347	352	299	172	268	280	337	176	228	250	363
60.3341	0	350	137	221	144	341	347	301	171	267	283	333	173	227	251	363
60.457	0	349	139	223	145	339	346	301	171	266	284	333	174	228	253	367
60.5798	0	358	141	225	145	339	346	305	172	267	285	333	175	229	254	366
60.7027	0	361	145	230	147	341	347	306	172	268	285	335	177	230	256	371
60.8256	0	359	147	233	148	344	349	308	170	269	286	336	178	230	260	375
60.9485	0	357	149	237	148	352	353	309	170	270	286	337	179	231	260	375
61.0714	0	365	140	222	144	341	348	302	170	266	283	333	172	230	253	361
61.1942	0	361	140	221	146	343	347	302	167	266	281	332	174	231	254	359
61.3171	0	359	140	222	145	342	347	303	168	266	280	334	174	231	254	366
61.44	0	361	141	225	147	342	348	303	168	267	281	335	175	232	257	367
61.5629	0	368	146	229	149	343	350	306	169	268	281	335	177	232	259	368
61.6858	0	369	148	234	147	349	351	308	170	270	284	336	178	232	261	372
61.8086	0	359	141	225	143	349	349	300	167	268	276	339	172	234	258	373
61.9315	0	366	139	219	142	345	348	298	168	269	275	339	174	234	257	376
62.0544	0	373	140	221	143	342	346	301	170	268	280	337	173	232	256	370
62.1773	0	366	142	223	145	344	347	303	169	268	281	339	175	233	259	374
62.3002	0	370	144	227	144	345	347	306	170	269	283	339	176	232	260	379
62.423	0	357	150	228	143	347	349	307	170	270	284	340	178	234	262	377
62.5459	0	393	145	230	137	346	349	306	170	268	285	337	176	231	256	368
62.6688	0	377	137	216	137	340	344	300	168	266	283	337	170	231	254	366
62.7917	0	375	137	215	139	339	343	301	167	265	283	334	171	230	255	368
62.9146	0	384	137	216	140	337	341	303	168	265	284	333	171	230	257	368
63.0374	0	388	143	220	143	338	343	306	167	266	284	335	172	231	259	368
63.1603	0	382	146	224	145	339	343	306	167	267	285	336	175	230	261	377
63.2832	0	379	148	228	146	344	346	307	167	267	284	337	176	232	261	377
63.4061	0	375	138	217	142	338	342	298	165	263	281	334	169	230	255	366
63.529	0	372	135	211	139	333	337	297	166	262	279	333	168	229	254	368
63.6518	0	371	136	212	139	333	338	296	164	263	278	333	168	228	254	369
63.7747	0	367	137	214	139	333	338	298	164	263	279	333	170	230	256	370
63.8976	0	379	139	219	142	339	340	298	163	264	277	335	173	232	258	374
64.0205	0	380	146	222	144	342	342	297	162	266	274	337	174	232	261	383
64.1434	0	377	144	226	144	345	345	296	164	266	273	337	174	233	261	381
64.2662	0	364	136	213	139	334	338	290	164	262	273	331	167	230	254	368
64.3891	0	370	134	210	140	330	335	289	164	261	272	331	167	228	253	368
64.512	0	370	135	211	138	329	334	289	163	260	271	330	167	228	254	371
64.6349	0	369	136	213	138	329	336	288	162	261	271	331	170	228	255	375
64.7578	0	368	141	218	140	330	336	290	162	262	273	330	172	228	257	378
64.8806	0	379	144	222	141	332	338	291	162	262	273	332	173	229	259	381
65.0035	0	377	145	226	142	336	341	291	162	263	274	333	174	228	260	378
65.1264	0	364	137	212	136	325	335	285	161	260	269	326	166	225	252	366
65.2493	0	359	135	210	134	323	333	284	160	259	269	325	168	223	251	367
65.3722	0	370	136	211	136	327	333	280	158	261	264	328	168	225	254	370
65.495	0	370	135	213	138	328	335	278	159	261	261	331	170	225	256	376
65.6179	0	371	139	218	140	330	337	277	160	263	262	332	172	225	257	380
65.7408	0	370	141	222	140	332	339	280	160	265	264	333	174	226	259	382
65.8637	0	376	142	225	140	337	343	282	162	264	266	332	174	225	258	378
65.9866	0	368	134	211	137	325	337	276	162	260	264	327	167	221	251	369
66.1094	0	369	133	210	135	325	335	277	160	261	263	326	169	221	252	372
66.2323	0	366	134	212	137	324	336	278	161	261	264	327	168	222	254	371
66.3552	0	376	139	216	139	325	336	281	162	262	266	327	171	222	256	375
66.4781	0	373	142	220	140	327	338	283	163	263	268	329	173	224	257	379
66.601	0	378	145	224	139	329	339	285	164	265	270	329	176	224	260	385
66.7238	0	372	145	227	139	332	342	287	165	264	271	329	174	224	259	380
66.8467	0	371	137	212	137	322	337	280	163	262	269	325	168	222	253	372
66.9696	0	368	136	212	138	327	335	280	162	262	266	326	170	223	254	372
67.0925	0	372	137	214	139	324	336	282	163	263	267	327	170	225	256	377
67.2154	0	371	141	220	139	325	336	285	165	263	272	327	174	225	258	382
67.3382	0	380	145	223	140	326	338	289	166	266	275	329	175	225	260	385
67.4611	0	379	147	226	140	330	340	290	166	266	277	331	177	227	263	386
67.584	0	377	145	228	141	331	343	292	166	266	276	330	175	227	262	390
67.7069	0	370	137	214	136	321	336	285	166	263	274	327	168	227	256	377
67.8298	0	375	138	213	138	323	335	287	164	263	275	327	171	226	258	381
67.9526	0	375	140	217	139	322	336	287	164	264	275	328	172	226	259	381
68.0755	0	378	144	221	139	324	337	288	164	265	274	330	175	227	261	389
68.1984	0	378	148	225	141	327	338	289	163	266	275	331	178	228	265	390
68.3213	0	386	150	229	144	331	341	289	164	268	276	334	179	229	268	397
68.4442	0	386	149	228	142	333	343	286	164	267	274	331	176	228	264	387
68.567	0	378	142	216	138	325	338	284	164	265	273	329	172	227	259	384
68.6899	0	379	143	218	139	327	339	285	164	265	272	331	173	227	262	385
68.8128	0	383	144	220	141	328	340	286	164	267	273	332	174	227	263	390
68.9357	0	388	149	224	143	333	342	288	164	268	273	333	177	228	266	388
69.0586	0	388	150	228	144	336	343	289	165	269	274	335	179	229	268	396
69.1814	0	388	152	232	145	340	346	291	166	269	276	336	181	229	270	395
69.3043	0	383	144	220	140	331	343	288	166	267	275	332	173	228	263	387
69.4272	0	385	144	219	140	329	341	289	166	268	275	332	173	228	263	385
69.5501	0	385	145	220	142	330	340	289	165	267	275	332	175	228	264	391
69.673	0	385	149	226	143	331	341	292	166	268	277	333	177	228	267	391
69.7958	0	394	151	228	144	333	344	296	167	268	279	333	181	229	269	397
69.9187	0	396	154	231	145	335	345	297	168	271	281	335	183	231	273	395
70.0416	0	396	152	231	143	337	349	296	168	270	280	333	177	231	268	396
70.1645	0	386	144	218	140	327	341	290	167	267	277	331	172	229	264	390
70.2874	0	389	144	218	140	330	340	292	166	267	276	330	173	230	264	390
70.4102	0	398	145	220	143	330	341	291	165	268	273	331	173	230	266	389
70.5331	0	397	148	225	145	332	342	293	165	268	273	332	177	231	268	397
70.656	0	392	151	227	144	335	345	293	166	270	273	333	178	231	270	398
70.7789	0	397	151	232	146	333	348	301	167	272	278	331	179	230	270	395
70.9018	0	383	144	221	135	316	336	310	173	268	289	322	173	225	262	375
71.0246	0	385	143	219	134	325	338	316	189	267	295	320	171	220	264	371
71.1475	0	380	145	221	133	322	338	306	188	267	291	321	173	218	265	369
71.2704	0	387	149	226	134	322	339	304	188	268	288	323	174	219	267	366
71.3933	0	382	151	228	134	323	341	304	187	269	285	324	175	221	268	368
71.5162	0	381	155	232	137	326	341	304	188	270	286	326	178	221	271	373
71.639	0	382	150	230	135	325	343	300	187	268	284	324	173	219	266	362
71.7619	0	385	146	218	133	317	337	297	187	266	282	320	171	218	263	360
71.8848	0	379	147	221	132	320	338	297	187	266	282	322	170	218	263	360
72.0077	0	375	148	223	136	319	338	296	185	267	283	322	172	219	266	365
72.1306	0	380	153	227	139	326	342	301	183	269	279	326	174	220	268	366
72.2534	0	385	156	231	154	362	351	302	179	271	269	335	177	230	273	384
72.3763	0	384	153	232	150	361	353	296	181	271	269	335	174	230	269	378
72.4992	0	376	144	218	148	351	348	291	183	270	267	335	169	229	264	381
72.6221	0	383	144	219	148	346	348	294	187	271	271	335	171	228	266	380
72.745	0	392	144	220	149	345	348	296	189	271	273	335	172	229	266	384
72.8678	0	387	148	225	151	347	349	297	190	273	276	336	175	229	270	391
72.9907	0	384	153	228	150	343	348	300	193	273	281	337	177	227	270	395
73.1136	0	384	153	233	151	349	351	303	194	273	283	336	176	226	270	387
73.2365	0	387	143	216	146	336	344	298	193	269	282	331	169	225	259	375
73.3594	0	387	141	214	146	333	340	298	191	269	282	331	169	224	262	378
73.4822	0	381	142	216	146	333	339	298	192	268	282	331	169	225	262	384
73.6051	0	390	145	220	147	334	340	301	191	270	283	331	171	225	265	383
73.728	0	398	149	225	150	334	342	301	193	271	284	332	173	226	266	392
73.8509	0	402	154	228	148	336	344	303	191	273	285	333	175	226	270	396
73.9738	0	381	146	222	146	337	344	297	188	270	281	330	169	225	261	387
74.0966	0	375	142	211	143	327	338	297	189	267	283	328	165	225	260	385
74.2195	0	385	142	214	146	331	340	296	189	267	281	329	167	225	262	394
74.3424	0	383	143	215	145	331	338	298	187	267	282	330	168	225	263	392
74.4653	0	385	148	221	150	335	342	299	186	266	281	331	170	226	265	399
74.5882	0	385	151	227	148	334	342	300	185	268	282	332	174	226	268	398
74.711	0	393	154	231	148	339	345	303	188	268	285	332	174	227	266	402
74.8339	0	391	145	215	141	328	338	295	186	264	283	330	167	225	258	390
74.9568	0	384	143	212	142	327	337	295	186	265	281	328	165	226	260	401
75.0797	0	391	144	214	143	328	338	295	186	265	282	330	166	226	263	404
75.2026	0	401	148	219	144	330	339	297	184	266	282	330	169	227	264	397
75.3254	0	397	152	224	144	329	340	298	184	266	283	331	170	227	264	388
75.4483	0	399	154	226	147	333	342	297	183	267	283	332	172	227	268	399
75.5712	0	392	149	226	141	335	344	295	183	265	280	331	168	225	265	399
75.6941	0	395	142	211	138	326	339	290	181	262	276	329	164	226	261	394
75.817	0	393	141	213	142	329	339	290	180	263	275	330	164	226	263	398
75.9398	0	390	144	213	142	327	338	291	181	263	277	329	166	227	264	401
76.0627	0	397	148	222	145	336	340	293	180	264	275	331	169	229	267	401
76.1856	0	408	150	226	148	334	343	296	182	265	278	333	172	228	270	405
76.3085	0	404	152	232	146	338	346	298	184	268	279	332	174	229	271	407
76.4314	0	387	143	217	142	328	342	290	183	263	277	329	164	226	263	398
76.5542	0	383	140	211	141	324	338	292	183	262	277	328	164	225	262	399
76.6771	0	399	142	214	145	325	338	292	184	263	278	328	166	227	264	399
76.8	0	395	146	217	145	326	339	294	184	264	278	330	168	227	267	401
76.9229	0	390	150	224	148	330	342	297	184	266	279	330	171	229	270	411
77.0458	0	395	152	227	148	333	344	296	185	268	281	333	174	228	274	413
77.1686	0	405	151	231	147	339	347	296	186	267	281	332	173	228	274	409
77.2915	0	389	142	214	143	325	340	291	183	263	278	328	165	227	265	394
77.4144	0	384	143	213	146	329	340	289	182	263	276	329	167	226	265	403
77.5373	0	386	145	216	145	331	340	289	182	263	276	330	168	227	267	405
77.6602	0	402	149	222	147	332	342	294	183	265	277	332	171	228	270	407
77.783	0	400	153	227	149	333	344	296	184	267	277	333	174	229	273	413
77.9059	0	398	155	230	151	337	346	297	185	268	279	336	177	230	277	419
78.0288	0	402	154	234	148	343	349	296	186	268	280	335	176	228	276	417
78.1517	0	399	143	217	144	330	342	290	185	265	278	331	167	227	268	405
78.2746	0	396	144	217	145	329	341	291	184	265	277	331	168	227	269	408
78.3974	0	393	147	220	146	329	342	293	185	266	278	332	170	228	270	410
78.5203	0	392	150	226	147	333	344	296	185	268	280	334	174	228	273	415
78.6432	0	409	156	229	150	336	346	298	186	268	281	335	177	228	277	420
78.7661	0	406	158	235	150	339	347	299	186	271	280	337	180	230	280	421
78.889	0	394	157	235	150	345	352	297	186	269	281	336	175	229	275	418
79.0118	0	387	149	220	147	333	346	292	184	266	278	334	169	228	270	410
79.1347	0	402	149	222	148	335	346	294	185	266	278	334	172	228	272	412
79.2576	0	399	151	223	149	333	345	295	185	267	279	334	173	228	273	412
79.3805	0	398	155	230	150	336	348	296	186	268	279	336	176	228	276	416
79.5034	0	396	159	233	150	339	349	298	186	270	281	337	180	228	279	422
79.6262	0	413	161	239	151	346	353	300	187	271	282	338	180	229	280	423
79.7491	0	395	151	226	145	334	348	293	185	267	279	334	170	227	270	406
79.872	0	391	149	223	146	331	343	293	184	266	279	333	172	226	271	411
79.9949	0	389	151	225	147	332	344	292	185	266	279	333	173	227	272	412
80.1178	0	403	155	230	148	335	345	295	185	268	279	334	175	226	274	415
80.2406	0	399	157	233	150	336	347	297	185	270	280	336	179	227	277	414
80.3635	0	400	160	236	150	338	350	299	186	271	282	337	182	227	280	420
80.4864	0	391	158	238	149	342	353	297	187	270	282	334	178	226	276	415
80.6093	0	397	149	222	145	330	345	289	185	267	279	330	170	225	270	404
80.7322	0	393	149	224	145	331	344	291	184	266	279	331	173	225	271	405
80.855	0	391	152	226	147	331	344	291	184	267	278	331	174	226	271	408
80.9779	0	388	155	232	149	331	346	293	183	269	279	333	177	226	274	412
81.1008	0	406	158	235	151	335	348	294	185	268	280	334	180	227	277	415
81.2237	0	403	161	239	151	343	350	296	184	270	280	334	183	228	280	418
81.3466	0	389	153	231	146	336	350	289	183	267	278	331	173	226	271	406
81.4694	0	383	147	222	144	328	343	288	182	265	276	328	171	226	269	406
81.5923	0	397	150	226	145	330	344	288	184	265	276	329	173	225	270	407
81.7152	0	394	153	229	146	331	344	290	182	266	276	331	175	226	272	405
81.8381	0	392	155	233	149	333	346	293	183	268	278	332	178	227	276	414
81.961	0	393	157	236	150	337	349	295	184	269	278	335	181	226	279	419
82.0838	0	401	158	242	148	343	352	294	185	270	277	334	181	227	279	418
82.2067	0	391	147	224	143	331	345	289	183	266	275	332	173	225	268	404
82.3296	0	390	147	225	143	330	344	291	183	265	276	331	173	226	270	410
82.4525	0	385	150	226	145	333	346	291	183	266	275	332	173	227	272	411
82.5754	0	398	152	230	147	335	347	292	184	268	277	333	177	228	274	412
82.6982	1	401	154	234	149	335	348	295	184	268	278	334	178	228	277	417
82.8211	0	399	158	236	149	338	350	296	187	269	281	334	181	228	279	419
82.944	0	387	149	229	144	334	347	292	186	265	280	331	172	226	271	409
83.0669	0	392	147	223	143	328	344	293	184	264	279	331	172	226	271	410
83.1898	0	392	149	226	145	329	343	292	184	265	279	331	173	227	273	412
83.3126	0	390	153	229	147	331	344	296	184	266	280	333	174	227	273	415
83.4355	0	397	154	232	147	333	346	297	184	267	282	333	177	227	276	418
83.5584	0	402	157	234	148	336	348	298	185	268	282	335	180	229	279	420
83.6813	0	395	155	235	146	341	350	296	185	268	281	333	175	228	276	412
83.8042	0	384	147	220	143	328	343	290	183	263	278	329	169	226	270	406
83.927	0	387	147	221	145	327	341	293	183	264	279	330	170	226	270	410
84.0499	0	391	148	224	143	327	340	294	183	263	278	330	170	227	272	411
84.1728	0	393	151	228	146	332	343	294	183	265	279	332	174	227	275	416
84.2957	0	392	154	231	146	333	345	296	182	266	280	333	176	227	277	420
84.4186	0	395	156	235	148	340	348	296	182	267	279	335	177	229	279	422
84.5414	0	386	145	222	142	332	344	288	181	263	275	331	169	227	269	412
84.6643	0	385	142	217	142	326	339	289	181	261	276	329	168	225	268	409
84.7872	0	383	143	219	143	326	338	289	182	262	275	330	168	226	268	411
84.9101	0	386	147	222	144	328	339	289	180	263	275	332	171	227	271	417
85.033	0	393	149	227	144	330	342	291	181	265	274	332	173	228	274	420
85.1558	0	395	153	230	147	333	343	292	182	265	276	333	176	228	276	427
85.2787	0	386	150	231	145	338	346	289	182	265	274	334	173	227	275	419
85.4016	0	385	141	216	140	325	338	284	181	261	271	329	167	225	267	411
85.5245	0	384	141	216	139	325	338	285	181	261	272	329	167	224	267	413
85.6474	0	383	141	218	142	326	337	284	181	261	270	330	168	225	267	417
85.7702	0	385	146	223	144	331	340	284	180	264	268	332	171	228	272	422
85.8931	0	390	149	227	146	333	342	285	181	265	269	332	173	228	273	420
86.016	0	395	152	229	148	335	344	289	181	266	270	334	175	229	275	426
86.1389	0	386	144	225	142	333	344	284	183	263	270	329	168	227	268	408
86.2618	0	377	139	215	139	326	337	283	184	262	272	326	166	224	265	408
86.3846	0	382	141	218	141	325	337	286	185	262	274	328	167	225	265	411
86.5075	0	382	144	218	145	331	339	285	183	261	271	329	168	226	267	418
86.6304	0	390	147	225	145	329	342	289	183	263	274	329	171	226	270	421
86.7533	0	388	150	227	146	336	345	289	183	265	275	332	173	227	271	424
86.8762	0	395	149	230	145	343	349	290	184	264	274	333	174	227	273	425
86.999	0	384	139	216	141	331	342	282	184	262	270	330	165	226	266	426
87.1219	0	383	138	213	142	329	341	281	183	262	270	331	166	225	264	427
87.2448	0	379	139	214	143	329	342	283	183	262	270	331	166	225	265	426
87.3677	0	388	143	218	144	331	342	286	183	263	271	332	169	226	266	426
87.4906	0	385	145	224	145	332	344	287	186	264	274	332	171	225	269	428
87.6134	0	392	149	227	147	334	343	291	186	266	275	335	173	227	272	435
87.7363	0	383	148	228	144	339	346	288	187	266	275	334	171	225	270	430
87.8592	0	383	137	212	139	328	339	282	185	263	271	330	164	225	263	419
87.9821	0	382	137	211	141	327	337	283	183	261	271	329	163	224	263	422
88.105	0	381	137	212	141	326	336	282	183	262	273	330	166	224	263	423
88.2278	0	380	143	218	141	327	337	288	185	263	275	329	169	225	265	422
88.3507	0	391	146	223	143	327	338	293	187	262	281	327	170	224	266	421
88.4736	0	388	149	226	144	332	342	294	187	263	284	328	174	223	269	419
88.5965	0	389	146	228	143	334	346	291	185	262	283	327	170	221	265	416
88.7194	0	384	138	212	138	327	338	288	183	257	279	324	163	221	261	411
88.8422	0	390	138	213	139	322	337	289	183	258	281	323	166	223	263	417
88.9651	0	396	141	216	138	321	338	291	182	259	282	325	166	224	263	415
89.088	0	393	144	220	140	325	339	293	183	260	281	326	169	224	267	429
89.2109	0	395	147	225	140	327	341	295	183	262	282	329	171	226	269	430
89.3338	0	399	151	229	142	332	344	298	183	263	283	330	173	227	271	442
89.4566	0	385	143	222	137	332	344	290	181	261	278	331	166	226	266	429
89.5795	0	381	142	216	134	329	342	288	181	262	276	330	166	228	264	434
89.7024	0	382	149	215	133	336	343	287	181	264	273	333	168	230	263	430
89.8253	0	430	154	218	135	338	346	289	185	266	274	334	170	230	266	432
89.9482	0	441	153	227	137	335	348	295	189	267	280	333	172	230	269	433
90.071	0	437	156	230	142	336	351	298	190	268	284	334	175	230	271	443
90.1939	0	430	155	231	140	337	353	298	189	266	285	333	172	228	270	431
90.3168	0	402	144	216	136	326	345	292	186	262	282	329	165	227	263	415
90.4397	0	401	145	217	140	327	343	291	184	263	281	330	167	228	265	418
90.5626	0	402	144	219	140	325	343	291	184	263	280	329	167	227	266	423
90.6854	0	397	148	224	143	334	346	292	183	265	279	331	171	229	268	425
90.8083	0	406	150	229	142	334	348	295	184	266	278	333	174	231	272	428
90.9312	0	396	152	234	144	341	352	295	185	267	279	335	176	232	274	428
91.0541	0	394	141	221	139	333	348	290	183	264	275	331	166	230	267	423
91.177	0	390	140	218	140	330	346	288	182	264	276	330	168	229	268	424
91.2998	0	390	141	220	141	332	346	289	184	264	275	331	170	230	269	424
91.4227	0	388	146	225	145	334	348	290	183	266	276	333	172	232	271	425
91.5456	0	391	149	230	144	338	350	292	184	267	276	334	175	232	274	435
91.6685	0	395	152	234	145	342	352	294	184	269	276	337	178	233	276	438
91.7914	0	389	149	233	145	346	356	290	184	267	274	335	172	232	272	425
91.9142	0	378	141	219	142	334	348	287	184	265	274	331	168	230	268	417
92.0371	0	375	140	221	145	338	350	290	184	267	273	333	169	231	269	425
92.16	0	379	143	223	145	336	349	291	185	266	275	334	171	232	270	428
92.2829	0	384	146	229	145	338	350	294	186	268	277	335	175	232	275	432
92.4058	0	384	149	231	147	339	351	295	187	270	277	337	177	232	277	435
92.5286	0	375	145	233	145	343	354	293	187	269	278	336	173	231	273	434
92.6515	0	368	138	220	142	333	346	288	187	266	276	333	168	229	269	425
92.7744	0	373	141	222	143	334	347	291	187	266	279	333	170	229	270	426
92.8973	0	373	143	225	143	333	346	294	188	266	280	334	172	230	271	423
93.0202	0	368	145	230	144	334	348	297	188	268	282	335	175	230	274	433
93.143	0	371	148	233	145	335	349	301	188	270	285	335	178	230	277	438
93.2659	0	380	150	238	146	344	354	299	186	269	285	335	178	231	278	431
93.3888	0	366	138	223	141	334	347	291	186	265	280	331	168	230	268	415
93.5117	0	361	137	219	140	330	344	291	184	265	279	332	169	230	268	421
93.6346	0	369	139	221	141	331	345	291	185	266	279	333	171	231	270	427
93.7574	0	371	144	227	144	333	346	293	186	266	279	334	173	231	272	427
93.8803	0	371	146	232	146	335	346	295	186	268	282	335	176	231	275	430
94.0032	0	366	148	235	148	337	349	298	186	269	284	336	180	232	278	437
94.1261	0	357	144	232	144	336	350	294	186	267	283	333	172	230	271	422
94.249	0	365	136	219	140	326	342	289	184	265	280	330	167	229	268	417
94.3718	0	362	139	220	141	328	342	290	184	265	280	331	170	230	268	420
94.4947	0	356	141	223	143	329	343	290	183	266	281	332	171	229	269	418
94.6176	0	363	143	230	144	331	345	294	182	266	281	333	175	229	273	423
94.7405	0	376	145	232	143	332	346	293	184	268	282	335	179	231	275	427
94.8634	0	370	147	237	145	339	350	294	184	270	281	335	180	231	277	425
94.9862	0	355	138	224	138	330	345	286	183	265	279	331	170	230	268	417
95.1091	0	355	138	219	139	326	342	286	183	265	277	332	170	229	268	418
95.232	0	368	140	223	140	328	344	287	182	266	277	331	171	229	269	417
95.3549	0	363	142	227	143	332	347	286	182	267	276	332	174	229	272	420
95.4778	0	363	146	232	146	334	348	288	182	269	276	335	178	231	275	427
95.6006	0	368	149	234	146	337	350	292	183	271	277	337	180	232	278	431
95.7235	0	375	146	235	144	339	352	290	185	268	278	333	175	229	273	423
95.8464	0	361	140	221	142	329	345	285	184	266	276	333	170	228	268	414
95.9693	0	360	140	224	142	333	347	285	183	268	276	335	172	229	270	418
96.0922	0	363	141	225	143	332	346	287	184	269	276	335	173	229	270	422
96.215	0	375	145	231	145	333	347	290	186	270	278	336	176	228	275	424
96.3379	0	371	147	234	144	335	349	293	186	271	280	338	179	229	278	432
96.4608	0	368	149	238	145	341	352	291	188	272	281	338	179	228	277	430
96.5837	0	362	140	224	142	329	345	286	186	268	279	333	171	226	268	419
96.7066	0	371	139	223	141	327	345	288	186	268	279	333	172	226	269	422
96.8294	0	363	139	224	141	327	345	289	186	268	280	333	172	228	270	416
96.9523	0	365	144	229	144	330	344	291	185	269	281	334	176	227	273	421
97.0752	0	362	149	233	146	333	346	294	186	270	282	335	179	228	276	428
97.1981	0	375	151	237	146	338	349	295	185	271	283	337	182	229	278	428
97.321	0	362	144	230	142	334	349	289	186	268	281	333	171	226	270	418
97.4438	0	358	139	220	141	326	342	288	184	267	280	332	169	227	268	415
97.5667	0	361	140	221	141	327	342	290	184	267	281	330	171	226	269	417
97.6896	0	371	143	227	142	328	343	290	183	267	281	331	173	227	270	415
97.8125	0	368	146	229	144	331	345	292	183	269	282	334	176	228	272	421
97.9354	0	367	149	234	144	335	347	293	184	269	282	335	178	229	276	429
98.0582	0	368	151	238	145	339	352	294	184	270	283	334	178	228	276	428
98.1811	0	361	141	222	141	329	345	285	181	266	278	330	169	227	267	412
98.304	0	361	139	220	141	329	342	286	182	266	278	331	169	227	268	417
98.4269	0	359	141	222	141	327	342	288	182	265	278	331	171	227	269	419
98.5498	0	360	145	227	142	330	343	290	182	267	280	332	174	228	271	422
98.6726	0	361	149	231	145	330	345	292	183	268	280	333	177	228	274	423
98.7955	0	377	152	234	146	338	348	292	182	269	279	337	180	229	278	433
98.9184	0	364	150	235	144	344	352	289	182	269	277	336	175	229	275	426
99.0413	0	361	141	221	142	332	344	284	182	266	275	332	169	228	267	416
99.1642	0	366	142	222	141	330	345	287	182	266	278	332	172	227	269	419
99.287	0	367	145	223	142	330	344	289	183	266	279	331	171	226	269	419
99.4099	0	369	148	228	142	332	346	293	182	267	280	333	174	227	272	413
99.5328	0	379	151	232	150	352	351	294	179	269	274	338	177	230	275	418
99.6557	0	375	150	237	147	355	356	292	181	269	274	338	178	230	275	422
99.7786	0	373	139	222	139	339	349	287	182	265	275	334	169	228	267	400
99.9014	0	354	140	220	137	339	348	288	184	267	276	335	171	227	268	411
100.024	0	381	143	222	138	341	348	290	185	267	276	335	171	227	269	413
100.147	0	409	147	224	139	342	351	291	185	269	278	336	174	227	271	418
100.27	0	407	150	230	141	343	351	295	188	270	282	338	176	227	274	418
100.393	0	395	152	235	140	345	355	298	188	270	284	337	178	227	274	416
100.516	0	390	142	220	137	339	349	290	185	267	281	334	168	227	265	402
100.639	0	391	140	217	137	342	347	289	183	266	276	335	168	227	267	409
100.762	0	406	142	215	136	341	347	286	184	267	276	337	168	227	267	426
100.884	0	409	146	221	137	343	349	288	184	268	276	338	171	228	274	447
101.007	0	426	150	223	139	345	351	290	187	270	277	340	173	230	279	449
101.13	0	430	151	229	140	351	355	292	188	272	279	341	173	229	279	444
101.253	0	422	141	215	136	341	349	285	188	268	278	337	165	226	267	427
101.376	0	401	141	210	134	338	345	286	187	268	279	336	165	225	268	429
101.499	0	408	141	211	136	338	347	287	188	268	280	335	165	225	269	431
101.622	0	417	144	216	139	339	348	291	190	269	284	336	168	224	271	425
101.745	0	410	146	221	139	343	349	293	189	270	285	337	171	224	272	434
101.868	0	401	147	229	140	345	353	293	189	271	287	336	170	224	272	431
101.99	0	384	137	215	136	336	347	287	187	266	284	332	163	223	265	408
102.113	0	390	134	212	137	338	343	288	184	266	282	331	163	223	262	410
102.236	0	387	135	213	137	333	343	288	185	266	285	330	165	223	262	406
102.359	0	386	140	219	144	343	347	293	182	267	281	333	167	225	266	413
102.482	0	384	144	224	150	355	351	293	181	269	278	338	170	229	270	414
102.605	0	386	146	230	146	353	353	291	186	270	280	338	171	226	270	409
102.728	0	374	135	215	141	339	346	288	186	266	281	334	163	224	263	409
102.851	0	374	134	212	140	338	344	289	185	266	280	334	164	225	265	413
102.973	0	355	135	214	139	340	345	288	185	269	279	336	165	229	264	415
103.096	0	399	140	220	138	343	346	291	186	269	281	336	168	228	265	406
103.219	0	403	144	223	141	343	349	294	188	270	283	336	171	229	268	413
103.342	0	399	141	225	139	347	352	294	188	269	285	335	169	226	268	407
103.465	0	384	134	212	137	336	345	289	188	266	285	333	164	225	263	402
103.588	0	386	135	214	138	334	344	294	189	266	288	331	165	224	264	397
103.711	0	380	138	216	142	335	344	294	187	267	287	333	168	225	266	402
103.834	0	381	142	223	143	340	346	297	186	268	287	335	171	227	269	407
103.956	0	381	146	226	145	341	348	299	188	270	288	337	173	228	272	408
104.079	0	370	142	227	145	342	350	294	187	268	287	335	169	226	269	399
104.202	0	360	135	214	141	334	343	290	186	265	286	332	166	227	265	400
104.325	0	366	137	216	143	334	344	291	185	267	285	332	169	226	266	402
104.448	0	364	141	221	145	334	344	291	185	268	285	332	170	226	268	403
104.571	0	360	143	226	144	338	346	292	185	269	286	334	173	226	271	406
104.694	0	356	146	231	146	338	347	296	185	269	288	334	177	227	274	409
104.817	0	352	146	233	147	345	351	294	184	270	284	335	176	227	275	409
104.94	0	357	135	219	142	336	346	285	182	266	281	331	169	227	266	399
105.062	0	351	137	219	142	335	345	284	182	267	280	331	171	226	267	397
105.185	0	346	137	222	143	334	346	285	183	267	280	331	172	226	268	399
105.308	0	349	141	227	144	335	347	287	182	268	281	333	175	227	270	402
105.431	0	360	143	230	145	337	349	287	183	269	281	333	178	227	273	405
105.554	0	355	146	236	143	340	352	288	184	270	281	334	179	226	273	403
105.677	0	340	137	222	140	332	346	282	183	267	278	331	171	224	266	394
105.8	0	344	137	220	140	332	346	280	181	268	275	332	172	224	267	400
105.923	0	345	140	225	140	332	346	280	181	268	275	333	173	223	266	399
106.045	0	344	142	228	143	334	347	282	182	269	275	333	176	224	268	397
106.168	0	342	143	232	145	336	348	284	182	270	276	333	179	224	271	398
106.291	0	348	147	235	146	339	350	286	184	271	278	335	182	224	273	399
106.414	0	342	140	227	142	334	348	279	182	268	277	330	172	221	263	387
106.537	0	338	137	218	139	326	344	278	181	266	274	327	171	219	262	384
106.66	0	336	138	221	140	329	343	280	181	266	274	328	172	220	263	383
106.783	0	345	140	226	141	329	343	281	181	266	273	329	175	220	264	384
106.906	0	337	143	230	145	330	346	283	180	267	274	330	177	222	268	390
107.028	0	343	146	233	145	334	347	282	181	270	275	332	181	223	270	393
107.151	0	340	143	232	144	336	349	280	180	268	274	330	176	223	266	380
107.274	0	339	136	218	139	325	341	275	179	265	271	325	169	219	259	374
107.397	0	332	137	219	139	323	341	277	178	264	272	327	171	220	261	377
107.52	0	336	137	221	140	325	341	277	178	264	271	327	173	220	262	377
107.643	0	340	142	227	143	325	342	277	178	266	273	329	175	221	265	379
107.766	0	344	144	231	144	329	343	280	179	266	274	330	178	223	267	384
107.889	0	339	146	234	144	334	347	281	179	268	274	331	180	222	268	381
108.012	0	328	138	223	140	325	343	274	177	263	271	326	170	221	258	372
108.134	0	332	135	218	139	323	339	273	176	263	268	325	170	219	258	371
108.257	0	340	136	219	141	324	339	274	176	263	268	325	170	220	260	371
108.38	0	339	138	222	141	324	340	276	176	263	269	326	173	220	261	368
108.503	0	334	142	227	142	326	341	278	176	264	272	328	175	222	264	377
108.626	0	343	145	229	142	328	342	279	178	266	273	330	177	223	265	377
108.749	11	348	144	233	142	333	346	279	178	265	274	329	177	222	264	375
108.872	0	338	136	218	140	321	339	274	177	262	271	323	168	220	257	360
108.995	0	336	135	218	140	322	338	276	176	261	270	324	170	220	258	369
109.117	0	332	138	220	139	320	339	276	176	262	271	324	171	220	259	368
109.24	0	349	142	224	143	325	339	279	176	263	272	327	173	221	260	369
109.363	0	347	143	228	142	327	342	278	175	264	272	328	176	223	265	372
109.486	0	346	146	231	142	330	343	281	177	265	274	330	178	224	267	376
109.609	0	337	142	229	141	331	344	278	177	264	273	328	172	222	263	368
109.732	0	349	136	215	139	322	337	275	176	261	271	326	168	220	259	364
109.855	0	344	137	217	140	323	337	276	175	262	271	326	169	222	260	364
109.978	0	341	139	219	140	323	337	276	176	262	271	327	171	222	261	369
110.1	0	341	142	223	142	325	338	279	176	263	271	330	173	223	264	373
110.223	0	353	145	227	143	328	340	279	177	265	271	331	177	225	266	376
110.346	0	352	145	229	143	333	344	278	177	266	272	331	175	225	266	376
110.469	0	340	137	215	140	322	338	275	177	261	270	326	167	220	257	366
110.592	0	345	136	214	139	323	336	275	176	261	271	327	169	221	260	370
110.715	0	350	137	216	140	322	337	277	177	262	272	327	170	222	261	374
110.838	0	352	142	220	142	324	338	279	177	263	272	328	171	223	263	378
110.961	0	350	144	225	143	327	339	282	178	264	274	330	174	224	265	380
111.084	0	363	147	226	142	329	340	285	178	266	275	332	176	225	267	385
111.206	0	348	143	228	142	333	343	280	179	264	276	330	173	223	264	376
111.329	0	348	136	212	137	322	336	278	178	260	272	326	165	220	257	372
111.452	0	348	135	212	139	321	335	278	179	261	273	325	166	220	258	373
111.575	0	353	136	213	139	322	334	279	178	261	273	326	167	222	259	374
111.698	0	350	141	219	143	324	336	282	179	263	274	327	171	221	261	376
111.821	0	349	142	222	143	326	338	284	179	264	275	329	173	223	263	387
111.944	0	357	146	225	142	327	339	285	181	265	278	330	175	224	266	385
112.067	0	360	142	224	140	328	341	283	180	264	277	329	169	221	262	380
112.189	0	351	135	211	138	321	334	277	177	261	272	326	163	221	257	372
112.312	0	346	134	209	140	321	334	276	177	261	271	327	166	220	257	381
112.435	0	352	134	211	139	322	333	279	178	262	272	329	166	220	258	382
112.558	0	361	139	217	140	323	335	282	178	262	273	329	168	222	261	387
112.681	0	361	143	219	142	325	337	283	178	264	273	331	171	223	264	388
112.804	0	360	146	223	143	330	338	284	180	265	275	334	173	223	267	396
112.927	0	352	143	224	142	332	342	283	181	264	276	331	170	222	263	391
113.05	0	360	135	209	139	319	334	279	179	261	272	326	163	220	257	381
113.172	0	356	134	209	138	321	334	281	179	261	273	327	165	219	258	383
113.295	0	354	137	211	139	323	333	280	179	260	272	328	166	220	259	386
113.418	0	355	140	216	141	325	336	283	179	263	274	331	169	221	261	392
113.541	0	365	143	220	143	328	337	284	180	264	274	333	171	223	265	395
113.664	0	367	145	222	143	330	339	285	181	266	275	335	173	224	267	404
113.787	0	362	147	228	144	337	344	286	181	267	276	335	173	223	268	400
113.91	0	358	139	212	140	329	339	281	181	263	271	331	165	221	258	390
114.033	0	363	139	210	141	335	340	283	180	263	268	331	165	221	259	393
114.156	0	363	140	211	144	337	341	281	180	263	268	332	166	221	260	392
114.278	0	361	143	216	145	341	344	286	181	264	270	333	170	223	262	394
114.401	0	375	146	221	146	347	348	289	184	266	271	334	171	224	264	398
114.524	0	370	148	225	147	349	350	292	186	266	274	335	174	225	268	404
114.647	0	370	148	226	146	351	352	294	188	266	276	336	172	225	267	401
114.77	0	364	139	211	143	343	341	288	189	266	271	341	165	224	263	400
114.893	0	377	141	209	146	356	343	294	194	272	275	349	167	222	264	411
115.016	0	372	141	213	148	353	344	294	191	272	276	345	169	223	265	410
115.139	0	377	145	218	149	352	346	294	192	272	278	344	172	223	266	417
115.261	0	376	149	223	148	355	349	297	193	272	283	343	174	224	269	415
115.384	0	384	151	226	149	355	349	303	194	271	287	343	176	224	273	418
115.507	0	379	149	227	148	359	352	299	195	271	287	342	174	223	269	412
115.63	0	361	140	211	144	347	343	294	193	268	285	337	165	222	261	403
115.753	0	368	138	210	143	344	343	295	192	265	286	335	165	221	261	403
115.876	0	376	139	211	142	338	342	295	191	265	288	334	167	220	262	403
115.999	0	374	143	218	143	335	341	297	190	266	289	333	170	220	264	400
116.122	0	374	147	221	146	339	342	301	189	266	289	334	171	222	266	409
116.244	0	379	150	224	148	341	344	302	188	267	289	335	175	222	269	412
116.367	0	381	147	224	145	345	346	299	188	267	287	335	171	222	266	403
116.49	0	370	138	210	141	333	338	293	187	262	285	331	164	221	258	393
116.613	0	366	138	209	141	331	336	294	186	263	284	331	165	220	260	396
116.736	0	365	140	212	142	332	337	294	186	263	284	331	166	220	260	400
116.859	0	381	143	216	143	334	338	296	186	264	285	333	170	221	262	401
116.982	0	377	147	221	145	336	340	298	186	265	285	334	172	222	265	407
117.105	0	376	150	225	147	337	341	299	186	266	287	334	174	223	268	408
117.228	0	370	144	221	142	337	343	295	185	263	284	333	168	222	262	399
117.35	0	368	139	209	141	327	336	290	185	261	283	329	164	220	258	396
117.473	0	369	140	210	142	332	337	290	183	262	281	330	165	221	259	397
117.596	0	369	141	213	142	330	338	291	183	262	283	330	166	221	259	396
117.719	0	371	144	218	143	332	338	294	184	263	285	330	169	222	262	402
117.842	0	372	147	221	144	333	339	296	184	264	284	331	170	223	265	402
117.965	0	374	149	224	144	338	343	296	185	265	285	332	171	223	265	403
118.088	0	365	139	210	139	329	337	290	183	261	282	329	164	221	258	390
118.211	0	374	139	209	140	329	336	289	182	261	282	329	165	222	259	396
118.333	0	369	140	210	143	330	337	289	182	261	280	331	165	222	259	396
118.456	0	372	145	215	144	332	338	290	182	264	280	332	168	223	262	406
118.579	0	375	146	219	144	335	340	293	183	263	281	333	170	225	264	407
118.702	0	383	149	222	145	336	342	294	184	266	282	334	172	224	266	411
118.825	0	372	141	214	140	332	339	287	183	262	281	331	164	221	257	392
118.948	0	368	137	206	139	327	334	288	182	260	281	330	163	221	257	396
119.071	0	371	137	208	141	329	334	287	181	263	279	335	164	223	259	396
119.194	0	376	141	211	141	329	336	287	180	264	279	334	166	222	260	399
119.316	0	375	143	215	140	330	337	289	180	265	282	333	169	222	261	399
119.439	0	371	146	219	143	332	338	291	180	264	283	333	170	222	264	407
119.562	0	375	145	222	142	335	341	290	182	264	285	332	169	223	263	401
119.685	0	370	137	207	137	324	334	282	180	260	281	327	162	220	254	385
119.808	0	367	135	204	137	320	331	281	179	259	280	325	161	219	253	381
119.931	0	364	136	206	135	320	330	282	177	260	280	323	162	219	254	385
120.054	0	368	139	211	137	319	332	282	175	259	281	325	164	219	255	384
120.177	0	376	142	215	138	322	333	281	174	260	278	328	166	220	257	388
120.3	0	373	145	217	139	322	334	281	174	262	278	329	169	221	259	391
120.422	0	366	144	220	138	325	337	279	176	260	277	327	168	220	257	388
120.545	0	355	135	206	133	314	330	273	174	257	273	320	160	216	249	375
120.668	0	368	134	204	133	311	328	272	173	257	272	320	160	216	249	372
120.791	0	361	134	206	133	311	329	270	171	257	271	320	163	215	251	376
120.914	0	360	138	211	136	313	330	270	172	259	270	321	165	216	253	379
121.037	0	366	141	215	136	314	330	271	171	260	272	322	167	217	255	382
121.16	0	376	143	219	138	316	333	274	173	261	271	324	169	218	257	382
121.283	0	365	140	218	136	317	336	269	172	260	270	321	166	217	252	379
121.405	0	357	132	204	132	308	328	264	171	256	265	317	161	215	248	372
121.528	0	358	133	206	132	308	328	264	170	257	265	318	162	215	249	370
121.651	0	361	135	207	134	309	328	265	170	258	265	318	164	214	251	374
121.774	0	364	138	212	134	310	330	267	170	259	266	320	165	215	253	376
121.897	0	361	140	216	136	314	331	268	171	259	268	321	168	216	255	378
122.02	0	369	143	220	136	317	334	268	171	260	269	321	168	217	255	376
122.143	0	359	133	206	131	308	329	264	170	256	264	316	160	214	248	367
122.266	0	356	131	204	131	306	328	264	169	256	263	315	162	213	248	367
122.388	0	354	133	207	135	310	328	263	167	257	261	320	163	214	250	370
122.511	0	363	136	211	137	314	330	264	168	259	261	321	165	215	253	377
122.634	0	360	139	215	137	314	333	267	170	260	263	324	168	216	255	380
122.757	0	364	142	219	137	316	333	270	172	261	267	324	170	217	257	387
122.88	0	359	141	220	136	317	336	271	173	260	269	322	167	216	253	377
123.003	0	357	131	204	133	308	328	266	171	257	266	317	161	212	247	371
123.126	0	356	131	203	134	309	328	265	170	257	262	318	161	212	247	368
123.249	0	356	132	206	135	310	329	265	170	257	263	318	163	214	250	377
123.372	0	355	137	210	136	311	329	269	170	257	265	319	165	215	251	375
123.494	0	365	139	215	137	315	331	269	171	259	267	321	168	215	254	379
123.617	0	366	141	218	139	317	333	271	172	260	267	323	171	216	256	379
123.74	0	351	138	217	136	318	334	269	172	258	267	320	165	216	252	377
123.863	0	352	131	204	134	309	328	267	172	256	265	317	160	213	247	371
123.986	0	359	130	204	134	310	328	268	170	257	264	320	162	214	250	373
124.109	0	357	134	207	137	315	331	266	169	258	259	323	164	216	252	379
124.232	0	356	138	213	138	318	334	268	170	261	261	325	168	217	254	387
124.355	0	363	141	216	139	322	336	271	172	261	266	326	170	218	256	387
124.477	0	371	144	220	140	325	337	274	174	262	269	327	173	219	259	387
124.6	0	358	137	216	138	320	336	272	175	259	268	322	164	216	252	372
124.723	0	351	132	205	135	314	331	270	174	258	267	319	163	216	250	373
124.846	0	349	133	207	137	315	332	271	174	258	267	321	164	215	251	376
124.969	0	365	136	210	138	323	334	272	172	260	264	325	166	218	255	381
125.092	0	362	139	215	141	326	336	272	173	263	263	329	169	220	259	392
125.215	0	361	142	218	142	327	339	273	174	263	266	330	171	221	260	394
125.338	0	356	143	221	141	329	342	274	176	263	268	329	170	219	258	387
125.46	0	363	134	207	136	319	336	273	176	260	268	322	164	215	251	373
125.583	0	358	134	208	137	317	333	276	177	259	271	322	165	216	252	375
125.706	0	354	135	210	137	315	333	280	179	260	274	323	166	216	253	377
125.829	0	360	140	215	139	323	336	278	175	264	271	329	170	220	259	385
125.952	0	368	143	219	142	331	339	278	174	266	269	333	172	221	261	392
126.075	0	367	146	224	143	334	344	277	175	267	270	332	172	221	261	394
126.198	0	351	135	210	137	323	339	273	177	262	268	326	165	216	252	377
126.321	0	360	133	206	138	319	335	275	178	261	271	324	165	215	253	375
126.444	0	359	134	209	137	318	333	278	179	261	274	323	166	216	253	378
126.566	0	361	139	214	139	319	334	278	177	262	274	324	168	216	254	381
126.689	0	359	141	218	139	320	335	282	178	263	276	326	171	218	257	383
126.812	0	369	145	221	140	323	337	282	177	264	277	327	173	218	259	385
126.935	0	352	138	218	139	328	340	274	173	263	268	327	166	218	254	379
127.058	0	350	132	206	138	321	333	266	170	262	261	325	163	218	252	379
127.181	0	350	132	206	136	321	334	266	171	263	260	324	165	217	252	382
127.304	0	354	133	210	138	319	334	266	171	263	259	323	167	215	252	380
127.427	0	350	138	216	138	320	336	269	173	263	263	325	170	215	255	380
127.549	0	358	140	219	140	324	338	270	173	263	264	325	172	216	257	390
127.672	0	356	142	224	138	326	339	272	175	263	267	325	173	216	256	384
127.795	0	351	132	209	135	315	334	264	175	259	262	319	164	212	248	372
127.918	0	349	131	207	134	312	330	263	174	258	261	318	165	211	247	368
128.041	0	342	132	209	135	313	331	263	173	261	258	321	166	211	250	378
128.164	0	352	135	212	137	318	333	264	171	261	258	323	169	212	251	379
128.287	0	356	138	217	140	319	335	263	171	261	258	323	170	211	254	380
128.41	0	355	141	221	139	321	336	265	172	263	260	323	173	213	255	378
128.532	0	345	134	216	136	318	335	260	173	259	257	318	167	210	249	370
128.655	0	346	130	207	134	312	330	259	173	257	256	316	164	208	246	365
128.778	0	350	131	210	133	312	331	260	173	257	258	315	166	208	245	366
128.901	0	347	134	211	134	312	332	261	172	258	258	316	168	209	248	365
129.024	0	348	138	218	136	316	333	263	173	260	260	318	171	211	250	372
129.147	0	346	141	221	138	318	335	265	174	261	260	319	174	212	253	378
129.27	0	356	137	221	136	320	337	262	174	258	260	317	169	210	249	365
129.393	0	343	131	207	134	310	330	258	172	256	256	314	164	208	244	359
129.516	0	342	132	207	134	311	331	259	171	256	256	313	166	208	245	363
129.638	0	344	133	210	134	311	330	261	172	257	257	314	166	207	246	362
129.761	0	350	137	216	135	314	332	264	172	258	257	316	170	209	249	363
129.884	0	354	140	219	138	317	334	263	172	260	258	318	173	210	252	370
130.007	0	345	141	223	138	321	337	264	173	260	260	318	173	211	252	368
130.13	0	350	131	207	134	315	332	259	170	258	253	315	163	209	245	361
130.253	0	346	130	205	135	313	330	257	170	257	251	316	164	208	246	367
130.376	0	345	130	207	134	312	330	258	171	257	251	316	165	208	246	368
130.499	0	343	133	212	136	313	331	258	171	259	253	317	167	208	249	370
130.621	0	346	136	216	135	315	332	262	173	259	256	318	170	210	251	371
130.744	0	348	138	220	136	318	335	264	174	261	259	321	173	211	252	375
130.867	0	347	135	219	132	320	337	262	174	259	257	318	168	209	247	367
130.99	0	340	128	205	132	311	330	259	173	255	255	314	163	207	243	361
131.113	0	347	129	207	133	310	330	261	174	256	256	314	165	208	245	363
131.236	0	350	132	208	134	312	330	264	172	257	257	316	166	208	246	364
131.359	0	350	137	215	137	320	334	263	171	260	255	322	169	210	250	376
131.482	0	352	139	218	139	321	334	264	172	262	258	324	172	211	252	376
131.604	0	355	140	223	136	326	339	265	173	262	258	324	172	210	252	375
131.727	0	345	130	208	132	315	334	262	173	257	256	317	164	208	244	363
131.85	0	340	129	206	133	313	333	264	173	257	257	317	165	208	245	366
131.973	0	346	131	208	134	314	333	264	174	257	259	316	166	207	246	365
132.096	0	355	134	211	136	316	334	267	174	258	260	319	169	210	249	368
132.219	0	355	137	217	136	322	337	267	174	261	259	324	171	212	253	373
132.342	0	354	139	222	138	325	339	269	173	263	260	325	173	213	256	378
132.465	0	346	131	211	133	318	338	263	174	259	257	320	164	210	247	366
132.588	0	354	129	206	132	314	333	267	175	258	257	318	165	209	246	366
132.71	0	353	131	209	134	315	334	267	176	258	260	318	166	209	247	365
132.833	0	349	133	212	135	315	335	268	178	259	262	320	168	210	249	369
132.956	0	354	138	217	136	318	337	273	179	260	264	321	171	212	252	374
133.079	0	368	143	221	139	321	339	274	179	262	266	324	173	213	254	375
133.202	0	355	140	220	138	323	341	272	179	259	265	320	168	213	249	369
133.325	0	347	132	205	134	311	333	268	179	256	263	315	162	210	245	364
133.448	0	351	132	206	136	312	333	269	179	257	263	314	163	211	246	364
133.571	0	353	133	207	134	312	332	270	177	257	264	316	165	210	247	363
133.693	0	357	137	215	137	316	335	272	177	258	264	319	168	213	250	371
133.816	0	353	141	219	136	319	336	273	176	259	266	322	171	214	253	374
133.939	0	359	143	222	138	322	339	275	178	260	267	322	173	216	254	376
134.062	0	349	132	211	133	317	336	269	176	257	263	317	163	212	244	364
134.185	0	350	130	206	133	312	333	268	175	256	261	315	162	212	244	364
134.308	0	342	130	207	132	312	333	269	176	255	262	315	163	212	245	363
134.431	0	356	132	209	132	312	334	271	177	257	264	317	166	213	247	368
134.554	0	352	137	216	135	316	335	273	176	259	266	319	169	214	249	371
134.676	0	359	142	220	138	320	339	276	177	260	266	323	171	217	253	379
134.799	0	358	141	224	139	330	343	274	175	261	263	327	171	217	254	377
134.922	0	354	132	208	134	317	337	268	174	258	259	320	163	214	246	370
135.045	0	352	130	207	135	317	336	268	174	258	260	321	162	214	247	367
135.168	0	349	133	208	134	315	336	269	177	258	263	320	165	212	247	374
135.291	0	351	137	214	138	327	338	272	175	262	261	327	168	217	252	387
135.414	0	364	139	218	140	330	342	272	176	264	260	330	171	221	257	398
135.537	0	364	143	223	141	334	345	274	177	266	263	331	173	222	260	397
135.66	0	353	135	217	137	332	344	269	178	263	260	325	164	219	252	390
135.782	0	352	132	209	137	325	340	271	179	261	261	323	164	217	249	385
135.905	0	361	135	210	143	332	340	276	181	262	261	328	165	217	251	388
136.028	0	365	137	211	145	346	340	281	185	268	262	341	168	223	258	414
136.151	0	373	142	217	149	360	344	283	187	272	264	346	174	227	262	433
136.274	0	375	146	220	153	365	346	281	187	274	266	349	177	231	265	439
136.397	0	384	143	222	149	369	351	277	187	271	267	345	174	230	262	429
136.52	0	361	134	208	142	350	344	276	185	264	270	336	165	223	256	409
136.643	0	363	134	207	144	353	342	278	185	263	271	337	165	221	257	410
136.765	0	366	133	209	142	353	341	279	186	264	274	343	167	219	257	417
136.888	0	376	136	212	144	354	344	280	188	264	276	344	170	218	260	419
137.011	0	374	140	218	144	356	345	283	185	262	279	345	173	217	263	424
137.134	0	372	142	220	144	361	347	286	184	262	280	345	175	216	263	421
137.257	0	358	133	212	140	354	344	281	183	257	279	340	165	214	253	401
137.38	0	362	129	204	139	351	337	280	181	255	277	339	163	213	252	403
137.503	0	365	130	207	140	350	334	278	181	256	278	343	165	216	254	412
137.626	0	365	131	207	141	356	334	278	184	257	277	347	168	216	257	425
137.748	0	375	136	212	142	360	333	280	182	258	276	350	172	218	259	425
137.871	0	378	139	215	145	367	337	279	180	259	277	352	174	218	261	431
137.994	0	370	136	218	143	365	339	276	176	258	273	349	170	218	258	419
138.117	0	358	128	204	138	351	332	273	174	252	268	341	163	216	250	403
138.24	0	359	131	202	142	359	331	272	172	253	265	342	163	218	250	412
138.363	0	370	132	202	144	369	327	274	177	257	262	352	165	222	252	417
138.486	0	379	136	208	147	382	332	273	179	264	263	356	170	224	255	430
138.609	0	389	138	213	143	380	335	269	176	264	263	354	172	225	258	430
138.732	0	395	141	216	147	380	338	273	178	267	265	355	176	226	261	436
138.854	0	385	132	209	142	368	338	267	178	262	263	347	166	225	251	421
138.977	0	381	128	202	141	364	332	265	178	262	262	344	164	225	250	423
139.1	0	373	129	205	141	361	334	266	177	262	262	343	165	224	253	423
139.223	0	386	133	208	142	368	336	266	179	265	263	345	168	224	255	430
139.346	0	390	136	214	144	366	340	267	179	267	266	344	171	224	259	434
139.469	0	395	138	218	143	360	343	271	179	267	269	345	173	224	263	444
139.592	0	392	137	221	143	360	346	270	180	266	270	342	169	224	260	438
139.715	0	376	130	205	142	348	341	267	177	263	269	337	163	223	252	428
139.837	0	377	131	205	143	351	341	266	175	264	269	337	164	222	254	429
139.96	0	371	133	208	144	348	341	267	175	264	270	336	165	223	254	432
140.083	0	370	136	213	147	350	344	271	174	265	271	337	168	224	258	436
140.206	0	388	141	219	146	352	347	274	174	266	272	336	171	224	261	436
140.329	0	380	144	224	146	352	350	275	173	267	274	334	172	224	262	431
140.452	0	367	133	212	142	345	346	269	173	263	268	331	162	225	254	424
140.575	0	368	130	206	142	338	342	269	172	263	267	328	162	223	253	422
140.698	0	380	132	206	144	340	343	271	172	264	267	329	164	224	256	424
140.82	0	376	137	212	147	346	345	270	172	264	266	331	166	227	257	427
140.943	0	373	139	216	146	345	346	274	171	266	269	331	169	227	260	433
141.066	0	381	142	220	147	347	349	275	172	267	270	332	171	228	262	435
141.189	0	373	137	218	144	344	351	270	173	265	269	329	165	226	256	429
141.312	0	367	129	205	140	332	343	270	173	263	269	326	162	225	253	422
141.435	0	365	131	207	142	333	344	272	172	263	270	326	163	224	253	424
141.558	0	373	132	210	142	333	343	272	171	263	271	326	164	224	254	424
141.681	0	375	136	214	144	334	344	274	171	264	271	328	167	225	257	431
141.804	0	375	141	219	145	338	346	274	170	265	271	331	170	226	260	434
141.926	0	374	142	225	147	346	350	274	170	266	271	333	170	226	260	430
142.049	0	367	131	209	141	332	345	268	170	262	268	326	161	225	250	413
142.172	0	360	128	203	140	323	339	264	169	260	267	324	161	223	251	415
142.295	0	362	130	206	138	325	339	266	169	260	269	324	162	221	250	414
142.418	0	364	131	209	139	325	339	268	168	260	270	324	164	220	251	408
142.541	0	370	136	214	143	327	341	268	167	260	270	325	166	220	252	411
142.664	0	368	139	218	144	328	343	269	166	261	270	327	169	221	253	406
142.787	0	359	137	221	142	331	345	269	167	261	271	325	167	219	251	403
142.909	0	354	127	205	137	320	338	262	164	258	265	323	159	216	244	393
143.032	0	358	126	203	135	317	336	259	162	258	264	322	159	216	245	391
143.155	0	356	127	206	135	317	335	261	164	257	265	321	161	215	244	386
143.278	0	356	131	210	138	320	337	261	163	259	264	324	164	216	248	396
143.401	0	362	135	213	139	323	339	263	163	261	265	326	166	219	250	399
143.524	0	373	136	218	140	325	341	263	164	263	265	327	169	220	252	401
143.647	0	363	135	220	138	328	344	264	165	262	267	326	167	219	251	394
143.77	0	350	126	205	133	316	337	257	164	258	263	320	159	215	242	386
143.892	0	348	127	202	135	316	335	258	165	259	263	320	160	215	243	387
144.015	0	362	128	205	136	316	336	259	165	259	264	321	161	214	244	387
144.138	0	358	132	211	137	317	337	261	166	261	265	322	164	215	246	393
144.261	0	360	136	215	139	320	338	263	165	263	266	325	166	217	249	395
144.384	1	358	139	220	140	323	340	263	166	265	267	328	170	218	252	402
144.507	0	367	140	225	140	330	344	262	167	266	267	329	170	218	252	402
144.63	0	355	129	207	136	319	338	256	166	262	263	322	161	215	244	390
144.753	0	353	130	206	135	320	337	257	166	262	264	322	161	215	244	389
144.876	0	356	130	208	136	320	337	260	166	263	265	325	162	214	244	390
144.998	0	362	135	212	139	327	340	261	167	265	265	327	166	216	248	398
145.121	0	365	138	217	140	328	342	263	167	267	265	328	167	218	251	400
145.244	0	364	140	220	142	330	344	265	169	268	268	330	170	218	252	400
145.367	0	369	139	224	141	334	347	264	170	267	270	329	169	217	251	395
145.49	0	352	132	208	138	324	342	261	168	265	267	324	161	215	244	387
145.613	0	358	132	209	139	325	342	263	168	265	267	325	163	216	246	391
145.736	0	358	133	209	137	323	342	263	168	265	268	326	164	215	247	392
145.859	0	366	137	216	140	328	344	267	169	266	270	328	166	216	249	395
145.981	0	362	140	220	142	329	345	269	170	267	270	330	169	217	252	396
146.104	0	368	144	223	145	333	348	271	171	269	273	333	172	218	254	403
146.227	0	364	141	225	143	336	350	270	170	269	274	331	169	218	252	396
146.35	0	361	132	208	138	324	343	265	169	265	269	325	162	215	245	387
146.473	0	362	132	207	138	325	342	265	168	266	270	325	163	214	246	385
146.596	0	352	132	209	139	325	342	267	168	265	269	327	164	215	246	393
146.719	0	360	138	216	142	328	343	268	169	266	271	327	166	215	250	389
146.842	0	370	141	220	143	332	345	271	169	267	272	330	169	217	252	397
146.964	0	370	144	223	143	333	347	275	170	268	274	331	173	218	254	395
147.087	0	357	143	225	145	340	351	272	169	267	272	331	171	218	253	396
147.21	0	357	132	209	139	327	344	267	169	263	268	325	162	217	244	384
147.333	0	361	132	208	139	325	342	267	168	263	268	325	162	215	246	385
147.456	0	361	133	210	139	326	342	269	167	263	269	326	164	215	247	386
147.579	0	357	138	216	141	329	344	271	169	264	270	328	167	217	249	392
147.702	0	356	141	220	142	330	346	273	168	266	272	330	171	218	253	398
147.825	0	375	144	224	144	335	348	274	169	269	272	332	173	219	256	401
147.948	0	368	145	229	145	340	352	274	170	269	273	333	172	219	256	398
148.07	0	355	135	212	139	329	345	268	168	265	270	327	164	217	247	390
148.193	0	351	133	209	140	327	343	270	168	265	269	326	164	216	248	390
148.316	0	367	134	211	140	326	343	269	168	265	270	327	165	216	249	390
148.439	0	362	138	216	141	329	343	271	168	266	270	328	168	216	250	389
148.562	0	364	142	220	144	334	347	273	168	267	272	330	171	218	254	394
148.685	0	360	145	224	145	336	347	275	170	268	273	331	173	219	256	398
148.808	0	366	146	229	144	341	352	278	169	269	274	332	173	219	256	396
148.931	0	358	135	214	140	332	347	271	169	266	270	327	164	218	248	382
149.053	0	357	135	211	140	329	345	272	169	264	271	327	166	217	249	385
149.176	0	359	135	212	141	329	345	273	170	266	272	328	166	217	250	387
149.299	0	363	140	216	142	330	346	274	169	266	273	330	169	217	252	387
149.422	0	365	142	221	144	334	349	276	170	268	274	331	171	218	254	393
149.545	0	364	146	224	145	336	350	279	171	269	276	333	174	219	257	395
149.668	0	362	144	226	142	336	351	277	171	267	277	330	171	218	254	388
149.791	0	359	135	212	139	326	344	273	170	265	274	328	164	217	248	383
149.914	0	360	135	212	140	326	345	273	170	265	275	328	165	216	249	383
150.036	0	357	138	213	141	327	344	276	170	266	276	327	167	217	251	383
150.159	0	361	141	220	143	329	345	277	170	268	276	331	170	219	253	388
150.282	0	362	145	223	144	330	348	278	170	268	276	332	172	220	256	394
150.405	0	369	148	225	146	333	349	281	170	269	278	333	175	221	259	398
150.528	0	357	140	222	142	332	349	275	170	267	276	329	168	219	251	382
150.651	0	362	134	209	140	323	342	271	169	265	272	326	163	217	248	378
150.774	0	354	135	210	140	323	342	272	168	265	273	327	164	216	249	381
150.897	0	359	136	212	141	324	342	274	167	265	272	327	166	217	249	382
151.02	0	359	141	216	141	325	343	275	168	267	273	329	169	219	253	386
151.142	0	370	143	220	144	329	345	276	167	267	273	330	171	220	255	389
151.265	0	364	146	224	143	331	347	277	168	268	275	331	174	220	256	389
151.388	0	356	137	218	139	327	345	272	167	266	273	326	166	217	248	377
151.511	0	354	133	207	138	319	338	271	166	265	270	322	163	215	246	371
151.634	0	360	133	209	139	322	339	271	164	264	268	324	163	217	247	375
151.757	0	354	135	211	139	323	338	269	164	265	266	324	165	217	247	377
151.88	0	361	139	215	141	323	341	271	166	265	267	325	168	217	250	382
152.003	0	362	142	220	142	326	342	273	165	267	269	327	171	218	253	384
152.125	0	370	144	223	143	330	344	273	166	269	270	329	174	219	255	391
152.248	0	352	135	215	138	323	342	266	165	265	267	325	165	215	247	375
152.371	0	344	130	206	137	318	337	265	165	264	263	323	161	213	245	378
152.494	0	352	132	207	136	319	337	267	164	264	264	322	164	213	246	376
152.617	0	361	135	210	137	321	337	267	164	265	263	325	166	214	246	382
152.74	0	362	138	216	141	326	340	267	163	267	262	328	168	216	249	382
152.863	0	355	140	220	142	329	343	266	164	269	262	329	171	216	252	392
152.986	0	362	143	225	141	335	347	267	166	269	264	330	171	216	251	386
153.108	0	358	132	209	135	323	341	264	166	265	262	324	163	213	244	376
153.231	0	355	131	208	135	321	338	263	165	265	263	325	162	212	245	377
153.354	0	349	133	209	137	321	339	264	165	267	263	326	164	213	246	387
153.477	0	355	136	213	137	322	339	268	166	268	264	327	167	213	249	386
153.6	0	365	137	218	140	324	341	269	167	269	267	329	169	214	250	387
153.723	0	363	141	221	140	327	342	271	167	270	268	331	172	214	254	390
153.846	0	349	137	221	137	328	344	267	167	268	267	328	167	215	248	387
153.969	0	350	130	205	134	318	337	264	166	265	265	323	161	211	242	378
154.092	0	356	130	206	137	320	336	264	166	265	265	323	162	210	245	379
154.214	0	353	132	209	136	319	336	265	165	265	263	324	163	211	244	376
154.337	0	349	137	213	140	322	337	267	166	266	265	326	166	213	247	386
154.46	0	361	140	217	140	324	340	269	167	268	267	328	169	213	250	388
154.583	0	369	143	221	141	330	341	270	167	269	269	330	171	215	252	390
154.706	0	353	133	213	136	324	340	266	167	265	266	325	163	211	244	377
154.829	0	344	130	204	135	317	335	262	166	263	263	323	159	209	242	379
154.952	0	345	130	204	136	319	336	264	165	264	264	324	161	209	243	380
155.075	0	361	132	207	137	321	337	266	167	264	263	324	163	210	243	378
155.197	0	360	136	213	138	324	339	269	167	266	265	327	166	212	247	382
155.32	0	352	140	216	138	326	339	272	167	267	268	329	168	214	249	387
155.443	0	357	144	221	142	332	342	273	168	267	270	331	171	215	251	389
155.566	0	359	133	211	139	327	340	268	168	264	266	326	161	213	243	372
155.689	0	353	129	202	136	319	335	266	167	262	264	324	159	211	241	367
155.812	0	349	130	204	136	320	335	265	167	263	266	324	160	210	243	375
155.935	0	346	131	207	137	320	336	268	168	263	267	326	162	211	244	379
156.058	0	363	135	212	139	323	337	270	167	266	268	328	166	214	248	385
156.18	0	361	139	216	140	324	339	273	167	268	268	329	167	215	249	387
156.303	0	348	141	220	140	329	343	272	169	268	271	330	169	215	251	384
156.426	0	345	132	208	135	319	338	268	170	264	268	324	159	211	242	373
156.549	0	358	129	203	137	318	336	267	167	264	267	324	160	211	242	373
156.672	0	355	130	205	137	320	336	269	167	264	268	325	161	212	243	376
156.795	0	351	133	208	137	320	338	271	168	266	267	327	163	212	245	378
156.918	0	350	137	214	140	323	339	272	168	267	269	329	166	215	248	381
157.041	0	368	141	217	140	326	341	274	169	268	271	331	169	214	250	382
157.164	0	357	138	219	139	329	344	272	169	267	271	330	166	214	248	378
157.286	0	350	132	205	137	317	337	269	169	265	268	325	160	211	242	373
157.409	0	346	132	205	138	319	338	271	170	266	270	326	162	213	244	376
157.532	0	355	134	208	138	320	338	272	170	266	271	326	162	213	245	376
157.655	0	357	138	212	139	319	340	275	169	266	273	327	166	214	248	385
157.778	0	351	141	216	142	326	341	275	170	269	273	330	169	216	251	395
157.901	0	351	144	221	140	329	345	277	170	269	275	331	171	216	252	397
158.024	0	344	133	209	137	319	340	271	170	265	274	325	161	214	245	379
158.147	0	348	131	203	135	310	336	274	171	264	276	321	160	211	244	379
158.269	0	350	132	205	137	314	336	276	168	264	276	324	161	213	244	382
158.392	0	353	135	208	141	322	339	275	166	266	270	328	163	217	249	390
158.515	0	365	139	214	141	323	341	274	166	267	271	330	167	217	252	391
158.638	0	364	143	218	140	325	342	276	167	268	274	331	169	217	253	400
158.761	0	355	139	219	138	326	344	274	169	266	274	328	165	215	248	391
158.884	0	359	131	204	134	315	337	271	167	264	272	324	160	212	242	378
159.007	0	358	132	204	136	316	338	271	168	263	273	323	160	211	243	376
159.13	0	358	134	206	134	315	337	273	167	263	275	322	162	209	244	379
159.252	0	361	139	212	138	320	339	274	165	265	274	326	166	210	246	378
159.375	0	368	142	218	142	339	342	275	164	268	268	332	169	217	250	388
159.498	0	380	137	217	139	334	345	271	165	268	269	330	165	215	247	381
159.621	0	360	130	205	133	325	339	269	165	265	269	327	160	211	241	370
159.744	0	352	132	210	132	327	340	272	165	266	270	327	163	211	242	362
159.867	0	345	139	206	127	327	338	270	166	268	269	329	164	212	246	373
159.99	0	401	149	214	129	334	342	271	168	271	269	332	167	213	252	387
160.113	0	416	155	216	129	334	347	272	175	271	273	331	167	213	255	391
160.236	0	398	147	214	129	326	348	274	177	268	278	328	162	212	250	388
160.358	0	400	135	209	134	336	347	271	175	265	271	329	162	215	243	394
160.481	0	403	138	210	133	327	347	269	178	266	274	325	164	214	244	390
160.604	0	393	144	215	133	322	347	276	181	266	279	324	167	213	244	401
160.727	0	386	147	221	133	328	352	279	180	268	279	327	170	214	250	415
160.85	0	399	148	229	135	349	355	272	178	269	268	331	172	215	249	425
160.973	0	384	138	212	130	334	350	263	183	263	262	323	165	209	242	406
161.096	0	377	138	208	129	331	348	265	186	263	263	321	165	208	243	404
161.219	0	375	141	211	129	334	349	270	189	263	268	321	167	207	246	407
161.341	0	376	142	217	132	347	352	271	190	266	265	327	170	209	249	409
161.464	0	400	144	221	130	381	351	259	200	271	263	337	176	213	248	416
161.587	0	392	140	219	126	376	357	262	214	271	270	336	172	208	248	410
161.71	0	371	133	207	125	354	351	267	214	267	274	330	165	204	246	399
161.833	0	371	131	209	128	363	351	272	212	269	276	335	166	206	247	399
161.956	0	363	129	212	125	379	353	267	209	270	272	346	167	209	247	395
162.079	0	362	130	218	133	394	354	266	210	274	267	356	171	214	248	406
162.202	0	363	130	226	133	398	357	266	212	276	267	356	170	218	249	409
162.324	0	351	120	211	134	372	350	271	213	271	269	347	162	215	241	390
162.447	0	340	118	208	136	363	348	275	210	270	272	343	160	216	243	388
162.57	0	338	119	211	144	371	349	279	205	271	270	342	162	218	245	393
162.693	0	341	123	217	144	371	349	277	201	272	270	343	164	219	247	394
162.816	0	344	125	222	144	366	353	280	202	273	271	342	167	219	251	397
162.939	0	329	118	215	141	356	350	276	199	270	267	337	159	216	244	377
163.062	0	307	114	206	139	344	342	275	197	267	264	333	158	214	242	371
163.185	0	313	115	208	141	351	344	275	193	269	265	333	159	215	243	371
163.308	0	322	116	212	142	345	343	275	193	270	266	334	161	215	245	370
163.43	0	322	121	216	145	351	346	278	191	272	265	338	165	219	248	371
163.553	0	318	120	224	143	353	349	277	191	272	265	336	163	217	249	370
163.676	0	302	112	205	135	335	339	269	189	267	261	329	156	213	242	358
163.799	0	324	109	202	135	333	335	267	187	265	258	329	156	211	242	355
163.922	0	324	111	204	134	333	335	266	187	266	259	329	156	210	248	367
164.045	0	317	112	208	135	335	337	268	188	267	261	330	159	209	252	380
164.168	0	320	115	213	136	334	339	270	189	268	263	333	161	210	256	381
164.291	0	324	119	222	139	337	342	273	190	269	265	334	162	211	257	377
164.413	0	316	116	222	138	337	344	268	189	266	263	331	158	210	248	357
164.536	0	300	107	205	134	322	335	263	187	262	260	327	155	207	237	344
164.659	0	298	106	204	134	324	331	263	185	262	258	326	156	208	238	343
164.782	0	295	108	207	135	322	332	263	184	262	258	327	157	207	238	341
164.905	0	291	112	213	139	333	336	265	183	264	257	328	161	209	240	340
165.028	0	271	117	219	139	331	337	267	183	264	260	330	163	210	243	340
165.151	0	279	116	220	136	337	341	266	183	265	259	329	162	210	242	341
165.274	0	279	107	205	131	320	332	260	183	259	258	324	156	206	236	332
165.396	0	283	108	205	133	321	331	261	181	260	257	323	157	207	235	333
165.519	0	283	108	209	134	318	331	262	180	260	257	323	159	206	236	332
165.642	0	287	115	212	140	324	333	266	178	262	256	326	162	209	239	337
165.765	0	297	119	219	146	338	336	266	176	264	252	330	166	214	243	350
165.888	0	288	118	222	145	337	340	263	176	265	251	330	164	213	242	346
166.011	0	277	110	208	139	324	333	256	175	262	249	325	158	211	238	340
166.134	0	280	110	210	140	326	333	259	177	263	252	325	161	210	239	343
166.257	0	289	110	212	141	326	334	260	179	264	254	325	162	209	241	340
166.38	0	282	114	217	143	329	335	261	180	266	254	328	166	211	243	347
166.502	0	285	119	224	142	330	338	265	181	266	257	330	168	212	245	349
166.625	0	283	122	228	143	335	342	267	182	267	260	331	168	212	246	352
166.748	0	272	114	214	140	324	337	262	182	264	256	326	160	210	240	342
166.871	0	271	116	213	142	325	336	263	181	265	257	327	163	211	243	353
166.994	0	276	117	216	146	327	336	264	179	265	256	329	165	212	243	354
167.117	0	289	123	223	147	333	340	266	179	267	254	332	169	214	247	358
167.24	0	289	125	230	147	336	342	268	179	270	256	332	172	215	250	364
167.363	0	287	128	234	148	341	346	270	181	271	259	333	175	217	252	369
167.485	0	279	121	222	144	335	344	266	180	268	257	330	166	214	244	359
167.608	0	291	120	218	146	331	340	266	180	268	257	330	167	214	245	356
167.731	0	286	122	222	145	331	342	268	182	269	257	330	169	214	247	360
167.854	0	288	126	225	148	335	342	269	180	270	259	332	171	215	248	368
167.977	0	290	130	232	150	340	346	271	182	272	259	336	174	217	252	371
168.1	0	303	133	236	150	344	349	274	182	273	260	337	177	217	253	374
168.223	0	295	126	225	147	337	346	268	182	271	259	333	168	215	248	364
168.346	0	295	126	222	148	335	342	269	182	271	258	334	170	216	250	370
168.468	0	298	126	226	148	336	344	270	183	271	260	334	171	216	251	372
168.591	0	299	129	229	148	338	346	272	184	273	261	335	175	217	252	375
168.714	0	305	133	234	150	339	348	276	185	275	265	336	176	217	255	376
168.837	0	304	138	240	149	349	351	278	186	275	266	338	178	218	257	379
168.96	0	297	127	227	145	336	347	272	186	271	265	332	168	214	249	365
169.083	0	295	125	222	144	333	343	273	185	269	265	333	169	215	250	366
169.206	0	297	126	224	143	331	343	272	185	270	265	331	170	213	250	359
169.329	0	303	128	226	143	331	343	276	186	270	267	333	172	215	252	361
169.452	0	305	135	232	146	332	346	279	187	270	270	335	176	215	255	367
169.574	0	307	138	237	149	336	348	280	187	271	271	337	178	215	257	366
169.697	0	298	131	226	144	328	343	273	186	268	269	332	168	212	249	362
169.82	0	301	128	219	143	322	337	272	186	266	268	329	168	211	248	360
169.943	0	296	129	222	144	324	337	273	182	265	267	329	168	212	248	357
170.066	0	296	129	224	142	325	337	272	180	265	265	331	170	213	250	364
170.189	0	301	133	229	145	328	339	273	180	266	264	332	174	214	253	367
170.312	0	313	137	234	148	330	340	275	180	268	266	333	176	215	255	370
170.435	11	311	132	230	144	329	341	270	180	264	264	329	169	212	250	359
170.557	0	301	126	217	140	321	334	267	177	263	261	327	166	211	246	356
170.68	0	298	126	219	139	322	334	267	176	262	259	326	168	211	246	357
170.803	0	308	127	221	140	320	334	266	176	262	260	327	169	210	247	355
170.926	0	314	134	226	146	324	335	269	177	263	262	329	172	211	249	361
171.049	0	313	136	231	145	326	337	270	177	265	262	332	173	212	253	364
171.172	0	305	134	232	143	331	340	267	176	266	259	331	172	213	252	363
171.295	0	304	128	217	139	320	333	264	175	262	256	326	166	210	246	355
171.418	0	303	128	217	138	321	333	264	174	261	257	326	167	209	246	355
171.54	0	307	127	219	141	324	333	264	173	261	256	326	167	211	247	354
171.663	0	307	130	222	141	322	334	267	175	261	258	327	170	211	250	365
171.786	0	317	136	229	143	325	336	269	175	262	261	329	173	213	253	364
171.909	0	322	137	232	144	329	340	271	176	263	261	331	173	213	253	367
172.032	0	316	130	220	140	322	336	266	176	260	258	325	166	209	247	353
172.155	0	305	127	216	138	319	333	265	174	259	257	324	166	211	247	357
172.278	0	306	128	217	138	321	333	266	174	260	256	325	165	210	248	361
172.401	0	322	129	220	141	325	335	268	173	261	255	327	168	211	250	364
172.524	0	326	132	224	143	326	337	268	175	262	256	328	171	213	252	363
172.646	0	326	134	228	142	330	340	271	175	263	257	330	172	213	254	369
172.769	0	328	129	221	140	325	338	266	175	260	256	326	165	211	248	358
172.892	0	323	126	212	138	320	332	266	174	258	255	324	163	209	248	357
173.015	0	321	129	213	142	324	333	267	173	259	252	326	164	209	248	363
173.138	0	320	129	214	143	326	334	270	172	260	253	325	167	210	248	366
173.261	0	323	132	221	143	326	336	271	174	261	255	327	167	212	252	369
173.384	0	321	133	224	141	326	337	274	176	262	258	329	170	212	253	372
173.507	0	327	132	227	141	331	341	274	177	260	259	328	168	212	252	367
173.629	0	316	124	211	135	319	334	269	175	256	255	321	161	209	244	357
173.752	0	321	123	209	137	317	332	267	176	256	255	322	162	208	245	357
173.875	0	314	123	210	135	316	332	268	175	256	256	322	163	208	245	361
173.998	0	324	125	213	137	320	333	269	175	259	254	324	165	210	249	370
174.121	0	327	129	219	139	322	335	270	175	260	255	325	168	211	251	371
174.244	0	334	131	223	140	322	335	271	177	260	257	326	169	210	253	372
174.367	0	322	128	221	137	323	338	267	175	258	255	323	165	209	248	363
174.49	0	313	121	207	134	311	330	263	174	256	250	318	160	207	244	359
174.612	0	319	123	207	133	310	328	263	174	255	252	317	161	205	243	356
174.735	0	326	125	209	136	310	329	263	173	256	252	317	162	203	244	360
174.858	0	325	127	214	136	311	330	264	173	257	253	319	164	204	247	360
174.981	0	326	132	219	139	312	331	264	174	259	253	320	167	207	247	368
175.104	0	327	135	224	141	314	332	266	175	260	254	322	170	207	251	367
175.227	0	329	129	220	136	314	333	262	174	257	252	319	164	205	246	358
175.35	0	321	124	207	132	304	325	257	173	254	249	315	159	203	243	354
175.473	0	310	123	208	132	306	326	257	173	256	248	315	162	203	243	357
175.596	0	312	124	210	133	306	325	258	171	256	248	316	163	202	245	360
175.718	0	327	127	214	135	307	328	259	171	257	249	317	166	204	248	364
175.841	0	334	132	220	135	311	329	261	171	258	249	320	167	205	250	369
175.964	0	333	135	225	140	320	335	260	171	261	250	322	169	207	253	371
176.087	0	318	129	215	134	313	332	256	170	256	246	317	162	204	246	361
176.21	0	325	125	208	133	307	328	257	170	255	246	316	161	203	244	358
176.333	0	323	126	210	134	307	328	257	171	256	247	315	163	202	245	361
176.456	0	326	127	212	135	309	329	257	170	256	247	317	164	204	246	364
176.579	0	331	132	217	136	312	331	261	173	258	249	319	167	205	249	368
176.701	0	330	135	222	136	313	332	263	174	260	252	321	170	206	252	371
176.824	0	336	135	227	137	319	337	266	173	259	254	322	169	207	252	372
176.947	0	324	127	210	134	308	330	260	174	255	251	316	161	203	246	360
177.07	0	331	125	207	135	307	328	261	173	255	251	315	161	204	246	361
177.193	0	324	127	208	135	307	329	262	172	256	251	316	161	203	246	361
177.316	0	326	129	214	136	309	329	264	174	257	252	316	165	205	248	368
177.439	0	330	132	218	135	312	331	267	174	258	253	318	167	206	251	369
177.562	0	342	136	221	138	312	331	267	174	259	255	319	169	209	254	376
177.684	0	330	134	225	136	317	335	267	175	259	255	320	167	208	252	369
177.807	0	319	125	208	132	307	329	261	173	257	249	317	161	206	247	368
177.93	0	330	124	207	132	307	327	261	173	255	250	315	161	205	247	365
178.053	0	337	126	209	133	306	326	263	174	256	252	317	163	204	248	367
178.176	0	339	130	213	137	311	329	264	172	259	249	320	165	208	251	373
178.299	0	333	134	219	136	314	331	264	172	260	251	321	167	207	254	383
178.422	0	338	136	222	138	316	333	267	174	261	254	323	170	208	256	377
178.545	0	344	134	223	136	318	335	265	174	259	255	321	166	207	252	374
178.668	0	333	127	207	133	308	327	261	175	256	250	316	159	205	247	364
178.79	0	328	127	208	132	307	326	262	175	257	252	316	162	204	248	372
178.913	0	330	127	209	133	307	326	265	175	258	254	317	163	205	249	374
179.036	0	348	130	214	133	310	329	268	174	259	254	319	166	207	252	376
179.159	0	346	134	218	134	314	331	267	175	259	255	320	168	208	254	379
179.282	0	346	138	224	136	315	333	269	175	261	256	322	170	210	257	385
179.405	0	336	133	218	136	317	334	265	173	259	251	321	163	208	252	377
179.528	0	348	128	208	133	311	330	263	172	258	248	319	161	208	251	378
179.651	0	344	130	209	135	312	331	262	172	258	248	319	163	207	252	374
179.773	0	342	130	211	136	310	331	266	173	260	251	320	164	206	254	381
179.896	0	345	136	214	142	321	332	265	172	264	246	328	167	213	258	400
180.019	0	363	139	221	142	330	334	262	171	268	242	331	170	217	263	411
180.142	0	355	135	222	139	326	338	263	175	266	247	326	167	213	258	394
180.265	0	343	128	208	134	312	333	261	176	262	247	321	160	210	253	390
180.388	0	351	129	208	135	312	332	264	176	262	250	323	162	210	254	393
180.511	0	349	130	210	136	313	331	265	176	262	251	323	162	210	256	394
180.634	0	348	132	214	138	315	333	268	177	264	254	324	166	210	258	399
180.756	0	348	136	218	136	314	333	272	180	265	259	325	168	211	260	397
180.879	0	355	138	224	138	319	335	274	180	264	261	325	170	211	260	398
181.002	0	341	131	215	132	313	333	268	179	261	257	322	162	208	253	383
181.125	0	335	126	205	132	307	327	264	177	259	254	319	160	206	250	381
181.248	0	342	126	208	132	309	327	265	176	258	254	318	161	207	251	383
181.371	0	351	129	210	134	308	327	267	175	260	255	320	164	208	253	387
181.494	0	350	131	213	135	314	331	267	173	262	252	323	166	209	256	394
181.617	0	357	135	219	137	315	332	268	174	262	253	324	168	210	259	399
181.74	0	355	136	223	135	317	335	269	175	263	256	323	168	209	258	393
181.862	0	349	126	208	132	310	329	260	174	259	250	319	160	209	251	385
181.985	0	349	125	204	131	307	326	262	173	258	249	317	160	206	250	383
182.108	0	343	127	206	131	307	327	263	174	258	251	317	161	206	250	389
182.231	0	350	129	210	134	308	327	266	175	259	252	319	164	207	252	387
182.354	0	358	136	216	134	310	329	269	175	261	255	321	166	208	256	393
182.477	0	361	138	220	138	314	331	267	174	262	254	324	169	209	259	394
182.6	0	347	136	221	137	317	335	266	174	262	252	323	166	210	256	395
182.723	0	345	127	206	132	307	328	261	172	258	248	318	159	207	250	385
182.845	0	353	128	206	132	309	328	262	172	258	247	319	161	207	251	385
182.968	0	352	129	208	134	307	329	262	171	259	250	318	161	207	252	385
183.091	0	349	133	212	136	312	332	265	171	260	249	320	166	208	253	394
183.214	0	349	137	216	137	316	334	267	172	261	250	322	167	210	257	396
183.337	0	361	140	221	140	318	337	268	174	262	252	325	169	211	258	396
183.46	0	353	132	213	135	314	336	264	174	260	247	321	161	209	254	386
183.583	0	347	128	206	135	310	332	262	173	260	247	321	161	208	253	391
183.706	0	344	128	208	133	310	331	264	174	259	250	320	162	208	253	394
183.828	0	359	131	211	135	311	332	268	176	262	252	322	165	209	255	395
183.951	0	358	136	216	137	315	334	270	176	263	253	325	167	210	257	402
184.074	0	358	139	220	137	318	336	271	176	265	255	326	169	211	259	404
184.197	0	348	134	218	134	319	337	268	177	263	254	323	164	210	256	395
184.32	0	352	128	205	133	308	332	266	176	261	252	321	161	209	253	390
184.443	0	352	129	206	135	310	332	267	176	262	252	322	162	208	254	394
184.566	0	348	130	208	137	309	331	268	176	262	253	322	163	209	254	394
184.689	0	353	134	214	138	312	334	270	177	262	255	324	165	209	258	400
184.812	0	360	139	218	139	314	335	270	177	264	257	327	167	212	261	401
184.934	0	359	139	222	139	321	339	272	177	266	257	328	169	211	261	406
185.057	0	347	129	208	134	312	334	265	176	262	251	322	160	209	254	393
185.18	0	354	127	204	134	308	331	265	175	262	252	321	159	209	253	391
185.303	0	348	127	205	134	309	331	266	175	263	253	321	160	208	254	397
185.426	0	352	130	208	136	310	333	269	176	262	255	323	163	210	256	402
185.549	0	356	135	213	137	312	334	269	177	264	255	325	165	212	259	406
185.672	0	366	138	217	137	317	336	271	178	265	256	328	168	212	261	409
185.795	0	358	136	221	136	321	339	271	177	266	258	328	165	211	258	402
185.917	0	352	128	205	133	309	332	266	177	261	254	321	158	209	252	395
186.04	0	349	127	203	135	308	331	265	177	261	254	321	160	209	252	393
186.163	0	356	128	203	136	309	332	268	177	262	255	322	160	209	253	396
186.286	0	359	132	209	138	312	333	270	177	263	256	324	164	210	256	396
186.409	0	353	137	213	139	313	336	272	176	264	256	326	166	212	259	407
186.532	0	361	139	218	139	317	337	273	178	265	259	327	168	212	261	403
186.655	0	364	136	219	137	320	341	272	178	264	259	327	164	212	258	401
186.778	0	353	129	205	135	308	334	267	176	261	254	321	158	210	253	390
186.9	0	346	129	204	135	309	333	270	178	260	256	320	161	210	254	400
187.023	0	353	130	206	135	309	333	271	179	262	258	323	161	210	255	400
187.146	0	364	133	212	138	314	336	272	178	264	257	325	165	212	258	404
187.269	0	365	137	216	139	317	338	274	178	264	258	326	167	214	261	406
187.392	0	362	140	219	141	319	340	274	179	266	260	329	169	215	263	410
187.515	0	353	136	218	139	317	342	271	179	263	260	325	164	213	259	404
187.638	0	362	130	206	136	309	335	269	180	262	258	323	161	212	255	400
187.761	0	358	131	207	137	312	336	271	179	263	259	322	162	211	257	403
187.884	0	356	132	209	138	311	336	273	179	264	259	324	164	213	258	406
188.006	0	356	136	215	141	316	338	275	179	266	259	327	166	214	261	412
188.129	0	367	140	218	143	319	340	275	179	267	262	328	169	214	263	412
188.252	0	364	141	222	140	321	342	275	180	267	261	329	167	213	263	414
188.375	0	354	132	208	138	313	338	271	179	264	257	325	160	212	256	402
188.498	0	360	133	207	138	312	337	273	179	263	258	324	162	212	256	405
188.621	0	364	133	209	139	313	337	273	179	264	258	325	163	213	258	408
188.744	0	365	138	214	142	314	339	275	181	265	262	326	166	213	261	412
188.867	0	363	141	219	143	316	341	279	182	267	265	328	168	214	263	415
188.989	0	377	144	222	142	318	342	280	183	268	267	331	171	215	266	421
189.112	0	360	139	221	141	319	344	276	182	266	264	328	166	215	261	409
189.235	0	356	131	207	136	309	336	273	181	263	260	324	161	213	258	407
189.358	0	358	131	206	138	311	335	273	180	266	261	324	162	213	258	410
189.481	0	364	133	208	138	312	335	274	179	266	261	325	162	213	259	413
189.604	0	359	136	214	139	312	336	276	180	267	262	326	165	214	261	411
189.727	0	367	141	219	141	315	339	276	180	268	263	328	167	216	264	421
189.85	0	369	144	222	142	320	339	276	180	269	265	330	170	217	267	422
189.972	0	362	136	214	138	313	338	273	180	265	263	327	162	213	258	407
190.095	0	360	130	205	136	306	333	270	179	263	260	324	159	213	255	401
190.218	0	352	131	206	137	308	333	270	179	263	260	325	161	213	257	413
190.341	0	360	132	208	138	308	333	271	179	265	260	326	163	213	258	408
190.464	0	368	136	215	139	310	334	272	179	267	262	326	165	214	261	416
190.587	0	369	142	218	140	312	336	275	179	268	262	329	168	216	264	417
190.71	0	361	143	224	142	319	339	275	180	269	264	331	169	215	265	425
190.833	0	358	132	211	137	310	335	269	179	265	261	325	160	213	258	409
190.956	0	364	131	206	137	306	332	268	178	264	260	324	160	212	257	407
191.078	0	362	131	207	135	307	332	269	178	265	261	324	162	212	258	405
191.201	0	361	134	211	137	307	332	271	180	265	262	326	164	214	260	413
191.324	0	360	139	215	140	310	336	272	179	266	262	327	167	214	263	416
191.447	0	375	142	219	141	313	337	273	179	267	264	328	168	215	265	418
191.57	0	367	141	224	139	316	340	274	179	267	265	329	168	215	265	413
191.693	0	359	133	209	134	307	334	268	179	265	261	324	160	213	258	404
191.816	0	357	135	208	136	308	334	271	178	265	260	326	162	214	260	415
191.939	0	372	134	209	139	312	336	269	177	267	257	328	163	214	262	417
192.061	0	371	137	215	141	314	339	270	177	269	258	330	166	218	265	428
192.184	0	370	141	218	139	319	341	272	179	270	258	332	169	218	268	434
192.307	0	374	145	221	142	320	343	273	180	271	261	334	171	219	270	437
192.43	0	371	141	222	138	324	344	271	181	269	261	332	166	218	266	433
192.553	0	365	133	208	136	312	337	268	180	267	259	327	161	216	262	422
192.676	0	360	134	209	137	312	337	270	183	266	263	326	162	213	262	417
192.799	0	365	136	210	140	313	337	275	184	267	263	328	164	215	261	417
192.922	0	370	139	216	142	314	339	277	181	269	264	330	166	217	265	426
193.044	0	373	143	220	140	319	341	276	182	269	265	332	168	217	267	428
193.167	0	370	146	224	142	322	343	278	182	270	267	334	172	219	269	427
193.29	0	368	137	217	139	319	343	275	182	267	265	329	164	217	261	411
193.413	0	363	132	207	138	311	337	272	182	266	262	326	161	215	259	412
193.536	0	362	132	208	137	312	337	273	182	265	263	327	162	214	259	414
193.659	0	361	134	210	138	311	338	275	181	266	263	327	163	215	261	417
193.782	0	372	139	215	140	315	340	276	181	267	264	329	166	217	264	424
193.905	0	368	141	219	143	319	341	278	181	269	264	332	167	218	267	426
194.028	0	373	144	223	142	323	343	279	181	270	265	333	171	219	268	431
194.15	0	362	137	218	139	320	343	275	181	266	264	328	163	217	261	413
194.273	0	363	132	207	136	312	338	274	181	265	261	326	159	215	259	411
194.396	0	364	132	209	136	313	337	273	181	265	263	326	162	214	258	410
194.519	0	363	134	211	138	312	337	275	182	264	264	325	164	214	261	417
194.642	0	364	138	217	141	313	339	278	182	267	266	328	166	216	263	417
194.765	0	373	142	220	142	318	340	280	181	268	266	332	168	217	266	423
194.888	0	376	145	223	143	322	343	279	181	270	267	333	171	218	268	421
195.011	0	358	137	218	139	319	343	276	181	267	265	329	163	216	261	416
195.133	0	360	133	207	137	311	338	273	181	265	262	326	161	215	260	414
195.256	0	368	133	209	139	315	338	274	180	265	262	327	161	215	260	415
195.379	0	368	134	211	140	315	338	275	179	266	260	328	164	217	262	420
195.502	0	364	138	218	143	319	340	276	179	268	259	331	167	220	267	435
195.625	0	374	141	221	142	321	342	277	180	270	261	333	168	220	270	439
195.748	0	379	143	225	143	326	345	277	180	272	262	334	168	221	270	438
195.871	0	367	133	211	138	319	340	271	179	268	258	329	161	218	263	423
195.994	0	366	133	208	140	322	339	272	179	267	257	328	162	218	262	430
196.116	0	367	135	209	143	327	342	273	179	268	256	330	163	218	263	428
196.239	0	382	139	215	146	334	345	278	180	269	259	332	166	219	265	429
196.362	0	381	142	218	145	338	348	281	183	270	262	333	168	219	267	431
196.485	0	379	146	222	144	334	349	286	186	270	266	335	170	220	270	441
196.608	0	373	144	227	144	338	351	286	188	271	269	335	169	220	269	439
196.731	0	373	134	210	140	326	344	281	187	267	267	328	160	217	259	422
196.854	0	371	132	207	139	322	341	281	186	267	267	327	159	216	261	420
196.977	0	366	132	207	140	319	341	282	186	265	269	327	162	216	259	422
197.1	0	366	136	212	139	318	340	284	187	267	272	328	164	215	262	425
197.222	0	382	138	218	141	320	342	286	186	267	272	331	166	216	264	426
197.345	0	380	143	221	145	322	342	287	185	269	271	332	168	219	267	434
197.468	0	371	140	223	143	329	346	285	184	268	270	331	165	217	265	426
197.591	0	362	130	206	137	315	339	277	184	264	266	325	158	215	256	417
197.714	0	370	130	203	137	314	336	277	182	262	264	324	158	215	256	417
197.837	0	367	131	206	138	315	336	275	181	264	263	324	159	213	257	422
197.96	0	364	134	210	141	318	336	277	179	265	262	325	161	214	260	428
198.083	0	370	137	215	141	318	339	277	179	265	264	326	163	215	261	429
198.205	0	374	139	218	142	320	339	280	181	266	265	327	166	215	263	427
198.328	0	370	138	221	140	319	340	278	183	265	265	325	164	214	260	421
198.451	0	356	129	205	136	311	334	271	181	261	261	319	156	211	252	410
198.574	0	359	129	202	137	308	331	271	180	259	260	319	157	210	252	412
198.697	0	362	129	205	137	308	331	271	180	260	260	319	158	210	252	408
198.82	0	366	131	209	137	311	332	273	179	261	260	321	161	210	253	415
198.943	0	365	136	215	140	313	335	275	178	262	260	321	163	212	257	417
199.066	0	369	139	217	141	315	336	277	179	263	262	323	166	212	259	419
199.188	0	369	138	220	140	318	340	275	179	263	262	322	164	212	257	418
199.311	0	359	130	206	136	310	334	269	177	260	257	317	157	209	251	403
199.434	0	359	128	204	137	310	333	268	176	259	255	315	158	209	252	407
199.557	0	361	130	206	138	309	332	270	176	259	257	317	158	209	252	408
199.68	0	365	133	211	138	312	334	271	177	261	257	318	161	209	254	408
199.803	0	368	135	214	139	312	335	272	177	261	257	320	164	211	256	416
199.926	0	367	139	217	140	316	337	273	177	263	258	323	166	212	258	417
200.049	0	363	134	216	137	315	338	270	177	260	258	318	160	210	254	409
200.172	0	363	129	204	138	307	332	270	178	259	256	316	158	210	250	408
200.294	0	363	130	206	137	309	333	270	177	259	256	317	158	209	252	408
200.417	0	360	132	207	138	311	334	272	177	259	256	318	161	210	253	408
200.54	0	366	135	213	140	313	335	274	177	261	259	319	164	211	255	412
200.663	0	373	139	217	141	313	336	275	178	263	259	322	166	212	257	419
200.786	0	374	141	221	143	320	340	275	179	263	261	323	166	213	259	419
200.909	0	358	131	209	136	311	337	270	177	260	256	318	158	210	251	405
201.032	0	366	129	203	136	309	333	270	177	259	255	315	157	209	249	401
201.155	0	365	129	205	137	307	333	270	177	259	257	315	158	209	250	405
201.277	0	365	133	209	138	307	333	272	179	260	258	315	162	209	252	402
201.4	0	370	137	215	142	312	336	275	177	261	260	317	164	212	255	403
201.523	0	377	140	219	142	311	337	278	179	263	261	318	166	214	257	407
201.646	0	375	141	225	140	314	341	278	180	263	264	318	167	213	257	409
201.769	0	365	130	208	134	300	333	274	179	259	261	309	158	210	250	389
201.892	0	363	129	204	135	300	332	274	176	259	260	311	158	211	250	391
202.015	0	366	130	208	138	302	333	273	177	259	259	310	158	211	251	396
202.138	0	364	134	213	139	302	335	275	176	260	259	312	162	212	254	402
202.26	0	369	138	217	140	304	337	278	176	262	259	313	163	214	257	406
202.383	0	371	142	221	141	307	337	278	177	263	260	315	167	215	259	409
202.506	0	370	141	224	140	312	342	278	178	264	262	315	165	214	258	406
202.629	0	358	132	208	135	301	335	271	176	259	256	310	158	212	251	396
202.752	0	363	131	207	137	298	333	271	175	259	255	309	159	211	252	397
202.875	0	365	133	210	136	300	333	273	175	260	257	310	160	211	253	397
202.998	0	368	137	215	140	304	336	275	174	262	256	313	162	213	256	402
203.121	0	367	140	219	141	306	338	274	175	264	257	316	166	214	258	406
203.244	0	368	144	223	140	309	339	276	175	264	258	318	168	215	261	412
203.366	0	371	142	225	141	313	343	276	177	264	259	316	167	215	259	404
203.489	0	364	133	210	138	302	336	269	175	260	255	311	159	212	253	393
203.612	0	361	133	210	138	301	335	272	175	260	257	311	161	212	253	400
203.735	0	359	135	213	140	301	336	272	174	261	256	311	162	213	255	401
203.858	0	367	140	219	140	306	337	275	174	262	257	314	165	214	257	404
203.981	0	372	143	223	143	310	340	278	176	264	258	316	167	215	260	408
204.104	0	372	146	226	143	314	342	278	176	265	260	318	169	217	263	410
204.227	0	366	139	219	140	309	342	275	175	262	257	314	162	214	255	398
204.349	0	362	134	210	138	302	337	273	175	259	257	312	159	213	253	396
204.472	0	371	136	213	139	303	337	276	176	259	258	313	161	213	255	400
204.595	0	364	139	217	141	305	337	276	175	260	258	314	163	214	256	402
204.718	0	364	143	221	142	309	340	277	175	262	258	316	167	215	260	409
204.841	0	374	145	226	144	313	341	278	176	263	259	319	170	218	262	413
204.964	0	380	147	232	146	317	346	281	175	264	262	321	170	217	263	413
205.087	0	362	137	217	139	307	339	274	176	260	257	315	161	214	255	399
205.21	0	358	134	211	139	303	336	275	176	259	258	313	161	215	255	400
205.332	0	365	135	214	139	303	336	275	178	261	259	314	162	214	256	402
205.455	0	373	140	219	142	308	337	278	178	264	260	318	165	217	259	407
205.578	0	368	144	225	143	312	339	279	178	265	261	321	169	219	263	411
205.701	0	367	147	228	145	314	342	281	177	267	262	324	172	220	267	424
205.824	0	374	146	233	145	320	346	280	179	267	263	324	171	221	266	419
205.947	0	368	137	216	141	309	339	274	179	264	261	319	162	217	257	406
206.07	1	363	135	213	140	307	337	276	179	263	263	318	162	215	258	408
206.193	0	361	136	216	142	308	338	277	179	264	263	320	163	216	258	416
206.316	0	367	141	222	144	309	339	279	180	265	265	321	167	217	261	417
206.438	0	377	145	225	145	314	341	280	180	267	267	323	171	220	263	423
206.561	0	374	149	230	145	316	343	283	180	268	268	326	174	220	267	423
206.684	0	371	149	235	146	324	348	282	179	269	268	327	172	220	265	426
206.807	0	366	139	218	141	310	341	275	179	264	264	320	163	218	258	409
206.93	0	372	138	216	142	308	339	277	179	265	267	320	163	218	259	413
207.053	0	369	139	218	142	311	341	277	179	265	266	321	165	218	259	410
207.176	0	366	144	224	144	313	342	281	179	267	267	323	168	220	262	418
207.299	0	376	146	227	144	317	343	281	180	266	269	325	171	221	264	418
207.421	0	383	149	231	146	318	346	285	180	269	271	326	173	222	266	423
207.544	0	376	145	230	143	319	347	282	180	268	270	323	167	220	261	410
207.667	0	364	138	217	140	310	341	280	180	265	268	322	164	219	259	409
207.79	0	369	140	218	142	311	341	281	180	265	270	322	166	219	260	407
207.913	0	375	141	221	143	312	341	282	179	266	270	323	166	220	261	412
208.036	0	377	145	225	144	317	344	284	181	269	271	325	170	221	264	411
208.159	0	371	148	229	146	320	344	284	180	270	272	328	173	223	267	423
208.282	0	376	148	233	146	323	348	284	182	270	272	328	172	223	267	416
208.404	0	374	138	217	142	311	343	278	179	266	269	322	163	221	258	408
208.527	0	371	137	215	141	310	342	278	179	266	268	322	164	220	259	408
208.65	0	364	138	218	142	312	342	279	180	267	268	324	165	222	261	415
208.773	0	372	143	223	143	314	343	283	180	268	268	326	168	222	263	413
208.896	0	379	146	228	145	320	345	281	179	270	269	327	171	223	266	421
209.019	0	382	148	232	146	323	347	283	181	271	269	331	174	224	269	421
209.142	0	363	140	227	143	322	347	277	179	269	264	326	166	222	260	414
209.265	0	365	134	214	139	311	340	275	179	267	263	323	163	220	257	407
209.388	0	370	135	216	140	312	340	277	179	267	265	324	164	220	258	408
209.51	0	370	138	219	141	312	339	275	179	268	267	324	166	220	259	408
209.633	0	363	141	224	144	314	340	278	180	268	266	325	168	221	262	421
209.756	0	373	143	229	145	316	343	279	179	271	267	329	171	224	266	427
209.879	0	378	144	231	143	322	346	277	179	272	266	327	170	224	264	422
210.002	0	365	133	215	137	311	339	270	176	267	260	321	162	221	254	401
210.125	0	362	133	213	139	310	337	270	176	267	259	320	162	220	254	408
210.248	0	366	134	215	139	310	337	271	176	267	261	321	163	218	254	407
210.371	0	372	138	221	141	311	339	272	177	267	262	322	166	219	257	410
210.493	0	374	141	226	143	313	340	274	177	269	264	323	169	220	260	411
210.616	0	371	144	228	145	315	341	275	178	270	264	326	172	221	262	420
210.739	0	365	138	226	140	315	343	271	177	268	262	322	165	219	255	404
210.862	0	368	133	213	138	308	335	269	176	266	261	319	162	216	252	397
210.985	0	366	133	214	139	308	337	269	176	266	260	319	162	216	252	398
211.108	0	364	136	217	140	309	336	269	176	267	261	320	164	217	254	404
211.231	0	364	139	223	141	311	339	272	176	268	262	322	167	218	257	408
211.354	0	377	142	226	142	313	340	274	177	268	263	323	170	219	259	409
211.476	0	369	139	225	139	315	342	271	176	267	263	321	166	218	255	396
211.599	0	360	133	212	139	307	336	269	176	265	260	320	162	216	252	394
211.722	0	361	135	215	141	314	338	269	174	268	257	324	164	218	255	409
211.845	0	375	137	218	142	315	339	267	174	268	256	325	165	218	255	407
211.968	0	372	141	222	142	315	340	271	176	269	260	325	168	218	257	409
212.091	0	371	142	226	143	318	343	274	177	271	264	328	170	218	259	410
212.214	0	362	137	225	140	318	344	272	178	268	263	324	165	218	255	401
212.337	0	373	131	210	138	310	337	269	176	267	260	323	161	216	251	397
212.46	0	367	132	213	140	310	337	271	176	267	261	323	162	216	252	400
212.582	0	364	136	215	141	311	338	272	177	268	263	324	164	216	254	401
212.705	0	369	140	221	141	315	340	273	177	270	265	326	168	218	257	406
212.828	0	383	142	225	142	318	343	276	179	270	266	329	170	219	259	408
212.951	0	372	141	227	142	321	345	276	179	271	267	329	168	219	258	405
213.074	0	358	131	210	138	309	337	269	177	266	262	322	160	216	249	395
213.197	0	361	130	207	138	309	335	270	177	266	262	321	160	216	250	397
213.32	0	371	131	209	139	309	335	269	177	267	263	322	161	215	250	395
213.443	0	366	134	214	141	309	336	272	178	267	265	324	164	216	252	401
213.565	0	366	138	220	142	311	337	275	180	268	267	326	167	218	255	404
213.688	0	371	141	223	141	315	340	277	179	270	268	328	169	218	258	408
213.811	0	364	137	222	140	315	342	271	179	268	267	325	163	217	252	401
213.934	0	357	127	206	134	304	333	268	178	263	262	319	158	214	246	391
214.057	0	354	128	206	136	305	333	268	177	264	261	320	158	214	249	394
214.18	0	363	129	207	138	307	334	269	176	266	261	321	161	214	250	398
214.303	0	364	135	214	141	312	336	271	175	268	262	324	163	217	251	406
214.426	0	367	138	218	141	314	338	272	176	269	262	326	166	217	254	408
214.548	0	365	141	223	143	317	341	274	176	269	265	328	169	219	256	407
214.671	0	366	136	221	140	318	343	271	177	266	264	325	164	217	251	395
214.794	0	359	128	205	136	307	336	266	176	263	260	319	158	214	247	391
214.917	0	358	128	207	137	307	335	269	176	264	261	320	159	215	247	393
215.04	0	355	129	208	138	306	334	270	177	265	263	320	162	214	249	395
215.163	0	368	134	215	140	313	337	271	176	268	262	325	165	217	252	403
215.286	0	366	138	219	142	319	341	272	175	270	261	331	167	220	256	412
215.409	0	373	143	224	147	322	342	274	175	273	261	333	170	221	259	418
215.532	0	368	138	223	144	326	346	273	174	272	258	331	165	220	254	405
215.654	0	368	130	208	141	318	339	269	174	269	256	326	160	218	250	402
215.777	0	365	131	209	143	319	339	268	175	270	257	327	162	218	252	407
215.9	0	368	132	212	143	318	339	269	177	271	259	328	164	219	253	415
216.023	0	370	138	218	142	322	342	273	180	273	263	330	168	220	256	417
216.146	0	378	141	223	144	325	344	276	181	272	265	333	169	220	259	422
216.269	0	380	145	228	146	333	349	278	183	275	267	335	172	221	260	421
216.392	0	368	136	218	143	328	348	273	182	271	264	330	163	220	252	411
216.515	0	368	133	209	143	328	345	274	181	269	262	329	162	219	252	411
216.637	0	374	134	214	143	329	347	276	184	270	265	329	163	219	253	412
216.76	0	372	138	217	143	326	347	280	187	271	271	331	166	220	254	407
216.883	0	370	145	223	148	335	350	284	186	274	270	336	168	222	258	424
217.006	0	381	147	226	152	343	353	288	186	274	270	336	172	223	261	427
217.129	0	388	148	232	150	342	357	290	189	273	275	334	174	223	261	420
217.252	0	373	136	217	142	327	350	283	189	269	273	327	164	220	251	403
217.375	0	375	134	212	142	322	345	282	189	268	274	326	163	219	252	410
217.498	0	373	135	215	142	322	346	286	189	269	276	325	163	219	253	411
217.62	0	381	139	219	145	326	348	290	189	270	276	328	166	221	255	411
217.743	0	376	142	223	145	330	350	292	190	272	276	329	170	222	257	411
217.866	0	389	148	228	145	329	351	294	190	271	280	330	172	222	260	418
217.989	0	385	149	232	144	329	355	294	191	271	282	329	170	220	258	411
218.112	0	388	135	215	140	324	348	290	187	267	275	325	162	220	252	401
218.235	0	383	135	213	141	322	346	290	187	268	275	325	163	221	252	397
218.358	0	381	136	217	141	320	346	292	187	268	276	325	165	222	254	405
218.481	0	394	141	222	143	320	347	295	188	271	279	327	168	222	257	417
218.604	0	392	144	227	146	326	350	297	189	272	277	331	171	224	261	424
218.726	0	391	147	231	147	332	352	297	187	274	276	333	173	225	263	426
218.849	0	375	139	224	141	328	351	292	186	270	275	328	165	223	257	409
218.972	0	373	133	214	141	319	345	289	187	268	275	325	163	222	254	411
219.095	0	382	136	216	141	318	345	292	187	268	277	325	165	222	255	410
219.218	0	379	139	219	143	321	346	293	186	269	277	326	166	224	257	418
219.341	0	380	144	224	145	327	349	295	185	271	277	330	169	225	260	419
219.464	0	384	145	229	146	330	351	296	186	272	278	330	172	226	263	421
219.587	0	385	147	233	148	332	353	296	185	272	277	330	172	227	263	426
219.709	0	374	135	216	143	323	348	290	186	267	273	327	164	224	256	415
219.832	0	373	136	215	143	323	348	292	185	269	276	326	165	225	256	415
219.955	0	376	138	217	142	319	347	294	187	269	279	327	165	224	258	415
220.078	0	381	143	222	145	327	348	295	185	272	275	332	168	227	262	424
220.201	0	384	144	226	149	337	353	295	184	274	270	339	170	229	267	438
220.324	0	382	146	229	149	339	355	294	184	274	272	338	173	230	266	437
220.447	0	379	137	219	144	329	352	288	186	270	274	333	163	225	259	418
220.57	0	371	137	213	144	325	348	291	186	270	274	333	166	225	259	424
220.692	0	377	137	216	145	325	349	291	186	271	274	333	166	226	262	431
220.815	0	378	141	220	149	332	350	293	185	274	273	335	168	229	265	439
220.938	0	386	145	224	150	334	352	295	186	274	274	337	170	228	265	441
221.061	0	384	147	227	151	335	353	296	187	275	275	338	172	229	267	441
221.184	0	377	141	225	147	335	355	292	187	273	275	335	166	226	261	432
221.307	0	371	133	211	142	326	348	290	187	269	273	331	163	224	257	421
221.43	0	376	134	212	143	325	347	290	188	269	276	330	163	223	259	426
221.553	0	371	137	215	145	325	347	291	187	270	276	332	165	224	259	422
221.676	0	369	140	219	147	327	347	290	186	271	276	334	167	224	261	432
221.798	0	376	142	223	147	327	348	292	187	272	277	334	169	225	263	431
221.921	0	382	144	228	148	330	350	291	187	274	277	336	169	226	264	436
222.044	0	362	133	212	142	320	344	284	186	270	274	329	162	222	255	415
222.167	0	357	130	208	139	316	340	281	186	268	272	327	162	221	255	419
222.29	0	363	131	209	140	314	339	279	186	270	272	327	163	220	256	418
222.413	0	371	134	213	143	319	341	280	184	272	270	330	165	221	258	428
222.536	0	371	138	218	144	321	342	279	184	272	270	330	167	221	259	424
222.659	0	364	139	221	144	320	342	278	183	273	271	330	169	221	259	430
222.781	0	368	138	226	142	323	346	277	184	272	271	330	168	220	259	422
222.904	0	362	129	208	137	311	338	269	182	268	266	323	161	217	251	408
223.027	0	360	127	206	136	309	336	268	182	269	264	323	161	215	253	405
223.15	0	359	128	208	136	308	335	268	181	267	264	320	161	215	252	410
223.273	0	362	133	213	139	308	336	269	181	268	266	322	164	215	253	411
223.396	0	371	138	217	139	310	338	269	181	269	266	324	167	216	255	411
223.519	0	369	139	221	139	312	338	271	181	269	266	325	169	217	257	409
223.642	0	356	133	216	137	310	339	263	180	268	263	321	163	214	250	401
223.764	0	353	127	206	136	303	334	260	178	264	259	318	161	212	249	398
223.887	0	362	128	207	136	305	334	261	178	266	259	317	160	213	250	399
224.01	0	360	130	210	137	304	334	262	177	266	258	320	163	212	251	401
224.133	0	357	134	216	136	307	336	263	177	268	259	321	166	215	254	405
224.256	0	363	137	219	139	310	337	265	177	270	260	322	168	215	255	409
224.379	0	368	133	220	137	312	341	263	178	268	260	321	166	215	253	401
224.502	0	354	126	207	134	304	334	260	176	265	256	318	160	212	248	395
224.625	0	355	127	205	136	309	335	259	174	266	252	319	161	213	251	400
224.748	0	365	128	208	136	308	337	262	173	266	252	319	162	215	251	399
224.87	0	362	132	214	138	310	337	261	175	267	254	321	166	215	253	400
224.993	0	365	135	219	140	314	340	264	175	269	256	324	167	216	255	405
225.116	0	368	139	222	140	317	343	267	177	270	258	325	170	217	257	405
225.239	0	355	131	217	136	313	341	264	178	268	257	320	163	214	251	392
225.362	0	357	125	204	134	306	335	262	177	265	256	318	159	212	247	394
225.485	0	357	125	205	134	306	334	261	177	265	256	318	160	212	249	394
225.608	0	358	129	208	137	307	334	263	177	266	258	320	162	214	249	394
225.731	0	367	131	213	139	308	336	267	178	267	259	321	165	215	252	401
225.853	0	368	136	219	140	312	339	268	178	268	260	323	168	216	255	407
225.976	0	367	140	223	140	317	342	270	178	269	262	325	171	217	258	410
226.099	0	355	130	217	137	313	340	266	177	266	260	321	163	216	252	393
226.222	0	359	124	204	134	305	333	263	177	264	257	318	160	214	248	391
226.345	0	354	126	205	136	306	334	265	177	265	258	318	161	214	249	395
226.468	0	358	129	208	138	307	335	265	177	265	259	319	163	215	250	399
226.591	0	360	133	215	140	310	336	267	177	267	259	322	166	217	252	401
226.714	0	369	136	220	140	313	338	270	178	268	261	324	168	217	255	407
226.836	0	366	140	224	140	314	340	270	180	270	263	326	172	218	258	405
226.959	0	362	134	223	139	317	341	268	179	268	263	322	166	216	254	403
227.082	0	355	128	207	136	309	335	266	178	265	259	318	160	214	249	392
227.205	0	362	129	208	139	310	336	267	177	267	258	321	163	215	251	399
227.328	0	363	131	211	139	311	337	267	177	267	259	322	165	215	252	397
227.451	0	356	135	217	139	311	338	271	179	268	262	322	168	216	255	403
227.574	0	365	139	222	142	314	340	273	180	269	264	324	171	217	258	401
227.697	0	375	142	226	141	318	343	273	181	271	267	326	173	218	259	408
227.82	0	361	132	216	138	311	340	268	180	268	265	321	164	216	253	393
227.942	0	353	131	209	139	312	338	269	178	267	262	320	164	215	253	399
228.065	0	362	132	212	139	313	340	271	178	268	262	321	165	217	254	401
228.188	0	368	136	217	141	313	341	272	179	269	262	323	168	219	256	402
228.311	0	369	140	223	142	316	344	274	179	270	265	325	171	219	259	403
228.434	0	369	143	227	144	320	345	275	181	272	266	327	174	220	262	412
228.557	0	366	138	226	142	319	347	274	181	270	266	324	169	218	257	400
228.68	0	361	130	211	137	310	340	271	181	267	263	320	164	216	253	394
228.803	0	362	131	211	138	309	340	272	182	268	265	319	166	217	255	394
228.925	0	358	135	216	139	307	340	275	182	268	268	320	167	217	255	395
229.048	0	361	139	223	141	311	341	277	181	269	269	323	171	219	258	402
229.171	0	374	143	226	143	313	343	279	181	270	270	325	175	220	262	403
229.294	0	371	146	231	143	318	345	282	181	272	272	327	178	222	263	402
229.417	0	356	134	220	138	310	343	273	181	268	270	321	166	218	255	390
229.54	0	352	131	211	137	304	336	272	179	266	267	319	165	217	254	391
229.663	0	358	133	213	137	308	338	271	178	266	266	321	166	218	256	390
229.786	0	361	136	218	141	308	339	273	177	267	265	322	169	219	258	393
229.908	0	362	140	223	141	310	340	277	178	268	267	323	172	221	261	401
230.031	0	368	143	227	143	314	342	279	178	270	268	326	174	222	263	403
230.154	0	369	144	232	142	318	346	277	179	271	269	326	175	221	264	404
230.277	0	358	133	215	136	308	340	270	177	266	263	320	166	220	255	389
230.4	0	355	133	214	138	305	337	270	178	266	265	319	166	217	256	390
230.523	0	358	135	216	138	306	337	273	178	267	266	321	168	218	257	389
230.646	0	364	139	222	142	311	341	273	177	269	264	326	171	220	260	398
230.769	0	367	143	228	144	316	343	275	177	270	265	327	174	222	264	401
230.892	0	366	147	231	144	317	345	278	178	270	268	329	177	223	266	404
231.014	0	367	141	230	143	318	347	276	180	269	268	325	171	221	261	394
231.137	0	359	135	215	139	308	339	272	179	267	266	321	167	220	257	392
231.26	0	362	135	218	139	310	339	273	179	268	267	323	169	220	259	392
231.383	0	358	138	220	141	309	340	275	180	268	268	323	170	221	260	394
231.506	0	369	141	225	144	311	341	277	180	269	269	326	173	223	263	400
231.629	0	365	144	229	143	315	344	279	180	271	271	327	176	223	266	404
231.752	0	365	144	231	142	320	347	278	180	271	270	328	174	223	265	398
231.875	0	354	134	217	138	307	341	274	180	268	267	322	167	220	258	389
231.997	0	364	135	216	139	309	340	276	180	268	267	325	168	221	260	394
232.12	11	365	137	219	139	310	341	277	178	269	267	327	169	221	262	396
232.243	0	365	142	225	143	313	342	279	179	271	268	329	174	222	264	403
232.366	0	365	144	229	143	316	345	278	180	271	270	331	176	224	267	407
232.489	0	374	147	233	145	323	348	282	180	272	272	331	178	224	268	411
232.612	0	356	137	221	141	314	344	275	179	268	269	326	169	221	261	393
232.735	0	356	133	213	140	309	339	277	179	267	268	323	166	220	259	396
232.858	0	357	135	216	140	310	340	277	180	268	268	324	169	220	260	396
232.98	0	364	139	220	142	311	339	278	180	269	270	325	171	221	262	402
233.103	0	361	142	225	142	313	342	282	180	270	272	327	173	223	265	400
233.226	0	363	145	228	144	321	345	282	179	272	271	330	176	224	268	412
233.349	0	363	145	230	144	328	349	280	179	271	268	330	173	225	266	405
233.472	0	358	133	213	140	315	342	274	179	267	264	326	166	221	258	401
233.595	0	360	133	213	138	316	342	276	178	268	264	326	166	222	261	396
233.718	0	353	134	216	141	316	343	277	180	269	266	327	169	222	261	407
233.841	0	361	140	222	142	316	342	282	182	270	268	329	172	224	263	407
233.964	0	370	143	225	144	323	345	283	182	273	268	334	175	225	267	416
234.086	0	372	146	231	146	329	349	283	182	274	267	337	177	226	271	419
234.209	0	352	136	221	141	325	346	278	181	272	264	333	168	223	261	413
234.332	0	359	133	213	141	320	343	277	182	271	263	332	166	223	260	414
234.455	0	365	134	214	142	322	344	277	183	271	263	333	167	223	262	420
234.578	0	364	137	217	143	324	345	280	182	274	265	335	170	224	264	420
234.701	0	360	141	223	146	327	346	281	184	275	268	337	172	224	266	428
234.824	0	372	144	228	144	328	347	285	185	275	271	339	175	224	269	425
234.947	0	369	139	225	144	334	349	280	185	275	268	340	169	224	264	424
235.069	0	363	134	212	142	326	343	277	183	273	266	337	166	223	260	418
235.192	0	364	135	216	142	326	345	280	184	273	267	335	167	223	262	424
235.315	0	362	137	217	143	328	344	280	184	272	269	335	168	222	262	421
235.438	0	370	141	222	145	328	347	283	185	274	272	338	171	223	263	420
235.561	0	375	142	226	146	331	349	286	187	274	272	338	174	222	266	418
235.684	0	360	135	221	141	331	349	281	187	271	271	335	167	221	259	414
235.807	0	361	131	210	138	322	342	281	187	270	272	332	164	220	257	406
235.93	0	368	133	212	140	322	342	282	188	271	274	332	165	220	259	405
236.052	0	365	135	215	142	324	341	283	186	271	273	334	168	221	260	405
236.175	0	367	139	219	144	328	344	287	186	272	274	335	169	221	262	413
236.298	0	373	141	224	145	331	347	288	186	273	273	337	172	221	265	413
236.421	0	367	133	219	140	330	348	283	186	270	272	333	165	219	257	398
236.544	0	354	127	206	136	318	339	277	184	267	268	329	162	217	252	387
236.667	0	346	127	206	138	318	339	279	184	267	269	329	161	217	255	394
236.79	0	358	129	206	137	318	339	280	184	269	270	328	165	216	254	395
236.913	0	383	135	212	137	321	341	281	184	269	271	328	166	218	256	397
237.036	0	390	137	214	138	320	342	283	184	271	272	331	169	220	261	398
237.158	0	377	133	216	136	326	344	279	181	269	267	330	165	220	257	396
237.281	0	363	124	201	131	313	337	274	181	266	263	324	159	216	251	387
237.404	0	382	123	200	132	311	335	273	180	266	262	324	160	216	252	389
237.527	0	377	124	201	134	312	336	273	179	267	264	325	162	217	253	392
237.65	0	377	128	205	136	316	338	274	178	268	263	326	164	219	255	396
237.773	0	383	131	209	136	318	340	277	179	269	263	327	167	219	258	400
237.896	0	387	133	214	136	322	342	277	179	270	265	329	167	220	258	403
238.019	0	371	122	201	131	312	339	269	179	266	259	322	159	216	249	385
238.141	0	362	119	198	132	308	334	267	179	264	259	320	159	214	249	386
238.264	0	365	119	199	132	308	335	269	178	265	260	320	160	215	250	389
238.387	0	366	123	202	136	309	336	270	178	265	261	323	163	215	252	391
238.51	0	364	129	208	138	312	338	272	177	266	260	323	165	216	254	404
238.633	0	355	133	215	141	313	340	273	177	266	262	325	167	217	257	405
238.756	0	357	132	218	140	320	343	271	177	267	260	328	166	217	257	408
238.879	0	339	121	201	136	308	335	262	175	263	255	323	159	214	249	393
239.002	0	342	120	200	135	306	335	264	176	264	256	322	159	212	250	400
239.124	0	339	121	201	136	307	335	264	176	264	257	322	160	212	250	401
239.247	0	346	125	208	138	308	336	267	176	264	258	323	164	213	252	404
239.37	0	343	128	213	139	312	339	270	176	264	259	324	166	213	254	401
239.493	0	350	133	216	141	318	343	270	176	266	260	327	169	215	256	406
239.616	0	336	123	208	137	312	341	266	176	262	258	322	160	211	249	391
239.739	0	342	120	201	134	307	337	266	177	261	258	320	161	211	248	391
239.862	0	342	124	204	136	311	338	269	176	262	258	322	162	212	250	392
239.985	0	350	126	208	139	315	339	269	177	264	257	324	164	213	252	396
240.108	0	352	128	216	138	312	340	270	180	264	262	325	167	213	254	389
240.23	0	334	133	217	135	316	343	272	181	266	264	328	169	212	256	395
240.353	0	354	123	207	129	310	340	266	181	263	262	322	161	210	249	385
240.476	0	361	120	203	129	304	337	268	183	262	263	322	160	209	249	388
240.599	0	361	123	203	131	308	337	269	182	263	263	325	161	210	251	384
240.722	0	373	127	206	131	320	340	270	180	267	260	330	164	213	254	394
240.845	0	384	131	209	134	321	343	269	180	269	262	333	167	214	257	394
240.968	0	374	131	221	135	327	347	271	183	270	264	334	168	216	259	402
241.091	0	358	121	210	132	318	344	268	183	266	263	329	160	211	251	382
241.213	0	347	120	201	132	314	340	269	183	265	264	326	159	210	250	380
241.336	0	349	121	205	136	321	340	271	182	267	262	329	161	212	251	379
241.459	0	341	126	211	136	321	341	271	182	267	263	331	164	213	253	385
241.582	0	347	130	218	138	326	345	272	184	270	263	335	168	216	257	392
241.705	0	354	133	224	137	331	349	271	185	270	266	336	169	216	258	398
241.828	0	341	123	209	132	326	344	265	184	267	261	333	160	214	252	389
241.951	0	338	121	206	133	330	341	262	184	269	258	335	162	214	252	399
242.074	0	348	122	210	133	336	343	262	188	269	259	337	164	215	252	400
242.196	0	349	127	217	133	344	346	263	193	270	261	341	168	217	254	408
242.319	0	351	133	223	134	354	351	266	197	274	264	344	171	217	257	409
242.442	0	353	130	224	132	361	356	264	200	270	264	343	169	216	252	400
242.565	0	357	123	211	126	352	347	259	202	267	263	337	163	212	246	393
242.688	0	370	125	214	126	346	349	264	207	269	269	332	166	209	248	396
242.811	0	364	131	219	130	343	351	267	208	271	274	332	168	209	251	398
242.934	0	367	136	224	130	351	354	272	210	272	276	335	173	211	255	406
243.057	0	368	139	230	132	356	358	274	209	273	278	336	173	211	260	413
243.18	0	354	129	219	127	344	354	271	209	270	277	331	163	206	258	396
243.302	0	353	125	214	137	361	349	267	201	268	268	334	164	208	259	412
243.425	0	359	127	217	138	362	350	266	201	269	269	334	165	209	262	417
243.548	0	363	128	222	134	349	352	272	204	270	272	339	166	210	267	425
243.671	0	355	132	226	142	361	355	274	197	271	263	349	168	219	267	432
243.794	0	349	127	225	138	356	355	266	195	270	263	344	163	219	261	420
243.917	0	348	122	211	136	345	347	265	195	270	260	345	159	218	256	403
244.04	0	351	125	213	137	343	347	267	192	269	259	344	161	219	258	398
244.163	0	366	127	211	133	338	348	270	191	269	261	340	161	218	260	401
244.285	0	374	134	214	132	337	349	272	191	270	263	340	163	218	268	415
244.408	0	373	132	218	131	336	352	272	192	269	264	338	161	217	269	400
244.531	0	375	124	204	128	322	343	270	189	264	264	332	154	214	264	386
244.654	0	373	123	205	135	331	341	272	186	267	260	337	155	218	267	395
244.777	0	374	124	205	137	333	342	271	186	268	262	339	157	218	266	405
244.9	0	381	126	207	141	336	345	273	186	270	262	339	159	219	267	404
245.023	0	389	129	214	145	345	348	272	188	270	263	339	161	218	271	405
245.146	0	362	120	209	137	331	344	268	189	266	263	335	154	214	262	386
245.268	0	367	117	204	138	326	337	267	189	265	264	334	154	214	254	393
245.391	0	367	116	204	136	325	339	270	189	264	266	334	155	213	252	382
245.514	0	360	118	206	135	324	339	272	189	265	269	335	158	214	252	375
245.637	0	354	124	214	137	325	341	274	191	266	271	336	162	215	254	372
[truncated: 697 more rows]

## Sheet: Short_ch
	SNR :	50	40	32	48	40	32	45	41	40	52	40	27	0	0	0	0	0	0	0	0	0	0	0	0
		D780						D850						D725						D940
Time	Marker	ch16	ch17	ch18	ch19	ch20	ch21	ch16	ch17	ch18	ch19	ch20	ch21	ch16	ch17	ch18	ch19	ch20	ch21	ch16	ch17	ch18	ch19	ch20	ch21
0.24576	0	0	0	0	0	0	0	0	0	0	0	0	0	0	0	0	0	0	0	0	0	0	0	0	0
0.36864	0	79	87	20	137	147	16	75	84	36	119	132	8	2	1	-84	-1	0	-89	-1	-2	29	5	0	71
0.49152	0	79	90	15	137	150	19	75	86	42	119	130	12	3	1	-97	0	-1	-102	-2	-1	34	4	0	63
0.6144	0	79	89	17	137	154	22	75	86	41	119	127	13	2	0	-110	0	0	-110	-3	-1	33	5	0	57
0.73728	0	78	87	18	137	151	22	73	85	40	119	128	13	2	0	-117	0	-1	-115	-3	-1	32	4	0	52
0.86016	0	78	86	13	136	151	21	73	84	42	118	125	13	3	0	-119	0	1	-118	-3	-1	34	4	2	48
0.98304	0	77	86	9	138	150	21	72	84	44	119	126	14	3	0	-116	0	1	-120	-2	-1	38	4	1	47
1.10592	0	77	86	10	138	151	21	73	83	44	118	127	14	3	1	-118	0	1	-121	-3	-1	38	4	3	46
1.2288	0	78	87	9	137	152	21	73	85	44	119	128	15	2	1	-118	-1	1	-122	-3	-1	37	5	1	45
1.35168	0	78	87	10	137	152	21	74	84	44	119	128	14	3	0	-119	0	1	-122	-3	-1	36	4	2	46
1.47456	0	78	87	10	137	152	22	73	86	44	119	128	14	3	1	-118	0	0	-123	-3	-1	37	4	1	45
1.59744	0	77	85	10	137	150	22	72	83	45	119	126	14	3	1	-120	0	1	-126	-3	-1	37	4	2	44
1.72032	0	76	85	10	137	151	21	72	83	46	119	126	15	3	0	-119	0	1	-126	-3	-1	37	3	1	46
1.8432	0	76	85	10	137	151	22	72	82	46	118	125	14	3	1	-119	0	0	-125	-3	-1	38	4	1	45
1.96608	0	77	85	10	137	152	23	72	82	46	119	126	14	3	1	-119	-1	2	-124	-3	-1	37	4	1	46
2.08896	0	77	87	10	138	153	23	72	83	44	119	127	14	3	1	-118	0	1	-123	-3	-1	35	4	2	46
2.21184	0	78	87	11	138	154	23	74	86	45	120	128	16	3	1	-119	-1	1	-125	-4	-1	37	5	1	46
2.33472	0	78	86	13	137	152	24	74	84	46	118	128	15	3	0	-119	0	1	-126	-3	-2	36	5	2	44
2.4576	0	77	85	12	137	154	25	73	82	46	118	128	16	3	0	-120	0	1	-126	-3	-1	35	4	1	44
2.58048	0	77	85	12	137	154	23	71	82	45	117	129	17	2	1	-120	0	1	-124	-2	-1	36	4	2	46
2.70336	0	77	86	12	136	155	25	72	82	46	118	129	15	3	2	-120	0	0	-123	-3	-1	36	5	2	46
2.82624	0	77	86	12	136	155	23	73	83	45	118	129	16	3	1	-119	0	1	-122	-3	-1	35	4	2	46
2.94912	0	78	87	12	137	154	23	72	84	45	118	130	15	2	1	-119	0	1	-121	-3	-1	35	4	1	47
3.072	0	78	88	11	137	155	22	73	84	46	119	129	15	2	2	-118	-1	0	-121	-4	-1	35	4	1	46
3.19488	0	76	86	12	136	153	23	72	83	46	118	130	14	2	1	-119	0	1	-124	-4	-1	36	5	2	47
3.31776	0	76	86	11	136	153	23	73	83	45	118	127	14	3	0	-120	0	0	-124	-2	-2	36	4	2	46
3.44064	0	78	87	12	136	154	23	73	83	44	118	128	15	3	1	-120	0	1	-124	-3	-2	36	4	2	46
3.56352	0	77	88	11	136	154	23	72	84	45	117	128	15	3	1	-119	0	0	-123	-3	-1	35	4	2	46
3.6864	0	78	88	10	136	154	23	73	84	45	118	128	15	3	0	-119	0	1	-122	-3	-1	36	4	1	46
3.80928	0	78	89	9	135	153	22	74	86	45	117	129	15	3	0	-119	0	1	-122	-3	-2	36	4	3	47
3.93216	0	79	89	10	136	154	21	75	85	44	118	130	15	2	1	-117	-1	0	-121	-3	-2	37	4	2	47
4.05504	0	77	86	11	136	153	22	73	84	45	118	129	14	3	2	-120	0	0	-124	-3	-1	37	4	2	46
4.17792	0	78	87	10	135	153	22	72	83	45	117	128	13	2	2	-120	0	0	-124	-3	-1	37	4	2	46
4.3008	0	78	86	10	136	154	22	73	83	45	118	129	13	2	1	-120	0	1	-125	-3	-1	37	4	1	46
4.42368	0	78	87	10	136	153	22	73	84	44	118	128	14	3	1	-119	0	1	-123	-3	-1	37	4	1	46
4.54656	0	79	88	9	136	154	22	74	85	45	118	129	14	3	2	-119	0	0	-122	-3	-2	37	4	2	47
4.66944	0	79	89	9	135	154	22	75	86	44	117	129	14	2	1	-118	-1	2	-123	-3	-1	37	4	1	47
4.79232	0	79	90	10	136	154	21	74	87	45	118	129	14	3	1	-118	0	0	-123	-3	-2	38	3	2	46
4.9152	0	78	87	10	135	152	21	74	85	45	118	128	14	3	2	-120	0	0	-127	-3	-1	37	4	2	46
5.03808	0	78	87	9	135	152	20	73	84	45	117	128	14	2	2	-120	0	1	-127	-3	0	38	4	2	46
5.16096	0	78	88	10	135	153	21	73	85	45	118	126	14	2	1	-120	0	0	-125	-3	-1	37	4	1	46
5.28384	0	78	88	9	135	153	22	74	86	46	117	128	13	2	1	-120	-1	0	-124	-3	-2	37	4	2	46
5.40672	0	78	90	9	135	152	22	75	86	45	117	128	14	3	1	-119	0	0	-123	-3	-2	37	4	1	46
5.5296	0	79	89	9	135	152	21	74	86	45	117	128	14	3	0	-118	-1	1	-123	-2	-2	37	4	1	46
5.65248	0	79	89	9	135	153	21	74	87	45	118	128	13	2	1	-119	0	0	-124	-4	-1	38	4	1	47
5.77536	0	79	87	10	135	150	20	73	84	45	117	127	15	4	1	-121	-1	1	-127	-4	-1	38	5	2	44
5.89824	0	78	87	9	135	150	20	74	85	45	116	127	14	4	1	-120	0	1	-127	-3	-2	38	4	2	45
6.02112	0	79	88	9	135	151	21	73	85	46	117	127	14	3	1	-120	-1	1	-126	-3	-1	37	4	1	45
6.144	0	78	88	10	135	151	22	74	86	45	117	126	13	3	1	-119	0	1	-125	-3	-1	38	4	2	46
6.26688	0	79	89	10	134	151	22	73	86	44	117	128	13	2	1	-119	0	1	-124	-3	-2	38	5	2	46
6.38976	0	79	89	9	136	152	22	74	87	44	117	127	14	4	1	-119	-1	0	-124	-3	-2	37	4	1	46
6.51264	0	78	90	10	135	153	22	74	87	44	118	129	14	3	1	-119	-1	0	-123	-3	-2	38	4	1	46
6.63552	0	78	88	10	134	151	20	73	85	45	117	126	14	3	1	-120	0	0	-127	-3	-1	37	4	2	45
6.7584	0	79	88	10	135	151	21	74	85	45	117	126	14	3	1	-121	0	0	-127	-3	-2	36	5	1	45
6.88128	0	79	88	10	134	151	22	74	85	46	117	127	14	3	1	-120	-1	0	-126	-3	-2	38	4	2	45
7.00416	0	79	88	10	135	151	22	74	86	45	117	127	13	3	1	-120	-1	0	-126	-3	-2	37	4	2	46
7.12704	0	79	89	9	135	152	21	74	86	45	117	127	14	2	1	-120	0	1	-123	-3	-2	37	4	1	45
7.24992	0	78	90	9	135	152	21	75	86	45	116	127	14	3	1	-119	0	1	-122	-3	-2	38	4	2	45
7.3728	0	79	90	10	135	152	22	75	87	44	118	128	14	3	1	-119	0	1	-123	-3	-1	38	4	2	46
7.49568	0	79	89	11	135	153	22	74	86	46	118	129	13	3	1	-119	0	1	-126	-3	-2	37	5	2	44
7.61856	0	78	88	10	136	153	22	74	86	46	119	130	14	3	2	-121	0	0	-128	-3	-1	38	4	2	45
7.74144	0	77	88	10	135	153	22	75	86	46	118	129	13	3	1	-120	0	1	-125	-3	-2	37	5	2	45
7.86432	0	78	89	9	135	152	22	74	86	45	118	129	14	3	1	-120	0	1	-123	-3	-2	36	5	2	45
7.9872	0	79	89	10	136	152	21	74	86	44	118	130	14	3	1	-120	0	0	-123	-3	-2	37	3	2	46
8.11008	0	80	90	9	136	153	22	76	88	45	118	130	14	3	1	-119	0	0	-122	-3	-1	38	4	3	46
8.23296	0	79	90	9	135	154	21	74	89	45	118	130	14	2	0	-119	0	0	-122	-3	-2	38	3	2	46
8.35584	0	78	86	9	135	153	22	73	85	46	117	129	13	3	0	-120	0	1	-125	-3	-2	38	5	2	46
8.47872	0	77	87	8	136	153	21	73	86	44	118	129	14	3	1	-120	-1	1	-124	-2	-1	38	4	2	47
8.6016	0	79	87	8	135	152	21	73	86	44	118	129	13	2	2	-119	-1	1	-123	-2	-1	39	4	2	46
8.72448	0	78	89	8	135	152	20	75	87	45	118	129	14	2	1	-119	0	0	-123	-4	-2	39	4	3	46
8.84736	0	79	88	7	135	153	21	74	87	44	118	130	14	3	1	-119	-1	1	-123	-2	-2	39	4	1	46
8.97024	0	79	89	7	135	153	21	75	88	45	119	130	13	4	1	-118	0	1	-122	-3	-1	39	5	2	46
9.09312	0	79	90	8	135	153	20	75	88	45	118	131	13	3	1	-117	0	1	-122	-4	-1	41	3	2	47
9.216	0	78	89	7	135	153	21	73	86	44	117	129	13	3	2	-118	0	1	-126	-3	-2	40	4	2	46
9.33888	0	78	88	8	136	152	21	74	87	44	118	129	12	2	1	-119	0	1	-126	-3	-2	40	4	2	45
9.46176	0	79	89	7	136	152	20	74	86	44	119	129	12	3	1	-119	0	1	-125	-3	-2	39	4	1	46
9.58464	0	79	88	8	136	152	20	74	87	44	119	129	14	3	1	-118	0	1	-123	-3	-2	40	4	2	45
9.70752	0	79	90	8	136	152	20	76	88	44	118	131	14	3	2	-119	0	1	-124	-3	-2	40	5	1	46
9.8304	0	80	90	7	135	153	20	75	89	45	119	131	13	3	1	-118	0	1	-124	-3	-2	39	4	2	46
9.95328	0	79	90	9	136	152	20	75	88	45	118	131	13	3	1	-118	0	1	-125	-3	-2	40	5	2	45
10.0762	0	78	86	9	136	152	20	73	86	45	119	130	14	3	1	-120	0	2	-128	-3	-1	39	4	2	44
10.199	0	79	88	8	136	151	20	74	86	44	119	131	13	3	0	-121	0	1	-127	-3	-2	38	4	2	45
10.3219	0	78	88	9	136	153	21	74	87	45	118	130	13	3	1	-121	0	2	-127	-3	-2	38	4	2	45
10.4448	0	79	89	8	136	153	21	74	86	45	119	130	13	3	1	-121	0	1	-126	-3	-1	38	4	2	46
10.5677	0	79	90	8	135	153	21	75	88	45	119	131	15	3	2	-120	0	1	-125	-4	-2	39	5	2	45
10.6906	0	79	90	7	136	154	21	75	88	45	119	131	14	3	1	-119	0	1	-124	-3	-2	38	3	2	46
10.8134	0	79	89	10	135	153	20	74	87	45	119	130	14	3	1	-120	0	0	-126	-2	-2	38	4	2	45
10.9363	0	78	87	10	135	152	21	73	86	45	119	130	13	2	2	-121	0	1	-129	-3	-1	37	4	2	42
11.0592	0	77	87	11	135	152	21	74	86	46	119	130	14	3	2	-122	-1	1	-129	-3	-1	37	5	2	43
11.1821	0	79	88	11	135	153	20	75	86	46	118	129	15	3	1	-122	0	0	-128	-3	-1	38	5	2	44
11.305	0	79	89	10	135	152	22	75	86	46	119	130	14	2	1	-121	0	0	-126	-4	-1	37	5	2	45
11.4278	0	80	89	10	136	153	21	75	87	46	119	132	14	3	2	-120	0	1	-126	-3	-2	37	5	2	46
11.5507	0	79	89	9	136	153	22	75	87	46	119	131	14	3	1	-119	0	1	-124	-3	-1	38	4	2	46
11.6736	0	79	89	10	136	153	21	74	87	46	118	131	14	2	1	-120	0	1	-125	-3	-2	37	5	2	45
11.7965	0	77	88	9	135	151	21	74	85	45	119	130	14	3	1	-122	0	1	-126	-3	-2	38	4	2	45
11.9194	0	79	88	9	136	152	20	74	85	46	119	130	14	3	1	-120	0	1	-126	-3	-2	38	4	2	45
12.0422	0	78	87	8	135	152	21	74	86	45	118	130	14	2	2	-120	0	1	-125	-3	-1	37	4	1	45
12.1651	0	78	88	9	136	151	20	74	86	45	118	130	14	2	0	-119	0	0	-124	-3	-2	38	4	3	46
12.288	0	79	89	9	135	153	21	74	87	46	118	130	14	3	0	-121	0	1	-124	-2	-1	38	4	1	46
12.4109	0	79	89	9	136	153	21	74	88	46	119	131	14	3	1	-119	0	1	-125	-3	-2	38	5	2	46
12.5338	0	78	88	9	135	152	20	73	87	46	119	131	13	3	1	-120	0	2	-126	-4	-1	39	4	1	46
12.6566	0	78	88	9	135	151	21	74	86	45	118	129	13	2	1	-121	-1	0	-128	-3	-1	38	5	2	46
12.7795	0	79	87	8	135	151	21	74	86	46	118	129	13	4	1	-120	0	1	-126	-3	-2	39	4	1	46
12.9024	0	79	88	8	135	151	20	73	86	46	118	130	13	3	1	-120	-1	1	-125	-4	-2	38	4	2	45
13.0253	0	77	87	8	135	151	20	74	87	45	119	129	13	4	2	-119	0	1	-124	-3	-2	38	4	2	46
13.1482	0	79	89	9	136	152	21	75	87	46	119	131	13	3	1	-119	-1	1	-126	-3	-1	38	4	2	45
13.271	0	79	88	8	135	152	20	75	87	44	119	131	14	2	2	-120	0	1	-125	-3	-2	39	4	1	45
13.3939	0	78	86	7	134	150	20	74	86	46	118	129	13	3	1	-120	0	1	-126	-3	-2	38	4	1	45
13.5168	0	77	87	8	136	151	20	73	86	45	118	129	13	2	0	-119	0	1	-124	-3	-1	40	5	1	45
13.6397	0	78	86	8	136	151	19	74	86	44	119	129	13	3	1	-119	-1	1	-124	-3	-2	39	3	2	45
13.7626	0	77	87	7	136	150	20	73	85	45	120	130	14	4	2	-119	0	0	-124	-3	-1	39	3	2	45
13.8854	0	78	86	7	135	153	20	74	85	45	119	130	13	3	1	-118	0	1	-124	-3	-1	40	4	2	45
14.0083	0	77	88	8	137	153	20	74	86	45	119	132	14	2	1	-119	0	1	-124	-3	-2	39	5	2	45
14.1312	0	76	86	9	136	153	20	74	86	45	120	132	13	2	1	-120	0	0	-128	-3	-1	39	5	1	43
14.2541	0	77	85	8	136	153	20	73	84	45	119	131	14	2	1	-120	0	1	-129	-2	-1	38	5	2	44
14.377	0	77	85	6	136	151	20	73	84	45	120	131	13	3	1	-120	0	1	-126	-2	-1	39	4	2	45
14.4998	0	77	85	8	136	153	20	72	84	45	119	131	14	2	1	-120	0	1	-126	-3	-2	38	4	3	45
14.6227	0	77	87	10	137	154	22	73	85	45	120	136	14	3	1	-121	0	0	-127	-3	-1	38	4	2	45
14.7456	0	79	87	10	137	155	22	74	86	46	120	136	16	2	1	-122	0	0	-128	-3	-2	38	3	1	46
14.8685	0	78	87	11	136	154	21	74	84	46	120	136	15	3	1	-122	0	0	-127	-3	-2	38	4	1	46
14.9914	0	76	84	10	137	150	21	72	83	46	120	133	15	2	2	-122	0	2	-129	-4	-2	37	5	0	45
15.1142	0	77	85	12	136	152	21	73	84	46	119	132	14	3	1	-122	0	1	-128	-4	-2	37	4	2	45
15.2371	0	79	88	14	135	153	24	75	86	47	119	134	17	2	1	-122	0	1	-129	-3	-2	34	4	2	42
15.36	0	80	90	13	136	153	23	77	88	48	120	132	16	4	1	-121	0	1	-127	-3	-2	35	4	2	45
15.4829	0	79	89	10	135	153	22	75	87	47	119	133	14	3	1	-120	0	1	-124	-3	-2	36	4	2	46
15.6058	0	79	88	12	136	152	21	75	86	46	119	131	15	3	1	-120	0	2	-124	-3	-2	38	4	1	45
15.7286	0	79	88	11	136	151	21	74	86	46	119	131	14	2	0	-121	0	1	-126	-3	-1	38	4	2	45
15.8515	0	79	85	11	136	151	22	73	85	45	119	131	14	3	1	-121	0	1	-124	-3	-2	37	5	2	45
15.9744	0	77	86	8	134	152	21	73	84	45	119	130	14	3	2	-120	-1	0	-123	-3	-1	39	4	2	45
16.0973	0	78	86	8	135	152	21	73	84	45	119	131	13	3	1	-118	0	0	-123	-3	-2	38	4	2	46
16.2202	0	78	88	8	136	152	20	74	86	45	120	132	12	2	1	-118	0	0	-123	-3	-2	39	4	2	46
16.343	0	78	85	8	135	151	19	74	85	45	119	131	14	2	0	-120	0	0	-125	-3	-1	38	4	2	45
16.4659	0	77	86	8	134	149	20	73	83	45	119	130	13	3	1	-120	0	1	-128	-4	-2	39	4	2	45
16.5888	0	77	86	10	134	151	21	73	85	45	119	130	13	3	1	-121	0	1	-129	-3	-2	37	3	2	45
16.7117	0	79	88	10	135	152	21	74	86	46	119	131	14	3	1	-121	-1	1	-127	-3	-2	37	4	2	45
16.8346	0	78	88	10	135	151	21	75	87	46	119	133	14	3	1	-121	0	0	-127	-3	-2	36	4	1	45
16.9574	0	78	87	11	136	152	22	74	86	46	120	134	14	3	1	-121	0	0	-127	-3	-1	37	4	1	45
17.0803	0	78	86	11	135	151	22	73	83	46	119	134	15	3	1	-122	0	0	-128	-3	-1	37	4	1	45
17.2032	0	78	86	10	136	153	23	74	85	46	120	135	15	2	1	-121	0	0	-127	-4	-2	37	3	0	45
17.3261	0	78	86	9	136	153	22	73	86	46	120	134	15	3	1	-121	0	0	-126	-3	-2	37	5	1	46
17.449	0	79	89	10	135	154	22	75	87	45	119	135	15	2	1	-121	0	0	-124	-3	-2	37	6	0	45
17.5718	0	78	90	9	136	154	21	76	87	45	120	136	15	3	0	-120	-1	0	-123	-3	-1	38	5	1	46
17.6947	0	78	87	10	136	153	20	75	86	46	120	132	14	3	1	-121	0	1	-125	-3	-1	37	5	2	45
17.8176	0	78	87	9	134	152	21	74	85	45	119	132	14	3	1	-121	0	1	-125	-3	-1	37	4	1	45
17.9405	0	79	87	8	136	153	20	75	85	46	119	132	14	3	2	-121	0	0	-125	-2	-1	38	5	2	46
18.0634	0	80	88	9	135	151	20	75	86	45	120	133	14	3	1	-121	-1	0	-125	-3	-2	38	4	1	46
18.1862	0	79	89	9	135	155	21	76	87	44	120	133	13	3	2	-121	0	1	-125	-3	-2	38	3	2	45
18.3091	0	79	88	10	135	154	20	76	86	45	121	133	15	3	1	-120	-1	0	-125	-3	-3	38	4	2	46
18.432	0	78	86	11	136	151	21	74	84	46	120	133	14	3	0	-122	0	1	-128	-3	-1	38	3	2	45
18.5549	0	78	87	10	134	152	20	73	85	44	120	132	14	3	1	-121	-1	0	-127	-4	-2	37	4	2	45
18.6778	0	78	87	10	134	151	21	74	85	45	118	131	14	3	1	-122	0	1	-126	-2	-2	37	4	1	45
18.8006	0	79	87	9	135	152	20	74	86	46	118	131	14	2	1	-121	0	1	-126	-3	-2	38	4	2	45
18.9235	0	79	88	10	135	152	21	75	87	46	119	131	15	4	2	-121	0	1	-127	-3	-1	37	5	2	45
19.0464	0	79	89	11	135	152	21	75	87	46	119	132	15	3	1	-121	-1	1	-127	-3	-2	37	4	1	45
19.1693	0	78	87	12	134	150	22	75	84	47	119	130	15	3	2	-122	0	2	-129	-2	-1	36	4	1	42
19.2922	0	79	88	13	134	150	22	74	85	47	118	130	16	3	1	-122	0	1	-129	-3	-1	35	4	1	43
19.415	0	79	88	13	135	151	23	75	86	47	119	130	16	3	1	-121	0	0	-128	-2	-2	35	5	2	44
19.5379	0	79	87	12	134	152	23	75	86	46	118	131	16	2	1	-121	0	1	-127	-2	-2	35	3	2	45
19.6608	0	79	89	12	135	152	23	75	87	47	118	131	15	3	1	-121	-1	2	-125	-4	-2	36	3	2	45
19.7837	0	80	89	11	136	153	23	75	87	46	119	132	14	3	1	-120	0	1	-124	-3	-1	36	4	2	46
19.9066	0	79	87	12	134	151	21	74	86	45	118	130	15	2	1	-121	-1	1	-125	-3	-2	37	4	2	45
20.0294	0	78	86	10	134	149	21	74	84	46	118	129	14	3	1	-122	-1	0	-125	-3	-2	37	5	2	45
20.1523	0	79	86	10	134	149	20	74	84	45	118	128	14	3	1	-120	0	1	-124	-3	-1	37	4	1	46
20.2752	0	79	86	9	134	148	20	74	85	46	117	128	14	3	1	-120	0	1	-124	-3	-1	38	4	1	45
20.3981	0	78	87	8	133	149	20	74	86	45	118	128	14	3	0	-121	0	1	-125	-3	-1	38	5	2	45
20.521	0	78	87	8	134	150	21	74	85	45	117	128	13	3	1	-120	0	0	-125	-2	-2	38	4	2	45
20.6438	0	78	86	9	135	148	20	73	85	45	118	128	13	2	1	-120	0	1	-125	-3	-2	38	4	2	46
20.7667	1	76	86	10	132	147	20	73	84	45	118	127	14	2	1	-121	0	1	-128	-3	-1	38	4	1	44
20.8896	0	77	85	9	133	147	21	73	84	45	117	127	13	2	1	-121	0	1	-128	-2	-1	38	5	0	44
21.0125	0	77	85	9	134	147	21	73	84	45	118	126	13	4	1	-121	0	1	-127	-4	0	39	4	1	44
21.1354	0	78	87	8	134	148	20	73	85	45	117	127	14	3	1	-120	-1	0	-126	-3	-2	38	4	2	45
21.2582	0	78	88	9	134	148	20	74	87	46	118	127	14	2	1	-119	0	0	-126	-2	-2	39	4	3	44
21.3811	0	79	88	9	133	149	20	74	88	45	117	128	14	3	1	-120	-1	1	-126	-3	-2	38	4	1	45
21.504	0	78	89	12	134	147	22	74	86	46	118	126	13	3	1	-121	0	1	-130	-2	-2	37	4	2	42
21.6269	0	78	87	11	134	148	22	74	85	47	117	126	15	3	2	-121	0	1	-129	-4	-2	36	4	2	42
21.7498	0	78	88	12	133	147	22	74	85	46	117	126	16	2	1	-121	0	0	-129	-3	-1	37	4	1	44
21.8726	0	78	88	12	133	147	22	74	85	47	116	126	15	2	0	-122	0	1	-127	-3	-1	37	5	2	45
21.9955	0	79	88	10	134	148	22	74	87	46	117	127	15	3	1	-121	0	1	-126	-3	-1	37	4	2	45
22.1184	0	79	88	11	134	148	21	74	87	47	118	127	15	3	1	-120	0	1	-124	-4	-1	37	4	1	44
22.2413	0	78	86	13	133	148	21	75	85	47	118	126	15	3	2	-121	-1	1	-127	-3	-2	38	5	1	45
22.3642	0	77	87	12	133	148	22	74	84	48	117	125	16	3	0	-121	0	1	-128	-4	-2	37	4	1	44
22.487	0	78	87	13	133	147	23	74	86	47	117	126	15	3	1	-121	-1	1	-126	-3	-2	36	4	1	44
22.6099	0	79	88	11	132	146	23	74	85	48	116	126	16	3	1	-121	-1	1	-125	-3	-1	37	4	1	44
22.7328	0	78	88	12	132	148	22	75	86	46	117	127	15	3	1	-121	0	1	-124	-3	-2	36	4	1	44
22.8557	0	79	87	12	133	147	22	74	87	47	116	126	16	3	1	-120	0	1	-124	-3	-1	37	4	2	45
22.9786	0	78	87	12	132	147	22	74	85	46	116	125	15	2	1	-120	-1	2	-126	-3	-2	37	4	2	45
23.1014	0	77	86	11	132	146	22	73	84	47	116	124	15	2	1	-120	0	0	-125	-3	0	37	4	1	44
23.2243	0	78	86	11	133	146	21	73	84	46	116	124	15	3	1	-121	0	1	-125	-3	-1	37	4	2	44
23.3472	0	77	87	12	134	146	21	73	84	45	116	125	15	2	1	-121	-1	1	-125	-3	-2	37	5	2	44
23.4701	0	77	87	11	133	147	21	73	85	46	116	125	15	3	1	-120	0	1	-125	-3	-2	37	5	2	45
23.593	0	77	87	11	133	147	21	73	85	47	116	126	15	3	1	-120	-1	1	-124	-3	-2	37	5	1	45
23.7158	0	77	86	14	133	147	22	74	84	47	116	126	15	3	1	-120	0	1	-127	-2	-2	36	4	2	43
23.8387	0	77	86	13	133	147	23	73	83	45	115	125	16	2	0	-122	0	1	-128	-2	-1	36	4	2	43
23.9616	0	77	87	12	133	146	23	73	84	47	115	125	16	3	1	-121	0	0	-127	-3	-1	36	4	1	44
24.0845	0	78	86	12	132	147	23	72	84	47	116	124	16	3	1	-120	0	0	-125	-3	-1	37	5	1	45
24.2074	0	78	87	12	132	146	22	75	84	46	116	124	15	3	0	-121	0	1	-124	-3	-1	37	4	1	45
24.3302	0	78	87	11	132	146	22	73	84	45	116	125	16	2	1	-120	0	1	-124	-3	-1	37	3	2	45
24.4531	0	79	87	12	133	147	21	74	85	46	117	125	15	2	1	-120	0	0	-125	-3	-1	37	4	1	45
24.576	0	77	86	12	133	146	22	73	84	46	117	123	15	3	1	-121	0	1	-128	-3	-1	37	3	2	44
24.6989	0	78	85	12	133	146	23	73	84	47	116	124	16	4	1	-121	0	1	-127	-4	-1	37	4	2	44
24.8218	0	78	87	11	133	146	23	73	84	46	117	124	15	3	1	-121	0	0	-125	-3	-2	37	3	2	44
24.9446	0	78	87	11	134	147	22	74	84	47	117	125	16	2	0	-121	0	1	-123	-3	-2	37	4	2	45
25.0675	0	78	88	11	134	148	22	73	85	46	116	125	16	3	1	-120	-1	0	-124	-3	-2	37	4	2	44
25.1904	0	78	88	12	134	148	21	74	85	46	116	126	16	3	1	-120	0	0	-124	-3	-2	37	4	2	45
25.3133	0	77	86	12	134	148	23	73	84	47	117	125	15	3	1	-121	0	1	-126	-2	-1	36	5	2	44
25.4362	0	78	86	12	134	147	23	73	84	47	117	125	16	3	1	-121	0	1	-127	-3	-2	36	5	1	44
25.559	0	77	86	12	133	147	24	73	83	47	117	124	16	3	1	-121	0	0	-126	-3	-2	36	4	2	44
25.6819	0	78	86	11	134	147	23	73	84	46	117	125	15	2	1	-120	0	1	-125	-3	-2	36	4	2	45
25.8048	0	78	87	11	133	148	23	74	85	45	118	126	16	3	0	-120	0	1	-123	-3	-1	37	4	2	45
25.9277	0	78	86	11	133	148	22	74	86	46	117	126	15	3	1	-119	0	1	-123	-2	-1	37	4	2	45
26.0506	0	77	85	12	133	146	23	73	82	46	117	125	14	4	1	-120	0	0	-125	-4	-1	37	4	2	45
26.1734	0	77	86	11	134	147	23	73	83	46	116	124	15	3	2	-120	-1	1	-125	-3	-1	37	4	2	45
26.2963	0	77	85	10	133	146	22	73	84	45	116	123	15	2	1	-121	0	0	-123	-3	-1	37	5	1	45
26.4192	0	77	86	10	133	147	22	73	84	46	116	124	15	3	1	-121	-1	0	-123	-2	-1	38	5	2	45
26.5421	0	77	86	9	135	147	21	73	84	45	117	125	15	2	1	-120	0	1	-123	-3	-2	38	4	2	45
26.665	0	77	85	10	134	149	22	73	85	46	116	128	15	2	1	-120	0	0	-125	-3	-2	38	4	2	46
26.7878	0	77	84	13	133	151	24	73	83	46	117	128	16	3	1	-122	0	2	-128	-3	-1	36	4	2	43
26.9107	0	77	85	11	133	149	23	72	83	46	116	126	16	3	1	-121	0	1	-126	-3	-1	36	4	2	44
27.0336	0	77	85	11	133	148	22	73	83	46	117	126	16	2	1	-121	0	2	-124	-2	-2	38	3	2	44
27.1565	0	78	85	11	133	148	23	74	83	46	116	126	14	3	0	-120	0	1	-125	-3	-2	37	4	1	46
27.2794	0	78	85	12	133	149	23	73	83	46	116	126	16	3	1	-122	0	1	-125	-3	-2	37	5	2	45
27.4022	0	77	85	11	133	150	23	73	84	46	116	127	16	3	1	-122	0	0	-123	-3	-2	37	5	2	45
27.5251	0	77	85	11	133	150	22	72	84	46	116	127	15	2	1	-120	0	1	-125	-3	-2	36	4	2	46
27.648	0	77	84	12	133	149	22	73	82	46	117	125	16	3	0	-121	0	0	-127	-3	-2	36	5	2	44
27.7709	0	77	83	12	133	148	24	73	82	48	116	125	15	3	0	-121	0	1	-126	-3	-1	36	3	1	44
27.8938	0	76	84	13	133	149	23	73	82	46	116	126	15	3	0	-121	0	1	-126	-3	-1	36	5	2	45
28.0166	0	77	84	12	134	149	23	72	82	46	116	126	15	2	2	-121	0	1	-126	-3	-1	36	5	1	46
28.1395	0	77	85	12	133	149	23	73	82	46	116	126	15	2	1	-121	0	1	-124	-3	-2	36	4	1	44
28.2624	0	77	85	11	133	149	22	73	83	46	117	126	15	3	2	-120	0	1	-123	-2	-2	36	4	2	45
28.3853	0	76	84	12	133	149	22	72	81	46	117	124	14	3	0	-120	0	0	-125	-2	-1	36	4	2	45
28.5082	0	77	83	12	133	147	23	72	81	46	116	124	14	3	1	-121	-1	0	-126	-2	-1	36	4	2	45
28.631	0	77	85	11	133	147	22	71	82	47	115	123	14	2	0	-120	0	1	-125	-3	-1	36	4	2	45
28.7539	0	77	85	12	132	146	21	72	82	46	115	122	14	3	1	-120	0	1	-125	-2	-1	36	4	1	45
28.8768	0	77	85	13	132	147	23	72	83	46	116	124	14	3	0	-120	0	1	-125	-3	-1	35	5	2	46
28.9997	0	77	86	12	133	147	21	72	82	46	116	124	15	2	0	-120	0	0	-124	-3	-1	36	5	2	45
29.1226	0	77	86	11	134	148	21	73	85	46	116	125	15	4	0	-120	0	2	-124	-4	-1	36	4	3	44
29.2454	0	77	84	14	132	146	23	72	82	46	115	124	15	3	1	-121	0	1	-127	-2	-2	36	4	2	44
29.3683	0	76	85	12	133	147	22	73	82	47	116	123	15	3	1	-121	0	1	-127	-2	-1	36	4	2	44
29.4912	0	77	85	12	134	147	23	72	82	47	116	124	14	2	1	-120	-1	1	-126	-3	-1	36	4	1	44
29.6141	0	77	85	12	133	147	22	73	83	46	116	124	15	3	1	-121	0	1	-125	-3	-1	36	3	1	45
29.737	0	77	85	12	132	147	21	73	84	47	116	124	15	4	1	-120	0	1	-124	-3	-1	36	4	1	45
29.8598	0	77	86	11	133	147	21	73	84	46	116	125	15	3	1	-120	0	0	-123	-3	-1	36	4	2	45
29.9827	0	77	85	12	133	147	21	73	83	46	116	124	15	2	2	-121	-1	1	-125	-3	-1	36	4	2	45
30.1056	0	76	85	12	133	147	22	72	82	47	116	123	14	2	0	-122	0	1	-126	-2	-1	37	4	1	43
30.2285	0	77	85	11	134	147	23	73	82	46	116	124	14	3	1	-121	0	1	-126	-4	-2	37	4	2	45
30.3514	0	77	85	11	135	148	22	72	84	46	116	124	14	3	1	-121	0	0	-125	-4	-1	37	4	1	45
30.4742	0	78	85	12	134	147	21	73	83	46	116	125	14	3	1	-120	0	0	-124	-4	-1	37	3	3	45
30.5971	0	77	86	10	133	148	21	73	84	46	118	125	14	3	1	-120	0	1	-124	-2	-1	37	4	2	45
30.72	0	78	87	10	133	149	21	72	84	46	117	126	14	2	1	-120	0	1	-124	-2	0	37	5	2	45
30.8429	0	77	85	11	134	148	21	72	83	47	116	124	14	2	1	-121	-1	0	-127	-3	-1	37	4	2	44
30.9658	0	77	85	11	134	147	21	72	82	47	116	124	15	2	1	-121	-1	0	-127	-3	-1	38	5	1	45
31.0886	0	77	85	10	133	147	22	73	82	45	117	124	13	2	1	-121	0	1	-126	-3	-1	38	4	2	45
31.2115	0	77	84	11	133	147	21	72	83	46	117	124	14	3	0	-121	0	1	-126	-3	-1	37	4	1	45
31.3344	0	76	85	9	135	149	22	72	83	46	117	125	14	3	1	-121	0	0	-124	-3	-1	37	4	1	45
31.4573	0	77	85	11	135	149	21	72	83	46	118	125	14	3	1	-120	-1	0	-124	-3	-1	37	4	2	46
31.5802	0	76	86	11	135	150	21	72	83	45	118	127	14	2	1	-120	0	1	-124	-3	-2	37	4	2	45
31.703	0	76	85	10	134	148	21	72	82	46	117	125	14	3	0	-121	0	1	-127	-3	-1	38	4	1	45
31.8259	0	77	84	11	135	149	21	72	82	46	118	124	14	2	2	-121	0	0	-128	-3	-1	38	5	2	45
31.9488	0	77	85	10	135	149	22	72	82	46	118	125	14	3	1	-121	0	0	-126	-3	-1	38	4	1	44
32.0717	0	77	86	10	135	148	21	73	84	46	118	126	14	3	1	-121	-1	0	-125	-4	-1	37	4	0	45
32.1946	0	78	87	11	135	150	21	73	84	46	118	126	15	3	1	-121	0	1	-125	-3	-1	37	4	1	44
32.3174	0	78	87	11	136	151	21	73	84	46	118	127	14	3	1	-120	-1	1	-124	-3	-1	38	4	2	46
32.4403	0	79	87	11	136	150	21	73	86	46	118	127	14	2	0	-119	0	0	-125	-3	-1	38	4	2	46
32.5632	0	76	85	11	136	150	22	72	82	47	119	126	14	3	1	-121	0	1	-127	-3	-1	38	4	1	44
32.6861	0	77	85	10	136	149	22	73	83	47	118	125	14	2	0	-120	0	0	-127	-3	-2	37	4	2	44
32.809	0	77	85	10	136	150	22	72	84	46	119	127	14	3	1	-121	0	1	-125	-3	-1	38	5	2	44
32.9318	0	77	86	9	136	150	20	73	84	46	119	127	14	2	1	-121	0	1	-124	-3	-1	38	4	1	45
33.0547	0	78	87	9	136	150	21	73	84	45	119	128	14	3	1	-120	-1	1	-124	-3	-1	38	4	2	44
33.1776	0	78	87	10	137	152	21	73	84	45	119	128	14	3	2	-120	0	1	-125	-3	-2	38	4	2	45
33.3005	0	78	87	11	136	151	20	73	85	45	120	129	13	2	1	-120	0	0	-125	-3	-2	38	4	1	45
33.4234	0	77	85	11	136	151	22	73	83	46	119	128	13	3	1	-121	0	1	-128	-3	-1	37	4	1	43
33.5462	0	77	86	10	136	152	22	73	84	47	119	129	14	3	0	-121	0	1	-128	-3	-2	38	4	1	45
33.6691	0	77	85	10	136	150	22	74	84	45	119	128	14	3	1	-121	-1	1	-126	-3	-1	38	4	2	45
33.792	0	77	87	11	135	152	21	73	85	47	119	129	14	4	2	-121	-1	1	-124	-2	-1	38	4	2	45
33.9149	0	78	88	9	136	153	22	74	86	46	118	129	14	2	1	-121	0	0	-123	-2	-1	38	4	2	45
34.0378	0	78	87	10	135	153	21	73	86	45	118	130	15	3	1	-119	-1	1	-124	-4	-2	38	4	2	46
34.1606	0	78	86	10	135	151	21	73	85	46	118	129	13	3	1	-120	0	0	-126	-2	-1	38	4	2	45
34.2835	0	78	86	12	135	151	23	73	85	46	118	130	15	3	1	-121	-1	0	-127	-3	-2	38	4	0	44
34.4064	0	80	88	15	136	156	27	76	86	46	120	137	19	3	1	-120	0	0	-127	-3	-3	33	5	0	43
34.5293	0	81	91	15	138	158	27	77	88	46	120	138	20	4	1	-121	0	-1	-127	-3	-1	31	4	1	46
34.6522	0	80	90	13	136	158	26	76	87	47	120	137	17	3	1	-121	-1	0	-123	-3	-2	34	5	1	46
34.775	0	80	90	13	136	158	25	76	87	47	120	135	15	3	1	-120	0	1	-123	-3	-1	35	5	2	47
34.8979	0	80	89	11	137	159	23	75	87	46	121	135	15	2	1	-119	-1	2	-122	-3	-2	36	4	2	49
35.0208	0	77	86	12	137	157	22	75	86	46	121	135	14	3	1	-119	0	1	-122	-3	-2	37	4	2	48
35.1437	0	80	89	13	137	158	25	77	87	47	120	140	15	3	1	-121	0	0	-126	-3	-2	34	4	0	48
35.2666	0	81	89	14	137	159	25	76	88	48	120	137	17	3	1	-120	-1	1	-125	-2	-2	34	4	2	48
35.3894	0	80	90	13	137	159	24	76	88	47	120	137	16	3	2	-121	0	1	-124	-4	-1	34	4	1	48
35.5123	0	81	89	12	137	159	24	76	87	46	120	137	15	3	1	-121	-1	1	-123	-4	-2	35	4	2	47
35.6352	0	80	90	10	137	159	23	76	87	46	119	137	14	3	3	-120	0	0	-123	-3	-1	37	4	2	48
35.7581	0	80	90	10	137	160	22	76	87	45	120	137	14	2	2	-119	0	0	-122	-3	-2	37	3	2	49
35.881	0	79	87	10	137	156	22	74	85	45	120	135	14	3	2	-121	0	1	-124	-3	-1	38	4	2	47
36.0038	0	79	86	8	136	155	21	75	85	45	120	135	13	2	1	-120	0	0	-124	-3	-2	37	4	1	47
36.1267	0	78	87	8	136	151	20	74	85	45	120	134	13	3	1	-119	0	2	-123	-3	-2	39	4	2	47
36.2496	0	79	88	8	136	153	20	74	86	45	119	132	13	3	1	-118	0	0	-122	-3	-2	39	5	2	46
36.3725	0	78	88	8	135	152	20	74	86	45	119	131	12	3	1	-118	0	1	-123	-3	-1	39	5	1	46
36.4954	0	80	89	7	136	153	20	74	88	45	120	130	13	2	1	-118	0	1	-123	-3	-1	40	4	2	46
36.6182	0	78	87	7	136	151	19	74	86	44	119	130	11	3	1	-117	0	1	-124	-3	-2	40	4	2	46
36.7411	0	77	86	6	136	151	20	73	85	45	120	129	12	3	1	-118	0	1	-126	-3	-1	40	4	1	46
36.864	0	79	86	7	136	151	20	73	84	45	120	128	12	3	2	-118	0	1	-126	-3	-2	40	4	2	45
36.9869	0	78	87	7	136	151	20	74	85	45	120	129	12	3	1	-118	0	1	-126	-2	-2	41	3	1	45
37.1098	0	78	87	7	137	152	20	74	86	45	119	130	12	2	1	-118	0	1	-126	-3	-1	41	4	1	45
37.2326	0	78	87	7	137	153	20	74	85	45	121	130	13	3	1	-119	0	0	-126	-2	-2	40	4	2	46
37.3555	0	78	88	7	137	153	20	75	87	45	119	131	12	3	0	-118	0	0	-126	-3	-1	40	4	2	45
37.4784	0	77	86	8	137	151	20	73	83	44	120	130	12	2	2	-120	0	1	-129	-3	-1	40	4	2	42
37.6013	0	76	86	9	136	153	20	73	84	45	120	130	13	2	1	-121	0	1	-129	-3	-1	39	5	2	42
37.7242	0	78	86	7	137	152	20	73	84	45	120	129	13	3	1	-121	0	1	-128	-3	-1	38	4	2	44
37.847	0	77	86	6	136	151	20	73	84	45	120	129	13	2	1	-120	0	0	-126	-3	-2	38	4	2	44
37.9699	0	77	86	7	137	151	20	72	84	46	120	130	13	4	1	-119	-1	1	-125	-3	-2	40	4	2	45
38.0928	0	77	87	7	137	152	20	72	84	45	120	130	13	2	1	-118	-1	1	-124	-3	-1	40	4	2	45
38.2157	0	77	87	9	137	152	20	73	85	44	120	131	13	3	0	-120	0	1	-127	-3	-1	39	4	2	45
38.3386	0	77	85	9	137	150	20	73	83	45	120	129	13	3	1	-121	0	0	-130	-3	-2	38	4	2	42
38.4614	0	77	85	8	137	151	19	72	84	45	120	129	14	3	0	-120	0	1	-128	-3	-2	39	4	1	44
38.5843	0	76	86	6	137	151	21	72	83	45	120	130	13	2	1	-120	-1	0	-127	-3	-2	39	4	2	45
38.7072	0	76	86	7	137	152	20	72	84	44	120	129	13	2	1	-119	0	0	-125	-3	-2	39	4	2	45
38.8301	0	77	86	7	137	152	19	74	85	44	120	131	13	3	2	-119	0	1	-125	-3	-1	39	5	1	45
38.953	0	78	88	8	138	153	21	74	86	45	121	131	13	2	1	-119	0	0	-127	-2	-2	39	4	2	45
39.0758	0	76	86	10	137	151	21	73	84	44	120	129	13	3	2	-121	-1	1	-130	-3	-1	38	5	1	42
39.1987	0	77	87	11	137	151	22	72	84	45	121	130	14	3	1	-122	-1	0	-130	-3	-1	38	5	2	41
39.3216	0	77	86	10	137	151	22	72	84	46	120	130	14	3	1	-121	0	2	-129	-3	-1	37	4	2	44
39.4445	0	77	86	9	137	152	22	73	85	46	121	131	14	3	1	-120	0	1	-126	-3	-2	38	4	1	44
39.5674	0	77	86	8	136	152	21	73	84	46	121	130	13	3	1	-120	-1	1	-124	-3	-2	39	4	3	45
39.6902	0	78	87	9	138	151	21	74	85	45	121	133	14	3	1	-120	0	0	-125	-3	-1	38	4	1	46
39.8131	0	78	87	11	137	154	22	74	85	46	121	134	15	2	1	-121	0	0	-129	-3	-2	37	4	0	43
39.936	0	77	85	9	137	153	22	73	84	46	121	130	15	3	1	-121	0	0	-128	-4	-2	37	5	1	44
40.0589	0	78	85	10	136	153	22	74	85	46	121	130	14	2	1	-121	0	1	-126	-3	-1	37	4	2	44
40.1818	0	78	86	9	136	153	22	74	84	45	120	132	15	3	1	-120	0	2	-125	-3	-2	37	4	2	45
40.3046	0	78	87	8	135	153	22	74	84	45	120	131	15	3	1	-120	0	1	-124	-2	-1	38	4	2	45
40.4275	0	78	87	8	135	153	22	74	85	46	119	131	14	2	0	-119	0	1	-123	-3	-2	39	4	2	45
40.5504	0	76	84	8	136	152	19	73	83	44	119	129	13	3	1	-118	0	1	-124	-3	-2	39	4	2	46
40.6733	0	77	86	9	136	151	22	73	84	45	119	130	14	2	1	-121	0	1	-129	-3	-1	36	3	2	43
40.7962	0	77	85	7	135	149	21	73	83	45	119	129	14	3	1	-120	-1	1	-126	-3	-1	38	4	1	43
40.919	0	76	83	7	135	148	20	72	82	44	118	127	13	2	1	-118	0	1	-123	-3	-2	40	4	2	46
41.0419	0	75	83	6	134	149	20	72	81	44	118	127	12	3	1	-118	0	1	-124	-3	-1	40	4	2	45
41.1648	0	75	83	7	135	149	19	72	81	44	118	127	13	3	1	-118	0	0	-124	-3	-1	40	4	1	46
41.2877	0	74	80	7	135	148	20	71	79	44	119	127	13	3	1	-119	0	1	-128	-3	-1	38	4	1	44
41.4106	0	73	79	5	134	146	20	69	77	44	118	126	13	2	1	-120	-1	1	-127	-3	-1	39	4	1	44
41.5334	0	72	78	6	134	145	20	69	77	44	118	125	12	2	1	-120	-1	1	-126	-3	-1	39	5	2	45
41.6563	0	72	80	5	133	145	19	68	77	44	117	125	12	3	1	-120	-1	1	-125	-2	-1	40	4	2	45
41.7792	0	73	80	7	134	145	20	70	79	45	118	125	12	3	0	-117	0	1	-123	-2	0	40	4	1	46
41.9021	0	73	81	6	133	146	18	70	78	45	117	124	13	2	0	-116	-1	1	-123	-3	0	40	5	1	47
42.025	0	72	79	6	132	144	18	68	77	45	117	124	12	2	0	-118	0	1	-125	-3	-1	41	4	2	45
42.1478	0	74	81	7	134	146	19	69	79	43	118	127	13	2	1	-119	-1	0	-125	-3	-1	40	4	1	46
42.2707	0	76	83	8	136	148	20	72	81	43	119	131	14	2	0	-119	0	0	-128	-2	-1	39	5	0	45
42.3936	0	76	83	7	134	149	22	72	81	43	119	132	14	3	1	-119	0	0	-126	-3	-1	39	5	0	46
42.5165	0	76	84	6	134	151	20	72	82	44	120	133	13	2	1	-120	0	0	-125	-3	-1	38	4	0	46
42.6394	0	74	83	9	134	152	19	72	82	44	119	132	14	3	1	-120	0	0	-127	-3	-1	39	4	1	46
42.7622	0	75	82	7	134	150	21	71	81	44	117	130	13	3	1	-121	0	1	-127	-3	-2	38	4	2	45
42.8851	0	76	84	6	133	151	20	72	82	44	118	130	14	3	0	-119	0	1	-125	-3	-1	39	4	2	46
43.008	0	78	86	7	133	150	21	73	84	45	118	130	12	2	0	-119	0	1	-124	-3	-2	39	4	2	46
43.1309	0	78	86	8	133	150	21	73	84	44	118	132	13	2	1	-119	0	-1	-124	-4	-2	39	4	0	47
43.2538	0	79	89	7	133	152	20	76	87	45	117	135	14	2	1	-119	0	0	-124	-3	-1	39	4	0	47
43.3766	0	79	89	8	133	151	20	75	89	44	118	135	14	3	1	-119	0	0	-125	-2	-1	39	3	0	46
43.4995	0	79	87	7	134	153	22	75	85	44	118	133	13	3	1	-120	0	1	-128	-3	-1	39	4	2	45
43.6224	0	78	88	8	134	154	21	75	86	43	118	134	14	3	1	-120	0	1	-125	-3	-2	39	4	2	46
43.7453	0	78	88	7	134	152	22	75	87	45	118	135	14	3	1	-120	0	0	-125	-3	-2	38	5	0	46
43.8682	0	79	89	7	134	153	21	76	87	44	119	136	14	3	1	-119	-1	0	-124	-3	-2	39	4	1	46
43.991	0	80	90	9	134	153	22	76	89	45	119	136	13	2	1	-119	0	0	-123	-2	-2	39	4	0	47
44.1139	0	81	91	7	135	154	22	76	89	45	119	138	14	3	1	-118	0	0	-124	-3	-1	39	4	0	47
44.2368	0	79	89	8	134	155	20	75	88	45	118	135	14	2	0	-119	-1	0	-125	-4	-2	39	5	2	47
44.3597	0	79	87	8	135	155	21	74	86	45	119	134	13	3	2	-120	0	0	-125	-3	-2	39	4	2	45
44.4826	0	78	87	6	134	155	21	74	86	45	119	135	13	3	1	-120	0	1	-124	-2	-1	40	5	2	45
44.6054	0	79	87	6	135	155	21	74	86	45	119	136	13	3	1	-119	-1	0	-124	-3	-2	39	4	1	46
44.7283	0	78	88	7	135	154	21	75	87	45	119	136	13	3	1	-118	0	0	-124	-3	-2	40	4	1	46
44.8512	0	78	89	7	135	155	21	75	88	45	119	136	13	3	1	-117	0	1	-123	-4	-2	40	4	0	47
44.9741	0	80	90	7	135	154	21	75	89	46	120	137	12	2	2	-116	-1	-1	-123	-3	-1	41	4	0	47
45.097	0	79	89	7	135	152	19	75	87	46	119	134	13	2	1	-117	0	0	-124	-4	-1	41	5	1	46
45.2198	0	79	88	6	136	152	20	74	87	46	119	133	12	2	1	-118	-1	1	-127	-4	-2	41	5	2	45
45.3427	0	79	88	7	135	153	19	74	88	46	120	133	12	3	1	-118	0	1	-126	-3	-2	41	5	2	45
45.4656	0	79	89	7	135	153	20	75	88	46	120	132	13	3	1	-118	0	0	-125	-3	-2	40	3	2	45
45.5885	0	79	89	7	135	153	19	75	88	46	119	132	13	2	1	-117	0	1	-125	-3	-2	41	4	1	45
45.7114	0	80	90	7	135	152	20	75	89	47	119	132	13	3	1	-116	0	1	-124	-3	-2	42	4	2	46
45.8342	0	80	90	8	134	152	20	75	90	47	119	132	13	3	0	-117	-1	1	-125	-3	-1	41	4	2	45
45.9571	0	80	89	7	134	151	19	75	88	46	119	131	13	2	1	-119	-1	1	-127	-3	-2	41	3	1	44
46.08	0	79	88	7	134	148	20	75	88	46	118	132	13	3	2	-119	0	2	-128	-3	-2	40	5	1	45
46.2029	0	78	87	7	133	150	19	74	88	46	118	131	12	3	1	-118	0	1	-126	-3	-2	41	4	2	45
46.3258	0	78	88	7	134	149	19	74	87	46	118	129	13	3	1	-118	0	1	-127	-3	-1	41	4	2	45
46.4486	0	78	89	8	134	150	20	76	88	45	117	131	13	2	1	-118	0	1	-126	-3	-1	41	4	2	45
46.5715	0	79	90	8	134	151	19	76	89	45	118	131	14	2	1	-119	0	1	-126	-3	-1	41	4	1	45
46.6944	0	80	91	7	133	149	20	76	90	44	118	133	13	2	1	-118	0	-1	-128	-3	-2	40	5	0	45
46.8173	11	79	88	7	132	148	20	75	88	45	117	130	13	3	2	-121	0	0	-130	-3	-1	39	4	1	43
46.9402	0	78	88	7	131	150	20	74	87	44	116	129	14	3	1	-120	0	1	-128	-2	-2	40	4	3	45
47.063	0	78	87	7	131	148	20	74	87	44	117	129	13	3	2	-121	-1	1	-128	-3	-2	39	4	1	45
47.1859	0	78	88	7	131	148	20	75	88	44	116	128	13	3	1	-120	-1	0	-126	-3	-2	40	4	2	45
47.3088	0	79	87	7	132	149	20	74	88	45	116	129	13	3	1	-119	0	1	-126	-3	-1	40	4	2	45
47.4317	0	78	89	7	131	150	21	74	89	45	116	130	13	3	2	-119	0	0	-126	-4	-2	39	4	1	45
47.5546	0	78	89	8	131	149	19	75	88	45	116	128	14	3	1	-120	0	0	-127	-3	-1	40	4	2	45
47.6774	0	77	87	7	131	147	21	74	87	44	115	127	13	2	1	-122	-1	0	-129	-2	-1	39	4	1	44
47.8003	0	78	88	7	131	147	20	74	87	45	115	126	13	3	1	-120	0	1	-127	-3	-2	39	4	2	45
47.9232	0	79	87	8	131	147	20	74	87	45	115	127	13	2	1	-120	0	1	-127	-3	-2	39	4	2	45
48.0461	0	78	88	7	131	147	20	74	87	45	116	126	13	3	1	-120	-1	0	-126	-3	-1	39	4	2	45
48.169	0	79	89	7	131	148	20	75	89	45	116	126	14	3	1	-119	0	1	-126	-3	-2	39	4	1	45
48.2918	0	79	90	8	132	147	19	75	89	45	116	127	14	3	2	-119	0	1	-125	-3	-1	39	4	1	46
48.4147	0	77	87	9	131	145	20	73	87	45	116	125	13	3	1	-121	0	1	-128	-4	-1	39	5	1	44
48.5376	0	79	87	8	130	146	20	74	86	44	115	125	13	3	1	-121	0	1	-129	-3	-2	39	5	1	45
48.6605	0	78	88	8	131	146	21	74	86	44	115	126	13	3	1	-121	0	1	-129	-3	-2	38	4	1	45
48.7834	0	78	87	7	131	146	19	74	87	45	116	126	14	3	2	-120	0	1	-128	-3	-1	38	5	1	45
48.9062	0	78	88	7	131	146	20	75	87	45	116	126	14	2	1	-121	0	1	-127	-3	-2	38	4	2	44
49.0291	0	79	88	8	132	147	20	74	87	44	115	126	14	2	2	-120	0	1	-126	-3	-1	38	4	2	45
49.152	0	78	88	8	131	147	20	74	86	44	116	125	14	3	1	-120	0	1	-127	-3	-2	38	4	1	45
49.2749	0	78	86	9	131	146	21	74	86	45	115	124	13	3	2	-121	0	1	-129	-3	-1	38	4	2	44
49.3978	0	77	86	8	131	145	20	74	85	46	116	124	14	3	1	-121	0	1	-127	-4	-2	38	4	2	45
49.5206	0	78	86	7	132	146	20	74	85	45	115	125	14	3	0	-119	0	1	-126	-2	-1	39	4	2	45
49.6435	0	78	87	7	132	146	20	73	85	45	116	125	14	3	1	-119	-1	1	-125	-3	-2	38	4	1	45
49.7664	0	77	86	7	134	146	20	73	85	45	117	127	13	2	1	-121	0	0	-125	-3	-1	40	4	1	45
49.8893	0	77	86	7	134	147	19	73	85	45	116	126	14	3	1	-120	-1	1	-125	-3	-2	39	4	2	45
50.0122	0	76	84	9	134	147	21	72	83	46	116	125	14	2	1	-122	-1	1	-129	-3	-1	37	4	2	43
50.135	0	76	84	9	133	147	21	73	84	45	117	125	15	3	1	-122	0	1	-130	-2	-2	37	4	2	44
50.2579	0	77	85	10	133	147	22	72	84	46	117	125	14	2	2	-122	0	1	-128	-3	-1	37	4	1	44
50.3808	0	77	85	9	133	146	21	72	85	46	116	126	14	2	1	-122	0	1	-127	-3	-2	37	4	2	44
50.5037	0	77	86	10	133	147	21	73	85	46	116	125	15	3	1	-121	0	1	-126	-3	-2	38	4	2	45
50.6266	0	77	86	9	133	148	20	73	86	46	116	126	15	2	1	-121	-1	1	-125	-3	-1	38	4	1	45
50.7494	0	77	86	11	133	146	21	73	86	46	116	125	15	2	2	-121	0	1	-126	-4	-2	37	4	2	45
50.8723	0	76	85	10	132	145	22	72	84	46	116	124	15	2	1	-122	0	1	-127	-3	-1	36	4	1	44
50.9952	0	76	85	10	132	145	21	73	83	46	116	124	14	3	1	-122	0	1	-126	-3	-1	37	4	2	45
51.1181	0	77	84	10	133	146	21	73	83	46	117	124	15	2	1	-121	0	0	-125	-3	-1	37	4	2	44
51.241	0	76	85	10	133	147	21	73	84	46	116	124	15	2	1	-121	0	1	-125	-2	-1	38	4	2	44
51.3638	0	77	86	10	133	148	21	73	85	46	117	124	15	2	1	-122	0	0	-125	-3	-1	38	3	2	45
51.4867	0	77	86	10	133	148	21	73	84	46	116	125	15	4	1	-121	0	1	-126	-3	-1	38	5	2	45
51.6096	0	76	85	10	134	147	22	72	84	47	116	125	14	3	0	-122	0	1	-127	-3	-1	37	5	2	45
51.7325	0	76	84	11	134	147	22	73	83	46	117	125	15	2	1	-122	0	0	-125	-3	-1	38	4	1	44
51.8554	0	76	85	9	134	147	21	73	83	47	116	124	15	2	1	-122	0	0	-126	-2	-2	38	3	1	45
51.9782	0	77	85	10	134	148	21	71	84	46	117	125	15	3	0	-121	0	1	-124	-3	-2	38	4	2	45
52.1011	0	76	87	9	134	148	22	73	84	46	118	125	14	3	2	-121	0	2	-124	-3	-1	37	5	2	45
52.224	0	77	85	9	135	149	21	73	85	45	118	126	14	2	0	-120	0	0	-124	-3	-1	38	4	1	45
52.3469	0	76	85	10	134	148	21	73	83	46	118	126	14	3	1	-121	-1	0	-125	-3	-1	38	5	2	45
52.4698	0	76	83	10	133	148	21	72	83	46	118	124	14	3	0	-122	0	0	-128	-3	-2	37	4	2	44
52.5926	0	76	84	10	134	148	21	71	82	46	116	125	14	2	1	-122	0	1	-127	-3	-2	38	4	1	45
52.7155	0	76	84	10	134	148	21	72	83	46	117	124	14	2	1	-122	0	1	-126	-3	-1	38	4	2	45
52.8384	0	76	85	11	134	148	20	72	83	47	118	126	15	3	1	-122	-1	0	-125	-3	-1	38	4	2	45
52.9613	0	77	85	11	135	149	22	73	84	47	117	127	15	3	1	-123	0	1	-126	-3	-1	38	4	2	45
53.0842	0	77	85	10	134	149	23	72	84	46	118	127	15	3	1	-121	-1	2	-126	-3	-1	37	5	2	44
53.207	0	76	84	11	135	149	22	72	83	47	117	125	14	3	1	-121	0	0	-127	-3	0	37	4	1	45
53.3299	0	75	84	10	135	149	22	71	83	47	117	126	15	3	0	-122	0	1	-126	-2	-2	37	4	1	45
53.4528	0	77	84	11	134	148	21	72	83	46	117	124	15	2	0	-122	0	0	-125	-4	-1	38	4	3	44
53.5757	0	76	85	10	135	148	21	72	83	46	118	125	15	3	1	-121	-1	1	-125	-3	-1	37	5	2	44
53.6986	0	76	85	10	134	149	21	71	83	46	118	126	14	3	1	-121	0	1	-124	-2	-1	38	4	2	45
53.8214	0	77	85	9	134	149	21	72	83	46	119	126	14	2	1	-121	0	0	-124	-3	-2	38	4	1	45
53.9443	0	77	86	9	134	148	21	73	83	45	118	126	14	3	0	-121	0	1	-124	-3	-1	38	4	1	45
54.0672	0	76	84	11	134	149	21	72	83	46	118	125	14	4	1	-121	0	1	-127	-3	-2	37	4	1	45
54.1901	0	76	84	11	135	149	23	72	83	46	118	126	14	3	1	-122	0	1	-127	-2	-1	38	4	2	44
54.313	0	77	84	10	135	149	22	72	82	46	117	126	14	3	1	-122	-1	1	-127	-3	-1	38	3	2	45
54.4358	0	76	85	10	135	148	21	72	82	47	118	126	15	2	1	-121	0	0	-125	-3	-1	37	4	1	45
54.5587	0	76	84	10	135	150	21	72	84	45	118	127	14	2	1	-121	0	0	-124	-2	-2	37	4	1	45
54.6816	0	76	86	9	136	150	22	72	83	46	118	128	14	3	0	-120	0	0	-124	-3	-2	38	4	2	45
54.8045	0	77	85	9	136	150	22	72	84	46	119	128	13	3	1	-121	0	1	-124	-3	-1	38	3	1	45
54.9274	0	77	86	9	135	150	20	72	84	45	118	128	14	3	1	-121	0	1	-125	-2	-1	38	5	2	45
55.0502	0	76	84	8	135	150	21	71	83	46	117	127	14	3	1	-120	0	0	-126	-3	-1	38	5	2	45
55.1731	0	76	85	8	135	149	20	72	83	46	119	127	14	2	1	-120	0	1	-126	-4	-2	38	4	2	44
55.296	0	78	86	9	135	149	21	72	84	45	118	126	14	2	0	-120	0	1	-127	-3	-2	38	3	1	45
55.4189	0	77	87	8	135	150	22	73	84	45	119	127	14	2	1	-120	0	1	-126	-3	-2	39	4	2	44
55.5418	0	77	87	8	136	151	21	73	85	45	117	129	14	3	1	-119	0	0	-125	-2	-1	39	4	2	46
55.6646	0	77	87	8	136	152	21	73	85	45	119	129	13	2	1	-119	-1	1	-125	-3	-1	39	4	1	45
55.7875	0	77	87	9	136	152	20	73	85	45	119	130	13	3	1	-119	-1	2	-125	-3	-2	38	4	1	45
55.9104	0	77	85	8	135	150	21	72	83	45	118	127	14	3	0	-121	0	1	-127	-2	-1	38	5	1	45
56.0333	0	76	86	8	136	150	20	72	84	46	119	127	14	3	1	-121	0	1	-126	-3	-2	38	4	2	44
56.1562	0	77	85	8	135	151	21	73	84	46	119	128	14	2	1	-121	0	1	-126	-4	-1	39	4	2	44
56.279	0	78	87	8	136	151	21	73	85	46	119	128	14	2	1	-121	0	1	-127	-3	-1	38	4	1	44
56.4019	0	77	87	8	135	152	21	73	85	45	120	129	14	2	1	-120	0	1	-125	-3	-2	38	3	2	45
56.5248	0	79	87	8	136	152	21	73	86	46	119	130	14	4	0	-119	0	1	-124	-3	-2	39	4	2	46
56.6477	0	77	88	8	136	153	20	72	86	45	119	130	14	3	1	-119	0	2	-125	-3	-2	39	4	1	46
56.7706	0	76	86	8	135	152	20	72	84	45	119	129	14	3	1	-120	0	0	-127	-3	-2	39	3	1	45
56.8934	0	77	86	7	136	152	21	73	84	45	119	130	14	4	1	-121	0	1	-127	-3	-2	39	4	2	45
57.0163	0	77	87	9	136	152	22	73	84	46	120	130	14	3	0	-121	0	1	-128	-3	-2	39	4	1	45
57.1392	0	78	87	8	136	152	22	73	86	46	119	130	15	3	1	-122	0	0	-127	-3	-2	38	4	2	45
57.2621	0	78	87	8	136	153	21	73	86	45	118	131	14	3	1	-120	0	0	-125	-3	-1	39	3	2	45
57.385	0	77	88	7	136	153	22	74	86	46	119	131	14	3	2	-119	0	2	-125	-4	-2	40	4	1	46
57.5078	0	78	88	7	136	153	21	75	86	46	120	131	14	3	1	-119	-1	0	-124	-3	-1	39	4	2	46
57.6307	0	78	87	7	137	152	20	73	85	46	120	130	14	3	1	-120	0	1	-126	-3	-1	39	4	3	45
57.7536	0	78	87	7	136	153	21	74	85	44	119	130	14	3	0	-121	0	0	-126	-3	-1	38	4	2	44
57.8765	0	77	87	7	136	152	20	74	85	45	119	130	14	3	2	-120	0	1	-126	-3	-2	39	4	2	45
57.9994	0	78	87	7	135	152	21	73	85	45	119	131	13	3	1	-119	0	0	-125	-2	-2	39	4	1	46
58.1222	0	78	88	7	136	153	22	73	87	45	120	131	13	2	0	-119	0	1	-125	-2	-1	41	4	1	45
58.2451	0	78	88	7	136	154	22	73	87	45	119	132	13	2	2	-118	0	1	-124	-2	-2	40	5	2	46
58.368	0	77	89	8	137	154	20	74	88	45	120	132	15	2	1	-118	0	1	-124	-2	-3	40	4	2	46
58.4909	0	78	87	9	137	153	21	74	86	44	119	131	14	3	1	-120	0	0	-129	-3	-2	40	4	1	44
58.6138	0	77	87	8	136	153	21	73	86	44	119	131	15	3	2	-121	0	1	-128	-4	-1	39	4	1	44
58.7366	0	79	88	7	136	153	21	72	87	45	119	131	14	2	1	-120	0	0	-127	-3	-2	40	4	1	45
58.8595	0	77	88	7	137	153	21	74	86	45	120	131	14	2	2	-120	-1	1	-125	-3	-2	39	5	1	45
58.9824	0	78	89	7	136	154	20	74	88	46	120	132	14	2	1	-119	-1	0	-125	-3	-2	40	4	1	46
59.1053	0	78	88	7	137	153	21	74	88	46	119	132	14	2	1	-118	-1	1	-125	-3	-2	40	4	2	45
59.2282	0	78	89	7	137	153	21	74	88	45	119	134	14	2	2	-119	0	0	-125	-2	-2	40	4	1	46
59.351	0	78	88	8	137	154	21	74	87	45	119	132	14	4	1	-119	0	0	-127	-4	-2	40	4	1	46
59.4739	0	78	88	7	135	154	22	75	87	45	119	133	15	2	1	-120	-1	2	-128	-3	-2	40	4	1	45
59.5968	0	78	88	8	135	154	21	74	87	45	118	133	14	3	1	-120	0	1	-128	-3	-2	39	3	2	45
59.7197	0	77	88	6	135	153	21	74	86	46	119	132	14	2	1	-120	0	0	-125	-2	-2	39	5	1	46
59.8426	0	78	88	6	134	153	22	73	86	46	119	132	13	3	1	-119	0	1	-124	-3	-2	40	4	2	46
59.9654	0	78	89	7	135	154	21	74	88	46	118	132	13	3	1	-118	0	0	-124	-4	-1	41	4	2	46
60.0883	0	79	89	8	135	155	21	74	88	46	119	133	13	2	1	-118	-1	1	-124	-3	-2	41	5	2	46
60.2112	0	79	89	7	135	153	20	74	87	46	118	131	13	3	1	-118	0	1	-126	-3	-1	40	4	2	44
60.3341	0	77	87	7	135	153	20	74	86	46	119	131	13	4	1	-118	-1	1	-125	-2	-2	41	4	2	45
60.457	0	78	89	7	135	152	20	73	87	46	119	131	14	3	1	-118	0	1	-125	-2	-1	41	4	2	45
60.5798	0	78	88	7	135	154	20	74	88	47	120	132	13	3	2	-117	0	1	-124	-3	-1	42	4	2	45
60.7027	0	78	90	7	136	154	21	74	88	46	120	133	13	4	2	-117	0	1	-125	-3	-2	41	5	2	44
60.8256	0	79	89	7	136	154	20	75	88	47	120	132	13	3	2	-117	0	1	-125	-3	-2	42	4	2	45
60.9485	0	78	90	8	138	154	20	74	89	46	120	133	14	2	1	-117	0	1	-125	-3	-1	42	5	2	45
61.0714	0	77	88	8	136	153	20	73	86	45	119	132	13	2	1	-119	-1	0	-128	-4	-2	40	4	1	44
61.1942	0	77	88	8	136	154	21	73	88	46	120	132	13	3	0	-118	0	1	-128	-4	-1	41	4	2	44
61.3171	0	79	88	7	137	154	21	73	87	46	121	133	14	3	1	-119	0	2	-128	-3	-2	41	4	2	45
61.44	0	78	88	7	138	154	20	74	87	46	121	133	15	3	1	-117	0	1	-126	-3	-2	41	4	2	44
61.5629	0	78	89	7	137	154	21	74	89	47	121	134	14	3	1	-118	0	0	-125	-2	-2	41	4	1	45
61.6858	0	78	89	8	137	156	20	74	87	45	121	133	13	3	1	-117	0	1	-125	-3	-1	41	5	1	46
61.8086	0	77	87	8	138	155	22	73	85	45	122	135	15	3	2	-119	0	0	-129	-3	-2	40	5	1	43
61.9315	0	77	86	6	138	156	22	73	86	46	121	135	15	3	2	-120	0	2	-129	-4	-2	40	5	3	44
62.0544	0	76	87	6	138	156	22	72	85	46	120	133	14	3	1	-118	0	0	-125	-3	-2	41	4	2	46
62.1773	0	77	87	7	137	156	22	73	86	46	121	134	14	3	1	-117	0	1	-125	-4	-2	41	4	1	45
62.3002	0	77	86	7	137	156	21	73	86	46	121	135	14	3	1	-118	0	1	-124	-2	-1	41	5	2	46
62.423	0	75	85	6	137	156	21	72	85	46	121	134	13	2	1	-117	0	1	-125	-3	-1	40	4	1	46
62.5459	0	75	84	8	137	154	20	70	83	46	120	133	14	3	1	-117	-1	0	-125	-3	-1	42	4	1	46
62.6688	0	75	84	7	137	154	21	71	84	45	120	133	13	2	2	-119	0	1	-128	-4	-2	41	4	1	45
62.7917	0	75	85	6	137	154	21	71	83	46	121	133	14	3	0	-119	0	1	-127	-3	-1	41	4	1	44
62.9146	0	76	85	6	138	155	20	71	83	47	120	132	13	3	1	-118	-1	1	-126	-3	-1	41	4	2	44
63.0374	0	76	86	7	137	155	21	72	85	46	120	133	13	2	1	-118	0	1	-125	-3	-1	41	4	2	46
63.1603	0	77	87	7	137	153	20	72	87	46	121	134	13	2	0	-117	0	1	-125	-2	-2	42	4	2	45
63.2832	0	76	88	7	137	155	20	73	87	46	120	133	13	3	1	-117	0	1	-126	-3	-1	41	4	2	45
63.4061	0	76	86	8	136	154	21	72	86	44	120	133	13	3	1	-119	0	0	-130	-3	-2	41	4	2	44
63.529	0	76	85	7	138	154	21	73	84	46	120	132	14	3	1	-120	0	1	-129	-2	-2	41	4	1	43
63.6518	0	75	86	7	137	153	20	71	85	45	120	131	14	3	1	-120	-1	0	-128	-3	-2	41	4	1	44
63.7747	0	77	85	7	137	153	21	72	85	45	121	133	14	2	1	-120	-1	1	-127	-3	-1	41	4	2	45
63.8976	0	76	87	8	137	154	21	72	85	44	119	133	14	3	1	-120	0	1	-128	-3	-1	39	5	2	44
64.0205	0	78	88	7	137	155	22	74	87	45	120	133	15	3	2	-120	-1	2	-129	-3	-2	39	4	2	45
64.1434	0	78	87	8	137	156	21	73	86	45	120	134	14	2	1	-120	0	2	-128	-2	-2	39	5	2	44
64.2662	0	76	86	7	136	153	21	72	84	45	119	132	14	2	1	-122	0	1	-129	-3	-1	38	5	2	44
64.3891	0	77	86	8	135	153	21	71	84	45	119	131	14	3	1	-122	0	0	-128	-3	-1	39	4	2	45
64.512	0	76	86	9	135	152	22	72	85	44	119	130	14	3	1	-121	0	0	-129	-3	-2	39	5	2	45
64.6349	0	76	86	9	135	153	21	72	85	45	119	131	14	3	1	-120	0	1	-127	-3	-2	38	4	2	45
64.7578	0	76	87	8	135	152	21	71	85	45	118	130	15	3	1	-121	0	0	-127	-2	-1	39	4	2	45
64.8806	0	77	86	8	135	153	21	72	85	45	119	131	14	3	1	-121	0	1	-126	-3	-2	39	4	3	44
65.0035	0	76	87	9	135	152	21	73	85	45	119	131	14	3	2	-120	0	1	-126	-3	-2	39	4	2	45
65.1264	0	75	84	10	135	150	22	71	83	45	119	129	14	2	2	-122	-1	1	-128	-3	-2	38	4	2	44
65.2493	0	75	84	10	135	151	21	71	83	44	119	128	14	3	1	-122	0	1	-129	-3	-2	38	4	2	44
65.3722	0	75	85	11	134	152	22	72	84	47	118	130	16	2	1	-123	0	1	-130	-3	-1	38	4	1	43
65.495	0	76	85	13	135	150	24	71	83	46	119	129	17	2	1	-123	0	1	-129	-2	-2	38	4	2	44
65.6179	0	76	87	11	134	151	24	71	85	47	117	129	17	2	1	-123	0	1	-126	-3	-2	37	4	2	45
65.7408	0	77	87	11	134	151	23	72	85	48	117	129	16	3	1	-123	0	1	-125	-2	-1	37	5	2	45
65.8637	0	76	87	12	134	150	22	73	85	46	117	129	16	3	1	-121	0	1	-125	-3	-2	37	4	1	45
65.9866	0	76	86	12	133	149	23	71	84	47	117	128	16	2	0	-122	-1	2	-127	-3	-2	37	4	1	45
66.1094	0	76	85	11	133	148	22	72	83	46	116	127	16	2	1	-122	0	0	-126	-3	-2	38	4	2	44
66.2323	0	76	86	11	133	150	22	72	84	46	116	127	16	2	0	-122	0	0	-125	-3	-2	37	5	2	44
66.3552	0	76	86	11	133	150	23	72	85	46	117	127	15	2	2	-121	0	1	-125	-3	-1	38	4	2	44
66.4781	0	76	87	10	133	151	23	72	85	46	116	128	14	2	1	-121	0	1	-124	-2	-1	38	4	1	45
66.601	0	75	87	10	134	151	23	73	85	46	118	129	14	3	1	-119	0	1	-125	-3	-2	38	4	2	45
66.7238	0	76	87	10	135	152	21	72	86	46	118	129	15	4	2	-120	0	1	-125	-2	-1	39	5	1	46
66.8467	0	75	85	10	134	150	21	72	84	46	117	127	15	3	1	-122	0	0	-126	-3	-1	38	4	2	45
66.9696	0	76	86	11	135	151	23	71	85	46	118	128	15	3	1	-121	0	1	-128	-3	-2	38	5	2	45
67.0925	0	76	86	10	136	151	22	72	85	46	118	129	15	2	1	-122	0	0	-126	-3	-1	38	5	2	45
67.2154	0	76	87	8	135	152	23	72	86	45	118	128	14	3	1	-120	0	1	-123	-2	-2	38	4	2	45
67.3382	0	76	86	8	135	152	22	73	86	45	119	130	14	3	1	-120	0	1	-124	-3	-2	39	5	2	46
67.4611	0	77	87	8	136	154	22	72	85	46	119	130	13	3	0	-119	-1	1	-124	-2	-2	39	4	3	45
67.584	0	76	87	9	137	153	20	72	85	44	120	129	14	3	2	-119	0	1	-125	-3	-2	39	5	2	46
67.7069	0	75	86	9	137	153	21	71	84	45	119	129	13	2	1	-120	0	0	-127	-3	-1	38	4	2	45
67.8298	0	76	85	8	136	152	21	72	85	45	118	130	14	2	1	-120	0	1	-127	-3	-1	39	4	2	45
67.9526	0	76	87	8	136	153	21	72	85	46	118	130	14	2	0	-121	0	1	-127	-3	-1	39	4	2	44
68.0755	0	77	87	8	135	153	21	72	85	46	119	131	14	3	1	-121	0	1	-126	-2	-1	38	4	2	45
68.1984	0	77	88	9	135	153	21	73	87	45	119	131	14	2	1	-120	0	1	-126	-3	-1	38	3	2	45
68.3213	0	78	88	9	137	154	21	72	87	45	119	130	14	3	1	-119	0	1	-125	-2	-1	38	6	2	45
68.4442	0	77	87	10	136	153	21	73	88	45	118	130	14	3	1	-121	0	0	-127	-2	-1	38	4	2	45
68.567	0	76	87	9	135	152	22	72	85	45	118	130	13	3	0	-121	-1	2	-127	-3	-2	38	4	1	46
68.6899	0	76	88	9	136	153	21	72	85	46	118	130	14	3	1	-120	0	1	-127	-4	-2	38	4	2	45
68.8128	0	77	87	9	135	153	21	73	86	47	118	130	15	3	1	-120	0	0	-126	-4	-1	38	4	1	45
68.9357	0	78	88	9	136	154	21	72	86	45	119	130	15	2	0	-121	-1	1	-126	-3	-1	38	4	2	45
69.0586	0	79	88	8	135	153	22	74	88	45	119	131	14	3	1	-120	0	0	-125	-3	-2	39	4	2	45
69.1814	0	77	89	9	135	154	21	73	87	46	120	131	14	3	1	-119	-1	1	-125	-3	-2	39	4	2	46
69.3043	0	76	87	8	135	153	21	73	85	45	119	131	13	3	2	-120	0	0	-127	-3	-1	37	4	2	46
69.4272	0	76	87	8	135	153	20	73	86	45	119	130	14	2	1	-120	0	1	-125	-3	-2	40	3	1	45
69.5501	0	76	88	8	136	153	21	72	86	44	119	131	14	3	2	-120	0	0	-126	-3	-1	39	4	1	45
69.673	0	78	87	7	136	154	21	74	86	45	119	131	14	3	1	-119	0	1	-125	-3	-1	39	5	2	45
69.7958	0	78	88	7	136	155	21	73	87	45	120	132	14	3	1	-118	0	0	-124	-3	-2	39	4	2	45
69.9187	0	77	89	7	137	156	21	74	88	45	120	132	14	2	1	-118	0	0	-125	-3	-2	40	5	3	46
70.0416	0	78	87	8	137	155	20	73	87	44	120	133	14	2	1	-118	0	1	-126	-3	-2	40	4	2	46
70.1645	0	76	87	7	138	155	21	72	85	45	119	132	14	3	1	-120	-1	0	-127	-2	-1	40	5	2	44
70.2874	0	77	87	7	137	155	22	73	86	45	120	132	14	2	2	-120	0	1	-128	-3	-1	40	4	2	44
70.4102	0	77	87	7	136	155	21	73	86	45	119	132	15	2	1	-120	0	1	-129	-3	-1	39	4	2	45
70.5331	0	76	88	7	138	155	22	73	87	45	120	132	14	2	1	-120	0	0	-128	-3	-2	39	4	2	45
70.656	0	77	87	7	136	155	22	73	88	46	119	133	15	3	1	-120	0	1	-126	-2	-1	40	4	3	45
70.7789	0	78	88	7	136	155	22	73	87	47	119	133	13	3	1	-118	0	1	-124	-3	-2	40	4	2	46
70.9018	0	74	84	4	136	155	22	70	82	48	119	133	11	2	1	-111	0	1	-122	-3	-2	40	4	1	47
71.0246	0	73	80	17	136	154	18	69	78	42	119	130	13	3	0	-108	-1	0	-121	-4	-1	40	4	2	48
71.1475	0	73	79	8	135	153	19	68	78	49	117	129	12	3	1	-109	0	1	-125	-3	-1	45	5	2	45
71.2704	0	73	80	7	135	151	19	69	78	49	118	129	12	2	0	-111	0	0	-127	-2	-2	44	5	1	43
71.3933	0	74	81	6	135	152	19	70	80	49	118	130	12	3	1	-113	0	1	-127	-3	-1	44	4	3	44
71.5162	0	75	82	7	136	153	20	70	80	48	119	130	12	2	1	-112	-1	1	-127	-3	-1	44	4	2	44
71.639	0	75	81	7	135	152	19	69	80	47	118	128	12	3	1	-113	0	1	-128	-3	-1	42	4	2	43
71.7619	0	74	80	7	136	152	20	70	79	47	118	128	12	2	0	-115	-1	1	-128	-3	-1	42	4	2	44
71.8848	0	74	81	6	135	151	20	70	79	47	119	128	12	3	1	-115	0	1	-127	-3	-1	43	4	1	44
72.0077	0	75	82	6	135	151	20	70	80	48	118	128	12	3	1	-114	0	1	-126	-3	-2	43	5	1	45
72.1306	0	76	85	9	136	152	20	72	83	45	118	130	12	2	0	-115	0	1	-127	-3	-1	42	4	2	44
72.2534	0	79	91	8	138	155	22	74	90	44	121	136	13	3	1	-118	0	0	-130	-3	-1	40	4	0	43
72.3763	0	79	90	8	138	155	23	74	90	44	121	134	14	3	1	-119	0	0	-130	-3	-2	38	4	1	43
72.4992	0	78	89	7	138	156	23	74	88	44	120	134	14	3	1	-120	-1	1	-129	-3	-1	38	4	2	44
72.6221	0	78	89	8	136	157	22	75	89	45	120	132	14	2	1	-118	0	0	-125	-4	-2	40	4	2	46
72.745	0	78	89	7	135	156	22	73	88	46	118	132	14	3	2	-117	0	1	-124	-3	-1	40	4	1	46
72.8678	0	79	89	8	137	157	22	73	89	45	118	134	14	3	0	-117	0	1	-124	-3	-2	40	5	1	46
72.9907	0	79	89	7	135	155	22	74	88	46	119	132	12	3	1	-116	0	1	-123	-4	-2	41	5	1	47
73.1136	0	78	91	8	135	154	21	74	89	45	118	132	13	3	0	-115	-1	1	-122	-3	-2	41	4	2	47
73.2365	0	78	88	9	135	153	20	73	86	45	118	130	13	3	1	-117	0	0	-125	-3	-1	40	5	2	45
73.3594	0	78	88	7	135	154	20	73	87	46	118	130	13	3	1	-117	0	1	-124	-3	-1	41	4	2	46
73.4822	0	77	88	7	135	154	20	74	87	45	118	130	14	2	2	-117	0	1	-125	-3	-2	41	4	1	45
73.6051	0	79	89	7	135	154	20	74	88	46	118	131	13	3	1	-116	0	1	-124	-3	-2	41	4	2	45
73.728	0	78	89	6	135	154	21	73	88	47	118	131	13	4	2	-116	0	1	-124	-3	-1	41	4	1	45
73.8509	0	78	89	7	135	156	19	74	89	47	119	132	13	2	1	-116	0	2	-123	-3	-1	42	4	2	46
73.9738	0	78	88	8	136	154	20	73	87	46	118	131	13	2	1	-117	0	1	-127	-4	-2	40	5	2	44
74.0966	0	77	89	7	136	154	20	73	86	46	118	131	13	3	1	-118	-1	1	-126	-3	-2	41	5	2	45
74.2195	0	78	88	7	137	153	21	73	87	46	119	130	12	3	1	-117	0	1	-127	-3	-1	41	4	2	45
74.3424	0	78	88	8	136	154	20	73	87	45	119	132	12	2	1	-117	0	0	-126	-3	-1	41	4	2	45
74.4653	0	78	89	8	136	154	21	74	87	46	119	132	13	3	1	-117	0	0	-127	-2	-1	41	3	3	46
74.5882	0	78	89	7	136	155	20	75	89	46	119	132	13	3	1	-116	0	0	-124	-3	-2	41	4	2	45
74.711	0	78	90	8	137	154	19	74	89	46	120	132	13	3	1	-115	0	1	-124	-3	-2	41	5	2	45
74.8339	0	77	88	7	137	155	20	73	86	45	119	131	12	2	2	-118	0	0	-127	-3	-1	41	4	1	45
74.9568	0	77	87	7	136	154	20	73	87	47	119	132	13	3	2	-118	0	1	-126	-4	-1	41	4	1	45
75.0797	0	77	87	7	136	154	21	73	86	45	119	131	12	3	2	-117	0	0	-126	-3	-2	41	4	1	45
75.2026	0	76	87	7	137	155	20	72	86	46	120	131	13	3	2	-117	0	1	-125	-3	-1	41	4	1	45
75.3254	0	77	87	7	136	154	20	72	85	46	119	131	13	2	1	-117	0	1	-125	-3	-2	41	5	1	45
75.4483	0	77	87	7	136	155	20	72	86	46	120	132	13	3	1	-117	0	0	-126	-3	-1	41	4	2	45
75.5712	0	76	85	8	136	154	20	73	84	45	119	131	12	2	1	-117	0	1	-127	-3	-1	41	4	2	44
75.6941	0	75	85	7	136	154	21	73	86	44	119	131	13	3	0	-119	0	1	-129	-3	-1	40	4	2	42
75.817	0	76	86	8	137	154	21	72	85	45	121	131	13	2	1	-118	0	1	-130	-3	-2	40	4	2	43
75.9398	0	77	86	7	137	154	20	72	86	45	119	132	13	3	1	-119	0	0	-128	-3	-2	40	5	2	45
76.0627	0	77	88	7	136	153	21	73	87	45	119	132	14	2	1	-118	0	1	-126	-3	-1	39	4	2	45
76.1856	0	77	89	7	136	155	21	73	88	46	120	132	13	3	1	-118	-1	1	-125	-3	-2	40	4	1	45
76.3085	0	77	88	8	137	156	20	74	87	46	119	132	14	3	1	-116	0	1	-124	-3	-2	40	5	1	46
76.4314	0	76	86	8	137	154	21	72	86	45	120	131	13	3	1	-118	0	1	-127	-3	-1	40	4	1	45
76.5542	0	77	86	6	137	155	21	72	85	45	120	131	13	3	1	-118	0	0	-128	-3	-2	40	4	1	44
76.6771	0	77	87	7	137	154	20	72	87	46	120	131	13	3	1	-118	0	1	-126	-3	-2	41	4	3	45
76.8	0	77	88	7	136	155	20	73	86	45	119	132	14	3	1	-118	0	0	-125	-3	-2	40	3	2	45
76.9229	0	77	88	7	137	155	20	74	88	45	119	132	13	2	1	-117	-1	1	-124	-3	-1	40	5	1	45
77.0458	0	78	88	7	137	154	20	73	88	45	120	134	13	3	1	-117	0	0	-123	-3	-1	41	4	2	45
77.1686	0	76	87	7	136	155	21	73	87	45	120	133	14	3	1	-117	-1	0	-125	-3	-2	40	5	2	45
77.2915	0	77	86	8	136	154	21	72	85	44	119	131	13	2	2	-119	0	0	-128	-3	-1	40	5	1	43
77.4144	0	77	88	7	136	153	21	73	87	44	119	132	13	3	2	-119	0	1	-128	-3	-1	40	4	2	45
77.5373	0	78	88	6	137	154	21	73	87	46	120	132	13	3	1	-119	0	1	-127	-3	-1	40	4	1	45
77.6602	0	78	89	7	136	154	20	74	88	45	118	132	13	4	2	-118	0	1	-125	-3	-1	40	5	2	45
77.783	0	79	89	8	136	155	21	73	88	45	120	133	14	2	1	-118	0	1	-124	-3	-2	41	4	1	45
77.9059	0	78	90	7	137	155	21	74	88	46	119	134	13	3	1	-117	0	1	-123	-2	-1	40	4	2	46
78.0288	0	78	88	8	137	156	21	73	87	45	120	133	13	3	1	-116	0	1	-125	-3	-2	40	4	2	46
78.1517	0	77	86	8	136	155	21	73	86	45	120	132	13	2	1	-119	0	0	-127	-3	-2	40	5	2	45
78.2746	0	77	87	7	137	154	21	72	86	45	120	132	13	3	2	-120	0	1	-127	-4	-2	41	4	2	45
78.3974	0	77	87	6	135	154	19	73	86	46	119	132	15	2	1	-119	0	1	-126	-4	-2	40	4	2	45
78.5203	0	77	87	8	136	155	21	73	88	45	120	132	14	2	1	-116	0	0	-124	-4	-2	40	4	2	46
78.6432	0	78	89	7	136	156	21	74	88	46	120	133	13	3	1	-117	0	1	-125	-3	-1	40	4	1	45
78.7661	0	78	89	7	136	156	21	75	89	46	119	133	14	3	1	-117	-1	1	-124	-3	-2	40	4	2	45
78.889	0	78	89	10	136	154	19	74	89	45	119	133	14	3	0	-117	0	1	-126	-3	-2	41	4	1	44
79.0118	0	78	87	7	136	154	21	74	87	45	119	132	14	3	2	-119	0	1	-128	-3	-1	40	4	3	45
79.1347	0	77	88	7	136	154	20	73	88	46	119	132	13	2	1	-119	0	1	-126	-3	-3	40	4	2	45
79.2576	0	77	88	8	136	154	20	74	88	45	119	133	14	3	1	-118	0	1	-125	-4	-2	41	5	2	46
79.3805	0	78	90	7	135	154	21	74	89	46	120	132	14	2	1	-117	-1	0	-125	-4	-1	40	4	2	45
79.5034	0	78	89	7	135	155	20	74	88	46	118	133	15	2	1	-117	0	1	-124	-3	-2	41	4	2	45
79.6262	0	78	90	8	136	154	20	74	88	45	120	133	14	3	1	-116	-1	1	-125	-3	-1	41	4	1	46
79.7491	0	77	87	8	135	153	21	72	86	44	119	131	13	2	1	-119	0	1	-127	-3	-2	40	4	1	44
79.872	0	77	88	7	135	154	21	73	88	45	118	130	13	3	0	-118	-1	0	-127	-2	-2	40	4	3	45
79.9949	0	77	87	7	136	153	20	72	87	45	118	131	14	3	2	-118	0	1	-127	-3	-2	41	4	1	45
80.1178	0	78	89	6	135	154	20	73	87	46	119	131	13	3	1	-117	0	0	-125	-3	-2	40	4	1	45
80.2406	0	78	89	7	134	154	20	73	88	46	119	131	14	2	1	-118	0	1	-125	-3	-3	40	4	2	46
80.3635	0	77	89	7	135	154	21	73	89	46	119	133	13	3	1	-117	0	1	-124	-3	-1	40	4	2	46
80.4864	0	77	88	7	135	153	20	73	87	45	118	132	14	3	1	-117	0	1	-126	-3	-1	40	4	2	45
80.6093	0	76	87	7	135	152	21	73	86	45	118	131	13	3	1	-119	-1	0	-127	-2	-2	40	4	2	44
80.7322	0	76	88	8	136	153	20	73	87	44	117	131	13	3	2	-119	0	0	-128	-3	-1	40	4	2	45
80.855	0	76	88	7	135	153	21	73	86	45	118	131	13	3	2	-120	0	0	-127	-4	-2	40	5	2	45
80.9779	0	77	88	7	135	152	20	72	87	45	118	132	14	2	1	-119	0	0	-126	-4	-2	39	3	2	45
81.1008	0	77	89	8	135	153	20	73	88	46	118	131	14	3	2	-118	0	1	-126	-4	-2	40	5	2	45
81.2237	0	77	89	7	135	154	20	73	88	46	119	132	14	4	1	-118	-1	1	-125	-3	-2	40	5	2	45
81.3466	0	77	87	8	135	153	21	73	87	45	118	130	13	3	1	-120	0	0	-129	-4	-2	40	4	1	43
81.4694	0	77	87	8	135	152	21	73	85	44	118	130	14	2	1	-119	0	1	-128	-3	-2	39	4	2	44
81.5923	0	76	87	8	135	153	21	73	86	44	118	130	14	3	1	-119	0	0	-127	-3	-1	40	5	2	45
81.7152	0	77	87	7	134	153	20	72	87	46	118	130	15	3	0	-120	0	1	-126	-2	-1	40	5	2	44
81.8381	0	77	88	7	135	152	21	72	87	46	118	131	14	3	1	-119	-1	1	-125	-2	-1	40	4	2	45
81.961	0	77	87	7	136	154	21	72	88	46	118	132	14	2	2	-118	0	1	-125	-3	-1	41	4	2	45
82.0838	0	76	88	8	135	154	20	73	88	45	118	132	13	3	1	-118	0	1	-126	-3	-2	41	4	1	46
82.2067	0	76	86	7	135	153	21	72	84	44	119	131	13	2	1	-120	0	0	-128	-3	-2	39	4	2	45
82.3296	0	76	86	6	135	153	21	73	86	46	117	130	14	3	1	-119	0	0	-127	-3	-1	40	4	2	45
82.4525	0	76	87	7	136	153	19	73	86	45	119	131	14	3	1	-119	-1	1	-127	-3	-1	39	4	2	45
82.5754	0	77	87	7	135	153	21	73	87	45	118	132	13	2	0	-119	0	1	-125	-3	-2	39	4	2	45
82.6982	1	76	87	7	135	153	20	73	87	46	118	132	13	3	1	-118	-1	1	-124	-3	-1	40	4	2	45
82.8211	0	76	88	8	136	154	20	72	86	46	119	132	14	3	1	-117	0	1	-124	-3	-2	40	4	2	46
82.944	0	76	87	7	136	153	21	72	86	46	118	132	13	3	1	-119	-1	1	-127	-3	-2	41	5	0	46
83.0669	0	76	86	7	136	153	20	72	86	46	119	131	14	3	0	-119	-1	1	-125	-3	-1	41	4	1	45
83.1898	0	75	86	7	135	153	20	73	85	45	119	130	13	3	1	-118	0	1	-126	-2	-1	40	4	2	45
83.3126	0	75	86	7	135	154	20	72	86	46	118	132	13	2	2	-118	0	1	-125	-4	-1	40	4	1	45
83.4355	0	76	87	7	136	155	21	73	86	46	119	132	14	3	1	-117	0	1	-125	-3	-1	40	4	1	45
83.5584	0	76	88	7	136	154	21	72	88	46	120	133	13	3	1	-117	0	0	-125	-3	-2	41	4	2	45
83.6813	0	76	88	8	135	153	20	73	86	45	119	132	14	3	1	-118	0	1	-127	-3	-2	41	4	2	46
83.8042	0	75	86	7	135	153	21	72	85	45	119	131	13	3	1	-118	0	0	-128	-3	-3	39	4	1	44
83.927	0	76	87	7	137	153	20	72	86	45	119	131	13	3	1	-119	-1	1	-127	-2	-2	41	3	2	44
84.0499	0	75	87	7	136	154	20	73	86	46	119	132	14	2	1	-118	-1	1	-126	-3	-1	40	4	2	45
84.1728	0	76	86	7	136	154	20	72	85	46	119	132	14	2	1	-119	0	0	-125	-3	-2	40	4	2	45
84.2957	0	77	87	7	135	154	20	72	86	46	120	132	14	3	2	-118	0	2	-125	-3	-1	40	3	2	46
84.4186	0	77	88	8	137	154	20	72	87	45	119	132	14	2	1	-118	0	0	-126	-3	-1	40	4	2	45
84.5414	0	75	86	7	135	153	20	72	84	44	118	132	14	2	1	-119	0	0	-130	-2	-1	40	4	2	44
84.6643	0	75	85	7	135	153	21	72	85	44	118	131	13	3	2	-120	0	0	-129	-3	-1	40	3	2	44
84.7872	0	76	86	6	135	154	21	72	84	45	119	132	13	3	2	-119	0	0	-128	-2	0	39	3	1	45
84.9101	0	76	86	7	135	153	21	72	85	45	119	132	13	2	1	-119	0	1	-128	-4	-1	40	4	2	45
85.033	0	76	86	7	136	154	21	73	86	45	118	132	14	2	0	-119	-1	1	-126	-3	-1	39	4	3	45
85.1558	0	77	87	7	134	154	21	73	86	45	118	132	14	2	1	-118	-1	1	-125	-3	-2	40	4	2	46
85.2787	0	76	88	8	134	153	21	73	86	44	118	131	14	2	1	-120	0	0	-127	-2	-2	40	4	2	45
85.4016	0	75	85	7	134	152	21	71	84	44	117	130	14	3	1	-121	0	1	-130	-3	-2	38	4	2	45
85.5245	0	76	87	8	133	152	21	72	84	44	117	131	13	3	0	-120	0	1	-128	-3	-2	39	4	2	45
85.6474	0	77	86	7	134	153	22	71	85	44	117	131	13	3	2	-120	0	1	-128	-3	-2	38	5	1	45
85.7702	0	77	86	7	134	154	21	73	86	44	117	133	14	3	1	-120	0	2	-128	-3	-1	38	4	2	45
85.8931	0	77	87	7	133	154	21	73	86	44	117	132	15	3	1	-120	0	1	-127	-2	-2	39	4	2	45
86.016	0	77	88	7	133	154	22	73	86	45	117	133	14	2	0	-119	0	1	-126	-3	-2	39	4	1	46
86.1389	0	76	86	9	133	152	20	72	85	44	117	132	14	2	1	-120	0	2	-126	-2	-2	38	4	1	45
86.2618	0	76	85	7	133	152	20	72	84	44	117	131	15	2	0	-120	0	1	-126	-2	-1	39	4	2	45
86.3846	0	75	85	7	132	152	20	72	84	45	117	130	14	2	1	-119	0	1	-125	-2	-1	39	4	1	45
86.5075	0	77	87	7	134	153	20	73	86	45	118	131	14	3	1	-120	-1	0	-125	-3	-2	39	4	2	46
86.6304	0	77	87	8	134	153	21	73	86	45	117	131	13	3	1	-119	0	1	-125	-3	-1	39	5	1	45
86.7533	0	77	86	8	134	153	21	73	85	45	117	132	14	2	2	-118	-1	0	-124	-2	-2	40	4	2	46
86.8762	0	77	87	8	134	154	21	73	86	44	118	132	14	3	1	-119	0	0	-126	-2	-2	39	4	2	46
86.999	0	76	85	9	134	154	21	72	84	43	118	132	14	3	1	-121	0	0	-129	-4	-1	39	5	2	45
87.1219	0	77	85	8	134	154	22	72	85	44	117	132	14	3	1	-120	0	1	-127	-3	-2	38	4	2	45
87.2448	0	76	86	8	133	153	22	72	85	44	116	132	14	3	1	-119	-1	0	-128	-3	-1	38	5	1	46
87.3677	0	77	86	8	132	153	21	73	85	44	117	131	14	3	1	-118	0	1	-125	-3	-3	39	5	2	46
87.4906	0	77	87	7	132	153	21	73	86	45	116	131	14	3	2	-119	0	1	-125	-3	-2	38	3	1	46
87.6134	0	76	87	8	133	154	21	73	87	45	116	132	14	3	1	-119	0	0	-124	-3	-2	40	4	2	47
87.7363	0	77	87	8	133	153	20	73	86	44	117	131	14	3	2	-118	0	0	-125	-3	-2	39	5	2	46
87.8592	0	77	85	8	132	152	21	72	84	44	117	131	13	1	0	-121	0	0	-128	-2	-2	38	5	2	45
87.9821	0	77	85	6	132	152	21	72	84	44	116	130	14	3	0	-120	-1	0	-127	-3	-1	38	4	2	46
88.105	0	77	85	8	132	152	21	72	84	45	116	132	14	2	2	-120	0	1	-126	-2	-1	40	4	1	45
88.2278	0	76	85	6	132	153	21	72	85	45	116	131	13	3	1	-120	0	0	-124	-2	-1	39	4	2	45
88.3507	0	76	86	7	132	151	21	72	85	45	116	130	12	2	2	-117	0	1	-123	-3	-3	40	4	2	46
88.4736	0	76	86	6	132	151	20	72	85	46	117	130	13	2	0	-117	0	0	-123	-2	-2	40	4	2	47
88.5965	0	75	85	7	134	150	19	72	84	45	117	130	12	3	2	-119	0	1	-126	-2	-1	40	4	2	46
88.7194	0	76	84	7	133	150	20	71	83	45	118	128	12	2	0	-118	-1	1	-127	-3	-2	40	4	2	45
88.8422	0	75	84	7	134	150	20	71	83	45	118	129	13	3	2	-118	-1	1	-125	-3	-2	40	4	2	45
88.9651	0	74	84	6	135	151	20	71	84	45	117	130	13	3	1	-119	0	0	-125	-3	-2	41	4	2	44
89.088	0	75	85	7	135	151	20	71	84	45	118	130	13	3	1	-118	0	0	-125	-3	-1	41	5	1	45
89.2109	0	75	84	7	135	152	20	71	84	46	118	132	13	3	1	-116	0	0	-125	-3	-2	41	4	2	45
89.3338	0	75	85	7	135	153	19	71	83	46	119	132	13	2	2	-117	0	1	-124	-3	-1	41	4	2	45
89.4566	0	74	84	7	135	153	20	71	82	44	119	132	13	3	1	-119	0	1	-129	-2	-2	41	4	2	43
89.5795	0	74	82	6	135	153	20	70	82	45	118	131	13	1	0	-119	-1	0	-128	-3	-2	39	5	2	44
89.7024	0	73	81	7	135	153	20	69	81	44	120	133	14	2	1	-121	-1	0	-128	-3	-1	39	4	0	45
89.8253	0	73	80	6	136	156	21	69	81	44	119	134	13	2	1	-120	0	1	-127	-3	-1	39	4	2	45
89.9482	0	73	83	6	137	155	21	70	82	45	120	135	12	2	1	-118	0	0	-124	-2	-1	40	4	0	45
90.071	0	75	85	6	136	155	21	71	84	46	119	133	12	2	2	-116	0	1	-123	-2	-1	40	4	2	46
90.1939	0	75	85	8	136	154	19	71	85	45	119	132	13	3	1	-116	0	1	-125	-2	-2	41	4	1	46
90.3168	0	74	84	7	136	152	20	71	83	45	120	132	13	2	1	-119	0	1	-128	-3	-1	40	5	1	45
90.4397	0	76	84	6	137	154	20	71	83	45	120	132	13	2	0	-119	0	2	-127	-3	-2	40	4	1	45
90.5626	0	75	85	6	136	153	20	72	85	46	119	133	13	2	0	-119	0	1	-127	-4	-2	40	4	1	45
90.6854	0	76	86	7	136	155	20	72	85	44	119	133	14	2	1	-119	-1	1	-127	-3	-1	39	4	2	45
90.8083	0	75	87	6	136	155	20	72	85	46	120	134	14	4	1	-119	0	0	-126	-2	-1	40	4	1	45
90.9312	0	76	87	8	137	155	20	72	86	45	121	134	14	4	1	-118	0	0	-126	-3	-1	40	3	1	45
91.0541	0	75	85	8	136	155	20	71	84	44	120	133	14	3	1	-120	-1	1	-129	-3	-1	40	4	2	44
91.177	0	75	85	7	136	154	21	72	85	44	120	132	13	3	0	-119	0	1	-127	-2	-1	39	4	2	45
91.2998	0	76	85	6	136	154	20	72	83	45	120	133	14	3	1	-119	0	1	-127	-2	-2	39	4	2	45
91.4227	0	76	86	6	136	155	21	72	86	45	120	134	14	3	2	-119	-1	1	-126	-2	-2	40	4	2	45
91.5456	0	76	87	7	136	155	21	72	86	45	119	133	14	3	1	-119	-1	1	-125	-3	-2	40	4	2	45
91.6685	0	77	87	7	136	155	21	72	87	45	119	135	14	2	1	-118	0	1	-125	-2	-2	39	4	1	45
91.7914	0	77	86	8	136	154	21	73	86	45	120	135	14	3	1	-119	0	1	-128	-3	-1	39	4	2	45
91.9142	0	76	86	6	136	154	21	73	85	44	120	134	14	3	1	-120	0	0	-127	-3	-2	39	4	2	45
92.0371	0	76	86	7	135	155	20	73	86	44	120	133	15	2	1	-120	0	0	-127	-3	-1	39	5	1	45
92.16	0	76	87	7	136	155	22	72	86	45	120	133	14	3	1	-120	0	1	-126	-2	-1	39	4	2	45
92.2829	0	77	86	7	135	156	21	73	86	45	119	134	14	3	1	-118	0	1	-124	-3	-2	40	5	2	46
92.4058	0	76	88	7	135	155	21	73	87	45	119	136	14	2	1	-119	-1	0	-124	-3	-2	41	4	1	46
92.5286	0	77	87	8	135	154	20	73	86	44	119	134	14	3	1	-119	-1	1	-126	-3	-1	41	5	1	46
92.6515	0	77	86	7	135	153	21	71	84	44	119	133	14	3	1	-120	-1	1	-127	-3	-1	40	4	2	45
92.7744	0	77	86	7	135	154	20	72	86	45	119	134	14	2	0	-119	0	1	-125	-3	-2	40	4	2	46
92.8973	0	76	86	6	134	154	21	72	85	45	119	133	13	2	1	-119	0	1	-124	-3	-2	40	4	2	46
93.0202	0	75	87	6	135	153	21	72	85	46	119	134	13	2	0	-118	0	0	-124	-3	-2	40	4	1	45
93.143	0	76	86	6	135	153	21	72	86	46	119	135	12	2	1	-117	-1	0	-124	-3	-1	40	4	2	47
93.2659	0	76	87	7	136	154	20	72	87	46	119	135	13	3	1	-118	0	0	-125	-3	-2	41	5	1	46
93.3888	0	76	86	6	135	153	21	73	85	45	120	133	13	3	1	-120	0	1	-128	-2	-2	40	4	2	43
93.5117	0	75	85	8	136	153	21	71	84	44	119	134	13	3	1	-120	0	1	-128	-2	-2	40	5	2	44
93.6346	0	76	86	7	135	154	20	72	85	45	119	133	13	3	1	-118	0	1	-127	-2	-1	40	3	2	45
93.7574	0	77	86	7	134	154	20	72	86	45	119	132	14	2	1	-119	-1	0	-126	-3	-1	41	4	2	45
93.8803	0	77	87	7	135	154	20	72	86	45	119	133	14	3	1	-119	0	0	-125	-3	-2	40	5	1	45
94.0032	0	76	87	6	135	155	21	73	86	46	120	135	13	3	1	-117	0	0	-125	-2	-1	40	5	2	45
94.1261	0	76	86	8	135	154	19	72	85	45	119	134	13	2	1	-119	0	1	-127	-3	-2	40	4	2	45
94.249	0	76	85	7	135	152	20	72	85	45	120	133	13	3	1	-120	-1	2	-129	-3	-1	40	4	2	44
94.3718	0	76	86	6	134	153	21	72	85	45	118	133	13	3	1	-121	0	0	-127	-3	-2	40	5	2	45
94.4947	0	76	86	7	134	153	20	72	85	44	119	132	14	2	1	-119	0	1	-126	-2	-2	39	4	2	44
94.6176	0	76	86	7	135	152	20	72	86	45	118	133	14	3	1	-119	0	1	-126	-3	-2	40	5	2	45
94.7405	0	76	86	7	135	154	20	73	85	45	119	132	14	3	1	-119	-1	0	-126	-4	-1	41	4	1	45
94.8634	0	75	86	7	135	154	20	72	85	46	119	134	14	2	2	-120	0	1	-126	-3	-2	40	4	1	45
94.9862	0	75	84	8	135	152	21	71	83	45	118	132	13	2	1	-120	0	2	-129	-4	-1	39	5	2	43
95.1091	0	75	85	7	135	153	20	71	84	44	118	132	14	3	0	-121	0	1	-128	-3	-1	39	5	1	44
95.232	0	75	86	8	135	152	20	72	85	44	118	132	14	2	1	-120	0	1	-128	-3	-1	39	5	3	44
95.3549	0	76	86	7	135	153	21	72	86	44	119	133	14	2	1	-121	0	0	-128	-2	-1	39	3	2	44
95.4778	0	76	87	7	135	154	21	73	86	45	118	134	15	3	1	-120	0	0	-126	-3	-1	39	5	1	45
95.6006	0	77	87	7	135	154	21	73	88	45	119	133	14	2	0	-120	0	1	-125	-2	-1	39	4	2	45
95.7235	0	76	87	8	134	152	19	73	86	44	118	132	14	2	1	-120	-1	1	-126	-3	-2	40	5	1	45
95.8464	0	76	86	7	134	151	21	72	85	45	118	133	14	3	1	-121	0	2	-128	-3	-2	38	4	1	45
95.9693	0	76	86	7	134	152	20	72	85	45	118	132	15	3	1	-120	0	1	-127	-3	-2	38	5	2	45
96.0922	0	76	87	7	133	152	21	72	85	44	118	131	14	3	1	-120	0	1	-126	-3	-1	39	4	2	45
96.215	0	76	87	8	134	153	21	72	86	45	117	132	13	3	1	-120	0	1	-125	-4	-2	40	5	2	46
96.3379	0	77	86	7	134	152	21	73	85	45	119	133	13	3	0	-119	0	0	-125	-4	-1	39	5	1	46
96.4608	0	77	87	8	134	153	20	72	87	45	118	133	14	3	1	-119	-1	2	-125	-3	-2	40	5	1	46
96.5837	0	76	84	7	134	152	20	72	85	45	118	132	14	3	1	-120	0	0	-127	-3	-2	39	4	2	45
96.7066	0	76	85	7	133	151	20	72	84	45	117	131	14	3	0	-120	0	1	-126	-3	-1	40	4	1	45
96.8294	0	75	85	7	133	152	20	72	84	46	116	131	13	3	1	-120	0	1	-125	-3	-2	40	5	2	45
96.9523	0	76	87	7	133	152	20	71	85	45	118	132	13	3	2	-119	0	0	-125	-2	-2	40	5	2	45
97.0752	0	77	88	8	133	152	21	72	87	45	119	132	13	3	1	-119	0	1	-124	-3	-2	40	4	2	46
97.1981	0	76	88	7	135	153	20	73	87	45	117	133	13	2	1	-119	0	1	-125	-3	-1	40	5	1	46
97.321	0	77	86	8	134	151	20	73	85	44	117	132	14	3	0	-120	0	1	-128	-4	-2	40	4	1	45
97.4438	0	76	85	7	134	151	20	73	85	46	117	131	13	3	1	-121	0	2	-127	-3	-1	40	4	2	45
97.5667	0	76	86	6	135	152	19	72	85	45	116	131	14	2	1	-120	0	0	-126	-3	-1	41	4	2	45
97.6896	0	75	86	6	134	152	20	72	85	45	117	131	14	3	1	-120	0	0	-126	-3	-1	39	5	2	44
97.8125	0	75	88	7	134	152	20	72	85	45	118	132	13	3	0	-120	-1	0	-126	-3	-1	40	4	2	45
97.9354	0	77	87	7	134	152	20	73	86	45	119	133	14	2	1	-119	0	0	-125	-3	-1	40	5	0	45
98.0582	0	76	87	7	135	153	20	72	86	45	118	133	13	3	1	-119	0	1	-126	-3	-2	40	5	2	46
98.1811	0	75	85	8	134	152	21	72	84	44	118	131	13	2	1	-121	0	1	-129	-4	-1	39	5	1	43
98.304	0	76	86	7	134	151	21	72	85	44	119	131	13	2	1	-120	0	1	-129	-3	-1	40	5	1	44
98.4269	0	76	86	7	134	152	20	73	85	44	119	132	14	4	1	-120	-1	1	-127	-3	-2	39	3	2	44
98.5498	0	75	86	7	134	153	20	72	86	45	118	132	13	2	1	-120	0	0	-126	-3	-1	40	4	2	45
98.6726	0	77	87	7	135	151	21	72	86	46	118	133	14	3	2	-120	0	0	-125	-3	-1	40	4	2	45
98.7955	0	76	87	7	136	154	20	73	87	45	119	134	14	2	1	-119	0	1	-125	-4	-1	39	4	2	45
98.9184	0	76	87	9	136	152	21	73	86	44	118	132	14	3	1	-120	0	0	-128	-3	-1	39	4	2	45
99.0413	0	75	86	8	134	152	21	72	85	44	118	132	15	2	1	-121	0	1	-128	-3	-1	38	4	2	43
99.1642	0	76	86	7	134	152	21	71	85	45	118	131	14	2	1	-120	-1	0	-126	-3	-2	39	4	1	45
99.287	0	76	86	7	134	152	20	72	86	45	118	132	14	3	1	-120	-1	1	-126	-3	-1	40	4	1	45
99.4099	0	76	88	6	134	152	19	73	85	45	119	132	14	3	1	-120	0	1	-125	-3	-1	40	4	2	46
99.5328	0	78	88	8	135	154	21	73	87	45	119	134	15	3	2	-119	0	0	-129	-3	-2	39	4	2	45
99.6557	0	77	88	8	134	152	21	74	87	45	119	134	15	2	1	-120	0	1	-128	-2	-1	39	4	0	45
99.7786	0	74	84	7	134	151	21	71	84	44	119	132	14	3	1	-121	0	1	-127	-3	-1	39	4	2	45
99.9014	0	74	84	7	134	152	20	70	83	44	119	132	14	2	1	-122	0	1	-126	-2	-2	39	4	1	45
100.024	0	73	83	6	133	152	20	70	82	45	118	132	14	3	0	-120	0	0	-126	-3	-1	39	4	3	45
100.147	0	74	83	7	134	153	21	69	82	45	118	132	13	2	1	-119	0	1	-125	-2	-2	40	5	2	46
100.27	0	74	83	6	134	152	21	71	83	45	118	133	13	3	1	-119	0	0	-125	-2	-1	40	4	1	46
100.393	0	74	84	7	134	152	20	70	83	45	118	133	13	3	1	-118	0	0	-124	-3	-1	40	4	2	47
100.516	0	74	84	7	135	153	20	70	83	44	119	131	13	2	1	-120	0	1	-127	-2	-2	39	4	2	45
100.639	0	74	83	7	134	152	21	71	83	44	119	132	14	2	0	-121	0	1	-128	-3	-1	38	4	2	44
100.762	0	73	82	8	134	153	21	71	80	44	117	131	14	3	1	-121	-1	1	-128	-2	-1	38	4	1	45
100.884	0	74	82	7	134	153	21	70	82	44	118	133	14	2	1	-120	-1	1	-127	-3	-1	38	4	3	45
101.007	0	74	83	8	133	153	22	70	82	44	119	135	13	2	0	-120	0	1	-125	-3	-1	38	4	1	46
101.13	0	74	83	7	133	152	20	71	83	44	118	135	14	2	1	-120	0	0	-125	-2	-1	38	4	1	46
101.253	0	73	81	7	133	150	20	69	81	44	118	133	15	3	1	-121	0	1	-127	-2	-1	38	5	1	45
101.376	0	73	82	8	133	151	21	70	80	43	117	132	13	3	1	-121	-1	1	-126	-4	-2	38	5	1	46
101.499	0	74	82	6	132	150	21	69	81	45	117	131	12	2	0	-120	0	0	-126	-3	-1	38	5	3	45
101.622	0	74	83	7	133	150	20	70	82	44	117	131	13	3	0	-120	0	1	-124	-3	-1	40	4	3	46
101.745	0	75	83	6	132	151	21	71	83	45	117	131	12	2	1	-120	0	1	-124	-2	-2	40	4	2	46
101.868	0	74	84	8	133	151	19	71	83	45	118	131	13	2	1	-119	0	0	-125	-2	-1	40	4	2	46
101.99	0	73	82	7	132	149	19	70	82	43	116	130	13	3	1	-120	0	1	-127	-3	-1	39	4	2	44
102.113	0	75	83	7	132	150	20	71	82	44	117	130	12	2	1	-121	0	1	-127	-2	-1	38	4	0	45
102.236	0	75	82	6	133	150	19	71	81	45	118	130	12	2	1	-120	0	1	-125	-3	-2	39	4	1	45
102.359	0	76	86	7	133	151	19	72	86	45	118	132	13	3	0	-118	0	0	-126	-3	-2	39	4	1	45
102.482	0	78	89	7	134	151	21	74	87	45	118	135	14	3	1	-119	0	0	-127	-3	-2	38	4	0	45
102.605	0	77	88	8	133	151	20	74	87	44	118	132	14	2	1	-119	-1	0	-126	-2	-2	39	4	1	45
102.728	0	76	86	7	133	149	20	73	85	44	117	131	13	3	1	-121	0	1	-126	-3	-1	40	3	2	45
102.851	0	74	85	7	133	150	20	72	84	44	118	132	13	3	1	-120	0	0	-126	-3	-1	39	5	0	45
102.973	0	75	84	7	133	151	21	71	82	44	118	135	14	3	1	-120	0	0	-126	-3	-2	39	5	0	45
103.096	0	74	83	6	132	153	21	70	83	44	117	134	13	3	1	-121	0	1	-125	-3	-1	39	4	2	45
103.219	0	75	84	7	133	152	21	71	84	45	118	134	13	2	1	-119	0	1	-125	-3	-1	39	4	2	46
103.342	0	75	84	7	133	152	19	70	82	44	117	133	14	3	1	-119	0	1	-125	-3	-1	39	4	1	45
103.465	0	73	83	7	132	150	20	70	81	44	117	132	13	3	1	-120	-1	1	-126	-3	-1	40	5	0	45
103.588	0	74	83	6	133	151	20	70	82	45	118	131	12	3	1	-119	-1	1	-124	-3	-1	40	4	2	45
103.711	0	75	84	6	134	152	19	72	83	46	117	131	13	3	1	-118	-1	1	-125	-3	-1	40	4	2	44
103.834	0	75	85	8	134	152	20	71	84	45	118	132	13	2	1	-118	0	0	-125	-2	-1	40	4	2	45
103.956	0	76	86	7	134	153	20	72	85	45	119	132	13	3	1	-119	0	1	-124	-3	-1	40	4	2	46
104.079	0	76	85	7	134	152	18	73	85	45	118	132	13	3	1	-119	0	0	-126	-4	-1	40	3	2	45
104.202	0	76	86	7	134	151	20	72	84	44	119	131	12	2	0	-119	0	1	-127	-4	-2	40	4	2	45
104.325	0	76	87	7	134	151	19	73	86	44	118	132	13	2	0	-119	-1	1	-127	-4	-2	39	4	2	44
104.448	0	77	86	7	134	151	19	72	87	45	118	131	13	2	0	-120	0	0	-126	-3	-2	40	3	2	44
104.571	0	75	86	7	134	152	20	72	85	45	118	132	13	2	1	-119	0	1	-126	-3	-1	40	3	2	45
104.694	0	76	86	7	135	152	20	72	86	46	118	132	13	3	1	-119	0	1	-125	-3	-2	40	4	2	45
104.817	0	76	87	8	134	152	19	72	85	44	118	132	13	3	1	-119	-1	0	-127	-3	-2	40	4	2	45
104.94	0	75	85	9	135	151	20	71	84	45	118	132	13	3	1	-121	0	0	-131	-3	-2	38	4	2	42
105.062	0	75	85	8	135	152	21	71	84	45	118	132	14	3	1	-122	0	1	-129	-3	-1	37	4	2	43
105.185	0	75	86	8	134	151	21	72	83	44	118	131	13	2	0	-120	0	1	-128	-3	-2	38	4	1	45
105.308	0	75	86	7	133	152	20	72	84	44	117	131	14	2	1	-121	0	1	-127	-3	-1	38	4	2	44
105.431	0	75	86	7	134	151	20	71	85	45	118	131	14	3	1	-121	0	1	-126	-3	-2	38	4	2	45
105.554	0	75	85	8	134	152	20	70	85	44	118	131	14	2	1	-119	0	1	-127	-2	-1	38	5	1	45
105.677	0	74	84	9	133	149	21	71	84	45	117	130	13	2	1	-121	0	1	-129	-3	-1	38	4	1	44
105.8	0	75	85	10	133	149	20	72	84	45	117	129	14	2	2	-121	-1	1	-130	-4	-1	38	4	1	44
105.923	0	75	84	9	132	150	21	71	84	45	116	129	14	3	1	-121	0	1	-129	-3	-2	38	4	2	44
106.045	0	75	86	9	132	149	21	71	85	45	116	129	14	3	1	-122	0	1	-127	-3	-1	37	4	2	45
106.168	0	76	85	9	132	149	21	70	86	45	116	129	14	2	0	-121	-1	1	-126	-2	-2	38	5	1	45
106.291	0	76	86	8	132	150	21	71	85	45	117	129	14	4	0	-120	0	0	-125	-3	-1	37	4	2	45
106.414	0	75	85	10	132	147	20	72	84	44	115	128	13	2	1	-121	0	2	-129	-4	-1	37	4	2	45
106.537	0	75	85	9	132	148	21	72	84	44	115	127	14	3	1	-121	0	1	-128	-3	-1	36	5	1	45
106.66	0	75	86	10	132	148	21	72	84	46	115	126	14	3	0	-120	0	1	-128	-4	-1	38	4	1	45
106.783	0	76	86	9	132	149	20	71	85	46	115	127	14	3	1	-121	0	1	-127	-3	-1	38	4	2	45
106.906	0	77	86	8	132	149	20	72	85	46	116	127	14	3	1	-121	-1	0	-127	-3	-2	38	4	1	45
107.028	0	76	86	9	132	150	20	71	87	46	117	129	15	2	1	-121	0	1	-126	-3	-2	37	4	1	45
107.151	0	75	86	11	133	148	20	71	85	45	116	128	14	3	0	-120	0	2	-127	-3	-2	37	5	1	45
107.274	0	75	85	10	132	148	21	71	84	45	116	127	13	2	1	-122	0	0	-129	-3	-2	37	4	1	44
107.397	0	75	85	10	132	148	20	71	84	46	115	127	13	3	1	-122	0	1	-129	-3	-2	37	5	2	45
107.52	0	75	86	9	132	148	21	71	85	46	117	127	14	3	1	-123	0	1	-127	-3	-1	37	3	3	45
107.643	0	76	85	10	134	148	20	72	85	46	116	127	14	2	1	-121	0	1	-125	-3	-1	37	4	1	45
107.766	0	76	86	9	132	149	21	71	85	46	116	127	14	3	1	-121	0	1	-126	-2	-3	37	4	2	45
107.889	0	75	87	10	133	149	20	72	86	45	117	129	14	3	1	-121	-1	1	-126	-3	-1	37	4	1	45
108.012	0	75	86	11	132	148	21	71	85	45	116	128	14	2	1	-121	0	0	-128	-3	-2	37	4	1	44
108.134	0	75	86	11	133	149	20	71	84	46	116	127	14	3	1	-122	0	1	-129	-2	-1	37	4	1	45
108.257	0	75	85	11	134	149	22	71	84	47	117	127	13	3	1	-121	0	1	-128	-3	-2	37	4	2	44
108.38	0	75	86	10	133	149	21	72	84	46	117	127	14	2	1	-121	0	0	-126	-3	-2	37	4	2	45
108.503	0	76	87	11	133	149	21	72	85	46	117	128	14	3	2	-122	0	0	-126	-3	-2	38	4	1	45
108.626	0	76	86	10	134	149	21	72	86	45	117	128	14	3	0	-120	0	0	-125	-3	-1	37	5	1	45
108.749	11	75	87	11	134	149	20	70	85	46	117	128	14	3	1	-121	0	1	-126	-3	-1	37	4	2	45
108.872	0	74	84	11	133	149	21	70	84	46	117	127	13	2	1	-122	0	0	-128	-3	-2	37	4	2	45
108.995	0	75	85	10	133	149	20	71	82	46	118	128	14	3	1	-122	0	1	-127	-3	-1	38	5	2	45
109.117	0	75	85	9	133	150	20	71	83	45	116	127	14	4	1	-120	0	1	-126	-2	-2	37	3	2	45
109.24	0	75	85	9	133	149	21	70	84	46	117	128	14	2	0	-120	0	0	-125	-3	-2	38	4	2	45
109.363	0	76	87	10	134	151	21	72	85	45	117	128	14	3	1	-121	0	1	-126	-3	-1	37	4	2	45
109.486	0	75	87	9	133	151	21	72	86	45	117	129	15	3	1	-119	0	0	-125	-2	-2	37	4	2	46
109.609	0	75	86	11	133	150	20	71	84	45	118	128	14	3	1	-120	0	1	-127	-3	-1	36	4	3	45
109.732	0	75	85	10	134	150	22	71	84	46	117	127	14	2	1	-121	0	2	-128	-3	-1	37	4	1	45
109.855	0	75	85	10	134	150	22	71	84	46	118	128	13	2	1	-121	0	1	-128	-2	-1	37	4	2	45
109.978	0	75	85	9	134	150	21	72	85	46	118	128	15	2	1	-122	-1	1	-126	-3	-2	38	4	2	45
110.1	0	75	86	10	134	151	21	72	85	46	118	129	15	2	2	-120	0	0	-126	-2	-2	37	4	2	44
110.223	0	76	87	9	134	151	22	72	86	46	117	128	14	2	1	-121	0	1	-125	-3	-1	37	5	2	46
110.346	0	76	87	9	134	150	21	72	85	45	118	129	14	3	2	-121	0	1	-125	-3	-2	37	4	2	46
110.469	0	75	85	10	134	151	22	72	84	45	117	127	14	3	1	-121	0	0	-128	-3	-2	37	4	2	45
110.592	0	75	86	9	133	151	21	70	84	46	117	128	14	2	2	-122	0	0	-125	-3	-1	37	4	2	45
110.715	0	75	85	10	134	150	22	72	84	46	118	128	14	2	1	-121	0	1	-126	-3	-2	37	4	2	45
110.838	0	76	86	9	133	150	20	72	85	45	117	129	15	2	2	-120	0	0	-125	-3	-1	37	4	1	45
110.961	0	75	87	9	135	151	21	72	85	45	117	129	15	3	1	-120	-1	1	-125	-3	-1	38	3	2	46
111.084	0	76	86	9	134	151	21	71	86	45	118	129	14	3	2	-119	0	1	-124	-3	-1	38	5	2	46
111.206	0	76	86	9	133	152	19	72	85	45	117	130	14	2	1	-119	0	1	-126	-2	-2	38	4	2	46
111.329	0	76	85	9	133	150	21	71	84	45	117	129	13	3	1	-121	0	0	-128	-3	-1	38	4	2	45
111.452	0	75	85	9	133	150	20	71	83	45	118	128	13	3	0	-120	0	1	-126	-4	-1	38	4	1	45
111.575	0	75	86	9	135	150	20	71	84	46	117	129	14	3	1	-121	0	0	-126	-2	-2	37	4	2	45
111.698	0	76	85	9	134	151	20	72	84	44	117	128	14	3	0	-120	0	0	-126	-3	-1	38	4	2	45
111.821	0	75	87	8	134	151	20	72	86	45	117	128	14	2	1	-120	0	1	-125	-3	-1	38	5	1	46
111.944	0	76	87	8	134	151	21	72	85	44	117	130	13	3	2	-119	0	0	-124	-3	-2	38	4	1	46
112.067	0	76	87	9	133	151	20	72	84	43	116	129	13	3	1	-120	0	1	-126	-3	-1	39	3	2	45
112.189	0	75	85	9	134	150	20	72	83	45	117	128	14	2	1	-121	0	1	-130	-3	-2	38	4	2	45
112.312	0	76	85	9	133	150	21	72	84	44	116	128	13	3	1	-121	0	1	-128	-3	-2	37	4	2	44
112.435	0	76	85	9	133	150	21	72	85	45	117	128	13	3	1	-121	0	1	-127	-3	-2	37	4	1	45
112.558	0	75	86	8	134	151	21	72	85	45	117	128	14	2	1	-121	-1	1	-126	-2	-1	38	4	3	45
112.681	0	77	86	8	133	151	20	71	85	45	117	129	14	3	0	-120	0	1	-125	-2	-1	38	4	2	46
112.804	0	76	87	8	133	151	21	73	86	45	116	130	14	2	1	-119	0	1	-125	-2	-1	37	4	1	46
112.927	0	76	86	9	134	151	20	71	85	45	116	129	14	2	1	-120	0	0	-127	-2	-1	39	4	2	46
113.05	0	76	84	8	133	149	21	71	84	44	117	128	13	2	2	-121	0	1	-128	-3	-1	38	4	2	45
113.172	0	76	84	8	132	150	21	72	84	44	117	128	13	3	0	-121	0	1	-128	-3	-1	38	4	2	46
113.295	0	76	86	8	133	150	21	71	83	45	116	128	14	3	1	-120	0	1	-126	-3	-1	38	4	1	45
113.418	0	75	86	9	133	150	21	72	84	44	116	129	14	2	1	-120	0	1	-125	-3	-2	38	4	2	45
113.541	0	76	86	7	134	151	21	72	85	45	117	129	13	2	1	-120	0	1	-125	-3	-2	38	4	2	46
113.664	0	76	86	7	133	151	21	72	86	45	117	129	14	2	0	-119	0	0	-125	-3	-1	39	4	2	47
113.787	0	76	87	8	133	152	21	72	85	44	117	130	13	2	1	-119	0	0	-126	-3	-2	38	4	2	46
113.91	0	75	85	8	133	150	20	71	84	43	117	129	14	3	1	-121	0	0	-129	-3	-1	38	5	1	45
114.033	0	75	85	8	133	150	22	71	85	45	116	129	14	2	2	-120	0	1	-130	-3	-2	37	4	1	45
114.156	0	75	87	9	133	150	22	72	84	44	117	128	15	3	1	-120	0	1	-128	-3	-1	37	4	2	46
114.278	0	76	87	8	133	150	21	72	84	44	116	129	15	3	1	-119	0	0	-126	-3	-3	38	4	2	45
114.401	0	76	86	7	134	151	22	72	85	45	117	131	14	4	1	-118	0	1	-125	-2	-2	38	4	2	46
114.524	0	76	86	8	134	153	21	72	86	45	117	130	13	3	0	-118	0	1	-124	-3	-1	39	4	2	45
114.647	0	77	86	9	135	153	20	73	86	44	118	131	14	3	1	-118	0	0	-125	-3	-2	39	4	2	47
114.77	0	77	86	6	134	152	23	73	85	44	118	133	15	3	1	-118	0	0	-126	-2	-1	38	4	1	46
114.893	0	77	87	7	134	154	22	74	87	45	118	134	14	2	1	-116	0	0	-123	-3	-1	40	5	1	49
115.016	0	78	87	7	132	154	22	74	87	45	116	132	14	3	1	-118	0	1	-123	-3	-1	40	5	2	48
115.139	0	78	88	7	133	153	22	74	87	45	117	132	13	3	1	-117	0	1	-124	-3	-2	39	4	2	48
115.261	0	78	88	8	133	153	21	75	88	45	117	132	13	3	2	-117	0	1	-123	-3	-2	39	4	2	47
115.384	0	77	88	7	133	153	22	75	88	46	117	132	13	3	1	-116	0	1	-123	-3	-2	40	4	2	48
115.507	0	77	88	9	132	153	20	74	87	45	116	132	12	3	1	-117	0	1	-124	-2	-2	40	4	2	47
115.63	0	77	87	7	133	151	21	73	86	46	115	131	12	2	1	-118	0	0	-127	-3	-1	40	5	1	46
115.753	0	77	87	8	133	151	19	73	85	44	116	131	13	3	1	-118	0	1	-125	-4	-2	40	4	2	45
115.876	0	77	86	7	132	150	19	73	85	45	116	130	13	3	1	-118	0	1	-126	-3	-1	41	4	2	45
115.999	0	77	86	7	133	151	20	73	85	46	117	129	12	2	0	-118	0	1	-124	-3	-3	40	4	1	45
116.122	0	78	87	7	132	152	19	74	86	46	117	130	12	2	0	-118	0	1	-124	-3	-2	41	4	2	45
116.244	0	77	88	7	134	152	20	73	87	46	118	131	13	2	2	-118	0	1	-124	-3	-2	41	5	1	46
116.367	0	77	88	8	134	152	19	72	86	45	117	130	12	3	1	-118	0	1	-127	-2	-1	40	5	1	45
116.49	0	76	86	6	133	150	19	72	85	44	117	130	13	3	1	-119	0	2	-130	-2	-2	39	4	2	44
116.613	0	76	86	7	133	150	19	73	85	45	116	130	13	3	2	-120	0	1	-128	-2	-1	39	4	1	45
116.736	0	76	85	7	133	150	21	73	85	44	117	129	11	3	1	-119	0	1	-127	-3	-2	39	4	1	45
116.859	0	76	87	7	133	151	19	73	85	45	117	129	13	3	1	-119	0	1	-126	-3	-2	40	4	2	45
116.982	0	77	87	7	133	151	20	72	86	45	116	130	13	2	1	-118	-1	1	-125	-3	-1	41	4	1	45
117.105	0	78	87	7	133	151	19	73	87	46	117	130	13	3	1	-118	-1	1	-124	-3	-2	41	4	1	46
117.228	0	76	87	8	133	150	20	72	85	44	118	130	13	3	1	-119	-1	1	-127	-3	-1	39	4	1	46
117.35	0	76	86	8	133	150	21	71	85	44	117	129	12	3	1	-120	0	0	-128	-2	-1	40	4	2	45
117.473	0	76	85	8	134	151	20	72	85	44	117	129	13	3	2	-120	0	1	-127	-3	-1	39	5	2	44
117.596	0	76	86	7	133	150	20	72	85	45	117	130	13	3	1	-119	0	1	-126	-3	-2	40	4	2	45
117.719	0	77	87	7	134	151	19	72	84	45	118	131	13	2	1	-119	-1	1	-125	-3	-1	40	4	2	46
117.842	0	76	86	7	134	151	19	72	85	45	118	130	13	3	0	-119	-1	1	-124	-3	-1	40	4	1	46
117.965	0	76	87	8	134	151	19	73	85	45	117	130	13	3	1	-119	0	1	-126	-3	-2	40	4	1	46
118.088	0	76	86	7	134	150	20	72	84	44	118	130	13	3	1	-120	0	2	-128	-3	-2	40	4	2	44
118.211	0	75	86	7	134	151	20	72	84	45	117	130	13	2	1	-120	0	0	-127	-3	-2	39	4	2	45
118.333	0	75	87	7	135	152	20	72	85	44	118	130	13	2	1	-120	0	1	-127	-2	0	39	4	2	46
118.456	0	76	86	6	134	152	20	72	86	45	118	131	13	3	0	-120	0	1	-127	-2	-1	39	5	1	46
118.579	0	76	87	7	135	152	21	71	85	45	119	130	13	3	1	-119	0	0	-125	-2	-2	40	4	1	46
118.702	0	77	87	8	134	151	20	73	85	44	118	132	14	3	1	-119	0	0	-125	-3	-1	39	4	1	46
118.825	0	75	85	8	134	151	21	71	83	43	118	131	13	2	0	-120	0	0	-127	-3	-1	38	5	1	45
118.948	0	75	84	7	133	151	20	71	84	44	118	130	13	2	2	-120	0	1	-127	-2	-1	39	4	1	46
119.071	0	75	85	8	134	152	21	72	84	43	117	130	13	2	1	-120	0	1	-127	-3	-1	39	5	2	46
119.194	0	76	85	7	133	150	21	72	83	44	118	129	13	3	1	-120	0	1	-126	-3	-1	39	4	2	46
119.316	0	76	85	7	134	151	20	72	84	45	116	130	14	3	1	-121	-1	2	-125	-2	-2	39	4	3	45
119.439	0	75	85	6	134	151	20	71	84	45	117	130	13	2	1	-120	0	2	-125	-3	-1	40	4	3	46
119.562	0	75	86	8	134	152	20	71	83	44	118	130	13	3	2	-119	0	1	-125	-3	-2	40	4	2	46
119.685	0	75	84	8	133	150	20	71	83	43	117	129	12	2	1	-119	-1	1	-127	-3	-1	39	5	1	45
119.808	0	75	85	8	134	148	20	70	82	44	117	128	12	2	2	-121	0	1	-128	-4	0	39	4	2	45
119.931	0	75	84	8	133	149	20	71	83	44	118	128	12	3	1	-120	0	1	-127	-3	-1	39	4	1	45
120.054	0	74	83	8	133	149	20	70	82	44	117	127	12	2	1	-120	-1	1	-127	-3	-1	38	4	1	46
120.177	0	74	84	9	133	150	21	71	83	44	117	127	12	2	1	-121	-1	1	-128	-3	-2	37	4	1	45
120.3	0	75	85	8	133	149	21	71	83	46	117	127	12	2	1	-121	0	0	-128	-3	-1	38	3	2	45
120.422	0	75	85	9	133	148	19	71	83	45	118	128	13	3	1	-121	-1	1	-128	-3	-2	38	4	1	45
120.545	0	74	83	10	134	147	20	70	82	46	117	126	13	3	1	-122	-1	1	-130	-3	-1	38	4	1	42
120.668	0	74	82	11	133	147	19	69	82	45	116	126	14	3	1	-123	0	0	-129	-2	-1	37	5	2	43
120.791	0	74	83	11	132	147	20	70	81	47	116	126	13	2	1	-122	0	1	-130	-2	-1	37	4	3	44
120.914	0	74	83	11	132	148	21	70	82	46	117	126	14	3	0	-121	0	0	-129	-2	-1	37	5	2	45
121.037	0	74	84	12	133	147	21	70	82	46	116	126	13	3	1	-121	0	1	-128	-2	-1	37	4	2	46
121.16	0	74	85	11	133	148	21	71	83	47	116	127	14	3	1	-121	-1	1	-126	-3	-1	37	4	1	45
121.283	0	74	84	13	132	147	20	70	82	47	118	126	14	2	1	-121	0	1	-128	-3	-1	37	4	2	45
121.405	0	74	83	13	132	146	22	69	82	46	115	124	14	3	1	-122	-1	0	-131	-2	-2	36	4	2	43
121.528	0	74	82	13	132	146	20	70	82	46	115	124	15	2	0	-122	0	1	-129	-3	-1	36	5	2	45
121.651	0	74	83	12	132	146	22	70	82	46	115	124	15	2	0	-121	-1	1	-128	-3	-1	35	4	1	44
121.774	0	74	83	12	132	147	21	69	81	47	115	125	14	2	1	-121	0	0	-127	-2	-1	36	5	2	45
121.897	0	74	84	12	132	147	21	70	82	47	116	126	15	3	0	-121	0	1	-126	-3	-2	36	4	1	45
122.02	0	75	84	13	133	147	21	70	82	47	116	125	13	3	1	-121	0	0	-126	-3	-1	36	4	2	45
122.143	0	74	82	13	132	146	22	69	81	46	115	124	13	3	1	-121	0	1	-128	-2	-1	35	4	1	43
122.266	0	74	82	13	132	146	22	70	82	47	115	123	14	2	1	-121	0	1	-127	-2	-1	35	4	1	44
122.388	0	74	84	13	132	145	22	70	81	47	115	124	15	2	0	-121	-1	1	-127	-3	-2	35	4	2	44
122.511	0	75	85	13	132	147	23	70	82	47	116	125	15	3	1	-120	0	2	-127	-3	-1	35	4	2	45
122.634	0	75	85	12	133	148	22	70	83	46	116	126	15	3	2	-120	0	1	-124	-2	-1	35	4	1	45
122.757	0	75	85	12	133	147	22	71	83	46	116	126	14	3	0	-121	-1	0	-124	-2	-2	36	4	1	45
122.88	0	74	85	12	132	147	21	70	82	46	115	125	14	2	0	-120	0	1	-125	-3	-1	37	4	2	46
123.003	0	74	82	12	132	146	21	70	81	46	115	123	14	3	1	-121	0	0	-127	-3	-1	36	4	1	45
123.126	0	75	84	13	132	146	22	70	81	47	116	124	13	3	2	-120	-1	0	-127	-3	-2	35	4	2	44
123.249	0	75	85	12	132	147	23	70	82	47	115	125	14	2	0	-121	0	1	-127	-3	-2	36	3	2	45
123.372	0	75	85	11	133	147	21	70	82	46	115	125	15	3	1	-120	0	0	-125	-3	-1	36	5	1	44
123.494	0	76	85	12	133	148	21	71	84	47	116	125	14	3	1	-120	0	0	-124	-3	-1	36	4	2	45
123.617	0	76	86	11	134	148	21	72	83	46	117	125	15	2	1	-121	-1	1	-125	-3	-2	37	4	2	45
123.74	0	75	85	13	133	147	21	70	83	46	116	125	13	2	1	-120	0	1	-127	-3	-1	37	4	1	45
123.863	0	75	84	11	133	146	21	70	83	47	115	124	13	2	1	-121	0	1	-127	-3	-1	37	4	2	44
123.986	0	75	84	12	132	147	21	70	83	47	115	124	14	2	1	-121	0	1	-128	-3	-2	36	4	2	45
124.109	0	75	85	13	134	148	22	71	82	47	117	126	16	2	1	-121	0	1	-128	-3	-1	34	5	2	45
124.232	0	75	86	12	133	149	22	71	84	46	116	127	15	4	1	-120	0	1	-126	-3	-1	35	5	1	45
124.355	0	74	86	11	133	149	22	71	85	46	116	126	15	3	1	-120	0	1	-124	-3	-1	36	4	2	45
124.477	0	75	87	11	133	147	22	71	84	46	116	128	13	2	0	-119	0	0	-123	-3	-2	36	4	2	46
124.6	0	75	84	12	133	147	20	71	83	46	116	126	13	2	1	-120	0	0	-125	-3	-1	37	4	1	46
124.723	0	75	84	10	133	148	22	71	83	46	117	126	13	2	1	-120	-1	0	-127	-3	-2	36	5	1	45
124.846	0	75	85	11	133	148	21	71	83	45	117	126	13	2	0	-121	-1	2	-127	-3	-1	36	4	2	46
124.969	0	75	86	11	134	149	22	71	84	46	116	127	14	2	1	-121	0	1	-127	-2	-1	36	4	2	45
125.092	0	76	86	11	133	151	22	71	85	46	116	127	15	3	1	-120	0	0	-127	-3	-2	36	4	2	46
125.215	0	75	86	11	132	150	23	72	84	45	116	128	15	3	1	-120	0	1	-125	-3	-2	36	4	1	46
125.338	0	75	86	11	132	149	21	71	84	46	116	128	15	3	2	-120	0	1	-125	-3	-2	36	5	1	46
125.46	0	75	84	11	132	148	20	70	83	45	115	126	14	3	1	-121	0	1	-125	-3	-1	37	4	2	46
125.583	0	75	84	9	133	148	21	70	83	45	116	126	13	2	0	-120	-1	1	-124	-3	-2	38	4	1	46
125.706	0	75	84	9	133	148	20	70	83	45	115	126	14	2	1	-119	0	1	-123	-2	-1	38	4	2	46
125.829	0	76	85	10	134	149	21	71	84	44	116	129	15	3	1	-120	0	0	-126	-3	-1	38	4	1	47
125.952	0	76	87	11	133	150	22	73	86	46	117	130	14	2	1	-121	-1	0	-128	-3	-1	37	4	0	46
126.075	0	76	87	11	132	150	21	73	86	45	116	128	14	3	1	-121	0	1	-126	-3	-1	37	4	2	47
126.198	0	75	86	10	132	149	21	72	83	45	116	126	13	3	1	-122	0	1	-127	-3	-2	36	4	0	45
126.321	0	76	85	9	132	148	21	72	83	46	116	126	14	2	1	-121	0	1	-125	-3	-1	37	5	3	46
126.444	0	76	84	9	133	148	20	72	83	45	115	126	14	2	1	-120	0	0	-124	-3	-1	38	4	1	45
126.566	0	75	84	8	132	147	20	72	84	45	116	126	14	3	1	-121	0	1	-124	-3	-2	38	4	2	46
126.689	0	75	86	9	134	149	20	71	84	44	116	126	14	3	1	-120	-1	1	-124	-3	-1	38	4	2	46
126.812	0	76	86	8	133	149	19	71	84	44	117	128	13	3	1	-120	-1	0	-124	-3	-1	38	4	1	46
126.935	0	76	85	12	133	149	21	71	83	46	117	126	13	2	1	-122	0	1	-130	-4	-2	37	4	2	43
127.058	0	75	86	12	132	149	22	70	83	46	117	127	15	3	1	-122	-1	1	-130	-2	-2	35	4	1	40
127.181	0	75	85	13	132	148	23	71	84	46	117	126	15	3	2	-121	0	1	-129	-3	-2	36	4	2	42
127.304	0	75	85	12	131	148	23	72	83	47	115	126	15	3	0	-122	-1	1	-129	-3	-2	35	3	2	45
127.427	0	75	85	12	131	148	22	71	84	47	114	125	14	2	1	-121	0	0	-127	-3	-2	36	4	2	45
127.549	0	76	84	11	132	147	21	72	84	47	115	125	15	3	1	-121	-1	1	-125	-3	-2	36	5	2	45
127.672	0	75	85	13	132	147	22	71	83	45	115	126	15	2	2	-120	-1	1	-124	-3	-1	36	5	2	45
127.795	0	74	83	13	131	146	21	70	82	46	114	124	14	2	1	-122	0	1	-127	-3	-1	35	4	2	45
127.918	0	74	83	13	132	146	21	71	82	46	115	123	15	2	1	-120	0	1	-127	-3	-2	36	5	2	45
128.041	0	75	84	13	131	147	23	71	82	46	114	124	16	2	1	-120	0	0	-128	-3	-1	35	3	2	45
128.164	0	76	84	13	131	147	23	71	83	47	114	123	16	3	2	-121	0	1	-127	-2	-1	35	4	1	45
128.287	0	75	85	13	130	146	24	71	84	47	114	123	15	3	1	-121	0	1	-126	-3	-1	35	4	2	45
128.41	0	75	85	13	131	146	22	71	83	47	114	123	15	2	1	-121	-1	1	-124	-3	-1	35	4	1	46
128.532	0	75	84	14	131	145	23	71	82	47	114	122	15	2	1	-121	0	1	-127	-2	-1	34	5	2	45
128.655	0	75	84	13	131	144	22	71	82	46	113	122	14	2	1	-121	0	2	-127	-3	-1	34	4	2	45
128.778	0	74	83	13	131	144	22	72	82	46	113	121	15	3	1	-121	0	0	-126	-3	-1	34	4	2	46
128.901	0	75	84	13	131	146	23	72	82	46	113	121	14	3	0	-121	0	0	-125	-3	-1	35	4	2	45
129.024	0	75	84	13	131	145	22	69	82	46	114	122	15	4	0	-119	0	1	-125	-2	-2	34	4	2	46
129.147	0	75	85	12	132	146	22	71	83	46	114	123	15	3	1	-120	0	0	-124	-3	-1	35	4	2	45
129.27	0	76	84	14	132	145	21	70	82	47	114	122	14	2	1	-120	0	0	-127	-3	-1	35	4	2	46
129.393	0	74	83	13	131	144	22	70	82	46	114	122	16	3	0	-121	0	1	-127	-4	-1	34	4	2	45
129.516	0	74	83	13	132	145	22	71	82	46	114	121	16	2	1	-121	0	1	-127	-2	-1	34	4	1	45
129.638	0	74	83	12	132	145	22	70	81	46	114	121	15	3	0	-120	0	1	-126	-3	-1	35	4	1	45
129.761	0	75	85	13	131	146	23	70	82	47	114	121	14	2	1	-121	0	2	-125	-3	-1	35	5	2	46
129.884	0	75	84	13	132	146	21	70	82	46	114	122	15	3	1	-120	0	1	-124	-2	-1	35	5	2	45
130.007	0	75	85	13	132	146	22	71	83	46	114	122	15	3	0	-120	0	2	-124	-4	-1	35	4	2	45
130.13	0	75	84	14	132	146	23	70	81	46	114	123	15	3	1	-120	0	0	-127	-3	-1	34	3	1	43
130.253	0	75	84	13	131	146	23	71	83	47	114	123	17	3	1	-120	-1	1	-127	-3	-2	34	4	2	44
130.376	0	75	85	14	131	145	24	71	81	45	114	122	16	2	1	-120	0	1	-126	-2	-2	34	4	2	45
130.499	0	74	84	13	131	146	24	70	82	47	114	122	15	3	1	-120	0	1	-125	-3	-2	35	4	1	46
130.621	0	75	84	12	131	146	23	70	82	47	113	122	15	2	1	-120	0	0	-122	-2	-1	35	4	2	45
130.744	0	74	84	12	131	146	21	70	83	46	114	123	16	2	1	-120	0	1	-123	-3	-1	36	4	1	46
130.867	0	74	84	14	132	146	22	70	81	46	115	123	15	3	1	-120	0	1	-124	-2	-1	34	4	1	46
130.99	0	74	83	12	131	146	23	70	81	47	114	122	14	3	0	-120	0	0	-126	-3	-1	35	5	2	45
131.113	0	74	83	12	132	147	22	69	81	46	115	122	13	3	1	-119	0	0	-125	-3	-1	34	4	1	46
131.236	0	74	83	13	132	147	22	70	81	46	113	122	14	2	1	-120	0	0	-125	-3	0	34	5	1	46
131.359	0	75	84	13	131	147	24	72	83	46	113	123	15	3	0	-120	-1	1	-125	-3	-1	35	4	2	46
131.482	0	75	85	11	131	147	23	71	83	46	113	124	14	3	1	-120	0	2	-124	-3	-1	34	5	1	46
131.604	0	75	84	13	132	147	22	71	82	45	113	124	14	2	1	-119	0	0	-124	-2	-2	34	4	2	47
131.727	0	74	82	14	130	146	22	69	81	45	114	122	15	4	1	-120	-1	2	-126	-2	-2	35	3	1	46
131.85	0	74	84	12	131	146	23	70	80	46	114	123	13	3	1	-120	0	1	-125	-3	-1	35	4	2	46
131.973	0	74	82	12	131	146	23	70	81	45	114	123	14	3	1	-119	-1	1	-124	-3	-1	35	3	2	47
132.096	0	74	83	11	132	146	21	69	81	45	114	124	14	3	0	-120	-1	1	-124	-2	-2	35	5	1	46
132.219	0	74	84	11	132	148	24	70	82	46	114	124	14	3	0	-120	0	1	-126	-3	-2	34	4	2	47
132.342	0	74	84	12	132	148	22	71	82	46	114	125	15	2	1	-120	0	2	-124	-3	-1	35	4	1	46
132.465	0	74	84	12	131	146	23	70	81	46	114	123	15	3	1	-121	0	1	-126	-2	-1	35	4	2	45
132.588	0	73	83	11	132	148	23	70	80	46	114	122	14	3	1	-120	0	0	-126	-2	-1	35	4	1	46
132.71	0	74	82	10	131	146	22	70	82	45	115	123	13	3	1	-121	0	0	-124	-3	-2	35	4	2	46
132.833	0	74	84	11	132	148	21	70	82	45	115	124	14	3	2	-120	0	2	-123	-4	-2	36	4	1	45
132.956	0	75	84	10	133	148	21	71	82	45	115	123	14	2	1	-119	0	0	-122	-3	-1	36	4	2	47
133.079	0	75	87	10	133	149	21	71	83	45	116	125	14	3	1	-119	0	1	-123	-2	-1	37	4	2	47
133.202	0	75	85	10	132	149	21	71	83	45	116	125	13	3	2	-121	0	0	-125	-3	-1	37	5	0	46
133.325	0	74	84	10	133	148	19	71	82	47	115	124	14	3	1	-121	-1	1	-127	-3	-1	37	4	2	45
133.448	0	75	83	11	133	148	20	71	81	46	116	125	14	3	0	-121	0	1	-127	-3	-1	36	4	2	46
133.571	0	74	84	10	133	149	21	72	82	45	116	124	13	3	1	-120	0	1	-125	-3	-1	36	4	1	46
133.693	0	75	84	10	134	149	21	70	83	44	115	125	13	2	1	-120	-1	1	-126	-3	-1	35	5	1	46
133.816	0	75	85	10	133	149	22	71	84	44	116	126	13	2	1	-120	0	0	-125	-3	-1	36	4	1	47
133.939	0	75	86	11	133	149	20	71	84	45	117	126	13	3	1	-119	0	1	-124	-3	-1	37	4	2	46
134.062	0	74	84	12	134	149	21	70	82	45	116	124	14	2	2	-120	0	1	-128	-3	-1	37	4	1	44
134.185	0	74	84	10	133	149	21	70	81	46	117	125	14	3	1	-121	0	1	-128	-3	-1	36	5	1	44
134.308	0	74	83	11	134	149	20	69	80	45	117	125	14	3	1	-120	-1	1	-127	-3	-1	37	3	3	46
134.431	0	74	84	10	135	149	21	69	81	45	116	125	12	3	1	-120	-1	0	-126	-2	-2	36	4	1	46
134.554	0	75	84	9	134	150	21	70	81	45	117	126	13	2	1	-120	0	0	-124	-3	-1	37	4	1	46
134.676	0	75	86	10	134	151	21	71	82	44	117	126	13	2	1	-119	0	1	-125	-3	-2	37	4	2	46
134.799	0	76	86	11	135	151	22	72	83	44	117	128	14	2	0	-119	-1	0	-126	-3	-1	36	4	2	46
134.922	0	75	84	11	133	150	23	70	82	45	115	126	14	3	0	-121	0	1	-128	-3	-2	36	5	2	43
135.045	0	76	85	11	133	150	22	71	82	45	116	126	14	3	1	-121	0	0	-127	-3	0	36	4	2	46
135.168	0	75	84	10	133	149	22	70	82	45	115	125	13	3	1	-121	0	1	-125	-2	-2	36	5	2	47
135.291	0	75	85	12	133	151	23	71	83	45	116	128	14	3	1	-120	0	0	-124	-2	-2	35	4	1	47
135.414	0	76	86	11	134	152	24	72	85	45	116	133	14	3	0	-120	0	0	-125	-3	-1	35	4	0	48
135.537	0	76	87	11	133	154	22	73	85	45	117	131	16	3	1	-119	-1	1	-123	-2	-2	35	4	2	47
135.66	0	76	85	11	133	153	22	72	83	46	116	129	15	3	2	-120	0	0	-126	-2	-1	37	4	3	47
135.782	0	76	86	10	133	152	23	71	83	45	115	128	13	3	1	-120	0	1	-126	-2	-1	36	5	2	46
135.905	0	76	85	11	133	154	23	73	84	44	116	129	14	2	1	-118	0	0	-125	-3	-2	35	4	2	46
136.028	0	78	88	10	135	157	26	74	85	46	117	136	15	3	1	-116	0	-1	-120	-3	-1	37	4	0	50
136.151	0	79	89	10	136	160	24	75	87	45	120	139	15	3	1	-115	-1	0	-119	-3	-2	38	4	0	51
136.274	0	81	90	9	138	161	25	76	88	45	120	141	16	3	0	-115	0	0	-120	-3	-2	37	4	0	50
136.397	0	80	89	9	137	161	23	75	87	43	119	139	15	3	1	-117	0	0	-123	-2	-2	38	4	1	50
136.52	0	78	87	7	136	156	22	73	85	43	119	133	15	3	1	-119	0	1	-126	-3	-3	38	5	2	47
136.643	0	78	86	7	135	155	23	75	84	44	118	132	14	3	1	-118	0	1	-125	-4	-2	36	3	1	48
136.765	0	78	86	6	135	155	22	73	84	43	117	131	14	2	0	-118	0	1	-122	-3	-1	37	4	2	49
136.888	0	78	87	7	135	154	21	73	86	43	117	131	15	3	2	-118	0	1	-122	-2	-1	38	4	2	49
137.011	0	78	87	8	136	154	21	73	85	43	117	131	14	3	0	-116	0	1	-122	-3	-2	37	5	2	49
137.134	0	78	87	7	135	154	20	74	86	44	117	131	14	2	0	-116	0	0	-122	-3	-2	37	3	1	48
137.257	0	77	86	8	135	150	20	73	83	42	117	130	13	3	1	-118	0	1	-125	-3	-1	38	4	1	47
137.38	0	77	86	8	134	151	20	72	84	42	117	128	13	2	2	-119	-1	1	-127	-2	-2	37	4	2	48
137.503	0	77	85	7	135	152	22	73	82	43	117	131	13	3	1	-119	0	0	-124	-3	-1	37	5	0	48
137.626	0	78	86	7	136	155	22	74	84	43	119	132	14	3	1	-119	0	2	-122	-3	-2	37	4	2	49
137.748	0	79	87	7	136	156	22	74	84	43	119	132	13	2	1	-119	-1	1	-125	-3	-1	36	4	2	49
137.871	0	78	87	8	136	156	23	74	85	43	118	132	13	3	1	-119	0	1	-125	-2	-1	37	4	2	49
137.994	0	78	85	9	135	154	21	73	83	43	118	131	14	3	2	-120	0	0	-128	-3	-1	36	4	2	46
138.117	0	77	85	8	134	153	22	73	83	43	117	129	15	2	0	-120	0	0	-128	-3	-1	35	5	2	42
138.24	0	77	86	9	134	153	23	73	84	44	116	131	15	3	1	-120	0	1	-129	-3	-1	36	4	2	44
138.363	0	79	87	8	135	154	24	74	85	44	118	134	16	3	1	-118	0	0	-125	-3	-1	35	4	1	48
138.486	0	78	87	9	136	157	24	73	86	44	118	135	16	3	1	-117	0	1	-125	-3	-2	36	4	0	50
138.609	0	79	87	8	136	156	25	74	85	43	119	137	15	3	2	-118	0	0	-125	-3	-1	36	4	0	48
138.732	0	79	88	9	137	158	24	75	86	43	119	136	15	3	1	-120	0	0	-126	-3	-2	36	5	1	50
138.854	0	79	88	10	137	158	23	75	84	44	120	135	16	3	2	-121	0	1	-128	-3	-2	35	5	2	47
138.977	0	79	87	11	137	158	23	74	85	44	118	134	16	3	1	-121	-1	1	-127	-2	-1	34	5	1	47
139.1	0	79	86	12	136	157	23	74	85	45	118	134	16	3	1	-121	0	1	-127	-2	0	35	4	2	47
139.223	0	78	87	12	136	158	24	74	85	44	119	135	15	4	1	-122	0	1	-126	-3	-1	34	4	2	48
139.346	0	78	87	12	135	158	23	75	85	45	119	135	15	2	1	-121	-1	1	-124	-3	-1	35	3	1	48
139.469	0	80	88	11	137	158	22	75	86	45	119	135	15	3	1	-121	0	1	-123	-3	-1	34	4	2	48
139.592	0	79	88	12	136	158	22	74	86	45	119	135	14	3	1	-121	-1	2	-124	-3	-2	35	3	2	48
139.715	0	78	86	13	135	157	22	75	86	46	118	134	13	3	1	-122	-1	0	-126	-3	-1	35	3	2	47
139.837	0	79	89	13	136	157	22	75	85	46	119	135	14	3	1	-121	-1	1	-125	-3	-2	35	4	1	48
139.96	0	79	88	12	136	157	22	75	86	46	119	134	15	3	1	-121	0	0	-125	-3	-2	35	4	2	47
140.083	0	79	88	13	136	158	22	76	87	46	119	134	14	3	2	-121	-1	0	-124	-3	-1	35	4	1	47
140.206	0	79	89	11	136	157	21	76	86	46	118	134	14	3	0	-121	0	2	-125	-3	-2	35	4	2	47
140.329	0	79	89	12	135	156	21	74	87	46	118	134	13	3	1	-120	0	1	-125	-3	-1	37	5	2	47
140.452	0	78	86	13	135	156	22	74	85	46	118	133	14	2	1	-121	0	1	-129	-3	-2	35	5	2	44
140.575	0	79	87	12	135	155	22	74	85	46	118	133	15	3	2	-121	0	1	-129	-3	-2	35	4	1	45
140.698	0	79	88	13	136	156	21	74	85	46	118	134	15	3	1	-122	0	1	-128	-3	-1	34	5	1	46
140.82	0	79	88	12	135	158	23	76	87	47	119	136	15	3	2	-121	0	1	-127	-3	-1	36	4	2	47
140.943	0	79	89	12	136	157	22	75	88	46	119	135	15	3	1	-120	0	1	-125	-3	-2	35	5	1	46
141.066	0	79	89	12	136	158	22	75	89	46	118	135	15	2	1	-120	-1	1	-124	-3	-2	36	4	2	47
141.189	0	79	88	13	135	157	22	75	85	47	119	134	14	3	1	-121	0	1	-127	-3	-2	36	5	2	47
141.312	0	77	86	12	136	156	22	74	85	46	118	135	14	2	2	-122	0	1	-127	-3	-1	36	4	2	46
141.435	0	77	87	12	135	156	22	73	85	47	118	134	14	3	1	-121	0	1	-127	-4	-1	36	3	1	47
141.558	0	78	86	11	135	157	21	73	85	47	118	134	14	3	1	-121	0	1	-126	-2	-1	36	4	1	46
141.681	0	78	88	11	135	155	21	74	86	47	117	134	15	2	1	-121	0	1	-125	-3	-1	36	4	2	46
141.804	0	79	88	12	135	155	21	74	87	46	119	135	14	3	1	-121	0	0	-125	-3	-2	35	4	0	46
141.926	0	79	89	12	135	156	22	75	87	47	119	134	14	3	1	-121	0	1	-126	-3	-2	35	5	2	47
142.049	0	78	87	14	135	155	21	73	85	47	117	134	14	2	1	-121	-1	1	-129	-3	-1	36	4	0	46
142.172	0	78	86	13	134	154	21	73	85	46	118	132	14	3	1	-121	-1	0	-129	-3	-1	35	4	2	46
142.295	0	77	86	13	134	153	22	73	85	47	117	132	13	2	0	-122	0	2	-127	-3	-2	35	4	2	46
142.418	0	77	86	13	135	153	21	73	86	46	116	131	14	3	1	-121	0	0	-126	-3	-1	35	4	2	46
142.541	0	78	87	14	134	152	21	74	86	48	117	130	14	3	1	-121	0	1	-126	-3	-1	35	5	3	46
142.664	0	77	87	13	134	152	20	73	86	47	117	130	14	2	1	-121	0	1	-125	-3	-2	34	4	1	46
142.787	0	78	87	13	134	150	20	73	84	47	117	129	13	2	1	-120	0	0	-125	-2	-1	35	4	1	46
142.909	0	75	85	14	133	150	21	72	83	47	117	128	14	2	1	-121	0	1	-130	-2	-1	34	4	1	43
143.032	0	76	85	14	134	149	21	72	83	47	116	128	15	2	1	-122	0	1	-129	-3	-1	34	5	1	44
143.155	0	77	85	14	134	149	22	72	83	46	115	127	14	2	0	-121	0	1	-128	-3	-1	33	5	2	46
143.278	0	76	86	14	134	150	21	73	84	47	116	129	14	2	1	-121	0	0	-127	-3	-1	34	4	2	46
143.401	0	76	85	13	133	151	22	72	84	47	117	128	14	2	2	-121	0	1	-126	-3	-1	33	4	2	46
143.524	0	78	86	14	133	151	22	73	85	46	116	129	15	2	1	-121	0	1	-126	-4	-2	34	4	1	46
143.647	0	76	85	15	133	150	20	73	83	46	116	128	14	2	1	-121	-1	1	-126	-3	-1	34	4	2	46
143.77	0	76	84	13	132	148	21	72	83	45	116	127	15	2	1	-120	0	1	-128	-3	-1	32	4	1	45
143.892	0	76	84	14	132	149	22	72	84	46	116	128	14	2	1	-121	0	1	-127	-3	0	34	4	2	45
144.015	0	76	85	13	132	148	21	72	83	47	116	127	14	3	1	-121	0	0	-126	-3	-2	33	5	1	46
144.138	0	77	85	13	133	149	21	73	84	46	116	127	14	3	1	-120	0	1	-125	-2	-1	34	4	2	45
144.261	0	77	85	14	132	150	22	72	84	47	116	127	14	3	1	-120	0	1	-124	-3	-2	34	4	2	46
144.384	1	77	87	14	132	149	21	74	85	47	116	129	15	3	1	-120	0	0	-124	-4	-2	33	4	1	47
144.507	0	78	87	14	132	150	21	73	84	47	116	129	15	3	1	-120	0	1	-126	-3	-1	34	4	2	46
144.63	0	77	85	14	132	148	22	73	84	46	116	128	14	2	1	-120	0	1	-129	-3	-1	33	4	2	45
144.753	0	77	86	13	131	148	22	73	84	46	115	127	14	2	1	-120	0	1	-127	-3	-2	33	5	1	46
144.876	0	77	85	13	132	149	22	72	84	46	115	127	14	2	1	-120	0	1	-126	-3	-2	34	4	3	45
144.998	0	77	86	14	132	148	22	73	85	47	116	128	15	3	0	-120	0	0	-126	-3	-1	33	4	2	46
145.121	0	77	87	13	131	149	21	73	85	47	116	128	15	3	1	-120	-1	1	-125	-3	-2	33	4	2	47
145.244	0	78	86	13	132	150	21	74	85	47	116	127	14	3	1	-120	0	1	-124	-3	-1	35	3	2	46
145.367	0	78	86	15	131	149	20	74	85	47	116	128	14	2	2	-119	0	1	-125	-4	-1	34	4	1	47
145.49	0	77	84	14	132	147	21	73	83	46	116	128	14	3	2	-120	-1	1	-127	-2	-1	34	4	2	46
145.613	0	78	85	14	132	148	21	73	85	47	115	127	14	3	1	-120	0	1	-126	-3	-2	34	4	1	46
145.736	0	77	86	13	131	149	21	73	84	47	115	127	14	3	1	-121	0	1	-125	-3	-2	34	4	2	46
145.859	0	77	87	13	132	148	21	73	85	46	116	127	14	3	1	-120	0	0	-125	-4	-1	34	4	2	46
145.981	0	78	87	13	132	148	20	74	85	46	116	128	15	3	1	-120	-1	1	-124	-3	-1	35	4	2	46
146.104	0	77	88	13	131	149	21	74	86	47	116	129	14	3	0	-121	-1	2	-124	-3	-1	35	5	1	47
146.227	0	78	87	14	131	149	20	72	85	47	116	129	14	3	0	-121	0	0	-126	-2	-2	35	5	2	46
146.35	0	77	85	14	131	147	20	72	85	46	115	127	13	3	1	-121	0	1	-128	-3	-2	35	4	1	46
146.473	0	77	86	13	131	147	21	73	84	47	115	127	13	3	1	-121	0	1	-128	-2	-1	35	3	2	46
146.596	0	77	85	13	131	147	21	73	85	47	115	128	13	2	1	-121	0	0	-127	-3	-1	35	4	1	46
146.719	0	78	87	12	131	148	20	73	85	47	115	127	14	3	1	-121	0	1	-125	-3	-1	35	5	2	46
146.842	0	78	87	13	131	148	20	74	85	47	115	128	14	3	1	-121	0	1	-125	-3	-1	35	4	2	47
146.964	0	77	87	12	131	149	20	74	86	46	115	129	14	3	1	-122	0	1	-125	-3	-2	35	5	2	47
147.087	0	78	87	13	131	148	20	73	86	47	116	127	14	3	2	-120	0	1	-126	-2	-1	35	4	1	46
147.21	0	77	87	14	132	148	20	73	83	47	115	127	15	2	1	-120	0	0	-129	-2	-1	34	5	1	45
147.333	0	77	87	13	131	148	21	73	84	47	115	127	13	3	1	-121	-1	0	-128	-3	-1	35	4	2	45
147.456	0	76	87	12	131	147	20	73	84	48	115	128	13	2	1	-121	-1	1	-127	-3	-2	35	4	1	46
147.579	0	77	87	12	132	149	20	73	85	46	115	128	14	3	1	-120	0	0	-126	-3	-1	35	4	1	46
147.702	0	77	86	11	130	148	20	73	85	47	116	128	14	3	1	-121	0	1	-124	-3	-1	36	4	2	46
147.825	0	77	88	12	131	149	20	73	87	47	115	128	14	3	0	-120	0	1	-124	-3	-1	35	4	2	46
147.948	0	78	87	14	132	149	20	73	86	46	116	130	14	2	0	-121	0	0	-126	-2	-2	36	4	1	47
148.07	0	76	86	13	131	147	21	72	84	47	116	128	14	3	1	-121	0	1	-128	-3	-2	35	4	1	46
148.193	0	77	86	12	131	148	21	73	84	47	115	128	13	3	1	-122	0	1	-128	-3	-2	35	4	1	46
148.316	0	76	86	12	131	148	21	73	85	47	116	127	14	3	2	-122	0	1	-127	-3	-1	35	4	2	46
148.439	0	77	87	12	132	148	21	74	85	47	115	128	14	3	1	-121	0	1	-126	-3	-2	35	4	2	46
148.562	0	77	87	12	131	149	21	73	86	46	115	128	14	2	0	-121	-1	1	-126	-3	-1	35	3	2	46
148.685	0	78	87	12	132	148	21	74	86	46	116	130	14	3	1	-121	-1	0	-125	-4	-1	36	4	1	46
148.808	0	77	88	13	132	149	20	73	85	46	116	129	14	3	1	-120	0	2	-125	-4	-2	36	4	2	46
148.931	0	76	85	12	132	147	21	72	84	47	115	127	13	2	2	-121	0	1	-129	-3	-1	35	4	2	45
149.053	0	77	87	13	131	147	20	73	84	47	115	128	14	2	1	-121	-1	1	-127	-3	-2	36	5	2	45
149.176	0	77	86	11	131	148	20	73	85	47	116	128	14	2	2	-121	0	0	-126	-3	-2	35	4	1	46
149.299	0	77	87	12	131	148	20	73	85	46	116	128	14	3	1	-121	0	1	-126	-3	-1	36	4	2	46
149.422	0	77	87	11	132	148	21	73	86	47	116	127	14	3	1	-121	-1	1	-125	-3	-2	35	5	1	46
149.545	0	78	87	11	132	150	21	74	86	47	116	129	13	4	1	-120	0	0	-125	-3	-1	36	4	2	46
149.668	0	77	86	12	132	149	19	73	85	46	116	129	13	3	1	-120	0	2	-126	-2	-3	37	4	2	46
149.791	0	76	86	12	132	148	21	73	85	46	115	127	13	4	1	-121	0	0	-128	-2	-2	36	4	2	45
149.914	0	78	86	12	132	148	20	73	84	47	116	128	13	3	1	-122	-1	0	-126	-3	-1	37	4	2	45
150.036	0	77	86	10	132	148	19	73	85	47	116	128	14	3	1	-122	0	1	-126	-3	-2	36	4	1	45
150.159	0	77	87	11	132	148	20	73	86	47	116	128	13	2	1	-121	-1	1	-126	-3	-2	36	4	2	45
150.282	0	78	88	12	132	148	20	73	86	46	116	130	14	3	2	-120	0	0	-125	-3	-1	37	4	2	45
150.405	0	78	88	12	133	149	20	73	87	46	117	129	14	3	1	-121	0	1	-124	-3	-2	37	4	2	46
150.528	0	77	87	12	132	148	19	73	85	47	116	128	14	2	1	-122	0	1	-128	-4	-2	37	4	2	46
150.651	0	76	86	12	132	149	20	73	85	46	116	127	14	3	1	-121	-1	1	-129	-3	-1	36	4	2	45
150.774	0	76	86	12	132	148	21	73	85	47	116	127	13	3	1	-121	0	1	-128	-3	-2	36	4	1	45
150.897	0	77	86	11	132	148	21	74	84	47	116	128	13	3	2	-122	0	1	-128	-3	-2	36	4	2	46
151.02	0	76	87	12	132	148	20	74	85	47	116	129	14	3	1	-122	0	1	-126	-3	-1	37	4	2	45
151.142	0	77	87	12	132	148	20	74	86	47	117	128	14	3	1	-121	0	1	-126	-2	-1	36	5	1	46
151.265	0	78	88	12	133	148	20	74	86	46	117	130	14	3	1	-121	0	0	-125	-3	-2	36	4	1	46
151.388	0	76	86	13	133	148	21	72	84	46	116	128	13	3	1	-121	0	0	-128	-2	-2	37	4	1	45
151.511	0	76	85	12	133	148	20	72	83	47	117	127	14	3	1	-121	0	1	-129	-3	-1	35	4	1	45
151.634	0	76	86	13	132	148	20	73	84	47	116	127	15	3	1	-121	0	1	-129	-2	-1	35	4	2	44
151.757	0	77	86	13	132	148	21	72	84	47	116	127	14	2	1	-121	0	1	-128	-4	-2	35	4	2	45
151.88	0	76	87	12	132	148	21	73	85	47	116	128	14	2	1	-121	0	1	-127	-3	-2	36	4	2	45
152.003	0	77	87	13	132	148	21	72	86	47	117	128	15	3	1	-121	0	1	-126	-3	-2	36	4	2	45
152.125	0	77	87	13	132	148	20	72	85	46	117	128	14	2	1	-121	0	1	-125	-3	-1	37	5	2	46
152.248	0	76	86	15	132	147	21	72	83	46	116	127	15	3	1	-122	-1	1	-129	-3	-2	35	4	1	45
152.371	0	76	86	14	131	146	22	72	83	47	115	127	15	1	1	-121	0	1	-130	-3	-2	34	4	1	45
152.494	0	76	84	13	131	145	22	71	83	47	116	125	14	3	1	-122	0	2	-127	-3	-1	34	5	1	45
152.617	0	76	85	14	131	147	22	73	84	47	116	126	15	3	1	-122	0	1	-128	-3	-2	34	4	2	45
152.74	0	77	86	13	131	147	22	73	85	47	116	127	15	3	1	-121	-1	1	-127	-3	-2	35	4	1	46
152.863	0	77	86	13	131	147	22	72	85	48	115	126	16	3	1	-120	0	1	-125	-3	-2	34	4	1	45
152.986	0	77	86	14	131	148	22	73	84	47	115	128	15	3	1	-120	0	1	-126	-4	-2	34	4	2	46
153.108	0	75	83	13	131	145	22	72	83	47	113	125	15	3	1	-121	0	2	-127	-3	-2	33	4	2	46
153.231	0	75	85	13	131	145	21	72	83	47	114	126	15	3	2	-121	0	2	-126	-3	-1	34	4	1	45
153.354	0	76	84	14	130	146	21	71	84	47	114	126	16	3	1	-121	0	2	-126	-3	-1	34	5	2	46
153.477	0	75	84	13	130	147	22	72	83	47	114	126	15	3	2	-121	0	1	-125	-3	-2	35	5	1	46
153.6	0	75	85	14	130	146	21	72	84	47	114	127	15	3	1	-121	0	1	-124	-2	-2	34	4	1	48
153.723	0	76	86	13	130	147	21	73	84	47	114	126	14	2	2	-121	-1	1	-124	-3	-1	35	5	2	46
153.846	0	75	85	14	129	146	20	71	84	47	114	126	14	2	1	-121	0	1	-126	-4	-2	35	5	1	46
153.969	0	75	85	13	131	146	21	72	83	46	114	125	14	3	0	-121	-1	0	-128	-4	-1	34	4	1	46
154.092	0	75	85	14	130	146	22	72	83	46	114	124	14	2	1	-121	0	1	-127	-3	-1	34	4	1	46
154.214	0	77	86	13	130	145	21	73	83	48	115	125	15	3	1	-122	0	0	-126	-3	-1	35	5	2	46
154.337	0	76	86	13	129	146	21	72	84	47	114	125	14	3	1	-120	0	0	-125	-3	-2	34	4	2	46
154.46	0	76	86	13	129	147	21	73	85	47	114	126	14	3	2	-120	0	1	-125	-3	-2	34	4	2	46
154.583	0	76	87	12	130	147	21	73	86	46	115	126	14	3	1	-121	-1	0	-125	-3	-2	35	4	2	46
154.706	0	76	86	14	129	146	21	72	83	47	115	125	14	2	1	-121	0	0	-128	-3	-2	33	4	2	45
154.829	0	75	84	13	130	144	22	72	83	47	113	124	14	3	0	-121	0	0	-127	-3	-2	35	4	2	46
154.952	0	76	84	14	130	145	22	73	83	46	114	124	14	2	1	-121	0	1	-127	-4	-2	35	5	1	46
155.075	0	76	85	13	130	146	20	72	83	47	114	124	15	2	1	-121	0	1	-126	-3	-2	35	5	2	45
155.197	0	76	86	13	130	146	22	72	84	46	114	125	14	3	1	-121	0	1	-125	-3	-1	34	4	1	46
155.32	0	76	85	13	131	146	21	73	85	46	114	126	14	3	1	-120	0	0	-124	-3	-1	35	4	1	46
155.443	0	77	87	13	131	148	20	73	85	47	115	127	14	3	1	-121	0	0	-124	-2	-2	34	4	2	47
155.566	0	76	85	13	131	146	21	72	84	47	114	126	13	3	1	-121	0	0	-128	-3	-2	34	4	2	46
155.689	0	77	85	13	130	146	21	72	83	46	114	125	13	2	1	-122	0	1	-128	-3	-2	35	4	2	46
155.812	0	76	84	13	132	146	20	73	83	47	114	125	14	3	1	-122	0	1	-126	-3	-1	35	4	2	45
155.935	0	76	85	13	130	146	21	72	83	47	115	126	15	3	1	-121	-1	1	-125	-3	-2	35	5	1	45
156.058	0	77	86	12	131	147	21	72	84	47	114	127	14	3	1	-121	0	1	-125	-3	-2	35	4	2	46
156.18	0	77	85	12	131	147	21	74	85	45	115	127	14	2	1	-122	0	1	-125	-2	-1	36	4	2	45
156.303	0	77	86	13	129	147	20	72	85	47	115	127	14	3	0	-121	0	1	-125	-2	-1	35	4	2	47
156.426	0	75	84	13	131	146	20	72	82	47	114	126	13	2	1	-121	0	0	-128	-2	-1	35	5	0	46
156.549	0	76	85	12	130	146	20	72	83	47	114	125	13	3	1	-121	0	1	-127	-2	-2	35	5	2	46
156.672	0	76	85	12	130	147	20	72	83	47	115	126	14	2	1	-122	0	0	-126	-3	-2	35	4	2	45
156.795	0	76	85	12	131	146	20	73	83	47	115	126	14	2	0	-121	0	1	-126	-3	-1	36	4	1	46
156.918	0	76	86	12	130	147	21	72	84	47	115	127	14	3	1	-121	0	1	-125	-2	-2	36	3	2	46
157.041	0	77	85	12	130	147	21	72	85	46	115	127	14	3	1	-122	0	1	-125	-3	-2	36	5	1	46
157.164	0	77	85	14	131	147	19	72	84	46	116	127	14	3	1	-121	0	0	-126	-3	-1	35	4	1	46
157.286	0	76	84	13	131	146	21	73	83	47	115	126	14	3	1	-122	0	1	-127	-2	-1	36	5	1	45
157.409	0	77	84	11	131	146	20	72	84	47	115	126	14	3	0	-121	-1	1	-126	-3	-1	35	4	2	46
157.532	0	77	85	11	131	147	20	72	84	47	115	126	13	2	1	-122	0	0	-126	-3	-1	36	4	2	46
157.655	0	76	85	10	131	147	20	73	84	47	115	126	13	3	1	-121	0	1	-125	-3	-2	36	4	2	46
157.778	0	76	86	12	131	148	20	72	84	46	116	127	14	3	1	-121	0	1	-125	-3	-2	36	4	2	46
157.901	0	77	87	12	133	147	19	73	84	46	117	128	14	3	0	-121	-1	0	-125	-3	-2	37	4	0	46
158.024	0	76	84	12	132	148	20	72	83	46	115	127	13	2	2	-122	0	0	-127	-3	-1	36	4	2	46
158.147	0	75	84	10	131	146	20	72	82	47	116	126	12	2	1	-122	0	0	-125	-2	-1	37	4	2	45
158.269	0	76	85	12	133	147	19	71	82	46	116	126	13	2	1	-122	0	1	-127	-3	-1	37	5	2	46
158.392	0	77	85	12	132	149	20	73	84	47	116	128	14	3	0	-122	0	0	-130	-3	-1	37	4	0	46
158.515	0	76	87	12	132	149	21	72	85	46	116	129	14	3	2	-122	0	1	-127	-3	-2	37	5	2	46
158.638	0	76	87	11	132	150	20	73	84	46	116	129	13	2	1	-121	-1	1	-125	-2	-1	36	4	1	46
158.761	0	76	84	13	131	148	20	72	84	46	115	128	14	3	0	-121	0	1	-126	-3	-2	36	5	2	46
158.884	0	75	84	12	131	146	21	71	83	47	115	126	13	3	1	-121	0	0	-128	-3	-1	36	4	2	45
159.007	0	75	84	12	131	146	19	72	82	47	116	125	13	3	1	-122	0	1	-126	-4	-1	36	5	2	45
159.13	0	76	83	11	131	146	19	70	81	47	115	124	13	3	1	-122	0	1	-125	-3	-1	36	5	2	45
159.252	0	76	85	11	130	145	19	71	83	46	116	125	13	3	1	-122	0	0	-125	-3	-2	36	4	1	46
159.375	0	77	86	12	133	148	22	72	84	47	115	127	14	3	1	-121	-1	2	-129	-3	-1	36	5	2	45
159.498	0	76	85	13	132	147	21	72	83	47	116	126	13	3	1	-121	-1	1	-128	-3	-2	35	5	3	46
159.621	0	75	83	12	131	146	21	72	82	46	116	126	13	3	1	-122	0	2	-128	-3	-1	35	4	2	45
159.744	0	74	82	12	131	145	19	70	80	46	116	126	14	3	1	-121	0	1	-126	-3	-1	36	4	1	45
159.867	0	73	79	12	132	145	20	68	78	45	115	125	14	2	1	-121	0	2	-126	-4	-2	36	4	1	45
159.99	0	72	79	11	132	146	21	69	78	47	116	126	14	2	1	-122	0	1	-126	-2	-2	36	5	2	45
160.113	0	73	79	10	132	145	21	68	78	46	116	125	12	2	1	-121	0	0	-124	-2	-1	36	4	2	46
160.236	0	73	79	10	132	146	19	69	78	45	117	126	13	4	0	-122	-1	0	-123	-3	-1	37	4	2	46
160.358	0	76	82	12	134	147	20	71	82	46	117	127	13	3	1	-122	0	1	-128	-3	-1	36	4	2	46
160.481	0	75	82	10	133	147	20	71	81	45	117	126	12	2	1	-122	-1	1	-126	-3	-1	36	4	2	45
160.604	0	75	83	9	132	147	19	71	81	44	116	125	12	3	1	-120	0	1	-124	-3	-1	37	4	1	45
160.727	0	74	84	9	133	147	18	71	82	44	117	126	12	2	1	-119	0	1	-125	-3	-1	39	4	1	45
160.85	0	76	85	10	133	147	20	72	83	45	116	127	13	3	0	-120	0	1	-130	-3	-1	37	4	2	42
160.973	0	74	83	8	132	142	21	70	80	44	116	126	14	2	1	-121	-1	1	-131	-2	-1	37	4	2	40
161.096	0	74	82	6	131	143	20	69	79	45	115	123	12	2	1	-119	0	0	-130	-3	-1	37	5	1	44
161.219	0	74	81	7	131	144	20	69	79	45	115	123	12	3	0	-118	0	1	-126	-2	-1	39	4	1	44
161.341	0	76	83	9	130	145	20	70	81	44	115	124	13	3	1	-117	0	0	-127	-3	-1	39	4	2	44
161.464	0	77	86	8	131	145	23	72	83	44	114	124	13	3	0	-118	-1	1	-124	-3	-1	38	4	2	48
161.587	0	74	81	8	129	142	19	70	79	44	114	123	11	3	1	-117	0	1	-121	-2	-1	39	5	1	51
161.71	0	73	79	6	129	142	19	69	77	43	113	122	11	3	0	-116	0	1	-121	-3	-1	38	5	2	48
161.833	0	74	80	7	129	145	19	70	79	43	113	122	10	2	1	-116	0	1	-122	-3	-1	39	4	2	47
161.956	0	75	83	7	131	146	19	72	80	43	114	125	12	3	0	-117	0	0	-123	-3	-1	38	4	1	48
162.079	0	78	86	7	132	147	20	74	84	44	116	130	13	2	2	-118	0	0	-125	-3	-1	38	5	0	47
162.202	0	78	86	8	131	148	20	74	84	43	116	132	13	3	2	-117	-1	0	-127	-3	-1	38	5	0	46
162.324	0	77	83	7	131	148	21	73	82	43	116	129	14	3	1	-119	0	0	-129	-3	-1	39	4	1	44
162.447	0	78	84	8	132	148	21	74	84	43	114	132	14	3	0	-118	0	0	-129	-3	0	39	4	0	45
162.57	0	81	90	7	132	150	20	75	87	44	115	133	15	3	1	-119	0	0	-128	-4	-2	38	5	0	46
162.693	0	80	89	8	132	151	20	75	87	44	116	131	14	3	1	-118	0	0	-129	-3	-1	38	5	0	46
162.816	0	79	89	8	131	151	21	75	87	44	115	132	13	3	0	-118	0	1	-127	-4	-2	39	5	1	47
162.939	0	79	87	8	131	150	21	74	85	43	115	130	13	3	1	-119	0	0	-130	-4	-2	39	4	1	44
163.062	0	79	86	7	131	150	21	74	84	43	115	129	14	3	1	-120	-1	1	-130	-4	-1	38	4	1	44
163.185	0	80	88	8	131	150	20	74	85	43	115	129	15	2	1	-119	-1	1	-129	-3	-2	38	5	2	46
163.308	0	79	89	7	131	150	21	75	86	44	115	129	13	2	0	-119	0	1	-127	-4	-1	37	3	1	47
163.43	0	80	91	7	130	151	22	76	87	43	115	132	14	3	1	-119	0	0	-127	-3	-1	38	4	1	47
163.553	0	80	89	8	131	151	21	75	87	43	116	130	13	2	0	-118	0	2	-128	-3	-2	38	4	1	47
163.676	0	78	85	9	130	150	21	73	83	43	114	128	14	3	1	-121	0	1	-130	-3	-2	37	4	1	44
163.799	0	77	84	8	131	146	22	73	83	44	114	128	14	2	1	-121	0	0	-130	-3	-1	36	4	1	44
163.922	0	77	85	9	129	147	21	72	82	44	114	126	14	3	1	-122	-1	1	-128	-3	-1	36	4	2	45
164.045	0	77	85	9	128	146	22	73	83	44	114	126	13	2	1	-121	0	1	-126	-4	-1	36	4	3	47
164.168	0	77	85	8	129	146	21	73	83	44	113	126	14	2	1	-120	0	0	-125	-4	-2	37	4	1	46
164.291	0	78	88	8	129	147	21	74	85	43	113	125	14	2	1	-120	0	1	-124	-3	-1	37	4	2	46
164.413	0	79	87	9	129	145	21	74	84	43	113	125	13	3	1	-120	0	1	-126	-4	-2	37	5	1	46
164.536	0	78	86	10	128	145	21	74	84	44	114	124	14	2	1	-121	0	0	-129	-3	-2	36	5	2	45
164.659	0	78	86	10	129	145	21	73	85	44	112	124	15	3	1	-121	0	1	-129	-2	-1	37	4	2	45
164.782	0	78	86	10	129	145	21	73	84	44	113	124	15	2	1	-121	0	1	-127	-3	-1	36	4	2	46
164.905	0	79	88	10	130	145	22	74	85	45	112	124	14	3	1	-121	0	1	-127	-3	-2	36	4	1	46
165.028	0	78	86	9	128	146	22	73	85	45	113	125	14	3	1	-120	0	2	-126	-3	-1	36	4	2	46
165.151	0	78	86	11	129	146	21	74	84	44	114	124	15	3	0	-120	0	0	-127	-3	-2	36	5	0	46
165.274	0	77	85	10	129	144	21	73	82	44	113	123	16	3	1	-122	0	1	-128	-3	-2	36	3	2	46
165.396	0	76	85	11	129	145	21	73	83	44	113	123	16	4	1	-121	0	0	-128	-3	-2	36	5	2	47
165.519	0	77	86	11	129	145	22	72	83	46	113	122	15	2	0	-121	0	1	-127	-3	-2	37	3	1	46
165.642	0	79	88	11	129	145	22	74	86	45	114	123	15	3	1	-122	0	1	-126	-3	-1	36	4	2	47
165.765	0	79	89	12	129	147	23	75	88	46	114	126	17	3	1	-120	0	0	-128	-4	-2	35	4	0	46
165.888	0	79	89	14	129	148	24	75	88	46	114	125	17	3	2	-120	0	1	-128	-3	-1	36	4	2	45
166.011	0	79	88	14	130	147	23	74	86	46	113	125	17	3	1	-121	0	1	-127	-4	-3	35	5	1	45
166.134	0	79	88	14	130	146	24	75	86	46	113	124	15	3	1	-120	0	0	-126	-3	-1	35	5	2	46
166.257	0	78	88	12	129	147	23	74	85	48	112	124	16	3	2	-121	-1	1	-125	-3	-2	35	5	2	46
166.38	0	79	88	11	129	147	23	75	86	46	112	125	16	2	1	-121	0	0	-124	-3	-2	34	4	2	46
166.502	0	79	88	11	129	147	22	74	86	45	113	125	15	3	1	-120	0	1	-123	-3	-1	35	4	2	46
166.625	0	79	89	13	130	147	21	75	87	46	113	125	16	3	1	-120	0	0	-124	-2	-2	36	3	3	47
166.748	0	78	89	11	129	147	23	74	86	45	113	125	14	3	2	-121	0	2	-126	-4	-2	36	4	2	47
166.871	0	79	88	11	130	147	23	75	87	46	113	124	14	3	1	-120	0	1	-126	-3	-2	36	4	1	46
166.994	0	79	91	11	129	148	24	75	88	46	113	125	15	3	1	-120	0	1	-126	-3	-1	36	5	1	46
167.117	0	79	91	11	130	149	24	76	88	46	114	126	16	3	2	-120	0	1	-125	-2	-2	36	5	2	46
167.24	0	80	90	11	129	149	23	75	88	45	114	126	16	3	1	-120	0	1	-124	-3	-2	35	4	2	45
167.363	0	79	90	12	129	149	22	75	89	45	112	127	16	3	1	-119	-1	1	-124	-3	-2	36	5	1	46
167.485	0	79	89	12	129	148	24	75	87	47	113	126	15	3	2	-120	0	1	-126	-4	-3	36	5	2	46
167.608	0	79	89	11	129	147	23	75	87	47	113	125	16	2	1	-121	0	0	-125	-3	-2	36	5	2	46
167.731	0	79	88	10	129	148	23	75	88	45	114	126	16	3	0	-121	0	1	-125	-3	-1	36	5	2	45
167.854	0	79	90	10	130	149	22	75	89	45	113	126	16	3	1	-120	0	1	-124	-2	-1	36	5	2	46
167.977	0	80	91	11	130	149	22	76	89	45	114	127	16	3	1	-119	0	1	-124	-3	-1	36	4	1	47
168.1	0	79	91	11	130	150	22	76	90	44	114	127	16	3	1	-119	0	0	-124	-4	-2	36	4	2	46
168.223	0	80	90	11	130	149	24	75	89	45	114	127	16	3	0	-120	0	1	-127	-3	-2	36	4	2	47
168.346	0	80	90	10	129	149	23	75	90	45	114	127	17	3	1	-121	-1	0	-124	-4	-1	37	4	2	46
168.468	0	80	90	11	130	150	23	75	89	45	113	127	16	3	2	-121	0	1	-125	-3	-3	37	4	2	46
168.591	0	79	90	10	129	150	22	75	89	45	113	127	16	4	1	-121	0	1	-125	-3	-2	36	4	1	47
168.714	0	80	89	9	130	150	22	74	90	45	113	127	15	4	1	-120	-1	1	-124	-3	-1	37	4	2	46
168.837	0	80	90	10	130	150	21	75	89	45	114	127	15	3	1	-118	0	1	-124	-2	-3	38	4	1	47
168.96	0	79	88	9	129	149	22	73	87	45	114	126	14	2	1	-121	0	1	-127	-3	-2	37	5	2	47
169.083	0	78	88	8	130	149	22	74	85	46	113	126	15	3	2	-121	0	1	-126	-3	-2	37	5	2	46
169.206	0	77	87	8	130	149	22	73	86	45	112	126	15	2	1	-120	0	1	-126	-3	-2	36	4	2	46
169.329	0	78	88	8	130	148	21	73	87	46	113	126	14	2	1	-120	0	1	-124	-3	-1	37	5	0	46
169.452	0	78	89	8	130	148	21	74	87	45	113	126	14	3	2	-119	-1	0	-124	-3	-1	38	5	1	47
169.574	0	78	89	8	130	149	20	75	88	45	113	126	14	3	0	-119	0	0	-124	-3	-2	38	4	1	47
169.697	0	78	87	9	129	147	22	74	86	45	113	124	14	3	2	-120	0	1	-128	-4	-2	37	4	2	46
169.82	0	79	88	8	129	147	21	74	87	44	113	124	14	3	2	-120	0	1	-127	-3	-1	37	4	2	45
169.943	0	78	87	9	129	147	22	73	86	45	112	124	15	3	1	-120	0	1	-128	-4	-2	38	4	2	46
170.066	0	77	88	9	130	147	22	73	86	45	113	125	15	3	1	-120	0	2	-127	-3	-2	37	5	2	45
170.189	0	78	88	9	130	148	23	74	88	45	113	125	14	3	2	-120	0	1	-127	-4	-2	37	4	2	46
170.312	0	78	89	9	129	147	21	74	87	45	113	125	16	4	1	-119	-1	0	-125	-3	-2	37	4	1	46
170.435	11	77	87	11	130	147	22	74	87	44	112	124	14	2	1	-121	-1	0	-127	-3	-2	38	4	1	45
170.557	0	76	87	12	129	146	23	73	85	45	113	123	16	3	1	-122	-1	1	-128	-4	-1	37	5	1	44
170.68	0	76	86	11	128	146	22	72	85	44	112	123	16	3	1	-121	0	1	-129	-3	-2	37	4	1	45
170.803	0	76	86	11	130	147	23	73	85	45	112	123	15	2	1	-121	0	0	-126	-4	-1	36	4	2	45
170.926	0	77	87	10	130	146	22	74	88	46	113	123	16	2	1	-121	0	1	-125	-3	-1	37	4	2	46
171.049	0	79	88	11	130	148	22	73	87	46	113	124	16	3	1	-120	0	1	-125	-3	-2	37	5	2	45
[truncated: 1,304 more rows]

## Sheet: Add_info
Time	Marker	Accel_x	Accel_y	Accel_z	Gyro_x	Gyro_y	Gyro_z	Magnet_x	Magnet_y	Magnet_z	battery		ld_gain	pd_gain
[truncated: 2,695 more rows]
