# Supplementary material for: Charitable crowdfunding donation-intention estimation depending on emotional project images using fNIRS-based functional connectivity
Source: PLoS One. 2024 May 8;19(5):e0303144. doi: 10.1371/journal.pone.0303144 (PMC11078340; doi:10.1371/journal.pone.0303144)
Supplement: S1 File — (ZIP) [file pone.0303144.s001.zip › Some donation dataset/negative/subject29.xlsx]

## Sheet: D780
	SNR :	51	46	44	53	50	54	46	50	53	48	48	52	52	54	54
Time	Marker	ch1	ch2	ch3	ch4	ch5	ch6	ch7	ch8	ch9	ch10	ch11	ch12	ch13	ch14	ch15
0.24576	0	850	362	429	195	445	343	177	272	202	135	315	190	251	603	536
0.36864	0	850	362	429	195	445	343	177	272	202	135	315	190	251	603	536
0.49152	0	902	377	431	197	446	340	179	285	217	134	317	201	254	619	539
0.6144	0	914	374	430	192	437	341	176	282	216	128	313	207	252	621	537
0.73728	0	913	372	431	186	430	341	175	281	216	128	309	208	248	617	529
0.86016	0	913	371	431	185	427	341	176	284	217	128	308	211	248	616	530
0.98304	0	915	370	432	186	427	342	175	282	219	128	310	212	249	618	531
1.10592	0	920	373	434	187	429	343	175	282	219	129	311	209	250	623	532
1.2288	0	924	376	437	191	433	345	177	285	220	131	312	213	251	623	534
1.35168	0	918	370	433	189	426	346	176	285	219	128	310	207	249	628	531
1.47456	0	913	366	425	188	422	342	174	281	218	126	307	206	248	621	530
1.59744	0	915	367	428	188	422	344	174	279	218	125	309	206	248	622	531
1.72032	0	915	367	428	188	423	343	175	281	218	127	309	207	248	622	533
1.8432	0	919	370	431	188	426	345	177	285	220	128	311	207	249	624	533
1.96608	0	925	373	436	190	431	346	177	284	220	130	312	207	250	628	536
2.08896	0	919	371	433	190	426	347	176	283	220	127	309	207	249	627	534
2.21184	0	914	366	427	187	421	344	176	282	218	126	309	207	246	621	535
2.33472	0	916	367	429	188	423	345	177	285	220	127	310	207	248	623	534
2.4576	0	919	367	428	188	425	346	175	282	220	128	311	208	248	625	533
2.58048	0	923	371	433	190	428	346	176	283	220	128	312	208	249	627	536
2.70336	0	928	375	438	192	433	349	178	288	221	131	314	208	251	631	539
2.82624	0	920	368	433	190	426	349	178	285	220	128	310	207	248	626	535
2.94912	0	916	365	428	188	421	347	175	282	220	125	309	207	248	622	534
3.072	0	918	368	429	188	422	347	176	281	219	126	310	207	248	624	535
3.19488	0	919	368	429	188	424	348	177	284	220	128	311	208	247	623	537
3.31776	0	924	370	434	190	428	348	177	286	221	130	313	208	250	627	537
3.44064	0	929	374	439	192	433	349	178	285	222	130	314	209	253	631	539
3.56352	0	919	371	435	191	427	350	177	284	222	127	311	207	249	627	536
3.6864	0	915	366	428	187	423	348	177	284	220	127	309	208	248	622	536
3.80928	0	918	367	429	188	424	349	177	284	220	127	309	208	249	624	535
3.93216	0	919	368	430	189	426	348	176	281	220	128	311	208	249	625	536
4.05504	0	922	371	433	189	429	349	178	285	221	129	314	209	250	626	538
4.17792	0	927	375	438	192	434	351	180	289	222	131	314	209	250	630	540
4.3008	0	919	369	434	190	427	352	179	285	221	127	311	209	249	626	535
4.42368	0	917	367	428	188	424	348	176	280	221	126	310	208	249	622	534
4.54656	0	919	369	431	189	426	348	177	283	220	127	311	208	248	625	536
4.66944	0	920	370	431	190	427	349	179	285	221	129	313	208	249	626	537
4.79232	0	924	372	435	191	432	350	179	286	223	129	314	209	251	629	538
4.9152	0	929	374	439	193	436	353	179	285	221	130	315	209	253	632	540
5.03808	0	916	368	432	189	426	350	177	284	220	126	310	209	249	625	535
5.16096	0	917	367	429	188	425	349	178	285	220	127	310	208	248	624	536
5.28384	0	919	369	430	189	426	350	177	284	221	127	311	209	249	626	537
5.40672	0	920	370	431	191	428	350	177	282	221	128	313	209	249	627	537
5.5296	0	925	373	436	191	432	351	180	286	222	130	315	210	251	630	539
5.65248	0	927	375	440	193	436	352	181	290	224	130	315	209	251	632	539
5.77536	0	916	366	431	187	426	351	177	283	221	127	311	209	248	625	535
5.89824	0	916	366	429	189	425	349	177	281	222	125	311	208	249	624	535
6.02112	0	915	367	430	189	425	349	178	283	220	127	311	209	248	626	535
6.144	0	917	369	432	189	428	349	179	285	221	128	312	210	250	627	536
6.26688	0	922	370	434	191	431	349	178	284	222	129	315	209	251	629	537
6.38976	0	923	373	438	193	434	352	179	284	222	129	315	209	250	631	537
6.51264	0	912	366	430	188	425	350	178	283	220	126	311	209	248	625	533
6.63552	0	912	366	428	187	424	348	179	283	220	126	310	209	248	624	534
6.7584	0	913	367	429	187	425	348	177	281	221	126	311	209	249	624	535
6.88128	0	915	368	430	189	427	348	176	281	221	127	313	209	249	625	535
7.00416	0	917	370	433	189	431	348	179	285	221	130	316	210	250	628	536
7.12704	0	917	369	435	190	430	350	180	286	221	128	312	209	249	628	534
7.24992	0	911	365	428	187	423	348	176	281	219	125	310	208	247	623	532
7.3728	0	912	367	429	187	425	348	176	280	219	126	310	209	247	624	532
7.49568	0	913	367	429	187	425	346	177	284	219	127	311	208	248	625	533
7.61856	0	916	369	431	189	428	347	178	284	221	129	314	209	249	626	534
7.74144	0	922	372	436	191	433	348	178	283	222	130	315	209	250	629	535
7.86432	0	913	367	433	188	427	350	177	281	220	127	311	208	247	627	532
7.9872	0	908	364	427	186	422	346	176	282	219	126	309	209	247	621	530
8.11008	0	910	364	428	187	423	346	176	283	219	126	310	209	247	622	531
8.23296	0	911	366	428	187	424	346	175	279	220	126	311	208	247	624	532
8.35584	0	914	367	430	188	428	346	176	281	219	128	313	209	248	626	532
8.47872	0	918	371	435	190	431	347	178	286	222	129	314	209	249	629	534
8.6016	0	912	367	434	188	427	349	176	284	220	128	311	209	247	626	531
8.72448	0	906	361	427	186	422	346	173	279	219	125	308	209	245	621	529
8.84736	0	907	363	426	185	422	345	174	280	218	125	308	208	246	622	529
8.97024	0	907	364	427	186	422	345	176	282	218	126	309	210	246	622	530
9.09312	0	912	366	429	187	425	345	176	282	221	128	312	208	246	623	531
9.216	0	915	368	432	188	428	346	175	281	221	127	312	209	246	626	531
9.33888	0	908	365	430	186	425	346	175	282	219	125	310	209	246	623	529
9.46176	0	904	361	425	184	420	344	175	282	218	125	308	208	245	619	528
9.58464	0	907	363	426	184	421	345	175	280	220	125	308	207	245	622	528
9.70752	0	908	363	428	186	422	343	173	279	218	126	311	209	244	622	529
9.8304	0	912	367	430	188	424	345	176	282	219	127	312	209	246	624	531
9.95328	0	916	369	434	189	429	345	177	286	221	129	313	209	247	627	533
10.0762	0	909	364	430	186	423	347	175	282	218	127	309	207	245	622	528
10.199	0	907	361	424	184	420	343	173	278	217	125	307	207	244	619	528
10.3219	0	907	361	427	184	420	344	174	281	218	127	309	209	244	620	528
10.4448	0	908	362	426	186	420	344	175	282	218	126	308	208	244	621	530
10.5677	0	912	364	430	187	424	344	175	281	221	127	311	208	245	624	530
10.6906	0	917	368	433	188	429	347	174	281	219	128	312	208	247	627	533
10.8134	0	913	367	434	188	426	348	176	284	220	127	310	209	246	625	531
10.9363	0	905	360	425	184	418	344	175	281	218	124	307	208	243	620	527
11.0592	0	908	361	425	185	419	345	174	279	219	124	307	208	244	619	528
11.1821	0	908	362	425	185	420	343	173	278	219	126	309	208	243	621	529
11.305	0	911	364	428	187	422	344	175	282	219	128	310	208	244	622	531
11.4278	0	915	366	431	188	426	345	177	285	221	129	312	209	245	625	534
11.5507	0	915	367	434	188	427	348	176	282	219	128	310	209	245	627	532
11.6736	0	907	359	425	185	419	345	174	280	218	123	307	208	243	619	528
11.7965	0	907	362	425	186	420	345	174	281	219	126	309	208	242	620	531
11.9194	0	906	362	427	185	420	345	175	282	219	125	309	208	243	623	534
12.0422	0	909	364	430	186	422	346	174	281	222	127	312	209	243	625	538
12.1651	0	908	366	431	188	425	347	174	281	221	127	312	209	244	628	543
12.288	0	902	366	435	187	425	348	175	284	221	127	311	209	245	630	543
12.4109	0	896	360	426	185	418	345	172	281	218	124	307	209	242	624	543
12.5338	0	894	362	425	185	419	344	171	277	219	125	307	208	243	624	549
12.6566	0	892	361	426	185	418	341	171	276	218	126	307	208	242	625	552
12.7795	0	888	362	428	185	420	342	172	279	219	126	307	209	243	627	552
12.9024	0	890	365	432	188	422	343	171	280	221	128	310	209	242	630	553
13.0253	0	888	367	438	187	424	345	170	279	221	128	310	209	241	632	552
13.1482	0	873	358	429	183	415	343	166	276	218	125	304	208	237	624	546
13.271	0	874	357	426	182	412	343	166	275	218	124	304	208	237	622	546
13.3939	0	875	359	428	182	414	343	165	276	219	125	305	208	238	623	545
13.5168	0	879	360	430	183	417	342	164	275	220	126	307	209	239	625	547
13.6397	0	884	364	436	184	422	345	166	277	220	128	308	210	242	630	549
13.7626	0	890	367	441	185	425	346	170	282	221	129	312	210	243	633	552
13.8854	0	880	360	435	183	419	347	168	278	218	124	306	210	241	627	546
14.0083	0	882	359	431	182	416	344	167	274	219	124	306	210	240	624	546
14.1312	0	885	361	433	184	419	345	167	276	218	126	307	210	240	626	548
14.2541	0	887	361	433	183	421	346	169	278	218	126	309	211	242	626	549
14.377	0	892	367	438	185	424	346	170	280	220	128	310	212	243	630	552
14.4998	0	897	367	442	187	428	349	169	279	220	127	311	212	245	634	551
14.6227	0	886	362	437	184	420	348	169	277	218	126	308	212	243	628	547
14.7456	0	883	361	433	185	420	346	170	277	218	126	309	212	242	626	546
14.8685	0	885	363	435	185	422	345	169	278	219	127	310	212	243	629	548
14.9914	0	889	365	436	186	424	346	169	277	218	127	311	213	244	631	548
15.1142	0	898	368	440	188	430	347	171	280	220	128	314	213	247	636	553
15.2371	0	899	369	443	188	429	348	173	284	220	129	313	214	247	636	553
15.36	0	895	361	433	184	421	345	171	279	217	125	310	213	246	629	553
15.4829	0	899	364	433	185	425	346	172	277	218	125	311	214	247	631	554
15.6058	0	902	365	434	186	424	346	173	278	218	127	312	213	246	631	556
15.7286	0	908	367	436	187	429	347	175	283	220	129	314	213	249	635	560
15.8515	0	914	371	441	190	435	349	177	283	222	130	314	214	251	639	567
15.9744	0	901	368	439	189	430	348	175	280	220	127	311	213	249	637	564
16.0973	0	887	363	430	187	424	344	175	278	217	125	309	212	246	632	565
16.2202	0	881	366	431	188	425	344	175	279	218	128	309	212	245	633	568
16.343	0	872	365	430	188	425	342	173	277	218	126	309	212	243	632	566
16.4659	0	869	366	432	190	426	342	172	276	218	127	312	212	241	633	564
16.5888	0	867	367	433	189	427	344	174	278	219	127	310	212	240	634	561
16.7117	0	860	361	428	185	421	341	172	276	217	126	307	211	238	628	557
16.8346	0	866	363	427	186	422	342	169	274	216	125	308	211	239	630	559
16.9574	0	884	366	426	184	422	340	167	273	214	125	314	209	243	637	572
17.0803	0	910	369	424	185	424	335	168	271	210	128	315	210	249	643	585
17.2032	0	910	372	427	187	428	335	172	273	210	128	313	210	248	644	578
17.3261	0	899	364	421	183	420	334	167	270	210	125	308	210	243	636	575
17.449	0	900	365	419	183	420	333	166	269	210	124	308	210	241	634	572
17.5718	0	899	366	418	184	420	333	166	269	210	125	308	210	240	633	572
17.6947	0	899	366	419	185	420	334	165	271	210	125	309	210	241	634	570
17.8176	0	900	368	421	185	421	335	165	270	211	126	309	210	241	635	569
17.9405	0	889	361	419	183	418	335	162	268	209	123	306	210	238	630	563
18.0634	0	883	359	415	182	414	333	162	269	208	123	305	209	236	626	559
18.1862	0	883	360	415	182	415	333	162	269	208	125	307	210	236	628	559
18.3091	0	883	360	414	183	415	333	161	268	209	125	307	210	235	627	559
18.432	0	885	362	417	184	417	333	162	268	210	124	308	210	237	629	557
18.5549	0	883	364	419	184	418	334	162	269	210	125	307	210	236	629	554
18.6778	0	873	357	412	181	412	332	161	268	209	122	303	209	234	623	550
18.8006	0	874	355	411	181	411	332	160	266	209	122	303	209	234	622	551
18.9235	0	871	357	411	182	412	331	159	265	208	123	305	209	232	623	548
19.0464	0	868	358	413	180	412	332	161	268	209	123	306	209	233	623	542
19.1693	0	863	361	416	183	416	332	160	270	212	125	307	210	237	625	533
19.2922	0	855	358	415	181	412	335	158	267	209	123	304	209	235	622	529
19.415	0	856	355	411	180	408	332	156	265	209	122	303	209	234	620	528
19.5379	0	857	356	411	180	410	332	157	267	209	123	304	210	232	621	528
19.6608	0	858	357	410	181	410	331	157	266	207	123	304	209	233	620	530
19.7837	0	862	358	411	181	412	333	157	266	209	124	306	210	234	622	535
19.9066	0	862	359	414	182	412	333	157	266	209	123	305	210	233	623	534
20.0294	0	853	352	409	179	406	331	157	265	207	121	302	209	232	618	532
20.1523	0	854	355	408	179	407	331	156	266	207	122	303	210	232	618	532
20.2752	0	855	355	408	179	407	331	156	265	207	122	304	210	231	618	532
20.3981	0	857	356	409	180	408	331	155	265	208	123	304	210	232	619	533
20.521	0	857	358	413	181	410	331	156	267	210	124	305	210	233	622	534
20.6438	0	853	355	413	180	409	332	156	267	209	122	302	210	232	619	531
20.7667	0	845	350	407	177	404	331	153	263	208	120	300	209	229	614	528
20.8896	0	843	351	406	178	405	331	152	264	207	122	302	209	227	614	529
21.0125	0	840	352	406	178	404	330	154	265	209	122	302	208	227	614	529
21.1354	0	837	353	409	179	406	330	154	266	210	124	302	210	226	615	530
21.2582	0	831	353	413	181	409	333	153	266	213	125	304	210	226	617	528
21.3811	0	822	351	412	180	406	333	152	266	211	121	300	209	226	613	523
21.504	0	821	349	408	177	403	333	153	265	209	120	300	208	225	609	524
21.6269	0	822	351	408	177	403	333	152	266	212	121	301	208	224	610	524
21.7498	0	824	351	410	177	405	333	151	265	212	121	302	209	225	611	523
21.8726	0	826	352	413	179	406	334	152	266	212	123	303	209	225	610	522
21.9955	0	830	354	415	179	409	335	153	268	211	123	303	208	228	612	523
22.1184	0	833	353	408	176	405	327	151	263	206	121	300	207	230	605	526
22.2413	0	861	359	404	177	407	321	154	262	204	121	301	207	234	605	543
22.3642	0	889	361	400	178	411	320	163	266	203	122	305	208	236	609	556
22.487	0	907	363	401	181	415	321	172	274	205	125	306	207	238	613	557
22.6099	0	918	367	407	185	421	322	175	276	206	127	305	209	242	619	557
22.7328	0	924	368	412	188	423	326	175	275	208	127	305	208	244	623	559
22.8557	0	910	359	405	184	412	324	175	270	205	124	300	208	241	617	558
22.9786	0	915	360	406	185	412	323	175	275	207	126	301	208	242	617	561
23.1014	0	917	362	406	186	414	324	176	274	208	125	301	208	241	619	562
23.2243	0	922	364	407	187	417	325	176	273	208	126	303	209	245	621	564
23.3472	0	928	368	411	189	421	326	177	275	209	128	304	209	246	625	568
23.4701	0	928	369	415	191	424	329	179	279	210	129	305	210	247	629	569
23.593	0	918	362	410	185	415	328	178	276	209	126	301	210	245	623	566
23.7158	0	920	363	409	187	417	328	177	272	210	126	303	209	247	624	568
23.8387	0	921	365	411	188	417	329	177	274	210	128	303	210	246	626	572
23.9616	0	925	365	412	189	419	329	178	279	212	129	305	211	249	628	576
24.0845	0	935	369	416	191	425	330	179	279	213	130	307	211	250	634	579
24.2074	0	936	370	419	191	424	333	179	277	212	128	306	210	249	632	574
24.3302	0	927	364	412	188	418	330	178	275	213	127	304	210	247	627	570
24.4531	0	928	366	413	190	420	333	179	280	213	128	305	211	247	628	573
24.576	0	931	367	414	190	421	332	180	279	214	129	305	211	247	627	573
24.6989	0	933	368	417	191	424	333	178	277	215	129	307	211	249	631	574
24.8218	0	932	370	423	194	429	336	181	281	217	130	309	212	251	636	575
24.9446	0	916	362	418	189	422	336	180	281	217	128	305	211	248	630	572
25.0675	0	917	363	416	189	421	335	180	279	217	128	308	212	248	631	575
25.1904	0	925	366	419	190	421	337	178	277	217	128	307	212	251	632	576
25.3133	0	930	367	420	190	424	338	179	280	217	129	309	212	251	634	576
25.4362	0	920	367	423	192	428	339	180	284	219	131	310	213	252	636	573
25.559	0	902	368	429	194	430	342	181	285	223	131	309	214	250	636	570
25.6819	0	914	364	422	189	421	341	177	277	218	128	308	212	245	630	578
25.8048	0	926	366	421	189	423	339	176	280	218	128	308	212	246	633	586
25.9277	0	931	368	421	188	423	339	178	282	219	128	309	212	246	633	587
26.0506	0	929	370	424	191	427	340	179	282	221	130	311	213	248	634	586
26.1734	0	933	372	429	192	431	343	179	281	222	131	313	213	248	636	585
26.2963	0	922	369	426	191	426	343	179	282	221	129	309	212	245	634	582
26.4192	0	917	364	421	189	422	342	178	281	219	130	308	212	245	629	578
26.5421	0	919	367	421	189	425	342	179	281	222	129	310	212	246	630	577
26.665	0	919	367	423	190	425	342	178	280	221	130	311	213	247	630	576
26.7878	0	923	370	427	191	430	342	180	282	223	131	313	214	250	634	577
26.9107	0	923	371	430	192	430	345	182	286	224	130	311	214	250	635	576
27.0336	0	916	365	423	188	423	343	178	281	222	128	309	213	249	629	573
27.1565	0	917	367	424	190	425	343	178	280	223	129	311	213	248	630	574
27.2794	0	913	369	425	190	426	343	179	283	224	130	312	214	248	630	576
27.4022	0	918	370	427	191	429	343	180	286	225	132	314	214	251	633	579
27.5251	0	922	373	433	192	433	346	180	285	224	132	313	214	252	637	578
27.648	0	916	366	425	189	425	344	177	278	222	128	309	213	250	633	575
27.7709	0	916	368	425	190	425	343	179	282	222	129	310	214	252	633	574
27.8938	0	904	367	427	191	427	343	179	285	224	130	311	214	249	635	572
28.0166	0	901	369	429	192	430	344	180	283	226	132	313	215	249	636	572
28.1395	0	902	372	435	194	433	348	179	286	227	132	315	215	250	639	571
28.2624	0	899	367	429	190	427	346	178	284	225	129	311	215	247	634	568
28.3853	0	904	367	426	190	426	345	178	283	224	130	311	215	249	632	568
28.5082	0	910	370	427	191	428	345	178	282	225	129	311	215	250	635	569
28.631	0	913	370	427	191	428	345	178	281	225	130	314	215	251	637	570
28.7539	0	916	373	432	193	434	346	181	287	226	132	316	215	252	638	571
28.8768	0	913	370	432	192	430	348	181	287	225	131	312	215	250	637	568
28.9997	0	909	365	426	190	426	344	178	281	223	129	310	215	249	632	565
29.1226	0	916	369	427	190	426	345	178	280	223	129	310	216	249	634	567
29.2454	0	911	370	428	191	427	345	180	284	225	129	311	215	248	634	566
29.3683	0	915	371	431	192	431	345	180	287	228	133	315	216	249	637	568
29.4912	0	920	373	434	192	432	348	180	284	226	132	315	216	250	639	568
29.6141	0	913	367	427	189	425	346	179	280	223	128	310	215	249	633	564
29.737	0	915	370	427	191	427	346	180	282	223	130	311	215	249	633	566
29.8598	0	915	371	427	191	428	344	180	284	225	130	313	215	250	633	566
29.9827	0	920	372	430	192	431	345	180	282	225	131	314	215	249	635	568
30.1056	0	922	376	434	194	433	347	180	284	225	131	315	216	250	637	568
30.2285	0	911	369	427	190	426	345	180	283	223	129	311	214	248	632	562
30.3514	0	914	370	427	191	426	344	179	283	225	129	311	215	249	631	563
30.4742	0	917	371	427	191	427	346	179	280	224	128	311	215	250	633	563
30.5971	0	920	373	429	192	429	346	179	280	224	131	313	215	249	633	564
30.72	0	923	376	434	194	435	347	180	285	227	132	315	216	250	635	565
30.8429	0	917	371	430	191	429	348	180	285	225	130	311	215	248	634	560
30.9658	0	915	367	426	190	424	345	178	279	223	129	309	214	247	630	560
31.0886	0	916	369	427	192	425	345	177	279	223	128	310	215	248	631	561
31.2115	0	917	369	427	191	427	345	179	282	224	130	311	215	248	632	561
31.3344	0	921	372	430	192	428	346	179	284	226	130	312	216	249	634	563
31.4573	0	925	374	435	193	432	348	179	282	226	132	312	216	249	637	562
31.5802	0	916	367	427	190	425	346	177	280	222	128	309	214	247	631	559
31.703	0	918	367	426	191	425	345	178	280	223	129	309	215	247	630	560
31.8259	0	920	370	426	192	425	344	178	282	223	128	309	216	248	632	561
31.9488	0	923	372	427	191	428	344	178	279	225	130	312	215	248	633	562
32.0717	0	927	374	431	193	430	346	178	280	225	131	313	215	250	635	564
32.1946	0	930	376	435	194	432	348	181	284	225	133	313	215	249	637	563
32.3174	0	922	370	427	191	427	346	178	281	223	129	309	215	248	632	559
32.4403	0	924	370	426	191	425	345	178	277	223	128	309	216	249	631	560
32.5632	0	925	371	427	192	427	346	178	277	223	129	309	214	250	635	559
32.6861	0	928	372	428	192	428	346	179	282	223	130	312	215	250	635	562
32.809	0	931	375	432	193	431	346	180	283	225	131	314	215	249	636	562
32.9318	0	933	377	437	195	433	348	179	283	227	132	315	216	251	639	562
33.0547	0	923	370	429	192	426	349	178	279	224	130	310	215	249	634	559
33.1776	0	924	369	429	193	427	348	179	280	224	129	310	215	249	632	559
33.3005	0	926	371	429	193	427	347	179	282	226	129	311	215	249	634	560
33.4234	0	928	370	431	194	428	348	178	280	226	130	312	216	249	634	560
33.5462	0	930	373	435	194	432	349	179	282	227	132	315	216	249	635	562
33.6691	0	929	374	440	195	434	352	180	287	228	132	314	217	249	637	561
33.792	0	919	367	431	192	426	350	179	281	226	130	311	216	247	628	557
33.9149	0	913	368	431	192	427	350	178	280	228	131	310	217	247	624	555
34.0378	0	903	366	434	193	427	351	177	282	229	130	309	217	245	623	552
34.1606	0	901	367	437	194	429	352	180	286	230	133	310	217	246	622	553
34.2835	0	903	371	443	195	431	355	180	287	232	133	313	218	247	626	555
34.4064	0	907	372	447	196	434	358	178	287	233	134	312	217	248	629	554
34.5293	0	896	364	438	192	426	356	177	283	229	131	307	216	245	622	549
34.6522	0	896	362	435	192	425	355	177	283	228	130	308	217	245	621	550
34.775	0	900	364	436	191	426	354	177	285	230	130	308	217	245	624	551
34.8979	0	902	365	437	191	427	354	177	282	231	131	310	217	247	627	552
35.0208	0	905	369	441	192	430	356	178	285	231	133	312	217	247	631	555
35.1437	0	908	371	446	194	435	357	179	291	234	134	314	217	250	635	557
35.2666	0	899	366	440	190	429	360	178	286	230	130	310	218	248	633	552
35.3894	0	900	362	436	190	424	355	176	281	228	129	308	217	248	631	552
35.5123	0	903	363	436	190	425	355	177	282	228	129	309	216	248	635	554
35.6352	0	903	365	436	190	426	356	177	285	229	130	310	217	249	635	555
35.7581	0	907	367	439	192	431	356	178	286	230	133	313	218	251	638	557
35.881	0	913	372	445	192	434	357	179	285	231	133	314	217	252	641	559
36.0038	0	913	371	446	191	434	359	179	287	230	132	316	217	251	643	557
36.1267	0	905	365	437	189	426	355	178	286	226	130	311	217	252	639	554
36.2496	0	911	368	437	189	426	356	178	284	227	131	312	217	251	639	555
36.3725	0	914	368	437	189	427	355	177	281	227	130	311	217	251	641	555
36.4954	0	915	370	439	190	429	355	178	284	229	131	312	217	251	642	557
36.6182	0	920	374	443	191	433	356	180	288	230	133	314	218	253	645	559
36.7411	0	920	374	444	192	433	359	179	287	229	131	313	218	253	645	557
36.864	0	913	366	436	188	426	355	177	282	227	129	310	216	250	641	555
36.9869	0	915	367	435	189	426	355	179	282	226	130	310	217	251	642	555
37.1098	0	914	369	436	189	426	355	178	285	227	130	311	217	251	641	556
37.2326	0	917	370	439	190	429	354	179	285	229	131	313	217	251	644	557
37.3555	0	923	373	444	191	431	355	179	284	229	131	314	217	254	647	558
37.4784	0	920	372	443	191	431	357	179	285	229	131	312	217	252	646	556
37.6013	0	911	366	434	187	423	354	178	283	226	130	309	216	249	641	553
37.7242	0	911	366	434	188	424	352	177	282	225	129	310	216	250	642	555
37.847	0	912	366	433	188	423	353	176	279	226	129	309	215	250	642	555
37.9699	0	913	367	436	189	426	353	177	281	225	130	310	216	250	644	555
38.0928	0	917	371	438	189	428	352	178	285	227	131	311	216	250	647	558
38.2157	0	914	369	440	190	428	356	177	283	226	131	311	216	250	646	554
38.3386	0	907	363	431	186	421	351	175	279	224	129	307	215	247	641	553
38.4614	0	906	363	432	187	421	350	176	279	223	129	307	215	247	642	555
38.5843	0	907	365	431	187	421	350	176	281	223	128	307	213	248	642	553
38.7072	0	909	366	432	186	422	349	176	281	225	129	308	214	249	644	556
38.8301	0	912	369	436	188	426	350	176	280	225	131	311	214	249	647	557
38.953	0	912	370	439	189	427	352	176	283	226	130	308	215	249	648	557
39.0758	0	903	362	429	185	419	349	176	280	222	128	305	214	247	642	552
39.1987	0	905	362	429	186	418	348	175	279	222	128	305	212	248	642	553
39.3216	0	905	364	429	186	420	348	173	276	222	128	305	213	247	643	553
39.4445	0	907	365	430	187	421	347	174	278	222	128	307	214	248	644	554
39.5674	0	910	368	433	187	423	348	175	281	223	130	308	214	249	647	555
39.6902	0	911	369	436	188	425	348	175	281	223	131	310	214	250	647	554
39.8131	0	901	363	430	186	418	347	174	276	222	128	305	213	248	644	550
39.936	0	905	363	428	186	418	345	173	276	220	128	305	213	248	644	551
40.0589	0	906	364	428	186	418	345	174	279	220	128	304	213	249	646	552
40.1818	0	908	365	429	187	419	344	174	278	223	128	306	213	249	645	554
40.3046	0	911	367	432	188	423	346	173	277	222	130	309	214	249	648	556
40.4275	0	912	368	436	189	424	347	175	280	222	129	307	213	251	649	554
40.5504	0	904	362	427	186	418	345	174	278	219	128	303	213	248	643	551
40.6733	0	906	365	427	187	418	343	173	276	220	128	304	214	249	644	551
40.7962	0	906	365	427	187	418	343	172	274	219	128	304	212	248	645	553
40.919	0	908	366	428	188	421	343	173	278	221	130	305	213	250	647	555
41.0419	0	912	369	432	189	423	345	174	282	222	131	307	213	251	649	559
41.1648	0	912	370	435	190	426	347	175	282	222	131	306	212	250	649	555
41.2877	0	904	363	426	186	417	343	172	275	219	127	303	212	247	643	552
41.4106	0	904	362	424	187	416	342	172	275	218	128	304	212	248	643	553
41.5334	0	906	364	425	186	417	343	173	278	219	128	303	212	247	644	554
41.6563	0	909	365	425	187	418	342	173	277	221	127	303	212	249	646	555
41.7792	1	911	367	430	188	421	343	173	276	220	131	307	212	250	649	556
41.9021	0	915	370	435	190	425	346	174	280	221	131	309	213	251	650	557
42.025	0	907	363	426	188	417	344	174	278	218	129	304	213	248	644	552
42.1478	0	908	362	423	186	416	342	173	274	218	128	304	211	248	645	554
42.2707	0	909	364	424	187	416	342	173	273	218	128	305	212	249	647	555
42.3936	0	911	364	425	187	418	341	173	276	219	129	305	212	249	647	556
42.5165	0	914	368	429	190	421	341	175	280	221	132	308	212	250	648	558
42.6394	0	920	371	434	190	424	346	176	280	222	132	310	212	251	650	559
42.7622	0	913	365	427	188	417	344	174	274	218	129	306	211	249	647	555
42.8851	0	912	363	425	187	416	343	174	276	217	128	305	212	250	644	556
43.008	0	914	366	425	188	417	344	175	278	218	129	306	212	250	647	556
43.1309	0	917	365	425	189	418	342	174	278	220	130	306	213	251	648	558
43.2538	0	922	369	430	189	422	345	175	276	221	131	310	212	252	649	560
43.3766	0	924	372	434	191	425	346	177	280	221	132	309	213	253	653	561
43.4995	0	917	364	427	188	418	345	176	278	218	130	305	212	251	649	557
43.6224	0	917	365	424	188	416	343	175	277	220	128	305	213	251	646	559
43.7453	0	920	366	425	189	419	344	174	274	219	129	306	212	252	649	559
43.8682	0	921	368	426	190	420	345	176	277	220	130	308	213	252	650	561
43.991	0	925	372	432	192	424	346	177	282	222	132	310	213	254	651	564
44.1139	0	930	374	436	193	428	348	177	282	223	133	311	213	254	654	565
44.2368	0	922	366	429	189	419	346	174	276	220	130	306	213	251	650	560
44.3597	0	920	364	425	188	416	344	175	277	219	130	306	213	251	648	560
44.4826	0	921	367	426	189	417	345	177	278	221	131	306	211	251	649	562
44.6054	0	923	368	425	190	420	345	177	278	222	131	307	212	252	650	563
44.7283	0	926	370	431	191	424	348	176	278	222	132	310	213	253	652	565
44.8512	0	931	374	437	192	428	350	178	281	223	134	312	213	254	657	567
44.9741	0	926	371	434	191	424	350	178	283	222	132	308	213	253	655	563
45.097	0	923	366	428	190	418	347	176	277	221	130	307	214	252	649	561
45.2198	0	925	368	427	189	421	348	176	276	221	130	308	213	253	651	563
45.3427	0	925	369	428	190	421	347	177	280	223	131	309	213	253	651	563
45.4656	0	930	372	432	192	423	348	178	283	224	132	311	213	254	653	565
45.5885	0	934	375	438	193	428	350	178	282	225	134	314	214	255	655	567
45.7114	0	930	372	436	192	425	352	176	280	224	132	311	213	254	655	564
45.8342	0	923	368	428	190	419	349	175	280	221	132	309	214	252	650	562
45.9571	0	926	370	429	191	421	350	176	281	223	132	309	214	253	651	563
46.08	0	927	370	431	190	422	350	177	279	225	132	311	214	254	651	564
46.2029	0	928	372	435	192	426	352	177	280	224	133	313	214	254	654	566
46.3258	0	933	376	440	193	430	352	178	285	226	134	314	214	256	657	568
46.4486	0	926	372	435	191	425	354	178	284	223	132	311	215	254	655	563
46.5715	0	924	367	430	190	421	351	176	279	223	131	309	214	254	651	563
46.6944	0	924	368	430	191	422	351	176	277	223	132	311	213	254	653	565
46.8173	0	923	370	430	191	423	350	177	281	223	131	311	214	255	653	564
46.9402	0	927	372	435	192	427	352	179	283	225	133	313	214	256	654	567
47.063	0	931	376	440	193	431	353	178	283	226	134	315	214	257	657	568
47.1859	0	926	373	438	192	426	355	177	281	224	132	312	215	255	656	562
47.3088	0	920	367	429	190	421	351	177	280	222	131	309	214	253	652	561
47.4317	0	920	368	432	189	422	352	177	281	223	131	310	214	254	653	562
47.5546	0	921	369	430	189	422	351	176	279	224	131	311	214	255	653	562
47.6774	0	924	372	435	191	425	352	176	279	224	132	313	215	257	655	564
47.8003	0	927	376	439	191	430	352	178	284	225	134	315	216	256	657	566
47.9232	0	926	374	441	193	430	355	179	286	225	133	313	214	256	656	564
48.0461	0	920	367	432	190	422	351	177	279	223	130	309	215	253	652	561
48.169	0	921	368	432	189	422	351	175	278	222	130	310	215	255	653	562
48.2918	0	921	369	431	190	424	351	177	281	224	131	310	214	254	654	562
48.4147	0	923	372	434	191	426	351	178	283	225	132	311	215	255	655	564
48.5376	0	928	375	441	192	430	352	177	282	226	133	314	215	256	657	566
48.6605	0	926	374	440	193	429	355	178	283	225	133	313	215	255	658	564
48.7834	0	920	369	432	189	422	351	177	280	223	131	310	214	253	653	561
48.9062	0	922	370	432	189	424	351	177	282	222	131	310	214	255	653	563
49.0291	0	923	371	432	191	423	351	176	280	224	131	311	214	255	655	563
49.152	0	926	373	436	192	428	352	177	280	224	132	313	215	256	656	564
49.2749	0	929	377	441	192	431	353	179	284	225	136	315	216	256	658	566
49.3978	0	924	372	438	191	427	355	177	283	224	133	311	214	255	657	563
49.5206	0	921	368	430	189	423	350	175	278	223	131	310	215	253	654	561
49.6435	0	921	369	432	190	423	351	175	278	222	131	310	214	254	655	561
49.7664	0	921	369	431	191	423	350	176	280	223	131	310	215	255	656	563
49.8893	0	925	373	435	190	426	350	178	282	224	133	311	215	256	656	565
50.0122	0	929	375	439	192	429	350	177	282	226	134	314	214	256	658	565
50.135	0	923	372	436	190	426	353	176	280	223	132	310	214	253	656	561
50.2579	0	918	366	428	188	420	349	176	280	221	131	308	215	253	652	560
50.3808	0	917	367	428	189	421	349	176	280	222	131	308	214	253	653	560
50.5037	0	917	368	427	189	421	348	175	277	222	130	309	214	253	653	561
50.6266	0	922	370	431	190	424	349	175	277	223	132	310	214	255	655	563
50.7494	0	924	373	436	191	428	350	178	282	224	133	311	214	255	656	565
50.8723	0	921	370	435	191	426	352	177	282	223	133	309	214	253	654	561
50.9952	0	917	365	427	188	419	348	175	276	221	131	307	213	252	651	560
51.1181	0	917	365	428	189	420	348	174	277	221	130	308	214	252	651	559
51.241	0	918	367	427	189	420	347	175	278	221	131	308	213	252	652	562
51.3638	0	920	370	431	189	423	347	176	281	223	132	310	214	255	654	563
51.4867	0	924	372	435	191	426	348	176	280	223	132	311	213	254	655	563
51.6096	0	921	370	434	191	424	350	176	279	223	132	309	214	253	654	560
51.7325	0	916	366	426	188	419	347	175	279	220	131	307	214	252	652	560
51.8554	0	917	367	427	189	420	347	175	279	221	132	308	213	252	651	561
51.9782	0	920	368	426	189	421	348	174	277	221	130	309	214	254	653	561
52.1011	0	923	371	431	191	423	348	175	278	221	133	312	214	253	654	563
52.224	0	926	374	435	191	426	348	177	281	222	133	311	213	256	657	564
52.3469	0	920	369	431	190	421	349	176	280	221	132	309	213	253	655	561
52.4698	0	920	366	427	188	418	346	174	275	220	130	308	214	253	652	560
52.5926	0	920	366	426	190	419	345	174	276	220	130	308	213	254	653	561
52.7155	0	921	367	427	190	420	346	176	279	220	132	308	214	254	653	562
52.8384	0	925	372	429	190	423	346	176	281	222	133	311	214	255	655	564
52.9613	0	929	374	435	192	427	348	177	279	223	134	312	214	255	657	565
53.0842	0	924	370	433	190	423	349	176	279	223	133	309	213	254	656	561
53.207	0	917	365	425	188	418	346	175	278	220	131	307	213	252	651	558
53.3299	0	918	366	425	189	418	346	174	279	221	132	307	213	252	651	561
53.4528	0	919	367	424	188	417	345	174	275	221	130	307	214	252	652	561
53.5757	0	922	370	428	190	420	345	174	277	222	131	309	213	254	654	563
53.6986	0	925	372	432	191	424	346	176	282	223	132	311	214	255	656	565
53.8214	0	928	374	436	192	427	349	177	283	224	133	311	214	256	658	565
53.9443	0	920	368	429	189	419	347	174	277	221	132	308	213	253	653	560
54.0672	0	915	365	425	189	417	346	173	276	221	131	307	213	252	651	557
54.1901	0	918	366	426	189	417	346	174	278	220	131	307	213	253	652	559
54.313	0	921	367	425	190	419	345	174	279	222	131	309	213	253	654	560
54.4358	0	926	371	430	190	421	346	174	278	223	132	310	214	256	655	562
54.5587	0	928	374	434	191	426	347	176	281	223	134	314	214	255	657	564
54.6816	0	925	372	433	191	422	349	177	283	223	133	311	214	253	656	563
54.8045	0	921	366	427	189	418	347	176	279	221	131	308	214	252	653	560
54.9274	0	924	369	426	189	419	348	174	277	221	131	309	213	253	654	562
55.0502	0	924	368	427	190	418	346	176	277	221	132	309	214	254	653	563
55.1731	0	927	371	430	191	422	347	177	283	224	133	311	214	254	655	564
55.296	0	931	374	435	193	426	349	177	282	224	135	313	214	256	657	566
55.4189	0	931	374	437	194	426	352	177	281	223	133	311	214	255	658	564
55.5418	0	923	367	429	190	419	348	176	278	221	132	308	214	253	654	561
55.6646	0	925	367	428	190	418	349	176	280	221	132	309	213	253	653	563
55.7875	0	927	369	427	190	420	348	176	281	222	132	309	213	254	655	563
55.9104	0	929	371	431	191	422	348	176	279	223	133	312	214	256	656	564
56.0333	0	932	374	436	193	427	350	177	282	225	135	314	214	256	658	566
56.1562	0	937	377	441	194	430	352	179	288	226	134	313	214	258	662	568
56.279	0	929	370	433	191	423	353	177	282	222	133	310	214	254	657	563
56.4019	0	928	366	428	190	419	350	176	277	222	131	309	214	253	654	562
56.5248	0	928	367	429	190	420	349	176	279	222	132	308	213	255	655	562
56.6477	0	929	369	429	190	421	350	177	282	223	133	309	214	255	656	565
56.7706	0	932	372	434	192	425	350	178	283	224	134	313	214	256	657	566
56.8934	0	937	374	438	193	429	352	178	282	225	134	313	215	257	661	569
57.0163	0	937	376	441	194	430	354	178	284	226	134	313	215	257	662	567
57.1392	0	929	368	431	190	420	351	178	282	222	132	308	214	254	656	563
57.2621	0	930	369	430	190	421	350	177	280	223	133	310	214	255	656	565
57.385	0	930	370	430	190	421	350	176	278	223	132	310	215	255	656	565
57.5078	0	931	371	432	191	423	350	177	281	224	132	311	214	255	656	566
57.6307	0	935	375	437	193	428	352	179	286	226	135	313	215	256	658	568
57.7536	0	940	378	443	193	431	354	180	286	227	136	315	215	258	661	568
57.8765	0	933	372	436	191	424	354	177	281	224	133	311	213	255	658	565
57.9994	0	931	369	432	190	421	352	178	280	223	133	310	214	254	655	564
58.1222	0	932	369	432	191	424	353	178	282	224	133	311	214	255	657	564
58.2451	0	933	371	432	190	423	351	177	281	225	132	311	214	256	657	566
58.368	0	935	374	437	192	426	353	178	281	225	134	313	214	257	659	567
58.4909	0	935	377	442	193	429	354	179	284	227	134	313	214	258	662	568
58.6138	0	930	372	438	191	426	356	178	286	225	135	311	213	255	659	564
58.7366	0	928	368	431	189	420	353	177	281	224	132	310	214	254	655	563
58.8595	0	929	370	432	190	422	352	176	279	223	132	311	213	255	657	563
58.9824	0	928	370	431	189	422	352	176	281	224	133	310	213	254	656	564
59.1053	0	931	372	435	191	424	351	177	285	226	132	312	214	256	658	566
59.2282	0	934	375	440	192	428	353	178	284	226	134	313	214	257	661	566
59.351	0	931	374	441	191	427	356	177	283	225	134	312	214	256	659	564
59.4739	0	923	366	431	188	419	351	176	281	223	132	309	214	254	654	561
59.5968	0	923	367	430	187	420	351	177	283	223	133	310	213	253	655	562
59.7197	0	924	367	430	188	419	351	177	279	223	131	309	214	253	654	562
59.8426	0	926	369	432	189	421	351	176	279	224	132	310	214	254	655	563
59.9654	0	927	372	436	190	424	352	176	282	225	133	312	215	254	658	565
60.0883	0	928	374	440	191	427	354	178	286	226	135	312	214	256	659	563
60.2112	0	920	367	431	188	420	351	175	279	222	132	309	214	253	654	559
60.3341	0	920	364	428	187	417	349	174	276	222	132	308	213	253	654	560
60.457	0	918	367	428	187	417	349	175	278	222	132	308	213	253	653	559
60.5798	0	920	368	428	188	418	350	175	280	222	132	309	213	255	655	562
60.7027	0	923	370	433	188	421	349	176	280	224	132	310	213	255	657	562
60.8256	0	926	373	436	190	425	351	176	280	224	134	313	213	256	659	564
60.9485	0	920	369	435	188	421	351	176	281	222	133	311	212	254	657	561
61.0714	0	916	366	428	187	416	347	176	280	221	132	309	213	253	653	559
61.1942	0	918	368	428	186	416	348	174	277	222	132	309	213	253	654	560
61.3171	0	918	368	428	187	418	348	174	276	222	131	308	213	254	655	558
61.44	0	920	369	431	188	421	348	175	280	223	133	311	212	255	657	562
61.5629	0	924	372	436	189	423	349	177	284	224	134	312	213	256	660	562
61.6858	0	923	371	437	189	422	351	175	281	222	134	311	213	254	659	560
61.8086	0	916	365	428	187	416	348	172	276	221	131	307	213	253	655	558
61.9315	0	916	367	428	187	416	347	174	279	221	132	308	213	253	656	559
62.0544	0	918	367	427	186	415	347	175	280	221	132	309	213	255	656	559
62.1773	0	922	369	430	189	421	347	174	278	223	132	311	212	257	658	561
62.3002	0	925	373	435	190	423	349	175	279	222	133	311	213	257	661	562
62.423	0	925	373	439	190	425	352	176	282	224	134	312	213	257	662	563
62.5459	0	916	367	429	187	417	348	175	280	220	132	308	212	253	656	558
62.6688	0	917	365	426	187	414	347	173	277	220	131	308	213	254	655	558
62.7917	0	918	365	426	187	415	347	173	275	220	131	309	212	254	656	559
62.9146	0	918	367	427	189	416	346	174	279	221	131	308	212	255	657	560
63.0374	0	921	371	432	189	421	348	175	282	222	132	311	212	257	659	562
63.1603	0	926	373	436	190	425	349	175	280	223	135	312	213	257	661	564
63.2832	0	922	370	434	189	419	350	174	278	221	132	309	212	254	659	560
63.4061	0	916	366	426	187	414	347	174	279	220	132	307	211	254	655	559
63.529	0	917	366	427	188	415	347	174	279	220	132	308	212	255	656	559
63.6518	0	919	366	426	187	416	345	174	277	222	131	308	213	254	655	560
63.7747	0	921	370	430	188	419	347	174	277	221	132	309	212	255	658	562
63.8976	0	924	373	435	190	423	348	176	282	223	134	311	213	256	660	564
64.0205	0	925	374	436	191	423	350	176	284	224	134	312	212	255	660	563
64.1434	0	919	367	428	188	416	347	174	277	220	132	307	212	254	655	561
64.2662	0	920	367	427	188	416	347	174	276	220	132	308	213	254	654	562
64.3891	0	919	368	429	188	416	347	175	280	221	131	309	211	255	656	562
64.512	0	922	370	430	189	419	348	176	281	223	133	311	212	255	657	564
64.6349	0	927	373	435	190	423	349	175	281	223	134	312	213	256	658	564
64.7578	0	928	374	439	191	425	352	176	282	225	134	311	213	256	661	565
64.8806	0	918	367	429	187	416	349	175	280	221	132	309	213	253	656	561
65.0035	0	920	366	428	188	416	348	175	280	221	132	308	212	255	656	562
65.1264	0	923	368	428	188	417	348	174	277	222	131	308	213	255	657	563
65.2493	0	924	369	429	189	420	347	175	278	222	132	310	213	257	658	564
65.3722	0	927	372	434	190	422	349	177	283	224	134	312	212	257	660	565
65.495	0	931	375	440	191	426	351	178	285	225	134	313	212	259	661	568
65.6179	0	924	370	431	188	419	351	175	279	222	132	309	213	256	658	562
65.7408	0	921	366	427	188	415	348	174	277	222	132	308	211	255	655	562
65.8637	0	921	366	427	188	416	349	175	280	220	132	309	212	256	656	563
65.9866	0	923	368	427	188	417	348	175	280	222	132	310	211	257	656	564
66.1094	0	926	370	432	190	421	349	175	279	224	133	311	213	259	660	566
66.2323	0	931	374	436	190	425	350	176	281	224	136	314	213	258	662	568
66.3552	0	927	372	435	190	422	352	177	283	223	134	310	212	257	662	564
66.4781	0	922	366	428	187	415	349	175	280	221	132	310	212	255	656	563
66.601	0	923	367	429	188	417	349	174	277	221	133	309	212	256	657	564
66.7238	0	925	367	427	188	417	348	174	278	221	133	309	213	257	658	565
66.8467	0	924	369	431	189	420	349	175	281	223	134	312	212	257	658	566
66.9696	0	928	372	435	190	423	350	176	284	224	134	312	214	260	661	567
67.0925	0	929	372	436	190	423	352	177	280	223	134	311	212	258	661	566
67.2154	0	921	366	428	188	417	348	174	278	221	132	309	212	257	656	563
67.3382	0	922	367	430	188	416	349	175	281	221	133	309	211	257	657	564
67.4611	0	923	368	427	187	418	348	175	280	223	131	309	212	257	658	565
67.584	0	926	370	431	189	421	350	176	278	223	134	312	212	259	658	566
67.7069	0	929	372	436	190	424	350	177	282	224	134	313	213	259	659	568
67.8298	11	926	374	437	190	424	353	177	285	223	135	313	213	258	660	566
67.9526	0	919	365	428	187	417	350	175	280	222	133	309	212	256	655	563
68.0755	0	920	366	427	186	417	349	174	277	222	132	309	212	255	656	564
68.1984	0	920	366	427	187	417	349	175	278	222	132	309	212	256	656	564
68.3213	0	921	368	429	188	419	349	175	281	223	134	310	212	258	657	566
68.4442	0	926	371	434	189	422	350	177	282	224	134	312	211	259	660	567
68.567	0	926	372	437	190	424	353	175	280	223	134	312	212	259	661	567
68.6899	0	916	364	429	187	416	350	174	278	221	132	309	211	255	655	563
68.8128	0	915	364	426	186	415	349	174	280	220	133	309	211	255	655	563
68.9357	0	916	365	427	186	415	348	173	279	221	132	308	212	255	655	563
69.0586	0	917	365	427	186	416	348	174	277	221	132	309	212	256	656	564
69.1814	0	920	369	432	187	419	349	175	280	222	133	311	211	258	658	565
69.3043	0	924	371	436	188	423	350	176	285	224	134	312	212	258	661	566
69.4272	0	914	366	430	186	417	350	174	281	221	132	309	212	256	656	563
69.5501	0	912	363	425	185	414	347	173	276	221	131	308	211	255	653	561
69.673	0	911	364	426	186	414	347	173	277	220	132	307	211	255	655	561
69.7958	0	911	364	425	186	415	346	174	280	219	132	308	210	256	655	562
69.9187	0	915	367	430	187	418	348	174	279	223	132	309	210	257	657	563
70.0416	0	919	371	433	189	422	350	174	279	223	133	310	211	258	659	565
70.1645	0	917	371	434	188	422	350	176	282	222	133	310	211	257	659	563
70.2874	0	909	364	425	186	413	347	174	280	220	132	307	210	255	654	561
70.4102	0	911	365	426	185	415	347	173	278	220	131	307	210	255	654	561
70.5331	0	911	365	425	185	414	347	173	275	220	131	308	211	254	655	561
70.656	0	911	368	428	187	417	347	175	279	221	133	309	210	255	656	563
70.7789	0	916	370	432	188	421	348	175	283	223	134	310	211	257	658	563
70.9018	0	919	371	435	190	423	350	175	281	223	134	311	211	257	660	564
71.0246	0	910	365	427	186	415	347	173	277	220	131	307	210	254	656	561
71.1475	0	910	365	426	186	415	348	174	279	219	132	307	211	255	655	562
71.2704	0	911	366	426	187	416	347	174	280	220	132	308	210	256	656	562
71.3933	0	914	366	428	187	417	347	174	279	223	132	308	210	257	658	564
71.5162	0	918	371	433	189	422	349	175	279	222	134	311	211	258	660	566
71.639	0	919	372	437	191	424	351	176	284	223	134	311	210	258	662	565
71.7619	0	909	365	429	187	416	348	175	281	220	132	307	210	255	656	562
71.8848	0	908	364	426	187	415	347	173	278	221	132	307	210	255	656	562
72.0077	0	909	366	426	186	416	347	172	277	221	132	307	210	255	657	561
72.1306	0	909	366	427	188	418	346	174	279	222	133	309	211	256	657	563
72.2534	0	914	369	432	188	421	348	174	284	224	134	310	211	257	659	564
72.3763	0	919	373	437	189	425	349	175	283	224	136	312	211	258	660	565
72.4992	0	910	366	431	187	419	349	174	279	221	132	308	211	256	657	563
72.6221	0	906	363	425	186	415	346	174	279	220	132	306	210	255	654	562
72.745	0	907	364	426	187	415	347	174	279	220	132	308	210	255	655	563
72.8678	0	908	366	425	187	416	347	173	279	222	132	308	210	256	655	564
72.9907	0	913	368	430	188	420	348	173	278	221	134	310	211	256	657	565
73.1136	0	915	371	434	189	422	350	176	283	223	135	311	211	257	657	566
73.2365	0	907	367	432	187	419	350	176	282	221	133	309	210	256	657	561
73.3594	0	906	363	425	185	415	346	173	277	220	132	307	210	255	653	561
73.4822	0	908	365	426	187	416	347	173	277	221	132	308	210	256	655	562
73.6051	0	908	366	426	187	417	347	175	280	220	132	308	211	257	655	563
73.728	0	911	368	429	188	420	348	175	282	223	133	309	211	258	655	564
73.8509	0	915	370	434	189	422	349	176	281	224	134	312	211	259	658	565
73.9738	0	908	366	430	187	417	349	174	279	220	133	308	211	255	656	562
74.0966	0	905	362	425	186	414	347	174	279	220	133	307	210	255	654	562
74.2195	0	907	365	425	186	415	348	174	279	221	132	308	211	256	655	563
74.3424	0	909	365	424	185	415	347	172	278	221	131	309	211	257	655	564
74.4653	0	911	367	429	188	420	348	174	279	222	133	310	211	259	658	566
74.5882	0	914	369	433	189	422	349	175	283	223	135	311	210	258	660	568
74.711	0	911	368	433	188	420	351	175	283	222	135	309	210	257	659	566
74.8339	0	905	362	424	185	414	347	173	278	219	132	307	210	256	653	562
74.9568	0	906	362	424	185	412	346	172	277	221	132	307	210	256	654	563
75.0797	0	905	363	423	186	413	346	173	279	221	132	308	211	256	654	564
75.2026	0	908	364	426	186	416	347	174	281	222	133	309	211	258	655	565
75.3254	0	912	367	430	188	419	347	174	279	224	133	310	211	259	657	566
75.4483	0	913	370	435	189	422	350	174	281	223	134	312	212	259	660	567
75.5712	0	904	362	426	186	414	348	175	280	220	132	307	211	257	655	564
75.6941	0	904	361	424	186	413	346	174	279	220	133	307	210	256	653	563
75.817	0	905	363	424	185	414	346	173	276	220	132	307	210	257	654	564
75.9398	0	907	364	425	186	415	347	174	276	221	132	307	211	258	655	565
76.0627	0	910	367	428	187	418	346	175	282	221	134	311	211	258	656	567
76.1856	0	914	369	433	188	422	348	175	284	223	134	311	211	260	659	568
76.3085	0	907	365	428	187	417	350	174	279	221	133	309	211	258	656	565
76.4314	0	906	363	424	186	414	347	173	276	220	132	308	210	257	653	564
76.5542	0	906	366	425	186	414	347	175	280	220	134	308	211	258	654	565
76.6771	0	908	365	426	187	416	347	174	281	223	133	309	212	258	654	565
76.8	0	912	368	430	189	419	348	174	280	223	134	311	211	259	656	565
76.9229	0	915	370	435	189	423	350	176	282	224	135	313	212	260	659	568
77.0458	0	907	365	429	187	416	350	174	283	221	133	310	211	258	655	564
77.1686	0	906	363	426	187	414	347	175	280	221	133	309	212	258	653	564
77.2915	0	908	364	426	187	415	348	173	278	222	133	309	211	258	654	563
77.4144	0	909	367	427	186	416	348	173	278	221	133	310	212	259	654	565
77.5373	0	913	369	430	188	420	349	176	283	224	135	313	213	260	657	567
77.6602	0	917	371	436	190	424	350	176	285	225	136	313	212	261	658	567
77.783	0	909	366	430	187	418	351	174	279	222	134	309	212	258	655	564
77.9059	0	906	362	425	186	414	347	174	278	221	132	309	211	257	652	564
78.0288	0	908	364	425	186	414	348	175	280	221	132	309	211	257	653	564
78.1517	0	909	365	426	186	415	347	174	281	223	133	309	211	257	654	565
78.2746	0	913	367	430	188	419	349	174	279	225	133	310	212	259	655	565
78.3974	0	915	371	435	189	424	350	176	281	224	135	313	212	260	658	567
78.5203	0	911	367	433	188	420	352	176	284	223	134	310	212	258	657	565
78.6432	0	905	362	424	185	414	349	174	280	221	134	308	211	256	652	563
78.7661	0	908	363	425	185	413	348	174	277	221	132	308	211	256	652	563
78.889	0	906	364	426	185	415	348	174	278	221	131	308	211	257	653	563
79.0118	0	909	366	429	186	417	348	176	283	222	134	310	212	257	654	564
79.1347	0	913	369	433	188	421	349	175	283	224	134	311	212	260	656	565
79.2576	0	915	369	436	188	422	352	176	281	223	134	311	212	259	657	564
79.3805	0	906	363	426	185	415	348	174	279	221	132	308	212	257	652	562
79.5034	0	907	364	426	185	416	348	175	281	221	133	309	210	257	651	562
79.6262	0	907	365	426	185	416	348	174	280	222	133	308	212	256	652	562
79.7491	0	911	365	428	186	417	348	173	279	222	132	309	212	258	653	563
79.872	0	911	368	432	187	420	349	175	281	224	134	311	211	258	655	564
79.9949	0	912	369	434	188	420	350	176	285	223	134	309	211	258	655	562
80.1178	0	904	363	426	186	415	348	174	279	221	133	307	211	255	651	560
80.2406	0	907	364	426	185	416	348	173	277	222	132	308	211	256	652	560
80.3635	0	906	364	426	186	415	347	175	278	221	132	308	212	256	652	561
80.4864	0	907	365	428	187	418	348	175	282	223	133	309	211	257	653	562
80.6093	0	911	369	432	187	420	348	175	282	224	133	310	212	259	654	562
80.7322	0	911	368	434	188	421	351	175	279	222	134	309	212	257	654	563
80.855	0	903	362	426	185	413	347	172	278	221	132	306	212	255	650	560
80.9779	0	903	362	425	185	414	346	173	280	221	133	306	212	255	651	560
81.1008	0	904	364	425	185	414	347	172	278	222	132	307	211	255	651	560
81.2237	0	906	364	426	186	416	347	172	277	222	132	308	211	256	652	561
81.3466	0	908	368	430	187	418	347	174	280	222	133	309	212	256	653	562
81.4694	0	908	369	433	188	421	350	175	284	223	134	309	212	257	655	561
81.5923	0	900	362	425	185	412	347	173	279	221	132	306	211	254	649	558
81.7152	0	900	360	422	184	411	346	172	275	220	130	306	211	254	648	557
81.8381	0	899	362	423	184	411	345	172	277	219	131	305	211	254	648	558
81.961	0	901	363	424	185	413	345	172	281	221	132	306	211	255	650	559
82.0838	0	905	365	428	186	416	346	173	279	223	132	308	212	257	651	560
82.2067	0	908	368	432	187	420	348	173	278	222	134	310	212	255	653	562
82.3296	0	898	363	427	185	413	347	173	279	219	131	305	211	253	648	558
82.4525	0	899	360	422	184	411	346	172	278	218	131	305	210	254	648	558
82.5754	0	899	361	422	184	411	344	172	277	220	131	306	211	253	648	558
82.6982	0	901	363	423	185	412	345	171	275	220	131	305	211	254	648	558
82.8211	0	903	364	426	186	415	345	172	280	222	133	309	211	254	650	560
82.944	0	906	367	430	187	417	346	174	282	222	133	308	211	255	652	561
83.0669	0	901	365	427	184	413	348	172	278	221	131	306	211	254	649	558
83.1898	0	899	362	422	184	411	344	172	275	220	131	303	211	253	648	558
83.3126	0	899	363	423	185	411	346	172	279	220	131	304	211	253	648	559
83.4355	0	901	364	424	185	412	344	173	280	221	132	305	211	254	648	559
83.5584	0	906	366	428	186	416	346	173	279	222	133	309	211	255	651	560
83.6813	0	908	369	432	187	419	347	174	279	223	134	309	212	256	653	562
83.8042	0	901	365	428	187	415	347	173	281	221	132	306	211	254	650	559
83.927	0	899	360	422	184	410	346	172	278	218	131	304	211	253	646	557
84.0499	0	901	361	423	184	410	345	172	275	220	130	305	211	252	647	557
84.1728	0	900	363	422	185	411	345	171	275	220	131	305	211	253	648	558
84.2957	0	903	364	424	186	413	345	173	279	221	133	307	212	254	650	559
84.4186	0	907	368	430	187	416	346	172	282	222	134	308	213	255	651	560
84.5414	0	909	368	432	188	418	349	173	279	222	133	307	212	254	652	560
84.6643	0	899	361	424	184	410	346	171	276	219	131	304	212	253	647	556
84.7872	0	900	361	421	184	411	345	172	277	218	131	303	211	253	646	556
84.9101	0	900	363	422	184	411	344	171	279	220	131	303	211	252	646	557
85.033	0	902	363	423	184	413	344	171	276	221	131	305	212	254	648	558
85.1558	0	905	366	429	186	416	346	172	279	221	134	308	212	254	650	559
85.2787	0	908	369	433	188	418	346	173	283	224	134	309	212	256	651	560
85.4016	0	904	365	429	186	415	349	173	280	221	133	306	212	253	649	556
85.5245	0	901	362	423	184	412	346	171	275	220	132	305	212	253	646	556
85.6474	0	900	363	424	184	411	346	172	276	220	132	305	212	253	647	556
85.7702	0	902	364	423	184	413	346	172	279	220	132	305	212	254	647	557
85.8931	0	906	367	427	186	415	346	171	280	223	133	308	212	255	649	559
86.016	0	911	369	433	187	420	348	172	279	223	134	310	213	257	652	560
86.1389	0	906	367	430	187	417	349	173	281	222	133	307	212	255	651	558
86.2618	0	902	362	423	185	411	347	173	279	220	131	305	212	254	648	557
86.3846	0	904	365	424	185	413	345	172	279	220	132	306	212	254	648	557
86.5075	0	905	364	424	186	413	347	172	276	221	131	307	212	254	648	558
86.6304	0	907	367	430	186	417	348	173	280	223	135	310	213	255	650	560
86.7533	0	912	372	435	187	420	349	175	285	225	135	310	213	257	653	561
86.8762	0	911	371	437	188	422	352	175	283	223	135	309	212	257	654	560
86.999	0	903	363	427	185	412	349	172	277	221	131	305	212	254	649	556
87.1219	0	902	364	426	185	412	348	173	278	220	133	307	212	255	648	558
87.2448	0	904	365	426	185	413	348	173	280	221	133	306	212	255	648	559
87.3677	0	907	366	428	186	416	348	174	279	223	133	308	213	257	649	559
87.4906	0	911	370	434	188	421	350	173	281	223	134	310	213	258	652	561
87.6134	0	915	373	439	190	425	352	175	284	224	136	312	213	257	655	561
87.7363	0	906	366	431	186	415	352	174	282	221	134	308	213	255	651	558
87.8592	0	906	364	427	185	414	349	173	277	221	132	307	212	255	649	558
87.9821	0	906	365	427	186	414	350	172	277	222	131	307	212	256	650	557
88.105	0	907	368	428	186	416	349	174	281	222	134	309	213	256	650	558
88.2278	0	911	370	433	188	421	350	176	284	225	135	311	213	257	652	559
88.3507	0	917	374	439	189	424	353	175	283	225	136	313	215	258	654	560
88.4736	0	909	367	433	186	418	352	174	280	222	133	308	214	256	651	556
88.5965	0	906	367	428	186	414	350	175	281	222	132	309	213	256	649	558
88.7194	0	909	368	428	187	417	350	174	281	223	133	309	214	256	650	558
88.8422	0	911	369	431	187	419	350	174	280	224	132	309	215	257	650	558
88.9651	0	915	372	436	189	423	352	175	282	225	136	312	214	257	652	559
89.088	0	916	373	440	189	425	354	177	287	226	135	312	214	258	654	560
89.2109	0	906	366	431	185	416	352	174	282	223	133	308	214	255	649	556
89.3338	0	908	367	429	186	415	351	174	278	223	132	308	213	256	649	556
89.4566	0	908	366	429	186	417	351	174	278	222	132	308	214	256	649	555
89.5795	0	910	368	432	186	419	351	175	283	223	134	311	214	256	650	557
89.7024	0	913	372	436	187	423	352	175	285	225	135	312	213	258	652	558
89.8253	0	915	374	441	189	425	355	175	283	226	136	312	214	257	653	558
89.9482	0	906	366	431	185	416	352	173	280	222	132	307	214	255	648	553
90.071	0	904	365	429	184	416	351	173	281	222	132	308	214	255	647	553
90.1939	0	904	366	430	185	415	351	174	281	223	133	308	213	255	646	553
90.3168	0	906	368	432	184	417	351	174	279	224	132	309	215	256	647	553
90.4397	0	908	370	436	187	421	351	175	282	225	134	311	214	256	648	555
90.5626	0	908	372	439	188	423	353	175	286	225	134	311	215	257	651	554
90.6854	0	901	365	430	184	415	351	173	281	222	132	308	215	255	645	550
90.8083	0	902	365	428	185	414	351	173	277	222	131	308	214	255	644	551
90.9312	0	901	365	428	186	415	349	173	279	222	132	308	214	255	645	551
91.0541	0	903	367	430	186	417	350	174	282	223	133	309	214	255	646	551
91.177	0	908	370	434	187	422	351	173	282	225	133	309	215	257	647	552
91.2998	0	904	368	434	186	419	352	173	280	222	132	309	215	255	645	549
91.4227	0	899	364	427	184	413	349	173	279	221	130	306	214	254	642	547
91.5456	0	901	366	427	184	415	349	173	281	221	132	308	214	253	644	549
91.6685	0	902	366	427	185	415	348	173	279	222	132	308	214	254	644	548
91.7914	0	904	367	432	186	418	349	173	278	224	133	309	214	255	646	550
91.9142	0	906	370	436	187	422	351	175	283	223	134	311	215	255	647	550
92.0371	0	897	365	430	184	414	350	174	281	220	132	307	215	254	644	545
92.16	0	897	363	426	183	412	348	172	277	220	132	307	214	253	642	546
92.2829	0	899	365	427	184	414	348	172	277	221	130	306	214	254	643	546
92.4058	0	900	366	427	185	415	348	173	280	221	133	308	214	254	643	548
92.5286	0	902	368	431	187	419	349	174	282	223	133	309	214	256	646	548
92.6515	0	906	371	436	187	421	350	174	281	224	134	311	215	256	648	549
92.7744	0	897	363	428	184	413	348	172	277	220	131	306	214	253	643	545
92.8973	0	895	363	424	184	412	347	172	277	220	131	306	214	254	640	546
93.0202	0	896	364	424	184	413	346	172	278	219	131	306	213	253	642	545
93.143	0	899	365	425	184	413	346	171	277	221	130	305	214	254	643	546
93.2659	0	902	368	429	185	417	347	172	277	221	133	310	214	254	644	548
93.3888	0	903	369	433	187	419	349	174	282	221	133	308	214	256	646	548
93.5117	0	895	364	425	184	412	348	172	279	219	132	306	213	253	641	544
93.6346	0	897	362	424	184	411	345	171	275	219	131	305	214	253	640	545
93.7574	0	897	364	423	184	413	346	170	276	219	130	305	213	253	640	545
93.8803	0	898	366	425	184	413	345	172	279	221	132	307	214	253	640	545
94.0032	0	900	368	429	185	416	346	172	280	222	132	308	215	254	642	547
94.1261	0	902	369	432	186	418	348	172	279	222	133	308	214	253	645	546
94.249	0	894	364	424	184	411	346	171	276	219	131	305	214	252	639	544
94.3718	0	895	364	422	184	411	345	172	278	218	130	305	213	252	638	545
94.4947	0	897	365	424	185	411	345	171	278	221	131	305	213	253	640	545
94.6176	0	900	365	426	185	415	344	171	277	221	131	308	214	253	641	546
94.7405	0	902	369	431	186	417	347	172	279	221	133	309	214	253	643	547
94.8634	0	904	371	433	187	419	349	174	282	222	134	308	214	254	644	547
94.9862	0	895	361	424	184	412	346	172	278	219	131	305	213	251	639	543
95.1091	0	896	363	423	184	410	345	171	275	219	130	304	213	252	638	544
95.232	0	897	363	423	184	411	344	171	277	218	130	305	213	252	640	545
95.3549	0	899	366	424	185	414	346	173	280	220	132	306	213	253	640	547
95.4778	0	902	369	430	186	417	346	173	280	221	134	309	214	254	643	548
95.6006	0	907	371	436	187	420	349	173	279	223	134	309	214	254	644	548
95.7235	0	896	365	428	184	413	348	173	278	220	131	304	213	252	640	546
95.8464	0	895	362	423	184	410	346	173	278	220	132	304	213	251	636	545
95.9693	0	898	364	424	184	410	346	171	277	220	131	303	214	251	638	546
96.0922	0	898	366	423	185	413	345	172	275	221	130	306	214	252	637	546
96.215	0	902	368	429	186	415	347	173	280	222	133	308	215	251	639	547
96.3379	0	905	369	433	186	419	348	175	283	224	133	307	215	255	640	549
96.4608	0	899	366	428	185	414	349	173	279	221	132	305	214	250	637	545
96.5837	0	898	363	424	183	410	346	171	275	220	130	305	213	251	634	543
96.7066	0	898	365	425	184	413	346	173	279	221	131	304	213	251	636	545
96.8294	0	900	365	425	185	413	347	173	281	221	132	306	214	252	636	546
96.9523	0	905	369	431	185	419	347	173	280	223	134	308	214	252	638	547
97.0752	0	910	373	436	188	421	350	174	282	225	135	310	215	254	642	550
97.1981	0	903	368	433	187	418	352	173	282	223	132	306	214	252	638	546
97.321	0	900	363	424	185	411	348	173	280	220	131	304	214	251	634	545
97.4438	0	902	366	426	185	413	348	173	277	222	131	305	214	251	635	545
97.5667	0	903	366	426	185	413	347	173	277	221	131	305	215	252	636	546
97.6896	0	906	368	430	187	417	348	174	283	223	133	308	215	252	638	548
97.8125	0	909	372	435	187	420	351	175	285	225	134	310	215	254	640	549
97.9354	0	913	374	440	189	423	354	175	284	225	135	311	216	255	644	551
98.0582	0	903	366	430	185	414	351	173	279	221	132	305	215	251	636	546
98.1811	0	901	363	426	185	412	349	173	280	221	130	305	215	251	634	546
98.304	0	902	365	428	186	413	350	173	281	222	131	305	215	252	635	546
98.4269	0	905	365	428	186	414	348	173	280	223	131	306	215	253	635	547
98.5498	0	908	369	433	187	418	350	174	280	225	135	309	216	252	638	548
98.6726	0	912	372	437	189	423	352	176	285	225	135	310	216	255	641	550
98.7955	0	905	368	432	186	416	353	175	283	223	132	307	215	252	638	546
98.9184	0	904	364	428	185	413	350	173	277	222	130	306	215	252	634	546
99.0413	0	906	366	428	185	414	350	173	278	222	131	306	215	252	636	545
99.1642	0	906	366	429	186	416	351	174	282	223	133	307	215	252	637	546
99.287	0	909	370	434	187	419	350	175	284	225	133	309	216	254	639	547
99.4099	0	916	374	440	189	423	353	176	283	226	135	311	215	255	644	549
99.5328	0	909	369	436	187	419	354	176	281	224	132	308	215	253	639	546
99.6557	0	905	365	429	185	413	352	175	282	222	132	306	215	251	636	545
99.7786	0	908	366	430	185	414	352	175	282	223	133	307	215	253	637	546
99.9014	0	910	367	430	186	417	352	174	279	223	132	307	215	254	639	545
100.024	0	912	370	435	187	421	352	175	282	225	134	311	216	254	640	548
100.147	0	915	374	440	188	424	354	177	287	226	136	313	216	255	644	549
100.27	0	913	371	440	188	423	356	177	285	224	135	310	215	254	642	546
100.393	0	905	365	429	184	414	351	173	278	221	132	306	215	253	635	543
100.516	0	905	365	429	185	414	351	173	278	222	132	305	214	252	637	544
100.639	0	905	366	428	184	414	351	174	282	223	132	306	214	253	637	545
100.762	0	908	368	431	186	418	351	174	282	224	132	308	215	254	639	545
100.884	0	912	370	436	188	421	352	174	282	225	133	311	215	256	641	547
101.007	0	913	373	440	189	424	354	176	284	226	134	311	215	255	643	547
101.13	0	903	365	433	184	415	353	175	283	221	132	307	215	252	637	543
101.253	0	902	363	427	184	413	350	173	280	222	132	306	214	252	635	543
101.376	0	903	365	426	185	413	350	173	277	223	131	305	215	252	635	542
101.499	0	903	366	429	185	415	350	173	279	223	131	307	216	253	637	544
101.622	0	906	368	433	186	418	350	174	284	224	134	310	215	254	639	545
101.745	0	911	371	437	187	421	351	175	283	226	134	311	215	255	640	545
101.868	0	905	367	433	186	416	352	173	279	223	132	307	216	253	637	543
101.99	0	901	364	428	184	412	349	172	278	222	131	306	215	252	635	542
102.113	0	902	366	428	185	413	350	174	281	222	132	306	215	253	637	542
102.236	0	903	366	427	185	414	349	173	280	223	132	307	215	254	637	543
102.359	0	906	368	433	185	418	349	173	279	223	134	308	216	255	638	544
102.482	0	909	373	437	187	421	351	174	282	224	135	311	216	255	640	545
102.605	0	902	368	434	185	417	352	174	285	223	132	307	215	253	639	543
102.728	0	898	364	427	184	411	348	173	279	221	132	304	216	253	635	541
102.851	0	899	364	427	183	413	349	171	277	221	131	306	215	252	635	541
102.973	0	900	364	427	184	413	348	172	279	220	131	306	215	254	636	542
103.096	0	903	367	430	186	415	349	172	282	222	133	309	215	253	638	545
103.219	0	906	371	436	187	419	349	173	283	224	134	311	216	255	640	545
103.342	0	907	371	439	188	421	352	173	281	223	133	310	215	254	642	544
103.465	0	896	363	428	183	412	349	171	278	220	131	306	214	251	635	540
103.588	0	896	362	426	184	411	347	171	280	220	132	304	214	251	634	542
103.711	1	897	364	425	183	411	347	171	278	221	131	306	214	252	634	541
103.834	0	899	364	426	185	412	346	169	276	221	130	306	214	252	635	542
103.956	0	902	367	430	185	415	347	171	280	223	133	309	214	254	638	545
104.079	0	905	371	435	186	419	348	172	285	224	134	309	215	255	640	547
104.202	0	901	369	434	186	416	351	172	281	223	133	307	214	253	638	543
104.325	0	894	362	425	183	410	347	169	276	220	131	304	214	251	632	541
104.448	0	894	362	425	184	411	346	169	277	220	131	304	213	251	634	541
104.571	0	895	364	424	183	411	346	170	279	220	131	305	213	253	634	542
104.694	0	898	365	426	185	412	346	169	278	222	131	306	213	253	635	544
104.817	0	902	367	430	185	415	347	170	278	222	132	308	214	253	638	545
104.94	0	901	368	434	186	417	348	172	281	223	132	307	214	253	639	545
105.062	0	894	362	426	182	410	347	172	280	220	131	305	212	250	634	542
105.185	0	897	363	425	183	410	346	170	277	220	131	305	214	251	633	543
105.308	0	896	363	424	183	410	345	169	276	220	130	304	214	251	634	543
105.431	0	898	365	426	183	412	346	170	279	221	132	306	212	251	635	545
105.554	0	902	367	431	186	417	347	171	283	223	133	307	214	253	637	545
105.677	0	906	371	436	186	420	349	172	281	224	135	309	213	255	640	547
105.8	0	898	366	431	184	413	350	170	278	221	132	306	213	252	635	543
105.923	0	895	361	424	183	409	346	170	277	220	131	304	213	250	632	542
106.045	0	896	362	425	183	410	347	170	280	220	130	304	213	251	633	545
106.168	0	898	364	424	183	411	345	168	278	221	131	304	212	251	633	544
106.291	0	901	366	428	185	413	347	169	277	222	132	305	213	252	635	545
106.414	0	903	368	432	186	417	347	171	281	224	134	308	214	253	637	547
106.537	0	904	369	436	187	419	350	171	286	224	134	307	213	254	639	547
106.66	0	895	362	427	183	410	346	170	278	221	131	303	213	249	632	543
106.783	0	897	361	424	182	410	345	167	275	220	130	303	213	251	630	543
106.906	0	895	362	423	183	410	345	168	278	220	130	305	212	251	631	544
107.028	0	898	363	425	184	411	346	169	280	222	133	306	213	251	631	545
107.151	0	902	366	428	185	416	347	170	279	223	134	309	214	252	635	546
107.274	0	905	369	434	186	418	349	171	280	223	134	307	213	253	636	547
107.397	0	897	363	429	184	412	348	170	280	221	132	304	212	251	631	545
107.52	0	896	361	423	184	410	346	170	279	221	132	304	213	250	629	545
107.643	0	899	364	424	184	411	346	170	278	222	131	304	212	251	631	545
107.766	0	900	364	426	184	411	346	169	276	222	131	305	212	252	631	546
107.889	0	903	366	429	186	416	347	171	281	223	133	308	213	252	634	547
108.012	0	905	369	435	187	419	349	171	285	225	134	308	213	254	635	549
108.134	0	898	364	427	184	412	349	170	279	222	133	305	213	252	631	544
108.257	0	897	361	424	184	410	346	169	277	221	131	304	213	251	628	544
108.38	0	896	364	426	183	411	347	169	279	221	131	305	213	251	629	545
108.503	0	900	363	425	184	412	347	170	282	222	132	307	213	251	629	546
108.626	0	902	367	430	186	416	349	169	281	224	135	309	214	253	632	548
108.749	0	906	370	436	187	419	349	171	282	224	134	309	214	254	636	549
108.872	0	900	366	432	185	415	350	172	283	224	132	306	213	252	632	547
108.995	0	894	360	424	183	410	348	170	280	221	132	304	212	251	627	545
109.117	0	897	361	424	183	411	348	169	277	222	131	304	212	252	628	545
109.24	0	898	363	424	183	412	347	169	277	223	131	305	212	253	629	545
109.363	0	899	365	429	185	415	348	171	281	223	134	307	213	253	630	548
109.486	0	903	369	433	186	418	350	171	285	225	135	311	215	253	633	549
109.609	0	904	368	436	187	419	353	172	283	226	134	308	213	254	633	548
109.732	0	896	361	425	184	411	349	170	278	222	132	305	212	251	627	544
109.855	0	896	363	425	183	411	348	171	279	222	131	305	213	252	628	546
109.978	0	897	364	426	183	412	349	171	281	222	132	306	213	253	629	546
110.1	0	900	365	428	184	414	349	171	280	224	133	308	214	254	630	546
110.223	0	904	368	433	186	418	350	171	281	225	134	309	214	254	632	549
110.346	0	902	368	434	186	418	351	172	284	224	134	308	214	253	631	548
110.469	0	897	362	426	183	412	350	172	282	222	132	305	213	252	626	544
110.592	0	899	365	427	183	413	349	171	279	224	132	306	213	253	628	547
110.715	0	900	363	426	185	414	349	171	277	224	131	306	214	253	629	546
110.838	0	902	367	430	186	417	349	172	283	225	133	308	214	254	630	548
110.961	0	907	370	437	187	421	351	174	287	227	135	309	214	254	633	549
111.084	0	901	366	432	186	416	353	172	282	223	133	307	214	253	628	545
111.206	0	898	361	426	183	411	349	170	277	224	132	304	214	252	624	544
111.329	0	897	363	426	185	412	349	171	281	224	132	305	212	252	625	545
111.452	0	899	363	428	185	413	350	172	282	224	133	307	214	253	627	546
111.575	0	902	366	431	185	416	350	172	282	227	134	309	214	252	629	547
111.698	0	906	370	438	186	421	352	173	282	227	135	310	216	255	632	548
111.821	0	899	365	433	186	417	353	172	284	224	133	305	214	252	628	546
111.944	0	894	361	426	183	411	349	171	281	223	131	305	213	251	624	544
112.067	0	897	363	427	185	412	350	171	279	223	131	305	213	251	625	544
112.189	0	898	364	427	184	413	349	171	278	223	131	306	213	253	625	544
112.312	0	900	365	430	185	416	349	172	282	224	133	308	214	253	628	547
112.435	0	905	369	437	187	420	351	173	287	227	134	309	214	253	629	547
112.558	0	898	364	431	184	415	352	171	280	224	133	306	213	252	625	544
112.681	0	897	362	426	184	411	349	170	278	223	130	305	214	251	622	543
112.804	0	897	363	427	184	412	349	172	280	223	131	305	213	251	625	545
112.927	0	898	364	428	184	414	348	171	282	224	133	307	214	252	626	544
113.05	0	903	366	432	185	417	350	172	281	225	135	309	215	252	627	547
113.172	0	904	368	436	186	421	352	172	282	226	134	309	215	253	630	547
113.295	0	894	363	428	183	413	350	172	281	223	132	304	214	251	622	542
113.418	0	895	362	427	183	413	350	172	281	223	131	305	213	251	623	544
113.541	0	896	364	426	184	414	350	171	279	223	132	306	213	252	624	544
113.664	0	898	366	429	185	415	350	171	279	224	132	307	215	253	625	546
113.787	0	900	368	435	186	419	350	174	284	226	134	311	215	253	627	547
113.91	0	899	369	436	186	420	353	173	285	225	133	308	215	253	628	546
114.033	0	892	361	426	184	411	350	171	278	223	130	305	214	250	621	543
114.156	0	892	362	426	184	412	349	169	277	223	131	304	213	251	621	543
114.278	0	891	362	426	183	413	349	171	280	223	131	305	214	251	622	543
114.401	0	894	364	429	184	414	348	171	282	225	133	307	213	252	624	544
114.524	0	897	367	434	185	418	350	172	281	225	135	310	215	252	625	546
114.647	0	896	368	437	186	419	352	172	282	225	133	308	215	253	625	544
114.77	0	886	361	427	182	411	349	170	280	223	131	304	214	250	619	540
114.893	0	887	360	426	183	411	349	170	280	223	132	305	214	251	619	541
115.016	0	889	361	426	183	412	348	169	277	223	131	305	214	250	620	541
115.139	0	891	363	427	184	413	349	170	277	223	132	307	214	251	621	542
115.261	0	893	366	432	184	416	349	173	283	226	133	308	215	252	623	544
115.384	0	890	365	433	184	416	350	173	283	224	132	306	214	251	623	542
115.507	0	887	360	425	183	410	347	170	277	223	130	305	214	250	619	540
115.63	0	887	362	426	182	411	348	171	277	223	131	304	214	250	620	540
115.753	0	888	362	427	184	412	348	171	280	223	132	305	215	250	620	541
115.876	0	891	365	429	184	414	348	171	283	225	134	307	214	252	621	542
115.999	0	895	367	435	186	419	350	171	281	226	134	308	215	252	624	543
116.122	0	888	363	431	184	414	350	171	280	223	131	305	215	250	621	539
116.244	0	885	361	425	183	410	348	170	279	222	131	303	215	249	618	538
116.367	0	887	360	424	183	410	348	171	281	224	131	304	215	250	620	540
116.49	0	890	361	426	183	412	347	170	278	224	131	305	214	251	620	540
116.613	0	892	364	431	185	415	348	171	280	225	133	307	215	251	622	542
116.736	0	895	368	435	186	419	350	172	284	225	135	309	216	252	626	544
116.859	0	891	366	435	186	416	353	172	283	224	133	306	215	251	624	540
116.982	0	887	360	426	183	409	348	169	277	223	131	303	214	250	619	538
117.105	0	887	361	425	183	410	348	169	278	222	131	303	214	250	619	540
117.228	0	887	362	426	182	411	348	170	280	223	131	304	215	251	620	540
117.35	0	890	364	429	184	414	347	171	282	225	133	306	216	251	621	541
117.473	0	895	367	434	184	417	350	171	281	226	135	309	216	252	624	543
117.596	0	894	367	436	185	418	351	172	282	225	133	306	216	252	625	542
117.719	0	886	361	427	183	411	349	171	282	223	132	303	215	250	619	540
117.842	0	888	360	427	183	411	348	171	279	224	132	305	215	250	619	540
117.965	0	887	362	426	184	411	348	169	277	224	132	305	216	250	620	540
118.088	0	889	363	430	184	414	347	171	280	225	133	308	216	251	622	542
118.211	0	895	367	434	185	418	349	172	285	227	135	310	216	252	625	544
118.333	0	892	365	432	185	415	352	171	283	225	133	306	215	251	624	541
118.456	0	888	361	426	184	411	348	171	277	224	130	304	215	250	620	539
118.579	0	891	362	428	183	412	348	170	280	224	131	305	216	251	622	541
118.702	0	892	363	428	184	412	348	171	283	225	132	304	215	251	622	542
118.825	0	895	365	433	185	416	349	172	284	227	134	308	215	251	623	543
118.948	0	898	368	437	186	419	352	173	283	226	134	309	216	253	626	544
119.071	0	889	362	430	184	412	351	171	281	224	132	304	215	250	620	541
119.194	0	888	360	425	183	410	349	172	281	223	131	304	215	250	619	540
119.316	0	890	362	428	183	411	349	170	281	225	132	304	215	250	620	541
119.439	0	891	361	427	183	412	349	171	278	225	132	306	215	252	621	542
119.562	0	893	365	432	185	416	350	171	282	226	134	308	216	252	624	543
119.685	0	896	367	436	186	418	352	172	287	228	135	309	216	253	626	543
119.808	0	888	360	428	183	411	350	170	281	224	132	303	215	251	620	540
119.931	0	889	359	426	183	410	349	168	277	224	130	303	215	250	619	539
120.054	0	888	359	425	182	411	349	170	279	225	131	304	216	250	620	541
120.177	0	890	361	426	182	412	350	170	282	224	133	306	215	251	621	541
120.3	0	895	364	431	184	415	350	171	283	227	134	307	216	252	623	542
120.422	0	894	365	434	185	417	353	172	280	227	132	307	216	251	626	542
120.545	0	887	359	426	183	410	350	170	280	223	131	303	215	250	620	540
120.668	0	887	360	426	183	410	349	171	280	224	131	304	215	250	620	540
120.791	0	889	360	425	182	411	347	170	280	225	131	304	215	251	621	540
120.914	0	892	361	427	184	413	349	169	279	226	130	305	216	253	622	541
121.037	0	895	365	432	185	417	350	170	283	227	134	308	216	252	624	543
121.16	0	893	364	433	185	416	351	172	285	226	133	306	215	252	625	541
121.283	0	887	359	425	182	410	349	169	280	224	131	304	215	249	621	539
121.405	0	890	360	426	183	411	349	170	277	224	131	305	215	251	622	540
121.528	0	891	360	425	183	412	349	170	280	225	132	306	215	251	624	541
121.651	0	894	363	429	184	415	348	171	284	226	132	307	216	253	625	542
121.774	0	899	367	434	186	418	351	172	283	228	135	309	217	253	627	545
121.897	0	895	363	432	185	415	352	171	280	226	132	305	215	251	626	541
122.02	0	889	358	424	183	410	348	170	280	224	131	302	215	250	621	540
122.143	0	889	359	425	183	410	349	170	281	225	132	303	215	251	622	540
122.266	0	892	361	424	183	411	348	169	279	226	131	304	215	252	623	542
122.388	0	894	362	428	184	414	350	170	279	226	132	307	215	253	625	545
122.511	0	896	366	433	185	417	350	172	284	227	134	310	216	253	627	546
122.634	0	896	366	434	185	417	353	172	285	227	133	308	216	253	628	544
122.757	0	890	360	425	183	411	349	170	278	224	130	304	215	250	622	541
122.88	0	890	360	424	182	409	348	169	277	224	131	303	215	251	623	542
123.003	0	891	362	425	183	411	349	170	279	225	131	305	216	252	623	542
123.126	0	892	363	426	184	413	348	171	283	226	132	306	217	252	625	543
123.249	0	896	364	431	186	416	349	171	281	227	133	307	216	252	627	544
123.372	0	891	363	430	185	414	351	171	281	226	133	306	215	251	627	541
123.494	0	886	360	424	183	411	349	170	280	224	131	304	216	250	623	540
123.617	0	890	362	425	183	411	348	170	281	225	131	305	216	251	624	541
123.74	0	893	363	425	184	411	349	170	279	224	132	305	216	252	625	541
123.863	0	894	364	429	185	415	349	171	280	226	132	307	216	252	626	543
123.986	0	887	367	434	186	418	351	171	284	228	133	307	216	254	630	543
124.109	0	875	362	430	185	415	352	170	283	225	132	306	215	249	627	537
124.232	0	869	359	425	183	411	348	166	278	225	131	303	216	249	623	535
124.355	0	866	360	426	184	411	349	166	279	225	131	305	215	250	625	535
124.477	0	867	361	426	183	412	349	168	281	226	133	307	216	252	629	538
124.6	0	874	364	431	186	416	349	169	283	227	133	309	216	253	633	542
124.723	0	886	368	436	187	419	351	171	282	229	134	309	216	254	636	544
124.846	0	883	365	432	187	414	352	170	282	226	132	306	216	251	632	541
124.969	0	883	362	424	183	410	349	170	280	224	131	304	215	250	626	540
125.092	0	884	364	426	185	411	349	170	281	225	131	303	216	249	626	539
125.215	0	889	364	425	184	412	350	169	279	226	131	305	217	251	628	540
125.338	0	893	368	430	186	416	350	170	281	227	134	309	216	251	629	543
125.46	0	898	372	435	187	419	350	172	286	229	135	310	217	252	631	545
125.583	0	899	372	438	188	421	354	173	286	229	135	308	216	253	633	544
125.706	0	891	365	427	185	412	350	171	279	225	132	304	216	249	626	539
125.829	0	891	364	425	184	412	349	171	279	224	131	304	216	250	627	541
125.952	0	893	365	425	184	412	350	173	282	225	131	305	216	251	627	541
126.075	0	897	368	428	186	415	349	172	282	227	133	308	217	252	628	542
126.198	0	903	372	433	186	419	351	172	281	228	133	309	217	253	632	544
126.321	0	904	374	436	188	421	353	174	284	228	133	308	217	254	633	543
126.444	0	896	368	428	184	414	351	173	283	225	132	305	217	251	628	541
126.566	0	898	367	427	185	414	349	173	281	227	132	305	217	252	628	541
126.689	0	899	369	427	186	415	350	173	279	225	132	306	216	252	630	542
126.812	0	901	371	430	187	418	350	173	283	227	133	308	217	252	629	543
126.935	0	905	374	435	188	421	351	175	287	228	134	310	217	254	631	545
127.058	0	906	375	438	189	422	354	175	286	228	134	308	217	253	634	544
127.181	0	898	367	429	185	415	351	174	280	226	131	305	217	251	629	539
127.304	0	899	369	428	187	415	350	173	281	226	133	306	216	252	628	542
127.427	0	900	369	429	186	416	351	175	283	225	133	307	217	253	629	542
127.549	0	903	372	433	187	419	351	174	283	228	133	308	217	253	630	543
127.672	0	908	375	437	188	423	354	175	284	228	134	310	218	254	633	545
127.795	0	911	379	443	191	427	356	176	287	229	136	312	218	254	636	546
127.918	0	900	369	433	187	418	356	175	286	226	134	306	217	252	630	542
128.041	0	900	367	428	185	415	351	173	281	225	132	306	217	252	628	541
128.164	0	901	369	430	186	416	351	173	281	225	132	306	216	252	629	541
128.287	0	902	371	430	187	416	352	174	284	227	132	308	217	253	629	543
128.41	0	904	374	435	188	421	352	175	287	227	134	309	218	253	632	544
128.532	0	910	376	440	189	425	354	176	286	229	135	311	217	255	634	545
128.655	0	902	372	435	187	420	355	175	283	226	133	308	217	252	632	540
128.778	0	899	369	430	185	416	352	175	283	225	132	306	217	252	628	541
128.901	0	901	370	430	185	418	352	175	283	226	132	306	218	252	629	540
129.024	0	903	370	429	186	418	352	174	281	226	132	307	217	253	629	540
129.147	0	906	373	434	188	421	352	174	283	226	135	309	217	253	631	542
129.27	0	906	375	439	188	424	354	176	287	228	133	310	218	255	634	542
129.393	0	898	369	432	186	417	352	174	284	225	132	307	218	252	630	538
129.516	0	899	368	429	185	415	351	173	280	225	132	306	217	252	627	538
129.638	0	899	368	428	185	416	351	173	280	225	132	306	217	252	629	538
129.761	11	900	369	431	186	418	352	174	283	226	132	307	218	252	630	539
129.884	0	902	372	435	187	421	352	174	285	227	134	310	217	254	631	540
130.007	0	902	373	437	187	422	354	174	283	226	133	308	218	253	631	540
130.13	0	891	364	428	184	414	351	172	280	223	131	305	216	250	625	534
130.253	0	891	364	427	183	414	351	173	282	225	132	305	217	250	626	536
130.376	0	891	364	428	183	413	350	171	281	224	130	304	216	250	626	535
130.499	0	893	366	428	184	415	350	169	279	225	130	306	217	251	626	536
130.621	0	894	368	432	186	418	349	172	281	226	132	307	217	252	629	538
130.744	0	893	369	435	185	419	352	172	285	226	132	307	217	252	630	536
130.867	0	884	362	426	181	411	349	169	280	223	131	304	217	249	625	532
130.99	0	884	359	424	181	410	348	168	277	222	130	303	217	249	624	532
131.113	0	882	360	423	183	410	347	168	278	222	130	303	216	250	623	532
131.236	0	884	361	424	182	411	347	169	280	222	131	305	216	250	625	533
131.359	0	887	364	428	183	414	347	168	280	225	131	305	216	251	626	533
131.482	0	889	366	432	184	415	349	170	279	224	132	307	217	249	627	534
131.604	0	879	360	424	182	410	347	169	279	221	130	303	216	248	623	531
131.727	0	879	359	423	181	408	346	169	279	221	130	303	215	248	622	531
131.85	0	880	362	422	181	408	345	168	277	221	130	303	216	248	621	530
131.973	0	881	363	423	181	410	344	168	276	221	130	302	216	250	623	531
132.096	0	883	364	427	183	411	345	169	280	222	132	305	216	250	626	533
132.219	0	885	365	431	183	414	346	169	283	224	132	305	216	252	627	533
132.342	0	878	359	424	180	408	346	169	276	220	129	303	215	247	621	530
132.465	0	879	360	420	181	407	344	168	275	220	128	302	216	248	622	530
132.588	0	877	359	421	181	408	345	168	278	221	130	303	215	247	623	530
132.71	0	879	361	423	181	409	344	169	280	222	131	304	216	249	624	531
132.833	0	885	364	428	183	411	345	168	278	223	131	306	216	250	627	533
132.956	0	884	365	430	183	412	347	169	279	222	131	305	217	251	627	532
133.079	0	876	358	421	181	406	344	168	278	219	130	302	216	248	622	530
133.202	0	877	358	419	181	406	344	167	277	219	129	301	215	247	622	530
133.325	0	878	359	419	180	406	344	167	275	220	130	301	215	248	623	531
133.448	0	881	361	422	181	409	344	168	277	221	131	304	216	250	624	533
133.571	0	883	364	428	183	411	345	169	281	222	133	306	216	250	626	534
133.693	0	883	365	428	183	412	347	170	282	223	132	304	216	250	626	532
133.816	0	874	356	420	180	405	344	167	275	220	129	301	216	247	621	530
133.939	0	875	357	419	180	406	343	166	275	219	129	301	215	248	621	531
134.062	0	876	359	418	180	405	343	168	278	218	129	301	215	248	623	531
134.185	0	879	360	421	182	408	343	167	277	221	130	301	215	249	623	532
134.308	0	883	363	425	182	410	344	168	277	221	131	304	215	250	625	534
134.431	0	885	365	428	185	413	347	169	280	222	132	305	215	249	627	534
134.554	0	876	359	421	180	405	345	169	279	219	130	300	215	247	622	531
134.676	0	875	357	417	179	404	343	168	276	219	130	300	215	247	620	531
134.799	0	877	360	418	181	405	342	166	273	219	128	301	215	248	620	531
134.922	0	877	362	419	182	406	341	168	276	221	130	302	215	248	621	533
135.045	0	880	363	423	182	410	343	168	281	222	131	303	216	249	623	534
135.168	0	886	366	428	183	413	346	168	280	223	132	304	215	249	624	535
135.291	0	879	361	423	182	407	346	168	276	220	130	302	214	248	623	532
135.414	0	876	358	417	180	405	342	168	276	218	129	300	214	247	620	532
135.537	0	879	360	418	181	405	344	169	278	219	130	301	215	247	621	533
135.66	0	880	360	419	181	407	343	168	277	221	129	301	215	248	622	533
135.782	0	884	363	423	183	410	345	168	276	221	132	303	216	250	625	535
135.905	0	888	367	429	184	415	345	171	282	222	133	306	215	250	628	535
136.028	0	883	364	426	182	411	347	172	282	221	131	301	216	249	625	533
136.151	0	880	359	419	180	405	344	168	276	220	129	300	215	247	620	532
136.274	0	882	360	419	181	407	345	168	275	220	129	300	215	248	621	533
136.397	0	882	361	420	181	407	345	169	279	221	130	301	215	248	622	535
136.52	0	886	364	425	183	410	346	169	281	223	132	303	215	249	624	536
136.643	0	892	368	429	184	414	346	170	280	224	133	305	215	251	626	538
136.765	0	893	368	433	186	416	350	171	282	224	133	305	216	250	630	537
136.888	0	882	362	423	183	408	348	170	280	220	131	299	215	247	622	534
137.011	0	883	360	420	181	405	346	170	279	220	130	300	215	247	620	534
137.134	0	883	362	420	182	408	347	169	277	221	130	300	216	248	621	533
137.257	0	885	362	422	183	409	347	169	277	222	132	303	216	249	622	535
137.38	0	889	365	426	184	413	347	171	283	224	133	305	216	249	625	536
137.503	0	893	368	432	184	416	349	172	284	224	134	305	216	250	627	537
137.626	0	886	362	424	182	409	348	170	278	221	130	301	216	248	622	533
137.748	0	886	362	421	182	408	347	169	278	220	130	301	216	248	621	533
137.871	0	886	364	423	182	409	348	171	281	221	131	302	217	249	622	534
137.994	0	889	364	425	184	411	349	170	280	224	132	305	216	250	623	535
138.117	0	895	367	430	185	416	350	170	280	225	134	307	217	250	626	536
138.24	0	899	371	436	186	419	352	172	285	225	134	308	217	252	629	538
138.363	0	886	364	429	183	412	352	172	283	222	132	303	218	249	625	532
138.486	0	885	360	422	183	408	348	170	280	222	131	302	217	249	621	532
138.609	0	888	362	424	182	409	350	170	277	222	130	303	216	249	622	531
138.732	0	890	364	425	183	411	349	170	280	223	132	304	216	250	625	534
138.854	0	893	366	429	184	415	350	172	285	224	133	307	217	252	626	536
138.977	0	896	371	435	186	418	351	172	284	227	133	308	217	251	628	536
139.1	0	895	369	436	186	418	355	172	281	225	133	305	218	251	627	535
139.223	0	885	361	423	183	410	350	170	280	222	131	302	216	248	621	531
139.346	0	885	361	424	183	409	349	170	281	222	131	303	216	249	620	533
139.469	0	886	362	423	182	410	350	170	279	223	132	303	216	249	621	533
139.592	0	888	364	428	184	414	349	170	279	224	133	306	217	249	623	535
139.715	0	889	368	433	185	417	351	171	283	225	133	308	218	251	626	536
139.837	0	891	370	438	186	420	353	173	288	227	135	309	218	252	630	536
139.96	0	883	364	428	183	413	351	171	280	223	131	304	218	249	624	532
140.083	0	881	363	426	184	411	349	169	279	221	131	305	218	251	623	530
140.206	0	879	364	426	184	411	350	171	280	223	132	306	218	252	624	531
140.329	0	881	365	429	184	414	350	171	282	224	133	307	218	251	625	533
140.452	0	884	370	435	186	418	351	171	282	225	133	309	219	253	627	533
140.575	0	882	371	438	188	419	353	172	283	225	135	309	219	252	630	534
140.698	0	874	366	430	184	413	350	171	281	222	133	306	218	250	625	530
140.82	0	876	367	430	184	412	350	171	281	221	132	307	217	250	628	531
140.943	0	878	366	428	184	413	349	168	278	221	132	307	217	252	630	531
141.066	0	881	368	432	185	415	350	169	279	223	134	310	218	252	630	531
141.189	0	883	372	438	187	419	351	171	284	224	135	312	218	253	631	533
141.312	0	878	370	435	185	416	352	170	283	222	134	309	219	253	630	530
141.435	0	877	365	427	184	411	349	168	278	221	132	307	218	252	625	528
141.558	0	878	367	430	185	412	350	168	278	222	132	307	217	252	627	530
141.681	0	878	368	429	185	414	349	168	280	222	133	309	218	252	628	530
141.804	0	882	371	435	185	417	350	169	283	224	134	311	219	254	630	532
141.926	0	885	372	439	187	419	352	169	281	224	135	311	218	253	632	532
142.049	0	876	366	430	183	412	349	167	278	220	132	307	218	251	625	526
142.172	0	876	365	428	184	410	347	168	280	220	132	307	218	252	625	527
142.295	0	875	367	427	183	410	347	167	279	220	132	309	218	252	626	528
142.418	0	880	368	429	184	413	347	166	277	221	131	309	218	254	628	528
142.541	0	883	372	435	185	418	349	168	280	223	134	312	218	253	630	531
142.664	0	879	371	437	184	416	350	169	282	222	133	309	218	253	630	529
142.787	0	873	363	426	183	409	347	167	278	220	132	306	218	251	624	526
142.909	0	875	365	426	183	409	346	166	276	221	131	307	217	251	626	528
143.032	0	873	365	426	182	409	346	165	277	220	130	306	217	251	626	527
143.155	0	875	367	430	183	412	348	168	279	221	133	309	217	252	628	530
143.278	0	880	371	435	184	416	348	169	281	223	135	311	218	253	630	530
143.401	0	877	368	435	185	414	350	168	279	222	132	308	218	252	630	529
143.524	0	870	363	426	182	408	346	167	276	220	132	305	217	250	625	528
143.647	0	871	365	427	182	409	346	168	278	219	131	305	216	251	625	528
143.77	0	874	366	426	182	409	347	168	277	220	132	305	216	251	627	528
143.892	0	876	369	431	183	413	346	168	276	222	133	307	217	251	629	530
144.015	0	880	372	436	185	416	348	169	281	222	135	310	217	253	632	531
144.138	0	880	372	440	185	417	351	170	283	223	134	309	217	253	633	531
144.261	0	873	366	430	183	409	347	168	279	221	132	306	216	251	627	529
144.384	0	876	367	428	183	410	347	167	276	222	131	307	216	251	627	530
144.507	0	876	368	428	183	410	347	169	277	220	131	307	216	252	628	531
144.63	0	879	371	433	183	413	348	171	281	222	133	309	216	252	630	533
144.753	0	885	374	438	186	417	350	170	281	224	135	311	217	254	633	534
144.876	0	885	374	440	186	419	352	171	280	222	134	309	217	253	634	534
144.998	0	876	369	432	184	411	348	169	279	220	132	307	216	251	629	531
145.121	0	879	370	430	185	412	348	170	281	221	134	307	216	252	630	533
145.244	0	880	370	432	185	412	348	170	280	221	132	307	216	253	631	533
145.367	0	882	372	437	185	416	349	170	279	222	133	309	216	252	632	534
145.49	0	887	378	442	187	420	350	173	283	224	136	313	217	254	635	536
145.613	0	884	375	443	186	419	352	173	286	224	135	309	217	253	635	533
145.736	0	877	368	433	184	411	349	170	278	221	132	306	216	251	629	531
145.859	0	879	368	432	183	412	349	170	278	222	133	306	216	251	630	532
145.981	0	879	369	432	184	412	349	171	280	221	133	307	217	251	631	532
146.104	0	882	372	437	184	415	349	172	283	223	133	308	217	252	631	534
146.227	0	887	375	443	186	419	350	173	283	225	136	311	217	252	635	536
146.35	0	885	374	446	187	419	353	172	283	225	134	309	217	252	635	535
146.473	0	874	367	434	182	410	350	170	281	220	132	305	216	249	629	530
146.596	0	874	366	433	182	410	348	171	281	221	132	305	216	250	628	531
146.719	0	876	367	433	182	410	349	170	279	221	132	305	216	248	629	531
146.842	0	876	369	436	183	413	349	170	279	221	131	306	216	250	629	531
146.964	0	880	373	441	184	416	350	172	284	223	135	309	217	251	632	533
147.087	0	881	374	445	185	418	352	172	286	223	134	309	217	251	634	531
147.21	0	873	367	436	181	410	350	170	279	222	132	305	216	248	628	528
147.333	0	872	366	433	180	409	348	170	279	221	131	305	216	248	627	528
147.456	0	871	367	433	181	410	349	169	280	221	132	304	215	248	629	528
147.579	0	874	368	435	182	412	349	169	281	221	131	305	215	249	629	528
147.702	0	879	372	441	183	415	349	169	282	223	133	308	216	249	631	530
147.825	0	875	371	441	183	414	352	169	281	221	132	305	214	248	631	527
147.948	0	868	365	433	181	409	348	168	281	219	132	303	215	246	627	525
148.07	0	871	367	435	181	410	347	169	281	220	131	304	215	247	628	525
148.193	0	872	366	434	181	409	348	167	279	221	131	304	215	249	629	525
148.316	0	874	370	438	182	412	348	168	279	220	132	307	215	248	629	527
148.439	0	878	373	444	184	417	349	170	284	222	133	307	216	249	634	528
148.562	0	872	368	439	182	411	351	170	283	220	132	304	215	247	629	524
148.685	0	870	365	432	180	407	347	167	277	219	130	303	214	246	626	524
148.808	0	869	365	433	180	408	347	167	278	219	130	303	214	246	628	523
148.931	0	869	366	433	181	409	347	167	280	219	132	304	214	247	628	524
149.053	0	873	369	438	182	411	347	167	283	221	133	306	215	246	630	525
149.176	0	878	373	443	183	416	349	169	282	222	133	307	215	248	632	526
149.299	0	870	367	439	182	411	350	167	281	221	131	304	216	246	629	522
149.422	0	864	362	431	179	405	346	168	280	217	130	301	214	244	624	520
149.545	0	865	363	431	180	406	346	166	279	218	130	301	214	245	625	521
149.668	0	867	364	431	180	406	345	165	277	218	129	302	214	246	625	521
149.791	0	869	367	435	180	409	347	166	278	219	132	305	214	247	627	523
149.914	0	873	370	440	182	413	348	168	282	221	134	307	216	248	629	525
150.036	0	868	367	439	181	411	350	168	282	219	132	304	216	247	628	521
150.159	0	864	363	431	179	405	346	166	276	217	130	302	214	246	624	520
150.282	0	864	363	431	180	405	346	165	277	217	130	302	214	245	624	519
150.405	0	863	364	431	180	406	345	167	278	217	131	303	215	245	624	520
150.528	0	867	366	434	181	409	345	167	279	220	133	305	214	246	627	523
150.651	0	872	370	439	182	412	347	166	280	221	133	306	216	247	628	524
150.774	0	866	366	436	182	409	348	166	279	219	131	304	214	247	627	521
150.897	0	862	363	430	179	404	345	166	279	217	131	302	214	246	623	520
151.02	0	865	364	431	180	405	345	166	279	218	131	304	213	247	625	521
151.142	0	867	365	431	181	407	345	165	277	219	131	303	214	246	626	522
151.265	0	868	368	436	181	410	346	167	280	220	133	307	215	246	627	524
151.388	0	873	371	441	183	414	348	169	284	222	135	308	216	247	630	527
151.511	0	867	367	438	182	411	349	168	282	220	133	305	215	246	626	523
151.634	0	863	363	430	180	404	345	166	276	218	129	303	214	245	622	522
151.757	0	864	364	430	180	405	345	166	278	218	131	302	214	247	624	523
151.88	0	864	364	430	180	406	346	167	279	218	131	304	213	246	623	524
152.003	0	867	366	435	182	410	346	166	280	221	133	307	214	247	625	526
152.125	0	871	370	439	184	414	348	167	280	221	134	309	215	248	627	527
152.248	0	869	370	441	183	414	350	168	282	221	134	306	214	249	628	526
152.371	0	860	362	430	180	405	347	166	279	217	131	303	214	246	621	523
152.494	0	862	362	430	180	406	345	167	277	218	131	303	214	247	623	525
152.617	0	862	363	430	181	405	345	165	276	218	131	304	214	248	623	525
152.74	0	865	364	432	181	408	346	167	279	219	133	306	214	247	625	527
152.863	0	870	367	436	183	411	346	167	283	220	135	308	214	248	626	529
152.986	0	870	369	439	183	413	349	168	282	221	134	308	215	248	627	528
153.108	0	863	362	431	181	405	347	165	277	219	131	303	214	247	622	525
153.231	0	863	364	430	181	406	347	165	278	218	131	304	213	247	622	526
153.354	0	865	364	430	181	406	346	167	279	218	133	305	213	248	623	528
153.477	0	868	366	433	182	409	346	167	279	220	134	308	213	247	624	530
153.6	0	873	370	438	184	412	348	168	280	220	134	309	215	249	627	530
153.723	0	874	372	442	185	416	351	169	283	221	135	310	215	250	630	531
153.846	0	864	364	433	181	407	349	168	281	218	132	305	214	248	624	528
153.969	0	865	362	430	182	406	347	167	277	218	132	305	214	248	622	529
154.092	0	865	363	429	181	406	347	166	276	219	131	304	213	249	623	528
154.214	0	866	364	430	182	407	347	167	279	218	133	307	214	248	623	531
154.337	0	870	366	435	183	411	348	168	282	221	135	309	214	249	626	533
154.46	0	876	370	441	184	415	349	167	282	222	135	311	215	250	630	535
154.583	0	868	365	437	183	410	351	167	279	220	132	307	214	248	626	530
154.706	0	862	360	428	180	405	347	166	278	218	131	304	212	247	622	529
154.829	0	864	362	427	182	404	347	166	279	218	131	306	213	249	621	531
154.952	0	865	362	428	181	406	347	165	276	218	131	305	213	249	622	531
155.075	0	868	363	430	182	408	347	166	277	219	133	308	213	249	623	532
155.197	0	869	366	435	183	410	347	167	280	221	135	309	214	250	627	535
155.32	0	869	367	436	183	411	350	168	282	220	133	307	213	249	626	534
155.443	0	863	361	427	181	404	346	166	277	218	132	304	213	247	621	531
155.566	0	864	362	427	182	405	346	165	275	217	131	305	213	249	622	531
155.689	0	862	361	426	180	405	345	165	277	218	132	306	212	249	621	531
155.812	0	865	362	428	181	406	346	166	279	220	134	307	213	250	622	534
155.935	0	869	366	433	182	409	347	165	279	222	134	308	214	250	624	535
156.058	0	866	365	433	182	409	349	166	278	219	133	307	213	250	624	533
156.18	0	859	359	426	180	404	347	166	277	217	132	305	212	249	620	531
156.303	0	861	360	427	181	404	346	166	278	218	132	305	212	250	622	532
156.426	0	863	361	426	181	405	346	165	277	219	132	306	213	250	621	532
156.549	0	866	363	430	183	408	347	164	276	220	134	308	213	249	623	534
156.672	0	869	366	434	184	411	348	166	281	220	135	309	213	250	625	536
156.795	0	866	366	436	184	411	350	167	282	221	134	307	213	250	625	534
156.918	0	860	359	425	180	404	346	165	276	218	131	305	212	249	618	531
157.041	0	860	359	424	181	403	345	164	275	218	130	304	212	249	618	531
157.164	0	859	359	426	181	404	346	163	276	217	133	305	212	248	619	531
157.286	0	862	361	427	182	406	346	163	279	219	133	307	212	249	620	534
157.409	0	866	366	433	182	410	347	164	278	221	135	310	213	251	623	534
157.532	0	869	367	437	184	412	350	165	279	221	135	309	214	251	625	536
157.655	0	857	359	427	180	405	347	165	277	217	131	305	212	248	618	530
157.778	0	856	357	424	180	402	346	164	277	218	131	304	212	248	616	530
157.901	0	858	359	425	180	403	346	162	275	218	131	304	212	249	617	531
158.024	0	860	361	427	181	406	346	163	276	218	133	307	212	249	618	532
158.147	0	863	364	431	182	409	346	164	280	221	134	308	213	249	621	535
158.269	0	867	366	434	184	412	349	166	283	222	134	310	214	251	624	535
158.392	0	859	361	429	181	406	348	163	277	218	132	306	212	248	619	531
158.515	0	859	359	425	180	404	346	163	275	218	131	304	213	250	617	531
158.638	0	857	360	427	181	404	347	164	277	218	132	305	212	249	618	532
158.761	0	860	360	427	181	406	346	164	278	220	133	308	213	249	618	533
158.884	0	865	364	432	183	410	347	164	278	221	134	310	213	250	621	535
159.007	0	868	367	437	184	413	350	166	281	221	135	309	214	251	625	536
159.13	0	858	361	429	182	406	350	165	279	218	133	306	213	248	619	531
159.252	0	859	359	425	181	405	347	165	278	218	132	305	212	250	618	532
159.375	0	861	362	427	181	405	347	164	276	219	132	306	212	250	619	533
159.498	0	864	362	429	182	407	347	164	276	219	134	310	212	250	619	533
159.621	0	867	365	433	183	411	349	166	282	221	135	310	213	250	623	537
159.744	0	872	370	440	184	416	350	168	284	223	136	313	214	252	627	538
159.867	0	865	365	436	184	411	353	166	280	221	133	308	214	251	622	533
159.99	0	860	358	426	182	404	348	165	277	218	132	305	213	249	616	532
160.113	0	861	359	427	182	405	348	165	278	219	133	305	213	250	617	532
160.236	0	862	360	428	181	407	348	165	279	219	133	308	213	250	618	534
160.358	0	867	364	432	182	410	348	164	279	221	134	310	213	250	619	535
160.481	0	871	367	437	184	414	349	166	281	222	136	312	214	252	624	537
160.604	0	867	366	438	184	414	352	167	284	222	134	309	214	251	623	536
160.727	0	861	360	428	182	407	349	166	279	218	131	306	213	249	617	532
160.85	0	864	361	426	182	407	348	164	277	219	131	306	214	250	616	533
160.973	0	864	361	428	183	407	348	165	277	220	132	307	213	250	619	533
161.096	0	867	364	432	184	410	349	167	281	220	135	310	214	251	619	535
161.219	0	871	367	437	185	413	350	168	283	223	136	312	213	252	622	537
161.341	0	870	367	438	185	414	353	167	280	221	134	309	214	252	622	535
161.464	0	863	361	429	183	407	349	166	278	220	132	305	213	251	616	533
161.587	0	863	361	429	183	407	349	167	280	219	133	308	213	251	618	534
161.71	0	865	362	429	183	409	348	166	279	220	133	308	214	250	618	535
161.833	0	871	365	434	185	411	350	167	279	221	134	311	214	252	619	536
161.956	0	874	369	439	185	416	351	168	281	222	136	312	214	253	623	539
162.079	0	867	365	437	186	413	353	168	284	221	135	309	214	251	621	537
162.202	0	862	360	427	183	407	348	167	279	219	132	307	213	250	614	534
162.324	0	864	361	428	182	407	349	165	276	220	132	307	213	250	616	533
162.447	0	863	361	429	182	407	348	165	277	219	133	308	213	251	615	534
162.57	0	865	364	431	183	410	350	165	280	220	135	309	213	251	617	536
162.693	0	870	368	436	185	413	350	166	282	223	136	312	214	252	620	538
162.816	0	868	364	436	184	412	353	166	279	220	134	310	214	251	619	535
162.939	0	859	358	426	181	405	348	165	277	218	132	305	213	249	611	532
163.062	0	858	359	425	181	406	348	165	278	218	132	306	212	249	611	532
163.185	0	860	360	425	182	405	347	163	277	219	131	306	212	250	612	532
163.308	0	863	361	428	182	407	347	163	276	219	134	310	214	250	615	534
163.43	0	864	363	433	184	411	348	163	279	221	135	310	214	251	616	536
163.553	0	862	364	433	184	411	351	166	281	220	134	309	214	251	616	533
163.676	0	855	358	425	182	404	347	163	277	217	132	305	213	249	610	530
163.799	0	855	359	425	182	404	347	162	273	218	132	305	213	249	610	530
163.922	0	855	358	424	181	404	346	162	276	218	132	307	212	249	611	531
164.045	0	859	360	427	182	407	346	163	278	219	134	309	214	250	612	534
164.168	0	863	363	432	184	412	347	164	280	221	135	310	214	252	615	534
164.291	0	857	359	430	182	406	347	162	276	218	133	307	213	250	612	531
164.413	0	853	358	423	181	403	345	162	276	217	131	306	213	249	608	530
164.536	0	855	359	425	182	404	346	163	278	217	131	305	212	250	610	532
164.659	0	857	359	426	181	406	345	162	276	219	134	310	214	249	611	532
164.782	0	860	362	430	182	409	346	163	277	219	135	310	214	251	612	534
164.905	0	864	366	435	184	412	348	164	280	220	135	311	214	252	616	536
165.028	0	855	360	429	181	406	348	165	279	218	133	306	213	250	610	530
165.151	0	853	355	423	180	403	345	163	275	217	130	306	213	249	606	530
165.274	0	852	358	423	181	403	345	160	273	218	131	305	213	249	607	529
165.396	1	854	357	423	180	403	345	160	276	217	134	308	213	249	608	531
165.519	0	858	361	427	182	407	344	162	278	219	134	309	213	252	611	532
165.642	0	862	365	433	183	410	347	163	279	221	135	311	214	251	615	535
165.765	0	857	359	430	182	407	348	161	276	219	133	307	214	251	611	531
165.888	0	850	355	421	180	402	344	162	275	216	132	305	212	249	604	528
166.011	0	850	355	420	181	401	344	160	277	217	132	306	212	250	606	530
166.134	0	852	356	421	180	403	344	159	273	217	133	307	213	248	606	529
166.257	0	856	359	426	181	406	345	161	274	218	134	308	214	250	609	531
166.38	0	859	363	430	183	409	346	163	279	220	135	310	214	251	611	532
166.502	0	854	359	427	181	406	347	163	278	217	133	307	213	250	608	531
166.625	0	852	355	421	180	402	344	161	273	217	131	305	212	249	604	530
166.748	0	854	357	422	181	402	344	160	273	217	131	305	212	250	605	529
166.871	0	853	357	422	181	403	345	161	276	217	132	307	213	250	606	531
166.994	0	857	360	427	182	406	345	162	278	220	135	309	213	250	608	533
167.117	0	863	363	432	184	411	347	163	277	221	134	309	214	252	612	534
167.24	0	854	359	426	182	405	348	163	276	218	132	305	213	251	607	530
167.363	0	850	354	421	180	402	345	163	276	217	132	304	213	249	602	529
167.485	0	853	356	420	181	403	345	162	276	218	132	305	213	250	604	531
167.608	0	854	357	423	181	404	345	161	273	219	133	308	213	249	605	532
167.731	0	856	359	426	183	407	345	162	278	220	134	309	213	250	608	533
167.854	0	861	363	432	184	411	346	163	283	222	136	311	215	252	615	536
167.977	0	857	361	432	183	409	349	164	282	221	134	307	214	250	610	532
168.1	0	853	354	421	181	403	345	162	276	218	132	304	213	248	602	530
168.223	0	853	355	423	181	402	345	162	276	218	131	305	213	250	604	531
168.346	0	855	356	422	181	404	346	163	277	219	133	307	213	250	605	533
168.468	0	858	359	427	182	406	347	164	279	220	134	309	214	251	607	534
168.591	0	865	363	432	184	411	348	165	279	222	135	310	214	252	612	536
168.714	0	861	360	431	183	409	349	164	279	220	132	307	214	251	610	533
168.837	0	856	354	423	182	404	347	166	278	217	132	306	214	250	604	531
168.96	0	860	356	425	182	406	348	165	278	220	132	307	214	251	606	533
169.083	0	863	357	425	181	407	347	164	276	220	133	309	215	251	607	533
169.206	0	866	361	430	182	410	348	166	279	221	134	310	215	251	611	535
169.329	0	870	365	436	184	414	350	168	285	223	135	311	215	253	614	537
169.452	0	861	359	428	183	407	350	166	279	219	132	306	215	250	607	533
169.574	0	862	358	425	181	406	348	165	275	220	131	307	215	252	605	533
169.697	0	863	358	426	182	407	349	165	277	220	133	308	214	250	608	533
169.82	0	866	360	428	183	409	350	167	279	221	133	309	215	251	612	535
169.943	0	872	364	434	183	414	351	167	281	223	135	311	215	252	618	536
170.066	0	872	366	438	185	415	354	168	280	222	135	312	215	253	620	536
170.189	0	861	357	429	182	407	350	167	278	219	132	307	215	251	609	531
170.312	0	861	357	424	181	405	348	167	278	219	132	307	214	250	608	532
170.435	0	863	358	426	182	407	348	166	278	220	132	307	215	251	609	532
170.557	0	867	359	428	182	408	348	166	276	220	133	309	214	251	612	535
170.68	0	871	364	435	184	413	350	167	281	222	135	312	215	253	618	537
170.803	0	875	363	436	184	414	353	168	284	222	134	309	215	251	618	534
170.926	0	869	357	426	181	407	348	166	277	219	132	306	214	251	611	533
171.049	0	870	358	425	182	408	348	166	276	219	132	307	214	250	612	532
171.172	0	869	358	427	182	409	349	167	279	220	132	308	214	250	614	534
171.295	0	875	362	431	184	413	349	167	281	221	135	311	215	251	615	536
171.418	0	885	366	438	185	416	351	169	281	222	135	312	215	252	619	538
171.54	0	883	361	431	184	410	350	166	277	219	133	308	215	251	614	535
171.663	0	883	360	427	183	410	348	167	278	219	132	307	215	251	610	534
171.786	0	881	360	428	183	410	349	168	280	220	134	308	214	251	613	534
171.909	0	882	363	431	184	413	349	167	278	222	135	309	215	250	613	535
172.032	0	886	367	437	186	418	351	168	279	224	135	313	215	252	616	537
172.155	0	879	363	435	185	414	353	168	282	221	133	309	215	251	615	532
172.278	0	876	359	427	182	410	348	168	279	220	132	306	215	251	610	533
172.401	0	879	361	428	184	413	349	167	277	220	132	307	214	252	611	534
172.524	0	881	362	430	183	413	348	169	277	220	134	309	215	251	613	534
172.646	0	887	366	433	185	417	350	170	282	222	136	310	216	253	615	536
172.769	0	886	366	438	186	419	354	170	283	223	135	311	216	252	617	534
172.892	0	875	358	428	183	411	350	168	276	221	132	306	214	250	611	531
173.015	0	874	358	426	183	409	349	168	277	219	132	307	214	252	611	532
173.138	0	874	361	427	183	410	348	169	279	220	132	306	215	253	613	533
173.261	0	876	362	430	184	413	349	169	279	223	135	310	215	252	613	534
173.384	0	883	366	436	186	417	350	170	279	223	134	309	215	254	616	536
173.507	0	873	361	431	184	413	350	170	277	220	132	306	214	252	613	532
173.629	0	872	359	425	182	410	347	170	278	220	131	305	215	252	610	533
173.752	0	882	360	426	183	411	348	170	278	222	132	305	215	251	611	536
173.875	0	896	361	426	183	412	348	170	275	221	133	306	215	251	613	540
173.998	0	903	365	433	186	418	348	171	279	222	135	311	216	254	616	538
174.121	0	887	362	432	185	415	350	173	282	222	133	307	216	252	615	532
174.244	0	874	358	426	185	410	348	171	277	221	132	306	215	252	612	528
174.367	0	880	362	428	184	414	349	171	276	221	133	308	217	252	614	531
174.49	0	883	364	430	185	415	349	172	278	222	135	310	216	252	616	532
174.612	0	886	369	436	187	420	350	174	283	224	136	312	218	254	619	534
174.735	0	873	365	436	186	417	353	174	280	223	135	310	216	253	616	530
174.858	0	868	361	427	184	412	349	172	276	220	132	308	216	252	610	528
174.981	0	877	363	427	186	413	349	173	278	221	133	308	217	253	611	529
175.104	0	879	363	428	185	413	350	174	280	221	133	309	217	254	614	529
175.227	0	848	364	432	190	418	349	173	279	224	135	310	216	254	617	526
175.35	0	843	365	434	191	418	353	172	278	223	135	309	218	254	615	524
175.473	0	860	362	426	187	412	349	173	277	221	133	308	217	252	611	527
175.596	0	869	366	427	187	415	350	174	279	222	134	309	218	254	612	530
175.718	0	875	367	428	187	416	350	173	277	222	134	312	219	254	614	529
175.841	0	883	370	435	189	421	350	175	278	222	136	313	219	257	621	533
175.964	0	879	368	434	187	418	352	176	282	222	134	311	218	257	620	531
176.087	0	875	363	424	186	413	349	174	279	220	133	309	219	257	614	529
176.21	0	882	366	425	186	415	349	176	276	221	132	310	219	257	616	530
176.333	0	886	367	427	187	417	348	175	276	221	132	309	219	258	618	531
176.456	0	894	371	433	188	421	350	177	281	223	134	312	219	258	622	533
176.579	0	892	371	434	188	421	353	177	283	224	134	312	219	256	620	530
176.701	0	887	364	425	187	414	350	175	275	221	133	309	218	255	612	528
176.824	0	888	365	425	187	415	350	176	276	222	133	310	219	255	611	530
176.947	0	890	367	426	186	417	349	177	280	223	135	310	220	255	612	532
177.07	0	895	370	430	189	420	350	177	282	225	135	312	220	257	617	534
177.193	0	900	375	437	190	424	353	178	280	227	136	314	220	258	621	535
177.316	0	892	368	431	188	419	353	177	279	223	134	311	220	256	614	531
177.439	0	888	364	423	186	413	350	177	278	223	133	309	220	254	607	529
177.562	0	890	366	425	188	416	351	177	279	224	134	310	220	255	609	531
177.684	0	894	368	426	187	417	351	176	276	225	133	310	221	256	610	531
177.807	0	898	372	431	188	422	352	178	280	226	136	314	220	257	615	534
177.93	0	903	376	438	189	425	353	179	286	228	138	315	221	259	619	535
178.053	0	897	372	435	189	423	356	179	283	225	136	313	221	257	614	531
178.176	0	893	366	426	187	416	351	176	277	224	133	310	221	255	609	528
178.299	0	894	369	427	188	418	352	177	278	224	133	310	221	256	612	529
178.422	0	894	370	426	186	418	352	177	280	224	135	313	221	256	612	530
178.545	0	899	374	432	189	422	352	178	282	227	137	316	222	256	615	531
178.668	0	904	377	438	190	424	355	179	282	227	137	316	223	259	620	533
178.79	0	903	378	441	190	426	357	179	284	228	136	315	223	259	621	532
178.913	0	892	369	429	187	419	354	178	281	225	135	311	222	255	613	527
179.036	0	896	370	428	187	420	354	178	280	225	135	313	222	256	613	528
179.159	0	898	374	430	188	420	354	177	278	226	135	312	222	256	615	529
179.282	0	901	377	433	189	422	354	179	282	228	135	314	223	257	615	530
179.405	0	905	382	438	190	425	354	180	286	229	137	316	223	258	618	532
179.528	0	907	382	441	190	426	358	180	285	228	137	316	223	257	620	530
179.651	0	898	375	431	188	419	355	177	279	225	134	312	223	255	614	526
179.773	0	898	375	430	189	421	355	179	281	226	135	312	223	256	614	527
179.896	0	900	377	431	188	420	355	179	283	226	135	313	223	256	617	527
180.019	0	905	380	436	189	423	354	179	282	227	136	313	223	259	618	529
180.142	0	910	385	440	190	427	357	180	283	228	137	317	224	260	622	530
180.265	0	903	381	438	190	424	357	179	286	227	137	314	224	257	621	525
180.388	0	896	375	429	187	419	354	179	283	225	134	312	223	256	618	523
180.511	0	901	377	430	189	420	355	178	280	226	135	312	222	257	619	524
180.634	0	901	378	433	188	420	354	178	280	225	135	313	224	257	619	524
180.756	0	902	381	436	190	424	354	179	285	227	137	314	224	258	621	526
180.879	0	908	384	441	190	427	356	181	286	228	137	316	224	260	625	528
181.002	0	901	381	439	190	424	357	179	283	225	136	313	223	257	624	523
181.125	0	895	374	429	186	418	353	177	278	224	134	311	223	255	620	520
181.248	0	895	375	431	186	418	353	178	281	223	136	310	223	256	620	521
181.371	0	896	376	429	187	418	353	178	281	225	134	311	222	255	621	521
181.494	0	898	378	433	188	420	353	177	279	225	135	312	222	256	621	522
181.617	0	898	381	438	189	423	353	178	282	226	136	315	223	256	625	524
181.74	0	894	379	437	189	422	353	178	285	225	135	312	223	255	625	520
181.862	0	888	372	428	185	416	351	177	280	223	134	309	222	254	620	517
181.985	0	890	372	429	186	415	350	175	278	223	134	309	223	254	621	518
182.108	0	890	373	428	186	416	350	176	278	223	133	309	222	253	622	518
182.231	0	891	375	430	187	417	350	176	282	223	135	310	222	254	623	520
182.354	0	895	378	435	187	420	350	177	282	225	135	311	223	256	625	523
182.477	0	896	378	437	188	421	354	176	280	224	135	311	222	254	627	519
182.6	0	886	370	427	185	415	349	175	277	221	133	307	221	252	622	515
182.723	0	886	371	427	183	413	348	175	279	221	132	308	221	251	622	517
182.845	0	887	371	426	185	412	348	175	278	222	134	308	220	251	623	517
182.968	0	889	373	429	185	415	348	174	276	222	133	309	221	253	623	518
183.091	0	892	377	432	186	417	348	176	279	223	135	309	221	252	626	519
183.214	0	893	378	435	187	418	349	176	283	223	135	310	221	251	627	519
183.337	0	887	370	427	183	411	348	175	277	220	132	307	221	250	623	517
183.46	0	889	372	426	184	412	346	174	275	222	132	307	220	250	624	517
183.583	0	888	372	426	184	412	346	174	277	220	132	307	220	251	624	517
183.706	0	890	374	428	184	413	346	175	279	221	134	308	220	251	625	520
183.828	0	895	377	431	186	416	347	175	280	223	134	309	221	251	628	520
183.951	0	896	377	433	186	418	349	175	278	222	133	308	220	251	629	519
184.074	0	888	370	426	184	409	346	173	277	219	132	306	220	249	626	516
184.197	0	889	371	425	184	410	345	175	278	219	132	306	220	250	626	518
184.32	0	891	371	424	184	411	346	174	276	219	132	307	219	251	627	518
184.443	0	894	373	427	185	412	345	173	276	219	133	307	219	251	627	519
184.566	0	897	376	431	186	414	346	176	279	221	134	309	220	253	630	522
184.689	0	899	377	434	187	417	348	175	283	222	135	307	220	252	633	521
184.812	0	891	370	424	183	410	345	173	276	218	132	305	220	250	628	518
184.934	0	892	369	422	184	408	344	172	273	218	132	305	219	249	627	518
185.057	0	890	369	421	184	409	344	174	276	217	132	305	219	249	628	519
185.18	0	892	371	422	184	410	342	174	278	218	132	306	219	251	629	520
185.303	0	898	375	428	185	412	344	174	277	220	133	307	220	251	630	522
185.426	0	901	377	433	186	415	345	175	278	221	135	308	218	252	633	524
185.549	0	894	372	427	184	412	345	175	280	219	134	307	219	249	632	520
185.672	0	889	367	421	183	407	343	174	276	216	132	304	218	248	628	519
185.795	0	892	369	422	184	408	343	172	273	217	131	304	218	249	628	520
185.917	0	892	370	421	184	407	342	172	273	216	133	304	218	249	629	520
186.04	0	895	372	423	185	410	342	174	278	217	133	307	218	250	631	523
186.163	0	898	374	427	185	412	342	174	278	220	133	307	218	251	633	525
186.286	0	902	376	430	186	415	346	174	278	220	135	308	218	250	636	524
186.409	0	893	368	422	183	407	344	173	275	216	132	304	218	249	632	520
186.532	0	891	367	420	183	406	343	174	275	215	133	303	218	249	630	522
186.655	0	892	369	420	183	407	343	173	275	216	132	303	218	249	630	523
186.778	0	895	368	420	183	409	343	173	273	218	132	304	218	250	631	524
186.9	0	897	371	424	184	410	343	174	277	218	134	308	219	250	631	526
187.023	0	901	374	429	186	413	344	175	281	220	135	308	219	252	634	529
187.146	0	896	370	425	184	409	345	175	278	217	134	305	218	249	634	525
187.269	0	895	367	420	183	407	343	172	274	217	131	303	219	249	631	525
187.392	0	895	368	419	183	406	344	174	275	216	132	304	218	249	631	526
187.515	0	896	368	421	184	408	344	174	277	217	133	306	218	250	632	528
187.638	0	900	373	425	184	411	344	173	278	220	135	309	219	250	634	530
187.761	0	906	375	431	186	414	345	174	278	219	135	309	218	251	637	532
187.884	0	904	374	431	186	414	347	175	279	220	133	307	219	251	638	530
188.006	0	897	367	421	183	407	345	174	278	216	133	304	219	249	632	528
188.129	0	899	366	420	183	407	344	174	276	217	132	305	219	250	633	529
188.252	0	899	368	421	183	407	346	173	274	218	132	305	219	251	634	529
188.375	0	902	371	425	184	411	345	175	278	219	134	308	219	250	635	532
188.498	0	906	374	430	186	414	346	175	281	220	136	309	218	252	637	534
188.621	0	912	376	434	186	417	350	176	283	221	135	310	220	253	640	535
188.744	0	904	370	427	184	411	349	174	277	219	133	306	220	250	637	531
188.867	0	900	366	421	184	408	347	174	275	217	132	305	219	251	634	531
188.989	0	901	367	421	184	408	347	175	279	218	133	305	220	251	634	532
189.112	0	904	370	423	184	409	346	175	278	220	132	306	219	252	634	533
189.235	0	905	372	428	184	413	348	175	276	220	135	309	220	251	636	535
189.358	0	909	377	432	186	415	349	176	281	221	136	311	220	254	639	537
189.481	0	910	377	435	187	418	351	178	284	223	135	310	220	255	642	538
189.604	0	903	368	424	184	409	349	175	277	218	134	307	220	251	636	533
189.727	0	904	369	423	183	409	348	175	275	219	133	307	220	251	635	534
189.85	0	903	369	423	184	409	349	175	278	218	133	306	220	252	636	535
189.972	0	905	372	425	184	412	348	176	281	220	135	308	220	252	636	537
190.095	0	910	375	430	186	416	350	175	280	221	136	311	221	253	638	540
190.218	0	913	378	436	186	418	352	176	281	222	136	311	221	255	640	540
190.341	0	903	372	427	185	412	351	176	279	220	133	308	221	252	638	536
190.464	0	903	369	424	184	410	349	176	280	219	134	308	220	253	636	536
190.587	0	905	371	424	185	411	350	175	277	220	134	307	220	253	638	537
190.71	0	906	373	427	185	413	350	176	277	220	133	309	221	255	638	539
190.833	0	909	376	431	186	416	351	177	281	221	136	310	221	255	640	541
190.956	0	913	377	437	187	420	351	178	285	222	136	312	222	256	642	542
191.078	0	906	375	432	187	414	353	177	280	220	135	309	220	253	641	538
191.201	0	902	369	424	184	410	349	175	275	219	132	307	220	253	636	536
191.324	0	901	369	423	184	410	350	175	279	219	134	307	221	253	637	536
191.447	11	902	370	423	184	411	349	176	278	219	134	308	220	253	638	538
191.57	0	906	372	427	185	413	349	175	277	221	134	309	220	255	640	540
191.693	0	909	375	430	186	415	349	176	277	220	135	310	221	255	641	542
191.816	0	905	374	432	186	415	352	177	282	221	134	310	221	255	640	539
191.939	0	896	367	423	184	411	349	175	278	218	134	307	221	252	636	537
192.061	0	898	368	422	184	410	348	174	274	219	134	307	219	252	637	536
192.184	0	898	367	421	184	409	348	173	275	219	133	308	220	252	638	534
192.307	0	900	371	424	184	411	349	172	278	219	134	309	220	252	640	534
192.43	0	903	373	429	186	414	349	173	280	221	135	310	220	254	641	535
192.553	0	900	374	431	187	414	351	173	279	221	134	309	219	254	641	533
192.676	0	894	367	423	184	409	348	170	275	219	132	307	219	252	638	532
192.799	0	894	367	422	184	409	348	170	278	218	133	307	220	252	637	532
192.922	0	894	367	421	184	410	349	171	277	218	133	308	220	252	638	531
193.044	0	897	369	424	185	410	348	168	276	220	133	308	219	253	639	531
193.167	0	897	372	429	185	414	349	166	278	221	135	310	220	253	640	531
193.29	0	894	368	426	185	411	349	168	279	219	134	308	220	252	638	528
193.413	0	891	365	422	183	408	348	166	277	218	132	307	219	251	635	528
193.536	0	892	366	420	183	408	347	166	274	219	132	307	220	252	636	531
193.659	0	888	368	422	184	410	346	165	274	218	132	308	219	253	637	533
193.782	0	883	370	426	184	411	347	165	278	220	134	309	219	252	637	536
193.905	0	889	370	430	184	414	349	166	280	221	134	310	220	254	639	536
194.028	0	887	364	420	182	409	347	166	274	218	132	307	219	251	634	533
194.15	0	883	363	417	182	408	346	164	273	217	132	305	219	252	634	533
194.273	0	880	363	417	183	406	346	164	276	217	131	306	219	252	636	534
194.396	0	885	365	421	184	408	346	165	276	219	132	307	219	252	637	536
194.519	0	889	368	424	184	410	346	164	275	220	133	309	220	252	639	537
194.642	0	891	370	427	184	413	349	165	277	221	134	309	219	253	640	537
194.765	0	887	364	420	182	408	347	165	276	217	133	306	219	252	635	533
194.888	0	887	363	418	181	407	346	164	275	217	132	306	219	250	635	533
195.011	0	888	363	416	182	407	345	162	271	217	132	306	219	251	636	533
195.133	0	892	365	418	183	407	345	162	274	217	132	306	218	252	637	535
195.256	0	895	367	421	183	410	345	165	277	219	134	308	218	252	640	537
195.379	0	897	369	425	184	412	347	165	278	219	133	307	219	253	641	536
195.502	0	892	363	419	182	407	345	163	273	216	132	305	218	251	635	532
195.625	0	891	362	415	182	405	344	162	273	216	132	305	217	251	635	532
195.748	0	893	362	415	182	406	344	163	275	216	132	305	218	252	636	533
195.871	0	895	364	417	182	407	344	162	276	218	131	306	218	252	637	535
195.994	0	900	368	422	184	411	345	162	274	219	133	309	219	254	638	537
196.116	0	900	369	424	185	412	347	162	277	218	134	307	218	253	640	536
196.239	0	894	362	417	182	406	345	161	275	215	132	305	218	252	635	532
196.362	0	894	362	416	181	405	345	161	274	217	132	304	217	251	634	533
196.485	0	896	363	414	181	406	345	161	272	218	131	306	219	251	636	533
196.608	0	898	364	417	182	407	346	161	273	217	132	307	218	253	636	534
196.731	0	902	368	422	184	410	346	161	278	220	135	308	219	253	638	537
196.854	0	906	370	427	185	414	347	163	279	221	135	311	220	256	640	538
196.977	0	902	367	422	185	410	349	162	274	218	133	307	218	252	639	535
197.1	0	898	361	416	183	406	346	162	273	216	131	305	218	252	634	533
197.222	0	899	362	416	182	406	346	163	275	216	132	305	219	253	635	535
197.345	0	901	364	416	183	408	345	162	275	219	132	307	219	253	635	535
197.468	0	905	367	421	183	410	347	162	274	219	133	308	219	254	637	538
197.591	0	908	370	425	185	412	349	164	278	220	135	311	219	254	640	538
197.714	0	911	372	429	186	415	351	165	281	222	134	309	219	256	643	539
197.837	0	906	365	420	183	409	349	164	276	218	133	308	219	253	639	535
197.96	0	906	363	418	183	408	348	162	272	218	131	307	219	253	638	534
198.083	0	907	365	418	184	407	348	164	275	219	133	306	220	253	639	537
198.205	0	909	367	419	183	410	349	165	277	219	134	309	219	254	639	538
198.328	0	914	370	424	185	413	350	165	278	221	133	309	220	255	641	540
198.451	0	917	373	430	185	416	352	166	277	221	135	311	220	256	642	541
198.574	0	909	368	423	184	412	352	165	277	219	133	307	220	253	641	537
198.697	0	904	365	420	185	410	349	164	277	219	133	308	220	253	637	536
198.82	0	907	367	420	185	410	350	164	276	221	132	308	220	254	640	538
198.943	0	912	369	422	184	412	350	165	275	220	133	308	220	256	641	539
199.066	0	916	373	427	187	415	352	166	279	221	135	311	221	255	642	541
199.188	0	920	376	432	187	419	353	168	283	223	136	313	221	257	643	542
199.311	0	918	373	429	187	417	355	168	279	220	135	310	220	255	644	540
199.434	0	914	368	422	186	411	351	165	275	220	132	308	220	254	639	537
199.557	0	914	368	421	185	411	351	166	277	220	134	309	221	254	640	538
199.68	0	914	370	422	186	413	352	167	278	221	134	309	220	256	641	540
199.803	0	917	373	427	186	416	352	168	279	222	134	310	221	257	643	542
199.926	0	920	377	432	187	419	354	168	278	222	135	314	220	256	644	542
200.049	0	921	377	435	188	421	356	169	283	224	135	313	222	258	647	542
200.172	0	914	369	425	185	415	353	169	280	220	134	309	220	256	642	537
200.294	0	913	369	423	185	413	352	167	276	221	132	309	221	255	641	538
200.417	0	916	370	422	185	414	352	167	276	221	133	310	221	255	643	539
200.54	0	916	374	426	186	417	351	169	280	222	134	310	220	256	643	541
200.663	0	920	377	431	187	421	352	170	283	223	135	312	221	257	646	543
200.786	0	924	381	436	189	424	354	171	282	225	137	315	221	258	648	544
200.909	0	918	375	431	187	418	355	171	279	222	133	311	220	255	646	540
201.032	0	916	372	425	186	415	352	170	279	221	134	309	221	255	641	538
201.155	0	915	373	426	187	416	353	170	280	220	134	310	222	255	642	540
201.277	0	918	375	426	187	417	351	170	279	222	133	310	221	256	642	541
201.4	0	920	378	432	188	421	353	169	280	223	134	312	222	257	643	541
201.523	0	922	381	438	188	424	355	172	284	225	136	314	221	259	646	544
201.646	0	919	378	437	189	422	357	172	286	224	135	313	222	256	646	541
201.769	0	917	373	429	187	416	354	170	279	221	133	311	222	255	642	539
201.892	0	918	375	430	187	419	353	171	278	224	134	310	221	255	642	541
202.015	0	918	376	429	188	420	354	171	281	223	135	311	221	256	643	541
202.138	0	922	380	434	188	423	355	172	284	224	135	313	221	257	644	542
202.26	0	926	382	440	189	425	356	172	284	226	137	315	221	259	647	546
202.383	0	927	384	443	190	427	360	173	284	226	137	315	222	257	649	544
202.506	0	917	375	433	188	419	357	172	282	223	134	310	221	255	643	538
202.629	0	918	374	430	187	419	355	172	282	223	134	310	220	254	643	540
202.752	0	920	376	429	187	419	355	171	279	223	133	310	221	254	644	541
202.875	0	921	379	433	188	421	355	172	280	224	134	312	221	256	645	542
202.998	0	925	382	438	188	424	356	173	284	225	136	314	221	256	646	544
203.121	0	927	384	443	191	428	358	174	287	226	136	314	222	258	648	545
203.244	0	920	378	436	188	422	358	173	282	224	134	311	221	256	645	540
203.366	0	917	374	430	187	419	355	171	279	223	133	310	221	254	642	539
203.489	0	917	375	429	187	418	355	172	282	222	134	310	221	255	642	540
203.612	0	917	376	429	188	420	355	172	282	223	134	310	221	256	643	541
203.735	0	921	380	434	188	421	356	171	281	225	135	311	222	256	644	542
203.858	0	922	383	439	190	425	356	172	283	225	135	312	222	256	646	543
203.981	0	914	377	435	189	422	357	171	285	222	135	310	221	254	642	538
204.104	0	910	373	429	188	418	353	171	282	223	134	310	221	252	639	537
204.227	0	912	373	428	187	418	354	170	280	223	134	309	220	253	639	538
204.349	0	913	375	431	188	419	353	169	280	223	134	309	220	254	640	539
204.472	0	917	378	434	188	421	354	170	285	225	134	311	221	256	642	542
204.595	0	919	381	439	189	424	354	171	286	225	135	312	221	256	645	543
204.718	0	917	378	440	189	423	359	171	283	224	135	310	220	254	642	539
204.841	0	911	372	431	186	416	354	169	279	222	133	307	220	252	637	537
204.964	0	910	371	429	187	415	353	168	281	221	134	307	219	252	637	537
205.087	0	911	371	429	186	415	353	168	280	222	133	307	219	253	638	539
205.21	0	913	374	431	186	417	353	167	278	222	133	308	221	254	640	540
205.332	0	917	377	434	188	420	353	169	281	224	134	310	221	254	642	541
205.455	0	916	378	438	188	422	355	168	285	224	134	310	220	255	643	541
205.578	0	909	371	430	185	416	354	168	281	221	134	307	220	252	637	535
205.701	0	908	368	427	185	413	351	167	277	220	132	307	220	252	635	536
205.824	0	907	369	426	185	412	351	166	277	222	131	308	218	253	637	536
205.947	0	908	370	426	185	414	351	167	280	221	132	307	220	253	638	537
206.07	0	910	373	430	185	416	351	166	281	224	133	308	219	253	640	539
206.193	0	914	376	435	187	419	352	167	280	223	134	310	220	254	641	540
206.316	0	907	371	431	185	415	353	166	280	221	133	308	219	252	638	536
206.438	0	905	368	425	185	411	349	165	280	220	133	306	219	252	635	534
206.561	0	906	368	424	184	411	349	165	279	221	133	306	219	252	635	536
206.684	0	905	370	425	184	411	349	164	276	221	132	307	219	253	637	537
206.807	0	908	372	429	186	415	350	164	277	221	132	307	218	254	638	538
206.93	0	911	375	435	186	418	351	165	283	222	135	309	220	255	639	540
207.053	0	907	373	432	185	415	353	166	281	220	134	308	220	253	638	536
207.176	0	905	367	426	184	411	348	163	275	220	133	305	218	252	634	535
207.299	0	905	367	425	184	411	349	163	276	220	132	306	219	252	635	536
207.421	0	906	368	424	183	410	350	164	279	220	133	306	220	253	636	537
207.544	0	909	372	429	183	413	349	163	279	223	133	307	219	254	637	539
207.667	0	913	374	433	185	416	350	164	278	223	134	308	219	255	640	540
207.79	0	912	375	435	187	418	353	166	282	222	135	308	219	254	641	539
207.913	0	905	367	426	185	412	351	165	280	218	133	305	219	253	634	535
208.036	0	905	366	423	184	410	349	164	277	219	132	305	218	252	634	535
208.159	0	905	366	422	183	410	349	162	274	220	132	305	218	252	634	536
208.282	0	908	368	424	184	411	350	163	277	220	132	307	219	255	635	538
208.404	0	910	371	429	185	414	350	164	281	222	134	307	219	254	637	540
208.527	0	913	374	434	185	417	351	165	282	223	134	308	219	255	640	541
208.65	0	910	370	430	185	414	353	164	278	221	133	307	219	254	638	537
208.773	0	905	366	423	185	410	349	163	276	220	133	306	219	252	634	536
208.896	0	907	366	423	184	410	350	164	279	219	133	306	219	253	634	538
209.019	0	909	367	423	184	410	349	163	278	221	133	306	219	254	634	538
209.142	0	913	370	426	185	413	350	163	277	221	134	308	218	255	636	540
209.265	0	915	373	431	185	415	350	164	280	222	134	308	219	256	638	541
209.388	0	913	372	431	186	416	353	166	283	222	135	309	219	254	637	540
209.51	0	910	367	425	184	411	351	165	278	220	133	306	219	253	633	538
209.633	0	910	366	422	185	411	351	163	275	221	132	307	219	254	634	538
209.756	0	910	368	424	184	412	351	163	277	221	132	307	218	254	635	539
209.879	0	915	371	428	185	413	351	164	282	222	134	308	219	255	636	542
210.002	0	918	374	433	185	418	352	165	281	224	134	309	218	256	639	544
210.125	0	920	375	437	187	419	356	166	281	223	135	310	219	256	641	544
210.248	0	911	367	427	185	413	352	166	279	221	133	307	219	254	634	539
210.371	0	912	366	424	183	410	351	165	280	220	134	307	218	253	633	540
210.493	0	913	367	423	184	411	351	165	278	221	133	307	218	255	635	541
210.616	0	917	370	426	185	414	351	164	278	223	134	307	219	255	635	543
210.739	0	920	373	433	185	417	353	166	281	223	135	310	219	256	638	545
210.862	0	923	376	438	186	420	354	167	286	225	135	311	219	258	641	546
210.985	0	916	370	432	185	416	356	167	281	222	135	308	218	254	638	542
211.108	0	914	365	424	184	410	351	165	277	222	131	306	219	254	634	541
211.231	0	912	366	425	184	412	353	165	279	221	133	307	218	254	634	540
211.354	0	915	368	424	184	413	353	165	281	221	133	309	219	255	634	543
211.476	0	919	371	431	185	416	354	164	281	225	133	309	219	257	637	544
211.599	0	923	375	436	187	420	356	166	281	224	134	310	219	257	640	545
211.722	0	919	373	436	186	419	357	167	284	225	135	309	220	256	639	544
211.845	0	916	366	426	184	412	355	167	281	222	134	307	218	254	634	541
211.968	0	917	366	425	185	412	354	166	279	222	133	308	219	255	634	542
212.091	0	917	368	425	183	414	354	165	277	223	133	307	219	255	635	542
212.214	0	917	370	428	185	415	354	166	281	223	133	309	219	256	636	543
212.337	0	921	373	434	186	419	356	168	284	225	135	310	219	257	638	545
212.46	0	920	372	435	186	417	358	167	281	224	135	309	219	255	637	542
212.582	0	916	366	426	184	414	355	166	278	222	133	307	219	254	633	541
212.705	0	915	366	425	184	414	354	166	279	222	133	307	219	254	634	541
212.828	0	916	368	425	184	414	354	167	280	223	134	308	219	256	634	541
212.951	0	918	370	429	185	417	354	167	280	225	133	309	219	256	636	543
213.074	0	922	373	433	186	420	356	167	280	224	134	311	219	257	638	544
213.197	0	916	371	433	185	417	357	168	282	223	134	308	218	255	636	541
213.32	0	911	364	425	183	412	354	168	280	222	133	306	219	253	631	539
213.443	0	912	365	424	183	411	353	165	277	222	132	307	218	254	632	539
213.565	0	912	365	423	184	412	352	166	276	222	132	307	219	254	632	539
213.688	0	912	368	427	183	414	353	166	280	223	132	307	219	255	633	541
213.811	0	916	371	431	185	417	354	167	283	224	133	308	219	256	636	541
213.934	0	913	369	431	184	416	356	167	280	223	134	308	219	254	634	538
214.057	0	904	362	422	182	410	351	165	276	220	131	305	218	252	628	535
214.18	0	905	363	422	181	410	351	164	278	220	132	305	218	252	628	535
214.303	0	905	362	421	181	410	350	165	278	221	132	305	218	252	629	536
214.426	0	906	365	423	182	410	351	165	276	221	131	307	217	253	631	537
214.548	0	909	368	427	182	413	351	165	276	221	132	307	218	254	632	537
214.671	0	902	365	425	182	412	351	165	280	220	132	306	217	252	629	535
214.794	0	899	360	420	180	408	349	165	277	218	131	304	217	251	627	533
214.917	0	900	360	419	181	409	348	164	275	218	130	303	217	251	627	532
215.04	0	899	361	419	180	408	348	164	274	219	130	304	216	250	627	534
215.163	0	900	364	421	181	410	347	165	277	219	131	305	217	251	629	535
215.286	0	903	366	426	181	413	348	166	279	221	133	305	218	252	631	537
215.409	0	897	362	421	181	409	349	165	275	219	131	303	216	251	627	532
215.532	0	894	359	416	180	407	346	164	271	217	129	302	216	250	623	531
215.654	0	892	360	416	179	405	347	165	276	217	131	302	216	249	625	531
215.777	0	891	359	416	179	406	345	164	276	218	130	302	216	249	625	532
215.9	0	894	362	421	181	408	345	164	275	219	130	303	216	251	628	533
216.023	0	898	365	425	181	410	347	166	276	220	131	304	215	251	630	535
216.146	0	891	361	422	180	409	347	166	277	218	132	301	215	249	626	530
216.269	0	885	356	415	178	404	345	165	274	216	129	300	215	247	620	529
216.392	0	884	356	414	178	403	344	164	271	217	129	299	215	248	621	528
216.515	0	884	356	414	178	404	344	163	271	216	129	300	214	248	622	529
216.637	0	887	358	416	178	404	343	164	275	217	130	300	214	249	624	531
216.76	0	888	360	420	180	407	345	164	277	219	130	301	215	250	626	533
216.883	0	890	361	423	180	408	347	165	275	219	130	303	215	249	626	531
217.006	0	884	354	414	178	402	345	163	272	216	129	299	214	247	620	527
217.129	0	883	353	412	177	401	342	164	274	216	129	299	214	247	619	527
217.252	0	883	355	413	178	401	344	165	274	216	128	299	214	247	620	529
217.375	0	886	356	413	178	403	343	164	271	217	129	300	214	248	621	530
217.498	0	889	358	416	178	404	344	164	272	218	129	300	214	249	623	531
217.62	0	889	359	418	179	406	345	166	277	218	130	301	215	248	625	530
217.743	0	882	352	411	177	402	344	166	274	217	128	298	214	245	618	527
217.866	0	884	352	411	176	400	342	163	270	216	128	298	214	246	617	528
217.989	0	883	353	411	177	401	343	164	272	216	128	299	213	247	618	529
218.112	0	885	355	412	176	402	344	165	275	217	130	300	213	248	619	530
218.235	0	887	357	417	178	405	344	165	275	219	129	301	215	248	621	532
218.358	0	891	358	419	178	407	347	165	274	218	129	301	215	247	624	531
218.481	0	882	353	412	176	401	345	164	273	217	128	298	215	246	617	527
218.604	0	883	351	410	176	399	344	165	273	215	128	297	213	246	616	527
218.726	0	884	351	410	175	399	343	164	273	217	129	298	214	246	617	529
218.849	0	886	353	410	176	401	344	163	271	218	129	300	214	247	617	530
218.972	0	888	355	415	177	404	345	164	274	219	130	301	214	246	620	530
219.095	0	891	358	419	178	407	345	167	279	220	132	302	214	248	622	533
219.218	0	888	355	416	178	404	348	165	276	218	129	299	215	246	621	530
219.341	0	883	350	410	176	399	345	164	270	217	126	298	214	246	616	528
219.464	0	883	351	409	176	399	345	165	271	217	127	298	214	246	616	528
219.587	0	885	352	408	176	399	345	164	274	217	128	299	214	246	617	529
219.709	0	888	354	412	176	403	345	165	274	219	130	300	213	246	618	531
219.832	0	891	357	417	177	406	347	166	274	221	130	302	215	248	620	532
219.955	0	894	358	420	179	408	349	167	277	220	130	303	215	248	623	533
220.078	0	887	352	413	176	401	348	167	276	218	129	298	216	246	618	529
220.201	0	888	351	412	175	400	347	167	274	219	128	299	214	246	617	530
220.324	0	889	352	410	177	401	346	166	271	219	128	299	215	247	618	530
220.447	0	889	353	411	176	402	346	167	274	220	129	300	216	247	619	531
220.57	0	893	357	418	177	405	348	168	279	222	130	302	215	248	621	533
220.692	0	896	358	421	178	409	351	168	278	221	131	303	216	248	623	533
220.815	0	890	354	414	177	403	348	166	272	219	129	299	217	246	618	529
220.938	0	891	353	412	177	404	347	167	274	219	128	300	216	248	619	530
221.061	0	892	356	413	178	404	348	168	276	220	128	300	216	247	620	531
221.184	0	894	357	415	177	406	347	167	275	221	129	301	217	249	621	532
221.307	0	898	360	421	179	409	349	169	275	222	131	305	217	249	623	533
221.43	0	898	360	423	180	409	352	169	279	223	131	304	217	249	623	533
221.553	0	891	355	415	177	404	350	169	276	219	129	301	217	247	619	529
221.676	0	892	355	414	178	404	348	167	274	221	129	302	217	248	619	530
221.798	0	892	355	415	177	404	349	168	273	221	128	301	217	249	620	531
221.921	0	893	359	418	178	408	350	169	277	221	130	303	217	249	622	533
222.044	0	895	361	423	180	411	350	170	281	224	132	306	219	249	624	536
222.167	0	900	363	426	180	413	353	170	279	224	132	307	218	250	626	534
222.29	0	893	357	417	178	406	351	169	274	221	130	302	218	248	621	530
222.413	0	891	357	415	178	406	350	170	276	220	129	302	218	248	620	530
222.536	0	892	357	416	178	406	350	170	276	220	129	303	218	248	621	530
222.659	0	896	360	417	179	409	350	169	274	223	130	304	219	249	622	532
222.781	0	898	363	423	179	412	350	171	277	223	132	306	220	249	624	533
222.904	0	898	363	426	180	414	353	172	281	223	131	306	220	252	626	532
223.027	0	892	359	418	179	409	351	171	278	222	130	303	219	248	621	528
223.15	0	894	359	417	179	407	350	170	274	221	129	304	220	248	620	528
223.273	0	893	361	416	179	409	350	170	274	221	129	303	219	249	623	529
223.396	0	894	362	419	180	410	350	172	279	222	131	305	219	249	621	530
223.519	0	898	365	425	181	413	351	172	280	224	132	307	220	250	624	532
223.642	0	900	365	427	182	415	354	172	276	224	131	307	220	250	624	530
223.764	0	894	360	420	179	409	351	171	276	222	130	304	220	248	620	526
223.887	0	896	361	417	180	409	351	173	278	221	130	304	220	249	621	528
224.01	0	896	362	419	180	411	350	172	279	223	131	305	220	249	621	527
224.133	0	897	365	423	181	412	352	171	276	225	131	308	221	250	622	528
224.256	0	899	368	428	181	416	352	173	281	224	134	309	220	250	624	530
224.379	0	902	368	431	183	418	355	174	284	225	133	308	221	251	626	529
224.502	0	894	361	421	181	410	353	173	278	222	131	304	220	248	620	525
224.625	0	894	360	419	180	410	350	172	275	222	131	304	220	248	620	525
224.748	0	894	362	420	180	411	352	172	278	222	130	304	220	248	620	525
224.87	0	896	364	422	180	412	350	172	281	225	132	306	221	249	621	526
224.993	0	899	367	428	182	416	353	172	280	225	133	307	221	249	623	528
225.116	0	901	369	432	182	418	355	173	279	225	132	308	221	250	624	528
225.239	0	893	363	424	181	412	353	172	278	222	131	303	221	248	621	523
225.362	0	893	361	420	180	410	352	172	279	223	130	304	220	248	618	524
225.485	0	892	361	419	180	410	352	172	277	224	131	304	220	247	620	524
225.608	0	892	365	422	181	413	352	172	276	224	131	307	221	248	621	526
225.731	0	894	367	427	182	415	353	173	281	224	133	309	222	248	623	527
225.853	0	892	366	429	182	416	354	173	283	225	134	307	221	249	622	525
225.976	0	885	361	423	180	410	352	171	277	223	132	304	221	246	616	521
226.099	0	884	362	421	180	410	351	170	277	223	131	304	221	247	616	520
226.222	0	883	363	422	180	410	352	171	280	224	132	303	221	246	615	519
226.345	0	886	364	425	181	413	352	173	282	226	133	306	221	249	617	521
226.468	0	891	368	433	182	417	354	172	282	227	136	308	221	249	619	522
226.591	0	889	365	430	183	414	356	171	280	225	135	305	220	248	618	518
226.714	0	885	361	423	180	409	352	172	279	222	133	304	221	246	615	517
226.836	0	886	362	423	180	411	353	171	281	224	131	305	220	247	616	517
226.959	0	890	364	423	181	411	352	171	276	225	132	305	222	247	616	517
227.082	1	888	365	429	181	413	353	171	279	225	133	307	220	248	617	518
227.205	0	882	367	434	183	417	356	172	284	226	133	307	221	249	619	519
227.328	0	870	361	427	182	410	355	171	281	224	132	305	220	245	617	514
227.451	0	866	359	424	183	410	353	169	276	225	131	303	221	245	614	514
227.574	0	865	361	424	182	410	353	169	277	224	131	304	222	246	617	515
227.697	0	866	363	427	182	412	354	170	282	225	134	306	222	247	617	516
227.82	0	871	367	432	183	414	354	171	282	227	135	307	222	247	619	519
227.942	0	871	367	435	183	414	357	170	280	227	133	306	221	248	620	517
228.065	0	867	361	427	181	410	353	170	278	224	132	304	221	246	617	515
228.188	0	870	361	426	182	410	354	170	280	224	132	305	221	246	617	516
228.311	0	871	362	426	182	410	353	170	280	225	131	306	222	247	618	517
228.434	0	874	365	431	183	413	355	170	278	226	134	308	222	247	620	518
228.557	0	877	368	436	184	417	356	171	281	227	134	309	222	248	622	521
228.68	0	874	365	433	184	413	356	172	283	226	133	306	222	247	621	518
228.803	0	874	362	427	183	410	354	170	279	225	131	306	222	247	618	518
228.925	0	874	363	427	183	411	354	170	277	225	132	307	221	247	619	518
229.048	0	876	363	428	183	412	354	171	280	226	133	307	222	248	620	519
229.171	0	879	367	433	183	415	354	171	284	227	134	308	223	249	621	521
229.294	0	880	368	436	183	416	358	171	283	227	134	309	222	249	624	520
229.417	0	876	363	428	182	411	354	170	278	224	132	307	223	248	620	518
229.54	0	883	365	428	181	411	354	170	280	224	132	306	223	249	620	520
229.663	0	889	366	429	182	413	354	171	282	226	132	308	223	250	621	521
229.786	0	895	369	432	182	415	355	170	281	228	133	310	224	250	623	522
229.908	0	900	373	437	184	418	358	171	282	227	135	311	223	251	625	523
230.031	0	891	367	432	182	414	357	171	282	225	132	307	223	247	622	521
230.154	0	889	366	427	182	412	355	172	281	225	133	306	223	248	622	521
230.277	0	888	368	427	183	412	354	170	279	224	132	308	223	249	623	524
230.4	0	889	368	429	182	414	354	170	278	225	132	308	224	250	622	525
230.523	0	890	372	434	183	417	355	172	283	227	135	310	223	251	625	528
230.646	0	891	374	439	184	419	356	173	286	229	135	310	224	251	626	528
230.769	0	884	366	429	182	413	354	171	278	225	132	308	223	248	622	525
230.892	0	884	366	427	182	412	353	172	277	225	133	307	222	250	621	526
231.014	0	883	367	428	183	414	354	173	280	225	133	307	222	248	623	526
231.137	0	886	370	431	182	415	354	174	282	227	135	310	222	250	624	528
231.26	0	890	372	437	185	418	354	174	281	227	136	311	224	250	627	530
231.383	0	893	374	439	186	420	358	174	282	227	136	312	224	251	631	532
231.506	0	886	367	429	182	412	352	172	281	223	134	308	223	248	626	532
231.629	0	888	368	430	183	411	353	169	279	224	133	308	223	249	625	535
231.752	0	887	368	428	183	412	352	168	276	225	132	308	222	249	626	534
231.875	0	887	370	431	184	414	352	166	278	225	134	309	222	250	626	537
231.997	0	888	373	437	185	416	354	165	282	226	135	310	222	251	629	538
232.12	0	882	369	433	183	414	353	161	279	224	133	308	222	249	627	534
232.243	0	880	365	429	183	410	351	157	276	224	132	307	221	248	625	535
232.366	0	881	368	430	183	411	351	157	277	225	132	308	222	249	626	535
232.489	0	880	368	431	183	411	351	155	278	224	133	308	221	250	627	537
232.612	0	882	371	438	185	414	352	154	281	228	133	309	222	250	628	538
232.735	0	881	369	440	185	414	355	154	278	225	134	308	222	249	628	535
232.858	0	872	362	430	182	408	351	152	277	223	133	307	221	248	626	531
232.98	0	875	364	430	182	409	352	151	277	224	133	308	223	249	627	533
233.103	0	877	365	430	181	409	351	151	276	225	132	307	222	249	627	534
233.226	0	879	367	433	183	411	353	149	276	225	133	308	221	250	628	534
233.349	0	880	370	439	184	414	352	151	280	226	135	310	223	250	630	537
233.472	0	875	366	436	182	411	355	151	278	224	133	307	221	249	628	532
233.595	0	873	361	429	181	406	350	147	274	224	132	305	222	247	625	530
233.718	0	874	365	427	181	407	349	147	274	224	132	305	221	248	625	531
233.841	0	874	363	429	181	408	351	145	275	224	132	306	221	249	626	531
233.964	0	876	367	432	182	409	351	145	277	225	133	307	221	250	627	533
234.086	0	881	370	437	182	411	352	144	276	227	134	310	221	249	629	533
234.209	0	874	364	431	181	409	352	144	274	224	132	307	221	247	627	528
234.332	0	873	363	428	179	406	350	144	274	224	132	306	221	248	624	527
234.455	0	872	363	428	180	406	350	145	274	224	132	307	222	249	626	528
234.578	0	876	365	427	180	409	350	143	272	224	131	308	222	249	625	529
234.701	0	878	366	431	181	410	351	144	273	225	133	311	222	250	627	531
234.824	0	875	367	434	182	410	351	145	276	225	133	309	221	250	628	529
234.947	0	867	361	425	180	404	350	145	273	224	140	308	220	253	625	527
235.069	0	867	361	428	181	403	350	143	270	225	144	309	220	255	625	528
235.192	0	866	362	426	182	403	351	141	271	225	143	306	221	255	626	529
235.315	0	867	364	430	182	404	350	142	274	226	143	307	221	255	627	532
235.438	0	872	368	435	184	408	352	143	276	228	144	306	221	254	630	532
235.561	0	868	364	431	182	405	352	143	271	225	140	303	220	249	626	529
235.684	0	863	360	425	180	402	350	141	270	224	137	303	220	248	624	528
235.807	0	864	361	426	181	403	351	142	273	224	136	303	221	248	627	529
235.93	0	866	361	426	182	404	349	141	272	226	135	304	221	248	626	531
236.052	0	869	364	431	183	407	350	142	272	227	135	305	221	249	629	531
236.175	0	870	366	433	184	409	351	143	273	227	135	306	221	250	630	533
236.298	0	866	364	433	183	407	351	144	275	226	135	304	221	247	630	531
236.421	0	861	359	425	181	403	350	143	271	224	133	302	220	247	623	527
236.544	0	862	358	426	181	403	350	142	269	225	132	303	221	246	625	528
236.667	0	861	360	426	182	403	349	142	270	224	133	303	220	248	625	529
236.79	0	863	363	429	182	405	351	142	271	224	133	305	220	249	627	530
236.913	0	865	365	432	183	407	351	142	273	227	133	307	220	251	629	531
237.036	0	865	364	434	183	408	353	144	271	226	133	306	221	249	629	528
237.158	0	859	360	427	181	403	350	143	269	223	132	305	220	247	625	527
237.281	0	859	360	427	181	404	350	143	271	223	132	306	220	247	625	527
237.404	0	858	361	426	180	403	350	142	271	225	132	306	220	248	627	528
237.527	0	861	362	430	182	404	351	141	270	226	134	308	221	249	628	529
237.65	0	864	366	434	182	408	351	142	272	227	134	310	220	249	630	530
237.773	0	863	366	435	183	408	353	144	274	227	134	309	220	249	630	528
237.896	0	857	360	426	181	403	349	142	270	224	131	305	220	247	626	525
238.019	0	859	361	427	180	403	349	142	268	225	131	306	221	248	625	526
238.141	0	859	362	427	180	403	349	141	270	225	131	305	220	248	626	524
238.264	0	861	363	430	181	405	350	142	272	226	134	307	220	248	626	528
238.387	0	863	366	435	182	407	351	141	273	227	133	307	220	251	629	529
238.51	0	860	366	438	184	409	353	143	273	228	138	307	220	251	631	528
238.633	0	848	358	430	182	403	352	141	270	224	137	304	219	250	625	524
238.756	0	846	357	427	181	401	350	140	271	224	136	303	219	248	624	524
238.879	0	847	358	428	182	401	350	140	269	224	136	304	219	249	625	523
239.002	0	848	359	428	182	401	351	138	268	225	136	303	220	249	625	525
239.124	0	849	363	433	183	405	351	140	271	226	136	304	218	250	628	527
239.247	0	847	365	438	183	407	352	140	275	229	137	305	220	251	629	529
239.37	0	845	362	438	183	406	355	141	272	227	136	304	219	248	629	526
239.493	0	841	358	428	181	401	352	139	268	224	134	300	220	246	625	524
239.616	0	842	359	430	180	401	350	139	269	225	133	302	219	246	625	524
239.739	0	844	360	428	180	401	352	139	270	225	133	302	220	246	625	527
239.862	0	850	363	432	182	403	351	139	270	227	134	303	220	247	627	527
239.985	0	855	367	438	182	406	353	140	271	226	133	305	220	248	629	529
240.108	0	857	367	440	183	407	355	142	274	227	134	304	220	247	631	529
240.23	0	851	362	431	181	402	352	141	271	225	133	301	220	244	626	526
240.353	0	855	363	431	181	403	352	140	270	225	131	303	220	245	626	527
240.476	0	856	363	430	181	403	352	140	268	225	132	302	219	246	627	527
240.599	0	857	365	434	182	405	352	140	272	227	131	303	220	247	627	528
240.722	0	860	369	440	183	408	353	141	276	228	134	306	220	247	629	531
240.845	0	862	369	443	183	410	356	143	275	229	133	305	220	248	632	529
240.968	0	855	362	433	180	403	354	141	270	225	131	303	220	244	626	525
241.091	0	856	363	432	181	403	352	141	271	224	131	302	219	245	626	525
241.213	0	857	363	432	181	404	353	141	272	225	131	302	220	245	627	527
241.336	0	861	365	435	182	406	352	140	272	227	132	303	219	248	627	529
241.459	0	863	368	440	183	409	355	142	273	228	135	306	220	247	631	530
241.582	0	867	372	445	185	412	355	143	277	229	136	306	220	248	633	534
241.705	0	863	367	439	183	409	357	145	274	225	134	304	220	246	631	527
241.828	0	860	362	432	181	405	353	142	270	226	131	303	220	246	627	527
241.951	0	862	364	434	181	403	353	142	270	225	132	304	220	246	629	527
242.074	0	861	365	434	182	405	353	142	272	225	132	304	220	247	628	528
242.196	0	864	367	438	182	407	354	142	274	227	133	306	220	248	630	531
242.319	0	867	370	443	184	411	355	143	274	228	135	307	220	247	633	532
242.442	0	868	371	445	184	412	357	144	275	229	134	307	220	249	634	532
242.565	0	859	364	436	182	407	355	143	273	226	133	303	219	246	629	527
242.688	0	861	363	436	182	405	354	142	272	225	133	302	220	247	628	528
242.811	0	863	364	435	181	406	354	141	271	226	133	303	219	247	630	529
242.934	0	864	366	436	182	407	354	141	271	227	133	305	220	247	630	530
243.057	0	867	369	441	183	410	356	142	275	228	136	307	220	248	633	532
243.18	0	869	371	445	184	413	358	144	277	228	135	307	220	249	634	531
243.302	0	864	365	436	182	407	355	143	272	225	133	303	220	246	629	528
243.425	0	864	365	435	182	406	353	142	270	225	132	303	220	247	629	528
243.548	0	863	366	436	182	407	355	143	273	225	133	303	220	247	629	529
243.671	0	866	367	439	183	408	355	142	274	228	135	305	220	248	632	532
243.794	0	871	370	443	184	411	355	143	274	228	134	307	220	249	633	532
243.917	0	871	372	447	185	413	357	144	275	228	135	308	221	249	635	532
244.04	0	863	365	438	182	407	356	144	274	225	133	304	221	246	630	527
244.163	0	863	363	434	181	406	354	141	272	225	132	303	220	247	628	528
244.285	0	865	365	435	182	404	354	140	270	225	132	304	219	247	629	528
244.408	0	865	366	435	182	406	354	140	270	226	132	304	220	248	630	529
244.531	0	869	369	439	183	409	354	142	274	227	133	306	221	248	632	532
244.654	0	872	372	444	184	412	356	142	275	228	133	306	221	250	634	531
244.777	0	865	364	438	181	406	355	141	271	225	132	305	220	248	630	527
244.9	0	862	363	433	181	403	352	140	270	225	131	304	220	247	629	527
245.023	0	862	363	434	181	403	353	140	271	224	133	305	220	248	629	527
245.146	0	864	365	433	181	404	353	139	270	225	131	306	221	248	629	528
245.268	0	866	367	437	182	405	353	139	270	225	133	306	220	249	631	529
245.391	0	867	369	440	182	408	354	139	272	226	132	307	220	249	633	529
245.514	0	859	363	434	180	404	353	139	271	223	132	304	220	246	627	525
245.637	0	859	362	432	181	401	351	138	270	223	132	304	220	247	627	525
[truncated: 880 more rows]

## Sheet: D850
	SNR :	44	47	43	47	49	46	45	51	49	51	44	47	51	54	55
Time	Marker	ch1	ch2	ch3	ch4	ch5	ch6	ch7	ch8	ch9	ch10	ch11	ch12	ch13	ch14	ch15
0.24576	0	690	340	400	173	403	336	172	280	170	125	285	171	205	543	563
0.36864	0	690	340	400	173	403	336	172	280	170	125	285	171	205	543	563
0.49152	0	731	365	415	178	398	324	177	297	186	126	286	183	207	560	560
0.6144	0	722	352	401	173	385	322	175	295	185	120	281	189	204	558	554
0.73728	0	722	345	384	174	379	315	174	293	186	120	281	190	205	559	559
0.86016	0	725	344	382	176	379	314	175	293	185	121	282	188	206	563	560
0.98304	0	728	346	384	176	378	313	177	296	184	121	282	189	207	564	562
1.10592	0	734	350	387	180	382	314	177	296	186	122	284	193	207	563	564
1.2288	0	738	354	390	182	386	317	178	299	188	123	285	190	209	570	567
1.35168	0	731	346	394	175	386	317	176	298	186	124	281	194	207	561	562
1.47456	0	727	339	385	172	378	312	175	295	185	122	280	193	205	554	560
1.59744	0	730	342	386	173	380	311	175	295	186	122	279	194	206	556	560
1.72032	0	730	345	385	173	380	312	174	295	186	121	280	194	207	557	563
1.8432	0	735	348	388	178	383	313	176	298	185	123	281	194	207	559	564
1.96608	0	739	351	392	180	386	315	179	301	187	124	285	196	209	562	567
2.08896	0	734	345	394	174	387	317	176	297	187	123	281	194	207	559	562
2.21184	0	730	341	384	172	380	312	174	294	185	121	278	194	207	554	561
2.33472	0	732	341	387	174	382	313	176	296	186	122	280	194	207	556	562
2.4576	0	734	346	388	175	382	314	177	297	186	122	281	194	208	558	564
2.58048	0	739	350	391	178	385	317	178	299	188	123	283	195	208	561	568
2.70336	0	744	354	396	180	389	318	178	301	189	124	285	197	209	566	569
2.82624	0	734	343	393	173	386	318	176	299	187	123	280	194	207	558	562
2.94912	0	731	340	385	173	380	314	176	297	186	123	279	194	206	554	562
3.072	0	733	340	387	173	381	315	175	297	188	122	279	194	206	557	563
3.19488	0	735	344	389	175	381	315	177	297	187	121	281	194	207	558	564
3.31776	0	739	349	391	179	386	317	179	301	187	123	284	196	208	561	568
3.44064	0	745	353	395	181	390	320	180	303	190	123	285	197	210	566	570
3.56352	0	736	345	395	174	387	320	177	298	188	124	280	194	207	560	563
3.6864	0	732	340	385	172	380	313	176	296	188	122	279	194	205	556	562
3.80928	0	734	341	388	172	382	315	177	298	187	123	281	195	205	557	564
3.93216	0	736	345	389	175	383	315	178	298	188	122	280	195	208	558	564
4.05504	0	740	349	392	178	386	317	178	299	189	123	283	196	208	561	567
4.17792	0	744	353	396	180	391	321	180	301	189	123	286	196	210	565	569
4.3008	0	735	343	394	174	387	319	177	300	189	123	280	194	206	558	563
4.42368	0	733	342	386	173	382	315	178	297	188	123	280	195	205	556	562
4.54656	0	735	343	389	174	384	317	177	297	188	121	279	195	207	558	563
4.66944	0	737	345	388	175	383	316	178	298	187	122	282	196	208	559	563
4.79232	0	740	350	393	179	387	319	181	302	189	123	284	196	210	563	568
4.9152	0	744	352	400	180	394	323	181	304	190	124	286	197	209	565	567
5.03808	0	735	342	390	173	385	318	176	298	187	122	280	195	206	557	562
5.16096	0	733	342	387	173	383	316	178	299	188	122	281	195	206	556	563
5.28384	0	734	343	389	174	384	316	178	299	188	124	282	195	206	560	564
5.40672	0	737	347	390	177	387	317	179	299	188	123	282	196	208	560	566
5.5296	0	741	352	394	180	389	320	180	300	189	123	285	197	209	564	567
5.65248	0	743	353	401	180	394	323	181	303	189	125	287	198	209	566	569
5.77536	0	732	342	390	172	385	317	178	300	188	122	281	195	207	556	562
5.89824	0	732	341	386	173	382	315	178	297	188	123	281	195	205	556	562
6.02112	0	731	342	388	174	383	316	177	297	188	121	280	195	206	558	563
6.144	0	732	344	389	175	384	315	179	298	188	123	283	196	207	560	563
6.26688	0	736	349	393	178	387	318	181	301	188	123	285	197	209	563	565
6.38976	0	738	350	399	178	394	321	180	301	190	125	285	198	209	564	565
6.51264	0	729	341	389	172	383	315	177	296	188	122	280	194	205	555	560
6.63552	0	727	340	385	172	382	314	177	298	187	122	280	195	205	556	561
6.7584	0	728	340	387	172	381	314	178	297	187	123	281	195	205	558	561
6.88128	0	731	344	388	175	384	314	177	298	188	122	282	196	207	559	562
7.00416	0	734	349	392	177	387	317	179	299	188	123	284	197	209	562	563
7.12704	0	733	345	396	175	389	318	178	300	188	123	283	196	206	561	562
7.24992	0	726	339	384	171	381	313	177	296	186	122	279	196	204	555	558
7.3728	0	728	340	387	172	383	314	176	295	188	121	280	194	205	557	560
7.49568	0	729	340	387	173	383	313	176	295	186	122	280	195	206	557	559
7.61856	0	732	346	390	176	385	315	179	298	186	122	282	196	207	560	562
7.74144	0	736	350	395	179	390	317	179	300	188	123	285	197	209	564	564
7.86432	0	728	342	393	172	386	318	177	297	189	122	281	195	205	558	559
7.9872	0	725	337	383	171	379	312	174	294	187	121	278	194	204	553	557
8.11008	0	724	338	385	172	380	312	176	295	186	122	279	195	204	555	556
8.23296	0	726	339	386	171	380	312	177	296	187	122	279	195	205	556	558
8.35584	0	729	345	389	174	384	313	176	297	187	121	281	197	206	560	561
8.47872	0	732	348	392	177	387	315	179	299	188	123	283	196	207	563	562
8.6016	0	727	341	393	172	386	316	176	298	188	124	279	195	204	558	557
8.72448	0	722	335	382	170	377	310	175	294	185	121	276	194	202	552	555
8.84736	0	723	336	384	170	379	311	174	293	186	122	278	194	202	554	555
8.97024	0	722	336	385	170	378	310	174	294	185	121	278	194	203	554	556
9.09312	0	725	341	387	173	382	312	177	296	186	121	279	196	205	557	558
9.216	0	730	345	392	176	385	313	177	298	187	122	282	196	207	560	560
9.33888	0	724	337	390	170	383	315	174	293	186	121	279	195	203	555	555
9.46176	0	721	335	381	169	377	308	173	293	184	121	277	194	201	552	554
9.58464	0	721	335	384	170	379	310	174	294	185	122	278	194	202	554	554
9.70752	0	724	336	384	171	377	310	174	294	186	120	277	194	203	554	556
9.8304	0	728	342	387	173	380	311	175	294	186	121	280	196	205	557	558
9.95328	0	732	346	392	176	385	314	176	297	186	122	281	196	205	561	559
10.0762	0	724	336	389	170	380	312	174	296	185	122	277	194	202	554	555
10.199	0	722	333	381	168	375	309	173	293	185	120	276	194	201	551	553
10.3219	0	724	335	383	169	377	310	172	291	185	119	276	194	202	554	554
10.4448	0	723	336	383	171	376	308	174	294	185	121	277	194	203	554	556
10.5677	0	727	341	389	173	380	311	177	296	185	121	279	195	204	556	557
10.6906	0	734	346	391	176	383	313	176	298	188	122	282	196	205	561	560
10.8134	0	729	338	394	172	385	316	175	296	187	122	280	195	203	557	556
10.9363	0	721	332	381	167	374	308	173	294	185	120	275	193	200	551	553
11.0592	0	722	332	383	169	375	308	173	294	185	120	275	195	200	551	554
11.1821	0	724	333	382	169	376	309	172	293	186	118	275	194	202	553	556
11.305	0	728	339	386	172	377	310	174	294	185	120	277	195	202	555	558
11.4278	0	731	344	389	174	381	313	177	297	186	121	281	196	204	559	560
11.5507	0	731	340	394	172	385	315	175	299	188	121	279	195	204	560	559
11.6736	0	724	334	382	167	375	309	172	294	186	120	275	195	200	551	554
11.7965	0	722	334	383	169	374	310	173	293	187	119	276	194	200	552	556
11.9194	0	722	334	384	169	376	309	173	295	187	120	276	195	201	555	560
12.0422	0	724	339	388	172	378	312	175	295	188	121	278	195	200	557	567
12.1651	0	722	343	392	174	381	313	174	297	190	121	280	196	202	560	574
12.288	0	713	341	395	171	384	316	173	295	188	121	278	196	202	562	574
12.4109	0	707	333	383	167	374	309	170	292	186	119	274	194	199	556	570
12.5338	0	711	334	384	167	374	308	171	291	186	120	275	195	199	557	577
12.6566	0	706	333	384	168	375	307	169	289	187	119	274	195	199	558	578
12.7795	0	703	338	386	170	375	306	169	291	186	121	275	195	199	559	579
12.9024	0	704	343	391	172	377	309	170	292	186	120	276	195	200	562	580
13.0253	0	706	343	398	171	383	313	169	293	188	121	277	196	199	564	580
13.1482	0	694	331	386	164	371	308	163	287	186	119	271	194	195	553	573
13.271	0	690	330	383	165	368	306	163	287	185	118	270	194	195	552	573
13.3939	0	690	330	387	165	369	307	163	287	185	118	271	195	195	555	572
13.5168	0	693	335	388	167	371	308	164	289	185	119	273	195	197	556	573
13.6397	0	700	340	392	170	376	311	165	290	187	119	276	196	200	562	577
13.7626	0	706	344	399	172	381	317	167	293	186	120	279	198	201	567	579
13.8854	0	696	333	396	166	376	313	165	290	185	119	273	196	197	559	573
14.0083	0	697	331	388	165	371	309	165	289	185	118	272	196	197	557	573
14.1312	0	699	334	392	167	375	310	165	288	185	117	273	196	198	558	574
14.2541	0	702	337	392	168	374	309	167	290	186	118	274	197	199	559	575
14.377	0	707	343	396	172	378	313	169	291	187	119	278	199	200	564	578
14.4998	0	711	346	402	173	383	316	170	293	187	121	280	200	201	567	578
14.6227	0	702	336	398	166	378	313	167	289	186	119	275	198	198	561	574
14.7456	0	699	336	392	168	374	309	167	288	186	120	276	198	199	559	573
14.8685	0	700	337	395	169	378	312	168	291	185	120	275	200	201	562	574
14.9914	0	704	341	395	170	378	312	169	291	186	120	278	200	201	565	576
15.1142	0	714	348	399	175	383	315	171	294	187	120	282	202	203	570	581
15.2371	0	716	344	405	173	387	317	172	294	187	121	282	201	203	570	582
15.36	0	711	337	391	168	377	309	170	291	186	120	278	200	201	564	580
15.4829	0	718	340	393	170	380	310	172	292	186	120	278	201	203	565	583
15.6058	0	719	341	393	170	380	312	172	292	187	119	278	200	203	565	584
15.7286	0	725	345	396	175	384	314	175	294	186	121	281	201	204	570	593
15.8515	0	729	352	401	179	390	316	177	298	187	122	283	201	206	575	601
15.9744	0	716	344	400	171	389	316	174	294	187	122	279	201	204	570	594
16.0973	0	704	340	388	171	380	308	173	289	186	120	277	198	201	565	593
16.2202	0	695	341	389	171	382	308	173	289	186	121	277	198	200	566	597
16.343	0	688	341	389	171	381	306	172	289	185	121	277	199	199	564	594
16.4659	0	685	344	392	173	382	308	173	290	187	120	278	199	200	565	591
16.5888	0	682	342	396	172	385	313	170	289	186	121	278	199	196	565	589
16.7117	0	676	338	385	169	377	305	168	286	183	119	274	197	194	559	586
16.8346	0	680	338	386	170	379	307	166	287	184	120	275	197	194	560	586
16.9574	0	700	341	386	167	377	305	166	283	181	118	279	198	198	570	603
17.0803	0	723	347	382	171	379	298	167	280	178	118	282	197	204	579	618
17.2032	0	724	350	388	173	384	299	170	283	179	121	280	198	204	577	607
17.3261	0	713	340	378	168	376	297	166	280	176	119	275	197	199	568	603
17.449	0	715	339	375	168	375	297	165	278	177	118	275	196	198	567	600
17.5718	0	713	339	377	167	376	296	163	278	177	118	274	197	198	567	599
17.6947	0	714	342	376	169	375	296	163	279	177	119	275	197	196	566	598
17.8176	0	714	345	382	171	380	299	164	279	177	120	277	198	198	569	597
17.9405	0	702	336	377	166	374	298	161	277	176	118	273	196	194	562	591
18.0634	0	699	333	371	165	370	294	159	274	176	117	272	196	192	558	588
18.1862	0	697	333	372	165	371	294	160	275	176	118	271	195	193	559	586
18.3091	0	696	335	373	166	370	293	159	277	176	117	272	196	194	559	585
18.432	0	698	340	375	168	373	295	160	278	176	117	273	197	194	561	583
18.5549	0	696	337	379	167	377	299	159	276	176	117	273	197	193	561	581
18.6778	0	687	330	369	164	367	292	157	273	174	117	269	195	191	554	576
18.8006	0	685	330	368	164	367	292	158	274	174	117	271	195	190	553	576
18.9235	0	685	329	370	164	366	293	156	273	175	115	268	195	191	554	574
19.0464	0	681	334	370	165	368	293	156	273	175	116	272	195	191	556	569
19.1693	0	672	339	376	168	371	297	157	276	175	117	274	195	193	558	555
19.2922	0	662	330	374	163	368	297	154	276	175	117	272	194	192	552	545
19.415	0	666	327	366	162	364	293	152	273	174	117	270	194	189	551	543
19.5379	0	672	328	369	162	364	292	153	273	174	115	270	195	191	552	548
19.6608	0	674	330	367	163	364	292	155	273	174	116	271	195	191	552	553
19.7837	0	676	332	369	165	367	293	156	274	175	116	270	196	191	554	557
19.9066	0	675	333	374	164	369	295	154	274	174	117	271	196	190	554	557
20.0294	0	668	326	365	161	361	291	152	270	173	115	268	194	188	547	555
20.1523	0	667	325	365	161	362	290	152	271	174	115	269	195	189	548	555
20.2752	0	665	326	365	163	362	291	153	272	173	115	269	194	190	548	555
20.3981	0	668	329	366	163	363	291	153	273	173	116	270	194	190	549	556
20.521	0	670	332	370	165	365	293	153	272	174	116	271	196	191	552	557
20.6438	0	665	328	370	162	366	295	152	272	173	116	269	194	188	549	554
20.7667	0	657	322	361	160	359	290	150	270	173	115	267	194	186	543	551
20.8896	0	655	323	362	159	359	291	150	270	174	114	265	193	187	544	552
21.0125	0	652	323	362	161	359	290	150	269	174	114	266	193	186	544	552
21.1354	0	649	326	364	163	362	291	152	271	174	116	267	194	186	545	553
21.2582	0	642	329	371	164	364	295	151	274	175	117	269	194	187	548	551
21.3811	0	635	322	369	160	362	296	150	271	174	116	267	193	182	542	546
21.504	0	634	320	363	160	357	292	148	271	174	115	265	192	183	538	546
21.6269	0	634	320	365	160	359	293	149	271	174	113	264	192	182	540	546
21.7498	0	634	322	365	160	359	294	148	271	175	114	266	192	184	540	545
21.8726	0	637	325	368	161	360	296	150	271	176	114	267	193	184	541	544
21.9955	0	641	329	372	162	365	298	149	271	175	115	268	194	186	542	545
22.1184	0	644	324	363	157	359	287	146	267	172	113	265	191	188	536	547
22.2413	0	672	330	361	162	360	280	153	268	168	113	267	190	191	537	566
22.3642	0	700	333	355	167	361	284	163	273	168	114	271	192	192	543	581
22.487	0	718	339	356	173	364	284	170	277	168	116	272	193	195	547	583
22.6099	0	728	345	360	176	370	286	174	282	170	119	273	194	198	554	585
22.7328	0	732	344	369	176	377	291	176	284	171	120	272	194	199	557	586
22.8557	0	720	333	360	168	366	286	173	277	171	119	267	192	196	548	583
22.9786	0	725	334	359	169	367	285	174	278	171	117	265	193	198	550	586
23.1014	0	728	336	361	170	368	286	176	279	171	118	265	193	200	551	588
23.2243	0	732	339	363	173	370	288	178	282	172	119	268	195	200	554	591
23.3472	0	739	346	366	176	374	290	177	284	174	121	271	195	201	558	595
23.4701	0	739	345	373	176	381	295	180	284	174	121	272	196	202	561	596
23.593	0	728	336	365	171	371	289	176	281	173	120	268	194	200	554	591
23.7158	0	731	337	365	172	372	291	177	281	174	120	269	195	202	556	598
23.8387	0	734	338	366	172	372	291	178	282	176	120	269	194	202	558	599
23.9616	0	736	343	368	175	374	292	178	283	176	121	272	195	204	561	605
24.0845	0	746	348	371	178	377	294	180	288	176	122	275	197	205	566	606
24.2074	0	749	345	377	176	382	297	180	288	177	123	273	197	205	564	603
24.3302	0	743	339	369	173	375	293	177	283	177	121	269	195	203	557	598
24.4531	0	746	341	370	173	376	295	178	285	177	122	272	196	203	559	600
24.576	0	746	342	370	175	377	295	180	286	177	122	272	196	204	559	600
24.6989	0	746	347	373	178	380	297	180	289	180	122	275	197	206	563	602
24.8218	0	744	348	381	179	385	302	182	290	181	124	277	197	205	567	604
24.9446	0	728	340	374	173	378	298	178	288	180	123	272	196	202	560	598
25.0675	0	728	339	372	174	376	298	179	287	180	121	273	196	205	561	603
25.1904	0	735	340	375	174	379	300	179	287	181	123	275	198	205	563	604
25.3133	0	742	344	376	176	379	300	179	289	181	123	275	197	207	564	603
25.4362	0	735	347	381	181	383	302	181	291	182	124	278	199	207	567	602
25.559	0	720	347	389	179	388	309	181	293	184	125	278	199	206	566	598
25.6819	0	731	341	376	173	378	302	177	288	183	123	275	197	202	558	605
25.8048	0	745	342	377	173	379	302	177	287	183	122	275	197	202	561	612
25.9277	0	746	343	378	173	380	303	177	288	182	124	276	197	203	562	613
26.0506	0	744	349	381	179	383	304	181	292	184	124	279	198	205	564	614
26.1734	0	746	352	386	180	387	307	181	295	187	125	282	200	205	567	613
26.2963	0	737	343	385	175	385	309	178	290	185	124	276	197	201	563	609
26.4192	0	734	341	377	173	379	302	179	289	185	122	276	197	201	559	606
26.5421	0	733	343	380	174	381	305	180	291	185	124	278	198	203	560	605
26.665	0	733	344	381	175	382	305	180	292	188	122	277	199	204	561	604
26.7878	0	734	351	384	179	385	307	181	293	187	124	282	200	206	565	605
26.9107	0	733	347	391	177	390	312	182	294	187	126	281	200	205	564	603
27.0336	0	726	341	379	174	380	304	178	292	186	124	278	198	203	559	600
27.1565	0	725	343	382	174	383	306	179	292	188	124	279	199	204	560	601
27.2794	0	723	344	383	175	383	307	180	291	187	123	279	200	205	563	603
27.4022	0	728	348	386	177	386	309	180	293	187	125	281	200	207	566	606
27.5251	0	732	349	392	179	391	313	181	296	189	125	282	201	207	568	606
27.648	0	728	343	382	173	382	308	179	292	188	124	279	199	205	562	602
27.7709	0	728	344	382	175	383	307	178	291	188	125	281	199	205	564	603
27.8938	0	721	344	385	177	385	308	180	293	187	125	279	200	205	565	600
28.0166	0	715	349	388	179	387	309	182	296	189	125	282	201	207	567	600
28.1395	0	716	352	394	181	392	315	181	298	191	127	285	202	206	571	599
28.2624	0	713	344	387	175	386	311	177	292	189	125	279	200	204	563	596
28.3853	0	717	343	383	174	382	306	178	294	189	125	280	200	204	564	596
28.5082	0	721	346	385	176	385	309	179	295	189	126	281	201	205	566	596
28.631	0	726	349	387	178	386	309	180	296	191	124	281	201	207	568	597
28.7539	0	732	353	391	181	390	312	182	297	192	126	285	203	208	571	600
28.8768	0	727	348	393	178	390	314	180	296	190	126	281	201	206	567	596
28.9997	0	722	343	382	174	384	307	179	293	189	125	280	201	203	562	593
29.1226	0	728	346	384	176	385	309	180	293	190	125	282	201	205	564	594
29.2454	0	726	348	387	176	385	309	181	293	190	126	282	201	205	565	593
29.3683	0	731	353	390	180	388	311	181	296	190	125	284	204	207	567	595
29.4912	0	733	352	395	179	394	315	182	297	191	126	284	203	206	569	595
29.6141	0	728	346	384	174	385	308	179	292	189	125	281	201	204	563	591
29.737	0	730	348	385	176	385	308	180	292	190	124	281	203	206	564	593
29.8598	0	730	349	386	177	386	309	181	293	189	125	282	202	205	565	593
29.9827	0	733	354	389	180	388	311	182	296	190	125	284	203	207	566	594
30.1056	0	735	356	394	180	393	315	181	296	191	126	285	204	208	568	594
30.2285	0	727	349	385	175	384	309	179	291	189	125	281	202	204	561	590
30.3514	0	729	349	384	176	384	308	179	293	189	126	282	202	205	561	589
30.4742	0	732	350	387	177	385	310	179	294	190	126	283	202	205	564	590
30.5971	0	735	354	388	179	387	311	181	295	191	125	283	203	206	565	590
30.72	0	739	357	393	182	391	313	182	297	192	126	286	204	209	569	593
30.8429	0	732	349	391	177	388	313	180	294	190	125	282	202	205	563	588
30.9658	0	730	347	382	175	384	308	179	292	190	125	279	201	204	561	586
31.0886	0	730	347	383	177	385	309	179	290	190	125	282	202	204	561	587
31.2115	0	733	350	386	178	385	309	180	291	190	125	281	203	205	563	588
31.3344	0	737	354	389	180	388	311	181	294	190	126	284	203	206	565	589
31.4573	0	740	355	395	181	392	315	182	296	191	126	284	204	206	567	590
31.5802	0	733	347	385	174	384	309	178	290	190	125	280	202	204	560	586
31.703	0	734	348	382	176	381	308	177	290	189	125	281	201	203	560	587
31.8259	0	735	348	384	176	383	309	179	290	188	126	281	202	203	563	586
31.9488	0	738	353	387	179	385	311	180	292	190	124	282	203	206	565	589
32.0717	0	743	357	390	181	388	312	181	293	192	125	285	203	207	567	591
32.1946	0	746	357	396	182	393	316	181	295	191	127	286	204	207	568	589
32.3174	0	739	350	385	177	385	310	178	292	189	126	280	202	204	562	585
32.4403	0	741	350	384	177	385	309	179	292	188	126	282	202	205	562	586
32.5632	0	743	352	386	177	385	310	178	290	190	126	282	203	205	565	587
32.6861	0	745	354	388	180	386	311	179	291	190	126	283	203	205	565	589
32.809	0	748	358	391	182	388	313	182	295	191	126	285	204	207	568	590
32.9318	0	751	358	398	184	394	318	182	297	192	128	287	205	208	569	589
33.0547	0	742	350	388	178	385	313	179	290	190	126	282	203	205	563	586
33.1776	0	742	351	388	179	386	311	178	291	191	127	283	202	205	563	586
33.3005	0	743	351	390	179	386	313	180	292	191	128	283	204	205	565	586
33.4234	0	745	353	392	181	387	314	180	294	193	127	286	203	207	566	588
33.5462	0	749	357	396	183	391	317	181	296	194	127	287	205	208	567	590
33.6691	0	747	357	402	183	395	322	182	297	194	129	288	205	206	568	587
33.792	0	737	349	391	178	386	315	178	294	193	128	282	203	204	558	583
33.9149	0	730	349	393	179	387	316	179	293	193	128	283	204	204	556	582
34.0378	0	723	348	396	180	388	319	180	293	195	128	283	205	203	553	579
34.1606	0	720	351	399	181	387	320	180	296	196	128	283	205	204	553	580
34.2835	0	722	354	404	184	392	324	182	301	198	130	286	207	206	557	580
34.4064	0	724	355	410	184	396	329	181	302	200	129	285	208	206	559	581
34.5293	0	715	345	400	178	388	322	178	295	197	127	280	205	203	551	577
34.6522	0	714	345	394	178	385	319	178	295	197	127	280	205	203	551	577
34.775	0	717	344	398	177	385	322	177	296	196	128	281	205	203	555	577
34.8979	0	720	348	400	178	387	323	178	297	197	127	282	206	204	557	579
35.0208	0	723	351	403	181	391	325	179	300	199	127	285	207	206	561	582
35.1437	0	726	354	409	182	395	328	180	302	198	128	287	208	208	568	585
35.2666	0	717	348	406	175	391	326	178	299	196	128	283	207	205	562	578
35.3894	0	718	344	396	176	386	321	178	296	196	127	281	205	205	561	578
35.5123	0	719	346	399	175	386	322	177	296	197	127	282	206	205	565	581
35.6352	0	722	347	400	176	388	321	177	297	196	126	283	206	206	567	581
35.7581	0	724	351	402	179	390	324	180	299	196	127	285	207	209	569	584
35.881	0	730	356	406	182	393	326	181	302	198	128	288	208	210	572	588
36.0038	0	730	354	413	179	398	331	180	300	198	128	288	207	211	574	584
36.1267	0	722	348	399	174	388	321	178	296	196	127	284	205	207	568	581
36.2496	0	727	349	400	175	389	321	180	298	195	128	286	206	208	570	582
36.3725	0	731	349	401	175	389	322	180	297	196	128	285	205	208	571	580
36.4954	0	734	353	402	178	390	323	179	298	196	128	287	207	209	573	584
36.6182	0	737	357	405	180	393	326	182	299	195	129	290	208	210	576	585
36.7411	0	736	355	411	178	396	329	181	302	197	130	288	207	210	576	584
36.864	0	731	349	397	175	387	322	179	295	195	128	284	204	207	570	580
36.9869	0	732	350	399	175	388	321	179	296	196	128	285	205	207	573	582
37.1098	0	731	350	401	175	388	321	180	297	195	128	286	205	208	573	582
37.2326	0	734	354	402	178	389	323	180	299	196	128	287	206	209	575	584
37.3555	0	739	358	406	181	393	325	182	300	197	130	289	207	210	578	586
37.4784	0	735	354	409	178	395	328	181	298	197	128	286	207	209	576	583
37.6013	0	728	348	395	174	385	320	177	294	195	126	282	205	207	570	580
37.7242	0	728	348	396	173	386	319	179	295	194	127	282	204	207	572	580
37.847	0	728	348	396	174	385	319	178	295	194	126	283	205	206	573	581
37.9699	0	730	350	400	176	386	320	178	296	194	127	284	205	208	575	582
38.0928	0	732	354	402	178	390	322	180	298	196	127	285	206	209	577	583
38.2157	0	729	351	405	176	391	324	179	298	195	128	284	204	206	576	580
38.3386	0	724	345	391	172	382	318	177	292	193	125	281	203	205	571	579
38.4614	0	723	344	392	172	383	317	176	291	194	125	281	204	205	572	580
38.5843	0	721	344	393	173	382	316	176	293	192	126	282	203	205	572	580
38.7072	0	724	349	396	174	384	317	178	295	192	128	282	203	206	574	582
38.8301	0	728	352	399	177	386	318	177	297	194	126	282	204	208	578	583
38.953	0	728	349	403	174	390	323	178	294	193	128	284	203	206	577	582
39.0758	0	719	343	391	170	381	313	176	291	191	125	279	202	205	571	578
39.1987	0	719	344	389	171	380	313	176	291	190	125	278	202	204	572	578
39.3216	0	720	343	391	171	380	313	175	291	190	126	279	202	204	572	578
39.4445	0	722	346	394	173	381	314	174	290	190	126	281	203	205	575	579
39.5674	0	725	350	396	175	384	315	177	293	190	126	281	203	207	578	580
39.6902	0	727	350	402	176	387	319	178	295	191	127	282	203	207	579	581
39.8131	0	716	344	390	171	379	313	175	290	190	125	277	202	205	573	575
39.936	0	720	343	390	172	378	312	175	289	189	125	279	201	205	574	576
40.0589	0	721	343	391	171	379	311	175	289	189	126	278	202	205	574	577
40.1818	0	722	347	392	172	379	313	176	292	188	127	280	202	205	577	578
40.3046	0	725	350	395	176	382	314	177	293	191	125	280	202	208	580	581
40.4275	0	726	348	400	175	386	319	175	292	190	126	280	202	206	580	579
40.5504	0	719	342	387	170	377	311	174	289	188	125	276	200	205	574	576
40.6733	0	720	344	388	172	378	309	174	289	187	126	278	200	206	574	576
40.7962	0	721	346	389	172	378	309	174	289	189	126	278	200	206	576	577
40.919	0	723	350	392	175	380	311	174	289	189	126	280	201	207	577	581
41.0419	0	727	352	394	177	382	314	175	292	189	128	282	201	207	580	583
41.1648	0	727	351	400	177	387	318	176	293	190	128	281	201	207	580	581
41.2877	0	720	343	386	172	377	309	173	288	188	125	276	199	205	572	577
41.4106	0	720	344	385	171	376	308	172	286	187	126	276	199	204	573	578
41.5334	0	721	344	386	172	376	308	173	287	187	125	277	199	205	575	578
41.6563	0	722	347	389	174	377	310	175	289	187	127	279	200	206	577	580
41.7792	1	726	350	391	176	380	311	176	291	190	126	280	201	208	579	581
41.9021	0	731	352	397	176	386	316	174	291	189	127	282	202	208	582	582
42.025	0	723	344	388	171	377	309	172	287	187	125	278	199	205	575	577
42.1478	0	722	344	382	171	375	307	172	287	186	125	276	200	206	575	578
42.2707	0	725	343	384	172	376	308	173	287	187	125	278	200	206	576	579
42.3936	0	727	346	388	174	377	309	174	286	187	126	279	200	207	577	581
42.5165	0	732	351	390	178	380	311	176	290	187	126	281	201	208	579	583
42.6394	0	734	353	395	178	384	315	177	293	188	129	283	201	209	581	584
42.7622	0	728	346	388	173	378	311	173	288	187	126	277	199	207	577	580
42.8851	0	729	345	383	173	375	307	174	285	187	127	278	200	207	576	582
43.008	0	729	345	385	173	377	309	174	288	187	127	279	200	206	577	581
43.1309	0	733	349	387	176	378	310	176	290	187	127	280	200	208	579	582
43.2538	0	739	353	390	179	381	312	177	292	189	126	282	201	211	581	586
43.3766	0	741	353	397	178	386	316	177	292	189	128	284	201	210	584	587
43.4995	0	733	346	386	173	377	310	175	287	186	127	279	199	208	578	582
43.6224	0	734	347	383	174	377	310	176	288	186	127	279	199	208	577	584
43.7453	0	737	348	387	175	379	311	175	288	187	128	281	200	209	580	585
43.8682	0	739	351	388	176	378	313	177	289	188	127	283	201	210	580	588
43.991	0	744	354	392	180	381	314	179	292	188	128	285	201	211	584	590
44.1139	0	747	357	398	182	388	318	180	296	190	129	285	202	212	586	592
44.2368	0	739	349	390	175	381	314	176	289	188	128	281	200	209	581	587
44.3597	0	738	347	383	175	378	310	176	288	188	128	280	199	208	579	586
44.4826	0	738	348	386	176	378	311	177	289	189	128	281	200	208	581	587
44.6054	0	740	351	388	176	380	314	179	291	189	130	283	200	207	582	588
44.7283	0	745	355	391	180	383	315	178	293	191	129	283	202	212	584	592
44.8512	0	749	358	397	184	388	318	179	296	192	129	286	203	213	589	593
44.9741	0	745	354	398	177	386	320	178	293	189	129	283	202	210	586	589
45.097	0	742	349	386	175	379	313	178	290	189	128	281	201	209	581	587
45.2198	0	744	352	390	176	382	315	178	291	191	129	283	201	210	582	589
45.3427	0	745	352	389	177	381	315	178	290	190	128	283	202	210	583	589
45.4656	0	748	355	393	180	383	319	179	293	191	129	286	202	211	586	592
45.5885	0	752	359	398	183	388	320	181	297	192	129	288	203	214	588	594
45.7114	0	748	355	400	178	388	323	178	294	192	130	285	202	211	586	591
45.8342	0	743	351	388	177	379	316	177	290	191	130	283	202	210	581	590
45.9571	0	745	353	392	178	383	317	178	294	192	130	284	201	211	582	589
46.08	0	746	355	393	178	384	318	178	293	191	130	286	203	210	584	591
46.2029	0	748	357	397	182	387	319	181	296	194	129	287	204	213	586	594
46.3258	0	754	361	402	184	391	323	180	297	194	130	290	205	214	590	595
46.4486	0	746	354	401	177	388	322	180	295	192	130	286	203	212	584	590
46.5715	0	743	351	389	177	382	317	177	292	191	130	284	202	211	583	589
46.6944	0	745	353	393	177	384	318	178	293	192	130	285	202	211	585	590
46.8173	0	744	355	393	178	384	319	178	292	192	131	288	203	212	586	592
46.9402	0	746	358	398	181	387	320	180	295	192	131	289	203	214	589	594
47.063	0	750	361	401	183	391	323	181	299	194	132	291	204	215	591	596
47.1859	0	745	356	404	178	391	326	179	294	193	130	287	203	212	588	591
47.3088	0	739	351	390	176	383	318	178	291	191	128	284	203	212	584	588
47.4317	0	740	352	392	177	384	317	178	292	191	128	285	202	211	585	588
47.5546	0	739	353	394	177	384	319	179	294	191	130	287	204	212	587	588
47.6774	0	743	358	396	180	387	320	180	296	194	130	288	204	214	589	591
47.8003	0	748	360	400	182	390	323	181	297	194	130	290	205	216	590	594
47.9232	0	745	358	406	179	393	327	181	297	193	131	288	204	214	590	591
48.0461	0	739	352	393	176	384	318	178	293	191	130	285	202	212	584	587
48.169	0	741	354	394	177	385	319	179	293	192	129	286	203	212	586	588
48.2918	0	740	355	395	177	385	320	179	292	192	130	286	204	212	587	590
48.4147	0	742	357	398	180	387	320	180	295	193	131	289	204	213	588	590
48.5376	0	746	362	401	182	390	323	181	299	194	131	291	205	215	591	594
48.6605	0	746	359	408	179	393	327	180	297	193	131	290	204	214	589	591
48.7834	0	740	354	394	176	385	318	178	293	192	129	286	204	212	585	589
48.9062	0	742	357	395	177	386	318	179	295	192	130	286	204	212	587	590
49.0291	0	741	355	398	178	385	319	179	296	193	131	287	204	212	588	590
49.152	0	745	358	399	181	388	320	179	297	194	130	289	205	214	590	592
49.2749	0	749	362	403	183	392	322	180	298	194	131	290	205	216	593	594
49.3978	0	744	356	404	178	390	323	179	296	193	131	287	205	213	589	590
49.5206	0	740	353	391	175	384	318	178	293	192	129	285	203	212	586	588
49.6435	0	740	354	395	176	385	319	177	293	192	129	285	203	213	587	590
49.7664	0	742	356	395	177	385	318	177	292	193	130	286	202	212	588	589
49.8893	0	743	358	398	180	387	319	179	296	192	132	288	204	213	590	593
50.0122	0	747	361	401	181	391	322	180	298	194	131	289	204	215	592	593
50.135	0	741	355	402	177	390	323	177	295	193	131	286	203	212	588	589
50.2579	0	737	350	389	174	382	316	176	291	191	129	283	203	211	583	587
50.3808	0	737	350	389	175	384	315	177	292	190	130	283	202	210	584	587
50.5037	0	736	352	392	176	383	315	178	293	192	130	284	202	211	585	588
50.6266	0	739	354	395	177	385	317	178	293	192	131	287	203	211	588	590
50.7494	0	743	358	398	180	388	320	178	294	192	131	289	204	214	590	593
50.8723	0	740	354	400	176	389	320	178	294	191	130	286	204	211	587	589
50.9952	0	735	349	388	174	380	314	176	291	189	129	283	202	211	583	586
51.1181	0	737	350	391	175	381	315	176	290	190	129	284	204	211	584	587
51.241	0	736	352	391	176	382	313	176	289	191	130	285	203	211	585	588
51.3638	0	740	354	393	177	384	315	178	292	190	131	287	204	211	587	590
51.4867	0	744	358	396	180	386	318	180	295	192	130	288	204	214	588	592
51.6096	0	740	354	398	177	387	320	178	292	191	130	285	202	212	586	588
51.7325	0	735	349	388	174	379	314	176	289	189	129	283	201	211	583	588
51.8554	0	737	351	390	175	381	313	177	293	189	130	284	203	210	586	587
51.9782	0	738	352	391	176	381	314	177	292	190	130	285	202	211	585	589
52.1011	0	742	355	393	178	384	315	177	292	191	129	286	203	214	588	591
52.224	0	745	359	397	180	387	318	177	294	191	131	289	204	213	592	593
52.3469	0	739	351	395	176	384	317	177	292	190	130	284	203	212	586	587
52.4698	0	738	350	386	175	379	313	177	290	189	130	283	203	212	585	587
52.5926	0	740	350	389	175	379	314	176	289	189	129	284	202	212	587	589
52.7155	0	741	353	389	176	380	312	177	291	190	130	285	203	211	587	590
52.8384	0	745	355	392	179	383	315	178	293	190	130	286	203	213	590	591
52.9613	0	748	359	397	181	387	317	179	296	193	131	288	204	215	591	595
53.0842	0	743	354	398	177	386	320	177	291	190	130	286	202	213	589	589
53.207	0	737	349	386	173	377	312	175	289	189	128	283	201	210	583	587
53.3299	0	738	349	385	174	378	311	175	290	189	129	282	201	210	584	588
53.4528	0	740	351	388	176	378	312	176	289	189	130	284	202	211	585	588
53.5757	0	741	354	390	177	380	315	176	291	190	131	287	203	211	587	591
53.6986	0	745	357	394	180	383	316	178	293	190	131	287	203	213	590	592
53.8214	0	746	359	399	181	387	320	179	296	192	132	289	203	214	592	594
53.9443	0	740	351	391	175	380	316	177	291	190	130	283	202	211	583	588
54.0672	0	736	348	385	174	377	313	175	288	189	129	283	202	210	584	585
54.1901	0	738	350	385	175	377	313	175	289	189	129	283	202	210	585	587
54.313	0	741	352	389	177	378	314	177	291	189	131	286	202	212	586	588
54.4358	0	745	355	392	179	382	316	176	293	191	131	287	203	213	588	592
54.5587	0	748	359	395	182	385	318	177	294	192	131	288	203	214	591	594
54.6816	0	744	354	397	178	386	320	176	293	191	129	286	203	213	589	590
54.8045	0	740	351	386	175	378	313	176	291	189	129	283	202	210	584	588
54.9274	0	743	351	390	176	381	314	177	291	191	130	285	202	211	586	590
55.0502	0	744	352	389	176	380	315	176	291	190	130	286	203	211	587	592
55.1731	0	748	356	391	179	382	317	179	292	191	131	287	203	213	588	592
55.296	0	751	359	395	182	385	319	180	297	192	132	289	203	214	592	595
55.4189	0	751	357	402	180	389	324	179	297	193	132	288	204	212	591	593
55.5418	0	744	350	389	175	380	316	177	291	191	130	283	202	211	585	590
55.6646	0	745	351	388	175	381	316	178	292	192	131	285	203	212	587	590
55.7875	0	746	352	391	177	381	317	178	293	190	131	286	202	211	588	591
55.9104	0	750	354	393	180	383	318	178	294	192	130	288	204	214	590	594
56.0333	0	754	359	397	182	387	320	180	295	194	131	289	205	215	593	596
56.1562	0	757	362	403	184	391	324	180	299	193	133	293	205	215	597	598
56.279	0	750	354	399	177	386	321	179	296	192	131	286	203	214	590	592
56.4019	0	748	350	387	176	380	315	177	292	191	130	283	202	212	586	591
56.5248	0	749	351	390	176	382	317	178	292	192	131	286	202	213	587	592
56.6477	0	750	354	392	178	382	316	178	294	192	131	286	202	212	589	593
56.7706	0	753	357	395	180	385	320	180	297	193	131	288	203	214	591	596
56.8934	0	758	360	398	184	389	322	181	300	194	133	291	205	215	595	600
57.0163	0	757	359	406	181	394	327	180	297	195	133	290	204	215	595	596
57.1392	0	749	351	392	176	382	318	178	293	192	130	285	202	213	588	592
57.2621	0	750	352	390	177	383	319	179	294	191	131	285	203	213	588	593
57.385	0	751	353	392	177	383	318	178	294	193	131	286	203	213	590	594
57.5078	0	752	356	394	179	385	320	179	295	193	131	289	203	214	591	595
57.6307	0	755	360	399	182	389	322	181	298	193	131	290	203	215	593	598
57.7536	0	760	363	404	184	393	326	183	301	195	133	293	205	217	596	599
57.8765	0	753	355	402	177	389	325	180	296	193	131	287	203	214	590	594
57.9994	0	752	354	392	176	383	319	179	294	192	132	287	202	213	589	594
58.1222	0	751	354	394	177	385	319	179	295	193	132	288	203	213	591	593
58.2451	0	753	356	397	178	385	320	180	296	193	133	289	203	213	592	595
58.368	0	756	359	399	180	388	323	181	298	195	132	290	204	214	594	597
58.4909	0	757	361	403	184	392	325	182	300	196	133	294	205	215	597	598
58.6138	0	750	355	404	177	390	326	180	297	192	132	289	204	214	592	593
58.7366	0	748	352	391	176	383	319	179	296	193	131	286	203	212	589	591
58.8595	0	749	353	394	176	384	320	178	295	193	131	287	203	213	590	592
58.9824	0	748	353	394	176	384	320	178	294	194	132	289	203	213	591	594
59.1053	0	750	357	398	179	386	322	179	296	194	132	290	203	214	593	595
59.2282	0	754	360	401	182	390	324	182	300	196	134	292	205	215	595	597
59.351	0	750	356	405	178	391	326	180	298	196	132	289	203	214	594	593
59.4739	0	744	349	391	174	381	319	177	292	193	130	286	202	212	587	590
59.5968	0	743	350	390	174	382	318	177	294	193	131	286	202	211	588	591
59.7197	0	742	350	391	175	382	319	178	295	193	131	285	203	212	589	590
59.8426	0	745	353	395	177	383	320	178	295	195	132	288	203	212	591	593
59.9654	0	747	356	398	179	385	322	179	295	195	131	289	204	214	593	595
60.0883	0	747	357	403	179	390	326	179	298	194	133	291	205	214	594	593
60.2112	0	738	349	393	173	383	320	177	294	192	130	284	202	212	587	587
60.3341	0	738	348	388	173	379	317	177	291	192	130	285	202	212	587	589
60.457	0	738	347	389	174	379	317	177	291	192	130	285	202	210	588	589
60.5798	0	738	350	392	174	380	317	177	293	192	131	286	203	211	589	590
60.7027	0	740	353	393	177	382	319	179	295	192	133	289	203	213	591	592
60.8256	0	745	357	399	179	385	320	179	296	194	132	290	204	215	594	593
60.9485	0	739	352	398	174	384	322	177	293	192	131	287	202	212	591	589
61.0714	0	734	348	388	172	378	314	176	292	192	130	284	201	212	587	587
61.1942	0	736	347	390	172	379	316	177	292	191	130	285	202	211	589	588
61.3171	0	736	349	390	174	379	316	177	292	192	130	286	202	212	589	589
61.44	0	740	353	393	176	381	318	177	292	192	133	288	204	213	593	591
61.5629	0	743	356	396	179	385	319	178	295	191	132	290	203	215	595	593
61.6858	0	740	353	399	176	386	322	178	296	192	132	288	203	214	593	590
61.8086	0	736	347	389	174	377	316	175	290	190	129	284	201	211	589	587
61.9315	0	736	348	389	173	378	315	175	289	191	130	286	202	212	590	588
62.0544	0	738	349	389	174	378	314	175	291	190	131	286	202	214	592	588
62.1773	0	739	352	392	177	380	317	178	293	190	132	288	204	214	594	591
62.3002	0	744	356	396	179	382	317	177	295	193	133	292	203	215	597	593
62.423	0	745	357	402	177	388	322	178	295	194	133	291	204	216	598	592
62.5459	0	735	347	390	173	379	315	176	291	190	130	283	202	213	590	587
62.6688	0	734	346	387	173	376	313	175	290	190	130	284	202	213	590	586
62.7917	0	736	346	386	174	376	314	174	290	190	130	284	202	212	590	588
62.9146	0	738	351	388	175	377	314	175	290	190	131	286	202	213	592	589
63.0374	0	740	353	393	177	381	317	176	293	191	132	288	202	214	596	591
63.1603	0	745	357	397	179	385	319	179	296	192	132	290	203	216	597	595
63.2832	0	739	351	398	176	384	320	176	293	192	131	286	202	214	593	590
63.4061	0	734	347	386	173	375	312	174	288	189	129	284	201	213	590	588
63.529	0	736	348	386	173	377	313	176	290	189	131	284	202	211	590	588
63.6518	0	736	349	389	174	376	314	174	290	189	131	285	202	213	591	590
63.7747	0	739	352	392	176	379	316	176	293	192	132	288	202	213	594	592
63.8976	0	744	356	395	179	382	318	177	295	192	132	290	203	215	596	595
64.0205	0	742	356	401	178	386	323	178	294	191	133	289	203	215	595	594
64.1434	0	736	349	388	173	378	316	176	292	191	131	284	201	212	589	589
64.2662	0	739	349	389	174	377	315	176	291	191	131	285	202	213	590	592
64.3891	0	739	350	389	174	378	314	175	290	191	131	286	202	213	591	591
64.512	0	742	354	392	177	379	315	177	293	192	131	287	202	214	592	594
64.6349	0	747	356	396	180	384	319	178	296	193	133	292	204	216	595	597
64.7578	0	747	357	403	179	388	324	179	297	194	132	291	203	215	597	595
64.8806	0	740	349	391	173	379	317	175	291	190	130	284	202	214	591	590
65.0035	0	740	349	388	173	377	314	177	292	191	131	286	202	214	591	592
65.1264	0	741	348	389	174	379	316	176	292	191	131	287	202	213	592	593
65.2493	0	745	352	391	176	380	317	176	293	192	132	289	203	214	594	595
65.3722	0	747	355	395	179	383	319	178	295	193	131	291	204	217	595	597
65.495	0	751	359	401	180	388	322	180	298	193	134	293	204	217	600	598
65.6179	0	742	350	395	174	382	319	177	294	191	131	285	202	215	592	593
65.7408	0	741	348	388	173	376	316	175	290	191	130	285	202	214	591	592
65.8637	0	741	349	388	173	377	315	175	290	191	131	286	203	214	593	593
65.9866	0	744	350	390	174	378	315	177	293	190	132	287	203	214	594	595
66.1094	0	747	354	393	177	381	319	178	295	192	133	290	203	216	595	597
66.2323	0	752	358	397	181	384	320	178	297	194	132	291	204	218	599	599
66.3552	0	748	353	401	176	386	324	176	294	192	133	289	203	217	597	595
66.4781	0	743	348	387	172	376	315	176	292	191	131	286	202	215	592	593
66.601	0	743	348	389	172	378	316	176	292	192	132	286	202	215	592	594
66.7238	0	744	349	390	174	377	316	177	291	193	132	289	202	215	594	595
66.8467	0	746	353	393	176	381	317	177	292	191	132	288	203	217	596	596
66.9696	0	749	356	396	178	383	320	179	297	192	134	292	203	218	597	599
67.0925	0	749	354	401	176	386	322	177	297	193	133	290	203	217	598	597
67.2154	0	743	348	389	173	377	317	175	290	192	131	287	202	216	592	594
67.3382	0	743	350	388	174	379	316	177	292	192	132	288	202	216	594	595
67.4611	0	743	351	391	174	379	317	176	293	191	132	287	202	216	594	595
67.584	0	745	352	393	176	381	318	179	295	193	133	290	203	217	596	598
67.7069	0	749	356	396	179	384	321	178	296	194	134	291	204	218	598	600
67.8298	11	747	353	401	176	386	324	177	296	193	132	290	203	218	598	598
67.9526	0	740	347	388	173	377	316	176	293	191	131	286	201	215	591	594
68.0755	0	740	348	387	172	378	317	176	292	192	132	286	202	215	592	595
68.1984	0	740	349	389	174	378	317	175	291	192	131	287	202	215	593	596
68.3213	0	742	352	391	176	378	317	177	293	192	133	291	203	216	596	597
68.4442	0	746	355	395	177	382	320	178	296	193	132	292	204	218	598	600
68.567	0	746	355	401	178	387	324	178	298	195	133	291	203	217	598	599
68.6899	0	737	346	389	172	377	318	176	291	191	130	286	201	215	591	595
68.8128	0	735	346	385	171	376	314	175	291	191	131	284	200	215	591	594
68.9357	0	735	346	386	171	376	315	174	292	191	132	285	201	215	591	593
69.0586	0	738	348	390	172	377	315	176	292	191	132	287	201	216	593	595
69.1814	0	740	351	394	176	380	318	176	293	193	133	289	202	215	596	597
69.3043	0	743	355	398	177	383	321	177	295	192	133	291	202	216	598	598
69.4272	0	733	345	393	172	378	319	175	292	191	132	285	200	215	592	593
69.5501	0	731	343	385	170	375	314	174	290	190	131	284	200	215	590	591
69.673	0	730	345	385	170	374	315	173	289	191	130	285	200	215	592	592
69.7958	0	731	347	388	172	375	314	174	291	191	131	285	200	215	593	592
69.9187	0	734	349	390	174	377	316	176	294	191	132	288	200	215	595	596
70.0416	0	739	354	393	177	380	318	177	296	192	133	290	202	217	598	598
70.1645	0	735	350	399	174	384	322	176	293	192	132	287	201	216	596	594
70.2874	0	729	344	385	170	373	314	174	291	190	131	283	200	215	590	591
70.4102	0	729	345	386	171	375	313	174	291	190	131	284	200	214	591	592
70.5331	0	730	346	387	171	375	314	174	291	190	131	286	200	214	592	592
70.656	0	732	350	390	174	377	316	174	291	191	131	287	200	216	594	593
70.7789	0	735	353	393	176	379	318	176	294	190	132	288	202	217	597	595
70.9018	0	735	353	399	175	384	322	177	296	192	134	289	201	217	598	596
71.0246	0	729	347	387	170	376	315	175	291	190	130	284	199	215	593	592
71.1475	0	730	346	386	172	376	314	174	289	191	131	285	200	215	593	592
71.2704	0	730	346	387	171	376	313	175	291	190	132	285	200	214	595	594
71.3933	0	732	350	390	175	377	316	177	293	191	133	287	200	217	596	596
71.5162	0	737	354	394	177	380	317	177	296	193	132	288	201	217	599	598
71.639	0	738	354	400	177	386	322	177	295	194	133	290	201	218	601	598
71.7619	0	728	345	389	172	377	315	174	292	191	131	285	200	216	593	593
71.8848	0	727	346	386	171	375	314	174	292	190	132	283	199	215	593	593
72.0077	0	728	345	386	172	376	315	174	290	191	131	284	199	215	594	594
72.1306	0	729	350	389	174	378	316	175	292	192	132	286	199	216	595	595
72.2534	0	733	353	393	176	380	318	176	294	191	132	287	201	217	597	597
72.3763	0	736	356	398	179	385	321	177	298	194	133	289	202	219	600	598
72.4992	0	729	347	393	172	381	319	175	292	192	131	286	199	216	594	593
72.6221	0	726	345	384	171	376	313	173	289	191	131	284	199	214	591	594
72.745	0	726	345	385	171	376	314	173	291	191	131	284	199	215	593	594
72.8678	0	726	347	386	173	376	315	175	292	191	132	285	200	215	593	596
72.9907	0	731	351	391	175	378	315	176	294	192	133	287	201	216	595	598
73.1136	0	735	353	394	179	382	319	176	295	193	132	289	202	217	598	600
73.2365	0	726	347	394	172	381	320	176	293	192	132	285	201	216	594	594
73.3594	0	725	344	384	171	375	314	175	292	191	131	283	200	215	592	593
73.4822	0	725	344	387	171	376	315	175	291	191	131	284	200	215	594	594
73.6051	0	728	346	387	174	376	314	174	291	192	131	286	200	216	593	594
73.728	0	729	350	391	174	378	316	177	295	191	133	289	201	217	595	597
73.8509	0	734	354	394	177	383	320	178	297	193	133	289	201	218	599	599
73.9738	0	727	346	391	171	378	319	174	292	192	131	286	200	215	593	594
74.0966	0	725	343	382	171	374	313	173	290	191	131	284	200	215	591	594
74.2195	0	725	344	385	172	375	314	175	291	190	132	285	200	216	593	595
74.3424	0	727	346	387	173	375	314	175	292	190	133	286	200	216	594	597
74.4653	0	731	349	389	175	379	316	176	294	194	133	289	200	216	596	599
74.5882	0	734	353	393	178	381	318	177	296	193	132	290	202	219	599	602
74.711	0	730	348	396	173	382	322	176	294	192	133	287	201	217	597	598
74.8339	0	724	341	382	170	374	314	174	290	190	131	283	200	216	591	594
74.9568	0	725	342	382	170	373	313	173	290	190	132	284	199	216	592	595
75.0797	0	723	342	383	171	373	313	173	289	190	132	285	200	216	593	596
75.2026	0	726	346	388	172	375	315	175	292	190	134	288	201	217	594	598
75.3254	0	730	350	390	175	378	317	176	295	192	133	290	202	218	597	601
75.4483	0	732	351	397	175	384	321	176	294	193	132	289	202	220	599	599
75.5712	0	725	343	385	170	374	315	173	290	190	131	284	200	217	592	596
75.6941	0	723	342	381	170	372	312	175	290	189	131	286	199	216	592	595
75.817	0	724	342	383	171	373	313	174	291	190	131	285	201	216	592	596
75.9398	0	727	344	385	172	374	313	174	291	191	132	287	200	217	593	599
76.0627	0	729	349	389	175	376	315	175	293	191	132	289	201	219	596	600
76.1856	0	733	352	393	176	381	319	177	297	192	134	291	201	220	598	601
76.3085	0	727	345	390	171	378	318	175	292	191	132	286	200	217	594	597
76.4314	0	726	343	383	170	374	313	174	289	191	131	286	200	217	592	597
76.5542	0	726	343	385	171	375	313	175	290	191	132	287	200	217	594	597
76.6771	0	727	347	386	173	375	314	176	293	190	133	288	201	217	593	598
76.8	0	732	350	390	175	378	318	177	295	192	133	289	202	219	595	601
76.9229	0	734	352	395	177	384	321	177	296	194	134	291	203	220	598	602
77.0458	0	726	344	391	171	377	318	175	291	191	132	286	201	217	593	597
77.1686	0	727	344	383	170	375	314	175	291	191	132	285	200	217	592	596
77.2915	0	728	344	386	172	375	315	175	293	191	133	286	201	217	593	597
77.4144	0	730	346	387	173	377	315	176	294	193	132	288	202	217	593	598
77.5373	0	733	351	391	176	379	318	178	296	192	133	290	202	220	596	602
77.6602	0	737	354	397	178	384	321	178	298	193	134	293	203	220	598	603
77.783	0	729	345	392	172	379	319	175	293	192	132	285	201	218	593	597
77.9059	0	727	343	383	170	374	315	175	291	191	132	285	200	217	591	596
78.0288	0	727	343	385	171	375	314	175	291	191	131	285	201	217	592	596
78.1517	0	729	346	386	173	376	315	177	293	191	132	287	201	217	594	598
78.2746	0	732	350	389	175	378	318	177	296	192	134	290	203	218	595	600
78.3974	0	738	353	394	178	383	320	179	296	195	133	291	202	220	598	601
78.5203	0	732	348	397	174	382	322	176	294	193	133	287	201	218	596	597
78.6432	0	726	342	383	170	373	314	175	292	190	131	284	200	216	591	595
78.7661	0	728	343	384	170	374	315	176	292	191	132	285	201	217	591	596
78.889	0	728	344	385	172	375	315	173	291	192	132	286	200	216	592	596
79.0118	0	730	349	389	174	377	317	176	293	192	132	288	201	218	593	598
79.1347	0	734	351	393	176	380	318	178	297	193	133	291	203	219	597	599
79.2576	0	734	350	399	176	384	322	176	297	194	134	290	202	218	598	597
79.3805	0	726	344	385	171	374	315	174	290	191	132	285	200	217	591	594
79.5034	0	727	343	384	171	375	314	174	291	191	131	285	201	217	591	594
79.6262	0	727	345	385	172	375	316	175	292	190	132	285	201	216	591	594
79.7491	0	730	347	388	173	377	316	176	293	192	132	288	201	216	593	596
79.872	0	731	351	392	175	380	319	175	294	193	132	289	203	218	595	597
79.9949	0	731	350	396	174	383	321	176	295	192	132	289	202	218	596	596
80.1178	0	725	343	385	169	374	315	176	291	191	131	284	201	216	591	591
80.2406	0	727	344	386	171	375	316	175	292	191	132	285	200	216	591	593
80.3635	0	727	344	386	172	375	315	173	291	191	131	286	200	216	591	593
80.4864	0	727	347	389	172	377	316	176	293	192	132	287	201	216	593	595
80.6093	0	731	351	392	175	380	319	177	297	191	133	289	201	218	595	597
80.7322	0	730	347	396	172	382	321	176	296	194	132	287	201	218	594	594
80.855	0	723	341	383	169	373	313	174	288	191	132	282	199	214	588	591
80.9779	0	723	342	382	170	373	313	173	290	190	130	283	200	215	589	591
81.1008	0	724	342	385	169	374	313	175	291	189	131	283	200	215	590	592
81.2237	0	726	346	387	172	376	315	175	292	192	133	287	202	217	591	594
81.3466	0	729	350	390	175	377	317	176	293	192	132	287	202	217	594	596
81.4694	0	727	348	395	174	382	321	176	294	191	133	287	202	217	594	594
81.5923	0	719	341	383	169	373	313	172	291	190	131	281	200	215	587	589
81.7152	0	720	340	381	169	371	313	172	289	190	130	283	200	214	587	591
81.8381	0	719	341	381	169	372	312	172	288	190	130	282	199	214	588	591
81.961	0	719	344	384	170	373	313	172	290	190	132	284	200	215	590	592
82.0838	0	724	347	387	172	376	314	176	293	190	132	286	202	214	592	594
82.2067	0	727	349	392	174	380	318	174	294	193	131	286	201	217	593	594
82.3296	0	719	342	386	169	375	315	172	289	190	130	281	200	214	587	590
82.4525	0	718	340	379	168	371	312	172	290	188	130	282	200	214	587	589
82.5754	0	719	341	381	169	372	312	173	289	189	131	282	199	213	587	589
82.6982	0	720	343	383	170	372	311	173	289	190	131	282	200	213	588	591
82.8211	0	724	347	386	172	374	314	173	290	190	131	284	201	214	590	593
82.944	0	725	350	391	174	378	316	174	293	190	132	286	202	214	593	594
83.0669	0	719	342	386	169	375	315	173	291	190	131	281	200	213	588	589
83.1898	0	720	340	380	169	371	312	172	289	189	131	281	199	214	586	590
83.3126	0	721	342	382	170	372	313	172	288	188	130	282	200	214	587	590
83.4355	0	721	344	383	170	373	313	174	290	189	131	284	201	214	589	593
83.5584	0	724	349	387	173	375	315	175	293	189	132	285	201	216	591	594
83.6813	0	729	352	391	176	379	318	175	294	192	132	286	202	216	593	596
83.8042	0	723	344	389	171	376	318	173	289	189	131	282	200	215	588	590
83.927	0	720	340	379	169	369	311	172	289	188	130	280	200	213	585	588
84.0499	0	719	341	380	169	371	312	172	289	190	130	281	200	213	586	590
84.1728	0	721	344	382	170	371	313	171	289	190	130	282	200	214	587	591
84.2957	0	723	346	385	172	373	314	173	290	189	131	283	202	215	589	593
84.4186	0	727	351	389	175	376	316	174	293	190	131	286	202	216	592	595
84.5414	0	728	349	395	174	380	319	173	295	193	132	284	201	216	592	594
84.6643	0	720	341	381	168	371	313	171	288	189	130	280	200	213	585	589
84.7872	0	719	342	379	169	370	311	172	288	189	129	280	200	213	586	589
84.9101	0	720	342	381	168	370	311	172	288	188	131	280	200	213	586	590
85.033	0	723	345	385	172	372	313	173	290	189	131	283	201	214	588	592
85.1558	0	726	349	387	174	375	315	173	291	191	130	283	202	216	590	592
85.2787	0	730	352	391	176	378	318	175	293	191	132	286	203	216	593	595
85.4016	0	724	346	391	171	377	318	173	292	190	132	282	201	214	588	590
85.5245	0	721	343	380	169	371	312	172	289	189	130	281	201	214	586	589
85.6474	0	722	343	382	170	371	313	172	289	191	130	281	200	214	587	589
85.7702	0	723	344	383	170	372	313	173	290	190	131	284	202	213	588	589
85.8931	0	728	349	387	173	375	315	175	293	190	131	285	202	215	590	593
86.016	0	732	352	391	175	378	318	176	295	192	132	287	202	217	592	595
86.1389	0	727	347	393	171	378	321	173	291	190	132	284	201	216	591	591
86.2618	0	723	344	382	170	371	313	173	290	190	130	282	201	215	587	589
86.3846	0	724	344	385	170	373	314	173	291	189	132	284	201	215	590	591
86.5075	0	727	346	386	171	373	314	173	291	191	131	285	201	215	590	592
86.6304	0	730	351	390	174	376	316	173	292	191	131	287	202	218	591	595
86.7533	0	733	355	392	177	379	319	177	295	192	132	289	203	218	595	598
86.8762	0	732	352	400	175	384	324	176	296	193	133	288	202	217	595	594
86.999	0	725	344	385	170	373	316	172	290	190	130	282	201	215	589	590
87.1219	0	727	345	383	170	372	314	173	290	191	132	284	201	215	589	590
87.2448	0	726	345	385	170	374	314	174	291	191	132	284	202	215	590	590
87.3677	0	729	350	388	174	375	317	174	294	191	133	287	204	216	591	594
87.4906	0	733	354	392	176	379	320	176	296	193	133	289	203	218	595	596
87.6134	0	737	357	398	178	385	323	177	297	195	133	290	204	219	598	597
87.7363	0	728	348	394	172	379	320	174	294	192	132	284	203	216	591	591
87.8592	0	726	347	385	171	373	315	173	293	191	132	284	203	217	589	590
87.9821	0	728	347	388	171	375	317	174	293	192	132	285	202	216	591	591
88.105	0	730	350	388	173	376	317	175	292	192	132	286	203	217	591	592
88.2278	0	734	354	393	176	379	319	176	295	192	133	289	205	218	593	594
88.3507	0	738	357	399	178	385	323	178	299	194	132	291	205	219	597	595
88.4736	0	731	349	394	171	379	321	175	294	193	131	286	203	216	590	589
88.5965	0	730	347	388	172	376	316	175	292	193	132	286	204	217	590	591
88.7194	0	731	349	390	173	376	318	175	294	192	132	287	203	217	592	591
88.8422	0	733	352	393	174	378	318	176	296	192	133	288	204	217	592	592
88.9651	0	737	356	396	177	381	322	177	297	194	133	289	205	220	595	594
89.088	0	739	357	403	177	386	326	177	298	195	134	291	205	219	596	594
89.2109	0	729	349	392	171	378	319	175	295	193	131	285	203	217	589	588
89.3338	0	729	349	389	171	376	317	175	294	192	133	285	204	217	590	589
89.4566	0	731	349	392	171	377	319	175	294	194	132	286	204	216	591	589
89.5795	0	732	352	394	174	378	319	176	294	194	131	288	205	218	592	590
89.7024	0	735	356	397	177	382	322	178	299	194	133	290	205	219	594	592
89.8253	0	737	357	404	177	387	327	178	300	195	134	289	205	220	596	591
89.9482	0	728	347	392	171	377	321	175	292	193	131	285	203	216	588	585
90.071	0	726	347	387	170	376	317	174	292	192	131	284	203	216	586	585
90.1939	0	727	348	389	171	377	317	175	294	192	132	285	204	215	587	585
90.3168	0	728	351	392	173	378	319	175	296	194	133	287	204	216	588	587
90.4397	0	730	353	396	176	381	321	176	296	195	131	288	205	218	591	587
90.5626	0	730	354	401	175	385	325	177	298	194	134	290	205	217	593	586
90.6854	0	722	347	391	170	377	318	174	294	192	131	284	203	216	585	581
90.8083	0	724	347	388	170	375	316	174	293	192	132	284	204	216	585	583
90.9312	0	724	348	390	170	375	318	174	292	193	131	285	204	215	586	582
91.0541	0	725	349	392	172	377	318	175	295	193	132	286	204	216	587	583
91.177	0	728	354	395	175	381	321	177	297	193	133	290	205	216	589	585
91.2998	0	725	349	397	170	381	322	175	295	193	132	285	204	215	586	580
91.4227	0	722	346	386	169	374	317	173	291	191	130	284	204	214	582	578
91.5456	0	722	347	388	170	376	316	175	292	191	131	284	204	215	584	580
91.6685	0	722	348	390	171	375	317	174	293	192	132	285	205	214	584	581
91.7914	0	727	351	393	173	378	318	176	295	193	131	287	205	216	587	582
91.9142	0	728	352	399	175	382	322	175	295	194	132	288	205	217	589	583
92.0371	0	719	346	389	169	376	317	174	292	191	130	283	203	214	583	577
92.16	0	718	346	385	169	374	315	173	292	191	130	282	204	214	583	577
92.2829	0	720	346	387	169	375	316	172	291	191	131	284	204	214	584	578
92.4058	0	722	348	389	172	375	315	173	291	191	131	285	205	215	585	578
92.5286	0	724	351	391	174	377	317	175	294	191	131	286	206	216	588	581
92.6515	0	726	354	397	174	382	320	176	297	193	131	287	205	217	590	582
92.7744	0	718	344	387	169	375	317	173	290	191	130	282	203	215	582	575
92.8973	0	717	344	382	169	372	312	172	288	190	129	282	204	214	581	576
93.0202	0	717	343	383	169	373	313	172	290	189	130	281	204	213	582	576
93.143	0	718	347	386	170	373	314	173	290	189	130	283	203	214	584	578
93.2659	0	722	350	390	173	376	315	173	293	192	129	285	205	217	585	580
93.3888	0	724	352	395	172	379	319	174	292	191	132	286	205	216	586	581
93.5117	0	716	344	385	168	372	313	172	290	189	129	281	203	213	579	575
93.6346	0	717	344	381	169	371	312	172	290	189	130	281	203	213	580	575
93.7574	0	717	343	383	169	373	313	172	289	189	129	281	203	213	581	576
93.8803	0	718	348	385	170	372	313	173	289	189	129	283	203	214	581	577
94.0032	0	722	350	389	173	375	314	174	293	190	130	285	204	215	584	580
94.1261	0	723	351	393	172	378	319	173	294	191	131	285	205	215	585	579
94.249	0	716	344	383	168	372	313	170	288	190	130	281	203	213	578	575
94.3718	0	716	344	382	168	370	310	172	289	189	129	281	203	212	578	575
94.4947	0	717	344	383	170	371	313	172	289	189	130	281	203	212	579	576
94.6176	0	720	348	386	172	373	313	173	291	189	130	283	204	214	582	579
94.7405	0	724	352	389	174	375	315	174	293	191	129	285	204	216	585	581
94.8634	0	724	352	395	173	380	320	175	293	191	132	286	205	215	585	580
94.9862	0	716	343	383	169	371	313	172	289	189	130	280	203	213	578	574
95.1091	0	717	343	381	169	370	312	172	288	188	129	280	203	213	579	576
95.232	0	718	346	383	169	371	312	171	288	190	130	281	203	213	579	576
95.3549	0	719	348	384	172	372	312	174	290	190	129	282	203	214	581	578
95.4778	0	724	351	389	174	375	316	175	294	191	129	284	204	216	582	581
95.6006	0	726	354	395	176	381	319	175	296	191	131	285	205	216	585	582
95.7235	0	719	345	388	168	373	316	173	289	190	128	279	203	214	578	576
95.8464	0	717	344	380	169	370	311	172	289	190	129	279	202	212	576	575
95.9693	0	717	344	381	169	371	312	173	289	189	129	280	202	212	576	575
96.0922	0	719	346	383	169	371	313	173	291	191	131	282	203	213	576	578
96.215	0	723	349	387	174	374	316	174	291	191	128	283	204	214	578	579
96.3379	0	726	353	392	175	379	318	176	294	190	132	286	205	214	581	580
96.4608	0	719	345	388	170	373	316	173	292	190	129	281	202	213	576	575
96.5837	0	720	344	381	170	370	312	173	289	190	130	280	202	212	573	575
96.7066	0	720	345	384	169	371	314	172	288	190	129	281	203	212	575	575
96.8294	0	721	348	386	170	371	314	173	291	191	130	282	203	212	576	577
96.9523	0	725	352	390	174	375	316	175	296	191	130	284	206	215	578	581
97.0752	0	731	356	395	177	379	320	175	296	193	131	286	204	216	582	583
97.1981	0	725	349	394	171	379	322	174	291	191	131	282	204	212	577	577
97.321	0	721	345	383	169	370	312	172	290	190	129	280	202	212	573	575
97.4438	0	723	345	384	170	372	315	173	292	191	130	281	203	212	574	576
97.5667	0	723	347	387	171	372	316	173	292	191	130	283	204	211	576	578
97.6896	0	727	351	390	174	375	317	174	293	193	130	284	205	215	577	580
97.8125	0	731	356	393	177	378	321	176	296	193	131	286	206	216	581	583
97.9354	0	734	357	401	177	384	324	177	299	195	132	287	206	215	583	584
98.0582	0	725	347	391	169	374	319	175	292	193	130	281	204	213	574	576
98.1811	0	724	345	384	170	372	315	173	290	192	129	281	203	212	573	577
98.304	0	725	347	384	170	372	316	174	291	192	130	282	204	212	573	576
98.4269	0	725	349	388	172	374	318	175	293	192	131	284	205	213	574	578
98.5498	0	730	352	392	175	376	320	176	296	194	130	285	206	215	577	580
98.6726	0	733	356	397	177	381	323	177	298	196	132	287	206	216	581	582
98.7955	0	727	348	395	172	378	321	174	295	192	131	283	204	213	576	576
98.9184	0	726	347	385	170	373	316	175	293	193	131	283	205	213	573	575
99.0413	0	727	348	389	171	374	318	175	293	193	131	283	205	213	574	576
99.1642	0	728	349	389	172	374	318	175	293	193	131	283	206	213	576	576
99.287	0	732	352	394	175	377	321	177	297	193	131	287	206	214	580	580
99.4099	0	737	357	398	178	383	324	178	300	195	132	289	206	216	584	582
99.5328	0	730	349	397	170	379	325	175	294	194	131	284	206	214	578	577
99.6557	0	727	346	387	170	373	316	174	292	193	130	282	204	212	575	574
99.7786	0	728	348	389	170	375	319	175	293	193	131	283	205	213	576	576
99.9014	0	730	350	392	172	376	318	176	295	194	132	286	205	213	577	577
100.024	0	733	354	394	175	379	321	177	296	194	130	286	206	216	579	579
100.147	0	737	358	398	179	382	325	177	298	195	131	289	207	217	584	582
100.27	0	733	353	403	174	384	326	178	299	195	132	286	205	215	580	578
100.393	0	727	345	388	169	374	318	173	293	193	130	282	204	213	575	573
100.516	0	727	346	388	170	374	318	175	291	193	130	282	203	213	575	575
100.639	0	726	346	388	170	374	317	174	293	194	130	284	204	214	576	575
100.762	0	729	350	393	173	376	319	176	295	194	133	287	205	213	578	577
100.884	0	733	354	396	175	379	321	176	297	196	132	289	206	216	582	580
101.007	0	734	356	402	176	384	326	177	298	196	132	287	205	216	582	579
101.13	0	724	347	393	169	375	320	175	294	192	131	282	204	213	574	573
101.253	0	722	344	386	169	373	316	174	293	192	131	281	204	212	572	572
101.376	0	724	345	387	170	374	318	174	292	193	131	283	203	213	573	573
101.499	0	724	347	388	170	374	317	173	292	193	131	284	204	213	575	574
101.622	0	726	351	394	173	377	319	176	294	193	131	286	205	216	578	577
101.745	0	730	354	397	175	380	322	177	298	193	132	287	206	216	581	577
101.868	0	724	346	395	170	377	320	175	294	193	131	283	206	213	576	572
101.99	0	722	345	385	168	372	316	173	290	192	131	282	203	213	574	571
102.113	0	721	345	389	170	374	316	172	292	192	131	282	204	214	574	571
102.236	0	723	348	390	171	374	316	174	293	191	131	284	204	213	576	573
102.359	0	726	350	393	173	378	319	176	296	194	131	286	205	215	578	575
102.482	0	730	355	397	176	381	321	176	296	194	131	287	207	217	581	577
102.605	0	723	349	398	170	378	322	175	295	192	131	284	205	215	576	571
102.728	0	718	344	385	168	370	315	173	292	191	130	281	203	213	572	570
102.851	0	719	344	387	168	372	316	172	291	191	130	282	204	213	574	571
102.973	0	720	345	388	170	372	315	173	291	192	130	283	204	213	575	572
103.096	0	722	350	392	172	375	318	173	293	192	131	284	206	214	578	575
103.219	0	726	354	395	175	377	319	176	297	193	131	286	205	216	581	577
103.342	0	727	352	401	173	382	324	174	297	195	131	286	206	217	580	575
103.465	0	718	343	387	168	372	316	172	290	192	129	279	203	213	571	570
103.588	0	716	343	384	167	370	313	171	291	191	129	280	204	212	571	570
103.711	1	716	343	385	168	370	313	171	290	191	130	281	203	212	572	571
103.834	0	718	347	388	171	371	315	172	292	192	131	283	203	212	574	573
103.956	0	721	350	390	172	374	315	172	292	192	130	284	205	215	577	577
104.079	0	725	354	395	175	377	318	173	295	192	132	287	205	215	580	578
104.202	0	719	349	397	170	378	320	172	294	192	132	283	204	214	575	573
104.325	0	714	342	384	168	370	313	169	290	190	129	280	203	211	569	569
104.448	0	714	342	383	167	369	313	169	288	190	129	281	202	211	570	571
104.571	0	714	344	384	169	370	313	170	290	190	130	281	202	212	571	572
104.694	0	716	347	388	170	371	315	171	292	190	131	284	203	212	574	574
104.817	0	721	350	390	172	373	315	173	293	192	131	285	204	213	577	577
104.94	0	722	351	396	171	377	321	172	292	193	130	285	203	214	577	575
105.062	0	715	342	385	167	370	313	169	290	190	129	279	202	211	570	571
105.185	0	714	343	382	168	369	312	170	290	189	129	280	202	211	571	573
105.308	0	717	342	384	168	370	313	170	290	191	131	282	202	211	572	573
105.431	0	718	347	387	170	372	313	170	290	191	130	282	202	213	574	575
105.554	0	721	350	391	173	374	316	172	294	191	130	285	204	214	576	577
105.677	0	726	353	396	173	378	320	174	296	193	132	286	204	215	580	579
105.8	0	718	345	392	169	375	318	171	292	192	130	280	202	212	572	572
105.923	0	716	342	382	168	368	313	169	287	190	129	278	201	210	568	571
106.045	0	715	343	383	167	370	313	169	289	190	130	280	202	211	570	573
106.168	0	717	343	384	169	370	313	170	291	190	130	281	202	212	570	574
106.291	0	720	347	388	172	372	315	170	293	193	130	283	202	213	574	577
106.414	0	724	351	391	173	374	317	172	293	193	130	284	204	214	577	580
106.537	0	724	351	399	173	379	322	172	295	192	132	284	203	213	577	578
106.66	0	714	342	385	169	370	313	169	291	191	130	279	201	212	569	571
106.783	0	715	342	381	168	369	312	170	289	191	129	279	201	211	568	573
106.906	0	716	341	382	167	368	312	168	288	191	129	280	202	212	569	572
107.028	0	718	344	386	170	371	313	171	290	190	129	281	201	213	570	575
107.151	0	721	349	388	172	373	315	172	294	192	130	282	203	215	573	578
107.274	0	725	351	394	174	378	318	173	295	193	130	284	203	214	574	579
107.397	0	717	344	388	169	373	315	169	290	191	130	280	201	212	569	574
107.52	0	717	343	381	168	369	312	170	290	191	130	281	201	212	568	574
107.643	0	716	343	384	169	370	314	171	290	189	131	281	201	211	569	574
107.766	0	720	345	386	170	371	315	170	291	192	130	283	202	212	569	576
107.889	0	724	348	388	173	373	316	171	293	192	129	282	203	214	572	579
108.012	0	726	351	395	174	378	319	173	295	192	132	286	203	214	575	579
108.134	0	718	342	389	170	373	316	172	292	192	131	280	200	212	568	574
108.257	0	717	341	383	167	371	313	170	289	191	130	280	202	211	565	575
108.38	0	719	342	384	168	372	315	169	289	192	130	281	201	212	567	574
108.503	0	719	344	387	171	372	314	170	292	192	130	283	202	213	568	576
108.626	0	723	349	389	174	375	316	172	295	193	130	283	202	215	570	579
108.749	0	727	353	394	176	378	320	172	295	194	132	287	203	215	574	581
108.872	0	721	346	395	170	377	322	171	292	193	131	282	201	212	570	576
108.995	0	716	341	382	167	370	313	169	290	191	130	280	201	212	565	573
109.117	0	717	341	382	168	371	314	170	291	192	131	281	201	212	565	575
109.24	0	718	343	385	169	371	315	169	291	192	130	281	201	212	566	576
109.363	0	721	347	388	173	374	317	172	292	193	131	284	202	214	568	578
109.486	0	724	351	392	176	377	319	173	296	193	131	286	204	216	573	582
109.609	0	723	348	399	173	380	324	173	296	193	133	284	203	214	572	577
109.732	0	718	341	385	168	371	315	170	290	192	131	280	201	212	564	574
109.855	0	718	342	384	168	372	314	170	290	192	131	281	201	212	565	575
109.978	0	718	343	384	170	371	314	170	291	192	131	280	201	212	567	575
110.1	0	720	347	389	172	374	317	173	294	193	131	285	203	214	568	577
110.223	0	727	351	393	175	378	319	173	295	194	131	285	203	216	572	581
110.346	0	723	348	397	172	380	322	173	294	193	132	284	203	214	570	577
110.469	0	718	343	385	169	372	315	171	291	191	131	281	202	213	563	573
110.592	0	719	344	387	170	373	316	172	292	192	131	282	202	214	566	576
110.715	0	721	346	389	170	374	316	172	292	193	131	283	202	213	567	577
110.838	0	725	349	390	173	376	319	173	294	194	131	285	204	214	568	578
110.961	0	727	353	397	176	381	322	175	297	195	132	287	204	215	572	580
111.084	0	720	347	396	170	378	322	174	295	194	131	282	202	213	566	576
111.206	0	718	343	386	169	371	316	171	291	193	130	281	201	212	562	574
111.329	0	719	344	387	170	372	317	171	291	192	131	282	203	213	564	574
111.452	0	719	346	389	170	373	317	172	294	193	131	282	202	213	565	576
111.575	0	722	349	392	173	377	319	174	296	195	131	284	204	215	567	579
111.698	0	727	353	398	175	381	322	175	298	196	133	287	204	216	572	581
111.821	0	720	346	396	169	379	324	174	292	194	130	282	203	214	565	575
111.944	0	716	342	385	167	372	315	172	291	192	131	280	202	212	561	573
112.067	0	717	342	387	170	373	316	172	292	193	131	280	202	212	562	574
112.189	0	720	344	389	171	374	316	172	292	193	131	283	202	213	564	574
112.312	0	722	349	391	173	376	318	173	294	195	132	284	204	215	566	578
112.435	0	725	352	396	175	380	322	176	297	194	133	286	204	214	569	579
112.558	0	718	344	392	169	376	319	173	294	193	132	281	203	212	563	573
112.681	0	717	343	384	169	373	315	172	291	192	131	281	202	211	561	573
112.804	0	718	344	388	169	373	316	172	291	194	131	281	202	213	562	573
112.927	0	719	346	389	170	374	316	173	293	193	131	282	203	213	563	574
113.05	0	722	350	392	173	376	318	174	296	194	131	285	204	215	567	578
113.172	0	725	351	398	173	382	323	173	295	195	132	285	203	215	569	576
113.295	0	716	344	388	169	373	317	172	290	193	131	281	202	212	561	572
113.418	0	716	345	385	169	373	315	172	292	193	131	282	203	212	561	573
113.541	0	717	345	389	169	374	315	173	293	193	131	283	203	212	563	574
113.664	0	719	348	391	171	376	318	173	294	195	130	284	205	213	564	577
113.787	0	722	352	395	174	378	320	175	296	195	131	285	204	215	568	579
113.91	0	721	350	400	173	382	323	174	297	195	132	284	204	215	566	576
114.033	0	712	342	386	168	373	316	172	292	192	130	281	201	211	558	571
114.156	0	713	342	386	169	373	315	172	291	193	130	280	202	212	560	572
114.278	0	713	343	386	169	373	315	171	291	194	130	282	202	211	560	572
114.401	0	715	346	390	171	374	316	173	294	193	131	283	203	213	562	574
114.524	0	717	351	393	174	377	320	174	296	195	132	285	204	214	565	577
114.647	0	717	350	400	172	382	324	173	295	196	132	285	204	213	566	574
114.77	0	707	342	386	168	372	315	171	290	193	130	280	201	212	555	569
114.893	0	708	342	384	169	370	313	170	292	192	130	280	202	211	556	570
115.016	0	708	341	386	168	371	315	171	292	193	131	281	204	212	558	571
115.139	0	711	345	389	170	372	315	172	293	194	129	282	204	213	560	573
115.261	0	714	349	392	172	375	317	173	294	195	130	285	204	213	563	574
115.384	0	711	345	395	170	378	321	172	295	193	132	281	203	213	561	571
115.507	0	707	341	385	167	370	313	171	291	192	131	280	202	212	556	570
115.63	0	707	342	385	168	371	314	171	290	193	130	281	202	211	557	570
115.753	0	709	343	386	170	371	315	172	291	193	129	281	203	211	558	570
115.876	0	710	347	390	171	374	316	172	294	192	131	282	204	213	560	573
115.999	0	715	350	394	174	377	320	173	297	195	131	285	205	214	564	575
116.122	0	707	344	393	168	375	319	171	292	193	130	281	203	211	559	568
116.244	0	706	341	383	168	370	313	171	290	192	130	280	203	211	556	566
116.367	0	708	341	386	168	371	314	170	292	192	130	280	203	211	558	568
116.49	0	709	343	388	168	372	315	172	292	193	131	282	203	211	560	570
116.613	0	713	347	391	172	374	318	172	293	194	131	284	203	212	562	573
116.736	0	716	351	394	175	377	319	173	297	196	131	285	205	215	565	575
116.859	0	712	347	397	170	379	321	172	295	194	132	282	204	213	562	571
116.982	0	707	341	383	168	369	315	171	291	192	130	278	203	211	556	568
117.105	0	708	342	385	167	370	313	170	290	193	131	279	204	211	557	569
117.228	0	707	341	387	169	371	313	171	292	193	131	281	203	211	559	569
117.35	0	711	346	389	171	373	316	172	295	194	132	283	204	212	560	572
117.473	0	714	350	394	174	376	319	174	296	195	131	285	206	214	563	576
117.596	0	715	348	400	172	380	324	173	295	196	132	284	205	213	563	572
117.719	0	708	342	385	168	371	314	170	291	193	131	280	203	211	556	568
117.842	0	709	342	384	168	371	314	172	292	192	131	281	203	211	557	570
117.965	0	708	342	388	169	371	314	171	292	194	130	281	203	211	559	570
118.088	0	711	346	389	171	373	317	171	293	194	130	283	205	213	561	572
118.211	0	715	350	394	174	377	319	174	295	194	131	285	206	215	564	575
118.333	0	712	345	395	169	377	320	174	295	194	132	282	205	213	562	571
118.456	0	709	341	385	168	371	315	171	292	194	131	280	204	211	558	569
118.579	0	711	342	386	169	372	316	172	292	195	130	281	203	212	560	571
118.702	0	712	344	389	170	372	316	172	293	194	132	282	205	211	560	572
118.825	0	715	348	392	173	375	318	174	296	195	131	284	205	215	562	575
118.948	0	719	350	398	173	379	322	174	298	196	131	286	205	214	565	576
119.071	0	710	342	391	168	373	318	171	292	195	131	280	204	211	557	570
119.194	0	709	340	384	168	370	313	171	291	194	130	280	203	211	556	569
119.316	0	710	340	387	169	371	314	171	293	194	132	280	204	212	559	570
119.439	0	712	344	389	169	372	316	172	295	195	131	283	204	211	560	573
119.562	0	715	347	392	173	375	319	173	295	196	130	284	206	214	562	574
119.685	0	716	349	398	173	379	323	173	296	195	131	285	206	214	565	574
119.808	0	709	340	388	168	373	317	171	292	194	131	279	204	211	557	568
119.931	0	709	339	383	168	370	315	170	292	194	130	279	204	211	557	570
120.054	0	710	340	385	167	371	315	170	291	194	130	280	205	211	558	570
120.177	0	710	343	388	169	371	315	172	293	194	130	281	205	212	559	571
120.3	0	714	345	391	172	374	319	173	297	194	131	283	205	215	562	574
120.422	0	715	345	398	171	378	322	172	296	196	131	284	205	213	564	574
120.545	0	709	338	385	167	371	315	170	290	194	130	278	204	210	556	569
120.668	0	709	340	383	168	370	315	170	292	194	130	280	203	211	558	570
120.791	0	709	339	385	168	371	315	171	292	193	131	280	204	211	559	571
120.914	0	713	343	388	171	371	316	172	294	195	130	283	205	212	561	573
121.037	0	717	346	392	172	374	319	172	294	196	131	283	205	214	563	576
121.16	0	713	344	394	170	377	321	171	294	195	132	282	205	212	563	572
121.283	0	708	338	382	168	369	314	171	292	193	131	280	204	213	560	569
121.405	0	711	339	385	168	371	315	171	292	194	131	281	204	212	561	570
121.528	0	712	341	386	168	370	315	171	291	194	130	281	205	212	563	572
121.651	0	715	345	389	171	373	318	171	293	194	131	283	206	214	564	574
121.774	0	719	350	393	174	376	319	173	298	196	132	286	206	215	566	577
121.897	0	715	345	395	170	377	322	172	294	195	132	282	205	212	563	572
122.02	0	711	339	383	167	369	314	169	291	193	130	280	205	211	558	571
122.143	0	711	340	382	167	370	314	170	291	194	131	280	205	212	561	571
122.266	0	712	341	385	169	371	315	170	292	194	131	280	204	211	561	572
122.388	0	715	344	389	172	373	316	172	294	195	131	284	205	213	564	575
122.511	0	718	349	391	173	375	319	172	295	196	130	285	206	215	567	577
122.634	0	716	346	397	171	378	323	172	297	195	131	284	206	214	566	575
122.757	0	710	340	383	168	370	315	171	292	193	130	278	204	213	560	571
122.88	0	712	339	382	168	370	314	170	291	194	130	280	203	212	560	572
123.003	0	712	340	383	169	370	314	170	291	194	130	280	205	212	562	572
123.126	0	714	344	386	170	372	316	171	293	194	131	283	205	213	564	575
123.249	0	717	347	390	174	375	319	172	296	196	132	285	206	214	567	577
123.372	0	712	344	391	170	376	320	171	292	195	131	282	205	212	564	572
123.494	0	708	339	381	168	369	313	169	289	194	130	280	204	212	561	569
123.617	0	711	340	383	169	371	315	171	292	194	130	282	204	212	563	572
123.74	0	713	343	384	169	370	315	171	292	195	131	282	205	213	563	573
123.863	0	714	347	388	172	373	318	171	293	196	130	285	206	214	567	574
123.986	0	708	349	393	173	377	320	172	296	196	132	287	207	213	570	575
124.109	0	698	343	392	170	375	319	169	293	196	132	282	204	212	565	567
124.232	0	690	339	382	168	370	314	168	292	194	130	280	205	210	562	564
124.355	0	688	340	385	169	371	315	167	291	195	131	282	205	210	563	566
124.477	0	690	342	386	170	371	315	167	291	194	130	284	205	213	568	570
124.6	0	695	346	389	172	373	318	170	295	196	132	287	205	214	573	575
124.723	0	707	351	394	177	377	321	172	298	197	133	287	206	215	575	577
124.846	0	706	345	394	169	376	322	172	293	196	132	282	206	213	569	572
124.969	0	704	343	382	168	369	314	170	290	194	131	280	204	212	564	570
125.092	0	705	343	384	169	371	316	170	292	195	131	281	206	212	565	569
125.215	0	710	347	386	171	371	316	171	292	195	131	283	206	212	566	572
125.338	0	714	351	389	174	375	319	171	293	197	131	284	207	214	568	575
125.46	0	718	354	393	176	377	322	173	296	197	132	287	206	215	571	577
125.583	0	719	353	399	174	382	325	175	299	197	133	286	207	214	572	575
125.706	0	713	345	386	170	373	317	171	292	195	130	281	205	212	564	570
125.829	0	713	345	383	170	372	316	172	291	195	131	281	205	212	564	571
125.952	0	714	347	385	170	372	315	172	293	196	131	282	205	212	566	571
126.075	0	716	352	387	173	374	317	174	294	195	131	283	207	213	568	573
126.198	0	724	356	391	176	377	320	175	297	197	131	287	208	215	572	577
126.321	0	725	356	399	175	381	324	174	297	197	132	287	207	215	573	575
126.444	0	717	349	386	171	374	317	173	293	195	131	282	206	212	566	570
126.566	0	719	349	385	171	373	317	174	294	195	131	282	206	213	566	572
126.689	0	721	351	387	171	374	317	174	293	196	132	283	206	213	568	572
126.812	0	724	354	390	175	376	319	174	296	195	131	285	207	213	569	575
126.935	0	727	359	394	178	379	321	177	298	197	132	288	208	216	572	579
127.058	0	728	358	402	176	384	326	177	300	198	134	287	208	214	573	575
127.181	0	720	349	388	170	376	318	174	294	195	131	282	205	212	566	571
127.304	0	722	351	388	171	376	318	174	293	195	132	283	207	212	567	572
127.427	0	722	351	389	172	376	318	174	295	197	132	284	207	213	568	572
127.549	0	725	355	392	175	379	320	176	297	197	133	286	208	215	570	576
127.672	0	730	360	396	178	382	322	177	301	199	133	289	208	217	574	579
127.795	0	734	362	403	180	388	327	177	301	200	134	291	209	217	577	580
127.918	0	723	351	396	171	381	323	175	297	197	133	284	207	213	569	572
128.041	0	722	350	386	172	376	319	175	295	196	132	283	207	213	567	571
128.164	0	724	352	390	172	377	320	175	295	197	132	283	208	213	568	572
128.287	0	725	353	391	173	377	320	175	295	197	132	286	207	214	570	573
128.41	0	729	357	396	177	381	321	177	299	198	133	288	208	216	572	576
128.532	0	733	361	400	179	386	326	178	302	199	134	290	209	216	576	577
128.655	0	725	354	400	172	383	325	176	298	198	132	284	208	214	570	571
128.778	0	723	351	389	172	377	318	174	294	196	131	283	207	214	567	570
128.901	0	724	352	391	173	378	319	175	297	196	132	284	207	215	569	570
129.024	0	725	354	392	173	379	319	176	297	197	133	286	208	214	569	572
129.147	0	728	358	395	176	381	322	177	299	199	132	288	209	215	571	574
129.27	0	729	360	401	176	385	326	177	300	198	134	289	209	216	574	573
129.393	0	720	351	392	170	379	320	175	296	195	132	284	208	214	567	567
129.516	0	720	350	388	171	377	319	174	296	196	132	284	207	214	568	568
129.638	0	721	350	392	171	377	320	174	295	196	132	284	207	213	568	568
129.761	11	722	354	393	173	378	319	176	296	197	132	286	208	214	570	569
129.884	0	725	357	396	175	380	323	177	299	197	133	288	209	216	572	573
130.007	0	724	353	402	172	384	325	176	300	197	133	286	209	214	571	570
130.13	0	715	346	388	169	374	319	172	294	195	131	282	206	212	564	564
130.253	0	713	346	386	168	375	317	172	292	194	130	282	206	213	565	564
130.376	0	713	346	385	169	374	316	172	294	196	131	282	207	212	565	564
130.499	0	715	349	390	170	376	318	173	295	196	131	285	207	211	567	566
130.621	0	718	351	393	172	377	320	174	296	196	132	286	208	213	570	568
130.744	0	714	351	400	172	382	323	173	296	196	131	285	208	213	571	566
130.867	0	706	342	386	167	373	316	171	293	194	130	280	206	212	562	561
130.99	0	705	341	382	167	371	315	170	290	193	130	280	205	211	562	561
131.113	0	704	342	384	166	371	315	169	291	193	129	281	205	211	563	560
131.236	0	704	343	386	168	371	314	169	292	194	131	282	206	211	564	562
131.359	0	708	348	389	169	374	316	171	295	193	131	284	207	211	566	564
131.482	0	709	348	394	170	376	319	171	296	195	130	283	207	212	568	564
131.604	0	701	341	384	166	370	315	169	291	193	129	279	205	211	561	559
131.727	0	699	340	381	165	368	312	168	290	191	129	279	206	210	561	559
131.85	0	699	339	382	165	368	313	169	291	192	130	280	206	210	561	560
131.973	0	701	342	384	167	370	313	169	292	194	130	281	206	211	563	561
132.096	0	704	346	387	170	372	314	170	292	193	130	283	206	211	565	563
132.219	0	704	347	393	170	375	318	171	293	193	131	283	206	212	567	563
132.342	0	698	340	382	166	369	312	169	290	191	130	279	205	210	560	558
132.465	0	698	339	381	166	367	311	168	289	191	129	279	205	210	561	559
132.588	0	699	341	381	166	367	312	168	289	192	130	279	204	210	563	559
132.71	0	701	343	383	168	369	313	169	292	190	129	282	207	212	564	560
132.833	0	705	347	387	171	370	315	170	294	193	130	285	207	213	568	565
132.956	0	704	344	392	169	373	318	170	292	193	130	283	206	212	566	561
133.079	0	697	338	380	165	367	311	167	288	189	128	279	204	210	560	559
133.202	0	697	339	378	165	365	310	168	289	191	129	279	205	210	561	559
133.325	0	698	339	380	166	366	311	167	290	190	129	279	205	210	562	560
133.448	0	700	343	383	167	368	312	168	290	192	129	281	205	211	564	563
133.571	0	704	347	386	170	370	313	170	293	192	129	283	206	213	567	565
133.693	0	701	345	392	169	373	318	170	293	192	130	281	206	210	565	562
133.816	0	695	337	378	164	365	310	167	288	190	129	276	204	210	560	559
133.939	0	695	337	377	164	365	310	167	286	189	129	278	204	210	560	559
134.062	0	695	338	378	165	363	309	167	288	191	129	277	205	210	561	559
134.185	0	698	341	381	167	366	311	169	290	190	129	280	205	210	563	563
134.308	0	702	345	384	170	369	312	170	292	192	130	281	204	211	566	565
134.431	0	703	347	390	171	373	317	171	292	192	130	283	205	213	567	566
134.554	0	694	339	380	165	366	311	168	288	190	129	277	204	209	558	558
134.676	0	694	337	375	165	363	308	167	288	189	128	276	203	209	558	559
134.799	0	696	338	377	163	364	310	167	288	190	128	276	204	209	558	560
134.922	0	696	342	378	167	364	310	167	287	190	128	278	204	210	560	561
135.045	0	700	345	383	168	367	313	169	290	190	129	281	205	211	563	565
135.168	0	704	348	387	170	372	315	171	294	192	130	282	205	211	566	566
135.291	0	698	340	383	165	369	315	168	290	191	128	278	204	209	560	561
135.414	0	696	338	376	164	364	309	168	287	189	128	276	203	209	558	560
135.537	0	697	339	377	165	366	310	167	289	190	129	277	205	209	559	561
135.66	0	698	342	379	168	366	311	169	290	190	130	279	205	209	561	562
135.782	0	703	346	382	169	368	313	169	292	192	128	280	205	212	564	565
135.905	0	708	350	387	172	372	316	171	294	193	129	281	206	213	568	567
136.028	0	701	344	388	166	372	318	170	291	190	129	278	205	210	562	561
136.151	0	699	338	376	165	365	311	169	288	190	128	275	203	209	557	561
136.274	0	700	340	378	166	366	312	168	288	191	129	276	204	209	560	562
136.397	0	701	342	379	166	365	312	169	288	191	128	277	204	210	560	563
136.52	0	705	346	383	170	369	315	170	294	191	130	279	205	211	563	566
136.643	0	709	350	387	173	372	318	172	295	193	129	280	206	213	566	569
136.765	0	711	350	394	172	376	322	171	295	194	130	282	207	213	568	569
136.888	0	702	340	383	166	368	315	169	290	192	129	275	205	209	560	562
137.011	0	700	341	377	167	366	311	170	291	191	129	276	203	208	558	562
137.134	0	702	339	380	167	367	313	169	291	191	129	276	204	210	559	562
137.257	0	704	343	382	169	367	314	169	292	193	128	278	205	211	561	564
137.38	0	708	348	386	171	371	317	171	293	191	128	281	207	212	563	566
137.503	0	711	350	392	172	375	321	173	296	193	131	282	207	212	567	567
137.626	0	704	342	384	168	369	316	170	291	192	129	277	205	210	559	561
137.748	0	705	341	380	166	367	314	169	290	193	129	277	205	210	558	561
137.871	0	704	342	381	167	367	314	170	291	193	130	278	205	209	560	562
137.994	0	707	346	385	169	370	317	172	294	193	130	281	206	211	562	565
138.117	0	714	350	388	173	373	319	173	296	194	130	283	207	214	564	567
138.24	0	717	353	395	174	378	323	173	298	196	132	285	207	213	569	568
138.363	0	706	343	391	168	373	320	170	294	193	130	280	206	211	562	560
138.486	0	704	341	381	166	367	315	170	292	192	130	279	205	211	559	558
138.609	0	706	342	383	167	370	317	170	293	193	129	280	206	211	561	560
138.732	0	708	345	384	169	371	317	171	292	194	129	281	206	212	563	562
138.854	0	710	348	389	172	373	319	172	296	194	131	283	206	213	566	565
138.977	0	716	353	393	175	376	321	174	299	196	131	285	208	215	568	568
139.1	0	713	349	400	171	380	326	172	297	196	132	282	207	213	565	564
139.223	0	704	342	384	167	370	316	170	291	194	130	278	205	210	558	559
139.346	0	703	342	383	167	370	315	170	292	194	130	279	205	211	559	560
139.469	0	703	342	385	167	369	316	170	293	194	130	279	206	210	559	561
139.592	0	706	347	388	171	372	318	171	296	196	129	281	206	212	562	564
139.715	0	708	350	392	173	376	321	173	297	196	130	285	209	214	566	566
139.837	0	710	353	399	174	380	325	175	299	195	132	286	208	215	568	565
139.96	0	700	344	389	168	374	320	172	294	193	130	281	206	212	561	559
140.083	0	699	343	385	168	372	316	171	293	194	130	282	206	211	560	558
140.206	0	698	346	387	168	372	316	171	293	194	131	282	207	212	561	558
140.329	0	698	349	390	171	372	317	172	295	195	131	284	207	212	564	561
140.452	0	700	353	393	174	377	321	173	297	195	132	287	208	213	566	563
140.575	0	701	354	401	174	381	325	172	298	195	132	286	208	213	567	563
140.698	0	693	347	391	168	373	317	170	292	193	131	283	207	211	561	558
140.82	0	696	347	389	170	373	316	171	293	193	132	284	208	213	566	558
140.943	0	696	350	390	169	374	316	170	293	193	132	285	207	211	568	558
141.066	0	699	352	393	173	375	319	172	294	195	130	287	208	215	569	560
141.189	0	702	356	397	175	379	321	172	296	195	132	287	209	216	572	563
141.312	0	697	351	399	170	378	322	171	296	194	132	285	208	214	568	557
141.435	0	695	349	388	169	373	316	169	293	193	132	283	207	213	564	556
141.558	0	695	349	392	169	375	317	169	292	194	131	285	207	213	566	558
141.681	0	697	350	392	170	374	317	170	293	194	132	286	208	214	567	559
141.804	0	701	354	395	174	376	319	171	296	194	132	288	209	214	569	561
141.926	0	702	355	403	174	382	323	170	298	197	132	288	209	216	571	560
142.049	0	695	347	390	169	374	317	167	291	192	131	284	207	213	563	554
142.172	0	694	349	386	168	373	315	168	290	192	130	285	207	213	563	555
142.295	0	695	348	388	168	372	314	167	292	192	132	285	208	213	564	555
142.418	0	699	351	391	170	373	316	168	294	193	132	287	208	214	567	558
142.541	0	701	355	395	173	377	319	169	294	194	131	289	210	217	570	560
142.664	0	698	353	399	171	379	321	169	294	193	132	286	208	214	569	557
142.787	0	690	345	386	167	371	313	167	291	191	130	282	207	212	562	553
142.909	0	692	346	386	168	370	313	167	289	191	130	283	207	212	563	555
143.032	0	692	347	387	169	371	314	167	291	193	130	285	207	212	564	556
143.155	0	694	350	391	171	373	314	168	292	194	131	286	207	214	567	558
143.278	0	698	355	395	173	375	318	170	295	194	131	286	209	215	569	560
143.401	0	694	350	398	169	377	320	169	294	193	132	285	207	213	567	556
143.524	0	689	345	385	167	370	313	168	289	192	130	283	206	212	563	555
143.647	0	690	347	387	168	370	313	168	290	191	131	282	207	212	564	554
143.77	0	692	349	388	168	370	313	169	291	192	131	284	206	213	566	557
143.892	0	694	352	392	172	372	315	169	293	193	132	285	207	213	568	559
144.015	0	699	357	395	174	375	319	171	294	194	131	289	208	216	571	562
144.138	0	699	355	403	172	380	323	171	296	194	133	287	208	214	572	559
144.261	0	693	349	389	168	371	314	169	291	191	132	282	206	212	566	556
144.384	0	696	350	391	169	372	314	169	291	192	131	284	207	213	567	558
144.507	0	696	351	390	169	373	315	169	291	194	132	284	206	213	568	558
144.63	0	698	354	393	172	374	316	171	294	194	131	286	207	214	570	562
144.753	0	703	359	397	176	377	318	172	297	194	133	289	208	214	572	565
144.876	0	703	357	404	172	381	323	172	298	196	133	288	208	214	573	562
144.998	0	697	352	392	169	373	316	171	292	193	132	284	206	213	568	559
145.121	0	699	353	394	170	373	315	172	294	193	131	285	205	213	568	560
145.244	0	699	354	395	171	374	316	172	295	194	132	285	207	212	569	561
145.367	0	702	357	397	173	376	318	172	297	195	132	288	207	214	571	564
145.49	0	707	362	401	177	380	321	173	300	196	133	290	208	216	576	566
145.613	0	703	357	409	173	382	325	173	298	195	133	287	207	214	573	561
145.736	0	696	351	394	169	372	316	171	295	193	132	283	206	213	566	559
145.859	0	699	353	395	170	375	317	172	294	194	133	284	206	213	567	559
145.981	0	700	353	397	168	375	316	172	293	194	132	284	206	212	568	559
146.104	0	701	356	400	172	376	317	173	297	195	133	287	207	212	570	562
146.227	0	706	361	402	175	380	321	175	301	195	132	289	208	215	575	566
146.35	0	704	359	412	172	384	327	173	300	196	133	287	207	214	572	561
146.473	0	694	350	395	167	372	316	171	293	193	131	281	204	211	565	557
146.596	0	694	350	394	167	372	316	170	295	193	131	281	204	211	565	556
146.719	0	693	349	397	168	372	316	171	295	192	131	282	206	211	566	557
146.842	0	696	353	398	170	375	317	171	296	194	131	285	206	210	567	559
146.964	0	699	357	402	173	376	320	172	299	195	131	285	206	213	570	561
147.087	0	699	358	409	171	382	324	172	300	195	132	287	207	212	571	559
147.21	0	689	349	399	165	373	317	170	295	193	131	281	204	210	564	553
147.333	0	690	349	397	167	372	315	169	294	193	130	281	204	210	564	554
147.456	0	689	349	397	166	371	316	170	293	193	130	281	205	210	564	553
147.579	0	690	352	399	168	372	316	170	297	194	131	284	205	209	566	554
147.702	0	694	356	402	171	375	319	171	298	195	131	285	205	211	568	557
147.825	0	692	351	408	167	377	322	170	297	195	131	283	205	210	567	553
147.948	0	686	348	396	165	370	314	168	293	192	129	280	203	209	563	551
148.07	0	687	348	398	165	370	315	169	296	192	130	281	203	209	564	549
148.193	0	687	349	399	167	371	316	169	296	193	131	280	204	209	565	550
148.316	0	690	354	401	169	373	317	170	297	195	130	282	205	211	566	552
148.439	0	694	357	405	171	376	320	171	299	195	131	286	206	211	570	555
148.562	0	685	349	405	165	373	320	169	297	192	131	281	204	209	563	548
148.685	0	683	346	394	163	368	314	167	294	191	129	278	202	208	561	547
148.808	0	683	345	396	164	369	314	167	293	191	128	278	203	208	563	547
148.931	0	684	349	397	166	368	314	167	294	192	129	278	203	208	563	548
149.053	0	687	352	400	169	371	316	168	298	192	129	281	204	210	565	550
149.176	0	692	356	404	171	375	319	170	299	194	131	284	205	210	569	552
149.299	0	684	348	406	165	373	321	167	295	193	130	279	203	207	563	546
149.422	0	678	344	392	163	366	313	165	292	189	127	276	201	207	558	545
149.545	0	678	344	392	163	366	312	165	292	190	129	276	202	206	559	544
149.668	0	680	345	393	164	367	313	166	293	190	128	277	201	206	560	545
149.791	0	683	349	397	166	368	314	166	293	193	128	279	203	209	563	547
149.914	0	685	353	401	169	371	316	168	297	192	129	282	204	210	565	549
150.036	0	681	349	405	165	372	318	167	296	192	130	279	202	208	562	545
150.159	0	675	343	392	162	365	311	165	291	190	129	276	201	206	557	542
150.282	0	677	342	392	163	366	311	165	291	190	128	277	201	205	558	542
150.405	0	675	344	393	164	365	310	165	291	189	129	277	202	207	558	544
150.528	0	679	347	395	167	367	313	167	294	189	128	279	203	209	560	545
150.651	0	684	352	399	169	370	315	168	296	192	129	280	203	210	563	548
150.774	0	678	346	401	165	370	317	166	293	191	128	278	202	207	559	544
150.897	0	674	343	391	163	364	311	165	290	190	129	276	201	206	557	543
151.02	0	677	343	393	164	365	311	167	292	189	128	277	202	207	559	544
151.142	0	678	345	394	165	365	311	166	293	190	128	277	201	207	560	546
151.265	0	682	350	397	168	369	314	167	294	191	129	280	203	210	562	548
151.388	0	686	354	401	171	371	317	169	297	191	129	283	203	210	564	551
151.511	0	678	348	403	166	372	318	167	295	191	130	278	202	207	560	546
151.634	0	676	343	391	163	364	311	165	291	189	129	276	201	206	555	545
151.757	0	676	343	393	164	365	312	164	291	190	128	277	200	206	557	546
151.88	0	675	344	393	165	365	311	165	292	190	128	277	201	207	558	547
152.003	0	678	349	395	168	368	313	166	295	191	128	280	201	208	559	549
152.125	0	684	353	399	171	371	315	169	298	193	130	283	203	209	562	553
152.248	0	681	350	405	168	374	321	168	296	192	131	281	203	208	562	549
152.371	0	674	342	391	164	365	312	165	291	189	129	276	200	207	554	546
152.494	0	673	342	390	164	365	311	164	292	189	129	276	201	207	556	548
152.617	0	675	341	392	164	364	311	165	291	189	130	277	201	207	557	548
152.74	0	677	345	395	166	366	312	165	292	191	129	278	202	209	559	550
152.863	0	680	350	396	169	369	315	167	294	191	129	281	202	210	561	553
152.986	0	681	349	403	169	374	319	168	296	191	131	280	202	209	562	552
153.108	0	675	342	393	164	366	312	165	290	189	129	277	200	206	554	549
153.231	0	677	343	391	165	366	311	165	290	190	129	277	201	207	555	551
153.354	0	676	344	392	165	365	311	166	292	189	129	278	200	208	558	550
153.477	0	678	347	394	167	367	314	168	294	190	129	280	201	209	558	554
153.6	0	684	351	399	170	369	316	167	297	192	130	282	202	210	562	557
153.723	0	686	353	406	171	376	320	168	297	193	131	284	203	211	564	555
153.846	0	678	343	396	165	366	314	166	292	190	129	278	201	209	556	552
153.969	0	676	342	390	165	364	312	167	292	189	131	277	200	208	556	552
154.092	0	677	342	391	164	365	312	165	291	190	129	279	200	208	557	553
154.214	0	680	345	393	167	367	312	165	292	190	128	279	201	209	558	555
154.337	0	681	348	397	169	369	315	168	295	190	130	282	202	211	561	557
154.46	0	687	353	401	171	373	317	169	297	192	131	284	202	211	564	560
154.583	0	681	345	402	166	372	319	167	293	191	130	280	201	210	558	554
154.706	0	675	341	388	164	364	311	164	289	189	130	277	200	208	554	554
154.829	0	675	339	389	163	364	312	164	291	189	129	278	200	207	555	554
154.952	0	677	340	389	165	365	311	166	291	189	130	280	200	208	556	555
155.075	0	679	344	393	167	367	313	166	292	190	129	279	201	210	559	558
155.197	0	683	348	396	170	368	315	168	293	192	129	282	202	211	560	559
155.32	0	682	345	399	167	372	318	167	294	191	130	281	202	209	559	558
155.443	0	674	339	387	164	364	311	164	290	188	129	277	199	208	554	555
155.566	0	676	339	387	164	365	311	164	289	189	130	277	199	208	555	556
155.689	0	675	339	388	165	365	310	164	289	189	129	277	199	208	555	556
155.812	0	677	343	390	167	365	312	165	291	189	130	280	201	209	557	557
155.935	0	681	347	393	169	367	315	167	294	190	130	281	201	211	559	561
156.058	0	678	344	398	166	371	317	166	292	191	131	280	201	208	558	557
156.18	0	672	338	386	164	363	310	164	288	188	129	278	199	208	553	555
156.303	0	673	338	388	164	364	311	164	289	188	130	278	199	208	554	555
156.426	0	675	339	388	165	364	310	166	291	189	130	279	201	208	555	556
156.549	0	678	344	392	167	366	312	165	292	190	129	281	201	211	557	559
156.672	0	682	348	394	171	368	316	166	293	192	129	282	202	212	560	561
156.795	0	678	344	401	167	372	319	167	294	190	131	280	201	210	558	559
156.918	0	671	336	385	164	363	310	164	289	188	129	277	199	207	551	554
157.041	0	672	337	385	164	362	311	163	288	189	129	277	199	208	552	556
157.164	0	672	337	385	164	362	310	162	288	188	128	278	199	209	553	557
157.286	0	674	342	389	166	364	312	165	290	189	128	279	200	210	555	558
157.409	0	678	347	393	169	367	314	166	293	190	130	282	201	211	558	561
157.532	0	680	348	400	169	372	318	166	294	192	131	282	201	211	560	561
157.655	0	671	337	388	163	364	312	163	287	188	129	276	198	208	551	555
157.778	0	669	336	383	164	363	309	162	288	188	129	278	198	207	551	555
157.901	0	669	336	386	164	361	310	163	288	188	130	278	199	208	552	554
158.024	0	672	339	387	165	364	312	163	290	189	128	279	200	209	553	557
158.147	0	674	344	390	169	366	313	164	291	190	129	281	201	210	556	558
158.269	0	678	347	396	170	370	318	167	294	190	131	284	202	210	560	561
158.392	0	670	338	391	163	366	313	164	290	189	130	278	200	208	551	555
158.515	0	671	337	385	164	363	311	162	288	188	129	278	199	209	550	556
158.638	0	671	338	387	165	363	311	163	288	189	129	279	199	209	551	556
158.761	0	673	341	389	166	364	312	163	290	187	128	279	200	210	554	558
158.884	0	677	347	392	170	367	314	167	293	189	129	282	202	211	557	561
159.007	0	681	348	398	171	372	319	166	294	192	131	284	202	211	559	561
159.13	0	672	339	393	165	367	314	163	289	189	130	279	200	209	552	556
159.252	0	672	338	387	165	363	310	163	289	188	130	279	199	208	552	556
159.375	0	673	339	389	165	365	313	163	291	190	129	279	200	209	554	557
159.498	0	677	343	390	168	366	313	164	290	190	129	280	201	211	555	560
159.621	0	680	347	394	171	368	315	166	293	191	130	283	202	212	559	562
159.744	0	686	352	399	173	372	319	169	296	191	131	285	203	213	563	565
159.867	0	678	344	401	167	372	320	167	293	191	131	282	200	211	556	558
159.99	0	675	337	386	165	364	312	164	288	190	129	278	200	209	550	557
160.113	0	675	339	389	165	365	312	163	289	190	129	280	200	210	551	557
160.236	0	675	341	389	166	365	313	164	290	189	129	280	201	210	553	558
160.358	0	680	346	393	169	369	315	165	293	190	129	282	201	212	556	562
160.481	0	685	350	396	172	371	317	167	295	193	130	285	203	212	561	564
160.604	0	681	346	404	169	375	321	166	293	191	131	283	202	212	558	560
160.727	0	676	339	389	165	366	313	164	289	189	130	278	200	210	552	557
160.85	0	677	339	389	166	366	313	166	291	190	130	280	201	210	552	558
160.973	0	678	340	391	166	367	313	164	290	190	130	282	200	210	554	558
161.096	0	681	347	394	169	368	315	166	293	191	129	283	202	212	555	562
161.219	0	684	350	396	173	371	318	168	296	192	130	285	202	213	560	564
161.341	0	683	347	403	170	376	322	168	296	193	133	283	203	211	558	562
161.464	0	678	341	390	167	368	314	165	290	190	130	280	200	210	552	558
161.587	0	678	341	392	166	368	314	166	291	190	130	281	201	211	553	559
161.71	0	680	343	393	167	368	314	167	292	191	130	282	202	211	554	560
161.833	0	683	348	395	171	370	317	168	295	191	130	284	203	213	556	563
161.956	0	689	352	399	173	374	319	168	296	193	132	287	204	214	561	566
162.079	0	682	346	404	170	375	322	167	294	192	131	283	203	212	556	561
162.202	0	677	340	388	167	366	313	166	291	189	130	280	201	211	550	558
162.324	0	679	340	391	166	367	313	165	290	190	130	281	201	211	550	559
162.447	0	678	342	391	167	367	313	165	291	191	129	281	201	210	552	559
162.57	0	680	345	395	170	369	315	164	293	192	130	283	203	212	555	561
162.693	0	685	350	398	172	372	318	168	296	192	132	285	203	215	557	564
162.816	0	682	345	402	169	374	320	165	294	191	131	283	203	211	554	560
162.939	0	675	338	386	165	365	312	162	287	190	129	280	201	210	547	557
163.062	0	673	339	387	166	365	313	162	288	188	130	280	201	210	547	557
163.185	0	674	338	388	164	364	312	163	289	190	130	280	201	210	548	558
163.308	0	677	343	392	168	367	312	162	291	190	129	282	202	212	550	559
163.43	0	680	346	395	171	369	315	163	292	191	130	283	202	213	554	561
163.553	0	676	343	399	167	372	319	165	292	189	130	283	202	212	552	558
163.676	0	670	337	386	165	365	311	161	288	188	129	279	201	210	545	554
163.799	0	672	336	388	165	365	312	161	289	190	129	280	200	209	547	555
163.922	0	672	338	388	166	364	311	160	287	189	128	279	201	210	547	557
164.045	0	673	341	389	168	367	313	163	290	190	129	282	202	212	549	558
164.168	0	676	346	394	170	370	316	164	293	191	131	284	203	212	553	560
164.291	0	672	339	393	165	368	315	162	290	190	130	280	201	210	547	557
164.413	0	670	336	384	164	363	309	162	287	188	129	280	200	210	545	555
164.536	0	669	337	387	165	364	310	162	289	189	130	280	201	210	546	556
164.659	0	672	341	389	167	365	312	162	290	189	129	282	202	212	548	558
164.782	0	677	345	391	170	368	313	164	291	191	130	284	202	213	550	562
164.905	0	681	348	397	172	372	318	164	293	192	132	287	203	212	555	562
165.028	0	671	338	392	165	367	314	162	289	189	129	280	201	211	546	556
165.151	0	668	336	383	164	362	309	161	288	188	129	280	201	209	541	555
165.274	0	668	335	384	165	363	310	161	286	189	129	279	201	209	545	555
165.396	1	670	339	386	165	362	309	160	288	189	128	279	201	211	546	556
165.519	0	673	343	388	168	365	313	162	290	190	130	283	203	212	549	560
165.642	0	677	347	393	170	369	315	164	294	190	130	284	203	213	552	562
165.765	0	672	341	394	165	368	317	161	290	189	131	282	202	211	548	556
165.888	0	668	334	381	164	362	308	160	285	187	129	279	200	210	542	554
166.011	0	667	335	383	164	362	308	159	286	188	129	279	201	209	543	554
166.134	0	668	336	384	165	361	309	160	289	188	129	279	201	212	544	554
166.257	0	673	341	387	168	364	311	161	289	189	129	282	202	213	546	558
166.38	0	676	346	391	170	367	313	163	290	190	130	285	203	214	549	560
166.502	0	670	339	391	166	367	314	162	289	189	130	280	201	210	544	556
166.625	0	669	335	380	165	361	308	162	286	187	129	279	201	210	540	554
166.748	0	669	334	383	164	363	309	160	286	188	129	281	201	210	543	555
166.871	0	670	336	383	165	361	309	162	287	188	128	280	201	211	542	556
166.994	0	674	342	388	168	365	312	163	289	189	129	282	202	212	546	560
167.117	0	678	345	392	171	369	316	165	293	190	131	284	203	213	551	562
167.24	0	670	336	389	166	367	315	163	289	189	130	280	201	210	544	556
167.363	0	669	333	380	164	361	310	161	286	187	129	279	200	209	540	554
167.485	0	669	334	382	165	363	309	161	288	188	130	280	201	210	541	556
167.608	0	671	337	384	166	362	310	161	289	190	128	279	201	211	543	558
167.731	0	674	342	388	168	366	313	163	291	190	131	282	202	212	546	560
167.854	0	679	346	391	172	369	315	164	293	191	131	286	204	213	553	564
167.977	0	675	341	396	169	371	319	164	293	190	132	281	203	212	547	559
168.1	0	670	334	382	165	363	310	162	289	189	129	278	201	210	540	555
168.223	0	671	334	382	165	362	312	162	287	189	130	279	201	210	541	557
168.346	0	673	335	384	165	363	311	162	288	189	129	280	202	211	542	559
168.468	0	676	341	388	168	365	313	164	292	190	129	283	203	213	545	561
168.591	0	682	345	391	172	368	317	166	294	192	130	285	204	214	551	565
168.714	0	677	339	396	167	370	320	165	291	191	130	282	204	212	547	559
168.837	0	674	335	382	165	364	312	164	288	189	129	281	203	210	541	557
168.96	0	677	336	386	166	364	313	164	291	190	131	281	203	212	544	559
169.083	0	679	339	388	167	366	313	164	291	190	131	282	204	212	545	561
169.206	0	685	344	391	170	369	317	166	292	192	130	284	204	214	549	564
169.329	0	688	348	397	172	374	322	168	295	192	131	287	205	214	555	565
169.452	0	679	337	390	167	368	317	166	291	190	130	280	203	212	543	558
169.574	0	681	338	385	166	365	314	165	290	191	131	281	203	210	542	559
169.697	0	682	338	389	167	368	315	165	291	191	130	282	204	212	546	560
169.82	0	685	342	389	169	368	316	167	293	192	131	284	204	213	551	563
169.943	0	689	348	393	171	371	319	170	296	193	130	286	205	215	558	566
170.066	0	691	348	402	172	377	323	168	297	194	132	285	206	215	558	564
170.189	0	680	338	389	166	367	315	165	289	190	129	280	202	212	547	559
170.312	0	679	336	386	167	366	314	165	289	190	130	281	204	211	544	559
170.435	0	680	337	388	166	367	315	165	290	191	131	282	203	211	548	558
170.557	0	685	342	390	168	369	316	166	292	192	129	283	205	213	552	562
170.68	0	692	348	394	172	372	319	168	294	193	131	286	205	215	557	566
170.803	0	693	343	401	170	377	323	169	294	192	132	284	205	213	556	562
170.926	0	688	337	385	166	368	313	166	290	190	130	280	203	211	550	559
171.049	0	688	337	387	167	369	315	168	290	190	130	282	204	211	551	560
171.172	0	691	341	388	168	370	315	166	291	191	129	283	204	212	554	561
171.295	0	697	345	393	171	372	315	167	293	192	130	286	204	214	555	564
171.418	0	705	349	398	173	376	321	169	296	193	132	288	205	214	559	566
171.54	0	706	341	394	168	372	318	167	290	191	131	282	203	211	551	560
171.663	0	704	341	389	168	371	315	167	289	190	131	281	204	211	550	561
171.786	0	702	342	392	169	372	317	167	292	190	131	281	204	212	552	560
171.909	0	702	346	394	171	373	317	169	293	192	130	283	204	213	553	564
172.032	0	706	350	397	174	377	321	170	296	194	131	286	205	214	557	566
172.155	0	700	345	399	170	377	322	169	292	191	131	284	204	212	553	559
172.278	0	697	340	388	168	371	314	168	292	191	131	281	204	211	549	558
172.401	0	699	344	392	169	374	316	170	291	192	132	283	204	212	551	560
172.524	0	706	345	393	170	373	315	169	292	193	130	282	204	214	552	563
172.646	0	711	350	395	174	376	318	170	294	193	131	285	206	215	555	564
172.769	0	706	349	402	173	381	324	171	297	194	133	286	206	215	556	563
172.892	0	695	340	389	167	372	316	169	290	192	131	281	203	212	549	557
173.015	0	693	340	387	168	371	314	169	289	191	131	282	203	213	550	559
173.138	0	693	341	389	169	372	314	169	290	192	132	282	204	212	552	559
173.261	0	696	345	391	171	374	315	170	293	191	132	284	204	215	554	562
173.384	0	702	349	396	175	378	319	172	295	193	133	287	206	215	557	566
173.507	0	694	342	395	169	375	319	170	290	193	131	281	204	212	551	559
173.629	0	693	340	385	168	371	313	171	288	191	131	280	203	212	548	558
173.752	0	712	340	389	168	371	315	171	291	191	132	281	204	213	551	563
173.875	0	724	344	389	171	374	315	172	292	192	130	283	204	214	552	568
173.998	0	727	349	394	175	377	318	173	294	193	131	286	206	216	556	566
174.121	0	712	343	396	171	378	319	172	291	192	131	283	206	214	553	559
174.244	0	698	340	386	170	372	313	172	290	192	131	281	205	212	549	555
174.367	0	704	344	391	172	375	316	173	292	193	131	284	206	214	553	558
174.49	0	705	348	391	173	375	317	173	291	193	130	285	206	216	554	560
174.612	0	708	353	396	177	379	319	175	295	193	132	289	207	217	559	563
174.735	0	696	347	399	173	381	322	175	295	194	133	285	207	215	554	557
174.858	0	692	344	387	170	374	316	173	290	193	132	283	207	214	549	555
174.981	0	700	345	390	172	375	316	173	290	193	132	286	207	213	550	556
175.104	0	701	347	391	173	375	316	175	292	193	133	286	206	213	552	557
175.227	0	678	348	393	179	377	318	177	295	193	133	286	208	216	558	553
175.35	0	669	349	400	175	380	322	174	294	195	134	287	208	214	553	550
175.473	0	682	346	387	173	374	316	174	290	193	132	285	207	214	550	553
175.596	0	692	349	390	173	377	316	175	292	193	133	287	208	215	552	556
175.718	0	697	351	391	173	376	317	176	294	193	131	286	209	217	554	558
175.841	0	706	356	394	178	380	319	177	296	195	133	291	210	220	561	563
175.964	0	702	351	398	174	383	323	177	292	192	133	287	209	218	558	557
176.087	0	698	347	385	173	375	315	175	291	191	133	284	208	217	552	554
176.21	0	704	350	389	172	377	316	178	292	192	133	286	209	217	555	557
176.333	0	709	351	389	176	378	317	177	291	193	133	288	209	218	557	558
176.456	0	716	357	392	179	381	319	179	294	194	133	289	210	219	562	563
176.579	0	714	354	397	176	384	322	179	294	193	134	287	210	218	558	558
176.701	0	708	347	383	172	376	316	177	290	192	133	285	209	216	549	555
176.824	0	711	350	386	173	378	316	177	290	194	133	286	208	217	549	557
176.947	0	714	351	388	175	378	317	177	291	193	132	286	209	217	550	558
177.07	0	718	356	390	178	380	319	179	294	194	133	289	210	219	554	563
177.193	0	726	361	395	180	384	323	180	297	197	135	292	212	219	559	565
177.316	0	715	352	396	174	382	323	178	292	195	133	287	210	217	552	557
177.439	0	711	347	382	173	377	316	177	290	194	133	285	209	216	545	555
177.562	0	713	350	386	174	378	318	179	291	194	133	287	210	217	547	557
177.684	0	716	352	387	175	379	318	179	293	195	133	288	211	216	548	559
177.807	0	721	357	390	178	381	321	180	294	196	133	290	212	219	554	561
177.93	0	727	361	396	181	385	325	180	297	197	134	292	213	221	558	564
178.053	0	720	356	399	175	387	325	180	297	197	136	288	212	218	553	557
178.176	0	715	352	384	173	379	318	178	292	194	134	285	211	217	547	554
178.299	0	718	353	387	173	380	320	178	292	196	133	288	211	216	548	556
178.422	0	717	354	389	175	380	318	179	293	196	133	287	213	217	550	556
178.545	0	722	359	392	178	382	321	181	296	196	134	291	214	220	553	559
178.668	0	728	364	396	180	386	325	182	298	198	134	293	214	221	558	562
178.79	0	726	362	405	179	391	329	181	297	198	136	293	214	220	558	558
178.913	0	716	354	390	174	380	320	179	293	196	134	287	213	217	549	553
179.036	0	717	357	390	175	382	320	179	295	196	135	289	213	217	549	553
179.159	0	722	360	391	176	383	322	181	296	197	135	290	214	217	551	554
179.282	0	725	364	393	177	384	323	180	296	197	134	292	214	218	552	556
179.405	0	730	369	396	181	386	325	182	299	198	136	294	214	219	556	559
179.528	0	728	368	404	180	391	330	182	301	199	137	294	215	218	556	556
179.651	0	722	361	390	175	383	322	180	295	198	135	289	213	217	550	551
179.773	0	723	363	393	176	383	323	180	295	198	135	291	214	217	551	553
179.896	0	722	364	394	176	383	322	180	297	198	135	291	214	218	553	552
180.019	0	726	367	396	179	386	325	182	299	198	136	294	216	219	554	554
180.142	0	734	372	400	182	389	326	182	302	201	137	296	216	220	559	556
180.265	0	725	366	404	177	390	329	182	297	198	136	292	215	218	556	550
180.388	0	721	362	390	175	382	320	181	295	196	135	289	213	218	552	548
180.511	0	721	363	395	176	384	323	181	297	197	135	290	215	217	554	548
180.634	0	722	365	395	176	384	324	182	298	199	136	292	214	218	555	549
180.756	0	726	368	396	179	386	324	181	298	198	136	293	215	219	557	551
180.879	0	730	371	401	181	389	326	182	302	199	137	296	217	219	560	552
181.002	0	720	366	404	176	389	328	181	299	198	135	291	215	219	556	547
181.125	0	715	360	390	173	381	320	179	294	196	135	288	214	217	552	544
181.248	0	715	361	391	175	382	320	179	294	196	134	288	213	216	554	544
181.371	0	715	361	392	174	382	319	180	296	196	134	289	213	216	554	545
181.494	0	717	364	395	177	385	321	181	297	197	136	292	214	217	555	546
181.617	0	719	368	398	178	385	324	181	299	198	135	292	215	218	557	549
181.74	0	714	364	402	176	386	326	180	297	196	135	289	214	216	558	544
181.862	0	709	357	389	171	379	318	178	294	194	133	286	212	215	553	540
181.985	0	709	358	389	171	379	318	178	294	195	134	286	213	214	554	540
182.108	0	707	358	390	172	380	318	179	293	195	134	285	212	214	555	541
182.231	0	709	361	392	174	380	318	178	294	195	134	289	212	214	556	542
182.354	0	713	365	396	176	382	322	180	298	195	135	291	213	215	558	544
182.477	0	714	363	402	175	386	325	179	297	197	135	289	213	214	558	543
182.6	0	704	355	388	170	376	317	177	292	193	132	284	212	213	552	539
182.723	0	703	356	387	170	377	316	176	292	193	132	283	212	213	553	539
182.845	0	703	356	389	171	375	316	176	292	192	132	284	211	213	555	539
182.968	0	706	358	390	173	377	316	177	293	193	133	286	212	212	556	541
183.091	0	710	363	392	175	378	318	177	294	193	132	287	211	214	558	542
183.214	0	711	364	397	175	381	322	178	295	193	133	287	212	213	559	541
183.337	0	703	355	386	169	375	315	177	292	192	132	283	211	212	554	538
183.46	0	705	356	387	171	376	315	176	291	192	132	284	211	211	555	538
183.583	0	705	357	387	171	375	314	175	290	191	132	285	211	211	556	539
183.706	0	707	360	388	173	375	314	177	293	192	132	285	212	213	557	541
183.828	0	711	363	392	175	377	318	178	294	192	133	287	212	213	559	542
183.951	0	711	362	398	173	381	320	176	294	194	133	287	213	212	560	541
184.074	0	705	355	386	170	372	314	175	289	192	131	282	211	211	554	537
184.197	0	706	355	384	170	373	312	176	291	191	131	281	211	211	557	539
184.32	0	706	356	387	171	373	313	175	291	190	132	282	211	211	557	539
184.443	0	710	359	388	171	374	314	176	292	192	132	284	212	212	559	541
184.566	0	714	363	391	175	377	316	177	293	192	132	287	212	213	562	544
184.689	0	715	362	397	174	379	321	177	294	191	134	285	212	213	564	542
184.812	0	707	354	384	169	372	313	176	290	189	131	281	210	211	558	538
184.934	0	707	353	381	169	372	312	175	288	189	131	281	210	210	558	539
185.057	0	706	354	384	169	370	311	175	288	189	130	282	209	210	559	540
185.18	0	708	356	385	171	371	312	175	289	189	132	284	210	210	559	541
185.303	0	713	360	388	173	374	313	177	292	191	132	284	210	213	561	543
185.426	0	717	362	391	175	376	317	176	293	192	133	287	211	213	564	545
185.549	0	710	355	391	170	375	316	174	289	190	132	282	210	211	560	541
185.672	0	706	351	379	167	369	309	173	288	187	130	279	208	210	557	539
185.795	0	707	352	381	169	368	310	174	288	188	130	278	209	209	558	540
185.917	0	709	353	382	169	369	309	174	287	189	130	280	209	211	559	541
186.04	0	712	356	384	171	371	312	175	289	189	130	283	210	211	560	543
186.163	0	715	360	387	173	371	313	176	292	189	132	284	210	212	563	546
186.286	0	716	361	393	173	375	317	176	292	191	131	285	210	213	565	545
186.409	0	709	352	382	168	369	311	173	287	189	130	280	208	210	560	541
186.532	0	708	351	379	168	367	308	173	286	188	130	279	208	210	557	542
186.655	0	709	351	380	168	367	309	174	288	188	131	279	208	209	559	542
186.778	0	710	354	382	169	369	310	173	288	189	131	283	210	210	560	544
186.9	0	715	356	385	172	370	314	174	290	189	129	282	210	212	561	547
187.023	0	718	359	389	174	373	316	176	292	190	132	285	210	212	564	549
187.146	0	712	353	388	170	372	315	175	290	189	131	281	209	210	561	545
187.269	0	711	350	379	168	368	310	175	288	189	130	280	209	210	558	545
187.392	0	711	352	383	170	369	311	173	287	189	131	281	209	210	560	546
187.515	0	714	353	382	170	368	310	175	289	190	130	281	210	211	561	547
187.638	0	716	358	386	172	371	315	176	292	189	131	283	210	213	564	550
187.761	0	722	360	389	175	373	316	176	293	191	131	286	211	214	567	554
187.884	0	721	358	396	172	377	321	175	292	192	132	285	211	213	566	550
188.006	0	714	351	380	168	369	312	174	288	188	131	280	210	211	561	548
188.129	0	714	353	383	168	369	312	175	289	189	131	281	210	211	562	548
188.252	0	717	354	384	169	369	313	175	289	190	132	282	209	211	563	550
188.375	0	720	357	385	172	371	315	175	290	190	130	283	211	214	563	553
188.498	0	724	360	389	174	374	318	176	292	190	131	286	211	215	567	555
188.621	0	727	363	395	176	378	321	179	296	192	133	288	212	214	570	557
188.744	0	721	355	390	170	374	319	175	291	190	132	282	210	212	563	551
188.867	0	719	351	380	169	369	313	174	288	190	132	281	211	212	560	551
188.989	0	719	354	383	169	371	313	176	289	190	131	283	210	212	563	553
189.112	0	720	355	385	170	370	315	176	291	189	131	284	211	212	563	554
189.235	0	723	358	388	173	373	317	177	293	193	131	285	211	215	565	556
189.358	0	727	362	392	175	376	319	178	294	193	132	288	212	216	568	559
189.481	0	729	363	399	174	381	325	178	295	192	133	288	212	215	570	558
189.604	0	719	354	386	169	372	316	176	291	191	131	283	211	213	564	554
189.727	0	721	355	385	170	373	314	176	290	192	131	284	211	213	563	555
189.85	0	722	356	386	171	372	316	176	289	192	132	283	211	212	564	555
189.972	0	722	358	388	172	374	317	177	291	191	132	286	212	214	565	557
190.095	0	725	363	391	175	377	320	178	295	192	133	287	212	216	567	560
190.218	0	730	365	397	176	381	323	179	295	194	134	288	213	216	569	562
190.341	0	722	357	392	171	376	320	176	291	192	133	285	212	213	565	557
190.464	0	720	356	385	171	374	316	176	291	191	132	285	212	214	564	557
190.587	0	722	357	388	171	374	318	177	291	192	132	285	212	214	566	558
190.71	0	725	359	390	173	374	317	177	292	193	133	288	213	214	567	560
190.833	0	727	362	392	174	377	320	179	294	193	133	289	213	215	568	563
190.956	0	729	365	396	177	381	324	179	296	194	134	291	213	217	571	564
191.078	0	724	360	398	173	382	324	177	295	193	133	286	212	215	568	559
191.201	0	719	355	385	169	374	318	176	290	191	131	284	211	214	563	557
191.324	0	720	357	386	170	375	317	175	289	191	132	286	212	215	566	557
191.447	11	720	357	387	170	374	315	176	292	192	132	286	212	214	566	559
191.57	0	723	359	389	173	377	318	177	293	193	133	288	212	215	569	561
191.693	0	727	362	392	175	379	319	179	294	193	133	289	213	216	570	563
191.816	0	722	359	396	173	381	323	178	293	193	134	287	213	215	568	560
191.939	0	715	353	384	170	374	316	176	289	190	132	283	211	214	564	557
192.061	0	715	354	383	171	374	315	174	290	191	133	284	210	213	564	556
192.184	0	717	354	385	169	373	315	174	288	191	132	286	211	213	565	554
192.307	0	719	356	387	172	375	317	173	290	191	133	286	212	215	567	554
192.43	0	721	360	391	174	377	319	174	293	192	134	288	212	215	569	556
192.553	0	716	358	396	172	379	322	174	294	192	133	287	211	214	569	555
192.676	0	711	353	385	169	374	317	171	289	191	132	284	210	213	563	552
192.799	0	711	354	385	169	373	315	170	289	191	131	284	211	213	564	552
192.922	0	711	353	386	170	373	316	171	291	191	132	285	209	212	565	551
193.044	0	713	355	388	172	374	316	172	292	191	133	287	212	212	567	552
193.167	0	714	359	391	173	377	319	169	291	192	132	288	212	215	568	551
193.29	0	711	353	391	170	377	319	169	289	190	132	284	211	213	564	548
193.413	0	709	351	382	169	372	314	168	288	191	132	283	210	212	562	548
193.536	0	708	352	385	170	374	314	169	290	190	133	284	210	213	564	550
193.659	0	703	353	386	170	373	315	167	289	191	132	285	209	213	564	554
193.782	0	698	356	388	172	374	316	167	291	191	132	285	211	214	566	557
193.905	0	707	355	394	171	378	321	168	293	191	133	287	211	213	567	556
194.028	0	704	349	383	168	372	315	167	289	189	132	282	210	212	560	552
194.15	0	699	349	381	167	371	313	167	287	190	131	282	210	212	561	553
194.273	0	698	349	382	168	370	312	165	287	190	131	283	209	212	564	554
194.396	0	702	351	383	171	372	313	167	289	190	132	284	211	212	566	555
194.519	0	706	354	386	172	373	317	167	291	191	132	286	210	214	567	557
194.642	0	708	355	391	172	377	321	167	290	192	132	285	211	214	568	557
194.765	0	703	349	383	168	372	313	165	287	189	131	282	209	211	561	554
194.888	0	703	348	378	168	370	312	164	287	189	130	280	208	210	561	553
195.011	0	704	349	382	168	370	312	163	287	189	132	282	209	212	564	553
195.133	0	707	350	381	169	370	313	164	286	190	132	283	209	212	566	555
195.256	0	710	354	384	172	372	313	166	289	190	131	284	209	214	568	557
195.379	0	713	354	389	172	376	318	167	291	191	133	285	210	214	569	557
195.502	0	708	349	381	168	372	313	165	286	189	132	281	208	212	562	552
195.625	0	707	347	378	168	368	310	162	285	189	131	281	208	213	563	553
195.748	0	709	348	379	169	369	311	164	286	189	131	282	209	212	563	553
195.871	0	711	350	380	170	370	312	164	288	189	132	284	209	212	564	555
195.994	0	716	354	382	172	372	314	164	290	191	133	285	209	214	567	557
196.116	0	716	354	389	172	375	318	165	289	191	133	285	209	214	567	557
196.239	0	710	348	378	167	370	311	162	286	189	132	280	208	213	561	553
196.362	0	711	347	376	168	369	310	162	287	189	131	281	207	212	562	553
196.485	0	713	348	379	168	370	311	162	286	189	131	282	208	212	563	553
196.608	0	715	351	379	170	370	313	162	287	190	131	283	209	214	564	556
196.731	0	719	354	382	173	372	316	164	289	189	133	286	210	215	566	557
196.854	0	722	357	386	175	375	318	165	293	190	133	287	210	215	570	560
196.977	0	719	353	387	170	375	317	164	290	191	132	283	209	214	565	555
197.1	0	715	347	376	169	369	312	162	285	190	131	281	208	212	561	554
197.222	0	716	348	376	169	370	313	163	287	189	132	282	209	213	563	555
197.345	0	717	349	379	171	371	314	164	288	189	132	283	209	212	564	554
197.468	0	722	352	381	172	372	316	165	290	191	131	286	210	215	566	559
197.591	0	727	357	384	174	374	319	166	290	192	131	286	210	217	568	560
197.714	0	728	358	391	175	378	323	167	293	192	133	288	210	215	571	560
197.837	0	723	351	383	171	375	317	166	289	190	133	283	209	214	565	555
197.96	0	724	350	379	170	372	314	166	288	190	132	283	209	214	565	555
198.083	0	725	352	380	170	372	315	165	287	191	132	284	209	214	565	557
198.205	0	726	354	381	171	374	315	166	290	192	132	285	210	216	566	558
198.328	0	731	357	385	174	375	318	168	293	191	134	288	211	215	569	561
198.451	0	735	360	390	177	379	322	168	294	194	134	289	211	217	573	562
198.574	0	727	353	388	171	378	320	166	289	192	133	285	210	214	567	558
198.697	0	722	352	381	172	375	315	165	289	191	132	283	210	215	566	557
198.82	0	726	353	383	172	375	318	165	291	192	133	285	210	215	567	558
198.943	0	730	356	383	173	376	318	167	291	193	134	286	211	216	570	560
199.066	0	734	360	387	176	377	321	168	293	194	133	288	211	217	571	562
199.188	0	739	364	391	179	380	324	170	295	194	135	292	212	218	573	564
199.311	0	736	359	393	173	382	325	171	295	194	135	287	212	218	571	560
199.434	0	732	355	382	172	375	317	168	290	192	133	284	210	215	567	558
199.557	0	732	356	385	172	377	319	168	290	193	133	286	211	215	568	560
199.68	0	733	357	386	173	377	318	170	292	194	133	286	211	215	570	560
199.803	0	734	361	388	176	380	321	171	293	193	134	289	212	216	572	563
199.926	0	738	365	391	179	382	323	171	296	195	132	291	212	219	574	565
200.049	0	739	364	398	177	386	328	172	295	195	135	292	212	218	575	563
200.172	0	732	359	388	172	381	321	170	292	193	132	286	211	217	568	559
200.294	0	730	358	385	172	379	319	170	292	193	132	286	211	216	569	559
200.417	0	732	358	388	173	380	321	170	292	193	134	287	211	216	571	560
200.54	0	736	361	387	175	380	320	170	292	194	133	288	212	217	572	562
200.663	0	738	365	391	178	384	323	172	295	194	134	291	212	218	575	563
200.786	0	742	368	396	180	387	326	174	300	196	135	292	213	219	578	567
200.909	0	736	363	398	176	387	326	173	296	196	134	289	212	217	573	562
201.032	0	734	361	388	173	380	319	171	292	193	134	287	211	216	569	560
201.155	0	735	361	390	174	382	319	171	294	194	134	288	212	216	570	561
201.277	0	734	363	390	175	382	322	173	295	193	134	289	212	216	571	562
201.4	0	737	367	393	178	384	323	173	297	197	135	292	213	217	573	564
201.523	0	740	370	398	180	387	326	174	299	198	135	293	213	219	575	565
201.646	0	737	366	403	177	389	330	174	299	197	136	290	213	217	574	562
201.769	0	734	363	393	174	384	322	173	295	195	134	287	211	216	570	560
201.892	0	736	363	394	174	384	323	174	295	196	135	290	212	216	571	562
202.015	0	737	365	394	175	383	323	173	295	196	135	291	212	217	573	562
202.138	0	740	368	396	179	385	324	174	299	197	136	292	213	217	573	564
202.26	0	744	373	400	182	389	328	176	302	198	137	295	214	220	578	569
202.383	0	745	373	408	180	394	334	176	302	200	136	292	214	220	578	566
202.506	0	737	366	398	176	386	325	174	296	196	134	288	211	216	571	561
202.629	0	737	365	394	175	384	323	175	297	196	134	288	212	216	571	562
202.752	0	738	365	395	175	385	323	175	296	197	135	289	212	216	572	563
202.875	0	740	368	397	177	386	324	175	298	198	136	291	212	217	574	564
202.998	0	742	371	400	180	388	327	176	301	198	136	292	214	219	576	566
203.121	0	746	373	405	182	393	330	177	304	199	138	294	213	219	578	567
203.244	0	737	366	404	175	390	330	175	300	197	135	288	214	218	572	562
203.366	0	737	363	394	175	386	323	174	294	197	134	287	212	217	571	561
203.489	0	736	364	395	175	386	324	174	296	197	133	288	212	216	571	561
203.612	0	736	364	396	176	385	323	174	297	196	134	289	212	216	572	562
203.735	0	738	368	398	178	387	326	175	300	197	137	291	213	217	574	564
203.858	0	741	371	402	180	390	328	175	301	199	136	293	213	217	577	565
203.981	0	733	366	401	176	389	327	174	299	197	134	288	212	216	570	561
204.104	0	729	362	393	174	383	321	173	297	196	134	286	212	215	568	559
204.227	0	729	362	396	174	384	322	172	298	196	135	287	210	216	569	560
204.349	0	731	363	396	176	384	322	171	298	197	135	289	212	215	571	561
204.472	0	733	366	398	177	386	325	172	299	197	136	292	212	216	572	563
204.595	0	737	370	402	180	388	327	174	302	198	136	293	213	217	576	566
204.718	0	734	366	406	176	390	330	174	301	199	135	289	212	216	571	561
204.841	0	729	360	393	173	383	322	170	295	196	133	285	210	215	566	559
204.964	0	729	359	392	173	381	320	171	294	196	133	285	212	215	566	559
205.087	0	729	360	392	173	381	320	170	295	196	134	286	211	213	568	560
205.21	0	731	362	395	174	382	322	172	297	196	134	289	211	215	569	561
205.332	0	734	364	397	176	384	325	171	297	197	135	290	212	216	572	564
205.455	0	734	364	403	176	387	328	172	299	197	135	290	212	217	573	562
205.578	0	726	357	394	173	382	321	169	294	194	133	285	211	213	565	557
205.701	0	725	356	388	171	379	319	169	294	194	132	285	210	213	565	556
205.824	0	725	356	391	172	379	319	167	292	195	133	285	210	214	566	558
205.947	0	724	357	391	172	379	319	168	294	195	133	287	210	213	567	559
206.07	0	729	360	393	174	380	321	169	297	195	134	289	211	214	570	560
206.193	0	731	363	397	176	383	323	170	298	197	135	291	211	216	573	562
206.316	0	725	358	396	172	382	323	168	294	195	132	285	210	214	567	558
206.438	0	724	354	387	170	378	317	167	292	193	131	284	209	214	564	556
206.561	0	723	356	389	171	377	318	167	293	193	133	285	210	213	564	556
206.684	0	724	356	389	172	376	317	166	293	194	133	286	209	213	567	558
206.807	0	725	359	391	174	378	319	167	294	196	133	288	210	215	569	560
206.93	0	729	362	395	175	381	322	167	297	195	134	289	212	215	570	561
207.053	0	725	358	397	173	382	324	167	296	195	133	286	211	214	567	557
207.176	0	723	354	386	170	376	317	166	292	192	132	283	209	214	564	556
207.299	0	723	353	387	171	375	318	165	291	193	132	284	209	214	565	557
207.421	0	723	355	388	171	375	316	165	292	194	132	285	210	213	565	559
207.544	0	726	359	391	173	377	320	167	294	193	133	288	211	215	568	561
207.667	0	730	362	393	175	379	322	168	296	195	135	290	211	216	570	563
207.79	0	731	361	400	176	383	327	167	296	196	134	289	211	215	571	561
207.913	0	723	353	389	171	377	319	166	291	193	132	283	210	214	563	557
208.036	0	722	352	384	170	375	315	166	292	193	132	283	208	213	564	557
208.159	0	724	353	387	170	374	318	165	291	192	132	284	208	214	565	558
208.282	0	727	354	387	172	376	317	164	292	193	133	286	210	213	566	560
208.404	0	728	359	390	174	377	319	166	294	193	134	288	210	215	568	561
208.527	0	731	361	394	176	381	322	168	298	195	135	290	211	216	571	564
208.65	0	728	356	395	172	380	324	167	295	195	133	286	209	215	567	559
208.773	0	725	352	384	170	373	317	165	291	192	132	284	208	213	564	559
208.896	0	725	354	386	170	374	317	166	291	192	133	284	209	214	565	559
209.019	0	727	354	386	171	374	319	166	292	193	133	286	210	214	565	561
209.142	0	730	356	388	173	376	319	167	294	195	134	289	211	215	567	562
209.265	0	735	360	391	175	378	322	167	294	196	134	290	211	216	569	563
209.388	0	731	358	397	174	382	326	168	296	194	135	287	210	215	569	562
209.51	0	727	352	385	171	376	318	166	292	192	132	285	209	214	563	560
209.633	0	729	354	386	171	377	319	166	293	194	134	287	210	214	564	560
209.756	0	730	354	388	171	376	319	165	291	194	133	287	210	215	566	562
209.879	0	733	357	390	174	377	320	166	295	195	134	289	210	216	568	564
210.002	0	737	361	394	176	380	324	168	298	195	135	292	211	216	570	567
210.125	0	739	362	401	175	384	328	169	299	197	135	290	211	218	572	566
210.248	0	732	354	389	171	378	321	167	292	195	133	285	210	215	564	562
210.371	0	731	352	385	170	376	319	167	293	194	133	286	209	216	565	562
210.493	0	733	354	388	170	376	320	168	294	195	133	287	210	216	565	563
210.616	0	735	356	389	173	377	321	168	295	195	134	289	211	216	567	566
210.739	0	740	360	393	175	380	324	168	296	196	134	290	211	218	570	568
210.862	0	743	363	398	177	384	327	171	299	197	135	293	211	218	574	569
210.985	0	735	356	398	171	383	326	169	296	195	134	287	210	217	567	564
211.108	0	734	352	385	170	376	319	167	293	194	133	285	209	217	564	563
211.231	0	734	353	388	171	377	321	166	292	195	133	287	209	215	565	564
211.354	0	735	355	389	171	377	321	166	295	195	134	288	210	216	566	565
211.476	0	738	359	393	174	379	325	169	297	195	135	292	210	218	568	567
211.599	0	742	363	396	177	383	326	169	299	198	135	293	211	218	573	570
211.722	0	740	360	402	175	385	331	169	297	197	134	290	211	217	571	567
211.845	0	735	353	389	171	377	322	167	294	195	133	286	209	216	565	563
211.968	0	736	355	388	172	378	322	169	295	195	133	288	210	217	566	565
212.091	0	738	355	390	171	378	322	168	295	196	133	288	211	216	566	565
212.214	0	740	357	391	173	379	324	169	294	196	134	289	211	217	569	567
212.337	0	742	361	395	174	381	326	170	298	197	135	292	211	218	570	568
212.46	0	739	359	399	174	384	329	170	299	198	134	289	211	217	568	565
212.582	0	736	354	388	170	379	322	168	293	195	133	287	209	216	563	563
212.705	0	737	355	390	172	377	323	169	293	195	133	288	210	216	566	564
212.828	0	737	355	389	172	378	322	169	295	195	133	288	210	217	567	564
212.951	0	739	358	391	173	380	325	170	297	197	135	291	211	217	567	566
213.074	0	743	361	394	176	381	326	170	299	198	135	292	211	217	571	568
213.197	0	737	356	397	172	384	329	170	295	195	133	288	211	216	567	564
213.32	0	732	351	385	169	378	321	168	292	194	132	286	209	216	562	561
213.443	0	731	351	385	169	377	321	168	293	195	133	286	209	216	563	561
213.565	0	732	353	387	170	377	321	167	292	194	133	287	209	216	563	562
213.688	0	733	355	389	171	379	322	169	293	195	133	289	210	216	567	564
213.811	0	736	358	392	174	380	324	169	296	195	134	290	211	217	568	565
213.934	0	732	354	395	171	383	326	169	297	195	133	287	210	216	565	562
214.057	0	726	349	383	168	376	320	167	291	193	131	284	208	214	559	558
214.18	0	726	348	382	168	375	318	165	290	193	131	285	208	214	560	558
214.303	0	724	350	383	168	373	318	167	291	192	131	285	208	214	561	558
214.426	0	726	351	385	170	376	320	167	293	193	133	286	209	214	563	560
214.548	0	729	354	389	171	376	321	168	293	194	132	289	210	215	566	560
214.671	0	723	350	389	169	378	322	168	290	192	131	285	208	214	561	558
214.794	0	719	345	380	168	371	316	166	289	190	130	282	207	213	557	556
214.917	0	718	347	381	167	373	316	166	290	191	130	282	207	212	558	554
215.04	0	719	348	380	167	372	316	166	289	190	130	284	208	213	560	556
215.163	0	721	350	383	169	373	317	167	289	191	131	285	207	213	562	558
215.286	0	722	351	387	170	375	319	168	292	192	132	286	208	214	564	558
215.409	0	716	347	385	167	374	319	166	290	189	129	282	207	213	557	554
215.532	0	713	345	377	166	370	314	164	287	189	129	280	206	212	556	552
215.654	0	713	344	378	166	370	314	165	285	190	129	281	206	211	557	553
215.777	0	711	345	380	166	369	313	166	288	189	130	282	206	212	558	553
215.9	0	714	348	382	168	370	315	167	290	189	131	283	207	212	560	556
216.023	0	717	351	386	170	373	317	167	290	192	131	285	207	212	563	557
216.146	0	711	345	385	166	372	319	165	287	190	130	281	205	211	557	552
216.269	0	705	339	374	163	366	312	165	286	188	129	277	205	209	552	550
216.392	0	702	340	374	164	366	311	165	286	188	128	278	205	210	553	551
216.515	0	704	340	374	163	366	312	164	285	189	128	279	205	210	554	551
216.637	0	706	343	377	167	367	312	165	285	189	128	281	205	211	557	552
216.76	0	707	346	380	167	368	314	167	289	190	130	281	206	211	559	554
216.883	0	708	345	385	168	373	316	166	290	191	130	281	206	210	558	553
217.006	0	703	338	374	163	366	311	164	284	188	128	277	204	208	552	549
217.129	0	703	338	370	162	364	309	164	284	187	126	277	204	208	551	549
217.252	0	702	338	371	162	364	310	165	285	187	127	277	204	208	552	549
217.375	0	704	340	374	164	365	310	165	286	188	128	279	204	209	553	551
217.498	0	706	342	377	166	367	313	166	286	190	128	280	205	209	556	553
217.62	0	707	344	381	166	369	316	167	287	188	128	280	204	210	556	552
217.743	0	702	336	371	162	365	310	164	284	187	127	276	203	209	549	549
217.866	0	702	335	368	162	362	310	164	285	187	127	277	204	208	550	550
217.989	0	702	336	371	163	362	310	164	283	187	126	277	204	208	551	550
218.112	0	704	339	373	165	364	311	164	285	187	126	278	205	209	553	552
218.235	0	707	342	377	166	366	314	167	288	189	128	279	205	211	554	554
218.358	0	708	343	382	165	369	317	167	289	190	127	279	206	211	556	554
218.481	0	702	335	371	161	364	312	164	283	187	127	275	203	209	549	549
218.604	0	701	334	367	160	361	308	164	282	187	125	275	203	208	547	549
218.726	0	701	334	367	162	361	311	165	284	186	126	275	203	208	549	549
218.849	0	705	336	370	162	363	310	164	284	189	126	276	204	209	550	551
218.972	0	707	339	375	164	365	313	166	285	189	126	278	204	210	553	553
219.095	0	710	342	377	165	367	316	165	286	189	126	278	205	211	556	555
219.218	0	706	338	377	163	367	316	166	286	189	127	277	204	209	552	551
219.341	0	703	333	366	161	361	311	163	283	187	126	274	203	208	547	549
219.464	0	702	332	367	161	361	311	164	281	188	126	275	205	207	548	549
219.587	0	703	334	368	161	361	311	165	283	188	125	275	204	208	549	551
219.709	0	705	337	372	162	363	313	166	285	188	127	277	205	208	551	552
219.832	0	710	340	375	165	366	315	167	286	190	125	278	205	210	554	555
219.955	0	712	342	380	164	369	319	168	287	190	127	279	206	211	555	556
220.078	0	706	335	371	161	363	313	165	284	188	126	275	205	208	549	551
220.201	0	705	334	367	161	362	313	166	283	187	126	276	205	208	548	551
220.324	0	706	335	369	161	363	313	166	284	188	126	276	205	208	550	551
220.447	0	708	338	372	164	363	315	166	284	189	125	277	204	209	552	553
220.57	0	712	340	376	165	365	317	168	285	190	127	280	207	210	554	555
220.692	0	714	342	380	166	369	320	169	289	191	126	280	206	211	555	555
220.815	0	709	336	372	161	365	315	167	283	188	126	276	205	209	550	551
220.938	0	710	336	370	161	364	314	167	284	189	126	278	206	209	551	553
221.061	0	711	339	373	163	364	314	168	284	190	126	278	207	208	553	553
221.184	0	712	341	375	164	365	317	170	287	190	129	282	207	209	554	556
221.307	0	717	344	379	167	369	319	170	289	192	126	281	208	212	557	558
221.43	0	716	344	384	167	372	323	170	289	192	128	282	208	210	557	556
221.553	0	710	337	372	163	366	315	167	286	189	127	278	207	209	550	551
221.676	0	710	339	370	162	366	316	169	285	190	127	279	208	210	552	552
221.798	0	711	339	374	163	366	315	169	286	191	127	279	207	209	554	554
221.921	0	713	342	377	165	368	318	169	286	192	127	281	208	211	555	555
222.044	0	715	346	380	168	370	320	171	290	191	128	282	209	211	558	557
222.167	0	717	347	388	168	376	324	173	292	193	129	283	209	212	559	557
222.29	0	711	340	376	164	369	318	170	286	191	127	280	208	210	553	551
222.413	0	712	339	373	164	368	316	169	285	191	127	279	208	209	552	552
222.536	0	712	342	373	163	368	316	170	287	191	128	280	208	209	554	552
222.659	0	713	344	377	165	369	317	172	288	191	128	282	210	211	554	553
222.781	0	717	348	380	167	372	320	172	288	194	127	284	210	212	558	556
222.904	0	717	348	387	168	375	324	173	290	193	129	285	211	211	558	554
223.027	0	712	342	377	164	370	317	170	287	191	127	280	210	209	553	549
223.15	0	712	343	375	165	368	317	172	287	191	129	280	209	210	552	550
223.273	0	713	343	377	165	370	317	171	287	192	129	282	210	210	553	552
223.396	0	714	346	379	167	371	318	172	288	193	129	283	210	211	555	552
223.519	0	718	350	383	170	373	320	174	292	193	130	286	211	212	558	554
223.642	0	719	349	389	168	378	323	174	293	194	130	284	211	211	557	552
223.764	0	713	345	377	165	371	318	172	287	192	127	281	210	210	553	548
223.887	0	714	345	377	165	371	317	172	288	192	129	283	209	210	554	549
224.01	0	715	347	379	166	372	318	174	289	192	128	283	210	210	554	548
224.133	0	716	350	381	168	373	320	174	291	194	129	284	211	211	556	550
224.256	0	719	354	386	171	377	323	174	292	194	129	286	212	213	559	552
224.379	0	720	353	393	170	380	327	175	294	195	130	287	212	211	559	552
224.502	0	714	346	379	166	374	318	172	290	193	130	281	210	210	552	546
224.625	0	714	347	377	165	372	317	174	289	193	129	282	210	211	553	547
224.748	0	715	347	379	166	373	319	173	289	194	129	282	211	209	553	547
224.87	0	715	350	382	169	375	321	174	290	192	130	284	211	210	554	549
224.993	0	718	353	386	171	377	323	175	295	194	130	286	211	212	557	551
225.116	0	720	355	393	171	381	327	175	296	196	129	285	212	212	559	551
225.239	0	713	347	383	166	376	321	173	289	194	128	282	210	209	552	545
225.362	0	712	346	378	166	373	317	172	290	194	128	282	211	209	551	545
225.485	0	711	347	380	167	374	320	172	291	193	128	281	210	208	552	545
225.608	0	712	350	383	168	374	320	173	291	195	129	284	213	209	554	546
225.731	0	715	352	387	170	375	322	173	292	195	129	285	212	211	556	547
225.853	0	714	351	392	169	379	326	173	294	194	131	285	212	209	555	546
225.976	0	705	346	381	166	374	319	173	291	194	129	281	211	207	547	541
226.099	0	703	346	382	167	373	319	172	290	195	130	281	211	208	547	542
226.222	0	702	346	383	167	373	321	172	290	194	130	282	211	208	549	541
226.345	0	704	349	385	168	374	321	174	294	195	131	283	212	210	550	541
226.468	0	709	353	391	171	378	325	175	297	196	133	285	213	211	552	543
226.591	0	707	351	393	168	380	327	174	294	195	132	283	211	209	551	540
226.714	0	704	346	381	166	372	319	172	289	195	131	281	211	208	546	538
226.836	0	706	346	383	166	373	320	173	292	193	130	281	211	208	549	538
226.959	0	707	348	386	167	373	320	172	293	195	129	283	212	208	549	539
227.082	1	707	351	389	169	375	323	173	293	196	130	284	211	211	552	540
227.205	0	701	352	395	172	379	327	173	295	197	131	284	213	209	553	539
227.328	0	690	345	389	167	375	322	171	292	195	130	281	212	207	547	534
227.451	0	685	345	382	167	372	319	171	291	194	131	281	211	207	547	535
227.574	0	686	346	386	167	373	322	171	291	196	130	283	212	207	549	535
227.697	0	687	349	387	169	374	321	171	292	195	129	283	212	209	550	537
227.82	0	690	352	391	171	375	324	173	296	197	132	286	213	209	552	540
227.942	0	691	350	398	170	379	327	172	296	197	132	284	213	208	553	538
228.065	0	686	345	385	167	372	320	171	290	195	130	281	211	207	548	536
228.188	0	689	347	386	167	373	319	170	291	195	129	283	211	207	550	536
228.311	0	690	347	387	167	373	321	171	291	195	131	284	212	207	551	537
228.434	0	693	350	390	170	375	323	172	295	197	130	284	213	210	552	540
228.557	0	699	354	395	172	378	326	172	295	198	130	286	213	211	555	542
228.68	0	693	350	395	168	377	327	173	293	196	131	284	213	208	552	538
228.803	0	693	346	385	167	373	320	172	293	194	130	283	213	209	550	538
228.925	0	695	348	389	168	373	322	172	293	195	130	284	213	208	552	539
229.048	0	697	349	389	169	374	322	172	291	196	130	284	213	209	552	540
229.171	0	699	353	393	170	375	325	173	294	196	131	287	212	210	555	542
229.294	0	699	352	398	170	380	329	173	296	197	132	287	213	210	555	542
229.417	0	696	348	387	167	374	322	170	292	195	131	284	213	209	551	539
229.54	0	703	349	388	168	375	322	171	291	196	131	285	213	209	552	541
229.663	0	707	351	390	168	375	323	172	293	196	132	285	214	209	554	541
229.786	0	712	354	393	170	376	324	172	296	196	131	287	214	211	556	544
229.908	0	718	358	397	172	381	328	174	297	197	132	287	213	211	558	545
230.031	0	711	352	391	168	377	326	172	293	196	131	284	213	210	554	542
230.154	0	707	351	386	168	375	320	172	293	195	130	284	212	209	552	542
230.277	0	705	352	388	168	376	322	172	294	196	131	285	213	210	556	545
230.4	0	707	354	389	169	376	322	171	294	197	132	286	214	209	556	548
230.523	0	708	357	393	173	378	324	173	295	196	132	287	213	212	557	550
230.646	0	709	359	399	172	382	329	176	297	197	133	288	215	210	559	552
230.769	0	703	352	389	167	377	323	173	293	196	131	284	213	209	553	546
230.892	0	703	352	386	168	376	320	172	291	197	132	284	213	209	554	548
231.014	0	702	352	388	168	376	321	175	291	196	132	285	214	209	556	548
231.137	0	703	356	390	169	376	322	176	294	196	132	287	214	211	557	550
231.26	0	707	358	396	173	379	325	176	297	198	133	288	214	212	560	554
231.383	0	712	358	401	172	384	329	174	296	198	133	289	214	212	563	556
231.506	0	707	352	389	167	376	319	172	291	196	132	284	212	210	557	554
231.629	0	705	352	387	168	376	319	171	291	195	132	285	213	210	557	557
231.752	0	705	353	391	169	375	320	170	292	195	133	287	212	211	558	558
231.875	0	705	356	391	171	378	320	168	292	197	133	288	213	210	559	560
231.997	0	706	358	396	172	381	323	166	295	197	134	289	213	211	561	561
232.12	0	699	353	397	168	379	323	163	293	195	132	285	212	210	558	557
232.243	0	698	352	387	168	375	317	160	290	195	132	285	212	210	556	556
232.366	0	697	351	392	168	376	318	158	290	196	132	286	213	210	558	558
232.489	0	697	353	392	169	374	318	156	292	197	132	287	212	210	560	560
232.612	0	698	356	396	172	378	321	156	295	197	133	289	213	210	561	561
232.735	0	697	354	402	170	380	326	156	294	197	132	286	213	210	562	559
232.858	0	690	346	388	167	372	318	152	288	195	131	283	213	209	558	554
232.98	0	692	349	389	167	372	318	152	288	196	132	284	212	210	559	555
233.103	0	692	349	391	168	372	318	152	290	196	132	286	212	209	559	556
233.226	0	695	352	393	169	373	319	152	291	197	133	288	212	211	561	559
233.349	0	698	355	398	173	376	322	151	293	198	132	288	214	212	564	560
233.472	0	692	350	398	168	377	322	152	290	196	132	284	213	209	559	554
233.595	0	689	346	385	165	369	317	150	288	195	131	282	212	209	556	552
233.718	0	690	347	387	166	371	318	148	287	196	132	284	212	209	557	554
233.841	0	692	348	388	166	371	317	147	288	196	132	284	212	209	558	554
233.964	0	692	352	392	168	372	319	146	289	196	132	286	213	210	560	555
234.086	0	696	355	396	170	374	322	146	292	196	132	288	213	211	563	556
234.209	0	691	348	391	165	371	320	145	287	196	131	284	212	209	557	551
234.332	0	689	347	384	165	368	316	145	284	195	130	283	212	208	556	550
234.455	0	689	348	386	165	368	318	146	286	194	130	285	212	208	557	550
234.578	0	690	348	387	168	369	317	146	286	195	131	287	212	210	558	552
234.701	0	695	351	391	170	372	318	147	288	196	129	288	213	211	559	553
234.824	0	691	350	394	167	374	322	147	287	195	132	288	213	210	560	551
234.947	0	684	345	383	166	367	315	146	285	194	136	285	211	212	555	549
235.069	0	682	345	385	167	365	316	143	285	195	141	286	211	214	557	551
235.192	0	682	345	385	167	364	317	143	285	195	143	285	211	213	557	552
235.315	0	685	348	389	170	366	318	143	286	196	142	285	211	213	559	553
235.438	0	689	352	394	172	369	322	144	287	198	143	286	212	215	562	556
235.561	0	684	345	390	167	367	320	144	284	196	139	280	211	211	558	552
235.684	0	680	342	382	165	363	316	143	281	195	136	279	211	210	555	550
235.807	0	680	344	383	167	364	316	141	282	194	134	280	212	208	558	551
235.93	0	682	346	386	168	364	316	144	282	194	134	281	212	209	559	551
236.052	0	684	348	389	170	367	318	144	285	196	135	283	211	210	561	555
236.175	0	687	351	391	172	369	320	144	286	198	135	285	212	210	563	557
236.298	0	683	348	394	169	369	322	144	284	196	133	281	212	209	559	552
236.421	0	679	342	381	166	365	315	144	282	194	131	279	210	207	555	550
236.544	0	678	342	382	167	364	316	142	282	195	131	279	210	208	556	550
236.667	0	678	344	384	166	364	316	142	282	194	131	282	210	208	557	551
236.79	0	678	346	386	168	366	317	143	283	196	133	284	211	207	559	552
236.913	0	680	349	390	172	368	319	144	286	196	133	285	211	209	562	554
237.036	0	681	347	393	169	371	321	145	284	196	132	284	212	210	560	551
237.158	0	676	343	382	165	366	315	143	280	195	131	281	210	208	555	550
237.281	0	676	343	383	166	364	315	143	281	194	130	283	210	208	557	549
237.404	0	674	343	385	166	364	316	143	282	194	131	283	211	208	558	549
237.527	0	677	348	389	168	365	317	143	284	195	131	285	211	210	559	550
237.65	0	681	351	392	171	368	320	144	285	196	130	286	212	211	563	552
237.773	0	680	348	395	169	370	323	144	285	196	132	284	211	210	562	550
237.896	0	674	344	382	166	364	315	143	282	194	129	282	210	208	556	547
238.019	0	676	344	383	165	364	316	141	281	194	130	282	210	208	557	548
238.141	0	676	345	385	166	364	316	142	282	195	130	283	210	209	557	548
238.264	0	677	348	388	168	366	318	142	283	194	130	285	211	210	559	549
238.387	0	679	351	393	170	367	320	144	285	197	133	286	211	210	561	551
238.51	0	677	349	399	171	370	325	143	286	197	135	286	212	211	563	551
238.633	0	666	340	387	166	364	319	141	281	195	135	279	209	209	556	546
238.756	0	664	340	383	167	360	315	140	281	195	135	280	209	209	555	545
238.879	0	664	340	385	165	361	317	140	281	195	135	279	209	209	556	545
239.002	0	665	343	388	166	360	318	139	282	195	135	281	209	209	557	548
239.124	0	667	347	392	169	363	320	139	282	196	136	282	210	209	559	550
239.247	0	665	349	395	171	366	323	142	285	196	137	284	211	210	562	552
239.37	0	661	345	398	168	367	323	141	285	197	135	281	211	209	560	549
239.493	0	658	341	384	165	362	317	140	279	194	132	277	209	208	555	545
239.616	0	659	341	385	164	362	317	139	279	195	132	278	209	207	556	547
239.739	0	661	342	388	165	361	317	139	281	195	132	279	210	206	558	548
239.862	0	664	346	391	167	363	319	140	283	195	133	281	210	207	559	549
239.985	0	671	351	394	170	365	321	141	284	197	133	283	211	208	561	552
240.108	0	672	350	400	168	369	325	142	283	196	132	281	211	207	563	551
240.23	0	668	344	388	164	363	318	142	281	195	131	278	209	206	556	547
240.353	0	668	344	389	165	362	318	141	281	196	131	280	209	207	558	548
240.476	0	671	346	390	166	363	318	141	282	196	131	280	210	206	558	549
240.599	0	673	349	393	169	364	320	141	283	196	131	282	210	207	559	551
240.722	0	676	353	397	171	367	324	143	285	195	132	284	211	208	562	552
240.845	0	677	352	403	170	371	326	144	288	197	133	284	211	208	563	552
240.968	0	671	345	391	165	365	319	143	282	196	131	278	210	206	557	547
241.091	0	672	346	388	165	363	318	141	282	195	131	279	209	206	558	549
241.213	0	673	346	391	166	364	319	141	283	196	131	280	210	206	560	549
241.336	0	675	350	394	168	366	321	142	284	197	132	282	210	207	560	551
241.459	0	679	353	397	171	369	323	143	286	198	131	283	211	210	563	553
241.582	0	684	356	403	173	373	327	145	287	198	133	284	212	209	566	556
241.705	0	678	351	402	167	371	325	145	286	197	132	281	211	208	561	550
241.828	0	675	346	389	165	365	318	143	283	196	131	280	210	207	558	549
241.951	0	677	346	392	165	366	321	142	283	196	131	280	211	207	560	549
242.074	0	677	347	393	166	365	319	142	283	197	131	281	211	207	561	551
242.196	0	679	351	396	170	368	322	143	286	197	132	284	211	208	561	552
242.319	0	682	354	401	172	371	325	145	289	198	132	285	212	210	565	556
242.442	0	682	355	407	172	375	329	145	289	199	132	284	212	209	566	555
242.565	0	676	347	395	166	368	321	144	283	196	131	280	210	207	559	550
242.688	0	677	348	393	166	367	320	144	284	197	132	280	210	207	560	550
242.811	0	677	348	395	166	366	321	143	285	197	131	281	211	208	561	551
242.934	0	680	351	396	169	368	322	142	285	198	131	283	210	208	562	553
243.057	0	683	354	400	171	370	324	143	287	198	131	285	213	211	565	554
243.18	0	684	355	408	170	374	329	145	289	197	133	285	213	209	565	554
243.302	0	679	348	395	167	368	321	143	285	196	132	281	210	208	560	550
243.425	0	680	348	394	166	367	321	142	284	197	132	282	211	208	561	551
243.548	0	681	350	397	167	368	321	142	284	197	132	282	211	208	562	551
243.671	0	682	353	399	169	369	323	143	286	196	132	284	212	210	564	553
243.794	0	686	356	402	173	372	325	145	289	197	133	285	212	210	566	555
243.917	0	687	357	409	173	375	329	144	290	200	133	286	213	212	567	555
244.04	0	681	348	398	166	369	323	143	284	196	131	282	211	208	560	549
244.163	0	679	347	391	166	366	319	143	284	196	131	281	211	208	561	550
244.285	0	680	347	394	166	366	321	142	284	196	132	282	211	208	561	550
244.408	0	682	349	396	167	366	321	141	284	197	132	283	212	208	562	552
244.531	0	684	353	399	170	368	323	142	286	198	132	285	212	209	565	554
244.654	0	687	355	404	171	372	326	143	288	197	133	285	213	210	567	555
244.777	0	679	348	397	165	369	322	141	284	196	132	282	210	208	561	549
244.9	0	679	347	390	164	364	319	141	282	196	131	282	211	208	560	549
245.023	0	678	346	392	165	365	319	140	282	195	131	282	211	208	562	549
245.146	0	679	349	394	166	365	319	140	284	196	132	283	211	209	561	550
245.268	0	681	351	397	168	366	320	141	285	196	132	285	211	208	564	551
245.391	0	683	352	402	168	369	325	141	285	197	132	286	212	209	565	552
245.514	0	675	345	393	164	364	320	139	281	195	131	281	210	208	559	548
245.637	0	674	346	388	164	362	317	138	282	194	130	282	211	209	558	547
[truncated: 880 more rows]

## Sheet: Short_ch
	SNR :	52	51	29	52	49	45	51	53	44	48	47	34	0	0	0	0	0	0	0	0	0	0	0	0
		D780						D850						D725						D940
Time	Marker	ch16	ch17	ch18	ch19	ch20	ch21	ch16	ch17	ch18	ch19	ch20	ch21	ch16	ch17	ch18	ch19	ch20	ch21	ch16	ch17	ch18	ch19	ch20	ch21
0.24576	0	0	0	0	0	0	0	0	0	0	0	0	0	0	0	0	0	0	0	0	0	0	0	0	0
0.36864	0	125	243	32	139	309	30	127	246	41	119	271	16	4	4	-78	-1	0	-95	-2	-6	10	6	1	66
0.49152	0	123	241	39	137	309	37	125	245	58	119	271	23	4	6	-70	0	-1	-96	-4	-7	25	5	0	91
0.6144	0	122	235	25	137	306	33	123	240	47	118	269	19	4	9	-76	0	-1	-101	-5	-9	25	5	0	87
0.73728	0	121	233	21	138	309	38	124	238	42	119	265	23	6	8	-84	-1	-1	-104	-6	-10	27	4	0	79
0.86016	0	120	234	25	137	306	41	123	237	43	118	268	25	5	9	-88	0	-1	-106	-6	-11	27	4	-1	73
0.98304	0	122	234	19	137	305	43	123	238	49	118	269	28	5	8	-85	-1	-2	-108	-7	-10	32	4	-1	68
1.10592	0	122	236	19	138	306	43	123	239	49	118	269	27	5	9	-87	0	-2	-109	-7	-11	32	5	-2	65
1.2288	0	122	236	19	138	307	43	123	241	51	119	272	27	4	8	-89	-1	-2	-109	-6	-11	32	4	-1	63
1.35168	0	122	235	20	138	306	44	123	237	51	119	269	27	5	8	-90	0	0	-107	-6	-11	32	5	0	57
1.47456	0	121	233	20	138	305	45	122	236	50	118	267	29	5	8	-91	0	1	-107	-6	-11	34	5	3	54
1.59744	0	121	233	19	138	305	46	122	236	51	118	267	29	5	8	-92	0	3	-108	-6	-12	34	4	4	54
1.72032	0	121	233	18	138	305	45	123	236	52	117	267	29	4	7	-92	0	3	-107	-6	-13	34	4	2	55
1.8432	0	121	235	19	137	306	45	123	239	51	118	268	28	4	8	-91	0	3	-107	-7	-12	33	4	3	57
1.96608	0	122	236	19	138	308	44	123	240	51	118	270	29	4	8	-91	-1	2	-108	-7	-12	33	4	3	58
2.08896	0	121	234	20	136	306	45	122	237	51	118	268	28	5	8	-93	0	1	-107	-6	-12	34	5	3	52
2.21184	0	121	234	19	137	305	46	122	236	52	118	267	29	4	8	-93	0	1	-107	-7	-12	34	4	3	52
2.33472	0	121	233	20	137	306	46	123	237	51	118	267	28	5	8	-92	0	2	-106	-7	-12	34	5	3	54
2.4576	0	121	233	20	138	306	46	123	237	52	119	267	29	4	8	-93	0	1	-107	-6	-12	33	4	3	54
2.58048	0	122	236	19	138	307	45	123	239	52	118	268	28	4	8	-92	0	2	-108	-6	-12	34	5	3	57
2.70336	0	123	237	20	138	309	44	123	240	52	118	268	28	5	8	-91	0	1	-108	-6	-12	34	4	2	57
2.82624	0	120	234	20	138	306	44	122	237	51	118	267	29	5	7	-92	0	2	-106	-6	-11	34	5	3	51
2.94912	0	121	233	20	138	305	46	122	236	52	118	266	30	4	8	-94	0	2	-106	-7	-12	34	4	3	51
3.072	0	122	234	20	138	306	46	122	236	52	117	266	29	5	7	-93	-1	2	-107	-6	-12	34	4	3	52
3.19488	0	122	235	19	138	306	45	122	237	52	119	268	29	6	8	-91	-1	3	-107	-7	-12	34	5	4	54
3.31776	0	121	236	19	138	308	45	122	239	52	118	269	29	5	8	-90	0	2	-106	-6	-12	33	4	3	56
3.44064	0	122	237	19	138	308	44	123	240	52	119	270	29	5	8	-91	-1	2	-108	-6	-11	34	5	3	58
3.56352	0	122	234	20	138	307	45	122	237	51	118	268	28	5	7	-93	0	2	-106	-6	-13	35	4	3	51
3.6864	0	121	234	19	138	306	46	122	236	53	117	268	29	4	7	-93	0	2	-106	-7	-13	34	4	3	51
3.80928	0	121	233	20	138	305	46	122	237	51	118	268	29	4	9	-92	-1	2	-107	-7	-12	34	5	3	53
3.93216	0	121	235	19	138	306	46	122	237	52	118	268	29	4	8	-93	0	1	-106	-7	-13	35	4	3	54
4.05504	0	122	235	19	138	307	45	122	239	52	118	269	29	5	8	-92	0	2	-107	-6	-11	34	4	3	56
4.17792	0	122	237	19	138	308	44	123	241	52	118	270	28	4	8	-90	0	1	-107	-6	-12	33	4	4	56
4.3008	0	121	233	20	138	306	45	122	236	52	119	268	29	4	7	-92	0	2	-105	-7	-13	34	5	3	51
4.42368	0	121	234	19	137	306	46	123	236	52	118	268	29	4	7	-93	0	1	-106	-6	-12	34	4	3	51
4.54656	0	121	234	20	138	306	46	121	237	52	117	268	29	4	8	-93	-1	2	-107	-6	-12	35	5	3	53
4.66944	0	121	234	20	138	306	45	122	237	52	118	269	30	4	7	-92	0	3	-106	-6	-11	34	4	3	54
4.79232	0	121	236	19	138	307	45	123	240	52	119	270	28	5	8	-91	0	2	-107	-6	-11	33	4	3	56
4.9152	0	121	237	21	137	308	44	122	240	51	119	270	28	5	8	-92	-1	2	-107	-7	-12	34	4	3	56
5.03808	0	120	233	20	137	306	46	122	236	52	118	267	29	5	8	-94	0	2	-107	-6	-12	35	4	4	50
5.16096	0	120	233	19	138	306	46	122	237	53	118	267	29	5	8	-92	-1	2	-105	-7	-13	34	4	3	52
5.28384	0	121	234	19	137	305	46	122	238	52	118	268	29	5	7	-92	0	2	-106	-6	-12	34	4	3	53
5.40672	0	122	235	19	137	306	45	122	239	52	119	268	29	5	8	-93	0	1	-107	-6	-12	34	4	3	54
5.5296	0	122	236	18	138	308	45	123	240	52	117	270	29	5	8	-91	0	1	-107	-7	-12	34	5	3	57
5.65248	0	122	236	20	137	308	43	123	240	52	118	270	28	5	8	-90	0	2	-107	-7	-12	34	4	3	56
5.77536	0	121	234	19	138	305	45	122	236	52	118	268	29	5	8	-94	0	2	-106	-7	-12	34	4	3	49
5.89824	0	121	234	19	138	306	46	121	236	52	117	268	30	5	8	-94	0	2	-106	-7	-12	35	4	3	50
6.02112	0	120	233	19	137	306	46	122	236	52	117	268	29	4	7	-93	0	1	-106	-7	-12	34	4	2	52
6.144	0	121	234	19	138	306	46	123	236	52	118	269	29	4	8	-91	0	2	-106	-6	-11	34	4	3	54
6.26688	0	122	236	20	138	307	45	122	238	53	118	269	29	5	8	-92	0	2	-107	-6	-11	34	4	2	55
6.38976	0	121	235	20	137	308	44	122	239	52	117	269	28	5	8	-92	0	1	-107	-6	-12	34	4	3	55
6.51264	0	121	232	19	138	306	46	122	235	53	117	267	30	5	8	-94	0	1	-106	-7	-12	35	5	4	50
6.63552	0	122	233	20	137	305	46	121	236	52	117	267	30	5	7	-93	-1	1	-106	-8	-11	35	4	3	51
6.7584	0	121	233	19	138	305	45	121	236	52	118	267	29	4	7	-93	0	2	-107	-6	-11	34	5	3	52
6.88128	0	121	233	19	138	306	46	122	236	52	118	268	28	5	8	-93	0	2	-107	-6	-12	35	5	3	54
7.00416	0	121	234	19	137	307	46	123	238	52	118	269	28	5	8	-92	0	2	-107	-6	-11	35	4	2	56
7.12704	0	121	233	21	138	305	44	122	237	51	118	268	28	5	8	-91	0	2	-106	-7	-11	34	4	2	53
7.24992	0	120	232	20	137	305	46	122	234	52	118	266	30	5	8	-94	0	1	-106	-7	-11	35	4	4	50
7.3728	0	121	232	19	138	304	46	121	236	52	118	266	30	4	7	-94	0	2	-107	-6	-11	35	4	3	53
7.49568	0	121	233	20	137	305	46	121	235	52	118	266	29	4	8	-92	0	2	-106	-6	-12	34	4	3	54
7.61856	0	121	233	19	137	305	46	122	237	52	117	267	28	4	8	-91	0	2	-106	-7	-12	33	4	4	55
7.74144	0	121	234	19	137	307	44	122	238	52	118	268	28	5	8	-92	0	2	-107	-7	-13	34	5	2	56
7.86432	0	121	232	20	138	304	45	121	234	52	118	266	28	3	8	-94	-1	1	-107	-7	-12	34	4	3	50
7.9872	0	120	231	19	137	303	46	122	234	52	117	266	30	5	8	-94	0	2	-106	-6	-12	34	4	2	50
8.11008	0	120	232	20	137	304	46	122	234	52	117	265	28	5	7	-94	0	1	-105	-6	-12	34	4	3	52
8.23296	0	120	232	19	137	304	46	121	234	52	118	265	29	5	7	-94	0	2	-106	-7	-11	34	4	3	53
8.35584	0	121	233	20	138	305	45	122	236	51	118	266	29	5	8	-93	0	2	-107	-6	-12	34	4	3	55
8.47872	0	122	235	20	138	305	44	122	238	52	119	267	29	5	7	-91	0	2	-105	-7	-12	34	4	3	57
8.6016	0	121	232	20	138	304	45	122	234	51	118	266	29	4	8	-93	0	2	-106	-6	-12	34	4	2	51
8.72448	0	120	230	20	137	303	46	121	233	52	117	264	29	4	8	-96	0	2	-106	-7	-12	34	4	3	50
8.84736	0	121	231	20	137	303	46	121	233	51	117	264	28	4	8	-95	0	1	-106	-7	-11	34	5	3	52
8.97024	0	121	231	20	137	303	46	121	233	52	117	264	29	4	8	-93	0	2	-105	-7	-12	34	4	3	53
9.09312	0	121	232	20	137	304	46	121	235	51	118	265	28	5	8	-93	0	1	-106	-7	-12	34	4	3	54
9.216	0	120	233	20	137	304	44	121	236	52	117	266	28	4	8	-93	0	2	-107	-6	-12	34	4	3	56
9.33888	0	120	231	20	137	302	44	121	233	51	118	264	28	4	8	-94	0	2	-106	-6	-11	33	4	4	51
9.46176	0	119	230	20	137	301	46	121	233	52	117	264	30	4	7	-94	-1	2	-104	-6	-11	35	4	2	50
9.58464	0	120	230	20	137	302	45	121	232	52	117	264	29	4	7	-93	0	2	-106	-7	-12	34	5	3	52
9.70752	0	121	231	19	136	303	46	121	233	51	118	264	28	4	7	-95	0	2	-106	-7	-11	34	4	3	54
9.8304	0	121	233	19	137	304	46	122	235	52	118	265	28	5	7	-93	0	2	-106	-7	-11	34	4	4	55
9.95328	0	120	234	19	138	304	44	122	236	52	117	265	28	5	8	-92	0	3	-106	-6	-13	34	4	3	56
10.0762	0	119	231	21	137	302	45	120	232	51	117	263	29	4	8	-94	-1	2	-105	-6	-12	34	4	3	51
10.199	0	119	230	21	136	300	46	121	232	51	117	262	30	4	7	-96	0	1	-105	-5	-13	34	4	3	51
10.3219	0	120	230	21	137	301	45	121	232	50	116	263	29	5	8	-95	0	1	-105	-6	-12	34	5	3	52
10.4448	0	120	230	19	138	302	46	121	233	52	116	262	29	6	8	-93	-1	2	-105	-6	-11	34	5	3	53
10.5677	0	120	232	20	137	303	45	121	234	52	118	264	29	4	8	-92	0	3	-106	-6	-12	34	5	3	55
10.6906	0	120	233	20	138	304	44	122	236	52	118	265	29	3	8	-93	-1	2	-107	-6	-12	34	4	3	57
10.8134	0	120	231	20	138	303	43	121	233	51	117	264	28	6	7	-93	0	1	-106	-7	-12	34	4	3	53
10.9363	0	120	229	20	136	301	45	120	232	52	117	263	30	5	7	-94	0	2	-104	-6	-11	34	4	4	50
11.0592	0	120	230	20	137	301	46	120	232	51	117	263	29	5	7	-94	0	1	-106	-7	-10	34	5	3	51
11.1821	0	120	230	19	138	301	46	120	232	51	117	262	29	5	8	-95	0	2	-106	-6	-11	34	4	3	53
11.305	0	120	232	20	138	302	45	121	234	51	117	264	29	5	9	-93	-1	2	-106	-6	-11	34	5	2	55
11.4278	0	121	232	20	137	304	45	121	235	51	118	265	29	4	9	-92	0	2	-106	-6	-11	34	4	3	56
11.5507	0	120	232	21	138	303	43	121	234	51	118	264	28	4	8	-93	0	2	-106	-6	-11	34	5	3	54
11.6736	0	120	230	20	136	301	46	121	231	51	117	262	30	5	8	-95	0	2	-105	-7	-12	34	4	3	49
11.7965	0	120	230	20	137	300	46	121	233	51	117	261	29	5	8	-93	0	2	-105	-6	-11	34	3	2	52
11.9194	0	120	230	19	137	301	46	121	232	51	117	262	28	5	8	-93	0	2	-105	-6	-12	34	5	2	53
12.0422	0	121	232	20	137	299	45	121	234	50	116	260	28	4	7	-93	0	1	-107	-6	-12	35	4	3	54
12.1651	0	120	233	22	137	300	45	121	236	50	117	262	27	5	8	-95	0	2	-106	-6	-12	35	4	2	56
12.288	0	122	233	23	137	301	43	121	234	50	117	262	28	5	8	-95	0	1	-106	-7	-12	34	4	2	54
12.4109	0	120	230	21	137	299	45	121	231	52	117	261	30	4	8	-95	0	2	-105	-6	-12	34	4	3	49
12.5338	0	121	231	21	137	299	45	121	231	51	117	260	29	5	8	-96	0	1	-106	-6	-11	35	4	2	52
12.6566	0	121	231	21	137	298	45	120	232	52	117	259	27	5	7	-97	0	2	-106	-7	-12	35	5	3	52
12.7795	0	121	233	21	137	298	45	121	234	51	117	258	27	5	8	-96	0	2	-106	-6	-12	34	4	2	54
12.9024	0	121	232	22	137	298	44	121	234	50	117	258	28	4	8	-95	0	2	-107	-7	-12	33	4	3	56
13.0253	0	121	234	23	136	296	42	121	234	50	117	257	27	4	8	-97	0	2	-107	-7	-12	34	4	2	55
13.1482	0	120	229	22	136	294	44	121	230	50	116	254	29	5	8	-101	0	2	-107	-7	-12	34	4	3	50
13.271	0	121	229	21	137	294	45	120	230	51	117	255	29	5	8	-99	-1	1	-107	-6	-11	34	4	3	51
13.3939	0	120	228	22	137	294	46	121	230	50	118	255	28	5	9	-98	-1	2	-106	-7	-11	34	4	4	53
13.5168	0	121	229	22	137	295	45	122	231	49	117	257	28	4	8	-97	0	2	-107	-7	-11	34	5	4	54
13.6397	0	121	231	21	137	297	44	121	232	49	116	257	27	5	8	-95	-1	2	-107	-7	-11	33	5	2	56
13.7626	0	121	232	21	138	300	43	121	233	49	117	257	27	5	7	-93	0	0	-106	-6	-11	33	4	2	56
13.8854	0	120	229	22	137	295	44	121	229	49	117	256	29	4	7	-94	0	1	-106	-7	-11	33	4	3	51
14.0083	0	121	229	22	137	295	45	121	230	50	117	256	29	4	8	-95	0	2	-105	-6	-11	33	5	3	51
14.1312	0	121	229	21	137	297	45	121	230	49	117	256	28	4	8	-95	0	2	-106	-6	-13	33	4	2	53
14.2541	0	120	230	21	137	297	45	121	232	49	117	257	29	5	7	-93	-1	2	-106	-6	-12	33	4	3	54
14.377	0	120	231	21	137	298	44	122	233	50	117	258	28	4	9	-92	0	2	-106	-8	-12	33	4	3	56
14.4998	0	121	232	21	137	300	44	122	234	50	118	259	26	4	8	-94	0	0	-107	-7	-12	33	5	2	56
14.6227	0	121	230	22	137	297	44	120	230	49	117	258	28	5	7	-96	0	2	-106	-6	-11	33	4	3	51
14.7456	0	121	230	21	137	298	45	122	231	50	116	258	28	4	8	-93	0	1	-104	-7	-11	33	5	2	52
14.8685	0	120	231	21	137	298	45	121	232	50	117	258	27	5	8	-93	-1	1	-105	-6	-12	33	4	3	53
14.9914	0	121	232	21	138	301	45	122	234	50	117	260	28	5	8	-94	0	1	-106	-7	-12	33	5	4	55
15.1142	0	121	233	20	138	305	45	122	235	51	117	260	27	4	8	-92	0	0	-106	-6	-12	33	5	1	57
15.2371	0	121	232	21	138	303	43	121	234	50	117	262	27	4	8	-91	0	0	-105	-8	-12	33	4	2	54
15.36	0	120	229	20	137	301	46	122	232	50	118	262	30	4	7	-94	0	2	-104	-7	-12	32	4	2	49
15.4829	0	121	230	20	138	303	45	122	232	50	117	262	29	4	8	-93	-1	3	-104	-7	-11	33	4	3	52
15.6058	0	120	230	19	137	304	45	121	233	50	118	262	28	5	8	-93	-1	0	-104	-6	-12	33	4	2	53
15.7286	0	120	232	20	137	307	45	122	234	51	118	263	29	5	8	-91	-1	0	-105	-7	-12	33	5	1	55
15.8515	0	122	234	20	138	309	45	123	237	51	118	265	27	5	8	-90	0	0	-105	-7	-12	32	5	1	57
15.9744	0	122	233	21	138	304	44	121	233	50	118	265	27	4	8	-93	0	1	-106	-6	-12	33	4	3	52
16.0973	0	122	232	21	137	302	45	122	234	51	117	263	30	5	7	-94	0	3	-106	-6	-12	34	5	3	50
16.2202	0	122	233	21	139	300	44	122	234	51	118	262	28	4	8	-93	0	2	-105	-7	-12	35	5	3	52
16.343	0	122	233	21	138	299	45	122	234	52	118	259	28	5	8	-95	-1	2	-106	-7	-12	34	5	3	52
16.4659	0	122	234	22	137	297	45	122	236	51	117	258	27	5	8	-95	-1	1	-107	-6	-12	34	4	3	54
16.5888	0	122	234	22	138	297	43	123	235	51	116	257	28	5	8	-96	0	1	-107	-7	-12	34	4	3	53
16.7117	0	122	231	22	137	294	44	122	233	51	117	255	28	5	8	-97	0	2	-106	-6	-11	34	4	3	51
16.8346	0	122	232	22	137	294	44	122	232	50	117	255	28	4	7	-98	0	1	-106	-7	-11	34	4	3	52
16.9574	0	122	230	21	136	299	46	121	232	51	117	260	28	4	8	-100	0	0	-105	-6	-11	34	5	0	53
17.0803	0	121	231	21	138	304	46	121	233	51	119	267	29	5	7	-96	0	-2	-105	-8	-12	33	4	-1	54
17.2032	0	121	232	21	138	305	44	120	234	50	118	262	28	5	8	-92	-1	0	-105	-6	-10	32	4	0	54
17.3261	0	120	229	22	137	299	45	120	231	50	117	259	30	5	7	-95	0	2	-105	-7	-11	32	4	3	50
17.449	0	121	230	22	136	298	45	121	231	50	117	258	29	4	8	-97	-1	2	-106	-6	-12	33	5	3	51
17.5718	0	121	230	22	137	297	45	120	232	50	116	257	27	5	9	-97	0	2	-105	-6	-12	33	4	3	51
17.6947	0	122	230	22	137	297	44	121	231	50	116	257	29	5	8	-97	0	1	-105	-7	-11	33	5	3	53
17.8176	0	121	231	22	137	296	43	121	234	51	117	258	27	5	7	-96	0	2	-106	-6	-11	33	4	3	54
17.9405	0	120	229	23	135	293	43	121	229	50	117	255	28	4	7	-100	0	1	-106	-7	-11	32	5	3	50
18.0634	0	120	229	22	137	292	45	121	229	49	117	253	29	5	8	-100	0	1	-106	-7	-11	32	5	3	49
18.1862	0	121	229	22	136	293	45	121	229	49	116	254	28	4	8	-97	0	2	-105	-6	-11	33	3	4	51
18.3091	0	120	229	22	137	293	45	121	229	49	117	253	28	4	8	-98	-1	1	-106	-7	-12	32	5	3	52
18.432	0	121	229	22	136	293	44	121	231	49	116	254	29	4	8	-98	0	2	-107	-6	-12	32	4	3	54
18.5549	0	120	230	23	136	292	43	121	230	48	117	252	28	5	8	-97	0	2	-106	-6	-11	32	4	3	53
18.6778	0	120	228	22	136	289	44	120	228	49	116	251	29	5	8	-99	0	2	-105	-6	-11	32	5	3	50
18.8006	0	120	228	23	136	290	44	121	228	48	116	250	30	5	7	-99	0	1	-106	-6	-11	32	3	3	51
18.9235	0	120	228	23	135	289	45	120	227	47	115	250	28	4	7	-100	-1	2	-105	-7	-11	31	4	3	52
19.0464	0	120	228	22	135	290	44	120	228	48	117	251	28	4	8	-99	0	1	-107	-6	-10	31	4	3	54
19.1693	0	121	229	23	136	292	44	120	231	48	116	253	27	4	8	-97	0	2	-106	-6	-11	32	4	3	56
19.2922	0	120	228	23	136	290	44	120	228	47	115	251	27	4	7	-100	0	1	-106	-7	-12	31	5	3	52
19.415	0	120	227	22	136	289	45	120	227	47	116	251	29	5	8	-102	0	1	-106	-6	-11	31	4	3	51
19.5379	0	120	227	21	136	288	45	119	228	47	116	250	28	5	8	-100	0	1	-106	-7	-11	31	4	2	52
19.6608	0	120	226	22	135	289	45	120	227	48	116	249	27	4	8	-98	0	2	-105	-6	-12	30	3	3	53
19.7837	0	119	228	23	136	289	44	120	228	48	115	250	28	4	7	-97	0	2	-105	-6	-12	31	4	3	54
19.9066	0	120	228	23	136	289	43	120	228	47	116	249	27	4	8	-98	-1	2	-106	-7	-11	31	5	3	53
20.0294	0	120	226	23	136	286	44	120	225	46	115	247	29	4	7	-100	0	2	-105	-6	-11	31	5	3	51
20.1523	0	120	226	22	135	287	44	120	226	46	115	248	29	5	7	-100	0	1	-106	-6	-10	30	6	3	52
20.2752	0	119	226	22	134	287	45	120	227	47	116	247	28	4	7	-100	-1	1	-106	-7	-11	31	4	3	52
20.3981	0	120	227	22	136	288	45	120	228	47	115	248	28	4	8	-99	0	2	-106	-6	-12	31	4	3	54
20.521	0	121	228	22	135	288	44	120	229	48	115	249	28	5	8	-98	0	2	-106	-7	-11	31	5	3	55
20.6438	0	120	226	23	136	287	43	121	227	47	116	248	28	4	8	-99	0	2	-105	-7	-11	30	4	4	52
20.7667	0	120	225	22	135	285	43	119	224	46	115	245	29	5	7	-101	-1	1	-105	-7	-11	29	5	3	50
20.8896	0	120	225	22	135	285	44	120	225	46	114	245	28	5	8	-102	0	2	-105	-6	-11	31	5	2	52
21.0125	0	120	226	22	135	284	44	119	225	47	114	245	28	4	8	-102	0	2	-105	-6	-11	30	4	3	52
21.1354	0	120	226	23	135	284	44	120	227	47	115	246	27	5	8	-100	-1	1	-106	-7	-11	30	5	2	54
21.2582	0	121	228	23	135	283	42	121	228	46	115	246	27	4	7	-100	0	1	-107	-6	-12	30	4	2	55
21.3811	0	120	225	23	135	282	42	121	225	45	114	244	28	4	8	-102	-1	2	-107	-6	-12	30	3	3	51
21.504	0	119	225	22	135	282	43	120	223	46	115	243	29	5	7	-102	-1	1	-106	-6	-11	31	4	3	51
21.6269	0	120	225	22	135	282	43	120	224	46	114	243	28	5	7	-102	0	2	-106	-6	-11	30	4	2	52
21.7498	0	120	226	21	134	282	45	120	225	46	114	242	28	4	7	-102	-1	2	-105	-7	-10	30	4	3	53
21.8726	0	121	226	22	135	281	44	121	226	46	115	243	27	5	8	-101	0	2	-106	-6	-10	30	5	3	54
21.9955	0	121	226	23	136	283	43	120	226	45	115	243	27	4	7	-100	0	2	-105	-6	-11	30	3	3	55
22.1184	0	119	223	21	135	285	44	119	224	45	115	243	28	5	7	-103	0	1	-105	-6	-11	29	4	2	53
22.2413	0	119	225	19	135	290	45	119	226	48	114	246	29	4	8	-97	0	0	-105	-7	-10	29	4	2	53
22.3642	0	120	226	18	136	291	47	120	229	48	115	253	30	4	8	-88	0	-3	-104	-6	-11	31	4	-1	53
22.487	0	119	229	24	136	295	47	121	232	42	116	257	29	5	8	-90	0	-2	-105	-7	-11	25	4	0	57
22.6099	0	120	231	19	137	299	45	121	234	50	117	261	29	4	8	-86	0	-2	-107	-7	-12	32	5	-2	59
22.7328	0	119	232	20	137	302	43	121	235	49	118	261	27	4	8	-87	-1	0	-108	-6	-11	32	4	0	57
22.8557	0	119	229	20	137	300	47	121	229	50	117	259	30	5	7	-91	-2	0	-107	-6	-11	33	5	3	51
22.9786	0	121	230	19	137	303	45	120	232	51	117	257	29	4	7	-91	0	0	-107	-7	-11	34	5	0	53
23.1014	0	120	230	20	137	303	47	120	233	51	117	261	29	5	8	-91	0	1	-107	-7	-12	34	4	2	54
23.2243	0	121	232	20	137	305	46	122	234	51	117	260	28	5	8	-92	0	0	-107	-7	-11	34	4	1	56
23.3472	0	121	233	19	137	307	45	122	236	52	117	262	28	5	9	-92	0	0	-108	-7	-12	34	5	0	58
23.4701	0	121	233	21	139	307	43	121	236	51	117	264	27	5	8	-91	0	1	-107	-7	-12	34	4	1	56
23.593	0	121	231	20	137	304	46	121	233	52	118	263	29	5	8	-93	0	1	-107	-6	-13	35	4	4	52
23.7158	0	120	231	19	137	306	47	121	234	52	116	264	29	4	7	-93	-1	0	-107	-7	-11	34	4	2	54
23.8387	0	121	232	20	138	307	46	122	234	52	117	264	28	5	9	-94	0	1	-108	-7	-13	35	4	2	54
23.9616	0	121	233	20	137	309	46	121	234	52	118	265	28	5	8	-92	0	0	-107	-7	-12	35	4	1	55
24.0845	0	121	234	19	139	312	45	122	238	53	118	265	28	5	7	-92	0	0	-107	-6	-12	34	4	1	57
24.2074	0	121	234	20	138	310	45	122	236	52	118	266	27	4	8	-92	0	1	-107	-6	-12	34	5	2	54
24.3302	0	121	231	20	137	305	46	121	235	53	118	265	29	5	8	-93	0	3	-107	-6	-12	35	5	3	52
24.4531	0	121	232	20	138	307	46	121	235	53	117	265	28	5	7	-92	0	2	-107	-7	-11	35	4	4	54
24.576	0	120	233	20	138	307	46	122	236	52	118	265	28	5	8	-93	0	2	-107	-7	-12	35	4	3	54
24.6989	0	122	235	20	138	308	45	122	237	52	118	267	28	4	8	-92	0	1	-108	-6	-12	34	5	4	56
24.8218	0	121	236	20	138	310	44	122	238	52	117	269	27	5	8	-92	0	1	-108	-6	-12	35	4	3	57
24.9446	0	121	233	20	137	307	45	121	235	52	118	266	29	5	7	-93	-1	2	-107	-6	-12	35	4	3	52
25.0675	0	122	233	21	137	310	46	123	235	52	118	266	28	5	8	-93	-1	1	-107	-7	-11	35	4	3	53
25.1904	0	121	233	21	138	310	46	121	235	52	118	269	28	4	7	-93	0	2	-107	-7	-11	35	5	3	54
25.3133	0	121	234	20	138	310	46	121	236	53	118	269	28	4	8	-93	-1	2	-108	-6	-12	34	4	3	54
25.4362	0	120	236	20	137	310	46	122	239	52	118	271	28	5	8	-91	0	2	-107	-7	-12	34	4	3	56
25.559	0	122	236	21	137	308	44	122	237	52	118	269	27	4	8	-92	0	2	-107	-6	-12	34	4	3	55
25.6819	0	122	233	20	136	305	46	121	236	53	118	265	29	5	7	-95	-1	2	-107	-6	-12	35	5	3	51
25.8048	0	121	232	21	137	305	46	122	234	52	118	264	28	5	8	-94	0	1	-107	-7	-11	34	5	3	52
25.9277	0	120	233	19	137	305	45	121	235	53	118	265	28	4	7	-92	0	2	-107	-5	-12	34	4	3	53
26.0506	0	120	234	20	137	307	45	121	237	52	117	267	28	4	8	-92	0	2	-108	-6	-12	34	4	3	56
26.1734	0	121	235	19	137	306	43	123	239	53	118	267	27	4	8	-91	0	1	-108	-7	-12	33	4	3	56
26.2963	0	120	233	21	137	304	44	121	236	52	117	264	27	5	7	-93	0	2	-107	-7	-12	34	5	2	51
26.4192	0	122	232	21	137	303	45	122	234	53	117	264	28	5	8	-93	0	2	-107	-7	-12	35	5	2	51
26.5421	0	121	233	20	137	305	45	121	235	52	117	264	28	5	7	-92	0	1	-106	-7	-12	34	5	3	53
26.665	0	121	234	19	137	306	45	122	236	53	117	265	28	5	7	-93	0	2	-108	-7	-12	35	4	3	55
26.7878	0	121	235	19	137	307	45	122	238	52	118	269	28	5	8	-91	0	0	-108	-7	-12	34	4	0	57
26.9107	0	121	235	21	137	308	43	121	237	52	118	267	27	5	8	-92	0	2	-107	-7	-12	34	5	3	54
27.0336	0	121	233	20	137	307	47	122	235	53	117	266	28	4	8	-94	-1	2	-106	-7	-13	34	4	2	51
27.1565	0	121	232	20	137	308	46	121	236	53	117	267	27	4	8	-94	0	3	-107	-7	-12	34	5	2	53
27.2794	0	121	233	20	137	308	45	121	236	52	117	268	29	4	8	-93	0	2	-107	-7	-12	34	5	2	53
27.4022	0	121	235	19	138	311	46	121	237	54	118	270	28	5	9	-91	0	1	-107	-7	-12	34	4	3	56
27.5251	0	121	236	21	138	309	44	121	238	51	117	270	27	4	7	-91	0	2	-107	-7	-11	34	4	3	55
27.648	0	120	232	20	138	309	45	120	235	53	118	268	29	5	8	-95	0	2	-107	-6	-12	35	5	3	51
27.7709	0	121	234	20	137	309	46	122	236	53	117	269	29	5	8	-93	0	2	-107	-7	-12	34	4	3	53
27.8938	0	121	234	21	137	308	45	121	237	53	118	269	28	4	7	-92	0	1	-107	-7	-11	35	4	3	54
28.0166	0	122	235	20	138	309	45	121	238	53	118	269	27	5	8	-91	-1	2	-108	-6	-12	34	4	3	56
28.1395	0	121	236	21	137	309	43	122	238	52	118	269	26	5	8	-92	-1	2	-108	-7	-13	35	5	3	57
28.2624	0	121	233	20	137	308	45	121	235	52	118	267	28	5	7	-94	0	3	-107	-7	-12	34	5	4	51
28.3853	0	121	233	20	139	309	46	121	235	53	118	268	29	5	7	-93	0	2	-107	-7	-11	34	4	3	52
28.5082	0	121	233	19	138	309	45	121	236	53	118	268	27	5	8	-93	-1	2	-108	-6	-12	34	5	3	53
28.631	0	121	233	19	138	310	46	122	236	53	117	270	28	6	7	-93	0	2	-108	-7	-12	34	4	4	55
28.7539	0	122	235	20	138	311	45	122	239	52	118	271	27	5	7	-91	-1	2	-108	-7	-12	34	4	3	56
28.8768	0	120	234	21	137	310	45	121	236	52	118	269	28	5	8	-92	0	1	-108	-7	-12	34	5	3	52
28.9997	0	120	232	19	138	308	46	121	235	53	117	268	28	5	8	-94	0	1	-108	-6	-12	35	5	3	51
29.1226	0	121	233	20	137	308	45	122	235	53	117	269	29	5	8	-94	0	1	-109	-6	-11	34	4	4	53
29.2454	0	121	234	19	137	307	44	122	236	53	118	267	28	5	9	-93	0	3	-108	-7	-12	34	4	4	54
29.3683	0	121	235	20	137	309	45	121	238	52	117	269	27	5	9	-90	-1	2	-107	-7	-13	34	4	3	56
29.4912	0	122	235	20	136	309	44	122	238	52	117	270	27	5	8	-92	-1	2	-107	-7	-12	34	4	3	55
29.6141	0	121	233	20	136	308	46	122	236	53	116	267	28	5	8	-95	0	2	-108	-7	-11	35	5	3	51
29.737	0	121	234	19	137	308	45	122	237	53	117	268	28	4	7	-93	-1	2	-108	-7	-12	34	3	3	53
29.8598	0	121	233	19	137	308	45	122	237	53	118	268	28	5	8	-92	-1	1	-107	-7	-13	34	5	3	52
29.9827	0	121	235	20	137	308	45	122	238	53	117	269	28	4	7	-92	0	2	-108	-6	-12	34	4	3	55
30.1056	0	121	235	20	137	308	44	122	239	52	118	269	27	4	8	-93	-1	2	-107	-6	-12	33	3	3	55
30.2285	0	121	233	20	137	307	46	122	237	53	117	267	29	5	7	-95	0	1	-107	-7	-12	34	4	3	51
30.3514	0	122	235	20	137	306	45	122	238	53	117	267	29	5	8	-93	0	2	-107	-7	-12	35	4	3	52
30.4742	0	121	235	20	137	306	45	122	237	53	117	268	28	4	8	-94	0	2	-107	-7	-12	34	5	3	54
30.5971	0	122	236	19	137	306	45	122	239	53	117	268	28	4	8	-93	-1	1	-108	-7	-12	34	5	3	55
30.72	0	122	236	20	137	308	43	122	241	53	116	268	28	6	8	-92	0	2	-108	-6	-13	34	4	4	57
30.8429	0	122	235	21	137	307	44	121	237	53	117	267	28	4	8	-93	0	2	-107	-6	-12	35	4	3	51
30.9658	0	121	234	20	136	305	46	122	237	53	117	266	29	5	8	-95	0	2	-107	-7	-12	34	4	3	52
31.0886	0	122	235	20	137	306	45	122	238	52	117	266	28	5	8	-94	0	3	-107	-6	-12	34	5	3	53
31.2115	0	121	235	19	137	306	46	122	238	54	118	266	29	4	8	-93	0	2	-108	-6	-12	34	5	4	54
31.3344	0	121	235	20	136	306	44	122	240	53	118	267	28	4	8	-92	-1	3	-107	-6	-12	34	4	3	55
31.4573	0	122	237	20	138	307	43	122	241	53	117	268	28	4	8	-93	0	1	-108	-6	-12	34	4	4	55
31.5802	0	122	234	20	137	305	45	122	237	53	117	266	28	4	8	-94	0	2	-107	-7	-12	34	5	3	50
31.703	0	121	235	19	137	306	45	122	239	54	117	265	28	5	7	-93	0	2	-108	-7	-12	35	5	2	52
31.8259	0	121	234	20	137	305	45	122	238	52	117	266	28	5	8	-93	-1	2	-108	-6	-12	34	4	2	53
31.9488	0	121	236	20	137	306	45	122	240	53	117	266	28	4	8	-92	-1	2	-108	-7	-12	35	4	3	54
32.0717	0	122	237	19	137	307	45	123	243	53	117	268	27	5	8	-93	0	3	-109	-7	-11	34	4	3	56
32.1946	0	122	237	20	137	308	43	123	241	53	117	267	27	6	7	-91	0	2	-107	-7	-12	34	4	3	55
32.3174	0	122	236	20	136	306	46	122	240	53	117	266	29	4	8	-94	0	1	-108	-7	-13	35	5	3	51
32.4403	0	122	236	19	137	306	46	122	240	54	117	266	28	5	8	-94	-1	2	-108	-7	-12	34	5	3	53
32.5632	0	121	236	19	136	306	46	122	240	53	117	267	29	5	8	-94	0	2	-108	-6	-12	34	4	3	54
32.6861	0	122	236	20	137	308	45	122	241	53	117	267	28	4	9	-92	0	1	-109	-7	-13	34	4	3	55
32.809	0	122	237	20	137	307	44	123	242	53	117	269	28	5	7	-91	0	2	-108	-6	-12	34	5	3	55
32.9318	0	122	238	19	136	308	43	122	242	54	118	268	28	5	8	-92	0	1	-109	-7	-13	34	4	3	56
33.0547	0	122	235	20	137	305	46	122	239	54	118	266	28	5	8	-94	0	2	-107	-6	-12	34	4	2	52
33.1776	0	121	235	20	137	306	45	123	240	53	116	267	28	5	8	-93	0	2	-108	-6	-11	34	5	3	53
33.3005	0	121	236	20	137	306	44	122	240	53	117	266	28	5	8	-93	0	2	-109	-7	-13	34	4	3	53
33.4234	0	123	236	20	137	306	45	122	242	53	117	267	28	4	7	-93	0	2	-108	-7	-12	35	5	3	55
33.5462	0	121	238	20	137	307	45	123	243	53	117	267	27	4	8	-92	0	1	-108	-7	-12	35	4	3	56
33.6691	0	122	238	22	137	306	43	123	242	52	117	267	28	4	8	-91	0	3	-109	-7	-12	34	4	3	55
33.792	0	121	235	20	137	303	44	122	240	53	117	265	28	5	8	-94	0	2	-108	-7	-12	34	4	3	52
33.9149	0	122	237	21	137	304	44	122	241	53	118	264	28	5	7	-94	0	2	-109	-6	-12	34	5	3	53
34.0378	0	122	237	20	137	304	44	122	241	54	117	264	27	4	8	-95	0	1	-109	-8	-12	34	5	3	54
34.1606	0	122	238	19	137	305	44	123	240	53	117	266	28	5	8	-93	0	2	-110	-6	-13	34	4	3	55
34.2835	0	121	238	20	137	305	44	122	242	53	118	267	28	5	8	-92	-1	2	-110	-7	-12	34	5	3	56
34.4064	0	122	238	21	137	306	43	123	242	53	116	267	27	5	8	-93	-1	2	-110	-8	-12	34	4	4	56
34.5293	0	121	235	21	137	303	45	122	238	53	116	264	27	5	8	-96	0	2	-109	-7	-13	35	4	3	51
34.6522	0	121	235	20	136	303	45	122	237	54	117	264	28	4	8	-94	0	2	-109	-7	-12	35	3	3	52
34.775	0	122	235	20	137	304	45	121	238	53	117	264	28	4	7	-94	-1	2	-110	-7	-12	34	4	4	53
34.8979	0	121	235	20	137	304	44	122	238	53	116	264	27	4	8	-94	0	2	-110	-7	-12	34	5	2	54
35.0208	0	121	237	20	137	305	45	122	240	54	117	267	28	4	7	-93	0	1	-110	-7	-12	34	4	2	55
35.1437	0	122	236	20	138	306	43	122	240	53	117	267	27	5	8	-92	0	1	-110	-6	-12	34	4	2	56
35.2666	0	121	233	21	136	305	44	121	237	52	116	266	28	5	7	-94	0	2	-109	-7	-12	34	5	3	51
35.3894	0	120	232	20	137	306	45	120	236	53	117	266	28	4	7	-94	0	2	-110	-7	-13	34	4	3	52
35.5123	0	121	233	20	137	306	45	121	235	53	117	266	28	5	7	-94	0	2	-109	-8	-12	34	4	3	52
35.6352	0	120	233	20	137	306	45	121	235	54	117	267	28	4	7	-92	-1	2	-109	-6	-12	34	4	3	54
35.7581	0	120	233	19	137	307	44	121	238	53	117	268	28	5	7	-91	0	2	-109	-7	-13	34	4	3	56
35.881	0	121	234	19	138	308	44	120	238	53	118	268	28	5	8	-92	0	1	-111	-7	-12	34	4	4	57
36.0038	0	121	234	21	137	309	42	121	237	52	117	269	28	4	7	-93	0	2	-109	-7	-12	34	4	3	54
36.1267	0	120	233	20	137	307	45	120	234	53	117	268	29	4	7	-93	0	2	-108	-6	-12	34	4	3	51
36.2496	0	120	233	20	137	308	44	121	235	52	118	270	28	6	7	-93	-1	1	-109	-6	-12	34	5	3	52
36.3725	0	120	233	20	137	308	46	121	236	53	117	269	28	5	8	-93	0	2	-110	-6	-11	34	4	3	53
36.4954	0	120	233	19	137	309	45	120	237	53	118	270	28	6	8	-92	0	2	-109	-7	-12	34	4	4	55
36.6182	0	120	235	19	137	309	45	121	238	53	118	271	28	5	7	-91	-1	2	-109	-7	-12	33	4	4	57
36.7411	0	120	235	20	137	309	43	121	237	52	117	271	28	5	7	-91	0	3	-109	-7	-11	34	5	3	54
36.864	0	120	232	20	137	308	46	120	235	53	118	268	29	5	7	-94	-1	2	-109	-7	-12	34	4	3	51
36.9869	0	121	233	19	137	308	45	120	236	53	117	268	28	5	8	-94	-1	1	-109	-5	-12	35	4	3	53
37.1098	0	120	232	19	137	307	45	121	235	53	117	268	29	5	8	-93	0	1	-109	-7	-12	35	4	3	53
37.2326	0	121	233	19	137	309	44	121	236	53	118	270	29	5	7	-92	0	2	-108	-7	-13	33	5	4	55
37.3555	0	120	235	20	137	310	45	121	238	54	117	271	28	4	8	-93	0	2	-110	-6	-12	34	4	4	56
37.4784	0	120	234	20	137	309	43	121	237	52	118	269	27	4	8	-93	-1	2	-109	-6	-12	35	4	3	52
37.6013	0	120	231	20	137	307	46	120	234	53	117	268	29	5	8	-94	0	2	-108	-6	-12	35	4	3	50
37.7242	0	120	232	20	137	307	45	119	234	53	117	268	29	6	7	-94	-1	2	-109	-7	-12	35	4	3	51
37.847	0	120	231	20	136	308	45	121	233	53	117	269	28	4	8	-95	0	2	-109	-7	-12	35	4	3	52
37.9699	0	120	232	20	137	308	45	121	235	53	118	269	28	5	8	-94	0	2	-110	-7	-12	34	4	3	54
38.0928	0	120	233	19	137	309	44	121	236	53	117	270	28	4	8	-92	-1	3	-110	-7	-12	34	5	3	55
38.2157	0	120	232	20	137	307	44	120	235	52	118	268	28	4	7	-93	-1	2	-109	-6	-12	35	3	3	53
38.3386	0	120	231	20	136	305	45	120	232	53	117	267	28	5	7	-96	-1	2	-109	-6	-12	35	4	3	51
38.4614	0	121	230	20	137	306	45	120	233	53	117	266	28	5	8	-96	-1	3	-108	-7	-11	35	5	3	52
38.5843	0	120	231	20	137	305	46	120	232	53	116	266	29	4	8	-94	0	2	-109	-7	-12	34	5	4	52
38.7072	0	120	231	20	136	306	45	121	235	53	117	267	28	4	7	-93	-1	2	-109	-6	-11	35	4	3	54
38.8301	0	120	232	21	136	307	44	121	235	53	117	268	28	5	8	-94	0	1	-110	-7	-11	34	4	3	55
38.953	0	120	232	20	136	307	44	120	234	52	117	267	28	4	8	-94	0	2	-110	-7	-11	34	4	4	54
39.0758	0	119	230	19	136	305	45	119	232	54	117	265	28	5	7	-95	0	2	-109	-7	-11	34	5	3	51
39.1987	0	119	229	20	137	305	45	120	232	53	116	266	29	5	8	-95	0	2	-109	-7	-11	35	4	3	52
39.3216	0	120	231	20	137	304	45	120	233	52	116	266	28	5	7	-96	0	2	-110	-7	-12	34	5	4	52
39.4445	0	120	231	20	136	305	45	120	234	52	116	266	29	5	8	-95	-1	1	-110	-6	-11	35	4	2	54
39.5674	0	120	232	20	137	306	45	120	235	53	117	267	29	4	8	-94	0	2	-109	-6	-11	35	4	3	55
39.6902	0	120	232	20	136	307	43	120	234	52	116	268	27	4	8	-93	0	2	-109	-7	-12	34	4	3	55
39.8131	0	119	229	21	137	305	46	120	232	51	117	266	28	5	8	-96	0	2	-109	-6	-11	33	4	3	51
39.936	0	120	230	20	136	304	45	121	233	52	117	266	29	4	8	-96	0	1	-110	-6	-12	34	4	2	53
40.0589	0	119	230	20	136	304	45	120	232	53	116	266	28	5	8	-95	0	1	-109	-7	-11	34	5	3	53
40.1818	0	119	232	20	136	305	45	119	234	53	116	266	29	5	8	-95	0	2	-109	-7	-11	34	4	3	54
40.3046	0	120	232	20	136	307	45	119	235	53	117	268	28	5	8	-94	-1	2	-110	-6	-12	34	4	3	56
40.4275	0	120	232	21	136	307	43	120	234	52	117	268	27	4	7	-94	0	1	-110	-7	-12	34	5	4	54
40.5504	0	120	230	20	136	305	45	119	232	53	116	265	29	4	8	-95	0	2	-109	-6	-12	33	5	3	51
40.6733	0	120	230	20	136	306	44	120	233	52	117	267	29	4	8	-95	0	1	-109	-6	-12	34	4	3	53
40.7962	0	120	231	20	137	306	45	120	233	52	116	267	29	4	8	-96	0	2	-110	-6	-12	35	4	3	53
40.919	0	122	232	20	137	306	45	120	235	52	116	268	29	4	8	-94	0	1	-110	-7	-12	35	4	4	54
41.0419	0	120	233	19	137	307	45	121	237	53	117	267	28	5	7	-93	0	1	-110	-6	-12	34	4	3	56
41.1648	0	121	233	21	136	306	43	120	235	52	118	267	27	5	8	-94	-1	2	-110	-6	-12	34	4	3	54
41.2877	0	120	231	21	136	303	45	120	233	52	116	265	29	5	7	-96	0	1	-109	-7	-12	34	5	3	50
41.4106	0	120	232	21	136	304	45	120	233	52	117	265	29	4	8	-96	-1	2	-109	-6	-10	35	4	3	53
41.5334	0	120	231	21	136	304	45	120	234	52	116	264	28	5	8	-95	0	2	-110	-7	-12	34	4	3	53
41.6563	0	119	232	20	135	305	44	120	234	52	116	266	28	4	7	-95	0	2	-109	-6	-11	34	4	3	54
41.7792	1	121	233	20	135	306	45	121	237	53	116	267	28	5	8	-94	0	2	-110	-6	-12	34	4	3	56
41.9021	0	120	233	21	136	307	43	121	236	52	117	267	27	5	7	-94	0	2	-110	-6	-12	34	3	3	56
42.025	0	119	231	21	137	305	45	120	233	52	116	267	29	5	8	-95	0	1	-108	-6	-12	33	3	3	52
42.1478	0	120	231	21	136	305	45	121	233	53	116	266	29	5	8	-95	0	2	-110	-6	-12	35	5	3	52
42.2707	0	120	231	21	136	305	46	120	233	52	117	266	28	5	8	-95	0	2	-109	-7	-12	34	4	3	53
42.3936	0	121	232	20	136	306	44	120	235	53	116	267	29	4	9	-94	0	1	-110	-6	-12	35	5	3	55
42.5165	0	121	232	21	137	307	45	120	236	53	116	268	28	5	8	-93	0	2	-110	-6	-12	34	4	3	56
42.6394	0	121	234	21	137	308	43	121	236	51	117	268	28	5	8	-93	0	1	-111	-7	-12	33	4	3	56
42.7622	0	120	231	22	136	306	45	120	234	51	117	267	28	5	7	-96	0	2	-110	-7	-11	34	5	3	52
42.8851	0	120	232	20	137	306	46	120	234	53	116	266	29	5	8	-96	0	2	-110	-7	-12	34	5	3	52
43.008	0	120	233	20	136	306	45	121	234	52	117	266	28	4	8	-94	-1	1	-110	-6	-11	34	3	2	53
43.1309	0	120	233	20	137	307	45	121	236	53	117	269	28	5	8	-94	0	3	-110	-6	-12	35	4	3	54
43.2538	0	121	234	19	137	309	45	121	238	53	116	269	28	5	7	-93	0	2	-111	-7	-13	34	4	3	56
43.3766	0	121	234	21	137	309	43	121	238	52	117	270	29	5	8	-93	0	2	-110	-7	-11	34	4	3	56
43.4995	0	120	233	21	136	306	45	120	235	53	117	268	29	4	7	-94	0	2	-110	-6	-11	35	4	2	51
43.6224	0	120	232	20	136	308	44	120	235	53	117	268	29	4	7	-94	0	2	-110	-6	-12	34	5	3	53
43.7453	0	120	233	20	136	307	45	121	235	53	117	269	28	5	8	-94	-1	2	-110	-7	-12	34	4	3	54
43.8682	0	120	233	20	137	308	45	121	237	53	116	268	28	5	8	-93	0	3	-110	-7	-11	34	4	3	55
43.991	0	121	235	20	137	309	44	121	239	53	117	271	29	4	9	-92	0	2	-110	-6	-12	34	4	3	57
44.1139	0	121	237	20	137	310	43	120	240	52	117	271	28	4	8	-92	0	2	-111	-7	-12	34	4	3	57
44.2368	0	122	233	21	137	307	45	121	235	53	117	269	28	4	7	-95	-1	1	-109	-7	-11	35	5	3	52
44.3597	0	121	233	20	137	308	46	122	236	54	116	269	28	4	8	-95	-1	2	-110	-6	-12	35	4	3	51
44.4826	0	120	233	20	137	307	45	120	237	53	118	269	28	5	9	-94	0	1	-109	-7	-12	35	4	3	55
44.6054	0	121	234	20	137	309	44	121	237	53	117	270	28	5	8	-94	-1	1	-111	-7	-12	34	5	4	55
44.7283	0	122	236	20	138	308	45	121	239	53	117	270	29	5	8	-93	0	2	-110	-6	-12	34	4	3	56
44.8512	0	121	236	20	137	310	44	122	240	53	117	273	28	5	9	-93	-1	1	-111	-7	-11	35	4	3	57
44.9741	0	121	235	20	137	309	44	121	238	53	117	270	28	5	7	-93	0	2	-110	-7	-12	35	5	3	52
45.097	0	120	234	20	137	308	45	122	237	54	117	270	29	5	8	-94	0	1	-111	-7	-12	35	5	2	51
45.2198	0	121	234	20	137	309	45	121	238	53	118	270	28	5	8	-95	0	1	-110	-7	-12	35	5	3	54
45.3427	0	121	234	20	136	309	45	121	237	53	117	270	29	5	9	-93	0	2	-110	-7	-12	35	4	3	54
45.4656	0	121	236	20	137	310	45	122	239	53	118	271	29	4	8	-92	0	2	-110	-6	-12	34	4	4	56
45.5885	0	121	237	20	138	311	44	121	241	53	117	272	28	4	9	-92	0	3	-111	-7	-12	34	3	2	57
45.7114	0	121	234	21	137	309	43	122	238	53	117	271	28	4	8	-95	0	2	-111	-7	-12	34	4	3	54
45.8342	0	120	234	20	138	309	45	121	237	54	116	269	29	5	7	-96	0	1	-110	-7	-12	35	5	3	52
45.9571	0	121	235	20	137	309	45	121	238	54	117	270	29	5	8	-94	0	2	-110	-7	-11	34	4	3	53
46.08	0	121	235	19	137	310	45	121	238	53	119	271	29	5	8	-93	0	2	-110	-7	-13	34	4	3	54
46.2029	0	122	236	20	137	311	45	122	240	53	117	272	29	4	7	-93	0	1	-111	-6	-13	34	5	4	56
46.3258	0	121	237	20	137	311	45	123	242	53	118	273	28	4	8	-92	0	2	-111	-7	-12	35	4	3	57
46.4486	0	121	235	21	138	311	45	121	237	53	117	270	28	4	8	-94	0	2	-109	-7	-12	34	4	3	52
46.5715	0	121	234	20	137	309	45	122	237	53	117	271	29	5	8	-94	-1	1	-110	-8	-12	35	4	3	52
46.6944	0	121	234	20	137	311	45	121	237	53	118	271	28	4	8	-95	-1	2	-111	-7	-12	35	5	3	54
46.8173	0	121	234	20	137	311	45	121	237	53	117	273	29	5	7	-94	-1	2	-111	-7	-13	34	5	3	55
46.9402	0	121	236	20	137	312	45	121	239	53	117	273	28	5	9	-93	0	2	-111	-6	-12	35	4	3	55
47.063	0	121	236	20	137	314	45	122	240	54	118	275	29	5	8	-92	0	2	-111	-7	-12	34	4	3	57
47.1859	0	120	234	21	137	312	44	121	237	53	118	273	28	5	8	-94	-1	2	-111	-7	-12	35	4	3	53
47.3088	0	120	233	20	137	311	46	121	235	54	117	272	29	4	8	-95	0	2	-109	-6	-12	35	5	3	51
47.4317	0	120	234	20	137	311	44	121	236	53	117	271	29	5	7	-94	-1	3	-110	-7	-12	35	5	3	53
47.5546	0	121	233	19	137	312	45	121	236	54	116	273	30	5	8	-94	0	2	-110	-7	-12	34	4	3	54
47.6774	0	121	235	19	137	313	45	121	237	54	117	274	29	5	8	-94	0	2	-110	-7	-12	34	4	3	56
47.8003	0	121	235	20	136	314	45	122	240	53	118	274	28	5	8	-91	0	1	-111	-7	-12	35	4	3	56
47.9232	0	122	235	21	138	312	44	121	238	53	117	274	28	4	7	-92	-1	1	-110	-7	-12	34	4	3	54
48.0461	0	120	233	21	137	311	45	121	235	53	117	272	29	4	9	-94	-1	2	-110	-7	-12	34	5	3	51
48.169	0	120	234	20	137	311	45	121	237	54	117	272	29	5	7	-94	-1	3	-111	-6	-13	35	5	3	53
48.2918	0	120	233	20	137	310	45	122	237	53	117	272	28	5	9	-94	0	2	-111	-6	-12	34	4	3	54
48.4147	0	121	235	19	137	311	45	121	239	53	118	273	29	5	8	-93	0	2	-111	-6	-11	34	5	3	56
48.5376	0	121	236	20	138	312	44	121	240	54	118	273	29	4	7	-93	0	2	-111	-6	-12	35	4	3	57
48.6605	0	121	235	21	137	311	43	121	238	53	117	273	27	5	7	-95	-1	1	-111	-8	-13	35	5	3	54
48.7834	0	120	233	21	136	311	46	122	237	54	117	272	29	4	8	-95	0	2	-110	-7	-12	35	4	3	51
48.9062	0	120	233	20	138	310	45	120	237	53	117	272	29	5	7	-94	0	2	-110	-7	-12	35	4	3	53
49.0291	0	120	233	20	137	311	45	121	237	54	118	272	28	4	8	-94	0	2	-110	-8	-12	35	5	4	54
49.152	0	120	234	20	137	312	46	121	238	54	118	273	28	5	8	-95	-1	2	-112	-7	-12	35	4	3	55
49.2749	0	122	236	20	137	313	45	123	240	53	118	274	28	5	8	-93	-1	2	-111	-7	-13	35	5	2	56
49.3978	0	120	234	22	137	311	44	121	238	52	118	273	28	4	7	-95	0	1	-110	-5	-12	34	4	4	52
49.5206	0	120	233	20	137	311	46	120	236	53	117	271	30	5	7	-95	0	2	-111	-7	-11	35	5	3	52
49.6435	0	120	234	20	137	311	45	121	237	53	117	272	29	5	7	-95	0	2	-110	-7	-12	34	4	3	53
49.7664	0	121	233	20	136	311	45	121	237	54	117	272	29	5	8	-94	0	2	-110	-7	-11	35	4	3	54
49.8893	0	121	234	19	138	312	46	121	238	54	118	273	29	5	8	-93	0	2	-110	-7	-12	34	3	3	55
50.0122	0	121	236	20	137	313	44	122	240	53	116	274	28	5	9	-93	0	2	-111	-6	-12	34	4	2	57
50.135	0	120	234	21	137	311	44	121	237	53	117	272	28	5	8	-95	0	2	-110	-7	-12	34	4	3	52
50.2579	0	119	233	20	138	309	45	120	236	54	117	271	29	4	7	-95	0	2	-110	-7	-12	34	5	3	51
50.3808	0	120	232	20	137	309	45	121	236	53	117	271	29	4	8	-94	0	2	-110	-7	-12	34	4	3	53
50.5037	0	120	233	20	137	309	46	121	236	53	117	272	29	5	8	-94	0	2	-111	-7	-11	35	5	4	53
50.6266	0	121	234	20	137	310	45	121	237	54	118	272	28	4	8	-94	0	2	-111	-6	-12	34	5	3	55
50.7494	0	121	234	20	136	311	44	122	238	54	117	273	29	5	8	-93	0	2	-110	-7	-12	35	5	3	57
50.8723	0	121	233	21	137	309	44	121	236	52	117	272	28	4	8	-94	0	2	-110	-7	-12	34	4	3	53
50.9952	0	120	232	20	137	308	45	121	235	53	117	270	29	4	7	-96	0	2	-110	-6	-11	35	4	2	51
51.1181	0	120	232	21	137	308	44	121	235	53	117	271	28	4	7	-95	-1	1	-110	-6	-12	34	4	3	52
51.241	0	120	232	20	136	310	45	121	236	53	118	271	28	4	7	-94	0	2	-111	-7	-11	34	4	2	54
51.3638	0	121	234	19	137	311	45	120	237	53	117	272	28	5	8	-93	0	3	-111	-7	-11	34	4	3	56
51.4867	0	120	235	20	137	311	45	121	239	54	117	272	28	4	9	-93	0	2	-110	-7	-12	34	5	3	56
51.6096	0	121	232	21	137	311	44	121	236	53	117	272	28	5	7	-94	0	2	-111	-6	-13	35	3	3	53
51.7325	0	120	233	20	137	310	44	121	235	54	117	271	29	5	9	-95	0	1	-110	-6	-12	35	5	3	52
51.8554	0	120	233	20	137	309	44	121	236	53	117	271	28	5	7	-94	0	2	-110	-7	-11	35	5	4	53
51.9782	0	120	232	20	137	309	45	121	236	54	117	271	28	4	8	-95	0	2	-110	-7	-12	35	4	3	54
52.1011	0	120	233	20	137	312	45	121	236	53	117	273	29	4	8	-94	-1	2	-111	-7	-12	34	5	2	56
52.224	0	120	234	20	137	311	43	121	239	53	118	274	28	5	7	-93	0	1	-110	-6	-12	35	4	3	57
52.3469	0	120	233	21	137	311	44	121	236	53	118	272	28	5	8	-94	-1	3	-110	-6	-11	35	4	3	52
52.4698	0	121	232	20	137	311	45	120	235	54	117	272	29	4	8	-96	0	1	-111	-7	-12	34	4	3	53
52.5926	0	120	233	20	136	310	45	121	235	53	117	272	28	4	7	-96	-1	2	-110	-7	-11	34	5	4	53
52.7155	0	120	232	20	137	311	45	121	237	54	116	272	29	4	8	-94	0	2	-111	-6	-11	35	3	3	54
52.8384	0	121	233	19	137	312	45	120	238	53	117	273	29	5	8	-93	0	2	-111	-6	-13	34	4	3	56
52.9613	0	120	235	20	136	312	45	121	239	54	117	274	29	4	8	-93	-1	2	-112	-6	-12	35	4	3	57
53.0842	0	121	234	21	136	310	43	121	236	52	117	273	28	5	7	-95	0	1	-111	-7	-12	35	5	4	53
53.207	0	120	232	21	136	309	45	121	235	53	117	270	29	5	8	-96	0	2	-110	-7	-12	36	3	3	51
53.3299	0	120	231	20	136	309	45	120	236	53	117	271	29	5	8	-96	0	2	-111	-7	-12	35	5	2	52
53.4528	0	120	233	20	137	309	45	121	235	54	116	271	28	5	8	-95	-1	2	-110	-7	-12	35	5	3	53
53.5757	0	120	234	20	136	310	45	121	236	53	117	273	28	5	8	-94	0	2	-112	-7	-11	35	4	4	55
53.6986	0	120	234	20	136	312	44	120	238	54	118	273	29	4	8	-93	0	2	-111	-6	-12	34	4	3	57
53.8214	0	121	235	20	136	312	43	122	239	53	117	273	29	5	7	-93	0	2	-111	-6	-13	34	5	3	56
53.9443	0	120	232	21	137	309	44	120	235	53	116	272	29	5	7	-96	0	2	-110	-6	-12	35	5	2	51
54.0672	0	121	232	21	136	309	45	121	236	53	117	271	29	4	7	-96	0	2	-110	-7	-12	35	4	3	51
54.1901	0	121	232	21	136	309	45	121	236	53	117	271	29	5	7	-95	-1	2	-110	-7	-12	34	3	3	54
54.313	0	121	233	20	137	310	45	121	237	53	118	272	28	5	7	-94	0	2	-110	-7	-13	35	4	2	54
54.4358	0	121	234	20	137	311	44	121	239	54	117	273	29	5	8	-94	0	3	-110	-7	-12	35	5	3	56
54.5587	0	120	236	19	138	311	45	122	240	54	118	273	29	5	7	-94	0	1	-112	-7	-12	35	4	3	58
54.6816	0	120	235	21	137	310	44	121	236	53	117	272	27	5	9	-94	0	2	-111	-7	-11	34	4	3	53
54.8045	0	120	233	20	137	309	45	121	237	53	117	272	28	4	8	-96	0	1	-111	-6	-12	35	4	3	52
54.9274	0	120	233	20	137	310	45	121	237	53	116	272	29	5	7	-95	-1	1	-111	-7	-12	35	4	4	53
55.0502	0	120	233	20	137	310	45	121	237	53	117	271	28	4	7	-94	-1	2	-111	-7	-12	35	5	2	54
55.1731	0	121	234	19	136	311	45	121	239	54	117	273	29	5	7	-93	0	2	-111	-7	-12	35	5	3	55
55.296	0	121	235	19	137	311	44	121	241	54	118	274	28	4	8	-93	0	2	-111	-6	-13	35	4	3	57
55.4189	0	121	235	21	138	311	43	121	239	52	118	273	27	5	7	-94	0	2	-111	-6	-12	34	4	3	54
55.5418	0	121	234	21	136	309	45	120	235	53	117	271	29	5	8	-95	0	2	-111	-7	-12	35	5	3	52
55.6646	0	120	234	21	137	311	44	121	237	53	118	272	29	5	8	-94	0	2	-110	-6	-12	35	4	3	53
55.7875	0	121	233	19	137	310	45	121	237	53	117	272	28	5	8	-94	0	2	-111	-6	-12	34	4	3	54
55.9104	0	121	235	19	137	312	45	121	239	54	117	274	29	5	8	-94	0	2	-111	-7	-11	34	5	3	56
56.0333	0	121	236	20	137	312	44	122	241	54	117	274	29	5	8	-94	0	2	-112	-6	-12	35	5	3	57
56.1562	0	122	235	20	137	312	44	122	241	53	117	275	28	5	7	-92	0	1	-112	-6	-12	34	4	3	57
56.279	0	120	234	21	137	311	43	121	237	53	117	272	28	4	7	-95	0	3	-110	-6	-12	35	4	3	52
56.4019	0	119	233	20	138	310	45	121	237	54	117	273	29	4	8	-95	0	2	-111	-7	-12	35	4	3	52
56.5248	0	120	233	20	137	311	45	121	236	53	117	272	29	5	7	-95	0	2	-111	-7	-12	34	4	3	53
56.6477	0	120	235	20	138	312	44	121	237	53	118	273	29	5	8	-94	0	2	-111	-6	-12	35	5	3	54
56.7706	0	121	236	21	137	312	44	121	239	53	118	275	28	5	8	-92	0	2	-112	-7	-12	34	4	3	56
56.8934	0	121	235	19	137	313	45	121	240	54	118	274	28	5	8	-93	-1	2	-112	-6	-12	35	4	3	56
57.0163	0	121	234	21	138	313	43	121	239	53	118	275	28	5	7	-93	-1	2	-112	-6	-12	35	4	3	55
57.1392	0	120	233	20	136	311	45	121	237	54	116	273	28	5	7	-94	0	2	-111	-7	-12	34	4	2	50
57.2621	0	121	234	20	138	311	45	121	237	54	117	273	28	5	7	-95	0	2	-110	-6	-11	35	4	3	52
57.385	0	121	233	20	137	311	45	121	238	53	118	273	29	4	8	-95	0	1	-111	-7	-12	35	4	3	53
57.5078	0	120	235	20	137	312	44	121	239	54	118	274	29	5	8	-94	0	1	-111	-7	-11	35	4	3	55
57.6307	0	121	235	19	137	313	44	121	239	54	117	275	29	4	8	-92	0	2	-111	-6	-12	35	4	3	57
57.7536	0	121	237	20	137	314	43	121	241	54	117	275	28	5	8	-92	0	2	-112	-6	-13	35	3	3	56
57.8765	0	120	234	21	137	311	44	122	237	53	118	274	28	4	8	-95	0	2	-111	-6	-12	35	4	3	52
57.9994	0	120	232	20	137	310	45	122	237	53	118	273	28	5	7	-95	-1	2	-111	-6	-12	36	4	3	52
58.1222	0	120	233	20	137	311	45	121	237	53	117	273	29	5	8	-93	-1	2	-110	-7	-12	35	4	3	53
58.2451	0	120	234	20	137	311	45	122	237	53	117	274	29	5	9	-93	-1	1	-111	-7	-12	35	4	3	54
58.368	0	121	235	20	138	313	45	122	238	54	118	274	29	5	8	-94	0	1	-112	-6	-12	35	4	3	56
58.4909	0	121	235	20	137	313	44	122	240	53	118	276	29	5	8	-92	0	2	-112	-7	-12	35	4	3	56
58.6138	0	120	234	21	137	312	44	121	237	54	117	273	28	5	7	-94	0	1	-110	-7	-12	35	4	2	52
58.7366	0	120	233	19	137	311	45	121	236	54	117	273	29	4	8	-95	0	2	-112	-7	-13	34	4	3	51
58.8595	0	121	232	21	137	311	45	121	237	53	117	273	29	5	7	-96	-1	1	-112	-7	-11	35	5	3	52
58.9824	0	121	233	20	137	311	45	121	237	54	118	273	29	5	8	-95	0	2	-111	-6	-11	35	4	3	55
59.1053	0	120	234	19	137	312	45	120	238	54	118	274	29	5	9	-93	0	2	-111	-7	-11	35	4	3	56
59.2282	0	121	236	21	136	313	45	121	240	53	117	274	28	4	8	-93	0	1	-112	-7	-12	35	5	3	56
59.351	0	120	234	21	137	312	44	121	237	53	117	274	27	4	7	-94	-1	2	-111	-8	-12	35	5	3	53
59.4739	0	120	231	20	137	310	45	119	235	54	118	272	29	5	8	-96	0	1	-111	-7	-11	35	5	4	50
59.5968	0	120	231	20	137	310	45	121	234	53	117	271	28	4	8	-95	0	2	-110	-6	-12	35	4	3	53
59.7197	0	120	232	19	136	310	45	121	235	54	117	272	29	5	8	-94	0	2	-111	-6	-11	34	5	3	53
59.8426	0	121	232	20	137	310	44	121	237	53	118	272	28	5	8	-94	-1	2	-112	-7	-12	34	5	4	55
59.9654	0	120	234	20	137	311	45	120	238	54	118	272	28	5	7	-93	0	2	-112	-6	-12	35	4	4	56
60.0883	0	121	233	20	137	312	44	121	238	53	117	274	27	4	7	-93	0	2	-112	-6	-12	34	4	4	56
60.2112	0	119	232	20	137	310	44	120	234	53	117	272	29	4	8	-96	-1	2	-111	-7	-12	34	4	3	51
60.3341	0	120	231	20	138	310	45	120	233	53	117	272	28	5	7	-96	0	2	-111	-7	-11	34	4	3	52
60.457	0	119	230	21	136	309	45	121	234	53	117	272	28	4	9	-96	0	1	-111	-7	-11	35	5	3	53
60.5798	0	120	231	20	137	311	45	120	235	53	116	272	28	5	8	-94	0	2	-111	-7	-11	34	5	3	54
60.7027	0	121	232	20	137	310	45	121	236	54	117	272	29	5	7	-94	0	2	-111	-7	-12	35	4	3	56
60.8256	0	120	232	20	137	311	44	120	238	53	117	274	28	5	7	-93	0	2	-111	-6	-13	35	4	3	56
60.9485	0	119	231	21	137	310	44	120	235	53	118	273	28	5	8	-95	-1	3	-111	-7	-12	34	5	3	53
61.0714	0	120	230	20	136	309	45	120	234	53	117	272	30	5	7	-95	0	1	-111	-6	-12	35	4	3	52
61.1942	0	119	230	20	137	310	45	120	234	53	116	271	29	5	8	-95	0	2	-111	-6	-12	34	5	2	53
61.3171	0	120	231	20	136	310	45	121	234	53	117	272	29	5	8	-96	0	2	-111	-6	-12	35	5	3	54
61.44	0	120	232	19	136	310	44	120	235	53	117	273	29	4	8	-94	0	1	-112	-7	-12	35	4	3	55
61.5629	0	120	233	19	137	312	45	120	237	54	116	274	29	5	9	-93	0	2	-112	-7	-11	34	4	3	57
61.6858	0	120	232	21	136	311	45	120	235	53	117	273	28	5	8	-94	-1	2	-111	-6	-12	34	4	3	54
61.8086	0	120	230	20	137	310	45	120	233	53	117	273	29	4	8	-96	-1	3	-111	-7	-12	35	5	4	52
61.9315	0	120	231	20	136	311	45	120	235	53	117	273	29	5	8	-96	0	2	-111	-7	-12	34	5	4	53
62.0544	0	119	231	20	136	311	45	121	234	53	117	273	29	5	8	-95	-1	2	-111	-7	-12	34	5	3	54
62.1773	0	120	232	20	137	312	44	121	236	53	117	274	29	5	8	-95	0	2	-112	-6	-12	35	4	3	55
62.3002	0	120	233	20	136	311	44	120	237	54	116	277	28	4	8	-94	0	0	-113	-7	-11	34	5	2	57
62.423	0	120	234	20	137	313	43	120	237	53	118	275	27	5	7	-94	0	1	-112	-7	-12	35	4	4	56
62.5459	0	120	230	21	137	310	45	120	233	53	117	272	28	4	8	-95	0	3	-111	-6	-12	35	5	3	51
62.6688	0	120	231	21	137	311	44	120	234	53	117	273	29	5	7	-96	-1	1	-112	-7	-12	35	4	3	52
62.7917	0	120	231	21	137	311	45	121	233	53	117	273	28	5	8	-97	0	2	-111	-7	-11	34	3	3	54
62.9146	0	120	231	20	137	311	45	119	234	54	117	274	29	5	8	-95	0	2	-111	-7	-12	34	4	3	55
63.0374	0	120	232	20	137	312	45	120	236	52	117	274	29	5	8	-93	-1	3	-111	-7	-11	34	5	4	56
63.1603	0	120	233	21	137	313	45	121	237	53	117	274	29	4	7	-94	0	2	-112	-6	-12	34	4	3	57
63.2832	0	120	232	21	137	311	43	120	234	53	118	273	28	4	7	-96	-1	2	-110	-7	-11	35	4	3	52
63.4061	0	119	230	20	137	310	45	120	234	54	117	273	28	4	8	-95	0	2	-111	-7	-12	35	4	3	52
63.529	0	120	231	20	137	309	45	120	234	53	117	273	29	4	7	-95	0	2	-111	-7	-12	35	4	3	53
63.6518	0	120	232	20	137	310	45	121	234	53	116	273	28	5	7	-95	-1	1	-111	-6	-11	35	5	2	54
63.7747	0	120	232	20	137	310	45	121	235	53	118	273	28	4	8	-95	0	1	-112	-7	-12	35	4	3	56
63.8976	0	120	233	20	138	311	45	121	237	53	117	275	29	5	8	-93	-1	2	-112	-6	-12	35	5	3	57
64.0205	0	121	233	21	137	312	44	121	236	53	118	274	28	5	8	-93	0	2	-112	-7	-12	35	4	3	55
64.1434	0	121	231	21	137	310	45	121	234	53	117	272	28	4	8	-96	0	1	-111	-6	-12	35	5	4	52
64.2662	0	120	232	21	137	310	44	121	235	52	118	272	29	4	8	-95	0	1	-111	-7	-12	35	4	3	53
64.3891	0	120	232	20	138	310	45	120	235	53	117	272	29	5	8	-95	0	2	-111	-7	-12	35	5	3	54
64.512	0	120	233	20	138	311	44	121	236	53	117	273	29	5	7	-94	0	2	-111	-6	-11	34	5	4	55
64.6349	0	120	233	20	137	311	44	121	238	53	117	275	29	4	8	-93	0	1	-113	-7	-12	35	5	3	57
64.7578	0	121	234	21	137	312	43	121	237	52	118	275	28	5	8	-94	0	2	-112	-6	-11	35	4	3	54
64.8806	0	120	232	20	137	311	45	121	235	53	118	273	28	5	7	-95	0	2	-111	-7	-12	35	4	3	51
65.0035	0	119	231	20	137	312	45	120	234	53	117	274	29	5	7	-95	0	2	-111	-6	-12	35	4	4	54
65.1264	0	120	232	20	138	312	45	121	235	53	116	274	29	5	8	-95	0	2	-111	-6	-12	35	4	3	53
65.2493	0	120	233	20	137	312	45	121	236	52	118	275	29	4	8	-95	0	2	-111	-6	-11	35	5	3	56
65.3722	0	121	233	20	137	314	45	121	237	54	117	275	29	4	7	-93	0	2	-111	-7	-13	35	4	3	57
65.495	0	121	234	20	138	314	43	122	238	53	119	277	29	5	8	-93	-1	3	-112	-6	-12	35	4	3	56
65.6179	0	120	232	21	138	312	45	120	235	53	117	274	28	4	8	-95	-1	2	-111	-7	-12	35	4	3	52
65.7408	0	120	231	20	137	312	45	120	235	54	117	274	29	4	8	-97	0	1	-111	-7	-12	35	4	3	52
65.8637	0	120	231	21	137	313	45	120	234	53	117	274	28	5	8	-94	0	2	-112	-7	-11	34	4	3	54
65.9866	0	120	232	19	136	313	45	121	235	53	117	276	29	5	8	-94	0	2	-112	-7	-12	35	4	3	55
66.1094	0	121	233	20	137	313	45	121	236	53	117	276	30	4	7	-94	0	2	-112	-6	-11	35	5	3	56
66.2323	0	121	234	20	138	315	44	121	238	53	118	277	29	4	7	-94	0	3	-112	-6	-12	35	4	3	57
66.3552	0	121	232	21	137	314	44	121	236	53	117	276	28	5	8	-94	0	2	-111	-6	-11	35	4	3	53
66.4781	0	120	231	20	137	312	45	120	234	53	118	275	29	4	7	-95	-1	2	-111	-7	-12	34	5	3	52
66.601	0	119	232	20	137	313	45	121	233	53	118	275	29	5	8	-96	-1	2	-111	-7	-11	35	5	3	54
66.7238	0	121	231	20	137	313	45	121	235	53	116	276	28	4	8	-95	-1	2	-112	-7	-12	35	5	3	54
66.8467	0	120	233	20	137	314	45	121	236	53	117	276	30	4	8	-94	0	2	-111	-6	-12	35	4	3	55
66.9696	0	120	234	20	137	315	45	120	237	53	117	278	28	4	8	-93	0	2	-111	-7	-13	35	4	3	56
67.0925	0	121	234	21	137	315	44	121	237	52	117	277	28	5	8	-94	-1	1	-111	-7	-11	34	4	4	55
67.2154	0	120	231	19	137	313	45	120	234	53	117	276	29	5	8	-96	0	2	-112	-8	-12	35	5	3	51
67.3382	0	120	231	20	137	314	45	120	235	54	117	275	29	5	9	-94	0	2	-111	-6	-12	34	5	3	54
67.4611	0	120	231	19	138	313	45	121	235	54	117	276	29	5	9	-94	0	2	-112	-8	-11	35	4	3	53
67.584	0	120	232	19	137	314	45	121	235	54	117	277	29	4	7	-94	0	2	-112	-6	-12	35	4	3	55
67.7069	0	121	234	20	137	316	45	121	237	52	118	278	29	5	8	-95	0	2	-112	-6	-12	35	4	4	57
67.8298	11	121	233	20	138	314	43	121	237	53	117	276	28	4	8	-94	0	2	-112	-6	-11	35	5	3	54
67.9526	0	120	231	20	137	313	45	119	233	53	117	276	30	5	8	-95	-1	1	-111	-6	-11	35	5	3	52
68.0755	0	119	232	20	136	313	45	121	233	53	118	275	29	4	7	-95	0	1	-112	-6	-12	35	5	4	53
68.1984	0	120	232	20	137	313	45	121	233	53	117	276	29	5	7	-95	0	2	-112	-7	-12	35	5	3	53
68.3213	0	120	232	20	137	313	45	120	235	53	117	276	29	5	7	-94	-1	2	-111	-7	-11	35	5	3	55
68.4442	0	120	233	19	137	314	45	121	236	53	117	277	29	5	8	-93	0	2	-111	-7	-12	34	4	3	56
68.567	0	120	233	20	137	314	43	120	235	52	118	276	28	5	8	-94	0	2	-112	-7	-12	35	5	2	55
68.6899	0	119	230	20	137	312	45	120	232	53	118	274	29	5	7	-96	0	2	-112	-7	-12	35	5	3	52
68.8128	0	119	230	21	137	312	45	120	233	52	118	275	29	5	8	-95	-1	3	-111	-7	-11	35	5	3	51
68.9357	0	120	230	20	137	312	46	120	233	53	117	276	29	5	8	-96	0	2	-112	-6	-12	34	4	4	53
69.0586	0	120	231	20	137	313	45	121	233	53	118	275	30	4	7	-96	-1	2	-111	-6	-12	34	4	4	54
69.1814	0	120	231	19	136	314	45	120	235	53	119	276	29	5	8	-94	0	2	-112	-6	-12	35	4	4	56
69.3043	0	120	232	20	137	315	44	120	236	52	117	276	29	4	8	-92	0	1	-112	-6	-12	34	5	3	56
69.4272	0	120	230	21	137	313	45	119	232	52	117	275	29	4	7	-95	0	2	-111	-6	-12	35	4	3	52
69.5501	0	120	228	20	137	312	45	120	231	53	118	275	29	5	7	-96	0	2	-112	-6	-11	35	5	3	53
69.673	0	120	230	20	136	311	46	120	232	53	118	275	29	4	8	-96	0	2	-112	-6	-12	34	4	3	53
69.7958	0	119	230	20	136	313	46	120	233	52	117	275	28	4	8	-95	0	2	-112	-6	-11	34	4	3	55
69.9187	0	120	231	19	136	314	46	120	234	53	117	276	29	5	8	-95	-1	2	-112	-6	-12	34	4	3	56
70.0416	0	120	232	20	137	313	45	121	235	52	118	276	29	4	6	-95	0	2	-112	-6	-11	35	4	2	57
70.1645	0	120	231	21	137	313	44	120	233	52	118	276	28	4	8	-94	0	2	-112	-7	-12	34	5	3	54
70.2874	0	119	228	20	137	311	45	121	232	53	117	274	29	5	7	-96	0	2	-111	-7	-11	35	5	2	51
70.4102	0	119	230	20	137	311	45	120	232	53	117	274	29	6	7	-96	0	2	-111	-7	-11	34	5	3	53
70.5331	0	120	229	20	137	311	45	120	233	53	118	275	29	5	7	-96	-1	1	-112	-7	-12	34	4	3	55
70.656	0	120	230	20	136	312	45	121	233	53	117	275	29	5	8	-95	-1	1	-112	-6	-11	34	4	3	55
70.7789	0	119	232	20	137	312	45	121	235	53	118	276	30	4	7	-93	0	2	-112	-7	-12	35	5	3	56
70.9018	0	120	232	21	137	313	44	121	235	52	118	276	28	5	8	-95	0	2	-112	-6	-12	34	4	4	56
71.0246	0	119	229	21	137	312	45	119	232	52	117	275	29	5	7	-96	-1	2	-112	-7	-11	35	4	3	52
71.1475	0	120	229	20	137	312	44	119	232	53	118	275	29	4	8	-96	0	2	-112	-6	-12	34	5	3	53
71.2704	0	120	230	20	136	312	45	119	232	53	117	274	29	4	8	-95	0	2	-111	-7	-12	35	4	3	54
71.3933	0	120	231	21	137	313	45	120	234	52	117	276	29	5	9	-94	0	2	-112	-7	-12	34	4	3	56
71.5162	0	119	232	21	137	313	44	121	236	52	117	276	29	4	8	-94	0	2	-113	-7	-12	35	5	4	57
71.639	0	120	233	21	136	314	44	120	235	53	118	277	28	5	8	-94	0	2	-112	-6	-12	35	5	4	56
71.7619	0	120	230	20	137	311	45	120	232	53	118	274	29	4	8	-95	0	2	-111	-6	-12	35	4	3	51
71.8848	0	120	231	20	137	312	45	120	233	52	117	274	30	5	8	-95	0	3	-111	-7	-11	34	4	3	53
72.0077	0	120	231	21	136	312	45	120	233	52	117	275	29	5	8	-96	0	2	-112	-7	-12	35	4	4	53
72.1306	0	120	232	20	137	313	45	120	234	52	117	275	29	4	7	-94	0	1	-112	-6	-11	34	4	3	55
72.2534	0	120	232	20	136	313	44	120	236	53	117	275	30	4	8	-94	0	2	-112	-6	-12	33	4	3	56
72.3763	0	120	234	20	137	313	43	121	237	52	117	277	29	5	9	-93	0	3	-112	-7	-11	35	5	3	56
72.4992	0	120	231	21	136	312	45	120	233	52	117	276	29	4	8	-96	0	2	-111	-6	-12	34	4	3	52
72.6221	0	119	230	20	136	312	45	120	233	53	117	274	29	4	8	-96	-1	2	-112	-6	-11	35	4	3	52
72.745	0	120	230	21	137	311	45	120	233	53	117	275	29	5	8	-96	0	2	-111	-7	-11	35	5	3	53
72.8678	0	120	230	20	137	312	45	120	234	53	117	275	29	4	7	-95	0	2	-112	-6	-12	34	5	3	55
72.9907	0	120	231	20	138	312	45	120	236	53	117	276	29	4	8	-95	-1	2	-112	-7	-12	34	4	3	57
73.1136	0	121	233	21	137	313	43	121	236	53	118	277	29	4	8	-93	0	2	-113	-7	-12	35	5	3	56
73.2365	0	120	230	21	137	311	44	120	233	52	117	275	29	5	8	-94	0	2	-111	-6	-11	35	3	3	52
73.3594	0	119	231	20	136	312	45	119	232	53	117	275	29	5	8	-96	0	2	-112	-6	-12	35	4	3	52
73.4822	0	120	230	20	137	313	45	121	233	52	117	276	30	5	8	-95	0	1	-112	-7	-11	34	4	4	53
73.6051	0	120	231	20	137	312	45	120	233	52	117	276	30	5	9	-95	-1	2	-112	-6	-12	35	5	3	54
73.728	0	120	232	20	136	313	45	121	235	54	116	276	29	4	8	-93	-1	2	-111	-6	-12	34	5	3	56
73.8509	0	120	233	20	137	314	44	120	236	53	117	278	29	5	7	-93	0	2	-112	-6	-11	34	5	3	56
73.9738	0	120	231	20	137	312	45	120	233	53	117	276	28	5	8	-95	0	2	-112	-6	-12	35	4	3	53
74.0966	0	120	230	20	137	312	45	120	233	53	116	277	30	5	7	-96	0	2	-112	-7	-12	35	4	3	52
74.2195	0	119	230	20	137	313	45	120	232	53	118	275	29	4	8	-95	0	2	-111	-7	-11	34	3	3	53
74.3424	0	120	231	21	137	314	45	120	233	53	117	276	30	5	8	-95	0	2	-111	-7	-12	34	5	3	54
74.4653	0	119	232	20	138	314	44	121	234	53	118	278	29	5	8	-94	-1	2	-113	-6	-11	35	3	3	55
74.5882	0	120	233	20	137	314	44	121	235	53	119	279	29	4	8	-93	0	2	-112	-7	-12	35	5	4	57
74.711	0	120	231	21	138	313	44	121	234	52	118	276	28	5	7	-94	-1	2	-112	-7	-11	34	5	3	53
74.8339	0	120	230	21	137	313	45	120	232	53	117	276	30	4	9	-96	0	2	-112	-7	-12	35	4	3	51
74.9568	0	120	229	20	137	313	45	120	232	53	117	276	29	5	7	-97	0	2	-112	-7	-12	34	4	3	53
75.0797	0	120	229	21	137	313	44	120	232	53	118	277	29	4	8	-96	0	2	-112	-6	-11	35	5	3	53
75.2026	0	119	231	20	137	314	45	121	233	52	117	278	30	5	8	-94	0	1	-113	-6	-11	34	4	3	55
75.3254	0	120	231	20	137	314	44	121	235	53	118	277	29	4	8	-95	0	2	-113	-6	-11	34	4	3	56
75.4483	0	120	232	20	137	315	44	121	235	52	117	278	30	4	8	-94	0	1	-112	-6	-11	34	4	3	56
75.5712	0	120	230	21	138	314	45	120	232	52	117	277	29	5	7	-95	0	1	-111	-7	-12	34	5	3	52
75.6941	0	119	229	21	138	314	45	120	232	52	117	277	30	5	9	-96	0	2	-110	-6	-12	34	4	3	52
75.817	0	120	230	21	137	313	45	121	232	51	117	278	30	5	9	-96	0	2	-112	-6	-12	35	5	3	53
75.9398	0	121	230	20	137	314	45	120	234	53	118	278	29	5	8	-96	0	1	-112	-7	-12	35	4	3	54
76.0627	0	120	231	21	138	315	45	120	235	52	118	278	29	5	7	-94	0	3	-112	-6	-12	35	4	3	56
76.1856	0	120	233	20	137	315	44	121	235	53	118	279	29	5	7	-93	-1	2	-112	-6	-12	35	4	3	56
76.3085	0	120	230	20	138	314	44	120	232	52	117	277	29	4	8	-95	0	3	-112	-7	-12	34	4	3	53
76.4314	0	120	230	20	136	314	45	120	233	53	117	277	29	5	8	-95	-1	2	-112	-7	-12	35	4	3	53
76.5542	0	119	231	20	137	314	45	120	233	53	118	277	29	4	8	-95	0	1	-112	-6	-12	35	4	3	53
76.6771	0	120	231	19	136	314	45	120	234	54	118	276	29	5	8	-94	0	1	-112	-7	-12	35	5	3	55
76.8	0	121	232	21	137	315	45	120	235	53	118	278	29	5	7	-94	0	1	-113	-6	-12	34	5	3	56
76.9229	0	120	232	20	137	316	44	120	236	53	119	279	28	4	8	-93	-1	2	-113	-6	-12	34	5	3	56
77.0458	0	120	229	21	137	314	44	120	233	52	117	276	30	5	8	-96	0	3	-112	-6	-11	35	5	3	52
77.1686	0	119	230	20	137	313	46	121	234	53	118	277	29	5	7	-95	0	3	-111	-6	-12	35	4	3	53
77.2915	0	120	231	20	137	313	45	120	233	53	118	277	30	5	9	-95	0	1	-112	-7	-11	35	4	3	54
77.4144	0	119	231	20	137	314	45	120	233	53	118	279	29	4	7	-95	0	3	-112	-6	-11	35	4	3	55
77.5373	0	120	232	20	137	316	45	121	235	53	118	279	29	4	7	-94	0	3	-112	-7	-12	35	4	3	56
77.6602	0	120	233	20	138	316	43	120	236	53	118	279	28	5	7	-93	0	2	-113	-6	-12	34	5	3	56
77.783	0	120	230	21	137	315	45	121	233	53	118	277	29	4	8	-96	-1	2	-112	-6	-12	35	4	3	53
77.9059	0	120	230	21	138	313	46	121	233	52	118	277	30	5	7	-97	-1	3	-112	-6	-12	35	4	3	52
78.0288	0	120	231	20	138	314	45	121	232	53	118	276	29	4	8	-95	-1	2	-112	-6	-12	35	4	3	53
78.1517	0	119	230	19	136	315	45	121	234	53	117	278	30	5	7	-95	0	3	-112	-7	-12	35	4	2	55
78.2746	0	120	233	19	137	315	45	120	235	53	118	278	29	5	8	-94	-1	3	-113	-8	-11	34	4	3	56
78.3974	0	121	233	20	137	315	44	121	236	53	118	278	30	4	8	-94	0	2	-113	-6	-11	34	5	3	57
78.5203	0	120	230	21	138	314	43	121	233	52	117	278	29	4	8	-94	0	1	-111	-7	-12	35	5	4	53
78.6432	0	119	230	20	136	314	45	120	233	53	117	277	29	5	8	-96	0	1	-112	-7	-12	35	5	3	51
78.7661	0	119	230	20	136	313	45	121	233	53	118	277	29	5	8	-97	0	3	-112	-6	-12	34	4	3	53
78.889	0	120	231	19	137	312	45	120	234	53	117	277	30	5	7	-96	0	2	-112	-7	-12	34	4	3	54
79.0118	0	120	231	19	136	315	45	120	234	53	118	278	30	5	8	-94	-1	2	-112	-5	-12	35	4	4	55
79.1347	0	120	232	20	137	314	45	121	235	53	118	277	30	3	7	-93	0	2	-113	-6	-12	34	4	3	56
79.2576	0	120	231	21	137	315	44	121	234	52	118	277	28	5	8	-94	0	2	-112	-6	-12	34	4	3	55
79.3805	0	120	230	20	137	313	45	120	232	53	117	277	29	4	7	-96	-1	1	-113	-7	-12	35	4	3	51
79.5034	0	120	230	20	137	314	45	120	232	53	117	277	29	4	8	-95	0	3	-112	-6	-12	36	5	4	53
79.6262	0	119	230	20	137	314	45	120	232	52	118	276	30	4	8	-95	-1	1	-111	-7	-11	35	4	3	54
79.7491	0	120	231	20	137	313	45	120	234	53	118	278	30	5	8	-94	0	1	-112	-7	-12	35	4	2	55
79.872	0	119	231	20	136	314	44	121	234	52	118	277	29	4	9	-94	-1	2	-112	-7	-12	34	4	3	57
79.9949	0	120	231	21	137	314	44	120	234	53	118	278	28	5	8	-93	-1	2	-112	-7	-11	34	4	4	55
80.1178	0	119	230	20	136	313	45	119	232	53	117	276	29	5	8	-95	-1	2	-111	-6	-11	35	5	3	52
80.2406	0	119	230	20	137	313	44	119	233	52	118	276	29	4	8	-96	0	1	-112	-7	-12	35	4	3	53
80.3635	0	119	229	21	138	312	45	120	232	52	117	276	29	4	8	-95	0	3	-112	-7	-11	35	4	3	54
80.4864	0	119	231	19	137	313	44	121	234	53	117	277	29	4	8	-94	0	2	-112	-6	-11	35	5	4	54
80.6093	0	120	231	19	137	315	45	120	235	53	118	277	29	5	8	-94	0	2	-112	-6	-12	35	4	3	56
80.7322	0	120	231	21	137	313	43	119	233	53	118	276	28	5	7	-95	-1	2	-112	-6	-12	34	5	3	54
80.855	0	119	228	20	137	312	45	120	231	52	117	275	29	5	9	-96	0	2	-112	-6	-12	35	5	3	51
80.9779	0	119	230	20	137	312	45	120	231	53	117	275	29	5	7	-95	0	2	-111	-7	-11	35	4	3	53
81.1008	0	119	230	20	137	312	45	120	232	53	117	275	30	5	8	-96	-1	2	-112	-6	-11	34	5	3	54
81.2237	0	120	230	20	136	313	44	121	233	53	116	276	29	5	8	-95	0	2	-112	-6	-12	35	5	4	55
81.3466	0	120	230	20	137	313	45	120	234	53	117	276	29	4	7	-95	0	2	-113	-6	-12	35	4	3	56
81.4694	0	120	232	20	137	312	43	120	233	52	117	276	28	5	8	-94	0	3	-111	-6	-12	34	4	4	54
81.5923	0	119	228	21	137	311	45	119	230	52	117	274	29	4	8	-96	0	2	-112	-7	-11	34	5	3	51
81.7152	0	119	228	21	137	310	45	119	230	52	116	274	29	4	7	-97	-1	2	-112	-6	-12	35	5	2	52
81.8381	0	119	229	21	136	310	45	119	231	53	117	274	29	5	8	-96	-1	2	-112	-6	-10	35	4	3	53
81.961	0	119	229	21	136	311	44	120	232	52	117	275	30	5	7	-95	0	2	-112	-7	-12	34	4	3	55
82.0838	0	120	230	20	137	311	45	121	233	53	118	275	28	5	8	-95	0	2	-112	-7	-11	34	5	4	56
82.2067	0	120	230	21	136	312	44	120	234	52	117	276	29	5	8	-94	0	1	-112	-7	-12	34	4	3	57
82.3296	0	120	228	20	137	310	44	120	231	52	117	274	29	4	7	-96	-1	2	-112	-6	-11	34	5	3	52
82.4525	0	120	228	20	137	310	46	119	231	53	117	273	29	4	7	-95	0	2	-111	-7	-11	35	4	3	52
82.5754	0	119	228	20	137	310	44	120	231	52	117	273	30	4	7	-96	0	2	-112	-7	-11	34	4	3	53
82.6982	0	119	229	20	136	310	44	120	232	53	117	273	29	5	8	-96	0	2	-112	-7	-11	35	4	3	54
82.8211	0	119	230	21	137	311	44	120	233	52	118	274	29	4	8	-95	0	2	-112	-7	-12	34	4	3	56
82.944	0	119	231	19	136	311	45	119	234	53	118	275	28	5	8	-94	0	2	-112	-6	-11	35	4	3	56
83.0669	0	119	228	21	137	310	44	120	230	52	117	274	29	5	8	-95	0	1	-112	-7	-11	35	5	3	52
83.1898	0	120	228	20	136	310	45	120	232	52	117	274	29	5	8	-97	-1	2	-112	-7	-11	35	5	3	53
83.3126	0	119	229	20	137	310	45	120	232	52	118	274	29	5	8	-96	0	2	-111	-7	-11	35	4	3	54
83.4355	0	119	230	21	137	310	45	120	233	53	117	274	29	5	8	-95	-1	2	-112	-6	-12	34	4	4	55
83.5584	0	119	230	20	137	311	45	120	234	52	116	275	29	5	9	-94	0	2	-113	-6	-11	34	5	3	56
83.6813	0	120	231	20	138	311	43	121	234	52	118	275	28	4	8	-94	-1	3	-113	-6	-11	34	5	3	57
83.8042	0	120	230	21	136	310	45	120	231	52	117	274	29	5	7	-96	0	2	-112	-6	-11	34	4	3	53
83.927	0	120	229	21	136	310	45	120	231	52	117	273	29	5	8	-97	-1	2	-112	-6	-12	35	5	3	51
84.0499	0	120	228	20	136	309	44	120	231	53	116	274	28	5	7	-96	0	1	-113	-7	-12	34	4	3	53
84.1728	0	119	229	20	136	311	45	119	233	53	117	273	29	5	7	-97	0	3	-112	-6	-12	34	5	3	54
84.2957	0	120	230	21	137	311	44	120	234	52	118	275	29	5	8	-95	-1	3	-112	-7	-11	35	4	3	55
84.4186	0	120	231	20	137	312	45	120	234	53	117	275	28	5	9	-94	0	2	-112	-7	-12	34	3	2	56
84.5414	0	120	231	21	137	311	44	120	234	52	117	275	27	5	8	-95	-1	2	-113	-6	-12	35	4	4	55
84.6643	0	120	228	21	138	309	44	120	231	52	116	274	29	5	7	-97	0	2	-112	-6	-11	35	5	3	52
84.7872	0	119	229	21	136	309	45	120	231	53	117	273	29	5	7	-96	0	2	-112	-6	-11	35	5	3	52
84.9101	0	120	229	21	137	308	45	119	231	52	117	274	29	4	8	-96	-1	1	-112	-6	-11	34	5	4	53
85.033	0	120	230	20	137	310	44	119	232	52	117	274	29	4	8	-96	-1	2	-112	-7	-11	35	5	3	54
85.1558	0	119	230	20	136	311	44	121	234	53	117	274	29	5	7	-95	0	1	-112	-6	-11	35	5	3	56
85.2787	0	120	231	21	137	312	44	121	235	52	118	275	28	5	8	-94	0	2	-113	-7	-12	35	4	3	57
85.4016	0	119	230	21	137	310	44	120	232	52	117	274	29	5	8	-95	0	1	-111	-6	-12	35	4	3	52
85.5245	0	119	229	20	137	310	44	120	232	52	117	273	29	5	7	-97	0	1	-113	-6	-11	34	4	3	53
85.6474	0	119	230	20	136	309	44	120	232	53	118	274	30	5	8	-96	-1	2	-112	-8	-13	35	4	3	53
85.7702	0	119	229	20	136	310	45	120	233	53	117	274	29	5	8	-95	0	2	-112	-7	-12	34	4	3	54
85.8931	0	120	231	19	137	311	45	120	234	53	117	275	29	6	8	-94	0	2	-112	-6	-11	34	4	3	56
86.016	0	120	231	20	137	312	44	121	235	53	117	275	29	4	8	-94	0	2	-113	-6	-12	34	5	3	57
86.1389	0	119	230	21	137	311	44	120	232	53	117	274	28	5	8	-96	0	2	-113	-6	-12	34	4	3	53
86.2618	0	119	229	21	137	310	45	120	231	53	117	274	29	5	7	-96	0	1	-112	-6	-12	34	4	3	52
86.3846	0	120	229	21	137	310	44	120	233	53	118	274	30	5	8	-96	0	1	-112	-6	-11	35	4	3	54
86.5075	0	120	230	21	137	310	45	120	234	52	118	275	29	5	7	-96	0	3	-113	-7	-12	35	4	3	54
86.6304	0	119	231	20	136	311	45	120	234	53	117	276	29	5	7	-94	0	3	-113	-7	-12	34	5	3	57
86.7533	0	121	232	20	137	313	45	121	236	53	117	277	29	5	8	-93	0	2	-113	-7	-12	34	5	3	57
86.8762	0	120	232	21	138	312	43	121	234	52	117	276	29	5	8	-93	-1	1	-113	-7	-12	35	5	4	54
86.999	0	119	229	20	137	310	45	120	232	53	117	275	29	6	7	-97	0	3	-112	-7	-11	35	4	3	51
87.1219	0	118	228	20	136	311	44	120	232	54	117	275	29	5	8	-96	-1	2	-113	-7	-12	35	4	3	53
87.2448	0	119	229	20	137	311	45	119	231	53	117	274	30	4	8	-95	0	2	-112	-6	-12	34	4	3	53
87.3677	0	121	230	20	137	310	45	120	234	52	118	278	28	5	8	-95	0	0	-113	-7	-11	34	4	1	55
87.4906	0	120	232	19	136	313	45	120	234	53	118	277	29	5	7	-93	0	2	-113	-6	-11	34	5	4	57
87.6134	0	120	232	20	137	313	43	121	236	53	118	278	28	4	8	-93	-1	2	-113	-6	-12	35	4	2	56
87.7363	0	119	230	21	136	311	45	119	232	52	117	275	28	5	8	-95	0	1	-112	-8	-12	35	4	3	52
87.8592	0	121	229	20	137	311	45	120	232	52	117	276	30	5	8	-95	0	1	-112	-7	-12	35	4	3	52
87.9821	0	119	230	20	138	312	44	120	233	53	117	276	29	5	8	-96	0	2	-113	-7	-11	35	4	2	54
88.105	0	119	231	20	137	313	45	120	233	53	118	276	30	4	8	-94	-1	2	-112	-7	-12	35	4	3	55
88.2278	0	120	231	20	138	313	44	120	235	53	118	277	29	4	7	-93	-1	2	-113	-7	-12	35	4	3	56
88.3507	0	120	233	20	136	314	44	121	235	52	117	278	28	4	8	-93	0	1	-113	-7	-12	35	5	3	56
88.4736	0	119	230	20	138	312	44	120	233	52	118	275	29	5	8	-96	0	3	-112	-6	-12	35	5	3	53
88.5965	0	120	229	21	137	312	45	120	233	52	118	276	30	4	7	-95	0	1	-112	-6	-11	35	4	3	53
88.7194	0	119	231	20	137	312	45	120	233	53	118	276	30	4	8	-95	0	2	-112	-7	-12	34	4	3	53
88.8422	0	119	231	19	136	312	44	119	234	53	116	276	30	5	8	-94	0	2	-113	-6	-11	35	4	2	55
88.9651	0	119	232	20	137	313	45	121	236	53	118	277	28	4	8	-93	0	2	-113	-8	-12	34	4	3	57
89.088	0	120	233	20	137	314	43	120	235	52	118	277	29	5	7	-93	-1	2	-113	-7	-12	35	5	3	55
89.2109	0	119	229	20	138	311	45	120	232	53	117	275	29	5	7	-95	0	1	-112	-6	-12	34	4	3	52
89.3338	0	119	230	20	138	312	44	121	232	53	117	276	30	4	8	-96	0	2	-113	-7	-11	35	5	3	54
89.4566	0	120	230	20	137	312	44	120	232	53	117	276	30	4	7	-95	0	2	-112	-7	-12	36	4	4	53
89.5795	0	120	231	20	137	313	45	120	234	53	117	277	30	4	8	-94	0	2	-113	-7	-11	35	4	3	55
89.7024	0	120	232	20	136	313	45	121	236	53	117	277	30	4	7	-93	0	1	-113	-6	-12	35	5	3	56
89.8253	0	120	232	20	137	314	44	121	234	52	117	277	28	4	8	-94	0	2	-112	-6	-12	35	5	3	55
89.9482	0	119	229	20	137	312	46	120	232	53	118	276	29	4	8	-96	0	2	-113	-6	-12	35	4	2	51
90.071	0	120	229	19	136	311	45	121	232	54	117	275	29	4	8	-96	0	2	-112	-6	-12	35	5	2	52
90.1939	0	119	229	19	137	312	45	119	232	54	117	275	29	4	8	-95	0	1	-112	-6	-12	34	4	3	53
90.3168	0	120	231	19	137	312	45	119	233	53	117	275	29	4	8	-96	-1	2	-112	-7	-12	34	4	4	55
90.4397	0	120	232	20	136	313	45	121	234	53	118	276	30	4	8	-95	0	2	-113	-7	-11	35	4	3	56
90.5626	0	120	230	21	137	313	44	121	234	52	118	277	28	5	8	-94	0	2	-112	-7	-12	34	4	4	56
90.6854	0	119	228	20	137	311	45	120	232	53	117	275	29	5	7	-95	0	2	-112	-7	-11	34	5	3	51
90.8083	0	119	229	20	137	311	45	119	231	53	118	275	29	4	8	-96	0	3	-112	-6	-11	34	5	4	53
90.9312	0	119	230	20	137	311	45	120	232	53	118	274	29	5	7	-96	0	1	-112	-6	-12	35	4	3	53
91.0541	0	121	231	20	137	311	45	119	234	53	117	275	30	5	8	-94	0	2	-112	-7	-12	35	3	3	55
91.177	0	120	232	20	136	312	45	120	234	53	118	277	30	4	8	-94	0	2	-112	-7	-11	34	4	4	56
91.2998	0	119	229	21	137	310	44	121	232	52	118	275	28	5	7	-95	0	2	-112	-6	-11	35	4	3	53
91.4227	0	120	229	19	136	310	44	119	232	54	117	275	29	5	7	-96	0	1	-112	-7	-12	35	5	3	53
91.5456	0	120	229	20	136	309	45	121	232	53	117	275	29	4	8	-95	0	1	-112	-6	-12	34	4	2	54
91.6685	0	119	229	20	137	310	45	119	232	53	118	274	29	5	7	-95	0	2	-112	-7	-11	35	5	3	54
91.7914	0	120	231	20	136	311	45	120	234	53	118	275	29	5	7	-95	0	2	-113	-7	-11	35	4	3	57
91.9142	0	120	231	20	137	312	43	121	234	52	116	275	28	5	8	-94	-1	2	-112	-6	-12	35	4	3	56
92.0371	0	120	228	20	137	310	44	120	232	53	117	274	29	5	8	-95	-1	2	-112	-6	-12	35	5	3	51
92.16	0	119	228	21	136	310	45	120	232	52	117	274	29	4	8	-96	-1	2	-112	-7	-12	34	4	3	53
92.2829	0	119	229	20	137	310	45	119	231	53	117	274	29	5	7	-95	0	2	-113	-7	-11	34	5	3	54
92.4058	0	119	230	21	137	311	45	120	232	52	117	274	29	5	8	-95	0	2	-113	-7	-12	35	5	3	55
92.5286	0	119	231	20	137	312	44	120	233	53	116	276	29	5	7	-94	0	2	-112	-7	-12	35	5	3	56
92.6515	0	120	231	21	137	312	43	120	233	51	117	277	28	5	8	-93	0	2	-112	-6	-11	35	4	3	56
92.7744	0	120	229	21	136	310	45	119	231	53	117	274	29	5	7	-96	0	2	-112	-6	-12	35	5	3	52
92.8973	0	120	228	20	137	311	45	119	232	53	117	274	28	4	6	-97	0	1	-111	-7	-11	35	4	3	52
93.0202	0	119	229	20	136	310	44	120	231	52	117	273	29	6	8	-95	0	3	-111	-6	-12	35	4	3	53
93.143	0	119	230	21	137	310	45	120	232	52	117	275	29	5	8	-96	0	2	-112	-6	-12	35	5	4	55
93.2659	0	119	231	20	138	311	45	120	234	53	117	275	29	4	7	-95	0	1	-113	-7	-12	35	4	4	57
93.3888	0	120	231	21	137	311	44	120	234	52	117	274	28	5	8	-94	0	2	-112	-7	-11	35	5	3	56
93.5117	0	118	229	21	136	309	44	119	231	52	117	273	29	4	7	-96	0	2	-111	-7	-11	34	4	3	51
93.6346	0	119	229	20	136	308	45	120	231	53	116	273	29	4	8	-96	0	2	-113	-6	-12	34	5	3	52
93.7574	0	118	228	21	136	309	44	119	231	52	117	273	29	4	8	-97	0	1	-112	-6	-11	34	4	3	54
93.8803	0	119	229	21	136	309	44	120	233	52	117	273	29	5	7	-95	0	2	-112	-6	-11	34	4	3	55
94.0032	0	119	231	20	136	310	44	120	234	52	117	274	30	5	9	-94	0	1	-112	-7	-11	34	5	3	56
94.1261	0	119	231	21	136	310	44	119	234	51	117	274	29	4	8	-95	0	1	-112	-6	-12	35	5	3	56
94.249	0	119	228	21	136	310	44	120	231	52	118	273	29	5	8	-96	0	2	-111	-7	-11	35	5	3	52
94.3718	0	120	229	20	137	309	45	120	232	52	116	273	29	4	8	-96	0	1	-111	-6	-12	35	5	3	53
94.4947	0	119	229	20	136	308	45	120	232	52	117	272	29	4	8	-95	0	1	-111	-6	-11	34	4	3	54
94.6176	0	119	229	20	136	310	44	121	233	52	117	273	29	5	8	-95	0	2	-112	-6	-12	34	4	3	55
94.7405	0	119	231	20	137	310	45	120	234	52	117	275	29	4	8	-95	0	1	-112	-7	-12	36	4	3	56
94.8634	0	120	231	21	136	310	43	120	234	51	117	274	29	5	8	-94	0	2	-112	-7	-11	34	4	3	55
94.9862	0	119	228	21	136	308	44	120	230	52	117	273	29	5	7	-95	-1	2	-111	-7	-12	34	5	3	50
95.1091	0	120	229	20	136	309	45	119	232	52	117	272	29	5	7	-96	0	2	-112	-6	-12	34	5	3	53
95.232	0	119	229	20	136	309	45	119	231	53	116	272	29	4	8	-96	-1	2	-112	-7	-11	35	4	3	54
95.3549	0	120	230	20	137	309	45	120	233	52	116	273	29	5	7	-94	0	1	-112	-6	-12	35	5	3	55
95.4778	0	120	231	20	136	309	45	120	234	53	117	273	29	4	9	-94	0	1	-112	-7	-11	34	5	3	57
95.6006	0	120	231	20	137	311	43	120	235	52	116	274	28	5	8	-94	-1	2	-113	-7	-12	34	4	3	57
95.7235	0	119	229	21	137	309	45	119	231	52	118	273	28	5	7	-96	0	2	-112	-6	-12	35	4	4	52
95.8464	0	119	229	20	136	308	44	121	231	53	116	273	29	5	7	-95	0	2	-112	-6	-12	34	5	3	52
95.9693	0	120	229	21	136	308	45	120	231	52	116	272	29	5	7	-96	0	2	-112	-7	-11	35	4	3	53
96.0922	0	120	229	20	137	309	44	121	232	53	117	273	29	6	7	-96	0	3	-112	-7	-12	35	4	2	54
96.215	0	120	230	20	137	310	44	120	234	52	117	274	29	5	9	-95	-1	2	-112	-7	-12	34	5	2	56
96.3379	0	120	230	21	136	311	43	121	234	52	117	274	29	5	8	-94	0	2	-113	-6	-11	34	5	3	57
96.4608	0	120	230	21	136	308	44	120	232	52	117	273	28	6	8	-97	0	2	-111	-7	-12	36	4	3	52
96.5837	0	118	229	20	136	307	45	120	232	53	117	271	29	4	8	-97	0	1	-112	-6	-11	35	5	3	53
96.7066	0	119	229	20	136	308	44	120	231	53	117	272	28	5	8	-96	0	0	-112	-6	-12	34	4	4	53
96.8294	0	119	231	20	135	309	44	121	232	52	117	272	29	4	8	-94	-1	2	-112	-6	-11	34	4	3	55
96.9523	0	119	231	20	136	309	44	121	235	52	117	272	29	5	8	-95	0	2	-113	-6	-12	35	4	4	56
97.0752	0	120	232	20	137	310	43	120	236	53	117	274	29	5	8	-95	0	1	-113	-6	-12	34	4	3	57
97.1981	0	119	229	21	136	308	43	119	232	52	117	272	28	5	8	-95	0	2	-112	-7	-12	35	4	3	53
97.321	0	119	228	20	137	308	45	120	231	53	117	272	29	4	8	-96	-1	2	-111	-6	-12	35	5	3	52
97.4438	0	119	230	20	136	308	44	119	232	53	117	272	29	4	7	-96	0	2	-112	-6	-11	35	4	4	53
97.5667	0	118	230	21	136	308	45	120	232	52	117	272	29	4	8	-96	0	2	-113	-7	-12	35	5	3	54
97.6896	0	119	231	20	137	309	44	120	234	53	117	273	29	4	7	-94	0	2	-112	-6	-12	35	4	3	56
97.8125	0	119	232	20	136	310	45	119	236	53	116	274	29	4	7	-93	0	2	-113	-7	-12	34	5	3	57
97.9354	0	120	233	21	136	309	43	121	236	53	117	276	27	5	8	-93	0	0	-113	-7	-11	35	4	2	57
98.0582	0	120	229	21	137	308	45	120	232	52	117	272	28	5	7	-96	0	2	-112	-6	-12	35	5	3	51
98.1811	0	119	229	21	136	308	45	119	231	52	118	272	29	5	8	-96	0	2	-111	-7	-11	35	4	3	52
98.304	0	119	230	20	137	308	45	120	232	52	117	272	29	4	8	-95	0	2	-111	-6	-12	35	4	4	53
98.4269	0	119	230	20	137	309	44	120	233	53	117	273	29	5	8	-95	0	2	-112	-7	-11	35	5	3	55
98.5498	0	120	231	19	137	310	44	120	234	53	117	274	28	5	7	-94	0	2	-112	-7	-12	35	3	2	56
98.6726	0	120	232	20	137	309	43	121	235	53	117	274	28	5	9	-93	0	2	-112	-6	-12	34	4	3	57
98.7955	0	119	230	21	136	309	44	120	231	52	116	273	28	5	8	-95	0	2	-111	-7	-12	34	4	3	52
98.9184	0	119	228	20	136	309	44	121	232	53	116	273	28	5	8	-96	0	1	-112	-8	-12	35	5	2	52
99.0413	0	119	230	20	135	309	44	120	232	53	116	273	28	5	7	-95	0	2	-112	-7	-11	35	4	2	54
99.1642	0	119	231	19	137	309	44	119	233	53	117	272	29	5	7	-94	0	2	-112	-6	-12	35	4	3	55
99.287	0	120	231	20	137	310	44	120	234	52	117	274	30	4	7	-93	0	2	-112	-6	-13	35	4	4	56
99.4099	0	120	233	21	137	311	44	121	236	52	117	275	28	4	8	-94	0	1	-113	-7	-12	35	5	3	57
99.5328	0	119	230	20	136	309	44	120	232	52	117	273	28	5	8	-95	0	1	-112	-7	-12	35	5	3	52
99.6557	0	120	229	20	136	309	44	120	232	54	116	272	30	4	7	-95	0	2	-112	-7	-11	36	4	3	52
99.7786	0	120	229	20	136	309	45	119	232	53	117	272	29	5	7	-94	-1	2	-112	-7	-12	35	5	3	54
99.9014	0	120	231	20	136	310	43	120	233	53	118	273	29	5	8	-95	-1	1	-113	-6	-12	35	5	3	55
100.024	0	120	231	19	135	310	44	120	234	53	117	274	29	4	8	-94	-1	2	-113	-7	-11	34	5	3	57
100.147	0	120	233	20	137	311	44	121	237	54	117	276	29	5	8	-94	0	2	-112	-7	-12	34	5	3	58
100.27	0	120	231	21	137	310	43	120	233	52	116	274	28	6	8	-94	0	2	-112	-7	-12	34	4	3	53
100.393	0	119	229	20	137	308	45	120	231	54	117	273	29	4	8	-97	-1	2	-112	-6	-12	36	4	3	51
100.516	0	120	230	21	136	309	44	119	232	52	116	272	28	5	7	-96	0	2	-112	-7	-12	35	5	3	53
100.639	0	119	229	20	136	309	44	120	232	53	117	273	29	5	7	-95	0	2	-111	-7	-12	36	4	3	54
100.762	0	119	230	20	136	309	45	120	234	53	116	273	29	5	7	-95	0	1	-111	-6	-13	35	4	3	55
100.884	0	119	232	20	136	312	45	120	236	53	117	274	28	4	8	-93	0	2	-113	-6	-12	35	4	4	56
101.007	0	119	232	20	137	311	44	120	235	53	117	275	29	5	7	-94	0	2	-112	-6	-12	35	4	3	56
101.13	0	120	229	20	136	309	44	120	232	53	117	273	29	5	8	-96	0	2	-112	-8	-12	34	4	4	52
101.253	0	120	229	21	135	308	45	121	231	52	117	273	29	5	7	-96	0	2	-112	-7	-11	34	4	3	52
101.376	0	119	229	21	135	309	45	119	231	53	116	272	28	5	9	-96	0	2	-112	-6	-11	34	4	3	53
101.499	0	120	230	20	135	309	45	120	232	52	117	273	28	4	8	-96	0	2	-112	-6	-12	35	5	3	55
101.622	0	119	230	20	136	310	44	120	233	53	117	273	29	5	8	-93	0	3	-112	-8	-12	34	4	3	56
101.745	0	119	232	20	137	311	44	120	235	53	117	275	28	4	7	-93	0	2	-112	-7	-11	34	4	4	56
101.868	0	119	230	21	137	310	44	120	232	52	116	273	28	4	7	-96	-1	2	-112	-7	-12	35	5	3	52
101.99	0	119	228	20	136	309	44	119	232	53	117	272	29	5	8	-97	-1	2	-113	-6	-12	35	6	3	52
102.113	0	119	229	20	136	309	45	120	232	52	117	273	28	4	7	-95	-1	2	-112	-6	-12	34	5	3	53
102.236	0	119	229	20	135	309	45	119	232	53	117	273	29	4	7	-96	-1	2	-112	-6	-11	35	5	3	55
102.359	0	119	230	20	135	310	45	120	234	52	117	274	28	5	7	-95	0	2	-113	-7	-12	36	5	4	56
102.482	0	120	232	20	137	311	44	120	234	52	117	275	29	5	8	-95	0	2	-113	-6	-12	34	4	3	56
102.605	0	119	229	20	136	310	44	119	231	53	117	274	28	4	7	-95	0	3	-111	-7	-12	35	4	3	52
102.728	0	119	228	21	136	309	44	120	230	52	116	273	29	4	7	-97	0	2	-111	-7	-12	35	5	3	51
102.851	0	119	229	20	136	309	45	119	231	53	117	273	28	4	7	-97	-1	2	-112	-7	-12	35	4	4	53
102.973	0	119	229	20	136	309	44	119	231	52	117	272	29	4	8	-97	0	2	-113	-6	-12	36	4	3	54
103.096	0	119	229	21	136	311	45	120	232	52	117	274	29	5	8	-94	0	2	-112	-6	-12	35	4	3	55
103.219	0	119	231	20	136	310	44	120	234	53	117	274	29	5	8	-94	-1	3	-113	-7	-11	35	5	2	57
103.342	0	120	230	22	136	310	43	119	234	51	117	274	28	4	8	-94	0	2	-112	-7	-12	34	4	3	55
103.465	0	119	228	21	136	308	44	120	230	52	117	272	29	5	7	-97	0	2	-112	-7	-12	35	4	3	51
103.588	0	119	228	20	136	308	44	119	230	53	116	272	28	5	8	-96	0	2	-111	-6	-11	35	4	3	52
103.711	1	119	228	20	136	307	45	119	231	53	116	272	29	5	7	-97	0	1	-112	-7	-12	34	4	3	53
103.834	0	118	229	20	136	309	44	120	232	52	117	273	29	5	8	-96	0	2	-113	-7	-11	35	4	4	55
103.956	0	119	231	20	137	310	44	119	232	53	116	273	29	5	7	-96	0	2	-113	-6	-12	34	5	3	56
104.079	0	119	231	20	137	310	44	119	234	52	117	274	29	5	8	-93	0	2	-113	-6	-11	35	4	4	57
104.202	0	118	230	22	136	309	44	120	231	52	117	272	27	5	8	-95	0	1	-112	-6	-12	34	5	3	53
104.325	0	118	228	21	137	307	45	119	230	52	117	273	28	5	8	-98	-2	1	-112	-6	-12	34	4	3	52
104.448	0	119	228	21	136	307	45	119	230	52	117	271	29	5	7	-97	0	2	-112	-6	-11	35	5	4	53
104.571	0	119	228	20	136	308	45	119	230	52	117	272	29	5	8	-96	0	2	-111	-7	-11	34	5	3	54
104.694	0	120	229	19	136	308	45	119	233	53	117	272	28	5	8	-96	0	2	-112	-7	-12	35	4	2	55
104.817	0	120	229	20	136	309	45	121	233	53	117	272	28	4	8	-95	-1	2	-112	-7	-11	35	3	4	55
104.94	0	119	229	21	136	310	43	120	233	51	118	273	29	3	7	-94	0	3	-112	-6	-12	34	5	3	55
105.062	0	120	227	21	136	307	44	119	230	52	116	271	29	4	7	-97	0	2	-112	-6	-11	35	5	2	52
105.185	0	119	228	21	136	308	44	119	230	53	116	271	29	5	7	-96	-1	2	-112	-6	-11	35	4	3	53
105.308	0	119	229	20	136	308	45	120	231	53	117	271	28	5	8	-97	0	2	-112	-7	-12	34	4	4	53
105.431	0	119	228	21	136	309	44	120	232	52	116	272	28	5	8	-96	0	1	-113	-6	-11	35	4	3	56
105.554	0	119	229	21	136	309	44	119	233	53	116	274	28	5	8	-94	0	2	-113	-7	-11	34	5	3	57
105.677	0	119	232	20	136	310	43	120	234	52	117	274	28	5	8	-94	-1	2	-112	-6	-12	34	5	3	57
105.8	0	119	228	21	136	309	44	119	231	52	117	272	27	5	7	-97	0	2	-112	-7	-11	35	5	4	52
105.923	0	119	227	21	136	307	44	120	230	52	116	270	28	4	7	-97	0	2	-111	-6	-11	35	5	3	51
106.045	0	119	228	21	136	308	44	120	230	52	116	271	28	4	8	-97	-1	2	-111	-6	-11	34	4	3	52
106.168	0	119	228	20	135	307	44	119	231	53	117	272	29	5	9	-97	0	2	-112	-7	-11	35	5	3	54
106.291	0	119	229	21	136	308	44	120	233	53	117	273	28	4	8	-96	0	2	-113	-7	-11	35	3	4	56
106.414	0	120	230	20	136	309	44	120	234	52	116	272	29	4	8	-95	0	3	-112	-7	-11	34	5	3	58
106.537	0	119	230	21	136	309	42	120	233	52	116	273	28	4	7	-94	0	1	-113	-7	-12	34	4	2	56
106.66	0	118	228	21	135	307	44	120	230	52	117	271	28	5	8	-97	-1	2	-112	-6	-11	35	5	2	51
106.783	0	119	228	20	136	308	45	119	229	52	117	271	28	4	7	-98	-1	2	-113	-6	-12	34	4	2	52
106.906	0	119	228	21	135	307	44	119	229	53	116	271	29	5	8	-96	0	2	-112	-7	-12	35	3	3	53
107.028	0	119	230	21	136	308	44	120	232	52	116	272	28	5	8	-95	0	2	-112	-7	-11	34	5	3	55
107.151	0	120	229	21	136	308	45	120	232	52	117	272	28	5	7	-94	0	3	-113	-8	-12	34	5	4	56
107.274	0	119	231	21	136	309	44	120	233	52	117	272	28	4	8	-95	0	1	-113	-7	-11	34	5	3	57
107.397	0	118	229	21	136	307	44	120	231	52	117	272	28	4	8	-96	0	2	-113	-6	-12	35	4	3	52
107.52	0	120	228	21	136	308	45	119	230	52	117	272	29	4	8	-96	-1	2	-112	-6	-12	34	4	3	53
107.643	0	119	228	20	136	307	45	119	231	53	116	271	28	5	8	-96	-2	1	-112	-7	-12	34	4	3	54
107.766	0	119	228	21	136	308	44	121	231	52	116	272	28	5	8	-96	-1	2	-112	-7	-11	34	4	4	55
107.889	0	120	230	20	136	309	45	120	233	52	117	272	28	5	8	-94	0	2	-113	-6	-12	34	4	3	56
108.012	0	120	231	21	136	309	43	120	232	52	116	272	28	4	9	-93	-1	3	-113	-7	-11	34	5	3	56
108.134	0	119	228	22	136	308	44	119	231	52	116	272	28	5	8	-96	-1	2	-112	-7	-11	34	5	2	53
108.257	0	120	228	21	136	308	45	120	230	52	117	271	29	5	8	-97	-1	2	-112	-6	-12	34	5	3	52
108.38	0	119	228	21	136	308	44	120	231	53	116	272	28	6	8	-96	-1	2	-112	-6	-11	34	4	3	54
108.503	0	120	229	20	136	309	44	120	232	52	116	272	28	5	8	-95	0	2	-112	-7	-11	34	4	3	55
108.626	0	120	230	20	137	309	44	120	234	53	117	273	29	4	8	-94	0	2	-113	-7	-12	34	4	4	57
108.749	0	120	230	20	137	311	44	121	234	53	117	274	28	5	8	-95	0	2	-114	-7	-11	35	4	3	57
108.872	0	119	229	22	136	308	43	120	232	52	116	274	28	5	7	-95	0	2	-112	-6	-12	34	4	3	53
108.995	0	119	229	21	136	308	45	119	230	52	117	272	30	5	8	-97	0	1	-112	-7	-12	35	4	4	52
109.117	0	121	228	21	136	308	44	120	232	51	117	272	28	4	8	-96	0	2	-112	-7	-12	35	4	3	53
109.24	0	120	228	20	137	307	45	120	232	53	117	270	27	6	8	-96	-1	1	-112	-6	-11	34	5	3	54
109.363	0	120	230	20	136	309	45	119	233	53	116	272	29	5	8	-95	0	2	-112	-7	-12	35	5	2	56
109.486	0	120	231	20	136	310	45	120	234	52	117	273	29	5	8	-94	-1	2	-113	-7	-12	34	4	3	56
109.609	0	119	231	21	136	309	43	121	232	52	116	273	28	5	7	-94	-1	2	-113	-7	-12	34	4	3	55
109.732	0	120	228	21	136	308	45	121	231	52	117	271	28	4	8	-97	0	3	-113	-6	-12	35	4	3	52
109.855	0	119	228	20	137	309	44	120	232	53	117	272	29	4	8	-96	0	2	-112	-7	-12	35	4	4	54
109.978	0	120	229	20	137	309	45	119	232	53	117	272	28	5	8	-95	-1	2	-112	-6	-12	34	4	4	54
110.1	0	118	229	21	136	309	44	120	233	53	117	274	29	4	8	-95	0	2	-113	-6	-11	34	4	3	56
110.223	0	119	231	20	136	310	44	120	233	52	117	275	29	4	7	-94	-1	2	-113	-8	-12	34	5	2	56
110.346	0	120	230	21	137	310	43	120	233	51	117	273	27	5	7	-94	-1	2	-113	-6	-11	35	4	3	54
110.469	0	120	229	21	136	309	45	120	231	53	116	273	29	4	7	-96	-1	2	-112	-6	-11	35	4	3	53
110.592	0	119	229	20	136	308	44	120	232	53	116	273	29	4	8	-95	-1	2	-112	-7	-11	34	4	3	54
110.715	0	119	229	20	136	309	45	119	232	52	116	273	29	4	9	-95	0	2	-113	-6	-12	34	4	3	54
110.838	0	119	231	20	137	309	45	120	234	52	117	276	29	5	7	-94	-1	0	-113	-7	-12	35	5	1	56
110.961	0	119	231	20	136	310	43	121	234	52	117	274	29	5	8	-93	0	3	-113	-6	-12	34	5	3	57
111.084	0	118	230	21	137	309	43	120	231	53	116	272	28	4	7	-95	0	2	-113	-7	-12	35	4	3	52
111.206	0	119	228	20	136	308	45	120	232	53	116	272	29	5	8	-97	0	2	-113	-6	-12	34	4	3	52
111.329	0	119	229	20	136	308	45	120	232	53	116	273	28	6	7	-96	0	1	-112	-6	-11	34	5	3	53
111.452	0	120	229	20	136	309	45	120	232	53	116	272	28	5	7	-95	0	2	-112	-7	-12	34	3	3	55
111.575	0	119	231	21	136	310	44	120	233	52	117	273	28	5	8	-94	-1	3	-113	-7	-12	34	5	3	56
111.698	0	120	232	20	136	311	44	121	235	52	117	275	29	4	8	-94	0	3	-113	-7	-12	35	4	3	56
111.821	0	120	229	21	137	309	43	120	232	52	117	272	28	4	7	-95	-1	2	-112	-7	-12	35	4	3	53
111.944	0	119	228	20	137	308	45	120	232	53	116	272	29	5	8	-96	-1	1	-111	-6	-12	35	4	3	52
112.067	0	119	229	20	136	307	44	119	231	53	117	272	29	4	8	-95	-1	2	-113	-7	-11	35	5	3	54
112.189	0	118	229	20	136	308	45	120	233	52	117	272	28	5	8	-95	0	2	-113	-6	-11	34	4	3	54
112.312	0	119	230	20	136	309	44	120	233	53	117	273	29	4	8	-95	0	2	-113	-7	-11	35	4	4	56
112.435	0	121	231	20	137	310	43	120	234	52	117	273	28	5	7	-93	0	2	-112	-6	-12	34	4	4	56
112.558	0	119	228	20	135	308	44	120	232	52	116	271	28	5	7	-96	0	2	-112	-7	-12	35	4	3	52
112.681	0	119	229	20	136	308	44	119	232	53	116	272	28	5	8	-97	-1	2	-112	-7	-12	35	4	3	53
112.804	0	118	228	20	136	308	45	119	231	53	116	272	28	4	8	-96	0	2	-112	-6	-12	35	4	2	53
112.927	0	119	229	19	136	308	45	120	233	54	117	272	29	4	8	-95	0	2	-112	-6	-12	35	3	3	55
113.05	0	119	230	21	136	309	44	120	234	52	117	274	28	4	8	-94	-1	2	-114	-7	-11	34	4	3	57
113.172	0	120	230	20	136	309	43	120	234	52	117	274	28	4	8	-94	-1	2	-114	-6	-11	35	4	2	56
113.295	0	119	229	21	135	308	45	119	230	52	117	271	28	4	9	-96	0	2	-112	-6	-11	35	4	3	52
113.418	0	119	228	20	136	307	44	119	231	53	115	272	29	4	8	-95	-1	2	-112	-6	-11	36	5	3	53
113.541	0	119	229	21	136	308	45	120	232	52	116	273	29	5	8	-96	-1	2	-113	-6	-11	35	4	3	54
113.664	0	119	230	20	135	308	45	120	233	53	118	272	28	5	8	-96	0	2	-113	-7	-11	35	4	3	56
113.787	0	120	231	20	136	309	44	120	234	53	117	273	29	5	8	-95	0	2	-114	-7	-12	35	5	3	57
113.91	0	119	230	21	137	309	42	120	233	52	117	272	28	5	8	-94	-1	2	-113	-7	-11	34	5	2	55
114.033	0	119	227	20	135	307	44	119	230	53	116	271	29	5	7	-97	-1	2	-113	-6	-12	34	4	2	52
114.156	0	119	228	21	137	307	44	119	232	52	116	272	29	5	7	-97	-1	2	-113	-7	-11	35	5	4	53
114.278	0	118	229	20	136	308	44	120	231	53	116	271	29	4	8	-96	0	2	-112	-6	-11	35	4	3	53
114.401	0	119	230	20	136	308	44	120	233	53	117	273	29	4	7	-95	0	2	-113	-7	-11	34	4	4	55
114.524	0	119	230	21	136	308	44	121	235	53	117	272	29	5	8	-94	0	1	-114	-6	-11	34	4	2	56
114.647	0	119	230	21	136	308	43	120	234	51	117	272	28	6	7	-95	-1	3	-112	-6	-12	34	4	3	55
114.77	0	119	228	20	136	306	44	119	230	53	116	272	29	6	8	-97	0	2	-112	-6	-11	35	4	3	52
114.893	0	119	227	21	136	306	44	120	230	53	117	271	29	5	9	-96	0	1	-112	-6	-12	35	4	3	52
115.016	0	119	228	20	135	307	44	120	230	53	116	272	28	5	7	-96	0	2	-113	-7	-11	35	5	3	54
115.139	0	119	228	20	136	307	44	120	232	52	117	271	29	5	8	-97	0	2	-114	-6	-12	35	4	3	56
115.261	0	119	230	20	137	309	44	120	233	54	116	272	29	5	7	-94	-1	2	-113	-7	-12	35	3	3	56
115.384	0	120	229	21	136	308	43	120	231	52	116	271	27	5	8	-95	0	2	-113	-7	-11	34	4	4	53
115.507	0	119	226	20	136	306	44	120	230	52	116	270	30	4	8	-96	0	1	-112	-6	-12	34	5	3	52
115.63	0	119	228	21	137	307	44	119	231	51	117	271	28	5	7	-97	-1	2	-112	-6	-12	35	4	2	53
115.753	0	119	228	20	136	307	44	120	231	53	116	271	29	5	7	-95	0	2	-112	-6	-12	35	4	3	55
115.876	0	119	229	20	137	307	44	119	233	52	117	271	28	4	8	-94	-1	2	-113	-7	-11	35	4	4	55
115.999	0	119	231	21	136	308	43	119	234	52	116	272	29	5	7	-94	0	2	-114	-8	-12	34	4	3	56
116.122	0	119	229	20	136	307	44	120	231	52	116	271	28	5	8	-96	0	2	-113	-6	-11	34	4	5	53
116.244	0	119	228	21	135	306	45	120	230	52	117	270	29	6	8	-96	0	2	-113	-6	-12	35	5	3	52
116.367	0	118	227	21	137	306	44	119	230	52	116	271	28	4	7	-96	-1	2	-112	-6	-12	35	5	3	53
116.49	0	119	229	20	136	307	45	120	231	52	116	271	28	4	8	-96	0	2	-113	-7	-12	35	5	3	54
116.613	0	119	229	20	137	308	44	119	232	53	116	272	28	5	8	-96	0	1	-113	-7	-11	35	4	3	56
116.736	0	119	230	20	136	309	43	119	235	53	116	273	29	4	8	-93	0	1	-113	-7	-11	34	5	3	57
116.859	0	119	228	21	136	308	43	120	232	52	117	271	27	5	8	-95	0	1	-112	-7	-11	34	4	3	53
116.982	0	118	227	21	136	307	45	118	230	52	117	271	28	5	7	-98	0	2	-113	-6	-11	34	4	3	51
117.105	0	118	229	20	136	306	44	119	230	52	117	271	28	5	8	-97	0	1	-113	-7	-12	35	4	4	53
117.228	0	118	228	21	136	306	43	119	231	53	116	270	29	5	8	-96	0	2	-112	-7	-11	35	5	3	54
117.35	0	119	229	21	136	307	44	120	232	52	117	272	28	4	8	-94	0	2	-113	-6	-11	34	4	4	56
117.473	0	119	229	20	136	308	44	120	234	53	116	272	28	4	7	-94	0	2	-113	-7	-11	35	4	3	57
117.596	0	120	230	20	136	308	43	119	233	52	117	272	27	5	8	-95	0	2	-114	-6	-12	35	5	3	55
117.719	0	118	227	21	136	307	45	119	231	52	116	270	28	4	8	-96	0	1	-112	-6	-11	35	4	3	51
117.842	0	119	228	20	135	307	44	120	231	53	117	271	29	5	7	-95	0	2	-112	-6	-11	35	4	3	54
117.965	0	119	227	20	136	307	44	120	230	53	117	271	29	4	8	-96	0	2	-113	-7	-12	35	4	3	54
118.088	0	119	229	21	137	308	45	120	232	52	117	272	28	4	7	-96	0	2	-113	-7	-12	35	4	3	56
118.211	0	119	230	20	136	309	43	120	233	52	117	272	29	4	8	-94	0	2	-113	-6	-11	34	4	3	57
118.333	0	119	229	21	136	308	43	120	231	52	116	271	28	5	8	-94	-1	1	-113	-6	-12	35	5	3	54
118.456	0	118	227	20	136	307	45	120	231	53	117	271	29	5	8	-96	0	2	-113	-6	-11	35	5	4	53
118.579	0	119	229	20	137	307	44	119	231	52	117	271	28	5	8	-96	0	2	-113	-7	-11	35	5	4	54
118.702	0	119	228	20	136	308	45	120	231	53	117	271	29	5	8	-95	0	2	-113	-6	-12	35	4	4	54
118.825	0	119	230	20	135	309	44	120	233	53	117	272	29	5	8	-95	-1	2	-113	-7	-11	34	5	3	56
118.948	0	119	231	20	136	310	43	120	235	52	116	273	28	5	8	-94	0	2	-114	-6	-11	34	4	3	56
119.071	0	119	228	21	136	307	44	119	231	52	116	270	27	5	7	-96	0	2	-114	-7	-11	35	5	3	52
119.194	0	119	228	21	136	308	43	120	230	52	117	271	29	5	9	-95	0	2	-113	-8	-12	35	4	3	52
119.316	0	119	228	20	136	306	45	120	230	53	116	271	28	4	7	-96	-1	1	-113	-6	-12	35	4	3	54
119.439	0	120	229	20	136	308	44	119	232	52	117	271	29	5	7	-96	0	3	-113	-6	-12	35	4	4	55
119.562	0	119	230	20	136	309	44	119	232	53	117	272	28	6	8	-95	0	1	-115	-6	-12	35	4	2	56
119.685	0	119	231	21	136	308	43	120	233	52	116	273	28	5	7	-94	-1	2	-114	-7	-12	35	4	2	55
119.808	0	119	228	21	137	307	45	120	230	52	117	272	28	5	8	-96	-1	2	-113	-7	-12	35	4	4	52
119.931	0	118	228	20	136	307	44	120	230	53	116	271	29	4	7	-97	0	2	-113	-6	-11	35	5	3	52
120.054	0	119	228	20	136	307	44	119	230	53	117	270	29	4	7	-96	0	1	-112	-6	-11	35	4	3	53
120.177	0	119	228	20	136	308	45	120	230	52	116	272	29	5	7	-95	0	3	-112	-8	-12	34	4	2	54
120.3	0	119	229	20	136	309	45	120	232	53	116	272	28	5	8	-94	0	2	-113	-7	-12	35	4	4	56
120.422	0	119	229	21	136	309	43	120	232	52	117	272	27	4	8	-96	0	2	-113	-6	-12	34	5	4	55
120.545	0	119	228	21	136	307	44	119	230	52	117	271	29	5	8	-97	0	2	-112	-6	-12	35	4	3	51
120.668	0	119	227	20	135	307	44	119	231	52	116	271	29	5	7	-96	0	2	-112	-7	-10	34	4	3	53
120.791	0	119	228	21	136	307	44	119	230	52	117	271	28	5	7	-95	0	2	-113	-6	-11	35	5	3	54
120.914	0	119	228	20	136	307	44	119	231	53	116	271	29	5	8	-97	0	2	-113	-6	-12	34	4	4	55
121.037	0	118	230	21	136	308	44	120	234	52	116	273	28	4	8	-95	-1	2	-112	-6	-11	35	4	2	57
121.16	0	120	228	21	136	308	42	120	231	51	117	272	28	5	8	-95	-1	1	-112	-7	-11	34	5	4	54
121.283	0	120	228	20	137	307	44	120	230	53	117	272	30	4	8	-97	0	2	-113	-7	-12	34	5	3	52
121.405	0	119	228	20	136	308	43	119	231	53	116	271	29	5	7	-97	-1	1	-113	-7	-11	35	3	2	54
121.528	0	120	228	21	136	308	44	119	230	52	117	272	29	5	8	-95	0	1	-112	-7	-11	35	5	4	55
121.651	0	119	229	20	136	309	44	120	232	52	117	272	29	4	8	-94	0	2	-113	-7	-12	34	4	3	56
121.774	0	120	230	20	136	310	44	120	234	52	117	274	29	5	8	-94	0	2	-114	-6	-12	35	4	3	57
121.897	0	119	229	21	136	308	43	120	231	52	117	272	28	5	8	-96	0	3	-113	-6	-12	35	5	2	53
122.02	0	119	227	20	135	307	44	120	230	53	116	272	29	4	8	-96	0	2	-112	-6	-12	34	4	3	53
122.143	0	119	228	21	137	308	44	120	231	52	117	272	29	5	8	-96	0	2	-112	-6	-12	35	4	2	53
122.266	0	118	228	20	137	307	44	119	231	52	117	272	29	5	8	-97	0	3	-112	-7	-11	35	5	4	55
122.388	0	119	229	20	136	308	45	120	232	53	116	273	28	5	8	-96	0	3	-114	-6	-12	34	4	2	56
122.511	0	120	230	20	136	309	45	120	234	53	118	273	29	5	8	-94	-1	2	-113	-6	-12	34	5	3	57
122.634	0	119	229	21	137	309	43	120	233	52	118	274	27	4	8	-93	-1	2	-113	-7	-12	34	4	3	55
122.757	0	119	227	21	136	308	45	119	231	52	116	272	28	5	8	-96	-1	2	-112	-7	-11	34	4	3	52
122.88	0	119	228	21	136	307	44	120	231	52	115	271	29	4	7	-97	0	2	-113	-6	-12	35	5	3	54
123.003	0	119	228	20	136	308	45	120	231	53	116	271	29	5	8	-97	-1	2	-113	-6	-11	34	5	3	54
123.126	0	119	229	20	136	308	44	120	232	53	117	272	29	5	8	-94	0	2	-112	-6	-12	35	5	3	55
123.249	0	119	230	20	136	309	44	119	234	53	117	273	29	4	8	-95	-1	2	-114	-7	-12	34	5	3	56
123.372	0	119	229	21	136	308	43	119	231	52	116	272	28	5	7	-96	0	3	-113	-6	-11	35	5	3	53
123.494	0	119	227	21	137	307	45	120	231	52	117	271	29	4	8	-97	0	2	-112	-6	-12	34	4	3	53
123.617	0	119	229	21	136	307	44	120	232	52	116	272	29	4	8	-96	-1	2	-112	-7	-12	34	4	3	54
123.74	0	119	229	21	136	308	44	120	231	53	116	272	29	5	8	-96	0	2	-113	-7	-12	34	5	3	55
123.863	0	119	229	21	136	308	44	120	232	52	116	273	29	5	8	-95	0	2	-113	-6	-11	34	4	3	56
123.986	0	120	231	20	137	309	43	120	234	53	117	274	29	5	8	-94	0	1	-112	-7	-11	34	4	3	57
124.109	0	119	228	22	136	308	43	120	231	51	117	272	29	4	8	-96	-1	2	-112	-6	-11	35	4	3	53
124.232	0	119	228	22	137	306	44	120	231	52	116	271	29	5	7	-99	0	2	-112	-6	-12	36	4	3	52
124.355	0	120	229	22	136	307	44	119	232	53	116	271	30	5	8	-98	-1	1	-112	-7	-11	35	4	3	54
124.477	0	119	228	21	136	308	43	120	232	53	116	272	29	5	8	-96	0	2	-113	-7	-13	34	4	4	54
124.6	0	119	229	20	136	309	44	120	234	52	116	273	29	5	8	-94	-1	1	-112	-7	-11	34	4	4	56
124.723	0	119	231	20	136	310	43	121	234	53	117	274	29	4	7	-93	0	2	-114	-7	-11	34	5	4	56
124.846	0	118	229	21	136	307	44	120	232	52	116	272	28	5	7	-96	0	2	-112	-6	-12	34	4	3	53
124.969	0	119	228	20	136	309	45	119	231	53	117	271	29	5	7	-96	0	2	-112	-6	-11	35	4	3	52
125.092	0	119	229	21	136	308	45	120	231	52	117	272	29	4	7	-96	0	2	-112	-7	-12	35	4	3	53
125.215	0	119	230	21	136	307	45	120	233	53	116	272	29	5	8	-96	0	1	-113	-6	-12	35	5	3	54
125.338	0	120	230	21	136	308	44	120	234	53	116	273	28	5	8	-95	0	2	-113	-7	-11	35	5	3	56
125.46	0	119	231	20	136	309	44	121	235	53	116	273	28	5	8	-94	0	2	-113	-6	-12	34	4	3	57
125.583	0	120	232	21	136	309	42	120	234	52	117	274	28	5	7	-94	0	2	-113	-7	-11	34	5	3	55
125.706	0	119	229	21	135	306	44	120	233	53	116	272	29	5	8	-97	0	2	-113	-7	-13	35	4	3	51
125.829	0	119	229	20	136	308	44	120	231	53	116	272	29	4	8	-96	-1	2	-114	-7	-12	35	4	3	53
125.952	0	119	229	20	136	307	44	119	232	53	116	272	30	5	8	-95	0	2	-113	-7	-12	34	5	4	54
126.075	0	119	230	21	135	308	45	120	233	51	116	273	29	5	8	-95	0	1	-113	-7	-12	34	5	3	55
126.198	0	120	232	19	137	310	44	121	235	53	117	273	29	5	8	-94	0	1	-114	-6	-13	34	5	3	56
126.321	0	119	231	20	136	309	42	120	235	53	116	274	29	4	7	-94	0	2	-113	-6	-12	34	4	3	55
126.444	0	118	230	20	138	308	44	119	232	53	116	272	29	4	7	-94	-1	2	-112	-6	-12	35	4	3	52
126.566	0	119	230	20	135	308	44	120	233	53	117	273	30	4	8	-94	0	2	-113	-6	-12	35	4	3	54
126.689	0	120	230	20	136	308	45	120	233	53	116	272	29	4	7	-95	0	2	-113	-6	-12	35	5	3	54
126.812	0	119	231	19	136	308	44	120	234	54	116	273	29	4	9	-95	-1	2	-113	-6	-13	34	4	3	56
126.935	0	120	232	19	136	309	44	121	236	54	117	274	29	5	8	-93	0	2	-113	-6	-12	35	4	3	57
127.058	0	119	232	21	136	310	43	120	236	52	117	273	28	4	8	-94	0	2	-114	-7	-12	35	5	4	56
127.181	0	119	230	21	136	308	44	119	233	53	116	273	28	5	8	-96	0	2	-113	-7	-12	35	4	3	53
127.304	0	120	230	21	136	308	44	120	233	53	116	274	29	5	8	-96	0	1	-114	-6	-12	35	4	3	54
127.427	0	120	230	20	135	308	44	120	235	54	116	273	29	5	8	-95	0	2	-113	-6	-11	34	5	3	54
127.549	0	120	230	20	136	309	44	121	235	53	117	273	29	4	8	-94	-1	2	-114	-6	-12	35	5	3	56
127.672	0	120	232	19	137	311	44	121	238	54	116	275	28	5	8	-95	-1	3	-114	-7	-12	35	5	3	56
127.795	0	120	233	21	137	311	42	121	237	53	117	275	28	5	8	-93	-1	2	-114	-7	-12	35	4	3	57
127.918	0	118	231	21	136	308	46	120	233	53	117	273	27	4	9	-95	0	1	-111	-7	-11	34	4	3	55
128.041	0	120	230	20	136	308	45	120	233	53	115	273	29	5	8	-96	0	1	-113	-6	-12	35	4	4	52
128.164	0	119	230	20	137	308	44	120	234	54	116	273	29	5	7	-96	0	1	-113	-7	-11	35	4	3	54
128.287	0	120	231	20	137	310	45	120	234	53	117	274	29	5	8	-95	0	2	-113	-7	-11	35	4	3	55
128.41	0	120	232	19	136	310	44	120	236	54	117	275	29	4	8	-93	0	2	-114	-6	-12	35	5	4	56
128.532	0	120	234	20	137	311	44	120	237	53	117	275	29	5	8	-93	-1	2	-115	-7	-12	34	4	3	57
128.655	0	120	231	21	136	309	43	119	234	53	117	274	28	5	7	-95	0	1	-113	-6	-12	35	4	3	52
128.778	0	120	230	20	137	309	45	120	234	54	118	273	29	5	8	-95	0	1	-113	-6	-11	35	5	3	52
128.901	0	119	230	20	136	309	45	121	233	53	117	273	29	4	8	-95	0	2	-113	-6	-12	35	5	3	53
129.024	0	119	231	20	137	310	44	120	234	53	117	274	29	5	8	-94	0	2	-113	-6	-13	36	5	3	54
129.147	0	120	233	20	136	310	44	120	235	54	117	275	29	4	8	-95	0	2	-114	-7	-12	35	4	3	56
129.27	0	120	233	20	136	311	43	120	236	53	117	275	29	5	9	-94	0	2	-113	-6	-11	35	4	4	55
129.393	0	119	230	20	136	309	44	120	233	53	116	274	29	4	9	-96	0	2	-113	-6	-12	35	5	3	52
129.516	0	119	229	20	136	309	45	120	233	53	116	274	29	4	8	-96	0	1	-113	-6	-11	35	4	3	53
129.638	0	119	230	20	136	309	44	120	233	53	117	274	29	5	8	-96	0	2	-113	-7	-12	34	4	3	54
129.761	11	119	230	20	135	310	44	119	234	54	116	274	30	4	8	-95	0	3	-113	-7	-12	35	4	3	55
129.884	0	119	231	20	136	309	45	120	235	54	117	275	29	5	8	-94	0	2	-114	-7	-12	35	5	4	56
130.007	0	119	231	21	136	309	43	120	234	52	117	274	28	5	8	-94	0	1	-113	-7	-12	35	4	3	54
130.13	0	119	229	20	135	307	44	120	231	53	117	273	29	5	8	-97	0	2	-113	-7	-12	34	4	3	51
130.253	0	118	227	21	136	307	45	119	231	52	116	271	29	4	8	-97	0	2	-112	-6	-11	35	4	3	53
130.376	0	118	228	21	136	307	44	119	231	53	116	272	29	5	8	-96	0	2	-113	-6	-12	35	4	3	53
130.499	0	118	228	20	136	308	45	119	231	53	116	273	29	5	7	-97	-1	2	-113	-7	-12	35	5	3	55
130.621	0	118	229	20	136	308	44	119	233	53	117	273	29	5	8	-96	0	3	-114	-7	-12	35	4	3	56
130.744	0	118	229	20	136	309	43	120	233	53	117	273	28	6	8	-94	0	1	-113	-6	-11	35	5	4	55
130.867	0	119	227	20	136	307	43	119	229	53	117	271	28	5	8	-97	0	2	-113	-6	-11	35	5	4	51
130.99	0	118	226	21	135	306	44	119	229	52	116	271	29	5	8	-98	0	2	-112	-6	-12	35	4	3	53
131.113	0	118	225	21	135	307	45	118	228	52	116	270	28	4	7	-97	0	1	-113	-6	-12	35	4	3	53
131.236	0	119	226	20	135	306	44	119	229	52	117	271	29	5	7	-96	0	2	-113	-6	-11	34	4	3	54
131.359	0	119	228	20	135	307	44	119	231	53	117	272	28	4	8	-96	0	2	-113	-7	-11	34	4	3	55
131.482	0	118	228	21	136	307	43	119	231	52	116	272	28	5	9	-95	0	3	-113	-6	-12	35	5	4	56
131.604	0	118	226	21	136	305	44	118	228	52	115	270	28	4	7	-97	0	1	-112	-7	-12	34	4	3	52
131.727	0	118	226	21	135	306	44	119	228	53	115	271	29	4	7	-97	0	1	-112	-7	-11	35	4	3	52
131.85	0	118	226	21	135	306	44	118	228	52	115	269	29	4	7	-96	-1	2	-113	-7	-11	34	4	4	53
131.973	0	118	226	20	135	306	45	119	229	52	115	270	28	4	8	-97	0	2	-113	-6	-11	35	5	3	55
132.096	0	119	228	20	135	307	44	119	231	52	116	271	28	5	9	-95	0	2	-113	-7	-11	35	4	4	56
132.219	0	119	227	21	136	307	43	119	231	52	116	271	28	5	7	-95	-1	1	-113	-7	-11	34	5	3	55
132.342	0	118	226	21	134	304	44	119	228	52	116	269	29	5	8	-97	-1	2	-113	-6	-12	34	4	3	52
132.465	0	118	226	21	135	305	45	118	228	51	116	270	28	5	8	-97	-1	2	-113	-6	-11	34	5	3	53
132.588	0	119	225	21	136	305	42	119	228	53	116	271	29	4	8	-97	0	2	-113	-6	-11	35	5	4	54
132.71	0	118	227	20	135	307	44	118	229	52	116	270	29	4	8	-96	0	1	-113	-6	-12	34	3	3	56
132.833	0	119	227	20	135	308	43	120	231	52	116	272	29	6	8	-95	-1	2	-113	-6	-11	34	4	3	57
132.956	0	119	227	21	136	306	42	119	229	51	115	271	28	4	8	-97	0	2	-113	-7	-12	34	5	3	54
133.079	0	118	226	21	135	305	44	118	229	52	116	270	29	4	7	-97	0	1	-113	-7	-12	35	4	3	51
133.202	0	118	226	20	135	306	44	118	228	52	116	270	29	4	6	-97	-1	2	-112	-7	-11	35	4	3	53
133.325	0	117	226	21	135	305	44	119	228	52	116	270	29	4	8	-97	0	1	-112	-7	-11	35	4	2	54
133.448	0	118	226	20	135	306	45	119	229	52	116	271	29	5	8	-97	-1	1	-113	-7	-11	34	4	4	56
133.571	0	119	228	20	135	306	43	119	231	53	116	271	29	5	8	-95	0	2	-113	-7	-11	34	5	3	56
133.693	0	119	226	21	136	306	42	119	230	52	116	270	28	5	7	-96	0	2	-113	-6	-11	35	4	3	54
133.816	0	119	225	21	135	305	44	119	227	52	116	269	29	4	8	-98	0	2	-113	-6	-11	35	5	3	52
133.939	0	118	225	21	136	306	44	118	226	52	117	271	29	4	8	-98	0	2	-113	-6	-11	35	5	3	53
134.062	0	118	226	21	135	304	44	119	227	52	116	269	28	4	8	-97	0	1	-112	-6	-11	34	5	3	54
134.185	0	118	227	21	135	305	43	118	229	52	116	269	29	4	7	-96	0	2	-113	-6	-11	34	4	3	55
134.308	0	119	227	21	136	306	44	119	230	52	116	270	29	5	7	-96	0	2	-114	-7	-11	35	4	3	56
134.431	0	119	228	22	135	306	42	119	230	52	116	271	28	5	8	-95	0	2	-114	-6	-11	35	4	4	57
134.554	0	118	225	21	135	305	44	118	227	52	115	269	29	4	7	-97	0	2	-112	-7	-12	34	5	3	52
134.676	0	118	226	20	135	305	45	118	227	53	116	269	29	5	7	-98	0	1	-113	-6	-11	35	4	3	52
134.799	0	118	226	20	135	304	44	118	228	52	116	269	28	5	7	-97	-1	2	-113	-7	-11	34	5	3	52
134.922	0	117	227	20	135	304	44	118	228	53	116	270	28	5	7	-97	0	2	-113	-7	-11	35	4	3	55
135.045	0	118	227	20	136	306	43	119	229	52	115	269	29	4	8	-95	-1	2	-113	-6	-12	34	5	3	56
135.168	0	118	229	22	136	306	42	119	231	52	117	270	29	5	7	-94	0	2	-113	-7	-12	34	4	3	57
135.291	0	118	227	22	135	305	44	118	228	52	116	269	28	4	7	-97	0	2	-113	-6	-11	35	4	3	52
135.414	0	118	226	20	135	305	43	118	228	53	116	270	28	5	7	-97	0	2	-113	-6	-11	35	5	4	52
135.537	0	118	226	21	136	304	43	118	228	51	115	269	28	5	8	-96	0	2	-112	-7	-11	35	4	3	53
135.66	0	119	227	20	136	306	44	119	229	52	115	270	29	4	8	-96	0	1	-113	-7	-11	35	4	3	55
135.782	0	119	227	20	136	306	44	119	230	52	116	271	29	4	7	-95	-1	2	-113	-7	-11	35	5	3	56
135.905	0	118	230	21	136	307	44	119	232	52	116	272	28	4	8	-95	0	3	-113	-7	-12	35	4	3	58
136.028	0	118	227	21	136	306	43	119	229	51	115	270	27	4	8	-95	0	2	-112	-6	-12	33	4	3	53
136.151	0	119	227	21	136	305	44	118	228	52	115	268	29	5	8	-97	0	2	-113	-6	-11	35	4	3	52
136.274	0	119	227	21	135	305	43	119	228	52	116	270	28	5	8	-97	-1	1	-113	-6	-11	34	5	3	53
136.397	0	118	227	21	135	305	45	118	230	53	116	270	29	4	8	-95	0	2	-113	-7	-11	34	4	3	55
136.52	0	119	228	20	135	307	43	119	231	52	116	270	29	5	9	-94	0	2	-113	-7	-12	35	5	2	56
136.643	0	119	229	20	136	308	44	120	231	52	116	272	28	4	8	-95	-1	2	-114	-6	-11	34	5	4	58
136.765	0	119	230	21	136	307	42	119	231	52	116	272	27	5	8	-94	0	2	-114	-6	-11	35	4	3	56
136.888	0	117	227	21	135	305	43	119	229	52	116	269	28	5	8	-96	-1	1	-113	-6	-11	35	4	3	52
137.011	0	118	227	20	136	305	44	119	229	52	116	270	30	4	7	-97	0	1	-112	-7	-12	35	5	3	52
137.134	0	118	227	21	136	305	44	119	229	52	115	270	29	4	7	-97	0	2	-113	-6	-12	35	4	3	55
137.257	0	119	228	20	135	306	44	119	230	53	116	271	28	4	7	-96	0	2	-113	-7	-11	35	5	4	55
137.38	0	119	229	21	136	307	44	119	232	52	117	271	29	5	8	-94	-1	2	-113	-6	-12	34	4	3	57
137.503	0	119	230	21	137	307	43	120	232	52	116	271	28	5	8	-94	0	3	-113	-7	-12	35	5	4	56
137.626	0	118	227	21	136	306	44	119	229	52	116	270	28	4	7	-97	0	2	-113	-6	-11	34	5	2	53
137.748	0	119	227	20	136	306	43	119	230	52	117	270	28	4	8	-97	0	2	-113	-7	-12	35	4	3	54
137.871	0	118	227	20	136	306	44	119	229	53	117	271	29	5	8	-95	0	1	-112	-7	-12	34	4	3	54
137.994	0	120	228	20	136	306	44	120	231	52	117	270	29	5	8	-95	0	2	-113	-6	-11	35	4	3	56
138.117	0	119	229	20	136	308	43	119	232	52	117	271	29	4	8	-94	-1	2	-114	-7	-12	34	5	3	57
138.24	0	119	230	21	136	307	43	119	233	53	117	274	28	5	7	-94	0	0	-113	-7	-11	34	4	1	57
138.363	0	119	227	21	136	306	44	119	230	52	116	271	29	5	8	-96	0	2	-112	-7	-11	35	4	3	53
138.486	0	119	227	21	137	307	44	119	229	52	116	270	28	4	7	-96	0	1	-113	-6	-11	35	4	3	52
138.609	0	118	227	21	135	306	44	119	229	52	116	271	28	4	8	-96	0	1	-112	-6	-12	35	4	3	54
138.732	0	118	228	20	136	308	44	119	231	53	116	271	28	5	8	-96	0	3	-113	-7	-12	35	5	4	55
138.854	0	118	230	20	136	308	44	119	233	52	116	272	29	5	7	-95	0	2	-113	-6	-12	35	5	3	57
138.977	0	120	231	20	136	309	43	120	233	53	115	273	28	4	8	-93	-1	1	-114	-7	-11	34	4	3	57
139.1	0	119	230	22	135	307	42	119	232	51	116	271	27	5	8	-95	0	2	-114	-7	-12	34	5	3	54
139.223	0	119	228	21	136	306	44	119	230	52	116	271	28	4	8	-97	0	2	-113	-7	-12	35	5	3	52
139.346	0	119	228	21	136	307	44	119	230	52	116	271	29	3	8	-96	-1	2	-113	-7	-11	35	4	3	52
139.469	0	119	227	21	135	306	44	119	230	53	116	271	29	5	7	-96	-1	2	-113	-7	-12	35	4	4	53
139.592	0	120	228	20	136	307	44	120	231	53	116	271	29	4	7	-96	0	1	-113	-6	-11	35	5	3	56
139.715	0	120	230	20	136	308	44	119	233	53	117	273	29	5	8	-95	0	2	-114	-5	-12	34	4	4	57
139.837	0	119	231	20	137	309	42	119	232	53	117	274	28	4	8	-93	-1	2	-113	-7	-12	34	4	2	57
139.96	0	119	228	22	136	307	44	119	230	51	117	272	28	4	8	-96	0	2	-112	-6	-11	34	5	4	52
140.083	0	119	229	21	136	308	44	119	231	52	115	271	29	5	8	-97	0	2	-114	-7	-11	35	4	3	54
140.206	0	119	229	21	136	308	44	119	231	53	117	271	28	5	8	-96	0	2	-113	-6	-11	35	4	3	54
140.329	0	119	230	20	136	307	44	120	231	52	116	272	29	4	8	-95	0	2	-112	-7	-10	35	4	3	56
140.452	0	120	231	21	136	307	43	120	234	53	116	272	28	5	8	-94	0	1	-114	-7	-12	34	4	3	57
140.575	0	120	232	20	136	307	43	120	234	52	116	271	27	5	8	-95	0	2	-114	-6	-11	34	5	3	57
140.698	0	119	229	22	136	307	44	120	231	52	116	270	28	5	7	-97	0	2	-113	-6	-11	35	5	4	53
140.82	0	119	230	20	136	306	44	119	232	53	116	270	29	4	8	-96	0	1	-112	-7	-12	34	5	2	54
140.943	0	119	229	21	136	307	44	120	232	52	116	272	28	5	8	-98	0	2	-113	-7	-12	34	4	3	54
141.066	0	120	231	20	136	306	44	120	234	53	116	273	29	3	8	-97	0	0	-113	-6	-12	36	5	1	56
141.189	0	119	232	20	136	308	43	121	235	53	117	273	29	4	8	-94	0	1	-113	-7	-11	35	4	3	57
141.312	0	119	230	22	136	307	43	119	233	52	116	272	28	4	7	-95	0	2	-112	-6	-12	35	4	3	53
141.435	0	119	230	21	136	306	45	119	232	52	117	271	29	5	8	-98	-1	2	-112	-6	-12	35	4	3	53
141.558	0	119	230	21	135	308	44	120	233	52	116	271	28	4	7	-97	-1	2	-113	-6	-12	34	5	3	54
141.681	0	120	230	21	136	308	44	120	233	52	117	272	29	5	7	-96	0	1	-113	-8	-11	34	5	2	55
141.804	0	119	230	21	136	307	44	120	235	52	116	274	28	5	8	-96	0	1	-113	-7	-12	34	4	2	56
141.926	0	120	231	21	136	308	43	120	235	52	116	273	28	4	7	-95	-1	2	-114	-7	-12	34	5	3	56
142.049	0	120	229	21	135	308	44	120	231	53	116	272	28	5	8	-97	0	2	-112	-6	-11	34	4	3	52
142.172	0	119	229	21	136	307	44	120	231	53	116	271	29	5	7	-97	-1	2	-111	-7	-11	35	4	4	53
142.295	0	119	229	21	136	308	45	120	232	52	116	272	29	5	7	-97	-1	2	-111	-6	-11	35	5	2	54
142.418	0	120	230	20	136	308	44	119	233	53	116	272	29	4	8	-96	0	2	-112	-7	-11	35	4	3	56
142.541	0	120	231	20	136	308	44	120	235	52	116	273	28	4	8	-95	0	2	-113	-6	-12	33	4	4	56
142.664	0	119	230	22	135	308	44	119	232	52	116	273	28	4	8	-95	0	1	-111	-6	-12	34	4	3	54
142.787	0	119	227	22	135	307	44	119	231	51	117	271	29	5	8	-98	-1	2	-112	-6	-11	34	5	3	51
142.909	0	118	229	21	136	307	44	120	231	52	116	271	29	5	7	-98	0	2	-112	-7	-11	34	5	3	53
143.032	0	119	229	20	135	307	44	120	232	53	116	271	28	5	8	-97	0	2	-113	-7	-12	35	5	4	54
143.155	0	120	230	20	135	308	44	119	234	53	116	272	29	5	8	-95	0	3	-112	-7	-11	34	3	3	56
143.278	0	120	231	20	135	308	43	120	234	53	116	273	29	5	7	-95	0	2	-114	-6	-12	34	4	3	57
143.401	0	119	229	22	136	307	43	119	231	52	115	272	28	5	9	-95	0	2	-113	-7	-12	34	4	3	54
143.524	0	119	229	21	135	307	45	119	230	52	115	270	28	5	7	-97	0	2	-113	-7	-12	35	4	3	52
143.647	0	118	228	21	135	307	44	119	231	52	117	271	28	5	8	-96	-1	2	-112	-7	-11	34	4	3	53
143.77	0	118	228	21	135	306	45	119	232	52	115	271	29	4	8	-96	-1	1	-112	-7	-11	34	4	3	54
143.892	0	119	229	21	135	307	45	120	232	52	116	272	29	4	8	-97	0	2	-113	-6	-11	34	4	4	56
144.015	0	119	231	21	135	308	44	120	234	52	117	272	28	4	7	-95	-1	1	-113	-6	-12	34	4	3	58
144.138	0	119	230	22	135	309	43	120	233	52	116	273	27	5	8	-94	0	2	-113	-6	-11	34	4	3	55
144.261	0	119	228	20	135	306	44	119	231	53	116	271	29	6	8	-97	0	2	-112	-7	-11	34	5	2	51
144.384	0	120	230	20	136	307	43	120	232	52	116	271	29	4	7	-97	0	2	-113	-6	-11	35	3	4	53
144.507	0	120	229	20	135	307	44	119	232	53	115	272	29	5	8	-96	0	2	-113	-7	-12	35	4	3	54
144.63	0	119	230	20	135	307	45	120	234	53	116	272	29	5	7	-95	0	2	-112	-6	-11	35	4	3	55
144.753	0	120	232	20	136	310	44	120	235	53	116	273	28	5	8	-94	0	2	-113	-7	-12	34	5	3	57
144.876	0	119	231	20	135	308	43	120	233	52	116	273	28	4	8	-95	0	2	-113	-7	-12	34	4	3	55
144.998	0	119	229	21	136	308	44	119	231	53	116	272	29	4	8	-96	0	2	-112	-7	-12	35	4	3	52
145.121	0	119	229	21	134	307	45	119	232	53	116	272	29	4	8	-95	0	2	-112	-6	-11	35	4	3	53
145.244	0	118	229	20	136	307	44	119	232	53	116	272	29	5	7	-95	0	1	-113	-7	-12	35	3	3	55
145.367	0	119	231	20	135	308	45	119	233	52	117	272	29	4	8	-96	0	1	-114	-7	-12	35	4	3	57
145.49	0	119	231	21	136	309	43	121	235	52	115	273	28	5	8	-94	0	2	-114	-5	-11	35	4	4	58
145.613	0	119	231	21	135	308	42	119	232	52	116	273	28	4	8	-94	0	2	-112	-7	-13	34	4	3	54
145.736	0	118	229	20	135	306	45	119	230	53	115	271	29	4	8	-96	0	2	-113	-7	-11	36	4	2	52
145.859	0	119	229	21	135	307	44	119	231	52	115	271	28	5	8	-97	0	2	-113	-6	-12	35	4	3	53
145.981	0	119	229	20	135	307	45	119	231	53	115	271	29	5	8	-96	0	2	-113	-6	-11	36	4	3	54
146.104	0	119	230	20	136	307	44	119	232	52	116	271	29	5	8	-94	0	2	-113	-6	-12	35	5	3	56
146.227	0	119	231	20	136	308	44	119	234	53	116	272	29	5	8	-95	0	3	-113	-7	-12	34	4	4	57
146.35	0	119	230	21	135	308	42	119	233	52	116	273	27	5	8	-96	0	2	-114	-7	-12	34	4	3	54
146.473	0	118	227	21	134	305	44	119	229	52	116	270	28	4	8	-97	0	2	-113	-7	-12	35	4	3	51
146.596	0	118	228	20	135	305	44	118	229	53	116	269	29	5	7	-96	0	2	-112	-6	-11	35	5	3	52
146.719	0	118	227	21	134	305	45	119	229	53	116	270	29	4	8	-97	0	2	-113	-7	-12	35	4	3	53
146.842	0	118	228	20	135	305	44	119	231	53	115	269	28	5	7	-96	0	2	-113	-6	-10	35	5	3	55
146.964	0	118	228	21	135	306	44	119	231	53	116	270	28	5	8	-95	0	2	-114	-6	-11	35	4	3	56
147.087	0	118	229	21	135	305	43	119	231	52	115	270	28	5	8	-94	0	2	-113	-6	-11	35	4	4	55
147.21	0	118	227	21	135	303	43	118	227	53	116	268	28	5	7	-97	0	1	-112	-6	-11	35	4	3	51
147.333	0	119	226	21	135	303	44	118	228	52	115	268	29	4	8	-97	-1	2	-114	-6	-12	35	4	3	53
147.456	0	118	226	21	134	303	44	118	227	52	115	267	29	5	8	-97	-1	2	-113	-7	-12	35	5	3	54
147.579	0	118	228	21	135	304	43	118	230	53	115	268	29	4	8	-96	0	1	-113	-6	-11	35	4	3	55
147.702	0	119	229	21	136	304	44	118	230	53	116	269	29	5	8	-96	-1	2	-113	-6	-12	34	4	2	56
147.825	0	118	228	22	135	303	43	118	228	52	115	268	27	5	7	-96	-1	2	-113	-6	-12	34	5	3	54
147.948	0	117	226	20	135	303	44	117	226	52	115	268	29	5	8	-97	0	2	-112	-6	-12	35	4	3	52
148.07	0	117	227	21	134	302	44	118	228	52	114	266	28	5	8	-97	0	2	-113	-6	-12	35	4	2	54
148.193	0	118	227	21	134	303	44	118	227	53	114	267	29	4	8	-97	0	2	-113	-6	-12	35	5	3	54
148.316	0	118	227	21	135	303	43	118	229	52	114	268	28	5	8	-96	0	2	-113	-6	-11	34	4	3	56
148.439	0	119	228	20	135	304	43	119	231	52	116	268	28	5	8	-95	0	2	-113	-6	-12	34	4	3	57
148.562	0	119	226	21	134	302	43	118	227	52	115	266	28	5	8	-96	-1	2	-112	-6	-12	34	4	2	52
148.685	0	118	225	21	135	302	44	119	226	52	115	267	28	5	7	-97	-1	2	-113	-7	-11	35	4	3	52
148.808	0	118	226	20	134	301	43	118	226	52	115	265	28	4	7	-97	-1	2	-112	-7	-11	34	4	3	53
148.931	0	118	226	21	135	302	43	118	227	52	115	267	29	3	8	-97	0	1	-112	-7	-11	34	4	3	55
149.053	0	118	227	20	134	302	44	118	228	52	115	268	28	5	7	-97	0	2	-113	-6	-11	34	4	3	56
149.176	0	118	229	22	134	303	43	119	230	51	116	268	28	5	7	-96	0	2	-113	-6	-11	34	5	3	57
149.299	0	118	226	22	135	303	43	118	227	52	115	267	27	5	7	-97	0	2	-112	-6	-11	35	4	3	53
149.422	0	118	225	21	134	300	44	118	225	51	116	265	28	4	7	-97	0	1	-112	-5	-11	35	4	3	51
149.545	0	118	225	21	135	301	44	117	226	52	115	265	28	4	8	-98	0	2	-112	-7	-11	34	4	4	53
149.668	0	119	226	21	135	301	44	118	226	51	115	265	28	4	7	-98	0	2	-113	-7	-11	35	4	3	54
149.791	0	119	226	21	135	301	43	118	228	51	115	266	28	4	8	-97	0	2	-113	-6	-11	34	5	2	56
149.914	0	118	228	20	136	302	43	119	229	52	115	267	29	5	8	-95	0	2	-113	-7	-12	34	5	4	57
150.036	0	118	226	21	135	301	42	118	226	51	115	266	27	5	8	-96	0	2	-112	-7	-12	33	5	3	53
150.159	0	117	225	21	134	301	44	118	226	52	114	265	27	5	8	-98	-1	2	-112	-7	-11	35	4	3	53
150.282	0	118	226	21	135	301	43	118	225	52	115	264	28	5	7	-97	0	2	-112	-7	-11	35	5	4	54
150.405	0	118	225	21	136	301	44	118	227	52	114	265	28	5	9	-96	0	2	-112	-6	-11	34	5	4	54
150.528	0	118	226	21	134	302	44	119	227	51	115	266	28	4	8	-96	-1	2	-112	-7	-11	34	4	3	56
150.651	0	118	227	21	134	303	43	117	229	51	114	266	29	5	8	-96	0	1	-113	-6	-11	35	4	3	56
150.774	0	118	226	21	134	302	43	117	227	52	115	266	27	5	8	-97	-1	2	-112	-6	-11	34	4	3	53
150.897	0	118	225	22	135	301	43	118	226	51	115	265	28	5	7	-97	0	2	-112	-6	-12	34	4	4	53
151.02	0	118	226	21	136	301	43	117	226	51	115	265	28	4	8	-97	0	2	-112	-6	-12	34	4	3	54
151.142	0	118	226	21	135	301	43	118	227	52	115	265	28	5	8	-97	0	2	-113	-7	-11	34	4	2	55
151.265	0	119	228	21	135	303	44	119	229	52	115	266	28	4	8	-96	-1	2	-113	-6	-10	34	4	3	57
151.388	0	119	229	21	135	304	42	119	231	51	115	267	28	5	7	-95	0	2	-112	-6	-11	34	5	3	57
151.511	0	118	227	22	135	302	42	118	227	51	115	265	27	5	8	-96	0	1	-112	-7	-11	34	5	4	53
151.634	0	118	226	21	135	301	44	118	227	51	116	264	29	5	8	-98	0	2	-113	-6	-12	34	4	3	52
151.757	0	118	226	22	135	301	43	118	227	51	114	265	28	4	8	-98	0	2	-112	-7	-12	34	5	3	53
151.88	0	118	226	21	135	301	44	118	228	51	115	264	27	4	8	-97	0	2	-112	-6	-11	35	4	3	54
152.003	0	118	227	20	135	302	44	119	229	52	115	265	28	4	8	-96	0	1	-113	-7	-12	34	5	3	56
152.125	0	119	228	22	135	302	44	119	232	50	116	266	28	5	8	-95	-1	2	-113	-7	-10	34	4	3	58
152.248	0	119	228	21	136	303	42	118	229	51	114	266	27	5	8	-96	-1	2	-113	-6	-12	34	5	2	55
152.371	0	118	226	21	135	302	44	118	227	52	115	265	28	5	8	-97	0	2	-112	-7	-11	34	5	3	52
152.494	0	119	226	22	135	302	43	119	227	51	115	266	28	5	7	-97	0	1	-112	-6	-12	34	4	3	53
152.617	0	119	226	21	135	302	44	119	228	52	115	265	28	4	8	-98	0	2	-113	-7	-11	35	5	3	54
152.74	0	118	227	21	135	302	43	119	229	52	115	266	28	5	8	-96	-1	2	-113	-6	-11	34	4	3	56
152.863	0	119	228	21	135	303	43	119	229	51	116	267	28	5	8	-95	0	2	-113	-7	-12	33	4	4	57
152.986	0	118	228	22	135	303	43	120	230	51	115	266	28	4	8	-95	0	2	-113	-7	-12	34	5	3	56
153.108	0	118	227	21	135	302	44	117	226	51	115	265	28	5	8	-97	-1	2	-112	-6	-11	35	4	2	53
153.231	0	119	226	21	134	301	43	119	229	51	115	265	28	4	8	-96	0	2	-112	-7	-11	34	4	3	53
153.354	0	119	228	21	135	302	43	119	229	52	115	266	28	5	8	-96	0	2	-112	-6	-11	34	4	3	54
153.477	0	118	228	21	134	303	44	119	230	52	114	266	28	5	8	-96	0	2	-112	-6	-11	35	4	3	56
153.6	0	119	230	21	136	303	43	119	231	52	115	268	28	5	7	-96	-1	2	-113	-6	-11	34	4	3	57
153.723	0	118	230	22	135	304	43	118	231	51	116	268	27	5	8	-95	0	2	-113	-6	-11	34	5	2	57
153.846	0	118	227	22	135	302	44	118	228	51	115	266	28	5	7	-96	0	1	-112	-7	-11	35	4	3	51
153.969	0	119	228	22	135	302	44	118	228	52	115	266	28	5	8	-97	0	1	-112	-6	-12	34	4	4	52
154.092	0	118	227	22	136	302	44	118	228	51	115	265	28	4	8	-98	0	2	-112	-6	-11	35	4	3	54
154.214	0	119	228	21	135	303	43	119	230	52	116	267	28	5	8	-96	0	2	-112	-7	-11	34	5	3	56
154.337	0	119	230	21	135	304	44	119	230	52	115	267	28	4	8	-95	-1	2	-112	-6	-11	34	4	3	57
154.46	0	119	231	21	135	305	43	119	232	51	115	268	28	5	8	-94	-1	2	-113	-6	-11	34	5	2	57
154.583	0	120	228	22	135	303	44	119	229	51	116	267	26	5	8	-97	-2	1	-112	-7	-11	34	5	3	53
154.706	0	119	227	22	135	303	44	119	227	51	115	266	28	4	8	-98	-1	2	-113	-7	-12	35	5	3	52
154.829	0	118	228	22	135	303	44	118	228	52	115	267	28	4	8	-97	-1	2	-111	-7	-12	35	4	3	54
154.952	0	118	228	21	136	303	44	118	228	52	115	267	28	4	8	-98	0	2	-112	-7	-11	34	4	3	54
155.075	0	118	228	21	135	304	44	119	230	51	116	267	28	5	7	-97	0	2	-111	-6	-12	34	3	3	56
155.197	0	119	228	21	136	304	44	119	231	52	116	268	28	5	7	-95	-1	1	-112	-7	-11	34	5	3	57
155.32	0	119	229	21	135	304	42	119	229	51	116	268	28	5	8	-95	0	2	-112	-6	-11	34	4	3	54
155.443	0	119	227	21	135	303	44	119	227	51	114	267	28	4	7	-97	0	2	-112	-6	-11	34	4	3	52
155.566	0	119	227	21	136	304	44	118	228	51	116	266	28	4	7	-98	-1	1	-113	-7	-12	34	5	4	54
155.689	0	119	228	22	135	304	45	119	229	51	115	267	28	4	8	-97	0	2	-112	-6	-12	35	4	3	54
155.812	0	119	228	21	135	304	45	119	229	52	115	267	28	4	8	-96	0	2	-113	-7	-12	33	5	3	55
155.935	0	119	229	21	135	305	44	119	231	52	116	268	28	5	8	-96	0	2	-113	-6	-11	34	4	3	56
156.058	0	118	228	22	135	305	43	119	229	51	115	267	26	4	7	-97	0	1	-112	-6	-12	34	4	3	55
156.18	0	119	227	22	136	303	44	119	227	52	115	267	28	5	7	-97	0	1	-112	-7	-11	35	4	4	53
156.303	0	118	228	22	135	304	44	119	228	51	116	268	28	4	8	-97	-1	2	-112	-6	-12	34	4	2	53
156.426	0	118	227	22	135	306	44	118	229	51	115	267	28	5	9	-97	-1	2	-112	-7	-11	34	4	3	54
156.549	0	119	228	21	135	305	44	119	230	51	115	268	28	4	8	-97	0	2	-112	-6	-11	34	4	3	56
156.672	0	119	229	20	135	306	43	119	231	52	115	269	28	6	8	-96	0	2	-112	-6	-12	33	4	3	57
156.795	0	119	230	22	135	305	42	119	230	51	116	269	27	4	8	-96	0	3	-112	-6	-11	34	4	2	54
156.918	0	118	227	22	134	304	44	119	228	51	114	266	29	4	8	-98	-1	1	-112	-7	-12	35	5	3	51
157.041	0	118	228	22	136	303	44	118	229	51	115	266	28	4	7	-99	0	1	-112	-7	-12	35	5	3	53
157.164	0	119	227	21	135	304	44	119	229	51	116	267	28	4	7	-98	-1	2	-112	-6	-11	34	4	3	54
157.286	0	119	228	21	135	305	44	119	230	51	115	268	28	4	8	-97	0	2	-112	-7	-11	34	5	3	56
157.409	0	119	229	21	135	307	43	119	232	51	116	269	28	5	7	-96	-1	2	-112	-7	-12	34	5	3	57
157.532	0	119	230	22	135	305	42	119	231	51	116	269	27	5	9	-96	0	2	-113	-7	-12	35	5	3	56
157.655	0	118	226	22	135	303	44	118	227	50	115	267	28	5	8	-98	0	2	-111	-6	-12	34	4	3	51
157.778	0	119	227	22	135	303	44	119	229	51	116	268	28	4	9	-98	0	2	-112	-7	-12	34	4	2	52
157.901	0	118	227	21	135	304	44	119	228	51	115	267	28	4	8	-99	0	2	-112	-7	-12	34	4	3	54
158.024	0	118	227	21	135	304	45	119	230	51	115	267	28	4	7	-97	0	2	-112	-6	-11	34	4	2	56
158.147	0	119	229	21	135	305	44	120	231	51	116	268	28	4	8	-96	0	2	-112	-6	-12	33	3	3	57
158.269	0	119	230	21	135	306	43	119	231	50	115	268	27	5	8	-95	-1	2	-113	-6	-11	34	4	3	56
158.392	0	119	227	22	134	304	44	119	228	51	115	267	28	5	7	-97	0	2	-112	-7	-11	34	5	3	52
158.515	0	119	228	22	136	305	44	119	229	50	115	268	28	4	8	-98	0	1	-112	-7	-12	34	3	3	53
158.638	0	118	228	22	136	305	44	120	229	51	115	268	29	4	8	-97	0	3	-112	-6	-11	34	5	3	54
158.761	0	118	228	21	136	304	44	119	230	52	115	268	28	4	7	-96	0	2	-112	-6	-10	33	4	3	55
158.884	0	119	229	21	135	305	44	119	231	51	115	269	28	4	7	-96	0	1	-112	-7	-12	34	4	4	57
159.007	0	119	230	21	135	306	43	119	232	52	116	269	28	5	8	-95	-1	1	-112	-7	-11	33	5	3	57
159.13	0	120	228	21	136	304	43	119	229	51	115	267	28	4	8	-96	-1	1	-112	-6	-11	34	5	3	52
159.252	0	119	228	22	136	304	45	119	230	51	115	268	28	5	7	-97	-1	2	-112	-7	-11	34	6	3	53
159.375	0	119	228	22	135	304	44	119	230	51	115	268	28	4	9	-96	0	1	-112	-7	-11	34	4	4	54
159.498	0	119	229	21	135	305	44	119	231	52	115	268	29	5	7	-97	0	2	-113	-5	-11	34	4	4	55
159.621	0	120	231	21	135	306	44	119	232	52	116	270	28	4	8	-95	0	2	-112	-7	-11	35	5	3	57
159.744	0	119	232	22	136	307	43	119	233	51	115	269	28	5	8	-94	0	2	-113	-7	-13	34	4	3	57
159.867	0	120	229	22	135	305	44	120	231	51	115	268	27	5	7	-96	0	2	-111	-7	-12	34	5	3	52
159.99	0	118	228	22	136	305	45	119	229	52	115	267	28	5	8	-98	0	1	-112	-6	-12	35	4	2	52
160.113	0	119	229	21	135	304	44	119	229	51	115	268	28	5	8	-97	0	2	-112	-7	-12	34	5	3	53
160.236	0	119	229	22	135	305	45	119	230	51	115	269	28	5	8	-96	0	2	-111	-7	-11	34	4	2	54
160.358	0	120	230	21	135	306	44	119	232	52	115	269	28	4	8	-96	0	2	-112	-6	-12	34	4	4	57
160.481	0	120	231	21	136	307	44	120	234	52	116	270	28	5	8	-96	0	2	-113	-7	-12	34	4	3	58
160.604	0	119	230	21	135	305	42	120	232	51	115	269	27	4	8	-95	-1	3	-112	-7	-12	34	4	3	54
160.727	0	119	228	21	135	305	45	119	230	52	115	268	28	4	7	-97	-1	1	-111	-7	-12	34	4	3	52
160.85	0	120	228	22	136	304	44	119	231	51	116	268	28	4	8	-97	0	2	-112	-7	-12	34	5	3	54
160.973	0	119	229	20	135	305	45	119	230	51	116	269	29	4	8	-97	0	2	-112	-6	-12	34	5	3	54
161.096	0	119	230	21	136	305	44	120	232	52	116	269	28	5	7	-95	0	2	-113	-6	-12	34	5	3	56
161.219	0	119	232	21	136	307	44	120	234	51	116	270	28	6	8	-94	0	2	-112	-7	-12	34	4	3	57
161.341	0	119	230	22	136	306	42	119	231	52	115	269	27	5	7	-95	0	2	-112	-7	-12	35	5	3	55
161.464	0	118	229	22	135	305	44	120	231	51	115	269	29	4	7	-98	0	2	-112	-7	-11	34	5	2	52
161.587	0	119	229	21	134	306	44	119	232	52	116	270	29	5	8	-97	0	3	-112	-6	-12	34	4	3	54
161.71	0	119	230	21	136	306	44	119	232	52	116	269	28	5	8	-96	0	1	-112	-6	-12	33	4	3	54
161.833	0	120	231	21	135	306	44	120	234	52	115	270	29	5	8	-95	0	2	-112	-6	-11	34	4	3	56
161.956	0	120	231	20	136	307	44	120	235	52	116	272	28	5	8	-95	0	3	-113	-6	-13	33	5	3	57
162.079	0	119	230	22	135	306	43	120	231	50	116	270	27	4	7	-96	0	2	-112	-7	-12	34	4	3	53
[truncated: 1,560 more rows]

## Sheet: Add_info
Time	Marker	Accel_x	Accel_y	Accel_z	Gyro_x	Gyro_y	Gyro_z	Magnet_x	Magnet_y	Magnet_z	battery		ld_gain	pd_gain
[truncated: 2,878 more rows]
