# Supplementary material for: Charitable crowdfunding donation-intention estimation depending on emotional project images using fNIRS-based functional connectivity
Source: PLoS One. 2024 May 8;19(5):e0303144. doi: 10.1371/journal.pone.0303144 (PMC11078340; doi:10.1371/journal.pone.0303144)
Supplement: S1 File — (ZIP) [file pone.0303144.s001.zip › Some donation dataset/negative/subject3.xlsx]

## Sheet: D780
	SNR :	44	42	46	38	36	50	42	42	46	46	42	44	38	44	43
Time	Marker	ch1	ch2	ch3	ch4	ch5	ch6	ch7	ch8	ch9	ch10	ch11	ch12	ch13	ch14	ch15
0.24576	0	903	209	357	265	341	405	174	183	235	204	312	124	217	274	785
0.36864	0	903	209	357	265	341	405	174	183	235	204	312	124	217	274	785
0.49152	0	890	211	361	268	345	408	176	186	238	209	313	126	220	277	792
0.6144	0	903	213	361	266	347	409	176	188	237	207	312	127	221	272	772
0.73728	0	913	198	342	253	330	393	169	180	233	193	298	122	218	260	755
0.86016	0	897	196	343	254	334	392	172	180	233	194	301	121	221	261	746
0.98304	0	896	197	344	257	335	394	174	181	235	195	301	122	223	261	734
1.10592	0	895	199	348	261	342	396	176	180	236	197	305	124	225	263	726
1.2288	0	903	203	354	267	353	399	184	181	238	199	313	126	227	267	723
1.35168	0	905	209	359	273	358	402	187	183	241	205	317	125	230	271	733
1.47456	0	897	213	364	280	363	404	188	183	243	209	322	129	234	277	742
1.59744	0	900	206	355	270	351	397	174	186	243	201	312	126	229	268	750
1.72032	0	902	199	343	265	340	385	168	187	245	195	305	125	227	265	763
1.8432	0	894	200	347	268	344	394	169	180	236	196	311	125	231	269	761
1.96608	0	888	201	348	269	345	396	170	179	237	199	313	126	231	271	770
2.08896	0	897	205	353	274	346	398	171	179	239	202	316	128	235	273	775
2.21184	0	897	209	359	277	347	401	173	179	241	205	319	128	237	279	787
2.33472	0	887	209	358	277	353	402	171	181	240	204	318	127	235	275	794
2.4576	0	891	199	343	267	342	386	166	187	243	196	306	125	232	270	791
2.58048	0	896	202	348	271	343	394	167	178	237	198	310	127	233	273	795
2.70336	0	892	203	349	271	343	395	167	176	237	197	309	125	235	274	801
2.82624	0	894	205	351	276	342	397	169	178	239	200	313	126	236	278	808
2.94912	0	898	209	358	281	347	400	171	179	240	205	318	129	239	281	807
3.072	0	910	210	356	279	351	402	171	180	239	204	315	126	238	279	809
3.19488	0	893	198	341	268	340	384	166	186	241	194	303	123	234	270	814
3.31776	0	889	200	344	272	341	392	167	178	235	196	306	123	234	273	818
3.44064	0	890	200	345	271	341	394	165	178	235	196	306	125	235	273	817
3.56352	0	906	202	350	274	341	396	169	176	236	199	309	126	237	275	817
3.6864	0	889	206	355	279	346	398	170	177	237	202	313	126	239	279	828
3.80928	0	889	211	359	282	350	401	172	179	240	206	317	127	240	280	830
3.93216	0	887	200	345	269	344	391	167	183	238	197	304	121	236	272	827
4.05504	0	904	196	338	266	338	382	165	185	239	192	298	120	232	270	823
4.17792	0	886	196	342	267	337	390	163	176	232	193	301	123	230	268	827
4.3008	0	882	197	342	268	337	391	165	176	232	194	300	122	230	269	827
4.42368	0	888	200	347	273	340	394	167	176	235	197	304	124	233	270	821
4.54656	0	909	203	353	276	342	397	168	175	237	200	309	126	236	273	823
4.66944	0	898	208	358	279	348	399	169	177	239	203	314	125	242	277	820
4.79232	0	887	212	362	283	350	402	172	179	240	207	318	127	247	280	808
4.9152	0	887	218	368	287	357	404	175	180	243	212	322	128	250	282	809
5.03808	0	901	202	350	272	344	395	167	184	239	199	305	120	240	270	813
5.16096	0	891	195	339	268	338	383	165	185	240	193	298	119	236	265	812
5.28384	0	876	197	343	268	340	387	166	183	237	195	297	118	235	266	814
5.40672	0	883	197	343	269	338	391	165	177	233	194	300	120	234	265	810
5.5296	0	902	199	349	274	340	395	167	175	235	197	304	121	238	267	812
5.65248	0	893	203	353	278	345	398	170	177	237	201	307	121	239	270	814
5.77536	0	880	207	359	281	347	401	172	179	239	206	312	123	243	275	818
5.89824	0	891	212	364	285	351	402	174	179	242	210	316	126	246	279	814
6.02112	0	903	211	363	282	354	403	174	179	240	208	313	121	242	275	817
6.144	0	895	196	341	269	338	385	167	186	241	197	297	119	237	265	809
6.26688	0	890	196	345	271	339	390	168	183	240	198	298	118	235	267	806
6.38976	0	890	197	346	269	340	393	165	178	234	197	298	121	235	265	804
6.51264	0	899	198	349	274	341	395	168	175	236	197	301	121	236	267	809
6.63552	0	892	202	353	278	342	398	170	177	238	201	306	121	239	270	812
6.7584	0	890	206	358	281	346	401	171	178	240	205	309	123	241	274	812
6.88128	0	885	211	363	283	350	403	174	178	241	209	314	125	245	277	813
7.00416	0	897	208	360	277	350	402	172	179	239	205	308	121	241	273	808
7.12704	0	890	193	342	267	333	384	166	185	241	193	295	117	235	263	810
7.24992	0	882	196	344	267	338	390	166	181	239	196	296	117	234	265	806
7.3728	0	886	195	346	268	335	393	166	175	235	195	296	119	234	263	805
7.49568	0	893	197	349	271	338	396	165	174	237	196	299	120	235	265	809
7.61856	0	886	201	355	274	341	399	167	175	238	200	304	121	237	269	815
7.74144	0	882	205	360	278	344	402	170	176	241	204	309	123	240	272	813
7.86432	0	896	212	365	282	349	404	172	177	243	207	312	125	243	277	816
7.9872	0	889	209	363	279	349	405	171	177	240	204	308	119	239	273	812
8.11008	0	885	193	342	266	336	385	164	184	241	192	291	115	233	263	809
8.23296	0	890	195	344	266	335	390	164	180	239	194	294	118	231	262	806
8.35584	0	890	195	345	265	332	394	162	174	235	192	294	119	231	261	810
8.47872	0	884	196	349	268	336	395	163	173	236	193	298	118	232	263	806
8.6016	0	887	201	353	273	338	398	166	174	238	198	302	121	235	266	811
8.72448	0	891	204	360	276	342	401	167	175	241	201	305	122	236	270	812
8.84736	0	900	210	363	279	346	403	169	174	242	205	311	124	237	275	816
8.97024	0	898	211	364	277	347	404	169	176	241	204	308	121	236	271	815
9.09312	0	872	197	343	271	335	385	162	186	242	189	297	114	236	262	757
9.216	0	872	199	344	277	341	389	162	185	239	191	298	116	238	262	742
9.33888	0	904	200	345	278	340	395	162	177	235	191	297	118	235	263	777
9.46176	0	879	198	349	276	340	395	163	177	235	191	302	117	241	264	791
9.58464	0	875	202	353	281	340	398	167	178	237	197	306	118	243	266	811
9.70752	0	879	206	358	285	346	401	168	179	239	201	310	119	246	268	811
9.8304	0	895	210	363	288	348	405	171	178	241	204	312	120	246	271	819
9.95328	0	880	201	350	276	340	395	166	182	239	195	300	115	239	262	826
10.0762	0	876	196	343	274	337	389	164	181	238	192	295	114	237	261	830
10.199	0	886	200	347	274	339	395	164	177	234	194	297	115	234	262	832
10.3219	0	900	199	347	278	337	395	165	175	235	194	296	115	236	261	829
10.4448	0	882	201	351	280	342	397	166	174	235	196	301	116	238	265	831
10.5677	0	884	205	356	284	344	399	168	177	238	200	305	117	240	267	833
10.6906	0	882	207	356	283	347	401	169	178	237	201	302	117	238	264	827
10.8134	0	906	196	340	272	334	384	163	184	239	190	290	111	233	260	828
10.9363	0	886	195	343	273	337	392	164	175	232	191	291	113	231	260	834
11.0592	0	882	197	343	275	336	393	162	175	231	192	291	114	231	259	829
11.1821	0	886	199	347	276	336	393	165	174	233	193	295	115	232	261	824
11.305	0	908	203	353	280	340	397	169	172	236	196	298	117	236	263	828
11.4278	0	893	206	356	284	344	400	169	173	237	199	302	117	236	266	832
11.5507	0	879	205	353	280	345	399	168	175	235	198	298	115	233	261	827
11.6736	0	892	194	338	270	331	381	163	183	238	188	286	111	229	258	820
11.7965	0	909	194	340	269	333	390	161	172	229	187	286	112	227	256	826
11.9194	0	898	194	340	270	332	389	162	173	229	187	286	113	226	256	825
12.0422	0	883	196	342	271	334	391	162	172	231	189	289	112	228	259	829
12.1651	0	893	198	349	276	338	395	166	172	232	192	294	114	230	260	826
12.288	0	908	202	353	279	340	396	166	172	234	194	297	115	232	263	835
12.4109	0	903	207	357	282	342	399	168	173	236	198	300	116	233	265	833
12.5338	0	887	204	352	277	344	399	168	176	233	195	295	114	231	259	833
12.6566	0	893	193	337	268	333	381	162	181	235	186	283	109	226	256	828
12.7795	0	908	194	339	269	333	388	162	172	228	186	285	112	224	254	834
12.9024	0	900	194	340	268	334	388	161	172	228	185	284	111	223	255	831
13.0253	0	886	196	344	272	334	391	163	172	231	187	288	112	226	257	834
13.1482	0	893	199	349	276	338	394	165	172	232	190	291	114	227	259	829
13.271	0	909	202	351	279	340	396	167	172	233	193	295	114	229	261	831
13.3939	0	914	207	356	281	344	399	169	173	235	197	299	114	231	263	820
13.5168	0	906	210	361	286	346	401	171	175	237	202	303	116	233	269	794
13.6397	0	890	208	355	280	349	399	169	177	236	197	295	113	229	261	807
13.7626	0	905	196	338	270	336	381	165	182	237	187	284	110	227	255	801
13.8854	0	898	196	341	271	338	390	164	174	230	189	284	110	226	254	806
14.0083	0	889	196	340	270	333	389	164	174	229	190	283	110	225	254	818
14.1312	0	889	197	343	272	337	391	165	174	230	190	287	113	226	254	816
14.2541	0	913	200	348	277	339	394	165	172	232	193	291	113	229	257	827
14.377	0	895	204	351	280	339	397	169	173	234	197	293	115	231	261	823
14.4998	0	927	207	354	285	340	399	172	175	236	202	297	115	233	261	819
14.6227	0	944	211	361	288	349	401	174	176	238	205	301	116	236	263	817
14.7456	0	945	200	344	274	339	389	167	180	234	192	288	110	230	256	819
14.8685	0	919	196	338	273	333	385	166	178	234	190	283	109	229	254	824
14.9914	0	902	197	343	273	335	390	165	175	230	190	284	110	228	254	784
15.1142	0	925	197	344	272	336	391	163	174	232	189	287	111	228	254	818
15.2371	0	939	199	348	276	337	393	164	172	233	193	291	113	231	256	830
15.36	0	928	202	353	280	339	396	168	174	235	196	295	114	233	260	832
15.4829	0	927	206	356	283	343	399	170	175	237	200	298	116	234	263	842
15.6058	0	925	211	361	287	347	401	172	175	239	203	302	118	237	268	843
15.7286	0	935	206	352	275	341	394	166	180	238	196	293	113	232	261	846
15.8515	0	932	197	341	270	332	387	165	178	235	190	284	112	227	257	846
15.9744	0	927	199	344	271	335	391	163	174	232	191	286	114	227	257	841
16.0973	0	924	198	344	271	335	391	163	172	232	190	288	115	228	258	835
16.2202	0	941	200	350	272	338	394	164	172	234	191	293	117	230	261	839
16.343	0	929	205	354	277	340	398	166	173	235	195	296	116	232	266	846
16.4659	0	932	208	359	282	340	399	169	174	238	200	300	119	233	268	845
16.5888	0	926	212	360	279	345	402	171	174	238	199	301	119	232	267	849
16.7117	0	948	200	344	269	336	388	164	177	236	189	288	115	227	260	839
16.8346	0	933	199	344	270	336	392	164	173	232	190	289	115	227	262	841
16.9574	0	933	201	346	270	336	392	162	174	233	191	290	115	227	263	843
17.0803	1	935	201	349	272	337	394	164	173	234	191	292	119	229	264	841
17.2032	0	945	205	353	275	338	396	166	172	236	195	295	119	231	267	845
17.3261	0	938	208	357	277	341	399	167	174	236	196	296	118	230	268	845
17.449	0	933	198	341	267	332	383	163	182	238	189	285	113	226	262	842
17.5718	0	941	199	343	268	333	389	162	172	230	188	286	117	225	262	842
17.6947	0	941	199	345	270	333	390	163	172	230	188	286	116	226	263	836
17.8176	0	930	199	346	271	334	391	163	171	232	189	289	116	228	265	840
17.9405	0	933	203	349	275	338	394	166	173	233	192	293	118	230	267	839
18.0634	0	931	206	354	278	342	397	166	172	235	196	295	121	229	268	842
18.1862	0	945	200	341	266	333	386	164	177	233	187	285	115	224	261	837
18.3091	0	935	196	337	264	329	381	162	175	231	186	282	115	223	260	840
18.432	0	930	197	338	265	331	386	161	172	227	187	282	115	222	261	836
18.5549	0	923	198	339	265	330	387	162	170	228	187	284	116	223	262	833
18.6778	0	937	199	345	266	334	390	160	170	229	188	288	117	225	263	841
18.8006	0	932	201	348	272	337	393	165	171	232	192	291	118	227	266	839
18.9235	0	923	205	351	275	338	395	167	172	233	194	294	119	229	268	839
19.0464	0	924	199	344	267	335	386	163	177	232	188	286	113	224	263	835
19.1693	0	935	193	334	263	327	383	159	170	227	184	280	114	222	259	834
19.2922	0	924	194	335	261	330	385	160	171	225	184	279	114	221	259	840
19.415	0	917	194	336	262	328	385	161	171	225	185	281	113	221	259	833
19.5379	0	923	196	341	267	332	388	162	170	227	185	284	115	224	260	832
19.6608	0	929	199	344	270	335	390	162	170	228	188	287	116	224	263	836
19.7837	0	925	201	348	273	335	392	165	171	230	192	290	117	227	265	840
19.9066	0	919	205	352	274	341	396	166	172	233	195	294	118	228	267	838
20.0294	0	930	209	356	278	344	399	169	173	235	199	298	120	231	270	841
20.1523	0	934	201	343	268	338	389	164	177	232	189	285	114	226	263	837
20.2752	0	924	195	336	265	333	381	163	175	230	187	281	114	223	259	839
20.3981	0	925	196	337	265	332	386	163	172	226	186	281	113	223	258	834
20.521	0	928	194	337	265	332	387	163	171	227	185	281	114	224	259	838
20.6438	0	930	196	341	267	335	389	163	169	228	188	284	115	225	259	836
20.7667	0	919	198	346	271	337	392	167	171	230	191	287	115	228	262	841
20.8896	0	923	201	349	273	339	394	168	173	231	194	291	118	229	265	836
21.0125	0	928	205	352	276	342	398	169	172	233	195	294	119	229	265	838
21.1354	0	921	197	339	266	335	386	164	176	231	188	282	114	225	258	835
21.2582	0	923	192	334	263	330	385	164	171	225	185	278	113	223	255	834
21.3811	0	924	193	337	262	330	386	163	171	226	185	278	113	221	255	830
21.504	0	925	193	337	262	332	387	162	169	226	184	280	114	222	255	827
21.6269	0	919	195	343	262	334	390	160	169	228	186	283	114	224	258	829
21.7498	0	919	198	347	268	334	393	166	169	230	189	286	115	225	260	831
21.8726	0	922	201	350	270	336	395	166	170	233	193	292	117	228	264	831
21.9955	0	930	205	355	274	341	398	167	170	235	195	296	120	231	266	831
22.1184	0	918	209	358	274	346	401	168	171	236	197	297	119	229	268	835
22.2413	0	924	195	338	262	331	390	163	172	228	186	281	114	225	257	829
22.3642	0	924	194	337	262	330	387	162	171	227	186	280	114	224	257	828
22.487	0	927	194	338	261	331	387	160	169	227	184	279	115	223	256	826
22.6099	0	920	194	341	261	330	388	160	168	227	184	282	115	226	259	830
22.7328	0	918	197	345	263	333	392	160	168	230	188	286	115	230	260	823
22.8557	0	918	201	349	268	337	396	166	169	232	191	291	117	232	263	825
22.9786	0	929	204	354	271	338	398	166	169	234	194	295	119	234	267	826
23.1014	0	924	209	358	275	341	399	168	170	236	198	299	119	236	270	832
23.2243	0	926	213	363	278	347	402	172	173	238	201	302	121	237	274	840
23.3472	0	923	204	349	268	339	396	166	173	232	192	290	115	232	264	834
23.4701	0	938	199	339	265	334	390	162	171	229	187	284	115	229	261	834
23.593	0	916	199	342	264	334	390	162	170	230	188	284	115	227	260	835
23.7158	0	918	199	342	264	335	390	162	170	229	188	286	116	229	262	837
23.8387	0	919	202	347	267	336	393	165	170	231	190	290	118	231	263	836
23.9616	0	936	205	354	273	338	397	166	170	234	194	294	119	234	267	836
24.0845	0	921	210	357	275	344	399	168	170	236	197	299	119	235	272	845
24.2074	0	923	214	362	279	345	402	171	172	237	202	303	121	238	275	846
24.3302	0	922	218	366	281	353	403	171	173	239	203	305	122	239	275	846
24.4531	0	942	205	346	269	341	391	166	178	236	193	291	116	233	267	838
24.576	0	923	202	345	269	340	392	164	172	231	191	289	117	232	265	845
24.6989	0	920	204	346	270	341	393	166	173	232	191	290	117	231	266	841
24.8218	0	924	204	348	270	341	394	165	171	233	192	293	119	232	267	836
24.9446	0	943	207	353	276	344	396	168	171	234	194	296	120	235	270	843
25.0675	0	922	211	357	281	345	399	169	172	235	197	301	121	237	273	845
25.1904	0	920	214	361	284	348	401	173	173	238	202	304	122	238	277	845
25.3133	0	929	218	366	287	355	403	174	174	240	205	308	125	240	279	842
25.4362	0	944	210	351	276	347	393	169	178	238	195	296	119	236	271	846
25.559	0	931	203	342	273	342	388	167	177	235	192	291	118	233	267	846
25.6819	0	922	205	345	273	342	392	167	174	232	194	292	119	233	268	844
25.8048	0	925	205	346	275	341	392	166	173	232	193	292	119	233	269	842
25.9277	0	940	207	351	277	343	395	168	171	234	194	297	121	235	270	848
26.0506	0	919	212	355	281	346	398	171	172	235	198	301	120	238	274	846
26.1734	0	918	214	359	284	349	401	173	174	237	203	305	122	242	277	841
26.2963	0	928	217	363	287	353	402	176	173	240	205	307	124	243	280	843
26.4192	0	942	220	364	285	358	404	173	175	239	204	306	121	242	278	848
26.5421	0	933	205	343	274	342	385	169	182	239	193	291	117	236	268	845
26.665	0	915	204	344	274	341	388	169	177	234	193	290	118	234	268	848
26.7878	0	924	205	344	273	340	393	168	174	232	194	290	118	234	268	843
26.9107	0	945	206	348	275	343	393	166	172	234	193	294	119	234	268	849
27.0336	0	931	208	352	277	347	397	169	171	234	196	297	120	237	271	846
27.1565	0	920	211	356	282	345	398	172	173	236	200	301	121	239	273	851
27.2794	0	929	214	360	285	350	401	173	174	238	203	304	123	240	276	847
27.4022	0	939	219	365	289	353	403	174	173	240	205	307	124	242	279	852
27.5251	0	933	211	353	278	349	394	171	179	239	197	296	119	237	269	848
27.648	0	919	204	343	275	340	389	169	178	235	193	291	116	234	267	847
27.7709	0	925	206	344	275	341	393	167	173	232	193	291	118	233	266	841
27.8938	0	938	204	345	275	342	393	167	171	231	192	291	117	233	266	848
28.0166	0	932	205	350	276	343	395	167	170	234	194	295	118	235	270	841
28.1395	0	920	208	354	279	345	398	170	172	236	197	299	120	237	272	846
28.2624	0	926	211	357	282	346	399	172	172	237	200	301	122	238	273	840
28.3853	0	939	215	360	285	350	402	173	173	238	201	303	122	238	274	847
28.5082	0	937	207	345	273	342	395	167	174	232	193	290	117	233	266	847
28.631	0	929	202	341	273	338	388	167	176	235	192	288	117	231	264	843
28.7539	0	926	204	343	273	339	393	166	171	231	192	288	118	231	264	838
28.8768	0	938	202	345	273	339	393	165	169	232	190	290	118	232	265	840
28.9997	0	933	204	349	276	343	396	165	169	233	193	294	118	233	267	841
29.1226	0	925	207	352	278	344	398	168	170	236	195	297	121	235	269	838
29.2454	0	924	211	357	282	344	401	170	170	236	199	301	122	236	271	838
29.3683	0	938	215	361	285	349	403	170	170	238	201	303	122	237	272	837
29.4912	0	934	203	345	273	341	394	166	172	232	192	290	115	232	262	838
29.6141	0	925	200	339	270	335	386	164	175	233	189	285	114	229	261	833
29.737	0	923	200	340	271	337	391	163	170	231	189	286	116	228	260	833
29.8598	0	934	199	341	270	336	392	161	168	230	188	286	116	228	260	829
29.9827	0	928	201	346	274	339	394	163	168	232	190	291	116	231	263	838
30.1056	0	920	205	349	276	339	396	166	170	234	194	294	118	233	265	834
30.2285	0	930	209	355	281	344	398	169	168	236	197	298	121	234	268	834
30.3514	0	937	213	358	283	347	401	170	169	237	201	301	121	236	271	834
30.4742	0	930	210	352	276	345	399	168	170	234	196	295	118	232	264	832
30.5971	0	933	200	338	268	334	386	165	175	234	189	284	114	228	261	827
30.72	0	935	201	341	269	337	390	164	169	229	190	285	115	228	260	832
30.8429	0	935	200	341	269	334	390	163	167	229	188	285	115	227	259	830
30.9658	0	931	202	345	271	339	393	166	169	231	191	289	116	228	263	835
31.0886	0	929	206	348	277	341	395	168	169	233	194	293	118	230	264	831
31.2115	0	933	208	352	280	343	398	169	169	234	196	297	119	232	268	829
31.3344	0	927	211	358	283	346	399	170	170	237	199	300	121	235	271	830
31.4573	0	931	211	353	279	349	400	170	171	235	198	297	119	232	265	832
31.5802	0	930	200	337	272	337	387	166	175	233	191	286	114	228	262	830
31.703	0	936	202	341	272	341	391	167	170	230	190	288	116	228	261	829
31.8259	0	929	201	341	273	339	390	165	169	229	189	287	116	228	260	835
31.9488	0	926	202	344	275	344	392	166	170	230	191	290	116	230	263	834
32.0717	0	929	205	348	278	343	395	168	171	232	193	294	118	231	265	836
32.1946	0	936	209	353	281	345	398	170	170	234	197	298	120	233	269	840
32.3174	0	926	214	354	283	351	400	171	171	235	199	298	118	230	272	863
32.4403	0	944	204	339	272	337	390	167	172	229	191	287	115	223	266	875
32.5632	0	943	202	338	272	339	389	167	171	229	191	286	116	224	264	861
32.6861	0	954	203	339	272	340	389	166	169	229	189	286	117	225	265	857
32.809	0	932	202	342	274	339	391	167	170	229	189	289	116	227	266	856
32.9318	0	936	205	345	275	344	394	168	170	231	193	292	117	228	268	856
33.0547	0	937	207	349	279	345	396	170	170	233	195	295	119	230	270	857
33.1776	0	951	210	354	281	347	399	172	170	234	197	299	122	233	274	855
33.3005	0	939	213	354	279	350	400	171	171	234	197	298	118	234	272	856
33.4234	0	934	200	337	268	339	386	167	177	231	189	285	113	230	264	852
33.5462	0	937	200	337	269	339	389	166	171	227	188	283	115	227	263	843
33.6691	0	951	199	338	269	339	388	164	170	227	188	283	114	228	261	850
33.792	0	937	199	342	270	341	391	165	169	228	188	286	114	230	263	849
33.9149	0	926	202	345	273	344	394	167	170	230	191	289	115	231	266	848
34.0378	0	927	204	349	276	343	396	169	170	231	193	293	119	235	267	844
34.1606	0	945	207	354	279	345	399	168	169	233	196	296	119	236	270	852
34.2835	0	929	210	353	277	350	399	170	172	235	195	295	116	233	269	851
34.4064	0	922	197	335	269	336	386	168	175	230	188	283	111	230	261	848
34.5293	0	927	197	336	268	339	389	165	170	227	189	283	113	228	261	842
34.6522	0	942	198	338	267	338	389	164	169	227	187	282	113	228	260	849
34.775	0	925	198	341	271	340	391	165	169	229	189	286	114	229	262	844
34.8979	0	919	202	345	274	341	394	169	170	231	192	290	115	232	265	848
35.0208	0	927	204	349	278	343	397	169	170	233	194	294	118	234	267	844
35.1437	0	934	207	354	280	349	399	169	170	234	196	297	118	235	270	851
35.2666	0	933	202	345	272	342	394	166	171	230	190	288	114	230	262	845
35.3894	0	923	197	337	270	336	389	166	171	227	188	283	113	228	259	847
35.5123	0	919	198	340	271	341	390	165	170	228	188	285	114	229	261	844
35.6352	0	935	199	341	272	341	390	165	169	228	188	285	114	229	261	841
35.7581	0	931	202	345	276	344	394	167	169	230	190	290	114	231	264	851
35.881	0	921	205	349	278	346	396	168	170	232	195	293	117	233	268	848
36.0038	0	928	209	354	282	348	399	171	169	234	196	296	120	234	270	851
36.1267	0	938	205	346	275	344	395	166	171	229	191	289	115	231	263	851
36.2496	0	930	199	336	272	340	388	165	170	227	188	283	113	228	261	852
36.3725	0	932	200	339	273	343	389	166	171	228	189	285	114	228	262	848
36.4954	0	939	201	340	273	342	389	166	169	227	189	286	116	229	263	849
36.6182	0	935	202	345	277	344	393	166	169	229	190	288	116	231	266	852
36.7411	0	937	207	349	280	346	396	169	169	231	194	293	118	233	270	859
36.864	0	936	209	352	283	348	399	172	171	234	198	297	119	235	272	857
36.9869	0	939	209	347	277	348	396	169	172	230	192	291	115	233	268	853
37.1098	0	937	200	335	272	341	388	167	170	226	187	283	114	229	262	857
37.2326	0	933	201	337	273	343	388	168	171	227	188	284	114	228	264	855
37.3555	0	937	201	339	274	341	388	167	170	226	189	285	115	229	265	854
37.4784	0	941	203	344	276	346	393	166	168	230	190	288	116	232	266	856
37.6013	0	934	206	348	282	345	395	169	169	230	193	292	117	234	270	860
37.7242	0	936	210	352	284	349	397	172	170	233	197	296	118	235	273	862
37.847	0	933	211	351	281	350	398	171	172	232	196	295	119	234	270	857
37.9699	0	951	202	337	272	340	389	166	170	226	188	284	114	230	263	857
38.0928	0	931	203	339	273	341	389	165	169	227	188	284	114	230	265	858
38.2157	0	933	202	338	273	340	388	166	171	227	188	285	115	230	264	857
38.3386	0	933	203	343	275	343	392	166	169	228	190	288	116	231	266	851
38.4614	0	954	206	348	277	349	393	167	168	230	192	292	118	233	269	858
38.5843	0	931	209	350	281	346	396	170	169	232	194	296	118	235	272	863
38.7072	0	928	211	354	281	351	398	172	172	233	197	296	120	234	270	857
38.8301	0	937	202	337	271	339	389	168	170	227	189	285	113	229	265	848
38.953	0	949	202	338	272	339	389	165	168	227	188	285	115	229	264	856
39.0758	0	937	201	339	271	339	389	164	169	226	188	285	116	229	263	856
39.1987	0	922	201	342	272	342	390	164	169	228	189	288	116	231	265	850
39.3216	0	932	204	346	275	343	394	166	168	230	192	292	118	231	266	848
39.4445	0	949	207	352	277	344	396	168	168	232	195	295	119	234	269	854
39.5674	0	935	207	350	275	346	397	167	170	231	194	293	117	232	266	852
39.6902	0	923	198	336	267	337	388	165	170	226	187	282	113	229	262	850
39.8131	0	933	197	337	267	336	388	163	167	227	187	283	115	227	261	844
39.936	0	944	198	339	266	335	388	163	168	227	186	284	114	228	262	851
40.0589	0	934	199	343	267	337	390	163	166	229	189	287	115	229	263	846
40.1818	0	933	202	347	271	340	394	166	167	231	192	291	116	231	266	849
40.3046	0	935	206	352	274	343	397	167	167	233	195	295	119	233	268	847
40.4275	0	945	210	356	276	345	399	169	167	236	197	299	120	236	273	851
40.5504	0	939	215	361	280	350	402	170	170	237	201	303	120	237	275	853
40.6733	0	928	206	347	269	341	395	167	171	231	193	290	115	233	267	849
40.7962	0	935	201	338	266	335	389	166	169	228	189	286	116	230	263	845
40.919	0	943	201	342	266	338	390	164	168	228	189	286	116	230	264	845
41.0419	0	935	201	342	267	336	390	163	166	229	191	289	115	232	265	849
41.1648	0	937	204	346	272	340	394	167	168	231	193	292	119	233	268	846
41.2877	0	943	208	353	275	343	397	169	168	234	197	297	120	237	271	846
41.4106	0	943	211	357	278	346	399	170	169	236	199	301	120	241	273	842
41.5334	0	931	215	361	281	350	401	173	169	237	203	305	121	242	278	847
41.6563	0	937	210	352	271	347	397	169	172	233	196	294	119	237	268	848
41.7792	0	938	204	342	269	340	391	166	169	230	191	290	118	235	267	847
41.9021	0	930	204	346	271	341	393	167	169	230	192	292	117	235	269	854
42.025	0	931	205	345	271	341	392	167	170	230	192	292	118	237	269	853
42.1478	0	934	207	350	275	345	394	170	170	233	195	296	120	238	272	854
42.2707	0	941	210	356	279	346	397	170	169	235	198	300	121	240	275	856
42.3936	0	929	214	359	281	350	400	173	170	237	200	303	122	243	278	859
42.5165	0	929	215	356	279	352	399	172	172	234	200	300	121	240	273	863
42.6394	0	938	207	343	272	341	387	169	176	233	193	291	118	235	269	859
42.7622	0	954	207	346	273	342	391	167	169	231	194	291	120	235	270	859
42.8851	0	932	207	347	272	344	390	167	169	230	193	292	119	235	271	862
43.008	0	932	209	350	276	347	394	169	169	232	195	296	120	239	273	859
43.1309	0	938	212	355	281	349	397	171	170	234	199	299	122	240	275	854
43.2538	11	953	215	359	283	350	399	173	169	236	199	302	123	242	277	862
43.3766	0	943	220	362	282	355	400	173	171	236	201	303	121	240	277	871
43.4995	0	938	209	344	274	342	386	170	176	233	192	291	116	235	271	862
43.6224	0	943	208	343	275	342	390	168	170	229	193	290	119	234	269	858
43.7453	0	958	208	345	275	344	390	168	169	229	192	291	118	234	270	863
43.8682	0	944	208	348	276	346	392	168	168	231	193	293	119	237	272	861
43.991	0	931	211	352	281	348	394	171	170	232	196	297	119	238	274	862
44.1139	0	941	214	355	284	349	396	172	168	234	199	301	122	241	275	858
44.2368	0	948	217	360	285	353	399	175	169	235	200	303	122	240	277	863
44.3597	0	951	212	347	275	345	392	169	170	230	193	291	117	235	269	865
44.4826	0	943	208	341	274	344	385	168	173	232	190	288	117	234	268	860
44.6054	0	939	209	343	274	342	389	167	170	228	192	289	118	234	269	858
44.7283	0	952	209	346	278	343	391	168	167	229	190	291	118	235	269	855
44.8512	0	945	212	350	280	348	393	170	167	231	193	293	118	236	271	860
44.9741	0	936	214	354	283	349	396	172	168	232	196	296	120	238	274	858
45.097	0	947	218	359	286	353	398	173	168	233	198	299	121	239	274	862
45.2198	0	954	209	345	275	344	391	167	169	228	191	289	116	234	266	852
45.3427	0	942	207	342	273	343	390	167	168	227	190	286	115	233	266	855
45.4656	0	942	208	343	274	342	389	167	168	227	189	286	116	231	265	850
45.5885	0	948	208	345	274	342	390	167	166	229	189	287	118	231	266	852
45.7114	0	946	209	351	275	345	393	166	165	230	191	291	118	233	268	852
45.8342	0	938	212	354	279	348	396	169	166	232	193	294	118	234	270	853
45.9571	0	942	210	347	272	342	394	167	168	229	190	287	115	230	266	847
46.08	0	948	202	339	268	335	388	165	166	226	186	282	115	227	261	844
46.2029	0	939	203	341	270	336	389	163	164	227	186	283	114	228	261	847
46.3258	0	938	203	342	267	335	389	163	164	227	187	284	115	227	261	844
46.4486	0	938	205	347	267	337	393	164	164	229	188	288	117	229	264	841
46.5715	0	952	207	352	272	340	395	164	164	231	190	291	119	232	266	841
46.6944	0	933	210	354	274	342	397	166	165	234	193	295	119	233	269	845
46.8173	0	937	213	358	275	346	400	168	167	234	196	298	120	233	269	843
46.9402	0	935	204	342	263	336	390	164	167	228	187	284	113	228	261	834
47.063	0	953	202	339	264	332	388	161	164	226	185	283	114	226	259	836
47.1859	0	935	201	340	264	331	389	161	164	226	185	282	115	225	259	838
47.3088	0	930	200	341	263	333	390	161	163	228	186	284	116	226	260	837
47.4317	0	933	204	347	267	334	393	164	163	230	189	289	117	228	263	835
47.5546	0	958	208	353	270	337	395	164	164	231	190	292	119	231	266	842
47.6774	0	944	210	355	273	340	398	166	164	234	195	298	119	232	269	840
47.8003	0	930	214	360	276	345	401	169	166	237	199	302	121	234	273	840
47.9232	0	938	219	366	280	350	402	172	168	239	202	304	123	237	276	840
48.0461	0	952	211	352	271	342	397	166	168	233	193	294	117	232	266	842
48.169	0	940	204	342	268	336	390	163	167	229	189	288	116	229	263	839
48.2918	0	927	205	344	267	337	392	165	167	228	190	289	117	229	262	842
48.4147	0	937	205	345	269	338	391	164	165	230	191	290	117	230	264	835
48.5376	0	949	207	350	272	341	394	166	165	231	192	294	118	233	267	844
48.6605	0	938	210	355	275	343	396	167	165	234	195	298	119	234	271	842
48.7834	0	926	214	359	278	346	400	171	167	236	200	303	121	237	274	845
48.9062	0	942	218	364	282	349	401	173	168	238	203	306	124	240	277	847
49.0291	0	949	221	365	281	355	403	171	169	238	202	306	123	239	277	844
49.152	0	944	209	345	271	342	392	167	169	231	193	293	118	234	267	849
49.2749	0	933	208	347	274	342	392	168	169	232	195	294	118	234	269	847
49.3978	0	940	209	347	273	344	393	167	168	232	193	294	120	234	270	846
49.5206	0	951	209	350	275	344	393	167	168	233	195	297	119	235	271	854
49.6435	0	940	213	356	281	345	396	171	168	234	198	300	121	237	274	862
49.7664	0	941	216	360	283	350	399	173	169	237	202	305	122	238	277	857
49.8893	0	948	219	364	286	354	401	174	169	239	204	307	125	241	280	858
50.0122	0	939	223	364	284	357	402	174	170	238	204	307	122	239	278	859
50.135	0	943	210	346	276	343	393	169	171	231	195	295	118	236	270	861
50.2579	0	944	210	346	275	345	393	169	170	233	196	296	120	236	272	860
50.3808	0	948	211	347	277	343	393	169	169	232	195	296	121	235	272	860
50.5037	0	944	210	351	278	346	394	168	167	234	195	299	120	236	274	867
50.6266	0	942	213	355	282	348	397	170	169	235	199	302	121	239	277	867
50.7494	0	945	218	359	284	351	400	173	169	237	202	305	124	241	280	867
50.8723	0	949	222	364	287	352	402	175	169	240	204	310	125	242	283	869
50.9952	0	937	224	365	287	357	403	174	171	238	205	310	124	241	281	874
51.1181	0	945	211	344	276	346	392	170	171	232	196	295	119	238	273	868
51.241	0	943	210	344	277	344	392	169	171	231	195	295	120	235	273	868
51.3638	0	949	212	346	276	344	392	166	168	231	195	295	120	236	275	871
51.4867	0	940	212	348	277	345	394	169	168	232	195	298	120	237	276	874
51.6096	0	942	214	352	279	347	396	170	168	234	198	302	122	239	279	867
51.7325	0	941	216	357	283	349	398	173	170	236	201	305	123	242	280	858
51.8554	0	961	220	361	285	353	401	172	169	238	203	308	125	243	283	869
51.9782	0	941	222	360	285	356	401	173	171	238	203	308	124	242	280	869
52.1011	0	938	211	342	276	342	387	170	175	235	195	294	119	237	272	862
52.224	0	946	212	344	277	344	392	169	170	231	195	295	120	237	273	856
52.3469	0	961	211	344	276	344	391	168	169	231	194	295	120	236	273	865
52.4698	0	943	212	348	279	345	393	169	168	232	195	298	121	238	276	861
52.5926	0	935	215	352	281	347	396	174	169	234	198	302	121	240	277	860
52.7155	0	948	217	356	284	350	399	173	169	236	200	305	123	241	281	861
52.8384	0	963	222	358	285	353	401	174	170	237	202	306	123	242	281	867
52.9613	0	954	212	344	276	343	392	169	169	230	196	295	119	238	272	854
53.0842	0	936	210	342	277	346	390	170	169	230	194	294	119	238	273	856
53.207	0	948	211	344	277	347	391	169	169	230	194	295	120	238	273	853
53.3299	0	961	212	346	278	347	392	169	168	231	195	298	119	240	274	864
53.4528	0	949	214	350	281	351	395	169	168	233	197	300	120	240	277	858
53.5757	0	938	217	354	286	352	397	174	170	235	199	304	121	242	279	865
53.6986	0	946	220	358	289	354	400	176	170	237	202	307	124	243	280	856
53.8214	0	962	215	348	279	349	394	172	171	231	196	297	118	239	273	864
53.9443	0	947	209	339	278	346	389	170	170	228	194	293	117	236	272	860
54.0672	0	943	211	342	278	347	390	170	170	229	195	293	117	237	272	861
54.1901	0	940	212	342	280	346	389	170	169	230	193	294	118	239	273	858
54.313	0	959	212	347	283	351	393	171	168	231	196	298	120	239	275	858
54.4358	0	950	215	351	285	351	395	174	168	232	198	301	121	240	277	864
54.5587	0	942	218	354	289	353	397	176	170	234	201	304	122	243	280	862
54.6816	0	945	221	357	288	358	399	176	171	234	203	305	123	242	279	861
54.8045	0	955	211	340	279	345	385	171	174	232	194	293	116	237	271	861
54.9274	0	948	209	339	280	346	388	171	170	227	194	292	116	236	271	865
55.0502	0	939	209	339	278	346	388	171	170	228	193	293	117	237	271	859
55.1731	0	951	209	341	280	348	389	170	169	229	194	294	118	238	272	863
55.296	0	954	211	346	282	352	393	171	168	230	196	297	119	239	274	861
55.4189	0	946	214	351	285	352	396	173	169	232	199	300	119	241	276	866
55.5418	0	945	216	354	286	355	397	175	170	234	201	304	122	242	279	862
55.6646	0	950	220	357	288	358	400	176	169	235	203	305	123	242	278	864
55.7875	0	946	210	340	279	347	386	171	174	231	195	293	116	237	271	861
55.9104	0	945	207	337	278	344	388	171	169	227	193	291	116	236	268	863
56.0333	0	944	208	339	278	347	388	170	169	228	193	291	116	235	269	860
56.1562	0	950	208	340	279	347	389	169	167	229	193	293	118	236	270	858
56.279	0	945	208	345	280	348	393	170	168	230	195	296	118	237	272	865
56.4019	0	942	213	350	282	351	394	171	168	231	197	298	118	239	274	865
56.5248	0	946	217	354	285	352	397	175	168	234	201	303	121	241	277	861
56.6477	0	949	219	355	284	355	398	174	169	235	201	303	121	241	276	860
56.7706	0	949	209	339	276	345	389	169	169	228	194	292	116	237	269	854
56.8934	0	945	207	340	275	344	390	168	169	228	193	292	116	238	268	840
57.0163	0	944	209	341	275	343	389	168	168	229	193	292	116	238	267	843
57.1392	0	940	209	342	278	346	391	168	167	229	193	294	118	238	269	845
57.2621	0	948	214	348	279	349	394	169	166	231	196	297	118	240	272	855
57.385	0	946	216	352	283	349	397	173	167	233	199	301	119	241	274	849
57.5078	0	944	219	355	285	351	398	174	168	235	203	303	122	242	275	843
57.6307	0	965	214	347	276	348	395	169	169	231	196	295	116	240	270	843
57.7536	0	943	208	337	274	342	388	168	168	227	192	290	115	238	266	842
57.8765	0	942	210	340	275	342	389	168	168	227	194	291	116	238	267	838
57.9994	0	946	209	340	275	343	391	168	167	229	193	292	116	239	268	832
58.1222	0	962	212	346	278	348	392	168	166	230	195	295	118	240	270	840
58.2451	0	947	214	349	281	348	396	169	166	232	197	299	118	242	273	836
58.368	0	932	218	355	285	349	398	173	168	234	201	302	119	243	275	844
58.4909	0	949	222	358	285	357	400	174	169	235	203	304	121	242	274	839
58.6138	0	965	212	341	276	345	392	170	169	228	195	292	115	238	269	840
58.7366	0	948	210	338	277	345	389	167	167	228	193	291	115	238	268	838
58.8595	0	930	211	341	277	345	389	169	168	228	193	292	115	238	268	841
58.9824	0	946	212	343	277	346	390	167	166	229	194	294	117	238	269	837
59.1053	0	961	214	349	281	348	394	169	166	231	196	298	119	239	271	845
59.2282	0	948	216	353	283	352	397	170	167	232	199	300	119	241	274	845
59.351	0	937	220	356	288	355	399	174	168	235	203	305	120	242	277	847
59.4739	0	944	220	354	285	355	399	173	170	233	200	302	119	240	272	843
59.5968	0	960	212	340	278	345	389	169	168	229	194	293	118	236	268	851
59.7197	0	948	212	342	278	350	391	169	168	229	195	295	117	237	269	846
59.8426	0	938	212	342	281	347	390	171	169	229	196	295	117	238	269	848
59.9654	0	946	213	346	281	352	392	170	167	231	197	299	119	239	271	844
60.0883	0	956	216	351	285	353	395	172	166	232	198	301	120	240	274	848
60.2112	0	947	219	356	288	355	398	174	168	234	202	305	120	242	276	850
60.3341	0	943	222	359	290	358	400	176	170	237	206	307	122	242	277	849
60.457	0	941	216	344	281	352	389	172	174	234	198	298	118	239	270	848
60.5798	0	958	212	342	280	351	389	171	169	229	196	296	118	238	269	845
60.7027	0	952	213	344	283	351	390	171	169	229	196	296	117	238	270	850
60.8256	0	942	213	346	283	353	392	171	169	231	197	298	118	240	271	850
60.9485	0	941	215	349	286	356	394	172	168	233	200	302	121	241	273	850
61.0714	0	956	219	354	291	356	397	173	168	233	203	304	121	242	275	851
61.1942	0	950	220	358	293	357	398	177	170	236	206	309	123	245	279	859
61.3171	0	940	226	361	295	364	401	179	171	238	209	311	124	245	280	863
61.44	0	948	217	346	287	354	389	176	175	235	200	300	120	239	272	861
61.5629	0	957	214	343	284	354	389	171	170	229	198	297	119	239	272	865
61.6858	0	950	214	344	285	354	390	172	170	229	199	298	118	239	273	871
61.8086	0	941	214	345	286	355	391	174	169	231	199	300	120	240	273	865
61.9315	0	954	217	350	290	358	394	176	169	232	202	304	122	241	275	870
62.0544	0	955	219	354	290	360	396	176	168	234	204	307	121	243	279	870
62.1773	0	950	222	357	295	362	398	179	169	236	207	310	123	244	281	875
62.3002	0	946	227	362	299	364	400	181	171	239	211	314	125	247	285	872
62.423	0	956	227	358	293	365	399	179	172	236	208	309	123	245	281	877
62.5459	0	953	217	342	286	356	385	175	174	234	200	299	120	241	275	867
62.6688	0	953	218	344	288	357	390	176	171	231	201	300	120	242	277	872
62.7917	0	955	217	345	288	357	390	176	171	231	201	301	121	242	277	869
62.9146	0	956	218	349	290	359	392	175	170	233	202	304	122	244	279	869
63.0374	0	951	221	352	293	360	395	177	170	234	204	307	122	246	281	874
63.1603	0	949	222	357	294	363	397	178	171	236	207	310	123	248	283	872
63.2832	0	951	226	360	297	366	399	179	171	237	210	313	126	250	286	870
63.4061	0	956	226	355	294	366	398	177	173	236	207	308	123	247	281	869
63.529	0	954	217	344	289	357	386	176	174	234	201	301	121	244	277	872
63.6518	0	949	218	347	290	356	392	176	170	232	201	302	121	244	278	870
63.7747	0	955	220	347	288	357	391	175	171	231	201	302	121	245	278	865
63.8976	0	967	220	351	289	358	394	176	169	233	203	305	122	246	279	864
64.0205	0	954	221	356	292	361	397	176	169	235	204	308	123	248	282	867
64.1434	0	953	224	359	293	364	399	178	170	237	207	311	124	250	284	861
64.2662	0	953	228	362	296	368	400	180	172	238	210	313	126	252	285	854
64.3891	0	958	222	352	289	358	392	176	176	237	202	304	120	248	279	852
64.512	0	946	216	343	283	351	386	173	174	234	198	298	120	244	274	854
64.6349	0	951	216	345	283	349	390	173	171	231	200	297	119	244	274	855
64.7578	0	950	214	344	284	350	391	172	169	232	198	298	120	244	274	847
64.8806	0	968	216	350	283	349	393	172	168	233	199	301	122	246	276	855
65.0035	0	948	219	354	284	352	395	173	168	235	201	305	120	245	281	861
65.1264	0	952	223	359	287	355	398	173	169	236	205	307	123	240	288	889
65.2493	0	956	227	360	287	358	401	176	169	238	208	312	126	238	290	890
65.3722	0	975	217	345	279	349	388	170	173	235	198	299	120	234	279	885
65.495	0	950	214	343	279	347	390	170	168	230	198	298	121	233	277	876
65.6179	0	950	213	344	278	344	389	169	169	231	197	298	120	236	277	867
65.7408	0	952	214	345	278	345	390	169	168	232	197	301	121	237	278	859
65.8637	0	966	215	350	280	348	394	169	166	234	200	303	123	239	280	867
65.9866	0	951	217	354	282	351	396	171	167	235	201	308	123	241	283	866
66.1094	0	940	216	350	278	348	394	170	168	231	199	302	121	239	278	862
66.2323	0	948	211	341	276	343	388	167	168	229	195	297	121	236	276	858
66.3552	0	972	215	344	278	344	390	167	167	230	196	297	121	234	279	881
66.4781	0	957	212	343	276	343	390	168	166	231	195	299	120	234	280	880
66.601	0	946	214	347	279	347	391	168	167	232	198	302	122	236	282	872
66.7238	0	952	217	351	280	352	395	169	168	234	201	305	124	236	282	873
66.8467	0	970	213	342	275	344	389	167	168	229	195	297	121	233	277	876
66.9696	0	955	210	339	276	344	386	167	166	228	194	296	120	233	278	875
67.0925	0	939	212	340	276	344	387	167	168	229	194	298	121	233	279	875
67.2154	0	955	213	343	278	347	388	168	167	230	196	299	123	234	280	875
67.3382	0	969	215	348	281	350	391	169	166	232	198	302	123	236	283	881
67.4611	0	952	217	349	282	353	392	171	169	231	198	302	123	236	283	876
67.584	0	949	210	336	274	343	380	167	172	229	194	294	119	230	276	881
67.7069	0	957	210	336	275	342	383	167	168	225	193	293	120	230	278	877
67.8298	0	970	212	338	275	342	382	167	166	226	192	293	121	230	280	888
67.9526	0	961	212	341	278	347	385	167	166	227	195	297	120	231	280	886
68.0755	0	944	213	343	280	348	388	168	168	228	196	298	122	233	282	883
68.1984	0	957	216	345	280	352	389	169	168	228	197	300	122	232	282	878
68.3213	0	972	209	333	275	343	377	166	170	227	192	291	118	228	275	883
68.4442	0	955	208	333	275	340	380	167	166	222	191	291	119	228	276	878
68.567	0	942	208	334	274	341	380	167	166	223	191	291	119	229	276	876
68.6899	0	951	210	336	276	346	381	166	166	225	192	293	120	231	276	872
68.8128	0	966	213	342	278	348	385	167	165	226	194	297	120	232	278	879
68.9357	0	951	213	346	283	351	388	170	166	227	197	298	120	234	280	873
69.0586	0	945	211	336	276	346	382	167	167	224	193	291	118	230	275	871
69.1814	0	952	208	332	275	343	377	166	166	222	191	288	118	229	273	869
69.3043	0	958	208	334	273	342	378	165	164	222	189	288	117	228	273	874
69.4272	0	958	210	336	274	344	380	166	165	222	190	290	117	227	273	876
69.5501	0	949	210	339	277	347	382	167	165	224	192	292	118	229	274	872
69.673	0	953	211	343	279	347	386	168	166	225	194	294	120	229	275	870
69.7958	0	966	210	336	273	341	380	164	166	222	190	287	117	227	270	876
69.9187	0	954	206	332	271	339	376	165	164	221	187	284	115	224	268	871
70.0416	0	951	208	333	271	340	378	164	165	222	188	284	116	223	268	869
70.1645	0	954	208	335	270	340	380	163	163	222	188	286	117	223	268	867
70.2874	0	963	210	340	271	342	384	165	163	224	189	290	118	224	271	874
70.4102	0	952	212	343	274	346	387	165	163	226	192	292	118	225	273	873
70.5331	0	943	209	336	268	337	381	164	165	222	188	284	115	220	268	873
70.656	0	957	204	329	265	330	376	163	163	220	185	279	115	217	264	871
70.7789	0	973	203	332	264	332	378	161	161	220	184	280	115	215	264	867
70.9018	0	963	203	332	263	331	378	160	161	221	184	280	115	215	265	864
71.0246	0	948	205	336	264	334	383	159	161	222	185	284	116	217	266	865
71.1475	0	957	206	341	264	336	385	160	161	225	187	288	119	219	268	857
71.2704	0	957	207	345	266	337	388	161	160	227	189	291	120	221	270	855
71.3933	0	947	207	340	262	333	385	159	163	224	186	285	117	219	264	846
71.5162	0	945	201	329	258	327	377	158	161	220	183	279	113	216	262	845
71.639	0	948	201	332	257	327	379	155	160	221	182	279	116	215	262	844
71.7619	0	959	201	333	260	326	379	156	159	222	181	281	116	215	261	848
71.8848	0	948	204	338	260	329	382	157	158	222	183	284	117	216	264	842
72.0077	0	934	208	341	263	333	386	158	160	226	186	288	119	218	267	844
72.1306	0	948	210	346	267	337	389	160	161	227	189	292	121	220	268	837
72.2534	0	958	205	337	258	330	383	158	162	222	183	285	116	218	262	833
72.3763	0	942	202	332	258	327	379	155	160	222	182	282	117	218	261	827
72.4992	0	938	202	335	257	329	379	156	161	222	183	284	117	218	261	827
72.6221	0	936	203	337	258	329	381	156	159	222	183	286	118	219	262	824
72.745	0	944	205	342	262	333	384	155	158	224	184	289	119	222	265	828
72.8678	0	934	208	346	266	339	388	159	160	226	187	291	119	222	267	832
72.9907	0	926	205	337	258	332	381	156	163	221	183	284	116	219	260	830
73.1136	0	937	203	335	259	330	379	156	161	222	182	284	117	218	261	826
73.2365	0	945	204	338	260	331	380	156	160	222	182	284	117	220	262	831
73.3594	0	936	205	340	262	334	382	158	160	223	184	288	118	221	262	826
73.4822	0	934	209	345	267	334	385	160	161	226	187	290	119	223	266	827
73.6051	0	935	211	349	270	341	388	161	161	227	189	295	121	224	267	824
73.728	0	948	208	340	261	337	381	157	163	223	185	286	118	221	262	830
73.8509	0	936	204	334	261	330	377	157	162	221	183	282	117	219	262	825
73.9738	0	933	206	337	260	334	379	158	162	222	184	284	118	219	262	825
74.0966	0	936	205	339	263	334	379	157	161	223	185	286	119	220	262	821
74.2195	0	951	211	344	267	336	384	160	161	225	186	290	119	222	265	827
74.3424	0	938	211	348	269	341	387	160	162	227	189	294	120	224	268	826
74.4653	0	937	215	351	273	343	390	165	163	230	193	298	122	225	271	828
74.5882	0	934	212	343	266	339	384	162	165	224	188	289	119	221	265	821
74.711	0	950	206	336	263	334	378	159	163	222	185	285	118	220	263	826
74.8339	0	938	208	339	264	338	379	160	162	222	186	286	118	220	264	823
74.9568	0	933	208	339	265	337	380	159	163	224	186	287	119	221	265	825
75.0797	0	933	211	345	269	339	384	162	162	225	189	291	121	223	267	824
75.2026	0	947	214	349	274	342	388	163	162	228	192	296	122	224	270	832
75.3254	0	944	217	353	276	344	390	167	164	230	194	300	122	225	273	839
75.4483	0	929	216	346	271	343	386	164	167	225	191	292	120	223	268	840
75.5712	0	934	211	338	267	339	378	161	164	224	188	289	120	221	266	837
75.6941	0	951	211	342	268	341	380	163	164	225	187	290	120	221	268	843
75.817	0	945	211	343	270	339	381	164	164	226	189	291	121	222	270	844
75.9398	0	937	214	347	273	341	385	167	165	227	192	295	121	224	271	843
76.0627	0	934	216	351	274	346	387	167	165	230	195	299	124	226	274	842
76.1856	0	953	217	349	272	347	387	165	166	227	192	295	121	224	271	845
76.3085	0	948	212	339	267	338	379	164	165	224	189	290	119	228	266	825
76.4314	0	937	211	342	268	341	382	165	165	226	191	292	120	229	269	821
76.5542	0	934	213	343	268	342	383	164	165	226	189	292	122	227	270	828
76.6771	0	953	214	349	273	343	385	166	164	227	192	297	123	228	272	836
76.8	0	946	217	352	276	346	389	167	165	231	195	299	122	230	275	838
76.9229	0	937	222	357	276	352	392	169	168	232	197	301	125	229	274	839
77.0458	0	946	214	340	269	340	381	166	166	225	189	289	122	224	268	838
77.1686	0	957	213	341	269	338	380	163	165	224	189	289	120	223	268	837
77.2915	0	949	213	342	267	341	381	164	166	225	189	289	120	223	269	844
77.4144	0	942	213	344	269	340	382	165	165	227	190	292	122	225	271	841
77.5373	0	942	215	350	272	345	387	166	164	230	193	296	124	226	273	842
77.6602	0	954	219	356	276	346	390	168	165	231	195	299	126	229	276	843
77.783	0	948	220	355	274	351	392	168	167	230	196	300	124	227	276	847
77.9059	0	943	213	340	267	338	381	164	166	225	190	289	122	223	269	843
78.0288	0	943	213	342	268	339	382	163	165	226	189	289	123	222	270	842
78.1517	0	956	214	344	267	340	382	163	164	226	189	290	123	222	271	844
78.2746	0	950	215	347	269	342	385	163	163	228	191	294	122	224	273	848
78.3974	0	942	217	352	274	345	389	166	164	230	194	297	125	224	275	847
78.5203	0	949	221	356	275	346	392	168	164	233	196	302	127	227	279	848
78.6432	0	960	224	356	274	350	392	168	166	232	196	302	126	226	277	850
78.7661	0	950	214	342	267	340	382	165	166	226	189	291	122	224	271	845
78.889	0	939	214	345	267	341	383	164	166	227	191	293	123	225	271	835
79.0118	1	950	216	344	269	343	384	164	165	228	191	294	124	226	272	832
79.1347	0	957	216	350	273	343	387	164	164	229	191	296	125	227	275	842
79.2576	0	949	219	354	278	345	389	168	165	232	195	300	126	229	277	846
79.3805	0	938	222	354	275	350	390	168	168	231	196	300	126	228	274	843
79.5034	0	951	215	342	271	340	381	165	166	227	190	291	123	225	271	836
79.6262	0	957	215	345	270	344	384	165	164	227	190	293	122	226	272	836
79.7491	0	947	215	347	270	344	383	164	164	228	190	294	123	228	272	831
79.872	0	941	216	350	274	344	386	166	165	229	193	298	123	238	272	797
79.9949	0	937	219	356	277	346	390	169	166	231	195	302	124	243	272	790
80.1178	0	946	223	359	280	353	392	169	167	233	196	304	122	241	274	803
80.2406	0	939	216	345	272	345	384	166	169	227	191	293	119	235	267	803
80.3635	0	945	215	342	270	342	381	166	167	227	189	290	119	232	267	803
80.4864	0	948	215	343	272	344	382	164	165	227	188	290	120	231	267	813
80.6093	0	949	215	347	274	345	383	164	164	228	189	293	121	232	268	811
80.7322	0	941	216	352	277	346	387	168	166	229	192	296	122	234	271	816
80.855	0	938	220	357	282	348	390	170	166	231	195	301	123	236	273	817
80.9779	0	946	224	361	283	353	392	170	166	234	198	305	126	237	276	820
81.1008	0	943	227	364	283	359	396	170	168	234	199	307	124	237	277	823
81.2237	0	941	217	346	275	344	384	167	168	227	191	293	120	234	268	822
81.3466	0	939	216	344	275	346	382	167	168	228	191	292	120	231	268	817
81.4694	0	944	218	348	275	346	384	166	167	228	191	293	121	232	269	817
81.5923	0	947	218	350	279	349	385	167	165	229	191	297	122	234	270	820
81.7152	0	938	219	355	284	349	390	171	166	231	196	300	123	236	274	823
81.8381	0	942	223	359	286	353	391	172	168	233	198	304	124	237	275	820
81.961	0	946	227	363	289	357	394	172	167	236	201	308	127	239	278	821
82.0838	0	929	228	361	285	357	394	172	169	234	198	303	124	237	274	822
82.2067	0	952	219	348	279	348	380	169	173	233	193	295	122	233	270	823
82.3296	0	949	220	351	280	351	387	170	169	230	195	297	123	235	272	816
82.4525	0	949	220	350	280	348	386	169	167	229	194	296	123	234	272	817
82.5754	0	949	221	354	282	353	388	169	166	232	195	300	123	236	274	823
82.6982	0	944	224	359	287	352	392	175	168	234	199	304	125	237	277	822
82.8211	0	952	227	361	287	358	394	174	170	234	200	305	127	237	277	821
82.944	0	957	219	347	280	348	384	169	169	229	194	294	123	235	270	819
83.0669	0	946	218	350	280	351	387	168	168	229	193	296	123	234	273	824
83.1898	0	947	220	351	281	350	387	169	169	231	194	296	123	234	273	825
83.3126	0	949	220	353	282	349	389	171	169	231	196	301	125	236	276	825
83.4355	0	963	223	360	289	353	392	172	169	234	199	304	127	239	279	826
83.5584	0	953	227	363	289	358	395	174	169	236	202	308	127	239	283	833
83.6813	0	950	226	357	281	354	392	173	171	233	199	301	125	236	277	834
83.8042	0	946	217	345	278	347	380	170	174	232	193	294	122	232	273	830
83.927	0	950	218	348	279	348	385	168	169	229	194	296	124	233	274	829
84.0499	0	944	218	349	278	347	385	167	168	230	193	296	124	233	274	829
84.1728	0	951	219	353	280	351	389	170	168	232	196	301	124	235	276	831
84.2957	0	950	223	358	287	353	391	173	168	235	199	305	127	237	278	831
84.4186	0	959	227	362	289	357	395	174	169	236	201	308	128	238	281	836
84.5414	0	945	220	350	278	348	388	169	170	230	195	297	123	233	274	835
84.6643	0	950	215	344	275	344	380	169	173	233	194	295	122	230	273	836
84.7872	0	944	218	347	277	348	385	167	170	230	194	296	124	230	274	836
84.9101	0	970	219	350	277	346	385	167	167	231	194	298	124	231	276	843
85.033	0	943	221	355	281	350	390	170	168	233	197	302	125	234	279	847
85.1558	0	948	223	359	285	354	393	173	169	236	201	306	126	235	281	843
85.2787	0	949	222	354	279	352	391	170	170	232	197	302	125	232	276	834
85.4016	0	966	215	345	276	344	384	167	169	229	193	295	123	231	274	840
85.5245	0	943	216	349	278	350	386	167	168	230	193	298	124	231	275	839
85.6474	0	946	216	350	279	346	385	169	169	231	194	299	124	231	276	840
85.7702	0	949	219	354	281	352	389	170	169	233	198	303	127	234	278	833
85.8931	0	963	223	359	286	354	394	173	169	235	200	306	127	234	278	843
86.016	0	945	217	347	276	349	386	167	169	230	194	297	122	230	274	845
86.1389	0	943	212	343	276	343	382	166	169	229	193	296	122	230	273	843
86.2618	0	948	216	347	277	347	385	168	169	229	195	297	125	230	275	837
86.3846	0	969	217	349	279	350	385	169	166	231	195	299	125	231	275	846
86.5075	0	953	218	354	283	351	389	171	168	233	198	303	125	233	279	850
86.6304	0	945	221	358	286	354	392	172	170	235	201	306	127	234	282	852
86.7533	0	952	216	348	276	351	383	170	175	234	196	297	123	230	275	846
86.8762	0	969	212	342	276	344	382	167	168	228	192	294	123	227	274	850
86.999	0	944	214	344	276	347	383	167	168	229	193	294	122	228	276	850
87.1219	0	949	215	345	277	347	384	169	169	230	194	298	124	229	277	854
87.2448	0	951	216	351	280	351	388	170	168	232	197	302	126	232	278	845
87.3677	0	965	219	357	285	351	391	171	168	234	200	305	127	235	281	850
87.4906	0	939	221	357	282	358	393	170	170	233	200	305	125	232	281	853
87.6134	0	940	210	340	275	345	374	168	178	235	193	293	122	230	272	844
87.7363	0	948	211	342	277	347	382	167	169	228	192	294	124	229	274	840
87.8592	0	964	211	345	277	348	384	167	168	229	194	295	124	230	275	844
87.9821	0	949	212	349	280	350	386	170	167	231	195	298	124	233	276	841
88.105	0	933	215	354	284	351	389	173	169	232	199	303	125	234	279	845
88.2278	0	946	219	358	287	354	392	173	169	235	201	307	128	237	281	840
88.3507	0	959	221	357	283	358	392	173	170	233	200	304	123	236	280	844
88.4736	0	950	210	341	277	344	379	170	173	232	193	293	121	232	272	840
88.5965	0	938	212	346	278	350	383	169	170	229	195	294	122	231	273	842
88.7194	0	945	212	345	277	349	384	168	169	229	194	296	124	233	274	840
88.8422	0	960	213	350	282	352	387	169	168	231	196	300	125	235	277	845
88.9651	0	946	217	355	286	354	390	174	169	233	199	304	124	237	279	844
89.088	0	938	220	359	288	359	393	174	170	234	202	306	125	237	279	849
89.2109	0	943	213	343	276	350	380	170	174	232	195	294	121	233	273	843
89.3338	0	962	211	344	279	348	382	169	168	229	193	294	121	232	274	854
89.4566	0	952	213	348	278	348	385	170	169	230	194	296	122	233	274	849
89.5795	0	947	213	349	281	352	387	171	169	230	196	298	123	235	275	844
89.7024	0	951	217	354	285	355	390	173	169	233	199	302	126	238	278	843
89.8253	0	958	220	360	289	358	393	175	169	236	202	306	127	239	281	847
89.9482	0	950	223	364	290	361	396	175	170	238	205	310	127	242	284	849
90.071	0	942	225	364	289	361	398	178	173	237	205	307	127	240	281	848
90.1939	0	943	213	343	277	348	377	171	178	238	195	294	122	236	273	843
90.3168	0	956	212	346	279	349	384	171	170	231	195	296	123	235	274	841
90.4397	0	952	213	347	279	350	384	170	169	231	196	296	123	235	275	848
90.5626	0	942	215	351	280	353	388	172	170	233	197	300	124	237	277	847
90.6854	0	944	217	356	286	354	392	173	169	235	200	304	126	240	279	847
90.8083	0	958	221	361	288	357	394	175	169	237	203	308	127	242	283	851
90.9312	0	951	226	365	292	361	397	177	171	239	207	311	127	242	286	854
91.0541	0	941	218	351	280	352	387	173	176	235	199	299	121	237	278	850
91.177	0	950	214	345	278	348	382	172	174	235	195	296	124	236	276	849
91.2998	0	957	215	350	279	350	387	170	169	231	196	298	124	236	277	853
91.4227	0	948	215	350	282	349	387	170	169	233	196	301	124	238	278	855
91.5456	0	949	218	355	283	353	391	171	169	236	200	305	126	240	282	852
91.6685	0	951	221	360	286	355	394	172	169	237	202	307	128	241	284	853
91.7914	0	954	227	363	287	359	397	174	170	237	204	309	127	241	285	861
91.9142	0	953	216	347	277	346	383	171	175	235	196	297	123	237	277	861
92.0371	0	947	215	349	278	349	386	170	170	232	197	299	124	237	279	856
92.16	0	955	217	350	280	349	387	168	169	233	196	300	125	237	280	856
92.2829	0	951	217	353	281	349	390	169	168	234	197	303	126	240	282	857
92.4058	0	949	221	357	285	353	392	172	169	237	202	307	127	242	285	861
92.5286	0	952	223	361	291	356	395	174	171	238	205	310	128	243	288	860
92.6515	0	954	224	356	283	354	389	171	175	238	199	304	125	241	284	857
92.7744	0	952	215	345	279	344	381	169	172	234	194	297	124	238	279	862
92.8973	0	949	217	348	281	347	386	169	170	232	197	299	124	239	281	861
93.0202	0	952	216	348	281	347	386	170	169	231	197	300	125	239	280	858
93.143	0	957	217	353	284	349	389	172	168	233	198	304	126	241	282	862
93.2659	0	952	222	358	288	354	393	171	168	235	201	307	127	244	286	865
93.3888	0	954	223	361	292	356	395	175	170	237	205	311	128	246	288	867
93.5117	0	952	227	363	290	359	396	176	171	239	206	312	130	245	286	861
93.6346	0	968	217	345	281	347	379	171	177	239	196	298	122	240	281	863
93.7574	0	945	214	346	282	349	385	170	169	231	196	298	124	239	279	867
93.8803	0	951	217	347	282	348	386	168	169	230	197	299	123	239	280	866
94.0032	0	949	216	350	283	351	388	170	169	233	196	301	124	241	279	860
94.1261	0	968	219	355	285	352	392	171	167	234	199	304	127	242	282	867
94.249	0	950	222	359	290	354	393	173	167	236	202	307	126	244	285	873
94.3718	0	948	226	363	294	357	396	176	169	238	205	310	128	246	288	870
94.4947	0	957	229	368	295	361	398	178	170	240	209	315	130	247	290	865
94.6176	0	970	229	362	290	362	397	173	171	238	204	309	125	244	286	872
94.7405	0	948	216	346	282	347	379	171	177	239	197	297	123	242	279	868
94.8634	0	944	217	348	282	349	388	171	170	232	198	298	123	240	278	862
94.9862	0	954	216	348	281	349	388	169	169	232	197	297	124	240	278	861
95.1091	0	969	217	353	284	350	390	169	167	235	198	302	125	241	279	867
95.232	0	954	219	358	285	354	393	170	167	236	200	304	125	243	282	863
95.3549	0	939	222	361	290	354	396	174	168	238	204	307	127	245	285	866
95.4778	0	954	227	365	292	358	398	176	169	240	206	311	128	247	287	864
95.6006	0	969	225	359	284	353	390	171	173	239	199	303	124	242	283	871
95.7235	0	958	216	349	280	347	384	169	172	236	197	297	123	239	278	867
95.8464	0	944	218	351	280	349	390	169	168	233	198	299	124	239	279	863
95.9693	0	956	217	351	281	348	389	169	167	234	197	300	125	240	278	860
96.0922	0	964	218	356	283	351	392	169	166	235	199	304	127	242	280	864
96.215	0	953	221	362	286	353	395	172	167	237	202	307	126	245	284	866
96.3379	0	948	225	364	289	353	397	174	169	239	206	311	129	246	287	867
96.4608	0	956	229	365	288	357	398	174	170	238	205	309	129	244	285	866
96.5837	0	967	217	349	279	346	380	168	176	240	196	298	124	240	279	860
96.7066	0	956	217	350	279	345	388	170	167	233	197	299	124	239	280	866
96.8294	0	946	216	351	278	345	389	167	168	233	197	300	124	241	279	861
96.9523	0	956	218	354	281	350	392	168	167	235	198	303	125	242	281	861
97.0752	0	964	220	360	283	352	395	169	166	237	201	307	127	244	284	867
97.1981	0	951	224	364	289	354	397	172	168	238	203	310	128	247	288	871
97.321	0	946	228	367	289	358	399	174	170	240	205	312	129	246	288	864
97.4438	0	958	219	350	280	348	387	169	173	238	197	300	125	243	280	867
97.5667	0	954	216	348	279	344	388	167	167	232	195	298	124	242	280	864
97.6896	0	953	218	351	280	345	388	168	168	233	196	298	125	241	281	867
97.8125	0	956	217	352	281	349	390	169	168	234	198	301	125	243	281	865
97.9354	0	960	219	358	285	350	393	169	167	236	200	305	127	244	285	866
98.0582	0	954	224	362	288	353	396	171	167	237	202	309	127	245	288	874
98.1811	0	954	227	366	292	356	397	174	169	241	207	313	128	248	291	872
98.304	0	957	228	363	289	356	398	175	171	238	204	310	128	245	286	868
98.4269	0	960	218	348	281	345	385	169	173	236	197	300	125	242	282	869
98.5498	0	955	218	350	281	350	390	168	169	233	198	301	126	242	283	874
98.6726	0	956	219	351	282	348	390	169	169	233	198	302	125	243	283	871
98.7955	0	955	220	355	287	351	393	171	168	235	200	306	126	244	284	870
98.9184	0	970	223	361	290	353	395	173	168	237	202	309	128	246	288	872
99.0413	0	950	227	364	294	358	397	174	168	239	206	312	128	248	291	878
99.1642	0	955	226	360	290	357	395	174	171	237	203	308	128	245	286	874
99.287	0	955	219	348	284	347	385	170	174	237	198	303	125	243	282	867
99.4099	0	973	221	352	285	351	390	170	170	234	199	304	126	243	284	877
99.5328	0	951	221	353	286	351	391	169	168	234	198	304	126	244	284	878
99.6557	0	953	223	357	288	353	393	172	169	236	201	308	127	246	287	876
99.7786	0	957	226	361	292	356	396	173	169	237	205	312	128	247	289	873
99.9014	0	975	228	365	294	362	399	175	169	239	206	313	129	248	290	882
100.024	0	960	221	349	284	351	386	172	174	236	199	303	124	244	283	878
100.147	0	946	219	348	286	350	385	171	175	236	199	302	124	243	283	876
100.27	0	959	221	349	286	349	389	170	170	233	198	302	125	243	283	875
100.393	0	973	220	352	288	352	390	170	168	235	200	305	125	244	284	881
100.516	0	961	222	357	291	353	394	173	169	235	201	308	126	246	287	879
100.639	0	949	225	361	296	357	395	177	170	238	205	311	127	248	289	882
100.762	0	971	228	363	298	360	398	177	171	238	206	313	129	248	289	875
100.884	0	983	218	347	289	350	385	171	174	235	198	300	123	244	281	879
101.007	0	964	215	345	288	350	386	171	171	231	198	300	123	243	282	876
101.13	0	948	217	346	287	351	387	171	170	231	198	300	124	242	281	878
101.253	0	955	219	348	289	350	388	170	168	231	198	302	125	244	283	876
101.376	0	973	220	353	291	355	391	171	168	234	200	306	126	246	285	879
101.499	0	972	224	357	294	354	394	175	169	235	204	308	125	249	288	873
101.622	0	958	226	360	297	358	397	176	171	237	207	311	126	251	289	871
101.745	0	959	227	359	295	359	397	175	172	236	205	310	126	248	287	871
101.868	0	973	217	343	286	350	379	172	178	237	197	298	121	242	280	866
101.99	0	964	216	345	286	350	385	170	170	230	197	299	122	243	280	876
102.113	0	953	216	345	287	348	386	172	170	230	198	298	122	242	280	869
102.236	0	961	218	348	289	351	388	171	169	231	199	302	124	245	282	870
102.359	0	967	221	352	291	353	391	172	167	233	200	304	124	245	283	870
102.482	0	958	222	355	295	356	394	174	169	234	203	307	125	247	286	875
102.605	0	949	223	352	292	359	393	173	171	233	201	304	124	244	281	867
102.728	0	966	215	341	285	349	377	171	177	237	197	297	122	240	278	871
102.851	0	966	216	345	286	348	386	170	169	230	196	298	122	242	279	868
102.973	0	957	216	345	286	348	386	170	168	229	196	298	122	241	278	872
103.096	0	961	220	349	288	351	388	171	169	231	199	301	123	243	280	869
103.219	0	964	221	353	290	355	391	173	168	232	200	305	125	243	283	871
103.342	0	961	224	356	292	356	393	174	168	235	202	307	125	245	285	869
103.465	0	962	222	351	287	354	391	172	172	230	199	301	122	242	279	869
103.588	0	961	215	340	283	347	380	170	172	231	195	294	120	240	276	865
103.711	0	964	215	342	284	346	384	170	167	228	194	295	121	238	277	863
103.834	0	961	215	343	283	347	385	168	168	229	194	295	121	239	277	868
103.956	0	959	216	347	285	351	387	170	167	229	196	299	121	240	278	866
104.079	0	959	219	352	288	352	390	172	169	232	198	302	123	242	279	864
104.202	0	963	221	356	290	353	393	170	167	233	200	305	125	243	282	865
104.325	0	950	222	356	289	357	394	173	169	232	201	304	123	241	281	869
104.448	0	957	213	339	282	343	379	170	173	231	193	293	119	238	273	861
104.571	0	956	213	340	281	345	383	167	169	228	194	292	120	236	274	863
104.694	0	968	214	341	280	345	383	167	167	227	192	293	120	236	274	864
104.817	0	951	213	345	281	347	384	167	165	228	192	295	120	237	275	865
104.94	0	956	216	348	284	349	387	168	167	230	195	298	122	238	278	864
105.062	11	955	219	353	288	350	391	170	168	232	198	301	124	240	279	862
105.185	0	969	222	357	289	355	394	171	167	234	200	305	125	242	282	862
105.308	0	953	221	353	286	354	392	170	168	232	198	301	122	239	278	865
105.431	0	952	212	339	279	345	379	168	172	230	193	292	119	236	272	861
105.554	0	953	214	342	280	346	384	168	168	228	193	293	120	236	274	855
105.677	0	973	213	343	279	346	384	166	167	228	192	293	120	235	274	863
105.8	0	951	214	346	282	349	387	167	167	229	193	296	120	238	277	865
105.923	0	948	217	351	283	351	390	168	167	231	196	299	122	239	279	864
106.045	0	955	219	354	287	353	393	172	168	233	199	303	124	241	280	860
106.168	0	972	222	358	292	354	395	173	167	235	201	306	125	243	283	867
106.291	0	945	226	361	291	358	397	175	170	234	201	307	124	241	283	869
106.414	0	945	215	342	281	347	382	169	174	231	195	294	121	236	276	861
106.537	0	957	216	342	281	347	385	170	169	228	195	295	121	238	276	860
106.66	0	973	216	345	281	348	385	168	167	230	193	295	121	237	277	864
106.783	0	958	215	347	282	350	387	169	167	229	194	297	122	238	278	863
106.906	0	942	218	353	286	351	390	172	168	232	198	301	124	240	280	864
107.028	0	956	222	356	289	353	394	172	169	234	201	305	126	243	283	863
107.151	0	969	224	362	291	358	395	174	168	236	203	308	126	243	285	869
107.274	0	957	228	364	296	361	398	177	169	237	206	310	126	245	288	866
107.397	0	950	223	353	285	356	389	173	176	236	200	301	122	241	280	863
107.52	0	953	217	343	283	349	379	171	178	237	196	295	122	239	278	861
107.643	0	975	220	347	284	351	386	170	169	230	195	296	122	239	279	867
107.766	0	962	218	347	283	349	387	171	168	230	196	297	121	240	279	863
107.889	0	954	220	352	286	352	389	171	168	232	198	301	124	241	281	862
108.012	0	962	222	356	289	357	393	173	168	234	200	305	126	243	284	860
108.134	0	970	224	361	292	357	396	174	168	236	203	307	127	245	286	866
108.257	0	959	228	364	296	359	398	178	170	238	207	311	127	246	290	867
108.38	0	945	226	357	287	359	395	174	172	234	201	304	124	243	282	866
108.503	0	952	217	346	284	349	379	170	178	238	196	296	122	240	279	862
108.626	0	966	218	348	285	351	388	170	169	232	196	296	123	239	279	859
108.749	0	959	218	348	285	349	388	171	168	231	196	298	123	239	280	865
108.872	0	951	220	352	286	351	391	172	169	233	198	301	124	242	281	864
108.995	0	956	222	358	289	355	393	171	169	235	201	304	126	243	283	861
109.117	0	966	224	362	290	356	395	173	168	237	203	308	126	245	286	866
109.24	0	959	228	365	294	362	399	176	171	237	205	310	127	245	287	869
109.363	0	949	221	348	283	351	387	171	176	236	197	298	122	240	279	861
109.486	0	959	219	347	283	347	388	170	169	231	196	298	123	239	278	864
109.609	0	965	219	350	283	349	389	168	168	231	195	298	124	238	279	865
109.732	0	953	219	351	285	349	390	170	168	233	196	300	123	240	279	868
109.855	0	955	222	355	287	354	392	171	169	235	198	303	125	241	283	862
109.978	0	964	224	361	289	354	394	172	168	236	202	307	127	243	284	863
110.1	0	958	228	363	295	357	397	174	168	239	204	311	127	245	287	866
110.223	0	957	226	360	288	357	396	171	172	235	202	305	125	242	282	868
110.346	0	958	218	346	281	345	379	170	178	238	195	296	122	239	277	863
110.469	0	960	218	348	283	347	389	168	169	232	196	297	123	238	278	861
110.592	0	955	217	349	283	348	388	169	167	231	194	298	122	239	278	863
110.715	0	955	219	353	284	348	390	170	168	234	197	301	124	241	280	863
110.838	0	954	222	356	287	354	393	171	169	235	200	305	126	242	282	864
110.961	0	962	224	361	289	355	396	171	168	236	202	308	127	244	285	861
111.084	0	956	227	364	294	356	398	174	169	239	204	312	127	246	289	867
111.206	0	955	227	361	289	358	397	173	172	236	203	307	126	242	282	865
111.329	0	956	216	345	281	347	379	170	178	238	195	297	122	239	278	862
111.452	0	964	217	347	282	347	388	170	169	232	195	297	123	238	279	862
111.575	0	950	217	347	281	346	387	168	168	232	195	298	123	238	278	863
111.698	0	954	219	351	282	348	389	169	169	233	197	301	123	241	281	862
111.821	0	956	222	356	286	353	393	170	169	235	200	305	125	242	282	863
111.944	0	970	224	360	290	353	396	172	168	237	203	308	127	244	285	862
112.067	0	949	227	364	293	357	398	175	169	239	205	312	126	245	288	867
112.189	0	947	226	360	288	360	396	173	172	236	203	306	125	242	282	860
112.312	0	954	217	346	282	347	379	170	177	239	196	297	123	239	278	852
112.435	0	970	217	348	283	348	387	168	169	232	195	298	123	238	278	862
112.558	0	948	217	349	282	350	387	169	169	231	195	299	123	239	278	862
112.681	0	948	217	351	286	350	390	171	169	234	197	302	124	241	281	859
112.804	0	952	220	355	287	356	393	170	169	235	199	306	126	241	281	855
112.927	0	969	223	360	290	358	395	171	169	237	201	308	128	243	285	864
113.05	0	951	227	364	293	361	398	174	170	238	204	310	126	244	286	861
113.172	0	944	218	349	281	349	386	171	175	237	198	300	122	239	278	857
113.295	0	951	215	346	281	348	383	169	173	236	196	297	123	238	277	857
113.418	0	966	215	348	281	351	389	168	168	232	196	298	123	238	278	862
113.541	0	954	216	349	284	351	388	169	169	233	196	300	123	239	279	860
113.664	0	941	218	355	284	353	392	169	169	235	199	304	124	241	281	863
113.787	0	954	220	358	289	356	394	173	169	236	203	307	126	242	283	860
113.91	0	966	224	364	292	357	397	174	168	238	204	310	128	244	286	869
114.033	0	954	229	367	295	361	399	176	171	241	206	314	127	246	290	866
114.156	0	941	226	362	289	362	398	175	173	238	204	308	126	243	283	870
114.278	0	947	214	346	282	349	381	170	178	240	196	297	122	239	279	869
114.401	0	961	214	349	283	348	388	170	169	232	195	298	123	236	279	867
114.524	0	955	214	348	282	351	388	169	170	233	197	298	123	238	280	874
114.647	0	945	215	351	284	355	390	171	169	234	199	302	124	240	283	873
114.77	0	948	218	357	288	357	393	171	169	236	201	306	126	241	284	873
114.893	0	961	223	361	291	359	397	173	169	238	203	310	128	244	287	878
115.016	0	958	227	365	295	362	398	176	170	240	207	313	127	246	290	883
115.139	0	947	231	370	298	365	400	178	172	241	211	318	129	248	294	876
115.261	0	957	222	357	286	357	391	174	176	241	202	305	125	243	283	873
115.384	0	959	215	347	283	351	380	172	178	240	197	300	123	241	281	872
115.507	0	948	215	348	285	351	389	173	170	233	199	300	123	240	281	872
115.63	0	948	215	350	284	354	390	171	170	234	198	303	123	241	281	866
115.753	0	950	217	354	286	356	393	171	169	235	200	306	125	244	283	866
115.876	0	949	220	359	290	360	396	173	169	238	203	309	126	245	287	872
115.999	0	949	224	364	294	361	399	176	171	240	206	312	127	247	288	871
116.122	0	951	228	368	297	362	399	179	171	242	210	316	128	249	292	870
116.244	0	953	231	371	297	369	402	178	173	242	209	317	129	249	292	866
116.367	0	948	218	351	285	354	388	173	175	239	200	304	123	244	282	870
116.49	0	947	215	349	285	352	387	173	174	238	200	303	124	242	283	870
116.613	0	949	217	351	285	354	391	173	171	235	199	302	124	243	282	866
116.736	0	949	217	352	287	355	392	172	170	236	199	304	124	244	284	872
116.859	0	952	219	358	289	359	394	172	168	237	202	306	125	245	286	876
116.982	0	949	221	362	290	361	396	174	171	239	205	311	126	247	288	871
117.105	0	949	224	365	293	362	398	177	169	242	208	315	127	249	290	872
117.228	0	958	229	370	296	366	401	177	171	242	208	317	129	249	292	875
117.35	0	940	217	353	286	355	390	174	176	239	200	304	123	245	284	872
117.473	0	945	214	348	284	352	386	172	176	238	198	301	123	243	281	871
117.596	0	942	215	351	283	353	391	172	171	235	198	301	123	243	281	861
117.719	0	962	214	352	285	352	392	170	170	236	198	304	123	244	283	868
117.842	0	940	216	356	288	357	394	171	169	237	201	307	125	245	286	873
117.965	0	940	221	361	289	358	396	173	170	240	204	311	126	248	288	869
118.088	0	946	225	365	294	359	398	176	170	242	208	314	128	249	290	863
118.211	0	964	229	369	297	365	401	177	169	243	210	317	129	252	294	874
118.333	0	943	224	363	289	363	399	173	172	240	204	310	125	248	286	871
118.456	0	940	213	348	283	350	387	171	175	239	197	299	121	243	280	866
118.579	0	942	214	349	282	352	392	171	170	234	198	301	122	243	280	860
118.702	0	958	214	350	282	352	391	169	168	235	197	301	123	245	280	868
118.825	0	945	213	354	287	352	394	170	168	237	198	304	124	243	282	865
118.948	0	938	217	358	287	355	397	173	170	239	202	307	124	246	285	864
119.071	0	943	222	362	292	358	398	175	170	240	204	311	127	248	287	862
119.194	0	960	224	367	296	360	400	175	169	242	207	316	128	249	290	870
119.316	0	933	223	364	290	363	400	175	172	240	204	311	124	248	285	863
119.439	0	931	211	347	282	351	388	171	175	238	197	299	119	243	280	860
119.562	0	938	212	348	284	353	391	169	171	234	197	300	122	242	279	858
119.685	0	954	212	350	282	350	391	168	168	235	195	300	122	242	279	863
119.808	0	942	213	353	286	353	393	170	169	236	196	303	122	244	280	861
119.931	0	925	215	357	287	354	396	171	169	237	200	305	123	244	283	863
120.054	0	937	218	360	292	356	397	173	169	238	202	309	124	247	284	861
120.177	0	951	222	364	292	361	400	172	169	239	203	311	125	246	286	865
120.3	0	945	212	350	283	352	389	170	174	238	197	299	119	241	278	859
120.422	0	927	209	346	284	350	387	170	174	237	196	297	120	241	277	862
120.545	0	937	211	350	282	350	392	169	169	234	195	298	121	241	277	855
120.668	0	949	210	351	284	352	392	169	167	234	194	300	121	241	277	863
120.791	0	940	212	356	286	356	395	169	168	236	197	303	122	243	278	857
120.914	0	930	216	359	288	356	398	171	169	238	201	306	123	244	281	863
121.037	0	939	219	362	292	360	399	173	169	240	203	308	125	247	285	859
121.16	0	952	221	361	287	361	400	172	170	238	202	306	120	244	283	868
121.283	0	939	208	343	281	348	385	168	173	236	193	294	118	240	273	857
121.405	0	935	209	345	282	349	390	169	170	231	195	294	117	239	273	857
121.528	0	931	208	345	280	348	389	167	167	232	193	294	118	238	273	854
121.651	0	946	208	349	285	350	391	169	167	233	193	297	119	239	274	850
121.774	0	935	210	353	284	352	393	168	167	235	196	300	120	242	277	856
121.897	0	931	214	357	286	356	396	170	169	236	199	303	121	243	279	857
122.02	0	929	216	361	291	361	398	171	168	238	201	307	123	244	280	856
122.143	0	940	210	349	281	351	388	168	173	236	193	295	117	239	273	851
122.266	0	944	206	342	277	346	384	166	172	233	191	289	116	237	270	855
122.388	0	927	206	342	279	347	388	167	169	230	191	290	116	237	269	842
122.511	0	937	206	344	279	347	388	166	167	232	190	291	117	238	269	836
122.634	0	942	208	348	281	349	391	166	166	232	192	294	117	240	271	839
122.757	0	931	209	352	284	352	393	167	167	233	195	297	118	241	273	846
122.88	0	926	213	357	286	357	396	169	169	235	197	301	120	242	275	839
123.003	0	940	215	360	293	358	399	174	168	237	200	304	122	243	277	840
123.126	0	930	213	353	283	356	394	170	169	233	195	297	118	239	270	842
123.249	0	934	204	341	279	348	384	168	172	233	191	290	115	237	268	844
123.372	0	925	206	344	279	348	388	167	168	230	191	290	115	235	268	843
123.494	0	940	207	345	278	348	388	167	168	230	190	291	116	235	268	844
123.617	0	940	207	348	281	352	390	167	167	232	191	294	117	238	270	841
123.74	0	932	210	352	285	352	394	169	167	233	195	297	118	239	272	843
123.863	0	934	211	355	286	353	395	172	168	237	198	300	119	240	274	838
123.986	0	939	211	352	281	355	393	169	169	233	194	296	116	238	271	837
124.109	0	938	204	340	276	345	386	166	167	228	189	288	115	234	266	846
124.232	0	934	204	341	279	348	386	167	167	229	189	288	114	234	268	846
124.355	0	937	204	342	277	346	386	167	167	230	189	290	115	233	267	843
124.477	0	943	205	347	280	350	390	166	166	231	191	293	117	236	270	846
124.6	0	935	207	351	282	351	393	167	167	233	193	296	117	237	272	847
124.723	0	935	210	355	285	355	395	170	167	235	197	301	119	238	275	848
124.846	0	935	213	356	284	358	396	170	170	234	197	299	119	237	271	844
124.969	0	948	203	339	275	343	382	166	171	232	189	288	115	232	266	843
125.092	0	931	203	340	276	345	386	165	167	228	189	287	114	232	266	844
125.215	0	935	204	340	275	343	386	166	167	228	189	288	114	233	268	846
125.338	0	936	203	343	276	345	388	167	167	230	192	291	116	233	269	838
125.46	0	949	207	349	280	349	391	166	166	232	193	295	118	236	271	840
125.583	0	929	210	353	282	353	394	166	166	234	196	298	118	237	274	845
125.706	0	936	213	356	286	354	397	170	168	236	198	302	121	239	277	843
125.829	0	935	212	352	281	353	395	169	169	232	195	296	117	236	271	837
125.952	0	953	204	340	276	342	386	167	167	229	191	289	115	233	268	841
126.075	0	933	204	342	276	346	387	165	166	229	190	289	116	234	268	845
126.198	0	932	204	342	277	344	387	166	168	229	190	290	116	234	268	844
126.321	0	938	206	346	278	346	389	166	167	231	192	293	117	235	269	839
126.444	0	953	210	351	280	351	392	167	165	233	194	296	118	236	273	849
126.566	0	937	214	355	285	352	395	168	166	234	198	300	118	237	275	853
126.689	0	937	209	346	276	346	390	168	169	229	193	292	115	234	269	843
126.812	0	939	204	338	273	342	386	164	167	227	190	288	115	232	268	836
126.935	0	952	205	342	275	344	387	165	166	228	190	289	115	233	268	841
127.058	0	944	204	343	276	343	387	164	166	229	189	290	116	236	267	834
127.181	0	931	206	348	279	347	390	167	167	232	193	294	117	238	271	831
127.304	0	937	210	351	282	349	394	166	166	233	195	297	119	240	271	833
127.427	0	954	214	357	286	353	397	169	166	235	198	301	120	241	276	843
127.549	0	942	216	355	283	353	397	170	168	234	198	298	118	239	273	839
127.672	0	928	205	339	276	343	382	166	172	232	191	288	112	237	268	827
127.795	0	936	205	340	274	343	386	165	167	228	190	288	114	237	268	819
127.918	0	953	205	341	276	341	386	164	165	229	190	289	114	237	267	831
128.041	0	942	205	345	278	346	389	165	165	230	191	291	115	238	268	832
128.164	0	930	210	350	280	349	392	167	167	233	194	295	116	238	271	838
128.287	0	936	213	354	285	352	396	170	167	234	198	299	119	239	273	838
128.41	0	949	216	359	287	355	398	169	166	236	199	304	120	240	278	844
128.532	0	945	221	363	290	359	401	173	168	237	203	304	119	242	279	847
128.655	0	936	210	345	280	348	387	169	174	234	195	293	115	237	270	834
128.778	0	943	209	342	279	345	388	168	168	229	192	291	117	235	270	837
128.901	0	954	209	344	278	347	388	168	167	229	192	291	116	236	269	843
129.024	0	942	209	345	281	349	389	167	167	230	192	293	117	237	271	840
129.147	0	939	212	349	283	350	392	169	167	232	195	297	118	238	273	839
129.27	0	935	214	355	286	353	395	169	168	234	199	300	121	240	276	841
129.393	0	951	217	357	289	355	398	172	167	235	200	303	121	241	278	847
129.516	0	948	215	352	283	353	394	171	170	232	196	297	118	239	272	845
129.638	0	938	209	341	281	348	384	168	172	233	192	290	116	236	271	842
129.761	0	941	211	344	280	349	389	169	168	230	193	292	117	237	272	841
129.884	0	956	211	346	281	348	389	169	166	231	193	294	117	237	273	844
130.007	0	946	211	350	284	351	393	169	168	232	196	297	119	239	274	843
130.13	0	937	215	354	286	356	396	171	168	234	199	300	120	242	276	838
130.253	0	947	218	358	290	357	398	172	168	236	201	304	122	243	280	845
130.376	0	955	218	355	286	357	396	171	169	234	198	299	119	239	275	847
130.499	0	948	209	341	281	348	383	170	172	233	192	290	116	234	271	849
130.621	0	942	212	342	280	348	387	169	169	229	194	292	116	234	273	848
130.744	0	954	211	343	281	346	386	169	167	229	193	292	118	232	273	848
130.867	0	952	210	347	282	351	390	168	166	231	194	295	118	233	274	849
130.99	0	950	213	351	285	355	393	170	167	233	197	299	120	233	278	862
131.113	0	951	216	354	289	356	395	173	168	235	201	303	122	232	283	866
131.236	0	953	219	359	291	358	399	173	167	237	203	306	124	233	287	871
131.359	0	945	223	362	292	363	401	175	169	237	204	309	124	232	287	879
131.482	0	957	215	344	282	350	387	171	173	234	196	295	120	229	280	881
131.604	0	954	211	340	282	349	384	170	173	234	196	293	119	226	280	883
131.727	0	959	212	343	281	349	388	169	168	230	195	293	120	226	281	880
131.85	0	952	211	345	282	352	388	169	166	231	195	295	120	227	282	882
131.973	0	950	212	349	285	352	392	169	167	233	198	299	122	229	283	883
132.096	0	951	215	353	289	355	394	172	168	234	201	302	123	230	285	879
132.219	0	959	218	357	291	359	396	174	167	237	203	308	126	233	287	869
132.342	0	954	222	360	292	362	399	175	169	237	204	309	125	233	289	875
132.465	0	955	213	344	282	351	390	170	170	230	197	297	120	229	280	872
132.588	0	936	212	342	281	350	389	170	169	230	196	296	120	233	280	860
132.71	0	910	212	344	282	349	389	168	169	231	194	297	119	235	281	858
132.833	0	939	212	346	285	352	391	170	168	231	196	298	120	237	280	838
132.956	0	952	214	349	286	354	392	169	168	233	198	300	120	238	282	865
133.079	0	945	216	353	288	358	394	171	168	234	200	303	121	235	284	863
133.202	0	950	216	352	287	357	395	171	168	232	199	300	120	232	282	869
133.325	0	945	207	339	280	345	386	168	167	228	191	290	116	229	278	880
133.448	0	929	207	340	279	348	385	167	167	227	192	292	116	236	280	829
133.571	0	895	206	340	278	348	385	167	167	227	192	292	113	235	279	822
133.693	0	935	209	345	281	354	389	167	166	227	192	292	116	233	276	903
133.816	0	925	211	351	284	357	392	167	166	229	194	294	116	228	281	927
133.939	0	924	213	352	289	367	392	175	168	231	195	300	118	226	287	935
134.062	0	906	214	352	284	368	392	173	169	229	195	298	116	227	285	898
134.185	0	934	207	338	275	356	384	166	166	224	188	289	114	223	276	947
134.308	0	921	207	340	279	359	384	166	165	224	187	287	114	226	272	930
134.431	0	927	207	342	278	357	384	167	166	224	188	284	115	224	273	935
134.554	0	914	206	345	278	364	386	166	166	224	187	291	115	224	280	942
134.676	0	896	207	348	280	366	390	167	167	226	191	296	115	229	287	902
134.799	0	906	214	354	282	364	393	169	166	228	196	298	116	229	284	959
134.922	0	907	218	357	285	364	396	171	167	229	201	299	118	227	280	897
135.045	0	913	213	346	279	355	389	170	168	225	194	290	115	223	271	835
135.168	0	942	210	340	278	349	385	169	166	224	191	286	115	222	270	848
135.291	0	921	211	343	277	347	385	168	167	225	193	287	115	223	272	873
135.414	0	934	214	345	278	349	386	170	167	226	195	288	116	226	273	821
135.537	0	918	214	349	282	351	390	171	168	227	197	294	119	231	274	765
135.66	0	956	218	354	286	354	394	172	168	229	199	297	119	232	280	818
135.782	0	954	222	357	288	354	396	176	169	230	202	300	120	233	282	861
135.905	0	961	220	345	279	346	388	172	172	226	198	290	118	228	279	883
136.028	0	967	215	342	280	343	385	172	169	226	195	290	117	229	278	861
136.151	0	978	216	343	280	342	386	171	169	227	195	291	119	229	279	870
136.274	0	958	218	345	281	346	388	171	169	228	197	293	119	231	283	872
136.397	0	953	221	350	283	349	391	172	171	230	201	298	121	233	284	855
136.52	0	964	222	354	285	350	394	174	172	233	203	302	124	236	286	839
136.643	0	983	225	357	287	355	397	174	172	233	204	303	123	236	289	857
136.765	0	977	218	342	280	342	386	173	172	228	198	292	119	231	283	871
136.888	0	969	215	340	278	340	381	172	176	232	196	291	120	230	284	878
137.011	0	977	218	342	277	339	386	170	171	229	196	293	121	230	287	886
137.134	0	981	217	345	280	344	388	169	170	229	196	296	121	233	287	863
137.257	0	971	219	349	282	346	392	172	171	232	200	301	122	236	288	831
137.38	0	956	221	352	284	347	394	174	173	234	205	304	124	238	290	830
137.503	0	959	224	351	283	350	395	174	174	235	202	302	124	237	287	836
137.626	0	969	218	340	278	341	378	171	179	236	196	292	120	233	284	853
137.748	0	983	217	340	276	339	382	171	175	234	196	293	119	231	285	857
137.871	0	973	216	342	277	340	386	170	172	231	196	295	122	232	286	857
137.994	0	984	217	344	277	342	390	168	170	232	198	297	123	233	288	861
138.117	0	987	219	349	281	344	392	171	169	234	199	301	124	234	291	862
138.24	0	971	221	349	279	346	393	171	173	234	199	300	123	232	289	864
138.363	0	975	215	338	275	339	382	169	176	234	194	292	122	229	285	864
138.486	0	979	216	340	275	339	387	169	170	232	194	294	123	229	287	862
138.609	0	970	215	342	273	338	386	168	170	231	194	295	122	229	288	870
138.732	0	995	221	346	275	341	389	168	170	233	197	297	123	230	293	888
138.854	0	989	224	350	276	346	394	170	172	235	200	301	126	230	294	890
138.977	0	991	219	341	273	339	384	169	175	234	194	294	122	227	288	882
139.1	0	986	214	337	272	336	381	168	174	233	193	291	121	225	287	881
139.223	0	987	216	340	273	339	386	167	170	230	193	292	121	224	287	877
139.346	0	983	215	341	273	338	387	168	170	231	193	294	124	225	288	872
139.469	0	996	218	345	276	340	390	167	169	233	195	298	125	226	289	873
139.592	0	988	220	348	276	346	392	168	169	233	196	297	123	225	290	874
139.715	0	982	212	334	269	333	379	167	174	230	190	287	120	221	284	856
139.837	0	992	214	335	268	335	379	164	173	231	189	288	121	219	285	849
139.96	0	997	214	339	269	335	384	165	167	228	189	289	121	219	286	841
140.083	0	981	214	342	269	337	387	164	167	230	190	293	122	221	285	828
140.206	0	969	216	346	273	338	390	167	169	232	193	296	123	224	286	803
140.329	0	969	219	349	273	344	393	168	169	233	194	298	124	225	285	791
140.452	0	984	212	336	267	335	380	164	173	230	188	287	118	219	282	804
140.575	0	961	210	335	266	333	382	163	168	227	187	285	120	217	281	817
140.698	0	963	211	337	266	332	383	163	168	227	188	288	120	217	281	817
140.82	1	968	213	340	268	337	385	164	168	230	188	290	123	218	282	820
140.943	0	984	216	347	274	338	390	167	167	232	192	294	124	219	284	823
141.066	0	966	215	350	280	343	392	168	167	233	194	300	124	222	288	831
141.189	0	949	219	353	280	348	395	169	170	235	198	301	125	222	287	832
141.312	0	962	214	337	270	338	377	166	178	236	190	291	121	218	282	835
141.435	0	986	214	339	271	336	384	164	168	228	189	290	121	219	283	848
141.558	0	970	213	341	270	337	384	165	167	229	191	292	122	219	283	835
141.681	0	959	216	343	273	341	388	167	168	231	192	295	123	221	284	841
141.804	0	969	217	348	277	343	390	169	169	232	195	299	125	222	286	843
141.926	0	981	220	352	281	345	394	170	169	235	198	303	127	223	289	852
142.049	0	972	220	348	275	345	391	169	171	232	194	298	124	223	286	847
142.172	0	959	214	339	273	337	380	167	174	232	192	293	121	221	284	852
142.295	0	974	217	343	274	339	386	167	170	230	193	295	125	223	285	848
142.418	0	983	217	344	275	342	387	168	169	231	193	297	124	223	287	854
142.541	0	970	218	348	279	343	390	171	170	232	196	301	125	224	289	857
142.664	0	970	222	352	282	347	394	173	172	234	199	304	127	227	292	857
142.787	0	966	225	351	278	350	394	171	171	234	199	302	127	225	290	857
142.909	0	986	217	341	274	342	377	170	178	236	193	294	125	222	286	860
143.032	0	978	220	343	275	342	384	170	170	230	193	296	124	224	288	865
143.155	0	972	221	344	276	341	386	172	171	231	194	298	125	224	289	869
143.278	0	979	221	348	280	346	388	172	171	233	198	302	128	227	290	866
143.401	0	991	224	355	284	347	392	174	170	235	199	306	127	227	294	870
143.524	0	977	227	359	286	349	395	176	171	238	203	309	129	229	297	876
143.647	0	969	232	363	290	354	397	179	173	239	208	314	131	232	300	873
143.77	0	982	237	368	295	358	401	182	175	241	211	318	134	234	305	872
143.892	0	978	236	363	290	360	399	179	175	239	207	312	129	232	300	876
144.015	0	986	225	346	282	347	380	175	182	241	199	301	126	229	293	879
144.138	0	983	225	348	282	347	384	177	178	237	200	303	128	228	295	875
144.261	0	984	226	348	284	347	388	174	174	234	200	304	128	229	296	876
144.384	0	983	226	353	287	351	391	176	173	237	202	308	129	232	298	882
144.507	0	982	229	359	291	354	394	179	174	238	207	312	131	233	301	884
144.63	0	982	234	363	293	357	398	182	176	241	209	316	132	236	304	881
144.753	0	985	239	369	297	358	401	184	175	243	213	320	136	238	310	883
144.876	0	974	244	373	301	363	402	184	175	243	216	323	135	240	315	889
144.998	0	988	244	370	297	365	402	185	178	242	213	320	134	239	309	893
145.121	0	989	232	351	288	352	383	180	185	245	205	309	131	235	302	886
145.244	0	990	230	353	290	355	384	179	184	245	206	310	132	235	302	884
145.367	0	986	231	354	289	355	388	179	178	241	205	309	131	235	303	889
145.49	0	987	232	357	293	356	394	179	174	240	207	314	132	237	305	885
145.613	0	988	236	363	296	360	396	181	176	241	210	317	135	239	307	887
145.736	0	992	239	368	300	360	399	182	175	242	213	320	135	240	310	887
145.859	0	976	243	373	304	364	402	186	175	244	215	324	135	243	315	893
145.981	0	984	248	374	302	367	403	186	178	244	217	324	136	242	314	893
146.104	0	992	235	355	292	355	386	181	186	247	208	312	132	239	306	888
146.227	0	1002	233	356	295	356	386	179	183	247	206	312	133	237	306	893
146.35	0	983	235	357	293	355	389	179	180	243	206	311	132	237	306	893
146.473	0	986	235	359	295	358	395	180	175	241	208	315	133	240	308	892
146.596	0	994	238	364	298	361	398	181	176	242	211	318	136	241	310	887
146.719	0	1005	240	370	303	362	399	183	175	244	213	320	137	242	313	899
146.842	0	979	245	373	307	363	401	186	176	245	216	323	137	244	317	898
146.964	0	988	246	367	299	362	396	184	182	246	211	318	134	241	310	901
147.087	0	997	234	353	294	352	383	179	183	245	204	308	132	237	305	892
147.21	0	1006	234	355	294	353	386	178	183	246	205	310	133	238	306	899
147.333	0	991	234	355	295	354	388	176	178	242	205	310	132	238	306	900
147.456	0	980	235	359	298	355	394	180	174	240	207	313	133	239	308	895
147.579	0	994	239	365	299	357	397	179	175	242	209	317	135	241	310	893
147.702	0	1008	241	369	304	360	399	181	175	243	212	319	136	243	313	899
147.825	0	993	245	373	307	364	401	184	175	244	216	323	136	244	316	895
147.948	0	984	244	366	302	363	396	182	182	246	210	317	135	241	309	897
148.07	0	997	233	351	295	353	383	178	183	245	203	305	131	238	305	892
148.193	0	1008	234	354	295	352	384	178	182	246	204	306	133	237	305	900
148.316	0	990	233	354	295	352	388	176	179	242	203	308	132	237	304	891
148.439	0	989	234	359	298	355	394	179	174	239	206	312	133	239	306	893
148.562	0	993	238	364	300	356	397	180	174	241	208	315	135	241	308	892
148.685	0	1003	240	368	305	358	399	182	173	242	211	318	136	242	312	896
148.808	0	935	247	363	302	364	402	184	175	244	213	322	138	247	327	864
148.931	0	927	319	383	255	354	400	189	175	243	217	318	131	252	428	923
149.053	0	1023	252	357	287	353	384	178	182	247	208	310	129	255	347	968
149.176	0	1003	240	353	297	354	384	176	181	247	206	308	131	251	337	947
149.299	0	997	242	351	297	354	388	178	178	242	206	307	130	249	334	958
149.422	0	987	242	355	299	356	394	178	173	240	206	311	132	251	336	960
149.545	0	1016	250	365	298	353	396	181	172	241	208	314	135	251	342	967
149.668	0	1019	247	367	303	357	398	181	172	243	212	318	135	252	342	969
149.791	0	1001	249	369	307	361	401	184	174	245	214	320	137	253	343	967
149.914	0	994	250	359	297	361	393	181	181	246	210	312	134	249	337	967
150.036	0	1014	250	352	287	349	383	180	181	246	204	306	132	246	338	964
150.159	0	1021	246	355	291	352	393	177	173	238	206	309	132	244	335	973
150.282	0	1000	240	354	294	354	393	178	174	238	205	310	132	246	332	963
150.405	0	1001	239	358	295	354	394	179	174	240	208	313	134	246	333	961
150.528	0	1014	241	363	296	358	397	180	173	242	210	316	135	247	336	962
150.651	0	1001	242	367	300	361	400	180	173	243	212	319	135	249	338	963
150.774	0	1002	247	372	301	363	402	184	176	245	215	320	135	248	339	960
150.897	0	1005	237	353	288	352	386	180	184	247	206	308	129	242	329	952
151.02	0	1009	233	350	287	351	383	177	181	245	204	305	132	239	328	956
151.142	0	991	234	352	285	351	390	177	174	237	204	306	131	238	325	957
151.265	0	997	233	352	285	353	388	176	177	242	205	309	131	237	326	952
151.388	0	998	234	357	287	354	394	179	174	240	206	312	133	239	329	949
151.511	0	1010	237	362	289	357	395	179	174	241	209	314	135	240	330	956
151.634	0	991	238	365	292	357	399	180	174	243	211	317	134	241	334	960
151.757	0	992	242	369	295	358	400	185	175	245	214	320	136	243	335	953
151.88	0	1001	242	366	290	363	401	183	177	243	213	318	135	240	332	953
152.003	0	1014	234	349	279	349	382	178	182	244	202	304	131	236	324	958
152.125	0	1000	231	349	281	350	382	176	182	244	204	305	131	234	323	957
152.248	0	986	230	349	279	350	387	178	178	241	203	305	131	233	324	949
152.371	0	998	230	352	281	351	392	178	174	239	204	308	132	234	323	949
152.494	0	1007	233	357	284	352	395	178	172	239	206	311	133	236	327	954
152.617	0	999	235	361	286	356	397	179	173	241	208	313	132	237	329	953
152.74	0	986	238	365	290	358	399	181	175	243	212	317	135	239	331	950
152.863	0	1004	242	368	294	361	402	185	175	245	214	320	136	240	335	953
152.986	0	1020	238	358	283	355	392	179	179	244	207	310	132	236	328	961
153.108	0	998	231	348	282	351	382	178	183	244	202	305	130	234	324	957
153.231	0	990	232	351	282	352	388	178	181	242	204	306	131	236	325	956
153.354	0	1009	232	351	283	349	392	179	175	238	204	307	131	236	325	954
153.477	0	1011	233	356	285	355	394	177	174	240	205	310	133	237	328	959
153.6	0	999	236	359	290	354	396	181	174	241	208	313	133	239	331	961
153.723	0	976	238	363	292	355	398	183	176	242	211	316	134	241	333	954
153.846	0	994	241	361	289	361	395	181	181	245	211	314	134	239	329	954
153.969	0	1013	233	346	284	352	383	179	183	244	202	303	130	235	322	951
154.092	0	998	231	350	286	351	387	178	179	241	204	305	130	236	323	954
154.214	0	985	229	349	287	350	386	178	179	240	202	304	130	234	321	948
154.337	0	991	231	352	290	351	392	176	174	239	204	307	132	236	323	953
154.46	0	1007	232	356	290	355	395	178	173	239	205	309	132	237	326	958
154.583	0	997	235	356	287	354	395	180	174	238	205	308	130	235	324	958
154.706	0	994	227	344	283	345	381	176	181	242	199	299	128	233	317	952
154.829	0	992	228	347	282	347	389	175	172	235	199	300	129	232	319	954
154.952	0	1003	228	348	282	345	389	173	171	235	199	299	129	232	319	954
155.075	0	993	228	351	283	349	391	173	171	236	199	303	128	232	319	953
155.197	0	992	233	355	285	349	393	174	172	238	202	305	130	234	322	949
155.32	0	997	236	355	286	351	395	174	172	238	201	305	130	233	321	951
155.443	0	997	228	341	280	341	378	173	179	239	194	294	125	229	313	952
155.566	0	1000	225	341	279	340	383	171	174	236	194	293	125	229	310	942
155.689	0	988	225	343	280	340	385	171	171	232	194	293	125	229	309	935
155.812	0	997	226	345	279	340	387	170	169	234	194	295	127	230	310	938
155.935	0	996	227	351	282	346	390	171	168	235	196	299	127	229	312	944
156.058	0	992	232	354	286	345	391	173	170	237	198	301	127	230	315	942
156.18	0	996	233	357	290	347	394	177	170	238	201	304	130	232	317	941
156.303	0	997	236	363	293	351	397	178	171	240	205	308	132	233	321	943
156.426	0	987	240	365	293	356	399	178	172	240	205	311	130	234	321	950
156.549	0	995	232	344	283	343	380	174	180	240	196	296	124	229	311	943
156.672	0	997	228	342	283	344	376	173	180	239	196	293	125	227	310	944
156.795	0	1004	230	344	283	344	381	173	174	235	195	293	126	227	311	945
156.918	0	990	228	346	286	343	386	173	169	232	194	296	125	227	311	946
157.041	0	996	231	349	287	347	388	174	171	233	196	299	127	229	314	946
157.164	0	995	235	353	291	348	391	177	171	235	199	302	129	230	316	947
157.286	0	998	239	358	294	351	394	178	170	238	202	305	131	233	320	949
157.409	0	993	241	361	297	355	396	180	171	239	205	309	130	233	324	957
157.532	0	993	240	353	290	354	388	179	179	237	200	301	126	230	315	951
157.655	0	999	233	343	286	347	376	176	181	238	197	295	126	230	313	946
157.778	0	1014	233	345	289	346	381	176	175	234	196	294	126	228	314	952
157.901	0	991	233	346	288	346	384	175	171	231	196	295	125	229	315	953
158.024	0	995	234	349	292	351	387	177	171	233	198	299	127	230	317	949
158.147	0	1002	237	354	295	349	390	180	171	234	201	301	129	231	319	948
158.269	0	1011	240	357	299	351	392	180	172	236	202	305	131	233	322	956
158.392	0	995	242	360	300	355	393	182	173	236	205	307	130	235	325	955
158.515	0	992	242	350	293	351	385	181	179	236	201	299	127	232	317	950
158.638	0	1003	235	343	291	349	376	177	179	238	198	295	126	230	317	951
158.761	0	1018	236	346	290	349	380	176	175	235	197	296	127	230	318	958
158.884	0	999	235	347	291	349	385	177	172	231	198	297	126	231	318	954
159.007	0	989	237	350	294	350	388	177	173	233	200	300	128	233	320	953
159.13	0	1006	240	355	297	351	390	179	173	234	202	304	130	234	323	951
159.252	0	1011	242	359	300	353	392	181	171	236	204	306	130	236	325	958
159.375	0	1008	246	362	301	355	394	183	173	237	208	311	131	238	330	961
159.498	0	990	246	356	295	358	388	180	180	237	204	304	129	235	322	957
159.621	0	1003	238	343	290	347	376	177	181	236	198	295	127	232	319	957
159.744	0	1016	238	344	290	346	376	176	180	238	198	296	127	231	319	955
159.867	0	1005	235	344	291	346	380	176	175	235	198	296	126	232	319	961
159.99	0	996	236	348	291	349	386	174	172	231	199	300	128	234	321	956
160.113	0	1003	238	352	293	351	389	176	171	232	201	303	130	235	323	961
160.236	0	1012	241	356	297	350	391	179	171	235	202	306	130	237	327	962
160.358	0	1003	244	361	301	351	393	181	173	237	207	310	132	239	329	964
160.481	0	996	247	363	301	358	397	182	175	238	209	312	133	238	328	958
160.604	0	1000	240	348	292	347	379	177	182	238	200	299	128	236	323	959
160.727	0	993	238	344	291	345	376	175	179	238	199	298	129	235	323	968
160.85	0	992	236	347	292	346	381	174	178	235	199	298	127	234	324	968
160.973	0	948	237	348	294	345	386	175	172	232	198	300	128	234	324	962
161.096	0	899	239	352	296	349	388	175	171	233	201	303	130	234	324	943
161.219	0	904	240	356	299	353	390	177	171	235	202	307	130	229	328	944
161.341	0	941	241	359	304	357	393	179	173	237	204	308	131	229	331	946
161.464	0	954	242	362	306	364	395	181	173	238	206	311	132	229	328	953
161.587	0	969	234	346	296	356	383	175	177	235	200	300	126	227	318	956
161.71	0	984	232	344	297	357	376	173	179	239	196	298	127	230	318	945
161.833	0	977	232	346	297	361	380	175	175	234	197	300	127	227	314	950
161.956	0	981	233	348	297	359	385	175	170	232	199	302	128	230	316	960
162.079	0	1005	236	353	300	362	389	176	169	234	202	305	130	231	319	969
162.202	0	986	238	358	303	368	391	177	170	235	203	308	129	232	324	959
162.324	0	975	243	360	306	369	393	181	171	236	207	311	131	235	325	973
162.447	0	981	251	364	305	368	396	182	171	237	211	313	131	231	336	980
162.57	0	1009	242	345	294	351	382	176	174	235	202	301	125	230	324	968
162.693	0	1003	238	345	295	350	381	175	172	234	201	299	126	233	314	941
162.816	0	995	238	346	294	347	384	176	170	231	201	298	126	232	312	933
162.939	0	966	241	351	291	347	386	175	168	232	200	300	128	231	316	941
163.062	0	922	239	354	294	349	390	175	168	234	201	303	129	233	319	931
163.185	0	943	242	359	296	350	392	175	171	235	204	306	129	235	323	941
163.308	0	961	245	363	300	353	395	180	172	238	207	310	131	238	327	947
163.43	0	978	248	365	302	355	397	180	172	239	210	313	134	240	330	960
163.553	0	1021	252	364	293	355	393	178	177	242	207	309	131	237	327	970
163.676	0	992	242	345	289	345	379	175	179	240	200	297	127	233	318	957
163.799	0	989	239	346	287	342	383	175	175	236	200	296	128	232	316	950
163.922	0	1010	241	350	285	340	387	173	170	233	199	296	128	231	316	951
164.045	0	1008	238	354	288	343	390	173	168	234	199	300	128	232	317	944
164.168	0	997	240	359	290	346	392	173	169	237	203	303	130	233	320	948
164.291	0	982	246	362	291	346	395	176	170	239	206	307	132	234	324	949
164.413	0	1008	249	369	294	346	396	179	170	240	208	310	134	235	327	956
164.536	0	1005	250	370	298	352	399	179	171	241	210	312	133	235	327	947
164.659	0	1003	242	353	287	344	387	174	176	239	202	299	128	232	316	940
164.782	0	990	240	349	281	338	384	173	175	239	199	296	127	229	318	950
164.905	0	1006	240	352	282	340	388	171	169	235	199	296	129	227	314	950
165.028	0	999	237	352	281	338	390	169	168	235	198	298	130	227	313	937
165.151	0	995	238	358	285	340	392	171	169	237	202	302	130	228	316	939
165.274	0	994	240	361	289	341	395	174	169	238	204	304	131	229	319	938
165.396	0	1008	243	367	292	344	397	176	170	241	205	308	134	232	322	938
165.519	0	995	245	368	290	349	399	174	170	241	206	308	131	231	320	942
165.642	0	999	236	350	281	337	381	171	179	243	199	297	127	226	311	936
165.765	0	1002	236	352	279	336	389	169	169	236	199	295	129	225	310	934
165.888	0	1006	236	353	278	337	389	168	168	235	198	296	128	224	310	936
166.011	0	988	235	356	280	336	390	168	168	237	197	298	129	225	311	936
166.134	0	992	238	360	282	339	393	172	169	239	200	303	129	227	315	937
166.257	0	1003	245	366	284	341	396	174	169	239	203	306	132	228	319	934
166.38	0	1011	246	370	288	344	398	174	168	242	207	309	134	229	320	937
166.502	0	990	243	363	285	344	396	172	171	239	204	304	130	226	314	938
166.625	0	994	234	349	277	337	385	169	174	238	197	294	128	223	308	931
166.748	11	997	234	352	276	334	388	169	169	235	197	295	128	222	309	927
166.871	0	1009	233	352	276	335	389	165	166	235	196	295	128	222	308	933
166.994	0	997	234	357	277	336	391	167	167	236	197	299	129	223	309	926
167.117	0	978	238	361	281	337	394	170	168	238	200	303	130	225	314	928
167.24	0	997	243	367	283	338	396	171	169	240	204	306	132	227	318	923
167.363	0	1011	245	371	287	345	399	174	169	242	206	309	133	228	321	934
167.485	0	998	241	361	281	345	395	171	170	239	202	302	129	226	312	928
167.608	0	981	234	350	277	334	384	168	172	239	196	294	128	223	308	925
167.731	0	1001	234	352	275	334	388	167	168	235	196	295	128	222	309	924
167.854	0	1004	233	353	276	336	389	166	166	236	195	295	128	222	309	930
167.977	0	993	237	358	279	336	392	168	167	236	198	300	128	224	313	928
168.1	0	994	241	363	282	339	395	171	168	239	202	303	130	225	316	930
168.223	0	990	243	366	286	342	397	172	169	242	205	307	133	228	319	928
168.346	0	1004	244	372	289	346	399	175	169	242	208	311	134	230	322	933
168.468	0	997	246	367	287	346	399	173	172	241	205	307	131	228	317	934
168.591	0	985	237	350	279	338	381	170	178	245	199	297	127	225	313	927
168.714	0	1003	239	355	279	340	390	170	169	238	198	299	130	224	312	929
168.837	0	1007	237	354	281	339	389	167	168	236	199	298	130	225	312	927
168.96	0	996	237	358	283	339	392	171	169	237	200	302	130	226	315	929
169.083	0	991	242	362	287	342	395	173	170	240	204	306	131	228	317	925
169.206	0	999	245	365	291	344	396	174	169	242	207	310	134	230	321	924
169.329	0	994	245	367	289	347	397	173	171	241	206	309	131	229	319	928
169.452	0	996	237	352	282	340	385	171	175	240	200	298	128	227	313	929
169.574	0	989	238	352	283	338	389	173	170	236	200	300	130	226	314	927
169.697	0	1001	240	356	282	340	390	169	169	237	199	300	130	227	313	927
169.82	0	997	239	358	285	341	392	170	168	237	201	302	131	228	316	934
169.943	0	994	244	362	289	343	394	175	169	239	203	305	131	229	320	936
170.066	0	1002	248	366	291	347	397	175	170	241	207	309	134	231	323	935
170.189	0	1010	244	358	286	344	389	174	174	242	202	303	129	229	317	934
170.312	0	998	239	346	284	340	383	170	173	238	199	297	129	226	312	936
170.435	0	996	238	349	284	338	388	172	169	234	199	298	129	226	313	932
170.557	0	997	237	351	284	337	388	171	169	235	198	297	129	227	313	932
170.68	0	1005	238	356	287	341	391	173	168	236	199	303	131	228	315	935
170.803	0	987	241	361	291	343	393	174	168	239	202	306	130	230	319	937
170.926	0	995	244	364	294	348	395	176	170	240	206	309	132	231	322	934
171.049	0	998	245	360	288	348	394	173	172	238	204	305	130	228	316	929
171.172	0	1011	239	346	283	337	377	172	177	241	197	295	128	227	312	937
171.295	0	991	238	348	283	338	386	171	168	234	198	296	128	225	312	935
171.418	0	994	236	349	285	339	386	171	169	233	198	296	127	225	312	931
171.54	0	998	237	352	288	342	389	173	168	235	199	300	130	228	314	926
171.663	0	1010	240	358	291	343	392	175	168	237	202	304	132	229	317	937
171.786	0	987	244	362	294	344	394	176	168	239	204	307	130	230	321	939
171.909	0	984	246	365	296	349	397	179	171	241	208	311	133	233	324	932
172.032	0	1003	254	371	298	354	399	182	172	243	211	315	134	234	326	942
172.155	0	1012	243	353	290	345	386	174	176	240	202	302	129	230	318	940
172.278	0	997	240	346	288	344	382	173	174	239	199	298	128	227	315	940
172.401	0	981	241	348	289	345	383	175	175	238	200	299	129	228	316	933
172.524	0	997	240	351	291	343	388	176	170	236	200	301	130	228	318	932
172.646	0	1009	241	355	294	346	391	176	169	237	202	305	131	230	320	940
172.769	0	990	248	361	296	346	393	179	170	239	206	308	132	233	325	939
172.892	0	990	248	366	301	353	394	182	172	240	210	312	133	235	327	940
173.015	0	1001	251	368	304	354	398	184	172	242	213	315	135	236	329	936
173.138	0	1010	248	358	295	351	389	179	177	241	206	307	131	234	322	947
173.261	0	998	242	346	295	346	383	177	175	239	203	302	129	232	320	941
173.384	0	985	241	351	295	347	385	177	176	239	203	303	129	232	322	939
173.507	0	1004	242	351	293	348	388	178	171	236	203	304	131	232	322	938
173.629	0	1009	243	357	297	351	391	178	171	238	204	308	132	234	325	944
173.752	0	996	246	362	301	350	393	181	172	239	208	311	132	236	329	944
173.875	0	993	249	363	305	353	395	183	173	241	211	315	134	237	331	942
173.998	0	994	247	357	297	352	389	179	177	241	205	308	132	234	324	944
174.121	0	1016	244	347	293	344	378	177	179	242	202	300	129	232	321	952
174.244	0	1003	243	349	293	345	387	177	171	234	202	301	130	232	322	950
174.367	0	992	241	350	294	347	386	175	171	235	201	303	130	232	321	943
174.49	0	996	242	353	298	347	390	178	171	237	203	306	131	234	323	941
174.612	0	1010	244	358	300	349	393	180	170	240	206	309	133	236	325	946
174.735	0	999	247	362	303	351	395	181	172	241	209	313	133	236	329	949
174.858	0	987	250	364	302	358	396	181	174	240	210	313	134	237	326	943
174.981	0	1001	242	344	293	345	379	175	180	241	201	299	129	233	318	946
175.104	0	1000	240	345	293	344	378	175	178	241	201	298	128	231	318	946
175.227	0	1004	243	345	291	342	385	174	171	233	200	299	127	230	319	951
175.35	0	995	240	348	292	344	385	175	170	234	201	302	130	231	319	944
175.473	0	1001	241	353	297	348	390	178	169	237	202	306	131	232	321	946
175.596	0	1005	244	358	299	349	393	179	169	238	205	308	131	234	324	944
175.718	0	997	245	362	303	351	394	180	171	240	208	311	132	235	327	946
175.841	0	992	248	361	300	355	395	180	174	239	209	310	132	234	322	943
175.964	0	998	238	344	291	343	378	176	179	241	200	298	128	231	316	940
176.087	0	994	237	344	294	346	381	175	174	237	199	299	128	230	316	946
176.21	0	993	237	345	293	343	385	174	170	233	200	298	128	229	315	942
176.333	0	994	236	347	295	346	387	177	170	234	202	302	129	231	318	941
176.456	0	994	239	353	299	349	391	177	169	236	202	305	131	233	320	941
176.579	0	991	242	358	301	350	392	179	170	238	206	308	131	234	324	946
176.701	0	989	244	361	304	352	394	182	172	241	209	311	132	236	326	943
176.824	0	991	245	356	299	355	394	180	174	237	207	308	132	234	322	944
176.947	0	992	237	343	292	346	377	176	179	241	200	298	129	232	318	944
177.07	0	983	237	346	296	347	385	177	170	233	201	301	128	230	320	946
177.193	0	990	237	347	296	346	386	177	171	233	201	301	128	232	320	944
177.316	0	990	237	351	299	349	388	178	170	236	204	305	131	234	322	946
177.439	0	1000	240	355	302	350	390	179	170	237	206	308	133	236	324	948
177.562	0	982	244	360	304	354	394	182	171	238	209	311	132	237	328	953
177.684	0	988	247	363	308	358	395	185	173	240	212	314	133	240	330	949
177.807	0	990	243	351	298	350	387	181	177	239	205	306	130	235	323	947
177.93	0	1003	237	343	295	345	377	177	178	241	201	299	129	232	321	951
178.053	0	982	236	346	295	348	385	177	172	233	201	300	129	232	321	954
178.176	0	982	235	346	295	348	385	177	171	234	203	303	129	233	322	949
178.299	0	988	237	352	299	350	389	178	171	236	204	307	132	235	325	946
178.422	0	1000	240	357	301	353	391	180	171	237	206	309	133	236	327	953
178.545	0	976	244	361	304	355	393	183	171	239	209	313	133	237	331	950
178.668	0	982	248	366	308	357	396	185	174	242	214	316	135	240	334	949
178.79	0	988	248	362	304	359	397	185	175	240	212	314	133	239	329	950
178.913	0	1001	237	345	295	349	378	179	181	241	202	301	129	234	322	954
179.036	0	987	236	346	295	347	382	177	177	238	203	302	129	233	322	951
179.159	0	976	234	347	294	348	382	176	176	237	202	302	130	233	321	948
179.282	0	990	235	351	295	349	387	178	172	235	203	305	131	234	322	944
179.405	0	1001	238	356	299	350	392	179	171	238	204	308	132	235	325	955
179.528	0	986	240	361	302	350	393	182	173	239	208	312	131	238	328	950
179.651	0	976	243	365	304	357	395	183	174	241	212	315	135	239	331	950
179.773	0	988	247	369	307	358	398	185	174	243	215	320	136	242	336	947
179.896	0	996	250	369	306	362	399	184	175	241	214	317	132	239	334	959
180.019	0	988	240	347	295	346	379	180	182	242	203	303	129	236	323	951
180.142	0	982	237	350	294	349	384	178	178	240	204	303	130	235	322	947
180.265	0	983	237	350	294	349	387	178	174	236	204	304	131	235	322	945
180.388	0	995	235	354	296	348	390	178	172	237	205	307	131	236	323	947
180.511	0	987	237	359	298	352	393	180	172	239	207	312	132	238	326	951
180.634	0	975	241	363	304	352	395	182	174	241	211	314	134	241	328	946
180.756	0	987	245	368	305	354	397	185	173	242	213	318	136	244	332	950
180.879	0	996	250	373	308	361	398	184	174	244	216	321	136	246	337	952
181.002	0	986	249	370	306	363	399	184	177	243	214	318	135	244	331	952
181.125	0	987	239	351	296	348	381	179	183	245	205	306	129	240	325	948
181.248	0	988	239	354	299	350	382	179	181	246	206	309	133	239	325	948
181.371	0	989	238	355	298	349	390	176	173	238	205	308	132	240	327	948
181.494	0	988	238	357	300	352	392	180	174	239	207	311	133	242	329	949
181.617	0	988	242	363	306	352	395	183	174	241	210	316	135	244	333	950
181.74	0	993	246	369	309	357	396	184	173	242	213	319	136	246	336	952
181.862	0	993	251	373	311	360	399	185	175	245	216	322	137	247	342	958
181.985	0	991	255	378	316	364	401	189	176	246	222	325	137	249	346	954
182.108	0	992	252	370	307	364	396	185	183	247	216	319	136	245	336	955
182.231	0	991	242	352	299	351	382	180	183	246	207	308	134	242	330	955
182.354	0	982	243	357	300	353	383	180	182	247	208	311	133	241	331	958
182.477	0	992	242	357	301	352	387	181	180	243	208	310	133	242	332	954
182.6	0	992	242	360	303	354	393	183	176	241	210	314	134	243	333	957
182.723	0	996	245	366	309	356	396	184	174	242	212	318	137	245	337	955
182.845	0	981	249	371	311	357	397	186	174	243	216	322	137	247	341	961
182.968	0	990	252	374	314	362	400	189	176	246	219	324	138	250	345	956
183.091	0	993	258	380	317	367	402	189	177	248	223	328	140	253	350	953
183.214	0	1004	260	381	317	370	404	190	177	247	222	329	141	251	347	959
183.337	0	987	247	357	304	355	385	182	186	248	209	311	133	246	333	960
183.46	0	983	243	356	303	353	384	182	184	248	209	311	134	245	333	955
183.583	0	995	246	359	303	354	385	181	184	248	209	312	136	244	333	953
183.706	0	1008	243	361	305	357	393	179	174	241	209	314	135	245	335	959
183.828	0	994	246	366	308	360	397	183	175	243	211	317	137	246	337	956
183.951	0	980	248	370	312	360	398	187	176	245	215	320	137	249	339	953
184.074	0	996	252	375	316	362	400	189	177	245	219	324	140	251	344	955
184.197	0	1009	257	380	319	366	403	189	175	248	221	327	140	252	349	962
184.32	0	993	260	383	322	370	404	191	177	248	225	331	141	255	354	958
184.443	0	981	260	376	313	368	399	188	184	251	220	324	138	251	341	955
184.566	0	993	245	359	305	355	386	183	185	249	209	312	135	247	333	951
184.689	0	1006	247	360	306	358	385	182	184	250	210	313	136	245	334	961
184.812	0	990	245	361	306	356	391	182	180	246	209	313	134	246	333	956
184.934	0	976	245	365	307	359	392	182	180	248	212	317	135	247	334	953
185.057	0	996	248	370	312	361	398	185	175	245	214	320	138	248	338	954
185.18	0	1004	251	374	316	362	401	186	176	246	217	324	138	251	341	960
185.303	0	988	254	379	318	363	402	189	176	248	221	326	138	253	346	960
185.426	0	985	260	382	321	368	404	193	178	249	225	329	140	255	350	953
185.549	0	990	257	375	313	366	398	188	182	250	217	321	137	251	340	956
185.672	0	1004	248	359	306	357	387	180	184	250	210	313	133	247	334	964
185.795	0	996	249	363	308	359	391	183	180	248	211	314	135	247	336	963
185.917	0	986	246	363	305	358	391	182	181	247	211	314	135	247	335	958
186.04	0	991	247	367	311	359	398	180	176	244	212	318	137	249	338	956
186.163	0	1005	249	372	312	362	401	183	175	246	215	321	137	251	341	962
186.286	0	995	253	376	317	364	402	188	176	246	218	324	138	252	346	962
186.409	0	984	257	380	320	366	404	190	177	249	222	327	140	255	350	957
186.532	0	996	262	384	320	374	405	188	177	250	223	328	141	254	351	957
186.655	0	995	251	364	306	360	390	183	185	253	211	314	135	248	337	960
186.778	0	996	245	358	306	355	387	182	185	250	209	311	134	247	335	958
186.9	0	989	245	362	305	355	387	181	185	250	210	312	135	246	336	957
187.023	0	993	244	362	306	356	391	179	179	246	209	313	136	248	337	961
187.146	0	997	245	367	309	360	398	181	174	243	211	317	135	247	339	961
187.269	0	991	248	371	311	361	400	183	175	245	214	319	137	251	343	960
187.392	0	994	254	376	316	361	402	187	177	247	217	323	139	252	347	960
187.515	0	998	258	380	318	367	404	188	175	249	220	327	141	255	351	962
187.638	0	992	259	380	316	370	405	188	177	248	218	324	138	253	346	968
187.761	0	992	244	358	302	356	387	182	184	250	207	309	133	247	335	960
187.884	0	993	243	359	303	355	387	180	184	250	208	309	134	246	335	959
188.006	0	994	243	360	304	355	386	180	182	249	206	308	134	246	333	960
188.129	0	992	242	362	304	355	396	179	174	242	207	313	134	249	334	963
188.252	0	989	244	366	307	360	397	180	174	243	211	315	134	250	336	958
188.375	0	991	247	369	311	360	400	183	175	245	212	319	137	253	340	960
188.498	0	999	250	374	313	363	401	184	175	247	214	321	139	255	343	957
188.621	0	987	254	378	316	367	404	184	175	247	217	324	139	256	348	963
188.744	0	990	257	380	317	371	405	186	177	248	218	325	138	254	346	958
188.867	0	991	245	360	304	355	387	181	184	249	207	309	133	249	333	953
188.989	0	1001	242	359	304	353	386	179	183	249	206	308	133	248	332	957
189.112	0	984	242	359	304	356	387	179	182	248	205	307	133	247	333	963
189.235	0	988	241	360	305	355	391	179	179	245	207	310	132	247	334	955
189.358	0	989	245	364	307	356	397	181	174	243	209	314	135	248	336	954
189.481	0	1004	248	369	310	359	398	183	173	243	211	317	136	250	339	964
189.604	0	986	249	373	313	362	401	183	174	245	213	320	137	252	342	967
189.727	0	987	252	377	318	365	403	186	175	247	216	322	137	254	343	960
189.85	0	992	251	372	311	365	398	184	181	249	213	318	135	253	335	955
189.972	0	1004	241	355	304	354	385	179	182	248	205	306	132	248	329	962
190.095	0	983	241	358	305	355	390	180	178	245	206	308	133	247	330	962
190.218	0	983	242	358	303	353	390	181	179	244	205	309	131	248	329	953
190.341	0	994	241	362	306	357	395	180	174	242	206	311	133	250	330	954
190.464	0	1005	244	366	310	360	398	179	174	243	208	315	135	252	333	959
190.587	0	989	246	370	311	360	400	183	173	245	211	317	134	252	336	958
190.71	0	977	250	374	315	365	402	184	175	247	215	321	136	255	340	956
190.833	0	997	254	377	318	367	405	189	175	247	217	323	138	255	342	956
190.956	0	1004	245	364	306	359	394	181	179	246	208	310	131	250	332	961
191.078	0	992	239	353	303	351	385	180	181	247	204	304	130	247	327	956
191.201	0	977	238	357	303	354	385	178	182	247	204	305	131	246	328	954
191.324	0	997	238	356	302	352	385	178	182	247	203	306	132	246	328	950
191.447	0	1004	240	360	303	354	396	179	172	240	205	310	132	248	331	962
191.57	0	995	243	366	307	357	398	179	172	243	208	313	132	249	334	959
191.693	0	977	245	369	311	361	400	183	174	244	212	316	133	251	337	955
191.816	0	999	249	373	311	360	402	183	174	246	214	319	136	253	340	953
191.939	0	1003	248	371	309	366	399	180	178	250	211	316	134	250	336	956
192.061	0	986	237	351	297	350	384	177	181	246	201	302	129	245	327	953
192.184	0	977	239	354	298	349	384	176	182	247	203	303	130	244	328	949
192.307	0	991	237	354	298	350	389	176	176	243	202	304	130	243	327	952
192.43	0	1002	236	356	301	352	394	176	172	241	202	307	130	245	328	948
192.553	0	988	236	361	301	354	396	177	172	241	205	310	131	249	329	945
192.676	0	981	240	365	303	355	398	178	173	243	208	312	133	250	333	944
192.799	0	984	243	369	307	357	400	180	173	244	210	315	135	251	334	944
192.922	0	995	243	364	301	360	395	177	177	247	207	311	132	248	330	948
193.044	0	996	237	351	295	346	383	175	180	246	200	302	129	243	326	951
193.167	0	979	234	351	296	349	389	176	176	242	200	302	129	242	327	946
193.29	0	990	233	352	296	349	387	174	175	242	199	301	131	242	327	948
193.413	0	1002	234	355	299	348	393	174	172	239	200	305	131	243	329	950
193.536	0	991	236	359	301	351	395	176	172	240	203	308	131	244	331	953
193.659	0	977	239	362	303	356	397	177	172	242	206	310	132	245	334	945
193.782	0	993	238	355	295	350	390	176	177	242	201	304	130	242	327	946
193.905	0	998	233	345	291	344	380	172	178	242	197	297	127	238	324	950
194.028	0	992	231	347	293	345	384	173	174	238	197	297	127	238	324	950
194.15	0	985	230	347	291	344	384	172	174	240	197	298	128	238	322	945
194.273	0	988	231	352	293	345	391	173	169	237	198	300	129	240	325	946
194.396	0	992	233	356	296	349	393	172	170	238	200	303	129	240	327	954
194.519	0	986	235	359	299	352	396	175	170	240	203	307	130	242	329	947
194.642	0	978	236	356	296	350	396	175	172	239	200	303	129	238	324	949
194.765	0	996	231	343	286	340	379	170	177	239	194	292	126	234	320	945
194.888	0	992	227	343	287	340	377	170	175	240	193	292	124	232	317	948
195.011	0	988	225	342	287	338	381	170	172	236	192	291	126	232	317	941
195.133	0	990	225	345	287	341	387	169	168	234	193	295	127	233	317	943
195.256	0	996	228	350	290	343	391	170	167	236	195	297	128	234	318	943
195.379	0	981	229	355	291	346	393	169	167	237	197	299	127	235	320	943
195.502	0	984	231	355	291	346	394	171	169	237	198	300	128	234	317	939
195.625	0	988	222	340	282	337	377	168	175	239	191	289	124	230	310	931
195.748	0	995	221	341	283	336	384	167	166	231	190	288	124	228	309	937
195.871	0	983	224	341	281	335	385	165	165	230	188	286	123	227	309	941
195.994	0	983	222	343	281	337	386	166	166	232	190	289	125	229	310	935
196.116	0	986	223	347	283	340	388	167	165	234	191	292	126	229	311	929
196.239	0	995	225	350	285	342	392	166	166	235	194	294	126	231	312	935
196.362	0	977	219	339	278	332	385	165	166	231	189	286	123	225	305	938
196.485	0	979	217	336	277	331	378	164	169	232	188	284	121	224	303	930
196.608	0	984	218	339	278	330	383	165	165	229	186	283	122	223	304	925
196.731	0	996	217	340	278	334	384	162	163	230	187	286	122	225	305	934
196.854	0	985	218	345	279	335	387	164	163	232	188	290	123	227	307	931
196.977	0	967	222	347	285	337	389	168	165	234	192	292	124	227	308	926
197.1	0	984	219	342	277	334	386	165	166	230	189	287	123	223	304	923
197.222	0	998	214	332	275	326	380	164	164	227	184	279	120	221	301	931
197.345	0	982	214	334	274	330	380	162	164	227	184	280	121	219	300	927
197.468	0	970	214	335	274	327	380	163	164	227	185	281	120	219	301	926
197.591	0	986	215	339	276	330	383	164	163	229	185	284	122	221	304	922
197.714	0	996	219	344	279	334	387	165	162	231	188	288	124	223	306	930
197.837	0	980	221	347	284	336	389	168	163	233	190	291	123	225	309	924
197.96	0	969	219	341	276	337	387	166	166	229	189	286	122	222	303	925
198.083	0	981	213	331	271	327	374	162	167	229	185	279	119	218	301	922
198.205	0	993	214	333	273	326	378	163	163	225	184	278	120	218	300	921
198.328	0	984	214	334	273	327	379	162	163	226	184	280	120	218	302	926
198.451	0	973	216	339	277	330	382	165	163	228	186	284	122	221	303	922
198.574	0	977	218	344	279	335	385	164	163	230	190	288	123	221	306	923
198.697	0	992	223	348	282	337	389	168	163	232	192	292	124	223	309	928
198.82	0	982	226	351	285	340	392	170	165	233	195	295	125	224	311	931
198.943	0	972	219	337	274	333	383	165	167	227	189	284	121	219	304	924
199.066	0	986	216	334	274	330	380	164	166	227	187	282	122	219	304	929
199.188	0	983	217	337	275	330	380	163	165	227	187	282	122	219	303	926
199.311	0	982	217	338	275	333	381	163	165	227	187	285	122	221	305	927
199.434	0	980	219	343	279	336	385	167	165	230	190	288	124	222	307	925
199.557	0	984	222	347	282	337	388	167	164	231	193	292	125	224	310	924
199.68	0	984	224	346	278	340	388	165	166	230	191	289	123	222	308	934
199.803	0	986	216	334	274	327	375	164	169	228	186	280	120	219	302	926
199.926	0	984	216	335	273	330	380	163	166	226	186	281	122	218	303	922
200.049	0	995	217	338	273	327	381	162	163	227	185	282	122	219	303	923
200.172	0	983	218	342	273	330	384	163	162	229	187	285	122	221	305	925
200.294	0	983	219	347	278	333	388	166	164	231	191	289	124	222	307	923
200.417	0	983	223	351	280	335	391	168	164	233	194	292	126	225	311	923
200.54	0	987	228	354	279	341	394	168	166	235	194	295	126	223	312	926
200.663	0	976	220	338	271	331	383	163	164	228	187	283	122	218	304	929
200.786	0	980	216	336	269	326	381	161	165	227	186	280	120	218	303	921
200.909	0	981	216	338	268	326	382	162	163	228	186	281	122	217	302	917
201.032	0	993	217	341	270	326	384	162	163	229	186	284	123	218	304	923
201.155	0	981	219	348	272	331	388	163	162	232	189	288	124	221	306	919
201.277	0	962	222	351	276	331	391	166	163	234	193	292	125	223	310	919
201.4	0	982	225	356	280	338	394	167	165	236	196	296	128	224	312	916
201.523	0	990	227	354	276	339	395	165	167	235	194	294	126	222	309	924
201.646	0	981	218	339	268	327	384	163	164	229	187	283	122	218	305	916
201.769	0	968	218	340	270	328	385	161	165	230	188	284	123	219	305	918
201.892	0	983	219	342	269	330	385	160	164	230	188	285	124	219	304	913
202.015	0	993	220	346	272	331	388	162	163	232	188	289	125	221	307	920
202.138	0	979	222	352	277	333	391	165	165	234	192	292	124	222	310	922
202.26	0	971	226	356	279	336	393	167	166	235	196	295	127	223	313	918
202.383	0	979	223	347	272	335	389	163	167	233	191	289	125	222	305	915
202.506	1	993	219	340	269	328	383	162	165	230	186	285	123	220	303	910
202.629	0	981	220	343	268	331	385	161	165	230	188	286	122	221	302	910
202.752	0	979	219	344	271	329	387	163	166	231	189	287	124	221	304	908
202.875	0	983	222	349	274	332	390	164	164	233	191	291	126	222	306	912
202.998	0	981	225	354	277	336	393	166	165	235	194	295	125	224	310	916
203.121	0	978	228	358	280	341	395	168	166	236	196	298	127	225	312	919
203.244	0	982	220	341	269	331	385	163	168	230	190	286	124	221	302	915
203.366	0	986	219	340	268	330	384	162	165	230	187	285	124	218	302	916
203.489	0	982	218	341	270	331	385	161	165	230	187	284	123	218	304	918
203.612	0	978	219	344	271	331	386	162	165	231	188	287	125	220	303	913
203.735	0	981	223	348	276	332	389	166	165	233	191	292	126	222	308	914
203.858	0	990	225	354	279	338	393	167	165	236	195	296	128	225	311	915
203.981	0	975	227	352	276	339	393	166	166	234	194	293	126	222	307	918
204.104	0	977	219	338	271	330	380	164	170	233	189	283	123	219	302	913
204.227	0	982	219	342	272	331	384	163	166	229	188	285	124	218	303	908
204.349	0	996	219	342	272	332	385	162	165	230	187	286	124	219	303	917
204.472	0	982	221	347	274	331	387	164	164	231	190	290	124	221	306	914
204.595	0	968	224	351	279	336	391	168	165	234	193	292	126	223	309	912
204.718	0	982	227	354	280	342	394	168	166	234	195	295	128	223	309	913
204.841	0	997	221	340	272	331	384	164	166	228	187	285	124	219	302	920
204.964	0	979	220	341	272	331	384	164	165	229	188	284	123	219	303	915
205.087	0	970	220	342	273	333	384	163	166	230	188	286	124	220	304	913
205.21	0	986	222	345	276	334	387	164	164	231	190	289	125	221	305	912
205.332	0	993	224	350	280	338	390	165	164	232	191	293	127	223	308	919
205.455	0	984	227	352	280	342	392	168	167	233	193	293	126	223	308	916
205.578	0	976	220	338	272	333	381	164	167	228	188	283	122	218	301	916
205.701	0	980	220	339	274	332	382	163	165	228	186	284	123	218	302	914
205.824	0	996	221	341	274	332	383	163	164	228	186	283	124	219	303	917
205.947	0	983	222	344	278	334	385	166	164	229	188	287	124	221	304	918
206.07	0	981	225	348	281	336	388	168	165	232	193	292	126	223	307	915
206.193	0	987	228	354	285	341	391	168	165	234	195	294	128	224	310	915
206.316	0	984	232	358	287	345	394	172	166	236	197	299	128	227	314	921
206.438	0	986	236	362	292	347	396	175	167	238	202	303	129	230	318	923
206.561	0	986	236	357	288	350	397	174	171	236	200	298	129	227	313	920
206.684	0	987	224	340	279	338	376	167	175	237	190	286	125	224	306	918
206.807	0	987	225	341	279	338	385	167	166	229	191	286	124	222	306	925
206.93	0	982	225	342	282	338	384	170	167	230	191	286	123	222	306	920
207.053	0	986	225	346	285	340	387	171	166	231	193	292	126	224	309	918
207.176	0	992	228	352	288	343	390	172	166	233	195	294	128	226	312	919
207.299	0	977	231	356	292	346	392	174	167	235	198	298	127	228	316	927
207.421	0	984	234	361	295	348	394	175	169	237	202	302	129	230	319	924
207.544	0	983	240	365	297	354	398	178	169	239	205	305	131	232	321	921
207.667	0	998	233	352	289	348	387	172	173	237	197	295	128	227	313	925
207.79	0	980	229	343	286	341	382	171	173	234	194	289	125	225	310	927
207.913	0	983	229	346	287	344	387	171	169	230	194	290	126	225	310	921
208.036	0	989	229	346	288	345	387	171	169	232	194	291	127	226	312	920
208.159	0	1000	230	351	290	345	390	171	167	233	195	295	128	228	313	930
208.282	0	985	233	356	294	346	392	175	167	235	198	297	128	229	318	928
208.404	0	972	236	359	297	348	395	176	169	236	201	301	130	232	319	928
208.527	0	992	240	362	297	355	397	178	171	238	202	304	130	231	319	924
208.65	0	1004	229	346	286	342	383	171	173	235	194	291	126	228	310	933
208.773	0	984	227	346	286	343	386	171	169	231	193	291	125	227	310	927
208.896	0	977	228	347	285	344	387	170	169	231	193	293	126	228	310	933
209.019	0	987	228	350	287	342	388	170	168	232	193	295	129	230	310	927
209.142	0	995	231	354	289	346	392	171	167	234	197	298	129	231	315	938
209.265	0	987	234	359	293	346	394	173	168	236	200	301	129	233	320	934
209.388	0	981	237	363	297	349	397	176	168	237	203	305	132	235	322	932
209.51	0	982	241	367	301	353	398	179	169	239	207	309	134	237	326	932
209.633	0	997	238	358	290	350	390	174	173	239	200	299	129	233	318	931
209.756	0	988	229	345	287	341	382	171	172	235	194	290	126	229	313	935
209.879	0	977	230	347	286	341	388	171	168	231	195	291	127	230	314	928
210.002	0	988	229	349	285	343	388	170	168	232	194	293	128	229	314	933
210.125	0	996	231	352	288	346	391	170	166	234	195	296	129	232	317	933
210.248	0	987	233	357	292	344	393	174	167	235	199	299	129	233	320	934
210.371	0	990	239	362	296	348	396	175	168	237	202	304	131	236	324	930
210.493	0	989	241	367	298	350	398	177	168	239	206	308	135	238	326	933
210.616	0	986	246	371	301	356	401	179	169	240	208	310	132	239	329	936
210.739	0	992	235	351	289	347	388	174	174	238	199	297	128	234	316	931
210.862	0	983	230	348	289	346	385	173	173	237	197	294	128	235	315	927
210.985	0	988	232	350	290	344	390	172	168	233	195	295	128	238	313	922
211.108	0	983	231	351	289	343	390	170	167	233	195	297	128	241	313	924
211.231	0	981	232	356	292	348	393	172	168	235	199	299	129	242	316	925
211.354	0	984	236	361	296	349	395	175	169	237	202	304	131	244	319	921
211.476	0	993	239	366	299	351	398	177	168	239	204	307	133	247	322	923
211.599	0	977	244	368	299	356	399	176	169	239	205	308	132	245	323	930
211.722	0	985	236	349	291	348	390	173	171	233	199	295	127	240	314	927
211.845	0	984	232	350	291	346	390	173	169	233	196	296	128	239	314	921
211.968	0	999	234	353	291	347	391	172	169	234	197	296	128	239	315	929
212.091	0	976	234	354	294	350	392	173	168	234	197	299	129	241	316	934
212.214	0	982	236	360	298	350	396	177	169	237	201	303	131	244	319	927
212.337	0	988	239	363	301	352	397	179	170	238	204	306	132	246	322	927
212.46	0	1001	242	370	304	355	400	180	168	240	206	309	134	247	325	934
212.582	0	974	247	373	307	361	402	182	170	241	209	312	132	248	327	939
212.705	0	976	239	355	295	353	390	175	176	240	201	300	127	244	315	928
212.828	0	986	233	349	293	348	382	174	178	241	198	295	127	240	314	926
212.951	0	1002	235	353	293	350	389	173	169	234	197	296	128	239	315	933
213.074	0	987	233	352	295	348	391	172	169	234	197	298	128	240	316	931
213.197	0	971	236	358	298	352	393	175	170	234	201	301	129	242	317	929
213.32	0	990	239	363	301	355	396	177	169	237	202	304	131	244	320	929
213.443	0	1001	241	366	305	355	398	179	169	240	205	308	132	247	323	936
213.565	0	986	245	370	308	360	401	181	170	241	209	312	132	248	326	931
213.688	0	977	244	364	299	359	398	180	173	237	204	304	130	245	318	930
213.811	0	985	233	349	294	348	381	175	179	241	197	295	128	240	314	929
213.934	0	998	235	352	296	348	389	173	169	231	198	296	128	241	314	934
214.057	0	989	235	352	294	350	390	174	170	233	197	297	127	239	314	932
214.18	0	979	235	357	297	354	392	176	169	234	199	300	129	242	316	931
214.303	0	983	237	360	302	353	395	177	168	236	202	303	131	244	318	927
214.426	0	996	240	365	305	355	397	179	168	238	203	307	132	245	321	932
214.548	0	987	242	367	308	361	399	180	169	239	207	309	132	247	325	932
214.671	0	979	241	362	300	358	397	177	172	236	203	303	129	244	317	927
214.794	0	989	232	351	294	350	382	175	177	240	197	295	127	240	313	929
214.917	0	995	234	353	295	351	390	174	169	233	197	296	128	240	314	933
215.04	0	987	233	353	297	349	390	174	169	233	198	296	127	240	315	933
215.163	0	982	235	357	298	352	393	176	168	235	200	301	129	241	317	926
215.286	0	987	238	362	301	354	395	176	169	236	202	304	131	243	320	928
215.409	0	989	240	366	306	357	397	179	169	239	204	306	131	245	321	931
215.532	0	986	243	369	304	361	400	180	171	239	205	308	131	244	321	932
215.654	0	985	233	351	294	349	382	175	178	240	198	295	126	239	312	929
215.777	0	987	233	350	295	349	388	173	169	233	197	294	127	238	313	929
215.9	0	988	232	352	293	348	389	173	169	232	196	294	127	238	313	934
216.023	0	984	232	353	296	349	390	174	168	233	197	297	128	239	314	930
216.146	0	989	235	358	298	354	393	175	168	235	200	300	129	241	317	930
216.269	0	988	239	362	301	356	395	177	168	237	201	304	132	242	320	932
216.392	0	983	243	365	305	355	398	179	168	238	204	307	131	245	324	938
216.515	0	988	245	363	301	359	398	179	171	236	204	304	129	242	318	934
216.637	0	992	234	348	293	346	380	174	177	238	197	292	126	238	313	928
216.76	0	996	232	349	295	349	388	174	167	231	196	293	126	238	314	933
216.883	0	979	232	351	296	348	388	173	168	231	195	293	126	238	312	934
217.006	0	985	233	354	297	350	390	175	168	233	198	298	126	239	315	929
217.129	0	987	237	358	302	352	393	178	168	235	200	300	129	240	318	925
217.252	0	1000	239	362	303	353	395	178	166	236	202	304	131	243	320	934
217.375	0	980	243	365	305	359	398	179	169	238	204	305	130	242	321	937
217.498	0	980	238	349	295	349	389	175	169	231	199	294	125	237	313	935
217.62	0	994	235	350	296	347	387	175	169	231	196	294	126	236	314	930
217.743	0	1004	235	350	294	349	388	173	167	231	196	294	126	237	313	933
217.866	0	988	233	351	296	349	389	175	168	232	197	296	126	238	313	931
217.989	0	984	235	357	301	353	392	176	168	233	199	299	127	241	315	926
218.112	0	989	238	360	304	355	394	178	168	235	202	302	129	242	317	926
218.235	0	1000	238	356	297	355	387	176	172	236	198	296	125	239	313	931
218.358	0	986	230	346	295	346	381	174	171	231	194	290	124	236	309	926
218.481	0	972	232	348	294	347	387	173	168	229	195	291	124	236	309	920
218.604	0	987	231	349	295	348	386	172	167	230	194	292	125	236	309	923
218.726	0	1005	233	354	297	352	390	174	166	231	196	295	125	238	311	930
218.849	0	988	234	358	299	353	393	176	167	233	199	299	126	238	313	927
218.972	0	973	237	361	304	354	395	178	168	236	203	302	129	241	316	926
219.095	0	991	241	365	305	358	397	178	168	237	205	305	130	241	317	925
219.218	0	1001	236	353	295	349	386	174	171	234	197	294	125	237	309	932
219.341	0	988	230	345	294	346	381	175	171	232	195	290	123	234	308	926
219.464	0	978	231	347	293	347	385	172	168	228	195	290	124	234	308	926
219.587	0	996	233	349	293	348	387	173	166	230	195	292	125	235	309	924
219.709	0	1007	234	353	295	349	390	173	164	232	197	296	126	236	311	933
219.832	0	990	235	358	298	351	392	175	165	233	199	298	126	238	314	929
219.955	0	988	238	362	302	354	394	178	167	235	203	303	128	240	317	927
220.078	0	997	242	366	306	355	397	180	167	237	206	307	130	241	321	926
220.201	0	1005	244	366	302	360	398	179	168	237	206	304	129	240	318	929
220.324	0	990	233	346	295	349	382	175	173	234	197	292	124	235	309	926
220.447	0	983	233	348	295	348	383	175	172	234	198	293	125	235	311	926
220.57	0	983	233	349	294	347	386	173	167	230	197	293	127	235	311	925
220.692	0	999	233	352	296	351	389	173	166	232	198	295	127	237	312	924
220.815	0	992	235	357	300	351	392	176	167	233	202	299	127	239	316	930
220.938	0	980	238	360	301	356	394	176	167	235	204	303	129	239	318	926
221.061	0	989	238	355	296	352	388	175	172	235	200	296	127	236	312	926
221.184	0	1000	232	345	291	346	385	172	166	229	196	292	126	235	309	929
221.307	0	989	232	348	293	345	387	174	167	229	196	293	126	235	312	931
221.43	0	977	232	349	293	346	387	173	166	230	198	294	126	236	312	925
221.553	0	990	233	355	295	350	391	173	166	232	200	299	128	237	314	929
221.676	0	997	237	359	298	351	393	175	165	234	202	300	128	238	318	932
221.798	0	989	239	364	301	352	396	178	166	236	205	306	129	240	321	933
221.921	0	975	243	365	302	359	398	179	169	237	207	305	130	240	319	927
222.044	0	992	234	347	292	345	382	174	171	234	197	292	125	234	311	930
222.167	0	993	233	347	292	346	386	172	166	229	197	293	125	234	311	930
222.29	0	990	232	348	291	346	385	173	167	229	196	292	126	235	311	931
222.413	0	983	233	350	293	347	387	172	166	231	199	296	127	238	312	923
222.536	0	987	235	355	295	349	390	173	165	233	200	299	129	239	314	923
222.659	0	988	237	359	297	352	393	174	165	236	203	302	129	242	317	928
222.781	0	986	239	364	302	354	395	179	167	237	205	306	130	243	319	928
222.904	0	985	243	365	301	358	397	178	169	237	206	305	130	241	318	927
223.027	0	987	233	347	293	346	382	172	171	234	198	293	125	238	311	924
223.15	0	989	232	348	293	348	385	173	166	230	197	293	126	236	310	930
223.273	0	987	232	348	294	345	386	173	167	230	197	293	125	237	311	926
223.396	0	986	234	351	294	347	387	173	167	232	198	296	127	239	312	925
223.519	0	989	235	356	297	352	391	174	166	233	201	301	129	240	315	923
223.642	0	986	237	362	302	352	393	178	165	234	203	303	128	241	318	930
223.764	0	985	241	364	304	356	395	179	167	237	208	307	131	243	320	930
223.887	0	988	242	359	298	357	393	177	169	234	203	302	128	240	315	931
224.01	0	990	235	346	294	348	382	174	171	234	199	296	127	236	312	931
224.133	0	983	236	351	295	349	387	173	167	230	199	296	127	237	314	935
224.256	0	989	236	350	296	348	387	175	167	231	199	297	127	237	315	936
224.379	0	992	237	354	298	353	389	175	167	234	202	300	129	239	317	934
224.502	0	996	240	358	301	354	392	176	166	235	205	304	132	239	319	935
224.625	0	980	241	364	306	354	394	180	167	237	207	307	130	242	323	941
224.748	0	988	242	358	299	357	392	178	170	234	205	302	130	239	318	937
224.87	0	992	235	346	296	348	376	176	175	237	199	295	126	236	314	931
224.993	0	1000	235	348	296	351	386	174	167	230	199	296	127	236	315	937
225.116	0	980	235	349	296	349	385	174	167	230	199	297	128	237	315	940
225.239	0	987	235	352	299	350	388	178	166	233	202	301	128	239	317	932
225.362	0	987	237	357	300	354	391	177	167	235	205	304	131	241	318	925
225.485	0	1000	240	362	305	355	393	179	167	237	207	307	131	243	320	928
225.608	0	981	242	365	308	359	396	180	168	238	209	310	131	248	322	930
225.731	0	982	246	369	310	361	397	184	169	239	213	313	133	248	326	926
225.853	0	988	242	357	300	355	388	179	176	238	205	304	129	244	316	922
225.976	0	1002	235	346	296	350	378	176	176	238	201	297	127	241	314	929
226.099	0	980	235	349	297	350	386	176	168	230	201	298	128	241	313	933
226.222	0	980	234	350	297	349	387	175	169	231	201	298	127	242	315	926
226.345	0	990	237	354	298	354	389	176	168	234	203	301	130	243	316	924
226.468	0	1004	240	359	302	357	392	178	167	236	206	306	131	245	319	936
226.591	0	988	240	364	304	356	395	180	169	237	208	308	130	248	321	930
226.714	0	982	243	366	307	361	396	181	169	239	212	311	132	249	324	927
226.836	0	992	243	361	302	359	391	180	175	239	208	305	129	245	317	926
226.959	0	997	235	346	297	351	379	178	177	239	201	296	127	243	312	932
227.082	0	982	235	350	297	350	388	177	168	232	202	297	128	243	314	930
227.205	0	976	235	350	297	349	387	177	169	232	201	298	128	244	315	927
227.328	0	987	235	354	299	353	389	177	168	234	204	301	130	244	315	929
227.451	0	1002	238	358	301	355	392	176	168	236	205	304	130	245	318	937
227.574	0	984	241	362	302	358	394	178	168	237	207	306	130	245	320	934
227.697	0	978	237	350	296	352	384	176	173	235	202	297	126	240	312	933
227.82	0	989	233	345	296	346	381	175	172	234	200	293	127	238	313	931
227.942	0	1001	235	349	296	348	386	174	168	230	199	294	127	236	314	941
228.065	0	984	235	350	295	347	386	175	167	231	199	296	127	237	314	934
228.188	0	977	237	355	298	350	389	177	167	233	201	300	128	239	315	936
228.311	0	992	238	358	298	352	391	176	167	235	203	302	132	241	317	928
228.434	0	1003	240	363	301	358	394	177	167	236	205	305	131	241	319	939
228.557	11	990	237	348	292	349	384	174	172	235	199	294	126	237	311	932
228.68	0	974	231	342	292	343	379	173	172	232	197	291	125	235	308	928
228.803	0	991	231	346	293	344	384	172	166	229	197	291	126	234	310	927
228.925	0	998	231	347	292	346	384	171	165	229	196	294	128	235	310	932
229.048	0	984	233	352	295	348	387	172	165	232	198	297	127	236	312	928
229.171	0	981	235	356	297	351	390	175	166	234	201	300	129	238	314	926
229.294	0	987	237	360	300	352	393	177	166	235	203	303	131	239	316	927
229.417	0	997	241	363	303	356	395	177	167	237	205	307	132	240	320	931
229.54	0	987	240	358	297	355	393	177	169	234	203	301	129	237	314	929
229.663	0	980	232	343	292	345	379	174	172	233	199	292	126	234	309	926
229.786	0	981	233	346	294	346	384	173	166	229	197	293	128	234	310	925
229.908	0	995	231	348	293	344	384	172	165	230	197	294	126	235	311	924
230.031	0	987	235	350	295	349	385	174	166	232	198	297	128	238	313	929
230.154	0	978	235	354	298	352	389	174	167	233	201	300	130	239	314	924
230.277	0	990	239	358	301	352	391	176	166	235	204	304	131	240	318	928
230.4	0	1000	241	356	297	354	391	176	168	233	203	301	129	238	314	932
230.523	0	992	233	344	291	346	378	173	170	232	198	293	126	235	309	930
230.646	0	977	232	346	294	346	384	173	168	229	199	295	128	235	310	923
230.769	0	990	233	348	293	346	384	173	167	230	198	296	127	236	311	928
230.892	0	996	233	351	296	350	387	174	166	232	200	298	129	237	313	926
231.014	0	987	237	356	298	352	389	174	166	233	202	302	129	240	316	928
231.137	0	983	238	359	302	354	391	179	168	235	205	305	131	241	317	924
231.26	0	991	240	358	299	357	392	177	170	233	203	302	130	238	315	924
231.383	0	986	232	342	292	345	375	172	175	236	197	293	127	235	308	926
231.506	0	992	234	345	292	345	379	173	171	232	199	294	126	236	311	927
231.629	0	989	233	345	292	346	383	173	168	229	198	295	126	236	311	927
231.752	0	992	233	349	295	350	384	174	166	231	200	298	129	238	311	925
231.875	0	990	234	354	298	350	388	175	166	232	201	301	128	240	313	931
231.997	0	986	236	357	297	352	391	176	167	235	204	303	129	240	316	927
232.12	0	987	239	361	302	354	393	180	168	236	207	307	132	242	318	928
232.243	0	989	243	366	305	359	395	180	168	238	210	310	134	243	322	924
232.366	0	987	239	355	295	354	386	175	172	236	203	300	128	240	313	931
232.489	0	985	233	344	292	348	379	175	173	233	200	294	126	239	310	921
232.612	0	988	234	347	293	349	379	174	171	234	199	295	127	239	310	925
232.735	0	995	234	348	294	347	384	173	166	230	200	296	128	239	310	924
232.858	0	978	234	353	296	351	387	174	166	232	201	298	128	240	311	924
232.98	0	986	236	356	298	354	390	176	167	235	204	302	129	242	313	918
233.103	0	986	240	360	300	355	392	177	168	235	206	305	131	246	314	908
233.226	0	995	243	364	301	360	395	175	167	236	208	306	131	245	315	915
233.349	0	983	237	348	293	350	378	175	176	238	200	294	126	241	307	917
233.472	0	985	235	346	294	347	380	175	172	234	200	294	126	239	307	913
233.595	0	993	235	349	294	346	385	173	167	230	200	294	127	240	306	905
233.718	0	1000	234	352	294	350	386	172	165	232	199	296	127	242	308	916
233.841	0	986	236	357	296	352	390	173	166	233	202	299	127	243	309	910
233.964	0	978	238	360	302	353	392	176	167	235	205	302	128	246	312	908
234.086	0	987	242	364	303	355	394	179	167	237	208	305	130	246	312	905
234.209	0	998	239	352	293	351	384	174	171	235	201	294	127	242	304	910
234.332	0	987	234	345	294	345	381	173	169	233	198	290	124	239	302	904
234.455	0	968	233	347	292	343	384	172	167	230	197	291	126	240	303	900
234.578	0	981	232	350	293	346	385	172	166	231	197	292	126	240	303	897
234.701	0	998	234	355	295	347	389	171	164	232	198	295	127	241	305	903
234.824	0	980	236	359	296	349	392	173	165	234	201	299	128	242	306	897
234.947	0	970	239	362	298	353	393	173	166	236	205	302	129	244	310	900
235.069	0	986	244	366	303	357	396	175	167	238	207	305	131	245	310	895
235.192	0	995	239	353	294	347	386	171	170	235	199	294	126	240	302	900
235.315	0	985	235	347	292	344	380	172	169	233	197	290	125	239	302	900
235.438	0	980	234	348	293	351	385	171	166	230	197	292	125	240	302	892
235.561	0	979	234	350	293	350	386	171	165	231	197	293	126	242	302	884
235.684	0	990	235	356	295	348	389	171	164	232	199	297	127	244	303	879
235.807	0	984	237	360	299	351	392	172	165	234	203	299	126	245	305	890
235.93	0	972	241	363	300	355	394	174	166	236	205	303	127	247	308	890
236.052	0	980	245	365	303	358	396	177	167	237	205	305	128	246	307	892
236.175	0	989	238	349	294	347	382	171	170	235	199	292	124	242	299	894
236.298	0	968	237	351	295	347	385	172	167	230	197	292	124	242	300	890
236.421	0	984	237	354	296	349	388	172	165	232	198	297	125	244	298	886
236.544	0	984	238	358	298	351	390	172	165	234	201	299	125	247	299	877
236.667	0	973	240	362	301	354	393	174	166	235	204	302	124	247	299	877
236.79	0	974	245	365	303	357	396	177	167	236	207	304	125	246	298	875
236.913	0	979	238	351	295	350	383	173	171	235	199	294	122	241	291	877
237.036	0	975	237	349	297	349	386	172	166	230	197	293	121	240	290	881
237.158	0	978	239	353	298	350	387	174	166	231	199	296	121	241	292	879
237.281	0	980	241	357	303	352	390	175	165	233	202	300	122	242	293	881
237.404	0	975	243	363	305	355	393	176	165	235	205	303	123	243	295	881
237.527	0	971	244	367	310	357	395	179	168	237	208	306	124	244	296	879
237.65	0	972	246	363	305	358	395	178	169	236	207	302	122	242	291	877
237.773	0	982	237	348	299	348	377	175	174	236	200	293	120	239	286	877
237.896	0	969	237	351	302	350	385	174	168	230	200	296	119	239	286	878
238.019	0	969	238	354	304	353	387	175	167	232	202	298	120	240	288	869
238.141	0	983	241	360	307	355	390	173	166	234	203	300	122	241	289	877
238.264	0	962	242	364	310	359	392	177	166	236	206	304	121	242	291	881
238.387	0	964	245	366	313	361	395	180	169	236	210	306	123	244	292	877
238.51	0	969	241	354	305	354	384	178	173	235	202	297	119	240	286	868
238.633	0	987	238	348	304	352	380	175	171	234	201	294	118	237	284	878
238.756	0	962	237	351	304	353	384	175	167	230	200	294	119	237	285	879
238.879	0	966	238	352	304	353	386	175	168	230	201	296	118	238	285	872
239.002	0	970	238	356	307	355	388	176	167	232	203	299	121	239	286	869
239.124	0	979	242	360	309	359	391	178	166	234	204	301	121	241	289	879
239.247	0	979	246	363	311	361	393	178	167	235	206	305	120	242	291	875
239.37	0	961	246	358	307	358	391	179	169	232	205	299	120	239	285	870
239.493	0	971	238	348	303	352	384	176	169	229	200	293	118	237	284	868
239.616	0	990	239	351	306	353	385	174	167	229	200	293	118	236	284	879
239.739	0	974	238	351	304	352	385	175	167	230	199	294	119	237	285	870
239.862	0	960	239	356	305	356	388	175	167	231	202	297	119	239	286	873
239.985	0	976	242	358	308	357	391	177	166	233	203	300	121	241	287	867
240.108	0	986	245	363	309	359	393	177	167	235	205	303	121	242	289	871
240.23	0	973	246	360	307	361	393	178	168	233	205	300	119	240	285	871
240.353	0	959	237	347	301	352	380	176	171	232	199	290	115	237	282	867
240.476	0	967	236	347	301	350	383	174	166	229	199	292	117	236	282	866
240.599	0	982	237	349	301	349	385	174	165	227	197	292	118	235	282	872
240.722	0	973	237	351	302	352	386	173	166	230	199	294	118	236	284	873
240.845	0	966	240	356	303	354	389	177	166	231	201	296	120	236	287	873
240.968	0	970	242	360	306	356	392	175	166	233	204	300	121	238	289	875
241.091	0	982	247	364	307	360	394	176	167	234	205	302	122	239	291	884
241.213	0	981	242	350	300	353	386	176	168	228	200	292	118	235	284	881
241.336	0	966	238	345	300	348	379	174	171	231	198	292	118	234	284	871
241.459	0	977	236	349	298	349	383	173	167	228	197	291	118	235	285	873
241.582	0	982	237	350	299	349	385	172	164	229	198	292	119	234	286	875
241.705	0	975	238	354	302	351	387	175	166	230	200	296	119	236	288	875
241.828	0	971	240	358	302	353	390	176	166	231	203	299	122	238	289	871
241.951	0	978	243	361	304	358	393	175	166	234	204	302	124	239	292	871
242.074	0	974	240	353	299	353	388	174	167	229	200	294	120	234	286	872
242.196	0	978	238	347	297	346	383	174	166	228	198	293	119	234	287	877
242.319	0	977	239	350	297	352	384	175	166	228	199	293	120	233	286	874
242.442	0	975	238	349	299	351	384	174	165	228	198	293	121	235	288	872
242.565	0	977	238	356	301	354	388	174	164	230	201	297	122	236	290	878
242.688	0	970	240	359	303	355	390	177	166	233	204	300	123	238	292	877
242.811	0	978	242	355	302	354	389	175	168	229	202	297	121	236	289	875
242.934	0	978	235	346	299	349	382	174	167	227	199	292	121	234	287	876
243.057	0	971	236	349	298	351	383	173	165	227	198	293	121	234	289	881
243.18	0	975	236	350	300	352	383	175	166	227	199	294	120	236	289	880
243.302	0	974	237	354	301	356	387	175	166	230	201	298	123	236	291	875
243.425	0	975	240	359	303	355	389	176	165	231	203	300	124	239	293	876
243.548	0	968	242	357	304	358	389	175	167	230	202	299	121	237	291	881
243.671	0	975	237	343	298	349	376	175	171	229	199	292	119	234	288	879
243.794	0	983	239	346	299	349	381	174	167	227	199	292	120	234	289	876
243.917	0	992	237	348	299	351	382	173	165	227	198	294	121	235	291	882
244.04	0	967	236	352	300	355	384	174	165	228	201	296	122	237	291	883
244.163	0	974	239	357	304	355	387	176	167	230	203	299	123	238	293	882
244.285	0	977	241	359	306	358	389	178	167	232	205	303	125	239	295	872
244.408	0	988	245	363	305	362	393	177	168	233	205	304	125	239	296	886
244.531	0	971	238	344	298	350	378	176	171	231	199	294	121	234	290	885
244.654	0	972	237	345	300	350	375	176	171	231	200	293	120	234	289	880
244.777	0	977	237	347	297	351	380	174	167	227	199	293	122	234	290	878
244.9	0	989	236	350	300	353	382	174	166	229	198	295	123	235	292	889
245.023	0	979	237	354	301	355	385	176	165	230	201	298	122	236	295	887
245.146	0	966	242	357	301	358	388	177	166	231	204	301	125	237	298	892
245.268	0	981	246	361	304	361	391	178	168	232	205	302	127	237	298	889
245.391	0	996	238	345	297	349	377	175	170	231	200	292	123	232	292	892
245.514	0	979	236	346	294	348	380	175	166	227	198	292	123	231	292	891
245.637	0	961	235	347	296	349	380	174	166	227	199	291	123	232	292	888
[truncated: 667 more rows]

## Sheet: D850
	SNR :	42	35	42	33	36	51	37	40	46	41	41	43	35	41	43
Time	Marker	ch1	ch2	ch3	ch4	ch5	ch6	ch7	ch8	ch9	ch10	ch11	ch12	ch13	ch14	ch15
0.24576	0	781	113	204	218	245	355	135	156	186	143	256	95	155	240	705
0.36864	0	781	113	204	218	245	355	135	156	186	143	256	95	155	240	705
0.49152	0	796	119	208	223	246	356	138	159	189	148	258	97	159	245	710
0.6144	0	789	117	212	218	256	360	137	162	189	148	258	96	161	242	691
0.73728	0	793	100	193	204	241	348	129	158	186	139	242	91	159	231	678
0.86016	0	788	99	191	206	241	347	130	156	186	138	245	92	160	232	668
0.98304	0	781	99	193	211	243	348	132	157	186	139	245	93	162	230	644
1.10592	0	796	101	195	215	244	349	135	156	189	141	250	94	162	234	647
1.2288	0	789	106	200	223	256	352	142	157	192	144	258	97	165	236	646
1.35168	0	791	112	204	228	262	357	146	156	195	147	262	97	167	241	651
1.47456	0	802	117	209	233	268	361	145	158	197	150	267	101	172	246	662
1.59744	0	789	106	211	224	260	356	135	162	196	147	257	96	169	239	676
1.72032	0	789	100	193	220	244	339	131	164	195	140	250	94	169	237	667
1.8432	0	783	103	197	223	247	350	131	154	189	142	254	95	170	240	683
1.96608	0	781	103	195	222	249	349	131	154	189	143	257	95	171	242	689
2.08896	0	789	108	200	226	254	353	131	155	193	146	262	97	172	246	698
2.21184	0	787	113	204	233	256	357	131	156	194	149	266	99	174	249	703
2.33472	0	784	112	209	229	263	361	132	155	193	148	263	97	175	246	713
2.4576	0	775	98	193	223	246	339	131	162	193	142	252	94	174	241	711
2.58048	0	793	104	196	228	249	350	129	154	188	144	254	96	174	245	716
2.70336	0	793	105	197	227	247	350	130	153	189	143	254	96	173	245	716
2.82624	0	786	109	198	229	253	352	128	154	191	145	258	98	173	249	725
2.94912	0	782	114	204	234	257	356	132	155	193	149	264	99	176	253	728
3.072	0	791	110	211	232	262	360	133	154	191	147	262	100	177	247	731
3.19488	0	793	99	194	224	244	337	128	162	191	139	249	94	174	243	726
3.31776	0	786	102	193	224	247	347	128	153	185	140	250	94	175	245	735
3.44064	0	778	103	196	227	245	347	130	153	186	141	251	94	174	246	730
3.56352	0	787	107	196	227	249	349	129	153	189	144	255	96	176	248	741
3.6864	0	798	111	202	232	254	353	130	154	191	145	261	98	176	252	735
3.80928	0	791	115	206	236	261	357	131	155	193	148	264	98	178	254	747
3.93216	0	776	101	200	223	252	347	128	159	188	142	250	94	176	240	731
4.05504	0	784	97	190	221	241	333	128	160	189	138	245	93	172	239	739
4.17792	0	792	99	193	222	243	344	127	152	182	138	244	91	173	241	733
4.3008	0	789	100	191	224	242	344	127	151	183	139	246	91	172	242	742
4.42368	0	778	103	195	226	247	347	126	152	187	142	250	94	172	245	740
4.54656	0	787	107	199	229	251	351	129	152	190	144	254	95	174	246	738
4.66944	0	791	112	203	232	254	354	131	153	192	147	261	96	176	249	728
4.79232	0	794	117	206	238	258	358	132	155	194	150	265	97	181	253	728
4.9152	0	781	121	215	241	268	361	135	156	196	154	269	97	185	257	728
5.03808	0	779	102	206	228	253	350	131	161	190	143	252	93	180	237	727
5.16096	0	782	95	192	225	242	333	127	162	190	140	245	89	176	237	729
5.28384	0	787	98	193	224	244	340	130	156	187	140	245	90	176	235	728
5.40672	0	772	99	193	225	244	343	129	153	184	140	245	90	175	238	726
5.5296	0	781	103	197	227	249	348	128	153	186	143	250	92	175	241	726
5.65248	0	785	106	201	230	253	351	130	153	189	147	255	93	177	243	733
5.77536	0	796	111	204	236	257	356	132	154	192	149	260	94	178	248	735
5.89824	0	787	117	210	241	261	357	135	156	194	154	265	96	180	253	733
6.02112	0	786	113	217	237	265	362	135	156	193	151	261	97	181	244	730
6.144	0	783	97	195	225	244	337	130	162	191	143	245	90	177	236	726
6.26688	0	785	99	195	227	246	342	132	157	190	143	245	91	177	238	725
6.38976	0	779	98	196	228	243	345	131	153	185	143	245	90	177	237	723
6.51264	0	784	102	197	227	247	349	130	153	188	145	248	91	176	240	724
6.63552	0	784	106	201	231	250	351	130	154	191	146	253	92	177	243	729
6.7584	0	789	110	204	235	254	355	134	154	193	149	257	94	178	246	730
6.88128	0	795	114	208	240	258	357	134	155	195	153	262	95	181	251	735
7.00416	0	783	108	215	232	264	361	133	156	192	150	256	95	180	240	736
7.12704	0	779	96	195	225	243	336	130	161	191	140	242	89	175	234	724
7.24992	0	784	97	195	225	243	343	130	156	189	141	244	90	175	235	724
7.3728	0	782	98	196	223	243	347	128	152	186	141	243	89	175	236	726
7.49568	0	778	100	197	225	246	348	128	152	187	143	246	90	175	238	726
7.61856	0	779	106	201	230	248	353	130	152	191	145	251	92	176	241	730
7.74144	0	788	111	205	232	254	356	132	153	194	148	256	93	178	246	732
7.86432	0	787	116	211	239	258	359	133	153	196	152	261	95	179	250	732
7.9872	0	784	110	217	232	262	364	133	155	193	149	256	96	178	240	730
8.11008	0	779	95	195	222	240	338	126	160	192	139	240	90	174	231	725
8.23296	0	773	97	195	222	242	343	127	155	188	139	241	88	174	235	723
8.35584	0	784	98	197	223	240	346	126	151	185	139	241	88	172	235	722
8.47872	0	790	99	198	225	241	349	127	150	188	141	244	90	172	236	726
8.6016	0	782	104	201	228	246	353	128	150	191	144	249	91	173	239	730
8.72448	0	780	109	206	231	250	355	130	150	193	147	254	93	174	243	729
8.84736	0	793	115	209	237	253	358	133	151	197	150	259	95	175	246	734
8.97024	0	788	112	217	230	263	363	133	152	193	148	256	94	176	242	729
9.09312	0	765	98	196	229	241	336	125	159	191	138	242	89	176	228	668
9.216	0	773	101	195	235	246	342	128	159	190	136	245	89	179	230	668
9.33888	0	799	101	196	234	244	346	128	153	186	139	244	88	176	234	704
9.46176	0	785	101	197	234	245	348	129	153	187	139	248	88	178	237	700
9.58464	0	775	106	201	237	250	351	129	154	190	143	253	89	179	240	724
9.70752	0	770	110	204	242	253	354	132	155	192	147	258	90	182	244	731
9.8304	0	784	115	210	243	261	360	133	156	194	150	261	91	182	245	738
9.95328	0	781	101	204	230	250	350	130	159	189	142	247	87	179	234	735
10.0762	0	774	98	194	232	242	341	128	157	188	139	243	85	177	235	750
10.199	0	768	102	197	231	245	349	129	153	184	141	243	86	177	237	747
10.3219	0	784	102	196	232	246	347	129	153	185	142	244	86	176	236	746
10.4448	0	794	106	200	238	249	351	130	152	188	144	248	89	176	238	742
10.5677	0	787	111	204	242	254	354	131	153	191	147	252	89	177	242	753
10.6906	0	777	107	210	237	258	359	131	154	187	145	250	88	178	238	748
10.8134	0	783	97	193	230	240	335	126	160	189	139	238	86	174	229	750
10.9363	0	793	100	193	230	244	345	129	151	181	138	239	84	173	234	740
11.0592	0	792	100	194	230	243	345	129	151	182	139	239	85	173	235	749
11.1821	0	779	101	194	232	245	347	129	151	184	141	242	86	173	237	748
11.305	0	788	107	199	236	249	350	129	151	187	143	246	87	173	239	748
11.4278	0	798	111	203	238	252	353	130	151	190	145	251	89	175	241	742
11.5507	0	802	106	208	233	259	356	129	151	186	143	246	86	175	236	746
11.6736	0	778	95	189	226	238	332	127	159	186	137	234	85	171	228	739
11.7965	0	790	97	190	228	239	340	128	150	179	136	233	84	170	232	743
11.9194	0	793	98	190	226	240	342	125	149	179	135	233	83	169	232	744
12.0422	0	802	100	191	231	242	343	126	148	182	138	236	84	169	234	745
12.1651	0	783	102	195	230	248	347	126	150	183	139	241	86	169	236	747
12.288	0	793	107	199	234	250	350	129	150	186	142	245	87	171	239	752
12.4109	0	797	112	203	237	253	352	131	150	188	144	249	89	172	241	756
12.5338	0	800	107	208	232	258	355	130	153	184	141	243	86	172	235	756
12.6566	0	783	96	189	223	239	331	126	157	185	136	232	84	168	227	748
12.7795	0	792	97	190	226	241	340	127	150	178	136	233	84	168	231	751
12.9024	0	794	97	190	225	239	340	126	149	178	134	232	83	168	231	753
13.0253	0	802	99	191	227	245	342	127	149	180	138	236	84	167	232	753
13.1482	0	789	102	195	230	248	346	127	149	183	139	239	86	167	235	750
13.271	0	796	107	200	236	250	348	130	150	186	142	243	87	168	237	751
13.3939	0	800	112	203	239	253	352	131	151	187	143	248	88	170	239	741
13.5168	0	815	117	207	244	257	354	133	152	191	147	252	91	172	244	723
13.6397	0	806	110	211	238	262	357	131	153	186	144	246	88	172	234	716
13.7626	0	788	98	191	229	243	332	131	160	186	139	233	85	170	228	716
13.8854	0	786	101	192	229	243	342	130	151	179	137	233	83	171	231	733
14.0083	0	799	100	192	228	241	341	130	150	179	137	232	82	169	229	740
14.1312	0	798	103	192	232	243	344	131	151	182	140	235	84	169	231	745
14.2541	0	804	105	194	236	247	347	130	152	184	142	240	85	169	233	741
14.377	0	804	111	199	237	249	349	133	151	187	144	244	87	170	236	749
14.4998	0	818	114	202	244	253	351	136	152	189	147	247	88	173	238	742
14.6227	0	836	117	208	246	260	356	137	154	192	150	252	89	176	241	740
14.7456	0	834	103	200	232	248	343	131	158	185	141	237	86	173	228	745
14.8685	0	816	101	190	230	238	336	128	155	184	139	234	83	172	228	736
14.9914	0	801	102	194	231	242	343	130	152	181	138	234	85	173	227	708
15.1142	0	817	102	193	232	242	342	131	152	183	140	235	84	173	229	741
15.2371	0	829	106	198	237	247	346	132	152	185	142	241	86	173	233	750
15.36	0	828	110	201	239	249	350	130	152	188	143	245	88	173	235	757
15.4829	0	829	114	203	242	253	352	132	152	191	146	250	89	174	239	764
15.6058	0	830	119	207	245	259	357	135	153	192	151	254	91	177	244	765
15.7286	0	828	110	209	233	254	351	133	158	191	144	242	88	174	233	764
15.8515	0	820	102	194	229	240	338	130	155	185	140	234	85	172	233	767
15.9744	0	826	104	196	231	242	345	129	150	183	139	237	85	172	234	758
16.0973	0	830	104	196	232	243	343	129	150	183	139	237	87	171	234	759
16.2202	0	827	107	198	236	244	347	131	150	186	141	243	88	172	237	767
16.343	0	828	113	203	235	250	351	132	150	189	143	247	90	173	241	767
16.4659	0	832	118	205	239	252	353	133	151	192	146	251	92	174	244	767
16.5888	0	839	118	212	240	259	358	135	152	190	147	251	91	175	245	771
16.7117	0	837	105	198	229	243	340	130	156	187	139	238	87	172	235	768
16.8346	0	833	106	197	232	245	344	131	150	183	140	239	88	173	238	761
16.9574	0	835	107	197	229	242	344	129	150	184	139	239	87	172	239	761
17.0803	1	835	109	197	235	244	345	131	151	185	142	242	89	171	240	765
17.2032	0	836	114	203	238	249	349	132	151	188	144	246	91	173	244	767
17.3261	0	832	116	208	238	256	354	132	151	188	144	248	92	173	243	771
17.449	0	837	103	195	228	241	332	129	158	187	138	237	87	171	236	762
17.5718	0	838	104	192	229	243	341	128	150	181	138	236	88	171	239	765
17.6947	0	840	106	195	230	244	342	128	149	181	138	237	88	170	239	770
17.8176	0	836	108	194	234	242	343	131	149	183	139	238	89	170	241	764
17.9405	0	836	111	198	236	249	345	129	151	187	142	243	90	172	244	764
18.0634	0	838	114	204	237	256	351	130	152	188	143	246	91	171	246	764
18.1862	0	836	105	197	229	243	337	127	154	183	138	236	87	169	237	769
18.3091	0	834	101	189	227	238	332	127	152	181	135	232	86	169	237	764
18.432	0	839	102	190	225	239	337	128	148	179	136	231	86	168	237	760
18.5549	0	842	103	189	226	239	339	130	148	178	136	233	87	167	238	761
18.6778	0	836	107	193	231	242	341	129	149	181	138	237	88	167	240	757
18.8006	0	828	110	196	233	249	344	127	150	184	139	241	90	170	242	767
18.9235	0	834	113	198	234	252	347	130	150	186	140	246	91	170	246	764
19.0464	0	831	104	200	228	246	340	129	154	182	138	235	89	169	235	763
19.1693	0	824	98	187	224	239	332	125	148	175	134	230	86	167	235	765
19.2922	0	824	99	187	225	238	334	127	148	175	133	229	84	167	236	762
19.415	0	828	100	186	227	238	335	128	148	175	133	229	85	166	236	760
19.5379	0	822	104	189	228	241	337	128	149	178	136	233	87	167	237	762
19.6608	0	827	107	192	229	246	340	127	148	180	138	237	88	167	240	762
19.7837	0	823	110	195	234	248	344	129	148	183	139	241	90	168	242	765
19.9066	0	828	114	198	238	250	346	133	150	185	142	244	91	170	245	767
20.0294	0	830	117	202	239	257	351	134	151	188	145	249	91	172	248	764
20.1523	0	830	105	199	229	249	341	131	155	182	139	237	89	171	235	764
20.2752	0	829	101	187	228	240	331	129	153	179	136	231	86	169	235	765
20.3981	0	825	101	189	227	241	336	128	148	175	136	230	86	170	236	763
20.521	0	828	101	187	228	241	335	129	149	176	136	230	85	168	236	762
20.6438	0	828	104	191	232	244	339	131	149	179	138	234	87	168	237	762
20.7667	0	827	107	194	232	250	343	129	149	181	139	237	88	169	239	766
20.8896	0	823	110	197	234	251	346	131	149	184	142	241	89	170	241	764
21.0125	0	830	112	201	235	257	350	134	150	186	144	245	90	172	244	767
21.1354	0	836	102	195	227	247	338	129	154	180	138	231	86	170	232	761
21.2582	0	826	98	186	226	242	335	128	148	175	135	227	84	169	232	760
21.3811	0	820	99	189	223	241	337	128	148	175	135	226	84	167	231	754
21.504	0	832	98	188	224	238	338	127	147	176	135	228	85	167	232	759
21.6269	0	832	101	190	227	243	342	129	147	180	137	231	87	166	234	754
21.7498	0	824	106	193	227	247	344	127	146	182	139	236	88	168	237	759
21.8726	0	820	110	198	231	250	348	129	148	185	142	240	89	169	240	755
21.9955	0	831	113	201	235	251	350	132	149	188	144	245	91	170	243	762
22.1184	0	834	115	210	234	260	357	132	149	188	146	247	91	172	243	758
22.2413	0	824	99	192	221	242	340	129	149	177	137	231	85	170	232	756
22.3642	0	816	100	189	222	240	338	127	147	175	136	228	86	169	232	751
22.487	0	830	99	190	220	239	338	126	147	176	135	228	86	169	232	756
22.6099	0	826	100	189	223	240	340	127	146	178	135	231	86	169	234	746
22.7328	0	818	104	193	227	242	344	128	146	180	138	235	86	169	236	752
22.8557	0	813	108	197	226	245	348	129	148	183	140	239	87	171	240	749
22.9786	0	830	113	200	231	250	351	130	148	186	143	243	90	173	242	761
23.1014	0	831	118	205	234	253	353	131	148	189	145	248	92	175	246	756
23.2243	0	827	123	208	238	261	357	135	149	190	147	252	92	177	248	765
23.3472	0	819	109	206	228	252	352	129	150	182	141	239	90	175	235	755
23.4701	0	828	103	192	227	240	340	129	148	179	139	233	86	172	235	762
23.593	0	837	105	193	226	242	342	129	148	179	137	233	86	172	237	757
23.7158	0	826	107	192	227	242	343	130	147	181	138	234	87	172	238	763
23.8387	0	816	109	195	230	247	346	129	148	182	141	239	88	173	241	758
23.9616	0	828	114	200	233	250	350	130	149	186	143	244	91	173	244	768
24.0845	0	828	119	204	236	255	351	131	149	189	146	248	92	176	247	760
24.2074	0	835	124	207	241	257	355	135	150	191	148	253	93	176	251	775
24.3302	0	828	126	216	240	266	360	136	150	192	150	256	94	179	252	762
24.4531	0	833	111	202	230	248	343	132	156	185	142	241	91	177	239	772
24.576	0	837	111	196	232	248	344	132	149	181	141	239	89	176	242	764
24.6989	0	836	112	197	234	249	345	133	150	181	141	239	89	175	242	771
24.8218	0	822	112	196	236	247	345	133	150	182	141	242	89	175	243	767
24.9446	0	831	117	200	237	253	350	134	150	185	144	246	91	176	246	770
25.0675	0	839	120	205	241	256	353	133	150	188	147	251	94	177	249	767
25.1904	0	839	125	208	246	259	355	136	151	191	149	255	94	179	252	776
25.3133	0	827	129	213	248	267	359	137	153	193	152	259	96	182	256	771
25.4362	0	835	116	207	239	256	349	135	157	188	144	246	93	179	242	770
25.559	0	834	112	195	236	248	339	133	155	185	142	241	90	177	244	765
25.6819	0	839	113	197	238	251	345	133	150	181	142	241	89	178	245	771
25.8048	0	825	112	196	237	248	345	134	151	182	142	242	90	177	245	770
25.9277	0	836	116	199	240	254	349	135	151	186	145	246	92	177	248	774
26.0506	0	839	121	204	243	256	351	134	151	189	146	251	93	177	250	772
26.1734	0	847	124	207	245	261	354	138	152	191	149	255	94	181	253	773
26.2963	0	832	128	210	250	264	356	140	153	194	152	259	95	182	257	771
26.4192	0	840	126	217	249	269	363	141	154	193	152	258	97	183	252	774
26.5421	0	834	111	198	237	250	337	132	160	190	143	243	90	179	243	772
26.665	0	848	112	195	238	250	341	133	155	186	143	241	90	178	245	772
26.7878	0	826	113	197	239	250	345	133	152	182	142	241	89	179	244	772
26.9107	0	837	115	197	240	251	346	135	151	183	144	244	90	177	245	774
27.0336	0	836	117	201	243	254	351	136	151	188	145	248	92	178	247	776
27.1565	0	846	120	204	242	259	353	137	151	189	147	251	93	179	250	776
27.2794	0	831	125	208	248	261	355	137	151	192	150	256	94	181	254	775
27.4022	0	841	129	211	253	269	359	140	153	194	153	260	96	182	258	782
27.5251	0	834	117	210	240	260	352	137	157	190	147	247	91	181	244	774
27.648	0	844	111	195	238	250	339	135	155	185	142	242	90	179	242	773
27.7709	0	831	112	196	237	252	346	134	151	182	142	241	89	178	243	772
27.8938	0	835	113	196	238	251	346	133	151	182	143	241	89	177	243	771
28.0166	0	832	115	198	242	254	348	134	150	185	144	245	91	177	245	777
28.1395	0	845	118	201	244	256	352	136	150	188	147	249	92	178	249	772
28.2624	0	833	122	205	245	261	353	137	151	190	149	252	93	179	251	772
28.3853	0	841	123	211	245	265	358	138	151	192	151	255	95	180	250	777
28.5082	0	832	112	201	236	252	349	134	151	183	143	241	89	178	242	778
28.631	0	840	109	193	237	247	340	133	154	185	141	239	89	176	240	769
28.7539	0	839	110	195	235	249	345	133	150	181	141	238	89	175	240	765
28.8768	0	838	110	196	237	247	344	135	148	182	141	240	89	175	241	767
28.9997	0	832	113	197	239	251	349	134	148	185	143	244	91	175	243	768
29.1226	0	840	116	201	240	255	351	134	149	188	145	246	92	176	246	768
29.2454	0	844	119	205	245	259	353	134	149	190	148	251	93	177	248	766
29.3683	0	841	123	211	244	266	358	135	150	192	149	254	95	179	249	774
29.4912	0	835	108	201	234	251	349	133	150	183	141	240	89	176	236	762
29.6141	0	838	105	191	232	246	338	132	153	183	140	236	88	175	235	760
29.737	0	841	106	193	232	245	343	131	148	180	138	235	87	173	235	759
29.8598	0	838	106	193	233	246	343	130	147	180	139	236	87	173	236	765
29.9827	0	832	110	195	237	249	346	131	146	183	141	240	89	173	239	761
30.1056	0	837	115	197	239	250	349	133	146	186	143	244	90	174	242	760
30.2285	0	837	117	201	243	256	352	135	147	189	146	248	91	174	244	762
30.3514	0	839	123	205	244	259	354	136	149	190	149	252	94	177	247	763
30.4742	0	837	116	209	238	259	355	135	149	186	145	244	88	176	239	762
30.5971	0	833	107	190	232	244	336	131	151	183	139	235	88	174	233	755
30.72	0	840	107	191	232	246	342	132	148	180	139	235	87	174	235	754
30.8429	0	838	107	192	234	245	341	130	147	179	139	235	86	173	236	754
30.9658	0	833	113	194	236	248	345	133	146	182	141	238	88	172	237	763
31.0886	0	835	115	198	236	253	348	134	147	185	143	242	89	172	241	758
31.2115	0	842	118	200	239	256	352	135	148	188	146	247	91	175	243	761
31.3344	0	848	121	203	244	260	353	135	148	190	148	251	93	176	246	758
31.4573	0	835	118	208	241	262	355	134	150	187	146	247	90	176	241	762
31.5802	0	832	107	190	233	247	338	133	152	183	140	237	88	173	234	754
31.703	0	843	108	192	236	248	343	134	149	180	140	238	88	174	237	763
31.8259	0	842	109	192	236	249	342	132	148	179	140	237	87	173	236	754
31.9488	0	837	110	193	238	251	345	134	148	182	141	239	88	172	239	763
32.0717	0	829	115	196	242	255	348	133	149	184	144	243	88	173	242	758
32.1946	0	847	120	199	244	258	350	136	150	187	146	248	91	175	245	774
32.3174	0	850	123	205	243	263	355	139	150	188	148	249	92	173	247	787
32.4403	0	843	112	192	234	248	341	134	150	179	141	237	86	169	242	798
32.5632	0	842	111	190	235	248	339	134	149	179	140	235	87	170	241	780
32.6861	0	851	111	190	234	248	341	135	150	178	141	236	87	171	241	786
32.809	0	858	112	190	236	250	343	133	149	180	142	238	88	170	241	779
32.9318	0	848	116	192	239	254	345	137	149	183	142	241	89	171	243	785
33.0547	0	839	118	197	240	256	348	135	150	185	145	245	90	172	247	779
33.1776	0	849	121	201	242	260	351	136	150	187	147	249	92	173	250	792
33.3005	0	852	122	206	239	265	356	137	150	185	147	248	92	176	247	779
33.4234	0	852	108	189	231	248	336	133	154	181	139	234	88	174	237	777
33.5462	0	835	107	188	230	248	340	132	151	178	139	234	86	173	239	776
33.6691	0	844	107	188	232	246	339	132	149	177	138	233	86	173	238	774
33.792	0	841	107	189	233	248	342	133	149	180	139	235	85	173	239	768
33.9149	0	846	111	192	236	251	345	133	148	182	141	238	87	173	242	779
34.0378	0	834	113	196	238	256	348	135	150	184	143	242	88	175	245	772
34.1606	0	841	118	200	241	258	351	135	150	187	146	248	90	176	248	777
34.2835	0	838	117	205	238	264	356	135	151	186	144	246	89	176	245	779
34.4064	0	847	104	189	228	248	335	130	154	181	139	232	87	174	236	778
34.5293	0	833	104	189	230	247	340	132	149	177	138	233	85	174	237	773
34.6522	0	835	105	189	231	246	339	132	148	177	138	231	85	174	237	771
34.775	0	832	107	189	232	247	343	134	148	179	140	234	86	173	238	775
34.8979	0	844	111	194	234	254	346	133	149	182	142	239	86	174	241	773
35.0208	0	828	112	197	238	255	348	134	149	185	144	243	88	175	243	774
35.1437	0	838	117	199	241	261	353	134	149	187	145	248	91	176	245	774
35.2666	0	830	108	199	233	254	348	134	150	180	141	237	85	175	237	776
35.3894	0	837	105	187	235	246	339	131	148	178	139	233	84	175	237	772
35.5123	0	838	107	190	234	248	342	133	149	179	139	233	85	173	238	772
35.6352	0	838	107	190	235	248	342	134	148	179	140	235	86	172	238	779
35.7581	0	832	111	192	236	252	346	135	148	182	142	239	87	173	241	776
35.881	0	841	114	197	241	255	349	136	149	185	144	243	88	173	244	780
36.0038	0	842	119	198	242	263	352	137	151	188	147	248	90	175	247	779
36.1267	0	841	110	200	236	258	348	135	150	180	141	238	86	174	238	778
36.2496	0	842	106	188	234	247	338	133	150	177	139	233	84	174	238	779
36.3725	0	836	107	189	237	250	341	134	149	177	139	233	86	173	239	777
36.4954	0	841	108	189	237	251	340	135	149	178	140	234	86	173	239	780
36.6182	0	843	112	192	241	253	344	137	149	182	142	239	88	173	243	780
36.7411	0	840	118	195	242	257	348	136	149	184	144	244	90	175	246	790
36.864	0	839	120	198	245	261	351	137	151	186	147	247	91	175	248	782
36.9869	0	850	114	203	238	261	351	138	151	182	144	241	90	175	240	787
37.1098	0	849	107	188	236	248	338	134	150	177	139	234	85	174	239	777
37.2326	0	845	109	188	235	249	339	134	149	177	138	233	85	174	241	785
37.3555	0	836	110	188	237	249	340	134	149	176	138	234	85	173	242	780
37.4784	0	850	112	191	240	252	343	136	150	180	141	239	87	173	244	788
37.6013	0	849	116	195	243	260	347	137	150	183	143	243	90	174	247	784
37.7242	0	845	121	198	246	260	350	138	149	186	146	246	90	176	249	791
37.847	0	838	120	203	244	266	354	135	151	184	145	245	89	177	247	782
37.9699	0	844	108	189	235	250	338	135	151	176	139	233	86	175	240	787
38.0928	0	852	110	188	236	250	339	134	150	177	139	234	85	174	242	781
38.2157	0	846	109	189	236	250	339	135	149	177	139	234	86	174	242	786
38.3386	0	835	113	190	239	251	343	135	149	179	141	237	87	174	243	787
38.4614	0	848	117	194	241	255	346	137	149	182	144	242	89	174	246	791
38.5843	0	855	120	198	241	260	349	136	150	184	145	246	90	176	247	781
38.7072	0	853	120	204	243	264	355	138	150	185	146	246	90	177	248	787
38.8301	0	838	109	190	235	250	340	134	150	177	139	235	87	175	238	782
38.953	0	849	109	189	234	249	340	132	149	177	139	235	86	175	240	783
39.0758	0	842	109	190	235	249	341	131	149	177	138	234	87	174	240	776
39.1987	0	856	111	190	235	250	342	135	147	179	140	236	88	173	242	782
39.3216	0	837	113	194	237	254	347	135	148	182	143	241	89	174	244	779
39.4445	0	843	117	197	238	256	350	136	149	185	144	245	91	175	247	784
39.5674	0	841	115	202	235	262	353	134	150	183	142	242	89	177	242	780
39.6902	0	852	105	187	227	245	338	130	148	175	138	232	87	174	235	776
39.8131	0	834	105	188	228	247	340	132	147	176	138	232	86	174	237	778
39.936	0	840	106	189	228	244	340	130	147	176	138	232	86	173	238	776
40.0589	0	837	107	189	230	248	343	132	146	180	140	236	86	173	240	777
40.1818	0	839	111	193	232	251	346	133	146	183	142	240	88	173	242	778
40.3046	0	836	115	198	237	253	349	136	148	186	145	245	90	174	245	780
40.4275	0	844	119	203	238	258	354	135	148	189	147	250	92	177	248	780
40.5504	0	840	125	208	240	264	357	137	149	192	150	254	94	179	251	782
40.6733	0	846	111	203	231	254	350	133	150	180	144	240	89	178	238	774
40.7962	0	844	107	190	227	244	340	133	149	178	140	235	87	176	239	778
40.919	0	843	109	192	227	247	342	134	147	178	141	236	87	175	240	778
41.0419	0	839	110	192	230	247	342	134	147	179	141	237	87	175	241	777
41.1648	0	836	113	194	233	251	348	134	148	183	144	242	89	175	243	776
41.2877	0	842	118	199	236	255	350	133	149	186	145	246	90	176	247	783
41.4106	0	847	121	204	238	259	354	136	149	189	149	251	93	181	250	773
41.5334	0	845	126	207	242	264	357	139	150	192	151	255	95	182	254	781
41.6563	0	835	116	207	233	258	353	137	151	184	146	245	90	180	246	777
41.7792	0	847	110	193	232	249	342	134	150	180	142	241	88	180	244	783
41.9021	0	850	112	195	232	249	345	134	149	181	143	241	89	180	245	776
42.025	0	843	113	196	234	249	345	135	149	182	144	242	89	179	245	787
42.1478	0	833	117	198	236	254	349	137	149	185	146	246	90	179	249	781
42.2707	0	849	121	201	240	260	352	138	150	188	149	250	92	181	251	792
42.3936	0	852	125	206	243	261	355	138	151	190	151	256	95	182	254	788
42.5165	0	844	124	209	240	265	357	137	152	186	149	251	91	183	251	792
42.6394	0	838	115	194	234	250	338	135	155	184	143	241	90	180	246	786
42.7622	0	848	116	196	235	252	345	136	150	181	145	243	90	180	246	793
42.8851	0	856	116	195	237	251	345	136	150	182	143	242	90	179	247	784
43.008	0	851	119	198	239	255	347	137	150	184	146	246	91	180	249	791
43.1309	0	838	123	201	242	263	351	137	151	187	148	250	92	181	253	789
43.2538	11	847	127	204	245	263	354	140	151	190	151	254	94	182	256	792
43.3766	0	855	130	211	242	268	359	141	151	189	151	254	94	182	255	793
43.4995	0	857	117	196	235	253	338	137	155	183	144	241	90	180	245	793
43.6224	0	846	116	194	237	252	341	138	150	180	143	240	89	180	247	789
43.7453	0	851	117	196	237	252	343	137	149	179	142	241	90	179	247	792
43.8682	0	848	119	197	240	254	346	136	149	182	144	243	91	179	248	791
43.991	0	860	122	200	240	259	349	137	149	185	146	247	91	180	250	790
44.1139	0	843	126	204	245	261	351	138	150	187	148	251	92	181	253	790
44.2368	0	854	130	207	247	270	356	139	151	190	151	254	94	181	254	797
44.3597	0	848	120	202	239	257	346	137	150	180	143	242	89	181	245	796
44.4826	0	852	117	192	239	251	336	137	152	182	142	238	88	179	245	789
44.6054	0	853	118	195	237	254	343	135	149	178	143	239	88	178	245	787
44.7283	0	854	119	196	240	254	344	136	148	180	142	240	88	179	246	795
44.8512	0	849	122	197	245	256	347	138	148	183	145	244	90	178	249	790
44.9741	0	855	125	201	246	260	350	137	148	186	147	248	91	179	251	793
45.097	0	850	130	207	246	268	355	138	149	187	149	249	92	180	252	789
45.2198	0	855	118	199	239	255	344	135	150	178	142	238	88	180	242	786
45.3427	0	853	116	193	239	252	341	135	148	178	141	237	87	178	243	783
45.4656	0	847	117	196	236	251	343	136	148	178	141	236	87	177	242	782
45.5885	0	851	117	195	236	252	343	137	147	179	141	237	89	177	244	785
45.7114	0	853	120	198	241	254	347	137	147	183	143	240	90	177	245	784
45.8342	0	850	122	200	242	259	350	135	147	185	144	245	91	177	247	786
45.9571	0	843	116	202	232	257	348	135	148	179	141	236	90	176	238	774
46.08	0	853	111	191	230	245	339	133	146	176	138	231	87	175	237	780
46.2029	0	852	111	192	229	248	343	132	144	176	137	232	86	174	237	771
46.3258	0	845	112	192	229	244	342	132	144	177	138	232	87	172	238	776
46.4486	0	837	114	195	232	248	345	130	145	180	139	236	88	172	240	768
46.5715	0	844	117	199	232	251	349	134	144	184	142	241	89	173	243	776
46.6944	0	854	120	204	234	256	351	131	145	186	143	244	92	174	245	769
46.8173	0	847	123	209	237	261	357	134	145	187	145	246	91	175	245	776
46.9402	0	838	110	197	226	247	345	132	146	178	138	233	88	173	233	766
47.063	0	846	108	191	226	242	340	130	144	176	137	231	86	172	234	769
47.1859	0	848	108	192	222	242	340	129	143	176	136	229	85	171	235	759
47.3088	0	846	109	191	225	241	342	131	143	177	137	232	86	171	236	765
47.4317	0	835	112	194	226	246	346	129	143	182	139	237	87	171	239	761
47.5546	0	841	119	200	228	250	350	131	144	184	141	241	90	172	243	773
47.6774	0	842	121	203	234	254	353	134	144	187	144	246	92	173	245	768
47.8003	0	852	124	207	237	257	356	133	145	189	147	251	92	176	249	775
47.9232	0	840	129	211	240	264	359	135	146	192	150	255	94	178	252	769
48.0461	0	846	118	208	229	255	354	135	148	182	144	243	91	176	239	769
48.169	0	841	112	193	229	246	343	131	146	179	140	236	87	175	240	768
48.2918	0	854	113	195	230	249	345	130	145	179	140	237	88	175	240	766
48.4147	0	837	114	194	229	248	344	133	146	180	141	239	88	175	240	767
48.5376	0	842	116	197	233	250	349	131	146	184	142	242	89	174	243	767
48.6605	0	842	121	201	234	257	351	132	145	186	145	247	92	176	246	773
48.7834	0	850	126	205	238	258	355	135	146	188	148	252	93	178	250	775
48.9062	0	843	130	210	244	262	356	137	147	192	151	256	94	180	254	775
49.0291	0	849	130	216	242	268	362	139	149	192	151	256	95	181	252	781
49.152	0	843	117	199	233	253	347	135	148	182	143	243	89	181	244	774
49.2749	0	849	118	197	234	251	347	137	149	182	144	243	90	180	246	774
49.3978	0	847	119	200	235	252	348	135	148	182	144	243	90	179	246	777
49.5206	0	845	120	199	237	253	349	135	148	185	145	246	91	179	248	780
49.6435	0	846	125	203	238	259	352	135	148	188	148	251	92	179	250	787
49.7664	0	843	128	207	243	262	355	138	149	190	150	256	95	182	254	787
49.8893	0	848	132	210	245	264	357	141	150	193	152	259	96	183	257	790
50.0122	0	856	132	216	244	270	363	140	150	192	151	258	96	183	254	788
50.135	0	846	118	199	235	254	347	135	150	182	145	245	90	181	247	789
50.2579	0	841	120	198	237	254	347	137	149	183	145	245	91	180	249	785
50.3808	0	853	120	198	236	254	348	135	149	183	145	245	91	180	249	793
50.5037	0	853	122	199	242	253	349	137	148	185	146	248	92	181	251	786
50.6266	0	849	126	203	242	258	352	137	148	188	148	253	94	181	254	798
50.7494	0	842	130	206	243	262	355	139	149	191	151	257	95	182	258	791
50.8723	0	857	132	210	249	266	358	138	151	194	154	262	97	184	260	800
50.9952	0	859	135	217	248	271	364	140	151	193	153	261	97	186	259	794
51.1181	0	852	120	199	239	253	348	136	151	183	145	247	90	182	250	799
51.241	0	843	119	197	238	253	346	137	149	182	145	245	91	182	251	792
51.3638	0	859	121	198	238	253	347	137	150	182	144	245	91	181	252	806
51.4867	0	863	123	198	241	253	348	137	148	184	146	248	93	180	254	795
51.6096	0	856	126	202	243	258	352	138	148	188	147	254	93	182	256	799
51.7325	0	848	129	205	247	261	354	140	151	190	150	257	95	183	259	798
51.8554	0	855	133	209	250	263	356	142	151	193	152	260	97	185	262	798
51.9782	0	857	132	213	244	270	362	140	151	191	151	259	96	185	258	788
52.1011	0	857	120	197	237	252	342	136	154	186	144	246	91	183	251	791
52.224	0	843	121	197	241	252	346	138	150	182	145	247	92	182	252	789
52.3469	0	855	121	196	241	253	346	136	149	182	144	245	91	183	252	790
52.4698	0	854	124	197	244	253	348	138	149	184	146	248	92	181	253	788
52.5926	0	865	127	200	244	258	351	138	149	187	147	252	93	183	257	795
52.7155	0	850	130	204	246	262	354	139	149	190	149	256	94	183	259	789
52.8384	0	862	133	210	247	268	358	140	150	191	151	258	96	185	258	795
52.9613	0	853	122	198	238	255	346	139	150	181	146	246	90	185	250	785
53.0842	0	870	122	194	242	253	345	137	150	181	145	246	90	184	252	782
53.207	0	850	122	195	240	255	346	138	150	181	145	245	90	183	252	787
53.3299	0	857	123	195	243	256	346	139	149	184	146	248	92	183	254	787
53.4528	0	854	126	198	247	259	351	140	149	185	148	252	93	184	256	794
53.5757	0	865	130	202	248	263	352	138	149	189	150	255	94	184	259	789
53.6986	0	855	133	204	251	269	355	140	151	190	151	259	95	186	261	794
53.8214	0	857	125	203	246	262	351	138	152	182	147	249	91	185	251	789
53.9443	0	860	120	193	242	252	341	138	150	180	144	245	90	184	251	792
54.0672	0	859	121	193	243	255	343	139	150	180	145	244	89	183	253	789
54.1901	0	864	122	193	244	255	343	140	150	181	145	246	90	183	253	791
54.313	0	859	124	196	248	258	347	139	149	184	147	249	92	183	255	797
54.4358	0	855	129	199	250	264	350	142	150	187	148	254	93	183	257	796
54.5587	0	859	131	202	252	265	353	142	150	188	151	257	94	185	260	796
54.6816	0	862	132	209	252	271	358	143	152	189	151	257	94	186	258	796
54.8045	0	860	120	194	242	257	338	139	155	183	145	245	90	185	250	794
54.9274	0	857	119	191	243	256	341	138	149	179	144	243	89	184	250	793
55.0502	0	860	120	191	244	256	342	138	150	178	144	243	88	183	251	792
55.1731	0	856	120	193	245	255	343	141	150	180	146	245	89	181	251	789
55.296	0	858	124	195	247	262	347	141	149	183	148	249	92	183	254	794
55.4189	0	855	127	198	248	264	350	142	151	186	149	253	93	184	256	797
55.5418	0	851	130	202	253	265	352	144	151	188	151	257	94	184	259	794
55.6646	0	856	132	209	254	271	358	143	152	189	153	258	94	186	258	799
55.7875	0	861	119	196	242	258	340	140	155	183	145	245	89	184	248	794
55.9104	0	855	118	189	244	255	341	139	149	179	145	243	88	184	249	795
56.0333	0	849	118	191	242	255	341	139	150	179	144	243	89	183	249	787
56.1562	0	859	119	191	244	254	343	140	150	180	146	244	90	182	250	795
56.279	0	858	122	193	247	258	346	139	150	182	147	248	91	182	252	789
56.4019	0	855	126	197	249	262	349	140	149	185	148	251	92	183	253	798
56.5248	0	850	130	200	248	264	353	142	150	188	151	255	93	183	256	792
56.6477	0	867	129	207	247	270	358	143	151	188	152	256	93	184	255	796
56.7706	0	858	119	193	239	254	342	138	151	179	145	245	89	185	246	777
56.8934	0	857	118	191	239	255	343	136	149	178	145	244	88	185	248	777
57.0163	0	846	118	192	240	254	343	138	149	179	145	243	89	184	248	769
57.1392	0	867	121	192	244	254	345	139	149	181	147	245	90	184	249	785
57.2621	0	862	127	197	246	257	349	140	149	184	147	250	91	183	251	781
57.385	0	863	128	199	245	263	352	139	148	187	150	253	92	184	254	785
57.5078	0	856	132	201	249	267	356	142	150	189	152	257	94	186	256	781
57.6307	0	859	123	202	241	260	351	138	150	181	148	247	91	185	246	779
57.7536	0	865	119	190	239	253	342	136	150	179	143	242	88	185	246	767
57.8765	0	862	120	191	242	253	343	136	149	179	145	242	88	185	247	771
57.9994	0	848	120	190	241	252	343	137	149	179	145	243	89	184	248	771
58.1222	0	858	124	194	243	255	348	139	148	183	147	247	91	184	250	772
58.2451	0	854	128	198	245	260	351	140	148	186	149	252	91	184	252	770
58.368	0	869	132	201	248	264	354	139	149	188	151	255	92	186	254	775
58.4909	0	854	136	209	250	271	359	141	150	189	153	257	93	187	255	772
58.6138	0	860	122	195	239	256	346	138	150	180	146	246	90	185	245	774
58.7366	0	854	121	191	240	252	342	137	149	180	144	243	87	184	247	772
58.8595	0	872	122	193	241	254	344	137	148	179	144	243	88	184	248	776
58.9824	0	852	123	192	244	256	345	138	148	180	146	245	89	184	249	775
59.1053	0	857	127	195	248	259	349	139	149	184	148	251	91	183	252	779
59.2282	0	854	131	200	249	263	352	141	149	187	150	255	92	183	254	779
59.351	0	868	134	203	249	266	354	142	150	189	152	258	94	185	258	781
59.4739	0	854	130	207	248	270	357	141	151	186	151	255	92	187	252	779
59.5968	0	858	122	192	243	255	342	139	151	179	146	245	90	185	248	778
59.7197	0	855	123	193	244	257	345	142	149	180	146	247	89	184	249	782
59.8426	0	865	125	193	245	259	344	139	149	180	146	245	89	184	249	779
59.9654	0	852	126	195	250	262	347	142	150	183	149	251	91	184	252	780
60.0883	0	862	130	199	251	264	350	141	150	186	150	255	94	184	255	785
60.2112	0	859	133	203	253	269	353	141	150	189	152	259	95	186	256	787
60.3341	0	861	137	207	254	275	357	144	151	191	154	262	95	187	259	786
60.457	0	862	126	199	247	262	344	142	157	186	149	251	91	186	249	781
60.5798	0	861	124	192	247	259	343	140	151	180	148	248	91	186	250	788
60.7027	0	857	126	194	250	259	344	141	150	181	148	249	90	185	250	787
60.8256	0	861	127	194	250	260	345	143	149	183	149	251	91	185	252	784
60.9485	0	869	130	197	253	265	349	145	152	185	151	255	92	185	254	785
61.0714	0	865	134	202	256	270	352	144	151	188	154	259	94	185	256	792
61.1942	0	861	137	205	260	274	354	145	151	191	157	263	95	188	260	798
61.3171	0	868	141	209	260	280	358	147	152	192	158	266	96	189	262	797
61.44	0	861	128	201	250	267	343	142	157	186	152	254	92	189	251	799
61.5629	0	865	127	194	251	263	341	143	153	180	150	251	91	187	252	801
61.6858	0	864	128	195	254	263	343	144	152	181	151	252	92	186	254	802
61.8086	0	866	128	194	254	263	344	146	152	183	152	253	92	186	255	803
61.9315	0	863	132	198	258	270	348	146	153	186	154	258	94	187	257	802
62.0544	0	868	135	202	262	270	352	148	152	189	155	262	95	187	261	807
62.1773	0	866	138	205	263	276	354	145	152	191	157	265	96	189	263	809
62.3002	0	867	144	208	265	278	356	149	154	194	161	270	99	192	268	809
62.423	0	868	140	213	263	279	358	149	155	189	159	264	97	192	262	804
62.5459	0	878	131	196	255	265	339	146	159	186	153	255	93	190	257	806
62.6688	0	869	131	197	259	266	344	147	154	183	153	255	93	190	259	809
62.7917	0	862	132	197	257	264	344	148	154	182	154	255	93	190	259	803
62.9146	0	874	133	198	261	268	347	148	154	185	155	258	95	191	261	810
63.0374	0	877	136	202	262	273	350	148	153	188	157	262	97	191	264	803
63.1603	0	872	140	204	266	275	353	151	154	191	158	266	97	192	265	813
63.2832	0	865	143	207	268	277	355	152	154	193	160	269	98	194	268	803
63.4061	0	875	138	211	263	278	355	149	156	187	158	263	96	194	263	810
63.529	0	872	130	198	258	266	339	148	158	187	153	256	94	193	258	801
63.6518	0	870	133	198	260	268	347	148	154	184	154	256	94	192	260	807
63.7747	0	863	135	198	259	265	347	147	154	184	155	256	94	192	260	801
63.8976	0	867	135	199	262	269	349	147	154	187	156	260	95	192	263	806
64.0205	0	875	139	204	263	272	352	149	153	191	156	264	98	192	264	799
64.1434	0	871	141	206	266	273	355	149	153	191	159	267	97	195	266	802
64.2662	0	864	144	209	266	278	357	152	155	193	161	270	99	197	269	789
64.3891	0	873	135	208	257	274	349	147	160	189	156	259	95	195	255	791
64.512	0	877	129	196	254	262	339	145	158	186	152	253	92	193	255	786
64.6349	0	871	129	198	253	264	345	144	152	182	151	252	92	193	256	792
64.7578	0	859	128	197	252	261	344	143	152	183	152	253	92	192	255	790
64.8806	0	865	130	199	255	263	348	143	152	186	153	256	94	191	258	796
65.0035	0	863	135	201	254	265	351	145	152	189	154	259	95	190	262	797
65.1264	0	871	140	205	257	267	353	146	151	192	157	264	96	187	270	827
65.2493	0	868	141	212	257	273	358	148	152	193	160	266	98	185	272	830
65.3722	0	868	128	200	248	259	342	143	157	188	153	254	93	184	261	824
65.495	0	877	127	196	245	256	343	141	152	183	150	253	93	185	261	806
65.6179	0	874	126	197	245	258	343	140	151	183	150	252	93	185	261	805
65.7408	0	860	127	195	247	257	344	141	151	185	150	253	94	186	261	801
65.8637	0	869	130	200	251	259	349	141	151	187	153	259	97	186	263	803
65.9866	0	861	133	201	251	265	351	141	151	189	153	262	98	186	265	798
66.1094	0	872	127	205	247	263	351	138	152	185	152	256	94	187	259	799
66.2323	0	857	124	193	243	255	340	138	151	181	148	251	93	187	257	797
66.3552	0	864	127	195	243	257	343	138	150	182	150	252	93	184	262	816
66.4781	0	862	126	195	244	256	342	139	150	182	150	252	94	183	263	806
66.601	0	875	127	197	248	259	345	139	150	185	150	256	95	183	264	813
66.7238	0	863	130	200	249	264	350	140	151	187	153	259	95	184	265	808
66.8467	0	867	123	196	242	258	342	138	151	181	149	251	93	184	258	814
66.9696	0	862	122	190	244	252	339	136	150	180	148	250	93	183	260	812
67.0925	0	882	124	192	243	256	340	137	149	181	149	250	94	183	261	815
67.2154	0	862	126	193	245	257	341	139	151	182	149	252	94	182	262	809
67.3382	0	869	129	196	250	259	344	141	150	185	150	257	96	182	265	816
67.4611	0	865	130	200	248	266	348	139	151	184	150	257	96	182	264	818
67.584	0	875	122	190	241	254	331	137	155	181	147	246	91	181	259	812
67.7069	0	865	121	187	244	254	333	136	150	177	147	246	92	179	260	814
67.8298	0	874	125	187	243	252	335	139	150	177	147	246	92	180	261	823
67.9526	0	870	125	190	245	256	337	139	149	179	148	249	93	179	263	818
68.0755	0	885	127	192	246	259	341	140	151	182	149	252	94	179	264	815
68.1984	0	869	128	196	247	264	345	140	151	182	149	252	94	180	264	817
68.3213	0	871	120	185	241	252	327	136	154	179	145	243	91	179	257	815
68.4442	0	868	120	185	241	253	330	135	149	174	144	243	91	178	257	813
68.567	0	876	121	184	243	252	331	139	149	174	144	242	90	178	257	811
68.6899	0	860	123	186	245	254	333	137	149	177	146	244	91	177	258	809
68.8128	0	865	126	189	246	258	337	138	149	179	147	249	92	178	259	810
68.9357	0	863	128	192	247	262	340	137	149	181	148	251	94	179	261	813
69.0586	0	868	121	191	241	255	335	137	150	175	146	243	90	179	254	808
69.1814	0	860	119	183	239	251	329	138	149	173	144	239	89	178	253	807
69.3043	0	868	120	184	242	252	329	136	148	172	144	240	89	178	253	810
69.4272	0	861	123	184	243	251	331	136	148	174	144	241	88	176	254	812
69.5501	0	867	124	187	245	254	334	137	149	175	145	243	90	176	254	809
69.673	0	862	126	189	243	260	338	137	148	178	146	246	91	176	257	809
69.7958	0	864	120	189	237	253	333	135	148	172	144	238	88	176	249	804
69.9187	0	864	117	183	236	248	328	134	146	172	141	236	87	174	249	806
70.0416	0	863	119	183	236	249	329	134	146	172	141	235	87	173	249	801
70.1645	0	860	119	184	238	249	331	134	147	173	142	236	89	171	249	801
70.2874	0	869	121	187	239	251	336	135	147	176	143	239	90	170	251	806
70.4102	0	867	125	188	239	254	339	136	146	178	143	243	91	171	254	809
70.5331	0	873	118	190	229	250	335	134	147	171	141	234	87	169	246	804
70.656	0	861	113	181	227	241	325	131	145	169	139	229	86	167	244	801
70.7789	0	873	113	182	225	241	328	131	144	170	137	229	87	166	243	804
70.9018	0	866	114	181	227	240	330	129	142	170	137	229	87	165	244	798
71.0246	0	873	116	185	226	241	334	129	143	173	138	232	88	164	246	794
71.1475	0	857	117	188	229	244	337	130	143	177	140	236	89	165	247	788
71.2704	0	863	120	190	231	249	341	130	143	179	141	240	90	167	249	782
71.3933	0	856	115	192	225	248	339	129	144	173	138	234	87	167	242	779
71.5162	0	855	109	181	221	237	328	126	142	170	135	227	87	165	237	774
71.639	0	850	110	181	219	239	329	124	141	170	135	227	88	165	238	774
71.7619	0	855	111	181	220	238	330	125	141	171	134	228	87	163	239	772
71.8848	0	853	114	185	223	239	335	126	140	174	136	232	89	162	242	776
72.0077	0	860	117	187	224	243	338	125	141	176	138	235	89	164	243	777
72.1306	0	849	119	191	225	251	342	126	142	179	140	239	91	165	246	770
72.2534	0	852	111	190	220	242	335	124	142	171	135	232	87	166	238	758
72.3763	0	844	109	182	219	237	329	124	141	170	134	230	86	165	238	759
72.4992	0	843	110	183	220	238	332	124	140	170	134	230	87	165	239	756
72.6221	0	840	112	184	220	240	333	125	140	171	135	231	87	164	240	756
72.745	0	844	115	188	224	243	337	124	140	174	137	235	89	165	242	761
72.8678	0	841	118	193	226	251	342	124	139	177	137	239	90	167	243	764
72.9907	0	850	111	189	221	243	334	123	141	170	135	230	88	166	237	756
73.1136	0	836	111	184	220	238	330	125	141	171	134	229	88	164	239	756
73.2365	0	842	114	185	223	242	333	124	140	171	134	230	88	165	239	754
73.3594	0	840	115	186	225	242	334	126	140	173	135	234	88	165	240	757
73.4822	0	841	118	191	227	248	338	124	141	177	137	238	89	166	243	756
73.6051	0	837	121	193	227	252	342	127	142	179	140	242	91	168	245	759
73.728	0	840	116	192	222	245	336	126	142	172	136	232	88	167	238	752
73.8509	0	843	112	184	223	240	328	124	140	169	134	229	87	167	239	756
73.9738	0	842	114	185	224	241	330	126	140	170	135	230	88	167	239	750
74.0966	0	836	115	185	225	242	332	128	142	171	136	231	89	166	240	750
74.2195	0	840	120	189	225	248	337	125	141	175	136	236	91	165	243	756
74.3424	0	845	123	194	231	250	341	129	141	178	139	241	92	166	244	759
74.4653	0	845	127	196	232	255	344	129	142	180	141	244	93	168	248	755
74.5882	0	846	120	196	225	252	338	128	144	173	138	235	90	168	240	753
74.711	0	847	115	187	226	243	328	128	142	170	135	231	89	168	240	752
74.8339	0	845	117	187	227	245	332	127	141	172	136	232	89	166	240	756
74.9568	0	845	119	188	227	245	332	128	141	173	137	233	89	166	241	751
75.0797	0	845	122	191	230	249	336	130	141	175	139	237	91	166	244	756
75.2026	0	845	125	195	232	255	341	128	143	179	140	242	93	168	246	763
75.3254	0	839	130	197	238	259	345	132	143	181	142	246	95	169	250	767
75.4483	0	855	125	200	229	255	341	130	145	175	140	239	91	168	246	766
75.5712	0	851	120	188	228	245	330	130	144	173	138	234	90	168	244	767
75.6941	0	850	123	191	230	249	334	131	143	173	138	235	92	167	245	770
75.817	0	843	123	191	230	249	335	131	144	175	139	238	92	168	246	771
75.9398	0	849	126	194	233	253	338	129	145	178	141	242	94	168	249	771
76.0627	0	856	130	198	235	257	342	132	144	181	143	246	94	169	253	775
76.1856	0	847	128	201	232	257	343	133	145	177	141	241	94	168	248	774
76.3085	0	849	121	191	228	247	330	131	143	173	139	237	91	172	246	749
76.4314	0	850	123	191	230	251	335	131	145	175	140	237	91	172	246	745
76.5542	0	855	122	192	231	250	334	131	145	175	140	238	92	171	247	761
76.6771	0	851	126	196	233	255	339	132	144	178	141	242	94	170	249	761
76.8	0	847	130	200	237	259	343	132	145	181	144	246	95	172	252	770
76.9229	0	856	132	206	236	264	349	136	146	182	145	246	96	172	254	772
77.0458	0	849	122	194	229	249	333	131	146	174	139	237	92	170	245	768
77.1686	0	854	123	191	229	249	332	132	145	174	138	236	92	170	246	775
77.2915	0	851	123	192	231	248	334	131	144	175	139	236	92	170	247	771
77.4144	0	854	124	192	231	250	336	131	144	176	139	238	93	169	248	770
77.5373	0	860	128	196	235	254	341	132	145	180	142	242	95	168	251	773
77.6602	0	858	131	202	234	257	344	133	144	184	144	247	98	171	254	776
77.783	0	851	132	205	234	264	350	133	146	182	144	246	95	172	253	777
77.9059	0	853	122	193	228	248	332	132	145	174	139	236	92	170	246	769
78.0288	0	860	123	192	230	247	334	131	145	173	139	235	92	169	248	772
78.1517	0	854	125	193	231	248	335	129	143	175	138	235	93	168	248	777
78.2746	0	850	126	194	232	250	339	131	144	178	140	240	93	168	250	778
78.3974	0	856	129	199	232	257	343	131	144	181	142	245	96	170	253	778
78.5203	0	852	135	202	236	258	345	132	145	184	145	249	97	170	257	785
78.6432	0	856	133	208	235	264	350	133	145	183	145	249	97	170	255	783
78.7661	0	853	123	195	230	251	335	132	145	176	140	239	94	171	249	770
78.889	0	858	125	194	232	250	337	132	145	176	139	238	94	172	250	762
79.0118	1	854	126	195	231	251	337	133	145	177	139	239	94	170	249	764
79.1347	0	855	128	197	233	254	341	132	145	180	141	244	96	170	252	768
79.2576	0	851	133	201	236	257	344	133	145	182	143	247	97	172	255	776
79.3805	0	855	133	205	236	262	348	132	146	181	144	246	96	172	252	767
79.5034	0	853	125	194	232	248	334	132	146	175	139	239	93	171	247	765
79.6262	0	854	126	195	230	250	337	134	145	176	139	240	94	171	250	763
79.7491	0	852	126	195	233	251	337	131	145	176	140	241	94	171	250	762
79.872	0	841	127	198	234	256	339	131	145	180	141	245	93	178	249	717
79.9949	0	852	130	202	238	260	344	133	146	182	143	249	95	181	252	719
80.1178	0	846	133	208	241	266	349	133	147	185	145	252	95	182	252	730
80.2406	0	846	124	200	232	254	339	133	147	175	139	240	91	179	243	729
80.3635	0	838	125	193	232	250	333	132	146	174	138	238	89	177	244	734
80.4864	0	851	125	194	235	251	335	133	145	175	139	237	91	176	244	735
80.6093	0	850	126	195	237	252	337	131	145	178	139	239	92	175	245	737
80.7322	0	846	129	200	239	258	341	132	144	179	141	244	93	175	248	744
80.855	0	843	132	204	243	262	345	132	146	183	143	248	95	177	250	745
80.9779	0	848	137	207	244	265	348	135	146	185	145	252	96	178	254	752
81.1008	0	848	139	215	246	272	354	136	147	186	148	254	97	180	253	753
81.2237	0	843	126	199	236	255	337	134	147	176	140	242	91	178	245	749
81.3466	0	842	126	196	239	253	336	133	146	175	139	240	91	177	246	745
81.4694	0	851	127	196	240	256	338	135	146	176	140	241	92	177	246	749
81.5923	0	849	129	199	243	256	339	136	146	179	141	243	94	177	248	748
81.7152	0	846	133	203	244	261	343	135	146	182	143	248	95	177	250	751
81.8381	0	841	136	207	245	266	347	136	148	185	146	251	96	178	254	748
81.961	0	854	141	209	250	269	350	138	148	188	148	256	98	180	257	753
82.0838	0	852	140	214	247	272	353	136	149	185	146	252	97	182	251	747
82.2067	0	850	130	199	243	256	333	136	151	181	142	243	94	179	248	748
82.3296	0	847	132	200	243	260	340	137	147	179	142	244	94	178	250	744
82.4525	0	858	132	199	242	258	340	139	148	179	143	243	94	178	249	749
82.5754	0	858	134	201	247	261	342	139	147	182	144	247	96	179	251	743
82.6982	0	858	138	205	249	265	347	138	148	186	146	252	97	179	254	753
82.8211	0	848	139	211	248	272	353	139	150	186	148	253	97	181	255	745
82.944	0	863	128	199	242	257	339	137	150	177	142	243	94	179	249	752
83.0669	0	862	130	199	244	260	340	138	148	179	143	244	94	178	250	744
83.1898	0	859	132	201	244	260	341	136	148	180	143	244	95	177	252	755
83.3126	0	848	133	201	247	262	343	136	149	183	144	248	96	178	253	750
83.4355	0	856	137	206	249	267	347	138	148	186	147	253	98	179	257	760
83.5584	0	860	143	209	252	270	350	140	149	189	149	257	100	181	261	763
83.6813	0	857	135	213	243	269	350	139	150	182	147	250	96	180	255	764
83.8042	0	845	127	197	240	255	333	136	153	181	142	242	95	178	251	751
83.927	0	854	129	199	241	259	340	135	149	179	141	244	95	178	251	756
84.0499	0	859	129	199	242	258	340	137	148	180	143	245	95	178	253	752
84.1728	0	856	131	201	246	260	343	138	148	183	145	248	97	177	255	761
84.2957	0	850	136	206	247	266	347	139	149	187	147	253	97	178	257	756
84.4186	0	863	139	209	249	272	352	138	150	188	150	258	99	180	260	765
84.5414	0	867	129	205	241	261	344	138	150	179	143	246	94	179	250	756
84.6643	0	859	125	195	239	254	332	135	152	181	142	244	95	177	250	764
84.7872	0	853	128	197	241	257	339	137	149	180	142	244	94	177	252	761
84.9101	0	852	130	198	243	257	339	135	148	181	144	246	95	175	254	773
85.033	0	870	132	203	244	263	343	137	148	185	145	251	98	176	257	764
85.1558	0	860	136	205	246	266	347	139	149	187	147	256	98	177	259	776
85.2787	0	848	130	209	240	265	347	137	150	182	146	249	96	178	253	768
85.4016	0	857	124	196	240	255	335	136	149	178	142	244	94	176	252	768
85.5245	0	866	127	199	242	258	340	135	147	180	142	247	96	177	253	764
85.6474	0	861	127	199	241	257	339	135	148	181	144	247	95	177	254	766
85.7702	0	852	131	201	243	261	343	137	149	184	145	252	96	177	255	768
85.8931	0	862	135	205	246	268	348	137	150	186	148	255	99	178	258	773
86.016	0	860	126	202	239	260	341	136	150	178	143	246	94	177	251	764
86.1389	0	860	123	193	241	255	335	134	148	178	142	243	94	176	251	768
86.2618	0	851	126	197	242	256	339	136	149	179	143	245	95	175	252	768
86.3846	0	856	126	197	241	257	338	138	149	181	144	248	96	175	254	772
86.5075	0	858	130	202	244	263	343	136	148	184	145	252	98	176	256	769
86.6304	0	869	134	204	246	269	347	137	150	187	148	257	98	178	261	779
86.7533	0	851	125	202	238	260	338	138	153	182	144	245	94	175	252	775
86.8762	0	860	121	192	237	254	332	135	150	177	141	243	94	174	252	777
86.999	0	864	124	194	241	257	336	136	149	178	141	243	94	174	253	777
87.1219	0	865	123	195	242	256	336	137	148	179	144	246	94	173	253	781
87.2448	0	855	126	198	244	262	340	137	149	183	146	251	96	175	257	774
87.3677	0	862	130	202	245	266	345	138	150	186	147	255	98	177	259	776
87.4906	0	866	130	208	245	270	350	139	151	185	147	254	97	178	258	771
87.6134	0	867	119	193	235	253	324	134	157	183	142	241	93	175	250	773
87.7363	0	851	119	193	240	254	334	135	149	177	142	243	94	175	250	766
87.8592	0	855	120	194	239	255	334	136	149	178	142	243	94	175	251	768
87.9821	0	851	123	196	243	259	337	139	149	180	144	246	96	176	254	768
88.105	0	870	127	199	245	265	341	137	149	183	146	251	96	177	256	770
88.2278	0	853	131	204	249	268	345	139	150	186	149	255	98	179	259	767
88.3507	0	858	128	209	245	271	347	139	151	184	148	253	99	180	253	769
88.4736	0	850	118	193	239	257	328	136	154	179	142	243	93	178	249	767
88.5965	0	864	121	194	241	260	336	138	149	178	143	244	93	177	251	768
88.7194	0	849	122	195	243	257	335	140	149	179	143	245	94	177	251	764
88.8422	0	853	124	197	245	262	338	141	149	181	145	248	95	177	254	770
88.9651	0	854	128	202	247	267	342	139	150	185	147	253	97	178	256	776
89.088	0	861	131	209	249	272	349	141	150	185	148	255	96	180	258	773
89.2109	0	849	120	196	241	258	331	137	155	180	144	242	92	178	249	770
89.3338	0	855	121	193	241	258	334	140	150	177	142	244	92	178	250	774
89.4566	0	854	124	196	245	261	336	137	149	179	144	244	93	177	252	771
89.5795	0	857	124	197	246	260	337	140	150	180	146	247	94	178	253	771
89.7024	0	852	127	201	248	266	342	141	150	183	148	252	96	179	256	770
89.8253	0	861	132	206	250	269	345	142	150	185	150	257	97	181	259	775
89.9482	0	857	136	210	255	272	348	145	151	189	152	261	101	183	262	776
90.071	0	857	135	215	250	280	353	143	153	187	151	258	97	184	259	772
90.1939	0	855	121	196	242	259	327	139	160	184	145	244	93	180	249	768
90.3168	0	858	122	197	244	259	335	140	151	179	145	245	93	181	251	776
90.4397	0	851	123	198	245	259	337	138	151	179	145	245	94	181	252	771
90.5626	0	856	125	199	246	262	339	141	150	182	147	248	95	180	254	772
90.6854	0	863	129	203	250	266	344	143	151	186	148	253	97	181	258	776
90.8083	0	857	134	207	252	269	347	142	151	188	151	258	99	182	261	779
90.9312	0	855	138	212	254	277	351	141	151	191	152	262	100	185	264	783
91.0541	0	857	126	207	241	265	338	141	156	183	148	249	96	182	253	774
91.177	0	856	122	197	244	258	332	138	155	183	145	246	94	181	253	777
91.2998	0	856	125	201	243	260	339	138	150	181	144	248	95	182	256	777
91.4227	0	854	126	200	245	261	340	139	150	181	146	250	96	182	256	779
91.5456	0	849	129	203	249	262	342	142	150	185	149	254	96	182	258	778
91.6685	0	855	132	207	252	267	347	143	152	188	151	258	98	183	263	786
91.7914	0	862	136	214	250	274	352	142	151	188	152	259	100	184	262	787
91.9142	0	857	125	200	242	258	334	137	155	183	145	249	94	182	255	784
92.0371	0	856	126	198	244	259	338	141	151	180	146	249	95	182	257	781
92.16	0	861	127	200	244	259	339	139	151	180	146	249	95	182	257	784
92.2829	0	865	128	201	247	261	341	141	150	183	148	253	97	182	259	783
92.4058	0	859	133	206	251	265	344	140	150	187	151	258	99	184	263	790
92.5286	0	853	137	207	253	270	348	141	151	189	152	262	100	185	266	783
92.6515	0	863	130	212	246	268	343	141	157	187	149	254	98	184	256	787
92.7744	0	862	124	197	243	255	330	139	154	182	145	248	95	184	256	780
92.8973	0	860	126	198	246	258	338	138	150	180	146	249	95	184	258	788
93.0202	0	850	127	198	245	258	337	139	150	181	147	250	95	182	259	781
93.143	0	865	130	201	251	264	341	138	150	184	148	255	97	185	261	791
93.2659	0	865	134	206	252	267	345	141	151	187	150	258	99	184	264	788
93.3888	0	860	138	208	255	270	348	141	151	189	152	263	100	186	266	793
93.5117	0	856	139	213	254	277	353	144	152	188	153	263	99	188	266	788
93.6346	0	857	126	200	245	260	328	139	159	187	146	250	97	184	254	794
93.7574	0	872	127	197	246	259	336	138	150	179	146	249	95	185	257	786
93.8803	0	862	126	198	246	260	338	139	150	179	145	248	94	184	257	791
94.0032	0	856	128	197	248	259	338	139	150	181	147	251	95	184	257	788
94.1261	0	863	131	202	251	264	344	141	150	185	149	255	97	184	260	795
94.249	0	867	134	207	252	269	346	141	149	188	151	258	99	186	262	785
94.3718	0	869	138	209	257	270	347	143	150	190	153	263	99	187	265	797
94.4947	0	859	142	214	261	275	351	145	151	191	156	268	102	189	268	793
94.6176	0	863	137	218	253	276	354	143	152	187	153	261	101	189	259	795
94.7405	0	866	126	199	247	258	329	138	158	189	147	249	94	187	254	785
94.8634	0	871	127	200	246	259	340	139	149	180	147	249	94	187	257	791
94.9862	0	854	126	199	246	259	340	141	150	180	148	247	94	186	255	785
95.1091	0	860	127	201	249	262	342	141	149	183	148	252	97	186	257	789
95.232	0	855	131	206	252	265	346	141	149	186	149	255	97	185	259	789
95.3549	0	873	134	209	255	267	349	140	150	189	152	260	98	186	262	788
95.4778	0	854	138	210	255	273	351	142	151	192	153	264	99	188	265	787
95.6006	0	861	132	213	249	267	346	142	154	188	149	255	98	187	255	791
95.7235	0	858	125	200	245	256	335	139	152	185	146	249	94	186	255	789
95.8464	0	868	128	201	245	259	341	138	148	182	146	250	94	185	257	788
95.9693	0	854	126	202	244	256	340	137	149	183	147	249	96	185	256	785
96.0922	0	862	129	204	248	260	345	140	148	186	150	254	97	185	258	787
96.215	0	860	133	207	250	264	348	141	149	189	151	260	98	185	261	787
96.3379	0	862	137	211	253	268	351	142	150	191	154	262	100	187	265	789
96.4608	0	856	138	217	250	273	355	141	151	189	152	260	99	188	263	787
96.5837	0	862	125	202	243	256	331	137	157	189	147	249	95	186	255	792
96.7066	0	858	126	201	243	257	340	138	147	182	146	249	94	186	256	784
96.8294	0	862	126	201	242	256	340	138	149	182	147	248	95	184	257	782
96.9523	0	861	127	202	246	258	344	139	148	186	147	252	96	186	260	786
97.0752	0	858	133	207	249	262	347	140	148	188	151	257	99	187	262	786
97.1981	0	859	135	210	252	267	350	140	149	190	152	262	100	188	266	790
97.321	0	862	138	216	253	273	354	142	150	191	154	264	99	189	267	788
97.4438	0	857	126	205	241	258	339	139	154	186	147	251	96	188	255	783
97.5667	0	864	125	200	243	255	338	138	149	182	145	249	95	188	258	787
97.6896	0	857	127	202	244	256	341	138	147	182	146	249	94	186	258	789
97.8125	0	849	128	200	244	257	342	139	148	184	147	251	96	186	260	784
97.9354	0	860	131	205	249	262	345	138	149	187	150	256	98	186	262	792
98.0582	0	863	135	210	249	265	348	140	149	189	152	261	100	188	265	786
98.1811	0	860	140	212	254	268	351	141	149	192	153	265	100	189	269	799
98.304	0	850	136	217	251	273	354	141	150	188	152	260	98	190	264	788
98.4269	0	863	127	201	246	256	335	140	154	185	147	251	96	188	258	795
98.5498	0	863	128	201	247	258	341	140	149	182	148	251	96	188	260	788
98.6726	0	858	128	200	247	258	341	138	149	183	146	251	96	187	260	794
98.7955	0	851	131	203	249	261	344	141	149	185	150	256	97	187	263	787
98.9184	0	861	135	207	253	264	347	142	150	188	151	261	98	189	266	799
99.0413	0	871	140	212	256	269	351	141	149	191	153	264	100	190	268	790
99.1642	0	863	135	215	251	272	352	141	151	187	151	259	97	190	264	797
99.287	0	854	128	200	249	257	335	139	154	186	148	253	96	188	260	793
99.4099	0	860	132	202	251	260	342	140	150	183	149	255	97	188	261	798
99.5328	0	867	132	203	250	260	342	141	150	184	149	254	96	187	262	790
99.6557	0	867	134	205	252	264	345	143	150	186	151	259	98	188	264	799
99.7786	0	859	138	209	257	268	349	144	151	189	153	262	99	189	267	797
99.9014	0	864	141	215	259	274	353	142	150	189	154	266	100	190	268	804
100.024	0	859	129	205	249	263	339	140	155	186	148	254	95	190	260	797
100.147	0	877	129	200	251	258	334	141	153	185	149	252	95	189	261	801
100.27	0	860	130	201	252	262	342	141	150	181	148	253	96	188	261	797
100.393	0	864	131	200	253	260	341	142	150	183	150	255	97	188	263	802
100.516	0	860	134	205	257	267	346	141	150	186	151	259	98	188	265	802
100.639	0	874	138	208	257	269	348	143	150	189	153	263	99	190	268	802
100.762	0	867	139	216	258	277	354	143	151	190	156	264	99	191	268	802
100.884	0	883	126	203	253	262	336	140	156	184	148	252	95	190	258	795
101.007	0	869	126	197	253	258	338	141	150	180	147	251	94	189	260	800
101.13	0	873	127	197	253	259	339	141	150	179	148	250	95	188	260	799
101.253	0	865	128	197	253	260	340	142	151	181	149	252	96	188	262	800
101.376	0	876	131	201	258	264	343	143	150	184	150	256	97	188	263	799
101.499	0	872	136	205	256	265	347	143	150	187	152	260	97	191	265	799
101.622	0	872	137	208	261	271	349	144	152	189	154	264	98	192	268	792
101.745	0	869	136	212	258	274	353	146	153	187	154	260	97	192	264	792
101.868	0	866	126	198	251	259	329	140	159	186	147	250	93	189	257	798
101.99	0	864	127	197	251	260	338	141	150	179	147	250	93	188	258	795
102.113	0	867	127	196	251	258	338	143	150	179	148	250	93	188	258	797
102.236	0	865	129	197	255	262	340	141	151	181	150	252	94	188	260	793
102.359	0	868	132	201	258	265	343	143	150	184	151	257	95	188	262	794
102.482	0	867	136	204	258	269	346	143	151	187	152	260	97	189	264	798
102.605	0	869	132	207	254	269	348	143	152	183	150	256	95	189	260	795
102.728	0	864	125	194	250	257	327	141	159	185	147	249	93	187	256	790
102.851	0	868	127	196	251	260	339	141	151	179	147	249	93	186	257	794
102.973	0	865	128	196	253	258	337	140	150	178	147	249	93	186	257	794
103.096	0	856	132	197	254	260	340	142	150	182	149	252	95	186	260	794
103.219	0	875	135	201	256	267	344	142	151	183	151	256	95	187	263	799
103.342	0	878	137	204	259	267	346	146	150	185	153	260	97	187	263	797
103.465	0	866	130	207	251	267	345	142	151	180	149	252	93	187	257	795
103.588	0	860	124	193	246	255	329	139	154	180	147	247	92	184	254	786
103.711	0	871	125	194	248	257	335	141	150	177	145	246	92	186	255	793
103.834	0	871	126	194	250	257	334	140	149	177	146	246	92	184	255	785
103.956	0	866	129	197	251	259	338	141	149	180	146	250	93	184	257	794
104.079	0	859	131	199	254	263	342	141	150	182	149	253	95	185	259	787
104.202	0	872	135	202	255	266	344	142	151	185	150	257	96	186	260	796
104.325	0	876	135	207	254	272	349	141	150	184	151	256	96	186	258	787
104.448	0	869	123	192	244	256	329	136	154	179	143	244	91	185	252	793
104.571	0	860	123	192	247	254	333	138	149	175	144	243	91	184	252	782
104.694	0	866	124	192	245	254	333	138	149	175	143	243	92	183	253	790
104.817	0	871	126	193	248	256	336	138	148	178	145	245	93	182	254	785
104.94	0	864	128	196	250	261	340	141	149	181	145	250	94	182	256	792
105.062	11	857	131	200	253	262	342	140	149	183	149	254	95	183	258	784
105.185	0	865	134	204	256	267	345	141	150	185	149	257	96	185	261	797
105.308	0	864	132	207	250	269	347	141	151	181	148	252	94	184	256	787
105.431	0	868	123	192	243	255	329	137	153	179	144	243	90	182	251	790
105.554	0	858	123	192	247	255	334	139	149	176	144	244	92	183	253	787
105.677	0	861	124	193	246	256	335	138	149	177	144	244	92	183	252	791
105.8	0	868	126	195	250	258	337	140	148	178	146	247	93	182	254	783
105.923	0	873	129	198	252	260	340	141	148	180	148	251	94	183	257	792
106.045	0	859	132	201	253	265	343	142	150	184	149	255	95	183	260	789
106.168	0	868	136	204	255	268	346	142	150	187	152	259	97	185	263	795
106.291	0	872	137	211	257	273	352	143	151	186	152	259	98	187	261	788
106.414	0	874	125	196	247	258	331	138	154	181	145	246	92	185	254	792
106.537	0	860	126	194	249	256	335	140	150	177	145	246	93	185	255	786
106.66	0	866	126	195	247	256	336	141	150	177	145	247	94	185	256	793
106.783	0	860	128	196	251	259	338	140	149	180	146	249	94	184	257	790
106.906	0	881	131	200	253	263	341	142	149	182	149	253	96	184	260	792
107.028	0	864	134	202	257	267	344	141	150	186	150	257	97	186	262	789
107.151	0	869	138	207	260	269	348	144	151	188	153	261	98	187	266	796
107.274	0	865	142	210	261	276	351	145	151	191	156	265	100	189	268	795
107.397	0	869	133	209	252	269	342	143	156	185	150	254	95	188	259	790
107.52	0	865	128	196	251	258	327	141	158	186	148	249	94	186	258	789
107.643	0	865	131	197	251	259	337	140	151	179	147	249	94	186	259	796
107.766	0	866	130	197	253	259	336	140	150	180	147	250	95	186	260	792
107.889	0	872	132	199	257	262	341	141	150	184	149	253	96	185	262	792
108.012	0	865	135	204	258	265	345	144	152	186	151	258	98	187	265	793
108.134	0	872	140	207	258	270	348	144	151	188	152	262	99	188	266	795
108.257	0	869	143	210	261	275	351	146	151	191	155	266	101	190	269	797
108.38	0	876	136	213	255	271	349	144	153	184	151	256	96	190	262	791
108.503	0	872	129	197	252	260	329	142	160	187	147	249	96	188	259	790
108.626	0	870	131	199	252	260	339	141	151	180	147	249	96	187	260	797
108.749	0	866	130	198	253	257	338	141	150	180	148	250	95	186	259	792
108.872	0	868	134	201	254	263	342	143	150	183	149	254	96	187	261	792
108.995	0	873	137	205	258	266	346	144	152	186	152	258	98	187	264	795
109.117	0	870	141	209	262	269	348	144	152	189	153	262	99	188	266	795
109.24	0	867	143	216	261	276	354	145	151	189	154	264	100	189	267	799
109.363	0	868	131	203	251	263	338	140	156	185	147	252	95	188	259	792
109.486	0	870	130	198	250	260	338	142	151	181	147	251	94	187	259	791
109.609	0	870	132	201	251	260	340	140	151	182	147	251	95	185	259	791
109.732	0	870	132	200	254	259	341	142	150	183	148	252	96	185	261	793
109.855	0	864	136	204	256	264	344	142	151	186	151	257	97	186	263	792
109.978	0	869	140	207	259	266	346	145	152	189	153	261	98	187	265	797
110.1	0	877	143	212	259	272	350	144	151	191	154	265	100	188	268	797
110.223	0	868	137	215	254	272	350	143	152	186	151	259	97	189	262	799
110.346	0	860	129	198	249	257	329	139	159	188	146	250	95	187	258	789
110.469	0	871	131	200	250	259	339	140	150	181	147	251	94	186	258	796
110.592	0	875	130	200	251	258	338	140	150	182	147	251	95	185	259	791
110.715	0	868	133	202	253	261	341	142	150	185	148	254	96	185	260	797
110.838	0	863	136	204	256	264	345	142	151	187	150	259	98	186	263	789
110.961	0	873	140	207	257	268	347	142	151	189	153	262	99	187	266	800
111.084	0	876	145	212	260	272	350	144	152	191	155	267	101	188	268	794
111.206	0	868	139	216	256	273	353	144	153	188	152	261	97	190	263	796
111.329	0	861	129	198	250	257	328	141	159	188	148	250	94	187	256	784
111.452	0	870	129	199	249	259	338	140	152	181	147	251	96	186	257	794
111.575	0	875	129	199	251	257	337	142	151	182	147	251	95	185	258	786
111.698	0	867	134	200	252	260	341	141	150	183	148	254	96	184	260	797
111.821	0	862	137	204	255	265	344	142	151	186	151	259	97	185	263	787
111.944	0	869	141	208	259	268	346	143	152	189	153	263	99	188	266	799
112.067	0	878	144	213	261	273	350	143	152	191	155	266	101	189	269	790
112.189	0	875	138	215	255	273	352	145	153	188	152	261	98	189	263	795
112.312	0	859	128	199	248	259	328	140	159	188	148	251	95	187	258	791
112.435	0	867	129	199	251	261	338	140	151	181	148	252	96	186	260	791
112.558	0	871	129	200	252	259	338	139	150	182	146	252	96	186	260	785
112.681	0	870	132	201	252	263	341	139	150	184	148	254	96	186	261	792
112.804	0	863	134	204	256	263	344	142	151	187	151	258	98	186	264	789
112.927	0	870	138	208	259	267	347	144	152	189	153	262	99	188	266	794
113.05	0	867	142	214	259	276	352	144	152	191	154	265	102	189	267	793
113.172	0	873	128	205	251	264	338	140	157	186	149	254	94	187	258	792
113.295	0	862	126	198	250	259	332	141	155	184	147	250	95	187	258	786
113.418	0	865	128	201	249	261	339	141	151	182	147	251	96	185	258	791
113.541	0	860	129	199	251	261	339	141	150	183	148	252	94	185	259	791
113.664	0	876	132	203	255	264	343	142	151	186	150	257	96	185	262	790
113.787	0	860	135	206	255	268	346	144	152	189	152	261	99	186	264	794
113.91	0	869	140	210	259	272	348	144	152	191	155	266	101	188	267	799
114.033	0	868	145	214	265	277	351	146	153	193	157	270	102	190	272	805
114.156	0	873	138	218	257	276	353	145	154	189	154	263	98	189	264	801
114.278	0	866	126	199	250	261	328	141	161	189	148	253	94	187	258	799
114.401	0	867	128	201	250	262	338	142	152	183	148	252	95	186	260	807
114.524	0	860	127	199	252	260	338	142	151	183	148	253	95	186	260	803
114.647	0	865	130	202	254	264	341	143	152	185	150	256	97	186	263	803
114.77	0	871	134	205	258	267	345	144	152	188	154	261	98	186	265	807
114.893	0	867	137	209	260	269	349	147	152	190	154	264	101	188	268	808
115.016	0	867	142	213	261	275	349	147	152	193	156	269	101	189	272	812
115.139	0	873	148	216	265	282	354	149	154	195	160	273	103	192	276	808
115.261	0	862	134	214	255	273	346	144	159	190	154	261	98	191	263	803
115.384	0	867	127	201	252	261	330	143	161	191	150	255	96	189	261	802
115.507	0	865	128	201	251	264	340	141	152	184	149	254	96	189	262	803
115.63	0	859	128	200	252	263	340	142	153	184	151	256	96	188	263	798
115.753	0	868	131	203	258	266	345	145	153	188	153	260	97	189	264	800
115.876	0	871	135	207	259	268	347	147	152	191	155	263	99	190	267	797
115.999	0	864	140	211	264	274	351	146	153	192	157	268	100	192	271	806
116.122	0	860	145	214	266	277	354	148	154	196	160	272	103	193	275	798
116.244	0	870	145	223	267	284	357	149	156	196	161	274	103	194	274	808
116.367	0	863	129	208	252	266	341	143	158	188	152	258	97	192	262	797
116.49	0	862	128	201	255	266	337	141	158	188	151	258	95	193	264	803
116.613	0	852	129	204	255	264	343	144	153	185	152	256	95	190	264	797
116.736	0	869	129	204	256	264	344	144	153	186	153	259	97	190	265	805
116.859	0	863	135	207	258	268	348	147	154	189	154	263	99	191	267	803
116.982	0	864	138	210	263	271	350	147	153	192	156	267	99	193	270	810
117.105	0	856	141	213	264	274	352	149	154	194	158	271	101	194	273	801
117.228	0	870	144	220	267	282	356	151	155	196	161	273	101	195	275	811
117.35	0	869	130	211	254	268	342	144	159	191	153	259	96	193	262	798
117.473	0	860	126	201	254	263	337	141	156	189	150	256	95	191	263	801
117.596	0	854	128	204	253	266	344	143	153	185	151	256	96	191	263	800
117.719	0	858	128	203	256	264	343	144	153	187	152	258	97	190	264	806
117.842	0	867	132	205	259	268	347	144	152	190	154	263	99	190	267	796
117.965	0	865	137	210	262	269	350	146	153	192	155	266	98	192	269	806
118.088	0	856	141	214	263	275	352	149	154	194	158	270	101	193	273	803
118.211	0	865	144	217	268	277	355	148	155	198	161	274	103	196	276	808
118.333	0	860	136	221	256	277	356	145	154	191	155	265	98	195	266	795
118.456	0	861	125	203	251	262	338	142	157	189	150	255	94	192	261	797
118.579	0	851	126	203	253	263	343	143	154	185	150	256	95	192	262	796
118.702	0	859	126	202	253	264	343	143	153	185	150	255	95	190	262	798
118.825	0	852	129	204	255	266	347	142	153	188	152	258	97	190	264	796
118.948	0	860	133	208	261	269	349	144	152	190	154	263	97	191	267	800
119.071	0	847	137	210	261	271	352	146	153	193	156	267	99	192	269	796
119.194	0	861	141	215	264	277	355	147	154	196	159	271	100	194	273	802
119.316	0	861	136	220	258	279	358	147	155	193	156	266	97	194	266	798
119.439	0	863	123	202	251	262	338	141	158	188	149	254	95	191	258	796
119.562	0	849	125	202	252	263	343	142	154	186	149	255	94	191	260	791
119.685	0	852	124	201	252	264	344	141	153	186	150	254	95	190	260	795
119.808	0	848	127	203	255	264	346	142	151	188	151	257	95	189	263	793
119.931	0	869	131	206	259	266	348	144	152	190	152	260	96	190	264	796
120.054	0	851	133	209	259	272	351	143	152	192	155	264	97	191	268	793
120.177	0	856	136	214	263	277	355	145	153	194	156	266	99	192	268	799
120.3	0	845	123	206	250	266	342	141	157	189	149	254	94	190	258	793
120.422	0	862	121	199	250	263	337	140	157	188	149	253	93	190	258	790
120.545	0	845	123	201	250	263	344	142	152	184	148	252	93	189	258	790
120.668	0	851	123	201	254	264	344	142	152	185	149	253	93	188	259	789
120.791	0	848	126	205	255	267	347	142	152	189	151	257	95	188	262	795
120.914	0	858	130	208	260	270	351	144	152	191	153	260	96	189	263	791
121.037	0	848	133	211	260	273	352	144	154	193	155	264	97	191	267	792
121.16	0	849	132	215	256	278	356	144	153	190	153	262	99	191	259	791
121.283	0	852	119	199	247	261	335	140	156	187	147	249	91	188	253	789
121.405	0	851	119	197	250	260	340	139	151	182	147	248	90	188	255	785
121.528	0	855	119	198	250	259	341	139	152	182	146	248	90	186	254	786
121.651	0	851	121	199	251	263	343	140	151	184	148	249	93	185	255	793
121.774	0	847	124	203	254	266	346	143	150	187	149	254	94	188	257	789
121.897	0	850	128	206	257	267	349	144	152	189	151	258	95	187	260	791
122.02	0	857	131	209	258	275	352	145	152	191	152	260	95	189	262	793
122.143	0	848	120	205	247	267	341	140	156	187	147	249	93	187	250	791
122.266	0	845	117	196	248	258	333	138	155	184	144	245	90	186	250	788
122.388	0	853	116	196	249	259	338	137	151	180	145	244	89	186	250	773
122.511	0	850	116	195	248	259	339	138	151	180	145	244	89	185	249	772
122.634	0	848	120	199	253	262	343	141	150	183	146	247	90	186	251	772
122.757	0	848	124	201	256	264	346	141	150	186	148	252	91	186	254	776
122.88	0	850	126	204	257	268	348	142	151	189	150	255	92	187	255	774
123.003	0	849	129	207	258	273	352	142	152	190	153	259	94	188	259	780
123.126	0	855	124	210	250	271	350	140	152	185	149	251	91	187	250	778
123.249	0	844	115	195	247	258	334	140	155	184	145	244	89	185	248	781
123.372	0	850	117	195	249	260	340	140	151	180	144	244	88	185	249	774
123.494	0	851	119	196	249	258	339	140	151	181	144	244	89	182	250	779
123.617	0	855	121	197	254	262	341	140	150	184	147	248	90	183	250	774
123.74	0	852	123	202	253	267	345	141	150	185	148	250	91	185	253	778
123.863	0	846	126	203	256	270	348	142	151	188	149	255	92	186	255	770
123.986	0	855	122	208	251	270	348	141	153	183	148	250	92	185	248	777
124.109	0	853	114	194	245	258	336	138	151	179	143	242	88	183	247	770
124.232	0	850	116	194	248	260	337	138	149	180	143	243	88	182	248	779
124.355	0	841	115	193	248	256	337	139	150	179	145	242	89	182	249	774
124.477	0	855	118	196	249	260	341	141	149	183	146	246	90	181	250	781
124.6	0	855	121	200	252	263	345	142	149	185	148	251	92	182	252	778
124.723	0	852	125	202	257	265	347	143	150	189	149	254	93	184	256	783
124.846	0	843	124	208	250	272	351	143	152	186	149	253	91	185	253	770
124.969	0	851	113	193	243	256	331	138	155	182	144	242	88	183	246	777
125.092	0	857	113	193	243	255	336	138	150	178	142	241	87	181	247	771
125.215	0	846	115	192	245	253	335	137	149	179	143	241	87	181	249	780
125.338	0	841	117	194	248	258	338	139	150	182	144	244	88	181	250	778
125.46	0	853	120	198	251	262	343	142	150	184	147	249	90	181	252	780
125.583	0	861	123	202	254	263	346	142	150	187	149	252	93	182	254	771
125.706	0	852	128	204	254	270	349	140	150	189	150	258	94	184	258	783
125.829	0	842	122	208	247	269	348	140	153	184	150	250	90	184	252	775
125.952	0	851	114	192	245	253	335	138	150	179	145	243	88	182	248	778
126.075	0	857	115	194	247	257	338	137	150	180	145	244	89	182	249	770
126.198	0	854	116	193	247	257	337	138	150	180	145	242	88	182	250	777
126.321	0	841	118	195	251	258	340	137	150	182	145	246	89	181	252	777
126.444	0	850	123	199	251	261	344	141	150	185	148	251	92	182	254	783
126.566	0	858	126	202	252	267	348	141	150	187	150	254	93	183	256	779
126.689	0	858	118	201	242	261	343	139	151	180	146	245	88	183	249	777
126.812	0	848	114	190	244	253	335	138	150	178	145	241	88	182	248	774
126.935	0	856	116	193	245	255	338	136	149	179	145	242	89	183	248	771
127.058	0	847	117	192	246	256	338	139	149	180	145	243	89	182	249	766
127.181	0	858	119	196	249	258	342	140	149	183	147	248	90	183	251	771
127.304	0	845	123	200	252	263	346	141	150	186	148	252	92	185	253	767
127.427	0	851	128	204	255	265	349	143	151	189	151	256	93	187	257	774
127.549	0	850	127	208	250	271	352	138	151	185	149	252	92	186	253	775
127.672	0	867	115	193	242	254	332	138	154	181	144	242	88	186	246	761
127.795	0	850	116	192	244	256	336	137	149	178	144	241	88	186	247	760
127.918	0	851	117	192	246	255	338	136	150	179	145	241	88	184	247	763
128.041	0	847	120	194	249	256	341	139	149	182	146	244	89	183	250	769
128.164	0	862	123	198	253	260	345	142	149	184	148	249	90	184	252	771
128.287	0	850	126	201	254	266	347	141	151	187	150	254	92	184	256	773
128.41	0	859	132	205	257	268	350	144	151	191	154	258	93	185	259	781
128.532	0	855	135	214	257	275	356	143	151	191	154	260	96	187	259	777
128.655	0	861	121	200	245	261	339	139	156	185	147	245	91	186	248	769
128.778	0	851	119	194	250	257	338	142	151	180	146	244	89	185	251	770
128.901	0	858	121	195	249	259	340	139	151	180	147	245	89	184	250	774
129.024	0	856	122	194	250	259	340	140	150	181	147	246	90	183	252	775
129.147	0	856	124	198	253	263	344	143	151	185	149	251	91	184	254	778
129.27	0	863	128	202	257	267	348	144	153	187	152	255	93	184	257	778
129.393	0	860	132	204	260	273	351	143	152	189	153	259	95	186	260	779
129.516	0	855	126	207	251	268	350	141	152	183	149	251	91	186	253	776
129.638	0	859	120	193	248	258	334	141	155	183	147	245	89	186	252	777
129.761	0	859	123	194	249	261	341	141	151	180	148	246	90	185	254	782
129.884	0	863	125	195	252	261	341	140	150	182	149	247	90	184	253	784
130.007	0	859	126	197	257	264	345	141	150	185	149	252	92	185	255	775
130.13	0	864	129	202	258	267	348	144	151	187	151	255	93	187	258	776
130.253	0	865	133	205	259	271	351	145	152	190	154	260	94	188	262	779
130.376	0	862	129	209	254	273	353	145	153	186	153	255	94	187	255	782
130.499	0	861	120	192	248	259	334	140	156	184	147	245	89	185	252	784
130.621	0	863	123	193	249	260	339	140	151	180	147	244	90	183	255	785
130.744	0	862	121	194	251	259	338	141	151	180	148	245	90	181	254	779
130.867	0	869	124	194	253	262	343	143	151	183	150	249	92	181	256	783
130.99	0	863	128	199	256	265	346	146	150	186	151	254	93	180	260	795
131.113	0	860	131	203	259	269	348	145	152	188	154	258	95	180	265	801
131.236	0	870	134	206	261	272	352	146	152	191	156	261	96	180	269	809
131.359	0	875	137	213	261	280	358	148	153	192	157	264	99	180	270	806
131.482	0	861	125	200	250	264	339	143	157	186	150	249	92	178	262	818
131.604	0	863	123	192	252	259	335	142	156	184	149	248	92	178	262	809
131.727	0	872	123	194	251	260	340	143	152	181	150	248	92	177	263	817
131.85	0	875	124	193	253	261	342	142	151	182	150	250	93	176	264	813
131.973	0	871	127	197	255	265	345	144	151	185	151	255	94	177	266	818
132.096	0	863	130	201	259	267	348	145	152	188	153	257	96	178	268	810
132.219	0	874	133	203	262	270	350	145	153	191	156	262	98	180	270	808
132.342	0	885	137	210	261	278	356	146	153	191	157	264	98	180	270	807
132.465	0	871	124	198	250	264	343	142	153	182	150	251	92	182	262	809
132.588	0	869	123	194	253	260	341	143	153	183	149	250	93	183	262	788
132.71	0	809	125	195	252	261	341	143	153	182	149	249	94	184	259	788
132.833	0	848	126	195	256	263	343	144	152	183	150	252	93	184	261	775
132.956	0	867	128	197	259	265	346	144	152	186	151	254	94	184	266	802
133.079	0	853	130	201	259	267	348	146	152	187	155	257	94	183	267	803
133.202	0	860	128	203	255	272	351	142	153	185	152	254	93	182	265	804
133.325	0	857	117	192	248	257	336	140	151	178	146	245	91	179	261	807
133.448	0	836	117	191	248	260	337	138	150	178	146	245	89	181	265	763
133.571	0	825	116	192	248	258	336	140	151	178	146	245	88	181	265	774
133.693	0	841	120	194	251	263	341	142	151	179	148	246	89	182	260	831
133.816	0	849	125	196	256	267	344	142	150	182	147	247	90	179	265	855
133.939	0	842	127	201	257	279	346	144	152	183	149	252	91	174	273	844
134.062	0	832	125	204	252	286	348	142	153	181	148	250	90	174	272	830
134.185	0	840	116	191	246	265	333	139	150	173	144	240	87	174	260	869
134.308	0	845	118	190	247	268	336	139	150	175	143	240	88	177	254	848
134.431	0	844	119	190	247	267	336	140	150	175	143	239	87	174	257	859
134.554	0	826	118	192	251	272	338	141	149	175	143	243	88	171	267	853
134.676	0	817	121	196	252	276	342	141	152	178	144	247	90	173	276	823
134.799	0	823	125	199	256	275	345	141	149	180	148	250	89	175	273	873
134.922	0	826	132	203	258	278	350	142	151	183	152	252	91	174	266	806
135.045	0	821	124	200	247	267	343	141	152	176	148	242	88	176	254	773
135.168	0	843	121	191	248	260	336	141	150	175	147	240	88	173	253	785
135.291	0	854	125	191	247	261	337	142	150	175	147	240	90	174	254	800
135.414	0	862	127	193	250	260	338	143	150	176	149	243	89	174	255	749
135.537	0	841	128	195	254	266	343	146	153	180	150	247	91	177	256	707
135.66	0	849	132	200	257	265	345	146	153	183	153	250	93	178	259	759
135.782	0	874	137	203	258	272	351	148	153	186	155	253	95	179	263	788
135.905	0	895	132	199	247	260	341	142	153	178	150	243	90	179	260	812
136.028	0	884	129	192	249	257	335	143	154	177	150	242	90	179	259	799
136.151	0	884	130	194	252	257	338	143	154	177	150	243	92	177	260	802
136.274	0	869	134	192	251	257	339	144	153	180	150	246	92	177	262	808
136.397	0	875	136	197	254	262	343	146	154	183	153	251	94	179	263	783
136.52	0	884	138	201	256	263	347	149	156	187	155	255	95	183	266	776
136.643	0	891	140	206	257	268	353	149	157	188	157	257	96	181	268	799
136.765	0	893	131	196	248	256	339	143	155	179	150	244	91	180	263	801
136.888	0	892	129	189	245	254	332	143	159	183	150	245	91	181	262	807
137.011	0	889	132	192	246	252	338	144	155	180	151	245	92	180	265	813
137.134	0	890	131	192	248	255	340	143	155	182	151	248	94	179	265	805
137.257	0	885	134	194	251	258	344	144	155	186	153	252	95	181	265	771
137.38	0	885	137	199	255	260	346	145	156	189	155	256	96	183	267	765
137.503	0	869	136	203	251	266	351	145	157	187	155	254	96	184	265	776
137.626	0	864	131	191	244	252	329	143	164	187	150	245	92	182	262	790
137.748	0	883	130	190	243	253	334	144	158	185	150	246	92	181	263	790
137.871	0	883	128	191	242	250	339	142	156	182	150	246	92	181	264	782
137.994	0	895	130	193	244	254	341	142	155	185	152	249	94	180	266	792
138.117	0	899	134	197	248	257	345	145	154	188	153	255	97	179	269	795
138.24	0	901	133	200	246	260	348	143	155	186	150	252	94	180	266	800
138.363	0	882	127	188	241	249	333	142	159	185	147	243	92	179	264	792
138.486	0	892	129	190	241	252	339	141	155	182	148	245	94	177	265	799
138.609	0	902	130	190	242	251	340	140	154	183	149	246	94	177	265	794
138.732	0	900	137	192	241	252	343	141	153	186	149	249	94	176	271	817
138.854	0	900	138	197	243	257	347	142	154	188	151	254	97	177	273	811
138.977	0	905	129	193	238	253	337	139	160	185	147	244	92	176	264	804
139.1	0	907	127	187	238	248	332	138	157	185	146	242	91	174	265	801
139.223	0	902	128	189	238	248	337	139	152	181	145	242	92	173	265	806
139.346	0	893	128	188	240	249	338	139	152	182	146	244	93	172	266	796
139.469	0	894	132	191	242	252	342	140	153	185	148	248	96	172	268	804
139.592	0	910	132	195	241	257	347	139	153	185	148	248	95	172	267	802
139.715	0	908	124	185	233	246	329	135	156	182	143	239	90	170	262	778
139.837	0	899	126	184	232	243	329	135	155	182	142	237	90	170	263	784
139.96	0	900	126	186	233	245	334	136	151	179	142	239	93	168	262	773
140.083	0	896	128	187	236	249	338	135	150	182	143	242	93	167	263	754
140.206	0	894	129	191	239	251	342	136	150	185	145	246	93	168	264	741
140.329	0	881	131	198	238	257	348	139	152	185	147	247	93	171	263	724
140.452	0	879	121	186	227	245	330	136	155	181	141	237	92	169	255	739
140.575	0	880	121	184	229	244	332	134	150	177	140	234	89	168	258	737
140.698	0	884	121	185	230	244	334	133	149	178	140	235	90	166	258	748
140.82	1	869	124	186	234	245	336	134	150	181	141	239	92	165	259	750
140.943	0	876	127	191	236	252	341	134	149	184	145	244	94	165	261	751
141.066	0	865	127	195	243	258	344	137	151	186	145	250	97	167	263	751
141.189	0	886	131	201	243	261	351	139	151	187	147	251	95	167	264	768
141.312	0	864	124	187	233	249	327	136	159	186	143	240	92	167	258	763
141.435	0	876	125	186	234	247	334	136	151	178	142	239	92	168	260	771
141.558	0	874	126	187	238	247	336	136	149	179	142	241	92	166	259	766
141.681	0	884	127	190	237	249	337	137	150	182	143	244	93	167	261	771
141.804	0	876	130	192	241	254	341	138	151	185	145	247	95	168	264	771
141.926	0	882	134	196	242	259	346	139	151	188	148	253	97	169	267	778
142.049	0	873	130	200	238	256	346	140	152	183	145	247	94	170	262	780
142.172	0	890	125	187	236	248	330	139	155	183	143	242	93	169	261	778
142.295	0	879	128	190	240	251	338	139	151	180	145	244	94	168	262	776
142.418	0	884	130	191	241	251	338	139	151	181	144	246	95	169	263	780
142.541	0	883	132	194	243	255	342	139	151	185	147	250	96	169	266	783
142.664	0	882	136	197	244	261	345	140	152	188	149	254	97	171	269	786
142.787	0	894	136	200	243	261	350	142	153	186	148	253	97	172	267	781
142.909	0	889	128	189	238	250	327	140	161	187	145	244	94	170	263	782
143.032	0	881	133	189	241	251	337	140	152	181	145	246	95	170	265	790
143.155	0	889	132	192	242	250	338	141	151	182	146	248	94	171	267	790
143.278	0	891	136	194	244	256	342	141	152	186	148	252	97	171	268	793
143.401	0	890	139	198	245	261	346	141	152	188	150	256	99	171	271	794
143.524	0	893	144	202	251	264	349	142	153	192	153	260	99	173	275	800
143.647	0	894	149	206	255	266	352	145	154	194	156	265	101	175	280	798
143.77	0	893	154	211	258	270	355	149	156	196	159	269	103	178	284	805
143.892	0	902	149	215	250	273	359	148	157	192	156	264	102	178	276	802
144.015	0	893	138	196	247	255	331	144	164	192	150	252	96	177	272	802
144.138	0	887	138	196	248	259	338	145	160	189	151	253	98	178	273	799
144.261	0	897	139	198	251	258	342	145	157	186	151	254	98	176	273	804
144.384	0	903	143	198	254	260	345	147	155	190	152	259	100	176	276	800
144.507	0	900	146	203	256	266	348	144	156	193	154	263	102	177	281	809
144.63	0	891	151	207	258	270	352	149	157	195	158	268	103	179	284	804
144.753	0	902	156	213	263	273	356	152	158	197	161	272	105	181	289	812
144.876	0	910	165	218	267	276	358	152	158	200	164	277	106	184	294	811
144.998	0	899	158	222	262	281	363	151	159	197	162	273	104	185	289	819
145.121	0	892	146	200	254	262	337	148	167	197	155	261	101	183	279	805
145.244	0	905	147	201	258	263	340	149	166	197	155	260	102	182	282	815
145.367	0	903	147	203	256	263	343	147	162	194	154	261	102	182	283	805
145.49	0	900	149	204	260	266	349	149	157	193	157	265	102	182	284	815
145.613	0	895	154	209	263	270	353	152	159	196	159	269	104	184	288	805
145.736	0	904	158	212	267	275	356	153	159	198	161	274	106	185	291	819
145.859	0	914	162	217	270	277	358	152	160	201	164	277	108	187	294	811
145.981	0	903	167	223	269	284	363	153	160	201	165	276	106	188	295	823
146.104	0	902	151	206	258	267	341	150	167	199	157	264	102	186	284	813
146.227	0	903	150	205	261	266	341	150	168	200	157	264	104	186	285	818
146.35	0	910	151	207	260	267	346	149	162	196	156	264	103	186	286	810
146.473	0	911	152	207	265	266	351	150	158	194	158	266	104	184	287	815
146.596	0	902	155	209	269	271	353	151	159	197	159	269	105	185	290	816
146.719	0	906	160	214	269	275	357	152	159	199	162	275	107	187	293	822
146.842	0	913	165	217	273	278	359	153	158	201	164	277	109	188	297	820
146.964	0	915	161	221	267	276	355	151	164	200	161	270	104	188	290	825
147.087	0	909	150	203	260	263	338	147	166	198	155	260	101	185	283	817
147.21	0	912	150	205	263	265	339	147	166	200	154	262	103	186	284	821
147.333	0	906	151	205	262	264	344	148	161	195	154	262	102	185	285	811
147.456	0	921	153	206	264	267	350	148	156	194	156	264	104	184	287	818
147.579	0	910	156	210	268	269	354	152	158	197	159	269	106	186	289	815
147.702	0	912	160	215	271	274	356	150	158	199	161	273	107	186	293	821
147.825	0	907	166	218	272	279	359	150	158	201	163	276	107	188	295	822
147.948	0	913	158	221	266	278	356	150	163	200	159	269	104	188	289	816
148.07	0	909	148	204	260	261	337	147	166	198	154	259	102	186	282	814
148.193	0	913	150	204	261	265	339	147	165	198	154	260	102	186	282	813
148.316	0	905	148	203	262	263	342	148	160	195	154	259	102	184	283	814
148.439	0	905	152	206	267	263	349	149	156	193	156	263	103	184	284	811
148.562	0	912	156	209	268	269	352	148	156	196	158	267	105	184	287	814
148.685	0	913	159	213	269	273	356	149	157	199	160	272	106	186	290	815
148.808	0	903	176	205	267	280	359	152	157	201	161	275	107	189	305	824
148.931	0	825	258	228	221	269	360	155	156	199	164	272	102	192	425	883
149.053	0	925	174	208	253	263	339	150	164	199	157	261	103	198	324	879
149.176	0	920	161	203	264	265	339	149	163	200	155	261	102	195	314	876
149.299	0	926	161	203	264	264	343	148	160	195	155	261	101	195	313	881
149.422	0	929	162	203	266	266	348	148	155	194	157	263	102	193	316	883
149.545	0	918	172	211	260	268	352	149	156	196	159	266	104	193	324	891
149.668	0	929	168	213	269	272	355	152	155	199	162	270	106	193	322	890
149.791	0	930	170	214	271	276	358	151	157	200	163	274	106	196	324	885
149.914	0	918	168	212	261	274	352	150	161	198	158	265	103	193	315	880
150.036	0	904	170	201	250	259	336	146	164	198	154	259	101	191	318	888
150.159	0	932	165	206	256	263	348	147	155	192	155	259	102	189	315	885
150.282	0	924	157	204	258	263	347	149	155	192	155	261	102	188	311	877
150.405	0	914	157	207	262	266	349	150	156	195	157	264	102	189	314	874
150.528	0	914	160	210	264	268	352	150	156	197	160	268	105	190	316	884
150.651	0	926	164	213	267	271	355	151	156	199	161	273	106	189	318	879
150.774	0	920	166	220	264	280	359	152	158	201	162	273	106	190	318	882
150.897	0	910	153	205	253	266	341	148	165	200	156	261	104	187	304	876
151.02	0	913	149	201	252	260	336	147	164	197	155	259	102	185	304	878
151.142	0	922	148	202	249	263	346	146	156	190	154	258	101	184	306	868
151.265	0	916	147	202	251	262	341	147	159	196	154	259	102	182	305	872
151.388	0	912	152	204	252	264	349	148	156	195	157	264	103	181	308	871
151.511	0	913	154	208	253	267	352	151	157	197	158	268	104	182	310	874
151.634	0	917	158	210	255	270	354	151	156	199	160	271	107	182	313	868
151.757	0	923	161	215	257	274	357	151	158	201	162	274	106	184	315	875
151.88	0	908	158	218	252	278	360	152	160	198	161	271	106	185	310	871
152.003	0	903	148	198	243	260	335	147	165	197	154	258	102	181	302	872
152.125	0	908	145	200	242	260	336	145	164	197	152	258	101	181	301	865
152.248	0	921	144	199	242	259	340	146	159	194	153	257	100	179	301	867
152.371	0	907	145	200	247	262	346	147	155	191	155	259	100	178	302	864
152.494	0	908	149	204	248	264	350	150	156	195	156	264	103	179	305	873
152.617	0	904	153	206	250	268	352	150	156	197	158	267	105	178	307	872
152.74	0	923	155	210	251	273	355	149	157	199	160	271	105	181	311	870
152.863	0	913	162	212	253	278	358	151	158	202	164	274	106	183	315	867
152.986	0	914	153	211	246	268	351	150	162	197	158	263	102	181	304	873
153.108	0	919	146	199	244	260	336	147	165	198	152	258	101	181	303	879
153.231	0	919	146	201	246	263	343	148	163	195	154	257	100	181	304	869
153.354	0	915	147	200	249	262	346	147	158	191	155	258	101	180	305	872
153.477	0	921	149	201	250	264	350	149	158	193	156	262	103	180	307	876
153.6	0	903	153	206	251	267	353	150	158	196	157	266	103	180	310	879
153.723	0	913	156	208	253	271	355	150	159	198	160	270	104	182	312	875
153.846	0	896	154	212	253	274	353	152	164	200	160	267	104	182	307	869
153.969	0	907	146	198	248	261	336	147	166	197	154	256	100	180	299	874
154.092	0	902	145	200	249	264	342	150	161	194	154	256	100	180	301	864
154.214	0	901	142	199	251	261	341	148	162	194	153	256	99	179	300	864
154.337	0	909	143	199	253	265	347	149	157	192	155	257	100	179	301	871
154.46	0	912	147	203	255	265	350	150	157	194	156	262	102	178	305	876
154.583	0	906	148	206	251	269	353	146	157	192	155	260	100	179	302	873
154.706	0	902	140	194	243	255	333	145	164	194	149	250	97	176	294	865
154.829	0	914	139	196	245	258	342	145	155	188	149	252	98	176	296	864
154.952	0	907	142	195	246	257	343	145	154	188	149	250	98	176	295	866
155.075	0	907	143	196	248	258	346	146	154	190	150	253	99	175	297	866
155.197	0	901	146	200	251	259	348	148	154	192	152	255	100	176	300	864
155.32	0	904	149	203	246	267	353	145	154	191	151	256	101	177	297	870
155.443	0	916	140	192	239	253	331	142	161	192	145	244	95	173	288	862
155.566	0	905	138	190	238	250	335	139	155	188	144	242	94	173	287	854
155.689	0	907	136	191	239	252	339	140	152	184	145	242	94	174	285	846
155.812	0	905	139	192	242	253	340	142	151	185	145	244	95	172	287	858
155.935	0	912	142	196	244	255	344	141	151	189	147	248	97	171	289	850
156.058	0	909	146	198	243	260	346	140	150	190	148	252	98	171	291	857
156.18	0	897	149	202	246	263	350	144	152	193	151	256	99	172	294	853
156.303	0	909	152	205	251	267	352	145	153	196	153	259	100	173	298	863
156.426	0	915	154	213	254	274	357	144	154	195	154	261	101	175	297	858
156.549	0	903	143	196	243	256	333	142	162	192	147	246	94	173	286	859
156.672	0	901	141	192	242	252	329	143	160	190	146	243	94	171	286	851
156.795	0	906	141	193	243	253	333	142	156	186	144	243	95	171	287	862
156.918	0	913	144	193	244	255	339	142	151	184	144	244	96	169	288	855
157.041	0	907	146	196	250	258	342	143	151	187	147	247	96	170	291	859
157.164	0	905	149	199	250	262	345	144	152	189	149	251	99	170	294	856
157.286	0	906	156	202	252	265	348	145	153	192	151	255	100	172	298	866
157.409	0	913	159	205	254	269	351	148	153	193	153	260	101	173	301	861
157.532	0	915	153	206	250	266	345	145	159	189	149	251	97	173	293	864
157.655	0	907	146	193	247	256	328	143	161	190	146	243	94	173	289	861
157.778	0	903	147	193	250	257	333	145	157	186	146	244	95	172	290	864
157.901	0	913	147	193	252	256	337	146	151	184	145	244	95	171	291	858
158.024	0	915	149	195	252	259	340	147	153	186	148	248	96	172	293	863
158.147	0	911	153	198	255	264	343	146	153	188	150	251	97	172	296	862
158.269	0	915	157	201	255	267	347	146	154	190	151	256	99	172	299	869
158.392	0	912	160	203	258	272	350	148	154	193	153	259	101	175	302	870
158.515	0	920	155	203	252	265	340	147	159	188	150	249	97	175	295	869
158.638	0	912	149	192	253	256	328	146	162	189	147	244	95	173	293	862
158.761	0	915	150	194	253	258	334	148	158	186	146	245	96	174	294	867
158.884	0	908	150	194	252	257	337	145	153	183	147	246	96	172	294	867
159.007	0	918	153	197	254	262	340	149	153	186	149	249	98	173	297	863
159.13	0	913	156	200	257	263	343	147	154	188	151	254	98	173	299	865
159.252	0	915	160	203	259	268	346	146	153	191	152	257	100	175	302	871
159.375	0	902	167	205	260	270	349	150	155	193	154	262	102	176	306	874
159.498	0	920	160	209	253	270	346	150	160	191	151	254	98	177	299	865
159.621	0	921	151	193	251	255	327	146	162	188	147	246	95	174	294	865
159.744	0	917	151	193	250	256	328	145	160	189	146	245	97	175	295	877
159.867	0	908	150	193	253	256	331	147	157	185	146	245	96	174	296	866
159.99	0	914	152	195	253	256	339	146	153	184	148	249	97	174	298	866
160.113	0	918	155	198	254	259	341	147	154	186	149	253	98	175	300	866
160.236	0	917	157	201	256	263	345	146	154	189	151	256	100	175	303	872
160.358	0	916	162	204	259	265	347	147	154	193	153	260	101	177	306	872
160.481	0	907	164	210	261	272	354	147	155	193	155	263	100	178	307	867
160.604	0	905	154	198	253	256	331	146	163	190	149	249	96	178	297	871
160.727	0	908	152	194	252	254	327	145	162	190	147	247	97	176	300	857
160.85	0	889	151	196	253	255	334	144	158	186	146	247	95	177	302	875
160.973	0	859	149	197	254	255	338	143	155	184	148	249	98	176	301	869
161.096	0	791	152	200	258	259	341	145	154	186	150	253	99	174	300	863
161.219	0	789	155	202	260	263	344	145	152	188	151	256	100	171	306	846
161.341	0	839	156	207	261	268	347	146	153	191	153	259	100	171	310	860
161.464	0	860	156	211	264	278	351	147	155	191	154	261	101	171	306	873
161.587	0	865	146	200	258	264	335	145	158	186	147	250	98	171	289	860
161.71	0	886	144	195	259	262	327	142	160	190	146	248	97	172	295	852
161.833	0	896	144	196	259	267	333	143	156	186	145	249	97	170	291	863
161.956	0	875	148	195	261	268	338	143	151	183	147	251	97	169	292	863
162.079	0	882	152	199	262	268	341	145	151	186	150	255	100	170	297	878
162.202	0	894	156	202	260	275	346	143	151	190	152	257	101	174	300	864
162.324	0	900	160	204	264	281	348	147	153	191	152	262	101	172	303	870
162.447	0	881	166	211	265	281	352	149	152	190	154	262	100	169	316	875
162.57	0	896	155	198	256	264	334	145	155	187	149	249	97	171	297	882
162.693	0	893	152	196	255	257	331	143	154	186	148	248	97	175	290	838
162.816	0	905	154	193	253	256	337	143	150	182	147	248	96	173	289	854
162.939	0	870	159	198	252	257	338	143	150	184	148	249	97	174	293	854
163.062	0	834	159	201	255	260	342	144	150	188	150	253	100	174	296	846
163.185	0	856	160	204	259	261	346	144	151	190	153	257	101	175	299	844
163.308	0	876	164	209	259	265	349	144	151	193	155	262	103	176	302	861
163.43	0	898	168	210	261	270	352	146	152	195	157	264	104	178	306	872
163.553	0	924	168	218	253	270	350	147	157	195	155	258	102	178	301	892
163.676	0	917	157	198	249	253	330	143	159	191	149	248	97	175	293	868
163.799	0	912	153	197	248	253	336	142	154	187	148	247	97	175	292	859
163.922	0	905	157	201	244	252	339	142	150	185	147	246	98	174	292	859
164.045	0	912	155	201	248	253	343	143	149	188	148	249	98	174	292	867
164.168	0	904	157	205	249	256	346	143	150	192	151	252	101	174	295	860
164.291	0	906	164	207	249	259	351	143	150	194	153	256	101	174	299	863
164.413	0	906	167	215	251	263	353	143	151	196	157	261	103	175	303	867
164.536	0	909	167	220	254	271	357	144	151	197	157	263	104	175	302	868
164.659	0	904	155	206	245	255	344	141	155	192	149	250	99	173	289	855
164.782	0	901	156	199	240	250	338	141	153	190	148	246	100	172	289	863
164.905	0	910	153	202	240	249	343	139	149	187	147	246	98	170	289	856
165.028	0	915	151	202	240	250	343	138	147	188	147	247	99	170	289	853
165.151	0	907	155	205	243	251	348	140	148	191	149	251	99	169	291	848
165.274	0	902	157	209	245	254	350	140	148	194	152	254	102	169	294	845
165.396	0	902	161	212	248	258	353	141	150	196	154	258	102	172	296	856
165.519	0	911	161	218	246	265	358	141	150	196	154	259	102	171	293	849
165.642	0	903	149	204	239	248	335	136	156	195	147	247	97	170	284	850
165.765	0	894	148	203	237	246	342	137	147	187	146	246	98	169	284	841
165.888	0	902	148	204	235	246	344	136	147	188	145	245	98	167	283	849
166.011	0	908	150	203	238	246	345	136	147	190	146	246	98	166	285	840
166.134	0	905	153	206	239	251	349	136	147	193	148	250	100	166	288	844
166.257	0	889	162	212	237	253	351	139	147	195	150	255	102	168	293	839
166.38	0	904	162	214	243	259	354	139	148	198	153	258	103	168	296	850
166.502	0	904	156	218	240	260	356	137	149	194	150	253	101	169	287	839
166.625	0	905	146	201	234	245	338	135	150	191	143	243	97	167	281	841
166.748	11	898	147	202	231	245	343	135	145	188	144	243	97	165	281	837
166.871	0	898	146	202	230	241	343	134	145	188	143	243	98	165	281	841
166.994	0	890	149	203	234	244	345	134	145	191	145	247	99	165	284	839
167.117	0	913	153	208	234	250	349	135	145	193	147	250	100	165	288	837
167.24	0	895	158	211	239	253	351	135	147	196	150	255	100	166	292	839
167.363	0	900	162	215	242	257	354	139	147	198	152	259	103	167	295	842
167.485	0	888	153	215	234	254	354	137	147	193	147	250	98	166	285	837
167.608	0	904	147	201	231	243	338	134	149	192	143	243	96	165	281	834
167.731	0	894	145	202	232	243	343	134	145	188	143	243	97	165	281	833
167.854	0	900	145	202	233	243	343	132	144	189	143	244	98	164	282	834
167.977	0	886	151	203	234	246	346	134	144	192	144	248	99	165	286	840
168.1	0	893	155	209	236	251	349	135	146	194	148	252	100	164	289	837
168.223	0	905	157	213	239	253	352	136	147	198	151	256	102	167	292	836
168.346	0	902	161	218	243	258	355	137	147	199	152	261	103	168	297	834
168.468	0	890	158	221	238	261	357	138	147	196	150	256	100	169	289	835
168.591	0	895	149	202	236	245	335	137	155	197	146	246	99	168	283	834
168.714	0	889	153	204	233	247	344	134	146	190	145	246	98	167	287	833
168.837	0	897	150	203	235	246	344	135	145	190	145	247	99	167	285	837
168.96	0	893	152	204	236	248	346	136	145	192	146	250	100	167	288	836
169.083	0	891	155	209	238	253	350	137	147	195	149	254	101	168	291	835
169.206	0	894	160	212	242	257	351	139	147	196	152	257	102	169	296	842
169.329	0	905	159	218	243	261	356	139	148	196	150	257	103	170	291	840
169.452	0	896	150	202	238	245	337	136	150	192	144	246	98	169	286	840
169.574	0	891	152	201	237	248	344	136	146	189	145	247	99	169	288	839
169.697	0	896	154	205	237	248	344	137	146	189	146	247	100	167	288	844
169.82	0	907	155	204	241	250	346	136	146	192	147	251	100	168	289	834
169.943	0	898	161	208	240	254	349	136	146	194	149	254	101	168	294	840
170.066	0	895	164	210	244	257	351	139	148	197	152	258	102	170	298	841
170.189	0	896	156	212	242	254	347	139	151	194	148	251	102	169	287	845
170.312	0	904	151	198	240	245	335	135	149	191	143	245	97	167	285	836
170.435	0	898	150	200	238	246	341	136	145	187	143	245	97	168	286	844
170.557	0	891	150	200	242	245	341	135	146	188	144	245	98	168	287	835
170.68	0	895	153	202	242	249	344	137	145	190	145	250	100	168	290	845
170.803	0	906	157	206	243	252	347	137	146	194	148	253	101	168	292	839
170.926	0	900	160	209	245	256	350	140	146	196	150	258	102	170	296	846
171.049	0	894	154	213	244	257	352	139	148	191	149	252	100	170	289	842
171.172	0	892	151	196	236	246	330	136	153	194	144	244	97	168	285	846
171.295	0	902	150	199	239	246	339	136	144	185	142	244	96	168	285	836
171.418	0	902	149	198	240	244	339	137	144	186	143	243	96	168	284	840
171.54	0	893	152	200	243	249	341	135	144	189	144	247	98	167	287	840
171.663	0	898	156	203	244	254	345	137	146	192	147	251	100	168	291	845
171.786	0	902	158	208	248	256	349	139	146	194	149	255	102	168	294	839
171.909	0	912	163	210	251	258	351	140	147	196	151	259	101	170	298	849
172.032	0	892	170	217	252	265	355	141	149	198	154	263	103	171	301	838
172.155	0	902	156	207	246	253	342	139	151	192	148	251	99	171	285	848
172.278	0	895	152	196	245	247	335	139	150	191	145	246	97	170	288	839
172.401	0	914	153	198	243	249	335	138	150	191	145	246	97	170	289	845
172.524	0	896	153	198	245	251	340	139	147	188	146	247	98	170	291	842
172.646	0	903	156	201	248	253	344	140	147	191	149	252	100	169	294	848
172.769	0	896	164	204	252	259	347	140	147	194	150	256	102	171	297	853
172.892	0	908	166	211	254	262	350	143	148	196	153	261	102	172	302	850
173.015	0	903	168	211	258	267	353	143	150	199	155	265	103	174	305	851
173.138	0	905	160	211	251	261	347	144	154	195	150	256	101	174	295	851
173.261	0	896	158	196	250	252	336	142	151	191	147	250	98	173	294	851
173.384	0	909	157	200	250	253	338	142	152	192	147	251	99	173	296	849
173.507	0	903	157	199	252	251	342	141	149	188	149	251	99	173	296	848
173.629	0	910	159	203	256	256	344	143	148	192	151	255	101	173	299	854
173.752	0	902	163	206	255	261	348	141	148	194	151	259	102	175	302	857
173.875	0	904	167	207	258	264	350	144	150	197	154	263	103	175	306	853
173.998	0	909	162	208	254	260	345	144	154	194	151	255	100	175	297	851
174.121	0	902	158	196	249	251	330	140	156	193	147	249	99	174	295	854
174.244	0	899	156	198	252	254	340	139	147	187	147	249	97	173	295	853
174.367	0	903	155	197	251	252	339	141	148	187	147	249	98	173	296	850
174.49	0	909	158	200	251	256	343	139	148	191	149	252	100	174	297	854
174.612	0	905	160	203	253	259	345	142	149	193	151	257	102	173	300	858
174.735	0	902	164	206	257	262	349	141	149	194	153	261	102	175	303	855
174.858	0	906	165	211	256	267	353	143	150	195	153	261	101	176	302	854
174.981	0	896	155	195	248	251	331	140	156	193	146	248	97	173	291	852
175.104	0	902	153	193	248	248	330	139	155	193	145	247	96	173	291	853
175.227	0	893	157	194	247	249	338	139	146	185	144	246	96	172	292	855
175.35	0	898	154	194	249	250	339	140	146	186	147	248	98	171	292	848
175.473	0	904	156	200	253	254	342	142	148	190	149	253	99	172	295	852
175.596	0	907	159	202	254	258	346	140	147	193	150	256	101	173	298	856
175.718	0	905	163	206	256	262	348	141	147	195	152	260	101	174	300	857
175.841	0	894	162	210	254	266	352	144	149	193	152	258	100	175	298	850
175.964	0	900	150	194	248	248	330	141	155	191	147	247	97	173	288	858
176.087	0	906	149	194	249	250	332	141	151	188	145	246	96	172	290	849
176.21	0	898	149	194	250	250	337	139	145	184	145	246	96	171	290	853
176.333	0	886	151	195	251	253	339	139	147	186	146	249	97	171	292	850
176.456	0	899	154	198	255	256	343	140	146	190	149	253	99	171	295	858
176.579	0	903	158	202	254	260	346	141	148	193	150	257	101	172	298	851
176.701	0	900	162	204	259	263	348	144	148	196	152	261	101	174	302	860
176.824	0	889	157	209	255	264	350	142	149	190	151	257	99	176	297	851
176.947	0	900	150	193	251	251	328	141	156	192	147	247	97	173	291	859
177.07	0	903	150	195	251	251	338	140	147	185	147	248	98	172	293	853
177.193	0	895	150	195	252	252	338	141	147	186	146	248	97	173	294	857
177.316	0	892	153	196	254	255	341	143	149	188	149	252	99	173	297	854
177.439	0	894	156	200	257	261	343	143	148	191	151	256	100	173	300	866
177.562	0	903	160	204	260	262	347	143	149	194	153	260	102	175	302	858
177.684	0	901	164	207	263	268	350	143	150	195	155	263	102	175	306	863
177.807	0	892	155	202	253	260	342	142	155	190	151	253	98	175	296	858
177.93	0	893	149	193	252	252	327	143	157	191	147	247	98	173	295	863
178.053	0	896	150	196	254	252	337	142	148	184	146	248	98	173	296	855
178.176	0	901	149	194	254	253	339	143	148	186	148	249	98	173	297	860
178.299	0	891	152	197	257	258	342	143	149	189	150	253	99	173	300	860
178.422	0	897	156	202	258	259	345	144	150	192	152	257	101	174	303	865
178.545	0	898	160	204	259	265	348	146	150	194	154	261	104	175	305	866
178.668	0	909	166	209	262	267	350	147	150	197	157	266	102	176	310	870
178.79	0	894	161	213	259	271	355	147	152	193	156	262	102	178	304	862
178.913	0	898	149	194	250	252	330	145	159	193	149	250	98	175	295	867
179.036	0	888	148	196	253	252	335	143	154	190	147	250	97	175	297	863
179.159	0	899	148	196	251	250	334	142	154	189	147	250	97	175	296	859
179.282	0	890	149	197	255	252	341	142	150	189	150	252	99	175	297	861
179.405	0	897	153	201	256	258	346	143	150	191	152	256	101	175	300	864
179.528	0	890	157	205	257	263	348	145	150	194	154	261	101	176	303	868
179.651	0	901	161	209	261	262	351	148	152	197	156	265	103	177	306	861
179.773	0	902	166	213	263	269	353	146	153	198	159	269	105	179	311	864
179.896	0	898	164	220	261	274	358	148	153	196	159	266	105	180	305	863
180.019	0	884	155	197	252	252	334	144	160	194	150	252	98	177	297	866
180.142	0	896	151	200	252	253	337	144	154	191	149	252	99	177	297	858
180.265	0	903	148	200	254	254	342	144	151	187	150	252	99	177	297	860
180.388	0	899	151	201	257	256	343	143	150	190	151	255	100	176	299	866
180.511	0	893	154	205	260	258	347	145	150	193	153	259	102	177	302	863
180.634	0	899	158	208	259	263	350	145	152	196	155	263	103	179	305	862
180.756	0	899	164	213	262	266	352	147	153	198	158	268	104	181	308	863
180.879	0	900	168	217	269	269	355	149	154	200	161	272	105	184	313	869
181.002	0	896	164	223	264	274	359	148	154	198	160	268	103	184	307	868
181.125	0	884	153	201	256	256	335	144	160	195	152	256	102	182	298	860
181.248	0	899	154	204	259	257	337	146	161	199	153	257	101	183	302	869
181.371	0	906	154	206	258	258	345	145	152	191	152	257	102	182	303	867
181.494	0	899	156	205	262	258	347	146	152	193	154	259	102	182	306	868
181.617	0	892	161	210	264	264	350	144	153	196	157	265	103	183	310	865
181.74	0	902	166	214	265	267	352	148	154	199	160	269	105	185	315	872
181.862	0	908	170	219	270	271	356	149	154	202	162	273	108	186	319	868
181.985	0	906	177	223	276	275	358	150	155	203	165	277	108	188	325	876
182.108	0	891	168	227	267	274	356	151	160	202	161	270	106	187	313	866
182.231	0	904	158	206	262	257	337	148	163	198	155	259	102	184	306	874
182.354	0	907	160	206	263	260	338	146	162	200	154	259	102	184	310	868
182.477	0	903	161	208	263	258	341	147	157	196	153	260	102	184	310	874
182.6	0	898	161	209	264	262	349	146	154	194	157	263	104	184	312	866
182.723	0	906	165	213	267	268	352	148	154	198	158	268	106	185	315	878
182.845	0	913	170	217	272	271	355	151	155	200	161	272	107	186	319	869
182.968	0	910	174	221	276	275	357	151	155	203	164	276	107	189	324	877
183.091	0	908	180	226	279	277	359	153	157	205	167	280	112	191	330	879
183.214	0	903	181	235	277	285	365	156	158	204	167	279	111	191	326	882
183.337	0	903	165	212	266	264	342	147	164	202	157	264	104	188	310	870
183.46	0	915	162	208	268	263	339	147	163	201	155	262	103	187	312	874
183.583	0	900	164	211	266	262	341	149	163	200	156	261	103	187	312	872
183.706	0	906	164	211	267	263	349	150	154	195	157	264	105	186	313	876
183.828	0	901	166	215	271	267	352	151	154	199	159	268	106	187	316	875
183.951	0	919	170	217	273	271	355	150	155	199	161	272	107	188	319	876
184.074	0	905	174	222	279	274	358	151	158	203	164	275	107	189	323	873
184.197	0	911	181	227	281	278	360	154	157	204	168	281	110	192	328	880
184.32	0	907	188	232	284	283	362	155	157	208	170	285	113	194	334	884
184.443	0	911	177	233	274	281	360	155	161	206	165	276	108	194	319	876
184.566	0	903	166	210	268	263	341	149	165	203	158	264	104	189	310	873
184.689	0	909	164	212	269	265	343	151	164	203	158	265	104	189	312	877
184.812	0	901	163	214	270	264	345	150	159	200	157	264	104	189	311	876
184.934	0	914	165	215	273	267	349	152	160	202	160	268	105	189	314	871
185.057	0	906	171	217	275	271	355	153	156	201	162	273	107	190	317	873
185.18	0	910	174	222	277	275	357	151	156	203	164	276	109	191	322	880
185.303	0	908	179	225	279	278	359	152	156	205	166	280	110	193	326	881
185.426	0	911	185	229	284	283	362	156	157	207	169	283	111	195	331	879
185.549	0	911	175	233	275	281	359	152	163	206	164	275	108	193	317	876
185.672	0	903	168	212	273	263	341	150	165	204	157	265	105	190	313	878
185.795	0	906	169	217	272	266	349	151	159	201	158	267	105	190	316	879
185.917	0	910	167	214	271	266	348	149	160	201	158	266	104	190	315	870
186.04	0	914	169	216	274	268	354	153	156	200	160	269	106	190	318	878
186.163	0	913	173	220	279	269	357	153	157	203	163	274	107	192	322	882
186.286	0	911	177	224	281	276	359	152	157	204	163	278	108	193	327	881
186.409	0	915	182	227	284	279	361	155	158	205	167	281	111	195	332	879
186.532	0	913	185	237	284	287	365	157	159	206	169	283	112	196	333	886
186.655	0	916	169	219	272	269	348	151	165	205	159	268	105	193	314	882
186.778	0	909	167	209	270	265	342	149	165	204	157	265	103	192	316	881
186.9	0	904	164	214	274	266	343	150	164	204	157	264	103	192	316	874
187.023	0	912	164	214	274	265	347	151	160	201	157	265	105	190	318	879
187.146	0	918	168	217	275	268	355	152	156	199	160	269	106	190	320	882
187.269	0	915	172	221	278	270	357	152	156	202	161	273	107	191	324	884
187.392	0	902	178	221	280	275	358	153	157	205	164	277	109	192	328	881
187.515	0	918	183	228	284	279	360	153	158	206	167	281	110	194	333	892
187.638	0	924	179	234	280	285	366	154	158	204	166	279	109	194	326	880
187.761	0	914	165	212	269	264	342	149	164	204	156	263	103	191	313	882
187.884	0	905	162	212	271	263	342	149	164	203	156	262	103	191	314	878
188.006	0	914	162	212	269	264	341	148	164	203	155	261	104	191	314	885
188.129	0	916	162	212	273	265	351	148	156	196	156	264	105	191	315	876
188.252	0	915	166	215	276	267	353	151	156	199	157	267	105	192	318	883
188.375	0	908	170	219	275	272	356	151	155	201	161	272	106	193	320	878
188.498	0	914	174	222	279	275	358	153	157	204	162	276	108	194	324	890
188.621	0	922	179	225	285	276	361	154	157	206	165	280	111	195	329	882
188.744	0	914	179	233	283	285	366	154	157	205	166	279	109	196	327	885
188.867	0	907	166	212	270	265	343	149	165	204	157	263	102	193	312	882
188.989	0	909	162	210	271	265	341	148	164	202	156	262	103	192	312	886
189.112	0	914	162	212	270	263	342	148	163	203	154	262	103	190	314	876
189.235	0	915	162	211	272	263	346	149	160	199	155	263	103	191	315	882
189.358	0	911	167	213	274	267	352	152	156	198	158	267	105	190	318	884
189.481	0	912	172	217	277	271	356	151	156	201	160	271	106	191	321	887
189.604	0	919	173	219	280	275	358	154	156	203	162	275	108	193	323	881
189.727	0	924	178	223	282	278	361	152	158	205	164	278	107	195	327	886
189.85	0	912	172	227	277	278	357	153	162	205	162	271	106	195	317	882
189.972	0	912	162	209	269	265	340	148	165	202	156	261	102	193	309	885
190.095	0	916	162	210	271	265	346	149	160	199	155	262	103	193	312	878
190.218	0	923	161	210	273	265	345	147	160	199	155	262	102	192	312	883
190.341	0	911	163	211	274	266	351	150	156	197	157	265	103	192	313	877
190.464	0	918	166	214	277	271	355	150	156	200	160	269	105	192	316	884
190.587	0	911	171	217	277	272	357	152	155	202	161	273	107	193	318	885
190.71	0	928	174	221	281	275	360	154	156	204	163	277	107	195	323	880
190.833	0	912	179	227	283	282	362	153	157	206	167	280	109	197	326	878
190.956	0	915	165	220	271	272	352	149	162	201	159	267	105	195	308	883
191.078	0	907	160	207	269	263	339	149	163	202	155	260	101	193	308	880
191.201	0	921	159	208	269	265	341	149	163	202	155	259	101	192	309	874
191.324	0	910	158	208	269	263	340	149	163	203	155	260	101	191	310	877
191.447	0	915	163	209	274	267	351	148	156	196	156	264	104	190	313	880
191.57	0	909	168	214	275	270	354	150	155	199	159	268	105	190	316	887
191.693	0	925	169	216	277	272	356	153	156	202	162	271	105	193	319	879
191.816	0	916	173	220	278	276	358	154	156	204	163	276	106	194	324	881
191.939	0	917	169	225	274	279	359	153	161	205	162	272	106	193	317	889
192.061	0	908	160	203	264	262	339	147	163	201	154	258	100	192	307	882
192.184	0	915	159	207	266	261	339	147	163	202	154	258	101	191	310	877
192.307	0	920	157	207	266	261	344	147	159	198	154	257	100	189	309	875
192.43	0	916	158	207	269	262	349	148	154	195	155	259	102	190	310	884
192.553	0	909	160	210	270	265	352	149	154	198	156	264	103	191	312	870
192.676	0	910	164	213	274	268	355	149	155	200	157	267	104	193	314	869
192.799	0	921	167	216	274	271	357	150	157	203	161	270	104	192	318	875
192.922	0	910	164	220	268	274	355	148	161	203	157	266	104	192	311	879
193.044	0	903	157	205	263	259	339	145	162	200	152	256	100	190	309	880
193.167	0	915	156	205	265	261	343	145	159	198	152	255	100	188	310	872
193.29	0	914	153	205	263	259	343	147	159	196	152	255	100	187	308	873
193.413	0	914	155	205	266	261	348	146	155	195	153	259	102	187	311	876
193.536	0	912	159	208	269	264	352	147	154	197	155	263	103	188	315	875
193.659	0	918	162	210	273	268	355	148	155	200	157	266	104	189	316	874
193.782	0	907	159	210	261	264	349	146	159	197	153	257	101	188	307	880
193.905	0	923	153	198	257	254	333	143	161	198	149	251	98	185	306	880
194.028	0	914	150	200	258	255	340	142	156	194	149	252	98	185	306	875
194.15	0	908	149	199	259	255	338	143	157	194	149	251	99	184	305	869
194.273	0	917	152	201	263	257	347	144	153	193	151	255	100	183	306	879
194.396	0	920	155	204	265	260	349	145	152	195	152	258	102	185	308	871
194.519	0	916	159	208	267	263	352	147	153	198	154	262	102	185	312	879
194.642	0	912	156	209	261	268	354	145	154	195	152	257	100	185	307	872
194.765	0	902	149	196	252	252	331	140	159	195	147	247	97	182	300	884
194.888	0	919	145	196	254	252	332	139	159	195	144	245	96	181	297	862
195.011	0	911	143	194	252	252	335	139	154	190	145	245	96	180	297	871
195.133	0	901	145	196	256	253	342	142	150	189	147	247	97	179	298	863
195.256	0	906	147	199	257	255	345	141	150	191	147	249	99	179	299	873
195.379	0	917	151	201	259	258	348	143	150	194	149	254	99	180	300	864
195.502	0	908	150	207	254	264	352	140	149	193	148	252	98	180	298	869
195.625	0	900	139	194	247	249	330	139	157	193	143	241	95	178	288	863
195.748	0	904	137	192	246	247	337	137	149	186	142	241	95	177	288	868
195.871	0	900	142	192	247	245	337	136	146	186	141	239	94	175	289	859
195.994	0	909	140	193	248	247	339	138	146	186	143	241	95	174	289	861
196.116	0	901	141	195	248	250	343	140	147	190	144	245	96	174	291	860
196.239	0	904	144	199	250	256	347	141	148	192	146	247	97	175	292	866
196.362	0	907	134	193	244	248	339	135	147	184	140	237	93	173	284	850
196.485	0	908	132	188	242	242	330	135	149	187	139	235	92	172	283	856
196.608	0	900	133	189	240	244	337	134	145	184	139	235	92	171	283	853
196.731	0	903	134	189	242	244	337	135	145	184	140	236	93	171	283	857
196.854	0	894	137	192	245	246	341	136	145	187	140	241	95	170	286	854
196.977	0	916	140	193	245	253	343	135	145	190	143	244	96	171	289	857
197.1	0	895	134	196	241	249	343	136	146	184	141	237	93	170	280	852
197.222	0	900	127	185	237	238	331	133	145	179	137	231	91	169	278	852
197.345	0	891	128	185	238	239	332	131	144	180	136	231	91	167	279	848
197.468	0	903	129	185	237	239	332	134	144	180	136	231	92	166	279	844
197.591	0	893	131	187	242	242	337	134	144	184	138	234	91	166	281	846
197.714	0	900	135	192	242	246	341	134	143	186	140	239	94	167	284	851
197.837	0	894	138	193	244	251	343	135	144	190	142	243	96	167	286	853
197.96	0	903	133	197	237	248	342	136	146	184	140	236	92	167	281	846
198.083	0	899	126	184	235	237	326	133	149	183	136	229	90	166	277	845
198.205	0	899	128	183	235	240	330	133	144	179	135	230	91	165	278	854
198.328	0	890	128	184	237	239	331	133	143	180	136	230	91	165	280	847
198.451	0	894	132	185	239	242	335	135	144	183	137	234	92	165	281	844
198.574	0	902	134	190	243	246	339	134	144	186	140	239	94	164	284	846
198.697	0	896	142	193	242	250	343	135	144	189	143	243	96	166	287	853
198.82	0	898	143	200	245	258	347	138	145	190	144	246	97	168	289	854
198.943	0	896	132	190	237	243	336	135	147	182	139	234	92	166	281	846
199.066	0	895	130	184	237	240	331	134	145	180	138	233	92	166	281	845
199.188	0	903	132	186	238	242	333	132	144	180	138	232	92	165	281	849
199.311	0	894	133	186	239	241	333	136	142	181	138	235	91	165	281	849
199.434	0	888	136	189	239	246	337	135	144	185	141	238	94	165	285	844
199.557	0	899	139	193	242	249	341	136	145	188	142	242	95	166	288	854
199.68	0	902	138	197	242	251	344	136	145	185	141	240	95	167	284	844
199.803	0	894	129	184	236	239	326	133	148	183	136	231	91	166	280	850
199.926	0	889	130	185	235	239	333	133	144	179	137	230	91	165	281	841
200.049	0	892	131	186	235	238	333	131	143	181	137	231	92	165	280	848
200.172	0	898	133	188	235	242	337	133	143	185	138	235	94	164	282	842
200.294	0	895	136	192	236	247	341	132	143	187	140	239	95	165	285	848
200.417	0	889	140	196	238	250	344	134	145	190	143	243	96	166	289	842
200.54	0	892	142	203	240	255	350	135	145	190	144	246	97	168	289	853
200.663	0	899	133	190	229	240	336	130	144	182	138	232	92	165	281	841
200.786	0	897	129	186	227	239	332	130	143	180	136	231	91	164	281	844
200.909	0	888	130	188	230	236	334	131	144	181	136	230	92	163	279	838
201.032	0	891	131	188	232	237	336	131	143	183	138	233	93	163	281	843
201.155	0	883	135	192	232	243	341	130	142	187	139	239	95	162	283	840
201.277	0	905	137	197	235	246	344	129	142	190	141	243	95	164	286	839
201.4	0	884	141	201	236	251	348	133	144	193	144	247	97	166	290	838
201.523	0	892	140	207	234	254	352	133	145	190	143	244	98	167	286	842
201.646	0	879	131	190	227	239	335	131	143	184	138	233	92	165	280	842
201.769	0	893	131	190	230	239	336	129	142	183	137	234	93	165	281	834
201.892	0	887	131	191	228	238	337	129	143	184	137	234	93	163	281	835
202.015	0	891	134	192	232	241	340	131	142	186	139	237	95	163	284	840
202.138	0	888	138	196	233	246	345	128	142	189	141	241	96	163	287	841
202.26	0	892	142	199	235	252	348	131	144	192	143	245	97	165	290	839
202.383	0	892	136	199	230	246	346	132	144	185	140	237	95	166	280	833
202.506	1	891	133	188	230	236	335	131	143	182	137	232	93	166	279	832
202.629	0	888	132	192	230	239	339	130	143	184	137	234	93	165	280	826
202.752	0	882	133	190	229	240	339	129	143	184	139	235	93	165	280	830
202.875	0	891	136	194	231	244	343	132	143	188	140	239	95	165	284	837
202.998	0	898	141	199	234	247	346	131	144	191	142	244	98	165	286	837
203.121	0	892	143	205	234	256	352	133	144	192	144	248	98	166	288	839
203.244	0	878	133	192	228	240	339	130	144	183	138	236	93	166	277	833
203.366	0	894	131	189	229	239	335	130	144	182	137	233	93	164	278	838
203.489	0	899	132	191	228	239	337	128	142	183	136	234	94	165	279	829
203.612	0	893	133	190	230	241	339	130	142	185	138	236	94	163	280	838
203.735	0	885	136	194	233	246	343	129	143	188	141	241	95	164	284	830
203.858	0	894	141	199	237	247	346	132	144	191	143	245	98	165	288	842
203.981	0	891	139	204	232	253	350	132	145	189	142	243	96	166	282	832
204.104	0	895	130	188	228	237	331	128	147	186	137	233	92	165	278	834
204.227	0	884	131	189	229	239	336	130	144	183	137	234	93	165	279	832
204.349	0	887	133	189	229	239	337	132	142	183	137	234	93	164	280	836
204.472	0	882	136	192	234	244	340	130	143	186	138	237	95	164	282	833
204.595	0	902	140	196	236	247	344	131	143	189	141	242	97	165	284	838
204.718	0	884	141	201	237	253	350	131	144	189	142	243	97	165	285	832
204.841	0	891	131	190	230	241	336	131	143	182	138	233	93	165	278	835
204.964	0	888	132	189	231	240	336	130	143	182	136	233	93	164	280	834
205.087	0	895	135	191	233	240	337	131	142	182	137	233	94	164	279	832
205.21	0	889	136	190	233	244	339	130	143	185	138	236	95	163	281	833
205.332	0	896	139	195	237	250	343	131	143	188	140	241	96	164	285	838
205.455	0	885	141	199	237	253	349	132	145	188	140	241	96	165	283	840
205.578	0	892	131	187	230	239	334	131	143	179	136	230	92	163	276	832
205.701	0	899	133	187	232	239	335	131	143	180	136	231	92	164	279	835
205.824	0	893	134	188	234	239	335	131	142	180	137	232	92	162	278	836
205.947	0	892	136	190	233	244	337	130	141	184	136	235	93	163	280	837
206.07	0	887	139	193	236	248	343	131	142	187	139	239	96	163	284	836
206.193	0	893	142	197	239	250	346	133	143	189	142	243	97	165	288	841
206.316	0	905	147	202	245	255	348	135	144	191	145	248	99	167	291	839
206.438	0	899	153	205	250	259	351	137	145	194	147	253	101	170	295	845
206.561	0	886	150	210	246	262	355	139	147	190	147	249	98	170	290	836
206.684	0	897	139	189	239	244	328	136	154	188	139	235	94	167	281	844
206.807	0	902	138	191	239	246	336	134	144	182	138	235	94	166	282	834
206.93	0	900	138	190	240	246	336	134	144	182	139	234	93	167	282	843
207.053	0	890	140	191	244	248	341	136	144	185	141	238	95	166	286	837
207.176	0	900	144	196	244	253	344	138	146	188	143	243	97	167	290	849
207.299	0	907	149	200	249	258	347	137	145	191	145	248	99	169	291	838
207.421	0	903	153	203	254	261	350	139	146	193	148	252	99	171	296	846
207.544	0	903	159	208	256	266	353	142	148	196	150	256	102	172	301	843
207.667	0	893	148	205	246	257	345	140	152	191	145	245	97	171	289	850
207.79	0	900	143	191	245	249	333	139	150	187	141	239	94	170	287	838
207.913	0	906	143	195	247	249	339	139	147	183	142	238	94	170	288	845
208.036	0	894	144	193	248	250	340	138	146	186	143	239	94	169	289	841
208.159	0	902	147	197	250	255	343	140	147	188	145	245	98	170	292	849
208.282	0	897	150	200	252	257	346	139	147	191	146	248	100	170	294	848
208.404	0	913	154	203	254	262	349	140	146	193	147	251	99	172	297	847
208.527	0	896	156	210	255	266	354	143	149	193	149	253	100	174	297	847
208.65	0	902	143	196	246	250	336	137	152	187	141	240	95	172	285	849
208.773	0	894	142	194	245	249	340	138	146	183	140	241	95	172	288	854
208.896	0	897	142	194	245	250	339	136	147	183	141	241	96	171	288	848
209.019	0	893	144	195	249	250	341	136	147	186	143	243	97	172	290	852
209.142	0	899	147	199	250	254	345	139	147	188	144	248	99	172	293	853
209.265	0	890	152	203	252	257	348	139	146	193	146	251	101	174	297	856
209.388	0	896	155	206	254	261	352	140	147	194	149	255	102	175	300	853
209.51	0	907	159	208	257	265	354	143	148	197	152	260	104	177	305	853
209.633	0	898	151	211	248	260	349	139	152	193	147	249	100	176	293	860
209.756	0	896	143	194	245	249	335	136	150	188	142	241	96	174	291	851
209.879	0	900	144	195	247	248	339	139	146	183	142	241	96	174	291	849
210.002	0	900	144	196	248	250	340	138	146	185	143	241	97	173	292	848
210.125	0	901	147	198	250	254	343	139	146	189	144	245	99	173	296	852
210.248	0	902	151	202	249	257	348	138	146	192	146	251	101	175	298	854
210.371	0	887	156	205	254	260	350	139	147	194	148	255	101	176	302	853
210.493	0	907	161	210	258	264	353	141	148	196	152	259	104	178	306	858
210.616	0	913	164	218	258	271	357	143	148	198	154	263	105	180	307	857
210.739	0	897	149	204	248	255	343	140	152	192	145	247	98	178	293	852
210.862	0	894	145	197	248	251	337	140	152	190	144	244	98	178	293	845
210.985	0	901	146	199	249	252	342	139	147	186	144	245	98	180	291	847
211.108	0	904	147	198	253	253	342	137	147	187	145	247	98	181	292	840
211.231	0	899	151	202	255	256	346	140	146	190	147	250	100	182	295	850
211.354	0	892	154	206	256	262	350	140	148	193	149	255	100	184	299	847
211.476	0	897	159	209	258	264	352	143	149	195	151	258	102	185	302	855
211.599	0	904	162	217	260	269	357	143	149	196	152	260	102	186	302	848
211.722	0	900	151	202	250	256	344	141	149	187	145	247	96	184	292	851
211.845	0	898	148	198	253	255	343	141	148	187	146	247	97	183	294	852
211.968	0	898	150	201	255	256	344	142	147	187	145	246	99	182	294	856
212.091	0	906	151	202	255	256	345	143	148	189	146	248	100	182	295	844
212.214	0	906	154	205	257	262	349	140	148	193	149	253	101	183	298	855
212.337	0	897	158	209	259	265	351	142	149	195	151	258	102	185	302	852
212.46	0	900	163	213	264	268	355	145	149	197	153	263	103	186	305	859
212.582	0	908	167	220	266	275	359	146	149	199	155	265	106	187	308	853
212.705	0	908	154	210	256	262	347	142	155	194	149	252	99	186	294	854
212.828	0	899	149	198	255	256	333	143	157	195	146	247	98	185	293	850
212.951	0	903	151	202	256	257	344	141	149	187	146	247	99	184	294	858
213.074	0	895	150	201	258	257	344	143	149	188	147	249	99	184	295	854
213.197	0	912	155	204	262	260	348	143	149	191	148	252	100	184	297	853
213.32	0	901	157	208	264	264	351	144	149	194	150	256	101	185	300	852
213.443	0	906	161	212	265	268	353	145	150	196	153	261	103	186	304	858
213.565	0	900	166	215	267	274	357	147	151	199	155	265	105	188	307	862
213.688	0	904	159	218	262	270	356	146	152	193	152	257	101	187	297	854
213.811	0	905	148	199	256	257	334	143	159	194	146	247	98	184	291	852
213.934	0	904	152	201	259	258	344	144	150	187	146	248	99	184	294	859
214.057	0	898	152	201	259	257	344	143	149	187	146	248	99	183	294	857
214.18	0	902	153	203	260	261	347	146	149	189	149	251	99	183	296	850
214.303	0	912	156	208	262	265	350	143	150	193	151	255	100	185	299	854
214.426	0	909	159	210	266	268	352	145	150	195	152	259	103	185	301	860
214.548	0	903	164	212	270	272	355	146	150	198	153	263	103	188	304	860
214.671	0	903	157	216	262	269	355	147	151	193	151	256	100	186	296	853
214.794	0	905	150	201	258	256	334	144	159	193	147	247	99	185	293	853
214.917	0	907	152	203	261	258	344	144	150	187	147	248	99	184	294	854
215.04	0	904	151	203	260	259	343	143	149	188	146	249	98	184	294	853
215.163	0	899	154	203	266	262	347	143	150	191	149	251	100	184	297	852
215.286	0	907	158	208	266	265	350	146	150	192	151	256	101	185	300	858
215.409	0	913	160	211	266	269	353	146	150	195	152	261	103	185	301	857
215.532	0	907	163	218	267	276	358	147	151	195	153	261	102	186	301	860
215.654	0	896	150	202	259	258	336	144	159	194	147	247	96	184	291	849
215.777	0	909	149	199	260	257	342	143	150	185	146	247	98	184	293	860
215.9	0	909	150	201	260	257	343	142	149	186	146	246	97	183	292	851
216.023	0	906	150	202	263	259	343	145	148	187	147	248	98	182	294	858
216.146	0	897	155	203	265	262	348	145	149	190	149	252	99	183	298	853
216.269	0	912	158	208	266	266	350	146	150	193	151	256	102	185	301	862
216.392	0	914	164	211	267	269	354	146	151	196	153	260	103	186	304	856
216.515	0	909	162	215	264	273	356	146	151	193	151	257	99	185	301	864
216.637	0	901	150	198	260	258	332	145	158	192	146	244	97	183	292	856
216.76	0	906	150	199	260	257	341	144	150	184	146	245	96	183	294	862
216.883	0	913	151	200	262	257	341	144	148	185	145	245	97	182	294	851
217.006	0	910	152	201	262	262	343	143	148	187	148	249	98	183	296	859
217.129	0	906	156	205	265	265	347	144	149	191	149	254	100	184	299	859
217.252	0	907	160	207	270	267	350	145	150	193	152	257	100	184	301	863
217.375	0	908	163	214	269	273	354	147	150	193	153	259	102	185	302	857
217.498	0	916	155	201	260	260	342	144	150	185	147	247	96	182	294	860
217.62	0	904	151	199	260	259	339	146	149	185	147	246	97	183	294	859
217.743	0	906	152	200	261	258	341	146	150	185	146	245	96	182	293	857
217.866	0	902	152	199	264	258	342	144	148	186	147	248	98	184	294	848
217.989	0	913	155	203	266	264	346	145	148	190	149	251	98	183	297	858
218.112	0	904	159	205	268	266	349	147	150	191	151	255	100	184	300	855
218.235	0	909	154	208	260	266	344	145	154	189	149	249	100	182	290	857
218.358	0	903	147	196	259	256	332	142	153	186	145	242	94	182	288	850
218.481	0	920	148	196	262	258	339	142	149	182	144	243	95	181	291	853
218.604	0	905	148	198	262	259	339	144	148	183	146	243	96	181	290	848
218.726	0	905	151	199	264	261	343	145	149	186	147	247	97	181	292	856
218.849	0	900	156	204	264	263	347	146	148	189	148	252	98	181	295	855
218.972	0	917	157	207	265	267	349	146	149	192	151	256	99	182	298	853
219.095	0	905	161	211	267	275	352	146	149	194	154	259	100	184	300	853
219.218	0	907	151	206	258	263	341	144	155	188	147	246	96	182	288	855
219.341	0	898	146	195	259	256	333	143	152	186	145	242	94	181	288	852
219.464	0	907	148	196	259	256	338	144	149	183	145	242	94	181	289	850
219.587	0	908	149	196	259	258	338	144	148	183	146	244	95	180	290	852
219.709	0	915	152	199	263	260	343	143	148	186	148	249	97	180	292	855
219.832	0	907	157	203	263	264	346	144	148	189	151	252	98	180	296	858
219.955	0	908	158	206	265	268	348	145	149	192	152	257	100	182	298	854
220.078	0	912	162	210	270	270	352	147	149	194	155	261	101	184	303	854
220.201	0	916	162	214	267	276	356	147	150	192	155	258	101	184	298	860
220.324	0	908	149	198	258	258	334	145	153	187	148	245	96	181	290	856
220.447	0	906	150	198	260	259	335	146	153	187	147	246	95	182	293	849
220.57	0	914	149	199	262	258	339	144	150	184	148	246	96	182	292	851
220.692	0	909	151	200	264	259	342	144	148	186	149	249	97	182	295	862
220.815	0	901	156	202	264	264	347	144	149	189	151	253	99	181	297	859
220.938	0	910	159	204	265	265	349	147	150	192	152	256	100	183	300	855
221.061	0	908	154	206	260	263	343	145	155	189	151	248	98	182	292	855
221.184	0	909	149	195	257	256	337	143	150	181	148	244	96	181	291	858
221.307	0	905	149	197	259	258	340	143	148	183	148	244	96	181	293	855
221.43	0	909	149	198	260	256	339	144	148	184	148	246	97	180	294	854
221.553	0	908	153	201	262	259	344	147	148	188	150	251	99	181	296	853
221.676	0	911	156	204	264	263	348	146	148	191	152	255	100	182	299	857
221.798	0	908	160	207	265	266	349	144	149	194	154	258	100	182	303	859
221.921	0	912	162	214	266	273	355	146	150	192	155	259	100	184	302	857
222.044	0	904	152	198	255	257	336	143	154	186	149	246	97	182	292	859
222.167	0	917	150	197	258	256	338	144	148	182	148	245	96	182	292	858
222.29	0	907	149	196	258	254	339	143	148	183	147	245	96	182	293	855
222.413	0	903	151	198	259	257	340	143	149	185	148	248	98	181	293	847
222.536	0	911	153	201	261	260	345	145	148	188	152	253	99	182	296	854
222.659	0	915	157	206	266	262	347	147	149	191	153	256	101	183	299	851
222.781	0	909	161	208	265	267	351	145	149	193	154	259	102	185	302	859
222.904	0	901	162	213	266	273	355	147	152	193	155	259	100	185	301	850
223.027	0	909	150	198	257	255	335	145	154	187	149	247	96	184	291	858
223.15	0	911	150	197	257	256	339	145	149	184	148	246	97	183	292	849
223.273	0	905	150	197	259	257	340	146	149	184	148	246	97	183	292	856
223.396	0	897	153	198	263	258	342	144	149	186	150	249	98	183	294	850
223.519	0	909	156	202	265	261	345	147	150	189	152	253	100	182	296	861
223.642	0	912	160	205	265	267	348	146	149	191	154	258	102	183	299	855
223.764	0	910	165	208	268	272	351	147	149	194	155	261	102	185	303	863
223.887	0	901	159	212	265	269	350	149	151	189	154	253	100	185	297	855
224.01	0	910	153	196	259	257	334	144	155	188	150	248	97	183	293	865
224.133	0	914	154	199	263	259	341	146	150	185	151	249	98	183	295	858
224.256	0	906	155	198	263	257	341	146	150	185	150	249	98	182	296	863
224.379	0	904	157	200	267	262	343	146	150	188	153	254	99	183	299	862
224.502	0	912	160	205	269	265	347	148	151	192	154	258	101	184	302	873
224.625	0	922	164	208	271	270	350	147	151	193	155	261	103	185	305	865
224.748	0	911	161	211	266	269	351	148	151	189	153	257	100	185	300	868
224.87	0	906	152	196	262	257	329	147	158	190	150	248	98	183	295	867
224.993	0	909	153	197	263	258	339	148	151	183	151	248	98	183	296	871
225.116	0	919	154	197	264	258	340	147	150	185	150	250	98	183	297	861
225.239	0	915	155	199	266	263	342	147	150	188	152	254	99	182	299	868
225.362	0	910	158	203	270	265	346	149	151	191	154	258	101	184	301	862
225.485	0	909	162	207	271	268	349	149	151	193	157	261	103	186	303	865
225.608	0	914	164	210	274	272	351	148	152	195	158	266	104	190	305	852
225.731	0	918	170	213	274	278	355	151	153	197	160	269	105	191	310	860
225.853	0	904	162	209	267	269	347	150	158	193	156	257	101	190	298	857
225.976	0	904	154	196	265	259	331	147	160	192	151	250	99	188	296	864
226.099	0	910	153	199	264	260	340	146	152	184	152	251	99	187	297	853
226.222	0	917	153	198	268	260	340	146	151	186	152	251	99	186	297	860
226.345	0	901	159	200	269	262	344	150	151	189	155	256	101	187	300	861
226.468	0	910	162	206	269	267	347	150	152	192	157	259	103	187	303	864
226.591	0	906	164	208	271	271	351	151	152	194	158	263	105	190	304	860
226.714	0	917	167	211	275	273	352	153	153	196	159	267	104	192	307	863
226.836	0	900	162	215	270	275	349	152	158	195	158	260	102	192	300	858
226.959	0	909	155	199	266	260	331	149	161	194	153	251	99	190	295	863
227.082	0	905	154	201	268	263	342	146	153	187	153	252	101	189	297	861
227.205	0	916	154	200	265	262	341	148	152	186	152	251	99	187	297	862
227.328	0	907	158	201	268	265	344	149	153	189	155	254	101	188	298	857
227.451	0	911	159	206	269	267	348	151	152	192	156	259	103	189	302	867
227.574	0	905	163	208	272	271	351	150	153	194	158	262	104	188	303	867
227.697	0	915	155	204	264	263	340	146	156	190	152	250	98	186	295	864
227.82	0	909	152	196	261	258	334	146	155	188	150	248	99	185	295	864
227.942	0	913	153	198	264	259	340	147	150	185	150	248	99	183	295	868
228.065	0	903	155	198	264	258	341	146	150	186	151	250	100	183	296	868
228.188	0	923	158	202	263	264	345	146	150	189	153	253	101	183	299	860
228.311	0	912	160	205	269	265	348	147	151	191	155	257	102	184	301	861
228.434	0	914	162	209	268	270	351	149	151	193	156	260	104	185	303	866
228.557	11	902	153	202	259	261	341	144	155	189	151	249	99	183	291	859
228.68	0	917	150	193	256	256	331	144	153	185	148	245	97	182	291	858
228.803	0	909	149	197	259	256	337	144	150	183	149	244	98	181	291	854
228.925	0	913	150	196	259	256	338	143	149	183	149	246	98	181	291	860
229.048	0	904	153	199	262	260	342	145	148	187	150	250	99	181	294	860
229.171	0	907	156	202	265	262	345	145	150	189	152	254	101	182	297	856
229.294	0	912	160	205	266	268	348	146	150	192	154	257	103	182	300	857
229.417	0	914	163	209	269	269	350	149	151	194	157	261	104	184	303	864
229.54	0	902	158	212	265	268	351	148	152	190	154	255	101	185	296	862
229.663	0	907	151	194	260	256	332	144	155	186	150	246	98	183	291	854
229.786	0	918	151	197	259	259	337	144	151	184	149	247	98	182	292	856
229.908	0	914	152	196	260	257	337	146	150	183	149	247	99	181	294	866
230.031	0	906	155	198	264	259	340	146	149	186	151	250	100	181	295	860
230.154	0	912	157	201	265	263	344	149	150	188	152	254	101	183	298	859
230.277	0	909	162	203	268	267	346	148	151	191	155	258	102	183	300	858
230.4	0	914	161	208	264	270	348	147	151	187	153	255	102	183	296	863
230.523	0	911	151	195	260	256	331	144	153	187	148	247	98	183	292	857
230.646	0	915	151	196	260	259	337	146	150	183	150	248	99	181	294	856
230.769	0	912	151	197	262	258	337	145	152	184	151	247	98	182	294	854
230.892	0	912	155	198	265	261	341	147	150	187	152	252	101	182	296	859
231.014	0	913	157	202	266	264	344	147	150	190	152	255	102	184	298	858
231.137	0	906	161	204	268	267	347	147	151	192	155	260	103	184	300	857
231.26	0	907	159	208	265	270	350	148	152	189	155	257	102	185	296	859
231.383	0	918	151	192	258	256	326	146	159	190	151	246	98	184	291	857
231.506	0	910	152	195	261	258	331	145	154	186	149	246	98	183	292	860
231.629	0	905	152	195	261	256	336	145	150	183	151	247	98	182	292	852
231.752	0	913	153	196	263	259	339	146	150	186	152	251	100	182	294	862
231.875	0	919	155	200	263	264	343	146	150	188	153	254	102	183	297	853
231.997	0	913	158	203	267	265	346	148	150	190	155	257	102	184	299	862
232.12	0	906	161	207	269	269	348	148	152	193	158	262	104	185	302	856
232.243	0	916	166	210	270	276	351	150	153	196	161	266	105	188	306	869
232.366	0	913	157	210	264	269	343	146	157	191	155	255	101	186	294	852
232.489	0	913	153	193	261	257	332	145	156	188	151	248	98	186	292	857
232.612	0	906	153	197	261	259	333	147	156	187	152	248	98	185	293	847
232.735	0	910	153	197	261	260	337	147	152	185	152	248	99	184	292	860
232.858	0	921	155	200	265	261	342	148	150	187	153	253	101	184	294	849
232.98	0	911	157	203	268	265	345	147	151	191	154	257	101	186	296	853
233.103	0	908	161	206	269	267	348	151	152	192	157	260	101	188	297	847
233.226	0	910	166	212	268	272	353	151	152	193	158	261	103	189	297	854
233.349	0	910	155	200	261	260	332	147	160	192	151	249	98	188	287	840
233.472	0	915	154	196	261	259	334	145	155	188	152	248	97	186	289	845
233.595	0	904	154	198	264	259	340	147	151	184	152	247	98	186	288	842
233.718	0	910	155	199	264	259	340	146	150	187	152	249	98	186	289	846
233.841	0	904	158	202	264	264	345	146	149	189	153	253	101	186	292	843
233.964	0	916	161	205	267	266	348	147	150	191	155	256	100	189	293	843
234.086	0	903	163	210	269	271	352	149	151	194	157	259	102	190	296	838
234.209	0	906	155	205	259	264	341	147	156	190	152	249	98	188	285	842
234.332	0	899	153	195	259	257	333	145	153	186	149	244	96	186	284	835
234.455	0	914	151	198	262	258	340	143	149	183	149	244	97	186	285	833
234.578	0	897	150	198	262	256	338	144	149	185	150	245	97	185	284	829
234.701	0	902	154	202	262	260	343	146	149	187	152	249	99	186	285	832
234.824	0	900	157	205	265	263	347	147	148	190	153	253	101	185	288	834
234.947	0	911	162	208	269	264	350	149	149	193	154	256	101	186	291	828
235.069	0	906	166	212	268	273	353	149	150	195	158	260	102	188	293	833
235.192	0	903	156	206	259	262	342	145	154	190	151	248	98	186	282	833
235.315	0	901	154	198	260	255	333	144	153	187	148	244	96	187	284	832
235.438	0	898	152	199	260	263	339	145	149	183	148	244	96	186	283	819
235.561	0	905	151	198	262	262	340	145	149	185	149	246	97	187	282	816
235.684	0	902	155	201	266	261	344	144	148	188	151	249	98	187	283	821
235.807	0	892	159	205	267	263	348	147	148	191	152	254	99	187	285	826
235.93	0	898	163	209	268	266	350	148	149	192	155	258	100	188	289	827
236.052	0	898	164	214	271	271	355	149	150	193	156	259	100	190	288	827
236.175	0	896	155	201	261	258	337	144	154	189	149	246	96	188	278	827
236.298	0	895	156	201	263	258	340	146	149	184	150	246	95	187	281	821
236.421	0	893	157	201	265	259	341	145	149	186	151	249	96	187	280	812
236.544	0	898	159	203	267	263	345	147	149	189	152	253	98	188	280	807
236.667	0	894	161	207	273	265	348	147	149	191	154	256	97	188	281	808
236.79	0	887	165	213	271	273	354	149	150	193	156	258	97	189	280	806
236.913	0	893	154	202	264	260	337	145	154	188	151	247	94	187	269	812
237.036	0	900	155	197	264	258	339	146	149	184	149	246	94	186	272	810
237.158	0	883	159	200	267	260	342	147	149	186	151	249	94	184	273	803
237.281	0	897	162	204	272	263	346	150	150	189	153	253	94	184	274	813
237.404	0	899	165	209	274	267	349	150	150	192	156	258	97	186	276	808
237.527	0	895	167	212	274	272	351	149	151	194	158	261	97	186	278	815
237.65	0	885	164	214	271	275	354	149	152	190	157	257	96	187	271	800
237.773	0	887	156	198	269	259	330	148	159	191	151	247	92	186	265	809
237.896	0	890	156	200	271	260	339	148	149	184	151	248	91	184	267	809
238.019	0	883	158	201	274	264	342	150	150	186	154	252	92	185	269	808
238.141	0	887	160	205	278	267	345	150	151	189	155	255	94	184	271	816
238.264	0	890	165	209	278	269	349	152	151	191	156	259	97	186	272	804
238.387	0	893	166	212	281	276	352	152	151	194	158	261	96	187	275	810
238.51	0	880	157	208	271	267	341	151	157	189	154	251	92	186	264	806
238.633	0	884	156	198	274	261	334	149	155	187	152	248	92	184	265	808
238.756	0	889	156	200	274	263	339	149	151	183	152	247	91	183	266	803
238.879	0	890	156	200	276	264	340	150	150	183	153	249	92	184	267	809
239.002	0	882	160	202	279	266	342	151	151	187	155	252	92	183	268	802
239.124	0	887	164	205	279	268	347	152	151	189	156	257	95	185	270	807
239.247	0	882	170	208	281	271	349	153	151	192	158	260	95	186	273	811
239.37	0	901	164	210	277	273	348	149	152	186	156	253	91	185	267	804
239.493	0	889	156	199	274	263	337	149	152	183	152	248	91	185	264	804
239.616	0	894	157	200	274	265	339	149	152	183	153	247	92	183	265	809
239.739	0	886	158	200	273	263	340	149	150	184	152	248	91	183	266	805
239.862	0	900	160	201	277	266	343	151	151	187	154	250	92	183	267	802
239.985	0	890	163	205	277	267	346	151	151	188	155	255	93	185	270	802
240.108	0	894	166	209	279	271	349	153	151	191	156	258	95	186	271	805
240.23	0	882	164	211	277	274	351	151	152	188	156	255	93	186	267	803
240.353	0	897	156	196	271	261	332	147	154	185	152	246	91	185	261	799
240.476	0	894	154	198	270	262	337	148	151	181	151	245	90	183	264	801
240.599	0	889	155	198	270	261	338	146	150	181	151	245	91	183	264	803
240.722	0	885	157	199	272	263	340	148	149	184	152	247	92	182	264	806
240.845	0	891	160	203	275	266	343	148	150	186	154	251	93	182	268	808
240.968	0	897	163	206	277	267	346	149	150	189	155	255	94	182	271	810
241.091	0	889	169	210	276	273	351	153	151	191	157	258	96	184	272	808
241.213	0	891	159	203	266	263	341	146	151	183	152	247	91	182	267	807
241.336	0	895	156	195	267	260	332	146	154	184	150	245	91	182	266	803
241.459	0	897	154	197	268	259	337	147	150	181	150	245	92	182	267	806
241.582	0	896	155	198	270	259	339	149	149	182	152	247	93	181	267	805
241.705	0	891	159	201	271	265	342	146	149	185	153	250	92	182	271	809
241.828	0	889	161	203	274	265	345	150	150	188	154	253	95	183	272	805
241.951	0	892	164	205	275	270	349	150	150	190	156	257	96	184	274	809
242.074	0	900	157	205	267	266	343	146	152	182	152	248	93	183	267	808
242.196	0	885	157	196	266	258	336	147	151	181	151	246	92	182	268	813
242.319	0	884	157	199	268	262	338	147	150	181	151	246	93	181	269	803
242.442	0	897	156	198	268	261	338	149	150	182	152	248	93	182	269	811
242.565	0	900	159	202	271	265	343	148	149	185	153	252	96	182	272	805
242.688	0	898	162	205	273	268	345	150	150	188	155	255	96	183	274	816
242.811	0	880	159	208	269	270	346	148	152	184	155	251	94	183	272	808
242.934	0	894	153	196	267	260	333	146	151	180	151	245	93	183	269	815
243.057	0	898	154	197	270	260	337	146	150	180	151	246	93	181	270	807
243.18	0	889	156	199	269	259	336	146	150	181	152	248	95	181	272	815
243.302	0	885	158	199	272	265	340	147	150	184	154	252	94	182	273	808
243.425	0	900	162	203	275	267	343	150	151	187	155	257	97	184	275	819
243.548	0	900	160	208	272	270	346	147	152	184	154	254	95	184	272	809
243.671	0	896	155	193	265	259	328	145	154	183	150	245	93	183	270	813
243.794	0	886	157	195	267	260	333	147	150	179	152	246	94	182	272	811
243.917	0	895	156	196	268	261	334	147	150	179	151	247	93	182	272	820
244.04	0	905	157	198	270	264	337	148	150	182	153	251	95	182	274	810
244.163	0	899	160	201	272	268	341	147	150	185	154	253	96	183	275	819
244.285	0	891	162	205	277	269	344	152	151	189	156	258	98	184	279	821
244.408	0	893	164	211	276	275	350	151	152	189	157	259	99	184	278	826
244.531	0	895	157	195	266	263	329	146	155	184	152	248	94	183	272	813
244.654	0	902	154	195	266	259	328	146	154	184	152	247	93	182	271	817
244.777	0	891	154	195	269	260	333	148	151	179	152	247	94	182	273	815
244.9	0	898	155	197	268	262	335	147	150	182	153	249	97	181	274	822
245.023	0	888	158	200	272	265	339	150	151	185	154	252	97	181	277	822
245.146	0	900	163	203	274	267	342	150	151	188	155	255	98	182	280	823
245.268	0	893	164	210	275	274	348	149	152	188	157	257	98	184	281	823
245.391	0	898	155	197	264	262	329	147	155	183	151	246	96	183	274	828
245.514	0	890	154	196	265	261	334	146	150	179	150	244	95	181	274	824
245.637	0	909	153	196	265	260	334	146	150	180	151	244	94	181	274	825
[truncated: 667 more rows]

## Sheet: Short_ch
	SNR :	36	38	35	45	36	31	40	36	36	50	32	32	0	0	0	0	0	0	0	0	0	0	0	0
		D780						D850						D725						D940
Time	Marker	ch16	ch17	ch18	ch19	ch20	ch21	ch16	ch17	ch18	ch19	ch20	ch21	ch16	ch17	ch18	ch19	ch20	ch21	ch16	ch17	ch18	ch19	ch20	ch21
0.24576	0	0	0	0	0	0	0	0	0	0	0	0	0	0	0	0	0	0	0	0	0	0	0	0	0
0.36864	0	113	98	30	77	63	18	113	93	32	65	47	11	5	1	-45	-1	0	-50	-5	0	5	4	8	23
0.49152	0	112	98	31	76	63	17	113	94	32	65	47	11	5	1	-45	-1	0	-53	-6	-1	6	5	8	23
0.6144	0	113	98	34	77	63	18	112	92	33	64	48	12	5	2	-44	-1	-1	-53	-5	-1	5	4	9	23
0.73728	0	111	96	32	77	62	18	110	91	30	64	49	12	5	1	-43	0	-1	-52	-5	-2	5	4	8	20
0.86016	0	110	95	31	77	62	17	110	91	30	64	48	12	4	0	-42	0	-1	-52	-5	-2	6	3	8	20
0.98304	0	109	97	32	77	64	18	108	92	32	65	50	13	4	2	-44	0	-1	-52	-6	-3	6	4	7	20
1.10592	0	109	98	31	78	65	19	109	92	31	65	51	12	5	1	-45	-1	0	-52	-6	-2	6	4	8	20
1.2288	0	110	99	32	78	65	19	109	93	32	66	50	13	4	3	-46	-1	-1	-52	-5	-1	6	4	8	21
1.35168	0	109	99	33	78	66	19	110	95	33	66	51	13	5	2	-48	0	-1	-53	-6	-2	6	5	8	22
1.47456	0	111	100	35	78	66	19	110	98	33	66	52	13	5	1	-47	0	-1	-55	-6	-2	6	3	8	22
1.59744	0	110	99	33	78	65	19	109	95	35	65	52	14	3	2	-43	0	-1	-55	-6	-2	8	4	8	20
1.72032	0	109	100	30	78	66	18	110	95	34	66	51	13	4	3	-41	0	-1	-55	-6	-2	7	5	9	20
1.8432	0	109	100	31	78	66	19	109	96	34	65	52	13	3	2	-42	0	-1	-54	-6	-3	8	4	9	20
1.96608	0	110	100	32	78	67	19	110	97	33	66	53	13	4	3	-42	0	-1	-53	-5	-3	6	4	9	20
2.08896	0	109	101	33	78	67	20	109	97	32	66	53	12	4	1	-43	0	-1	-54	-6	-3	5	4	8	21
2.21184	0	110	102	34	79	67	20	110	98	33	66	53	13	4	2	-44	0	-1	-55	-6	-3	5	4	8	21
2.33472	0	109	101	35	79	68	19	109	98	33	66	54	14	5	2	-43	-1	-2	-55	-6	-3	6	4	8	22
2.4576	0	109	100	31	79	67	19	109	97	33	67	54	13	5	2	-42	0	-2	-54	-6	-3	8	3	8	20
2.58048	0	109	101	32	78	68	19	109	97	33	66	54	13	4	2	-42	0	-1	-53	-6	-3	6	3	8	20
2.70336	0	109	102	34	78	67	19	110	96	31	67	54	13	4	2	-44	-1	-1	-54	-6	-2	6	4	8	20
2.82624	0	110	102	34	79	68	20	110	98	32	67	54	13	4	2	-43	0	-1	-54	-6	-3	5	3	8	21
2.94912	0	111	103	35	79	69	20	109	99	33	67	54	13	5	2	-44	0	-1	-54	-6	-2	5	3	8	21
3.072	0	110	102	35	79	68	20	110	99	34	67	55	14	5	2	-43	0	-1	-55	-6	-1	6	4	9	21
3.19488	0	109	101	31	79	68	20	110	97	34	67	55	13	4	2	-42	0	-1	-55	-6	-2	7	5	8	20
3.31776	0	110	101	33	79	68	19	110	99	33	66	54	14	5	2	-42	-1	-1	-53	-7	-2	7	4	8	20
3.44064	0	109	101	33	79	68	19	109	98	33	67	54	13	4	1	-42	0	0	-53	-6	-2	6	4	8	21
3.56352	0	110	102	34	79	69	20	111	99	32	67	55	13	4	2	-43	0	-1	-52	-6	-3	5	5	8	20
3.6864	0	110	103	33	80	69	20	111	100	33	67	55	13	4	3	-44	0	-1	-53	-7	-2	5	4	8	20
3.80928	0	110	104	34	79	70	20	111	100	33	67	55	14	6	2	-45	-1	-1	-55	-5	-2	6	4	9	20
3.93216	0	109	101	32	79	68	19	110	97	35	67	55	13	4	2	-41	0	-1	-55	-6	-3	7	4	8	19
4.05504	0	109	102	30	78	68	19	110	97	33	66	54	12	5	2	-42	0	-1	-54	-7	-3	6	4	8	19
4.17792	0	110	102	31	79	67	19	109	98	33	66	54	12	4	1	-41	-1	-1	-54	-6	-3	7	4	8	20
4.3008	0	110	100	32	78	67	19	110	98	31	67	53	12	5	2	-42	0	-1	-53	-6	-3	5	4	9	20
4.42368	0	110	101	34	79	67	19	110	98	32	66	53	12	4	2	-42	0	-1	-52	-6	-2	5	4	9	20
4.54656	0	111	102	33	79	69	20	110	99	32	66	54	13	5	2	-43	0	-1	-53	-6	-2	5	4	8	21
4.66944	0	110	102	33	79	70	20	111	100	32	67	55	12	5	2	-43	0	-1	-54	-6	-2	6	3	7	21
4.79232	0	110	104	34	80	72	21	110	101	33	67	56	14	5	2	-44	-1	0	-54	-5	-2	6	4	8	22
4.9152	0	110	105	35	79	72	21	111	102	34	67	57	14	5	3	-45	0	-1	-56	-6	-2	6	4	8	23
5.03808	0	110	102	32	79	68	20	110	98	35	67	56	15	4	2	-42	0	0	-57	-6	-3	7	4	7	19
5.16096	0	109	102	30	79	69	19	110	98	34	67	55	13	4	2	-42	-1	-1	-55	-6	-1	7	4	8	19
5.28384	0	110	101	31	79	68	19	109	98	33	66	54	13	4	3	-42	-1	-1	-54	-6	-3	7	4	9	20
5.40672	0	109	101	32	79	69	19	109	98	32	67	54	13	5	2	-43	-1	-1	-53	-6	-2	5	4	8	19
5.5296	0	110	102	34	78	68	20	110	99	33	67	55	12	4	2	-43	-1	0	-54	-6	-2	5	4	8	21
5.65248	0	110	103	34	79	69	20	110	100	33	66	55	12	4	3	-44	0	-1	-54	-5	-3	5	4	9	21
5.77536	0	110	103	34	79	70	20	111	102	33	67	55	13	5	2	-44	0	-1	-54	-6	-3	5	4	9	21
5.89824	0	110	105	34	79	69	21	111	102	35	66	56	14	4	3	-45	0	0	-55	-6	-3	5	4	9	22
6.02112	0	110	104	35	78	70	20	111	102	35	68	56	14	5	2	-45	-1	0	-57	-6	-2	6	4	8	21
6.144	0	109	101	31	80	67	20	110	99	35	66	56	13	5	2	-41	0	0	-57	-6	-3	7	5	8	20
6.26688	0	109	102	33	78	69	19	111	99	34	67	55	14	4	3	-43	0	-1	-55	-6	-2	8	4	8	19
6.38976	0	109	101	32	78	68	20	109	99	33	67	54	13	4	3	-43	-1	-1	-55	-6	-3	7	4	8	19
6.51264	0	109	101	33	78	68	20	110	99	33	67	54	13	4	2	-43	0	-1	-54	-5	-2	7	4	8	20
6.63552	0	110	104	34	78	68	21	109	100	32	66	55	12	5	2	-44	0	-1	-54	-6	-2	6	4	8	20
6.7584	0	109	103	33	78	70	21	110	101	33	67	55	12	4	1	-44	-1	0	-55	-6	-3	5	4	8	21
6.88128	0	110	104	35	78	70	21	110	102	34	66	55	14	5	2	-45	0	-1	-56	-6	-3	5	4	8	21
7.00416	0	109	102	35	79	69	20	110	99	35	67	55	14	4	2	-44	0	0	-57	-6	-2	7	4	9	21
7.12704	0	109	100	31	78	68	19	109	98	35	66	54	14	4	2	-42	0	0	-57	-6	-2	8	5	9	20
7.24992	0	110	101	31	79	67	19	109	98	34	65	54	13	4	2	-42	0	-1	-55	-6	-1	7	5	8	19
7.3728	0	109	101	31	78	68	19	108	97	33	66	54	13	4	2	-41	0	-1	-54	-6	-2	8	4	8	19
7.49568	0	110	101	33	78	69	20	109	98	33	67	54	13	4	3	-44	0	-1	-53	-7	-2	6	4	9	20
7.61856	0	109	102	34	78	69	20	109	99	32	65	54	13	5	2	-43	0	0	-52	-6	-3	5	4	8	21
7.74144	0	110	103	34	78	68	20	110	100	32	65	54	12	5	2	-44	0	-1	-55	-7	-2	6	5	8	21
7.86432	0	109	103	35	79	69	20	109	101	34	66	55	14	5	2	-45	0	0	-55	-6	-2	5	5	9	23
7.9872	0	110	102	35	79	69	19	110	99	33	66	55	15	4	2	-43	0	-1	-56	-6	-2	6	4	8	21
8.11008	0	109	101	30	77	66	19	109	96	34	66	54	13	4	2	-41	-1	0	-56	-7	-2	7	4	8	19
8.23296	0	109	101	30	77	67	19	108	97	34	66	54	13	4	3	-41	0	-1	-54	-6	-2	8	4	8	19
8.35584	0	109	100	31	77	67	19	108	97	34	65	54	13	4	2	-41	0	-1	-54	-6	-2	7	5	8	19
8.47872	0	109	100	32	76	67	19	109	97	33	66	53	12	4	1	-43	-1	-1	-53	-7	-2	6	4	8	19
8.6016	0	109	102	33	78	67	20	110	98	32	65	53	13	5	2	-44	0	-1	-52	-6	-2	6	4	8	20
8.72448	0	110	102	34	78	68	20	110	99	32	66	54	12	4	2	-43	0	-1	-54	-7	-3	5	4	8	20
8.84736	0	109	103	33	77	68	21	110	99	33	66	54	13	4	2	-44	0	-1	-55	-7	-3	5	5	8	22
8.97024	0	110	102	33	77	67	19	110	99	33	66	54	14	4	2	-44	-1	-1	-56	-5	-2	6	4	8	21
9.09312	0	109	102	31	78	69	19	107	99	34	66	55	14	3	2	-41	0	-1	-55	-5	-3	7	3	8	19
9.216	0	106	104	32	77	70	20	106	102	34	66	56	13	4	2	-40	0	-1	-53	-5	-2	7	4	8	19
9.33888	0	109	104	33	77	68	20	108	102	35	65	55	14	4	2	-42	0	-1	-52	-5	-2	7	3	8	20
9.46176	0	109	104	34	77	71	20	109	101	32	65	56	13	4	2	-43	-1	0	-51	-6	-3	5	4	8	19
9.58464	0	109	104	34	77	71	20	107	102	33	65	57	13	5	2	-43	0	-1	-53	-6	-2	5	4	8	21
9.70752	0	109	105	33	77	70	21	109	103	33	65	57	13	5	2	-43	-1	0	-53	-6	-3	5	4	8	21
9.8304	0	109	106	36	77	70	21	109	104	33	64	57	14	3	2	-45	0	-1	-54	-6	-3	6	5	8	21
9.95328	0	107	103	32	77	69	20	109	100	34	64	56	14	4	2	-41	-1	-1	-56	-6	-2	7	4	9	20
10.0762	0	109	103	31	76	68	19	108	101	35	64	56	14	5	3	-42	0	-1	-54	-6	-3	7	4	8	19
10.199	0	109	104	32	77	68	20	109	100	34	65	54	14	4	1	-41	0	-1	-53	-6	-2	7	4	8	19
10.3219	0	108	103	33	77	68	20	109	102	33	65	54	13	4	2	-42	-1	0	-54	-6	-3	7	4	8	19
10.4448	0	109	105	34	76	69	21	110	102	32	64	55	12	4	2	-44	0	-1	-53	-6	-2	5	4	8	20
10.5677	0	109	105	34	76	68	21	109	104	34	65	54	13	4	3	-43	0	-1	-53	-6	-3	6	4	9	20
10.6906	0	109	105	35	76	68	18	109	102	33	65	55	14	4	1	-43	-1	-1	-55	-6	-3	6	5	8	20
10.8134	0	109	103	31	76	68	20	108	101	35	64	54	13	4	3	-41	0	-1	-54	-6	-2	7	4	9	20
10.9363	0	109	103	32	76	66	19	109	102	35	64	54	13	4	3	-42	0	0	-53	-6	-3	8	5	8	19
11.0592	0	110	102	31	76	67	19	109	100	35	65	53	13	5	2	-41	0	-1	-52	-6	-2	7	4	8	19
11.1821	0	109	103	34	76	66	19	110	102	33	64	53	13	5	3	-43	0	-1	-52	-7	-3	5	4	8	20
11.305	0	109	104	34	76	67	20	110	102	33	65	53	12	4	2	-43	-1	-1	-53	-6	-3	5	4	8	20
11.4278	0	110	105	34	76	67	20	110	102	33	65	54	13	5	3	-44	0	0	-53	-6	-3	6	3	8	20
11.5507	0	110	104	35	76	67	20	110	101	34	65	54	14	4	3	-43	0	-1	-55	-6	-3	6	4	8	20
11.6736	0	109	103	31	76	66	19	109	99	34	64	52	12	4	3	-41	0	-1	-53	-6	-2	7	3	8	19
11.7965	0	109	102	32	76	65	19	110	99	34	63	52	13	4	3	-40	0	-1	-52	-6	-3	8	5	8	19
11.9194	0	109	102	32	76	66	19	110	100	34	63	52	12	3	2	-41	0	-1	-52	-7	-2	7	4	8	18
12.0422	0	109	102	34	76	66	19	109	101	32	64	53	12	5	2	-43	-1	0	-52	-6	-1	5	4	8	19
12.1651	0	110	103	33	75	66	19	109	100	31	64	52	12	4	2	-43	0	-1	-52	-6	-2	5	4	8	20
12.288	0	109	102	34	76	66	19	110	101	32	64	53	13	5	2	-43	0	0	-53	-6	-3	5	4	8	20
12.4109	0	110	103	35	77	67	20	110	102	33	64	54	13	6	3	-43	0	0	-52	-6	-3	5	4	8	21
12.5338	0	109	102	34	76	65	20	110	101	34	64	53	14	4	2	-42	0	-1	-54	-7	-2	6	4	8	20
12.6566	0	108	101	30	75	64	18	109	98	35	65	52	13	5	1	-41	0	-1	-54	-6	-3	7	4	8	19
12.7795	0	108	101	31	75	65	18	110	99	34	64	51	13	5	3	-41	-1	-1	-52	-5	-2	8	4	8	18
12.9024	0	109	101	31	76	65	19	109	98	34	64	52	13	5	2	-40	0	0	-52	-6	-2	7	4	8	19
13.0253	0	109	101	34	75	64	19	109	100	32	63	51	12	4	2	-42	-1	0	-52	-6	-2	5	4	8	19
13.1482	0	109	102	34	75	65	19	109	101	33	63	52	12	4	2	-43	-1	-1	-52	-7	-3	5	5	8	19
13.271	0	109	103	33	75	65	20	110	102	33	64	52	12	4	3	-42	0	-1	-52	-6	-3	6	3	8	21
13.3939	0	110	103	34	76	66	20	111	103	34	64	53	12	4	2	-44	0	-1	-54	-6	-2	6	5	8	20
13.5168	0	110	104	35	76	67	19	110	104	33	64	53	12	4	3	-44	0	-1	-53	-6	-2	5	4	8	21
13.6397	0	110	104	34	76	65	19	110	102	35	64	52	14	4	2	-43	0	-1	-55	-6	-3	6	5	8	20
13.7626	0	110	102	32	76	65	19	111	100	35	64	52	12	4	3	-42	0	0	-54	-6	-2	7	4	9	19
13.8854	0	110	102	32	77	64	18	109	100	34	64	51	13	4	2	-42	0	-1	-53	-6	-3	7	5	8	19
14.0083	0	110	101	32	77	65	19	110	99	34	63	52	13	5	2	-42	-1	-1	-52	-6	-3	8	5	8	19
14.1312	0	110	102	32	76	65	19	111	100	34	64	51	13	4	2	-42	0	0	-53	-5	-3	6	5	8	19
14.2541	0	111	102	34	77	65	19	111	101	33	64	52	12	4	3	-44	-1	0	-53	-6	-2	6	4	8	20
14.377	0	111	103	33	76	65	20	112	101	34	64	52	12	5	2	-44	0	-1	-52	-6	-3	5	4	8	20
14.4998	0	113	104	34	77	66	19	112	103	34	65	53	12	4	3	-45	0	0	-54	-6	-2	6	4	8	21
14.6227	0	112	105	35	77	67	19	112	104	34	65	53	14	4	2	-45	0	-2	-56	-7	-3	5	4	8	21
14.7456	0	110	102	32	76	65	19	111	100	35	64	52	14	4	2	-43	0	-1	-55	-7	-3	7	4	7	20
14.8685	0	110	101	31	76	65	19	111	100	34	64	52	14	5	2	-42	0	0	-54	-6	-2	7	4	8	20
14.9914	0	111	102	32	77	66	19	111	100	35	65	53	13	5	3	-42	0	-1	-53	-6	-2	8	4	8	19
15.1142	0	111	102	31	76	66	19	110	100	34	65	53	13	5	3	-42	0	0	-53	-7	-2	9	4	8	19
15.2371	0	110	102	33	76	66	20	111	101	33	65	53	12	5	2	-43	-1	0	-53	-7	-2	6	4	8	20
15.36	0	111	103	34	76	66	20	111	102	34	65	53	12	5	2	-43	0	-1	-54	-5	-2	5	4	8	20
15.4829	0	110	104	35	76	66	19	111	102	35	64	52	13	4	2	-44	0	0	-54	-5	-3	5	4	9	21
15.6058	0	111	104	35	75	67	20	111	103	35	65	53	13	5	2	-45	0	-1	-54	-6	-3	5	4	9	22
15.7286	0	110	102	33	77	65	19	112	100	36	65	53	14	4	2	-42	0	-1	-55	-6	-3	8	4	8	19
15.8515	0	110	101	30	76	63	18	110	99	35	64	52	13	5	2	-42	-1	-2	-54	-6	-3	7	4	7	19
15.9744	0	110	101	32	77	64	19	110	99	35	65	52	14	4	3	-42	-1	-1	-52	-6	-3	8	5	9	19
16.0973	0	111	101	32	76	65	19	111	99	35	65	52	12	4	3	-43	0	0	-54	-6	-2	8	4	8	19
16.2202	0	110	100	33	76	66	19	110	99	33	63	52	12	4	2	-42	0	-1	-53	-6	-2	5	4	8	20
16.343	0	110	102	34	76	65	20	111	101	33	65	52	13	4	2	-44	0	0	-54	-6	-3	5	4	8	20
16.4659	0	111	102	35	75	66	20	111	101	33	64	53	12	4	2	-44	0	-1	-54	-7	-3	5	4	8	20
16.5888	0	111	102	35	76	65	19	111	100	35	65	53	14	4	2	-43	0	-1	-55	-6	-3	6	4	8	20
16.7117	0	111	99	32	76	65	19	110	99	35	64	52	13	4	2	-42	0	-1	-54	-6	-2	7	4	8	19
16.8346	0	110	100	32	77	65	19	110	100	35	65	53	14	4	2	-42	-1	-1	-52	-6	-2	7	4	9	19
16.9574	0	110	101	32	77	65	18	111	99	35	64	52	13	4	2	-41	0	-1	-53	-6	-2	7	5	8	19
17.0803	1	111	101	33	76	65	19	111	100	33	65	52	13	5	2	-42	-1	-1	-53	-7	-2	6	4	8	19
17.2032	0	110	102	34	77	66	19	111	101	33	65	52	12	4	1	-43	-1	-1	-53	-5	-3	5	4	8	21
17.3261	0	110	103	34	77	66	19	110	100	35	65	52	13	4	2	-43	0	0	-54	-6	-2	7	4	9	20
17.449	0	110	99	31	76	65	19	110	99	35	65	51	14	4	2	-42	-1	-1	-53	-6	-3	7	4	8	18
17.5718	0	110	100	31	77	65	18	111	100	34	64	52	12	4	2	-42	0	0	-52	-6	-3	7	4	8	20
17.6947	0	110	99	31	77	65	18	111	99	34	65	52	13	3	2	-42	0	0	-53	-5	-3	7	4	8	19
17.8176	0	110	100	34	75	66	19	111	100	32	64	53	13	4	1	-43	-1	0	-51	-6	-2	6	5	8	20
17.9405	0	111	101	34	76	65	19	111	100	33	65	52	13	4	2	-44	0	-1	-53	-6	-3	6	4	8	20
18.0634	0	110	101	35	77	66	19	111	101	33	65	52	13	4	3	-44	-1	-1	-53	-6	-2	5	4	8	20
18.1862	0	109	101	31	77	64	19	110	99	34	65	52	13	5	2	-41	0	-1	-53	-6	-3	8	4	8	18
18.3091	0	110	100	30	75	65	18	110	98	35	64	52	13	5	2	-41	0	0	-52	-6	-2	7	5	8	19
18.432	0	109	99	31	77	64	19	109	98	34	64	52	13	4	2	-41	-1	-1	-52	-6	-2	8	3	8	19
18.5549	0	110	100	32	76	64	18	110	97	32	65	51	12	4	2	-42	-1	0	-51	-5	-2	6	4	8	18
18.6778	0	109	100	32	76	64	19	110	99	33	65	52	12	5	2	-42	-1	-1	-51	-6	-3	7	4	8	20
18.8006	0	110	100	34	76	65	19	110	99	33	65	52	12	5	2	-43	0	-1	-52	-5	-2	5	5	8	19
18.9235	0	110	101	34	76	66	19	111	100	33	65	52	12	5	2	-43	0	0	-53	-6	-2	6	4	8	20
19.0464	0	109	100	32	76	64	18	109	99	35	66	52	13	4	2	-41	0	-1	-52	-6	-3	8	4	8	18
19.1693	0	109	99	30	76	64	18	110	97	34	64	52	12	5	2	-41	0	-1	-52	-6	-2	7	4	8	18
19.2922	0	109	99	30	76	64	18	109	98	34	64	52	12	4	3	-41	0	-1	-52	-6	-2	8	4	8	18
19.415	0	109	99	31	76	64	18	109	99	34	65	51	12	5	2	-41	0	-1	-51	-6	-2	8	4	8	19
19.5379	0	109	100	33	76	64	19	110	98	32	65	51	12	4	2	-42	0	-1	-51	-6	-2	4	3	8	19
19.6608	0	110	100	34	77	65	18	110	99	33	65	51	12	5	2	-43	0	-1	-51	-6	-3	6	5	8	19
19.7837	0	110	101	34	76	65	19	110	100	33	65	52	12	4	2	-44	-1	-1	-52	-6	-3	5	3	8	21
19.9066	0	110	102	34	76	65	19	111	101	33	65	52	13	5	3	-43	0	0	-52	-6	-2	6	4	7	21
20.0294	0	110	102	34	76	65	19	111	101	33	65	52	13	5	2	-44	-1	-1	-53	-5	-2	5	5	9	21
20.1523	0	110	99	32	77	64	19	110	99	36	64	53	14	4	2	-42	0	-1	-54	-6	-4	7	4	8	18
20.2752	0	108	100	31	76	64	19	110	99	35	65	52	13	5	3	-41	0	0	-53	-6	-3	7	4	8	19
20.3981	0	110	100	31	77	65	19	110	97	34	65	52	13	4	2	-42	0	-1	-53	-6	-3	8	5	8	18
20.521	0	109	99	31	77	65	19	109	98	34	64	52	13	4	2	-41	0	-1	-52	-6	-2	7	4	8	19
20.6438	0	109	101	33	76	65	18	110	99	32	65	51	13	3	2	-44	0	0	-52	-6	-2	7	4	8	19
20.7667	0	110	100	34	77	65	19	110	100	33	65	52	12	5	1	-44	0	-1	-52	-6	-3	5	4	8	20
20.8896	0	109	101	33	76	66	20	110	100	32	65	53	12	5	2	-43	-1	-1	-52	-6	-2	6	4	8	20
21.0125	0	109	101	34	77	67	18	109	100	33	65	53	13	4	2	-45	-1	-1	-53	-7	-2	5	4	8	21
21.1354	0	109	100	31	76	64	19	109	98	35	64	52	13	4	2	-41	0	-1	-54	-6	-3	7	4	7	18
21.2582	0	108	100	30	76	64	18	109	97	35	64	51	12	5	3	-42	-1	0	-52	-6	-3	8	4	9	18
21.3811	0	108	98	31	75	65	18	109	97	34	64	52	12	5	1	-41	-1	-1	-52	-6	-2	8	4	8	18
21.504	0	108	98	31	76	64	19	109	97	34	65	51	13	5	3	-40	0	-1	-51	-6	-3	8	4	8	18
21.6269	0	108	98	31	76	65	19	108	97	33	64	52	12	4	3	-43	0	-1	-51	-6	-2	7	4	8	20
21.7498	0	109	99	32	75	65	18	109	98	31	64	51	11	4	2	-43	-1	-1	-51	-6	-2	6	4	7	20
21.8726	0	109	98	33	76	65	19	110	98	33	64	51	12	5	1	-43	0	-1	-51	-7	-2	6	4	8	20
21.9955	0	109	100	34	77	66	20	110	99	34	65	52	13	5	2	-44	0	-1	-53	-6	-2	6	4	8	21
22.1184	0	109	99	35	77	65	19	110	99	33	64	53	14	4	2	-44	0	-1	-53	-6	-2	5	4	8	20
22.2413	0	108	99	31	76	65	19	108	97	34	64	52	13	5	1	-42	0	-1	-53	-5	-3	7	3	8	19
22.3642	0	108	98	30	76	65	19	108	96	33	63	52	13	5	3	-41	-1	-1	-52	-6	-2	8	5	8	18
22.487	0	108	98	30	76	64	19	108	95	35	64	51	13	4	2	-41	-1	-1	-52	-6	-3	7	5	8	18
22.6099	0	107	97	30	75	66	18	109	97	33	64	52	13	3	2	-40	0	-1	-51	-6	-2	7	4	9	18
22.7328	0	108	99	32	76	65	20	108	97	32	65	52	12	4	2	-43	0	-1	-52	-6	-2	5	3	8	20
22.8557	0	108	99	33	76	67	19	109	97	32	64	52	14	4	2	-43	-1	-1	-52	-6	-1	5	3	9	20
22.9786	0	108	99	33	77	67	20	109	97	33	64	53	12	4	2	-43	0	0	-52	-5	-2	7	4	9	20
23.1014	0	109	100	34	76	67	19	110	99	33	64	53	13	4	2	-44	0	-1	-53	-6	-2	6	4	8	21
23.2243	0	110	101	35	76	67	20	110	100	33	64	54	13	4	2	-44	0	0	-55	-6	-3	7	4	8	22
23.3472	0	108	99	32	76	66	19	109	98	35	64	53	14	4	2	-42	0	-1	-54	-6	-3	7	4	8	19
23.4701	0	109	98	30	75	66	19	109	97	34	65	52	13	4	2	-42	0	0	-53	-6	-2	8	4	8	18
23.593	0	109	99	31	77	66	19	109	98	35	65	52	14	5	3	-42	0	-1	-53	-6	-2	8	4	8	19
23.7158	0	109	99	30	76	66	19	109	99	34	64	53	13	5	3	-41	0	-1	-52	-5	-2	7	5	8	19
23.8387	0	109	99	34	76	66	19	109	99	33	64	53	11	5	2	-43	0	0	-52	-6	-3	6	4	7	19
23.9616	0	110	100	33	77	68	19	110	99	33	65	53	12	4	2	-44	0	0	-53	-5	-2	4	5	8	20
24.0845	0	109	101	34	76	68	20	111	100	33	65	53	12	5	2	-44	-1	-1	-54	-5	-3	6	4	8	21
24.2074	0	110	102	34	77	68	20	111	100	34	65	55	12	4	2	-45	-1	0	-55	-6	-3	5	4	8	22
24.3302	0	110	102	36	77	68	20	111	101	34	65	54	14	4	2	-46	0	-1	-56	-6	-3	6	3	8	21
24.4531	0	110	101	31	76	67	19	111	99	35	65	54	14	4	2	-43	-1	0	-55	-6	-3	8	4	9	20
24.576	0	110	100	31	77	67	19	111	99	36	65	54	14	4	1	-43	0	-1	-55	-6	-3	8	4	8	19
24.6989	0	109	101	31	76	66	19	110	100	35	66	54	14	5	2	-43	-1	-1	-54	-6	-2	8	4	8	19
24.8218	0	110	101	32	76	67	20	111	100	34	65	54	13	4	2	-44	-1	-1	-53	-6	-2	6	4	8	19
24.9446	0	110	102	34	77	67	19	112	101	33	65	54	12	4	2	-44	0	-1	-54	-7	-3	6	3	8	20
25.0675	0	111	102	34	76	67	20	111	103	34	65	53	13	5	2	-44	0	-1	-53	-7	-4	6	4	8	22
25.1904	0	111	103	35	77	69	20	112	104	34	65	55	13	5	2	-46	-1	-1	-55	-6	-3	5	5	8	21
25.3133	0	111	104	35	77	69	21	112	104	35	66	56	13	4	3	-46	0	-1	-56	-6	-3	5	4	8	21
25.4362	0	110	102	33	78	68	20	111	101	37	66	55	14	4	2	-43	0	-1	-56	-6	-3	8	4	8	20
25.559	0	110	102	31	77	67	19	112	102	36	65	54	13	4	1	-43	0	-1	-55	-5	-4	7	4	8	19
25.6819	0	110	101	31	77	67	19	112	102	36	65	54	14	4	3	-43	0	-1	-55	-7	-3	7	3	8	19
25.8048	0	110	102	32	77	68	20	111	102	35	65	54	13	4	2	-43	0	-1	-54	-6	-2	8	4	8	19
25.9277	0	111	103	34	77	68	20	112	102	34	66	54	13	5	2	-45	0	-1	-54	-6	-3	5	4	7	20
26.0506	0	111	103	35	76	69	20	112	103	34	66	55	12	4	3	-45	0	-1	-55	-6	-2	5	4	8	21
26.1734	0	112	104	34	77	70	21	113	104	34	66	55	13	4	2	-45	-1	-1	-55	-6	-2	6	4	8	21
26.2963	0	111	104	35	78	68	21	113	105	34	66	56	13	4	3	-46	-1	-1	-56	-7	-3	6	4	8	22
26.4192	0	111	105	36	78	70	20	112	104	36	65	56	14	3	2	-45	0	-1	-56	-5	-3	7	4	9	21
26.5421	0	110	102	32	77	67	20	112	103	36	65	55	14	5	2	-43	0	-1	-57	-6	-2	8	4	8	20
26.665	0	111	102	32	77	68	20	113	102	37	65	54	14	4	2	-43	-1	0	-55	-6	-3	7	3	9	20
26.7878	0	111	102	32	76	67	18	112	102	36	66	54	13	5	3	-43	0	-1	-55	-6	-2	7	4	8	19
26.9107	0	111	102	33	76	68	19	113	101	34	66	55	13	5	3	-43	0	-1	-53	-6	-3	7	4	8	19
27.0336	0	112	103	34	77	68	20	112	102	34	66	54	14	4	2	-45	0	0	-54	-6	-3	6	4	8	20
27.1565	0	112	103	34	77	69	20	113	104	34	66	55	13	5	3	-45	-1	0	-55	-6	-3	6	4	8	21
27.2794	0	112	104	35	77	69	20	114	104	35	65	55	13	5	3	-45	0	-1	-55	-6	-2	7	4	9	21
27.4022	0	112	104	35	77	69	20	113	105	35	66	56	13	5	3	-47	0	0	-56	-6	-4	5	3	8	22
27.5251	0	111	103	33	76	68	19	113	102	37	66	55	14	4	2	-44	0	0	-57	-6	-3	7	4	7	20
27.648	0	111	102	32	76	67	19	112	101	36	65	55	13	4	3	-43	0	-1	-56	-6	-3	9	3	8	19
27.7709	0	112	103	32	77	67	19	113	101	36	66	55	13	6	2	-43	-1	-1	-55	-7	-2	8	3	8	20
27.8938	0	111	102	32	77	68	20	112	102	36	65	55	13	5	3	-43	0	0	-54	-6	-3	8	3	9	19
28.0166	0	111	103	32	76	67	20	113	103	36	64	54	13	4	3	-44	0	-1	-55	-6	-3	7	5	8	20
28.1395	0	112	102	34	77	68	20	112	103	34	65	55	13	4	3	-45	0	0	-55	-5	-3	6	4	8	21
28.2624	0	111	103	35	78	69	20	113	104	34	66	55	13	5	2	-45	0	0	-56	-7	-4	5	4	8	21
28.3853	0	112	103	36	77	69	20	112	104	34	66	55	14	5	2	-46	0	-1	-56	-7	-2	5	4	7	20
28.5082	0	111	102	32	76	67	18	112	102	38	65	54	14	5	3	-44	0	-1	-55	-6	-2	7	4	8	19
28.631	0	111	101	32	76	66	19	112	102	36	65	54	14	3	2	-42	0	0	-54	-6	-2	7	4	8	19
28.7539	0	110	101	32	76	66	19	113	102	36	66	53	14	4	2	-42	0	0	-53	-6	-2	8	4	7	19
28.8768	0	112	101	31	77	67	19	112	101	36	66	53	13	4	3	-43	-1	-1	-55	-5	-2	7	4	9	19
28.9997	0	111	102	32	77	67	20	113	101	35	65	54	12	5	2	-42	-1	-1	-54	-5	-2	7	4	8	19
29.1226	0	111	102	35	77	67	19	113	102	34	65	54	12	5	3	-45	0	0	-54	-7	-2	6	4	8	20
29.2454	0	112	103	35	76	67	20	113	102	34	65	54	13	4	2	-46	0	-1	-55	-6	-3	6	4	8	21
29.3683	0	113	103	36	76	68	21	113	103	35	65	54	14	4	3	-45	0	0	-55	-6	-3	5	3	7	21
29.4912	0	111	101	31	76	66	19	111	101	36	64	54	14	4	2	-43	0	-1	-56	-6	-2	8	3	7	19
29.6141	0	111	100	31	75	66	19	111	101	35	65	53	13	5	2	-42	-1	0	-54	-6	-2	7	4	9	19
29.737	0	111	101	31	76	66	18	112	99	35	65	53	13	4	1	-42	0	-1	-53	-7	-3	8	3	8	19
29.8598	0	110	101	32	76	66	19	112	100	34	65	53	13	5	3	-43	-1	-1	-53	-6	-3	7	5	9	19
29.9827	0	110	101	32	76	66	20	112	101	36	65	53	12	5	3	-42	0	-1	-52	-6	-2	7	4	8	20
30.1056	0	110	101	34	76	66	19	112	101	33	65	53	12	5	2	-43	0	-1	-53	-7	-2	6	4	8	20
30.2285	0	112	102	34	77	66	19	113	102	34	66	53	13	4	2	-45	0	0	-54	-6	-2	6	3	8	21
30.3514	0	114	103	34	76	67	19	114	103	34	66	54	13	5	2	-46	0	-1	-55	-6	-3	5	4	8	22
30.4742	0	113	101	34	77	67	19	114	100	35	66	54	14	5	3	-44	0	-1	-55	-7	-3	7	4	7	20
30.5971	0	113	100	31	76	66	19	114	100	35	65	53	13	5	2	-42	-1	-1	-54	-6	-3	8	4	8	19
30.72	0	114	100	32	77	65	18	114	100	35	65	53	13	5	3	-43	0	-1	-53	-6	-2	7	4	8	19
30.8429	0	113	101	32	76	66	19	114	100	34	65	53	12	4	2	-43	0	-1	-53	-6	-3	8	5	8	19
30.9658	0	113	101	33	76	66	19	115	100	34	65	53	12	5	2	-43	-1	-1	-53	-7	-2	6	5	8	19
31.0886	0	114	102	33	76	66	19	115	101	34	65	53	12	5	2	-45	0	-1	-53	-7	-3	6	4	8	20
31.2115	0	114	102	34	76	67	20	115	102	34	64	53	12	4	3	-45	0	0	-53	-7	-2	5	4	8	20
31.3344	0	113	103	35	77	67	20	115	102	36	65	54	12	5	2	-44	0	-1	-54	-6	-3	5	4	8	21
31.4573	0	113	102	35	77	66	19	114	102	36	65	53	13	4	3	-44	0	-1	-55	-6	-2	7	4	8	20
31.5802	0	113	101	32	76	66	19	114	100	36	65	53	13	5	2	-43	0	-1	-54	-6	-3	7	4	8	19
31.703	0	113	101	32	77	66	19	115	101	35	65	53	13	5	3	-43	0	-1	-54	-7	-3	7	4	8	19
31.8259	0	114	101	32	77	67	18	114	101	36	65	53	13	4	2	-43	-1	-1	-53	-6	-2	8	4	8	19
31.9488	0	113	102	33	76	66	19	114	101	35	65	53	12	5	2	-43	0	-1	-53	-7	-3	7	4	8	19
32.0717	0	113	102	34	77	67	19	115	103	35	65	53	13	5	3	-44	0	-1	-54	-6	-3	6	5	8	19
32.1946	0	114	103	35	76	67	19	116	102	35	65	54	12	5	3	-46	-1	-1	-54	-6	-3	6	4	8	21
32.3174	0	117	103	36	76	66	18	117	103	34	65	53	13	5	3	-46	0	-1	-55	-7	-2	6	5	8	21
32.4403	0	118	101	32	76	63	19	118	100	37	65	52	13	4	2	-43	0	0	-54	-7	-3	8	4	7	19
32.5632	0	116	101	31	77	65	18	118	100	36	65	51	12	4	3	-43	0	-1	-54	-6	-3	8	4	8	19
32.6861	0	116	101	32	76	65	18	117	101	35	66	52	13	5	2	-44	-1	-1	-53	-7	-2	8	4	8	19
32.809	0	117	101	33	77	65	19	117	101	36	66	52	12	4	2	-43	0	-1	-54	-6	-2	7	3	9	19
32.9318	0	117	101	35	77	66	20	118	101	33	65	53	11	4	3	-44	0	-1	-54	-7	-3	5	5	8	20
33.0547	0	117	102	34	77	66	19	118	102	34	65	53	12	5	3	-45	-1	-1	-54	-6	-3	6	4	8	21
33.1776	0	117	102	34	77	68	19	118	103	33	66	53	13	4	3	-46	0	0	-54	-7	-2	6	4	8	20
33.3005	0	116	101	34	77	68	19	117	101	35	66	54	13	4	3	-45	-1	0	-56	-7	-3	7	4	8	20
33.4234	0	115	100	31	78	67	18	117	100	36	66	54	13	4	2	-44	0	-1	-55	-7	-3	7	5	7	18
33.5462	0	115	100	32	77	66	19	116	100	35	66	53	13	4	2	-43	0	-1	-53	-6	-3	8	4	8	18
33.6691	0	114	99	32	77	66	18	115	99	35	66	53	13	5	2	-42	0	0	-53	-6	-3	8	4	8	19
33.792	0	115	100	32	77	67	18	116	100	34	65	53	13	5	3	-43	0	-1	-52	-6	-2	7	4	8	19
33.9149	0	114	100	32	77	67	19	115	100	34	66	54	13	5	2	-41	0	-1	-53	-6	-2	7	4	8	19
34.0378	0	115	100	34	77	67	20	115	101	33	66	54	12	5	2	-45	-1	-1	-53	-7	-3	5	4	8	20
34.1606	0	115	101	33	78	68	20	116	101	34	66	55	12	4	2	-45	0	-1	-55	-6	-2	6	4	8	21
34.2835	0	115	101	35	77	68	18	116	100	35	66	54	14	4	2	-44	-1	-1	-54	-7	-2	6	3	8	20
34.4064	0	113	100	33	77	66	18	115	98	35	66	54	13	4	2	-42	0	-2	-54	-7	-2	7	3	8	18
34.5293	0	114	99	32	77	67	19	116	99	35	66	54	13	5	1	-43	-1	-2	-53	-7	-2	7	4	9	18
34.6522	0	113	100	31	77	66	19	114	98	35	66	53	13	4	2	-42	-1	-1	-53	-6	-3	9	4	8	19
34.775	0	113	99	32	76	67	19	113	99	35	66	54	13	4	2	-42	0	-1	-52	-6	-2	8	4	8	19
34.8979	0	113	101	34	77	67	20	114	100	33	65	53	12	4	2	-44	0	0	-52	-6	-2	5	4	9	21
35.0208	0	114	101	34	77	67	20	115	101	33	66	54	12	5	3	-45	0	0	-53	-6	-2	5	4	8	20
35.1437	0	113	102	35	77	67	20	115	101	34	67	54	13	4	2	-46	0	-1	-54	-6	-3	6	4	8	21
35.2666	0	114	100	33	77	66	19	114	99	36	66	54	14	5	3	-42	-1	-1	-54	-6	-2	7	4	7	19
35.3894	0	113	100	32	77	67	19	114	99	35	66	53	13	5	3	-42	0	-1	-53	-6	-2	8	5	8	19
35.5123	0	113	100	32	77	66	18	114	100	35	66	54	13	5	2	-43	0	-1	-53	-7	-2	7	4	7	18
35.6352	0	114	101	31	77	67	19	114	101	35	65	53	12	4	2	-42	-1	-1	-53	-6	-2	8	4	7	19
35.7581	0	113	101	34	76	67	20	115	100	33	65	53	12	5	3	-45	0	0	-53	-5	-2	6	3	9	20
35.881	0	113	101	34	78	67	19	115	102	34	65	53	13	5	2	-45	0	-1	-54	-7	-2	6	5	8	20
36.0038	0	114	103	34	77	67	20	115	102	34	66	54	13	5	2	-46	0	-2	-54	-7	-3	6	4	7	20
36.1267	0	114	101	33	77	66	19	114	101	36	67	53	14	5	3	-43	0	-1	-55	-6	-2	8	4	8	19
36.2496	0	114	100	33	77	66	19	115	101	35	66	53	13	4	2	-42	0	-1	-54	-6	-2	8	4	8	19
36.3725	0	114	101	32	77	66	19	115	101	35	66	53	13	4	3	-42	0	0	-53	-6	-2	7	4	8	19
36.4954	0	114	101	32	77	66	19	115	101	35	66	52	12	4	3	-42	0	-1	-53	-6	-2	7	4	9	19
36.6182	0	114	102	35	77	67	20	115	102	33	65	54	12	4	2	-46	-1	-1	-53	-7	-2	6	4	8	19
36.7411	0	114	102	35	78	67	19	115	103	34	67	53	13	5	3	-45	0	-1	-54	-7	-2	6	4	8	20
36.864	0	115	103	35	77	68	19	116	103	34	66	54	13	4	3	-46	0	0	-53	-7	-3	6	4	7	21
36.9869	0	115	101	33	78	67	19	116	102	36	66	54	14	5	2	-44	0	-1	-55	-7	-3	7	4	7	20
37.1098	0	114	102	31	77	67	19	116	101	36	66	53	13	4	2	-44	-1	0	-54	-6	-2	7	4	8	18
37.2326	0	115	101	32	77	67	19	116	101	36	65	54	13	4	2	-43	0	-1	-53	-7	-3	8	4	8	19
37.3555	0	115	101	31	77	67	19	115	102	36	66	54	13	6	3	-43	0	-1	-53	-7	-2	8	3	8	19
37.4784	0	115	102	33	76	67	19	117	102	35	66	54	12	4	2	-44	0	-1	-53	-6	-3	7	3	8	20
37.6013	0	116	102	35	77	68	20	116	103	34	66	54	13	4	2	-45	-1	-1	-53	-6	-3	6	4	8	20
37.7242	0	116	103	34	77	68	21	116	104	35	66	54	13	4	2	-45	-1	-2	-54	-7	-3	6	3	8	20
37.847	0	115	103	35	77	68	19	117	102	36	66	55	13	4	2	-44	0	0	-54	-7	-2	7	4	9	20
37.9699	0	115	101	31	78	66	20	116	102	36	66	54	13	5	3	-43	-1	0	-54	-6	-3	8	3	8	19
38.0928	0	115	102	31	77	67	19	116	102	36	66	54	13	4	3	-43	-1	-1	-53	-7	-3	8	4	8	19
38.2157	0	115	100	32	77	66	19	116	101	35	65	54	13	4	2	-42	0	-2	-53	-6	-3	8	4	7	19
38.3386	0	114	101	33	77	67	19	116	101	35	65	54	12	5	2	-44	0	0	-53	-7	-3	6	4	9	20
38.4614	0	115	102	34	77	67	20	117	102	34	66	54	12	5	2	-45	0	-1	-53	-6	-2	5	4	8	19
38.5843	0	116	102	35	76	67	20	117	103	34	66	55	13	4	2	-45	0	-1	-54	-7	-3	6	4	8	21
38.7072	0	116	103	34	78	68	19	117	102	35	65	55	13	5	2	-45	0	-1	-55	-5	-2	7	4	9	20
38.8301	0	115	100	31	77	67	19	116	101	36	65	54	13	5	2	-42	0	-1	-53	-7	-2	8	5	8	19
38.953	0	114	101	32	76	66	19	116	100	35	65	53	12	4	2	-43	0	-1	-54	-7	-3	8	4	8	18
39.0758	0	114	100	31	76	67	18	115	99	35	66	54	13	5	3	-42	-1	0	-53	-6	-3	7	5	8	19
39.1987	0	115	100	32	77	67	19	116	100	35	66	54	12	4	2	-43	0	0	-53	-7	-2	7	4	8	20
39.3216	0	115	100	34	76	67	19	115	100	34	66	54	12	6	3	-45	0	-1	-54	-6	-2	6	5	7	20
39.4445	0	115	101	34	77	68	19	116	101	34	66	55	13	5	2	-45	-1	0	-54	-7	-2	5	4	8	20
39.5674	0	114	100	33	78	66	18	115	99	35	66	54	14	5	2	-44	-1	-1	-55	-6	-2	7	4	8	19
39.6902	0	114	98	31	77	67	19	114	98	35	65	54	13	4	2	-42	0	-1	-53	-7	-3	7	4	8	18
39.8131	0	113	99	31	77	66	18	114	99	34	65	53	13	5	2	-42	0	0	-53	-6	-3	7	4	8	19
39.936	0	113	98	31	76	67	18	114	98	34	65	53	12	4	2	-42	0	-1	-53	-6	-3	9	4	8	20
40.0589	0	114	99	31	77	67	19	115	98	34	65	54	13	4	1	-42	0	-1	-53	-6	-2	7	4	8	20
40.1818	0	113	99	33	77	67	19	114	99	31	66	54	12	5	2	-44	-1	0	-53	-6	-2	6	5	8	20
40.3046	0	114	99	33	77	68	19	115	99	33	66	54	12	5	2	-44	0	-1	-53	-6	-2	5	3	8	21
40.4275	0	114	100	34	78	68	20	115	101	33	67	54	13	4	3	-45	0	-1	-54	-7	-2	6	4	7	21
40.5504	0	115	101	35	77	69	20	116	100	33	67	55	13	5	2	-45	0	-1	-55	-6	-3	6	4	8	21
40.6733	0	114	99	32	77	67	19	115	99	35	66	55	14	4	3	-42	0	0	-55	-7	-3	8	4	8	19
40.7962	0	114	98	31	77	67	19	115	98	35	65	54	13	5	2	-43	0	-1	-54	-6	-3	7	4	8	19
40.919	0	114	99	31	77	67	19	114	97	35	66	54	13	5	2	-43	0	-1	-54	-6	-3	8	4	8	18
41.0419	0	114	99	31	76	67	19	115	98	33	66	54	13	5	2	-42	-1	-1	-54	-6	-2	7	4	8	19
41.1648	0	115	100	33	77	67	19	115	99	33	65	54	13	5	3	-45	0	0	-53	-6	-2	5	5	8	19
41.2877	0	114	100	34	77	69	20	115	100	34	66	55	12	4	2	-45	0	-2	-55	-6	-2	5	4	8	20
41.4106	0	114	101	33	77	70	20	114	100	34	68	55	13	4	2	-45	0	-1	-55	-7	-2	6	4	8	21
41.5334	0	115	101	35	78	70	20	115	102	34	67	56	13	5	2	-45	0	0	-56	-7	-2	6	4	8	21
41.6563	0	114	101	33	78	68	19	115	100	36	67	55	14	4	2	-43	0	0	-56	-5	-2	8	4	8	19
41.7792	0	114	99	31	76	69	20	114	99	35	66	55	14	5	2	-43	0	-1	-54	-6	-3	8	5	8	20
41.9021	0	113	100	31	77	68	19	114	99	35	66	56	14	5	1	-44	0	-1	-54	-5	-2	7	4	8	18
42.025	0	114	100	31	77	69	19	114	100	36	66	55	14	4	3	-43	-1	-1	-54	-7	-3	8	4	8	20
42.1478	0	114	101	33	77	69	20	115	100	35	67	55	13	4	2	-44	-1	0	-54	-6	-3	6	4	8	20
42.2707	0	115	101	34	77	69	20	116	102	34	66	56	13	4	2	-46	0	0	-55	-7	-3	5	3	8	21
42.3936	0	115	102	34	78	70	21	117	103	34	67	56	13	5	2	-46	0	-1	-56	-6	-3	6	4	8	21
42.5165	0	115	101	34	79	69	20	116	101	36	65	57	16	5	2	-45	-1	-1	-56	-7	-2	6	4	7	20
42.6394	0	115	101	32	78	69	20	117	101	36	67	56	13	5	2	-44	-1	-1	-56	-7	-2	8	3	8	19
42.7622	0	116	101	32	77	68	19	116	100	36	67	56	13	4	2	-42	0	-1	-55	-6	-2	8	4	8	19
42.8851	0	115	101	31	78	68	19	116	101	35	67	56	14	4	3	-44	0	0	-55	-7	-2	7	5	8	19
43.008	0	116	101	32	78	69	19	117	101	36	66	56	13	4	2	-44	0	-1	-55	-6	-2	7	4	8	20
43.1309	0	116	102	34	77	70	20	116	102	35	66	57	12	5	3	-46	-1	0	-55	-7	-2	6	4	7	20
43.2538	11	116	103	34	78	70	20	117	102	35	66	56	13	4	2	-46	0	-1	-56	-7	-2	5	4	8	21
43.3766	0	116	103	34	78	69	20	117	102	35	67	57	14	4	2	-46	0	-1	-57	-6	-3	7	3	7	20
43.4995	0	116	100	31	78	68	20	116	101	36	67	56	14	5	3	-44	0	0	-56	-7	-2	9	4	9	19
43.6224	0	116	101	32	77	68	19	117	101	36	66	56	13	5	3	-44	0	0	-55	-7	-2	8	4	8	19
43.7453	0	117	102	32	77	68	19	116	101	36	67	56	13	4	3	-44	0	-1	-55	-6	-3	8	4	8	19
43.8682	0	116	102	31	78	68	20	117	103	36	66	56	13	4	3	-43	0	-1	-54	-6	-3	7	4	8	21
43.991	0	116	102	33	78	69	19	118	102	34	67	56	13	4	2	-46	0	-1	-55	-7	-3	5	5	8	20
44.1139	0	117	103	35	78	69	20	117	103	34	66	57	14	5	2	-46	0	-1	-55	-6	-3	6	4	8	21
44.2368	0	117	103	35	78	69	21	118	104	35	67	57	14	4	3	-46	-1	-1	-56	-7	-3	6	3	7	21
44.3597	0	117	102	32	77	68	19	117	101	37	67	55	14	5	3	-43	0	0	-56	-7	-2	9	3	8	19
44.4826	0	116	102	32	78	68	19	118	101	37	67	56	13	4	2	-43	-1	0	-54	-6	-2	7	4	7	19
44.6054	0	117	102	31	77	68	19	117	102	36	66	55	13	5	3	-43	0	-1	-54	-6	-3	7	3	8	18
44.7283	0	116	102	32	78	68	20	117	103	36	67	55	13	4	2	-43	0	-1	-54	-7	-3	8	4	8	19
44.8512	0	117	102	33	78	69	20	118	103	35	66	56	13	4	3	-43	0	-1	-54	-6	-2	9	4	8	20
44.9741	0	117	103	34	77	68	20	119	102	34	66	55	13	5	2	-46	0	-1	-54	-6	-3	6	4	7	20
45.097	0	117	101	35	78	68	19	118	103	35	66	56	13	5	2	-46	0	-1	-55	-6	-2	6	4	7	21
45.2198	0	116	101	32	77	69	20	117	101	36	67	55	14	4	2	-43	-1	-1	-54	-6	-3	8	4	8	20
45.3427	0	117	100	33	77	68	19	117	101	36	66	55	13	4	3	-44	-1	-1	-55	-7	-2	8	4	8	19
45.4656	0	115	102	32	77	67	19	117	101	36	66	55	13	4	2	-43	0	-1	-53	-6	-2	8	4	7	19
45.5885	0	116	100	32	76	67	19	117	102	36	66	55	12	4	2	-42	-1	0	-53	-6	-2	8	4	8	19
45.7114	0	115	102	32	77	67	20	116	102	35	65	55	12	5	2	-43	0	-1	-53	-6	-3	8	4	8	19
45.8342	0	115	101	34	78	67	20	116	102	35	66	54	13	5	3	-43	-1	-1	-54	-6	-2	7	3	8	20
45.9571	0	115	100	32	78	66	18	115	99	36	65	55	13	5	2	-43	0	-1	-54	-6	-3	8	4	7	19
46.08	0	114	99	31	76	66	19	115	98	35	65	54	13	5	2	-42	0	0	-53	-7	-3	8	4	8	18
46.2029	0	114	99	31	77	66	19	114	98	34	66	53	13	5	3	-42	0	-1	-53	-7	-2	7	4	8	18
46.3258	0	114	98	31	76	65	18	115	98	34	64	53	13	4	2	-42	0	-2	-51	-7	-3	8	4	8	19
46.4486	0	114	99	31	76	66	19	114	97	35	65	53	11	4	2	-42	0	-1	-52	-6	-3	7	5	8	19
46.5715	0	115	100	32	77	66	20	115	98	35	66	54	11	4	2	-43	-1	0	-52	-7	-3	7	3	7	20
46.6944	0	114	100	34	76	66	20	116	99	33	65	53	13	5	3	-45	-1	-1	-53	-6	-2	7	5	8	20
46.8173	0	114	100	35	76	67	19	115	99	33	65	54	13	6	3	-44	-1	-1	-53	-7	-2	6	4	9	20
46.9402	0	114	97	31	76	65	19	114	96	35	65	53	13	4	2	-42	-1	-1	-53	-6	-3	8	4	8	19
47.063	0	115	97	31	76	65	18	113	96	35	65	52	13	5	2	-42	0	-1	-52	-6	-2	8	4	8	18
47.1859	0	113	97	30	76	66	19	113	96	34	65	52	12	5	2	-42	0	0	-52	-6	-3	8	4	8	19
47.3088	0	113	97	31	77	65	19	114	96	34	65	53	12	4	1	-41	0	0	-51	-7	-2	7	4	7	19
47.4317	0	114	97	32	77	65	19	114	97	33	64	52	13	5	2	-43	0	-1	-51	-6	-3	6	4	8	20
47.5546	0	114	98	34	77	66	20	114	97	33	65	53	11	4	2	-44	-1	0	-52	-6	-2	5	5	8	20
47.6774	0	114	99	33	77	67	19	114	97	33	65	53	12	4	3	-44	-1	-1	-52	-6	-3	5	4	9	20
47.8003	0	115	100	33	77	67	19	115	98	33	64	54	12	4	1	-44	0	-1	-54	-7	-2	6	4	8	21
47.9232	0	115	101	34	76	68	19	115	100	34	66	54	13	5	3	-44	0	0	-55	-6	-2	5	4	8	22
48.0461	0	114	99	32	76	66	19	115	97	36	66	54	15	4	3	-43	0	-1	-55	-7	-3	7	4	8	19
48.169	0	114	98	32	77	66	18	114	97	34	65	53	13	5	1	-43	-1	-1	-54	-6	-3	8	4	8	19
48.2918	0	114	99	31	77	66	19	115	97	34	65	54	13	4	2	-41	-1	-2	-53	-6	-3	8	3	8	18
48.4147	0	113	98	30	77	66	20	114	98	35	66	53	12	4	2	-42	-1	-1	-53	-6	-3	8	4	8	19
48.5376	0	115	99	33	76	67	20	115	98	34	66	54	12	4	2	-44	0	-1	-53	-5	-3	7	4	7	20
48.6605	0	115	101	33	76	66	19	114	99	32	66	54	12	4	2	-44	0	-1	-54	-6	-2	6	4	8	21
48.7834	0	115	100	34	77	68	20	115	99	34	65	55	12	4	2	-45	0	-1	-55	-7	-3	6	4	7	20
48.9062	0	115	102	35	77	68	19	116	101	34	66	55	13	4	2	-46	0	-1	-56	-7	-3	6	4	7	22
49.0291	0	116	102	35	77	68	19	115	100	36	67	55	14	5	2	-45	0	0	-57	-6	-3	7	5	8	21
49.152	0	114	100	31	77	67	19	115	99	36	66	55	14	5	2	-43	-1	-1	-55	-6	-3	8	4	8	19
49.2749	0	115	100	32	76	67	19	115	99	36	66	54	14	4	3	-43	0	0	-55	-6	-2	8	4	8	19
49.3978	0	115	100	32	77	67	19	115	100	36	65	54	13	4	2	-43	0	-1	-53	-6	-3	8	4	8	19
49.5206	0	115	101	32	77	68	19	116	100	36	65	55	14	5	2	-44	0	-1	-54	-6	-3	8	4	8	20
49.6435	0	116	101	34	77	68	20	116	101	34	66	55	13	4	3	-46	0	0	-55	-7	-3	6	4	8	21
49.7664	0	116	102	35	77	68	21	117	101	34	66	56	13	5	2	-46	0	0	-56	-7	-3	6	4	8	21
49.8893	0	117	103	35	77	69	20	116	102	35	66	56	13	4	3	-47	-1	-1	-55	-6	-2	6	3	9	21
50.0122	0	116	102	35	77	68	20	116	102	36	65	56	14	4	2	-46	0	-1	-57	-7	-2	7	4	8	21
50.135	0	115	100	32	77	68	19	117	100	38	66	55	14	5	2	-44	0	-1	-56	-7	-2	8	4	8	19
50.2579	0	116	101	32	78	67	20	116	100	36	67	54	14	5	2	-43	0	0	-56	-7	-3	9	3	8	18
50.3808	0	117	101	32	77	67	19	116	101	35	66	55	13	4	2	-43	0	-1	-56	-7	-2	8	4	8	20
50.5037	0	116	102	33	77	68	20	116	101	36	66	55	13	4	2	-43	0	-1	-55	-6	-3	8	4	8	20
50.6266	0	116	103	34	77	68	20	117	101	34	66	55	14	4	3	-46	0	-1	-56	-7	-2	5	4	8	21
50.7494	0	117	103	35	77	68	21	117	102	34	67	56	13	4	2	-46	-1	-1	-55	-6	-3	6	3	8	20
50.8723	0	116	103	35	78	70	20	118	103	34	67	55	14	5	2	-46	0	-1	-57	-6	-3	6	4	9	21
50.9952	0	117	103	36	78	69	20	117	102	36	67	56	14	5	2	-46	0	-1	-57	-6	-2	7	4	8	21
51.1181	0	116	101	32	77	68	19	116	101	38	66	56	14	5	2	-43	-1	0	-57	-7	-2	8	4	8	20
51.241	0	116	101	32	78	68	19	117	101	36	66	56	14	4	2	-43	0	0	-56	-6	-2	8	4	8	19
51.3638	0	117	101	32	78	68	20	116	100	36	67	55	13	4	2	-44	-1	-1	-55	-6	-3	7	4	8	19
51.4867	0	117	101	32	78	68	19	117	101	36	67	55	13	5	2	-43	0	-1	-55	-7	-3	8	4	8	20
51.6096	0	116	103	34	78	68	20	117	101	35	66	55	13	4	3	-44	0	-1	-54	-7	-3	7	3	9	20
51.7325	0	116	102	35	77	69	20	118	103	35	67	56	13	5	2	-46	0	-1	-55	-6	-2	6	4	8	20
51.8554	0	117	102	35	78	70	20	118	103	35	67	57	14	5	2	-47	-1	-1	-57	-6	-3	6	5	8	22
51.9782	0	116	103	35	78	69	20	117	101	36	67	56	14	5	3	-45	0	0	-57	-7	-2	7	3	8	21
52.1011	0	116	101	32	78	68	19	116	101	37	66	56	13	4	3	-44	-1	0	-56	-6	-3	8	4	8	18
52.224	0	117	102	32	78	68	18	117	101	36	66	56	14	5	2	-43	0	0	-56	-7	-3	8	4	7	19
52.3469	0	116	101	32	77	69	19	117	100	37	66	55	13	4	2	-44	-1	-1	-55	-6	-2	8	4	8	19
52.4698	0	117	102	33	78	69	20	117	102	37	66	56	13	5	2	-44	0	-1	-55	-6	-2	8	4	8	19
52.5926	0	116	103	33	78	69	21	117	102	35	66	56	13	4	2	-45	0	-1	-55	-6	-3	7	4	8	21
52.7155	0	117	103	34	77	69	21	117	103	34	67	56	13	4	2	-46	-1	-1	-56	-6	-3	6	4	8	20
52.8384	0	116	102	36	78	69	20	117	103	35	67	57	14	4	1	-46	-1	0	-57	-7	-3	6	4	8	21
52.9613	0	117	101	32	78	69	20	117	101	36	67	57	14	5	3	-44	0	-1	-56	-6	-3	8	4	7	19
53.0842	0	116	101	32	78	69	20	117	102	36	67	56	14	5	3	-44	-1	-1	-54	-7	-2	7	4	8	19
53.207	0	117	101	32	78	68	19	117	102	36	66	56	14	4	2	-43	0	-1	-55	-6	-3	7	4	8	19
53.3299	0	117	102	33	78	69	20	117	102	36	67	56	13	4	2	-43	0	-1	-55	-6	-2	7	4	8	20
53.4528	0	117	103	34	78	69	20	119	103	36	66	57	14	5	3	-45	0	-1	-55	-6	-2	7	4	8	20
53.5757	0	118	103	35	78	69	20	118	103	35	67	57	14	4	2	-47	0	-1	-55	-7	-2	5	4	7	21
53.6986	0	116	104	36	78	69	20	119	104	35	66	57	14	5	3	-47	0	0	-56	-6	-3	5	5	8	20
53.8214	0	117	103	33	78	69	20	118	102	36	67	57	14	5	3	-44	0	0	-56	-6	-3	8	5	8	19
53.9443	0	116	102	32	78	69	19	117	102	37	67	56	14	5	3	-44	0	-1	-55	-7	-3	9	3	8	19
54.0672	0	116	102	32	77	69	19	117	102	36	67	56	14	4	2	-43	0	-1	-54	-6	-3	8	4	8	19
54.1901	0	116	102	33	78	69	20	118	102	36	66	57	13	4	2	-44	0	-1	-54	-6	-3	8	3	8	19
54.313	0	117	103	33	77	69	20	118	104	35	67	56	13	4	2	-45	0	-1	-55	-6	-3	7	4	9	20
54.4358	0	117	103	34	78	69	20	119	103	35	65	56	14	5	1	-46	0	-1	-55	-7	-3	6	5	8	21
54.5587	0	118	104	35	79	70	20	119	105	36	66	57	13	4	3	-47	0	0	-56	-7	-2	5	4	8	21
54.6816	0	117	104	36	78	70	20	118	105	37	66	56	14	4	3	-45	0	0	-56	-6	-3	7	3	8	21
54.8045	0	117	102	32	77	68	20	117	103	37	66	57	14	5	2	-44	0	0	-56	-6	-2	8	4	8	19
54.9274	0	117	103	31	78	68	20	117	102	38	67	57	14	4	3	-44	0	-1	-56	-7	-3	8	4	7	19
55.0502	0	116	102	32	78	68	20	117	103	36	67	56	14	5	2	-44	-1	0	-54	-7	-3	7	3	8	19
55.1731	0	117	102	33	77	68	20	118	103	37	67	56	14	5	2	-44	0	0	-55	-7	-2	8	4	8	20
55.296	0	117	102	34	78	69	20	118	104	35	67	56	13	5	3	-46	0	-1	-54	-7	-3	7	5	8	19
55.4189	0	118	103	35	77	69	21	118	104	35	66	56	13	5	2	-47	0	-1	-55	-6	-2	5	4	7	20
55.5418	0	117	104	36	77	69	20	118	105	36	66	57	13	5	3	-47	0	-1	-56	-6	-3	6	4	8	21
55.6646	0	118	104	35	77	69	20	119	105	38	67	57	14	5	3	-45	-1	-1	-58	-7	-3	7	4	8	20
55.7875	0	116	102	32	78	68	20	118	102	38	66	56	14	4	3	-45	0	0	-56	-7	-3	8	4	8	19
55.9104	0	117	101	32	77	68	19	117	102	37	66	55	13	5	2	-44	-1	-1	-56	-7	-3	8	4	9	19
56.0333	0	116	101	32	77	68	19	118	102	36	66	56	13	4	3	-43	-1	-1	-54	-7	-3	8	4	8	19
56.1562	0	116	102	32	78	68	20	117	102	36	66	56	13	5	2	-43	0	0	-55	-7	-4	8	4	8	19
56.279	0	117	102	33	77	68	20	117	102	37	66	56	13	4	2	-44	-1	-1	-55	-7	-3	8	5	8	20
56.4019	0	117	101	35	77	68	20	118	103	35	66	56	13	5	2	-46	0	0	-55	-7	-2	6	4	8	20
56.5248	0	117	102	35	77	69	20	118	103	36	66	56	13	5	2	-46	-1	-1	-56	-6	-3	5	4	8	21
56.6477	0	117	102	35	78	68	19	118	103	35	67	57	14	5	2	-45	-1	-1	-56	-6	-3	8	4	8	21
56.7706	0	116	101	32	77	69	19	117	101	36	67	56	14	5	2	-44	0	-1	-55	-6	-3	7	4	9	19
56.8934	0	117	101	32	78	70	20	118	102	36	66	57	14	4	3	-44	0	-1	-56	-6	-3	8	4	8	20
57.0163	0	117	101	33	78	69	19	117	101	37	67	56	13	4	2	-43	0	-1	-55	-6	-2	8	4	7	19
57.1392	0	116	101	32	76	69	19	116	101	35	67	56	13	5	2	-44	0	-1	-55	-7	-2	8	4	8	19
57.2621	0	118	101	32	78	69	20	118	101	36	67	56	13	5	2	-44	0	-1	-56	-6	-3	8	4	8	20
57.385	0	117	101	34	78	69	19	119	103	34	66	57	14	4	2	-46	0	-1	-56	-7	-3	6	4	7	20
57.5078	0	118	103	35	77	69	20	119	103	36	66	57	13	4	3	-46	-1	-1	-56	-7	-3	6	4	8	21
57.6307	0	116	101	33	77	69	19	117	101	37	67	56	14	4	2	-44	0	0	-56	-7	-2	8	4	8	20
57.7536	0	117	101	31	78	68	20	117	102	36	67	57	14	5	2	-44	0	0	-56	-6	-3	9	4	8	18
57.8765	0	116	101	31	77	69	20	118	100	37	66	57	14	5	2	-43	0	-1	-54	-7	-3	8	5	8	19
57.9994	0	117	101	32	77	69	20	118	102	37	66	56	14	4	2	-43	0	0	-54	-7	-3	8	3	8	19
58.1222	0	117	101	33	78	70	20	117	102	35	67	56	14	5	2	-45	0	0	-55	-6	-3	7	3	8	20
58.2451	0	118	101	35	77	69	20	118	103	35	67	57	13	5	2	-46	-1	0	-55	-7	-3	6	3	8	21
58.368	0	118	102	35	77	69	20	118	102	35	67	57	13	5	3	-46	0	-1	-55	-7	-3	6	4	7	21
58.4909	0	118	102	36	78	69	20	119	104	35	66	57	14	4	3	-46	0	0	-57	-7	-3	5	4	8	20
58.6138	0	117	101	32	77	69	19	118	102	37	66	56	14	5	2	-44	-1	0	-57	-7	-2	8	4	8	19
58.7366	0	117	101	31	78	69	19	118	102	37	66	56	13	4	2	-44	-1	-1	-55	-6	-3	7	4	8	19
58.8595	0	118	102	32	77	67	19	118	102	36	66	56	14	5	3	-43	-1	-1	-55	-7	-3	8	4	7	19
58.9824	0	117	102	33	77	68	20	118	103	36	67	55	13	5	3	-43	0	-1	-55	-7	-3	7	4	8	20
59.1053	0	117	102	33	76	69	20	119	102	35	66	56	14	5	2	-45	0	0	-55	-7	-3	7	3	9	21
59.2282	0	118	102	34	78	70	20	119	104	35	66	57	14	5	2	-46	0	-1	-55	-6	-3	5	4	8	21
59.351	0	117	103	35	78	69	20	118	104	35	67	57	13	5	2	-47	0	-1	-56	-7	-3	5	4	7	21
59.4739	0	117	102	35	76	69	20	119	103	37	67	57	14	4	2	-45	0	-1	-57	-6	-2	7	4	7	20
59.5968	0	116	101	33	77	68	19	118	103	38	67	56	14	4	2	-44	0	0	-56	-7	-3	8	4	8	19
59.7197	0	117	102	33	77	68	19	118	104	38	66	56	13	4	2	-44	-1	-1	-56	-7	-4	8	4	8	19
59.8426	0	116	101	32	77	69	21	118	103	37	66	56	13	5	2	-43	0	-1	-55	-7	-2	8	4	8	19
59.9654	0	118	103	33	77	68	19	117	103	36	66	56	12	5	3	-45	0	-1	-56	-7	-3	7	4	8	20
60.0883	0	117	103	34	77	69	20	119	104	36	67	57	14	4	2	-46	0	-1	-56	-6	-2	6	5	8	21
60.2112	0	117	103	35	76	69	20	119	105	36	67	56	13	4	2	-47	-1	-1	-56	-6	-2	6	4	8	21
60.3341	0	118	103	36	78	69	20	118	105	36	67	57	14	5	2	-47	0	0	-57	-7	-3	5	4	7	22
60.457	0	117	102	32	77	68	19	118	104	38	67	57	14	4	3	-44	0	-1	-57	-7	-3	9	4	8	19
60.5798	0	118	103	32	77	68	20	118	104	37	66	56	13	5	2	-44	-1	0	-56	-7	-4	8	4	8	20
60.7027	0	117	103	32	77	69	20	118	104	37	66	57	13	5	3	-44	0	0	-56	-6	-3	9	3	8	20
60.8256	0	118	104	33	78	69	19	119	105	37	66	56	14	4	2	-44	-1	-1	-56	-6	-2	8	3	9	19
60.9485	0	117	103	35	77	69	20	119	105	37	66	56	13	4	3	-46	-1	-1	-57	-6	-3	7	4	8	21
61.0714	0	118	103	36	77	69	20	119	105	36	66	56	13	4	3	-48	0	0	-56	-7	-3	7	4	8	19
61.1942	0	117	105	36	78	69	21	119	106	35	67	57	13	5	2	-48	-1	-1	-58	-7	-4	6	4	8	21
61.3171	0	117	105	36	78	70	20	120	107	37	67	57	15	4	3	-48	0	-1	-59	-6	-3	6	4	8	21
61.44	0	117	104	33	77	69	20	119	105	39	67	57	15	4	3	-45	0	0	-57	-7	-3	8	4	8	19
61.5629	0	117	103	33	77	68	20	119	105	38	67	57	14	4	3	-46	-1	-1	-58	-6	-2	7	4	8	19
61.6858	0	117	104	34	77	68	20	118	105	38	66	56	14	4	2	-45	-1	-1	-56	-6	-3	8	3	7	20
61.8086	0	118	103	33	77	69	20	118	105	38	67	56	12	5	2	-45	0	-1	-57	-7	-3	8	4	8	20
61.9315	0	117	104	34	77	70	20	119	106	38	67	58	13	5	2	-46	0	-1	-57	-7	-3	6	4	8	20
62.0544	0	118	105	36	77	70	20	120	107	36	66	57	14	5	2	-47	0	-1	-58	-6	-3	6	4	9	21
62.1773	0	119	105	36	78	70	21	120	108	37	67	58	13	4	2	-48	0	0	-59	-6	-3	6	4	7	21
62.3002	0	119	105	36	78	70	21	121	107	38	67	57	15	5	3	-48	0	-1	-59	-7	-2	6	3	7	22
62.423	0	119	104	36	78	70	20	119	107	39	68	58	15	5	2	-48	0	0	-59	-7	-2	7	4	8	20
62.5459	0	118	104	33	79	69	20	120	106	39	68	58	14	4	3	-46	-1	0	-59	-7	-3	9	4	8	19
62.6688	0	118	104	33	78	70	21	119	106	40	68	57	14	5	3	-46	-1	-2	-59	-7	-3	8	4	7	19
62.7917	0	118	104	32	78	70	21	119	106	38	66	59	13	5	2	-46	0	-1	-58	-6	-3	9	3	8	19
62.9146	0	118	105	34	78	70	21	118	106	39	67	59	13	5	2	-46	0	0	-59	-7	-3	8	5	7	20
63.0374	0	118	106	35	78	71	21	120	106	39	68	58	13	4	4	-46	0	0	-58	-6	-2	7	4	8	20
63.1603	0	118	105	35	78	71	21	120	108	39	68	59	15	5	4	-47	0	-1	-59	-6	-2	7	4	8	22
63.2832	0	119	106	36	79	71	21	120	108	38	67	59	15	4	2	-48	0	-1	-59	-7	-3	7	5	8	22
63.4061	0	118	105	35	78	71	21	120	107	39	67	59	15	5	3	-46	-1	0	-60	-7	-4	8	4	8	20
63.529	0	119	103	33	78	70	21	119	107	39	67	59	14	5	2	-47	0	0	-59	-7	-3	7	4	8	19
63.6518	0	118	104	34	78	70	21	120	107	38	67	59	15	5	3	-45	-1	0	-58	-7	-3	8	3	8	20
63.7747	0	118	104	33	79	71	21	120	106	38	68	58	13	5	2	-45	-1	0	-58	-7	-4	8	4	8	20
63.8976	0	118	104	33	78	71	20	121	106	39	67	59	13	4	2	-46	0	-1	-59	-6	-4	8	4	7	20
64.0205	0	119	104	34	78	71	20	120	107	39	67	59	14	5	3	-46	0	-1	-59	-6	-3	9	4	8	21
64.1434	0	119	105	35	78	72	21	121	108	40	68	59	15	5	2	-46	-1	0	-58	-7	-3	9	4	8	21
64.2662	0	120	106	36	79	72	21	121	107	38	68	61	14	6	3	-48	0	0	-60	-7	-2	8	4	8	21
64.3891	0	118	103	34	78	70	21	120	105	38	67	59	15	4	3	-46	0	-1	-59	-6	-3	8	5	7	19
64.512	0	119	102	32	78	70	21	119	105	39	67	59	15	4	2	-46	-1	0	-58	-6	-3	8	5	8	19
64.6349	0	118	103	33	78	69	20	119	105	38	67	58	15	4	2	-45	0	0	-57	-7	-3	8	4	7	19
64.7578	0	118	102	33	78	69	20	119	104	37	67	59	14	4	3	-45	0	-1	-57	-6	-3	9	4	7	20
64.8806	0	118	103	33	78	70	21	119	105	38	66	58	14	5	3	-45	0	-1	-58	-7	-4	9	4	8	20
65.0035	0	118	102	33	77	70	21	120	103	37	68	58	14	5	3	-44	0	0	-57	-7	-3	8	4	8	21
65.1264	0	118	103	34	77	65	20	120	104	37	67	59	13	4	2	-46	0	0	-57	-7	-2	7	3	6	22
65.2493	0	120	103	37	77	63	20	120	104	37	67	58	15	5	1	-46	0	0	-59	-6	-3	7	4	6	21
65.3722	0	119	101	33	78	63	20	120	102	38	67	56	15	4	3	-45	0	0	-58	-7	-3	8	4	7	19
65.495	0	118	100	32	79	66	20	119	102	38	68	55	14	5	1	-44	-1	0	-57	-7	-3	8	4	7	19
65.6179	0	118	102	33	78	67	20	119	101	38	68	56	14	4	3	-44	0	0	-58	-8	-3	8	4	8	19
65.7408	0	117	101	32	78	68	20	118	102	36	68	56	13	5	2	-43	-1	-1	-57	-6	-3	9	4	7	20
65.8637	0	118	101	33	78	69	21	119	102	38	67	56	13	5	3	-44	0	0	-57	-7	-3	8	4	8	20
65.9866	0	118	101	34	78	69	20	119	103	37	67	56	14	4	2	-44	0	-1	-57	-7	-2	8	4	8	21
66.1094	0	117	100	33	78	68	19	117	102	38	68	56	14	4	3	-43	-1	0	-57	-6	-2	8	5	8	20
66.2323	0	117	101	32	78	68	20	117	100	38	67	56	14	4	2	-44	0	0	-57	-6	-2	9	4	8	19
66.3552	0	117	100	32	78	66	20	119	101	37	67	56	14	5	2	-43	0	0	-56	-7	-3	8	4	7	20
66.4781	0	118	100	33	78	66	20	119	101	37	68	55	13	4	1	-44	-1	0	-56	-6	-3	8	4	8	19
66.601	0	118	101	32	78	67	19	119	101	37	67	55	13	5	2	-44	0	-1	-56	-7	-3	8	5	7	20
66.7238	0	118	101	33	78	66	20	118	103	37	68	56	13	5	3	-44	-1	-1	-57	-7	-3	8	4	7	20
66.8467	0	117	100	32	78	67	20	119	101	37	68	55	13	5	2	-44	0	-1	-56	-7	-3	8	4	7	19
66.9696	0	118	100	32	78	67	19	118	101	36	67	55	13	4	2	-43	0	-1	-56	-6	-2	7	4	8	20
67.0925	0	117	100	33	77	67	19	118	101	37	68	55	14	5	2	-42	0	-2	-55	-7	-3	9	4	7	19
67.2154	0	118	100	32	79	66	20	119	101	37	68	55	12	4	3	-43	0	-1	-56	-6	-2	8	3	7	20
67.3382	0	118	102	34	78	67	20	119	102	36	67	55	13	5	2	-45	0	0	-56	-7	-3	6	4	8	20
67.4611	0	119	102	34	78	67	19	119	102	36	68	56	13	4	3	-45	-1	-1	-57	-6	-2	7	4	8	20
67.584	0	117	100	32	77	66	19	119	101	36	67	55	13	4	2	-44	0	0	-56	-7	-3	8	4	7	19
67.7069	0	118	100	33	78	65	19	119	101	36	68	55	13	5	3	-43	0	0	-55	-6	-3	8	3	7	18
67.8298	0	118	100	32	78	65	20	119	101	36	67	54	12	5	2	-44	0	0	-55	-7	-2	7	5	8	19
67.9526	0	118	101	33	79	66	19	119	102	37	67	54	12	5	2	-44	0	-1	-56	-6	-3	7	4	8	20
68.0755	0	118	101	34	78	66	19	120	103	35	69	55	13	5	2	-45	-1	0	-55	-7	-2	7	3	7	21
68.1984	0	118	102	33	79	66	19	119	102	37	68	54	13	4	2	-43	0	-1	-55	-6	-2	8	4	8	19
68.3213	0	118	100	32	78	65	19	119	102	36	67	55	14	5	3	-43	0	0	-56	-6	-2	8	4	7	18
68.4442	0	118	101	32	78	65	19	118	102	37	67	54	13	4	2	-43	0	-1	-55	-7	-2	8	4	8	19
68.567	0	117	100	32	78	66	19	118	101	36	67	54	13	5	2	-43	0	0	-55	-6	-3	7	4	8	19
68.6899	0	118	102	32	78	66	19	119	101	36	68	55	12	5	2	-43	0	-1	-54	-7	-3	8	4	8	19
68.8128	0	118	100	33	78	67	19	119	103	36	67	55	13	5	3	-44	0	-1	-56	-7	-2	6	5	8	20
68.9357	0	118	101	34	77	67	20	119	103	36	67	55	13	5	2	-45	0	-1	-54	-7	-3	7	4	8	20
69.0586	0	119	101	32	77	66	19	119	101	36	68	53	13	5	2	-43	-1	-1	-55	-7	-3	8	4	7	19
69.1814	0	117	100	32	77	65	19	118	100	36	67	55	14	4	2	-43	0	0	-55	-8	-2	8	3	7	19
69.3043	0	116	100	32	78	65	19	118	102	36	67	54	12	5	3	-43	0	0	-54	-7	-3	8	4	7	19
69.4272	0	118	100	32	77	65	19	118	101	36	67	54	12	5	2	-43	0	-1	-54	-7	-3	8	4	8	19
69.5501	0	119	100	32	78	65	19	118	101	35	66	53	12	4	2	-43	0	-1	-54	-6	-3	7	5	8	20
69.673	0	117	101	32	78	66	19	118	101	35	67	54	13	5	2	-43	0	0	-55	-7	-3	7	4	8	19
69.7958	0	117	100	32	77	65	19	118	100	36	67	53	13	4	2	-43	0	0	-54	-7	-3	8	4	8	19
69.9187	0	118	99	32	77	64	18	119	99	36	67	53	12	4	2	-42	0	0	-53	-6	-2	7	4	8	18
70.0416	0	117	99	31	77	64	18	118	100	35	65	53	13	5	2	-42	0	0	-53	-7	-3	8	4	7	19
70.1645	0	117	99	31	76	65	19	118	100	35	67	52	13	4	2	-42	0	0	-52	-7	-2	8	4	8	19
70.2874	0	117	99	32	78	64	18	119	100	35	67	52	12	3	2	-43	0	-1	-53	-7	-3	8	4	8	19
70.4102	0	118	100	33	78	63	19	118	100	35	66	52	12	5	3	-43	-1	-1	-53	-7	-2	7	3	8	20
70.5331	0	117	98	31	77	60	18	118	98	35	66	53	13	4	2	-42	0	0	-53	-6	-2	8	4	6	19
70.656	0	117	98	30	76	61	17	117	97	35	65	51	12	4	2	-42	0	0	-53	-7	-2	7	5	7	18
70.7789	0	117	96	30	76	60	17	117	96	34	65	51	12	5	3	-41	0	0	-52	-6	-3	8	5	8	18
70.9018	0	117	97	30	76	61	17	118	97	34	66	50	12	4	2	-42	0	0	-52	-7	-3	7	4	8	19
71.0246	0	117	97	30	76	61	18	117	97	34	65	50	11	4	2	-42	0	-1	-51	-7	-3	7	4	8	19
71.1475	0	117	97	30	76	62	18	117	96	35	64	50	12	5	2	-41	0	0	-52	-6	-2	7	4	7	20
71.2704	0	116	97	32	77	63	17	116	96	33	65	50	12	4	3	-42	0	0	-52	-6	-2	6	4	8	20
71.3933	0	115	96	31	76	63	17	115	94	34	65	51	13	5	3	-41	0	-1	-52	-7	-2	7	4	7	19
71.5162	0	116	95	30	75	61	17	115	93	34	65	50	13	4	1	-40	-1	-1	-52	-7	-3	7	4	8	17
71.639	0	115	96	31	76	61	18	115	94	33	64	49	12	4	2	-40	-1	-1	-50	-6	-2	7	5	8	17
71.7619	0	116	95	30	76	61	17	116	94	33	64	49	11	4	2	-40	0	-1	-50	-6	-2	7	5	8	19
71.8848	0	116	97	30	76	62	18	116	94	33	64	49	10	4	1	-40	-1	-1	-51	-6	-3	7	4	8	19
72.0077	0	115	96	33	76	62	18	116	95	32	65	49	12	5	2	-41	0	0	-50	-7	-2	5	4	8	20
72.1306	0	116	96	33	76	62	18	116	95	31	65	49	12	5	1	-42	0	-1	-51	-7	-1	5	3	7	20
72.2534	0	116	95	30	77	62	18	115	94	33	64	50	12	5	3	-41	0	0	-51	-7	-2	7	4	8	19
72.3763	0	115	95	30	76	62	18	113	94	33	65	49	12	5	2	-40	0	0	-50	-7	-2	8	4	9	18
72.4992	0	115	95	30	76	63	18	114	93	34	65	49	12	5	2	-40	0	-1	-51	-6	-2	6	4	8	19
72.6221	0	113	96	30	76	64	18	114	94	32	65	51	12	5	1	-39	-1	-1	-51	-7	-2	8	4	8	19
72.745	0	115	97	31	76	63	19	115	95	33	64	51	11	5	1	-40	-1	-1	-50	-7	-2	7	4	8	19
72.8678	0	115	96	33	76	64	18	114	95	31	64	51	12	5	3	-41	-1	-1	-51	-6	-2	5	5	8	20
72.9907	0	114	96	30	76	63	17	114	94	33	65	50	12	4	2	-40	0	-1	-50	-7	-3	7	4	8	17
73.1136	0	114	95	30	76	64	17	114	95	32	64	51	12	5	2	-39	0	-1	-51	-6	-2	7	4	8	19
73.2365	0	114	96	30	76	63	18	114	94	32	64	50	12	5	1	-39	0	-1	-50	-6	-2	7	4	8	18
73.3594	0	115	97	33	76	63	18	114	95	32	64	50	12	5	2	-40	0	-1	-50	-6	-3	5	4	8	19
73.4822	0	114	98	33	77	64	18	115	96	32	65	51	12	4	3	-41	-1	-1	-50	-6	-2	5	4	8	19
73.6051	0	115	98	34	76	64	17	115	96	32	65	52	11	5	1	-42	-1	0	-50	-6	-3	5	4	8	21
73.728	0	115	97	31	75	63	18	114	95	33	65	51	13	5	3	-40	0	-1	-52	-6	-2	6	4	8	19
73.8509	0	116	97	31	76	64	18	114	94	34	65	51	13	5	1	-41	-1	-1	-51	-7	-3	7	4	8	18
73.9738	0	115	97	30	76	63	17	115	95	33	64	51	12	5	1	-40	0	-1	-51	-7	-2	6	4	8	19
74.0966	0	116	97	31	76	63	18	115	95	32	65	50	12	4	2	-40	-1	0	-50	-6	-2	7	4	8	19
74.2195	0	115	97	32	76	64	18	114	97	30	65	51	11	5	2	-42	0	0	-51	-6	-2	6	5	8	20
74.3424	0	116	98	33	77	64	18	116	97	32	65	51	11	4	2	-43	0	-1	-51	-6	-2	5	4	8	19
74.4653	0	116	99	33	77	65	19	116	98	32	65	52	11	5	1	-43	0	0	-52	-5	-2	5	4	7	20
74.5882	0	115	98	32	76	64	18	115	97	33	65	51	13	5	2	-41	0	-1	-52	-6	-2	7	4	8	19
74.711	0	115	98	30	76	63	18	116	96	33	66	51	13	5	2	-41	-1	-1	-52	-6	-2	7	5	8	18
74.8339	0	115	98	30	76	64	18	115	96	34	65	51	12	5	2	-41	0	0	-52	-6	-3	8	5	8	18
74.9568	0	116	98	32	76	64	18	115	97	32	64	51	12	5	2	-43	0	-1	-51	-6	-2	6	4	8	19
75.0797	0	116	99	32	76	64	18	116	97	32	65	51	11	4	2	-42	0	-1	-51	-6	-2	5	4	8	19
75.2026	0	116	98	33	76	64	19	116	98	33	65	51	12	5	2	-43	-1	-1	-53	-7	-2	5	5	8	21
75.3254	0	117	100	34	77	65	18	117	99	33	66	51	12	4	2	-44	0	-1	-52	-6	-2	5	4	8	20
75.4483	0	116	98	32	76	64	19	116	97	35	65	51	13	4	2	-42	0	-1	-54	-6	-3	6	4	8	19
75.5712	0	117	99	31	77	64	18	116	98	34	65	51	12	4	1	-41	0	-1	-53	-7	-2	7	4	7	19
75.6941	0	116	98	31	76	64	18	117	98	34	65	51	12	4	2	-43	-1	0	-52	-7	-2	7	4	8	19
75.817	0	117	99	32	76	64	18	116	98	33	65	50	12	4	2	-42	0	-1	-52	-6	-2	7	4	8	20
75.9398	0	117	99	33	77	64	18	117	98	33	65	52	12	5	2	-43	-1	0	-52	-7	-2	5	4	8	19
76.0627	0	118	100	33	77	64	19	118	99	33	66	51	12	5	2	-44	0	-1	-53	-6	-2	5	4	8	20
76.1856	0	117	99	33	77	64	18	116	99	34	66	52	13	5	3	-43	-1	-1	-54	-6	-2	7	4	8	19
76.3085	0	117	98	30	78	67	19	116	97	34	66	53	13	4	3	-42	0	-1	-52	-7	-3	8	4	8	19
76.4314	0	117	98	32	77	66	18	117	97	34	66	54	12	5	2	-42	0	0	-53	-7	-2	7	3	8	19
76.5542	0	117	99	32	76	65	19	116	98	33	65	53	12	4	2	-43	0	0	-53	-7	-3	7	4	8	20
76.6771	0	117	99	34	77	65	18	117	99	32	66	52	12	5	2	-45	-1	-1	-52	-7	-2	5	4	8	20
76.8	0	117	100	34	77	66	19	116	99	32	65	53	12	5	2	-44	0	0	-54	-7	-2	6	5	9	21
76.9229	0	117	100	35	77	65	18	118	100	34	66	53	13	5	2	-44	0	-1	-54	-6	-2	5	4	8	21
77.0458	0	118	99	31	77	64	19	118	98	35	66	52	13	5	2	-41	0	0	-54	-7	-2	7	4	7	19
77.1686	0	118	99	32	77	63	18	118	98	35	65	52	13	5	2	-42	0	0	-53	-6	-2	9	4	8	19
77.2915	0	118	99	31	77	64	18	117	98	35	66	52	12	4	2	-43	0	-1	-53	-7	-3	7	4	7	19
77.4144	0	117	99	33	76	65	18	118	97	34	65	51	12	4	2	-43	0	-1	-53	-7	-2	7	4	9	20
77.5373	0	117	100	34	77	66	18	118	99	33	66	52	12	5	2	-44	0	0	-52	-6	-2	6	3	9	20
77.6602	0	118	99	34	77	66	19	118	98	33	65	53	12	4	2	-44	0	-1	-53	-6	-2	5	4	8	21
77.783	0	117	100	32	77	65	18	117	98	33	66	52	13	4	2	-44	0	0	-54	-6	-3	7	4	8	20
77.9059	0	117	97	31	78	65	18	117	97	35	66	52	13	5	2	-42	-1	0	-53	-7	-3	7	4	7	19
78.0288	0	117	98	31	76	64	19	117	97	34	65	52	13	4	2	-42	-1	-1	-53	-6	-2	8	4	8	19
78.1517	0	117	99	30	77	64	17	118	96	35	65	52	13	4	1	-42	0	-1	-53	-7	-2	8	4	8	19
78.2746	0	118	99	32	77	64	18	118	97	34	66	51	11	5	2	-42	0	-1	-53	-7	-3	7	4	8	19
78.3974	0	118	100	34	77	64	18	118	98	33	66	51	12	4	2	-44	0	-1	-52	-7	-2	5	4	8	20
78.5203	0	118	100	34	77	65	19	118	99	34	66	53	12	5	2	-44	0	-1	-53	-7	-2	6	5	7	21
78.6432	0	117	100	33	77	64	18	118	99	34	66	52	12	5	2	-43	0	0	-54	-7	-1	6	4	7	20
78.7661	0	117	98	31	76	65	18	117	97	36	66	53	13	5	2	-42	0	0	-54	-7	-2	8	4	9	19
78.889	0	118	99	31	78	66	17	117	97	34	66	52	13	5	2	-42	0	0	-53	-7	-1	8	4	8	19
79.0118	1	118	99	31	77	65	18	118	97	35	66	52	12	4	3	-41	0	-1	-53	-6	-2	7	4	8	19
79.1347	0	119	100	32	76	65	18	118	98	33	66	52	11	4	3	-43	-1	0	-53	-6	-2	6	4	8	19
79.2576	0	118	100	34	77	65	19	118	100	33	66	52	12	4	2	-44	0	-1	-53	-7	-2	6	4	8	21
79.3805	0	118	100	33	76	66	18	118	99	34	66	53	13	5	2	-43	0	-1	-53	-7	-2	6	4	7	20
79.5034	0	118	99	31	77	65	18	118	97	35	66	52	13	4	2	-41	0	-1	-53	-6	-2	8	4	8	20
79.6262	0	119	100	31	77	65	18	118	98	35	66	53	13	5	2	-42	-1	-1	-53	-7	-2	9	4	8	19
79.7491	0	117	99	31	77	66	18	118	99	35	66	53	13	5	3	-42	0	-1	-52	-7	-2	7	4	8	19
79.872	0	115	100	33	79	71	19	116	98	33	66	56	13	5	2	-44	-1	0	-52	-7	-2	5	4	8	20
79.9949	0	116	100	33	78	71	19	116	100	33	66	56	12	4	2	-43	0	-1	-54	-6	-2	5	3	8	21
80.1178	0	115	101	35	78	70	20	116	101	34	66	57	12	4	2	-44	0	-1	-54	-7	-2	5	4	8	21
80.2406	0	116	99	32	77	68	20	115	99	35	66	55	14	5	2	-42	0	-1	-53	-6	-3	8	4	9	19
80.3635	0	116	100	31	76	67	19	116	99	35	65	54	13	4	2	-43	-1	-1	-53	-7	-2	8	4	9	19
80.4864	0	116	100	32	77	66	19	116	98	34	65	54	13	5	2	-42	-1	0	-53	-6	-2	7	4	8	19
80.6093	0	116	100	32	77	68	20	116	99	34	65	53	13	5	2	-43	0	-1	-54	-7	-2	7	4	8	19
80.7322	0	117	101	34	77	67	20	116	100	33	66	54	13	5	2	-44	-1	-1	-52	-7	-3	5	4	8	20
80.855	0	117	102	34	77	68	19	117	101	34	65	55	12	5	2	-45	0	-1	-53	-7	-3	5	4	8	20
80.9779	0	116	103	34	77	69	20	116	102	34	65	55	12	4	2	-45	0	0	-55	-6	-3	6	4	8	21
81.1008	0	117	102	34	77	69	19	118	102	35	65	55	14	4	1	-45	0	-1	-54	-7	-2	6	4	8	20
81.2237	0	116	100	32	77	67	19	116	101	36	66	55	14	4	3	-43	0	-1	-54	-6	-3	7	4	8	19
81.3466	0	117	102	32	76	67	18	117	100	36	65	54	14	5	2	-42	-1	-1	-54	-7	-2	7	4	8	19
81.4694	0	116	101	32	77	67	18	117	100	36	65	54	13	5	1	-43	0	-1	-53	-7	-2	8	4	8	20
81.5923	0	117	102	33	77	67	19	118	102	35	65	54	12	5	3	-44	0	-1	-53	-7	-2	7	4	9	20
81.7152	0	117	102	35	77	68	19	118	102	34	66	55	13	5	3	-44	0	-1	-53	-6	-3	6	4	8	21
81.8381	0	118	103	35	77	69	19	118	103	33	66	55	12	4	3	-45	-1	-1	-53	-7	-3	5	4	8	21
81.961	0	118	103	35	77	68	20	118	104	34	66	55	13	6	2	-45	0	-1	-55	-6	-2	5	4	8	21
82.0838	0	117	103	35	77	68	19	118	103	36	66	56	14	5	2	-45	0	-1	-56	-7	-2	7	5	8	19
82.2067	0	118	101	32	77	67	19	118	102	37	66	54	14	4	2	-44	0	-1	-55	-7	-3	8	5	9	19
82.3296	0	118	102	32	77	68	19	119	102	36	66	55	14	5	2	-43	0	0	-54	-7	-3	8	4	8	19
82.4525	0	117	102	33	77	68	20	119	102	36	65	54	13	4	2	-43	-1	-1	-54	-7	-3	8	4	8	19
82.5754	0	118	103	32	76	68	19	119	103	36	66	54	12	4	2	-45	-1	-1	-55	-6	-3	7	4	8	20
82.6982	0	118	104	35	77	68	19	120	104	35	66	55	13	4	2	-45	-1	-1	-54	-6	-2	6	4	7	20
82.8211	0	119	105	35	77	68	19	120	103	36	66	56	14	5	2	-44	-1	0	-56	-7	-3	7	4	8	21
82.944	0	118	102	32	77	68	19	118	102	37	66	55	13	5	2	-43	0	-1	-56	-7	-2	8	4	8	19
83.0669	0	118	102	33	77	68	19	118	103	35	66	55	13	4	3	-44	0	-1	-55	-6	-2	8	4	8	19
83.1898	0	118	103	33	77	67	19	119	102	37	66	55	13	4	2	-44	0	0	-54	-6	-4	8	4	8	19
83.3126	0	118	103	34	78	69	19	119	104	36	66	55	13	5	2	-44	0	-1	-54	-7	-2	6	4	9	20
83.4355	0	119	103	36	77	68	20	119	104	35	67	55	14	5	2	-46	-1	-1	-55	-6	-3	6	4	8	20
83.5584	0	118	103	36	77	68	21	119	104	36	67	56	13	4	2	-46	0	0	-55	-6	-3	5	4	8	21
83.6813	0	118	103	34	78	68	19	119	103	36	67	55	14	5	2	-45	-1	-1	-56	-7	-3	6	4	7	19
83.8042	0	119	102	32	78	67	20	119	102	36	65	55	14	4	2	-44	0	-1	-55	-7	-2	7	4	8	19
83.927	0	118	103	32	77	67	19	119	102	36	66	55	13	4	3	-43	-1	-1	-55	-7	-3	8	4	8	20
84.0499	0	118	102	33	77	68	19	119	102	37	66	54	13	6	2	-44	-1	0	-55	-7	-3	8	4	8	20
84.1728	0	118	102	34	77	68	19	119	102	34	67	54	12	5	3	-45	0	-1	-55	-7	-2	5	4	9	20
84.2957	0	119	103	34	77	68	19	121	103	34	67	55	13	5	2	-46	-1	-1	-54	-6	-3	5	4	8	20
84.4186	0	119	104	35	77	69	19	120	104	34	67	55	13	4	3	-47	0	0	-56	-7	-3	7	4	8	21
84.5414	0	118	102	33	78	67	20	119	102	37	66	54	13	5	3	-44	0	-1	-56	-7	-2	8	4	8	19
84.6643	0	119	101	31	77	67	19	119	101	37	66	54	14	5	1	-43	0	-1	-55	-6	-2	8	4	8	19
84.7872	0	119	101	31	77	67	19	119	101	35	65	54	13	5	2	-43	0	-1	-54	-6	-3	8	4	8	20
84.9101	0	119	101	33	77	67	19	119	102	35	67	55	13	5	3	-44	0	-1	-55	-6	-2	7	4	8	19
85.033	0	119	102	34	77	68	19	119	102	35	67	55	12	4	3	-45	0	0	-54	-7	-3	6	4	8	20
85.1558	0	120	103	34	77	68	19	120	103	34	65	55	13	5	2	-46	-1	-1	-55	-7	-3	6	4	8	20
85.2787	0	119	101	33	78	67	19	119	102	36	67	55	13	5	3	-44	0	0	-55	-7	-3	8	3	8	19
85.4016	0	118	101	32	77	67	19	119	101	36	67	55	13	4	2	-43	0	-1	-55	-7	-3	8	3	8	19
85.5245	0	118	102	32	78	68	19	119	100	37	66	54	13	5	2	-44	0	-1	-54	-7	-3	8	4	8	19
85.6474	0	118	102	33	77	68	19	120	102	36	66	55	13	5	2	-43	-1	-1	-54	-7	-2	7	4	8	19
85.7702	0	119	102	34	78	68	19	120	103	34	67	55	13	4	3	-45	0	0	-55	-6	-2	6	5	8	21
85.8931	0	119	103	36	77	68	18	120	103	35	66	55	13	5	3	-46	0	-1	-55	-8	-3	5	5	8	20
86.016	0	118	102	32	78	67	19	119	101	36	66	54	13	4	2	-43	0	0	-55	-6	-3	8	5	8	19
86.1389	0	118	101	32	78	67	19	119	101	36	67	54	13	5	3	-43	-1	-1	-54	-7	-2	7	4	8	19
86.2618	0	119	102	32	78	67	19	119	102	35	66	55	13	5	2	-43	-1	-1	-54	-7	-2	8	4	8	20
86.3846	0	119	102	33	77	67	19	120	102	34	66	54	13	5	3	-43	0	0	-54	-7	-3	6	4	8	20
86.5075	0	118	103	34	77	67	19	120	102	34	66	54	12	5	2	-46	0	-1	-55	-7	-2	5	4	8	20
86.6304	0	120	103	35	77	68	19	121	103	34	67	55	13	4	3	-46	0	-1	-55	-7	-3	5	4	8	21
86.7533	0	118	101	32	77	65	18	119	101	37	66	55	13	4	2	-44	0	0	-55	-7	-2	7	4	7	19
86.8762	0	120	101	32	78	66	18	120	102	37	67	53	13	5	2	-44	0	-1	-55	-7	-3	8	4	8	20
86.999	0	119	101	32	78	66	19	121	101	36	67	54	13	5	2	-43	-1	0	-54	-6	-2	8	4	8	20
87.1219	0	119	101	31	78	67	18	121	102	36	66	54	12	5	3	-43	-1	-1	-54	-7	-2	8	4	8	20
87.2448	0	119	103	35	78	67	19	120	102	34	67	54	13	5	2	-45	0	-1	-54	-7	-3	6	4	8	20
87.3677	0	119	102	34	78	68	19	120	103	35	67	55	12	4	2	-46	-1	0	-55	-7	-2	5	4	8	20
87.4906	0	119	103	35	78	67	18	120	102	35	66	54	14	5	2	-44	0	-1	-56	-7	-2	7	4	8	20
87.6134	0	119	100	31	78	66	19	119	100	36	67	55	13	4	3	-44	-1	0	-55	-7	-2	9	4	8	19
87.7363	0	119	101	31	78	67	19	118	102	36	67	54	13	5	3	-43	0	-1	-55	-6	-3	9	4	8	19
87.8592	0	118	101	31	78	67	19	120	101	35	67	54	13	5	2	-43	0	-1	-54	-7	-2	8	4	7	20
87.9821	0	119	102	35	78	67	19	120	102	34	66	54	12	4	2	-46	0	-1	-55	-7	-2	6	4	8	20
88.105	0	120	102	35	78	69	19	120	102	35	67	56	12	4	3	-46	0	0	-55	-7	-2	6	4	8	20
88.2278	0	119	103	35	78	69	21	120	104	36	68	56	13	5	2	-45	-1	-1	-56	-7	-2	5	4	8	21
88.3507	0	119	103	35	77	68	18	120	102	35	67	55	14	4	2	-45	0	0	-57	-8	-3	7	4	8	19
88.4736	0	118	101	32	78	68	18	119	103	36	67	55	14	4	2	-44	0	-1	-56	-6	-2	8	4	9	19
88.5965	0	119	102	32	78	68	18	120	103	36	67	55	13	4	2	-44	0	-1	-55	-7	-3	8	4	8	20
88.7194	0	119	101	32	78	68	19	119	102	36	68	55	12	5	2	-44	-1	-1	-54	-7	-3	8	4	8	19
88.8422	0	119	102	35	77	69	20	120	103	34	67	55	13	5	2	-46	0	-1	-55	-7	-3	6	4	8	20
88.9651	0	119	103	35	77	69	20	120	103	35	68	56	13	5	3	-46	-1	-1	-55	-7	-3	6	4	8	20
89.088	0	119	103	36	78	69	18	120	104	35	67	56	14	5	3	-46	0	-1	-55	-6	-2	6	4	8	21
89.2109	0	118	101	31	78	67	19	119	101	36	67	56	13	5	2	-44	0	0	-56	-7	-3	8	4	7	19
89.3338	0	119	101	32	78	68	19	120	102	36	67	56	13	5	3	-44	0	-1	-55	-7	-3	8	4	7	19
89.4566	0	120	102	31	78	68	19	120	102	37	67	55	13	4	2	-43	0	-1	-54	-6	-3	8	4	8	19
89.5795	0	120	103	33	78	69	20	121	102	36	68	56	12	4	3	-45	-1	-1	-55	-7	-3	7	3	8	20
89.7024	0	120	103	35	78	69	20	120	104	35	68	56	13	4	2	-46	0	0	-55	-7	-3	6	4	8	20
89.8253	0	119	103	36	78	69	19	121	105	35	66	56	12	5	3	-47	0	-1	-57	-6	-3	5	4	8	21
89.9482	0	119	104	36	78	70	21	121	105	36	67	57	13	4	3	-47	-1	0	-57	-7	-3	6	5	8	21
90.071	0	119	104	36	78	69	19	120	104	36	68	57	14	5	3	-46	0	-1	-58	-6	-3	7	3	8	20
90.1939	0	118	102	32	78	68	20	120	102	37	67	57	14	5	2	-44	0	0	-57	-7	-3	8	5	7	19
90.3168	0	119	102	32	79	68	19	119	102	37	67	56	14	5	2	-45	0	-1	-56	-7	-2	8	4	8	19
90.4397	0	119	103	33	78	69	20	119	102	37	68	57	13	5	2	-45	0	-1	-55	-7	-3	8	5	8	20
90.5626	0	119	103	32	77	69	20	121	103	36	67	56	13	5	2	-44	0	-1	-55	-6	-3	8	4	8	20
90.6854	0	119	103	34	78	69	20	120	104	37	67	56	13	5	2	-46	0	0	-55	-7	-3	7	4	9	20
90.8083	0	119	104	35	79	70	20	120	104	35	67	56	14	4	3	-47	0	-1	-57	-7	-2	6	4	8	22
90.9312	0	119	104	36	78	70	20	121	105	35	68	56	14	5	2	-48	0	0	-56	-6	-3	7	3	9	21
91.0541	0	120	101	33	78	68	20	120	102	38	66	56	14	5	2	-44	0	0	-56	-7	-3	8	5	8	20
91.177	0	118	102	31	78	69	20	119	103	37	67	57	14	4	2	-44	0	-1	-56	-7	-2	9	4	8	20
91.2998	0	119	102	32	78	68	20	119	102	37	67	56	14	5	3	-44	0	0	-56	-7	-3	8	4	7	20
91.4227	0	120	101	33	79	69	20	120	102	37	67	56	13	5	2	-44	0	0	-56	-7	-2	9	4	8	20
91.5456	0	119	103	34	78	69	20	120	104	35	67	57	12	4	3	-44	0	0	-56	-8	-3	8	3	8	20
91.6685	0	120	103	34	78	69	20	121	104	36	68	56	13	5	3	-46	0	-1	-56	-7	-3	7	4	8	20
91.7914	0	120	103	35	79	70	20	121	103	36	68	57	13	5	3	-45	0	-1	-58	-6	-3	7	4	8	21
91.9142	0	119	101	33	78	69	20	120	102	38	68	57	14	5	2	-44	-1	-1	-56	-7	-3	8	4	8	20
92.0371	0	120	102	33	79	69	20	121	102	38	67	56	13	5	3	-43	-1	-1	-56	-7	-3	8	4	8	20
92.16	0	119	102	32	79	69	20	120	103	37	67	56	13	5	2	-44	-1	-2	-55	-7	-3	8	4	8	19
92.2829	0	119	102	33	78	69	20	121	103	37	68	56	13	5	1	-44	0	-1	-56	-7	-3	8	4	8	20
92.4058	0	120	103	34	78	70	20	120	104	36	68	56	13	5	2	-45	0	0	-56	-7	-4	7	5	8	21
92.5286	0	120	105	35	78	70	20	121	105	35	68	58	13	4	3	-47	-1	-1	-57	-6	-3	6	4	8	21
92.6515	0	119	102	34	78	69	19	120	103	37	68	57	14	4	3	-44	0	-1	-57	-7	-2	8	4	7	19
92.7744	0	119	101	33	78	70	19	120	104	36	68	57	13	5	3	-44	0	-1	-56	-7	-3	7	4	8	19
92.8973	0	120	102	32	78	70	20	121	103	37	68	57	13	4	2	-43	0	-1	-55	-6	-3	8	5	7	20
93.0202	0	119	103	33	78	70	20	121	104	37	68	57	14	4	3	-44	0	-1	-55	-7	-2	7	4	8	20
93.143	0	121	103	34	79	70	21	121	104	36	67	57	13	5	3	-45	0	0	-55	-7	-1	7	4	7	20
93.2659	0	120	104	36	80	70	21	121	105	36	67	57	14	4	2	-46	0	-1	-57	-6	-2	5	4	8	21
93.3888	0	120	105	36	79	71	20	121	105	35	68	57	13	5	2	-47	0	-1	-56	-7	-3	6	4	8	20
93.5117	0	120	104	36	79	71	19	122	105	37	68	58	14	5	3	-45	0	0	-58	-7	-3	8	5	8	21
93.6346	0	119	103	33	79	69	20	120	103	37	68	58	14	4	2	-44	-1	0	-57	-7	-2	8	4	8	19
93.7574	0	120	103	32	78	70	19	121	103	38	67	57	14	4	3	-44	0	-1	-56	-7	-3	8	4	8	19
93.8803	0	119	103	33	78	69	19	121	103	37	67	57	14	5	3	-43	0	-1	-55	-7	-3	9	4	8	19
94.0032	0	120	103	33	78	70	20	120	103	37	67	57	13	5	3	-43	0	0	-55	-7	-2	8	3	8	19
94.1261	0	120	103	34	78	70	19	121	104	36	68	57	13	5	3	-46	0	-1	-56	-7	-3	7	4	8	21
94.249	0	119	104	35	79	69	21	120	105	35	67	57	14	4	2	-46	0	0	-56	-6	-3	6	4	8	21
94.3718	0	120	104	36	78	71	20	121	105	37	68	58	13	6	2	-46	-1	-1	-57	-7	-3	6	4	8	21
94.4947	0	121	105	36	78	71	21	121	106	36	68	58	14	5	3	-48	-1	-1	-57	-7	-3	6	4	8	21
94.6176	0	119	104	36	78	71	20	121	105	37	67	59	15	5	2	-45	-1	0	-58	-7	-3	8	4	8	21
94.7405	0	119	102	32	78	70	20	120	103	38	67	58	13	5	2	-45	0	-1	-57	-7	-3	8	5	7	20
94.8634	0	119	103	33	79	69	20	120	103	37	67	57	14	5	3	-44	0	-1	-56	-7	-2	8	4	8	20
94.9862	0	117	102	32	78	69	20	119	103	37	67	57	14	5	2	-44	0	-1	-56	-6	-2	8	4	7	20
95.1091	0	118	103	33	78	70	20	120	104	37	67	57	13	4	2	-44	-1	0	-56	-6	-3	8	4	8	19
95.232	0	119	103	33	79	69	21	120	102	37	68	56	13	5	2	-45	0	-1	-56	-7	-3	8	5	8	21
95.3549	0	119	103	36	78	70	20	120	103	36	67	58	13	4	2	-46	0	0	-57	-7	-3	6	3	9	21
95.4778	0	119	103	36	78	71	20	120	105	36	67	58	14	5	2	-47	0	-1	-57	-7	-3	5	5	8	21
95.6006	0	118	102	34	78	70	21	120	102	37	67	57	14	4	3	-45	0	-1	-57	-7	-2	8	4	8	20
95.7235	0	119	101	33	77	69	20	119	101	37	67	57	14	5	3	-44	0	0	-56	-7	-3	8	4	8	19
95.8464	0	118	102	32	78	69	20	118	102	37	67	57	14	5	2	-44	0	-1	-56	-7	-2	8	4	8	20
95.9693	0	118	102	34	78	69	20	119	101	37	67	56	14	4	3	-44	0	-1	-55	-8	-2	8	4	8	19
96.0922	0	119	102	34	77	70	20	119	102	36	67	57	13	5	3	-44	0	0	-56	-7	-2	8	4	8	21
96.215	0	118	102	34	78	70	20	120	102	36	68	57	13	5	2	-45	-1	-2	-56	-7	-2	7	4	8	21
96.3379	0	119	103	35	78	70	21	120	103	36	68	57	13	6	2	-46	0	0	-57	-7	-3	6	4	8	21
96.4608	0	119	103	35	78	70	19	120	103	36	68	57	15	4	2	-46	0	0	-58	-6	-3	6	4	8	21
96.5837	0	119	101	32	78	69	20	119	100	37	67	57	14	4	2	-44	0	0	-57	-6	-3	8	3	8	19
96.7066	0	119	101	32	78	69	19	120	101	37	68	57	15	5	3	-44	0	0	-56	-7	-3	8	4	7	20
96.8294	0	118	101	32	78	69	20	119	100	37	67	57	14	5	3	-43	0	-1	-56	-6	-2	8	5	8	20
96.9523	0	119	102	33	77	69	21	118	102	37	67	57	13	4	3	-44	0	-1	-56	-6	-2	7	5	8	20
97.0752	0	118	102	34	78	70	21	119	102	37	67	57	13	4	2	-44	0	-1	-55	-6	-2	7	4	8	21
97.1981	0	119	102	34	78	71	21	119	102	35	67	58	14	5	2	-46	0	-1	-56	-7	-2	6	4	8	21
97.321	0	119	103	36	79	71	20	119	102	35	68	59	14	4	2	-46	0	0	-57	-7	-3	7	4	7	21
97.4438	0	119	101	32	78	70	20	119	102	37	66	58	15	4	3	-43	0	-1	-57	-7	-3	8	4	8	19
97.5667	0	118	102	33	78	69	20	119	101	37	67	57	15	4	2	-44	0	0	-55	-7	-3	8	4	8	19
97.6896	0	118	101	33	78	69	21	119	100	37	67	58	14	5	2	-44	-1	0	-56	-7	-2	9	4	8	19
97.8125	0	118	102	32	78	70	21	119	101	37	67	57	14	4	3	-43	0	0	-55	-6	-2	8	4	7	19
97.9354	0	119	103	34	78	70	20	119	102	35	67	57	14	5	3	-45	-1	-1	-55	-7	-2	7	5	8	21
98.0582	0	119	103	36	78	71	21	119	103	35	68	57	13	4	2	-46	-1	-1	-56	-8	-2	6	5	8	22
98.1811	0	119	104	36	78	71	21	120	103	37	68	58	14	5	3	-46	0	-1	-57	-7	-3	6	4	8	22
98.304	0	120	103	36	79	70	20	120	103	37	66	58	14	4	3	-46	0	-1	-58	-7	-3	7	4	8	21
98.4269	0	118	102	33	78	70	20	119	101	37	67	58	14	4	3	-44	-1	-1	-57	-6	-3	8	3	8	20
98.5498	0	119	102	33	78	69	20	119	102	37	67	57	14	5	2	-44	0	-1	-56	-6	-3	8	4	7	20
98.6726	0	119	102	33	78	70	21	120	102	37	67	57	14	5	3	-44	0	-1	-56	-6	-2	8	4	8	20
98.7955	0	119	103	34	78	71	21	120	103	36	67	57	13	4	1	-45	0	0	-56	-6	-3	6	4	9	20
98.9184	0	119	103	35	79	71	20	120	104	36	67	59	13	5	2	-45	0	0	-56	-7	-3	6	4	7	21
99.0413	0	119	104	36	79	71	21	120	104	36	67	58	13	5	3	-47	0	-1	-58	-7	-2	5	4	7	21
99.1642	0	119	103	35	78	70	21	119	103	37	68	58	15	4	3	-45	0	-1	-57	-7	-3	7	5	8	21
99.287	0	119	103	33	79	70	20	119	103	37	67	57	15	4	3	-44	-2	-1	-56	-7	-2	8	4	8	20
99.4099	0	119	103	33	79	71	21	120	102	38	68	57	14	4	2	-44	-1	-1	-57	-6	-3	8	4	8	20
99.5328	0	119	103	34	78	70	20	120	104	37	67	58	13	5	2	-45	0	-1	-56	-7	-3	8	4	8	19
99.6557	0	119	104	35	78	71	20	120	104	36	67	58	13	4	2	-45	0	0	-55	-7	-3	7	4	8	20
99.7786	0	119	104	35	79	71	21	120	105	37	67	59	13	5	2	-45	-1	-1	-57	-7	-3	7	4	7	21
99.9014	0	119	104	37	78	71	20	121	105	36	67	59	14	4	3	-47	0	-1	-57	-8	-2	6	3	8	21
100.024	0	118	103	33	79	70	20	119	104	39	67	57	15	4	2	-45	-1	-1	-57	-7	-3	8	4	9	20
100.147	0	119	104	33	78	70	20	120	104	37	67	57	15	5	2	-44	0	-1	-55	-7	-2	7	4	8	20
100.27	0	119	103	33	78	70	19	120	103	38	67	58	14	5	3	-44	-1	-1	-56	-6	-3	8	4	9	20
100.393	0	120	104	33	78	70	21	121	104	38	68	58	13	5	3	-45	0	0	-56	-7	-3	9	4	8	20
100.516	0	119	105	35	79	71	20	120	105	37	68	58	13	4	2	-45	0	-1	-57	-7	-3	7	3	8	21
100.639	0	120	104	36	79	71	21	120	106	36	67	58	14	5	2	-47	-1	-1	-57	-7	-3	6	4	8	21
100.762	0	120	105	37	79	72	20	121	106	36	67	59	14	5	2	-46	-1	-1	-57	-7	-2	7	4	8	21
100.884	0	120	105	33	78	70	20	120	105	38	68	58	15	4	2	-45	0	-1	-57	-7	-3	9	5	8	20
101.007	0	119	104	33	77	70	20	120	105	37	67	58	14	5	2	-44	0	-1	-56	-6	-2	8	4	8	19
101.13	0	119	103	33	78	70	20	120	105	38	67	58	14	4	2	-44	0	-1	-56	-8	-2	8	4	8	18
101.253	0	119	103	34	79	70	21	121	105	37	67	58	14	5	3	-45	0	-1	-56	-7	-3	8	5	8	20
101.376	0	120	104	34	78	71	21	120	105	38	67	58	14	4	3	-44	0	0	-56	-7	-2	8	4	7	20
101.499	0	120	105	36	79	72	21	120	106	36	68	59	13	4	3	-47	-1	-1	-56	-6	-3	6	4	8	21
101.622	0	119	105	36	78	72	21	120	107	37	68	59	13	5	3	-47	0	-1	-58	-7	-3	6	4	8	21
101.745	0	120	105	36	78	71	20	120	105	38	68	59	15	5	2	-46	0	-1	-58	-7	-3	7	4	8	20
101.868	0	119	104	33	78	70	20	121	104	39	67	58	14	4	3	-44	0	-1	-56	-7	-3	9	4	7	19
101.99	0	119	105	33	78	70	20	119	104	37	67	57	15	4	3	-45	0	-1	-56	-7	-3	8	4	8	19
102.113	0	119	104	33	79	71	20	119	105	37	67	57	14	5	3	-44	-1	-1	-56	-7	-3	9	5	8	20
102.236	0	119	105	33	78	70	20	120	105	38	68	58	14	5	3	-45	0	-1	-56	-6	-3	8	4	8	20
102.359	0	119	105	34	78	70	21	120	105	38	67	58	14	5	2	-45	0	-1	-56	-6	-2	8	4	8	20
102.482	0	119	105	36	78	71	21	120	106	36	68	58	14	4	3	-47	-1	-1	-57	-7	-2	6	4	8	22
102.605	0	119	104	35	78	70	20	120	104	38	67	59	15	4	2	-45	0	-1	-57	-7	-3	8	4	8	20
102.728	0	118	103	33	78	70	20	119	103	38	68	57	14	4	3	-45	0	-1	-56	-7	-3	8	5	8	19
102.851	0	119	104	34	78	70	19	119	105	38	66	58	13	5	2	-45	-1	-1	-56	-7	-4	8	4	8	19
102.973	0	118	103	33	78	69	20	120	104	38	68	57	13	5	3	-44	0	-1	-56	-7	-3	8	4	8	20
103.096	0	119	105	33	79	70	20	121	104	38	68	57	13	5	2	-44	0	-1	-56	-7	-3	8	4	8	21
103.219	0	120	105	35	78	70	20	121	106	37	67	57	12	4	2	-45	-1	-1	-56	-7	-3	6	5	8	21
103.342	0	119	105	37	77	70	20	121	106	35	67	58	13	5	2	-47	-1	0	-56	-7	-3	6	4	8	21
103.465	0	119	104	34	78	69	20	120	105	38	67	57	15	5	3	-44	0	-1	-57	-6	-2	7	4	9	20
103.588	0	119	102	33	79	69	19	120	103	37	67	56	14	5	2	-44	0	-1	-56	-6	-2	9	5	8	18
103.711	0	118	103	33	78	68	20	120	104	37	67	57	14	5	2	-44	-1	0	-55	-6	-3	8	3	8	19
103.834	0	119	103	33	78	69	21	119	103	38	67	56	13	5	3	-45	-1	-1	-56	-7	-3	8	4	8	19
103.956	0	118	104	32	78	69	20	120	104	36	67	56	13	4	2	-44	-2	-1	-55	-6	-3	7	4	8	21
104.079	0	118	104	35	77	69	20	120	105	36	66	57	13	5	3	-44	-1	-1	-56	-7	-2	7	4	8	20
104.202	0	118	104	34	77	70	20	119	106	36	67	57	12	4	3	-45	0	-1	-56	-7	-3	7	4	8	21
104.325	0	118	104	35	78	69	20	120	105	36	66	57	14	5	3	-46	0	0	-57	-7	-2	7	5	7	20
104.448	0	118	103	32	79	68	20	119	103	37	67	58	14	5	2	-44	0	0	-56	-6	-3	8	5	8	19
104.571	0	118	102	32	78	68	19	120	103	37	67	57	14	4	3	-43	0	-1	-56	-8	-3	8	4	8	19
104.694	0	118	102	32	77	68	19	119	103	37	67	56	13	6	2	-43	0	-1	-55	-7	-3	8	4	7	19
104.817	0	118	102	32	78	68	20	119	104	37	66	56	13	4	1	-43	0	-1	-55	-6	-3	8	4	8	20
104.94	0	118	102	34	78	68	20	120	104	36	67	57	13	5	2	-44	0	-1	-55	-7	-3	8	4	8	20
105.062	11	118	103	35	77	69	20	119	105	37	67	56	13	5	3	-45	-1	-1	-56	-7	-3	6	4	8	20
105.185	0	119	104	35	78	70	20	120	105	36	66	57	14	5	3	-47	-1	-1	-56	-6	-2	6	4	8	21
105.308	0	118	103	35	78	69	20	119	103	37	67	57	14	5	2	-44	0	0	-56	-7	-3	7	4	8	20
105.431	0	117	102	32	78	68	19	119	103	36	66	56	14	5	2	-44	-1	-1	-55	-7	-3	8	4	8	20
105.554	0	118	102	32	78	68	19	119	103	37	66	56	13	4	1	-44	0	0	-55	-7	-4	8	5	8	19
105.677	0	118	102	32	77	68	19	119	102	37	66	55	13	4	3	-44	0	-1	-55	-7	-4	8	4	8	20
105.8	0	119	103	32	77	68	20	120	103	37	67	55	13	5	2	-44	0	0	-55	-7	-3	8	4	8	20
105.923	0	118	103	34	78	69	20	120	104	38	67	56	13	4	2	-44	0	-1	-55	-7	-3	8	4	7	21
106.045	0	117	103	35	77	69	21	120	104	35	66	56	13	5	2	-46	0	-1	-55	-7	-2	6	4	8	20
106.168	0	118	105	36	78	70	20	120	105	35	66	57	14	4	2	-46	0	-1	-56	-7	-3	5	4	9	21
106.291	0	118	104	36	77	70	19	119	104	36	66	57	13	5	2	-45	-1	-1	-56	-7	-3	7	4	8	20
106.414	0	118	103	33	78	68	20	119	104	37	67	56	15	5	2	-44	-1	-2	-55	-6	-3	8	4	8	19
106.537	0	118	102	32	77	68	19	120	104	38	67	56	14	5	3	-44	0	-1	-56	-7	-3	7	4	7	19
106.66	0	119	103	33	78	69	20	119	104	37	67	56	14	4	3	-45	0	0	-55	-7	-3	7	5	7	19
106.783	0	119	103	33	78	69	20	120	104	37	67	56	13	5	2	-45	0	-1	-55	-7	-3	8	4	7	20
106.906	0	119	103	33	77	69	20	120	104	37	67	57	13	4	3	-43	0	0	-55	-7	-3	8	4	8	21
107.028	0	119	103	36	78	69	20	120	105	35	67	57	13	6	2	-46	-1	-1	-55	-6	-3	6	4	7	21
107.151	0	119	104	35	78	70	21	121	107	36	68	58	13	4	3	-46	0	0	-58	-7	-2	6	4	8	21
107.274	0	119	105	37	78	71	21	120	107	36	67	57	14	4	2	-47	-1	-1	-58	-8	-2	6	4	8	21
107.397	0	119	103	34	78	69	20	119	105	38	66	57	15	5	2	-44	0	-1	-57	-7	-2	8	5	8	19
107.52	0	119	103	33	78	69	20	120	104	39	67	56	14	5	2	-44	0	-1	-56	-8	-3	8	4	9	19
107.643	0	119	103	33	78	69	20	120	104	37	66	57	14	5	3	-44	0	-1	-56	-8	-3	8	4	8	19
107.766	0	119	103	33	79	69	20	120	105	38	67	56	14	5	2	-44	-1	-1	-56	-6	-3	7	4	8	20
107.889	0	119	104	33	78	70	21	120	104	37	68	57	13	5	2	-45	0	-1	-56	-6	-3	8	4	8	20
108.012	0	119	104	34	78	70	20	121	106	37	67	57	14	5	2	-45	-1	0	-57	-7	-4	6	4	9	21
108.134	0	120	104	35	78	70	20	120	107	35	67	57	13	4	2	-47	-1	0	-58	-7	-3	6	4	8	22
108.257	0	119	105	37	78	71	20	120	107	36	67	58	13	5	3	-48	0	0	-58	-6	-3	7	4	8	22
108.38	0	119	104	34	78	71	20	120	105	38	68	58	15	5	3	-45	0	-1	-57	-7	-2	8	4	8	20
108.503	0	118	102	32	78	69	20	120	104	38	68	57	14	5	3	-45	0	-1	-57	-7	-2	8	4	8	20
108.626	0	119	103	32	78	69	20	120	104	38	67	57	14	5	2	-45	0	-1	-56	-8	-3	8	4	8	19
108.749	0	119	103	33	77	69	20	121	105	38	66	58	14	4	2	-44	0	-1	-55	-7	-3	8	3	7	20
108.872	0	119	103	33	79	69	20	120	105	38	67	57	14	4	2	-44	0	-1	-56	-7	-2	8	4	9	20
108.995	0	119	104	34	78	70	21	120	105	38	67	57	14	5	2	-45	-1	-1	-56	-7	-3	8	4	8	21
109.117	0	120	104	35	78	71	20	121	107	36	66	57	14	4	3	-47	0	-1	-57	-8	-3	6	4	8	21
109.24	0	120	105	35	78	71	21	121	106	38	67	58	14	5	3	-46	0	0	-57	-8	-3	7	4	8	21
109.363	0	119	103	32	78	69	20	120	105	39	67	58	15	4	3	-44	0	-1	-57	-6	-2	9	4	7	19
109.486	0	120	104	32	77	69	20	121	105	37	66	57	13	5	3	-44	0	-1	-56	-7	-3	8	5	8	19
109.609	0	119	103	33	78	69	20	119	105	38	67	57	13	5	2	-44	0	-1	-56	-7	-3	8	3	8	20
109.732	0	119	103	33	78	68	20	121	104	38	67	57	13	5	2	-44	0	-1	-56	-7	-3	8	3	8	20
109.855	0	119	104	34	77	70	21	120	106	38	67	56	13	5	2	-45	-1	-1	-56	-7	-3	8	4	7	20
109.978	0	120	104	34	78	70	20	121	106	37	68	57	14	4	3	-46	-1	-1	-57	-6	-2	7	4	8	22
110.1	0	119	104	36	79	71	20	121	107	36	67	58	13	5	2	-47	0	0	-57	-7	-2	5	5	8	22
110.223	0	119	103	34	78	70	20	120	104	38	67	57	15	5	3	-44	0	-1	-58	-6	-2	9	4	8	19
110.346	0	118	103	33	78	68	20	120	104	38	67	57	13	5	2	-45	0	0	-57	-7	-3	8	4	6	20
110.469	0	119	102	34	78	69	19	120	104	38	67	57	13	5	3	-43	0	-1	-56	-7	-3	8	5	8	19
110.592	0	119	102	32	78	69	20	120	104	37	67	56	14	5	3	-44	0	-1	-56	-7	-2	8	5	8	19
110.715	0	119	103	32	78	69	20	121	105	37	67	57	13	4	2	-44	0	-1	-55	-7	-3	8	3	7	20
110.838	0	120	104	33	77	69	20	121	106	37	67	57	13	5	3	-45	0	-1	-56	-7	-3	8	3	8	20
110.961	0	119	104	34	77	70	20	120	106	36	68	58	14	3	3	-45	-1	0	-57	-6	-3	8	3	8	21
111.084	0	119	105	36	78	70	20	121	107	36	67	58	14	5	3	-47	-1	-1	-57	-7	-3	6	4	8	22
111.206	0	120	104	36	78	70	19	120	105	38	67	57	15	5	2	-45	-1	-1	-58	-7	-3	7	3	8	20
111.329	0	119	103	32	78	69	20	119	105	38	67	57	14	6	2	-44	-1	0	-57	-7	-3	7	4	7	19
111.452	0	119	102	33	78	70	20	119	104	37	67	57	14	5	2	-45	0	-1	-57	-6	-2	9	4	8	19
111.575	0	118	103	33	79	68	20	120	104	37	68	57	13	4	2	-44	0	0	-57	-6	-3	9	4	8	20
111.698	0	119	103	33	78	69	20	121	105	38	67	57	13	5	3	-44	0	-1	-56	-7	-3	8	5	8	21
111.821	0	119	104	34	78	70	20	121	105	37	67	57	14	4	2	-46	-1	0	-57	-7	-3	7	4	8	21
111.944	0	119	104	34	78	69	20	122	107	38	68	57	13	5	2	-46	0	-2	-57	-7	-3	7	3	8	21
112.067	0	119	105	36	78	70	20	121	107	36	68	57	14	5	3	-47	0	0	-58	-7	-3	6	4	8	21
112.189	0	119	104	34	78	70	20	121	105	38	68	58	15	5	2	-45	0	-1	-58	-6	-3	9	4	8	20
112.312	0	119	102	32	78	69	19	121	104	37	66	57	14	5	2	-44	0	-1	-58	-6	-2	9	5	8	20
112.435	0	118	102	32	78	70	20	119	105	38	67	57	14	5	3	-45	0	-1	-57	-7	-3	8	4	8	19
112.558	0	119	103	33	78	69	20	120	105	38	68	57	13	5	2	-45	0	-1	-56	-7	-3	8	4	8	19
112.681	0	118	103	33	78	70	21	120	105	37	67	57	14	4	2	-45	0	0	-57	-7	-2	8	4	8	20
112.804	0	119	103	34	78	70	20	121	105	36	67	58	13	4	2	-46	0	-1	-56	-7	-3	6	3	8	21
112.927	0	119	104	35	78	70	20	121	107	37	68	58	14	5	4	-46	0	-1	-58	-7	-3	6	4	8	21
113.05	0	120	105	35	78	70	20	121	106	37	68	58	14	5	3	-46	0	-1	-58	-7	-2	6	4	8	22
113.172	0	119	102	34	78	69	20	120	104	39	67	57	15	4	3	-45	0	-1	-57	-6	-3	9	3	8	19
113.295	0	118	102	32	78	68	20	120	105	37	67	57	14	6	3	-45	0	0	-57	-7	-2	8	4	7	19
113.418	0	119	102	32	77	69	20	120	104	37	67	57	15	4	3	-45	0	-1	-56	-6	-3	8	4	8	19
113.541	0	119	103	33	78	70	19	121	105	38	67	58	13	5	3	-45	0	0	-57	-7	-3	9	4	8	20
113.664	0	119	105	33	78	70	20	121	105	37	67	57	13	5	3	-45	-1	-1	-56	-7	-3	8	4	8	21
113.787	0	119	105	35	79	70	19	121	106	37	67	58	14	4	3	-46	0	0	-57	-7	-3	6	4	9	21
113.91	0	119	105	35	78	70	21	121	107	37	67	58	14	6	3	-48	0	-1	-58	-7	-2	6	4	8	22
114.033	0	120	105	36	78	71	20	122	108	37	67	58	14	5	4	-48	0	-1	-59	-7	-3	6	4	8	22
114.156	0	119	105	35	78	69	20	121	106	38	68	57	15	4	3	-45	-1	0	-59	-7	-3	8	4	7	20
114.278	0	119	102	32	79	69	19	121	105	38	67	57	14	6	2	-46	-1	-1	-58	-7	-2	9	4	8	20
114.401	0	119	103	32	79	69	20	120	105	38	67	57	14	5	2	-44	-1	-1	-57	-6	-2	8	4	8	19
114.524	0	118	103	33	78	68	20	120	104	37	67	57	13	4	3	-44	-1	-1	-56	-7	-2	8	4	7	19
114.647	0	119	103	34	78	69	19	120	105	38	68	57	14	4	2	-45	0	-1	-56	-7	-3	8	3	8	20
114.77	0	119	104	34	79	70	20	121	106	36	68	57	13	5	2	-45	-1	0	-58	-6	-3	7	4	7	21
114.893	0	119	105	34	78	71	21	121	107	38	68	57	14	4	3	-46	0	-1	-58	-7	-2	8	4	8	21
115.016	0	119	105	36	78	71	21	121	107	36	68	58	14	5	3	-49	0	0	-59	-7	-3	5	4	9	22
115.139	0	120	105	37	79	71	21	122	108	37	68	59	14	5	3	-49	-1	-1	-59	-7	-3	7	4	8	22
115.261	0	119	103	34	79	69	20	120	106	39	68	59	15	4	3	-46	-1	0	-60	-7	-3	9	4	7	20
115.384	0	119	103	32	78	69	19	121	106	38	68	58	14	5	4	-45	0	-1	-58	-7	-3	8	5	7	20
115.507	0	119	102	32	78	69	20	120	105	38	68	58	14	5	2	-46	-1	-1	-57	-7	-3	10	4	8	20
115.63	0	119	103	33	79	69	20	120	106	38	68	58	14	4	3	-45	0	0	-58	-7	-2	9	4	7	21
115.753	0	120	104	33	79	70	21	122	107	38	68	59	14	4	3	-45	-1	-1	-57	-6	-3	9	4	8	21
115.876	0	120	104	33	79	71	21	122	108	38	68	58	14	4	3	-46	0	-1	-59	-7	-2	8	4	7	21
115.999	0	120	104	36	79	71	21	121	108	37	68	58	14	5	2	-49	0	-1	-58	-7	-3	6	3	8	21
116.122	0	120	106	37	78	72	21	121	109	37	69	59	14	5	2	-48	0	0	-59	-7	-3	6	5	8	22
116.244	0	120	107	36	79	72	20	122	108	38	68	60	15	5	2	-49	-1	0	-61	-7	-3	7	3	8	22
116.367	0	120	104	33	79	70	20	121	106	38	68	59	15	5	3	-45	-1	0	-59	-7	-3	9	4	8	20
116.49	0	119	104	33	78	71	21	121	106	39	68	59	14	5	3	-46	0	-1	-59	-7	-3	8	4	8	20
116.613	0	119	104	33	79	70	20	120	106	39	67	59	15	4	3	-46	0	0	-58	-6	-2	8	5	8	20
116.736	0	119	103	33	79	70	20	121	106	38	68	59	14	5	3	-46	0	-1	-58	-7	-3	9	4	8	20
116.859	0	120	104	34	79	71	21	121	106	38	67	59	14	6	2	-46	0	-1	-58	-7	-3	8	4	8	20
116.982	0	120	105	34	78	71	21	121	107	39	68	59	14	5	3	-46	0	-1	-58	-6	-3	9	4	8	21
117.105	0	120	106	36	79	71	19	121	107	36	69	59	13	5	3	-48	0	-1	-59	-6	-3	6	5	8	22
117.228	0	120	105	36	79	72	21	122	107	38	68	59	14	5	2	-47	0	-1	-60	-6	-3	8	4	8	21
117.35	0	120	103	34	79	70	19	120	106	38	68	59	15	5	2	-46	0	-1	-59	-6	-3	7	4	8	20
117.473	0	119	104	33	79	70	21	120	105	39	68	60	14	5	3	-46	0	0	-59	-7	-3	8	4	8	20
117.596	0	118	104	33	79	71	20	121	105	39	67	59	14	5	2	-45	-1	0	-58	-6	-3	9	4	8	20
117.719	0	120	103	32	78	70	20	121	106	38	68	59	14	4	3	-45	0	-1	-58	-8	-3	9	4	7	20
117.842	0	119	105	33	80	71	21	122	107	38	68	59	14	5	2	-46	-1	-1	-58	-6	-3	8	5	8	21
117.965	0	120	105	34	79	72	22	122	107	39	69	59	14	4	2	-45	-1	-1	-59	-7	-4	9	3	8	21
118.088	0	120	106	36	78	72	21	121	108	37	68	59	14	4	2	-48	0	-1	-59	-7	-3	7	3	7	22
118.211	0	120	106	36	79	72	22	122	108	39	68	60	14	5	2	-48	-1	-1	-60	-8	-4	7	4	8	22
118.333	0	119	104	35	79	72	20	122	106	40	68	59	15	4	3	-45	-1	-1	-61	-7	-3	8	4	8	20
118.456	0	119	103	32	79	70	20	121	105	38	69	59	14	5	3	-45	0	-1	-58	-7	-2	8	4	6	19
118.579	0	120	103	32	79	70	20	121	104	39	67	59	14	5	3	-45	0	0	-58	-7	-2	8	5	7	19
118.702	0	118	103	32	78	71	21	120	105	38	68	59	13	4	3	-45	0	0	-58	-7	-3	8	4	8	19
118.825	0	120	104	33	79	70	20	121	106	38	68	59	14	4	3	-45	0	0	-58	-6	-3	8	4	7	20
118.948	0	119	104	33	80	70	21	122	107	38	68	59	14	4	3	-46	0	0	-58	-7	-3	9	4	8	22
119.071	0	119	105	35	79	71	20	122	107	37	68	58	14	5	2	-47	-1	-1	-59	-7	-3	7	4	8	21
119.194	0	121	105	35	79	72	21	122	108	38	68	59	13	5	2	-47	-1	0	-59	-7	-3	7	5	8	23
119.316	0	120	104	35	79	71	20	122	106	39	69	59	14	5	2	-45	-1	0	-60	-7	-3	8	5	8	20
119.439	0	119	102	31	78	70	20	121	105	38	68	59	14	5	3	-45	0	0	-58	-6	-3	8	5	7	19
119.562	0	119	103	32	79	71	20	121	105	37	67	59	14	5	2	-45	-1	0	-57	-7	-3	8	4	8	20
119.685	0	119	104	32	77	70	21	120	105	38	68	59	14	5	3	-44	0	0	-57	-6	-2	8	5	8	19
119.808	0	119	103	34	78	71	21	121	106	38	68	59	13	4	3	-45	-1	-1	-58	-6	-4	8	4	8	21
119.931	0	119	104	33	79	71	21	121	106	38	68	58	14	4	3	-44	0	-1	-57	-7	-3	8	4	8	21
120.054	0	120	104	33	78	70	20	122	107	38	69	59	14	4	2	-45	0	0	-58	-7	-2	8	3	8	21
120.177	0	119	104	34	78	71	20	121	107	39	68	59	14	4	3	-45	0	-1	-58	-7	-2	8	3	7	21
120.3	0	118	103	32	79	70	20	120	105	38	68	58	15	5	2	-45	-1	0	-57	-7	-3	8	4	7	19
120.422	0	119	103	32	79	70	20	120	104	38	67	58	14	4	2	-45	-1	-1	-57	-7	-2	9	4	7	20
120.545	0	118	103	33	78	70	20	121	104	38	68	57	13	5	3	-44	0	-1	-56	-7	-3	8	4	8	19
120.668	0	119	102	32	78	70	20	121	105	37	68	58	13	5	2	-44	0	-2	-57	-7	-2	8	4	9	20
120.791	0	119	103	33	78	70	20	120	106	38	68	58	13	5	2	-45	0	0	-57	-7	-3	8	5	8	20
120.914	0	118	104	33	78	71	21	121	106	38	68	58	14	4	2	-46	0	-1	-57	-7	-3	8	4	8	21
121.037	0	120	105	34	78	71	21	121	107	38	68	58	14	5	2	-47	0	-1	-58	-7	-3	7	4	7	21
121.16	0	119	104	34	79	70	21	121	106	38	68	59	15	6	3	-45	0	-1	-58	-8	-4	8	4	8	20
121.283	0	119	101	32	79	69	20	120	105	38	68	57	14	5	3	-45	0	0	-58	-7	-3	9	4	8	20
121.405	0	118	103	33	78	69	20	121	105	37	67	58	13	5	3	-45	0	0	-56	-7	-2	8	4	7	19
121.528	0	119	102	32	78	69	20	120	104	38	67	58	14	5	3	-44	-1	-1	-57	-7	-3	8	5	7	20
121.651	0	119	102	33	78	69	20	121	105	37	67	57	14	6	3	-44	0	0	-56	-7	-3	9	4	7	20
121.774	0	118	103	32	78	70	20	120	106	37	67	58	14	5	2	-44	0	-1	-57	-7	-4	7	2	8	20
121.897	0	119	103	34	78	70	21	121	106	37	67	57	14	5	3	-44	0	-1	-57	-7	-3	8	4	8	21
122.02	0	118	104	34	79	70	21	121	106	37	68	58	14	5	4	-45	0	0	-57	-7	-3	7	3	8	21
122.143	0	117	103	34	78	69	20	119	104	38	67	58	15	5	2	-44	0	0	-57	-7	-3	7	5	7	18
122.266	0	118	102	32	77	69	19	120	104	37	67	57	14	5	2	-44	-1	0	-57	-7	-3	8	4	8	19
122.388	0	117	102	31	78	69	19	120	104	37	67	57	13	5	3	-44	0	-1	-55	-7	-3	8	5	8	19
122.511	0	118	102	32	78	70	19	119	104	38	66	58	13	4	2	-44	0	0	-55	-7	-3	8	4	9	19
122.634	0	118	102	32	78	69	20	119	105	36	67	57	13	5	2	-44	0	0	-55	-7	-3	8	3	8	19
122.757	0	118	103	33	77	70	20	119	106	37	67	57	13	5	3	-44	0	0	-56	-7	-3	8	4	8	20
122.88	0	119	104	35	78	69	20	120	105	35	67	58	13	4	3	-47	0	-1	-56	-7	-2	7	4	8	21
123.003	0	119	103	34	77	70	19	121	107	37	67	58	13	5	2	-47	-1	-1	-57	-7	-3	7	4	8	20
123.126	0	118	102	34	78	68	19	119	105	37	67	57	14	5	3	-44	0	0	-57	-6	-3	8	4	7	19
123.249	0	118	102	32	78	67	19	120	103	38	68	56	13	4	2	-44	0	-1	-56	-7	-3	8	4	7	19
123.372	0	118	103	32	77	69	19	119	104	38	67	57	14	5	3	-44	-1	0	-56	-6	-3	8	4	8	19
123.494	0	118	100	33	78	68	20	120	104	36	67	56	13	4	3	-44	0	0	-55	-8	-2	7	4	8	19
123.617	0	119	102	33	78	69	20	120	105	37	66	57	13	4	2	-44	0	-1	-55	-7	-3	8	4	8	19
123.74	0	119	102	33	77	68	19	121	105	37	67	56	13	4	3	-45	-1	-1	-56	-6	-3	8	4	7	19
123.863	0	118	103	34	77	69	19	121	106	36	67	57	14	5	2	-46	0	0	-56	-6	-2	7	4	8	21
123.986	0	118	102	33	78	69	20	119	104	38	68	57	15	5	3	-44	-1	-1	-57	-6	-3	9	4	8	19
124.109	0	118	102	31	77	68	19	120	102	38	67	56	13	5	2	-45	0	-1	-55	-7	-2	8	4	8	19
124.232	0	117	102	32	77	67	19	119	103	36	66	57	13	5	3	-44	0	0	-55	-7	-3	8	4	7	20
124.355	0	118	102	31	76	67	19	119	103	37	67	56	13	4	3	-44	0	-1	-56	-7	-3	8	4	8	19
124.477	0	117	102	32	77	68	19	120	103	37	66	56	12	4	2	-43	0	0	-55	-7	-2	8	4	7	20
124.6	0	118	103	33	78	68	20	120	104	38	66	55	14	4	2	-44	0	-1	-56	-7	-3	8	5	8	21
124.723	0	118	103	34	78	69	20	120	105	36	67	57	14	5	2	-46	0	-1	-56	-7	-3	8	4	7	22
124.846	0	118	102	36	78	68	19	121	104	37	67	57	14	5	2	-46	0	0	-56	-7	-2	7	4	7	20
124.969	0	117	100	32	77	67	18	119	102	37	68	56	14	5	3	-43	0	-1	-54	-7	-2	8	3	8	19
125.092	0	117	101	32	77	67	19	119	103	36	67	56	13	4	3	-44	0	0	-55	-6	-2	7	4	8	19
125.215	0	118	100	32	77	66	19	119	102	38	67	56	13	4	3	-43	0	0	-54	-7	-3	8	3	7	19
125.338	0	118	101	32	78	68	20	120	103	37	68	55	12	5	2	-45	0	0	-55	-7	-2	7	4	8	19
125.46	0	119	101	32	78	68	20	121	103	37	67	56	13	4	3	-44	0	0	-56	-7	-3	8	4	8	21
125.583	0	118	102	33	78	69	20	120	104	38	67	56	13	5	3	-45	-1	-1	-56	-7	-3	8	4	8	21
125.706	0	119	103	35	77	69	20	121	105	35	66	57	14	4	2	-47	0	0	-56	-7	-2	7	5	8	21
125.829	0	117	101	34	77	67	20	119	103	37	67	56	14	4	3	-45	0	-1	-56	-7	-3	8	4	7	19
125.952	0	118	101	32	79	67	20	119	103	37	67	55	14	5	3	-43	0	-1	-56	-6	-2	8	4	8	19
126.075	0	118	101	32	78	67	19	120	103	37	67	56	13	4	3	-44	-1	-1	-55	-7	-3	8	5	7	18
126.198	0	118	101	32	78	67	19	119	103	36	67	56	14	5	2	-44	0	-2	-55	-8	-3	8	4	7	19
126.321	0	119	101	32	78	68	19	119	103	37	67	55	12	5	3	-44	0	-1	-55	-7	-3	8	4	8	20
126.444	0	118	102	33	77	68	20	120	103	37	67	56	12	3	3	-44	-1	-1	-56	-7	-2	8	4	8	20
126.566	0	118	102	35	77	68	20	120	104	36	67	56	13	5	3	-46	0	-1	-56	-8	-2	7	4	8	20
126.689	0	118	100	32	77	67	19	120	102	38	66	56	14	6	3	-44	0	-1	-56	-7	-2	8	3	8	19
126.812	0	117	100	30	77	68	19	119	102	38	66	55	13	5	3	-44	-1	0	-56	-7	-2	8	4	9	19
126.935	0	117	101	32	77	68	19	119	103	37	67	55	14	5	3	-44	-1	0	-55	-7	-2	8	4	8	19
127.058	0	118	101	32	78	69	20	120	103	36	67	57	12	5	2	-44	-1	0	-54	-7	-3	8	5	8	20
127.181	0	117	101	32	78	68	20	119	103	36	67	56	13	5	2	-44	0	-1	-55	-6	-2	8	4	8	20
127.304	0	117	101	34	78	69	20	119	103	36	67	56	13	5	2	-45	-1	-1	-55	-7	-3	7	4	8	20
127.427	0	118	103	34	77	70	20	120	105	37	66	57	14	5	3	-46	-1	-1	-57	-7	-2	7	4	8	22
127.549	0	118	102	34	77	69	20	119	104	37	68	56	14	5	2	-45	-1	-1	-57	-7	-3	6	4	7	20
127.672	0	117	100	31	78	69	20	118	102	36	66	56	14	4	2	-44	0	-1	-55	-7	-3	7	5	7	19
127.795	0	117	101	31	78	69	20	119	104	37	67	56	13	4	3	-44	-1	-1	-55	-7	-3	8	4	8	19
127.918	0	117	100	32	77	68	20	119	103	37	67	56	13	4	2	-43	-1	-1	-55	-8	-3	7	4	8	19
128.041	0	118	101	32	77	68	19	119	103	37	66	55	13	4	3	-44	-1	-1	-55	-6	-3	8	3	7	20
128.164	0	118	101	32	77	68	20	120	103	37	66	57	13	4	3	-44	-1	0	-55	-6	-2	7	4	7	21
128.287	0	118	103	34	77	68	20	120	105	36	67	56	13	4	3	-46	0	0	-55	-6	-3	6	5	8	21
128.41	0	118	103	35	77	68	20	121	106	37	67	56	13	5	2	-46	0	-1	-57	-7	-3	7	4	8	21
128.532	0	119	103	35	77	68	19	120	105	37	67	56	14	4	2	-46	0	0	-57	-7	-3	7	4	8	20
128.655	0	118	101	32	78	67	19	119	103	38	66	56	14	4	2	-44	0	-1	-57	-7	-2	7	4	8	18
128.778	0	118	101	32	78	68	20	119	103	38	67	56	13	5	2	-44	-1	-1	-56	-7	-3	8	4	8	19
128.901	0	118	101	32	77	68	19	119	104	37	66	56	14	5	3	-45	0	0	-56	-7	-2	8	4	7	19
129.024	0	118	102	31	77	68	21	120	104	37	67	56	13	5	3	-45	0	-1	-55	-7	-3	7	5	8	19
129.147	0	119	102	32	77	69	20	121	105	37	66	56	13	5	2	-44	0	0	-57	-7	-2	8	4	8	20
129.27	0	118	103	33	78	69	21	121	106	38	67	57	13	5	3	-45	0	-1	-56	-7	-3	8	4	8	20
129.393	0	119	103	36	78	69	19	120	106	36	67	57	13	5	3	-46	0	-1	-57	-7	-4	6	4	8	21
129.516	0	118	102	33	78	69	20	119	104	38	67	57	14	4	3	-45	0	0	-58	-6	-3	9	4	7	19
129.638	0	118	102	31	77	68	20	120	104	38	67	55	14	5	2	-44	-1	0	-57	-7	-3	8	4	8	19
129.761	0	118	102	33	77	68	19	120	104	37	66	57	14	5	3	-44	0	0	-56	-6	-3	9	4	7	20
129.884	0	119	102	32	78	69	20	121	104	38	66	57	13	4	2	-45	0	-1	-56	-7	-3	8	4	8	20
130.007	0	119	102	33	77	68	20	121	105	37	67	57	14	5	1	-45	0	0	-56	-7	-3	7	4	8	21
130.13	0	120	103	35	78	70	21	121	104	36	67	58	13	4	3	-46	0	-1	-57	-6	-3	7	4	8	20
130.253	0	120	104	35	78	70	20	121	107	37	67	58	14	5	2	-46	0	-1	-58	-7	-2	7	3	7	21
130.376	0	120	102	34	78	68	20	120	107	38	66	57	14	6	3	-45	0	-1	-58	-7	-3	8	4	8	20
130.499	0	119	102	32	77	67	19	120	104	38	67	56	14	6	3	-45	0	-1	-56	-7	-2	8	4	7	19
130.621	0	118	102	33	77	67	19	120	104	38	66	56	14	5	3	-45	0	0	-56	-7	-3	8	4	8	19
130.744	0	118	101	32	77	65	19	120	104	37	67	56	13	4	2	-44	0	0	-56	-6	-2	8	4	8	19
130.867	0	120	103	33	77	66	20	122	105	37	67	55	13	5	3	-45	-1	-1	-56	-6	-3	9	5	8	20
130.99	0	119	103	33	76	64	19	121	105	38	66	55	13	5	3	-45	-1	0	-58	-7	-3	9	4	7	20
131.113	0	120	104	34	76	64	19	120	106	37	67	55	13	4	3	-46	-1	0	-57	-6	-2	7	4	8	21
131.236	0	120	104	34	77	64	19	122	106	37	66	54	13	4	2	-47	0	0	-58	-7	-3	7	4	7	21
131.359	0	120	104	35	77	64	19	121	106	37	67	53	14	4	3	-47	-1	0	-59	-7	-3	8	4	7	20
131.482	0	120	102	33	77	63	19	122	104	39	67	55	13	4	3	-46	-1	0	-58	-7	-2	9	4	7	19
131.604	0	120	102	32	78	62	19	121	104	39	67	54	13	5	4	-45	0	0	-57	-7	-3	9	3	6	20
131.727	0	119	101	33	79	62	19	121	105	38	67	54	12	4	2	-45	0	0	-57	-7	-3	8	5	6	20
131.85	0	120	103	32	78	64	20	121	104	38	67	53	12	5	2	-45	0	0	-56	-6	-3	8	4	7	19
131.973	0	120	103	33	78	65	20	122	105	38	68	53	13	5	3	-44	-1	0	-57	-6	-3	8	4	8	20
132.096	0	120	103	34	78	65	19	123	106	38	67	53	13	5	3	-46	0	-1	-57	-8	-2	9	4	8	21
132.219	0	121	103	35	78	66	20	123	108	37	69	54	13	5	2	-47	0	0	-59	-6	-2	7	3	8	22
132.342	0	121	105	36	79	66	19	122	107	38	68	54	13	5	3	-47	0	-1	-59	-8	-2	7	5	8	21
132.465	0	119	103	32	78	65	19	120	104	39	67	54	14	3	3	-46	0	-1	-58	-7	-2	8	4	7	19
132.588	0	119	102	33	78	67	19	120	105	38	68	54	13	5	2	-45	0	-1	-57	-7	-4	9	4	8	19
132.71	0	119	103	33	79	67	20	121	105	38	68	55	13	5	3	-45	0	0	-57	-7	-3	8	3	7	20
132.833	0	120	104	34	78	68	19	121	106	38	68	56	13	5	3	-46	0	-1	-57	-7	-3	8	5	7	20
132.956	0	120	104	33	79	68	20	121	107	39	67	56	13	5	4	-45	0	-1	-56	-7	-3	8	5	8	20
133.079	0	118	103	34	78	67	20	119	107	38	67	55	13	5	3	-45	0	-1	-58	-7	-3	8	4	7	21
133.202	0	117	103	35	78	65	19	117	106	39	67	55	14	5	2	-45	0	0	-57	-6	-3	8	4	7	20
133.325	0	116	101	32	77	63	19	117	105	38	67	54	13	5	3	-44	0	0	-57	-7	-3	9	3	7	19
133.448	0	114	102	32	78	68	20	116	105	38	67	55	13	5	2	-44	0	-1	-55	-6	-2	8	4	8	20
133.571	0	112	102	31	78	67	20	114	104	36	68	55	14	4	3	-44	0	-1	-56	-7	-2	8	4	8	20
133.693	0	114	102	32	78	65	20	116	104	37	67	55	14	5	3	-44	-1	0	-56	-7	-3	8	5	7	19
133.816	0	115	103	33	77	60	19	117	105	37	67	55	13	5	3	-45	-1	-1	-57	-6	-3	8	4	5	19
133.939	0	115	103	35	78	62	19	117	106	34	67	54	12	4	3	-48	0	0	-56	-6	-3	6	4	7	21
134.062	0	112	103	34	79	62	19	114	103	36	67	53	13	5	2	-45	0	0	-55	-7	-3	7	4	6	20
134.185	0	113	101	32	79	61	18	115	103	37	67	52	13	6	2	-43	0	0	-55	-6	-2	7	4	6	19
134.308	0	114	102	32	78	62	18	116	104	38	67	52	13	5	3	-44	-1	0	-55	-5	-3	7	4	7	19
134.431	0	115	102	33	79	62	19	117	104	37	67	52	12	4	2	-43	-1	0	-55	-6	-3	8	4	8	18
134.554	0	114	101	33	78	63	18	115	104	36	67	52	13	5	2	-45	-1	0	-54	-7	-3	7	4	8	19
134.676	0	110	102	32	79	63	19	112	104	36	68	52	13	4	2	-43	0	-1	-53	-6	-3	8	4	7	20
134.799	0	111	102	32	79	65	18	113	105	36	69	53	13	4	3	-44	0	-1	-54	-7	-3	7	3	8	21
134.922	0	113	103	33	79	63	18	116	106	37	68	53	13	5	3	-45	0	0	-57	-6	-2	7	4	7	21
135.045	0	115	102	33	79	61	19	117	104	38	69	52	13	5	2	-45	0	0	-56	-7	-2	8	4	7	19
135.168	0	116	102	31	79	62	19	117	105	37	68	52	13	5	2	-44	0	0	-56	-7	-3	8	4	8	20
135.291	0	116	102	32	78	62	19	117	105	37	68	51	12	5	2	-44	0	0	-56	-6	-3	8	4	8	19
135.414	0	119	102	32	78	63	19	120	105	37	67	52	12	5	3	-45	0	0	-55	-6	-3	8	4	8	19
135.537	0	119	102	33	79	66	19	120	106	38	69	53	12	5	3	-45	0	-1	-56	-6	-2	9	3	8	20
135.66	0	119	103	34	79	66	19	122	107	38	69	53	13	5	2	-46	-1	0	-57	-6	-3	8	4	8	21
135.782	0	120	104	35	79	65	20	123	107	37	69	54	12	5	2	-46	0	-1	-58	-6	-3	8	4	8	21
135.905	0	122	101	33	79	65	19	123	104	38	70	53	13	5	3	-45	0	0	-57	-7	-3	9	4	7	19
136.028	0	123	103	32	80	66	19	124	105	38	69	54	13	6	3	-45	0	-1	-57	-7	-3	8	4	8	19
136.151	0	123	103	32	80	66	19	126	106	37	69	54	13	4	3	-46	0	-1	-56	-7	-2	8	5	8	20
136.274	0	125	103	33	81	66	20	127	105	38	70	53	12	5	2	-45	0	-1	-57	-8	-4	8	4	8	20
136.397	0	126	103	33	81	67	19	127	106	38	69	54	14	5	3	-46	0	-1	-58	-7	-3	8	4	8	20
136.52	0	127	104	35	81	68	20	127	107	37	70	56	13	4	3	-47	-1	0	-58	-7	-3	7	3	7	20
136.643	0	126	104	34	80	67	20	127	106	38	71	56	13	5	3	-45	0	0	-59	-6	-3	9	3	8	21
136.765	0	125	103	33	80	66	18	125	104	38	69	55	13	5	3	-46	0	0	-58	-6	-3	8	4	7	19
136.888	0	125	102	32	80	66	19	126	104	37	70	55	13	5	2	-45	0	-1	-56	-7	-3	8	4	8	19
137.011	0	126	101	32	80	66	20	127	102	38	70	54	13	5	2	-45	0	-1	-57	-7	-2	8	4	8	19
137.134	0	127	102	33	80	67	20	127	104	37	71	55	13	5	3	-45	0	-1	-57	-8	-3	9	4	8	20
137.257	0	129	102	33	81	69	20	128	104	38	69	56	13	5	2	-45	0	0	-57	-7	-3	9	4	8	21
137.38	0	128	103	34	81	69	21	129	104	38	71	56	13	5	2	-45	0	-1	-57	-7	-3	8	4	8	21
137.503	0	128	103	34	81	69	19	128	104	38	70	56	13	5	3	-45	-1	-1	-58	-8	-2	8	4	8	21
137.626	0	128	100	32	81	68	19	128	102	38	70	56	13	6	3	-45	0	0	-57	-7	-3	8	3	8	18
137.748	0	127	101	32	80	68	19	128	102	38	69	55	14	5	3	-45	-1	-1	-57	-8	-3	8	4	9	19
137.871	0	127	101	32	81	67	19	126	103	36	71	56	12	5	2	-45	0	0	-56	-7	-2	7	4	7	20
137.994	0	127	101	32	80	67	19	127	102	37	70	55	12	4	2	-45	-1	0	-57	-7	-2	9	3	8	20
138.117	0	127	102	33	80	67	19	127	103	38	69	56	13	5	2	-45	0	0	-57	-7	-2	8	4	7	20
138.24	0	127	101	34	80	67	20	127	103	36	69	55	13	4	3	-44	0	-1	-57	-8	-3	8	4	8	20
138.363	0	127	101	32	79	66	18	128	102	37	70	55	12	5	3	-44	-1	-1	-56	-7	-2	7	4	8	19
138.486	0	127	100	32	80	66	19	127	101	37	69	54	12	6	2	-45	0	0	-56	-7	-2	8	4	8	20
138.609	0	127	100	32	79	66	19	128	101	37	69	54	12	5	3	-45	0	-1	-55	-7	-2	9	4	8	19
138.732	0	129	100	32	80	66	20	128	100	36	69	53	13	5	2	-44	0	-1	-56	-7	-2	9	3	8	20
138.854	0	129	99	33	80	66	19	129	101	37	70	54	13	4	2	-44	-1	0	-57	-8	-3	9	5	8	20
138.977	0	129	99	32	80	65	19	128	100	37	70	54	14	5	3	-43	0	0	-56	-7	-3	8	4	8	18
139.1	0	129	100	32	80	65	19	129	100	37	69	54	12	5	2	-44	0	0	-56	-7	-3	7	3	8	18
139.223	0	129	99	32	80	64	18	128	100	36	70	53	13	5	3	-44	0	-1	-55	-7	-3	8	5	7	19
139.346	0	130	100	33	80	64	19	129	100	36	69	53	12	5	3	-44	-1	-1	-55	-7	-2	7	4	8	20
139.469	0	130	100	33	79	64	18	129	101	35	69	52	12	5	2	-44	0	-1	-56	-7	-3	8	4	7	19
139.592	0	129	99	33	80	63	18	129	100	36	68	53	13	5	3	-43	0	0	-55	-7	-2	8	4	7	20
139.715	0	128	99	32	80	63	18	127	99	36	69	52	13	6	2	-43	0	-1	-55	-8	-3	8	4	7	19
139.837	0	129	99	31	80	63	18	127	99	35	68	52	14	4	3	-42	-1	-1	-54	-7	-3	8	4	7	19
139.96	0	128	98	32	79	62	18	127	99	35	68	52	12	4	2	-43	0	0	-54	-7	-3	8	4	7	19
140.083	0	128	99	32	80	63	19	127	99	35	67	51	12	5	2	-43	0	0	-54	-7	-3	8	3	8	19
140.206	0	127	99	32	79	64	18	126	99	36	68	51	12	4	2	-43	-1	-1	-54	-7	-2	8	5	8	21
140.329	0	127	99	34	79	64	18	125	99	34	69	53	13	4	2	-44	0	-1	-55	-7	-1	7	4	8	20
140.452	0	126	98	31	80	62	18	124	98	35	68	52	12	5	1	-43	0	0	-55	-6	-2	8	4	7	19
140.575	0	126	98	31	78	62	17	125	97	34	68	51	12	6	3	-42	0	0	-53	-7	-3	8	4	7	19
140.698	0	126	98	30	79	62	18	125	98	34	69	50	12	5	2	-42	0	-1	-54	-7	-2	8	5	8	19
140.82	1	126	98	31	79	63	18	126	97	35	69	51	11	5	2	-43	0	-1	-53	-7	-3	7	4	7	19
140.943	0	126	99	32	79	62	18	126	99	34	68	51	11	5	2	-45	0	-1	-53	-7	-2	5	4	8	20
141.066	0	124	100	34	79	63	18	124	101	35	68	50	12	5	2	-45	0	-1	-54	-7	-4	6	5	8	21
141.189	0	124	101	33	79	63	17	124	101	36	67	51	12	4	3	-43	-1	0	-55	-7	-2	7	4	7	20
141.312	0	124	99	31	79	63	18	124	99	36	68	51	12	5	2	-43	0	-1	-54	-8	-2	8	4	8	19
141.435	0	125	100	31	80	62	18	124	99	35	67	50	12	5	3	-43	-1	-1	-54	-7	-3	8	3	8	19
141.558	0	125	99	32	79	63	18	125	99	36	69	51	11	5	3	-42	0	-1	-54	-7	-2	7	3	8	19
141.681	0	125	99	32	79	63	18	125	99	35	68	52	12	4	3	-43	0	-1	-54	-8	-2	8	5	7	20
141.804	0	126	100	34	78	63	18	125	100	34	68	52	12	5	2	-45	-1	-1	-55	-7	-2	6	4	8	20
141.926	0	125	100	35	79	64	19	126	100	34	69	51	12	5	2	-45	0	-1	-55	-7	-2	5	3	9	21
142.049	0	125	99	33	79	64	17	125	100	38	68	52	12	5	2	-43	0	-1	-55	-7	-3	8	4	8	19
142.172	0	126	100	32	81	64	18	125	99	36	69	51	12	5	3	-44	0	0	-54	-6	-2	8	5	8	18
142.295	0	126	100	32	79	64	18	125	100	36	69	51	11	6	2	-43	0	0	-55	-7	-3	8	3	8	19
142.418	0	126	100	33	79	63	18	126	100	37	68	51	12	5	2	-44	-1	-1	-55	-7	-2	7	5	8	20
142.541	0	128	100	35	80	65	18	126	101	34	68	52	12	5	3	-47	-1	-1	-54	-7	-2	7	5	8	21
142.664	0	126	102	35	80	65	18	126	102	34	69	53	12	5	2	-46	0	-1	-55	-7	-2	6	4	8	21
142.787	0	126	101	35	79	65	18	126	101	36	69	52	12	5	3	-45	0	-1	-56	-7	-2	7	4	8	20
142.909	0	126	100	31	79	64	18	126	100	37	68	51	13	5	3	-44	0	0	-55	-7	-3	9	4	8	19
143.032	0	127	100	32	79	64	18	126	100	36	68	52	12	4	1	-44	0	0	-55	-8	-2	8	4	7	19
143.155	0	127	101	32	80	64	19	128	100	37	69	52	13	5	3	-44	0	-1	-55	-8	-2	7	4	8	19
143.278	0	128	101	34	80	64	19	128	100	36	69	52	11	5	3	-45	0	-1	-55	-7	-3	7	4	8	20
143.401	0	129	102	35	79	64	19	128	102	35	69	52	12	5	2	-46	-1	-1	-57	-7	-2	6	3	7	21
143.524	0	129	102	35	80	65	19	129	103	36	68	53	12	5	2	-47	0	0	-57	-7	-3	7	5	8	21
143.647	0	128	102	37	80	66	20	129	105	36	69	53	13	5	2	-47	0	0	-58	-7	-2	7	4	8	21
143.77	0	131	104	36	81	66	19	129	105	36	69	54	13	5	3	-49	0	-1	-59	-7	-3	6	4	8	22
143.892	0	129	104	36	80	66	19	129	104	38	70	54	14	5	3	-47	0	-1	-59	-8	-3	7	4	7	21
144.015	0	129	102	33	80	66	19	128	102	39	70	53	13	5	3	-46	0	-1	-57	-7	-3	8	3	7	20
144.138	0	129	103	34	80	66	19	128	103	38	70	53	13	5	3	-44	-1	-1	-58	-8	-2	9	4	8	19
144.261	0	130	103	33	80	66	19	129	103	37	68	53	12	6	2	-47	0	-1	-57	-7	-3	9	3	7	20
144.384	0	129	103	34	80	66	19	129	105	36	69	53	12	4	2	-47	0	-1	-57	-7	-3	8	3	8	21
144.507	0	130	103	36	80	67	19	129	104	36	70	54	13	5	1	-48	0	-1	-56	-8	-3	6	4	8	21
144.63	0	131	104	36	81	68	19	130	106	37	70	55	12	5	3	-49	0	0	-58	-7	-2	6	3	8	23
144.753	0	130	105	36	81	68	21	130	106	37	70	54	13	6	3	-50	-1	-1	-60	-8	-3	6	4	9	23
144.876	0	132	106	37	81	69	20	131	107	38	69	55	14	5	3	-50	0	-1	-60	-7	-3	6	4	8	23
144.998	0	132	106	37	82	68	19	131	106	39	70	56	14	5	2	-49	0	0	-61	-8	-3	7	4	8	22
145.121	0	130	104	32	81	67	19	130	106	40	70	55	14	6	2	-47	0	-1	-60	-8	-3	9	4	7	20
145.244	0	131	105	34	81	68	19	131	106	40	69	54	14	5	3	-46	0	-1	-60	-7	-3	9	3	9	19
145.367	0	131	105	33	82	68	20	131	106	39	70	55	13	5	3	-47	0	-1	-59	-8	-2	9	3	7	20
145.49	0	131	105	34	80	68	21	131	107	39	70	55	13	5	3	-46	-1	-1	-59	-8	-3	9	5	8	21
145.613	0	131	107	36	80	68	20	131	107	38	70	56	13	6	3	-48	-1	0	-60	-8	-3	8	4	8	21
145.736	0	132	106	35	81	69	21	131	108	38	70	56	13	5	3	-49	0	-1	-60	-8	-3	8	4	8	22
145.859	0	133	107	38	81	69	21	133	109	39	71	56	14	5	3	-50	0	-1	-61	-8	-3	6	4	7	23
145.981	0	133	106	37	82	69	19	133	108	39	71	57	15	5	3	-49	-1	0	-61	-8	-3	8	5	8	22
146.104	0	132	105	34	81	68	19	131	106	40	71	55	14	5	3	-47	0	-1	-60	-8	-3	9	5	8	21
146.227	0	132	106	34	81	68	19	131	108	40	71	56	13	5	3	-48	0	-1	-60	-7	-3	9	4	8	20
146.35	0	132	105	34	81	69	20	131	107	39	70	56	14	5	3	-47	-1	-1	-59	-7	-3	8	4	9	20
146.473	0	133	106	34	82	69	21	132	108	39	71	56	13	5	3	-48	0	0	-59	-8	-3	9	4	8	21
146.596	0	132	105	35	81	69	20	132	108	40	70	56	13	5	3	-47	-1	0	-60	-8	-2	9	4	9	21
146.719	0	132	108	36	83	69	20	132	109	40	71	58	14	5	2	-49	-2	0	-61	-8	-4	8	4	8	22
146.842	0	133	107	38	82	71	20	133	110	38	71	57	14	5	3	-50	0	-1	-61	-8	-4	6	4	9	23
146.964	0	132	106	36	82	69	20	133	107	41	71	57	15	4	2	-46	0	-1	-61	-8	-3	8	4	8	21
147.087	0	132	106	34	82	69	20	132	107	40	70	56	14	5	2	-46	0	-1	-60	-7	-4	9	4	8	19
147.21	0	133	106	34	82	69	19	132	108	39	71	56	13	5	2	-46	0	-1	-59	-8	-3	9	4	8	21
147.333	0	132	106	35	81	69	20	133	108	39	70	56	13	4	3	-46	0	-1	-58	-8	-4	8	4	8	20
147.456	0	133	107	36	82	68	20	133	108	39	71	57	14	4	2	-46	0	0	-59	-7	-3	8	4	8	21
147.579	0	133	107	36	81	70	21	133	108	39	71	57	14	5	3	-48	-1	-1	-59	-8	-4	7	4	7	21
147.702	0	133	107	37	81	70	20	134	110	39	71	57	13	4	2	-49	0	-1	-59	-7	-3	7	4	8	22
147.825	0	134	108	38	82	70	20	134	111	38	71	57	14	5	3	-50	-1	-1	-61	-8	-3	7	5	8	22
147.948	0	132	107	37	81	70	21	132	108	40	71	56	15	5	3	-46	0	-1	-61	-8	-2	8	5	9	20
148.07	0	133	106	35	81	68	20	131	108	40	70	56	14	6	3	-46	0	-1	-60	-8	-3	8	4	8	20
148.193	0	133	106	34	82	69	20	132	108	39	71	56	14	4	2	-46	-1	-1	-59	-8	-3	8	3	8	20
148.316	0	132	105	34	82	69	19	132	107	39	71	56	12	4	2	-46	-1	0	-58	-8	-3	9	4	7	19
148.439	0	133	107	35	82	69	20	132	109	40	70	56	12	5	3	-47	0	-1	-58	-8	-3	8	4	7	21
148.562	0	132	107	36	82	69	20	132	109	38	71	57	14	5	3	-47	-1	0	-58	-8	-3	7	4	7	22
148.685	0	132	107	38	82	69	20	133	110	38	71	57	14	5	3	-50	0	-1	-60	-7	-3	6	4	7	22
148.808	0	136	106	37	82	70	21	137	107	38	70	57	14	6	3	-50	0	-1	-60	-7	-3	6	4	8	22
148.931	0	182	87	35	112	67	21	174	88	34	99	55	15	8	1	-50	-1	0	-60	-8	-2	7	4	8	21
149.053	0	149	105	34	105	75	22	145	107	40	91	60	15	5	3	-47	-1	0	-60	-8	-2	9	4	7	20
149.176	0	142	110	35	101	75	21	139	111	40	88	60	15	5	2	-47	-1	0	-59	-9	-2	8	4	7	20
149.299	0	141	110	35	101	74	21	138	110	40	88	60	14	4	3	-47	0	-1	-59	-8	-2	9	3	8	20
149.422	0	142	108	35	101	73	21	140	110	40	88	60	14	5	3	-47	0	-1	-58	-8	-2	9	4	7	21
149.545	0	145	106	35	103	72	21	144	108	38	89	60	15	5	3	-48	0	-1	-59	-8	-4	7	4	8	21
149.668	0	142	108	37	102	74	21	140	110	38	88	60	14	5	3	-50	-1	0	-59	-8	-3	6	4	9	21
149.791	0	142	110	38	101	74	21	140	112	39	88	61	15	6	4	-50	0	-2	-60	-8	-4	7	4	8	22
149.914	0	141	107	35	101	72	21	140	109	41	89	60	15	4	3	-46	0	0	-60	-8	-4	9	4	8	21
150.036	0	147	102	34	102	70	22	143	104	39	88	59	15	6	2	-46	0	-1	-59	-8	-3	8	4	8	20
150.159	0	144	105	35	102	72	19	142	106	38	88	59	14	6	2	-46	0	-1	-59	-8	-3	9	4	8	20
150.282	0	141	106	34	101	71	20	139	108	38	87	59	14	6	3	-46	0	-1	-58	-9	-3	9	3	7	20
150.405	0	140	107	35	101	71	21	139	109	39	87	59	14	5	3	-46	-1	-1	-59	-8	-3	9	4	8	21
150.528	0	140	107	36	100	72	21	139	109	38	87	59	14	5	2	-48	0	-1	-59	-8	-3	7	4	8	21
150.651	0	140	108	37	100	72	21	139	108	38	88	59	14	5	3	-49	0	-1	-60	-9	-3	7	5	8	22
150.774	0	140	107	37	100	71	21	138	108	39	87	58	15	5	3	-48	0	-1	-60	-9	-3	8	4	8	21
150.897	0	139	105	34	99	69	20	137	105	40	87	58	14	5	3	-46	0	0	-60	-8	-3	10	4	7	20
151.02	0	138	104	33	100	69	20	137	104	39	88	58	14	5	3	-46	-1	0	-60	-7	-3	9	4	7	20
151.142	0	138	104	33	100	69	20	136	104	38	86	58	14	5	2	-47	-1	0	-59	-8	-3	9	4	7	20
151.265	0	138	104	34	100	68	20	136	103	39	86	57	13	5	2	-46	0	0	-59	-7	-3	9	3	8	20
151.388	0	138	103	34	100	69	20	135	103	38	86	56	13	5	3	-46	0	-1	-59	-8	-3	9	5	8	21
151.511	0	139	104	33	100	70	20	136	105	38	87	57	14	5	2	-47	0	-1	-59	-8	-3	9	5	8	22
151.634	0	138	104	37	100	69	21	137	105	37	87	56	13	5	2	-50	-1	-1	-59	-9	-3	7	4	8	22
151.757	0	138	106	36	100	69	21	137	105	38	86	57	14	5	2	-50	0	0	-60	-8	-3	7	4	8	22
151.88	0	138	103	36	100	69	19	136	104	38	88	58	14	5	2	-48	0	0	-61	-7	-3	8	4	7	20
152.003	0	139	102	32	100	68	19	136	102	38	86	56	14	5	2	-46	0	-1	-59	-8	-3	8	4	8	20
152.125	0	137	102	33	100	68	19	135	102	38	87	55	13	5	3	-46	-1	-1	-58	-7	-3	8	4	8	20
152.248	0	137	101	32	100	67	20	135	101	38	86	55	13	5	2	-46	0	0	-59	-8	-3	8	4	8	19
152.371	0	138	102	33	100	68	19	135	103	39	87	55	13	5	2	-46	0	-1	-59	-8	-3	9	4	8	21
152.494	0	137	103	33	99	67	19	136	103	38	86	56	12	6	2	-46	0	-1	-59	-8	-3	9	4	7	21
152.617	0	138	103	34	100	68	20	137	102	37	87	56	13	5	3	-47	0	0	-58	-8	-2	8	4	8	21
152.74	0	140	104	37	99	69	20	137	104	36	86	56	13	5	2	-50	0	0	-59	-8	-3	6	4	8	22
152.863	0	140	105	37	100	69	20	137	105	37	87	56	14	6	2	-49	-1	0	-59	-8	-2	6	4	8	22
152.986	0	140	102	34	100	68	19	136	103	39	87	56	14	5	2	-47	0	0	-59	-8	-2	9	4	8	20
153.108	0	138	102	33	100	68	20	136	103	38	87	56	14	5	2	-47	0	-1	-59	-8	-2	8	4	8	21
153.231	0	138	102	33	101	68	19	136	103	38	88	55	14	4	2	-46	0	-1	-58	-8	-2	9	4	8	20
153.354	0	138	103	34	100	68	20	136	104	38	87	55	13	5	3	-46	0	-1	-59	-8	-3	8	5	8	21
153.477	0	139	104	34	100	69	19	135	104	38	87	55	13	4	2	-47	0	-1	-59	-8	-3	9	4	8	21
153.6	0	139	104	34	101	69	20	137	105	38	87	56	13	6	2	-47	0	-1	-59	-8	-3	9	4	8	21
153.723	0	139	106	36	101	70	20	136	105	37	88	56	14	6	3	-49	-1	-1	-60	-8	-3	7	4	8	22
153.846	0	140	106	36	101	69	19	137	105	38	87	56	14	6	3	-48	0	-1	-60	-8	-3	8	4	8	20
153.969	0	139	104	33	100	68	20	136	104	39	87	55	14	5	2	-46	0	-1	-59	-8	-3	9	5	7	20
154.092	0	138	105	34	100	68	19	137	104	39	86	56	13	5	3	-47	-1	-1	-59	-8	-2	10	4	8	20
154.214	0	137	105	34	100	69	19	135	105	39	87	56	14	6	3	-46	0	-1	-58	-7	-2	8	5	8	20
154.337	0	137	106	34	99	68	19	136	106	38	87	55	13	5	3	-46	-1	-1	-58	-7	-3	9	5	8	20
154.46	0	138	106	34	101	68	20	136	105	39	88	55	13	5	2	-46	0	-1	-59	-7	-3	10	4	8	22
154.583	0	136	105	35	101	67	19	135	104	39	87	55	14	5	2	-46	0	-1	-59	-8	-3	8	4	8	20
154.706	0	135	104	33	101	67	18	134	104	38	86	55	12	4	3	-46	0	-1	-57	-8	-2	9	4	8	19
154.829	0	137	104	34	101	68	19	135	105	37	86	55	14	5	2	-46	-1	-1	-57	-8	-3	9	4	8	19
154.952	0	137	104	33	100	67	19	134	104	38	87	55	13	6	2	-44	0	0	-57	-8	-3	8	4	8	20
155.075	0	136	104	34	100	68	19	134	105	38	86	56	13	5	2	-45	0	0	-56	-8	-3	9	4	7	19
155.197	0	136	105	34	100	68	19	134	104	38	86	54	14	4	2	-45	0	-1	-56	-7	-3	8	4	9	20
155.32	0	137	104	35	100	67	19	136	104	37	86	55	14	6	2	-45	0	0	-56	-8	-3	9	4	7	21
155.443	0	136	102	33	100	66	18	135	102	38	86	54	13	5	3	-44	-1	0	-56	-8	-3	8	4	8	19
155.566	0	136	103	32	98	67	18	134	102	37	84	53	13	5	2	-44	-1	-1	-56	-8	-3	8	4	8	19
155.689	0	135	102	32	97	67	18	133	102	37	85	54	13	6	3	-44	0	-1	-55	-7	-2	8	4	8	19
155.812	0	136	102	33	98	66	19	134	102	37	84	54	12	5	3	-44	0	-1	-55	-8	-3	9	4	8	19
155.935	0	137	103	33	98	66	20	135	102	36	85	53	11	5	2	-44	0	-1	-55	-8	-2	8	4	8	19
156.058	0	137	103	35	98	66	19	135	103	35	84	53	12	5	2	-46	0	-2	-55	-7	-3	6	3	8	20
156.18	0	137	104	36	98	67	20	135	103	34	85	53	12	5	2	-47	0	-1	-55	-8	-3	6	4	7	21
156.303	0	138	105	36	98	67	20	136	105	36	84	53	13	5	3	-47	0	-1	-57	-8	-3	6	4	8	20
156.426	0	137	105	36	98	67	19	136	105	37	85	54	13	5	2	-46	-1	-1	-57	-9	-3	7	4	8	21
156.549	0	136	103	33	98	66	18	134	103	38	84	53	13	5	3	-44	0	-1	-56	-8	-3	8	4	8	19
156.672	0	137	104	33	98	65	19	134	102	39	85	53	13	5	3	-45	0	-1	-56	-7	-2	8	4	7	19
156.795	0	137	104	34	98	65	18	135	103	37	84	52	12	5	2	-45	-1	-1	-55	-7	-3	8	4	8	19
156.918	0	137	104	33	98	65	19	135	103	38	85	52	12	5	2	-44	-1	-1	-55	-8	-2	8	4	8	20
157.041	0	138	105	34	98	65	19	136	104	37	84	52	12	6	2	-46	-1	-1	-55	-7	-3	8	5	8	20
157.164	0	138	105	35	98	66	20	135	105	35	84	52	12	5	2	-46	-1	-1	-54	-8	-3	7	3	8	20
157.286	0	139	106	35	99	67	19	136	105	35	84	53	13	6	2	-47	0	-1	-55	-8	-2	7	4	8	21
157.409	0	139	106	37	98	67	19	138	107	36	84	53	12	5	3	-48	-1	-1	-56	-7	-3	6	4	8	21
157.532	0	138	105	35	99	66	18	135	105	38	85	53	13	5	3	-45	0	-1	-56	-8	-2	8	4	8	20
157.655	0	138	104	34	98	65	19	135	105	38	85	52	12	5	3	-45	0	-1	-56	-7	-4	9	4	8	19
157.778	0	139	105	34	98	66	19	135	105	39	85	53	13	5	1	-45	-1	0	-56	-8	-3	8	3	8	19
157.901	0	139	106	33	98	65	18	136	105	38	85	53	13	5	2	-45	0	-1	-55	-7	-3	9	4	8	19
158.024	0	138	106	36	98	67	20	137	106	35	85	53	13	5	3	-47	0	0	-55	-7	-3	6	4	8	20
158.147	0	138	106	37	98	66	20	136	107	35	85	53	12	5	2	-48	0	-1	-55	-8	-3	6	4	7	21
158.269	0	139	107	36	99	67	20	136	106	36	85	53	12	5	3	-49	-1	-1	-56	-8	-3	7	4	8	20
158.392	0	139	108	38	99	67	20	137	107	37	85	53	12	5	3	-49	0	-1	-56	-7	-3	6	4	8	21
158.515	0	139	106	35	98	67	18	136	105	40	85	53	14	6	2	-46	0	0	-57	-7	-3	8	4	9	20
158.638	0	140	106	35	98	66	18	137	105	38	86	53	13	6	2	-46	0	-1	-57	-9	-3	8	3	9	19
158.761	0	139	106	35	99	66	19	136	105	38	85	54	12	5	2	-45	0	-1	-56	-9	-3	8	4	7	19
158.884	0	138	106	34	99	67	18	137	106	38	84	53	13	5	2	-47	-1	-1	-55	-8	-2	8	4	8	19
159.007	0	139	106	34	99	66	19	137	105	39	86	54	12	5	2	-45	0	-1	-55	-8	-2	8	4	7	20
159.13	0	139	106	37	98	67	19	137	106	38	85	53	12	5	2	-47	-1	0	-56	-8	-3	7	4	8	20
159.252	0	139	107	37	99	68	19	138	107	38	85	54	13	5	2	-48	0	-1	-56	-9	-3	6	5	8	20
159.375	0	140	108	37	100	68	20	138	107	37	85	54	13	6	4	-49	0	-1	-57	-8	-4	6	4	9	21
159.498	0	139	107	35	98	67	18	137	106	39	85	54	14	6	2	-46	0	-1	-57	-9	-3	8	4	8	20
159.621	0	139	106	34	100	67	19	137	105	39	86	53	13	5	2	-46	-1	-1	-57	-7	-3	9	3	8	19
159.744	0	139	105	34	98	67	19	136	105	38	85	54	12	6	3	-45	-1	-1	-56	-8	-2	8	4	8	20
159.867	0	139	106	34	99	67	19	137	106	37	85	54	14	4	3	-46	-1	0	-55	-7	-2	8	4	8	19
159.99	0	140	107	34	99	68	18	137	106	38	86	54	13	5	2	-46	0	-1	-56	-7	-3	9	4	7	21
160.113	0	139	107	36	99	67	19	137	105	36	85	55	13	6	3	-47	-1	-1	-55	-8	-3	8	4	8	20
160.236	0	139	107	37	99	68	20	138	106	37	86	55	13	6	2	-47	0	-1	-56	-8	-3	6	4	8	21
160.358	0	140	107	37	99	68	21	138	107	37	86	55	13	5	2	-47	-1	-1	-56	-8	-3	5	4	8	22
160.481	0	140	108	37	99	69	19	138	107	37	86	55	14	6	2	-48	0	0	-58	-8	-3	6	4	8	21
160.604	0	139	106	33	99	68	19	137	104	39	85	55	13	5	3	-45	0	-1	-58	-8	-3	8	5	8	19
160.727	0	139	106	34	100	67	19	137	105	38	86	54	13	5	3	-46	-1	0	-56	-8	-3	8	4	8	20
160.85	0	138	106	34	100	66	20	137	105	39	86	54	13	6	2	-45	0	-1	-55	-9	-3	8	3	9	20
160.973	0	140	106	35	99	68	19	138	105	38	85	53	12	5	2	-45	0	-1	-55	-7	-3	8	4	9	19
161.096	0	140	107	35	99	67	18	137	107	38	86	54	12	5	3	-45	0	0	-56	-8	-2	9	5	8	20
161.219	0	141	107	36	99	62	19	139	107	37	86	54	13	5	3	-48	0	0	-57	-8	-3	7	4	7	20
161.341	0	139	108	38	99	63	19	137	108	36	85	53	12	5	2	-47	-1	0	-57	-8	-3	6	5	7	21
161.464	0	137	109	37	97	63	19	134	109	37	83	52	13	5	2	-47	0	0	-57	-8	-3	7	4	8	20
161.587	0	136	108	35	95	64	19	134	106	40	81	52	13	5	3	-46	0	-1	-57	-8	-3	9	4	8	20
161.71	0	136	107	34	97	64	19	133	106	38	84	52	13	5	2	-45	0	0	-56	-8	-2	8	5	8	20
161.833	0	135	107	35	95	64	18	133	107	37	82	51	13	5	2	-44	0	-1	-55	-8	-3	8	4	8	19
161.956	0	138	108	35	92	65	19	135	106	39	79	50	12	6	3	-45	0	-1	-54	-7	-3	8	4	8	20
162.079	0	138	106	35	93	65	19	136	107	38	81	52	12	6	3	-46	-1	0	-56	-8	-4	8	4	8	21
162.202	0	137	107	36	97	65	20	136	107	37	84	52	13	6	2	-47	0	-1	-56	-8	-4	4	4	8	20
162.324	0	140	108	37	92	66	20	139	108	36	80	52	13	5	2	-48	0	0	-56	-8	-3	6	3	7	21
162.447	0	143	108	39	87	63	19	141	107	37	75	52	13	5	3	-49	0	0	-56	-8	-3	6	5	7	21
162.57	0	141	107	34	92	63	19	138	106	39	79	51	12	5	3	-45	0	-1	-56	-7	-3	8	4	8	20
162.693	0	139	106	34	93	66	18	137	106	38	79	52	13	5	3	-45	0	-1	-56	-8	-2	8	4	8	20
162.816	0	139	105	34	94	66	20	137	105	38	80	52	14	5	3	-45	0	0	-56	-8	-3	8	4	7	20
162.939	0	140	105	34	95	64	19	138	105	39	81	52	13	6	3	-44	0	0	-55	-8	-2	8	4	8	20
163.062	0	139	104	35	95	66	20	136	104	38	81	53	14	5	3	-45	0	0	-55	-7	-2	9	4	8	21
163.185	0	139	106	36	95	66	20	137	105	37	82	53	12	5	3	-46	-1	0	-56	-8	-2	7	4	9	21
163.308	0	139	106	36	95	67	19	137	106	36	82	53	13	6	3	-48	0	0	-57	-8	-2	6	4	8	21
163.43	0	139	107	37	96	67	21	137	106	37	83	53	13	5	3	-47	0	0	-57	-8	-3	6	4	8	21
163.553	0	141	104	37	96	67	19	137	104	37	83	54	14	6	3	-47	0	-1	-58	-8	-3	8	5	8	20
163.676	0	139	104	33	96	65	18	134	103	39	82	52	13	6	2	-45	0	-1	-57	-8	-2	10	5	9	20
163.799	0	138	104	34	95	66	19	135	102	37	81	53	13	5	2	-44	0	-1	-56	-7	-2	8	4	9	19
163.922	0	139	102	34	96	65	19	136	101	37	81	52	13	5	3	-45	0	-2	-55	-8	-4	8	3	8	19
164.045	0	138	103	33	95	65	19	135	101	38	81	52	13	5	3	-44	0	-1	-55	-8	-2	9	4	9	19
164.168	0	137	104	34	95	65	20	134	101	37	81	52	13	5	2	-43	0	-1	-55	-7	-3	8	4	8	20
164.291	0	138	104	37	95	66	19	135	102	35	82	53	13	5	3	-46	0	-1	-55	-8	-3	6	4	8	21
164.413	0	140	103	37	95	66	20	136	101	37	82	52	13	5	3	-47	0	-1	-57	-9	-3	6	4	9	21
164.536	0	138	104	39	95	66	19	135	103	37	81	53	14	5	2	-47	0	-1	-57	-8	-2	6	4	8	21
164.659	0	137	102	34	94	64	19	133	101	37	81	52	14	4	2	-44	0	-1	-56	-8	-3	9	4	8	19
164.782	0	138	102	33	95	64	19	135	99	38	81	51	13	6	3	-44	0	-1	-56	-8	-3	9	4	8	20
164.905	0	138	102	34	95	64	18	135	99	37	80	51	13	5	3	-43	0	-1	-55	-8	-3	9	4	8	19
165.028	0	138	102	33	95	64	19	133	100	36	80	52	13	6	2	-43	-1	-1	-55	-7	-2	8	4	8	20
165.151	0	137	102	34	94	64	19	134	100	36	81	51	12	5	2	-43	-1	0	-55	-7	-3	8	3	8	20
165.274	0	137	102	36	95	64	19	133	101	36	80	51	12	5	2	-46	0	0	-55	-8	-2	6	4	7	20
165.396	0	137	103	36	94	65	19	135	101	36	80	51	13	5	2	-46	0	-1	-57	-8	-2	7	3	9	21
165.519	0	137	103	37	94	65	18	134	101	37	82	51	13	5	3	-46	0	-1	-57	-8	-3	7	4	8	21
165.642	0	136	102	33	94	63	19	133	97	37	81	50	13	5	2	-43	0	-1	-56	-8	-3	8	4	8	20
165.765	0	136	102	33	94	63	19	133	98	36	80	50	13	5	3	-42	0	-1	-55	-8	-3	8	3	8	19
165.888	0	135	101	33	94	63	18	132	98	36	80	50	13	5	3	-43	0	-1	-55	-8	-2	8	5	9	19
166.011	0	135	102	33	94	63	19	133	98	36	78	49	12	5	2	-43	0	-1	-54	-8	-3	8	5	9	20
166.134	0	136	102	35	94	63	19	132	97	35	79	50	12	5	2	-46	0	-1	-54	-7	-2	5	4	8	21
166.257	0	137	100	36	94	64	19	134	98	34	79	50	12	5	2	-46	0	-1	-55	-7	-3	6	4	8	21
166.38	0	138	102	36	94	64	19	134	99	35	80	51	12	6	1	-46	0	-1	-55	-8	-3	5	4	8	22
166.502	0	136	101	36	94	64	19	133	99	35	80	50	14	5	2	-44	0	-1	-56	-9	-3	7	3	9	20
166.625	0	136	101	33	94	62	18	131	96	36	79	49	13	5	3	-42	0	-1	-55	-8	-2	9	3	8	20
166.748	11	136	100	33	93	62	18	132	97	36	79	49	12	5	2	-43	0	-1	-54	-7	-3	8	4	9	19
166.871	0	135	99	33	93	62	19	132	96	36	79	48	13	6	2	-43	0	0	-54	-8	-2	7	4	8	19
166.994	0	135	100	33	94	63	19	131	97	36	79	49	12	5	2	-43	0	-1	-54	-7	-2	7	3	9	20
167.117	0	136	101	35	93	63	19	132	97	34	79	49	12	5	2	-44	0	0	-53	-9	-3	7	4	9	20
167.24	0	137	101	35	94	64	19	133	98	35	80	49	12	5	2	-45	-1	0	-54	-7	-3	5	4	8	21
167.363	0	138	102	36	93	64	19	134	98	35	79	50	12	5	3	-44	-1	-1	-55	-8	-2	6	4	8	21
167.485	0	136	101	35	94	62	19	132	97	36	80	49	13	4	3	-43	-1	-1	-56	-8	-2	7	4	8	19
167.608	0	135	100	33	93	62	19	132	96	36	79	49	14	6	2	-42	0	0	-55	-8	-1	8	4	8	20
167.731	0	136	99	31	93	62	18	132	96	36	79	49	12	5	2	-42	0	-1	-54	-8	-2	8	3	8	19
167.854	0	135	99	32	94	62	17	132	96	35	79	49	13	5	3	-42	0	-1	-54	-7	-2	9	5	8	19
167.977	0	137	100	36	93	63	18	133	96	34	79	49	12	5	2	-45	0	-1	-52	-7	-2	5	3	9	20
168.1	0	138	100	35	93	63	19	134	97	34	79	50	11	5	2	-45	-1	0	-54	-8	-2	6	4	8	21
168.223	0	137	101	35	94	63	19	133	98	34	80	50	12	5	2	-44	-1	0	-55	-8	-2	6	4	8	22
168.346	0	137	102	35	94	64	19	135	99	35	80	51	13	5	2	-45	0	-1	-56	-7	-2	6	4	8	21
168.468	0	137	102	36	94	63	19	133	98	35	79	50	14	5	2	-44	0	-1	-56	-8	-3	7	4	9	20
168.591	0	137	101	33	94	63	19	133	98	37	80	50	13	5	2	-43	0	0	-55	-7	-3	7	4	8	19
168.714	0	138	100	33	94	63	18	133	97	36	80	50	12	5	2	-44	0	-1	-54	-7	-2	8	4	8	19
168.837	0	136	101	32	94	63	19	133	97	36	80	50	13	5	2	-43	0	0	-54	-7	-2	8	4	8	20
168.96	0	138	102	35	94	64	19	133	98	33	80	50	12	5	2	-44	0	0	-54	-7	-2	6	3	8	20
169.083	0	137	103	35	94	64	19	133	99	34	80	50	12	6	2	-45	-1	0	-54	-7	-3	7	4	8	21
169.206	0	137	102	36	94	65	19	134	99	35	80	51	13	5	2	-45	0	0	-55	-8	-3	6	4	8	21
169.329	0	138	103	36	95	64	19	133	100	37	80	50	13	5	2	-44	0	-1	-56	-7	-1	7	4	7	21
169.452	0	137	102	33	94	64	19	133	98	36	81	50	13	5	1	-43	0	-2	-56	-7	-4	8	4	8	19
169.574	0	137	102	35	94	65	18	134	97	35	80	51	13	4	2	-44	-1	0	-55	-8	-3	7	3	8	20
169.697	0	137	101	34	95	64	19	134	98	35	80	51	13	5	2	-45	0	-1	-54	-8	-3	6	3	9	20
169.82	0	138	103	33	94	64	19	134	99	34	80	50	12	5	2	-43	0	-1	-55	-7	-2	8	4	8	20
169.943	0	139	102	36	95	64	19	135	99	35	80	51	13	5	2	-45	0	0	-55	-7	-3	6	4	8	21
170.066	0	139	104	36	94	65	19	136	99	35	80	51	12	5	2	-45	0	-1	-56	-7	-3	5	4	8	21
170.189	0	139	102	36	95	64	19	134	99	36	80	50	14	5	2	-45	-1	-1	-56	-8	-2	8	4	8	20
170.312	0	138	102	33	94	64	18	135	98	36	81	50	13	5	2	-43	0	-1	-55	-8	-3	7	4	9	20
170.435	0	138	102	33	95	64	18	134	99	37	79	50	14	6	2	-43	0	-1	-54	-8	-2	8	4	8	19
170.557	0	138	102	34	94	64	19	134	99	35	80	50	13	6	2	-43	0	-1	-53	-7	-3	7	4	8	20
170.68	0	138	102	35	94	64	19	133	99	34	81	50	12	4	2	-45	-1	0	-53	-8	-3	6	4	8	20
170.803	0	138	103	36	94	64	19	134	100	35	80	51	13	6	2	-45	0	0	-54	-7	-2	5	5	9	21
170.926	0	139	104	37	94	65	19	135	102	35	81	51	12	5	2	-45	0	-1	-56	-7	-3	5	3	9	20
171.049	0	137	104	36	95	65	18	134	100	36	80	50	14	5	2	-44	0	-1	-55	-7	-3	7	4	9	19
171.172	0	138	101	33	94	64	18	134	99	36	79	50	13	5	3	-43	0	-1	-54	-8	-2	9	4	8	20
171.295	0	138	103	34	94	64	18	134	99	36	79	50	13	5	3	-43	0	0	-53	-9	-2	8	3	8	19
171.418	0	137	103	33	94	64	18	133	98	36	80	50	13	5	2	-42	0	-1	-54	-8	-3	7	4	8	19
171.54	0	137	102	35	94	64	19	134	100	34	81	50	12	5	2	-46	0	0	-54	-7	-3	6	5	8	20
171.663	0	138	103	36	94	64	19	135	100	35	81	50	13	5	2	-45	0	-1	-53	-7	-2	5	4	7	20
171.786	0	139	104	36	95	64	19	135	102	35	81	50	12	5	3	-45	-1	-1	-55	-8	-2	6	4	8	22
171.909	0	139	105	37	95	65	20	137	102	36	80	51	12	5	2	-45	-1	-1	-54	-7	-3	6	4	8	21
172.032	0	141	104	38	95	65	19	137	102	36	81	52	13	4	2	-46	0	0	-57	-7	-2	6	4	8	22
172.155	0	139	104	35	93	64	19	136	100	38	81	52	14	6	3	-44	0	-1	-57	-8	-3	8	5	7	20
172.278	0	138	104	34	94	64	19	135	100	37	80	51	13	5	2	-43	0	-2	-55	-8	-2	8	4	8	19
172.401	0	139	104	33	95	64	18	135	101	37	80	50	13	6	2	-43	0	-1	-54	-8	-2	8	4	8	19
172.524	0	138	103	36	95	65	19	136	102	36	81	51	12	5	1	-45	-1	-1	-55	-7	-3	7	4	8	20
172.646	0	140	105	36	95	66	19	136	102	37	81	51	12	5	2	-44	0	-1	-55	-8	-3	8	5	8	20
172.769	0	141	105	37	95	66	19	137	103	36	82	51	12	4	2	-45	-1	-2	-54	-7	-3	5	4	8	21
172.892	0	141	106	36	96	66	20	137	103	36	81	52	12	5	2	-47	-1	-1	-56	-8	-3	6	4	8	21
173.015	0	140	106	37	95	67	19	137	104	37	82	53	13	5	3	-47	-1	-1	-57	-8	-3	7	4	8	22
173.138	0	139	106	35	95	66	19	137	103	38	81	53	14	5	2	-45	-1	0	-58	-8	-2	8	4	8	20
173.261	0	139	105	35	96	65	19	136	103	38	81	52	13	5	3	-44	0	-1	-57	-8	-2	9	4	8	20
173.384	0	140	106	35	95	66	19	136	103	38	81	52	14	5	2	-44	0	-1	-55	-8	-3	8	4	8	20
173.507	0	140	106	35	95	66	19	138	104	37	82	52	13	5	3	-45	0	-1	-56	-8	-3	7	3	8	21
173.629	0	140	106	37	94	66	19	137	104	37	82	52	13	5	3	-47	-1	-1	-55	-8	-3	6	4	9	20
173.752	0	140	106	37	96	66	20	137	105	36	82	53	13	5	3	-47	0	0	-56	-8	-4	7	4	8	21
173.875	0	140	107	37	95	67	19	138	105	36	82	53	13	5	3	-47	-1	-1	-57	-8	-3	7	4	8	22
173.998	0	140	106	37	96	67	19	137	103	37	81	53	14	5	2	-45	0	-1	-56	-8	-2	6	5	9	20
174.121	0	141	106	35	95	66	19	137	103	38	82	52	13	5	3	-45	-1	-1	-57	-8	-3	8	4	8	20
174.244	0	140	105	35	95	66	18	136	103	38	82	53	13	5	2	-44	-1	-1	-56	-8	-3	8	5	8	20
174.367	0	140	105	34	96	66	19	136	103	37	81	52	14	5	2	-44	0	-1	-55	-8	-3	8	4	8	20
174.49	0	140	106	37	96	66	19	137	104	35	82	53	13	5	2	-46	-1	-1	-55	-8	-3	7	4	9	20
174.612	0	141	106	37	96	67	20	137	105	36	82	52	12	6	3	-46	0	-1	-55	-8	-3	7	4	9	20
174.735	0	140	106	37	96	67	21	138	105	36	82	53	12	5	3	-47	0	-1	-56	-8	-3	7	4	8	21
174.858	0	141	107	37	96	67	18	137	104	38	83	53	14	5	3	-45	0	-1	-58	-9	-3	7	4	8	21
174.981	0	139	106	35	96	65	20	136	104	38	81	52	13	6	2	-44	0	0	-58	-8	-2	9	4	8	20
175.104	0	140	105	34	96	65	19	136	103	38	82	52	13	5	2	-44	-1	-1	-56	-9	-2	8	4	8	20
175.227	0	140	104	34	96	66	19	137	103	37	81	52	13	6	3	-44	0	-2	-55	-8	-3	7	4	9	20
175.35	0	140	105	36	95	66	19	137	103	37	81	52	13	6	2	-44	0	-1	-54	-8	-2	6	3	8	20
175.473	0	140	106	37	95	66	19	136	104	36	82	52	13	5	2	-46	0	-1	-55	-8	-2	6	4	8	21
175.596	0	140	106	36	95	67	20	137	104	36	82	53	13	5	3	-47	0	0	-55	-8	-3	6	3	9	21
175.718	0	140	106	37	96	67	20	138	105	36	82	52	12	5	3	-46	-1	-1	-56	-8	-2	6	4	8	21
175.841	0	141	107	37	96	66	19	137	104	37	83	52	14	5	2	-45	0	-1	-57	-8	-4	8	3	9	21
175.964	0	139	105	34	95	65	19	136	104	38	82	52	13	6	2	-45	-1	-1	-56	-9	-3	8	4	9	19
176.087	0	139	105	34	95	65	19	137	104	37	82	52	13	6	2	-45	0	-1	-56	-8	-3	8	4	8	20
176.21	0	139	105	34	95	65	19	137	103	37	81	52	13	4	3	-44	0	-1	-55	-7	-3	8	4	8	20
176.333	0	140	106	36	96	65	19	136	104	36	81	52	13	5	2	-46	0	0	-54	-8	-3	6	4	8	20
176.456	0	139	106	36	95	66	19	137	105	36	82	53	12	5	2	-46	0	-1	-54	-7	-4	6	4	8	20
176.579	0	140	107	38	95	67	20	138	105	36	82	53	13	6	3	-46	0	-1	-55	-8	-3	5	4	8	22
176.701	0	140	107	37	96	67	20	138	106	36	81	54	12	5	3	-47	-1	-1	-56	-8	-3	6	4	8	22
176.824	0	139	106	37	95	66	19	137	105	37	82	53	14	5	2	-46	-1	-1	-57	-9	-3	7	5	8	21
176.947	0	140	106	34	95	66	18	137	104	37	81	52	13	6	2	-44	-1	-1	-56	-9	-3	9	4	9	20
177.07	0	140	106	34	95	66	19	137	106	37	81	52	14	5	3	-44	0	-1	-56	-9	-2	9	4	9	20
177.193	0	140	106	34	95	66	19	136	105	38	82	52	13	5	2	-44	0	-1	-55	-8	-2	8	5	8	21
177.316	0	140	107	37	96	66	19	138	105	36	81	52	12	6	2	-46	0	0	-55	-8	-3	6	4	8	21
177.439	0	140	107	37	96	67	20	138	105	36	81	53	12	5	2	-48	0	-1	-56	-8	-3	7	4	8	21
[truncated: 1,222 more rows]

## Sheet: Add_info
Time	Marker	Accel_x	Accel_y	Accel_z	Gyro_x	Gyro_y	Gyro_z	Magnet_x	Magnet_y	Magnet_z	battery		ld_gain	pd_gain
[truncated: 2,665 more rows]
