# Supplementary material for: Charitable crowdfunding donation-intention estimation depending on emotional project images using fNIRS-based functional connectivity
Source: PLoS One. 2024 May 8;19(5):e0303144. doi: 10.1371/journal.pone.0303144 (PMC11078340; doi:10.1371/journal.pone.0303144)
Supplement: S1 File — (ZIP) [file pone.0303144.s001.zip › Some donation dataset/negative/subject30.xlsx]

## Sheet: D780
	SNR :	53	50	54	50	45	45	45	48	45	46	44	42	47	40	46
Time	Marker	ch1	ch2	ch3	ch4	ch5	ch6	ch7	ch8	ch9	ch10	ch11	ch12	ch13	ch14	ch15
0.24576	0	730	159	267	165	188	218	572	82	105	484	198	234	211	311	619
0.36864	0	730	159	267	165	188	218	572	82	105	484	198	234	211	311	619
0.49152	0	750	158	266	174	195	216	599	82	106	495	203	239	218	315	623
0.6144	0	761	158	265	181	203	214	605	81	105	501	206	240	223	319	623
0.73728	0	766	160	264	187	206	215	613	82	104	505	209	245	227	324	630
0.86016	0	766	158	265	190	212	217	618	82	105	507	210	244	230	324	635
0.98304	0	761	153	263	193	211	215	611	80	105	502	212	238	230	319	622
1.10592	0	745	153	263	194	209	215	613	81	104	501	213	239	231	323	620
1.2288	0	715	154	264	194	209	216	615	81	105	504	212	239	232	322	618
1.35168	0	702	154	265	192	207	218	621	82	105	510	213	241	234	325	618
1.47456	0	698	158	269	193	213	220	624	82	105	513	213	241	236	324	618
1.59744	0	695	155	263	195	211	216	617	82	104	506	213	236	237	317	605
1.72032	0	695	156	262	194	208	217	620	82	105	508	213	237	238	319	611
1.8432	0	698	155	266	193	208	217	623	81	105	510	213	238	238	320	613
1.96608	0	711	156	265	192	209	217	627	82	105	513	214	241	241	325	615
2.08896	0	734	156	267	193	211	219	629	82	105	515	214	243	242	325	616
2.21184	0	743	154	262	190	219	216	615	81	105	509	214	238	242	319	613
2.33472	0	742	153	260	194	211	217	621	81	105	507	215	240	242	322	615
2.4576	0	742	154	262	193	208	216	622	82	105	511	214	242	244	324	618
2.58048	0	747	153	264	193	208	218	626	82	106	514	213	244	243	327	618
2.70336	0	764	152	266	196	215	222	623	84	105	518	214	246	242	328	624
2.82624	0	772	154	261	190	219	219	608	82	104	512	214	240	238	321	617
2.94912	0	781	152	261	192	215	219	608	81	105	511	214	243	240	323	612
3.072	0	784	152	262	195	211	219	614	81	104	511	214	243	241	324	614
3.19488	0	788	152	264	195	212	220	615	81	105	514	214	244	242	327	616
3.31776	0	788	151	264	192	212	222	618	82	106	519	214	246	242	328	611
3.44064	0	762	152	263	192	217	219	610	81	105	510	217	238	237	322	602
3.56352	0	749	154	262	193	213	217	613	81	105	506	219	237	234	321	597
3.6864	0	737	152	264	193	214	217	612	82	105	503	221	236	232	319	599
3.80928	0	718	157	261	195	225	219	598	84	105	498	224	235	226	319	607
3.93216	0	745	162	260	195	233	223	576	84	103	495	224	234	221	316	606
4.05504	0	724	162	260	197	237	219	562	81	102	484	225	230	215	310	601
4.17792	0	741	162	260	198	237	217	538	82	99	473	231	228	211	307	599
4.3008	0	736	163	259	201	242	215	517	81	98	462	241	228	208	304	591
4.42368	0	749	165	257	204	247	212	502	79	95	447	243	229	207	302	583
4.54656	0	767	165	257	207	253	211	493	78	94	434	250	232	207	300	585
4.66944	0	772	164	258	206	250	208	481	75	92	413	256	228	209	295	588
4.79232	0	785	162	254	205	251	205	470	75	91	396	259	231	210	292	597
4.9152	0	801	163	253	206	251	206	464	74	90	387	263	232	208	288	603
5.03808	0	810	162	252	205	252	206	455	73	89	379	267	236	208	286	614
5.16096	0	811	162	253	207	249	208	457	73	87	378	263	238	207	288	619
5.28384	0	812	159	251	203	247	206	450	71	88	378	257	234	205	283	606
5.40672	0	800	160	251	202	241	205	455	72	88	380	253	235	204	284	601
5.5296	0	809	158	250	203	240	205	454	70	85	382	249	235	203	285	606
5.65248	0	810	158	252	203	238	206	459	71	87	384	248	238	204	287	612
5.77536	0	798	159	251	204	240	206	462	70	86	388	247	238	204	288	612
5.89824	0	757	158	250	203	235	204	453	69	86	380	247	234	202	283	593
6.02112	0	708	156	249	198	237	204	447	67	86	378	241	235	201	283	587
6.144	0	735	157	247	199	232	203	455	67	87	380	236	236	201	285	589
6.26688	0	764	156	247	200	232	203	460	68	87	383	236	237	201	288	594
6.38976	0	784	155	247	202	235	202	457	67	87	382	236	236	200	285	589
6.51264	0	789	153	245	199	228	200	451	66	87	378	231	232	199	283	585
6.63552	0	776	152	246	196	224	201	460	66	88	383	227	236	199	285	582
6.7584	0	769	152	246	195	220	202	469	65	88	389	220	236	197	286	585
6.88128	0	764	153	247	196	222	203	475	66	89	394	219	238	200	290	582
7.00416	0	760	151	245	196	219	201	470	66	89	393	215	233	196	285	580
7.12704	0	760	150	243	194	213	199	463	65	88	388	213	231	194	284	574
7.24992	0	760	148	243	192	212	198	462	65	88	389	212	231	196	284	577
7.3728	0	763	148	241	189	208	197	466	64	88	390	213	231	198	286	572
7.49568	0	753	149	244	191	208	197	473	65	88	396	212	234	200	287	578
7.61856	0	757	148	241	189	205	195	464	64	87	391	208	228	196	282	572
7.74144	0	754	145	239	187	201	193	465	64	87	392	207	227	196	281	571
7.86432	0	760	146	239	186	198	194	466	64	87	396	206	228	197	282	568
7.9872	0	753	146	240	187	198	195	474	64	88	400	205	229	200	285	572
8.11008	0	757	146	242	186	200	195	479	65	88	404	207	230	203	286	572
8.23296	0	753	143	240	183	193	193	474	64	88	402	204	225	201	281	565
8.35584	0	763	141	240	182	191	192	482	65	89	411	201	227	205	286	564
8.47872	0	764	142	238	183	192	194	491	65	90	422	200	228	208	288	571
8.6016	0	765	141	239	183	193	194	500	67	91	429	200	230	212	292	574
8.72448	0	757	142	240	184	194	194	506	67	91	434	201	229	213	291	573
8.84736	0	758	141	238	181	189	192	499	66	92	428	201	224	211	288	564
8.97024	0	755	140	237	182	190	193	501	66	92	430	200	226	212	288	571
9.09312	0	747	139	238	181	188	191	504	66	93	431	200	224	214	288	570
9.216	0	740	139	237	181	189	190	513	68	92	436	200	226	217	291	576
9.33888	0	745	140	239	182	192	191	513	68	93	436	200	223	216	288	568
9.46176	0	736	138	237	180	187	188	502	68	92	428	199	219	213	284	569
9.58464	0	740	137	236	178	187	187	504	66	91	427	198	219	213	285	566
9.70752	0	734	136	236	179	186	187	507	67	91	430	198	220	214	285	570
9.8304	0	741	137	235	179	187	187	512	67	92	433	199	222	215	288	567
9.95328	0	738	139	237	181	189	188	518	67	92	437	199	224	216	290	574
10.0762	0	733	137	237	181	188	187	508	66	92	429	198	217	215	284	565
10.199	0	729	135	234	178	185	184	504	66	91	426	196	217	213	283	567
10.3219	0	733	134	235	177	184	184	504	66	91	424	196	217	213	283	562
10.4448	0	730	135	234	177	184	184	507	66	91	427	197	219	213	284	568
10.5677	0	724	135	234	178	187	184	512	66	91	429	197	220	215	288	570
10.6906	0	721	137	236	179	189	186	520	67	92	433	198	223	217	290	575
10.8134	0	725	136	236	178	188	186	512	66	91	429	198	218	214	284	563
10.9363	0	721	134	235	177	184	184	503	65	91	422	196	217	213	282	566
11.0592	0	716	135	235	175	184	183	505	65	91	423	196	217	213	283	565
11.1821	0	712	133	234	177	185	184	510	66	91	426	197	220	214	285	571
11.305	0	716	134	235	177	186	185	517	66	91	429	197	221	217	289	573
11.4278	0	715	136	237	177	189	186	525	67	92	435	198	224	218	292	579
11.5507	0	709	135	241	180	194	188	530	68	92	437	200	223	219	292	579
11.6736	0	706	135	237	177	188	186	516	66	92	428	198	219	215	286	575
11.7965	0	712	134	237	176	189	186	516	65	91	428	198	222	215	287	573
11.9194	0	710	134	237	177	187	187	518	65	91	428	199	222	216	289	579
12.0422	0	703	134	237	178	188	188	524	66	92	433	200	225	218	292	579
12.1651	0	700	134	242	178	192	188	532	67	93	439	201	228	220	296	588
12.288	0	711	136	243	180	193	190	541	68	93	445	202	231	223	299	591
12.4109	0	707	135	245	181	199	192	542	67	94	446	203	230	222	297	593
12.5338	0	700	136	242	178	192	191	531	67	93	439	203	227	220	293	585
12.6566	0	699	134	242	179	194	191	534	68	94	440	202	230	220	295	590
12.7795	0	705	135	243	178	193	192	539	67	94	444	203	230	223	298	590
12.9024	0	703	135	245	180	194	192	548	69	95	450	204	234	226	303	600
13.0253	0	700	135	247	181	197	195	558	70	96	459	205	237	230	307	601
13.1482	0	701	137	249	181	198	197	568	70	97	467	206	241	233	311	612
13.271	0	708	137	249	183	201	198	569	71	98	467	206	239	233	308	607
13.3939	0	708	135	248	181	198	197	565	70	97	462	207	237	232	306	612
13.5168	0	703	136	250	181	199	198	570	71	99	464	207	239	234	311	611
13.6397	0	705	138	251	182	202	199	576	73	99	468	207	241	235	313	619
13.7626	0	713	138	253	182	202	201	584	72	99	475	209	244	238	318	621
13.8854	0	712	140	254	182	205	203	590	73	99	480	211	249	239	321	629
14.0083	0	711	141	257	184	206	204	599	73	100	486	213	251	242	326	634
14.1312	0	711	142	257	185	209	205	596	74	99	483	215	248	240	320	633
14.2541	0	720	139	257	183	206	205	590	73	99	480	214	246	239	319	629
14.377	0	720	141	258	185	208	206	593	74	100	482	214	248	242	322	630
14.4998	0	713	141	258	184	208	207	597	74	100	484	215	250	243	325	637
14.6227	0	714	142	260	185	210	208	603	75	101	491	216	253	245	329	645
14.7456	0	721	143	262	185	210	210	610	76	101	497	218	257	247	333	649
14.8685	0	720	144	264	187	213	211	612	76	101	499	219	257	247	333	649
14.9914	0	717	142	261	187	212	209	603	75	101	491	218	251	244	326	648
15.1142	0	718	142	261	186	210	209	606	75	102	496	218	254	245	328	650
15.2371	0	725	142	262	186	210	211	608	76	102	496	218	253	246	329	650
15.36	0	728	142	263	186	211	211	613	76	102	500	218	255	248	333	652
15.4829	0	720	144	263	184	211	213	619	77	102	506	219	260	251	337	664
15.6058	0	722	145	267	185	211	215	627	77	104	511	221	261	252	340	668
15.7286	0	722	145	266	188	214	215	621	78	103	508	221	257	250	334	659
15.8515	0	729	143	264	188	212	212	614	76	103	501	220	253	247	331	655
15.9744	0	720	142	264	186	213	213	617	76	102	504	220	256	249	332	664
16.0973	0	724	143	265	185	210	214	620	77	102	507	218	256	251	334	664
16.2202	0	727	144	265	184	211	215	627	78	103	514	218	259	253	338	669
16.343	0	739	146	268	184	211	217	633	79	105	518	218	262	255	342	673
16.4659	0	730	147	269	185	213	218	639	80	104	522	220	263	256	342	678
16.5888	0	729	144	266	189	213	216	629	79	104	516	221	256	252	335	670
16.7117	0	732	143	266	187	210	216	630	79	105	515	220	257	253	335	670
16.8346	0	739	143	266	186	211	216	632	78	105	516	220	259	253	336	672
16.9574	0	732	143	267	186	210	217	637	80	105	519	218	260	256	341	680
17.0803	0	731	146	269	184	212	218	642	80	106	524	219	263	256	346	684
17.2032	0	736	146	271	185	212	221	648	82	106	529	220	266	258	348	685
17.3261	0	742	146	270	187	213	219	642	81	106	525	221	260	256	341	680
17.449	0	734	145	268	187	212	217	640	81	106	522	222	258	256	338	684
17.5718	0	735	145	269	186	213	219	642	81	107	523	221	261	256	340	685
17.6947	0	741	145	269	187	211	219	644	81	106	524	221	261	256	343	682
17.8176	0	748	146	270	185	212	221	648	82	106	526	222	263	258	346	687
17.9405	0	744	149	272	185	214	222	654	83	107	531	222	267	257	351	698
18.0634	0	738	148	271	188	217	222	650	83	107	530	223	264	256	347	692
18.1862	0	741	146	270	188	214	221	643	82	107	525	224	259	255	341	683
18.3091	0	750	146	271	188	214	221	646	82	107	525	222	262	256	343	688
18.432	0	746	147	270	187	214	220	646	82	107	526	222	261	257	344	695
18.5549	0	740	148	271	186	213	222	651	83	107	530	222	263	256	348	697
18.6778	0	740	150	273	186	214	223	655	83	107	532	222	266	258	351	698
18.8006	0	751	148	273	188	219	225	654	83	108	532	222	264	256	349	701
18.9235	0	748	148	271	189	215	222	646	82	107	527	223	259	255	342	697
19.0464	0	740	148	271	187	215	222	649	83	107	528	222	262	256	344	697
19.1693	0	748	148	272	188	215	223	649	83	109	529	221	261	257	344	695
19.2922	0	753	149	273	187	213	223	653	83	108	531	222	263	257	348	706
19.415	0	752	150	274	186	214	224	658	83	108	534	222	266	258	352	709
19.5379	0	747	151	275	187	219	225	656	84	109	532	224	264	256	349	707
19.6608	0	748	149	273	189	217	223	649	84	108	528	225	259	255	344	699
19.7837	0	759	150	273	188	217	223	652	84	108	528	223	262	255	346	706
19.9066	0	757	150	274	189	216	224	651	83	108	529	223	262	256	345	705
20.0294	0	751	151	274	187	214	224	656	84	108	532	221	263	258	350	712
20.1523	0	747	152	274	188	216	225	658	84	109	535	221	265	257	353	710
20.2752	0	745	153	275	189	221	225	646	83	107	532	222	260	256	346	706
20.3981	1	715	153	274	191	216	227	647	84	108	533	220	259	256	343	705
20.521	0	706	153	275	189	215	228	653	83	109	536	218	262	258	344	709
20.6438	0	695	153	274	190	216	230	652	84	109	535	219	263	257	345	710
20.7667	0	709	154	276	188	217	232	652	85	109	537	219	263	257	346	702
20.8896	0	708	155	277	190	221	235	649	85	109	538	219	260	255	344	698
21.0125	0	708	153	275	184	224	235	634	84	110	534	220	255	251	338	692
21.1354	0	716	153	276	190	220	235	643	85	110	534	220	256	252	337	693
21.2582	0	738	153	276	190	218	234	644	87	111	533	220	256	252	336	695
21.3811	0	749	154	276	190	219	232	646	87	111	531	222	257	251	338	702
21.504	0	753	155	274	193	221	232	643	88	110	530	223	257	250	341	699
21.6269	0	742	156	275	189	230	231	625	88	110	525	224	246	245	335	648
21.7498	0	724	155	274	189	224	229	624	88	110	520	224	240	241	328	643
21.8726	0	731	154	276	193	217	228	632	88	110	523	222	239	243	323	647
21.9955	0	738	153	275	191	213	225	638	87	110	527	217	240	246	323	662
22.1184	0	750	153	274	192	211	226	643	86	109	529	217	244	248	326	670
22.2413	0	753	153	274	191	213	225	646	87	109	531	216	245	248	327	670
22.3642	0	750	153	270	189	221	221	629	86	108	522	218	236	245	320	664
22.487	0	753	151	266	188	217	218	626	85	107	520	215	237	243	319	668
22.6099	0	756	151	265	188	212	217	626	85	107	519	214	235	244	318	675
22.7328	0	758	150	265	191	206	216	634	84	107	519	212	237	246	318	681
22.8557	0	760	149	266	189	206	216	638	85	105	523	212	239	246	321	679
22.9786	0	761	150	268	190	209	216	637	85	106	524	213	238	245	319	670
23.1014	0	752	149	262	186	212	211	620	84	104	513	211	231	242	313	665
23.2243	0	755	149	260	187	208	210	621	83	105	513	210	231	240	312	662
23.3472	0	750	148	259	190	203	209	626	82	104	513	210	230	239	311	658
23.4701	0	757	146	261	188	201	209	629	82	104	515	209	234	242	310	655
23.593	0	755	146	262	188	202	209	633	82	104	518	209	234	243	314	662
23.7158	0	752	147	263	189	205	209	634	83	104	519	210	234	243	312	657
23.8387	0	748	147	258	190	203	207	624	82	103	510	209	228	238	306	653
23.9616	0	753	147	257	189	201	206	624	81	104	509	207	228	237	305	646
24.0845	0	750	145	257	187	200	204	623	81	103	507	207	228	236	304	648
24.2074	0	747	144	259	187	199	204	628	81	103	510	206	231	239	305	649
24.3302	0	745	144	258	186	199	204	634	81	103	516	207	233	240	309	655
24.4531	0	752	145	261	186	203	206	639	81	103	519	208	235	241	310	650
24.576	0	751	144	259	189	202	203	628	81	102	510	207	229	239	304	646
24.6989	0	749	143	258	188	200	203	627	81	102	509	207	229	237	303	644
24.8218	0	751	143	259	186	200	202	629	80	102	510	206	231	240	304	648
24.9446	0	760	143	257	186	199	203	632	81	102	513	206	234	241	307	646
25.0675	0	755	142	258	186	199	203	637	81	103	517	207	235	243	311	646
25.1904	0	752	142	258	186	201	204	643	82	103	522	207	237	244	313	653
25.3133	0	752	141	259	187	204	204	635	81	103	517	207	234	242	307	649
25.4362	0	761	140	256	187	200	202	631	79	103	514	207	233	241	306	645
25.559	0	764	141	256	186	200	201	634	81	103	514	206	233	242	306	643
25.6819	0	756	140	256	187	199	202	635	81	104	516	206	236	244	308	649
25.8048	0	755	140	257	185	200	203	640	81	104	521	207	239	247	312	650
25.9277	0	756	142	259	184	199	204	645	81	105	526	207	241	249	317	651
26.0506	0	760	141	259	188	205	205	639	81	104	521	209	237	246	313	646
26.1734	0	750	139	255	187	201	203	630	80	103	515	208	235	244	309	648
26.2963	0	748	139	256	186	201	202	633	80	104	516	207	236	246	310	649
26.4192	0	753	139	255	185	200	203	633	80	105	516	208	238	247	311	645
26.5421	0	758	139	256	184	200	204	639	80	105	522	208	239	248	315	648
26.665	0	756	139	258	185	201	205	645	81	105	526	207	241	251	318	656
26.7878	0	748	140	259	186	205	206	645	82	106	526	209	242	250	317	654
26.9107	0	756	138	257	189	202	203	633	80	104	517	210	237	247	312	642
27.0336	0	763	138	257	187	203	204	635	80	104	517	210	240	247	313	651
27.1565	0	760	139	257	186	201	205	637	80	105	519	209	240	248	313	652
27.2794	0	756	137	256	185	201	207	640	81	105	523	209	242	250	314	654
27.4022	0	753	138	258	184	203	208	646	81	106	527	209	245	250	319	654
27.5251	0	766	139	260	185	205	209	651	82	107	530	209	246	252	322	662
27.648	0	762	138	259	189	206	208	641	82	106	522	213	241	249	316	654
27.7709	0	756	137	258	188	203	207	639	81	106	520	211	242	250	316	655
27.8938	0	759	138	258	186	203	209	641	81	106	521	211	242	251	317	655
28.0166	0	768	137	257	186	203	208	642	82	106	523	210	243	253	320	658
28.1395	0	765	138	260	185	203	210	649	82	107	529	209	247	253	324	664
28.2624	0	760	139	261	185	203	212	655	83	107	532	210	249	254	328	663
28.3853	0	760	140	262	188	208	212	652	83	107	531	212	248	254	324	663
28.5082	0	768	139	261	187	206	211	643	81	107	524	212	244	253	320	661
28.631	0	766	138	260	187	206	211	647	82	107	525	212	246	254	322	661
28.7539	0	768	139	261	187	205	212	649	82	108	527	212	246	254	324	659
28.8768	0	762	139	262	186	205	213	652	82	108	530	211	249	255	328	664
28.9997	0	769	140	264	185	207	215	658	83	107	533	210	251	256	330	672
29.1226	0	769	142	266	186	210	215	662	83	108	536	211	253	256	332	670
29.2454	0	768	140	264	189	210	214	653	83	108	530	215	247	254	324	661
29.3683	0	767	140	263	187	208	214	655	83	108	530	213	249	256	326	662
29.4912	0	776	140	263	187	208	215	656	83	108	530	212	249	256	327	666
29.6141	0	775	139	264	186	205	216	660	82	108	533	212	250	255	331	666
29.737	0	773	140	265	185	207	216	665	84	108	537	212	252	258	333	666
29.8598	0	766	142	266	186	210	217	668	84	109	540	211	254	258	333	669
29.9827	0	772	142	266	185	215	217	655	83	109	532	214	248	255	328	666
30.1056	0	773	141	264	189	209	215	659	83	108	532	213	249	256	328	663
30.2285	0	774	141	264	189	209	216	659	83	109	532	212	249	256	327	658
30.3514	0	773	139	264	187	206	216	661	84	109	534	211	251	257	329	663
30.4742	0	772	141	265	187	207	217	666	84	109	537	211	252	259	333	664
30.5971	0	772	142	267	186	208	219	672	85	110	541	210	254	259	337	668
30.72	0	774	142	266	189	212	218	665	84	110	537	213	250	257	330	659
30.8429	0	772	141	265	187	211	215	656	84	109	531	213	247	257	327	660
30.9658	0	771	140	263	188	208	215	660	83	109	531	212	248	258	328	661
31.0886	0	766	139	263	187	206	215	663	85	109	533	211	250	258	329	663
31.2115	0	768	140	264	187	207	215	666	84	110	536	211	251	258	333	665
31.3344	0	767	142	265	187	205	218	670	84	109	539	211	253	259	336	671
31.4573	0	766	144	265	189	211	218	669	85	110	539	212	252	259	335	668
31.5802	0	764	141	263	187	212	214	658	83	108	532	214	246	257	328	663
31.703	0	770	141	263	189	206	215	661	82	108	532	213	249	257	329	657
31.8259	0	766	141	263	188	206	215	662	83	109	531	212	249	258	329	666
31.9488	0	764	140	264	188	206	215	665	84	109	533	212	250	258	332	666
32.0717	0	763	142	265	186	206	217	672	84	109	537	211	253	259	336	672
32.1946	0	769	144	266	187	207	217	676	85	110	541	211	255	259	338	668
32.3174	0	769	142	264	191	208	216	667	83	109	534	214	249	258	332	668
32.4403	0	766	141	262	190	206	215	666	83	109	533	213	250	258	330	662
32.5632	0	767	141	263	190	206	216	669	84	110	534	212	252	258	331	667
32.6861	0	774	141	262	189	206	215	672	84	109	534	213	252	259	334	663
32.809	0	773	143	264	188	206	217	675	84	109	538	212	255	260	337	673
32.9318	0	772	145	266	188	206	218	681	85	110	541	211	258	261	341	674
33.0547	0	772	144	266	190	211	218	680	85	110	541	212	258	261	339	675
33.1776	0	780	143	264	191	209	217	672	84	109	535	214	254	260	335	666
33.3005	0	778	143	264	191	207	218	676	83	110	537	213	255	259	336	665
33.4234	0	777	143	264	190	207	218	676	83	109	538	212	256	261	337	671
33.5462	0	776	144	265	189	207	219	682	85	111	540	212	258	261	341	677
33.6691	0	782	146	267	189	207	219	685	85	110	543	212	260	262	344	678
33.792	0	781	145	268	192	211	220	684	85	111	542	213	259	261	342	672
33.9149	0	778	144	265	192	211	218	676	84	110	536	214	255	261	337	671
34.0378	0	778	144	266	192	209	219	678	84	110	538	214	258	261	339	677
34.1606	0	786	144	266	191	209	219	679	84	111	539	214	259	261	340	675
34.2835	0	788	144	267	190	208	220	682	84	111	541	212	261	262	345	675
34.4064	0	782	146	268	190	208	221	687	86	112	545	213	264	263	347	684
34.5293	0	782	147	269	192	212	222	688	86	112	546	213	263	262	345	682
34.6522	0	788	144	266	190	214	219	674	85	110	538	216	257	261	340	674
34.775	0	792	144	266	193	211	220	678	85	110	537	215	259	262	340	673
34.8979	0	783	143	265	193	209	220	678	84	111	538	214	259	263	340	679
35.0208	0	785	144	266	191	209	221	681	85	112	541	214	262	262	343	681
35.1437	0	790	145	267	190	209	222	685	86	111	544	214	263	264	346	684
35.2666	0	795	146	268	192	212	223	686	85	112	544	215	264	263	347	683
35.3894	0	785	145	266	191	214	221	673	85	110	538	216	258	262	341	682
35.5123	0	785	143	264	194	211	220	677	85	111	538	215	258	262	341	682
35.6352	0	786	143	266	192	211	221	677	84	111	537	215	260	262	341	681
35.7581	0	795	143	265	191	208	221	680	85	111	539	214	261	264	343	681
35.881	0	786	145	266	190	208	221	684	85	111	544	213	262	264	348	691
36.0038	0	786	146	268	191	211	223	689	86	112	546	213	264	265	349	692
36.1267	0	790	146	266	194	212	222	681	85	111	540	216	258	262	343	683
36.2496	0	797	143	265	193	210	221	680	84	112	538	215	259	263	342	680
36.3725	0	789	143	266	193	209	220	680	85	110	539	214	260	264	342	684
36.4954	0	789	144	266	192	209	221	683	84	111	542	215	260	264	344	684
36.6182	0	793	144	267	190	210	222	687	84	110	544	214	263	265	347	688
36.7411	0	798	146	268	192	210	222	689	85	111	546	213	264	266	348	688
36.864	0	792	146	267	190	217	221	682	86	110	543	215	259	264	344	687
36.9869	0	790	144	265	194	209	219	681	84	111	541	215	259	264	343	685
37.1098	0	794	144	265	194	209	220	682	85	110	541	214	259	265	342	683
37.2326	0	799	144	265	191	209	220	683	84	110	542	213	260	265	343	682
37.3555	0	792	145	267	192	207	221	688	85	111	545	212	261	265	345	689
37.4784	0	790	146	267	191	209	222	692	86	111	548	212	263	265	346	688
37.6013	0	792	145	266	191	215	220	680	85	110	542	214	256	264	340	677
37.7242	0	798	143	263	193	208	219	680	83	110	541	214	256	264	339	679
37.847	0	787	143	264	192	207	218	682	85	109	541	212	256	264	338	678
37.9699	0	788	143	264	192	206	219	685	85	110	542	212	258	266	339	678
38.0928	0	786	145	265	190	206	219	687	85	111	545	211	259	266	340	673
38.2157	0	795	146	267	191	208	220	692	85	110	547	211	259	265	342	676
38.3386	0	792	145	266	190	213	219	679	84	110	542	213	253	263	336	674
38.4614	0	784	143	264	190	211	217	676	84	109	540	213	251	264	333	671
38.5843	0	782	143	263	192	206	216	680	85	110	539	212	251	263	333	665
38.7072	0	791	141	261	190	205	216	681	84	109	540	211	252	264	333	669
38.8301	0	786	143	263	190	205	217	686	85	109	543	210	253	264	334	674
38.953	0	777	143	264	190	205	216	690	84	110	545	210	256	263	338	677
39.0758	0	776	144	264	192	208	217	683	85	109	543	212	251	262	333	665
39.1987	0	788	142	261	188	209	213	674	83	109	537	212	248	262	329	664
39.3216	0	784	140	260	192	205	214	678	83	109	537	211	249	262	329	664
39.4445	0	776	141	261	190	205	214	681	84	108	539	210	250	263	329	666
39.5674	0	773	141	261	189	203	215	684	85	109	541	209	252	264	331	662
39.6902	0	785	142	262	188	203	216	687	84	109	544	209	253	264	335	668
39.8131	0	779	143	264	190	206	217	690	85	109	545	210	254	263	335	671
39.936	0	773	142	262	193	206	213	681	84	109	539	212	248	262	329	663
40.0589	0	773	141	261	192	205	214	681	83	109	538	211	251	263	329	663
40.1818	0	783	141	261	190	204	214	681	84	108	538	210	251	263	330	665
40.3046	0	779	140	261	189	203	215	686	84	109	543	208	253	265	333	667
40.4275	0	773	142	263	188	204	216	690	84	110	546	209	256	265	337	667
40.5504	0	774	144	264	189	205	218	693	85	109	548	210	258	265	339	672
40.6733	0	781	142	262	192	209	216	686	84	109	543	211	254	265	333	665
40.7962	0	781	141	261	190	206	215	686	84	109	543	211	255	266	335	667
40.919	0	776	141	262	189	205	216	686	84	109	544	210	256	266	335	664
41.0419	0	776	141	263	190	205	218	689	85	109	545	210	258	267	339	670
41.1648	0	784	143	264	190	205	218	694	84	110	549	211	260	268	343	677
41.2877	0	782	145	266	190	208	220	698	84	110	552	210	261	267	346	677
41.4106	0	782	144	265	193	210	219	692	85	110	547	212	257	266	340	668
41.5334	0	778	142	264	192	206	217	688	84	110	544	212	258	266	339	671
41.6563	0	784	142	264	191	207	218	690	85	110	544	212	260	267	340	677
41.7792	0	783	142	264	191	206	219	692	85	111	547	211	260	269	344	677
41.9021	0	783	144	266	189	205	221	696	85	111	550	211	263	268	345	678
42.025	0	778	144	266	190	207	222	700	87	112	553	210	266	269	350	684
42.1478	0	783	144	267	190	216	221	690	87	111	549	213	262	267	345	681
42.2707	0	785	142	264	194	209	219	690	85	111	545	213	260	268	343	677
42.3936	0	785	142	264	189	213	220	686	85	110	546	212	262	268	344	675
42.5165	0	781	142	265	191	207	220	691	86	112	547	212	263	267	346	680
42.6394	0	786	143	266	189	207	222	696	86	112	549	212	265	270	350	682
42.7622	0	787	144	268	190	207	223	700	87	112	553	212	266	270	353	687
42.8851	0	789	145	268	193	213	224	699	87	112	552	212	266	268	350	683
43.008	0	788	143	266	190	215	221	685	85	111	546	214	261	269	347	682
43.1309	0	788	142	265	193	209	222	690	86	112	545	212	263	269	347	680
43.2538	0	789	142	265	191	210	221	693	86	112	547	212	264	270	347	683
43.3766	0	790	143	267	190	209	223	696	87	113	550	212	266	270	352	683
43.4995	0	789	145	267	190	208	225	700	86	112	553	212	268	271	354	690
43.6224	0	787	145	268	192	212	226	701	87	113	554	212	268	270	355	688
43.7453	0	785	144	266	192	215	223	688	87	111	549	214	264	269	349	680
43.8682	0	792	142	265	194	210	224	692	87	112	548	214	265	270	349	680
43.991	0	790	143	267	192	209	224	693	87	112	547	213	265	270	350	681
44.1139	0	790	142	266	191	209	224	695	87	113	550	213	267	272	352	685
44.2368	0	786	145	267	191	210	226	701	87	114	553	212	269	271	356	691
44.3597	0	793	145	268	191	210	228	703	88	114	556	212	271	272	358	685
44.4826	0	792	144	269	194	213	226	696	87	113	549	214	265	270	352	686
44.6054	0	789	143	267	193	210	225	693	87	113	548	214	266	271	351	681
44.7283	0	788	143	266	194	211	226	695	88	113	549	214	266	271	351	685
44.8512	0	795	143	267	193	210	226	697	88	114	551	213	268	271	355	682
44.9741	0	793	145	268	192	210	228	702	88	114	553	213	270	272	358	684
45.097	0	790	144	270	192	210	229	704	89	115	556	213	272	272	360	693
45.2198	0	790	145	269	195	213	228	701	88	114	553	215	269	271	355	690
45.3427	0	797	143	267	195	211	227	697	88	114	550	215	267	271	353	682
45.4656	0	797	143	268	194	212	228	698	88	114	550	214	269	272	356	681
45.5885	0	794	143	267	193	210	228	700	88	115	551	214	269	272	355	688
45.7114	0	793	143	269	192	211	229	703	88	115	555	214	271	272	360	693
45.8342	0	798	145	270	193	212	230	706	89	115	557	213	271	273	362	695
45.9571	0	797	146	270	192	218	230	697	88	114	552	215	269	271	357	687
46.08	0	793	143	267	195	213	227	696	88	114	549	215	268	272	355	689
46.2029	0	794	144	268	194	214	229	698	87	115	551	215	269	272	356	689
46.3258	0	800	144	267	194	211	228	700	89	115	550	215	271	272	358	692
46.4486	0	804	145	269	193	209	230	702	89	114	554	214	272	273	361	689
46.5715	11	798	146	271	193	211	231	707	89	115	557	212	274	274	363	697
46.6944	0	797	145	270	192	220	231	699	89	115	554	216	270	272	359	690
46.8173	0	800	143	267	192	216	228	693	88	114	549	216	268	272	356	686
46.9402	0	806	143	267	196	213	228	696	88	115	549	214	269	274	357	685
47.063	0	799	143	267	195	210	229	699	89	114	551	214	270	273	357	691
47.1859	0	798	145	268	194	210	229	702	89	115	553	211	271	274	360	694
47.3088	0	801	146	270	194	210	231	705	89	115	556	213	273	274	363	694
47.4317	0	807	146	270	195	215	230	701	88	114	553	214	271	273	361	688
47.5546	0	800	144	267	194	215	227	691	88	113	549	215	267	273	356	688
47.6774	0	798	144	267	197	212	228	697	88	114	549	214	268	273	356	691
47.8003	0	800	144	266	195	211	228	695	88	114	548	213	269	273	357	689
47.9232	0	806	144	267	193	209	228	698	88	114	551	213	270	274	360	689
48.0461	0	800	145	269	193	209	229	702	89	115	553	212	272	274	363	697
48.169	0	798	145	270	195	214	229	702	88	114	553	213	271	273	360	694
48.2918	0	804	145	267	193	215	226	690	87	114	547	215	267	272	356	685
48.4147	0	810	144	266	198	210	226	693	87	113	548	213	267	273	356	687
48.5376	0	802	144	265	196	209	226	695	88	114	548	212	267	274	357	692
48.6605	0	799	144	267	193	209	227	699	88	114	552	212	270	275	360	694
48.7834	0	800	146	269	194	209	228	701	89	114	554	211	271	275	362	689
48.9062	0	809	146	268	195	212	228	703	88	114	554	213	271	274	362	692
49.0291	0	806	144	267	193	215	225	693	88	113	549	214	266	273	358	688
49.152	0	803	144	266	196	210	226	697	88	113	549	214	268	274	358	691
49.2749	0	801	145	266	193	209	225	697	88	114	548	213	267	274	356	685
49.3978	0	808	145	267	194	208	225	699	88	113	550	212	269	274	359	688
49.5206	0	789	145	266	193	209	226	703	88	114	554	212	269	274	361	696
49.6435	0	758	147	270	194	212	229	702	89	114	554	211	267	272	359	695
49.7664	0	765	144	266	191	216	228	684	87	113	549	213	264	271	354	689
49.8893	0	769	146	267	197	210	229	690	88	113	548	211	265	274	354	686
50.0122	0	759	146	267	194	215	230	683	88	112	549	211	265	271	356	689
50.135	0	768	151	270	193	215	232	678	87	112	553	211	264	268	361	691
50.2579	0	774	151	270	195	209	233	688	87	113	553	211	266	270	362	691
50.3808	0	779	150	270	194	216	230	683	88	113	551	212	262	268	357	693
50.5037	0	789	152	265	191	217	227	672	87	112	545	213	258	268	352	698
50.6266	0	780	149	265	193	214	226	676	87	112	546	215	259	267	351	695
50.7494	0	773	150	265	195	208	225	681	88	112	543	213	260	269	351	694
50.8723	0	770	149	267	195	208	225	683	87	113	546	212	262	269	353	695
50.9952	0	749	150	268	196	208	227	687	88	113	550	211	264	269	356	696
51.1181	0	731	151	266	197	212	224	684	89	113	546	215	260	268	351	689
51.241	0	735	151	262	192	211	222	673	87	112	542	214	259	267	348	689
51.3638	0	747	148	263	195	208	221	679	87	112	541	214	259	268	348	687
51.4867	0	751	149	264	193	207	220	682	87	111	542	214	260	270	349	690
51.6096	0	753	147	265	193	207	220	685	87	112	544	213	262	270	353	688
51.7325	0	759	147	266	192	207	219	690	88	111	545	214	263	269	355	689
51.8554	0	771	147	264	191	213	218	678	87	110	541	213	259	268	349	684
51.9782	0	776	146	262	195	206	217	680	87	110	541	214	259	270	348	683
52.1011	0	775	145	263	193	206	216	682	86	111	541	213	259	269	348	677
52.224	0	763	143	263	191	204	217	685	86	110	541	214	260	270	352	680
52.3469	0	774	145	263	190	206	218	689	86	111	544	213	262	271	355	684
52.4698	0	768	146	265	191	208	218	692	87	111	545	212	262	271	353	673
52.5926	0	766	143	261	194	206	215	684	86	111	541	214	258	271	348	663
52.7155	0	765	144	262	192	205	215	685	86	110	541	212	260	271	350	671
52.8384	0	779	142	262	191	206	215	684	88	111	540	212	261	271	352	672
52.9613	0	779	143	264	190	206	217	688	86	111	544	211	262	272	355	674
53.0842	0	783	143	264	190	206	217	692	87	112	546	213	265	272	357	685
53.207	0	788	144	263	193	209	216	684	87	111	541	214	262	270	352	687
53.3299	0	795	144	260	187	214	214	672	85	111	536	214	261	271	350	690
53.4528	0	796	141	262	191	207	214	680	86	110	537	214	262	272	351	692
53.5757	0	790	140	261	190	206	213	681	85	110	539	214	264	273	354	690
53.6986	0	793	143	262	190	205	215	686	85	110	540	212	265	273	358	690
53.8214	0	793	144	264	191	206	217	689	87	112	542	213	268	274	359	688
53.9443	0	787	141	263	190	212	215	677	86	111	537	214	261	271	353	677
54.0672	0	777	141	262	191	206	215	680	85	110	537	215	263	271	354	673
54.1901	0	774	140	261	190	205	215	682	85	110	536	214	263	272	355	671
54.313	0	772	141	262	190	205	216	686	85	111	539	214	265	273	358	676
54.4358	0	763	141	264	189	207	217	692	87	112	544	213	268	273	361	678
54.5587	0	758	142	265	191	210	219	693	86	111	544	214	267	271	360	671
54.6816	0	753	140	261	188	211	217	680	85	110	537	216	263	271	356	665
54.8045	0	761	139	263	191	208	216	686	85	110	538	215	265	272	357	667
54.9274	0	758	140	263	190	206	217	687	87	111	539	215	265	273	359	668
55.0502	0	753	140	263	190	207	219	691	87	112	542	214	266	273	363	668
55.1731	0	751	142	265	188	206	219	695	88	112	546	213	270	273	366	675
55.296	0	758	142	265	191	211	219	692	87	111	542	215	266	272	360	674
55.4189	0	757	139	263	189	211	217	683	86	111	539	215	265	273	358	669
55.5418	0	759	139	263	191	208	218	689	86	112	541	216	267	272	359	668
55.6646	0	754	140	264	190	207	218	691	87	112	541	215	267	273	360	674
55.7875	0	762	141	265	189	207	220	695	87	112	545	214	270	274	365	684
55.9104	0	762	142	267	189	209	222	700	87	114	549	213	273	274	368	691
56.0333	0	762	141	266	191	212	220	694	88	112	544	216	270	273	362	681
56.1562	0	756	139	264	188	211	220	688	87	112	542	216	270	274	362	683
56.279	0	765	140	264	191	210	221	694	87	112	544	215	270	275	363	690
56.4019	0	763	141	265	188	208	222	696	87	113	545	215	271	274	366	689
56.5248	0	757	141	268	188	207	222	701	88	113	550	214	274	275	369	690
56.6477	0	757	142	269	190	210	224	702	89	114	550	215	273	274	368	694
56.7706	0	765	140	268	185	217	222	687	88	113	544	216	269	274	362	692
56.8934	0	764	140	266	191	211	224	698	88	113	546	215	272	274	365	696
57.0163	0	758	140	268	189	210	224	698	87	114	547	215	272	275	365	692
57.1392	0	757	141	268	189	209	224	703	89	114	550	214	274	276	369	698
57.2621	0	767	143	270	188	210	226	706	89	114	553	214	275	275	372	706
57.385	0	763	142	271	188	218	225	700	89	114	551	217	272	273	367	699
57.5078	0	758	140	268	185	220	223	689	88	114	547	216	269	273	363	691
57.6307	0	758	140	268	191	212	224	697	88	114	547	216	271	274	364	694
57.7536	0	766	141	268	189	211	224	698	87	113	548	215	272	275	365	698
57.8765	0	765	142	269	190	209	226	703	88	114	551	214	273	276	368	702
57.9994	0	760	144	271	188	211	226	708	89	115	554	213	275	276	370	701
58.1222	0	757	142	270	190	219	225	697	88	114	550	215	270	273	365	695
58.2451	0	766	139	268	185	220	224	688	89	114	546	216	268	274	362	695
58.368	0	763	140	268	188	216	225	694	88	114	547	215	270	273	362	693
58.4909	0	757	141	268	190	211	224	699	88	115	549	214	270	274	364	693
58.6138	0	757	141	269	190	210	226	703	89	114	551	215	272	274	368	696
58.7366	0	763	143	271	190	210	226	706	89	114	553	214	274	274	370	703
58.8595	0	761	143	270	189	219	226	696	88	113	550	215	269	274	364	694
58.9824	0	760	140	267	189	216	224	691	88	114	546	216	268	273	362	688
59.1053	0	754	141	268	191	213	225	696	89	113	546	215	269	273	363	693
59.2282	0	762	141	268	190	212	224	699	88	114	548	215	270	274	365	697
59.351	0	759	141	269	189	210	226	702	89	115	551	215	272	274	368	700
59.4739	0	759	143	272	188	211	228	708	90	115	554	213	275	273	371	697
59.5968	0	754	143	271	189	219	225	695	89	114	549	216	270	273	365	696
59.7197	0	762	141	268	189	217	224	693	88	114	546	217	270	272	363	695
59.8426	0	760	142	269	191	214	225	698	89	113	548	215	271	273	364	696
59.9654	0	759	142	269	190	212	225	700	89	114	548	215	272	274	366	693
60.0883	0	753	143	270	189	211	226	705	90	115	552	215	274	274	370	700
60.2112	0	760	144	273	188	213	228	707	89	115	554	215	276	274	372	707
60.3341	0	760	143	271	189	219	227	698	89	114	550	217	271	273	366	699
60.457	0	758	142	269	188	217	224	695	89	115	548	216	272	273	366	698
60.5798	0	753	143	271	191	214	226	700	88	115	549	216	273	273	367	697
60.7027	0	761	144	270	190	211	226	703	90	115	550	215	274	275	370	704
60.8256	0	760	145	272	189	212	227	706	89	116	554	215	276	274	374	704
60.9485	0	759	146	273	188	215	228	709	91	116	556	214	278	274	375	707
61.0714	0	753	144	271	190	220	227	700	90	115	551	216	273	273	369	698
61.1942	0	762	143	270	189	216	227	699	89	115	549	217	274	274	369	704
61.3171	0	762	144	271	192	213	227	703	89	114	551	216	275	274	370	700
61.44	0	762	144	271	191	213	227	705	90	115	552	217	276	274	373	704
61.5629	0	756	145	274	191	213	227	705	90	115	553	216	277	274	376	708
61.6858	0	762	147	274	191	216	228	705	90	115	553	217	277	274	376	714
61.8086	0	762	146	271	187	224	226	690	89	115	549	219	273	272	369	703
61.9315	0	762	145	271	190	217	226	694	89	115	550	217	275	273	370	706
62.0544	0	755	144	271	193	213	227	698	89	115	550	217	274	274	370	707
62.1773	0	758	146	272	191	211	226	701	90	115	552	217	275	275	372	714
62.3002	0	764	147	274	190	211	227	705	90	114	554	216	278	274	375	712
62.423	0	763	147	273	191	220	227	696	90	114	552	218	273	273	369	708
62.5459	0	757	145	270	187	221	225	687	89	114	547	219	270	272	366	703
62.6688	0	761	145	270	186	221	225	687	89	114	547	217	272	273	367	709
62.7917	0	766	145	270	192	212	225	694	89	114	548	218	272	273	367	707
62.9146	0	764	145	271	191	211	225	698	89	116	551	216	274	274	369	707
63.0374	0	758	146	272	191	213	225	699	90	115	552	216	274	271	370	711
63.1603	0	760	146	270	188	222	223	682	89	115	546	219	266	271	364	707
63.2832	0	764	145	269	187	219	222	681	89	114	545	216	267	271	362	704
63.4061	0	763	144	269	193	211	222	688	89	113	544	217	267	271	360	701
63.529	0	758	144	268	192	210	221	689	89	114	545	216	268	272	362	702
63.6518	0	762	145	269	191	209	221	691	89	113	548	214	270	272	363	708
63.7747	0	765	145	269	192	214	222	693	89	114	548	215	268	270	363	702
63.8976	0	763	143	267	187	218	219	676	88	112	542	217	263	270	358	695
64.0205	0	756	143	266	191	209	219	684	88	114	542	216	263	270	357	694
64.1434	0	759	144	265	193	208	219	684	88	113	542	215	263	271	355	697
64.2662	0	762	143	267	190	208	219	689	88	113	545	213	265	271	358	694
64.3891	0	761	144	268	190	208	219	692	88	113	547	213	266	271	360	695
64.512	0	751	143	268	190	217	218	683	89	114	543	215	262	269	356	690
64.6349	0	753	143	265	189	214	217	679	87	112	538	217	259	268	352	689
64.7578	0	755	143	264	192	209	216	682	88	112	539	217	260	268	353	687
64.8806	0	753	143	265	190	207	215	683	87	112	539	215	261	268	353	682
65.0035	0	745	143	264	190	208	216	687	88	111	541	216	263	268	354	686
65.1264	0	748	144	266	189	209	216	689	88	112	542	214	264	268	356	686
65.2493	0	748	143	264	189	214	215	677	87	111	537	217	258	266	351	682
65.3722	0	749	141	263	191	208	213	680	87	111	536	216	259	266	348	677
65.495	0	745	142	264	191	208	213	678	86	110	535	215	258	267	348	677
65.6179	0	743	141	264	189	206	213	682	87	110	536	214	260	267	349	678
65.7408	0	744	144	264	189	206	214	685	87	111	539	214	262	267	353	681
65.8637	0	745	144	264	189	209	215	688	87	111	540	215	260	267	352	681
65.9866	0	741	142	263	188	213	212	673	86	110	533	216	257	265	346	674
66.1094	0	740	142	262	192	208	212	676	86	110	532	215	258	266	347	673
66.2323	0	741	142	262	190	207	211	677	86	109	533	214	258	266	348	677
66.3552	0	742	141	263	189	206	212	681	85	110	536	214	260	267	349	674
66.4781	0	740	141	263	189	206	213	684	86	110	537	214	262	268	352	681
66.601	0	737	142	264	190	210	214	684	86	111	538	214	261	267	350	675
66.7238	0	739	141	261	191	209	210	676	86	110	531	216	256	265	346	675
66.8467	0	741	140	261	190	207	211	677	85	109	532	215	259	265	348	672
66.9696	0	738	141	261	190	206	211	677	85	110	531	214	259	266	347	674
67.0925	0	737	141	262	188	207	212	681	85	110	533	214	261	267	352	675
67.2154	0	740	143	263	187	208	213	686	86	111	537	213	263	267	355	681
67.3382	0	740	142	264	189	210	213	683	86	110	536	214	261	265	352	677
67.4611	0	739	140	262	186	211	212	672	84	110	529	215	259	266	348	675
67.584	0	744	141	262	189	208	212	679	85	110	530	215	261	266	351	674
67.7069	0	741	141	262	189	208	212	678	85	109	531	214	261	267	351	677
67.8298	0	742	141	263	188	207	213	682	85	111	534	214	263	267	355	679
67.9526	0	742	142	264	188	209	215	687	86	110	537	213	265	268	357	686
68.0755	0	745	142	264	188	214	215	676	86	111	532	215	262	266	353	677
68.1984	0	745	140	263	191	208	213	677	85	110	530	215	262	267	351	676
68.3213	0	746	141	263	189	209	214	678	85	111	530	214	264	267	352	676
68.4442	0	745	141	263	189	208	214	680	86	111	531	215	263	268	355	680
68.567	0	748	141	265	189	207	216	684	85	112	534	215	265	267	357	683
68.6899	0	747	143	266	189	210	217	688	86	112	538	215	267	268	360	688
68.8128	0	746	141	265	189	216	215	676	86	111	532	217	263	266	353	678
68.9357	0	746	141	263	188	213	215	672	85	111	528	217	262	267	353	679
69.0586	0	749	141	264	191	211	215	675	85	111	528	216	263	267	353	680
69.1814	0	746	141	263	190	210	215	677	85	111	531	216	264	267	356	683
69.3043	0	747	141	265	189	209	217	682	85	112	534	216	266	268	359	684
69.4272	0	745	142	265	188	211	217	685	86	113	536	216	267	268	359	688
69.5501	0	743	142	264	190	216	216	671	85	112	531	217	262	267	354	680
69.673	0	747	140	263	192	210	215	672	84	111	529	216	262	267	353	681
69.7958	0	748	140	263	189	210	215	673	85	110	528	216	263	268	353	679
69.9187	0	745	141	262	189	208	215	675	85	111	530	215	264	268	353	682
70.0416	0	744	140	263	187	208	216	679	85	111	534	215	265	268	356	683
70.1645	0	746	142	265	189	208	215	683	86	112	537	215	266	269	358	686
70.2874	0	747	142	263	187	216	215	672	86	112	530	217	262	267	351	677
70.4102	0	745	141	262	182	216	214	664	84	111	528	216	261	267	350	678
70.5331	0	742	140	261	190	209	213	673	84	110	528	216	260	268	349	676
70.656	0	744	140	262	189	207	213	675	86	111	530	215	262	269	351	679
70.7789	0	746	141	263	187	206	215	679	85	112	534	215	262	269	355	678
70.9018	0	744	143	264	186	207	216	683	85	111	537	216	264	270	356	684
71.0246	0	742	143	264	190	211	215	678	86	111	534	215	261	268	352	676
71.1475	0	743	141	262	189	209	213	674	84	111	530	217	259	267	349	675
71.2704	0	743	140	262	189	208	214	675	84	111	531	215	262	268	350	671
71.3933	0	741	141	262	188	206	213	677	85	111	531	214	262	269	350	677
71.5162	0	741	143	263	187	207	214	682	85	111	535	215	263	269	353	675
71.639	0	743	143	264	187	207	216	687	85	110	539	214	265	269	357	679
71.7619	0	743	143	264	190	211	216	684	85	112	537	215	262	268	353	672
71.8848	0	741	142	262	190	209	213	677	85	110	532	217	261	268	350	674
72.0077	0	739	141	263	189	210	214	679	85	111	532	215	263	269	351	673
72.1306	0	742	143	262	190	208	214	681	84	111	533	215	263	269	353	671
72.2534	0	741	142	264	187	206	215	686	84	111	537	214	265	270	356	673
72.3763	0	740	144	265	188	207	217	690	85	111	540	214	267	270	358	680
72.4992	0	739	144	265	190	212	215	685	86	111	537	216	264	268	353	675
72.6221	0	740	142	263	191	209	214	680	84	111	533	218	263	267	351	672
72.745	0	741	143	264	189	210	215	684	85	112	534	216	264	269	353	671
72.8678	0	739	144	263	189	209	214	684	84	111	533	215	264	269	355	675
72.9907	0	735	144	264	188	208	216	688	85	111	536	215	267	270	358	679
73.1136	0	738	145	266	188	208	216	695	86	111	541	215	269	270	360	681
73.2365	0	740	145	266	191	214	216	690	86	112	537	217	266	268	357	675
73.3594	0	739	144	264	188	214	215	680	85	111	531	218	263	268	354	674
73.4822	0	738	143	264	190	210	216	685	86	111	532	216	265	269	354	675
73.6051	0	740	144	265	190	210	215	686	85	111	534	216	266	269	357	676
73.728	0	742	145	265	188	210	217	690	85	112	536	216	268	270	361	678
73.8509	0	740	146	267	188	210	218	695	87	112	540	216	271	270	363	685
73.9738	0	738	146	266	187	218	218	688	85	112	536	216	268	268	359	680
74.0966	0	741	145	265	189	215	216	681	84	111	533	217	266	269	356	677
74.2195	0	743	145	265	192	211	217	686	85	111	533	216	268	269	358	676
74.3424	0	741	145	266	190	209	217	689	85	112	535	216	268	269	359	680
74.4653	0	739	146	267	189	210	218	692	86	112	538	215	269	271	364	683
74.5882	0	741	147	268	189	211	220	696	87	113	543	215	273	271	367	687
74.711	0	744	147	268	192	215	219	693	87	113	541	217	270	269	362	683
74.8339	0	741	145	266	187	217	218	682	86	113	536	218	268	270	359	684
74.9568	0	740	145	266	191	212	219	688	86	112	536	217	269	271	361	684
75.0797	0	742	146	267	190	209	219	690	86	112	538	217	270	270	363	685
75.2026	0	746	146	269	189	210	220	695	86	111	541	216	272	272	366	685
75.3254	0	746	147	268	190	212	221	699	87	113	544	216	274	272	368	694
75.4483	0	744	148	269	192	215	222	694	87	113	539	217	271	270	363	687
75.5712	0	748	147	267	188	215	219	687	86	112	539	217	271	271	362	693
75.6941	0	750	147	270	191	212	221	693	86	113	540	218	273	271	364	690
75.817	0	750	147	268	190	210	222	695	86	112	542	216	274	272	366	697
75.9398	0	758	148	270	189	211	222	701	86	114	545	216	276	273	369	698
76.0627	0	759	149	273	190	214	224	705	88	114	548	216	278	274	371	702
76.1856	0	762	148	271	194	214	224	699	86	113	542	219	274	272	366	694
76.3085	0	761	147	271	191	212	224	700	86	113	543	218	276	272	368	699
76.4314	0	759	148	273	192	214	225	701	87	114	544	218	276	272	370	702
76.5542	0	762	149	274	192	214	224	703	87	114	546	218	277	272	372	703
76.6771	0	764	150	272	191	214	227	705	88	114	548	217	278	273	373	704
76.8	0	760	150	273	191	220	226	697	87	114	544	219	276	271	369	705
76.9229	0	759	149	272	190	218	225	693	87	114	543	219	276	271	369	703
77.0458	0	761	150	273	192	214	227	701	87	114	546	219	277	272	370	704
77.1686	0	762	150	273	192	213	227	702	88	116	547	218	277	272	372	704
77.2915	0	761	150	274	190	213	228	704	89	115	550	218	278	273	374	708
77.4144	0	761	150	274	193	218	228	704	89	116	549	218	277	271	372	704
77.5373	0	761	149	272	189	222	226	686	88	114	542	220	271	271	366	697
77.6602	0	763	148	271	190	220	225	689	88	115	542	219	271	271	366	695
77.783	0	763	147	271	190	219	225	689	88	115	541	219	272	271	366	697
77.9059	0	764	148	272	192	214	226	697	88	115	543	218	274	272	367	697
78.0288	0	768	149	272	192	213	226	701	89	115	547	218	275	272	371	706
78.1517	0	769	148	272	190	222	226	690	89	116	543	219	272	270	366	697
78.2746	0	768	148	270	188	222	224	681	88	115	538	221	269	269	363	698
78.3974	0	768	146	270	195	215	224	686	88	114	537	219	271	270	363	703
78.5203	0	769	146	270	193	215	224	687	88	115	537	218	272	271	364	697
78.6432	0	771	147	270	192	213	225	691	88	115	540	219	273	272	368	697
78.7661	0	769	148	272	192	215	226	695	90	116	543	217	275	272	370	702
78.889	0	766	148	271	192	222	225	683	89	115	536	220	270	269	364	698
79.0118	0	762	146	268	192	219	223	679	88	115	533	221	270	270	363	691
79.1347	0	768	146	269	195	216	225	682	88	116	534	220	272	272	364	690
79.2576	0	764	146	269	194	215	225	686	88	115	535	220	274	271	367	691
79.3805	0	761	146	269	193	216	226	690	89	117	536	222	275	271	370	692
79.5034	0	756	148	272	192	217	227	694	89	117	540	221	277	272	373	691
79.6262	0	762	148	270	192	223	227	683	89	117	535	224	276	271	368	684
79.7491	0	756	147	270	192	220	226	679	88	115	532	224	276	271	368	682
79.872	0	753	148	272	194	217	226	684	89	116	533	223	276	272	371	677
79.9949	0	754	148	272	193	216	228	688	90	117	535	223	277	272	374	680
80.1178	0	754	149	274	191	217	229	693	91	119	539	222	280	272	377	676
80.2406	0	756	150	276	192	218	231	698	91	118	543	223	280	273	381	683
80.3635	0	760	151	276	192	226	232	690	90	119	539	224	280	272	377	682
80.4864	0	762	151	276	196	221	231	688	90	117	537	224	280	273	374	690
80.6093	0	766	151	275	195	221	232	690	91	118	538	224	281	273	376	688
80.7322	0	766	151	276	194	219	232	692	91	118	539	224	283	274	379	693
80.855	0	766	153	277	193	218	233	697	91	120	542	224	285	274	383	694
80.9779	0	764	153	279	192	219	235	701	93	120	547	224	287	276	386	698
81.1008	0	770	154	280	194	224	236	700	92	120	546	224	287	275	384	694
81.2237	0	769	153	278	193	225	235	689	92	120	541	225	286	276	381	696
81.3466	0	769	154	279	196	223	235	696	92	120	544	225	287	276	382	695
81.4694	0	764	154	280	194	221	236	699	93	120	545	225	288	277	385	693
81.5923	0	772	155	282	193	219	238	703	93	120	548	225	289	277	387	697
81.7152	0	771	156	283	192	219	238	706	93	121	551	224	292	277	390	703
81.8381	0	770	157	284	194	226	240	707	95	121	552	223	292	276	389	703
81.961	0	768	155	281	196	224	238	701	94	121	549	225	289	278	385	697
82.0838	0	775	155	283	195	223	240	703	94	122	550	225	290	278	386	698
82.2067	0	771	156	281	194	221	239	704	94	121	551	224	290	278	387	702
82.3296	1	769	156	284	192	220	240	709	95	121	555	224	292	278	389	704
82.4525	0	766	158	284	191	219	241	714	96	122	557	223	293	278	392	707
82.5754	0	770	158	286	193	224	242	713	96	122	558	223	293	277	391	703
82.6982	0	767	157	284	188	231	240	700	95	123	553	225	289	278	386	705
82.8211	0	766	156	283	195	222	240	710	95	121	555	223	291	278	387	703
82.944	0	762	157	283	193	221	241	711	96	121	556	223	291	277	387	703
83.0669	0	768	157	284	191	220	241	714	96	122	558	222	291	277	388	703
83.1898	0	766	159	285	190	218	242	716	97	123	561	221	292	278	391	710
83.3126	0	764	159	286	192	224	243	718	96	123	562	221	292	276	389	705
83.4355	0	759	157	284	187	230	241	706	95	121	558	222	288	277	387	699
83.5584	0	765	157	283	192	221	241	714	96	122	560	221	289	277	386	697
83.6813	0	762	157	283	192	220	240	715	97	122	560	220	290	277	386	702
83.8042	0	760	157	284	191	219	241	718	97	122	563	219	291	278	387	701
83.927	0	758	158	284	188	218	242	721	97	122	566	219	291	278	389	703
84.0499	0	762	159	286	191	223	242	722	98	122	565	219	291	277	388	699
84.1728	0	761	157	284	187	230	241	710	96	122	560	222	288	277	385	699
84.2957	0	758	158	284	193	223	241	718	95	122	562	220	289	277	384	696
84.4186	0	753	157	282	192	219	240	719	97	121	563	219	289	277	384	695
84.5414	0	761	158	284	190	218	242	720	97	121	565	219	290	277	387	694
84.6643	0	758	158	285	188	217	242	724	97	122	565	218	291	278	389	700
84.7872	0	753	159	286	188	227	243	720	97	121	565	219	291	276	387	695
84.9101	0	752	157	284	187	229	241	712	96	122	563	220	288	276	384	690
85.033	0	758	158	283	189	225	241	717	97	122	563	219	289	276	385	688
85.1558	0	756	158	283	189	224	241	716	96	122	563	218	291	277	386	694
85.2787	0	754	158	285	190	218	241	722	97	122	564	218	291	277	388	691
85.4016	0	752	159	284	189	217	242	727	97	122	567	218	292	277	391	698
85.5245	0	757	159	285	189	229	243	721	97	121	564	219	291	277	387	686
85.6474	0	755	157	284	187	229	241	712	97	122	560	220	290	277	386	690
85.7702	0	752	158	283	189	225	241	718	97	122	563	218	291	276	386	687
85.8931	0	750	158	284	192	221	240	721	96	121	564	219	292	276	386	686
86.016	0	757	159	284	190	219	242	724	97	123	564	218	293	276	390	689
86.1389	0	756	159	286	189	220	242	726	97	122	565	218	294	276	391	694
86.2618	0	754	158	284	187	233	241	714	97	122	562	219	293	276	388	686
86.3846	0	752	157	284	189	228	241	712	97	121	561	219	292	276	387	686
86.5075	0	761	158	284	189	226	240	717	97	121	562	219	292	276	387	684
86.6304	0	759	159	285	189	224	241	717	97	122	561	219	293	276	388	691
86.7533	0	757	159	285	189	221	242	724	97	121	563	218	294	277	391	691
86.8762	0	756	159	286	192	223	242	724	97	122	564	219	295	276	392	690
86.999	0	762	158	284	188	231	241	711	97	122	560	220	292	276	388	684
87.1219	0	762	158	283	187	232	241	711	97	121	559	221	294	275	389	691
87.2448	0	761	158	284	187	230	240	710	97	120	559	221	294	276	389	689
87.3677	0	758	158	284	193	220	241	720	97	122	561	220	295	276	390	693
87.4906	0	766	158	286	191	221	241	722	97	121	562	219	295	276	393	695
87.6134	0	765	158	286	191	229	242	717	97	121	560	220	295	275	390	697
87.7363	0	762	158	284	188	231	240	707	96	121	557	221	293	276	388	690
87.8592	0	762	157	284	188	231	241	709	96	121	558	221	293	276	388	689
87.9821	0	767	157	283	190	228	240	711	96	121	558	220	294	277	388	691
88.105	0	766	158	284	192	221	240	717	96	121	559	220	295	276	389	698
88.2278	0	766	160	284	192	221	241	720	96	122	562	220	296	276	392	699
88.3507	0	763	158	284	188	232	239	708	96	121	558	221	294	276	388	694
88.4736	0	771	157	283	187	230	238	706	95	120	558	222	293	276	387	696
88.5965	0	771	158	283	187	229	238	706	95	119	557	220	293	276	387	697
88.7194	0	767	158	283	193	221	238	714	96	122	558	219	293	276	387	699
88.8422	0	765	159	284	191	221	239	718	96	121	561	220	295	277	389	705
88.9651	0	773	159	283	193	223	239	717	97	121	560	219	295	276	389	696
89.088	0	773	157	280	189	229	236	704	95	120	555	220	292	277	386	697
89.2109	0	771	157	281	194	220	237	714	95	120	556	220	292	278	385	693
89.3338	0	767	157	280	194	221	236	713	95	120	557	220	292	278	384	692
89.4566	0	774	158	281	191	219	236	717	95	121	558	219	292	278	385	694
89.5795	0	773	158	283	191	219	237	719	95	120	560	218	294	278	386	699
89.7024	0	770	159	281	191	226	236	710	95	120	557	220	290	277	384	695
89.8253	0	769	157	280	187	227	234	705	94	121	556	219	289	278	382	694
89.9482	0	774	156	280	191	223	234	710	94	119	556	219	289	278	381	691
90.071	0	771	156	279	193	218	233	713	95	120	557	218	290	278	381	693
90.1939	0	770	158	280	191	217	234	716	95	119	558	217	290	279	382	695
90.3168	0	768	158	281	192	219	233	719	95	120	560	218	289	278	381	694
90.4397	0	773	157	277	188	228	232	705	93	118	555	220	285	278	378	686
90.5626	0	771	156	278	188	226	232	704	93	118	554	218	285	278	377	689
90.6854	0	769	156	277	186	225	230	702	93	118	553	218	285	278	377	686
90.8083	0	766	156	278	191	217	230	713	93	118	555	217	286	278	377	685
90.9312	0	772	157	278	190	216	230	715	94	118	557	217	287	278	377	685
91.0541	0	768	156	277	189	223	230	710	94	118	556	217	285	277	376	684
91.177	0	767	154	275	187	226	227	699	92	117	551	219	280	277	372	676
91.2998	0	762	154	275	187	225	226	699	92	117	551	218	281	277	372	675
91.4227	0	768	154	274	190	219	226	702	92	117	552	216	281	277	370	670
91.5456	0	764	154	274	192	215	226	709	93	116	552	216	282	277	371	675
91.6685	0	761	155	275	190	215	227	711	92	117	554	216	283	277	372	673
91.7914	0	759	156	275	189	221	226	708	92	117	554	216	281	275	371	668
91.9142	0	763	155	272	187	223	223	695	92	115	548	217	278	276	369	661
92.0371	0	761	155	271	186	223	223	695	92	115	546	217	277	276	366	663
92.16	0	760	153	272	192	215	222	702	90	116	547	215	279	276	366	658
92.2829	0	756	152	272	190	213	222	706	91	116	550	215	280	277	368	656
92.4058	0	760	153	272	189	211	222	709	91	116	551	215	281	277	369	658
92.5286	0	757	154	272	190	215	223	710	92	116	553	215	282	277	369	661
92.6515	0	756	152	271	185	223	221	695	90	115	546	216	277	276	366	652
92.7744	0	752	152	271	189	218	221	698	91	115	546	216	277	276	365	652
92.8973	0	757	151	270	192	214	220	701	90	115	547	215	278	276	366	650
93.0202	0	754	151	270	190	212	222	704	91	115	547	215	280	277	368	653
93.143	0	751	152	271	189	211	221	707	91	115	550	214	280	278	370	656
93.2659	0	753	153	272	188	213	223	711	91	115	553	214	281	278	372	656
93.3888	0	755	153	273	189	220	222	703	91	115	551	216	280	276	369	652
93.5117	0	752	152	272	186	222	221	694	89	115	546	217	279	276	367	652
93.6346	0	751	152	271	188	218	222	697	90	115	545	216	280	277	368	653
93.7574	0	751	151	270	191	213	221	703	90	115	547	216	281	277	369	654
93.8803	0	753	151	272	189	212	222	706	90	116	548	216	281	277	372	655
94.0032	0	752	152	273	188	213	223	709	91	115	552	215	284	277	374	660
94.1261	0	751	153	274	189	216	224	711	91	116	553	216	285	276	375	662
94.249	0	753	152	272	185	225	224	696	91	116	548	217	282	277	371	658
94.3718	0	752	151	272	187	219	223	698	90	116	547	218	283	277	371	657
94.4947	0	751	150	272	190	216	224	702	90	116	546	217	283	277	372	663
94.6176	0	746	150	273	189	213	223	706	90	117	549	217	285	277	375	662
94.7405	0	735	151	273	189	213	225	709	90	117	552	215	286	279	377	669
94.8634	0	729	153	276	188	212	228	712	91	117	556	214	288	279	380	670
94.9862	0	725	154	277	192	218	230	712	90	117	554	215	288	279	377	673
95.1091	0	731	154	276	187	224	229	698	92	118	553	216	287	280	375	671
95.232	0	678	154	277	192	217	232	707	91	118	555	215	288	279	377	670
95.3549	0	711	155	278	191	217	233	707	91	118	558	214	289	278	380	659
95.4778	0	757	154	279	189	215	235	711	91	119	560	213	291	280	381	664
95.6006	0	775	155	281	188	213	237	716	93	120	564	213	293	280	385	667
95.7235	0	768	158	282	189	218	238	722	93	119	568	214	296	278	386	687
95.8464	0	770	157	282	191	224	239	712	93	119	564	216	294	279	383	680
95.9693	0	769	156	281	193	218	238	718	92	119	563	216	294	279	385	684
96.0922	0	766	156	282	193	218	239	718	93	120	563	215	294	280	387	681
96.215	0	757	158	283	191	217	239	721	94	119	565	215	296	279	389	677
96.3379	0	751	157	283	189	215	239	725	94	120	567	216	297	279	392	676
96.4608	0	745	158	285	190	217	241	727	95	121	569	215	299	279	393	680
96.5837	0	761	158	284	191	224	238	720	94	122	565	216	296	278	388	679
96.7066	0	755	157	283	192	219	240	725	94	120	567	216	296	279	389	672
96.8294	0	761	159	284	191	218	241	726	94	120	567	218	297	278	390	670
96.9523	0	764	157	284	188	217	240	728	94	122	568	217	296	279	391	674
97.0752	0	763	159	285	186	216	242	731	95	122	571	217	298	278	393	676
97.1981	0	763	160	288	187	220	244	736	95	123	574	216	298	277	392	679
97.321	0	765	158	286	185	231	241	722	95	121	568	218	295	277	388	672
97.4438	0	763	158	286	184	227	242	723	95	122	568	217	295	278	388	671
97.5667	0	769	159	286	192	220	242	730	95	122	569	217	296	278	389	673
97.6896	0	769	159	286	189	217	242	734	96	123	571	216	298	278	392	677
97.8125	0	769	160	287	187	216	243	737	97	123	574	216	299	279	395	679
97.9354	0	770	162	289	186	225	244	734	96	123	572	216	298	278	392	682
98.0582	0	774	159	286	186	229	242	725	96	123	568	218	295	279	389	677
98.1811	0	774	159	285	184	228	242	726	95	123	569	217	297	278	391	680
98.304	0	774	159	286	187	224	242	729	96	123	569	217	299	278	390	676
98.4269	0	770	160	287	189	216	243	734	96	123	571	216	299	279	392	682
98.5498	0	782	160	289	187	215	245	738	96	124	574	214	301	280	394	685
98.6726	0	783	159	289	187	224	245	735	97	123	574	215	301	280	391	676
98.7955	0	784	158	287	187	230	245	727	97	124	571	216	300	281	389	669
98.9184	0	789	159	287	185	230	245	726	98	125	570	216	301	281	392	670
99.0413	0	788	160	288	184	229	245	727	96	124	571	216	301	281	397	675
99.1642	0	785	160	289	189	219	246	737	97	124	573	216	302	281	402	685
99.287	0	780	162	290	190	221	246	739	98	124	575	215	303	279	403	688
99.4099	0	778	161	287	189	233	244	725	98	124	567	217	298	280	401	679
99.5328	0	786	160	286	187	230	244	723	97	123	567	218	300	280	399	683
99.6557	0	786	161	286	186	228	243	723	97	124	567	218	301	281	401	682
99.7786	0	779	160	287	191	220	245	733	98	124	569	217	302	281	404	685
99.9014	0	776	162	289	189	218	246	734	98	124	571	215	303	281	405	688
100.024	0	783	162	290	189	227	247	731	98	124	571	216	303	281	402	688
100.147	0	787	161	287	188	232	245	721	97	125	566	218	301	281	400	683
100.27	0	788	161	286	186	231	245	723	97	124	568	218	302	280	401	682
100.393	0	786	162	287	190	225	245	725	96	123	567	217	302	280	402	683
100.516	0	797	162	288	191	219	245	731	98	125	569	217	303	281	405	689
100.639	0	794	164	288	190	220	247	735	98	125	572	217	304	280	406	690
100.762	0	788	162	289	188	234	246	722	98	124	566	218	302	280	402	679
100.884	0	792	162	286	186	231	245	721	96	125	566	219	303	280	402	680
101.007	0	800	162	287	186	230	245	721	96	123	566	218	303	281	401	684
101.13	0	800	163	287	193	221	245	729	97	124	568	217	304	282	404	687
101.253	0	793	164	288	191	220	245	732	98	125	569	217	305	280	406	685
101.376	0	791	163	288	188	233	245	720	98	124	566	218	302	279	402	685
101.499	0	800	161	285	189	232	244	716	97	124	564	219	301	281	400	685
101.622	0	798	163	285	192	226	244	721	97	124	566	217	302	280	401	684
101.745	0	795	163	286	195	221	245	726	97	125	567	218	303	281	402	688
101.868	0	796	163	287	191	219	245	728	98	124	568	217	304	281	404	687
101.99	0	806	164	288	191	229	246	722	98	124	567	217	302	280	402	688
102.113	0	803	162	285	190	231	243	713	97	124	563	220	299	280	399	684
102.236	0	798	162	284	189	231	242	714	97	124	564	219	300	280	399	687
102.359	0	798	162	285	192	225	243	717	97	124	564	218	301	281	397	682
102.482	0	809	162	284	194	220	243	722	98	125	566	218	302	281	400	687
102.605	0	805	164	285	187	229	244	716	97	124	567	218	301	280	400	691
102.728	0	799	163	282	190	233	241	708	97	123	561	219	297	279	397	680
102.851	0	799	161	281	190	229	240	706	97	124	560	220	295	279	395	676
102.973	0	807	160	282	190	229	240	705	97	124	561	219	296	279	394	680
103.096	0	804	161	281	194	219	242	716	97	124	562	218	297	279	396	681
103.219	0	797	161	282	193	217	240	718	98	124	566	217	297	279	397	684
103.342	0	795	162	282	192	226	240	714	97	125	563	217	295	277	395	675
103.465	0	805	162	277	190	228	237	699	96	122	557	220	291	279	390	671
103.588	0	802	161	276	190	227	236	701	97	122	558	220	291	278	389	673
103.711	0	796	161	275	191	222	236	705	97	122	558	220	291	277	388	674
103.834	0	796	159	278	194	216	237	711	96	123	559	219	293	278	389	669
103.956	0	804	160	279	193	217	236	713	98	121	561	217	294	278	391	673
104.079	0	796	161	277	193	224	236	705	97	122	559	219	290	277	387	672
104.202	0	794	160	273	189	224	233	697	95	121	555	219	287	277	384	668
104.325	0	793	160	273	191	221	232	698	95	121	554	219	288	276	384	663
104.448	0	801	158	273	195	214	232	703	96	121	555	219	289	278	384	666
104.571	0	792	158	274	193	212	233	707	96	121	557	217	290	277	385	675
104.694	0	788	159	275	192	213	233	710	96	122	559	217	291	277	387	675
104.817	0	788	159	274	192	223	232	701	96	121	555	219	287	276	383	663
104.94	0	797	159	271	188	222	230	693	95	120	552	219	286	275	381	663
105.062	0	788	159	270	195	214	230	701	94	119	553	218	287	276	382	666
105.185	0	785	157	271	192	213	229	703	95	120	554	218	287	275	381	665
105.308	0	787	156	273	191	212	231	707	96	120	556	217	289	276	384	664
105.431	0	792	157	274	192	212	232	709	95	120	558	217	289	276	386	668
105.554	0	784	157	272	190	221	231	702	95	120	556	218	287	276	381	667
105.677	0	782	158	270	192	217	229	697	94	119	554	218	285	276	380	661
105.8	0	784	157	269	193	214	229	702	94	119	553	218	286	276	381	660
105.923	0	790	155	271	193	212	229	703	95	119	554	217	287	277	381	661
106.045	0	782	155	272	191	211	230	707	95	120	557	216	289	277	385	667
106.168	0	780	156	273	190	212	231	712	95	120	560	216	289	277	387	669
106.291	0	782	155	274	193	216	230	709	95	120	557	217	288	275	383	663
106.414	0	788	156	268	191	219	229	699	93	119	553	218	286	276	381	660
106.537	0	781	154	272	193	215	229	704	95	120	554	216	288	276	382	664
106.66	0	777	154	272	192	212	229	706	94	119	556	216	289	277	382	666
106.783	0	780	155	273	191	212	231	709	95	120	558	216	290	276	384	661
106.906	0	788	156	275	188	212	232	713	95	120	560	215	290	278	388	668
107.028	0	779	157	275	192	216	233	713	96	119	560	217	291	276	385	671
107.151	0	779	156	272	190	219	231	704	94	120	557	218	288	276	382	666
107.274	0	782	154	273	193	214	232	707	94	120	556	216	289	277	384	665
107.397	0	789	155	274	193	213	232	708	95	120	557	216	290	278	384	665
107.52	0	778	155	274	190	213	233	712	95	120	560	215	291	278	387	671
107.643	0	779	156	277	189	213	234	716	95	121	563	216	293	279	389	675
107.766	0	781	157	277	192	217	235	716	96	121	562	216	293	278	388	669
107.889	0	789	156	272	187	223	233	702	95	121	556	217	290	279	384	666
108.012	0	780	155	274	194	214	233	710	96	122	558	216	292	278	385	673
108.134	0	779	155	275	192	214	234	710	96	121	559	217	291	278	386	673
108.257	0	783	156	276	190	213	235	715	95	122	561	215	293	279	388	673
108.38	11	788	157	278	189	213	236	717	96	122	563	215	294	278	391	676
108.503	0	780	158	278	191	218	237	719	97	122	564	215	294	278	390	680
108.626	0	779	154	276	188	225	235	706	96	121	559	216	291	279	385	676
108.749	0	783	155	276	193	215	236	712	95	121	559	217	292	278	386	675
108.872	0	788	155	276	192	217	236	712	96	121	559	216	292	279	386	673
108.995	0	781	156	277	191	214	237	716	96	122	561	215	293	278	387	680
109.117	0	782	156	278	190	215	238	718	98	123	563	216	295	279	390	684
109.24	0	785	158	279	192	218	239	721	97	123	564	216	295	279	390	683
109.363	0	791	155	278	189	225	237	705	97	122	558	217	292	280	387	675
109.486	0	785	155	277	193	216	238	714	97	121	559	217	293	279	387	684
109.609	0	784	156	277	193	217	238	715	97	122	559	217	292	279	388	681
109.732	0	791	156	277	192	216	238	717	96	123	560	216	294	280	389	684
109.855	0	794	157	279	191	215	239	719	97	123	562	215	295	279	391	684
109.978	0	786	158	280	189	222	239	716	97	123	563	216	294	278	389	686
110.1	0	788	155	277	189	227	237	706	96	121	558	217	291	279	386	684
110.223	0	795	157	278	191	221	237	711	96	122	560	217	293	279	387	681
110.346	0	794	157	278	194	217	238	714	96	122	559	216	292	279	387	680
110.469	0	792	158	278	192	216	239	718	97	123	560	216	294	279	389	685
110.592	0	791	158	280	191	215	239	720	97	124	564	215	295	279	392	690
110.715	0	797	159	280	191	221	240	715	97	122	561	217	295	278	390	686
110.838	0	797	157	276	188	226	238	705	97	122	558	218	291	279	386	678
110.961	0	793	157	278	195	219	238	715	97	122	557	217	292	279	388	683
111.084	0	794	157	277	194	216	237	715	96	122	558	217	292	280	388	687
111.206	0	800	158	278	192	215	238	718	98	123	561	216	293	279	389	686
111.329	0	799	159	279	192	216	239	720	98	122	563	216	295	280	393	684
111.452	0	795	158	278	192	223	238	714	97	122	559	216	291	279	388	684
111.575	0	795	157	276	189	225	236	706	96	122	557	218	291	279	387	685
111.698	0	802	157	277	195	218	237	714	96	121	558	217	291	279	387	680
111.821	0	801	157	277	194	217	237	714	96	121	557	217	292	279	389	685
111.944	0	799	158	277	193	215	238	718	97	122	560	216	292	280	390	686
112.067	0	795	159	280	192	216	238	722	97	122	563	215	293	279	392	694
112.189	0	802	158	277	190	227	236	709	96	121	557	217	290	279	388	681
112.312	0	801	158	274	192	220	235	710	96	121	556	218	290	279	387	685
112.435	0	800	157	276	192	220	235	711	95	121	556	216	291	280	388	681
112.558	0	798	158	277	194	216	235	716	95	121	557	216	291	280	389	681
112.681	0	803	160	277	193	214	237	719	96	121	559	216	292	281	390	685
112.804	0	802	159	279	193	216	237	719	97	122	560	216	293	279	391	687
112.927	0	801	157	276	190	225	234	707	95	121	555	217	288	280	387	681
113.05	0	798	158	276	197	217	233	714	95	122	556	216	288	280	387	682
113.172	0	805	158	276	196	216	233	715	95	120	556	218	290	279	386	679
113.295	0	805	159	276	195	214	234	717	95	120	556	217	291	280	388	681
113.418	0	805	159	277	194	212	235	719	95	121	559	215	294	281	389	685
113.541	0	803	160	277	192	220	234	716	95	121	559	215	290	279	387	685
113.664	0	806	161	274	191	222	233	708	95	120	556	217	288	279	385	679
113.787	0	802	160	275	197	216	234	715	95	120	556	216	289	279	385	683
113.91	0	808	159	276	196	216	233	714	94	120	555	216	289	281	387	682
114.033	0	808	159	277	193	213	233	719	95	120	558	215	291	281	388	686
114.156	0	810	160	277	194	214	234	721	95	121	561	215	293	280	389	688
114.278	0	804	161	274	191	224	232	707	94	120	555	216	287	280	385	682
114.401	0	809	161	272	192	221	231	706	94	120	554	216	287	281	384	686
114.524	0	811	160	273	194	219	231	709	94	120	555	216	289	281	383	683
114.647	0	811	159	276	197	212	231	716	95	120	556	215	288	280	385	684
114.77	0	804	160	276	195	212	233	718	94	121	558	214	289	280	385	686
114.893	0	807	160	277	197	215	233	719	95	120	558	214	290	280	385	692
115.016	0	810	160	272	192	225	231	705	94	119	554	216	284	280	381	680
115.139	0	810	161	273	196	218	230	707	94	119	552	216	284	279	379	681
115.261	0	805	160	272	195	217	230	706	93	118	552	215	284	280	378	681
115.384	0	806	161	273	197	212	230	711	93	119	553	214	286	281	380	686
115.507	0	807	158	275	195	211	229	716	93	119	556	213	287	281	381	686
115.63	0	802	160	275	197	214	231	716	95	118	557	214	286	279	381	681
115.753	0	803	160	272	193	222	227	701	93	118	551	215	281	279	377	677
115.876	0	805	159	271	192	221	228	701	93	118	550	214	281	280	376	680
115.999	0	807	158	270	199	212	227	708	93	117	551	214	282	280	375	677
116.122	0	800	158	272	197	210	227	711	93	118	553	213	282	280	377	676
116.244	0	800	157	275	195	209	229	714	93	118	554	213	283	281	377	680
116.367	0	802	158	276	196	214	228	714	94	118	555	213	283	279	377	680
116.49	0	803	158	270	192	220	225	699	92	117	549	214	277	279	372	672
116.613	0	796	158	270	198	213	226	707	92	117	549	213	278	279	372	669
116.736	0	797	158	269	197	211	225	706	93	117	549	212	278	279	371	670
116.859	0	803	157	271	195	208	226	711	92	116	551	213	280	279	373	676
116.982	0	800	156	273	194	209	226	714	93	117	555	213	282	280	374	676
117.105	0	792	157	274	196	214	227	715	92	117	554	212	282	279	373	669
117.228	0	792	157	269	192	220	225	698	91	117	549	215	277	277	369	665
117.35	0	800	156	270	198	213	224	707	91	116	549	213	277	278	369	667
117.473	0	796	157	269	197	210	225	709	91	117	549	214	278	278	369	665
117.596	0	790	155	272	194	210	225	712	92	116	551	213	279	279	371	665
117.719	0	790	155	274	193	209	226	715	92	117	553	212	281	279	374	668
117.842	0	796	156	275	195	213	227	716	92	118	554	212	280	279	373	669
117.965	0	794	156	269	191	220	224	701	91	117	548	214	276	278	369	662
118.088	0	788	154	272	197	210	225	710	91	117	550	213	278	279	369	660
118.211	0	787	154	273	197	210	224	709	91	117	549	214	278	279	369	661
118.333	0	795	155	272	194	210	226	712	92	117	552	212	280	279	372	666
118.456	0	791	155	273	193	210	225	717	92	118	554	212	281	280	375	669
118.579	0	785	156	276	195	215	228	718	93	118	555	212	281	279	373	664
118.702	0	785	154	269	191	222	225	703	92	118	550	215	278	277	370	660
118.825	0	793	153	272	196	212	225	711	91	117	549	213	279	278	370	662
118.948	0	790	153	273	196	211	226	711	93	117	550	213	280	280	370	662
119.071	0	784	154	273	193	210	227	717	92	117	553	212	281	279	374	662
119.194	0	784	156	274	192	210	228	719	93	118	555	212	282	279	377	667
119.316	0	791	155	276	195	215	229	719	93	118	556	213	282	279	375	666
119.439	0	789	153	273	190	221	227	707	92	117	551	215	279	278	372	660
119.562	0	784	153	272	197	213	227	715	92	117	552	213	280	279	373	660
119.685	0	782	154	274	196	211	227	715	92	118	552	213	281	279	374	660
119.808	0	779	155	274	193	210	228	718	93	118	554	213	282	280	375	663
119.931	0	766	155	275	193	210	229	721	93	118	558	211	284	281	378	663
120.054	0	696	160	270	194	221	231	714	93	118	556	211	282	280	375	650
120.177	0	761	157	268	195	217	231	708	92	118	553	212	279	280	372	650
120.3	0	794	153	270	196	215	234	713	93	119	556	211	281	280	373	655
120.422	0	791	153	273	196	213	237	716	94	120	558	210	282	280	373	675
120.545	0	775	156	277	193	210	237	719	94	121	560	211	284	281	375	672
120.668	0	774	156	279	194	211	237	722	95	120	563	210	287	281	377	674
120.791	0	765	156	278	198	221	237	714	94	119	557	212	283	281	372	666
120.914	0	765	155	276	194	222	236	708	94	121	557	212	283	281	371	665
121.037	0	755	155	278	201	214	238	715	93	120	558	211	284	280	372	664
121.16	0	725	157	278	199	213	238	718	95	121	558	211	284	281	373	658
121.283	0	672	156	279	195	210	239	721	95	121	561	211	286	281	375	658
121.405	0	658	157	278	199	214	239	723	95	122	562	212	284	281	376	660
121.528	0	656	156	276	193	223	237	710	94	120	557	213	278	279	371	646
121.651	0	668	155	277	200	214	236	718	94	121	557	214	278	278	370	647
121.774	0	691	156	278	198	213	235	720	94	120	556	214	277	277	368	644
121.897	0	699	156	278	196	212	237	722	96	121	559	213	279	276	369	657
122.02	0	726	156	280	195	213	238	723	95	121	561	212	280	276	370	660
122.143	0	736	156	278	197	222	236	714	95	120	557	214	278	275	367	647
122.266	0	736	155	276	192	221	234	710	94	120	555	214	278	275	368	650
122.388	0	737	156	277	196	221	234	713	95	121	555	213	280	275	369	654
122.511	0	754	155	277	198	214	236	718	95	121	557	213	281	276	371	653
122.634	0	772	156	278	195	211	236	720	95	120	558	213	284	277	374	654
122.757	0	773	158	279	197	216	236	721	96	120	559	213	285	276	376	662
122.88	0	773	157	276	193	223	233	708	94	120	554	215	281	275	371	658
123.003	0	779	155	275	199	215	234	715	94	120	554	213	283	276	372	663
123.126	0	786	155	276	194	218	232	711	95	120	553	214	283	277	373	660
123.249	0	789	157	276	196	213	233	718	94	120	556	213	285	278	376	663
123.372	0	787	157	278	195	213	234	722	95	122	559	213	287	277	378	668
123.494	0	782	155	276	191	225	232	709	94	121	554	214	283	277	375	661
123.617	0	781	155	275	195	218	231	710	93	120	551	214	283	278	375	662
123.74	0	789	156	275	197	214	231	715	94	120	553	213	285	278	375	666
123.863	0	787	155	276	196	212	232	719	94	120	554	214	286	279	377	666
123.986	0	782	156	278	194	213	233	721	94	121	558	213	288	280	380	671
124.109	0	790	156	278	193	221	234	715	95	120	556	214	287	278	377	669
124.232	0	800	154	276	191	222	231	706	94	120	552	215	285	279	376	672
124.355	0	794	155	275	197	216	231	716	94	121	553	215	287	279	378	674
124.477	0	787	155	275	192	218	232	713	94	120	555	214	288	279	380	671
124.6	0	787	156	277	195	212	233	721	94	121	557	213	290	280	382	676
124.723	0	798	157	277	196	216	233	721	95	121	557	213	290	280	383	676
124.846	0	794	155	275	192	224	231	708	94	121	553	216	287	279	379	671
124.969	0	788	155	274	198	216	230	715	94	121	553	214	289	279	381	672
125.092	0	785	154	275	197	215	231	715	94	121	552	215	289	279	382	668
125.215	0	796	155	275	195	214	231	718	95	121	555	214	291	280	383	673
125.338	0	793	156	277	194	215	232	720	95	121	558	214	292	282	386	680
125.46	0	789	157	275	196	223	231	712	95	121	554	217	290	279	383	676
125.583	0	791	157	272	191	224	230	704	93	120	550	216	288	279	380	669
125.706	0	796	153	273	198	216	229	711	95	120	550	215	288	280	380	672
125.829	0	789	154	273	197	215	228	713	94	121	551	214	291	281	381	677
125.952	0	786	154	275	194	214	230	717	94	121	554	215	290	280	384	680
126.075	0	790	154	275	195	216	231	718	96	120	556	214	293	281	386	682
126.198	0	793	154	273	192	226	229	702	95	121	550	215	287	280	381	669
126.321	0	786	154	270	191	223	228	701	94	120	549	216	287	279	380	674
126.444	0	784	152	272	198	215	227	709	94	120	549	215	288	280	380	672
126.566	0	783	152	272	195	214	228	711	94	120	550	215	290	280	382	672
126.689	0	783	152	272	194	213	228	714	95	121	552	214	291	280	383	668
126.812	0	781	153	274	195	217	230	717	95	122	556	214	291	280	383	673
126.935	0	778	153	272	192	226	227	702	94	120	551	216	286	279	379	666
127.058	0	783	150	271	195	219	226	703	94	120	548	215	286	280	378	661
127.181	0	781	150	271	197	215	227	708	94	119	548	214	286	280	377	657
127.304	0	775	150	270	195	213	227	711	94	120	551	214	289	280	379	662
127.427	0	774	151	272	194	212	228	714	95	120	554	214	289	281	380	664
127.549	0	778	151	273	193	214	229	717	95	120	557	213	291	280	382	663
127.672	0	776	150	271	194	221	227	706	94	119	549	216	285	280	377	649
127.795	0	771	149	270	192	220	226	704	94	119	549	215	286	280	376	653
127.918	0	769	147	271	195	216	227	709	94	119	550	215	287	281	377	655
128.041	0	775	148	271	193	214	227	711	94	119	552	214	288	280	378	650
128.164	0	771	148	271	192	214	228	715	95	120	555	214	289	280	381	657
128.287	0	768	149	273	192	213	228	718	95	121	557	214	290	281	383	657
128.41	0	767	149	273	192	222	228	712	95	120	553	216	288	280	378	654
128.532	0	771	148	272	193	221	227	707	94	120	552	215	286	281	376	647
128.655	0	768	147	272	195	216	228	712	95	119	552	214	288	281	377	650
128.778	0	766	146	271	193	214	227	713	95	120	553	214	288	282	378	647
128.901	0	763	149	273	191	213	229	718	95	120	557	214	290	282	381	652
129.024	0	769	148	273	190	214	230	722	96	120	560	214	292	282	383	651
129.147	0	766	149	275	194	218	231	720	96	120	558	214	291	281	381	651
129.27	0	765	147	272	191	221	229	712	95	121	555	216	289	282	378	645
129.393	0	762	147	273	195	217	229	718	95	120	556	216	290	282	380	646
129.516	0	768	147	274	193	215	229	719	95	121	557	214	291	283	381	647
129.638	0	766	148	275	187	217	231	718	96	121	559	214	292	283	385	653
129.761	0	766	149	276	190	214	231	725	96	121	562	214	295	283	388	657
129.884	0	766	149	277	194	219	233	725	97	121	561	215	294	282	385	652
130.007	0	769	147	275	192	222	232	716	96	121	559	216	292	283	384	651
130.13	0	767	147	275	194	217	232	721	96	122	559	214	293	283	385	655
130.253	0	766	148	275	194	216	233	723	96	122	560	215	294	283	386	656
130.376	0	768	149	277	189	214	234	728	96	122	564	214	296	284	389	660
130.499	0	769	149	278	188	213	236	730	97	121	567	214	298	284	393	665
130.621	0	767	150	278	190	225	236	725	97	122	564	214	296	283	390	664
130.744	0	768	148	276	188	228	234	716	97	122	560	216	294	283	388	658
130.867	0	769	148	276	196	218	235	725	97	122	561	216	296	283	389	661
130.99	0	770	148	277	193	218	235	725	98	123	561	215	296	285	390	662
131.113	0	763	148	278	191	216	237	727	98	123	564	214	298	285	393	667
131.236	0	769	151	280	189	215	237	731	98	124	567	213	299	284	395	670
131.359	0	771	151	280	190	226	238	726	99	123	566	214	298	284	392	671
131.482	0	771	150	278	189	228	236	717	98	123	560	217	296	284	390	664
131.604	0	766	149	278	192	223	237	722	97	123	562	216	297	284	391	664
131.727	0	776	149	278	193	219	237	726	98	123	562	216	298	285	391	672
131.85	0	775	150	279	191	217	239	729	98	123	566	215	300	286	395	670
131.973	0	775	152	281	190	217	240	732	99	124	569	214	302	285	397	674
132.096	0	771	151	281	192	226	240	726	100	123	565	214	301	284	394	669
132.219	0	779	150	279	188	229	237	717	99	122	562	216	298	285	392	672
132.342	0	779	150	279	195	221	239	727	99	123	564	215	299	285	394	672
132.465	0	780	151	279	194	219	239	727	99	123	563	216	300	285	394	673
132.588	0	774	152	281	191	218	240	729	98	124	565	215	301	285	398	676
132.71	0	783	152	281	191	218	242	731	100	124	569	214	302	285	401	685
132.833	0	783	151	281	192	227	240	726	100	124	566	215	301	285	397	678
132.956	0	783	151	279	189	231	239	718	99	124	563	216	299	285	395	675
133.079	0	778	151	280	193	226	239	721	98	124	563	216	300	284	396	675
133.202	0	786	152	278	195	220	239	724	99	124	562	216	300	286	397	681
133.325	0	787	153	280	193	219	240	729	99	125	566	215	302	286	399	686
133.448	0	787	154	282	191	220	241	731	100	125	569	214	303	286	401	684
133.571	0	784	153	282	194	229	240	724	100	124	564	215	300	285	398	682
133.693	0	792	153	278	190	229	239	717	99	124	562	218	299	285	396	683
133.816	0	791	152	279	193	225	240	721	99	125	563	217	300	285	397	683
133.939	0	787	153	279	195	221	238	724	99	125	563	216	300	286	397	682
134.062	0	788	154	280	193	220	240	727	100	125	565	215	302	286	400	688
134.185	0	797	155	281	193	220	241	730	100	125	568	215	303	285	401	693
134.308	0	796	154	280	194	229	241	722	99	123	564	216	300	286	398	686
134.431	0	790	154	279	193	226	238	720	98	123	562	217	299	285	396	682
134.554	0	792	153	279	193	226	239	719	99	125	562	217	299	286	396	683
134.676	0	801	154	279	195	221	239	723	100	124	562	217	300	286	396	690
134.799	0	800	155	280	193	219	240	727	100	124	566	215	302	286	399	691
134.922	0	795	156	281	192	219	241	729	100	124	569	215	302	284	399	689
135.045	0	796	155	279	191	231	239	716	99	124	562	216	297	286	395	685
135.168	0	806	154	278	189	230	238	715	100	124	562	217	298	286	395	688
135.291	0	804	155	279	196	220	238	723	99	124	563	215	298	284	395	687
135.414	0	797	155	278	196	220	239	723	98	124	564	216	299	285	395	685
135.537	0	800	156	281	193	219	239	726	99	123	567	214	300	285	397	691
135.66	0	810	157	281	195	221	239	727	99	124	567	214	300	285	397	692
135.782	0	808	155	279	191	230	237	716	99	124	562	216	296	286	394	687
135.905	0	802	156	278	197	222	236	723	99	123	564	216	297	285	393	692
136.028	0	802	156	279	197	220	237	723	99	122	563	216	296	284	393	688
136.151	0	814	156	280	196	220	238	723	99	124	565	216	298	285	394	694
136.274	0	812	158	280	193	217	238	728	100	123	568	214	299	285	395	696
136.397	0	804	158	279	193	227	238	722	100	124	566	215	296	283	394	695
136.52	0	804	156	278	191	228	236	715	100	123	562	217	294	286	391	684
136.643	0	816	156	277	197	221	235	720	99	122	563	215	295	284	391	691
136.765	0	814	156	277	197	221	235	721	98	123	563	215	295	287	390	690
136.888	0	807	156	279	194	218	236	724	98	122	566	214	296	285	392	692
137.011	0	806	158	279	194	219	237	726	99	123	567	214	296	285	392	690
137.134	0	815	157	277	191	231	235	713	98	122	561	215	291	285	388	689
137.257	0	815	156	275	191	227	233	712	99	123	562	215	292	285	387	689
137.38	0	808	157	276	197	220	234	719	98	122	562	215	291	284	386	689
137.503	0	807	156	276	195	219	233	720	99	123	562	214	292	284	386	685
137.626	0	817	157	278	194	217	234	723	99	123	564	214	293	285	388	688
137.748	0	808	158	278	194	224	235	718	99	122	564	213	291	284	387	691
137.871	0	808	159	273	192	228	231	709	98	122	559	215	286	285	382	684
137.994	0	807	155	274	194	224	231	711	98	121	559	216	287	283	381	678
138.117	0	815	157	274	198	217	230	714	98	121	558	215	287	283	380	681
138.24	0	809	156	275	196	217	231	718	98	121	561	213	289	284	381	686
138.363	0	806	157	275	195	217	231	720	98	122	564	213	290	284	381	686
138.486	0	804	157	273	195	225	229	710	98	120	557	214	284	283	378	676
138.609	0	811	157	270	192	225	228	703	96	121	556	215	282	282	374	668
138.732	0	776	155	271	192	225	227	701	97	120	556	214	281	282	374	669
138.854	0	789	155	270	197	215	227	709	97	120	556	213	283	282	373	670
138.977	0	804	156	271	196	215	226	712	97	120	557	212	285	283	373	679
139.1	0	812	155	273	196	218	226	712	98	121	558	212	286	283	374	688
139.223	0	804	155	267	192	226	224	696	96	119	551	213	280	283	370	685
139.346	0	791	154	265	192	223	221	694	95	119	552	214	280	281	369	669
139.469	0	714	153	265	193	219	221	696	95	117	550	213	278	280	368	658
139.592	0	646	155	264	195	215	221	701	94	118	550	212	278	280	368	652
139.715	0	681	158	263	194	214	222	705	96	117	554	211	279	279	369	652
139.837	0	753	157	265	195	216	222	705	95	117	553	211	278	279	366	654
139.96	0	750	153	264	193	218	218	694	94	117	547	213	273	278	363	647
140.083	0	723	152	263	196	214	218	697	93	116	547	212	274	278	362	640
140.206	0	712	153	264	194	213	217	700	94	116	548	212	273	278	362	645
140.329	0	702	151	265	193	211	218	703	93	116	551	210	275	279	363	651
140.452	0	703	151	266	194	210	219	705	93	117	553	210	276	279	363	650
140.575	0	717	151	266	197	214	216	702	94	116	550	212	272	277	361	642
140.698	0	759	151	262	193	215	215	694	94	115	546	211	271	277	359	643
140.82	0	774	150	262	197	212	214	698	93	116	546	209	271	277	359	650
140.943	0	782	150	262	195	210	214	699	92	115	547	211	273	278	359	649
141.066	0	784	149	264	193	209	214	703	93	115	550	210	275	279	362	649
141.189	0	775	151	266	194	212	215	706	93	115	551	210	275	279	363	650
141.312	0	774	151	261	196	212	213	698	92	115	547	213	271	277	359	645
141.435	0	780	149	262	195	210	212	698	92	114	545	212	272	278	359	642
141.558	0	775	150	263	196	210	213	700	92	114	545	211	272	278	360	645
141.681	0	773	149	264	193	208	212	704	92	115	548	211	274	278	361	642
141.804	0	770	149	264	193	209	214	708	92	115	552	210	275	279	363	646
141.926	0	775	149	265	195	212	214	706	93	115	550	211	273	277	361	639
142.049	0	771	150	260	195	211	213	700	91	114	546	211	271	277	359	640
142.172	0	772	151	263	195	210	213	703	92	115	547	210	273	278	359	638
142.295	0	769	148	264	194	209	213	706	93	115	549	210	274	279	360	642
142.418	0	775	148	264	191	209	215	710	92	115	551	211	276	279	362	641
142.541	0	771	151	266	192	211	216	712	93	115	554	210	276	278	363	643
142.664	0	771	150	263	197	211	214	706	93	116	548	211	273	278	359	639
142.787	0	775	150	262	194	211	213	707	93	116	549	211	273	279	360	645
142.909	0	774	148	264	194	210	214	708	92	114	549	210	275	279	362	644
143.032	0	771	148	264	192	209	215	710	94	115	552	211	277	280	363	647
143.155	0	771	149	265	191	208	218	716	93	116	556	210	278	281	366	650
143.278	0	773	149	267	194	213	218	714	94	117	555	211	276	279	364	651
143.401	0	771	150	264	195	211	215	709	93	115	551	211	275	279	362	647
143.524	0	766	148	266	194	211	216	712	93	117	552	211	276	280	363	648
143.647	0	769	149	266	193	211	217	713	93	116	552	210	277	281	365	658
143.77	0	773	148	267	190	210	218	717	94	117	557	210	280	282	368	656
143.892	0	771	152	270	191	212	220	721	95	116	560	210	281	280	370	660
144.015	1	766	150	268	196	215	219	714	95	117	554	213	278	280	366	653
144.138	0	773	148	267	193	214	219	716	94	117	554	211	279	281	367	657
144.261	0	772	149	268	193	212	220	717	94	117	557	210	280	281	368	657
144.384	0	772	149	268	191	211	221	721	94	118	558	210	282	282	371	657
144.507	0	766	151	270	189	210	222	725	96	118	561	210	284	282	374	662
144.63	0	774	151	270	193	217	223	723	95	118	560	211	284	281	371	665
144.753	0	773	149	269	195	216	220	718	95	117	556	212	281	281	371	658
144.876	0	768	149	268	193	215	221	718	95	119	558	212	281	281	376	663
144.998	0	767	151	268	192	214	222	719	95	118	558	212	283	282	376	667
145.121	0	775	151	270	190	212	223	723	96	119	561	212	284	283	380	677
145.244	0	773	153	272	190	212	225	727	97	118	564	210	286	282	381	678
145.367	0	767	152	272	194	218	224	722	96	119	560	213	282	282	376	668
145.49	0	769	151	270	194	215	223	720	96	119	558	213	282	283	375	670
145.613	0	778	152	270	194	216	224	723	96	119	559	212	284	283	376	676
145.736	0	777	152	271	192	214	225	725	96	119	562	211	285	283	379	677
145.859	0	771	153	272	189	213	227	729	97	120	566	212	288	283	382	682
145.981	0	774	155	274	192	216	228	729	97	119	564	212	287	283	380	677
146.104	0	782	152	273	191	221	225	721	97	119	560	213	285	284	377	676
146.227	0	781	153	273	193	217	226	726	97	120	562	212	286	284	379	681
146.35	0	776	152	272	193	217	227	726	96	120	562	212	288	284	380	679
146.473	0	780	153	273	191	214	226	729	97	121	564	212	288	284	383	677
146.596	0	786	155	274	191	216	228	732	97	121	566	211	289	283	384	681
146.719	0	786	154	273	192	222	227	723	98	120	562	214	286	284	381	681
146.842	0	780	153	273	193	217	227	726	96	121	563	213	287	283	381	683
146.964	0	783	153	273	194	217	226	727	97	121	563	212	288	283	383	678
147.087	0	789	154	274	191	215	229	728	98	121	564	212	288	284	385	684
147.21	0	782	156	275	191	214	230	731	98	121	568	211	290	285	388	692
147.333	0	781	156	274	191	225	229	726	98	121	565	213	287	283	384	691
147.456	0	786	155	274	194	221	226	721	96	120	562	214	286	283	382	686
147.579	0	793	155	273	196	219	228	725	98	120	561	213	286	283	382	685
147.702	0	785	155	273	195	216	227	725	97	121	562	213	287	284	382	693
147.825	0	786	156	274	192	215	229	728	98	121	565	212	289	284	385	695
147.948	0	794	157	276	194	219	229	728	98	120	565	213	288	282	384	695
148.07	0	798	157	271	191	226	226	714	97	120	558	214	284	283	380	684
148.193	0	792	154	273	197	218	227	722	98	120	559	213	285	282	380	688
148.316	0	792	155	273	196	218	226	722	97	120	560	213	285	283	380	689
148.439	0	796	154	272	194	215	227	724	97	121	561	213	287	283	383	688
148.562	0	796	156	273	193	216	227	728	98	120	563	212	288	283	385	689
148.685	0	793	156	272	194	224	227	718	98	120	559	214	283	282	380	685
148.808	0	792	157	270	194	222	225	717	97	120	558	213	283	282	379	687
148.931	0	799	154	271	196	218	225	721	97	119	557	213	284	283	380	686
149.053	0	798	155	271	195	217	226	721	96	119	558	213	285	283	382	689
149.176	0	796	156	272	193	214	227	725	96	120	561	212	286	283	384	689
149.299	0	796	155	274	196	218	226	727	97	120	561	213	285	283	382	691
149.422	0	802	157	269	194	223	225	717	96	120	557	215	282	282	378	686
149.545	0	801	157	271	197	218	225	721	96	119	555	213	283	282	380	688
149.668	0	801	155	272	196	217	225	721	96	119	555	213	284	284	378	688
149.791	0	799	155	272	193	215	225	724	96	119	558	213	284	284	382	689
149.914	0	807	156	274	193	216	226	728	97	119	560	213	287	283	384	691
150.036	0	809	157	272	195	223	225	719	96	119	556	215	283	282	380	692
150.159	0	812	156	271	193	222	224	718	96	120	554	214	283	283	379	691
150.282	0	813	155	271	197	219	224	723	95	119	556	213	284	283	380	691
150.405	0	815	155	272	195	215	225	726	96	119	557	214	286	284	382	690
150.528	0	810	157	273	188	219	226	723	96	120	558	213	286	284	386	697
150.651	0	812	156	273	197	220	227	727	97	119	557	213	285	283	383	697
150.774	0	816	157	270	194	222	225	720	95	119	554	216	283	283	379	693
150.897	0	817	158	270	197	217	225	724	96	119	554	214	285	284	381	692
151.02	0	812	155	272	195	217	225	725	96	119	555	213	284	285	382	693
151.142	0	817	156	274	193	215	226	728	97	119	559	213	286	285	385	702
151.265	0	819	157	274	193	215	227	731	97	120	560	212	288	285	386	699
151.388	0	819	157	273	194	225	224	723	96	120	555	214	285	284	382	693
151.511	0	816	158	270	190	227	224	716	96	118	553	214	283	285	381	691
151.634	0	818	156	272	198	218	224	726	95	119	554	213	284	285	381	698
151.757	0	822	156	273	195	217	226	728	97	118	556	213	286	286	383	698
151.88	0	821	156	274	192	215	226	731	96	119	558	213	287	286	386	701
152.003	0	816	158	275	196	219	225	731	97	120	558	214	287	285	385	700
152.125	0	819	158	271	191	227	224	719	96	120	553	215	283	285	382	699
152.248	0	822	155	273	197	219	224	727	96	118	553	213	285	286	382	699
152.371	0	818	156	272	197	219	225	727	96	118	554	213	285	286	383	692
152.494	0	818	156	274	194	215	225	729	96	119	557	213	286	286	386	699
152.617	0	825	157	275	191	215	226	733	96	119	559	211	288	286	388	706
152.74	0	823	157	276	193	224	227	729	97	119	558	213	287	285	385	699
152.863	0	817	159	272	196	224	225	724	96	119	555	214	284	286	382	694
152.986	0	817	156	273	197	219	225	727	96	119	555	214	286	286	384	694
153.108	0	826	155	274	195	219	225	728	96	119	556	214	286	286	384	703
153.231	0	822	157	274	193	216	225	731	96	119	558	213	287	287	386	701
153.354	0	816	158	276	192	215	227	734	97	119	562	212	289	286	389	700
153.477	0	816	158	276	193	225	226	728	97	120	558	215	287	285	385	697
153.6	0	824	159	272	194	224	225	724	96	120	556	214	286	287	384	698
153.723	0	820	158	273	196	219	225	728	96	119	557	214	286	286	384	698
153.846	0	814	157	275	195	219	225	729	96	119	558	213	288	288	385	694
153.969	0	813	158	276	192	217	225	731	97	119	561	212	289	286	387	701
154.092	0	824	157	277	193	215	227	734	97	120	564	213	290	286	389	707
154.214	0	818	157	276	193	226	227	728	97	120	560	214	288	287	385	700
154.337	0	813	158	274	194	224	225	725	97	119	559	214	287	287	384	702
154.46	0	812	156	275	196	219	226	729	97	120	559	213	287	287	385	696
154.583	0	822	157	276	194	216	225	730	97	120	561	212	288	288	386	705
154.706	0	816	159	277	191	215	228	734	98	121	564	212	290	288	389	705
154.829	0	813	159	278	190	216	228	736	97	120	567	212	291	287	390	707
154.952	0	811	158	277	192	225	228	729	98	120	562	213	287	287	386	698
155.075	0	822	158	275	192	223	227	728	97	120	561	214	288	288	385	700
155.197	0	814	158	277	195	219	227	733	98	120	562	213	289	288	386	703
155.32	0	814	158	277	193	216	229	735	97	119	565	213	289	288	387	705
155.443	0	813	159	278	191	216	229	736	98	121	567	211	292	288	391	701
155.566	0	823	160	280	190	218	230	740	98	120	569	211	292	288	392	708
155.689	0	815	158	278	191	225	229	733	98	120	565	214	289	287	388	705
155.812	0	815	160	275	195	219	229	736	98	121	565	214	290	287	388	706
155.935	0	818	159	279	193	219	229	737	98	121	564	213	291	288	388	700
156.058	0	823	159	278	192	218	230	737	98	121	567	213	292	288	390	707
156.18	0	816	159	280	189	214	231	741	98	121	569	211	292	289	393	713
156.303	0	816	160	281	192	221	232	742	99	122	571	213	293	287	392	713
156.426	0	819	160	278	188	229	230	729	99	122	564	213	289	288	388	705
156.549	0	824	158	280	190	224	231	732	99	121	566	213	290	288	389	702
156.672	0	817	158	279	190	224	230	733	99	121	566	213	291	288	389	709
156.795	0	817	160	279	192	218	232	739	99	122	569	213	292	288	391	711
156.918	0	819	161	280	190	217	233	741	100	123	571	212	293	288	394	714
157.041	0	822	160	281	190	227	233	737	100	122	567	212	291	288	392	706
157.164	0	819	159	277	189	230	230	729	100	121	564	215	287	287	388	706
157.286	0	819	159	279	192	225	231	733	99	121	565	214	289	288	388	707
157.409	0	821	157	278	193	217	231	736	100	121	565	213	289	287	390	705
157.532	0	824	158	279	192	217	232	738	100	121	567	212	292	288	391	704
157.655	0	821	159	280	191	218	232	741	99	122	570	212	292	288	392	708
157.778	0	820	160	279	193	228	232	734	100	122	566	213	288	288	388	705
157.901	0	825	159	276	190	229	231	727	99	122	563	215	287	287	387	697
158.024	0	823	157	277	193	225	230	730	99	121	563	214	288	288	388	694
158.147	0	821	157	278	194	219	231	735	99	121	564	213	288	288	388	699
158.269	0	818	158	279	192	217	231	738	100	122	567	212	290	289	391	706
158.392	0	826	159	280	191	220	232	740	100	122	568	212	291	287	391	703
158.515	0	823	159	277	190	231	230	728	99	121	562	214	286	287	387	698
158.638	0	822	160	275	189	228	229	726	99	121	562	214	285	287	386	696
158.761	0	820	159	275	191	225	229	730	99	120	562	214	286	286	386	694
158.884	0	827	157	278	194	219	230	735	99	122	564	213	286	288	387	696
159.007	0	820	158	279	192	217	231	738	100	121	566	213	289	286	390	701
159.13	0	824	159	279	194	219	232	740	99	122	566	213	289	287	390	702
159.252	0	822	159	276	189	231	229	727	99	121	561	215	284	286	386	697
159.375	0	828	158	276	192	224	230	730	99	120	562	214	285	287	385	695
159.498	0	822	157	277	196	220	229	734	99	121	561	215	285	287	386	698
159.621	0	827	158	277	194	219	230	735	99	121	562	213	287	287	388	698
159.744	0	828	159	279	192	217	230	739	99	122	565	212	288	287	390	704
159.867	0	828	160	279	194	221	231	739	100	121	565	213	288	287	388	702
159.99	0	822	161	275	189	230	228	726	98	121	560	215	284	287	386	696
160.113	0	826	158	277	197	220	230	735	99	121	560	214	285	287	386	704
160.236	0	831	158	277	196	220	229	735	99	121	560	214	285	288	385	700
160.358	0	831	160	276	194	217	230	737	100	120	562	213	287	288	388	700
160.481	0	828	159	278	193	220	230	740	99	122	565	213	288	288	390	707
160.604	0	829	162	277	193	227	228	732	99	121	561	214	285	287	388	705
160.727	0	835	160	274	193	225	228	731	99	121	560	215	285	288	387	699
160.85	0	830	161	274	197	221	228	736	99	119	560	214	285	288	387	696
160.973	0	831	160	276	194	219	228	736	99	120	560	214	286	288	387	701
161.096	0	838	161	277	193	217	229	738	99	121	562	213	287	287	389	707
161.219	0	835	162	278	194	221	229	741	99	122	564	213	287	288	390	709
161.341	0	832	162	275	191	230	228	728	99	121	560	215	283	288	386	697
161.464	0	834	162	274	194	225	228	731	98	121	558	215	284	287	385	700
161.587	0	841	161	274	196	221	227	734	99	121	558	215	284	288	386	704
161.71	0	839	162	274	194	220	227	735	99	119	561	214	286	288	388	706
161.833	0	833	160	278	194	217	230	738	99	121	563	212	287	289	389	710
161.956	0	834	164	277	196	221	229	738	99	121	562	214	286	288	389	705
162.079	0	844	161	273	193	231	228	725	98	121	557	216	282	288	385	705
162.202	0	842	162	274	195	225	227	728	98	120	556	215	283	287	385	705
162.324	0	836	161	274	198	220	226	733	97	120	557	214	283	288	386	708
162.447	0	835	162	274	196	220	227	734	98	121	559	214	285	289	387	705
162.57	0	845	162	276	194	219	228	737	98	120	560	214	286	289	390	707
162.693	0	841	165	276	193	226	228	733	98	121	560	214	284	288	388	708
162.816	0	837	162	274	193	229	226	725	97	120	556	216	281	288	385	704
162.939	0	838	163	274	195	226	226	728	97	120	554	215	282	288	385	703
163.062	0	845	163	274	197	220	226	733	97	119	555	216	282	288	387	706
163.185	0	837	164	276	196	222	228	734	99	120	556	217	285	287	390	712
163.308	0	836	165	276	194	219	228	737	97	120	557	216	285	287	395	720
163.43	0	833	165	276	194	229	228	732	98	120	555	217	284	286	392	713
163.553	0	844	164	275	192	231	225	723	98	120	551	219	281	286	388	715
163.676	0	836	164	275	194	229	226	727	98	119	551	217	280	286	390	721
163.799	0	836	165	276	198	223	226	732	97	121	552	218	282	287	391	722
163.922	0	836	165	277	194	220	228	735	98	120	555	216	284	288	393	718
164.045	0	846	167	278	193	220	228	738	99	120	557	216	286	288	396	724
164.168	0	837	168	278	193	231	228	733	99	119	556	216	284	286	393	726
164.291	0	836	166	277	192	233	227	725	97	120	553	218	282	287	390	722
164.413	0	835	166	277	194	229	228	729	98	119	551	217	282	287	390	721
164.536	0	845	167	278	196	223	228	732	98	120	552	218	282	288	391	718
164.659	0	837	167	280	194	221	228	737	99	121	556	216	285	289	394	726
164.782	0	836	169	281	192	220	231	740	99	120	559	216	286	289	397	727
164.905	0	840	168	281	195	225	230	741	99	121	560	216	286	288	395	723
165.028	0	842	168	281	192	233	230	728	99	121	554	217	284	289	391	712
165.151	0	840	168	281	197	225	230	737	99	121	556	217	285	289	391	720
165.274	0	839	168	281	197	223	231	739	99	121	558	217	286	289	392	718
165.396	0	841	169	283	193	223	231	741	99	122	560	216	287	289	395	724
165.519	0	843	168	281	191	221	232	743	100	122	561	216	288	289	399	723
165.642	0	841	168	285	194	223	234	745	100	121	563	215	291	289	397	726
165.765	0	841	170	283	189	234	232	734	99	121	559	217	287	289	393	721
165.888	0	843	169	284	192	228	233	739	99	122	561	216	289	289	394	720
166.011	0	846	171	284	195	223	233	743	99	122	561	216	289	290	394	716
166.134	0	842	170	285	192	222	235	746	101	123	564	215	290	290	397	720
166.257	0	842	169	287	191	221	235	749	100	123	568	215	292	290	400	725
166.38	0	843	171	286	189	230	235	745	101	124	568	215	292	289	398	721
166.502	0	846	170	284	188	233	234	736	100	123	564	216	289	290	395	713
166.625	0	841	171	285	186	233	235	738	100	123	566	215	290	290	396	718
166.748	0	841	170	285	194	223	235	747	101	124	566	216	291	290	397	721
166.871	0	844	170	286	191	221	236	750	100	123	569	215	293	290	400	723
166.994	0	846	169	286	189	222	237	752	101	124	571	214	295	290	403	719
167.117	0	842	172	288	190	233	237	747	102	124	569	214	291	289	400	718
167.24	0	841	168	286	187	235	235	740	100	124	566	216	290	290	398	716
167.363	0	841	168	287	185	234	236	740	100	124	567	215	292	289	398	714
167.485	0	845	169	285	186	231	237	739	101	123	567	214	292	289	398	712
167.608	0	840	169	287	190	222	237	750	101	124	570	214	293	289	401	718
167.731	0	839	167	289	185	226	238	749	102	125	574	213	295	289	403	723
167.854	0	845	170	288	190	233	238	747	102	124	569	214	292	289	399	712
167.977	0	841	168	286	186	234	236	739	101	124	565	216	291	289	397	707
168.1	0	837	169	287	185	232	236	741	101	124	568	214	291	289	398	709
168.223	0	834	168	286	184	231	236	741	101	124	568	214	292	289	399	713
168.346	0	838	168	287	189	223	238	751	102	124	570	214	293	289	401	712
168.468	0	838	167	288	188	222	238	754	103	124	574	213	295	289	403	709
168.591	0	833	169	287	185	237	237	742	102	124	569	214	292	289	399	707
168.714	0	830	166	287	185	234	237	743	101	124	568	215	291	288	398	709
168.837	0	835	168	287	184	232	237	742	101	123	568	214	293	288	399	704
168.96	0	831	165	287	184	231	237	743	102	124	569	214	293	289	400	709
169.083	0	827	166	289	188	223	238	753	101	124	571	212	295	289	403	707
169.206	0	825	167	289	188	224	239	756	102	124	574	213	296	288	405	713
169.329	0	828	167	288	184	236	237	744	101	124	569	215	293	289	399	703
169.452	0	826	167	287	183	234	237	743	101	124	567	215	292	289	399	706
169.574	0	822	166	288	183	233	237	744	102	124	568	214	293	289	399	703
169.697	0	819	165	289	182	231	238	745	101	123	570	214	294	289	402	710
169.82	0	824	165	290	188	223	239	754	102	124	572	213	296	289	403	708
169.943	0	823	166	290	184	232	240	752	103	125	573	213	296	288	404	711
170.066	11	820	164	289	185	236	237	743	102	124	566	215	291	290	399	701
170.189	0	818	164	290	184	234	238	745	102	125	569	214	293	289	399	703
170.312	0	822	164	290	181	233	238	746	101	124	568	215	294	289	400	703
170.435	0	820	164	290	180	232	237	747	102	124	570	215	295	289	402	709
170.557	0	817	165	291	186	223	239	756	102	124	572	213	296	289	404	711
170.68	0	814	164	291	185	234	238	753	103	125	572	213	295	288	402	714
170.803	0	820	163	289	182	237	238	744	101	124	568	216	294	289	399	706
170.926	0	817	163	290	182	233	238	744	101	124	569	214	294	289	400	711
171.049	0	816	164	290	180	234	239	745	101	124	569	214	294	289	399	708
171.172	0	813	163	290	182	229	239	752	102	124	572	213	297	289	403	713
171.295	0	817	164	292	187	225	240	758	102	125	573	213	297	287	403	712
171.418	0	817	163	290	183	239	238	745	102	123	567	215	293	289	400	707
171.54	0	815	162	290	183	234	237	744	101	124	568	215	294	288	400	707
171.663	0	813	162	290	182	234	238	745	103	123	569	214	293	288	399	705
171.786	0	817	163	290	180	234	239	747	102	123	570	214	294	289	400	708
171.909	0	816	164	291	178	232	238	748	102	123	572	213	296	288	402	711
172.032	0	814	163	292	182	239	239	746	102	124	569	214	292	288	399	706
172.155	0	811	161	291	184	235	236	742	101	123	566	215	290	287	396	702
172.278	0	816	160	290	183	234	236	742	102	123	567	214	291	288	395	702
172.401	0	810	162	289	183	233	236	741	101	123	567	214	291	287	395	704
172.524	0	813	163	289	181	231	236	745	101	123	568	215	292	287	399	706
172.646	0	807	162	290	182	235	237	745	102	123	570	214	291	286	399	709
172.769	0	814	158	290	186	236	234	738	101	122	564	216	286	286	394	700
172.892	0	808	159	288	186	233	233	737	101	123	563	216	287	285	393	702
173.015	0	809	160	287	184	230	232	735	101	121	563	215	286	286	392	699
173.138	0	804	161	287	183	230	233	739	101	121	566	214	286	285	392	698
173.261	0	810	160	287	185	226	233	743	101	123	567	213	289	285	393	699
173.384	0	802	160	287	187	236	233	736	101	122	562	214	284	286	390	694
173.507	0	806	158	284	186	232	230	734	100	122	562	215	283	285	387	691
173.629	0	801	159	283	186	233	229	733	100	121	561	216	283	285	385	688
173.752	0	800	160	282	185	235	228	729	100	121	562	215	284	285	387	690
173.875	0	793	161	282	186	235	227	724	100	120	564	215	285	284	388	698
173.998	0	799	161	281	189	239	226	721	99	120	561	214	283	284	385	690
174.121	0	810	158	278	189	233	223	717	99	120	558	217	280	283	381	685
174.244	0	812	157	278	187	230	222	718	98	119	558	216	281	283	382	684
174.367	0	803	158	278	187	225	222	723	99	119	557	215	282	284	381	686
174.49	0	803	158	279	190	220	222	729	99	120	559	214	283	285	383	685
174.612	0	796	159	280	190	222	223	730	98	120	563	213	284	284	384	688
174.735	0	798	158	277	187	233	221	717	96	119	557	216	279	284	379	680
174.858	0	790	159	275	185	231	220	717	96	119	555	215	280	284	378	678
174.981	0	794	157	277	184	228	220	718	96	119	555	214	281	284	378	679
175.104	0	791	157	277	190	218	220	727	98	119	557	214	282	285	381	680
175.227	0	796	158	279	189	219	221	730	97	118	561	214	284	284	382	679
175.35	0	785	159	277	188	228	220	723	96	119	556	215	281	284	379	676
175.473	0	787	158	274	185	229	219	717	96	118	554	215	280	283	378	673
175.596	0	784	159	274	183	228	217	718	96	118	553	215	280	283	378	676
175.718	0	788	158	274	189	220	218	725	96	118	555	215	281	283	380	675
175.841	0	775	158	277	190	219	218	727	97	119	557	214	283	283	382	679
175.964	0	783	159	277	189	220	220	729	96	119	558	213	284	282	383	678
176.087	0	781	158	274	186	231	218	717	96	118	552	216	279	282	378	676
176.21	0	785	158	272	185	227	217	715	95	119	551	216	279	282	378	672
176.333	0	776	157	272	187	223	217	719	95	118	550	215	279	282	378	674
176.456	0	779	158	273	189	220	216	725	96	118	552	214	282	283	380	676
176.579	0	776	158	274	187	216	217	729	97	119	556	214	283	283	381	679
176.701	0	779	157	275	189	220	218	730	97	119	556	215	283	282	381	677
176.824	0	770	156	273	186	229	217	715	96	118	550	217	278	281	376	671
176.947	0	771	156	271	185	228	216	716	96	119	549	215	279	283	376	676
177.07	0	770	156	272	191	218	217	725	95	118	550	215	280	282	378	673
177.193	0	770	154	275	188	217	218	727	96	119	553	214	281	282	381	678
177.316	0	763	154	275	186	216	219	731	96	119	556	213	284	283	384	679
177.439	0	766	156	277	188	219	220	734	97	119	557	214	284	282	384	682
177.562	0	769	154	274	186	231	219	721	95	119	553	216	280	282	379	674
177.684	0	767	153	275	188	225	218	723	96	119	552	216	282	283	378	672
177.807	0	761	152	275	187	223	219	723	96	119	552	215	283	283	379	672
177.93	0	763	153	275	188	217	220	730	97	119	555	215	284	283	382	680
178.053	0	765	153	277	186	218	220	734	97	120	559	215	287	284	386	677
178.176	0	766	153	278	186	220	222	737	97	119	561	214	289	284	386	678
178.299	0	757	153	276	185	232	221	724	97	119	556	217	285	283	381	674
178.422	0	759	151	277	184	230	222	722	97	120	555	216	285	284	382	678
178.545	0	762	151	277	181	229	223	723	96	120	556	216	286	284	383	674
178.668	0	761	150	277	188	220	224	733	97	120	557	216	289	284	386	677
178.79	0	754	152	279	185	218	225	737	98	120	561	214	291	285	388	679
178.913	0	757	153	279	184	219	226	740	98	121	564	215	292	285	392	686
179.036	0	760	153	280	187	229	226	732	98	121	561	216	290	285	386	677
179.159	0	759	152	278	183	230	226	726	97	122	559	217	290	286	386	675
179.282	0	751	152	280	181	230	226	728	98	122	560	216	292	286	387	670
179.405	0	755	151	279	186	222	227	735	98	122	562	216	293	287	389	677
179.528	0	759	152	281	183	218	229	740	99	122	566	215	294	286	393	680
179.651	0	759	153	282	183	219	230	744	99	122	568	214	297	285	396	684
179.773	0	751	152	282	184	229	230	737	99	122	565	216	294	285	391	679
179.896	0	753	151	281	182	230	229	731	99	121	564	216	294	286	392	683
180.019	0	756	152	281	180	230	230	733	99	122	566	216	295	286	392	681
180.142	0	756	152	282	186	221	230	741	99	122	568	215	295	286	393	684
180.265	0	749	152	283	184	218	231	745	101	123	570	214	297	286	395	684
180.388	0	751	154	285	183	219	232	748	101	123	573	214	299	286	397	691
180.511	0	754	153	284	181	234	231	736	100	122	568	215	294	286	393	680
180.634	0	753	151	282	185	227	231	738	99	122	569	216	294	286	392	681
180.756	0	745	151	285	179	229	232	735	100	122	568	216	295	286	392	680
180.879	0	749	152	283	186	221	232	744	100	123	570	213	297	286	394	688
181.002	0	752	152	284	183	219	233	748	100	123	574	214	297	286	397	686
181.125	0	751	153	285	182	221	234	751	101	123	577	213	298	285	397	689
181.248	0	744	152	285	181	234	232	738	100	123	570	215	294	286	392	680
181.371	0	745	151	284	181	232	232	735	100	122	569	216	293	286	390	683
181.494	0	750	150	283	180	231	232	735	100	122	570	215	294	285	391	681
181.617	0	748	150	284	182	223	231	741	101	123	572	215	295	285	392	683
181.74	0	740	151	284	182	220	233	747	101	124	575	213	296	285	396	686
181.862	0	744	152	287	182	220	234	750	101	124	576	213	298	285	396	695
181.985	0	746	152	285	181	235	234	739	101	122	572	214	293	285	393	684
182.108	0	744	149	283	180	232	232	736	101	123	570	214	292	285	391	680
182.231	0	737	150	284	180	231	232	736	101	122	571	214	293	284	390	680
182.354	0	741	149	284	182	224	232	740	100	123	572	213	294	285	392	687
182.477	0	744	152	284	185	219	233	747	100	123	575	213	295	286	395	687
182.6	0	742	152	287	181	220	234	751	102	123	578	212	297	285	397	689
182.723	0	735	151	287	183	229	234	744	101	123	574	213	294	284	392	683
182.845	0	738	150	284	181	232	233	736	101	123	571	215	293	285	390	683
182.968	0	740	150	285	178	229	234	738	101	124	573	214	294	284	392	681
183.091	0	738	150	285	181	225	234	742	101	125	574	213	295	285	392	683
183.214	0	737	151	286	184	218	235	748	101	124	576	213	296	285	396	684
183.337	0	738	152	287	181	219	236	752	102	125	578	212	298	284	398	689
183.46	0	739	151	287	183	230	235	745	102	124	576	214	297	284	394	685
183.583	0	738	150	287	179	231	234	738	102	123	573	214	295	285	392	680
183.706	0	737	151	286	177	231	235	740	102	124	575	213	297	285	394	680
183.828	0	736	151	286	177	230	236	742	102	124	576	213	296	285	395	683
183.951	0	739	152	289	183	220	238	751	102	125	578	212	298	285	397	687
184.074	0	740	153	289	180	222	238	755	103	124	580	214	300	284	400	690
184.197	0	738	153	288	178	235	237	744	103	124	575	215	298	285	396	685
184.32	0	743	151	287	178	231	236	741	102	123	575	215	298	285	396	688
184.443	0	742	152	288	177	231	237	745	103	125	577	214	299	284	396	688
184.566	0	742	153	287	179	227	238	748	102	124	578	213	300	284	398	688
184.689	0	741	152	289	182	222	238	753	103	125	579	214	301	284	401	694
184.812	0	742	154	290	178	228	239	751	103	125	580	213	302	284	401	701
184.934	0	743	153	289	179	233	238	745	103	124	577	215	299	285	397	690
185.057	0	744	153	288	178	232	237	743	102	125	578	215	300	284	398	693
185.18	0	742	153	289	176	232	239	744	103	124	578	213	300	285	398	693
185.303	0	743	153	289	180	226	239	749	103	125	578	214	301	285	400	696
185.426	0	745	154	290	181	224	240	754	103	125	581	214	302	285	403	701
185.549	0	745	154	291	178	235	240	746	103	125	579	213	301	284	399	697
185.672	0	744	153	288	178	232	238	743	102	126	576	214	299	285	397	692
185.795	0	749	154	289	178	234	239	742	103	125	577	215	299	284	397	696
185.917	0	747	155	289	177	232	238	744	104	125	578	214	299	284	397	697
186.04	0	748	155	290	180	227	240	749	104	126	580	213	302	284	400	699
186.163	0	747	156	290	181	229	240	751	104	126	579	213	302	285	400	700
186.286	0	746	155	289	181	236	238	741	103	125	573	215	295	285	395	696
186.409	0	749	154	288	180	233	237	740	104	125	574	214	296	283	394	693
186.532	0	748	154	288	180	232	237	739	103	125	573	214	295	284	393	692
186.655	0	747	154	287	179	231	237	738	103	124	574	214	296	283	393	694
186.778	0	754	154	287	185	223	238	749	103	124	576	213	297	283	395	699
186.9	0	751	155	288	181	235	238	739	103	125	572	214	294	282	393	696
187.023	0	749	154	285	184	235	234	733	103	124	570	215	290	282	390	690
187.146	0	743	153	286	183	232	234	732	103	123	569	214	289	282	387	686
187.269	0	752	153	285	183	229	234	732	103	124	569	213	291	281	386	690
187.392	0	749	153	285	188	220	234	742	103	124	571	214	292	282	387	689
187.515	0	749	154	285	188	223	234	743	103	124	573	213	292	282	387	689
187.638	0	740	153	283	185	234	232	730	103	124	567	214	285	281	383	677
187.761	0	743	152	282	184	231	231	727	103	123	565	214	283	281	380	681
187.884	0	746	152	280	184	229	229	726	102	122	565	215	284	280	379	676
188.006	0	744	151	280	185	225	230	730	101	122	566	213	285	280	377	677
188.129	0	737	150	279	188	217	229	735	102	122	567	213	286	280	378	678
188.252	0	744	152	281	188	226	229	731	102	122	566	213	284	279	377	679
188.375	0	742	149	278	184	228	226	721	101	121	561	215	279	279	372	670
188.498	0	742	149	277	185	227	226	720	101	120	562	214	278	278	371	667
188.621	0	734	149	277	187	222	225	723	101	120	561	214	278	279	370	664
188.744	0	740	149	276	189	217	225	729	102	119	563	213	280	279	370	669
188.867	0	739	150	277	187	216	224	732	101	120	565	212	281	278	371	669
188.989	0	737	149	276	188	224	223	725	100	120	561	214	277	276	368	662
189.112	0	729	148	275	185	225	221	716	99	119	557	215	274	277	365	657
189.235	0	735	147	274	183	225	221	716	99	118	555	215	274	276	365	660
189.358	0	733	147	272	190	214	220	725	98	118	557	214	275	276	365	657
189.481	0	731	148	273	188	214	220	727	98	119	559	213	276	277	366	659
189.604	0	730	149	274	188	215	220	728	98	118	560	212	276	278	366	662
189.727	0	731	147	271	185	224	218	715	97	117	556	214	272	276	363	657
189.85	0	730	146	271	187	218	216	718	98	117	556	213	272	276	360	654
189.972	0	728	146	270	190	215	216	721	97	117	555	212	272	277	361	653
190.095	0	729	147	270	189	212	215	723	97	116	557	211	273	278	361	654
190.218	0	732	147	271	187	212	215	725	97	117	559	211	274	278	362	660
190.341	0	730	148	272	189	215	217	727	97	116	559	211	274	277	361	657
190.464	0	729	146	268	186	218	214	716	96	116	554	213	269	275	358	650
190.587	0	729	146	269	190	212	214	721	96	115	554	211	270	277	358	650
190.71	0	732	147	270	189	212	213	722	96	116	555	211	270	277	359	655
190.833	0	730	146	270	188	211	214	724	96	116	558	210	272	277	360	655
190.956	0	730	148	271	187	211	215	729	97	116	560	210	273	277	361	656
191.078	0	729	147	270	188	218	213	718	96	115	555	212	268	276	358	649
191.201	0	732	146	267	188	217	212	715	95	116	552	211	268	276	356	652
191.324	0	730	146	267	190	212	211	719	95	115	552	211	268	277	356	649
191.447	0	730	145	267	189	212	211	720	95	115	554	210	268	277	357	651
191.57	0	729	146	268	186	209	212	724	95	114	556	210	270	277	359	654
191.693	0	733	148	269	188	213	213	725	95	115	557	210	271	277	360	657
191.816	0	732	144	265	184	219	210	711	95	114	551	212	265	275	354	649
191.939	0	731	144	265	186	216	208	713	94	115	550	211	265	275	353	649
192.061	0	731	144	265	190	211	209	716	95	114	549	211	266	276	353	648
192.184	0	735	145	265	188	209	209	719	95	115	551	210	268	276	355	655
192.307	0	734	146	267	187	209	211	723	96	114	555	209	270	277	357	656
192.43	0	733	145	265	191	214	211	720	96	115	553	210	267	276	355	653
192.553	0	732	143	264	184	218	207	707	94	114	547	211	263	276	352	648
192.676	0	735	144	263	191	210	209	715	94	114	546	210	265	276	352	653
192.799	0	734	143	264	190	209	207	715	94	113	547	209	265	276	353	653
192.922	0	734	144	264	187	210	209	719	94	114	551	209	268	277	355	655
193.044	0	735	145	265	188	208	209	721	95	115	553	209	268	278	358	659
193.167	0	738	144	265	188	216	209	714	95	115	549	211	266	276	354	658
193.29	0	736	143	262	188	215	207	710	93	113	546	211	264	276	352	654
193.413	0	737	143	263	190	211	207	715	94	114	545	209	265	277	354	655
193.536	0	737	143	263	186	213	208	713	94	114	547	211	267	277	354	653
193.659	0	740	144	264	188	209	208	720	94	114	550	209	269	278	357	662
193.782	0	740	146	266	188	209	210	724	94	115	554	209	269	277	359	660
193.905	0	739	144	264	189	217	209	714	95	115	548	211	267	277	355	655
194.028	0	738	143	263	187	215	208	711	93	114	546	210	266	278	355	653
194.15	0	742	144	263	192	212	209	715	93	114	546	210	267	278	356	659
194.273	0	742	145	263	189	210	209	718	94	114	547	209	268	279	356	659
194.396	0	742	145	265	188	210	210	722	94	115	551	209	270	278	359	662
194.519	0	741	147	267	188	209	212	724	95	116	555	209	271	278	362	662
194.642	0	744	145	265	189	218	211	716	94	114	547	211	267	279	357	663
194.765	0	745	145	264	188	216	210	714	93	114	547	210	269	278	357	660
194.888	0	743	144	264	192	212	210	717	94	115	547	210	270	279	358	660
195.011	0	744	145	264	189	211	211	719	93	114	549	210	270	280	359	659
195.133	0	747	146	267	188	210	211	724	94	116	552	209	272	280	364	667
195.256	0	747	147	267	188	212	213	727	95	115	555	209	274	278	365	666
195.379	0	746	147	266	189	219	212	715	94	115	548	213	271	278	360	662
195.502	0	747	146	265	191	212	211	719	94	115	546	213	272	279	361	663
195.625	0	749	147	266	191	213	211	720	94	115	547	212	273	279	361	670
195.748	0	747	147	266	190	211	211	723	94	115	548	212	273	279	362	669
195.871	0	748	148	266	188	211	213	726	95	116	553	211	274	280	366	670
195.994	0	747	150	269	189	213	214	729	96	116	553	211	276	280	366	672
196.116	0	751	147	267	190	220	212	717	94	116	546	214	272	279	362	670
196.239	0	750	148	267	193	214	211	720	95	115	547	213	274	280	362	669
196.362	0	750	148	267	191	212	212	720	94	116	548	212	275	280	363	668
196.485	0	748	148	267	190	212	213	724	95	116	550	212	276	281	364	670
196.608	0	752	149	269	187	211	215	727	95	116	552	212	276	281	368	678
196.731	0	750	151	270	189	214	215	730	95	116	555	211	278	281	368	675
196.854	0	750	149	267	186	224	213	714	94	115	548	213	274	279	364	666
196.977	0	726	149	268	192	215	212	721	94	115	547	211	275	282	365	671
197.1	0	699	150	268	192	212	215	722	94	115	547	211	275	283	365	674
197.222	0	639	149	269	190	211	216	726	95	116	551	211	277	283	367	670
197.345	0	636	151	271	188	210	217	730	95	116	555	210	278	284	370	675
197.468	0	647	152	272	190	215	219	731	96	117	556	210	279	283	370	674
197.591	0	671	152	271	186	223	218	718	94	116	550	212	276	282	365	667
197.714	0	686	152	271	192	215	217	725	93	115	552	211	277	283	366	657
197.837	0	691	152	272	190	215	219	726	93	115	554	210	279	283	367	649
197.96	0	693	153	272	190	211	220	728	94	116	555	209	280	283	371	653
198.083	0	689	153	274	187	212	222	733	94	117	559	209	281	282	374	656
198.205	0	687	155	276	187	217	222	736	95	117	561	210	282	280	373	675
198.328	0	690	154	275	192	217	222	730	93	116	556	213	279	279	368	672
198.451	0	703	154	275	192	218	222	730	93	117	557	211	282	281	371	669
198.574	0	708	153	276	190	217	224	731	94	116	558	210	282	281	374	673
198.697	0	709	155	277	188	215	226	735	94	117	562	211	284	281	377	677
198.82	0	733	156	278	186	216	227	738	94	117	565	210	288	281	380	681
198.943	0	751	157	280	191	220	227	737	94	117	563	210	288	281	379	690
199.066	0	751	157	279	185	228	226	723	94	117	560	212	286	282	378	683
199.188	0	750	158	279	190	218	228	734	94	118	563	210	287	282	381	687
199.311	0	752	158	282	190	217	230	735	95	118	564	211	288	282	383	682
199.434	0	767	159	280	188	217	231	738	95	118	566	211	290	282	385	687
199.557	0	771	161	282	188	217	232	741	96	119	570	209	292	281	388	692
199.68	0	769	161	283	190	228	233	735	96	119	567	212	290	280	383	684
199.803	0	776	160	283	190	225	231	732	96	119	565	212	290	281	382	686
199.926	0	777	161	283	192	221	232	736	96	119	566	211	291	281	382	685
200.049	0	783	161	284	191	218	233	736	96	119	567	210	292	282	385	691
200.172	0	779	162	285	189	218	235	741	97	120	571	210	292	282	387	694
200.294	0	782	164	286	189	220	236	743	97	120	573	209	295	282	388	693
200.417	0	776	162	284	188	232	233	729	96	120	566	211	289	282	383	689
200.54	0	778	161	283	186	228	232	729	96	118	567	211	290	282	383	693
200.663	0	779	162	285	193	221	233	738	96	120	568	210	291	281	384	692
200.786	0	780	162	285	191	219	235	738	97	120	570	210	292	282	386	690
200.909	0	779	163	286	188	217	236	742	97	121	573	209	294	282	388	695
201.032	0	783	164	287	188	227	237	739	97	121	573	209	294	281	387	700
201.155	0	785	163	286	188	231	235	731	97	120	569	211	291	281	384	689
201.277	0	786	163	286	189	224	236	735	97	121	569	211	292	282	383	685
201.4	0	788	163	286	188	225	237	735	97	121	570	210	293	282	384	690
201.523	0	793	164	287	190	219	237	740	98	121	573	209	295	281	387	696
201.646	0	794	164	288	188	219	240	746	98	123	578	208	296	281	389	697
201.769	0	798	166	288	189	228	239	739	99	122	575	210	294	280	386	685
201.892	0	798	165	288	189	227	238	736	98	122	571	211	295	282	385	687
202.015	0	802	165	288	191	221	239	741	98	122	573	210	295	281	386	692
202.138	0	801	165	288	191	221	239	743	99	122	575	210	297	282	388	690
202.26	0	804	166	289	189	220	241	747	99	122	578	208	297	281	392	692
202.383	0	804	168	291	188	221	244	747	99	124	580	209	300	281	394	698
202.506	0	807	168	292	188	227	242	741	99	122	576	210	298	280	389	692
202.629	0	809	167	290	191	223	243	744	99	122	577	210	298	281	391	689
202.752	0	806	168	291	190	222	243	746	100	123	577	210	300	281	393	693
202.875	0	804	167	292	190	221	245	748	99	124	580	209	302	281	395	697
202.998	0	815	170	293	186	221	248	750	100	124	582	208	304	282	399	707
203.121	0	815	170	296	189	227	249	751	101	124	583	208	305	281	399	701
203.244	0	815	171	294	187	228	247	745	101	124	581	210	303	282	395	694
203.366	0	813	170	295	190	224	250	749	101	125	582	209	304	281	398	699
203.489	0	824	170	295	189	226	250	749	102	125	583	209	306	282	400	707
203.612	0	823	172	297	188	224	251	752	102	126	585	209	307	283	403	708
203.735	0	824	174	299	188	226	254	755	102	126	589	209	309	281	406	708
203.858	0	820	173	298	182	237	252	744	101	125	583	210	306	282	401	703
203.981	0	830	173	297	184	235	253	743	101	126	585	210	307	281	401	707
204.104	0	831	173	298	187	232	254	748	103	127	586	209	306	281	402	703
204.227	0	831	173	299	185	231	255	749	103	127	587	209	308	282	405	694
204.349	0	830	174	301	189	229	258	754	104	128	589	209	310	281	408	704
204.472	0	837	175	300	185	239	257	744	104	127	585	210	309	282	404	703
204.595	0	838	173	299	184	238	256	742	103	127	586	210	308	282	403	701
204.718	0	833	174	299	185	237	258	744	104	127	586	210	309	282	404	700
204.841	0	836	175	301	186	233	258	749	104	129	586	209	309	283	407	702
204.964	0	845	176	302	190	229	260	754	104	129	589	209	311	282	409	713
205.087	0	842	176	302	189	238	260	748	104	128	587	209	309	281	406	708
205.21	0	840	175	301	185	241	258	742	104	128	583	211	306	281	403	697
205.332	0	843	174	300	185	239	259	742	104	128	585	210	309	281	405	707
205.455	0	851	174	301	184	240	259	743	104	128	585	209	308	283	405	709
205.578	0	851	176	302	186	234	260	748	105	128	588	209	309	282	408	712
205.701	1	847	177	303	189	238	261	749	104	129	587	209	309	281	407	709
205.824	0	849	176	302	188	241	259	741	104	127	581	210	305	283	404	704
205.947	0	858	176	302	187	240	259	742	104	128	583	210	307	282	405	707
206.07	0	857	176	301	191	236	259	746	105	128	585	209	307	282	405	706
206.193	0	852	176	302	192	230	260	750	105	128	586	209	308	281	407	708
206.316	0	855	178	303	193	233	262	752	104	129	587	209	310	282	408	714
206.438	0	865	177	302	188	243	260	740	104	129	581	209	305	283	404	706
206.561	0	863	176	302	187	240	259	740	105	128	584	209	305	282	404	706
206.684	0	858	176	302	187	240	260	740	105	128	584	210	305	281	403	706
206.807	0	861	177	302	190	235	260	745	104	128	585	209	306	281	406	710
206.93	0	870	177	304	193	232	261	750	106	129	586	208	307	283	408	715
207.053	0	868	178	304	188	244	261	741	106	128	584	209	305	282	405	708
207.176	0	864	178	302	188	243	259	738	105	129	583	210	304	283	404	702
207.299	0	864	177	302	189	241	261	739	106	129	583	208	305	283	405	706
207.421	0	874	178	302	187	239	260	739	105	129	584	210	306	282	406	712
207.544	0	872	178	302	194	231	261	750	106	129	587	209	306	283	408	714
207.667	0	867	179	304	192	240	262	745	106	129	586	209	306	282	407	712
207.79	0	869	178	301	190	241	259	737	105	128	583	209	304	283	405	705
207.913	0	878	178	301	189	242	260	738	105	129	585	209	305	282	405	710
208.036	0	877	178	302	192	237	259	743	106	128	586	209	307	283	405	712
208.159	0	871	180	303	194	231	261	748	106	129	588	208	307	282	407	716
208.282	0	873	180	304	195	234	261	749	105	128	588	208	309	281	408	712
208.404	0	882	179	303	189	243	261	739	106	128	584	211	305	282	405	712
208.527	0	881	179	302	189	241	260	740	106	128	586	209	306	281	406	714
208.65	0	878	179	302	188	240	261	741	105	129	587	209	306	282	405	714
208.773	0	878	181	303	191	236	261	744	107	129	588	209	307	282	407	713
208.896	0	889	181	306	191	238	263	745	107	130	590	208	308	282	409	721
209.019	0	885	180	304	190	244	261	740	106	129	585	209	304	282	406	712
209.142	0	881	180	303	189	242	261	741	106	129	587	210	306	282	407	717
209.265	0	882	180	302	189	241	261	739	106	129	586	209	306	281	406	710
209.388	0	893	180	304	187	240	261	740	107	129	588	208	306	282	407	716
209.51	0	886	181	304	195	233	262	750	107	129	590	208	308	282	409	722
209.633	0	883	181	303	191	245	262	739	107	129	586	208	304	283	406	717
209.756	0	885	180	302	191	241	260	739	106	129	585	210	303	281	405	709
209.879	0	894	180	302	190	242	260	737	106	129	585	209	304	281	405	712
210.002	0	889	181	303	189	241	260	738	107	129	587	208	304	282	405	718
210.125	0	888	181	304	196	233	261	748	107	129	589	207	305	281	406	721
210.248	0	888	182	302	191	244	259	737	107	129	585	208	302	281	404	710
210.371	0	898	183	300	191	242	259	736	106	129	583	210	301	281	402	712
210.493	0	892	181	302	191	242	259	736	106	128	584	209	300	280	402	712
210.616	0	890	180	300	194	236	258	740	107	128	584	208	301	281	404	714
210.739	0	892	181	302	192	236	259	742	106	128	586	207	302	282	404	714
210.862	0	901	181	302	195	240	259	741	107	128	585	208	301	280	403	716
210.985	0	896	183	297	193	243	256	734	106	128	582	209	298	281	400	710
211.108	0	895	180	300	192	243	256	735	106	127	583	208	298	280	400	710
211.231	0	895	180	301	191	240	255	735	106	127	582	209	298	281	400	707
211.354	0	904	179	300	195	235	256	738	106	127	582	208	299	280	401	715
211.476	0	897	180	301	193	237	257	741	107	127	584	208	300	280	402	714
211.599	0	894	182	297	193	242	254	734	106	127	580	209	295	280	398	712
211.722	0	897	183	296	193	241	254	733	105	127	580	209	296	281	398	706
211.845	0	905	180	296	193	240	253	733	105	125	579	208	296	280	398	710
211.968	0	898	180	297	199	231	254	742	105	127	581	207	297	280	399	712
212.091	0	897	180	299	197	233	255	744	106	126	584	207	299	280	401	716
212.214	0	896	181	298	193	242	252	733	104	126	578	209	295	281	398	705
212.337	0	906	181	295	194	239	251	732	104	125	578	209	294	281	398	711
212.46	0	899	181	294	197	236	251	735	105	125	579	209	295	280	397	708
212.582	0	898	181	295	199	230	251	742	104	125	580	208	296	280	399	715
212.705	0	900	182	296	198	229	252	743	104	125	581	207	297	280	401	711
212.828	0	906	182	295	193	242	251	733	104	125	578	208	296	280	399	713
212.951	0	900	182	293	193	241	250	732	104	125	578	209	293	281	398	707
213.074	0	898	181	294	197	236	249	736	103	124	578	208	294	281	399	708
213.197	0	900	180	295	197	233	249	736	104	125	578	208	294	281	399	706
213.32	0	909	181	295	199	230	250	741	104	125	580	207	296	281	402	712
213.443	0	901	182	295	197	237	250	740	104	125	579	208	296	280	401	712
213.565	0	900	180	293	195	240	248	732	103	123	575	209	291	281	397	705
213.688	0	900	182	293	197	236	248	734	102	124	575	208	292	281	398	700
213.811	0	909	180	293	201	230	247	739	103	124	576	208	292	281	398	706
213.934	0	901	182	293	199	229	248	742	102	124	579	207	295	282	401	707
214.057	0	900	182	294	200	232	249	743	103	125	580	207	295	281	402	706
214.18	0	900	181	292	197	240	245	730	102	122	573	209	290	281	398	703
214.303	0	909	180	291	195	238	244	729	102	123	574	209	290	281	397	705
214.426	0	907	180	291	195	237	244	732	101	123	575	208	290	282	398	707
214.548	0	901	179	289	201	230	244	739	101	122	576	207	291	282	399	710
214.671	0	903	180	291	200	229	245	741	102	123	578	207	293	281	401	707
214.794	0	909	179	292	196	240	244	731	101	121	572	208	288	282	398	705
214.917	0	902	180	289	197	238	242	729	100	122	572	208	288	281	395	702
215.04	0	900	179	288	198	234	242	733	100	121	572	208	288	281	396	704
215.163	0	902	178	288	198	231	242	733	100	121	573	206	289	282	397	703
215.286	0	911	179	289	201	228	242	739	100	121	575	206	290	282	398	706
215.409	0	902	180	290	202	231	242	740	101	121	573	207	288	281	397	702
215.532	0	900	176	288	197	237	240	728	100	120	570	207	286	283	394	704
215.654	0	901	178	287	199	234	239	732	100	120	570	207	286	281	394	696
215.777	0	909	176	287	197	232	239	733	100	120	570	207	287	282	394	700
215.9	0	901	177	288	200	227	240	739	99	120	573	205	289	282	396	702
216.023	0	898	177	289	200	228	240	741	99	120	575	206	289	282	397	703
216.146	0	899	178	288	196	238	238	728	99	119	568	208	285	282	393	695
216.269	0	906	176	286	195	237	239	728	98	119	569	207	285	281	394	695
216.392	0	899	176	286	198	230	238	734	99	119	570	206	285	283	393	698
216.515	0	897	177	287	200	227	239	739	99	119	572	206	287	282	396	702
216.637	0	898	176	287	197	226	239	742	99	120	574	205	289	282	396	697
216.76	0	903	176	287	197	234	240	737	99	119	570	206	287	282	394	698
216.883	0	896	175	286	195	236	237	729	98	119	569	207	284	283	393	695
217.006	0	894	176	286	200	228	238	738	98	120	570	207	286	282	393	695
217.129	0	894	175	285	199	226	238	738	98	118	571	206	287	282	394	692
217.252	0	902	175	286	198	226	240	739	98	119	573	205	290	283	396	701
217.375	0	895	177	287	198	227	240	744	99	120	575	205	290	282	397	699
217.498	0	891	176	287	194	237	239	732	99	120	570	207	287	283	394	694
217.62	0	892	175	286	195	231	240	736	99	120	571	207	288	282	395	689
217.743	0	901	175	288	199	228	240	739	98	119	571	207	289	282	395	694
217.866	0	894	176	288	198	227	241	742	99	119	574	206	290	283	396	695
217.989	0	893	177	289	196	226	242	745	99	120	578	205	292	283	399	698
218.112	0	892	177	290	196	235	241	739	99	120	573	206	290	282	396	689
218.235	0	899	176	288	192	237	242	733	98	120	570	208	289	284	396	694
218.358	0	892	176	288	195	232	241	739	99	120	573	207	290	282	397	697
218.481	0	892	176	288	198	228	243	744	100	120	575	206	292	283	398	702
218.604	0	891	175	291	194	227	245	746	100	121	578	204	294	283	400	698
218.726	0	900	177	291	194	235	246	742	100	122	575	205	293	283	400	698
218.849	0	892	175	288	193	238	243	735	99	120	571	208	290	283	396	697
218.972	0	891	175	290	191	238	244	735	100	120	573	206	291	283	398	702
219.095	0	892	176	289	194	233	245	739	99	121	573	207	293	283	398	694
219.218	0	900	174	292	195	228	246	745	100	121	575	206	295	284	401	700
219.341	0	892	176	294	196	229	246	747	100	122	578	206	295	283	401	705
219.464	0	891	176	289	192	242	245	737	99	122	572	207	292	284	398	698
219.587	0	891	176	289	192	238	245	734	99	121	571	207	293	283	399	693
219.709	0	899	176	290	191	238	246	736	99	122	571	207	293	284	399	693
219.832	0	892	174	291	196	230	247	745	99	121	575	206	294	284	400	700
219.955	0	892	174	295	195	229	248	748	100	123	578	205	296	283	403	701
220.078	0	890	175	296	194	236	249	743	100	123	576	205	295	284	402	694
220.201	0	898	175	290	192	240	247	734	99	122	571	207	293	284	400	694
220.324	0	892	174	292	194	235	247	740	100	122	572	207	295	284	402	698
220.447	0	891	174	294	194	233	248	741	100	123	574	207	296	284	403	700
220.57	0	890	174	296	192	233	249	742	100	123	576	206	297	284	405	696
220.692	0	900	176	296	194	231	251	749	101	123	578	205	300	284	406	701
220.815	0	891	174	295	194	238	249	743	101	122	575	208	296	284	403	698
220.938	0	891	175	292	191	239	248	738	99	123	574	208	296	285	403	698
221.061	0	891	174	295	194	236	250	742	100	123	574	207	297	284	405	696
221.184	0	900	174	295	192	234	251	742	100	123	575	207	299	284	407	697
221.307	0	892	175	296	193	231	251	750	102	123	579	206	301	285	409	708
221.43	0	891	176	299	195	234	251	751	101	123	579	206	301	283	408	705
221.553	0	891	176	295	191	241	250	739	100	123	574	208	297	285	406	696
221.676	0	901	175	296	189	239	251	741	100	123	575	207	300	285	407	698
221.798	0	894	175	297	189	240	251	741	101	123	577	207	300	284	408	705
221.921	0	895	176	298	195	232	253	750	101	123	580	207	301	284	410	709
222.044	0	896	177	299	193	233	254	751	101	123	581	206	303	284	413	704
222.167	0	903	176	299	189	242	252	741	101	124	576	208	300	285	410	703
222.29	0	895	177	296	189	242	252	741	101	123	578	208	301	284	411	707
222.413	0	895	176	298	188	241	253	742	102	123	579	207	301	284	411	707
222.536	0	898	176	298	191	235	252	747	101	124	580	207	303	284	412	705
222.659	0	915	178	301	190	236	255	748	102	125	583	206	304	285	414	708
222.781	0	904	178	301	192	240	254	749	102	123	581	205	302	285	413	710
222.904	0	906	177	297	191	243	251	742	102	122	578	208	299	285	410	705
223.027	0	905	177	297	189	241	252	742	103	123	578	208	300	284	411	700
223.15	0	911	177	299	187	242	252	741	101	123	579	206	301	285	411	707
223.273	0	904	177	299	191	236	252	747	101	124	582	206	301	285	412	710
223.396	0	902	178	300	191	238	252	749	101	124	582	206	302	284	412	711
223.519	0	902	176	295	191	244	251	740	101	122	575	207	297	284	409	699
223.642	0	910	177	296	191	240	250	739	101	122	577	206	297	285	407	703
223.764	0	901	178	296	189	239	250	740	100	122	578	207	297	284	406	704
223.887	0	902	175	298	188	238	251	742	100	122	579	205	298	284	407	702
224.01	0	876	176	298	191	235	251	746	100	122	580	205	298	282	408	683
224.133	0	855	175	297	191	241	251	740	101	123	575	206	292	282	405	668
224.256	0	884	175	297	190	238	250	739	100	122	577	208	290	281	404	699
224.379	0	899	176	295	191	239	249	739	100	122	577	207	292	281	401	703
224.502	0	909	175	296	190	237	248	738	99	122	576	206	294	282	401	685
224.625	0	844	175	297	188	236	250	740	99	122	577	206	295	281	403	698
224.748	0	716	179	297	189	240	250	741	100	122	577	206	291	278	404	677
224.87	0	739	182	292	189	237	248	738	100	120	576	208	287	278	402	677
224.993	0	828	180	293	190	235	249	738	99	121	576	207	287	276	400	691
225.116	0	883	179	293	192	231	248	743	100	121	576	208	290	278	400	706
225.239	0	895	179	297	196	228	248	749	99	120	578	207	292	278	401	714
225.362	0	881	180	295	195	234	247	744	100	120	577	207	291	279	401	690
225.485	0	829	179	294	192	237	245	738	98	120	574	208	290	278	398	676
225.608	0	773	179	293	191	235	246	738	99	120	574	208	291	278	400	678
225.731	0	736	182	294	193	231	246	744	98	121	576	207	289	277	399	678
225.853	0	760	183	293	195	228	247	750	99	120	579	205	292	277	400	694
225.976	0	782	182	293	190	239	247	740	99	120	576	206	290	277	398	690
226.099	0	795	181	293	191	236	245	738	98	120	574	208	289	277	397	677
226.222	0	813	181	292	190	236	246	739	99	120	576	207	290	277	397	678
226.345	0	829	181	292	197	227	246	748	99	119	576	206	293	278	397	681
226.468	0	824	181	294	193	231	247	745	98	120	578	205	295	277	398	680
226.591	0	824	178	293	194	240	245	738	98	119	573	207	291	278	395	669
226.714	0	825	179	291	194	238	243	736	97	119	571	207	290	278	393	673
226.836	0	828	178	291	192	238	243	736	97	119	572	206	291	279	394	666
226.959	0	828	180	292	195	230	243	741	97	119	573	206	292	279	394	669
227.082	0	839	180	292	197	227	244	746	98	119	575	205	294	279	396	674
227.205	0	841	178	293	193	240	242	736	97	118	571	206	291	279	394	665
227.328	0	837	177	290	194	237	241	734	97	118	570	206	291	279	393	659
227.451	0	832	178	290	194	237	241	734	98	119	569	206	291	279	393	653
227.574	0	835	178	290	191	234	240	736	96	119	571	206	292	279	395	660
227.697	0	838	178	291	198	228	241	746	97	119	574	205	294	278	397	660
227.82	0	834	177	289	194	238	240	733	97	118	568	208	290	279	393	651
227.942	0	839	177	288	194	236	239	732	96	118	568	207	291	279	393	651
228.065	0	848	176	288	193	236	239	732	95	118	567	206	291	279	394	656
228.188	0	852	177	289	199	226	240	743	96	118	571	205	293	280	395	656
228.311	0	848	177	290	198	226	240	745	97	118	573	205	294	279	396	656
228.434	0	852	175	290	194	238	239	733	96	118	567	208	291	278	394	648
228.557	0	860	175	288	193	237	237	731	96	118	567	207	291	280	394	650
228.68	0	862	176	288	196	232	237	737	95	117	569	206	292	280	395	648
228.803	0	859	175	288	194	229	239	739	96	119	572	205	294	281	397	648
228.925	0	861	177	289	198	227	239	744	96	118	573	205	296	279	397	651
229.048	0	861	175	288	194	238	239	732	96	118	568	207	291	280	395	650
229.171	0	861	174	287	194	235	238	733	96	117	568	206	293	280	395	644
229.294	0	857	175	288	196	231	238	737	96	117	569	207	293	280	396	645
229.417	0	856	175	289	194	231	239	738	96	119	571	205	295	280	397	648
229.54	0	857	175	290	196	225	240	745	97	119	574	204	297	281	399	652
229.663	0	857	175	289	196	235	239	738	96	118	572	206	295	281	398	644
229.786	0	852	173	288	193	235	238	732	95	118	570	207	295	281	398	643
229.908	0	851	174	287	196	231	238	737	95	118	571	207	295	281	397	643
230.031	0	853	173	287	194	230	240	738	97	119	573	207	296	281	399	647
230.154	0	848	174	291	196	226	241	745	97	119	577	206	299	281	401	648
230.277	0	845	173	291	194	234	241	741	98	119	575	206	298	281	399	645
230.4	0	845	173	288	193	235	240	734	97	118	572	208	297	282	399	639
230.523	0	845	173	289	190	237	241	735	96	119	573	206	298	282	400	644
230.646	0	843	170	293	198	228	242	743	97	119	577	206	299	282	401	639
230.769	0	840	171	294	195	225	243	747	97	120	579	205	301	281	403	640
230.892	0	838	171	293	194	235	244	742	98	120	578	207	299	280	402	641
231.014	0	841	172	289	192	237	241	734	97	119	575	207	298	281	401	640
231.137	0	836	169	292	191	236	243	736	98	120	577	207	299	282	401	638
231.26	0	840	169	292	192	231	243	741	97	120	578	205	300	281	403	639
231.383	0	835	170	293	195	227	244	747	99	121	581	205	303	282	404	648
231.506	0	835	170	295	192	234	245	744	99	121	580	205	303	280	404	648
231.629	11	833	169	292	192	240	242	735	98	120	576	208	298	282	401	641
231.752	0	836	167	292	191	237	244	734	98	120	577	208	300	281	401	638
231.875	0	827	168	293	193	231	244	740	98	121	576	207	300	282	401	638
231.997	0	830	168	294	195	226	244	745	98	121	581	206	303	281	404	643
232.12	0	827	169	295	194	228	247	748	99	121	584	205	304	280	406	644
232.243	0	829	167	295	190	241	246	738	100	121	579	207	301	281	403	636
232.366	0	821	164	294	190	238	244	734	98	121	576	207	300	281	402	639
232.489	0	824	167	293	189	238	245	737	100	121	579	206	302	281	402	642
232.612	0	820	167	294	191	232	245	741	99	122	581	205	303	281	404	642
232.735	0	826	167	295	194	228	247	747	100	122	583	205	305	282	406	642
232.858	0	815	168	296	190	234	248	745	100	121	583	205	305	280	407	646
232.98	0	819	166	294	190	240	247	738	99	120	579	207	300	281	403	643
233.103	0	815	166	294	192	234	247	742	100	122	579	207	302	282	405	640
233.226	0	818	166	294	191	232	247	743	100	121	581	206	304	281	405	641
233.349	0	810	166	295	192	229	249	750	100	121	583	205	306	281	407	645
233.472	0	814	167	297	192	229	249	752	100	123	586	205	307	281	409	649
233.595	0	809	167	297	190	237	250	748	101	122	585	206	305	280	408	646
233.718	0	813	165	296	187	239	248	742	100	122	582	206	303	282	405	639
233.841	0	805	165	296	187	238	249	742	101	122	583	206	304	280	407	645
233.964	0	808	165	296	190	233	250	748	100	122	585	205	306	282	408	648
234.086	0	806	167	297	191	230	250	754	101	123	588	205	307	282	409	658
234.209	0	812	167	298	190	231	252	755	101	123	591	204	310	282	411	659
234.332	0	804	167	298	186	240	252	745	101	122	585	206	307	282	410	652
234.455	0	807	165	297	186	239	251	744	102	123	586	206	306	282	410	652
234.578	0	802	166	299	189	235	252	750	102	123	589	205	307	282	410	658
234.701	0	809	166	299	190	229	253	755	102	123	590	205	309	282	412	660
234.824	0	808	168	300	190	228	255	756	103	125	591	204	310	282	414	666
234.947	0	807	169	302	187	237	256	754	103	125	592	205	311	281	415	666
235.069	0	803	166	300	183	242	255	749	102	123	590	205	308	283	412	661
235.192	0	808	167	301	184	240	255	749	102	124	592	206	309	282	413	665
235.315	0	808	168	302	182	239	256	749	103	124	591	205	311	283	415	670
235.438	0	807	168	302	185	236	257	755	103	125	593	205	311	282	416	673
235.561	0	805	169	304	189	233	259	760	103	125	597	204	313	281	417	680
235.684	0	812	169	303	184	243	257	750	103	125	591	204	310	283	416	671
235.807	0	811	167	302	183	242	258	750	102	125	592	205	311	283	415	676
235.93	0	812	168	303	183	243	259	750	104	125	593	205	312	283	416	680
236.052	0	816	168	303	182	242	258	752	104	125	595	204	313	283	417	686
236.175	0	816	168	304	184	238	260	757	104	126	597	203	314	281	419	688
236.298	0	811	168	304	185	247	260	749	105	126	590	205	311	284	417	687
236.421	0	815	166	304	184	243	259	749	104	126	591	205	310	283	415	684
236.544	0	813	167	303	184	243	259	749	104	125	592	203	311	283	416	685
236.667	0	819	167	303	187	239	258	753	104	125	594	205	311	282	416	689
236.79	0	815	168	305	186	237	260	755	105	126	595	204	313	283	418	694
236.913	0	817	169	304	186	247	261	749	104	125	592	205	311	282	417	696
237.036	0	813	166	302	185	245	258	746	104	125	590	205	308	283	415	685
237.158	0	820	166	302	184	244	258	746	104	125	590	205	308	283	415	683
237.281	0	814	166	302	185	242	258	745	103	125	590	205	309	282	415	685
237.404	0	818	167	303	183	242	259	748	104	126	592	204	311	282	417	686
237.527	0	816	168	303	189	241	260	751	105	126	592	204	310	282	416	690
237.65	0	821	166	301	188	244	257	744	104	126	587	205	306	283	415	683
237.773	0	816	165	301	187	244	258	743	104	125	587	205	306	283	414	687
237.896	0	821	167	300	187	243	258	743	103	124	588	206	307	282	415	689
238.019	0	823	166	302	186	241	258	745	105	126	591	205	307	282	415	688
238.141	0	824	169	303	189	239	259	751	104	124	592	204	308	282	417	691
238.264	0	820	168	301	189	245	258	742	103	125	585	204	305	283	414	688
238.387	0	825	166	301	188	242	256	743	103	125	587	205	306	282	414	692
238.51	0	825	167	300	187	242	257	744	104	124	588	205	305	281	414	691
238.633	0	829	166	301	189	238	257	748	104	125	589	205	307	282	414	695
238.756	0	825	169	302	189	237	258	749	104	126	590	204	309	282	416	698
238.879	0	829	168	302	188	245	257	744	104	125	587	205	305	282	414	699
239.002	0	831	167	300	189	242	256	743	103	125	586	206	306	282	413	695
239.124	0	832	167	301	188	243	256	743	103	125	587	206	305	283	413	696
239.247	0	828	168	301	187	240	256	743	104	126	586	205	306	282	414	698
239.37	0	833	169	302	194	232	258	752	104	125	588	204	307	282	415	706
239.493	0	835	169	301	192	241	257	747	104	124	586	204	305	283	414	698
239.616	0	836	168	299	190	242	255	742	103	124	584	205	304	283	412	694
239.739	0	832	168	300	188	241	255	741	103	125	584	206	304	281	412	692
239.862	0	835	169	299	188	242	255	741	103	124	585	206	305	282	412	699
239.985	0	839	169	301	194	233	256	751	104	124	587	205	306	281	414	698
240.108	0	839	169	300	190	245	255	741	103	124	583	205	302	282	412	691
240.23	0	835	168	298	191	242	252	738	103	123	580	206	301	283	410	688
240.353	0	836	168	297	190	241	252	737	102	124	581	206	300	281	410	693
240.476	0	841	168	297	189	240	252	740	103	123	582	206	301	281	410	690
240.599	0	839	168	298	192	234	252	744	103	123	585	206	303	281	411	691
240.722	0	834	170	296	191	245	252	737	102	124	580	206	299	281	408	687
240.845	0	836	166	296	193	243	248	734	101	122	575	207	295	282	405	685
240.968	0	844	167	294	193	239	247	734	101	121	577	205	296	281	404	683
241.091	0	839	167	292	191	238	246	734	101	122	578	206	295	281	403	682
241.213	0	841	167	293	194	232	247	739	102	122	580	205	296	281	404	681
241.336	0	841	168	294	195	235	247	739	102	121	578	205	296	281	404	683
241.459	0	842	165	293	196	240	243	731	100	121	574	206	290	281	400	675
241.582	0	838	165	291	194	238	242	729	100	119	573	206	289	280	397	673
241.705	0	838	165	289	194	235	241	729	100	120	573	206	289	280	396	674
241.828	0	840	165	288	199	225	240	738	100	120	574	204	290	280	397	680
241.951	0	841	166	290	198	226	241	741	100	120	577	203	291	280	397	680
242.074	0	836	165	288	198	234	239	734	100	119	572	205	287	279	395	674
242.196	0	834	166	285	195	236	236	726	98	118	570	206	285	279	392	671
242.319	0	836	166	283	195	235	235	727	98	117	569	204	284	279	390	672
242.442	0	837	165	283	200	225	235	735	98	117	571	205	285	278	390	672
242.565	0	831	164	285	198	223	234	738	97	117	573	203	287	278	391	676
242.688	0	830	163	285	198	225	235	738	98	117	575	203	288	278	392	677
242.811	0	831	164	282	195	235	232	725	97	116	567	204	283	278	388	675
242.934	0	831	164	280	195	232	229	725	96	115	568	206	282	277	385	671
243.057	0	825	164	279	197	227	229	728	96	114	568	203	282	278	385	669
243.18	0	823	161	281	198	221	229	733	96	115	568	203	283	278	385	672
243.302	0	825	162	280	197	221	230	735	96	116	571	202	285	278	386	675
243.425	0	826	162	282	197	222	230	738	97	115	573	202	285	278	385	673
243.548	0	817	164	277	195	233	227	724	95	114	566	204	280	278	381	667
243.671	0	817	162	277	197	227	226	727	94	114	566	204	279	276	379	665
243.794	0	819	162	276	197	225	227	728	94	114	565	203	279	278	378	667
243.917	0	819	161	278	197	219	226	733	95	114	569	202	281	277	379	669
244.04	0	813	160	278	195	220	227	736	94	114	572	201	283	277	381	668
244.163	0	812	161	279	194	220	228	737	95	114	573	200	284	276	382	668
244.285	0	813	161	277	193	232	226	724	95	113	568	203	279	276	377	665
244.408	0	815	161	275	196	224	226	728	94	113	566	203	279	276	376	662
244.531	0	807	161	276	197	221	225	732	93	113	567	202	280	277	376	660
244.654	0	806	158	279	196	219	226	733	94	113	569	201	282	277	376	663
244.777	0	812	158	279	193	218	227	736	94	114	571	201	283	276	378	667
244.9	0	810	159	279	193	219	229	739	95	114	575	200	285	276	379	667
245.023	0	803	161	279	195	226	227	732	94	113	571	204	283	276	377	658
245.146	0	802	159	278	194	226	226	730	93	113	568	203	282	276	377	661
245.268	0	809	158	279	197	222	227	734	94	113	569	202	283	276	376	663
245.391	0	807	158	279	195	219	228	737	94	114	572	202	284	276	377	662
245.514	0	800	158	280	192	219	229	739	95	115	576	200	286	276	380	662
245.637	0	800	160	282	191	219	232	741	95	115	578	201	288	275	382	665
[truncated: 689 more rows]

## Sheet: D850
	SNR :	46	42	43	48	41	43	46	44	44	44	40	40	51	39	50
Time	Marker	ch1	ch2	ch3	ch4	ch5	ch6	ch7	ch8	ch9	ch10	ch11	ch12	ch13	ch14	ch15
0.24576	0	540	146	158	150	161	173	527	71	76	456	168	187	163	278	535
0.36864	0	540	146	158	150	161	173	527	71	76	456	168	187	163	278	535
0.49152	0	547	146	151	161	142	169	556	71	76	470	172	190	170	283	539
0.6144	0	557	147	147	173	142	165	567	70	76	479	175	192	175	287	542
0.73728	0	566	149	147	178	142	164	575	70	74	482	177	197	178	292	541
0.86016	0	570	150	148	179	150	162	576	71	74	484	179	199	180	296	548
0.98304	0	571	149	143	182	144	157	568	69	72	476	179	196	178	292	540
1.10592	0	560	148	143	182	145	157	571	70	72	478	179	196	180	296	535
1.2288	0	534	149	144	182	144	156	574	70	72	482	179	198	180	297	528
1.35168	0	516	151	142	183	144	158	582	70	73	487	180	198	182	299	534
1.47456	0	510	151	147	181	149	160	584	71	73	491	180	199	184	300	528
1.59744	0	509	148	139	183	146	156	574	70	74	484	178	193	182	294	518
1.72032	0	495	149	139	182	145	157	578	69	74	485	180	193	183	296	518
1.8432	0	501	149	142	183	145	158	580	71	75	487	180	194	185	296	526
1.96608	0	515	150	141	183	144	158	587	71	74	493	180	198	188	298	527
2.08896	0	534	150	146	182	149	160	589	72	75	494	181	200	188	299	535
2.21184	0	543	148	138	190	142	155	582	72	75	484	180	195	186	295	523
2.33472	0	543	148	137	183	145	157	578	71	74	483	181	197	186	297	526
2.4576	0	548	148	139	184	145	156	578	71	75	486	180	199	188	298	530
2.58048	0	551	148	140	183	145	158	585	71	74	495	179	201	189	300	533
2.70336	0	567	150	146	182	154	161	581	71	74	496	180	202	189	302	528
2.82624	0	574	147	140	189	142	159	577	71	75	484	179	197	185	297	525
2.94912	0	586	148	138	186	144	158	571	71	74	486	179	198	185	299	527
3.072	0	594	146	139	182	146	158	570	72	75	487	180	200	185	300	524
3.19488	0	593	147	139	184	148	158	572	71	74	491	181	202	186	302	518
3.31776	0	591	148	142	183	149	162	574	71	74	495	181	203	186	304	524
3.44064	0	572	145	140	185	146	159	572	72	74	482	181	196	183	299	507
3.56352	0	569	147	136	182	147	157	569	71	75	479	181	195	181	298	510
3.6864	0	548	145	139	180	150	157	567	72	75	475	183	194	179	298	515
3.80928	0	540	152	138	187	155	158	556	74	75	468	188	194	175	299	515
3.93216	0	547	162	139	195	152	162	541	74	74	464	187	193	170	296	517
4.05504	0	546	159	138	192	160	159	523	72	73	450	186	190	165	289	517
4.17792	0	540	159	134	194	158	158	499	71	71	438	192	188	162	287	504
4.3008	0	538	163	136	196	161	157	477	70	71	425	200	187	160	283	506
4.42368	0	554	164	131	199	165	154	460	70	70	411	204	190	159	281	500
4.54656	0	568	168	135	200	172	155	453	69	69	397	208	192	161	281	502
4.66944	0	572	164	133	200	173	152	440	69	70	375	213	190	161	274	497
4.79232	0	588	162	127	198	170	151	430	67	67	359	217	191	162	270	503
4.9152	0	604	160	130	197	173	152	423	66	67	351	219	192	162	266	518
5.03808	0	616	161	129	197	171	154	416	65	67	343	224	195	162	264	523
5.16096	0	618	161	129	194	175	156	412	65	66	343	220	197	162	266	518
5.28384	0	613	157	127	194	172	154	409	64	65	341	214	193	160	259	513
5.40672	0	613	156	127	190	169	154	408	64	65	341	212	194	158	262	513
5.5296	0	624	156	127	189	168	153	407	63	64	343	207	194	157	262	511
5.65248	0	616	156	127	187	170	154	408	62	64	346	206	196	158	263	514
5.77536	0	603	156	129	187	175	154	410	61	64	348	206	197	159	264	517
5.89824	0	570	151	125	185	171	152	399	61	62	341	206	193	155	260	502
6.02112	0	517	153	121	185	164	150	398	60	63	339	200	194	154	260	494
6.144	0	528	152	124	183	165	152	402	59	63	342	195	194	154	260	493
6.26688	0	569	152	124	184	167	151	406	59	63	344	196	197	156	263	506
6.38976	0	587	151	124	184	171	151	403	59	63	343	195	194	155	261	497
6.51264	0	601	146	119	180	161	148	396	59	63	338	192	191	152	258	486
6.63552	0	584	146	124	180	158	149	404	57	63	343	187	192	153	261	489
6.7584	0	576	147	122	181	156	148	412	57	64	350	181	193	151	261	489
6.88128	0	574	148	122	181	156	149	420	59	64	355	180	195	154	264	490
7.00416	0	577	145	123	177	158	149	414	58	64	354	176	191	148	260	480
7.12704	0	571	141	119	176	149	146	404	57	64	349	174	187	147	258	476
7.24992	0	568	141	118	173	148	144	405	56	63	348	174	187	148	258	477
7.3728	0	565	141	118	175	144	145	409	55	62	349	174	189	150	260	478
7.49568	0	573	143	118	174	148	144	417	57	63	356	175	189	151	260	477
7.61856	0	565	138	117	172	143	142	405	56	61	351	170	184	148	254	464
7.74144	0	563	138	115	170	139	142	404	55	62	350	168	183	147	254	470
7.86432	0	560	138	116	171	137	140	408	55	62	354	167	183	149	255	469
7.9872	0	574	138	116	171	137	140	416	56	63	360	168	184	150	258	471
8.11008	0	567	137	119	170	140	142	420	57	63	363	169	185	152	258	470
8.23296	0	565	133	113	167	134	140	413	56	61	359	166	181	151	253	465
8.35584	0	565	133	114	167	131	138	421	55	62	370	165	181	153	256	464
8.47872	0	574	133	113	167	130	139	430	56	64	381	165	182	156	258	463
8.6016	0	575	133	115	167	129	139	440	56	65	389	165	185	161	259	469
8.72448	0	570	132	116	168	135	141	443	56	64	391	166	182	160	260	470
8.84736	0	563	128	111	166	130	137	436	56	63	385	162	178	158	256	464
8.97024	0	577	129	112	164	130	136	438	57	63	387	162	178	160	258	461
9.09312	0	561	128	113	164	127	136	442	57	64	388	163	177	160	258	465
9.216	0	552	130	113	165	128	136	451	57	64	394	164	179	162	258	469
9.33888	0	547	129	114	164	136	136	449	58	65	393	163	175	162	256	466
9.46176	0	560	125	109	162	126	133	437	56	64	384	160	173	159	252	457
9.58464	0	550	124	110	162	126	132	438	57	63	382	159	172	158	253	459
9.70752	0	546	124	110	162	124	130	442	56	63	385	159	172	159	254	462
9.8304	0	544	126	111	163	126	131	447	57	63	389	160	174	160	255	464
9.95328	0	551	127	112	163	129	133	456	57	64	395	162	176	162	256	466
10.0762	0	543	122	109	161	130	131	441	57	63	383	159	170	159	249	458
10.199	0	542	120	107	159	124	128	436	56	63	378	156	168	158	249	454
10.3219	0	535	120	107	160	124	127	434	55	62	378	156	167	158	248	457
10.4448	0	541	122	106	160	123	128	440	56	63	379	157	169	158	251	456
10.5677	0	536	123	111	161	123	129	446	57	63	385	158	171	159	251	461
10.6906	0	534	125	111	162	126	130	455	57	62	390	160	173	162	254	465
10.8134	0	525	120	109	160	130	130	443	57	63	381	158	168	159	248	458
10.9363	0	531	118	106	159	122	127	435	55	62	375	155	166	157	247	452
11.0592	0	526	119	107	158	123	127	437	55	63	375	155	166	158	247	457
11.1821	0	524	120	107	158	121	128	441	55	63	377	156	167	159	248	459
11.305	0	520	121	110	159	124	129	451	55	63	385	158	171	160	251	463
11.4278	0	526	123	111	161	125	130	459	57	63	390	160	174	162	254	464
11.5507	0	523	122	117	162	132	132	461	56	63	390	161	173	163	255	466
11.6736	0	517	119	109	160	126	129	445	56	63	379	157	168	159	250	460
11.7965	0	513	120	110	159	126	130	447	55	63	380	158	170	159	251	462
11.9194	0	519	119	110	159	126	129	448	55	63	382	158	171	159	251	461
12.0422	0	518	122	111	160	125	131	457	56	63	387	160	174	161	254	469
12.1651	0	515	122	115	162	126	132	466	55	64	393	161	176	164	257	471
12.288	0	514	122	117	163	128	133	475	57	64	402	163	179	166	260	475
12.4109	0	518	123	119	163	138	135	474	57	65	400	163	177	165	260	471
12.5338	0	514	122	114	162	129	132	462	56	64	391	160	174	162	257	473
12.6566	0	510	121	116	162	130	133	464	56	64	394	161	176	164	258	472
12.7795	0	507	122	117	163	128	134	470	57	65	398	161	180	166	260	474
12.9024	0	514	122	119	163	128	135	482	57	65	406	164	182	167	263	476
13.0253	0	516	124	122	165	131	137	491	58	66	415	167	185	171	266	487
13.1482	0	514	126	124	167	133	139	504	59	67	425	168	188	175	270	490
13.271	0	511	127	125	166	140	141	502	59	67	423	167	186	174	271	489
13.3939	0	519	124	124	166	131	138	498	58	67	417	166	184	174	269	486
13.5168	0	518	124	123	165	135	140	505	59	68	422	168	188	174	272	496
13.6397	0	518	126	125	166	134	140	508	60	69	426	169	190	175	275	494
13.7626	0	516	127	127	167	137	142	519	60	69	433	171	193	177	278	500
13.8854	0	528	130	129	166	139	144	528	61	69	441	173	196	180	282	503
14.0083	0	529	131	131	168	142	146	537	62	70	447	176	199	183	285	515
14.1312	0	527	131	132	169	146	146	530	62	69	441	174	195	180	284	506
14.2541	0	525	129	131	169	140	144	525	62	70	437	173	194	179	283	507
14.377	0	535	130	132	168	143	146	530	63	70	443	175	198	180	285	514
14.4998	0	531	130	133	170	142	147	534	62	71	446	176	200	181	287	517
14.6227	0	530	131	135	170	143	148	542	63	70	454	178	202	184	291	520
14.7456	0	528	135	137	170	144	149	551	63	70	461	180	206	187	295	527
14.8685	0	536	135	139	171	152	152	552	64	71	464	180	206	187	297	531
14.9914	0	535	132	137	171	148	150	540	64	71	452	177	199	184	290	523
15.1142	0	535	131	136	170	146	150	543	63	71	457	178	201	185	293	528
15.2371	0	532	133	137	170	146	150	546	64	72	460	180	202	186	294	527
15.36	0	535	133	138	171	145	151	553	64	72	465	180	205	187	296	535
15.4829	0	539	135	139	172	145	152	561	65	72	473	182	209	190	300	539
15.6058	0	537	137	142	171	147	154	569	65	73	478	182	212	191	304	544
15.7286	0	538	136	142	171	154	154	560	66	72	472	181	207	188	300	536
15.8515	0	537	133	139	171	147	152	553	66	73	466	180	203	188	296	537
15.9744	0	540	134	140	171	148	152	557	65	72	469	181	205	189	299	540
16.0973	0	542	134	141	171	146	152	563	66	72	475	180	207	190	301	541
16.2202	0	546	135	142	171	144	154	570	68	74	482	181	210	192	304	547
16.343	0	546	138	143	171	145	155	579	68	73	489	182	213	194	308	556
16.4659	0	551	139	145	170	151	157	582	68	75	491	183	214	194	309	557
16.5888	0	547	135	143	173	149	156	571	67	74	480	180	207	192	301	547
16.7117	0	548	135	143	174	146	154	572	67	74	482	182	207	192	304	549
16.8346	0	546	135	142	172	147	155	575	67	73	485	182	208	192	305	553
16.9574	0	551	136	143	172	145	156	581	68	75	489	183	211	194	307	558
17.0803	0	549	139	144	172	145	157	589	69	75	495	182	215	197	311	564
17.2032	0	551	139	147	172	148	160	595	70	75	502	184	219	197	314	572
17.3261	0	549	139	146	172	153	160	587	69	76	494	183	211	195	309	561
17.449	0	553	135	144	174	148	156	584	69	76	491	183	210	194	309	562
17.5718	0	554	137	144	174	149	158	588	69	76	494	183	211	194	311	563
17.6947	0	557	137	145	173	147	157	590	70	76	495	184	213	195	312	569
17.8176	0	555	139	146	173	147	159	595	71	77	500	185	216	196	314	571
17.9405	0	555	141	149	172	148	161	601	71	77	505	186	220	198	318	580
18.0634	0	557	141	150	173	156	161	596	70	76	500	185	217	196	316	572
18.1862	0	558	138	147	175	150	159	589	71	77	495	184	212	195	311	572
18.3091	0	556	139	146	175	150	159	592	71	76	498	185	213	195	314	573
18.432	0	554	139	147	175	149	159	594	70	76	499	184	214	195	315	577
18.5549	0	561	141	148	173	147	160	600	72	77	503	186	217	197	317	579
18.6778	0	567	143	149	173	149	162	606	71	77	509	186	220	198	319	587
18.8006	0	560	143	151	173	157	163	603	72	77	505	186	219	197	318	577
18.9235	0	557	140	148	175	151	160	595	70	77	498	185	213	195	313	578
19.0464	0	562	140	147	176	151	161	596	71	77	501	185	214	195	315	579
19.1693	0	564	142	148	177	150	160	596	72	77	502	186	215	196	316	581
19.2922	0	561	142	149	174	150	162	603	72	78	506	186	218	197	318	580
19.415	0	562	145	151	175	150	163	609	72	79	508	186	221	198	321	593
19.5379	0	568	145	152	176	155	165	605	71	79	506	186	219	196	320	584
19.6608	0	573	143	150	176	152	162	599	73	78	499	186	213	196	315	583
19.7837	0	567	144	150	176	152	162	600	72	79	502	188	215	195	318	580
19.9066	0	567	144	151	176	151	162	602	72	78	504	187	215	195	318	591
20.0294	0	573	145	149	175	149	163	608	73	79	509	186	219	197	320	585
20.1523	0	572	148	151	175	153	165	612	74	78	514	185	220	199	323	598
20.2752	0	557	149	153	181	152	164	604	73	78	508	184	214	197	317	586
20.3981	1	542	147	151	180	151	164	598	72	79	507	184	214	197	315	591
20.521	0	519	148	150	178	150	166	605	73	78	512	183	216	199	317	592
20.6438	0	510	149	151	177	153	167	603	72	79	514	183	216	198	317	593
20.7667	0	510	151	154	178	153	170	606	73	79	515	185	218	197	318	586
20.8896	0	509	151	154	177	160	172	602	73	79	515	184	216	196	316	585
21.0125	0	512	148	153	185	147	171	600	72	78	509	182	211	195	307	576
21.1354	0	520	148	153	178	154	172	594	74	80	510	183	211	195	309	579
21.2582	0	544	148	152	177	153	171	597	74	80	509	185	211	195	309	584
21.3811	0	554	149	153	179	154	170	596	75	80	506	187	211	194	311	591
21.504	0	561	151	151	182	157	169	594	76	80	505	187	212	194	313	583
21.6269	0	553	150	152	186	152	168	589	76	80	497	186	204	188	305	549
21.7498	0	541	147	151	187	146	166	586	76	79	491	186	197	186	298	516
21.8726	0	536	145	149	182	150	164	581	76	78	495	183	196	188	294	530
21.9955	0	546	145	148	180	148	163	587	75	78	502	182	196	188	295	541
22.1184	0	563	146	151	179	147	162	593	76	79	505	181	199	190	299	552
22.2413	0	560	147	150	178	151	163	596	75	78	506	180	200	190	299	554
22.3642	0	557	142	144	186	144	160	588	75	77	492	177	193	187	291	549
22.487	0	563	141	139	183	140	156	584	73	77	489	176	192	186	289	555
22.6099	0	569	140	139	180	142	153	579	73	76	487	175	190	186	288	554
22.7328	0	571	139	140	178	142	153	579	74	76	491	176	190	186	289	551
22.8557	0	566	140	141	176	142	154	585	73	75	496	177	192	188	291	562
22.9786	0	565	140	143	175	148	155	583	74	75	494	176	192	188	290	560
23.1014	0	576	137	135	182	138	150	574	72	74	480	171	186	183	280	543
23.2243	0	566	136	135	178	137	149	571	72	73	480	171	185	182	279	540
23.3472	0	564	136	133	173	139	148	567	71	73	479	171	183	182	278	547
23.4701	0	560	136	135	173	137	148	573	72	73	485	172	185	183	280	546
23.593	0	569	139	137	174	137	147	579	71	73	490	173	186	183	281	545
23.7158	0	566	137	139	173	145	149	580	72	73	489	172	186	183	280	546
23.8387	0	560	135	130	172	139	145	564	71	73	475	169	180	178	273	536
23.9616	0	555	135	130	172	136	144	565	71	72	474	168	180	178	273	535
24.0845	0	562	133	131	171	137	143	564	70	72	475	169	180	178	272	529
24.2074	0	560	133	132	172	134	144	570	70	72	479	170	182	179	274	534
24.3302	0	557	135	134	172	134	144	577	71	72	487	171	185	181	275	538
24.4531	0	555	135	135	170	138	145	582	70	72	491	171	187	182	278	540
24.576	0	563	132	130	172	140	143	569	69	71	477	168	181	180	271	525
24.6989	0	562	129	130	170	135	141	567	68	72	476	168	180	178	272	528
24.8218	0	562	129	131	170	136	141	568	69	71	477	168	181	179	272	528
24.9446	0	562	130	131	170	133	141	574	70	71	483	169	183	181	273	528
25.0675	0	567	133	134	169	134	142	580	70	71	489	170	186	182	275	534
25.1904	0	567	133	134	169	136	144	585	70	72	494	171	188	184	278	537
25.3133	0	564	130	132	169	141	142	575	69	71	483	168	183	182	274	529
25.4362	0	563	128	129	169	135	142	570	69	72	480	168	183	181	274	525
25.559	0	565	128	129	170	135	141	573	69	71	482	168	184	181	274	529
25.6819	0	569	128	130	169	134	141	575	69	72	486	169	185	183	275	530
25.8048	0	567	130	132	170	134	142	582	69	73	492	171	188	185	276	532
25.9277	0	565	132	133	168	135	143	589	70	73	497	172	191	187	280	534
26.0506	0	560	130	133	169	143	144	579	69	73	489	171	187	185	278	533
26.1734	0	561	126	129	169	134	140	569	69	73	480	168	184	185	275	531
26.2963	0	562	125	128	169	135	141	571	69	72	483	170	185	184	277	530
26.4192	0	562	126	130	170	133	141	574	69	73	485	170	187	184	278	535
26.5421	0	559	129	131	169	132	142	581	70	73	492	171	189	186	279	537
26.665	0	555	130	132	169	133	144	587	70	73	497	172	192	187	282	545
26.7878	0	559	129	134	170	142	146	585	71	73	496	173	192	188	283	538
26.9107	0	565	125	129	170	136	142	572	69	73	483	169	187	185	277	535
27.0336	0	562	124	129	169	137	143	574	69	73	485	171	188	185	280	532
27.1565	0	559	125	129	169	136	143	576	70	74	487	172	189	186	279	540
27.2794	0	566	126	131	169	135	143	582	70	74	494	173	192	187	279	538
27.4022	0	573	128	132	168	134	145	590	70	74	500	173	194	188	284	545
27.5251	0	565	129	135	168	139	147	593	70	75	503	174	196	189	285	543
27.648	0	562	125	132	169	142	146	580	70	74	489	172	190	188	282	544
27.7709	0	568	124	129	170	136	144	579	70	74	488	172	189	187	283	537
27.8938	0	574	125	131	170	137	145	580	71	74	492	173	190	188	283	538
28.0166	0	565	125	133	170	134	146	583	70	75	496	174	192	188	285	538
28.1395	0	565	129	133	169	135	148	590	71	75	500	175	196	190	288	549
28.2624	0	572	130	135	170	136	149	598	72	76	506	175	199	191	290	555
28.3853	0	577	129	138	169	144	150	595	72	76	501	174	196	191	290	548
28.5082	0	567	125	132	171	138	147	585	71	75	493	174	193	191	287	537
28.631	0	566	125	133	169	139	148	587	71	75	496	175	194	189	289	547
28.7539	0	567	128	134	170	138	148	590	71	75	498	174	195	191	289	547
28.8768	0	577	129	136	170	136	149	596	71	76	503	175	199	191	291	549
28.9997	0	571	132	138	170	138	152	602	72	76	509	175	201	192	295	546
29.1226	0	568	133	140	170	143	153	606	72	77	509	177	202	193	297	559
29.2454	0	568	129	138	172	142	150	595	71	76	499	175	196	192	291	547
29.3683	0	583	128	137	172	139	151	597	71	75	502	175	197	192	293	550
29.4912	0	575	130	137	171	140	152	599	71	76	503	175	197	191	294	544
29.6141	0	573	132	138	170	138	152	604	72	76	507	176	200	193	294	555
29.737	0	575	132	140	170	139	153	610	73	77	512	176	202	194	297	557
29.8598	0	585	134	142	169	143	153	616	73	77	515	177	204	194	299	556
29.9827	0	580	129	141	174	141	153	606	72	77	502	176	198	193	293	541
30.1056	0	573	129	138	172	140	152	600	71	77	502	175	196	194	293	548
30.2285	0	573	131	139	172	140	151	602	72	75	504	175	198	192	295	550
30.3514	0	579	132	141	172	139	153	606	72	77	507	176	200	193	296	550
30.4742	0	579	133	140	171	138	153	613	72	77	513	176	202	194	298	553
30.5971	0	574	135	143	171	141	154	619	73	78	517	175	205	196	300	561
30.72	0	575	133	141	171	148	155	608	72	77	508	175	200	194	297	551
30.8429	0	581	130	138	174	137	152	607	72	76	502	174	197	195	293	545
30.9658	0	579	131	139	171	142	153	605	72	75	503	176	196	193	294	546
31.0886	0	576	132	139	171	140	152	606	72	77	505	175	198	193	296	555
31.2115	0	570	131	139	172	139	152	611	73	77	510	176	201	193	298	555
31.3344	0	576	133	141	171	138	153	618	74	77	514	177	204	194	300	558
31.4573	0	574	135	143	171	147	155	616	74	77	513	175	202	195	300	557
31.5802	0	573	130	137	176	137	152	607	72	76	501	175	197	194	294	549
31.703	0	567	131	138	173	141	151	605	72	77	502	175	197	194	296	551
31.8259	0	575	132	138	172	139	151	606	72	75	503	174	198	194	296	547
31.9488	0	574	134	139	172	139	152	611	73	77	507	175	200	194	298	555
32.0717	0	572	134	140	171	138	153	618	73	76	511	177	203	196	300	559
32.1946	0	569	135	142	171	141	155	624	73	77	516	176	206	195	303	563
32.3174	0	574	134	141	171	146	154	615	72	76	506	175	200	194	298	549
32.4403	0	577	132	138	175	139	151	612	72	76	503	176	199	194	298	553
32.5632	0	574	133	140	174	140	152	614	72	77	506	176	201	194	299	553
32.6861	0	577	134	139	173	138	153	618	74	77	508	176	204	194	299	556
32.809	0	583	135	140	173	140	154	624	72	77	514	177	206	195	303	557
32.9318	0	585	138	143	173	139	156	631	73	79	518	178	209	197	306	566
33.0547	0	582	137	144	173	146	156	627	74	77	515	177	206	196	305	562
33.1776	0	581	136	140	175	140	154	620	72	76	508	176	203	195	303	557
33.3005	0	588	136	141	173	142	155	623	72	77	511	177	204	196	305	562
33.4234	0	588	136	141	175	140	154	624	74	77	512	178	206	197	305	562
33.5462	0	587	138	142	173	138	155	628	73	78	516	177	210	197	307	564
33.6691	0	583	139	143	172	141	156	634	74	78	520	178	211	197	310	567
33.792	0	591	139	145	174	147	158	632	74	79	517	178	210	197	309	570
33.9149	0	589	137	141	176	142	155	622	73	77	507	177	205	197	305	564
34.0378	0	588	137	142	175	142	155	625	73	77	512	178	207	197	308	563
34.1606	0	587	138	142	175	141	155	625	73	77	514	178	209	197	308	563
34.2835	0	590	138	143	174	142	157	631	73	79	518	179	212	198	310	572
34.4064	0	596	140	144	175	141	158	637	73	78	522	178	214	200	312	575
34.5293	0	594	141	147	173	148	159	637	74	79	521	178	214	198	314	574
34.6522	0	592	137	142	180	140	156	627	72	78	510	177	208	197	307	562
34.775	0	594	138	142	175	143	155	624	73	77	512	178	208	197	309	568
34.8979	0	598	137	142	175	143	156	625	74	78	512	179	208	197	309	567
35.0208	0	597	138	142	175	142	157	628	74	79	516	179	212	198	310	571
35.1437	0	594	139	144	176	141	158	634	74	78	521	178	215	199	313	573
35.2666	0	597	141	146	174	148	159	635	74	79	521	178	214	198	315	577
35.3894	0	599	136	141	180	142	156	625	73	78	509	178	208	198	309	569
35.5123	0	597	136	141	176	143	156	622	73	78	510	178	208	199	310	568
35.6352	0	599	136	141	176	144	156	623	75	78	510	179	208	198	310	567
35.7581	0	598	138	141	176	141	157	626	74	79	515	178	211	198	312	573
35.881	0	603	139	143	176	142	157	634	74	78	519	179	214	199	314	576
36.0038	0	602	140	144	174	144	160	638	75	78	523	179	215	200	316	578
36.1267	0	603	137	143	175	148	159	628	75	78	513	179	210	199	312	572
36.2496	0	601	137	140	176	142	156	626	73	78	512	178	209	198	311	572
36.3725	0	605	137	142	176	145	157	627	74	78	512	179	209	198	312	574
36.4954	0	604	138	142	176	142	157	630	74	77	515	178	210	199	312	574
36.6182	0	604	139	144	175	141	158	634	74	78	521	178	213	200	314	578
36.7411	0	604	140	145	175	142	160	640	75	77	523	179	215	201	316	582
36.864	0	606	139	144	178	145	158	633	74	78	516	178	210	200	312	576
36.9869	0	606	137	140	175	142	156	629	74	78	513	177	209	200	311	572
37.1098	0	606	138	141	176	141	155	629	73	78	515	177	208	200	311	572
37.2326	0	604	138	141	175	141	155	631	73	78	518	178	208	200	312	576
37.3555	0	606	139	142	175	140	157	635	73	78	520	177	210	201	312	581
37.4784	0	604	140	143	175	142	158	639	74	78	524	178	213	201	315	582
37.6013	0	604	136	142	179	142	156	632	74	76	514	177	206	198	308	575
37.7242	0	600	135	138	175	140	154	627	73	77	512	176	205	200	306	568
37.847	0	600	136	140	175	140	155	628	73	77	514	176	205	199	306	574
37.9699	0	601	136	139	175	138	154	630	73	77	517	176	205	200	306	569
38.0928	0	605	137	141	172	139	155	634	73	76	521	176	207	199	308	574
38.2157	0	598	139	142	173	139	156	638	74	77	525	175	209	200	309	574
38.3386	0	594	134	140	178	142	154	630	74	76	512	174	204	198	303	566
38.4614	0	598	132	136	177	135	152	626	72	76	509	173	201	198	300	561
38.5843	0	601	132	136	174	138	152	624	73	76	510	173	200	198	299	562
38.7072	0	592	132	137	174	136	151	625	72	77	513	174	200	197	300	559
38.8301	0	589	135	138	173	136	152	630	73	76	517	174	204	198	301	569
38.953	0	592	136	139	172	137	153	634	73	76	521	174	204	198	303	569
39.0758	0	596	134	139	172	144	153	628	73	76	512	173	200	197	298	566
39.1987	0	587	131	135	176	133	150	623	73	75	507	172	198	198	294	550
39.3216	0	584	131	135	172	137	149	620	72	75	507	171	197	198	294	561
39.4445	0	589	131	135	171	136	149	622	72	75	509	172	197	197	296	554
39.5674	0	592	132	136	170	136	150	627	72	75	515	173	200	197	297	563
39.6902	0	583	135	137	170	135	151	632	73	75	520	173	203	198	299	561
39.8131	0	582	135	140	171	141	154	633	73	76	518	173	203	197	300	566
39.936	0	588	130	134	173	137	149	623	73	75	507	171	198	197	295	553
40.0589	0	590	131	135	173	137	149	622	73	75	510	172	198	196	294	556
40.1818	0	582	132	135	172	136	149	623	72	76	511	173	198	196	296	552
40.3046	0	582	133	136	173	135	149	629	72	75	515	172	201	198	297	561
40.4275	0	587	135	138	171	135	152	635	73	75	520	172	203	198	301	566
40.5504	0	592	135	140	171	139	153	639	73	76	523	172	206	199	304	567
40.6733	0	584	133	138	173	139	152	629	72	75	514	172	201	199	299	554
40.7962	0	584	133	136	173	136	151	629	71	75	515	173	202	199	301	560
40.919	0	589	134	138	172	138	151	629	73	76	516	172	203	198	301	562
41.0419	0	595	134	138	171	137	153	635	73	76	520	174	206	199	302	561
41.1648	0	588	136	139	172	136	154	640	73	76	524	172	208	200	306	559
41.2877	0	586	138	141	173	140	155	643	73	77	528	173	211	200	310	573
41.4106	0	586	134	141	173	143	154	633	74	76	517	173	205	200	306	564
41.5334	0	595	135	137	175	138	153	633	73	76	517	173	204	200	305	562
41.6563	0	590	134	139	173	139	153	633	72	77	519	174	206	200	306	557
41.7792	0	587	135	140	173	138	154	636	74	76	521	173	208	201	308	569
41.9021	0	590	136	140	174	137	155	642	74	77	526	173	211	201	311	571
42.025	0	601	139	141	172	140	156	648	74	78	531	174	214	201	314	576
42.1478	0	595	137	142	176	142	157	642	75	77	520	173	209	201	311	562
42.2707	0	588	134	138	174	139	154	633	73	77	517	174	207	201	310	570
42.3936	0	590	135	139	178	136	154	638	73	77	519	174	208	201	311	570
42.5165	0	602	136	140	175	139	156	635	74	77	521	174	210	201	311	571
42.6394	0	597	137	140	173	139	156	642	74	77	526	175	213	201	313	576
42.7622	0	592	139	143	173	138	158	648	75	78	530	175	215	202	317	584
42.8851	0	592	138	143	173	147	159	643	74	78	525	175	213	202	316	578
43.008	0	599	134	138	178	138	155	637	74	77	517	173	208	202	312	572
43.1309	0	599	135	140	174	140	156	637	75	78	519	176	209	201	314	572
43.2538	0	593	136	140	175	139	156	637	74	77	520	175	210	202	314	578
43.3766	0	594	137	141	175	140	157	643	75	78	526	175	214	202	316	578
43.4995	0	602	138	142	173	140	159	647	75	79	531	175	217	203	319	582
43.6224	0	600	139	145	174	146	160	649	75	79	529	175	217	204	320	582
43.7453	0	600	135	140	178	139	158	639	74	78	518	174	211	202	315	578
43.8682	0	596	136	139	175	141	158	638	74	78	521	175	211	202	317	573
43.991	0	604	135	140	176	141	158	637	75	79	522	176	212	202	317	573
44.1139	0	602	136	141	174	140	159	642	75	78	525	175	215	204	318	579
44.2368	0	600	138	143	174	140	160	648	76	79	530	176	218	204	320	581
44.3597	0	597	139	143	173	143	162	652	76	80	533	175	219	204	323	585
44.4826	0	605	136	143	175	146	160	642	75	79	521	175	214	203	318	574
44.6054	0	603	135	139	176	141	159	640	75	79	521	176	213	203	318	575
44.7283	0	601	136	141	175	142	160	640	75	79	522	175	213	203	318	575
44.8512	0	598	137	141	175	140	160	644	75	79	525	176	216	204	321	577
44.9741	0	606	138	142	173	142	162	649	76	79	530	177	218	204	323	586
45.097	0	607	139	144	174	142	163	653	76	80	533	176	220	205	325	587
45.2198	0	602	137	144	175	147	162	646	77	80	525	176	216	204	322	579
45.3427	0	601	136	141	176	141	160	644	76	78	523	175	215	204	321	575
45.4656	0	607	137	143	175	142	162	645	76	79	526	175	215	204	323	584
45.5885	0	608	137	143	176	141	161	647	76	80	526	176	217	204	323	580
45.7114	0	606	138	143	175	143	162	650	76	80	531	177	219	204	325	585
45.8342	0	603	140	144	175	144	164	655	77	81	534	176	221	204	328	586
45.9571	0	610	138	145	180	145	164	651	77	80	525	176	217	204	324	584
46.08	0	610	136	142	178	142	162	643	75	79	521	176	215	205	323	580
46.2029	0	607	137	143	177	143	162	644	76	79	523	176	216	203	324	580
46.3258	0	606	137	143	176	142	162	648	76	80	526	177	217	204	325	581
46.4486	0	610	140	144	175	142	163	652	77	80	531	177	220	204	326	585
46.5715	11	613	141	145	176	143	165	656	77	80	534	176	223	206	329	589
46.6944	0	612	139	146	179	145	165	651	77	79	526	175	219	205	325	582
46.8173	0	614	136	141	182	138	162	646	76	79	522	174	215	206	323	577
46.9402	0	612	136	142	176	143	161	644	76	80	523	175	216	205	324	581
47.063	0	615	137	142	177	142	162	644	76	80	524	176	218	205	326	581
47.1859	0	614	138	143	176	142	162	649	76	80	528	177	220	206	328	584
47.3088	0	616	140	145	177	142	164	654	77	80	533	176	223	206	329	585
47.4317	0	612	139	144	178	149	164	646	77	79	526	175	218	205	326	583
47.5546	0	616	136	140	183	139	161	643	75	79	519	174	215	205	324	582
47.6774	0	613	137	140	177	143	161	641	76	80	520	175	215	204	324	580
47.8003	0	612	138	141	177	141	161	642	76	79	521	175	216	205	326	578
47.9232	0	611	139	142	176	142	161	646	75	80	526	175	219	205	327	585
48.0461	0	615	140	142	177	141	163	651	77	79	529	175	221	206	329	591
48.169	0	615	140	144	176	147	164	648	77	79	527	174	219	205	329	586
48.2918	0	615	136	140	181	140	159	644	76	79	518	173	215	205	324	582
48.4147	0	614	137	140	177	141	160	640	75	77	521	174	214	204	325	581
48.5376	0	616	138	140	178	140	160	642	76	79	520	174	214	205	326	585
48.6605	0	616	139	142	177	141	159	646	76	80	526	174	218	206	327	584
48.7834	0	622	141	142	177	141	162	650	77	79	529	175	221	205	329	592
48.9062	0	614	142	145	177	145	162	650	76	79	529	174	219	206	330	590
49.0291	0	612	137	141	181	138	160	645	76	79	519	174	214	205	325	585
49.152	0	618	138	140	177	141	160	642	76	78	521	174	215	205	325	580
49.2749	0	621	138	139	177	140	158	643	75	78	522	174	215	205	325	585
49.3978	0	614	140	141	177	140	159	646	76	78	525	174	216	206	326	584
49.5206	0	597	141	143	175	140	160	651	77	78	529	174	217	205	327	591
49.6435	0	572	140	146	174	146	162	649	76	79	526	173	216	205	327	586
49.7664	0	589	137	139	185	134	160	645	75	77	520	172	211	206	320	577
49.8893	0	591	138	143	177	141	161	638	75	78	522	173	212	204	320	582
50.0122	0	570	140	141	183	141	162	635	75	77	522	173	211	204	323	581
50.135	0	571	145	145	183	138	164	632	75	76	526	173	213	201	325	587
50.2579	0	574	146	146	178	139	165	638	76	78	530	173	215	204	326	590
50.3808	0	581	144	145	181	145	163	636	76	79	522	173	210	203	322	581
50.5037	0	590	143	137	185	135	160	633	75	78	515	173	207	203	315	588
50.6266	0	592	143	141	181	137	159	628	75	77	516	173	207	202	317	586
50.7494	0	591	144	139	179	141	158	627	75	78	516	174	207	202	318	591
50.8723	0	586	144	141	179	138	159	631	75	77	520	174	210	203	319	587
50.9952	0	567	145	142	178	140	159	635	75	78	524	174	213	204	321	587
51.1181	0	552	143	139	176	146	159	629	76	77	516	173	208	203	315	582
51.241	0	560	141	134	183	136	156	627	74	77	512	173	205	203	313	578
51.3638	0	552	141	137	178	139	156	623	74	77	512	175	205	201	315	582
51.4867	0	556	141	136	177	138	154	627	76	77	513	175	207	203	316	586
51.6096	0	559	142	138	177	138	154	632	75	77	517	175	210	203	319	589
51.7325	0	564	143	140	176	140	154	637	77	77	520	176	212	203	321	588
51.8554	0	577	140	137	178	139	154	631	75	77	511	174	207	203	316	575
51.9782	0	583	139	135	176	136	153	626	75	76	511	173	206	203	316	579
52.1011	0	584	138	136	175	139	152	628	74	76	512	174	207	204	316	580
52.224	0	588	138	137	175	136	152	632	74	78	514	175	209	204	318	578
52.3469	0	580	140	138	174	137	154	639	74	77	519	175	211	205	320	575
52.4698	0	577	140	141	174	143	153	640	75	78	519	174	210	206	320	574
52.5926	0	585	135	135	176	138	150	630	75	77	510	173	205	205	315	567
52.7155	0	589	137	135	176	139	152	631	74	77	512	174	207	204	318	566
52.8384	0	585	136	137	175	138	151	633	74	77	514	174	209	205	319	566
52.9613	0	585	139	138	174	138	151	637	75	77	517	175	212	204	320	576
53.0842	0	593	140	139	175	140	154	641	76	77	520	175	214	206	324	576
53.207	0	600	136	138	175	145	154	632	75	77	510	174	211	206	319	581
53.3299	0	602	134	132	182	133	150	631	74	76	506	175	209	205	318	577
53.4528	0	601	135	134	175	139	150	626	74	77	508	174	210	206	320	588
53.5757	0	609	135	134	176	137	151	628	73	77	509	175	213	207	320	588
53.6986	0	612	136	135	175	137	151	634	75	77	515	175	215	207	323	588
53.8214	0	605	138	138	174	142	153	636	75	78	517	175	217	207	327	585
53.9443	0	592	134	136	179	137	151	629	74	76	505	175	210	206	321	575
54.0672	0	593	133	133	175	139	150	625	74	77	506	175	211	206	323	572
54.1901	0	595	134	136	175	138	152	630	74	77	509	177	212	206	324	569
54.313	0	587	134	137	174	137	153	634	75	77	513	177	214	206	326	566
54.4358	0	579	136	138	173	138	152	643	75	77	517	177	217	207	329	577
54.5587	0	575	137	140	173	145	155	641	75	77	516	177	216	206	330	573
54.6816	0	577	132	135	178	136	152	634	74	77	506	177	212	207	325	566
54.8045	0	566	133	136	174	139	153	634	74	77	509	177	213	206	327	563
54.9274	0	564	133	136	176	139	154	636	74	77	510	177	214	207	328	570
55.0502	0	568	134	138	173	137	154	642	76	77	516	177	217	207	330	571
55.1731	0	575	136	140	174	139	155	647	75	79	522	179	220	207	333	574
55.296	0	565	134	140	174	147	155	640	76	79	514	178	216	207	329	565
55.4189	0	562	131	136	181	137	153	639	75	79	510	177	214	207	328	570
55.5418	0	565	133	139	176	140	154	638	74	78	512	178	215	207	329	573
55.6646	0	575	132	138	174	139	154	641	75	79	516	178	217	208	330	574
55.7875	0	568	135	140	174	140	156	646	76	79	521	178	221	208	333	575
55.9104	0	567	137	143	174	142	158	652	77	79	524	179	224	209	336	588
56.0333	0	567	134	141	177	146	157	642	76	80	515	177	219	208	331	582
56.1562	0	578	133	139	179	138	156	646	75	79	516	179	219	208	333	582
56.279	0	571	133	140	176	142	156	644	76	79	518	178	220	209	334	578
56.4019	0	569	134	141	176	140	157	647	76	80	521	180	222	209	334	587
56.5248	0	574	136	143	175	140	158	655	76	80	526	178	225	211	337	594
56.6477	0	578	136	145	174	148	160	655	78	80	526	178	225	209	338	591
56.7706	0	571	133	141	184	135	156	653	77	80	517	178	220	209	333	580
56.8934	0	569	134	141	174	143	159	649	77	80	521	178	222	209	335	592
57.0163	0	575	135	143	175	142	159	650	76	80	524	179	222	209	335	596
57.1392	0	580	136	142	174	141	160	655	77	80	527	179	225	210	338	598
57.2621	0	572	138	145	175	144	162	660	78	80	531	179	228	211	340	595
57.385	0	568	137	147	179	147	163	658	78	80	526	178	225	210	336	599
57.5078	0	574	133	142	185	136	158	655	76	80	520	179	220	209	333	591
57.6307	0	578	134	144	177	144	160	651	76	80	522	179	221	209	336	594
57.7536	0	573	135	143	176	143	160	651	76	81	524	178	223	209	336	589
57.8765	0	570	136	145	174	143	161	658	77	80	528	178	226	211	338	600
57.9994	0	577	137	147	175	145	162	662	78	81	533	178	229	210	340	603
58.1222	0	580	137	146	178	147	162	658	78	80	524	178	222	208	335	594
58.2451	0	572	133	143	185	137	159	654	77	80	519	178	220	209	331	584
58.368	0	569	134	144	180	141	159	653	77	81	522	178	221	207	335	596
58.4909	0	574	135	143	177	144	160	650	77	80	523	179	222	209	335	590
58.6138	0	578	136	145	175	143	161	656	77	80	529	179	225	210	337	596
58.7366	0	571	138	147	175	147	162	663	78	81	533	179	228	210	340	593
58.8595	0	567	135	147	180	147	161	656	77	80	522	178	221	209	335	592
58.9824	0	566	133	143	181	141	159	651	77	80	520	178	220	208	332	589
59.1053	0	577	135	144	176	145	160	651	77	80	522	179	220	208	335	587
59.2282	0	569	135	144	177	144	159	651	77	81	524	179	222	208	336	586
59.351	0	566	137	145	174	145	161	658	77	80	529	178	225	210	337	596
59.4739	0	567	138	147	175	148	162	663	78	81	533	179	228	211	340	600
59.5968	0	576	136	147	181	147	161	656	77	80	523	178	222	208	335	589
59.7197	0	568	135	144	180	142	159	653	76	79	521	179	221	208	335	584
59.8426	0	565	136	144	176	146	161	651	77	80	523	179	222	209	337	593
59.9654	0	567	135	145	177	144	160	654	78	81	526	179	224	208	337	595
60.0883	0	576	138	146	176	145	162	659	78	80	531	180	227	209	340	597
60.2112	0	569	140	148	175	148	163	664	78	81	534	179	229	210	343	594
60.3341	0	565	137	148	180	147	162	659	78	81	525	178	223	209	338	595
60.457	0	567	136	145	182	141	161	657	78	81	524	180	223	210	339	591
60.5798	0	577	137	145	177	145	161	654	77	80	526	179	224	209	339	594
60.7027	0	569	137	146	177	146	161	656	78	81	527	180	227	209	341	590
60.8256	0	565	139	149	176	146	162	662	78	81	532	179	230	210	344	604
60.9485	0	568	140	148	176	150	164	666	79	82	535	179	231	211	347	602
61.0714	0	578	139	148	181	147	163	661	78	81	526	180	226	209	340	596
61.1942	0	571	139	147	182	144	161	659	78	81	526	181	225	209	342	590
61.3171	0	567	139	148	178	148	162	657	78	82	527	180	226	210	343	602
61.44	0	571	139	148	178	148	163	658	79	81	530	180	229	209	345	599
61.5629	0	579	142	147	177	148	163	661	79	81	533	181	230	209	347	606
61.6858	0	571	142	150	177	152	164	660	79	82	532	181	230	209	347	601
61.8086	0	569	140	147	186	141	162	658	78	81	523	179	224	210	341	603
61.9315	0	570	140	146	182	145	162	656	78	81	527	181	226	209	343	601
62.0544	0	581	140	147	179	146	162	653	78	81	527	180	225	209	343	603
62.1773	0	578	141	148	179	146	163	655	78	82	530	181	229	209	344	600
62.3002	0	570	142	149	177	147	163	661	79	82	534	182	230	210	346	613
62.423	0	570	141	149	182	150	163	655	78	81	527	181	226	207	341	603
62.5459	0	582	139	146	186	139	159	652	77	81	522	181	223	208	338	602
62.6688	0	580	139	146	185	141	160	653	78	81	523	181	223	208	339	598
62.7917	0	570	140	146	178	146	161	647	77	81	524	181	223	208	339	605
62.9146	0	573	141	148	179	146	161	652	78	82	528	180	225	208	341	605
63.0374	0	583	142	148	176	149	161	654	78	81	530	181	226	208	342	610
63.1603	0	578	138	144	184	142	160	647	77	81	518	179	220	208	333	594
63.2832	0	568	137	143	184	138	158	645	77	80	517	179	218	207	332	601
63.4061	0	571	139	143	175	145	158	639	77	80	518	180	218	208	333	597
63.529	0	581	139	143	177	143	157	641	78	80	521	180	219	207	334	599
63.6518	0	579	140	144	177	142	158	645	78	80	525	179	220	208	336	596
63.7747	0	570	140	146	176	149	159	643	78	80	522	180	219	207	333	599
63.8976	0	570	136	140	184	138	156	640	77	79	514	178	215	206	326	587
64.0205	0	580	137	141	176	143	155	634	77	80	515	178	214	206	328	590
64.1434	0	575	135	141	177	141	154	634	77	79	516	179	214	206	327	583
64.2662	0	566	138	141	175	141	155	639	76	79	520	179	215	206	329	593
64.3891	0	566	138	143	175	142	156	643	77	79	523	179	218	206	330	591
64.512	0	575	136	141	177	145	155	639	77	80	515	177	214	204	326	585
64.6349	0	567	133	138	181	138	153	632	77	79	508	178	211	204	322	575
64.7578	0	559	134	139	175	142	154	630	76	78	508	178	211	203	323	581
64.8806	0	557	134	139	176	141	151	630	76	79	511	179	211	203	324	580
65.0035	0	568	135	140	175	140	153	634	76	78	514	178	213	204	325	583
65.1264	0	561	137	141	173	144	154	638	77	78	517	179	214	204	325	584
65.2493	0	553	133	138	177	141	152	629	75	78	505	177	209	203	318	574
65.3722	0	552	133	136	174	140	151	625	75	78	505	176	208	202	318	573
65.495	0	559	132	137	173	141	149	624	75	77	505	177	208	201	318	572
65.6179	0	555	134	137	174	140	150	628	76	78	508	178	209	202	319	574
65.7408	0	549	135	138	174	139	149	633	75	78	512	177	211	203	321	583
65.8637	0	548	136	141	173	146	152	634	76	78	511	177	211	202	321	577
65.9866	0	554	131	136	178	139	148	625	74	77	500	176	207	201	315	569
66.1094	0	552	132	136	173	140	148	622	75	76	501	176	207	202	316	570
66.2323	0	546	133	135	175	139	149	623	74	76	501	176	206	201	316	571
66.3552	0	544	134	137	173	138	149	627	74	77	505	176	209	201	317	572
66.4781	0	552	135	138	173	139	149	633	75	77	510	177	212	202	319	574
66.601	0	550	135	140	172	146	151	631	74	77	506	176	209	201	318	573
66.7238	0	543	131	134	173	141	147	620	74	76	496	175	205	200	314	567
66.8467	0	542	132	135	174	140	149	622	74	76	499	176	206	200	316	568
66.9696	0	551	132	136	174	140	148	623	74	76	500	175	207	200	316	567
67.0925	0	549	134	137	174	139	149	627	74	76	503	177	211	201	319	572
67.2154	0	545	135	138	173	139	151	633	75	77	508	177	213	202	321	578
67.3382	0	543	134	138	173	146	151	629	74	77	504	176	210	201	320	572
67.4611	0	552	132	137	178	137	149	625	73	76	496	175	208	201	318	567
67.584	0	545	134	137	175	143	149	623	74	77	498	177	209	201	319	571
67.7069	0	545	134	137	176	141	151	625	73	76	499	177	210	200	319	575
67.8298	0	547	134	138	174	140	150	630	74	77	504	177	213	201	321	577
67.9526	0	555	136	139	172	143	151	635	74	77	508	177	214	202	323	578
68.0755	0	548	133	138	177	144	152	630	74	77	497	176	210	202	320	570
68.1984	0	550	133	137	175	141	150	623	73	76	496	176	210	201	320	573
68.3213	0	551	133	138	176	144	150	623	73	77	498	177	211	201	321	572
68.4442	0	557	134	138	174	142	151	627	73	77	501	177	213	201	322	573
68.567	0	552	134	140	174	141	153	634	74	77	505	177	216	202	325	577
68.6899	0	550	136	140	174	143	154	637	74	77	508	177	217	204	327	584
68.8128	0	551	132	140	177	143	153	630	74	77	497	176	212	201	322	573
68.9357	0	557	132	137	179	139	151	624	74	78	495	176	211	201	322	574
69.0586	0	552	132	138	174	143	152	621	74	76	495	177	210	201	322	575
69.1814	0	550	134	139	176	142	152	623	74	78	499	178	213	201	323	579
69.3043	0	550	135	140	173	143	153	628	74	78	503	178	215	203	325	580
69.4272	0	557	135	140	172	145	154	633	74	78	506	178	217	203	327	582
69.5501	0	556	132	139	177	145	154	623	73	78	495	177	211	202	320	575
69.673	0	550	132	137	175	143	151	617	73	77	493	177	210	201	321	575
69.7958	0	550	132	137	174	143	152	616	73	77	495	178	210	201	321	575
69.9187	0	557	133	139	173	140	152	620	74	77	498	178	212	201	321	577
70.0416	0	556	134	138	173	141	153	626	74	78	503	178	214	202	323	579
70.1645	0	551	135	141	172	144	153	631	74	78	507	178	215	202	325	584
70.2874	0	548	133	140	177	144	153	624	73	77	497	176	210	201	319	574
70.4102	0	555	131	136	180	134	151	622	74	77	495	177	209	201	318	570
70.5331	0	554	132	137	172	142	151	617	73	77	496	178	208	201	318	570
70.656	0	548	132	137	173	141	150	620	72	77	499	177	209	201	319	575
70.7789	0	548	134	138	172	139	151	627	74	77	504	177	212	202	321	576
70.9018	0	555	135	139	172	141	153	631	75	78	509	178	214	203	322	576
71.0246	0	553	134	139	173	147	152	624	73	77	501	176	210	202	318	570
71.1475	0	547	132	136	174	141	150	618	72	77	496	176	208	203	316	568
71.2704	0	546	133	137	173	142	151	620	73	77	499	177	208	201	317	569
71.3933	0	554	133	137	173	140	151	624	73	76	501	177	209	202	318	567
71.5162	0	552	135	138	172	140	151	629	74	77	505	177	212	202	320	571
71.639	0	546	136	139	173	141	152	635	74	77	509	177	214	204	323	578
71.7619	0	545	136	139	171	147	153	630	74	77	505	176	211	203	320	571
71.8848	0	552	133	136	174	140	150	624	72	77	499	176	209	203	319	566
72.0077	0	551	135	138	172	142	151	627	72	77	501	177	210	201	319	566
72.1306	0	544	135	139	173	141	150	628	72	76	503	178	212	203	320	571
72.2534	0	544	136	139	173	139	151	633	73	77	508	177	215	203	322	572
72.3763	0	552	137	141	173	141	153	640	74	77	513	178	217	204	325	574
72.4992	0	549	136	141	174	148	153	633	75	78	505	177	214	202	322	567
72.6221	0	543	136	138	174	141	150	628	74	77	500	177	210	203	320	569
72.745	0	543	136	139	174	144	152	630	73	77	502	178	212	201	322	567
72.8678	0	549	137	138	174	142	151	632	73	78	504	178	213	202	322	568
72.9907	0	548	138	140	173	142	152	639	74	76	509	178	216	203	324	574
73.1136	0	542	138	141	174	142	152	645	74	78	513	178	218	204	327	581
73.2365	0	541	138	142	174	148	154	637	74	78	506	177	216	203	325	571
73.3594	0	551	137	139	178	139	152	635	72	77	501	178	212	202	322	567
73.4822	0	548	138	139	174	143	153	632	73	77	502	179	214	202	325	569
73.6051	0	544	138	140	174	142	152	634	74	78	503	179	215	202	325	575
73.728	0	543	138	141	174	143	153	641	74	77	509	179	219	204	328	577
73.8509	0	551	140	143	174	142	154	646	75	78	514	179	221	204	330	578
73.9738	0	550	140	143	178	146	155	642	74	77	506	178	217	203	328	574
74.0966	0	545	137	140	179	140	152	637	73	77	501	178	215	202	326	576
74.2195	0	543	137	141	174	144	153	635	74	77	505	179	216	203	327	575
74.3424	0	552	139	141	175	143	154	637	73	78	506	178	218	203	328	575
74.4653	0	551	139	142	176	142	155	641	75	78	511	179	220	204	330	582
74.5882	0	546	142	144	173	143	156	648	75	78	516	178	223	205	333	588
74.711	0	543	141	144	173	150	156	642	74	79	510	178	219	203	331	578
74.8339	0	552	139	141	179	140	154	640	74	77	505	177	217	203	330	577
74.9568	0	552	139	142	175	145	156	638	75	78	507	179	217	203	331	579
75.0797	0	548	139	141	176	142	155	639	74	76	509	179	219	204	331	584
75.2026	0	548	141	144	175	142	156	645	75	79	514	179	223	204	333	586
75.3254	0	557	142	145	174	145	157	650	75	79	519	179	225	206	336	590
75.4483	0	556	141	144	175	148	157	642	74	79	511	179	221	204	333	585
75.5712	0	552	140	143	179	140	156	645	74	78	510	178	220	205	332	585
75.6941	0	553	142	144	176	145	157	642	74	79	512	179	221	205	334	589
75.817	0	562	142	144	176	143	158	647	75	79	516	179	224	205	335	592
75.9398	0	560	143	146	175	141	158	652	76	79	522	180	227	206	337	598
76.0627	0	562	145	149	175	148	160	656	76	80	523	179	228	207	340	602
76.1856	0	564	142	147	177	147	159	648	75	79	515	181	223	205	337	593
76.3085	0	573	144	147	177	146	159	650	75	79	517	181	225	206	340	597
76.4314	0	572	144	148	177	147	160	651	77	80	518	181	227	206	340	599
76.5542	0	567	145	148	177	147	161	654	75	79	522	181	228	206	341	605
76.6771	0	567	145	149	176	149	162	658	76	81	524	182	229	206	343	601
76.8	0	575	145	150	180	147	162	654	76	80	517	181	226	205	340	595
76.9229	0	573	145	147	180	142	160	654	76	79	517	181	225	205	340	598
77.0458	0	567	145	148	178	147	161	652	76	81	521	182	226	205	341	604
77.1686	0	566	145	149	178	147	163	655	77	81	523	181	227	205	342	601
77.2915	0	576	146	149	178	146	163	659	77	82	528	181	231	207	343	605
77.4144	0	574	147	152	175	153	165	655	77	81	523	182	228	206	343	602
77.5373	0	567	142	146	185	142	160	651	76	80	512	180	222	206	335	596
77.6602	0	567	143	146	182	144	161	648	76	80	513	181	222	206	336	592
77.783	0	575	143	146	182	143	160	648	76	80	514	181	222	205	337	592
77.9059	0	576	144	146	178	145	161	649	76	81	519	182	225	206	338	596
78.0288	0	575	145	149	177	147	161	654	77	81	523	182	227	207	341	602
78.1517	0	574	143	146	180	150	162	648	77	81	513	181	224	205	337	596
78.2746	0	582	139	143	186	142	160	643	76	81	507	180	220	205	333	592
78.3974	0	580	141	144	179	147	159	635	75	80	507	181	220	205	334	584
78.5203	0	576	140	143	179	146	159	637	76	81	510	182	222	206	335	588
78.6432	0	576	143	144	179	146	160	642	77	80	514	181	225	206	338	592
78.7661	0	583	143	147	177	149	161	647	76	81	517	183	227	207	339	593
78.889	0	579	139	145	181	150	160	640	77	81	506	182	222	205	335	581
79.0118	0	576	139	143	182	144	159	634	75	81	503	182	221	205	334	585
79.1347	0	571	140	143	178	148	159	632	76	81	504	182	222	206	336	584
79.2576	0	578	140	144	179	146	159	635	77	82	507	183	225	205	337	584
79.3805	0	574	141	143	177	148	161	641	76	83	510	185	227	206	339	585
79.5034	0	572	142	146	177	149	162	645	78	82	513	185	230	206	342	590
79.6262	0	566	140	145	183	150	162	639	77	82	504	184	225	206	339	581
79.7491	0	572	140	144	182	146	160	635	77	82	503	184	225	205	340	582
79.872	0	569	141	147	179	150	161	633	77	82	504	186	226	206	343	578
79.9949	0	561	143	145	177	148	161	637	77	82	508	187	228	206	344	577
80.1178	0	561	144	148	177	149	163	645	78	84	512	187	231	207	347	583
80.2406	0	570	146	151	177	152	165	650	78	84	517	187	234	208	351	587
80.3635	0	567	146	150	182	155	166	646	78	83	511	186	231	207	349	589
80.4864	0	569	144	148	181	151	165	638	77	82	507	185	230	207	347	590
80.6093	0	572	146	150	181	152	165	639	78	84	510	186	233	207	349	591
80.7322	0	580	147	150	181	152	167	641	79	85	512	186	234	209	351	593
80.855	0	580	148	151	179	152	166	647	79	85	518	187	237	210	353	598
80.9779	0	580	149	154	178	152	169	654	80	85	522	187	239	210	356	605
81.1008	0	577	150	154	178	159	169	651	80	85	520	187	239	208	357	599
81.2237	0	583	149	152	185	149	167	648	78	85	514	187	236	209	355	591
81.3466	0	584	150	153	180	155	169	648	79	85	517	188	237	210	356	595
81.4694	0	582	151	154	181	153	169	650	80	85	519	188	240	210	358	602
81.5923	0	578	151	155	179	153	170	655	80	86	524	188	241	211	360	603
81.7152	0	586	153	156	178	154	171	662	80	86	529	187	244	212	362	607
81.8381	0	585	154	158	178	161	173	662	82	87	528	188	243	211	363	607
81.961	0	584	153	156	181	154	171	652	81	86	522	188	240	210	360	606
82.0838	0	579	152	156	179	154	173	657	81	87	526	188	241	211	361	605
82.2067	0	586	152	156	179	154	171	658	81	87	528	187	241	211	361	605
82.3296	1	583	153	157	179	155	174	663	82	87	532	187	242	212	362	610
82.4525	0	582	155	157	179	154	174	670	83	87	536	186	245	212	364	616
82.5754	0	576	155	160	178	160	175	669	84	88	535	187	244	211	364	615
82.6982	0	584	153	157	187	148	172	668	83	88	529	187	240	211	360	604
82.8211	0	580	154	157	179	155	173	664	83	86	533	187	241	211	362	608
82.944	0	578	155	158	178	154	172	665	82	87	534	186	241	212	362	611
83.0669	0	574	154	158	179	153	174	668	83	87	539	185	243	212	363	610
83.1898	0	581	156	158	177	153	175	675	83	87	543	185	244	212	364	612
83.3126	0	579	155	161	178	161	175	674	85	87	541	185	243	211	365	613
83.4355	0	576	154	157	188	147	174	675	84	87	536	184	239	212	359	608
83.5584	0	570	154	157	179	155	173	671	84	88	539	185	239	212	361	606
83.6813	0	577	153	157	178	154	173	673	83	87	539	184	240	212	360	603
83.8042	0	575	154	159	178	154	173	675	85	87	543	183	241	211	362	608
83.927	0	575	156	159	176	155	174	681	85	88	547	184	243	212	363	614
84.0499	0	569	155	160	176	160	176	681	85	88	546	183	243	211	362	608
84.1728	0	575	154	157	186	146	173	681	83	87	539	183	239	211	358	597
84.2957	0	573	154	157	179	155	173	674	84	87	541	184	240	211	360	601
84.4186	0	571	154	158	179	155	174	676	84	87	542	183	240	211	360	602
84.5414	0	566	155	159	178	154	174	681	86	87	547	182	242	213	361	604
84.6643	0	572	155	160	177	155	175	685	85	88	549	183	244	213	362	605
84.7872	0	571	156	160	180	158	175	686	85	88	546	183	243	211	364	603
84.9101	0	569	154	158	186	148	173	685	84	87	542	182	240	212	360	598
85.033	0	564	154	159	183	152	174	683	84	86	544	182	241	211	360	597
85.1558	0	571	155	158	182	151	174	685	85	87	544	183	242	212	361	594
85.2787	0	569	155	158	178	156	174	683	85	87	548	183	244	212	362	598
85.4016	0	570	157	160	177	158	175	688	86	88	551	183	246	213	365	601
85.5245	0	564	156	160	183	158	176	686	85	88	545	182	243	211	364	595
85.6474	0	571	154	158	188	148	174	687	85	88	542	184	241	211	362	589
85.7702	0	568	155	160	185	153	174	685	84	88	543	184	243	211	363	594
85.8931	0	569	155	158	179	155	174	682	84	88	544	184	244	211	363	597
86.016	0	563	156	159	179	157	176	685	85	88	548	183	246	212	365	597
86.1389	0	572	158	161	177	160	177	690	86	88	550	184	248	212	367	598
86.2618	0	571	155	160	187	153	175	690	86	87	542	184	244	211	363	591
86.3846	0	569	155	158	188	150	174	688	85	88	541	184	244	211	364	594
86.5075	0	567	155	158	185	154	175	684	86	88	541	184	245	211	365	591
86.6304	0	575	154	160	184	152	174	686	85	88	543	184	246	211	367	591
86.7533	0	575	155	160	178	159	175	685	85	87	546	185	248	212	368	600
86.8762	0	574	157	161	178	164	177	685	86	88	546	183	248	212	369	602
86.999	0	569	156	159	189	152	175	685	85	87	538	185	245	210	365	593
87.1219	0	578	155	159	189	150	174	685	84	88	540	185	246	212	366	593
87.2448	0	576	155	159	189	150	174	686	85	88	539	185	246	211	366	596
87.3677	0	577	155	160	179	159	175	682	84	87	542	185	249	212	368	600
87.4906	0	573	156	160	179	159	175	683	85	88	545	185	249	212	369	602
87.6134	0	582	156	162	182	159	176	684	86	88	541	185	248	210	368	598
87.7363	0	580	154	159	188	151	174	681	85	88	536	186	246	211	366	598
87.8592	0	578	154	158	188	150	174	682	85	88	537	184	247	211	367	603
87.9821	0	574	154	158	184	154	175	678	85	88	539	186	247	210	367	599
88.105	0	584	155	159	180	156	174	678	85	87	541	186	248	211	368	603
88.2278	0	583	156	160	179	160	175	680	85	88	544	186	250	211	369	609
88.3507	0	582	154	159	188	154	174	679	84	87	536	185	247	212	365	606
88.4736	0	579	153	156	188	150	174	677	84	87	536	185	246	212	365	602
88.5965	0	586	155	157	186	149	173	679	85	88	536	186	245	211	364	603
88.7194	0	586	154	157	180	155	173	673	84	87	539	185	246	212	365	607
88.8422	0	585	156	158	178	157	174	677	84	88	542	185	248	212	366	610
88.9651	0	580	156	160	179	161	174	677	85	88	541	185	248	212	366	608
89.088	0	589	153	156	188	148	171	678	84	87	535	184	244	212	361	599
89.2109	0	588	154	156	180	155	172	672	84	87	536	185	244	212	362	601
89.3338	0	586	153	155	179	155	172	673	84	87	536	184	244	213	361	605
89.4566	0	582	153	155	180	155	172	674	85	87	539	185	246	213	363	603
89.5795	0	589	155	157	178	157	173	678	84	87	542	185	246	214	364	606
89.7024	0	587	154	156	182	155	171	675	84	87	535	184	244	213	360	603
89.8253	0	586	153	154	188	146	169	676	83	86	535	184	241	212	358	604
89.9482	0	582	152	154	183	150	170	674	83	86	536	184	242	213	357	600
90.071	0	589	153	155	177	153	169	672	83	87	537	184	242	214	358	600
90.1939	0	588	155	154	178	154	170	675	84	87	540	183	242	213	359	604
90.3168	0	586	154	156	178	158	171	675	84	86	540	183	242	212	358	606
90.4397	0	582	152	152	187	147	167	673	83	86	532	183	239	212	352	595
90.5626	0	588	152	152	186	145	167	673	82	86	533	183	238	213	351	591
90.6854	0	584	152	151	187	145	166	673	82	86	532	182	237	212	351	592
90.8083	0	584	152	152	178	151	166	668	82	86	534	182	236	212	352	595
90.9312	0	579	153	152	177	152	167	672	83	86	538	182	239	212	353	592
91.0541	0	585	152	152	180	154	167	673	83	85	534	182	237	210	351	586
91.177	0	581	149	149	187	144	164	667	81	84	527	180	234	211	345	580
91.2998	0	578	149	149	185	143	163	668	81	84	526	180	232	211	344	580
91.4227	0	573	150	148	181	146	163	664	82	84	527	180	232	211	344	577
91.5456	0	580	150	149	177	149	163	663	82	84	531	180	234	211	346	576
91.6685	0	577	150	150	177	150	163	667	82	85	533	180	234	211	347	580
91.7914	0	574	151	151	180	151	163	669	83	85	530	180	233	210	345	579
91.9142	0	569	148	145	186	143	160	662	80	83	522	179	229	210	340	567
92.0371	0	577	147	144	184	141	159	661	80	83	523	179	229	210	340	562
92.16	0	573	147	145	177	148	160	655	80	83	524	178	229	211	339	559
92.2829	0	571	148	147	176	147	159	660	81	83	527	179	230	210	341	566
92.4058	0	566	149	147	176	148	159	665	81	84	530	179	232	211	342	562
92.5286	0	572	149	148	175	151	161	667	81	84	529	179	233	210	343	562
92.6515	0	569	146	146	185	143	159	662	80	82	520	177	229	210	337	554
92.7744	0	566	146	144	180	143	158	657	80	82	520	178	227	210	338	557
92.8973	0	561	145	144	176	146	157	654	81	82	520	178	228	209	338	552
93.0202	0	567	146	144	175	147	157	657	80	83	524	178	230	209	340	555
93.143	0	565	146	146	174	146	158	662	80	83	527	179	231	210	341	558
93.2659	0	560	148	146	175	147	160	666	82	83	531	178	233	212	342	564
93.3888	0	559	148	147	179	149	160	664	80	83	524	177	230	210	341	556
93.5117	0	566	145	144	184	140	158	659	79	82	520	179	229	209	339	555
93.6346	0	564	145	145	179	143	159	658	79	82	521	179	229	210	341	555
93.7574	0	557	145	145	176	146	159	654	79	83	522	180	231	209	341	560
93.8803	0	557	146	147	175	147	159	659	80	83	526	179	232	210	343	561
94.0032	0	565	147	148	175	147	161	664	80	83	530	180	235	211	345	564
94.1261	0	563	149	149	174	152	162	666	80	84	531	180	235	211	346	568
94.249	0	557	145	147	183	143	161	662	79	82	521	179	232	210	343	563
94.3718	0	557	145	146	180	144	160	657	79	83	522	179	232	210	344	562
94.4947	0	564	144	146	175	147	160	655	79	83	523	180	233	210	346	561
94.6176	0	557	144	147	176	148	160	659	80	83	527	180	234	211	346	565
94.7405	0	548	146	149	175	147	162	665	80	83	531	179	236	212	347	571
94.8634	0	543	147	151	175	147	164	669	80	84	538	178	239	213	349	573
94.9862	0	548	149	153	175	155	166	667	80	84	535	178	237	213	349	570
95.1091	0	543	148	150	184	142	165	667	80	83	530	178	235	212	347	564
95.232	0	489	149	151	178	150	166	662	80	83	533	179	237	212	349	570
95.3549	0	516	149	153	178	150	168	664	81	84	537	179	238	213	350	575
95.4778	0	559	150	155	176	150	170	670	81	85	543	177	242	214	351	574
95.6006	0	574	152	155	176	151	172	677	81	86	548	178	244	214	354	574
95.7235	0	572	153	157	175	157	172	681	82	86	550	178	246	212	357	585
95.8464	0	577	151	157	182	151	173	678	82	86	542	178	243	211	356	580
95.9693	0	581	152	155	179	153	173	673	81	86	543	180	244	212	356	584
96.0922	0	578	153	156	179	153	173	676	81	85	545	180	245	212	358	583
96.215	0	570	153	158	178	154	173	679	82	87	549	180	247	212	360	582
96.3379	0	557	154	158	175	155	174	686	83	87	551	181	248	213	364	581
96.4608	0	571	155	159	175	159	175	689	83	87	554	179	250	212	366	583
96.5837	0	566	153	159	182	154	173	687	82	87	546	181	246	211	363	570
96.7066	0	564	153	158	179	156	173	684	82	87	548	181	246	211	365	574
96.8294	0	569	153	159	178	155	175	685	82	88	549	181	247	211	365	574
96.9523	0	578	154	159	176	157	176	689	84	88	552	182	249	212	367	573
97.0752	0	569	156	160	173	158	176	696	84	88	557	181	250	211	367	581
97.1981	0	570	157	164	174	163	178	698	84	89	558	181	249	211	367	584
97.321	0	572	155	161	186	150	176	698	84	88	551	181	246	210	363	573
97.4438	0	577	155	159	185	149	176	699	84	89	552	182	247	210	365	575
97.5667	0	575	157	161	177	158	175	692	84	89	551	182	247	211	366	574
97.6896	0	576	156	161	177	157	177	696	85	88	555	182	250	212	367	585
97.8125	0	577	159	163	174	158	178	701	85	89	560	181	252	212	370	586
97.9354	0	584	157	165	179	161	180	704	85	89	558	182	251	211	369	583
98.0582	0	582	156	162	188	150	176	699	85	89	550	182	247	211	366	571
98.1811	0	580	156	160	186	151	176	701	85	89	552	182	248	212	367	580
98.304	0	584	156	161	181	154	176	697	85	88	553	182	249	212	367	581
98.4269	0	594	157	161	176	159	177	699	85	89	558	181	252	212	368	584
98.5498	0	591	158	165	176	160	179	702	86	90	562	180	254	213	369	585
98.6726	0	590	157	164	182	161	180	704	86	90	557	179	253	213	367	582
98.7955	0	594	154	162	187	154	179	702	85	89	554	180	252	213	367	575
98.9184	0	603	156	163	187	152	179	703	85	89	555	180	253	214	369	572
99.0413	0	597	157	162	185	151	179	704	86	90	556	180	254	213	372	576
99.1642	0	593	157	164	177	160	179	700	87	91	559	181	256	213	376	591
99.287	0	598	160	165	177	165	180	701	87	90	561	181	256	213	378	592
99.4099	0	601	157	162	189	153	179	701	87	90	552	182	250	212	377	583
99.5328	0	593	156	161	187	151	177	698	86	89	550	182	251	213	377	580
99.6557	0	593	157	161	186	151	178	701	86	90	551	181	252	213	377	588
99.7786	0	598	158	162	178	159	178	695	87	90	555	181	254	214	378	587
99.9014	0	599	159	164	176	160	180	700	86	91	560	181	257	214	379	594
100.024	0	591	160	165	181	163	181	702	87	90	556	181	255	213	379	588
100.147	0	593	157	161	190	151	178	699	86	90	550	182	252	212	376	588
100.27	0	598	159	162	188	153	178	698	86	90	552	180	253	213	377	588
100.393	0	610	158	163	182	155	179	696	86	90	553	182	254	214	378	587
100.516	0	603	160	162	178	159	179	694	86	91	556	182	256	214	379	586
100.639	0	602	162	164	177	164	181	697	86	91	558	182	257	213	382	595
100.762	0	608	160	163	187	155	180	698	86	90	550	183	253	212	379	589
100.884	0	614	159	162	187	150	178	698	86	90	551	183	254	213	379	587
101.007	0	609	161	162	188	153	178	697	86	91	551	182	255	214	378	585
101.13	0	607	161	162	178	159	179	692	86	91	553	182	255	214	380	594
101.253	0	615	162	164	178	162	180	695	87	91	556	183	258	214	382	600
101.376	0	616	161	164	189	155	180	696	86	91	550	184	254	212	379	591
101.499	0	609	159	160	191	149	177	692	85	90	548	183	253	214	376	583
101.622	0	609	160	162	184	155	178	689	86	90	549	183	254	214	377	592
101.745	0	617	161	161	179	158	179	686	86	91	551	183	254	213	378	587
101.868	0	621	162	162	179	159	179	690	86	91	556	182	257	214	380	597
101.99	0	613	162	162	183	160	180	691	87	90	551	183	254	214	378	588
102.113	0	612	159	159	191	150	177	686	85	90	546	183	251	214	374	590
102.236	0	619	160	160	189	149	177	687	86	90	546	183	252	212	375	586
102.359	0	625	160	159	185	151	177	685	86	90	547	182	252	213	375	592
102.482	0	617	161	160	179	155	177	682	86	90	550	183	253	214	377	591
102.605	0	614	161	161	187	154	177	691	88	91	549	182	253	214	377	593
102.728	0	618	158	156	190	150	176	679	86	90	542	183	248	211	371	587
102.851	0	624	159	155	189	147	175	678	86	89	541	183	247	212	369	585
102.973	0	614	157	156	189	146	175	676	85	91	542	183	247	212	369	582
103.096	0	612	157	156	181	152	175	672	86	90	544	183	247	212	371	586
103.219	0	616	158	156	179	154	175	676	86	90	547	182	249	212	372	586
103.342	0	620	158	157	182	156	175	676	86	90	543	183	247	210	369	583
103.465	0	613	156	150	190	145	171	669	86	88	536	183	243	210	362	573
103.588	0	610	155	149	187	145	171	667	85	89	537	182	242	210	362	575
103.711	0	615	157	149	184	147	170	666	85	88	537	182	243	211	363	572
103.834	0	619	155	153	179	150	170	666	85	88	541	182	243	210	364	577
103.956	0	613	157	153	178	151	172	670	86	89	544	182	243	211	365	578
104.079	0	614	156	152	183	152	171	665	85	88	536	183	241	208	360	571
104.202	0	613	153	146	188	142	167	661	84	88	532	182	238	210	356	568
104.325	0	616	154	146	183	145	168	658	85	87	532	181	238	209	357	574
104.448	0	607	153	148	177	146	167	656	84	87	534	182	238	209	357	573
104.571	0	608	153	149	177	148	167	661	85	87	537	182	240	209	359	574
104.694	0	608	154	151	177	149	169	665	85	88	541	182	241	209	360	575
104.817	0	610	153	148	183	150	168	661	84	87	532	181	237	208	356	569
104.94	0	602	152	143	185	140	164	659	83	86	529	180	235	209	353	563
105.062	0	604	152	144	178	146	165	653	84	87	530	181	236	209	355	563
105.185	0	603	151	145	178	146	166	653	84	87	532	181	236	209	355	565
105.308	0	602	151	147	177	146	167	658	84	86	536	181	238	209	357	570
105.431	0	599	153	148	176	149	167	663	84	87	539	181	240	209	358	568
105.554	0	600	152	147	181	149	167	660	84	86	531	181	237	207	354	562
105.677	0	600	150	142	181	142	164	655	83	86	528	179	235	208	353	559
105.8	0	598	152	143	177	146	164	653	84	86	529	180	235	208	353	559
105.923	0	596	150	145	177	144	165	655	83	86	532	182	236	208	354	562
106.045	0	598	150	147	176	145	165	660	83	86	536	181	239	208	356	566
106.168	0	599	151	148	175	146	167	666	83	86	539	180	240	209	357	568
106.291	0	597	150	147	175	152	166	661	84	85	534	181	238	208	356	561
106.414	0	594	151	142	180	143	165	658	83	86	530	180	236	208	354	559
106.537	0	598	149	147	177	146	165	656	84	86	531	181	237	209	356	563
106.66	0	597	149	146	177	145	165	658	83	86	533	180	237	210	356	561
106.783	0	597	150	148	176	146	166	663	84	87	538	180	240	210	357	568
106.906	0	595	151	148	175	147	167	669	85	87	542	180	242	210	359	571
107.028	0	598	151	150	176	153	169	665	85	88	538	181	240	209	358	568
107.151	0	599	149	144	181	142	165	661	83	86	532	181	237	209	355	562
107.274	0	598	150	147	176	147	167	660	84	86	535	180	239	210	357	563
107.397	0	595	149	148	176	146	167	662	84	86	537	180	239	209	357	564
107.52	0	599	151	147	176	146	168	667	84	87	540	180	243	210	360	570
107.643	0	598	152	150	176	147	170	673	84	87	544	180	244	211	361	573
107.766	0	598	153	152	175	154	171	672	85	88	541	180	243	210	362	574
107.889	0	596	151	146	186	141	168	669	84	88	535	180	239	209	358	568
108.012	0	601	151	147	178	148	168	665	83	87	537	181	242	210	360	571
108.134	0	600	151	148	177	148	170	665	85	87	538	180	241	211	359	570
108.257	0	599	152	150	176	148	170	671	84	88	542	181	242	211	361	573
108.38	11	598	154	152	175	149	171	676	85	88	546	180	245	211	362	579
108.503	0	601	153	154	175	156	172	676	86	87	544	180	245	210	363	580
108.626	0	600	150	149	185	144	171	675	85	88	536	181	241	210	359	572
108.749	0	601	150	151	178	149	171	668	85	88	539	181	242	211	362	575
108.872	0	598	152	151	177	149	170	669	84	88	539	181	242	211	361	577
108.995	0	601	152	151	177	149	171	672	85	88	543	182	243	211	363	579
109.117	0	603	153	152	176	151	172	676	87	88	545	181	246	212	364	582
109.24	0	603	154	155	176	156	174	677	86	89	545	181	246	210	364	580
109.363	0	602	150	151	186	144	171	675	85	88	538	181	242	210	360	579
109.486	0	605	151	151	180	151	172	671	85	88	539	181	242	211	362	579
109.609	0	604	152	152	178	151	172	671	85	89	539	181	242	211	362	578
109.732	0	601	153	152	177	150	172	674	86	89	543	181	244	211	364	581
109.855	0	604	154	154	176	152	174	677	86	89	546	181	246	212	366	588
109.978	0	610	155	156	181	154	175	681	86	88	544	181	244	211	364	586
110.1	0	608	151	151	188	143	172	676	85	88	537	181	242	210	361	579
110.223	0	606	153	153	183	148	173	676	85	88	538	181	242	210	362	580
110.346	0	614	152	152	180	152	172	671	86	89	538	181	243	211	362	585
110.469	0	612	153	153	179	150	173	675	86	89	543	181	244	211	365	587
110.592	0	610	155	155	177	152	174	678	86	88	546	182	245	212	365	590
110.715	0	607	154	155	181	153	175	681	86	88	541	181	244	211	364	584
110.838	0	615	152	151	188	143	171	678	86	89	536	181	242	211	361	585
110.961	0	615	153	153	179	152	172	673	85	88	536	182	243	211	363	586
111.084	0	612	153	153	179	150	172	672	86	88	538	181	242	211	363	583
111.206	0	609	154	153	179	151	173	676	85	88	542	182	245	212	365	587
111.329	0	617	156	155	179	154	173	679	86	89	545	181	246	212	366	594
111.452	0	616	154	154	183	153	173	678	85	89	538	181	243	211	362	586
111.575	0	614	154	149	189	142	171	679	85	89	535	181	241	212	362	582
111.698	0	611	153	151	181	153	171	672	85	88	536	180	241	210	362	584
111.821	0	619	154	152	180	150	171	672	85	87	538	181	241	212	363	581
111.944	0	619	155	154	178	152	172	677	85	88	541	181	244	211	365	589
112.067	0	617	156	155	178	155	173	680	86	88	543	181	245	212	366	590
112.189	0	613	154	152	187	147	171	680	85	87	535	181	241	211	362	585
112.312	0	620	154	149	184	147	169	675	84	87	535	181	241	211	362	582
112.435	0	618	154	152	185	147	169	676	84	87	535	181	240	212	362	584
112.558	0	617	154	151	181	150	169	673	85	88	537	180	242	212	364	589
112.681	0	613	156	152	179	151	171	677	85	87	541	180	243	212	365	587
112.804	0	621	156	154	180	156	172	679	85	88	540	180	243	212	364	587
112.927	0	618	154	151	189	144	169	678	84	86	533	180	239	212	361	582
113.05	0	618	155	151	181	149	169	670	83	87	534	180	239	213	362	586
113.172	0	615	154	151	181	149	169	673	83	86	534	180	240	212	362	584
113.295	0	622	155	151	181	148	169	674	85	86	538	180	241	212	363	585
113.418	0	623	157	153	179	151	170	679	84	86	540	180	243	214	364	589
113.541	0	620	158	152	184	152	170	680	84	87	537	179	242	212	362	586
113.664	0	620	157	148	190	141	167	678	84	85	532	180	239	212	360	582
113.787	0	630	157	150	180	150	168	673	83	86	534	179	239	212	360	583
113.91	0	625	155	151	181	149	168	672	83	87	535	180	239	213	361	585
114.033	0	620	156	152	182	150	167	676	84	86	537	179	242	212	363	590
114.156	0	622	158	153	180	153	170	678	84	87	540	178	244	213	364	588
114.278	0	633	158	149	190	146	168	679	83	85	533	179	238	211	358	585
114.401	0	628	157	147	189	142	166	677	82	85	531	180	237	213	357	579
114.524	0	623	157	148	187	146	166	673	82	86	531	179	238	212	357	585
114.647	0	623	156	150	181	147	166	671	83	85	534	178	238	212	359	584
114.77	0	632	157	151	181	150	167	675	83	85	538	179	239	212	359	588
114.893	0	630	157	153	181	153	167	676	83	86	537	179	239	212	359	583
115.016	0	620	156	146	192	142	166	672	82	84	528	177	234	211	352	584
115.139	0	622	156	147	186	145	164	668	82	85	528	177	234	212	352	580
115.261	0	632	157	146	188	144	164	668	81	84	528	178	234	212	352	582
115.384	0	628	157	147	182	147	164	668	81	85	532	177	235	212	354	578
115.507	0	618	156	150	181	147	165	671	83	85	535	177	236	212	355	587
115.63	0	625	157	151	180	153	166	672	82	84	534	178	235	212	354	584
115.753	0	629	155	145	191	140	163	669	82	83	525	176	232	211	347	579
115.876	0	625	155	145	190	139	163	669	81	83	526	176	230	211	347	574
115.999	0	617	156	145	183	147	161	661	82	84	526	176	231	210	348	580
116.122	0	622	155	147	182	145	162	665	82	83	530	176	231	212	349	581
116.244	0	627	155	147	182	145	163	669	82	83	534	175	233	212	351	581
116.367	0	623	155	151	180	151	163	667	83	83	531	176	232	211	348	576
116.49	0	614	154	144	191	139	161	666	81	83	521	175	228	211	343	576
116.613	0	619	153	144	182	146	160	659	80	84	523	175	227	210	344	575
116.736	0	621	154	143	181	145	161	660	81	82	524	176	227	210	343	574
116.859	0	614	154	145	181	144	161	663	81	83	528	176	228	210	345	571
116.982	0	612	153	147	180	145	162	670	82	83	531	176	230	211	347	580
117.105	0	614	153	150	179	151	163	669	81	84	531	175	230	210	346	578
117.228	0	618	152	143	188	138	160	666	80	82	521	174	226	210	341	570
117.35	0	610	152	144	181	145	160	661	81	82	523	175	226	209	341	566
117.473	0	607	153	144	180	144	160	661	81	82	524	175	226	209	341	573
117.596	0	612	151	147	180	144	159	665	81	82	528	175	228	210	344	572
117.719	0	615	152	149	179	143	160	669	81	83	532	175	229	211	344	573
117.842	0	607	153	151	179	150	162	669	81	83	530	174	228	210	345	568
117.965	0	603	151	143	188	139	161	668	81	82	520	174	226	210	340	568
118.088	0	609	150	146	180	145	159	662	80	83	522	174	226	210	341	568
118.211	0	613	150	146	180	144	160	663	80	82	524	175	226	209	341	566
118.333	0	605	150	146	179	144	160	667	81	82	528	176	229	210	343	563
118.456	0	601	152	147	178	146	162	671	81	83	531	175	230	211	345	575
118.579	0	607	152	151	177	152	163	671	82	83	532	175	231	211	346	572
118.702	0	609	150	146	189	139	160	670	81	82	521	174	226	210	341	564
118.825	0	602	150	147	180	145	160	664	80	82	524	175	228	210	342	562
118.948	0	600	150	147	181	146	162	665	81	82	524	175	228	210	343	570
119.071	0	605	150	147	179	145	162	670	81	82	532	175	230	211	345	570
119.194	0	609	151	148	179	146	163	675	81	83	534	176	232	211	348	573
119.316	0	602	153	152	177	151	164	676	82	83	532	175	231	210	347	567
119.439	0	600	150	148	188	140	162	674	81	82	524	174	227	210	343	568
119.562	0	606	150	148	180	147	162	669	81	83	527	175	229	211	345	570
119.685	0	607	150	148	180	146	162	670	81	83	528	175	229	210	346	567
119.808	0	597	150	149	180	146	163	673	81	83	533	176	230	211	347	566
119.931	0	582	153	151	178	148	165	678	82	83	537	175	233	213	349	576
120.054	0	516	156	144	184	149	166	676	82	82	532	174	231	211	346	566
120.177	0	562	152	144	185	143	165	671	81	82	530	173	228	211	343	559
120.3	0	601	151	145	181	147	168	670	81	83	535	173	228	210	345	566
120.422	0	596	149	148	181	147	169	671	82	84	536	174	230	210	345	582
120.545	0	592	151	151	180	149	170	677	83	85	541	174	233	212	345	577
120.668	0	597	153	153	179	152	170	681	82	85	544	173	236	213	346	581
120.791	0	584	151	152	186	148	170	677	82	84	534	173	232	211	342	568
120.914	0	577	151	151	192	139	169	676	81	83	532	173	231	213	341	566
121.037	0	570	151	151	184	147	170	671	83	84	534	173	231	212	342	566
121.16	0	544	152	153	184	146	171	672	82	84	537	173	232	212	344	566
121.283	0	503	153	154	181	147	170	678	84	84	542	174	234	211	346	556
121.405	0	482	154	154	182	154	172	679	84	83	539	173	233	211	346	558
121.528	0	468	152	151	192	139	168	680	83	83	531	173	228	210	341	549
121.651	0	483	152	151	184	148	168	674	82	83	533	174	227	208	342	550
121.774	0	493	152	152	182	145	168	675	82	85	533	174	226	207	340	549
121.897	0	507	153	152	181	148	168	676	83	84	537	174	228	208	341	557
122.02	0	530	154	155	179	150	169	678	83	85	540	175	230	208	342	560
122.143	0	540	151	153	185	150	169	677	83	84	531	174	227	208	340	554
122.266	0	539	152	153	190	137	166	678	83	84	529	174	227	206	340	548
122.388	0	547	151	150	187	146	168	672	82	83	531	174	227	206	341	561
122.511	0	562	152	150	181	146	167	673	83	84	534	174	229	206	342	557
122.634	0	575	153	152	181	146	167	676	83	84	537	174	232	207	343	560
122.757	0	579	153	154	180	153	168	676	84	84	535	175	231	207	346	561
122.88	0	584	151	147	189	139	165	674	82	84	527	174	228	206	341	563
123.003	0	589	151	148	182	146	165	667	83	83	528	174	229	207	343	566
123.126	0	595	151	150	184	142	165	672	82	84	529	175	229	208	344	567
123.249	0	599	151	149	181	145	165	670	82	83	533	175	232	208	345	569
123.372	0	599	153	150	178	149	166	675	83	85	536	174	234	209	347	575
123.494	0	605	151	151	189	142	165	676	83	84	528	174	230	208	345	571
123.617	0	608	151	149	184	142	164	670	83	83	528	175	230	208	345	568
123.74	0	599	152	149	181	147	164	668	82	84	529	176	231	208	345	566
123.863	0	599	152	149	181	145	164	671	82	84	532	176	232	209	346	575
123.986	0	606	154	151	179	146	165	675	84	84	536	175	235	209	350	574
124.109	0	609	153	153	184	149	166	675	83	84	532	175	233	209	348	581
124.232	0	607	150	148	189	139	164	674	81	84	527	176	231	209	347	575
124.355	0	605	151	149	181	145	163	669	83	84	529	176	234	209	349	577
124.477	0	611	151	149	185	141	164	673	82	85	531	176	234	210	350	575
124.6	0	616	153	150	178	147	165	673	83	86	535	176	237	210	351	574
124.723	0	608	153	152	179	151	166	675	83	85	535	175	238	211	353	576
124.846	0	605	149	148	188	139	163	674	82	84	525	174	234	210	349	573
124.969	0	609	150	148	181	146	163	666	82	84	528	175	234	210	350	571
125.092	0	613	151	149	180	146	164	666	83	85	529	176	235	210	351	576
125.215	0	605	151	150	180	147	164	670	84	84	532	176	237	210	353	578
125.338	0	607	152	151	178	148	165	672	84	85	536	176	239	210	355	582
125.46	0	609	152	148	182	149	164	671	83	85	527	175	236	210	352	577
125.583	0	610	150	143	188	139	162	668	82	85	523	176	234	211	350	579
125.706	0	608	149	147	181	147	162	662	82	84	525	176	234	210	349	576
125.829	0	610	149	147	179	145	161	663	82	84	528	177	236	211	352	578
125.952	0	608	150	148	179	145	163	667	83	85	532	176	238	211	352	578
126.075	0	607	151	149	176	149	164	671	83	85	533	176	239	211	354	582
126.198	0	604	147	145	186	143	162	668	82	84	522	176	234	210	348	578
126.321	0	606	148	141	188	138	161	664	82	84	521	176	233	210	348	571
126.444	0	603	146	145	180	145	161	658	82	84	523	175	233	210	349	568
126.566	0	603	146	145	178	144	161	661	82	84	527	176	234	210	350	570
126.689	0	605	148	146	177	145	162	666	83	85	531	176	236	212	351	577
126.812	0	602	148	148	176	150	163	667	83	85	531	175	237	210	353	575
126.935	0	598	145	143	185	140	159	664	82	84	521	175	232	210	346	565
127.058	0	593	144	143	182	142	159	660	82	83	522	175	231	209	346	561
127.181	0	598	143	144	178	144	158	657	82	84	523	176	231	210	346	564
127.304	0	598	143	144	179	144	160	659	82	85	525	176	233	211	347	565
127.427	0	592	145	145	177	144	159	664	82	84	531	175	235	211	348	565
127.549	0	588	145	146	175	148	162	668	83	84	534	176	236	210	350	564
127.672	0	591	142	144	181	145	160	662	82	85	524	175	231	209	344	561
127.795	0	592	141	142	181	141	158	660	81	84	522	176	231	210	344	558
127.918	0	588	142	143	179	143	158	658	82	84	524	175	230	209	345	555
128.041	0	583	141	144	177	142	158	661	83	84	528	176	232	210	346	557
128.164	0	590	143	145	175	144	160	667	82	85	532	175	234	209	347	557
128.287	0	589	143	146	175	146	161	670	83	85	535	175	236	211	349	562
128.41	0	586	141	145	181	145	161	668	83	84	526	175	233	210	346	552
128.532	0	580	139	143	182	139	159	664	81	84	525	175	231	210	345	552
128.655	0	587	140	144	177	145	159	662	82	84	528	177	232	209	346	551
128.778	0	585	141	144	177	144	160	664	82	84	529	176	233	210	346	553
128.901	0	582	141	146	175	144	161	670	83	85	535	176	235	210	349	554
129.024	0	577	143	147	174	146	162	675	84	84	540	175	238	211	350	559
129.147	0	585	142	149	177	152	163	673	83	84	534	176	236	210	350	553
129.27	0	582	140	146	181	141	160	671	82	85	529	176	234	211	347	550
129.393	0	581	140	146	176	146	162	670	83	85	532	176	235	211	349	555
129.516	0	578	141	146	176	145	162	671	82	85	535	176	236	211	349	552
129.638	0	584	141	148	179	143	163	679	84	86	539	176	240	211	352	558
129.761	0	583	143	149	174	148	164	680	83	86	544	175	240	213	355	563
129.884	0	578	143	149	175	153	166	678	84	85	539	176	240	211	354	561
130.007	0	578	139	146	182	143	163	676	84	86	534	177	237	212	353	557
130.13	0	584	141	148	177	148	164	675	84	85	538	176	238	211	354	558
130.253	0	584	141	149	176	148	164	676	84	86	539	177	240	213	355	562
130.376	0	579	142	150	174	148	166	681	85	87	543	177	243	213	358	567
130.499	0	580	145	152	173	151	167	686	85	87	549	176	245	213	361	570
130.621	0	587	144	153	178	153	169	686	85	86	543	177	243	211	360	566
130.744	0	584	140	148	185	142	165	684	85	87	537	178	240	213	358	561
130.867	0	579	141	149	178	150	166	678	84	86	539	178	241	212	360	565
130.99	0	581	141	150	177	148	167	679	85	87	541	177	241	213	360	565
131.113	0	593	143	150	175	150	166	683	85	87	546	177	244	213	362	569
131.236	0	587	145	153	174	152	169	687	86	87	550	178	247	214	364	575
131.359	0	581	145	154	180	153	169	689	86	88	545	177	245	212	363	573
131.482	0	583	141	150	185	142	167	686	86	87	539	177	242	212	361	566
131.604	0	594	142	151	179	147	168	684	86	87	541	177	244	213	362	568
131.727	0	586	142	152	176	151	169	681	86	87	542	178	245	214	363	563
131.85	0	585	144	153	176	152	170	683	87	88	546	177	246	214	365	575
131.973	0	587	146	154	174	154	170	689	86	88	551	177	250	214	366	576
132.096	0	597	145	154	180	153	172	690	87	88	546	178	247	212	366	573
132.219	0	590	142	150	185	144	168	687	87	87	541	177	244	213	364	564
132.342	0	588	144	152	178	153	170	680	85	87	542	177	246	214	366	573
132.465	0	590	144	151	177	151	169	680	86	87	544	178	246	214	365	572
132.588	0	601	146	153	176	153	171	685	87	89	548	177	249	214	368	578
132.71	0	595	146	155	175	155	172	689	87	90	553	178	251	214	370	577
132.833	0	593	146	155	181	154	172	687	87	89	545	178	248	213	369	579
132.956	0	594	143	151	187	143	169	687	87	89	542	179	246	213	366	574
133.079	0	605	145	152	182	149	170	684	87	89	543	179	246	214	368	578
133.202	0	599	145	152	178	152	169	681	87	88	544	178	247	214	369	574
133.325	0	595	146	153	176	152	172	684	88	88	548	178	249	213	371	585
133.448	0	599	148	154	175	156	172	689	88	88	552	178	251	215	372	587
133.571	0	608	146	155	181	154	172	686	87	89	544	179	247	213	369	579
133.693	0	602	144	150	188	145	168	686	88	88	541	178	246	213	368	575
133.816	0	600	146	151	182	150	170	682	87	88	542	178	246	214	368	583
133.939	0	608	146	152	178	152	170	680	87	88	544	178	247	214	369	585
134.062	0	612	148	153	177	153	170	682	88	88	547	177	248	215	371	584
134.185	0	606	149	154	175	156	171	685	87	89	550	179	250	214	372	586
134.308	0	605	148	153	182	153	170	683	88	88	543	179	247	212	369	586
134.431	0	611	146	151	182	149	169	681	88	88	541	179	246	214	367	584
134.554	0	616	147	152	182	150	170	681	87	89	542	178	245	213	368	583
134.676	0	609	148	151	178	151	169	678	87	89	545	179	246	213	369	582
134.799	0	610	149	154	177	152	170	682	88	88	547	178	249	213	371	591
134.922	0	615	150	154	177	157	171	684	88	89	550	178	249	214	372	593
135.045	0	620	148	153	186	147	170	685	88	88	542	178	245	212	366	585
135.168	0	614	148	151	185	145	169	684	87	88	542	178	244	214	367	583
135.291	0	613	149	152	178	151	169	678	87	88	542	179	244	213	366	588
135.414	0	620	149	152	177	152	169	679	87	88	544	178	246	213	368	590
135.537	0	624	151	152	176	152	170	682	88	87	549	178	247	213	369	593
135.66	0	618	152	154	177	157	171	682	89	88	548	178	248	214	369	591
135.782	0	618	150	152	187	145	168	682	87	87	541	178	243	213	364	589
135.905	0	625	149	150	178	151	168	677	87	88	543	177	243	214	365	586
136.028	0	630	150	152	178	151	167	676	87	88	543	178	243	212	364	589
136.151	0	621	150	152	177	149	168	678	87	88	545	178	243	213	366	589
136.274	0	621	152	153	175	153	169	682	88	88	549	177	245	215	367	598
136.397	0	625	151	153	181	153	169	683	88	88	546	178	244	212	365	589
136.52	0	631	150	150	188	142	166	682	86	88	540	178	242	212	362	590
136.643	0	624	150	150	179	152	167	675	86	87	542	177	241	213	362	587
136.765	0	622	151	150	177	149	166	673	87	87	542	177	242	214	362	590
136.888	0	628	152	152	176	151	167	678	87	88	547	177	242	213	363	589
137.011	0	633	153	153	176	153	169	680	88	88	548	177	243	213	364	596
137.134	0	624	149	149	187	144	166	679	87	87	540	177	239	211	357	582
137.257	0	623	149	148	186	142	164	679	86	87	539	177	238	213	357	590
137.38	0	627	150	148	179	150	165	671	87	87	540	176	237	212	357	584
137.503	0	633	150	148	178	147	165	673	86	86	542	176	238	213	357	590
137.626	0	624	151	150	175	149	165	676	87	87	546	176	239	212	358	593
137.748	0	627	152	151	181	150	165	677	86	88	542	176	238	211	356	586
137.871	0	626	150	143	187	140	163	673	86	86	534	175	234	211	350	578
137.994	0	630	147	146	181	144	163	670	86	86	535	175	233	212	351	581
138.117	0	623	149	143	178	146	161	665	85	86	537	175	233	211	350	577
138.24	0	625	149	147	177	145	162	669	85	86	539	175	234	212	351	580
138.363	0	625	150	148	177	148	163	670	86	85	542	175	234	212	351	578
138.486	0	627	148	145	182	147	162	667	85	85	535	175	231	209	345	565
138.609	0	621	147	139	186	138	159	667	85	84	529	174	228	209	342	566
138.732	0	596	146	141	186	137	159	664	84	84	529	174	227	210	341	563
138.854	0	610	146	141	177	143	158	658	84	84	531	174	227	210	341	568
138.977	0	614	147	142	177	144	157	662	86	84	535	175	229	211	342	579
139.1	0	619	146	144	176	148	159	662	85	84	534	174	229	210	341	582
139.223	0	624	144	137	184	138	155	657	85	84	523	173	225	209	334	573
139.346	0	599	143	136	185	136	154	653	84	82	522	171	224	209	334	568
139.469	0	534	142	136	181	138	152	650	82	82	520	172	221	209	333	553
139.592	0	464	145	134	175	140	152	648	82	82	524	173	223	207	335	554
139.715	0	472	150	134	174	141	154	651	84	82	528	172	222	208	336	547
139.837	0	555	146	136	175	147	154	651	82	81	525	173	222	207	333	546
139.96	0	569	140	133	180	137	151	646	82	81	517	171	218	206	328	539
140.083	0	545	141	132	175	140	150	642	82	81	517	171	216	206	327	541
140.206	0	524	141	132	175	138	150	644	82	81	519	171	217	206	328	541
140.329	0	518	141	135	175	138	150	648	82	81	523	171	218	207	330	540
140.452	0	514	140	137	173	141	151	653	82	81	528	172	219	206	330	542
140.575	0	524	140	135	175	144	150	645	81	80	519	171	217	207	325	542
140.698	0	561	140	131	179	134	148	646	81	80	515	170	214	206	324	539
140.82	0	578	138	133	175	138	147	643	81	79	516	170	214	206	324	539
140.943	0	585	140	130	174	138	146	644	81	79	519	172	215	205	324	544
141.066	0	590	140	136	175	137	147	648	80	79	523	171	217	206	327	551
141.189	0	592	140	136	174	142	148	650	80	79	524	171	218	206	328	549
141.312	0	589	139	130	176	139	146	641	79	79	513	169	213	206	323	539
141.435	0	585	137	131	174	138	146	643	80	79	516	170	214	203	323	540
141.558	0	591	137	131	175	137	145	644	79	79	517	171	214	205	324	538
141.681	0	588	137	134	174	135	146	648	80	79	520	171	216	205	326	542
141.804	0	586	140	136	173	138	147	653	81	79	524	171	218	206	327	545
141.926	0	580	139	135	174	143	148	649	80	79	518	170	215	205	325	537
142.049	0	587	138	129	176	137	144	643	79	79	515	170	212	205	323	533
142.172	0	585	138	131	173	136	146	647	80	78	517	171	214	204	324	538
142.295	0	584	137	133	174	136	146	648	80	79	518	170	214	206	325	540
142.418	0	579	139	135	173	138	147	654	81	80	525	171	217	206	326	542
142.541	0	587	140	139	172	142	148	658	81	80	526	171	218	207	327	544
142.664	0	585	137	133	173	139	147	650	80	79	515	170	215	206	323	539
142.787	0	579	138	133	175	136	146	650	80	79	519	171	215	205	324	542
142.909	0	578	137	134	173	137	147	652	80	79	521	171	216	205	326	542
143.032	0	586	139	135	172	137	148	656	80	80	526	170	218	206	327	545
143.155	0	585	141	137	173	138	150	662	81	80	530	171	221	207	330	550
143.278	0	579	140	138	175	143	150	657	81	80	525	170	218	206	329	548
143.401	0	579	137	132	173	138	149	654	81	80	521	169	216	206	326	541
143.524	0	590	137	135	174	139	149	656	81	80	524	170	218	206	328	546
143.647	0	587	138	136	172	138	149	657	81	80	526	172	218	207	329	543
143.77	0	577	141	139	171	139	150	664	82	80	532	170	221	208	332	556
143.892	0	579	142	141	172	143	153	667	83	80	535	170	224	207	335	554
144.015	1	588	137	137	173	142	151	660	82	81	525	170	219	207	330	549
144.138	0	580	138	138	172	138	151	661	82	80	527	171	220	208	331	546
144.261	0	575	139	139	173	140	152	663	82	81	529	171	221	208	333	553
144.384	0	576	141	141	172	139	152	666	83	82	534	171	223	209	335	556
144.507	0	587	143	141	170	141	154	673	83	82	540	171	227	209	336	560
144.63	0	578	143	142	172	147	156	671	84	82	535	171	225	208	337	553
144.753	0	577	138	137	175	141	152	663	83	82	528	171	222	209	335	557
144.876	0	585	141	140	174	141	152	665	84	82	531	171	223	208	340	564
144.998	0	587	142	140	172	142	153	667	82	81	534	172	225	208	340	567
145.121	0	579	143	141	171	141	155	672	83	83	538	171	228	209	341	567
145.244	0	577	145	143	171	145	157	676	84	82	542	171	229	210	343	576
145.367	0	584	142	142	172	146	155	671	84	83	532	170	224	209	340	572
145.49	0	591	141	139	174	140	154	669	84	82	533	172	225	209	340	571
145.613	0	581	143	143	172	143	155	670	83	83	535	172	225	209	341	567
145.736	0	581	144	143	173	143	156	673	84	83	539	172	228	210	342	576
145.859	0	587	146	144	171	143	157	679	84	83	544	172	232	211	345	577
145.981	0	589	147	146	172	150	159	680	86	84	543	171	230	210	346	579
146.104	0	587	143	141	178	140	156	677	84	84	536	172	227	209	342	572
146.227	0	587	144	143	173	144	158	675	84	83	538	172	228	210	344	577
146.35	0	591	144	144	172	143	158	676	84	84	539	172	229	211	345	576
146.473	0	593	146	144	172	146	158	680	84	84	542	172	231	211	347	582
146.596	0	591	148	147	172	149	159	682	85	84	545	172	233	211	349	583
146.719	0	590	144	143	179	143	157	680	84	84	537	172	229	211	347	576
146.842	0	595	145	142	175	143	158	677	85	84	539	173	230	211	347	574
146.964	0	597	146	144	173	144	159	679	85	83	541	172	229	211	348	580
147.087	0	593	147	145	173	145	160	680	85	85	544	173	231	211	349	584
147.21	0	601	149	147	172	148	160	685	86	84	548	172	235	211	352	589
147.333	0	597	147	146	178	147	161	683	86	85	540	172	230	209	349	580
147.456	0	599	146	142	180	141	157	678	85	84	537	173	228	210	347	579
147.579	0	598	147	144	176	146	158	675	84	84	538	172	229	210	348	585
147.702	0	602	147	144	174	145	158	677	85	85	539	174	230	211	350	585
147.825	0	602	149	145	173	145	159	678	86	85	543	173	232	211	351	587
147.948	0	600	150	146	175	151	160	679	86	84	542	172	231	210	350	583
148.07	0	602	147	140	184	137	158	678	84	83	534	173	228	210	345	582
148.193	0	606	145	142	177	144	157	671	83	83	534	173	228	210	347	582
148.316	0	604	145	143	176	144	157	672	84	83	535	172	227	210	346	580
148.439	0	602	147	144	176	144	157	675	85	84	539	173	229	209	348	581
148.562	0	608	150	146	174	148	159	678	84	85	542	172	231	210	350	586
148.685	0	609	146	141	180	146	157	675	84	83	532	172	227	209	345	583
148.808	0	606	147	137	181	139	157	673	83	83	531	172	226	211	345	578
148.931	0	604	145	142	176	145	156	671	85	83	532	172	226	210	344	581
149.053	0	612	147	143	175	143	156	671	84	83	534	172	227	209	347	580
149.176	0	611	148	143	174	146	158	676	85	83	539	172	229	210	348	589
149.299	0	609	149	145	176	151	158	676	84	83	536	172	228	209	348	586
149.422	0	606	147	138	182	141	155	672	83	83	528	171	225	209	344	580
149.545	0	615	147	141	176	145	155	671	83	83	531	173	226	210	344	583
149.668	0	615	146	142	177	145	156	671	83	83	531	173	226	210	344	586
149.791	0	616	148	143	176	145	157	674	84	82	535	173	228	210	347	592
149.914	0	613	150	146	174	149	157	678	85	83	538	173	230	210	348	593
150.036	0	623	148	142	180	145	156	676	84	82	529	172	227	210	344	583
150.159	0	622	147	140	181	140	154	676	82	83	528	173	224	210	344	584
150.282	0	618	148	144	178	146	156	672	83	83	529	173	225	210	345	587
150.405	0	619	148	144	175	146	156	675	83	82	533	172	227	211	346	588
150.528	0	632	150	145	178	143	157	684	84	84	536	173	230	212	348	592
150.651	0	625	149	146	175	153	158	678	84	83	532	173	228	211	348	587
150.774	0	622	150	141	182	142	155	677	83	82	525	171	225	211	345	587
150.897	0	622	149	142	178	147	156	676	83	82	529	172	226	210	346	586
151.02	0	635	149	143	177	145	155	676	82	82	530	173	227	212	347	591
151.142	0	630	150	145	175	147	156	680	84	83	535	172	229	211	350	588
151.265	0	624	151	146	174	151	158	685	84	84	537	172	231	212	350	597
151.388	0	627	150	143	182	146	156	680	83	83	526	172	226	212	346	588
151.511	0	637	150	140	186	138	156	683	83	82	527	173	225	212	345	588
151.634	0	635	149	142	177	148	156	676	82	83	527	172	226	212	346	585
151.757	0	626	149	144	177	147	155	679	83	83	531	172	227	212	348	594
151.88	0	629	152	144	175	147	157	683	83	83	535	172	230	213	350	594
152.003	0	637	153	149	175	154	158	683	84	82	534	172	230	212	351	597
152.125	0	634	150	141	187	141	155	682	83	83	525	172	225	213	347	584
152.248	0	629	149	144	179	148	155	676	83	82	527	172	227	212	348	592
152.371	0	633	150	144	176	148	156	677	83	83	528	172	227	212	347	594
152.494	0	637	151	146	175	148	157	682	83	82	533	173	230	212	350	596
152.617	0	631	153	148	176	151	158	686	84	83	536	172	232	214	352	594
152.74	0	628	152	148	180	151	158	687	84	83	532	173	228	213	351	598
152.863	0	633	151	142	182	145	155	681	82	83	527	173	226	213	347	593
152.986	0	637	151	146	177	148	156	678	83	82	529	173	227	213	350	593
153.108	0	630	152	145	176	148	155	679	84	83	530	173	228	213	350	590
153.231	0	627	152	147	175	149	157	683	84	82	534	173	231	213	352	600
153.354	0	633	154	148	174	151	157	686	84	83	539	173	232	214	354	603
153.477	0	636	153	148	180	151	158	687	84	83	532	172	229	213	351	596
153.6	0	629	154	145	182	145	157	682	84	82	530	172	228	213	350	593
153.723	0	627	153	145	176	149	156	680	84	83	531	173	229	214	351	597
153.846	0	631	153	147	176	148	156	681	83	83	533	173	229	213	351	601
153.969	0	635	153	147	174	150	158	686	85	84	538	173	232	214	353	600
154.092	0	628	155	148	173	152	159	689	85	83	542	173	234	214	355	600
154.214	0	625	154	148	180	150	159	687	84	83	534	173	230	213	351	602
154.337	0	630	154	145	181	144	156	684	84	84	533	173	230	213	351	594
154.46	0	635	155	147	176	148	156	681	85	83	534	173	230	214	351	600
154.583	0	626	153	147	175	148	157	682	84	83	538	173	231	213	352	594
154.706	0	624	155	149	173	150	158	687	85	84	542	173	233	214	353	607
154.829	0	630	157	150	173	153	160	691	85	84	545	173	235	215	356	605
154.952	0	633	155	149	180	149	159	691	85	84	538	172	231	213	352	601
155.075	0	628	154	147	180	145	158	688	85	84	538	173	231	214	352	597
155.197	0	630	155	148	175	149	158	687	85	84	539	173	231	214	353	601
155.32	0	630	155	149	174	150	159	688	85	84	541	173	233	214	355	600
155.443	0	634	157	150	173	150	160	692	86	84	546	173	235	214	355	608
155.566	0	628	157	152	173	154	162	694	87	84	549	173	237	215	359	608
155.689	0	630	156	151	179	149	160	693	85	84	541	173	232	214	354	601
155.812	0	630	157	148	175	151	159	689	85	85	542	172	233	215	355	602
155.935	0	631	155	151	175	151	160	691	85	84	543	173	233	214	356	606
156.058	0	629	156	151	173	151	160	692	86	85	547	173	236	215	356	605
156.18	0	634	158	151	174	152	161	696	86	85	550	173	237	215	359	611
156.303	0	632	158	153	173	158	163	697	87	85	551	172	237	215	359	606
156.426	0	633	157	150	184	144	161	699	86	85	542	173	233	213	354	601
156.549	0	632	156	151	178	148	160	695	86	85	543	174	233	214	356	605
156.672	0	635	156	151	179	148	161	695	86	85	544	174	234	215	357	602
156.795	0	632	157	150	175	151	162	694	87	84	548	173	234	215	358	605
156.918	0	636	157	153	172	155	162	699	87	86	553	173	237	216	360	609
157.041	0	639	157	154	179	154	163	698	87	85	548	172	235	214	358	608
157.164	0	637	155	150	186	143	161	697	86	85	541	173	232	214	356	599
157.286	0	634	155	152	180	149	161	693	87	85	542	173	232	215	357	599
157.409	0	637	155	151	175	152	161	691	87	85	544	172	233	214	357	600
157.532	0	638	156	151	175	152	161	694	87	86	548	173	234	214	358	607
157.655	0	638	157	153	172	155	162	696	88	86	550	173	235	215	360	612
157.778	0	635	157	151	180	154	163	695	87	85	543	173	233	214	356	600
157.901	0	633	155	148	185	144	160	696	86	84	540	173	231	214	355	596
158.024	0	640	155	150	179	148	161	692	86	84	540	173	231	214	355	602
158.147	0	639	154	150	176	152	160	690	86	85	543	173	232	215	357	602
158.269	0	636	155	150	175	153	161	692	87	85	547	172	233	215	358	601
158.392	0	632	157	152	174	155	163	695	88	85	549	173	235	215	359	604
158.515	0	639	155	150	184	147	161	696	87	85	539	174	230	213	354	595
158.638	0	639	157	146	183	144	160	695	87	84	538	173	229	215	354	598
158.761	0	638	155	148	181	149	160	691	86	84	538	173	228	215	354	601
158.884	0	634	155	150	177	152	159	690	87	85	541	173	230	214	355	600
159.007	0	646	156	151	174	153	161	693	87	85	545	173	232	214	356	601
159.13	0	640	157	151	175	157	162	694	87	86	545	173	232	215	357	602
159.252	0	637	155	147	186	146	160	694	87	85	536	173	228	214	352	597
159.375	0	634	156	148	181	149	159	692	86	84	538	174	228	214	353	596
159.498	0	648	155	150	177	153	159	687	86	84	537	174	228	214	354	597
159.621	0	643	155	150	176	152	161	690	86	84	540	175	229	214	354	602
159.744	0	637	157	151	176	154	161	693	87	85	544	174	232	215	356	605
159.867	0	638	157	150	176	158	162	693	86	85	541	173	231	214	355	597
159.99	0	649	158	146	187	144	159	695	85	84	535	174	227	214	352	597
160.113	0	647	156	148	178	153	160	688	86	85	536	174	228	213	354	592
160.236	0	639	156	149	177	153	159	689	86	84	536	175	228	214	354	601
160.358	0	643	158	148	177	153	161	692	85	84	540	174	229	215	355	603
160.481	0	652	159	150	175	156	162	695	86	85	543	174	231	215	358	606
160.604	0	649	159	150	181	153	161	694	87	84	536	173	228	214	354	597
160.727	0	643	159	145	183	149	158	693	86	84	535	174	227	214	353	600
160.85	0	648	160	145	178	154	158	689	86	85	535	174	228	214	353	602
160.973	0	655	159	148	177	154	160	691	87	85	537	174	229	215	355	602
161.096	0	647	159	148	176	155	160	694	87	85	542	173	230	215	357	600
161.219	0	646	162	151	175	157	161	695	87	85	541	173	231	215	357	608
161.341	0	651	160	147	187	148	159	695	86	85	532	173	227	215	352	602
161.464	0	657	160	146	183	150	158	692	86	84	533	174	227	214	352	603
161.587	0	650	160	146	179	153	158	689	85	84	533	174	227	214	353	599
161.71	0	650	161	146	178	152	160	690	86	84	536	174	228	215	355	607
161.833	0	656	161	150	177	155	160	692	86	84	539	174	229	215	357	605
161.956	0	660	162	149	177	159	161	693	86	84	538	173	229	214	356	610
162.079	0	653	159	144	188	145	158	693	86	84	529	173	224	215	351	599
162.202	0	652	160	145	183	150	158	689	85	84	530	174	225	215	352	606
162.324	0	657	160	146	178	153	158	686	85	84	530	174	225	215	352	601
162.447	0	663	161	147	178	154	159	689	86	84	534	174	228	215	355	611
162.57	0	656	162	148	176	156	159	692	86	84	537	174	229	215	357	609
162.693	0	655	163	148	183	157	161	694	86	84	533	174	228	215	354	609
162.816	0	659	160	146	189	146	158	692	85	83	527	173	224	216	352	600
162.939	0	663	162	146	183	151	158	691	84	85	528	173	225	214	353	608
163.062	0	655	162	147	180	153	157	687	85	83	529	175	224	214	354	610
163.185	0	658	163	147	178	155	159	690	86	84	531	175	227	215	357	616
163.308	0	657	164	149	177	156	160	693	86	83	533	176	229	215	360	618
163.43	0	659	165	149	182	157	160	694	86	83	527	175	226	214	358	620
163.553	0	655	163	146	190	146	157	693	84	83	523	176	223	215	354	616
163.676	0	658	166	147	186	152	158	688	85	82	523	176	224	214	357	620
163.799	0	659	166	148	179	155	158	685	85	83	525	175	224	215	357	619
163.922	0	662	167	149	179	157	159	690	86	84	530	176	226	215	359	626
164.045	0	657	168	151	178	158	160	694	86	84	533	176	228	215	361	625
164.168	0	659	168	151	184	160	161	694	85	85	529	176	227	215	359	624
164.291	0	658	167	150	189	149	158	694	85	84	524	176	224	215	356	617
164.413	0	663	167	151	185	156	159	691	85	84	525	176	225	216	358	619
164.536	0	659	169	152	181	156	160	689	86	83	527	177	225	216	359	622
164.659	0	661	169	151	179	159	161	694	86	84	531	176	228	216	360	621
164.782	0	661	171	153	178	159	162	699	86	84	536	176	231	217	362	624
164.905	0	662	172	157	178	164	163	698	86	85	535	175	229	216	360	619
165.028	0	665	171	153	189	151	160	700	86	84	529	176	225	216	356	618
165.151	0	665	171	154	180	159	162	693	86	84	531	175	227	216	358	615
165.274	0	661	171	155	180	158	162	696	86	85	534	177	229	217	359	617
165.396	0	663	172	155	180	160	163	700	87	85	537	176	230	217	362	620
165.519	0	668	176	157	179	162	164	704	87	85	540	177	233	216	364	631
165.642	0	665	174	159	178	166	165	707	88	86	541	175	233	217	363	627
165.765	0	664	172	156	189	151	163	708	87	85	535	176	229	217	360	619
165.888	0	665	173	156	182	157	165	706	87	86	538	176	231	217	361	619
166.011	0	667	173	157	179	161	165	703	87	85	540	175	231	217	362	627
166.134	0	666	175	157	178	161	165	707	87	87	545	176	233	218	364	628
166.257	0	665	175	160	177	162	166	712	88	88	548	175	236	218	367	626
166.38	0	665	177	160	181	163	168	715	89	87	546	174	234	217	366	623
166.502	0	667	174	157	188	152	166	715	87	87	541	176	231	217	364	626
166.625	0	667	175	158	188	154	166	714	88	87	544	175	234	217	366	625
166.748	0	664	175	158	178	161	166	709	87	87	546	175	235	217	366	622
166.871	0	665	175	158	178	162	167	714	89	87	551	175	236	218	368	625
166.994	0	668	177	163	176	164	168	718	89	88	555	174	239	218	371	634
167.117	0	667	176	160	181	163	169	718	89	88	549	176	235	216	367	627
167.24	0	662	174	157	188	153	167	717	88	88	543	175	233	218	366	621
167.363	0	664	174	157	188	153	167	718	88	88	546	175	234	217	366	622
167.485	0	666	174	158	185	155	167	721	88	88	548	175	236	218	368	627
167.608	0	663	172	161	177	163	168	715	89	88	552	175	237	218	371	626
167.731	0	662	175	163	179	161	169	723	89	89	557	175	240	218	371	628
167.854	0	657	175	160	181	163	169	720	89	89	550	174	236	216	368	620
167.977	0	663	173	158	187	155	168	719	88	87	545	175	235	218	366	621
168.1	0	660	173	158	187	155	169	719	88	88	547	175	235	217	368	620
168.223	0	657	173	157	186	153	167	722	89	88	549	175	236	218	367	616
168.346	0	653	172	160	176	163	168	718	89	88	553	174	239	218	370	620
168.468	0	660	173	163	174	165	170	723	90	89	557	175	241	218	373	626
168.591	0	657	172	161	185	159	169	724	89	89	548	176	237	216	369	617
168.714	0	653	172	157	186	154	168	722	89	88	547	175	235	218	368	610
168.837	0	647	173	157	185	156	169	723	89	88	549	175	237	217	369	613
168.96	0	653	170	162	185	155	168	725	89	88	550	174	238	217	370	612
169.083	0	652	170	162	177	164	169	720	90	88	556	175	239	218	372	621
169.206	0	648	172	164	174	167	171	724	91	89	558	175	242	218	374	620
169.329	0	643	170	162	186	158	170	725	89	88	548	174	237	217	369	613
169.452	0	649	170	160	185	155	168	725	89	87	549	175	237	218	370	610
169.574	0	646	168	162	186	157	169	726	90	88	550	175	238	218	370	614
169.697	0	644	169	163	184	156	169	729	89	88	553	175	239	217	372	614
169.82	0	639	170	163	175	165	169	724	90	88	557	175	242	218	374	617
169.943	0	646	170	164	177	165	171	728	91	89	556	175	242	218	374	616
170.066	11	642	168	162	186	157	170	725	90	89	547	177	237	217	370	610
170.189	0	642	168	162	185	156	169	728	90	88	550	176	239	218	371	615
170.312	0	636	168	162	186	157	169	728	90	89	551	175	239	218	371	614
170.435	0	644	168	162	183	158	169	731	89	88	554	176	241	218	373	618
170.557	0	644	170	164	175	167	171	726	90	89	558	175	243	218	376	624
170.68	0	640	170	165	179	167	171	728	91	89	553	176	241	217	373	618
170.803	0	635	167	162	185	158	170	729	90	87	550	176	238	216	370	613
170.926	0	641	167	164	185	158	169	729	90	89	552	175	240	217	373	614
171.049	0	640	167	164	184	158	170	731	91	89	552	176	240	218	373	619
171.172	0	637	169	166	178	162	171	731	90	89	557	175	243	219	375	620
171.295	0	634	169	167	172	169	171	729	90	89	559	175	244	218	375	623
171.418	0	640	167	165	185	160	171	729	90	88	550	175	240	217	371	613
171.54	0	639	167	164	185	158	169	729	90	89	550	176	239	218	371	615
171.663	0	638	167	164	184	158	170	729	90	88	551	175	239	219	372	618
171.786	0	635	167	164	184	157	170	731	91	89	554	175	241	218	372	616
171.909	0	641	168	165	182	158	171	734	90	89	558	176	242	219	374	620
172.032	0	638	168	164	183	162	171	729	91	90	550	175	239	217	370	615
172.155	0	636	166	161	187	156	168	724	90	87	547	175	237	218	367	613
172.278	0	633	165	161	185	156	168	726	89	88	548	175	238	218	367	609
172.401	0	644	164	162	185	155	169	727	90	88	550	174	236	218	367	610
172.524	0	634	166	163	183	157	168	727	90	88	552	175	237	218	371	617
172.646	0	632	165	163	183	160	169	727	91	88	551	176	237	216	370	618
172.769	0	628	164	159	189	156	167	718	89	87	543	175	233	215	363	606
172.892	0	639	163	159	187	154	167	718	89	87	543	175	232	216	363	604
173.015	0	631	163	159	187	152	165	718	90	87	544	175	231	215	362	605
173.138	0	629	162	159	185	153	166	720	89	87	547	175	232	216	363	608
173.261	0	624	163	160	179	160	166	717	90	87	549	175	234	216	364	606
173.384	0	635	161	158	186	155	165	715	89	85	542	174	230	214	358	598
173.507	0	630	160	157	186	151	163	711	89	86	539	175	229	215	355	596
173.629	0	627	160	156	185	151	162	709	88	85	539	175	228	215	355	599
173.752	0	618	162	157	186	155	161	707	89	85	540	175	228	214	355	595
173.875	0	615	164	155	188	152	160	703	89	85	543	175	230	215	358	599
173.998	0	622	164	153	187	155	160	698	88	85	538	175	229	214	353	595
174.121	0	625	163	147	190	147	157	690	87	85	532	175	224	215	349	593
174.244	0	626	162	148	186	147	156	694	87	84	533	175	225	213	350	591
174.367	0	638	159	149	181	150	156	692	87	85	534	175	226	214	350	590
174.49	0	625	158	152	176	154	156	690	88	85	539	175	227	214	351	593
174.612	0	619	160	154	176	160	156	691	87	85	538	174	228	214	352	594
174.735	0	612	159	151	186	149	156	691	86	84	530	173	223	214	346	585
174.858	0	624	159	148	184	145	154	690	85	84	530	174	224	214	346	583
174.981	0	616	158	149	184	145	154	691	85	84	530	175	224	212	347	583
175.104	0	615	158	151	176	152	154	687	85	84	534	173	226	214	348	586
175.227	0	608	158	152	175	155	155	689	86	84	538	174	228	214	351	586
175.35	0	618	158	151	180	154	154	689	86	83	530	174	225	212	347	579
175.473	0	607	158	147	186	145	152	687	85	83	526	173	222	213	345	578
175.596	0	605	159	147	185	144	153	689	85	83	528	174	224	212	347	579
175.718	0	600	158	148	176	152	152	685	85	84	530	174	224	212	347	578
175.841	0	607	160	149	176	152	152	687	85	84	534	174	226	213	350	582
175.964	0	602	161	150	174	157	153	688	85	84	534	174	228	212	350	585
176.087	0	601	158	145	184	146	152	686	85	83	524	174	222	212	343	579
176.21	0	597	157	144	184	145	151	687	84	83	524	173	222	212	344	576
176.333	0	607	157	144	180	147	151	684	84	82	525	174	222	211	345	576
176.456	0	601	157	145	176	150	150	682	84	83	528	174	223	212	346	578
176.579	0	595	158	147	173	153	152	688	85	84	532	175	226	212	348	586
176.701	0	590	156	150	174	158	153	690	84	84	531	174	226	212	347	581
176.824	0	601	156	145	186	144	152	687	84	83	521	173	221	212	342	575
176.947	0	595	154	143	183	144	150	688	85	83	522	174	222	211	343	570
177.07	0	588	156	143	176	151	150	681	84	83	523	174	223	212	344	575
177.193	0	582	153	147	174	152	151	687	85	83	529	174	224	213	347	578
177.316	0	593	154	147	174	154	153	691	85	84	533	175	228	213	349	583
177.439	0	589	154	151	171	159	154	693	85	84	534	175	228	212	351	581
177.562	0	578	153	146	185	146	153	693	85	84	523	174	223	213	345	577
177.684	0	580	150	148	181	149	153	689	84	83	525	175	224	212	344	574
177.807	0	590	151	148	180	149	153	690	84	84	526	176	225	212	346	576
177.93	0	585	151	148	174	155	154	690	85	84	531	176	227	213	348	573
178.053	0	576	152	150	173	155	154	694	86	85	537	174	230	213	350	583
178.176	0	577	153	151	171	159	157	697	86	85	539	175	232	213	353	582
178.299	0	587	150	150	183	150	156	698	85	85	528	175	227	213	348	577
178.422	0	581	150	149	184	146	156	695	84	85	529	176	228	214	349	571
178.545	0	572	149	151	183	147	157	697	86	85	532	175	229	213	350	579
178.668	0	575	150	150	174	156	158	692	86	85	536	176	231	214	352	577
178.79	0	585	151	152	173	156	159	698	86	86	542	177	234	214	353	583
178.913	0	580	152	155	170	158	160	702	87	86	545	175	237	214	358	581
179.036	0	571	151	154	178	158	160	699	86	86	536	175	233	214	355	581
179.159	0	573	149	152	184	149	160	699	85	86	536	176	232	214	353	574
179.282	0	582	149	153	182	150	160	702	87	86	539	176	234	215	355	574
179.405	0	579	150	153	173	157	161	697	87	86	542	177	235	215	357	571
179.528	0	570	150	155	171	158	162	703	87	87	547	176	239	216	358	585
179.651	0	572	153	156	170	162	164	707	88	87	552	176	241	216	361	586
179.773	0	581	150	156	177	158	164	705	88	87	544	175	237	215	359	583
179.896	0	576	149	155	182	150	162	708	87	87	544	177	237	215	359	578
180.019	0	567	149	155	181	150	163	708	87	87	546	176	238	215	360	585
180.142	0	568	150	155	171	158	163	703	88	87	550	177	239	216	361	584
180.265	0	578	150	158	171	160	165	709	89	88	555	176	243	217	363	590
180.388	0	574	152	160	170	163	166	711	89	88	557	176	243	216	365	586
180.511	0	564	150	159	181	154	165	713	89	88	548	176	238	214	361	585
180.634	0	565	149	157	178	154	163	707	87	87	549	176	238	216	360	581
180.756	0	576	148	158	179	151	163	713	88	87	551	176	238	214	361	584
180.879	0	571	149	158	171	159	165	708	89	87	554	176	240	215	362	581
181.002	0	562	150	159	169	160	166	712	90	88	560	175	243	216	364	592
181.125	0	563	151	160	168	163	167	716	90	89	563	175	245	216	366	591
181.248	0	573	150	160	181	154	167	715	89	88	552	175	239	213	361	582
181.371	0	566	147	157	182	150	165	711	88	88	550	175	237	215	358	575
181.494	0	557	148	158	179	151	165	713	89	88	553	175	238	215	360	584
181.617	0	559	148	158	174	153	165	710	90	88	556	176	239	215	361	582
181.74	0	569	148	158	168	160	166	713	89	89	560	175	241	215	362	588
181.862	0	564	149	160	168	162	168	715	91	87	565	174	243	216	365	587
181.985	0	555	148	161	180	154	167	716	90	87	555	175	239	213	361	584
182.108	0	556	147	158	182	148	165	712	89	88	553	174	237	214	358	578
182.231	0	566	146	158	180	150	165	715	89	87	554	175	237	214	359	581
182.354	0	559	146	157	176	154	165	710	90	87	556	175	239	214	361	577
182.477	0	553	147	158	170	158	166	712	90	88	562	175	241	215	363	589
182.6	0	554	148	162	168	161	167	715	90	89	566	174	244	216	364	589
182.723	0	563	147	161	174	159	168	715	91	88	558	174	240	213	361	582
182.845	0	557	145	159	180	150	165	714	90	87	555	174	238	214	360	573
182.968	0	548	145	159	178	150	166	716	89	88	557	174	238	215	361	581
183.091	0	549	145	161	173	155	167	714	90	88	559	175	239	214	361	578
183.214	0	556	146	161	169	159	168	715	91	89	564	174	243	214	364	583
183.337	0	554	148	163	169	161	169	718	91	89	569	173	245	216	366	587
183.46	0	547	147	164	174	160	170	718	91	88	561	174	242	213	363	582
183.583	0	548	146	160	179	150	168	719	90	89	558	175	240	213	361	576
183.706	0	554	144	162	178	151	168	720	90	88	561	174	242	215	364	579
183.828	0	553	145	163	177	152	169	720	91	89	562	174	243	214	365	581
183.951	0	548	147	164	168	160	170	717	91	90	567	175	245	215	366	588
184.074	0	548	149	165	168	163	171	720	92	89	569	175	247	216	370	587
184.197	0	556	147	165	178	156	171	723	92	89	562	176	244	212	367	581
184.32	0	549	145	162	178	152	168	723	91	88	560	175	243	214	366	577
184.443	0	549	146	163	176	153	170	722	91	90	562	175	244	214	367	585
184.566	0	551	145	163	173	156	168	721	92	90	565	175	245	216	368	585
184.689	0	557	147	164	167	162	171	721	92	90	569	175	248	216	369	592
184.812	0	557	148	166	170	162	172	727	92	90	570	175	249	216	371	589
184.934	0	551	148	165	179	154	170	725	91	90	563	175	245	213	367	588
185.057	0	551	146	164	176	153	171	726	92	89	565	175	245	214	368	589
185.18	0	559	147	164	177	154	171	726	91	90	566	175	246	215	369	589
185.303	0	558	148	164	173	158	171	723	92	90	568	175	247	215	370	592
185.426	0	553	148	165	167	163	172	724	92	90	572	174	249	216	371	600
185.549	0	553	148	166	176	158	172	727	92	90	566	175	248	214	371	590
185.672	0	560	147	165	177	153	170	724	92	90	564	175	245	213	368	589
185.795	0	555	147	164	178	154	170	724	92	90	564	175	245	214	368	590
185.917	0	554	148	164	177	154	171	724	93	90	565	175	245	214	368	594
186.04	0	556	148	165	172	158	171	723	93	90	568	175	246	215	370	592
186.163	0	563	149	167	171	162	173	725	93	90	568	175	247	215	371	595
186.286	0	561	145	163	179	155	170	720	92	89	559	176	242	212	364	581
186.409	0	555	144	162	179	153	169	719	92	90	559	176	241	213	363	587
186.532	0	555	145	162	180	152	170	716	91	89	559	175	241	213	362	584
186.655	0	563	145	162	178	152	169	720	92	90	562	174	242	213	364	588
186.778	0	558	146	163	168	161	169	714	93	89	565	174	242	213	365	591
186.9	0	554	145	162	177	156	170	717	92	89	557	175	241	211	361	589
187.023	0	554	142	159	181	149	167	711	91	88	552	174	237	211	355	574
187.146	0	565	141	158	181	148	167	708	91	88	552	175	236	212	355	575
187.269	0	555	141	157	179	148	167	709	92	88	553	174	236	212	354	569
187.392	0	552	142	158	171	155	166	703	91	88	555	174	236	211	355	580
187.515	0	553	144	160	168	160	166	705	92	87	557	173	236	211	355	574
187.638	0	560	139	157	181	150	165	703	91	87	547	174	232	208	347	569
187.761	0	556	138	154	182	146	163	700	91	88	546	173	230	209	345	559
187.884	0	546	137	153	181	144	162	698	91	86	545	174	230	210	343	564
188.006	0	548	138	152	174	147	161	695	91	85	547	173	229	210	343	562
188.129	0	558	139	154	171	151	160	694	90	86	551	173	230	210	346	566
188.252	0	547	138	154	173	152	162	696	91	86	547	173	228	208	342	557
188.375	0	542	134	150	179	143	160	691	89	85	539	172	224	208	335	554
188.498	0	540	134	148	179	142	157	690	90	84	539	173	224	208	337	552
188.621	0	551	133	147	174	143	156	686	90	84	540	172	223	207	335	552
188.744	0	540	134	149	171	146	157	684	89	84	542	173	222	208	336	548
188.867	0	538	135	150	168	147	157	688	89	84	546	171	224	209	337	556
188.989	0	536	133	149	175	149	157	686	88	84	538	172	220	205	331	546
189.112	0	544	131	145	181	137	154	684	88	84	532	171	217	206	328	542
189.235	0	534	130	144	177	139	153	683	87	83	532	172	218	205	328	537
189.358	0	530	130	144	169	143	152	677	87	82	533	172	217	205	328	545
189.481	0	532	132	144	169	144	152	680	87	82	538	172	218	206	329	544
189.604	0	536	133	146	167	146	153	683	87	83	541	171	220	206	330	545
189.727	0	532	129	144	177	140	151	681	86	82	530	170	215	205	324	534
189.85	0	529	129	141	175	138	149	676	86	81	530	170	214	205	323	538
189.972	0	529	129	142	168	143	150	673	85	82	530	170	214	204	323	537
190.095	0	535	129	142	169	140	149	675	85	81	533	170	215	204	324	539
190.218	0	530	130	142	168	140	149	679	86	81	537	170	216	206	325	536
190.341	0	528	130	143	168	148	150	677	86	81	533	170	215	205	323	540
190.464	0	529	128	139	173	139	147	674	84	80	527	169	211	206	319	532
190.587	0	534	128	140	169	141	147	672	85	80	528	169	211	204	320	534
190.71	0	529	128	139	169	141	147	674	85	80	530	169	211	204	321	529
190.833	0	528	129	140	168	140	148	676	84	80	533	169	213	205	323	538
190.956	0	530	130	142	167	144	148	680	85	80	537	169	214	206	323	537
191.078	0	534	127	140	172	141	148	675	84	79	527	168	210	204	318	532
191.201	0	529	126	137	174	135	145	671	84	80	525	168	209	205	317	525
191.324	0	526	127	138	169	140	145	670	84	79	525	168	209	204	317	533
191.447	0	529	127	137	169	139	145	670	84	79	529	169	209	205	317	532
191.57	0	534	128	138	169	138	146	675	84	79	533	167	211	206	320	536
191.693	0	530	128	141	168	144	146	675	84	79	531	167	211	205	320	531
191.816	0	526	125	136	176	133	144	673	83	78	519	167	206	204	313	530
191.939	0	529	124	135	174	134	143	669	83	79	521	167	205	204	314	528
192.061	0	535	125	134	168	137	143	666	83	78	522	167	206	203	314	531
192.184	0	530	126	135	168	138	143	668	83	79	525	167	207	203	316	528
192.307	0	529	126	137	168	139	144	673	84	79	529	167	210	205	317	539
192.43	0	531	126	137	169	145	144	669	83	79	523	167	207	203	315	532
192.553	0	535	125	133	177	131	141	669	83	78	516	165	204	204	311	529
192.676	0	531	123	134	170	138	141	663	82	78	518	167	204	203	312	526
192.799	0	529	124	133	168	137	141	663	82	78	520	167	204	204	313	534
192.922	0	531	124	134	167	138	141	667	83	78	523	167	206	204	315	534
193.044	0	539	126	135	167	139	143	672	83	78	527	167	209	205	316	539
193.167	0	534	124	135	172	141	142	670	83	79	519	166	205	204	313	529
193.29	0	530	122	132	173	134	141	664	82	78	514	166	204	205	311	534
193.413	0	533	123	133	169	138	140	663	82	78	517	165	204	204	314	533
193.536	0	539	122	132	173	133	141	669	81	79	518	167	205	204	313	536
193.659	0	535	123	133	169	137	143	667	82	79	522	167	207	205	316	533
193.782	0	534	125	135	167	139	144	672	83	79	525	167	209	205	317	545
193.905	0	534	122	134	173	139	143	669	81	79	517	166	205	205	314	534
194.028	0	541	122	131	174	134	142	666	82	78	515	166	204	205	313	533
194.15	0	537	122	132	169	138	142	664	82	78	516	167	205	204	314	531
194.273	0	536	123	133	169	136	142	666	82	78	519	167	207	204	316	539
194.396	0	538	123	134	168	139	142	670	82	78	524	167	209	206	318	539
194.519	0	543	125	135	167	142	145	675	83	79	526	166	212	207	320	544
194.642	0	539	124	135	173	140	143	670	82	78	515	167	206	205	316	534
194.765	0	538	123	133	175	134	142	668	81	78	515	166	207	206	315	539
194.888	0	539	124	133	170	138	143	665	81	79	517	167	208	205	317	538
195.011	0	545	124	133	169	139	143	668	82	78	520	167	209	205	319	542
195.133	0	542	126	135	169	139	144	672	83	79	524	167	212	206	320	539
195.256	0	540	127	137	167	143	145	675	83	80	528	167	214	205	323	550
195.379	0	541	126	136	174	138	144	671	81	80	515	167	209	206	320	542
195.502	0	549	125	134	170	140	143	668	82	80	516	169	210	206	320	545
195.625	0	542	125	134	169	140	144	669	82	79	517	169	211	206	319	540
195.748	0	541	127	135	169	140	144	671	83	79	521	168	213	206	322	549
195.871	0	543	128	137	168	142	145	675	82	80	526	168	215	207	323	550
195.994	0	550	129	140	167	145	146	679	83	80	527	170	216	207	325	553
196.116	0	544	127	137	176	140	145	672	83	79	515	167	211	207	320	542
196.239	0	542	127	135	171	140	143	668	82	80	517	168	211	207	321	550
196.362	0	543	127	136	171	141	143	669	82	79	519	169	212	206	322	546
196.485	0	550	128	136	169	141	145	673	83	80	523	169	214	207	324	551
196.608	0	545	129	138	169	142	145	677	84	79	527	170	216	207	326	550
196.731	0	543	131	140	167	147	147	680	82	80	527	169	218	208	327	558
196.854	0	539	128	137	179	136	145	677	82	79	516	168	213	208	323	548
196.977	0	530	129	138	170	142	145	670	81	79	519	169	213	209	324	549
197.1	0	499	129	138	171	141	146	672	82	79	520	169	213	208	324	543
197.222	0	457	130	138	170	142	147	676	82	80	525	169	215	209	325	554
197.345	0	445	132	141	170	142	149	681	83	80	531	169	218	209	327	553
197.468	0	446	134	143	167	149	150	683	83	80	531	168	219	209	328	552
197.591	0	459	130	139	181	137	148	681	82	79	520	168	215	209	324	540
197.714	0	474	132	140	171	142	150	676	82	79	524	168	217	209	327	537
197.837	0	480	132	142	170	145	149	677	81	79	527	168	218	208	328	533
197.96	0	478	134	143	171	144	151	681	81	79	532	168	221	209	330	533
198.083	0	476	136	144	168	146	151	687	83	80	537	168	222	209	333	527
198.205	0	475	136	147	167	152	153	691	82	80	537	169	221	208	334	555
198.328	0	481	135	144	172	147	151	682	81	79	528	168	218	207	330	540
198.451	0	488	136	145	170	145	151	682	81	79	531	169	221	207	332	551
198.574	0	496	138	146	169	147	153	683	81	79	532	169	222	207	334	552
198.697	0	499	138	148	168	148	154	688	81	79	538	169	225	208	337	562
198.82	0	524	141	149	169	150	157	691	82	80	544	169	229	207	340	562
198.943	0	538	141	151	170	154	158	690	82	81	540	168	227	208	340	560
199.066	0	541	140	148	180	141	155	692	80	80	533	169	225	208	340	553
199.188	0	541	141	149	171	150	157	687	82	80	537	169	227	208	342	562
199.311	0	546	142	150	170	149	157	690	82	81	540	169	228	208	342	564
199.434	0	558	145	152	169	151	159	693	83	82	545	169	232	208	344	568
199.557	0	563	146	154	169	154	161	697	83	81	549	169	233	209	348	574
199.68	0	562	144	154	175	153	162	695	83	82	540	169	229	208	346	571
199.803	0	569	143	151	178	146	158	692	82	82	540	169	229	208	345	563
199.926	0	578	145	152	172	152	161	691	82	82	542	170	229	208	346	566
200.049	0	575	146	152	172	150	161	693	83	82	545	169	231	209	346	568
200.172	0	575	147	154	169	153	162	697	84	82	550	169	235	209	348	576
200.294	0	574	149	157	169	157	165	699	84	82	553	168	235	208	351	575
200.417	0	580	145	153	180	145	162	700	84	82	542	170	230	208	346	567
200.54	0	580	145	152	180	144	161	700	83	81	542	169	229	209	346	563
200.663	0	573	146	153	171	152	161	693	83	81	545	169	231	207	347	569
200.786	0	576	147	153	171	151	162	696	84	82	549	169	233	208	348	572
200.909	0	581	149	156	169	152	164	700	84	83	554	168	236	208	350	577
201.032	0	578	150	158	172	154	165	703	85	83	553	169	234	209	350	569
201.155	0	578	147	154	180	145	163	700	85	82	545	169	231	208	346	568
201.277	0	582	147	155	174	150	164	699	83	83	548	169	232	208	348	572
201.4	0	588	148	155	175	148	164	698	84	82	550	169	232	208	348	570
201.523	0	588	149	155	169	154	164	699	85	83	554	169	235	208	349	569
201.646	0	589	152	159	169	157	167	702	85	83	559	169	238	208	352	576
201.769	0	593	152	159	174	155	168	703	85	84	553	168	235	207	350	570
201.892	0	599	148	156	175	149	165	700	85	83	550	169	234	207	348	567
202.015	0	597	150	156	171	154	166	698	85	84	553	170	235	207	351	563
202.138	0	599	152	159	170	154	167	701	86	83	555	169	237	208	352	573
202.26	0	600	154	161	170	156	169	704	86	85	562	169	241	207	353	576
202.383	0	605	156	161	167	160	172	708	86	85	564	169	242	208	355	581
202.506	0	603	153	161	175	155	170	707	86	85	556	170	238	207	353	567
202.629	0	603	153	160	172	155	170	704	87	85	558	170	239	208	355	575
202.752	0	603	155	161	171	158	171	706	87	85	560	169	241	209	356	576
202.875	0	617	157	162	170	157	172	709	87	85	565	169	244	208	358	581
202.998	0	611	160	164	169	160	174	713	87	87	569	169	247	210	360	582
203.121	0	610	161	167	168	164	177	710	88	87	567	169	246	209	362	586
203.244	0	614	158	163	173	156	173	714	87	86	563	169	243	209	361	579
203.366	0	626	160	165	170	160	175	713	88	86	566	169	247	209	362	587
203.489	0	619	160	167	171	160	176	712	88	87	569	170	247	209	364	585
203.612	0	621	163	168	169	161	177	716	89	88	573	170	251	210	366	598
203.735	0	622	165	171	170	165	180	718	90	88	575	170	254	210	370	599
203.858	0	632	163	169	179	154	179	724	89	88	569	171	248	208	368	588
203.981	0	628	162	168	178	154	179	723	88	88	569	170	248	209	368	581
204.104	0	629	164	170	175	159	180	719	89	88	570	171	249	209	369	590
204.227	0	632	165	171	174	159	181	722	90	88	574	170	252	210	372	590
204.349	0	641	166	172	170	166	183	719	90	90	578	170	255	209	372	591
204.472	0	635	165	173	179	160	183	723	90	89	571	170	250	208	370	575
204.595	0	635	165	170	180	154	182	723	90	89	570	170	250	209	370	584
204.718	0	641	165	171	180	158	183	724	90	89	572	169	251	209	371	587
204.841	0	648	167	172	175	162	183	721	91	90	574	170	253	210	372	590
204.964	0	643	168	174	170	167	184	721	91	89	577	171	255	209	375	592
205.087	0	641	167	174	175	166	185	722	90	91	572	171	253	208	374	593
205.21	0	648	165	171	181	158	183	721	90	89	570	172	250	208	371	591
205.332	0	654	166	172	180	158	183	723	90	89	571	170	251	209	373	588
205.455	0	648	167	173	181	158	184	723	91	89	572	170	252	209	374	587
205.578	0	650	169	174	176	162	185	722	91	91	575	171	252	209	375	601
205.701	1	655	170	175	175	168	187	721	91	91	574	170	253	209	376	599
205.824	0	660	166	171	183	157	184	720	90	89	568	172	249	208	371	588
205.947	0	656	166	171	181	158	183	720	91	90	569	170	249	209	372	592
206.07	0	655	167	172	178	162	184	716	91	89	570	171	250	209	373	598
206.193	0	663	168	173	174	167	185	714	91	91	573	171	251	210	375	602
206.316	0	667	171	175	173	171	185	716	91	91	575	169	252	209	376	603
206.438	0	663	168	172	183	160	185	719	92	90	568	171	249	207	372	589
206.561	0	660	167	171	183	159	183	719	91	90	568	170	249	209	371	597
206.684	0	667	168	172	182	160	184	719	92	90	569	171	248	209	372	599
206.807	0	673	169	172	178	163	185	716	92	91	572	170	250	210	374	596
206.93	0	667	171	174	173	169	186	714	92	90	575	170	252	210	374	596
207.053	0	666	169	174	184	162	187	718	92	90	568	170	249	208	373	599
207.176	0	672	167	171	184	158	183	716	92	90	568	171	247	208	371	599
207.299	0	677	169	171	183	160	184	718	91	90	569	170	248	209	373	595
207.421	0	672	171	173	183	159	184	718	92	90	572	170	249	210	373	595
207.544	0	672	171	173	174	167	185	713	92	90	574	169	252	210	374	606
207.667	0	676	172	174	178	168	185	717	92	91	572	170	250	208	374	598
207.79	0	682	169	171	184	158	182	718	91	90	569	170	247	209	373	596
207.913	0	677	170	173	183	161	184	717	92	90	570	169	248	209	374	595
208.036	0	677	172	173	179	164	183	713	91	90	571	170	249	210	373	602
208.159	0	682	173	174	174	167	185	713	92	90	575	169	251	209	375	602
208.282	0	687	175	176	174	171	186	714	92	90	576	170	252	209	376	606
208.404	0	681	173	173	185	161	185	717	92	90	570	170	249	209	374	595
208.527	0	682	173	172	183	159	184	718	91	91	571	171	249	209	373	604
208.65	0	687	174	173	182	160	185	718	92	90	572	169	249	209	373	600
208.773	0	694	175	174	178	164	185	717	93	90	576	170	250	208	376	608
208.896	0	688	175	175	178	167	187	718	92	90	577	169	252	210	377	604
209.019	0	685	173	173	185	161	185	717	93	90	571	170	248	207	374	603
209.142	0	691	174	172	184	159	184	717	92	91	572	169	248	208	374	602
209.265	0	697	175	173	184	159	185	719	93	90	573	170	248	208	375	606
209.388	0	693	175	173	184	161	185	718	93	91	575	170	249	209	375	607
209.51	0	695	177	175	174	169	186	713	93	90	578	169	252	209	376	613
209.633	0	694	176	174	186	163	186	716	93	90	571	170	248	207	373	600
209.756	0	701	173	172	186	158	185	716	93	90	570	169	246	208	373	607
209.879	0	695	174	172	185	160	185	715	93	91	571	169	246	209	373	601
210.002	0	698	175	172	184	158	184	717	93	90	572	169	246	209	373	609
210.125	0	698	176	173	175	168	184	711	93	91	576	169	249	209	375	608
210.248	0	703	176	173	186	163	186	716	93	91	570	169	246	207	371	606
210.371	0	699	176	167	188	158	182	712	93	90	566	169	243	208	369	600
210.493	0	701	174	170	186	160	183	713	93	90	567	169	243	208	369	604
210.616	0	702	174	170	182	162	182	709	93	89	568	170	243	208	371	600
210.739	0	708	176	172	180	161	182	712	93	89	572	168	246	208	370	608
210.862	0	703	175	173	183	167	183	710	94	90	569	169	244	207	370	598
210.985	0	706	174	166	187	158	181	709	92	89	563	169	241	207	367	598
211.108	0	706	173	168	188	157	181	709	92	88	563	169	240	208	366	598
211.231	0	712	172	168	187	157	179	709	92	88	566	168	240	207	367	604
211.354	0	706	175	169	181	162	180	709	92	88	567	168	241	208	368	601
211.476	0	707	175	171	180	165	182	709	92	89	567	169	242	208	369	608
211.599	0	707	174	165	189	157	179	707	92	88	561	169	238	207	364	595
211.722	0	712	175	164	186	157	178	708	92	88	562	168	238	207	365	601
211.845	0	707	174	164	186	157	179	707	92	88	561	169	238	208	365	594
211.968	0	708	176	167	179	164	178	701	91	88	564	169	239	208	366	606
212.091	0	709	176	169	177	167	179	705	91	88	565	168	240	208	368	603
212.214	0	713	174	166	189	158	177	706	91	87	559	168	237	206	365	601
212.337	0	708	175	163	189	156	176	703	91	87	558	169	236	208	364	595
212.46	0	709	176	164	184	159	176	701	91	87	559	169	237	207	365	604
212.582	0	711	176	163	179	165	176	699	91	87	562	168	237	207	366	598
212.705	0	715	178	165	178	165	177	703	91	88	565	168	239	208	368	607
212.828	0	709	177	166	187	161	177	707	91	87	560	169	237	206	365	596
212.951	0	712	174	162	190	157	175	705	89	86	557	168	235	207	365	600
213.074	0	712	176	163	186	160	175	701	89	86	557	168	235	208	365	598
213.197	0	717	176	163	184	160	174	703	90	85	559	168	236	207	366	602
213.32	0	711	177	165	179	164	175	702	91	86	562	168	238	208	368	599
213.443	0	712	177	165	184	165	176	704	89	86	559	168	237	207	368	604
213.565	0	712	174	161	191	156	174	703	90	86	554	168	233	208	364	594
213.688	0	717	175	161	186	159	173	702	89	86	555	168	234	208	365	599
213.811	0	712	175	161	180	163	173	698	89	85	556	168	235	209	366	593
213.934	0	715	177	162	179	164	174	701	89	85	559	169	236	208	367	601
214.057	0	714	178	165	178	168	175	701	89	85	559	168	236	208	368	597
214.18	0	717	174	160	190	155	172	703	89	85	551	168	232	207	364	595
214.303	0	713	173	158	190	156	170	703	88	85	551	168	232	209	364	590
214.426	0	712	174	157	189	155	170	703	88	84	551	168	231	208	364	600
214.548	0	716	176	160	179	163	171	698	88	85	554	167	233	208	366	596
214.671	0	720	177	161	179	165	172	700	89	84	558	167	234	208	367	603
214.794	0	713	174	160	192	158	170	703	88	84	549	168	231	207	363	591
214.917	0	715	172	156	191	154	169	701	87	83	547	167	229	209	363	599
215.04	0	716	172	157	187	159	168	697	87	83	548	167	229	209	362	592
215.163	0	720	173	157	186	158	168	698	87	82	551	167	229	209	363	599
215.286	0	714	174	158	180	162	169	699	88	83	554	168	232	209	366	601
215.409	0	714	173	158	181	167	170	696	87	83	550	168	230	208	364	601
215.532	0	714	171	155	192	153	167	699	86	82	545	167	228	209	361	591
215.654	0	718	171	155	187	157	166	696	87	83	546	167	227	209	361	596
215.777	0	711	171	155	187	156	165	697	87	82	547	167	227	210	362	589
215.9	0	713	173	157	179	160	168	697	87	82	552	167	229	209	363	600
216.023	0	714	174	158	180	165	167	699	87	83	553	166	231	209	364	596
216.146	0	715	170	154	190	154	166	701	87	82	545	167	227	209	359	594
216.269	0	710	171	153	190	153	165	700	86	81	545	167	226	210	360	593
216.392	0	711	170	153	186	156	166	698	86	82	546	167	227	208	360	595
216.515	0	712	171	155	180	161	165	697	86	82	549	166	228	210	362	593
216.637	0	715	173	157	178	162	166	701	86	82	554	166	230	209	364	601
216.76	0	708	171	157	184	161	167	700	87	81	549	167	228	209	361	593
216.883	0	710	169	154	191	152	165	700	85	81	543	166	226	210	360	593
217.006	0	708	171	154	182	161	166	695	86	81	546	167	227	209	360	589
217.129	0	714	171	155	180	160	166	697	85	81	549	167	229	210	361	596
217.252	0	708	171	156	179	160	167	700	87	81	553	167	229	210	363	591
217.375	0	710	174	159	178	166	168	702	87	82	554	166	232	210	365	600
217.498	0	707	170	155	190	155	167	704	86	82	546	167	228	210	361	589
217.62	0	710	171	156	186	158	167	703	86	81	548	166	229	210	362	592
217.743	0	706	172	156	181	161	168	700	86	81	549	167	230	210	362	588
217.866	0	708	173	157	178	161	169	701	86	82	552	167	231	210	364	596
217.989	0	709	174	158	178	165	170	705	88	82	557	166	234	210	367	596
218.112	0	710	173	159	184	162	170	706	87	83	550	167	232	210	364	596
218.235	0	705	171	156	188	154	169	709	86	82	549	167	230	210	364	592
218.358	0	708	172	158	184	159	169	706	88	82	550	168	233	210	365	598
218.481	0	707	173	159	180	164	171	704	86	83	555	166	233	210	367	594
218.604	0	712	174	162	178	164	172	708	87	83	559	167	236	211	369	605
218.726	0	706	174	161	182	164	173	711	87	83	556	167	235	210	368	600
218.849	0	708	172	158	189	156	172	710	87	82	547	167	233	211	364	596
218.972	0	706	173	159	189	156	171	710	86	83	550	168	233	211	366	595
219.095	0	711	173	159	183	160	172	709	87	83	553	167	235	211	367	601
219.218	0	707	172	163	178	164	173	707	87	83	556	167	236	211	370	600
219.341	0	710	173	165	178	168	175	710	88	84	557	167	238	211	371	605
219.464	0	707	172	161	190	159	173	710	86	83	548	168	234	211	365	592
219.587	0	711	172	159	190	157	172	712	86	83	550	168	234	212	367	599
219.709	0	706	173	161	188	158	173	713	87	83	551	168	236	211	369	597
219.832	0	710	172	163	179	164	174	708	87	83	554	168	238	212	370	602
219.955	0	708	173	164	178	167	176	710	87	83	559	167	239	212	373	602
220.078	0	711	173	166	183	167	176	714	88	84	555	168	239	210	372	604
220.201	0	706	173	162	190	157	172	713	87	84	550	168	236	212	369	594
220.324	0	709	172	163	184	163	174	711	87	83	552	168	237	212	371	600
220.447	0	708	172	164	184	162	174	711	87	84	554	168	238	212	372	600
220.57	0	711	172	166	182	162	175	716	88	85	560	168	241	211	375	605
220.692	0	707	174	167	178	169	178	714	88	84	563	167	242	212	376	607
220.815	0	708	173	167	183	166	176	713	88	84	553	167	239	211	373	602
220.938	0	708	174	163	189	159	176	717	87	84	553	168	240	212	374	600
221.061	0	712	172	165	183	164	176	714	87	84	555	168	240	212	376	602
221.184	0	709	173	166	183	164	177	717	88	84	559	169	242	212	377	605
221.307	0	712	175	168	178	167	178	715	88	85	563	168	244	212	379	611
221.43	0	710	176	170	178	172	179	716	88	85	562	168	244	212	380	608
221.553	0	714	174	166	187	161	177	720	88	83	556	168	242	212	377	605
221.676	0	710	174	167	187	161	178	721	88	85	558	169	243	213	379	608
221.798	0	713	175	168	187	160	178	721	88	85	559	168	243	213	379	609
221.921	0	712	176	169	178	169	178	718	88	85	564	168	244	213	383	612
222.044	0	718	177	170	176	172	180	719	89	85	566	168	246	213	384	619
222.167	0	712	176	170	188	165	180	722	88	85	559	168	244	212	382	609
222.29	0	715	177	168	188	160	178	722	88	85	559	169	244	213	383	611
222.413	0	714	177	170	186	162	179	725	88	85	561	168	245	213	383	611
222.536	0	722	176	171	181	165	180	723	88	85	565	168	246	213	384	616
222.659	0	725	179	172	181	167	181	725	89	86	569	168	248	213	387	620
222.781	0	724	178	172	182	170	181	722	89	85	564	169	247	211	385	617
222.904	0	724	177	168	188	161	179	722	88	85	559	169	243	213	381	608
223.027	0	727	178	168	188	160	178	724	88	86	561	168	244	212	383	613
223.15	0	722	177	170	188	160	178	723	89	85	563	168	244	212	383	611
223.273	0	724	179	170	182	165	180	722	88	85	566	167	245	213	384	618
223.396	0	722	179	172	182	169	181	721	89	85	565	167	246	213	384	613
223.519	0	724	177	168	189	160	179	721	88	85	559	169	241	211	379	608
223.642	0	719	178	166	189	160	177	720	88	84	559	167	241	212	378	605
223.764	0	721	179	166	187	158	177	721	88	84	558	168	241	212	377	607
223.887	0	719	177	169	187	158	177	722	88	84	563	168	242	213	378	606
224.01	0	686	177	169	182	164	177	719	88	85	566	167	242	212	380	597
224.133	0	688	176	166	187	161	178	720	89	84	560	169	236	208	376	564
224.256	0	696	174	168	188	156	175	720	88	85	559	167	236	209	374	603
224.379	0	707	178	163	188	156	176	717	88	84	557	167	236	210	372	600
224.502	0	717	176	167	188	158	175	719	87	83	559	168	237	211	371	594
224.625	0	648	178	168	187	159	174	720	88	84	563	166	238	210	374	597
224.748	0	542	178	168	186	160	177	719	87	84	558	168	235	206	375	572
224.87	0	531	182	162	187	156	176	717	87	83	557	168	231	206	373	580
224.993	0	642	179	163	187	157	176	718	88	82	558	168	232	207	371	600
225.116	0	688	180	165	183	161	174	716	87	83	559	167	233	207	370	605
225.239	0	698	180	167	178	165	174	714	86	83	562	167	236	207	373	616
225.362	0	694	181	166	183	165	175	715	87	82	559	167	234	206	371	598
225.485	0	639	179	164	189	155	172	715	86	82	555	167	233	208	368	585
225.608	0	597	179	164	188	157	172	717	86	82	556	167	234	207	370	577
225.731	0	538	181	162	183	160	173	714	86	82	558	167	233	206	370	591
225.853	0	554	184	164	179	164	174	712	86	81	562	167	235	206	371	586
225.976	0	588	184	165	187	159	174	718	86	81	558	168	234	206	368	583
226.099	0	596	183	163	188	155	172	716	86	82	555	167	232	207	366	579
226.222	0	617	183	164	189	156	173	716	86	81	555	167	232	207	367	579
226.345	0	629	182	163	180	163	172	711	86	82	559	166	234	206	366	578
226.468	0	635	182	163	182	162	174	717	87	82	562	166	237	207	367	581
226.591	0	632	182	162	189	160	173	715	86	80	554	167	234	206	364	575
226.714	0	638	179	162	190	155	170	711	85	81	549	166	233	209	361	570
226.836	0	641	178	162	190	155	170	711	84	80	551	166	232	207	362	569
226.959	0	647	180	161	184	158	170	710	85	81	555	166	233	208	362	577
227.082	0	640	180	163	180	164	172	709	86	81	557	166	237	207	365	572
227.205	0	644	180	162	191	157	170	711	85	80	548	166	233	207	361	569
227.328	0	651	178	161	190	154	168	709	84	80	547	165	232	209	360	562
227.451	0	650	178	160	189	153	168	710	84	81	548	166	232	207	361	562
227.574	0	647	178	160	188	154	168	712	84	80	551	166	233	208	363	558
227.697	0	644	178	161	179	165	170	707	84	80	554	166	234	207	363	566
227.82	0	650	177	159	191	156	169	708	84	80	545	166	231	207	360	560
227.942	0	656	176	159	191	153	167	708	84	80	545	166	232	208	360	556
228.065	0	654	177	159	188	154	166	708	83	79	546	166	232	208	361	552
228.188	0	656	178	159	181	161	166	702	84	79	550	165	234	208	363	562
228.311	0	666	178	161	179	165	168	706	84	80	553	165	235	208	364	558
228.434	0	672	176	158	191	154	167	707	83	79	544	165	231	209	360	552
228.557	0	673	175	158	190	153	165	705	83	80	545	166	231	208	361	546
228.68	0	670	175	158	186	157	165	702	83	79	546	166	233	208	362	554
228.803	0	677	176	158	184	157	167	706	84	79	551	165	235	208	364	555
228.925	0	682	177	161	179	164	168	704	84	80	554	165	235	208	366	554
229.048	0	679	175	159	191	156	166	707	84	80	544	166	232	209	362	544
229.171	0	671	175	157	191	152	166	705	84	79	545	166	232	209	362	550
229.294	0	675	174	157	186	156	166	702	84	81	547	166	234	210	364	548
229.417	0	679	175	159	183	157	167	706	84	80	552	165	235	209	365	552
229.54	0	675	176	158	179	163	168	704	85	81	556	166	237	208	367	550
229.663	0	668	176	160	185	161	167	705	84	81	548	166	235	210	365	550
229.786	0	671	173	158	190	153	166	706	84	80	548	167	234	209	364	545
229.908	0	674	173	160	185	157	167	704	84	81	550	166	235	209	365	545
230.031	0	670	174	159	184	157	167	706	84	80	554	166	236	209	367	542
230.154	0	665	174	161	177	162	168	705	84	81	558	166	239	209	369	551
230.277	0	665	174	162	183	162	170	708	85	80	555	165	238	208	368	544
230.4	0	668	172	159	189	153	166	709	84	81	552	166	237	209	367	542
230.523	0	663	173	160	188	154	168	709	83	81	554	166	237	210	367	538
230.646	0	659	171	162	179	162	170	703	84	81	558	165	239	210	369	544
230.769	0	662	173	164	177	163	171	706	86	81	563	166	241	209	372	544
230.892	0	663	172	164	183	163	171	709	85	82	559	166	240	208	370	543
231.014	0	659	171	159	189	153	168	708	85	81	554	166	238	210	368	532
231.137	0	653	170	162	188	154	170	708	85	81	557	167	239	210	369	539
231.26	0	651	169	163	182	157	170	708	85	81	561	166	240	210	370	540
231.383	0	660	171	164	177	163	171	707	86	83	566	166	241	209	372	544
231.506	0	654	172	167	180	164	173	711	86	83	564	166	242	210	372	540
231.629	11	649	169	160	188	154	170	708	85	82	555	166	239	209	367	537
231.752	0	646	168	163	187	155	170	709	85	82	558	166	240	210	369	534
231.875	0	653	168	164	182	158	170	706	85	82	559	166	241	209	369	535
231.997	0	647	168	164	178	162	172	707	86	82	565	167	242	209	372	533
232.12	0	644	169	167	175	166	173	709	86	83	568	166	244	210	375	545
232.243	0	638	169	164	186	159	174	711	85	82	559	166	241	208	370	534
232.366	0	649	166	162	187	154	170	710	85	82	558	167	240	209	369	532
232.489	0	640	166	164	186	155	172	710	86	82	559	167	241	209	370	530
232.612	0	638	165	165	181	158	171	710	86	82	563	166	242	209	371	537
232.735	0	633	167	165	176	163	173	709	87	83	568	166	244	209	374	540
232.858	0	644	167	168	180	163	176	713	87	83	568	166	245	209	374	539
232.98	0	635	165	164	187	156	172	712	86	83	559	167	242	209	371	527
233.103	0	633	164	164	182	159	173	709	86	82	562	166	242	209	372	534
233.226	0	626	164	167	181	159	173	710	86	83	564	166	243	209	372	533
233.349	0	638	166	166	176	164	174	710	86	83	569	166	246	209	374	538
233.472	0	631	168	169	174	166	176	713	88	83	574	166	247	209	378	544
233.595	0	627	166	169	179	165	177	716	87	83	568	166	246	209	376	541
233.718	0	621	164	166	184	156	174	718	88	84	566	167	244	208	373	532
233.841	0	634	164	167	184	158	175	718	87	84	567	166	245	209	375	535
233.964	0	626	164	167	178	161	175	716	88	84	570	166	246	209	376	542
234.086	0	626	166	169	174	165	178	715	88	84	575	166	248	210	378	547
234.209	0	621	168	172	173	168	178	718	89	85	579	166	250	210	381	552
234.332	0	631	166	170	183	160	178	722	89	84	571	167	247	208	377	542
234.455	0	624	165	169	185	157	177	721	88	85	573	167	247	209	378	545
234.578	0	624	166	170	179	162	179	719	89	84	574	166	248	209	378	547
234.701	0	619	166	170	174	165	178	718	89	85	578	166	249	209	380	550
234.824	0	626	168	172	171	168	179	721	89	86	583	166	252	211	384	555
234.947	0	623	168	174	176	168	182	725	89	85	581	166	253	210	384	559
235.069	0	622	167	172	181	158	180	726	89	86	576	166	249	210	381	553
235.192	0	618	167	173	181	160	181	728	90	86	579	166	250	210	383	555
235.315	0	626	169	174	182	159	181	730	90	85	581	167	252	210	384	557
235.438	0	625	169	174	177	164	183	727	90	87	585	165	253	212	386	563
235.561	0	626	170	176	172	171	185	726	90	87	587	166	256	211	387	570
235.684	0	622	168	174	181	161	183	729	90	86	581	168	252	209	386	557
235.807	0	630	168	175	181	160	183	731	91	86	582	166	252	210	385	560
235.93	0	632	168	175	181	161	183	731	91	86	582	166	253	211	385	574
236.052	0	627	169	175	181	159	183	731	91	87	586	165	255	212	387	573
236.175	0	627	170	177	175	167	185	731	91	88	589	165	256	212	388	576
236.298	0	639	169	177	182	162	186	731	91	87	583	167	253	209	387	567
236.421	0	633	169	172	183	160	183	728	91	86	580	167	252	211	384	568
236.544	0	632	166	175	182	160	184	728	91	87	581	167	251	210	385	571
236.667	0	629	167	175	178	165	185	726	91	87	583	166	252	211	386	572
236.79	0	642	167	177	176	165	185	729	92	87	587	166	255	211	388	579
236.913	0	635	167	176	181	166	185	729	91	88	582	167	253	209	387	570
237.036	0	633	166	174	184	159	182	727	92	87	579	167	250	210	384	568
237.158	0	628	165	174	183	161	184	727	91	88	579	167	251	210	385	566
237.281	0	642	166	174	184	160	183	727	91	88	579	166	251	211	385	567
237.404	0	635	166	175	183	160	184	729	92	88	583	166	253	211	387	571
237.527	0	634	167	176	177	169	186	724	92	88	581	166	252	211	387	573
237.65	0	631	164	173	185	160	183	723	92	87	576	167	249	208	383	564
237.773	0	643	163	173	185	159	182	723	91	86	576	167	249	210	384	565
237.896	0	638	163	172	185	160	182	723	91	86	576	166	249	210	384	562
238.019	0	634	165	174	183	160	183	725	91	87	579	166	250	211	385	572
238.141	0	635	167	176	179	166	185	722	93	87	581	165	251	210	387	572
238.264	0	647	164	174	185	160	183	722	92	87	575	167	247	209	382	566
238.387	0	641	164	172	185	160	182	720	91	86	574	167	247	210	383	564
238.51	0	637	165	173	185	160	182	721	92	86	574	166	248	210	383	571
238.633	0	640	166	173	181	164	182	719	90	86	578	166	249	210	384	572
238.756	0	653	167	174	178	166	184	722	92	87	581	165	251	211	386	581
238.879	0	647	167	174	185	163	184	722	91	87	573	167	248	209	383	570
239.002	0	642	165	172	187	159	181	720	91	86	573	166	247	210	381	575
239.124	0	644	166	172	184	160	182	720	92	87	573	166	247	211	383	572
239.247	0	657	166	172	185	159	182	720	91	86	575	166	248	210	383	576
239.37	0	652	167	173	177	169	183	713	91	87	578	166	249	211	385	575
239.493	0	646	168	173	182	166	182	716	91	85	573	167	248	209	382	573
239.616	0	650	166	170	186	157	180	716	90	87	571	166	245	210	380	570
239.739	0	660	166	170	185	159	179	719	90	86	570	167	245	210	380	573
239.862	0	658	167	170	185	158	180	718	90	86	572	166	246	211	380	569
239.985	0	649	167	171	176	168	180	712	91	86	575	166	247	211	383	576
240.108	0	651	167	172	186	162	181	716	91	84	569	167	245	207	379	566
240.23	0	661	165	166	188	156	178	714	90	85	567	166	242	209	377	563
240.353	0	659	165	167	187	157	177	712	89	85	565	165	242	210	377	561
240.476	0	651	166	167	187	156	176	712	90	84	567	165	241	210	376	568
240.599	0	652	167	168	182	162	177	711	90	85	569	165	242	209	378	565
240.722	0	659	165	169	187	160	177	712	90	84	564	165	241	208	374	564
240.845	0	655	164	161	189	154	172	707	88	83	559	166	237	208	370	554
240.968	0	653	163	162	187	154	173	706	89	83	559	165	236	208	369	561
241.091	0	660	161	162	187	152	172	706	88	83	559	165	234	209	368	557
241.213	0	665	164	162	181	156	173	705	89	83	563	165	236	208	370	557
241.336	0	661	164	165	182	162	173	704	89	83	562	164	236	207	369	550
241.459	0	651	162	157	190	150	169	700	88	82	551	165	231	207	363	552
241.582	0	658	160	157	188	150	168	700	86	81	552	164	229	208	361	547
241.705	0	660	158	156	187	150	166	698	87	81	553	164	229	207	360	550
241.828	0	658	160	157	179	157	166	694	88	81	555	164	229	207	361	548
241.951	0	650	161	158	177	159	166	696	87	81	558	163	229	207	361	557
242.074	0	653	160	154	184	157	166	694	86	80	551	163	227	205	356	549
242.196	0	655	160	149	190	146	162	693	85	79	545	163	224	206	353	545
242.319	0	652	159	149	187	146	161	693	85	78	545	163	223	207	351	539
242.442	0	644	158	150	179	153	161	686	85	79	547	162	223	207	352	549
242.565	0	648	158	154	177	154	161	689	85	79	551	161	224	207	353	548
242.688	0	650	159	154	176	156	162	692	85	78	553	162	226	206	354	553
242.811	0	646	156	150	188	146	159	691	83	78	542	162	221	205	347	541
242.934	0	638	155	146	186	145	157	688	83	78	541	162	220	206	345	548
243.057	0	641	155	144	183	146	157	685	83	77	542	161	219	206	344	543
243.18	0	644	154	148	178	149	156	683	83	77	545	161	219	205	345	546
243.302	0	640	156	150	175	151	157	686	83	77	549	161	221	204	346	543
243.425	0	630	156	151	175	155	158	689	84	77	549	160	221	205	346	552
243.548	0	634	154	144	186	143	155	688	82	76	539	160	217	204	341	540
243.671	0	637	154	142	181	144	154	683	82	76	539	161	216	204	339	541
243.794	0	632	152	142	181	144	153	683	81	76	540	160	216	204	338	534
243.917	0	624	153	145	176	147	153	682	82	76	544	160	218	204	340	543
244.04	0	628	153	147	174	149	154	686	81	75	549	160	218	204	339	541
244.163	0	631	155	149	173	152	156	689	83	77	551	160	219	204	342	544
244.285	0	625	152	144	184	141	154	688	81	75	538	159	216	205	336	533
244.408	0	618	151	141	181	142	152	683	81	75	539	160	216	204	335	539
244.531	0	621	152	142	175	146	153	679	81	75	541	158	216	203	335	536
244.654	0	625	150	145	174	147	154	683	80	76	545	160	217	203	335	537
244.777	0	617	153	147	173	146	155	686	82	76	550	160	218	203	338	535
244.9	0	614	154	148	171	150	157	688	82	76	552	160	221	203	339	542
245.023	0	618	150	148	177	148	156	688	82	75	543	159	218	203	336	534
245.146	0	621	150	143	178	142	154	685	81	75	543	160	217	202	334	532
245.268	0	611	149	145	174	146	154	684	80	75	544	160	218	203	334	529
245.391	0	609	150	146	173	146	155	685	82	75	548	159	219	203	336	536
245.514	0	613	152	149	173	150	156	689	82	76	554	159	221	203	338	539
245.637	0	618	154	151	171	150	158	694	82	77	557	159	225	203	339	540
[truncated: 689 more rows]

## Sheet: Short_ch
	SNR :	50	50	40	47	44	48	51	46	41	49	44	46	0	0	0	0	0	0	0	0	0	0	0	0
		D780						D850						D725						D940
Time	Marker	ch16	ch17	ch18	ch19	ch20	ch21	ch16	ch17	ch18	ch19	ch20	ch21	ch16	ch17	ch18	ch19	ch20	ch21	ch16	ch17	ch18	ch19	ch20	ch21
0.24576	0	0	0	0	0	0	0	0	0	0	0	0	0	0	0	0	0	0	0	0	0	0	0	0	0
0.36864	0	101	87	24	112	105	63	95	86	39	103	96	42	2	2	-84	-1	-1	-67	-2	-2	28	5	0	49
0.49152	0	99	87	33	111	105	70	95	87	41	102	96	50	3	-1	-105	-1	-1	-82	-2	0	24	4	0	47
0.6144	0	99	87	34	111	106	80	95	86	50	102	95	56	3	0	-110	0	-2	-89	-3	0	29	4	0	47
0.73728	0	99	86	36	111	107	84	94	86	51	102	95	59	4	0	-113	0	-1	-95	-4	0	27	4	0	44
0.86016	0	98	86	36	110	105	85	94	85	56	103	97	61	4	0	-111	0	-2	-99	-4	-1	30	4	0	42
0.98304	0	99	86	32	111	103	87	93	85	58	103	98	63	4	0	-107	-1	-1	-101	-4	0	31	4	1	37
1.10592	0	98	85	32	111	103	87	93	84	59	103	97	64	4	0	-108	0	0	-102	-4	0	31	4	1	37
1.2288	0	98	86	31	112	104	87	94	85	59	104	97	63	4	0	-108	0	0	-104	-5	-1	31	5	1	37
1.35168	0	98	86	32	112	103	88	93	85	59	105	98	63	4	0	-110	0	0	-104	-4	-1	32	4	1	37
1.47456	0	98	86	34	112	103	89	94	85	61	104	99	64	5	0	-110	0	0	-104	-4	0	33	4	1	37
1.59744	0	98	84	32	113	101	91	92	84	60	104	99	65	3	0	-109	0	-1	-105	-4	-1	32	4	2	35
1.72032	0	97	84	33	112	101	90	92	84	58	104	98	65	4	0	-109	0	0	-106	-5	-1	32	5	1	36
1.8432	0	98	84	33	112	102	91	92	84	59	104	98	66	4	0	-108	0	0	-105	-4	-1	32	5	1	35
1.96608	0	97	85	32	113	103	92	92	84	60	104	98	65	4	0	-110	0	0	-105	-4	-1	32	5	1	37
2.08896	0	98	85	34	112	102	92	93	84	60	105	99	66	4	0	-111	0	0	-106	-4	-1	34	5	1	36
2.21184	0	96	84	33	112	100	93	92	84	59	104	99	67	4	0	-108	0	-1	-107	-5	0	31	3	1	34
2.33472	0	98	85	32	113	101	93	92	84	60	105	98	67	4	1	-108	0	-1	-106	-5	-1	32	4	1	34
2.4576	0	98	86	32	112	101	94	92	83	60	104	98	68	3	0	-108	0	-1	-106	-4	-2	32	4	2	35
2.58048	0	97	85	31	113	102	93	92	85	60	105	97	67	3	0	-110	0	0	-106	-4	-1	32	4	1	38
2.70336	0	97	85	34	113	103	92	93	83	60	105	99	66	4	0	-110	0	-1	-107	-5	0	33	5	2	36
2.82624	0	98	85	32	113	100	92	92	84	59	104	98	66	3	0	-108	0	-1	-107	-4	-1	31	4	0	34
2.94912	0	98	85	31	112	101	92	92	83	58	104	98	66	4	0	-108	0	0	-106	-4	0	31	4	1	34
3.072	0	99	83	32	112	100	93	92	84	58	104	98	67	4	0	-108	0	0	-107	-5	0	32	4	1	34
3.19488	0	98	85	32	113	101	93	92	83	58	104	99	67	3	0	-109	0	0	-106	-5	-1	32	4	2	35
3.31776	0	97	84	33	114	102	91	92	83	58	105	98	66	4	0	-108	0	0	-107	-4	-1	32	4	2	37
3.44064	0	98	84	33	114	99	91	92	83	59	105	98	66	3	0	-107	0	-1	-107	-5	0	31	4	1	34
3.56352	0	97	84	30	114	100	90	91	83	59	105	98	65	4	0	-107	0	-1	-106	-5	-1	31	4	1	33
3.6864	0	97	84	32	115	102	89	92	83	58	105	98	64	4	1	-107	0	0	-107	-5	-1	31	5	2	34
3.80928	0	98	85	32	114	105	84	93	84	57	105	99	63	3	1	-106	0	-1	-105	-5	-1	30	4	0	32
3.93216	0	99	86	32	114	107	80	94	85	57	106	101	61	4	1	-103	0	-2	-104	-4	0	28	5	0	32
4.05504	0	99	85	32	113	107	79	93	84	54	105	101	61	3	0	-100	0	0	-103	-5	0	28	4	1	29
4.17792	0	99	84	31	114	109	80	95	85	53	105	102	56	4	0	-97	0	-1	-97	-5	0	26	4	1	30
4.3008	0	100	85	31	113	108	76	95	85	53	105	103	57	3	0	-95	0	0	-91	-5	-2	26	4	2	31
4.42368	0	101	86	31	114	108	74	96	87	53	104	103	57	5	1	-93	0	-1	-87	-4	-1	25	4	1	29
4.54656	0	103	86	33	112	108	76	97	86	53	105	103	55	4	1	-92	-1	0	-87	-5	-2	25	4	1	26
4.66944	0	104	85	33	113	105	75	98	86	52	105	105	54	4	1	-88	0	0	-83	-4	-1	23	4	2	25
4.79232	0	104	85	31	113	103	72	98	85	51	105	103	58	5	1	-87	0	0	-81	-4	-1	23	4	1	23
4.9152	0	104	85	32	113	103	73	99	85	51	105	102	56	4	0	-87	-2	-1	-80	-5	-1	22	4	1	23
5.03808	0	105	84	33	113	102	72	99	84	51	105	101	55	4	0	-85	0	0	-77	-5	-1	22	4	1	24
5.16096	0	106	84	32	113	102	72	100	84	51	105	102	55	4	1	-87	0	0	-75	-4	-1	21	4	2	26
5.28384	0	105	83	34	113	100	72	98	84	50	103	101	55	4	1	-85	0	0	-76	-5	0	21	4	1	26
5.40672	0	105	83	31	113	101	73	99	83	50	104	101	53	4	0	-84	-1	0	-74	-5	-1	21	4	1	26
5.5296	0	105	83	31	113	100	73	99	83	50	103	99	52	4	2	-85	0	0	-74	-5	-1	21	5	1	27
5.65248	0	105	83	32	112	101	73	98	83	51	104	99	54	4	0	-85	0	0	-75	-5	-1	22	4	2	27
5.77536	0	105	83	32	111	102	73	99	83	50	104	99	53	4	1	-85	-1	0	-75	-5	0	21	3	1	27
5.89824	0	105	83	32	112	98	72	98	83	50	103	98	54	4	0	-83	0	0	-75	-4	-1	21	4	2	27
6.02112	0	104	82	31	112	98	73	98	81	48	103	99	53	4	0	-83	0	0	-73	-5	-1	21	4	1	26
6.144	0	104	82	31	111	97	74	97	81	48	103	97	54	4	1	-84	0	0	-75	-5	-1	22	4	2	27
6.26688	0	104	83	31	111	99	74	98	82	50	103	97	55	4	0	-85	0	0	-74	-4	-1	21	4	1	28
6.38976	0	104	82	33	110	97	75	98	82	50	102	97	55	5	0	-82	0	0	-75	-5	-1	21	4	1	28
6.51264	0	104	82	31	110	96	76	98	81	48	102	96	54	4	0	-81	0	0	-75	-5	-1	20	4	1	27
6.63552	0	103	81	30	110	95	75	96	81	47	102	95	54	4	0	-83	0	0	-75	-5	-1	22	4	1	28
6.7584	0	102	82	31	110	94	77	96	80	49	102	95	57	5	0	-82	-1	0	-77	-5	-2	22	5	2	29
6.88128	0	101	82	31	110	96	78	96	81	49	102	94	57	4	0	-84	0	-1	-77	-6	-1	22	4	0	30
7.00416	0	101	81	32	110	94	78	95	81	49	102	94	58	4	0	-82	0	0	-78	-4	0	22	3	1	28
7.12704	0	101	82	30	109	94	79	95	80	48	102	92	58	4	1	-81	0	0	-77	-6	-1	20	4	1	27
7.24992	0	100	81	30	110	95	79	96	80	47	102	91	57	4	0	-81	0	0	-77	-5	0	21	5	1	27
7.3728	0	100	80	30	110	95	80	95	80	48	102	91	58	4	0	-81	0	0	-78	-5	-1	22	4	0	28
7.49568	0	101	80	30	110	95	79	95	81	47	101	92	58	4	0	-82	0	0	-78	-5	0	23	3	2	28
7.61856	0	100	80	32	109	93	80	94	79	48	101	92	58	4	0	-81	0	-1	-79	-5	0	21	4	1	27
7.74144	0	100	80	30	110	93	80	94	79	46	101	91	58	4	1	-80	0	0	-78	-5	0	21	4	1	28
7.86432	0	100	80	30	109	93	81	94	79	47	100	90	59	5	0	-81	0	0	-79	-4	-1	21	4	1	27
7.9872	0	100	80	31	109	94	83	94	79	47	101	90	59	4	0	-83	0	0	-79	-4	-1	22	4	1	29
8.11008	0	98	80	31	109	95	82	94	79	48	100	89	59	4	0	-83	-1	0	-80	-5	0	22	4	1	28
8.23296	0	98	79	31	110	93	84	93	78	47	101	89	61	4	0	-80	0	0	-79	-4	-1	22	4	1	27
8.35584	0	98	79	29	109	92	84	93	79	47	101	90	61	4	1	-82	0	0	-81	-5	0	22	4	0	30
8.47872	0	98	79	30	109	92	85	93	77	47	100	89	60	4	0	-83	0	-1	-82	-4	0	23	5	1	32
8.6016	0	99	79	29	109	93	87	93	79	49	101	88	60	4	0	-85	0	0	-84	-5	0	23	4	1	32
8.72448	0	98	79	31	109	93	87	92	79	49	100	89	63	4	0	-86	0	0	-86	-4	0	24	4	1	31
8.84736	0	98	79	30	108	91	88	92	77	48	100	88	64	3	0	-84	-1	0	-85	-5	0	23	4	1	29
8.97024	0	98	79	30	110	92	89	92	77	48	101	88	64	4	0	-84	0	0	-86	-4	0	24	4	0	30
9.09312	0	97	79	30	108	92	89	92	77	48	101	87	63	4	1	-85	-1	0	-86	-5	-1	23	5	1	30
9.216	0	98	79	30	109	93	89	92	78	48	100	87	64	4	1	-86	0	0	-86	-5	-1	24	4	1	30
9.33888	0	98	78	32	109	92	88	92	77	48	100	87	64	4	0	-85	0	0	-87	-4	-1	24	4	1	31
9.46176	0	97	78	30	108	91	89	91	76	47	100	87	65	4	0	-84	0	0	-88	-5	0	23	4	1	28
9.58464	0	97	78	30	108	91	89	92	76	48	99	86	65	4	0	-83	-1	-1	-86	-5	0	23	4	1	29
9.70752	0	97	77	29	109	93	90	92	76	47	100	86	65	4	0	-83	-1	0	-86	-5	0	23	4	1	29
9.8304	0	96	78	29	108	93	90	91	77	48	99	86	65	3	0	-85	-1	0	-86	-5	-1	24	4	1	30
9.95328	0	97	78	30	108	94	89	91	77	48	100	87	65	4	0	-87	0	0	-86	-5	0	24	4	1	30
10.0762	0	97	77	31	108	91	91	90	75	48	99	86	66	4	0	-84	-1	0	-87	-5	0	24	4	1	28
10.199	0	96	76	29	109	90	90	90	75	47	100	85	66	4	0	-82	0	0	-86	-4	0	24	4	1	28
10.3219	0	96	77	29	107	91	89	90	75	46	99	86	66	4	1	-82	-1	0	-86	-4	-1	23	4	1	28
10.4448	0	96	77	29	108	92	90	91	75	47	99	85	65	4	0	-83	0	0	-85	-4	-1	23	4	1	29
10.5677	0	95	78	29	109	93	90	90	74	47	99	86	65	3	0	-84	-1	0	-84	-4	0	24	4	0	29
10.6906	0	96	77	30	109	93	90	90	76	48	99	87	65	3	0	-86	0	0	-85	-3	0	24	4	1	30
10.8134	0	96	77	31	109	91	90	90	75	47	100	86	66	4	0	-84	0	0	-86	-4	0	24	4	1	28
10.9363	0	96	76	29	108	91	90	89	74	46	99	86	67	4	0	-83	0	0	-85	-4	0	23	4	1	28
11.0592	0	95	77	30	108	91	90	90	74	46	99	85	66	4	0	-83	-1	0	-85	-4	-1	23	4	1	28
11.1821	0	95	77	28	108	92	91	89	74	48	99	85	65	4	0	-84	0	0	-85	-4	0	23	4	1	30
11.305	0	95	77	29	109	92	91	90	75	47	100	86	65	4	0	-85	0	0	-84	-5	0	24	4	1	30
11.4278	0	95	77	29	109	93	91	89	75	48	99	86	65	3	0	-88	-1	0	-84	-5	0	25	4	1	31
11.5507	0	96	78	31	110	94	90	89	75	48	99	87	65	4	0	-87	-1	0	-86	-5	0	24	5	1	31
11.6736	0	95	76	29	109	92	91	89	75	47	99	86	66	3	0	-84	0	0	-85	-4	-1	23	4	1	28
11.7965	0	95	77	28	109	91	90	89	74	47	99	86	66	3	0	-84	-1	0	-86	-4	0	23	3	0	28
11.9194	0	95	76	29	109	92	91	89	74	47	100	86	65	4	0	-85	0	0	-85	-4	-1	24	4	1	30
12.0422	0	95	76	29	109	93	91	89	75	47	99	87	65	4	0	-86	0	0	-84	-4	-1	24	4	1	31
12.1651	0	95	77	29	109	94	92	89	75	48	100	87	64	3	0	-88	-1	-1	-86	-4	0	24	4	1	31
12.288	0	96	78	30	110	94	92	89	75	49	100	86	65	3	0	-89	0	0	-86	-4	0	25	5	2	33
12.4109	0	96	77	32	109	94	91	90	75	50	100	87	65	4	0	-89	0	0	-88	-5	-1	25	4	1	31
12.5338	0	95	77	29	109	94	92	90	76	49	99	89	67	4	0	-87	0	0	-88	-5	-1	24	4	1	30
12.6566	0	95	77	29	111	93	93	89	74	47	100	86	67	3	0	-88	0	0	-87	-4	0	24	5	1	31
12.7795	0	94	76	29	111	94	93	89	75	49	100	86	67	4	0	-88	0	0	-87	-5	0	24	4	0	31
12.9024	0	95	78	29	110	96	94	90	75	50	100	88	65	4	0	-91	0	0	-88	-4	0	25	3	0	33
13.0253	0	95	78	31	110	95	94	89	75	51	100	88	66	4	0	-92	0	0	-89	-5	0	26	4	1	34
13.1482	0	95	78	30	109	97	94	90	75	52	101	89	67	3	0	-95	-1	0	-90	-4	0	28	4	1	36
13.271	0	95	77	32	111	96	95	90	75	52	101	89	67	3	0	-95	0	0	-92	-4	0	26	4	2	33
13.3939	0	95	78	30	112	94	96	89	75	51	102	88	69	4	0	-93	0	0	-93	-4	-1	26	4	0	32
13.5168	0	95	77	31	112	95	96	90	75	51	102	89	69	3	0	-94	0	0	-92	-4	0	26	4	1	33
13.6397	0	95	77	30	111	96	96	89	75	52	102	89	69	4	0	-94	0	0	-92	-4	0	26	4	1	33
13.7626	0	95	77	30	111	98	96	89	76	53	102	90	67	4	0	-97	0	0	-93	-5	0	28	5	1	34
13.8854	0	95	78	30	112	99	97	90	76	53	102	91	68	3	0	-98	-1	0	-94	-4	0	28	4	1	35
14.0083	0	96	78	31	112	100	97	89	77	54	103	91	68	3	0	-100	0	0	-95	-4	0	29	5	1	36
14.1312	0	95	77	32	113	98	95	90	76	53	102	91	68	4	0	-97	-1	0	-97	-4	-1	28	4	1	34
14.2541	0	95	78	31	112	98	97	89	76	53	102	91	68	4	1	-98	-1	0	-97	-4	-1	28	4	1	33
14.377	0	96	78	31	112	98	96	89	75	54	102	91	69	4	0	-99	0	0	-97	-4	0	28	4	1	34
14.4998	0	96	78	31	112	99	98	90	76	54	103	91	69	4	0	-99	0	-1	-96	-4	-1	28	5	1	34
14.6227	0	96	79	31	112	100	97	90	77	55	103	92	68	3	0	-101	0	-1	-97	-5	0	29	4	1	35
14.7456	0	95	78	31	112	102	97	89	76	56	103	93	69	4	0	-103	-1	-1	-98	-4	0	29	4	1	37
14.8685	0	97	79	34	112	101	96	90	77	55	103	94	69	3	0	-104	0	0	-100	-4	0	30	4	1	36
14.9914	0	96	78	31	112	99	97	90	77	54	103	94	69	4	0	-101	0	0	-100	-4	0	29	4	1	35
15.1142	0	96	79	30	113	100	98	90	76	54	103	93	70	3	0	-101	-1	0	-99	-4	-2	29	4	1	34
15.2371	0	96	78	30	113	101	98	90	77	54	102	93	69	4	0	-101	0	0	-100	-4	0	29	4	1	35
15.36	0	95	79	30	112	101	97	89	77	55	102	94	69	3	0	-103	-1	0	-100	-5	-1	29	3	1	35
15.4829	0	96	79	30	113	103	97	90	77	56	104	94	68	4	0	-105	0	-1	-101	-4	-1	30	4	1	37
15.6058	0	96	79	32	114	104	97	90	78	58	104	95	69	3	0	-106	0	0	-102	-4	0	31	4	1	38
15.7286	0	96	79	33	114	101	96	90	78	56	104	95	70	4	0	-104	0	0	-103	-4	-1	30	4	1	35
15.8515	0	95	79	31	113	100	97	89	76	56	103	95	71	4	0	-104	0	0	-104	-4	0	31	4	3	34
15.9744	0	96	79	32	112	101	97	90	77	55	104	95	70	4	0	-104	0	0	-102	-4	-1	30	4	1	35
16.0973	0	96	80	31	113	101	98	90	77	56	103	95	69	3	0	-104	0	0	-102	-4	0	30	4	0	36
16.2202	0	96	79	31	113	103	98	90	78	57	104	96	69	4	0	-107	-1	0	-103	-4	-1	31	4	1	38
16.343	0	96	80	31	114	103	99	90	78	58	104	95	69	4	0	-108	0	0	-104	-5	-1	32	4	0	38
16.4659	0	96	79	34	113	104	97	90	78	58	104	97	69	4	0	-108	0	0	-105	-5	-1	33	4	1	38
16.5888	0	96	79	32	114	101	98	90	77	57	104	95	70	3	0	-106	0	0	-106	-4	0	31	4	1	36
16.7117	0	96	79	33	114	102	98	90	77	57	103	97	70	3	0	-106	0	0	-105	-4	0	31	4	1	35
16.8346	0	95	79	31	114	103	99	90	77	57	104	96	70	4	0	-106	-1	0	-105	-4	-1	31	4	1	35
16.9574	0	96	79	32	114	104	99	90	78	58	104	96	70	4	0	-107	0	0	-105	-4	0	31	4	1	37
17.0803	0	96	80	32	113	104	99	91	77	59	104	97	70	4	0	-110	0	0	-105	-4	-1	32	4	1	39
17.2032	0	96	81	33	114	105	99	91	78	59	104	98	70	4	0	-111	0	0	-105	-4	-1	32	4	1	39
17.3261	0	96	80	33	114	103	99	90	78	58	104	97	71	3	0	-109	0	0	-109	-4	0	31	5	1	36
17.449	0	96	80	31	114	103	98	90	79	58	105	97	71	4	0	-109	0	0	-108	-5	0	33	4	1	35
17.5718	0	96	80	32	114	102	99	90	78	58	105	97	71	3	0	-110	0	0	-107	-5	-1	31	4	2	36
17.6947	0	97	80	32	113	104	99	91	79	58	105	97	70	4	0	-110	0	0	-107	-5	-1	31	4	2	37
17.8176	0	96	80	32	113	104	99	91	78	59	104	98	70	4	0	-112	-1	0	-107	-4	0	33	4	2	38
17.9405	0	96	81	31	114	106	98	90	79	59	105	98	70	4	0	-113	0	0	-107	-5	-1	34	5	1	39
18.0634	0	96	81	33	113	103	98	91	80	59	105	99	70	4	0	-111	0	0	-109	-5	-1	32	4	1	37
18.1862	0	96	80	30	114	104	98	91	80	59	104	98	71	4	0	-110	0	0	-109	-4	0	32	4	1	36
18.3091	0	96	80	32	113	104	98	90	80	58	104	98	71	4	0	-110	0	-1	-108	-5	0	33	4	1	35
18.432	0	97	80	31	113	103	99	91	80	59	105	98	70	3	0	-110	-1	0	-108	-4	-1	32	5	1	35
18.5549	0	96	82	32	114	104	99	91	79	59	104	98	69	4	0	-111	0	0	-109	-4	-1	32	4	1	37
18.6778	0	97	81	32	114	105	99	91	80	60	105	98	70	4	0	-113	0	0	-108	-4	0	33	5	2	38
18.8006	0	97	81	33	115	104	98	91	80	59	105	99	71	4	0	-112	-1	0	-110	-5	0	33	4	2	37
18.9235	0	98	81	31	114	102	98	91	81	60	105	98	71	5	0	-112	-1	-1	-110	-4	-1	32	4	1	36
19.0464	0	96	81	32	114	104	98	91	80	59	105	98	70	4	0	-110	-1	0	-109	-4	0	33	4	1	36
19.1693	0	97	82	31	114	104	99	91	80	60	105	98	71	3	0	-111	0	0	-108	-4	-1	33	3	1	36
19.2922	0	96	82	32	113	105	99	92	81	60	105	98	70	4	0	-113	0	0	-109	-4	-1	33	4	0	37
19.415	0	96	82	31	115	106	99	91	81	60	104	99	70	3	0	-114	-1	-1	-108	-4	0	33	4	1	39
19.5379	0	96	82	33	113	105	97	91	81	60	105	99	71	4	0	-113	-1	-1	-110	-4	0	34	4	1	37
19.6608	0	96	82	32	113	103	98	91	81	61	105	99	70	4	1	-112	0	0	-110	-4	-1	32	4	1	36
19.7837	0	97	82	33	113	104	98	91	81	59	105	98	70	3	0	-112	0	-1	-109	-5	0	33	4	1	36
19.9066	0	96	82	33	114	105	99	92	82	59	105	99	70	3	0	-113	0	0	-109	-4	-1	33	4	1	36
20.0294	0	96	82	33	113	105	98	91	81	60	104	99	70	3	0	-113	0	0	-109	-4	-1	34	5	1	38
20.1523	0	97	83	32	113	106	97	91	82	59	104	100	70	4	0	-113	0	0	-110	-5	-1	34	4	1	39
20.2752	0	97	83	33	113	105	98	91	83	61	103	100	69	3	0	-114	0	0	-111	-4	-1	33	4	1	37
20.3981	1	98	83	32	113	104	97	91	82	60	104	99	71	4	0	-112	0	0	-110	-5	0	33	4	1	36
20.521	0	97	83	32	113	105	99	91	83	60	104	99	71	4	0	-113	0	-1	-110	-4	0	34	4	2	37
20.6438	0	97	83	32	113	105	98	91	82	60	104	100	70	3	0	-113	0	-1	-111	-5	0	34	4	1	38
20.7667	0	97	83	31	112	106	98	91	82	60	105	100	70	4	0	-114	-1	0	-111	-5	-1	34	4	1	39
20.8896	0	97	83	32	113	104	96	92	83	60	103	100	70	4	0	-114	0	0	-111	-4	-1	34	4	1	38
21.0125	0	96	83	32	112	102	96	90	83	61	103	100	69	3	0	-112	-1	-1	-112	-5	-1	33	4	1	36
21.1354	0	97	83	31	112	103	96	91	82	60	104	100	68	4	0	-112	0	0	-112	-5	-1	33	4	1	37
21.2582	0	96	83	32	111	103	96	92	83	61	103	99	69	4	1	-112	-1	-1	-112	-4	-2	33	5	1	36
21.3811	0	97	85	32	111	104	95	92	84	60	102	98	68	4	0	-112	-1	-1	-111	-4	-1	33	3	1	36
21.504	0	97	85	34	112	105	94	92	84	61	103	99	69	4	0	-113	0	-1	-111	-4	-1	34	4	1	35
21.6269	0	98	84	33	113	102	90	91	84	59	104	99	67	5	0	-110	0	-1	-111	-4	0	32	4	2	33
21.7498	0	97	85	33	113	102	90	92	84	60	105	99	65	4	0	-110	-1	0	-110	-4	-1	32	5	1	35
21.8726	0	97	84	31	114	100	92	91	84	61	105	98	66	3	0	-109	0	0	-109	-5	-1	32	4	2	35
21.9955	0	96	84	33	114	101	93	91	84	59	104	98	66	4	0	-111	0	-1	-109	-4	-1	32	3	1	36
22.1184	0	97	85	33	113	102	93	91	84	60	103	97	67	4	0	-111	0	0	-110	-5	-1	33	4	1	37
22.2413	0	96	84	33	113	101	93	90	84	60	104	97	66	3	0	-112	0	0	-110	-5	0	33	4	1	37
22.3642	0	95	84	33	113	99	92	91	83	58	105	98	67	4	1	-107	0	0	-110	-5	-1	32	4	1	34
22.487	0	95	83	32	113	98	93	90	82	59	104	95	67	4	0	-106	-1	0	-110	-4	-1	31	4	1	34
22.6099	0	95	82	32	113	97	94	89	82	58	104	95	67	4	0	-107	0	0	-109	-4	-1	31	5	1	34
22.7328	0	95	82	33	112	98	95	89	81	58	104	94	67	4	0	-108	0	0	-107	-4	0	31	4	1	34
22.8557	0	96	82	32	113	99	95	89	81	59	104	94	67	4	0	-109	-1	-1	-108	-5	0	32	3	1	36
22.9786	0	95	82	33	112	98	93	90	80	59	103	94	67	4	0	-109	0	-1	-109	-4	-1	31	4	1	35
23.1014	0	95	82	31	112	96	93	90	79	58	103	93	68	3	1	-106	0	0	-109	-4	-1	31	4	2	32
23.2243	0	95	81	31	112	95	93	89	79	58	104	93	67	4	0	-106	0	0	-108	-4	0	30	5	1	34
23.3472	0	94	81	31	112	95	93	88	79	57	102	92	66	4	0	-105	0	-1	-108	-4	0	31	4	1	35
23.4701	0	95	80	31	112	96	94	88	80	57	103	90	66	4	0	-106	0	-1	-106	-4	0	31	4	1	35
23.593	0	96	80	32	112	97	94	89	78	57	102	90	66	3	0	-107	0	-1	-107	-4	-1	31	4	2	35
23.7158	0	95	81	34	111	97	92	89	78	58	102	91	66	3	0	-108	0	0	-108	-4	0	32	5	1	35
23.8387	0	95	79	31	112	93	92	88	78	58	103	91	67	4	0	-105	0	0	-107	-4	-1	30	4	1	33
23.9616	0	95	79	32	111	93	92	88	78	56	102	90	66	4	0	-104	0	-1	-106	-4	0	30	4	1	34
24.0845	0	94	79	32	112	93	94	88	78	56	102	89	66	4	0	-104	0	0	-106	-4	0	30	4	0	34
24.2074	0	95	80	31	111	95	95	88	77	56	102	89	66	4	0	-106	0	0	-105	-4	0	31	4	1	34
24.3302	0	94	79	31	112	96	93	89	77	57	101	89	65	3	0	-106	0	0	-105	-4	0	32	4	1	35
24.4531	0	95	79	32	112	95	94	89	78	57	102	90	66	3	0	-108	-1	-1	-106	-3	0	32	4	1	35
24.576	0	94	78	32	112	93	93	88	76	57	103	89	66	3	0	-106	0	-1	-107	-5	-1	31	4	1	34
24.6989	0	94	79	31	112	94	94	88	76	56	103	88	66	3	0	-106	0	0	-107	-5	0	31	3	2	33
24.8218	0	94	78	32	111	93	94	88	77	55	102	88	67	5	0	-105	0	0	-106	-4	0	31	4	0	33
24.9446	0	94	79	31	112	94	95	88	76	57	102	88	65	4	0	-106	-1	0	-106	-4	0	31	5	2	35
25.0675	0	95	79	31	112	95	95	88	77	57	102	89	66	4	0	-107	0	-1	-105	-4	0	32	4	2	36
25.1904	0	94	79	32	112	96	94	88	77	57	103	88	66	4	0	-109	0	0	-106	-5	0	32	4	0	37
25.3133	0	94	79	33	112	95	93	89	76	56	103	89	66	4	0	-106	0	-1	-108	-5	0	31	4	1	35
25.4362	0	93	78	31	112	94	95	88	75	57	102	88	67	3	0	-105	0	0	-107	-4	0	30	4	1	34
25.559	0	94	78	31	112	95	95	88	76	55	102	88	66	4	0	-106	0	-1	-106	-4	0	31	3	1	34
25.6819	0	94	78	31	113	95	96	88	75	57	102	89	66	3	0	-106	0	0	-106	-4	0	32	3	1	34
25.8048	0	94	79	31	113	96	97	88	76	56	104	90	67	3	0	-107	0	0	-106	-4	-2	32	4	1	36
25.9277	0	94	79	32	112	97	96	88	77	57	103	90	67	3	0	-109	-1	0	-108	-4	0	32	4	1	37
26.0506	0	94	78	33	112	96	95	88	76	57	102	90	67	4	0	-107	0	0	-109	-4	0	31	5	0	36
26.1734	0	93	78	31	112	95	96	88	75	57	103	89	68	4	0	-105	0	-1	-108	-5	0	31	5	1	34
26.2963	0	95	78	32	113	96	96	88	75	55	103	90	68	4	0	-105	0	0	-107	-4	0	31	4	1	34
26.4192	0	94	78	31	112	96	96	88	76	57	103	89	67	4	0	-106	0	0	-106	-4	-1	31	4	1	34
26.5421	0	94	78	31	113	97	97	88	76	57	103	90	68	3	0	-106	0	0	-107	-4	0	31	4	1	36
26.665	0	93	78	32	114	97	98	88	76	58	104	90	67	4	0	-108	-1	0	-107	-4	0	32	4	1	36
26.7878	0	94	79	34	113	98	96	88	76	58	103	91	67	4	0	-108	0	-1	-108	-4	-1	31	4	1	36
26.9107	0	94	79	30	113	96	96	88	75	56	103	91	69	4	0	-105	0	0	-108	-4	0	30	4	1	34
27.0336	0	94	79	32	113	96	97	88	75	57	103	90	68	4	0	-105	0	0	-107	-3	0	31	4	1	35
27.1565	0	94	79	32	113	97	98	87	75	56	102	91	68	4	0	-106	0	0	-107	-4	-1	31	4	1	35
27.2794	0	94	80	30	113	97	97	88	75	56	104	90	68	4	0	-107	-1	0	-106	-4	0	31	4	1	36
27.4022	0	94	79	31	113	98	97	88	76	58	104	90	67	4	0	-109	0	0	-107	-4	0	31	4	1	38
27.5251	0	94	79	33	114	99	97	87	76	59	105	92	68	3	0	-109	-1	0	-108	-4	0	33	4	1	37
27.648	0	94	79	33	113	97	96	87	76	56	104	91	69	3	0	-107	0	0	-110	-4	0	31	4	1	35
27.7709	0	94	79	30	113	97	97	88	76	57	103	91	69	4	0	-106	-1	0	-108	-4	0	31	4	1	34
27.8938	0	93	79	32	114	97	98	88	75	56	105	91	68	4	0	-107	0	0	-108	-4	0	31	4	1	35
28.0166	0	93	79	32	114	98	99	88	76	56	103	92	68	4	0	-107	0	0	-107	-4	-1	31	4	2	35
28.1395	0	94	79	31	114	100	98	88	77	58	104	92	68	4	0	-109	0	0	-108	-4	-1	32	5	1	37
28.2624	0	94	80	31	114	100	98	88	77	58	104	92	68	4	0	-111	0	0	-107	-5	0	33	4	1	37
28.3853	0	94	80	33	114	100	97	87	75	58	104	94	68	4	0	-110	0	0	-109	-4	0	33	4	1	36
28.5082	0	94	79	31	114	99	98	88	76	57	104	93	68	4	0	-107	0	-1	-110	-4	0	30	4	1	34
28.631	0	94	79	32	113	99	97	87	76	57	104	93	69	4	0	-107	0	-1	-109	-4	0	32	4	1	35
28.7539	0	94	79	31	114	98	98	88	76	57	104	92	69	4	0	-109	0	-1	-108	-4	-1	31	4	1	35
28.8768	0	94	80	31	114	100	98	88	77	58	105	93	68	3	0	-110	0	0	-108	-4	-1	32	4	1	36
28.9997	0	93	79	31	114	101	98	88	77	60	104	94	68	4	0	-111	-1	-1	-110	-4	0	32	4	1	37
29.1226	0	94	80	33	115	101	98	88	77	59	104	94	68	3	0	-111	0	0	-110	-4	0	33	4	1	38
29.2454	0	94	80	32	114	99	98	88	76	59	104	93	68	3	0	-110	0	0	-110	-4	0	31	3	1	36
29.3683	0	93	80	32	114	100	99	87	76	58	104	93	68	3	0	-110	0	0	-110	-4	-1	32	4	1	35
29.4912	0	94	80	33	114	99	99	88	77	58	105	93	68	4	0	-111	0	0	-110	-4	-1	33	4	1	36
29.6141	0	94	81	32	114	100	99	88	77	59	106	94	68	3	0	-110	0	0	-108	-4	0	33	4	1	37
29.737	0	94	80	32	115	101	99	88	78	60	104	94	68	3	0	-112	-1	-1	-110	-4	-1	34	3	1	38
29.8598	0	95	81	32	116	101	98	89	78	59	104	94	69	4	0	-113	0	0	-111	-4	0	34	5	1	38
29.9827	0	94	80	33	114	99	98	88	77	59	105	95	69	4	0	-111	0	0	-111	-4	0	33	3	2	35
30.1056	0	93	80	31	114	100	99	89	77	59	104	94	70	3	0	-111	0	0	-111	-5	-1	32	5	1	35
30.2285	0	94	80	33	113	99	99	88	78	59	104	93	69	3	0	-110	-1	-1	-110	-4	0	32	4	2	35
30.3514	0	94	80	32	113	100	99	87	77	60	105	94	69	4	0	-111	0	-1	-110	-4	-1	33	4	1	36
30.4742	0	94	81	32	115	101	99	89	78	60	105	93	68	3	0	-112	0	0	-109	-4	-1	33	5	1	37
30.5971	0	95	81	31	114	102	98	88	77	60	105	95	70	4	0	-113	-1	-1	-109	-4	0	35	4	1	38
30.72	0	94	80	34	115	100	98	89	78	60	105	95	70	3	0	-111	0	0	-112	-5	0	33	4	1	36
30.8429	0	95	81	31	115	99	99	88	77	58	104	94	70	3	0	-110	0	0	-112	-4	0	32	4	1	35
30.9658	0	94	81	32	115	100	100	89	78	59	104	94	69	3	0	-111	0	0	-111	-4	0	33	4	1	36
31.0886	0	94	80	32	115	100	100	88	78	59	104	94	69	4	0	-111	0	0	-110	-4	-1	34	4	1	36
31.2115	0	94	81	32	114	102	100	88	78	60	103	94	68	4	0	-112	-1	0	-110	-4	0	33	4	1	36
31.3344	0	94	82	31	115	102	99	88	78	60	104	95	69	4	0	-114	0	0	-110	-5	0	34	4	1	38
31.4573	0	95	81	34	114	102	98	89	78	60	105	95	69	3	0	-113	0	0	-111	-4	0	34	4	1	37
31.5802	0	94	81	32	114	99	99	88	78	59	104	94	70	4	0	-111	-1	0	-111	-4	-1	32	4	1	34
31.703	0	94	81	32	115	99	99	89	77	60	105	94	70	4	0	-112	0	-1	-110	-4	0	33	5	1	35
31.8259	0	94	80	32	115	100	100	89	78	59	104	94	69	4	0	-112	0	0	-109	-5	0	33	4	0	35
31.9488	0	94	81	32	114	100	100	89	79	60	105	94	69	4	0	-113	0	-1	-110	-4	0	33	4	0	36
32.0717	0	95	81	32	114	101	99	88	79	60	104	94	69	4	1	-113	-1	0	-109	-5	0	33	3	1	37
32.1946	0	95	82	31	115	102	99	89	79	59	106	95	69	4	0	-114	-1	0	-110	-4	-1	34	4	2	38
32.3174	0	95	81	34	115	100	98	89	77	61	106	94	69	3	0	-113	0	0	-112	-4	-1	33	4	2	35
32.4403	0	95	81	31	114	100	100	89	78	59	105	94	70	3	0	-112	0	0	-111	-4	-1	32	4	2	34
32.5632	0	95	81	34	115	101	99	89	78	60	105	94	69	4	0	-112	0	-1	-110	-4	-1	34	5	0	36
32.6861	0	94	81	32	115	101	100	89	78	60	105	94	69	3	0	-113	0	0	-110	-4	0	34	4	1	36
32.809	0	95	82	32	116	102	99	89	78	60	105	95	69	4	0	-114	0	0	-110	-3	0	34	4	1	38
32.9318	0	95	82	31	115	103	100	89	79	60	106	95	70	3	0	-115	0	-1	-110	-5	0	35	4	1	39
33.0547	0	95	81	34	115	103	99	89	79	60	106	96	70	3	0	-114	0	0	-111	-4	0	34	5	2	36
33.1776	0	96	82	32	115	101	99	89	79	61	104	95	71	3	0	-113	-1	0	-111	-4	0	34	5	1	36
33.3005	0	94	81	33	115	101	100	87	79	60	105	95	70	4	1	-113	0	-1	-111	-4	-2	34	4	1	36
33.4234	0	95	82	34	115	102	101	89	79	60	105	95	70	3	0	-114	0	-1	-111	-4	-1	34	5	1	36
33.5462	0	95	82	32	115	102	100	90	79	60	106	96	70	3	0	-113	0	-1	-110	-5	-1	35	4	1	38
33.6691	0	95	82	31	116	104	100	90	80	60	105	96	70	4	0	-116	-1	0	-112	-4	0	35	4	1	39
33.792	0	96	82	34	116	103	100	90	80	60	106	97	70	4	0	-115	-1	-1	-112	-4	-1	35	4	2	38
33.9149	0	95	82	32	115	102	101	89	78	62	106	96	71	3	0	-113	0	0	-112	-3	0	32	5	1	35
34.0378	0	95	82	33	115	102	100	89	79	60	106	96	70	4	0	-113	0	0	-111	-5	0	33	4	1	36
34.1606	0	94	82	32	115	102	101	89	78	61	106	96	70	3	0	-113	0	0	-111	-5	-1	33	4	1	37
34.2835	0	94	82	32	116	103	101	89	80	60	105	96	71	4	0	-115	0	-1	-111	-5	0	34	5	2	37
34.4064	0	94	82	31	116	104	101	89	80	61	107	97	69	4	0	-116	0	0	-112	-4	0	34	4	1	38
34.5293	0	95	83	34	116	104	100	89	80	60	106	98	70	3	0	-116	0	0	-112	-4	0	36	4	1	38
34.6522	0	94	82	33	116	103	100	89	79	61	107	96	72	4	0	-113	0	-1	-114	-4	-1	33	4	1	36
34.775	0	95	82	33	116	102	101	89	80	61	106	97	71	2	0	-114	0	0	-112	-4	0	33	4	1	36
34.8979	0	94	82	33	116	103	101	89	78	60	106	97	71	4	0	-114	0	0	-112	-4	0	34	4	2	36
35.0208	0	95	82	33	116	103	101	88	80	61	106	97	71	4	0	-113	0	-1	-111	-4	0	35	5	1	37
35.1437	0	94	83	32	116	104	101	89	80	60	106	97	70	3	0	-114	-1	0	-111	-5	-1	34	4	2	38
35.2666	0	95	83	33	116	105	100	89	80	61	108	97	70	4	0	-115	0	0	-112	-4	0	35	4	1	38
35.3894	0	95	82	34	116	103	100	89	80	62	107	97	72	4	0	-113	0	0	-113	-5	-1	33	4	2	35
35.5123	0	94	82	33	116	103	100	89	79	62	106	98	72	4	0	-112	0	0	-113	-4	0	34	5	1	35
35.6352	0	94	82	33	117	103	101	89	79	61	107	98	71	4	0	-113	0	-1	-112	-4	-1	33	4	1	36
35.7581	0	95	82	33	115	103	101	89	79	60	107	97	71	4	0	-114	-1	0	-112	-4	0	35	4	1	36
35.881	0	94	83	33	116	104	102	89	79	60	106	98	71	4	0	-114	0	0	-111	-4	-1	35	4	1	38
36.0038	0	95	83	32	117	105	101	89	80	60	107	98	71	4	0	-116	-2	0	-110	-4	0	35	4	1	39
36.1267	0	94	83	35	116	103	101	88	79	60	107	98	71	4	0	-114	0	0	-113	-5	0	34	4	1	35
36.2496	0	95	83	33	117	103	102	88	79	62	106	97	72	3	0	-115	0	0	-112	-4	-1	34	4	1	36
36.3725	0	95	82	33	117	104	102	89	79	61	106	98	71	4	0	-114	0	-1	-112	-4	-1	33	4	1	36
36.4954	0	96	83	33	116	104	101	88	79	60	106	98	71	3	0	-114	0	0	-111	-3	0	34	4	1	37
36.6182	0	95	82	33	117	105	102	88	79	60	107	99	70	4	0	-114	-1	0	-112	-5	0	34	4	1	38
36.7411	0	95	83	31	118	104	101	89	80	59	106	98	70	4	0	-117	-1	0	-111	-4	-1	36	4	1	39
36.864	0	95	83	33	116	104	101	88	79	60	107	99	72	4	0	-114	-1	0	-114	-4	0	33	4	1	37
36.9869	0	94	82	33	116	104	101	89	79	61	107	97	72	4	0	-114	0	0	-112	-4	0	33	4	1	36
37.1098	0	94	82	33	116	105	102	88	79	61	107	98	71	3	0	-114	-1	0	-113	-5	-1	34	4	1	35
37.2326	0	95	82	33	117	103	102	89	79	60	107	97	71	3	0	-115	0	-1	-112	-4	-1	35	4	1	37
37.3555	0	95	83	33	116	104	103	88	79	60	107	98	70	3	0	-116	-1	-1	-112	-4	0	35	4	1	38
37.4784	0	95	83	32	116	105	102	89	80	60	107	98	71	3	0	-116	-1	0	-112	-4	0	36	4	1	38
37.6013	0	95	82	34	115	103	101	89	79	62	106	98	72	4	0	-114	0	0	-113	-5	0	33	4	1	36
37.7242	0	94	82	33	116	103	102	89	78	62	106	97	72	4	0	-114	0	0	-113	-4	0	34	4	1	35
37.847	0	94	82	33	116	102	101	89	78	61	106	97	71	3	0	-114	-1	-1	-112	-5	-1	34	4	1	36
37.9699	0	95	82	32	115	102	102	89	78	60	106	97	71	4	0	-114	0	0	-111	-5	-1	35	5	1	37
38.0928	0	94	82	31	116	103	102	89	79	60	106	97	71	3	0	-115	0	0	-112	-4	0	35	4	2	37
38.2157	0	95	82	32	116	103	102	90	78	60	107	97	70	4	0	-116	-1	0	-113	-5	0	35	4	1	38
38.3386	0	94	82	34	116	102	101	89	78	62	105	96	71	4	0	-113	-1	0	-114	-5	-1	34	4	1	36
38.4614	0	95	81	33	116	101	101	88	78	60	105	95	72	3	0	-113	0	-1	-113	-4	0	33	4	1	35
38.5843	0	94	82	32	116	101	102	88	78	61	105	96	71	4	0	-113	-1	0	-113	-4	-1	33	4	1	36
38.7072	0	94	82	33	114	101	102	88	78	61	106	96	70	4	0	-114	0	0	-112	-5	0	34	4	1	36
38.8301	0	94	81	33	116	101	101	88	78	60	106	96	71	3	0	-114	0	0	-112	-4	-1	34	4	2	36
38.953	0	94	81	33	115	102	101	89	78	59	105	96	71	4	0	-114	-1	0	-111	-4	-1	35	3	1	38
39.0758	0	94	82	35	115	101	99	89	78	60	105	96	71	3	0	-114	-1	-1	-113	-4	0	33	4	0	36
39.1987	0	94	81	32	115	100	101	89	78	60	105	95	71	4	0	-112	0	-1	-113	-4	-1	33	4	1	35
39.3216	0	94	81	33	114	101	102	89	77	60	105	95	70	4	0	-112	-1	0	-112	-4	-1	34	4	1	36
39.4445	0	94	80	33	114	101	102	88	77	60	105	95	71	3	0	-112	0	0	-110	-4	0	33	3	1	35
39.5674	0	94	81	33	115	102	101	88	77	61	105	95	70	3	0	-113	-1	0	-110	-4	-1	34	4	1	36
39.6902	0	94	81	32	115	102	102	88	77	60	104	95	70	4	0	-115	0	0	-111	-4	0	34	5	0	37
39.8131	0	94	81	33	115	101	100	88	78	61	106	95	71	3	0	-115	0	0	-111	-5	-1	35	5	1	38
39.936	0	94	81	33	115	100	101	88	77	60	106	94	71	3	0	-112	0	0	-113	-4	-1	33	5	1	35
40.0589	0	94	80	32	114	100	102	88	77	60	105	95	71	4	0	-113	-1	0	-112	-4	0	33	4	1	36
40.1818	0	94	81	33	115	101	102	87	76	60	104	95	70	3	0	-114	0	0	-111	-4	0	34	4	2	36
40.3046	0	95	82	33	115	101	102	88	77	60	105	94	70	2	0	-113	0	0	-111	-4	-1	35	4	1	37
40.4275	0	94	82	32	115	102	102	88	78	60	106	95	70	4	0	-115	0	-1	-111	-4	-1	34	4	2	38
40.5504	0	94	81	31	115	102	100	89	77	60	106	95	70	3	0	-116	-1	0	-112	-4	-1	36	4	1	38
40.6733	0	94	81	34	116	102	102	88	77	61	106	95	71	4	0	-114	0	0	-114	-3	0	34	3	1	36
40.7962	0	95	80	33	115	101	103	89	78	60	106	95	71	4	0	-114	0	0	-111	-4	-1	34	4	0	35
40.919	0	93	82	34	116	102	103	88	77	61	105	95	71	4	0	-114	-1	0	-111	-4	0	34	3	1	36
41.0419	0	95	81	33	116	102	103	89	77	60	107	95	70	3	0	-115	0	0	-111	-4	0	35	4	0	37
41.1648	0	94	82	31	115	102	103	89	78	59	106	95	71	3	0	-116	-1	0	-111	-4	0	35	3	1	38
41.2877	0	94	82	32	116	103	103	89	79	59	106	95	70	4	0	-117	0	-1	-112	-5	0	36	4	1	40
41.4106	0	95	81	34	115	102	102	88	78	61	106	96	72	4	0	-115	0	0	-115	-5	-1	34	4	1	36
41.5334	0	95	81	33	116	102	102	89	78	61	106	96	72	4	0	-115	0	0	-112	-4	-1	34	4	1	36
41.6563	0	95	81	33	117	102	103	89	78	60	106	95	72	4	0	-115	0	0	-112	-4	0	35	4	1	36
41.7792	0	95	82	32	117	103	104	89	78	61	107	96	72	3	0	-115	0	0	-111	-4	0	35	4	1	37
41.9021	0	95	82	33	116	104	104	89	78	59	106	96	72	4	0	-116	-1	0	-112	-4	0	35	4	1	38
42.025	0	94	82	30	116	104	103	88	79	59	107	98	71	4	0	-117	0	0	-112	-4	0	36	4	0	40
42.1478	0	94	82	34	116	103	102	89	78	60	106	96	72	3	0	-116	0	0	-114	-4	-1	34	5	1	37
42.2707	0	94	82	33	117	103	104	89	78	62	107	97	73	3	0	-114	0	0	-113	-5	0	34	4	1	36
42.3936	0	94	82	33	117	102	103	89	78	61	106	96	72	4	0	-115	-1	0	-113	-4	0	34	4	1	37
42.5165	0	95	83	33	117	103	104	89	78	60	107	96	72	3	0	-116	0	0	-112	-4	0	34	4	1	36
42.6394	0	95	83	32	117	104	104	89	78	60	107	97	72	4	0	-116	0	0	-112	-4	-1	35	4	1	38
42.7622	0	94	83	31	117	106	104	89	79	59	107	97	72	4	0	-117	0	-1	-111	-5	0	37	4	1	39
42.8851	0	95	82	33	117	104	103	88	78	60	108	97	72	4	0	-115	-1	-1	-114	-5	0	35	5	1	38
43.008	0	95	83	32	117	104	104	89	78	62	107	97	73	3	0	-115	0	0	-114	-4	0	34	4	1	35
43.1309	0	95	82	33	118	104	104	90	78	61	108	97	72	4	0	-115	0	0	-113	-5	-1	35	5	2	37
43.2538	0	95	82	32	117	104	104	89	78	61	108	97	72	3	0	-115	0	0	-113	-5	0	34	4	1	36
43.3766	0	95	82	33	117	105	105	89	78	60	108	97	72	4	0	-116	0	0	-111	-4	0	35	4	1	39
43.4995	0	95	83	30	118	106	104	89	80	59	108	99	71	4	0	-117	0	0	-112	-4	-1	36	4	2	39
43.6224	0	95	83	32	118	105	103	89	79	59	107	98	72	4	0	-116	-1	0	-113	-4	0	36	4	2	39
43.7453	0	95	82	33	118	105	104	90	79	62	108	98	73	3	0	-115	-1	0	-114	-4	-1	34	5	1	36
43.8682	0	95	82	33	118	105	105	89	79	61	108	98	73	4	0	-115	0	-1	-113	-4	0	35	4	1	36
43.991	0	95	82	33	118	105	105	89	79	62	108	98	72	2	0	-115	0	0	-113	-5	-1	36	4	1	36
44.1139	0	95	83	32	118	105	105	88	80	60	108	98	72	3	0	-117	0	0	-113	-4	-1	36	4	1	38
44.2368	0	95	83	32	118	106	104	90	80	60	108	99	72	4	0	-117	0	0	-112	-5	-1	36	4	1	39
44.3597	0	94	84	31	118	107	104	88	80	59	109	100	72	4	0	-118	0	0	-113	-4	-1	37	4	1	39
44.4826	0	95	83	33	118	105	104	89	79	61	108	99	73	3	0	-116	0	-1	-115	-3	0	35	4	1	37
44.6054	0	95	82	32	119	105	104	89	79	61	108	99	73	4	0	-116	-1	-1	-114	-5	0	35	4	2	37
44.7283	0	95	83	32	119	105	105	90	80	60	108	98	73	4	0	-115	-1	0	-114	-5	0	34	4	1	36
44.8512	0	95	84	32	118	106	105	89	79	61	109	99	72	4	0	-117	0	0	-113	-5	0	35	5	1	38
44.9741	0	96	83	31	117	107	105	90	81	59	108	99	72	4	0	-118	0	0	-112	-4	-1	36	3	1	38
45.097	0	96	84	31	118	106	105	90	80	60	108	100	72	4	0	-117	0	0	-114	-4	0	36	4	1	39
45.2198	0	96	84	32	118	106	104	89	80	61	108	100	73	3	0	-117	-1	-1	-114	-4	0	36	3	2	37
45.3427	0	95	83	32	118	106	105	90	80	62	108	100	73	4	0	-116	0	0	-114	-5	0	35	4	1	37
45.4656	0	95	84	32	118	105	105	90	80	61	108	99	73	4	0	-117	0	-1	-113	-4	-1	35	4	1	36
45.5885	0	95	84	32	117	106	105	90	80	61	108	99	72	4	0	-117	0	-1	-113	-4	0	35	4	1	37
45.7114	0	95	84	31	118	106	105	90	81	60	108	100	72	4	0	-117	-1	0	-113	-4	0	36	4	1	38
45.8342	0	96	85	30	118	107	105	90	81	59	108	100	72	4	0	-117	0	0	-114	-4	0	38	4	1	40
45.9571	0	95	85	32	117	107	104	89	80	60	108	100	73	4	0	-117	-1	0	-115	-4	0	35	4	2	38
46.08	0	96	84	32	118	105	106	90	80	61	109	100	73	3	0	-116	-1	-1	-115	-4	-1	35	4	0	37
46.2029	0	96	84	32	118	106	104	89	80	61	109	99	74	4	0	-117	0	0	-113	-4	0	35	5	1	37
46.3258	0	96	84	31	118	105	105	90	81	60	109	99	73	4	0	-116	0	0	-113	-4	-1	35	4	1	37
46.4486	0	95	85	31	118	106	106	90	81	60	109	100	73	2	0	-117	0	-1	-113	-5	0	36	3	1	39
46.5715	11	96	84	30	119	107	106	90	81	59	108	100	73	4	0	-118	0	-1	-114	-5	0	37	4	1	39
46.6944	0	96	84	33	119	105	104	90	81	60	109	100	73	4	0	-117	-1	-1	-114	-5	-1	35	5	1	37
46.8173	0	95	84	33	118	104	105	90	81	62	109	99	74	4	0	-115	0	0	-115	-5	0	35	4	1	37
46.9402	0	95	84	33	118	104	106	90	81	60	108	99	73	4	0	-117	-1	-1	-114	-5	-1	34	5	1	36
47.063	0	95	84	33	118	105	107	90	80	61	109	99	74	4	0	-117	0	-1	-113	-4	0	36	4	2	37
47.1859	0	95	86	31	118	105	105	90	81	60	109	99	73	3	0	-117	0	-1	-112	-4	-1	36	4	2	38
47.3088	0	96	85	30	119	106	106	89	82	59	109	99	73	4	0	-117	0	-1	-113	-5	-2	36	4	1	39
47.4317	0	96	84	33	118	105	105	90	82	60	109	100	74	4	0	-117	0	0	-115	-4	0	36	4	1	37
47.5546	0	95	84	32	118	104	106	89	80	63	109	98	75	4	0	-115	-1	0	-114	-3	0	35	4	1	36
47.6774	0	95	84	33	118	104	106	90	81	60	109	99	74	4	0	-116	0	0	-114	-5	-1	35	4	1	37
47.8003	0	95	84	33	118	105	106	90	80	61	109	98	74	4	0	-117	0	0	-112	-5	-1	35	4	1	37
47.9232	0	95	84	32	118	105	106	89	81	60	109	98	72	4	0	-117	-1	0	-113	-4	-1	36	5	1	38
48.0461	0	96	85	31	118	106	106	90	81	60	109	99	73	3	0	-118	0	-1	-113	-4	0	36	4	2	38
48.169	0	96	85	33	118	106	105	90	80	60	109	101	73	4	0	-117	0	-1	-114	-5	-1	36	4	1	37
48.2918	0	96	85	33	119	104	106	89	80	62	109	99	74	4	0	-117	0	0	-114	-4	0	34	3	1	36
48.4147	0	95	85	33	118	105	106	90	80	62	109	98	74	3	0	-116	-1	0	-114	-4	0	35	4	1	37
48.5376	0	95	83	33	119	104	106	89	81	61	109	98	74	4	0	-116	0	0	-113	-5	-1	36	4	1	36
48.6605	0	95	85	32	118	105	106	90	81	60	109	99	73	4	0	-117	0	0	-112	-4	0	35	4	1	37
48.7834	0	95	85	31	118	105	106	89	81	60	109	99	73	3	0	-118	-1	0	-113	-4	0	35	4	1	39
48.9062	0	95	85	33	118	105	105	90	80	59	110	100	73	4	0	-118	0	0	-114	-5	-1	37	3	0	38
49.0291	0	95	84	33	119	104	107	90	81	62	109	99	75	4	0	-117	0	0	-114	-4	-1	34	4	1	36
49.152	0	95	84	34	118	104	106	90	81	61	109	99	74	4	0	-116	-1	0	-113	-4	0	35	4	1	37
49.2749	0	96	85	33	118	104	106	90	81	62	109	98	74	4	0	-116	-1	-1	-113	-5	0	36	4	1	36
49.3978	0	95	84	31	118	105	106	90	81	62	109	99	73	3	0	-118	0	-1	-112	-4	-1	36	4	2	38
49.5206	0	94	84	31	118	105	106	89	81	60	107	99	73	4	0	-117	-1	0	-112	-4	-1	36	4	2	38
49.6435	0	95	84	32	117	105	104	90	81	61	108	99	72	3	0	-117	-1	-1	-113	-5	-1	36	5	1	38
49.7664	0	95	84	33	117	104	105	90	81	62	108	99	75	4	0	-115	-1	-1	-114	-5	0	35	5	1	35
49.8893	0	95	84	34	116	105	106	89	82	61	108	98	73	4	0	-116	-1	0	-113	-5	0	35	4	1	36
50.0122	0	95	86	33	117	105	104	90	82	62	107	99	73	3	0	-115	-1	0	-112	-5	0	34	4	2	36
50.135	0	96	86	32	116	107	102	90	83	61	107	100	71	3	0	-116	0	0	-113	-4	-1	36	4	1	37
50.2579	0	96	87	31	116	108	102	91	83	60	107	100	71	3	0	-118	0	0	-113	-5	0	36	3	2	39
50.3808	0	96	86	34	116	107	101	90	83	60	106	100	72	4	0	-116	0	-1	-115	-4	-1	35	5	1	37
50.5037	0	96	85	34	116	106	102	90	82	61	106	100	72	3	0	-114	0	-1	-114	-5	-1	34	4	1	35
50.6266	0	96	86	33	115	106	102	90	82	62	106	100	72	4	0	-115	-1	-1	-113	-5	-2	34	4	1	37
50.7494	0	96	86	33	115	106	102	90	82	62	107	100	71	3	0	-115	0	0	-112	-4	-2	35	4	2	36
50.8723	0	96	86	33	115	106	104	91	83	61	105	101	71	3	0	-116	0	0	-112	-5	-1	34	4	1	37
50.9952	0	95	86	33	115	108	102	90	83	60	106	101	72	4	0	-116	0	-1	-111	-4	0	35	4	1	38
51.1181	0	96	86	34	115	106	102	90	82	61	106	101	72	4	0	-115	-1	0	-113	-4	-1	34	4	2	36
51.241	0	96	85	32	115	105	102	90	82	60	105	100	72	4	0	-114	0	0	-113	-5	0	33	4	2	35
51.3638	0	96	84	34	115	106	103	90	82	62	105	100	72	4	0	-114	-1	-1	-113	-4	0	34	4	1	36
51.4867	0	96	84	34	115	106	103	90	81	62	106	100	72	3	0	-114	0	-1	-110	-4	-1	35	4	2	35
51.6096	0	96	84	33	116	107	103	90	81	61	106	101	72	4	0	-115	0	0	-111	-4	-1	35	4	1	36
51.7325	0	96	85	33	115	107	103	90	81	61	106	101	72	4	0	-116	0	0	-111	-4	0	36	4	1	38
51.8554	0	96	83	33	115	106	103	90	81	61	106	100	72	3	0	-114	-1	0	-113	-4	-1	34	4	2	36
51.9782	0	95	83	33	116	106	104	90	80	61	107	100	73	4	0	-114	0	0	-112	-5	-1	33	5	1	36
52.1011	0	96	83	33	116	106	103	90	80	61	106	100	73	4	0	-113	0	0	-111	-5	0	34	5	1	35
52.224	0	96	82	33	116	106	104	89	80	61	107	101	73	4	0	-114	0	0	-110	-4	-1	35	4	1	36
52.3469	0	96	82	32	117	107	104	90	80	60	106	100	73	4	0	-116	0	-1	-110	-5	0	35	5	2	38
52.4698	0	95	82	33	117	106	103	89	80	61	107	101	72	4	0	-115	-1	0	-111	-5	0	35	3	1	37
52.5926	0	95	83	33	117	105	104	89	79	63	107	101	74	4	0	-114	-1	-1	-112	-4	0	34	4	1	36
52.7155	0	95	83	33	117	106	104	89	80	61	108	101	72	4	0	-115	0	0	-111	-4	-1	35	5	1	36
52.8384	0	96	82	33	116	106	104	90	80	62	107	100	73	3	0	-115	0	-1	-111	-5	-1	34	4	2	36
52.9613	0	95	85	32	116	108	104	89	80	61	106	101	73	4	0	-115	0	-1	-110	-4	0	36	5	2	37
53.0842	0	96	84	32	116	108	104	90	79	60	107	102	72	3	0	-116	0	0	-110	-4	0	35	4	1	39
53.207	0	96	83	35	117	106	103	90	80	61	107	101	74	3	0	-115	0	0	-112	-4	0	35	4	2	36
53.3299	0	95	82	33	116	107	105	89	78	61	107	101	75	3	0	-114	0	0	-111	-4	-1	33	4	1	35
53.4528	0	95	82	34	115	107	105	90	79	61	107	102	75	4	0	-114	0	0	-110	-4	-1	33	4	2	35
53.5757	0	95	81	33	116	106	105	90	78	61	107	101	74	5	0	-114	0	0	-109	-4	0	33	4	2	35
53.6986	0	95	82	33	116	107	105	90	79	62	107	101	74	4	0	-114	0	0	-109	-4	0	34	4	1	37
53.8214	0	95	83	33	116	109	104	89	80	60	107	102	74	4	0	-116	0	0	-109	-4	0	36	4	2	37
53.9443	0	95	82	34	116	106	103	89	79	61	107	101	75	4	0	-113	-1	0	-111	-4	0	33	4	1	35
54.0672	0	95	83	33	116	107	105	90	78	61	107	101	74	3	0	-113	0	0	-111	-5	-1	34	5	1	35
54.1901	0	96	83	34	116	106	105	90	79	60	108	101	74	3	0	-114	0	-1	-110	-4	0	35	4	1	36
54.313	0	95	82	33	117	107	105	90	79	61	108	101	73	3	1	-115	0	0	-110	-5	-1	35	5	1	37
54.4358	0	95	82	32	116	108	104	90	80	61	109	102	74	4	0	-116	0	0	-109	-4	0	35	4	1	38
54.5587	0	95	83	35	117	108	103	90	80	60	108	103	73	3	0	-116	0	-1	-111	-4	-1	35	4	1	37
54.6816	0	95	82	33	117	106	104	89	78	62	108	102	74	4	0	-114	0	0	-112	-4	-1	33	4	1	36
54.8045	0	95	81	34	117	107	104	90	78	61	108	103	75	4	0	-114	0	0	-110	-5	-1	34	3	1	35
54.9274	0	96	82	34	117	107	105	90	79	62	108	102	74	3	1	-115	0	0	-109	-5	0	34	4	1	36
55.0502	0	95	82	32	117	109	105	89	79	61	107	103	73	3	0	-115	0	0	-110	-5	0	35	4	1	38
55.1731	0	95	82	32	117	109	105	89	81	60	107	102	73	4	0	-117	0	0	-110	-4	0	36	4	1	39
55.296	0	95	82	34	117	108	104	90	81	61	108	103	75	4	-1	-116	0	0	-112	-5	0	35	4	1	36
55.4189	0	95	82	33	116	107	106	89	79	62	106	102	74	3	0	-114	0	0	-112	-4	-1	34	4	1	35
55.5418	0	95	83	32	117	108	104	89	78	62	108	102	74	3	0	-114	0	-1	-111	-5	-1	34	4	1	37
55.6646	0	95	83	33	116	108	106	89	79	61	107	103	74	3	0	-115	0	0	-110	-4	-1	35	4	1	37
55.7875	0	95	83	31	116	109	104	90	81	61	107	103	73	4	0	-116	-1	0	-111	-4	0	36	5	1	39
55.9104	0	95	83	31	117	110	105	89	80	60	107	103	73	4	0	-117	0	0	-110	-5	0	37	4	1	39
56.0333	0	95	82	34	117	108	104	89	80	62	108	103	76	4	0	-115	0	0	-113	-4	-1	35	4	1	37
56.1562	0	95	83	32	117	108	106	89	80	62	108	103	75	3	0	-115	0	-1	-112	-5	0	35	4	2	37
56.279	0	95	83	33	117	109	106	90	80	60	107	103	74	3	0	-117	0	0	-111	-4	0	36	4	2	37
56.4019	0	95	83	32	117	109	105	89	80	62	108	103	74	4	0	-116	0	0	-111	-5	0	36	4	2	39
56.5248	0	95	83	31	117	110	105	89	80	60	107	103	74	3	0	-117	0	0	-111	-4	0	36	3	2	39
56.6477	0	95	84	32	116	110	104	89	80	59	108	104	74	4	0	-117	0	0	-113	-4	-1	37	4	1	39
56.7706	0	95	83	32	117	108	106	89	80	62	107	104	75	4	0	-117	-1	0	-113	-4	-1	35	4	1	37
56.8934	0	95	83	32	117	109	105	90	80	62	107	104	74	4	0	-117	0	0	-112	-5	0	35	5	2	37
57.0163	0	95	83	32	116	109	106	90	80	60	107	104	74	4	0	-118	0	0	-112	-4	-1	36	4	1	37
57.1392	0	94	83	31	116	110	105	90	81	60	107	104	74	4	0	-117	0	0	-113	-5	0	37	4	1	38
57.2621	0	96	83	30	117	111	106	90	81	59	108	105	74	3	0	-119	0	0	-112	-4	-1	37	4	1	40
57.385	0	95	84	32	116	110	104	89	80	60	108	104	75	4	0	-118	0	-1	-113	-4	-1	36	4	1	38
57.5078	0	95	83	32	117	109	105	90	80	62	109	104	75	3	0	-116	0	0	-113	-5	-1	35	4	1	35
57.6307	0	96	84	32	117	109	105	90	79	62	107	104	75	4	0	-117	0	0	-113	-4	-1	35	4	1	37
57.7536	0	96	84	32	117	109	107	89	81	61	107	103	74	4	0	-118	0	-1	-112	-5	0	35	4	2	37
57.8765	0	95	82	31	116	109	106	90	80	60	108	103	75	3	0	-118	0	0	-112	-5	0	36	4	1	39
57.9994	0	96	84	29	117	111	105	90	81	59	108	104	74	3	0	-118	0	0	-113	-4	0	38	4	1	40
58.1222	0	95	83	33	117	108	104	90	81	61	107	104	76	3	0	-117	0	0	-115	-4	-1	36	4	1	37
58.2451	0	96	83	32	116	109	105	90	82	63	108	104	75	4	0	-117	0	0	-114	-4	0	35	4	1	36
58.368	0	95	83	32	117	108	105	90	81	62	108	103	75	3	0	-117	0	0	-112	-4	0	35	3	2	37
58.4909	0	95	83	31	116	109	106	90	80	61	107	103	74	4	0	-117	0	0	-112	-4	-1	35	5	1	37
58.6138	0	95	84	30	117	109	105	90	80	60	107	103	74	3	0	-118	0	0	-112	-4	0	36	4	1	39
58.7366	0	96	84	30	117	110	106	90	82	59	107	104	74	4	0	-119	0	0	-112	-5	0	39	3	1	40
58.8595	0	97	83	32	117	108	104	91	81	60	108	104	74	4	0	-117	-1	-1	-114	-5	-1	37	4	1	36
58.9824	0	96	83	32	116	108	105	90	82	63	107	104	76	3	1	-117	0	0	-114	-5	0	35	4	2	35
59.1053	0	96	83	32	116	108	105	90	81	61	107	104	75	4	0	-118	0	0	-113	-5	0	35	5	1	37
59.2282	0	96	83	32	116	108	106	90	81	61	107	103	75	3	0	-118	0	-1	-112	-4	0	36	4	1	38
59.351	0	96	84	30	117	109	105	90	81	60	107	103	74	3	0	-119	-1	-1	-113	-4	-1	37	4	1	39
59.4739	0	96	84	29	117	110	105	90	81	59	108	103	74	4	0	-120	0	-1	-112	-4	-1	37	3	1	39
59.5968	0	95	84	33	117	107	105	90	81	61	107	104	75	3	0	-118	0	-1	-114	-5	-1	35	5	1	36
59.7197	0	95	84	32	116	108	106	90	81	62	108	104	75	4	0	-118	0	0	-114	-5	0	35	4	2	36
59.8426	0	96	84	31	116	108	106	90	81	61	108	103	75	4	0	-118	-1	0	-113	-4	0	36	5	1	36
59.9654	0	96	83	31	117	108	107	91	81	61	107	103	74	4	0	-118	-1	0	-113	-5	-1	36	4	2	37
60.0883	0	96	83	29	117	110	105	90	82	60	108	104	74	4	0	-120	-1	-1	-113	-4	-1	37	4	2	39
60.2112	0	97	84	28	117	110	105	91	82	59	108	103	74	3	0	-121	0	-1	-114	-5	0	37	4	2	40
60.3341	0	97	83	33	116	107	104	91	81	61	108	105	76	4	0	-118	0	-1	-115	-5	0	36	5	1	37
60.457	0	96	83	32	117	108	105	90	81	63	108	104	75	5	0	-118	0	0	-114	-4	-1	36	4	1	37
60.5798	0	95	84	32	116	109	106	89	81	61	107	104	75	3	0	-118	-1	0	-113	-5	-1	36	4	1	37
60.7027	0	96	84	31	117	109	106	91	81	60	108	103	75	3	0	-119	0	0	-113	-4	0	37	4	1	38
60.8256	0	97	84	30	117	110	107	91	82	59	108	105	74	3	0	-119	-1	-1	-113	-4	-1	38	4	1	40
60.9485	0	96	84	29	117	110	105	91	81	59	109	104	74	4	0	-120	-1	-1	-113	-4	-1	39	3	2	39
61.0714	0	96	84	32	117	108	105	91	81	62	109	104	75	4	0	-119	-1	-1	-116	-4	-1	36	4	1	37
61.1942	0	95	84	31	117	109	107	91	82	62	108	104	76	3	0	-119	0	0	-114	-5	0	36	3	2	37
61.3171	0	96	85	32	118	109	106	90	81	61	108	105	75	3	0	-118	0	-1	-113	-5	0	36	4	1	37
61.44	0	96	84	30	117	110	105	91	82	61	109	105	75	4	0	-119	0	0	-113	-4	0	37	4	2	38
61.5629	0	96	85	29	117	110	106	91	83	61	108	105	75	4	0	-119	0	0	-114	-4	0	38	4	2	38
61.6858	0	96	85	31	117	110	105	92	82	60	108	105	74	3	0	-120	-1	0	-115	-5	0	38	4	1	39
61.8086	0	96	84	32	116	109	105	91	82	62	108	105	74	3	0	-118	0	-1	-114	-5	-1	36	5	1	37
61.9315	0	97	84	31	117	110	105	91	83	62	108	105	75	4	0	-118	0	0	-114	-3	0	35	4	1	37
62.0544	0	96	84	32	118	110	106	90	82	63	108	105	75	4	0	-118	0	0	-113	-5	0	36	4	1	37
62.1773	0	97	84	30	117	110	106	91	82	61	109	105	74	4	0	-120	-1	0	-114	-5	0	37	4	2	38
62.3002	0	97	85	30	117	111	105	91	83	61	108	105	75	3	0	-119	0	0	-113	-5	-1	38	4	1	39
62.423	0	96	84	33	117	109	105	91	82	61	108	105	75	3	0	-118	0	-1	-114	-5	0	36	5	2	37
62.5459	0	96	85	33	116	108	105	90	82	62	108	105	75	3	0	-117	-1	0	-115	-5	-1	35	5	2	36
62.6688	0	96	84	33	117	108	105	91	81	61	108	105	75	3	1	-117	0	0	-115	-4	-1	35	5	1	38
62.7917	0	96	84	32	116	109	105	90	82	63	108	105	74	3	0	-118	0	0	-112	-5	0	35	5	2	37
62.9146	0	96	84	31	117	109	105	91	82	61	107	104	75	4	0	-118	0	-1	-112	-5	-1	36	4	2	39
63.0374	0	96	85	32	116	109	104	91	82	59	108	104	74	3	0	-119	0	-1	-113	-4	0	36	3	1	39
63.1603	0	97	85	34	116	107	104	91	81	61	107	104	75	3	0	-116	0	0	-114	-4	0	34	4	1	36
63.2832	0	96	84	32	117	106	105	91	81	63	107	104	75	3	0	-115	0	0	-114	-4	-1	34	4	1	36
63.4061	0	96	84	31	116	106	105	91	81	63	107	103	75	3	0	-116	0	-1	-113	-4	-1	35	4	1	37
63.529	0	96	83	33	116	107	104	90	82	62	107	103	74	4	0	-116	0	-1	-112	-5	0	34	4	2	37
63.6518	0	96	84	32	116	107	105	91	81	60	107	103	75	4	0	-117	0	0	-112	-5	-1	36	4	1	38
63.7747	0	96	84	33	116	107	103	91	80	60	107	104	74	4	0	-117	0	-1	-113	-5	-1	35	4	1	38
63.8976	0	96	83	33	116	104	104	91	80	61	107	102	74	4	0	-115	0	0	-113	-4	-1	34	3	1	36
64.0205	0	96	82	33	117	106	104	90	79	62	107	102	74	4	0	-115	0	0	-113	-5	0	34	5	1	37
64.1434	0	94	82	33	116	106	105	90	80	61	107	101	74	3	0	-115	0	-1	-112	-5	-1	34	5	2	36
64.2662	0	96	82	33	115	106	105	91	79	61	107	102	74	4	0	-116	0	-1	-110	-5	0	36	5	1	37
64.3891	0	96	83	31	116	106	104	91	80	61	107	102	73	4	0	-117	0	-1	-111	-4	-1	35	4	1	38
64.512	0	96	82	34	116	104	103	90	79	61	106	101	75	4	0	-115	0	0	-112	-4	0	35	5	1	36
64.6349	0	96	81	32	115	104	104	90	79	62	107	101	74	3	0	-115	0	0	-112	-4	0	34	4	1	35
64.7578	0	96	81	33	116	104	103	89	79	61	106	100	74	4	0	-114	0	-1	-112	-3	-1	34	4	2	35
64.8806	0	96	82	33	116	104	104	90	80	61	107	100	74	4	0	-114	0	0	-111	-4	-1	34	4	2	36
65.0035	0	96	83	32	115	105	104	90	80	60	106	100	73	3	0	-115	0	-1	-111	-5	-1	35	3	1	36
65.1264	0	96	82	33	115	105	103	91	80	60	107	100	72	4	0	-115	0	0	-111	-4	0	36	4	2	37
65.2493	0	96	82	34	115	102	103	90	79	61	107	100	74	4	0	-113	0	0	-111	-4	0	34	4	1	35
65.3722	0	95	81	32	116	103	103	90	79	62	105	99	73	3	0	-114	-1	-1	-110	-4	0	33	4	1	35
65.495	0	95	82	33	114	103	104	89	78	60	106	99	72	3	0	-115	0	-1	-110	-4	-1	34	5	2	36
65.6179	0	95	82	33	116	103	104	90	80	61	105	99	73	4	0	-115	0	0	-109	-4	-1	35	4	2	36
65.7408	0	95	82	31	115	104	103	90	79	60	106	99	72	4	0	-114	0	-1	-109	-4	-1	34	4	2	37
65.8637	0	95	82	34	114	104	102	89	78	60	106	98	72	4	0	-114	0	0	-110	-4	-1	35	4	1	38
65.9866	0	95	80	33	114	102	103	90	78	61	105	98	73	4	0	-113	0	-1	-111	-4	0	33	4	1	35
66.1094	0	95	81	33	114	102	103	91	78	61	106	98	73	4	0	-113	0	0	-110	-3	-1	33	4	1	36
66.2323	0	96	81	33	115	102	104	90	79	60	106	98	72	3	0	-113	0	-1	-109	-4	-1	33	4	2	36
66.3552	0	95	81	33	115	103	103	90	78	60	106	98	72	3	0	-114	0	0	-108	-5	-1	35	4	2	36
66.4781	0	95	82	33	115	104	104	90	78	60	105	98	72	4	0	-115	0	-1	-109	-5	0	35	4	1	37
66.601	0	96	81	34	115	104	102	90	79	61	105	98	73	3	0	-114	0	0	-110	-4	0	34	4	1	36
66.7238	0	95	81	32	115	102	103	90	78	60	107	97	73	5	0	-113	0	0	-110	-3	0	33	5	1	34
66.8467	0	95	80	33	115	102	103	90	78	61	106	97	73	4	0	-112	0	0	-109	-4	-1	33	4	2	35
66.9696	0	95	81	34	114	102	104	90	78	61	106	97	73	3	0	-113	-1	0	-109	-5	0	34	3	1	35
67.0925	0	95	81	33	114	104	103	90	79	61	106	98	72	4	0	-114	0	0	-108	-4	-1	35	4	0	36
67.2154	0	95	82	32	115	104	103	90	77	60	105	97	72	4	0	-114	0	-1	-107	-4	-1	34	4	2	38
67.3382	0	95	81	34	115	103	102	90	78	60	106	98	72	3	0	-113	0	0	-110	-4	0	34	4	1	36
67.4611	0	95	82	32	116	102	103	89	78	60	106	98	73	4	0	-113	0	0	-110	-4	-1	33	4	2	34
67.584	0	96	82	33	115	103	104	90	78	60	105	97	73	4	0	-112	0	-1	-110	-4	0	34	4	1	36
67.7069	0	95	81	33	115	103	104	90	79	60	106	97	73	4	0	-113	0	0	-108	-4	-1	34	4	1	35
67.8298	0	95	81	32	115	104	104	89	78	60	106	98	72	3	0	-114	0	0	-107	-5	-1	35	4	1	36
67.9526	0	96	81	32	116	104	103	90	78	61	106	98	72	3	0	-115	0	-1	-108	-5	0	35	4	1	38
68.0755	0	96	81	35	115	102	103	89	79	61	106	98	73	4	0	-113	0	0	-109	-4	0	33	4	1	35
68.1984	0	95	80	33	115	102	103	90	78	61	106	98	73	4	0	-113	-1	0	-109	-5	0	33	4	1	35
68.3213	0	96	81	33	115	103	104	90	78	60	106	98	72	4	0	-113	-1	0	-108	-4	0	34	4	1	36
68.4442	0	95	80	33	115	104	103	90	78	60	105	97	72	4	0	-115	0	0	-107	-4	0	33	4	1	35
68.567	0	95	82	33	116	104	104	90	79	60	106	98	72	4	0	-114	-1	-1	-108	-4	0	34	4	1	37
68.6899	0	96	82	33	115	105	104	89	79	61	106	98	72	4	0	-114	0	0	-108	-4	0	34	4	1	37
68.8128	0	95	82	34	116	103	103	90	78	61	106	98	74	3	0	-113	0	0	-110	-4	0	34	4	0	34
68.9357	0	95	82	33	115	103	104	88	78	61	107	98	73	4	0	-113	0	-1	-109	-4	0	33	4	1	35
69.0586	0	95	81	33	116	103	103	90	78	61	106	97	73	4	0	-113	0	0	-108	-5	-1	33	4	1	35
69.1814	0	95	81	33	116	104	104	90	78	61	107	98	73	4	0	-114	0	0	-107	-5	-1	33	5	1	36
69.3043	0	95	81	33	115	105	104	89	78	60	108	98	72	3	0	-113	0	0	-106	-4	0	34	4	1	37
69.4272	0	95	82	33	116	105	104	90	79	60	107	99	72	4	0	-114	0	0	-107	-4	0	34	4	1	38
69.5501	0	95	82	34	116	103	103	90	78	61	106	98	73	4	0	-113	0	-1	-109	-5	-1	33	4	1	35
69.673	0	95	80	32	116	103	104	88	78	61	107	98	73	4	0	-111	0	0	-109	-4	-1	33	5	1	35
69.7958	0	94	81	32	116	102	105	89	78	60	107	98	73	4	0	-112	0	-1	-108	-4	0	32	3	1	35
69.9187	0	95	80	33	116	104	104	90	78	61	106	98	73	4	0	-113	-1	0	-107	-5	0	33	3	1	36
70.0416	0	95	81	32	116	103	104	90	78	60	106	97	72	4	0	-113	0	0	-107	-4	0	34	5	1	37
70.1645	0	95	82	33	116	104	104	89	78	60	107	99	73	3	0	-115	0	0	-108	-4	0	34	4	1	38
70.2874	0	95	80	35	116	103	104	88	77	60	106	99	74	3	0	-113	-1	0	-109	-4	0	33	4	1	35
70.4102	0	94	81	33	115	102	104	89	78	61	106	97	73	4	0	-112	0	0	-108	-5	0	33	5	1	35
70.5331	0	95	80	33	116	102	105	89	77	60	107	97	73	3	0	-112	0	0	-108	-4	0	33	4	1	37
70.656	0	95	80	33	116	103	105	89	78	60	106	97	73	4	0	-112	0	0	-107	-4	-2	34	4	0	36
70.7789	0	95	81	33	116	104	105	89	77	61	107	97	72	3	0	-113	0	-1	-106	-5	0	34	4	1	37
70.9018	0	95	82	32	116	104	105	90	78	60	107	97	72	4	0	-113	-1	0	-108	-4	0	35	3	1	38
71.0246	0	95	80	34	116	103	104	90	78	60	107	98	74	4	0	-113	0	-1	-109	-4	-1	33	4	2	36
71.1475	0	95	80	32	115	103	104	89	78	61	106	97	74	3	0	-112	0	-1	-108	-4	0	33	4	1	35
71.2704	0	94	81	34	115	103	104	89	77	61	106	97	73	4	0	-113	0	0	-109	-4	-1	34	4	0	36
71.3933	0	94	81	33	115	104	104	89	77	61	106	97	74	3	0	-113	0	0	-108	-4	0	33	5	1	37
71.5162	0	96	81	33	116	104	105	90	78	60	107	97	73	3	0	-114	-1	0	-108	-5	0	34	4	2	37
71.639	0	95	81	32	116	105	105	90	78	60	106	98	72	3	0	-114	0	-1	-107	-4	0	35	4	1	38
71.7619	0	95	82	34	115	104	103	90	78	61	107	98	73	4	0	-114	-1	0	-110	-5	-1	35	4	1	36
71.8848	0	94	80	32	115	103	105	89	77	62	106	97	74	4	0	-114	0	0	-110	-4	0	34	4	1	35
72.0077	0	94	82	34	115	103	104	90	78	60	106	97	73	4	0	-114	0	-1	-108	-5	0	34	4	1	36
72.1306	0	95	81	34	115	104	105	90	78	61	105	98	73	3	0	-114	0	0	-108	-4	-1	34	3	1	36
72.2534	0	96	82	32	116	105	104	89	78	61	107	98	72	3	0	-114	-1	0	-108	-4	-1	35	4	1	37
72.3763	0	95	81	32	116	105	105	89	79	60	106	98	73	4	0	-116	0	0	-108	-4	0	35	4	1	38
72.4992	0	96	81	35	116	102	103	90	78	61	106	97	73	4	0	-114	0	0	-110	-5	0	35	4	1	36
72.6221	0	95	81	33	115	103	105	89	78	61	107	97	74	4	0	-114	0	-1	-109	-5	0	33	4	2	35
72.745	0	95	80	34	114	104	104	89	78	61	106	98	74	3	0	-113	0	-1	-110	-3	0	34	4	2	37
72.8678	0	95	82	34	115	104	105	90	78	61	107	97	73	4	0	-114	-1	0	-108	-5	0	35	4	1	36
72.9907	0	96	81	33	115	105	105	89	79	60	107	98	73	4	0	-115	0	-1	-108	-4	0	35	5	1	38
73.1136	0	96	81	31	115	106	104	89	79	60	106	99	73	3	0	-117	-1	0	-108	-4	-1	35	5	1	38
73.2365	0	95	82	34	116	105	104	90	79	61	106	99	73	4	0	-115	0	0	-111	-4	0	34	4	1	37
73.3594	0	95	82	33	116	104	104	91	78	62	106	99	74	4	0	-114	-1	0	-110	-5	-1	34	4	1	35
73.4822	0	95	81	34	116	104	104	90	78	62	106	99	74	4	0	-114	-1	-1	-109	-4	0	34	5	2	36
73.6051	0	96	82	33	116	104	105	90	78	60	107	99	73	4	0	-114	0	0	-108	-4	0	35	4	1	36
73.728	0	95	82	33	116	105	105	90	78	61	106	99	73	4	0	-116	0	0	-108	-4	0	34	3	1	38
73.8509	0	95	82	31	116	106	105	91	79	60	107	99	72	4	0	-117	0	0	-109	-4	-1	36	5	1	39
73.9738	0	95	82	34	115	105	104	90	79	61	106	99	74	4	0	-116	0	0	-111	-5	-1	34	4	2	37
74.0966	0	95	81	33	116	104	104	89	77	63	107	100	75	4	0	-115	-1	0	-111	-4	-1	33	4	1	36
74.2195	0	95	82	34	116	105	104	89	79	61	106	99	74	4	0	-115	0	0	-109	-4	-1	34	5	1	37
74.3424	0	95	82	34	117	105	105	90	78	61	106	99	73	4	0	-116	0	-1	-108	-5	0	35	4	1	36
74.4653	0	95	81	31	116	105	105	90	79	61	107	100	73	4	0	-116	-1	0	-109	-4	0	35	5	1	38
74.5882	0	96	82	31	115	107	104	90	79	60	107	99	73	3	0	-117	0	0	-109	-5	0	36	5	1	39
74.711	0	95	82	33	117	105	104	90	79	60	105	100	73	4	0	-115	0	0	-111	-4	-1	35	4	1	37
74.8339	0	95	82	33	117	105	106	90	79	62	107	99	74	4	0	-116	0	0	-111	-4	0	34	5	1	36
74.9568	0	95	82	33	116	105	106	90	79	62	107	99	73	4	0	-115	0	-1	-110	-5	0	34	4	2	36
75.0797	0	95	82	32	117	106	105	90	79	62	107	99	74	4	0	-115	0	0	-109	-4	0	35	4	1	36
75.2026	0	95	82	31	116	106	105	90	79	61	107	100	73	4	0	-116	0	0	-110	-5	-1	36	4	1	38
75.3254	0	95	84	31	116	108	105	90	80	59	107	100	73	4	0	-118	0	0	-110	-4	-1	37	4	1	38
75.4483	0	95	82	33	117	106	104	90	79	62	106	100	74	4	0	-116	0	-1	-111	-5	-1	35	4	2	37
75.5712	0	95	82	31	118	106	105	90	79	63	107	100	74	3	0	-116	0	0	-111	-4	-1	34	4	0	36
75.6941	0	95	82	33	117	107	105	90	80	61	107	100	74	3	0	-116	0	0	-110	-5	0	35	3	2	37
75.817	0	95	84	32	116	107	106	89	80	61	107	100	73	3	0	-118	0	-1	-110	-5	-1	36	4	1	38
75.9398	0	96	83	30	117	107	106	90	80	61	108	100	73	4	0	-117	0	0	-110	-4	0	36	4	1	39
76.0627	0	95	83	30	118	107	105	90	80	59	108	101	74	4	0	-118	0	0	-111	-5	0	37	4	1	39
76.1856	0	96	83	32	116	106	107	90	80	62	107	100	74	4	0	-117	0	0	-113	-5	0	35	4	1	37
76.3085	0	95	83	32	117	107	105	90	81	61	107	101	74	4	0	-119	0	-1	-111	-4	0	36	3	2	38
76.4314	0	96	83	31	117	107	106	92	80	62	108	101	74	4	0	-118	0	0	-112	-4	0	36	4	1	37
76.5542	0	96	83	31	117	107	106	90	81	60	107	101	74	4	0	-119	0	0	-112	-4	0	37	4	1	38
76.6771	0	96	85	30	117	107	105	91	81	59	108	101	73	4	0	-119	0	0	-112	-5	0	37	4	1	38
76.8	0	96	84	33	117	107	105	91	81	62	108	102	75	4	0	-119	0	0	-114	-4	-1	36	5	2	37
76.9229	0	96	84	31	117	107	105	91	81	61	107	102	74	4	0	-119	0	0	-112	-4	0	35	4	1	37
77.0458	0	96	84	31	117	108	105	90	82	61	108	102	74	4	0	-118	0	0	-112	-4	-1	37	4	1	37
77.1686	0	96	84	31	116	107	106	91	81	61	108	102	73	4	0	-118	0	0	-112	-5	0	36	5	1	39
77.2915	0	96	84	30	117	108	106	91	82	60	108	101	74	4	0	-119	0	-1	-112	-5	0	38	5	2	39
77.4144	0	96	85	32	117	108	104	92	82	60	108	103	75	4	0	-119	-1	-1	-114	-5	-1	36	5	1	38
77.5373	0	96	84	34	117	106	105	91	81	63	108	102	75	4	0	-116	0	-1	-114	-6	0	34	4	1	36
77.6602	0	96	84	32	117	107	106	91	81	62	109	102	75	3	0	-117	-1	0	-112	-4	0	35	5	1	36
77.783	0	97	85	33	117	106	106	90	81	63	108	102	75	4	0	-118	0	-1	-112	-5	0	34	4	1	37
77.9059	0	96	84	31	117	107	106	90	81	61	108	101	74	4	0	-118	0	-1	-111	-4	0	35	4	1	37
78.0288	0	96	84	31	116	108	106	91	82	60	108	102	74	4	0	-118	-1	-1	-111	-4	-1	37	4	1	39
78.1517	0	97	84	34	116	106	104	90	81	61	108	102	75	3	0	-117	0	0	-112	-5	-1	35	4	1	37
78.2746	0	96	83	35	116	105	106	90	81	63	108	101	75	4	0	-116	0	0	-112	-4	0	34	4	1	35
78.3974	0	96	85	33	116	106	106	91	81	62	108	101	74	4	0	-117	-1	0	-111	-5	0	34	4	1	36
78.5203	0	96	84	33	118	108	105	91	81	62	107	102	75	4	0	-115	0	0	-110	-5	0	34	4	2	37
78.6432	0	96	84	32	116	108	105	92	82	62	108	102	74	4	0	-117	0	0	-109	-4	-1	35	5	1	38
78.7661	0	97	85	32	117	108	104	91	82	61	109	101	74	4	0	-117	0	0	-110	-4	-1	36	5	1	39
78.889	0	97	84	34	117	106	104	91	81	62	108	102	75	3	0	-115	-1	0	-112	-4	0	33	4	1	36
79.0118	0	96	84	34	117	107	105	91	81	63	108	102	75	4	0	-116	0	0	-111	-5	0	33	4	2	36
79.1347	0	97	85	34	117	107	105	92	82	62	108	102	74	3	0	-114	0	0	-110	-4	-1	35	5	1	37
79.2576	0	96	85	34	117	107	105	91	82	60	108	101	73	3	0	-116	0	0	-110	-4	-1	35	4	2	37
79.3805	0	98	85	32	118	108	106	92	82	61	109	102	74	4	0	-116	-1	0	-110	-4	-1	35	3	2	39
79.5034	0	96	85	32	118	109	105	91	83	59	108	103	74	4	0	-117	0	0	-109	-4	0	36	4	0	39
79.6262	0	96	85	35	117	108	105	92	82	63	108	103	74	3	0	-116	0	0	-111	-5	0	34	4	1	38
79.7491	0	96	84	34	117	108	106	91	83	62	108	103	74	3	0	-115	0	0	-110	-4	0	33	4	2	37
79.872	0	96	85	34	117	108	105	91	82	62	109	102	74	3	-1	-116	-1	0	-110	-5	-1	34	4	1	37
79.9949	0	97	85	33	118	108	106	91	83	61	109	103	74	3	0	-117	0	0	-109	-5	0	34	4	1	38
80.1178	0	98	86	31	119	111	105	93	83	61	109	104	73	4	0	-117	-1	0	-109	-5	0	35	3	1	40
80.2406	0	97	87	31	119	111	105	92	83	60	110	104	74	4	0	-118	0	0	-110	-4	0	37	4	1	41
80.3635	0	98	86	34	118	109	105	92	84	60	109	104	73	4	0	-117	0	0	-112	-5	-1	35	4	2	39
80.4864	0	97	86	33	118	109	107	91	84	63	108	105	75	4	0	-116	0	0	-111	-5	-1	34	4	1	37
80.6093	0	97	86	33	119	109	106	92	83	62	110	105	75	4	0	-116	0	0	-111	-5	-1	35	4	2	38
80.7322	0	98	85	32	118	110	107	92	83	62	110	104	75	3	0	-117	0	0	-111	-4	-1	35	4	1	38
80.855	0	97	85	30	119	111	107	92	85	60	110	105	74	4	0	-118	0	0	-111	-4	-1	36	4	1	41
80.9779	0	96	87	30	119	113	107	93	84	59	110	106	75	3	1	-119	0	-1	-111	-5	-1	37	4	1	40
81.1008	0	97	86	32	119	112	107	93	84	60	110	107	75	3	0	-118	0	-1	-113	-4	0	37	4	1	39
81.2237	0	97	86	32	119	111	108	91	84	62	110	105	76	4	0	-118	0	0	-112	-4	0	34	4	2	37
81.3466	0	98	85	32	119	112	108	93	84	62	110	106	76	4	0	-118	0	0	-112	-5	-1	36	4	2	39
81.4694	0	97	85	31	119	111	108	93	85	61	110	106	75	3	0	-119	-1	-1	-112	-4	-1	36	4	1	39
81.5923	0	97	86	30	118	112	107	93	85	59	110	107	75	4	0	-119	0	-1	-112	-4	0	37	4	1	41
81.7152	0	97	86	29	119	114	108	93	85	59	110	108	74	4	0	-120	-1	-1	-113	-5	-1	39	4	1	41
81.8381	0	98	87	30	118	113	107	93	84	59	110	108	76	5	0	-119	0	0	-114	-4	-1	38	4	1	40
81.961	0	97	86	30	119	112	108	92	85	62	109	107	77	4	0	-119	-1	0	-114	-5	-1	35	4	1	39
82.0838	0	97	86	31	118	113	108	93	85	61	109	107	76	3	0	-119	0	0	-115	-5	-1	37	4	2	40
82.2067	0	98	87	31	118	113	109	91	84	60	109	107	75	4	0	-120	0	0	-115	-4	-1	37	4	1	40
82.3296	1	97	87	30	118	113	108	92	85	60	109	108	76	3	0	-121	-1	0	-114	-5	-1	38	5	1	40
82.4525	0	97	86	27	119	114	109	92	85	59	110	109	76	3	0	-120	-1	-2	-115	-5	0	39	4	1	41
82.5754	0	98	88	29	118	113	108	92	85	59	110	108	76	4	0	-120	0	-1	-116	-5	0	39	5	2	40
82.6982	0	97	87	30	118	112	109	91	86	61	109	109	77	3	0	-121	0	0	-117	-4	-1	37	4	2	39
82.8211	0	97	87	29	118	113	108	91	84	60	110	108	76	4	1	-121	0	-1	-117	-5	-2	37	4	1	39
82.944	0	98	87	29	118	112	109	92	84	60	110	107	76	3	0	-120	-1	0	-116	-4	-1	37	4	2	39
83.0669	0	97	86	28	118	112	108	92	85	60	110	108	76	4	0	-122	0	0	-117	-4	-1	39	4	1	40
83.1898	0	97	88	28	118	113	108	92	85	58	109	108	76	4	0	-121	0	0	-116	-4	0	40	4	1	40
83.3126	0	97	87	28	118	113	108	92	85	59	109	109	76	4	0	-122	0	-1	-117	-5	-1	40	4	1	41
83.4355	0	97	86	30	117	111	109	91	85	60	109	108	77	3	0	-122	0	0	-117	-5	-1	38	5	1	38
83.5584	0	97	86	28	118	113	108	92	84	60	110	109	76	3	0	-122	-1	0	-117	-4	0	38	4	2	39
83.6813	0	96	87	28	117	112	109	92	85	60	109	108	76	4	0	-122	-1	0	-118	-5	-1	39	4	1	39
83.8042	0	97	87	27	117	112	108	92	85	59	109	108	76	4	0	-121	0	0	-118	-4	0	40	4	1	40
83.927	0	97	86	27	118	113	107	92	85	58	110	108	76	4	0	-122	0	0	-117	-5	-1	41	4	2	40
84.0499	0	97	87	28	118	113	108	92	85	59	109	109	76	3	0	-122	0	-1	-118	-4	-1	41	4	1	40
84.1728	0	97	86	28	118	111	108	92	84	61	109	108	76	4	0	-122	0	-1	-119	-4	-1	39	4	1	39
84.2957	0	97	87	27	117	112	108	91	85	60	109	107	76	4	0	-122	0	0	-119	-4	-1	38	5	1	39
84.4186	0	96	87	27	117	112	108	92	85	60	108	108	76	4	0	-122	0	0	-118	-4	0	38	4	1	39
84.5414	0	97	86	27	118	113	107	92	86	59	109	108	76	3	0	-122	0	-1	-118	-4	-1	41	4	2	39
84.6643	0	98	86	26	117	113	107	92	86	58	109	107	75	4	0	-122	0	-1	-118	-5	-1	41	4	1	41
84.7872	0	97	87	27	118	112	107	92	86	58	109	109	76	4	0	-121	0	0	-120	-5	-1	40	4	1	40
84.9101	0	98	87	29	117	111	107	93	85	61	108	109	76	4	0	-122	0	0	-120	-4	-1	40	4	2	39
85.033	0	98	88	27	117	112	107	92	86	61	109	108	76	4	0	-122	0	-1	-119	-5	-1	38	4	1	39
85.1558	0	97	87	27	117	111	108	92	85	61	108	108	75	4	0	-123	-1	-1	-119	-5	0	39	4	2	39
85.2787	0	97	88	26	118	113	109	92	85	59	109	108	76	4	0	-123	0	-1	-119	-5	0	40	4	2	40
85.4016	0	97	87	26	118	113	107	92	86	58	108	109	76	4	0	-123	0	-1	-119	-5	-1	42	5	2	40
85.5245	0	98	86	29	117	112	106	93	86	61	109	108	76	4	0	-123	0	-1	-120	-4	0	40	4	1	39
85.6474	0	97	88	28	118	112	108	93	85	61	109	108	77	4	0	-122	-1	0	-119	-4	-1	39	4	1	38
85.7702	0	98	87	27	117	112	107	92	85	61	109	108	75	4	0	-123	0	0	-119	-4	-1	39	4	1	39
85.8931	0	98	88	26	118	112	108	93	86	60	109	108	75	4	0	-123	0	0	-119	-4	-1	39	4	2	39
86.016	0	97	88	27	117	113	107	93	86	60	109	108	76	4	0	-122	0	-1	-119	-5	-1	41	3	2	40
86.1389	0	98	89	27	118	113	107	92	86	58	108	108	76	4	0	-123	-1	0	-120	-5	-1	41	4	1	41
86.2618	0	98	88	28	117	110	107	93	86	60	110	108	76	4	0	-122	0	0	-119	-5	-1	39	5	2	38
86.3846	0	97	88	28	118	111	108	93	86	61	109	108	76	3	1	-122	-1	-2	-118	-5	0	39	4	2	38
86.5075	0	98	88	27	118	112	108	92	87	60	109	108	76	4	0	-122	-1	0	-119	-4	-1	39	3	2	39
86.6304	0	98	88	27	118	111	108	92	87	60	109	107	76	4	0	-122	0	0	-118	-4	-2	38	4	2	39
86.7533	0	98	88	26	117	113	108	93	87	60	110	107	76	4	0	-123	0	0	-118	-5	-1	41	4	1	40
86.8762	0	98	87	28	119	113	106	93	86	59	110	108	76	4	0	-122	0	-1	-119	-5	-1	39	4	2	40
86.999	0	97	88	28	118	111	108	93	86	61	109	109	77	4	0	-122	-1	0	-120	-4	-1	39	4	1	38
87.1219	0	98	88	28	117	111	107	92	86	60	109	107	76	4	0	-123	0	-1	-118	-5	-1	39	4	1	38
87.2448	0	98	88	28	118	112	108	92	87	61	109	107	77	4	0	-123	0	0	-118	-4	-1	39	4	2	39
87.3677	0	97	88	27	118	112	107	92	86	60	109	108	76	4	0	-122	0	-1	-118	-5	-1	40	4	1	39
87.4906	0	98	88	27	117	113	107	93	86	59	109	108	77	3	0	-122	0	0	-118	-5	0	41	4	1	40
87.6134	0	98	88	29	118	112	107	92	85	59	110	108	76	3	0	-122	0	0	-119	-5	0	40	4	1	39
87.7363	0	98	87	29	117	111	108	92	86	61	110	108	77	4	0	-122	0	0	-119	-4	-1	38	4	1	39
87.8592	0	98	87	29	118	111	108	93	86	61	109	109	76	4	0	-122	0	-1	-118	-5	-2	38	4	1	38
87.9821	0	97	87	28	118	112	107	92	86	61	110	108	76	4	1	-122	0	0	-118	-5	-1	39	5	1	39
88.105	0	97	87	27	117	112	108	92	86	60	109	107	75	3	0	-122	0	-1	-118	-5	-1	39	4	1	40
88.2278	0	97	88	28	119	113	106	92	86	59	110	108	76	3	0	-123	-1	-1	-118	-4	-1	40	4	1	40
88.3507	0	97	86	29	117	110	107	91	86	61	110	108	77	4	0	-121	-1	0	-119	-5	-1	39	4	1	40
88.4736	0	97	87	28	118	111	107	92	85	61	109	108	76	4	0	-122	-1	0	-117	-4	0	38	4	2	38
88.5965	0	97	87	29	118	111	108	92	85	61	110	108	76	3	0	-121	0	0	-118	-5	-1	38	4	2	39
88.7194	0	97	87	28	118	111	108	92	86	60	109	107	76	4	0	-122	0	-1	-117	-4	-1	39	3	1	40
88.8422	0	96	88	27	117	112	107	91	85	59	109	107	76	4	0	-122	0	-1	-116	-4	-1	39	3	2	40
88.9651	0	97	86	29	118	112	107	92	85	59	110	107	76	4	0	-122	0	0	-118	-4	-2	39	4	1	40
89.088	0	97	85	30	118	111	108	91	84	62	109	109	78	3	0	-121	0	0	-119	-4	-1	37	4	2	38
89.2109	0	96	86	29	118	110	109	91	84	61	109	107	76	3	1	-122	-1	0	-117	-5	-1	38	4	1	39
89.3338	0	97	86	28	118	111	109	93	84	62	110	106	76	4	0	-121	0	0	-117	-5	-1	39	4	1	39
89.4566	0	97	86	29	117	112	108	91	85	60	110	107	76	4	0	-123	0	0	-117	-5	-1	39	4	1	40
89.5795	0	96	87	28	118	112	107	91	85	59	109	106	77	3	0	-122	-1	0	-118	-4	-1	39	4	1	40
89.7024	0	97	86	30	117	110	108	92	84	61	109	106	77	4	0	-122	0	0	-118	-5	-1	38	4	1	39
89.8253	0	97	86	29	118	111	109	91	85	61	109	107	77	4	0	-122	0	0	-117	-4	0	38	4	2	38
89.9482	0	97	86	29	117	110	109	91	83	61	109	106	77	4	0	-122	0	-1	-117	-5	0	37	4	2	39
90.071	0	96	85	29	117	110	109	91	84	60	109	106	76	3	0	-121	0	-1	-117	-4	-1	38	3	1	39
90.1939	0	97	86	27	118	111	109	91	84	60	109	106	76	4	0	-122	0	-1	-117	-4	-2	39	4	2	39
90.3168	0	96	86	30	117	110	108	91	84	60	109	107	76	3	0	-122	0	0	-118	-5	0	41	4	1	39
90.4397	0	97	86	31	117	108	109	91	84	61	109	107	76	4	0	-120	0	0	-118	-4	-1	37	4	2	38
90.5626	0	97	86	31	118	108	108	92	82	61	108	106	77	4	0	-121	0	0	-118	-4	0	36	4	1	38
90.6854	0	96	86	30	117	109	108	91	83	62	109	106	76	4	0	-121	0	0	-117	-4	0	37	4	1	37
90.8083	0	96	86	29	116	108	108	91	83	60	108	106	75	4	0	-120	0	-1	-116	-4	-1	38	5	2	39
90.9312	0	97	85	29	117	109	108	92	84	59	109	105	76	4	0	-122	0	0	-116	-5	-1	38	4	1	39
91.0541	0	96	85	30	116	109	107	91	84	59	109	105	76	4	0	-120	0	0	-118	-4	-1	39	5	1	38
91.177	0	97	85	32	116	107	108	91	83	63	108	105	77	3	0	-120	0	-1	-118	-3	0	37	4	2	37
91.2998	0	96	84	31	117	108	107	91	82	62	108	104	76	4	0	-120	0	0	-117	-5	-1	36	4	1	38
91.4227	0	97	84	30	116	107	108	91	83	62	108	104	76	4	0	-119	0	-1	-116	-5	0	36	4	1	37
91.5456	0	96	85	29	116	108	107	91	82	60	108	104	75	4	0	-120	0	0	-115	-5	-1	37	4	2	38
91.6685	0	97	84	29	116	109	108	91	83	60	108	103	75	4	0	-120	0	0	-116	-4	-1	38	4	1	39
91.7914	0	97	85	31	116	108	106	91	82	60	108	104	76	3	0	-120	-1	0	-117	-4	-1	38	4	2	38
91.9142	0	96	84	32	117	106	107	92	82	62	108	103	77	4	0	-118	0	-1	-117	-4	-1	36	4	1	38
92.0371	0	97	84	31	117	107	108	91	82	62	107	103	76	4	0	-119	0	0	-116	-5	-1	35	4	1	37
92.16	0	96	84	31	116	107	109	90	82	62	107	103	76	4	0	-119	0	0	-115	-5	-1	36	4	1	37
92.2829	0	96	83	30	116	107	108	90	82	61	107	103	75	3	0	-120	0	0	-115	-5	-1	38	5	1	38
92.4058	0	96	84	30	116	108	108	90	83	59	108	102	74	4	0	-120	0	0	-115	-4	0	38	5	1	39
92.5286	0	96	85	30	116	109	107	91	82	58	108	103	75	4	0	-120	0	0	-116	-4	0	38	4	2	39
92.6515	0	96	84	32	116	106	107	91	81	62	107	103	77	4	0	-118	0	0	-117	-5	-1	37	3	1	37
92.7744	0	96	84	32	117	106	108	90	82	63	107	102	75	3	0	-118	0	0	-116	-5	-1	35	4	0	38
92.8973	0	96	83	31	116	107	108	90	81	63	107	102	76	3	0	-119	0	0	-115	-4	0	36	4	1	37
93.0202	0	96	84	31	117	107	107	90	81	61	108	102	75	4	0	-119	0	-1	-115	-4	-1	37	4	1	38
93.143	0	96	84	30	116	108	108	90	81	59	108	102	74	5	0	-120	0	-1	-114	-5	0	37	4	1	39
93.2659	0	96	83	29	117	109	108	91	82	59	108	102	75	4	1	-120	0	-1	-115	-4	0	38	5	1	40
93.3888	0	96	84	32	116	107	107	90	81	60	107	103	75	4	0	-120	-1	-1	-116	-5	0	38	4	2	38
93.5117	0	96	84	32	117	107	107	91	82	63	109	103	77	4	0	-119	0	-1	-116	-5	-1	36	4	1	37
93.6346	0	96	84	31	117	107	107	90	80	62	107	103	75	3	1	-120	0	-1	-115	-5	-1	36	4	1	37
93.7574	0	96	84	31	117	108	107	89	81	61	107	102	75	5	0	-119	0	0	-114	-4	0	36	5	1	38
93.8803	0	96	84	31	117	108	107	90	81	60	108	102	75	4	0	-120	-1	0	-113	-5	0	38	4	1	38
94.0032	0	96	84	31	117	109	108	90	82	59	108	102	75	5	0	-120	0	0	-114	-5	0	39	4	1	40
94.1261	0	96	84	29	117	110	107	90	82	59	108	103	75	3	0	-120	0	-1	-115	-4	-1	38	5	1	39
94.249	0	95	83	32	117	107	108	91	81	62	108	103	76	4	0	-119	0	-1	-116	-4	-1	36	3	1	37
94.3718	0	96	84	31	116	107	108	91	81	62	108	103	76	4	0	-120	0	0	-115	-5	-1	36	4	1	37
94.4947	0	95	83	31	117	109	108	90	81	61	107	104	75	4	0	-118	0	-1	-114	-5	-1	36	4	1	37
94.6176	0	95	83	30	116	109	108	90	82	61	109	103	76	3	0	-120	0	-1	-115	-5	0	37	4	1	38
94.7405	0	95	84	29	117	109	110	90	82	59	108	103	76	4	0	-120	0	0	-114	-4	0	38	4	1	40
94.8634	0	96	84	27	118	111	109	90	83	59	108	104	76	3	0	-121	0	0	-115	-5	0	39	4	1	40
94.9862	0	96	85	31	117	110	109	91	83	59	108	104	76	4	0	-121	0	-1	-116	-5	-1	39	4	1	39
95.1091	0	95	84	30	117	110	110	90	82	61	109	104	76	4	0	-120	0	-1	-116	-5	-1	37	4	1	38
95.232	0	96	85	29	117	109	108	90	82	61	108	104	76	4	0	-120	0	0	-116	-5	0	38	4	1	39
95.3549	0	95	84	30	117	110	108	90	83	60	109	104	75	3	0	-121	0	0	-116	-4	-1	37	5	1	39
95.4778	0	96	85	28	118	111	109	91	83	58	109	105	75	3	0	-122	0	-1	-117	-5	0	40	5	2	41
95.6006	0	96	86	27	118	112	108	91	84	59	108	105	75	4	0	-122	0	-1	-116	-4	0	39	3	2	42
95.7235	0	96	87	28	119	113	107	91	84	58	109	106	75	4	0	-122	0	-1	-118	-4	0	41	4	1	41
95.8464	0	97	86	29	118	111	108	91	85	60	108	106	75	4	0	-122	-1	0	-118	-4	-1	39	5	2	38
95.9693	0	97	87	28	118	111	109	92	84	61	108	105	75	3	0	-123	0	-1	-119	-4	0	38	5	2	39
96.0922	0	97	87	28	118	112	109	91	86	59	109	105	75	4	1	-122	0	-1	-118	-4	0	39	3	1	39
96.215	0	97	88	28	118	112	108	91	85	59	110	106	75	3	0	-122	-1	-1	-118	-4	-1	41	4	1	40
96.3379	0	96	87	27	118	112	108	93	86	58	110	107	75	4	0	-122	0	0	-118	-4	-1	42	5	1	41
96.4608	0	97	87	27	119	113	107	92	87	57	110	107	75	3	0	-124	0	0	-119	-4	-1	42	4	1	42
96.5837	0	97	87	29	119	112	109	92	86	61	110	107	76	4	0	-123	-1	-1	-121	-5	0	39	4	2	38
96.7066	0	97	87	28	119	112	107	92	85	60	111	107	76	3	0	-123	-1	0	-119	-5	-1	39	4	1	40
96.8294	0	98	87	28	120	112	107	92	85	60	110	106	75	4	0	-122	0	0	-120	-4	-1	40	4	2	39
96.9523	0	98	87	27	119	113	108	93	85	59	110	107	75	3	0	-123	0	0	-120	-5	-1	41	4	2	40
97.0752	0	98	87	25	120	113	108	93	87	58	110	107	74	4	0	-124	0	0	-119	-6	0	42	5	1	42
97.1981	0	97	87	26	120	113	106	93	86	58	110	109	74	4	0	-124	0	-1	-120	-5	-1	41	4	1	40
97.321	0	98	87	28	120	112	108	92	86	60	111	108	75	3	0	-124	0	0	-121	-5	0	40	5	1	39
97.4438	0	98	87	27	119	112	108	92	86	61	110	107	76	4	0	-124	0	-1	-121	-4	0	40	4	2	39
97.5667	0	98	87	27	119	113	108	92	87	60	110	108	75	5	0	-123	0	0	-121	-5	-1	41	5	1	39
97.6896	0	98	88	26	119	113	108	93	87	59	111	107	75	4	0	-123	0	-1	-120	-5	-1	41	4	2	42
97.8125	0	98	88	25	120	113	107	93	87	57	111	108	75	4	0	-125	0	-1	-120	-5	0	43	3	1	41
97.9354	0	98	88	27	120	113	106	94	87	59	111	108	75	3	0	-124	-1	-1	-122	-5	-1	42	4	1	41
98.0582	0	98	87	28	119	111	108	93	86	60	110	108	76	3	0	-124	0	0	-122	-4	-1	40	4	1	38
98.1811	0	98	87	26	120	112	108	93	87	61	111	107	76	4	0	-124	0	0	-120	-5	-1	41	4	2	39
98.304	0	97	88	26	119	113	109	92	87	60	111	108	76	4	0	-124	0	-1	-120	-5	-1	41	4	1	40
98.4269	0	97	88	26	120	113	109	93	87	59	111	108	75	4	0	-124	-1	-2	-121	-4	-1	42	4	2	41
98.5498	0	97	88	24	119	113	109	92	87	58	110	107	75	4	0	-124	0	0	-121	-5	-1	42	4	1	41
98.6726	0	97	89	26	121	112	108	93	87	60	112	108	76	3	0	-124	0	0	-121	-5	-1	42	4	1	40
98.7955	0	97	88	27	120	110	111	92	87	59	111	107	77	4	0	-124	0	-1	-121	-5	-1	41	4	1	39
98.9184	0	97	88	27	121	110	111	93	87	60	112	107	77	3	0	-124	0	-1	-120	-5	-1	41	5	2	40
99.0413	0	97	88	25	121	110	110	93	86	60	111	107	77	3	0	-123	0	0	-121	-5	-1	41	4	2	40
99.1642	0	98	88	24	121	112	109	92	87	59	110	107	76	3	0	-123	-1	-1	-120	-5	-2	41	4	2	41
99.287	0	97	89	26	119	112	108	93	88	58	111	107	76	4	0	-123	0	0	-121	-3	-1	43	4	1	42
99.4099	0	98	88	28	119	112	110	94	87	59	111	108	76	3	0	-124	0	0	-122	-5	0	40	5	1	39
99.5328	0	98	89	28	120	113	110	93	88	60	111	108	78	4	0	-124	0	0	-121	-5	-1	40	4	1	39
99.6557	0	98	90	27	120	113	109	93	87	60	110	108	77	4	0	-123	0	-1	-120	-5	0	41	4	1	40
99.7786	0	98	88	26	120	113	110	93	88	60	112	108	77	4	1	-124	-1	0	-121	-5	-1	41	4	1	41
99.9014	0	98	89	25	120	114	109	93	88	58	111	108	77	4	0	-124	0	-1	-120	-4	0	42	4	1	42
100.024	0	99	89	28	120	114	109	92	88	59	111	108	77	3	1	-123	-1	-1	-121	-5	-1	43	4	1	40
100.147	0	98	89	29	120	112	110	93	87	60	110	109	77	4	1	-123	0	0	-121	-4	-1	41	4	1	38
100.27	0	98	89	27	121	112	109	93	88	60	111	108	77	3	1	-124	0	0	-121	-5	-1	40	4	1	39
100.393	0	98	88	26	119	114	110	93	88	60	111	109	77	4	0	-124	0	0	-121	-4	-1	40	4	1	39
100.516	0	98	89	26	120	114	110	93	88	58	111	109	77	3	1	-124	-1	0	-120	-5	-1	41	5	1	41
100.639	0	98	89	26	120	113	109	93	88	59	111	109	76	3	0	-124	0	-1	-120	-4	-1	42	4	1	41
100.762	0	98	89	28	119	112	109	93	88	60	112	109	77	4	0	-124	0	-1	-121	-4	-1	40	4	1	39
100.884	0	97	88	27	121	113	110	93	88	60	111	108	77	4	0	-123	0	0	-120	-4	-1	40	4	1	39
101.007	0	98	89	28	120	113	110	94	88	60	111	108	77	3	0	-124	0	0	-121	-4	-2	40	4	1	39
101.13	0	98	88	27	119	114	110	93	89	60	111	109	77	4	0	-124	-1	-1	-120	-5	-1	40	4	2	40
101.253	0	99	89	26	120	115	108	92	88	58	111	108	76	5	0	-124	0	0	-119	-4	-1	41	5	1	41
101.376	0	97	89	29	119	112	110	93	88	60	111	109	78	4	0	-123	0	0	-122	-5	-1	41	5	1	39
101.499	0	98	88	29	120	112	111	94	88	60	111	107	77	4	0	-124	-1	0	-121	-4	0	40	3	2	39
101.622	0	98	88	27	121	113	110	94	88	61	111	108	77	4	0	-123	0	0	-120	-4	-2	40	4	1	38
101.745	0	98	89	27	121	113	110	93	88	60	111	108	77	4	0	-124	0	-1	-120	-5	-1	39	4	2	40
101.868	0	98	89	26	120	114	110	93	88	59	112	108	77	4	1	-123	-1	0	-119	-4	-1	42	3	1	41
101.99	0	98	89	28	121	114	109	93	87	60	111	109	77	3	0	-123	0	-1	-121	-4	-1	41	5	1	40
102.113	0	98	88	29	120	112	109	92	88	61	111	108	78	4	0	-123	0	0	-121	-4	-2	39	5	1	38
102.236	0	98	88	29	120	111	110	93	87	61	111	109	78	3	0	-122	0	0	-120	-5	-1	39	4	2	39
102.359	0	97	88	28	120	112	111	92	87	61	112	108	78	3	0	-123	0	0	-119	-5	-1	39	4	0	38
102.482	0	98	89	27	120	112	110	93	87	60	111	108	77	4	0	-123	-1	0	-119	-4	0	40	4	1	40
102.605	0	98	89	28	120	113	109	93	88	59	111	109	77	3	0	-123	0	0	-119	-5	-1	40	4	1	40
102.728	0	98	88	30	120	111	109	93	86	61	110	108	78	3	0	-121	0	-1	-121	-4	-1	39	4	1	38
102.851	0	98	87	31	120	110	110	93	87	60	111	106	77	4	0	-122	0	0	-120	-4	-1	39	4	1	38
102.973	0	98	87	30	120	110	110	93	87	61	111	106	77	4	0	-122	0	0	-119	-5	-2	38	4	1	38
103.096	0	98	87	28	119	111	110	93	86	61	110	107	75	4	0	-122	0	0	-119	-5	-1	38	4	2	38
103.219	0	98	88	27	120	112	109	93	86	60	111	106	76	4	0	-122	0	-1	-119	-5	0	40	4	1	40
103.342	0	98	87	30	119	111	108	93	87	61	110	107	76	5	1	-122	0	-1	-120	-4	-1	39	4	2	40
103.465	0	97	86	32	119	109	109	93	85	62	111	106	77	4	0	-121	0	-1	-120	-5	-1	38	5	1	38
103.588	0	97	87	31	119	109	109	93	86	63	110	105	76	3	0	-121	-1	0	-119	-5	-1	36	6	2	39
103.711	0	97	87	30	119	109	108	93	85	62	110	106	76	3	0	-121	-1	-1	-118	-5	-1	37	4	2	38
103.834	0	99	87	30	120	110	108	93	85	60	111	105	76	5	0	-120	0	-1	-117	-5	0	38	3	1	39
103.956	0	98	86	29	119	110	108	93	86	59	110	105	76	4	0	-122	0	-1	-117	-4	-1	40	4	2	40
104.079	0	97	87	32	119	109	108	93	85	60	110	106	77	4	0	-121	-1	0	-119	-5	-1	37	3	1	38
104.202	0	97	86	33	119	108	108	93	85	63	110	104	77	3	1	-119	0	0	-118	-5	-1	36	4	1	37
104.325	0	97	86	31	119	108	108	93	85	62	110	104	76	3	0	-119	0	0	-117	-3	-1	36	4	2	38
104.448	0	97	86	31	118	108	108	92	84	62	110	103	75	4	0	-120	0	0	-117	-5	-1	37	4	1	38
104.571	0	98	86	30	118	109	108	92	85	60	109	104	75	4	0	-120	0	0	-116	-4	0	38	4	1	39
104.694	0	96	86	29	119	109	108	92	85	59	110	104	75	4	0	-122	0	-1	-116	-4	-1	39	3	1	39
104.817	0	97	86	31	118	107	108	92	84	60	110	103	75	3	0	-120	-1	0	-118	-5	0	37	4	1	38
104.94	0	97	85	33	119	107	107	91	84	62	109	104	76	3	0	-120	0	0	-117	-4	-1	36	4	1	37
105.062	0	96	86	31	118	107	107	92	83	62	110	103	76	4	0	-120	0	-1	-117	-4	0	36	3	2	38
105.185	0	98	85	31	118	107	108	91	83	62	110	103	76	4	0	-119	0	-1	-115	-6	0	37	4	2	37
105.308	0	97	85	29	118	108	107	92	84	60	109	103	75	4	0	-120	0	0	-116	-4	0	39	4	1	39
105.431	0	97	86	29	119	108	107	91	84	60	111	103	74	4	0	-120	0	0	-116	-4	0	39	5	2	40
105.554	0	97	85	31	119	107	106	92	84	60	110	103	75	4	0	-120	0	0	-118	-5	-1	37	4	2	38
105.677	0	96	85	32	119	107	108	91	83	62	110	103	76	4	0	-118	0	0	-117	-3	-1	35	4	1	37
105.8	0	97	85	30	118	107	107	92	83	62	109	103	75	3	1	-119	0	0	-116	-5	0	36	4	0	37
105.923	0	97	84	31	118	107	108	91	83	61	108	102	75	4	1	-120	-1	-1	-116	-5	0	37	4	1	38
106.045	0	97	86	30	118	109	108	92	83	59	110	103	74	3	0	-121	0	0	-115	-4	-1	38	3	2	39
106.168	0	97	86	29	120	108	107	92	84	59	110	103	75	4	0	-120	0	-1	-116	-4	-2	39	4	1	39
106.291	0	97	85	31	118	108	108	91	83	60	109	103	74	4	0	-121	-1	0	-117	-5	0	38	4	2	39
106.414	0	97	84	31	119	107	108	91	83	62	109	102	75	4	0	-119	0	-1	-118	-5	-1	36	4	1	38
106.537	0	97	85	31	118	107	108	91	83	61	109	103	75	3	0	-120	0	-1	-117	-5	0	37	4	2	38
106.66	0	97	85	31	119	108	108	90	83	61	110	102	76	4	0	-119	0	-1	-115	-5	-1	37	5	1	37
106.783	0	96	85	28	119	108	108	92	83	58	110	102	75	4	0	-121	-1	0	-116	-5	-1	39	4	1	39
106.906	0	97	85	27	119	109	108	92	84	58	110	102	75	4	0	-121	-1	-1	-116	-5	0	38	4	1	40
107.028	0	96	85	30	119	108	107	92	83	59	109	103	76	4	0	-120	-1	-1	-117	-5	0	39	5	1	39
107.151	0	98	84	31	118	107	108	92	83	61	110	102	76	3	0	-120	0	-1	-117	-5	-1	36	4	1	38
107.274	0	97	85	30	119	108	108	92	83	61	110	103	76	4	0	-120	0	-1	-117	-5	-1	36	5	2	38
107.397	0	97	85	30	119	108	109	92	83	61	109	102	75	4	0	-120	0	-1	-116	-4	-1	38	4	1	38
107.52	0	97	85	29	118	109	108	92	84	59	110	103	75	4	0	-121	-1	0	-116	-4	0	39	5	1	40
107.643	0	97	85	27	119	110	108	91	83	59	110	104	75	3	0	-121	0	0	-116	-4	0	39	4	2	41
107.766	0	97	86	30	118	109	107	92	84	59	111	104	75	4	0	-121	0	0	-118	-5	-1	40	5	1	40
107.889	0	97	86	30	118	108	108	93	84	62	109	103	77	4	0	-120	0	0	-118	-4	0	37	5	1	38
108.012	0	96	85	29	118	108	109	92	85	62	109	103	76	3	0	-121	-1	0	-118	-4	0	37	4	1	38
108.134	0	97	86	29	119	109	109	92	85	60	109	103	75	4	1	-121	0	0	-116	-4	-1	38	4	2	39
108.257	0	97	86	29	119	110	108	92	84	59	110	103	75	4	0	-122	0	0	-117	-4	-1	40	4	1	39
108.38	11	97	87	27	119	109	108	92	85	59	110	104	75	4	0	-122	-1	0	-118	-4	-1	40	4	1	40
108.503	0	97	87	28	119	110	108	92	85	58	111	104	76	4	0	-122	0	-1	-118	-4	-1	40	4	2	40
108.626	0	97	86	31	119	109	108	92	84	61	109	104	77	4	0	-120	-1	0	-119	-4	-1	38	4	1	38
108.749	0	98	86	30	118	109	109	93	84	61	109	103	76	5	0	-122	0	-1	-118	-5	0	38	3	1	39
108.872	0	97	86	29	119	109	109	93	84	61	110	103	76	3	0	-121	-1	-1	-117	-5	0	38	4	2	39
108.995	0	98	86	29	119	109	109	92	85	60	110	103	75	4	0	-121	-1	0	-117	-5	-1	39	3	1	40
109.117	0	96	85	28	119	111	109	92	85	58	110	105	76	3	0	-122	0	0	-118	-5	-1	40	4	1	41
109.24	0	98	86	29	119	110	108	93	85	58	111	105	75	4	0	-122	0	-1	-119	-5	-1	40	4	1	41
109.363	0	97	86	31	118	108	108	92	85	62	110	105	76	3	0	-122	-1	-1	-120	-5	-1	38	4	2	38
109.486	0	97	86	30	119	109	109	93	85	61	110	104	77	5	0	-121	0	0	-118	-4	-1	38	4	1	38
109.609	0	97	86	29	119	109	109	92	85	61	110	105	77	3	0	-122	0	-1	-118	-5	-1	38	5	1	38
109.732	0	97	87	28	120	110	110	92	86	59	110	105	76	4	0	-121	0	0	-117	-4	-1	39	4	2	39
109.855	0	98	87	28	118	110	109	93	86	59	111	104	76	4	1	-122	0	0	-118	-4	0	40	4	1	41
109.978	0	98	87	30	119	110	108	93	85	59	110	105	76	4	0	-122	0	0	-119	-5	-1	40	3	1	40
110.1	0	97	87	30	119	109	109	92	85	62	110	105	77	4	0	-121	0	0	-119	-4	-1	38	5	2	37
110.223	0	98	88	29	118	109	109	92	85	61	110	104	76	4	0	-122	0	0	-118	-4	0	38	4	2	38
110.346	0	97	87	29	119	109	109	93	86	60	110	105	76	4	0	-122	0	0	-118	-5	0	38	4	2	39
110.469	0	97	86	28	119	110	109	93	86	60	110	105	76	3	0	-122	0	0	-117	-5	-1	40	4	1	40
110.592	0	99	88	28	120	110	109	93	86	59	110	105	75	4	0	-122	0	0	-117	-5	0	40	4	2	41
110.715	0	98	87	29	119	110	109	93	85	61	110	105	77	4	0	-121	0	0	-119	-4	0	39	4	2	39
110.838	0	97	87	30	119	108	109	92	85	62	110	104	77	4	0	-121	0	0	-119	-4	-1	38	5	1	38
110.961	0	98	87	30	120	111	109	92	85	62	109	106	77	3	0	-122	0	0	-118	-5	-1	39	5	1	39
111.084	0	97	88	29	119	109	109	92	86	62	110	105	77	4	0	-122	0	0	-117	-4	-1	38	4	1	39
111.206	0	98	87	28	119	110	109	93	86	60	110	105	76	4	0	-122	-1	-1	-117	-5	0	39	4	1	40
111.329	0	98	87	28	119	110	109	93	87	60	110	105	76	4	0	-122	0	0	-117	-5	-1	40	4	2	40
111.452	0	97	87	31	118	109	108	93	87	61	110	104	76	3	0	-120	0	0	-119	-5	0	39	4	1	39
111.575	0	98	87	30	119	109	109	92	85	62	110	105	77	4	0	-121	0	0	-118	-5	-2	38	3	1	38
111.698	0	97	87	30	119	109	109	92	85	62	109	104	76	4	0	-121	0	0	-117	-5	0	39	4	1	38
111.821	0	98	86	29	119	110	109	92	86	61	111	104	77	4	0	-121	0	0	-117	-5	-1	38	4	2	39
111.944	0	98	87	29	119	109	109	92	85	60	110	104	75	3	0	-122	0	-1	-117	-5	-1	39	4	1	39
112.067	0	97	87	29	118	111	108	93	86	59	110	106	76	4	0	-122	0	0	-117	-5	-2	40	4	2	40
112.189	0	97	86	31	119	109	109	92	86	61	110	106	77	4	0	-121	-1	0	-119	-5	-1	39	5	1	38
112.312	0	98	88	31	120	109	110	92	85	62	111	104	76	3	0	-122	-1	0	-117	-5	-1	38	4	2	38
112.435	0	96	87	30	119	110	109	92	86	63	110	105	77	4	1	-121	0	0	-118	-4	0	38	5	1	38
112.558	0	97	86	29	118	110	109	92	85	62	109	106	76	4	0	-121	0	0	-116	-5	-1	38	5	2	39
112.681	0	98	86	28	118	110	109	93	86	60	110	105	76	4	0	-122	0	0	-117	-4	0	40	4	2	40
112.804	0	97	87	29	119	111	108	92	86	59	110	106	76	4	0	-122	-1	-1	-118	-5	0	39	4	1	39
112.927	0	97	86	30	119	108	109	92	85	62	109	105	77	4	0	-121	-1	-1	-118	-4	-1	38	4	1	37
113.05	0	98	87	31	119	110	109	92	85	62	110	105	78	4	0	-120	0	-1	-117	-4	-1	37	4	1	38
113.172	0	98	87	30	119	109	109	92	85	62	111	105	77	3	0	-121	-1	0	-117	-5	-1	38	4	1	38
113.295	0	98	86	29	119	110	109	93	85	60	111	104	76	4	0	-121	0	-1	-116	-4	-1	39	4	1	39
113.418	0	98	87	28	119	110	110	92	85	60	110	105	77	4	0	-122	0	0	-117	-5	-1	40	4	2	40
113.541	0	97	87	30	119	109	108	93	85	60	110	105	76	4	0	-121	0	0	-118	-5	0	39	4	1	39
113.664	0	98	87	30	118	109	109	92	85	63	110	105	77	4	0	-121	0	-1	-117	-4	-1	38	4	1	38
113.787	0	97	87	30	119	109	109	91	86	62	109	104	77	3	0	-122	0	0	-116	-4	-1	38	4	2	38
113.91	0	97	87	31	119	110	109	93	86	62	110	105	77	4	0	-121	0	0	-116	-4	-1	39	4	1	38
114.033	0	97	86	29	120	110	109	92	86	60	110	105	77	4	0	-123	0	0	-115	-4	-2	40	4	2	40
114.156	0	97	87	30	120	111	109	92	86	61	110	105	76	3	0	-122	0	-1	-117	-5	0	40	3	2	40
114.278	0	97	87	31	119	109	109	93	85	62	110	105	78	4	1	-121	0	-1	-118	-4	-1	38	3	2	38
114.401	0	97	87	32	119	109	109	92	87	61	110	105	77	4	0	-121	0	0	-117	-5	0	38	4	2	37
114.524	0	98	87	31	119	109	109	92	85	62	110	104	77	4	0	-121	0	0	-115	-5	0	37	4	2	37
114.647	0	97	86	30	120	109	110	92	86	61	110	104	76	4	0	-121	0	0	-116	-4	-1	38	4	1	38
114.77	0	98	88	30	118	110	109	92	84	60	111	105	76	3	0	-121	-1	-1	-116	-4	0	40	5	2	38
114.893	0	97	87	30	119	110	109	92	86	60	110	104	76	3	0	-122	0	-1	-117	-4	0	39	4	1	39
115.016	0	97	86	32	119	108	108	92	86	63	110	104	78	4	0	-120	-1	0	-117	-5	-1	37	4	1	36
115.139	0	98	87	32	118	107	109	92	85	62	110	104	77	4	0	-120	-1	-1	-116	-5	-1	37	4	1	38
115.261	0	97	87	31	119	107	110	93	86	63	111	103	77	4	0	-120	-1	-1	-116	-4	-1	37	4	1	38
115.384	0	97	87	31	119	109	109	92	85	62	110	103	76	4	0	-121	0	0	-115	-4	0	38	4	1	38
115.507	0	97	87	30	119	108	109	92	85	60	110	103	76	3	0	-120	-1	0	-115	-5	-2	39	4	1	39
115.63	0	98	86	31	119	108	108	92	85	60	110	103	76	4	0	-120	-1	-1	-116	-4	-1	39	4	2	39
115.753	0	97	86	33	118	106	109	92	85	62	109	103	77	4	0	-120	-1	-1	-116	-5	0	37	4	1	37
115.876	0	97	87	32	119	106	109	91	84	62	111	102	77	4	0	-120	-1	0	-115	-4	0	36	4	1	37
115.999	0	97	86	32	119	107	109	92	85	63	110	103	77	4	0	-119	0	-1	-114	-4	-1	35	4	1	36
116.122	0	97	86	31	118	108	110	92	85	61	109	102	77	3	0	-119	0	-1	-114	-4	0	37	5	1	39
116.244	0	97	86	31	119	108	110	92	85	60	109	103	75	4	1	-120	0	0	-115	-5	-1	38	4	1	39
116.367	0	97	86	32	118	106	108	92	84	60	110	103	76	4	0	-120	-1	0	-115	-5	0	38	4	0	38
116.49	0	97	86	33	118	105	109	92	84	63	110	103	77	4	1	-119	-1	0	-116	-4	-1	36	4	2	36
116.613	0	97	86	32	118	106	109	92	84	63	109	101	76	4	0	-119	-1	-1	-115	-5	-1	36	4	2	37
116.736	0	96	86	32	118	106	109	91	84	62	109	101	76	3	0	-120	0	0	-114	-5	0	36	4	2	37
116.859	0	96	86	31	118	107	110	91	83	62	109	102	76	4	0	-120	0	-1	-114	-5	-1	37	4	1	38
116.982	0	97	86	31	118	106	111	92	84	61	109	102	75	3	0	-120	0	0	-114	-4	-1	38	4	1	39
117.105	0	96	86	32	118	106	108	92	84	60	109	102	75	3	0	-120	-1	-1	-115	-4	-1	38	4	1	39
117.228	0	96	86	34	118	104	109	91	83	64	109	103	77	3	0	-118	-1	0	-116	-4	-1	35	4	2	36
117.35	0	96	86	33	117	105	109	91	84	63	109	101	76	4	0	-119	-1	0	-115	-4	-1	36	4	1	36
117.473	0	96	85	32	118	106	109	91	83	63	109	101	76	3	0	-118	-1	0	-114	-4	0	36	5	1	37
117.596	0	95	85	32	118	106	109	92	84	62	108	100	75	4	0	-119	-1	0	-113	-4	0	38	4	1	37
117.719	0	97	86	30	117	106	109	92	84	61	108	101	75	4	0	-121	-1	-1	-114	-5	-1	38	4	1	39
117.842	0	97	85	31	118	107	107	90	84	60	109	101	76	4	0	-120	0	-1	-115	-5	-1	39	4	1	39
117.965	0	97	85	33	118	106	109	91	84	64	109	101	77	4	0	-119	-1	0	-115	-5	0	36	4	1	37
118.088	0	96	86	32	118	106	108	90	84	63	109	101	76	4	0	-119	0	0	-114	-5	-1	36	4	1	36
118.211	0	96	86	32	117	106	109	91	83	62	108	102	76	4	1	-119	0	0	-114	-4	-1	37	4	1	37
118.333	0	97	85	32	118	107	109	91	83	61	108	100	75	3	0	-120	0	-1	-114	-5	-1	37	4	1	38
118.456	0	96	85	30	118	107	109	91	84	61	109	101	75	4	0	-121	0	0	-113	-4	0	39	4	2	39
118.579	0	97	87	30	118	107	108	91	85	59	109	103	76	4	0	-120	0	0	-114	-5	0	39	4	1	38
118.702	0	96	86	32	117	106	109	91	83	63	109	102	76	4	0	-119	-1	0	-115	-4	0	36	4	0	36
118.825	0	97	85	32	118	106	109	91	83	62	109	101	76	4	0	-120	-1	-1	-114	-5	0	36	4	1	37
118.948	0	97	85	32	118	107	109	91	83	62	109	102	76	4	0	-119	-1	0	-114	-4	-1	37	4	1	38
119.071	0	97	85	31	119	107	109	92	84	61	108	102	76	4	0	-121	0	0	-114	-5	-1	39	4	1	38
119.194	0	97	86	29	118	107	109	91	85	60	110	101	75	4	0	-121	0	-1	-115	-4	-1	39	4	1	40
119.316	0	96	86	31	118	107	108	92	84	60	109	102	75	4	0	-121	-1	-1	-117	-4	-1	39	4	1	39
119.439	0	96	87	32	119	106	108	91	83	62	110	101	76	4	0	-121	-1	0	-116	-5	-2	36	5	1	37
119.562	0	96	86	32	118	107	109	91	84	62	108	102	76	4	0	-120	0	-1	-115	-5	-1	37	4	2	37
119.685	0	96	85	31	118	108	109	92	83	61	110	102	76	4	0	-120	0	-1	-114	-4	-1	38	4	1	38
119.808	0	96	86	30	118	108	110	90	85	61	109	102	76	3	0	-121	0	-1	-115	-5	-1	39	4	1	39
119.931	0	96	87	30	119	109	109	91	84	60	109	103	76	4	0	-122	-1	0	-114	-4	-1	40	5	1	40
120.054	0	95	86	31	117	107	108	91	83	61	109	103	77	4	0	-120	0	-1	-116	-4	-1	39	4	2	37
120.177	0	96	86	32	117	106	110	91	83	63	108	102	76	3	0	-121	-1	0	-116	-5	-1	37	4	0	37
120.3	0	97	87	30	117	107	109	91	85	61	109	101	74	3	0	-121	0	-1	-115	-5	-1	37	4	1	38
120.422	0	96	87	29	118	108	108	91	84	61	109	102	75	3	0	-120	-1	0	-115	-4	-1	38	4	1	38
120.545	0	97	87	30	117	108	109	92	86	60	109	102	75	3	0	-122	0	0	-115	-4	-1	39	4	2	39
120.668	0	97	88	29	118	108	109	92	86	59	109	102	76	4	0	-121	0	-1	-116	-5	0	40	4	1	40
120.791	0	97	87	32	118	106	110	91	86	61	109	103	78	3	0	-121	0	-1	-117	-5	-1	38	4	1	38
120.914	0	96	87	32	118	107	109	91	86	62	109	102	76	4	0	-120	0	0	-117	-4	-1	37	5	2	37
121.037	0	97	88	31	118	107	109	91	86	62	109	102	77	4	0	-120	0	0	-117	-4	-1	38	3	1	38
121.16	0	97	89	31	118	107	110	92	86	62	109	101	75	4	0	-121	-1	0	-116	-5	-1	38	4	2	38
121.283	0	97	88	30	117	108	109	92	87	60	108	102	76	4	1	-122	0	0	-117	-5	-1	40	4	1	40
121.405	0	98	88	31	118	107	109	92	87	61	108	102	76	4	0	-120	0	0	-117	-4	-1	40	4	1	39
121.528	0	97	88	33	119	106	108	92	86	62	110	101	76	3	1	-120	0	0	-117	-4	0	37	4	2	36
121.651	0	97	88	31	118	107	108	92	87	61	109	101	74	3	0	-121	0	-1	-117	-5	-1	38	5	1	37
121.774	0	97	88	31	119	106	108	92	86	62	109	100	74	3	0	-121	0	0	-116	-5	-1	38	4	0	37
121.897	0	96	88	30	119	107	107	93	87	60	109	101	74	3	1	-121	-1	0	-115	-4	0	38	4	2	38
122.02	0	97	88	30	119	106	107	92	87	60	110	101	74	4	0	-121	-1	0	-115	-5	-1	39	4	2	39
122.143	0	97	87	33	119	105	107	92	86	62	110	101	75	3	0	-120	-1	0	-118	-4	-1	38	4	2	37
122.266	0	96	87	32	119	105	107	92	86	63	108	101	74	4	0	-120	0	-1	-117	-5	0	36	3	1	37
122.388	0	97	87	32	118	104	107	93	86	62	110	100	74	4	0	-120	0	0	-117	-5	-2	37	4	1	38
122.511	0	97	87	31	118	106	107	91	87	62	109	100	73	3	0	-120	0	0	-115	-4	0	38	3	1	38
122.634	0	96	88	30	118	106	107	92	86	60	109	101	74	3	1	-122	0	-1	-115	-6	-1	39	5	1	38
122.757	0	97	87	30	118	107	106	92	86	61	109	100	74	3	0	-121	0	0	-117	-4	0	39	4	1	38
122.88	0	97	87	33	118	105	106	92	86	62	109	101	75	4	0	-120	0	0	-118	-4	-1	37	4	1	37
123.003	0	96	87	32	118	106	107	92	85	62	108	100	75	4	0	-120	0	0	-116	-5	-1	36	4	1	37
123.126	0	97	87	32	117	106	108	92	84	62	109	100	74	4	0	-120	0	-1	-115	-4	-1	38	4	1	38
123.249	0	97	87	30	118	107	108	91	84	61	109	102	75	4	0	-121	0	-1	-115	-5	-1	38	4	1	38
123.372	0	96	87	31	118	108	108	91	86	59	109	101	74	4	0	-120	-1	-1	-115	-4	-1	40	4	2	39
123.494	0	97	87	32	119	106	108	92	85	62	108	101	75	4	0	-120	0	0	-116	-4	0	38	3	1	38
123.617	0	97	87	31	118	106	108	91	85	63	109	101	75	4	0	-120	0	0	-116	-5	-1	37	4	1	36
123.74	0	96	87	31	118	106	108	92	85	61	108	100	75	3	0	-120	0	-1	-116	-5	-1	37	4	1	38
123.863	0	96	86	31	119	107	109	92	84	60	109	100	75	4	0	-120	0	0	-116	-4	0	38	4	1	38
123.986	0	97	88	30	118	108	109	92	84	60	109	101	75	3	1	-122	-1	0	-115	-4	0	39	4	1	39
124.109	0	96	86	32	119	106	108	92	85	61	109	101	76	3	0	-121	0	-1	-117	-4	0	38	4	2	38
124.232	0	97	86	32	119	106	109	91	84	63	108	102	76	4	0	-120	-1	0	-116	-4	-1	37	4	1	37
124.355	0	96	85	31	118	106	109	92	85	63	109	102	76	4	0	-120	-1	0	-116	-5	0	37	4	1	38
124.477	0	97	86	31	118	107	109	91	83	62	108	102	75	4	0	-120	-1	-1	-114	-4	-1	37	5	1	38
124.6	0	97	86	31	118	107	109	91	84	59	109	101	76	4	0	-120	0	0	-115	-4	-1	39	4	2	39
124.723	0	97	87	31	119	108	109	91	85	61	108	102	76	4	0	-121	0	0	-116	-5	-1	38	4	1	39
124.846	0	96	86	33	119	106	109	92	83	62	109	102	77	5	0	-119	0	-1	-117	-5	-1	37	4	1	37
124.969	0	96	87	31	118	107	108	91	84	62	108	101	76	4	0	-120	0	0	-115	-4	0	37	4	1	37
125.092	0	96	86	31	119	107	109	92	84	62	109	102	76	3	0	-120	0	-1	-115	-5	0	37	3	1	38
125.215	0	97	87	30	118	107	110	91	83	61	108	101	75	3	0	-121	-1	-1	-114	-4	0	38	4	2	39
125.338	0	97	87	31	119	108	108	91	84	59	109	102	76	3	0	-121	0	0	-114	-5	-1	39	4	1	39
125.46	0	96	86	34	119	107	109	91	83	61	109	102	76	4	0	-119	0	0	-116	-5	0	36	4	1	38
125.583	0	96	85	34	118	106	110	91	84	64	109	102	77	4	0	-119	0	0	-116	-4	-2	36	4	1	37
125.706	0	96	85	33	119	106	109	92	83	62	108	101	77	4	0	-120	0	0	-115	-5	-1	36	5	2	37
125.829	0	96	85	31	118	108	110	90	83	62	109	101	76	4	0	-119	0	-1	-114	-4	-1	36	4	1	37
125.952	0	96	86	31	118	107	110	91	84	60	110	101	76	4	0	-120	0	0	-113	-5	-1	37	5	1	38
126.075	0	96	86	30	119	107	108	92	83	59	109	102	76	3	0	-120	0	0	-114	-4	-1	39	4	1	40
126.198	0	96	85	34	118	107	109	91	83	61	109	101	78	4	0	-119	0	0	-116	-5	0	36	4	1	36
126.321	0	96	86	33	118	106	110	91	83	63	110	101	77	3	0	-118	-1	0	-115	-4	-1	35	4	0	37
126.444	0	95	86	32	118	105	110	91	82	63	109	101	76	4	0	-118	-1	0	-115	-4	0	35	4	1	38
126.566	0	97	85	32	118	107	109	92	82	61	109	101	75	4	0	-119	0	0	-113	-5	-1	37	4	2	38
126.689	0	97	86	31	118	108	110	91	83	59	109	101	76	4	0	-120	0	0	-114	-5	0	37	3	1	39
126.812	0	97	86	31	119	107	110	91	83	60	109	101	76	4	0	-119	0	0	-114	-4	0	38	4	2	39
126.935	0	96	85	34	118	106	110	91	83	62	109	101	78	4	0	-118	-1	0	-115	-4	0	35	4	2	36
127.058	0	96	84	33	118	106	110	91	82	62	109	101	77	4	0	-118	0	0	-115	-5	0	36	4	1	37
127.181	0	97	84	32	118	106	110	90	82	63	108	100	76	4	0	-118	0	0	-114	-4	-1	36	4	1	37
127.304	0	95	85	32	119	105	111	90	82	61	109	100	75	5	0	-119	-1	0	-113	-5	-1	37	5	1	39
127.427	0	96	84	31	118	107	110	91	82	61	108	101	75	4	1	-119	-1	-1	-113	-4	0	37	3	2	40
127.549	0	96	85	31	118	107	109	92	82	59	108	101	75	4	1	-120	0	0	-114	-5	0	37	4	0	39
127.672	0	95	84	33	118	105	110	91	82	61	109	101	78	4	0	-119	0	0	-115	-4	0	35	4	1	37
127.795	0	96	85	32	118	105	110	90	83	62	108	100	77	4	0	-118	-1	0	-115	-4	-1	35	4	1	37
127.918	0	95	84	32	118	106	109	91	82	62	108	101	77	3	0	-118	-1	-1	-114	-5	-1	36	4	1	37
128.041	0	96	85	31	118	106	110	91	84	60	108	101	76	4	0	-120	0	0	-113	-4	0	36	4	2	37
128.164	0	96	85	30	117	107	109	92	82	59	108	100	75	4	0	-120	-1	0	-113	-4	0	38	3	1	40
128.287	0	95	85	30	119	108	111	92	83	59	108	101	75	4	0	-120	-1	-1	-114	-4	0	39	3	1	39
128.41	0	96	85	33	119	106	110	91	83	61	108	101	76	3	0	-118	0	0	-116	-4	-1	37	4	1	38
128.532	0	96	85	32	118	105	110	91	82	62	108	99	77	4	0	-119	-1	-1	-114	-5	0	35	4	2	37
128.655	0	96	85	32	117	106	110	91	82	61	109	100	76	4	0	-118	-1	0	-115	-5	-1	36	4	1	38
128.778	0	95	84	31	118	106	110	91	81	60	108	100	76	3	0	-120	0	-1	-113	-4	-1	37	4	1	38
128.901	0	96	85	30	118	108	111	91	82	60	109	101	76	3	0	-120	0	0	-114	-5	0	38	4	1	40
129.024	0	95	85	28	118	107	111	91	82	59	108	101	76	3	0	-120	0	-1	-113	-5	-1	39	4	1	40
129.147	0	95	85	31	118	107	110	91	83	60	109	101	77	4	0	-120	0	-1	-116	-4	0	39	4	2	39
129.27	0	96	84	32	119	106	111	91	82	62	109	101	77	4	0	-120	0	-1	-116	-4	-1	36	4	1	37
129.393	0	97	84	30	118	107	110	91	82	61	109	101	77	5	0	-120	0	0	-115	-5	0	37	4	1	38
129.516	0	96	85	30	118	107	111	90	81	60	109	101	77	4	0	-120	-1	-1	-115	-5	0	39	4	2	38
129.638	0	96	84	29	119	109	111	92	83	59	109	102	76	4	0	-120	-1	0	-115	-5	0	39	4	2	40
129.761	0	96	85	27	119	109	111	91	83	59	110	102	76	3	0	-121	-1	0	-116	-4	-1	40	4	1	41
129.884	0	97	85	30	119	109	110	91	83	60	109	103	77	4	0	-120	0	0	-118	-4	0	39	4	1	39
130.007	0	97	85	30	119	107	112	91	83	62	110	101	78	4	0	-120	0	0	-117	-4	0	36	4	1	37
130.13	0	95	85	29	119	108	111	91	83	60	110	102	77	3	0	-120	0	0	-116	-4	0	38	4	1	38
130.253	0	96	85	29	119	108	111	91	83	60	109	102	78	3	0	-121	0	-1	-116	-5	-1	39	5	1	39
130.376	0	96	86	28	119	109	111	91	83	60	110	103	78	3	-1	-122	-1	0	-115	-4	-1	39	3	1	41
130.499	0	96	87	26	120	110	111	91	84	58	110	103	77	4	0	-121	0	-1	-117	-5	0	41	4	1	41
130.621	0	96	86	30	120	109	110	91	83	59	110	104	78	4	0	-122	0	0	-119	-5	-1	40	4	1	39
130.744	0	96	86	31	119	108	112	92	83	61	110	103	79	4	0	-121	0	0	-118	-4	0	38	4	2	37
130.867	0	97	86	30	119	109	112	91	83	61	110	103	78	4	0	-121	0	0	-117	-4	-1	37	3	1	39
130.99	0	96	86	29	119	109	112	92	83	60	109	103	77	4	0	-122	0	0	-116	-4	-1	38	4	1	39
131.113	0	97	87	27	119	109	112	91	84	59	110	103	77	4	0	-122	0	-1	-117	-5	-1	39	4	2	41
131.236	0	97	86	27	119	111	111	92	83	58	111	104	77	4	0	-122	0	0	-116	-5	-1	41	3	1	41
131.359	0	97	86	30	120	109	111	92	83	59	111	104	78	4	0	-122	0	-1	-119	-4	0	39	4	1	39
131.482	0	97	85	30	120	109	112	92	83	61	110	103	79	3	0	-121	0	0	-118	-5	-1	38	4	1	38
131.604	0	96	87	30	120	109	112	91	83	60	110	103	78	4	0	-122	0	0	-117	-4	-1	38	4	1	38
131.727	0	97	86	29	120	109	113	92	84	60	112	103	77	4	0	-122	0	0	-118	-4	0	39	5	1	39
131.85	0	97	87	28	120	110	113	90	84	58	111	103	78	5	0	-122	-1	0	-116	-4	-1	40	5	2	40
131.973	0	97	87	27	120	110	112	92	84	58	112	104	78	3	0	-122	0	-1	-116	-5	0	40	4	1	41
132.096	0	97	87	30	120	110	112	91	84	59	111	105	79	4	0	-121	0	0	-119	-4	0	40	4	1	39
132.219	0	97	87	30	121	109	113	91	84	61	110	104	79	4	0	-121	0	0	-118	-5	0	38	4	1	37
132.342	0	97	87	29	120	109	113	92	83	60	111	104	79	4	0	-122	0	0	-117	-4	-1	38	4	2	39
132.465	0	97	88	28	120	110	113	92	84	60	111	104	78	4	0	-122	0	0	-117	-5	0	38	5	1	39
132.588	0	97	87	28	120	110	112	91	85	59	111	105	78	4	0	-122	0	0	-118	-4	0	41	3	2	40
132.71	0	97	87	27	120	111	112	92	84	57	112	104	77	4	0	-122	0	0	-117	-5	-1	41	4	1	41
132.833	0	97	87	30	120	110	112	92	85	60	111	104	80	4	0	-122	0	0	-119	-5	-1	39	4	1	39
132.956	0	96	86	30	120	109	113	92	84	62	111	104	79	4	0	-122	0	0	-118	-5	-1	38	4	2	37
133.079	0	97	87	30	121	109	112	92	85	61	111	104	79	3	0	-122	-1	0	-118	-5	0	39	3	1	38
133.202	0	97	87	29	121	110	114	92	83	60	112	103	78	4	0	-123	-1	0	-118	-5	0	39	4	2	39
133.325	0	97	88	28	121	110	113	91	85	59	112	104	77	4	0	-122	0	-1	-118	-4	0	40	4	1	40
133.448	0	97	87	27	120	111	113	91	84	57	111	105	77	4	0	-122	0	0	-117	-5	-1	41	4	1	41
133.571	0	96	87	31	121	109	112	92	85	60	111	104	79	3	0	-122	0	0	-120	-5	-1	39	4	1	39
133.693	0	97	87	30	121	109	113	92	84	61	112	104	79	3	0	-121	0	-1	-118	-4	-1	38	4	1	38
133.816	0	97	86	29	121	110	113	91	85	61	112	105	79	4	0	-123	0	0	-118	-4	0	39	4	1	38
133.939	0	96	87	29	121	110	113	92	84	60	112	105	78	4	0	-122	0	-1	-117	-5	-1	39	4	1	39
134.062	0	97	88	29	121	110	113	92	85	59	112	104	78	4	0	-121	0	0	-117	-5	-1	40	4	1	40
134.185	0	97	86	29	121	111	113	91	85	58	111	104	77	5	0	-122	-1	0	-118	-4	0	40	4	2	41
134.308	0	97	86	30	120	109	113	91	84	60	112	105	79	4	0	-121	0	0	-120	-5	-2	38	4	1	39
134.431	0	97	87	30	121	109	114	92	85	61	111	104	79	3	0	-121	0	-1	-119	-5	-1	38	5	1	38
134.554	0	98	88	30	121	109	114	92	84	61	112	105	79	3	0	-122	0	-1	-118	-5	0	38	4	1	38
134.676	0	97	87	29	120	109	114	92	85	61	111	104	78	4	0	-122	0	-1	-118	-4	0	39	4	2	39
134.799	0	96	87	28	121	110	112	93	84	59	112	104	78	4	0	-122	0	0	-116	-6	-1	40	4	2	40
134.922	0	97	88	29	121	111	112	92	85	59	112	105	78	4	0	-122	0	0	-117	-5	-1	40	5	1	41
135.045	0	97	87	31	121	109	113	92	85	60	112	104	80	4	0	-122	0	0	-119	-4	-1	38	4	1	38
135.168	0	96	87	29	121	109	114	92	83	60	112	104	78	3	0	-122	0	-1	-119	-5	0	38	4	1	38
135.291	0	97	87	29	120	109	113	92	85	61	111	103	79	4	0	-121	0	-1	-118	-4	0	37	4	2	39
135.414	0	97	87	29	121	109	113	92	85	59	111	103	78	3	0	-121	0	-1	-117	-5	-1	39	4	1	39
135.537	0	97	88	28	122	110	113	93	85	58	111	103	78	3	0	-122	0	0	-117	-4	-1	39	4	2	40
135.66	0	97	88	29	120	109	112	92	86	58	112	104	78	3	0	-122	0	0	-118	-5	0	40	3	2	40
135.782	0	97	87	31	120	108	113	91	85	60	112	104	79	4	0	-122	-1	0	-119	-5	0	39	4	1	38
135.905	0	97	87	29	120	109	113	93	84	61	111	104	79	4	0	-122	-1	0	-117	-5	-1	38	3	1	38
136.028	0	97	87	29	121	108	114	92	84	60	112	103	78	4	0	-122	0	0	-118	-5	-1	39	3	2	38
136.151	0	97	87	28	120	109	113	91	84	60	111	104	79	4	0	-122	-2	0	-118	-4	-1	39	4	1	40
136.274	0	98	87	27	121	110	114	92	85	58	111	103	78	4	0	-122	0	-1	-118	-5	-1	39	5	1	41
136.397	0	97	88	30	120	109	112	92	84	60	111	104	78	4	0	-122	0	-1	-119	-4	0	39	5	1	39
136.52	0	98	87	31	121	108	113	91	84	62	111	103	79	3	1	-121	0	0	-118	-4	-1	38	4	1	37
136.643	0	97	87	30	120	108	113	92	85	61	111	103	79	4	0	-122	0	0	-118	-4	-1	38	4	1	38
136.765	0	97	87	30	121	108	113	91	85	61	111	103	78	4	0	-122	0	-1	-117	-6	-1	38	4	1	39
136.888	0	97	87	29	120	109	113	92	84	59	111	103	78	4	0	-121	-1	-1	-118	-4	-1	39	4	1	40
137.011	0	97	87	29	121	109	112	92	84	58	111	103	79	4	0	-121	0	0	-118	-4	-1	39	5	1	39
137.134	0	97	86	31	121	108	113	92	84	61	112	103	79	3	0	-120	-1	-1	-120	-4	0	37	3	2	38
137.257	0	97	86	30	120	107	113	92	84	62	111	103	78	3	0	-121	0	-1	-118	-5	-1	37	5	1	38
137.38	0	97	87	31	121	108	112	92	85	61	111	103	78	4	0	-121	0	-1	-117	-5	-1	37	5	1	38
137.503	0	97	86	30	120	108	113	91	84	61	111	102	78	4	0	-121	0	-1	-116	-5	-1	38	4	1	39
137.626	0	97	87	29	121	108	113	92	84	59	110	103	77	3	1	-123	0	-1	-117	-5	-1	39	5	1	40
137.748	0	97	86	31	120	108	111	91	83	60	110	102	78	3	0	-120	0	0	-118	-4	-1	38	4	1	39
137.871	0	96	86	32	120	106	112	91	84	62	109	102	79	4	0	-120	0	0	-118	-4	-1	37	4	1	37
137.994	0	96	86	32	120	106	112	92	83	62	111	101	78	4	0	-120	0	0	-118	-4	-1	37	4	2	38
138.117	0	97	87	31	119	106	112	92	83	61	110	101	77	4	0	-120	0	-1	-117	-5	-1	36	5	2	37
138.24	0	96	86	32	121	106	112	91	83	60	110	101	78	3	0	-120	0	-1	-116	-4	-1	38	3	1	39
138.363	0	96	86	30	120	107	112	91	83	61	110	101	77	4	0	-121	0	0	-116	-5	-1	39	4	1	39
138.486	0	97	86	33	120	105	110	92	83	61	111	100	78	4	0	-119	0	-1	-117	-5	0	37	4	1	37
138.609	0	97	85	33	119	105	111	91	83	62	110	100	78	4	0	-120	0	0	-117	-4	-1	36	5	2	36
138.732	0	97	85	33	119	104	111	91	82	62	110	99	77	4	0	-118	0	0	-117	-4	-1	36	4	2	37
138.854	0	96	86	32	119	105	112	90	82	61	110	99	77	3	0	-118	0	-1	-114	-4	-1	35	5	2	37
138.977	0	96	86	31	120	106	112	90	81	60	110	99	77	4	0	-120	-1	0	-115	-5	0	37	4	1	38
139.1	0	96	85	32	119	105	112	91	82	59	110	99	78	3	0	-119	0	0	-116	-5	-1	37	4	2	39
139.223	0	96	85	35	118	104	111	91	82	62	109	99	79	5	0	-118	0	0	-116	-5	-1	36	4	1	36
139.346	0	96	85	34	119	104	111	91	81	62	109	99	79	4	1	-117	0	-1	-114	-4	-1	35	5	0	36
139.469	0	96	83	33	119	103	111	91	80	62	109	98	78	4	0	-117	0	0	-115	-5	-1	34	4	2	36
139.592	0	95	83	32	119	104	111	90	80	61	110	98	76	3	0	-117	-1	0	-114	-5	0	35	5	1	37
139.715	0	95	83	32	119	104	110	90	79	60	110	97	75	4	0	-118	0	0	-114	-4	0	37	3	1	38
139.837	0	95	83	33	119	103	109	91	79	60	110	98	76	4	0	-118	-1	0	-114	-5	-1	36	4	1	37
139.96	0	95	84	33	118	102	109	89	79	62	109	97	76	3	0	-116	-1	0	-114	-5	0	34	4	2	36
140.083	0	95	83	34	119	102	110	90	79	63	109	96	77	4	0	-116	0	-1	-114	-5	0	34	4	0	37
140.206	0	95	84	34	119	103	110	90	80	62	109	96	75	4	0	-117	-1	-1	-113	-4	-1	34	4	1	37
140.329	0	96	83	32	119	103	109	89	79	60	108	96	75	4	0	-116	-1	-1	-112	-4	0	36	4	2	38
140.452	0	95	84	32	119	103	110	90	80	59	108	96	74	5	0	-118	-1	0	-112	-5	0	36	4	2	39
140.575	0	95	82	33	117	103	109	91	79	61	110	97	76	4	0	-116	0	0	-115	-5	0	34	4	1	36
140.698	0	95	83	34	118	101	110	89	79	62	109	96	76	3	0	-115	-1	-1	-114	-4	-1	35	4	2	37
140.82	0	94	83	33	118	102	110	89	79	62	109	97	76	3	0	-116	-1	0	-113	-4	0	34	5	2	37
140.943	0	95	83	33	117	103	110	90	79	61	108	96	75	2	0	-116	0	0	-112	-4	0	36	4	1	37
141.066	0	95	83	32	119	102	110	90	79	61	109	97	75	3	0	-117	0	-1	-112	-4	-1	35	4	1	38
141.189	0	95	83	33	118	103	109	91	79	60	109	97	76	3	0	-117	0	0	-112	-4	-1	36	4	1	37
141.312	0	95	83	34	118	102	109	90	79	62	108	96	77	3	0	-116	0	0	-113	-4	-1	35	4	1	35
141.435	0	96	83	34	118	101	109	90	79	62	109	95	76	4	0	-116	0	-1	-112	-4	-1	35	4	1	37
141.558	0	95	83	33	118	102	110	90	79	62	108	96	74	3	0	-116	0	-1	-112	-4	0	34	5	1	37
141.681	0	96	82	33	118	102	110	90	78	60	108	97	75	4	0	-117	0	-1	-111	-5	-1	35	4	1	38
141.804	0	96	83	31	119	102	110	90	78	59	109	96	74	4	0	-117	0	-1	-111	-4	-1	36	4	2	38
141.926	0	94	84	34	118	102	109	90	78	61	108	96	74	4	0	-117	0	0	-113	-4	0	35	4	1	37
142.049	0	96	83	33	118	102	110	90	79	61	109	97	76	4	0	-116	0	-1	-113	-4	0	35	5	1	36
142.172	0	95	83	33	118	101	111	90	79	60	108	96	75	4	0	-117	0	0	-113	-4	0	36	4	0	38
142.295	0	95	83	32	118	102	110	89	79	61	108	96	75	4	0	-117	0	-1	-112	-4	0	35	4	2	38
142.418	0	95	83	32	118	102	110	90	79	60	109	96	75	4	0	-119	-1	0	-111	-4	0	36	5	1	38
142.541	0	95	83	32	119	103	110	90	79	59	108	96	75	3	0	-118	-1	0	-112	-4	-2	37	4	1	39
142.664	0	95	82	34	118	102	110	90	79	61	109	96	76	4	0	-117	0	0	-114	-4	0	35	4	1	36
142.787	0	95	83	33	118	102	111	90	78	62	108	96	76	4	0	-117	0	0	-113	-5	0	35	4	2	38
142.909	0	95	83	32	118	102	111	89	79	60	109	95	76	4	0	-117	0	-1	-113	-4	-1	36	4	1	37
143.032	0	94	83	31	118	103	111	89	78	60	109	97	75	3	0	-119	0	0	-112	-4	-1	36	5	0	38
143.155	0	95	84	30	120	103	110	90	79	59	109	96	75	4	0	-119	0	-1	-112	-5	0	38	4	1	39
143.278	0	95	83	33	119	103	110	90	79	61	109	97	76	3	0	-117	0	0	-113	-5	0	36	4	1	38
143.401	0	95	83	33	119	102	110	90	79	60	108	96	77	4	0	-118	0	-1	-113	-5	-1	35	5	2	36
143.524	0	95	83	33	119	102	110	89	78	60	108	97	76	4	0	-118	0	-1	-113	-4	0	36	4	1	38
143.647	0	94	83	32	118	103	111	90	80	60	108	97	75	4	0	-118	-1	0	-112	-4	-1	36	4	1	37
143.77	0	95	84	29	119	104	111	89	79	60	109	97	75	4	0	-118	-1	-1	-113	-4	0	37	4	2	39
143.892	0	95	83	30	120	104	110	90	80	58	108	97	75	4	0	-119	0	-1	-113	-5	0	38	4	2	39
144.015	1	95	82	32	119	102	111	90	79	61	109	96	77	3	0	-119	-1	0	-116	-4	0	36	4	0	37
144.138	0	95	83	31	120	103	111	91	78	61	109	97	77	4	0	-120	0	0	-114	-4	0	37	4	1	37
144.261	0	96	83	32	119	103	111	89	80	59	109	97	75	4	0	-119	-1	0	-114	-5	-1	36	3	1	37
144.384	0	96	83	30	119	104	111	90	80	58	109	98	75	4	0	-120	0	-1	-113	-4	0	38	4	1	39
144.507	0	95	84	29	119	104	111	90	80	58	109	97	75	3	0	-120	0	0	-114	-4	0	39	4	2	41
144.63	0	95	83	31	119	104	110	89	80	59	109	98	77	3	0	-120	-1	0	-116	-5	-1	38	4	1	39
144.753	0	96	84	32	119	103	112	90	80	62	108	97	77	4	0	-120	-1	0	-116	-4	0	35	5	1	37
144.876	0	95	84	32	118	104	111	90	80	61	109	97	76	4	0	-119	0	0	-114	-5	-1	36	4	1	37
144.998	0	95	83	30	118	105	111	90	79	59	108	98	76	3	0	-120	0	0	-114	-4	-1	37	4	1	38
145.121	0	95	84	29	118	105	111	90	80	58	109	98	76	4	0	-121	0	0	-114	-5	-1	38	4	1	39
145.244	0	96	83	29	118	107	111	90	81	58	108	99	76	4	0	-121	0	0	-115	-4	0	38	5	2	39
145.367	0	96	84	31	119	105	111	91	80	61	109	100	77	3	0	-120	0	0	-117	-5	0	37	5	2	37
145.49	0	95	84	31	119	105	112	90	79	61	109	99	77	3	0	-121	0	0	-117	-5	0	37	4	1	37
145.613	0	96	84	30	119	106	112	90	81	60	109	100	77	3	0	-120	0	0	-116	-4	-1	38	5	2	38
145.736	0	95	85	30	118	106	112	90	81	60	110	100	76	4	0	-121	0	0	-115	-5	-1	38	5	2	39
145.859	0	96	85	28	119	107	111	90	82	59	109	99	76	4	1	-121	0	0	-114	-5	0	39	3	1	40
145.981	0	96	84	30	119	107	111	90	81	59	110	100	77	5	0	-120	-1	0	-117	-4	0	39	4	1	39
146.104	0	95	85	31	119	106	113	90	81	62	110	100	78	4	0	-121	0	0	-117	-5	0	36	4	1	38
146.227	0	96	84	30	119	106	112	90	81	59	110	100	76	3	0	-120	0	0	-116	-4	0	38	3	1	39
146.35	0	95	85	30	119	106	111	90	81	60	109	100	77	4	0	-120	0	0	-116	-5	-1	39	4	1	38
146.473	0	96	85	29	120	107	113	90	81	60	110	100	76	3	0	-122	0	-1	-116	-4	-1	39	4	1	39
146.596	0	96	85	30	119	107	112	90	81	59	110	101	77	4	0	-122	-1	-1	-116	-4	0	40	4	2	39
146.719	0	96	85	31	120	106	112	90	81	61	111	100	78	3	0	-121	0	0	-118	-5	0	38	3	2	37
146.842	0	96	85	30	119	106	112	90	81	61	109	100	78	4	0	-120	0	0	-116	-5	-1	38	4	1	38
146.964	0	97	85	30	119	107	112	91	81	59	110	100	76	4	0	-121	-1	-1	-117	-4	-1	38	4	1	38
147.087	0	96	85	29	119	108	113	90	81	59	110	100	76	3	0	-122	0	-1	-116	-4	-1	39	3	1	39
147.21	0	96	86	29	119	107	113	91	82	59	109	100	76	4	0	-122	0	-1	-116	-4	0	39	4	1	40
147.333	0	97	85	32	120	108	111	90	81	60	109	102	77	4	0	-120	-1	0	-118	-5	-1	39	4	1	39
147.456	0	96	86	32	119	106	112	91	82	62	109	100	78	4	0	-121	0	0	-118	-5	-1	37	4	1	37
147.579	0	96	85	31	119	107	112	91	81	62	110	101	78	4	0	-121	-1	0	-117	-5	0	37	4	1	38
147.702	0	96	86	30	119	107	112	90	82	61	109	100	77	3	0	-121	0	0	-116	-5	0	38	4	1	38
147.825	0	96	85	30	119	107	112	91	82	59	109	101	77	4	0	-121	0	0	-115	-5	0	39	5	1	39
147.948	0	96	86	31	120	107	111	91	82	60	110	101	77	4	0	-121	0	-1	-117	-4	-1	39	4	2	39
148.07	0	96	85	33	119	106	112	90	81	62	110	101	77	4	0	-121	0	0	-117	-4	-1	37	4	1	37
148.193	0	97	85	31	119	106	112	91	83	62	109	101	78	5	0	-120	0	-1	-117	-4	0	37	4	2	38
148.316	0	96	86	31	119	106	112	91	81	61	110	101	77	4	0	-120	-1	0	-115	-5	-1	37	4	1	37
148.439	0	96	86	30	120	107	111	91	81	60	111	101	76	4	0	-122	-1	0	-114	-4	0	39	4	2	39
148.562	0	97	85	30	120	106	110	90	81	58	110	101	76	4	0	-121	0	0	-115	-5	0	38	5	1	39
148.685	0	96	86	32	119	106	110	91	82	61	109	100	79	4	0	-119	0	0	-117	-4	-1	37	4	1	37
148.808	0	96	86	32	120	106	111	92	82	62	110	101	78	4	0	-120	-1	0	-116	-5	0	37	4	1	37
148.931	0	96	86	32	119	106	112	91	80	60	110	100	77	4	0	-120	0	-1	-115	-4	-2	37	4	1	38
149.053	0	96	85	31	120	107	112	91	81	61	110	100	77	4	0	-120	0	-1	-115	-4	0	38	4	1	39
149.176	0	97	85	29	120	107	112	91	81	58	110	100	76	3	0	-121	0	0	-115	-4	-1	39	4	1	40
149.299	0	96	85	31	119	107	111	90	81	59	109	101	77	3	0	-120	0	0	-116	-4	0	39	3	1	38
149.422	0	96	86	32	120	105	112	90	82	62	109	100	78	4	0	-120	0	0	-117	-4	0	37	3	1	37
149.545	0	97	85	31	119	106	111	91	81	61	109	100	77	4	0	-121	0	0	-116	-4	-1	37	4	2	38
149.668	0	96	86	31	120	107	111	91	81	61	110	101	77	4	0	-120	0	0	-115	-4	0	36	4	1	37
149.791	0	96	86	31	119	107	112	90	82	60	110	101	77	4	0	-120	0	-1	-114	-4	-1	38	4	2	39
149.914	0	96	87	29	119	108	111	91	82	58	110	101	77	4	0	-120	-1	-1	-115	-4	0	38	4	0	39
150.036	0	97	86	32	120	106	111	90	82	61	110	102	78	4	0	-120	0	0	-116	-5	0	37	5	1	37
150.159	0	95	85	32	120	107	112	91	82	62	110	100	78	3	0	-120	-1	-1	-116	-5	0	36	4	2	37
150.282	0	96	86	31	119	106	111	91	81	61	110	100	77	4	0	-120	0	0	-115	-5	0	38	4	1	37
150.405	0	96	86	30	119	107	112	91	83	60	110	101	76	4	0	-121	0	-1	-113	-4	0	38	4	1	38
150.528	0	96	86	29	119	108	111	91	83	60	110	101	77	4	0	-122	0	-1	-115	-4	-1	38	4	1	39
150.651	0	96	86	31	119	108	111	90	82	59	110	102	78	3	0	-121	0	0	-115	-4	0	39	4	2	38
150.774	0	95	86	32	120	106	112	91	81	63	110	100	78	4	0	-120	0	0	-115	-5	-1	35	5	1	37
150.897	0	97	86	32	120	107	112	91	82	61	111	101	78	4	0	-120	0	-1	-114	-4	0	39	5	1	37
151.02	0	95	86	31	119	107	112	91	82	61	109	101	77	4	0	-120	0	0	-114	-4	0	38	4	0	38
151.142	0	96	86	29	119	108	112	90	82	59	110	102	76	3	0	-121	0	0	-113	-5	0	39	4	1	39
151.265	0	96	87	30	120	108	112	91	82	59	111	101	77	4	0	-121	0	0	-114	-5	-1	40	5	2	40
151.388	0	95	86	32	120	106	112	90	81	62	110	101	78	3	0	-120	0	-1	-115	-4	0	36	4	2	37
151.511	0	95	86	32	119	106	113	90	83	62	110	101	79	3	0	-120	0	0	-114	-5	0	36	4	1	36
151.634	0	96	86	31	120	107	112	90	81	61	109	101	78	3	0	-120	0	0	-115	-4	0	37	5	1	38
151.757	0	96	86	31	120	108	113	90	82	61	111	101	77	4	0	-120	0	0	-114	-4	-1	38	4	1	38
151.88	0	96	86	30	121	109	113	91	83	60	111	102	77	4	0	-121	0	0	-113	-4	-1	39	4	2	39
152.003	0	96	86	31	120	108	111	90	82	59	111	102	78	4	0	-121	0	0	-114	-5	-1	39	4	2	39
152.125	0	96	86	33	119	107	113	90	82	61	110	102	79	4	0	-120	0	-1	-115	-4	0	37	4	2	36
152.248	0	96	86	32	119	106	113	90	83	62	110	101	79	3	0	-121	0	0	-114	-4	0	38	3	1	37
152.371	0	96	85	32	120	107	113	91	81	61	111	101	78	4	0	-120	0	0	-113	-4	0	38	4	1	37
152.494	0	97	85	31	120	107	114	90	82	59	110	101	77	5	0	-121	-1	0	-113	-4	-1	38	4	1	38
152.617	0	96	86	29	120	109	113	91	83	59	110	102	77	4	0	-121	-1	0	-113	-5	0	39	3	2	39
152.74	0	96	86	32	120	107	112	90	83	60	111	102	79	3	1	-121	0	0	-115	-4	0	39	4	1	38
152.863	0	96	86	31	121	107	113	90	82	62	110	102	78	3	0	-121	-1	-1	-115	-5	-1	37	4	1	37
152.986	0	96	86	31	120	108	113	90	82	62	111	102	78	4	0	-120	0	0	-114	-4	0	37	4	1	38
153.108	0	96	86	31	121	108	113	90	82	61	110	101	79	3	0	-121	0	0	-113	-4	0	38	5	1	38
153.231	0	97	86	30	120	109	113	91	81	59	110	102	77	3	0	-122	0	-1	-113	-5	0	38	4	2	38
153.354	0	96	86	29	120	109	113	91	82	59	110	101	77	4	0	-121	0	0	-113	-5	-1	39	4	1	39
153.477	0	96	87	31	121	108	112	90	82	59	110	103	79	4	0	-120	-1	0	-116	-5	-1	38	4	1	38
153.6	0	96	85	32	121	108	113	90	81	61	110	103	79	4	0	-120	0	-1	-115	-4	0	37	4	1	37
153.723	0	97	87	30	120	108	113	90	82	61	110	102	79	4	1	-120	0	-1	-114	-4	0	37	4	1	38
153.846	0	95	85	30	121	109	113	90	82	61	111	102	78	3	0	-121	0	0	-113	-4	-1	38	4	1	38
153.969	0	96	85	29	120	109	113	90	83	59	110	102	78	3	0	-122	0	0	-114	-5	-1	39	4	1	39
154.092	0	95	86	29	121	110	113	90	83	59	111	103	77	4	0	-122	0	-1	-115	-5	0	39	4	1	40
154.214	0	96	86	32	120	109	113	91	82	61	110	103	79	4	0	-120	0	-1	-116	-4	-1	38	4	1	38
154.337	0	96	85	31	119	109	113	90	83	63	111	103	79	4	0	-121	0	0	-115	-5	0	38	4	1	37
154.46	0	96	85	31	120	108	113	90	82	61	111	103	79	4	0	-121	0	0	-115	-4	0	37	4	2	38
154.583	0	96	86	30	121	108	113	90	82	59	111	103	77	4	0	-122	0	0	-115	-4	0	39	5	2	39
154.706	0	96	85	29	120	109	114	90	82	59	111	104	78	4	0	-121	0	-1	-113	-4	0	40	4	1	40
154.829	0	96	86	28	120	109	114	91	82	58	111	103	77	3	0	-121	0	0	-115	-4	0	40	3	1	40
154.952	0	96	86	30	120	108	112	90	82	61	110	103	79	4	1	-122	0	-1	-116	-4	-1	39	4	1	38
155.075	0	96	86	29	120	108	114	90	82	61	110	103	79	4	0	-121	0	0	-116	-4	-1	39	4	1	37
155.197	0	96	86	29	121	108	114	91	82	60	111	102	79	4	0	-122	0	-1	-115	-4	0	38	4	1	38
155.32	0	96	86	29	121	109	114	90	83	60	110	103	78	4	0	-122	0	-1	-115	-5	-1	39	4	1	39
155.443	0	96	86	28	120	110	114	90	83	59	112	103	78	4	0	-122	0	0	-115	-5	-1	41	4	2	40
155.566	0	97	87	29	120	110	113	91	83	57	111	104	77	4	0	-122	0	-1	-117	-4	0	41	5	1	40
155.689	0	96	86	30	119	109	114	91	82	60	111	103	79	4	0	-122	0	0	-118	-4	0	39	3	2	38
155.812	0	97	86	29	121	109	113	90	82	60	111	103	79	3	0	-122	-1	0	-117	-5	-1	39	4	1	38
155.935	0	96	86	29	120	109	114	91	83	60	110	103	78	4	0	-122	-1	-1	-116	-4	0	40	4	1	38
156.058	0	96	87	28	120	109	115	91	83	59	110	103	78	4	0	-122	0	0	-117	-4	-1	41	4	1	40
156.18	0	95	87	28	120	110	114	91	83	57	111	104	78	4	1	-122	0	-1	-117	-5	-1	41	4	1	40
156.303	0	96	86	29	120	110	112	91	84	58	110	104	79	4	0	-122	0	0	-118	-4	-1	40	4	1	39
156.426	0	97	86	30	121	108	114	90	83	60	111	103	80	3	0	-123	0	-1	-119	-5	0	39	5	1	37
156.549	0	96	87	29	120	109	114	91	83	61	111	104	79	3	0	-123	0	0	-118	-5	-1	40	5	1	38
156.672	0	96	87	29	119	109	114	91	83	60	112	103	79	3	0	-123	-1	-1	-117	-4	0	40	4	2	39
156.795	0	97	87	28	120	110	114	90	83	59	111	103	78	3	0	-122	0	-1	-116	-4	-1	40	5	1	39
156.918	0	96	87	27	120	111	114	90	83	58	111	104	78	4	0	-124	0	-1	-117	-4	0	41	4	2	41
157.041	0	96	86	29	120	110	112	91	83	59	110	104	79	4	0	-123	0	0	-120	-5	-1	41	4	1	39
157.164	0	96	87	30	121	108	115	90	84	61	111	104	81	4	0	-123	0	-1	-118	-4	0	39	4	1	37
157.286	0	96	87	29	121	108	115	91	83	61	110	103	80	3	0	-123	0	0	-118	-5	0	39	4	1	38
157.409	0	96	87	28	121	109	114	90	83	60	111	103	80	4	0	-124	0	0	-116	-5	-1	40	4	1	38
157.532	0	96	87	28	120	109	114	90	83	60	112	103	78	4	0	-123	-1	0	-117	-5	0	41	4	1	39
157.655	0	96	87	27	121	110	114	91	83	58	110	104	79	4	0	-123	0	0	-116	-5	0	41	4	1	40
157.778	0	97	87	30	121	109	113	91	84	60	111	104	80	4	0	-122	0	-1	-118	-4	-1	40	3	1	38
157.901	0	96	87	30	120	108	114	92	83	62	110	103	80	4	0	-123	0	-1	-118	-5	-1	39	4	1	38
158.024	0	95	86	29	120	109	114	91	83	61	110	103	80	4	0	-122	0	0	-118	-5	-1	38	4	2	38
158.147	0	96	87	28	120	109	115	91	83	60	110	103	79	4	0	-122	0	0	-116	-4	-1	40	4	2	38
158.269	0	96	87	29	120	110	114	90	84	60	112	103	78	4	0	-122	0	0	-116	-4	-1	39	3	2	40
158.392	0	96	87	29	120	109	113	91	83	58	111	103	78	4	0	-123	-1	0	-117	-5	0	40	4	1	40
158.515	0	97	86	30	120	108	113	91	83	59	111	103	80	4	0	-123	0	0	-118	-4	-1	39	4	0	38
158.638	0	97	87	30	121	109	115	91	83	61	111	103	79	4	0	-123	-1	-1	-118	-4	0	38	3	1	37
158.761	0	96	86	29	120	109	114	90	83	60	111	104	78	4	1	-122	0	-1	-117	-4	0	38	4	1	39
158.884	0	96	87	29	120	109	114	91	83	60	110	103	78	4	0	-121	0	-1	-116	-5	0	39	3	1	38
159.007	0	97	87	28	120	110	114	90	84	59	110	103	79	4	0	-122	0	0	-115	-4	-1	41	4	1	39
159.13	0	96	87	29	121	109	113	91	84	58	111	103	77	4	0	-122	0	0	-117	-4	-1	40	4	2	40
159.252	0	96	86	30	121	108	113	91	83	62	111	104	80	4	0	-122	0	0	-118	-5	0	39	4	1	37
159.375	0	96	87	30	120	108	114	91	83	61	111	103	79	4	0	-122	-1	-1	-117	-5	0	38	4	1	38
159.498	0	96	87	30	119	108	114	91	84	61	111	103	79	4	0	-122	0	0	-116	-4	0	39	4	1	38
159.621	0	97	87	29	121	109	114	91	84	60	111	103	78	3	0	-121	0	0	-116	-4	-1	40	4	1	39
159.744	0	97	87	29	121	110	114	91	84	59	111	104	79	3	0	-123	-1	-1	-115	-5	0	41	4	1	39
159.867	0	97	88	30	121	109	113	92	84	59	110	104	79	3	0	-122	0	-1	-116	-5	0	40	4	1	38
159.99	0	96	87	30	120	108	114	91	84	62	110	103	80	4	0	-123	0	-1	-117	-4	-1	38	4	2	37
160.113	0	97	87	29	121	108	115	91	83	61	111	102	78	3	0	-122	0	0	-116	-4	-1	38	4	1	38
160.236	0	95	87	29	121	108	115	91	84	61	111	103	79	3	0	-122	-1	0	-115	-4	-1	39	4	1	38
160.358	0	96	88	29	121	109	114	91	83	60	110	103	78	4	0	-122	0	0	-115	-5	0	39	4	1	39
160.481	0	97	88	28	120	110	114	91	84	58	111	103	78	4	0	-123	0	0	-115	-5	-1	41	4	1	39
160.604	0	96	88	30	121	109	113	91	83	60	112	103	79	3	0	-121	-1	0	-117	-4	-1	39	4	1	38
160.727	0	96	87	30	120	109	115	91	83	61	112	104	79	4	0	-123	0	-1	-116	-5	-1	38	4	2	38
160.85	0	97	87	30	120	109	114	91	84	61	110	103	79	3	0	-122	0	-1	-115	-5	0	39	4	1	38
160.973	0	96	87	28	121	109	114	91	84	60	111	103	79	5	0	-122	0	0	-114	-4	0	40	3	1	38
161.096	0	97	86	29	121	109	114	91	84	59	112	103	78	3	0	-123	0	-1	-115	-5	-1	40	4	1	39
161.219	0	97	87	30	121	110	114	91	84	60	112	104	78	4	0	-122	0	-1	-115	-4	0	40	4	2	39
161.341	0	97	86	31	121	108	114	91	83	61	111	104	80	4	0	-122	0	-1	-116	-4	-1	38	5	2	37
161.464	0	97	86	30	120	109	114	91	84	61	112	103	79	3	0	-123	0	0	-116	-4	0	39	3	2	38
161.587	0	97	87	29	121	109	114	91	84	61	112	104	79	4	0	-122	0	0	-115	-4	-1	38	4	2	38
161.71	0	96	87	30	121	109	114	91	83	60	112	104	79	4	0	-122	-1	0	-114	-5	0	39	4	1	38
161.833	0	97	87	29	120	110	115	91	83	59	111	104	78	5	0	-122	0	-1	-115	-4	-1	40	4	1	39
161.956	0	97	88	29	121	109	113	91	84	60	111	104	79	4	0	-123	0	0	-116	-5	-1	40	4	1	38
162.079	0	96	87	32	121	108	114	92	84	62	111	104	80	4	0	-122	0	-1	-116	-5	-1	38	4	2	37
162.202	0	97	87	31	121	108	114	91	84	61	110	103	80	4	0	-121	0	0	-115	-5	-1	38	4	2	38
162.324	0	96	87	30	121	109	114	91	84	61	111	103	79	3	0	-121	-1	0	-114	-4	-1	38	4	1	37
162.447	0	97	88	30	121	110	115	91	85	59	111	104	79	3	0	-122	-1	-1	-113	-4	0	39	4	2	38
162.57	0	97	87	29	121	111	115	91	85	59	111	105	79	3	0	-122	0	0	-113	-4	-1	40	4	1	39
162.693	0	98	87	31	121	109	113	91	84	60	111	104	79	3	0	-122	0	0	-114	-5	-1	40	4	2	37
162.816	0	97	87	31	120	109	114	92	84	62	111	104	80	4	0	-121	0	0	-114	-4	-1	38	4	2	37
162.939	0	97	87	30	121	109	114	91	84	61	111	105	80	4	0	-121	0	0	-115	-5	0	39	4	1	38
163.062	0	97	87	30	120	110	114	92	84	62	112	104	79	3	0	-122	0	-1	-113	-5	-1	39	4	1	38
163.185	0	98	87	30	120	110	114	91	85	60	110	104	79	4	0	-122	0	0	-113	-5	-1	40	4	2	38
163.308	0	97	89	29	120	111	114	92	84	59	111	106	78	3	0	-122	0	0	-113	-5	0	40	4	2	39
163.43	0	97	88	31	119	110	113	91	85	61	111	104	79	3	0	-122	0	0	-114	-5	-1	38	3	2	38
163.553	0	98	88	31	120	111	113	92	85	63	110	105	80	3	0	-121	-1	0	-114	-4	0	39	4	1	37
163.676	0	97	87	31	120	110	113	92	85	63	111	105	79	4	0	-121	-1	0	-113	-5	0	37	4	1	37
163.799	0	97	88	30	119	111	114	92	85	62	111	105	78	3	0	-121	0	-1	-112	-5	0	39	4	1	38
163.922	0	98	88	30	119	112	114	92	86	59	110	105	78	4	0	-122	-1	-1	-112	-4	0	40	5	1	38
164.045	0	98	88	28	119	113	113	92	87	58	111	106	77	3	0	-122	0	-1	-113	-5	0	40	4	1	40
164.168	0	97	88	30	119	112	112	92	86	59	110	106	79	4	0	-123	0	-1	-113	-4	0	40	4	1	38
164.291	0	97	89	31	120	111	113	92	86	62	110	106	80	3	0	-121	0	0	-114	-4	-1	38	5	2	37
164.413	0	97	89	30	120	112	113	92	86	62	111	106	78	3	0	-122	0	-1	-113	-5	-1	39	5	2	38
164.536	0	98	89	30	120	111	114	92	87	61	111	106	78	4	0	-122	-1	-1	-113	-5	-1	39	4	1	38
164.659	0	97	88	29	120	113	114	91	86	59	111	107	78	3	1	-123	-1	0	-112	-4	0	41	4	1	39
164.782	0	97	89	28	120	113	114	93	87	59	111	107	78	4	0	-122	-1	0	-112	-5	-1	40	4	1	39
164.905	0	96	89	29	120	113	112	92	86	59	111	107	78	4	0	-122	0	-1	-114	-6	-1	41	4	1	39
165.028	0	98	88	30	121	112	114	92	86	62	111	107	79	4	0	-124	0	0	-115	-5	-1	39	4	1	37
165.151	0	97	89	29	120	112	113	92	87	61	111	107	79	4	0	-123	0	-1	-114	-5	0	40	4	2	38
165.274	0	98	89	29	120	112	114	91	86	61	110	107	79	3	0	-122	0	0	-113	-4	-1	40	4	1	38
165.396	0	97	89	28	120	112	114	93	87	59	111	107	78	4	0	-122	0	-1	-113	-5	-1	41	4	2	40
165.519	0	97	89	27	119	114	114	92	87	59	111	107	78	4	0	-124	0	-1	-114	-6	-1	41	4	2	40
165.642	0	98	89	29	119	114	113	92	87	59	110	108	78	3	0	-123	0	0	-115	-4	-1	42	4	1	40
165.765	0	97	89	30	121	111	115	92	86	61	110	107	79	3	0	-124	0	-1	-116	-5	-1	40	3	1	38
165.888	0	97	89	29	120	111	114	93	87	61	111	107	78	4	0	-123	0	-1	-115	-6	-1	40	4	1	39
166.011	0	97	89	28	121	112	115	92	87	60	111	107	78	4	0	-123	0	0	-115	-5	-1	40	4	1	39
166.134	0	98	89	27	119	113	115	92	86	59	111	107	79	4	0	-123	0	-1	-115	-4	0	41	4	2	40
166.257	0	97	90	27	120	114	115	92	87	59	112	108	78	4	0	-124	0	-1	-115	-5	-1	42	4	2	41
166.38	0	97	89	29	121	114	114	92	86	60	110	108	79	4	0	-124	0	-1	-116	-5	-1	42	5	1	40
166.502	0	97	89	29	121	112	115	92	87	63	111	108	80	4	0	-124	-1	-1	-117	-4	0	41	4	2	38
166.625	0	97	90	28	120	112	115	92	87	61	111	107	79	4	0	-124	0	0	-117	-5	-1	41	4	1	39
166.748	0	97	90	28	121	112	115	92	87	60	112	107	80	3	0	-123	0	0	-116	-5	-1	41	4	2	39
166.871	0	97	89	26	120	113	115	91	87	60	112	107	78	4	0	-124	0	0	-116	-4	-1	42	4	2	41
166.994	0	97	90	26	120	114	114	92	88	58	111	108	79	4	0	-124	0	0	-117	-4	-2	43	4	1	41
167.117	0	97	90	28	120	112	114	92	88	60	112	107	79	4	0	-123	0	0	-117	-4	-1	43	4	1	39
167.24	0	97	89	29	121	111	115	92	87	61	112	107	81	3	0	-123	0	0	-119	-5	-1	41	5	1	38
167.363	0	97	88	27	121	112	115	92	87	61	111	107	80	3	-1	-123	-1	0	-117	-4	0	41	4	0	38
167.485	0	97	90	27	120	113	115	91	87	60	111	107	80	4	0	-123	0	0	-117	-5	-2	41	4	1	39
167.608	0	97	89	26	121	113	115	93	87	59	111	107	79	3	0	-124	0	-1	-116	-5	-1	42	5	2	40
167.731	0	97	89	25	121	113	114	92	87	59	112	106	79	5	0	-124	0	0	-117	-5	-1	43	4	2	42
167.854	0	98	90	28	121	112	113	92	87	59	112	107	80	4	0	-124	0	-1	-119	-4	-1	42	5	1	39
167.977	0	96	89	29	121	111	115	92	86	61	111	107	81	3	0	-124	-1	-1	-118	-4	-1	42	4	1	38
168.1	0	97	88	28	120	112	115	93	87	60	112	107	80	4	0	-124	0	0	-117	-5	-1	42	4	1	38
168.223	0	97	88	27	121	112	115	92	87	60	111	106	80	4	0	-124	0	0	-117	-5	0	41	4	1	39
168.346	0	97	89	25	121	112	114	92	88	59	111	106	79	3	0	-124	0	0	-117	-5	-1	43	4	1	40
168.468	0	97	89	26	120	113	114	91	87	58	111	107	80	3	0	-125	0	0	-117	-4	-1	43	4	1	41
168.591	0	98	89	28	121	111	114	92	87	60	111	107	81	4	0	-124	0	0	-119	-4	-1	43	4	1	38
168.714	0	98	90	28	120	111	115	92	87	61	112	107	81	4	0	-124	0	-1	-118	-5	-1	42	4	1	39
168.837	0	97	89	28	120	111	115	92	88	60	111	106	81	3	0	-124	0	-1	-118	-4	-1	42	4	1	39
168.96	0	97	89	26	121	112	115	92	87	60	111	106	80	4	0	-124	0	0	-117	-5	0	42	4	1	40
169.083	0	98	90	25	120	113	115	92	87	59	112	107	79	3	0	-124	-1	-1	-117	-4	-1	43	5	1	41
169.206	0	97	89	25	120	113	113	93	88	59	112	107	80	4	0	-125	0	-1	-118	-5	0	44	4	2	42
169.329	0	97	89	28	121	111	115	92	87	60	112	108	81	4	1	-124	0	-1	-120	-5	-1	43	3	1	38
169.452	0	97	90	26	120	112	115	92	88	61	112	107	81	4	0	-124	-1	-1	-118	-5	-1	43	4	1	38
169.574	0	97	89	26	121	112	115	93	87	60	111	107	80	4	0	-124	0	-1	-118	-4	-1	42	4	1	39
169.697	0	97	89	25	121	112	116	92	88	60	112	107	80	4	0	-125	-1	-1	-117	-4	-1	43	4	1	39
169.82	0	98	89	24	121	113	115	92	88	59	111	107	79	3	0	-124	0	0	-117	-4	-1	44	4	2	41
169.943	0	97	90	25	120	113	114	91	88	59	111	108	80	4	0	-124	0	0	-119	-5	-1	44	4	2	40
170.066	11	97	89	27	122	112	115	92	87	60	111	107	82	3	0	-124	-1	0	-120	-5	-1	42	4	2	38
170.189	0	97	89	26	120	112	115	93	88	59	111	108	81	3	0	-123	0	-1	-118	-4	-1	42	4	2	39
170.312	0	99	89	25	120	112	115	92	88	60	112	108	80	3	0	-124	0	0	-118	-5	-1	43	4	1	39
170.435	0	97	90	25	121	113	115	93	89	58	112	107	79	3	0	-124	0	-1	-118	-5	-1	43	4	1	40
170.557	0	97	89	24	121	113	115	92	88	59	112	108	79	4	0	-124	-1	-1	-118	-5	0	44	4	1	41
170.68	0	98	90	27	121	113	114	93	88	59	112	108	81	4	0	-124	0	-1	-120	-4	-1	44	4	1	39
170.803	0	98	89	26	121	112	115	92	87	60	112	107	82	4	0	-124	0	-1	-119	-4	-1	43	4	2	38
170.926	0	98	90	25	121	113	115	92	87	60	112	108	81	3	0	-125	0	0	-119	-5	-1	43	5	1	39
171.049	0	97	89	25	120	113	116	93	88	60	112	107	81	4	0	-125	0	0	-118	-5	-1	43	4	1	39
171.172	0	98	90	24	122	114	114	93	88	58	110	108	80	4	0	-125	0	-1	-118	-5	-1	44	4	1	41
171.295	0	98	89	24	121	113	114	93	88	58	113	108	81	3	0	-124	0	-1	-118	-5	-1	44	4	2	41
171.418	0	97	90	28	121	112	114	92	87	59	112	109	81	4	0	-124	0	-1	-120	-5	-1	43	5	2	38
171.54	0	97	89	25	121	111	115	92	87	61	111	108	81	3	0	-124	-1	-1	-119	-5	-1	43	4	1	38
171.663	0	98	89	26	121	111	115	92	88	60	112	109	80	4	0	-125	0	0	-118	-5	-1	43	4	2	39
171.786	0	98	89	24	121	113	114	92	87	60	112	107	80	5	0	-125	0	0	-117	-5	-1	43	4	2	40
171.909	0	97	88	24	121	113	115	92	87	59	112	107	80	4	0	-124	0	-1	-118	-4	-1	44	4	1	40
172.032	0	97	88	27	121	112	114	92	87	59	111	107	81	3	0	-124	0	-1	-121	-5	-2	44	4	2	39
172.155	0	97	89	26	119	111	115	92	87	60	111	106	81	4	0	-124	-1	0	-119	-4	-1	42	4	1	37
172.278	0	97	88	28	120	110	114	92	87	60	111	108	80	3	0	-125	0	-1	-119	-6	-1	42	4	1	38
172.401	0	97	89	26	120	111	114	92	87	60	111	106	80	5	0	-124	0	0	-117	-5	-1	42	4	1	38
172.524	0	98	88	26	120	112	114	91	87	59	111	107	79	3	1	-125	0	0	-118	-4	-1	42	4	2	40
172.646	0	97	88	26	120	112	112	92	87	60	110	107	80	5	0	-124	0	-1	-118	-4	-1	43	3	1	39
172.769	0	97	87	29	119	109	113	91	86	61	111	106	80	4	0	-124	-1	0	-118	-5	-1	41	4	2	37
172.892	0	97	88	28	120	110	114	91	86	61	110	106	79	4	-1	-124	0	-1	-118	-4	-1	41	4	2	38
173.015	0	96	87	28	120	109	114	91	86	60	110	106	79	3	0	-124	0	-1	-117	-5	-1	41	4	1	38
173.138	0	96	88	27	119	110	113	91	86	60	110	105	79	4	0	-124	-1	0	-117	-4	-1	41	4	2	39
173.261	0	97	87	27	118	111	111	91	86	59	110	106	79	4	0	-124	-1	-1	-117	-5	-1	41	4	1	39
173.384	0	96	87	29	119	108	111	92	85	60	110	106	80	3	0	-124	-1	0	-119	-5	0	40	4	1	37
173.507	0	97	87	29	119	108	113	91	85	62	110	105	78	4	1	-124	0	-1	-118	-5	-1	40	4	1	38
173.629	0	96	87	30	119	108	112	91	85	62	110	104	79	3	0	-124	0	-1	-117	-5	0	40	4	1	39
173.752	0	96	87	28	118	108	112	91	86	60	109	103	78	3	0	-123	0	0	-115	-5	-2	40	4	1	38
173.875	0	97	88	28	119	108	112	92	86	61	109	104	78	4	0	-123	0	0	-116	-5	-1	39	4	1	39
173.998	0	97	87	31	118	107	111	91	85	61	110	103	79	4	1	-123	-1	0	-117	-5	0	39	5	1	38
174.121	0	96	86	33	118	106	111	90	83	62	108	104	80	4	0	-122	0	-1	-116	-5	-1	38	4	1	36
174.244	0	96	85	31	118	108	112	90	83	62	108	103	79	5	0	-122	0	-1	-116	-4	-1	39	4	2	37
174.367	0	96	85	29	119	108	113	91	82	61	109	103	78	4	0	-123	0	0	-116	-5	-1	38	3	2	37
174.49	0	96	85	28	119	108	113	89	84	61	109	103	77	4	0	-123	-1	-1	-115	-5	-1	39	3	1	39
174.612	0	96	85	29	119	107	112	91	84	59	109	103	77	4	0	-122	0	0	-115	-5	-1	40	4	2	39
174.735	0	96	84	31	118	106	111	90	82	62	109	103	79	3	0	-121	0	-1	-116	-5	-1	38	4	1	37
174.858	0	96	84	30	118	106	112	90	82	62	109	102	79	3	0	-122	0	0	-115	-4	-2	37	4	2	37
174.981	0	96	84	29	118	106	112	90	82	61	109	102	78	3	0	-122	0	0	-114	-4	-1	38	4	1	38
175.104	0	96	85	29	119	105	112	90	82	61	109	102	77	3	0	-122	0	0	-113	-6	0	38	4	1	38
175.227	0	96	84	29	118	107	112	90	82	60	109	101	78	3	0	-122	0	-1	-113	-4	0	40	4	1	39
175.35	0	96	85	30	119	105	111	89	82	60	108	102	78	3	0	-122	-1	-1	-116	-4	0	39	5	1	37
175.473	0	96	83	31	118	105	112	91	82	62	109	102	78	3	0	-120	0	-1	-115	-5	0	37	4	1	36
175.596	0	96	84	30	118	106	112	90	81	62	109	100	78	4	0	-121	-1	-1	-115	-4	0	37	4	1	37
175.718	0	96	84	29	118	105	112	90	82	60	109	100	78	4	0	-121	0	-1	-113	-5	0	38	4	1	38
175.841	0	96	84	30	119	106	111	89	82	60	109	100	77	4	0	-122	0	0	-113	-4	-1	39	4	1	39
175.964	0	95	83	30	117	106	110	90	82	59	109	101	77	3	0	-121	0	0	-115	-5	0	39	4	1	39
176.087	0	96	83	31	118	105	111	90	81	61	108	100	79	3	0	-120	0	-1	-114	-4	0	37	4	2	36
176.21	0	96	83	32	118	105	111	90	81	62	109	100	78	3	0	-120	0	0	-114	-4	0	37	5	1	37
176.333	0	96	83	31	118	105	110	90	81	62	109	101	78	3	0	-121	0	-1	-113	-5	-1	38	3	1	37
176.456	0	96	83	29	117	106	111	90	81	61	109	101	77	4	0	-122	0	-1	-113	-5	0	39	4	1	38
176.579	0	95	84	28	118	107	111	89	82	60	109	101	77	4	0	-122	-1	0	-112	-4	-1	39	4	1	39
176.701	0	96	83	30	118	107	109	90	81	59	109	101	78	4	0	-121	-1	-1	-114	-4	0	38	4	2	39
176.824	0	96	83	31	119	106	111	90	80	61	108	102	79	3	0	-121	0	-1	-114	-4	0	37	4	0	36
176.947	0	95	84	31	119	106	111	90	80	61	109	101	78	3	0	-121	-1	-1	-114	-5	-1	37	4	2	37
177.07	0	96	84	30	119	106	112	89	81	62	109	101	77	3	0	-120	0	0	-113	-4	-1	37	5	1	38
177.193	0	96	84	29	119	107	111	90	81	59	109	101	77	4	0	-121	0	-1	-112	-4	0	39	4	2	39
177.316	0	95	84	28	117	109	111	91	81	59	109	102	77	4	0	-122	0	0	-112	-4	-1	40	4	2	40
177.439	0	96	84	29	119	108	110	90	82	59	109	102	76	4	0	-122	0	-1	-114	-4	0	40	4	2	39
177.562	0	95	84	32	118	107	112	90	80	62	110	102	80	4	0	-121	0	0	-115	-4	-1	38	4	1	37
177.684	0	96	83	30	118	107	112	90	81	62	109	102	79	4	0	-122	0	-1	-114	-4	0	37	4	1	38
177.807	0	96	83	29	119	108	112	90	81	61	109	101	77	4	0	-122	0	0	-113	-4	-1	38	4	1	37
[truncated: 1,241 more rows]

## Sheet: Add_info
Time	Marker	Accel_x	Accel_y	Accel_z	Gyro_x	Gyro_y	Gyro_z	Magnet_x	Magnet_y	Magnet_z	battery		ld_gain	pd_gain
[truncated: 2,687 more rows]
