# Supplementary material for: Charitable crowdfunding donation-intention estimation depending on emotional project images using fNIRS-based functional connectivity
Source: PLoS One. 2024 May 8;19(5):e0303144. doi: 10.1371/journal.pone.0303144 (PMC11078340; doi:10.1371/journal.pone.0303144)
Supplement: S1 File — (ZIP) [file pone.0303144.s001.zip › Some donation dataset/negative/subject31.xlsx]

## Sheet: D780
	SNR :	41	40	40	38	37	47	39	36	32	40	36	44	41	40	39
Time	Marker	ch1	ch2	ch3	ch4	ch5	ch6	ch7	ch8	ch9	ch10	ch11	ch12	ch13	ch14	ch15
0.24576	0	897	371	358	274	299	339	253	195	288	349	247	279	168	482	773
0.36864	0	897	371	358	274	299	339	253	195	288	349	247	279	168	482	773
0.49152	0	964	386	342	270	297	330	252	207	301	348	247	288	169	496	807
0.6144	0	1008	390	349	269	296	335	250	210	301	350	246	295	169	503	820
0.73728	0	1029	389	350	270	296	339	252	212	302	351	248	297	171	507	822
0.86016	0	1041	390	354	271	296	343	255	212	303	354	248	298	172	512	830
0.98304	0	1045	389	349	270	298	339	255	209	306	352	248	299	171	512	826
1.10592	0	1047	387	341	270	295	336	253	206	305	348	246	299	169	510	825
1.2288	0	1051	387	345	271	295	337	252	206	305	350	246	300	170	513	824
1.35168	0	1051	387	345	270	296	339	254	208	306	351	247	300	171	514	827
1.47456	0	1051	390	349	271	298	341	256	209	306	355	248	300	171	516	829
1.59744	0	1055	389	354	273	302	344	256	208	307	355	249	301	172	517	830
1.72032	0	1054	385	345	270	297	338	253	207	305	349	247	300	170	511	823
1.8432	0	1055	384	346	270	296	339	254	207	304	349	246	300	170	512	826
1.96608	0	1050	386	348	268	297	339	254	207	304	351	247	299	171	514	825
2.08896	0	1055	387	352	270	297	341	254	208	305	354	247	300	172	515	825
2.21184	0	1054	390	355	272	300	344	255	209	305	356	247	300	172	517	825
2.33472	0	1051	387	350	270	297	341	256	207	303	352	247	298	171	513	822
2.4576	0	1053	382	346	268	294	339	254	206	301	349	246	298	169	510	821
2.58048	0	1055	383	348	267	295	339	252	206	302	349	245	298	169	510	812
2.70336	0	1053	383	351	267	295	340	250	207	301	348	245	298	170	511	812
2.82624	0	1048	385	355	268	298	343	254	208	302	352	246	298	171	513	817
2.94912	0	1051	388	359	268	301	345	256	208	300	356	245	299	171	513	820
3.072	0	1051	383	349	266	294	340	250	205	299	350	244	296	168	507	808
3.19488	0	1046	380	349	264	293	339	251	205	299	350	243	297	168	505	799
3.31776	0	1046	382	352	265	294	340	252	206	298	351	243	297	169	505	803
3.44064	0	1046	383	354	264	295	341	253	205	299	352	243	296	168	508	805
3.56352	0	1046	386	358	265	299	345	254	206	300	356	244	298	170	510	808
3.6864	0	1049	387	361	266	300	347	255	207	300	356	245	298	171	510	805
3.80928	0	1045	381	351	263	293	340	253	204	296	352	243	295	168	505	801
3.93216	0	1035	381	353	263	294	341	253	205	297	353	243	297	169	504	792
4.05504	0	1041	382	355	265	294	341	252	204	296	353	243	297	169	505	800
4.17792	0	1040	383	359	264	296	343	252	204	297	354	243	297	170	509	798
4.3008	0	1045	386	363	265	299	346	255	206	298	359	244	298	171	512	805
4.42368	0	1040	383	355	263	295	343	254	205	294	355	243	296	169	506	799
4.54656	0	1042	381	352	263	292	341	252	203	294	353	244	297	169	504	802
4.66944	0	1039	383	356	263	293	341	252	204	294	354	242	297	169	507	795
4.79232	0	1040	382	358	263	295	343	255	204	294	356	242	297	170	510	802
4.9152	0	1033	386	362	264	297	345	257	206	296	362	244	297	171	511	802
5.03808	0	1038	387	361	265	299	345	256	205	295	359	245	296	170	508	800
5.16096	0	1042	382	353	262	293	340	252	202	292	352	242	295	169	505	794
5.28384	0	1040	382	356	264	293	341	253	202	294	354	242	297	169	506	799
5.40672	0	1037	384	358	262	293	341	253	203	292	355	242	297	170	508	798
5.5296	0	1036	385	361	264	296	343	253	204	295	357	243	297	171	510	804
5.65248	0	1041	387	364	265	300	346	253	205	294	358	243	297	171	512	798
5.77536	0	1035	383	354	263	293	339	252	202	291	352	243	295	169	506	795
5.89824	0	1028	381	352	262	291	338	252	202	291	353	241	296	168	505	787
6.02112	0	1024	383	356	263	292	338	250	201	291	353	241	297	170	505	796
6.144	0	1029	383	359	263	293	340	252	202	292	355	242	298	171	509	793
6.26688	0	1026	387	363	265	297	344	254	204	293	358	243	298	172	512	803
6.38976	0	1028	385	361	265	296	343	255	204	292	356	244	297	170	508	798
6.51264	0	1027	382	353	264	292	337	251	200	290	352	242	296	169	505	801
6.63552	0	1032	383	357	264	292	340	252	201	291	353	242	297	170	507	796
6.7584	0	1029	384	357	264	295	340	252	202	292	354	242	297	170	508	800
6.88128	0	1030	386	361	265	297	342	256	203	293	358	242	298	170	511	805
7.00416	0	1030	388	362	266	297	343	255	205	293	358	244	298	171	510	807
7.12704	0	1031	383	353	265	292	338	253	200	290	353	242	296	168	504	797
7.24992	0	1031	384	356	265	293	338	252	201	290	354	242	296	170	505	805
7.3728	0	1026	384	357	265	295	339	255	202	291	357	241	298	170	506	796
7.49568	0	1025	385	359	266	295	341	256	203	291	359	242	298	172	509	800
7.61856	0	1032	387	361	267	297	341	254	203	291	358	243	297	171	507	795
7.74144	0	1031	382	352	264	292	336	253	199	287	353	241	295	168	501	801
7.86432	0	1030	382	353	265	292	337	254	201	288	354	241	296	169	502	798
7.9872	0	1026	382	354	264	292	337	253	200	288	355	241	296	169	503	801
8.11008	0	1029	384	359	266	295	339	254	201	290	355	242	297	170	505	800
8.23296	0	1030	385	358	266	296	341	254	201	290	357	241	296	169	505	799
8.35584	0	1025	379	348	262	290	334	251	198	285	350	239	292	166	498	792
8.47872	0	1021	378	348	262	290	335	252	198	285	351	239	293	167	498	794
8.6016	0	1012	378	350	263	290	334	252	198	286	352	239	293	167	497	778
8.72448	0	1020	379	353	263	292	336	251	198	286	352	240	295	168	500	790
8.84736	0	1019	382	354	264	293	337	251	199	286	353	240	293	167	500	790
8.97024	0	1014	375	344	262	287	331	249	196	282	346	239	290	165	495	787
9.09312	0	1015	374	344	260	287	330	248	196	282	345	238	291	165	494	786
9.216	0	1019	375	346	261	288	331	247	195	282	344	238	292	165	495	788
9.33888	0	1018	376	348	261	290	332	248	197	283	346	237	292	166	498	788
9.46176	0	1017	378	352	263	292	333	250	197	285	348	240	293	167	499	791
9.58464	0	1015	373	342	261	286	328	246	194	281	342	238	290	165	493	785
9.70752	0	1018	371	340	261	287	327	245	193	282	341	237	290	164	493	782
9.8304	0	1016	371	342	261	287	328	245	194	281	342	236	290	165	495	787
9.95328	0	1015	373	345	262	290	328	247	195	283	344	237	291	167	497	787
10.0762	0	1018	376	347	262	291	331	248	196	284	346	238	292	167	499	789
10.199	0	998	372	340	261	286	327	246	192	281	343	236	289	168	491	765
10.3219	0	998	370	338	261	286	327	247	192	282	343	236	290	168	493	771
10.4448	0	1008	372	341	260	288	325	247	194	282	340	238	291	167	495	779
10.5677	0	1007	372	343	260	289	328	247	193	283	343	238	291	168	499	786
10.6906	0	1017	375	345	263	291	330	248	196	284	345	239	292	168	501	785
10.8134	0	1015	370	338	261	286	327	246	193	281	340	237	289	166	495	787
10.9363	0	1012	369	335	260	286	323	246	193	281	339	237	290	165	495	789
11.0592	0	1015	370	338	262	286	325	245	193	282	339	237	290	166	496	794
11.1821	0	1018	370	340	261	288	326	245	193	283	341	238	290	167	499	790
11.305	0	1017	373	343	263	291	329	247	195	284	345	238	292	167	500	798
11.4278	0	1011	369	337	261	287	326	246	193	281	339	239	289	165	495	799
11.5507	0	1012	365	332	259	283	323	245	192	281	336	237	288	164	493	795
11.6736	0	1015	367	333	260	286	324	244	193	282	337	236	289	164	494	791
11.7965	0	1013	368	336	260	286	325	245	195	282	338	237	290	165	494	795
11.9194	0	1013	371	339	262	290	328	248	195	284	342	238	290	167	497	801
12.0422	0	1012	370	337	262	289	328	246	195	283	341	239	289	166	495	797
12.1651	0	1015	364	329	260	283	322	244	193	280	335	235	287	164	491	785
12.288	0	1012	366	331	260	284	324	243	193	281	337	235	287	164	491	795
12.4109	0	1009	366	334	260	284	324	245	193	282	338	236	288	164	490	789
12.5338	0	1008	367	336	262	288	326	246	194	282	341	237	288	165	494	793
12.6566	0	1010	369	338	261	288	326	246	195	282	342	237	287	165	492	781
12.7795	0	1003	363	329	258	282	321	243	192	280	337	234	285	163	486	780
12.9024	0	1003	364	330	258	284	322	243	193	281	337	235	286	163	487	777
13.0253	0	999	364	332	258	284	323	244	193	281	338	235	287	164	487	777
13.1482	0	1006	365	334	259	287	326	245	194	282	340	234	287	165	491	774
13.271	0	1004	367	338	260	288	327	245	195	282	342	235	288	165	491	786
13.3939	0	1001	361	328	257	281	321	244	192	278	336	233	284	162	484	775
13.5168	0	1000	361	330	258	281	321	244	192	279	336	233	286	163	486	779
13.6397	0	999	362	331	258	283	323	243	193	280	337	234	285	163	487	773
13.7626	0	1001	365	334	259	285	325	244	194	281	341	235	287	164	489	783
13.8854	0	1000	366	338	260	288	328	246	197	282	344	235	287	165	492	779
14.0083	0	993	361	329	258	283	323	245	192	279	339	233	285	163	486	770
14.1312	0	997	360	328	258	281	322	243	193	278	337	232	286	163	486	767
14.2541	0	999	361	331	258	282	323	244	193	279	339	233	287	164	489	779
14.377	0	998	364	334	259	284	325	246	194	280	341	234	288	164	491	778
14.4998	0	1001	366	338	260	288	329	248	195	280	345	234	290	166	494	784
14.6227	0	995	362	333	261	285	326	246	194	279	342	234	288	164	491	774
14.7456	0	997	360	329	259	283	322	245	194	277	339	232	289	163	489	782
14.8685	0	997	361	332	261	284	324	246	194	279	341	234	290	164	493	781
14.9914	0	1001	364	335	261	285	325	247	194	280	343	234	291	165	495	784
15.1142	0	999	367	339	264	288	328	248	196	281	347	235	292	166	501	786
15.2371	0	1000	367	338	263	287	328	249	196	280	344	236	292	165	499	787
15.36	0	999	363	331	262	285	324	248	195	279	342	234	292	166	496	783
15.4829	0	1001	365	335	265	288	325	250	195	280	343	235	293	165	500	789
15.6058	0	1004	367	337	265	288	327	248	196	282	344	236	293	166	502	789
15.7286	0	996	370	340	265	290	329	250	195	282	349	236	296	168	506	790
15.8515	0	997	370	341	267	292	331	251	197	281	348	237	296	168	505	789
15.9744	0	999	365	334	265	286	326	249	195	281	344	236	295	166	502	792
16.0973	0	1001	367	336	265	288	327	249	196	281	344	237	297	167	505	795
16.2202	0	1003	369	338	267	288	328	249	196	282	346	236	298	167	508	798
16.343	0	1000	372	341	266	291	330	253	197	282	350	239	299	169	511	798
16.4659	0	994	373	346	267	292	332	253	199	282	350	239	300	169	509	798
16.5888	0	994	367	335	265	287	326	250	195	280	344	238	298	167	506	795
16.7117	0	995	368	337	266	290	328	249	197	280	344	237	299	167	509	797
16.8346	0	998	370	340	267	290	328	250	196	283	345	238	299	168	511	799
16.9574	0	994	372	342	268	292	331	252	199	283	348	239	301	168	512	805
17.0803	0	999	376	347	269	295	333	253	199	284	350	240	301	169	513	803
17.2032	0	1003	371	338	265	290	327	249	197	282	343	238	300	167	508	796
17.3261	0	1000	371	340	266	291	329	251	197	283	344	237	301	167	509	800
17.449	0	992	373	343	266	292	330	251	197	285	346	239	302	168	510	803
17.5718	0	989	374	346	267	294	332	251	198	286	349	239	302	170	511	795
17.6947	0	997	376	350	268	296	334	252	199	286	351	239	302	171	513	800
17.8176	0	995	373	340	265	291	328	250	196	284	344	239	302	168	508	794
17.9405	0	994	372	341	265	291	329	251	197	285	346	239	301	167	509	802
18.0634	0	997	373	344	265	292	330	250	197	286	346	239	302	168	511	801
18.1862	1	1000	376	346	265	294	332	250	198	287	348	240	301	169	512	801
18.3091	0	998	377	350	267	296	334	252	200	287	351	241	301	171	513	805
18.432	0	989	372	341	266	289	328	251	197	284	346	239	300	168	509	799
18.5549	0	990	372	341	265	290	328	249	196	285	346	238	301	168	508	801
18.6778	0	993	373	343	266	293	330	250	197	285	347	240	301	169	509	795
18.8006	0	996	376	346	266	294	331	251	198	288	347	240	301	170	511	803
18.9235	0	997	379	350	267	295	334	251	199	288	349	241	301	170	512	812
19.0464	0	998	373	340	265	289	328	247	196	285	342	239	299	167	507	803
19.1693	0	997	372	341	262	290	327	247	196	287	343	238	299	167	507	798
19.2922	0	994	373	342	264	289	328	248	197	286	344	239	300	168	507	804
19.415	0	992	374	346	264	292	330	251	197	286	348	238	300	169	509	809
19.5379	0	995	376	348	267	293	331	250	199	286	349	239	301	168	510	808
19.6608	0	994	370	337	264	286	325	248	195	283	343	237	298	167	505	798
19.7837	0	991	369	339	264	286	326	249	196	283	344	238	299	167	505	804
19.9066	0	988	371	341	265	289	328	250	196	283	345	237	299	167	507	808
20.0294	0	990	373	344	266	290	328	250	197	286	346	237	300	168	509	809
20.1523	0	995	376	348	267	294	331	250	198	285	349	239	300	168	510	804
20.2752	0	991	370	339	264	287	326	249	195	283	343	237	298	167	505	805
20.3981	0	989	371	338	265	288	325	250	197	284	344	238	301	167	506	811
20.521	0	991	372	340	265	288	327	250	196	284	344	238	301	168	507	810
20.6438	0	989	373	344	267	289	328	250	196	285	347	239	300	169	510	804
20.7667	0	989	375	346	267	293	331	252	198	286	349	239	301	170	512	811
20.8896	0	987	371	338	266	287	326	250	196	283	343	238	299	168	507	812
21.0125	0	990	371	340	266	286	325	250	195	284	344	237	301	168	508	812
21.1354	0	996	372	340	267	288	327	250	196	284	343	239	301	168	509	808
21.2582	0	992	373	343	267	290	329	252	197	285	346	238	301	169	511	815
21.3811	0	993	377	346	268	293	331	255	198	286	349	239	300	170	513	819
21.504	0	990	372	340	266	288	327	250	196	284	344	239	299	168	508	812
21.6269	0	994	371	338	266	286	325	249	195	283	342	237	300	166	507	805
21.7498	0	990	371	339	265	287	326	250	196	282	343	236	299	166	506	811
21.8726	0	989	371	342	265	288	328	251	197	283	346	237	300	168	508	809
21.9955	0	987	373	347	266	291	330	252	198	284	348	237	301	168	510	813
22.1184	0	993	372	344	265	290	330	250	198	282	346	237	299	167	506	801
22.2413	0	986	367	337	263	284	325	249	194	280	341	235	298	165	503	803
22.3642	0	978	367	340	264	285	326	250	195	280	343	234	299	166	504	798
22.487	0	977	368	341	263	285	327	250	196	279	346	235	300	166	504	796
22.6099	0	973	368	346	264	287	329	250	196	281	347	235	300	169	506	789
22.7328	0	980	372	349	264	291	332	251	197	282	350	236	300	168	508	802
22.8557	0	976	367	341	262	285	327	250	196	279	345	235	298	165	501	791
22.9786	0	977	366	341	262	283	326	249	195	279	343	233	298	166	502	795
23.1014	0	974	366	342	262	285	327	248	194	278	343	233	298	165	501	786
23.2243	0	975	367	344	261	286	328	249	194	278	345	234	298	167	502	795
23.3472	0	974	370	348	262	289	330	252	196	279	350	235	299	167	506	793
23.4701	0	968	367	345	261	285	329	250	195	278	347	235	297	166	501	786
23.593	0	967	364	339	259	283	325	246	193	276	343	233	296	165	500	779
23.7158	0	961	364	342	259	283	327	247	193	276	345	233	296	165	501	784
23.8387	0	963	365	344	259	284	327	249	195	277	347	233	297	166	502	784
23.9616	0	968	367	348	259	288	331	249	196	278	349	235	298	167	506	791
24.0845	0	966	368	350	262	289	332	250	196	279	349	235	298	167	505	784
24.2074	0	964	363	340	259	281	326	249	194	275	345	234	295	165	501	787
24.3302	0	963	363	341	258	283	326	248	194	275	345	233	296	166	501	784
24.4531	0	964	364	344	258	283	326	249	195	276	345	234	297	166	502	789
24.576	0	964	366	347	260	286	330	249	195	277	347	235	296	167	506	788
24.6989	0	967	369	351	261	291	333	251	197	278	352	235	297	169	508	795
24.8218	0	962	367	346	260	286	328	250	196	276	348	235	295	167	503	786
24.9446	0	962	363	341	260	282	325	249	195	275	345	234	296	167	502	789
25.0675	0	959	365	345	260	284	328	248	195	275	346	234	297	167	503	783
25.1904	0	955	367	347	260	286	329	250	195	276	349	234	297	168	508	788
25.3133	0	962	370	350	262	290	333	253	197	279	352	236	298	170	511	790
25.4362	0	969	371	354	263	292	334	253	198	280	353	237	297	170	511	795
25.559	0	963	365	343	261	285	327	249	195	278	347	236	297	169	506	793
25.6819	0	967	366	346	262	287	329	251	195	278	349	237	298	169	507	797
25.8048	0	968	368	348	263	288	330	253	197	279	350	237	298	170	507	798
25.9277	0	974	371	351	264	290	333	254	197	280	354	238	299	170	511	805
26.0506	0	970	373	356	265	294	335	255	198	281	355	239	299	172	512	805
26.1734	0	970	368	345	264	288	329	253	196	279	350	237	297	169	506	805
26.2963	0	971	368	346	264	287	329	253	197	279	352	236	298	169	507	804
26.4192	0	975	370	348	265	288	331	255	198	279	353	237	298	170	509	806
26.5421	0	961	370	351	265	290	333	255	198	281	356	238	299	172	510	800
26.665	0	964	373	355	267	293	336	256	199	281	360	239	299	172	511	803
26.7878	0	960	368	346	265	287	330	255	197	278	355	238	297	170	506	797
26.9107	0	969	367	344	264	286	328	255	196	278	352	237	298	169	505	803
27.0336	0	967	368	347	264	287	330	254	196	278	353	237	298	170	505	803
27.1565	0	970	370	349	266	289	331	255	197	279	354	237	298	170	508	805
27.2794	0	972	372	353	266	294	335	258	200	279	358	238	298	171	509	807
27.4022	0	973	368	346	265	287	331	255	198	278	353	238	296	169	503	803
27.5251	0	968	366	342	264	285	328	253	195	276	350	235	297	167	502	799
27.648	0	970	366	345	264	286	328	253	195	276	351	236	297	168	501	804
27.7709	0	970	367	348	264	288	330	255	197	277	352	235	297	168	502	799
27.8938	0	976	371	351	266	290	334	256	197	278	355	236	297	170	506	805
28.0166	0	971	371	349	265	290	332	254	197	277	353	237	296	170	503	795
28.1395	0	967	366	341	264	285	327	252	194	274	349	235	294	167	499	799
28.2624	0	962	365	343	263	285	329	254	195	275	351	235	296	167	499	793
28.3853	0	964	366	345	263	286	330	254	195	275	352	235	296	169	501	793
28.5082	0	965	369	348	264	290	332	254	197	276	354	236	297	169	504	796
28.631	0	970	371	350	265	290	333	254	197	276	354	237	297	169	502	798
28.7539	0	966	365	340	262	285	326	253	193	274	349	236	294	168	498	794
28.8768	0	969	366	343	263	286	327	253	194	275	350	235	295	167	498	797
28.9997	0	969	366	345	263	286	329	251	194	275	349	237	295	168	501	796
29.1226	0	971	367	347	264	287	330	253	196	276	352	236	296	169	503	799
29.2454	0	971	369	350	265	290	333	255	197	277	355	237	296	169	502	798
29.3683	0	964	365	339	262	285	327	252	194	275	349	235	294	167	498	796
29.4912	0	963	365	341	262	285	327	252	193	275	349	235	294	169	498	794
29.6141	0	964	365	342	263	286	328	252	194	274	350	235	294	168	501	795
29.737	0	960	366	345	263	289	329	254	195	275	354	236	295	170	503	795
29.8598	0	969	370	349	266	291	332	254	196	277	356	237	296	170	505	805
29.9827	0	968	365	341	264	285	327	252	194	275	349	236	293	168	499	802
30.1056	0	970	364	340	263	284	325	251	192	275	348	235	294	168	499	801
30.2285	0	962	365	341	263	285	326	252	194	275	349	235	294	168	501	797
30.3514	0	967	367	343	264	286	328	253	195	276	350	235	295	169	503	805
30.4742	0	969	369	347	264	290	331	255	195	276	355	236	296	171	507	806
30.5971	0	970	367	345	266	288	331	254	196	275	353	237	295	170	502	803
30.72	0	966	363	337	265	283	324	253	193	274	349	235	294	168	500	805
30.8429	0	968	363	339	265	284	326	254	195	274	351	236	295	169	502	810
30.9658	0	971	366	342	265	286	327	253	195	276	352	237	295	171	504	811
31.0886	0	975	368	346	267	288	331	255	196	275	354	237	296	171	507	816
31.2115	0	969	369	349	268	290	332	256	198	278	357	238	297	171	507	812
31.3344	0	969	364	338	265	285	325	256	194	275	351	237	296	169	501	814
31.4573	0	974	365	340	267	287	328	255	195	276	351	237	295	170	505	816
31.5802	0	977	366	342	267	288	328	254	196	276	353	238	296	171	505	819
31.703	0	979	369	345	268	289	331	257	197	277	356	238	297	171	508	821
31.8259	0	971	370	349	270	293	333	259	198	278	360	240	297	173	507	822
31.9488	0	973	366	339	268	287	326	256	195	276	353	237	295	170	502	820
32.0717	0	979	365	339	269	286	327	257	196	277	353	238	296	170	504	825
32.1946	0	981	367	341	270	288	328	258	196	277	356	238	297	171	506	827
32.3174	0	976	368	343	270	290	330	259	197	278	358	238	297	171	506	832
32.4403	0	981	371	347	271	293	333	259	198	279	360	240	297	173	509	832
32.5632	0	981	365	338	269	287	327	257	196	276	354	238	295	170	502	828
32.6861	0	978	364	338	270	287	327	257	196	277	354	238	296	170	503	830
32.809	0	978	366	339	270	288	328	259	197	277	355	238	297	170	504	833
32.9318	0	975	366	342	270	289	330	259	197	278	358	239	297	172	506	828
33.0547	0	984	370	345	273	292	332	259	199	279	361	239	298	173	508	834
33.1776	0	981	366	338	269	287	328	259	197	277	355	238	295	170	502	828
33.3005	0	974	363	336	270	286	325	259	196	277	354	238	296	171	501	829
33.4234	0	982	366	338	270	289	327	259	197	277	354	238	296	171	503	831
33.5462	0	986	366	340	271	290	328	257	197	278	356	239	297	171	505	836
33.6691	0	989	370	344	272	293	332	261	199	279	360	240	298	173	507	838
33.792	0	985	369	341	273	292	331	260	198	277	357	241	296	171	504	838
33.9149	0	987	364	335	271	287	325	258	196	277	353	239	296	169	501	833
34.0378	0	987	366	337	272	289	327	257	196	278	354	240	297	172	504	836
34.1606	0	990	367	339	273	290	328	259	196	279	355	239	297	172	505	838
34.2835	0	986	369	341	274	293	331	261	198	279	358	241	298	174	508	840
34.4064	0	991	371	343	276	293	330	260	197	279	359	241	298	173	507	841
34.5293	0	989	365	334	274	288	326	259	194	277	353	240	296	173	504	835
34.6522	0	992	366	336	274	288	326	259	197	278	355	240	297	173	505	842
34.775	0	988	366	339	275	290	328	261	198	278	356	241	298	173	506	843
34.8979	0	991	368	342	274	292	329	261	198	279	358	241	298	174	508	846
35.0208	0	995	370	344	276	293	332	262	198	279	360	241	298	174	509	848
35.1437	0	993	364	335	274	287	326	260	196	276	355	239	296	172	502	843
35.2666	0	989	363	336	274	287	327	260	197	277	357	239	297	173	505	848
35.3894	0	990	364	338	274	289	328	260	197	277	356	240	297	173	505	846
35.5123	0	992	365	341	276	291	330	261	198	278	360	240	297	174	507	844
35.6352	0	993	367	345	276	293	334	263	200	279	362	240	298	174	509	849
35.7581	0	985	362	336	275	287	328	261	197	276	357	239	295	173	502	845
35.881	0	984	360	335	274	284	326	259	196	275	355	237	294	171	501	844
36.0038	0	985	360	336	272	286	327	259	196	275	355	237	294	171	500	835
36.1267	0	982	359	339	272	285	329	261	196	275	357	237	295	172	502	839
36.2496	0	980	363	342	271	290	331	262	198	276	362	238	296	173	503	841
36.3725	0	973	360	341	270	287	330	258	197	274	358	237	293	171	500	827
36.4954	0	969	355	333	267	280	325	258	194	271	355	235	292	170	494	822
36.6182	0	960	354	335	267	282	326	259	195	272	356	234	293	170	494	819
36.7411	0	965	355	338	267	284	328	260	196	271	355	235	293	170	496	823
36.864	0	966	357	341	268	286	330	259	196	272	358	234	293	171	498	826
36.9869	0	970	358	345	268	289	332	260	197	272	359	235	293	171	499	820
37.1098	0	963	353	335	265	280	326	258	193	269	353	234	289	168	493	817
37.2326	0	962	352	335	264	281	325	256	194	269	353	233	290	168	494	820
37.3555	0	961	353	337	264	281	326	256	193	270	354	234	291	169	494	819
37.4784	0	962	354	341	264	284	328	256	194	270	356	234	291	169	495	812
37.6013	0	957	357	343	264	287	331	259	196	271	360	234	290	171	498	813
37.7242	0	948	352	337	264	281	325	257	193	268	355	234	288	170	494	809
37.847	0	951	351	335	263	281	324	255	192	268	353	233	290	169	494	813
37.9699	0	953	352	337	262	282	324	255	192	269	354	233	290	169	494	806
38.0928	0	961	353	339	264	282	327	256	194	270	354	234	291	170	498	814
38.2157	0	958	357	342	264	285	329	257	195	270	358	234	290	170	500	820
38.3386	0	961	353	336	263	282	325	254	192	269	353	234	290	168	496	817
38.4614	0	963	351	334	263	278	322	252	191	268	351	233	289	168	496	812
38.5843	0	960	353	336	262	280	323	254	193	269	352	234	290	168	496	818
38.7072	0	961	354	336	261	283	325	254	195	270	353	234	290	170	500	820
38.8301	0	960	358	341	264	286	328	255	196	271	356	235	291	171	502	823
38.953	0	952	354	336	264	282	323	254	193	270	354	234	289	170	498	808
39.0758	0	958	351	332	262	280	321	254	193	269	351	233	290	169	498	816
39.1987	0	954	353	333	262	281	322	255	194	269	352	234	290	170	499	820
39.3216	0	959	354	336	263	281	322	254	194	270	353	234	291	171	502	822
39.4445	0	965	357	340	266	285	326	256	195	272	356	236	292	172	505	824
39.5674	0	961	354	334	264	282	323	254	194	270	352	236	290	169	501	825
39.6902	0	959	351	330	264	279	318	255	193	270	350	235	291	170	500	826
39.8131	0	959	352	331	265	280	321	254	193	270	351	235	292	169	503	829
39.936	0	965	355	335	265	284	322	255	194	271	352	235	292	170	505	828
40.0589	0	965	357	339	268	286	326	257	197	274	357	237	294	172	509	836
40.1818	0	963	355	335	267	284	323	258	196	272	354	237	293	171	504	837
40.3046	0	966	353	331	268	281	320	256	195	272	351	237	294	170	503	834
40.4275	0	970	356	334	267	285	322	256	195	272	351	238	294	170	506	836
40.5504	0	968	357	335	269	285	324	258	197	274	353	238	296	172	507	842
40.6733	0	968	360	338	270	288	326	260	198	275	358	239	296	172	510	843
40.7962	0	971	358	334	270	286	323	258	197	275	355	238	296	172	506	841
40.919	0	966	356	332	270	284	322	258	195	275	354	238	296	172	506	834
41.0419	0	966	358	334	271	286	323	260	196	275	356	238	296	172	508	841
41.1648	0	963	357	337	271	289	326	262	198	277	359	239	297	174	510	840
41.2877	0	974	361	340	274	291	328	261	198	277	361	240	298	175	512	846
41.4106	0	977	359	333	273	286	323	259	197	275	354	240	298	173	508	840
41.5334	0	975	359	332	272	286	322	261	197	276	355	240	298	172	509	847
41.6563	0	974	358	336	273	288	325	261	198	277	356	241	299	172	510	848
41.7792	0	979	360	338	274	289	326	261	199	279	358	241	300	173	512	851
41.9021	0	985	365	341	277	294	330	262	200	280	362	242	301	175	513	850
42.025	0	979	360	335	275	288	324	262	198	279	357	241	300	173	509	850
42.1478	0	978	358	333	274	288	325	262	198	278	356	241	300	172	509	851
42.2707	0	981	360	335	274	288	326	261	199	279	357	241	300	173	511	851
42.3936	0	984	362	338	276	291	329	263	199	280	360	242	301	174	511	849
42.5165	0	976	366	342	277	294	332	265	202	281	364	241	302	175	512	850
42.6394	0	972	360	336	276	288	328	263	200	280	359	241	301	173	508	848
42.7622	0	971	359	334	275	288	325	262	198	278	358	240	302	173	508	846
42.8851	0	979	360	335	277	291	328	262	199	280	358	240	302	174	509	844
43.008	0	979	361	338	277	291	329	263	201	280	360	242	303	174	510	851
43.1309	0	977	364	342	277	294	332	266	202	283	364	242	304	175	512	852
43.2538	0	980	362	340	277	292	330	263	201	281	361	242	303	174	511	854
43.3766	0	981	359	334	275	288	327	262	199	280	356	241	303	173	508	845
43.4995	0	979	359	338	275	288	329	262	200	280	358	242	302	174	510	852
43.6224	0	976	360	339	275	292	331	264	202	282	360	242	303	174	511	851
43.7453	0	980	364	343	277	294	333	264	202	283	363	242	304	175	513	853
43.8682	0	986	365	344	278	295	335	263	204	284	364	243	305	175	513	850
43.991	0	978	360	336	275	290	329	262	201	283	358	241	304	173	510	852
44.1139	0	970	360	339	275	291	332	264	202	282	361	242	304	174	512	848
44.2368	0	976	361	341	276	292	332	264	202	283	361	242	305	175	513	850
44.3597	11	980	363	344	277	294	335	264	204	284	365	242	305	176	517	847
44.4826	0	973	366	348	278	298	337	266	205	286	368	243	305	176	517	853
44.6054	0	973	361	338	275	290	331	265	202	282	361	242	305	175	513	850
44.7283	0	977	360	340	275	291	333	264	201	283	363	242	306	175	514	853
44.8512	0	984	362	342	276	292	333	264	202	284	363	242	305	175	516	851
44.9741	0	978	364	345	277	295	335	265	204	284	366	242	306	176	518	858
45.097	0	978	367	349	277	296	339	268	206	285	369	244	306	176	519	859
45.2198	0	978	362	341	276	291	333	265	203	282	364	242	305	174	515	858
45.3427	0	977	361	340	276	291	332	264	203	283	363	241	305	175	515	849
45.4656	0	972	362	343	277	292	333	265	204	283	366	241	306	175	517	855
45.5885	0	965	364	346	276	295	335	266	204	284	368	242	307	175	518	853
45.7114	0	972	366	350	279	299	337	267	206	284	372	242	307	176	521	855
45.8342	0	964	363	344	278	293	334	267	203	282	367	242	306	175	516	845
45.9571	0	968	360	340	276	290	331	266	203	281	365	240	306	175	515	851
46.08	0	970	361	343	278	292	332	268	204	281	366	241	305	175	517	853
46.2029	0	974	362	346	277	293	333	266	204	282	368	240	307	175	518	855
46.3258	0	977	364	349	279	296	337	267	206	283	371	241	306	177	521	854
46.4486	0	976	365	348	279	296	336	267	205	282	370	242	306	175	520	857
46.5715	0	972	360	340	277	291	331	267	202	280	366	241	306	174	517	854
46.6944	0	974	361	344	278	293	332	267	203	281	367	241	306	176	519	856
46.8173	0	977	362	346	279	294	334	267	205	282	367	241	306	176	520	854
46.9402	0	975	364	349	280	297	337	269	205	283	371	241	307	176	521	859
47.063	0	970	367	352	281	299	338	271	206	283	374	241	307	177	522	857
47.1859	0	970	363	342	279	293	331	268	203	281	368	241	306	176	519	856
47.3088	0	973	363	345	280	294	332	268	204	281	369	241	306	175	520	850
47.4317	0	974	363	347	280	296	334	269	205	281	370	241	306	175	520	858
47.5546	0	973	364	349	281	298	336	271	206	282	373	241	308	177	522	859
47.6774	0	977	367	352	282	300	339	270	206	282	374	242	306	177	523	861
47.8003	0	978	363	342	279	292	332	268	203	279	368	240	305	176	519	851
47.9232	0	975	362	344	279	294	333	269	204	280	369	240	305	175	520	856
48.0461	0	973	363	345	279	294	333	269	205	280	370	240	305	175	520	854
48.169	0	976	363	348	280	297	335	270	206	281	372	240	306	175	521	859
48.2918	0	977	365	353	280	299	339	270	207	281	374	241	305	176	522	850
48.4147	0	964	360	340	277	291	332	270	203	277	370	239	303	173	516	844
48.5376	0	962	358	342	276	292	331	268	203	277	370	239	304	173	515	837
48.6605	0	958	359	344	275	291	333	267	203	278	369	238	302	173	515	842
48.7834	0	966	359	348	275	293	334	268	204	277	371	238	303	174	516	838
48.9062	0	966	361	351	278	297	337	268	205	279	374	238	303	175	517	843
49.0291	0	960	357	341	274	290	331	267	203	275	367	236	300	172	513	833
49.152	0	960	355	339	274	289	329	266	201	275	366	236	301	171	512	835
49.2749	0	962	356	342	273	290	331	265	202	274	367	236	300	172	511	828
49.3978	0	960	356	344	274	292	332	267	203	274	368	236	300	173	512	831
49.5206	0	960	358	349	274	295	336	268	204	276	371	235	301	173	513	832
49.6435	0	958	356	345	274	290	332	267	202	274	367	237	299	172	511	830
49.7664	0	960	352	339	271	288	329	264	200	272	364	234	298	171	508	822
49.8893	0	950	353	342	271	289	330	265	201	272	367	234	298	172	510	821
50.0122	0	942	354	344	271	289	331	267	201	273	369	234	299	173	512	817
50.135	0	942	355	347	272	293	334	267	202	275	371	234	300	173	512	822
50.2579	0	953	355	345	272	293	333	265	201	273	368	236	299	172	511	816
50.3808	0	952	352	339	271	287	328	265	199	271	365	234	298	171	508	822
50.5037	0	952	353	341	272	289	330	266	201	272	366	235	298	171	510	827
50.6266	0	955	353	344	272	290	330	264	201	272	367	235	298	172	513	828
50.7494	0	959	356	346	273	292	333	264	201	273	368	235	299	173	515	823
50.8723	0	957	356	344	273	290	333	265	202	273	367	236	298	173	512	827
50.9952	0	954	353	338	271	286	327	264	199	271	364	234	296	172	511	824
51.1181	0	956	354	340	273	288	328	263	200	272	364	235	297	171	512	829
51.241	0	959	355	342	272	287	329	264	200	272	365	235	298	173	512	823
51.3638	0	958	358	345	274	290	332	265	202	273	369	234	299	173	514	830
51.4867	0	956	358	344	273	291	332	267	202	273	368	235	297	173	512	832
51.6096	0	956	353	337	272	286	325	264	198	270	362	233	297	170	510	828
51.7325	0	959	354	339	272	288	327	262	198	270	362	234	297	171	510	823
51.8554	0	955	355	340	272	289	328	264	199	270	364	234	297	171	511	828
51.9782	0	946	357	343	273	291	331	266	202	270	368	234	298	173	514	828
52.1011	0	944	358	345	274	291	331	266	201	272	369	235	298	172	512	824
52.224	0	955	354	336	271	285	324	262	196	269	362	232	295	171	507	817
52.3469	0	955	354	337	274	286	325	263	199	269	362	233	296	171	509	826
52.4698	0	955	356	340	273	287	326	263	198	270	364	233	297	171	511	826
52.5926	0	957	357	342	274	290	328	264	199	271	364	233	298	172	511	833
52.7155	0	963	360	346	275	291	333	265	202	271	367	235	298	172	513	827
52.8384	0	959	355	337	274	286	325	263	198	270	362	234	295	170	509	829
52.9613	0	959	356	337	273	286	326	263	198	270	361	234	296	171	508	829
53.0842	0	960	358	339	274	288	325	264	198	270	361	233	296	171	509	833
53.207	0	959	358	342	275	290	328	263	199	271	364	233	297	172	511	823
53.3299	0	961	362	346	276	293	331	265	201	273	367	234	297	173	513	833
53.4528	0	961	358	338	275	286	326	265	199	269	363	234	296	172	509	829
53.5757	0	963	356	338	275	286	326	263	198	270	363	233	296	171	509	834
53.6986	0	968	359	339	276	287	326	263	198	271	361	234	297	170	509	828
53.8214	0	964	360	342	275	290	327	263	199	271	364	234	297	172	511	833
53.9443	0	965	362	346	276	292	331	265	201	272	368	235	297	173	512	838
54.0672	0	960	359	338	276	288	326	264	199	269	363	234	295	170	507	828
54.1901	0	965	358	337	276	286	324	263	197	268	361	233	295	171	507	823
54.313	0	959	358	339	275	288	325	264	198	268	363	233	295	171	507	826
54.4358	0	960	359	341	275	289	326	265	199	270	365	233	295	171	509	826
54.5587	0	964	360	346	277	291	329	264	200	271	367	235	297	173	510	833
54.6816	0	968	359	339	275	287	326	262	198	268	362	234	295	171	506	821
54.8045	0	963	356	335	274	285	322	262	196	268	359	233	294	170	504	825
54.9274	0	962	357	336	275	285	323	263	197	267	360	233	294	170	505	824
55.0502	0	961	357	338	273	287	325	263	198	268	362	233	295	170	505	828
55.1731	0	968	359	343	275	289	327	263	197	270	365	234	295	171	508	823
55.296	0	963	359	341	275	288	326	262	198	269	363	234	294	170	505	828
55.4189	0	962	354	333	272	284	321	262	196	267	358	233	293	170	502	822
55.5418	0	960	354	334	273	284	322	261	197	268	358	234	293	170	503	826
55.6646	0	961	355	336	273	286	323	261	196	269	359	233	294	170	505	817
55.7875	0	959	356	339	273	289	325	263	198	271	363	234	295	172	507	825
55.9104	0	958	359	343	276	290	328	265	199	271	365	234	296	172	508	825
56.0333	0	962	355	333	273	285	321	262	196	268	359	235	294	171	504	827
56.1562	0	967	355	334	274	285	322	261	196	269	357	234	295	171	505	825
56.279	0	963	355	335	275	286	323	262	197	270	360	235	295	171	507	829
56.4019	0	965	357	338	274	289	324	263	198	272	363	235	296	173	510	838
56.5248	0	965	360	341	276	289	328	264	200	273	366	236	296	174	512	840
56.6477	0	958	356	335	275	287	323	263	197	271	363	236	296	172	508	826
56.7706	0	960	355	333	274	286	321	263	196	270	361	236	296	174	508	831
56.8934	0	963	356	334	275	286	323	264	198	271	362	236	297	173	510	837
57.0163	0	965	357	337	276	289	325	263	198	272	364	236	297	174	513	844
57.1392	0	971	360	340	276	291	327	264	199	274	366	237	298	175	515	840
57.2621	0	968	361	339	278	292	327	265	199	273	366	239	298	175	513	842
57.385	0	966	356	332	276	284	321	264	197	272	362	237	297	174	511	842
57.5078	0	968	356	334	275	287	323	263	198	273	363	237	297	174	512	847
57.6307	0	967	357	335	276	288	324	264	198	274	363	237	299	174	513	842
57.7536	0	964	359	338	278	290	327	265	200	274	366	237	299	175	516	843
57.8765	0	960	361	342	280	293	329	268	201	276	372	238	298	177	517	845
57.9994	0	959	357	334	277	288	325	266	199	274	366	237	299	175	512	843
58.1222	0	961	356	333	277	286	323	263	197	273	363	239	298	174	512	838
58.2451	0	959	357	335	277	288	324	264	198	273	364	237	299	175	512	838
58.368	0	963	358	338	276	291	325	266	199	274	367	237	299	175	512	845
58.4909	0	966	360	341	278	292	330	267	202	276	370	239	300	176	516	850
58.6138	0	966	361	341	279	294	330	266	201	275	369	239	300	175	514	842
58.7366	0	967	357	333	277	287	325	265	198	274	364	237	298	174	510	845
58.8595	0	968	357	335	278	289	325	265	200	273	365	237	298	173	511	843
58.9824	0	968	359	336	277	289	326	265	200	274	365	237	299	174	512	846
59.1053	0	967	360	340	278	291	329	266	200	275	367	238	299	175	512	839
59.2282	0	972	362	343	279	295	333	267	204	274	369	238	300	176	514	846
59.351	0	965	358	336	278	289	325	266	200	274	366	238	297	173	509	838
59.4739	0	962	357	335	277	288	326	267	199	275	365	236	298	173	508	839
59.5968	0	959	359	338	276	290	328	265	200	274	367	236	298	174	509	828
59.7197	0	967	360	341	277	291	329	266	200	274	368	237	299	175	510	838
59.8426	0	968	362	345	278	294	331	268	202	275	370	237	299	175	512	838
59.9654	0	957	359	339	277	290	329	267	200	274	367	236	298	173	508	833
60.0883	0	959	357	335	276	287	325	264	198	273	364	234	297	173	506	824
60.2112	0	962	358	338	275	289	328	265	200	272	366	235	296	173	506	830
60.3341	0	964	358	340	275	289	329	266	201	273	368	235	297	173	507	830
60.457	0	964	360	345	276	292	332	266	201	274	370	235	298	173	510	833
60.5798	0	966	359	344	275	291	331	265	200	273	368	236	297	173	507	823
60.7027	0	963	355	335	273	285	325	263	198	271	364	233	296	171	502	828
60.8256	0	962	356	338	272	287	327	264	198	271	364	233	296	170	504	824
60.9485	0	960	355	341	272	288	328	263	199	271	366	234	297	171	504	826
61.0714	0	962	357	344	274	290	330	263	200	272	368	234	297	172	506	820
61.1942	0	964	359	346	273	292	336	264	203	270	369	235	296	172	506	824
61.3171	0	957	354	337	271	286	326	263	198	269	364	233	294	171	501	817
61.44	0	952	354	339	272	287	327	262	199	269	365	233	296	170	501	816
61.5629	0	951	355	341	271	287	328	262	198	269	366	233	297	171	503	808
61.6858	0	957	356	344	271	289	330	264	199	269	368	233	298	172	505	818
61.8086	0	959	359	348	274	293	335	266	203	269	370	233	297	173	507	819
61.9315	0	957	355	339	271	285	327	263	198	268	364	233	297	171	502	818
62.0544	0	960	355	340	271	287	327	262	197	268	364	233	297	172	503	817
62.1773	0	961	355	342	271	288	329	262	198	269	365	233	298	172	505	819
62.3002	0	960	357	345	272	289	333	264	202	269	369	233	298	172	506	820
62.423	0	961	359	349	273	293	334	265	202	271	372	234	299	173	509	825
62.5459	0	959	355	340	272	288	327	263	197	268	365	233	298	172	504	817
62.6688	0	956	355	340	271	287	327	263	197	269	366	233	298	171	505	817
62.7917	0	955	357	342	273	289	328	263	199	269	367	233	299	173	507	819
62.9146	0	949	356	345	274	290	333	265	201	270	371	234	300	174	508	823
63.0374	0	957	361	349	275	293	335	266	202	270	373	235	301	174	511	822
63.1603	0	957	356	341	274	288	328	264	197	269	367	236	299	173	505	816
63.2832	0	958	356	339	274	288	326	265	198	269	367	234	300	172	506	823
63.4061	0	958	357	342	274	289	327	265	199	270	367	235	300	173	508	829
63.529	0	962	358	344	274	290	330	264	199	271	368	235	301	175	510	828
63.6518	0	966	362	348	277	293	335	266	203	271	372	237	302	176	512	833
63.7747	0	962	359	341	275	290	328	265	198	271	367	236	302	173	509	829
63.8976	0	961	357	338	275	289	327	265	198	270	364	236	301	173	508	832
64.0205	0	964	359	341	277	291	328	264	199	271	366	237	302	173	511	832
64.1434	0	967	360	344	277	292	329	266	199	272	368	237	303	174	512	832
64.2662	0	972	362	348	277	296	334	268	203	271	370	237	303	176	515	838
64.3891	0	966	362	344	278	293	331	268	200	273	369	237	303	174	512	839
64.512	0	963	358	339	277	290	327	266	199	272	366	237	303	174	511	833
64.6349	0	965	360	342	278	292	328	266	200	272	367	236	304	175	512	833
64.7578	0	961	361	344	278	293	330	268	200	273	369	238	305	175	514	837
64.8806	0	961	362	347	279	295	332	269	201	276	373	238	305	177	516	837
65.0035	0	965	362	345	280	296	331	268	201	273	370	239	305	177	513	838
65.1264	0	971	358	338	279	291	327	266	199	272	366	238	305	175	510	835
65.2493	0	968	360	340	279	294	329	268	200	274	368	238	305	175	513	841
65.3722	0	969	360	343	281	295	329	269	201	274	369	238	306	175	514	841
65.495	0	971	362	348	281	297	332	268	202	276	372	238	306	176	515	844
65.6179	0	974	362	345	280	295	332	269	201	275	370	239	305	176	512	838
65.7408	0	968	359	338	279	291	326	268	200	273	367	238	305	174	510	841
65.8637	0	968	359	340	278	292	328	268	201	273	368	238	305	175	510	840
65.9866	0	970	359	342	279	293	329	268	200	274	369	239	305	174	511	839
66.1094	0	973	361	346	280	295	331	269	201	275	372	239	307	175	512	838
66.2323	0	968	362	347	280	296	332	270	202	275	372	239	305	175	511	840
66.3552	0	958	357	337	277	289	327	267	199	273	367	237	304	173	506	834
66.4781	0	957	356	339	278	290	327	268	200	273	367	237	305	174	506	832
66.601	0	963	357	340	277	292	328	266	199	273	367	237	304	174	507	827
66.7238	0	964	358	345	279	294	331	268	201	274	371	237	304	175	510	835
66.8467	0	963	361	348	279	296	334	270	204	275	374	238	305	174	511	835
66.9696	0	963	356	339	276	290	328	266	199	272	367	237	304	172	506	832
67.0925	0	958	355	338	275	290	329	265	199	273	367	236	303	174	506	823
67.2154	0	960	356	341	276	290	329	266	200	273	368	236	304	173	506	827
67.3382	0	955	357	344	276	292	330	267	200	274	371	236	305	174	508	826
67.4611	0	961	361	347	277	295	334	268	202	275	373	237	305	175	510	833
67.584	0	958	356	341	275	291	329	265	199	273	368	236	303	173	506	821
67.7069	0	957	355	339	275	288	328	266	199	272	367	235	304	173	505	825
67.8298	0	959	356	341	276	290	330	266	200	272	368	236	303	173	507	826
67.9526	0	962	356	344	275	291	331	265	200	273	370	236	304	173	508	831
68.0755	0	967	359	348	276	295	334	267	202	274	373	236	304	175	511	826
68.1984	0	964	358	343	275	291	331	266	201	272	369	237	302	174	507	828
68.3213	0	960	354	339	274	287	327	266	199	271	367	235	303	173	507	826
68.4442	0	961	356	341	274	289	329	264	200	273	368	235	303	173	508	831
68.567	0	966	356	344	274	290	330	265	199	272	369	236	303	173	509	825
68.6899	0	959	358	347	276	293	335	268	203	272	372	235	303	175	511	830
68.8128	0	953	358	345	275	293	333	267	201	272	373	236	302	175	508	823
68.9357	0	949	353	338	273	287	327	264	197	270	367	235	302	173	506	822
69.0586	0	960	355	341	273	289	328	264	199	271	367	234	301	173	507	819
69.1814	0	953	355	343	273	289	330	265	200	271	369	235	302	174	508	823
69.3043	0	955	357	346	275	291	334	266	202	270	372	235	303	175	510	830
69.4272	0	957	360	348	275	294	334	266	200	272	372	236	303	174	510	830
69.5501	0	961	354	338	273	287	328	263	197	270	365	234	301	172	507	820
69.673	0	958	354	341	273	287	327	263	198	270	366	234	302	173	507	827
69.7958	0	956	355	342	274	289	328	264	199	270	366	234	301	173	508	830
69.9187	0	959	358	345	276	291	331	264	200	272	369	235	303	174	510	832
70.0416	0	963	360	350	276	294	337	266	202	271	372	235	302	175	513	824
70.1645	0	953	356	341	275	288	329	264	198	270	367	235	301	173	507	823
70.2874	0	951	355	341	275	289	329	265	199	271	368	235	301	173	507	821
70.4102	0	958	357	344	275	289	330	265	199	271	368	235	302	174	509	830
70.5331	0	962	357	346	276	291	332	265	200	271	370	234	303	174	510	823
70.656	0	960	360	351	277	296	337	268	203	271	374	235	303	176	512	830
70.7789	0	963	357	343	276	290	329	265	198	270	368	236	302	174	508	827
70.9018	0	957	356	341	275	289	328	264	198	270	366	235	302	174	510	829
71.0246	0	971	363	343	275	293	330	263	199	272	363	238	300	174	519	821
71.1475	0	969	364	347	275	295	331	263	199	274	365	238	301	174	517	830
71.2704	0	969	366	350	277	298	337	266	203	274	370	239	303	175	518	836
71.3933	0	964	363	347	277	294	332	265	200	273	366	239	302	175	514	833
71.5162	0	971	359	341	275	292	328	263	198	273	363	238	302	174	512	827
71.639	0	970	361	343	277	293	330	265	199	274	364	238	303	174	514	834
71.7619	0	967	362	346	277	294	331	267	201	276	367	238	303	175	515	834
71.8848	0	969	363	350	278	297	335	268	202	276	372	239	303	175	516	840
72.0077	0	966	362	344	278	294	331	267	200	274	367	239	303	174	512	826
72.1306	0	967	358	341	278	291	328	267	198	273	366	238	302	174	511	834
72.2534	0	970	360	343	278	293	329	267	200	274	368	239	302	175	513	836
72.3763	0	973	361	345	278	293	331	267	201	275	368	239	303	176	514	841
72.4992	0	979	363	349	281	297	334	268	202	276	371	239	304	177	516	837
72.6221	0	973	360	342	278	293	329	267	199	274	367	239	301	174	512	839
72.745	0	973	359	339	279	294	328	267	199	273	367	239	303	173	512	839
72.8678	0	973	361	343	279	293	330	267	201	274	368	239	304	175	514	843
72.9907	0	974	361	346	280	295	331	268	200	275	369	240	304	176	515	839
73.1136	0	976	364	350	281	297	336	269	205	274	372	240	303	177	517	841
73.2365	0	964	359	341	279	293	328	269	200	274	368	239	303	176	511	835
73.3594	0	968	358	342	279	292	330	268	199	275	369	239	305	176	513	840
73.4822	0	963	359	344	280	296	330	269	200	275	370	240	304	176	513	834
73.6051	0	968	359	346	281	297	333	269	201	276	373	239	304	177	516	839
73.728	0	971	362	349	281	298	335	270	202	276	373	241	305	178	515	845
73.8509	0	971	358	342	279	292	328	269	199	274	369	241	303	176	512	846
73.9738	0	966	358	343	280	294	331	269	201	275	370	240	304	176	514	840
74.0966	0	968	359	345	280	294	331	269	200	275	371	240	304	177	514	842
74.2195	0	963	359	348	280	298	333	271	201	276	373	239	304	178	515	844
74.3424	0	971	360	348	280	297	334	272	202	276	374	242	302	177	515	849
74.4653	0	968	357	340	279	292	328	268	198	274	369	240	302	175	512	840
74.5882	0	972	357	343	280	293	331	269	199	274	368	239	303	176	513	844
74.711	0	970	358	345	279	293	331	269	202	274	371	240	304	176	512	846
74.8339	0	971	359	348	279	297	334	270	202	276	372	240	304	177	514	850
74.9568	0	969	359	347	280	295	334	268	201	276	372	240	302	176	512	841
75.0797	0	967	354	338	276	288	327	267	198	273	366	238	300	174	508	846
75.2026	0	966	355	341	276	292	329	268	199	273	368	238	300	175	508	840
75.3254	0	966	354	341	275	291	330	267	199	273	368	238	301	174	508	843
75.4483	0	965	355	346	275	293	332	266	200	274	370	237	301	175	510	837
75.5712	0	963	357	346	276	294	333	267	200	273	370	238	300	176	508	839
75.6941	0	953	351	336	272	286	327	264	196	270	366	236	297	173	504	831
75.817	0	946	352	339	272	286	327	266	197	271	368	236	299	175	503	832
75.9398	0	943	353	340	273	289	327	265	196	269	370	234	299	174	503	823
76.0627	0	940	353	344	272	291	330	266	197	269	370	236	300	175	505	828
76.1856	0	930	354	347	273	295	333	267	199	270	373	236	299	176	508	830
76.3085	0	921	349	338	273	288	325	264	195	265	365	235	295	174	503	828
76.4314	0	926	348	338	272	289	324	262	195	264	363	235	296	172	503	832
76.5542	0	959	347	339	270	288	324	260	198	263	356	235	294	172	504	828
76.6771	0	971	346	342	271	291	329	259	205	261	356	235	294	172	504	835
76.8	0	977	346	346	271	294	334	260	208	264	361	234	295	173	505	839
76.9229	0	982	341	340	269	287	330	255	210	260	350	233	292	171	498	837
77.0458	0	981	332	337	265	286	326	250	214	259	337	233	290	169	494	834
77.1686	0	976	327	339	262	290	328	245	228	262	324	233	289	167	494	841
77.2915	0	974	328	340	262	293	332	246	241	268	322	233	289	166	497	836
77.4144	0	971	337	345	266	299	339	254	247	276	342	233	291	172	503	835
77.5373	0	968	347	344	273	299	342	264	241	274	366	234	292	174	499	842
77.6602	0	962	346	338	273	297	332	268	233	272	366	233	292	173	497	839
77.783	0	969	355	339	275	302	335	268	232	275	370	235	294	173	503	840
77.9059	0	984	362	343	278	303	336	271	226	277	375	235	293	176	505	843
78.0288	0	990	364	347	279	309	339	273	223	278	378	237	296	177	509	846
78.1517	0	987	368	344	280	306	333	273	216	282	378	238	296	178	510	840
78.2746	0	989	367	337	279	301	329	272	208	279	376	237	294	177	508	834
78.3974	0	992	365	340	278	302	327	270	205	280	371	238	293	176	506	830
78.5203	0	991	366	340	277	299	327	268	204	281	369	238	294	177	508	829
78.6432	0	978	366	344	277	298	328	271	204	281	374	236	295	177	509	828
78.7661	0	977	366	346	276	299	329	270	204	278	370	238	294	176	506	829
78.889	0	973	361	336	274	292	323	266	198	274	365	235	293	175	502	819
79.0118	0	969	361	339	273	293	324	266	198	274	367	234	294	175	503	818
79.1347	0	963	360	340	271	293	324	266	197	272	365	235	294	176	503	820
79.2576	0	959	362	342	270	294	325	264	197	271	366	235	295	176	502	822
79.3805	0	962	366	347	271	297	329	265	198	270	369	235	294	176	504	822
79.5034	0	959	360	338	269	289	322	262	193	265	361	234	293	176	497	814
79.6262	0	952	361	341	270	290	322	264	193	266	364	232	294	175	499	813
79.7491	0	943	362	343	270	291	325	263	194	266	363	234	294	175	501	815
79.872	0	924	365	346	272	294	326	263	194	266	364	234	293	177	505	812
79.9949	0	925	366	349	273	295	328	263	194	266	367	233	293	176	503	814
80.1178	1	923	360	339	269	289	321	262	190	261	363	232	291	175	497	808
80.2406	0	953	363	343	270	292	322	261	192	263	362	233	291	174	500	812
80.3635	0	976	362	346	270	291	326	259	196	261	360	232	290	174	501	809
80.4864	0	985	363	350	272	294	331	260	200	262	363	231	292	175	502	812
80.6093	0	989	365	351	273	295	332	263	200	264	366	231	291	175	502	811
80.7322	0	988	359	340	270	288	322	261	196	261	362	231	289	173	497	810
80.855	0	992	359	344	271	292	328	260	201	260	367	230	291	174	498	804
80.9779	0	1000	361	346	272	293	331	262	202	262	368	232	290	176	503	802
81.1008	0	995	364	351	272	296	334	264	203	263	374	232	293	178	505	807
81.2237	0	994	364	351	274	296	334	264	202	265	372	235	291	176	505	809
81.3466	0	996	358	342	271	290	324	261	198	264	362	233	290	174	501	805
81.4694	0	992	360	347	271	294	331	261	203	264	365	234	292	175	505	799
81.5923	0	985	363	350	272	294	332	264	204	265	369	233	292	176	507	803
81.7152	0	989	366	353	274	298	336	266	205	268	372	235	293	177	510	809
81.8381	0	994	366	352	274	298	331	264	201	270	370	236	291	177	505	804
81.961	0	989	361	344	271	290	325	260	197	267	362	234	291	174	501	798
82.0838	0	982	362	349	272	295	329	262	201	270	365	235	293	176	504	804
82.2067	0	984	364	350	272	296	332	262	202	269	367	235	294	176	505	806
82.3296	0	990	367	354	274	299	337	262	206	270	370	236	294	178	510	809
82.4525	0	990	364	350	272	295	329	263	200	271	367	235	292	176	504	802
82.5754	0	977	363	346	272	292	325	262	199	270	366	234	292	175	502	803
82.6982	0	975	364	349	272	295	329	263	201	271	368	235	294	176	504	805
82.8211	0	981	364	351	271	297	331	262	201	272	368	236	295	177	506	806
82.944	0	976	366	356	274	299	336	264	205	273	371	236	295	177	508	805
83.0669	0	966	363	347	272	293	328	263	200	271	368	235	292	176	502	803
83.1898	0	969	362	346	272	293	328	263	200	270	368	235	293	175	503	806
83.3126	0	976	363	351	273	296	330	262	201	271	368	235	293	176	505	811
83.4355	0	973	364	354	273	298	333	263	205	270	370	236	294	177	507	808
83.5584	0	972	366	355	273	299	337	266	206	271	373	236	295	177	506	812
83.6813	0	965	361	344	272	292	326	262	199	268	368	233	292	176	500	808
83.8042	0	966	360	348	271	293	327	262	200	270	368	233	293	175	501	807
83.927	0	961	361	349	270	294	329	262	200	269	370	233	293	176	502	801
84.0499	0	956	362	353	271	296	333	264	204	269	373	233	293	176	504	804
84.1728	0	956	363	355	272	297	335	265	204	269	374	234	293	176	502	813
84.2957	0	959	359	345	269	291	326	262	198	267	368	233	291	174	498	803
84.4186	0	959	360	350	270	293	329	260	199	268	368	232	292	175	500	800
84.5414	0	957	360	352	268	294	330	263	200	269	370	233	293	175	501	803
84.6643	0	955	362	355	270	297	337	264	204	267	373	233	293	177	503	810
84.7872	0	961	363	355	271	299	336	263	204	270	372	234	292	176	502	806
84.9101	0	957	359	348	267	292	328	260	198	268	368	233	290	174	497	795
85.033	0	948	360	351	268	294	331	261	200	270	371	232	292	176	500	798
85.1558	0	942	360	355	270	294	335	262	203	269	373	232	293	179	499	789
85.2787	0	950	363	359	270	298	339	262	206	269	375	233	294	180	505	801
85.4016	0	950	362	356	270	296	334	263	202	272	375	232	293	177	500	791
85.5245	0	946	360	353	268	295	330	263	199	272	373	233	292	178	499	795
85.6474	0	957	368	355	269	300	335	260	202	275	369	236	292	178	509	804
85.7702	0	960	370	359	268	300	336	260	203	278	370	237	292	178	510	808
85.8931	0	967	370	361	271	303	341	263	205	277	375	236	293	180	510	805
86.016	0	960	367	355	269	296	333	261	201	276	371	236	291	176	504	806
86.1389	0	955	366	356	269	296	333	263	202	276	372	236	292	176	504	811
86.2618	0	945	367	357	268	298	336	262	203	276	373	235	294	178	507	804
86.3846	0	957	367	360	270	298	339	263	207	276	373	237	293	180	512	801
86.5075	0	958	369	360	270	300	338	264	205	279	374	238	292	180	511	809
86.6304	0	958	366	352	268	295	331	262	202	274	370	237	291	177	505	810
86.7533	0	957	367	355	271	297	334	262	203	276	372	236	293	178	508	813
86.8762	0	963	367	355	270	298	334	263	203	275	371	236	293	178	509	809
86.999	0	959	370	358	271	300	336	265	205	276	375	236	294	179	511	816
87.1219	0	957	368	354	273	294	333	264	204	273	373	236	292	178	507	811
87.2448	0	952	364	346	270	292	328	264	200	271	371	234	293	177	504	812
87.3677	0	954	365	349	271	293	330	264	201	272	371	234	293	177	506	810
87.4906	0	951	364	351	272	295	330	265	201	273	373	234	294	178	508	816
87.6134	0	957	367	355	273	298	335	267	206	271	376	235	295	179	509	826
87.7363	0	957	364	346	273	291	327	264	201	270	371	234	293	177	504	821
87.8592	0	958	362	343	273	291	325	263	200	269	368	234	293	177	505	819
87.9821	0	960	364	344	273	292	325	263	200	269	368	233	293	178	507	824
88.105	0	960	365	346	274	293	329	266	204	269	371	235	294	178	509	833
88.2278	0	960	368	350	277	297	332	266	204	271	373	235	296	179	512	836
88.3507	0	963	365	341	276	292	324	264	199	269	366	235	294	178	506	827
88.4736	0	963	364	340	276	290	324	264	200	270	366	234	295	178	507	832
88.5965	0	962	365	341	277	292	323	266	201	271	367	235	296	179	510	843
88.7194	0	965	366	344	278	294	329	266	203	270	370	236	296	179	512	847
88.8422	0	965	369	346	280	298	331	267	205	272	372	238	299	181	516	843
88.9651	0	969	368	341	279	292	325	266	201	271	369	237	297	180	512	843
89.088	0	965	368	339	278	293	324	267	201	271	368	238	298	180	511	848
89.2109	0	970	370	341	280	295	325	267	202	274	369	238	299	180	514	855
89.3338	0	975	373	343	281	298	326	267	203	275	370	239	299	181	517	852
89.4566	0	977	375	347	283	301	332	269	208	273	373	239	301	183	518	855
89.5795	0	968	374	346	283	300	329	271	205	276	375	239	300	182	516	856
89.7024	0	969	371	338	282	295	324	270	203	274	373	239	300	181	514	859
89.8253	0	967	371	342	282	297	327	271	204	275	374	239	301	182	515	852
89.9482	0	975	371	343	283	296	328	270	204	275	375	239	302	182	516	857
90.071	0	974	372	346	284	299	331	272	208	275	378	240	303	182	517	862
90.1939	0	975	375	349	284	300	334	273	209	276	380	241	303	182	517	866
90.3168	0	977	370	340	283	295	327	271	204	274	375	238	302	181	512	854
90.4397	0	977	371	342	283	297	329	271	205	275	377	239	302	180	513	860
90.5626	0	975	371	343	283	296	329	273	207	276	378	239	302	180	512	856
90.6854	0	969	371	346	283	298	334	274	209	275	380	239	302	182	513	859
90.8083	0	977	372	351	283	301	335	274	209	275	381	239	302	182	513	851
90.9312	0	975	369	341	281	294	329	272	205	273	377	238	299	180	508	854
91.0541	0	971	366	340	280	294	328	272	205	273	378	237	302	179	507	846
91.177	0	965	367	343	278	293	329	272	205	273	378	236	301	179	505	845
91.2998	0	970	366	343	278	295	330	271	205	274	379	236	301	179	506	837
91.4227	0	969	367	348	278	296	336	272	210	270	380	235	301	179	506	842
91.5456	0	964	366	343	276	292	330	271	205	271	378	235	299	178	503	834
91.6685	0	957	362	339	273	288	326	268	202	269	375	235	298	176	500	832
91.7914	0	961	361	340	273	289	327	268	203	269	375	234	297	176	500	823
91.9142	0	959	360	341	271	289	327	268	203	269	375	233	299	177	500	831
92.0371	0	952	362	346	271	292	333	269	208	266	378	232	299	177	502	824
92.16	0	945	362	346	273	292	331	269	205	268	380	233	297	177	501	824
92.2829	0	947	357	337	269	287	324	266	200	266	373	232	297	175	498	811
92.4058	0	945	358	339	271	287	324	266	200	265	374	232	296	175	497	820
92.5286	0	946	358	340	269	287	327	266	201	264	373	231	296	176	498	818
92.6515	0	942	358	343	269	289	328	267	202	265	375	231	298	176	501	822
92.7744	0	950	362	346	271	291	330	267	203	265	377	232	296	177	503	821
92.8973	0	948	358	338	269	285	322	265	198	264	372	231	294	175	498	821
93.0202	0	944	357	338	268	286	321	265	199	264	372	230	296	175	499	818
93.143	0	939	357	339	269	287	322	265	199	263	372	231	296	175	500	821
93.2659	0	945	358	342	269	287	327	265	202	261	373	229	294	175	503	821
93.3888	0	950	361	346	269	290	328	266	204	261	375	231	296	177	505	823
93.5117	0	944	358	341	269	286	322	266	198	263	371	231	295	175	502	819
93.6346	0	940	357	338	269	285	319	264	197	263	369	230	294	173	503	821
93.7574	0	947	358	340	268	285	320	263	196	262	368	230	294	173	503	819
93.8803	0	947	358	342	267	286	320	263	196	263	369	230	294	174	505	821
94.0032	0	944	361	345	268	288	326	265	201	260	372	230	295	175	507	822
94.1261	0	938	360	344	269	287	321	264	197	262	371	230	293	174	506	823
94.249	0	938	355	337	267	282	315	263	193	260	367	228	293	173	503	810
94.3718	0	941	356	338	267	283	316	262	193	259	366	228	292	173	503	816
94.4947	0	932	356	338	265	283	316	263	194	258	368	228	293	173	504	813
94.6176	0	935	355	342	266	285	319	263	196	257	370	228	294	173	506	818
94.7405	0	940	359	344	269	287	321	263	196	258	371	229	293	174	507	817
94.8634	0	940	354	335	266	281	313	261	192	256	365	227	291	172	503	817
94.9862	0	935	352	337	266	281	313	261	192	256	365	226	291	172	503	814
95.1091	0	932	352	337	265	280	312	261	191	257	364	226	292	172	504	815
95.232	0	935	353	339	266	283	317	261	196	253	366	226	292	172	506	815
95.3549	0	939	356	342	268	285	320	263	197	255	369	227	292	174	508	818
95.4778	0	934	355	340	268	282	314	261	193	257	366	227	291	172	505	814
95.6006	0	932	353	336	265	281	310	262	191	256	364	226	291	171	504	817
95.7235	0	936	353	337	266	282	311	261	191	255	364	227	291	172	505	815
95.8464	0	938	354	338	267	282	315	261	195	252	365	228	291	173	507	817
95.9693	0	932	356	340	268	285	318	265	197	255	369	227	292	174	510	817
96.0922	0	926	357	341	269	286	316	265	195	255	370	229	292	174	509	815
96.215	0	934	352	335	266	281	310	262	191	255	364	227	292	172	506	814
96.3379	0	937	354	336	267	280	309	263	191	255	364	227	291	172	507	818
96.4608	0	935	354	336	267	282	312	264	193	254	365	228	291	173	508	819
96.5837	0	933	356	338	268	284	316	265	197	255	368	228	291	174	511	825
96.7066	0	940	358	341	270	286	319	265	196	256	370	231	292	174	512	825
96.8294	0	940	355	334	269	281	309	264	191	255	365	229	291	172	508	824
96.9523	0	938	354	333	269	281	308	264	192	256	365	227	292	172	508	823
97.0752	0	935	355	333	268	282	308	265	192	256	365	229	292	172	508	827
97.1981	0	941	356	336	270	283	313	265	195	255	367	229	292	174	511	827
97.321	0	944	358	338	272	286	316	265	197	256	369	230	293	175	514	831
97.4438	0	941	358	337	271	284	314	267	195	257	369	230	293	175	511	829
97.5667	0	938	354	330	271	281	307	266	192	258	364	229	291	172	509	831
97.6896	0	939	354	331	272	282	308	265	191	258	365	229	293	174	510	827
97.8125	0	940	354	331	272	283	310	266	194	256	366	230	293	174	510	829
97.9354	0	942	356	335	273	284	313	267	197	256	368	230	293	174	513	833
98.0582	0	942	359	337	274	287	316	269	198	258	372	231	294	176	515	839
98.1811	0	945	357	333	274	283	310	266	194	259	367	231	293	174	512	834
98.304	0	948	355	329	274	283	308	267	193	259	366	230	293	174	511	837
98.4269	0	945	356	331	274	283	310	268	195	258	367	231	294	174	513	838
98.5498	0	943	357	333	275	285	311	270	196	260	370	231	295	175	514	841
98.6726	0	950	358	337	277	287	316	270	199	259	371	232	296	176	517	844
98.7955	0	955	361	339	277	288	317	271	199	262	373	233	296	177	518	849
98.9184	0	945	356	330	275	284	310	270	195	260	369	232	295	175	514	844
99.0413	0	948	357	332	276	286	311	271	195	261	370	232	295	175	516	845
99.1642	0	952	357	333	276	284	311	271	195	262	370	233	296	175	516	845
99.287	0	946	358	336	276	287	317	271	199	262	374	232	296	177	517	838
99.4099	0	944	360	339	278	289	321	273	202	262	376	233	297	178	519	846
99.5328	0	948	359	336	278	287	316	272	197	264	373	233	296	176	517	848
99.6557	0	953	356	333	277	285	313	269	196	263	370	232	296	175	515	843
99.7786	0	949	357	335	277	286	314	270	196	263	370	232	295	176	515	835
99.9014	0	939	357	335	275	286	318	271	199	261	373	232	296	176	516	837
100.024	0	947	357	340	276	288	320	272	199	265	375	232	297	177	517	840
100.147	0	953	361	342	277	290	322	272	200	264	376	233	297	176	518	842
100.27	0	952	357	333	275	284	314	268	195	262	370	232	293	174	513	833
100.393	0	943	356	334	274	283	315	269	196	263	369	230	294	173	512	836
100.516	0	945	355	336	273	283	314	268	196	262	371	231	295	173	512	836
100.639	0	947	356	338	272	285	318	269	197	262	371	231	295	175	512	833
100.762	0	948	359	341	273	287	323	268	200	261	374	231	295	175	515	830
100.884	0	943	357	339	272	285	317	268	197	263	373	231	294	174	512	831
101.007	0	938	353	333	270	281	314	267	194	261	369	230	293	172	509	830
101.13	0	942	354	335	270	282	315	265	194	260	368	230	293	173	509	830
101.253	0	942	354	337	270	282	315	266	195	261	369	229	294	173	509	823
101.376	0	937	355	340	270	284	322	267	199	260	372	230	295	174	512	829
101.499	0	925	357	345	270	288	325	269	201	260	377	230	295	175	513	824
101.622	0	934	352	336	270	281	316	267	194	261	371	230	294	173	507	822
101.745	0	932	353	336	268	282	315	265	194	261	370	229	292	174	508	817
101.868	0	923	353	337	267	282	316	267	194	261	370	229	293	174	508	816
101.99	0	928	354	340	270	283	320	266	197	260	373	229	294	174	510	821
102.113	0	935	356	343	269	285	324	266	199	260	375	230	294	175	513	828
102.236	0	935	357	343	269	285	322	266	198	260	373	232	294	175	511	821
102.359	0	933	353	337	267	281	315	266	194	260	371	230	293	174	509	824
102.482	0	926	354	339	268	282	316	267	195	261	372	230	293	173	510	825
102.605	0	928	354	340	267	282	320	266	196	260	372	230	293	174	510	823
102.728	0	933	355	343	269	284	323	266	199	260	374	231	294	175	513	821
102.851	0	935	358	346	270	285	324	268	199	262	376	232	294	175	514	827
102.973	0	931	355	337	268	282	316	267	195	260	372	230	293	174	509	824
103.096	0	935	354	338	267	282	315	266	196	261	372	230	293	173	509	829
103.219	0	937	354	338	267	282	316	266	195	261	370	230	293	173	511	823
103.342	0	935	355	340	269	284	321	266	200	258	373	230	294	175	511	829
103.465	0	934	356	345	270	286	323	269	201	260	376	231	294	176	514	835
103.588	0	933	355	339	270	283	317	266	195	261	372	232	292	174	509	829
103.711	0	938	353	336	269	281	314	266	194	260	369	230	291	173	508	823
103.834	0	933	353	336	268	282	314	265	194	259	370	230	291	173	508	829
103.956	0	924	353	337	269	282	316	267	197	258	372	230	293	174	509	828
104.079	0	927	355	340	268	284	321	268	200	258	374	231	293	175	510	830
104.202	0	936	355	340	270	285	320	267	198	260	372	231	292	175	510	824
104.325	0	931	352	333	268	281	311	266	193	258	369	230	290	173	505	827
104.448	0	931	352	334	268	282	313	267	193	259	369	230	290	173	506	831
104.571	0	931	353	335	269	281	314	266	196	258	369	230	291	174	507	831
104.694	0	936	353	338	269	285	319	266	197	257	371	231	292	175	509	826
104.817	0	934	356	342	270	287	321	268	199	258	373	231	292	175	510	832
104.94	0	931	353	334	268	282	313	267	194	259	370	231	288	173	505	827
105.062	0	923	352	333	267	281	312	266	193	258	370	229	290	173	505	825
105.185	0	928	351	335	268	282	312	265	194	258	369	230	289	174	504	822
105.308	0	930	352	336	269	282	318	266	197	255	371	230	290	173	505	827
105.431	0	932	353	341	270	286	320	269	200	258	373	230	291	175	507	828
105.554	0	930	353	337	270	282	315	268	195	260	372	230	289	173	504	828
105.677	0	929	349	333	268	280	311	266	193	258	368	229	288	172	501	820
105.8	0	929	349	333	268	280	312	266	194	258	368	229	287	172	501	823
105.923	0	928	349	334	268	283	316	268	197	255	371	229	287	172	500	822
106.045	0	927	351	338	268	284	319	267	199	257	372	230	288	174	502	825
106.168	11	929	352	338	268	284	319	266	198	259	372	230	287	172	502	816
106.291	0	919	346	329	265	278	310	265	192	257	369	228	285	172	495	814
106.414	0	921	345	331	266	280	310	266	193	257	369	227	285	171	496	811
106.537	0	916	346	331	264	278	311	265	192	258	368	227	285	172	495	807
106.66	0	919	347	334	264	281	317	265	196	254	370	228	286	173	496	803
106.783	0	924	350	338	267	284	319	265	199	256	371	230	285	174	498	812
106.906	0	918	345	328	264	277	309	263	192	255	366	228	282	171	492	806
107.028	0	918	343	327	262	277	308	263	191	255	365	227	282	170	491	808
107.151	0	911	342	328	264	278	308	261	191	255	365	226	283	170	490	796
107.274	0	916	343	330	263	278	312	263	194	253	366	227	283	172	492	807
107.397	0	915	344	334	264	281	315	265	196	255	369	227	283	172	495	807
107.52	0	913	344	332	265	278	312	264	193	257	368	229	282	172	492	805
107.643	0	916	341	325	262	276	306	261	189	255	364	226	281	170	488	800
107.766	0	918	342	327	263	277	308	261	190	255	363	227	282	171	490	807
107.889	0	917	343	328	263	278	309	262	193	254	364	227	283	169	490	807
108.012	0	921	344	331	264	280	314	264	196	254	366	228	284	172	493	812
108.134	0	922	346	333	266	282	314	264	195	256	368	228	284	173	495	809
108.257	0	921	341	325	264	276	307	263	191	255	365	227	281	171	490	812
108.38	0	918	341	327	263	279	309	265	194	254	366	227	281	170	489	813
108.503	0	914	342	327	265	279	310	264	194	254	368	227	283	171	491	816
108.626	0	909	341	330	265	278	314	266	196	254	371	226	285	173	492	806
108.749	0	913	342	334	267	282	316	267	198	255	374	227	285	173	495	815
108.872	0	901	338	326	267	277	310	269	193	256	373	226	283	173	488	807
108.995	0	903	335	324	267	275	309	268	193	253	371	226	284	172	489	815
109.117	0	910	336	326	267	276	308	266	192	256	370	225	284	173	491	812
109.24	0	915	336	328	268	279	313	268	195	253	371	226	284	174	493	820
109.363	0	913	338	333	268	280	316	269	198	255	373	227	286	174	496	821
109.486	0	913	336	329	267	278	313	270	196	256	371	227	284	173	491	823
109.609	0	914	334	322	267	274	307	268	191	255	368	226	282	172	489	815
109.732	0	918	334	324	268	276	309	268	194	254	369	225	283	171	490	822
109.855	0	911	334	325	267	278	312	271	196	254	371	225	284	171	489	822
109.978	0	913	339	329	269	283	315	269	197	255	372	228	286	174	494	827
110.1	0	913	341	329	268	284	314	267	196	257	370	228	285	173	493	823
110.223	0	919	337	322	269	278	306	264	192	256	363	228	282	170	488	819
110.346	0	926	338	324	268	279	311	266	197	254	362	228	283	171	490	824
110.469	0	926	337	325	268	279	312	265	198	255	365	228	283	172	491	829
110.592	0	934	340	328	269	283	314	266	200	257	367	229	284	172	494	827
110.715	0	943	347	329	270	289	315	264	200	260	365	232	283	173	497	830
110.838	0	945	347	322	269	284	306	263	194	259	358	231	279	170	494	822
110.961	0	947	350	324	268	285	308	262	194	260	358	231	281	170	491	825
111.084	0	957	351	325	269	287	308	260	194	261	356	230	281	170	490	821
111.206	0	962	354	325	269	290	312	259	199	260	358	230	281	171	490	820
111.329	0	967	361	330	271	294	314	256	199	263	356	232	281	171	491	822
111.452	0	963	354	321	270	285	304	256	193	261	351	230	278	169	486	819
111.575	0	966	353	323	271	285	304	256	193	262	353	230	279	169	486	815
111.698	0	948	348	324	268	282	305	258	194	260	358	228	280	171	485	805
111.821	0	899	338	325	267	281	311	266	199	256	370	227	282	174	485	796
111.944	0	917	337	327	267	283	313	266	199	259	369	229	281	173	487	806
112.067	0	916	332	318	263	278	305	261	192	258	360	227	277	168	481	802
112.189	0	914	334	319	261	278	305	260	192	258	360	226	278	168	481	792
112.312	0	906	333	320	262	278	306	261	195	255	359	226	278	169	481	796
112.435	0	910	335	323	262	280	310	262	198	256	361	226	280	169	483	799
112.558	0	913	337	327	263	284	314	261	199	258	363	228	280	170	487	797
112.681	0	908	331	320	260	277	306	259	192	257	360	227	276	168	479	788
112.804	0	901	330	319	259	277	304	260	192	255	359	225	276	166	479	791
112.927	0	906	330	320	260	277	308	260	194	254	359	225	278	167	479	793
113.05	0	908	332	325	261	279	311	260	196	253	361	226	279	168	482	795
113.172	0	913	336	327	263	281	315	262	198	257	365	227	279	170	486	793
113.295	0	902	332	324	261	279	311	263	196	256	364	227	278	170	481	792
113.418	0	898	328	319	260	274	306	262	194	253	362	226	278	168	478	790
113.541	0	897	328	322	259	275	307	261	194	255	362	226	279	169	481	789
113.664	0	901	329	323	260	276	311	262	196	253	363	226	279	169	483	786
113.787	0	902	332	326	262	280	315	264	199	255	367	227	280	169	487	794
113.91	0	902	333	328	263	279	315	265	198	257	368	228	281	170	486	802
114.033	0	905	328	319	261	275	306	262	193	255	362	226	278	169	482	797
114.156	0	908	329	323	262	277	312	262	197	253	364	227	279	169	484	792
114.278	0	904	330	324	263	277	312	263	198	253	364	227	280	170	486	798
114.401	0	900	332	327	264	279	314	266	199	256	368	227	282	171	488	801
114.524	0	901	334	331	266	283	319	267	200	257	371	228	282	173	491	801
114.647	0	895	329	321	264	276	308	264	194	256	364	228	280	170	485	790
114.77	0	903	329	322	265	277	312	265	197	254	364	227	281	170	486	800
114.893	0	905	331	324	264	278	311	265	199	254	365	228	282	170	488	806
115.016	0	909	333	327	267	280	315	265	200	256	367	229	283	172	491	810
115.139	0	913	336	330	268	284	318	267	202	259	370	229	285	173	494	806
115.261	0	910	334	325	268	281	313	268	199	256	368	230	285	171	491	810
115.384	0	910	331	323	267	279	310	268	198	257	367	229	283	171	490	814
115.507	0	913	334	325	268	280	314	267	200	257	367	229	284	171	492	817
115.63	0	918	335	328	270	282	315	268	200	258	368	230	286	173	493	814
115.753	0	916	338	330	271	286	319	270	204	260	372	230	287	174	498	823
115.876	0	918	339	332	272	286	319	271	202	262	373	232	287	174	497	827
115.999	0	909	335	324	271	281	312	269	199	260	370	230	287	172	494	821
116.122	0	920	337	328	272	283	317	271	202	260	370	231	289	173	495	816
116.244	0	913	338	329	272	284	316	270	202	260	372	232	289	174	496	824
116.367	0	921	339	332	274	285	320	272	203	262	375	233	290	175	500	832
116.49	0	924	342	334	277	288	321	272	204	265	375	233	290	175	501	835
116.613	0	929	337	325	275	283	313	271	199	263	369	233	289	174	496	825
116.736	0	927	339	327	276	284	318	272	204	261	371	232	290	174	499	832
116.859	0	927	340	328	276	285	318	273	204	262	372	234	291	174	499	840
116.982	0	930	341	331	277	286	321	273	205	264	373	235	292	175	503	842
117.105	0	931	343	333	279	289	321	273	205	267	376	234	292	176	503	832
117.228	0	924	338	325	277	282	312	273	199	265	372	234	291	175	498	832
117.35	0	926	339	326	276	284	314	272	201	266	372	233	291	174	499	834
117.473	0	927	339	328	278	285	314	273	200	267	373	234	292	174	500	840
117.596	0	932	341	330	279	286	320	273	204	264	373	234	293	176	502	837
117.719	0	937	344	333	280	290	323	274	206	265	375	236	293	176	504	839
117.842	0	936	339	324	278	284	312	272	200	266	371	234	291	174	497	840
117.965	0	935	339	325	279	284	312	272	200	266	370	234	293	175	499	844
118.088	0	937	339	326	279	285	312	270	200	266	370	234	292	174	499	839
118.211	0	940	341	329	280	285	319	272	205	264	372	235	293	176	502	843
118.333	0	932	344	333	281	289	321	275	207	266	376	235	294	177	503	843
118.456	0	932	341	327	280	286	314	272	201	267	373	235	293	176	498	841
118.579	0	932	340	325	280	285	313	272	199	266	371	233	292	176	499	835
118.702	0	941	341	327	280	286	314	271	200	267	370	234	293	176	501	840
118.825	0	941	342	329	280	287	320	273	205	265	373	235	294	177	501	846
118.948	0	943	344	334	282	290	322	273	206	267	375	236	294	177	505	852
119.071	0	945	344	330	282	289	317	273	202	268	373	235	294	177	501	842
119.194	0	940	341	326	280	285	314	273	201	267	371	234	292	176	500	840
119.316	0	937	343	329	280	286	316	275	201	267	373	233	293	176	501	842
119.439	0	932	342	330	279	287	318	273	203	265	374	234	293	176	500	843
119.562	0	939	344	335	281	290	323	274	205	265	375	234	293	177	502	838
119.685	0	940	344	333	279	287	321	272	204	266	374	234	292	177	501	841
119.808	0	939	340	326	277	283	313	271	200	264	371	233	289	174	497	838
119.931	0	934	341	328	277	284	316	272	201	266	372	232	290	174	497	839
120.054	0	941	341	330	277	284	317	272	202	263	372	232	291	175	497	831
120.177	0	942	342	334	276	288	323	271	205	263	373	232	291	175	499	833
120.3	0	939	344	334	278	287	320	271	204	263	374	232	289	174	496	832
120.422	0	931	339	325	273	280	313	270	198	262	369	231	286	172	493	829
120.545	0	937	339	328	273	282	315	269	199	262	369	231	287	172	493	822
120.668	0	936	339	328	272	281	316	268	200	260	369	230	287	173	493	821
120.791	0	932	340	332	272	282	320	269	204	259	373	229	288	173	495	824
120.914	0	930	342	333	272	284	320	270	202	261	372	231	287	174	493	824
121.037	0	930	337	324	270	278	312	266	196	259	368	228	285	171	490	813
121.16	0	931	338	328	270	279	315	266	199	257	368	228	286	171	490	816
121.283	0	926	339	327	270	280	315	267	199	258	368	229	286	171	491	818
121.405	0	924	339	332	270	281	319	268	202	258	370	229	287	173	494	823
121.528	0	929	342	334	272	284	322	268	203	259	373	230	287	173	496	822
121.651	0	927	338	326	270	279	312	267	196	259	369	229	285	172	490	816
121.774	0	919	338	328	270	279	316	268	201	256	369	229	287	171	492	820
121.897	0	922	339	329	270	280	314	267	199	258	368	229	287	172	493	823
122.02	0	920	340	331	270	282	318	268	201	257	372	229	287	173	496	817
122.143	0	926	343	334	273	284	321	269	202	258	374	230	288	175	497	817
122.266	0	910	341	327	271	280	313	268	197	259	371	230	287	174	492	814
122.388	0	920	341	327	271	279	313	267	198	257	370	230	287	173	495	819
122.511	0	920	341	329	272	281	316	267	201	255	370	229	287	173	495	819
122.634	0	928	343	332	273	283	317	268	201	257	371	230	288	175	498	820
122.757	0	922	346	336	276	286	321	270	204	259	375	231	288	175	501	828
122.88	0	926	343	328	275	280	313	269	198	260	371	231	287	174	495	825
123.003	0	932	343	327	273	280	312	268	198	258	369	231	288	173	496	827
123.126	0	934	344	328	274	281	314	268	200	257	369	231	287	174	498	825
123.249	0	926	346	331	275	282	316	269	201	257	372	231	288	173	499	831
123.372	0	930	348	334	276	285	320	271	203	260	374	232	289	175	502	834
123.494	0	935	346	329	275	281	312	269	197	260	370	231	287	174	497	830
123.617	0	935	344	326	274	280	309	268	195	259	368	230	287	173	496	827
123.74	0	920	344	327	274	280	310	269	196	260	369	229	289	174	496	826
123.863	0	920	346	329	274	282	314	270	200	257	371	230	289	173	497	825
123.986	0	926	346	334	275	286	317	271	201	259	374	231	290	175	500	829
124.109	0	923	347	332	277	283	315	270	199	259	372	231	289	176	497	821
124.232	0	905	343	325	276	280	308	271	195	258	371	229	288	177	493	814
124.355	0	920	343	327	274	281	310	269	197	257	370	229	288	177	495	820
124.477	0	928	344	329	274	281	314	268	199	256	369	230	287	174	496	826
124.6	0	933	346	333	275	284	316	269	201	257	371	230	288	174	498	826
124.723	0	929	346	334	277	285	316	271	200	260	372	232	288	174	498	830
124.846	0	919	343	325	274	278	308	269	195	258	369	230	286	174	493	821
124.969	0	922	344	328	274	280	312	270	197	256	370	229	287	174	494	819
125.092	0	928	343	328	274	280	314	268	199	255	369	229	287	174	494	821
125.215	0	925	344	332	275	283	317	269	200	256	370	230	288	175	496	827
125.338	0	920	347	334	276	284	320	271	201	257	374	231	288	175	496	825
125.46	0	927	342	325	273	278	309	268	195	257	369	229	285	173	491	825
125.583	0	930	342	327	274	279	314	267	199	255	369	228	286	172	493	820
125.706	0	925	342	328	273	278	313	268	199	254	368	229	286	172	492	824
125.829	0	924	343	332	274	281	315	270	201	257	371	230	287	174	494	823
125.952	0	931	345	334	274	285	319	270	202	258	373	231	287	174	496	824
126.075	0	925	340	325	272	278	308	266	194	257	366	229	285	172	489	816
126.198	0	923	340	326	272	277	310	267	196	255	367	228	284	172	490	820
126.321	0	921	340	325	271	278	309	267	196	255	367	229	284	171	489	817
126.444	0	927	341	329	271	278	313	268	198	255	368	229	286	173	491	819
126.566	0	922	343	332	272	280	317	267	200	256	371	230	286	173	492	816
126.689	0	913	339	324	271	276	308	267	194	255	368	229	283	172	487	812
126.812	0	908	338	323	270	275	308	266	195	254	367	227	284	171	486	810
126.935	0	919	338	325	270	276	309	265	194	254	366	228	285	171	487	816
127.058	0	923	339	327	270	277	313	266	197	254	366	228	285	172	489	814
127.181	0	917	342	329	270	281	315	267	200	256	370	229	286	173	492	820
127.304	0	912	340	325	270	278	309	266	195	256	368	229	285	173	487	813
127.427	0	922	340	323	269	275	308	264	194	256	364	229	285	171	488	816
127.549	0	923	341	324	269	276	310	263	196	253	364	228	284	173	489	814
127.672	0	921	342	326	271	279	312	265	197	255	367	229	285	173	490	822
127.795	0	923	345	331	272	281	315	267	199	257	370	231	286	173	493	824
127.918	0	928	344	327	272	278	310	266	195	258	367	230	286	173	489	824
128.041	0	925	341	322	272	278	306	265	193	258	364	228	285	172	489	822
128.164	0	925	342	325	273	277	311	265	198	255	365	230	285	172	491	828
128.287	0	925	344	327	274	278	313	267	199	256	367	230	287	174	493	829
128.41	0	933	346	329	274	282	316	267	200	259	371	231	288	174	495	833
128.532	0	930	345	328	274	281	313	267	197	258	368	232	288	173	491	829
128.655	0	929	344	322	273	278	309	267	197	257	366	231	286	173	491	835
128.778	0	929	344	325	276	280	312	267	199	256	367	230	288	173	493	834
128.901	0	935	346	327	276	281	312	268	199	257	367	232	288	174	494	837
129.024	0	933	349	330	277	283	316	269	200	259	371	232	289	175	498	838
129.147	0	933	347	328	278	282	314	269	199	260	370	232	288	176	495	842
129.27	0	932	345	322	277	280	308	269	195	260	366	232	289	173	492	840
129.393	0	933	346	325	278	280	310	269	197	259	368	232	289	175	495	839
129.516	0	929	347	326	278	282	312	270	200	258	368	232	290	175	495	835
129.638	0	930	348	329	279	285	316	271	201	261	372	232	290	177	498	843
129.761	0	934	349	331	280	287	316	271	201	261	372	234	291	177	498	846
129.884	0	933	347	323	279	281	309	271	196	261	368	232	290	175	493	842
130.007	0	938	348	326	280	282	310	270	197	261	367	232	290	176	495	844
130.13	0	939	347	326	281	283	314	271	201	259	368	233	291	175	496	850
130.253	0	940	349	330	282	285	316	273	201	261	371	233	292	177	498	851
130.376	0	945	353	332	284	288	319	274	204	262	373	234	292	177	499	852
130.499	0	945	349	325	283	284	310	271	198	262	368	235	290	175	493	845
130.621	0	938	349	326	282	284	310	273	197	262	369	233	290	175	494	847
130.744	0	936	348	327	282	285	313	273	199	260	370	233	290	176	493	845
130.867	0	936	350	329	282	286	316	274	203	260	372	234	292	177	495	844
130.99	0	943	351	333	283	288	320	275	203	262	373	234	292	177	496	845
131.113	0	945	348	326	282	284	312	273	199	262	369	233	289	175	492	847
131.236	0	942	346	324	282	283	310	273	198	262	369	233	290	174	491	845
131.359	0	947	347	326	282	284	312	272	198	262	369	232	290	174	491	844
131.482	0	945	347	328	283	285	316	272	201	260	370	232	290	175	491	842
131.604	0	947	350	331	283	287	319	275	204	261	372	232	291	176	494	847
131.727	0	943	348	328	281	285	314	274	200	262	371	233	288	175	489	838
131.85	0	943	344	322	281	281	309	272	196	261	367	231	287	173	486	842
131.973	0	940	344	323	279	281	311	270	199	259	367	231	287	173	486	830
132.096	0	931	342	325	278	282	315	271	201	257	369	231	288	175	486	829
132.219	0	932	344	328	278	285	317	273	202	259	372	231	289	174	488	826
132.342	0	932	344	329	279	284	318	272	201	260	373	232	287	174	486	833
132.465	0	935	340	321	276	278	308	269	195	259	366	230	285	173	481	824
132.588	0	933	340	323	276	280	311	269	199	257	367	229	286	172	482	830
132.71	0	933	340	323	275	280	310	270	198	257	366	229	286	172	482	828
132.833	0	934	341	327	276	281	315	269	201	257	368	230	286	173	484	833
132.956	0	940	344	330	277	283	318	270	201	258	371	230	287	175	487	828
133.079	0	932	341	325	276	279	311	269	198	258	367	230	285	172	481	827
133.202	0	931	339	323	274	277	310	268	198	257	367	229	284	172	480	822
133.325	0	926	340	324	274	279	312	269	199	255	367	229	286	173	481	825
133.448	0	928	340	326	273	280	315	269	200	256	369	229	286	174	483	817
133.571	0	921	341	330	276	283	317	270	201	258	372	230	287	175	485	823
133.693	0	926	341	327	275	281	314	270	200	257	371	230	286	174	483	826
133.816	0	929	339	322	273	277	310	268	197	256	366	230	285	173	481	830
133.939	0	935	341	325	274	279	312	267	197	258	367	229	285	173	484	824
134.062	0	929	341	326	275	279	314	268	200	255	368	229	286	173	485	826
134.185	0	930	342	330	276	283	317	271	201	258	371	230	287	175	488	833
134.308	0	931	344	330	277	282	316	270	200	259	372	231	287	175	487	835
134.431	0	930	341	322	274	277	308	267	195	258	366	230	285	173	482	826
134.554	0	931	341	324	276	280	312	267	200	256	367	230	286	173	484	829
134.676	0	930	341	325	275	280	310	269	198	258	368	230	286	173	485	833
134.799	0	932	342	329	277	281	314	270	201	257	370	231	288	175	488	839
134.922	0	934	345	332	278	285	316	270	201	261	372	231	288	175	489	833
135.045	0	930	341	323	277	278	309	268	197	258	366	230	286	174	483	834
135.168	0	931	342	323	278	279	309	270	198	258	367	231	287	172	485	836
135.291	0	932	343	325	277	281	311	269	199	259	367	231	287	174	486	840
135.414	0	927	343	328	278	283	314	270	201	258	368	230	289	175	488	829
135.537	0	926	346	332	279	286	318	271	203	261	373	231	290	176	492	834
135.66	0	925	343	327	278	282	311	271	197	261	371	231	289	175	487	829
135.782	0	929	342	324	278	282	309	271	197	261	368	231	290	175	487	838
135.905	0	929	343	325	280	281	311	270	197	261	368	231	289	175	488	833
136.028	0	932	344	328	281	283	316	272	201	259	370	232	291	176	489	839
136.151	0	931	346	331	281	286	318	273	203	262	373	233	291	177	493	841
136.274	0	934	346	330	281	285	316	273	201	261	372	233	290	176	489	846
136.397	0	932	344	324	281	282	309	270	197	262	369	233	290	175	489	835
136.52	0	933	344	326	281	283	315	271	202	258	370	232	290	174	489	839
136.643	0	936	344	328	282	285	316	273	203	260	371	233	291	175	490	844
136.765	0	938	347	331	283	286	319	273	204	261	374	233	291	176	491	848
136.888	0	939	347	330	284	287	317	272	203	263	372	234	290	176	489	841
137.011	0	932	343	324	281	282	310	273	197	261	369	232	289	175	486	840
137.134	0	934	343	326	281	284	312	273	200	259	370	232	288	173	485	835
137.257	0	935	343	327	280	284	313	271	200	260	369	232	288	173	485	842
137.38	0	936	343	329	280	285	318	272	202	259	371	232	289	175	487	835
137.503	0	934	344	331	281	287	317	273	201	262	372	232	288	175	486	835
137.626	0	931	339	321	278	279	308	270	196	260	366	231	284	172	480	826
137.748	0	931	339	323	277	281	309	268	197	260	364	232	284	172	481	832
137.871	0	930	338	323	275	280	311	267	197	259	362	231	285	172	479	822
137.994	0	928	339	326	274	282	315	266	200	258	364	232	285	172	481	825
138.117	0	927	340	329	275	283	315	268	199	260	365	232	284	172	481	822
138.24	0	917	336	321	271	278	307	264	194	259	360	232	279	171	476	814
138.363	0	929	341	322	270	281	307	259	192	261	353	232	280	171	479	807
138.486	0	938	347	323	270	280	306	255	191	263	345	234	279	171	481	808
138.609	0	941	349	324	270	282	307	254	191	268	341	236	278	170	486	817
138.732	0	944	352	328	270	284	310	252	192	276	335	239	277	172	491	816
138.854	0	944	349	323	267	279	306	248	187	275	328	238	274	171	484	803
138.977	0	938	346	321	266	275	303	250	185	274	331	234	274	169	480	805
139.1	0	931	345	321	264	276	303	250	186	272	332	235	274	171	481	803
139.223	0	923	344	324	263	275	304	251	187	272	335	234	275	171	479	802
139.346	0	921	345	327	265	278	307	252	187	273	340	234	275	171	482	796
139.469	0	924	344	324	264	276	305	252	186	270	338	234	274	170	478	801
139.592	0	913	342	320	262	273	301	251	185	269	337	233	275	170	476	794
139.715	0	908	341	321	264	274	302	252	186	269	338	233	275	169	477	795
139.837	0	915	341	323	263	275	303	252	185	270	338	232	276	169	479	794
139.96	0	919	345	327	265	278	306	254	187	271	341	234	277	171	482	799
140.083	0	918	346	327	266	278	307	253	188	274	338	236	276	171	483	802
140.206	0	914	341	319	265	272	301	251	184	270	335	234	275	168	478	802
140.329	0	910	343	320	266	273	303	253	185	264	344	231	278	170	476	795
140.452	0	900	341	322	268	272	303	259	187	257	359	225	280	170	474	797
140.575	0	904	339	325	269	274	309	263	194	256	365	225	282	171	476	799
140.698	0	907	341	329	270	278	311	265	195	257	367	227	283	172	479	813
140.82	0	906	338	320	269	273	304	261	190	256	361	227	281	170	475	805
140.943	0	910	338	321	269	273	308	263	195	253	363	227	283	170	477	809
141.066	0	908	338	322	271	274	308	263	195	254	362	227	283	171	478	814
141.189	0	909	340	326	271	277	312	266	197	255	365	228	283	171	482	821
141.312	0	910	343	330	272	280	316	265	199	259	368	228	285	173	485	815
141.435	0	909	341	326	272	277	311	266	196	257	366	229	283	172	481	815
141.558	0	906	340	323	272	277	309	266	196	258	364	229	285	172	481	816
141.681	0	909	342	325	272	277	310	266	195	258	364	229	285	172	482	822
141.804	1	916	342	327	273	279	314	266	197	258	365	230	285	173	484	819
141.926	0	919	346	331	274	284	318	267	200	261	368	231	287	173	488	825
142.049	0	918	345	329	276	282	314	269	199	261	367	231	286	173	485	827
142.172	0	920	343	323	275	278	309	266	195	261	365	230	285	172	483	830
142.295	0	922	344	326	275	279	312	266	196	259	364	231	287	172	484	823
142.418	0	924	345	327	275	281	315	267	200	258	366	231	286	172	485	826
142.541	0	921	346	331	277	283	317	269	201	261	369	232	287	174	488	831
142.664	0	921	348	333	278	284	318	270	201	263	371	233	287	173	487	833
142.787	0	924	344	324	276	279	310	267	195	261	365	231	285	172	482	823
142.909	0	925	344	327	276	280	312	268	196	262	365	231	285	172	483	824
143.032	0	923	344	327	275	279	313	269	198	260	366	230	285	173	483	826
143.155	0	924	346	330	276	282	317	270	203	260	368	231	287	173	484	831
143.278	0	927	347	335	278	285	321	269	203	262	371	231	287	173	486	824
143.401	0	924	343	324	276	278	311	268	197	262	366	231	284	171	480	817
143.524	0	922	342	326	276	279	311	269	197	259	366	230	283	171	480	822
143.647	0	918	343	325	275	279	312	267	198	260	366	230	285	171	480	824
143.77	0	923	343	328	276	280	316	267	200	259	367	230	284	172	481	819
143.892	0	926	345	333	277	284	318	269	202	260	370	231	286	173	484	821
144.015	0	923	344	329	277	281	314	269	198	261	371	232	284	172	481	822
144.138	0	917	341	324	275	278	310	268	195	260	366	231	283	171	478	823
144.261	0	923	343	325	275	279	313	267	198	259	365	231	282	172	479	816
144.384	0	918	343	327	276	281	316	268	200	258	368	230	284	172	479	815
144.507	0	916	343	332	275	283	318	270	202	260	371	231	285	174	481	818
144.63	0	916	344	332	278	283	317	270	200	261	372	230	284	173	482	823
144.753	0	922	341	324	275	279	310	267	195	259	367	230	282	171	478	815
144.876	0	924	342	327	276	280	313	268	198	258	368	230	285	172	479	819
144.998	0	923	343	327	277	280	315	269	200	258	369	230	284	172	480	822
145.121	0	924	345	330	277	282	317	270	202	260	372	231	285	173	482	828
145.244	0	926	345	333	279	283	318	269	201	262	373	231	285	174	484	822
145.367	0	913	341	325	277	279	310	269	196	259	370	229	284	174	478	815
145.49	0	918	342	325	277	281	313	269	199	259	369	230	284	173	480	822
145.613	0	917	342	325	277	281	313	269	199	259	369	231	285	173	481	828
145.736	0	926	342	329	278	283	316	269	200	259	371	231	286	174	485	825
145.859	0	930	346	333	280	285	319	271	202	260	373	232	286	175	487	830
145.981	0	927	343	326	280	280	311	270	197	260	369	232	285	174	481	830
146.104	0	923	343	324	279	281	309	270	195	261	368	231	285	173	484	835
146.227	0	929	343	325	280	280	311	268	198	259	366	231	285	173	485	829
146.35	0	933	345	327	280	281	314	269	200	258	369	232	286	175	486	833
146.473	0	930	346	331	281	285	317	272	202	261	372	231	287	175	489	839
146.596	0	928	347	331	282	284	315	271	201	261	371	233	286	175	487	841
146.719	0	933	344	322	281	280	309	268	196	260	367	232	286	174	485	833
146.842	0	938	345	326	281	283	313	270	200	258	367	231	287	174	487	838
146.964	0	934	346	327	282	283	314	272	201	259	369	232	287	175	488	842
147.087	0	928	347	331	282	285	317	272	203	261	371	232	288	176	490	846
147.21	0	935	349	334	284	288	320	272	204	262	375	233	289	177	492	840
147.333	0	940	346	326	283	283	311	272	198	262	369	233	287	175	488	841
147.456	0	939	347	327	284	284	313	273	200	262	369	232	287	175	488	846
147.579	0	935	347	326	284	284	313	272	200	262	369	233	289	175	488	850
147.702	0	940	348	329	284	286	317	271	203	262	371	232	289	175	490	844
147.825	0	946	349	333	285	289	320	273	204	264	374	232	290	177	493	850
147.948	0	941	350	330	286	286	315	275	201	265	373	234	289	176	489	848
148.07	0	931	347	326	284	284	311	274	198	264	372	233	289	175	487	846
148.193	0	940	348	328	284	285	315	273	201	262	371	232	290	175	487	840
148.316	0	944	348	330	285	286	318	273	203	262	372	232	290	175	489	840
148.439	0	938	349	333	285	287	321	275	204	263	375	233	290	177	489	845
148.562	0	931	350	335	286	289	320	276	203	264	377	234	290	177	489	844
148.685	0	940	345	326	284	282	311	272	198	262	370	232	289	174	483	834
148.808	0	943	346	326	283	282	312	272	198	263	370	232	289	174	483	833
148.931	0	942	345	326	283	283	313	273	201	261	371	232	289	174	482	838
149.053	0	935	347	331	283	284	318	274	203	261	373	231	291	175	483	842
149.176	0	942	348	334	284	286	321	273	203	261	374	232	292	176	486	836
149.299	0	941	344	326	282	282	314	272	199	262	371	231	288	174	481	833
149.422	0	939	342	325	280	280	310	272	198	261	369	229	289	173	478	834
149.545	0	933	344	325	281	281	312	271	199	260	370	231	290	173	479	836
149.668	0	941	344	328	281	282	316	270	201	259	370	231	289	174	481	829
149.791	0	940	345	332	281	284	319	271	202	260	374	231	291	174	482	834
149.914	0	940	346	332	282	284	319	273	201	261	374	232	291	175	481	834
150.036	0	927	342	324	280	279	311	272	197	261	371	230	290	173	477	830
150.159	0	937	343	326	281	281	311	271	197	261	370	230	290	174	479	825
150.282	0	939	342	326	281	281	316	270	200	257	370	230	291	174	480	826
150.405	0	939	343	330	281	283	318	272	201	259	373	231	292	175	483	835
150.528	0	932	346	334	283	286	320	275	204	260	375	232	293	175	484	838
150.651	0	939	341	324	281	279	310	270	197	261	370	231	291	174	479	827
150.774	0	941	343	326	280	280	314	270	199	256	369	231	292	174	479	832
150.897	0	939	342	327	281	281	312	271	199	259	370	231	291	173	480	833
151.02	0	927	344	329	281	284	317	272	202	260	374	230	292	175	483	834
151.142	0	934	346	334	283	285	319	272	203	261	376	231	293	176	484	828
151.265	0	938	343	326	281	280	312	272	197	261	371	232	290	175	479	829
151.388	0	936	341	322	279	279	309	269	196	259	369	229	290	173	479	832
151.511	0	929	340	325	279	279	311	270	198	258	369	229	290	173	479	835
151.634	0	936	342	327	279	279	315	269	200	257	369	229	291	173	480	828
151.757	0	937	343	330	280	283	317	270	201	258	371	230	291	173	483	827
151.88	0	934	343	327	280	280	314	269	200	258	371	230	290	174	480	830
152.003	0	925	338	320	277	275	307	268	195	257	367	228	288	171	476	830
152.125	0	933	339	323	276	277	306	266	194	257	366	227	288	171	476	822
152.248	0	931	338	323	276	276	311	265	197	254	367	227	288	171	477	823
152.371	0	920	339	327	276	278	313	268	199	255	370	227	289	172	479	822
152.494	0	917	341	330	276	280	314	269	198	258	372	228	290	173	480	826
152.617	0	923	336	320	273	274	306	266	193	256	366	227	286	172	474	813
152.74	0	920	336	322	273	274	308	265	196	254	366	227	287	170	475	815
152.863	0	919	336	322	272	273	308	265	195	254	366	227	286	172	475	820
152.986	0	915	336	326	272	276	312	266	198	254	368	227	288	171	477	824
153.108	0	924	339	329	274	278	315	266	199	256	370	228	289	172	479	820
153.231	0	924	337	322	272	274	307	263	194	254	367	226	286	171	475	817
153.354	0	918	335	322	272	273	307	265	195	253	366	226	286	171	474	820
153.477	0	913	336	322	271	273	308	265	195	253	366	227	286	171	474	823
153.6	0	921	336	324	272	275	311	264	197	253	367	227	287	170	477	816
153.723	0	922	340	328	273	278	315	265	198	255	371	228	288	173	481	826
153.846	0	916	337	325	272	276	310	266	197	254	370	228	286	172	477	820
153.969	0	912	335	321	271	272	307	264	194	252	366	226	286	171	475	821
154.092	0	919	336	322	272	273	309	265	197	251	366	227	287	170	475	815
154.214	0	921	336	323	271	274	310	264	197	253	367	226	287	171	478	819
154.337	0	910	338	327	272	277	313	267	199	254	371	227	289	173	480	820
154.46	0	906	339	329	273	277	313	267	198	256	372	228	288	175	480	819
154.583	0	913	336	319	271	272	305	264	192	254	365	226	286	171	475	811
154.706	0	909	336	322	271	273	308	264	196	251	367	226	288	173	476	813
154.829	0	909	337	322	272	274	309	265	197	251	368	226	288	172	477	821
154.952	0	912	337	326	272	277	312	267	198	253	371	228	289	172	480	824
155.075	0	918	340	331	275	280	316	267	200	255	371	228	288	174	483	826
155.197	0	917	337	321	273	275	306	266	193	255	367	227	287	173	476	821
155.32	0	910	337	321	273	273	309	266	198	252	368	227	288	173	478	826
155.443	0	915	338	322	273	274	310	266	197	253	367	228	289	172	479	828
155.566	0	921	339	326	275	278	311	266	198	254	369	227	290	173	481	830
155.689	0	923	340	330	276	281	315	268	200	256	372	229	290	175	483	831
155.812	0	916	341	326	277	278	312	268	198	255	372	229	289	173	480	832
155.935	0	917	338	322	275	276	308	268	196	254	368	228	289	173	479	831
156.058	0	922	338	324	275	276	310	267	198	253	369	228	289	173	479	830
156.18	0	915	339	325	276	278	313	268	198	254	371	228	290	174	480	824
156.303	0	914	340	330	276	281	315	270	201	256	375	228	291	175	482	833
156.426	0	915	341	328	277	279	314	269	200	257	374	229	290	174	480	833
156.549	0	911	337	322	275	276	307	268	194	256	371	227	289	173	476	819
156.672	0	920	338	324	274	278	313	268	198	253	371	227	289	173	477	823
156.795	0	913	338	326	274	278	314	268	199	254	372	227	289	174	478	829
156.918	0	916	340	329	276	280	316	270	200	255	376	228	291	174	481	831
157.041	0	921	341	331	277	280	316	268	199	257	375	229	290	174	478	825
157.164	0	923	337	320	274	274	307	266	193	254	370	227	287	172	474	821
157.286	0	914	336	322	274	275	312	268	199	252	371	227	287	171	474	826
157.409	0	916	337	324	273	276	312	268	199	252	371	227	288	172	475	824
157.532	0	920	337	328	273	279	315	267	199	255	373	228	289	173	477	824
157.655	0	923	339	330	275	279	318	267	201	255	374	228	289	174	478	821
157.778	0	912	335	320	273	273	307	267	194	254	370	227	285	171	470	819
157.901	0	914	334	321	272	274	311	266	198	250	370	227	287	171	472	818
158.024	0	917	335	323	270	273	311	266	197	251	370	227	286	171	472	819
158.147	0	920	336	326	272	276	314	266	199	252	372	226	288	172	474	817
158.269	0	912	338	330	273	279	317	268	201	255	374	228	287	173	477	823
158.392	0	912	336	323	272	274	308	267	195	254	371	228	286	172	471	818
158.515	0	918	335	322	271	274	312	265	198	251	369	226	286	171	472	818
158.638	0	921	336	323	272	274	312	265	198	252	369	226	287	172	473	817
158.761	0	912	337	326	272	276	313	267	199	253	372	226	287	172	474	822
158.884	0	915	338	330	274	279	317	268	201	255	374	227	288	174	479	825
159.007	0	922	337	325	273	275	313	266	197	253	372	227	287	172	474	822
159.13	0	923	336	322	272	274	311	265	198	252	370	227	287	172	474	820
159.252	0	917	338	325	274	276	312	266	199	252	371	226	287	172	475	825
159.375	0	918	337	326	275	277	314	267	201	253	373	227	289	173	477	828
159.498	0	920	341	331	275	280	317	268	201	256	376	228	289	175	481	827
159.621	0	922	340	326	275	277	314	268	198	254	374	228	288	174	476	823
159.744	0	917	338	322	275	276	311	268	198	251	372	227	288	174	475	829
159.867	0	922	339	323	275	277	312	268	199	253	372	228	288	173	478	831
159.99	0	929	341	326	277	279	314	268	199	254	373	229	289	174	480	834
160.113	0	932	342	329	278	281	318	269	200	255	376	229	290	176	483	834
160.236	0	923	342	325	277	278	313	270	198	254	373	229	288	175	478	838
160.358	0	919	339	321	277	276	309	269	196	254	372	228	288	174	477	831
160.481	0	929	341	322	278	277	311	268	199	252	371	228	289	175	479	837
160.604	0	935	341	324	280	278	312	269	198	254	372	229	290	175	481	837
160.727	0	930	344	327	280	281	316	271	201	255	375	229	290	176	483	846
160.85	0	931	343	325	281	278	312	270	199	255	373	229	290	175	480	843
160.973	0	936	340	320	280	277	308	268	196	254	370	229	289	174	478	845
161.096	0	936	342	321	281	278	311	268	199	253	370	229	289	175	480	843
161.219	0	935	343	324	282	281	312	271	199	254	372	229	291	175	482	851
161.341	0	937	344	327	282	282	315	272	201	257	374	231	291	177	485	853
161.464	0	937	345	326	283	280	314	272	199	257	374	230	291	177	483	849
161.587	0	934	342	320	283	280	311	270	199	254	371	231	292	176	481	844
161.71	0	939	343	322	283	280	313	272	201	255	372	231	292	176	483	854
161.833	0	940	345	324	285	280	312	272	201	256	374	231	293	177	484	857
161.956	0	947	346	327	286	284	316	273	202	258	376	232	294	178	486	859
162.079	0	948	347	326	288	283	316	272	201	259	375	233	293	178	485	856
162.202	0	945	344	320	286	280	309	273	199	256	372	232	293	177	482	861
162.324	0	944	345	323	286	281	314	275	202	256	374	232	293	177	485	861
162.447	0	950	346	324	288	283	315	274	202	257	374	233	294	177	485	863
162.57	0	949	348	328	289	286	317	274	203	259	378	233	294	179	487	862
162.693	0	950	348	328	289	284	316	276	202	260	379	233	294	178	486	865
162.816	0	938	345	321	287	280	310	276	199	256	376	232	293	178	483	852
162.939	0	949	345	323	288	282	315	274	202	257	376	232	293	177	484	860
163.062	0	948	346	324	288	283	315	275	202	257	376	233	295	178	485	860
163.185	0	952	346	327	289	285	318	276	204	260	379	233	295	179	487	866
163.308	0	949	348	329	290	287	318	277	204	262	380	234	293	179	487	859
163.43	0	952	344	320	287	280	310	275	198	259	375	233	293	176	481	860
163.553	0	943	344	322	288	281	315	275	203	258	377	232	293	178	482	850
163.676	0	947	344	322	287	282	315	276	202	258	377	233	293	178	482	858
163.799	0	946	346	327	288	284	318	278	204	260	380	232	294	179	484	855
163.922	0	950	348	330	289	288	320	277	205	262	383	234	294	178	485	859
164.045	0	948	343	321	287	281	312	276	199	262	375	234	292	177	481	852
164.168	0	951	344	323	286	281	315	276	202	260	374	233	292	177	482	859
164.291	0	947	344	324	287	281	314	276	202	262	376	233	293	177	482	853
164.413	0	947	345	326	288	284	318	277	204	262	377	233	294	177	484	857
164.536	0	946	346	331	288	286	321	277	205	263	381	233	294	179	486	853
164.659	0	950	345	325	289	282	313	276	201	263	378	233	292	178	481	857
164.782	0	947	343	322	288	281	314	277	202	261	377	232	292	177	481	853
164.905	0	950	344	324	287	283	316	276	205	259	377	233	293	178	484	858
165.028	0	950	345	327	288	283	318	275	204	261	379	233	293	178	485	856
165.151	0	950	347	332	288	286	321	279	207	262	382	233	294	179	488	859
165.274	0	947	346	327	288	283	316	277	202	263	380	233	292	179	484	852
165.396	0	942	343	324	288	281	314	277	203	261	379	232	293	179	482	852
165.519	0	949	344	327	288	281	317	277	204	260	378	232	293	179	484	855
165.642	0	947	344	328	288	283	319	278	205	261	380	232	293	180	487	860
165.765	0	941	346	333	290	287	322	280	205	263	383	233	295	180	490	853
165.888	0	940	347	331	290	285	319	279	205	263	382	233	294	181	487	852
166.011	0	946	342	325	289	281	312	276	199	262	378	232	294	180	485	853
166.134	0	946	344	326	288	283	317	277	204	261	377	233	294	180	487	857
166.257	0	949	345	329	288	283	318	278	205	261	379	233	294	180	489	858
166.38	0	951	346	332	290	285	321	278	206	262	382	234	296	180	492	866
166.502	0	950	347	334	291	287	321	278	205	264	381	234	296	180	492	861
166.625	0	946	344	326	289	283	311	277	199	263	378	233	295	179	488	859
166.748	0	951	346	328	290	284	315	276	202	262	378	233	295	180	490	860
166.871	0	952	346	330	290	286	318	276	205	262	378	234	296	179	491	866
166.994	0	950	346	334	290	287	321	278	205	263	381	234	296	181	494	863
167.117	0	948	350	338	292	290	324	279	207	263	384	234	297	181	495	862
167.24	0	951	347	329	291	283	314	278	200	263	379	234	295	180	491	860
167.363	0	954	346	331	291	286	319	277	205	261	378	234	296	180	493	867
167.485	0	955	347	332	292	285	319	277	205	262	378	234	296	180	494	864
167.608	0	954	348	336	291	287	320	278	206	263	381	234	297	180	495	866
167.731	0	957	350	339	293	290	325	280	208	264	384	234	298	180	496	864
167.854	0	956	346	331	292	285	314	276	201	263	379	234	296	178	491	865
167.977	11	955	346	331	291	285	316	277	202	262	379	233	297	179	491	862
168.1	0	954	346	333	289	285	319	277	205	260	380	233	296	178	491	860
168.223	0	955	347	336	290	286	321	278	206	262	382	232	296	178	492	857
168.346	0	946	349	339	290	289	325	280	207	262	385	232	298	180	493	854
168.468	0	947	343	331	288	283	315	276	199	260	380	232	294	178	487	845
168.591	0	944	343	332	287	283	315	275	201	259	379	230	294	176	486	843
168.714	0	939	343	332	285	282	316	275	202	259	379	229	293	177	484	836
168.837	0	945	343	335	285	284	319	275	204	257	381	229	293	177	485	847
168.96	0	946	344	338	285	286	323	275	204	259	382	230	293	177	486	840
169.083	0	942	340	329	282	279	313	273	198	257	377	228	290	175	480	837
169.206	0	937	338	328	280	278	314	274	200	254	377	227	289	173	478	828
169.329	0	932	337	329	279	277	315	272	200	252	377	226	289	173	478	827
169.452	0	935	338	333	278	279	317	270	201	253	377	225	290	174	479	822
169.574	0	934	340	337	279	281	320	272	202	255	379	226	289	175	480	828
169.697	0	929	337	330	278	276	312	271	197	253	376	226	287	174	475	817
169.82	0	930	335	329	276	276	313	269	197	252	374	225	288	171	474	822
169.943	0	929	336	331	275	275	315	268	199	250	373	224	287	172	475	814
170.066	0	926	336	332	275	276	316	269	200	251	376	225	288	173	476	819
170.189	0	924	339	338	275	280	320	271	201	253	379	225	288	174	479	814
170.312	0	915	336	332	274	275	313	270	195	253	377	225	287	173	475	810
170.435	0	920	335	330	274	275	314	268	197	249	375	224	287	172	474	807
170.557	0	920	335	331	273	276	314	268	197	249	374	224	288	173	475	813
170.68	0	920	337	333	274	278	316	270	199	250	376	224	288	173	477	809
170.803	0	923	339	339	276	280	320	270	201	253	380	224	288	173	479	819
170.926	0	923	336	332	275	276	315	268	196	251	375	225	287	173	474	810
171.049	0	919	336	330	275	275	314	270	198	250	375	225	287	172	476	815
171.172	0	920	337	332	273	277	315	270	198	249	375	224	288	173	477	810
171.295	0	920	339	333	276	278	316	270	199	251	376	225	289	173	479	819
171.418	0	925	340	338	276	282	320	270	202	252	378	226	291	175	482	815
171.54	0	919	338	331	276	277	311	269	195	252	375	226	289	173	477	816
171.663	0	919	337	329	276	275	314	270	198	249	375	225	289	171	478	813
171.786	0	922	339	330	275	277	314	270	197	249	374	226	289	173	480	821
171.909	0	921	340	334	277	280	316	270	199	251	376	226	290	174	483	814
172.032	0	911	341	339	278	282	320	272	200	252	381	226	292	177	483	813
172.155	0	915	341	331	277	277	313	271	196	251	377	227	290	174	479	812
172.278	0	914	339	330	277	278	312	270	198	249	376	226	291	174	481	819
172.401	0	923	341	332	278	278	314	270	198	250	375	226	292	175	483	817
172.524	0	922	342	334	279	281	316	270	199	253	377	227	292	175	485	823
172.646	0	922	343	338	281	284	319	274	201	255	379	227	293	176	489	829
172.769	0	920	342	331	279	279	311	271	195	255	376	227	293	174	483	824
172.892	0	923	342	330	279	278	314	271	198	251	375	228	294	174	485	823
173.015	0	918	342	333	281	280	314	272	199	252	376	228	294	175	486	825
173.138	0	928	345	335	280	283	317	271	199	256	374	232	293	176	496	835
173.261	0	932	348	338	281	283	320	272	202	260	373	233	294	177	498	834
173.384	0	935	346	330	280	279	311	270	195	259	370	231	293	174	490	828
173.507	0	927	346	330	280	281	314	270	200	256	371	230	295	175	492	831
173.629	0	922	346	333	280	279	312	270	198	262	370	232	294	175	494	837
173.752	0	928	347	335	281	282	317	271	201	262	371	233	295	176	495	838
173.875	0	947	350	338	281	285	318	271	201	265	374	232	295	176	494	836
173.998	0	943	345	328	281	278	310	270	196	262	371	230	293	174	488	833
174.121	0	949	346	330	282	280	312	271	196	262	371	230	295	175	488	829
174.244	0	950	348	331	281	279	313	271	198	261	372	231	295	174	488	836
174.367	0	965	348	333	283	282	316	270	202	260	373	231	295	175	489	831
174.49	0	974	350	336	284	283	318	272	201	262	375	231	296	175	488	834
174.612	0	978	348	327	283	278	309	271	195	260	371	230	294	173	483	827
174.735	0	981	349	328	282	279	310	270	196	260	371	230	293	173	484	835
174.858	0	984	348	329	282	279	312	269	197	259	371	229	294	173	483	827
174.981	0	989	349	332	282	280	316	270	201	259	373	229	294	174	486	831
175.104	0	994	350	335	283	283	316	272	201	261	375	231	294	174	487	833
175.227	0	985	348	326	282	277	308	269	195	259	372	230	292	174	481	827
175.35	0	991	348	328	282	279	309	269	196	260	372	229	294	173	482	820
175.473	0	991	348	329	282	277	311	269	197	259	371	229	293	174	482	821
175.596	0	989	351	332	282	283	316	271	201	259	375	229	294	174	485	821
175.718	0	999	358	334	283	285	317	270	200	262	374	231	293	174	486	832
175.841	0	1003	355	327	282	278	309	267	195	260	370	230	292	173	482	823
175.964	0	1000	354	328	283	278	310	268	196	260	371	230	293	174	483	826
176.087	0	990	351	329	281	279	312	271	198	259	373	229	293	174	484	823
176.21	0	992	352	332	283	280	316	271	200	259	377	230	294	175	485	830
176.333	0	996	354	336	285	283	317	271	200	262	378	230	294	175	487	826
176.456	0	995	350	327	283	277	309	271	196	260	374	230	292	175	482	825
176.579	0	997	350	329	285	279	311	271	198	258	374	230	294	173	483	832
176.701	0	997	351	329	285	280	312	272	199	259	374	229	293	174	485	837
176.824	0	1001	353	332	286	281	316	272	200	259	376	231	295	176	488	834
176.947	0	1003	354	336	287	283	319	273	204	261	378	232	295	176	490	839
177.07	0	1003	352	327	286	279	311	273	197	260	373	231	293	175	485	838
177.193	0	1001	352	328	286	280	310	272	197	262	374	230	294	175	486	844
177.316	0	1006	355	329	288	281	315	271	200	258	374	231	293	174	487	838
177.439	0	1006	355	332	289	284	317	274	202	261	375	232	295	176	489	842
177.562	0	1000	356	336	290	288	320	276	204	262	380	232	296	177	492	842
177.684	0	1000	356	331	289	283	313	274	199	263	377	233	295	176	488	845
177.807	0	1006	355	329	290	283	311	273	198	263	374	232	295	176	488	842
177.93	0	1007	355	331	289	285	315	274	203	261	375	232	295	176	489	846
178.053	0	1006	356	332	291	286	317	276	204	261	378	233	296	177	491	851
178.176	0	1006	358	337	292	289	320	277	205	264	381	233	297	178	493	852
178.299	0	1006	359	335	293	288	318	277	203	265	381	234	296	177	492	845
178.422	0	1011	357	329	290	286	312	276	199	267	373	235	295	178	493	849
178.545	0	1011	359	331	291	287	314	277	200	272	372	236	295	177	496	855
178.668	0	1010	359	333	291	288	317	276	202	270	375	236	296	177	496	855
178.79	0	1015	360	337	293	291	322	277	205	273	374	238	297	179	500	855
178.913	0	1015	363	337	294	289	319	278	204	276	376	237	296	179	499	856
179.036	0	1013	359	330	291	285	312	277	200	273	374	236	295	177	493	852
179.159	0	1008	359	333	291	288	316	278	201	274	375	236	296	177	494	859
179.282	0	1010	358	334	292	288	316	277	201	273	376	236	296	177	494	849
179.405	0	1013	360	337	293	290	323	279	208	270	380	235	297	179	496	856
179.528	0	1012	361	340	294	292	324	281	207	273	381	236	297	178	496	854
179.651	0	1011	357	329	292	285	314	277	201	270	377	235	295	176	491	858
179.773	0	1015	357	332	292	286	316	277	201	270	375	235	295	177	491	850
179.896	0	1012	357	333	291	285	316	278	203	270	376	234	295	177	492	851
180.019	0	1010	358	336	291	290	320	278	206	269	380	234	297	177	492	850
180.142	0	1011	360	339	292	290	323	279	207	270	382	236	298	177	493	858
180.265	0	1011	356	330	290	284	315	277	201	268	377	235	294	176	486	845
180.388	0	1010	355	332	290	285	314	277	201	269	377	234	295	176	488	847
180.511	0	1004	355	332	289	284	315	278	202	268	377	233	295	175	489	838
180.634	0	1003	355	335	289	287	319	278	204	268	380	234	295	176	489	848
180.756	0	1004	356	340	290	290	324	277	208	267	382	234	297	178	491	840
180.879	0	1001	355	333	289	287	317	278	202	268	380	234	294	177	486	839
181.002	0	1003	353	331	287	283	314	276	201	266	377	232	294	175	486	837
181.125	0	1003	354	333	289	285	316	277	201	267	378	232	293	176	487	846
181.248	0	1004	354	335	287	286	320	276	205	264	379	233	294	177	488	837
181.371	0	1002	356	340	288	289	324	277	206	266	383	233	295	177	490	840
181.494	0	1005	356	337	288	286	318	278	202	266	380	234	294	177	487	842
181.617	0	1002	353	331	286	282	314	275	199	265	377	232	292	174	484	844
181.74	0	1006	354	334	286	283	316	275	200	264	377	232	292	175	484	836
181.862	0	1004	354	336	286	284	320	275	204	262	378	231	292	175	485	838
181.985	0	1004	353	339	285	286	323	277	206	264	381	232	293	175	487	841
182.108	0	1001	354	337	286	286	319	275	203	265	379	231	292	174	484	842
182.231	0	1004	350	331	283	280	314	273	198	263	375	229	289	173	481	831
182.354	0	1004	352	333	283	281	315	273	200	262	376	229	288	174	481	832
182.477	0	999	352	334	281	283	317	273	201	261	378	228	289	173	481	827
182.6	0	993	352	340	281	285	322	273	204	260	381	229	291	175	483	833
182.723	0	990	352	338	281	284	320	273	202	261	380	229	288	175	481	818
182.845	0	987	349	330	279	279	313	271	196	258	376	228	285	173	476	819
182.968	0	992	348	332	279	279	313	271	197	258	375	228	285	172	477	817
183.091	0	987	348	332	278	279	314	270	199	257	374	227	286	171	477	825
183.214	0	991	349	336	278	282	319	270	202	257	376	227	286	172	479	819
183.337	0	991	350	339	278	284	320	271	201	259	378	227	286	173	478	821
183.46	0	989	346	329	275	276	310	268	195	256	372	226	282	170	473	818
183.583	0	982	346	331	276	277	311	268	196	257	372	226	283	170	475	822
183.706	0	989	346	333	276	278	315	267	199	254	372	226	283	170	475	813
183.828	0	988	347	336	275	280	317	268	200	255	374	227	284	172	478	818
183.951	0	988	349	340	277	281	320	270	201	256	377	227	285	172	478	820
184.074	0	972	346	330	274	275	310	268	194	255	374	226	281	171	473	812
184.197	0	983	346	331	275	278	312	267	197	254	372	225	282	171	473	808
184.32	0	985	346	332	275	277	314	268	198	253	372	225	282	171	474	812
184.443	0	984	347	336	275	278	316	269	199	254	374	226	283	171	477	818
184.566	0	975	349	339	277	283	319	270	200	255	377	226	283	173	478	820
184.689	0	978	346	329	275	276	309	267	194	255	372	226	281	170	472	808
184.812	0	983	346	330	275	278	312	267	198	252	371	225	281	171	474	814
184.934	0	978	346	331	274	277	313	268	198	251	372	225	282	170	475	814
185.057	0	970	346	334	275	279	316	271	199	254	374	226	283	172	478	818
185.18	0	983	349	337	278	282	319	269	201	256	374	227	282	173	480	815
185.303	0	985	347	328	277	276	309	267	195	255	370	226	279	171	474	815
185.426	0	984	344	328	276	278	310	268	195	253	369	226	280	170	475	818
185.549	0	976	345	329	276	277	310	267	196	253	369	225	280	170	475	822
185.672	0	984	347	331	278	279	314	268	197	253	371	226	281	171	478	817
185.795	0	988	348	336	279	282	317	269	200	254	373	227	282	172	481	823
185.917	0	984	346	328	278	277	308	269	194	254	370	226	279	170	474	821
186.04	0	981	345	327	277	276	308	269	195	252	368	225	280	170	475	824
186.163	0	985	346	328	276	277	310	266	197	250	367	227	280	170	475	818
186.286	0	988	346	330	279	279	311	267	198	252	369	225	281	171	477	822
186.409	0	985	349	335	280	281	316	270	200	255	373	226	281	172	481	827
186.532	0	981	349	330	280	280	310	269	196	255	370	227	280	170	476	827
186.655	0	987	346	325	279	277	308	267	195	251	367	225	279	169	474	821
186.778	0	990	348	327	280	279	310	267	198	251	368	224	280	170	475	822
186.9	0	981	347	330	280	279	312	270	198	252	370	226	280	170	477	821
187.023	0	976	349	332	280	282	314	270	199	255	373	225	281	172	479	825
187.146	0	986	349	332	282	280	314	270	198	254	372	226	281	172	475	816
187.269	0	978	345	325	279	277	307	268	195	252	369	224	279	171	472	808
187.392	0	984	346	327	279	278	310	270	197	251	370	225	278	170	473	818
187.515	0	977	347	328	279	278	310	267	199	250	369	225	279	170	474	822
187.638	0	986	348	332	280	280	315	268	199	253	372	225	280	171	476	817
187.761	0	988	348	333	280	281	313	269	197	254	372	225	279	170	475	821
187.884	0	985	343	324	278	276	307	269	195	250	367	223	276	167	469	814
188.006	0	977	343	325	278	277	310	268	197	249	367	224	276	167	469	815
188.129	0	986	343	326	276	276	309	266	197	249	367	223	276	167	470	807
188.252	0	984	345	331	276	280	313	268	198	252	370	223	278	169	473	815
188.375	0	983	346	334	277	280	315	268	200	252	371	224	277	169	471	811
188.498	0	974	341	322	274	272	304	266	192	250	366	223	273	166	466	807
188.621	0	983	341	323	273	273	308	264	195	247	365	222	273	165	465	798
188.744	0	982	340	324	273	274	307	263	196	247	364	222	274	166	465	798
188.867	0	977	341	328	272	275	311	265	197	249	367	221	275	166	468	803
188.989	0	964	343	331	274	279	313	266	198	250	371	222	276	168	468	799
189.112	0	970	338	322	273	270	303	263	190	249	365	221	272	166	462	786
189.235	0	967	338	321	271	271	305	262	194	245	363	219	271	166	462	785
189.358	0	962	338	321	271	272	305	263	194	245	364	220	272	165	463	792
189.481	0	963	338	326	273	274	307	262	194	247	365	220	274	166	466	798
189.604	0	972	341	329	273	277	311	263	196	249	367	221	274	167	469	796
189.727	0	970	339	323	271	273	307	262	192	248	364	221	272	166	464	793
189.85	0	965	337	320	270	272	303	262	191	247	361	220	272	166	464	793
189.972	0	960	339	321	269	273	306	261	194	246	361	220	272	164	464	794
190.095	0	972	339	324	270	274	306	262	194	247	362	221	273	166	466	795
190.218	0	973	341	327	271	276	309	262	195	248	364	220	275	166	470	801
190.341	0	968	343	324	272	276	307	262	192	249	363	221	272	166	466	798
190.464	0	969	340	319	271	272	302	260	190	246	359	221	272	165	464	799
190.587	0	977	341	321	271	275	306	260	192	246	358	221	272	165	465	797
190.71	0	979	342	321	271	277	306	260	194	246	361	221	273	166	467	796
190.833	0	973	345	326	272	278	309	262	195	249	364	222	273	166	471	803
190.956	0	975	348	325	273	279	308	262	194	250	365	223	273	166	469	804
191.078	0	982	344	318	271	272	302	260	190	247	359	221	272	165	465	798
191.201	0	981	344	319	271	274	305	260	193	245	359	220	273	165	468	797
191.324	0	964	343	320	272	274	305	262	193	246	362	221	273	167	468	796
191.447	0	969	344	324	273	278	309	263	195	249	365	222	276	168	472	801
191.57	0	972	347	326	273	279	309	263	195	251	365	222	275	168	472	799
191.693	0	976	341	316	272	272	299	260	188	249	359	220	272	166	466	796
191.816	0	972	342	317	272	273	304	262	193	246	359	221	273	165	469	804
191.939	0	971	342	318	272	276	304	262	193	246	360	220	274	165	468	805
192.061	0	980	344	322	274	277	307	263	195	248	361	221	275	167	472	808
192.184	0	982	346	326	275	280	311	264	196	250	364	222	276	168	475	808
192.307	0	975	343	318	274	274	303	263	193	248	360	221	273	165	469	807
192.43	0	976	342	317	275	275	304	263	195	246	360	222	275	165	469	808
192.553	0	983	342	318	275	275	305	261	195	247	359	221	274	166	470	807
192.676	0	983	343	321	276	277	306	262	195	249	361	220	276	166	473	807
192.799	0	969	345	325	277	280	310	266	198	251	366	222	277	168	475	805
192.922	0	975	345	322	277	278	307	265	195	249	363	222	276	166	471	804
193.044	0	986	342	317	275	276	305	263	194	247	360	220	276	164	469	806
193.167	0	981	342	319	275	277	306	262	195	247	360	220	276	165	470	804
193.29	0	978	342	321	275	277	307	263	196	249	362	220	275	165	471	808
193.413	0	982	344	326	276	280	310	265	198	251	365	221	277	166	474	807
193.536	0	986	344	322	276	278	308	262	196	250	362	221	274	164	470	803
193.659	0	981	340	316	273	274	305	260	194	246	359	219	273	164	466	796
193.782	0	973	340	319	271	275	308	261	195	246	361	219	273	163	467	796
193.905	0	969	340	320	270	275	307	262	195	246	361	218	274	163	466	792
194.028	0	978	341	325	271	278	310	262	197	249	364	218	275	163	469	793
194.15	0	973	340	323	272	276	309	261	194	248	363	219	272	163	466	785
194.273	0	972	335	315	268	270	301	259	191	245	358	216	271	161	461	785
194.396	0	968	334	317	267	272	304	259	194	243	358	216	270	161	461	783
194.519	0	972	334	318	266	271	304	258	193	243	357	216	271	162	461	785
194.642	0	969	335	322	266	272	308	258	194	245	360	216	272	161	463	781
194.765	0	969	337	323	266	274	310	258	195	244	362	217	271	162	462	783
194.888	0	962	331	313	264	267	301	256	190	241	356	215	268	160	458	774
195.011	0	964	331	315	262	267	302	254	191	240	355	215	268	159	458	778
195.133	0	956	329	314	262	268	302	253	190	241	355	215	268	160	458	765
195.256	0	952	331	319	261	269	305	256	192	242	359	214	271	162	461	772
195.379	0	950	334	322	263	272	309	257	194	243	362	214	271	161	463	774
195.502	0	950	328	313	260	265	302	253	190	239	355	214	268	161	457	768
195.625	0	956	328	314	261	268	302	252	190	239	353	214	268	160	458	766
195.748	0	952	328	315	260	267	302	252	190	240	353	213	268	160	459	773
195.871	0	954	330	319	261	268	305	255	192	241	356	215	270	162	463	779
195.994	0	956	333	322	262	273	308	255	193	244	359	216	271	162	466	780
196.116	0	950	330	314	261	269	303	252	191	240	355	215	269	161	459	764
196.239	0	966	336	313	260	272	302	249	192	243	349	216	269	161	460	772
196.362	0	976	342	315	261	274	303	249	191	247	350	217	269	161	463	769
196.485	0	978	341	319	261	274	305	250	191	249	352	219	270	162	469	782
196.608	0	968	342	322	264	276	308	251	191	253	352	221	272	164	473	778
196.731	0	955	335	315	262	270	301	250	188	253	347	218	269	161	465	772
196.854	0	957	331	312	259	268	299	250	189	250	345	217	270	161	465	781
196.977	0	956	331	314	260	268	302	250	192	250	344	219	270	162	467	784
197.1	0	959	329	316	262	268	304	250	196	251	345	217	271	161	469	779
197.222	0	969	331	320	264	271	308	255	199	252	354	218	274	164	472	789
197.345	0	977	328	316	262	268	305	253	200	248	349	216	270	162	465	797
197.468	0	978	319	310	260	264	300	247	201	245	339	214	272	158	459	797
197.591	0	978	317	312	259	267	302	244	209	246	330	213	272	158	461	798
197.714	0	984	318	313	260	270	304	245	215	249	330	213	272	158	462	799
197.837	0	992	321	318	261	273	309	249	221	254	340	215	275	159	467	812
197.96	0	977	323	316	263	272	309	253	221	252	345	216	275	162	465	805
198.083	0	976	321	311	264	269	304	255	215	251	347	217	276	162	465	799
198.205	0	978	324	313	265	272	307	257	215	255	350	218	277	163	469	803
198.328	0	974	326	315	267	275	308	261	214	255	354	219	279	164	470	806
198.451	0	969	332	318	269	278	313	265	215	257	360	219	280	166	474	814
198.574	0	971	333	316	272	278	311	264	212	254	359	221	280	165	471	808
198.697	0	963	331	313	271	274	307	264	209	253	357	219	280	163	471	809
198.82	0	961	335	316	273	278	308	266	209	253	359	218	280	164	472	811
198.943	0	980	334	318	274	279	310	264	209	255	357	220	281	165	473	815
199.066	0	979	334	322	273	282	314	263	211	257	356	221	281	165	477	799
199.188	0	979	333	314	271	275	308	263	207	252	356	220	280	164	473	799
199.311	0	977	333	313	271	275	306	263	206	252	356	219	280	164	472	801
199.434	0	968	334	315	271	277	307	264	205	253	356	220	280	164	473	800
199.557	0	980	334	318	271	279	309	261	207	254	355	220	281	164	473	799
199.68	0	984	336	321	273	281	313	263	209	255	358	220	282	166	474	806
199.803	0	982	331	311	270	273	304	261	204	248	354	219	279	163	466	799
199.926	0	975	330	312	271	273	304	261	203	248	354	218	279	164	468	802
200.049	0	981	333	314	271	274	304	259	203	248	354	219	279	164	468	796
200.172	0	977	333	316	270	276	307	260	204	251	355	218	280	165	470	796
200.294	0	975	334	318	272	276	309	262	206	249	359	219	280	164	468	797
200.417	0	963	329	308	269	270	301	258	201	245	354	217	277	163	463	791
200.54	0	975	328	311	269	272	303	257	200	245	354	217	278	162	464	788
200.663	0	975	330	313	268	272	303	257	200	246	353	217	278	163	464	796
200.786	0	975	331	318	269	274	307	258	202	248	356	217	279	165	468	797
200.909	0	969	331	315	269	274	307	258	202	246	355	218	278	163	466	797
201.032	0	975	327	308	266	269	300	255	199	243	351	216	277	162	462	787
201.155	0	975	329	311	268	271	302	256	199	245	353	216	278	162	464	795
201.277	0	974	330	314	266	271	304	256	200	246	354	216	278	162	465	794
201.4	0	971	333	318	269	276	308	257	203	249	357	217	280	165	469	800
201.523	0	972	332	316	269	274	306	257	201	246	356	216	277	164	466	785
201.646	0	972	328	310	267	271	302	256	198	244	353	215	277	162	462	789
201.769	0	966	329	313	267	272	303	257	200	245	355	215	278	163	465	788
201.892	0	967	332	316	267	273	304	256	200	246	356	216	278	165	467	793
202.015	0	977	333	321	269	276	310	258	202	250	358	218	279	166	470	795
202.138	0	977	332	315	268	273	306	257	201	246	354	218	277	164	465	794
202.26	0	969	330	311	266	271	303	256	199	245	353	216	277	164	464	793
202.383	0	970	332	314	268	274	304	256	200	246	355	216	278	163	465	796
202.506	0	978	333	318	268	275	308	257	201	248	356	217	279	164	467	796
202.629	0	980	337	322	270	279	311	259	202	249	360	218	281	167	470	800
202.752	0	964	333	314	269	273	305	259	200	245	356	217	277	165	464	789
202.875	0	963	332	313	269	272	305	258	199	246	356	217	277	165	464	791
202.998	0	966	334	316	268	275	306	258	200	247	356	216	279	165	467	788
203.121	0	970	334	320	269	277	308	259	201	250	359	218	280	167	468	790
203.244	0	969	338	324	271	280	313	262	205	252	363	219	281	167	472	797
203.366	0	970	335	316	271	275	307	260	203	247	357	218	279	165	466	796
203.489	0	975	333	314	269	274	305	258	201	246	356	217	279	164	466	795
203.612	1	971	335	317	271	276	307	261	202	248	358	217	281	165	468	789
203.735	0	960	337	321	271	279	310	261	204	249	361	218	281	166	470	792
203.858	0	966	341	326	273	282	315	263	206	253	363	220	283	169	472	796
203.981	0	974	338	321	274	279	311	261	204	249	359	220	281	166	468	795
204.104	0	975	336	317	272	276	308	260	202	249	358	219	281	165	467	792
204.227	0	969	338	320	273	280	310	262	204	250	360	218	282	166	468	797
204.349	0	969	339	323	273	281	312	263	204	252	362	220	283	167	470	797
204.472	0	978	342	328	275	283	317	264	206	255	364	221	284	169	474	800
204.595	0	974	342	324	276	282	315	263	206	251	362	221	283	168	469	794
204.718	0	971	338	320	274	279	310	263	203	250	360	219	282	167	467	797
204.841	0	968	340	323	274	280	314	264	205	252	363	221	283	167	468	793
204.964	0	970	340	326	274	283	315	264	205	254	364	220	285	168	470	792
205.087	0	968	343	331	275	287	320	265	207	257	369	220	285	169	473	790
205.21	0	971	342	326	276	282	316	266	207	252	365	221	283	167	467	793
205.332	0	968	338	321	275	279	313	265	204	251	363	221	284	167	466	790
205.455	0	975	340	326	273	282	315	264	206	252	363	221	283	167	467	793
205.578	0	970	340	328	275	283	317	263	206	253	365	220	284	167	467	786
205.701	0	972	342	334	275	286	321	266	209	257	369	222	285	169	470	792
205.824	0	966	339	325	275	282	317	265	206	252	366	221	282	167	464	784
205.947	0	965	336	322	271	278	312	262	203	250	363	219	280	165	461	783
206.07	0	963	336	325	271	279	315	261	204	251	364	219	281	165	461	775
206.193	0	961	335	327	271	280	316	263	205	252	365	219	282	166	463	780
206.316	0	959	338	333	272	284	320	263	207	254	370	218	283	165	465	778
206.438	0	956	335	326	270	278	316	262	205	249	366	219	280	166	458	774
206.561	0	953	333	322	267	276	312	260	202	249	362	218	279	164	456	765
206.684	0	952	333	326	266	277	314	261	203	249	363	217	279	165	458	769
206.807	0	947	334	328	266	278	316	261	205	250	365	217	280	166	459	771
206.93	0	949	335	335	266	280	320	261	206	253	370	217	281	165	462	772
207.053	0	945	332	326	265	277	316	259	204	248	364	218	277	165	456	760
207.176	0	944	330	324	264	275	312	259	202	247	363	217	278	164	454	763
207.299	0	940	332	327	264	275	314	259	203	248	365	217	278	166	456	766
207.421	0	940	332	331	264	278	316	259	204	250	366	217	279	165	457	766
207.544	0	944	334	335	265	280	320	261	205	252	371	217	280	166	460	762
207.667	0	936	331	326	264	275	315	259	202	246	366	217	276	165	454	759
207.79	0	924	330	326	263	276	312	261	202	248	366	218	279	166	455	758
207.913	0	931	331	328	263	277	314	260	203	248	367	218	279	165	455	761
208.036	0	938	332	331	264	279	316	259	203	250	368	218	280	167	459	758
208.159	0	936	334	335	266	282	321	262	205	252	371	218	280	166	461	766
208.282	0	933	332	325	264	275	310	260	200	249	365	219	278	167	454	764
208.404	0	933	331	324	263	276	311	259	202	247	364	218	278	166	455	765
208.527	0	939	333	326	264	276	312	259	202	249	364	218	280	166	456	760
208.65	0	936	334	330	265	279	316	260	203	251	365	220	281	167	459	767
208.773	0	937	337	333	267	283	318	262	205	252	371	219	282	166	462	772
208.896	0	933	333	322	266	275	307	260	199	249	363	220	279	166	454	766
209.019	0	936	332	324	265	277	311	259	202	248	363	219	281	166	457	763
209.142	0	935	334	325	267	277	311	260	202	248	363	220	280	167	458	770
209.265	0	938	336	328	268	280	314	262	204	251	366	220	282	168	461	777
209.388	0	941	339	333	270	283	318	263	205	252	367	222	283	169	464	778
209.51	0	939	334	322	268	277	309	260	201	248	362	220	281	167	457	768
209.633	0	941	335	325	268	279	310	260	202	249	363	221	282	168	460	777
209.756	0	941	336	325	270	280	311	261	202	250	363	222	283	168	462	782
209.879	0	942	338	329	272	284	314	263	204	253	365	224	284	170	464	786
210.002	0	950	340	333	273	286	318	264	205	254	368	224	285	170	466	782
210.125	0	937	337	323	270	278	310	263	202	250	363	223	283	168	460	779
210.248	0	938	337	323	272	281	311	265	203	252	365	223	285	169	463	784
210.371	0	944	339	325	273	283	311	264	203	252	364	224	285	170	464	789
210.493	0	946	339	328	274	284	313	263	205	254	364	225	287	171	467	787
210.616	0	949	343	330	277	287	316	265	205	255	367	225	287	170	467	792
210.739	0	947	337	319	273	279	307	265	201	252	363	225	284	169	461	793
210.862	0	948	338	321	275	281	309	263	203	252	362	226	287	168	463	795
210.985	0	950	339	322	276	281	309	263	202	252	362	226	286	169	465	791
211.108	0	952	340	325	276	284	311	265	204	255	365	227	286	171	468	797
211.231	0	953	342	327	278	286	314	266	206	255	367	228	288	170	468	802
211.354	0	949	337	317	277	279	302	264	199	254	361	227	286	169	462	794
211.476	0	950	337	317	275	280	307	263	203	253	360	226	287	169	463	790
211.599	0	951	337	318	276	280	307	264	202	253	360	226	287	168	463	795
211.722	0	949	337	322	277	283	309	266	204	254	364	227	288	170	464	800
211.845	0	950	339	325	278	285	312	266	206	256	366	228	288	170	466	801
211.968	0	947	335	316	276	279	303	263	198	255	361	227	286	169	461	789
212.091	0	946	332	314	274	277	305	265	201	251	360	225	285	167	461	793
212.214	0	946	333	315	275	277	305	264	202	252	360	225	285	168	460	796
212.337	0	945	333	317	276	280	307	265	203	252	362	226	286	168	463	797
212.46	0	948	335	323	276	282	311	264	204	255	364	225	286	171	465	794
212.582	0	950	335	321	277	283	312	265	204	254	366	227	286	170	464	801
212.705	0	940	330	313	275	277	303	264	200	251	362	225	283	168	460	793
212.828	0	941	331	315	274	279	307	263	201	251	362	225	284	168	460	792
212.951	0	945	332	316	274	279	306	263	202	252	360	225	284	168	462	788
213.074	0	948	334	319	274	282	309	264	203	253	363	225	285	169	464	795
213.197	0	949	336	322	275	284	313	266	205	256	367	226	286	170	466	801
213.32	0	945	331	315	274	279	308	263	202	251	362	225	282	168	461	794
213.443	0	940	330	314	272	276	305	261	200	251	359	223	282	167	460	782
213.565	0	935	329	315	271	276	307	262	201	250	361	222	281	168	460	786
213.688	0	941	330	317	271	278	309	262	202	251	362	222	282	168	461	789
213.811	0	946	333	321	270	280	312	263	203	253	365	223	282	169	464	790
213.934	0	940	332	322	272	277	311	263	202	254	365	222	280	168	462	781
214.057	0	926	327	312	267	271	304	261	197	248	361	220	277	167	457	781
214.18	0	928	326	314	267	273	307	261	199	247	362	221	277	165	457	776
214.303	0	933	325	315	266	273	307	260	199	247	361	219	276	166	457	779
214.426	0	934	327	319	266	275	309	259	199	248	362	220	278	166	459	774
214.548	0	937	330	323	266	278	313	260	202	250	365	220	278	167	461	783
214.671	0	932	325	315	265	270	307	259	199	245	361	220	273	164	454	773
214.794	0	932	323	312	262	269	303	257	197	244	359	218	274	163	453	772
214.917	0	930	323	314	261	269	305	256	197	243	358	217	273	163	452	765
215.04	0	929	324	317	262	271	307	257	198	244	360	218	274	165	454	774
215.163	0	929	327	320	262	274	309	259	200	246	362	219	275	166	459	776
215.286	0	930	328	324	264	276	312	259	200	246	364	219	274	165	458	774
215.409	0	927	323	314	260	268	304	254	197	242	358	217	271	163	452	763
215.532	0	919	323	315	260	268	305	256	197	243	358	217	273	164	454	767
215.654	0	920	324	316	259	270	306	256	197	242	359	218	274	165	455	770
215.777	0	922	326	320	260	274	309	256	198	246	363	217	274	166	459	770
215.9	0	926	330	325	263	275	313	257	200	247	364	219	276	166	462	774
216.023	0	930	327	317	261	271	307	256	197	242	360	219	273	165	457	775
216.146	0	929	326	316	261	270	305	256	197	243	360	218	274	164	458	778
216.269	0	932	327	317	260	271	306	256	197	244	359	218	275	165	461	778
216.392	0	932	329	320	262	273	307	256	198	245	361	219	276	166	462	777
216.515	0	931	334	324	264	277	311	257	200	247	364	220	277	169	466	784
216.637	0	931	332	320	263	276	309	258	199	245	364	221	275	167	463	782
216.76	0	933	329	314	262	270	304	258	196	244	360	219	276	166	461	782
216.883	0	940	330	319	263	272	305	257	197	245	361	220	276	166	465	785
217.006	0	943	332	318	264	274	308	258	198	246	361	220	277	167	467	790
217.129	0	946	334	322	265	277	310	260	200	248	365	221	279	169	471	796
217.252	0	952	335	322	266	277	311	260	201	247	365	222	278	168	469	796
217.375	0	948	330	314	265	271	303	258	196	244	359	222	277	166	467	793
217.498	0	951	331	316	266	273	303	258	198	245	360	222	277	167	469	796
217.62	0	950	332	317	267	273	305	259	198	246	361	222	278	168	470	803
217.743	0	956	335	321	268	278	307	260	200	249	364	223	280	170	474	805
217.866	0	957	335	323	269	278	311	261	202	249	366	224	280	169	473	805
217.989	0	957	332	313	268	273	304	259	198	245	360	223	279	167	469	807
218.112	0	956	333	314	268	274	304	261	198	247	361	224	279	168	471	805
218.235	0	955	334	316	269	275	305	261	199	247	363	223	280	169	472	805
218.358	0	957	336	319	270	278	308	262	201	250	365	224	282	170	476	806
218.481	0	957	339	322	271	281	312	263	202	251	368	224	282	172	478	808
218.604	0	959	334	314	270	275	303	262	197	249	362	224	280	170	472	808
218.726	0	966	334	315	271	274	304	261	199	248	360	224	281	168	472	813
218.849	0	969	335	315	270	276	305	260	199	248	359	225	280	168	475	810
218.972	0	970	336	318	271	278	307	260	200	250	362	225	282	169	476	814
219.095	0	965	338	322	272	280	310	263	203	252	365	225	283	169	477	810
219.218	0	963	335	314	270	275	305	262	200	247	361	224	280	167	472	806
219.341	0	966	333	312	268	274	303	259	199	247	359	222	280	168	471	800
219.464	0	973	333	315	268	274	305	259	199	249	358	222	279	167	471	803
219.587	0	975	336	315	269	275	307	261	201	250	361	223	280	167	472	805
219.709	0	976	338	320	270	279	311	261	203	253	364	223	281	168	474	808
219.832	0	975	334	315	268	274	305	260	198	250	360	222	277	166	468	802
219.955	0	978	331	310	265	271	303	258	197	245	357	219	277	164	466	797
220.078	0	967	331	311	265	271	301	258	198	244	356	220	276	164	465	793
220.201	0	964	330	314	265	272	304	257	199	247	356	220	277	163	466	795
220.324	0	972	334	318	265	274	308	258	200	249	360	220	278	165	470	795
220.447	0	969	332	315	265	272	307	257	200	246	359	220	275	165	466	792
220.57	0	965	328	310	262	269	301	256	196	243	356	217	274	164	462	782
220.692	0	970	329	313	262	270	303	256	197	244	356	218	276	163	463	788
220.815	0	973	330	314	262	271	304	256	197	244	356	219	276	163	466	788
220.938	0	976	332	318	262	274	308	257	199	246	359	220	278	165	470	793
221.061	0	973	332	317	263	273	307	257	200	244	357	220	276	164	467	789
221.184	0	967	327	310	262	268	301	255	195	242	355	217	276	162	463	790
221.307	0	970	328	314	262	269	302	255	197	242	354	219	276	163	466	792
221.43	0	970	330	313	261	270	303	255	196	243	356	218	276	164	467	790
221.553	0	959	333	317	263	272	306	260	197	245	365	217	279	164	472	788
221.676	0	960	332	313	263	270	304	258	197	242	358	219	277	164	467	789
221.798	0	966	326	309	261	267	299	255	195	241	354	218	276	163	466	786
221.921	0	964	328	311	261	269	301	253	196	242	354	218	277	164	467	787
222.044	0	969	330	313	261	271	302	256	198	245	356	219	277	165	471	792
222.167	0	971	333	317	263	274	307	257	200	247	360	220	280	166	475	807
222.29	0	976	331	312	263	270	305	255	199	244	355	220	278	164	470	799
222.413	0	976	328	308	262	268	299	255	196	243	355	218	278	164	471	801
222.536	0	971	330	311	264	270	301	257	198	242	357	220	278	165	472	800
222.659	0	972	331	312	264	272	302	258	198	245	358	220	281	165	475	805
222.781	0	973	334	316	265	273	306	258	198	247	361	221	282	167	478	806
222.904	0	976	330	310	264	269	302	256	196	243	356	220	280	166	473	806
223.027	0	976	331	308	264	269	299	255	196	243	354	219	281	164	473	807
223.15	0	973	332	309	264	269	300	257	196	244	355	221	282	165	475	816
223.273	0	976	333	312	266	271	302	256	199	246	357	222	282	166	479	812
223.396	0	982	337	317	267	276	307	258	199	249	360	223	283	167	482	817
223.519	0	983	332	311	266	272	302	257	198	246	356	221	282	166	477	813
223.642	0	976	331	307	266	270	299	258	198	246	354	221	283	166	478	816
223.764	0	977	332	312	268	272	302	258	197	247	355	222	284	166	479	812
223.887	0	987	334	311	268	275	303	257	198	248	357	223	284	167	483	821
224.01	0	989	336	316	269	276	306	260	202	250	361	223	285	168	485	823
224.133	0	985	334	308	268	271	302	259	199	247	356	223	283	166	479	821
224.256	0	989	332	308	267	270	299	257	197	246	355	221	284	166	479	818
224.379	0	992	333	310	267	271	301	258	199	247	356	222	285	166	481	821
224.502	0	987	335	312	268	273	303	259	199	249	358	222	284	167	482	820
224.625	0	983	338	316	269	278	307	261	201	250	362	223	286	168	483	824
224.748	0	988	332	308	266	272	301	260	198	246	357	222	282	166	477	815
224.87	0	987	331	307	266	271	300	257	197	246	356	220	282	165	476	812
224.993	0	985	332	310	265	271	300	257	198	247	356	220	282	165	477	810
225.116	0	986	334	312	266	274	303	259	198	247	359	220	282	165	477	814
225.239	0	991	336	317	267	275	308	259	200	249	361	222	283	167	481	814
225.362	0	984	331	308	264	269	300	256	195	245	355	219	280	164	473	804
225.485	0	979	330	307	263	269	299	255	195	242	356	218	279	163	472	800
225.608	0	978	329	309	261	269	301	255	196	243	355	219	279	163	471	800
225.731	0	983	330	312	262	270	302	255	196	244	355	219	279	163	473	802
225.853	0	986	332	318	263	274	306	256	199	248	359	220	281	165	476	802
225.976	0	978	329	310	261	268	303	253	196	243	356	218	278	163	470	794
226.099	0	975	327	308	259	266	298	253	194	242	354	217	277	162	468	793
226.222	0	977	327	311	259	267	301	252	195	243	355	218	278	163	470	793
226.345	0	980	329	313	259	267	302	252	196	243	356	218	278	163	472	794
226.468	0	978	332	319	260	273	308	254	198	247	360	219	279	164	476	796
226.591	0	971	329	313	258	270	304	253	197	243	358	219	278	163	470	793
226.714	0	976	326	310	258	267	301	252	195	245	351	220	277	163	476	787
226.836	0	980	329	312	258	269	303	250	196	246	352	221	277	163	476	789
226.959	0	978	330	315	258	269	305	252	197	246	355	220	278	163	478	791
227.082	0	977	333	320	261	273	308	254	199	249	358	221	279	165	480	799
227.205	0	976	330	312	259	268	304	252	196	244	354	220	278	163	474	788
227.328	0	977	328	311	258	268	302	251	195	244	353	220	277	163	475	788
227.451	0	978	332	311	259	271	302	252	196	246	352	221	277	163	481	789
227.574	0	979	333	315	259	273	304	253	197	247	354	221	278	164	482	797
227.697	0	986	335	319	262	275	309	253	199	248	357	223	279	165	484	795
227.82	0	986	332	310	259	269	299	250	194	246	351	221	277	164	478	790
227.942	0	983	331	310	258	271	300	250	195	245	348	223	276	163	481	792
228.065	0	983	333	311	259	271	300	250	194	246	346	223	276	164	483	800
228.188	0	988	336	314	261	274	303	250	195	249	348	224	277	164	486	799
228.311	0	991	337	317	262	275	305	250	194	251	349	224	278	166	486	799
228.434	0	984	332	308	258	270	293	249	188	247	343	222	275	164	480	793
228.557	0	979	332	309	260	268	296	250	189	246	345	221	277	164	480	798
228.68	0	981	334	309	259	271	298	249	191	245	346	222	277	165	482	796
228.803	0	981	336	312	261	273	300	250	192	247	347	221	278	165	484	796
228.925	0	975	337	314	263	274	301	252	192	249	350	222	278	166	483	792
229.048	0	979	332	305	261	268	292	250	186	247	345	221	276	163	477	802
229.171	0	985	334	308	261	270	296	249	190	244	344	222	278	163	480	804
229.294	0	988	334	309	261	270	297	249	191	245	345	221	277	164	481	807
229.417	0	986	336	312	263	273	300	251	193	248	349	221	279	164	483	810
229.54	11	986	339	314	264	274	301	253	194	247	351	222	278	165	483	818
229.663	0	989	333	306	262	269	294	251	189	246	345	221	277	164	478	811
229.786	0	993	335	310	262	269	297	250	192	246	346	222	279	164	480	813
229.908	0	984	337	309	262	271	298	253	192	246	349	221	279	165	480	807
230.031	0	989	339	313	264	275	301	253	195	249	353	223	280	165	483	818
230.154	0	994	340	313	264	275	301	253	193	250	352	223	279	165	481	816
230.277	0	997	335	307	262	268	296	251	192	245	347	221	276	163	478	811
230.4	0	994	336	309	264	271	299	253	193	245	348	221	277	162	478	811
230.523	0	989	336	310	262	269	299	253	193	246	351	221	279	163	478	815
230.646	0	991	339	314	263	274	302	253	195	248	354	221	279	165	482	811
230.769	0	991	338	312	263	273	301	254	193	247	353	221	276	163	478	805
230.892	0	987	333	306	262	267	294	252	190	244	350	220	274	162	475	801
231.014	0	990	334	309	262	268	298	252	193	243	350	220	276	162	475	806
231.137	0	994	335	309	261	270	299	252	192	243	350	220	276	163	475	808
231.26	0	997	337	313	262	273	301	252	195	246	352	221	276	164	479	809
231.383	0	996	336	311	263	270	299	252	192	246	352	220	274	163	476	805
231.506	0	989	332	304	259	264	293	251	189	243	348	220	273	161	471	802
231.629	0	993	332	306	259	267	296	250	191	241	347	219	273	161	471	804
231.752	0	993	332	308	259	267	296	250	191	242	348	219	274	162	473	802
231.875	0	987	335	311	259	269	300	252	193	244	353	220	275	163	476	798
231.997	0	980	335	311	260	269	301	254	193	244	353	221	274	163	474	798
232.12	0	983	330	303	259	264	292	249	188	242	347	218	271	162	469	798
232.243	0	990	331	306	260	266	296	250	190	241	348	219	273	161	470	800
232.366	0	992	332	307	260	266	295	251	191	242	348	220	273	162	472	801
232.489	0	989	335	311	261	270	300	251	192	244	351	221	274	163	476	811
232.612	0	994	336	312	262	270	301	252	193	243	351	221	274	163	474	806
232.735	0	990	331	304	259	263	294	250	190	240	346	219	271	161	470	801
232.858	0	987	332	306	259	266	295	251	191	240	348	219	272	162	472	801
232.98	0	989	333	307	260	267	296	251	191	241	349	219	273	162	473	806
233.103	0	993	335	310	262	268	299	251	192	244	351	221	274	164	477	809
233.226	0	998	337	310	263	271	300	251	193	243	351	221	273	164	475	812
233.349	0	995	331	302	261	266	293	251	191	239	347	220	271	161	471	809
233.472	0	994	334	306	261	266	295	252	192	241	348	220	273	163	472	814
233.595	0	997	334	307	262	268	296	252	191	242	348	221	273	163	476	813
233.718	0	1002	337	310	264	271	299	253	193	245	351	222	274	164	479	819
233.841	0	998	338	313	265	272	301	254	195	244	353	221	274	164	478	819
233.964	0	995	333	302	262	267	292	253	189	242	349	220	271	163	475	817
234.086	0	993	334	305	263	268	295	253	190	242	349	221	273	163	476	814
234.209	0	1001	336	305	264	269	295	253	191	242	348	221	274	164	477	821
234.332	0	998	339	308	265	271	298	255	193	245	352	223	274	165	480	824
234.455	0	988	341	312	267	274	301	257	195	247	355	223	276	167	481	820
234.578	0	998	336	303	266	267	294	255	191	242	348	223	273	165	477	820
234.701	0	1004	335	303	267	268	295	254	191	243	348	222	274	164	479	828
234.824	0	1002	337	305	268	269	295	255	192	244	349	223	274	166	481	828
234.947	0	1004	340	308	268	273	297	256	194	246	352	223	276	165	484	836
235.069	0	1010	342	312	270	275	302	257	195	248	355	225	278	167	487	837
235.192	0	1009	340	307	270	271	297	256	193	246	351	224	277	166	481	834
235.315	0	1000	338	305	269	271	296	257	193	245	352	223	277	166	481	832
235.438	0	1000	340	307	270	273	297	257	193	246	352	225	278	167	484	837
235.561	0	1012	342	308	271	273	300	256	195	247	352	225	279	168	486	840
235.684	0	1016	344	313	273	278	303	258	196	250	355	226	280	168	489	847
235.807	0	1016	343	312	273	277	303	259	197	248	355	227	279	168	487	845
235.93	0	1013	340	306	272	273	297	258	194	247	353	225	279	167	484	847
236.052	0	1018	341	309	273	274	300	258	195	248	353	226	278	168	487	847
236.175	0	1021	342	309	273	276	301	259	196	249	353	227	280	167	487	849
236.298	0	1019	345	314	274	278	304	261	199	252	357	227	281	168	490	851
236.421	0	1018	344	314	274	277	306	262	198	250	357	228	280	169	487	851
236.544	0	1020	340	306	272	272	298	258	195	246	352	226	278	166	483	846
236.667	0	1021	341	309	272	275	301	259	196	248	354	225	279	167	483	848
236.79	0	1015	341	310	272	275	302	260	197	248	355	226	279	167	483	843
236.913	0	1008	343	314	272	277	306	261	198	250	359	225	281	168	485	843
237.036	0	1013	343	315	272	277	305	261	197	251	360	226	280	169	484	839
237.158	0	1010	337	306	269	270	297	259	192	246	355	223	276	165	479	838
237.281	0	1011	338	309	270	271	301	259	196	246	354	224	278	165	479	834
237.404	0	1010	337	310	270	270	301	258	195	246	355	224	277	165	479	835
237.527	0	1015	340	313	269	274	304	258	196	248	356	224	278	165	481	836
237.65	0	1014	340	317	270	275	307	259	198	248	358	224	278	166	481	836
237.773	0	1009	335	306	268	268	297	257	193	245	353	222	275	163	475	829
237.896	0	1009	335	309	267	269	300	256	194	244	354	223	276	164	476	831
238.019	0	1011	335	309	267	270	301	256	194	245	352	221	276	165	476	828
238.141	0	1009	339	312	268	271	302	256	196	246	355	222	277	166	479	831
238.264	0	1009	341	316	268	275	308	259	199	248	358	223	278	165	481	831
238.387	0	1006	336	308	267	269	299	257	193	244	352	223	275	165	476	829
238.51	0	1004	337	309	266	269	301	256	194	244	352	222	277	165	478	824
238.633	0	1005	337	311	266	271	301	255	194	245	353	222	276	165	477	827
238.756	0	999	340	312	267	273	303	258	196	246	356	222	277	167	481	827
238.879	0	1007	343	317	267	276	307	259	197	247	359	224	278	167	483	832
239.002	0	1009	339	309	266	270	298	255	191	245	352	224	277	165	478	829
239.124	0	1009	338	309	267	269	300	257	194	244	353	223	276	165	478	830
239.247	0	1006	338	310	268	271	300	257	194	244	353	223	278	165	480	835
239.37	0	1009	341	312	268	273	303	257	196	246	356	225	278	166	483	838
239.493	0	1012	344	316	270	277	307	258	197	249	356	225	278	167	484	839
239.616	0	1011	338	307	267	271	297	256	192	245	351	224	276	165	478	839
239.739	0	1012	339	308	269	270	299	258	194	244	351	224	278	165	480	842
239.862	0	1013	339	309	269	271	299	257	195	245	352	223	278	165	482	842
239.985	0	1009	341	310	270	272	301	256	194	246	353	224	279	167	484	836
240.108	0	1010	342	314	271	275	304	259	197	248	356	225	280	168	485	840
240.23	0	1011	338	305	268	269	296	256	193	246	352	224	277	165	480	842
240.353	0	1001	338	305	269	270	297	256	193	243	352	223	278	166	480	837
240.476	0	1014	339	307	270	270	297	256	193	244	350	224	278	167	481	838
240.599	0	1013	341	309	271	273	299	257	194	246	351	225	279	167	483	846
240.722	0	1014	343	312	271	277	304	259	197	247	356	225	280	167	486	853
240.845	0	1011	341	307	271	271	298	257	193	246	352	226	279	166	482	849
240.968	0	1019	339	304	272	270	297	257	192	243	349	223	279	166	481	844
241.091	0	1017	341	307	271	271	298	256	194	244	350	224	280	166	482	851
241.213	0	1017	342	309	272	273	300	257	195	245	351	224	279	166	484	855
241.336	0	1012	344	312	273	275	302	259	196	248	355	226	282	168	487	855
241.459	0	1017	344	311	273	275	302	258	194	248	353	225	280	168	484	844
241.582	0	1013	338	306	272	271	297	257	193	243	351	223	279	166	480	845
241.705	0	1010	340	307	271	271	299	259	193	244	353	225	281	166	481	849
241.828	0	1012	340	309	271	273	299	257	194	245	353	223	281	166	482	850
241.951	0	1018	343	312	273	273	303	258	195	247	356	224	281	167	484	846
242.074	0	1016	342	312	273	274	304	259	197	246	355	224	279	167	482	849
242.196	0	1012	337	305	269	268	295	258	192	244	351	223	277	164	477	846
242.319	0	1011	337	308	269	269	299	257	193	243	352	222	279	164	476	843
242.442	0	1014	337	308	267	268	299	256	193	243	351	221	278	164	476	835
242.565	0	1011	339	311	268	270	302	257	195	244	354	222	279	165	478	839
242.688	0	1007	340	314	267	273	305	258	196	244	357	223	278	165	478	841
242.811	0	1001	334	304	263	265	294	255	190	242	351	220	275	163	471	828
242.934	0	998	333	306	262	265	298	255	192	241	351	219	275	162	470	816
243.057	0	998	331	307	262	265	297	254	191	240	351	219	274	163	469	823
243.18	0	987	333	310	261	267	300	257	194	243	356	220	276	164	471	820
243.302	0	995	336	315	263	271	303	257	195	243	357	221	277	165	474	823
243.425	0	998	330	306	260	264	296	253	189	241	350	219	273	162	468	811
243.548	0	993	329	305	260	263	296	251	191	239	350	218	272	161	466	815
243.671	0	988	329	306	258	263	296	252	190	238	350	218	273	160	466	816
243.794	0	991	331	309	259	264	298	253	192	240	351	217	274	163	469	816
243.917	0	995	333	314	259	268	302	253	193	242	355	219	275	164	473	813
244.04	0	989	333	311	260	266	302	253	193	240	353	219	274	162	469	814
244.163	0	985	328	306	258	262	296	252	191	237	349	218	272	162	467	814
244.285	0	986	329	309	258	264	297	250	191	239	350	218	273	161	468	814
244.408	0	991	330	309	258	265	299	250	192	240	350	220	274	162	470	810
244.531	0	978	333	314	259	268	302	253	193	242	355	219	275	165	474	812
244.654	0	979	334	315	260	269	304	255	195	242	357	220	276	164	474	816
244.777	0	977	330	306	259	264	297	253	190	238	352	219	275	164	470	809
244.9	0	983	332	310	259	266	299	251	191	241	352	219	275	163	472	807
245.023	0	983	332	311	260	267	299	253	192	241	353	219	276	163	474	816
245.146	0	983	335	314	260	269	302	255	194	244	356	221	277	165	478	823
245.268	0	987	337	317	262	271	305	255	194	243	357	222	277	165	478	823
245.391	0	991	332	306	260	264	298	252	191	240	351	221	276	163	474	817
245.514	0	989	334	311	261	267	299	253	193	242	353	221	276	163	478	824
245.637	0	989	334	311	262	267	299	254	193	242	353	221	277	164	479	828
[truncated: 679 more rows]

## Sheet: D850
	SNR :	37	37	38	39	33	42	36	34	30	39	34	42	37	37	33
Time	Marker	ch1	ch2	ch3	ch4	ch5	ch6	ch7	ch8	ch9	ch10	ch11	ch12	ch13	ch14	ch15
0.24576	0	726	355	257	252	252	293	222	170	226	303	224	227	156	486	781
0.36864	0	726	355	257	252	252	293	222	170	226	303	224	227	156	486	781
0.49152	0	777	369	262	252	242	274	222	182	238	305	224	235	158	501	807
0.6144	0	809	362	254	252	237	271	224	185	238	308	223	242	157	507	816
0.73728	0	833	363	252	252	234	269	224	185	237	310	225	244	159	513	824
0.86016	0	846	366	257	253	235	271	226	188	238	314	226	245	162	518	823
0.98304	0	854	363	260	253	236	276	225	185	241	314	227	244	159	514	821
1.10592	0	863	359	250	250	228	269	224	183	239	311	226	242	158	511	818
1.2288	0	862	360	252	251	231	271	224	183	241	312	227	241	160	513	822
1.35168	0	864	361	255	251	231	271	223	183	241	313	227	242	161	515	821
1.47456	0	865	363	259	253	234	274	225	185	241	318	228	243	161	518	825
1.59744	0	868	366	264	253	238	279	227	185	243	318	229	243	162	518	824
1.72032	0	865	360	252	251	230	271	222	183	240	313	226	239	160	512	821
1.8432	0	865	360	253	250	229	271	222	183	241	314	225	240	160	514	819
1.96608	0	864	361	254	249	231	272	223	184	240	315	225	241	161	514	813
2.08896	0	866	363	257	250	232	275	225	184	240	318	226	242	161	517	819
2.21184	0	865	362	265	252	235	277	224	185	241	320	228	244	163	521	824
2.33472	0	867	361	258	248	233	276	223	184	239	316	225	239	160	512	812
2.4576	0	862	357	252	246	229	270	221	182	238	313	223	238	159	511	806
2.58048	0	865	358	255	246	229	272	221	183	237	313	223	238	158	511	811
2.70336	0	860	359	257	246	228	273	220	183	236	313	223	238	159	512	808
2.82624	0	863	359	263	246	231	275	222	183	237	317	225	239	160	515	807
2.94912	0	859	361	268	248	236	280	223	185	238	320	225	239	160	515	803
3.072	0	856	357	257	243	227	273	220	182	235	315	221	236	157	504	796
3.19488	0	850	355	255	242	226	271	219	181	234	314	219	235	157	504	792
3.31776	0	852	356	258	241	226	272	218	181	233	314	220	236	158	504	788
3.44064	0	852	357	260	243	228	274	220	182	234	316	221	237	158	507	792
3.56352	0	852	358	267	243	232	278	222	183	235	320	221	238	160	510	796
3.6864	0	851	360	271	244	235	282	222	183	236	321	222	238	160	510	796
3.80928	0	848	354	258	240	226	271	218	180	232	315	219	234	157	501	782
3.93216	0	837	355	259	241	227	273	219	179	232	318	220	235	159	504	775
4.05504	0	843	356	261	239	227	274	221	181	232	318	220	235	159	505	777
4.17792	0	847	357	265	242	228	276	220	180	232	320	220	237	159	508	788
4.3008	0	845	357	273	243	232	279	221	182	232	323	221	238	159	511	789
4.42368	0	843	356	264	240	228	276	219	181	230	319	220	235	158	502	780
4.54656	0	840	354	258	238	225	271	220	179	229	318	218	234	158	503	776
4.66944	0	843	355	262	239	226	274	220	180	229	319	219	235	159	505	784
4.79232	0	839	356	265	239	227	274	219	180	229	320	219	236	159	507	782
4.9152	0	833	357	271	242	230	277	223	182	230	325	221	238	161	509	777
5.03808	0	837	358	273	240	234	279	222	181	230	323	220	235	159	505	775
5.16096	0	837	355	260	238	225	270	219	180	228	318	218	234	157	502	779
5.28384	0	835	355	263	238	225	273	217	179	228	318	218	234	158	504	777
5.40672	0	834	355	264	239	226	273	218	179	227	319	218	235	159	505	779
5.5296	0	835	358	269	241	228	276	220	180	228	322	219	236	159	508	777
5.65248	0	836	359	275	241	233	280	220	182	230	323	221	237	161	508	786
5.77536	0	830	356	262	238	223	272	216	179	227	316	218	234	157	500	773
5.89824	0	821	354	259	237	222	269	217	177	226	317	217	233	158	502	776
6.02112	0	823	355	263	237	224	272	217	178	225	318	216	233	159	504	769
6.144	0	823	356	266	239	226	272	218	179	226	320	218	235	159	506	779
6.26688	0	824	357	273	241	230	276	220	179	229	322	220	237	161	510	783
6.38976	0	821	357	269	240	229	277	218	179	228	319	219	233	159	504	778
6.51264	0	821	355	260	237	223	268	218	178	226	317	217	233	158	501	775
6.63552	0	823	356	263	239	225	270	217	178	226	316	217	233	158	504	785
6.7584	0	824	357	265	241	225	272	219	179	226	318	219	234	159	506	784
6.88128	0	822	358	270	242	228	275	220	178	228	322	219	236	160	510	788
7.00416	0	823	359	273	242	232	279	220	179	228	322	219	235	160	506	782
7.12704	0	831	356	260	238	224	268	218	177	224	317	217	232	158	500	785
7.24992	0	824	356	263	239	225	270	218	177	224	319	217	233	158	503	776
7.3728	0	818	356	264	239	226	271	220	177	224	321	217	233	159	503	776
7.49568	0	818	357	267	241	226	274	222	179	226	323	219	236	160	506	776
7.61856	0	827	358	273	241	232	276	222	178	225	323	218	235	159	502	783
7.74144	0	822	354	259	238	223	267	218	175	223	317	215	231	157	496	769
7.86432	0	820	354	260	238	224	268	217	176	223	317	215	230	157	499	774
7.9872	0	821	354	261	238	224	269	217	176	222	318	215	231	157	499	771
8.11008	0	823	356	265	239	226	270	219	177	223	321	216	232	157	501	776
8.23296	0	819	355	270	239	230	274	217	176	223	319	216	232	158	499	773
8.35584	0	814	350	257	236	222	265	215	175	219	313	214	229	153	488	765
8.47872	0	811	349	256	236	220	264	214	174	218	312	214	228	154	491	763
8.6016	0	806	349	257	235	221	265	215	174	218	315	213	228	155	491	760
8.72448	0	808	350	260	236	222	267	215	173	219	315	214	229	156	494	760
8.84736	0	808	350	266	236	226	271	215	174	219	316	214	229	155	494	765
8.97024	0	804	344	252	233	218	262	212	172	215	308	211	226	153	483	753
9.09312	0	805	343	251	233	218	261	210	171	215	306	211	225	152	486	758
9.216	0	804	344	253	232	219	261	209	170	216	307	211	226	152	487	756
9.33888	0	804	344	255	233	220	263	211	171	216	308	212	228	154	491	761
9.46176	0	804	346	261	233	223	268	214	173	218	310	213	228	154	492	760
9.58464	0	805	341	251	232	217	259	211	170	215	303	211	224	153	483	752
9.70752	0	804	338	248	231	216	257	209	169	214	301	210	225	151	484	759
9.8304	0	804	340	250	232	218	258	208	168	215	303	211	225	152	487	759
9.95328	0	802	342	252	233	218	260	211	170	215	305	211	226	154	490	762
10.0762	0	807	343	258	234	223	264	211	170	218	307	213	228	154	491	764
10.199	0	791	339	247	231	217	257	209	169	214	304	209	223	154	483	744
10.3219	0	786	337	244	232	216	257	209	167	214	303	210	224	154	485	741
10.4448	0	796	339	247	232	216	257	209	167	214	301	211	225	153	489	753
10.5677	0	796	340	249	233	218	259	210	169	215	304	211	226	154	492	755
10.6906	0	798	341	256	234	222	262	211	170	216	306	212	227	154	493	765
10.8134	0	801	337	245	231	217	257	208	167	214	300	210	224	153	485	759
10.9363	0	801	336	243	231	216	253	207	167	214	299	209	223	152	487	762
11.0592	0	803	337	243	232	217	256	208	167	214	300	210	225	153	488	762
11.1821	0	805	339	246	233	217	256	209	169	215	302	212	225	154	491	773
11.305	0	803	338	253	235	221	260	210	169	217	303	212	227	155	493	773
11.4278	0	800	336	244	232	218	257	207	169	215	299	211	222	151	485	758
11.5507	0	801	333	238	231	213	254	206	167	213	296	209	221	152	484	761
11.6736	0	802	334	240	232	214	254	207	167	213	298	209	222	152	485	769
11.7965	0	799	334	243	232	216	256	208	168	214	298	209	223	152	487	768
11.9194	0	801	335	248	233	217	258	210	169	216	301	212	225	154	490	767
12.0422	0	802	335	249	232	219	260	208	170	215	300	210	223	151	485	763
12.1651	0	799	331	236	230	213	252	206	166	212	295	208	220	151	480	766
12.288	0	798	332	238	231	213	253	206	166	212	295	208	221	151	481	758
12.4109	0	795	332	240	230	213	254	207	166	213	297	207	220	150	482	761
12.5338	0	798	333	245	233	216	257	209	168	214	301	208	222	152	484	760
12.6566	0	794	333	247	231	219	259	208	169	214	301	209	222	151	481	760
12.7795	0	786	327	234	228	212	251	203	165	212	295	206	218	150	474	742
12.9024	0	788	329	236	229	213	253	206	166	213	296	206	218	150	477	747
13.0253	0	784	329	238	228	213	254	205	167	213	297	206	220	150	478	740
13.1482	0	791	329	242	230	215	256	205	168	213	299	207	222	151	481	754
13.271	0	789	331	247	231	217	260	207	168	214	301	208	221	150	480	747
13.3939	0	783	326	235	227	210	252	205	165	210	294	204	217	149	471	744
13.5168	0	786	325	236	228	211	253	206	166	211	295	205	218	149	474	741
13.6397	0	792	327	238	228	211	253	205	166	211	296	205	219	149	476	748
13.7626	0	790	328	242	231	213	255	206	168	212	300	206	221	149	480	743
13.8854	0	787	330	249	231	218	261	207	169	214	301	207	222	151	481	749
14.0083	0	777	325	236	227	211	253	205	167	210	297	204	218	149	472	731
14.1312	0	788	324	234	228	210	252	206	167	209	296	204	219	148	474	742
14.2541	0	788	327	237	228	212	255	207	166	209	296	204	219	149	477	739
14.377	0	785	327	240	231	213	255	207	168	210	300	206	221	150	480	747
14.4998	0	782	329	248	233	216	259	210	170	212	304	207	224	151	484	748
14.6227	0	789	326	242	230	215	258	208	168	210	299	206	220	149	478	748
14.7456	0	784	326	235	230	212	253	206	167	209	297	204	220	148	479	743
14.8685	0	784	327	239	232	213	255	207	168	210	299	205	223	149	482	749
14.9914	0	782	329	242	234	214	256	208	168	211	302	206	225	150	485	749
15.1142	0	796	332	248	235	218	260	211	170	212	305	207	227	153	490	758
15.2371	0	787	331	248	235	220	261	208	169	211	303	207	224	151	488	748
15.36	0	786	328	237	233	213	254	208	167	210	300	207	224	150	487	752
15.4829	0	791	331	241	235	216	256	209	169	211	302	206	227	152	490	754
15.6058	0	797	333	243	235	218	257	211	169	212	303	208	227	152	494	760
15.7286	0	789	335	248	237	218	260	212	169	214	306	209	230	154	498	759
15.8515	0	788	335	249	236	222	263	212	170	213	306	210	229	154	495	760
15.9744	0	788	333	239	235	215	255	209	169	212	301	208	227	153	494	758
16.0973	0	795	335	242	236	218	257	211	170	213	303	208	230	153	497	766
16.2202	0	793	336	244	238	220	259	211	170	213	304	209	231	153	501	767
16.343	0	792	336	250	240	221	261	213	171	214	308	211	232	155	503	772
16.4659	0	787	338	253	241	224	265	214	171	215	308	211	232	154	503	765
16.5888	0	791	334	241	238	216	256	211	169	212	303	208	230	153	500	767
16.7117	0	786	335	243	238	219	258	210	170	213	303	210	232	153	502	767
16.8346	0	784	338	245	238	219	259	211	170	214	303	211	232	153	503	772
16.9574	0	789	339	250	240	221	261	213	172	214	306	211	234	155	506	773
17.0803	0	796	342	256	240	226	266	214	172	216	307	213	234	155	507	777
17.2032	0	793	339	243	237	221	258	211	170	215	301	210	232	154	501	774
17.3261	0	791	340	245	239	220	258	210	170	216	302	211	233	154	503	774
17.449	0	788	340	248	238	221	261	211	170	216	304	211	233	155	504	769
17.5718	0	788	342	251	240	224	262	213	171	217	308	213	235	157	505	770
17.6947	0	789	344	259	240	228	267	212	172	218	309	212	236	157	506	773
17.8176	0	781	340	246	237	221	260	211	170	216	302	211	232	155	500	767
17.9405	0	787	340	246	237	221	259	210	170	216	303	212	233	154	504	770
18.0634	0	794	341	249	238	222	261	210	170	217	304	212	233	155	504	776
18.1862	1	793	343	252	239	224	261	211	171	218	307	212	235	155	506	781
18.3091	0	792	344	258	239	227	266	213	171	218	309	215	235	157	507	781
18.432	0	782	340	246	237	220	259	211	169	215	304	210	233	155	500	767
18.5549	0	783	339	247	238	221	259	212	171	217	305	211	232	156	502	769
18.6778	0	785	341	248	237	222	260	212	171	217	306	212	232	156	503	775
18.8006	0	791	344	253	239	224	262	212	171	218	306	212	234	156	505	778
18.9235	0	792	344	257	240	226	265	213	171	219	307	214	234	156	505	772
19.0464	0	791	340	245	236	219	258	209	169	217	301	211	230	154	498	770
19.1693	0	789	340	245	236	219	258	208	169	217	303	211	230	153	500	777
19.2922	0	788	341	248	236	220	259	210	169	217	303	212	231	154	502	778
19.415	0	787	343	250	237	221	260	211	170	217	306	212	233	156	503	775
19.5379	0	788	342	257	237	224	264	213	171	218	308	213	232	155	503	777
19.6608	0	786	338	243	235	217	256	209	169	215	301	209	230	152	496	777
19.7837	0	783	337	244	236	217	256	209	168	214	302	210	230	153	499	776
19.9066	0	783	339	247	238	217	257	209	169	215	303	211	232	154	499	772
20.0294	0	787	340	250	237	219	259	212	169	217	305	211	233	155	502	778
20.1523	0	788	342	256	238	223	264	212	171	217	308	213	233	156	504	786
20.2752	0	784	339	244	237	218	257	210	168	214	301	210	230	153	497	776
20.3981	0	783	339	243	237	218	255	210	168	214	301	210	232	154	500	776
20.521	0	787	340	245	238	218	257	211	169	215	303	211	231	155	502	778
20.6438	0	782	341	249	239	219	258	211	169	215	306	212	233	157	504	785
20.7667	0	785	343	254	240	224	263	213	170	217	307	213	233	156	506	785
20.8896	0	783	339	244	239	217	257	210	169	214	301	210	231	154	499	776
21.0125	0	787	340	243	239	217	256	210	169	214	301	211	232	155	501	781
21.1354	0	788	340	245	238	219	256	211	168	215	302	211	232	154	503	790
21.2582	0	789	342	248	240	219	258	211	169	216	304	211	233	156	506	789
21.3811	0	787	344	255	242	225	264	214	171	217	308	213	236	157	508	787
21.504	0	788	340	246	239	218	259	212	169	215	302	211	231	154	499	780
21.6269	0	786	339	243	239	217	254	209	168	214	300	210	231	153	500	788
21.7498	0	784	340	245	238	218	257	209	168	214	301	209	231	153	501	783
21.8726	0	782	340	247	239	217	258	211	169	214	304	210	232	154	503	784
21.9955	0	787	341	252	239	221	261	212	170	214	307	211	235	155	504	782
22.1184	0	783	340	252	238	222	263	212	169	214	305	210	232	153	498	781
22.2413	0	778	335	243	235	214	255	208	167	212	299	207	230	152	494	769
22.3642	0	769	335	245	236	214	256	209	168	212	301	208	230	152	496	764
22.487	0	767	336	246	234	215	257	211	167	211	303	207	230	152	496	762
22.6099	0	773	337	252	236	218	259	212	169	212	307	209	233	154	498	769
22.7328	0	773	338	258	236	222	264	212	169	213	309	209	233	155	500	765
22.8557	0	765	334	247	233	216	258	209	168	211	302	206	230	152	491	762
22.9786	0	765	333	246	232	214	256	207	167	209	301	206	228	151	492	757
23.1014	0	771	333	248	232	213	257	208	167	209	302	207	228	151	493	763
23.2243	0	764	334	250	233	215	258	210	167	210	304	207	230	151	494	757
23.3472	0	764	335	257	233	219	261	211	170	210	307	209	231	153	498	762
23.4701	0	754	333	253	231	217	261	210	168	209	305	206	229	152	491	750
23.593	0	761	330	245	230	212	254	206	166	207	301	205	228	151	489	755
23.7158	0	752	330	247	229	213	256	208	166	208	302	205	228	151	492	745
23.8387	0	749	331	250	231	213	257	209	167	208	304	206	229	152	493	751
23.9616	0	754	332	255	232	216	260	212	169	209	307	207	231	153	497	754
24.0845	0	761	334	260	233	220	264	210	170	210	308	209	230	153	496	760
24.2074	0	751	329	247	229	212	255	206	166	207	302	205	227	151	489	746
24.3302	0	749	328	247	229	213	256	207	166	206	302	206	227	152	492	752
24.4531	0	750	330	249	229	214	256	208	167	206	303	206	227	153	493	749
24.576	0	757	332	254	231	215	258	209	169	208	305	207	230	153	496	755
24.6989	0	754	334	260	233	219	263	211	169	210	309	208	232	155	499	756
24.8218	0	747	331	253	230	217	260	208	168	207	306	207	227	153	493	754
24.9446	0	746	329	247	230	212	255	208	167	206	303	205	227	152	492	751
25.0675	0	752	331	251	231	214	257	209	168	207	305	206	228	153	495	760
25.1904	0	742	332	253	231	214	258	211	169	209	307	207	230	155	498	748
25.3133	0	747	333	258	234	219	262	212	169	210	310	209	232	156	503	758
25.4362	0	748	336	263	233	222	265	213	170	210	311	210	231	156	502	759
25.559	0	758	332	249	232	214	257	211	167	208	306	208	229	155	496	760
25.6819	0	754	334	251	233	216	260	211	168	210	306	209	230	156	499	765
25.8048	0	752	335	255	233	218	259	211	168	209	308	210	230	156	500	768
25.9277	0	751	336	260	236	219	262	215	170	210	312	211	232	156	503	769
26.0506	0	764	339	265	235	225	266	215	171	212	315	212	232	157	504	775
26.1734	0	758	336	253	235	216	259	212	169	209	309	210	229	156	497	767
26.2963	0	754	335	251	236	217	259	213	168	210	310	209	229	156	499	772
26.4192	0	752	336	254	235	218	261	214	170	210	311	210	229	157	501	771
26.5421	0	754	337	258	237	219	262	216	171	211	315	211	232	157	502	770
26.665	0	751	338	264	236	224	267	217	171	212	317	212	233	159	503	772
26.7878	0	746	335	253	234	216	261	214	170	209	311	209	229	156	494	766
26.9107	0	748	334	251	235	215	258	214	168	210	310	209	228	156	496	767
27.0336	0	759	336	253	234	217	260	213	169	209	311	210	229	156	497	772
27.1565	0	758	336	255	237	217	260	214	170	210	313	210	230	156	499	773
27.2794	0	756	337	263	239	222	265	216	172	210	316	211	231	158	501	777
27.4022	0	750	335	254	234	218	262	213	170	208	311	209	228	155	492	765
27.5251	0	758	333	248	235	215	257	211	168	207	308	208	227	153	490	766
27.648	0	755	333	252	234	216	258	211	168	208	309	208	227	154	492	762
27.7709	0	754	335	253	234	216	259	213	168	207	310	209	228	155	494	767
27.8938	0	752	335	259	235	219	262	216	169	208	314	210	231	156	496	767
28.0166	0	759	335	259	235	220	265	213	169	208	312	209	229	155	490	769
28.1395	0	752	331	247	233	213	256	211	166	206	307	206	226	154	487	757
28.2624	0	746	332	250	234	215	258	211	167	206	309	206	227	153	488	758
28.3853	0	740	333	252	234	214	258	213	167	205	311	207	227	155	489	753
28.5082	0	755	334	256	236	218	261	213	169	207	313	208	229	156	492	762
28.631	0	754	334	260	234	222	265	213	169	207	312	209	228	155	492	762
28.7539	0	750	330	247	232	212	256	210	166	205	306	206	226	153	484	758
28.8768	0	752	331	249	233	213	257	211	167	205	308	206	227	153	487	757
28.9997	0	757	332	250	233	214	257	211	166	205	308	207	227	154	489	762
29.1226	0	755	333	254	234	217	259	213	167	206	311	208	229	155	491	764
29.2454	0	754	334	259	235	220	264	213	168	207	312	209	228	155	492	766
29.3683	0	747	331	245	231	213	255	211	166	204	307	207	225	153	484	755
29.4912	0	750	330	247	232	213	256	210	165	206	307	206	225	153	487	758
29.6141	0	747	333	249	233	214	256	211	165	205	307	207	226	154	489	759
29.737	0	745	333	252	235	216	257	212	166	206	310	207	228	156	492	762
29.8598	0	751	335	259	235	221	262	214	168	207	313	209	229	157	494	764
29.9827	0	754	332	248	233	214	256	210	165	205	306	208	226	154	487	759
30.1056	0	752	329	245	233	212	254	209	164	204	305	207	226	153	488	764
30.2285	0	745	331	248	233	213	256	210	165	205	307	207	225	155	489	763
30.3514	0	750	331	250	234	213	255	211	166	205	309	208	227	156	493	766
30.4742	0	758	333	256	236	217	259	214	167	206	312	209	230	157	496	775
30.5971	0	751	333	254	234	218	261	212	166	206	311	209	227	156	490	769
30.72	0	751	330	243	234	211	253	210	165	205	306	207	226	155	489	772
30.8429	0	752	329	245	235	213	256	212	166	204	307	208	227	155	492	773
30.9658	0	758	331	248	236	214	256	212	167	205	309	208	228	156	493	779
31.0886	0	758	332	254	237	217	259	216	168	207	312	210	230	156	497	783
31.2115	0	754	335	258	238	220	263	215	168	207	313	210	229	157	497	782
31.3344	0	753	330	245	236	212	254	214	166	206	308	209	226	155	492	777
31.4573	0	762	332	246	237	215	256	213	167	207	309	210	227	156	495	785
31.5802	0	761	332	248	237	216	257	214	167	207	311	210	228	157	496	788
31.703	0	758	334	253	240	216	259	216	168	208	314	211	230	158	499	792
31.8259	0	756	336	257	239	222	263	218	169	209	318	212	230	159	499	787
31.9488	0	762	332	245	238	215	255	215	167	207	311	209	227	156	492	790
32.0717	0	762	332	245	240	215	256	215	166	207	310	209	228	157	495	794
32.1946	0	759	334	247	238	216	257	216	169	208	313	210	230	158	497	799
32.3174	0	765	334	252	240	217	258	218	169	208	316	213	231	159	498	800
32.4403	0	770	336	256	242	223	263	219	170	209	318	213	232	160	500	805
32.5632	0	764	332	245	240	215	256	216	168	207	312	211	228	157	492	798
32.6861	0	766	332	243	240	215	255	216	167	207	312	210	228	157	494	801
32.809	0	767	333	246	242	215	256	217	169	208	313	211	229	157	497	800
32.9318	0	767	335	248	242	218	257	218	168	209	317	213	231	158	497	801
33.0547	0	769	336	256	243	223	262	219	170	209	318	214	232	160	500	806
33.1776	0	762	333	245	242	217	257	217	168	207	313	211	228	157	492	801
33.3005	0	762	331	242	242	214	254	217	166	207	312	210	228	157	492	796
33.4234	0	772	332	244	242	217	255	216	168	207	313	212	229	158	495	804
33.5462	0	773	333	246	242	219	256	218	168	208	313	212	231	159	496	806
33.6691	0	772	337	252	246	221	260	219	170	209	317	214	232	159	500	813
33.792	0	774	336	251	245	221	261	219	170	209	313	212	230	158	495	807
33.9149	0	778	333	241	243	216	254	217	167	208	310	211	228	157	494	810
34.0378	0	775	335	243	245	218	256	217	167	208	312	212	229	158	497	809
34.1606	0	773	335	246	244	219	256	218	168	209	313	213	230	159	498	813
34.2835	0	779	337	251	247	221	259	221	169	210	316	214	233	160	501	819
34.4064	0	784	338	253	247	224	262	220	169	211	316	215	231	160	500	819
34.5293	0	778	334	242	245	216	253	219	167	208	311	212	228	158	496	817
34.6522	0	776	334	244	247	219	256	219	167	209	313	213	230	160	499	818
34.775	0	781	336	246	247	219	256	220	168	209	314	213	232	159	501	822
34.8979	0	787	338	248	249	221	258	221	169	210	316	215	233	161	503	826
35.0208	0	785	337	254	249	225	263	221	170	211	318	216	232	161	502	826
35.1437	0	777	332	242	246	217	255	218	167	208	312	213	229	159	495	821
35.2666	0	781	333	242	247	217	255	219	168	208	315	213	230	160	499	821
35.3894	0	784	332	245	248	217	256	221	169	208	315	212	231	160	500	825
35.5123	0	784	334	247	248	220	258	220	170	208	317	214	232	161	501	830
35.6352	0	777	335	253	248	223	263	221	171	210	321	214	232	161	503	829
35.7581	0	776	330	244	245	217	257	218	169	208	314	211	228	158	493	816
35.881	0	779	328	241	243	214	254	218	168	206	313	211	227	158	494	814
36.0038	0	774	328	243	244	216	256	218	167	206	313	210	228	158	494	820
36.1267	0	771	328	246	244	216	256	218	168	206	316	210	228	159	495	815
36.2496	0	770	329	252	243	219	260	220	170	208	320	211	229	160	498	813
36.3725	0	765	326	250	241	219	261	218	167	206	317	210	226	158	489	805
36.4954	0	756	321	240	239	212	253	218	167	204	312	208	225	156	485	795
36.6182	0	748	320	243	237	213	255	216	165	204	312	207	225	157	486	790
36.7411	0	752	322	245	237	213	255	216	167	203	313	207	225	156	488	790
36.864	0	759	322	250	239	215	257	217	168	204	316	208	226	158	491	792
36.9869	0	758	324	255	238	219	262	217	168	205	317	209	226	158	491	799
37.1098	0	750	319	241	235	212	253	215	165	202	310	206	223	154	483	787
37.2326	0	748	318	242	234	211	253	214	165	201	311	205	223	155	486	784
37.3555	0	751	319	246	235	211	254	215	165	201	312	206	224	154	485	783
37.4784	0	748	320	248	235	213	255	215	165	202	314	206	225	156	488	792
37.6013	0	736	321	255	235	216	260	217	167	203	318	208	227	158	491	785
37.7242	0	733	318	244	232	211	255	215	164	201	312	206	223	155	483	773
37.847	0	741	317	242	233	209	252	213	164	201	311	205	223	155	485	776
37.9699	0	738	317	245	232	210	254	212	164	200	312	206	223	155	486	782
38.0928	0	739	319	247	233	212	253	213	164	201	313	206	225	156	489	785
38.2157	0	746	320	253	235	216	257	216	167	203	316	209	226	158	493	787
38.3386	0	748	318	245	233	211	254	212	165	200	310	206	222	155	486	782
38.4614	0	746	316	241	231	208	250	212	163	200	309	205	222	155	487	790
38.5843	0	746	318	243	233	209	252	211	164	201	309	206	223	155	491	789
38.7072	0	745	319	245	233	209	252	213	165	202	312	207	225	156	492	793
38.8301	0	749	321	252	234	215	255	214	166	203	315	208	227	157	496	797
38.953	0	736	320	245	232	212	254	214	164	202	312	207	224	156	489	788
39.0758	0	734	316	240	232	207	249	211	163	201	308	206	223	155	491	788
39.1987	0	738	318	241	234	209	250	212	164	201	310	206	223	155	494	788
39.3216	0	747	319	243	235	211	251	213	165	202	312	207	225	157	495	798
39.4445	0	749	320	250	237	214	254	215	166	204	314	209	228	159	499	806
39.5674	0	745	318	243	235	211	253	211	166	202	310	208	225	157	495	800
39.6902	0	742	317	237	234	208	247	211	164	200	308	207	224	156	495	802
39.8131	0	748	319	239	234	210	250	213	164	203	308	208	225	157	496	805
39.936	0	750	319	242	237	210	251	214	165	204	310	209	227	157	500	811
40.0589	0	752	322	249	238	215	253	215	168	206	314	211	230	159	503	814
40.1818	0	748	322	245	238	215	253	215	166	204	311	211	227	157	499	808
40.3046	0	753	320	238	237	211	248	215	165	203	310	210	227	158	499	814
40.4275	0	756	323	241	239	212	250	215	166	204	309	210	228	158	502	820
40.5504	0	757	323	243	239	213	251	216	165	205	311	211	230	159	503	820
40.6733	0	757	325	249	241	217	255	218	168	208	315	213	232	160	506	825
40.7962	0	759	324	242	241	216	254	216	167	206	313	212	229	158	502	822
40.919	0	754	323	238	241	212	250	216	166	206	312	211	230	159	503	821
41.0419	0	755	325	240	241	214	252	217	167	207	313	212	231	160	505	820
41.1648	0	753	325	244	243	216	253	219	168	207	316	213	233	161	508	821
41.2877	0	764	328	250	245	221	257	221	169	209	318	215	234	162	510	829
41.4106	0	764	327	242	244	216	253	219	168	208	314	213	231	159	504	829
41.5334	0	764	325	238	245	214	251	219	167	208	313	213	233	160	505	830
41.6563	0	766	327	242	245	216	253	220	169	209	314	215	234	160	508	832
41.7792	0	771	329	243	246	219	254	221	169	209	317	215	235	161	510	834
41.9021	0	774	331	251	248	223	259	223	170	211	319	217	236	161	511	842
42.025	0	769	329	241	247	218	255	219	169	209	315	214	233	161	505	831
42.1478	0	768	327	240	246	217	252	220	169	210	314	214	234	159	506	833
42.2707	0	772	329	243	248	218	254	221	170	211	317	215	236	160	508	835
42.3936	0	774	331	245	249	219	256	221	172	211	317	216	236	162	510	840
42.5165	0	767	332	253	249	224	260	224	172	213	322	217	238	163	512	833
42.6394	0	763	328	244	247	220	257	223	170	211	317	216	236	161	506	823
42.7622	0	762	328	241	247	217	254	222	170	211	316	215	236	161	505	821
42.8851	0	769	330	242	248	219	256	222	170	211	317	216	236	161	508	834
43.008	0	771	330	245	249	219	256	222	172	211	318	217	238	162	509	833
43.1309	0	771	331	251	251	222	260	224	172	214	321	218	240	163	511	837
43.2538	0	772	331	249	249	224	261	223	172	212	319	217	237	161	507	829
43.3766	0	772	328	241	248	217	256	221	170	212	315	216	237	160	507	835
43.4995	0	771	329	244	248	220	259	220	172	212	316	217	238	160	509	834
43.6224	0	770	329	246	249	220	259	223	172	213	318	217	239	162	511	835
43.7453	0	774	331	252	249	223	262	224	173	215	321	218	241	162	513	840
43.8682	0	772	333	256	250	226	266	225	175	215	322	219	240	163	513	843
43.991	0	770	329	243	248	219	258	221	172	213	316	217	238	161	509	833
44.1139	0	764	331	246	249	219	260	223	173	214	318	216	240	162	513	833
44.2368	0	770	331	248	249	222	261	224	174	216	320	218	240	161	514	837
44.3597	11	766	333	253	250	222	263	225	175	216	324	219	243	164	516	842
44.4826	0	767	334	258	250	228	269	226	175	217	326	219	241	165	519	838
44.6054	0	767	330	246	248	220	260	223	173	215	320	217	240	162	513	835
44.7283	0	772	331	247	250	221	262	223	174	215	321	217	241	163	516	840
44.8512	0	771	333	250	250	223	262	226	174	216	323	218	242	163	517	846
44.9741	0	774	334	253	250	223	264	225	175	216	325	218	243	163	520	844
45.097	0	775	335	260	252	229	270	226	177	217	328	219	244	165	521	847
45.2198	0	774	332	249	249	222	262	224	175	214	323	218	240	162	515	836
45.3427	0	772	331	247	249	222	260	226	175	215	323	217	241	163	517	844
45.4656	0	769	334	250	249	223	263	226	175	216	324	217	241	163	519	840
45.5885	0	765	334	253	251	223	263	227	177	216	328	218	242	165	522	840
45.7114	0	771	335	260	253	228	267	229	178	217	331	219	244	166	523	845
45.8342	0	767	334	252	250	225	265	226	176	215	327	218	242	163	517	837
45.9571	0	767	331	247	251	221	260	227	175	214	324	216	242	163	518	837
46.08	0	770	333	250	251	222	262	226	176	214	325	217	243	163	520	842
46.2029	0	774	333	253	252	224	262	227	177	214	327	217	243	164	522	844
46.3258	0	778	335	257	254	227	265	228	178	216	330	219	245	165	525	852
46.4486	0	773	334	260	253	229	267	227	178	216	329	218	243	164	522	843
46.5715	0	773	333	248	251	221	259	226	176	213	324	217	241	162	520	842
46.6944	0	776	334	251	252	223	263	227	177	213	326	217	242	163	522	846
46.8173	0	779	335	253	253	226	262	228	177	215	327	218	243	164	524	851
46.9402	0	775	337	258	256	227	265	228	178	216	330	219	245	165	526	849
47.063	0	772	338	262	255	231	269	231	179	216	333	219	244	166	526	847
47.1859	0	773	334	249	252	222	260	228	175	214	327	218	242	164	522	837
47.3088	0	776	336	252	254	225	262	229	175	214	328	218	243	164	525	848
47.4317	0	775	336	254	254	226	263	228	177	214	329	219	243	164	526	846
47.5546	0	776	337	257	256	227	266	231	179	215	332	219	244	165	528	851
47.6774	0	781	339	262	257	231	270	231	179	216	334	220	244	165	528	851
47.8003	0	780	335	249	252	224	261	229	176	213	328	217	241	162	522	847
47.9232	0	777	335	252	253	224	261	228	177	213	328	217	242	163	523	844
48.0461	0	776	336	254	253	225	262	230	177	213	330	217	241	164	524	843
48.169	0	778	337	258	254	227	265	231	178	215	332	218	243	164	525	841
48.2918	0	779	338	262	255	231	270	231	179	215	334	218	243	164	526	846
48.4147	0	765	331	251	251	224	261	227	175	212	328	215	240	161	517	829
48.5376	0	762	330	251	250	223	261	229	175	211	328	214	239	161	518	833
48.6605	0	763	330	253	250	224	261	229	176	212	330	214	239	162	518	820
48.7834	0	768	331	255	251	225	263	229	176	211	331	214	240	162	519	829
48.9062	0	766	332	261	251	229	267	229	178	213	332	215	240	163	520	826
49.0291	0	762	327	250	247	221	263	226	175	209	327	212	238	159	511	818
49.152	0	762	325	247	246	219	258	227	174	209	324	211	236	159	512	811
49.2749	0	762	326	251	246	221	261	226	173	208	326	211	236	159	512	816
49.3978	0	760	326	253	247	222	261	225	174	208	328	212	237	160	513	812
49.5206	0	760	327	259	248	224	265	229	176	210	331	213	238	162	517	814
49.6435	0	759	326	255	245	224	265	227	174	208	327	212	235	159	510	803
49.7664	0	758	323	248	244	218	259	224	173	207	324	210	234	159	509	806
49.8893	0	747	323	250	244	220	261	224	173	207	325	211	235	158	509	799
50.0122	0	741	324	252	244	221	260	225	173	206	327	210	235	161	511	796
50.135	0	744	326	258	245	223	264	228	174	208	331	211	237	162	514	795
50.2579	0	751	325	256	245	223	265	226	173	208	327	211	235	160	510	801
50.3808	0	750	322	247	242	218	258	224	172	206	323	210	232	158	508	798
50.5037	0	750	324	249	245	219	260	225	172	205	324	210	234	160	511	796
50.6266	0	754	325	251	246	219	260	224	173	206	325	210	234	160	512	801
50.7494	0	757	326	256	246	223	262	227	174	207	328	211	235	161	516	812
50.8723	0	753	326	255	245	223	264	225	173	206	326	211	233	161	511	803
50.9952	0	752	324	245	244	217	257	224	171	205	322	209	232	158	509	803
51.1181	0	756	325	249	245	219	258	224	171	206	322	210	233	159	511	800
51.241	0	757	326	251	246	219	258	222	173	205	324	210	233	160	513	810
51.3638	0	758	326	256	247	221	261	226	173	206	327	211	234	160	515	809
51.4867	0	755	328	255	246	224	263	225	173	207	325	211	234	160	511	801
51.6096	0	756	324	245	244	216	255	223	171	203	320	208	230	158	507	799
51.7325	0	758	325	247	245	218	256	222	171	204	321	209	232	158	511	809
51.8554	0	753	325	249	245	218	256	223	171	204	322	208	232	159	511	805
51.9782	0	746	326	253	247	220	257	224	174	203	326	210	233	160	514	798
52.1011	0	746	327	257	247	223	263	226	172	206	327	210	233	162	511	795
52.224	0	752	324	244	245	215	254	222	169	203	320	207	231	157	505	802
52.3469	0	753	325	245	245	217	254	222	170	202	319	207	231	158	508	803
52.4698	0	753	325	248	245	217	255	223	170	203	321	207	231	158	509	806
52.5926	0	758	327	251	247	219	257	223	171	204	323	209	232	160	512	806
52.7155	0	761	330	257	247	224	260	225	174	203	324	210	233	161	513	816
52.8384	0	756	325	246	245	217	254	221	169	202	319	208	230	156	505	805
52.9613	0	757	327	245	247	217	253	223	169	203	318	207	230	158	508	807
53.0842	0	761	328	247	246	218	255	223	170	203	320	208	231	158	509	805
53.207	0	757	329	250	248	219	257	224	170	204	322	208	232	160	510	812
53.3299	0	761	331	257	250	223	261	224	172	206	324	210	233	161	513	812
53.4528	0	759	328	247	247	219	256	223	170	203	320	208	230	158	505	808
53.5757	0	764	329	246	248	218	254	223	170	202	319	208	230	158	507	805
53.6986	0	766	330	248	248	220	255	223	170	203	320	208	230	158	508	813
53.8214	0	766	330	251	249	219	255	223	170	204	322	210	231	159	510	812
53.9443	0	764	331	256	249	224	261	225	172	204	325	210	232	160	512	810
54.0672	0	761	329	248	247	219	256	224	170	203	320	207	229	157	504	801
54.1901	0	763	328	244	247	217	253	223	169	202	318	206	228	158	503	809
54.313	0	757	330	247	247	217	254	222	170	202	320	207	229	158	504	802
54.4358	0	758	331	249	248	219	256	224	169	203	322	208	230	159	506	806
54.5587	0	765	331	255	250	223	259	225	171	204	325	209	230	160	508	805
54.6816	0	764	329	249	247	221	256	221	170	202	320	207	228	156	501	808
54.8045	0	761	326	243	246	215	251	220	168	200	316	205	227	156	499	801
54.9274	0	759	327	244	245	216	252	222	169	201	318	206	227	157	500	801
55.0502	0	765	327	246	247	217	253	223	170	201	319	207	229	157	501	799
55.1731	0	764	329	250	247	220	256	223	170	202	321	208	230	159	504	809
55.296	0	761	328	250	246	220	258	221	168	202	320	208	228	157	500	798
55.4189	0	757	323	241	244	215	249	220	166	200	314	206	225	156	497	799
55.5418	0	763	325	242	246	216	251	220	167	200	314	206	227	157	500	798
55.6646	0	756	326	243	246	216	251	220	168	201	317	207	227	158	500	804
55.7875	0	757	327	247	246	217	253	221	169	202	319	209	230	159	503	801
55.9104	0	754	329	252	248	222	258	223	170	203	322	210	230	160	504	805
56.0333	0	757	324	241	245	217	250	221	167	201	315	208	227	158	499	800
56.1562	0	762	324	241	246	215	249	222	167	201	315	208	228	158	502	813
56.279	0	763	325	243	247	215	251	221	167	202	316	209	229	159	503	813
56.4019	0	761	326	245	247	218	252	223	168	203	320	210	230	160	507	811
56.5248	0	763	327	250	249	221	257	224	170	204	322	212	232	161	510	815
56.6477	0	762	325	244	247	218	254	222	169	203	319	210	229	160	505	815
56.7706	0	757	324	240	246	214	250	220	168	203	318	210	229	161	505	818
56.8934	0	760	325	241	247	216	252	222	168	203	320	211	230	161	508	821
57.0163	0	765	327	244	249	217	252	224	170	204	321	211	232	161	510	821
57.1392	0	767	328	248	250	219	255	225	170	206	323	212	233	163	513	834
57.2621	0	767	328	249	249	223	257	225	170	206	323	213	231	162	511	832
57.385	0	763	325	239	248	215	249	222	168	203	318	210	230	161	509	827
57.5078	0	765	325	241	249	216	250	223	169	205	319	211	230	161	510	826
57.6307	0	773	327	242	249	218	252	225	170	205	320	213	232	162	513	836
57.7536	0	764	328	246	250	219	254	223	171	206	323	214	234	163	515	835
57.8765	0	759	330	251	251	223	258	226	172	208	327	214	234	165	516	831
57.9994	0	758	328	242	250	219	253	225	169	206	323	213	231	163	510	820
58.1222	0	767	326	240	248	218	250	225	169	205	322	211	232	162	510	831
58.2451	0	758	328	241	249	218	252	223	169	205	322	213	233	162	512	827
58.368	0	762	329	244	250	219	253	225	170	206	324	213	233	163	514	831
58.4909	0	765	330	249	251	222	257	226	171	207	327	214	234	163	515	830
58.6138	0	774	330	252	250	225	261	226	172	208	326	213	234	163	512	835
58.7366	0	766	327	239	250	217	252	223	170	206	321	211	232	161	507	825
58.8595	0	765	327	242	250	219	254	224	170	206	322	212	231	161	509	827
58.9824	0	767	328	243	251	220	254	225	170	207	322	212	232	161	510	824
59.1053	0	775	331	247	252	220	256	226	171	208	326	213	233	163	511	832
59.2282	0	770	331	254	252	225	259	226	174	207	327	214	234	163	513	828
59.351	0	764	328	243	250	218	255	224	171	207	323	211	232	160	505	819
59.4739	0	761	329	241	250	218	254	224	170	207	323	211	232	161	507	812
59.5968	0	765	329	245	251	220	255	225	171	206	324	212	232	162	507	817
59.7197	0	767	331	247	251	221	257	225	172	206	325	212	232	162	509	817
59.8426	0	767	332	253	252	224	261	226	174	208	328	213	233	163	512	822
59.9654	0	764	330	247	249	221	259	224	171	207	326	211	231	161	503	806
60.0883	0	765	327	242	248	219	254	224	169	205	322	209	230	159	503	811
60.2112	0	762	329	245	249	219	256	223	170	204	324	209	230	160	503	805
60.3341	0	763	329	247	248	219	258	224	170	204	326	209	231	160	504	809
60.457	0	766	330	252	251	222	260	225	173	206	328	211	232	161	507	807
60.5798	0	769	330	252	248	224	262	223	172	205	327	211	232	160	501	810
60.7027	0	762	325	242	247	217	253	220	169	202	322	208	229	158	498	796
60.8256	0	759	326	245	245	218	256	221	170	203	322	207	229	158	499	799
60.9485	0	760	326	247	246	218	256	222	170	203	324	207	229	158	500	795
61.0714	0	765	328	252	245	219	259	224	171	203	326	209	231	160	502	804
61.1942	0	762	328	257	245	224	262	222	173	204	328	210	232	160	503	798
61.3171	0	755	323	245	242	215	254	220	169	201	321	206	228	157	496	791
61.44	0	750	323	246	242	217	254	222	169	201	323	207	230	158	497	785
61.5629	0	751	325	248	243	217	255	222	170	202	324	207	229	158	498	791
61.6858	0	755	326	252	245	220	259	222	170	202	326	209	231	159	501	791
61.8086	0	755	327	258	245	223	262	223	173	202	328	209	232	160	502	796
61.9315	0	754	324	247	243	217	256	222	169	201	322	207	229	157	497	787
62.0544	0	759	323	247	242	217	255	221	169	201	323	208	231	159	499	792
62.1773	0	758	325	250	243	218	256	221	169	202	324	208	231	160	501	792
62.3002	0	757	326	252	245	219	257	222	171	201	326	209	232	159	503	797
62.423	0	758	327	259	246	223	264	225	171	203	330	210	234	161	505	795
62.5459	0	760	325	248	244	218	256	222	169	201	324	208	230	158	499	793
62.6688	0	751	323	247	243	218	255	221	168	202	324	208	232	161	501	790
62.7917	0	751	326	250	244	219	257	222	168	202	325	208	232	160	503	795
62.9146	0	750	327	253	246	220	256	223	172	201	328	208	235	161	505	792
63.0374	0	758	329	260	247	224	261	225	174	203	331	211	235	162	508	801
63.1603	0	753	326	248	245	220	256	222	169	202	324	209	232	160	502	799
63.2832	0	755	324	246	245	218	254	221	169	201	324	209	234	159	504	801
63.4061	0	759	326	248	246	219	255	223	169	203	326	209	234	161	506	801
63.529	0	764	328	251	247	221	257	226	170	203	327	210	236	162	508	807
63.6518	0	766	331	258	249	225	260	225	173	203	329	211	237	163	512	811
63.7747	0	761	328	250	246	222	258	223	170	203	324	211	234	161	506	808
63.8976	0	762	326	245	247	219	253	223	169	203	323	211	235	160	506	807
64.0205	0	768	327	248	248	221	257	223	170	203	324	210	237	161	508	813
64.1434	0	768	330	250	249	223	257	224	170	205	326	212	237	162	511	819
64.2662	0	763	332	256	252	225	259	226	173	204	329	213	239	164	514	821
64.3891	0	766	331	253	251	224	260	226	171	205	326	213	236	162	510	814
64.512	0	767	328	246	250	220	254	224	169	205	323	212	237	161	510	816
64.6349	0	765	330	248	250	222	257	225	170	206	326	213	238	162	511	822
64.7578	0	764	332	251	251	223	257	226	170	205	326	214	238	163	513	821
64.8806	0	762	333	253	253	225	261	228	172	207	330	215	240	165	516	824
65.0035	0	770	333	254	252	227	262	227	171	207	328	214	239	163	511	823
65.1264	0	770	330	246	252	221	254	225	170	206	324	214	238	162	509	825
65.2493	0	771	330	248	251	224	257	225	171	206	326	214	238	163	511	826
65.3722	0	769	331	249	253	223	257	226	172	207	327	215	239	163	513	827
65.495	0	775	333	254	254	226	260	228	172	208	330	215	241	163	514	831
65.6179	0	774	333	255	253	227	263	227	172	208	330	216	239	163	511	829
65.7408	0	770	328	244	252	221	255	226	169	206	325	213	238	161	508	824
65.8637	0	768	329	246	251	222	256	226	171	207	326	214	238	162	509	823
65.9866	0	771	329	247	252	223	257	228	171	207	327	214	239	161	509	824
66.1094	0	773	331	251	254	225	259	228	173	207	329	215	240	163	512	829
66.2323	0	769	330	255	253	227	264	228	172	207	330	214	239	162	509	821
66.3552	0	757	326	243	250	220	254	226	170	206	325	212	237	160	503	807
66.4781	0	758	326	246	250	221	255	227	171	205	325	213	237	161	505	805
66.601	0	762	328	247	250	222	256	225	170	206	326	213	238	161	505	815
66.7238	0	763	327	251	252	224	258	227	171	207	329	213	239	163	508	814
66.8467	0	764	329	257	252	228	264	228	172	208	330	215	239	163	509	815
66.9696	0	764	326	246	249	219	256	225	170	205	325	212	237	159	499	804
67.0925	0	764	325	245	249	219	255	224	170	204	324	211	237	160	503	808
67.2154	0	758	325	248	249	222	257	223	170	205	326	211	237	161	503	805
67.3382	0	756	326	249	248	222	258	227	171	206	327	212	238	161	506	806
67.4611	0	761	328	257	249	225	262	228	172	207	331	214	240	162	507	806
67.584	0	757	325	249	247	221	259	225	170	205	326	211	236	161	502	805
67.7069	0	756	323	244	246	219	255	224	169	204	324	210	237	159	503	802
67.8298	0	757	325	247	248	220	257	223	170	204	325	211	237	160	505	804
67.9526	0	763	325	250	248	221	258	225	171	205	328	211	237	162	506	803
68.0755	0	766	327	256	249	224	262	225	172	207	331	213	239	163	509	815
68.1984	0	760	326	250	247	223	261	224	170	205	327	212	237	160	504	804
68.3213	0	759	323	246	246	219	255	223	170	204	325	210	236	159	503	804
68.4442	0	763	325	248	247	220	258	224	171	204	326	212	237	160	505	802
68.567	0	764	325	250	247	220	259	224	171	204	327	211	237	161	507	811
68.6899	0	759	327	255	247	223	259	226	173	204	331	211	239	163	510	807
68.8128	0	753	327	255	246	224	262	224	171	204	329	212	237	161	505	799
68.9357	0	751	322	244	244	216	255	222	169	203	325	209	235	160	502	792
69.0586	0	757	324	247	246	219	257	222	170	203	325	209	236	160	503	804
69.1814	0	751	325	250	246	219	256	223	169	203	326	209	236	161	506	799
69.3043	0	754	326	254	247	220	258	224	173	203	330	210	236	162	509	801
69.4272	0	760	327	259	247	225	264	224	172	206	329	210	237	162	507	803
69.5501	0	756	323	245	244	217	255	220	168	203	322	208	234	158	502	805
69.673	0	756	323	246	245	218	256	222	169	202	324	209	235	161	505	804
69.7958	0	756	324	249	246	219	256	223	169	203	324	209	236	160	506	801
69.9187	0	761	324	254	247	221	258	224	169	204	328	210	237	161	509	804
70.0416	0	761	328	259	248	226	263	224	174	204	329	211	237	162	510	812
70.1645	0	753	324	248	246	219	257	223	168	203	325	209	235	160	503	800
70.2874	0	750	324	247	246	220	255	223	169	203	325	209	235	162	506	801
70.4102	0	760	326	250	247	221	258	223	170	203	327	210	235	162	507	801
70.5331	0	760	327	252	248	221	259	224	171	204	328	209	236	162	509	810
70.656	0	762	329	259	249	224	261	226	174	204	331	211	237	164	512	810
70.7789	0	761	327	250	247	221	259	223	168	203	326	209	234	161	504	807
70.9018	0	759	325	248	246	220	256	224	169	203	324	209	235	160	508	803
71.0246	0	770	332	250	247	223	258	221	170	205	322	213	235	162	517	810
71.1475	0	770	333	255	248	223	258	223	170	205	324	213	235	163	517	810
71.2704	0	768	334	260	250	227	260	224	174	206	327	214	238	164	518	811
71.3933	0	769	332	254	249	225	262	223	171	207	324	213	236	163	511	807
71.5162	0	769	328	247	247	221	255	221	169	205	320	211	235	161	511	817
71.639	0	770	330	250	250	224	258	223	170	206	322	213	236	162	513	815
71.7619	0	768	332	252	251	224	258	224	171	206	326	213	237	163	515	817
71.8848	0	771	333	258	251	228	262	227	172	208	330	215	238	164	517	816
72.0077	0	764	331	252	250	225	260	225	170	206	326	213	236	162	509	816
72.1306	0	768	328	246	250	221	256	223	168	205	323	212	236	162	510	815
72.2534	0	770	331	249	251	224	258	225	170	206	324	213	237	163	513	819
72.3763	0	773	332	252	252	225	258	227	171	207	326	214	237	163	514	818
72.4992	0	776	333	257	252	228	263	228	172	208	329	215	238	164	516	830
72.6221	0	773	330	249	251	223	257	225	170	206	324	213	236	162	509	819
72.745	0	772	329	247	252	222	255	225	169	206	324	213	236	162	510	822
72.8678	0	775	330	250	252	223	258	226	171	206	326	215	237	162	512	821
72.9907	0	781	332	253	252	224	259	228	172	207	328	215	237	163	514	831
73.1136	0	775	332	259	253	229	263	227	174	206	330	215	237	165	515	833
73.2365	0	765	328	248	252	223	258	226	169	206	326	214	236	163	509	819
73.3594	0	767	328	247	253	223	256	226	170	206	326	214	237	164	512	820
73.4822	0	770	329	250	251	224	258	228	171	207	328	214	237	164	512	826
73.6051	0	769	331	253	253	226	259	230	172	208	330	216	238	165	515	831
73.728	0	771	331	260	254	230	265	229	172	209	332	216	239	166	516	831
73.8509	0	771	327	247	253	223	256	228	170	206	325	215	237	164	510	825
73.9738	0	775	328	249	254	224	258	228	171	207	328	215	237	164	513	832
74.0966	0	769	329	250	254	224	259	228	170	207	329	215	237	165	514	833
74.2195	0	762	330	254	253	225	260	229	172	209	332	216	239	166	517	830
74.3424	0	770	331	256	254	229	264	230	173	209	332	217	239	164	513	828
74.4653	0	777	327	246	251	222	256	226	170	207	326	214	235	163	509	832
74.5882	0	770	327	249	252	224	258	227	171	207	328	214	237	163	512	833
74.711	0	769	328	251	251	222	258	227	171	207	328	215	236	164	512	831
74.8339	0	769	330	253	251	225	261	229	171	208	331	217	237	164	514	829
74.9568	0	776	328	255	250	227	263	227	172	208	329	214	236	163	511	833
75.0797	0	767	324	245	249	219	256	225	169	205	324	213	234	161	505	818
75.2026	0	763	323	247	247	220	257	225	169	206	325	213	234	162	506	822
75.3254	0	763	324	249	247	221	257	225	169	204	326	212	234	162	506	819
75.4483	0	770	325	251	249	222	259	226	171	206	328	213	234	163	509	829
75.5712	0	759	324	255	246	224	264	224	171	205	328	212	234	163	506	817
75.6941	0	750	318	242	244	216	253	222	167	202	323	209	230	160	498	809
75.817	0	750	320	245	244	217	254	224	167	202	324	209	230	161	501	803
75.9398	0	749	319	247	244	217	256	224	167	202	327	209	231	162	501	810
76.0627	0	741	321	250	244	220	257	223	167	201	328	211	233	162	504	813
76.1856	0	724	322	257	244	225	262	225	169	201	330	211	232	163	506	810
76.3085	0	711	317	245	241	217	253	222	166	198	321	209	229	160	497	801
76.4314	0	732	316	244	242	217	250	220	166	197	320	208	228	160	500	809
76.5542	0	750	315	245	242	218	251	217	168	197	315	209	227	160	500	813
76.6771	0	766	314	249	242	218	250	216	174	195	315	208	226	160	503	815
76.8	0	775	315	255	244	222	256	220	178	197	319	208	229	162	504	819
76.9229	0	781	309	250	240	220	254	215	180	194	310	205	227	158	491	815
77.0458	0	777	301	244	236	216	246	209	185	194	296	205	225	156	489	819
77.1686	0	774	295	248	235	219	251	204	199	196	283	206	225	154	491	816
77.2915	0	770	298	250	235	220	256	207	213	201	282	207	226	155	496	815
77.4144	0	774	304	253	242	227	267	215	218	209	300	208	229	159	502	829
77.5373	0	767	313	256	246	230	267	223	209	207	320	209	227	162	497	823
77.6602	0	758	314	243	246	225	252	225	203	205	322	209	227	160	495	822
77.783	0	769	321	249	248	229	256	227	200	207	325	211	229	161	501	824
77.9059	0	780	328	251	251	230	256	230	196	209	331	211	230	163	503	825
78.0288	0	782	331	255	252	235	258	231	194	209	333	212	231	165	508	826
78.1517	0	785	334	251	250	234	265	230	187	212	335	212	230	164	505	821
78.2746	0	787	335	243	250	229	254	229	180	211	331	210	226	165	504	816
78.3974	0	785	334	245	250	229	255	228	177	211	329	210	227	165	502	809
78.5203	0	783	334	247	248	227	256	226	175	211	326	211	227	166	505	806
78.6432	0	776	335	250	248	226	257	228	173	211	332	210	228	165	504	804
78.7661	0	779	335	253	247	228	260	226	172	208	329	210	227	163	501	798
78.889	0	769	328	243	243	219	251	223	169	206	321	207	225	161	495	795
79.0118	0	762	330	245	243	222	253	224	168	205	324	207	226	161	497	797
79.1347	0	757	329	246	242	221	253	222	167	203	322	208	226	163	498	794
79.2576	0	757	329	250	241	222	253	222	167	202	324	207	227	164	500	791
79.3805	0	760	332	256	243	226	260	223	169	201	327	209	227	164	500	796
79.5034	0	751	329	244	240	218	251	219	166	197	320	207	225	161	492	784
79.6262	0	742	329	248	241	218	251	221	163	198	322	205	226	162	495	784
79.7491	0	735	330	250	240	219	253	220	164	197	319	207	226	162	497	779
79.872	0	721	332	254	242	223	255	221	165	198	323	207	228	164	501	785
79.9949	0	720	333	258	243	226	258	222	164	199	325	207	225	164	500	784
80.1178	1	735	330	244	240	218	249	218	161	195	321	205	224	162	491	777
80.2406	0	745	332	249	241	220	251	218	163	194	320	205	224	161	495	777
80.3635	0	768	332	252	242	221	251	216	166	194	320	206	224	162	496	780
80.4864	0	775	332	256	243	222	253	219	171	195	322	206	226	163	499	782
80.6093	0	779	332	260	244	226	260	219	170	196	325	206	226	162	496	782
80.7322	0	779	328	247	240	216	250	217	166	194	320	205	222	160	490	775
80.855	0	781	328	250	241	219	250	219	171	193	326	204	223	161	494	775
80.9779	0	785	331	254	242	222	252	220	173	194	328	206	225	163	499	778
81.1008	0	790	331	259	243	225	255	221	173	195	331	207	226	164	503	778
81.2237	0	790	331	261	243	227	261	222	172	196	329	208	225	163	501	773
81.3466	0	784	326	249	241	218	251	217	168	196	322	206	222	162	496	768
81.4694	0	779	329	253	242	222	253	219	173	196	324	207	225	163	501	777
81.5923	0	782	332	256	245	223	254	221	174	196	328	208	226	164	503	775
81.7152	0	778	332	263	245	226	258	223	174	200	331	209	227	165	505	776
81.8381	0	781	334	264	244	228	264	222	170	203	329	210	226	163	501	775
81.961	0	777	330	250	242	220	253	219	168	200	323	208	225	162	497	775
82.0838	0	779	331	255	243	223	257	219	170	201	324	208	226	163	502	776
82.2067	0	772	333	257	243	224	257	220	173	200	326	209	227	164	504	778
82.3296	0	775	334	265	244	229	259	222	176	200	329	212	229	165	508	783
82.4525	0	774	333	257	244	226	261	220	170	203	326	209	226	163	499	780
82.5754	0	769	332	252	243	221	254	219	169	201	325	208	226	163	500	774
82.6982	0	762	332	255	243	224	258	221	170	204	326	210	228	164	503	772
82.8211	0	768	333	260	244	224	258	221	171	204	329	209	228	165	504	781
82.944	0	765	335	265	244	229	263	223	175	204	331	211	229	166	507	786
83.0669	0	758	332	254	242	223	257	220	170	202	327	208	226	163	498	773
83.1898	0	759	332	254	243	223	255	221	170	202	327	209	226	163	501	780
83.3126	0	762	333	257	245	224	259	222	171	202	329	209	227	164	503	778
83.4355	0	767	333	261	244	225	258	221	173	201	330	209	229	165	504	788
83.5584	0	760	334	265	245	230	264	221	174	202	331	210	228	166	504	785
83.6813	0	754	330	251	242	220	254	219	168	200	326	207	226	162	495	773
83.8042	0	749	330	254	241	222	256	219	169	201	328	208	226	163	498	772
83.927	0	754	330	257	241	222	258	220	170	201	330	207	227	163	498	777
84.0499	0	744	330	261	243	225	257	221	172	201	332	208	228	164	500	776
84.1728	0	743	330	265	241	227	263	221	174	201	332	208	227	164	499	767
84.2957	0	742	327	253	239	220	254	218	168	199	327	206	224	162	492	766
84.4186	0	747	327	257	239	222	257	217	170	200	329	206	225	162	495	776
84.5414	0	741	328	260	239	222	259	218	170	200	329	206	226	162	498	773
84.6643	0	740	329	265	240	224	257	221	175	198	332	207	227	164	500	772
84.7872	0	743	330	267	240	227	264	219	172	201	332	207	226	164	496	768
84.9101	0	745	328	255	237	220	256	217	169	199	327	205	224	161	491	770
85.033	0	730	329	261	239	223	260	217	170	201	329	206	225	164	495	759
85.1558	0	725	329	262	238	223	259	219	172	200	333	206	225	167	495	758
85.2787	0	735	329	269	241	227	260	221	176	200	336	208	228	167	500	764
85.4016	0	732	330	267	239	225	267	219	172	203	335	207	226	166	496	766
85.5245	0	730	329	260	238	222	259	217	169	202	332	206	225	165	495	763
85.6474	0	737	333	266	237	228	264	217	172	206	328	210	226	166	507	767
85.7702	0	744	336	268	240	227	264	219	172	208	330	210	226	166	506	771
85.8931	0	745	337	273	240	229	268	220	175	207	335	211	228	167	508	782
86.016	0	738	336	263	239	223	265	217	170	207	331	209	225	164	498	773
86.1389	0	736	334	262	239	223	261	218	170	207	332	209	226	164	501	773
86.2618	0	731	336	265	237	224	264	220	172	206	334	209	226	166	504	767
86.3846	0	738	337	268	239	226	264	221	176	207	333	210	227	167	509	779
86.5075	0	741	337	271	240	230	270	220	173	209	334	212	227	167	508	779
86.6304	0	736	335	258	240	221	260	220	171	205	330	210	224	165	502	772
86.7533	0	742	337	262	240	223	263	219	172	206	333	209	225	166	505	777
86.8762	0	745	338	264	241	224	263	219	173	205	333	210	226	166	507	787
86.999	0	743	338	268	242	227	265	221	174	207	334	211	228	167	509	788
87.1219	0	736	337	264	240	226	265	220	171	205	334	209	225	165	501	783
87.2448	0	736	333	255	240	220	255	220	170	203	332	207	225	165	501	778
87.3677	0	745	334	257	242	221	259	221	171	202	332	208	225	165	503	789
87.4906	0	736	334	258	242	222	259	221	171	202	334	208	227	166	505	788
87.6134	0	738	336	263	243	226	260	223	175	202	336	209	229	168	508	792
87.7363	0	740	334	254	242	221	257	220	171	200	330	207	225	164	500	788
87.8592	0	749	332	250	242	218	254	220	170	200	327	206	226	165	502	800
87.9821	0	744	334	252	243	219	255	220	170	201	327	208	227	165	505	804
88.105	0	743	335	254	243	222	254	222	172	199	330	208	228	167	507	802
88.2278	0	749	337	260	246	226	258	223	174	201	331	209	230	168	510	807
88.3507	0	753	334	249	244	220	254	219	170	200	326	209	227	165	503	811
88.4736	0	748	334	247	244	219	250	220	169	200	324	208	228	167	507	815
88.5965	0	747	336	249	247	219	253	220	170	201	326	209	229	168	508	813
88.7194	0	750	336	250	248	221	252	224	173	200	328	211	231	168	510	819
88.8422	0	761	338	257	250	226	255	225	175	202	331	212	231	169	514	833
88.9651	0	755	338	250	249	222	254	222	171	202	327	211	230	168	509	830
89.088	0	755	338	246	248	220	251	222	171	203	327	211	231	168	510	831
89.2109	0	758	342	247	250	222	253	223	171	204	328	212	231	168	513	831
89.3338	0	769	344	249	252	224	254	224	172	205	329	213	233	169	515	843
89.4566	0	763	346	254	254	227	254	226	177	203	332	215	235	170	518	849
89.5795	0	757	344	255	254	227	260	227	175	206	333	214	234	170	516	841
89.7024	0	758	341	244	252	222	252	227	173	204	331	213	233	170	513	838
89.8253	0	764	343	248	254	224	256	228	174	206	334	213	234	171	515	844
89.9482	0	764	343	249	253	224	256	228	174	206	334	214	236	171	516	848
90.071	0	764	344	253	254	226	256	229	177	205	337	215	236	171	518	849
90.1939	0	766	345	257	256	230	261	231	180	206	338	216	237	172	518	846
90.3168	0	771	342	246	254	222	254	228	175	206	335	213	235	169	510	846
90.4397	0	766	343	250	253	224	257	228	175	206	336	214	235	169	513	840
90.5626	0	763	342	250	252	223	257	230	175	207	337	213	235	170	511	839
90.6854	0	768	344	253	253	225	258	231	179	206	341	214	236	169	513	835
90.8083	0	771	345	259	253	229	262	231	180	206	342	214	237	169	514	843
90.9312	0	762	341	250	249	222	258	228	175	204	336	211	234	167	504	822
91.0541	0	759	337	248	248	221	256	227	175	204	336	211	233	167	504	823
91.177	0	760	337	249	247	220	258	226	175	203	337	210	234	167	503	817
91.2998	0	761	337	251	247	222	257	228	175	204	338	210	234	167	504	822
91.4227	0	756	337	255	247	223	259	229	180	201	340	210	235	168	505	816
91.5456	0	749	336	253	245	221	261	225	175	202	337	209	233	165	497	808
91.6685	0	750	332	245	242	217	253	224	172	201	334	206	231	164	495	799
91.7914	0	749	330	248	241	218	256	225	173	201	334	207	231	163	495	803
91.9142	0	743	330	248	240	216	256	224	172	200	334	207	232	164	496	793
92.0371	0	735	331	253	240	219	254	224	177	197	338	207	233	165	498	797
92.16	0	737	331	256	241	222	260	224	175	199	339	207	233	165	496	789
92.2829	0	734	327	245	238	214	252	222	170	198	332	204	229	162	491	789
92.4058	0	727	326	248	237	214	254	222	170	198	333	204	230	162	493	780
92.5286	0	727	327	248	238	214	251	222	172	196	332	204	230	162	493	787
92.6515	0	734	329	251	238	215	254	222	173	196	335	205	231	164	496	787
92.7744	0	736	329	257	239	219	258	223	173	196	336	207	232	164	499	792
92.8973	0	729	326	246	235	213	252	221	168	195	331	203	229	161	492	782
93.0202	0	726	325	247	236	212	251	220	168	195	331	202	229	162	495	789
93.143	0	730	327	249	235	212	252	220	168	194	331	203	229	162	495	786
93.2659	0	733	327	251	236	214	250	222	172	191	332	204	230	163	498	790
93.3888	0	728	329	256	238	217	253	222	173	194	333	204	232	163	501	795
93.5117	0	725	327	250	236	214	253	220	168	195	328	204	228	162	497	790
93.6346	0	729	326	247	236	212	248	219	166	193	328	202	228	160	497	786
93.7574	0	732	326	248	235	213	249	219	166	193	327	202	229	162	497	790
93.8803	0	726	327	250	234	213	250	217	167	194	328	202	229	161	500	791
94.0032	0	726	328	254	237	214	248	221	170	191	331	203	230	163	503	795
94.1261	0	728	328	253	235	215	253	219	167	193	330	202	229	161	500	787
94.249	0	723	324	244	234	210	243	217	163	190	326	200	227	160	496	787
94.3718	0	719	323	246	234	210	244	216	163	190	324	201	226	159	497	783
94.4947	0	713	324	246	233	209	244	218	164	189	326	199	227	161	499	783
94.6176	0	717	325	250	235	212	245	219	165	188	328	202	227	161	502	783
94.7405	0	725	325	255	235	215	249	219	166	189	328	202	228	161	503	789
94.8634	0	715	320	244	233	207	242	214	162	188	322	198	224	158	495	778
94.9862	0	713	320	245	232	208	242	215	160	187	322	198	225	158	498	783
95.1091	0	715	320	245	230	206	242	215	161	187	322	199	224	158	498	779
95.232	0	720	322	249	232	209	240	217	166	185	325	198	225	159	501	785
95.3549	0	716	323	254	234	213	243	218	166	187	327	200	228	160	505	787
95.4778	0	712	322	249	233	210	245	216	161	187	324	199	223	158	500	785
95.6006	0	713	320	243	232	207	239	216	161	186	322	198	224	158	500	781
95.7235	0	718	321	244	232	208	241	216	160	186	322	200	224	159	500	785
95.8464	0	715	322	246	232	209	237	217	164	185	323	199	225	159	502	786
95.9693	0	713	323	250	233	210	240	217	165	185	326	201	226	160	505	789
96.0922	0	708	322	253	235	213	245	218	164	187	326	201	226	161	503	781
96.215	0	716	320	242	233	208	238	216	160	186	322	199	223	159	501	784
96.3379	0	716	322	244	234	210	240	217	160	187	322	199	224	160	502	787
96.4608	0	713	322	245	234	207	238	216	162	185	323	199	224	159	503	791
96.5837	0	718	324	248	236	210	239	220	166	186	325	202	227	160	506	792
96.7066	0	724	326	252	237	215	242	221	167	186	328	203	227	162	508	798
96.8294	0	719	323	243	235	210	240	218	159	187	323	201	224	160	502	792
96.9523	0	717	322	241	236	208	238	218	161	186	322	200	224	160	505	797
97.0752	0	719	324	242	236	209	238	219	160	187	322	201	224	160	504	794
97.1981	0	725	324	244	238	210	236	221	165	184	325	202	225	161	508	801
97.321	0	725	326	248	240	214	238	221	166	187	327	204	226	162	509	804
97.4438	0	721	326	248	239	214	241	220	164	188	325	203	225	162	507	802
97.5667	0	722	323	237	239	208	236	219	160	187	322	201	224	160	505	799
97.6896	0	725	323	239	239	210	236	220	161	188	323	202	224	160	505	802
97.8125	0	720	324	240	239	209	235	221	162	187	324	202	224	162	507	800
97.9354	0	722	326	242	240	211	236	223	165	187	326	203	227	163	510	809
98.0582	0	727	327	248	242	215	239	224	166	189	329	204	229	164	514	810
98.1811	0	729	325	242	242	212	241	223	163	190	325	204	225	162	509	810
98.304	0	729	324	239	241	210	237	223	161	189	323	203	225	161	509	812
98.4269	0	728	325	239	243	210	236	223	163	188	325	203	226	162	510	815
98.5498	0	730	326	240	243	212	237	224	165	189	326	204	226	162	513	819
98.6726	0	735	328	244	244	215	238	226	168	189	330	206	229	163	515	823
98.7955	0	736	329	249	247	216	245	226	167	192	330	207	229	165	517	825
98.9184	0	738	327	238	244	212	239	225	163	191	327	205	226	163	512	823
99.0413	0	735	326	240	245	213	241	225	163	192	328	205	227	163	515	826
99.1642	0	738	327	240	246	212	239	225	163	192	328	205	227	163	514	826
99.287	0	730	328	243	245	214	240	226	168	191	332	206	229	165	516	825
99.4099	0	740	330	248	247	218	243	230	170	192	333	207	230	166	518	828
99.5328	0	735	330	245	246	216	248	227	166	194	331	206	228	164	515	823
99.6557	0	738	327	239	246	212	240	226	163	193	328	204	227	164	513	825
99.7786	0	733	327	242	245	213	244	226	163	193	330	204	228	164	513	823
99.9014	0	732	328	244	245	213	242	226	166	192	331	205	228	165	513	818
100.024	0	732	330	247	246	216	245	227	167	193	334	205	228	165	516	822
100.147	0	737	331	253	246	218	250	227	168	194	335	206	229	163	516	824
100.27	0	736	327	241	241	213	244	224	163	193	328	204	226	161	508	818
100.393	0	736	326	241	242	210	243	222	163	192	328	203	225	161	509	813
100.516	0	728	327	243	241	212	243	224	163	191	328	203	225	162	509	808
100.639	0	731	328	245	241	212	244	224	166	191	330	203	226	163	511	812
100.762	0	732	328	250	242	215	245	224	168	190	332	203	228	163	513	817
100.884	0	728	326	249	240	214	250	222	163	193	331	204	226	162	507	806
101.007	0	724	323	241	239	208	242	219	162	191	326	201	224	160	504	800
101.13	0	724	323	244	238	209	243	221	162	190	327	201	225	160	505	798
101.253	0	725	324	244	237	209	243	220	162	191	328	202	224	162	506	806
101.376	0	722	325	249	238	212	243	221	167	189	330	202	227	162	509	804
101.499	0	713	327	254	239	215	249	222	168	191	335	205	227	163	511	794
101.622	0	715	322	245	237	209	245	221	162	190	329	202	224	161	504	789
101.745	0	724	322	244	237	209	244	220	162	190	328	202	224	160	506	800
101.868	0	710	323	245	236	208	244	220	161	190	328	201	224	162	505	789
101.99	0	715	324	247	237	210	243	220	164	189	331	202	225	162	508	797
102.113	0	720	326	252	238	212	245	223	168	189	333	203	227	163	511	799
102.236	0	725	326	252	237	213	250	221	165	190	332	204	225	162	508	803
102.359	0	719	324	244	236	208	243	219	162	191	328	202	224	161	505	797
102.482	0	711	325	247	236	209	244	220	163	190	330	202	224	162	507	790
102.605	0	713	325	246	236	209	243	220	164	189	331	203	224	161	506	792
102.728	0	724	327	251	237	212	245	221	167	190	333	204	227	163	510	806
102.851	0	719	326	255	238	215	250	222	166	193	334	204	227	163	511	804
102.973	0	716	325	245	236	209	244	220	162	191	328	202	223	161	505	800
103.096	0	720	324	245	236	208	244	219	162	191	329	202	224	161	506	799
103.219	0	723	324	247	236	209	244	220	163	190	328	202	225	161	507	807
103.342	0	718	325	248	237	210	243	221	167	187	330	203	226	163	510	805
103.465	0	719	327	253	239	213	246	222	168	190	333	205	227	164	512	805
103.588	0	722	324	248	237	210	246	221	164	190	330	202	224	162	505	801
103.711	0	722	322	243	236	207	242	221	162	189	327	201	222	161	504	808
103.834	0	718	323	244	235	207	242	220	161	190	328	201	223	160	504	806
103.956	0	710	323	245	235	209	241	221	163	189	329	202	224	161	506	796
104.079	0	718	325	249	236	212	243	222	166	187	332	203	225	163	509	801
104.202	0	721	325	251	237	214	247	222	164	189	330	204	224	162	506	811
104.325	0	717	321	241	235	207	240	219	160	188	326	201	221	160	501	804
104.448	0	714	322	242	236	209	241	220	161	189	326	201	221	161	503	802
104.571	0	720	322	243	237	208	240	220	163	187	327	201	221	160	503	804
104.694	0	723	324	246	238	210	240	221	165	186	329	202	223	162	507	813
104.817	0	722	325	251	239	214	244	222	167	188	330	203	224	162	508	811
104.94	0	716	321	243	237	209	243	219	162	188	327	202	220	160	499	805
105.062	0	712	320	241	237	208	239	221	161	188	327	201	221	160	501	798
105.185	0	723	320	241	236	209	240	220	161	188	327	200	220	160	500	808
105.308	0	718	321	243	237	209	239	220	165	185	328	201	222	161	503	806
105.431	0	716	323	248	238	211	241	222	167	187	330	202	221	162	505	808
105.554	0	718	322	245	237	212	246	221	161	188	329	201	220	161	498	801
105.677	0	722	318	238	235	206	239	220	160	187	326	200	218	159	495	805
105.8	0	716	317	241	234	207	241	219	161	186	326	200	218	159	496	799
105.923	0	712	319	242	234	208	237	219	165	185	327	200	219	160	497	800
106.045	0	717	320	245	235	210	240	221	166	185	331	200	220	160	500	799
106.168	11	721	319	249	236	212	245	221	163	188	329	201	218	160	496	803
106.291	0	704	314	237	233	205	238	219	159	185	325	198	216	158	488	780
106.414	0	703	314	239	232	206	239	219	159	185	324	198	215	157	489	786
106.537	0	700	314	239	230	206	238	220	159	186	326	198	215	158	489	777
106.66	0	711	315	242	232	206	238	219	164	184	327	199	217	159	491	786
106.783	0	708	315	247	231	211	243	220	165	184	327	200	218	160	493	786
106.906	0	702	310	237	229	204	238	216	158	184	321	198	214	157	483	780
107.028	0	699	309	235	229	203	236	216	158	183	321	197	212	156	484	775
107.151	0	701	310	235	228	204	236	216	158	184	322	196	213	156	482	775
107.274	0	699	310	239	229	204	234	216	162	181	322	198	214	157	485	773
107.397	0	700	312	243	231	207	237	218	162	183	325	197	216	158	490	782
107.52	0	695	311	242	230	208	242	218	160	186	323	198	215	158	483	773
107.643	0	705	307	233	229	202	233	216	156	185	320	197	212	155	481	781
107.766	0	702	308	234	228	204	235	215	158	183	319	197	212	156	483	779
107.889	0	701	309	236	230	202	233	217	159	183	320	197	213	156	484	784
108.012	0	702	312	240	230	207	235	218	162	183	322	198	215	158	488	784
108.134	0	712	312	245	232	210	242	219	162	186	324	199	216	158	489	794
108.257	0	705	309	233	230	202	235	216	158	184	320	197	212	157	481	785
108.38	0	702	309	235	231	204	234	217	160	183	322	195	214	157	483	790
108.503	0	708	308	235	230	204	234	217	160	183	322	197	214	157	484	789
108.626	0	701	310	236	233	205	234	219	163	182	327	196	217	158	487	791
108.749	0	698	309	243	233	208	239	223	163	184	330	199	218	161	490	790
108.872	0	686	305	236	233	205	238	222	159	185	328	196	214	160	482	781
108.995	0	697	303	232	232	202	232	222	160	183	326	196	215	159	484	784
109.117	0	702	303	233	233	204	236	221	158	184	326	195	214	159	485	795
109.24	0	700	304	237	234	205	234	221	162	182	327	196	216	159	487	796
109.363	0	701	306	240	235	207	237	223	164	185	328	198	218	160	491	802
109.486	0	703	303	238	233	206	239	222	162	184	327	197	215	158	485	796
109.609	0	705	301	229	235	202	234	220	158	184	323	195	214	157	483	801
109.732	0	701	301	232	234	203	234	222	160	183	325	195	214	157	484	798
109.855	0	699	303	233	234	203	233	222	162	181	327	197	216	159	484	800
109.978	0	708	305	238	235	208	235	223	164	184	328	199	217	159	489	803
110.1	0	708	306	240	235	211	241	221	162	185	326	199	215	159	487	803
110.223	0	707	304	230	235	205	234	218	158	184	318	197	213	157	481	803
110.346	0	713	305	233	235	205	232	219	163	182	319	198	214	158	484	803
110.469	0	719	306	232	236	205	232	220	164	184	321	198	214	158	486	803
110.592	0	724	307	236	236	209	236	220	167	186	323	200	216	159	488	809
110.715	0	730	313	240	236	216	241	218	165	188	320	202	216	159	491	807
110.838	0	732	314	229	235	208	234	214	160	187	312	200	210	158	486	803
110.961	0	737	316	231	235	210	236	215	160	188	314	198	212	157	484	799
111.084	0	745	318	231	236	211	235	215	160	188	313	198	211	157	482	802
111.206	0	747	320	234	237	213	233	214	165	187	314	200	213	157	485	806
111.329	0	753	325	238	238	218	240	211	163	191	312	201	213	157	485	802
111.452	0	750	320	227	235	209	232	208	158	190	305	199	209	155	476	791
111.575	0	752	318	229	235	209	234	211	159	188	310	198	209	155	478	793
111.698	0	729	313	230	235	205	233	213	160	187	314	197	210	156	477	787
111.821	0	694	304	232	232	206	232	219	163	185	324	197	212	158	478	772
111.944	0	701	303	236	231	210	239	219	164	187	324	198	213	157	479	776
112.067	0	701	297	225	227	204	232	214	159	186	316	196	208	154	471	768
112.189	0	695	298	227	227	204	232	214	158	186	314	196	209	153	472	772
112.312	0	698	298	226	227	203	230	213	159	183	314	196	208	153	472	769
112.435	0	697	299	231	227	205	231	214	163	183	317	196	211	154	476	768
112.558	0	698	300	238	228	209	237	216	164	185	320	197	213	155	478	771
112.681	0	689	295	227	225	203	233	212	159	184	315	195	208	153	467	765
112.804	0	693	294	226	225	201	232	212	158	185	314	194	207	153	469	762
112.927	0	688	295	227	223	201	231	213	160	183	315	193	208	153	469	760
113.05	0	692	295	231	225	203	232	214	162	183	317	195	209	154	473	762
113.172	0	695	297	238	228	206	235	216	163	184	320	196	213	155	478	772
113.295	0	688	296	233	226	205	238	216	161	185	319	195	210	154	472	763
113.418	0	682	292	226	225	199	230	215	160	182	317	194	208	153	471	755
113.541	0	680	292	229	226	201	233	214	160	183	318	194	208	154	471	753
113.664	0	686	292	230	225	201	231	216	162	181	318	195	211	155	473	764
113.787	0	688	294	235	227	204	236	216	165	184	322	197	213	155	478	768
113.91	0	689	296	238	227	206	241	218	163	185	322	197	212	155	478	762
114.033	0	688	293	228	227	201	233	216	159	184	318	195	209	155	472	764
114.156	0	691	293	230	228	204	232	217	163	182	320	196	210	155	475	773
114.278	0	690	295	232	229	203	233	217	164	182	320	196	211	155	477	771
114.401	0	686	294	236	230	203	236	220	165	184	324	198	214	157	481	768
114.524	0	688	298	242	231	208	242	221	167	186	327	199	215	158	484	770
114.647	0	688	293	230	228	204	236	219	160	186	321	197	212	155	476	771
114.77	0	689	294	230	230	202	231	216	163	182	321	196	213	156	480	774
114.893	0	691	296	230	231	203	232	219	164	183	321	197	213	157	481	774
115.016	0	697	298	233	232	206	235	220	165	184	323	199	214	157	484	782
115.139	0	702	299	241	234	209	239	222	167	188	326	201	217	159	488	793
115.261	0	697	298	235	234	208	240	220	165	187	324	199	215	157	483	787
115.384	0	697	297	230	234	204	234	220	163	186	322	198	215	158	483	785
115.507	0	704	299	233	235	207	235	221	166	185	323	199	216	156	487	790
115.63	0	708	301	234	237	207	235	222	167	186	325	200	218	158	489	802
115.753	0	708	303	240	239	210	240	223	169	189	328	202	221	160	493	804
115.876	0	704	304	242	239	213	246	224	168	190	329	202	219	160	492	801
115.999	0	704	302	231	238	206	235	225	165	187	326	201	218	159	489	794
116.122	0	708	303	234	239	209	238	225	168	189	328	202	219	160	492	807
116.244	0	707	303	235	241	210	237	225	168	189	328	203	221	160	493	805
116.367	0	710	306	240	243	212	240	225	171	191	332	204	223	161	497	809
116.49	0	718	307	244	242	215	247	227	169	194	332	205	223	162	498	813
116.613	0	720	304	232	242	209	239	224	165	192	326	203	220	159	493	817
116.736	0	719	306	235	243	211	238	225	169	190	327	204	222	160	496	821
116.859	0	718	308	235	244	211	237	226	170	191	328	204	222	160	497	818
116.982	0	725	308	240	246	213	241	229	171	192	331	206	226	161	499	822
117.105	0	723	309	244	247	217	247	228	170	195	333	207	225	163	501	829
117.228	0	719	305	232	245	209	240	226	165	194	327	204	222	160	495	819
117.35	0	716	307	234	245	211	240	226	166	195	328	206	223	161	496	823
117.473	0	723	308	234	245	212	241	227	166	196	329	205	225	161	498	821
117.596	0	735	310	237	246	213	240	228	171	194	330	207	225	162	501	834
117.719	0	731	311	243	249	218	245	228	173	196	331	209	227	162	500	837
117.842	0	727	307	232	245	210	240	227	166	195	327	205	224	161	494	830
117.965	0	732	307	233	247	212	240	226	166	195	327	205	225	160	497	828
118.088	0	741	308	233	247	212	240	226	167	196	327	206	225	161	496	837
118.211	0	736	309	236	250	214	238	227	170	194	329	207	227	162	500	839
118.333	0	730	312	242	250	217	244	229	172	196	331	207	228	164	503	835
118.456	0	727	311	234	249	212	243	227	166	196	328	206	225	162	496	826
118.579	0	735	308	232	248	210	240	227	166	196	327	206	226	162	497	834
118.702	0	735	310	235	248	212	242	226	167	196	327	207	226	162	498	837
118.825	0	736	312	237	249	213	239	228	171	194	328	208	227	163	501	839
118.948	0	741	313	241	252	216	243	229	172	195	332	209	228	164	504	840
119.071	0	747	313	239	249	215	247	226	168	197	329	208	225	163	499	843
119.194	0	736	311	233	249	211	240	226	166	196	328	205	225	162	499	835
119.316	0	733	312	236	248	212	243	227	167	196	329	207	226	162	498	833
119.439	0	738	312	237	248	212	241	228	169	195	331	206	227	163	499	828
119.562	0	745	314	241	248	216	243	229	172	195	332	207	228	164	502	839
119.685	0	736	313	242	249	216	248	228	171	196	331	206	224	163	498	828
119.808	0	735	309	233	246	208	241	225	166	195	327	205	223	161	494	826
119.931	0	741	310	236	245	211	244	227	167	194	327	204	223	161	495	823
120.054	0	742	309	237	244	210	241	226	168	193	329	204	223	160	496	829
120.177	0	740	311	241	245	213	243	227	171	192	331	205	224	161	497	827
120.3	0	735	312	242	244	213	247	226	169	194	330	205	223	160	493	820
120.422	0	735	307	233	241	207	240	223	165	192	325	201	220	159	487	809
120.545	0	736	306	236	240	208	241	222	165	193	325	201	220	158	489	816
120.668	0	729	306	235	240	207	239	222	166	190	326	202	220	157	488	812
120.791	0	728	308	238	240	209	240	223	169	189	329	203	221	160	492	811
120.914	0	728	308	243	239	212	246	223	169	191	329	203	221	159	491	806
121.037	0	728	304	231	237	204	238	220	164	190	323	200	218	157	482	807
121.16	0	724	305	234	236	205	238	220	165	188	323	200	218	157	486	805
121.283	0	721	306	235	236	206	238	220	166	188	324	199	219	158	488	803
121.405	0	724	308	239	238	207	239	222	169	187	327	200	220	158	490	803
121.528	0	727	309	244	238	212	245	224	171	189	329	202	221	160	492	807
121.651	0	722	306	234	236	204	239	221	164	189	324	200	217	157	485	805
121.774	0	724	306	234	237	205	236	221	167	186	324	200	219	158	488	806
121.897	0	721	307	235	237	206	238	221	166	188	325	201	219	158	489	803
122.02	0	719	309	237	239	207	238	222	168	187	328	202	221	160	491	804
122.143	0	719	311	244	240	210	243	225	169	189	330	203	222	161	494	809
122.266	0	717	308	236	239	206	240	222	163	190	327	201	220	160	489	800
122.388	0	721	308	234	238	206	237	222	165	187	326	201	220	159	492	807
122.511	0	720	310	236	239	206	236	222	167	187	327	201	219	160	493	806
122.634	0	723	313	239	241	208	238	223	167	188	328	202	222	161	496	815
122.757	0	731	315	244	242	213	243	224	170	189	329	204	224	162	499	817
122.88	0	726	313	236	241	208	241	223	164	190	326	203	219	159	493	814
123.003	0	730	313	233	241	206	236	223	165	188	325	202	220	160	494	817
123.126	0	732	314	235	242	207	236	222	167	186	325	202	221	160	495	821
123.249	0	735	316	237	242	209	237	224	168	188	327	204	222	160	497	822
123.372	0	733	319	243	244	212	241	225	170	190	330	204	223	162	501	825
123.494	0	733	316	237	243	209	241	223	164	191	325	203	220	159	494	820
123.617	0	736	314	232	243	206	235	223	162	190	324	201	219	159	494	824
123.74	0	729	315	234	242	207	238	223	163	190	325	202	220	160	494	815
123.863	0	724	316	236	243	207	235	224	166	187	327	202	222	161	495	817
123.986	0	729	317	240	244	210	238	227	168	190	329	202	223	162	499	820
124.109	0	722	316	239	243	211	241	225	165	189	328	202	221	162	495	815
124.232	0	715	313	232	242	205	234	225	161	190	326	201	220	164	491	802
124.355	0	722	313	235	244	208	235	224	164	187	324	202	220	161	492	809
124.477	0	728	313	235	243	207	233	224	166	186	325	201	221	161	493	816
124.6	0	732	315	238	244	210	237	224	167	188	327	204	221	161	497	824
124.723	0	730	316	242	244	212	243	224	167	189	327	204	221	161	495	819
124.846	0	721	312	231	241	205	235	224	161	188	325	201	219	159	489	810
124.969	0	719	313	235	241	208	235	225	164	187	327	202	220	159	492	809
125.092	0	726	313	235	242	207	233	222	165	185	324	202	220	159	491	815
125.215	0	727	315	238	243	209	236	224	168	187	327	203	221	161	495	815
125.338	0	723	314	243	242	212	241	225	168	188	330	202	221	161	494	813
125.46	0	723	310	232	241	205	235	223	162	188	324	201	218	158	486	805
125.583	0	727	311	234	240	206	234	222	166	185	324	201	219	159	489	813
125.706	0	726	311	235	240	206	233	222	166	184	325	201	218	158	489	809
125.829	0	725	312	237	242	207	236	223	167	187	327	202	220	160	492	812
125.952	0	727	314	243	242	211	241	224	168	188	329	203	220	160	492	812
126.075	0	728	310	232	239	205	235	221	161	188	323	201	217	158	483	808
126.198	0	723	309	232	239	204	233	220	162	186	323	199	217	158	484	803
126.321	0	720	309	232	238	203	232	220	163	184	323	200	217	157	484	803
126.444	0	723	309	235	239	206	234	222	165	185	325	201	219	158	487	806
126.566	0	726	311	240	239	209	238	223	166	186	327	202	221	160	490	808
126.689	0	711	307	231	236	203	236	220	161	187	323	199	216	158	480	795
126.812	0	708	306	229	236	202	231	219	161	184	323	198	216	158	482	795
126.935	0	713	306	231	236	202	232	220	162	184	322	199	217	158	482	794
127.058	0	718	307	234	237	203	231	220	165	184	324	199	219	159	484	806
127.181	0	720	309	241	238	207	237	221	166	185	326	201	220	159	489	806
127.304	0	710	308	233	236	205	237	219	161	187	323	200	216	158	483	799
127.427	0	718	309	230	237	203	231	218	162	184	320	199	217	157	484	802
127.549	0	718	309	232	236	202	231	219	164	183	320	200	218	158	485	806
127.672	0	722	311	233	238	204	232	219	164	184	321	201	219	159	487	809
127.795	0	722	312	238	239	207	235	221	165	186	325	201	221	160	491	814
127.918	0	725	312	235	239	206	239	221	162	188	322	202	218	158	486	812
128.041	0	731	311	229	239	203	234	219	160	187	319	201	219	158	485	817
128.164	0	726	312	232	240	204	230	219	164	185	321	201	220	159	488	816
128.287	0	726	313	234	241	204	232	221	165	185	323	202	221	159	490	821
128.41	0	730	315	237	243	208	236	223	167	188	326	203	223	161	493	825
128.532	0	737	315	236	242	210	238	221	164	188	323	203	220	159	490	827
128.655	0	731	313	229	242	204	232	221	162	187	321	202	220	159	489	824
128.778	0	730	315	232	242	206	232	223	165	185	322	203	222	159	491	828
128.901	0	734	316	233	245	207	233	224	166	188	323	203	222	160	493	832
129.024	0	742	318	236	246	210	236	224	168	189	326	205	225	162	497	840
129.147	0	736	319	237	246	210	239	223	165	189	324	205	223	161	494	835
129.27	0	734	315	229	245	205	233	224	162	189	321	203	222	160	491	836
129.393	0	736	318	230	247	208	233	225	163	188	323	204	222	162	493	834
129.516	0	739	317	232	248	208	232	224	166	187	325	204	223	162	495	839
129.638	0	736	319	237	249	211	236	227	168	191	327	206	226	164	499	840
129.761	0	739	321	240	249	214	242	227	166	192	327	206	225	164	498	844
129.884	0	737	318	230	249	208	235	227	162	190	323	204	223	162	492	838
130.007	0	748	320	232	250	209	235	225	165	190	323	205	225	162	495	848
130.13	0	744	321	232	251	209	234	225	167	188	323	205	225	162	495	846
130.253	0	746	322	237	252	212	238	228	169	190	327	207	226	163	499	850
130.376	0	751	324	242	254	215	242	229	170	192	328	207	227	164	501	853
130.499	0	756	320	232	252	210	238	226	164	193	324	207	224	161	492	850
130.621	0	744	320	233	251	210	237	228	164	193	324	206	225	162	494	843
130.744	0	746	321	233	252	211	236	229	166	191	325	206	225	163	494	845
130.867	0	745	322	235	253	213	237	231	169	191	328	207	226	163	495	843
130.99	0	757	324	240	254	216	241	230	170	193	330	208	227	165	498	851
131.113	0	750	321	234	253	212	242	227	165	193	325	206	224	162	490	842
131.236	0	750	319	231	253	211	237	228	164	192	324	205	224	162	489	843
131.359	0	752	319	233	252	211	239	229	165	193	324	205	224	162	490	842
131.482	0	760	320	234	253	212	236	229	169	191	326	206	224	162	491	847
131.604	0	753	321	238	253	213	239	230	171	191	328	206	226	163	494	844
131.727	0	750	319	236	253	213	244	228	166	193	327	206	223	162	486	845
131.85	0	751	315	229	251	209	235	227	164	190	323	204	222	160	483	830
131.973	0	751	314	230	250	209	236	225	166	189	324	203	221	160	484	835
132.096	0	737	314	231	249	208	234	226	168	188	325	203	222	162	485	824
132.219	0	737	316	235	248	210	237	228	168	190	327	204	223	162	488	831
132.342	0	742	315	238	249	214	243	227	168	191	328	205	222	161	485	821
132.465	0	745	311	228	246	206	236	224	163	189	322	203	220	159	477	825
132.588	0	741	311	230	246	207	235	225	165	187	322	202	220	159	480	822
132.71	0	736	311	231	245	206	235	224	166	187	322	202	220	159	481	821
132.833	0	742	313	234	246	209	236	226	167	186	326	203	221	160	484	821
132.956	0	744	315	239	247	212	240	226	169	188	327	204	223	161	485	829
133.079	0	740	310	233	244	207	239	223	163	189	322	201	219	159	478	821
133.202	0	734	310	229	244	206	235	224	164	187	321	202	219	159	478	825
133.325	0	732	309	231	244	206	233	223	166	185	323	202	220	159	480	811
133.448	0	734	311	233	244	207	235	224	167	187	326	202	221	161	482	820
133.571	0	729	313	238	245	210	238	225	168	188	328	203	223	161	486	817
133.693	0	731	311	237	245	209	240	224	166	188	324	203	220	160	480	819
133.816	0	736	309	230	245	204	233	223	164	187	321	200	219	160	481	817
133.939	0	740	310	232	243	207	236	223	165	187	322	203	221	159	482	827
134.062	0	738	312	233	244	207	235	225	168	187	323	202	222	161	483	828
134.185	0	735	315	237	246	209	238	226	168	188	327	203	223	162	486	829
134.308	0	741	314	240	246	211	241	225	167	190	326	204	223	161	485	825
134.431	0	745	311	229	246	205	234	222	163	189	322	202	220	159	481	830
134.554	0	739	313	231	246	206	233	223	167	187	321	202	222	159	483	832
134.676	0	736	313	233	246	207	235	223	165	189	323	202	222	160	484	831
134.799	0	742	316	235	247	209	236	226	168	189	326	203	223	161	488	831
134.922	0	749	317	240	248	213	243	226	168	191	328	204	225	162	489	840
135.045	0	742	313	230	246	207	236	224	163	190	322	202	221	160	482	831
135.168	0	738	314	230	247	207	234	224	166	188	323	204	222	161	485	835
135.291	0	743	315	232	248	207	234	226	165	188	323	204	222	161	486	833
135.414	0	744	315	235	249	210	236	227	168	190	325	204	224	162	489	838
135.537	0	739	318	240	252	214	239	228	169	191	328	205	226	164	492	841
135.66	0	734	316	235	250	211	241	226	165	192	325	205	223	163	486	839
135.782	0	740	315	231	251	209	237	226	163	191	323	204	224	163	488	834
135.905	0	747	317	232	251	210	238	226	164	192	324	205	224	162	489	843
136.028	0	746	317	234	251	211	236	227	168	190	325	205	225	164	492	847
136.151	0	741	319	238	254	213	239	230	170	191	329	207	227	164	495	847
136.274	0	746	319	238	253	215	243	229	167	191	328	206	227	163	490	842
136.397	0	750	316	231	252	211	237	228	164	192	324	205	225	163	489	847
136.52	0	746	317	233	253	212	236	227	168	190	325	205	226	163	491	848
136.643	0	747	318	234	254	212	237	228	169	190	326	207	226	163	492	848
136.765	0	753	321	239	255	215	240	230	170	192	330	207	229	165	495	849
136.888	0	757	321	240	254	217	245	230	169	194	328	206	226	164	491	853
137.011	0	746	316	231	253	210	237	228	164	192	325	205	224	161	486	842
137.134	0	743	316	233	252	212	238	227	167	190	324	205	223	161	487	848
137.257	0	748	315	234	254	210	237	229	167	191	326	204	224	162	486	838
137.38	0	754	317	236	252	212	238	228	169	190	328	205	224	162	488	846
137.503	0	747	316	239	251	214	244	228	168	192	328	206	223	160	486	841
137.626	0	738	310	229	247	207	236	225	164	191	320	203	220	159	477	834
137.748	0	742	310	230	246	208	237	224	164	191	319	203	219	158	479	824
137.871	0	744	309	231	246	208	234	222	165	188	319	203	218	158	478	826
137.994	0	739	310	233	246	209	236	223	167	189	320	203	219	159	479	822
138.117	0	732	310	238	244	213	241	223	166	191	322	204	219	158	481	820
138.24	0	727	306	227	242	205	235	220	161	190	315	203	215	158	471	801
138.363	0	742	311	227	239	208	234	216	160	191	309	203	214	157	475	808
138.486	0	744	314	229	240	208	234	211	158	192	301	204	213	157	477	808
138.609	0	743	317	232	240	208	234	211	158	196	297	206	213	157	483	802
138.732	0	753	318	237	238	210	238	211	158	203	293	209	214	160	487	804
138.854	0	755	317	230	236	206	236	206	155	203	285	208	209	157	479	803
138.977	0	742	314	228	235	202	233	205	153	201	289	204	210	156	476	797
139.1	0	736	313	228	234	202	232	206	153	200	289	204	209	156	476	795
139.223	0	731	313	229	234	203	233	208	153	200	294	203	211	157	478	789
139.346	0	733	313	233	235	205	235	210	155	201	297	205	212	158	479	795
139.469	0	727	313	231	234	204	236	208	153	199	295	204	210	156	473	790
139.592	0	718	310	226	232	199	229	207	152	197	294	202	209	156	472	786
139.715	0	715	310	227	232	200	232	209	153	197	295	202	210	156	473	781
139.837	0	726	310	228	234	201	232	209	153	198	296	203	211	156	475	793
139.96	0	724	314	232	234	204	235	211	155	199	297	204	214	158	480	799
140.083	0	721	313	236	236	205	237	211	154	201	294	205	211	158	480	796
140.206	0	724	311	225	234	198	229	209	152	198	293	203	210	156	474	789
140.329	0	724	310	228	233	199	232	212	154	194	300	201	211	156	472	794
140.452	0	708	310	228	237	199	230	216	155	188	312	198	214	157	470	787
140.575	0	708	309	232	239	202	232	219	161	186	319	198	218	157	474	801
140.698	0	716	311	236	240	206	238	220	163	187	322	199	218	159	476	800
140.82	0	720	306	227	238	200	232	218	158	186	317	198	215	157	472	804
140.943	0	715	308	228	239	202	230	219	162	184	318	198	216	157	475	809
141.066	0	714	308	229	240	201	231	219	161	186	318	198	217	158	475	809
141.189	0	721	311	232	242	205	232	221	164	186	321	201	219	158	479	810
141.312	0	726	313	237	243	208	237	223	167	188	324	202	220	160	484	819
141.435	0	716	312	234	243	206	237	222	164	187	321	202	218	159	479	814
141.558	0	711	311	228	242	203	232	222	162	187	320	200	219	159	479	812
141.681	0	719	312	231	243	206	234	222	163	187	321	201	219	159	481	812
141.804	1	730	313	234	245	207	235	223	166	188	323	203	221	160	484	824
141.926	0	727	315	237	247	209	238	224	167	190	324	204	223	161	488	829
142.049	0	725	317	238	246	210	241	224	166	190	324	203	220	160	484	824
142.172	0	727	314	230	244	206	235	224	162	190	320	203	219	159	482	821
142.295	0	737	316	232	245	208	236	222	165	190	322	203	219	160	484	829
142.418	0	730	316	234	246	207	235	224	167	188	323	204	221	161	485	830
142.541	0	730	317	237	248	211	238	226	168	190	326	203	223	162	489	831
142.664	0	736	320	241	249	214	244	228	167	193	327	205	222	161	487	827
142.787	0	737	315	230	247	206	238	226	164	191	322	203	219	160	481	827
142.909	0	731	316	232	248	208	238	224	165	192	322	203	219	159	482	827
143.032	0	728	315	233	248	207	236	225	166	190	323	203	221	160	483	824
143.155	0	733	317	236	249	210	238	227	168	190	325	204	221	161	485	822
143.278	0	740	319	242	249	215	243	226	170	192	328	206	222	161	487	830
143.401	0	730	314	231	247	208	239	224	164	191	323	203	218	159	476	826
143.524	0	728	313	231	246	207	235	224	165	189	322	202	218	158	478	819
143.647	0	734	314	231	245	208	236	226	166	189	323	202	218	158	478	814
143.77	0	737	314	235	247	210	236	225	168	189	325	203	219	160	480	823
143.892	0	732	316	239	248	212	240	225	170	190	327	205	221	161	484	825
144.015	0	727	316	238	247	211	244	225	165	193	326	203	219	159	478	818
144.138	0	734	312	231	247	206	236	224	163	189	323	202	218	158	476	812
144.261	0	736	313	232	246	207	236	225	166	188	323	201	218	159	476	819
144.384	0	724	314	234	246	209	235	224	167	188	324	202	218	160	478	815
144.507	0	722	315	238	247	210	238	226	168	190	329	205	220	161	482	816
144.63	0	734	316	240	247	213	245	227	168	192	329	203	219	161	479	814
144.753	0	735	312	231	247	208	237	225	163	190	323	201	217	159	475	818
144.876	0	731	313	233	247	208	237	225	165	189	325	202	218	160	477	819
144.998	0	729	314	234	248	209	235	225	168	187	325	203	218	159	478	820
145.121	0	733	315	237	249	212	239	226	169	189	328	204	220	161	483	820
145.244	0	739	318	241	250	215	245	228	169	191	330	205	221	162	484	829
145.367	0	721	314	230	248	209	237	226	164	190	326	203	217	160	478	815
145.49	0	726	313	232	249	208	236	226	165	188	326	203	218	161	480	820
145.613	0	737	314	232	248	207	236	227	165	189	325	203	219	161	481	821
145.736	0	742	316	235	250	212	236	228	168	189	327	204	220	162	484	833
145.859	0	738	318	239	251	214	240	229	169	190	329	205	222	163	488	836
145.981	0	736	315	232	250	210	240	227	164	191	325	204	217	161	481	829
146.104	0	743	314	230	249	208	236	227	164	190	323	203	219	161	483	828
146.227	0	746	316	231	251	210	235	226	165	189	323	204	219	162	485	838
146.35	0	742	317	233	252	212	235	227	168	188	325	204	221	163	488	840
146.473	0	743	319	237	253	213	237	228	169	190	328	205	221	163	490	842
146.596	0	749	319	238	254	215	241	228	168	191	327	205	222	162	489	838
146.719	0	752	317	229	253	209	236	228	163	191	322	203	219	161	486	845
146.842	0	746	318	231	254	209	235	228	167	189	323	205	220	162	488	847
146.964	0	747	319	233	254	212	235	228	168	188	325	205	222	163	489	847
147.087	0	751	321	236	255	214	238	229	168	191	327	206	223	164	493	844
147.21	0	754	322	240	256	218	242	231	171	193	331	207	225	165	495	854
147.333	0	751	319	233	255	212	239	230	164	192	325	205	221	163	488	851
147.456	0	753	320	233	257	212	236	228	166	191	325	205	222	163	491	851
147.579	0	758	321	234	257	212	237	231	168	191	325	206	222	163	491	849
147.702	0	764	322	236	258	215	238	231	171	192	327	206	224	164	493	859
147.825	0	758	324	240	259	217	241	232	171	193	330	208	226	165	496	863
147.948	0	757	323	238	258	216	245	232	168	195	328	207	223	165	490	855
148.07	0	754	321	233	258	212	238	232	166	193	328	205	223	163	488	844
148.193	0	762	322	234	258	214	238	232	169	192	328	205	223	164	489	856
148.316	0	757	322	235	258	215	237	231	170	190	329	206	224	164	490	859
148.439	0	756	323	239	259	217	241	233	172	192	332	207	226	165	492	851
148.562	0	756	324	242	258	219	247	234	170	194	332	206	226	165	490	843
148.685	0	760	319	231	257	211	239	229	165	192	327	205	223	162	482	847
148.808	0	757	319	232	257	212	240	229	166	193	327	204	223	162	482	848
148.931	0	754	318	234	256	212	238	228	168	191	326	204	223	163	482	841
149.053	0	760	320	236	255	213	240	231	170	190	329	205	225	163	484	838
149.176	0	763	321	241	257	216	242	232	171	191	331	205	226	164	486	847
149.299	0	757	318	234	255	211	242	229	165	192	327	204	223	162	478	839
149.422	0	751	316	230	254	210	238	228	164	191	325	203	224	161	477	835
149.545	0	756	315	233	255	208	237	228	167	189	325	203	224	160	477	830
149.668	0	759	316	234	254	210	237	229	169	189	327	204	225	161	480	839
149.791	0	757	318	239	254	213	240	229	170	191	329	205	226	163	483	839
149.914	0	753	319	240	255	215	244	229	168	191	329	205	226	163	481	836
150.036	0	750	314	230	252	208	237	228	164	190	326	203	225	162	476	824
150.159	0	755	315	233	254	210	240	228	164	191	326	202	226	161	478	834
150.282	0	755	315	233	254	210	236	228	168	188	325	204	226	161	479	839
150.405	0	753	316	235	255	212	239	228	169	190	330	206	227	163	483	836
150.528	0	760	319	241	255	215	244	230	170	190	331	205	227	162	484	833
150.651	0	759	314	232	254	210	238	228	164	190	325	204	225	161	477	837
150.774	0	755	314	232	253	210	235	227	168	188	326	203	225	161	479	836
150.897	0	752	316	232	254	209	237	228	167	189	327	203	225	161	479	836
151.02	0	753	317	235	254	211	238	230	169	189	329	205	228	163	483	830
151.142	0	755	319	240	255	214	243	230	171	190	332	205	229	163	486	840
151.265	0	753	314	233	253	210	242	227	164	190	327	203	225	161	477	835
151.388	0	749	313	230	253	209	237	227	163	189	323	203	225	161	478	834
151.511	0	756	312	230	252	207	236	226	164	187	323	202	225	160	478	829
151.634	0	756	314	233	252	209	234	225	167	187	325	202	225	161	480	838
151.757	0	754	316	236	252	211	237	226	169	188	327	203	227	162	483	841
151.88	0	747	313	236	250	211	241	225	166	188	326	203	225	159	477	832
152.003	0	750	310	226	246	205	233	225	162	188	321	200	222	158	473	823
152.125	0	749	309	229	247	205	236	223	162	187	322	200	223	158	474	831
152.248	0	744	309	230	246	205	232	222	165	184	323	200	223	158	475	828
152.371	0	734	310	233	247	206	235	223	166	186	325	200	224	160	477	821
152.494	0	740	311	238	246	210	240	225	166	188	327	201	224	160	477	819
152.617	0	737	306	228	243	202	233	223	161	185	321	199	221	158	470	820
152.74	0	731	307	229	244	204	232	221	162	184	322	199	221	158	472	818
152.863	0	731	307	229	242	202	231	220	162	185	321	199	221	158	472	817
152.986	0	737	307	232	243	205	232	220	166	184	323	199	223	158	474	817
153.108	0	738	309	237	243	207	237	223	166	186	327	201	224	160	477	826
153.231	0	731	305	230	241	203	235	220	160	186	321	199	220	157	470	818
153.354	0	729	305	228	242	201	231	220	162	184	320	198	220	158	472	817
153.477	0	733	306	228	241	202	231	220	162	183	321	198	220	158	472	812
153.6	0	733	307	232	241	203	231	221	165	184	322	199	222	158	475	823
153.723	0	732	308	236	242	205	234	222	166	185	325	200	224	160	478	819
153.846	0	729	307	233	240	204	237	220	163	184	323	199	220	158	474	818
153.969	0	731	304	227	240	200	230	219	162	182	321	197	220	157	472	813
154.092	0	730	305	228	241	200	229	220	164	181	321	198	221	158	473	821
154.214	0	727	306	229	241	202	230	220	164	183	323	199	222	158	475	820
154.337	0	722	309	234	242	205	233	222	165	184	325	199	223	160	479	819
154.46	0	720	309	237	243	206	239	222	164	186	326	200	223	160	476	811
154.583	0	724	305	226	241	200	231	219	159	184	320	198	220	159	472	819
154.706	0	717	306	227	240	202	229	221	163	182	321	199	221	160	474	815
154.829	0	719	305	229	241	202	228	221	163	182	323	199	221	160	475	817
154.952	0	724	309	232	243	203	232	222	165	184	325	199	224	159	479	823
155.075	0	730	311	239	246	208	238	223	167	185	327	201	224	161	481	827
155.197	0	726	307	227	243	202	234	221	160	185	322	198	222	160	474	826
155.32	0	730	307	228	244	202	229	220	163	182	322	198	221	160	476	826
155.443	0	727	308	229	244	201	230	222	165	183	322	200	223	159	477	827
155.566	0	732	310	232	244	204	233	221	165	184	325	200	224	160	479	831
155.689	0	733	312	235	246	207	236	224	166	186	328	202	226	162	484	837
155.812	0	733	310	234	245	206	238	222	165	185	325	200	224	160	478	833
155.935	0	731	309	228	244	203	232	223	163	184	323	200	223	161	477	832
156.058	0	731	309	230	246	205	232	222	166	183	324	200	223	160	478	832
156.18	0	725	310	231	246	205	232	224	165	184	327	200	224	161	479	831
156.303	0	734	312	235	246	207	236	226	166	185	329	202	225	162	483	833
156.426	0	729	312	237	246	209	240	225	166	186	329	201	224	161	478	827
156.549	0	721	308	228	244	204	232	223	161	185	326	199	222	160	474	825
156.672	0	727	310	231	246	204	233	223	165	183	326	199	223	159	476	829
156.795	0	732	310	232	245	206	232	223	165	183	327	200	223	161	476	827
156.918	0	729	312	235	246	207	235	225	168	185	330	200	225	161	480	831
157.041	0	734	311	239	246	209	243	225	166	187	330	201	224	161	477	833
157.164	0	728	306	227	243	202	234	222	161	185	326	199	220	159	470	825
157.286	0	731	307	229	242	203	231	221	166	182	325	199	222	159	472	821
157.409	0	725	306	229	243	202	232	222	165	182	325	198	222	159	472	821
157.532	0	730	308	234	243	205	235	223	166	184	329	200	223	160	475	822
157.655	0	731	309	238	243	208	240	223	167	185	330	200	224	160	475	826
157.778	0	728	305	227	241	200	234	221	161	184	325	198	219	158	466	813
157.901	0	722	304	228	241	201	230	221	164	181	324	198	220	157	469	814
158.024	0	726	305	228	241	202	231	220	165	180	325	198	220	157	469	813
158.147	0	726	305	233	243	204	234	221	165	182	327	198	222	160	472	819
158.269	0	730	309	239	243	206	238	222	166	185	329	199	223	159	475	819
158.392	0	723	306	231	241	203	237	221	162	184	326	199	219	158	467	813
158.515	0	726	304	229	240	201	231	221	165	180	325	198	220	158	469	814
158.638	0	727	305	230	241	201	232	222	165	181	324	198	220	159	470	818
158.761	0	729	307	232	243	203	233	220	165	182	326	199	222	160	473	818
158.884	0	727	308	237	243	206	238	223	168	185	330	200	223	161	476	821
159.007	0	729	307	233	243	205	237	222	164	184	327	200	221	159	471	818
159.13	0	730	306	227	243	201	231	222	165	181	325	198	221	159	471	823
159.252	0	732	308	231	242	203	233	220	164	181	326	199	221	160	473	822
159.375	0	729	308	233	244	204	234	222	166	183	328	200	221	161	475	825
159.498	0	729	310	237	245	207	238	224	168	186	331	201	224	162	479	826
159.621	0	731	310	233	245	207	239	224	164	185	329	200	221	160	473	826
159.744	0	735	307	228	245	202	231	222	165	182	327	199	221	161	473	827
159.867	0	733	310	230	246	204	233	223	165	182	327	199	222	162	476	831
159.99	0	738	312	231	246	206	233	224	166	183	329	201	223	161	477	835
160.113	0	741	313	237	248	208	238	226	168	186	331	202	225	162	482	842
160.236	0	742	312	233	248	207	238	224	164	184	328	201	222	162	475	834
160.358	0	730	310	226	248	202	231	223	163	184	327	199	221	162	476	832
160.481	0	737	312	228	248	205	232	224	166	183	328	200	222	162	478	838
160.604	0	744	312	229	248	205	232	225	166	183	329	201	222	162	480	847
160.727	0	745	314	234	251	208	236	226	168	185	330	201	225	163	483	847
160.85	0	742	314	231	251	207	236	225	165	184	327	202	222	162	479	847
160.973	0	748	312	226	250	204	231	225	163	183	326	200	222	162	477	849
161.096	0	755	314	227	251	206	232	225	166	182	325	201	223	162	480	856
161.219	0	751	315	228	252	206	233	225	166	184	327	202	224	164	483	855
161.341	0	751	316	233	254	208	236	228	168	186	329	203	227	164	485	860
161.464	0	750	317	233	255	211	240	227	166	187	329	203	226	164	483	856
161.587	0	754	315	225	253	206	230	226	167	183	327	203	224	163	480	858
161.71	0	756	316	228	255	207	233	227	166	184	327	203	225	164	483	860
161.833	0	755	316	229	256	208	233	228	167	186	328	204	226	165	485	865
161.956	0	761	319	231	258	212	236	229	169	188	331	205	228	166	488	869
162.079	0	768	319	234	257	213	240	230	168	188	330	205	227	165	486	873
162.202	0	762	317	226	257	207	233	228	166	186	326	203	225	164	483	869
162.324	0	761	318	228	259	209	233	230	168	186	329	205	226	165	485	872
162.447	0	767	320	229	259	210	235	230	169	186	330	205	228	165	487	873
162.57	0	773	322	234	260	213	238	231	170	189	332	207	229	167	490	880
162.693	0	766	322	234	261	214	241	231	169	190	333	206	228	167	488	875
162.816	0	755	318	226	258	208	234	231	167	188	331	205	226	166	483	872
162.939	0	764	319	229	259	210	235	231	169	187	331	205	227	166	486	872
163.062	0	774	318	229	259	210	235	232	169	188	331	206	228	166	487	877
163.185	0	767	321	233	261	213	239	232	170	189	334	207	228	167	490	876
163.308	0	766	321	235	261	215	244	232	170	191	335	207	228	166	488	880
163.43	0	768	318	227	259	209	236	231	165	190	330	205	226	165	482	871
163.553	0	767	317	229	259	212	236	232	169	188	332	205	226	166	483	868
163.676	0	764	317	229	261	210	235	230	169	188	333	206	227	166	484	867
163.799	0	764	319	233	262	212	238	233	172	189	335	207	228	167	487	877
163.922	0	764	321	238	260	215	243	234	173	190	338	207	229	168	488	870
164.045	0	771	316	228	259	209	239	232	166	192	331	206	226	165	482	870
164.168	0	765	316	228	259	210	236	231	170	191	331	207	227	165	483	867
164.291	0	765	317	229	261	209	238	232	169	191	331	206	227	166	484	873
164.413	0	768	318	232	260	210	238	234	172	191	335	207	228	166	486	869
164.536	0	771	320	237	261	215	242	235	173	192	337	209	230	168	489	875
164.659	0	766	318	231	260	212	242	232	167	193	334	206	226	166	482	868
164.782	0	766	317	228	259	209	238	232	169	191	333	206	227	166	484	874
164.905	0	769	318	231	261	210	236	233	172	189	335	206	228	167	486	870
165.028	0	776	318	233	261	211	237	234	172	191	336	208	229	166	488	876
165.151	0	771	321	237	262	215	242	235	172	192	338	208	230	167	491	880
165.274	0	764	319	235	261	212	245	235	169	194	337	208	228	166	486	874
165.396	0	764	317	229	260	210	237	234	170	191	336	207	229	167	485	865
165.519	0	774	318	233	262	212	239	233	172	190	336	207	229	167	488	876
165.642	0	773	320	233	262	211	238	235	173	191	337	208	229	167	491	879
165.765	0	763	321	239	263	215	243	236	173	194	340	209	230	170	494	878
165.888	0	762	321	238	262	215	245	237	172	194	339	208	231	169	490	867
166.011	0	773	318	231	261	211	239	233	167	193	334	208	229	168	489	874
166.134	0	771	319	232	264	211	237	233	172	191	333	207	230	168	492	878
166.257	0	769	320	234	264	212	238	234	172	192	335	208	231	168	494	883
166.38	0	775	322	238	265	215	242	236	174	194	338	209	232	169	498	882
166.502	0	779	323	241	265	216	247	236	172	196	338	210	232	169	497	885
166.625	0	771	319	231	263	211	239	233	166	194	333	208	229	167	493	881
166.748	0	772	321	234	264	213	239	234	170	194	334	209	232	167	496	887
166.871	0	777	322	236	265	213	238	235	172	192	334	210	232	169	498	883
166.994	0	782	323	239	266	216	241	236	173	194	338	210	233	170	501	889
167.117	0	774	326	244	267	220	246	236	174	196	340	211	233	171	503	888
167.24	0	772	322	235	266	213	241	235	169	194	335	210	232	167	496	888
167.363	0	780	323	236	265	215	239	235	173	193	336	209	233	169	499	887
167.485	0	788	324	237	266	215	238	235	172	193	336	209	233	169	500	890
167.608	0	782	325	241	267	217	241	235	172	194	339	211	235	168	503	892
167.731	0	779	326	246	269	220	247	238	175	195	340	211	235	170	503	894
167.854	0	782	322	237	266	214	243	235	169	196	336	209	233	166	496	883
167.977	11	788	323	238	266	215	241	235	171	194	336	210	233	167	498	886
168.1	0	782	322	238	265	215	239	235	172	191	337	208	233	167	496	882
168.223	0	777	323	241	267	217	242	235	173	192	339	209	234	168	499	885
168.346	0	772	325	247	265	220	248	238	174	194	343	209	234	170	500	871
168.468	0	776	319	238	261	214	242	235	168	194	338	206	231	166	489	866
168.591	0	770	319	237	261	212	240	232	169	192	336	205	231	165	489	864
168.714	0	760	317	239	258	211	241	233	170	190	336	203	230	165	488	856
168.837	0	767	318	241	259	214	240	232	172	190	338	204	230	165	490	852
168.96	0	774	318	245	258	217	246	233	172	190	340	205	231	165	490	858
169.083	0	763	314	237	255	210	241	230	166	188	334	202	227	162	478	842
169.206	0	756	311	235	254	207	238	230	167	186	333	201	225	161	480	842
169.329	0	750	312	236	252	207	236	229	169	184	334	201	225	161	478	825
169.452	0	758	312	239	250	209	238	228	169	185	335	201	226	162	481	835
169.574	0	755	313	244	252	213	243	229	170	187	336	202	227	162	484	832
169.697	0	746	310	239	250	207	241	227	165	187	333	199	223	160	475	828
169.82	0	748	308	235	248	205	237	226	165	184	331	199	223	160	474	818
169.943	0	752	309	237	247	205	236	226	168	183	331	198	224	159	474	823
170.066	0	745	310	240	249	207	238	225	168	184	333	200	225	161	477	820
170.189	0	740	312	244	248	209	241	228	169	185	335	200	225	163	482	825
170.312	0	731	309	239	247	207	243	225	164	186	334	199	223	160	473	805
170.435	0	741	308	236	246	204	235	226	166	181	333	198	223	160	474	814
170.557	0	737	309	238	247	205	236	224	165	182	332	199	223	160	475	812
170.68	0	734	310	241	246	207	237	227	167	183	333	198	225	161	479	819
170.803	0	740	312	245	247	211	242	226	169	185	337	200	226	162	481	814
170.926	0	743	310	239	246	206	240	226	165	183	332	198	222	160	474	816
171.049	0	737	310	237	247	205	235	226	166	182	332	199	223	159	477	814
171.172	0	733	311	239	247	206	236	226	166	181	332	199	224	161	477	819
171.295	0	737	312	241	248	207	239	228	168	183	334	200	225	162	480	814
171.418	0	742	315	246	249	213	243	228	169	186	336	201	227	163	484	825
171.54	0	737	313	239	247	207	240	225	162	185	332	199	224	160	477	816
171.663	0	735	312	236	247	206	234	226	166	182	330	198	225	160	479	823
171.786	0	737	312	237	248	206	235	226	166	181	332	198	225	161	481	816
171.909	0	738	314	239	248	208	237	228	167	183	334	200	228	163	485	825
172.032	0	729	316	244	250	212	242	229	168	184	336	202	229	164	486	821
172.155	0	730	314	239	249	206	238	228	165	183	332	199	226	162	481	823
172.278	0	730	313	236	248	207	234	229	166	181	332	199	228	161	484	816
172.401	0	739	314	237	250	208	235	227	167	182	331	199	227	163	485	828
172.524	0	739	316	240	253	208	238	230	167	184	333	201	229	163	489	833
172.646	0	737	319	245	253	213	242	229	168	186	337	202	231	165	492	832
172.769	0	736	317	239	251	208	240	228	164	186	334	200	228	163	487	823
172.892	0	748	317	236	252	208	235	230	167	184	332	201	229	163	489	835
173.015	0	741	318	238	254	209	236	228	168	184	333	201	230	163	489	836
173.138	0	741	320	241	253	211	238	228	167	188	330	205	231	165	500	834
173.261	0	753	324	245	253	214	244	230	171	191	331	207	230	165	503	841
173.384	0	754	321	238	253	209	240	229	164	191	327	204	229	163	493	841
173.507	0	747	320	237	253	209	235	229	167	187	328	204	231	163	496	842
173.629	0	740	321	238	254	209	237	228	166	191	327	205	230	164	499	836
173.752	0	746	323	241	255	211	238	229	169	192	330	207	231	164	501	845
173.875	0	767	326	246	256	213	246	229	169	195	331	207	232	165	500	852
173.998	0	762	322	236	254	208	238	228	165	192	328	204	229	163	491	836
174.121	0	765	322	235	252	207	238	227	164	192	327	204	231	163	493	843
174.244	0	770	324	236	254	208	238	228	166	193	329	204	230	163	492	833
174.367	0	788	325	240	255	211	238	229	168	191	331	204	232	163	494	846
174.49	0	792	327	243	257	213	244	229	167	193	332	205	231	163	493	843
174.612	0	795	324	234	254	207	237	226	164	191	327	202	228	160	485	839
174.735	0	799	324	234	255	208	238	226	163	192	328	203	229	162	486	832
174.858	0	813	324	235	254	207	236	227	166	190	328	203	229	161	486	839
174.981	0	811	325	237	254	209	237	227	168	189	330	203	230	162	489	840
175.104	0	810	326	244	256	212	243	228	166	191	331	204	230	162	490	838
175.227	0	804	323	232	254	206	237	226	164	191	328	201	227	161	482	821
175.35	0	813	323	234	253	207	239	226	163	191	329	202	228	162	484	829
175.473	0	810	324	235	254	207	236	226	165	189	328	203	228	161	484	828
175.596	0	811	328	238	254	210	237	228	168	189	331	203	230	162	488	832
175.718	0	820	332	243	256	214	243	227	167	192	331	205	230	163	489	828
175.841	0	827	331	233	254	207	236	225	163	191	326	202	227	160	484	833
175.964	0	822	330	234	255	207	237	225	164	192	327	202	229	161	485	833
176.087	0	813	328	236	254	206	236	228	165	189	329	202	229	162	485	824
176.21	0	815	328	237	257	209	237	229	169	190	332	203	231	163	488	828
176.333	0	822	330	243	257	212	244	230	168	193	334	204	231	163	490	837
176.456	0	817	326	233	256	207	238	228	163	191	330	203	229	162	484	832
176.579	0	820	326	235	257	207	236	228	166	189	330	203	229	162	487	837
176.701	0	821	327	236	258	207	237	229	167	190	331	203	230	162	488	836
176.824	0	829	330	238	259	211	239	230	170	190	334	205	232	164	491	848
176.947	0	827	332	243	260	215	244	231	171	191	335	206	233	164	493	850
177.07	0	825	327	233	259	209	239	229	164	192	330	204	230	162	488	844
177.193	0	826	328	234	260	208	238	229	165	192	330	204	230	163	489	844
177.316	0	834	330	235	260	210	235	230	169	189	330	205	232	162	490	853
177.439	0	832	332	238	262	213	238	231	170	191	332	205	233	165	493	855
177.562	0	827	335	242	263	215	241	233	172	193	336	207	234	166	497	851
177.684	0	826	333	238	262	213	242	232	165	194	334	207	232	165	491	844
177.807	0	834	331	235	261	212	239	233	166	194	333	206	232	164	493	859
177.93	0	832	332	237	263	212	237	232	170	191	332	206	233	163	495	860
178.053	0	832	334	239	264	214	239	234	171	193	335	207	233	165	497	862
178.176	0	833	337	243	266	218	243	235	173	194	338	209	236	166	499	867
178.299	0	835	337	244	266	218	247	235	171	195	338	208	234	167	497	863
178.422	0	838	335	236	265	215	239	234	167	198	332	210	233	166	498	866
178.545	0	840	337	237	265	216	243	234	168	201	330	209	233	165	502	866
178.668	0	838	338	240	266	217	241	234	170	201	333	211	233	167	502	869
178.79	0	845	340	244	267	218	243	236	174	203	334	213	235	168	507	877
178.913	0	843	341	245	266	221	251	236	170	206	334	213	235	167	505	875
179.036	0	840	337	236	265	214	242	235	168	203	332	210	233	166	499	873
179.159	0	836	337	239	266	216	245	236	169	204	334	210	234	167	500	864
179.282	0	840	337	240	267	216	244	236	170	204	336	211	235	166	500	871
179.405	0	840	339	244	267	218	245	237	175	201	337	213	236	168	504	873
179.528	0	840	340	248	268	221	252	238	174	204	339	211	236	168	503	875
179.651	0	837	337	237	265	213	244	237	169	201	336	208	234	166	494	861
179.773	0	843	336	239	266	216	245	237	170	202	337	210	235	166	497	870
179.896	0	840	337	240	266	216	245	236	170	202	335	210	235	165	497	866
180.019	0	839	338	243	266	217	245	238	173	201	338	210	236	166	500	870
180.142	0	837	340	248	267	220	252	239	175	202	341	211	236	167	501	862
180.265	0	840	334	239	263	214	245	237	169	199	335	209	233	164	492	863
180.388	0	836	333	239	263	215	244	235	169	200	335	208	234	165	493	860
180.511	0	830	333	239	262	215	244	236	170	199	336	209	233	165	493	858
180.634	0	829	335	243	263	217	244	237	173	199	339	209	235	166	495	850
180.756	0	833	337	247	264	218	248	237	175	200	342	210	236	168	499	859
180.879	0	826	334	243	262	216	249	236	170	200	340	209	233	166	489	845
181.002	0	829	332	239	261	212	243	235	169	198	336	208	232	165	490	854
181.125	0	828	333	241	262	214	246	235	170	198	336	209	232	165	492	847
181.248	0	832	333	243	262	215	243	236	174	196	338	207	233	165	494	855
181.371	0	828	334	247	262	218	246	237	175	198	342	209	234	167	497	854
181.494	0	827	335	247	262	218	251	234	170	200	340	208	232	165	490	849
181.617	0	827	330	240	259	212	242	233	168	197	337	206	232	164	489	843
181.74	0	833	332	242	259	212	246	234	169	198	337	208	231	163	489	851
181.862	0	829	331	244	260	214	242	233	172	194	336	206	231	163	491	850
181.985	0	826	333	248	260	216	245	234	174	195	340	207	233	165	493	849
182.108	0	826	332	248	259	216	251	233	170	198	339	207	231	164	489	840
182.231	0	830	328	239	256	210	242	232	168	196	334	205	229	162	485	842
182.354	0	827	330	242	255	211	245	230	167	196	336	204	228	162	486	841
182.477	0	821	330	243	255	210	242	232	170	194	337	203	229	161	486	839
182.6	0	817	331	248	254	214	244	233	173	193	340	204	229	165	489	831
182.723	0	815	330	248	255	214	248	232	170	194	340	204	228	164	484	828
182.845	0	808	324	240	251	208	240	229	166	192	334	202	225	162	478	818
182.968	0	811	324	240	251	208	242	229	165	191	335	201	224	161	480	827
183.091	0	812	324	240	250	208	240	227	167	190	334	201	224	161	480	819
183.214	0	818	326	245	251	210	242	229	170	189	337	203	226	162	483	828
183.337	0	811	326	249	250	214	248	228	169	191	337	203	224	162	481	826
183.46	0	806	323	238	247	206	239	225	164	189	331	200	221	159	475	817
183.583	0	810	322	240	247	207	240	225	165	189	332	200	222	159	476	813
183.706	0	812	322	240	247	207	237	225	168	186	331	200	222	158	478	820
183.828	0	806	324	244	247	209	240	225	168	188	334	200	223	160	480	821
183.951	0	802	325	248	249	212	245	227	169	189	335	202	223	161	482	820
184.074	0	799	322	238	245	205	239	225	163	188	332	199	219	159	473	803
184.197	0	804	321	240	245	205	238	225	166	188	331	198	220	160	476	813
184.32	0	799	322	240	246	205	237	224	166	186	330	198	221	160	476	815
184.443	0	798	323	243	248	207	239	225	169	187	333	201	222	160	479	817
184.566	0	802	325	248	249	211	243	227	170	188	335	201	222	161	481	814
184.689	0	802	321	238	246	205	240	225	164	188	330	198	218	159	473	812
184.812	0	795	320	239	248	204	235	225	167	184	331	199	219	158	477	816
184.934	0	791	321	240	247	205	235	225	167	185	331	199	219	159	477	812
185.057	0	797	323	242	248	208	237	226	168	186	333	201	220	160	481	810
185.18	0	805	325	247	249	211	244	227	169	188	334	202	222	162	483	823
185.303	0	797	321	238	248	205	238	223	163	186	328	199	218	158	475	816
185.426	0	796	321	237	246	205	236	225	164	186	327	198	218	158	476	818
185.549	0	803	321	237	248	207	236	224	165	186	328	199	219	158	477	815
185.672	0	806	323	240	250	206	237	226	167	185	330	200	220	160	481	826
185.795	0	800	326	245	251	211	241	225	169	188	332	201	223	161	482	827
185.917	0	797	322	237	249	206	237	225	163	187	327	199	217	157	476	819
186.04	0	800	321	235	249	204	232	223	164	185	326	198	217	158	477	817
186.163	0	806	321	236	249	205	232	225	166	183	326	198	218	158	477	825
186.286	0	798	323	237	249	207	234	225	166	184	329	199	219	159	480	828
186.409	0	802	325	243	252	210	238	226	168	187	331	200	221	160	483	828
186.532	0	802	325	240	250	209	242	225	163	188	328	199	218	158	479	822
186.655	0	808	322	234	251	207	233	225	164	184	325	197	216	157	476	828
186.778	0	801	323	236	251	206	233	224	166	184	326	198	217	157	477	827
186.9	0	797	323	237	252	206	233	226	166	185	327	198	218	158	478	822
187.023	0	800	326	241	253	210	237	227	169	186	331	199	220	160	481	821
187.146	0	803	325	242	251	211	240	227	166	187	331	200	217	159	477	825
187.269	0	793	320	233	251	205	232	225	163	185	327	196	216	158	473	818
187.392	0	797	321	235	251	208	233	224	165	183	326	197	216	158	474	817
187.515	0	803	322	236	250	206	233	225	166	183	327	197	216	157	475	815
187.638	0	807	324	240	250	209	237	227	168	185	329	198	219	159	478	826
187.761	0	802	324	243	252	210	242	225	166	187	329	197	217	157	475	817
187.884	0	797	320	233	249	203	231	223	163	183	325	196	213	154	468	811
188.006	0	800	318	235	247	206	232	223	166	182	325	195	213	156	469	807
188.129	0	800	319	234	248	205	232	224	165	182	325	194	214	155	469	812
188.252	0	797	319	238	248	208	234	224	166	183	327	197	215	156	472	807
188.375	0	793	319	243	248	210	239	224	168	183	329	197	214	157	471	808
188.498	0	793	315	231	244	202	233	221	160	182	322	194	211	152	461	794
188.621	0	793	314	231	245	203	229	221	164	179	323	193	210	153	463	801
188.744	0	787	313	232	242	202	229	219	164	180	322	192	210	154	463	797
188.867	0	787	315	235	243	204	232	222	164	180	325	193	211	154	466	795
188.989	0	782	316	241	243	208	237	222	166	181	328	194	212	156	468	787
189.112	0	780	312	231	240	203	232	221	159	180	322	192	208	153	458	784
189.235	0	773	310	229	241	200	227	218	161	177	321	190	208	153	460	782
189.358	0	780	311	230	239	200	228	218	162	177	321	191	209	153	459	781
189.481	0	779	312	232	241	201	229	219	163	178	322	192	210	154	463	783
189.604	0	779	314	239	242	205	234	220	164	181	325	193	212	154	467	788
189.727	0	773	311	232	241	203	234	217	161	180	320	192	208	154	461	779
189.85	0	778	310	229	239	200	228	216	159	179	317	192	207	151	462	783
189.972	0	772	311	230	239	201	227	217	161	178	318	191	207	152	461	778
190.095	0	778	311	232	239	202	229	219	161	178	319	192	209	153	464	786
190.218	0	778	314	236	241	204	231	219	162	180	321	193	211	154	468	789
190.341	0	781	314	233	240	204	235	216	160	180	319	193	208	152	464	788
190.464	0	778	313	226	238	200	226	216	159	178	315	191	207	151	462	783
190.587	0	781	314	229	240	202	227	216	161	178	316	191	208	152	463	788
190.71	0	782	315	230	240	203	227	216	161	178	318	191	209	152	465	792
190.833	0	787	318	234	241	206	231	219	163	179	319	193	212	154	469	795
190.956	0	785	319	236	240	206	236	218	162	180	320	193	210	153	467	789
191.078	0	787	316	225	240	200	226	216	159	177	316	190	208	151	462	789
191.201	0	783	317	227	240	201	226	216	161	178	316	191	210	151	466	794
191.324	0	780	316	227	241	200	225	218	162	178	317	192	210	154	467	787
191.447	0	780	318	232	243	204	229	220	162	179	321	193	212	154	471	795
191.57	0	781	319	235	242	207	235	220	162	181	322	194	212	155	471	793
191.693	0	782	314	224	240	201	228	216	157	179	316	191	208	151	464	793
191.816	0	787	314	225	241	200	224	217	160	176	315	190	209	151	466	795
191.939	0	784	314	226	241	200	225	217	161	177	316	191	209	152	469	797
192.061	0	789	317	229	243	203	228	219	163	179	318	192	211	153	471	801
192.184	0	790	319	234	244	208	234	220	165	181	321	194	213	154	473	809
192.307	0	791	316	226	243	202	229	218	159	178	316	191	208	150	466	798
192.43	0	789	315	225	243	201	224	217	162	177	315	191	210	151	468	802
192.553	0	792	316	226	244	203	226	218	162	177	315	192	210	152	469	802
192.676	0	793	317	229	245	204	228	219	162	179	318	191	212	152	472	807
192.799	0	788	319	234	245	207	231	221	165	181	321	194	215	154	475	800
192.922	0	786	318	230	244	206	233	219	162	180	319	192	211	151	469	798
193.044	0	791	316	225	244	203	225	218	163	177	317	191	210	150	468	798
193.167	0	799	316	227	244	204	228	216	164	177	315	190	210	151	468	801
193.29	0	797	316	228	244	204	228	217	163	179	317	190	211	151	469	798
193.413	0	792	318	233	245	206	232	220	166	181	319	192	212	153	473	802
193.536	0	792	316	232	243	206	236	219	163	180	318	191	210	150	467	794
193.659	0	796	312	224	242	201	225	216	162	177	314	189	209	148	463	791
193.782	0	788	312	227	240	202	228	215	162	176	315	188	209	149	464	783
193.905	0	780	312	227	240	201	227	216	163	177	318	188	208	150	464	779
194.028	0	782	313	233	239	205	232	218	165	179	320	188	210	149	467	782
194.15	0	785	311	234	238	206	235	216	161	179	318	188	208	148	461	778
194.273	0	777	307	223	235	197	226	212	158	175	312	186	205	146	455	768
194.396	0	774	306	225	234	199	226	213	160	174	313	185	205	146	457	767
194.519	0	774	305	225	233	197	224	212	161	173	313	185	205	146	457	762
194.642	0	780	307	229	235	200	229	212	161	175	316	185	207	147	460	770
194.765	0	771	306	232	233	203	232	212	162	174	315	185	206	146	458	764
194.888	0	763	301	222	231	194	224	209	156	172	310	183	203	144	450	756
195.011	0	765	299	223	229	194	223	209	158	170	309	182	203	144	453	751
195.133	0	762	300	223	228	195	222	209	158	170	310	183	204	145	454	752
195.256	0	756	301	227	229	198	227	208	159	173	314	183	206	146	457	750
195.379	0	750	302	233	230	201	232	210	160	174	317	184	207	147	459	748
195.502	0	751	298	223	226	195	222	208	158	169	309	183	202	145	451	742
195.625	0	760	298	223	227	195	222	207	157	170	309	184	203	144	453	753
195.748	0	756	298	223	227	194	222	207	157	170	308	183	204	144	454	752
195.871	0	752	300	226	229	197	225	206	159	172	310	184	205	147	459	753
195.994	0	757	302	232	229	199	231	211	160	173	314	185	207	147	461	756
196.116	0	754	299	224	227	198	225	208	158	171	309	184	204	146	454	752
196.239	0	766	305	221	227	198	223	204	159	173	304	184	204	146	456	753
196.362	0	772	310	225	229	199	226	202	158	175	303	184	204	147	459	762
196.485	0	778	312	226	229	199	225	206	158	178	307	186	207	147	465	759
196.608	0	778	311	233	231	204	229	208	158	181	308	189	209	148	470	771
196.731	0	756	305	226	229	198	230	205	153	182	302	186	205	146	461	758
196.854	0	756	302	221	227	195	223	204	156	179	299	186	204	145	460	759
196.977	0	760	301	222	227	195	223	205	160	178	299	186	206	146	463	770
197.1	0	762	301	224	230	195	225	206	163	180	302	186	207	147	465	772
197.222	0	774	301	228	231	199	229	209	165	181	307	186	210	148	469	781
197.345	0	781	296	226	230	198	229	205	166	177	302	184	209	146	461	776
197.468	0	785	290	218	228	192	220	202	168	175	293	182	207	144	456	778
197.591	0	792	289	220	228	194	224	200	176	177	287	183	208	143	458	785
197.714	0	791	287	223	228	196	226	199	182	180	286	184	209	144	461	796
197.837	0	795	290	226	231	200	233	205	187	183	295	185	212	145	465	798
197.96	0	792	293	226	232	200	235	208	185	182	300	185	212	146	462	791
198.083	0	790	292	219	233	196	224	211	181	181	301	186	212	146	463	797
198.205	0	783	296	222	234	201	229	213	181	183	304	187	214	148	467	799
198.328	0	781	297	224	236	201	229	216	181	184	307	188	216	149	469	799
198.451	0	791	302	229	239	205	234	219	180	186	314	189	217	150	473	802
198.574	0	787	304	229	239	207	234	219	179	184	312	190	215	150	469	808
198.697	0	770	304	219	239	202	226	219	175	182	311	188	214	150	469	804
198.82	0	769	307	224	242	205	229	219	176	182	313	187	214	150	471	803
198.943	0	784	307	226	242	206	229	221	175	184	312	189	216	150	472	802
199.066	0	794	308	230	241	209	235	219	177	186	312	191	218	151	477	800
199.188	0	785	305	222	240	204	230	218	173	181	311	188	215	149	471	787
199.311	0	784	305	220	239	204	226	218	172	181	310	188	215	149	470	791
199.434	0	784	306	223	241	204	228	219	172	181	312	188	215	149	472	786
199.557	0	793	306	226	241	204	230	219	173	184	311	189	216	151	474	797
199.68	0	788	309	230	241	209	236	217	175	185	313	190	217	152	474	793
199.803	0	786	303	219	240	201	224	215	170	178	308	188	213	148	464	788
199.926	0	790	304	219	240	201	225	216	169	178	309	187	214	149	466	786
200.049	0	793	305	221	239	201	225	215	170	179	309	187	214	149	466	793
200.172	0	783	305	225	239	203	228	215	171	179	312	188	216	150	469	789
200.294	0	780	305	227	239	206	233	215	170	180	313	189	215	150	467	787
200.417	0	777	301	216	237	198	221	213	167	175	308	186	212	148	459	773
200.54	0	784	301	219	235	200	223	214	167	176	309	186	213	148	462	784
200.663	0	782	302	220	236	200	224	213	167	177	309	186	214	148	463	779
200.786	0	781	304	225	239	202	228	215	169	178	312	187	215	150	467	786
200.909	0	784	303	225	238	203	231	213	168	177	311	187	214	150	463	779
201.032	0	783	299	216	235	197	220	211	165	173	306	185	212	148	458	782
201.155	0	781	300	219	235	198	224	210	166	175	307	186	213	149	463	779
201.277	0	780	302	221	236	200	226	211	167	176	309	186	214	148	464	782
201.4	0	783	304	230	237	203	229	213	169	179	313	187	216	152	469	783
201.523	0	779	304	225	237	203	231	212	168	176	311	186	213	150	463	781
201.646	0	775	301	218	236	197	221	210	164	174	307	185	212	149	462	774
201.769	0	774	303	221	237	199	226	210	166	175	309	184	214	150	463	775
201.892	0	777	304	223	236	201	226	213	167	177	312	186	214	151	465	776
202.015	0	783	306	230	239	204	232	215	168	180	315	189	217	152	470	786
202.138	0	780	304	225	237	201	229	212	166	177	310	185	213	149	462	779
202.26	0	783	302	218	236	198	223	210	167	175	308	185	212	148	462	781
202.383	0	781	305	223	236	200	227	213	168	177	311	186	213	150	465	780
202.506	0	785	306	224	238	202	228	214	168	179	313	188	215	152	467	786
202.629	0	785	308	233	240	207	235	214	170	181	315	189	218	152	472	789
202.752	0	779	307	224	238	201	228	213	167	176	312	187	213	150	463	778
202.875	0	773	305	221	238	199	224	213	165	176	312	187	214	151	463	774
202.998	0	774	307	223	239	201	227	214	167	177	313	186	215	152	466	779
203.121	0	778	309	227	239	204	231	215	169	179	315	189	216	153	469	786
203.244	0	785	310	234	242	208	237	217	171	182	316	190	219	154	473	790
203.366	0	777	309	225	240	203	230	216	168	178	313	189	214	151	464	780
203.489	0	782	308	221	240	201	226	215	168	178	312	187	215	151	465	785
203.612	1	777	309	225	241	204	229	215	168	178	313	188	216	151	468	786
203.735	0	778	311	229	242	206	231	217	169	181	316	190	218	153	470	782
203.858	0	778	314	237	244	210	237	219	172	184	319	192	220	155	474	789
203.981	0	781	313	230	243	208	236	218	171	181	316	190	217	152	467	786
204.104	0	782	311	225	243	203	228	216	168	180	314	189	217	152	467	789
204.227	0	785	313	229	244	206	232	217	170	182	315	189	218	152	469	787
204.349	0	782	314	231	245	209	233	218	171	184	318	191	219	154	471	790
204.472	0	784	316	238	247	212	239	219	173	186	320	193	222	155	474	793
204.595	0	790	316	233	246	210	239	219	172	183	319	192	218	153	467	790
204.718	0	788	313	227	245	205	231	218	170	182	316	190	218	152	466	786
204.841	0	778	315	231	244	208	235	222	172	183	320	191	220	154	469	783
204.964	0	779	316	234	246	210	236	221	173	184	321	192	221	155	470	782
205.087	0	783	318	241	247	215	242	223	175	186	324	192	223	155	473	788
205.21	0	780	316	236	246	212	241	221	173	184	322	194	219	153	466	780
205.332	0	778	314	229	246	208	233	219	171	182	321	191	219	153	465	778
205.455	0	778	315	234	246	210	237	221	173	182	321	192	220	154	466	775
205.578	0	785	316	236	246	212	238	221	173	184	322	193	220	155	466	781
205.701	0	778	318	242	247	216	244	222	176	187	325	194	223	156	470	780
205.824	0	771	315	235	243	211	241	220	174	183	322	191	218	153	460	769
205.947	0	771	310	229	241	207	233	219	171	182	320	189	217	152	457	761
206.07	0	773	310	234	240	208	237	219	171	182	321	190	217	153	458	766
206.193	0	765	310	236	241	208	238	218	172	182	322	191	218	152	459	760
206.316	0	763	313	242	241	211	242	219	174	185	327	190	220	152	463	762
206.438	0	761	309	236	238	208	240	217	171	181	322	190	216	151	452	748
206.561	0	760	306	232	236	204	234	215	170	179	320	188	214	151	452	750
206.684	0	751	306	235	235	205	236	215	171	180	321	188	215	151	453	745
206.807	0	747	306	237	236	206	238	217	171	181	322	189	216	153	456	742
206.93	0	752	307	243	238	211	242	216	173	183	327	189	219	152	458	744
207.053	0	751	305	238	235	206	240	214	170	179	322	189	214	151	448	743
207.176	0	740	303	233	234	204	233	213	169	179	320	187	214	151	449	738
207.299	0	737	304	237	233	204	237	215	170	180	322	189	215	152	451	734
207.421	0	739	306	238	234	206	238	216	171	181	325	189	215	153	453	736
207.544	0	742	307	245	236	211	244	216	173	183	327	189	218	153	456	745
207.667	0	732	302	236	233	205	239	214	170	179	323	188	214	151	446	733
207.79	0	720	303	234	231	203	235	215	169	180	322	188	215	153	449	725
207.913	0	729	303	237	231	205	238	215	171	180	325	189	216	152	450	730
208.036	0	732	305	240	234	207	238	215	171	182	325	189	217	153	453	740
208.159	0	732	306	246	236	210	245	217	173	184	328	190	219	153	455	740
208.282	0	725	303	235	232	203	236	214	167	180	322	189	214	152	446	729
208.404	0	729	303	235	233	205	234	215	169	180	322	189	215	153	451	733
208.527	0	731	305	235	235	205	236	215	170	179	322	190	216	153	450	740
208.65	0	730	306	239	235	207	238	216	171	182	323	190	217	154	454	741
208.773	0	727	307	244	236	211	244	218	172	183	327	191	219	153	455	740
208.896	0	728	304	231	233	204	233	215	167	181	320	190	214	152	447	735
209.019	0	736	305	233	235	206	233	216	169	179	321	190	216	153	450	744
209.142	0	729	306	235	237	205	233	214	169	179	320	191	217	154	451	743
209.265	0	727	307	238	239	208	237	218	170	182	322	192	220	155	455	744
209.388	0	734	310	244	241	213	242	218	173	184	324	194	221	157	457	747
209.51	0	737	307	232	239	205	232	216	169	179	319	192	217	153	450	750
209.633	0	732	308	232	239	207	233	215	169	181	319	192	219	154	453	750
209.756	0	730	309	235	241	207	233	217	170	182	321	193	219	156	455	749
209.879	0	736	310	237	241	210	237	219	170	184	323	195	222	156	458	754
210.002	0	739	313	243	243	215	242	220	173	185	324	197	222	157	460	764
210.125	0	728	309	230	242	207	231	218	170	182	320	195	220	156	452	752
210.248	0	726	309	232	243	209	233	219	170	183	321	195	221	156	456	751
210.371	0	734	311	234	243	209	232	220	170	183	321	196	221	156	458	757
210.493	0	744	312	236	244	211	235	221	171	185	323	197	224	158	460	768
210.616	0	739	313	241	245	216	241	220	172	187	323	199	224	158	460	770
210.739	0	733	309	230	244	207	231	219	167	185	318	196	221	156	454	759
210.862	0	738	311	231	245	210	231	220	170	184	319	197	223	156	456	762
210.985	0	744	311	231	246	210	230	220	171	185	320	198	224	155	457	769
211.108	0	739	311	234	246	210	234	220	171	186	321	200	225	157	460	770
211.231	0	736	314	238	247	215	239	221	172	187	323	200	226	158	461	767
211.354	0	735	308	227	245	206	231	219	166	186	317	198	221	155	452	761
211.476	0	742	308	226	245	208	228	220	169	183	317	198	221	155	454	769
211.599	0	733	309	227	245	207	229	220	170	184	316	198	223	156	454	765
211.722	0	730	309	231	246	209	231	222	170	186	319	199	224	156	456	764
211.845	0	736	310	235	248	213	236	223	172	187	323	200	226	156	459	767
211.968	0	737	305	225	246	207	233	220	166	187	316	197	222	155	449	765
212.091	0	729	303	223	245	206	226	219	169	183	316	197	221	154	450	761
212.214	0	723	303	224	246	206	227	219	169	182	316	196	221	154	450	756
212.337	0	729	303	226	245	207	228	220	170	184	318	198	223	156	453	760
212.46	0	735	305	230	247	211	233	223	171	186	321	199	225	157	456	769
212.582	0	727	305	233	246	213	236	221	171	185	321	198	224	156	454	759
212.705	0	715	300	220	244	204	227	219	167	183	316	196	220	154	448	751
212.828	0	720	301	224	244	206	228	219	169	183	317	196	221	156	451	753
212.951	0	730	301	224	244	208	227	220	170	182	317	197	221	154	451	762
213.074	0	723	302	229	246	210	231	219	170	184	319	197	223	156	453	760
213.197	0	723	304	234	246	212	236	221	171	186	323	197	224	158	456	760
213.32	0	722	300	226	242	207	230	219	169	182	318	196	220	154	447	752
213.443	0	722	298	222	242	205	227	218	169	182	318	194	219	154	448	754
213.565	0	709	298	224	240	205	228	217	168	182	318	193	219	154	448	741
213.688	0	710	299	227	242	206	230	219	169	182	318	194	219	155	450	744
213.811	0	714	299	232	241	207	234	220	171	183	322	195	219	156	453	748
213.934	0	718	299	234	240	208	239	220	168	185	322	194	218	155	449	751
214.057	0	699	293	221	236	200	227	216	164	180	318	191	215	152	441	733
214.18	0	694	293	224	235	202	227	216	167	179	318	189	214	152	443	735
214.303	0	699	293	225	234	201	227	215	167	178	316	190	214	152	442	731
214.426	0	710	292	229	234	203	231	215	167	179	318	190	216	154	446	740
214.548	0	703	294	237	236	206	236	215	169	181	321	191	217	154	448	733
214.671	0	694	290	227	231	201	231	215	167	176	317	189	212	150	437	728
214.794	0	693	288	222	230	198	225	212	165	174	314	187	210	150	438	721
214.917	0	700	289	223	229	197	227	211	165	175	314	188	210	150	438	726
215.04	0	693	289	227	229	199	227	211	166	176	316	188	211	151	440	719
215.163	0	691	290	233	229	202	232	214	167	178	319	189	214	152	444	722
215.286	0	692	291	237	229	205	237	213	168	178	321	189	212	152	444	724
215.409	0	695	287	222	227	196	226	211	165	174	313	187	209	150	437	723
215.532	0	681	287	224	227	198	227	209	164	174	315	187	210	151	440	713
215.654	0	681	289	226	228	198	227	211	164	174	315	187	210	151	440	715
215.777	0	682	289	232	228	201	231	212	166	175	319	187	213	152	444	718
215.9	0	696	293	238	229	204	236	215	168	178	321	190	214	153	448	725
216.023	0	689	291	228	229	200	230	211	165	174	317	189	210	151	441	720
216.146	0	686	291	226	227	198	226	210	164	174	316	188	211	151	444	724
216.269	0	689	293	228	227	198	227	211	164	175	316	188	211	151	445	726
216.392	0	698	293	230	230	200	230	211	165	177	316	190	213	154	449	732
216.515	0	692	296	236	231	204	233	214	167	179	320	192	216	156	453	729
216.637	0	687	295	235	231	203	233	212	166	177	318	191	213	154	449	728
216.76	0	692	294	224	230	198	225	211	164	175	317	189	211	152	449	731
216.883	0	704	295	228	230	199	228	213	165	176	316	190	213	153	451	738
217.006	0	702	295	229	232	200	229	213	165	177	317	192	215	154	453	743
217.129	0	702	299	234	233	204	233	214	167	179	320	193	216	155	458	745
217.252	0	702	299	235	233	206	235	215	167	179	320	192	215	154	454	746
217.375	0	712	296	223	232	199	224	213	164	176	316	191	214	153	452	748
217.498	0	709	298	225	233	200	227	213	164	177	316	192	214	154	455	752
217.62	0	708	299	226	235	200	226	213	165	178	317	192	216	154	457	752
217.743	0	709	299	231	237	203	231	215	167	179	320	194	218	156	460	758
217.866	0	720	300	235	236	208	235	217	168	181	322	196	219	157	460	763
217.989	0	716	297	224	235	200	224	214	165	177	316	193	215	154	456	756
218.112	0	714	299	224	236	201	226	215	166	179	317	194	216	155	459	763
218.235	0	707	299	225	237	203	226	216	166	179	318	195	217	156	459	758
218.358	0	720	300	230	239	206	230	218	167	181	320	195	219	157	463	766
218.481	0	717	302	236	241	209	235	218	168	182	324	197	220	158	465	766
218.604	0	719	300	224	238	204	228	216	164	179	317	194	216	156	458	766
218.726	0	716	300	223	239	204	225	215	166	179	315	195	216	156	460	765
218.849	0	729	301	224	238	202	227	215	167	180	316	195	218	154	461	769
218.972	0	728	302	227	240	204	230	216	168	182	317	196	218	155	464	771
219.095	0	724	304	234	241	208	234	218	169	184	321	196	219	157	466	770
219.218	0	720	300	225	237	204	228	216	168	180	317	194	215	154	456	755
219.341	0	723	300	222	237	202	225	215	167	180	314	193	215	154	457	755
219.464	0	726	299	223	236	202	227	215	167	180	315	193	215	153	456	754
219.587	0	730	301	227	237	202	228	214	168	182	317	193	216	154	458	758
219.709	0	733	301	232	238	206	233	217	169	183	320	194	217	154	461	757
219.832	0	733	299	225	235	202	232	214	165	181	315	192	214	152	450	745
219.955	0	726	296	220	232	198	223	213	165	177	313	190	213	151	449	746
220.078	0	724	295	221	231	197	223	210	165	176	311	188	212	150	448	744
220.201	0	720	295	223	232	199	226	211	166	178	313	189	212	150	451	740
220.324	0	725	296	229	233	202	230	213	168	180	316	191	215	152	455	745
220.447	0	718	295	226	232	201	231	212	166	177	314	190	211	150	447	729
220.57	0	715	292	219	230	195	222	209	163	175	310	187	211	149	445	731
220.692	0	720	292	221	228	197	225	210	165	175	311	188	211	149	447	730
220.815	0	727	292	223	228	198	225	211	165	175	311	188	212	150	449	735
220.938	0	726	294	229	230	201	229	210	165	177	315	190	215	152	453	739
221.061	0	719	294	229	229	201	231	212	165	175	313	190	213	150	449	738
221.184	0	718	291	219	229	195	222	210	163	172	309	187	211	148	448	732
221.307	0	722	292	223	228	197	225	210	163	173	310	188	212	149	449	732
221.43	0	717	292	223	228	197	224	210	163	174	312	188	212	150	451	736
221.553	0	705	295	228	230	199	227	213	164	175	319	188	215	150	456	738
221.676	0	708	293	226	230	200	227	211	164	173	313	189	212	150	450	731
221.798	0	717	290	218	227	194	220	208	162	172	309	186	211	149	449	734
221.921	0	714	291	221	228	195	223	208	163	173	308	188	212	150	452	733
222.044	0	718	291	224	229	196	224	209	165	175	311	189	214	151	454	742
222.167	0	724	295	229	231	199	229	211	167	177	313	190	217	152	459	743
222.29	0	727	295	223	230	200	227	210	164	175	312	190	213	150	454	748
222.413	0	725	293	218	229	194	221	208	163	172	309	189	213	150	455	747
222.536	0	719	293	220	231	196	223	210	164	175	311	189	214	151	456	749
222.659	0	721	293	222	231	198	223	212	164	176	313	189	217	151	459	751
222.781	0	725	296	228	232	201	229	214	165	177	315	192	218	153	463	758
222.904	0	723	296	221	231	198	225	209	164	174	311	190	215	150	457	753
223.027	0	718	294	216	230	195	219	209	163	175	308	189	215	151	458	758
223.15	0	722	293	220	232	197	221	210	164	175	309	188	216	151	461	753
223.273	0	729	295	222	232	198	222	212	164	177	311	191	218	153	464	765
223.396	0	731	297	228	233	202	229	213	166	180	314	192	221	153	468	768
223.519	0	724	296	221	232	198	225	211	165	176	310	191	216	151	462	766
223.642	0	726	294	216	233	197	219	212	163	176	309	190	217	152	464	765
223.764	0	730	297	219	234	198	223	213	164	177	311	191	219	153	465	767
223.887	0	735	297	222	235	200	225	213	165	178	311	192	221	153	468	771
224.01	0	735	299	227	235	203	230	214	167	181	315	194	222	154	471	777
224.133	0	735	298	220	236	200	223	211	165	176	310	191	218	152	464	769
224.256	0	739	295	217	234	197	221	213	165	176	310	191	218	152	465	774
224.379	0	740	297	218	235	198	223	211	165	178	310	192	219	152	466	771
224.502	0	739	297	222	236	200	224	213	165	179	313	192	221	153	467	774
224.625	0	733	299	229	236	204	231	215	168	180	317	194	222	154	469	765
224.748	0	737	296	218	233	199	224	212	165	177	311	191	217	152	459	762
224.87	0	736	295	216	233	198	221	211	163	177	311	190	217	151	460	762
224.993	0	736	296	219	232	197	222	211	163	175	311	190	216	150	461	762
225.116	0	734	296	222	234	199	224	212	165	176	313	190	218	152	463	760
225.239	0	739	296	228	234	203	230	213	166	179	316	192	219	152	464	759
225.362	0	730	292	218	230	197	224	210	161	176	310	189	214	150	453	745
225.485	0	728	291	216	228	196	219	208	161	173	309	187	214	148	453	747
225.608	0	727	289	218	227	195	221	208	162	174	310	187	214	148	454	742
225.731	0	731	290	222	227	197	223	210	162	175	311	187	215	149	456	743
225.853	0	732	292	229	229	200	229	209	163	177	314	190	217	150	460	747
225.976	0	725	290	220	225	195	224	207	161	173	310	187	212	148	449	739
226.099	0	721	288	217	224	193	219	206	160	172	308	185	211	147	450	736
226.222	0	724	288	220	224	195	222	206	161	172	309	185	212	147	452	733
226.345	0	725	288	223	224	196	224	207	161	174	310	186	214	149	454	737
226.468	0	724	291	230	226	199	229	208	163	176	313	188	216	150	459	742
226.591	0	717	290	223	225	195	226	207	162	173	310	188	211	148	452	726
226.714	0	719	288	219	222	193	221	205	161	174	306	187	212	148	458	726
226.836	0	723	288	222	223	194	224	205	161	175	307	189	212	148	460	731
226.959	0	723	290	225	224	196	225	207	162	176	309	188	214	149	460	737
227.082	0	724	292	231	227	200	231	207	164	178	311	190	215	150	464	734
227.205	0	720	291	222	223	196	225	206	162	174	308	188	211	148	455	729
227.328	0	720	289	219	222	194	221	205	161	174	307	188	212	149	458	730
227.451	0	724	290	223	223	197	223	205	162	175	306	189	212	150	464	736
227.574	0	726	293	225	225	198	225	207	163	177	308	190	213	149	465	731
227.697	0	731	294	232	226	202	231	208	164	177	311	192	214	151	468	737
227.82	0	729	292	219	225	197	223	206	158	175	305	189	210	149	460	733
227.942	0	729	294	219	226	197	220	203	160	175	301	190	210	148	465	738
228.065	0	728	294	221	225	197	221	203	160	176	300	191	211	150	466	733
228.188	0	734	295	224	226	198	222	205	161	177	303	191	213	151	470	741
228.311	0	736	297	229	227	203	230	204	159	180	303	192	212	150	470	744
228.434	0	731	294	216	224	195	221	202	154	177	297	190	209	149	462	741
228.557	0	727	295	216	226	196	220	204	156	176	299	189	209	148	465	735
228.68	0	727	294	219	227	196	218	203	157	174	300	189	212	150	466	738
228.803	0	729	296	222	228	198	221	204	159	176	302	191	213	151	468	742
228.925	0	723	297	225	227	200	228	205	157	179	303	191	211	151	466	742
229.048	0	726	293	212	226	194	218	204	153	176	298	189	210	149	459	737
229.171	0	732	295	216	227	195	217	204	157	174	299	190	211	149	463	748
229.294	0	734	295	217	228	196	217	203	157	174	299	189	212	149	465	753
229.417	0	733	297	222	229	199	221	205	158	176	303	190	214	151	468	761
229.54	11	733	299	225	231	201	226	207	160	177	303	191	213	150	467	755
229.663	0	737	294	214	228	195	218	206	156	175	299	190	210	149	461	756
229.786	0	739	297	216	229	197	218	205	158	174	301	190	211	149	464	760
229.908	0	733	297	218	229	197	219	205	158	176	302	189	211	149	466	758
230.031	0	736	300	222	231	199	222	206	160	177	305	192	214	150	469	755
230.154	0	743	300	224	231	202	227	207	159	179	306	191	213	150	465	759
230.277	0	742	296	213	229	196	215	206	157	175	302	189	210	149	461	757
230.4	0	742	298	216	229	196	220	205	158	175	303	190	210	149	462	759
230.523	0	738	296	218	229	197	219	206	159	175	304	190	211	149	462	751
230.646	0	741	298	223	230	199	223	207	160	176	309	191	212	150	465	757
230.769	0	738	298	223	229	201	228	207	158	177	307	191	211	150	460	751
230.892	0	736	294	213	227	194	217	205	155	173	303	189	208	148	455	750
231.014	0	736	295	215	227	196	219	206	157	172	303	188	208	148	458	749
231.137	0	743	295	218	227	195	219	205	158	173	304	189	209	148	458	750
231.26	0	743	297	222	229	198	222	206	159	174	307	190	211	149	461	755
231.383	0	737	296	222	228	199	226	205	157	175	305	189	208	148	456	752
231.506	0	735	291	212	226	192	217	202	155	171	301	187	205	147	452	744
231.629	0	741	292	214	225	193	216	203	157	171	301	187	205	146	454	744
231.752	0	738	293	214	226	194	216	203	156	171	302	189	207	146	454	745
231.875	0	727	293	221	226	196	221	206	158	174	305	188	209	148	459	746
231.997	0	726	294	222	226	197	224	205	158	173	306	189	208	148	454	739
232.12	0	732	290	210	224	191	215	203	154	170	301	186	204	146	450	736
232.243	0	733	291	213	224	192	216	203	155	170	301	187	204	147	452	743
232.366	0	730	291	215	226	192	216	203	156	170	302	188	205	147	454	747
232.489	0	735	292	220	227	195	220	206	158	172	304	188	207	148	457	746
232.612	0	740	295	222	226	199	225	205	159	172	306	189	206	148	457	752
232.735	0	734	291	211	225	191	214	201	154	169	300	187	203	147	451	744
232.858	0	731	292	213	224	193	217	203	157	170	301	188	204	147	454	747
232.98	0	735	292	214	226	193	217	204	155	171	302	188	205	147	455	750
233.103	0	744	293	219	227	195	219	207	158	173	305	190	208	149	459	758
233.226	0	743	294	221	227	197	223	205	158	173	304	191	207	149	458	757
233.349	0	739	292	209	226	192	214	204	155	170	300	188	204	146	454	758
233.472	0	740	294	212	227	193	217	204	156	171	301	188	205	148	456	758
233.595	0	748	294	214	228	193	217	206	156	171	302	189	206	148	457	762
233.718	0	746	295	218	229	197	220	206	159	173	305	191	208	149	461	767
233.841	0	746	297	220	230	200	224	207	160	173	305	191	208	149	461	771
233.964	0	743	294	207	229	193	215	204	154	172	301	189	203	148	457	764
234.086	0	746	295	212	229	194	215	206	156	171	302	189	205	148	458	766
234.209	0	748	296	212	231	194	215	206	157	172	302	190	207	149	460	770
234.332	0	748	297	217	231	196	218	209	157	174	303	192	209	150	465	777
234.455	0	739	299	222	234	201	224	209	159	175	308	192	209	153	465	767
234.578	0	751	296	210	231	195	215	206	157	171	302	190	207	151	459	773
234.701	0	751	297	210	232	195	214	207	157	172	301	191	207	149	462	780
234.824	0	754	298	211	233	196	215	207	157	172	302	191	208	151	464	784
234.947	0	756	298	216	234	198	218	208	159	174	305	192	210	151	469	787
235.069	0	763	301	221	237	202	223	211	160	177	308	194	212	152	472	794
235.192	0	757	301	215	236	200	222	210	157	175	305	193	209	151	466	787
235.315	0	754	298	210	236	196	214	209	158	174	303	192	210	151	467	789
235.438	0	756	301	213	236	199	217	210	159	175	304	194	210	153	468	789
235.561	0	766	301	217	238	200	219	211	160	176	306	195	212	153	471	798
235.684	0	768	302	221	239	203	223	212	162	178	308	196	214	154	475	804
235.807	0	769	304	220	239	203	226	212	161	177	308	196	213	152	472	805
235.93	0	768	302	211	238	199	217	212	159	175	305	195	211	152	471	801
236.052	0	774	304	215	239	201	220	212	160	177	306	196	213	152	472	806
236.175	0	773	303	217	240	201	220	212	161	178	307	195	213	153	473	806
236.298	0	774	305	221	241	204	225	213	162	180	311	197	215	155	476	812
236.421	0	773	306	223	241	206	227	213	164	178	310	197	214	154	473	806
236.544	0	777	302	212	239	198	217	212	160	176	307	194	210	152	469	803
236.667	0	774	303	215	238	201	222	212	161	176	308	195	212	152	470	803
236.79	0	770	304	216	239	199	221	213	161	177	309	194	211	152	470	802
236.913	0	766	303	222	239	203	225	214	163	179	313	196	214	153	472	797
237.036	0	770	304	224	239	204	230	215	162	181	314	196	213	154	469	798
237.158	0	763	299	211	236	197	219	211	158	177	308	193	209	152	462	784
237.281	0	765	300	214	236	197	220	212	160	175	308	193	210	151	464	790
237.404	0	765	299	215	235	197	220	212	160	175	309	193	209	150	465	787
237.527	0	771	299	220	236	200	224	211	162	177	310	194	211	152	468	790
237.65	0	768	301	226	236	204	230	211	163	177	312	194	212	152	467	790
237.773	0	763	297	213	234	195	221	208	158	175	307	192	207	149	458	785
237.896	0	761	297	214	233	197	219	210	159	173	307	191	208	149	461	781
238.019	0	767	297	215	233	196	220	210	159	174	307	191	208	150	463	783
238.141	0	765	298	220	234	198	224	211	161	176	309	192	211	152	465	785
238.264	0	764	300	227	235	203	230	211	162	177	311	193	212	152	468	790
238.387	0	760	297	215	233	195	222	209	158	175	306	192	209	150	459	779
238.51	0	761	298	215	233	196	221	210	160	175	307	192	209	150	462	779
238.633	0	761	300	216	232	197	220	209	159	174	307	192	209	151	463	782
238.756	0	754	299	221	234	198	223	211	161	175	310	194	211	153	466	779
238.879	0	762	302	227	236	203	229	213	162	177	312	194	213	153	469	785
239.002	0	769	301	215	235	197	221	209	158	175	306	192	209	151	462	785
239.124	0	766	300	215	235	198	220	209	158	173	305	191	209	150	464	792
239.247	0	760	301	216	234	197	220	209	159	176	306	193	210	152	465	786
239.37	0	763	301	220	236	200	222	211	161	176	309	194	212	152	469	792
239.493	0	775	303	226	237	203	229	211	162	178	310	195	213	152	472	799
239.616	0	769	301	213	234	197	220	209	157	175	305	193	209	150	464	791
239.739	0	766	301	214	236	196	219	209	160	175	304	193	210	151	467	794
239.862	0	769	302	213	238	196	219	209	159	175	305	194	210	151	467	797
239.985	0	776	303	217	238	199	220	212	160	176	307	194	213	153	471	804
240.108	0	768	304	223	239	204	226	212	161	178	309	195	214	154	473	801
240.23	0	767	301	212	236	196	220	210	158	175	304	193	210	151	465	796
240.353	0	765	302	211	235	196	216	210	158	174	305	193	211	152	467	794
240.476	0	773	301	212	238	197	217	210	159	174	304	193	212	152	469	806
240.599	0	773	303	215	238	200	220	212	159	176	305	195	213	152	470	807
240.722	0	774	305	221	240	204	224	213	161	177	308	196	215	153	475	809
240.845	0	776	304	214	237	199	223	211	158	176	303	195	211	152	468	806
240.968	0	779	302	210	238	198	216	211	158	174	302	194	211	151	469	814
241.091	0	779	303	213	239	199	218	210	158	174	303	195	212	151	470	811
241.213	0	778	303	215	239	200	219	212	160	176	304	195	214	153	472	812
241.336	0	781	305	221	242	203	223	214	162	178	308	195	216	154	476	814
241.459	0	778	306	220	241	204	226	212	159	178	307	196	214	154	471	815
241.582	0	772	303	210	240	198	216	210	158	174	303	194	213	152	468	809
241.705	0	772	304	214	238	200	219	212	159	175	305	194	213	152	470	805
241.828	0	780	305	214	240	199	219	213	160	175	305	194	214	152	470	807
241.951	0	782	304	220	241	202	223	213	161	178	308	195	216	153	472	817
242.074	0	777	304	221	239	203	226	211	160	177	308	195	214	152	469	810
242.196	0	773	300	210	236	196	218	210	156	175	304	192	211	149	462	799
242.319	0	775	299	214	234	197	219	211	159	173	305	192	211	149	463	798
242.442	0	776	299	214	235	196	219	210	159	173	305	192	211	151	463	802
242.565	0	771	300	219	236	198	223	210	160	175	308	192	212	152	466	799
242.688	0	769	301	223	234	201	228	212	161	175	309	192	212	150	464	792
242.811	0	763	294	211	230	194	217	208	156	173	305	189	208	148	455	780
242.934	0	759	295	212	228	194	217	209	157	171	305	189	208	148	456	780
243.057	0	756	293	211	228	193	217	207	157	171	305	188	208	148	455	776
243.18	0	748	294	218	228	194	219	208	158	171	308	188	209	149	457	770
243.302	0	755	295	225	228	199	226	209	160	174	311	191	211	150	460	774
243.425	0	753	292	213	226	192	219	205	155	171	304	188	206	147	450	772
243.548	0	749	289	211	225	190	216	205	156	169	303	187	206	146	450	767
243.671	0	747	289	211	224	190	216	205	156	169	302	187	206	146	452	762
243.794	0	749	290	216	226	192	217	205	157	172	305	187	207	147	454	765
243.917	0	752	293	223	226	194	223	208	158	174	309	189	209	149	458	774
244.04	0	746	291	220	225	195	224	205	158	171	306	188	208	147	453	766
244.163	0	743	289	211	222	189	215	204	155	168	302	187	206	146	452	761
244.285	0	744	290	214	223	192	217	204	157	170	303	187	207	147	453	762
244.408	0	745	290	216	223	192	218	204	157	171	304	188	208	148	455	770
244.531	0	737	292	221	225	194	223	206	158	174	308	189	211	149	460	765
244.654	0	738	293	225	226	197	227	207	159	173	309	190	210	149	459	762
244.777	0	734	290	212	223	190	216	205	156	170	305	188	207	149	455	758
244.9	0	738	292	216	224	193	220	205	157	172	306	188	210	149	458	767
245.023	0	741	293	217	225	192	218	206	156	172	306	189	210	148	460	770
245.146	0	743	295	222	227	195	223	208	159	173	310	190	212	149	465	773
245.268	0	747	297	225	227	199	228	208	160	174	311	192	211	150	466	775
245.391	0	748	293	212	227	191	217	206	157	171	305	190	209	148	462	778
245.514	0	747	295	217	228	193	219	207	158	172	306	190	211	149	464	779
245.637	0	748	296	218	228	194	219	208	159	174	308	191	212	150	466	779
[truncated: 679 more rows]

## Sheet: Short_ch
	SNR :	44	39	32	42	38	33	41	37	50	43	38	35	0	0	0	0	0	0	0	0	0	0	0	0
		D780						D850						D725						D940
Time	Marker	ch16	ch17	ch18	ch19	ch20	ch21	ch16	ch17	ch18	ch19	ch20	ch21	ch16	ch17	ch18	ch19	ch20	ch21	ch16	ch17	ch18	ch19	ch20	ch21
0.24576	0	0	0	0	0	0	0	0	0	0	0	0	0	0	0	0	0	0	0	0	0	0	0	0	0
0.36864	0	86	169	37	70	124	24	82	168	46	72	126	19	3	2	-55	-1	-1	-65	-1	-3	23	4	4	70
0.49152	0	86	167	39	69	124	30	82	168	50	71	126	24	3	4	-85	0	-2	-87	-2	-4	25	4	4	67
0.6144	0	84	165	43	70	124	32	82	167	58	70	125	26	2	4	-100	-1	-2	-99	-2	-5	25	4	3	62
0.73728	0	83	165	48	68	124	35	81	166	60	71	126	28	3	5	-109	-1	-2	-105	-2	-5	24	5	3	57
0.86016	0	83	165	50	69	126	37	81	167	63	71	126	29	3	6	-113	-1	-3	-109	-3	-6	23	4	4	54
0.98304	0	84	165	50	69	124	36	80	166	66	71	127	30	3	6	-114	0	-2	-112	-4	-7	28	5	4	51
1.10592	0	83	163	47	68	122	39	80	165	70	70	127	32	4	6	-112	0	-2	-114	-4	-6	30	5	3	48
1.2288	0	83	164	49	69	122	39	80	165	71	71	127	32	3	5	-111	0	-2	-115	-3	-8	30	4	3	49
1.35168	0	83	163	48	69	122	39	81	165	71	71	128	32	2	6	-112	0	-3	-115	-4	-7	29	4	2	49
1.47456	0	83	164	48	69	123	39	80	165	71	70	129	32	3	5	-112	-1	-3	-115	-3	-7	30	4	3	49
1.59744	0	84	164	48	69	123	38	80	165	70	72	128	33	3	7	-113	0	-3	-115	-3	-7	31	4	3	49
1.72032	0	83	164	49	69	123	40	80	164	73	71	127	33	3	6	-113	0	-2	-117	-4	-7	30	4	4	47
1.8432	0	82	163	49	70	122	39	80	163	73	71	128	34	3	6	-112	0	-3	-116	-4	-7	30	5	2	47
1.96608	0	83	163	48	69	122	40	80	163	72	71	128	33	3	6	-112	0	-3	-117	-3	-7	30	5	2	47
2.08896	0	83	163	48	69	123	39	80	164	71	71	128	33	3	6	-113	0	-2	-116	-4	-8	29	4	3	48
2.21184	0	83	164	48	69	123	39	80	164	71	71	129	32	4	6	-113	-1	-2	-116	-4	-7	30	4	3	48
2.33472	0	82	163	49	69	122	40	80	163	72	70	127	33	3	5	-111	-1	-3	-119	-4	-7	29	5	2	47
2.4576	0	82	161	49	68	121	41	78	161	73	70	126	33	3	6	-112	0	-3	-118	-3	-7	28	4	3	47
2.58048	0	83	160	49	68	121	40	79	161	74	70	126	33	3	6	-112	-1	-3	-118	-3	-7	29	3	3	47
2.70336	0	83	161	48	68	121	40	78	162	73	70	126	33	3	4	-112	0	-3	-118	-4	-7	29	4	2	46
2.82624	0	82	161	48	70	122	40	79	161	71	70	127	32	3	5	-112	0	-3	-116	-4	-7	29	4	3	47
2.94912	0	82	161	49	69	121	38	78	161	72	71	126	33	4	4	-111	0	-3	-116	-3	-7	30	4	3	47
3.072	0	82	160	49	68	120	40	78	159	73	70	125	34	3	6	-112	0	-2	-119	-3	-7	28	4	3	47
3.19488	0	81	159	49	69	120	40	77	159	72	70	125	34	3	5	-112	-1	-3	-118	-4	-7	28	3	3	47
3.31776	0	81	160	50	68	120	40	78	159	72	70	125	34	3	5	-111	0	-2	-117	-4	-7	27	4	3	47
3.44064	0	81	159	48	68	120	39	78	158	71	69	125	33	3	5	-111	0	-3	-117	-4	-6	28	4	3	46
3.56352	0	81	159	48	69	120	38	77	159	72	71	125	32	3	5	-112	0	-3	-115	-3	-7	28	4	3	48
3.6864	0	81	160	49	68	120	38	78	159	71	70	126	32	2	5	-112	0	-3	-118	-3	-7	29	4	2	48
3.80928	0	81	158	50	68	119	41	78	157	73	69	124	33	3	5	-112	-1	-2	-119	-3	-6	27	5	3	47
3.93216	0	81	159	49	69	120	38	78	158	72	70	125	33	3	5	-111	0	-2	-116	-4	-7	29	4	3	46
4.05504	0	81	159	48	69	120	39	78	156	72	70	125	33	3	5	-111	0	-2	-117	-3	-7	29	4	4	46
4.17792	0	81	159	50	68	120	39	78	157	71	70	125	33	3	5	-111	0	-3	-117	-3	-7	29	4	3	46
4.3008	0	82	159	49	68	122	37	78	158	71	70	126	32	3	4	-111	0	-2	-116	-4	-7	30	4	2	47
4.42368	0	82	159	50	68	119	40	78	157	72	69	124	32	4	5	-111	0	-3	-119	-3	-7	28	4	3	47
4.54656	0	82	160	49	69	120	40	78	156	72	69	124	32	3	5	-112	0	-3	-117	-4	-6	28	4	3	47
4.66944	0	82	159	49	68	119	40	77	155	71	70	125	32	4	5	-111	0	-3	-118	-3	-7	28	4	3	47
4.79232	0	81	159	48	69	120	39	77	157	71	70	125	32	3	6	-111	-1	-2	-117	-4	-7	29	5	3	47
4.9152	0	82	159	48	69	121	38	78	158	70	69	126	31	3	6	-111	-1	-2	-116	-4	-7	29	4	2	48
5.03808	0	82	160	48	69	120	38	78	156	71	70	125	32	3	6	-111	0	-2	-118	-3	-6	30	5	3	47
5.16096	0	81	158	49	68	119	41	77	155	73	70	124	33	3	6	-111	0	-2	-120	-4	-6	27	4	3	47
5.28384	0	81	159	50	68	120	40	78	157	72	70	125	32	3	4	-112	0	-2	-119	-3	-7	28	4	2	47
5.40672	0	81	159	49	68	119	40	78	157	71	71	124	33	3	6	-111	0	-2	-117	-3	-7	28	5	3	46
5.5296	0	82	160	48	69	120	39	77	157	71	70	125	32	3	5	-111	0	-2	-116	-4	-6	29	4	3	46
5.65248	0	81	160	49	69	120	38	78	158	70	70	125	33	3	5	-111	0	-3	-118	-3	-7	29	4	3	47
5.77536	0	82	160	49	68	121	41	77	156	73	69	125	33	3	5	-110	0	-3	-120	-4	-7	27	4	3	46
5.89824	0	82	158	50	68	120	41	78	156	72	70	125	33	3	6	-110	0	-3	-118	-3	-6	27	4	3	47
6.02112	0	82	159	50	69	120	40	77	156	71	70	125	32	3	5	-111	-1	-3	-117	-3	-7	28	4	3	46
6.144	0	82	159	49	69	120	39	78	156	71	69	126	34	3	5	-111	0	-3	-116	-3	-7	28	4	3	47
6.26688	0	82	160	49	70	122	39	77	158	71	71	126	33	3	5	-111	0	-3	-116	-3	-7	30	4	3	48
6.38976	0	82	160	50	69	120	39	78	157	71	70	125	32	3	5	-111	0	-3	-117	-3	-7	29	4	3	47
6.51264	0	82	160	49	68	120	41	78	157	72	70	124	33	3	5	-111	-1	-3	-119	-3	-6	28	4	3	46
6.63552	0	82	160	50	69	119	40	78	157	71	70	125	33	3	6	-110	-1	-3	-118	-4	-7	28	4	3	48
6.7584	0	83	160	49	68	119	39	77	158	71	71	125	33	4	5	-110	0	-2	-117	-3	-7	28	4	3	47
6.88128	0	82	161	49	69	121	39	78	157	71	71	126	33	3	5	-110	0	-2	-116	-3	-6	29	3	3	47
7.00416	0	82	161	50	68	120	38	78	158	70	70	125	32	4	5	-111	0	-3	-118	-3	-7	29	4	3	47
7.12704	0	82	161	49	68	120	42	79	158	72	70	124	32	3	5	-111	0	-3	-118	-3	-7	28	3	3	46
7.24992	0	83	160	48	70	119	40	78	158	71	69	125	32	3	6	-111	0	-3	-117	-3	-6	28	5	2	47
7.3728	0	82	160	49	69	120	39	78	157	71	70	126	33	3	5	-111	0	-2	-116	-3	-6	30	4	3	46
7.49568	0	82	161	49	69	121	39	78	158	72	71	126	33	3	4	-111	-1	-3	-116	-2	-7	29	5	3	46
7.61856	0	83	161	49	69	121	38	78	158	70	71	126	32	3	6	-111	-1	-2	-118	-3	-7	28	3	3	47
7.74144	0	83	160	51	68	119	40	78	156	73	69	124	34	2	5	-111	-1	-3	-120	-3	-7	27	4	3	47
7.86432	0	82	160	50	69	119	41	78	157	72	70	124	32	3	5	-111	0	-2	-118	-4	-6	29	4	3	47
7.9872	0	82	160	49	69	119	40	78	157	72	71	123	32	2	5	-110	0	-3	-117	-3	-6	28	5	3	47
8.11008	0	82	160	49	69	119	39	77	157	70	70	124	33	3	6	-111	-1	-3	-116	-3	-7	29	4	2	47
8.23296	0	83	161	50	69	120	38	78	157	70	70	124	33	3	4	-110	-1	-2	-117	-4	-7	29	4	4	47
8.35584	0	82	159	50	68	118	41	79	155	73	69	122	34	3	5	-109	-1	-2	-119	-3	-7	28	4	3	46
8.47872	0	82	159	50	68	118	40	78	155	71	70	122	33	3	4	-110	-1	-3	-119	-3	-6	27	5	3	47
8.6016	0	82	159	50	68	118	41	78	155	71	69	122	32	2	6	-111	0	-3	-118	-3	-6	27	4	3	47
8.72448	0	81	160	50	68	119	40	79	155	70	69	124	33	4	5	-110	-1	-2	-116	-3	-6	29	4	3	46
8.84736	0	82	160	50	69	119	39	79	157	71	69	123	33	3	5	-110	0	-3	-116	-3	-7	28	4	3	46
8.97024	0	81	160	51	68	117	40	77	153	73	68	121	35	3	5	-110	0	-2	-118	-4	-6	26	4	3	45
9.09312	0	81	158	51	68	118	41	78	154	73	70	122	34	3	5	-109	-1	-2	-118	-3	-6	26	4	3	46
9.216	0	82	158	51	68	117	42	78	153	72	69	121	33	2	6	-109	0	-3	-117	-3	-6	26	4	3	47
9.33888	0	82	159	51	68	118	41	78	154	71	70	122	34	3	6	-109	0	-2	-116	-3	-6	27	5	3	46
9.46176	0	83	159	51	68	118	41	77	155	71	69	123	33	4	6	-109	-1	-3	-115	-3	-7	27	4	3	47
9.58464	0	81	159	51	68	118	41	77	154	72	70	122	34	2	5	-109	0	-2	-118	-3	-6	26	4	3	45
9.70752	0	82	159	51	68	117	41	78	154	72	69	122	34	3	5	-108	0	-3	-116	-4	-7	25	4	3	46
9.8304	0	82	160	52	69	117	41	78	154	72	69	122	33	3	5	-109	0	-3	-115	-3	-6	27	4	3	47
9.95328	0	82	160	51	68	118	41	78	155	72	70	123	34	3	6	-109	0	-2	-114	-3	-7	27	5	3	47
10.0762	0	82	160	51	68	119	40	78	156	71	70	124	33	3	6	-108	0	-2	-115	-3	-7	27	4	2	47
10.199	0	82	159	51	69	119	42	78	155	71	70	123	33	3	5	-109	0	-2	-117	-4	-7	27	4	3	47
10.3219	0	82	158	52	69	120	43	78	155	71	71	125	34	4	5	-108	0	-2	-116	-3	-6	27	4	3	47
10.4448	0	82	159	52	69	119	43	78	155	71	70	123	33	3	6	-109	-1	-2	-115	-4	-7	27	3	3	46
10.5677	0	83	160	51	69	119	42	78	156	71	70	124	34	3	6	-109	0	-3	-115	-4	-7	27	4	3	47
10.6906	0	82	161	51	69	119	40	79	156	70	71	124	34	3	5	-109	0	-2	-115	-4	-6	28	4	3	47
10.8134	0	83	160	52	69	118	41	79	154	72	71	123	33	4	5	-108	0	-3	-116	-3	-7	26	4	3	46
10.9363	0	82	161	51	69	119	41	79	156	71	70	123	34	3	5	-108	0	-3	-116	-3	-6	26	4	3	46
11.0592	0	82	160	52	69	119	43	79	155	71	70	123	32	2	5	-108	0	-2	-115	-4	-7	27	4	3	46
11.1821	0	83	160	50	69	119	41	79	156	71	70	124	34	3	6	-109	0	-3	-115	-4	-7	27	4	3	47
11.305	0	83	161	51	69	120	40	79	157	71	70	125	33	3	5	-108	-1	-3	-114	-3	-6	27	4	2	48
11.4278	0	83	160	51	70	118	41	77	156	72	69	123	34	3	5	-108	0	-2	-115	-3	-6	27	4	3	46
11.5507	0	83	160	52	69	118	42	78	156	72	69	123	33	4	5	-109	0	-3	-115	-3	-7	26	3	3	46
11.6736	0	83	160	51	69	118	42	79	155	72	70	123	33	3	5	-109	0	-3	-116	-3	-6	27	4	2	46
11.7965	0	83	160	52	69	118	43	79	157	71	71	123	33	3	5	-108	0	-3	-114	-3	-7	27	4	3	47
11.9194	0	83	160	50	69	120	40	78	156	70	71	124	34	3	6	-108	-1	-3	-112	-3	-6	27	4	3	47
12.0422	0	83	160	52	69	119	39	79	155	71	70	123	33	3	6	-108	0	-3	-116	-3	-8	27	4	3	47
12.1651	0	83	160	52	69	118	40	78	154	72	70	122	34	4	6	-108	0	-3	-116	-3	-6	26	4	3	44
12.288	0	83	159	51	69	118	41	78	155	72	70	122	33	4	5	-109	-1	-3	-115	-4	-6	27	5	2	47
12.4109	0	82	160	52	69	117	42	79	155	71	69	122	31	3	5	-108	0	-3	-114	-3	-7	26	4	3	47
12.5338	0	83	160	51	69	119	40	78	155	71	69	123	33	3	5	-109	-1	-3	-113	-4	-6	27	4	3	46
12.6566	0	82	160	52	69	118	40	78	156	70	70	123	33	4	5	-109	0	-2	-115	-3	-6	27	5	3	47
12.7795	0	82	160	52	69	118	41	78	154	72	70	122	33	2	5	-108	-1	-3	-116	-4	-6	26	4	3	45
12.9024	0	83	159	51	68	118	41	79	154	71	69	122	33	3	5	-108	-1	-3	-115	-4	-6	26	3	3	46
13.0253	0	82	159	52	68	118	42	78	153	71	70	122	32	2	5	-107	0	-3	-115	-3	-6	27	4	3	47
13.1482	0	83	159	49	69	118	41	78	154	71	69	123	33	4	4	-109	0	-3	-113	-3	-6	27	4	3	46
13.271	0	82	160	52	69	118	40	78	154	70	70	122	33	3	5	-108	0	-3	-114	-3	-7	27	4	3	47
13.3939	0	82	159	52	68	117	40	79	153	71	70	121	34	3	5	-107	0	-2	-115	-3	-7	26	5	3	45
13.5168	0	82	159	52	68	117	40	78	153	71	69	121	33	2	5	-108	-1	-2	-115	-3	-6	25	3	3	47
13.6397	0	82	158	51	69	116	42	78	154	71	69	121	32	3	6	-108	0	-2	-114	-3	-7	27	4	3	46
13.7626	0	83	160	51	68	118	41	79	155	71	69	122	33	3	6	-108	0	-3	-113	-4	-7	27	3	3	46
13.8854	0	83	160	51	69	117	40	78	154	70	70	122	31	3	6	-108	0	-3	-113	-3	-6	27	3	3	47
14.0083	0	83	159	52	68	117	40	79	154	71	69	121	33	3	6	-108	0	-3	-116	-3	-6	26	4	2	46
14.1312	0	83	158	51	70	117	41	78	154	71	70	122	33	3	5	-108	0	-3	-116	-3	-7	26	4	3	47
14.2541	0	82	159	51	69	117	41	78	154	71	69	121	32	4	6	-107	-1	-2	-115	-3	-6	26	4	3	47
14.377	0	82	159	51	69	118	40	78	155	70	69	122	32	3	5	-108	-1	-2	-114	-3	-7	26	4	3	46
14.4998	0	82	161	51	69	118	39	78	156	70	69	122	33	2	5	-108	0	-3	-113	-3	-7	28	4	3	47
14.6227	0	82	160	52	70	117	41	79	156	70	70	121	32	3	4	-109	0	-3	-117	-3	-7	27	3	4	46
14.7456	0	83	160	52	68	116	42	79	155	71	70	121	32	3	5	-108	-1	-3	-115	-3	-6	27	4	2	46
14.8685	0	83	161	50	68	117	42	79	156	71	70	122	31	3	5	-107	-1	-3	-114	-3	-7	26	4	3	46
14.9914	0	83	160	51	69	118	40	79	156	70	69	122	33	3	5	-108	-1	-2	-114	-2	-7	27	4	3	46
15.1142	0	84	162	50	69	119	40	79	157	70	71	123	33	4	5	-109	-1	-3	-114	-3	-6	28	4	3	47
15.2371	0	83	162	51	69	118	40	80	158	71	70	123	32	2	5	-109	0	-3	-117	-3	-7	27	5	3	48
15.36	0	84	162	51	68	118	41	79	157	71	70	122	32	2	6	-108	-1	-3	-117	-3	-6	27	4	3	47
15.4829	0	83	162	52	69	119	42	80	158	72	71	123	31	4	5	-109	0	-2	-115	-3	-6	28	4	3	46
15.6058	0	83	162	51	69	119	42	81	158	70	70	123	32	3	6	-109	0	-2	-115	-3	-6	27	4	3	46
15.7286	0	84	163	50	70	120	41	80	159	71	71	125	33	2	5	-110	0	-3	-114	-4	-7	28	4	3	48
15.8515	0	83	162	51	70	120	40	79	159	70	70	125	33	3	5	-109	-1	-3	-115	-3	-7	27	3	2	47
15.9744	0	84	162	51	69	120	41	79	158	72	71	125	34	2	5	-110	0	-3	-116	-3	-6	27	4	3	47
16.0973	0	84	163	51	69	119	42	80	158	72	70	124	32	3	5	-110	-1	-2	-116	-3	-7	28	4	3	47
16.2202	0	84	163	50	71	120	42	80	160	71	70	124	32	3	5	-109	-1	-2	-115	-4	-7	28	4	3	47
16.343	0	83	165	50	69	121	40	81	161	71	71	126	33	3	5	-109	0	-3	-114	-3	-7	27	5	3	47
16.4659	0	84	164	51	70	121	39	81	161	70	71	125	33	4	5	-109	0	-2	-114	-4	-7	28	4	3	48
16.5888	0	83	163	51	69	120	40	81	159	72	71	125	34	3	6	-108	0	-3	-118	-3	-7	27	3	3	46
16.7117	0	84	164	51	69	120	42	80	160	71	71	125	32	3	5	-110	0	-3	-117	-4	-6	27	4	3	47
16.8346	0	85	164	51	70	120	42	80	161	71	71	125	32	3	5	-109	-1	-3	-116	-4	-7	26	4	2	47
16.9574	0	84	164	50	71	121	41	80	160	70	71	126	33	3	5	-109	0	-3	-115	-3	-7	28	4	3	47
17.0803	0	84	164	51	70	122	40	80	161	71	72	126	34	3	6	-109	0	-3	-114	-3	-7	28	4	3	47
17.2032	0	83	163	51	70	120	41	80	160	72	71	125	35	4	5	-109	0	-3	-116	-4	-7	27	4	3	46
17.3261	0	85	164	51	69	121	42	80	160	72	70	125	33	3	6	-109	0	-3	-116	-4	-6	27	4	3	47
17.449	0	83	164	50	69	121	43	79	160	71	71	125	32	3	6	-109	-1	-3	-115	-4	-7	27	4	3	47
17.5718	0	84	163	50	69	122	40	79	160	70	71	127	34	2	6	-109	0	-3	-114	-3	-7	28	5	3	47
17.6947	0	84	163	51	69	122	40	80	161	70	71	127	33	3	6	-110	0	-3	-115	-4	-6	28	5	3	47
17.8176	0	83	163	51	69	121	41	80	159	71	71	125	33	3	5	-108	0	-2	-117	-3	-7	27	3	3	47
17.9405	0	84	163	51	69	121	41	80	158	71	72	126	34	3	6	-110	0	-3	-117	-3	-7	27	4	3	47
18.0634	0	83	162	50	69	120	42	79	159	70	70	125	32	3	4	-109	0	-2	-116	-4	-7	28	4	4	47
18.1862	1	84	163	51	70	121	42	80	160	70	71	126	33	4	5	-109	0	-2	-115	-3	-7	27	4	3	48
18.3091	0	84	163	49	70	121	40	80	160	70	71	126	33	2	5	-109	0	-3	-115	-3	-7	28	4	3	48
18.432	0	83	162	51	70	120	41	79	159	72	70	125	33	3	6	-109	-1	-3	-117	-4	-8	27	5	3	47
18.5549	0	83	162	50	69	121	43	79	158	72	71	125	33	4	5	-109	0	-3	-116	-3	-7	27	4	4	47
18.6778	0	83	162	50	70	122	44	79	159	71	70	126	32	3	4	-109	0	-2	-115	-3	-7	26	3	3	47
18.8006	0	83	162	51	69	121	43	79	159	70	71	125	32	3	5	-109	0	-3	-116	-3	-6	27	4	3	48
18.9235	0	83	162	51	69	121	41	80	158	70	71	126	33	3	5	-109	0	-3	-115	-3	-7	27	4	3	47
19.0464	0	83	162	51	70	120	41	80	158	73	70	124	35	4	6	-110	0	-3	-117	-3	-7	26	5	3	46
19.1693	0	82	162	52	69	120	42	79	157	71	70	125	33	3	5	-108	0	-3	-116	-4	-7	26	4	3	47
19.2922	0	82	161	51	69	120	42	80	158	71	71	125	33	2	5	-109	0	-3	-116	-2	-7	27	5	3	48
19.415	0	83	162	51	69	121	41	79	158	70	71	126	33	3	5	-108	-1	-2	-115	-3	-6	26	4	4	46
19.5379	0	83	162	51	70	120	40	80	159	70	71	125	33	3	5	-109	0	-2	-114	-5	-6	28	4	3	47
19.6608	0	83	162	51	69	120	41	79	157	72	70	124	34	3	5	-109	0	-2	-117	-3	-7	27	5	3	46
19.7837	0	83	161	52	69	120	42	79	158	72	70	124	34	4	5	-109	-1	-3	-116	-4	-7	27	4	4	47
19.9066	0	83	162	52	70	120	42	79	158	72	70	125	34	3	5	-109	-1	-3	-116	-3	-7	27	5	3	47
20.0294	0	83	162	51	70	121	41	80	159	71	70	126	34	3	7	-109	0	-3	-115	-5	-7	27	4	3	47
20.1523	0	83	164	50	70	121	41	79	159	71	72	125	32	3	6	-109	-1	-3	-115	-3	-6	28	4	3	47
20.2752	0	84	161	52	69	120	41	79	158	72	70	124	34	3	5	-109	0	-2	-116	-3	-7	27	4	3	46
20.3981	0	83	162	52	69	120	41	79	159	72	71	125	34	3	5	-108	0	-3	-116	-4	-7	27	4	2	48
20.521	0	83	162	52	69	120	43	79	159	71	71	125	33	3	5	-108	0	-3	-116	-3	-7	28	4	3	47
20.6438	0	83	163	51	70	122	42	80	159	71	71	126	33	4	6	-109	0	-3	-115	-3	-7	28	4	3	48
20.7667	0	83	163	51	70	122	40	80	160	71	70	127	33	3	6	-110	-1	-2	-115	-3	-7	29	4	3	47
20.8896	0	83	162	52	69	121	41	79	160	72	71	125	34	3	6	-108	-1	-3	-116	-3	-6	27	4	3	46
21.0125	0	84	163	51	69	120	41	79	159	71	70	125	33	4	5	-109	0	-3	-117	-4	-7	27	5	3	48
21.1354	0	84	163	50	70	121	43	79	161	71	70	125	32	3	6	-108	0	-3	-115	-3	-7	26	4	4	47
21.2582	0	84	163	51	70	121	42	79	161	71	71	125	32	3	6	-109	0	-3	-115	-3	-8	27	4	3	47
21.3811	0	84	164	50	70	122	40	80	161	71	71	126	33	3	6	-108	0	-2	-114	-4	-6	28	5	4	48
21.504	0	83	163	52	69	120	41	80	160	71	70	125	34	3	5	-109	0	-3	-116	-3	-8	28	4	3	46
21.6269	0	82	163	52	69	121	41	80	159	72	70	125	34	3	6	-109	0	-3	-117	-4	-7	27	4	3	47
21.7498	0	83	163	51	70	120	42	80	160	72	70	125	33	3	6	-110	-1	-3	-116	-3	-7	27	4	3	47
21.8726	0	83	163	51	68	120	42	79	160	71	70	125	33	3	5	-109	0	-3	-115	-3	-7	28	3	3	48
21.9955	0	83	163	50	69	120	40	80	160	71	72	125	34	3	5	-109	0	-3	-114	-4	-7	28	4	3	47
22.1184	0	84	163	51	70	119	40	80	159	71	70	124	33	3	5	-109	0	-3	-117	-4	-7	28	3	3	46
22.2413	0	83	162	52	68	119	41	79	158	73	69	123	34	3	6	-109	-1	-3	-116	-3	-7	27	4	3	46
22.3642	0	83	161	52	69	119	41	78	157	72	70	123	33	4	5	-109	-1	-2	-116	-4	-7	26	4	3	47
22.487	0	83	161	51	68	119	43	78	157	71	70	124	32	3	6	-109	0	-3	-115	-3	-7	27	4	3	47
22.6099	0	83	161	51	70	120	41	79	157	71	70	124	32	4	5	-108	0	-3	-114	-3	-7	27	4	3	47
22.7328	0	83	162	51	69	120	40	78	158	70	70	124	32	3	6	-109	0	-3	-114	-3	-7	28	4	3	47
22.8557	0	82	161	52	68	119	40	78	157	72	70	123	34	3	6	-108	-1	-3	-116	-3	-6	26	4	3	45
22.9786	0	82	160	51	69	118	41	78	154	72	70	123	34	3	6	-109	-1	-3	-116	-3	-7	27	4	3	47
23.1014	0	82	159	52	68	118	41	78	156	71	69	122	34	3	5	-109	-1	-3	-116	-3	-7	27	4	3	47
23.2243	0	82	160	51	69	118	42	78	155	71	70	123	32	3	6	-109	-1	-3	-115	-3	-7	27	4	3	47
23.3472	0	82	159	51	69	119	40	79	157	71	69	123	34	3	5	-109	0	-3	-114	-3	-7	27	4	3	47
23.4701	0	82	159	52	68	118	41	78	155	71	70	123	32	3	4	-108	0	-3	-116	-3	-7	27	4	3	46
23.593	0	82	158	52	68	118	41	77	154	73	69	123	33	3	5	-108	0	-3	-116	-3	-7	27	4	3	46
23.7158	0	81	158	52	68	118	42	77	154	71	69	123	33	3	4	-107	-1	-3	-116	-3	-7	26	4	3	47
23.8387	0	82	158	52	69	118	42	77	153	71	70	123	31	3	5	-107	0	-3	-115	-4	-8	27	4	3	47
23.9616	0	81	159	50	69	119	40	77	155	70	70	123	33	3	5	-108	0	-3	-114	-3	-6	27	4	3	47
24.0845	0	81	159	51	69	119	40	77	155	71	70	123	32	3	5	-109	0	-3	-116	-3	-6	27	5	3	48
24.2074	0	81	158	52	68	118	41	78	153	72	70	123	34	3	5	-108	0	-3	-116	-3	-6	25	4	3	46
24.3302	0	81	158	52	68	118	41	77	154	72	69	122	33	3	5	-106	-1	-3	-116	-3	-6	26	3	3	47
24.4531	0	81	158	52	69	118	42	77	153	71	70	123	32	3	5	-108	-1	-2	-115	-4	-7	27	5	3	46
24.576	0	82	159	51	69	119	41	77	155	70	70	124	33	3	5	-108	0	-3	-115	-4	-7	26	4	3	47
24.6989	0	81	159	50	68	119	39	78	156	70	71	125	34	3	5	-108	0	-3	-114	-4	-6	26	4	3	47
24.8218	0	82	159	52	69	119	41	77	155	70	69	123	33	3	5	-107	0	-3	-116	-3	-7	26	4	3	47
24.9446	0	82	158	51	69	119	42	77	154	71	70	123	34	3	4	-107	-1	-3	-117	-3	-6	26	4	3	47
25.0675	0	82	159	51	69	119	43	77	155	71	70	123	33	3	5	-108	0	-3	-117	-4	-7	27	4	4	46
25.1904	0	81	159	50	69	120	41	77	154	70	69	125	33	3	5	-108	0	-2	-115	-3	-7	27	4	3	48
25.3133	0	82	160	50	70	121	40	78	155	70	71	126	33	4	4	-109	0	-3	-114	-3	-6	27	4	3	47
25.4362	0	82	160	50	69	120	40	78	155	70	71	125	33	3	5	-109	-1	-3	-115	-3	-6	27	4	3	48
25.559	0	82	160	51	69	120	42	78	155	72	71	124	34	3	5	-109	0	-3	-118	-3	-7	27	4	3	47
25.6819	0	82	160	51	69	120	42	77	156	71	70	124	33	3	5	-109	0	-3	-117	-3	-6	27	4	3	48
25.8048	0	82	160	49	70	120	43	78	156	70	70	125	33	3	5	-109	0	-3	-116	-4	-6	27	4	3	47
25.9277	0	82	161	50	69	121	40	78	156	70	70	126	33	3	5	-109	0	-3	-116	-3	-6	28	5	3	47
26.0506	0	83	160	49	70	121	39	78	157	69	71	126	33	3	4	-110	0	-3	-115	-3	-6	28	4	3	47
26.1734	0	82	161	51	69	120	42	78	156	71	70	125	34	3	6	-109	0	-3	-118	-4	-6	28	4	2	46
26.2963	0	82	161	51	70	121	42	79	157	71	71	125	32	2	5	-108	0	-2	-117	-4	-7	28	4	3	47
26.4192	0	83	162	50	70	121	42	78	156	71	70	126	32	2	5	-110	0	-3	-116	-3	-6	28	4	3	48
26.5421	0	82	161	50	70	122	40	78	157	69	70	126	33	3	5	-110	0	-3	-116	-3	-7	29	4	3	47
26.665	0	82	161	49	70	122	39	79	158	69	71	127	33	2	6	-109	0	-4	-116	-3	-6	29	4	2	48
26.7878	0	83	161	52	69	121	40	79	156	70	70	126	33	2	4	-110	0	-3	-118	-3	-6	27	4	3	47
26.9107	0	82	161	51	69	120	41	78	155	71	71	126	34	2	6	-109	0	-2	-118	-3	-7	28	4	3	46
27.0336	0	83	161	51	69	121	43	78	157	71	69	125	32	3	6	-110	-1	-3	-117	-3	-6	28	4	3	46
27.1565	0	82	161	50	69	120	43	78	157	70	70	125	32	2	4	-110	0	-3	-117	-3	-7	28	4	2	47
27.2794	0	83	162	49	69	122	39	79	157	70	70	126	32	3	5	-110	0	-3	-116	-3	-6	29	4	4	48
27.4022	0	82	161	51	69	120	41	78	156	71	71	125	34	3	6	-109	0	-3	-118	-4	-7	28	4	3	46
27.5251	0	82	161	51	69	119	41	78	156	71	70	124	33	2	6	-110	0	-4	-117	-3	-6	27	5	3	46
27.648	0	82	161	51	69	119	42	78	155	70	70	124	34	2	6	-109	-1	-3	-117	-3	-7	27	4	3	47
27.7709	0	82	161	50	69	120	41	78	155	71	71	123	33	4	5	-109	0	-3	-116	-4	-6	28	4	4	47
27.8938	0	82	161	50	68	120	40	77	158	70	71	125	33	3	5	-109	0	-3	-116	-3	-7	28	3	3	46
28.0166	0	82	161	51	69	120	40	77	156	71	70	124	33	3	4	-109	0	-3	-117	-3	-7	28	5	3	47
28.1395	0	82	160	51	70	119	41	77	154	71	69	124	35	3	5	-109	0	-3	-117	-3	-7	26	4	3	46
28.2624	0	82	160	51	69	119	41	77	154	71	70	123	33	2	5	-109	-1	-3	-117	-4	-7	27	4	3	47
28.3853	0	82	160	51	69	120	43	78	154	70	70	125	32	3	5	-109	-1	-2	-117	-3	-6	28	4	3	47
28.5082	0	82	161	50	68	120	41	78	155	71	69	125	33	3	6	-110	0	-3	-116	-3	-7	29	5	3	47
28.631	0	82	161	51	68	121	40	78	155	70	71	126	33	3	5	-109	0	-3	-117	-3	-6	27	5	3	47
28.7539	0	82	160	52	69	119	41	78	154	72	70	123	34	3	5	-108	0	-2	-117	-3	-6	27	4	4	45
28.8768	0	82	160	51	69	119	41	77	155	71	70	124	34	3	6	-109	0	-2	-117	-3	-7	27	4	3	47
28.9997	0	83	160	51	70	119	42	77	155	70	70	124	33	3	5	-109	0	-4	-117	-4	-7	27	4	3	47
29.1226	0	82	160	51	69	120	42	77	157	70	70	124	33	3	6	-110	-1	-2	-116	-3	-7	28	4	3	47
29.2454	0	82	161	51	69	120	40	78	155	70	70	124	32	3	5	-109	0	-3	-115	-3	-7	28	4	3	48
29.3683	0	82	160	51	69	119	42	77	155	71	69	123	34	3	6	-109	0	-2	-117	-3	-6	26	4	3	46
29.4912	0	83	160	51	68	120	42	77	154	71	69	124	33	3	5	-109	-1	-3	-117	-3	-7	27	5	4	47
29.6141	0	82	160	52	69	120	42	78	155	71	69	125	33	3	5	-109	0	-3	-116	-3	-7	27	4	3	47
29.737	0	82	161	50	69	121	41	77	155	70	71	125	33	3	5	-108	0	-3	-115	-3	-7	27	5	3	47
29.8598	0	82	160	50	69	121	40	78	156	70	70	125	33	3	6	-108	0	-2	-115	-3	-8	28	4	3	48
29.9827	0	83	160	53	69	120	41	78	155	71	70	124	34	3	5	-109	0	-3	-117	-4	-7	26	4	3	46
30.1056	0	82	160	52	69	119	42	77	156	71	69	124	35	3	5	-109	-1	-2	-117	-4	-7	27	4	3	46
30.2285	0	82	160	52	69	120	42	77	156	71	69	124	33	3	5	-108	-1	-3	-116	-4	-6	27	4	3	47
30.3514	0	82	162	51	70	121	42	78	156	70	70	125	33	3	5	-108	0	-3	-115	-3	-6	28	4	3	47
30.4742	0	83	161	50	69	121	40	78	156	69	70	126	33	3	5	-109	0	-4	-114	-4	-6	28	4	3	47
30.5971	0	83	162	51	70	121	40	78	156	70	70	126	33	3	6	-108	0	-4	-117	-3	-6	28	4	2	47
30.72	0	82	161	52	69	121	42	78	156	72	70	125	34	3	5	-109	0	-2	-117	-4	-7	28	4	3	47
30.8429	0	83	161	51	70	121	42	78	156	71	70	125	33	3	5	-108	0	-2	-116	-3	-7	28	3	3	47
30.9658	0	82	161	51	70	121	42	78	156	71	70	126	32	3	5	-109	0	-3	-115	-4	-7	29	3	3	47
31.0886	0	83	163	51	69	121	41	78	157	71	70	126	33	3	5	-109	0	-2	-115	-3	-5	29	4	3	48
31.2115	0	82	163	50	70	122	40	79	158	70	71	127	32	3	5	-109	0	-3	-115	-3	-7	28	4	3	47
31.3344	0	83	162	51	68	121	41	78	157	71	70	126	34	3	6	-109	0	-2	-117	-3	-6	27	4	3	47
31.4573	0	83	162	51	69	121	42	78	157	71	71	126	32	3	5	-109	-1	-3	-116	-3	-7	28	5	3	47
31.5802	0	83	163	51	70	121	42	78	157	71	70	126	32	3	6	-109	0	-3	-116	-3	-6	27	4	3	48
31.703	0	84	163	50	70	122	40	78	159	70	71	127	33	3	5	-109	0	-3	-114	-3	-7	29	4	3	47
31.8259	0	83	162	51	70	122	40	79	158	69	71	127	32	2	6	-110	0	-2	-115	-4	-7	28	5	3	48
31.9488	0	83	162	51	70	121	41	79	159	71	71	127	34	3	5	-110	-1	-3	-117	-3	-7	27	5	3	47
32.0717	0	83	163	51	70	121	42	79	159	71	71	126	32	3	5	-110	0	-3	-117	-3	-7	29	4	3	47
32.1946	0	83	163	51	69	122	43	79	160	70	71	126	32	3	5	-110	0	-3	-116	-3	-7	29	3	3	47
32.3174	0	83	164	50	70	122	40	80	159	70	71	127	34	3	5	-110	0	-4	-115	-3	-6	29	4	3	47
32.4403	0	83	164	50	69	122	40	80	160	70	72	127	32	4	6	-110	-1	-3	-116	-3	-7	29	3	3	47
32.5632	0	84	164	51	70	121	41	79	159	72	71	126	33	3	5	-111	0	-2	-118	-3	-8	28	4	3	46
32.6861	0	83	163	51	70	122	42	78	159	71	71	127	34	3	6	-110	0	-3	-118	-3	-6	28	4	2	47
32.809	0	83	164	50	69	121	42	78	159	71	71	126	32	2	5	-109	-1	-3	-116	-3	-7	29	4	3	47
32.9318	0	84	164	49	70	122	41	79	161	71	71	127	33	4	5	-111	-1	-3	-116	-3	-7	29	4	3	48
33.0547	0	83	165	49	70	123	39	79	161	70	72	129	32	4	5	-111	0	-2	-116	-3	-7	29	4	3	48
33.1776	0	83	164	50	69	122	40	80	160	72	71	126	34	3	5	-111	0	-3	-118	-4	-7	29	4	3	46
33.3005	0	83	164	51	69	123	41	79	160	71	71	127	34	4	6	-110	-1	-3	-118	-3	-7	29	4	2	48
33.4234	0	83	165	51	71	122	43	79	161	71	71	127	32	3	5	-110	0	-3	-117	-3	-7	29	4	3	47
33.5462	0	84	165	50	70	123	41	80	161	71	71	128	32	4	5	-110	0	-2	-116	-3	-7	28	4	3	47
33.6691	0	84	166	50	70	123	40	80	163	70	71	128	33	3	5	-111	-1	-3	-115	-3	-7	30	4	3	48
33.792	0	84	165	51	70	123	41	80	162	71	71	128	33	2	5	-110	0	-3	-117	-4	-7	29	4	3	48
33.9149	0	83	165	51	69	122	42	80	161	72	70	127	34	3	5	-110	-1	-3	-118	-3	-7	29	4	3	47
34.0378	0	84	166	51	70	123	42	81	163	72	71	128	33	3	6	-111	-1	-3	-118	-3	-8	29	4	3	48
34.1606	0	84	166	50	70	123	42	79	162	72	72	128	32	3	6	-112	-1	-3	-117	-4	-6	29	5	3	47
34.2835	0	84	166	50	71	123	41	80	163	71	72	129	33	3	6	-110	0	-3	-115	-3	-6	30	4	3	47
34.4064	0	84	166	51	70	123	40	80	164	71	72	128	33	3	6	-111	-1	-3	-118	-4	-7	30	5	3	48
34.5293	0	84	166	51	70	123	42	80	162	71	71	128	34	2	5	-111	-1	-3	-118	-3	-7	30	5	3	47
34.6522	0	84	165	51	70	123	41	80	162	72	72	128	33	3	5	-110	0	-3	-117	-4	-7	29	4	4	48
34.775	0	84	167	50	71	124	43	80	163	72	71	129	32	3	6	-110	0	-3	-117	-3	-8	29	4	3	47
34.8979	0	85	166	49	70	124	42	80	164	71	72	129	33	3	5	-111	0	-3	-116	-4	-7	29	4	3	48
35.0208	0	83	167	51	70	124	40	81	164	70	71	129	33	4	6	-111	0	-3	-116	-3	-7	30	4	2	48
35.1437	0	85	166	51	70	123	41	80	163	72	72	128	34	4	6	-110	0	-3	-118	-4	-7	29	5	2	47
35.2666	0	84	166	51	69	123	41	80	163	72	71	128	34	3	5	-111	0	-3	-118	-4	-8	29	4	3	48
35.3894	0	84	166	50	70	123	42	79	163	71	70	128	33	3	6	-112	0	-2	-117	-3	-7	29	5	3	48
35.5123	0	84	166	50	70	124	41	80	163	71	71	129	33	3	5	-111	-1	-2	-116	-4	-7	30	4	3	47
35.6352	0	83	167	51	70	124	40	81	163	71	72	129	32	3	6	-111	0	-2	-116	-3	-7	30	5	2	48
35.7581	0	83	164	51	70	123	41	80	162	73	71	128	35	3	4	-110	0	-3	-118	-4	-7	29	4	3	46
35.881	0	83	165	52	70	122	42	80	161	73	71	128	34	3	5	-111	0	-3	-119	-3	-6	28	4	3	47
36.0038	0	83	164	52	70	122	42	79	160	72	71	127	33	3	6	-111	-1	-2	-118	-4	-7	29	4	3	47
36.1267	0	82	163	50	69	122	43	78	160	72	71	126	32	3	6	-110	0	-3	-117	-4	-7	30	5	3	47
36.2496	0	83	163	50	70	122	40	79	160	71	71	127	33	4	5	-111	-1	-3	-116	-4	-7	29	4	3	47
36.3725	0	83	163	51	69	122	40	79	159	72	70	127	33	4	5	-110	-1	-3	-118	-3	-7	29	5	2	47
36.4954	0	83	162	52	70	120	41	78	157	73	69	126	34	3	5	-111	0	-2	-119	-4	-6	28	4	3	45
36.6182	0	83	161	52	69	121	41	78	156	72	70	126	34	2	5	-110	-1	-3	-118	-3	-7	29	4	3	47
36.7411	0	82	160	51	69	121	42	77	156	72	70	126	33	3	5	-109	-1	-3	-117	-3	-8	28	5	3	47
36.864	0	83	161	50	69	121	42	78	157	71	70	126	32	3	5	-110	0	-2	-117	-3	-6	29	4	3	47
36.9869	0	82	162	51	69	121	40	77	157	71	70	126	32	2	5	-110	0	-3	-116	-4	-7	29	4	3	47
37.1098	0	81	160	52	69	119	40	77	154	72	70	124	35	3	5	-109	0	-3	-117	-4	-7	28	4	3	45
37.2326	0	81	159	52	69	120	41	77	154	71	70	125	35	3	5	-109	0	-2	-118	-4	-6	28	4	3	47
37.3555	0	81	159	52	68	120	42	76	154	70	68	125	33	3	5	-109	-1	-2	-118	-3	-6	28	5	3	47
37.4784	0	82	159	50	69	120	41	77	155	72	70	125	32	3	5	-110	0	-2	-117	-3	-7	28	4	3	46
37.6013	0	81	160	50	69	121	39	77	156	70	70	126	32	3	5	-109	0	-3	-116	-2	-7	29	4	3	47
37.7242	0	81	158	52	69	120	41	77	154	72	70	125	34	3	5	-108	-1	-3	-118	-3	-7	27	5	2	46
37.847	0	82	158	52	68	119	41	77	153	71	70	124	34	2	4	-109	0	-3	-118	-3	-6	28	4	2	46
37.9699	0	81	159	51	68	120	41	77	154	71	70	125	33	3	6	-108	0	-3	-118	-3	-7	28	5	4	47
38.0928	0	82	158	51	68	121	42	77	154	71	70	126	32	2	6	-109	0	-3	-116	-3	-7	28	4	3	47
38.2157	0	81	160	50	70	121	40	77	154	71	70	125	33	3	4	-109	0	-3	-116	-3	-7	28	5	3	47
38.3386	0	82	159	52	69	120	41	77	154	71	70	124	34	3	5	-109	0	-3	-118	-3	-7	27	4	3	47
38.4614	0	82	158	51	69	120	42	77	154	71	70	125	33	3	5	-109	0	-3	-117	-3	-6	27	4	3	46
38.5843	0	81	159	51	70	120	42	78	154	71	70	124	32	3	5	-108	-1	-3	-117	-3	-7	28	4	3	48
38.7072	0	82	159	50	69	121	41	77	154	70	70	125	33	3	5	-108	0	-3	-116	-3	-7	27	4	3	47
38.8301	0	82	161	51	69	122	40	78	155	70	70	126	34	3	5	-108	0	-3	-115	-3	-6	28	5	2	47
38.953	0	81	160	52	69	121	41	77	154	71	71	125	34	3	5	-109	0	-3	-117	-3	-7	28	4	3	46
39.0758	0	81	159	52	69	120	41	78	154	71	70	125	35	3	5	-109	0	-3	-117	-3	-6	28	5	3	47
39.1987	0	82	160	52	70	121	42	78	155	71	70	126	34	3	6	-108	0	-2	-116	-4	-5	28	4	3	48
39.3216	0	82	161	51	70	121	42	78	156	71	69	126	33	3	5	-109	-1	-3	-116	-4	-7	28	3	3	46
39.4445	0	83	161	51	69	122	40	78	156	70	71	127	34	3	5	-110	0	-2	-116	-3	-6	28	4	2	47
39.5674	0	82	161	52	70	121	41	78	156	72	71	125	33	4	5	-109	0	-3	-118	-3	-7	28	5	3	47
39.6902	0	83	160	52	70	121	41	78	156	72	70	126	34	3	5	-109	0	-3	-117	-2	-6	28	4	3	47
39.8131	0	83	160	51	69	121	42	78	157	70	71	127	32	2	5	-109	-1	-3	-117	-4	-6	29	4	3	46
39.936	0	82	162	50	69	122	42	79	157	71	70	126	33	3	5	-109	0	-3	-117	-3	-6	27	4	3	47
40.0589	0	82	162	50	70	122	40	79	157	69	71	127	33	3	4	-109	-1	-3	-115	-3	-6	29	4	3	47
40.1818	0	83	162	51	70	122	41	79	158	72	70	127	33	3	5	-109	-1	-3	-117	-4	-6	28	4	3	47
40.3046	0	82	162	51	69	122	41	79	158	72	71	127	34	2	5	-109	0	-3	-118	-3	-7	28	4	3	48
40.4275	0	83	163	51	70	122	43	79	159	70	71	127	32	3	5	-110	0	-3	-117	-3	-7	29	4	3	47
40.5504	0	83	164	50	69	123	41	78	159	71	70	128	33	2	6	-110	-1	-3	-116	-4	-7	29	5	2	47
40.6733	0	84	163	50	70	124	40	79	160	69	71	128	33	3	6	-110	-1	-3	-114	-3	-6	29	5	3	47
40.7962	0	84	164	51	69	123	42	79	159	70	71	128	33	3	6	-111	0	-3	-118	-4	-7	29	3	3	48
40.919	0	84	163	50	70	123	41	79	160	71	71	128	32	3	5	-111	0	-3	-118	-4	-7	28	4	3	48
41.0419	0	83	165	51	69	124	42	80	160	70	71	129	33	4	5	-110	0	-2	-116	-4	-7	29	5	3	47
41.1648	0	84	165	49	70	124	41	80	160	70	72	129	33	4	6	-111	0	-3	-115	-3	-7	29	3	2	47
41.2877	0	83	165	50	69	125	39	80	162	69	72	130	33	3	5	-111	-1	-3	-116	-4	-7	30	5	3	48
41.4106	0	84	165	50	71	124	42	80	161	71	70	128	32	3	5	-112	0	-3	-118	-4	-8	30	4	3	47
41.5334	0	84	166	50	70	124	42	80	162	70	72	129	33	3	6	-111	0	-3	-118	-3	-7	29	4	3	47
41.6563	0	84	165	49	70	124	42	80	162	70	72	129	32	3	6	-111	0	-3	-117	-3	-7	29	4	3	48
41.7792	0	84	167	50	70	125	41	80	163	70	72	130	33	3	6	-111	-1	-3	-115	-3	-7	30	4	2	47
41.9021	0	84	167	49	70	125	39	80	164	70	71	130	33	3	6	-112	0	-2	-117	-3	-7	30	5	2	48
42.025	0	84	166	51	69	124	41	81	163	71	71	129	33	3	5	-111	0	-2	-118	-4	-6	30	3	4	47
42.1478	0	84	168	49	70	124	41	81	164	72	72	129	34	3	6	-111	-1	-3	-119	-4	-7	29	4	3	48
42.2707	0	84	167	50	69	124	42	80	164	71	71	129	32	3	6	-112	-2	-3	-118	-4	-8	30	4	3	48
42.3936	0	84	168	49	70	125	40	80	165	71	72	130	32	4	6	-112	0	-3	-117	-4	-7	30	4	3	48
42.5165	0	84	167	49	70	126	39	80	164	70	72	131	33	3	6	-112	-1	-3	-116	-4	-7	31	4	2	47
42.6394	0	84	167	50	70	124	41	80	165	71	71	130	33	3	6	-111	0	-3	-117	-3	-7	29	5	3	47
42.7622	0	84	167	49	70	125	40	80	163	72	72	130	34	3	5	-112	-1	-2	-119	-4	-6	31	4	3	48
42.8851	0	84	168	50	70	125	42	81	164	71	71	129	32	3	6	-113	0	-3	-118	-3	-7	30	4	3	48
43.008	0	84	167	49	70	125	41	81	165	71	72	131	33	3	6	-112	-1	-3	-116	-4	-7	31	4	3	48
43.1309	0	84	168	50	71	125	39	80	165	71	72	130	33	3	7	-113	0	-3	-117	-3	-7	31	5	3	48
43.2538	0	85	167	50	69	124	41	81	164	71	71	129	32	3	5	-112	-1	-3	-118	-4	-7	30	4	3	48
43.3766	0	84	166	49	70	124	41	79	164	73	71	129	32	3	5	-113	0	-3	-119	-3	-7	30	4	3	47
43.4995	0	84	167	49	70	125	41	81	164	72	72	130	32	3	6	-111	0	-2	-118	-3	-7	30	5	3	48
43.6224	0	84	168	49	69	125	40	80	165	71	71	130	33	4	6	-111	0	-2	-116	-3	-6	30	4	3	47
43.7453	0	84	167	49	71	126	39	81	165	71	71	131	33	3	6	-112	0	-3	-116	-3	-7	30	4	2	47
43.8682	0	84	168	50	71	126	39	80	165	70	72	131	32	3	6	-113	-1	-3	-117	-3	-7	31	4	3	48
43.991	0	84	167	50	70	124	41	80	165	72	71	129	34	3	6	-112	-1	-3	-119	-3	-8	30	4	3	47
44.1139	0	84	166	49	71	125	41	80	164	71	71	131	31	3	6	-113	-1	-2	-118	-3	-7	30	4	3	47
44.2368	0	84	167	49	70	125	40	80	164	71	72	130	31	3	5	-112	0	-3	-117	-3	-8	30	4	3	48
44.3597	11	84	166	48	71	126	39	81	164	71	72	131	32	3	5	-112	0	-2	-117	-3	-8	30	4	3	48
44.4826	0	84	167	50	71	127	38	81	164	70	73	132	31	3	6	-112	-1	-3	-117	-4	-8	30	5	3	48
44.6054	0	84	167	49	69	125	40	80	164	72	71	130	33	4	5	-112	0	-3	-120	-3	-6	31	5	3	47
44.7283	0	84	168	50	70	126	40	80	164	71	72	131	31	3	6	-112	0	-3	-119	-3	-7	29	4	3	47
44.8512	0	85	166	50	70	125	40	80	164	71	72	131	32	3	6	-114	0	-2	-119	-3	-8	31	5	3	48
44.9741	0	84	167	49	70	126	39	80	165	71	73	131	32	4	5	-113	0	-3	-116	-3	-8	31	3	3	47
45.097	0	84	167	50	70	126	37	80	165	70	72	131	32	4	6	-112	0	-2	-117	-4	-7	30	4	3	47
45.2198	0	84	167	50	70	125	40	81	164	72	72	130	32	3	6	-113	0	-3	-119	-4	-7	31	3	3	47
45.3427	0	84	167	49	70	125	41	80	164	70	71	131	32	3	6	-113	0	-2	-119	-3	-7	30	4	3	47
45.4656	0	84	167	49	70	124	40	80	164	72	72	130	31	2	5	-113	0	-2	-119	-4	-7	32	4	3	49
45.5885	0	84	167	48	70	126	38	81	165	72	73	132	32	3	7	-112	0	-3	-117	-3	-7	31	4	3	47
45.7114	0	85	168	48	71	126	38	81	165	70	72	131	32	3	5	-112	0	-3	-117	-3	-7	31	4	3	47
45.8342	0	84	167	49	71	126	40	80	165	71	72	131	32	4	6	-113	0	-3	-120	-4	-7	31	4	3	48
45.9571	0	83	167	49	71	125	40	81	165	71	71	131	32	3	6	-113	0	-3	-120	-4	-7	30	4	3	47
46.08	0	84	167	49	70	125	40	81	166	71	72	130	31	3	6	-112	0	-2	-119	-3	-8	32	4	2	47
46.2029	0	84	168	48	70	125	40	81	165	71	72	131	31	3	5	-113	0	-3	-118	-4	-7	30	5	3	48
46.3258	0	84	168	49	70	126	38	81	165	71	72	131	31	3	5	-113	-1	-3	-118	-4	-7	31	4	2	47
46.4486	0	84	168	49	71	125	38	80	165	71	72	131	31	2	6	-112	0	-2	-118	-4	-7	31	4	3	47
46.5715	0	84	168	49	71	125	40	80	166	72	73	130	32	4	6	-113	0	-3	-120	-4	-7	31	4	3	47
46.6944	0	84	168	50	70	125	40	81	166	71	72	130	31	3	6	-114	0	-3	-119	-3	-8	31	4	3	47
46.8173	0	85	168	48	70	125	39	81	167	71	73	131	31	4	6	-113	0	-3	-119	-3	-6	31	3	3	47
46.9402	0	86	169	48	71	126	38	81	168	71	72	132	32	3	5	-112	0	-3	-117	-4	-7	31	4	3	47
47.063	0	85	168	49	70	126	37	81	168	71	72	132	32	3	5	-113	0	-3	-118	-3	-8	31	5	3	48
47.1859	0	85	169	48	71	125	40	82	167	72	72	130	32	3	5	-113	0	-3	-120	-3	-8	32	5	3	47
47.3088	0	85	169	48	70	127	40	81	167	71	72	131	31	3	6	-114	0	-3	-119	-3	-8	32	4	4	47
47.4317	0	85	169	49	70	126	39	81	168	73	72	132	32	4	6	-114	-1	-2	-119	-3	-7	31	4	3	47
47.5546	0	85	170	49	70	126	38	81	168	71	72	131	32	3	6	-114	0	-3	-118	-3	-8	31	3	3	47
47.6774	0	85	169	49	71	126	38	82	168	71	72	131	31	4	6	-113	0	-2	-119	-4	-8	32	3	3	47
47.8003	0	84	168	49	70	125	40	82	166	72	72	130	32	3	5	-114	-1	-3	-121	-5	-8	31	4	3	46
47.9232	0	84	168	49	70	124	40	81	168	72	71	130	31	3	5	-113	0	-3	-120	-4	-8	32	4	3	47
48.0461	0	84	169	47	70	125	40	81	167	72	71	130	30	3	6	-113	0	-3	-119	-3	-8	31	4	3	47
48.169	0	85	169	47	69	125	39	81	167	71	71	131	31	4	6	-113	0	-3	-119	-4	-6	31	4	3	48
48.2918	0	85	169	50	70	125	38	81	167	72	72	131	31	3	6	-113	0	-3	-119	-4	-7	32	4	3	48
48.4147	0	83	167	48	69	123	38	80	165	72	70	129	32	3	6	-114	-1	-2	-121	-4	-7	31	4	3	46
48.5376	0	84	166	49	70	124	39	80	165	72	71	128	32	3	5	-113	0	-3	-120	-4	-7	32	4	3	47
48.6605	0	83	167	48	70	123	39	80	165	72	70	128	30	4	6	-114	0	-3	-119	-4	-7	31	4	3	47
48.7834	0	84	168	48	70	123	40	79	165	71	72	129	31	3	6	-113	0	-3	-120	-3	-8	32	4	3	47
48.9062	0	84	167	48	69	123	38	80	165	71	70	129	31	4	5	-114	-1	-2	-119	-3	-7	31	4	3	48
49.0291	0	83	164	49	69	122	38	79	163	72	70	127	32	3	6	-113	0	-3	-120	-3	-7	31	4	3	45
49.152	0	83	164	49	69	122	39	78	162	71	70	127	32	3	5	-113	0	-3	-120	-4	-7	31	4	3	46
49.2749	0	82	164	48	69	122	40	79	162	71	70	127	31	3	5	-113	0	-2	-120	-4	-7	30	5	3	46
49.3978	0	83	165	48	69	121	39	79	162	71	70	126	31	3	5	-113	0	-3	-120	-3	-7	30	4	3	48
49.5206	0	83	165	48	70	122	38	79	163	71	70	128	32	3	6	-112	0	-2	-118	-3	-8	31	4	3	46
49.6435	0	83	163	50	69	121	39	78	162	72	70	127	32	3	6	-113	-1	-3	-120	-4	-6	31	4	2	47
49.7664	0	83	163	48	68	121	40	79	160	72	71	126	32	3	5	-113	0	-3	-120	-3	-7	30	4	3	47
49.8893	0	83	164	48	69	121	40	78	161	71	70	126	32	3	6	-113	0	-3	-119	-3	-7	30	4	2	47
50.0122	0	84	163	48	70	122	39	78	161	71	70	127	31	4	5	-112	0	-3	-117	-3	-7	31	4	3	46
50.135	0	83	163	48	69	123	38	79	160	71	70	128	32	3	6	-112	-1	-2	-117	-3	-7	31	5	3	47
50.2579	0	83	163	49	69	122	39	78	160	71	70	127	32	3	5	-113	0	-3	-120	-4	-7	31	4	3	47
50.3808	0	82	163	50	69	121	39	79	160	72	70	126	33	3	5	-112	-1	-3	-120	-3	-7	30	4	3	47
50.5037	0	83	164	49	70	121	40	79	159	71	69	126	31	3	5	-112	0	-2	-118	-4	-7	31	4	3	47
50.6266	0	82	163	49	69	122	40	79	161	71	70	126	31	3	6	-113	0	-2	-118	-3	-7	31	3	3	47
50.7494	0	82	164	49	69	122	38	79	161	70	70	127	32	3	5	-113	0	-3	-117	-3	-7	31	4	3	47
50.8723	0	83	164	50	70	121	39	79	161	71	70	126	32	3	6	-112	0	-2	-119	-3	-7	30	5	3	47
50.9952	0	84	163	49	69	121	39	79	160	72	70	125	33	3	6	-112	0	-3	-120	-3	-8	31	3	4	46
51.1181	0	83	164	50	69	121	40	79	161	71	70	126	32	3	5	-112	0	-3	-119	-4	-7	30	4	2	47
51.241	0	83	164	49	70	121	40	80	160	71	71	126	31	3	5	-113	0	-3	-119	-4	-7	31	5	3	47
51.3638	0	83	164	49	69	123	39	79	160	70	70	127	31	3	5	-112	0	-3	-117	-3	-7	31	4	2	46
51.4867	0	84	164	49	69	121	39	79	161	71	70	126	32	2	5	-111	-1	-3	-119	-4	-7	31	4	3	48
51.6096	0	82	163	50	68	121	40	79	160	72	70	126	33	3	6	-112	-1	-3	-120	-4	-7	30	4	3	46
51.7325	0	83	164	50	69	121	40	79	161	72	70	126	32	3	6	-113	0	-3	-120	-2	-7	30	5	3	47
51.8554	0	84	164	49	70	122	40	79	160	71	71	126	32	3	6	-112	-1	-2	-119	-3	-7	30	4	3	47
51.9782	0	84	165	49	70	122	39	79	161	70	71	127	32	2	5	-112	0	-3	-116	-3	-7	30	4	3	47
52.1011	0	83	164	49	69	122	39	80	161	71	71	127	31	3	6	-112	0	-3	-118	-3	-7	32	4	3	47
52.224	0	83	164	50	70	122	40	79	161	72	70	126	33	3	6	-112	-1	-3	-120	-3	-8	30	3	3	46
52.3469	0	84	164	50	70	121	40	79	161	72	70	126	33	3	5	-112	0	-3	-119	-3	-8	31	5	3	46
52.4698	0	84	165	49	69	122	41	79	162	71	70	126	32	3	6	-112	-1	-2	-119	-4	-6	30	5	3	47
52.5926	0	84	165	49	68	122	40	80	161	71	71	127	31	4	6	-113	-1	-2	-118	-3	-8	29	4	3	48
52.7155	0	84	166	49	69	122	38	79	162	70	70	127	32	3	5	-112	0	-2	-118	-2	-7	31	4	3	48
52.8384	0	83	165	50	70	121	40	79	162	72	70	126	33	3	6	-111	-1	-3	-119	-3	-7	30	4	3	46
52.9613	0	83	165	49	69	121	40	80	163	72	70	127	33	3	6	-111	0	-3	-119	-4	-7	30	4	2	47
53.0842	0	84	166	50	70	121	42	80	162	72	70	126	30	3	6	-113	-1	-2	-118	-3	-6	30	4	3	47
53.207	0	84	166	49	70	123	40	80	163	71	70	128	31	4	5	-112	0	-3	-117	-3	-7	30	4	2	48
53.3299	0	83	166	50	69	123	38	80	164	72	72	127	32	2	6	-112	-1	-3	-117	-4	-8	31	4	3	48
53.4528	0	83	165	50	70	122	40	80	163	72	70	127	32	3	6	-111	-1	-2	-119	-3	-7	30	4	2	46
53.5757	0	83	166	49	68	121	40	80	163	71	70	126	33	4	5	-113	0	-2	-119	-3	-7	31	4	3	47
53.6986	0	84	167	50	69	122	41	80	162	72	70	126	31	3	5	-112	0	-3	-117	-3	-7	31	4	3	47
53.8214	0	84	166	49	70	122	41	81	164	71	70	127	30	3	6	-112	0	-3	-118	-4	-7	31	4	3	48
53.9443	0	84	167	50	69	123	39	81	164	70	70	127	31	4	5	-111	0	-3	-116	-4	-7	30	5	3	48
54.0672	0	83	166	51	69	122	40	80	163	71	70	127	32	3	5	-112	-1	-3	-119	-3	-7	30	3	3	46
54.1901	0	84	166	50	69	121	40	80	164	72	71	126	32	5	6	-112	0	-3	-120	-4	-7	31	4	3	47
54.313	0	84	166	50	68	121	40	80	164	73	70	126	32	3	5	-111	0	-3	-118	-4	-8	30	4	2	48
54.4358	0	83	166	50	68	122	41	80	164	71	71	127	30	3	5	-111	0	-3	-117	-4	-7	30	5	3	47
54.5587	0	85	167	49	69	122	38	80	164	71	70	127	32	4	5	-112	-1	-3	-117	-4	-7	31	3	3	46
54.6816	0	83	166	52	69	121	39	80	163	72	70	126	31	3	6	-112	0	-3	-119	-4	-7	30	4	3	46
54.8045	0	84	166	51	69	121	40	79	163	73	70	126	33	3	6	-112	0	-2	-119	-4	-7	30	4	3	46
54.9274	0	84	166	51	69	121	40	80	163	73	70	126	33	3	6	-110	0	-2	-119	-4	-7	29	4	4	47
55.0502	0	83	167	49	70	120	41	80	164	72	71	125	31	3	6	-111	0	-3	-118	-3	-7	30	5	3	47
55.1731	0	83	167	50	69	122	40	80	163	70	71	127	32	3	5	-112	0	-3	-118	-4	-7	30	4	3	47
55.296	0	84	166	52	69	122	39	79	163	72	70	126	32	2	5	-113	0	-2	-118	-3	-7	30	4	4	47
55.4189	0	83	166	51	70	120	40	79	163	72	70	125	34	3	5	-112	-1	-3	-119	-3	-7	28	5	3	45
55.5418	0	83	166	50	69	121	41	79	162	71	70	125	33	3	6	-112	0	-3	-119	-4	-7	30	4	3	48
55.6646	0	83	165	51	69	121	42	80	162	72	71	126	32	3	5	-112	0	-3	-117	-4	-7	30	4	3	47
55.7875	0	84	166	50	69	122	40	80	163	71	71	127	32	4	5	-112	0	-3	-116	-3	-7	31	4	3	46
55.9104	0	83	166	50	69	123	39	80	163	70	70	128	32	2	5	-111	0	-3	-116	-4	-7	31	5	3	48
56.0333	0	83	166	50	69	122	40	80	162	72	71	127	33	3	6	-111	0	-2	-118	-3	-7	30	5	3	47
56.1562	0	84	166	50	70	122	41	79	164	72	71	127	32	4	5	-112	0	-3	-118	-3	-7	29	3	3	46
56.279	0	84	166	51	69	122	42	79	163	71	71	127	32	4	6	-111	0	-3	-118	-4	-7	30	4	2	47
56.4019	0	84	166	50	70	123	41	80	164	71	70	128	32	3	5	-110	-1	-3	-115	-3	-7	31	4	2	46
56.5248	0	85	167	49	70	123	39	79	164	71	71	128	32	3	6	-112	0	-3	-116	-3	-7	30	3	3	47
56.6477	0	84	166	51	69	124	40	80	163	72	71	129	32	3	6	-113	-1	-3	-118	-3	-7	31	5	3	47
56.7706	0	84	167	50	70	124	41	80	162	71	71	129	32	3	6	-112	0	-2	-119	-4	-7	30	4	3	47
56.8934	0	84	167	50	70	123	42	79	163	72	72	128	31	3	6	-112	0	-2	-117	-3	-7	31	3	3	47
57.0163	0	84	166	49	69	124	41	79	165	71	72	130	32	3	6	-112	0	-3	-117	-3	-7	31	5	3	47
57.1392	0	84	167	49	70	125	39	79	165	70	72	130	33	3	6	-112	0	-3	-116	-3	-7	30	4	3	47
57.2621	0	83	167	50	70	124	39	80	164	70	71	130	33	3	6	-112	0	-3	-117	-3	-7	31	4	3	47
57.385	0	84	166	50	70	124	41	79	164	72	72	129	34	3	5	-112	0	-3	-119	-4	-6	30	4	3	48
57.5078	0	84	166	49	69	124	41	81	163	72	71	129	33	4	5	-112	0	-3	-119	-3	-6	31	4	3	47
57.6307	0	84	167	50	70	124	42	80	164	72	72	129	32	3	6	-113	0	-3	-116	-3	-7	31	4	3	47
57.7536	0	84	167	49	70	125	40	80	165	71	71	130	32	4	6	-113	0	-3	-117	-4	-8	31	5	3	47
57.8765	0	84	168	50	70	126	38	80	166	70	71	131	32	3	5	-112	0	-3	-117	-4	-7	31	4	3	48
57.9994	0	84	167	50	70	125	40	80	165	71	71	130	32	3	6	-112	-1	-3	-119	-3	-7	30	4	3	47
58.1222	0	85	167	50	70	125	41	80	164	72	71	130	34	3	5	-112	0	-2	-120	-4	-6	31	4	3	47
58.2451	0	84	167	49	69	125	41	80	165	72	71	130	32	3	5	-112	0	-3	-119	-3	-8	31	3	3	47
58.368	0	85	168	50	71	125	40	80	165	71	71	130	31	4	6	-113	0	-3	-117	-3	-7	30	5	3	47
58.4909	0	84	168	48	70	125	39	81	165	72	72	130	32	3	5	-112	0	-3	-116	-3	-8	30	4	3	47
58.6138	0	84	167	50	69	124	39	80	165	71	71	129	32	3	5	-113	0	-2	-118	-3	-7	31	4	3	47
58.7366	0	84	166	50	70	124	40	80	164	72	70	129	33	3	5	-113	0	-2	-120	-4	-7	31	4	3	47
58.8595	0	84	166	50	69	124	40	81	165	71	70	129	31	4	6	-112	0	-2	-119	-3	-7	30	4	3	48
58.9824	0	84	167	50	70	124	41	81	165	72	71	129	31	3	5	-112	0	-2	-118	-4	-6	31	4	2	47
59.1053	0	83	167	48	70	124	40	81	165	72	70	129	32	3	6	-113	-1	-2	-118	-3	-8	31	4	3	48
59.2282	0	84	167	49	69	124	39	80	165	71	71	129	32	3	6	-112	0	-3	-118	-3	-7	30	4	3	48
59.351	0	85	167	50	69	122	39	80	163	72	70	128	33	3	7	-112	0	-3	-120	-4	-8	30	3	2	48
59.4739	0	84	166	49	69	123	39	81	164	71	71	128	33	4	4	-112	0	-2	-120	-4	-7	31	4	3	48
59.5968	0	84	167	49	69	123	41	81	164	71	71	128	31	4	5	-112	-1	-3	-118	-4	-7	30	4	3	47
59.7197	0	84	166	50	70	124	40	81	165	71	70	129	32	3	5	-113	-1	-3	-119	-3	-6	30	4	3	48
59.8426	0	85	167	49	70	124	38	81	166	70	72	129	31	3	5	-112	-1	-3	-117	-4	-8	30	5	2	48
59.9654	0	84	167	50	69	123	39	79	164	72	71	128	32	3	5	-113	0	-3	-119	-4	-7	31	5	4	47
60.0883	0	84	166	49	69	122	39	80	163	73	71	127	33	3	6	-113	0	-3	-120	-4	-7	30	4	3	46
60.2112	0	84	166	50	69	122	40	80	163	72	70	127	31	3	6	-113	-1	-3	-120	-4	-7	32	4	3	46
60.3341	0	83	166	50	69	122	40	79	164	72	70	127	31	2	6	-112	-1	-2	-119	-4	-7	30	4	3	47
60.457	0	84	166	49	69	123	39	80	164	71	71	128	32	4	5	-113	0	-2	-117	-4	-7	31	4	3	46
60.5798	0	83	166	50	69	122	39	81	163	72	71	127	31	3	5	-112	-1	-3	-119	-4	-8	30	4	3	47
60.7027	0	84	164	50	70	121	40	79	161	74	69	126	33	3	6	-112	-1	-2	-120	-4	-7	29	4	3	46
60.8256	0	83	165	51	69	121	40	79	162	72	70	125	31	3	6	-112	-1	-3	-119	-3	-8	30	4	3	46
60.9485	0	83	165	51	68	122	41	79	161	72	70	127	31	3	5	-111	-1	-2	-119	-4	-8	29	4	3	47
61.0714	0	82	164	49	69	121	39	80	161	72	71	126	31	3	6	-113	0	-3	-117	-4	-6	31	4	3	46
61.1942	0	83	164	50	69	121	38	79	162	71	70	126	31	3	5	-112	0	-3	-118	-3	-7	29	4	3	47
61.3171	0	83	164	50	69	121	39	79	159	72	69	125	32	3	6	-111	0	-2	-119	-3	-6	29	4	3	46
61.44	0	83	164	49	68	121	40	78	160	71	70	125	31	3	5	-112	-1	-2	-120	-3	-7	30	4	3	48
61.5629	0	84	163	50	68	121	42	79	160	71	70	126	31	4	6	-111	-1	-3	-119	-3	-6	30	4	3	47
61.6858	0	83	164	49	69	122	40	78	160	71	70	126	31	3	6	-112	0	-4	-118	-3	-6	30	4	3	47
61.8086	0	82	164	50	70	121	38	79	160	71	70	126	31	3	6	-111	-1	-3	-117	-3	-7	30	4	3	47
61.9315	0	83	163	51	69	121	39	78	160	72	70	126	33	3	5	-110	-1	-3	-119	-3	-7	30	3	3	46
62.0544	0	83	163	50	69	121	40	78	160	71	70	126	31	3	6	-112	0	-3	-120	-3	-7	30	5	4	47
62.1773	0	83	164	50	69	121	41	79	160	72	70	126	30	4	5	-111	0	-3	-119	-3	-7	30	4	3	47
62.3002	0	83	164	50	69	122	39	79	161	71	70	127	32	3	5	-111	0	-3	-117	-3	-8	30	5	3	47
62.423	0	83	164	49	69	122	39	79	161	71	71	127	31	3	6	-111	0	-3	-117	-3	-6	29	4	3	47
62.5459	0	82	163	50	69	121	39	79	161	71	71	126	33	3	6	-112	0	-3	-120	-4	-6	30	5	3	47
62.6688	0	83	163	50	69	121	40	79	160	71	70	126	31	4	5	-112	0	-3	-119	-3	-6	30	4	3	48
62.7917	0	83	165	50	70	122	41	79	161	71	71	127	31	3	5	-112	0	-3	-118	-4	-8	31	4	3	47
62.9146	0	84	165	49	70	123	38	79	162	71	70	128	32	3	6	-112	-1	-3	-117	-3	-7	30	4	3	46
63.0374	0	83	165	49	70	123	38	80	163	70	71	128	31	3	6	-112	-1	-2	-118	-3	-6	31	4	3	47
63.1603	0	83	165	51	69	123	39	80	162	71	71	128	32	3	5	-112	0	-3	-120	-4	-7	30	4	3	47
63.2832	0	84	165	50	69	122	40	79	162	72	70	127	33	3	5	-112	-1	-2	-119	-3	-6	30	4	3	47
63.4061	0	84	165	50	69	123	41	79	161	71	71	127	31	3	6	-111	0	-3	-118	-3	-6	31	4	3	47
63.529	0	83	166	50	69	123	40	80	163	72	70	128	32	3	6	-112	-1	-3	-118	-4	-7	30	5	3	47
63.6518	0	84	166	50	69	124	38	79	164	70	70	129	32	3	5	-112	-1	-3	-118	-4	-8	31	4	3	47
63.7747	0	84	166	51	69	123	40	79	163	72	71	128	32	3	6	-112	-1	-3	-119	-4	-7	30	4	3	47
63.8976	0	84	166	50	70	123	40	80	163	72	71	128	33	4	5	-111	0	-3	-120	-3	-7	30	5	2	47
64.0205	0	84	168	50	70	123	40	81	164	71	72	129	31	3	6	-112	0	-2	-119	-4	-7	30	4	3	47
64.1434	0	84	167	49	70	124	40	80	165	71	71	129	32	3	6	-113	0	-2	-118	-3	-6	30	4	3	48
64.2662	0	84	167	49	70	124	38	80	166	71	71	129	33	3	6	-112	0	-3	-117	-3	-8	30	4	3	47
64.3891	0	85	167	50	70	124	39	80	166	71	71	129	32	3	6	-112	0	-2	-119	-3	-7	31	3	3	48
64.512	0	83	167	49	70	123	41	80	165	72	71	129	31	3	6	-113	0	-2	-119	-4	-7	31	3	3	47
64.6349	0	84	168	49	71	124	40	81	165	71	71	129	31	3	6	-112	0	-3	-119	-3	-8	30	4	3	48
64.7578	0	84	168	48	70	124	39	80	165	71	72	129	32	3	6	-112	-1	-3	-117	-4	-8	30	4	3	47
64.8806	0	84	168	49	70	125	38	81	166	71	72	131	32	2	5	-111	0	-3	-117	-4	-7	30	3	2	48
65.0035	0	84	168	50	70	125	39	82	166	71	72	130	31	3	5	-112	-1	-2	-119	-3	-7	31	3	3	47
65.1264	0	84	168	50	70	124	40	80	166	71	72	129	32	3	6	-113	-1	-3	-120	-3	-8	30	4	3	47
65.2493	0	85	168	50	71	125	41	80	166	71	71	130	31	4	6	-113	0	-3	-119	-4	-7	31	4	3	47
65.3722	0	84	169	49	70	125	39	81	165	72	71	130	31	3	5	-113	-1	-3	-118	-4	-8	30	4	2	47
65.495	0	85	169	49	70	125	39	81	166	72	71	130	32	3	7	-113	-1	-3	-117	-4	-7	31	4	3	47
65.6179	0	84	169	50	70	124	38	81	166	72	72	129	31	3	6	-113	0	-3	-120	-4	-7	31	4	3	47
65.7408	0	83	168	50	69	123	40	80	165	72	70	128	32	3	6	-113	0	-2	-120	-4	-7	31	5	3	47
65.8637	0	85	168	50	70	124	40	80	165	72	70	129	32	3	5	-113	0	-3	-119	-3	-7	31	4	3	48
65.9866	0	85	168	49	69	124	40	81	165	71	71	129	31	3	6	-113	0	-3	-118	-3	-7	31	4	4	47
66.1094	0	84	168	49	69	124	39	81	166	72	71	129	31	3	6	-113	0	-3	-119	-3	-7	31	4	3	47
66.2323	0	84	168	50	70	124	38	80	166	70	70	129	31	3	6	-113	0	-3	-118	-4	-8	30	5	3	47
66.3552	0	84	167	51	70	123	39	80	163	72	70	129	32	3	6	-112	-1	-2	-120	-3	-7	31	5	3	46
66.4781	0	84	167	49	70	124	39	80	163	71	71	129	32	3	5	-114	0	-3	-120	-4	-8	31	4	3	47
66.601	0	84	167	49	69	124	41	80	165	71	71	128	31	3	5	-113	-1	-3	-119	-3	-8	31	4	3	47
66.7238	0	83	166	49	69	123	39	80	164	71	70	128	31	3	5	-113	-1	-2	-118	-3	-8	30	5	3	46
66.8467	0	83	167	50	70	123	38	80	164	70	70	129	31	3	6	-112	0	-3	-117	-4	-7	31	4	2	47
66.9696	0	83	167	49	69	122	39	81	162	72	71	127	33	3	6	-114	0	-3	-120	-3	-7	31	4	3	46
67.0925	0	84	166	49	69	123	40	80	163	71	71	128	32	3	6	-113	0	-3	-120	-4	-8	31	4	3	47
67.2154	0	84	165	49	69	123	40	80	162	72	70	128	31	3	6	-113	0	-3	-119	-3	-7	31	4	3	48
67.3382	0	84	166	48	69	123	39	79	162	71	70	128	32	3	5	-113	-1	-3	-117	-3	-7	31	4	3	47
67.4611	0	84	166	49	69	124	38	80	163	70	70	129	31	4	5	-112	-1	-2	-117	-4	-7	31	4	3	47
67.584	0	84	165	50	69	123	40	80	161	71	71	128	32	3	6	-113	0	-3	-120	-3	-7	31	4	3	47
67.7069	0	84	165	50	68	122	40	79	162	71	70	127	32	3	5	-113	-1	-3	-120	-4	-7	31	4	3	47
67.8298	0	83	166	49	69	123	41	79	163	72	71	127	31	3	6	-112	0	-3	-119	-3	-8	31	4	3	47
67.9526	0	84	166	49	69	123	40	80	163	71	70	127	31	3	6	-113	0	-3	-119	-4	-6	30	4	3	47
68.0755	0	84	166	49	69	123	39	81	163	71	71	128	32	3	6	-113	0	-3	-117	-4	-7	31	4	3	47
68.1984	0	83	166	51	69	122	40	80	163	72	71	127	32	3	5	-113	0	-2	-119	-3	-8	30	4	3	47
68.3213	0	83	165	50	70	122	40	80	162	72	70	127	32	4	5	-112	0	-2	-119	-3	-7	31	4	3	47
68.4442	0	84	165	50	69	122	41	79	162	71	70	127	30	3	6	-112	0	-2	-119	-3	-7	30	3	2	47
68.567	0	84	165	48	69	123	40	79	162	71	71	127	31	3	5	-113	0	-4	-119	-3	-7	31	5	3	47
68.6899	0	84	166	49	70	123	38	79	163	71	70	129	32	3	5	-112	0	-2	-117	-4	-6	31	4	3	47
68.8128	0	83	166	50	68	122	38	79	162	71	71	128	31	3	6	-112	0	-2	-119	-4	-7	30	4	3	48
68.9357	0	83	165	50	69	122	40	79	162	72	70	128	33	3	6	-112	0	-3	-120	-3	-7	29	4	3	47
69.0586	0	84	164	50	69	122	40	80	162	71	71	127	31	4	6	-111	0	-2	-120	-4	-7	30	5	3	47
69.1814	0	83	165	50	70	123	40	79	162	71	71	127	31	3	5	-112	0	-3	-120	-4	-8	30	4	3	48
69.3043	0	83	165	49	69	123	39	80	163	71	70	128	32	3	6	-111	0	-3	-117	-4	-8	31	4	3	47
69.4272	0	84	166	50	70	123	38	79	162	71	72	127	31	3	6	-112	0	-2	-118	-4	-7	31	4	3	47
69.5501	0	84	165	51	69	122	39	80	161	73	70	127	32	3	5	-112	0	-3	-120	-4	-8	29	4	3	46
69.673	0	83	164	51	69	123	41	79	161	71	71	128	32	4	5	-111	0	-3	-119	-4	-7	29	4	3	47
69.7958	0	83	166	49	69	122	41	80	162	72	71	127	31	3	5	-111	-1	-3	-119	-4	-8	31	4	3	47
69.9187	0	84	166	50	69	123	40	81	162	71	71	127	30	3	6	-112	-1	-3	-118	-3	-8	30	3	3	47
70.0416	0	83	166	49	70	123	38	79	164	70	71	128	31	3	5	-112	0	-3	-118	-3	-7	30	4	3	48
70.1645	0	83	165	51	69	122	39	79	162	71	71	128	32	3	5	-112	0	-3	-120	-3	-7	30	4	3	47
70.2874	0	82	165	50	70	123	40	80	162	72	71	128	31	3	5	-112	-1	-2	-119	-3	-7	30	4	2	47
70.4102	0	84	166	49	69	123	41	79	163	70	71	128	30	2	6	-112	0	-3	-119	-4	-7	30	4	3	47
70.5331	0	84	166	49	69	123	41	79	163	71	71	128	31	3	6	-113	0	-3	-118	-3	-7	30	5	3	47
70.656	0	84	168	50	70	124	38	79	163	71	70	129	31	3	6	-112	0	-2	-118	-4	-7	31	4	3	48
70.7789	0	84	166	50	70	123	39	80	164	72	71	128	33	3	6	-112	0	-2	-120	-4	-7	30	4	3	47
70.9018	0	83	166	49	70	123	39	80	164	71	71	128	32	3	6	-111	-1	-3	-120	-4	-6	30	4	2	47
71.0246	0	84	166	50	69	124	40	80	163	71	71	129	32	3	5	-112	-1	-3	-120	-3	-8	30	3	3	48
71.1475	0	84	166	50	71	124	40	80	164	72	71	129	31	3	5	-111	0	-2	-119	-3	-7	30	4	3	48
71.2704	0	84	167	49	70	124	39	80	165	70	72	129	33	3	6	-112	-1	-2	-118	-4	-8	31	4	3	48
71.3933	0	84	167	50	70	123	40	80	164	72	71	128	32	3	6	-112	0	-3	-119	-4	-8	31	3	3	47
71.5162	0	85	167	50	70	124	41	81	164	72	71	129	32	2	6	-113	0	-3	-120	-3	-7	30	5	3	46
71.639	0	84	166	49	70	124	41	81	164	72	71	129	31	3	6	-113	0	-3	-119	-3	-8	30	4	3	47
71.7619	0	85	167	49	70	124	39	80	165	71	71	129	32	3	6	-111	-1	-3	-117	-4	-7	30	4	2	46
71.8848	0	85	168	49	70	125	38	80	166	71	72	130	32	3	5	-112	0	-3	-117	-3	-7	30	3	3	47
72.0077	0	84	167	50	69	125	40	80	165	72	71	129	32	3	6	-113	0	-3	-120	-3	-7	30	4	3	47
72.1306	0	84	167	50	70	124	40	81	164	71	71	130	32	3	5	-113	0	-3	-120	-4	-7	31	4	3	47
72.2534	0	85	168	50	70	124	41	80	165	71	71	130	32	2	5	-112	0	-2	-118	-3	-7	30	4	3	47
72.3763	0	83	168	49	70	125	40	80	165	70	70	130	31	2	6	-112	-1	-2	-118	-3	-7	31	4	2	47
72.4992	0	84	168	50	70	125	38	81	166	71	71	130	32	2	6	-113	0	-3	-118	-3	-7	32	4	3	47
72.6221	0	84	168	50	70	124	40	81	165	72	71	129	32	3	6	-111	0	-3	-120	-3	-7	30	4	2	48
72.745	0	84	169	50	71	124	41	80	165	72	71	130	33	3	5	-113	0	-2	-119	-4	-7	30	5	3	48
72.8678	0	84	168	50	70	124	41	80	165	72	70	129	30	3	6	-112	0	-3	-119	-4	-7	31	3	4	47
72.9907	0	84	169	50	69	125	40	81	166	72	71	130	31	3	5	-113	0	-2	-118	-4	-8	31	4	3	47
73.1136	0	84	169	50	70	125	38	81	166	71	72	131	32	3	6	-112	0	-2	-119	-4	-7	31	5	2	47
73.2365	0	84	168	50	70	125	39	81	165	71	72	130	33	3	6	-112	0	-3	-119	-4	-7	31	4	3	48
73.3594	0	83	168	49	70	125	40	80	165	72	72	131	32	4	5	-113	0	-2	-118	-4	-7	31	4	3	47
73.4822	0	84	168	48	70	125	40	81	166	71	72	131	31	3	6	-113	0	-3	-119	-4	-8	31	4	3	47
73.6051	0	85	169	49	71	126	38	80	166	71	72	131	33	3	6	-113	0	-3	-118	-3	-7	31	4	4	47
73.728	0	85	169	50	71	126	39	81	167	70	72	131	31	3	6	-112	0	-3	-118	-3	-7	31	5	3	48
73.8509	0	84	168	50	70	125	40	81	164	73	71	130	32	4	5	-113	0	-3	-120	-4	-7	31	4	3	47
73.9738	0	85	168	50	68	125	40	80	165	73	72	130	30	3	6	-114	0	-2	-119	-3	-7	32	4	3	48
74.0966	0	85	168	49	70	126	41	81	166	71	72	131	31	4	7	-113	0	-2	-120	-3	-7	31	4	3	48
74.2195	0	84	168	49	69	125	39	81	166	72	72	131	31	3	6	-113	0	-2	-118	-3	-8	31	4	2	47
74.3424	0	85	168	50	71	126	39	81	165	71	72	131	32	3	6	-113	0	-3	-120	-4	-7	32	4	3	48
74.4653	0	84	167	50	70	125	40	80	164	72	71	130	32	3	6	-114	0	-2	-120	-4	-8	31	4	3	48
74.5882	0	84	168	49	70	125	40	80	166	72	71	130	32	4	5	-112	-1	-2	-120	-3	-8	31	5	3	47
74.711	0	84	167	49	70	124	41	80	164	71	72	129	31	3	6	-112	-1	-2	-118	-3	-7	31	4	3	47
74.8339	0	83	167	48	70	125	39	80	165	70	71	131	32	4	6	-112	0	-2	-118	-3	-6	31	4	3	47
74.9568	0	84	167	50	70	124	39	81	164	71	70	130	32	3	6	-113	0	-3	-120	-3	-8	31	4	3	47
75.0797	0	84	166	50	69	124	39	80	163	72	71	129	33	2	7	-114	0	-3	-120	-3	-7	30	4	3	46
75.2026	0	83	165	49	70	124	40	80	162	72	71	129	33	2	5	-113	-1	-2	-119	-3	-7	30	4	3	47
75.3254	0	83	166	50	69	124	41	80	162	72	70	129	32	4	6	-112	0	-3	-120	-3	-7	30	4	3	47
75.4483	0	83	166	49	70	123	40	79	162	72	71	129	31	4	6	-114	0	-2	-118	-3	-7	30	4	2	48
75.5712	0	84	165	51	69	124	39	80	162	71	71	128	31	2	5	-112	-1	-3	-119	-4	-7	30	4	3	47
75.6941	0	83	163	50	70	123	39	78	161	73	70	128	34	3	6	-112	0	-2	-120	-3	-8	30	5	3	45
75.817	0	82	164	50	69	123	40	79	160	72	70	128	33	3	5	-112	-1	-2	-119	-4	-7	30	5	3	47
75.9398	0	82	164	50	70	123	41	79	160	71	71	129	31	3	5	-112	0	-3	-119	-4	-7	30	4	3	47
76.0627	0	82	163	49	69	124	41	78	160	72	71	128	31	3	6	-112	0	-3	-119	-3	-7	30	4	3	48
76.1856	0	83	164	50	70	123	39	78	161	70	72	129	31	4	5	-112	0	-2	-117	-2	-7	31	4	3	48
76.3085	0	82	163	51	69	123	40	78	159	71	70	128	34	2	6	-111	0	-2	-120	-4	-7	31	4	3	45
76.4314	0	82	164	51	69	123	40	78	160	71	71	128	34	3	6	-112	0	-3	-120	-3	-6	29	4	4	46
76.5542	0	82	164	50	69	121	41	79	160	72	71	126	34	3	6	-112	-1	-3	-119	-3	-7	29	5	4	46
76.6771	0	83	164	50	69	122	41	79	160	71	71	127	34	3	5	-111	0	-2	-119	-3	-7	29	4	3	46
76.8	0	83	165	49	70	123	39	79	161	69	70	127	32	3	5	-111	0	-3	-117	-3	-7	30	4	3	47
76.9229	0	83	164	50	70	121	39	79	159	71	70	126	33	3	5	-111	0	-2	-120	-4	-7	29	4	3	46
77.0458	0	83	163	50	70	121	40	79	158	71	70	126	33	3	5	-110	0	-2	-120	-4	-7	28	4	3	43
77.1686	0	84	162	49	69	120	40	80	158	71	70	125	33	4	5	-109	0	-3	-118	-3	-7	28	3	3	41
77.2915	0	83	162	46	69	121	41	79	159	68	71	126	35	3	5	-110	0	-2	-117	-3	-8	28	5	3	46
77.4144	0	84	164	45	70	123	39	79	161	67	71	129	30	3	5	-111	0	-3	-114	-3	-7	30	5	2	49
77.5373	0	83	167	50	71	124	37	80	161	65	71	129	29	3	5	-114	-1	-3	-113	-3	-7	28	4	3	51
77.6602	0	84	166	47	70	124	36	79	163	68	71	129	29	4	6	-112	0	-3	-115	-3	-8	32	4	3	48
77.783	0	84	167	46	70	124	37	80	163	69	71	129	30	3	5	-113	0	-3	-116	-3	-6	32	4	2	48
77.9059	0	84	167	47	70	125	37	79	164	68	72	130	29	4	6	-113	-1	-3	-117	-4	-6	32	4	3	48
78.0288	0	83	167	48	70	125	37	79	165	69	71	130	31	4	6	-113	0	-3	-118	-3	-8	33	5	3	47
78.1517	0	84	168	48	71	126	38	79	164	70	72	131	29	3	5	-114	0	-3	-119	-3	-7	32	4	3	48
78.2746	0	83	167	47	69	126	38	80	163	71	71	131	31	4	6	-114	0	-3	-121	-3	-7	31	5	3	46
78.3974	0	83	167	48	70	125	38	79	162	71	71	130	32	4	6	-114	0	-3	-121	-3	-8	32	4	3	46
78.5203	0	83	165	48	69	125	40	79	162	70	71	130	32	3	5	-113	0	-2	-121	-4	-8	30	4	3	46
78.6432	0	83	167	47	69	126	40	79	161	70	71	131	31	3	5	-113	0	-3	-120	-5	-8	31	5	3	48
78.7661	0	83	165	48	69	125	39	79	161	70	70	129	33	3	6	-113	0	-3	-120	-3	-6	31	4	4	45
78.889	0	83	164	49	70	124	41	78	159	72	71	129	34	3	6	-113	-1	-3	-121	-3	-6	29	5	3	43
79.0118	0	83	163	50	69	124	40	78	159	71	70	129	34	3	6	-113	0	-3	-120	-4	-8	30	3	3	46
79.1347	0	82	161	49	69	124	40	77	157	71	70	128	34	2	5	-113	0	-3	-120	-3	-8	30	4	4	47
79.2576	0	83	161	49	69	124	41	79	157	71	71	129	30	2	5	-112	0	-2	-118	-3	-7	29	4	3	47
79.3805	0	82	162	48	70	125	40	78	157	71	71	130	31	3	6	-112	0	-2	-118	-3	-6	31	4	3	47
79.5034	0	82	162	50	70	124	41	78	157	71	70	129	34	3	5	-112	0	-3	-119	-3	-7	29	4	3	45
79.6262	0	83	161	50	68	123	41	78	156	71	71	128	33	3	6	-112	0	-2	-119	-4	-8	30	5	3	46
79.7491	0	82	162	49	68	123	41	78	156	71	69	129	34	2	5	-110	-1	-3	-119	-3	-7	29	5	3	47
79.872	0	82	162	49	69	123	42	78	158	71	71	128	32	3	5	-111	0	-3	-118	-3	-8	29	4	3	47
79.9949	0	82	162	51	70	124	41	78	158	71	70	129	32	3	5	-111	-1	-3	-119	-3	-7	30	4	3	48
80.1178	1	83	162	51	69	123	41	78	158	72	70	129	34	3	5	-111	0	-2	-119	-3	-7	28	4	3	47
80.2406	0	83	163	51	68	122	41	78	158	71	70	127	33	3	5	-111	0	-3	-119	-3	-7	29	4	3	47
80.3635	0	82	163	50	69	123	42	78	159	72	69	127	33	3	6	-111	0	-3	-119	-3	-6	29	4	3	47
80.4864	0	82	164	50	70	123	41	79	160	71	70	128	32	4	5	-111	0	-3	-118	-3	-6	29	4	2	47
80.6093	0	83	164	49	70	123	39	79	159	70	70	127	33	3	5	-110	0	-3	-117	-4	-7	30	4	3	47
80.7322	0	83	164	51	69	121	41	78	158	71	70	126	33	3	5	-110	-1	-3	-119	-4	-7	30	5	2	47
80.855	0	83	163	49	69	122	41	78	159	70	70	127	32	3	5	-111	0	-3	-118	-3	-7	29	4	3	46
80.9779	0	83	163	49	70	123	39	79	159	70	70	128	33	3	5	-111	0	-2	-117	-3	-7	29	4	3	47
81.1008	0	84	163	49	70	124	38	78	160	69	70	129	32	3	6	-110	0	-3	-116	-4	-7	30	4	3	47
81.2237	0	83	164	50	70	123	39	79	160	69	70	128	32	3	6	-110	-1	-3	-119	-4	-7	29	4	2	47
81.3466	0	83	163	50	69	122	40	78	158	71	69	127	34	2	5	-111	-1	-3	-120	-3	-7	30	4	4	46
81.4694	0	82	164	49	69	123	40	78	160	70	71	128	33	3	5	-112	-1	-3	-120	-3	-7	31	5	3	47
81.5923	0	82	164	48	69	124	40	78	160	70	71	129	32	2	6	-112	0	-3	-117	-3	-8	31	5	2	47
81.7152	0	83	165	49	70	125	39	79	160	69	71	130	32	3	5	-111	0	-3	-118	-3	-7	30	5	3	47
81.8381	0	83	165	50	69	123	39	79	160	69	71	128	32	2	5	-111	0	-3	-119	-4	-7	30	4	3	47
81.961	0	83	165	50	69	123	41	79	159	71	70	128	34	3	6	-111	0	-2	-121	-4	-7	28	4	3	46
82.0838	0	83	164	49	69	124	41	79	159	71	71	128	32	3	5	-111	-1	-3	-119	-3	-7	29	4	4	48
82.2067	0	83	165	49	70	124	40	79	161	70	71	129	32	3	4	-112	0	-3	-119	-3	-8	30	4	3	47
82.3296	0	83	165	49	69	125	39	79	160	69	72	130	33	3	5	-111	0	-3	-118	-3	-7	30	4	3	47
82.4525	0	83	164	49	68	123	40	79	160	71	71	128	32	3	5	-111	0	-2	-119	-4	-7	29	4	3	48
82.5754	0	84	165	50	69	123	41	78	160	70	70	128	33	3	5	-111	-1	-3	-120	-4	-7	29	4	3	47
82.6982	0	83	164	49	69	124	42	79	159	70	70	129	31	3	6	-111	0	-3	-119	-3	-7	29	5	3	48
82.8211	0	83	165	48	69	124	40	79	160	70	71	129	32	3	5	-112	0	-3	-118	-3	-7	31	5	3	48
82.944	0	83	166	50	70	124	38	79	161	70	71	129	33	2	5	-112	0	-2	-117	-4	-7	29	4	4	47
83.0669	0	83	165	50	69	124	40	79	159	71	71	129	33	3	6	-111	0	-2	-120	-3	-7	29	5	3	48
83.1898	0	83	165	49	70	123	41	78	159	70	70	128	31	4	6	-111	0	-3	-119	-4	-7	30	4	3	47
83.3126	0	83	165	50	69	123	41	79	160	70	70	128	31	4	6	-112	0	-2	-118	-4	-7	30	4	4	47
83.4355	0	83	165	49	69	124	40	79	161	70	70	129	32	3	6	-112	0	-3	-118	-3	-7	30	4	3	47
83.5584	0	84	165	49	70	124	39	79	160	70	70	129	32	4	5	-111	-1	-3	-119	-4	-7	30	3	3	47
83.6813	0	83	165	51	70	122	40	79	159	71	71	127	33	3	6	-111	-1	-2	-119	-3	-7	29	4	2	46
83.8042	0	83	164	50	69	123	40	79	160	71	69	128	33	3	6	-112	-1	-3	-121	-3	-7	29	4	3	47
83.927	0	83	164	49	68	124	41	77	159	70	70	128	32	3	6	-111	0	-2	-119	-3	-7	29	5	3	47
84.0499	0	83	165	48	70	124	40	79	159	70	70	129	32	4	5	-112	0	-3	-117	-3	-7	30	4	3	47
84.1728	0	82	164	49	69	124	38	78	159	68	70	129	33	3	6	-111	0	-3	-119	-3	-7	30	4	3	48
84.2957	0	82	163	50	69	122	39	79	158	71	70	127	34	3	5	-111	-1	-3	-120	-4	-6	29	4	3	46
84.4186	0	82	163	50	69	122	41	79	157	70	71	127	32	2	5	-111	-1	-3	-119	-3	-6	30	4	3	47
84.5414	0	82	163	49	69	122	41	77	157	70	70	127	32	3	5	-112	0	-3	-119	-3	-7	29	4	3	48
84.6643	0	83	163	48	70	123	39	78	158	69	71	128	32	3	5	-111	-1	-3	-117	-3	-7	29	4	3	46
84.7872	0	83	162	49	69	122	39	78	158	69	70	127	32	3	6	-111	0	-3	-119	-4	-8	29	4	3	47
84.9101	0	83	162	50	68	121	41	78	157	71	70	126	34	3	5	-111	-1	-2	-120	-3	-7	28	4	4	46
85.033	0	82	163	49	69	122	40	78	158	70	70	128	32	2	5	-110	0	-3	-119	-3	-6	29	4	3	48
85.1558	0	83	162	49	69	124	39	78	157	69	70	129	33	3	6	-111	0	-2	-117	-4	-7	29	4	3	47
85.2787	0	82	163	48	69	124	39	78	157	68	71	129	32	3	6	-109	0	-3	-118	-4	-7	30	4	3	47
85.4016	0	83	162	49	70	124	40	78	156	69	70	129	32	4	5	-112	-1	-3	-119	-3	-6	30	4	3	48
85.5245	0	82	162	50	69	124	41	78	156	69	70	129	34	3	5	-111	-1	-2	-120	-3	-7	29	3	3	48
85.6474	0	82	163	50	69	124	41	78	157	70	71	129	32	3	5	-112	0	-3	-119	-4	-6	29	4	3	47
85.7702	0	83	162	49	70	124	41	79	157	69	70	129	32	3	5	-111	0	-3	-119	-3	-7	29	4	3	47
85.8931	0	83	163	49	68	124	38	78	158	68	70	130	33	3	6	-111	0	-3	-117	-4	-6	30	3	3	47
86.016	0	83	162	49	69	123	39	78	156	70	70	128	32	4	5	-111	-1	-3	-120	-3	-6	29	3	3	48
86.1389	0	82	162	48	69	123	41	78	157	69	71	128	30	3	5	-110	0	-3	-119	-4	-7	29	4	3	48
86.2618	0	83	162	48	70	123	40	78	156	70	71	128	33	3	5	-111	-1	-3	-118	-3	-7	29	4	3	47
86.3846	0	82	163	48	70	124	40	78	158	69	70	130	32	4	5	-112	0	-3	-119	-3	-7	30	4	3	47
86.5075	0	83	163	49	70	125	39	78	158	69	71	129	32	2	6	-111	0	-3	-118	-3	-7	30	3	3	46
86.6304	0	82	163	49	70	124	40	78	157	70	70	128	33	3	5	-110	0	-3	-120	-3	-7	30	4	3	48
86.7533	0	83	163	48	70	124	40	79	159	69	71	129	31	3	5	-111	0	-3	-119	-4	-6	29	4	3	48
86.8762	0	83	163	49	69	125	40	78	158	69	71	130	32	3	6	-111	0	-3	-119	-3	-7	30	5	3	46
86.999	0	82	164	48	70	125	38	78	159	69	71	130	32	3	5	-111	0	-3	-117	-4	-7	29	4	3	47
87.1219	0	83	164	48	71	124	40	78	158	70	70	130	32	4	6	-112	-2	-3	-120	-3	-7	29	4	3	47
87.2448	0	83	164	48	69	125	39	78	158	70	71	130	32	3	5	-112	-1	-3	-121	-3	-7	30	4	3	47
87.3677	0	82	164	49	70	124	41	79	158	71	71	128	31	2	6	-112	0	-2	-120	-4	-6	30	4	3	47
87.4906	0	83	163	48	70	125	41	79	159	69	71	130	31	3	5	-111	0	-2	-119	-4	-7	30	4	3	47
87.6134	0	83	165	49	70	126	39	79	160	69	71	131	31	3	6	-111	0	-2	-119	-4	-7	30	5	3	47
87.7363	0	83	164	50	70	124	40	79	159	71	71	130	33	3	6	-111	-1	-2	-121	-4	-8	31	4	3	46
87.8592	0	83	165	50	70	125	40	79	160	71	72	130	34	3	5	-113	0	-3	-121	-4	-7	30	4	3	47
87.9821	0	83	166	49	71	125	41	80	161	71	71	130	33	3	4	-111	0	-3	-120	-4	-7	30	4	3	47
88.105	0	84	166	49	70	126	41	79	160	70	72	131	32	3	5	-112	0	-3	-119	-3	-6	30	5	3	47
88.2278	0	84	166	49	71	126	40	79	162	70	72	132	32	3	5	-112	0	-3	-118	-3	-7	30	4	3	47
88.3507	0	84	167	50	70	126	40	80	161	70	72	131	34	3	5	-111	0	-3	-120	-4	-8	30	4	3	47
88.4736	0	83	167	50	70	126	42	80	162	71	72	131	33	3	6	-111	0	-3	-120	-4	-7	30	4	3	47
88.5965	0	84	168	50	71	127	42	80	163	71	72	132	32	4	5	-111	0	-3	-118	-3	-7	31	4	3	47
88.7194	0	84	168	50	71	127	41	80	163	69	72	133	32	3	6	-112	0	-3	-117	-3	-8	30	5	3	47
88.8422	0	85	169	49	71	128	39	80	165	69	72	134	33	4	5	-112	0	-3	-117	-3	-8	30	5	3	48
88.9651	0	85	169	50	70	127	41	80	165	71	72	133	32	3	6	-112	0	-3	-120	-3	-7	30	5	3	47
89.088	0	85	169	49	71	127	42	81	165	71	72	132	32	3	5	-113	-1	-2	-119	-3	-7	31	3	3	47
89.2109	0	84	168	49	71	128	40	81	166	69	72	133	32	3	6	-111	0	-2	-119	-4	-7	31	5	2	47
89.3338	0	84	170	48	71	128	41	81	167	71	72	134	33	2	6	-112	0	-3	-118	-3	-8	31	5	3	48
89.4566	0	86	170	48	71	129	39	81	167	70	72	135	33	4	6	-112	0	-2	-118	-4	-7	30	3	3	48
89.5795	0	85	170	50	71	128	40	81	167	69	73	134	32	3	5	-112	0	-3	-117	-4	-7	31	4	3	47
89.7024	0	85	171	48	71	129	41	82	166	71	73	135	32	3	6	-113	0	-2	-119	-3	-7	31	4	3	46
89.8253	0	85	171	48	71	130	40	81	167	71	73	135	31	4	6	-113	-1	-2	-118	-3	-7	31	4	3	47
89.9482	0	85	170	49	71	129	40	81	166	70	71	134	32	3	5	-114	-1	-3	-119	-3	-8	31	4	3	46
90.071	0	84	171	49	70	129	39	82	168	70	72	135	32	3	6	-113	0	-3	-118	-4	-7	31	4	3	47
90.1939	0	85	171	49	71	129	39	81	168	70	72	135	32	3	6	-113	0	-2	-118	-5	-7	32	3	3	47
90.3168	0	85	171	49	70	127	40	80	166	71	72	133	32	4	6	-113	-1	-3	-121	-3	-7	32	4	2	48
90.4397	0	84	171	49	71	128	41	81	166	70	72	134	31	3	6	-113	0	-3	-119	-3	-7	31	4	3	48
90.5626	0	85	169	49	70	127	41	81	167	70	71	133	30	4	6	-113	0	-2	-120	-4	-7	32	4	3	47
90.6854	0	84	169	48	69	127	39	81	166	70	71	133	31	4	5	-113	0	-2	-118	-3	-7	32	4	3	46
90.8083	0	84	170	49	69	127	38	80	166	69	71	133	31	3	5	-113	0	-3	-119	-3	-7	32	4	3	47
90.9312	0	83	168	50	69	126	39	80	164	71	70	131	33	3	5	-113	-1	-3	-121	-4	-8	31	4	3	47
91.0541	0	83	168	49	69	126	39	80	162	70	71	131	32	4	6	-112	0	-2	-121	-3	-7	31	5	3	47
91.177	0	84	167	49	69	125	40	79	162	71	70	130	31	2	6	-114	0	-2	-120	-4	-8	31	4	3	47
91.2998	0	84	166	48	69	126	40	79	161	69	70	131	30	3	5	-113	0	-2	-120	-4	-7	30	4	3	47
91.4227	0	84	167	49	69	125	40	79	161	70	70	130	31	3	5	-113	0	-3	-119	-4	-7	31	4	4	47
91.5456	0	82	165	49	70	124	39	79	160	71	70	129	31	3	6	-113	0	-3	-120	-3	-7	31	4	4	46
91.6685	0	83	165	49	69	123	39	79	159	71	70	128	33	2	6	-112	0	-3	-120	-4	-7	30	4	3	46
91.7914	0	82	163	51	69	123	39	78	157	70	69	128	33	2	5	-113	0	-3	-121	-3	-7	31	4	4	47
91.9142	0	82	164	49	68	123	40	78	157	70	70	128	31	4	6	-112	0	-3	-121	-3	-7	30	4	3	48
92.0371	0	81	163	48	69	123	39	78	158	69	70	128	31	3	6	-112	0	-2	-120	-3	-6	31	3	2	47
92.16	0	82	163	50	69	123	38	77	157	68	70	128	31	3	5	-112	0	-2	-119	-4	-6	31	4	3	48
92.2829	0	82	162	50	69	122	40	77	156	71	70	127	33	3	5	-112	0	-3	-121	-3	-7	30	5	3	46
92.4058	0	81	161	50	69	122	40	77	154	69	68	127	32	2	4	-111	0	-2	-120	-3	-6	30	4	3	47
92.5286	0	82	161	49	69	122	39	76	155	70	69	127	33	3	5	-110	0	-3	-120	-3	-8	29	4	3	47
92.6515	0	82	161	48	69	122	41	77	155	69	70	127	31	3	6	-112	-1	-3	-119	-4	-6	30	4	3	47
92.7744	0	82	162	48	69	123	40	77	155	70	71	128	31	3	6	-111	0	-3	-119	-3	-6	30	4	3	47
92.8973	0	82	161	50	68	122	40	77	155	70	70	127	33	3	5	-112	0	-2	-120	-3	-7	28	4	3	45
93.0202	0	82	160	50	69	122	40	77	155	70	69	126	33	3	5	-110	0	-3	-120	-3	-7	30	4	3	47
93.143	0	82	160	49	68	121	40	78	154	70	70	126	33	3	4	-111	0	-3	-120	-3	-6	29	4	3	48
93.2659	0	82	160	50	69	122	41	77	155	70	70	126	31	3	6	-111	0	-2	-119	-4	-7	29	4	3	47
93.3888	0	82	161	49	69	122	41	77	155	69	70	127	31	4	6	-111	0	-3	-118	-3	-6	30	4	3	47
93.5117	0	82	160	50	69	121	39	77	156	71	70	127	33	3	5	-110	0	-2	-120	-3	-7	30	4	3	47
93.6346	0	82	160	50	68	121	40	77	153	71	69	126	33	2	5	-110	-1	-3	-119	-4	-6	29	4	3	46
93.7574	0	82	160	50	69	120	40	77	154	71	70	126	33	2	6	-110	0	-2	-120	-4	-6	29	4	3	47
93.8803	0	82	161	50	69	121	42	77	154	70	70	126	32	3	5	-111	0	-3	-119	-4	-7	29	3	3	47
94.0032	0	82	160	49	69	121	41	77	155	69	69	126	32	3	5	-111	0	-3	-118	-4	-6	29	4	3	47
94.1261	0	82	161	50	68	121	40	76	154	70	70	126	32	3	5	-110	0	-3	-118	-4	-6	29	4	4	46
94.249	0	82	159	51	68	121	41	77	153	71	69	126	34	3	5	-110	0	-3	-120	-2	-6	29	4	3	46
94.3718	0	81	159	51	69	120	41	76	152	70	69	125	34	3	5	-110	0	-2	-119	-3	-7	29	4	3	47
94.4947	0	81	160	50	68	121	40	76	152	70	69	126	33	2	5	-109	0	-3	-119	-3	-6	28	5	3	47
94.6176	0	81	160	50	70	121	41	77	153	70	69	126	32	3	5	-109	0	-3	-119	-3	-6	28	4	3	46
94.7405	0	81	160	51	69	121	40	75	154	70	70	125	31	3	6	-110	-1	-2	-118	-2	-8	29	4	3	47
94.8634	0	81	159	51	68	119	41	76	152	71	70	124	34	3	5	-109	-1	-3	-119	-4	-7	28	4	4	45
94.9862	0	82	160	51	69	120	41	76	152	71	69	124	34	3	4	-109	-1	-2	-118	-3	-6	28	4	3	46
95.1091	0	81	159	51	68	119	41	76	152	70	69	124	34	3	6	-109	0	-3	-119	-3	-6	28	5	3	46
95.232	0	81	159	51	68	120	43	76	152	71	69	125	32	3	5	-109	0	-3	-118	-3	-6	29	4	4	47
95.3549	0	82	160	51	69	121	41	76	153	70	69	126	32	3	6	-109	0	-2	-118	-3	-7	29	4	3	48
95.4778	0	81	159	52	69	121	40	77	152	71	69	125	33	3	5	-109	0	-2	-119	-3	-6	29	4	4	47
95.6006	0	81	159	52	68	120	41	75	152	71	70	124	33	3	5	-109	0	-2	-119	-3	-6	28	5	3	46
95.7235	0	81	160	50	69	120	41	76	152	71	70	125	33	3	5	-110	-1	-2	-119	-3	-6	29	4	3	47
95.8464	0	81	160	51	69	121	42	76	153	70	70	125	33	2	5	-110	-1	-2	-119	-4	-6	29	4	3	47
95.9693	0	82	160	50	69	121	40	76	154	69	70	126	33	3	5	-109	0	-3	-116	-4	-7	29	4	2	47
96.0922	0	82	160	51	70	121	40	76	153	69	70	126	32	3	5	-110	0	-3	-118	-4	-6	30	5	3	48
96.215	0	82	160	50	68	121	41	77	152	71	70	125	34	3	5	-110	0	-4	-119	-3	-7	28	4	3	46
96.3379	0	81	160	52	69	120	42	77	152	70	69	125	33	3	5	-110	0	-3	-119	-4	-7	28	4	3	48
96.4608	0	82	161	51	69	121	42	76	154	71	69	125	32	3	4	-109	0	-2	-118	-3	-6	28	4	3	48
96.5837	0	81	160	50	69	121	41	77	153	70	70	126	32	3	5	-110	0	-3	-117	-3	-7	29	4	3	47
96.7066	0	83	162	50	69	122	40	77	155	69	70	126	33	3	6	-111	-1	-3	-117	-3	-7	30	4	4	48
96.8294	0	82	161	51	69	122	41	76	154	71	70	126	34	2	5	-110	0	-3	-119	-3	-7	29	4	4	47
96.9523	0	82	160	51	69	121	40	77	155	70	70	126	34	2	5	-109	0	-3	-119	-3	-7	29	4	3	47
97.0752	0	83	162	51	70	121	41	77	154	70	70	126	33	3	5	-110	0	-2	-118	-3	-7	29	4	4	47
97.1981	0	82	162	50	69	121	41	78	155	70	71	126	33	3	5	-110	0	-3	-117	-3	-7	29	3	2	47
97.321	0	82	162	49	70	122	41	77	157	70	70	127	32	3	5	-112	0	-3	-117	-2	-7	30	4	3	48
97.4438	0	83	163	51	69	122	40	77	155	69	70	127	32	3	5	-110	0	-2	-117	-3	-6	30	4	3	47
97.5667	0	83	163	50	69	121	40	77	155	71	70	125	34	4	6	-110	0	-2	-118	-3	-7	29	5	3	46
97.6896	0	82	162	51	69	121	42	77	156	70	70	126	33	3	6	-111	-1	-3	-119	-3	-7	30	4	3	47
97.8125	0	82	163	49	69	122	42	78	157	71	69	128	32	3	6	-111	0	-3	-119	-3	-6	30	4	3	47
97.9354	0	82	163	50	69	122	41	78	158	70	70	128	32	3	6	-110	0	-3	-117	-3	-7	30	4	3	48
98.0582	0	83	164	50	70	123	39	78	157	69	70	128	34	3	5	-110	0	-2	-116	-3	-6	30	4	3	47
98.1811	0	83	164	50	69	122	41	78	158	71	71	127	33	3	5	-111	0	-3	-119	-4	-7	30	4	3	47
98.304	0	83	164	50	68	122	41	78	158	71	70	127	33	4	6	-110	0	-2	-119	-3	-7	30	4	3	47
98.4269	0	83	164	49	69	123	40	78	158	71	70	127	33	3	5	-111	0	-3	-118	-3	-7	30	4	3	48
98.5498	0	83	164	50	69	123	42	79	159	70	71	128	33	4	6	-111	0	-3	-117	-3	-7	31	4	3	47
98.6726	0	83	165	48	70	124	41	79	160	72	71	129	32	3	5	-111	-1	-3	-118	-3	-6	31	4	4	48
98.7955	0	84	166	50	70	124	39	78	160	70	71	129	32	3	5	-111	0	-4	-118	-3	-6	31	4	3	48
98.9184	0	83	165	50	69	123	40	79	160	70	71	128	33	4	5	-112	-1	-3	-119	-3	-7	31	4	3	47
99.0413	0	84	165	49	69	123	41	79	161	70	71	128	32	3	5	-112	0	-3	-119	-4	-6	31	5	3	48
99.1642	0	84	165	50	70	123	41	78	160	71	71	129	31	4	6	-112	-1	-3	-119	-3	-7	32	4	3	47
99.287	0	83	165	49	69	124	40	78	160	70	71	129	32	3	6	-112	0	-2	-118	-3	-6	31	4	2	47
99.4099	0	83	166	49	70	125	39	78	161	70	71	130	32	3	5	-112	0	-3	-117	-3	-7	31	4	3	48
99.5328	0	83	165	49	69	124	40	79	160	71	70	129	32	3	5	-111	0	-3	-119	-3	-7	31	4	2	47
99.6557	0	83	165	50	70	123	40	78	160	72	70	128	33	3	5	-112	-1	-3	-121	-4	-8	31	4	3	47
99.7786	0	82	165	49	69	123	41	78	159	71	71	128	32	3	5	-112	0	-3	-119	-3	-6	31	4	4	48
99.9014	0	82	165	50	70	124	40	78	158	71	69	128	32	3	4	-112	-1	-3	-119	-3	-7	31	4	3	48
100.024	0	83	165	49	70	124	40	78	159	69	70	128	32	3	5	-112	0	-3	-117	-3	-7	30	4	3	47
100.147	0	83	164	50	69	124	40	78	160	70	70	129	31	3	6	-112	0	-3	-118	-4	-6	31	4	3	48
100.27	0	83	164	51	69	122	40	78	158	71	70	127	33	3	5	-111	-1	-2	-120	-4	-7	30	4	3	46
100.393	0	82	163	50	68	122	40	78	157	72	70	127	33	3	5	-111	-1	-2	-119	-4	-6	29	4	3	46
100.516	0	83	163	51	70	121	40	78	157	71	70	126	33	3	7	-111	0	-3	-120	-3	-7	30	5	3	47
100.639	0	82	163	50	69	123	41	78	157	71	69	127	31	3	5	-111	0	-3	-119	-4	-7	30	4	3	47
100.762	0	82	163	50	68	123	40	78	158	70	69	127	32	3	5	-112	-1	-3	-119	-3	-6	30	4	3	48
100.884	0	82	162	51	69	121	40	77	156	71	70	126	32	3	5	-111	0	-3	-119	-3	-6	30	4	3	46
101.007	0	81	162	51	69	121	40	76	156	72	69	125	33	4	5	-111	0	-2	-119	-4	-6	29	4	3	46
101.13	0	81	162	51	68	121	40	76	154	71	69	126	33	3	5	-111	0	-3	-119	-2	-6	29	4	3	46
101.253	0	82	161	50	68	120	41	78	155	71	70	126	32	3	4	-111	-1	-3	-119	-2	-8	29	4	3	47
101.376	0	82	162	50	68	121	41	77	155	70	70	126	31	3	5	-111	0	-3	-118	-3	-7	30	4	4	47
101.499	0	82	161	49	70	122	39	76	155	70	69	127	32	3	5	-110	0	-2	-118	-3	-7	31	5	3	47
101.622	0	82	161	51	69	121	40	77	154	72	69	126	34	3	6	-111	0	-3	-120	-3	-6	29	4	3	46
101.745	0	81	160	51	69	120	40	77	153	72	69	125	33	3	5	-110	-1	-3	-120	-4	-7	29	5	3	47
101.868	0	82	161	49	69	122	40	78	154	71	69	127	33	3	6	-111	0	-3	-119	-4	-6	30	5	4	47
101.99	0	82	160	49	69	121	41	76	154	71	70	126	31	2	5	-110	0	-2	-117	-3	-7	30	4	4	47
102.113	0	81	162	49	69	122	40	77	154	69	69	127	32	3	5	-110	0	-3	-118	-3	-7	29	3	3	47
102.236	0	82	161	51	69	122	40	78	155	70	69	126	32	4	6	-111	-1	-3	-119	-3	-6	30	4	3	47
102.359	0	82	161	50	69	120	40	76	154	71	71	125	33	3	6	-110	0	-3	-119	-4	-6	29	4	3	47
102.482	0	81	161	50	69	121	40	76	155	70	69	126	33	2	5	-110	0	-2	-118	-3	-7	29	4	3	47
102.605	0	81	160	50	69	122	42	77	155	70	70	126	31	3	5	-110	0	-2	-118	-3	-7	29	4	3	47
102.728	0	81	161	49	69	122	40	78	154	70	70	126	32	3	5	-111	0	-3	-118	-3	-7	29	4	3	48
102.851	0	82	161	50	69	122	39	77	155	70	70	127	32	3	5	-111	0	-3	-117	-3	-6	30	5	3	47
102.973	0	82	160	51	69	121	40	76	154	71	70	126	33	3	5	-110	0	-3	-120	-4	-7	29	4	3	47
103.096	0	82	161	50	69	121	40	77	154	70	69	126	33	3	5	-111	0	-3	-119	-3	-7	29	4	4	47
103.219	0	82	161	50	69	121	40	76	154	71	70	126	32	3	6	-111	0	-3	-120	-3	-7	30	4	3	48
103.342	0	81	161	50	68	121	41	77	154	70	70	126	32	3	6	-111	0	-3	-119	-4	-6	29	4	3	48
103.465	0	81	162	49	69	122	39	77	156	69	70	127	32	3	5	-109	0	-3	-117	-3	-6	30	5	3	47
103.588	0	82	161	50	70	122	40	77	154	70	69	127	32	3	4	-111	-1	-3	-119	-4	-6	30	5	3	47
103.711	0	82	161	51	69	122	40	77	155	71	69	126	33	3	5	-110	-1	-3	-119	-3	-6	30	5	4	47
103.834	0	82	161	51	69	121	41	78	154	70	71	126	33	2	5	-110	0	-3	-120	-4	-7	29	4	3	46
103.956	0	82	160	49	69	121	41	77	155	71	70	126	31	3	6	-111	0	-3	-119	-3	-8	30	4	3	47
104.079	0	82	162	48	69	123	40	77	155	70	69	127	32	3	5	-111	-1	-3	-117	-4	-6	30	5	3	47
104.202	0	82	161	51	70	122	39	77	155	70	70	127	32	3	5	-111	0	-3	-119	-3	-7	30	5	3	47
104.325	0	82	161	50	69	121	40	77	154	71	70	126	34	3	5	-111	-1	-3	-119	-3	-7	29	5	3	46
104.448	0	82	160	51	69	121	39	77	154	70	69	125	34	3	6	-110	0	-3	-119	-4	-7	29	4	3	47
104.571	0	81	161	50	70	121	40	76	155	71	70	125	33	3	5	-110	0	-3	-119	-3	-6	29	4	3	47
104.694	0	82	162	50	69	122	42	77	155	70	71	126	30	3	6	-111	0	-3	-118	-3	-6	31	4	3	47
104.817	0	82	162	50	69	122	41	78	156	69	70	127	31	4	6	-110	0	-3	-118	-2	-7	30	4	3	48
104.94	0	82	161	51	69	121	40	77	155	71	70	126	34	2	5	-111	0	-3	-118	-3	-7	30	5	3	46
105.062	0	82	161	50	69	122	40	77	154	71	70	127	33	3	5	-111	0	-3	-119	-3	-5	30	4	3	47
105.185	0	82	161	50	69	120	40	77	155	70	70	126	32	3	5	-111	0	-2	-120	-3	-6	30	4	3	48
105.308	0	81	162	49	69	121	41	77	155	70	68	126	32	3	5	-111	-1	-3	-119	-3	-7	29	4	3	48
105.431	0	81	162	48	69	122	41	77	155	70	70	127	31	3	5	-111	0	-2	-118	-3	-6	30	4	3	48
105.554	0	81	161	51	69	121	40	77	155	70	70	126	32	3	5	-110	0	-3	-118	-4	-7	30	4	2	46
105.677	0	81	161	50	68	120	40	76	154	72	69	125	33	3	6	-111	0	-3	-119	-3	-6	30	5	3	47
105.8	0	82	160	50	68	120	40	76	153	70	69	125	33	3	5	-111	0	-3	-119	-3	-7	30	5	3	47
105.923	0	81	161	49	69	120	41	77	154	70	70	125	32	3	6	-110	0	-3	-118	-3	-7	29	5	3	48
106.045	0	82	162	49	69	121	41	77	154	69	70	125	31	3	6	-111	0	-3	-118	-3	-7	30	4	3	48
106.168	11	80	161	50	68	120	39	77	153	70	69	125	32	3	5	-112	0	-2	-119	-4	-7	30	5	3	47
106.291	0	81	159	50	69	120	40	76	152	71	69	124	34	3	5	-110	-1	-3	-119	-3	-6	29	4	3	45
106.414	0	81	158	50	69	120	40	76	151	71	69	124	33	3	5	-110	0	-3	-119	-3	-7	29	3	3	46
106.537	0	80	159	49	69	120	40	75	152	70	69	124	33	3	5	-110	0	-2	-119	-2	-6	28	4	3	48
106.66	0	81	159	50	68	121	41	77	152	70	70	125	32	3	5	-111	0	-3	-118	-3	-6	29	4	3	47
106.783	0	81	160	51	68	120	40	77	152	69	69	125	32	3	5	-110	0	-3	-117	-4	-7	29	5	3	48
106.906	0	81	158	52	68	118	40	76	151	72	68	123	34	3	5	-109	0	-3	-119	-3	-6	29	4	3	45
107.028	0	81	157	52	68	118	41	75	150	71	69	123	34	3	5	-108	-1	-2	-118	-3	-6	29	5	3	46
107.151	0	80	158	50	68	119	40	76	150	71	69	124	34	3	5	-109	0	-3	-119	-3	-6	29	5	3	46
107.274	0	81	158	50	67	119	41	75	150	69	69	124	32	2	5	-110	0	-3	-118	-3	-7	28	5	3	47
107.397	0	81	158	50	68	120	41	76	151	70	69	124	32	2	5	-109	-1	-3	-118	-4	-6	28	4	4	47
107.52	0	80	157	51	68	120	39	75	151	69	69	124	32	2	5	-109	0	-2	-117	-4	-5	29	4	3	47
107.643	0	81	158	51	68	118	40	75	150	71	68	123	34	3	6	-109	0	-3	-119	-3	-7	28	4	3	46
107.766	0	81	158	51	68	118	41	76	150	69	68	123	33	2	5	-109	0	-3	-119	-3	-7	28	4	4	46
107.889	0	82	158	51	69	118	41	77	151	70	69	123	34	2	5	-110	0	-3	-118	-4	-6	28	4	3	47
108.012	0	81	159	50	69	119	42	77	151	70	70	124	31	3	5	-109	0	-3	-117	-3	-7	29	4	3	47
108.134	0	81	159	50	69	120	41	76	152	69	69	124	31	2	5	-109	-1	-3	-117	-2	-7	29	4	3	47
108.257	0	81	158	51	68	118	41	75	151	71	69	123	33	4	5	-109	-1	-3	-118	-4	-7	29	5	3	46
108.38	0	81	159	50	69	119	40	75	151	71	69	123	33	3	5	-109	0	-3	-118	-3	-7	28	4	4	47
108.503	0	81	159	50	69	119	41	76	152	70	69	124	33	3	5	-110	0	-2	-119	-3	-6	29	4	3	49
108.626	0	82	159	49	69	121	41	76	152	69	69	125	31	3	5	-110	-1	-2	-118	-3	-6	30	4	3	47
108.749	0	81	160	49	68	121	39	76	153	68	70	125	31	3	5	-110	0	-4	-116	-3	-6	30	4	3	48
108.872	0	81	159	51	69	121	40	76	151	69	70	126	33	3	6	-109	-1	-3	-119	-4	-7	30	4	3	48
108.995	0	81	160	50	69	121	41	76	151	70	70	126	34	3	5	-110	0	-3	-118	-4	-6	30	5	3	47
109.117	0	81	160	49	68	120	41	76	152	70	69	125	33	3	5	-111	0	-2	-119	-3	-6	30	4	3	47
109.24	0	81	160	50	69	121	42	77	153	70	70	126	31	3	5	-110	0	-3	-118	-3	-6	30	4	3	47
109.363	0	80	161	50	69	121	41	77	154	69	70	126	31	3	5	-111	0	-3	-117	-3	-8	31	4	2	48
109.486	0	81	160	49	69	120	40	76	154	70	70	125	32	3	5	-111	0	-3	-117	-3	-7	30	5	3	46
109.609	0	81	160	50	69	120	40	77	152	71	70	125	34	3	6	-111	-1	-2	-119	-4	-6	30	4	3	46
109.732	0	82	160	49	68	121	40	77	153	71	70	124	33	3	5	-110	-1	-2	-118	-3	-7	30	4	3	47
109.855	0	82	160	50	69	121	41	77	153	70	70	125	32	3	5	-111	0	-3	-118	-3	-6	29	5	2	48
109.978	0	82	161	50	68	121	41	77	154	69	70	126	32	3	6	-111	0	-3	-118	-3	-7	30	5	3	48
110.1	0	81	161	50	69	120	40	77	154	70	69	125	32	3	5	-111	0	-2	-119	-3	-6	30	5	3	47
110.223	0	82	161	50	69	120	40	77	153	71	70	124	35	3	5	-110	0	-3	-119	-3	-6	29	3	3	45
110.346	0	82	161	51	69	120	41	77	154	71	70	124	34	3	6	-111	0	-3	-118	-3	-7	30	5	3	46
110.469	0	83	162	50	69	120	41	77	154	71	69	124	33	3	6	-110	0	-3	-118	-3	-6	31	4	3	48
110.592	0	81	162	49	69	121	42	78	155	70	69	126	32	3	5	-110	0	-3	-117	-4	-7	30	5	2	47
110.715	0	83	162	51	70	120	41	78	155	69	70	125	32	4	5	-110	0	-3	-118	-3	-7	29	4	3	48
110.838	0	83	163	51	69	119	41	78	155	71	69	124	34	4	5	-109	0	-3	-118	-3	-7	28	4	3	44
110.961	0	82	163	51	69	120	41	78	155	70	70	124	34	4	5	-109	-1	-2	-118	-4	-7	28	4	4	46
111.084	0	83	163	51	69	118	41	78	156	70	70	123	34	3	6	-110	0	-2	-118	-4	-7	28	4	3	47
111.206	0	83	162	51	68	120	42	79	155	70	69	124	34	3	5	-110	-1	-3	-119	-3	-7	29	4	4	48
111.329	0	83	164	52	68	119	41	79	156	70	70	123	35	3	6	-108	-1	-2	-117	-4	-7	27	4	3	46
111.452	0	83	163	53	69	118	42	78	156	72	69	122	36	4	5	-109	-1	-2	-118	-3	-7	26	4	3	44
111.575	0	84	162	52	68	118	43	79	154	72	70	122	35	3	5	-109	-1	-3	-117	-4	-7	27	4	3	47
111.698	0	83	161	51	68	119	43	78	153	71	69	123	33	3	6	-109	0	-3	-116	-2	-6	28	4	4	47
111.821	0	81	159	50	69	120	40	76	151	69	70	125	33	3	6	-109	0	-3	-115	-4	-7	28	5	3	48
111.944	0	82	158	50	69	120	38	76	150	69	69	124	33	2	5	-109	0	-3	-117	-3	-6	29	4	3	48
112.067	0	80	157	51	68	118	41	75	148	70	68	123	34	3	6	-110	0	-3	-118	-3	-6	28	4	3	45
112.189	0	81	157	51	68	117	41	76	147	70	69	122	34	4	5	-111	-1	-2	-118	-3	-6	29	4	3	45
112.312	0	81	156	50	68	117	41	76	148	71	68	121	34	3	5	-108	-1	-3	-117	-3	-6	27	4	3	46
112.435	0	81	157	50	68	117	41	76	148	69	69	122	33	3	5	-109	0	-3	-117	-4	-7	28	4	3	48
112.558	0	81	157	50	68	118	41	76	148	68	69	122	31	4	4	-109	0	-3	-117	-3	-6	29	5	3	47
112.681	0	81	156	51	68	117	41	75	147	70	68	120	34	2	5	-110	0	-3	-118	-4	-7	28	4	3	45
112.804	0	81	155	50	68	116	41	76	147	71	68	120	34	3	5	-109	-1	-3	-118	-3	-6	28	5	3	46
112.927	0	81	156	50	68	116	41	75	147	71	68	121	34	3	5	-109	-1	-2	-118	-3	-6	29	3	2	47
113.05	0	81	157	51	69	117	41	75	148	69	68	121	32	4	5	-109	0	-3	-117	-3	-6	28	4	3	48
113.172	0	81	157	50	68	118	42	76	149	69	69	122	31	3	5	-109	0	-2	-117	-3	-6	29	4	3	48
113.295	0	81	158	51	68	117	42	76	147	69	69	122	33	3	5	-109	0	-3	-117	-3	-6	28	4	3	47
113.418	0	81	157	51	68	117	41	76	147	71	69	121	33	2	6	-109	-1	-2	-118	-3	-6	28	4	3	47
113.541	0	81	156	50	69	117	40	76	146	69	69	122	33	3	5	-110	0	-3	-118	-4	-6	28	5	3	48
113.664	0	82	156	50	68	118	41	76	148	69	68	122	32	3	5	-109	0	-3	-118	-3	-6	28	4	3	48
113.787	0	81	157	50	69	119	41	76	148	69	68	123	31	3	5	-109	0	-2	-117	-3	-6	29	4	3	48
113.91	0	81	158	50	68	119	40	77	149	68	69	123	32	3	5	-109	0	-2	-117	-4	-6	28	4	3	48
114.033	0	82	158	50	68	117	41	76	149	70	69	121	34	4	5	-110	0	-2	-118	-3	-6	28	5	3	46
114.156	0	82	158	49	68	118	42	76	149	70	69	122	31	3	5	-110	0	-3	-118	-2	-6	30	3	3	47
114.278	0	82	158	49	68	118	42	76	149	69	69	122	32	3	5	-109	0	-3	-118	-3	-6	28	5	3	48
114.401	0	81	158	49	68	119	40	77	151	69	69	123	32	3	5	-110	-1	-3	-116	-3	-6	30	4	3	47
114.524	0	82	159	49	70	120	39	77	151	67	69	124	31	3	5	-110	-1	-3	-117	-3	-7	29	4	3	48
114.647	0	81	158	49	69	119	41	76	149	69	69	123	32	3	6	-110	0	-3	-118	-4	-6	30	5	3	47
114.77	0	82	159	50	68	119	40	76	150	70	69	123	33	3	4	-110	-1	-3	-118	-4	-6	30	4	4	47
114.893	0	82	159	50	69	119	41	77	151	69	69	124	33	3	5	-111	0	-3	-118	-3	-6	29	4	3	48
115.016	0	82	160	49	69	120	42	77	151	69	69	124	32	3	5	-110	0	-3	-118	-3	-6	30	4	4	48
115.139	0	83	161	48	69	120	40	78	152	68	70	125	32	3	5	-110	-1	-3	-117	-3	-6	30	4	3	48
115.261	0	83	160	49	70	120	41	78	152	70	70	124	31	3	5	-111	0	-2	-118	-3	-7	30	5	3	47
115.384	0	83	161	49	68	120	40	77	153	70	70	124	33	3	5	-110	0	-2	-118	-3	-7	29	4	4	47
115.507	0	83	162	49	69	120	41	78	153	69	70	124	31	3	5	-111	0	-3	-118	-2	-7	30	5	4	47
115.63	0	83	162	49	70	121	41	78	155	69	70	126	31	3	5	-111	0	-3	-118	-3	-6	30	4	3	48
115.753	0	83	162	48	70	121	39	78	156	69	70	126	32	4	6	-111	0	-3	-116	-3	-7	30	5	3	47
115.876	0	83	163	49	70	121	40	79	156	69	70	126	32	3	6	-110	0	-3	-118	-4	-7	30	5	3	48
115.999	0	84	163	49	69	122	40	78	155	70	71	126	33	3	6	-111	0	-2	-119	-3	-6	31	4	3	48
116.122	0	83	163	49	69	122	42	79	156	70	70	127	32	3	5	-112	0	-2	-118	-3	-6	32	4	3	47
116.244	0	84	164	48	70	122	40	79	157	69	71	127	31	3	5	-112	0	-3	-118	-3	-7	32	4	3	49
116.367	0	84	165	48	69	122	41	79	159	70	71	127	30	4	5	-111	0	-3	-117	-3	-7	31	4	3	48
116.49	0	83	165	49	70	122	39	79	158	70	71	127	32	3	5	-111	0	-2	-119	-3	-7	31	5	4	49
116.613	0	85	165	49	69	122	40	79	158	70	71	127	33	3	6	-113	0	-3	-120	-3	-7	31	4	3	47
116.736	0	83	164	48	70	123	40	79	158	70	71	127	32	3	5	-112	0	-3	-119	-3	-6	31	4	3	48
116.859	0	84	166	48	70	122	40	79	160	70	71	127	32	3	6	-112	0	-3	-119	-3	-7	31	5	3	48
116.982	0	84	166	49	70	123	40	80	160	69	71	127	31	3	5	-112	0	-2	-117	-3	-7	31	4	3	47
117.105	0	84	167	49	69	123	40	80	161	70	71	128	30	3	6	-112	0	-3	-118	-4	-8	31	4	3	48
117.228	0	84	166	49	70	122	40	79	159	71	71	127	33	3	6	-113	0	-2	-120	-4	-7	31	4	2	47
117.35	0	84	167	48	69	123	40	80	160	71	70	128	33	4	6	-112	-1	-3	-119	-4	-6	32	3	3	47
117.473	0	84	167	49	69	123	40	79	161	70	70	129	32	3	5	-112	0	-3	-119	-3	-6	31	5	3	48
117.596	0	84	167	49	69	123	42	79	162	71	71	128	31	3	6	-112	0	-3	-118	-4	-7	31	5	3	48
117.719	0	85	168	49	70	123	40	80	162	70	71	128	30	3	6	-112	0	-3	-118	-3	-7	32	4	3	48
117.842	0	84	167	50	70	123	39	81	161	71	71	128	33	4	6	-112	0	-2	-120	-3	-7	31	4	3	47
117.965	0	84	167	48	69	123	40	80	162	71	70	127	33	3	6	-113	0	-3	-120	-4	-7	31	4	4	46
118.088	0	84	167	49	71	123	40	80	163	71	71	127	33	3	5	-113	-1	-3	-120	-3	-7	31	4	3	48
118.211	0	84	168	49	70	123	41	80	163	71	71	128	31	2	6	-112	-1	-3	-119	-3	-7	32	4	3	48
118.333	0	85	168	49	70	124	39	80	163	70	71	129	32	4	5	-112	0	-3	-116	-4	-8	32	4	3	48
118.456	0	84	167	49	70	123	41	81	162	72	70	128	32	3	5	-113	0	-2	-119	-4	-8	32	4	3	46
118.579	0	84	167	49	70	124	41	80	162	71	71	129	33	3	5	-113	-1	-3	-120	-3	-7	32	4	3	48
118.702	0	85	168	50	70	123	40	80	163	71	70	128	33	3	6	-113	-1	-3	-119	-3	-7	31	5	3	48
118.825	0	84	168	49	71	124	41	80	163	71	72	129	32	4	6	-112	-1	-3	-119	-4	-7	32	4	3	48
118.948	0	84	169	49	71	124	40	81	164	71	71	130	31	3	5	-112	0	-2	-117	-3	-8	30	4	3	47
119.071	0	85	168	50	69	123	40	81	163	71	70	129	32	3	6	-113	0	-2	-119	-4	-6	32	5	3	47
119.194	0	85	168	49	70	124	41	81	163	71	71	129	32	3	5	-113	0	-3	-119	-3	-6	32	4	3	47
119.316	0	85	167	49	70	123	40	80	162	71	70	128	32	3	5	-113	0	-3	-119	-5	-8	32	4	3	48
119.439	0	83	167	49	69	124	41	81	162	71	70	128	32	3	5	-113	0	-2	-119	-4	-6	32	4	3	48
119.562	0	85	168	49	70	124	40	79	162	70	71	129	32	3	6	-112	0	-3	-118	-4	-7	32	5	3	47
119.685	0	85	167	51	70	122	40	80	161	70	70	128	31	3	5	-113	0	-3	-119	-2	-7	32	5	3	47
119.808	0	85	166	49	69	122	40	79	161	71	70	126	34	3	5	-112	0	-2	-120	-4	-7	31	4	3	47
119.931	0	84	166	50	69	122	39	79	160	70	71	127	33	3	6	-113	0	-2	-119	-4	-8	32	4	3	47
120.054	0	84	166	50	69	122	40	79	160	71	70	127	32	3	5	-113	0	-3	-120	-4	-7	32	4	3	48
120.177	0	84	165	49	70	122	41	79	159	70	71	127	30	3	5	-113	-1	-4	-118	-3	-7	31	4	3	47
120.3	0	84	165	51	69	122	40	78	159	70	69	127	31	4	5	-111	-1	-2	-118	-4	-7	31	3	3	47
120.422	0	84	164	52	70	120	40	79	157	72	70	125	34	2	5	-113	0	-3	-120	-3	-7	30	4	4	45
120.545	0	82	163	50	68	121	39	79	157	71	70	125	34	3	5	-113	0	-2	-119	-4	-6	31	4	3	47
120.668	0	83	162	50	68	120	41	78	155	71	70	124	32	3	5	-112	0	-2	-118	-4	-7	30	4	4	47
120.791	0	82	163	49	69	121	41	78	156	69	69	125	32	3	5	-111	0	-3	-118	-2	-8	30	4	2	49
120.914	0	83	163	51	69	121	39	78	156	70	70	125	31	3	4	-111	0	-3	-118	-3	-7	31	4	3	48
121.037	0	83	162	50	68	120	40	78	155	71	69	124	34	3	5	-111	-1	-3	-119	-4	-7	30	5	3	45
121.16	0	82	162	50	69	120	40	78	154	71	69	124	33	3	5	-112	-1	-3	-119	-3	-6	30	4	3	46
121.283	0	82	161	50	69	119	40	78	155	71	70	124	33	3	6	-111	0	-3	-118	-4	-6	30	4	3	47
121.405	0	82	162	48	69	120	41	78	155	70	70	125	30	2	5	-111	-1	-3	-117	-3	-6	30	4	3	48
121.528	0	83	163	49	69	120	41	78	156	69	70	125	31	2	5	-112	0	-3	-117	-3	-7	30	4	2	48
121.651	0	82	161	51	69	119	40	77	155	71	69	124	34	3	4	-111	-1	-2	-119	-3	-6	29	4	3	46
121.774	0	83	162	50	69	120	40	78	155	71	69	124	33	3	6	-110	0	-3	-119	-3	-7	30	4	3	47
121.897	0	82	162	50	69	119	40	78	154	70	69	124	33	2	5	-111	0	-3	-119	-4	-6	30	4	3	48
122.02	0	82	162	49	69	121	40	77	155	69	69	126	32	2	5	-111	0	-3	-117	-3	-6	31	4	3	47
122.143	0	84	162	49	69	121	41	79	155	69	70	126	31	3	5	-111	0	-2	-118	-3	-7	31	4	3	48
122.266	0	82	163	51	69	121	41	78	156	72	69	125	34	3	5	-111	0	-3	-118	-3	-6	31	5	3	47
122.388	0	83	162	50	69	121	40	79	156	70	69	125	33	4	5	-111	0	-3	-119	-3	-7	31	4	3	48
122.511	0	83	163	49	69	121	40	78	157	70	69	126	33	3	5	-111	0	-3	-119	-3	-7	30	4	2	47
122.634	0	83	164	49	70	121	42	79	156	70	71	126	32	3	5	-111	-1	-3	-119	-3	-7	30	4	3	48
122.757	0	84	164	49	69	122	40	79	158	70	70	126	32	4	6	-111	0	-3	-117	-4	-7	30	4	3	47
122.88	0	83	164	51	68	121	40	79	157	70	70	125	34	3	6	-111	-1	-3	-120	-4	-8	30	4	4	46
123.003	0	83	165	50	69	121	40	79	157	71	71	126	34	4	5	-112	-1	-3	-119	-3	-6	30	4	3	46
123.126	0	83	164	51	69	121	41	79	158	71	70	126	32	3	5	-112	-1	-3	-118	-3	-6	31	4	3	48
123.249	0	84	165	49	69	122	41	79	158	70	71	126	32	3	6	-111	0	-3	-118	-3	-7	30	4	3	48
123.372	0	83	166	49	70	122	42	79	160	70	71	127	30	3	5	-112	0	-3	-118	-4	-7	31	5	3	48
123.494	0	84	164	50	69	122	40	79	158	71	71	126	32	3	5	-111	0	-3	-118	-3	-7	31	4	3	46
123.617	0	84	165	51	69	121	41	80	159	71	70	126	33	3	6	-112	0	-3	-120	-4	-7	31	4	4	47
123.74	0	84	164	50	69	122	40	78	159	71	70	126	33	3	5	-112	0	-1	-119	-4	-7	31	5	3	47
123.863	0	83	164	49	69	122	41	79	158	70	70	126	32	3	5	-111	0	-3	-118	-4	-7	30	4	3	48
123.986	0	84	165	49	69	122	41	79	160	71	70	127	31	3	5	-112	0	-3	-118	-4	-7	31	4	3	47
124.109	0	83	164	49	69	123	40	78	159	70	70	127	32	3	5	-111	0	-3	-119	-3	-7	31	3	3	48
124.232	0	83	165	50	69	124	42	78	157	72	70	129	34	3	5	-112	0	-3	-119	-4	-7	31	4	3	46
124.355	0	83	164	50	70	123	41	79	157	71	70	127	35	3	5	-112	0	-3	-119	-4	-6	31	4	3	47
124.477	0	83	164	49	69	122	41	79	158	71	69	126	34	3	5	-113	0	-3	-119	-3	-6	31	4	3	48
124.6	0	83	165	49	70	122	42	78	159	71	70	127	31	3	6	-112	0	-3	-119	-4	-6	31	4	3	47
124.723	0	83	165	50	69	122	41	78	159	70	70	127	32	3	5	-111	-1	-3	-118	-4	-8	31	5	3	48
124.846	0	84	165	51	69	121	41	78	157	71	70	125	34	2	5	-111	0	-3	-118	-4	-6	30	4	3	46
124.969	0	83	164	50	69	121	41	79	159	71	70	126	33	3	5	-112	0	-2	-119	-4	-7	31	4	3	48
125.092	0	83	164	49	69	122	41	79	158	70	69	127	33	3	5	-112	0	-3	-119	-3	-7	30	4	3	47
125.215	0	84	164	50	70	122	41	78	158	70	70	127	32	3	6	-111	0	-3	-118	-3	-7	31	4	3	48
125.338	0	84	164	50	70	122	41	79	159	70	70	126	31	4	5	-111	0	-3	-118	-3	-8	31	4	3	48
125.46	0	83	164	50	68	120	40	78	157	72	69	125	34	2	6	-112	0	-3	-119	-3	-7	30	4	3	46
125.583	0	83	164	49	68	120	41	78	157	71	70	125	33	3	5	-112	0	-3	-119	-4	-8	31	4	3	47
125.706	0	82	163	50	69	120	41	78	157	71	70	125	33	3	5	-111	0	-3	-119	-3	-7	30	5	3	47
125.829	0	83	165	50	69	121	42	78	157	70	69	126	31	4	6	-111	0	-3	-118	-3	-7	30	4	3	47
125.952	0	82	164	49	69	120	41	78	158	70	70	125	31	3	5	-111	0	-3	-118	-3	-6	31	4	2	47
126.075	0	82	163	51	68	120	40	77	155	71	69	124	34	3	5	-111	0	-2	-119	-4	-7	30	4	3	46
126.198	0	83	162	51	69	120	41	78	155	71	70	124	34	4	5	-112	-1	-3	-118	-2	-7	30	4	4	46
126.321	0	82	162	50	69	119	41	78	156	71	69	125	33	3	5	-111	0	-3	-119	-3	-6	30	4	3	47
126.444	0	82	162	49	69	120	41	77	156	71	70	124	33	3	5	-112	0	-3	-118	-2	-6	30	4	3	48
126.566	0	82	162	50	69	121	41	77	156	69	69	126	31	3	6	-111	-1	-2	-118	-3	-6	30	4	3	48
126.689	0	82	162	51	69	120	41	77	155	71	69	124	33	3	5	-110	0	-3	-118	-4	-6	31	5	3	46
126.812	0	83	161	51	69	120	41	77	154	71	69	125	34	3	6	-111	0	-3	-119	-4	-6	30	4	3	46
126.935	0	82	161	51	69	120	41	77	154	71	69	124	33	3	6	-111	0	-3	-119	-3	-6	30	4	3	47
127.058	0	82	161	51	69	120	42	77	154	71	70	125	32	3	5	-110	0	-2	-118	-3	-7	30	4	3	47
127.181	0	83	162	51	70	121	42	78	156	70	70	125	31	4	5	-111	0	-3	-118	-3	-6	30	4	3	48
127.304	0	83	162	51	70	120	40	77	155	71	69	125	33	3	6	-111	-1	-3	-118	-4	-8	30	4	4	47
127.427	0	82	162	51	69	120	41	77	155	71	69	124	34	3	6	-110	0	-3	-119	-3	-6	30	4	4	47
127.549	0	83	161	51	69	120	41	78	155	71	69	125	34	3	6	-111	0	-3	-118	-4	-7	30	4	3	47
127.672	0	82	163	50	69	121	42	78	156	70	70	126	32	3	5	-110	0	-3	-118	-3	-7	29	3	3	48
127.795	0	83	162	50	70	121	41	78	157	70	70	126	32	4	6	-111	-1	-2	-116	-4	-7	30	4	3	48
127.918	0	82	162	50	70	121	41	78	156	71	71	125	33	3	5	-111	0	-4	-118	-4	-7	30	5	3	47
128.041	0	82	163	51	69	121	41	79	156	71	71	126	33	3	6	-110	0	-3	-119	-4	-7	30	5	3	48
128.164	0	83	163	51	69	121	41	78	156	71	70	125	34	3	6	-110	0	-3	-118	-2	-7	30	4	3	48
128.287	0	83	163	50	70	121	42	78	157	70	69	125	32	3	6	-111	-2	-3	-117	-4	-7	30	3	3	48
128.41	0	83	165	50	69	122	41	78	158	70	70	127	32	3	5	-111	0	-3	-117	-3	-7	31	3	3	47
128.532	0	84	164	51	70	122	41	79	157	70	70	126	32	3	5	-112	0	-3	-118	-4	-7	31	4	3	47
128.655	0	84	164	51	69	121	41	79	158	71	70	126	34	3	6	-112	0	-2	-119	-3	-6	30	4	3	47
128.778	0	84	165	51	69	122	40	77	159	71	71	126	33	4	6	-111	-1	-3	-119	-3	-6	31	4	3	47
128.901	0	83	165	50	70	122	42	79	159	71	70	127	32	3	6	-111	0	-3	-117	-4	-6	31	5	3	47
129.024	0	85	166	50	70	122	41	79	162	70	72	127	31	3	5	-111	0	-2	-117	-3	-8	30	4	3	48
129.147	0	85	165	51	69	122	41	80	160	72	71	127	32	3	6	-111	0	-3	-118	-3	-7	31	4	3	48
129.27	0	84	166	50	70	122	41	79	160	71	72	127	34	4	6	-111	0	-3	-118	-4	-7	31	5	3	47
129.393	0	83	167	50	70	123	41	79	160	71	71	128	33	3	5	-112	0	-3	-118	-3	-7	31	4	4	48
129.516	0	84	166	51	69	123	42	80	162	71	70	128	33	3	6	-112	-1	-3	-118	-4	-7	31	4	3	48
129.638	0	83	167	49	70	124	40	80	162	70	71	129	32	3	6	-111	0	-3	-117	-4	-7	30	4	3	48
129.761	0	85	167	50	70	124	40	80	163	71	71	129	33	3	6	-112	0	-3	-118	-3	-7	31	5	3	48
129.884	0	84	168	49	69	123	41	80	161	72	72	128	35	3	5	-113	-1	-3	-119	-3	-7	31	4	3	47
130.007	0	84	168	50	69	124	41	80	162	71	72	129	34	3	6	-113	-1	-2	-119	-3	-7	32	4	3	48
130.13	0	84	168	49	70	124	41	80	163	72	70	128	32	3	6	-113	0	-3	-118	-4	-7	31	4	3	47
130.253	0	85	169	50	71	124	42	80	163	71	71	129	31	3	6	-112	0	-4	-117	-4	-7	31	3	2	48
130.376	0	85	169	49	70	125	40	80	164	70	71	130	33	3	6	-112	0	-2	-117	-4	-7	32	4	3	48
130.499	0	84	169	49	69	123	41	80	164	72	71	128	34	3	6	-112	0	-3	-120	-4	-8	32	3	3	47
130.621	0	85	169	49	69	124	41	80	165	71	71	128	32	3	6	-112	0	-3	-118	-3	-7	32	4	3	48
130.744	0	85	169	49	70	123	40	80	164	72	71	128	33	3	6	-113	0	-2	-119	-4	-7	31	4	3	48
130.867	0	85	170	49	69	124	41	81	165	71	70	129	32	4	6	-113	-1	-2	-117	-3	-6	31	4	3	47
130.99	0	84	170	49	70	125	41	81	165	72	72	130	31	4	5	-113	-1	-3	-118	-4	-7	32	4	3	49
131.113	0	85	169	50	70	123	40	81	164	73	70	128	33	3	6	-113	0	-3	-119	-4	-7	32	3	3	47
131.236	0	84	168	49	69	123	40	80	165	71	70	128	34	3	6	-113	-1	-3	-119	-4	-8	32	5	3	47
131.359	0	84	169	49	69	123	41	80	165	71	71	128	32	3	6	-113	-1	-2	-119	-4	-7	32	4	3	47
131.482	0	85	169	49	70	123	40	80	165	72	71	128	31	3	5	-114	0	-2	-119	-3	-7	32	3	4	48
131.604	0	83	170	49	69	124	41	80	165	71	70	129	31	2	5	-112	-1	-3	-118	-4	-7	31	4	3	48
131.727	0	84	169	51	69	123	40	80	164	72	70	128	32	3	6	-112	0	-3	-119	-4	-7	32	5	3	47
131.85	0	84	167	49	69	123	40	80	163	72	70	127	34	3	5	-112	0	-3	-119	-4	-6	31	3	3	46
131.973	0	84	168	49	69	122	40	78	162	72	69	127	32	3	6	-113	-1	-3	-119	-4	-6	32	4	3	47
132.096	0	83	166	49	70	123	41	80	162	72	70	128	32	4	6	-114	-1	-2	-119	-3	-7	31	5	3	47
132.219	0	83	167	49	69	123	41	79	162	71	70	127	31	4	5	-112	0	-3	-118	-4	-8	31	4	3	47
132.342	0	84	166	50	69	122	39	79	162	71	71	127	33	3	5	-113	0	-3	-119	-3	-7	32	4	3	48
132.465	0	83	165	50	68	122	41	79	160	73	70	127	34	2	5	-112	-1	-3	-120	-3	-6	31	4	3	45
132.588	0	83	165	50	68	121	40	79	160	73	70	126	33	3	6	-113	0	-2	-119	-3	-6	31	4	3	47
132.71	0	83	165	50	68	121	41	78	159	72	70	126	33	3	5	-111	0	-2	-119	-4	-7	31	4	3	46
132.833	0	83	165	49	69	122	42	78	160	72	70	126	31	3	5	-112	0	-3	-118	-4	-7	31	4	4	48
132.956	0	83	165	49	69	122	41	78	160	72	70	126	32	3	6	-113	0	-3	-119	-4	-7	32	4	3	48
133.079	0	82	164	50	69	121	40	78	159	72	69	125	34	3	6	-112	-1	-3	-118	-4	-7	31	4	3	47
133.202	0	83	164	50	68	121	40	78	160	72	70	126	33	3	5	-111	0	-2	-119	-4	-7	30	4	3	47
133.325	0	83	163	49	69	121	40	79	159	72	70	126	33	3	4	-112	-2	-3	-119	-4	-7	31	4	3	47
133.448	0	83	164	50	69	121	42	78	159	70	70	126	31	4	5	-112	0	-3	-118	-3	-7	32	5	3	48
133.571	0	83	164	49	69	122	41	79	159	70	71	127	31	4	5	-112	0	-3	-118	-4	-7	31	4	3	48
133.693	0	84	164	51	69	121	40	78	159	73	70	126	32	3	5	-111	-1	-2	-117	-4	-6	31	4	3	46
133.816	0	83	163	50	69	122	41	78	159	72	70	126	33	2	6	-112	0	-2	-120	-3	-7	31	5	3	47
133.939	0	83	164	51	69	122	41	79	158	72	70	126	33	2	5	-112	0	-3	-119	-4	-6	31	4	3	48
134.062	0	83	164	50	69	122	41	79	159	72	71	126	32	3	4	-112	-1	-2	-118	-3	-7	30	5	3	47
134.185	0	84	163	50	70	123	42	79	160	70	71	128	32	4	5	-112	-1	-3	-118	-3	-7	31	4	3	48
134.308	0	83	165	50	69	122	40	80	161	71	70	127	33	3	5	-112	-1	-3	-118	-3	-7	31	4	3	48
134.431	0	83	164	50	68	121	41	79	159	72	71	126	34	3	6	-113	0	-3	-119	-3	-6	31	5	3	46
134.554	0	83	165	50	69	121	40	79	160	72	70	126	33	3	6	-111	-1	-3	-119	-4	-6	30	4	3	47
134.676	0	84	165	50	70	121	41	79	161	72	69	126	33	3	6	-111	0	-3	-118	-4	-6	30	4	4	48
134.799	0	84	165	49	69	122	40	80	161	70	71	126	32	3	6	-112	-1	-3	-117	-4	-7	31	4	3	47
134.922	0	83	166	51	69	123	40	80	161	70	71	128	31	4	6	-111	0	-3	-118	-3	-7	30	3	2	48
135.045	0	84	166	50	69	121	41	80	161	72	70	126	34	3	5	-112	0	-2	-119	-3	-8	31	4	3	46
135.168	0	84	166	50	70	122	40	79	161	72	70	128	33	3	6	-112	-1	-3	-118	-4	-7	31	5	2	47
135.291	0	84	166	50	70	122	41	80	162	72	71	127	34	3	6	-112	0	-3	-120	-3	-8	32	4	3	48
135.414	0	85	167	49	70	123	40	80	162	71	71	128	32	3	5	-111	-1	-3	-117	-4	-7	31	4	3	47
135.537	0	85	167	50	70	124	40	81	162	71	71	130	31	3	6	-112	-1	-3	-117	-4	-7	31	5	3	48
135.66	0	84	167	50	69	123	41	79	163	72	71	128	33	3	5	-112	0	-2	-118	-4	-7	32	4	3	47
135.782	0	83	167	49	70	124	41	81	164	72	70	129	33	4	5	-113	0	-2	-119	-3	-7	31	4	3	47
135.905	0	84	167	50	70	124	40	81	163	72	71	129	33	3	5	-114	0	-3	-120	-4	-8	32	4	3	48
136.028	0	85	168	49	70	123	41	80	163	71	70	128	32	3	6	-113	0	-3	-119	-4	-7	32	4	3	49
136.151	0	85	168	49	70	125	39	80	165	71	71	130	33	3	6	-112	-1	-3	-116	-4	-7	31	4	3	47
136.274	0	85	167	50	70	124	39	81	164	71	71	129	33	3	6	-113	0	-3	-119	-4	-7	31	4	3	47
136.397	0	84	167	50	69	124	41	81	165	73	71	129	34	3	5	-114	0	-3	-120	-4	-7	31	4	3	47
136.52	0	85	168	50	70	123	40	80	164	72	70	129	32	3	5	-112	0	-2	-119	-4	-7	32	4	3	48
136.643	0	85	169	49	70	124	40	82	166	73	71	129	32	2	6	-113	0	-3	-119	-3	-7	31	4	3	48
136.765	0	84	170	48	70	125	40	81	166	72	71	130	32	3	6	-113	0	-2	-117	-4	-7	32	4	3	47
136.888	0	85	169	50	70	124	39	81	166	71	71	130	31	3	6	-114	-1	-3	-119	-4	-6	32	4	3	48
137.011	0	85	167	50	70	124	40	80	165	72	70	128	33	3	5	-113	0	-3	-119	-3	-7	32	5	3	47
137.134	0	85	168	50	70	123	39	81	165	71	70	128	33	3	6	-113	0	-3	-120	-3	-6	32	4	3	47
137.257	0	84	168	50	70	123	40	81	163	72	70	128	32	3	6	-114	-1	-3	-120	-3	-7	32	5	3	48
137.38	0	84	168	50	70	123	41	80	164	71	70	128	31	2	6	-113	0	-3	-118	-4	-7	32	4	3	48
137.503	0	83	167	50	69	122	40	80	163	72	70	127	32	4	6	-113	0	-2	-119	-4	-7	32	4	3	47
137.626	0	84	165	51	68	121	40	80	162	72	70	126	34	3	6	-113	0	-3	-119	-4	-7	31	4	3	45
137.748	0	82	164	51	69	121	40	78	160	72	69	126	35	3	5	-112	0	-3	-119	-2	-6	30	5	3	46
137.871	0	84	165	50	69	121	41	78	160	72	69	125	33	3	6	-112	0	-3	-119	-3	-7	29	4	3	47
137.994	0	83	163	50	69	121	41	79	159	72	70	126	33	4	5	-112	-1	-3	-119	-3	-7	30	4	3	47
138.117	0	83	164	51	68	121	40	79	159	70	70	125	34	4	5	-111	0	-3	-118	-4	-7	30	5	3	48
138.24	0	83	162	51	68	120	40	78	156	73	69	124	35	3	6	-112	0	-3	-119	-3	-7	30	4	3	44
138.363	0	82	162	52	68	119	42	78	157	74	69	124	36	3	6	-111	0	-2	-119	-4	-8	27	4	3	43
138.486	0	82	163	52	68	120	43	78	157	74	69	125	36	3	5	-110	0	-2	-118	-3	-7	27	3	3	42
138.609	0	82	162	53	68	121	43	78	157	74	69	125	37	2	6	-109	0	-3	-116	-3	-6	26	4	3	43
138.732	0	83	162	53	69	121	43	78	157	73	69	127	37	3	6	-108	0	-3	-117	-4	-7	27	4	3	43
138.854	0	82	161	53	68	121	43	79	155	74	70	125	36	3	5	-107	0	-2	-115	-3	-6	26	4	3	41
138.977	0	81	160	55	69	120	43	77	153	74	70	125	36	3	5	-107	-1	-3	-114	-3	-7	25	4	3	44
139.1	0	82	159	54	69	120	42	77	153	73	69	125	36	2	5	-107	0	-2	-113	-4	-6	27	4	3	45
139.223	0	81	159	54	68	120	43	77	153	72	68	125	35	3	6	-107	0	-3	-114	-4	-7	26	4	3	47
139.346	0	82	159	53	69	120	44	77	154	72	68	125	34	3	5	-108	-1	-2	-114	-4	-6	27	5	3	47
139.469	0	81	158	53	68	119	43	77	153	72	69	124	35	2	5	-107	0	-2	-113	-3	-7	27	3	4	47
139.592	0	82	159	53	68	120	43	77	152	72	68	124	35	3	6	-108	-1	-2	-114	-4	-5	26	4	3	47
139.715	0	81	159	52	68	120	43	77	152	71	69	124	34	3	5	-107	0	-3	-114	-3	-7	26	4	3	47
139.837	0	82	159	51	69	120	44	76	153	72	70	124	34	3	5	-108	0	-3	-114	-3	-6	27	5	3	47
139.96	0	81	160	52	68	120	44	77	154	71	69	125	34	3	5	-108	0	-2	-114	-4	-6	27	5	2	47
140.083	0	83	160	53	68	120	43	76	154	71	69	124	35	3	5	-107	-1	-3	-114	-3	-7	28	4	3	46
140.206	0	82	159	53	69	120	42	77	154	73	69	124	36	3	5	-107	-1	-3	-114	-3	-7	27	4	3	45
140.329	0	82	160	52	69	119	44	77	154	72	70	124	35	2	5	-108	-1	-2	-113	-3	-7	27	4	3	47
140.452	0	82	160	51	68	120	41	77	154	72	69	124	34	3	5	-109	0	-3	-113	-2	-7	29	4	3	47
140.575	0	82	161	51	68	120	40	77	155	70	69	125	32	3	5	-109	0	-3	-113	-4	-7	29	5	3	47
140.698	0	83	161	50	69	120	39	78	156	70	70	125	33	3	5	-109	0	-3	-114	-3	-6	30	5	3	48
140.82	0	82	161	52	68	119	43	78	156	72	70	124	32	3	6	-110	-1	-3	-117	-3	-7	30	4	3	48
140.943	0	83	162	51	68	119	42	78	156	71	70	124	32	3	5	-110	0	-3	-117	-3	-7	29	4	3	47
141.066	0	83	162	51	69	120	42	78	156	72	70	125	32	3	5	-110	-1	-3	-117	-3	-7	30	4	3	47
141.189	0	83	163	49	70	120	41	79	157	71	71	125	33	4	6	-110	0	-3	-116	-3	-6	29	4	3	47
141.312	0	84	163	49	69	122	40	78	158	70	70	127	33	3	5	-111	0	-3	-116	-4	-6	31	4	3	48
141.435	0	83	163	51	69	121	41	78	158	72	70	126	32	3	5	-110	0	-2	-118	-3	-6	31	4	3	48
141.558	0	84	163	50	69	122	41	79	158	72	70	126	33	3	5	-110	0	-3	-117	-4	-7	30	4	3	47
141.681	0	84	164	50	69	122	41	79	158	71	70	127	33	3	5	-111	-1	-3	-118	-3	-6	30	4	4	48
141.804	1	83	164	50	69	122	41	79	159	72	70	127	32	3	6	-111	-1	-3	-117	-4	-7	30	4	3	47
141.926	0	84	165	49	69	122	40	80	160	70	70	127	33	3	4	-112	-1	-2	-117	-3	-7	31	5	3	48
142.049	0	84	164	51	70	122	40	79	160	70	70	127	32	3	5	-111	-1	-3	-117	-3	-7	31	4	3	48
142.172	0	84	164	50	69	122	40	80	160	72	69	126	34	3	5	-112	0	-3	-119	-3	-7	31	5	3	47
142.295	0	83	164	50	69	121	41	79	160	71	70	126	33	4	6	-112	0	-3	-118	-4	-7	31	3	3	48
142.418	0	83	164	51	70	122	41	80	160	71	70	127	32	3	6	-111	0	-3	-119	-4	-7	31	4	3	48
142.541	0	83	166	49	69	122	41	80	161	70	70	127	32	4	5	-111	0	-2	-117	-4	-7	30	4	3	47
142.664	0	84	165	50	70	122	39	79	161	71	70	127	32	3	6	-112	-1	-3	-118	-4	-7	31	3	3	49
142.787	0	84	165	50	70	122	40	79	161	72	70	126	34	2	5	-113	0	-3	-120	-4	-7	32	3	3	47
142.909	0	84	165	49	69	121	40	80	160	71	70	127	33	3	6	-113	0	-2	-119	-3	-8	31	4	3	48
143.032	0	84	165	50	69	122	40	79	161	72	70	126	33	3	5	-112	0	-2	-119	-4	-7	31	4	4	48
143.155	0	85	166	49	68	122	41	79	161	71	71	127	32	4	6	-112	-1	-3	-118	-4	-6	31	4	4	47
143.278	0	84	165	49	69	122	40	80	162	71	70	127	31	3	6	-112	-1	-3	-118	-4	-6	31	4	3	48
143.401	0	84	166	50	68	121	41	79	161	73	70	126	33	3	6	-112	0	-3	-120	-4	-6	31	4	3	46
143.524	0	83	165	49	69	120	40	79	161	73	69	125	34	3	6	-112	0	-3	-119	-4	-8	31	4	3	48
143.647	0	83	166	50	69	121	41	80	160	72	70	125	33	3	5	-113	-1	-3	-119	-3	-7	31	5	3	48
143.77	0	83	165	50	69	121	41	79	161	71	70	126	31	3	5	-113	-1	-3	-118	-4	-7	32	5	3	48
143.892	0	84	165	49	70	122	40	79	161	71	71	127	32	3	5	-112	0	-3	-118	-3	-7	31	4	3	48
144.015	0	84	164	50	69	120	40	79	161	72	70	125	31	2	5	-112	0	-2	-119	-2	-7	31	4	3	47
144.138	0	84	165	51	68	121	40	78	161	72	70	126	34	3	5	-113	0	-3	-119	-2	-7	31	5	3	47
144.261	0	84	165	50	68	121	40	80	160	72	69	126	33	3	6	-113	0	-3	-119	-3	-7	31	4	2	48
144.384	0	84	165	49	69	121	41	80	160	72	70	126	32	3	6	-112	0	-3	-118	-3	-7	31	4	3	48
144.507	0	84	165	49	68	122	40	80	161	71	69	127	32	3	5	-112	-1	-3	-117	-4	-7	32	4	3	48
144.63	0	84	165	49	69	121	39	78	160	71	71	126	32	3	5	-111	0	-2	-118	-3	-7	32	4	4	48
144.753	0	84	166	49	68	121	40	80	160	72	69	125	34	3	6	-113	0	-3	-119	-3	-7	30	4	3	46
144.876	0	84	165	50	69	121	40	79	161	71	70	126	32	3	6	-113	-1	-3	-119	-4	-6	31	5	3	48
144.998	0	84	166	51	70	121	40	80	161	72	69	126	32	3	6	-112	0	-2	-118	-4	-7	31	4	3	47
145.121	0	83	166	48	69	121	40	79	161	71	70	127	32	3	5	-112	-1	-2	-118	-3	-7	31	5	3	48
145.244	0	84	166	49	69	122	40	79	163	71	71	127	31	3	6	-112	0	-2	-118	-4	-7	31	4	3	48
145.367	0	85	165	49	69	122	40	79	161	72	70	127	33	3	6	-113	0	-3	-120	-4	-7	32	5	3	47
145.49	0	84	166	50	68	123	40	80	162	72	70	127	33	3	6	-112	0	-3	-119	-4	-7	31	4	3	48
145.613	0	84	166	50	69	122	40	79	161	71	70	127	34	3	6	-112	0	-2	-120	-3	-7	32	4	3	48
145.736	0	84	166	49	69	122	42	80	162	71	71	127	31	3	6	-113	0	-3	-118	-4	-7	31	3	2	47
145.859	0	85	167	50	70	124	40	80	163	71	70	128	30	3	5	-113	0	-3	-118	-3	-7	31	4	3	49
145.981	0	84	167	50	69	122	40	80	163	73	70	128	33	4	6	-113	0	-2	-119	-3	-7	32	5	3	47
146.104	0	84	166	50	69	123	40	80	163	72	71	128	34	3	6	-113	0	-2	-119	-4	-7	31	4	3	47
146.227	0	85	166	49	69	123	40	80	163	72	71	128	33	3	6	-113	0	-3	-119	-3	-8	31	5	3	47
146.35	0	84	168	49	69	123	41	80	164	71	72	128	32	3	6	-113	0	-3	-119	-4	-7	31	4	3	48
146.473	0	84	168	49	70	124	41	81	164	72	71	129	32	3	6	-113	-1	-3	-118	-4	-7	32	4	3	48
146.596	0	85	168	50	70	123	40	80	164	71	70	128	32	3	6	-113	0	-3	-119	-4	-8	31	4	2	48
146.719	0	85	168	49	69	124	41	80	164	72	70	128	33	3	5	-113	0	-3	-120	-3	-7	32	5	3	48
146.842	0	85	168	50	71	124	41	81	164	72	71	129	32	2	6	-113	0	-3	-119	-4	-7	31	4	3	47
146.964	0	85	169	50	70	124	41	81	165	73	71	129	32	3	6	-113	0	-3	-118	-3	-7	32	4	3	48
147.087	0	85	170	50	70	125	41	81	166	71	71	130	32	3	5	-112	-1	-3	-118	-3	-7	32	3	3	47
147.21	0	85	170	49	71	125	40	81	165	72	72	131	33	3	6	-113	-1	-2	-118	-4	-6	32	4	3	48
147.333	0	85	170	49	69	124	40	82	166	73	71	130	33	3	5	-113	0	-2	-120	-4	-7	32	5	3	48
147.456	0	85	170	50	69	125	40	81	166	73	71	130	33	4	6	-114	0	-2	-120	-4	-7	32	4	3	48
147.579	0	85	170	50	69	124	40	81	167	73	72	130	33	3	5	-114	0	-3	-119	-3	-7	31	4	3	49
147.702	0	85	170	50	69	124	41	81	167	73	72	130	31	3	6	-113	0	-3	-118	-3	-7	32	4	3	47
147.825	0	86	170	49	71	126	39	81	168	72	71	131	32	3	5	-112	0	-3	-118	-3	-8	31	4	3	47
147.948	0	86	170	50	69	125	40	82	168	73	71	130	32	3	5	-113	0	-3	-118	-4	-8	32	4	2	48
148.07	0	85	171	49	70	125	40	82	167	73	71	130	33	3	6	-113	0	-3	-119	-4	-7	32	4	3	48
148.193	0	86	170	49	70	125	40	81	167	73	71	130	32	3	6	-114	0	-3	-119	-4	-8	32	5	3	47
148.316	0	85	170	50	69	124	40	82	167	72	71	130	32	4	6	-114	0	-3	-119	-3	-8	31	4	2	48
148.439	0	86	171	49	70	125	39	82	168	72	71	130	31	4	6	-114	0	-3	-118	-3	-7	32	4	3	48
148.562	0	85	171	50	70	125	39	81	167	72	71	130	32	3	5	-114	-1	-3	-118	-3	-7	32	4	3	47
148.685	0	85	170	49	70	123	39	81	167	73	71	129	34	3	6	-114	0	-3	-120	-3	-7	32	3	3	47
148.808	0	85	169	50	69	124	40	80	166	73	70	129	33	3	6	-114	0	-3	-120	-4	-8	33	4	3	47
148.931	0	84	169	50	69	123	41	81	166	74	69	128	33	4	6	-113	0	-2	-120	-4	-8	32	5	3	47
149.053	0	84	170	49	69	123	40	82	167	72	70	128	31	3	6	-114	-1	-3	-119	-3	-7	32	4	3	47
149.176	0	85	169	49	70	124	40	82	165	73	70	129	31	3	6	-113	0	-3	-119	-4	-6	32	5	3	48
149.299	0	85	169	51	69	123	40	81	166	72	70	128	33	3	6	-114	0	-2	-120	-4	-8	32	5	3	46
149.422	0	85	168	49	69	123	40	81	165	73	69	128	33	3	6	-113	0	-2	-120	-3	-7	32	4	3	46
149.545	0	84	168	50	69	122	40	81	165	73	70	127	33	3	5	-114	-1	-2	-119	-3	-7	30	5	3	47
149.668	0	85	169	50	69	123	41	81	165	73	71	128	33	4	6	-113	-1	-3	-119	-3	-8	33	4	3	47
149.791	0	85	168	49	70	123	41	80	165	72	71	128	31	3	6	-113	-1	-3	-119	-3	-7	31	4	3	48
149.914	0	84	169	50	70	123	40	80	164	72	69	128	31	3	5	-113	-1	-3	-118	-3	-7	32	4	3	48
150.036	0	85	168	49	69	123	40	80	163	73	70	128	33	3	6	-113	-1	-2	-120	-3	-7	32	5	3	47
150.159	0	84	168	50	70	122	39	80	164	72	70	127	32	3	6	-114	0	-3	-120	-4	-7	32	4	3	47
150.282	0	84	168	49	69	123	41	81	165	72	70	128	32	3	6	-113	0	-3	-120	-4	-8	32	4	3	47
150.405	0	84	167	49	69	123	41	79	166	73	70	128	31	3	5	-113	0	-2	-119	-3	-7	32	4	3	48
150.528	0	85	168	50	70	123	39	80	166	72	71	128	32	3	5	-113	0	-3	-118	-3	-7	31	4	3	47
150.651	0	84	168	50	69	123	39	80	164	73	70	127	33	4	6	-113	0	-3	-120	-4	-6	32	3	3	46
150.774	0	85	168	49	69	122	40	81	165	73	71	127	33	3	5	-113	0	-2	-120	-3	-7	31	4	3	48
150.897	0	85	167	50	69	122	40	80	165	74	69	127	32	2	5	-113	0	-2	-119	-3	-7	32	4	3	47
151.02	0	85	168	49	69	123	40	80	165	71	70	128	32	3	6	-112	0	-2	-118	-3	-7	32	4	3	47
151.142	0	85	169	49	69	124	40	81	164	72	71	129	31	3	6	-113	0	-3	-119	-4	-6	32	4	3	48
151.265	0	84	168	51	69	123	39	80	165	72	70	128	33	3	5	-113	0	-3	-120	-3	-7	32	4	4	46
151.388	0	84	167	50	68	122	40	80	164	73	70	127	33	3	6	-113	0	-3	-119	-2	-7	31	4	3	46
151.511	0	85	167	50	68	121	40	80	163	73	70	126	34	3	5	-112	0	-3	-120	-4	-7	32	4	3	47
151.634	0	84	167	50	68	122	41	80	163	73	70	127	32	3	5	-113	0	-3	-118	-4	-8	31	5	3	47
151.757	0	84	167	50	69	122	41	80	164	72	70	127	31	3	5	-112	0	-2	-119	-3	-7	31	5	3	48
151.88	0	84	166	51	68	122	40	80	163	73	69	126	31	2	6	-113	-1	-2	-118	-3	-8	31	4	3	47
152.003	0	83	166	52	68	120	40	79	161	74	69	126	34	3	5	-112	0	-3	-119	-4	-7	30	3	2	46
152.125	0	83	165	51	68	121	40	80	161	73	70	126	33	3	6	-112	0	-3	-119	-4	-7	31	4	3	46
152.248	0	84	165	51	68	121	40	79	160	73	69	125	33	2	5	-112	-1	-4	-119	-3	-7	31	4	3	47
152.371	0	84	165	51	69	122	41	78	160	73	69	127	31	3	6	-111	-1	-3	-117	-5	-6	30	4	3	47
152.494	0	82	163	51	68	122	39	79	160	71	70	127	32	4	5	-111	0	-3	-118	-3	-7	31	4	3	48
152.617	0	82	163	52	69	120	41	79	158	72	70	125	34	2	5	-111	0	-2	-119	-3	-8	30	4	3	45
152.74	0	83	162	52	68	120	40	79	157	73	70	125	33	3	6	-111	0	-3	-119	-3	-6	30	4	3	46
152.863	0	82	162	51	68	120	41	78	156	74	70	125	33	3	5	-111	0	-3	-118	-3	-7	29	4	3	47
152.986	0	82	162	51	68	120	41	78	158	72	70	125	32	3	5	-111	-1	-3	-116	-4	-6	30	4	3	47
153.108	0	83	163	51	68	121	41	78	158	71	69	125	31	3	5	-112	0	-3	-118	-4	-7	30	4	3	48
153.231	0	82	162	51	68	120	39	79	157	72	70	124	33	3	5	-111	0	-2	-119	-3	-7	30	4	4	46
153.354	0	83	162	52	68	120	41	78	157	73	69	124	33	4	6	-111	0	-3	-118	-3	-7	29	4	3	47
153.477	0	82	161	52	68	120	41	79	157	73	69	125	33	2	6	-111	0	-2	-118	-3	-6	29	4	3	47
153.6	0	82	162	51	68	120	42	78	158	72	70	125	32	3	5	-111	0	-3	-118	-4	-6	31	4	3	47
153.723	0	84	162	50	69	121	40	79	157	71	69	126	32	3	6	-110	0	-3	-118	-3	-7	30	4	2	48
153.846	0	83	163	51	68	121	40	78	157	71	69	125	32	3	5	-110	0	-3	-119	-3	-8	30	4	3	48
153.969	0	82	162	51	68	121	40	78	157	73	70	125	34	2	6	-110	0	-3	-118	-3	-7	30	4	3	46
154.092	0	82	162	51	69	120	40	79	157	73	70	125	34	3	5	-111	0	-3	-120	-4	-7	30	4	2	47
154.214	0	83	162	52	69	121	42	79	157	72	70	125	32	3	6	-110	0	-3	-119	-4	-7	30	4	3	47
154.337	0	83	162	49	69	121	41	78	158	70	69	126	31	3	5	-110	0	-3	-118	-3	-7	30	4	3	48
154.46	0	82	163	51	69	122	40	78	157	71	70	127	32	3	5	-111	-1	-3	-118	-3	-7	31	4	3	48
154.583	0	83	161	52	69	121	41	79	157	73	70	126	34	3	5	-111	0	-3	-119	-4	-6	30	5	3	46
154.706	0	83	162	51	69	121	41	78	157	72	70	126	33	3	6	-112	0	-3	-119	-3	-8	30	4	3	47
154.829	0	83	162	51	69	121	41	78	158	72	70	126	33	3	5	-110	0	-3	-119	-3	-7	29	4	3	48
154.952	0	83	163	50	70	122	42	79	158	72	70	127	31	3	6	-110	-1	-3	-117	-3	-6	31	4	3	48
155.075	0	83	165	50	69	122	41	79	159	70	71	127	30	3	5	-112	0	-3	-118	-3	-7	30	3	3	48
155.197	0	83	163	51	69	121	40	79	157	72	70	126	33	2	6	-111	0	-2	-120	-3	-7	30	4	4	47
155.32	0	83	164	51	69	121	40	80	158	72	70	126	33	3	6	-111	-1	-3	-119	-4	-6	31	5	3	47
155.443	0	83	164	51	69	121	41	78	159	72	70	127	34	4	5	-112	0	-3	-119	-3	-7	30	4	3	47
155.566	0	83	164	50	70	122	42	79	160	71	71	127	31	3	6	-112	0	-3	-118	-4	-6	30	5	3	47
155.689	0	83	164	50	69	122	41	79	161	71	71	128	31	3	6	-111	0	-2	-119	-3	-7	31	4	3	48
155.812	0	83	165	51	69	122	40	79	159	71	71	127	33	3	6	-112	0	-3	-118	-3	-7	30	4	2	47
155.935	0	84	164	50	69	122	41	78	159	72	71	127	33	3	5	-111	0	-2	-119	-4	-7	31	4	3	47
156.058	0	83	164	50	69	122	40	79	160	72	70	127	33	2	6	-112	-1	-3	-119	-4	-6	30	5	4	48
156.18	0	84	164	51	70	123	41	78	160	72	70	128	32	3	6	-112	-1	-3	-119	-3	-7	31	4	3	48
156.303	0	83	165	49	69	123	40	79	161	71	71	128	31	3	6	-112	0	-2	-117	-3	-8	31	4	3	47
156.426	0	84	165	50	70	122	40	80	160	71	69	127	32	3	5	-112	0	-2	-118	-3	-6	31	4	3	48
156.549	0	83	163	50	69	122	40	79	159	72	70	127	33	4	6	-112	0	-2	-120	-3	-7	31	5	2	47
156.672	0	83	164	50	69	121	40	79	159	73	70	126	33	3	6	-113	0	-3	-119	-4	-7	30	4	3	47
156.795	0	83	164	50	69	122	41	78	159	72	70	126	31	3	6	-111	0	-3	-118	-2	-7	31	4	3	47
156.918	0	84	165	50	69	122	41	80	159	71	69	127	30	2	5	-111	0	-3	-119	-3	-7	31	4	4	48
157.041	0	83	165	50	68	122	39	79	159	72	70	126	32	3	6	-111	0	-2	-119	-4	-7	30	4	3	48
157.164	0	83	164	51	69	120	39	78	159	72	69	126	33	3	6	-112	0	-3	-120	-3	-7	30	4	3	46
157.286	0	83	163	51	68	120	40	80	157	73	69	125	33	3	5	-112	0	-3	-119	-4	-7	30	4	3	47
157.409	0	84	164	51	68	121	41	78	157	72	69	125	33	3	6	-111	0	-3	-119	-4	-7	30	4	3	48
157.532	0	83	163	50	69	122	41	78	158	71	70	126	31	3	5	-112	-1	-3	-118	-3	-7	31	5	3	47
157.655	0	83	163	51	69	121	41	79	157	71	70	125	31	3	5	-112	0	-3	-118	-3	-6	31	4	3	48
157.778	0	83	163	52	68	120	39	78	157	72	69	125	33	3	5	-111	0	-2	-119	-3	-6	30	4	3	46
157.901	0	83	162	51	68	120	40	78	157	72	70	124	33	3	4	-111	0	-3	-119	-4	-7	30	5	3	47
158.024	0	82	163	51	68	120	40	78	157	72	68	125	33	3	6	-112	0	-3	-120	-4	-7	31	4	3	48
158.147	0	83	163	50	68	121	41	78	157	72	70	126	32	3	6	-112	0	-3	-119	-4	-7	30	4	3	48
158.269	0	83	163	50	68	121	40	78	158	70	69	127	32	3	6	-110	0	-3	-118	-3	-7	31	4	3	47
158.392	0	83	163	51	68	121	39	78	157	72	69	125	33	3	5	-111	0	-2	-119	-4	-7	30	3	3	46
158.515	0	82	163	50	69	120	40	78	157	71	70	125	33	2	6	-111	0	-3	-119	-3	-7	31	4	3	47
158.638	0	82	163	50	69	120	40	79	156	72	70	125	33	3	5	-111	0	-3	-119	-3	-6	30	4	4	48
158.761	0	83	164	49	68	120	40	78	157	72	70	125	31	3	5	-111	-1	-2	-118	-3	-6	30	4	3	48
158.884	0	83	163	50	70	121	40	78	158	71	70	126	31	3	6	-110	0	-2	-117	-4	-6	30	4	3	47
159.007	0	83	164	51	69	121	40	78	158	71	70	125	32	2	6	-110	-1	-3	-119	-3	-7	31	4	3	47
159.13	0	83	163	51	69	121	39	78	158	72	69	125	33	2	5	-112	-1	-3	-120	-3	-8	30	4	3	48
159.252	0	83	164	50	68	121	39	78	158	71	70	126	33	3	6	-112	0	-2	-119	-4	-7	31	4	3	47
159.375	0	83	164	49	69	122	41	78	159	71	70	126	31	3	6	-111	0	-2	-118	-4	-7	31	4	3	47
159.498	0	83	165	49	69	123	39	79	159	70	70	127	32	3	5	-112	0	-3	-118	-3	-6	31	4	4	48
159.621	0	83	165	51	69	122	40	79	159	72	70	127	31	2	6	-111	0	-2	-119	-3	-7	32	5	3	47
159.744	0	83	165	50	70	121	40	79	160	72	70	126	32	3	5	-111	0	-3	-119	-3	-7	31	4	2	47
159.867	0	84	165	50	69	121	40	79	160	72	71	126	32	4	6	-111	-1	-3	-119	-3	-7	30	4	3	47
159.99	0	84	166	50	69	123	41	79	161	70	71	128	31	3	6	-112	-1	-2	-119	-4	-7	31	5	3	47
160.113	0	84	166	50	69	123	41	80	163	71	70	128	32	3	5	-112	0	-3	-118	-3	-7	31	4	3	48
160.236	0	83	166	51	69	123	38	80	161	72	71	128	33	3	5	-112	0	-3	-120	-4	-7	31	4	3	47
160.358	0	84	167	51	70	123	40	80	162	72	72	128	33	3	5	-112	0	-2	-119	-4	-7	31	4	2	47
160.481	0	84	167	51	69	124	40	80	161	72	70	128	34	3	5	-111	-1	-3	-119	-4	-7	31	4	3	47
160.604	0	84	168	50	69	123	41	80	162	72	71	129	32	3	6	-112	-1	-3	-120	-4	-7	31	3	3	47
160.727	0	84	168	50	69	124	41	80	163	71	70	129	31	3	6	-112	-1	-2	-118	-3	-7	31	5	2	48
160.85	0	85	167	51	70	123	40	79	163	71	71	128	32	3	6	-111	-1	-3	-119	-3	-8	30	5	3	47
160.973	0	85	167	51	70	124	41	81	164	73	70	129	34	3	6	-112	0	-3	-120	-3	-8	31	4	3	47
161.096	0	85	168	51	69	124	40	81	164	73	71	129	33	3	5	-113	0	-3	-120	-4	-7	31	4	3	47
161.219	0	84	169	51	70	125	41	81	165	72	71	130	32	3	5	-112	0	-2	-118	-3	-6	31	4	3	48
161.341	0	84	170	50	70	125	42	80	166	72	70	130	31	3	6	-112	0	-3	-118	-3	-7	31	4	3	48
161.464	0	85	169	50	70	125	40	81	165	71	71	130	32	3	6	-112	0	-2	-119	-4	-7	31	3	2	47
161.587	0	85	169	50	70	125	40	82	165	72	71	131	33	3	6	-112	-1	-2	-120	-4	-7	32	5	3	48
161.71	0	85	171	51	69	125	40	80	166	72	71	130	33	4	6	-113	-1	-3	-119	-4	-7	32	4	3	49
161.833	0	85	170	50	70	125	39	81	167	72	71	130	33	3	6	-112	0	-3	-120	-3	-7	31	5	3	48
161.956	0	86	172	50	70	126	40	81	168	71	71	131	31	3	6	-112	0	-3	-118	-4	-7	33	4	3	47
162.079	0	85	171	51	69	126	40	81	166	73	72	131	32	3	5	-113	0	-3	-120	-3	-7	32	4	3	48
162.202	0	85	171	51	70	126	40	81	168	74	72	131	33	3	6	-113	-1	-3	-120	-4	-8	32	5	3	48
162.324	0	85	171	50	70	126	41	82	168	73	72	131	32	3	6	-112	0	-3	-118	-4	-8	32	4	3	48
162.447	0	85	172	50	70	126	41	82	168	72	71	131	31	3	6	-113	0	-2	-118	-4	-7	32	4	3	48
162.57	0	85	173	51	70	126	40	82	169	71	72	132	31	4	6	-113	0	-3	-119	-4	-8	32	5	3	48
162.693	0	85	172	50	69	126	39	82	169	73	71	131	32	3	5	-113	-1	-3	-119	-4	-7	33	4	3	49
162.816	0	85	171	50	70	126	40	82	168	73	71	132	33	3	6	-113	0	-3	-120	-4	-8	32	3	4	47
162.939	0	85	172	50	70	126	40	82	168	72	71	131	31	4	6	-114	0	-2	-120	-4	-7	32	4	3	48
163.062	0	86	172	50	70	126	41	82	169	74	71	132	31	3	6	-114	0	-3	-119	-4	-8	31	4	3	47
163.185	0	86	172	49	70	126	41	82	170	72	72	132	31	3	5	-113	0	-2	-120	-3	-8	32	4	3	48
163.308	0	85	172	51	70	126	39	82	169	72	72	132	32	4	6	-113	0	-3	-119	-3	-8	33	3	3	48
163.43	0	86	171	50	70	126	39	81	168	74	71	131	33	3	6	-114	-1	-3	-120	-3	-7	33	4	3	47
163.553	0	85	171	50	70	126	40	80	169	73	71	131	32	3	6	-114	-1	-3	-120	-3	-8	32	3	3	47
163.676	0	85	171	49	70	126	40	80	168	73	71	131	31	4	6	-114	0	-3	-119	-4	-7	32	3	3	47
163.799	0	86	171	50	69	126	39	81	168	72	71	132	31	3	5	-113	0	-3	-118	-3	-7	32	4	3	47
163.922	0	84	171	50	70	126	39	81	169	72	71	132	31	3	6	-114	0	-3	-118	-3	-8	32	4	3	48
164.045	0	85	171	50	69	126	39	81	167	74	71	131	33	4	5	-114	0	-3	-121	-4	-7	32	4	3	47
164.168	0	85	170	49	70	125	40	81	168	73	70	130	32	3	6	-114	0	-3	-120	-4	-7	33	5	3	47
164.291	0	84	171	51	70	125	40	82	168	74	71	130	32	3	5	-113	0	-3	-120	-3	-7	32	4	3	48
164.413	0	85	172	49	69	126	39	81	168	72	71	131	31	3	6	-113	0	-3	-119	-4	-8	32	4	3	47
164.536	0	84	172	49	70	126	38	81	169	72	71	131	31	3	5	-114	0	-2	-118	-4	-7	34	4	3	47
164.659	0	85	171	50	70	125	38	81	167	73	71	131	32	3	6	-114	0	-3	-121	-4	-8	33	4	3	48
164.782	0	86	171	50	69	125	39	81	168	73	71	131	32	3	6	-114	0	-3	-121	-3	-8	32	5	3	48
164.905	0	85	171	50	70	126	40	81	169	74	71	131	31	3	5	-114	0	-3	-120	-3	-8	33	4	3	48
165.028	0	85	172	50	70	125	40	81	167	72	70	131	30	3	6	-115	0	-2	-120	-4	-7	32	4	4	47
165.151	0	84	171	50	70	127	39	81	169	73	71	133	31	3	6	-114	0	-3	-119	-3	-8	33	5	3	47
165.274	0	85	171	50	70	126	39	81	168	73	72	131	32	4	6	-113	0	-3	-120	-3	-8	33	4	4	48
165.396	0	84	171	50	70	126	41	81	168	73	71	132	31	3	6	-114	0	-3	-119	-4	-8	32	5	3	48
165.519	0	85	172	50	69	126	41	81	169	73	72	132	31	4	5	-115	-1	-3	-119	-3	-7	33	4	3	47
165.642	0	85	172	49	69	126	40	80	170	73	71	131	31	4	6	-114	0	-2	-121	-3	-8	33	4	3	48
165.765	0	84	173	48	70	127	38	81	170	73	71	133	32	3	6	-114	-1	-3	-118	-3	-7	34	4	3	47
165.888	0	86	172	50	70	127	39	82	169	73	71	133	32	3	6	-114	0	-3	-120	-4	-7	33	5	3	47
166.011	0	85	171	50	70	127	40	81	169	74	72	132	33	3	6	-115	-1	-2	-122	-4	-8	33	4	3	47
166.134	0	85	172	50	70	127	39	81	170	74	71	132	32	3	5	-114	0	-3	-121	-3	-7	32	4	4	48
166.257	0	85	172	49	71	126	40	82	170	73	72	132	32	3	5	-114	0	-2	-120	-4	-8	32	4	2	47
166.38	0	86	173	49	70	127	39	81	171	73	72	133	32	3	6	-113	0	-3	-118	-4	-8	32	5	4	47
166.502	0	86	173	50	70	127	39	82	171	74	73	133	31	3	6	-115	0	-2	-120	-4	-8	33	5	4	48
166.625	0	86	172	50	70	127	39	82	170	73	72	132	32	3	6	-114	0	-3	-121	-3	-8	33	4	4	48
166.748	0	86	172	50	69	126	39	82	171	74	72	132	32	3	6	-114	0	-2	-120	-4	-8	33	4	3	48
166.871	0	85	173	50	70	127	41	83	171	74	72	132	31	3	5	-113	-1	-3	-119	-4	-8	33	4	3	47
166.994	0	86	173	50	70	127	40	83	172	73	72	133	32	3	6	-115	-1	-3	-120	-3	-8	32	4	3	47
167.117	0	86	174	50	69	128	39	83	171	74	71	134	31	3	6	-114	-1	-3	-119	-4	-8	32	4	3	48
167.24	0	85	173	51	70	127	39	82	171	74	72	133	33	4	6	-115	0	-2	-121	-4	-7	32	3	3	48
167.363	0	86	173	50	71	127	39	83	171	74	72	132	32	3	6	-115	0	-3	-121	-3	-8	32	4	3	48
167.485	0	86	174	49	70	127	41	83	173	74	71	133	31	4	6	-115	0	-2	-120	-3	-7	32	4	3	47
[truncated: 1,315 more rows]

## Sheet: Add_info
Time	Marker	Accel_x	Accel_y	Accel_z	Gyro_x	Gyro_y	Gyro_z	Magnet_x	Magnet_y	Magnet_z	battery		ld_gain	pd_gain
[truncated: 2,677 more rows]
